# Supplementary material for: Study on stability analysis of soil nail reinforced slopes under loading based on the discrete element method
Source: PLoS One. 2026 May 26;21(5):e0350163. doi: 10.1371/journal.pone.0350163 (PMC13210361; doi:10.1371/journal.pone.0350163)
Supplement: S1 File — (ZIP) [file pone.0350163.s001.zip]

Archive with 111 entries (110 files):
- Data calculated in Python.xlsx
- Data in Figures.xlsx
- DATA in PFC/
- DATA in PFC/0.2_14_10000__balls.txt
- DATA in PFC/0.2_14_10000__contacts.txt
- DATA in PFC/0.2_14_10000__measure.txt
- DATA in PFC/0.2_14_10000__pbond.txt
- DATA in PFC/0.2_14_20000__balls.txt
- DATA in PFC/0.2_14_20000__contacts.txt
- DATA in PFC/0.2_14_20000__measure.txt
- DATA in PFC/0.2_14_20000__pbond.txt
- DATA in PFC/0.2_14_40000__balls.txt
- DATA in PFC/0.2_14_40000__contacts.txt
- DATA in PFC/0.2_14_40000__measure.txt
- DATA in PFC/0.2_14_40000__pbond.txt
- DATA in PFC/0.2_14_5000__balls.txt
- DATA in PFC/0.2_14_5000__contacts.txt
- DATA in PFC/0.2_14_5000__measure.txt
- DATA in PFC/0.2_14_5000__pbond.txt
- DATA in PFC/0.2_14_60000__balls.txt
- DATA in PFC/0.2_14_60000__contacts.txt
- DATA in PFC/0.2_14_60000__measure.txt
- DATA in PFC/0.2_14_60000__pbond.txt
- DATA in PFC/0.5_14_10000__balls.txt
- DATA in PFC/0.5_14_10000__contacts.txt
- DATA in PFC/0.5_14_10000__measure.txt
- DATA in PFC/0.5_14_10000__pbond.txt
- DATA in PFC/0.5_14_20000__balls.txt
- DATA in PFC/0.5_14_20000__contacts.txt
- DATA in PFC/0.5_14_20000__measure.txt
- DATA in PFC/0.5_14_20000__pbond.txt
- DATA in PFC/0.5_14_5000__balls.txt
- DATA in PFC/0.5_14_5000__contacts.txt
- DATA in PFC/0.5_14_5000__measure.txt
- DATA in PFC/0.5_14_5000__pbond.txt
- DATA in PFC/1.5_14_10000__balls.txt
- DATA in PFC/1.5_14_10000__contacts.txt
- DATA in PFC/1.5_14_10000__measure.txt
- DATA in PFC/1.5_14_10000__pbond.txt
- DATA in PFC/1.5_14_20000__balls.txt
- DATA in PFC/1.5_14_20000__contacts.txt
- DATA in PFC/1.5_14_20000__measure.txt
- DATA in PFC/1.5_14_20000__pbond.txt
- DATA in PFC/1.5_14_5000__balls.txt
- DATA in PFC/1.5_14_5000__contacts.txt
- DATA in PFC/1.5_14_5000__measure.txt
- DATA in PFC/1.5_14_5000__pbond.txt
- DATA in PFC/1_14_10000__balls.txt
- DATA in PFC/1_14_10000__contacts.txt
- DATA in PFC/1_14_10000__measure.txt
- DATA in PFC/1_14_10000__pbond.txt
- DATA in PFC/1_14_20000__balls.txt
- DATA in PFC/1_14_20000__contacts.txt
- DATA in PFC/1_14_20000__measure.txt
- DATA in PFC/1_14_20000__pbond.txt
- DATA in PFC/1_14_5000__balls.txt
- DATA in PFC/1_14_5000__contacts.txt
- DATA in PFC/1_14_5000__measure.txt
- DATA in PFC/1_14_5000__pbond.txt
- DATA in PFC/2_14_10000__balls.txt
- DATA in PFC/2_14_10000__contacts.txt
- DATA in PFC/2_14_10000__measure.txt
- DATA in PFC/2_14_10000__pbond.txt
- DATA in PFC/2_14_20000__balls.txt
- DATA in PFC/2_14_20000__contacts.txt
- DATA in PFC/2_14_20000__measure.txt
- DATA in PFC/2_14_20000__pbond.txt
- DATA in PFC/2_14_5000__balls.txt
- DATA in PFC/2_14_5000__contacts.txt
- DATA in PFC/2_14_5000__measure.txt
- DATA in PFC/2_14_5000__pbond.txt
- DATA in PFC/4_14_10000__balls.txt
- DATA in PFC/4_14_10000__contacts.txt
- DATA in PFC/4_14_10000__measure.txt
- DATA in PFC/4_14_10000__pbond.txt
- DATA in PFC/4_14_20000__balls.txt
- DATA in PFC/4_14_20000__contacts.txt
- DATA in PFC/4_14_20000__measure.txt
- DATA in PFC/4_14_20000__pbond.txt
- DATA in PFC/4_14_5000__balls.txt
- DATA in PFC/4_14_5000__contacts.txt
- DATA in PFC/4_14_5000__measure.txt
- DATA in PFC/4_14_5000__pbond.txt
- DATA in PFC/6_14_10000__balls.txt
- DATA in PFC/6_14_10000__contacts.txt
- DATA in PFC/6_14_10000__measure.txt
- DATA in PFC/6_14_10000__pbond.txt
- DATA in PFC/6_14_20000__balls.txt
- DATA in PFC/6_14_20000__contacts.txt
- DATA in PFC/6_14_20000__measure.txt
- DATA in PFC/6_14_20000__pbond.txt
- DATA in PFC/6_14_5000__balls.txt
- DATA in PFC/6_14_5000__contacts.txt
- DATA in PFC/6_14_5000__measure.txt
- DATA in PFC/6_14_5000__pbond.txt
- DATA in PFC/8_14_10000__balls.txt
- DATA in PFC/8_14_10000__contacts.txt
- DATA in PFC/8_14_10000__measure.txt
- DATA in PFC/8_14_10000__pbond.txt
- DATA in PFC/8_14_20000__balls.txt
- DATA in PFC/8_14_20000__contacts.txt
- DATA in PFC/8_14_20000__measure.txt
- DATA in PFC/8_14_20000__pbond.txt
- DATA in PFC/8_14_5000__balls.txt
- DATA in PFC/8_14_5000__contacts.txt
- DATA in PFC/8_14_5000__measure.txt
- DATA in PFC/8_14_5000__pbond.txt
- DATA in PFC/initial_balls.txt
- DATA in PFC/initial_contacts.txt
- DATA in PFC/initial_measure.txt
- DATA in PFC/initial_pbond.txt
