# Supplementary material for: Study on stability analysis of soil nail reinforced slopes under loading based on the discrete element method
Source: PLoS One. 2026 May 26;21(5):e0350163. doi: 10.1371/journal.pone.0350163 (PMC13210361; doi:10.1371/journal.pone.0350163)
Supplement: S1 File — (ZIP) [file pone.0350163.s001.zip › Data calculated in Python.xlsx]

## Sheet: sum
Loading Width	Load Magnitude	Actual Factor of Safety	Maximum Displacement	Elastic Strain Energy	Friction Dissipation Energy	Average Particle Rotation	Gini Coefficient of Particle Rotation	Coefficient of Variation of Particle Rotation	Gini Coefficient of Contact Force	Coefficient of Variation of Contact Force	Average Soil Stress	Standard Deviation of Soil Stress	Gini Coefficient of Soil Stress	Coefficient of Variation of Soil Stress	Soil Nail 1_Average Contact Force	Soil Nail 1_Gini Coefficient of Contact Force	Soil Nail 1_Coefficient of Variation of Contact Force	Soil Nail 2_Average Contact Force	Soil Nail 2_Gini Coefficient of Contact Force	Soil Nail 2_Coefficient of Variation of Contact Force	Soil Nail 3_Average Contact Force	Soil Nail 3_Gini Coefficient of Contact Force	Soil Nail 3_Coefficient of Variation of Contact Force	Soil Nail 4_Average Contact Force	Soil Nail 4_Gini Coefficient of Contact Force	Soil Nail 4_Coefficient of Variation of Contact Force	Measurement Circle 1_Stress in the X direction	Measurement Circle 1_Stress in the Y direction	Measurement Circle 1_Mean stress	Measurement Circle 1_Porosity	Measurement Circle 1_Porosity Compression Rate (%)	Measurement Circle 2_Stress in the X direction	Measurement Circle 2_Stress in the Y direction	Measurement Circle 2_Mean stress	Measurement Circle 2_Porosity	Measurement Circle 2_Porosity Compression Rate (%)	Measurement Circle 3_Stress in the X direction	Measurement Circle 3_Stress in the Y direction	Measurement Circle 3_Mean stress	Measurement Circle 3_Porosity	Measurement Circle 3_Porosity Compression Rate (%)	Measurement Circle 4_Stress in the X direction	Measurement Circle 4_Stress in the Y direction	Measurement Circle 4_Mean stress	Measurement Circle 4_Porosity	Measurement Circle 4_Porosity Compression Rate (%)	Measurement Circle 5_Stress in the X direction	Measurement Circle 5_Stress in the Y direction	Measurement Circle 5_Mean stress
0.2	5000	13.72	0.00292459	6.55129373368012	2902.23977976783	0.0025159506019094466	0.6265284808744143	2.2248508412189008	0.5695693897461789	1.9757730364805368	217.56546371310742	314.6290985563704	0.46833243731728635	1.4461353065266642	297.671074001116	0.5271345098404145	1.014260877187126	133.78966336463526	0.48702346756754933	0.9565342216340257	83.0251289297469	0.34344492932884174	0.6109071941584903	53.40397173927917	0.35300053819736377	0.646839667987459	-407.125	-37.3197	222.222	0.179731	0.0256004	-1046.81	-1702.54	1374.67	0.15551	-0.042423	-646.253	-1551.61	1098.93	0.171198	0.189613	-202.533	-161.911	182.222	0.19743	0.146088	-451.329	-658.438	554.884
0.2	10000	6.72	0.00587889	26.163365285469364	5764.39679466232	0.005044772529569393	0.6254062062267278	2.2264266897992635	0.5716105253708605	1.9798791192693088	434.05424184956064	629.1675229442488	0.47052616060604446	1.4495135913504393	593.9870541061837	0.5291603959892632	1.0192339526076446	264.5527061409107	0.48881295547534753	0.9586135636502694	162.69390844372575	0.3436079387359796	0.6096303642958331	105.13324507276039	0.35518669908150047	0.6542299406895195	-811.194	-77.948	444.571	0.179851	0.0923839	-2087.65	-3394.74	2741.2	0.155441	-0.0867743	-1274.7	-3100.14	2187.42	0.171365	0.287346	-399.651	-323.321	361.486	0.197552	0.207972	-896.631	-1319.69	1108.16
0.2	20000	3.37	0.0117761	104.40759822511231	11541.39206069909	0.010029306319184406	0.6264692127765004	2.245467992464997	0.5729923757097646	1.986997241677046	863.4346006419863	1255.6361529960702	0.47193396182110825	1.4542342315937673	1187.8354100176296	0.5281234124850227	1.0168546976534856	531.4229865186369	0.4958116263490986	0.9752004822803866	323.4754739593981	0.3424843843422347	0.6073512086021908	208.45024095403085	0.35759392441814253	0.6585496605443879	-1637.69	-152.99	895.34	0.180081	0.220386	-4158.55	-6787.99	5473.27	0.155323	-0.162621	-2487.45	-6197.26	4342.35	0.171753	0.514414	-788.207	-653.564	720.885	0.197786	0.326668	-1791.09	-2665.02	2228.05
0.2	40000	1.67	0.0235454	417.54149057866766	22984.70261165927	0.019907729498379843	0.625862545195969	2.256286431237281	0.5748623585340042	1.9948839003001764	1719.3920434981858	2502.4879184475503	0.4736773809676835	1.4554492838969513	2389.8836507254878	0.5257805979581904	1.012869326800257	1055.173056895407	0.4934032590428876	0.9708150642652209	643.9646094066158	0.3431913769124779	0.6096362277436576	423.7972141537472	0.34924291007932196	0.6420689174406929	-3346.53	-316.842	1831.69	0.180611	0.515346	-8203.9	-13926.6	11065.2	0.155169	-0.261608	-4856.91	-12399.5	8628.2	0.169644	-0.719829	-1588.94	-1322.71	1455.83	0.19826	0.567104	-3525.31	-5378.52	4451.91
0.2	60000	1.08	0.037022	968.8907673585793	34528.1460721468	0.02981489831390399	0.6296760720975163	2.5865742373521186	0.5741083831524822	2.0286475783730036	2580.8157772632426	3803.7541423554094	0.4715947020118958	1.4738572880196041	3603.4432941989003	0.5239843422145227	1.0161948677410755	1561.7995397780564	0.48786113658790864	0.9556840952275011	965.75277185663	0.349915955930135	0.6205929087270516	621.9452246658142	0.3555306165162253	0.6561156268325314	-5186.7	-517.816	2852.26	0.181083	0.778028	-12747.9	-21247	16997.5	0.154899	-0.435157	-7257.5	-18411.9	12834.7	0.170201	-0.393857	-2430.37	-2078.73	2254.55	0.190504	-3.36712	-5238.4	-8232.45	6735.43
0.5	5000	8.58	0.00785238	56.507570208329525	8552.75344192371	0.007656552403999978	0.6252143533195429	1.976359963763053	0.5831053370619803	1.9560349375129533	643.1373648278644	939.2766246726076	0.486267675888594	1.4604603558121751	900.1328924473204	0.5315713097638015	1.0285153166193637	411.09905142254013	0.49894107032110724	0.9824294949066412	255.8733097110123	0.34462336982114183	0.6116225336648531	164.4922407943828	0.3536657967339276	0.6522179779156039	-1110.42	-53.6137	582.017	0.179992	0.170855	-3618.9	-4467.89	4043.39	0.155392	-0.11827	-1720.19	-5019.91	3370.05	0.171514	0.374545	-613.995	-442.436	528.216	0.197701	0.283552	-1464.42	-1921.59	1693.01
0.5	10000	4.67	0.0156477	225.47042187635498	17079.85927657717	0.01527401914654261	0.628008521534066	2.1483946198219033	0.5852575890258025	1.9664718187335333	1277.7311365060941	1874.6950765969166	0.4884170009170985	1.467206224404296	1809.0315382738968	0.5302404890107735	1.0264446146524202	824.4729576923482	0.5041077415835029	0.9976764128873981	502.95295118177563	0.3424095420928628	0.6077606521235772	327.5420876002279	0.3411699017990235	0.6311841353225345	-2209.86	-89.1929	1149.53	0.180386	0.390127	-7191.59	-9002.1	8096.85	0.155277	-0.192189	-3342.43	-10067.6	6705.02	0.169381	-0.873743	-1233.05	-872.485	1052.77	0.1981	0.485944	-2935.52	-3839.12	3387.32
0.5	20000	2.18	0.0361792	903.0656770086648	34079.4035677017	0.029998219788516307	0.6248640170528419	1.9603523474124454	0.5841908973202448	1.9730400653567965	2548.755881897918	3753.220592647583	0.48666115665769283	1.47256966400908	3591.897083272222	0.5269942728059211	1.0252685542398585	1603.120369918319	0.49874655443724736	0.9856783312369388	998.1423470036411	0.3516058531112487	0.6223299248300349	634.4708474676225	0.35062126210671174	0.6504428717843665	-4458.67	-268.663	2363.67	0.18122	0.854273	-14008.9	-17910.1	15959.5	0.155154	-0.27125	-6674.35	-19970.4	13322.4	0.163453	-4.34297	-2420.16	-1773.89	2097.03	0.190677	-3.27936	-5615.88	-7629.08	6622.48
1	5000	6.17	0.0167014	247.22883067030668	19549.397884970873	0.017223018018258547	0.6154257159882475	1.7529336783703418	0.5644064788225926	1.7231932816534379	1493.4993707948029	1833.0875953917919	0.4635036175042866	1.2273775478166211	1878.8142837192947	0.5340227723026449	1.045450823989609	815.2112781365828	0.503513184812449	0.9941447951252004	522.8493200591367	0.34742735630040733	0.6186596806234949	341.01864227996475	0.3401487383702051	0.6330443372197508	-2150.73	-95.8518	1123.29	0.180373	0.382892	-6983.95	-7020.73	7002.34	0.155412	-0.105415	-2522.7	-14695.5	8609.1	0.162185	-5.08503	-1202.66	-828.781	1015.72	0.198143	0.507756	-2957.71	-3695.83	3326.77
1	10000	3.53	0.0331192	982.6618962467567	39033.28070297776	0.03421138028778052	0.616248252344705	1.756590323993811	0.5658139817559193	1.7257177223056819	2971.3448460570376	3639.7477412753287	0.4648999663841311	1.2249496204068198	3772.547526169218	0.5334868647861402	1.047458962833853	1603.2071815325276	0.4971679733233816	0.9830100454140139	1054.7756695981234	0.3501096583176253	0.6217927312104702	657.5560138777813	0.3484244974691919	0.6522621526813401	-4353.43	-224.506	2288.97	0.181281	0.888221	-13982	-13944.6	13963.3	0.155387	-0.121484	-5104.87	-29553.2	17329	0.162128	-5.11839	-2379.95	-1701.4	2040.67	0.190823	-3.2053	-5698.22	-7338.38	6518.3
1	20000	1.85	0.0772193	3868.532668566465	77548.0630025127	0.06849753901569607	0.6168729691234456	1.7583829460544809	0.5661512350303903	1.7119874729803077	5932.902741016054	7245.0653924116905	0.46584135571606144	1.221167059140248	7409.594302304207	0.5357349222636232	1.0555852014937142	3236.701638454839	0.49848500894654557	0.983502566531726	2184.9981474779293	0.35785979437808857	0.6400813377832151	1309.0295907178886	0.3625423564710972	0.6745043741951212	-8701.83	-458.341	4580.09	0.183605	2.1816	-28059.8	-28340.8	28200.3	0.155356	-0.14141	-9985.17	-59646.7	34815.9	0.164107	-3.96023	-4853.39	-3428.83	4141.11	0.192197	-2.50834	-11785.7	-14058.6	12922.1
1.5	5000	4.49	0.0244563	529.3931871911823	30275.632843950298	0.026466005796313457	0.6092529786041929	1.6351536462798328	0.5520387769131547	1.5809009012628905	2340.805296721157	2637.09124443834	0.4496422347592337	1.1265743665789718	2572.7419807360748	0.5373486752517664	1.0544748391745808	1104.7248594518328	0.4975133729768142	0.9835433230976417	747.9816497559138	0.3498704712278613	0.6220575058429616	483.96232357965863	0.3441812247798206	0.6452039472511046	-2999.01	-138.2	1568.61	0.180748	0.591591	-9277.28	-8362.42	8819.85	0.155551	-0.0160693	-3340.25	-22744.6	13042.4	0.165432	-3.1848	-1622.22	-1161.44	1391.83	0.198539	0.708626	-3937.97	-4899.94	4418.95
1.5	10000	2.3	0.073376	2081.9923328953323	60122.796182451195	0.05249713650652781	0.6102801351404463	1.62848231426919	0.5521310674847739	1.5726737683661298	4657.887264433308	5202.442979603066	0.44995154905307655	1.1169104540867436	5110.21492298606	0.5318957619903986	1.043867900325869	2177.8987138677803	0.4871100517849438	0.961426475007522	1529.0390650254162	0.3575780454974715	0.6427311955112568	934.4257809594595	0.356240710796212	0.6696737902520428	-6020.89	-339.515	3180.2	0.18209	1.33845	-18270	-16715.6	17492.8	0.155479	-0.0623489	-6379.9	-45919.8	26149.8	0.161823	-5.29689	-3230.04	-2353.21	2791.62	0.191528	-2.84769	-7989.08	-9644.9	8816.99
1.5	20000	1.21	0.115408	8239.065389824294	119773.7958012791	0.10518351096252848	0.6103744867152032	1.6554114860520908	0.5516365838805661	1.5645248488014503	9301.790101970706	10326.339554719605	0.44890980231420885	1.1101454065848932	10059.573739145355	0.5374945845200665	1.0577873400996607	4436.996900606824	0.4921543928732499	0.9736290741627576	3072.2934315045504	0.35812744383982786	0.6423888664659073	1912.244722854139	0.3509374651654489	0.6500270265836618	-12049	-553.989	6301.49	0.186936	4.0354	-36338.3	-33129	34733.7	0.156177	0.386306	-14519	-96843.2	55681.1	0.16333	-4.41495	-6375.74	-4703.55	5539.65	0.193309	-1.94428	-16054.9	-18620.7	17337.8
2	5000	4.5	0.0306077	862.3316743005525	40258.962230345685	0.03536372751372614	0.6027860469224426	1.551465290412362	0.541485308644513	1.4586896265128362	3178.8862707812846	3299.9545529389593	0.43815406357085673	1.0380851253693701	3035.2907104570786	0.539688797137795	1.058602681569681	1363.2764309219879	0.4959952178996281	0.9824388116274027	945.6872014490363	0.35072512008674606	0.625979079715834	604.052788827344	0.3507384755928813	0.6584105441364924	-3551.61	-196.798	1874.2	0.181042	0.755211	-10887.7	-9173.96	10030.8	0.155705	0.0829177	-4828.85	-27022.4	15925.6	0.16583	-2.95188	-1955.69	-1397.38	1676.54	0.198856	0.869424	-4826.43	-5746.58	5286.51
2	10000	2.35	0.0856064	3389.738042375479	79953.79542858811	0.07032640530652967	0.6029989634772952	1.5368588749858134	0.5411304567053323	1.4496017600166438	6330.55631005634	6520.008425925274	0.4377691357067566	1.0299266141220451	6001.765911737845	0.5333452748848702	1.0439751383908484	2683.0224703044396	0.4878263786994581	0.9634574639802445	1926.0236660639036	0.35688718744743353	0.6415081093797715	1176.7002898275234	0.36350697159492684	0.6798584585825561	-7080.65	-406.687	3743.67	0.18296	1.82263	-21242.6	-18309.9	19776.2	0.155673	0.0623489	-9136.12	-54683.8	31910	0.162129	-5.11781	-3927.97	-2836.16	3382.07	0.192141	-2.53675	-9740.66	-11181.4	10461
2	20000	1.22	0.145665	13520.064935989642	160195.1103169718	0.14310716698338802	0.6151903958164089	1.8525589887596547	0.5416777085872817	1.4490200906771347	12649.027223153222	13292.353866722868	0.4373935273686238	1.0508597722354553	11337.079335373852	0.5427780422185484	1.0457975194931972	5473.892211685318	0.49415789475403904	0.9667233635585146	3823.5615404614787	0.3594341670075887	0.6390451963489329	2489.796638813562	0.35107054911562563	0.6462742232262052	-12566	-763.967	6664.98	0.189809	5.6343	-39630.7	-33900	36765.3	0.156315	0.475009	-22382.4	-108750	65566.2	0.16161	-5.42154	-7710.34	-5199.54	6454.94	0.193992	-1.59783	-20026.4	-21360.5	20693.5
4	5000	4.5	0.0472092	2624.354651727822	76608.33768392072	0.06792150582169543	0.5791769007721219	1.338488410371279	0.5143558314749928	1.1858571845222388	6446.273324794387	5597.50127597632	0.4099748249196886	0.8683313589026045	3762.8560159705926	0.5345807599907331	1.0330627993495296	1911.9940146829122	0.48238561438535754	0.939409238199664	1528.3600743697557	0.373248201889282	0.6694320133633898	1000.5692678500913	0.3822510562704866	0.7042281491176154	-4227.31	-317.722	2272.52	0.181699	1.12085	-12990.4	-10409.5	11700	0.155863	0.184476	-9325.87	-32103.8	20714.8	0.167692	-1.86219	-2675.28	-1680.36	2177.82	0.191645	-2.78835	-7220.66	-7390.99	7305.82
4	10000	2.31	0.114314	10395.924366916744	152250.3199093768	0.13559057762122087	0.5787507697872465	1.3253669461486466	0.5135770584569004	1.1815905113213334	12866.964771673955	11064.4955250295	0.40758376686739073	0.859914962181873	7415.221447967745	0.5398114661283762	1.046295924509952	3822.3060066841026	0.47122328690403315	0.9199082046596037	3044.9017212669287	0.3721001881464381	0.6663518043204394	2012.781442729142	0.38267802470689705	0.6975725829714886	-8543.41	-616.789	4580.1	0.186117	3.5796	-26390.3	-20541.6	23466	0.156392	0.524502	-18506.8	-63014.1	40760.4	0.163727	-4.18261	-5368.45	-3331.12	4349.78	0.193852	-1.66885	-14314.4	-14244.3	14279.4
4	20000	1.15	0.21055	41816.82012546586	302452.7131231759	0.27762014617487396	0.5964677884930512	1.576934345565155	0.5200542783637612	1.1925327719727765	25703.940346971383	23415.839361727663	0.41636427157125144	0.9109824815045013	11892.670440013584	0.5535104489524583	1.073357514313053	7914.303527702756	0.49361205468830294	0.9758472174966772	5926.128548003073	0.36803131833905467	0.6563989440541262	3916.7437023372345	0.3787629386137834	0.6897676937757834	-10757.3	-422.616	5589.96	0.195437	8.76645	-44261.5	-31873.9	38067.7	0.159185	2.31977	-51755.9	-119768	85761.9	0.164633	-3.6524	-11328.5	-4395.24	7861.87	0.196321	-0.416451	-30700.2	-22800.2	26750.2
6	5000	4.48	0.0660587	4747.361377176254	104670.4869502093	0.0909146596010381	0.5562414427996449	1.2211010247844036	0.4976774566219262	1.0584873295422421	9369.643097979015	7243.205902922393	0.39209469318516676	0.7730503528447862	3995.1769636159165	0.5307315328777569	1.0197546087447271	2095.493725260803	0.45882943421057143	0.8749846810125944	1802.0508895277762	0.3885822066946052	0.697914033449535	1317.3450117956047	0.407494412015748	0.7397002521376609	-4171.24	-339.576	2255.41	0.182014	1.29616	-13379.3	-10783.5	12081.4	0.155969	0.25261	-10713.5	-33574.9	22144.2	0.168806	-1.21025	-2794.39	-1581.94	2188.16	0.192042	-2.58697	-8239	-7991.17	8115.09
6	10000	2.29	0.128169	18638.109284110906	207384.1671155256	0.18110945654113936	0.5564395897556307	1.219410980137465	0.49628036200974446	1.0504374381850745	18662.98654955212	14232.395772102263	0.38869996098169435	0.7626001194564338	7825.389175122107	0.538108236484113	1.0359627971233125	4208.387973317874	0.4530899446849497	0.8685589697929693	3599.155968745747	0.38580252581069785	0.6902260347865531	2622.8387922881443	0.4097601918169249	0.7422959959667154	-8568.81	-690.192	4629.5	0.187721	4.47227	-25244.9	-20904.2	23074.5	0.156587	0.649843	-21100.3	-64271.3	42685.8	0.164975	-3.45225	-5521.63	-3308.2	4414.91	0.194455	-1.36298	-15920.2	-15443.5	15681.9
6	20000	1.13	0.262175	75077.82252996851	411123.59148552903	0.3741963802935416	0.5853492875524497	1.7335447418543313	0.50437446757163	1.0649915397085783	37304.50665112197	30206.63383871706	0.4008764414725927	0.8097314922621706	11154.8621521536	0.516069971793357	0.9609712411626498	8645.582248131595	0.4813783291610083	0.9437678549163546	6974.366574561305	0.37660743978370603	0.6722997107583657	4816.372332707903	0.39900371475356167	0.7227667906199162	-8291.21	-38.0291	4164.62	0.196638	9.43484	-44896.8	-29533.4	37215.1	0.15982	2.72793	-58667.5	-134142	96404.8	0.171802	0.54309	-12086.4	-3185.67	7636.03	0.19709	-0.0263769	-34643.7	-22623	28633.3
8	5000	4.5	0.0746473	6946.71153420878	125597.3159996083	0.1042872110722002	0.5367646414921623	1.155860496314991	0.4866531563764631	0.9788769917445769	11950.651052049257	8551.35576779953	0.38145336402121965	0.7155556404881533	4131.562732720444	0.5276469574022671	1.0109057748898145	2131.8243200772336	0.4392885859504114	0.823403172508628	1944.7764048607962	0.3989887472828322	0.7225710080351647	1542.8608970609648	0.41925118393760075	0.7610351879200968	-4007.66	-386.788	2197.22	0.182228	1.41525	-13341.4	-10805.8	12073.6	0.156081	0.3246	-11171.2	-34102.4	22636.8	0.169408	-0.857942	-2544.97	-1450.61	1997.79	0.19225	-2.48146	-8406.49	-8087.42	8246.95
8	10000	2.27	0.139506	27270.90435338309	247938.52678511888	0.2079988920179334	0.53834384103785	1.1582393557324862	0.4863175298413309	0.9748220502611166	23766.326506704358	16821.483257220112	0.37845785950901556	0.7077864243123505	8017.7154290325	0.5339262757337206	1.0241697775139522	4214.311857895669	0.4371388598720751	0.8220168816414268	3893.4603293685536	0.39948840907168437	0.7201179048041778	3017.3902855153146	0.43075187331038056	0.7818079246999662	-7849.42	-712.915	4281.17	0.188391	4.84515	-24747.4	-20797.4	22772.4	0.156671	0.703836	-21498.9	-64089.3	42794.1	0.165597	-3.08824	-5023.58	-2956.44	3990.01	0.194705	-1.23616	-16318.3	-15862.1	16090.2
8	20000	1.12	0.296084	110899.9715001582	494575.014278771	0.4353492547319555	0.5821831469127223	2.3860511029682767	0.49523257935873444	0.9977949389271281	47456.028983923454	36049.396565229916	0.3947152583796667	0.7596378655584999	11350.367455166197	0.5115103893969435	0.9462633797855659	8632.096873744596	0.4707008809160971	0.9027287641812693	7386.468471405317	0.384091425372431	0.6874260536552756	5750.442234899708	0.4099205067791969	0.7437164462035418	-6856.74	-107.063	3481.9	0.197119	9.70253	-41663.8	-27449.5	34556.7	0.15989	2.77292	-59933.5	-137472	98702.8	0.16649	-2.56563	-11957.6	-2472.09	7214.85	0.197636	0.250581	-36789.1	-23160.8	29975
0	0		0	0.4041090273598994	1731.536113875073	0	0	0	0.4477740134136279	0.9126063261730107	86.15828552417874	59.37140067711626	0.36178759332971633	0.689096821227423	11.332333585978674	0.43027200968822465	0.838514505530996	6.722183291409875	0.38246764864001737	0.7880161254029089	7.290201387245171	0.4481006533723446	1.0174003171463015	4.001042295248974	0.4013639865004113	0.7879094366911751	-14.5782	-0.274067	7.42613	0.179685	0	-33.4919	-0.67634	17.0841	0.155576	0	-59.721	-9.06496	34.393	0.170974	0.0585227	-18.4405	-11.9744	15.2074	0.197142	0	-46.8699	-1.95705	24.4135
[truncated: 59 more columns]
