# Supplementary material for: Study on stability analysis of soil nail reinforced slopes under loading based on the discrete element method
Source: PLoS One. 2026 May 26;21(5):e0350163. doi: 10.1371/journal.pone.0350163 (PMC13210361; doi:10.1371/journal.pone.0350163)
Supplement: S1 File — (ZIP) [file pone.0350163.s001.zip › Data in Figures.xlsx]

## Sheet: Displacements
Loading Width	Maximum Displacement(50kPa)	Loading Width	Maximum Displacement(100kPa)	Loading Width	Maximum Displacement(200kPa)
0.2	0.00292	0.2	0.00588	0.2	0.01178
0.5	0.00785	0.5	0.01565	0.5	0.03618
1	0.0167	1	0.03312	1	0.07722
1.5	0.02446	1.5	0.06338	1.5	0.11541
2	0.03061	2	0.08561	2	0.14566
4	0.04721	4	0.11431	4	0.21055
6	0.06606	6	0.12817	6	0.26217
8	0.07465	8	0.13951	8	0.29608
10	0.07984	10	0.14989	10	0.31475

## Sheet: Point load
Loading Width	Load Magnitude	Actual Safety Factor	Maximum Displacement	Elastic Strain Energy	Friction Dissipation Energy	Average Particle Rotation	Particle Rotation Gini Coefficient	Particle Rotation Coefficient of Variation	Contact Force Gini Coefficient	Contact Force Coefficient of Variation	Average Soil Stress	Soil Stress Standard Deviation	Soil Stress Gini Coefficient	Soil Stress Coefficient of Variation	Soil Nail 1_Average Contact Force	Soil Nail 1_Contact Force Gini Coefficient	Soil Nail 1_Contact Force Coefficient of Variation	Soil Nail 2_Average Contact Force	Soil Nail 2_Contact Force Gini Coefficient	Soil Nail 2_Contact Force Coefficient of Variation	Soil Nail 3_Average Contact Force	Soil Nail 3_Contact Force Gini Coefficient	Soil Nail 3_Contact Force Coefficient of Variation	Soil Nail 4_Average Contact Force	Soil Nail 4_Contact Force Gini Coefficient	Soil Nail 4_Contact Force Coefficient of Variation	Measurement Circle 1_Stress in the X direction	Measurement Circle 1_Stress in the Y direction	Measurement Circle 1_Stress in the XY direction	Measurement Circle 1_Porosity	Porosity Change (%)	Measurement Circle 2_Stress in the X direction	Measurement Circle 2_Stress in the Y direction	Measurement Circle 2_Stress in the XY direction	Measurement Circle 2_Porosity	Porosity Change (%)	Measurement Circle 3_Stress in the X direction	Measurement Circle 3_Stress in the Y direction	Measurement Circle 3_Stress in the XY direction	Measurement Circle 3_Porosity	Porosity Change (%)	Measurement Circle 4_Stress in the X direction	Measurement Circle 4_Stress in the Y direction	Measurement Circle 4_Stress in the XY direction	Measurement Circle 4_Porosity	Porosity Change (%)	Measurement Circle 5_Stress in the X direction	Measurement Circle 5_Stress in the Y direction	Measurement Circle 5_Stress in the XY direction
0.2	5	13.72	0.00292	6.55129	2902.24	0.00252	0.62653	2.22485	0.56957	1.97577	217.565	314.629	0.46833	1.44614	297.671	0.52713	1.01426	133.79	0.48702	0.95653	83.0251	0.34344	0.61091	53.404	0.353	0.64684	-407.125	-37.3197	84.8389	0.17973	0.0256	-1046.81	-1702.54	460.246	0.15551	-0.04242	-646.253	-1551.61	-435.8	0.1712	0.18961	-202.533	-161.911	65.469	0.19743	0.14609	-451.329	-658.438	169.032
0.2	10	6.72	0.00588	26.1634	5764.4	0.00504	0.62541	2.22643	0.57161	1.97988	434.054	629.168	0.47053	1.44951	593.987	0.52916	1.01923	264.553	0.48881	0.95861	162.694	0.34361	0.60963	105.133	0.35519	0.65423	-811.194	-77.948	170.98	0.17985	0.09238	-2087.65	-3394.74	920.2	0.15544	-0.08677	-1274.7	-3100.14	-873.357	0.17136	0.28735	-399.651	-323.321	129.989	0.19755	0.20797	-896.631	-1319.69	337.132
0.2	20	3.37	0.01178	104.408	11541.4	0.01003	0.62647	2.24547	0.57299	1.987	863.435	1255.64	0.47193	1.45423	1187.84	0.52812	1.01685	531.423	0.49581	0.9752	323.475	0.34248	0.60735	208.45	0.35759	0.65855	-1637.69	-152.99	342.115	0.18008	0.22039	-4158.55	-6787.99	1834.69	0.15532	-0.16262	-2487.45	-6197.26	-1742.61	0.17175	0.51441	-788.207	-653.564	260.503	0.19779	0.32667	-1791.09	-2665.02	678.533
0.2	40	1.67	0.02355	417.541	22984.7	0.01991	0.62586	2.25629	0.57486	1.99488	1719.39	2502.49	0.47368	1.45545	2389.88	0.52578	1.01287	1055.17	0.4934	0.97082	643.965	0.34319	0.60964	423.797	0.34924	0.64207	-3346.53	-316.842	724.245	0.18061	0.51535	-8203.9	-13926.6	3709.39	0.15517	-0.26161	-4856.91	-12399.5	-3464.68	0.16964	-0.71983	-1588.94	-1322.71	527.319	0.19826	0.5671	-3525.31	-5378.52	1354.98
0.2	60	1.08	0.03702	968.891	34528.1	0.02981	0.62968	2.58657	0.57411	2.02865	2580.82	3803.75	0.47159	1.47386	3603.44	0.52398	1.01619	1561.8	0.48786	0.95568	965.753	0.34992	0.62059	621.945	0.35553	0.65612	-5186.7	-517.816	1161.23	0.18108	0.77803	-12747.9	-21247	5664.19	0.1549	-0.43516	-7257.5	-18411.9	-5256.93	0.1702	-0.39386	-2430.37	-2078.73	818.302	0.1905	-3.36712	-5238.4	-8232.45	2022.67
[truncated: 78 more columns]

## Sheet: Linear load
Loading Width	Load Magnitude	Actual Safety Factor	Maximum Displacement	Elastic Strain Energy	Friction Dissipation Energy	Average Particle Rotation	Particle Rotation Gini Coefficient	Particle Rotation Coefficient of Variation	Contact Force Gini Coefficient	Contact Force Coefficient of Variation	Average Soil Stress	Soil Stress Standard Deviation	Soil Stress Gini Coefficient	Soil Stress Coefficient of Variation	Soil Nail 1_Average Contact Force	Soil Nail 1_Contact Force Gini Coefficient	Soil Nail 1_Contact Force Coefficient of Variation	Soil Nail 2_Average Contact Force	Soil Nail 2_Contact Force Gini Coefficient	Soil Nail 2_Contact Force Coefficient of Variation	Soil Nail 3_Average Contact Force	Soil Nail 3_Contact Force Gini Coefficient	Soil Nail 3_Contact Force Coefficient of Variation	Soil Nail 4_Average Contact Force	Soil Nail 4_Contact Force Gini Coefficient	Soil Nail 4_Contact Force Coefficient of Variation	Measurement Circle 1_Stress in the X direction	Measurement Circle 1_Stress in the Y direction	Measurement Circle 1_Stress in the XY direction	Measurement Circle 1_Porosity	Porosity Change (%)	Measurement Circle 2_Stress in the X direction	Measurement Circle 2_Stress in the Y direction	Measurement Circle 2_Stress in the XY direction	Measurement Circle 2_Porosity	Porosity Change (%)	Measurement Circle 3_Stress in the X direction	Measurement Circle 3_Stress in the Y direction	Measurement Circle 3_Stress in the XY direction	Measurement Circle 3_Porosity	Porosity Change (%)	Measurement Circle 4_Stress in the X direction	Measurement Circle 4_Stress in the Y direction	Measurement Circle 4_Stress in the XY direction	Measurement Circle 4_Porosity	Porosity Change (%)	Measurement Circle 5_Stress in the X direction	Measurement Circle 5_Stress in the Y direction	Measurement Circle 5_Stress in the XY direction
0.2	5	13.72	0.00292	6.55129	2902.24	0.00252	0.62653	2.22485	0.56957	1.97577	217.565	314.629	0.46833	1.44614	297.671	0.52713	1.01426	133.79	0.48702	0.95653	83.0251	0.34344	0.61091	53.404	0.353	0.64684	-407.125	-37.3197	84.8389	0.17973	0.0256	-1046.81	-1702.54	460.246	0.15551	-0.04242	-646.253	-1551.61	-435.8	0.1712	0.18961	-202.533	-161.911	65.469	0.19743	0.14609	-451.329	-658.438	169.032
0.5	5	8.58	0.00785	56.5076	8552.75	0.00766	0.62521	1.97636	0.58311	1.95603	643.137	939.277	0.48627	1.46046	900.133	0.53157	1.02852	411.099	0.49894	0.98243	255.873	0.34462	0.61162	164.492	0.35367	0.65222	-1110.42	-53.6137	210.882	0.17999	0.17085	-3618.9	-4467.89	1391.43	0.15539	-0.11827	-1720.19	-5019.91	-1196.88	0.17151	0.37454	-613.995	-442.436	193.132	0.1977	0.28355	-1464.42	-1921.59	545.546
1	5	6.17	0.0167	247.229	19549.4	0.01722	0.61543	1.75293	0.56441	1.72319	1493.5	1833.09	0.4635	1.22738	1878.81	0.53402	1.04545	815.211	0.50351	0.99414	522.849	0.34743	0.61866	341.019	0.34015	0.63304	-2150.73	-95.8518	429.312	0.18037	0.38289	-6983.95	-7020.73	2498.5	0.15541	-0.10541	-2522.7	-14695.5	-1482.32	0.16219	-5.08503	-1202.66	-828.781	364.334	0.19814	0.50776	-2957.71	-3695.83	1047.87
1.5	5	4.49	0.02446	529.393	30275.6	0.02647	0.60925	1.63515	0.55204	1.5809	2340.81	2637.09	0.44964	1.12657	2572.74	0.53735	1.05447	1104.72	0.49751	0.98354	747.982	0.34987	0.62206	483.962	0.34418	0.6452	-2999.01	-138.2	620.209	0.18075	0.59159	-9277.28	-8362.42	3237.71	0.15555	-0.01607	-3340.25	-22744.6	-566.334	0.16543	-3.1848	-1622.22	-1161.44	494.376	0.19854	0.70863	-3937.97	-4899.94	1435.79
2	5	4.5	0.03061	862.332	40259	0.03536	0.60279	1.55147	0.54149	1.45869	3178.89	3299.95	0.43815	1.03809	3035.29	0.53969	1.0586	1363.28	0.496	0.98244	945.687	0.35073	0.62598	604.053	0.35074	0.65841	-3551.61	-196.798	760.957	0.18104	0.75521	-10887.7	-9173.96	3705.93	0.15571	0.08292	-4828.85	-27022.4	579.507	0.16583	-2.95188	-1955.69	-1397.38	599.33	0.19886	0.86942	-4826.43	-5746.58	1725.1
4	5	4.5	0.04721	2624.35	76608.3	0.06792	0.57918	1.33849	0.51436	1.18586	6446.27	5597.5	0.40997	0.86833	3762.86	0.53458	1.03306	1911.99	0.48239	0.93941	1528.36	0.37325	0.66943	1000.57	0.38225	0.70423	-4227.31	-317.722	976.399	0.1817	1.12085	-12990.4	-10409.5	4617.8	0.15586	0.18448	-9325.87	-32103.8	3010.91	0.16769	-1.86219	-2675.28	-1680.36	782.751	0.19165	-2.78835	-7220.66	-7390.99	2446.88
6	5	4.48	0.06606	4747.36	104670	0.09091	0.55624	1.2211	0.49768	1.05849	9369.64	7243.21	0.39209	0.77305	3995.18	0.53073	1.01975	2095.49	0.45883	0.87498	1802.05	0.38858	0.69791	1317.35	0.40749	0.7397	-4171.24	-339.576	1004.66	0.18201	1.29616	-13379.3	-10783.5	4899.04	0.15597	0.25261	-10713.5	-33574.9	3774.07	0.16881	-1.21025	-2794.39	-1581.94	761.873	0.19204	-2.58697	-8239	-7991.17	2640.85
8	5	4.5	0.07465	6946.71	125597	0.10429	0.53676	1.15586	0.48665	0.97888	11950.7	8551.36	0.38145	0.71556	4131.56	0.52765	1.01091	2131.82	0.43929	0.8234	1944.78	0.39899	0.72257	1542.86	0.41925	0.76104	-4007.66	-386.788	952.947	0.18223	1.41525	-13341.4	-10805.8	4905.74	0.15608	0.3246	-11171.2	-34102.4	3965.07	0.16941	-0.85794	-2544.97	-1450.61	651.585	0.19225	-2.48146	-8406.49	-8087.42	2635.14
[truncated: 334 more columns]

## Sheet: Measure cycle
Loading Width	Load Magnitude	Force Ratio (Row 1 & Row 3)	Outer to Inner Layer Ratio		Loading Width	Load Magnitude	Force Ratio (Row 1 & Row 3)	Outer to Inner Layer Ratio		Loading Width	Load Magnitude	Force Ratio (Row 1 & Row 3)	Outer to Inner Layer Ratio		Loading Width	Load Magnitude	Force Ratio (Row 1 & Row 3)	Outer to Inner Layer Ratio
0.2	5	2.88351	0.3197		0.2	5000	2.88351	0.3197		0.2	10000	2.88766	0.31859		0.2	20000	2.88107	0.31994
0.2	10	2.88766	0.31859		0.5	5000	2.76226	0.31131		0.5	10000	2.75944	0.30938		0.5	20000	2.76297	0.30794
0.2	20	2.88107	0.31994		1	5000	2.84834	0.27088		1	10000	2.84528	0.2703		1	20000	2.83828	0.27012
0.2	40	2.88752	0.32257		1.5	5000	2.82344	0.25824		1.5	10000	2.78952	0.25964		1.5	20000	2.86958	0.25196
0.2	60	2.91304	0.33083		2	5000	2.69837	0.25935		2	10000	2.70266	0.25824		2	20000	2.57441	0.24564
--	--	--	--		4	5000	2.24377	0.26005		4	10000	2.2118	0.25869		4	20000	2.12196	0.23882
--	--	--	--		6	5000	2.07489	0.25302		6	10000	1.97648	0.25339		6	20000	1.99201	0.23162
--	--	--	--		8	5000	2.01374	0.24706		8	10000	1.90242	0.24574		8	20000	1.93349	0.2318

## Sheet: Nail stress
Loading Width	Load Magnitude	Soil Nail 1_Average Tension	Soil Nail 1_Tension Gini Coefficient	Soil Nail 2_Average Tension	Soil Nail 2_Tension Gini Coefficient	Soil Nail 3_Average Tension	Soil Nail 3_Tension Gini Coefficient	Soil Nail 4_Average Tension	Soil Nail 4_Tension Gini Coefficient		Loading Width	Load Magnitude	Soil Nail 1_Average Tension	Soil Nail 1_Tension Gini Coefficient	Soil Nail 2_Average Tension	Soil Nail 2_Tension Gini Coefficient	Soil Nail 3_Average Tension	Soil Nail 3_Tension Gini Coefficient	Soil Nail 4_Average Tension	Soil Nail 4_Tension Gini Coefficient		Loading Width	Load Magnitude	Soil Nail 1_Average Tension	Soil Nail 1_Tension Gini Coefficient	Soil Nail 2_Average Tension	Soil Nail 2_Tension Gini Coefficient	Soil Nail 3_Average Tension	Soil Nail 3_Tension Gini Coefficient	Soil Nail 4_Average Tension	Soil Nail 4_Tension Gini Coefficient		Loading Width	Load Magnitude	Soil Nail 1_Average Tension	Soil Nail 1_Tension Gini Coefficient	Soil Nail 2_Average Tension	Soil Nail 2_Tension Gini Coefficient	Soil Nail 3_Average Tension	Soil Nail 3_Tension Gini Coefficient	Soil Nail 4_Average Tension	Soil Nail 4_Tension Gini Coefficient
0.2	5	92.5222	0.32162	146.755	0.54678	25.1264	0.45768	25.8512	0.32918	--	0.5	5000	275.451	0.33452	446.67	0.55188	82.4064	0.37725	91.8096	0.26656		0.5	10000	540.773	0.34064	917.792	0.53726	188.827	0.28635	183.302	0.27963	--	0.5	20000	992.771	0.32259	1802.14	0.53145	301.821	0.3913	336.646	0.34913
0.2	10	182.419	0.32404	258.089	0.5956	49.5953	0.4433	53.3538	0.27792	--	1	5000	488.818	0.32742	1012.34	0.49478	233.229	0.24047	176.532	0.39558	--	1	10000	996.942	0.31443	1731.75	0.56019	276.582	0.52121	371.054	0.37981	--	1	20000	1775.03	0.30915	3396.95	0.57067	828.907	0.36321	798.182	0.33363
0.2	20	379.164	0.32059	523.693	0.5909	113.756	0.33317	105.223	0.27248	--	1.5	5000	589.843	0.30314	1193.88	0.5591	247.157	0.4349	318.987	0.3178	--	1.5	10000	1102.03	0.27963	2615.04	0.50883	641.402	0.39644	628.817	0.34372	--	1.5	20000	1806.93	0.23763	4897.47	0.50573	1108.88	0.44412	1143.36	0.32089
0.2	40	690.449	0.31682	1163.77	0.54522	197.591	0.4477	192.975	0.35061	--	2	5000	593.48	0.25703	1923.23	0.41242	342.616	0.40157	422.872	0.37457	--	2	10000	1202.96	0.28082	3123.64	0.49841	744.33	0.46222	838.675	0.36361	--	2	20000	2246.85	0.29657	5638.53	0.51778	1241.63	0.37605	1542.3	0.35451
0.2	60	1151.52	0.3595	1736.7	0.53887	317.483	0.3602	301.261	0.32573	--	4	5000	810.241	0.28621	2074.32	0.44671	621.572	0.44364	796.7	0.47029	--	4	10000	1252.61	0.27592	4171.82	0.45487	1306.78	0.38594	1446.63	0.52469	--	4	20000	1936.28	0.49812	6303.34	0.55557	2671.16	0.29351	2951.4	0.50322
--	--	--	--	--	--	--	--	--	--	--	6	5000	1476.73	0.37047	2304.07	0.38888	908.553	0.42937	1360.89	0.40603	--	6	10000	2702.05	0.38568	4128.91	0.45573	1945.2	0.40106	2534.42	0.41626	--	6	20000	4837.38	0.65737	7770.1	0.44538	3880.63	0.35467	5026.3	0.38182
--	--	--	--	--	--	--	--	--	--	--	8	5000	1732.63	0.40175	2135.95	0.44717	1200	0.48528	1911.4	0.37139	--	8	10000	3031.18	0.44695	3888.95	0.46632	2491.96	0.4544	3570.37	0.39911	--	8	20000	4764.72	0.62042	7426.83	0.41372	4558.87	0.40709	7261.67	0.38809
