# Supplementary material for: Study on stability analysis of soil nail reinforced slopes under loading based on the discrete element method
Source: PLoS One. 2026 May 26;21(5):e0350163. doi: 10.1371/journal.pone.0350163 (PMC13210361; doi:10.1371/journal.pone.0350163)
Supplement: S1 File — (ZIP) [file pone.0350163.s001.zip › DATA in PFC/0.2_14_10000__balls.txt]

id	x	y	radius	vel_x	vel_y	rotation	disp_x	disp_y	ball_type	ball_stress
6	6.93203	3.88041	0.0663017	-8.20267e-07	-3.49243e-06	-0.000183452	-0.000130525	-0.00011268	0	472.105
7	24.6988	3.68887	0.0661725	-3.71174e-08	6.51594e-08	-0.000347402	7.92348e-05	-5.57097e-05	0	311.428
12	3.10237	12.1012	0.0509531	3.37895e-07	-2.81216e-06	-0.00113745	-7.31477e-05	9.44324e-05	0	11.112
13	25.4096	9.35934	0.0532987	-1.29529e-07	-2.33995e-07	0.000652561	9.69292e-05	0.000107557	0	79.0145
17	9.91743	4.64614	0.0733272	3.90643e-07	-2.56781e-06	0.00240603	-0.000137312	-0.000243839	0	265.432
19	6.01767	5.23228	0.05695	-7.60197e-08	-2.29995e-06	-0.00170215	-0.000154647	-0.000119635	0	360.012
21	10.2298	12.1939	0.0736155	6.82502e-07	1.09039e-06	-0.018299	-0.000268017	-0.000868283	0	18.5137
22	18.9422	5.97788	0.0711969	-1.5116e-07	1.04075e-07	-0.000822975	0.000308923	-0.000400263	0	86.2425
23	24.3638	1.33194	0.0743081	-4.80285e-08	1.95162e-08	-0.00107951	1.28751e-05	-1.21202e-05	0	248.544
24	6.06424	9.74167	0.0702117	1.49066e-06	-2.31506e-06	-0.00379323	-0.000231597	-0.000130446	0	179.665
25	14.821	8.56314	0.0650594	1.37476e-07	1.87155e-07	-0.00137677	0.000196868	-0.00102171	0	945.079
32	25.7565	7.9403	0.0623302	5.44935e-08	-3.6594e-07	-0.00267696	9.91411e-05	4.74582e-05	0	114.106
33	22.9224	1.5681	0.0611813	-5.31412e-08	2.2701e-09	-0.00222848	3.5084e-05	-2.41316e-05	0	317.71
35	10.6209	10.8696	0.063695	9.69812e-07	5.79207e-07	-0.0106088	-0.000252145	-0.000871979	0	545.949
36	24.9839	7.43612	0.0704374	4.76513e-08	-3.81302e-07	0.00383467	0.000148412	1.06671e-05	0	212.611
38	1.77347	14.1957	0.0689745	1.21769e-07	-3.64406e-06	-0.000283294	-1.69608e-05	0.000196324	0	41.9257
40	13.1432	6.02799	0.059253	-7.41741e-08	-7.62959e-07	-0.000442615	-1.9819e-05	-0.000547144	0	165.721
43	12.1091	7.81166	0.0637265	4.05024e-07	-1.11764e-07	-0.0177515	-0.000120694	-0.000742197	0	460.59
48	5.15621	13.7543	0.0639966	-8.80169e-07	-3.97984e-06	-0.00130771	-0.000105369	9.42951e-05	0	63.734
50	26.5878	1.31104	0.0517331	1.16793e-08	9.44834e-10	0.000216989	1.77483e-06	-7.03159e-06	0	251.338
51	2.65747	4.88815	0.0569854	6.48467e-08	-2.67151e-07	0.00170973	-6.072e-05	-4.48448e-05	0	143.966
54	15.9725	4.49557	0.0651129	3.30176e-07	1.51101e-07	-0.00217786	9.83649e-05	-0.00036486	0	656.126
55	16.5686	6.08871	0.0526254	3.37363e-07	1.76448e-06	-0.00151231	0.000222558	-0.000536265	0	35.1582
56	12.4055	5.52047	0.0661494	4.5035e-09	-1.2412e-06	0.00284378	-8.55007e-05	-0.000441565	0	408.898
57	16.8868	12.9713	0.0582426	5.80737e-07	2.84191e-06	0.0229492	0.000518651	-0.00122554	0	1662.3
59	25.9234	3.14708	0.0655528	-1.02868e-07	6.00043e-09	-0.00073899	3.55943e-05	-4.03097e-05	0	221.982
60	13.6514	9.83596	0.0743989	5.63353e-07	6.9021e-07	-0.00532678	9.57173e-05	-0.00122906	0	1006.51
63	15.5643	9.08768	0.0727707	2.55673e-07	8.81253e-07	-0.0124929	0.000313828	-0.00106964	0	618.116
66	8.00138	1.56981	0.0646488	4.76899e-08	-1.63044e-06	0.0040603	-3.65041e-05	-2.99647e-05	0	393.468
67	5.24819	9.42271	0.0715959	1.42723e-06	-2.02775e-06	6.85396e-05	-0.000191508	-8.05911e-05	0	126.617
68	12.1248	6.07504	0.0507543	6.96771e-08	-7.96458e-07	-0.001991	-0.000100006	-0.000493868	0	428.896
69	10.6215	5.97704	0.0718533	3.93254e-07	-1.38626e-06	0.00118579	-0.0001804	-0.000422106	0	524.723
70	13.4818	3.93119	0.0749461	6.32922e-07	-1.60305e-06	-0.0013399	-3.07063e-05	-0.000265523	0	533.825
73	15.8604	5.44664	0.064192	-2.14129e-08	-1.55977e-08	-0.00804649	0.000118503	-0.000468723	0	246.691
74	14.5499	12.0124	0.061199	1.01259e-06	2.45337e-06	-0.00922229	0.000395955	-0.00182965	0	372.54
76	11.6106	7.57174	0.0540018	6.21538e-07	-3.06573e-07	0.00410353	-0.000163299	-0.000680538	0	467.869
77	23.6478	2.41698	0.0628765	-2.16695e-07	6.40228e-08	0.00185263	7.39318e-05	-4.07298e-05	0	283.132
84	6.35793	15.0584	0.0626555	-1.44897e-06	-3.34206e-06	-0.00271688	-6.5765e-05	7.71623e-05	0	57.7956
89	23.0961	6.98368	0.0689511	-2.45959e-08	-6.35156e-07	0.00333619	0.000257634	-0.000100658	0	294.729
93	23.1173	9.16615	0.0539827	-2.11521e-07	-1.27036e-06	-0.00115286	0.000267849	-8.05687e-06	0	355.8
94	21.0505	2.22484	0.0603816	-3.9799e-08	-2.52038e-07	-0.00115002	9.29376e-05	-7.71574e-05	0	184.616
97	5.32921	12.7045	0.0572822	-4.70051e-07	-4.29427e-06	-0.0015954	-0.000140396	3.48947e-05	0	192.524
106	2.2073	5.6768	0.0610708	2.64751e-08	-7.27281e-07	0.00112246	-4.52742e-05	-4.08646e-05	0	213.711
107	21.1107	3.40653	0.0530311	-7.54075e-08	-4.49785e-07	-0.0010169	0.000163336	-0.000133026	0	540.017
109	5.97323	14.5834	0.0657444	-1.38416e-06	-3.74091e-06	-0.00266215	-8.08593e-05	8.33284e-05	0	94.0526
110	8.77063	8.03457	0.0669978	4.38218e-07	-8.22838e-07	-0.00156275	-0.00026726	-0.000398204	0	358.058
111	17.8435	10.1941	0.0660148	7.71863e-07	1.20767e-06	0.00540338	0.000521339	-0.000843632	0	1522.21
112	18.035	7.84853	0.0692958	1.56245e-07	1.53183e-06	-0.00382449	0.000390933	-0.000637827	0	447.201
113	17.5471	4.56141	0.0664494	-1.30013e-07	1.19101e-06	-0.000544456	0.000165917	-0.000346569	0	268.128
116	3.79748	6.03274	0.0724108	1.8348e-07	-2.69446e-07	-0.000343475	-0.000110458	-5.84332e-05	0	149.6
117	12.759	14.445	0.0528143	9.80019e-07	2.7979e-06	0.0211204	-0.000172726	-0.00232484	0	3475.68
123	3.73494	14.4001	0.0732345	-1.10655e-06	-2.52496e-06	-0.00275642	-4.85442e-05	0.000164992	0	65.1042
124	11.208	10.6431	0.0520857	1.1832e-06	3.84907e-07	-0.00361169	-0.000202708	-0.00100318	0	98.477
125	2.27244	6.99569	0.0506884	3.17057e-07	-1.834e-07	0.000393443	-5.54354e-05	-2.30739e-05	0	156.05
126	4.89851	7.60169	0.073449	5.88181e-07	-1.05586e-06	-0.000802482	-0.000163346	-7.37722e-05	0	354.221
129	13.5426	1.84455	0.0556184	7.67839e-07	-7.90241e-07	0.00274792	-8.9071e-06	-6.62092e-05	0	136.364
130	5.2755	14.7264	0.0635387	-1.06083e-06	-3.71118e-06	-0.00246496	-6.57758e-05	0.000126247	0	37.7845
132	7.35502	3.48702	0.0612998	-8.73908e-07	-3.36619e-06	0.00183989	-0.000125872	-0.000117583	0	227.265
135	7.23373	7.45367	0.0671837	3.64643e-07	-1.17887e-06	-0.00095521	-0.000236609	-0.00023121	0	311.413
138	25.7798	9.51686	0.0738569	-1.08477e-07	-2.15584e-07	0.00451103	7.50714e-05	0.000134552	0	364.399
139	7.22377	1.69716	0.0508491	7.21438e-08	-1.83062e-06	0.00137786	-4.18269e-05	-3.65518e-05	0	64.4118
140	3.50886	14.8084	0.0542148	-1.10235e-06	-2.44816e-06	-0.00218334	-3.33424e-05	0.000179689	0	74.3738
144	14.5285	2.15248	0.0719444	1.23861e-06	-7.6825e-07	0.0032926	4.00402e-06	-9.00743e-05	0	306.689
146	13.2248	11.9994	0.0729542	1.37481e-06	2.84453e-06	-0.0123997	0.000123648	-0.0018364	0	196.378
147	8.88439	13.8554	0.0591766	-4.65291e-07	1.10717e-06	-0.013093	-0.000188999	-0.000407525	0	294.377
148	17.8638	2.0456	0.0685789	-1.97244e-07	1.65093e-07	-6.4318e-05	7.51368e-05	-0.000106411	0	445.178
149	25.658	9.72357	0.0702225	-1.6605e-07	-1.60338e-07	0.00586106	8.16533e-05	0.000136113	0	49.5599
151	11.4206	4.26045	0.0606199	2.66987e-07	-2.04176e-06	0.000528896	-0.000109474	-0.000259737	0	419.072
152	7.86463	3.3047	0.0747382	-5.50951e-07	-3.22488e-06	-0.00197968	-0.000123504	-0.00011199	0	181.682
154	5.82179	15.3732	0.0540798	-1.24141e-06	-3.608e-06	-0.00121415	-5.01023e-05	0.00012417	0	39.5417
156	16.3828	8.07176	0.0594527	-5.66492e-08	2.28279e-06	0.006857	0.000328617	-0.000816428	0	388.79
158	20.4824	5.75531	0.056673	-9.33386e-08	-7.92223e-07	-0.00107637	0.000277493	-0.000257861	0	492.778
159	26.453	8.1663	0.0580336	-7.55053e-09	-4.37762e-07	0.00526715	4.38067e-05	6.54465e-05	0	370.291
164	19.2286	1.82714	0.0662468	-3.01801e-07	8.43197e-08	-0.00246837	7.5429e-05	-5.96759e-05	0	644.367
165	8.84858	14.9743	0.0686752	-2.23776e-06	1.00963e-06	-0.0089407	-6.19952e-05	-0.000307057	0	107.729
166	23.9164	2.38454	0.0612084	-2.13229e-07	8.14136e-08	0.00233886	6.46509e-05	-4.30062e-05	0	340.329
168	25.6811	4.35895	0.0728704	-6.61725e-08	-6.05693e-08	0.000617202	5.47818e-05	-4.84537e-05	0	139.294
169	1.19924	11.8624	0.0650754	2.41613e-07	-4.05025e-06	0.000483783	-8.22429e-06	0.000125419	0	41.2111
174	14.9368	15.3396	0.0549835	1.04451e-06	3.62647e-06	0.0517429	0.000185965	-0.00223181	0	406.834
176	8.09162	12.6067	0.0631689	4.16013e-07	-5.58921e-07	-0.00453581	-0.000258165	-0.000312289	0	191.443
179	4.7164	5.61796	0.0500627	1.71998e-08	-1.23167e-06	-0.000320911	-0.000131506	-8.52318e-05	0	271.12
180	1.94289	1.67026	0.050051	-4.20028e-07	-6.14211e-07	-0.000391887	-8.40102e-06	-1.46544e-05	0	184.56
182	13.0517	6.11372	0.0661618	-9.58755e-08	-7.12103e-07	0.00125511	-2.94912e-05	-0.000560057	0	127.926
183	3.90539	15.7085	0.0625571	-8.56226e-07	-2.2852e-06	-0.00193337	-1.78284e-05	0.000193841	0	54.4968
184	17.0657	12.246	0.0654121	9.636e-07	2.77647e-06	0.00355765	0.000521903	-0.00112108	0	406.743
185	13.8033	8.41102	0.0716066	9.65865e-08	2.55894e-08	-0.000653021	6.15266e-05	-0.000975991	0	588.33
189	23.5528	5.43158	0.0509866	1.566e-07	-4.40411e-07	8.02023e-05	0.000186739	-8.86917e-05	0	246.138
192	3.97383	10.6911	0.0714068	5.16772e-07	-2.71371e-06	-0.000750175	-0.00012875	2.80272e-05	0	92.1055
193	3.08905	15.3687	0.0615546	-1.05265e-06	-2.26593e-06	-0.00233695	-1.36554e-05	0.000203737	0	37.1868
194	14.6626	14.0805	0.055082	1.4866e-06	3.24156e-06	0.00578834	0.000381237	-0.00249355	0	1319.09
198	14.0529	5.62502	0.0582414	2.97789e-08	-4.80324e-07	-0.00383864	1.87405e-05	-0.000515555	0	891.575
201	12.1254	5.34494	0.0569031	1.3218e-07	-1.42909e-06	0.00454147	-0.000108251	-0.000418037	0	1029.38
204	14.5753	7.88043	0.0697578	2.47155e-07	-4.37479e-08	0.0133384	0.0001425	-0.000873119	0	866.512
211	20.4775	3.3237	0.0738337	-1.20474e-07	-4.36627e-07	0.00113432	0.00016583	-0.000161305	0	214.365
213	19.0318	7.97369	0.0544855	-1.08613e-08	3.80098e-08	0.00650763	0.00043183	-0.00048796	0	933.609
214	26.8173	8.96326	0.0569992	3.04937e-10	-4.09443e-07	0.00244099	1.76701e-05	0.000128404	0	60.2609
215	21.7416	8.56879	0.0660345	2.34522e-08	-9.09204e-07	0.00680441	0.000363246	-0.000192322	0	328.287
221	21.8931	1.94612	0.0539172	-1.98572e-08	-1.34705e-07	-0.00117228	6.88209e-05	-5.08294e-05	0	777.381
222	13.685	11.9136	0.0686692	1.33989e-06	2.69497e-06	0.00225527	0.000216231	-0.00177865	0	702.661
224	26.3887	1.79021	0.0619406	-2.10979e-08	8.48404e-09	-0.000565108	8.59818e-06	-1.76943e-05	0	267.639
225	16.5765	11.7357	0.0542313	1.55416e-07	3.12272e-06	0.0104477	0.000527272	-0.0012221	0	1445.96
226	11.0656	9.13947	0.0668501	1.1563e-06	-1.37378e-07	-0.00253534	-0.000253277	-0.000810344	0	613.762
230	3.47222	1.07338	0.0538894	-1.97136e-07	-1.50279e-07	0.000924391	-3.51065e-06	-2.24322e-06	0	135.791
231	16.4845	1.5567	0.0716493	3.36719e-07	-8.83934e-08	0.00105171	1.67424e-05	-4.72849e-05	0	678.017
232	20.6488	7.96377	0.0732421	-7.37999e-08	-1.02083e-06	0.00302056	0.000422195	-0.000310308	0	115.131
233	18.1559	13.1423	0.0515218	9.57651e-07	8.6022e-07	0.0149311	0.000426012	-0.00077427	0	338.239
237	20.4933	2.31256	0.0568839	-1.10181e-07	-2.78311e-07	-0.00456063	9.45109e-05	-6.85471e-05	0	644.371
238	12.4559	10.1423	0.0522518	5.70442e-07	1.23194e-06	0.00820902	-7.33691e-05	-0.00117136	0	213.369
245	7.51892	3.33263	0.0743509	-7.4205e-07	-3.30174e-06	0.000998236	-0.000116964	-0.000107466	0	200.012
246	12.5748	4.88438	0.0579262	3.38601e-07	-1.66628e-06	-0.00249897	-7.24722e-05	-0.000394321	0	124.598
247	14.3965	7.70042	0.0744534	2.45499e-07	-4.73868e-08	-0.00406314	0.000105349	-0.00083866	0	1091.68
249	23.2574	6.159	0.056453	3.20147e-10	-5.79455e-07	-0.0015045	0.00021935	-0.000104574	0	275.467
251	14.177	15.1431	0.0670332	1.30095e-06	2.9719e-06	-0.0228564	0.000232084	-0.00321624	0	2191.98
254	8.97979	8.36164	0.0676596	4.51183e-07	-6.59707e-07	-0.0131544	-0.000290438	-0.000429531	0	343.442
259	4.26235	4.91892	0.0518508	-6.26031e-08	-1.5967e-06	-0.000622899	-0.000108976	-6.248e-05	0	414.685
265	20.8435	6.85301	0.0744524	-1.0063e-08	-8.44365e-07	1.73904e-05	0.000347287	-0.000289908	0	421.704
268	7.03382	5.41223	0.0659841	1.22859e-07	-2.84074e-06	0.000307883	-0.000179901	-0.000163516	0	265.493
270	17.9347	6.5476	0.0722776	1.85336e-08	1.34007e-06	-0.0112007	0.000311409	-0.00051542	0	771.797
271	7.29959	6.06213	0.0599637	4.32339e-07	-2.24386e-06	-0.00177975	-0.000211156	-0.000192022	0	241.953
273	22.8216	8.04272	0.063691	-1.71853e-08	-8.26723e-07	-0.00106757	0.000286362	-9.01443e-05	0	142.207
277	2.35298	13.347	0.0580283	7.31241e-08	-3.38682e-06	0.000280782	-3.59354e-05	0.000164726	0	37.2869
280	13.6859	9.11332	0.0734476	-4.78916e-09	2.40683e-07	0.000134491	6.41784e-05	-0.00108224	0	443.239
282	12.1259	12.4752	0.054446	4.12179e-07	2.12278e-06	0.0113296	-0.000170948	-0.00151737	0	1211.37
284	12.6734	5.90046	0.0564164	-1.16631e-08	-9.83708e-07	-0.00760736	-7.63301e-05	-0.000493977	0	615.562
286	20.0219	3.42477	0.0677922	-1.27318e-07	-3.05109e-07	4.50672e-05	0.000165916	-0.000161159	0	168.56
288	11.7382	7.86166	0.0547113	6.09311e-07	-1.60153e-07	-0.00468617	-0.000154938	-0.000729328	0	805.378
289	14.8589	15.2379	0.0731574	1.09134e-06	3.70117e-06	0.0335213	0.000224878	-0.00239133	0	1478.69
290	26.7059	4.94654	0.0655788	-2.23252e-09	-1.87587e-07	-2.2596e-05	1.32363e-05	-3.75995e-05	0	339.583
293	2.84566	15.1416	0.0677	-9.10687e-07	-2.30741e-06	-0.00134494	-1.90863e-05	0.000203175	0	90.744
295	3.71645	10.822	0.0683585	6.24933e-07	-2.76474e-06	-0.00349832	-0.000125068	3.48821e-05	0	55.1159
298	14.7023	14.5818	0.0720911	1.28429e-06	3.38773e-06	0.00952882	0.000202174	-0.00252378	0	1621.22
300	5.89323	5.57183	0.0512414	2.75679e-08	-1.89049e-06	7.91446e-06	-0.000158988	-0.000121183	0	282.843
301	17.208	8.10761	0.0575657	-3.27525e-08	1.91418e-06	-0.00230888	0.0003792	-0.00072147	0	727.79
304	25.2696	4.24227	0.0742154	-7.06301e-08	-2.43593e-08	5.28522e-05	6.77272e-05	-5.59451e-05	0	88.0533
305	1.97059	13.7815	0.0640556	1.20506e-07	-3.64202e-06	0.000301831	-2.34308e-05	0.000177714	0	47.0174
306	22.2589	6.81275	0.0674183	-8.9215e-08	-5.42152e-07	-0.000322683	0.000289839	-0.000150311	0	257.867
310	11.0808	5.8995	0.0656974	2.80121e-07	-1.21271e-06	-0.00330486	-0.000152818	-0.000428557	0	917.441
312	19.1141	8.60421	0.0507272	9.96566e-08	-8.58188e-08	-0.0012834	0.000475635	-0.00055647	0	987.69
313	18.2024	1.94935	0.0586009	-2.69266e-07	1.41365e-07	0.00123987	6.98668e-05	-8.45362e-05	0	594.038
315	6.35549	2.39808	0.0668322	-6.22943e-07	-2.1744e-06	0.00357796	-7.23086e-05	-4.4322e-05	0	109.278
319	4.12844	8.57412	0.0736573	1.52969e-06	-2.2662e-06	0.00322082	-0.000140661	-3.42425e-05	0	241.404
327	3.83321	15.6056	0.0632286	-8.95666e-07	-2.29179e-06	-0.00144507	-1.88727e-05	0.000193387	0	47.0424
328	18.2349	11.5954	0.0696034	1.26931e-06	6.81654e-07	0.0151574	0.000506934	-0.000792856	0	176.72
330	1.21979	14.9016	0.0605822	-1.7702e-08	-4.47345e-06	-0.000183246	-7.44145e-06	0.00021966	0	43.8844
332	1.48537	14.7235	0.0564883	-5.04362e-10	-4.10853e-06	0.000221752	-1.07562e-05	0.000211722	0	52.7188
336	25.4616	8.39733	0.0502189	7.54047e-09	-3.3485e-07	0.0017198	0.000106036	6.31049e-05	0	525.159
338	26.4639	7.69453	0.0515005	-7.42825e-10	-4.83686e-07	-0.000159645	3.44315e-05	4.30054e-05	0	404.345
339	23.674	4.35348	0.0732215	3.13412e-08	-7.60715e-08	-0.00056246	0.000142795	-8.14512e-05	0	280.414
341	26.4769	3.41595	0.0654933	-7.98136e-08	7.50595e-10	6.44653e-05	1.35679e-05	-3.45893e-05	0	254.956
342	26.3376	5.59705	0.0571704	1.5126e-08	-2.77228e-07	0.000501425	4.07778e-05	-2.80559e-05	0	307.829
348	5.38674	13.0579	0.0659875	-4.18029e-07	-4.2999e-06	-0.00548961	-0.000134756	5.35558e-05	0	98.766
350	8.59127	8.29575	0.0516838	5.16683e-07	-9.04992e-07	-0.00208286	-0.000280235	-0.000402067	0	768.15
354	24.6078	2.62069	0.0666467	-8.75974e-08	2.39802e-08	-0.00179637	6.33835e-05	-4.87382e-05	0	123.469
355	13.346	12.4124	0.0748768	1.24925e-06	2.84859e-06	0.00526063	0.000113949	-0.00192014	0	547.753
358	26.4743	9.14642	0.0682527	-3.91147e-08	-3.95285e-07	-0.000800011	3.90889e-05	0.000126394	0	132.914
359	13.8758	5.04074	0.0661344	1.97905e-08	-8.58527e-07	0.00905476	-3.10885e-07	-0.000447204	0	745.734
362	5.95817	10.0816	0.0740584	1.47934e-06	-2.43306e-06	-0.0022406	-0.00021974	-0.000113971	0	317.728
363	14.7784	13.1624	0.0548778	7.23262e-07	2.97e-06	-0.0186952	0.000428213	-0.00207942	0	2210.96
366	26.6779	5.1796	0.0620491	5.51925e-09	-2.20604e-07	0.000416322	1.51144e-05	-3.85417e-05	0	328.315
368	5.36846	7.77107	0.0683189	6.67649e-07	-1.30626e-06	0.000680475	-0.000177559	-0.000113636	0	47.1061
370	10.4829	14.8406	0.0502697	-1.29316e-06	3.38705e-06	-0.0123956	-0.000113124	-0.000798963	0	249.499
373	10.0473	5.42205	0.0746167	4.27409e-07	-2.00038e-06	0.00568214	-0.000196668	-0.000326451	0	431.662
374	4.65382	1.55565	0.0681705	-7.2011e-07	-6.86164e-07	0.00255634	-1.9363e-05	-1.20057e-05	0	77.3581
375	2.90258	3.71663	0.0650516	-3.94045e-07	-9.45332e-07	0.000310319	-4.5957e-05	-4.31609e-05	0	112.386
376	10.8869	2.97694	0.0744426	4.38877e-07	-2.25273e-06	0.00417153	-7.01343e-05	-0.000155726	0	662.989
383	7.88977	8.26532	0.0566434	6.86692e-07	-1.22104e-06	-0.00774178	-0.000269227	-0.000307833	0	327.854
384	7.0956	9.05454	0.064401	1.2721e-06	-1.04957e-06	-0.000244679	-0.00025864	-0.000232678	0	432.416
388	21.7215	9.48377	0.0697648	1.45993e-07	-1.04051e-06	0.00325687	0.000376732	-0.000171203	0	331.876
395	4.95816	9.35154	0.067038	1.33386e-06	-2.1422e-06	-0.00168562	-0.0001701	-6.18298e-05	0	284.877
400	19.3411	9.08034	0.0552619	3.85383e-07	-4.56183e-07	0.0119279	0.000485391	-0.00051648	0	405.557
403	26.7388	7.1546	0.0706882	-8.5882e-10	-5.37731e-07	0.00136113	1.21142e-05	2.61145e-05	0	326.077
406	3.3376	10.8359	0.0665292	8.52058e-07	-2.97352e-06	-0.000486003	-9.60565e-05	5.11922e-05	0	122.934
407	5.08055	7.3271	0.0659139	4.05452e-07	-1.00056e-06	-0.00142244	-0.000170718	-8.89523e-05	0	251.561
408	3.4089	1.76998	0.0708068	-1.13282e-06	-1.0466e-06	0.000523396	-2.07483e-05	-1.82308e-05	0	120.119
409	6.53547	8.44264	0.0738786	9.33388e-07	-1.34149e-06	-0.00242693	-0.000238385	-0.000182941	0	252.122
410	13.2175	8.11953	0.0540482	1.1198e-07	-5.52554e-08	-0.00740917	-4.58693e-06	-0.00086161	0	532.486
413	23.2312	1.92233	0.0680833	-6.0663e-08	1.6353e-08	-0.00136828	5.02542e-05	-2.17562e-05	0	44.3456
416	4.2523	6.01375	0.0649273	1.9514e-07	-6.52153e-07	0.000623561	-0.000115393	-6.46507e-05	0	141.984
421	24.8837	1.52902	0.0636026	-7.30979e-08	1.92055e-08	-0.00207426	2.01942e-05	-1.69949e-05	0	244.065
423	12.8726	4.54717	0.0538369	2.71612e-07	-1.69408e-06	0.0015222	-7.49444e-05	-0.000356705	0	449.481
425	17.7154	7.71264	0.0635653	1.77073e-07	1.88147e-06	0.0090914	0.000377466	-0.00064074	0	1036.22
426	10.3506	7.54644	0.052616	5.15698e-07	-5.19384e-07	-0.00729383	-0.000217512	-0.000525839	0	170.936
428	8.32849	5.78446	0.0518119	5.28724e-07	-2.38847e-06	-0.000200295	-0.000206342	-0.000264047	0	477.619
431	21.8387	5.81555	0.0590341	1.51177e-08	-6.90153e-07	-0.00044968	0.000270173	-0.00017367	0	407.683
434	25.7573	5.21321	0.0574064	-5.93036e-12	-1.37312e-07	-0.00334025	6.67943e-05	-4.04403e-05	0	418.245
436	18.0355	9.83615	0.0665746	4.82124e-07	9.08811e-07	0.00941683	0.000557824	-0.000800347	0	684.272
437	14.5986	13.4004	0.0621401	1.28867e-06	2.88836e-06	0.0168474	0.000460303	-0.00231223	0	1399.11
440	17.0166	6.69998	0.073674	4.98698e-07	2.1975e-06	-0.000736326	0.000285352	-0.000596667	0	551.048
442	8.30252	11.5576	0.073583	1.34709e-06	-1.96146e-07	-0.00470477	-0.000283079	-0.000390958	0	422.546
443	5.71612	10.0353	0.0607451	1.45729e-06	-2.37629e-06	-0.0022076	-0.000209523	-9.60528e-05	0	359.018
444	16.5873	10.6099	0.0708922	1.08869e-06	3.02717e-06	0.0041326	0.000579374	-0.00112746	0	941.366
445	1.98817	15.7227	0.0627039	-1.34301e-06	-3.20835e-06	-0.000446565	3.18706e-06	0.000237102	0	48.7282
449	22.1711	3.71303	0.0625854	-1.88484e-08	-4.16141e-07	0.00136217	0.000151488	-0.000118239	0	209.775
451	5.15335	3.47109	0.0541923	-1.31999e-06	-3.50887e-06	-0.0018613	-9.78299e-05	-6.45918e-05	0	226.694
452	12.927	5.38299	0.0685271	1.4282e-07	-1.24468e-06	-0.00434992	-7.2411e-05	-0.000440279	0	482.324
453	15.627	13.3284	0.0664688	4.9112e-07	3.53097e-06	0.0117644	0.000534155	-0.00180874	0	1309.16
454	11.9996	12.8704	0.064013	4.05753e-07	2.13642e-06	0.000605584	-0.000168609	-0.00154685	0	609.088
455	8.20394	12.3682	0.0670414	6.76936e-07	-3.39007e-07	-0.0114841	-0.000269962	-0.000334105	0	385.931
457	19.9017	7.68312	0.0674014	-2.24558e-08	-5.51152e-07	0.00114911	0.000415493	-0.000378067	0	614.598
459	1.26321	3.6254	0.0720698	-2.10017e-07	-7.8386e-07	0.000943072	-7.66165e-06	-3.41759e-05	0	125.029
460	19.4426	12.0334	0.066915	1.61075e-06	-1.73696e-07	0.0123118	0.000402043	-0.000507665	3	303.991
461	13.55	15.5457	0.0554754	7.85332e-07	2.79656e-06	-0.0270419	-0.000551354	-0.00376819	0	9231.29
465	9.68827	7.40356	0.0749948	3.46169e-07	-6.0952e-07	-0.00551844	-0.000237992	-0.00046935	0	307.56
468	7.91151	11.7183	0.0605431	1.32654e-06	-8.5966e-07	-0.00742232	-0.000273308	-0.000319501	0	81.9835
470	3.68911	6.26187	0.0523271	2.83987e-07	-2.43848e-07	0.000976581	-0.000104648	-5.39199e-05	0	306.291
472	2.23205	1.4652	0.071164	-4.29376e-07	-4.13124e-07	0.00134775	-7.65307e-06	-1.28385e-05	0	101.463
473	4.93321	5.39634	0.0526372	3.35487e-08	-1.58744e-06	-0.00163045	-0.000135346	-9.39743e-05	0	262.338
474	25.8455	1.11579	0.0640883	-8.33242e-09	-4.07777e-09	-0.00111892	4.6035e-06	-1.31585e-06	0	42.1838
480	8.83978	4.12022	0.0694584	4.82392e-08	-3.07679e-06	0.00175905	-0.000147986	-0.000187253	0	275.69
483	23.1565	5.83093	0.0664931	8.40566e-08	-5.79488e-07	-0.000380546	0.000213811	-0.000105829	0	354.633
486	8.54416	15.2017	0.0627767	-2.51207e-06	6.61329e-07	-0.00972247	-4.20609e-05	-0.000214842	0	154.916
488	23.5856	5.75112	0.0573331	1.23412e-07	-5.11152e-07	-0.000312028	0.00019136	-8.89856e-05	0	427.753
489	16.7055	7.94061	0.0578933	-8.35621e-08	2.23064e-06	0.00326873	0.000337362	-0.000793145	0	1188.74
491	25.2637	5.44104	0.0663825	2.9612e-08	-1.95933e-07	0.000264658	9.71169e-05	-4.99543e-05	0	421.894
496	14.3665	12.4751	0.0533871	6.64698e-07	2.80092e-06	0.00803552	0.000489254	-0.00201359	0	2067.59
499	18.7705	1.56265	0.0702159	-2.88367e-07	8.79698e-08	-0.00121849	4.19193e-05	-5.16493e-05	0	420.473
507	25.0761	1.86616	0.052702	-2.87952e-08	8.0984e-10	-0.00113282	2.37958e-05	-2.52889e-05	0	362.525
512	17.9351	13.9924	0.0508849	1.27985e-06	9.81126e-07	0.0124468	0.000322859	-0.000801952	0	402.016
517	25.5073	7.50416	0.0578825	6.12317e-08	-3.70732e-07	0.00172507	0.000117073	2.46034e-05	0	81.3617
522	23.5882	1.35237	0.0605552	-2.82745e-08	1.2776e-08	-0.00204542	1.53509e-05	-1.0186e-05	0	234.191
523	8.83801	1.08493	0.0585388	4.9059e-08	-3.74294e-07	-0.000826057	6.3112e-07	-1.36356e-05	0	78.1853
524	19.1789	3.81012	0.0588156	-3.68758e-07	1.27468e-07	0.00228475	0.000185835	-0.000217912	0	481.919
525	15.3621	3.26967	0.0660034	8.51556e-07	-3.74233e-07	0.00353765	5.73616e-05	-0.000218064	0	744.069
527	8.55829	3.99874	0.0564019	-5.65475e-08	-3.14167e-06	-0.00241149	-0.000142572	-0.000179087	0	140.538
530	20.7016	6.80923	0.0741585	-5.60594e-08	-8.67317e-07	0.00128636	0.00035037	-0.000294966	0	451.677
532	10.0001	9.94769	0.0624988	9.38333e-07	-1.82383e-08	-0.000151726	-0.000281753	-0.000682922	0	445.359
539	11.112	4.93319	0.0728112	2.13772e-07	-1.80521e-06	-0.000597925	-0.000135133	-0.000342903	0	1107.18
540	4.63428	14.2379	0.061307	-1.36786e-06	-3.03584e-06	-0.00201504	-7.18378e-05	0.000132995	0	69.4121
541	7.96503	13.9237	0.0589606	-9.30322e-07	-8.63776e-07	-0.0147635	-0.000163069	-0.000206002	0	178.723
544	3.30913	9.87942	0.0598369	1.1948e-06	-2.84391e-06	-0.00264645	-0.00010604	1.41869e-05	0	256.43
545	12.2332	15.4713	0.0720506	2.59779e-07	4.00009e-06	-0.0225301	-0.000129077	-0.00172915	0	271.898
546	11.9443	12.0492	0.0701651	2.91873e-07	1.84161e-06	-0.00712499	-0.000158326	-0.00140334	0	1224.75
547	15.928	7.49818	0.0581319	4.80023e-08	9.64826e-07	-0.0076708	0.000283618	-0.000769372	0	109.966
548	4.82976	8.93069	0.0531474	1.48024e-06	-1.93999e-06	-0.00114107	-0.000164115	-6.55072e-05	0	469.874
550	20.5878	6.37322	0.0700979	-1.99018e-07	-8.2504e-07	-0.0056396	0.000343174	-0.000278348	0	369.629
552	2.54184	14.2887	0.0543431	-4.02308e-07	-2.85349e-06	-0.00176465	-3.3592e-05	0.00018591	0	63.852
557	20.5403	4.73148	0.0743363	-5.66414e-08	-6.23958e-07	0.00219806	0.000241515	-0.000208436	0	464.09
559	6.96447	6.04078	0.050317	4.45477e-07	-2.1396e-06	-0.000619501	-0.000209982	-0.000186506	0	370.67
560	15.4717	13.3128	0.0748306	5.84655e-07	3.37408e-06	-0.0115647	0.000503926	-0.00186734	0	1221.75
563	16.1388	7.16653	0.0688686	-2.78383e-09	1.37402e-06	0.000743488	0.000273704	-0.000687619	0	1095.71
565	11.2751	15.9313	0.0677077	-3.96412e-07	4.2694e-06	-0.0245237	0.000133536	-0.00102875	0	85.8762
566	5.35375	4.21349	0.0615532	-7.85668e-07	-2.97485e-06	0.00522059	-0.000114677	-8.61908e-05	0	356.925
567	7.82338	8.36203	0.0606749	7.56425e-07	-1.20863e-06	-0.00347265	-0.00026677	-0.00029396	0	52.2907
570	23.7994	2.76171	0.0505607	-1.66792e-07	4.9369e-08	-0.00148263	8.32145e-05	-5.63673e-05	0	366.696
574	15.0419	6.71089	0.0505279	1.02481e-07	1.65361e-08	0.00887191	0.000130531	-0.000634332	0	747.329
577	24.4862	1.67696	0.0527173	-7.00382e-08	5.58913e-08	-0.000780032	3.34805e-05	-2.33783e-05	0	75.8064
582	20.7732	6.57944	0.0721215	-6.8034e-08	-7.89451e-07	-0.000789058	0.00034011	-0.000284032	0	593.303
585	15.6667	1.88585	0.0589638	7.49042e-07	-3.64121e-07	-0.000313844	1.34479e-05	-7.94209e-05	0	696.594
587	14.863	4.49314	0.0524154	1.31051e-07	-3.82887e-07	0.00650486	7.75021e-05	-0.000364037	0	855.966
588	16.3949	12.4974	0.0617713	4.64626e-07	3.21492e-06	0.00464664	0.000544385	-0.00137988	0	1328.42
592	12.5389	11.3174	0.0748549	7.18905e-07	2.74897e-06	-0.00774715	-5.5517e-05	-0.00143318	0	288.764
598	12.3723	15.404	0.0615193	2.64972e-07	3.67129e-06	-0.0346928	-0.000182495	-0.00186814	0	1014.17
599	11.5502	2.89441	0.0683366	7.07433e-07	-2.26549e-06	0.00260966	-5.49998e-05	-0.000159802	0	67.8433
600	7.67543	10.2223	0.050801	1.49103e-06	-1.33486e-06	-0.00421068	-0.000270163	-0.000300097	0	532.835
607	25.9584	8.78096	0.0736031	1.14161e-08	-2.77484e-07	0.00505228	7.75097e-05	0.000101668	0	168.966
610	6.27211	11.4426	0.0659058	6.39201e-07	-3.11075e-06	-0.00576985	-0.000220146	-9.61697e-05	0	298.93
611	11.4059	4.38765	0.0674922	2.57978e-07	-2.03694e-06	0.000591677	-0.000112257	-0.000265744	0	410.035
613	8.83562	5.90546	0.0680411	4.36993e-07	-2.14088e-06	0.0022421	-0.000211996	-0.000294627	0	204.014
616	6.52764	6.21547	0.0606374	3.59243e-07	-1.72203e-06	-0.00366073	-0.000194526	-0.000156312	0	231.537
618	7.30708	1.92218	0.0502334	3.53388e-08	-1.89252e-06	0.0014166	-4.98735e-05	-3.27277e-05	0	163.165
620	21.0012	9.65425	0.0522163	4.87166e-07	-1.21101e-06	0.00911366	0.000406731	-0.000249416	0	351.333
624	10.4085	7.7268	0.0607039	5.40756e-07	-5.08338e-07	-0.00200751	-0.000221473	-0.0005468	0	686.143
625	4.97305	10.1156	0.0695933	9.54065e-07	-2.53718e-06	-0.00432371	-0.000171064	-3.58238e-05	0	253.577
626	12.5737	3.56765	0.0634161	8.42597e-07	-1.81926e-06	0.00295348	-5.33996e-05	-0.000243073	0	194.229
627	7.18393	1.59624	0.0567775	2.10226e-07	-1.58626e-06	1.15011e-05	-3.12132e-05	-2.01875e-05	0	186.839
632	7.14455	15.312	0.0594225	-1.95248e-06	-2.48248e-06	-0.00515117	-5.04253e-05	1.10585e-05	0	70.3343
633	14.6648	3.28451	0.061966	1.01336e-06	-7.1648e-07	-0.00182657	9.89301e-06	-0.000209313	0	493.652
636	8.23266	9.89313	0.0639263	1.40928e-06	-1.06421e-06	-0.0032836	-0.000276423	-0.000378117	0	548.649
639	18.1293	3.75849	0.0701593	-1.0094e-07	8.11308e-07	-0.00703518	0.00017287	-0.000239929	0	1045.4
642	2.84819	9.04757	0.0675386	1.07051e-06	-2.88141e-06	-0.00131398	-8.32454e-05	1.56439e-06	0	209.672
645	20.9395	6.20425	0.0608616	-5.70983e-08	-7.37584e-07	0.0017411	0.000314963	-0.000252328	0	562.029
647	2.65281	15.2314	0.055016	-9.46554e-07	-2.2514e-06	-0.00108896	-1.41891e-05	0.000208591	0	58.9711
648	20.8519	2.52781	0.0645715	-7.93693e-08	-3.19544e-07	-0.00196795	0.000107953	-7.99315e-05	0	300.199
651	16.169	9.13825	0.0662388	1.40493e-07	2.49285e-06	0.00587904	0.000396637	-0.00097444	0	383.867
652	11.8758	6.12034	0.0591497	2.19512e-07	-8.69983e-07	-0.0026287	-0.00012079	-0.000501757	0	631.515
654	23.1185	5.68423	0.051725	1.00021e-07	-6.06532e-07	-0.0027759	0.000209113	-0.000109711	0	625.455
655	15.2036	3.28944	0.0570951	9.58791e-07	-4.14722e-07	0.00359666	3.01712e-05	-0.000221561	0	811.059
656	16.4329	12.1607	0.073641	2.81934e-07	3.10542e-06	0.00210129	0.000542265	-0.00132172	0	897.931
665	1.25058	4.27056	0.07174	-1.04818e-07	-8.72198e-07	0.000496294	-1.70028e-05	-3.75511e-05	0	54.1722
667	8.73847	3.61256	0.0514877	-1.57698e-07	-3.11429e-06	0.00101053	-0.000132577	-0.000168862	0	428.776
668	2.59652	14.7384	0.0613802	-6.05381e-07	-2.57163e-06	-0.00108956	-2.33508e-05	0.000196416	0	49.3155
671	12.001	6.33761	0.0556775	2.6179e-07	-6.84217e-07	-0.0127785	-0.000108585	-0.000529417	0	544.705
678	14.034	13.7177	0.0744261	1.24973e-06	2.84799e-06	0.0197261	0.000279179	-0.00259627	0	423.129
679	20.2154	8.82116	0.0555366	1.33278e-07	-7.48073e-07	0.000871092	0.000447695	-0.000380731	0	289.278
680	12.8251	13.7983	0.0599959	1.22969e-06	2.77263e-06	-0.015658	0.000126681	-0.00227953	0	1891.3
683	11.6388	15.9096	0.0742025	-6.42047e-07	4.19531e-06	-0.0183955	0.000100299	-0.00118598	0	233.402
685	18.6508	1.57136	0.0501048	-3.06524e-07	1.16522e-07	-0.00155987	4.81346e-05	-4.07126e-05	0	785.098
690	16.0582	12.23	0.0640833	2.97359e-07	2.54634e-06	0.0168998	0.000510095	-0.00146214	0	228.533
692	4.39347	5.55164	0.0590312	1.03584e-08	-1.22029e-06	0.00212319	-0.000121198	-7.24911e-05	0	213.774
694	5.62789	7.99003	0.0621857	9.41426e-07	-1.44756e-06	-0.0018345	-0.000194341	-0.000127003	0	169.434
697	9.68518	4.07338	0.0734195	2.37439e-07	-2.76895e-06	-6.58573e-05	-0.000139766	-0.000210243	0	485.929
698	12.8981	5.0127	0.0696895	2.05346e-07	-1.56771e-06	-0.00105692	-7.69802e-05	-0.000405654	0	467.682
702	4.2739	14.3732	0.0521242	-1.29561e-06	-2.68221e-06	-0.00143904	-5.8589e-05	0.0001501	0	75.0415
703	8.19557	2.40569	0.070854	4.8605e-09	-2.63493e-06	0.00025334	-8.88501e-05	-7.3249e-05	0	399.652
707	26.8851	4.82612	0.0602173	-8.06393e-09	-1.94743e-07	1.81784e-05	5.67327e-06	-3.61222e-05	0	215.796
711	12.5963	7.87493	0.053742	1.79281e-07	3.792e-08	-0.00987469	-7.50542e-05	-0.000790829	0	948.872
713	25.1745	1.92103	0.060026	-1.982e-08	-3.53847e-09	-0.000957222	2.1948e-05	-2.53204e-05	0	205.61
714	24.2789	8.47149	0.0520093	-9.24852e-08	-6.075e-07	-0.00353042	0.000190657	2.33734e-05	0	521.775
715	3.75907	5.89346	0.0721444	1.90326e-07	-3.1986e-07	0.000390788	-0.00010544	-5.80804e-05	0	313.099
721	21.9296	3.01855	0.0665844	1.67311e-09	-3.57529e-07	0.000912372	0.000135804	-0.00010846	0	55.9509
724	10.4242	3.35127	0.0566134	3.11181e-07	-2.53166e-06	0.00167615	-0.00010071	-0.000180386	0	319.722
726	11.0066	7.70873	0.0678767	6.48343e-07	-5.48016e-07	-0.00487502	-0.000189596	-0.000625007	0	594.403
728	22.7648	5.18949	0.0665394	8.91435e-08	-6.55313e-07	0.00173719	0.000199509	-0.000121636	0	537.431
729	5.41099	1.42388	0.0740347	-4.15064e-07	-5.32801e-07	0.00195931	-1.22735e-05	-1.09161e-05	0	151.766
731	22.4477	6.16116	0.0582903	6.88645e-08	-5.89269e-07	0.00654493	0.000259963	-0.000144398	0	387.047
732	4.45058	4.17205	0.0652063	-7.49113e-07	-2.38043e-06	0.00184665	-9.63799e-05	-5.93638e-05	0	118.012
733	2.09118	3.68759	0.073878	-3.64763e-07	-5.12468e-07	0.000174443	-3.07321e-05	-3.57969e-05	0	217.221
743	16.4624	9.64148	0.0640414	1.926e-07	3.15352e-06	0.00986676	0.000461415	-0.00103553	0	1324.72
745	5.336	2.47306	0.0557049	-1.2878e-06	-2.00573e-06	0.00249945	-6.76454e-05	-4.46871e-05	0	81.9308
748	18.2066	9.09617	0.0579331	1.29321e-07	8.38502e-07	0.0249095	0.000518226	-0.000707176	0	944.182
751	23.9629	6.09616	0.053261	1.61828e-07	-4.6618e-07	-0.00317804	0.000179457	-7.69382e-05	0	259.403
754	14.3918	14.2888	0.0659321	1.37563e-06	3.1542e-06	0.0192716	0.000301355	-0.00265692	1	10306.6
756	11.5172	6.42973	0.0580577	4.09594e-07	-9.12296e-07	-0.00763631	-0.000123833	-0.000507957	0	394.926
758	15.5161	2.89011	0.069552	9.49775e-07	-3.76054e-07	-0.00265002	4.2989e-05	-0.000179207	0	499.274
759	5.0569	1.44545	0.0610039	-5.32528e-07	-5.26499e-07	0.00298712	-2.00205e-05	-1.22087e-05	0	342.183
760	14.2693	11.7291	0.0557999	9.95742e-07	2.17271e-06	-0.00648905	0.000302883	-0.00176965	0	1633.9
762	16.7182	1.25392	0.0716476	3.49542e-08	-5.72244e-09	0.000946542	1.42062e-05	-2.17002e-05	0	308.328
763	6.02881	4.86387	0.0659921	-2.57547e-07	-2.59808e-06	-0.00018929	-0.000143176	-0.000114728	0	488.38
765	17.3608	3.04748	0.0600962	7.20294e-09	6.58788e-07	0.00270263	9.21413e-05	-0.000187854	0	725.789
767	15.747	6.34038	0.0593063	1.927e-07	2.81202e-07	-0.0037779	0.000179994	-0.000581026	0	1037.18
768	24.2394	1.54526	0.070205	-4.34816e-08	2.88372e-08	-0.0037619	2.41548e-05	-1.58795e-05	0	219.179
770	8.17291	14.3763	0.0596184	-1.05796e-06	-2.36758e-07	-0.00809938	-0.000128322	-0.000213616	0	66.9738
776	7.2708	4.14522	0.0669048	-5.44623e-07	-3.35301e-06	0.00120179	-0.000145436	-0.000121695	0	41.9397
778	11.2703	10.1258	0.0555536	1.10009e-06	3.09905e-07	0.00190529	-0.000215629	-0.00098242	0	187.948
782	15.9838	7.34048	0.0601232	-7.12759e-08	1.10681e-06	-0.00869554	0.000242212	-0.000741417	0	471.242
784	9.32318	8.45329	0.0504376	4.76665e-07	-4.36746e-07	0.000147039	-0.000278315	-0.000481195	0	469.803
791	15.9053	14.9809	0.0590755	1.20325e-06	5.32627e-06	-0.000641812	6.647e-05	-0.0016483	0	1265.98
792	5.96937	3.49157	0.0737045	-1.13849e-06	-3.72055e-06	0.000194007	-0.000104359	-7.32624e-05	0	203.507
794	10.2044	14.1319	0.0588257	-6.07174e-07	2.77629e-06	-0.00856372	-0.000192465	-0.000773457	0	557.087
795	2.74629	5.48672	0.067232	7.06109e-08	-2.93909e-07	-0.000688674	-6.29657e-05	-4.74366e-05	0	312.39
797	26.3964	3.51677	0.0636889	-9.60036e-08	-1.59606e-09	-0.00065148	1.84004e-05	-3.48212e-05	0	410.457
802	26.8862	5.17868	0.0645945	3.17601e-09	-2.37021e-07	0.00122687	7.00488e-06	-3.33804e-05	0	243.652
803	16.5852	9.60593	0.0638442	1.38491e-07	2.98765e-06	0.0087144	0.000472449	-0.000997231	0	158.095
804	24.9247	7.99672	0.0679596	1.90324e-08	-4.10892e-07	0.00320058	0.000161075	3.14464e-05	0	163.391
807	2.68107	5.86747	0.0526539	1.42306e-08	-3.67204e-07	-0.00064748	-5.90229e-05	-4.31073e-05	0	97.4073
811	5.15792	13.8838	0.0656718	-1.09917e-06	-3.89221e-06	-0.00396981	-9.83622e-05	9.92845e-05	0	59.4817
813	5.55071	2.45737	0.0643101	-1.2271e-06	-2.35221e-06	0.00173824	-6.94856e-05	-5.18814e-05	0	249.27
815	4.77547	8.35817	0.0594729	1.30735e-06	-1.82306e-06	-0.000351374	-0.000164256	-6.60744e-05	0	42.8426
816	13.5117	6.14353	0.0673582	-4.73142e-08	-5.24269e-07	0.00165291	2.5884e-05	-0.000587994	0	647.515
820	13.7725	15.8095	0.0654669	-2.65778e-07	3.57388e-06	-0.330876	-0.000377714	-0.00506441	0	23630.2
821	20.2843	9.99092	0.0578805	1.12724e-06	-1.24495e-06	0.00306898	0.000461412	-0.000372152	0	237.018
823	5.5533	12.7498	0.0526342	-3.89123e-07	-4.10022e-06	-0.00261615	-0.000147021	2.36676e-05	0	275.376
828	21.6765	2.62914	0.0704305	-1.41916e-08	-2.943e-07	-0.00499879	0.00010852	-9.10575e-05	0	562.907
829	10.5117	2.10362	0.0598005	2.67566e-07	-1.97356e-06	-0.000912077	-3.69819e-05	-7.38797e-05	0	612.951
830	11.3529	9.69876	0.0518253	1.2484e-06	2.06518e-09	-0.0119801	-0.00020586	-0.000916181	0	389.714
832	21.9527	5.10338	0.0545061	-2.99878e-08	-7.56968e-07	-0.0011568	0.000221212	-0.000171465	0	287.382
833	2.72038	12.0771	0.0688549	5.11546e-07	-3.28701e-06	-0.00123403	-6.00432e-05	0.000109421	0	169.708
835	16.0484	7.24782	0.0528461	-1.39704e-08	1.27454e-06	0.0117134	0.000252423	-0.000724591	0	649.503
838	13.0444	5.9749	0.0529311	-9.26927e-08	-8.87159e-07	0.0050385	-2.65271e-05	-0.000530476	0	308.493
839	6.25403	4.70008	0.0719646	-4.09662e-07	-2.86087e-06	0.00310328	-0.000142345	-0.000118119	0	252.865
844	7.96561	14.1662	0.0744422	-9.89125e-07	-1.03692e-06	-0.00831342	-0.000139502	-0.00018346	0	105.79
846	20.9472	8.17511	0.0604337	-1.41916e-07	-1.06862e-06	0.00145232	0.000408316	-0.000278482	0	746.736
847	1.16542	12.9041	0.0619518	1.68711e-07	-3.99393e-06	-0.000623105	-5.33669e-06	0.000163016	0	159.38
850	20.6422	4.29587	0.0573745	-1.86549e-08	-5.24042e-07	0.000656668	0.000211244	-0.000189472	0	443.407
851	10.4268	7.27345	0.0509779	5.32762e-07	-6.05964e-07	0.00442342	-0.000201708	-0.000516226	0	446.995
853	4.8628	11.419	0.0632651	7.71514e-08	-3.15215e-06	-0.00174722	-0.000158138	9.26603e-06	0	100.626
855	26.0032	2.62903	0.0714329	-7.54411e-08	2.10791e-08	7.79015e-05	2.66706e-05	-3.32156e-05	0	325.135
858	1.76235	8.10941	0.056868	-3.21324e-09	-1.06535e-06	-0.00222661	-3.47272e-05	7.74222e-08	0	393.867
860	9.08884	8.99187	0.0595568	8.45447e-07	-5.41015e-07	-0.00185925	-0.000302962	-0.000473565	0	195.128
861	17.1102	9.13084	0.0661227	2.4155e-08	1.95661e-06	-0.00198251	0.00050462	-0.00088374	0	369.676
863	7.03041	6.81807	0.0572811	4.14e-07	-1.73826e-06	-0.000907122	-0.000221348	-0.00020074	0	269.707
865	1.25522	6.47181	0.0667671	1.25248e-07	-3.63025e-07	-0.00382939	-7.83568e-06	-2.71717e-05	0	12.8021
867	15.2603	12.8496	0.0685131	5.12294e-07	3.1359e-06	0.0124402	0.000420235	-0.00184693	0	2482.89
869	5.31416	6.45164	0.0691575	1.73728e-07	-1.09036e-06	-0.00256542	-0.000167446	-0.000108962	0	223.041
877	8.70165	12.2575	0.0740592	7.79043e-07	9.18843e-08	-0.00592736	-0.000281925	-0.0004382	0	162.655
878	2.24044	4.51684	0.0667472	1.85926e-08	-5.26086e-07	0.0005606	-3.9612e-05	-4.15547e-05	0	315.633
884	26.277	6.51248	0.0688161	4.22714e-08	-5.46205e-07	0.000709183	4.89084e-05	-8.87443e-06	0	331.472
886	10.4635	8.67613	0.068922	7.48056e-07	-3.30905e-07	-0.00650997	-0.000246246	-0.000662394	0	159.258
887	6.66149	4.35898	0.0691138	-5.94885e-07	-3.34253e-06	0.000221002	-0.000142301	-0.00012487	0	512.349
890	3.03953	6.45708	0.0587731	3.47587e-07	-3.43197e-07	-0.00013737	-8.24194e-05	-4.26989e-05	0	120.089
894	26.9496	5.8066	0.056733	1.62158e-08	-4.45031e-07	-0.00137106	1.84958e-06	-2.17458e-05	0	21.1208
895	19.5694	10.151	0.0739153	8.75078e-07	-8.01753e-07	0.011637	0.000498026	-0.000480465	0	266.913
896	6.20231	14.7056	0.0692891	-1.30238e-06	-3.49389e-06	-0.00604495	-8.2035e-05	7.30895e-05	0	43.6764
902	9.40974	13.6537	0.0660392	-2.47754e-07	1.77898e-06	-0.0098571	-0.00020309	-0.000553991	0	158.474
905	9.57567	13.5076	0.0587747	-1.07629e-07	1.97517e-06	-0.00516365	-0.000221672	-0.000617709	0	236.444
906	26.0781	7.72028	0.0558017	-1.75225e-09	-4.33762e-07	0.00153063	7.66129e-05	5.21673e-05	0	55.4228
909	23.0523	8.3477	0.0510643	-6.1329e-08	-1.00735e-06	0.00164342	0.000288164	-7.02485e-05	0	622.712
910	3.12781	10.8262	0.0603284	9.30786e-07	-3.15449e-06	0.000769282	-8.93415e-05	5.53465e-05	0	104.459
911	3.11081	5.56821	0.069926	1.43712e-07	-2.51203e-07	-0.00100067	-7.55501e-05	-4.74568e-05	0	306.937
915	12.448	7.4366	0.0693544	2.77826e-07	-6.63597e-09	-0.00937598	-8.92619e-05	-0.000729259	0	467.066
916	16.6316	10.8606	0.070713	1.02698e-06	2.84203e-06	0.00782545	0.000600837	-0.00115703	0	267.686
917	8.68548	12.5085	0.0501374	6.86221e-07	2.54097e-07	-0.00905803	-0.000280108	-0.000441652	0	736.286
920	8.51469	12.3898	0.05292	7.66493e-07	-5.10686e-08	-0.00197509	-0.000277472	-0.000409654	0	183.969
921	4.14065	14.2068	0.0602919	-1.17975e-06	-2.64226e-06	-0.00186065	-6.3845e-05	0.000150445	0	65.955
922	8.9121	6.86195	0.0618363	3.16844e-07	-1.27925e-06	-0.000978868	-0.000244252	-0.000354912	0	553.482
923	7.85234	1.03399	0.0689001	-2.84567e-08	-1.7332e-07	-0.000305984	-4.03916e-06	-2.47216e-06	0	179.059
925	21.0811	4.45514	0.0548205	7.39485e-09	-5.69266e-07	-0.000525997	0.000218278	-0.000172614	0	304.652
929	10.5745	10.6295	0.0609197	1.09378e-06	3.43198e-07	0.000800341	-0.000248208	-0.000851637	0	689.82
930	14.4237	15.7254	0.0732719	2.76987e-07	3.23516e-06	0.0221324	0.000154585	-0.00270826	0	539.532
936	8.76831	9.19893	0.061923	1.04353e-06	-7.5306e-07	-0.00705819	-0.000287772	-0.000444427	0	621.791
937	25.5169	8.81444	0.0688396	-8.57945e-09	-2.69442e-07	0.00381695	9.90531e-05	8.43387e-05	0	103.156
940	18.1531	3.62304	0.0676806	4.85369e-08	7.78002e-07	-0.0062356	0.000152299	-0.000227097	0	938.056
944	2.3421	8.39127	0.0513398	3.17834e-07	-1.63978e-06	-0.00133373	-6.77307e-05	-1.92887e-06	0	230.591
945	19.787	1.81302	0.0579692	-2.29432e-07	-8.51823e-09	-0.00137167	6.77931e-05	-5.36203e-05	0	251.164
952	2.68839	15.7002	0.0672419	-1.20365e-06	-2.00921e-06	-0.0016954	-8.6254e-06	0.000218498	0	19.9503
954	12.3239	9.45551	0.0646526	7.17351e-07	6.11061e-07	-0.00382034	-6.80212e-05	-0.00101171	0	884.08
957	17.2855	5.19198	0.0609954	7.64371e-09	1.46457e-06	-0.000865885	0.000204031	-0.00040728	0	760.727
959	2.56908	11.5519	0.0531979	7.26252e-07	-3.44088e-06	-0.00158906	-6.17224e-05	9.22011e-05	0	143.065
961	22.7715	2.83554	0.0625279	-9.02861e-08	-1.17798e-07	0.00338112	0.000106425	-6.57439e-05	0	361.24
962	25.3265	5.71355	0.0689487	4.07401e-08	-2.26427e-07	0.000217613	0.000107117	-4.36706e-05	0	240.607
963	9.67284	14.8225	0.0647393	-1.08979e-06	2.47297e-06	-0.0162457	-9.27214e-05	-0.000523584	0	99.8177
964	26.8186	9.71791	0.0630698	2.17455e-08	-4.60733e-07	-0.00253041	8.88054e-06	0.000157439	0	104.71
966	16.3383	6.61122	0.0500184	2.07426e-07	1.68668e-06	-0.0025645	0.000244461	-0.000601182	0	144.785
969	10.2033	1.20349	0.0598204	-2.16525e-08	-6.42044e-07	0.00138184	-1.9272e-05	-1.76485e-05	0	440.319
970	7.33423	1.47938	0.0683361	1.13369e-07	-1.57977e-06	0.000699385	-3.13892e-05	-2.85431e-05	0	361.405
975	20.2696	7.71587	0.055118	-1.15381e-07	-8.02939e-07	0.0072098	0.000427899	-0.000371715	0	259.813
976	2.32562	1.26745	0.055008	-2.56872e-07	-1.93809e-07	0.00177173	-2.40059e-06	-7.38327e-06	0	189.003
978	11.8542	15.5196	0.0510833	-1.95464e-07	4.26839e-06	-0.0267904	-4.61788e-05	-0.00138018	0	224.572
982	8.95467	5.46123	0.0568746	6.31781e-07	-2.36482e-06	0.00207138	-0.00020398	-0.000274511	0	243.431
983	23.889	6.45599	0.0729546	1.54896e-07	-4.86459e-07	0.0013594	0.000207411	-7.34089e-05	0	152.804
985	24.4831	1.50549	0.0506798	-5.36109e-08	2.22251e-08	-0.00152755	2.17751e-05	-1.55192e-05	0	320.881
986	14.6018	2.75364	0.0662777	1.04768e-06	-8.67607e-07	0.00108719	4.18995e-06	-0.000154479	0	472.691
990	18.5103	5.65311	0.0521266	-2.6983e-07	6.78739e-07	-0.00466065	0.000276425	-0.000398166	0	335.666
991	5.72914	3.24589	0.0716886	-1.17801e-06	-3.68353e-06	-0.000279469	-0.000100304	-6.75534e-05	0	371.113
992	24.9243	1.42221	0.0508065	-5.56773e-08	5.49326e-09	-0.00271101	1.38312e-05	-1.48369e-05	0	381.449
1000	1.42504	3.51424	0.0593005	-2.91313e-07	-7.27626e-07	0.000247936	-1.24893e-05	-3.55762e-05	0	264.552
1001	7.88516	12.5096	0.0532487	3.36183e-07	-1.31351e-06	-0.00521803	-0.000246741	-0.000267873	0	52.1371
1004	2.94872	2.19558	0.0694819	-1.25032e-06	-1.32385e-06	0.00166634	-2.86364e-05	-2.36439e-05	0	278.884
1005	11.0619	1.26203	0.0534515	6.32424e-08	-4.10573e-07	0.000833115	-9.61485e-06	-1.54886e-05	0	840.01
1007	19.1924	5.52526	0.071452	-1.74531e-07	-3.38524e-08	0.000118101	0.000286268	-0.000349795	0	456.054
1010	8.68388	5.07408	0.0634417	3.803e-07	-2.57088e-06	-0.00100692	-0.000185396	-0.000242176	0	602.37
1012	7.3753	8.21246	0.059997	6.71273e-07	-1.0681e-06	0.00114429	-0.000263854	-0.000237808	0	288.463
1013	2.76362	8.19966	0.0583922	6.9319e-07	-1.31511e-06	0.000701985	-7.91928e-05	-1.54098e-05	0	162.545
1016	2.38628	5.7534	0.0579309	-1.75419e-08	-5.38837e-07	0.000616506	-5.22133e-05	-4.18329e-05	0	135.997
1019	12.4797	6.96327	0.066886	2.54993e-07	-1.50409e-07	-0.00397452	-7.25096e-05	-0.000610914	0	419.434
1020	2.25898	4.00935	0.058313	-1.74984e-07	-4.79153e-07	0.000968662	-3.70063e-05	-3.95592e-05	0	205.293
1025	10.8161	9.99911	0.0555286	9.0331e-07	2.92647e-08	-0.00420724	-0.000221787	-0.000841159	0	474.647
1026	9.19902	14.3875	0.0662878	-9.50461e-07	1.80738e-06	-0.00668432	-0.000123088	-0.000445081	0	238.319
1034	18.5554	8.43404	0.0729725	2.19778e-07	6.39808e-07	-0.00227406	0.0004535	-0.000607748	0	182.287
1035	15.4756	3.96597	0.0643433	7.35422e-07	-6.06889e-08	-0.0015745	7.21656e-05	-0.000302916	0	823.515
1036	11.7659	1.09574	0.0743936	3.33378e-08	-1.64561e-07	0.00165711	-4.66907e-06	-5.28269e-06	0	304.212
1040	2.38713	1.64011	0.0747493	-6.14388e-07	-4.64301e-07	0.000956699	-1.18477e-05	-1.30383e-05	0	234.531
1041	9.01491	6.31359	0.073633	4.43149e-07	-1.67332e-06	0.00341222	-0.000220646	-0.00033168	0	557.912
1045	10.9053	6.9768	0.0554634	5.78804e-07	-6.47191e-07	-0.00800481	-0.000179934	-0.000524439	0	121.005
1047	4.37388	14.7657	0.0516076	-1.13093e-06	-2.70477e-06	-0.00161709	-4.91641e-05	0.000157732	0	43.9745
1049	25.5822	7.96105	0.0563072	5.37394e-08	-3.65798e-07	0.000582093	0.000112458	4.09501e-05	0	202.485
1050	15.9264	8.13266	0.0573749	-2.16717e-07	1.28958e-06	0.0137708	0.000289539	-0.0008257	0	199.933
1052	4.71163	11.515	0.0675791	2.89892e-08	-3.03076e-06	-0.000650849	-0.000145618	1.77848e-05	0	305.713
1054	14.6458	7.76492	0.0656755	1.98731e-07	-4.28219e-08	0.012801	0.000188183	-0.000827591	0	909.945
1058	3.72473	3.92395	0.0564525	-7.41234e-07	-1.63519e-06	1.84619e-05	-7.18105e-05	-4.87426e-05	0	260.833
1059	13.5222	7.88289	0.0603027	1.94896e-07	-6.26997e-08	-0.00361265	2.14423e-05	-0.000832377	0	649.976
1060	20.2191	9.88663	0.0652486	1.05516e-06	-1.19101e-06	0.00286436	0.000466708	-0.000375557	0	500.446
1067	15.8483	1.10808	0.0502907	1.74004e-07	-5.48261e-08	-0.00226621	3.57354e-06	-1.27488e-05	0	243.777
1072	19.2141	10.8605	0.0737916	1.35727e-06	-1.25e-07	0.00737344	0.000448585	-0.000559213	0	482.713
1074	16.6397	2.20803	0.0747733	3.3167e-07	-2.55592e-09	-0.00190382	4.05758e-05	-0.000112878	0	662.096
1075	3.8171	6.41796	0.066699	2.54002e-07	-2.21698e-07	0.00204598	-0.000115909	-5.24461e-05	0	257.972
1076	14.6596	6.60366	0.0695897	7.29153e-08	-4.43462e-08	-0.00165717	9.49472e-05	-0.000635932	0	518.563
1079	17.74	10.4527	0.0722417	7.29725e-07	1.3604e-06	-0.00471265	0.000548486	-0.000869106	0	1082.5
1081	6.62925	12.0706	0.0662689	3.98507e-07	-2.65054e-06	-0.00383319	-0.000214115	-0.000106762	0	139.077
1086	19.3865	11.4114	0.0635363	1.71523e-06	1.17802e-08	0.00635539	0.000463446	-0.000509754	0	601.536
1088	19.3041	2.78095	0.0603192	-3.62359e-07	8.54553e-08	-0.00407913	0.000108492	-0.000125347	0	306.36
1091	15.361	4.87774	0.0519565	5.7181e-08	-2.02441e-07	-0.00199307	8.44584e-05	-0.000409826	0	623.797
1092	11.158	14.8541	0.0685601	-1.43933e-06	3.38827e-06	-0.0200533	-0.00015397	-0.00111608	0	153.083
1094	15.7277	9.90807	0.0717778	3.07592e-07	1.30655e-06	0.0059173	0.000431142	-0.00117027	0	834.239
1095	12.7992	1.77463	0.0702856	5.13023e-07	-8.99479e-07	-0.00123675	-1.61654e-05	-6.0748e-05	0	788.291
1099	7.12693	13.9424	0.0668619	-8.44369e-07	-2.23853e-06	-0.00853039	-0.00013505	-6.77179e-05	0	112.428
1101	13.8213	11.924	0.0680402	1.25773e-06	2.64066e-06	-0.00905104	0.000224329	-0.0017702	0	426.796
1104	15.9176	12.5906	0.0679193	4.64261e-07	3.27767e-06	0.0219751	0.000487558	-0.00164176	0	1870.03
1108	16.3889	9.55125	0.0524742	1.6696e-07	3.14593e-06	0.00436954	0.000465337	-0.00103434	0	1303.65
1110	1.43742	10.7041	0.0695716	5.9779e-07	-3.82865e-06	-0.000828856	-2.41112e-05	8.37292e-05	0	135.2
1111	18.2748	11.3226	0.0686647	1.3023e-06	7.97308e-07	0.00513917	0.000534345	-0.000777856	0	697.138
1117	5.07188	5.57054	0.0656155	7.5882e-08	-1.5302e-06	-0.000240763	-0.000143342	-9.9109e-05	0	93.4967
1123	1.97253	3.746	0.0583925	-3.14572e-07	-4.97196e-07	-0.000699248	-2.9145e-05	-3.53106e-05	0	221.659
1127	11.6381	7.90552	0.0546375	6.2025e-07	-2.00025e-07	-0.00145173	-0.00016334	-0.000721428	0	50.9485
1129	5.04798	15.2706	0.057856	-6.6857e-07	-3.44757e-06	-0.00152077	-4.57748e-05	0.000149138	0	39.4202
1130	1.72836	13.862	0.0590353	2.38458e-07	-3.75117e-06	-0.00118876	-1.68896e-05	0.000186437	0	50.1916
1133	17.8979	2.86643	0.0681161	-1.40047e-07	5.64349e-07	0.00176181	9.64473e-05	-0.000163421	0	723.228
1136	15.261	2.07234	0.059161	1.00042e-06	-4.87704e-07	-0.00540351	1.00252e-05	-8.92922e-05	0	889.095
1137	25.6156	9.3662	0.0508096	-1.09794e-07	-2.11383e-07	-0.000201926	9.0848e-05	0.000120001	0	126.269
1138	17.0171	3.39277	0.0718462	6.1437e-08	6.69605e-07	-0.00200165	9.83457e-05	-0.000217939	0	413.298
1139	22.1998	6.27095	0.0748633	9.60718e-09	-5.7515e-07	0.000700614	0.000267105	-0.00015617	0	187.322
1140	16.9824	1.65566	0.0578772	-8.17924e-09	1.97577e-07	0.00139571	3.21945e-05	-5.64359e-05	0	603.532
1143	26.1545	8.75507	0.0549035	2.6106e-09	-3.24947e-07	-0.00526164	6.46187e-05	0.000110026	0	81.6343
1144	20.5284	6.83212	0.0670766	-1.24369e-07	-9.51944e-07	-0.000737915	0.000352102	-0.000310682	0	358.963
1145	20.0173	11.1198	0.0544203	1.05411e-06	-7.61005e-07	0.0111998	0.000465233	-0.00038193	0	100.463
1146	16.2152	6.71097	0.0604839	9.10721e-08	1.24501e-06	-0.00931502	0.000233783	-0.000614683	0	185.885
1149	13.2873	13.6831	0.0588583	1.45305e-06	2.93181e-06	0.00520145	0.000114368	-0.00242006	0	249.026
1152	5.48034	15.6723	0.0747192	-8.15834e-07	-3.48435e-06	-0.00176142	-3.87343e-05	0.000149406	0	93.0829
1153	3.62337	5.9228	0.0668576	2.14333e-07	-2.64672e-07	-5.97391e-05	-9.97168e-05	-5.28102e-05	0	337.882
1157	19.5444	7.14426	0.0519091	-3.56765e-08	-3.06913e-07	0.00212712	0.000379467	-0.000409786	0	568.484
1159	23.9838	1.56839	0.0627139	-6.00558e-08	2.17727e-08	-0.000965372	2.13576e-05	-1.52202e-05	0	258.152
1160	6.83083	7.09139	0.0730389	4.17793e-07	-1.47457e-06	-0.0023209	-0.000220192	-0.000190845	0	334.182
1161	20.1271	11.5622	0.0595917	1.72821e-06	-6.84981e-07	0.00636312	0.000432072	-0.000346324	0	399.12
1162	12.0019	3.04638	0.0582026	8.49102e-07	-2.14356e-06	0.0032849	-4.93688e-05	-0.000160716	0	604.836
1163	24.1069	2.45949	0.0611387	-2.02458e-07	6.00171e-08	0.000120267	6.85586e-05	-4.32505e-05	0	288.476
1164	7.71266	4.12318	0.0653594	-2.55752e-07	-3.41238e-06	-0.00269083	-0.000145108	-0.000142191	0	376.302
1165	18.6578	11.829	0.0703482	1.47018e-06	3.25014e-07	0.0146364	0.000445664	-0.00068175	3	1251.71
1166	1.28675	1.02847	0.0672162	1.32355e-08	-1.83418e-07	0.000386621	-5.33143e-08	-2.14295e-06	0	73.3499
1168	15.8652	3.03672	0.0560539	8.68169e-07	-1.85634e-07	0.000158329	5.66459e-05	-0.000197304	0	467.55
1173	25.9562	8.41524	0.0501891	4.88296e-09	-3.37153e-07	0.00195786	8.09507e-05	8.10146e-05	0	205.47
1176	23.4288	6.97357	0.0517273	1.18418e-08	-6.61649e-07	0.00903507	0.000233995	-7.91377e-05	0	164.764
1177	3.60591	7.18142	0.0709388	3.72376e-07	-1.30274e-07	0.000582121	-0.000110926	-4.25379e-05	0	166.465
1179	20.9043	1.50152	0.0696132	-2.15913e-08	-8.90765e-08	-0.000255192	3.57488e-05	-3.00959e-05	0	249.026
1180	20.6701	9.30907	0.0710117	3.85716e-07	-1.04788e-06	0.00466738	0.000437119	-0.000303854	0	608.244
1182	1.13733	2.82481	0.0654352	-1.13905e-08	-9.97714e-07	-0.000238661	-4.3767e-06	-2.68295e-05	0	135.602
1183	22.9806	6.53136	0.0566639	-6.21598e-08	-6.05533e-07	-0.00352563	0.000250456	-0.000111973	0	378.099
1184	1.94787	11.5035	0.0703177	8.65319e-07	-4.22499e-06	-0.00182578	-4.31959e-05	0.000106808	0	56.1349
1185	3.82086	14.3079	0.0529321	-1.15076e-06	-2.57998e-06	-0.000863535	-5.26308e-05	0.000161176	0	93.7413
1188	10.7279	3.90307	0.0664697	2.65908e-07	-2.38917e-06	-0.000783616	-0.000117233	-0.000219997	0	200.911
1190	6.86053	11.1017	0.050159	1.2504e-06	-2.01659e-06	-0.00307452	-0.000240414	-0.000172375	0	256.832
1193	2.64742	4.01878	0.0613589	-2.08794e-07	-7.37467e-07	0.000849314	-4.69142e-05	-4.23133e-05	0	9.44643
1200	2.83147	10.5002	0.0743606	1.1998e-06	-3.49998e-06	-0.00138492	-8.35334e-05	5.18767e-05	0	245.54
1202	13.8326	1.32272	0.0642738	5.03356e-07	-2.67479e-07	0.000914325	4.35974e-06	-2.42488e-05	0	480.945
1203	14.9016	3.17352	0.0596772	9.87262e-07	-5.87625e-07	-0.00820693	3.86615e-05	-0.000215781	0	627.008
1205	23.0966	9.64029	0.0710282	-2.84854e-07	-1.39683e-06	0.00323106	0.000263445	2.17597e-05	0	199.781
1206	17.3654	2.41617	0.0742643	-1.38185e-08	4.41277e-07	-0.00351497	6.84191e-05	-0.000134715	0	101.72
1208	15.6557	4.68571	0.0603027	1.65297e-07	-5.52456e-08	5.04718e-05	9.13051e-05	-0.000393973	0	690.515
1209	13.6963	5.65634	0.0716682	-2.73169e-08	-6.25619e-07	0.00549027	6.00849e-06	-0.0005115	0	324.373
1212	13.284	8.83182	0.0597483	6.10465e-08	2.24427e-08	-0.0120585	1.60837e-05	-0.000998623	0	551.633
1216	15.3306	9.96145	0.06045	4.19691e-07	1.0264e-06	0.0080901	0.000375833	-0.00122497	0	486.734
1222	20.8685	4.35404	0.0674016	-1.63355e-08	-5.30442e-07	-0.00319084	0.000215707	-0.000180975	0	466.303
1223	3.03616	9.67188	0.0547721	1.18451e-06	-3.09155e-06	0.00304787	-0.000100391	2.15781e-05	0	190.432
1226	9.15489	6.10894	0.0739154	4.55637e-07	-1.83333e-06	-0.00155266	-0.000214344	-0.000324884	0	490.406
1228	6.54404	13.7808	0.0512918	-1.04458e-06	-2.49192e-06	-0.0040888	-0.000137444	-5.26952e-06	0	259.326
1230	12.1818	4.64675	0.0593932	4.12458e-07	-1.85487e-06	-0.00163417	-9.88629e-05	-0.000344883	0	529.232
1231	19.7619	7.70081	0.0735998	-2.59524e-08	-4.57162e-07	0.00481956	0.00041889	-0.000410804	0	524.025
1232	8.68	6.13236	0.0664852	3.75702e-07	-2.02224e-06	-0.00344034	-0.000213983	-0.000290997	0	613.736
1236	10.0959	13.1896	0.0634189	1.38809e-08	1.91742e-06	-0.00630951	-0.000275771	-0.000825417	0	386.037
1238	1.37192	8.43538	0.0661524	5.66804e-08	-1.42456e-06	0.000412147	-1.83281e-05	6.13883e-06	0	151.936
1239	13.6608	13.7747	0.0585536	1.30051e-06	2.84009e-06	0.0213347	0.000170263	-0.0026404	0	600.798
1240	22.012	7.37091	0.0680147	-4.70517e-08	-7.27124e-07	0.00334739	0.000320646	-0.000163686	0	295.656
1246	2.42987	9.9315	0.0601435	1.24673e-06	-3.37001e-06	-0.00046022	-6.4074e-05	3.85495e-05	0	126.137
1249	24.2648	6.35216	0.0641512	1.44746e-07	-3.94472e-07	-0.00334291	0.000175758	-5.65473e-05	0	446.653
1251	19.0835	8.70626	0.0559408	1.71431e-07	-9.15807e-08	-0.00175097	0.000482723	-0.00056624	0	1108.99
1256	2.86983	6.75664	0.0534974	3.24417e-07	-3.48864e-07	-0.0011129	-8.80871e-05	-4.35773e-05	0	64.1479
1258	1.18543	8.85644	0.063327	5.00062e-08	-1.97468e-06	0.00110391	-7.5027e-06	2.53779e-05	0	231.526
1260	14.3089	3.38243	0.0737946	1.01956e-06	-9.76948e-07	-0.00449294	3.26781e-07	-0.000215354	0	783.252
1261	7.63129	11.0808	0.0639618	1.44299e-06	-1.29462e-06	-0.00581086	-0.00027054	-0.000290453	0	21.704
1264	13.211	8.74551	0.0533796	6.84783e-08	3.51069e-08	-0.0070063	-1.09803e-05	-0.00096774	0	1273.78
1269	22.4576	7.14967	0.063422	-7.96667e-08	-5.87848e-07	0.00190592	0.000300537	-0.000141842	0	22.4909
1270	11.4034	13.9443	0.0649339	-2.48336e-07	2.46493e-06	0.00176148	-0.000206581	-0.00137005	0	752.043
1276	21.7514	2.25852	0.0700192	-1.16548e-09	-2.1011e-07	-0.00121129	9.48872e-05	-5.96691e-05	0	482.943
1278	8.16774	4.8359	0.066566	2.14681e-07	-2.90191e-06	-0.000659219	-0.000165212	-0.000207005	0	535.81
1280	13.99	9.69149	0.0525437	5.24182e-07	5.1335e-07	-0.00431233	0.000126935	-0.00125373	0	1368.6
1285	12.1028	1.94026	0.0617283	4.4423e-07	-1.46932e-06	0.00439327	-2.26182e-05	-7.32157e-05	0	405.929
1287	22.7915	7.93204	0.0510806	-4.51114e-09	-8.04425e-07	7.02518e-05	0.000293084	-9.71934e-05	0	496.556
1288	20.8378	7.16465	0.056876	-8.19241e-08	-8.66864e-07	0.00542822	0.000353985	-0.000283936	0	400.96
1289	2.78479	10.763	0.0615966	1.13764e-06	-3.65273e-06	-0.00606079	-7.56095e-05	6.50156e-05	0	183.659
1293	23.2537	5.96835	0.0683643	8.48828e-08	-5.6218e-07	-0.00100973	0.000215772	-0.000108209	0	402.57
1294	24.4554	5.19824	0.0713993	3.29458e-08	-1.87702e-07	-0.000849277	0.000136467	-6.47136e-05	0	93.9221
1303	2.28892	5.19775	0.0564573	-8.39257e-08	-5.59644e-07	0.00172465	-4.42583e-05	-4.08825e-05	0	200.33
1305	26.338	2.68982	0.0558624	-6.80402e-08	5.34947e-08	-0.000677129	1.64934e-05	-3.0495e-05	0	295.187
1307	20.4528	3.82178	0.0590787	-5.50404e-08	-4.97862e-07	0.00171556	0.000202048	-0.000179885	0	250.231
1309	10.6762	12.2946	0.0544067	2.81625e-07	1.44061e-06	-0.0131469	-0.000263652	-0.00101182	0	728.36
1310	5.86276	13.4471	0.0746242	-7.92771e-07	-3.46304e-06	-0.00427806	-0.000133295	3.50646e-05	0	35.9179
1311	24.1212	8.98228	0.0556705	-2.47625e-07	-7.03215e-07	-0.000805461	0.00020104	3.77688e-05	0	295.053
1312	22.6833	2.20315	0.0698623	-4.99699e-08	-6.03402e-08	-0.00217021	7.8536e-05	-4.63955e-05	0	295.531
1314	25.3673	3.3088	0.056869	-8.98182e-08	-4.15092e-09	-0.00062987	5.32014e-05	-4.55154e-05	0	260.74
1315	7.10035	10.5917	0.050348	1.45169e-06	-1.55572e-06	-0.000537027	-0.000264427	-0.000220737	0	85.4337
1321	21.185	3.88356	0.0626909	-2.89859e-08	-5.20018e-07	-0.00461413	0.00018683	-0.000150936	0	324.404
1326	16.5671	5.4297	0.0647897	1.75688e-07	1.33798e-06	0.00313143	0.000177973	-0.000434381	0	343.492
1328	26.71	6.52285	0.0585285	4.1297e-08	-6.92612e-07	0.00428174	1.6976e-05	-4.57026e-06	0	167.177
1329	1.92662	7.43461	0.0663739	1.28365e-07	-1.15915e-07	-0.00096693	-4.22904e-05	-1.0535e-05	0	267.565
1330	21.017	1.55739	0.0561609	-2.01043e-08	-9.22177e-08	0.0042971	4.09665e-05	-3.82105e-05	0	388.607
1331	8.9086	2.4641	0.0521875	6.27913e-08	-2.89336e-06	0.00385633	-8.09103e-05	-9.58511e-05	0	661.638
1332	24.4883	6.22676	0.0649534	8.63405e-08	-3.35706e-07	0.00393513	0.000161435	-5.13453e-05	0	475.361
1333	13.5685	9.1564	0.0516911	3.48978e-09	2.36331e-07	-0.00306988	5.70326e-05	-0.00108549	0	1219.4
1335	13.2634	12.5395	0.0561487	1.1069e-06	2.67128e-06	-0.0297868	9.02793e-05	-0.00199222	0	1981.16
1339	12.3851	7.56459	0.0726811	2.08285e-07	-9.11288e-09	-0.0095362	-7.67191e-05	-0.00074209	0	309.434
1341	13.7778	14.8458	0.0705973	1.38974e-06	3.08855e-06	0.0147614	1.72917e-05	-0.00315337	0	7222.09
1342	25.7488	9.92973	0.070472	-1.25389e-07	-1.6499e-07	0.0102375	5.18256e-05	0.000160866	0	249.393
1343	23.0976	4.26154	0.0519836	6.55717e-08	-2.34139e-07	0.0010186	0.000151497	-9.48734e-05	0	148.052
1345	20.815	10.568	0.0539918	1.1452e-06	-1.26259e-06	0.00855345	0.000424036	-0.00027081	4	402.477
1346	9.19436	1.87561	0.0730283	1.86529e-07	-2.07118e-06	0.0030574	-5.20641e-05	-6.3638e-05	0	321.248
1347	12.3335	14.1167	0.0520753	6.59625e-07	2.91259e-06	0.0172007	-0.000117587	-0.00197345	0	501.119
1349	5.89161	9.49992	0.06151	1.47047e-06	-2.06117e-06	-0.000586629	-0.000221263	-0.000117313	0	167.752
1355	10.4133	4.01356	0.0685138	2.39973e-07	-2.48051e-06	-0.00348348	-0.000127071	-0.000206418	0	220.564
1357	19.2149	12.1835	0.059589	1.71186e-06	-5.04036e-08	0.0128909	0.000388434	-0.000551027	0	153.735
1358	22.1813	2.91534	0.0679493	-2.96088e-08	-2.51295e-07	-0.00217302	0.000122171	-8.52341e-05	0	188.886
1359	15.6989	15.6792	0.0602541	8.42168e-07	6.19979e-06	0.0176848	4.85833e-05	-0.00151699	0	340.451
1360	16.1231	6.12027	0.0590564	1.12274e-07	1.04282e-06	-0.0108431	0.000198429	-0.000566653	0	82.5418
1361	5.21886	4.06051	0.0546911	-8.93431e-07	-3.08147e-06	-0.00425402	-0.00010122	-7.19398e-05	0	328.973
1364	24.6255	3.82258	0.0607544	-5.4932e-08	5.3617e-08	-0.000261305	8.82902e-05	-6.1361e-05	0	165.818
1365	13.7503	6.173	0.068454	-3.2411e-08	-5.40164e-07	-0.00604363	3.26901e-05	-0.000569167	0	63.5
1367	1.20835	15.4009	0.0511838	-2.64076e-07	-4.08649e-06	7.81775e-05	1.17527e-07	0.000229889	0	120.716
1370	26.4906	2.97725	0.0615854	-4.96494e-08	8.43529e-08	0.000667441	1.6786e-05	-3.41004e-05	0	384.784
1371	14.5054	14.3658	0.0713639	1.33141e-06	3.21989e-06	0.0214592	0.000275576	-0.00261632	1	7355.1
1373	10.9672	15.9331	0.066228	-1.9697e-06	4.23793e-06	-0.0198189	0.000163754	-0.000860357	0	272.49
1375	10.7046	1.55856	0.0586031	1.97083e-08	-1.13073e-06	0.00340593	-2.59716e-05	-3.65356e-05	0	378.11
1377	1.65685	8.81927	0.05913	1.31392e-07	-2.03069e-06	0.00103565	-3.64533e-05	1.82984e-05	0	195.016
1378	23.8517	8.27688	0.0644952	-3.01743e-08	-8.50055e-07	0.00893474	0.000229922	-1.40558e-05	0	411.572
1379	14.9038	4.711	0.0678105	4.97716e-08	-3.59919e-07	0.00284531	6.61869e-05	-0.000381517	0	433.46
1380	11.118	6.61054	0.0590921	3.9727e-07	-8.78953e-07	-0.00116059	-0.000158108	-0.000517999	0	631.889
1383	20.6229	3.31751	0.0717003	-1.21303e-07	-4.33803e-07	-0.000939288	0.000165552	-0.000129874	0	243.795
1385	16.1773	12.2083	0.0570199	3.10187e-07	2.77419e-06	0.0204272	0.000529174	-0.00140787	0	118.295
1386	19.1506	4.37631	0.0746756	-3.23924e-07	1.20793e-07	-9.90285e-06	0.00021881	-0.000261997	0	591.353
1388	8.56664	8.17447	0.0722819	4.88023e-07	-9.09431e-07	-0.00372952	-0.000270161	-0.000396111	0	423.829
1390	24.7233	8.31852	0.0698834	-2.14445e-08	-4.44174e-07	-0.000586042	0.000163336	3.48656e-05	0	481.871
1395	24.2009	7.46616	0.0725055	5.25816e-08	-5.25403e-07	-0.00102227	0.000201673	-1.88318e-05	0	273.547
1400	18.3049	1.7023	0.0590804	-2.54017e-07	9.50695e-08	-0.00760604	4.80232e-05	-6.05159e-05	0	491.856
1402	11.1733	3.59591	0.0532113	4.658e-07	-2.24142e-06	0.00157403	-9.43329e-05	-0.000211145	0	434.387
1403	4.90219	15.931	0.069195	2.77474e-07	-3.21407e-06	-0.00285169	-2.23336e-05	0.000172445	0	10.0804
1404	4.32709	6.42036	0.0578612	2.06326e-07	-5.57053e-07	0.000134377	-0.0001283	-6.34415e-05	0	209.484
1405	10.0036	2.98137	0.0506099	1.88244e-07	-2.60662e-06	-0.000631552	-9.75668e-05	-0.00013712	0	346.788
1407	18.6706	12.3498	0.0593663	1.97351e-06	2.66008e-07	0.00262275	0.000430644	-0.000647055	0	673.958
1408	26.8716	8.86775	0.0529316	1.49634e-08	-4.18393e-07	-0.000693485	1.16407e-05	0.000124148	0	145.347
1409	18.592	11.7159	0.0605278	1.37404e-06	3.78841e-07	0.0148098	0.000474784	-0.000698695	0	323.548
1410	6.65819	12.4497	0.0568896	6.3312e-08	-2.63998e-06	-0.00589398	-0.000208708	-9.05137e-05	0	32.1431
1412	2.13314	15.2059	0.0526671	-6.57313e-07	-3.05761e-06	-0.00216594	-9.76089e-06	0.000218723	0	48.0214
1413	21.5963	9.79926	0.063365	3.11361e-07	-1.27363e-06	0.012603	0.00037536	-0.000169554	0	749.608
1417	2.23235	10.3251	0.0606189	1.22105e-06	-3.80314e-06	-0.00140877	-5.24553e-05	6.56477e-05	0	94.1593
1418	11.1351	3.06868	0.0566174	5.08046e-07	-2.20726e-06	0.0121175	-7.63765e-05	-0.00017333	0	577.172
1422	4.62621	10.5409	0.0725157	3.36177e-07	-2.7074e-06	0.000883546	-0.000161064	-1.55785e-05	0	155.911
1424	1.89359	2.27697	0.0603815	-6.25292e-07	-1.22389e-06	0.00087352	-1.57958e-05	-2.30714e-05	0	300.519
1429	19.5161	6.69336	0.0662495	-5.22334e-08	-2.64658e-07	-0.00273869	0.000364715	-0.000394451	0	461.658
1431	3.03177	6.32419	0.0744386	2.87116e-07	-3.41948e-07	0.000237697	-8.01949e-05	-4.2409e-05	0	269.631
1432	6.36492	2.62125	0.0504403	-7.7913e-07	-2.50632e-06	0.000616743	-8.25329e-05	-5.18831e-05	0	360.691
1434	14.5728	15.2662	0.0548255	1.04205e-06	3.27036e-06	0.0565424	0.000357901	-0.00275873	0	5315.04
1440	19.8131	2.47385	0.0634338	-2.95536e-07	-1.40565e-07	-0.00361102	0.000104972	-9.41118e-05	0	159.974
1441	6.73087	14.8481	0.0609359	-1.42161e-06	-2.96205e-06	-0.00281419	-7.62423e-05	2.76539e-05	0	31.5652
1442	10.6735	1.36483	0.0561845	-4.35724e-09	-8.69874e-07	0.00355082	-1.78541e-05	-3.04136e-05	0	680.275
1443	3.70262	2.93362	0.073911	-1.38652e-06	-1.76567e-06	0.000571402	-5.41703e-05	-3.46909e-05	0	135.906
1444	4.50914	5.60616	0.0688838	2.73162e-08	-1.24378e-06	-0.000783944	-0.00012349	-7.36317e-05	0	230.684
1446	14.1282	9.23098	0.0680027	2.44112e-08	3.63174e-07	-0.00459608	0.00017884	-0.00117407	0	968.167
1447	14.4815	15.4261	0.0577646	8.116e-07	3.15762e-06	0.0441478	0.000343235	-0.00291952	0	521.52
1450	10.2634	1.5616	0.0506971	4.18668e-08	-1.24854e-06	0.00236416	-2.61198e-05	-3.57906e-05	0	629.373
1452	2.61536	11.3413	0.0653809	8.7204e-07	-3.45624e-06	-0.00017091	-6.3375e-05	8.65245e-05	0	4.23213
1454	20.8921	5.99968	0.0661452	-6.33996e-08	-6.92694e-07	-0.00466779	0.00029594	-0.000255911	0	445.465
1456	22.8774	1.04045	0.0588169	-2.66611e-09	2.22123e-10	-0.00272226	3.11509e-06	-6.48513e-06	0	210.476
1458	26.693	8.18867	0.0532367	-7.93473e-09	-4.66121e-07	-0.00127694	2.84333e-05	7.69556e-05	0	688.511
1461	3.91966	4.71604	0.0595567	-1.5156e-07	-1.32925e-06	0.00103845	-0.000104311	-5.46674e-05	0	96.2527
1462	6.57832	5.40613	0.0541104	4.87205e-08	-2.46355e-06	0.00181551	-0.000168671	-0.000143744	0	250.068
1464	1.90781	12.4586	0.0579976	5.43175e-07	-4.22343e-06	-0.000754508	-3.09459e-05	0.000138739	0	155.257
1469	4.43365	2.43929	0.0654062	-1.72324e-06	-1.65238e-06	-8.13876e-05	-5.55328e-05	-3.23709e-05	0	184.788
1470	7.74758	3.98932	0.0637097	-4.01314e-07	-3.38208e-06	-0.00236761	-0.00014102	-0.000130619	0	151.595
1471	15.3712	2.01941	0.0632092	9.32868e-07	-4.83047e-07	0.00132092	7.72219e-06	-8.89306e-05	0	552.219
1473	11.1417	13.0703	0.0592334	1.40418e-08	1.95149e-06	-0.0203872	-0.000256148	-0.00119837	0	279.304
1474	10.6476	2.97186	0.0737805	3.62709e-07	-2.34128e-06	0.00191041	-8.44511e-05	-0.000151072	0	382.671
1475	10.5116	9.63976	0.0580883	1.11728e-06	2.57262e-09	-0.00216986	-0.000240077	-0.000736378	0	135.906
1479	8.39872	7.30023	0.066763	2.62958e-07	-1.19207e-06	-0.00118559	-0.000250356	-0.000330059	0	362.805
1480	2.16928	6.14511	0.0525086	-6.30336e-08	-4.2584e-07	-0.00110758	-5.50449e-05	-3.63417e-05	0	50.9878
1481	8.8724	12.867	0.0684754	4.59113e-07	4.7613e-07	-0.00944035	-0.000254452	-0.000474102	0	431.282
1486	25.9583	2.76799	0.07464	-7.22388e-08	1.51423e-08	0.000503667	2.88167e-05	-3.3953e-05	0	127.051
1488	9.52155	14.0018	0.0578392	-6.63768e-07	2.25927e-06	-0.0160768	-0.000193409	-0.000558539	0	645.452
1489	6.31021	8.21029	0.05061	9.55055e-07	-1.44098e-06	-0.00174594	-0.000218472	-0.000167889	0	350.19
1491	7.72859	7.76463	0.0503279	3.78259e-07	-1.22415e-06	-0.00449617	-0.000244263	-0.000270172	0	180.637
1492	13.4509	5.61029	0.0738181	-6.9398e-09	-7.78873e-07	-0.00536115	-2.35283e-05	-0.000506704	0	423.568
1495	26.5536	4.74628	0.067007	-3.48197e-08	-1.50981e-07	-0.000377357	2.17853e-05	-3.44447e-05	0	389.829
1497	9.59949	9.74875	0.0503342	1.13687e-06	-1.12384e-07	-0.00798292	-0.000275258	-0.000616917	0	288.514
1500	26.7164	5.88137	0.0560817	3.83884e-08	-4.60162e-07	-0.000953497	1.76807e-05	-1.87912e-05	0	165.32
1501	3.35883	4.55523	0.0671265	-9.30967e-08	-9.17448e-07	0.00112625	-7.15034e-05	-4.77052e-05	0	210.255
1503	19.2149	1.6913	0.0703332	-2.66778e-07	7.28247e-08	-0.00525456	6.60369e-05	-5.30418e-05	0	612.289
1504	5.43068	2.10744	0.0655243	-1.14085e-06	-1.42479e-06	0.000536934	-5.64139e-05	-3.55974e-05	0	114.683
1506	25.0001	2.90897	0.0675449	-8.48961e-08	2.97203e-08	0.00120419	5.87649e-05	-4.32356e-05	0	348.622
1509	10.3171	15.7486	0.0549416	-2.54679e-06	4.45219e-06	-0.0129345	7.10609e-05	-0.000631242	0	159.719
1510	1.87439	4.37767	0.0588523	-9.66917e-08	-5.64901e-07	-7.0081e-05	-3.0718e-05	-3.7996e-05	0	194.535
1513	4.78331	8.81956	0.0674513	1.45225e-06	-1.90426e-06	-0.00210178	-0.000159847	-6.49607e-05	0	219.016
1521	20.6604	4.65215	0.0697463	-3.34712e-08	-5.95335e-07	-0.00132821	0.000235086	-0.000202815	0	825.252
1523	7.13428	15.6257	0.0598753	-2.45441e-06	-2.47673e-06	-0.00539091	-2.46792e-05	2.81042e-05	0	64.7302
1524	10.7866	1.91813	0.074746	1.34429e-07	-1.55517e-06	-0.0066762	-4.02104e-05	-6.08204e-05	0	410.195
1527	16.0747	13.7183	0.0718341	7.30409e-07	3.97708e-06	0.0261924	0.000398703	-0.00160493	0	1076.52
1528	3.69879	6.95987	0.0662202	5.02655e-07	-6.35902e-08	-0.000361765	-0.000113324	-4.61663e-05	0	89.6642
1530	23.773	6.38622	0.0624773	1.30385e-07	-4.92894e-07	0.00248085	0.000210922	-7.88002e-05	0	22.3592
1532	1.3477	4.01572	0.0668194	-1.63518e-07	-8.21812e-07	0.00112489	-1.38296e-05	-3.51602e-05	0	336.994
1537	10.2166	13.1665	0.0595689	6.13849e-09	1.90091e-06	-0.0100216	-0.000283268	-0.000860103	0	578.346
1538	26.8007	8.51086	0.0731278	2.01016e-09	-4.59821e-07	-0.000908082	2.13843e-05	0.000100679	0	60.933
1542	21.4353	5.80678	0.0582461	-1.54344e-08	-7.56273e-07	0.00413901	0.000284179	-0.000200973	0	754.698
1544	22.9743	9.60206	0.0571533	-2.62375e-07	-1.34708e-06	0.0127142	0.000272915	4.16869e-06	0	241.576
1551	7.02009	7.40254	0.0595614	4.39392e-07	-1.31206e-06	-0.00267054	-0.000225921	-0.000210201	0	690.642
1552	5.89636	8.36567	0.0625977	1.12112e-06	-1.44458e-06	-0.00156089	-0.000206404	-0.000137913	0	244.317
1554	17.4312	7.72351	0.0504965	8.68181e-08	1.90879e-06	-0.00264439	0.000365663	-0.000672796	0	776.128
1555	2.66677	5.01263	0.0679892	6.5854e-08	-2.28022e-07	0.00115387	-5.69059e-05	-4.66781e-05	0	374.168
1556	3.35558	6.25864	0.0651342	2.18419e-07	-1.13621e-07	0.000514814	-9.16046e-05	-4.64521e-05	0	272.866
1562	10.0051	5.68108	0.0701158	4.96083e-07	-1.82457e-06	-0.00718969	-0.000198082	-0.000346495	0	359.773
1563	11.2283	2.03811	0.051093	2.68932e-07	-1.67637e-06	0.000610705	-3.90437e-05	-8.02578e-05	0	593.826
1565	9.90158	14.5729	0.0701834	-8.01504e-07	2.59845e-06	-0.0138562	-0.000145831	-0.000614252	0	118.703
1568	5.67148	11.9523	0.0685703	6.44566e-08	-3.88618e-06	-0.00453608	-0.000173459	-1.22491e-05	0	154.799
1572	9.87916	1.09806	0.06094	2.40433e-08	-3.4106e-07	0.00272684	-7.93339e-06	-6.82513e-06	0	208.697
1574	2.04286	3.07668	0.074792	-4.71788e-07	-1.03326e-06	0.000596382	-2.13694e-05	-3.19888e-05	0	92.7111
1575	20.3945	6.79173	0.0649613	-2.21469e-07	-9.34265e-07	0.0048354	0.000354016	-0.000313252	0	431.563
1577	2.28197	5.53355	0.0528894	9.82845e-08	-6.74372e-07	-0.00127496	-4.31461e-05	-4.28304e-05	0	281.558
1580	15.758	15.566	0.0674921	1.29089e-06	6.37729e-06	0.0184326	5.63826e-05	-0.00151539	0	346.03
1581	9.66127	15.3857	0.0727767	-2.00698e-06	2.33377e-06	-0.0124532	-1.2443e-05	-0.000463679	0	128.154
1583	2.31211	10.1424	0.0546926	1.26557e-06	-3.63e-06	-0.000169081	-6.70078e-05	4.91328e-05	0	138.404
1584	1.57302	14.9332	0.0585554	-2.80384e-08	-4.00012e-06	-0.00155768	-9.00741e-06	0.000214738	0	41.9864
1585	6.79202	2.02733	0.0665159	-6.54611e-08	-1.92748e-06	0.00214094	-6.27561e-05	-3.66199e-05	0	82.4776
1587	16.1029	3.31988	0.060183	7.27851e-07	-3.77003e-08	-0.00219171	7.0938e-05	-0.000215592	0	859.831
1588	5.16999	4.50471	0.0717747	-6.33264e-07	-2.54501e-06	-0.00214018	-0.000115918	-8.1036e-05	0	310.194
1590	7.38054	10.5717	0.0723776	1.49947e-06	-1.42984e-06	-0.000953649	-0.000270109	-0.000270357	0	292.76
1591	7.46322	4.18191	0.051743	-3.21092e-07	-3.28297e-06	0.000370736	-0.000143601	-0.000139683	0	281.387
1595	6.74916	12.7476	0.0550526	-4.06715e-08	-2.46493e-06	-0.0036755	-0.000197096	-8.40629e-05	0	171.216
1598	6.68339	10.38	0.0683893	1.4313e-06	-1.94141e-06	0.000947506	-0.000241515	-0.000167842	0	178.563
1600	7.68629	5.03708	0.0530385	1.53312e-07	-3.14267e-06	0.00459827	-0.000172556	-0.00018322	0	202.343
1609	25.6457	9.1393	0.0622813	-4.30712e-08	-2.32256e-07	0.00844142	8.80364e-05	0.000115112	0	152.093
1610	8.2446	9.45817	0.0510751	1.34167e-06	-1.07458e-06	-0.00258623	-0.000283455	-0.000373941	0	368.665
1613	5.86302	8.23974	0.0678287	1.14404e-06	-1.46712e-06	-0.000809242	-0.000201209	-0.000136062	0	235.222
1615	5.59765	9.63163	0.0525523	1.54318e-06	-2.1312e-06	-0.000173357	-0.000208468	-9.18514e-05	0	239.125
1616	20.6154	10.5324	0.0727735	1.13417e-06	-1.2611e-06	0.00856871	0.000429182	-0.000300746	4	371.466
1618	18.816	8.477	0.0534983	2.75194e-07	4.21711e-07	0.00308554	0.00045142	-0.000593667	0	958.087
1619	8.91661	7.66781	0.0639789	4.27808e-07	-7.97046e-07	0.00419849	-0.00024918	-0.00039132	0	242.065
1621	23.6966	1.75298	0.0545225	-5.51424e-08	5.36534e-08	-0.00229939	4.13471e-05	-3.10594e-05	0	205.578
1622	11.68	3.82358	0.0642992	4.11276e-07	-2.09104e-06	-0.00145813	-8.86464e-05	-0.000231862	0	562.311
1624	2.1871	7.41604	0.0684182	2.26004e-07	-1.15125e-07	-0.00108292	-4.93582e-05	-1.64998e-05	0	186.925
1629	9.95744	5.91948	0.0544277	5.08641e-07	-1.72261e-06	0.0012804	-0.000205643	-0.000367223	0	517.597
1635	6.54248	4.2917	0.0676719	-6.61623e-07	-3.33261e-06	-0.000807842	-0.000140831	-0.000119734	0	411.417
1638	1.06088	14.0318	0.0590288	-1.28471e-08	-4.27101e-06	0.000260813	-6.42556e-07	0.000194876	0	12.4343
1644	5.01606	13.3144	0.0525908	-5.12526e-07	-4.24987e-06	-0.00117196	-0.000113015	8.41322e-05	0	34.7222
1654	7.15798	6.42771	0.0574554	4.69937e-07	-1.96295e-06	-0.00112303	-0.000222725	-0.000201742	0	187.904
1657	14.2172	3.6005	0.0600173	9.22965e-07	-1.01186e-06	0.00129817	-3.21321e-06	-0.000235074	0	472.027
1658	13.8351	5.53169	0.0651276	-1.82519e-08	-5.9243e-07	0.0059613	7.99812e-06	-0.000497728	0	733.692
1662	17.9106	7.25884	0.0744011	-6.19643e-08	1.6088e-06	0.000128827	0.000374483	-0.000594442	0	690.235
1663	23.6138	9.4143	0.0621908	-4.21329e-07	-1.27249e-06	0.00420659	0.00022435	3.56498e-05	0	222.689
1666	26.3616	8.86906	0.063904	4.06515e-09	-3.7682e-07	-0.00289294	3.88234e-05	0.00010742	0	176.651
1667	24.6212	1.2197	0.074901	-2.52131e-08	1.3591e-09	-0.00159068	7.01948e-06	-5.80041e-06	0	191.327
1672	23.6098	2.19502	0.051055	-1.40029e-07	5.63942e-08	-0.000905262	6.69392e-05	-3.53518e-05	0	385.953
1673	9.34233	15.3186	0.0606711	-2.25826e-06	1.79145e-06	-0.00765274	-2.51273e-05	-0.000383627	0	48.1287
1675	11.2489	5.80962	0.0532404	2.94611e-07	-1.21811e-06	0.000762736	-0.000155001	-0.000437578	0	321.202
1678	3.09692	2.85236	0.060194	-1.01374e-06	-1.42882e-06	0.000939676	-4.04699e-05	-3.60708e-05	0	122.713
1680	1.35569	7.32285	0.0633413	2.7167e-08	-1.17333e-07	-0.000608701	-2.07798e-05	-1.05144e-05	0	260.984
1683	8.84501	12.2869	0.0723601	7.41883e-07	2.56115e-07	-0.00858028	-0.000279145	-0.000467622	0	253.978
1686	9.42191	13.3515	0.0550599	1.03351e-07	1.55891e-06	-0.0216615	-0.000241238	-0.000582148	0	455.322
1687	25.6325	7.51226	0.0551676	4.44042e-08	-3.82815e-07	-0.00108838	0.000100627	2.39625e-05	0	134.993
1689	21.4785	5.49018	0.0502944	-3.93095e-08	-7.45429e-07	0.000560673	0.000256558	-0.000195052	0	34.6169
1690	26.4937	1.83205	0.0512534	4.45122e-09	3.0081e-08	-0.000189396	6.68012e-06	-1.9818e-05	0	306.61
1692	10.429	2.18955	0.0595136	2.64021e-07	-2.06931e-06	0.00143179	-3.7867e-05	-7.77676e-05	0	499.162
1694	20.936	1.63751	0.0578523	-4.51567e-08	-1.41081e-07	-0.00234958	4.37835e-05	-4.49243e-05	0	424.746
1695	15.527	9.47362	0.073807	2.22505e-07	1.14767e-06	0.00299592	0.000386175	-0.00111484	0	636.292
1698	3.38757	12.4093	0.0716802	2.74677e-07	-2.58006e-06	-0.0029264	-8.05208e-05	0.000105019	0	54.3859
1699	4.16641	11.96	0.0676332	6.09301e-08	-2.51909e-06	-0.00402446	-0.000117979	5.55209e-05	0	179.796
1700	25.4705	4.87771	0.0599296	-3.51284e-08	-1.11641e-07	0.000432261	7.78314e-05	-5.01003e-05	0	504.616
1703	6.81988	2.54779	0.0508479	-4.62153e-07	-2.54875e-06	-0.0029821	-7.96456e-05	-4.90458e-05	0	249.278
1707	3.48303	12.6924	0.0557429	4.51132e-09	-2.33242e-06	-0.000828991	-7.66158e-05	0.000113031	0	85.9932
1708	11.4387	2.34092	0.070119	4.32392e-07	-2.02969e-06	-0.00205274	-3.892e-05	-0.000109755	0	704.485
1709	7.17908	1.14914	0.059461	-7.62393e-08	-7.13353e-07	-0.000386864	-1.70597e-05	-1.28736e-05	0	540.718
1710	8.50449	5.40095	0.0674805	5.09165e-07	-2.48483e-06	8.54612e-05	-0.000196029	-0.000245723	0	264.785
1711	25.4735	3.09968	0.0617936	-9.46628e-08	-3.65653e-09	-6.82561e-05	4.85841e-05	-4.09048e-05	0	300.085
1716	25.9991	3.02558	0.0739274	-9.33255e-08	4.56628e-09	-0.000976266	3.15718e-05	-3.50911e-05	0	107.244
1718	18.5236	9.78903	0.0517696	4.96401e-07	3.11099e-07	0.00574081	0.000562014	-0.000675561	0	651.638
1719	12.53	13.1316	0.0501239	1.02721e-06	2.3749e-06	-0.0620827	-0.000139243	-0.00193143	0	1038.02
1723	22.2401	4.15554	0.0505175	-1.76403e-09	-5.59623e-07	-0.00368947	0.000172561	-0.000127504	0	836.832
1725	17.5195	12.3595	0.053406	1.42724e-06	1.72239e-06	0.0149365	0.000489796	-0.00095929	0	506.381
1727	2.7144	2.55717	0.0527856	-9.93803e-07	-1.2879e-06	0.00116881	-3.13785e-05	-2.86112e-05	0	330.393
1731	1.83791	14.6458	0.0598557	-1.10303e-08	-3.56732e-06	-0.000214063	-1.50818e-05	0.000205531	0	78.4654
1733	7.38627	13.6985	0.0525621	-6.95949e-07	-2.02555e-06	-0.00562039	-0.000158224	-0.00012199	0	132.488
1736	24.8522	4.99677	0.0581349	-6.60165e-09	-1.39432e-07	-0.0034113	0.000105765	-6.05989e-05	0	347.606
1737	26.4391	4.69785	0.0574413	-5.65804e-08	-1.33405e-07	-0.000779533	2.61064e-05	-3.63178e-05	0	306.895
1738	20.6555	9.79694	0.0609455	9.09986e-07	-1.06852e-06	0.0110924	0.000428974	-0.000300568	0	403.123
1741	26.0215	2.10167	0.0741335	-6.28272e-08	-5.96323e-09	-0.000318992	1.78206e-05	-2.34044e-05	0	104.243
1742	13.4689	9.1238	0.0532378	1.34979e-08	1.53284e-07	-0.00154721	4.97899e-05	-0.00107439	0	80.1418
1748	18.7152	1.7854	0.0536975	-3.72656e-07	1.41283e-07	0.00290374	5.34366e-05	-7.01571e-05	0	310.47
1750	2.78379	13.4559	0.0568419	-6.239e-08	-2.80794e-06	6.25112e-06	-4.23072e-05	0.000160503	0	58.3046
1751	14.1056	11.3212	0.060392	8.50449e-07	1.70394e-06	0.0125684	0.000262793	-0.00164854	0	1162.91
1755	6.48578	8.80502	0.0591838	1.13623e-06	-1.48087e-06	-3.06009e-05	-0.000240901	-0.000173458	0	279.443
1761	21.7448	4.07928	0.0715553	-3.61095e-08	-6.57998e-07	0.00174739	0.000198973	-0.00015629	0	231.108
1764	12.1396	13.3558	0.0558125	5.61652e-07	2.30109e-06	-0.00670698	-0.000145681	-0.00169264	0	1259.74
1772	15.1808	9.30936	0.0658932	2.11961e-07	5.42455e-07	-0.0011735	0.000332282	-0.00111499	0	890.622
1773	11.1367	6.72485	0.056787	4.10713e-07	-7.98834e-07	-0.000526632	-0.000157685	-0.000527091	0	682.377
1775	2.32914	8.51343	0.0715296	4.28498e-07	-1.81069e-06	-0.00205717	-6.34632e-05	1.25062e-06	0	186.968
1776	26.6074	2.04441	0.0527689	-3.1677e-08	8.08869e-08	-0.000570729	6.80841e-06	-2.2489e-05	0	155.591
1778	16.0893	12.4327	0.0551742	3.95615e-07	3.06848e-06	0.037627	0.000538488	-0.00147157	0	1138.16
1779	15.0797	1.57844	0.0510657	9.69428e-07	-5.02071e-07	-0.000970309	6.68557e-06	-4.62488e-05	0	882.801
1780	7.80797	9.45994	0.0630059	1.51516e-06	-1.10103e-06	-0.00159301	-0.000289287	-0.000311019	0	405.987
1784	18.5025	7.62743	0.0602331	-4.65863e-08	7.5613e-07	0.000760898	0.000379285	-0.000548436	0	755.718
1785	19.1392	9.84076	0.0577688	6.44316e-07	-3.75052e-07	0.00455932	0.00051844	-0.000567043	0	183.247
1790	4.54533	5.85402	0.0504967	6.55591e-08	-1.07566e-06	-0.00134364	-0.000128748	-7.84241e-05	0	373.842
1792	8.63422	11.5337	0.0621988	1.2139e-06	2.47689e-08	-0.0040924	-0.000272078	-0.00045935	0	452.731
1793	21.8391	1.38109	0.0606626	1.1787e-09	-6.76743e-08	-0.00266929	3.36242e-05	-1.69281e-05	0	240.196
1795	7.54819	10.8728	0.0541297	1.55169e-06	-1.44586e-06	-0.00181887	-0.000279492	-0.000286857	0	188.899
1797	9.66808	1.20059	0.0518851	1.34406e-07	-5.73119e-07	0.00198131	-5.36727e-06	-1.39631e-05	0	570.36
1799	13.2767	11.3235	0.0742022	8.54311e-07	2.44254e-06	-0.0338252	9.26205e-05	-0.00158831	0	1103.21
1800	8.08452	11.1574	0.0680755	1.43942e-06	-6.11934e-07	-0.00372819	-0.000277386	-0.000361346	0	425.226
1805	18.3519	3.44667	0.0714494	-1.26179e-07	4.66409e-07	0.00350136	0.000138395	-0.000201812	0	417.501
1808	24.0877	3.28758	0.0536141	-4.51442e-08	1.04302e-07	0.00120021	9.23159e-05	-6.2592e-05	0	513.461
1810	4.45758	12.1333	0.0589427	-2.69214e-08	-2.71948e-06	-0.00533468	-0.000130728	4.65157e-05	0	61.5001
1814	6.73098	12.8719	0.0707558	-8.28206e-08	-2.42886e-06	-0.00573656	-0.000194076	-8.04943e-05	0	208.202
1816	6.95621	2.19983	0.0620232	-1.53292e-07	-2.16371e-06	0.00359019	-7.11236e-05	-4.9999e-05	0	173.112
1817	2.03227	12.6957	0.0686172	4.4228e-07	-3.96966e-06	-0.00288284	-3.16859e-05	0.000145955	0	118.418
1821	7.35845	9.71795	0.0651974	1.58211e-06	-1.20703e-06	-0.00529298	-0.000267683	-0.00026118	0	52.1817
1822	16.8154	8.76824	0.0546535	-2.08956e-08	2.08783e-06	0.0150796	0.000407179	-0.000846731	0	680.875
1824	11.2924	12.8673	0.0718163	1.41766e-08	1.72176e-06	-0.00775808	-0.000234977	-0.00124436	0	179.004
1827	8.70156	10.7343	0.052713	1.27053e-06	-3.96727e-07	-0.00256733	-0.00029087	-0.000457414	0	556.453
1833	26.4495	4.80944	0.0548108	-3.45827e-08	-1.3955e-07	0.00149222	2.49624e-05	-3.72508e-05	0	547.967
1834	2.13108	6.98427	0.065575	2.1332e-07	-1.49849e-07	-0.000317187	-4.47816e-05	-2.22053e-05	0	74.5494
1835	3.60515	13.812	0.0704282	-6.92268e-07	-2.42982e-06	0.000143068	-6.16278e-05	0.000156526	0	51.4792
1837	12.8818	15.249	0.0501277	7.48503e-07	3.06749e-06	-0.0384268	-0.000312598	-0.00240205	0	3773.23
1841	19.0148	9.39695	0.0742039	4.46891e-07	-2.30744e-07	0.00240031	0.000517493	-0.000593456	0	203.344
1844	4.13844	5.45162	0.0558589	7.12912e-08	-1.08671e-06	-0.00108777	-0.00010275	-5.79794e-05	0	297.489
1845	4.91809	5.29472	0.0501872	1.42862e-08	-1.67917e-06	-0.00094991	-0.000126302	-9.31896e-05	0	318.093
1847	5.5822	13.9815	0.0584821	-1.46574e-06	-3.66714e-06	-0.00344866	-0.000101749	7.52544e-05	0	19.6607
1848	14.9493	8.60279	0.0595933	1.36614e-07	2.69398e-07	-0.000742919	0.000230409	-0.00102046	0	463.842
1849	13.9396	7.59674	0.0740834	2.56336e-07	-1.42229e-08	-0.0046956	6.73955e-05	-0.00077987	0	333.327
1850	16.318	12.4069	0.0570302	4.06545e-07	3.20039e-06	0.0047309	0.000533407	-0.0013611	0	962.956
1856	14.7469	11.3388	0.0684778	6.25065e-07	1.62901e-06	0.00541031	0.000383459	-0.00164481	0	1395.99
1858	4.40229	14.1922	0.0593455	-1.3202e-06	-2.78073e-06	-0.00184468	-6.74909e-05	0.000140846	0	119.783
1861	24.2657	9.18948	0.071703	-3.37389e-07	-5.47612e-07	0.00812565	0.000175181	5.86193e-05	0	309.714
1864	12.0136	11.5298	0.0603296	4.08661e-07	1.93272e-06	0.00201667	-0.000132176	-0.00132037	0	1027.29
1865	15.9837	14.8784	0.0702051	1.02031e-06	5.03062e-06	0.0108449	3.57391e-06	-0.00167334	0	988.654
1868	20.3128	2.43236	0.0737322	-1.6836e-07	-3.01197e-07	0.00307171	0.000103965	-9.23604e-05	0	367.384
1870	4.73758	14.8509	0.0527823	-7.91327e-07	-3.01151e-06	-0.00223651	-5.38297e-05	0.000146899	0	58.144
1872	17.5669	3.73305	0.0662107	-7.74708e-08	9.24825e-07	-0.00163282	0.000160532	-0.000262773	0	726.637
1873	9.37806	4.08752	0.0539178	1.96914e-07	-2.87666e-06	-0.000478159	-0.000144526	-0.000194661	0	249.05
1874	20.5471	1.21158	0.0613683	-3.86567e-08	-3.21426e-08	-0.00371956	1.51745e-05	-1.2269e-05	0	406.51
1877	8.29404	2.77378	0.0687444	-9.94787e-08	-2.84742e-06	0.00167694	-9.32179e-05	-0.000100304	0	257.38
1880	3.50369	15.5034	0.0573619	-1.08329e-06	-2.18977e-06	-0.00184122	-1.87016e-05	0.000196532	0	52.8306
1881	19.37	9.30778	0.0573655	4.84603e-07	-6.42078e-07	-0.00113056	0.00050069	-0.000523475	0	276.508
1882	19.9449	2.95575	0.0679084	-2.07496e-07	-2.41013e-07	-0.00184957	0.000147232	-0.00012452	0	158.812
1883	22.9653	4.31585	0.0706071	8.64718e-08	-3.04656e-07	0.000558689	0.000165158	-0.000101328	0	375.332
1885	12.3347	5.64134	0.0740096	-1.61862e-08	-1.19467e-06	-0.00299723	-0.000107527	-0.000459832	0	479.451
1887	20.616	10.3943	0.0653964	1.11978e-06	-1.26103e-06	0.00851911	0.00044977	-0.000300651	0	186.525
1888	7.49545	13.6666	0.0612134	-7.11041e-07	-1.83712e-06	-0.00676667	-0.00016086	-0.000136764	0	48.7682
1894	11.4359	14.0574	0.0527783	-2.64905e-07	2.60007e-06	-0.0244254	-0.000236295	-0.00137422	0	1137.2
1898	11.3203	9.43757	0.0661964	1.30863e-06	-1.18663e-07	-0.00342888	-0.000222939	-0.000862281	0	923.649
1899	17.7541	10.093	0.0689836	7.26441e-07	1.27421e-06	0.00562524	0.000523877	-0.000853453	0	1175.18
1900	12.5671	12.5491	0.0567481	7.30772e-07	2.40887e-06	-0.03075	-9.85066e-05	-0.00174478	0	1447.38
1903	8.00031	10.8492	0.0519691	1.54678e-06	-9.46832e-07	0.00226125	-0.00029785	-0.00035092	0	403.384
1904	2.79196	5.37039	0.0578602	7.66017e-08	-2.63431e-07	-0.000767295	-6.40546e-05	-4.75393e-05	0	197.921
1906	13.1542	1.1904	0.0522302	1.3379e-07	-1.59551e-07	0.00462186	-1.89295e-06	-1.36009e-05	0	443.592
1907	6.89223	12.4041	0.0730445	1.02868e-07	-2.42803e-06	-0.00749623	-0.000217369	-0.000122596	0	149.121
1909	12.614	11.1565	0.0541906	6.55024e-07	2.51463e-06	-0.0103935	-4.13662e-05	-0.00143242	0	953.201
1915	9.5686	14.7421	0.0660753	-9.971e-07	2.2759e-06	-0.0111635	-0.000100322	-0.000490994	0	126.762
1918	1.98385	1.32773	0.0713816	-3.34377e-07	-3.39809e-07	0.000161608	-6.96326e-06	-7.83672e-06	0	244.051
1920	13.434	7.71017	0.0683676	2.76325e-07	-1.5141e-07	0.00277717	1.94564e-05	-0.00081034	0	731.108
1925	2.7432	10.0214	0.0547106	1.28001e-06	-3.28553e-06	0.00125083	-8.01188e-05	4.49532e-05	0	93.2114
1926	8.46757	13.6045	0.064975	-3.73432e-07	1.17752e-07	-0.00810112	-0.000175067	-0.000327828	0	89.9669
1928	26.5032	2.41036	0.0556095	-5.64789e-08	5.86063e-08	-0.00140137	6.84248e-06	-2.76404e-05	0	143.491
1929	9.18447	9.5376	0.072745	1.24265e-06	-4.43866e-07	-0.00559361	-0.000284984	-0.000512372	0	709.336
1930	17.1709	10.068	0.0658528	5.22957e-07	2.18519e-06	0.0103319	0.000555779	-0.000958969	0	1400.69
1932	14.9737	13.696	0.0649122	1.11999e-06	3.29947e-06	0.00248458	0.000487874	-0.00220684	0	1128.87
1933	6.46335	9.01992	0.0744419	1.12115e-06	-1.56111e-06	-0.00297592	-0.000254665	-0.000173637	0	191.846
1937	13.1726	6.1909	0.0696908	-4.43651e-08	-6.08931e-07	-0.00188259	-1.44192e-05	-0.000555134	0	188.081
1938	14.3588	10.8272	0.067772	4.34001e-07	1.16469e-06	-0.00806951	0.000320471	-0.00152378	0	1226.41
1942	2.72026	14.9116	0.0526615	-7.15339e-07	-2.41249e-06	-0.000813001	-2.18503e-05	0.000201888	0	66.7052
1944	2.85669	7.26069	0.0731366	3.48194e-07	-1.77114e-07	0.00190611	-8.5691e-05	-2.54338e-05	0	202.821
1945	6.14452	2.83311	0.0616684	-9.38023e-07	-2.91117e-06	-0.000244649	-9.38841e-05	-5.70585e-05	0	404.898
1948	25.4367	9.12823	0.0511859	-7.7193e-08	-2.48448e-07	-0.000209957	0.000100457	9.85649e-05	0	303.104
1951	15.7641	11.6297	0.0743511	1.64264e-07	2.11751e-06	0.00265521	0.000509176	-0.00147317	0	867.662
1954	12.6778	15.6026	0.0744683	2.94125e-07	3.4015e-06	-0.0327045	-0.000142043	-0.00207244	0	1620.98
1955	4.52603	11.2466	0.0524041	2.31939e-07	-2.78711e-06	-0.00466581	-0.000139116	1.24623e-05	0	41.3694
1957	3.96271	12.0706	0.0587376	5.54003e-08	-2.45284e-06	-0.006871	-0.000102958	7.44627e-05	0	24.7665
1960	14.0912	2.35339	0.0533426	1.01173e-06	-1.15727e-06	-0.000112727	-1.05406e-06	-0.000125671	0	118.295
1963	23.326	1.02843	0.064903	-3.81789e-09	-6.91183e-10	-0.00214171	3.61651e-06	-9.96658e-07	0	68.4033
1964	8.78988	14.2179	0.0505364	-1.04164e-06	1.00557e-06	-0.0143652	-0.000140671	-0.000351433	0	200.579
1967	1.55524	4.07722	0.0620456	-2.07384e-07	-7.81091e-07	-0.00045849	-2.00032e-05	-3.76638e-05	0	259.3
1969	7.96924	3.69165	0.0648267	-4.28169e-07	-3.22526e-06	-0.00178489	-0.000137997	-0.000131904	0	237.569
1974	17.6749	10.5601	0.0535038	7.41238e-07	1.53748e-06	0.00283298	0.000563916	-0.00088278	0	1398.67
1981	9.09093	8.4211	0.0585002	4.44537e-07	-5.76344e-07	-0.0048864	-0.000284695	-0.000454153	0	782.906
1986	10.4677	12.0996	0.0526236	4.97132e-07	1.23976e-06	-0.00626969	-0.000263113	-0.000952153	0	762.971
1987	7.03788	2.97559	0.0705948	-8.65976e-07	-3.15551e-06	0.000993859	-0.000105456	-8.45032e-05	0	384.588
1989	11.8939	6.95031	0.0616263	3.82902e-07	-3.93026e-07	0.00335847	-0.000111444	-0.000615351	0	724.265
1990	6.65292	12.6692	0.069242	-4.66123e-08	-2.53622e-06	-0.000719387	-0.000194752	-8.21084e-05	0	194.48
1992	17.0058	8.35468	0.0606354	-1.96367e-07	1.93499e-06	0.0038539	0.000376915	-0.000810836	0	533.921
1993	18.0554	8.86966	0.066575	5.61581e-08	1.1215e-06	-0.00255751	0.000470215	-0.000737591	0	724.427
1994	13.2365	6.08785	0.0516541	-4.16029e-08	-6.30322e-07	-0.00569298	-1.77924e-05	-0.00055238	0	741.687
1997	8.25286	13.3014	0.0595085	-1.62165e-07	-2.67368e-07	-0.00893091	-0.000217073	-0.000304313	0	279.414
1998	9.52427	13.3174	0.0528569	1.91763e-07	1.75178e-06	-0.00981441	-0.000255597	-0.000622536	0	307.893
1999	7.68918	13.7683	0.0504523	-9.22191e-07	-1.4979e-06	-0.00629888	-0.000167907	-0.000164573	0	193.546
2003	26.8361	2.42871	0.0626684	-1.76445e-08	1.68143e-07	0.000464502	1.49851e-06	-2.7277e-05	0	246.76
2005	26.4176	3.98348	0.0577259	-8.454e-08	-6.6211e-08	0.000465702	1.55829e-05	-4.05308e-05	0	22.2043
2008	7.12223	12.793	0.0528133	3.74898e-09	-2.17711e-06	-0.00402184	-0.000217159	-0.000138701	0	402.496
2010	23.3063	4.61702	0.0502821	9.17589e-08	-2.67291e-07	0.00127023	0.000165482	-0.000100994	0	170.993
2012	19.2334	7.30273	0.0505717	-2.92095e-08	-1.61995e-07	0.00130018	0.000388674	-0.000441599	0	599.844
2013	6.54007	14.076	0.0639257	-1.17176e-06	-2.82534e-06	-0.00442544	-0.000116059	6.22717e-06	0	94.4304
2017	10.9913	4.45075	0.065156	2.54174e-07	-2.17247e-06	0.00405293	-0.000125839	-0.000290686	0	764.75
2018	12.7794	6.35736	0.0686708	-3.16983e-08	-4.66325e-07	0.00317775	-3.24629e-05	-0.000564693	0	498.392
2019	2.07235	10.9055	0.0628997	8.6121e-07	-3.9163e-06	-0.00100087	-5.25469e-05	8.16176e-05	0	115.973
2022	3.77034	4.49973	0.0615749	-1.9679e-07	-1.31371e-06	-0.00148462	-8.24602e-05	-4.79773e-05	0	104.472
2023	16.6342	6.24425	0.0659501	3.8058e-07	1.9466e-06	0.00353137	0.000256595	-0.000552721	0	530.544
2025	12.1411	14.3836	0.0640284	2.80666e-07	3.20811e-06	-0.0267601	-0.000230238	-0.00182798	0	1008.46
2027	8.62719	8.75323	0.0641595	7.79244e-07	-9.10802e-07	-0.00283312	-0.000304956	-0.000419822	0	296.517
2031	1.34431	12.6546	0.061494	3.31636e-07	-3.97379e-06	-0.000557232	-1.50709e-05	0.000153224	0	61.8024
2035	11.2169	5.56576	0.0511198	2.53571e-07	-1.36799e-06	-0.00331944	-0.000151754	-0.000412877	0	59.735
2037	4.03342	12.9596	0.0507832	-3.38077e-07	-2.363e-06	-0.000127575	-8.42205e-05	0.000111013	0	35.1286
2038	19.3975	4.37623	0.0681115	-2.70813e-07	-2.89444e-08	-0.000798355	0.000216767	-0.000252276	0	561.133
2040	4.44987	15.6844	0.067251	-3.16491e-07	-2.10188e-06	-0.00319133	-2.68043e-05	0.000179032	0	88.0928
2042	23.3074	3.79187	0.0575958	4.07058e-08	-8.56969e-08	0.000441732	0.000129242	-8.89191e-05	0	207.506
2043	12.7362	6.00761	0.0678889	-4.71407e-08	-8.28176e-07	-0.0177453	-4.77511e-05	-0.000524714	0	636.79
2044	14.4037	13.5384	0.0683693	1.48292e-06	2.92196e-06	-0.00512892	0.000404769	-0.00241658	0	788.256
2046	13.511	3.19704	0.0706085	1.09025e-06	-1.60136e-06	0.00148209	-1.87218e-05	-0.00019163	0	670.173
2049	3.56567	6.79317	0.0714906	3.95038e-07	-3.02004e-08	0.00146245	-0.000110014	-4.63133e-05	0	277.628
2050	2.67314	5.72461	0.0662142	2.71031e-08	-3.63534e-07	0.00119302	-5.89163e-05	-4.54058e-05	0	235.585
2053	26.1839	4.01289	0.0736242	-1.07656e-07	-4.24389e-08	0.00089768	3.13307e-05	-3.96617e-05	0	252.855
2054	20.8971	1.246	0.0605794	-2.06877e-08	-3.6165e-08	0.00103997	1.7143e-05	-1.06672e-05	0	480.723
2055	21.1728	2.53468	0.0711623	-2.38338e-08	-3.37057e-07	-0.00167102	0.000110825	-9.50447e-05	0	338.743
2056	24.767	4.29405	0.0680967	-4.28779e-08	-7.79066e-09	-0.00223497	8.96412e-05	-6.1293e-05	0	443.917
2057	22.8371	3.34542	0.0530302	6.71307e-09	-1.78746e-07	-0.000953037	0.000123753	-8.6693e-05	0	636.238
2058	2.2115	6.28851	0.0730256	-3.36218e-08	-3.72721e-07	-0.00132386	-5.10251e-05	-3.35398e-05	0	309.423
2059	4.80617	1.39612	0.0635951	-5.49872e-07	-5.20792e-07	0.00142009	-1.76118e-05	-1.23167e-05	0	283.708
2060	8.79011	12.5603	0.0667948	7.08698e-07	4.04498e-07	-0.00963075	-0.000279631	-0.00046403	0	609.003
2063	12.4064	1.06035	0.051979	1.17006e-07	-1.50373e-07	0.000598927	-1.65034e-06	-5.47853e-06	0	243.425
2065	4.27672	5.77916	0.0719326	3.57529e-08	-8.61897e-07	-0.00272774	-0.000119697	-6.13337e-05	0	194.625
2066	24.2313	9.52602	0.0668855	-5.5514e-07	-6.11906e-07	0.0035653	0.0001769	8.82479e-05	0	237.686
2067	1.92949	13.4268	0.0749584	1.7369e-07	-3.92259e-06	-0.00102038	-3.02548e-05	0.000168604	0	83.6256
2070	10.8607	3.69939	0.0634308	3.21764e-07	-2.29988e-06	0.000366441	-0.000103708	-0.000215391	0	582.362
2074	4.1875	2.29532	0.067208	-1.73162e-06	-1.60699e-06	0.000439778	-4.81569e-05	-2.99541e-05	0	105.161
2075	1.02421	5.76958	0.0709732	2.95211e-08	-6.5755e-07	-0.00161531	-4.44979e-06	-2.84916e-05	0	77.1215
2079	13.6994	5.51274	0.0720642	8.205e-09	-6.35083e-07	-0.00371027	1.02994e-05	-0.000506593	0	221.339
2080	16.6888	9.80247	0.0627898	2.21599e-07	3.02017e-06	0.00512429	0.000537303	-0.00102901	0	897.568
2081	14.2644	13.559	0.0725616	1.39921e-06	2.88537e-06	0.0102165	0.000384148	-0.00238613	0	1887.17
2082	15.0314	12.7731	0.0683659	5.48816e-07	3.0437e-06	0.0112827	0.000436811	-0.00189428	0	1512.48
2083	3.70747	15.6101	0.0627049	-9.30105e-07	-2.20047e-06	-0.000749865	-1.84097e-05	0.000195677	0	62.9721
2084	11.1951	2.42729	0.0513697	4.35367e-07	-2.04567e-06	-0.0025431	-4.41936e-05	-0.000116052	0	205.828
2085	16.2463	4.69119	0.0668802	1.35717e-07	4.89719e-07	-0.00234377	0.000129571	-0.000371703	0	622.3
2088	2.64858	9.38886	0.0590124	1.10871e-06	-3.16081e-06	-0.00256398	-7.47914e-05	1.76977e-05	0	316.528
2090	8.54383	6.36163	0.0716433	4.32781e-07	-1.78795e-06	-0.00155172	-0.000228178	-0.000314294	0	376.654
2091	25.8597	5.13078	0.0742617	-9.21426e-09	-1.19063e-07	-0.000928797	5.84653e-05	-3.96034e-05	0	543.055
2094	22.1552	6.39314	0.0552093	-4.46958e-08	-5.84338e-07	-0.000682174	0.000277449	-0.000154941	0	203.226
2097	16.9782	7.76111	0.0744314	-2.99391e-08	2.16595e-06	0.00514902	0.000358276	-0.000715868	0	688.697
2099	16.5691	9.28554	0.066425	-6.93588e-09	2.62904e-06	0.00737482	0.000458518	-0.000970765	0	1332.41
2100	20.9166	7.69456	0.0702331	-4.76835e-08	-9.01933e-07	-0.00582482	0.000363356	-0.000258449	0	197.571
2101	17.756	2.5086	0.053551	-1.08225e-07	3.90843e-07	0.00398283	8.14083e-05	-0.00014008	0	741.713
2102	14.4243	1.56478	0.0533907	1.06545e-06	-3.38643e-07	-0.000652184	-1.06107e-07	-4.80448e-05	0	410.592
2103	8.2025	1.69573	0.067243	1.50396e-07	-2.03078e-06	-0.000942248	-4.61998e-05	-3.95268e-05	0	100.932
2107	24.5126	9.47222	0.0744045	-4.36429e-07	-4.36366e-07	-0.000995296	0.000154715	7.98119e-05	0	176.723
2108	11.736	6.32507	0.066672	3.5995e-07	-9.09953e-07	0.00138792	-0.00012284	-0.00051412	0	731.392
2112	26.8602	5.4342	0.0576793	1.61766e-08	-2.87322e-07	0.00168383	9.27326e-06	-3.24273e-05	0	36.6077
2114	13.8096	11.5469	0.0740862	8.92234e-07	2.07617e-06	0.00261792	0.000207302	-0.00168856	0	97.8645
2117	19.105	5.41486	0.0695021	-1.88151e-07	1.35402e-08	-0.000534714	0.000268704	-0.000330326	0	422.743
2119	9.85226	11.1853	0.06931	1.21815e-06	4.35845e-07	-0.00699975	-0.0003002	-0.000722563	0	518.211
2124	14.522	6.42031	0.053768	6.07028e-08	-1.44231e-07	0.0121746	8.37072e-05	-0.000633182	0	31.0059
2125	10.0657	13.0672	0.0627011	1.12057e-07	1.8473e-06	-0.0100881	-0.000254934	-0.000824238	0	438.13
2127	16.5449	7.61372	0.066948	-5.04738e-08	2.44052e-06	-9.14714e-05	0.000298413	-0.000760451	0	724.46
2129	7.60971	7.75929	0.0686798	3.97564e-07	-1.16842e-06	-0.000399386	-0.000244065	-0.000263668	0	178.848
2133	19.1598	11.6676	0.0663319	1.46299e-06	-1.55545e-08	0.0119343	0.000473557	-0.000567373	0	547.498
2138	5.49534	14.1755	0.0533362	-1.42767e-06	-3.64425e-06	-0.00323556	-8.80217e-05	9.14761e-05	0	40.0939
2142	3.97143	10.0661	0.0718819	8.67125e-07	-2.50226e-06	-0.000577971	-0.000132928	4.51983e-06	0	170.686
2143	6.26969	1.82263	0.0656783	-3.98377e-07	-1.3169e-06	0.00206407	-5.32854e-05	-3.07613e-05	0	284.429
2147	14.9857	12.4039	0.0676906	5.88008e-07	3.00791e-06	0.00489839	0.000500539	-0.00187333	0	2511.39
2149	16.9023	9.39135	0.0509613	1.19133e-07	2.37508e-06	0.00250455	0.000484777	-0.000949362	0	611.078
2152	26.5104	3.88597	0.0593161	-6.36574e-08	-5.83318e-08	3.57194e-05	1.64008e-05	-3.77012e-05	0	226.239
2153	12.1563	2.52681	0.0593341	7.35624e-07	-2.02113e-06	0.00622845	-3.9803e-05	-0.000125085	0	67.7733
2158	9.8733	5.64885	0.0656955	5.04078e-07	-1.89305e-06	-0.00430645	-0.000200525	-0.000325793	0	551.648
2161	20.236	3.75051	0.0501888	-1.06605e-07	-5.33356e-07	-0.00144639	0.000197743	-0.000187717	0	666.55
2162	15.1772	12.5249	0.0673038	6.09098e-07	3.05766e-06	0.0122196	0.000482512	-0.00185679	0	671.068
2166	11.263	4.0125	0.0507635	3.41733e-07	-2.18332e-06	0.0065157	-0.000101074	-0.000246811	0	506.314
2167	4.20169	10.0499	0.0537634	8.40285e-07	-2.51852e-06	-0.00334794	-0.000139363	-1.1923e-05	0	136.2
2168	11.9529	8.98352	0.068143	6.02358e-07	-2.1079e-07	-0.00379909	-0.000117521	-0.000884702	0	525.963
2169	5.59928	3.43576	0.051579	-1.26546e-06	-3.74875e-06	-0.000243393	-9.99385e-05	-7.21845e-05	0	319.83
2170	1.68695	14.9957	0.0671916	-1.023e-07	-3.82536e-06	-0.00163238	-8.17592e-06	0.000214496	0	49.6593
2173	23.3505	5.49895	0.0619566	1.63032e-07	-5.42208e-07	0.0019779	0.000191069	-9.73331e-05	0	156.245
2174	25.9975	5.8706	0.0514156	5.45907e-08	-2.98266e-07	-7.93542e-05	5.04899e-05	-2.21627e-05	0	214.496
2175	9.86256	12.9526	0.0709753	3.3959e-07	1.75046e-06	-0.0138663	-0.000276164	-0.000754324	0	353.704
2178	10.8424	8.53162	0.0737772	6.88495e-07	-3.62635e-07	-0.00522218	-0.000224635	-0.000712656	0	506.01
2181	26.5165	7.60293	0.0542266	-9.83961e-09	-4.95443e-07	0.00245573	2.56088e-05	3.94059e-05	0	126.21
2182	18.5603	8.84311	0.0509524	2.06222e-07	5.12735e-07	0.00604959	0.000479583	-0.000651881	0	1157.67
2184	25.8588	6.63463	0.0667007	7.42822e-09	-4.80036e-07	0.000500038	7.86772e-05	-1.5596e-05	0	76.9183
2185	22.6777	3.78205	0.0695458	2.67838e-08	-2.47861e-07	-0.00285357	0.000148403	-9.92877e-05	0	98.4274
2186	17.6971	4.58577	0.0683463	-1.56957e-07	1.12008e-06	-0.00327533	0.000185941	-0.000350956	0	767.243
2188	9.28617	4.94321	0.0506731	5.23957e-07	-2.43506e-06	0.000724867	-0.000178146	-0.000270057	0	709.037
2189	13.7107	1.09477	0.0633808	1.7183e-07	-9.16707e-08	-0.00150759	3.16765e-06	-6.30892e-06	0	339.969
2190	16.7297	1.13199	0.0508616	1.9528e-08	-8.47537e-09	-0.000913836	1.49706e-05	-1.92117e-05	0	555.17
2191	12.4111	6.36213	0.0625932	-2.35685e-08	-4.47921e-07	-0.00623359	-5.6221e-05	-0.000560551	0	558.975
2197	6.70677	7.01714	0.0717389	3.87901e-07	-1.4589e-06	-0.00492948	-0.00022017	-0.000179983	0	400.063
2198	4.89135	11.6736	0.0632944	-4.95131e-08	-3.26288e-06	-0.00145327	-0.00015033	1.36883e-05	0	109.62
2201	9.88277	6.77329	0.0662779	4.25456e-07	-1.18531e-06	-0.000794571	-0.000219663	-0.00042361	0	585.253
2207	14.3159	7.96691	0.0618888	1.81429e-07	-7.79091e-08	-0.0107809	0.000132244	-0.000862919	0	49.1262
2213	19.9812	5.19313	0.0683581	-1.03809e-07	-5.22279e-07	0.00374882	0.000259636	-0.000278422	0	399.807
2215	13.9403	5.65543	0.05848	-7.76069e-09	-5.56414e-07	-0.00424112	1.26436e-05	-0.000534861	0	140.321
2216	17.0874	12.7175	0.0604855	9.30561e-07	2.68184e-06	0.0103387	0.00050416	-0.00112766	0	929.682
2217	21.5267	8.01314	0.0581882	-4.74638e-08	-1.00729e-06	0.000894365	0.000369733	-0.000232213	0	255.265
2224	9.11208	4.32202	0.0726794	1.68563e-07	-2.97387e-06	0.000907666	-0.000146486	-0.000207481	0	216.046
2227	3.14412	6.39921	0.0607879	3.60802e-07	-3.15894e-07	0.000967259	-8.44317e-05	-4.32357e-05	0	312.268
2231	8.42468	12.4844	0.067214	5.64818e-07	-9.20022e-08	-0.00341299	-0.000274869	-0.000379943	0	248.132
2232	6.09953	14.1798	0.0537277	-1.3633e-06	-3.20034e-06	-0.00379918	-0.000103835	5.30933e-05	0	117.543
2234	14.8826	9.50052	0.0660671	2.90368e-07	5.4216e-07	-0.000782536	0.000253489	-0.00116115	0	433.702
2237	4.67973	2.55465	0.0623698	-1.77285e-06	-1.84674e-06	0.000899262	-5.89519e-05	-3.47962e-05	0	275.411
2238	18.0527	4.13652	0.067488	-1.80574e-07	8.24514e-07	-0.00116642	0.000180272	-0.000278517	0	802.605
2242	11.2274	8.32867	0.070586	7.08598e-07	-4.09718e-07	-0.00167212	-0.000171851	-0.00070895	0	536.592
2245	6.47686	12.4981	0.0697635	-1.31468e-08	-2.78223e-06	-0.0036314	-0.000196599	-7.06703e-05	0	209.9
2246	18.982	7.27122	0.0607177	-8.18824e-08	2.16122e-08	0.0143522	0.000388114	-0.000473888	0	414.07
2247	15.3715	14.2392	0.0515318	1.35779e-06	4.13952e-06	0.0377894	0.000347112	-0.00207068	0	2299.43
2249	6.61021	2.94334	0.060063	-7.95958e-07	-3.18073e-06	-0.000990921	-0.000103087	-6.80075e-05	0	387.722
2253	20.9366	8.5217	0.060002	-1.43486e-07	-1.09428e-06	0.00143553	0.000410142	-0.000271031	0	215.394
2255	9.84176	12.7303	0.0504562	4.12304e-07	1.46563e-06	-0.0216222	-0.000303828	-0.000746476	0	28.7631
2261	18.6745	5.20226	0.0701284	-2.62589e-07	4.23472e-07	0.000646975	0.000267955	-0.000324717	0	382.048
2262	14.7497	7.67042	0.0748774	2.12765e-07	-6.13254e-08	-0.000405272	0.000184268	-0.000823992	0	483.309
2265	21.5566	10.041	0.0611503	9.84765e-08	-1.55172e-06	-0.000583276	0.000380952	-0.00017227	0	146.097
2266	4.00115	4.43161	0.05307	-3.42042e-07	-1.56444e-06	0.00036498	-8.83187e-05	-5.9237e-05	0	170.017
2267	19.5898	6.196	0.0741421	-5.14e-08	-3.24319e-07	0.00260705	0.000323674	-0.000366742	0	277.351
2269	15.3822	14.3514	0.0612254	1.37929e-06	4.21142e-06	0.0381791	0.000311941	-0.00208518	0	1371.72
2272	2.86554	11.314	0.0595025	5.86537e-07	-3.32451e-06	0.00157423	-7.28307e-05	8.30935e-05	0	125.498
2273	7.0503	15.1098	0.0526431	-1.76046e-06	-2.55395e-06	-0.00495573	-6.42681e-05	1.01096e-05	0	29.8521
2274	3.27652	8.12469	0.0651498	7.50404e-07	-1.38359e-06	-2.29092e-05	-0.000104101	-2.24677e-05	0	144.861
2275	8.188	10.0141	0.0652568	1.50598e-06	-1.01489e-06	-0.00195838	-0.000277441	-0.000382031	0	748.105
2277	7.54779	15.9265	0.073526	-3.11456e-06	-2.08759e-06	-0.00783495	1.70141e-05	-3.72278e-06	0	42.0474
2279	16.2548	6.82513	0.0583177	7.61246e-08	1.43406e-06	-0.00208975	0.000255252	-0.000665156	0	768.776
2281	19.8058	7.01182	0.0543351	1.57567e-09	-3.4806e-07	0.00608278	0.000378447	-0.000380518	0	249.936
2282	20.0644	5.69591	0.0604616	-1.42524e-07	-6.08184e-07	0.00114744	0.000279642	-0.000297967	0	149.496
2283	8.49167	3.55584	0.0699421	-2.52899e-07	-3.20454e-06	0.00029779	-0.00012033	-0.000155083	0	338.004
2286	9.83497	1.33035	0.0583055	1.4696e-07	-8.32956e-07	0.00121594	-1.31674e-05	-1.58409e-05	0	583.811
2287	25.0426	5.94093	0.0666688	9.40979e-09	-2.80087e-07	3.87699e-06	0.000123624	-4.50798e-05	0	341.268
2289	7.44395	14.947	0.060388	-1.483e-06	-2.08881e-06	-0.00625998	-7.5549e-05	-4.69081e-05	0	65.2731
2291	13.2823	10.9724	0.0533603	8.76413e-07	2.04428e-06	-0.0100686	3.30414e-05	-0.00143383	0	1290.38
2293	16.6424	14.9249	0.0502877	1.35482e-06	4.80281e-06	0.0254588	3.3339e-05	-0.00131137	0	200.426
2294	19.8172	9.83268	0.0526701	9.36948e-07	-1.13279e-06	0.00314939	0.000489747	-0.000433356	0	212.638
2295	7.66829	7.08875	0.0603533	2.66653e-07	-1.5096e-06	-0.00393292	-0.000240918	-0.000255281	0	627.206
2296	15.2297	13.2812	0.0701527	6.8105e-07	3.21542e-06	0.0117177	0.000516742	-0.00188334	0	918.188
2298	6.32575	9.49992	0.0528443	1.27695e-06	-1.96644e-06	-0.00197794	-0.000228069	-0.000149798	0	391.491
2305	17.5061	6.53611	0.0596992	1.77772e-07	1.82878e-06	0.00453018	0.000310907	-0.000527492	0	988.562
2309	11.9373	14.4968	0.0508868	8.18885e-08	3.40412e-06	-0.0256531	-0.000253888	-0.00163685	0	382.231
2311	13.3611	6.47367	0.0556784	-9.41103e-09	-4.0659e-07	0.0073994	2.93515e-05	-0.000611445	0	797.757
2312	25.6517	1.76799	0.0650968	-2.12725e-08	-2.69863e-08	-0.000255316	1.82006e-05	-1.88025e-05	0	184.362
2315	5.70154	2.29954	0.0637494	-8.62468e-07	-1.96597e-06	0.00157207	-6.49068e-05	-4.13743e-05	0	316.563
2316	16.2362	2.01073	0.0581378	5.66193e-07	-1.02548e-07	-0.00188567	2.52066e-05	-8.34427e-05	0	29.4053
2318	24.725	8.92433	0.0508462	-1.89945e-07	-4.07939e-07	-0.00109255	0.000141373	7.16554e-05	0	201.502
2321	4.17327	1.60986	0.0619402	-8.31141e-07	-8.31123e-07	0.000775278	-2.27797e-05	-1.86142e-05	0	135.708
2324	7.0723	12.2167	0.0699409	4.06617e-07	-2.38373e-06	-0.00324122	-0.000247576	-0.000154535	0	51.636
2326	13.3258	1.0968	0.0587349	1.08798e-07	-6.50337e-08	-0.00172206	-4.23152e-07	-8.35097e-06	0	299.01
2334	12.5157	11.9477	0.0559514	8.67643e-07	2.79257e-06	-0.0188618	-5.99078e-05	-0.0015527	0	1007.73
2335	17.9293	7.63348	0.0727081	1.59416e-07	1.7066e-06	0.00079605	0.00036838	-0.000619217	0	768.672
2340	15.5112	6.13161	0.0539369	2.08132e-07	1.60311e-07	0.00128709	0.000144068	-0.000544499	0	347.736
2341	16.0714	5.56036	0.0566488	1.13927e-07	4.80098e-07	0.00321554	0.00015576	-0.000496785	0	681.042
2344	9.21671	7.29787	0.0606522	3.57741e-07	-8.27351e-07	-0.00350267	-0.000240563	-0.000418662	0	277.422
2346	4.22082	10.5635	0.0711426	4.83279e-07	-2.68294e-06	-0.00112995	-0.000143003	5.6128e-06	0	101.642
2348	12.0699	7.09031	0.0740875	3.23688e-07	-2.30175e-07	0.00352666	-0.000116941	-0.000619968	0	706.802
2350	9.35515	10.0308	0.0551077	9.41332e-07	-2.05394e-07	-0.00332392	-0.000287628	-0.000581423	0	291.816
2353	9.56243	7.40994	0.0510137	3.28175e-07	-6.43257e-07	-0.00538361	-0.000241191	-0.00045874	0	380.789
2356	21.5135	5.24706	0.0638932	-1.35674e-08	-7.38748e-07	-0.000751498	0.000240954	-0.000187033	0	605.881
2358	14.3115	4.91599	0.0696637	-1.57186e-08	-6.13708e-07	0.0014554	3.39713e-05	-0.000425353	0	836.87
2361	2.08718	11.0211	0.0535754	8.16114e-07	-3.97795e-06	-0.00059914	-4.93633e-05	8.51648e-05	0	93.5896
2368	12.5374	2.9368	0.0668108	9.30097e-07	-1.88818e-06	-0.000220459	-4.68966e-05	-0.00016533	0	718.283
2370	11.588	11.3589	0.0735153	3.72375e-07	9.57014e-07	-0.0103634	-0.000202876	-0.0012158	0	136.488
2371	11.2229	9.51988	0.0613514	1.31063e-06	-1.08386e-07	-0.00167128	-0.000223195	-0.000858913	0	627.2
2379	14.2492	6.50298	0.0725748	-1.4153e-08	-2.98573e-07	0.00102657	5.01053e-05	-0.000623003	0	808.106
2380	5.95786	11.5847	0.0665929	2.24324e-07	-3.62238e-06	-0.000632022	-0.000202123	-6.29533e-05	0	276.843
2382	12.0631	10.4725	0.0707681	9.92861e-07	9.60953e-07	-0.00720183	-0.000136811	-0.00119699	0	520.453
2384	6.43923	10.8987	0.0637568	1.00595e-06	-2.55655e-06	-0.00228804	-0.000235368	-0.000133754	0	69.9505
2387	2.48655	3.1617	0.0625973	-6.72374e-07	-1.03452e-06	0.000400745	-3.57999e-05	-3.40372e-05	0	156.657
2388	26.7673	4.83902	0.0582703	-1.04418e-08	-1.84997e-07	0.000346965	1.01924e-05	-3.74169e-05	0	314.354
2390	7.41963	9.10787	0.0739495	1.2999e-06	-9.86219e-07	-0.000396909	-0.000260226	-0.000270806	0	290.428
2394	9.47576	5.99634	0.063719	5.10895e-07	-1.85398e-06	-0.00265182	-0.000216405	-0.000333524	0	494.988
2395	6.42593	4.36858	0.0721006	-6.63682e-07	-3.3295e-06	-0.00269999	-0.000137162	-0.000112705	0	288.361
2398	7.36061	7.24456	0.0608078	2.94388e-07	-1.32198e-06	-0.000488428	-0.000229764	-0.000231847	0	515.68
2399	15.5374	3.38284	0.0681613	1.01439e-06	-2.65022e-07	0.0104392	5.57566e-05	-0.000228325	0	787.291
2402	21.5904	5.5076	0.0629719	-3.66645e-08	-7.26466e-07	-0.00174289	0.000258679	-0.000194292	0	159.441
2405	4.44717	2.1298	0.0603419	-1.54869e-06	-1.37896e-06	0.00102043	-4.79572e-05	-2.91293e-05	0	207.678
2406	8.6511	12.3932	0.0702981	7.54059e-07	1.82562e-07	-0.00490097	-0.000280755	-0.000436315	0	335.18
2408	1.97964	11.8987	0.072198	6.93485e-07	-4.29592e-06	0.00114738	-3.62012e-05	0.000116173	0	61.8052
2409	16.031	3.46732	0.0548437	7.06642e-07	-6.66037e-08	-0.00500503	9.51711e-05	-0.000236866	0	412.879
2410	6.95598	8.64278	0.0731671	9.80446e-07	-1.10354e-06	-0.00180848	-0.000259481	-0.000203108	0	328.471
2412	14.9718	8.27377	0.0660838	4.46468e-08	1.41085e-07	-0.00424948	0.000211977	-0.000959214	0	784.004
2413	24.1051	9.83312	0.0633198	-7.45726e-07	-7.73205e-07	0.00253892	0.000172788	9.12805e-05	0	227.616
2414	3.2446	9.74918	0.0655325	1.27763e-06	-2.9131e-06	-0.00328602	-0.000107812	1.77084e-05	0	140.91
2416	26.6361	8.29461	0.0670519	6.71482e-10	-4.59687e-07	-0.000235456	3.95153e-05	8.03872e-05	0	261.377
2418	19.0873	12.6393	0.0748337	1.79051e-06	2.05954e-07	-0.0011946	0.000418532	-0.000546931	0	98.4899
2419	15.7831	1.56207	0.06078	6.76556e-07	-2.37376e-07	0.00488735	4.20476e-06	-5.58587e-05	0	313.432
2421	6.36621	4.77349	0.0589809	-3.30036e-07	-2.88041e-06	0.00172155	-0.000160913	-0.000122474	0	325.799
2422	18.1804	7.26512	0.0667608	-2.47362e-08	1.18245e-06	0.00562719	0.000374077	-0.00055422	0	681.877
2428	8.68678	2.51605	0.0660104	4.61743e-08	-2.88545e-06	-0.000746271	-8.54924e-05	-9.51028e-05	0	223.878
2429	7.01431	8.50994	0.0719609	8.91954e-07	-1.10956e-06	-0.00143088	-0.000258556	-0.000205735	0	251.062
2430	10.7383	12.8574	0.0598949	8.89413e-09	1.7278e-06	-0.0168079	-0.000273503	-0.00104219	0	45.7093
2431	19.8686	7.56491	0.0554951	4.82001e-10	-5.08692e-07	0.00348044	0.000406687	-0.000378056	0	290.48
2432	15.4951	12.7682	0.0599871	5.46971e-07	3.22208e-06	0.0132566	0.000438737	-0.00179423	2	5885.64
2433	25.4684	8.24873	0.0537927	1.9566e-08	-3.53603e-07	-0.0039254	0.000106753	5.09867e-05	0	369.097
2434	22.1011	3.43871	0.0701964	-1.05587e-08	-3.70671e-07	0.000295407	0.00014399	-0.000104269	0	372.914
2436	1.89319	2.05993	0.0618098	-7.05041e-07	-1.22333e-06	0.00060475	-1.23967e-05	-2.09771e-05	0	145.844
2439	9.30402	8.21093	0.0738319	4.66146e-07	-4.84929e-07	-0.0016161	-0.000269163	-0.000468155	0	664.4
2440	14.2428	14.9173	0.0568134	1.48052e-06	3.16085e-06	0.0893326	0.000173858	-0.00303435	0	4886.09
2442	8.8914	8.10845	0.0747456	4.5204e-07	-7.50147e-07	-0.00586691	-0.000266591	-0.000408817	0	257.866
2443	13.6892	1.55355	0.0748077	6.29973e-07	-4.37131e-07	0.00356997	-1.06205e-06	-4.39191e-05	0	314.333
2444	3.35216	12.0169	0.0741806	2.82959e-07	-2.6534e-06	-0.000200638	-7.56792e-05	9.0036e-05	0	75.7185
2445	1.31811	8.67503	0.0699092	7.23395e-08	-1.78276e-06	-0.0024403	-1.84472e-05	9.3131e-06	0	104.927
2447	25.6225	4.70018	0.0523917	-4.63727e-08	-9.97948e-08	-0.00258379	6.8074e-05	-5.1556e-05	0	298.084
2449	19.1821	7.5393	0.0683783	7.16581e-09	-1.19447e-07	0.00577527	0.000390214	-0.000453912	0	462.007
2453	9.14749	4.00906	0.0667304	1.11555e-07	-2.96588e-06	0.00372692	-0.00014278	-0.000192516	0	366.509
2454	13.4619	13.8635	0.0626547	1.31812e-06	2.90438e-06	-0.0255744	0.000181041	-0.00254612	0	2412.81
2455	7.03138	2.60461	0.0655008	-5.85921e-07	-2.68901e-06	0.000581126	-8.68525e-05	-6.99924e-05	0	476.157
2461	13.4441	1.78585	0.0590245	7.01162e-07	-7.77552e-07	-0.000355827	-1.03769e-05	-6.35441e-05	0	643.593
2465	5.7367	12.6682	0.0587779	-3.5464e-07	-3.88535e-06	-0.00378421	-0.00015626	9.09136e-06	0	88.5546
2468	20.5282	8.58754	0.0570844	-3.34677e-08	-9.81393e-07	0.00574919	0.000445813	-0.000308994	0	105.571
2470	26.0094	1.27439	0.053189	-5.95171e-09	2.99206e-09	-0.00109067	6.18349e-06	-4.05316e-06	0	46.1319
2472	16.2608	5.55628	0.0664956	1.27149e-07	1.07329e-06	-0.00209938	0.000165134	-0.000490492	0	634.449
2473	25.0604	6.23587	0.0736829	3.65736e-09	-3.35366e-07	0.000149131	0.000133302	-2.52356e-05	0	140.472
2474	13.0412	2.29329	0.0645678	9.06435e-07	-1.38936e-06	0.000801409	-1.73137e-05	-0.000106272	0	236.15
2477	18.4426	6.26343	0.0711376	-6.78711e-08	6.51007e-07	-0.00309315	0.00030514	-0.0004472	0	534.735
2478	17.5124	13.3688	0.0719113	1.06252e-06	2.0615e-06	0.0197929	0.000366901	-0.00098425	2	987.32
2480	7.12972	14.543	0.0740197	-1.27173e-06	-2.42305e-06	-0.00588047	-9.81974e-05	-2.9814e-05	0	104.032
2482	20.0853	1.53092	0.0692865	-1.41819e-07	-2.49605e-08	-0.00523322	5.74844e-05	-3.88326e-05	0	539.586
2484	17.1059	11.79	0.0639397	9.47055e-07	2.79041e-06	0.00264549	0.000491914	-0.00109447	0	1183.16
2485	11.665	10.3445	0.0636628	1.17052e-06	5.60259e-07	-0.000428395	-0.000201346	-0.00110205	0	321.187
2487	19.9616	10.6549	0.0733322	1.07115e-06	-9.65415e-07	0.00581073	0.000423403	-0.000404088	0	427.495
2495	8.55203	12.8301	0.0718119	3.7662e-07	9.35936e-08	-0.00637698	-0.000251497	-0.000403076	0	73.5658
2497	14.4718	2.80118	0.0722134	9.75595e-07	-1.0244e-06	-0.00225971	8.83592e-06	-0.000150783	0	287.984
2500	4.52899	12.7695	0.0635261	-4.20872e-07	-3.0683e-06	-0.00057437	-0.000110423	8.13428e-05	0	83.3591
2501	11.635	13.3464	0.0659452	1.31675e-07	2.2569e-06	-0.0275341	-0.00023726	-0.00145972	0	386.271
2506	10.0735	1.23698	0.0742233	-3.24026e-09	-6.39396e-07	0.000562886	-1.95656e-05	-1.77925e-05	0	372.165
2508	1.72372	9.6707	0.0577928	6.57259e-07	-3.1045e-06	-0.000260435	-2.69254e-05	4.74888e-05	0	174.503
2512	26.3124	5.8489	0.0684706	4.81054e-08	-3.4286e-07	-0.000361706	3.88936e-05	-2.64147e-05	0	153.494
2520	26.8882	4.01441	0.0600471	-1.41767e-08	-1.3145e-07	0.00142789	3.68235e-06	-3.44426e-05	0	239.649
2521	11.7113	8.38484	0.0671228	4.99948e-07	-2.49301e-07	-0.00638357	-0.000142086	-0.000793311	0	458.792
2522	6.39184	10.682	0.0505069	1.21402e-06	-2.331e-06	-0.00207363	-0.00023224	-0.000135174	0	452.378
2524	8.56092	14.9172	0.0683711	-2.14016e-06	5.46729e-07	-0.00796394	-7.80779e-05	-0.000238826	0	45.2989
2527	4.19046	13.1519	0.0676259	-3.77251e-07	-2.76385e-06	-0.00157923	-8.72426e-05	0.000115194	0	114.454
2529	9.99174	5.30337	0.0564906	4.34319e-07	-2.12017e-06	-0.00187774	-0.000188902	-0.000324492	0	331.02
2534	3.24166	1.2555	0.0525106	-4.47047e-07	-2.71604e-07	0.000814941	-5.77867e-06	-3.00795e-06	0	31.3976
2540	6.40987	15.2778	0.0699727	-1.63246e-06	-3.26198e-06	-0.0026748	-5.46928e-05	8.45516e-05	0	15.4807
2542	19.8546	4.21898	0.0741047	-1.84029e-07	-3.51663e-07	0.000481729	0.000212518	-0.000222595	0	336.592
2543	17.3651	4.18781	0.0693852	-1.75552e-07	1.16156e-06	0.0028295	0.000168604	-0.000312486	0	750.109
2544	4.47051	8.52884	0.0541364	1.61249e-06	-1.97424e-06	-0.00251356	-0.000161352	-4.55491e-05	0	183.78
2545	2.32151	3.84661	0.0731358	-2.75081e-07	-5.60861e-07	-0.0016849	-3.93024e-05	-4.35525e-05	0	146.746
2546	7.08372	3.10694	0.0685679	-9.49548e-07	-3.26336e-06	0.000991849	-0.000109733	-8.76697e-05	0	448.974
2549	1.05707	1.38557	0.056359	-1.33595e-07	-7.8757e-07	0.000775589	-1.07834e-06	-8.21349e-06	0	35.3246
2550	12.3351	10.9369	0.071738	5.84426e-07	2.2431e-06	-9.41102e-05	-9.55536e-05	-0.00130821	0	1038.86
2553	3.10885	3.23084	0.0542609	-1.02296e-06	-1.33132e-06	0.00198094	-4.73406e-05	-4.02744e-05	0	284.234
2554	6.4505	1.07447	0.0677389	-1.15352e-07	-3.4952e-07	0.00148795	-5.96432e-06	-1.17546e-05	0	191.643
2555	24.1224	4.56068	0.0747019	-2.54949e-10	-5.34433e-08	0.000775439	0.000122792	-7.05522e-05	0	269.846
2557	1.93005	6.66306	0.0585991	5.57551e-08	-2.6499e-07	0.000632844	-3.99565e-05	-2.65928e-05	0	151.792
2560	19.3416	11.9625	0.0565641	1.5847e-06	-1.38349e-07	0.0123247	0.000417127	-0.000529428	3	687.755
2561	26.178	3.86923	0.0702159	-1.13545e-07	-2.87687e-08	-0.00134068	3.68834e-05	-4.11145e-05	0	48.9419
2562	24.1429	4.38632	0.0569687	1.5232e-09	-1.96111e-08	-0.000664573	0.000118999	-6.74158e-05	0	225.269
2564	10.0618	11.733	0.0642982	6.81549e-07	8.01728e-07	-0.00611916	-0.000277046	-0.000789399	0	525.875
2566	12.8641	3.08988	0.0665183	1.04291e-06	-1.73763e-06	0.00180768	-3.82384e-05	-0.00019581	0	236.124
2571	1.43842	4.09984	0.0571145	-1.70933e-07	-8.44352e-07	0.000406062	-1.72581e-05	-3.55976e-05	0	219.095
2572	2.62759	1.58527	0.0571337	-7.42883e-07	-5.93032e-07	-0.000427468	-1.1199e-05	-1.49165e-05	0	111.743
2574	13.2643	9.18986	0.0698162	5.18747e-08	2.02158e-07	-0.00295777	3.04975e-05	-0.00104126	0	493.531
2579	20.3408	5.58189	0.0506038	-1.08529e-07	-7.23121e-07	0.0120194	0.000273279	-0.000264201	0	241.901
2584	3.86158	8.77438	0.0588989	1.53884e-06	-2.45091e-06	-0.000688829	-0.000131325	-2.32955e-05	0	376.824
2590	5.30813	12.0076	0.074053	4.15465e-08	-4.0449e-06	-0.0030223	-0.000164273	1.08355e-05	0	155.642
2593	25.1656	6.96736	0.0685641	6.49822e-08	-3.78001e-07	0.00112694	0.000121153	-5.1209e-06	0	79.2676
2594	10.857	8.15878	0.0738624	6.2147e-07	-4.88691e-07	0.000428021	-0.000196711	-0.000669636	0	544.899
2599	21.9377	9.02982	0.0634557	6.98199e-09	-8.48412e-07	0.00690183	0.000362819	-0.000143513	0	580.693
2601	10.2124	9.25514	0.0744389	1.15237e-06	-1.12883e-07	-0.00704094	-0.000262617	-0.000670325	0	671.46
2603	1.00946	5.206	0.0689208	-1.31956e-11	-7.15973e-07	-0.00081689	-4.20675e-06	-3.02737e-05	0	98.6226
2607	25.5409	2.46725	0.0665756	-7.82357e-08	1.93548e-10	0.000154575	3.64985e-05	-3.37649e-05	0	214.141
2613	5.42356	6.16121	0.0678388	2.26823e-07	-1.32574e-06	0.000681676	-0.000154526	-0.000111115	0	134.32
2615	14.824	2.68339	0.0554674	1.08022e-06	-7.80655e-07	-0.00482258	1.60453e-05	-0.000142023	0	517.671
2617	15.6148	11.6306	0.074997	1.66024e-07	2.04856e-06	0.00992828	0.000504785	-0.00150585	0	869.115
2618	24.721	9.92736	0.0728359	-5.22103e-07	-3.81862e-07	0.000682332	0.000124331	0.000125675	0	134.821
2622	17.2641	4.54966	0.062101	-8.68161e-08	1.34624e-06	0.00177819	0.000166403	-0.000345515	0	628.214
2624	17.6859	4.05052	0.0677412	-1.2538e-07	1.04763e-06	0.00296796	0.000180229	-0.000286032	0	191.649
2625	5.79743	8.56251	0.0678276	1.18697e-06	-1.46904e-06	-0.00154996	-0.000202473	-0.000123066	0	307.08
2626	21.5397	2.82969	0.0741911	-1.66619e-08	-3.6974e-07	0.000888976	0.000128968	-0.000102661	0	457.923
2628	6.59303	5.02117	0.0588028	-1.44499e-07	-2.86793e-06	-0.00260331	-0.000161439	-0.000135235	0	201.397
2631	8.16895	1.22373	0.0701893	-5.4531e-09	-7.56072e-07	-0.00181227	-1.17709e-05	-1.83239e-05	0	297.668
2632	18.8444	12.6703	0.0689094	1.58634e-06	3.22209e-07	-0.00265611	0.000444515	-0.000596542	0	77.7405
2635	5.96648	3.73875	0.0582039	-1.08539e-06	-3.70958e-06	-0.00105872	-0.000110211	-8.23442e-05	0	107.828
2636	16.6293	3.96137	0.0710906	-1.36439e-10	4.2172e-07	0.00476963	0.000121944	-0.000267303	0	549.259
2642	10.0667	11.9891	0.0587005	5.6273e-07	9.90546e-07	-0.00523303	-0.000296398	-0.000798386	0	472.055
2644	23.0919	1.46732	0.0747931	-1.44017e-08	2.93172e-09	-0.000183091	2.6061e-05	-1.09768e-05	0	204.425
2655	14.8219	5.46405	0.0716755	1.80319e-07	-3.34471e-07	-0.00156934	7.86398e-05	-0.000491586	0	535.599
2656	12.6933	7.12871	0.0664699	2.4551e-07	-1.09307e-07	-0.00265903	-3.51228e-05	-0.000678877	0	1157.11
2658	6.59049	14.3588	0.0588774	-1.16736e-06	-3.1568e-06	-0.0043271	-0.000103423	1.37115e-05	0	75.8481
2665	23.4354	7.3393	0.063709	9.55617e-09	-7.4446e-07	-0.000370912	0.000249249	-7.14207e-05	0	391.383
2666	11.8339	2.89039	0.0722858	7.46351e-07	-2.14561e-06	0.00160693	-5.15043e-05	-0.000145042	0	378.326
2667	12.0512	9.92001	0.0592992	1.08985e-06	4.26886e-07	-0.00866567	-0.000125338	-0.00108159	0	497.799
2668	17.9954	13.3608	0.0661342	1.05401e-06	1.13294e-06	0.018562	0.000370419	-0.000818847	2	768.637
2669	7.59207	2.57179	0.0631579	-2.16047e-07	-2.47422e-06	0.000909759	-7.99759e-05	-7.29538e-05	0	232.788
2671	11.1561	10.8015	0.0588925	1.03632e-06	4.20494e-07	-0.0132588	-0.000203275	-0.00101839	0	1222.51
2672	9.1693	1.01374	0.0578116	1.12914e-08	-1.71137e-07	-0.000874945	-7.5533e-07	-5.10583e-06	0	260.881
2673	3.55337	15.6158	0.0526446	-1.06306e-06	-2.26984e-06	-0.00230264	-1.37857e-05	0.000197781	0	12.9591
2675	9.22851	14.628	0.0725244	-1.19074e-06	1.72094e-06	-0.0113587	-0.000110357	-0.000414447	0	125.701
2676	15.605	10.2976	0.052877	4.36067e-07	1.17693e-06	0.00335005	0.00041303	-0.00127185	0	1417.69
2678	25.227	3.69181	0.0659721	-9.32676e-08	2.89709e-08	-0.000613728	6.7378e-05	-4.99875e-05	0	301.247
2679	16.2661	9.06665	0.0544844	9.63243e-08	2.54965e-06	-0.00231739	0.00040546	-0.000952445	0	380.303
2682	16.2962	11.1532	0.0688884	9.2797e-07	2.55168e-06	0.0144542	0.000606684	-0.0012686	0	593.145
2684	19.0336	2.18334	0.0646644	-3.59308e-07	1.76159e-07	0.00276846	8.27083e-05	-9.92762e-05	0	317.187
2691	2.15775	9.60726	0.0533263	9.21672e-07	-3.15185e-06	-0.000210051	-4.56375e-05	3.18273e-05	0	219.669
2695	20.437	6.56426	0.0658857	-1.03041e-07	-8.9372e-07	0.0100933	0.000335722	-0.0003079	0	298.045
2698	4.17339	5.69702	0.0602325	1.6318e-08	-7.82794e-07	0.000854886	-0.000115359	-6.01869e-05	0	262.547
2699	22.1169	4.71633	0.0665646	-3.1944e-08	-8.51116e-07	0.0022085	0.000205026	-0.0001459	0	66.3665
2701	19.8619	8.16625	0.0633157	-3.60592e-08	-5.32467e-07	-0.00187439	0.000446979	-0.000412616	0	256.047
2704	4.63001	15.3415	0.0656311	-6.69496e-07	-2.69157e-06	-0.00162797	-3.97844e-05	0.000165111	0	46.0188
2712	13.0757	1.10068	0.0669623	1.3431e-07	-1.28792e-07	-7.47974e-05	-2.80518e-06	-1.20922e-05	0	31.6279
2713	10.9358	13.1117	0.0614398	-1.61393e-08	1.93945e-06	-0.0308118	-0.000274102	-0.00109021	0	271.517
2714	5.26916	4.8848	0.0503877	-2.508e-07	-2.18338e-06	7.6198e-05	-0.000129526	-0.00010222	0	267.858
2715	15.108	12.632	0.0602846	6.0228e-07	3.06954e-06	0.0112778	0.00046498	-0.00187894	0	2417.37
2716	17.5291	9.84437	0.0628048	4.68749e-07	1.60465e-06	0.00814144	0.00055447	-0.00087724	4	462.083
2717	7.99983	11.6311	0.0635505	1.39236e-06	-7.62498e-07	-0.00530948	-0.000285438	-0.000341198	0	154.306
2720	10.181	12.81	0.0742319	1.83882e-07	1.63486e-06	-0.0155746	-0.000282383	-0.000861437	0	242.014
2722	10.3482	8.90441	0.0737258	8.71516e-07	-2.98364e-07	-0.00412184	-0.000269686	-0.000648092	0	302.277
2729	19.4395	6.52216	0.0523888	1.13302e-08	-2.01489e-07	0.000684849	0.000335094	-0.000391872	0	625.524
2730	8.46669	1.88289	0.0614134	2.17357e-07	-2.10336e-06	0.00211318	-4.69612e-05	-4.84749e-05	0	535.261
2732	9.66807	11.8861	0.0657718	7.32736e-07	7.79283e-07	-0.0102557	-0.000295805	-0.00068488	0	604.618
2736	6.58494	5.5336	0.0736461	1.4537e-07	-2.36896e-06	0.0027207	-0.000182488	-0.000145971	0	394.209
2746	6.66222	15.7054	0.0608699	-2.21105e-06	-2.98767e-06	-0.00490107	-2.69726e-05	8.21193e-05	0	50.5627
2748	2.86018	14.4165	0.0694119	-7.71267e-07	-2.43543e-06	-0.00117647	-3.58328e-05	0.000184665	0	30.32
2750	9.19778	4.80165	0.055895	4.46167e-07	-2.55191e-06	-0.00530953	-0.000172194	-0.000253664	0	355.76
2752	2.86363	12.3809	0.0733363	4.75342e-07	-3.052e-06	-0.000906997	-6.39169e-05	0.000113733	0	91.1034
2753	23.3418	3.55699	0.0657852	2.76912e-08	-1.03081e-08	-0.000189755	0.000123906	-7.94408e-05	0	405.97
2754	17.8173	13.9436	0.064088	1.2919e-06	1.3436e-06	0.0185907	0.00030612	-0.000817777	0	451.128
2755	23.1094	5.54358	0.0527168	1.1623e-07	-6.1792e-07	0.00426537	0.00021529	-0.000119539	0	144.531
2756	16.8512	2.13246	0.0537767	2.60706e-07	1.45596e-07	0.00633121	3.91082e-05	-0.000108434	0	688.678
2765	2.68455	1.35902	0.073603	-7.12369e-07	-2.75897e-07	0.000368661	-6.67683e-06	-3.92165e-06	0	54.7368
2767	15.081	13.0159	0.0741864	5.29112e-07	3.02731e-06	-0.0170902	0.000426847	-0.00189189	0	1119.67
2768	1.99293	1.84577	0.0647132	-6.56532e-07	-8.57831e-07	0.000109243	-1.05406e-05	-1.68264e-05	0	116.983
2778	12.723	5.13016	0.0521553	2.69099e-07	-1.50194e-06	0.00146764	-7.76643e-05	-0.000412704	0	39.7121
2780	2.13138	2.30145	0.0549816	-8.23991e-07	-1.36145e-06	0.000273301	-1.99592e-05	-2.64145e-05	0	128.528
2781	6.55908	7.38202	0.0682361	4.70879e-07	-1.26675e-06	-0.00119887	-0.000206302	-0.000171689	0	129.155
2783	7.68197	2.22699	0.0720895	1.67412e-08	-2.35758e-06	0.000490324	-7.78142e-05	-6.52914e-05	0	228.771
2792	18.7728	11.5935	0.0652318	1.4038e-06	1.89073e-07	0.00858097	0.000486632	-0.000652346	0	562.029
2793	26.737	3.82581	0.0677559	-5.05794e-08	-5.86347e-08	0.00054706	9.4671e-06	-3.73622e-05	0	312.393
2795	8.67597	1.92097	0.0580409	1.72232e-07	-2.19541e-06	-0.0013362	-5.50022e-05	-5.89106e-05	0	381.952
2799	21.416	8.34419	0.0597477	-6.74823e-08	-1.10368e-06	-0.00271815	0.000385143	-0.000233338	0	566.424
2803	15.8846	8.29282	0.0729599	5.70442e-08	1.03146e-06	-0.0143432	0.000323237	-0.000906091	0	419.068
2806	4.02076	2.07431	0.07132	-1.51578e-06	-1.4395e-06	-0.000321348	-3.64492e-05	-2.19684e-05	0	211.648
2807	17.8892	9.52378	0.0627087	1.21917e-07	1.08713e-06	0.00372564	0.000576836	-0.000806779	0	1203.31
2808	2.11368	2.95711	0.0635964	-5.38584e-07	-1.04547e-06	0.00025415	-2.55394e-05	-3.21895e-05	0	269.455
2811	15.8676	11.0056	0.0715724	1.05703e-06	2.20666e-06	0.0133217	0.000640001	-0.00137496	0	576.804
2812	1.28315	12.9726	0.0743766	2.20821e-07	-3.96265e-06	-0.000548502	-8.31708e-06	0.000164765	0	91.8792
2813	4.89977	8.38045	0.0657386	1.31601e-06	-1.78726e-06	5.27799e-05	-0.000175165	-6.87286e-05	0	139.78
2814	3.20977	7.0984	0.0693158	2.4065e-07	-1.37478e-07	0.000786038	-0.000101035	-4.07363e-05	0	291.235
2816	26.7231	6.63794	0.0573217	2.60018e-08	-6.70833e-07	-0.00540006	2.24373e-05	1.94214e-07	0	240.027
2819	22.3078	3.7061	0.0743753	-1.26599e-08	-3.24851e-07	0.00102252	0.000149271	-0.000102863	0	185.75
2820	7.55983	3.08015	0.055841	-6.84841e-07	-2.90478e-06	-0.00140681	-0.00012292	-9.48777e-05	0	350.511
2821	24.1888	8.89643	0.0537564	-2.11807e-07	-6.66304e-07	0.000712841	0.000185995	3.10446e-05	0	430.462
2823	19.3605	3.98608	0.0661366	-3.07683e-07	3.34885e-08	0.00567016	0.000197758	-0.000223009	0	480.946
2824	19.8928	11.4148	0.0725433	1.52483e-06	-3.46201e-07	0.0048696	0.000458599	-0.000405669	0	409.063
2825	16.8825	4.52426	0.0587488	-9.29392e-08	1.25579e-06	-0.00572929	0.000156892	-0.000341604	0	498.359
2826	9.7728	11.4085	0.0607091	1.13098e-06	5.13458e-07	-0.00474858	-0.000299196	-0.00071883	0	305.254
2829	5.66936	4.79311	0.0526746	-3.54969e-07	-2.55368e-06	-0.00135468	-0.000132895	-0.000104007	0	279.862
2831	3.38179	11.7088	0.0654868	2.64738e-07	-2.62644e-06	-0.00184063	-8.96841e-05	7.87996e-05	0	92.333
2832	20.2739	4.962	0.0675012	-6.80933e-08	-6.24505e-07	0.00163851	0.000258731	-0.000250075	0	380.052
2837	16.006	9.05397	0.0510034	2.69046e-07	1.76796e-06	-0.00857897	0.000353912	-0.00100553	0	1286.3
2838	24.0823	1.3731	0.0536185	-5.25369e-08	1.28129e-08	0.000230478	1.75741e-05	-1.13361e-05	0	349.943
2839	23.2968	2.95616	0.0650763	-5.05996e-08	-2.01969e-08	0.000103849	0.00010797	-6.7977e-05	0	99.8556
2841	2.42288	12.9452	0.0594728	2.3252e-07	-3.37626e-06	-0.00205695	-4.06767e-05	0.000151435	0	146.59
2846	14.0873	13.3261	0.0731068	1.46121e-06	2.86801e-06	0.00485537	0.000290946	-0.00231808	0	2208.39
2847	12.2039	15.2106	0.0746318	4.07525e-08	3.77143e-06	-0.050723	-0.000211148	-0.00172933	0	325.027
2849	8.99765	14.7851	0.0742832	-1.71679e-06	1.2919e-06	-0.00914134	-8.94925e-05	-0.000348977	0	171.283
2850	3.40927	7.78224	0.0737727	6.15422e-07	-7.81164e-07	-0.000540305	-0.000109042	-2.62621e-05	0	256.508
2853	16.0491	1.04564	0.0628026	7.75561e-08	-3.12423e-08	0.000359279	3.86603e-06	-5.50137e-06	0	280.719
2857	20.9156	9.14685	0.0748862	1.55998e-07	-1.32516e-06	0.00236479	0.000425363	-0.000284441	0	460.597
2859	3.88437	12.8147	0.0649238	-2.71834e-07	-2.27199e-06	-0.00174602	-8.72093e-05	0.000107446	0	86.6363
2860	8.01091	5.19421	0.0671221	3.82583e-07	-2.74878e-06	-0.00403927	-0.000195431	-0.000225475	0	108.392
2862	11.7986	12.6456	0.059878	2.12388e-07	1.89142e-06	-0.0144166	-0.000197239	-0.00145109	0	170.324
2863	21.6098	10.2867	0.0734198	7.4524e-07	-1.79848e-06	0.00649543	0.000380501	-0.000159609	0	26.5437
2866	7.5912	11.7044	0.0538422	1.30426e-06	-1.34618e-06	-0.000633653	-0.000270163	-0.000267926	0	259.217
2867	2.65831	13.4757	0.0702486	-1.73456e-08	-2.90683e-06	-0.000775944	-4.08952e-05	0.000164204	0	57.5899
2868	10.6793	9.08325	0.0644821	1.03715e-06	-2.22897e-07	-0.000338276	-0.000250173	-0.000718415	0	585.489
2872	17.0519	13.0273	0.0667479	7.26076e-07	2.64992e-06	0.0189755	0.000490917	-0.00115935	0	333.067
2875	20.0863	1.40609	0.0556815	-1.01515e-07	-2.52254e-08	-0.00684885	2.42095e-05	-3.0422e-05	0	616.207
2876	5.02072	5.31636	0.0547601	3.9016e-08	-1.70165e-06	-0.00329895	-0.000127044	-9.94965e-05	0	140.815
2877	25.6839	5.29326	0.0514214	1.40409e-08	-1.67017e-07	0.000582599	7.41633e-05	-4.3095e-05	0	616.015
2878	25.2539	4.63902	0.0598194	-4.66201e-08	-6.5789e-08	-0.000548888	7.87778e-05	-5.31922e-05	0	522.919
2879	9.22269	5.03251	0.0590985	5.32267e-07	-2.40975e-06	-0.00292873	-0.000179992	-0.000277608	0	567.495
2887	20.7796	5.07027	0.0562426	-1.54334e-08	-6.53414e-07	-0.000497269	0.000252369	-0.000217395	0	527.046
2888	20.4384	10.231	0.0692763	1.10354e-06	-1.20433e-06	0.00496126	0.000465076	-0.000334152	0	342.519
2892	16.1613	10.5181	0.0743418	9.04892e-07	2.25822e-06	0.0109235	0.000553412	-0.00124499	0	582.905
2894	16.8492	12.7298	0.0545313	7.86496e-07	2.87102e-06	0.00277486	0.000554958	-0.0012303	0	797.88
2895	9.38715	12.0918	0.0632702	8.34038e-07	6.72693e-07	-0.0102181	-0.000293582	-0.000623246	0	16.231
2896	21.3814	5.45717	0.0523499	-4.41168e-08	-7.47581e-07	0.000729737	0.000255064	-0.00019449	0	278.461
2897	5.13492	1.217	0.0704047	-2.23972e-07	-2.1152e-07	0.000834378	-5.44535e-06	-2.63268e-06	0	112.919
2901	22.3626	4.61723	0.0723136	-6.06089e-09	-6.87149e-07	0.000219382	0.000193384	-0.000137068	0	211.73
2902	5.34227	6.05869	0.0630612	2.10478e-07	-1.43831e-06	0.000470273	-0.000151772	-0.000110812	0	214.941
2906	15.5525	4.76347	0.068947	9.1598e-08	-1.14657e-07	0.000958797	8.90588e-05	-0.000401175	0	233.503
2910	1.8844	1.76396	0.0604401	-5.78444e-07	-6.77135e-07	0.000271851	-7.97882e-06	-1.54361e-05	0	139.289
2911	14.3135	2.54406	0.0522045	9.55764e-07	-1.03798e-06	0.006729	-1.19532e-05	-0.000127766	0	553.264
2912	18.6625	6.24346	0.0535535	-1.55153e-07	3.63312e-07	-0.00231733	0.000311892	-0.000438889	0	416.81
2920	13.7853	12.8596	0.0592384	1.0402e-06	2.74246e-06	-0.00296275	0.000177484	-0.00218926	0	622.262
2923	13.1822	13.8777	0.0623349	1.35943e-06	2.94099e-06	-0.0254129	0.000151264	-0.00246906	0	2480.8
2924	5.5968	3.30581	0.0735957	-1.24528e-06	-3.72836e-06	-0.00203267	-0.000100089	-6.79553e-05	0	167.152
2925	16.0822	3.078	0.0581516	6.94355e-07	-7.48883e-08	-0.00426156	5.23438e-05	-0.000185435	0	526.506
2926	8.12648	11.8277	0.0622085	1.20839e-06	-4.75192e-07	-0.00538609	-0.000276199	-0.000354713	0	165.219
2927	8.43092	12.7948	0.0544523	4.12336e-07	-1.81289e-08	-0.00951568	-0.000256642	-0.000379687	0	107.268
2928	9.95746	12.7181	0.0659661	3.78363e-07	1.45825e-06	-0.0106757	-0.000297649	-0.000793009	0	573.553
2931	6.17688	12.6977	0.0641105	-1.267e-07	-3.19173e-06	-0.00307295	-0.000168246	-2.99266e-05	0	244.896
2933	19.4229	1.72794	0.0538243	-2.6021e-07	6.43249e-08	-0.00437538	7.29023e-05	-6.45407e-05	0	287.247
2934	5.36152	9.89277	0.058369	1.55009e-06	-2.33014e-06	-0.000600649	-0.000195674	-7.42561e-05	0	162.883
2938	2.94918	11.7814	0.0513378	4.61702e-07	-3.08963e-06	-0.000303124	-7.23164e-05	9.17665e-05	0	208.447
2941	6.13967	8.68971	0.0560774	1.06589e-06	-1.48031e-06	-0.000792496	-0.000217226	-0.000157074	0	234.018
2942	8.27916	14.3461	0.0508717	-1.03769e-06	-2.81256e-08	-0.00512258	-0.000129326	-0.000229642	0	140.115
2943	24.5801	1.75624	0.0702605	-5.60093e-08	6.60183e-08	0.00165578	3.1215e-05	-2.17442e-05	0	339.626
2944	17.9142	8.65542	0.0725303	1.51283e-08	1.33079e-06	-0.00493326	0.00045535	-0.000726659	0	729.301
2948	20.8709	3.5669	0.0577312	-8.39633e-08	-4.79488e-07	-0.00242216	0.000170452	-0.000138253	0	352.029
2949	18.327	9.73878	0.0692693	4.23039e-07	5.37911e-07	0.000935618	0.000567461	-0.000713926	0	861.665
2950	23.4381	5.59892	0.0709792	1.47773e-07	-5.1446e-07	-0.000196561	0.000191771	-9.27286e-05	0	304.654
2951	8.51272	15.8171	0.0515405	-3.09698e-06	6.39709e-07	-0.0103151	4.48983e-05	-0.00016524	0	43.4286
2956	4.08032	2.36336	0.0598534	-1.775e-06	-1.63747e-06	-0.00116879	-4.67048e-05	-2.86089e-05	0	209.609
2961	20.9298	1.08845	0.0506925	-1.41011e-08	-1.51146e-08	-0.00181868	8.71835e-06	-7.41316e-07	0	157.892
2962	19.3428	7.00792	0.0655806	-1.98683e-08	-1.97138e-07	0.0018025	0.000387469	-0.000419095	0	567.596
2963	10.8326	11.7709	0.051657	2.86731e-07	8.92214e-07	7.67544e-05	-0.000240122	-0.00104998	0	449.989
2964	11.9418	14.2799	0.0683598	1.19242e-07	3.10408e-06	-0.0207088	-0.000234205	-0.00164945	0	770.005
2967	5.93377	1.69175	0.0522099	-4.95492e-07	-9.25216e-07	-0.000237842	-3.50346e-05	-2.23639e-05	0	192.27
2969	11.3268	6.83585	0.0608028	4.35081e-07	-6.67317e-07	-0.00224171	-0.000159869	-0.000552001	0	199.829
2972	3.44692	4.64574	0.0592143	-4.46381e-08	-9.6825e-07	0.000358228	-7.60642e-05	-4.66018e-05	0	274.551
2973	22.3599	3.58563	0.0569134	-7.18003e-09	-3.0326e-07	-0.00209879	0.000147111	-0.000101367	0	186.64
2981	18.1072	1.79995	0.0627607	-2.19875e-07	5.77157e-08	-0.00394139	6.76654e-05	-7.97248e-05	0	447.152
2982	4.73583	14.0268	0.0673547	-1.16989e-06	-3.46525e-06	-0.00175968	-7.91436e-05	0.000125855	0	29.6817
2984	8.92095	1.90689	0.0616494	1.48249e-07	-2.32379e-06	0.00169618	-4.9848e-05	-6.26683e-05	0	188.112
2985	10.8088	12.7464	0.071635	1.74556e-08	1.6507e-06	-0.00636502	-0.00026953	-0.00106419	0	652.121
2990	18.9476	7.73731	0.0561108	2.11573e-08	8.31679e-08	0.0129025	0.000396171	-0.000495426	0	215.453
2995	15.0578	5.60073	0.0725077	1.39447e-07	-1.30072e-07	-0.00141495	8.06024e-05	-0.000510514	0	407.524
2996	13.168	3.53646	0.0503964	8.89449e-07	-1.64245e-06	-0.000536477	-2.35704e-05	-0.00023173	0	717.23
3001	9.12529	8.06436	0.0631593	4.64842e-07	-5.69271e-07	0.000383383	-0.000263042	-0.000431156	0	484.805
3006	6.27335	4.5588	0.0707038	-5.19229e-07	-3.07199e-06	-0.00143474	-0.000138856	-0.000112965	0	380.026
3010	6.09462	9.02936	0.0713026	1.1281e-06	-1.71218e-06	0.00279891	-0.00022307	-0.000143483	0	220.46
3012	17.2322	1.53565	0.0725718	-8.00663e-08	1.24505e-07	0.00369532	2.827e-05	-4.19534e-05	0	558.099
3016	21.3411	2.10662	0.0572148	-2.75124e-08	-2.23806e-07	-0.00419877	7.73625e-05	-6.68823e-05	0	211.881
3017	14.8286	15.3618	0.0543679	8.59016e-07	3.67916e-06	0.00368087	0.00019859	-0.00237737	0	29.5972
3022	20.5442	9.47314	0.0685965	6.21963e-07	-9.77695e-07	0.00535321	0.000445821	-0.000327312	0	147.83
3025	9.61428	3.23381	0.0628959	2.59971e-08	-2.76834e-06	0.00275226	-0.000100745	-0.000169612	0	502.877
3027	6.2955	14.2799	0.0614593	-1.14791e-06	-3.24172e-06	-0.00343521	-0.000102769	4.43513e-05	0	74.9824
3028	2.05429	1.72246	0.0730635	-5.39505e-07	-6.50915e-07	0.000366697	-1.01018e-05	-1.54895e-05	0	221.022
3029	1.81542	6.62986	0.0607643	5.3628e-08	-2.22352e-07	-0.000332069	-3.91538e-05	-2.54465e-05	0	59.3756
3030	18.4795	8.17797	0.0731293	1.35535e-07	7.6161e-07	-0.00376114	0.000453297	-0.000593972	0	708.582
3035	20.7815	7.5021	0.0698415	-5.26756e-08	-8.40134e-07	0.00335608	0.000380191	-0.000295003	0	764.582
3036	26.7924	9.1863	0.057968	-1.48596e-08	-4.18338e-07	-0.000895903	9.95262e-06	0.000130565	0	216.633
3038	18.1244	10.8751	0.0599919	1.07904e-06	8.9033e-07	0.00779371	0.000515159	-0.000785149	0	938.018
3039	4.72053	8.92854	0.0562554	1.5236e-06	-2.01212e-06	-0.00356026	-0.000158934	-5.55976e-05	0	371.539
3040	2.27498	2.83803	0.0607019	-5.94975e-07	-1.19239e-06	0.000283135	-2.48982e-05	-3.05638e-05	0	251.905
3041	19.6869	9.29185	0.0651982	5.76581e-07	-7.24472e-07	0.00539877	0.00048882	-0.000472734	0	76.6692
3050	14.9718	10.0382	0.0632713	5.06502e-07	7.16763e-07	0.00139079	0.000368026	-0.00128392	0	782.125
3051	7.91649	9.38292	0.0701557	1.50989e-06	-1.12635e-06	-0.00230878	-0.000278208	-0.000321636	0	395.246
3055	10.3854	5.84016	0.0708135	4.40518e-07	-1.59594e-06	-0.00845596	-0.000182546	-0.000385164	0	420.256
3057	12.5979	8.66712	0.0654543	7.99995e-08	3.03387e-07	-0.00520775	-9.80115e-05	-0.000927964	0	606.277
3059	1.70319	9.39026	0.0747659	4.40449e-07	-2.59618e-06	-0.00125494	-2.89281e-05	3.13524e-05	0	281.023
3064	22.1579	4.83721	0.0555716	-2.3016e-08	-7.62905e-07	0.00434207	0.000205543	-0.000145875	0	515.525
3065	12.9019	2.11554	0.0566699	7.013e-07	-1.42167e-06	0.000888254	-2.29289e-05	-0.000108389	0	161.667
3066	17.7598	3.44449	0.0564604	-1.27068e-08	7.98114e-07	-0.0047334	0.000125897	-0.000209925	0	339.575
3070	1.68961	4.88352	0.0659279	-7.99379e-08	-7.23744e-07	0.00058672	-2.61446e-05	-3.83091e-05	0	236.609
3071	2.42486	2.15395	0.0690315	-1.06347e-06	-1.26443e-06	0.000428071	-2.14351e-05	-2.32538e-05	0	327.256
3072	3.00883	1.00638	0.0612464	-4.77886e-08	-1.2218e-07	0.00072755	1.21487e-07	-2.24481e-06	0	49.9342
3073	1.08017	14.2919	0.0699138	-2.10825e-08	-4.34875e-06	0.000669712	-1.45361e-06	0.00020242	0	29.3733
3074	4.58543	5.35398	0.0653068	-5.84555e-09	-1.46374e-06	-0.000617871	-0.000120459	-8.22868e-05	0	78.1285
3075	10.568	12.3146	0.0556673	2.87706e-07	1.39025e-06	-0.00770366	-0.000260695	-0.000985534	0	1078.36
3077	17.7003	3.18905	0.0721928	-3.75075e-08	7.34474e-07	-0.00131516	8.75029e-05	-0.000192033	0	173.106
3078	10.5187	1.90683	0.0589042	7.8863e-08	-1.73907e-06	-0.00117711	-3.58734e-05	-6.28708e-05	0	860.678
3079	18.5971	12.547	0.0591548	1.76063e-06	2.71714e-07	0.00460691	0.000434798	-0.000651931	0	114.095
3082	26.2039	6.90977	0.058752	3.36801e-08	-5.42937e-07	0.00197275	5.02121e-05	7.49515e-06	0	255.77
3084	12.6135	10.9672	0.073869	7.73098e-07	2.25143e-06	0.00737214	-3.96637e-05	-0.00138746	0	901.874
3085	15.2679	5.50485	0.0583086	7.2938e-08	-6.43002e-08	-0.0018056	8.31407e-05	-0.000487811	0	349.284
3086	10.4842	14.6271	0.0570635	-1.10235e-06	3.14197e-06	-0.0181986	-0.000163815	-0.000836999	0	537.899
3088	17.8515	4.67821	0.0562998	-1.56257e-07	1.01701e-06	-0.000289155	0.000190058	-0.000344649	0	1093.16
3091	20.7975	1.57957	0.062792	-3.69937e-08	-1.03911e-07	-0.00139121	3.78563e-05	-3.49735e-05	0	304.68
3096	3.00895	4.56743	0.0610521	4.27432e-08	-5.55649e-07	0.00322465	-6.27548e-05	-4.81077e-05	0	105.641
3098	1.54109	5.97368	0.0564076	1.18106e-07	-7.43799e-07	0.000553894	-2.2793e-05	-3.43386e-05	0	379.648
3108	13.4923	4.98454	0.0581297	1.10051e-07	-1.18117e-06	0.00250977	-3.48478e-05	-0.000416657	0	617.601
3110	13.2109	14.9814	0.0749467	1.13279e-06	2.92012e-06	-0.029781	-0.000325714	-0.00277954	0	4102.1
3112	18.0606	4.64956	0.0534668	-1.71316e-07	7.40645e-07	0.000384541	0.000183189	-0.00031891	0	528.14
3113	12.717	6.12992	0.0559667	-1.42373e-07	-7.85977e-07	-0.000770805	-4.61325e-05	-0.000532234	0	399.901
3114	12.7842	3.19552	0.0659946	1.03495e-06	-1.7536e-06	-0.003545	-3.34168e-05	-0.000195739	0	889.032
3117	25.4128	9.01722	0.062464	-6.42597e-08	-2.40804e-07	0.00853758	0.000109421	9.19738e-05	0	309.493
3124	25.1959	3.56375	0.0556405	-9.25013e-08	4.18342e-08	0.00101886	6.61165e-05	-5.19996e-05	0	225.002
3130	19.8904	5.71167	0.0736057	-1.78663e-07	-5.36769e-07	-0.00310694	0.000280376	-0.000317863	0	382.996
3131	3.96255	3.96273	0.0643298	-8.35011e-07	-1.82743e-06	0.00134611	-7.86023e-05	-5.39962e-05	0	290.676
3133	15.7717	12.3536	0.0671208	3.82904e-07	2.79207e-06	0.00686909	0.000492192	-0.00161739	0	1939.31
3134	15.1486	9.5555	0.0553579	2.49794e-07	7.06923e-07	-0.00689904	0.000360267	-0.00115501	0	765.147
3135	8.47339	5.96925	0.0682974	4.63061e-07	-2.30833e-06	0.000975971	-0.000218544	-0.000266009	0	279.743
3136	23.4046	6.34798	0.0723996	3.31782e-08	-5.98951e-07	0.00179452	0.000221987	-9.97625e-05	0	196.996
3139	18.2559	10.8586	0.0725609	1.12195e-06	6.50465e-07	0.0139252	0.000514877	-0.000750671	0	336.964
3142	12.9365	11.0098	0.0707686	8.55143e-07	2.03291e-06	-0.000927867	2.78473e-06	-0.00144299	0	593.38
3144	6.04725	11.9038	0.0512387	1.80647e-07	-3.48634e-06	-0.00578358	-0.000199225	-5.49289e-05	0	143.342
3145	10.0757	9.75641	0.0503903	1.02068e-06	-2.21213e-08	-0.00907409	-0.000263161	-0.000679285	0	195.72
3147	21.33	6.98384	0.0680382	-6.29771e-08	-8.35606e-07	-3.00841e-05	0.000342082	-0.000231675	0	522.331
3152	13.9855	7.96133	0.0672696	2.49369e-07	-1.52308e-08	-0.00247245	7.79642e-05	-0.000906	0	310.866
3157	20.0644	9.67338	0.0542418	8.48699e-07	-1.1561e-06	-0.00260924	0.00047113	-0.000414316	0	843.731
3158	2.96043	6.99229	0.065434	3.00113e-07	-2.69033e-07	0.000468266	-9.11964e-05	-4.22417e-05	0	317.117
3161	7.85759	12.6118	0.0525587	3.01915e-07	-1.35892e-06	-0.00557609	-0.000246488	-0.000261284	0	460.254
3162	7.53143	7.98788	0.074475	5.41778e-07	-1.12565e-06	8.53127e-05	-0.000253944	-0.000261786	0	353.939
3163	11.758	4.27955	0.0502385	3.14024e-07	-2.01108e-06	-0.00505858	-0.000102636	-0.000296753	0	591.068
3165	6.96976	1.27748	0.0736609	-2.62822e-08	-8.0196e-07	-0.000388071	-1.7278e-05	-1.09487e-05	0	290.666
3167	12.4552	12.786	0.0705802	8.37474e-07	2.38784e-06	-0.015194	-0.000119412	-0.00173392	0	1155.26
3168	7.6462	4.83346	0.0664767	9.34731e-08	-3.16738e-06	-0.00076555	-0.000162284	-0.000180682	0	156.681
3169	11.7034	13.2135	0.0568346	2.4229e-07	2.15086e-06	-0.0195242	-0.000252455	-0.00148704	0	652.326
3170	23.3783	5.2722	0.073335	1.46597e-07	-4.58427e-07	0.00055493	0.000180848	-9.45238e-05	0	84.7099
3173	4.76877	3.22557	0.0647473	-1.56671e-06	-3.06368e-06	6.03952e-05	-8.04655e-05	-4.98741e-05	0	316.977
3175	13.8982	15.5945	0.0511296	6.04844e-07	2.47107e-06	-0.0860431	-0.000163224	-0.00448674	0	4475.71
3176	1.68001	12.4613	0.0748098	5.11375e-07	-4.22558e-06	6.63808e-05	-2.29816e-05	0.000139019	0	138.803
3178	15.446	10.7102	0.0564615	6.60239e-07	1.36053e-06	-0.000493241	0.000491651	-0.00136197	0	906.155
3181	12.7336	8.88036	0.0669422	1.96565e-07	3.4002e-07	-0.0114739	-6.05212e-05	-0.000975517	0	341.071
3182	16.3327	5.81825	0.0664294	2.5279e-07	1.40625e-06	-0.00555134	0.00018753	-0.000508881	0	320.772
3185	10.4597	1.79143	0.0707683	3.23557e-08	-1.56422e-06	-0.000840584	-3.50921e-05	-5.60318e-05	0	414.243
3186	17.4741	4.80615	0.0592273	-1.2805e-07	1.26941e-06	-0.00251598	0.000195789	-0.00036341	0	389.702
3187	1.15979	3.72523	0.0637969	-6.61901e-08	-9.31653e-07	0.000132418	-3.83038e-06	-3.73601e-05	0	322.407
3190	14.3131	2.77404	0.0739007	1.00629e-06	-1.06981e-06	-0.00419772	-1.58875e-05	-0.000146626	0	585.844
3191	3.20125	4.90085	0.0647713	4.71417e-08	-4.74163e-07	0.000855929	-7.34864e-05	-4.87709e-05	0	140.617
3193	16.2535	14.238	0.0564443	9.26425e-07	4.57931e-06	0.0329268	0.000290557	-0.00152694	0	528.335
3195	1.08647	13.9123	0.0633375	7.36534e-08	-4.23271e-06	-0.000650367	-1.78574e-06	0.000191073	0	29.6732
3198	1.81164	5.08285	0.0569976	-1.65683e-07	-8.0933e-07	-0.00270267	-2.63025e-05	-3.82795e-05	0	204.387
3200	8.31083	5.68036	0.0537852	5.52677e-07	-2.44223e-06	-0.00242532	-0.000205415	-0.000261763	0	233.595
3201	19.822	1.92365	0.058153	-2.48013e-07	-2.33629e-08	-0.00209371	8.9375e-05	-6.32031e-05	0	227.685
3202	16.4031	10.4614	0.0599108	1.10343e-06	2.86418e-06	-0.00667686	0.000560383	-0.00116673	0	1526.67
3204	16.6964	11.4383	0.0569321	7.14485e-07	2.86048e-06	0.0138765	0.000537024	-0.00116917	0	2639.65
3206	15.8654	14.1891	0.0699621	1.06316e-06	4.25671e-06	0.0235115	0.00028063	-0.00173572	0	1004.78
3209	3.88482	5.92681	0.058019	1.61391e-07	-3.27169e-07	-0.000381279	-0.000108457	-5.97127e-05	0	215.175
3215	3.50869	3.89357	0.07227	-6.44112e-07	-1.38631e-06	-0.000754745	-6.65323e-05	-4.49904e-05	0	170.047
3217	18.6899	6.34489	0.0515913	-9.15097e-08	3.66283e-07	-0.0015164	0.000326512	-0.000448552	0	816.08
3218	2.36476	12.6467	0.0622398	3.448e-07	-3.62712e-06	-0.00014148	-4.5802e-05	0.000141175	0	115.684
3220	11.531	7.33236	0.0719879	5.57997e-07	-3.18395e-07	-0.00560185	-0.000138838	-0.000645614	0	332.625
3221	3.82821	1.93451	0.0633541	-1.3462e-06	-1.32425e-06	0.00159686	-2.93015e-05	-2.40374e-05	0	213.787
3225	4.69149	9.62111	0.0647385	1.25161e-06	-2.34563e-06	0.000308625	-0.000162274	-3.57111e-05	0	230.007
3226	14.6306	6.38724	0.0597902	3.60484e-08	-1.61042e-07	0.01006	9.28957e-05	-0.000605519	0	628.99
3227	17.8776	12.0548	0.0616991	1.59738e-06	1.22044e-06	0.000230285	0.000485943	-0.000875791	0	1199.52
3229	12.7603	15.2254	0.0737187	5.66419e-07	3.1207e-06	-0.0452335	-0.000300323	-0.00226512	0	1828.32
3231	13.8482	14.0549	0.0732564	1.32315e-06	2.97309e-06	-0.0176351	0.000240228	-0.002726	0	6550.99
3234	10.0848	2.04214	0.0552365	1.70925e-07	-1.98676e-06	-0.00403384	-4.25958e-05	-7.39695e-05	0	570.601
3235	3.55562	4.1082	0.0531706	-5.91161e-07	-1.34488e-06	0.000947054	-7.21092e-05	-4.97964e-05	0	286.167
3237	26.7967	6.09649	0.0670084	4.17129e-08	-5.25125e-07	0.0026066	1.29026e-05	-1.71637e-05	0	381.151
3238	6.71585	10.9682	0.0669004	1.2755e-06	-2.15191e-06	-0.00805966	-0.000236331	-0.00015956	0	110.614
3239	12.0043	9.11648	0.0711515	5.11452e-07	-1.38056e-07	0.00864719	-0.000127324	-0.000902684	0	128.363
3243	7.0331	15.9486	0.0515769	-2.46193e-06	-2.335e-06	-0.00614338	5.99711e-06	5.89375e-05	0	33.0479
3252	22.521	5.18358	0.052437	5.05093e-08	-6.26481e-07	0.00385454	0.000209146	-0.000143113	0	419.662
3253	24.4366	2.41901	0.059406	-1.2473e-07	3.86954e-08	-0.00197182	5.64238e-05	-4.12655e-05	0	343.177
3254	4.0646	5.65771	0.0555112	3.55032e-08	-7.69167e-07	0.000157731	-0.000113123	-6.03101e-05	0	158.359
3259	22.4616	4.15969	0.0595493	1.10556e-08	-3.95141e-07	-0.000944853	0.000167347	-0.000107595	0	268.395
3260	15.629	10.7445	0.0657183	7.51729e-07	1.51058e-06	-0.00578592	0.000522423	-0.00134128	0	1433.79
3261	17.561	8.46684	0.053464	-1.35322e-08	1.61862e-06	-0.00534164	0.000419102	-0.000736772	0	46.0042
3264	1.37114	12.7782	0.0650775	3.24248e-07	-3.958e-06	-1.73571e-05	-1.19971e-05	0.000156845	0	184.692
3266	9.33566	13.036	0.0632912	3.78712e-07	1.32759e-06	-0.0150312	-0.000259331	-0.00058401	0	280.958
3269	7.20109	3.69774	0.0682209	-8.2137e-07	-3.38094e-06	-0.000237069	-0.000127504	-0.000119927	0	171.975
3270	17.8927	3.74119	0.062841	-1.22922e-07	9.61165e-07	-0.00279778	0.000177642	-0.000264727	0	509.998
3272	25.1501	6.02558	0.0704268	-8.89989e-09	-2.99276e-07	0.00438473	0.000114413	-3.80633e-05	0	240.83
3274	17.7527	9.32447	0.0702767	1.26627e-08	1.3151e-06	-0.00195153	0.000530307	-0.000803954	0	393.456
3275	17.5568	5.07084	0.0728111	-1.39154e-07	1.29586e-06	-0.00145837	0.000207874	-0.000382948	0	633.647
3276	5.4441	2.29404	0.0612539	-1.38996e-06	-1.8192e-06	0.00108681	-6.49611e-05	-4.32947e-05	0	297.142
3277	25.8873	8.6603	0.0664835	1.72462e-08	-2.87838e-07	-0.000104774	8.29682e-05	9.37393e-05	0	291.551
3278	6.60663	11.4384	0.0629261	9.78332e-07	-2.5354e-06	-0.00172909	-0.000232483	-0.000137676	0	327.764
3279	26.9061	9.94365	0.0565539	-1.36245e-08	-4.07321e-07	-0.000227839	5.07617e-06	0.000163625	0	171.576
3285	2.27011	12.5586	0.0671179	4.38351e-07	-3.81402e-06	-0.000371563	-3.99636e-05	0.000136228	0	127.056
3286	20.4262	4.78128	0.0504195	-8.10848e-08	-6.39123e-07	0.0012052	0.000242135	-0.00022122	0	452.998
3287	3.16368	13.4594	0.0630361	-1.78144e-07	-2.54855e-06	0.000683611	-4.88204e-05	0.000154205	0	13.2962
3289	10.7557	3.6326	0.0611415	3.05595e-07	-2.34922e-06	0.000389657	-0.000104514	-0.000207492	0	488.271
3290	11.3045	7.97579	0.0618765	5.8604e-07	-4.31184e-07	-0.00274625	-0.000172703	-0.000689088	0	298.359
3291	3.15497	11.2328	0.0560811	6.29238e-07	-3.08282e-06	-0.000788746	-8.44457e-05	7.32786e-05	0	46.6028
3292	11.657	7.33845	0.0541862	5.68311e-07	-2.70984e-07	0.0019982	-0.000139657	-0.000661405	0	839.763
3293	20.1952	8.04751	0.0685124	-9.9689e-08	-7.14644e-07	0.00133204	0.000430229	-0.000366283	0	207.31
3300	21.2034	7.16342	0.054034	-1.25261e-07	-8.64034e-07	0.00768417	0.000346308	-0.000247717	0	374.425
3301	15.729	6.21369	0.0687646	2.18191e-07	2.25301e-07	-0.00630171	0.000163975	-0.00056833	0	533.433
3305	19.7094	6.55215	0.0532526	-3.90377e-08	-3.07464e-07	-0.00360271	0.000368269	-0.000380466	0	442.745
3306	19.6482	7.1608	0.0532871	-4.75616e-08	-3.24689e-07	0.00323796	0.000377555	-0.000389256	0	178.817
3307	12.0792	2.42694	0.0660133	6.29934e-07	-1.9234e-06	0.00215988	-3.42104e-05	-0.000103844	0	594.134
3310	19.1146	2.09168	0.0576962	-3.3861e-07	1.41316e-07	0.00240782	8.71709e-05	-8.89581e-05	0	281.629
3311	14.9599	1.99686	0.055028	1.24138e-06	-6.41446e-07	0.00034559	6.74386e-06	-8.77021e-05	0	759.181
3313	9.35896	7.56682	0.0514451	3.55247e-07	-6.48899e-07	-0.000907487	-0.000237867	-0.000434676	0	132.743
3318	24.6532	8.211	0.0585264	-8.83943e-09	-4.62187e-07	0.00468247	0.000174289	2.80453e-05	0	68.1214
3323	17.6047	5.21192	0.0707411	-3.29887e-08	1.30231e-06	-0.00367146	0.000202029	-0.000412086	0	688.355
3326	11.791	11.3248	0.0535826	4.84313e-07	1.32476e-06	-0.00580124	-0.000181183	-0.00123725	0	321.218
3327	11.493	4.85637	0.0719059	2.65094e-07	-1.68288e-06	-0.00365184	-0.000119439	-0.000361402	0	675.128
3328	4.87945	12.8603	0.0725419	-4.96727e-07	-3.82084e-06	-0.0021967	-0.000117724	6.90192e-05	0	108.281
3329	1.60628	9.61666	0.0716189	5.23581e-07	-3.03059e-06	0.00363814	-2.10793e-05	4.03958e-05	0	118.128
3330	13.8473	14.1979	0.0698045	1.35913e-06	2.97353e-06	-0.0151864	0.000282299	-0.00272578	1	5216.97
3331	14.0087	6.58099	0.0672284	7.45385e-09	-2.41467e-07	0.0079133	3.44451e-05	-0.000628262	0	913.35
3332	1.77145	1.4303	0.0650462	-2.36188e-07	-3.17518e-07	0.000282327	-6.3049e-06	-1.10163e-05	0	157.156
3334	18.9108	7.98028	0.0669122	-3.10599e-08	3.27992e-07	0.0121349	0.000438015	-0.000549702	0	709.769
3336	1.75801	2.83743	0.0629907	-3.82609e-07	-1.05985e-06	0.000140685	-1.61277e-05	-2.83765e-05	0	290.79
3337	19.0794	10.8914	0.0644652	1.33388e-06	-2.53917e-08	0.0046182	0.000448034	-0.000579328	0	370.44
3340	8.03349	8.67366	0.072213	9.72508e-07	-1.10632e-06	-0.00172881	-0.000275262	-0.000335664	0	176.452
3342	13.6513	13.3682	0.0593633	1.27179e-06	2.65589e-06	-0.00319795	0.000151473	-0.00239922	0	1374.48
3344	1.70793	5.79281	0.0620182	9.20349e-08	-8.15527e-07	0.000896588	-2.43009e-05	-3.43262e-05	0	153.919
3346	5.97353	15.8172	0.069747	-1.31217e-06	-3.50697e-06	-0.00220843	-3.84045e-05	0.000135172	0	37.4305
3352	20.4785	7.11474	0.0567604	-7.18035e-08	-9.63393e-07	0.000771326	0.000356849	-0.00031379	0	396.711
3355	12.9377	6.03342	0.0690706	-1.26036e-07	-8.1741e-07	0.00268772	-2.60794e-05	-0.000536395	0	912.793
3356	4.0475	15.0724	0.0708145	-9.77877e-07	-2.52494e-06	-0.00112453	-3.58217e-05	0.000174377	0	79.6126
3358	1.63773	12.9449	0.0526909	3.97874e-07	-4.07476e-06	-0.000576167	-1.70099e-05	0.000159523	0	97.4435
3359	9.65452	14.9514	0.0554859	-1.23703e-06	2.40027e-06	-0.0123278	-7.49614e-05	-0.000505367	0	215.665
3364	3.80755	13.1695	0.0500384	-3.00504e-07	-2.32811e-06	-0.000502612	-8.05714e-05	0.000128644	0	117.73
3371	25.8509	1.71034	0.0549103	-2.62684e-08	-3.87078e-08	-2.7963e-05	1.4046e-05	-1.81975e-05	0	103.593
3372	22.1102	7.47184	0.0728244	-5.88293e-08	-6.99838e-07	0.00191051	0.000318043	-0.000159209	0	482.373
3377	20.4804	2.61074	0.0545558	-1.45473e-07	-3.72072e-07	-0.0019098	0.000115518	-8.95231e-05	0	688.681
3380	11.2156	5.1387	0.0616241	2.78495e-07	-1.62112e-06	-0.0141535	-0.00013013	-0.000382514	0	422.315
3384	26.9416	4.13566	0.07264	-7.30198e-09	-1.63397e-07	-0.00125674	1.61376e-06	-3.48534e-05	0	134.434
3390	12.9475	3.5072	0.0502051	8.67821e-07	-1.74278e-06	0.000383539	-3.22684e-05	-0.000222219	0	656.843
3391	1.36754	6.53371	0.0611443	2.26338e-07	-3.33969e-07	-0.00433815	-1.41294e-05	-2.18567e-05	0	158.63
3392	16.6635	13.3989	0.068448	9.56036e-07	3.37414e-06	0.0157692	0.000413988	-0.0012983	0	1155.73
3397	7.05952	5.79421	0.0568593	3.5451e-07	-2.40704e-06	-0.000410414	-0.000200411	-0.00018104	0	423.926
3401	23.1601	9.28443	0.0719192	-3.16474e-07	-1.29335e-06	0.00542015	0.000267744	-3.06683e-06	0	398.158
3406	2.15119	8.21803	0.0548213	2.23652e-07	-1.16067e-06	-0.00292755	-5.40553e-05	-3.12513e-06	0	159.325
3408	9.09776	7.28869	0.0588429	3.35948e-07	-9.67133e-07	-0.00535632	-0.000240251	-0.000383097	0	699.356
3410	9.50984	5.86554	0.0621857	5.2531e-07	-1.92516e-06	0.000703165	-0.00022158	-0.000331185	0	330.145
3411	15.1778	15.1172	0.0503076	1.55747e-06	4.164e-06	0.0397164	0.000183579	-0.00206741	0	1456.98
3412	16.6554	6.76128	0.0596516	3.13183e-07	2.3111e-06	0.00337482	0.000280971	-0.000625749	0	496.912
3415	17.0924	11.5657	0.0634813	9.11411e-07	2.92178e-06	0.012499	0.000511363	-0.00107766	0	739.119
3416	1.28895	13.9797	0.0544052	2.00726e-07	-4.1237e-06	-0.00139664	-6.07317e-06	0.000193229	0	80.494
3420	12.249	3.64496	0.0520516	7.30511e-07	-1.92374e-06	-0.00350355	-5.1408e-05	-0.000222141	0	507.129
3421	16.6884	9.55052	0.0534175	8.67825e-08	2.76494e-06	0.00754527	0.00048994	-0.000962321	0	229.034
3423	26.9398	4.72463	0.0550982	-5.476e-09	-2.00279e-07	0.000709728	4.03026e-06	-3.6412e-05	0	246.908
3424	19.8657	7.10738	0.057582	-2.50287e-08	-4.60218e-07	-0.00329073	0.000369805	-0.000383848	0	463.718
3428	2.03329	3.94775	0.0576655	-3.08653e-07	-4.49294e-07	0.000526159	-2.96678e-05	-3.74551e-05	0	177.91
3429	7.68025	10.3279	0.0549191	1.5028e-06	-1.3376e-06	-0.00536438	-0.000277969	-0.000302772	0	306.364
3430	12.9318	3.80177	0.0710275	7.30572e-07	-1.77277e-06	-0.00313004	-4.10821e-05	-0.000255103	0	264.48
3431	6.3932	3.82638	0.0594542	-9.48787e-07	-3.7e-06	-0.00192351	-0.000123098	-9.97908e-05	0	239.372
3432	14.1491	11.5378	0.056756	1.01888e-06	1.90594e-06	0.0108177	0.00024421	-0.00170108	0	1728.55
3433	14.7946	13.0377	0.0709725	5.52371e-07	2.96547e-06	0.016804	0.000420804	-0.00205764	0	1109.81
3437	3.70745	4.87361	0.0698473	-6.16204e-09	-1.0782e-06	0.00156931	-8.70006e-05	-4.91806e-05	0	232.44
3438	19.8144	11.9432	0.0628261	1.67996e-06	-2.2801e-07	0.0117664	0.000420806	-0.000425772	0	136.962
3439	6.21765	6.03336	0.0727516	2.31023e-07	-1.60568e-06	-0.0029211	-0.00018377	-0.000147468	0	197.854
3440	10.6816	2.21075	0.0538405	3.10902e-07	-2.06348e-06	0.000835011	-3.99611e-05	-8.41053e-05	0	462.691
3444	15.8786	1.49109	0.0582642	6.25058e-07	-1.87299e-07	0.000516253	8.00771e-06	-4.17616e-05	0	513.133
3446	9.31721	2.12607	0.064895	1.90519e-07	-2.34665e-06	0.000823437	-5.48889e-05	-7.39283e-05	0	395.126
3448	17.6706	13.6834	0.0610919	1.25174e-06	1.91381e-06	0.0123004	0.000329853	-0.000919461	0	202.092
3449	9.23509	11.9382	0.0504037	8.15214e-07	6.53487e-07	-0.0188211	-0.000310333	-0.000566011	0	464.042
3452	19.6634	12.1151	0.0612493	1.61564e-06	-2.13587e-07	0.0126912	0.000383869	-0.000459132	3	380.065
3458	2.84291	14.8766	0.0749872	-7.7258e-07	-2.40338e-06	-0.00168946	-2.41874e-05	0.000197104	0	56.2998
3459	18.128	9.75991	0.0533963	4.20218e-07	7.90438e-07	0.0180207	0.000569531	-0.00077109	0	674.775
3463	21.9077	7.28163	0.0669808	-3.20379e-08	-7.66559e-07	0.00445061	0.000317395	-0.000175346	0	127.486
3469	8.89198	8.82374	0.0567459	6.49533e-07	-5.81021e-07	0.00281591	-0.000291942	-0.000447193	0	358.808
3470	3.52562	2.44375	0.0690435	-1.56243e-06	-1.80862e-06	0.00183376	-3.96973e-05	-3.41891e-05	0	300.072
3472	22	2.16894	0.059975	-1.177e-08	-1.60123e-07	-0.00147589	8.75553e-05	-6.62861e-05	0	210.028
3473	19.571	3.02628	0.0672757	-2.74634e-07	-6.49409e-08	-0.00186234	0.000128494	-0.000138355	0	542.039
3474	12.1176	9.56923	0.0545295	1.36358e-06	6.62236e-07	0.00455787	-0.000159319	-0.00106395	0	334.992
3476	22.4681	9.03781	0.0612791	-1.50938e-07	-9.88479e-07	0.00298209	0.00032985	-8.88925e-05	0	297.798
3477	25.4159	2.10296	0.0733415	-2.57928e-08	-1.1887e-08	-0.000791357	2.9654e-05	-3.12927e-05	0	203.61
3480	18.5298	2.97915	0.0703337	-2.83502e-07	2.8534e-07	-0.00266883	0.000124215	-0.000170823	0	599.072
3481	24.7246	6.17794	0.074433	2.7418e-08	-3.02011e-07	-0.000631129	0.000147654	-3.71545e-05	0	282.393
3483	13.0262	4.06068	0.0611566	5.20822e-07	-1.7511e-06	0.00271239	-4.5903e-05	-0.000269409	0	647.121
3485	8.76117	15.9277	0.0720969	-3.31343e-06	7.69016e-07	-0.0121986	6.65297e-05	-0.000204706	0	12.6926
3486	9.7434	5.27793	0.0682911	5.99426e-07	-2.22641e-06	-0.00172441	-0.000189231	-0.000296679	0	605.52
3487	4.78183	7.36302	0.0630253	4.45526e-07	-8.03065e-07	-0.00113205	-0.000159274	-7.77672e-05	0	103.364
3494	25.9066	5.78868	0.0709542	3.82328e-08	-2.6627e-07	-0.000520107	6.15916e-05	-3.15551e-05	0	333.558
3495	4.15963	15.7469	0.059686	-7.97775e-07	-2.18152e-06	-0.00132488	-2.13417e-05	0.000189211	0	25.3609
3496	19.0081	5.16177	0.0739201	-2.42642e-07	9.98635e-08	0.000618398	0.000259934	-0.000325035	0	630.048
3498	24.8908	3.82242	0.0719344	-6.30326e-08	3.30336e-08	-0.00152733	7.5988e-05	-5.728e-05	0	176.939
3507	12.1689	8.15761	0.0611321	2.47861e-07	-5.96194e-08	-0.00597934	-0.000112143	-0.000773872	0	273.4
3510	15.6013	8.96895	0.051651	3.07824e-07	9.72833e-07	0.00818911	0.000306038	-0.00105795	0	1096.55
3511	15.9228	12.2337	0.0714373	3.67498e-07	2.49376e-06	0.0203039	0.000500564	-0.0015345	0	957.054
3512	2.48022	12.605	0.0605588	3.93113e-07	-3.41639e-06	-0.00124227	-4.9024e-05	0.000136594	0	166.276
3513	7.91833	5.54271	0.0553721	4.27955e-07	-2.67997e-06	0.00437616	-0.000202419	-0.000228526	0	715.384
3514	4.87279	8.60685	0.0739106	1.47864e-06	-1.84683e-06	-0.00214569	-0.000165976	-6.77273e-05	0	72.2667
3516	26.2177	5.59503	0.0628632	2.54816e-08	-2.62459e-07	0.00125437	4.47749e-05	-2.99332e-05	0	290.363
3518	1.49741	5.74773	0.0674583	8.91983e-08	-7.8204e-07	9.08044e-05	-1.82287e-05	-3.18878e-05	0	183.843
3519	17.3453	10.7721	0.0736292	8.78466e-07	2.04001e-06	0.0105916	0.000562881	-0.00099129	0	1380.75
3522	26.7926	8.13793	0.0587283	-4.35799e-09	-4.7596e-07	-0.000560163	1.8232e-05	7.35188e-05	0	585.122
3523	12.8744	2.46473	0.0713311	9.38982e-07	-1.5539e-06	0.00144003	-2.33914e-05	-0.000124389	0	848.652
3524	10.6386	11.4972	0.064081	5.48473e-07	8.21197e-07	-0.00913232	-0.000245618	-0.000947331	0	528.509
3526	20.4355	2.19943	0.0703145	-1.18667e-07	-2.35633e-07	-0.00142333	8.55266e-05	-6.057e-05	0	233.831
3527	12.3294	15.2384	0.0539732	1.72513e-07	3.65098e-06	-0.0341314	-0.000192508	-0.00185249	0	351.846
3530	26.7276	5.75819	0.0644948	1.83417e-08	-4.30304e-07	-0.00282839	1.83044e-05	-2.61445e-05	0	166.507
3533	13.6568	6.92299	0.0610527	1.39507e-07	-2.30028e-07	-0.00146602	-2.58662e-06	-0.000673152	0	385.892
3534	15.6087	10.4034	0.0531381	5.82976e-07	1.34793e-06	-0.0221178	0.000453995	-0.00129184	0	1269.41
3535	14.7082	8.50709	0.0609542	1.14843e-07	1.50151e-07	0.000183455	0.000184474	-0.00101917	0	160.31
3539	2.98841	8.96196	0.0614539	1.05371e-06	-2.89646e-06	0.00182569	-8.9722e-05	-1.0253e-06	0	168.254
3542	18.749	8.96794	0.0563896	3.24624e-07	2.25981e-07	-0.0051657	0.0004897	-0.0006229	0	886.173
3543	16.4918	4.96714	0.0642734	1.39194e-07	1.07162e-06	0.00125271	0.00015934	-0.000386828	0	69.8944
3545	16.8535	1.30735	0.0732805	-4.07796e-08	5.14428e-08	-0.00476211	1.85762e-05	-3.27986e-05	0	556.293
3546	18.4157	6.8239	0.0572124	-3.78837e-08	7.85906e-07	0.000515248	0.000340118	-0.000500108	0	319.499
3547	4.69328	12.9946	0.058401	-5.15331e-07	-3.64062e-06	-0.00328232	-0.000107654	8.17821e-05	0	36.9346
3549	8.44002	15.7144	0.0739575	-3.1369e-06	4.53317e-07	-0.0101061	2.25e-05	-0.000157737	0	112.93
3551	9.02634	8.14695	0.0657474	4.42981e-07	-5.93118e-07	-0.000285122	-0.000266093	-0.000426016	0	508.946
3555	19.2118	3.56897	0.071284	-4.02541e-07	1.14683e-07	-0.0059679	0.00017676	-0.000202932	0	377.536
3558	10.0214	2.69528	0.0509721	1.87273e-07	-2.47983e-06	0.00456011	-8.35836e-05	-0.000127382	0	691.378
3559	3.14548	9.63163	0.0617943	1.17719e-06	-2.9577e-06	9.19705e-05	-0.000101838	2.12982e-05	0	77.9494
3560	13.6238	5.29821	0.0515841	1.33042e-08	-8.32674e-07	-0.00140864	-1.94574e-06	-0.00045132	0	124.568
3561	5.61197	2.72396	0.0748918	-1.26385e-06	-2.67247e-06	-0.000816048	-8.34555e-05	-5.36504e-05	0	360.287
3562	23.219	7.27076	0.0568266	-3.59469e-09	-7.08305e-07	0.00611889	0.000254968	-7.60441e-05	0	218.749
3563	13.8348	11.7035	0.061015	1.15993e-06	2.30657e-06	0.02031	0.000216417	-0.0017331	0	505.262
3564	17.8395	7.13074	0.0722236	-4.44072e-08	1.57678e-06	-0.00380212	0.000356496	-0.000579584	0	220.331
3565	16.5894	10.3374	0.0728814	9.08257e-07	3.01684e-06	0.0106329	0.000543799	-0.00111816	0	213.434
3566	12.4872	2.47185	0.0717031	8.39675e-07	-1.86071e-06	-0.0063926	-2.82715e-05	-0.000105519	0	209.269
3571	15.6354	7.51956	0.0689538	1.12772e-07	3.12189e-07	-0.001681	0.000241342	-0.000796806	0	1065.94
3572	16.3498	7.03294	0.0737238	2.47829e-08	1.82138e-06	-0.0035534	0.00026898	-0.000679488	0	344.659
3575	7.89334	10.8088	0.0606285	1.57892e-06	-1.10009e-06	0.0020918	-0.000280304	-0.000337026	0	168.991
3576	10.7801	3.26409	0.0739082	3.67511e-07	-2.30487e-06	0.00149736	-9.71808e-05	-0.000187676	0	297.83
3577	10.4052	13.1591	0.0513988	1.15565e-09	1.84935e-06	-0.000204298	-0.00026783	-0.000930753	0	425.82
3579	3.04881	9.13492	0.0535076	1.13642e-06	-3.03306e-06	-0.000778297	-9.18455e-05	8.92787e-07	0	267.094
3581	17.4958	5.91968	0.0709003	1.84685e-07	1.59686e-06	-0.00163018	0.000257717	-0.000478198	0	527.081
3583	15.4576	11.417	0.0604593	4.85148e-07	1.77457e-06	0.0197438	0.000554534	-0.00153639	0	644.678
3585	23.6741	9.00895	0.0531542	-2.03755e-07	-1.19167e-06	0.0024785	0.000233611	1.88485e-06	0	372.315
3588	14.4488	6.75047	0.0668947	1.28425e-07	-8.83212e-08	0.00142028	7.8482e-05	-0.000692905	0	807.929
3589	13.9735	5.51944	0.07401	-4.05983e-09	-5.30621e-07	-0.00469365	1.07379e-05	-0.000497883	0	419.943
3590	4.47945	12.569	0.0601433	-6.90243e-07	-2.84817e-06	-0.00181738	-0.000115171	7.32498e-05	0	90.9232
3592	15.1466	8.36209	0.0626772	6.81814e-08	2.54628e-07	0.00337081	0.000217241	-0.000964122	0	835.878
3594	4.24276	5.37961	0.0710873	-6.16261e-10	-1.27122e-06	-0.00272529	-0.000113369	-6.72712e-05	0	307.032
3596	17.7752	11.7486	0.057459	1.43608e-06	1.46973e-06	0.0139988	0.000467353	-0.000916558	0	109.24
3598	16.2602	3.11957	0.0704682	5.6487e-07	-3.70347e-08	-0.00257667	6.7182e-05	-0.000191876	0	826.029
3599	13.08	4.82931	0.0661668	2.61133e-07	-1.57028e-06	0.00507567	-6.1787e-05	-0.000373554	0	532.248
3602	10.0339	1.60313	0.0678983	9.76943e-08	-1.27818e-06	0.00340665	-2.75376e-05	-2.76093e-05	0	468.876
3606	17.6314	4.23707	0.0597999	-1.48498e-07	1.06892e-06	-0.000711096	0.000173116	-0.0003164	0	541.633
3609	9.75661	7.53123	0.0699063	2.96713e-07	-5.43193e-07	-0.00249076	-0.000235646	-0.000477289	0	306.761
3610	17.0473	4.00572	0.0618452	-7.20826e-08	9.78264e-07	0.000541216	0.000144135	-0.000303062	0	651.297
3612	12.2208	10.2628	0.0702562	7.40012e-07	7.87638e-07	-0.00137402	-0.000122148	-0.00116356	0	451.74
3614	11.0775	8.79603	0.0632002	8.54687e-07	-2.31495e-07	-0.00540545	-0.000211986	-0.000766761	0	804.722
3615	7.2133	2.19407	0.0512376	-1.08053e-07	-2.15176e-06	0.00429188	-7.05231e-05	-4.96528e-05	0	96.2303
3616	1.40403	15.794	0.07214	-7.81485e-07	-3.56626e-06	0.000372067	-2.15026e-08	0.000239844	0	38.5323
3617	16.4709	2.41426	0.0602309	5.03754e-07	-4.02534e-08	-0.00552897	4.71136e-05	-0.000121569	0	477.401
3618	16.4272	1.67219	0.0574336	3.299e-07	-1.40352e-07	0.00210867	1.5921e-05	-5.66736e-05	0	524.238
3620	18.7178	12.7088	0.0634248	1.51002e-06	2.95388e-07	0.00729144	0.000440242	-0.000619068	0	189.691
3622	15.768	13.2686	0.0747328	5.25861e-07	3.6137e-06	0.0137898	0.000477338	-0.00176663	0	341.026
3624	12.4915	13.8178	0.0626379	8.07535e-07	2.73551e-06	-0.0367663	-2.55271e-05	-0.00201448	0	481.165
3626	13.9878	2.30977	0.0588805	9.87688e-07	-1.13357e-06	0.00105779	-1.10179e-06	-0.000122786	0	500.175
3630	17.3058	10.0939	0.071603	5.5588e-07	1.97087e-06	0.00849191	0.000549596	-0.000934179	0	845.175
3633	13.4055	13.641	0.0667301	1.42724e-06	2.81746e-06	0.0139883	0.000120974	-0.00242161	0	2663.27
3636	21.0258	8.85444	0.0537087	-1.11405e-08	-1.30826e-06	0.00205142	0.000431864	-0.000253222	0	593.55
3642	15.2153	11.9706	0.0523084	3.56368e-07	2.47682e-06	-0.00458692	0.000495509	-0.00175387	0	1394.38
3643	11.7382	1.76732	0.0740613	2.81345e-07	-1.38769e-06	-0.00295672	-2.51914e-05	-6.65454e-05	0	322.098
3648	8.87258	13.1305	0.0735373	2.87595e-07	6.01872e-07	-0.00751261	-0.000230699	-0.000458163	0	32.6662
3649	6.23392	3.80779	0.0581113	-9.86869e-07	-3.71609e-06	-7.3073e-05	-0.000118297	-9.17026e-05	0	360.609
3652	14.8127	1.20462	0.0548154	4.91707e-07	-1.59182e-07	0.00377685	-4.20615e-06	-1.91662e-05	0	678.039
3654	12.4042	12.2178	0.0746019	6.68095e-07	2.52387e-06	-0.00955522	-7.05852e-05	-0.00154571	0	594.035
3655	5.86997	3.03695	0.05179	-1.14706e-06	-3.14214e-06	0.00118653	-9.86741e-05	-6.35414e-05	0	233.828
3656	2.73678	2.67997	0.0721166	-8.75478e-07	-1.23471e-06	-0.000635994	-3.46427e-05	-3.04779e-05	0	274.57
3658	20.2732	4.63859	0.0635793	-1.00086e-07	-6.16188e-07	-0.00130915	0.000238292	-0.000220758	0	326.533
3659	2.53306	13.4961	0.0566645	-2.3498e-09	-3.00594e-06	0.000323422	-3.94992e-05	0.000166861	0	75.3859
3660	5.61048	1.59802	0.068492	-6.61583e-07	-7.66075e-07	0.00211425	-3.39688e-05	-1.98961e-05	0	252.072
3666	6.12921	6.65333	0.0701219	4.00352e-07	-1.31515e-06	-9.64091e-05	-0.000202272	-0.000145974	0	164.487
3671	2.54432	12.8439	0.0523514	2.04628e-07	-3.33269e-06	-0.0013531	-4.54505e-05	0.000144152	0	55.8955
3675	14.5918	9.9718	0.0745239	4.6995e-07	6.14004e-07	-0.00905729	0.00028946	-0.00132403	0	1318.04
3677	1.10651	3.00965	0.0531488	-2.27677e-07	-8.8936e-07	0.000546666	-5.25417e-06	-2.9326e-05	0	342.576
3679	10.7857	4.70098	0.0676954	2.90577e-07	-2.1897e-06	-0.00144274	-0.000136021	-0.000286839	0	469.217
3680	5.73617	11.512	0.0593786	1.74777e-07	-3.80435e-06	-0.00422702	-0.000198353	-4.59648e-05	0	295.927
3685	6.40904	9.30195	0.074742	1.23216e-06	-1.829e-06	-0.00534453	-0.000240821	-0.000168933	0	224.409
3695	12.7144	10.7273	0.0592007	7.24994e-07	1.79782e-06	0.00306734	-2.89202e-05	-0.00133958	0	803.009
3697	15.6464	15.3717	0.0648562	1.50157e-06	5.69605e-06	0.00773459	7.27215e-05	-0.00161769	0	423.417
3700	8.85616	15.2108	0.0618909	-2.61887e-06	1.16624e-06	-0.0115075	-4.03509e-05	-0.000286272	0	67.6549
3701	17.8243	5.69904	0.0692606	2.16545e-09	1.17794e-06	0.00145816	0.000256434	-0.00044435	0	217.931
3702	7.73845	15.2696	0.0558753	-2.07284e-06	-1.30308e-06	-0.0067514	-4.34329e-05	-6.92762e-05	0	52.8521
3703	10.7595	8.63596	0.0596569	7.07749e-07	-3.17094e-07	-0.00792318	-0.000217009	-0.000705407	0	547.833
3704	21.9182	9.62565	0.0603127	1.62416e-07	-9.24876e-07	-0.000613429	0.000356834	-0.000116405	0	384.778
3705	4.1778	1.73045	0.0587546	-1.07054e-06	-9.59887e-07	0.00182508	-2.86611e-05	-2.02279e-05	0	311.567
3711	6.57184	8.19772	0.0679347	7.49443e-07	-1.25879e-06	0.00173007	-0.000227945	-0.000187807	0	324.416
3712	8.89613	15.0948	0.0609854	-2.45027e-06	1.12461e-06	-0.00887706	-5.26906e-05	-0.000305558	0	182.167
3717	7.34172	8.71211	0.0719116	1.00759e-06	-1.07153e-06	-0.00156381	-0.000258231	-0.000248892	0	112.813
3718	10.9954	3.51025	0.0530154	3.90873e-07	-2.24266e-06	-0.00345996	-0.000104525	-0.000196939	0	414.362
3721	17.8483	10.5292	0.0604893	7.38913e-07	1.36481e-06	0.00161293	0.00054527	-0.000861709	0	688.668
3726	11.2443	4.11143	0.0500133	2.92815e-07	-2.16875e-06	0.0028985	-0.000110781	-0.000255218	0	635.738
3730	9.39546	2.2342	0.0554987	1.32835e-07	-2.4398e-06	2.97657e-05	-6.71862e-05	-8.50042e-05	0	256.43
3733	7.90411	15.8284	0.0519634	-3.44926e-06	-7.53094e-07	-0.00816605	1.93629e-05	-6.23125e-05	0	36.2952
3734	25.5383	9.06111	0.0706164	-4.65969e-08	-2.42543e-07	0.00288519	9.99209e-05	0.000103133	0	408.322
3736	20.347	9.22768	0.0532958	4.58374e-07	-8.59996e-07	0.00812033	0.000448191	-0.000349113	0	440.151
3743	3.12535	6.8026	0.0623457	2.82755e-07	-2.16118e-07	0.000987806	-9.3302e-05	-4.34724e-05	0	274.669
3746	13.2714	12.662	0.0667517	1.17622e-06	2.65369e-06	-0.0296719	0.000132623	-0.00202419	0	1718.22
3750	13.9082	1.02704	0.0550296	1.29303e-07	-5.06143e-08	-0.000229547	-2.46922e-06	-7.31526e-06	0	358.248
3752	19.9197	7.00291	0.0601039	2.36373e-08	-4.57955e-07	-0.00381694	0.000376527	-0.000372742	0	631.592
3756	15.4433	10.0719	0.0620836	4.49547e-07	1.06076e-06	-0.0022791	0.000375038	-0.00121378	0	726.44
3757	25.0217	8.55797	0.0666723	-2.09668e-08	-3.56534e-07	-0.000411398	0.000138891	6.73121e-05	0	171.813
3758	5.56823	12.5298	0.0630884	-3.77429e-07	-4.01699e-06	-0.00423456	-0.000159542	1.14878e-05	0	53.3976
3759	8.78605	5.16605	0.074135	4.52245e-07	-2.50268e-06	-0.00118697	-0.000186781	-0.000253165	0	511.477
3760	6.45505	11.2302	0.0601889	9.08122e-07	-2.72431e-06	-0.00267794	-0.000230352	-0.000128848	0	284.23
3762	20.2673	7.11978	0.0635572	-6.95238e-08	-8.30804e-07	0.00124456	0.000363977	-0.000343065	0	149.696
3763	9.56268	7.18264	0.0575201	3.99523e-07	-7.76274e-07	-0.00285792	-0.000242274	-0.000452657	0	169.75
3765	2.69501	7.04645	0.0739679	3.51465e-07	-2.51063e-07	-0.0032657	-6.9757e-05	-3.14285e-05	0	250.668
3771	22.5076	6.84438	0.0531057	-1.07821e-07	-5.00942e-07	0.0032346	0.000282797	-0.000135377	0	735.154
3774	24.2968	4.07545	0.0716501	-1.91017e-08	2.75679e-08	-0.00188681	0.000106413	-6.55527e-05	0	351.152
3775	21.1506	4.89892	0.0666553	3.54447e-09	-6.72671e-07	-0.0023579	0.000232118	-0.000192029	0	468.579
3778	1.85639	9.84776	0.0666303	7.72525e-07	-3.25747e-06	0.00020612	-3.26915e-05	4.40557e-05	0	72.3973
3783	23.934	4.2392	0.0715735	-1.78209e-09	-1.54429e-08	0.000799346	0.000118432	-7.26181e-05	0	228.091
3785	8.20127	14.8458	0.0560957	-1.74164e-06	-1.93176e-07	-0.00562866	-8.04018e-05	-0.000177946	0	20.379
3786	13.9175	12.4397	0.0648627	1.29793e-06	2.85266e-06	-0.00701684	0.000278433	-0.00203938	0	439.781
3792	14.0443	14.9401	0.0743138	1.39283e-06	3.14994e-06	-0.00953316	0.00011537	-0.00312998	0	5337.58
3795	12.3685	2.51764	0.055753	8.08601e-07	-1.90525e-06	-0.00115116	-3.2757e-05	-0.000122146	0	1033.44
3797	6.18871	3.3436	0.0710468	-1.07514e-06	-3.75538e-06	0.000938174	-0.000106809	-7.74125e-05	0	359.098
3798	5.51487	11.5957	0.0592673	1.49846e-07	-3.93433e-06	-0.00584405	-0.000183911	-2.14931e-05	0	98.8972
3800	23.0163	6.24794	0.0681058	-2.1981e-08	-6.70246e-07	-0.000436781	0.000239552	-0.000110996	0	488.924
3803	11.1204	7.78565	0.0695706	6.12087e-07	-5.12563e-07	-0.00592392	-0.000185249	-0.000646041	0	1070.65
3804	12.6121	4.167	0.0638389	4.25304e-07	-1.73629e-06	0.00194267	-6.51194e-05	-0.000289246	0	839.772
3805	23.4636	7.57765	0.0554453	1.17332e-08	-8.04753e-07	0.0021841	0.000251778	-6.94867e-05	0	222.945
3806	17.6774	10.6743	0.0607886	8.17504e-07	1.62145e-06	0.0100802	0.000551204	-0.000891944	0	1317.54
3811	18.2439	4.80569	0.0745197	-2.46166e-07	6.32932e-07	-0.00257895	0.000204442	-0.000339103	0	182.748
3813	20.184	2.10142	0.0671732	-1.95275e-07	-1.28751e-07	-0.00249746	8.27693e-05	-6.50209e-05	0	726.177
3814	16.0996	5.7628	0.050112	-1.97089e-07	7.13217e-07	-0.00199949	0.000150454	-0.000512129	0	462.533
3819	6.00745	8.54127	0.055619	1.10401e-06	-1.4487e-06	-0.00145244	-0.000217905	-0.000145075	0	427.938
3823	18.1277	8.33229	0.064284	1.68633e-07	1.32452e-06	0.00457762	0.000444178	-0.000699992	0	280.286
3826	26.6218	6.69997	0.0615483	3.92754e-08	-6.41129e-07	-0.000637908	3.05146e-05	5.62003e-06	0	288.206
3827	1.17991	13.9844	0.0547951	1.04148e-07	-4.24199e-06	0.0016942	-5.05925e-06	0.000193665	0	74.3844
3829	16.455	15.0161	0.0697327	1.3575e-06	5.14971e-06	0.0206155	9.92642e-06	-0.00138863	0	110.13
3836	11.3671	3.4185	0.0615703	5.28822e-07	-2.22582e-06	0.00177705	-8.98247e-05	-0.000208351	0	191.433
3839	9.93874	12.3361	0.0725687	5.50874e-07	1.16987e-06	-0.00272564	-0.000282641	-0.000764853	0	339.623
3841	16.1014	4.90272	0.0543975	1.00029e-07	3.46141e-07	-0.00473971	0.0001433	-0.000398661	0	758.246
3843	17.1644	7.36185	0.0583703	-8.24358e-09	2.05506e-06	0.00157834	0.000342084	-0.000640472	0	558.58
3846	2.41348	14.4645	0.0549221	-2.82606e-07	-2.99283e-06	-0.00184848	-2.25325e-05	0.000194861	0	22.0893
3848	10.5386	3.40695	0.0707416	3.20371e-07	-2.46059e-06	-0.000183288	-0.000104308	-0.000177984	0	470.421
3850	22.3871	3.82522	0.0688243	3.43976e-08	-3.34756e-07	-0.00301612	0.000153666	-0.000106631	0	380.159
3851	17.9646	11.6696	0.0630064	1.26093e-06	1.0881e-06	0.01529	0.000486797	-0.000866422	3	1987.66
3852	9.33902	6.40466	0.0584003	4.96549e-07	-1.5905e-06	0.00258142	-0.000229713	-0.000341388	0	82.2404
3853	9.86246	8.32044	0.0617272	5.20578e-07	-3.16758e-07	0.00139802	-0.00025679	-0.0005691	0	523.333
3855	23.0001	7.24067	0.0580163	-6.06126e-08	-6.31615e-07	0.000365155	0.000276181	-0.000104476	0	535.8
3856	1.91526	1.10532	0.073815	-1.14994e-07	-1.21938e-07	0.000983729	-3.20919e-06	-4.09782e-06	0	89.1994
3859	20.3557	9.33585	0.0553028	5.19226e-07	-8.9589e-07	0.00627785	0.000454937	-0.000352283	0	945.67
3862	26.8792	3.69212	0.0615808	-3.86589e-08	-6.13073e-08	-1.55647e-05	9.28578e-06	-3.22632e-05	0	161.452
3863	18.0837	1.08722	0.0705584	-3.06328e-08	-5.96079e-09	-0.00255642	1.3545e-05	-1.01573e-05	0	181.847
3864	4.38812	3.18712	0.0695522	-1.58327e-06	-2.46168e-06	-0.000312358	-7.19353e-05	-4.50674e-05	0	249.271
3865	2.6967	5.98892	0.0698256	-1.12726e-09	-3.70634e-07	0.000695806	-6.03534e-05	-4.36602e-05	0	273.078
3869	5.837	11.9822	0.0567482	6.80039e-08	-3.83602e-06	-0.00723071	-0.000185469	-3.25714e-05	0	114.679
3876	6.14348	8.47418	0.0749112	9.98346e-07	-1.48539e-06	9.24702e-05	-0.000223222	-0.000152502	0	87.4082
3878	16.5131	3.74933	0.0514407	1.42946e-07	2.61169e-07	-0.0111104	0.000108291	-0.000239593	0	326.869
3881	6.74925	12.0926	0.0558099	4.29524e-07	-2.54754e-06	-0.00623351	-0.000213125	-0.000126303	0	233.582
3882	21.31	2.5712	0.0708149	-2.08484e-08	-3.31271e-07	-0.000723192	0.000109168	-9.59218e-05	0	511.55
3883	12.8923	13.1183	0.0739474	1.18277e-06	2.64703e-06	-0.0208416	-6.69651e-05	-0.00212993	0	1527.62
3884	13.6176	5.76946	0.0662946	-4.75654e-08	-6.48171e-07	-0.00143009	-4.85817e-06	-0.000526327	0	286.086
3885	4.51592	11.9046	0.0595048	-1.13657e-08	-2.8737e-06	-0.00194447	-0.000132362	4.03014e-05	0	257.511
3886	1.1513	6.93872	0.0651427	1.1652e-07	-1.45587e-07	4.87538e-05	-8.59351e-06	-1.92474e-05	0	96.9742
3900	17.0396	3.03744	0.0612458	1.81825e-07	5.71337e-07	-0.00206203	8.40538e-05	-0.00019616	0	799.399
3903	13.4167	8.60544	0.0743312	1.06005e-07	5.3476e-08	-0.00598761	9.25136e-06	-0.000930116	0	395.555
3904	12.3225	12.8239	0.0675058	8.22838e-07	2.25609e-06	-0.00955403	-0.000123863	-0.00169627	0	614.261
3905	13.9401	11.6179	0.0746858	9.51529e-07	2.04821e-06	-0.0126196	0.000229067	-0.00170563	0	1356.27
3906	12.8439	9.36456	0.0592569	2.95392e-07	6.76287e-07	0.00237831	-1.5211e-05	-0.00107344	0	118.529
3909	5.67219	12.4515	0.0671649	-2.76481e-07	-3.88794e-06	-0.00180096	-0.000163381	5.57358e-06	0	237.345
3912	16.4312	7.68249	0.0570961	-4.32097e-08	2.42534e-06	-0.000406187	0.000308714	-0.000761328	0	446.706
3913	25.4629	3.80224	0.062432	-1.15956e-07	-1.26514e-08	0.00308249	5.9347e-05	-5.31672e-05	0	225.721
3914	11.2499	14.627	0.0733503	-8.61589e-07	3.18319e-06	-0.0190675	-0.000187004	-0.00121142	0	634.484
3918	12.7735	15.702	0.0636365	4.05077e-07	3.34688e-06	-0.0359615	-0.000132388	-0.00211896	0	2404.38
3919	16.2872	3.64798	0.0502387	3.46689e-07	3.60008e-08	0.00297866	9.85805e-05	-0.000237928	0	233.577
3921	5.29556	3.11114	0.0633075	-1.30046e-06	-3.33926e-06	0.000182149	-9.0542e-05	-5.60631e-05	0	412.482
3922	8.37148	11.7976	0.0587764	9.97897e-07	-1.26283e-07	-0.00434537	-0.000285999	-0.000398338	0	357
3927	3.45309	6.87843	0.0697388	3.48274e-07	-3.47937e-08	-0.00050508	-0.000109592	-4.70396e-05	0	150.533
3928	5.39427	3.17865	0.056328	-1.36083e-06	-3.42234e-06	0.000807251	-9.40256e-05	-5.85103e-05	0	457.253
3934	22.7677	6.64186	0.056191	-4.39181e-08	-5.25139e-07	0.000865131	0.000255208	-0.000120509	0	235.678
3937	1.91026	13.8984	0.0676083	1.60468e-07	-3.60172e-06	-0.00243586	-2.48979e-05	0.000181607	0	50.6629
3940	16.086	4.55817	0.0645726	2.54648e-07	2.89349e-07	-0.00675011	0.000101448	-0.00035503	0	694.855
3941	26.6066	2.4665	0.0550538	-4.51337e-08	8.64111e-08	-0.0013306	7.20162e-06	-3.0181e-05	0	270.383
3944	12.7112	4.09413	0.0591406	5.17823e-07	-1.72937e-06	0.00131597	-5.50569e-05	-0.000278401	0	31.9602
3946	6.93278	6.7374	0.0695431	4.09974e-07	-1.70577e-06	-0.00234974	-0.000223151	-0.000192301	0	302.194
3947	8.25655	10.1342	0.0733352	1.43184e-06	-9.69055e-07	0.000816874	-0.000284531	-0.000392789	0	783.903
3948	15.5857	8.18938	0.0683211	7.55926e-10	4.62465e-07	-0.0065357	0.00027831	-0.000911797	0	945.837
3949	17.6091	11.1194	0.0509874	6.77461e-07	1.74714e-06	0.0035546	0.000550753	-0.000953718	0	137.534
3951	6.28051	6.96667	0.0655391	4.45754e-07	-1.35068e-06	0.000664095	-0.000205276	-0.000152342	0	424.438
3954	14.4292	12.2595	0.0623986	9.03208e-07	2.71279e-06	-0.0223157	0.000438698	-0.00194852	0	2109.84
3955	10.8308	9.40509	0.0671943	1.26322e-06	-7.6494e-08	-0.0045881	-0.000233637	-0.000780516	0	528.104
3959	20.8362	2.17255	0.0636947	-7.14712e-08	-2.31126e-07	-0.00259149	9.271e-05	-6.80466e-05	0	206.177
3961	10.1294	3.81381	0.0601669	1.87348e-07	-2.67769e-06	0.00194059	-0.000122061	-0.000196222	0	412.481
3964	16.3923	4.40306	0.0693892	1.30803e-07	3.61459e-07	0.00466421	0.00012079	-0.000314857	0	442.405
3965	24.0064	7.30876	0.0541737	8.02346e-08	-5.67929e-07	-0.000434868	0.000212477	-3.93908e-05	0	205.938
3968	12.7531	13.0917	0.0678998	1.10036e-06	2.49539e-06	-0.0139987	-8.47906e-05	-0.00200798	0	773.579
3969	20.9824	7.95525	0.0679346	-8.49892e-08	-1.07244e-06	-0.00185963	0.000395701	-0.000270997	0	140.883
3971	22.8855	5.94553	0.0694973	2.50536e-08	-6.92283e-07	-0.00281307	0.000231677	-0.000116324	0	481.506
3972	15.7122	4.47648	0.0692248	2.95677e-07	1.05515e-08	0.000599024	9.53203e-05	-0.000362445	0	517.37
3973	9.80116	15.3841	0.0671955	-1.92086e-06	2.82028e-06	-0.0136315	-1.31336e-05	-0.000503232	0	110.745
3977	11.7391	13.0944	0.0674645	2.88342e-07	2.11676e-06	0.0012034	-0.000229859	-0.00147249	0	1224.37
3978	26.9373	1.59618	0.0638	-1.06172e-08	1.7084e-07	-0.000833567	2.2111e-06	-1.54053e-05	0	187.805
3983	16.9543	10.1081	0.0718977	5.39613e-07	2.63582e-06	0.00657373	0.000547916	-0.00100586	0	509.539
3985	2.88918	3.5026	0.0501551	-5.0901e-07	-1.16249e-06	0.00147432	-4.21958e-05	-4.4525e-05	0	182.373
3986	26.1488	1.03451	0.0623929	-3.50047e-09	1.70129e-09	-0.0018215	2.03605e-06	-2.50592e-06	0	69.7331
3994	18.0758	11.9448	0.0575157	1.68796e-06	1.04304e-06	-0.011997	0.00047954	-0.000821976	0	867.814
3997	23.9403	4.84944	0.0602473	2.01391e-08	-1.08955e-07	0.00141727	0.00014135	-7.06646e-05	0	206.898
3998	11.2253	8.99186	0.0560994	9.83046e-07	-2.89335e-07	0.00126939	-0.000237427	-0.000810652	0	525.767
4000	6.59102	13.4928	0.0706538	-8.88896e-07	-2.48363e-06	-0.00598455	-0.000158735	-2.95908e-05	0	94.7321
4002	24.4332	6.74893	0.0501567	1.10681e-07	-4.11117e-07	0.00738907	0.000164781	-3.83611e-05	0	415.727
4007	14.3309	1.16407	0.0501607	3.88246e-07	-4.10929e-08	0.00712679	-8.09405e-06	-1.3969e-05	0	545.257
4011	13.8775	8.79137	0.0742602	5.80039e-08	1.4145e-07	-0.018255	6.53682e-05	-0.00104299	0	938.875
4012	14.1896	3.43592	0.0570594	1.07214e-06	-1.05074e-06	0.000275261	2.83498e-06	-0.000211903	0	559.342
4015	16.0367	3.67771	0.0715494	6.00725e-07	-4.21791e-09	0.00169468	9.65265e-05	-0.000266545	0	697.453
4016	21.1736	5.99953	0.0701638	-2.04178e-08	-7.35635e-07	0.00283304	0.000289082	-0.000236473	0	591.486
4017	25.2669	7.35917	0.0584386	6.98404e-08	-3.71775e-07	0.00181357	0.000118109	1.85935e-05	0	292.427
4019	3.96802	1.74823	0.0589099	-1.10809e-06	-1.09695e-06	0.000136535	-2.63454e-05	-1.73236e-05	0	48.859
4020	1.20015	2.71462	0.0539244	-3.79224e-08	-1.1264e-06	0.000761982	-4.7133e-06	-2.6186e-05	0	258.043
4021	3.6386	8.06175	0.0543836	7.62433e-07	-1.38329e-06	-0.00165682	-0.000114182	-2.76018e-05	0	270.613
4023	14.5027	11.3139	0.0688551	7.36753e-07	1.54683e-06	0.00213464	0.000359371	-0.0016406	0	562.626
4025	2.50127	7.61174	0.0724735	2.386e-07	-1.92749e-07	0.00101288	-6.8122e-05	-2.58882e-05	0	236.066
4028	20.8233	4.10515	0.0584646	-2.66943e-08	-5.03411e-07	0.000352648	0.000202055	-0.00016839	0	170.095
4035	12.3626	15.9469	0.0515807	3.32002e-07	4.07058e-06	-0.0318758	0.000173725	-0.00166146	0	870.809
4038	8.97659	3.30788	0.050107	-7.6378e-08	-3.05796e-06	-0.000528408	-0.000116257	-0.000150436	0	361.68
4040	14.9722	1.59059	0.0572039	9.98165e-07	-4.88018e-07	0.00256507	8.82128e-06	-4.32538e-05	0	334.827
4050	8.22933	13.0834	0.0552444	1.15956e-07	-2.83566e-07	-0.00475395	-0.000236679	-0.00031749	0	67.1994
4052	23.1735	9.73467	0.0507918	-3.94511e-07	-1.39283e-06	0.00228478	0.00024942	3.11759e-05	0	214.778
4053	20.3307	3.81238	0.0629752	-8.5829e-08	-5.49536e-07	0.00402245	0.000204369	-0.00018426	0	414.305
4056	12.3105	4.64945	0.0693571	3.95478e-07	-1.82584e-06	-0.00326331	-0.000100155	-0.000350556	0	296.643
4059	13.393	7.10306	0.0747271	1.99321e-07	-1.24965e-07	0.00164526	-1.98435e-05	-0.000723686	0	546.029
4060	23.0171	6.89475	0.0500955	-3.97596e-08	-6.09696e-07	-0.000979685	0.000253079	-0.000107705	0	249.834
4061	25.4844	6.16696	0.0742269	-1.20336e-08	-3.40327e-07	0.000441372	9.38103e-05	-2.53906e-05	0	242.387
4062	19.3861	3.86329	0.0593086	-3.28679e-07	1.58878e-08	-0.00055451	0.000202707	-0.000217616	0	291.211
4064	3.51924	8.16985	0.0720407	8.49315e-07	-1.59348e-06	-0.00182261	-0.00011114	-2.49383e-05	0	151.329
4065	17.2748	14.2005	0.0704772	1.24909e-06	3.16454e-06	0.0173626	0.000288482	-0.00101407	0	474.577
4067	22.1382	4.34307	0.0563027	-1.76162e-08	-6.44236e-07	-0.00122777	0.000195022	-0.000134108	0	542.781
4070	1.81423	12.7745	0.0533691	5.18773e-07	-4.08494e-06	-0.00256615	-2.6088e-05	0.000152132	0	49.3939
4072	12.4861	15.9241	0.0741419	4.81817e-07	3.73278e-06	-0.0732478	0.000150721	-0.00178776	0	552.324
4076	15.2759	14.2779	0.0517036	1.37191e-06	4.06131e-06	0.0299836	0.000334079	-0.00214526	0	1484.38
4077	13.2403	12.3277	0.0504497	1.27893e-06	2.84675e-06	0.0350139	5.85136e-05	-0.00191942	0	931.329
4078	5.996	1.32027	0.0506772	-2.16041e-07	-4.59873e-07	0.00509802	-1.63525e-05	-1.24347e-05	0	237.825
4079	16.7203	14.0008	0.0668978	8.60877e-07	4.51879e-06	0.012686	0.000361033	-0.00127585	0	146.386
4084	1.6318	6.61198	0.0738072	9.06929e-08	-3.52215e-07	-0.000817919	-2.72409e-05	-2.66593e-05	0	178.314
4085	16.0469	11.3363	0.0700904	7.75713e-07	2.34741e-06	0.0143064	0.000560346	-0.00133114	0	182.158
4086	7.3881	13.0842	0.052518	-1.45117e-07	-1.86617e-06	-0.00607391	-0.000206089	-0.000162094	0	231.251
4088	26.6767	4.71618	0.0598427	-1.92754e-08	-1.63487e-07	-0.00178349	1.52993e-05	-3.56456e-05	0	456.779
4095	6.36883	13.5067	0.0570551	-9.3432e-07	-2.58153e-06	-0.00456211	-0.00014392	-8.98348e-07	0	105.878
4103	6.44285	2.78089	0.0605254	-8.06309e-07	-2.72877e-06	-0.00102457	-9.90317e-05	-5.933e-05	0	322.006
4106	2.88694	10.8645	0.0714545	9.79434e-07	-3.46863e-06	-0.00123374	-8.8649e-05	5.83556e-05	0	67.2546
4113	8.337	7.93516	0.067494	3.80904e-07	-1.23745e-06	-0.00591861	-0.000258891	-0.000349053	0	359.156
4116	10.177	4.08825	0.0693249	2.08464e-07	-2.60402e-06	-0.000191203	-0.000134864	-0.000217263	0	385.144
4121	8.19879	3.79609	0.0724925	-2.57386e-07	-3.22662e-06	0.0014451	-0.00013907	-0.000146937	0	438.482
4124	14.3881	7.03257	0.0731361	2.60361e-07	-1.23531e-08	-0.00591386	7.9765e-05	-0.000720622	0	719.017
4127	10.1458	7.25273	0.0513406	4.33267e-07	-6.36297e-07	-0.00227522	-0.000218441	-0.000498059	0	399.302
4133	15.9843	10.9433	0.0560281	9.38829e-07	2.27174e-06	-0.00656582	0.00056959	-0.0013215	0	1496.41
4135	22.3158	5.48292	0.0521836	3.4057e-08	-6.64025e-07	-0.00086485	0.000234515	-0.000147714	0	590.055
4138	12.6788	14.2227	0.0703192	1.01908e-06	2.76214e-06	0.00680707	7.40637e-08	-0.00226938	0	586.374
4142	5.25621	7.52305	0.0634133	4.90649e-07	-1.17862e-06	-0.00416994	-0.000182854	-0.000101456	0	213.45
4144	6.85673	11.2018	0.0500694	1.30423e-06	-2.11419e-06	0.0035442	-0.000253448	-0.000174002	0	136.062
4145	18.3543	6.43656	0.0511729	-1.43225e-07	7.17995e-07	-0.00283956	0.00032767	-0.000479604	0	889.037
4146	10.1521	15.235	0.0508852	-1.47968e-06	3.623e-06	-0.0113792	-4.75384e-05	-0.000634083	0	57.2711
4147	5.12878	4.75874	0.0605799	-3.57006e-07	-2.25063e-06	-0.00139365	-0.000127225	-8.90727e-05	0	221.009
4150	4.6817	10.9641	0.053728	1.07686e-07	-2.85071e-06	-0.00105487	-0.000161181	-3.6567e-06	0	275.285
4151	12.1198	5.00731	0.0577578	3.46967e-07	-1.68049e-06	-0.000929811	-8.22016e-05	-0.000371365	0	171.996
4152	11.4354	10.6693	0.0630387	1.17502e-06	6.89996e-07	-0.00893669	-0.000195537	-0.0010827	0	471.594
4153	24.3928	6.0346	0.0582068	1.08398e-07	-3.18901e-07	0.00398664	0.000162359	-5.66122e-05	0	310.02
4154	1.94922	2.16924	0.0610591	-6.65294e-07	-1.21883e-06	0.000693188	-1.34862e-05	-2.06509e-05	0	68.503
4156	15.0088	2.59849	0.0576053	1.08907e-06	-6.56498e-07	-0.00653437	1.53888e-05	-0.000143014	0	748.347
4160	23.2468	3.32816	0.0582288	1.62419e-09	-3.69085e-08	-0.00089829	0.000118238	-7.39483e-05	0	270.514
4163	21.2015	7.28777	0.0703645	-1.56001e-07	-8.55624e-07	0.00361658	0.000337454	-0.000249477	0	185.937
4164	14.364	5.1405	0.0646434	3.84981e-08	-5.25642e-07	-0.00155865	4.25398e-05	-0.000449228	0	644.664
4167	18.2992	8.84905	0.0696012	1.1425e-07	8.1166e-07	0.0010822	0.000495937	-0.000688609	0	742.298
4168	5.23759	8.25666	0.0527649	1.38292e-06	-1.7109e-06	-0.00124184	-0.000185805	-9.53127e-05	0	67.6328
4171	21.7848	9.25518	0.0710814	-2.53598e-08	-9.57725e-07	0.00653995	0.000365203	-0.00016557	0	473.314
4172	12.0764	14.0455	0.0648587	3.0963e-07	2.92966e-06	0.0144599	-0.000209107	-0.00173196	0	961.569
4173	12.3346	5.91544	0.0688274	-7.04801e-09	-8.531e-07	-0.00410541	-9.79094e-05	-0.000512596	0	175.408
4176	5.19595	15.4269	0.0654906	-5.32971e-07	-3.62249e-06	-0.00190489	-4.1679e-05	0.000148251	0	58.1464
4177	2.40314	6.48631	0.0505321	6.36875e-09	-3.71257e-07	-0.000209261	-5.01526e-05	-3.27504e-05	0	109.64
4179	10.0148	14.7618	0.0589128	-9.70805e-07	2.75812e-06	-0.0173467	-0.000109954	-0.000637318	0	320.329
4184	21.159	4.55213	0.0635042	-3.04678e-08	-6.49218e-07	-0.0018855	0.000221097	-0.000179313	0	286.999
4188	12.3876	6.86769	0.0659968	2.25938e-07	-2.03522e-07	-0.00141516	-7.62026e-05	-0.000599072	0	542.3
4191	19.4745	9.38408	0.0720973	5.30497e-07	-7.1444e-07	-0.0035296	0.000515954	-0.000523841	0	303.209
4196	9.61857	5.61842	0.0715289	6.26464e-07	-2.02437e-06	0.00258117	-0.000202293	-0.000316759	0	424.18
4200	18.777	8.8579	0.0572689	3.09701e-07	2.50913e-07	-0.00145092	0.000478957	-0.000615965	0	620.955
4203	19.2114	1.42331	0.0549855	-1.84954e-07	6.06374e-08	-0.000245493	3.19026e-05	-2.92883e-05	0	209.296
4206	26.0763	1.9757	0.0630495	-5.0671e-08	-2.25132e-08	-0.000515077	1.38615e-05	-1.67148e-05	0	138.677
4210	3.66096	13.2119	0.0663178	-2.4026e-07	-2.37585e-06	-0.000737434	-6.96456e-05	0.000131011	0	92.7311
4214	7.99579	11.2769	0.0710004	1.43355e-06	-6.89039e-07	-0.0057607	-0.000283198	-0.000338414	0	152.197
4216	2.76267	14.3302	0.0608545	-5.96444e-07	-2.52719e-06	-0.000813422	-3.45999e-05	0.000183255	0	55.4034
4220	22.7818	3.58784	0.0575848	2.58041e-08	-2.04317e-07	0.00110557	0.000139881	-9.35889e-05	0	297.487
4225	8.73492	13.3492	0.0629602	1.18568e-08	4.53468e-07	-0.00861335	-0.00022153	-0.000415796	0	188.572
4226	9.70709	10.3998	0.0675882	9.38288e-07	4.62099e-08	-0.0109169	-0.000285071	-0.000663997	0	733.62
4233	11.5393	13.6406	0.06364	-3.094e-08	2.36498e-06	-0.0161997	-0.000242677	-0.00145077	0	266.097
4235	1.47915	9.63959	0.0577111	4.57893e-07	-3.08773e-06	-0.00270772	-1.85527e-05	4.05755e-05	0	169.391
4237	15.8789	4.2699	0.0736613	5.00629e-07	9.4468e-08	-0.00258981	9.69778e-05	-0.000345054	0	334.186
4240	26.0744	5.02118	0.059117	-2.04497e-08	-1.11682e-07	-8.4065e-05	4.86486e-05	-3.74232e-05	0	311.452
4241	6.26015	5.50721	0.0618566	5.09651e-08	-2.10064e-06	0.00166519	-0.000166184	-0.000128197	0	300.545
4243	19.0316	2.44676	0.0517933	-3.96165e-07	2.15749e-07	-0.00343182	8.78717e-05	-0.000130906	0	357.832
4246	9.71109	10.7622	0.0613645	1.05113e-06	3.60395e-07	-0.000215821	-0.000281213	-0.000689516	0	982.125
4247	24.5678	8.67019	0.0590965	-1.06069e-07	-4.82997e-07	0.00465969	0.000170452	3.80691e-05	0	509.746
4249	8.73774	8.5101	0.0699526	6.06354e-07	-8.57917e-07	-0.00108775	-0.000292934	-0.000411584	0	414.365
4251	22.7149	1.99218	0.0624149	-5.20768e-08	-3.26322e-08	-0.000825758	6.83801e-05	-3.71269e-05	0	385.638
4252	9.67386	1.31847	0.0661605	1.31959e-07	-8.1692e-07	0.0013906	-1.66361e-05	-1.8862e-05	0	352.497
4257	9.01987	4.66182	0.0646737	3.21039e-07	-2.8441e-06	0.00118192	-0.000168384	-0.000223661	0	546.981
4258	19.9428	11.0208	0.0694747	1.06053e-06	-7.41576e-07	0.00534987	0.000472248	-0.000389395	0	383.472
4259	5.27356	14.1074	0.0595105	-1.27669e-06	-3.70293e-06	-0.00336359	-8.86084e-05	0.000100009	0	63.6697
4260	9.00132	8.01203	0.0715048	4.53742e-07	-6.46227e-07	-0.00211405	-0.000263775	-0.00042122	0	447.048
4267	20.4449	9.01969	0.0553694	2.24276e-07	-8.33262e-07	-0.00160251	0.00044154	-0.000329487	0	240.153
4269	5.09187	6.3537	0.0733256	2.3942e-07	-1.15929e-06	0.00112726	-0.000156147	-0.000102517	0	314.703
4270	3.96857	2.53052	0.0517724	-1.83969e-06	-1.81685e-06	0.00127989	-5.14086e-05	-3.24067e-05	0	222.745
4271	20.2283	3.16157	0.0746728	-1.29671e-07	-3.70282e-07	0.00126567	0.000152593	-0.000134316	0	374.128
4272	6.83735	10.9962	0.0578227	1.30658e-06	-1.98422e-06	-0.00397662	-0.000233945	-0.000176701	0	62.9688
4273	3.76482	12.1839	0.0712447	1.45977e-07	-2.40001e-06	-0.00253937	-8.97432e-05	9.03317e-05	0	134.502
4274	21.6424	2.7504	0.0556981	-1.67861e-08	-3.43219e-07	-0.00322254	0.00012149	-9.73453e-05	0	794.375
4276	19.7501	9.4351	0.0721289	6.86642e-07	-9.30162e-07	0.00294701	0.000491739	-0.000470092	0	448.897
4278	15.1911	8.8658	0.0582436	2.42536e-07	3.40661e-07	-0.0157867	0.000281864	-0.00104107	0	909.776
4280	3.72657	7.23029	0.0592542	3.59648e-07	-1.70891e-07	-0.00135476	-0.000113074	-4.10338e-05	0	106.737
4281	8.2836	8.65439	0.0587717	8.48009e-07	-1.1527e-06	0.00265137	-0.000285051	-0.000370349	0	535.817
4286	8.63477	1.33567	0.0726611	9.97132e-08	-7.46655e-07	0.00603505	-1.06226e-05	-1.13713e-05	0	322.672
4288	15.612	3.2835	0.0562143	9.21819e-07	-2.92404e-07	0.00407935	6.78959e-05	-0.000210812	0	500.355
4290	26.2508	9.2736	0.0594695	-2.43054e-08	-3.05522e-07	0.00431899	4.97693e-05	0.000141041	0	133.873
4291	13.5396	14.8816	0.0610514	1.39461e-06	3.00158e-06	0.000468517	-7.82346e-05	-0.00310971	0	2077.66
4293	8.69998	10.8502	0.0634549	1.30199e-06	-3.48607e-07	-0.00617463	-0.000295263	-0.000461962	0	550.641
4294	21.0698	8.50326	0.0744424	-7.63346e-08	-1.11543e-06	0.00382822	0.000411018	-0.000256673	0	66.9688
4298	24.0699	2.58819	0.0728639	-2.04388e-07	6.87632e-08	0.00080601	7.30589e-05	-4.39845e-05	0	215.67
4299	7.46358	1.34329	0.0711488	-7.68823e-09	-1.07347e-06	0.000997643	-2.50556e-05	-2.36281e-05	0	436.679
4301	18.2853	4.23335	0.0530268	-2.48441e-07	6.53194e-07	0.00119824	0.000199632	-0.000285795	0	217.158
4302	4.44869	12.9997	0.0507384	-2.5354e-07	-2.9173e-06	-0.00344689	-0.00010314	9.36364e-05	0	24.2537
4303	19.1585	11.3224	0.0545568	1.71058e-06	5.83696e-09	0.00230623	0.000493369	-0.000575094	0	628.854
4309	11.6805	11.0789	0.0621761	6.57019e-07	9.72246e-07	0.00438509	-0.00017094	-0.00119264	0	604.154
4310	10.0562	15.2972	0.0596968	-1.54814e-06	3.42875e-06	-0.0122141	-3.26102e-05	-0.000586198	0	177.682
4311	8.79132	6.86525	0.0590064	3.08283e-07	-1.30719e-06	-0.00255978	-0.000242547	-0.000346527	0	121.709
4312	5.34413	13.4444	0.0684068	-6.02358e-07	-4.2499e-06	-0.00307768	-0.000115792	6.62994e-05	0	161.706
4313	11.844	7.46079	0.0544584	5.09151e-07	-2.03987e-07	0.0170742	-0.000147343	-0.000669666	0	800.26
4314	6.91581	7.35232	0.0562071	4.72887e-07	-1.35371e-06	-0.0022091	-0.00022213	-0.00020228	0	484.467
4315	22.1771	9.359	0.0516917	-1.24706e-07	-9.22695e-07	0.00244129	0.000337832	-0.000101847	0	700.512
4319	16.4135	1.88572	0.0559102	4.16824e-07	-6.43533e-08	-0.00602482	2.14798e-05	-8.18323e-05	0	539.456
4324	3.71748	10.0684	0.0649097	9.28003e-07	-2.69745e-06	0.00143911	-0.000124169	8.26975e-06	0	115.527
4325	19.855	4.03158	0.0728485	-2.14443e-07	-3.63133e-07	-2.40458e-05	0.000214564	-0.000212882	0	292.805
4328	23.4078	3.89917	0.0672421	2.21465e-08	-5.5116e-08	-0.0019837	0.000133621	-8.51852e-05	0	570.65
4331	14.8492	11.4387	0.0745706	5.58727e-07	1.69503e-06	0.00888359	0.000395342	-0.00165861	0	1015.07
4333	3.83113	11.0495	0.0512912	4.65112e-07	-2.66322e-06	-0.0031262	-0.000119705	4.2683e-05	0	286.019
4337	21.2609	1.18726	0.0737909	-8.91522e-09	-1.25036e-08	-0.0021641	1.62503e-05	-6.88532e-06	0	369.916
4339	16.0045	12.6757	0.0536922	5.70064e-07	3.32053e-06	-0.0108018	0.000506188	-0.00156156	0	553.144
4340	13.1703	12.239	0.0621619	1.29884e-06	2.79364e-06	0.016691	9.32784e-05	-0.00186666	0	851.997
4341	3.91843	12.9409	0.0657493	-2.74441e-07	-2.2952e-06	-0.00157704	-8.40427e-05	0.000112139	0	40.6867
4343	6.67576	13.3827	0.0684204	-7.53876e-07	-2.42564e-06	-0.00548307	-0.000165916	-4.06002e-05	0	264.181
4344	11.7515	10.6639	0.0631256	1.06172e-06	8.78475e-07	-0.0131099	-0.000168137	-0.00115212	0	1113.13
4349	17.1195	2.94291	0.062735	1.58774e-07	5.63707e-07	-0.000318479	8.34227e-05	-0.000186266	0	791.893
4350	17.3603	1.60351	0.0724718	-9.2028e-08	1.08417e-07	-0.00398675	2.82489e-05	-4.52424e-05	0	623.972
4353	10.4639	8.96324	0.0561513	9.07969e-07	-2.70039e-07	-0.0109395	-0.000251302	-0.000696154	0	408.912
4355	24.4451	3.30473	0.0509401	-2.42727e-08	9.74921e-08	-0.00190799	7.96608e-05	-5.34129e-05	0	211.896
4356	17.1922	11.4561	0.0736912	7.93932e-07	2.7454e-06	0.0127764	0.000535782	-0.00105524	3	2526.25
4360	4.82405	13.1693	0.0611385	-4.8172e-07	-4.0203e-06	-0.00299058	-0.000107954	8.4534e-05	0	149.671
4365	6.08812	1.26023	0.0593025	-1.82364e-07	-3.74269e-07	0.00482016	-1.46415e-05	-8.78439e-06	0	337.535
4367	5.50421	14.2934	0.0650111	-1.43297e-06	-3.65758e-06	-0.00288389	-8.41136e-05	9.60234e-05	0	83.8645
4369	11.4046	10.3058	0.0740622	1.07393e-06	3.93555e-07	-0.00664559	-0.000214448	-0.00101199	0	1295.08
4371	11.7632	2.99766	0.0563523	7.37059e-07	-2.14585e-06	0.00376254	-6.81358e-05	-0.00015995	0	265.41
4374	6.27085	13.6863	0.053883	-1.09308e-06	-2.76369e-06	-0.00095771	-0.000131194	1.07426e-05	0	62.552
4382	11.2654	10.2553	0.0740401	1.05511e-06	3.20101e-07	-0.0113103	-0.000223937	-0.000981427	0	46.2373
4385	24.8261	9.28913	0.0609203	-2.71501e-07	-3.42649e-07	-0.000703125	0.000143579	8.17594e-05	0	278.937
4388	8.20546	10.3965	0.0626391	1.34067e-06	-9.47128e-07	-0.00331782	-0.000277758	-0.000391579	0	215.891
4391	10.7831	9.18632	0.054094	1.09512e-06	-1.8876e-07	-0.00424676	-0.000264531	-0.000752966	0	397.392
4396	7.21514	3.13606	0.0660756	-9.15667e-07	-3.21568e-06	0.000305871	-0.000113757	-8.78186e-05	0	532.983
4398	14.4229	15.1969	0.0562779	1.28551e-06	3.09938e-06	0.042142	0.000367357	-0.00304624	0	6933.17
4402	18.8815	3.00991	0.0715026	-3.96763e-07	2.27972e-07	-0.00166959	0.000121964	-0.000166501	0	685.234
4403	13.711	4.74194	0.0697905	5.78831e-08	-1.26219e-06	-0.00498526	4.09744e-07	-0.000361819	0	497.949
4406	4.47011	5.367	0.0508136	-3.95691e-08	-1.35034e-06	-0.000573905	-0.000118612	-7.31724e-05	0	108.126
4410	20.2095	8.29609	0.0634053	-4.24369e-08	-6.56928e-07	0.0032158	0.000446661	-0.000373752	0	490.973
4412	14.0918	1.12411	0.0585071	3.24447e-07	-6.86277e-08	-0.00147059	-4.0582e-06	-1.57745e-05	0	449.462
4413	18.5168	5.38666	0.0657757	-2.63827e-07	5.73503e-07	0.0033866	0.000264773	-0.00035488	0	304.784
4416	2.63537	7.59156	0.0632761	2.28299e-07	-2.59306e-07	0.00049604	-7.25933e-05	-2.63565e-05	0	294.874
4418	21.0025	3.75159	0.060574	-6.02706e-08	-5.17859e-07	0.0010014	0.000177182	-0.000149145	0	550.793
4423	6.71222	5.01434	0.0606139	-1.30566e-07	-3.03187e-06	-0.00178373	-0.000165268	-0.000145787	0	445.117
4427	2.02294	8.17356	0.0528163	2.1205e-07	-1.00587e-06	-0.000504847	-4.9481e-05	-1.76838e-06	0	88.027
4428	7.91732	9.51042	0.0574446	1.5214e-06	-1.12918e-06	-0.00517154	-0.000287148	-0.000323674	0	365.344
4430	8.33717	6.20894	0.067764	4.25802e-07	-2.00621e-06	-0.00413217	-0.000223556	-0.000272887	0	49.3785
4435	24.6079	7.66046	0.0518293	5.05415e-08	-4.76105e-07	0.00263121	0.000179019	8.3052e-07	0	183.459
4436	23.27	9.22295	0.0541707	-2.90294e-07	-1.24866e-06	-0.000316407	0.000261469	-3.47852e-06	0	354.953
4437	19.9312	2.14965	0.0738374	-2.58852e-07	-9.37704e-08	-0.001778	9.03746e-05	-6.92763e-05	0	419.908
4439	25.7182	5.60837	0.0553535	3.39701e-08	-2.30433e-07	0.00351203	6.61134e-05	-3.19815e-05	0	397.543
4440	9.74645	5.83156	0.0548685	5.26447e-07	-1.83648e-06	-0.00524365	-0.000209971	-0.00032673	0	465.18
4445	16.8679	14.6581	0.0677883	1.36721e-06	4.55739e-06	0.0253704	0.000151684	-0.00120883	0	125.01
4446	24.4022	8.95119	0.0747783	-2.22494e-07	-5.41443e-07	0.00713968	0.000167566	5.07247e-05	0	237.898
4448	10.4947	12.6492	0.0711586	5.704e-08	1.46969e-06	-0.00215249	-0.000275045	-0.000983833	0	307.489
4449	9.17712	15.3442	0.0612435	-2.45207e-06	1.5938e-06	-0.00816934	-2.07829e-05	-0.00034839	0	292.358
4451	23.3267	2.72212	0.0506442	-1.65149e-07	-4.42818e-09	0.0020818	8.88773e-05	-5.62053e-05	0	336.25
4452	18.2241	9.80141	0.0512778	4.52744e-07	6.85429e-07	0.0175202	0.000560671	-0.000748727	0	1351.89
4453	16.428	4.14613	0.0717411	2.11504e-07	3.25092e-07	-0.00141286	0.000123979	-0.000298365	0	420.996
4454	16.6408	10.0068	0.0725207	4.36228e-07	3.12279e-06	0.0104371	0.000526454	-0.00108861	0	710.617
4456	25.1831	9.79879	0.0644321	-2.97469e-07	-3.07879e-07	0.000182602	9.94591e-05	0.000123756	0	240.241
4462	6.10597	10.2406	0.0578395	1.59843e-06	-2.53949e-06	-0.0033953	-0.000225308	-0.000121451	0	108.129
4464	6.64517	13.7191	0.0673111	-9.26931e-07	-2.44736e-06	-0.00737669	-0.000147689	-2.03671e-05	0	94.7505
4470	5.73309	14.1857	0.0670224	-1.44586e-06	-3.56741e-06	-0.00354197	-9.3842e-05	8.00025e-05	0	45.3004
4473	22.6233	3.98104	0.0502189	5.0761e-08	-2.91185e-07	-2.21604e-05	0.000158436	-0.000104912	0	290.535
4475	12.2601	2.72225	0.0582695	8.30742e-07	-1.98282e-06	-0.00383774	-4.67275e-05	-0.000146987	0	683.072
4481	7.36346	14.8623	0.0565475	-1.48361e-06	-2.06495e-06	-0.00330771	-8.07936e-05	-4.268e-05	0	47.6413
4485	9.43645	3.05308	0.070215	7.87698e-09	-2.78159e-06	-0.0058639	-0.00010222	-0.000144811	0	753.095
4486	21.2819	9.7516	0.0588734	4.33334e-07	-1.47276e-06	0.00753141	0.000397058	-0.00021899	0	660.685
4488	18.0403	5.00588	0.0727063	-2.70649e-07	8.43522e-07	-4.76697e-05	0.000216117	-0.000361657	0	604.938
4491	16.3797	5.92962	0.0544378	3.53753e-07	1.45656e-06	-0.00904161	0.000198824	-0.000516702	0	545.436
4495	9.75713	9.83388	0.053568	1.05805e-06	-8.47686e-08	-0.0082037	-0.000278331	-0.000645623	0	468.698
4497	8.31102	1.21177	0.0675832	1.15023e-07	-8.18075e-07	0.00361737	-9.12221e-06	-1.48526e-05	0	193.993
4502	8.21525	15.6772	0.0594097	-3.0807e-06	2.0684e-07	-0.00792394	1.19785e-05	-0.000121916	0	40.954
4504	10.9158	10.868	0.0733779	9.87673e-07	2.85611e-07	0.00408633	-0.000218182	-0.000973948	0	499.198
4506	13.4755	10.1105	0.0539402	4.71073e-07	1.15511e-06	-0.00494754	0.000117522	-0.00128074	0	830.497
4510	9.33345	1.35169	0.0568605	9.45349e-08	-1.22557e-06	0.000481826	-1.06691e-05	-2.86123e-05	0	393.62
4511	5.5766	9.52371	0.0575268	1.49308e-06	-2.05073e-06	-0.00200943	-0.000200645	-9.13561e-05	0	203.331
4512	18.1275	2.05065	0.067381	-2.98386e-07	1.61137e-07	-0.00125815	7.30316e-05	-9.01468e-05	0	554.566
4514	1.04	9.24489	0.072348	3.72575e-08	-2.61412e-06	-0.000203914	-2.89783e-06	3.80018e-05	0	61.6138
4516	21.1758	9.52233	0.0598191	2.46209e-07	-1.38512e-06	0.00170903	0.000401947	-0.000229027	0	404.527
4517	16.9295	11.0381	0.0737693	8.22655e-07	2.94263e-06	0.00873668	0.000603174	-0.0011116	0	553.557
4521	8.05004	8.0917	0.0567385	5.9108e-07	-1.28414e-06	-0.00334373	-0.000261722	-0.000313779	0	183.238
4522	1.06852	7.31445	0.051551	8.86219e-09	-9.21469e-08	0.00051736	-4.37891e-06	-1.18914e-05	0	72.4155
4524	23.006	4.18214	0.0692819	5.86086e-08	-2.49622e-07	-0.00278397	0.000153681	-9.93042e-05	0	340.3
4525	25.9664	1.16331	0.0659435	-6.00153e-09	5.797e-09	-0.000512904	4.86131e-06	-3.0097e-06	0	189.261
4526	8.10668	4.7142	0.0696796	1.59802e-07	-2.99829e-06	-0.0036196	-0.000164235	-0.000200131	0	455.379
4527	19.1958	7.18425	0.0738252	-3.94229e-08	-1.34987e-07	0.00330572	0.000393465	-0.000442059	0	427.12
4528	19.3183	7.23434	0.0585512	-4.25583e-08	-1.90889e-07	0.00532298	0.000393927	-0.000424618	0	505.947
4529	1.61364	9.48767	0.0577385	3.94154e-07	-2.76974e-06	-0.00310037	-1.88027e-05	3.92136e-05	0	66.0114
4534	2.44929	13.2972	0.0504644	8.02801e-08	-3.26549e-06	-0.000367317	-3.75741e-05	0.000163298	0	104.299
4535	2.26512	9.62661	0.0558618	1.07288e-06	-3.27259e-06	0.000741768	-4.9303e-05	3.25985e-05	0	215.167
4540	24.6642	7.99612	0.0533382	2.16711e-08	-4.67365e-07	-0.00104956	0.000170328	2.06102e-05	0	510.703
4542	19.5447	12.1254	0.0579642	1.61789e-06	-1.99333e-07	0.0127292	0.000381562	-0.000485485	0	441.498
4544	3.96987	12.7132	0.0678627	-2.97274e-07	-2.26777e-06	-0.00162573	-9.12153e-05	0.000100256	0	48.089
4546	24.0449	3.06833	0.0567297	-5.67664e-08	1.02974e-07	0.001359	8.9884e-05	-5.95422e-05	0	569.848
4550	11.6226	2.76576	0.0701909	6.71917e-07	-2.24864e-06	-0.000683712	-4.83031e-05	-0.000141969	0	325.125
4551	3.50812	4.33894	0.0645881	-2.90909e-07	-1.20951e-06	0.000789729	-7.48363e-05	-4.63165e-05	0	181.31
4552	5.11699	4.3731	0.070226	-6.65569e-07	-2.63012e-06	-0.00320432	-0.000118477	-7.60971e-05	0	551.648
4553	3.77355	6.17331	0.0702231	2.20178e-07	-2.56629e-07	-0.0016984	-0.000108321	-5.69443e-05	0	281.3
4554	9.43217	5.13825	0.0714171	5.82863e-07	-2.36456e-06	-0.000207415	-0.000187624	-0.000275829	0	353.403
4556	13.1585	3.77691	0.0549857	7.01787e-07	-1.74218e-06	-0.00118379	-3.83213e-05	-0.000251527	0	834.56
4557	8.34901	11.6819	0.059124	1.12014e-06	-1.08412e-07	-0.00158245	-0.00028743	-0.00039479	0	384.02
4560	11.7037	15.7381	0.0747677	-4.16726e-07	4.20247e-06	-0.0288133	5.85061e-05	-0.0012542	0	504.867
4562	13.3009	5.53289	0.0711018	6.17579e-09	-9.59128e-07	-0.0097872	-3.86545e-05	-0.000492209	0	779.237
4564	26.8975	2.6224	0.0548887	-1.75586e-08	1.3287e-07	-0.00156492	1.91127e-06	-2.95937e-05	0	142.46
4565	8.48031	3.68997	0.0649183	-2.30756e-07	-3.1957e-06	-0.000574809	-0.000119297	-0.000161326	0	891.254
4566	14.8609	12.9216	0.0613772	5.22053e-07	2.92658e-06	0.0150439	0.000417568	-0.00194709	0	1329.05
4568	6.26145	15.6089	0.0739092	-1.81153e-06	-3.61168e-06	-0.00230952	-3.80081e-05	0.00010997	0	50.3194
4569	4.77559	11.0261	0.0588369	7.29169e-08	-2.97129e-06	-0.000582963	-0.000166452	-1.76347e-06	0	208.748
4572	9.84226	12.228	0.0723756	5.7282e-07	1.08759e-06	-0.00607966	-0.000286472	-0.000751895	0	493.697
4573	13.7111	2.71304	0.0563393	9.66541e-07	-1.37498e-06	0.000456341	-1.23622e-05	-0.000138603	0	251.567
4574	8.07699	6.44785	0.0611989	4.14423e-07	-2.01728e-06	-0.00169973	-0.000227273	-0.000268038	0	224.116
4579	19.3622	6.17768	0.0592634	-4.3907e-08	-2.0501e-07	0.00516503	0.00032299	-0.00036709	0	421.747
4581	6.92494	4.27259	0.069379	-6.27281e-07	-3.38978e-06	0.00105801	-0.000146913	-0.0001246	0	119.194
4589	15.3512	6.31523	0.0699281	5.0292e-08	-1.4178e-09	0.000176906	0.000136215	-0.000585019	0	865.354
4593	12.8374	12.3807	0.0665716	1.04533e-06	2.80424e-06	-0.0167834	-2.23433e-05	-0.00178211	0	1588.69
4595	19.2875	4.57544	0.067949	-3.02198e-07	-8.17369e-10	-0.0010915	0.000232564	-0.000257001	0	282.591
4596	4.27228	14.2047	0.0713695	-1.2472e-06	-2.68001e-06	-0.00244127	-6.51989e-05	0.000145514	0	101.464
4597	14.3926	6.59405	0.0720393	1.0184e-07	-1.2167e-07	-0.00266131	8.35332e-05	-0.000651285	0	325.795
4599	25.8348	3.44442	0.0590291	-1.42404e-07	-5.73262e-10	0.00151068	3.79387e-05	-4.28789e-05	0	345.752
4600	17.4371	10.2797	0.0626978	6.36272e-07	1.83716e-06	0.00535657	0.000555329	-0.000917403	0	213.287
4601	12.8979	8.71016	0.0550122	1.16515e-07	1.26627e-07	-0.00727236	-5.78932e-05	-0.000936508	0	175.621
4603	23.2423	3.19535	0.074678	-1.27214e-08	-4.74555e-08	-0.00107512	0.000114873	-7.18008e-05	0	434.073
4604	14.734	5.85744	0.0633313	1.00922e-07	-2.20184e-07	-0.0014335	7.55118e-05	-0.000522592	0	907.144
4605	7.98436	2.99315	0.0612144	-2.68859e-07	-2.89668e-06	0.00332544	-0.00011367	-0.000100767	0	654.51
4607	24.2787	1.91329	0.0651711	-5.99432e-08	6.15694e-08	-0.000662896	3.8862e-05	-2.47531e-05	0	252.569
4608	24.5048	4.83505	0.0724422	-2.49682e-08	-1.13506e-07	-0.00110306	0.000116921	-6.59766e-05	0	244.279
4609	19.7299	3.45346	0.0515852	-1.98785e-07	-1.8251e-07	0.00296279	0.00016883	-0.000167864	0	711.976
4610	18.2483	7.39319	0.0739447	-4.14635e-08	1.08905e-06	0.00894023	0.000366855	-0.000542425	0	368.607
4613	5.88265	6.51854	0.0518355	3.31215e-07	-1.2533e-06	0.0012382	-0.000187814	-0.000136009	0	360.09
4614	12.7768	8.40195	0.0534248	8.31936e-08	1.1704e-07	0.00342598	-6.87345e-05	-0.000882086	0	1218.71
4616	21.4011	9.72845	0.0628192	3.24649e-07	-1.34382e-06	0.0112141	0.000391739	-0.000195159	0	673.818
4619	5.17924	9.31681	0.0548327	1.40661e-06	-1.94678e-06	0.0013375	-0.000186189	-8.17471e-05	0	292.173
4621	4.75267	13.9071	0.0508774	-1.18973e-06	-3.55085e-06	0.000593909	-8.22279e-05	0.000119906	0	59.1886
4622	20.5136	7.78481	0.0696597	-1.34131e-07	-9.51515e-07	0.00482054	0.000409651	-0.000319763	0	845.516
4624	4.65491	4.21601	0.067572	-7.48554e-07	-2.5566e-06	0.000671032	-0.00010291	-6.30944e-05	0	371.291
4625	13.1742	7.12374	0.060168	1.64366e-07	-1.57549e-07	0.00290461	-2.15498e-05	-0.000704004	0	587.224
4627	25.3362	6.46709	0.0521484	1.64396e-08	-4.02884e-07	0.00286339	0.000100027	-1.32349e-05	0	99.167
4628	3.61944	15.5244	0.0602974	-1.07922e-06	-2.17045e-06	-0.00138191	-1.81025e-05	0.000194069	0	44.2463
4629	1.42211	6.0157	0.0698451	1.14771e-07	-6.65071e-07	-0.00135846	-1.8881e-05	-3.33159e-05	0	261.543
4630	10.333	4.23694	0.0574941	2.61562e-07	-2.51966e-06	0.00205664	-0.000129421	-0.00022298	0	465.561
4632	16.8558	10.3335	0.0721576	7.30292e-07	2.75214e-06	0.0148705	0.000549581	-0.0010512	0	967.296
4633	9.36514	4.54293	0.06079	2.7357e-07	-2.74083e-06	0.00523111	-0.000147679	-0.000223688	0	151.175
4635	9.24694	6.2203	0.070615	4.69218e-07	-1.74161e-06	0.000769268	-0.000217548	-0.000331664	0	631.908
4637	16.8778	3.3779	0.0682917	1.25373e-07	5.96623e-07	0.00814271	9.58761e-05	-0.00022191	0	560.33
4638	14.5958	1.01876	0.0645665	1.44744e-07	-1.04073e-07	-0.00144003	-3.36502e-07	-2.94066e-06	0	118.686
4640	10.9859	4.93317	0.0536289	2.85568e-07	-1.96244e-06	-0.00602167	-0.00013333	-0.000312336	0	173.549
4641	9.93402	4.49958	0.0742159	3.61515e-07	-2.58225e-06	-0.00100401	-0.000134108	-0.000241355	0	249.122
4642	11.5194	15.9478	0.0511037	-7.32203e-07	3.99677e-06	-0.0153209	0.000107281	-0.00113034	0	117.727
4645	19.6954	4.38286	0.0640842	-1.79634e-07	-2.40834e-07	-0.00176397	0.000216802	-0.000229453	0	302.256
4647	25.8834	9.93581	0.0643777	-8.03062e-08	-2.02619e-07	0.00289916	4.64284e-05	0.000175746	0	300.367
4648	6.43533	2.5445	0.0537913	-7.03099e-07	-2.45496e-06	0.000143086	-8.18084e-05	-5.28038e-05	0	170.527
4649	10.356	5.12219	0.068831	5.2794e-07	-1.95593e-06	-0.00282154	-0.000185198	-0.000326807	0	574.056
4651	11.4802	14.6406	0.0655006	-8.95283e-07	3.44485e-06	-0.0374058	-0.000186952	-0.00132323	0	739.992
4652	15.4094	13.1184	0.0700608	5.13219e-07	3.25818e-06	-0.00896889	0.000455768	-0.00184332	0	1100.89
4655	21.1275	3.29315	0.0616081	-5.5267e-08	-4.35952e-07	-6.86494e-06	0.000157823	-0.00013064	0	254.616
4656	16.5773	1.243	0.0565958	8.62805e-08	-3.89737e-08	-4.50103e-05	1.71905e-05	-2.60493e-05	0	345.523
4661	20.4393	2.41025	0.0548344	-1.37557e-07	-3.06914e-07	-0.000219033	0.000102295	-7.29874e-05	0	533.962
4665	13.7907	3.99239	0.0623088	5.9206e-07	-1.33731e-06	-0.00510158	-6.32956e-06	-0.000276369	0	690.476
4668	2.34165	13.1095	0.0515645	1.70069e-07	-3.45498e-06	-0.00155765	-3.61784e-05	0.000158484	0	46.9075
4673	15.9768	13.9723	0.0616465	8.46735e-07	4.19317e-06	0.0258436	0.000362801	-0.00164944	0	1322.22
4674	4.23154	15.5476	0.0616209	-7.20777e-07	-2.39854e-06	-0.00259051	-2.56657e-05	0.000182161	0	44.9207
4677	10.6262	11.7936	0.0608171	4.11226e-07	1.03929e-06	-0.00344456	-0.000241393	-0.000975253	0	781.565
4679	19.0137	1.52859	0.0549012	-2.32161e-07	7.69212e-08	-0.00387693	3.94404e-05	-3.12875e-05	0	390.155
4680	6.2266	2.31886	0.0706549	-6.2624e-07	-1.97474e-06	0.0019986	-6.87721e-05	-4.21817e-05	0	207.41
4681	9.23584	10.3878	0.0601303	9.76517e-07	-1.88577e-07	-0.00871578	-0.000315535	-0.000546172	0	432.416
4684	6.31969	1.04304	0.0669519	-8.99882e-08	-1.9424e-07	0.00050014	-4.44602e-06	-3.94625e-06	0	215.876
4688	2.47007	13.16	0.0629394	1.32303e-07	-3.28588e-06	-0.00117619	-3.85888e-05	0.000155902	0	40.356
4690	15.1623	1.76187	0.0615401	9.65563e-07	-5.02556e-07	-0.0031249	8.28308e-06	-6.18208e-05	0	641.79
4693	8.52946	4.87496	0.0683895	3.20342e-07	-2.75438e-06	0.000708511	-0.000175013	-0.000228808	0	627.432
4694	14.0645	13.5697	0.0724951	1.40508e-06	2.85276e-06	-0.0104493	0.00027322	-0.00241418	0	2460.36
4695	13.1384	11.3403	0.0652668	9.18871e-07	2.53034e-06	-0.0211567	5.63191e-05	-0.00158172	0	632.739
4696	16.9845	2.93731	0.053091	2.59112e-07	5.17045e-07	-0.00506896	6.70582e-05	-0.000180956	0	398.991
[truncated: 20,453 more rows]
