# Supplementary material for: Study on stability analysis of soil nail reinforced slopes under loading based on the discrete element method
Source: PLoS One. 2026 May 26;21(5):e0350163. doi: 10.1371/journal.pone.0350163 (PMC13210361; doi:10.1371/journal.pone.0350163)
Supplement: S1 File — (ZIP) [file pone.0350163.s001.zip › DATA in PFC/0.2_14_10000__contacts.txt]

ball1_id	ball2_id	ball1_type	ball2_type	cx	cy	nx	ny	fn	fs	bond_type
6	21988	0	0	6.96563	3.8234	0.507815	-0.861466	32.6463	2.55549	0
6	29749	0	0	6.99497	3.90115	0.949752	0.313005	40.6487	7.68689	0
7	28757	0	0	24.6344	3.70332	-0.9758	0.218663	48.2565	5.97957	0
12	5819	0	0	3.15167	12.0884	0.967594	-0.25251	3.03335	1.10106	0
17	4641	0	0	9.92568	4.57331	0.112479	-0.993654	28.3587	1.33122	0
17	7912	0	0	9.9001	4.71735	-0.236476	0.971637	46.2023	23.9707	0
25	9688	0	0	14.772	8.60583	-0.75443	0.65638	81.3274	37.8513	0
35	7830	0	0	10.5574	10.8648	-0.997121	-0.0758323	-8.79638	14.4297	0
36	8603	0	0	24.9198	7.46515	-0.911057	0.41228	24.5034	4.05862	0
40	1994	0	0	13.193	6.05997	0.841701	0.539945	12.5236	1.20409	0
51	1555	0	0	2.66171	4.9449	0.0745275	0.997219	17.1924	5.04353	0
63	3510	0	0	15.586	9.01823	0.297728	-0.954651	149.254	21.2977	0
67	4619	0	0	5.20914	9.36273	-0.545621	-0.838032	21.7654	5.30096	0
93	3401	0	0	23.1357	9.21686	0.339848	0.94048	0.773989	2.89914	0
151	611	0	0	11.4136	4.32064	-0.114096	0.99347	64.6142	7.80287	0
174	289	0	0	14.9034	15.296	-0.608013	-0.793927	1.38444	34.6261	0
183	327	0	0	3.86949	15.6573	-0.574301	-0.818644	3.09046	2.76875	0
265	530	0	0	20.7724	6.83108	-0.955592	-0.294692	16.5575	5.35758	0
421	992	0	0	24.9063	1.46963	0.354905	-0.934902	47.0998	5.00721	0
563	835	0	0	16.0876	7.21253	-0.743833	0.668365	98.5529	31.4814	0
639	940	0	0	18.1414	3.68954	0.173454	-0.984842	186.968	24.0098	0
782	835	0	0	16.0182	7.29117	0.571725	-0.820445	88.2983	21.561	0
12	29230	0	0	3.10891	12.0507	0.128459	-0.991715	0.0681186	2.15867	0
19	18330	0	0	5.96833	5.20392	-0.86704	-0.498239	53.0967	5.08914	0
19	28347	0	0	6.0641	5.2652	0.815692	0.578486	47.4048	3.75807	0
21	51229	0	0	10.2991	12.1694	0.942633	-0.333831	-5.07473	9.90254	0
22	20360	0	0	18.9204	5.91012	-0.306105	-0.951998	28.463	15.8002	0
24	15402	0	0	6.12843	9.77004	0.914693	0.404149	32.6769	1.29862	0
24	42844	0	0	6.11957	9.69848	0.788207	-0.61541	4.25464	4.60406	0
32	15068	0	0	25.7946	7.89099	0.611175	-0.791496	33.3501	14.7002	0
32	23482	0	0	25.7079	7.90125	-0.779144	-0.626845	-2.30628	15.8377	0
32	23484	0	0	25.7743	7.99998	0.286086	0.958204	-8.48176	1.18474	0
33	24026	0	0	22.8885	1.61896	-0.554089	0.832457	62.3646	1.30847	0
38	40341	0	0	1.84137	14.2078	0.984514	0.175304	3.27484	2.40716	0
43	24224	0	0	12.0753	7.75773	-0.530813	-0.847489	92.8424	23.4478	0
48	15202	0	0	5.2126	13.7845	0.881946	0.47135	16.4596	2.91523	0
48	34325	0	0	5.16527	13.6911	0.141833	-0.989891	-0.0779075	2.35008	0
50	30371	0	0	26.6004	1.36116	0.244556	0.969635	26.6001	3.29258	0
51	36503	0	0	2.71379	4.89673	0.988584	0.150671	13.6025	0.681849	0
54	38186	0	0	15.9083	4.50627	-0.986367	0.164561	-2.26687	3.68552	0
54	42458	0	0	15.9301	4.44619	-0.651323	-0.758801	72.1638	18.5353	0
55	34632	0	0	16.6189	6.10411	0.956181	0.292776	0.716326	3.41091	0
56	47461	0	0	12.43	5.45907	0.370724	-0.928743	21.5721	3.47246	0
57	25720	0	0	16.8571	13.0214	-0.510359	0.859961	289.3	64.9686	1
57	35305	0	0	16.9146	13.0225	0.477345	0.878716	-0.259582	4.78731	0
59	25894	0	0	25.8859	3.20077	-0.572992	0.819561	33.6138	5.53759	0
59	33269	0	0	25.8946	3.08825	-0.440418	-0.897793	24.2911	0.701392	0
60	50684	0	0	13.6799	9.9046	0.384383	0.923174	156.205	33.3642	0
66	34745	0	0	7.95439	1.6142	-0.726973	0.686666	17.0811	0.560393	0
68	44691	0	0	12.1677	6.04799	0.846133	-0.532972	3.68974	0.396378	0
68	47062	0	0	12.1424	6.12259	0.347359	0.937732	53.1128	3.01762	0
69	52350	0	0	10.6694	6.0306	0.666222	0.745753	65.7485	8.82209	0
70	16449	0	0	13.5473	3.89473	0.873571	-0.486697	20.7957	21.6377	0
70	28456	0	0	13.4327	3.98776	-0.655654	0.755061	20.1645	8.43353	0
70	46530	0	0	13.4463	3.86527	-0.474303	-0.880362	100.152	24.2795	0
74	46308	0	0	14.4889	12.0159	-0.998378	0.0569362	-19.0717	23.8074	0
76	45241	0	0	11.6077	7.62562	-0.0537818	0.998553	79.4127	20.2567	0
77	17481	0	0	23.5879	2.43569	-0.954556	0.29803	53.357	9.75262	0
77	25772	0	0	23.7085	2.40111	0.967508	-0.25284	41.8647	1.04185	0
84	39294	0	0	6.40825	15.0957	0.80321	0.595696	1.05993	1.35536	0
89	38214	0	0	23.0275	6.98974	-0.996131	0.087885	67.3353	1.00265	0
89	42208	0	0	23.1351	7.04056	0.564859	0.825187	1.19649	1.04618	0
93	20568	0	0	23.0656	9.15093	-0.959356	-0.2822	62.3818	16.09	0
93	26651	0	0	23.1231	9.11252	0.106768	-0.994284	-10.3285	10.5727	0
97	14939	0	0	5.29271	12.6604	-0.637428	-0.77051	11.2428	3.01719	0
107	4655	0	0	21.1184	3.35408	0.146824	-0.989163	35.9146	4.70089	0
110	2442	0	0	8.82771	8.06949	0.853071	0.521794	56.2053	7.88462	0
113	7001	0	0	17.4809	4.5564	-0.997159	-0.0753307	26.2665	4.52651	0
116	4553	0	0	3.78533	6.1041	-0.167849	0.985813	0.734126	0.380357	0
116	8132	0	0	3.72563	6.04161	-0.992458	0.122582	14.8607	6.7707	0
117	9560	0	0	12.8091	14.4613	0.951157	0.308708	401.656	93.79	0
139	5491	0	0	7.17823	1.71975	-0.895849	0.44436	7.25889	4.29209	0
144	9028	0	0	14.556	2.08607	0.382994	-0.923751	66.848	6.48349	0
147	7975	0	0	8.87938	13.7965	-0.0847517	-0.996402	4.6087	9.33491	0
148	5013	0	0	17.8071	2.08397	-0.828462	0.560046	37.0465	8.91895	0
148	8387	0	0	17.7998	2.02106	-0.933713	-0.358023	23.101	3.95594	0
151	4981	0	0	11.365	4.28465	-0.9168	0.399347	7.77236	2.42835	0
166	6468	0	0	23.9524	2.43407	0.587148	0.80948	16.5859	5.86505	0
174	7382	0	0	14.9887	15.3574	0.945786	0.324789	105.059	86.867	0
176	4767	0	0	8.15453	12.6014	0.996468	-0.0839756	22.8163	0.204533	0
180	2910	0	0	1.91639	1.71271	-0.529516	0.8483	9.97093	0.50561	0
180	3028	0	0	1.98817	1.69148	0.905532	0.424278	20.9243	1.60533	0
198	2215	0	0	13.9967	5.64019	-0.965455	0.260571	4.25283	28.2417	0
198	3589	0	0	14.018	5.57853	-0.601235	-0.799072	104.094	22.4514	0
204	1054	0	0	14.6116	7.82093	0.52091	-0.853611	170.644	52.5028	0
213	7139	0	0	19.058	8.0214	0.481216	0.876602	49.4324	21.036	0
214	1408	0	0	26.8454	8.91374	0.494284	-0.8693	0.166139	7.96904	0
224	7552	0	0	26.4391	1.75423	0.813943	-0.580945	10.7827	0.0768383	0
225	8504	0	0	16.6035	11.7826	0.497689	0.867356	78.2354	41.1825	0
225	9770	0	0	16.617	11.6997	0.747942	-0.663764	183.624	22.6796	0
249	6821	0	0	23.2324	6.2096	-0.44275	0.896645	39.7766	10.5031	0
251	5718	0	0	14.1707	15.0764	-0.0934485	-0.995624	446.706	127.376	0
254	1981	0	0	9.0394	8.39353	0.881747	0.471722	73.2908	12.8064	0
268	8484	0	0	7.06633	5.35482	0.492637	-0.870235	-0.202489	3.72375	0
270	6026	0	0	17.9575	6.4791	0.316264	-0.948671	162.805	10.3174	0
273	1287	0	0	22.8049	7.98129	-0.262095	-0.965042	3.49656	8.24769	0
273	5506	0	0	22.8092	8.10516	-0.194082	0.980985	21.1996	15.5858	0
289	3017	0	0	14.8415	15.309	-0.237424	0.971406	54.2943	25.2823	0
290	2388	0	0	26.7385	4.88961	0.495986	-0.868331	19.1868	5.22499	0
290	9384	0	0	26.7714	4.94367	0.999047	-0.0436407	47.9544	4.25817	0
301	4888	0	0	17.2565	8.07663	0.842762	-0.538286	38.617	19.1056	0
304	6703	0	0	25.2347	4.3077	-0.471064	0.882099	14.6183	4.7289	0
306	7009	0	0	22.2086	6.76797	-0.74676	-0.665093	28.433	7.65744	0
328	7438	0	0	18.2736	11.5375	0.556264	-0.831006	41.7453	8.0476	0
332	6358	0	0	1.45088	14.6789	-0.611381	-0.791336	7.33292	3.31259	0
350	1388	0	0	8.581	8.2452	-0.199069	-0.979986	88.1706	16.1912	0
354	8698	0	0	24.6152	2.55448	0.111204	-0.993798	17.4373	3.64618	0
358	7018	0	0	26.5148	9.20132	0.593489	0.804842	17.3196	17.8482	0
362	9949	0	0	5.94852	10.0082	-0.130373	-0.991465	31.0138	13.1082	0
370	5503	0	0	10.4604	14.8855	-0.44815	0.893958	-8.72235	4.91239	0
373	2529	0	0	10.0157	5.35451	-0.424193	-0.905572	57.6731	9.49838	0
403	8671	0	0	26.7011	7.21435	-0.533666	0.845695	12.0855	12.2278	0
406	5153	0	0	3.38525	10.7896	0.716997	-0.697076	8.01825	7.84833	0
409	8871	0	0	6.46168	8.44172	-0.999923	-0.0124484	38.5621	9.38429	0
413	4705	0	0	23.177	1.88115	-0.795929	-0.60539	7.3305	4.57327	0
421	5075	0	0	24.8385	1.57366	-0.711655	0.702529	37.4377	4.26465	0
431	8337	0	0	21.8866	5.85003	0.811601	0.584212	14.53	10.4161	0
434	2877	0	0	25.7186	5.25544	-0.675791	0.737093	76.7271	7.21926	0
440	6242	0	0	16.9509	6.66654	-0.891023	-0.453958	-3.15513	3.05207	0
444	7798	0	0	16.6087	10.5424	0.301679	-0.95341	191.733	60.4373	0
445	8598	0	0	1.94759	15.7705	-0.647403	0.762148	0.545357	0.504443	0
449	2819	0	0	22.2336	3.70986	0.998717	-0.0506391	33.6651	11.6025	0
457	2431	0	0	19.8835	7.61828	-0.269655	-0.962957	24.1432	12.3777	0
460	5533	0	0	19.5073	12.0166	0.967979	-0.251031	24.1492	70.1344	1
468	2717	0	0	7.9546	11.6758	0.711893	-0.702288	2.55777	11.1252	0
468	9903	0	0	7.86189	11.6836	-0.81967	-0.572836	22.2535	0.203566	0
486	6544	0	0	8.48745	15.2286	-0.903916	0.42771	14.5832	4.52291	0
488	5488	0	0	23.6131	5.80148	0.478058	0.878328	-2.94305	0.249951	0
489	8141	0	0	16.6676	7.8969	-0.654913	-0.755705	12.1956	10.5651	0
522	9063	0	0	23.5284	1.36169	-0.988048	0.154147	26.2607	2.88289	0
524	6489	0	0	19.1202	3.81145	-0.999743	0.0226616	20.4546	2.30698	0
527	4761	0	0	8.51293	4.0322	-0.804765	0.593594	9.41261	7.52471	0
539	4640	0	0	11.0393	4.93318	-1	-0.000136596	21.8637	12.6448	0
544	6177	0	0	3.33915	9.82767	0.501766	-0.865003	2.83576	1.10599	0
548	3039	0	0	4.7767	8.92964	-0.999806	-0.0197162	59.81	9.21558	0
550	8755	0	0	20.5662	6.43988	-0.308875	0.951103	43.2108	0.365338	0
560	9834	0	0	15.5153	13.3736	0.583165	0.812354	27.2334	3.38295	0
588	1850	0	0	16.3549	12.4503	-0.64739	-0.762159	86.1451	34.0196	0
592	7004	0	0	12.6046	11.3532	0.878136	0.478411	64.5907	36.7813	0
607	3277	0	0	25.921	8.71756	-0.507729	-0.861517	-2.8423	3.2826	0
611	4981	0	0	11.3557	4.34271	-0.7457	-0.666282	12.8752	2.42587	0
611	8232	0	0	11.3982	4.45465	-0.11474	0.993396	68.4259	12.1532	0
613	5677	0	0	8.8106	5.96871	-0.367812	0.9299	33.6377	13.3599	0
625	5498	0	0	5.00201	10.0523	0.416327	-0.909215	-10.5304	8.8527	0
625	7544	0	0	4.94953	10.181	-0.338322	0.94103	4.20234	0.187068	0
627	6322	0	0	7.12926	1.61132	-0.964011	0.265862	14.6447	2.36838	0
665	9681	0	0	1.28704	4.20881	0.508391	-0.861126	10.5145	1.71121	0
679	6601	0	0	20.2619	8.79076	0.836877	-0.547391	25.6879	0.662409	0
680	7711	0	0	12.7759	13.8327	-0.818936	0.573885	-14.801	33.4539	0
683	4642	0	0	11.5681	15.9322	-0.952505	0.304524	19.6901	17.6478	0
690	1385	0	0	16.1212	12.2185	0.983699	-0.179822	-7.96227	16.9327	0
697	8103	0	0	9.73666	4.12564	0.701821	0.712353	64.1922	2.15537	0
702	7878	0	0	4.31724	14.3442	0.831521	-0.555494	5.10126	1.12172	0
707	9384	0	0	26.8614	4.88147	-0.393459	0.919342	8.75876	4.27772	0
715	3209	0	0	3.82877	5.91195	0.966596	0.256306	37.8792	0.403832	0
724	7274	0	0	10.379	3.31725	-0.799031	-0.60129	54.8936	10.367	0
731	9241	0	0	22.5058	6.16506	0.997748	0.0670681	60.7046	16.4992	0
733	1123	0	0	2.02491	3.72021	-0.897159	0.441707	13.4643	1.63281	0
751	8296	0	0	23.9644	6.04296	0.0275271	-0.999621	4.59557	3.38667	0
754	1371	0	0	14.4464	14.3258	0.827999	0.56073	-2038.08	1074.94	1
756	5325	0	0	11.5257	6.48716	0.146246	0.989248	49.7869	2.63155	0
758	9856	0	0	15.5579	2.83453	0.600861	-0.799354	45.2136	12.8274	0
767	5985	0	0	15.7947	6.30521	0.80485	-0.593478	75.5966	17.5841	0
778	4382	0	0	11.2682	10.1813	-0.0377359	0.999288	3.08781	19.0299	0
778	8198	0	0	11.3205	10.1497	0.902495	0.430701	-2.43798	24.734	0
784	5410	0	0	9.29499	8.41153	-0.559416	-0.828887	67.9598	5.57286	0
791	1865	0	0	15.9412	14.9341	0.607436	-0.794368	211.33	84.3899	0
807	9274	0	0	2.63589	5.84044	-0.858192	-0.513329	12.9541	2.98767	0
816	9512	0	0	13.5107	6.21079	-0.0142674	0.999898	137.641	21.628	0
821	1060	0	0	20.2537	9.94189	-0.53036	-0.847773	8.83154	1.95671	0
829	1692	0	0	10.4702	2.14669	-0.69352	0.720437	25.9685	2.55988	0
830	5158	0	0	11.4029	9.68548	0.966496	-0.256682	-11.4337	9.93621	0
839	3006	0	0	6.26378	4.62882	0.135473	-0.990781	52.8071	4.371	0
855	1486	0	0	25.9813	2.69698	-0.307531	0.951538	16.8157	4.44156	0
863	3946	0	0	6.98632	6.78164	-0.770906	-0.636949	46.0646	8.25319	0
865	6533	0	0	1.20433	6.51503	-0.762255	0.647277	1.95489	2.5089	0
869	6758	0	0	5.28424	6.51396	-0.432705	0.901535	-6.27488	0.60009	0
877	1683	0	0	8.77416	12.2724	0.979559	0.201159	37.1686	11.4526	0
884	8370	0	0	26.2122	6.53556	-0.942046	0.335483	38.4066	1.48866	0
890	1431	0	0	3.03611	6.39845	-0.0583257	-0.998298	4.67575	1.24985	0
890	2227	0	0	3.09095	6.42863	0.874991	-0.48414	16.7329	3.94822	0
895	6379	0	0	19.5314	10.2143	-0.514036	0.857768	55.4681	30.2795	1
910	6228	0	0	3.0704	10.8078	-0.952556	-0.304364	23.6731	1.92002	0
910	8636	0	0	3.13204	10.8864	0.0700312	0.997545	0.0705379	2.24292	0
915	5700	0	0	12.4115	7.37767	-0.526734	-0.85003	113.476	9.12933	0
916	4803	0	0	16.7012	10.8726	0.985403	0.17024	27.9313	19.1716	0
917	5518	0	0	8.63544	12.5073	-0.999727	-0.0233667	72.0714	13.701	0
921	5208	0	0	4.16957	14.1539	0.48	-0.877269	-0.519854	1.77273	0
922	4311	0	0	8.85029	6.86364	-0.999628	0.027278	16.3201	5.1706	0
936	6354	0	0	8.78715	9.13998	0.304452	-0.952528	19.3187	7.39458	0
944	1775	0	0	2.33669	8.44231	-0.10551	0.994418	-0.835976	0.706915	0
959	9513	0	0	2.5617	11.6046	-0.138797	0.990321	-4.79802	0.0323424	0
982	7007	0	0	8.94898	5.40465	-0.10008	-0.994979	38.8127	7.10919	0
991	2924	0	0	5.66384	3.27546	-0.910982	0.412446	8.42319	4.20123	0
106	25320	0	0	2.15332	5.70533	-0.884121	0.467258	21.39	5.993	0
106	47966	0	0	2.23723	5.72999	0.490418	0.871487	20.501	5.29738	0
107	30020	0	0	21.0614	3.38691	-0.928888	-0.37036	25.4125	1.20263	0
109	21833	0	0	5.95143	14.5215	-0.331873	-0.943324	-0.531104	4.78304	0
109	46247	0	0	5.91588	14.6154	-0.873425	0.486959	16.3926	3.00385	0
110	11861	0	0	8.73199	7.97996	-0.577522	-0.816375	70.3258	1.87421	0
111	17343	0	0	17.8264	10.2578	-0.259499	0.965743	187.247	16.2217	0
111	48451	0	0	17.7792	10.2089	-0.974714	0.223455	122.012	30.1715	0
112	19678	0	0	17.9891	7.79661	-0.661879	-0.749611	29.5949	2.02838	0
112	44620	0	0	18.1006	7.8264	0.947561	-0.319575	15.981	34.8496	0
113	13332	0	0	17.5918	4.51229	0.67305	-0.739597	47.2552	12.5871	0
113	14186	0	0	17.5764	4.62103	0.440624	0.897692	38.4809	14.3908	0
117	40552	0	0	12.7609	14.4977	0.0362172	0.999344	271.215	72.5536	0
117	50168	0	0	12.7115	14.4682	-0.898856	0.438244	-71.2017	29.2709	0
123	32028	0	0	3.80799	14.4049	0.997855	0.0654557	10.0962	2.25753	0
123	33916	0	0	3.72661	14.3274	-0.113896	-0.993493	0.460735	1.11173	0
125	19521	0	0	2.30736	7.03241	0.689203	0.724568	9.42785	4.13882	0
125	37745	0	0	2.25259	6.94911	-0.391927	-0.919996	17.7894	4.63702	0
125	50605	0	0	2.25336	7.04261	-0.376774	0.926305	14.117	2.85754	0
126	21177	0	0	4.83158	7.6318	-0.91194	0.410323	23.0001	0.12407	0
126	28446	0	0	4.83639	7.56259	-0.846316	-0.532681	62.5068	12.1944	0
130	39047	0	0	5.21409	14.7102	-0.966858	-0.255316	5.3346	1.82902	0
130	43752	0	0	5.31583	14.6774	0.635574	-0.77204	6.17074	4.72523	0
130	49960	0	0	5.23095	14.7717	-0.701699	0.712474	4.86907	0.348985	0
132	29470	0	0	7.38788	3.53872	0.536392	0.843969	33.4222	2.95903	0
135	34696	0	0	7.16723	7.46293	-0.990452	0.137858	32.8001	8.38816	0
135	41198	0	0	7.25562	7.39023	0.326219	-0.945294	45.1065	5.23807	0
138	28676	0	0	25.8253	9.45883	0.617452	-0.786609	31.8876	17.1723	0
140	37645	0	0	3.54557	14.7685	0.677377	-0.735636	4.74981	1.38966	0
140	39263	0	0	3.46873	14.8448	-0.74032	0.672254	5.40262	2.69705	0
146	43101	0	0	13.2796	12.0475	0.75098	0.660325	21.2926	3.70015	0
146	43116	0	0	13.156	11.9753	-0.943896	-0.330244	26.1227	46.0406	0
147	13975	0	0	8.9375	13.8814	0.898403	0.439172	52.2307	3.95282	0
147	25145	0	0	8.88776	13.9144	0.0570913	0.998369	6.00548	2.25363	0
148	16186	0	0	17.9229	2.01096	0.862627	-0.50584	74.9046	17.1535	0
149	21700	0	0	25.6678	9.65409	0.140238	-0.990118	3.58429	8.45869	0
149	52219	0	0	25.7106	9.77008	0.749032	0.662534	4.98096	11.3126	0
151	28831	0	0	11.3916	4.20724	-0.478096	-0.878308	60.5043	11.9409	0
152	16058	0	0	7.80855	3.25533	-0.750529	-0.660838	30.2111	2.81181	0
152	37748	0	0	7.79823	3.33897	-0.88863	0.458625	15.7587	2.50544	0
154	18833	0	0	5.79533	15.3261	-0.489469	-0.872021	5.69604	5.42153	0
156	34543	0	0	16.4083	8.12539	0.429939	0.902858	31.0205	45.7501	0
158	11919	0	0	20.4464	5.71155	-0.635206	-0.772343	24.6254	0.134164	0
159	10956	0	0	26.4344	8.22124	-0.320774	0.947156	-0.276116	7.07543	0
159	40282	0	0	26.4443	8.10895	-0.150741	-0.988573	-5.27875	0.962804	0
164	17602	0	0	19.28	1.78555	0.777785	-0.62853	50.3304	12.6162	0
164	26505	0	0	19.2636	1.88324	0.52977	0.848141	66.8254	11.7334	0
165	30530	0	0	8.86214	14.907	0.19756	-0.980291	-5.65239	0.250959	0
165	31502	0	0	8.79104	14.937	-0.838956	-0.5442	32.1762	1.04592	0
165	42152	0	0	8.91331	14.9515	0.943111	-0.332479	11.3423	11.8979	0
166	25772	0	0	23.8553	2.3835	-0.999857	-0.0169064	58.405	2.98252	0
174	30024	0	0	14.9371	15.3945	0.00567308	0.999984	27.5189	99.4006	0
176	25833	0	0	8.0549	12.6581	-0.58124	0.813732	2.9189	0.882778	0
176	28268	0	0	8.029	12.5986	-0.991703	-0.128548	31.5902	2.70186	0
176	37679	0	0	8.12306	12.6615	0.497792	0.867296	14.9217	8.1006	0
179	24017	0	0	4.6721	5.59472	-0.885585	-0.464478	36.3885	1.47491	0
182	17570	0	0	13.0483	6.17978	-0.052026	0.998646	32.5245	0.573349	0
182	21445	0	0	12.9918	6.14168	-0.906309	0.422616	0.317474	9.6379	0
183	10029	0	0	3.96706	15.7189	0.985843	0.16767	2.3287	0.178062	0
183	26193	0	0	3.92463	15.7679	0.307896	0.95142	1.88384	1.72878	0
184	41451	0	0	17.0621	12.3113	-0.0541658	0.998532	78.1693	22.7764	0
185	36620	0	0	13.7832	8.47971	-0.281363	0.959601	69.9256	15.2408	0
185	45036	0	0	13.849	8.4662	0.637111	0.770772	75.5056	24.7923	0
189	17773	0	0	23.5077	5.45511	-0.886976	0.461816	40.7361	1.70212	0
193	18006	0	0	3.0633	15.3128	-0.418491	-0.908221	-3.50195	0.769692	0
193	19032	0	0	3.02781	15.3748	-0.995092	0.0989511	7.89678	0.11591	0
198	22096	0	0	14.0814	5.57426	0.489121	-0.872216	74.8446	23.2856	0
198	29453	0	0	14.0754	5.67868	0.385747	0.922605	143.435	32.7722	0
204	15894	0	0	14.565	7.94937	-0.146651	0.989188	193.14	14.3696	0
204	21198	0	0	14.5174	7.84156	-0.830268	-0.557364	6.42067	6.32478	0
204	25939	0	0	14.6449	7.88417	0.998558	0.05368	5.97862	3.62734	0
204	32863	0	0	14.5112	7.90786	-0.919369	0.393395	3.92446	5.81219	0
213	33090	0	0	19.02	7.92056	-0.217403	-0.976082	72.8822	25.8195	0
214	16620	0	0	26.7653	8.94	-0.912816	-0.40837	15.344	2.49785	0
215	37391	0	0	21.687	8.53172	-0.827317	-0.561736	15.8603	16.1008	0
224	27982	0	0	26.3511	1.83931	-0.607862	0.794043	27.2776	0.276447	0
224	50945	0	0	26.3282	1.77682	-0.976358	-0.216159	8.70994	1.44514	0
225	49371	0	0	16.5611	11.6837	-0.285299	-0.958438	64.8383	17.275	0
226	43870	0	0	11.0853	9.07562	0.294573	-0.955629	121.432	37.8699	0
226	46877	0	0	11.0938	9.20004	0.422607	0.906313	104.773	22.8273	0
226	51602	0	0	11.0281	9.19483	-0.560127	0.828407	31.6982	6.53861	0
231	13417	0	0	16.5132	1.49111	0.400409	-0.916337	119.472	8.20909	0
232	25618	0	0	20.5818	7.93396	-0.913432	-0.406992	-1.82242	4.44162	0
232	48017	0	0	20.5837	7.99743	-0.888114	0.459624	24.0242	2.41924	0
237	17124	0	0	20.5287	2.2681	0.622925	-0.782281	84.6314	6.69491	0
238	32540	0	0	12.5078	10.1362	0.992968	-0.118382	-10.2991	11.6295	0
245	24737	0	0	7.50052	3.40466	-0.247417	0.968909	23.6281	2.62729	0
245	41631	0	0	7.45024	3.36077	-0.925336	0.379148	22.4781	0.641288	0
249	11409	0	0	23.299	6.1209	0.73747	-0.67538	51.5558	6.01327	0
249	27505	0	0	23.2159	6.12079	-0.735679	-0.677331	9.1014	11.283	0
251	18674	0	0	14.2047	15.2041	0.413294	0.910598	333.237	213.435	0
259	44262	0	0	4.31407	4.91738	0.99956	-0.0296512	58.0274	6.60145	0
265	20380	0	0	20.8893	6.9117	0.614886	0.788616	23.3132	8.55931	0
268	15542	0	0	6.98439	5.4559	-0.749476	0.662031	26.3229	0.833369	0
268	21131	0	0	7.09851	5.42513	0.980713	0.195454	45.6177	9.55828	0
268	31410	0	0	7.00695	5.35199	-0.407429	-0.913237	38.3743	3.95757	0
270	50443	0	0	17.9491	6.61837	0.199677	0.979862	124.382	25.3057	0
271	52249	0	0	7.29194	6.12158	-0.12764	0.991821	23.3114	11.075	0
273	16943	0	0	22.8814	8.02092	0.939533	-0.342458	32.241	5.87373	0
277	17147	0	0	2.35627	13.2891	0.0566784	-0.998392	-2.44326	0.86932	0
280	39494	0	0	13.7234	9.17643	0.511194	0.859465	97.6638	42.3749	0
280	40120	0	0	13.7593	9.11469	0.999827	0.0186107	-53.4056	4.17459	0
282	34596	0	0	12.1264	12.4207	0.00922275	-0.999957	171.931	27.7555	0
284	28978	0	0	12.627	5.86861	-0.825042	-0.565072	37.2286	24.3622	0
286	11280	0	0	20.0838	3.4522	0.914345	0.404937	11.7831	9.90921	0
286	29630	0	0	20.0396	3.35936	0.260539	-0.965463	18.35	6.46983	0
288	12437	0	0	11.6999	7.82268	-0.701054	-0.713108	83.6005	15.8908	0
288	12732	0	0	11.75	7.91498	0.216273	0.976333	137.007	10.174	0
288	51642	0	0	11.7724	7.8191	0.626644	-0.779306	63.0553	23.4915	0
289	15400	0	0	14.7912	15.2656	-0.925373	0.379058	236.545	7.59973	0
289	24636	0	0	14.9083	15.1839	0.674902	-0.737907	354.833	126.505	0
290	10646	0	0	26.6426	4.96334	-0.96659	0.256326	53.3528	3.24203	0
293	17473	0	0	2.8719	15.204	0.387761	0.92176	-0.462733	3.14392	0
295	43789	0	0	3.66471	10.8667	-0.757061	0.653344	7.79366	9.29613	0
298	46883	0	0	14.7401	14.6431	0.524777	0.85124	32.6659	54.6466	0
298	51311	0	0	14.745	14.5238	0.59298	-0.805217	271.465	24.3585	0
301	13515	0	0	17.1519	8.12046	-0.974733	0.223374	0.132659	29.5136	0
301	20138	0	0	17.1985	8.0509	-0.164646	-0.986353	105.474	35.3626	0
305	20197	0	0	2.0345	13.7848	0.998699	0.051001	7.49983	0.515177	0
305	25469	0	0	1.94358	13.7235	-0.42185	-0.906666	-0.724525	0.869677	0
306	28965	0	0	22.288	6.752	0.432452	-0.901657	27.2586	0.217563	0
306	34072	0	0	22.2772	6.87752	0.272033	0.962288	38.2988	11.3374	0
306	43894	0	0	22.3257	6.80403	0.991598	-0.129358	15.3662	0.0875983	0
310	12793	0	0	11.1111	5.84123	0.461251	-0.88727	57.2459	19.8801	0
310	27914	0	0	11.1445	5.91537	0.970321	0.241819	33.9534	5.50907	0
310	32468	0	0	11.0232	5.93103	-0.877071	0.480361	20.6053	18.2067	0
312	28376	0	0	19.0872	8.56119	-0.529702	-0.848184	13.1634	9.59559	0
312	46751	0	0	19.1504	8.63964	0.715342	0.698774	0.568968	2.5261	0
313	14362	0	0	18.2427	1.99175	0.689002	0.72476	15.0262	0.412446	0
315	11736	0	0	6.33966	2.46298	-0.236927	0.971528	20.3745	4.49376	0
319	26680	0	0	4.1194	8.6472	-0.122701	0.992444	-2.15279	3.14572	0
319	39905	0	0	4.18623	8.61972	0.785018	0.619473	54.6794	6.22448	0
328	12483	0	0	18.2827	11.6459	0.687126	0.726538	15.5714	34.159	1
328	13021	0	0	18.1677	11.6136	-0.965155	0.261678	8.42169	1.76959	0
328	21397	0	0	18.1792	11.5538	-0.801324	-0.59823	11.5863	1.93925	0
330	50178	0	0	1.27705	14.8818	0.945232	-0.326401	10.1419	3.15677	0
336	33716	0	0	25.4431	8.44392	-0.369383	0.929277	39.5431	18.6581	0
336	49714	0	0	25.5055	8.42159	0.875255	0.483661	40.7759	15.1705	0
338	15248	0	0	26.4317	7.73468	-0.625113	0.780534	41.1664	16.4512	0
338	51992	0	0	26.4298	7.65588	-0.660585	-0.750751	27.5024	12.2916	0
339	32629	0	0	23.6347	4.41522	-0.537074	0.843535	38.403	3.71085	0
339	37003	0	0	23.6932	4.2829	0.263222	-0.964735	36.9255	11.2202	0
341	32093	0	0	26.5418	3.4239	0.992592	0.121495	30.2508	1.67665	0
342	28959	0	0	26.3765	5.55521	0.680823	-0.732448	22.9265	12.2399	0
348	19425	0	0	5.32166	13.0472	-0.986902	-0.161322	23.1092	3.94595	0
348	27041	0	0	5.44013	13.0192	0.809728	-0.586805	14.6749	11.9198	0
350	25826	0	0	8.54286	8.31371	-0.937531	0.347902	38.2944	18.4615	0
354	13595	0	0	24.5608	2.66791	-0.706035	0.708177	14.6295	0.143091	0
354	48239	0	0	24.6252	2.685	0.260961	0.965349	11.7295	1.00496	0
355	21094	0	0	13.4126	12.4467	0.889048	0.457814	-29.5473	94.6748	0
355	50823	0	0	13.2722	12.4249	-0.98609	0.166214	-65.1118	43.8147	0
358	35925	0	0	26.4132	9.17669	-0.896075	0.443902	31.2554	14.4618	0
358	37160	0	0	26.5073	9.08672	0.483662	-0.875255	8.46129	6.502	0
359	25413	0	0	13.8146	5.01586	-0.926435	-0.376455	36.5459	9.99921	0
359	37927	0	0	13.8564	5.10389	-0.294007	0.955803	141.125	27.4604	0
359	44031	0	0	13.8645	4.97559	-0.170808	-0.985304	70.0895	14.996	0
362	12518	0	0	5.88495	10.0923	-0.989599	0.143855	46.2561	9.92072	0
362	17338	0	0	5.97028	10.1546	0.163594	0.986528	6.59851	3.06302	0
362	28515	0	0	6.0169	10.0366	0.793524	-0.608539	5.79921	5.21955	0
363	13159	0	0	14.7273	13.1427	-0.932916	-0.360094	110.142	9.27535	0
374	16165	0	0	4.58795	1.57296	-0.967148	0.254214	-1.2847	0.213526	0
374	24287	0	0	4.71828	1.53372	0.946695	-0.322131	6.67234	2.01998	0
375	15047	0	0	2.84818	3.75228	-0.836421	0.548088	8.84738	2.15342	0
375	43957	0	0	2.95525	3.75478	0.80992	0.58654	8.54645	0.262463	0
376	17150	0	0	10.8248	2.93595	-0.834562	-0.550914	85.0232	36.3172	0
376	19194	0	0	10.818	3.00477	-0.927331	0.374242	14.2839	16.702	0
376	32607	0	0	10.9337	2.91912	0.628494	-0.777815	77.8921	21.8901	0
384	18116	0	0	7.03157	9.04795	-0.994738	-0.102452	27.9856	5.48505	0
384	42476	0	0	7.13855	9.00667	0.667866	-0.744281	13.7857	0.046232	0
388	18883	0	0	21.673	9.53378	-0.696316	0.717736	73.8409	11.968	0
388	29001	0	0	21.7067	9.41569	-0.212752	-0.977106	21.5466	9.44611	0
395	15721	0	0	4.91534	9.40305	-0.63928	0.768974	0.837591	5.7175	0
395	41829	0	0	4.90167	9.31558	-0.843535	-0.537074	56.3466	8.73445	0
395	51048	0	0	4.97769	9.41555	0.291779	0.956486	25.7239	2.11886	0
400	16125	0	0	19.2977	9.11461	-0.784468	0.620169	68.0951	5.94364	0
403	13784	0	0	26.6742	7.12592	-0.913963	-0.405798	57.4154	20.2914	0
406	29800	0	0	3.27493	10.8581	-0.94249	0.334234	9.52336	5.10068	0
406	31130	0	0	3.36075	10.8982	0.348429	0.937335	15.0341	12.0934	0
406	39315	0	0	3.28197	10.7995	-0.836867	-0.547407	18.8612	2.42759	0
408	46789	0	0	3.34114	1.74945	-0.957062	-0.289884	5.07099	0.0174182	0
408	47519	0	0	3.35825	1.81934	-0.716196	0.697899	16.8175	2.69656	0
410	44454	0	0	13.1963	8.16925	-0.391774	0.920062	51.1486	10.1608	0
413	19246	0	0	23.2754	1.97395	0.65093	0.759138	1.09337	3.24022	0
416	49497	0	0	4.18867	6.00117	-0.981001	-0.194005	19.7146	6.58091	0
423	37881	0	0	12.9066	4.58875	0.633714	0.773568	21.3954	23.9557	0
426	33990	0	0	10.2981	7.54719	-0.9999	0.0141577	1.05802	2.039	0
426	44011	0	0	10.3978	7.52309	0.896118	-0.443815	-4.27452	2.12204	0
426	44670	0	0	10.3267	7.49962	-0.455427	-0.890273	30.1142	2.72746	0
428	10957	0	0	8.35703	5.82765	0.551314	0.834298	56.3187	4.64077	0
431	10658	0	0	21.8654	5.76297	0.45233	-0.891851	64.0166	16.4951	0
431	21741	0	0	21.8079	5.8658	-0.522856	0.852421	58.0223	11.1196	0
431	45094	0	0	21.7895	5.78291	-0.833207	-0.552961	14.8145	16.9741	0
436	11887	0	0	17.9908	9.88541	-0.671978	0.740572	128.913	41.5823	1
436	22058	0	0	18.0124	9.77375	-0.346908	-0.937899	49.4005	2.05882	0
436	46699	0	0	18.0994	9.85432	0.961947	0.273238	0.412987	0.0511136	0
437	13241	0	0	14.5744	13.4575	-0.390802	0.920475	302.686	61.2926	0
443	14627	0	0	5.70537	9.97562	-0.177186	-0.984177	23.4107	8.42973	0
444	29264	0	0	16.5219	10.6372	-0.923215	0.384285	138.291	25.9702	0
444	37471	0	0	16.5288	10.5699	-0.825059	-0.565047	5.88056	13.8344	0
451	37086	0	0	5.0995	3.47674	-0.994552	0.104243	32.2364	10.1581	0
452	26596	0	0	12.9642	5.44047	0.543426	0.839457	81.8036	25.7738	0
452	45323	0	0	12.8587	5.38771	-0.997626	0.0688624	20.4652	25.4836	0
453	40501	0	0	15.6371	13.2628	0.151879	-0.988399	243.04	65.0357	0
454	23665	0	0	11.9921	12.934	-0.117553	0.993067	91.5479	18.2401	0
454	44929	0	0	12.0597	12.8483	0.938249	-0.345961	-12.7592	44.7093	0
455	12425	0	0	8.17686	12.4295	-0.403994	0.914761	4.33712	2.62615	0
455	24363	0	0	8.13752	12.3771	-0.991138	0.132835	32.7465	5.36922	0
455	31496	0	0	8.16124	12.3165	-0.63727	-0.77064	50.9281	8.39966	0
455	34579	0	0	8.27035	12.3768	0.991734	0.128313	74.687	20.4258	0
457	50187	0	0	19.9219	7.74729	0.301031	0.953614	53.2738	11.2713	0
459	44903	0	0	1.28945	3.5583	0.364176	-0.93133	5.83028	1.30632	0
461	13027	0	0	13.604	15.5579	0.975372	0.220565	912.079	514.814	0
465	42912	0	0	9.76313	7.40783	0.998379	0.0569144	5.2241	1.68276	0
470	27052	0	0	3.63717	6.25606	-0.993794	-0.11124	30.5733	3.54358	0
470	36835	0	0	3.69044	6.31409	0.0253927	0.999678	12.947	3.72362	0
474	25094	0	0	25.8109	1.16975	-0.539098	0.842243	12.1809	0.494002	0
483	32952	0	0	23.1934	5.77563	0.555251	-0.831683	27.9932	10.7497	0
486	17708	0	0	8.58063	15.2528	0.58144	0.813589	15.6435	7.6058	0
488	24415	0	0	23.5296	5.7392	-0.978131	-0.207991	44.2666	11.9965	0
488	24853	0	0	23.6397	5.73237	0.944819	-0.327594	79.1714	1.10946	0
488	44442	0	0	23.5672	5.69687	-0.322387	-0.946608	-1.28061	0.30446	0
489	23613	0	0	16.7283	7.88736	0.393018	-0.919531	147.05	6.93937	0
491	40045	0	0	25.3296	5.44808	0.994333	0.106312	64.3392	12.9316	0
499	13325	0	0	18.8343	1.53338	0.908733	-0.417378	77.9165	18.9071	0
507	44448	0	0	25.1091	1.82509	0.62573	-0.78004	32.8936	3.06832	0
512	45863	0	0	17.8961	14.0251	-0.766747	0.641949	64.1771	5.08443	0
522	12218	0	0	23.6167	1.29899	0.47092	-0.882176	36.3315	1.20868	0
522	31661	0	0	23.5535	1.30276	-0.572961	-0.819583	0.64953	1.87087	0
522	50715	0	0	23.6305	1.39562	0.698949	0.715171	25.9542	9.47461	0
524	17499	0	0	19.2071	3.86163	0.48033	0.877088	31.6167	15.6706	0
524	42589	0	0	19.2101	3.76033	0.530366	-0.847769	84.265	10.2518	0
525	14925	0	0	15.3964	3.21328	0.51936	-0.854556	51.7093	5.8596	0
530	21819	0	0	20.7578	6.76101	0.759463	-0.65055	33.7796	2.65189	0
539	32875	0	0	11.1721	4.9742	0.825864	0.56387	65.9453	12.8377	0
539	50244	0	0	11.1077	4.86064	-0.0585405	-0.998285	213.729	24.9566	0
540	44654	0	0	4.69385	14.2521	0.972798	0.231656	15.774	0.652885	0
540	47374	0	0	4.60987	14.2941	-0.398348	0.917234	0.672095	4.46134	0
540	50774	0	0	4.5873	14.1986	-0.767332	-0.64125	10.3223	4.5466	0
541	17502	0	0	8.00062	13.8768	0.604648	-0.796493	12.1507	0.824876	0
541	34312	0	0	7.90684	13.9326	-0.988657	0.150188	26.8007	6.33853	0
544	20929	0	0	3.36749	9.89239	0.976193	0.216902	46.885	0.951557	0
544	50060	0	0	3.2495	9.87515	-0.997445	-0.0714378	46.768	2.89947	0
545	18739	0	0	12.2498	15.4011	0.229677	-0.973267	-63.8843	5.03697	0
545	37578	0	0	12.2527	15.5407	0.270014	0.962856	-58.3432	26.5053	0
546	21054	0	0	11.9866	12.1052	0.602456	0.798152	232.229	28.4627	0
546	40035	0	0	11.8948	11.9995	-0.705506	-0.708704	177.514	24.4415	0
546	52611	0	0	11.9564	11.9801	0.172381	-0.98503	95.5939	31.4235	0
547	50835	0	0	15.9719	7.53626	0.75537	0.655298	19.5028	11.9207	0
548	20718	0	0	4.87874	8.95101	0.923681	0.383163	73.863	2.98687	0
557	48234	0	0	20.5647	4.80165	0.327727	0.944772	29.4614	8.34386	0
560	21176	0	0	15.4513	13.3848	-0.271925	0.962319	244.04	20.9496	0
563	30959	0	0	16.1783	7.22285	0.57356	0.819164	126.526	34.8064	0
563	41006	0	0	16.1323	7.09808	-0.0957789	-0.995403	152.394	7.2635	0
565	29903	0	0	11.3149	15.8766	0.587883	-0.808946	20.2744	21.0639	0
566	14826	0	0	5.33611	4.15461	-0.286982	-0.957936	63.2267	13.7885	0
566	47505	0	0	5.41445	4.22363	0.986351	0.164654	30.9727	7.67658	0
567	17860	0	0	7.79551	8.41591	-0.459468	0.888194	8.96129	7.23474	0
567	20902	0	0	7.76272	8.36117	-0.9999	-0.0141166	5.54245	6.7675	0
574	13605	0	0	15.0042	6.74453	-0.745503	0.666502	55.3325	16.8883	0
582	21471	0	0	20.7281	6.63568	-0.625409	0.780297	100.3	5.86419	0
582	49751	0	0	20.8384	6.54884	0.905362	-0.42464	120.001	13.7716	0
585	17505	0	0	15.657	1.82773	-0.165874	-0.986147	105.764	6.4434	0
585	37532	0	0	15.7145	1.85134	0.810696	-0.585467	28.7396	3.24585	0
587	43163	0	0	14.8479	4.54327	-0.288419	0.957504	126.882	13.4128	0
588	21691	0	0	16.4283	12.4455	0.541873	-0.84046	133.543	5.0912	0
588	23590	0	0	16.4563	12.5031	0.995677	0.0928857	58.1101	20.0159	0
592	21303	0	0	12.4805	11.3641	-0.781126	0.624374	4.50196	23.4704	0
592	42986	0	0	12.6065	11.2851	0.90208	-0.43157	-29.9452	4.55202	0
598	18739	0	0	12.3199	15.3718	-0.852209	-0.523202	251.871	8.00127	0
598	44205	0	0	12.4306	15.4232	0.949939	0.312435	242.905	51.4443	0
599	23962	0	0	11.4987	2.84955	-0.754211	-0.656632	11.3145	10.5916	0
600	17149	0	0	7.62485	10.2187	-0.99737	-0.0724769	38.9705	4.57039	0
600	37485	0	0	7.66152	10.1736	-0.274235	-0.961663	50.4522	3.37045	0
600	41131	0	0	7.72478	10.2339	0.973509	0.22865	46.6038	10.8369	0
610	29155	0	0	6.23908	11.3856	-0.501581	-0.865111	36.1729	13.9387	0
610	46830	0	0	6.21094	11.467	-0.928745	0.37072	24.141	13.1775	0
611	51012	0	0	11.4604	4.42745	0.807246	0.590214	28.0815	9.51833	0
613	19614	0	0	8.8891	5.86343	0.786241	-0.61792	7.12842	8.59586	0
613	43002	0	0	8.82395	5.83844	-0.171549	-0.985176	43.5482	1.42658	0
616	43975	0	0	6.46951	6.19831	-0.959117	-0.283009	41.1692	5.06709	0
618	24312	0	0	7.26004	1.93951	-0.938361	0.345658	8.08774	3.29046	0
618	41136	0	0	7.3565	1.93058	0.985853	0.16761	21.0828	4.52137	0
620	34589	0	0	21.0094	9.70578	0.156413	0.987692	27.963	15.3221	0
624	15949	0	0	10.3789	7.7797	-0.487895	0.872902	48.4222	17.4132	0
624	47991	0	0	10.4688	7.7203	0.994237	-0.107203	34.5207	5.08169	0
625	32816	0	0	4.904	10.1074	-0.99298	-0.118282	31.4061	1.95719	0
627	31117	0	0	7.24014	1.60381	0.991055	0.133453	27.9058	9.26168	0
632	31913	0	0	7.09676	15.2767	-0.804464	-0.594001	6.55596	3.97623	0
633	20663	0	0	14.634	3.23077	-0.496527	-0.868021	71.3566	16.9144	0
633	33370	0	0	14.7112	3.32545	0.750116	0.661306	59.3585	24.2181	0
636	44038	0	0	8.28487	9.85639	0.81785	-0.575431	5.88635	9.48563	0
639	18136	0	0	18.0625	3.77964	-0.953338	0.301906	94.3283	26.0789	0
639	39164	0	0	18.1942	3.78476	0.927107	0.374796	28.507	13.2226	0
639	46051	0	0	18.1346	3.82835	0.0761918	0.997093	142.029	16.4276	0
642	33911	0	0	2.80559	8.99521	-0.631057	-0.775737	22.29	6.52284	0
642	45598	0	0	2.78182	9.05978	-0.983486	0.180986	22.9121	3.26431	0
645	21557	0	0	20.8861	6.23348	-0.876996	0.480498	66.4303	4.01419	0
645	32884	0	0	20.9951	6.22877	0.915	0.403454	39.2819	5.55411	0
645	48659	0	0	20.9421	6.265	0.0435216	0.999052	23.5537	3.08121	0
647	14928	0	0	2.63113	15.1809	-0.394166	-0.919039	-1.06189	0.155807	0
647	25793	0	0	2.68862	15.1897	0.651466	-0.758678	9.12797	2.23114	0
648	48849	0	0	20.8923	2.57808	0.626559	0.779374	34.5614	5.95675	0
651	47027	0	0	16.2296	9.16487	0.915589	0.402115	-2.10295	14.8836	0
654	13963	0	0	23.0837	5.72234	-0.67402	0.738713	75.4944	13.9327	0
654	32952	0	0	23.1676	5.70042	0.949611	0.31343	27.3018	6.44938	0
656	15308	0	0	16.3755	12.1146	-0.780333	-0.625365	-18.1778	1.93671	0
656	25528	0	0	16.4051	12.2288	-0.378026	0.925795	212.964	1.84738	0
665	22590	0	0	1.21322	4.20932	-0.520831	-0.85366	3.27638	5.77428	0
667	39128	0	0	8.75115	3.56272	0.24665	-0.969105	65.0786	8.30903	0
668	49029	0	0	2.63909	14.6942	0.693799	-0.720169	3.22991	3.14664	0
679	17157	0	0	20.2103	8.76588	-0.0922377	-0.995737	30.9847	6.70003	0
679	30621	0	0	20.2127	8.87661	-0.049662	0.998766	44.302	10.1444	0
683	21604	0	0	11.7093	15.9327	0.950435	0.310923	63.0756	3.73218	0
683	31393	0	0	11.6069	15.8427	-0.430443	-0.902618	26.0626	25.9658	0
685	37023	0	0	18.6099	1.60006	-0.818597	0.574368	109.647	16.6379	0
685	42664	0	0	18.6547	1.52149	0.0778069	-0.996968	77.9244	13.8269	0
690	52039	0	0	16.0956	12.282	0.584538	0.811366	22.9963	34.8754	0
694	16913	0	0	5.68933	7.99945	0.988464	0.151456	19.407	1.66778	0
694	37239	0	0	5.60295	7.93309	-0.401201	-0.91599	16.0703	2.50592	0
698	41647	0	0	12.8294	5.02461	-0.9853	0.17083	6.54451	2.02036	0
698	46978	0	0	12.9279	5.07567	0.427522	0.904005	100.721	16.9797	0
703	11253	0	0	8.25488	2.4444	0.837346	0.546673	43.922	11.0552	0
703	17317	0	0	8.15818	2.34553	-0.527889	-0.849313	48.0749	4.26065	0
707	37769	0	0	26.8519	4.77586	-0.550853	-0.834602	13.3741	2.60181	0
711	46709	0	0	12.5547	7.84095	-0.774584	-0.63247	54.2801	12.9352	0
713	48129	0	0	25.2194	1.88122	0.748394	-0.663254	27.3769	0.511253	0
714	27165	0	0	24.265	8.42139	-0.2682	-0.963363	-1.1406	0.340739	0
721	45111	0	0	21.9957	3.01091	0.993388	-0.114808	8.97655	9.52983	0
726	27311	0	0	10.9801	7.77121	-0.390325	0.920677	34.6361	5.94146	0
728	23479	0	0	22.83	5.1762	0.979835	-0.199811	74.29	11.4456	0
729	21254	0	0	5.33746	1.43222	-0.993635	0.112645	3.21149	0.248334	0
731	14943	0	0	22.4506	6.21938	0.049302	0.998784	5.39341	3.70051	0
732	36841	0	0	4.49828	4.21648	0.731746	0.681578	19.6936	1.91492	0
732	39611	0	0	4.4564	4.10711	0.089232	-0.996011	10.8352	1.13806	0
733	12389	0	0	2.15191	3.72953	0.822889	0.568202	24.7944	2.81626	0
733	15915	0	0	2.15904	3.65841	0.918724	-0.394899	13.602	1.04431	0
733	32460	0	0	2.0244	3.65604	-0.904182	-0.427148	17.7542	0.193257	0
733	43836	0	0	2.07953	3.76051	-0.157757	0.987478	14.5704	0.17637	0
743	47050	0	0	16.4514	9.70443	-0.173384	0.984854	270.236	6.47612	0
745	16062	0	0	5.33062	2.41766	-0.0967249	-0.995311	15.0142	3.25064	0
748	47786	0	0	18.1543	9.12071	-0.905525	0.424293	163.071	48.6785	0
754	24014	0	0	14.4085	14.2251	0.254562	-0.967056	396.401	53.8238	1
754	48672	0	0	14.3801	14.3537	-0.177482	0.984124	86.1539	61.7191	1
758	14827	0	0	15.4474	2.87964	-0.988611	-0.150496	-3.52598	0.89667	0
758	17359	0	0	15.471	2.94302	-0.648928	0.76085	43.7636	2.64926	0
758	23061	0	0	15.487	2.82698	-0.418508	-0.908213	60.7403	11.3327	0
759	16036	0	0	5.0848	1.49961	0.458001	0.888952	56.1833	5.00726	0
759	49537	0	0	5.00522	1.41312	-0.847765	-0.530373	35.8732	5.746	0
760	30538	0	0	14.3172	11.7577	0.858228	0.513268	-24.828	5.68363	0
760	33979	0	0	14.2635	11.7846	-0.103722	0.994606	285.015	21.7926	0
762	22945	0	0	16.6694	1.30633	-0.681121	0.732171	64.1603	2.61056	0
762	24564	0	0	16.7774	1.21361	0.826494	-0.562946	48.1359	6.31118	0
763	17449	0	0	6.09018	4.88787	0.93132	0.364202	71.3913	1.95862	0
763	35728	0	0	6.0382	4.92918	0.14235	0.989816	36.3571	2.51809	0
763	43206	0	0	5.97808	4.8218	-0.769704	-0.638401	90.4254	0.266288	0
765	19801	0	0	17.3827	2.99164	0.366074	-0.930586	96.7355	5.90797	0
765	34359	0	0	17.4186	3.06337	0.964337	0.264679	44.98	7.24602	0
768	13532	0	0	24.1697	1.55294	-0.994005	0.109338	3.44338	1.82032	0
768	22606	0	0	24.2077	1.60784	-0.45263	0.891698	37.0773	0.701128	0
768	27136	0	0	24.192	1.49345	-0.675312	-0.737532	-0.385305	0.42469	0
768	34863	0	0	24.2745	1.60606	0.499701	0.866198	10.8552	0.790432	0
770	35323	0	0	8.1323	14.4199	-0.68187	0.731474	9.34763	11.2491	0
782	36735	0	0	16.0127	7.39318	0.48054	0.876973	67.395	45.4535	0
782	42068	0	0	15.9275	7.31952	-0.937232	-0.348707	22.3925	12.4173	0
791	43345	0	0	15.9507	15.0186	0.769513	0.638631	24.6827	64.1818	0
792	17161	0	0	5.90121	3.46357	-0.924985	-0.380004	27.5827	5.16787	0
792	22977	0	0	5.96155	3.5648	-0.106221	0.994342	26.9696	5.07825	0
792	26350	0	0	6.0404	3.47208	0.964348	-0.264636	24.3919	7.51416	0
794	28224	0	0	10.1571	14.097	-0.804627	-0.59378	95.7496	1.56215	0
795	29376	0	0	2.68006	5.49784	-0.986176	0.165702	51.9661	6.72916	0
795	44595	0	0	2.73426	5.55282	-0.179053	0.983839	1.98915	2.98952	0
797	19223	0	0	26.3699	3.45887	-0.416164	-0.90929	5.47994	3.54463	0
797	41358	0	0	26.3518	3.56218	-0.700645	0.71351	32.5992	5.58992	0
797	45924	0	0	26.3335	3.50723	-0.988699	-0.149916	40.3161	2.86079	0
802	20157	0	0	26.8311	5.21231	-0.853702	0.520762	21.3882	4.8737	0
803	25402	0	0	16.5378	9.56319	-0.742732	-0.669588	-4.33196	0.242621	0
813	49347	0	0	5.49052	2.43498	-0.937251	-0.348656	42.6966	8.43861	0
815	46528	0	0	4.79185	8.41533	0.275578	0.961279	8.51185	5.88161	0
815	47703	0	0	4.81079	8.31032	0.593928	-0.804518	-0.690697	0.18103	0
820	41886	0	0	13.734	15.757	-0.592096	-0.805867	4122.4	500.482	0
820	50754	0	0	13.8156	15.7603	0.658729	-0.75238	671.992	925.852	0
821	36787	0	0	20.2574	10.0421	-0.466316	0.884618	36.1509	22.4434	0
821	42232	0	0	20.3419	9.99683	0.994763	0.102205	41.2894	19.3844	0
823	13866	0	0	5.60363	12.7647	0.958807	0.284058	40.3577	0.477112	0
823	35627	0	0	5.5012	12.7564	-0.992001	0.126231	38.4214	8.06475	0
828	17091	0	0	21.7436	2.60784	0.95313	-0.30256	42.2963	12.2684	0
828	41898	0	0	21.6936	2.56086	0.243146	-0.96999	71.0766	0.510909	0
830	28142	0	0	11.3077	9.67348	-0.872541	-0.488541	67.9714	33.6955	0
832	50001	0	0	21.9916	5.14147	0.714664	0.699468	1.39214	11.0892	0
835	18007	0	0	16.0796	7.2904	0.591874	0.806031	13.8373	21.8887	0
839	39514	0	0	6.32043	4.67236	0.922821	-0.38523	-0.822843	5.00174	0
839	40630	0	0	6.25901	4.77184	0.0691877	0.997604	43.8839	11.9019	0
844	12215	0	0	7.9431	14.0953	-0.302745	-0.953072	12.9962	12.0577	0
844	25315	0	0	7.89125	14.163	-0.999083	-0.0428181	9.37458	6.26501	0
844	39276	0	0	8.03999	14.1652	0.999917	-0.0128655	22.6918	10.6416	0
846	52374	0	0	20.8869	8.17537	-0.999991	0.00417815	60.9293	16.3379	0
847	37194	0	0	1.13573	12.9584	-0.4793	0.877651	0.955529	1.95036	0
847	45800	0	0	1.15778	12.8426	-0.123378	-0.99236	-1.73599	2.61087	0
850	25100	0	0	20.601	4.25598	-0.717713	-0.696339	18.4336	1.46231	0
850	27157	0	0	20.6299	4.35185	-0.213322	0.976982	66.4985	8.90689	0
850	45866	0	0	20.6611	4.24172	0.329906	-0.944014	46.0195	7.08479	0
853	10941	0	0	4.80173	11.4025	-0.965716	-0.259603	13.135	2.09764	0
853	46963	0	0	4.84697	11.3577	-0.250156	-0.968206	2.83363	5.4642	0
853	47935	0	0	4.846	11.48	-0.265499	0.964111	0.0360322	4.62851	0
858	41265	0	0	1.71654	8.07585	-0.806645	-0.591036	40.1937	6.80187	0
860	27295	0	0	9.09931	8.93327	0.175909	-0.984407	23.4943	12.7741	0
860	37736	0	0	9.13237	9.03247	0.731321	0.682033	35.7724	3.58422	0
861	33305	0	0	17.0847	9.06987	-0.385385	-0.922756	64.8007	42.5143	0
863	42112	0	0	7.06957	6.77634	0.684331	-0.729171	8.44556	4.324	0
867	18214	0	0	15.3162	12.889	0.817293	0.576223	93.9986	22.4878	0
867	40675	0	0	15.1936	12.8649	-0.974742	0.223334	12.8257	0.820681	0
877	49531	0	0	8.66507	12.1931	-0.494038	-0.86944	29.7385	12.2178	0
878	23409	0	0	2.30518	4.53291	0.970531	0.240977	31.2265	0.907427	0
878	26270	0	0	2.22668	4.45162	-0.206479	-0.978451	21.7576	1.93324	0
878	30503	0	0	2.17779	4.49386	-0.938841	-0.344351	29.6847	1.55539	0
878	46687	0	0	2.28636	4.46842	0.688142	-0.725576	10.9394	1.25897	0
884	22997	0	0	26.3372	6.54588	0.874209	0.48555	32.6564	7.35739	0
884	36764	0	0	26.2256	6.46678	-0.747482	-0.664282	16.6993	9.18579	0
884	41452	0	0	26.3032	6.44891	0.380242	-0.924887	41.1665	13.7473	0
886	30981	0	0	10.4722	8.60778	0.125851	-0.992049	13.0146	28.8365	0
886	35702	0	0	10.4004	8.6484	-0.915445	-0.402442	24.934	23.3	0
887	18468	0	0	6.60043	4.39118	-0.884546	0.466453	34.9455	2.25549	0
890	28130	0	0	2.98504	6.43507	-0.927225	-0.374505	5.59007	0.972889	0
890	31378	0	0	3.04598	6.51545	0.109764	0.993958	2.71804	0.593297	0
894	32109	0	0	26.9351	5.8614	-0.256644	0.966506	0.971142	2.38324	0
896	13137	0	0	6.27055	14.6939	0.985552	-0.169373	7.19836	2.15352	0
902	13037	0	0	9.40993	13.7196	0.00278703	0.999996	14.3882	12.2346	0
902	24511	0	0	9.35388	13.6889	-0.845946	0.533269	0.207586	0.276256	0
905	48879	0	0	9.54857	13.5597	-0.461211	0.88729	-7.56905	1.49356	0
906	37428	0	0	26.098	7.7724	0.355852	0.934542	4.83875	3.78469	0
909	22750	0	0	23.0856	8.30903	0.65283	-0.757505	69.802	15.3009	0
909	37964	0	0	23.0479	8.39855	-0.086173	0.99628	19.9467	9.82983	0
909	42323	0	0	23.0018	8.35501	-0.989653	0.14348	84.4647	12.8812	0
910	29800	0	0	3.18192	10.8528	0.897617	0.440777	18.705	2.47321	0
911	12196	0	0	3.04451	5.54605	-0.94846	-0.316897	41.0929	1.39624	0
911	33905	0	0	3.07786	5.62985	-0.471351	0.881946	10.0769	1.31191	0
911	47648	0	0	3.17932	5.5821	0.980054	0.198734	46.793	2.63885	0
911	47902	0	0	3.09539	5.50004	-0.220688	-0.975344	21.2095	4.7348	0
915	13240	0	0	12.5173	7.43806	0.999777	0.02113	6.19555	7.49753	0
915	19721	0	0	12.3787	7.43903	-0.999382	0.0351412	-5.56495	13.202	0
916	11491	0	0	16.5612	10.8658	-0.997209	0.0746595	83.9026	46.9185	0
917	38297	0	0	8.66972	12.5561	-0.314485	0.949263	0.627985	13.2762	0
920	49309	0	0	8.54022	12.3435	0.482581	-0.875851	0.761154	6.26347	0
923	15350	0	0	7.9044	1.07904	0.756131	0.654421	72.6569	7.73831	0
929	10665	0	0	10.5236	10.6628	-0.835958	0.548794	18.487	2.14576	0
930	40646	0	0	14.4545	15.659	0.421666	-0.906751	127.021	15.4187	0
936	20564	0	0	8.72393	9.15581	-0.71723	-0.696836	98.7301	14.3023	0
937	15603	0	0	25.5692	8.85904	0.761221	0.648492	25.385	15.241	0
937	29213	0	0	25.4604	8.77524	-0.821714	-0.5699	12.0343	7.292	0
944	27030	0	0	2.38069	8.35749	0.752469	-0.658628	14.708	7.60155	0
945	32326	0	0	19.8354	1.78123	0.83576	-0.549095	40.4541	9.75954	0
952	51531	0	0	2.63879	15.6548	-0.738114	-0.674676	0.414469	2.69584	0
957	21380	0	0	17.3404	5.21832	0.901823	0.432105	44.0303	0.824218	0
957	40715	0	0	17.2329	5.22282	-0.862457	0.50613	52.8177	7.40228	0
961	31550	0	0	22.8276	2.808	0.897595	-0.440821	45.9285	6.36025	0
961	44719	0	0	22.8213	2.87329	0.79691	0.604098	30.892	3.76746	0
962	26978	0	0	25.2685	5.75072	-0.841936	0.539577	48.3888	4.27583	0
962	35535	0	0	25.3557	5.65117	0.424469	-0.905443	38.5976	14.7378	0
963	11181	0	0	9.67798	14.758	0.0792924	-0.996851	1.45445	10.8278	0
963	16846	0	0	9.61406	14.8494	-0.909267	0.416212	14.3835	6.19312	0
966	26437	0	0	16.3794	6.63965	0.822653	0.568543	1.46877	26.4681	0
969	17433	0	0	10.2491	1.16509	0.766265	-0.642525	22.1868	2.56444	0
969	21247	0	0	10.2155	1.26199	0.204115	0.978947	70.789	10.7389	0
976	12145	0	0	2.32724	1.32237	0.0294649	0.999566	27.9229	3.37888	0
978	11753	0	0	11.8783	15.5646	0.473385	0.880856	1.29273	17.2659	0
978	36941	0	0	11.8083	15.4972	-0.899026	-0.437896	37.3076	11.7639	0
982	43984	0	0	9.00595	5.48578	0.90197	0.4318	37.7656	8.74901	0
983	20088	0	0	23.9007	6.38405	0.159967	-0.987122	15.6596	10.0289	0
983	20114	0	0	23.9487	6.49783	0.818902	0.573933	19.5934	8.96643	0
983	27217	0	0	23.8834	6.52869	-0.0772609	0.997011	-1.59499	0.350963	0
983	30000	0	0	23.8237	6.48845	-0.895382	0.445299	31.7338	1.77052	0
985	51413	0	0	24.435	1.48966	-0.949878	-0.31262	1.96165	0.893612	0
986	16359	0	0	14.6323	2.69484	0.460705	-0.887553	87.3716	15.0647	0
991	10045	0	0	5.79796	3.22603	0.960766	-0.277362	27.5554	0.436231	0
991	34163	0	0	5.72357	3.3173	-0.0777818	0.99697	38.8246	2.20631	0
991	40638	0	0	5.6799	3.19389	-0.68749	-0.726194	66.6077	7.22138	0
992	13566	0	0	24.8735	1.42156	-0.999918	-0.0127705	6.12891	0.659379	0
1005	6612	0	0	11.1107	1.24048	0.914897	-0.403688	12.9287	8.4178	0
1007	2117	0	0	19.1481	5.4693	-0.620494	-0.784211	49.7543	24.699	0
1010	3759	0	0	8.73099	5.11648	0.743247	0.669017	98.1116	16.29	0
1013	7575	0	0	2.77205	8.2574	0.144507	0.989504	8.08267	4.2619	0
1016	4733	0	0	2.42752	5.79396	0.712978	0.701187	21.2273	1.46391	0
1054	2262	0	0	14.6943	7.72077	0.739799	-0.672828	60.8538	17.0241	0
1060	9234	0	0	20.1929	9.94636	-0.401731	0.915758	59.4851	17.0763	0
1072	3337	0	0	19.1422	10.877	-0.974709	0.223478	45.6719	2.24136	0
1081	3881	0	0	6.69439	12.0825	0.983704	0.179793	29.01	7.63467	0
1086	7584	0	0	19.3368	11.4508	-0.783227	0.621736	103.634	5.95061	0
1095	6332	0	0	12.7294	1.76719	-0.99438	-0.105872	15.0992	4.90941	0
1129	8596	0	0	4.99937	15.3019	-0.840503	0.541807	4.38761	2.70557	0
1139	2094	0	0	22.1741	6.34128	-0.342709	0.939442	26.1444	6.5227	0
1140	5327	0	0	16.9745	1.59834	-0.136212	-0.99068	64.8756	0.995201	0
1140	6625	0	0	17.0322	1.62627	0.861343	-0.508023	36.7974	1.04823	0
1145	4258	0	0	19.9846	11.0763	-0.601506	-0.798868	5.81818	7.56988	0
1149	3633	0	0	13.3427	13.6634	0.942104	-0.33532	3.00941	20.139	0
1160	2197	0	0	6.76824	7.05393	-0.858037	-0.513588	64.2997	4.86177	0
1165	1409	0	0	18.6224	11.7682	-0.502776	-0.864417	21.5707	108.474	1
1182	8611	0	0	1.20252	2.81957	0.99678	-0.0801906	24.0948	0.849603	0
1202	6326	0	0	13.8199	1.38569	-0.197556	0.980292	102.478	0.711905	0
1205	4052	0	0	23.1414	9.69532	0.631839	0.7751	17.1806	12.1644	0
1205	9116	0	0	23.1458	9.58917	0.693448	-0.720507	21.4665	18.4044	0
1209	2079	0	0	13.6979	5.58474	0.0214038	-0.999771	55.0235	2.2831	0
1209	3884	0	0	13.6554	5.7151	-0.571392	0.820677	68.0433	21.6186	0
1209	7430	0	0	13.7679	5.65459	0.999699	-0.0245435	22.6119	1.37253	0
1212	1264	0	0	13.2454	8.78623	-0.645862	-0.763454	68.7117	25.8381	0
1216	5748	0	0	15.3209	10.0211	-0.159507	0.987197	107.826	1.73637	0
1226	4635	0	0	9.20197	6.16589	0.63712	0.770765	83.4335	6.2635	0
1232	5677	0	0	8.72896	6.08743	0.736782	-0.676131	15.3863	0.121084	0
1239	7789	0	0	13.6686	13.8328	0.132892	0.991131	138.067	27.3849	0
1240	3372	0	0	22.0594	7.41965	0.697489	0.716596	9.44851	2.22545	0
1258	8351	0	0	1.20599	8.79656	0.324641	-0.945837	-1.31904	0.0909158	0
1270	1894	0	0	11.4214	14.0067	0.276427	0.961035	137.12	56.7324	0
1278	4526	0	0	8.13791	4.77644	-0.448465	-0.8938	74.6512	5.16409	0
1289	6360	0	0	2.72329	10.7653	-0.999339	0.0363575	35.154	2.78058	0
1326	5403	0	0	16.5572	5.36569	-0.153489	-0.98815	35.1589	3.41196	0
1330	1694	0	0	20.9771	1.59685	-0.711001	0.703191	74.7229	7.0793	0
1342	4647	0	0	25.8191	9.93291	0.99898	0.0451534	53.7678	6.6476	0
1343	4524	0	0	23.0583	4.22751	-0.755484	-0.655167	6.73866	5.05618	0
1346	6825	0	0	9.23323	1.93742	0.532318	0.846544	52.7828	1.71613	0
1364	7682	0	0	24.5793	3.86209	-0.759495	0.650514	29.6462	4.61769	0
1365	9070	0	0	13.8014	6.21849	0.747157	0.664648	7.84172	23.1451	0
1370	7101	0	0	26.552	2.97786	0.99995	0.0100174	61.3865	4.839	0
1378	6279	0	0	23.8084	8.22908	-0.671322	-0.741166	2.39199	2.75371	0
1390	3318	0	0	24.6851	8.26	-0.546233	-0.837633	3.39943	8.83472	0
1413	6794	0	0	21.5654	9.74398	-0.487876	-0.872913	9.11543	0.296494	0
1444	7762	0	0	4.50861	5.67499	-0.00778729	0.99997	29.5493	5.29609	0
1458	2416	0	0	26.6678	8.23556	-0.473055	0.881033	28.7456	11.9458	0
1471	4730	0	0	15.3823	2.08161	0.175165	0.984539	84.364	2.64641	0
1479	5898	0	0	8.33347	7.28627	-0.977856	-0.209281	2.66865	1.96926	0
1495	4088	0	0	26.6186	4.73038	0.971373	-0.23756	68.1276	5.96318	0
1503	7043	0	0	19.2788	1.66209	0.909519	-0.415662	78.5359	18.7819	0
1503	7601	0	0	19.1922	1.62476	-0.321922	-0.946766	53.9699	22.3107	0
1506	6723	0	0	24.9613	2.85372	-0.574126	-0.818767	26.9198	6.46511	0
1532	2571	0	0	1.39662	4.06108	0.733271	0.679936	31.6894	2.57933	0
1532	6689	0	0	1.29152	3.97965	-0.841512	-0.540239	34.6337	5.76031	0
1532	9681	0	0	1.33517	4.08133	-0.187592	0.982247	10.4807	1.804	0
1551	4314	0	0	6.96644	7.37671	-0.900963	-0.433895	76.1798	0.696964	0
1562	7458	0	0	10.0217	5.74919	0.236788	0.971561	46.5022	2.43883	0
1588	4552	0	0	5.1432	4.43819	-0.373553	-0.927609	43.3595	4.93793	0
1590	7370	0	0	7.34395	10.6341	-0.505929	0.862575	3.88822	5.14685	0
1590	9505	0	0	7.38537	10.4995	0.0667094	-0.997772	-0.528411	0.0159765	0
1610	9777	0	0	8.19948	9.48195	-0.884634	0.466287	30.7982	5.2506	0
1616	1887	0	0	20.6157	10.4596	0.00455917	-0.99999	29.4883	29.6697	1
1621	4998	0	0	23.67	1.80054	-0.488687	0.872459	27.5736	1.05124	0
1622	4849	0	0	11.7202	3.87372	0.625543	0.78019	73.2023	3.39813	0
1622	8796	0	0	11.6517	3.76587	-0.439879	-0.898057	106.485	14.1133	0
1624	5564	0	0	2.11952	7.42629	-0.988712	0.149826	31.058	1.49249	0
1624	7468	0	0	2.21942	7.47629	0.472731	0.881207	13.0439	7.29904	0
1629	7458	0	0	9.99212	5.87758	0.637711	-0.770276	40.2542	19.2003	0
1635	2395	0	0	6.48606	4.32892	-0.834751	0.550628	3.29276	0.000533181	0
1638	3195	0	0	1.07322	13.9741	0.209355	-0.97784	-2.22993	1.34352	0
1658	2079	0	0	13.7707	5.5227	-0.990396	-0.138258	11.983	6.10616	0
1658	3589	0	0	13.8999	5.52595	0.996104	-0.0881887	9.16803	0.545278	0
1658	7430	0	0	13.8296	5.59648	-0.0841962	0.996449	137.17	19.3577	0
1662	3564	0	0	17.8745	7.19384	-0.485113	-0.874452	49.1801	18.1406	0
1663	5507	0	0	23.6722	9.43558	0.939589	0.342304	34.4203	13.8548	0
1666	7326	0	0	26.3176	8.82277	-0.689053	-0.724711	6.25644	10.4063	0
1680	5772	0	0	1.32849	7.26571	-0.429757	-0.902944	2.13551	0.387094	0
1687	5705	0	0	25.6801	7.48457	0.864534	-0.502575	29.5021	4.11456	0
1689	2402	0	0	21.5282	5.49791	0.988085	0.15391	4.00725	0.849495	0
1690	7552	0	0	26.4924	1.78085	-0.0241652	-0.999708	11.8386	1.59919	0
1699	9203	0	0	4.13325	12.0189	-0.4908	0.871272	-0.31569	3.15012	0
1711	9275	0	0	25.4149	3.08018	-0.948856	-0.31571	28.5305	3.86601	0
1727	3656	0	0	2.72386	2.60906	0.179345	0.983786	26.7577	5.19416	0
1733	1888	0	0	7.4367	13.6838	0.959809	-0.280655	5.54935	2.23164	0
1733	6516	0	0	7.33966	13.6743	-0.887192	-0.4614	15.1342	0.372637	0
1750	2867	0	0	2.72767	13.4648	-0.987816	0.155627	9.40433	1.54538	0
1755	6921	0	0	6.5208	8.85268	0.592034	0.805913	28.6631	4.35514	0
1778	8918	0	0	16.12	12.4785	0.556432	0.830893	-0.602627	17.3791	0
1780	3051	0	0	7.85931	9.4235	0.815466	-0.578805	-4.97946	2.10687	0
1790	7762	0	0	4.52938	5.80618	-0.316347	-0.948644	35.4142	5.87325	0
1805	8121	0	0	18.3962	3.50263	0.621076	0.78375	36.8401	4.79823	0
1808	4710	0	0	24.0829	3.34093	-0.09031	0.995914	22.4935	8.61234	0
1833	5884	0	0	26.4966	4.83738	0.859713	0.510778	52.7423	6.98006	0
1833	6832	0	0	26.395	4.81464	-0.995459	0.095191	76.2797	5.34016	0
1847	4862	0	0	5.56506	13.9256	-0.293255	-0.956034	-0.895323	2.65191	0
1849	8714	0	0	14.0129	7.58614	0.989713	-0.143068	30.6166	12.0255	0
1856	5811	0	0	14.6831	11.314	-0.931879	-0.362769	-3.59279	38.4126	0
1877	8410	0	0	8.23051	2.74759	-0.924514	-0.381148	31.2167	8.08896	0
1881	4191	0	0	19.4163	9.34159	0.807772	0.589495	-11.8527	2.83553	0
1883	4524	0	0	22.9858	4.24836	0.29152	-0.956565	60.0787	13.7504	0
1894	7362	0	0	11.3833	14.0538	-0.997697	-0.0678232	65.7529	40.212	0
1918	6685	0	0	2.05166	1.34991	0.950452	0.31087	13.7306	2.46563	0
1932	6446	0	0	14.9633	13.76	-0.159582	0.987185	184.583	39.7765	0
1933	6921	0	0	6.51414	8.9656	0.682976	-0.730441	0.781005	13.3421	0
1954	3918	0	0	12.7294	15.6562	0.693584	0.720376	304.625	73.288	0
1955	9798	0	0	4.4857	11.2801	-0.769764	0.638328	3.08206	7.02094	0
1967	8312	0	0	1.57469	4.13613	0.313568	0.949566	14.7298	1.10403	0
1986	9878	0	0	10.4297	12.0633	-0.722856	-0.690998	119.927	5.47662	0
1987	9041	0	0	6.97585	2.94192	-0.878849	-0.477101	30.9115	2.30076	0
2003	8374	0	0	26.8912	2.39885	0.878953	-0.476909	24.8628	1.19925	0
2012	4527	0	0	19.2181	7.25457	-0.302589	-0.953121	11.6418	3.3757	0
2019	8392	0	0	2.10118	10.8496	0.458482	-0.888704	0.943234	0.208486	0
2037	4341	0	0	3.98331	12.9514	-0.987059	-0.160355	4.44112	0.556268	0
2050	9274	0	0	2.62695	5.77198	-0.698181	0.715922	10.0014	2.07316	0
2055	3882	0	0	21.2416	2.55299	0.966344	0.257252	21.4872	4.47739	0
2056	5154	0	0	24.8159	4.34147	0.717325	0.696739	13.7589	2.021	0
2058	7573	0	0	2.14559	6.25714	-0.902969	-0.429707	43.4062	7.46765	0
2058	8575	0	0	2.21359	6.36149	0.02854	0.999593	6.86233	1.76861	0
2066	6735	0	0	24.2171	9.59137	-0.212456	0.977171	-1.22096	2.46833	0
2074	2956	0	0	4.1308	2.33131	-0.844225	0.53599	7.40384	1.19333	0
2081	8332	0	0	14.2166	13.6135	-0.659809	0.751433	439.92	167.577	0
2083	4628	0	0	3.6626	15.5664	-0.716201	-0.697894	3.89516	3.15441	0
2094	6097	0	0	22.111	6.36012	-0.801095	-0.598537	14.0007	9.45366	0
2107	9165	0	0	24.5465	9.40614	0.456361	-0.889795	7.87036	3.03946	0
2125	4927	0	0	10.0213	13.1114	-0.708714	0.705496	-3.94053	11.7296	0
2133	9545	0	0	19.2141	11.7057	0.819084	0.573673	-0.428491	2.93091	0
2142	8446	0	0	4.00366	10.0019	0.448343	-0.893861	-0.769194	3.80357	0
2143	8932	0	0	6.30404	1.87856	0.523383	0.852098	39.9808	5.79392	0
2161	5401	0	0	20.2158	3.70455	-0.401558	-0.915834	22.0899	1.82496	0
2162	2715	0	0	15.1407	12.5814	-0.542435	0.840098	101.955	5.78348	0
2166	8276	0	0	11.2143	4.02669	-0.960077	0.279737	6.86314	0.87622	0
2174	3494	0	0	25.9593	5.83618	-0.742653	-0.669676	21.5638	11.3271	0
2181	6793	0	0	26.5479	7.55876	0.579715	-0.81482	5.0563	3.12835	0
2185	8874	0	0	22.6208	3.74211	-0.818525	-0.574471	0.876697	3.06324	0
2201	9411	0	0	9.93515	6.81381	0.790933	0.611903	59.3523	7.87712	0
2231	7375	0	0	8.3913	12.5427	-0.496703	0.867921	5.99275	5.0779	0
2234	9587	0	0	14.9148	9.55816	0.487608	0.873063	74.0397	46.7099	0
2238	6847	0	0	17.9904	4.11085	-0.924737	-0.380608	19.8925	1.36285	0
2247	2269	0	0	15.3764	14.2904	0.0948077	0.995496	204.67	53.8604	0
2247	4076	0	0	15.3238	14.2585	-0.92676	0.375653	176.363	37.7172	0
2262	8149	0	0	14.8152	7.70654	0.875926	0.482446	24.7852	3.04711	0
2282	7976	0	0	20.1036	5.74188	0.64856	0.761163	24.7445	8.52096	0
2283	9521	0	0	8.43128	3.59107	-0.863766	0.503894	-4.7371	1.41268	0
2286	6078	0	0	9.81719	1.27487	-0.305268	-0.952267	84.7884	0.3718	0
2287	3272	0	0	25.0949	5.98209	0.785848	0.618419	33.2435	9.83263	0
2293	7085	0	0	16.5927	14.9174	-0.988696	-0.149932	7.77919	1.95571	0
2334	8322	0	0	12.4614	11.9612	-0.970272	0.242018	-18.864	8.88079	0
2335	7407	0	0	17.9985	7.61133	0.952406	-0.304832	44.3875	28.9381	0
2341	4855	0	0	16.0482	5.5087	-0.410166	-0.912011	74.0133	11.2211	0
2341	6586	0	0	16.1173	5.52713	0.809683	-0.586867	56.7063	9.69667	0
2358	4856	0	0	14.3306	4.84905	0.274573	-0.961566	127.832	23.7365	0
2370	7637	0	0	11.5158	11.3723	-0.983292	0.182037	-9.7947	8.6307	0
2408	5650	0	0	1.93887	11.9582	-0.5654	0.824817	6.19085	8.67318	0
2410	2429	0	0	6.98539	8.57581	0.402101	-0.915595	3.84386	4.60161	0
2428	8399	0	0	8.62083	2.5145	-0.999725	-0.0234556	18.7855	0.120676	0
2439	5410	0	0	9.27882	8.28026	-0.341658	0.939824	52.3182	13.8658	0
2440	5718	0	0	14.2065	14.9609	-0.64039	0.76805	942.16	52.2439	0
2442	3551	0	0	8.96319	8.12893	0.961611	0.274417	48.9008	11.094	0
2444	5819	0	0	3.28345	12.0447	-0.926878	0.375363	8.63953	2.46098	0
2445	5360	0	0	1.37308	8.71821	0.786436	0.617672	16.1065	11.4059	0
2445	8351	0	0	1.26269	8.71764	-0.792756	0.609539	22.5199	11.6352	0
2453	5258	0	0	9.08527	4.0329	-0.933792	0.357816	9.1035	1.95168	0
2453	5747	0	0	9.14183	3.94262	-0.0848194	-0.996396	64.3825	6.52612	0
2461	7454	0	0	13.3905	1.76126	-0.909094	-0.41659	19.2381	0.258965	0
2472	6586	0	0	16.2033	5.52283	-0.864243	-0.503075	1.2004	11.8318	0
2482	2875	0	0	20.0859	1.4617	0.00767807	-0.999971	97.056	26.608	0
2495	2927	0	0	8.48314	12.8101	-0.959997	-0.280009	18.9648	5.3709	0
2495	6062	0	0	8.55263	12.9019	0.0084611	0.999964	8.71978	15.2722	0
2512	5489	0	0	26.3177	5.91712	0.0769383	0.997036	3.3586	6.27703	0
2524	5790	0	0	8.55836	14.8489	-0.0373895	-0.999301	-3.44327	7.91779	0
2544	7894	0	0	4.51046	8.49232	0.738084	-0.674708	4.44334	4.53737	0
2546	4396	0	0	7.15065	3.12177	0.976325	0.21631	44.7326	5.07497	0
2554	4684	0	0	6.38472	1.05866	-0.972343	-0.233557	37.6777	11.3495	0
2557	9189	0	0	1.98728	6.67544	0.977404	0.211378	26.1171	1.64118	0
2560	9941	0	0	19.2872	11.9779	-0.962493	0.271305	-13.7452	82.0321	1
2566	3114	0	0	12.824	3.14291	-0.603391	0.797446	32.5251	1.76136	0
2613	2902	0	0	5.38143	6.10807	-0.621282	-0.783587	22.036	2.40726	0
2624	9112	0	0	17.665	3.9861	-0.309317	-0.950959	48.9275	11.4151	0
2626	4274	0	0	21.5984	2.78439	0.791706	-0.610903	102.879	13.1082	0
2632	3620	0	0	18.7785	12.6903	-0.956832	0.290642	32.2571	16.1866	0
2658	6698	0	0	6.59725	14.4172	0.114894	0.993378	3.41914	1.32903	0
2665	8144	0	0	23.3811	7.30605	-0.852842	-0.522169	16.2141	1.55712	0
2669	7140	0	0	7.59444	2.5087	0.0374868	-0.999297	22.9067	0.292157	0
2695	9050	0	0	20.3722	6.57573	-0.9847	0.174257	55.1458	15.1482	0
2722	4353	0	0	10.4139	8.93781	0.891457	0.453105	59.9879	32.6148	0
2732	4743	0	0	9.63578	11.9434	-0.491133	0.871085	21.2173	32.5398	0
2748	4216	0	0	2.80822	14.3705	-0.748947	-0.662629	1.96357	4.00693	0
2750	8226	0	0	9.25018	4.82088	0.93879	0.344489	48.9664	8.83955	0
2752	5653	0	0	2.93563	12.3672	0.98238	-0.186893	13.987	3.67488	0
2756	7579	0	0	16.848	2.07882	-0.0592617	-0.998242	67.8047	9.77395	0
2806	9107	0	0	4.05098	2.00971	0.423627	-0.905837	0.884309	2.77585	0
2812	9140	0	0	1.31613	13.0392	0.443866	0.896093	4.98219	5.50761	0
2819	2973	0	0	22.3373	3.63785	0.396944	-0.917843	25.6085	2.79193	0
2819	3850	0	0	22.349	3.76797	0.554052	0.832482	8.01484	4.07691	0
2823	4062	0	0	19.374	3.92134	0.204041	-0.978962	48.3589	1.64543	0
2824	4937	0	0	19.828	11.4472	-0.894286	0.447496	64.5674	8.98882	0
2825	8239	0	0	16.9071	4.57756	0.419294	0.90785	83.0203	18.1584	0
2837	4860	0	0	16.0239	9.10164	0.350411	0.936596	176.487	58.3253	0
2838	7243	0	0	24.1283	1.34559	0.858043	-0.513578	52.3564	4.73472	0
2859	4341	0	0	3.90129	12.8774	0.260672	0.965427	-3.67373	1.53066	0
2860	6515	0	0	7.94443	5.20305	-0.991286	0.131723	16.7534	12.1523	0
2863	8489	0	0	21.5365	10.2828	-0.9986	-0.0528934	5.2233	4.72027	0
2867	6896	0	0	2.62772	13.5389	-0.435562	0.900159	-0.456747	0.234623	0
2867	7265	0	0	2.69202	13.5373	0.480298	0.877105	0.225542	2.30623	0
2879	5515	0	0	9.25262	5.0834	0.506946	0.861978	74.1731	1.78855	0
2887	7253	0	0	20.7287	5.0464	-0.905406	-0.424547	18.6153	5.25976	0
2895	6869	0	0	9.32603	12.0755	-0.966161	-0.257941	15.8198	5.79825	0
2911	7609	0	0	14.2618	2.55109	-0.990867	0.134842	4.92862	0.497913	0
2912	3217	0	0	18.6764	6.29512	0.261037	0.965329	60.7971	12.6014	0
2923	6084	0	0	13.1784	13.8155	-0.0608632	-0.998146	370.747	6.58252	0
2933	7076	0	0	19.4121	1.78065	-0.19951	0.979896	42.3829	5.44264	0
2944	6941	0	0	17.8811	8.71987	-0.456807	0.889566	158.546	20.4357	0
2951	6666	0	0	8.50715	15.8683	-0.108109	0.994139	-3.55628	1.07446	0
2961	7942	0	0	20.9795	1.07847	0.980438	-0.196827	20.2441	3.14675	0
2996	7186	0	0	13.1453	3.49153	-0.450857	-0.892596	101.422	17.0021	0
3001	4260	0	0	9.06715	8.03982	-0.921297	-0.38886	38.522	5.55597	0
3030	4955	0	0	18.5106	8.1118	0.425086	-0.905153	142.879	18.5925	0
3030	7525	0	0	18.496	8.2492	0.225912	0.974148	16.9743	0.415724	0
3035	7913	0	0	20.8161	7.44151	0.496073	-0.868281	124.519	17.1983	0
3051	4428	0	0	7.91695	9.45302	0.00655765	0.999978	23.6697	13.454	0
3057	6546	0	0	12.6246	8.72683	0.408494	0.912761	123.962	23.0357	0
3070	6553	0	0	1.73192	4.83296	0.641734	-0.766928	4.80709	3.15026	0
3074	4406	0	0	4.52057	5.3613	-0.993684	0.112213	9.23139	7.29161	0
3110	5235	0	0	13.1489	14.9393	-0.827641	-0.561257	763.128	135.066	0
3117	7992	0	0	25.3594	8.98503	-0.856445	-0.516239	63.8921	16.4705	0
3134	8433	0	0	15.1962	9.58384	0.859047	0.511897	31.5854	31.5385	0
3142	8613	0	0	12.8886	11.0619	-0.676293	0.736633	28.2741	33.5952	0
3169	3977	0	0	11.7197	13.1591	0.287137	-0.95789	83.0864	51.0841	0
3170	5111	0	0	23.4491	5.29135	0.96531	0.261106	5.67382	5.2754	0
3170	5562	0	0	23.3052	5.26654	-0.997015	-0.0772136	13.7839	7.33926	0
3176	7219	0	0	1.74304	12.5013	0.844145	0.536115	12.9473	5.38659	0
3185	5120	0	0	10.5144	1.74659	0.773476	-0.633825	22.9639	1.72121	0
3191	9220	0	0	3.22763	4.8417	0.407335	-0.913279	3.78517	1.24276	0
3195	3827	0	0	1.13657	13.9509	0.791418	0.611276	11.166	3.67306	0
3220	3292	0	0	11.6029	7.33583	0.998836	0.0482431	17.9497	7.85649	0
3229	8420	0	0	12.818	15.1797	0.783518	-0.621369	-15.8219	12.2553	0
3231	3330	0	0	13.8477	14.1281	-0.00627561	0.99998	783.84	1776.36	1
3252	6987	0	0	22.4729	5.20423	-0.918954	0.394365	68.158	3.90442	0
3260	4783	0	0	15.6458	10.6811	0.255905	-0.966702	214.331	19.1939	0
3261	8554	0	0	17.6132	8.45538	0.976749	-0.214385	7.26469	10.271	0
3269	7990	0	0	7.23044	3.75929	0.430452	0.902614	28.6088	4.27217	0
3293	8494	0	0	20.2463	8.00189	0.745914	-0.666042	37.4984	1.42251	0
3313	9340	0	0	9.38701	7.6099	0.545706	0.837977	7.62975	1.15125	0
3328	4871	0	0	4.81925	12.8199	-0.830145	-0.557548	10.5279	4.58299	0
3329	4529	0	0	1.61036	9.54524	0.0569539	-0.998377	1.86146	0.632711	0
3331	8062	0	0	14.0145	6.51412	0.0867185	-0.996233	164.7	7.17567	0
3340	6842	0	0	8.02449	8.60203	-0.124754	-0.992188	11.0785	6.49438	0
3372	4895	0	0	22.1822	7.46137	0.989601	-0.143839	82.1356	10.4238	0
3384	9926	0	0	26.9607	4.20571	0.26254	0.964921	11.8319	2.71769	0
3392	7539	0	0	16.6971	13.3393	0.491151	-0.871075	206.388	59.1616	0
3401	4436	0	0	23.2228	9.24936	0.872662	-0.488324	58.4182	17.4319	0
3416	3827	0	0	1.23463	13.982	-0.999045	0.0436927	11.0162	0.950473	0
3452	4542	0	0	19.6024	12.1204	-0.996269	0.0863073	41.0069	9.18889	1
3473	5905	0	0	19.5419	3.08687	-0.433967	0.900929	68.867	4.09356	0
3486	8146	0	0	9.70301	5.22297	-0.592172	-0.805812	117.794	21.1535	0
3507	8760	0	0	12.1872	8.09928	0.298244	-0.95449	51.0463	6.38756	0
3510	7168	0	0	15.6421	9.00053	0.790605	0.612327	0.308258	29.0714	0
3522	7836	0	0	26.8423	8.16896	0.848417	0.529329	58.6494	18.0379	0
3523	7121	0	0	12.8957	2.39672	0.299219	-0.954185	65.2557	11.5995	0
3523	8076	0	0	12.9179	2.5212	0.60973	0.792609	74.694	16.1255	0
3545	7991	0	0	16.9263	1.29908	0.993591	-0.113037	27.399	6.20333	0
3551	4260	0	0	9.01435	8.08232	-0.182301	-0.983243	58.8505	10.0982	0
3555	6791	0	0	19.2783	3.5945	0.933458	0.358688	18.0949	4.88778	0
3558	8122	0	0	9.99991	2.64912	-0.422444	-0.906389	83.4433	10.3707	0
3561	5624	0	0	5.54995	2.76588	-0.828482	0.560016	4.32538	2.93579	0
3565	5221	0	0	16.6555	10.3067	0.907219	-0.420658	54.4969	23.5051	0
3565	7798	0	0	16.61	10.4073	0.282959	0.959132	22.3631	26.0763	0
3566	3795	0	0	12.4204	2.49762	-0.933022	0.359819	22.8185	22.1633	0
3571	5861	0	0	15.5722	7.49209	-0.917167	-0.398502	-5.29959	12.0333	0
3579	6662	0	0	3.0015	9.15987	-0.884534	0.466475	8.3419	1.01898	0
3594	5085	0	0	4.3091	5.40498	0.934023	0.357213	55.8633	4.15528	0
3602	8522	0	0	9.98869	1.65366	-0.666824	0.745215	28.6846	6.46233	0
3612	8113	0	0	12.2396	10.1952	0.268286	-0.963339	103.218	33.8898	0
3615	8914	0	0	7.16339	2.20565	-0.974094	0.226144	-0.267378	4.6996	0
3622	7847	0	0	15.8393	13.2461	0.953791	-0.30047	109.701	34.2436	0
3622	8892	0	0	15.749	13.3409	-0.254618	0.967042	79.8349	55.3655	0
3642	9665	0	0	15.1646	11.9838	-0.967765	0.251854	-35.5905	0.559476	0
3671	4701	0	0	2.56292	12.7951	0.355708	-0.934597	-2.71121	1.94096	0
3697	9931	0	0	15.5858	15.3947	-0.934761	0.355278	89.1456	16.5942	0
3701	7117	0	0	17.7648	5.73436	-0.860004	0.510287	47.4163	8.6884	0
3717	6774	0	0	7.26997	8.70766	-0.998081	-0.0619235	8.93139	6.38617	0
3752	9001	0	0	19.9392	6.94607	0.32427	-0.945965	70.9592	6.02502	0
3758	3909	0	0	5.61858	12.4919	0.798543	-0.601938	5.77399	1.01009	0
3759	8438	0	0	8.7552	5.23346	-0.416173	0.909286	-4.82433	2.26963	0
3765	7619	0	0	2.62769	7.01591	-0.910692	-0.413086	31.7053	1.38291	0
3775	9264	0	0	21.1987	4.94509	0.720923	0.693015	23.8215	0.538908	0
3786	6608	0	0	13.918	12.5045	0.00730504	0.999973	113.062	3.44889	0
3797	8045	0	0	6.11788	3.33868	-0.997591	-0.0693713	19.5367	0.157145	0
3814	9316	0	0	16.0532	5.78156	-0.927114	0.374778	11.7862	0.958948	0
3823	7799	0	0	18.1567	8.38964	0.451348	0.892348	5.3919	0.388588	0
3829	8077	0	0	16.4341	14.9496	-0.300581	-0.953756	12.5405	7.19847	0
3839	4572	0	0	9.89044	12.282	-0.666022	-0.745932	82.4878	2.4215	0
3850	8176	0	0	22.4555	3.81766	0.993946	-0.109866	17.6024	9.91127	0
3852	6461	0	0	9.39485	6.3876	0.956317	-0.292331	8.74583	2.67536	0
3853	9303	0	0	9.92301	8.30843	0.980906	-0.194484	3.80831	0.577494	0
3865	7816	0	0	2.64779	6.03875	-0.700493	0.713659	4.35221	5.67242	0
3900	4349	0	0	17.0791	2.99074	0.645775	-0.763527	89.3561	10.182	0
3900	6027	0	0	17.0141	3.0931	-0.416659	0.909063	112.14	15.6282	0
3919	8476	0	0	16.3225	3.61224	0.702644	-0.711542	28.2252	0.035014	0
3941	8036	0	0	26.5587	2.49361	-0.870017	0.493022	39.8839	5.7426	0
3947	6778	0	0	8.22871	10.202	-0.379939	0.925012	17.5594	1.03287	0
3954	9520	0	0	14.4108	12.1998	-0.294283	-0.955718	347.928	63.58	0
3964	6673	0	0	16.3396	4.44799	-0.761237	0.648474	102.377	27.8586	0
4000	4343	0	0	6.63407	13.4369	0.609751	-0.792593	10.3452	0.860049	0
4023	5811	0	0	14.5705	11.3025	0.98619	-0.165617	4.03317	31.2702	0
4025	4416	0	0	2.57287	7.60096	0.988868	-0.148796	49.1598	7.5031	0
4050	5308	0	0	8.25893	13.13	0.535926	0.844265	16.5555	5.88403	0
4059	5372	0	0	13.4676	7.09974	0.999011	-0.0444672	-18.87	2.12463	0
4059	9900	0	0	13.3242	7.07391	-0.920655	-0.390376	40.5278	15.1093	0
4062	8643	0	0	19.3334	3.836	-0.887674	-0.460473	11.4588	4.56144	0
4062	8815	0	0	19.385	3.80401	-0.0181516	-0.999835	42.457	14.1185	0
4065	8080	0	0	17.2288	14.2539	-0.653113	0.757261	83.1745	4.46025	0
4076	7358	0	0	15.2695	14.3292	-0.123697	0.99232	163.025	29.2845	0
4078	4365	0	0	6.03845	1.2926	0.837735	-0.546077	6.94317	4.38897	0
4084	6241	0	0	1.67142	6.54973	0.53699	-0.843589	10.8888	0.725103	0
4103	8660	0	0	6.43828	2.84123	-0.0755115	0.997145	13.0533	3.46729	0
4103	9982	0	0	6.49452	2.81235	0.854129	0.520061	51.2286	6.13912	0
4152	7731	0	0	11.3727	10.6622	-0.993714	-0.111947	15.6556	35.6921	0
4152	7808	0	0	11.4724	10.6183	0.587311	-0.809361	63.7853	37.8071	0
4160	4603	0	0	23.2448	3.26997	-0.0337786	-0.999429	23.8602	3.29567	0
4171	8821	0	0	21.8557	9.25792	0.999253	0.0386494	86.7577	17.1759	0
4196	5417	0	0	9.58649	5.68231	-0.448716	0.893675	28.0869	5.33313	0
4203	6189	0	0	19.2624	1.40307	0.929554	-0.368687	24.1751	1.15689	0
4240	4946	0	0	26.048	4.96826	-0.445784	-0.89514	-2.8073	2.91274	0
4259	7215	0	0	5.32188	14.0727	0.811963	-0.583709	1.81744	3.23728	0
4260	8008	0	0	9.00407	7.94062	0.0385196	-0.999258	41.6769	7.58781	0
4290	9752	0	0	26.2981	9.30947	0.797301	0.603582	12.6096	7.28139	0
4360	9832	0	0	4.78194	13.1252	-0.689786	-0.724013	7.90429	6.77759	0
4369	8198	0	0	11.3879	10.2337	-0.225159	-0.974322	248.52	0.807874	0
4437	8397	0	0	19.861	2.17246	-0.951041	0.309064	9.18933	2.95533	0
4452	7754	0	0	18.2635	9.8342	0.76844	0.639922	45.929	18.4383	0
4527	4528	0	0	19.2641	7.21219	0.925562	0.378595	-1.06892	1.21196	0
4527	9230	0	0	19.2046	7.11099	0.118694	-0.992931	43.3176	15.73	0
4528	4715	0	0	19.3128	7.1761	-0.094152	-0.995558	35.9839	7.58197	0
4542	5533	0	0	19.5597	12.0695	0.259235	-0.965814	44.3912	39.3715	1
4554	8395	0	0	9.46435	5.07449	0.4506	-0.892726	15.8359	2.80718	0
4565	6256	0	0	8.41911	3.71141	-0.943752	0.330654	32.1417	2.95321	0
4565	9003	0	0	8.46473	3.75292	-0.240172	0.97073	68.2591	8.52039	0
4565	9521	0	0	8.42805	3.6515	-0.805359	-0.592788	76.1489	14.4039	0
4605	8528	0	0	7.99774	3.05278	0.218915	0.975744	109.875	13.783	0
4628	7462	0	0	3.65923	15.4791	0.660473	-0.75085	4.5653	2.22663	0
4630	8691	0	0	10.2779	4.22064	-0.958968	-0.283513	-0.0918472	1.45336	0
4635	5768	0	0	9.26576	6.15237	0.267021	-0.963691	46.8956	1.26135	0
4655	7684	0	0	21.1725	3.3352	0.730513	0.682899	-3.40103	1.46263	0
4668	8745	0	0	2.33151	13.059	-0.196742	-0.980455	-0.472778	4.91249	0
4684	6477	0	0	6.31987	1.10993	0.00273333	0.999996	53.2363	8.2487	0
4693	9252	0	0	8.57377	4.927	0.648263	0.761416	90.2161	2.66984	0
4705	6235	0	0	23.0651	1.85738	-0.973252	0.22974	44.0317	9.66563	0
4710	8642	0	0	24.1163	3.44617	0.647812	0.7618	17.2282	4.65747	0
4712	9529	0	0	14.7989	12.1924	0.88776	0.460307	1.58733	12.3811	0
4727	7755	0	0	24.7261	6.75837	0.983439	0.181242	65.4312	8.48751	0
4732	5547	0	0	13.4308	2.8465	-0.983128	0.182919	16.8764	20.7473	0
4739	9726	0	0	8.98175	8.97553	-0.0267926	0.999641	87.7843	19.1886	0
4747	8082	0	0	1.20932	7.81457	-0.999671	-0.0256578	42.2138	3.51691	0
4755	7532	0	0	13.4992	9.90763	-0.950016	-0.312202	-8.68086	18.362	0
4761	8682	0	0	8.51471	4.10029	0.83478	0.550583	55.4014	15.3495	0
4807	5339	0	0	26.251	5.32673	0.609557	-0.792742	13.4237	8.94033	0
4820	6660	0	0	7.72984	7.60317	-0.574294	0.818649	-7.44577	1.72456	0
4841	6576	0	0	8.89828	6.05694	0.116748	-0.993162	19.6707	0.339159	0
4851	5409	0	0	2.36167	4.33218	-0.942348	-0.334634	30.9425	0.81651	0
4861	9443	0	0	18.0531	5.81986	0.853716	-0.520738	84.1566	23.4906	0
4862	6636	0	0	5.48056	13.8353	-0.934474	-0.356031	19.8365	6.70826	0
4864	7197	0	0	2.10013	3.30286	-0.883514	0.468405	35.066	4.46285	0
4888	7309	0	0	17.3104	8.10661	-0.0125805	0.999921	63.4175	1.86036	0
4889	8333	0	0	19.4748	8.01128	-0.828279	0.560316	107.213	8.71302	0
4895	7161	0	0	22.2498	7.37907	-0.0514846	-0.998674	14.136	0.288263	0
4946	9739	0	0	26.0084	4.8611	-0.244607	-0.969622	0.683968	3.44829	0
5043	9443	0	0	18.1128	5.84743	-0.157568	-0.987508	60.8179	13.6296	0
5076	9225	0	0	9.55484	4.00492	-0.882747	0.469849	7.90415	1.3865	0
5121	8731	0	0	12.4584	3.44366	-0.996242	-0.0866083	9.68508	26.8309	0
5134	7867	0	0	1.33499	1.30098	0.688843	0.724911	14.2151	0.320773	0
5176	7507	0	0	7.68531	1.70866	-0.543329	-0.83952	66.2966	0.532107	0
5213	5505	0	0	17.7429	12.9671	0.413314	-0.910589	55.6443	4.15456	0
5219	5909	0	0	18.4255	12.4313	0.793552	0.608503	-6.74568	3.5116	0
5234	5804	0	0	12.2965	4.76851	0.997202	0.0747495	-1.11158	6.21592	0
5258	7827	0	0	8.98663	4.03628	-0.956185	-0.292763	8.56895	2.17687	0
5301	9447	0	0	18.8707	11.7981	0.578761	0.815497	65.9704	142.521	1
5316	6308	0	0	6.03685	14.7368	-0.942761	-0.33347	15.7615	1.66195	0
5327	6625	0	0	17.0286	1.55804	0.909584	0.415521	45.9366	5.0742	0
5341	8337	0	0	21.973	5.94019	-0.54904	-0.835796	8.17087	3.88446	0
5343	6612	0	0	11.1162	1.17557	0.833172	0.553014	25.1909	1.56401	0
5357	7458	0	0	10.1122	5.83036	-0.991555	-0.129685	49.3461	13.1911	0
5357	9452	0	0	10.2263	5.88377	0.734887	0.678189	61.8554	14.8554	0
5365	8522	0	0	9.884	1.75648	0.757152	-0.653239	19.9904	3.98902	0
5370	8819	0	0	10.7073	6.53123	-0.352946	-0.935644	130.463	4.05456	0
5384	6086	0	0	26.7432	7.47106	0.369838	-0.929096	-0.0884868	0.336575	0
5387	6228	0	0	3.01328	10.8495	0.00195176	-0.999998	-2.35775	2.30002	0
5387	8636	0	0	3.07421	10.9323	0.955449	0.295155	27.5415	0.564213	0
5399	6414	0	0	20.3516	1.4384	-0.430137	-0.902764	0.398226	2.16362	0
5428	5442	0	0	12.1306	3.83976	-0.955985	-0.293417	21.2434	0.897729	0
5429	8318	0	0	6.79767	4.50569	0.758515	0.651656	52.433	5.78007	0
5432	9178	0	0	25.9177	2.3483	-0.352332	-0.935875	12.0518	1.60127	0
5433	8413	0	0	5.53902	9.02697	0.744033	-0.668143	4.6779	9.13592	0
5499	8333	0	0	19.4792	8.07785	-0.892826	-0.450402	34.6785	14.2969	0
5500	7783	0	0	6.57757	6.55533	-0.707326	0.706887	10.8875	0.785276	0
5500	8488	0	0	6.55812	6.49448	-0.985971	-0.166918	5.92131	1.4143	0
5506	5932	0	0	22.8461	8.21531	0.74524	0.666796	5.70983	5.09703	0
5575	6115	0	0	1.32917	9.47104	0.738458	-0.674299	12.0269	5.84558	0
5591	9595	0	0	14.3909	1.3381	-0.864414	0.50278	58.1662	14.2053	0
5593	7415	0	0	21.1187	9.81173	-0.426837	0.904329	44.9315	10.769	0
5609	7410	0	0	2.51279	7.07397	0.778413	0.627753	17.6776	3.47212	0
5631	8876	0	0	20.8408	2.71087	-0.622423	-0.782681	2.13842	6.96297	0
5649	6904	0	0	11.8443	14.7014	-0.979948	-0.199252	85.5998	50.1397	0
5669	6389	0	0	14.7028	11.0773	0.988295	0.152558	-31.9995	18.5977	0
5673	8713	0	0	21.5468	9.28314	-0.626396	-0.779505	17.7556	13.176	0
5677	6576	0	0	8.85499	6.01908	0.9686	-0.248624	2.71007	6.61582	0
5683	8935	0	0	5.96528	12.4929	0.992683	0.120748	25.5067	5.60829	0
5691	8854	0	0	13.6689	6.63414	0.10587	-0.99438	128.602	2.11409	0
5700	9133	0	0	12.3996	7.26037	0.345859	-0.938286	66.666	9.5919	0
5724	6600	0	0	5.38636	11.4019	0.946629	-0.322324	19.8379	8.29016	0
5725	8571	0	0	16.7171	3.87296	-0.709033	-0.705176	52.8377	7.35755	0
5765	7610	0	0	2.06782	4.64361	-0.887938	0.459963	35.8522	6.68121	0
5787	9164	0	0	19.7518	6.79189	0.0296199	0.999561	60.6172	18.8726	0
5807	7939	0	0	25.3461	2.26435	-0.144426	-0.989516	18.898	2.44079	0
5822	8041	0	0	9.95048	9.16582	0.903604	0.428368	26.304	8.62877	0
5823	6153	0	0	7.38099	7.0036	-0.973379	-0.229203	57.3151	9.4337	0
5823	9056	0	0	7.51023	7.0297	0.986055	0.166419	46.507	2.78622	0
5833	8044	0	0	3.45844	9.10695	-0.272635	-0.962118	10.7337	9.61231	0
5833	8917	0	0	3.5202	9.12302	0.70736	-0.706853	3.19479	2.00591	0
5841	7344	0	0	5.50658	7.66519	-0.996729	-0.0808184	67.0357	5.65906	0
5854	6815	0	0	16.1347	9.81642	-0.756302	0.654223	120.578	17.5028	0
5895	9529	0	0	14.921	12.2587	-0.869171	-0.494511	6.8025	0.153278	0
5900	9436	0	0	25.1023	4.67286	-0.866318	-0.499494	36.3299	11.3722	0
5904	9696	0	0	24.3382	5.2245	-0.0527179	-0.998609	1.13108	4.06885	0
5905	6850	0	0	19.5823	3.14152	0.988521	-0.151081	-3.73371	2.577	0
5908	9791	0	0	2.42121	12.3333	0.232396	-0.972621	-3.18203	1.18227	0
5910	6383	0	0	5.69518	6.96086	-0.438389	0.898785	10.3951	2.2921	0
5921	6384	0	0	10.4804	4.60695	0.920266	-0.391292	35.6925	16.9289	0
5921	8587	0	0	10.4066	4.68801	-0.302439	0.953169	55.3937	15.4891	0
5927	8084	0	0	15.521	8.41963	-0.920246	-0.391341	-4.28458	11.5617	0
5957	8948	0	0	2.17327	7.83657	0.222148	0.975013	24.6097	7.5504	0
6015	7414	0	0	6.81626	10.812	-0.188061	0.982157	14.9027	10.9696	0
6016	6591	0	0	19.5956	3.63951	0.481985	0.87618	1.81451	1.06448	0
6020	8360	0	0	15.2008	6.56903	0.872911	-0.487879	15.0646	10.3094	0
6036	7609	0	0	14.1177	2.55147	0.991553	0.1297	37.4908	6.1287	0
6044	8061	0	0	21.9255	2.2425	-0.741552	-0.670896	0.613804	1.76556	0
6068	9053	0	0	13.6121	3.57663	0.409832	-0.912161	97.4704	15.9627	0
6070	7976	0	0	20.1622	5.73141	-0.345613	0.938377	102.895	8.30124	0
6095	7766	0	0	8.21407	7.53831	0.243454	0.969913	65.2539	7.75126	0
6103	8752	0	0	7.25916	1.35983	-0.971168	0.238394	7.00159	6.76983	0
6119	8755	0	0	20.5044	6.45386	0.687351	0.726326	21.8621	8.33511	0
6149	6721	0	0	8.00336	9.79082	-0.345482	0.938425	16.5851	18.3856	0
6153	7686	0	0	7.28588	6.91637	-0.312642	-0.949871	80.6251	4.92064	0
6170	8395	0	0	9.446	4.95791	0.703576	0.71062	87.0989	0.926348	0
6174	6490	0	0	6.04383	2.80231	0.388316	-0.921526	10.9377	0.165491	0
6182	6500	0	0	18.2043	6.37491	0.0177642	0.999842	17.7007	2.28502	0
6190	9662	0	0	10.4437	15.6854	-0.148028	0.988983	-13.6635	4.07798	0
6203	6582	0	0	26.6759	8.43476	0.698095	-0.716005	41.5318	19.2665	0
6214	6837	0	0	12.3316	9.95245	0.976816	-0.214079	-4.76604	5.46957	0
6237	6815	0	0	16.0254	9.90583	0.791484	-0.61119	60.9137	26.7502	0
6279	9341	0	0	23.8164	8.12712	0.778738	-0.627349	33.6822	10.1085	0
6292	7887	0	0	19.4191	3.0528	-0.473043	0.88104	88.797	14.3507	0
6302	8598	0	0	1.88739	15.7583	0.30231	0.95321	-1.12575	0.0569422	0
6316	6342	0	0	14.6565	4.15373	0.981739	-0.190232	31.2468	4.01324	0
6321	8320	0	0	5.07981	7.91261	0.495642	-0.868527	-7.47113	1.47225	0
6408	9418	0	0	15.6994	14.5656	0.0223823	-0.999749	189.462	101.541	1
6408	9634	0	0	15.6325	14.6141	-0.95641	-0.292026	-713.77	385.66	1
6424	8661	0	0	4.6604	5.9408	0.998457	0.0555303	22.8801	8.6008	0
6431	9437	0	0	21.6963	4.35805	-0.495694	-0.868497	28.6214	0.769755	0
6439	7966	0	0	24.7629	2.84838	0.38874	-0.921348	5.95448	3.26616	0
6450	8714	0	0	14.1243	7.63783	-0.529631	-0.848228	152.147	38.0416	0
6467	7989	0	0	23.2559	8.65983	-0.919448	-0.393213	21.4841	9.5664	0
6476	7728	0	0	7.15909	9.83395	0.259898	0.965636	36.9034	8.49972	0
6495	8754	0	0	14.1169	14.3254	0.997103	-0.076058	46.5047	11.5893	0
6501	7007	0	0	8.88856	5.30826	0.851937	0.523645	66.7576	11.8748	0
6534	8655	0	0	11.7691	6.95698	-0.213059	-0.977039	70.8924	4.07291	0
6626	9548	0	0	1.06122	13.8072	-0.944556	0.32835	18.3009	3.26023	0
6651	9937	0	0	14.3702	14.5858	-0.688262	-0.725462	49.8756	15.7257	0
6694	6746	0	0	15.8408	8.69186	0.494211	0.869342	91.665	28.1241	0
6745	7167	0	0	15.5009	5.02128	-0.383655	-0.923476	101.733	16.5928	0
6758	8408	0	0	5.21833	6.52027	-0.595731	-0.803184	23.6035	2.96609	0
6844	7163	0	0	19.4919	2.36946	0.807549	-0.5898	77.6762	12.4028	0
6850	9237	0	0	19.6244	3.19018	-0.293063	0.956093	102.352	2.28613	0
6898	7061	0	0	5.96021	2.56444	-0.699175	0.714951	15.0551	2.09817	0
6898	9057	0	0	6.0199	2.44277	0.137286	-0.990531	23.8996	2.61258	0
6936	8842	0	0	3.42146	14.037	-0.976673	0.214731	10.276	1.49889	0
6947	9296	0	0	9.34647	2.73896	-0.294468	-0.955661	90.4478	14.8765	0
6947	9539	0	0	9.29787	2.78779	-0.957047	-0.289933	19.7103	1.62082	0
6969	8216	0	0	12.1554	11.6802	-0.651131	-0.758965	60.5018	10.6774	0
6982	8590	0	0	17.1117	4.20555	0.326043	0.945355	87.7488	16.609	0
7018	9499	0	0	26.4914	9.27697	-0.944175	0.329444	49.729	17.9398	0
7018	9771	0	0	26.5895	9.19835	0.526655	-0.850079	-0.29306	5.66103	0
7068	7727	0	0	10.9271	14.1334	0.992603	0.121402	40.2879	28.732	0
7134	8429	0	0	3.31728	15.8275	-0.643905	-0.765105	3.13997	1.25449	0
7143	7778	0	0	7.11315	13.3266	0.996761	-0.0804212	17.2335	6.19951	0
7145	9189	0	0	2.06817	6.72696	-0.604976	-0.796244	7.96364	1.68782	0
7228	9906	0	0	25.9856	1.80213	-0.469401	-0.882985	1.42377	1.6615	0
7268	7754	0	0	18.262	9.91742	0.789506	-0.613743	-38.0816	192.152	1
7284	7375	0	0	8.3966	12.6466	-0.582822	-0.8126	44.4379	9.06438	0
7305	9872	0	0	9.90977	15.899	0.553307	0.832977	3.03079	1.45666	0
7309	8329	0	0	17.2589	8.19842	-0.846998	0.531597	60.0987	14.3915	0
7336	8125	0	0	23.0216	7.8645	0.384309	-0.923204	36.3571	10.0445	0
7365	8715	0	0	23.3633	7.71726	0.886179	-0.463343	34.4435	1.26837	0
7365	9656	0	0	23.3632	7.78176	0.884243	0.467027	-3.65555	2.9603	0
7373	9334	0	0	18.9298	6.88641	0.980808	-0.194977	5.22078	10.574	0
7386	9618	0	0	6.59463	2.38029	-0.241367	-0.970434	33.0686	5.92362	0
7401	8492	0	0	4.28815	11.6914	-0.351582	0.936157	-1.46021	0.827184	0
7405	7423	0	0	1.98497	4.33881	0.213095	0.977031	13.9896	0.117409	0
7414	7536	0	0	6.86366	10.8943	0.944117	0.329609	60.7107	9.36453	0
7423	9161	0	0	2.0514	4.35978	0.735602	-0.677414	16.7518	0.592474	0
7474	8125	0	0	22.9877	7.79762	0.971549	0.236837	22.9926	13.8346	0
7553	9382	0	0	5.02898	11.4866	0.611646	0.791131	14.8962	0.404065	0
7558	7975	0	0	8.91446	13.7146	-0.77952	0.626378	2.62743	5.48256	0
7668	9714	0	0	2.65462	4.1239	0.997582	-0.0694989	19.8198	2.1111	0
7685	7911	0	0	3.18781	13.1477	-0.849018	0.528364	11.9916	6.58889	0
7715	9512	0	0	13.5041	6.33557	0.0923032	-0.995731	142.077	12.218	0
7762	9583	0	0	4.44737	5.71313	-0.901222	-0.433359	14.4794	0.588332	0
7819	9568	0	0	17.4509	13.0584	0.934203	0.356742	38.2977	27.3043	0
7850	9601	0	0	14.1879	14.7331	-0.830377	-0.557202	99.3387	85.6083	0
7866	8540	0	0	14.2204	5.48709	-0.25056	-0.968101	60.8541	18.6562	0
7902	9889	0	0	16.5258	8.70418	0.711312	-0.702877	95.6299	17.2609	0
7922	8838	0	0	15.3707	12.1864	-0.622743	-0.782426	26.3301	15.5895	0
7923	8558	0	0	12.3866	8.44675	-0.262614	0.964901	31.4638	6.11108	0
8064	8697	0	0	17.7926	4.9915	0.394711	-0.918805	125.816	7.50972	0
8134	9451	0	0	22.3926	7.25192	-0.909896	-0.414837	33.2654	9.22982	0
8163	8354	0	0	13.667	2.87934	0.641338	0.767258	53.1198	5.00356	0
8195	9080	0	0	3.77801	3.14949	-0.424135	0.905599	4.2189	2.10604	0
8197	8838	0	0	15.3168	12.0588	0.127092	0.991891	25.0051	12.9481	0
8212	9992	0	0	2.87538	8.02683	0.579767	-0.814782	1.60781	5.43477	0
8240	9431	0	0	2.17285	2.4582	-0.0352137	-0.99938	7.92768	0.586872	0
8286	9036	0	0	5.25383	5.72501	0.994907	0.100795	54.7888	6.884	0
8289	8844	0	0	24.9824	4.24558	-0.279156	0.960246	0.959622	0.755609	0
8301	9658	0	0	23.1452	2.4263	0.984196	-0.177083	12.508	1.64698	0
8354	8986	0	0	13.682	2.99065	-0.415314	0.909678	83.9831	10.0261	0
8355	9367	0	0	12.9756	8.60411	-0.57437	-0.818596	60.7294	22.4583	0
8399	9207	0	0	8.48662	2.48529	-0.918982	-0.394299	61.5724	7.86226	0
8426	9671	0	0	16.0167	11.1156	0.454726	0.890632	-172.855	261.301	1
8427	8624	0	0	10.89	9.5122	-0.936766	0.349958	2.12828	14.5585	0
8474	8773	0	0	5.45756	15.2571	-0.971541	-0.236872	14.7144	1.77289	0
8488	9347	0	0	6.46417	6.51446	-0.832659	0.553786	9.2385	1.31894	0
8522	8974	0	0	9.97366	1.77374	0.461868	0.886949	36.7009	10.5262	0
8542	9165	0	0	24.652	9.34836	-0.995562	-0.0941128	47.3664	2.4832	0
8544	8763	0	0	1.62695	12.006	0.99894	0.0460268	22.1787	2.44544	0
8570	9254	0	0	15.5903	1.23356	-0.64618	0.763185	56.6032	7.85397	0
8571	9023	0	0	16.7021	3.75721	0.506127	-0.862459	103.888	10.4268	0
8573	9819	0	0	7.41558	5.22099	0.926378	-0.376594	2.52642	0.0421872	0
8660	9982	0	0	6.49527	2.87528	0.841781	-0.539819	29.0924	6.47558	0
8670	8717	0	0	26.4606	3.13204	0.508906	-0.860822	17.7906	4.49547	0
8729	9903	0	0	7.74578	11.6677	0.943555	-0.331216	9.71153	14.4462	0
8730	9572	0	0	11.1519	12.6894	0.558933	0.829213	64.1067	18.6987	0
8788	9825	0	0	21.1086	8.15775	0.843563	-0.537031	79.8276	0.791868	0
8796	9417	0	0	11.6871	3.71674	0.991402	0.130853	-1.92747	9.50798	0
8841	9213	0	0	5.80433	1.09862	0.192912	0.981216	52.6055	8.32378	0
8936	9023	0	0	16.7998	3.70285	-0.9997	-0.0245067	12.6623	1.28383	0
9000	9297	0	0	1.7638	9.09376	0.59637	-0.80271	0.0938385	1.4231	0
9053	9746	0	0	13.6764	3.49361	0.780429	-0.625245	35.6497	7.55686	0
9089	9831	0	0	2.80537	9.62448	0.902832	0.429994	41.1979	2.46695	0
9125	9857	0	0	5.27109	10.9013	0.588115	0.808778	18.4934	11.3383	0
9175	9583	0	0	4.39379	5.75298	-0.155219	-0.98788	0.886585	0.505795	0
9283	9340	0	0	9.45419	7.60357	-0.380255	0.924882	42.0094	7.85364	0
9296	9539	0	0	9.28007	2.72442	-0.66639	0.745603	35.5429	3.64056	0
9514	9830	0	0	13.0538	6.88123	-0.989565	-0.144086	6.15499	20.6799	0
9628	9776	0	0	15.3473	2.30726	0.833105	-0.553115	23.5927	20.5199	0
1000	13486	0	0	1.48413	3.51804	0.997932	0.064286	36.5192	2.57633	0
1000	44903	0	0	1.36596	3.50997	-0.997404	-0.0720026	33.8343	0.785039	0
1004	51210	0	0	2.91799	2.25776	-0.442974	0.896534	30.927	1.80882	0
1007	21330	0	0	19.247	5.57126	0.76488	0.644173	5.77907	2.52713	0
1007	28217	0	0	19.1299	5.55988	-0.874484	0.485054	55.2381	12.4969	0
1007	30757	0	0	19.2617	5.50847	0.971907	-0.235367	55.4502	11.121	0
1012	34103	0	0	7.34077	8.26145	-0.576121	0.817365	14.6402	7.14067	0
1019	18161	0	0	12.45	7.02315	-0.44434	0.895858	14.2152	32.3983	0
1020	34199	0	0	2.31707	4.00433	0.996289	-0.0860681	9.88891	0.630175	0
1020	41916	0	0	2.22685	3.96081	-0.55197	-0.833864	34.0671	4.41682	0
1034	24409	0	0	18.5933	8.49627	0.520121	0.854092	35.1733	9.01872	0
1034	30322	0	0	18.602	8.37803	0.639912	-0.768448	24.5373	6.26233	0
1034	31941	0	0	18.4855	8.41315	-0.958033	-0.286657	23.9821	5.21476	0
1035	33125	0	0	15.5252	4.00695	0.770918	0.636934	56.7605	16.599	0
1035	43568	0	0	15.413	3.98109	-0.97202	0.2349	18.1879	14.8521	0
1035	46423	0	0	15.4624	4.02889	-0.205052	0.978751	88.553	11.9589	0
1036	11327	0	0	11.8083	1.15684	0.570064	0.8216	82.644	6.81752	0
1040	20044	0	0	2.40565	1.71238	0.248303	0.968682	44.1703	0.990016	0
1040	35245	0	0	2.37616	1.56625	-0.146894	-0.989152	27.6751	2.65116	0
1041	46322	0	0	9.01515	6.38715	0.00315113	0.999995	77.7354	11.3966	0
1041	47351	0	0	8.95116	6.35038	-0.866091	0.499886	16.8376	5.478	0
1045	40967	0	0	10.9597	6.98756	0.980999	0.194012	4.49481	19.1286	0
1047	10193	0	0	4.35013	14.8114	-0.460628	0.887594	3.54769	2.30431	0
1047	28803	0	0	4.42335	14.7803	0.959065	0.283187	6.54754	1.43377	0
1049	35723	0	0	25.527	7.97175	-0.981763	0.19011	41.5286	4.145	0
1049	43772	0	0	25.5491	7.91555	-0.588219	-0.808702	-1.25222	3.59569	0
1049	46232	0	0	25.5716	8.01627	-0.189479	0.981885	-6.27475	1.37666	0
1050	10965	0	0	15.9308	8.07547	0.0777737	-0.996971	32.5755	18.3336	0
1050	49670	0	0	15.8754	8.15884	-0.889641	0.45666	36.6258	26.8334	0
1052	10941	0	0	4.72571	11.449	0.208612	-0.977998	1.42533	9.00253	0
1052	11014	0	0	4.67145	11.5692	-0.595363	0.803457	7.21168	6.76328	0
1052	12897	0	0	4.65088	11.4854	-0.899258	-0.437419	60.3138	10.0138	0
1052	47935	0	0	4.77852	11.5243	0.990372	0.138435	47.7724	0.231532	0
1058	17932	0	0	3.78013	3.91351	0.982701	-0.185202	32.2791	6.05287	0
1058	33805	0	0	3.67737	3.95458	-0.839657	0.543118	19.2751	2.86561	0
1058	41988	0	0	3.73662	3.97909	0.21076	0.977538	11.4955	6.34909	0
1058	47476	0	0	3.68365	3.88533	-0.728695	-0.684839	29.5721	3.18654	0
1059	21888	0	0	13.4656	7.86245	-0.940631	-0.339432	-2.06733	7.70829	0
1059	44486	0	0	13.5201	7.9431	-0.0351872	0.999381	105.56	1.69465	0
1060	25040	0	0	20.1556	9.872	-0.974494	-0.224415	39.0843	11.8979	0
1072	32594	0	0	19.1927	10.9311	-0.289898	0.957058	66.0205	24.5306	0
1074	21420	0	0	16.685	2.14852	0.605254	-0.796033	66.0922	11.6526	0
1074	35588	0	0	16.7133	2.22132	0.984064	0.177814	17.6827	0.0637854	0
1074	46480	0	0	16.6131	2.13826	-0.356949	-0.934124	75.6216	16.3635	0
1074	52547	0	0	16.565	2.20876	-0.999953	0.00971519	16.3231	4.96882	0
1075	16952	0	0	3.87663	6.38796	0.892987	-0.450082	13.1859	9.05208	0
1075	46237	0	0	3.85418	6.47335	0.556365	0.830938	38.255	8.05055	0
1076	24392	0	0	14.6252	6.54322	-0.495206	-0.868776	66.4658	25.3945	0
1076	28500	0	0	14.5924	6.62146	-0.966705	0.255892	56.5903	38.9519	0
1079	17343	0	0	17.7742	10.3891	0.4739	-0.880579	222.499	35.5433	0
1079	33792	0	0	17.6904	10.4003	-0.687707	-0.725988	25.4856	28.1571	0
1081	16624	0	0	6.56884	12.0978	-0.911742	0.410764	10.5056	2.73385	0
1081	20889	0	0	6.6196	12.1362	-0.145573	0.989348	-1.32784	0.930673	0
1086	29347	0	0	19.328	11.3868	-0.922201	-0.386711	15.5245	12.5752	0
1086	33930	0	0	19.4064	11.351	0.311868	-0.950125	49.4851	21.968	0
1086	45696	0	0	19.4485	11.3973	0.975169	-0.221462	71.642	9.57267	0
1088	12048	0	0	19.2439	2.78184	-0.999892	0.0146961	4.52894	0.93243	0
1091	20851	0	0	15.3672	4.92929	0.120867	0.992669	98.3864	13.7908	0
1091	26040	0	0	15.3721	4.82702	0.214441	-0.976737	91.3638	14.5019	0
1092	13272	0	0	11.0898	14.8607	-0.995456	0.0952252	23.8964	14.0111	0
1092	22346	0	0	11.1291	14.9163	-0.421344	0.906901	-14.5981	46.465	0
1092	26338	0	0	11.2142	14.8149	0.819624	-0.572902	-12.8602	63.3494	0
1094	23251	0	0	15.7869	9.94853	0.82576	0.564022	20.7574	30.6964	0
1094	23772	0	0	15.7565	9.84244	0.401524	-0.915849	186.039	22.7485	0
1094	26758	0	0	15.6869	9.96701	-0.568867	0.82243	171.008	29.5052	0
1094	26948	0	0	15.6892	9.84751	-0.536454	-0.843929	11.89	15.2171	0
1095	15179	0	0	12.8328	1.7129	0.477995	-0.878363	47.4978	5.08282	0
1095	27441	0	0	12.7663	1.71263	-0.469488	-0.882939	98.8961	4.49545	0
1095	31744	0	0	12.8693	1.77098	0.998649	-0.0519544	39.7838	0.0361167	0
1095	41513	0	0	12.7589	1.83217	-0.573648	0.819102	69.494	17.342	0
1095	46981	0	0	12.8339	1.8357	0.494211	0.869342	77.5718	15.7508	0
1099	14934	0	0	7.06568	13.9156	-0.916329	-0.400427	18.0092	0.198282	0
1099	18351	0	0	7.07243	13.9811	-0.815301	0.579037	3.62369	3.81296	0
1104	26060	0	0	15.8978	12.6555	-0.291427	0.956593	459.332	12.5345	0
1104	48808	0	0	15.9846	12.5797	0.987105	-0.160073	35.6759	28.097	0
1104	49702	0	0	15.8762	12.5368	-0.610136	-0.792297	81.4676	24.7598	0
1108	21212	0	0	16.3372	9.54234	-0.985432	-0.170072	10.9809	22.463	0
1108	27980	0	0	16.3653	9.59807	-0.45021	0.892923	163.441	11.4851	0
1110	24126	0	0	1.41803	10.6373	-0.27873	-0.960369	-3.42293	0.65991	0
1110	34890	0	0	1.47233	10.7643	0.501894	0.864929	-2.27494	1.57958	0
1110	39721	0	0	1.50697	10.7035	0.999956	-0.00936999	30.5911	3.23722	0
1111	46309	0	0	18.2728	11.2541	-0.0288323	-0.999584	71.3743	20.9435	0
1111	48639	0	0	18.2316	11.3759	-0.629441	0.777049	150.745	9.93874	0
1117	25111	0	0	5.0544	5.50732	-0.266577	-0.963813	13.1812	7.42863	0
1117	50816	0	0	5.13608	5.584	0.978722	0.205192	18.7347	3.57707	0
1117	52390	0	0	5.07523	5.63607	0.0509841	0.998699	4.56214	2.89864	0
1123	32460	0	0	1.97358	3.68763	0.0179944	-0.999838	4.27789	0.550143	0
1129	18321	0	0	5.0468	15.2128	-0.0204112	-0.999792	-2.85845	0.415444	0
1129	41750	0	0	5.06117	15.3269	0.228081	0.973642	-1.92774	1.03941	0
1129	48767	0	0	5.10413	15.2844	0.970953	0.239269	4.58952	2.01315	0
1130	38367	0	0	1.77458	13.8252	0.783161	-0.621819	3.91926	5.34999	0
1136	10635	0	0	15.2652	2.01337	0.0710987	-0.997469	98.7744	0.739588	0
1137	52730	0	0	25.6325	9.41403	0.333066	0.942903	12.4624	0.372746	0
1138	35236	0	0	17.0447	3.32653	0.38469	-0.923046	78.0118	12.3777	0
1139	42769	0	0	22.143	6.22212	-0.757913	-0.652355	19.0985	13.4062	0
1144	28995	0	0	20.5761	6.87927	0.711176	0.703014	9.7553	3.02295	0
1149	26132	0	0	13.2945	13.6247	0.123664	-0.992324	56.7861	0.896978	0
1152	34832	0	0	5.55493	15.6691	0.999062	-0.0433122	25.0837	0.855863	0
1152	52211	0	0	5.41645	15.6337	-0.855774	-0.51735	16.5578	5.83657	0
1153	19871	0	0	3.57045	5.88204	-0.792265	-0.610177	46.2758	5.73489	0
1157	12359	0	0	19.5117	7.104	-0.630046	-0.776558	33.4216	9.80435	0
1157	23162	0	0	19.5451	7.1961	0.0129703	0.999916	81.504	17.7553	0
1159	11757	0	0	24.0163	1.62192	0.519155	0.85468	44.5672	15.1996	0
1159	13532	0	0	24.0463	1.56402	0.997572	-0.069642	2.93213	6.77773	0
1159	42405	0	0	23.933	1.53176	-0.81115	-0.584838	25.6884	3.72783	0
1160	15210	0	0	6.78128	7.14493	-0.67921	0.733944	10.2634	1.53981	0
1161	36973	0	0	20.1768	11.5294	0.834184	-0.551487	56.4569	4.92867	0
1161	44323	0	0	20.1221	11.5029	-0.0839129	-0.996473	19.0424	8.44325	0
1163	11113	0	0	24.0708	2.4102	-0.590458	-0.807068	17.6303	8.96451	0
1163	39739	0	0	24.1677	2.45424	0.996299	-0.0859561	42.8294	9.59246	0
1164	18044	0	0	7.66867	4.07489	-0.673403	-0.739275	60.9568	6.59675	0
1164	52173	0	0	7.77643	4.10893	0.975916	-0.218148	30.5117	0.448146	0
1165	41956	0	0	18.6155	11.8852	-0.600796	0.799402	-83.5085	173.962	1
1165	47010	0	0	18.6881	11.7656	0.431942	-0.901901	118.645	41.342	1
1165	51136	0	0	18.7264	11.8442	0.976488	0.215571	-344.36	30.6899	1
1168	22647	0	0	15.8262	2.99649	-0.696075	-0.717969	61.6495	13.5908	0
1168	29943	0	0	15.9005	3.0802	0.630988	0.775792	20.3065	4.08863	0
1168	41924	0	0	15.84	3.08677	-0.449684	0.893188	49.8954	8.60254	0
1173	34237	0	0	26.0051	8.40382	0.973762	-0.22757	31.1804	8.32942	0
1176	29643	0	0	23.4785	6.98762	0.962275	0.27208	32.6132	5.64202	0
1176	36989	0	0	23.4354	7.02486	0.126976	0.991906	-2.03578	7.17404	0
1179	43103	0	0	20.854	1.45342	-0.722821	-0.691035	0.229395	5.17695	0
1179	45158	0	0	20.9631	1.46428	0.844689	-0.535257	56.6634	13.1122	0
1180	11694	0	0	20.615	9.26425	-0.775585	-0.631243	6.41578	12.5804	0
1180	17176	0	0	20.6742	9.37991	0.0584794	0.998289	25.5164	23.3667	0
1183	42304	0	0	23.0279	6.50022	0.835227	-0.549906	56.3678	2.99457	0
1184	26629	0	0	1.89159	11.4615	-0.801613	-0.597843	9.38425	5.25809	0
1184	50053	0	0	2.01282	11.5302	0.924761	0.380548	9.71406	3.04124	0
1185	33916	0	0	3.77054	14.2915	-0.951121	-0.30882	10.8349	1.40224	0
1188	17112	0	0	10.7225	3.83683	-0.0820477	-0.996628	42.9444	4.81678	0
1188	35605	0	0	10.7357	3.96909	0.116438	0.993198	31.9036	2.86059	0
1190	16481	0	0	6.81176	11.113	-0.974043	0.226363	31.1955	12.0649	0
1193	47307	0	0	2.67635	3.96468	0.471599	-0.881813	0.34285	1.91115	0
1193	48793	0	0	2.61417	3.96721	-0.541983	-0.840389	2.76944	1.3829	0
1200	15025	0	0	2.78182	10.445	-0.668327	-0.743868	16.689	5.55995	0
1200	23456	0	0	2.8566	10.4303	0.338143	-0.941095	3.76218	2.40581	0
1200	38262	0	0	2.90359	10.4821	0.969947	-0.243317	23.5559	3.4117	0
1203	27961	0	0	14.9606	3.16514	0.990072	-0.140564	10.8509	29.9074	0
1203	51836	0	0	14.8615	3.12945	-0.672791	-0.739832	93.4333	37.868	0
1205	49142	0	0	23.0405	9.68384	-0.789537	0.613703	8.44919	0.207505	0
1206	16300	0	0	17.4311	2.45082	0.884315	0.466891	7.20032	4.96571	0
1206	33137	0	0	17.3085	2.46378	-0.767148	0.64147	12.6001	10.1953	0
1206	51532	0	0	17.3041	2.37441	-0.826673	-0.562683	17.1713	8.6681	0
1216	45640	0	0	15.2722	9.97717	-0.96558	0.260106	-13.3908	13.8551	0
1222	34652	0	0	20.8083	4.38444	-0.892458	0.45113	37.2584	9.37095	0
1223	35755	0	0	2.99296	9.70544	-0.789639	0.613571	12.8915	10.9039	0
1226	24340	0	0	9.08297	6.09213	-0.973761	-0.227575	30.8004	3.42174	0
1226	30335	0	0	9.10911	6.16688	-0.619975	0.784622	27.2119	1.81425	0
1226	45744	0	0	9.13223	6.03863	-0.306834	-0.951763	58.2945	1.42484	0
1228	22386	0	0	6.50268	13.811	-0.807521	0.589838	16.8438	5.05609	0
1228	34633	0	0	6.58369	13.8133	0.773976	0.633215	26.021	4.83214	0
1230	19493	0	0	12.1229	4.65401	-0.992496	0.122278	43.6085	2.51848	0
1231	24365	0	0	19.7509	7.77354	-0.149017	0.988835	40.9089	21.0238	0
1231	33788	0	0	19.6938	7.72846	-0.926593	0.376066	80.244	13.039	0
1232	12750	0	0	8.61859	6.10691	-0.923828	-0.382808	42.0073	12.1974	0
1232	44559	0	0	8.74356	6.15153	0.957394	0.288784	73.9889	22.0448	0
1238	37562	0	0	1.42903	8.46865	0.864081	0.503352	25.3519	6.08902	0
1239	31027	0	0	13.7033	13.7346	0.727006	-0.686632	92.5282	83.7805	0
1239	45898	0	0	13.6156	13.8119	-0.772731	0.634734	-9.44865	12.9958	0
1240	47751	0	0	21.9479	7.39355	-0.942871	0.333158	53.3849	8.48206	0
1246	11223	0	0	2.48441	9.90622	0.907247	-0.420598	13.3926	6.6221	0
1246	46782	0	0	2.43396	9.87149	0.0679346	-0.99769	-4.871	1.56837	0
1246	50868	0	0	2.37517	9.9564	-0.910151	0.414278	12.2318	5.38152	0
1249	19554	0	0	24.2653	6.28805	0.00649694	-0.999979	4.53862	4.9505	0
1249	38528	0	0	24.321	6.32135	0.876884	-0.480702	79.5025	6.40544	0
1251	26420	0	0	19.046	8.66475	-0.670246	-0.742139	21.4109	9.94172	0
1256	16494	0	0	2.92145	6.77068	0.964982	0.262314	11.2849	1.60647	0
1256	37975	0	0	2.90033	6.71271	0.570239	-0.821479	1.27505	1.63392	0
1258	29122	0	0	1.24693	8.84158	0.972018	-0.234906	44.5991	0.411051	0
1260	24527	0	0	14.2447	3.34601	-0.869599	-0.493758	42.4212	4.03022	0
1260	40438	0	0	14.2892	3.45355	-0.266618	0.963802	72.809	3.54129	0
1261	26880	0	0	7.58382	11.1237	-0.742084	0.670307	0.81042	0.798025	0
1264	24022	0	0	13.1901	8.79452	-0.391851	0.920029	135.303	37.3434	0
1269	13251	0	0	22.4511	7.08659	-0.103902	-0.994588	2.91291	2.13782	0
1269	25534	0	0	22.4003	7.12258	-0.904173	-0.427167	-1.09138	2.58125	0
1270	10375	0	0	11.4568	13.9073	0.822142	-0.569282	-12.9141	34.9144	0
1276	11091	0	0	21.7303	2.32522	-0.301884	0.953345	60.1488	7.04022	0
1276	23866	0	0	21.6836	2.27568	-0.969446	0.245306	35.5403	13.8164	0
1276	39966	0	0	21.8123	2.2931	0.869285	0.49431	13.8559	3.39527	0
1278	15398	0	0	8.23372	4.82782	0.992594	-0.121478	52.4991	7.39309	0
1278	36619	0	0	8.10528	4.85872	-0.939261	0.343203	32.1243	13.334	0
1280	10796	0	0	14.0029	9.64064	0.246932	-0.969033	208.488	12.933	0
1280	19765	0	0	14.0002	9.74293	0.194315	0.980939	207.714	12.7435	0
1287	11258	0	0	22.8401	7.91644	0.952172	-0.305563	59.3688	3.9698	0
1287	23236	0	0	22.8002	7.88175	0.169393	-0.985549	15.3864	7.04201	0
1287	31585	0	0	22.7471	7.9571	-0.87102	0.491248	81.2638	6.01838	0
1288	37926	0	0	20.863	7.21557	0.443739	0.896156	25.3638	4.16889	0
1289	13193	0	0	2.75562	10.8173	-0.473678	0.880698	0.225002	2.10824	0
1289	32293	0	0	2.84426	10.7473	0.966774	-0.255632	35.6191	10.942	0
1293	27505	0	0	23.2096	6.02056	-0.645303	0.763927	76.5024	10.6915	0
1293	46664	0	0	23.2715	5.90237	0.260174	-0.965562	31.6888	5.40149	0
1294	46365	0	0	24.4868	5.13417	0.440461	-0.897772	22.3652	8.22297	0
1303	48085	0	0	2.24435	5.16318	-0.790194	-0.612857	31.6109	4.19053	0
1305	31371	0	0	26.3135	2.63964	-0.438361	-0.898799	17.2233	4.18994	0
1307	25725	0	0	20.5116	3.82662	0.996628	0.0820473	30.5366	1.83115	0
1309	32736	0	0	10.6422	12.2523	-0.626404	-0.779499	126.079	4.11628	0
1309	38409	0	0	10.7253	12.2713	0.903552	-0.428478	-10.7472	3.69002	0
1309	40435	0	0	10.7184	12.3288	0.777153	0.629312	120.864	18.8685	0
1310	38813	0	0	5.91519	13.394	0.702759	-0.711428	8.69737	4.92802	0
1311	40961	0	0	24.146	9.03203	0.446993	0.894537	-0.231385	10.5329	0
1321	30289	0	0	21.2224	3.83328	0.597235	-0.802066	45.0455	0.200512	0
1321	43325	0	0	21.1664	3.94343	-0.295817	0.955245	34.6701	8.8656	0
1321	48475	0	0	21.1601	3.82606	-0.397583	-0.917566	13.8945	7.14611	0
1326	17171	0	0	16.6176	5.38904	0.778454	-0.627702	47.6785	9.54309	0
1326	23398	0	0	16.5169	5.47055	-0.77582	0.630954	46.4882	23.0522	0
1329	16688	0	0	1.95879	7.37666	0.485363	-0.874313	9.88174	2.98311	0
1329	19022	0	0	1.861	7.42554	-0.990579	-0.136942	52.3335	5.30293	0
1329	35871	0	0	1.9296	7.50081	0.0450136	0.998986	4.08499	0.436351	0
1331	21457	0	0	8.89955	2.4128	-0.173683	-0.984802	101.084	8.88654	0
1331	21845	0	0	8.96073	2.46167	0.998917	-0.0465285	10.7325	6.05843	0
1331	44775	0	0	8.87029	2.49949	-0.734524	0.678583	23.4239	1.19008	0
1332	17666	0	0	24.4324	6.1938	-0.861449	-0.507844	2.99244	1.32192	0
1333	10569	0	0	13.5332	9.1941	-0.683342	0.730099	62.3379	28.6722	0
1333	14660	0	0	13.5998	9.19742	0.606814	0.794844	142.927	45.126	0
1333	22396	0	0	13.563	9.10508	-0.106429	-0.99432	191.908	13.205	0
1335	50823	0	0	13.239	12.4891	-0.436518	-0.899695	363.181	54.1561	0
1339	51295	0	0	12.3435	7.6242	-0.571599	0.820533	20.4915	2.16654	0
1339	52126	0	0	12.3124	7.56611	-0.999781	0.0209363	-9.58641	2.13715	0
1341	51574	0	0	13.7832	14.9161	0.0771827	0.997017	1253.99	4.33852	0
1343	12834	0	0	23.1424	4.28781	0.862666	0.505774	-0.980794	1.35125	0
1343	38665	0	0	23.1389	4.22991	0.794043	-0.607861	24.1023	4.14595	0
1345	12567	0	0	20.8662	10.5851	0.948188	0.317709	-37.1832	16.9292	1
1346	25933	0	0	9.21258	1.80493	0.249583	-0.968353	51.0305	17.0668	0
1346	27358	0	0	9.12324	1.89161	-0.975606	0.219531	33.2932	4.5045	0
1347	23633	0	0	12.3808	14.1383	0.909495	0.415714	9.48443	63.2112	0
1349	11802	0	0	5.92738	9.44988	0.581555	-0.813507	-6.81462	3.2467	0
1349	23843	0	0	5.95229	9.5095	0.987761	0.155974	27.9304	8.22278	0
1349	24444	0	0	5.86617	9.444	-0.41408	-0.91024	35.6723	9.19559	0
1349	30420	0	0	5.85511	9.54933	-0.594124	0.804374	8.13798	3.71973	0
1355	19397	0	0	10.4725	3.97919	0.865041	-0.501701	-3.89296	2.58342	0
1355	39931	0	0	10.3451	4.00711	-0.995561	-0.0941209	6.22099	3.96673	0
1355	46878	0	0	10.4749	4.04334	0.90045	0.434959	45.0783	15.1018	0
1357	25807	0	0	19.1914	12.1287	-0.394418	-0.918931	-11.1117	13.9693	0
1357	41471	0	0	19.2729	12.1967	0.974849	0.222869	18.5792	12.3377	0
1358	32268	0	0	22.1823	2.98321	0.0132642	0.999912	28.7468	2.75336	0
1359	16205	0	0	15.6487	15.7126	-0.832642	0.553812	59.573	2.62805	0
1359	44008	0	0	15.6458	15.6508	-0.881256	-0.472639	16.6996	18.8853	0
1360	18050	0	0	16.0775	6.08271	-0.771577	-0.636136	-7.31967	10.4295	0
1361	14826	0	0	5.26944	4.08118	0.925729	0.378187	49.6029	9.18796	0
1364	28757	0	0	24.6018	3.76671	-0.390117	-0.920765	12.0793	4.75149	0
1371	18655	0	0	14.5545	14.4176	0.6876	0.72609	-1613.89	576.782	1
1371	34820	0	0	14.5128	14.2949	0.103594	-0.99462	422.851	24.3562	1
1373	11850	0	0	11.0334	15.9321	0.999903	-0.0139221	51.0284	13.8979	0
1373	12523	0	0	10.9964	15.8738	0.442171	-0.896931	-7.82623	6.24598	0
1373	36725	0	0	10.9015	15.9247	-0.992065	-0.125728	51.9425	11.4459	0
1375	33575	0	0	10.6632	1.51722	-0.708016	-0.706196	12.6507	1.77854	0
1375	37077	0	0	10.6931	1.61597	-0.196394	0.980525	54.4072	3.9017	0
1375	39563	0	0	10.7609	1.54259	0.962023	-0.272967	13.8685	0.346056	0
1377	12511	0	0	1.67006	8.76165	0.223428	-0.97472	-4.04498	0.662577	0
1377	45169	0	0	1.71478	8.80754	0.980141	-0.198304	36.1407	3.25736	0
1379	15728	0	0	14.9323	4.6495	0.420644	-0.907226	72.641	6.54387	0
1379	33877	0	0	14.971	4.71984	0.991454	0.130456	0.896573	23.0426	0
1379	43163	0	0	14.8654	4.65511	-0.566336	-0.824174	36.7357	8.15344	0
1379	52623	0	0	14.8751	4.77239	-0.423889	0.905714	77.3679	23.7095	0
1380	11600	0	0	11.1736	6.5905	0.940691	-0.339265	10.2985	10.0815	0
1380	13225	0	0	11.0916	6.55774	-0.447736	-0.894166	101.765	27.0918	0
1383	33092	0	0	20.603	3.24868	-0.278163	-0.960534	61.8648	25.3875	0
1383	50232	0	0	20.6689	3.37239	0.642623	0.766183	29.3393	11.5774	0
1385	11777	0	0	16.21	12.255	0.573587	0.819145	7.42928	23.1705	0
1385	31163	0	0	16.2338	12.2007	0.991291	-0.131691	8.2251	25.7833	0
1386	48680	0	0	19.2176	4.34338	0.897442	-0.441133	77.3197	11.4855	0
1388	23587	0	0	8.59342	8.10739	0.370805	-0.928711	33.7258	5.09402	0
1388	48265	0	0	8.63802	8.16338	0.988156	-0.153451	9.16671	0.315448	0
1390	18439	0	0	24.6891	8.37941	-0.489685	0.871899	18.4288	16.6676	0
1390	19275	0	0	24.6536	8.32416	-0.996739	0.0806954	79.0779	2.76804	0
1390	21488	0	0	24.7931	8.31752	0.999896	-0.0144337	101.39	7.91742	0
1390	36659	0	0	24.7626	8.26083	0.563647	-0.826015	9.37837	6.42443	0
1395	31723	0	0	24.2576	7.51122	0.783194	0.621777	21.8891	19.6366	0
1395	37080	0	0	24.2284	7.39917	0.380016	-0.92498	37.1548	16.6795	0
1400	19935	0	0	18.3129	1.64383	0.136621	-0.990623	81.4278	5.61577	0
1402	29680	0	0	11.1581	3.54497	-0.286329	-0.958131	60.4727	3.1708	0
1403	14703	0	0	4.85543	15.88	-0.67595	-0.736947	2.81486	0.74274	0
1407	22942	0	0	18.6917	12.4052	0.3564	0.934334	-2.91596	3.09453	0
1409	19904	0	0	18.5573	11.7656	-0.572276	0.820061	92.0784	65.6478	1
1409	20906	0	0	18.5325	11.7049	-0.983237	-0.182334	3.80687	0.645547	0
1410	32148	0	0	6.67923	12.5026	0.369963	0.929047	0.787383	3.03668	0
1410	45298	0	0	6.66137	12.393	0.0560146	-0.99843	1.63126	3.0888	0
1410	52612	0	0	6.71066	12.4278	0.922496	-0.386007	5.06273	4.25728	0
1412	26067	0	0	2.18268	15.1881	0.941077	-0.338192	5.76832	2.92373	0
1413	37013	0	0	21.5357	9.81775	-0.956403	0.29205	148.93	3.04132	0
1413	45504	0	0	21.6595	9.7967	0.999182	-0.040446	148.9	17.3614	0
1417	49296	0	0	2.27791	10.2851	0.752183	-0.658954	10.2147	8.27381	0
1418	11542	0	0	11.0843	3.09364	-0.897477	0.441062	28.16	0.674445	0
1418	28246	0	0	11.1392	3.12509	0.0731395	0.997322	82.1625	1.53489	0
1418	31155	0	0	11.1553	3.01587	0.357971	-0.933733	95.1991	13.9082	0
1422	28822	0	0	4.58778	10.4795	-0.530632	-0.847602	25.2886	8.74769	0
1422	34468	0	0	4.69198	10.5105	0.907744	-0.419525	14.7386	7.36067	0
1422	36264	0	0	4.6727	10.5965	0.641596	0.767043	17.5994	7.88606	0
1422	42069	0	0	4.5883	10.6026	-0.523313	0.852141	13.4833	6.94527	0
1424	41016	0	0	1.91061	2.33482	0.282234	0.959346	18.4409	0.287178	0
1429	38503	0	0	19.5284	6.62835	0.184952	-0.982748	83.3937	5.03508	0
1429	46736	0	0	19.5703	6.73149	0.817579	0.575817	-1.64283	0.963944	0
1431	16817	0	0	3.009	6.25334	-0.30596	-0.952044	4.43866	2.43437	0
1431	18667	0	0	2.95937	6.30735	-0.97399	-0.226591	54.9325	0.964503	0
1431	40897	0	0	3.08031	6.26784	0.652631	-0.757676	17.3503	2.26776	0
1434	33003	0	0	14.5577	15.2135	-0.276303	-0.961071	16.041	25.6568	0
1434	35049	0	0	14.5881	15.3188	0.278863	0.960331	-12.5476	34.757	0
1440	35941	0	0	19.8399	2.53135	0.421614	0.906775	12.6779	1.88074	0
1440	39329	0	0	19.8007	2.41169	-0.195798	-0.980644	28.5486	11.1268	0
1441	13468	0	0	6.77037	14.8945	0.648125	0.761534	4.89941	2.92972	0
1442	33575	0	0	10.6475	1.41445	-0.465258	0.885175	58.9756	5.24792	0
1443	14259	0	0	3.64386	2.8888	-0.795067	-0.606521	21.6367	1.43354	0
1443	45318	0	0	3.70534	2.85977	0.036895	-0.999319	5.34183	1.96241	0
1444	24017	0	0	4.57492	5.58581	0.955323	-0.295564	26.3493	7.30751	0
1446	25436	0	0	14.0866	9.17727	-0.612198	-0.790705	110.1	43.3238	0
1446	31238	0	0	14.1497	9.1665	0.31681	-0.948489	94.9168	4.28916	0
1446	52706	0	0	14.1186	9.29826	-0.141901	0.989881	200.45	27.1104	0
1447	29133	0	0	14.453	15.4763	-0.494029	0.869445	90.4463	132.496	0
1447	29530	0	0	14.428	15.4044	-0.926744	-0.375694	-42.2143	99.295	0
1450	12500	0	0	10.2792	1.60971	0.312119	0.950043	95.0185	4.59913	0
1450	51412	0	0	10.223	1.59224	-0.796263	0.60495	5.20905	1.45039	0
1452	33942	0	0	2.63977	11.4019	0.373418	0.927663	0.76149	1.89265	0
1454	23545	0	0	20.8744	6.06331	-0.267687	0.963506	73.6765	24.125	0
1458	20341	0	0	26.7324	8.22434	0.74179	0.670632	26.5205	18.7339	0
1458	48834	0	0	26.6401	8.18357	-0.995376	-0.0960515	90.9492	7.89899	0
1461	28038	0	0	3.88428	4.7639	-0.594468	0.804119	3.71145	8.96246	0
1461	41361	0	0	3.93202	4.65782	0.207654	-0.978202	10.3666	9.48924	0
1462	36350	0	0	6.6297	5.38943	0.951002	-0.309184	11.6096	4.46457	0
1464	16801	0	0	1.858	12.4289	-0.858927	-0.512098	17.3293	6.76024	0
1469	12268	0	0	4.38464	2.48255	-0.749689	0.66179	20.4751	3.23648	0
1470	11864	0	0	7.70177	3.94506	-0.719213	-0.69479	27.8419	0.761123	0
1470	18044	0	0	7.68682	4.00809	-0.955447	0.295164	9.59282	10.6816	0
1470	34921	0	0	7.80954	3.975	0.974349	-0.225042	23.3129	12.422	0
1471	10635	0	0	15.3172	1.98654	-0.854091	-0.520123	28.356	7.5574	0
1473	17339	0	0	11.1785	13.0239	0.621637	-0.783305	-13.3738	3.0944	0
1473	31459	0	0	11.0863	13.0495	-0.936076	-0.351799	65.0955	12.4149	0
1474	13721	0	0	10.5984	3.02676	-0.667786	0.744353	37.8964	4.93786	0
1474	34483	0	0	10.5741	2.96659	-0.997444	-0.0714568	19.2762	2.4012	0
1475	32163	0	0	10.4789	9.68768	-0.564096	0.825709	10.8972	24.0303	0
1479	29458	0	0	8.44409	7.25125	0.679467	-0.733706	0.895118	1.03344	0
1479	33309	0	0	8.37558	7.23761	-0.346676	-0.937985	72.7245	5.64965	0
1479	42198	0	0	8.46294	7.3184	0.962236	0.272216	20.4928	5.79871	0
1480	35434	0	0	2.19864	6.10158	0.559254	-0.828996	0.262534	1.88094	0
1481	23538	0	0	8.91509	12.8135	0.623955	-0.781461	2.25838	2.09237	0
1486	29090	0	0	25.9139	2.70802	-0.595237	-0.80355	2.99738	0.109937	0
1486	32412	0	0	25.8837	2.76948	-0.999802	0.0199087	20.8166	2.58614	0
1486	33739	0	0	25.9994	2.83031	0.550166	0.835055	18.9663	3.1424	0
1488	21019	0	0	9.49604	13.95	-0.441656	-0.897184	51.6253	13.6397	0
1488	48354	0	0	9.46384	13.9983	-0.998183	-0.0602555	68.1797	16.9297	0
1489	37624	0	0	6.32807	8.25759	0.353324	0.935501	48.8524	15.7298	0
1491	32737	0	0	7.77472	7.78472	0.916888	0.399146	28.4354	8.66609	0
1492	19008	0	0	13.3828	5.63872	-0.922809	0.385257	20.5156	14.6555	0
1492	44018	0	0	13.4392	5.53741	-0.158064	-0.987429	89.3703	26.3072	0
1492	47502	0	0	13.4741	5.68034	0.314773	0.949167	85.4782	17.8967	0
1495	28400	0	0	26.5744	4.6826	0.310817	-0.95047	10.4627	3.95473	0
1497	24334	0	0	9.56183	9.78214	-0.748249	0.663418	-4.26628	5.69737	0
1497	34759	0	0	9.55522	9.72491	-0.880488	-0.474069	52.4598	8.80146	0
1500	16440	0	0	26.7036	5.93595	-0.228393	0.973569	13.1455	4.8312	0
1500	29125	0	0	26.7688	5.86139	0.934317	-0.356443	26.6653	3.85726	0
1501	50849	0	0	3.29233	4.5644	-0.990626	0.136602	13.9509	2.03474	0
1501	52673	0	0	3.34239	4.62028	-0.245012	0.96952	9.49403	0.764202	0
1503	11075	0	0	19.1599	1.73507	-0.782454	0.622708	81.4407	0.245244	0
1504	12254	0	0	5.38876	2.15769	-0.640594	0.76788	19.1474	7.48448	0
1504	40474	0	0	5.36622	2.09568	-0.983772	-0.179421	-0.353827	1.25639	0
1506	46092	0	0	24.9469	2.95062	-0.786907	0.617072	52.7675	2.87665	0
1509	41824	0	0	10.3523	15.7907	0.64113	0.767432	32.9894	9.60795	0
1513	18955	0	0	4.71597	8.82229	-0.999183	0.0404071	29.7974	6.3993	0
1521	17262	0	0	20.7145	4.60841	0.778015	-0.628246	134.776	13.7048	0
1523	22480	0	0	7.19304	15.6143	0.981884	-0.189484	7.86624	3.44078	0
1523	38126	0	0	7.10205	15.5753	-0.538825	-0.842418	6.78703	1.89558	0
1523	52281	0	0	7.17575	15.6688	0.692801	0.721129	1.03221	2.17173	0
1524	22634	0	0	10.8584	1.9387	0.961383	0.275215	10.4211	0.161614	0
1527	22024	0	0	16.0416	13.6546	-0.46131	-0.887239	50.3945	4.86856	0
1527	25995	0	0	16.0424	13.7823	-0.450969	0.89254	201.664	32.9696	0
1527	36571	0	0	16.1096	13.6555	0.484695	-0.874683	91.0744	14.2648	0
1528	20270	0	0	3.7524	6.921	0.809603	-0.586978	11.9112	5.06461	0
1528	34977	0	0	3.63496	6.94226	-0.963996	-0.265915	17.8738	0.64978	0
1530	11077	0	0	23.723	6.34874	-0.799973	-0.600035	2.39608	2.69441	0
1537	51680	0	0	10.2045	13.1082	-0.203688	-0.979036	85.5997	41.4416	0
1538	25567	0	0	26.8305	8.5776	0.407546	0.913185	-2.81354	11.4714	0
1542	28257	0	0	21.3785	5.79437	-0.976955	-0.213444	31.8886	13.1582	0
1542	33206	0	0	21.4362	5.7486	0.0168403	-0.999858	48.2253	15.3273	0
1551	27507	0	0	6.97252	7.43824	-0.799804	0.600262	8.27013	2.7259	0
1551	34696	0	0	7.06796	7.4378	0.805248	0.592938	119.094	7.63782	0
1551	50589	0	0	7.0146	7.34334	-0.0923449	-0.995727	54.4652	12.989	0
1552	17232	0	0	5.89983	8.42811	0.0554946	0.998459	22.7298	12.8865	0
1555	24445	0	0	2.62017	5.06208	-0.685836	0.727756	14.43	1.30698	0
1555	25899	0	0	2.73368	5.02427	0.985191	0.171459	59.0805	4.28416	0
1556	35493	0	0	3.29629	6.23192	-0.911646	-0.410976	44.935	4.25598	0
1556	48537	0	0	3.36135	6.32341	0.0886722	0.996061	27.3295	4.5831	0
1563	21816	0	0	11.2569	2.08044	0.559158	0.829061	67.2985	7.25017	0
1565	12528	0	0	9.96987	14.5569	0.973868	-0.227114	12.4254	15.7478	0
1568	31418	0	0	5.71513	12.0051	0.63704	0.770831	18.7689	6.67839	0
1568	50043	0	0	5.72614	11.911	0.798042	-0.602602	13.9364	13.9974	0
1568	51623	0	0	5.61983	11.9073	-0.754143	-0.65671	26.8479	11.6719	0
1572	24179	0	0	9.9046	1.15341	0.417569	0.908645	60.945	5.60107	0
1580	14190	0	0	15.8214	15.5429	0.939074	-0.343714	89.9437	7.543	0
1580	44390	0	0	15.6974	15.5365	-0.899044	-0.437859	21.6901	34.3988	0
1581	16220	0	0	9.68717	15.4537	0.355938	0.93451	5.49618	11.4244	0
1583	21674	0	0	2.35394	10.1073	0.765271	-0.643709	3.42371	1.35919	0
1583	43449	0	0	2.26664	10.1728	-0.831686	0.555246	9.94958	4.99998	0
1583	49296	0	0	2.31503	10.1971	0.0534184	0.998572	-5.35823	1.85064	0
1584	17964	0	0	1.57022	14.8748	-0.0477782	-0.998858	-1.58398	0.508397	0
1585	17942	0	0	6.84436	2.06835	0.787069	0.616865	5.64261	9.86547	0
1587	37948	0	0	16.1622	3.32986	0.986156	0.165822	21.4072	12.8137	0
1587	45337	0	0	16.0579	3.27991	-0.747342	-0.66444	0.526543	1.84923	0
1588	23161	0	0	5.09913	4.4933	-0.987282	-0.158976	25.1768	3.97016	0
1588	26399	0	0	5.24167	4.50677	0.999587	0.0287494	46.3435	8.78962	0
1588	32164	0	0	5.21351	4.44767	0.606568	-0.795032	-3.58319	3.54459	0
1590	25536	0	0	7.45087	10.5546	0.971903	-0.23538	36.1687	13.7906	0
1590	47693	0	0	7.32415	10.5263	-0.779293	-0.626659	66.3136	12.545	0
1591	16495	0	0	7.42609	4.14591	-0.718028	-0.696014	28.9956	5.6961	0
1591	27106	0	0	7.4802	4.13308	0.328425	-0.94453	18.0151	0.376303	0
1591	27383	0	0	7.51495	4.18096	0.99983	-0.0184536	8.77036	3.04725	0
1598	14028	0	0	6.66184	10.4449	-0.315145	0.949043	4.67183	1.11444	0
1598	17893	0	0	6.61834	10.3589	-0.951353	-0.308104	24.4816	5.15174	0
1598	34966	0	0	6.72579	10.4336	0.620255	0.7844	34.4485	8.35234	0
1598	42837	0	0	6.68872	10.3118	0.0780695	-0.996948	13.1502	4.72445	0
1613	15544	0	0	5.82856	8.18136	-0.508231	-0.861221	32.1731	10.713	0
1615	12948	0	0	5.64792	9.64665	0.958144	0.286287	35.4729	2.50655	0
1615	24945	0	0	5.5529	9.65903	-0.852812	0.522217	21.6851	4.64537	0
1618	15281	0	0	18.7642	8.46349	-0.967575	-0.252585	40.8442	12.9272	0
1618	29976	0	0	18.786	8.52126	-0.560278	0.828305	126.599	3.07653	0
1619	42460	0	0	8.90317	7.73032	-0.210247	0.977648	34.5097	18.0181	0
1621	10162	0	0	23.7492	1.76707	0.965931	0.258799	6.24137	0.406344	0
1621	18297	0	0	23.6783	1.70165	-0.337115	-0.941463	0.694861	4.77138	0
1622	41395	0	0	11.6575	3.88381	-0.349513	0.936931	45.6925	10.6966	0
1624	11908	0	0	2.14889	7.35932	-0.558603	-0.829435	12.8579	0.76881	0
1644	50177	0	0	4.97922	13.3518	-0.700991	0.71317	2.37598	2.81089	0
1644	52097	0	0	5.03571	13.2657	0.374134	-0.927375	2.65261	5.04792	0
1654	15607	0	0	7.18836	6.37901	0.529318	-0.848423	18.4577	3.75975	0
1654	16104	0	0	7.18869	6.47623	0.534759	0.845005	26.0232	1.28534	0
1654	45011	0	0	7.10213	6.41437	-0.972626	-0.232375	19.4077	4.4364	0
1654	45556	0	0	7.12413	6.4741	-0.589479	0.807784	3.99267	0.975582	0
1657	17526	0	0	14.1669	3.63315	-0.838899	0.544288	50.8729	9.38123	0
1662	10729	0	0	17.8413	7.28609	-0.930523	0.366233	24.3418	4.39688	0
1662	17066	0	0	17.9598	7.31455	0.662359	0.749187	32.8892	11.5713	0
1663	45378	0	0	23.6423	9.35907	0.459192	-0.888337	10.7653	13.4198	0
1666	24275	0	0	26.3996	8.92042	0.594889	0.803808	-1.88731	7.11269	0
1667	19604	0	0	24.6022	1.29208	-0.254689	0.967023	40.4383	4.9994	0
1667	23724	0	0	24.6885	1.18697	0.899344	-0.437242	22.6444	3.47907	0
1667	25085	0	0	24.6106	1.14559	-0.142062	-0.989858	25.5273	2.1066	0
1667	51423	0	0	24.5566	1.18196	-0.863641	-0.504108	1.48753	1.75479	0
1673	19944	0	0	9.3724	15.3713	0.495838	0.868415	5.32719	6.28995	0
1675	27914	0	0	11.2355	5.86116	-0.250729	0.968057	47.4129	0.518192	0
1678	16092	0	0	3.10628	2.79294	0.155546	-0.987829	5.1449	0.153808	0
1680	12804	0	0	1.41884	7.32512	0.999354	0.0359329	41.3093	0.776422	0
1680	25080	0	0	1.38758	7.26812	0.503456	-0.864021	5.5575	0.891149	0
1680	29851	0	0	1.38742	7.3776	0.501428	0.865199	6.86241	4.79957	0
1683	10531	0	0	8.88808	12.2288	0.595471	-0.803377	-1.42369	6.94582	0
1683	13685	0	0	8.81801	12.354	-0.373438	0.927655	14.7001	17.9843	0
1690	15133	0	0	26.5403	1.81086	0.91036	-0.413818	19.2973	2.16478	0
1692	15587	0	0	10.389	2.23357	-0.672792	0.739831	20.3303	9.79322	0
1692	29578	0	0	10.408	2.13389	-0.352551	-0.935793	72.4724	1.05603	0
1692	41207	0	0	10.45	2.24521	0.353055	0.935602	67.9625	9.79709	0
1695	26039	0	0	15.4554	9.45553	-0.969479	-0.245175	-1.86594	0.565798	0
1695	47433	0	0	15.5132	9.54613	-0.186274	0.982498	148.907	29.7763	0
1695	50446	0	0	15.5993	9.45891	0.979928	-0.199352	22.0911	8.84553	0
1698	47420	0	0	3.427	12.3494	0.550174	-0.83505	2.44677	0.301968	0
1700	12745	0	0	25.411	4.87117	-0.994021	-0.109187	56.1221	3.67272	0
1700	51034	0	0	25.5085	4.83144	0.634724	-0.772739	33.6026	1.80541	0
1703	21228	0	0	6.78857	2.58783	-0.616065	0.787695	15.0782	0.973886	0
1703	23394	0	0	6.7707	2.53498	-0.967697	-0.252117	19.5793	1.29119	0
1703	27816	0	0	6.87021	2.54075	0.990372	-0.138434	33.312	8.36308	0
1707	49891	0	0	3.51031	12.741	0.489839	0.871813	3.39222	5.30636	0
1708	33255	0	0	11.4817	2.3963	0.612863	0.790189	62.5156	1.39225	0
1708	36447	0	0	11.4168	2.40749	-0.3125	0.949918	80.2869	5.14257	0
1710	13097	0	0	8.45647	5.44834	-0.711775	0.702407	10.6408	7.94646	0
1710	36895	0	0	8.55499	5.44561	0.749054	0.662509	44.5988	2.50036	0
1710	46485	0	0	8.45248	5.35806	-0.771474	-0.636261	49.6079	7.44021	0
1716	11769	0	0	26.0304	3.0925	0.423762	0.905773	15.8606	1.03198	0
1716	33739	0	0	26.0189	2.95439	0.267845	-0.963462	18.4793	3.33468	0
1719	25881	0	0	12.5783	13.1187	0.966139	-0.258023	-15.645	12.1609	0
1719	36377	0	0	12.542	13.1802	0.240824	0.970569	191.821	16.0741	0
1719	42676	0	0	12.4883	13.1039	-0.832968	-0.553321	200.862	103.085	0
1725	33093	0	0	17.5314	12.3075	0.222014	-0.975044	42.6067	31.7953	0
1725	41012	0	0	17.5303	12.4117	0.20227	0.97933	28.8946	23.7987	0
1725	46808	0	0	17.5729	12.3594	0.999999	-0.0014112	44.2714	22.5276	0
1727	17691	0	0	2.67751	2.51945	-0.699206	-0.71492	28.7935	1.7933	0
1727	32860	0	0	2.76563	2.56981	0.970878	0.239576	18.3217	2.0848	0
1731	38521	0	0	1.84547	14.7051	0.126344	0.991986	-1.5786	0.948811	0
1731	38713	0	0	1.77816	14.6446	-0.999812	-0.0193722	13.1917	1.14054	0
1733	41009	0	0	7.34802	13.7346	-0.727806	0.685783	4.34882	5.18419	0
1736	32517	0	0	24.8379	4.94045	-0.245812	-0.969318	9.13639	0.113209	0
1737	39694	0	0	26.3817	4.69883	-0.999852	0.0172023	47.6237	5.87009	0
1738	44041	0	0	20.597	9.81398	-0.960027	0.279909	80.5917	9.69088	0
1741	17076	0	0	26.0952	2.11003	0.993612	0.112855	19.4272	2.01238	0
1742	46992	0	0	13.4158	9.1204	-0.997951	-0.0639787	-10.1683	0.153621	0
1748	36150	0	0	18.6619	1.77954	-0.994015	-0.109244	20.8401	13.9176	0
1748	40288	0	0	18.7352	1.83524	0.371785	0.928319	29.1866	21.2772	0
1748	49096	0	0	18.7538	1.74807	0.71848	-0.695547	54.7583	11.7971	0
1750	12401	0	0	2.84048	13.4522	0.997805	-0.0662222	8.05332	0.0886484	0
1751	24884	0	0	14.0851	11.378	-0.340003	0.940424	116.131	7.92894	0
1751	28957	0	0	14.1214	11.263	0.262777	-0.964857	220.794	52.3492	0
1755	11896	0	0	6.43968	8.76797	-0.779471	-0.626438	54.9435	2.94669	0
1761	37196	0	0	21.8069	4.11455	0.869519	0.493899	35.3404	23.3383	0
1761	47227	0	0	21.7121	4.14287	-0.457859	0.889025	40.7762	7.45753	0
1764	18310	0	0	12.1815	13.319	0.75129	-0.659972	-0.719124	13.8966	0
1764	34415	0	0	12.1864	13.3861	0.839436	0.543459	146.116	67.277	0
1764	36060	0	0	12.1154	13.3056	-0.433436	-0.901185	231.413	9.12858	0
1772	18633	0	0	15.1523	9.36873	-0.432675	0.90155	191.665	33.2886	0
1773	12872	0	0	11.0912	6.7588	-0.80142	0.598102	3.20391	6.8245	0
1773	52213	0	0	11.1728	6.76861	0.636169	0.77155	119.955	21.5755	0
1775	34241	0	0	2.39009	8.47602	0.852237	-0.523156	27.8609	7.56999	0
1775	48902	0	0	2.27828	8.4632	-0.711506	-0.70268	12.4846	0.187317	0
1776	12660	0	0	26.6503	2.01373	0.813321	-0.581816	14.7531	2.12971	0
1776	27956	0	0	26.5942	1.99333	-0.249983	-0.96825	5.47096	0.0685285	0
1776	50011	0	0	26.6247	2.09421	0.328375	0.944547	14.144	0.71612	0
1779	10991	0	0	15.1039	1.53356	0.474975	-0.879999	73.3683	11.505	0
1779	22079	0	0	15.0716	1.6288	-0.157971	0.987444	75.6342	3.09488	0
1779	42289	0	0	15.0512	1.53612	-0.558317	-0.829628	56.245	3.64272	0
1780	33569	0	0	7.8192	9.52188	0.178423	0.983954	40.858	8.64628	0
1784	35597	0	0	18.4424	7.62462	-0.998905	-0.0467944	34.4057	1.68162	0
1784	42170	0	0	18.5126	7.68672	0.167312	0.985904	117.598	19.8706	0
1790	20835	0	0	4.50437	5.88337	-0.812745	0.582619	31.2605	9.00128	0
1790	44299	0	0	4.59401	5.84094	0.965777	-0.259375	21.5383	6.95589	0
1792	15570	0	0	8.68335	11.4956	0.790164	-0.612895	7.13095	0.882799	0
1793	31961	0	0	21.841	1.4417	0.030211	0.999544	22.1239	3.82903	0
1793	38670	0	0	21.8914	1.41182	0.862063	0.506802	0.914612	0.523386	0
1799	20457	0	0	13.231	11.2652	-0.617002	-0.786961	342.341	105.35	0
1799	33714	0	0	13.3021	11.3932	0.342658	0.93946	261.855	25.7945	0
1800	22161	0	0	8.1095	11.2206	0.367438	0.930048	65.3061	15.561	0
1800	38507	0	0	8.03635	11.1094	-0.7086	-0.705611	92.3413	0.43429	0
1805	12913	0	0	18.2852	3.47219	-0.933916	0.357492	64.9572	11.827	0
1805	21495	0	0	18.2926	3.40688	-0.830363	-0.557223	6.05644	1.30489	0
1805	44294	0	0	18.4233	3.44613	0.999972	-0.0074975	-1.29141	4.12628	0
1810	18460	0	0	4.43014	12.1854	-0.46648	0.884532	8.67259	13.0709	0
1814	10278	0	0	6.67793	12.8251	-0.749702	-0.661776	6.61458	1.45018	0
1814	12938	0	0	6.71306	12.9403	-0.253406	0.96736	3.87031	5.27805	0
1814	43304	0	0	6.80157	12.8684	0.998769	-0.049601	41.5146	6.75592	0
1816	18646	0	0	6.97885	2.14213	0.365354	-0.930869	31.6591	10.4899	0
1816	44327	0	0	6.92252	2.25185	-0.543558	0.839371	24.1122	1.72819	0
1817	39469	0	0	2.09228	12.6625	0.875033	-0.484063	16.5682	3.86143	0
1821	20500	0	0	7.32922	9.65968	-0.448275	-0.893896	9.89356	6.64916	0
1821	30319	0	0	7.30937	9.76087	-0.752749	0.658308	-0.296501	2.79719	0
1821	43903	0	0	7.42362	9.7163	0.999678	-0.0253935	11.781	8.47004	0
1822	17527	0	0	16.8499	8.72593	0.632074	-0.774908	124.789	10.1948	0
1822	51058	0	0	16.7724	8.80186	-0.78767	0.616097	141.69	47.3867	0
1824	11559	0	0	11.299	12.7958	0.0919477	-0.995764	19.0184	17.6808	0
1824	19255	0	0	11.361	12.8883	0.956325	0.292307	-1.46076	28.4046	0
1834	37745	0	0	2.17525	6.93591	0.674369	-0.738395	13.9906	4.02462	0
1834	41596	0	0	2.12523	7.04955	-0.0893128	0.996004	0.666326	1.90843	0
1834	45505	0	0	2.07545	6.94957	-0.848479	-0.529229	1.78166	0.662493	0
1835	19841	0	0	3.63163	13.8773	0.376163	0.926553	1.08788	0.820781	0
1837	16078	0	0	12.9318	15.2513	0.998933	0.0461848	346.406	81.9436	0
1844	30996	0	0	4.12273	5.39806	-0.281439	-0.959579	1.01397	3.2472	0
1844	39926	0	0	4.08357	5.44153	-0.983482	-0.181006	43.8433	0.319333	0
1847	20643	0	0	5.58917	14.0396	0.119077	0.992885	-2.55275	0.0210684	0
1848	12025	0	0	15.0006	8.57256	0.861529	-0.507709	28.9275	40.8903	0
1849	19323	0	0	13.9191	7.66792	-0.27602	0.961152	77.3999	10.7459	0
1849	38605	0	0	13.9866	7.65394	0.635428	0.77216	0.87789	9.84608	0
1850	11079	0	0	16.2614	12.4131	-0.994088	0.108578	107.97	32.8234	0
1856	37207	0	0	14.7282	11.4047	-0.272883	0.962047	300.557	4.20967	0
1861	40961	0	0	24.2175	9.13643	-0.672177	-0.74039	2.69878	6.59444	0
1864	10926	0	0	12.0226	11.4702	0.14957	-0.988751	193.799	36.7085	0
1864	38856	0	0	12.0721	11.5152	0.970327	-0.241795	-4.0908	55.959	0
1865	10663	0	0	16.0023	14.8107	0.264494	-0.964387	29.5824	1.90998	0
1865	45742	0	0	15.938	14.8251	-0.651471	-0.758673	4.90792	16.8622	0
1870	45117	0	0	4.78614	14.8714	0.920775	0.390094	6.0601	2.3107	0
1872	46445	0	0	17.5518	3.79745	-0.228516	0.97354	133.026	15.5349	0
1873	13214	0	0	9.42561	4.11287	0.882424	0.470456	19.5017	7.07067	0
1874	21000	0	0	20.49	1.23404	-0.930604	0.366026	12.8637	3.74167	0
1874	25138	0	0	20.5414	1.27265	-0.0933961	0.995629	57.6861	6.04658	0
1880	32786	0	0	3.5385	15.4579	0.607291	-0.79448	2.45498	1.17004	0
1881	29562	0	0	19.4206	9.28083	0.88259	-0.470143	47.3218	8.86228	0
1882	40244	0	0	19.8872	2.99155	-0.84971	0.52725	25.2015	15.7124	0
1883	33335	0	0	22.8965	4.33146	-0.975197	0.221339	53.5871	12.8314	0
1883	46257	0	0	22.9637	4.38643	-0.0213396	0.999772	15.8117	13.0947	0
1885	17367	0	0	12.2607	5.64157	-0.999995	0.00304741	14.4319	9.05487	0
1885	23909	0	0	12.2924	5.5806	-0.571004	-0.820947	58.8083	0.664912	0
1887	51451	0	0	20.6703	10.3578	0.829556	-0.558423	40.4084	0.85981	0
1888	29818	0	0	7.45139	13.6241	-0.719852	-0.694127	8.24665	5.17661	0
1899	30430	0	0	17.7758	10.0276	0.315239	-0.949012	114.746	0.00217671	0
1899	47165	0	0	17.7085	10.0413	-0.660945	-0.750434	50.7531	5.1679	0
1900	17945	0	0	12.5287	12.5909	-0.67666	0.736295	-12.0094	9.72245	0
1900	38586	0	0	12.5747	12.4929	0.134388	-0.990929	225.343	59.0807	0
1900	48776	0	0	12.5129	12.5325	-0.955972	-0.293458	74.4174	23.627	0
1903	20530	0	0	7.96445	10.8868	-0.690771	0.723074	14.4216	12.5054	0
1903	51281	0	0	8.05214	10.8461	0.99822	-0.0596438	9.02425	6.53044	0
1904	36603	0	0	2.8287	5.32578	0.635728	-0.771913	14.939	1.24665	0
1907	28829	0	0	6.8498	12.4635	-0.580825	0.814028	1.30357	0.621876	0
1907	52612	0	0	6.81923	12.4051	-0.999892	0.0147076	31.7611	4.61343	0
1909	21045	0	0	12.58	11.1143	-0.626535	-0.779393	129.567	27.6542	0
1915	11181	0	0	9.63134	14.7214	0.949617	-0.313412	15.927	11.2004	0
1918	33513	0	0	1.91274	1.33355	-0.996662	0.081637	14.6449	0.581563	0
1920	23502	0	0	13.498	7.73397	0.937408	0.348232	1.00199	15.5327	0
1920	34137	0	0	13.3703	7.73502	-0.931508	0.363721	-2.03104	7.88802	0
1926	13353	0	0	8.41511	13.6429	-0.807271	0.590181	3.1219	3.24157	0
1926	46508	0	0	8.49204	13.6647	0.376974	0.926224	8.93951	13.3499	0
1926	48610	0	0	8.52189	13.569	0.836531	-0.54792	3.47572	10.8946	0
1928	18511	0	0	26.4551	2.38265	-0.86678	-0.498691	16.5139	2.37772	0
1929	19459	0	0	9.25618	9.54928	0.986996	0.160745	58.1548	18.7416	0
1929	23792	0	0	9.22786	9.47924	0.596649	-0.802502	13.9777	16.9677	0
1929	44204	0	0	9.1456	9.59901	-0.534874	0.844932	20.9193	0.384415	0
1932	19823	0	0	15.0381	13.6889	0.994001	-0.109372	114.27	54.5405	0
1932	41184	0	0	14.9315	13.6467	-0.650047	-0.759894	147.732	84.5617	0
1933	12817	0	0	6.44288	8.94834	-0.274957	-0.961456	10.174	3.01581	0
1933	50873	0	0	6.3987	9.05659	-0.869804	0.493398	16.7682	3.09021	0
1937	17570	0	0	13.1097	6.22087	-0.902713	0.430243	-1.21193	23.1255	0
1938	21336	0	0	14.326	10.7679	-0.483493	-0.875348	237.602	110.205	0
1938	40009	0	0	14.4205	10.8551	0.911138	0.4121	32.753	16.9801	0
1942	16966	0	0	2.68083	14.9464	-0.74928	0.662253	4.93846	1.35878	0
1944	16795	0	0	2.8924	7.32443	0.488771	0.872412	10.5795	0.896172	0
1944	25300	0	0	2.9297	7.26431	0.998773	0.0495273	38.3991	7.15269	0
1944	48157	0	0	2.80139	7.21298	-0.757172	-0.653215	44.3151	13.5207	0
1948	32605	0	0	25.3887	9.14578	-0.939259	0.343208	49.136	10.0262	0
1951	43209	0	0	15.7876	11.7002	0.316527	0.948583	185.52	79.3195	0
1951	52553	0	0	15.822	11.5831	0.779375	-0.626558	119.458	62.5694	0
1954	11664	0	0	12.6202	15.5556	-0.775204	-0.631711	280.156	49.1514	0
1954	39609	0	0	12.7094	15.5352	0.424056	-0.905636	7.0572	10.0544	0
1957	37163	0	0	3.92885	12.0226	-0.576467	-0.81712	0.570889	0.436518	0
1957	41449	0	0	3.99156	12.0194	0.491299	-0.870991	4.04841	2.15002	0
1957	42447	0	0	3.93811	12.1239	-0.418917	0.908024	4.52397	2.19559	0
1960	35559	0	0	14.1056	2.40474	0.270597	0.962693	15.0257	3.13821	0
1964	21362	0	0	8.83917	14.207	0.976372	-0.216095	17.03	11.2352	0
1964	47890	0	0	8.75432	14.2538	-0.703772	0.710425	-0.194885	2.38656	0
1967	15848	0	0	1.57647	4.01896	0.342226	-0.939618	6.00852	2.02629	0
1967	37846	0	0	1.51337	4.03145	-0.674961	-0.737853	20.4778	4.59622	0
1969	12548	0	0	8.00777	3.63957	0.59478	-0.803888	18.3028	0.840038	0
1969	47019	0	0	7.94382	3.63203	-0.392153	-0.9199	29.2603	1.76481	0
1981	10639	0	0	9.14476	8.44395	0.920488	0.390772	45.9306	11.0575	0
1981	50490	0	0	9.11313	8.36707	0.380022	-0.924977	70.2988	16.9701	0
1986	35927	0	0	10.4885	12.0513	0.394926	-0.918713	17.6506	2.92861	0
1987	33545	0	0	7.03086	2.90543	-0.099622	-0.995025	49.2123	2.39125	0
1987	52095	0	0	6.99149	3.02872	-0.657685	0.753293	20.2884	0.451984	0
1989	41284	0	0	11.9399	6.90931	0.746204	-0.665717	36.4902	14.6147	0
1989	42127	0	0	11.9089	7.01002	0.242865	0.97006	123.551	2.33089	0
1989	42133	0	0	11.8787	6.89066	-0.247363	-0.968923	97.3108	0.927208	0
1992	16267	0	0	16.9481	8.33628	-0.952753	-0.303747	20.1527	16.4749	0
1992	16901	0	0	17.017	8.41424	0.185412	0.982661	34.6945	21.6396	0
1992	35342	0	0	17.0662	8.35121	0.998359	-0.0572631	84.0658	50.1467	0
1993	15422	0	0	18.0156	8.92288	-0.59886	0.800854	142.264	13.9024	0
1997	22666	0	0	8.21047	13.2598	-0.713283	-0.700876	47.4549	7.13203	0
1997	36246	0	0	8.22762	13.3553	-0.42442	0.905466	4.04308	5.5488	0
1999	21859	0	0	7.7222	13.8064	0.655166	0.755485	26.1853	4.85786	0
2003	30676	0	0	26.8828	2.47053	0.744634	0.667473	18.3242	1.55254	0
2005	27501	0	0	26.4689	4.00988	0.88923	0.45746	4.05274	0.231256	0
2008	27511	0	0	7.06954	12.7922	-0.99989	-0.0148419	41.2901	1.51635	0
2008	51246	0	0	7.16922	12.8168	0.892015	0.452005	55.5966	0.120875	0
2013	23701	0	0	6.53385	14.0124	-0.0974271	-0.995243	0.75799	0.277542	0
2013	27376	0	0	6.59698	14.105	0.89065	0.45469	18.9516	1.49927	0
2013	49880	0	0	6.49036	14.1161	-0.77774	0.628586	1.13664	0.874617	0
2017	27533	0	0	10.9358	4.48472	-0.852943	0.522004	40.1569	3.85204	0
2018	21555	0	0	12.7907	6.28969	0.163881	-0.98648	108.272	11.6191	0
2018	41534	0	0	12.8441	6.33442	0.942445	-0.334361	5.94929	0.526929	0
2022	27738	0	0	3.71029	4.5132	-0.975767	0.218812	18.0504	0.949074	0
2023	15019	0	0	16.5889	6.29205	-0.68852	0.725218	99.3998	17.0469	0
2025	25735	0	0	12.2049	14.38	0.998479	-0.0551275	26.1017	79.3821	0
2031	15102	0	0	1.30035	12.6975	-0.715374	0.698741	8.66298	4.80791	0
2035	27322	0	0	11.2611	5.59142	0.8649	0.501945	11.3173	5.38165	0
2037	24134	0	0	4.00812	13.0035	-0.498598	0.866833	-1.367	1.33484	0
2037	37179	0	0	4.06545	12.9989	0.631627	0.775272	2.1124	3.25145	0
2038	48680	0	0	19.3371	4.34478	-0.886846	-0.462065	37.6612	6.02147	0
2040	26658	0	0	4.51711	15.6839	0.99998	-0.00626197	16.1794	0.113877	0
2040	40296	0	0	4.48282	15.6258	0.490332	-0.871535	1.40463	1.46347	0
2042	21363	0	0	23.3647	3.78557	0.993993	-0.109444	34.8982	3.61909	0
2042	43200	0	0	23.2911	3.8471	-0.28308	0.959096	15.9535	6.27411	0
2044	13241	0	0	14.4718	13.5323	0.995969	-0.0896972	-5.35	46.7966	0
2044	31969	0	0	14.3633	13.4833	-0.592119	-0.805851	135.485	45.8906	0
2046	14295	0	0	13.5677	3.23895	0.804384	0.59411	53.5421	9.96733	0
2046	51581	0	0	13.5781	3.17526	0.951232	-0.308477	7.71568	2.43673	0
2049	14366	0	0	3.49923	6.76684	-0.929642	-0.368463	48.6242	1.52045	0
2049	34977	0	0	3.57098	6.86445	0.0743616	0.997231	5.10414	0.738016	0
2049	51840	0	0	3.6339	6.81439	0.954898	0.296935	58.3092	3.93073	0
2053	16941	0	0	26.1107	4.00589	-0.995458	-0.0951987	38.9558	2.93069	0
2053	23663	0	0	26.1379	4.07028	-0.626139	0.779711	10.8712	1.39719	0
2053	43575	0	0	26.2077	4.08253	0.323357	0.946277	15.7468	2.26769	0
2054	24000	0	0	20.8615	1.19704	-0.587529	-0.809203	13.1173	9.72901	0
2055	13182	0	0	21.2057	2.47161	0.462439	-0.886651	35.7382	1.60789	0
2055	31278	0	0	21.1226	2.58506	-0.706004	0.708208	43.3102	3.29353	0
2056	24860	0	0	24.7002	4.28123	-0.982105	-0.188334	30.2858	9.77251	0
2056	25279	0	0	24.7596	4.22644	-0.110148	-0.993915	20.018	0.318854	0
2056	49769	0	0	24.738	4.35551	-0.427881	0.903835	56.7956	12.7939	0
2056	50651	0	0	24.822	4.25393	0.807588	-0.589748	69.2748	3.58589	0
2057	19575	0	0	22.8827	3.37255	0.859095	0.511816	23.6345	5.42787	0
2057	26646	0	0	22.7849	3.33623	-0.984865	-0.173324	25.6842	0.287756	0
2057	39059	0	0	22.8153	3.39363	-0.41274	0.910849	71.8735	2.10754	0
2059	14054	0	0	4.82858	1.33661	0.352351	-0.935868	9.10985	0.68644	0
2059	17677	0	0	4.76099	1.35145	-0.711191	-0.702998	51.2094	3.06176	0
2063	30634	0	0	12.4105	1.11214	0.0796426	0.996823	44.4053	1.48091	0
2066	16139	0	0	24.2776	9.5742	0.693233	0.720713	13.9146	2.53169	0
2066	45963	0	0	24.2304	9.45912	-0.0129556	-0.999916	-12.6619	4.63301	0
2067	24132	0	0	1.88642	13.488	-0.575357	0.817903	4.12574	6.84991	0
2067	42367	0	0	1.85467	13.4302	-0.99893	0.0462437	10.8687	3.28865	0
2070	45380	0	0	10.852	3.76212	-0.137794	0.990461	75.5766	17.8978	0
2075	25744	0	0	1.09257	5.75057	0.963413	-0.26802	33.5855	4.51381	0
2079	33227	0	0	13.6286	5.5263	-0.98214	0.188152	-12.1775	7.22778	0
2080	15029	0	0	16.7489	9.78425	0.956891	-0.290448	51.2499	34.103	0
2080	20091	0	0	16.721	9.85636	0.512588	0.858635	47.7263	34.9435	0
2080	28422	0	0	16.6875	9.73975	-0.0208555	-0.999782	124.664	49.1024	0
2080	49457	0	0	16.6372	9.83809	-0.822893	0.568197	130.841	48.5384	0
2081	29997	0	0	14.2146	13.5063	-0.686882	-0.726769	49.183	106.092	0
2081	31969	0	0	14.2921	13.492	0.382053	-0.92414	398.579	11.3741	0
2082	17547	0	0	15.0044	12.7104	-0.395099	-0.918639	302.395	295.909	1
2082	20047	0	0	15.0986	12.7605	0.982851	-0.184403	-106.365	159.149	1
2082	49787	0	0	15.0111	12.8384	-0.297635	0.95468	231.726	8.58708	0
2084	25789	0	0	11.2413	2.40487	0.899594	-0.436727	15.9127	20.3118	0
2085	10508	0	0	16.2267	4.62726	-0.292853	-0.956157	43.7581	23.1236	0
2085	33487	0	0	16.2903	4.64096	0.659141	-0.75202	80.8698	15.9795	0
2088	44557	0	0	2.70519	9.40546	0.959586	0.281415	39.6888	3.61172	0
2088	45456	0	0	2.59224	9.40624	-0.95556	0.294798	47.0693	6.08872	0
2090	17064	0	0	8.56557	6.29344	0.303762	-0.952748	51.4178	10.9157	0
2090	23591	0	0	8.57382	6.4266	0.419038	0.907969	76.8618	3.87612	0
2094	47569	0	0	22.2101	6.39917	0.994017	0.109227	6.9546	1.17	0
2097	13926	0	0	16.905	7.74752	-0.983163	-0.182732	1.44066	13.2215	0
2097	23728	0	0	17.0515	7.77345	0.986146	0.165877	24.7026	23.8191	0
2097	52191	0	0	16.9211	7.80883	-0.766937	0.641722	133.488	34.2541	0
2097	52670	0	0	16.9949	7.68864	0.224941	-0.974372	162.712	27.9351	0
2099	15691	0	0	16.5463	9.34783	-0.343554	0.939133	251.637	16.5462	0
2100	28063	0	0	20.8567	7.65801	-0.853738	-0.520702	11.2253	6.85892	0
2100	29739	0	0	20.9361	7.76196	0.27825	0.960509	29.2307	18.2568	0
2101	10733	0	0	17.7805	2.46106	0.457947	-0.888979	127.482	10.9745	0
2101	48993	0	0	17.7027	2.51345	-0.99589	0.0905685	8.683	10.5412	0
2103	39891	0	0	8.16756	1.75319	-0.51959	0.854415	0.0461151	3.15245	0
2103	44119	0	0	8.23932	1.752	0.547591	0.836746	16.9386	3.08356	0
2107	32529	0	0	24.5864	9.46308	0.99243	-0.122815	34.0737	5.72779	0
2108	34252	0	0	11.7767	6.27236	0.611402	-0.79132	61.6608	20.7161	0
2108	49154	0	0	11.7557	6.38871	0.296091	0.95516	85.4573	4.31034	0
2112	16145	0	0	26.8159	5.39733	-0.768876	-0.639398	8.69234	3.56476	0
2112	28762	0	0	26.8729	5.37796	0.220054	-0.975488	0.88683	4.5946	0
2119	11494	0	0	9.78379	11.1749	-0.988473	-0.151396	21.9653	0.498211	0
2119	14082	0	0	9.80409	11.2351	-0.695804	0.718231	15.4533	5.19129	0
2119	32156	0	0	9.82124	11.1234	-0.447904	-0.894082	61.255	4.88486	0
2124	24392	0	0	14.5601	6.45824	0.708894	0.705315	-4.70534	5.34099	0
2124	36020	0	0	14.4697	6.43282	-0.97254	0.232738	-2.51444	7.67631	0
2127	20756	0	0	16.4841	7.58571	-0.908134	-0.41868	40.5908	0.1128	0
2133	13778	0	0	19.2216	11.6439	0.933504	-0.358568	75.4607	21.5207	0
2133	17330	0	0	19.1058	11.7061	-0.814442	0.580245	65.8363	1.25631	0
2133	33226	0	0	19.1605	11.7339	0.0114904	0.999934	45.5234	7.40044	0
2133	43540	0	0	19.146	11.6028	-0.207441	-0.978247	43.8341	10.6193	0
2142	10786	0	0	3.90018	10.0568	-0.991607	-0.12929	16.2042	2.79508	0
2142	16374	0	0	3.999	10.1325	0.383724	0.923448	18.0901	0.000369713	0
2142	30065	0	0	4.04153	10.0505	0.975953	-0.217982	24.2975	7.97976	0
2142	46815	0	0	3.93755	10.1295	-0.471565	0.881831	0.456083	0.960045	0
2143	37350	0	0	6.25466	1.75877	-0.229107	-0.973401	51.9731	0.00295408	0
2147	19728	0	0	14.9296	12.4417	-0.829123	0.559066	262.163	58.1838	0
2147	45693	0	0	15.0336	12.3563	0.709558	-0.704647	272.818	21.1807	0
2149	10754	0	0	16.8897	9.44068	-0.246692	0.969094	112.92	32.8427	0
2149	18217	0	0	16.9471	9.36721	0.88036	-0.474305	94.2848	23.9208	0
2152	12178	0	0	26.5559	3.84793	0.767231	-0.641371	19.8481	3.91766	0
2153	32745	0	0	12.0974	2.5337	-0.993224	0.116212	-3.17238	11.4708	0
2162	20014	0	0	15.1099	12.5242	-0.999948	-0.0102285	44.5319	6.94629	0
2162	31072	0	0	15.2285	12.4814	0.763281	-0.646066	137.464	0.254447	0
2167	14130	0	0	4.2505	10.0724	0.907859	0.419276	20.876	2.95795	0
2167	43419	0	0	4.17208	10.0948	-0.55082	0.834624	-3.88774	1.61276	0
2167	49437	0	0	4.24445	10.0174	0.795744	-0.605633	4.09898	0.122106	0
2168	35693	0	0	11.9125	9.03833	-0.593315	0.804971	90.0922	33.0643	0
2169	22060	0	0	5.5488	3.42568	-0.980658	-0.195729	46.3376	8.22293	0
2170	45372	0	0	1.73941	14.9538	0.78146	-0.623956	11.7283	3.48701	0
2173	22716	0	0	23.3281	5.55673	-0.361007	0.932563	9.6627	8.80606	0
2173	41282	0	0	23.2886	5.49649	-0.99921	-0.0397425	19.7159	7.02875	0
2175	14629	0	0	9.79339	12.9371	-0.975792	-0.218701	82.2907	26.0799	0
2178	26314	0	0	10.8224	8.46066	-0.271436	-0.962456	116.428	0.929727	0
2181	40845	0	0	26.49	7.55566	-0.488568	-0.872526	2.94065	4.21627	0
2181	41366	0	0	26.5701	7.61083	0.989331	0.145683	20.465	4.13177	0
2182	36172	0	0	18.5459	8.7943	-0.283663	-0.958924	27.5351	22.167	0
2182	48012	0	0	18.5095	8.83992	-0.998039	-0.0626007	61.4001	28.6639	0
2184	20686	0	0	25.8505	6.56851	-0.124836	-0.992177	-3.94175	5.7234	0
2184	50195	0	0	25.9097	6.67764	0.763867	0.645374	5.33241	15.1261	0
2185	44100	0	0	22.739	3.81497	0.880859	0.473378	-4.94408	4.78387	0
2186	13332	0	0	17.6683	4.5239	-0.421924	-0.906631	123.259	26.7993	0
2186	14186	0	0	17.6482	4.63344	-0.716123	0.697975	62.8096	12.5342	0
2186	39170	0	0	17.7649	4.57808	0.993648	-0.11253	50.5881	16.3154	0
2186	47536	0	0	17.7133	4.6521	0.237053	0.971497	93.1949	6.77683	0
2188	52204	0	0	9.23679	4.93188	-0.974645	-0.223758	15.8705	9.97591	0
2189	23277	0	0	13.6483	1.08369	-0.984577	-0.174951	7.23797	2.67238	0
2190	24564	0	0	16.7744	1.15608	0.880308	0.474402	57.902	6.34815	0
2190	39158	0	0	16.6797	1.14133	-0.98297	0.183764	32.9479	2.07379	0
2197	35797	0	0	6.64146	6.9877	-0.911661	-0.410943	66.1087	8.66536	0
2197	36388	0	0	6.76969	6.98275	0.877479	-0.479614	12.3535	0.427569	0
2198	49158	0	0	4.91908	11.6168	0.438686	-0.898641	3.0745	0.0657476	0
2201	22238	0	0	9.8706	6.83838	-0.183832	0.982958	59.6124	18.2123	0
2207	21342	0	0	14.2673	7.92845	-0.783757	-0.621067	-5.30245	9.3687	0
2213	34846	0	0	19.9359	5.24423	-0.663769	0.747938	80.6222	5.61229	0
2215	18015	0	0	13.9633	5.70916	0.39421	0.91902	37.5469	16.1019	0
2216	17238	0	0	17.0368	12.6844	-0.836792	-0.547521	8.60032	33.2289	0
2216	49258	0	0	17.0837	12.7778	-0.0604527	0.998171	158.092	50.7178	0
2217	42930	0	0	21.5718	8.04979	0.776159	0.630538	25.5657	21.0949	0
2232	13356	0	0	6.13398	14.1386	0.641974	-0.766727	11.5722	3.0208	0
2232	49767	0	0	6.15218	14.1903	0.980611	0.195965	6.7572	2.27502	0
2234	10864	0	0	14.8269	9.46506	-0.843701	-0.536813	16.3507	7.60205	0
2234	32447	0	0	14.8235	9.52999	-0.894871	0.446325	12.2549	10.8904	0
[truncated: 44,062 more rows]
