# Supplementary material for: Study on stability analysis of soil nail reinforced slopes under loading based on the discrete element method
Source: PLoS One. 2026 May 26;21(5):e0350163. doi: 10.1371/journal.pone.0350163 (PMC13210361; doi:10.1371/journal.pone.0350163)
Supplement: S1 File — (ZIP) [file pone.0350163.s001.zip › DATA in PFC/0.2_14_10000__measure.txt]

id	cx	cy	mradius	sxx	syy	sxy	s1	s3	angle_deg	porosity	strain_x	strain_y
1	15.7	15.35	0.63	-811.194	-77.948	170.98	-40.0383	-849.104	77.4986	0.179851	6.08056e-07	6.84617e-07
2	14.44	15.098	0.63	-2087.65	-3394.74	920.2	-1612.53	-3869.87	27.3084	0.155441	-1.91168e-07	-1.69232e-07
3	13.18	14.846	0.63	-1274.7	-3100.14	-873.357	-924.164	-3450.67	-21.8687	0.171365	7.1804e-07	-8.80807e-08
4	17	14	0.63	-399.651	-323.321	129.989	-226.01	-496.962	53.1812	0.197552	3.65737e-07	1.03573e-06
5	15.74	13.748	0.63	-896.631	-1319.69	337.132	-710.162	-1506.16	28.9472	0.170565	-8.72498e-08	7.95276e-07
6	14.48	13.496	0.63	-571.805	-2363.14	218.907	-545.442	-2389.5	6.86713	0.195927	-4.35605e-07	2.21032e-07
7	18.4	12.6	0.63	-413.635	-276.086	124.867	-202.306	-487.415	59.4225	0.177846	3.53817e-07	-1.45099e-07
8	17.14	12.348	0.63	-635.993	-692.64	202.633	-459.714	-868.919	41.0215	0.201364	7.41594e-07	-1.00418e-08
9	15.88	12.096	0.63	-525.356	-1177.77	205.888	-465.816	-1237.31	16.1291	0.193619	6.28109e-08	1.0788e-06
10	19.8	11.2	0.63	-318.723	-269.174	108.44	-182.715	-405.183	51.4345	0.195141	-3.97743e-07	5.46049e-07
11	18.54	10.948	0.63	-393.421	-485.573	119.246	-311.659	-567.336	34.4368	0.190478	4.13713e-07	1.97673e-07
12	17.28	10.696	0.63	-582.223	-793.448	219.455	-444.289	-931.381	32.1504	0.175324	-1.38867e-07	3.88441e-07
13	21	9.75	0.63	-479.064	-253.354	98.729	-216.263	-516.155	69.4098	0.191304	-6.62762e-07	6.71528e-08
14	19.74	9.498	0.63	-438.476	-385.389	129.768	-279.478	-544.388	50.78	0.164237	1.87269e-07	-4.14731e-07
15	18.48	9.246	0.63	-411.591	-569.271	161.232	-310.956	-669.907	31.9711	0.166628	3.04501e-07	-2.90712e-07
16	22.5	9.3	0.63	-444.985	-96.1098	68.7066	-83.0665	-458.028	79.2509	0.194773	-1.98209e-07	-3.36767e-07
