# Supplementary material for: Study on stability analysis of soil nail reinforced slopes under loading based on the discrete element method
Source: PLoS One. 2026 May 26;21(5):e0350163. doi: 10.1371/journal.pone.0350163 (PMC13210361; doi:10.1371/journal.pone.0350163)
Supplement: S1 File — (ZIP) [file pone.0350163.s001.zip › DATA in PFC/0.2_14_10000__pbond.txt]

ball1_id	ball2_id	cx	cy	pb_fn	pb_fs	pb_state	bond_type
6	21988	6.96563	3.8234	3.56464	-0.268349	3	0
6	29749	6.99497	3.90115	4.50711	7.25944	3	0
7	28757	24.6344	3.70332	4.81433	-1.0577	3	0
12	5819	3.15167	12.0884	0.251812	1.36122	3	0
17	4641	9.92568	4.57331	3.09499	-3.12052	3	0
17	7912	9.9001	4.71735	5.56922	-21.4645	3	0
25	9688	14.772	8.60583	8.9493	-35.7017	3	0
35	7830	10.5574	10.8648	-10.2158	-14.5046	3	0
36	8603	24.9198	7.46515	2.35666	3.82476	3	0
40	1994	13.193	6.05997	1.17264	-0.114797	3	0
51	1555	2.66171	4.9449	1.75183	6.76216	3	0
63	3510	15.586	9.01823	13.947	-3.56194	3	0
67	4619	5.20914	9.36273	2.15102	-3.43758	3	0
93	3401	23.1357	9.21686	-4.97982	2.97201	3	0
151	611	11.4136	4.32064	6.77294	-3.70786	3	0
174	289	14.9034	15.296	-112.793	-34.9833	3	0
183	327	3.86949	15.6573	-1.21587	-3.21603	3	0
265	530	20.7724	6.83108	1.997	-4.84605	3	0
421	992	24.9063	1.46963	4.34079	0.46492	3	0
563	835	16.0876	7.21253	9.41573	-26.5372	3	0
639	940	18.1414	3.68954	21.9661	2.52177	3	0
782	835	16.0182	7.29117	8.44037	-14.4339	3	0
12	29230	3.10891	12.0507	-3.23801	-2.42816	3	0
19	18330	5.96833	5.20392	5.35474	1.38806	3	0
19	28347	6.0641	5.2652	4.8473	-0.208734	3	0
21	51229	10.2991	12.1694	-14.91	8.75717	3	0
22	20360	18.9204	5.91012	3.0168	18.6202	3	0
24	15402	6.12843	9.77004	3.97589	0.195403	3	0
24	42844	6.11957	9.69848	-2.37743	-5.21688	3	0
32	15068	25.7946	7.89099	3.69662	10.1684	3	0
32	23482	25.7079	7.90125	-4.8228	-15.9868	3	0
32	23484	25.7743	7.99998	-11.7533	1.56787	3	0
33	24026	22.8885	1.61896	6.68264	0.305064	3	0
38	40341	1.84137	14.2078	0.337168	-2.64789	3	0
43	24224	12.0753	7.75773	10.4954	12.444	3	0
48	15202	5.2126	13.7845	1.85587	-2.29019	3	0
48	34325	5.16527	13.6911	-7.06722	-1.99726	3	0
50	30371	26.6004	1.36116	2.46786	-0.345985	3	0
51	36503	2.71379	4.89673	1.38905	0.541641	3	0
54	38186	15.9083	4.50627	-5.35062	-3.30003	3	0
54	42458	15.9301	4.44619	7.58735	14.1352	3	0
55	34632	16.6189	6.10411	-12.7038	-1.95638	3	0
56	47461	12.43	5.45907	2.36038	-6.11634	3	0
57	25720	16.8571	13.0214	30.1832	-10.344	3	1
57	35305	16.9146	13.0225	-0.362609	4.77899	3	0
59	25894	25.8859	3.20077	3.33073	1.32412	3	0
59	33269	25.8946	3.08825	2.39917	2.88292	3	0
60	50684	13.6799	9.9046	18.0726	9.12931	3	0
66	34745	7.95439	1.6142	1.34393	-0.796109	3	0
68	44691	12.1677	6.04799	-8.73652	-1.27379	3	0
68	47062	12.1424	6.12259	4.89457	-0.248065	3	0
69	52350	10.6694	6.0306	6.75689	3.31863	3	0
70	16449	13.5473	3.89473	1.96085	-23.3318	3	0
70	28456	13.4327	3.98776	2.48469	-7.37992	3	0
70	46530	13.4463	3.86527	12.1268	13.4159	3	0
74	46308	14.4889	12.0159	-22.2848	-23.4074	3	0
76	45241	11.6077	7.62562	7.69442	-13.7225	3	0
77	17481	23.5879	2.43569	5.94559	-6.86706	3	0
77	25772	23.7085	2.40111	4.63699	0.12442	3	0
84	39294	6.40825	15.0957	-1.277	-1.22734	3	0
89	38214	23.0275	6.98974	7.48324	0.0572116	3	0
89	42208	23.1351	7.04056	-2.4434	-0.900749	3	0
93	20568	23.0656	9.15093	6.07878	-9.56611	3	0
93	26651	23.1231	9.11252	-11.4367	10.3895	3	0
97	14939	5.29271	12.6604	0.574999	-1.47739	3	0
107	4655	21.1184	3.35408	3.42565	3.66107	3	0
110	2442	8.82771	8.06949	6.53348	1.72186	3	0
113	7001	17.4809	4.5564	3.08129	-3.75898	3	0
116	4553	3.78533	6.1041	-1.46911	-0.423515	3	0
116	8132	3.72563	6.04161	1.68018	6.42445	3	0
117	9560	12.8091	14.4613	37.8077	32.7973	3	0
139	5491	7.17823	1.71975	-0.0478203	4.07905	3	0
144	9028	14.556	2.08607	8.06683	-1.10016	3	0
147	7975	8.87938	13.7965	-9.75259	-10.4879	3	0
148	5013	17.8071	2.08397	4.08889	7.17406	3	0
148	8387	17.7998	2.02106	2.24958	6.00557	3	0
151	4981	11.365	4.28465	-2.58111	-3.81702	3	0
166	6468	23.9524	2.43407	1.77698	7.23974	3	0
174	7382	14.9887	15.3574	10.1534	-84.2782	3	0
176	4767	8.15453	12.6014	2.55872	-1.21974	3	0
180	2910	1.91639	1.71271	0.880745	-0.0814149	3	0
180	3028	1.98817	1.69148	1.90397	0.136765	3	0
198	2215	13.9967	5.64019	-1.00409	-27.3785	3	0
198	3589	14.018	5.57853	10.8517	7.25807	3	0
204	1054	14.6116	7.82093	19.8119	-34.7334	3	0
213	7139	19.058	8.0214	4.48211	21.4346	3	0
214	1408	26.8454	8.91374	-0.809658	7.91244	3	0
224	7552	26.4391	1.75423	1.1387	0.579753	3	0
225	8504	16.6035	11.7826	7.62111	43.1235	3	0
225	9770	16.617	11.6997	17.9649	-2.34268	3	0
249	6821	23.2324	6.2096	4.0354	5.9318	3	0
251	5718	14.1707	15.0764	51.753	83.7917	3	0
254	1981	9.0394	8.39353	7.67686	4.05995	3	0
268	8484	7.06633	5.35482	-2.30711	-3.46954	3	0
270	6026	17.9575	6.4791	19.4568	-1.33744	3	0
273	1287	22.8049	7.98129	-5.26211	-8.0366	3	0
273	5506	22.8092	8.10516	2.2246	15.5124	3	0
289	3017	14.8415	15.309	-21.2984	19.6075	3	0
290	2388	26.7385	4.88961	1.9436	2.73859	3	0
290	9384	26.7714	4.94367	5.48762	-0.531463	3	0
301	4888	17.2565	8.07663	3.93848	-22.4756	3	0
304	6703	25.2347	4.3077	1.78455	4.33484	3	0
306	7009	22.2086	6.76797	3.19048	-9.33384	3	0
328	7438	18.2736	11.5375	4.03177	11.4072	3	0
332	6358	1.45088	14.6789	-0.22843	-3.17159	3	0
350	1388	8.581	8.2452	8.15129	-11.6741	3	0
354	8698	24.6152	2.55448	1.7419	3.42317	3	0
358	7018	26.5148	9.20132	1.9381	-16.8092	3	0
362	9949	5.94852	10.0082	3.8154	-14.524	3	0
370	5503	10.4604	14.8855	-25.6282	-6.72075	3	0
373	2529	10.0157	5.35451	5.84023	-4.87941	3	0
403	8671	26.7011	7.21435	1.32531	13.3117	3	0
406	5153	3.38525	10.7896	0.938071	8.05748	3	0
409	8871	6.46168	8.44172	4.81486	9.06463	3	0
413	4705	23.177	1.88115	0.775769	-5.49903	3	0
421	5075	24.8385	1.57366	3.57273	-0.935421	3	0
431	8337	21.8866	5.85003	1.46696	-11.3559	3	0
434	2877	25.7186	5.25544	7.15499	0.64347	3	0
440	6242	16.9509	6.66654	-9.46332	-2.25158	3	0
444	7798	16.6087	10.5424	23.6459	49.6352	3	0
445	8598	1.94759	15.7705	-1.30318	-0.387271	3	0
449	2819	22.2336	3.70986	3.72911	-12.8162	3	0
457	2431	19.8835	7.61828	-2.48742	14.2475	3	0
460	5533	19.5073	12.0166	-31.9096	-68.5428	3	1
468	2717	7.9546	11.6758	-8.04901	10.7405	3	0
468	9903	7.86189	11.6836	2.33742	0.986815	3	0
486	6544	8.48745	15.2286	-6.50901	4.89837	3	0
488	5488	23.6131	5.80148	-5.70277	0.0712987	3	0
489	8141	16.6676	7.8969	0.391185	10.2823	3	0
522	9063	23.5284	1.36169	2.79679	-2.16478	3	0
524	6489	19.1202	3.81145	2.04508	-0.182183	3	0
527	4761	8.51293	4.0322	0.0637064	-7.97011	3	0
539	4640	11.0393	4.93318	2.11789	15.3208	3	0
544	6177	3.33915	9.82767	0.197836	-0.97733	3	0
548	3039	4.7767	8.92964	5.74088	4.91458	3	0
550	8755	20.5662	6.43988	4.1247	-0.259236	3	0
560	9834	15.5153	13.3736	-13.4155	3.66958	3	0
588	1850	16.3549	12.4503	8.33277	28.6271	3	0
592	7004	12.6046	11.3532	7.48202	30.2314	3	0
607	3277	25.921	8.71756	-5.46326	-3.12608	3	0
611	4981	11.3557	4.34271	1.13501	2.86093	3	0
611	8232	11.3982	4.45465	7.73471	5.84703	3	0
613	5677	8.8106	5.96871	3.9533	-9.82385	3	0
625	5498	5.00201	10.0523	-14.1341	-9.09991	3	0
625	7544	4.94953	10.181	-0.641203	0.104477	3	0
627	6322	7.12926	1.61132	0.995281	-3.33362	3	0
665	9681	1.28704	4.20881	1.24402	1.89445	3	0
679	6601	20.2619	8.79076	2.32881	-2.28139	3	0
680	7711	12.7759	13.8327	-23.5388	-32.6224	3	0
683	4642	11.5681	15.9322	-10.5183	15.2492	3	0
690	1385	16.1212	12.2185	-10.0361	-16.8268	3	0
697	8103	9.73666	4.12564	7.70066	0.17498	3	0
702	7878	4.31724	14.3442	0.353871	1.49336	3	0
707	9384	26.8614	4.88147	0.839443	4.91527	3	0
715	3209	3.82877	5.91195	3.93843	0.354278	3	0
724	7274	10.379	3.31725	5.42443	6.51675	3	0
731	9241	22.5058	6.16506	6.3046	-13.7899	3	0
733	1123	2.02491	3.72021	1.37402	0.642427	3	0
751	8296	23.9644	6.04296	-1.70399	-3.44215	3	0
754	1371	14.4464	14.3258	-2231.06	1098.14	3	1
756	5325	11.5257	6.48716	5.17959	-5.06774	3	0
758	9856	15.5579	2.83453	4.74041	-15.7475	3	0
767	5985	15.7947	6.30521	7.66091	-15.3678	3	0
778	4382	11.2682	10.1813	-1.51507	-19.5318	3	0
778	8198	11.3205	10.1497	-7.27537	24.1328	3	0
784	5410	9.29499	8.41153	6.12411	0.605122	3	0
791	1865	15.9412	14.9341	22.179	76.002	3	0
807	9274	2.63589	5.84044	1.2221	-3.59875	3	0
816	9512	13.5107	6.21079	15.2956	-3.23131	3	0
821	1060	20.2537	9.94189	0.17923	-1.29299	3	0
829	1692	10.4702	2.14669	2.76219	-3.02369	3	0
830	5158	11.4029	9.68548	-16.8056	-9.96802	3	0
839	3006	6.26378	4.62882	6.463	-2.36308	3	0
855	1486	25.9813	2.69698	1.92135	4.19291	3	0
863	3946	6.98632	6.78164	4.72932	3.94803	3	0
865	6533	1.20433	6.51503	0.0802332	2.69878	3	0
869	6758	5.28424	6.51396	-8.61269	0.273723	3	0
877	1683	8.77416	12.2724	4.67196	13.5927	3	0
884	8370	26.2122	6.53556	4.63297	-0.152256	3	0
890	1431	3.03611	6.39845	0.483839	-1.78587	3	0
890	2227	3.09095	6.42863	1.72401	2.46896	3	0
895	6379	19.5314	10.2143	3.75468	40.59	3	1
910	6228	3.0704	10.8078	2.51658	0.250945	3	0
910	8636	3.13204	10.8864	-2.67914	-2.46543	3	0
915	5700	12.4115	7.37767	13.123	1.07551	3	0
916	4803	16.7012	10.8726	2.6649	-17.8657	3	0
917	5518	8.63544	12.5073	6.50066	7.47241	3	0
921	5208	4.16957	14.1539	-3.1865	2.14003	3	0
922	4311	8.85029	6.86364	1.55673	4.97229	3	0
936	6354	8.78715	9.13998	1.48953	-8.14106	3	0
944	1775	2.33669	8.44231	-2.79084	0.663308	3	0
959	9513	2.5617	11.6046	-9.22104	-0.453239	3	0
982	7007	8.94898	5.40465	3.88365	-9.30283	3	0
991	2924	5.66384	3.27546	0.63519	-4.63662	3	0
106	25320	2.15332	5.70533	2.31174	4.70643	3	0
106	47966	2.23723	5.72999	2.23147	-3.94195	3	0
107	30020	21.0614	3.38691	2.39586	0.619122	3	0
109	21833	5.95143	14.5215	-5.00546	-5.00315	3	0
109	46247	5.91588	14.6154	-3.21382	3.97639	3	0
110	11861	8.73199	7.97996	7.28763	0.417042	3	0
111	17343	17.8264	10.2578	21.8388	6.66588	3	0
111	48451	17.7792	10.2089	14.0099	-22.7826	3	0
112	19678	17.9891	7.79661	-1.66102	-2.23034	3	0
112	44620	18.1006	7.8264	1.7594	-35.7663	3	0
113	13332	17.5918	4.51229	5.53851	-16.5192	3	0
113	14186	17.5764	4.62103	4.24816	18.5293	3	0
117	40552	12.7609	14.4977	25.9111	-32.8355	3	0
117	50168	12.7115	14.4682	-81.6577	-28.3841	3	0
123	32028	3.80799	14.4049	1.0003	-2.36521	3	0
123	33916	3.72661	14.3274	-2.06506	-1.35901	3	0
125	19521	2.30736	7.03241	0.853344	-4.13521	3	0
125	37745	2.25259	6.94911	1.63132	-5.16596	3	0
125	50605	2.25336	7.04261	1.29097	3.6586	3	0
126	21177	4.83158	7.6318	2.46133	0.3108	3	0
126	28446	4.83639	7.56259	7.6238	-3.7819	3	0
130	39047	5.21409	14.7102	0.591496	-1.89532	3	0
130	43752	5.31583	14.6774	-2.10309	4.67521	3	0
130	49960	5.23095	14.7717	-1.36736	0.0474832	3	0
132	29470	7.38788	3.53872	3.32341	0.307868	3	0
135	34696	7.16723	7.46293	3.18974	9.06121	3	0
135	41198	7.25562	7.39023	4.14232	-2.954	3	0
138	28676	25.8253	9.45883	3.2969	14.1332	3	0
140	37645	3.54557	14.7685	-1.2875	0.955317	3	0
140	39263	3.46873	14.8448	-0.657844	3.08176	3	0
146	43101	13.2796	12.0475	2.32674	-2.4766	3	0
146	43116	13.156	11.9753	2.58144	44.9844	3	0
147	13975	8.9375	13.8814	4.9731	4.28688	3	0
147	25145	8.88776	13.9144	-10.935	-4.25649	3	0
148	16186	17.9229	2.01096	7.59194	-12.2938	3	0
149	21700	25.6678	9.65409	0.339067	8.28329	3	0
149	52219	25.7106	9.77008	0.461189	-10.9157	3	0
151	28831	11.3916	4.20724	6.53079	5.75114	3	0
152	16058	7.80855	3.25533	3.27596	0.464715	3	0
152	37748	7.79823	3.33897	1.83436	-3.313	3	0
154	18833	5.79533	15.3261	-1.9635	-5.33866	3	0
156	34543	16.4083	8.12539	3.271	48.7543	3	0
158	11919	20.4464	5.71155	2.42619	0.787461	3	0
159	10956	26.4344	8.22124	-4.76852	7.19265	3	0
159	40282	26.4443	8.10895	-6.5556	1.06568	3	0
164	17602	19.28	1.78555	4.7284	-9.38134	3	0
164	26505	19.2636	1.88324	6.6523	7.34697	3	0
165	30530	8.86214	14.907	-12.8931	-0.47139	3	0
165	31502	8.79104	14.937	3.33544	0.991417	3	0
165	42152	8.91331	14.9515	1.33141	11.8916	3	0
166	25772	23.8553	2.3835	6.3456	-0.334389	3	0
174	30024	14.9371	15.3945	-27.8487	99.8241	3	0
176	25833	8.0549	12.6581	-9.14767	1.39164	3	0
176	28268	8.029	12.5986	3.42212	0.29579	3	0
176	37679	8.12306	12.6615	1.64161	-6.79514	3	0
179	24017	4.6721	5.59472	3.23637	-0.129531	3	0
182	17570	13.0483	6.17978	3.73433	-0.848354	3	0
182	21445	12.9918	6.14168	-5.05025	10.2195	3	0
183	10029	3.96706	15.7189	-1.17813	-0.212496	3	0
183	26193	3.92463	15.7679	-1.09167	1.82467	3	0
184	41451	17.0621	12.3113	8.88213	19.4091	3	0
185	36620	13.7832	8.47971	6.83548	-7.88838	3	0
185	45036	13.849	8.4662	9.35846	19.2479	3	0
189	17773	23.5077	5.45511	3.76959	-0.767963	3	0
193	18006	3.0633	15.3128	-6.71409	0.657016	3	0
193	19032	3.02781	15.3748	0.0225027	0.263271	3	0
198	22096	14.0814	5.57426	7.74856	-18.3622	3	0
198	29453	14.0754	5.67868	14.9359	13.5019	3	0
204	15894	14.565	7.94937	21.3485	1.59829	3	0
204	21198	14.5174	7.84156	-4.17205	7.3099	3	0
204	25939	14.6449	7.88417	-6.01464	-2.29467	3	0
204	32863	14.5112	7.90786	-1.13132	6.29804	3	0
213	33090	19.02	7.92056	6.94847	26.2163	3	0
214	16620	26.7653	8.94	1.55441	-1.3761	3	0
215	37391	21.687	8.53172	1.74435	-16.4515	3	0
224	27982	26.3511	1.83931	3.00671	-0.0556135	3	0
224	50945	26.3282	1.77682	0.885445	-0.484221	3	0
225	49371	16.5611	11.6837	6.3444	16.1358	3	0
226	43870	11.0853	9.07562	14.1722	-28.7956	3	0
226	46877	11.0938	9.20004	11.8524	7.28246	3	0
226	51602	11.0281	9.19483	-8.56433	10.2103	3	0
231	13417	16.5132	1.49111	12.6365	-0.890681	3	0
232	25618	20.5818	7.93396	-11.4021	-5.33654	3	0
232	48017	20.5837	7.99743	2.08707	-3.86961	3	0
237	17124	20.5287	2.2681	8.64482	-0.694191	3	0
238	32540	12.5078	10.1362	-13.9733	11.9804	3	0
245	24737	7.50052	3.40466	2.4587	-2.92248	3	0
245	41631	7.45024	3.36077	2.16815	0.0703588	3	0
249	11409	23.299	6.1209	5.21688	3.88597	3	0
249	27505	23.2159	6.12079	0.869718	-11.2663	3	0
251	18674	14.2047	15.2041	31.6833	181.713	3	0
259	44262	4.31407	4.91738	5.45213	1.08122	3	0
265	20380	20.8893	6.9117	-6.27665	-9.5692	3	0
268	15542	6.98439	5.4559	2.33828	-1.20686	3	0
268	21131	7.09851	5.42513	5.31825	10.3769	3	0
268	31410	7.00695	5.35199	3.69326	-4.27835	3	0
270	50443	17.9491	6.61837	11.2333	6.75527	3	0
271	52249	7.29194	6.12158	2.46466	-12.9752	3	0
273	16943	22.8814	8.02092	3.19549	-5.1949	3	0
277	17147	2.35627	13.2891	-4.26515	-0.847184	3	0
280	39494	13.7234	9.17643	11.3669	33.2608	3	0
280	40120	13.7593	9.11469	-56.2945	-4.67811	3	0
282	34596	12.1264	12.4207	16.1029	-1.03425	3	0
284	28978	12.627	5.86861	3.7747	27.6204	3	0
286	11280	20.0838	3.4522	-2.47745	-8.93871	3	0
286	29630	20.0396	3.35936	1.7079	4.38435	3	0
288	12437	11.6999	7.82268	8.23631	7.61648	3	0
288	12732	11.75	7.91498	13.4784	0.911101	3	0
288	51642	11.7724	7.8191	6.21915	-19.7841	3	0
289	15400	14.7912	15.2656	28.1237	-3.55823	3	0
289	24636	14.9083	15.1839	44.8926	85.2041	3	0
290	10646	26.6426	4.96334	6.12482	-0.68854	3	0
293	17473	2.8719	15.204	-1.58615	-3.16533	3	0
295	43789	3.66471	10.8667	0.901578	9.3298	3	0
298	46883	14.7401	14.6431	-26.5514	62.3248	3	0
298	51311	14.745	14.5238	24.0209	-3.84757	3	0
301	13515	17.1519	8.12046	-7.37774	-29.5606	3	0
301	20138	17.1985	8.0509	10.8276	27.2161	3	0
305	20197	2.0345	13.7848	0.712004	0.996063	3	0
305	25469	1.94358	13.7235	-1.83424	-0.846859	3	0
306	28965	22.288	6.752	2.67694	1.23707	3	0
306	34072	22.2772	6.87752	2.95764	9.66979	3	0
306	43894	22.3257	6.80403	1.55594	-1.10468	3	0
310	12793	11.1111	5.84123	5.22307	-17.5844	3	0
310	27914	11.1445	5.91537	3.85013	8.75943	3	0
310	32468	11.0232	5.93103	-1.3942	-20.0081	3	0
312	28376	19.0872	8.56119	-5.79114	-7.53813	3	0
312	46751	19.1504	8.63964	-3.61707	2.39787	3	0
313	14362	18.2427	1.99175	1.55647	0.952451	3	0
315	11736	6.33966	2.46298	2.13179	-5.27451	3	0
319	26680	4.1194	8.6472	-3.7456	3.32208	3	0
319	39905	4.18623	8.61972	7.0208	-1.70253	3	0
328	12483	18.2827	11.6459	0.736282	40.1375	3	1
328	13021	18.1677	11.6136	0.436437	-1.54896	3	0
328	21397	18.1792	11.5538	1.11392	3.35887	3	0
330	50178	1.27705	14.8818	0.488783	2.60086	3	0
336	33716	25.4431	8.44392	3.60913	14.8543	3	0
336	49714	25.5055	8.42159	3.7123	-10.177	3	0
338	15248	26.4317	7.73468	3.82957	12.2227	3	0
338	51992	26.4298	7.65588	2.53105	-9.23169	3	0
339	32629	23.6347	4.41522	4.29343	0.441676	3	0
339	37003	23.6932	4.2829	3.78704	8.5523	3	0
341	32093	26.5418	3.4239	3.15718	0.62957	3	0
342	28959	26.3765	5.55521	2.35245	11.1718	3	0
348	19425	5.32166	13.0472	2.64915	-5.314	3	0
348	27041	5.44013	13.0192	1.60612	13.2019	3	0
350	25826	8.54286	8.31371	3.52913	22.0606	3	0
354	13595	24.5608	2.66791	0.859813	-1.33116	3	0
354	48239	24.6252	2.685	1.23921	-0.00013866	3	0
355	21094	13.4126	12.4467	-29.9349	94.6686	3	0
355	50823	13.2722	12.4249	-68.6991	-43.2835	3	0
358	35925	26.4132	9.17669	3.35649	14.93	3	0
358	37160	26.5073	9.08672	0.920121	5.71478	3	0
359	25413	13.8146	5.01586	4.10866	10.2003	3	0
359	37927	13.8564	5.10389	14.3924	-6.16062	3	0
359	44031	13.8645	4.97559	7.54622	9.08335	3	0
362	12518	5.88495	10.0923	5.24474	12.1031	3	0
362	17338	5.97028	10.1546	-3.75344	-2.62733	3	0
362	28515	6.0169	10.0366	-5.17281	4.16791	3	0
363	13159	14.7273	13.1427	10.8014	-21.2074	3	0
374	16165	4.58795	1.57296	-3.88294	-0.0359715	3	0
374	24287	4.71828	1.53372	0.706367	2.24605	3	0
375	15047	2.84818	3.75228	1.01215	2.58384	3	0
375	43957	2.95525	3.75478	0.619163	-0.0648175	3	0
376	17150	10.8248	2.93595	10.0118	37.1846	3	0
376	19194	10.818	3.00477	1.44496	-17.5677	3	0
376	32607	10.9337	2.91912	9.13594	-18.6928	3	0
384	18116	7.03157	9.04795	3.08747	6.22972	3	0
384	42476	7.13855	9.00667	-0.257892	-1.15951	3	0
388	18883	21.673	9.53378	8.14688	5.395	3	0
388	29001	21.7067	9.41569	2.25014	10.9206	3	0
395	15721	4.91534	9.40305	-3.51304	-5.67085	3	0
395	41829	4.90167	9.31558	6.23392	-1.75631	3	0
395	51048	4.97769	9.41555	2.47256	-0.189961	3	0
400	16125	19.2977	9.11461	6.17051	-1.78415	3	0
403	13784	26.6742	7.12592	5.53444	-15.661	3	0
406	29800	3.27493	10.8581	0.862654	5.99677	3	0
406	31130	3.36075	10.8982	1.73042	-11.7087	3	0
406	39315	3.28197	10.7995	1.88243	-0.334698	3	0
408	46789	3.34114	1.74945	0.284227	-0.425157	3	0
408	47519	3.35825	1.81934	2.02075	1.51766	3	0
410	44454	13.1963	8.16925	4.7908	-3.651	3	0
413	19246	23.2754	1.97395	-0.194864	3.02655	3	0
416	49497	4.18867	6.00117	2.24173	7.08247	3	0
423	37881	12.9066	4.58875	2.00751	25.255	3	0
426	33990	10.2981	7.54719	-3.05661	-1.85531	3	0
426	44011	10.3978	7.52309	-6.81498	-1.79428	3	0
426	44670	10.3267	7.49962	2.81373	-1.77312	3	0
428	10957	8.35703	5.82765	5.288	-3.1568	3	0
431	10658	21.8654	5.76297	6.76016	12.0615	3	0
431	21741	21.8079	5.8658	6.12716	5.64408	3	0
431	45094	21.7895	5.78291	1.51134	-15.9048	3	0
436	11887	17.9908	9.88541	14.5739	-6.77651	3	1
436	22058	18.0124	9.77375	5.38985	-0.404148	3	0
436	46699	18.0994	9.85432	-2.16796	0.0576316	3	0
437	13241	14.5744	13.4575	33.2038	-19.5037	3	0
443	14627	5.70537	9.97562	2.53606	-9.09232	3	0
444	29264	16.5219	10.6372	14.4007	-10.6322	3	0
444	37471	16.5288	10.5699	-10.174	-11.7137	3	0
451	37086	5.0995	3.47674	3.15227	8.76559	3	0
452	26596	12.9642	5.44047	9.78806	19.2994	3	0
452	45323	12.8587	5.38771	2.41604	-26.9263	3	0
453	40501	15.6371	13.2628	28.042	56.999	3	0
454	23665	11.9921	12.934	9.5892	-6.24146	3	0
454	44929	12.0597	12.8483	-16.7279	45.051	3	0
455	12425	8.17686	12.4295	-10.8405	-3.21406	3	0
455	24363	8.13752	12.3771	3.87163	0.779985	3	0
455	31496	8.16124	12.3165	5.35884	-5.87908	3	0
455	34579	8.27035	12.3768	8.64473	22.0177	3	0
457	50187	19.9219	7.74729	6.32838	15.1815	3	0
459	44903	1.28945	3.5583	0.583411	1.81082	3	0
461	13027	13.604	15.5579	90.9449	442.77	3	0
465	42912	9.76313	7.40783	0.42154	2.09238	3	0
470	27052	3.63717	6.25606	2.874	1.83554	3	0
470	36835	3.69044	6.31409	1.20658	-4.66431	3	0
474	25094	25.8109	1.16975	1.36119	-0.439517	3	0
483	32952	23.1934	5.77563	3.16377	7.85516	3	0
486	17708	8.58063	15.2528	-2.36098	-7.47737	3	0
488	24415	23.5296	5.7392	4.55373	-7.88623	3	0
488	24853	23.6397	5.73237	8.10792	0.0210956	3	0
488	44442	23.5672	5.69687	-2.77479	-0.50763	3	0
489	23613	16.7283	7.88736	15.2596	0.767772	3	0
491	40045	25.3296	5.44808	7.49333	-6.77527	3	0
499	13325	18.8343	1.53338	9.14551	-19.1209	3	0
507	44448	25.1091	1.82509	3.11472	-0.546644	3	0
512	45863	17.8961	14.0251	5.83465	-2.04491	3	0
522	12218	23.6167	1.29899	3.86238	-0.174336	3	0
522	31661	23.5535	1.30276	-0.136007	-1.74353	3	0
522	50715	23.6305	1.39562	2.77232	11.6091	3	0
524	17499	19.2071	3.86163	3.29776	19.4028	3	0
524	42589	19.2101	3.76033	8.85716	-1.89679	3	0
525	14925	15.3964	3.21328	5.67721	-4.79453	3	0
530	21819	20.7578	6.76101	3.43914	0.433553	3	0
539	32875	11.1721	4.9742	6.71259	5.40587	3	0
539	50244	11.1077	4.86064	24.5356	-2.54031	3	0
540	44654	4.69385	14.2521	1.68143	0.0434156	3	0
540	47374	4.60987	14.2941	-2.7882	4.90048	3	0
540	50774	4.5873	14.1986	1.12742	-4.36942	3	0
541	17502	8.00062	13.8768	-20.9385	0.461529	3	0
541	34312	7.90684	13.9326	2.80971	9.66516	3	0
544	20929	3.36749	9.89239	4.98284	-0.0966803	3	0
544	50060	3.2495	9.87515	4.9715	0.388501	3	0
545	18739	12.2498	15.4011	-67.4263	5.08059	3	0
545	37578	12.2527	15.5407	-62.1151	-26.277	3	0
546	21054	11.9866	12.1052	28.4929	3.48831	3	0
546	40035	11.8948	11.9995	20.3789	2.86289	3	0
546	52611	11.9564	11.9801	9.41914	-19.7893	3	0
547	50835	15.9719	7.53626	1.95101	11.7091	3	0
548	20718	4.87874	8.95101	7.07279	0.289396	3	0
557	48234	20.5647	4.80165	3.13318	11.4619	3	0
560	21176	15.4513	13.3848	26.8152	3.05362	3	0
563	30959	16.1783	7.22285	15.3175	22.302	3	0
563	41006	16.1323	7.09808	15.6108	0.81025	3	0
565	29903	11.3149	15.8766	-17.9628	20.0812	3	0
566	14826	5.33611	4.15461	6.14473	-7.4725	3	0
566	47505	5.41445	4.22363	3.26727	7.22686	3	0
567	17860	7.79551	8.41591	-4.8245	-8.21088	3	0
567	20902	7.76272	8.36117	0.322888	6.42149	3	0
574	13605	15.0042	6.74453	5.06026	-9.97291	3	0
582	21471	20.7281	6.63568	9.79964	0.521023	3	0
582	49751	20.8384	6.54884	12.0293	-1.57886	3	0
585	17505	15.657	1.82773	11.1437	0.683725	3	0
585	37532	15.7145	1.85134	3.02715	-1.44308	3	0
587	43163	14.8479	4.54327	12.0391	-1.23591	3	0
588	21691	16.4283	12.4455	13.6875	-0.580227	3	0
588	23590	16.4563	12.5031	6.22596	-23.3243	3	0
592	21303	12.4805	11.3641	-5.9962	-22.8687	3	0
592	42986	12.6065	11.2851	-34.2497	-3.89169	3	0
598	18739	12.3199	15.3718	27.5485	-19.701	3	0
598	44205	12.4306	15.4232	26.4529	20.7153	3	0
599	23962	11.4987	2.84955	1.11054	10.8395	3	0
600	17149	7.62485	10.2187	3.59429	6.42273	3	0
600	37485	7.66152	10.1736	4.61448	-4.68111	3	0
600	41131	7.72478	10.2339	4.22905	10.8322	3	0
610	29155	6.23908	11.3856	4.19636	-14.865	3	0
610	46830	6.21094	11.467	2.62363	15.0541	3	0
611	51012	11.4604	4.42745	3.07434	-8.58234	3	0
613	19614	8.8891	5.86343	0.613959	8.51746	3	0
613	43002	8.82395	5.83844	4.90569	-3.97116	3	0
616	43975	6.46951	6.19831	4.40884	1.93427	3	0
618	24312	7.26004	1.93951	0.724377	-3.44774	3	0
618	41136	7.3565	1.93058	1.47974	5.04843	3	0
620	34589	21.0094	9.70578	2.64412	14.3166	3	0
624	15949	10.3789	7.7797	5.24237	-21.374	3	0
624	47991	10.4688	7.7203	3.73734	5.0795	3	0
625	32816	4.904	10.1074	3.14091	0.209572	3	0
627	31117	7.24014	1.60381	2.83463	11.8759	3	0
632	31913	7.09676	15.2767	-0.805739	-3.83916	3	0
633	20663	14.634	3.23077	7.86823	14.2126	3	0
633	33370	14.7112	3.32545	6.45032	22.4305	3	0
636	44038	8.28487	9.85639	-12.5297	-11.28	3	0
639	18136	18.0625	3.77964	10.3882	-27.979	3	0
639	39164	18.1942	3.78476	3.44545	-9.94502	3	0
639	46051	18.1346	3.82835	16.65	1.96046	3	0
642	33911	2.80559	8.99521	2.64805	-6.91579	3	0
642	45598	2.78182	9.05978	2.6501	2.73078	3	0
645	21557	20.8861	6.23348	6.86778	-0.319804	3	0
645	32884	20.9951	6.22877	4.22447	-5.96574	3	0
645	48659	20.9421	6.265	2.21824	-1.39533	3	0
647	14928	2.63113	15.1809	-3.12549	-0.204323	3	0
647	25793	2.68862	15.1897	-0.329562	2.61417	3	0
648	48849	20.8923	2.57808	3.90144	9.77994	3	0
651	47027	16.2296	9.16487	-12.553	15.7373	3	0
654	13963	23.0837	5.72234	7.02638	6.08664	3	0
654	32952	23.1676	5.70042	2.55958	-3.68339	3	0
656	15308	16.3755	12.1146	-21.6013	-1.79521	3	0
656	25528	16.4051	12.2288	26.294	-0.313161	3	0
665	22590	1.21322	4.20932	0.319716	-5.87534	3	0
667	39128	8.75115	3.56272	6.02206	-6.17363	3	0
668	49029	2.63909	14.6942	-0.757944	3.3893	3	0
679	17157	20.2103	8.76588	-3.92027	-6.70156	3	0
679	30621	20.2127	8.87661	4.42884	11.3709	3	0
683	21604	11.7093	15.9327	-16.2006	9.02747	3	0
683	31393	11.6069	15.8427	-8.62634	-22.8432	3	0
685	37023	18.6099	1.60006	9.95203	-4.83552	3	0
685	42664	18.6547	1.52149	7.07431	9.34106	3	0
690	52039	16.0956	12.282	-13.1491	36.4542	3	0
694	16913	5.68933	7.99945	1.81974	3.03128	3	0
694	37239	5.60295	7.93309	1.68307	-1.64523	3	0
698	41647	12.8294	5.02461	-0.369004	1.8555	3	0
698	46978	12.9279	5.07567	9.53328	5.82673	3	0
703	11253	8.25488	2.4444	5.24835	11.3807	3	0
703	17317	8.15818	2.34553	4.2571	0.634078	3	0
707	37769	26.8519	4.77586	1.42766	-3.30831	3	0
711	46709	12.5547	7.84095	5.2459	9.55012	3	0
713	48129	25.2194	1.88122	2.91177	-0.05429	3	0
714	27165	24.265	8.42139	-1.86629	-0.315701	3	0
721	45111	21.9957	3.01091	1.02218	-10.1459	3	0
726	27311	10.9801	7.77121	3.69297	-8.05727	3	0
728	23479	22.83	5.1762	8.50911	-6.86871	3	0
729	21254	5.33746	1.43222	-0.463364	0.266013	3	0
731	14943	22.4506	6.21938	-5.82453	5.34499	3	0
732	36841	4.49828	4.21648	1.92226	-0.633774	3	0
732	39611	4.4564	4.10711	1.1537	1.04573	3	0
733	12389	2.15191	3.72953	2.82305	-1.65486	3	0
733	15915	2.15904	3.65841	1.41521	-0.580249	3	0
733	32460	2.0244	3.65604	1.7456	0.275071	3	0
733	43836	2.07953	3.76051	1.72899	0.684256	3	0
743	47050	16.4514	9.70443	28.3527	-0.491091	3	0
745	16062	5.33062	2.41766	1.47984	-1.50283	3	0
748	47786	18.1543	9.12071	16.9325	-29.7161	3	0
754	24014	14.4085	14.2251	32.2322	-5.24191	3	1
754	48672	14.3801	14.3537	-12.3907	75.6085	3	1
758	14827	15.4474	2.87964	-10.9642	1.85193	3	0
758	17359	15.471	2.94302	5.1999	-0.334043	3	0
758	23061	15.487	2.82698	6.59975	6.85691	3	0
759	16036	5.0848	1.49961	5.50482	-0.518588	3	0
759	49537	5.00522	1.41312	3.80131	5.4859	3	0
760	30538	14.3172	11.7577	-26.3616	-5.85955	3	0
760	33979	14.2635	11.7846	28.6	-5.45409	3	0
762	22945	16.6694	1.30633	7.22579	-0.299606	3	0
762	24564	16.7774	1.21361	4.77011	3.26747	3	0
763	17449	6.09018	4.88787	8.19839	-0.473624	3	0
763	35728	6.0382	4.92918	3.84309	-1.82869	3	0
763	43206	5.97808	4.8218	10.5098	0.198114	3	0
765	19801	17.3827	2.99164	10.3677	0.640445	3	0
765	34359	17.4186	3.06337	4.82139	6.31101	3	0
768	13532	24.1697	1.55294	-2.54543	-2.06024	3	0
768	22606	24.2077	1.60784	4.27646	0.051111	3	0
768	27136	24.192	1.49345	-1.36771	0.307583	3	0
768	34863	24.2745	1.60606	1.1916	0.167298	3	0
770	35323	8.1323	14.4199	-11.0313	8.68473	3	0
782	36735	16.0127	7.39318	7.19119	40.7975	3	0
782	42068	15.9275	7.31952	2.2151	-10.4632	3	0
791	43345	15.9507	15.0186	-22.8742	-66.7491	3	0
792	17161	5.90121	3.46357	2.79635	4.41257	3	0
792	22977	5.96155	3.5648	2.4562	-6.90621	3	0
792	26350	6.0404	3.47208	2.74358	9.29641	3	0
794	28224	10.1571	14.097	9.95227	-3.25498	3	0
795	29376	2.68006	5.49784	6.14532	1.21877	3	0
795	44595	2.73426	5.55282	-0.584937	-3.38006	3	0
797	19223	26.3699	3.45887	0.31089	-3.14346	3	0
797	41358	26.3518	3.56218	2.86673	0.919462	3	0
797	45924	26.3335	3.50723	3.80208	-0.252406	3	0
802	20157	26.8311	5.21231	2.16374	2.62483	3	0
803	25402	16.5378	9.56319	-16.3379	1.36808	3	0
813	49347	5.49052	2.43498	4.37203	6.99949	3	0
815	46528	4.79185	8.41533	0.904824	-5.83173	3	0
815	47703	4.81079	8.31032	-4.18842	-0.121737	3	0
820	41886	13.734	15.757	469.336	60.0841	3	0
820	50754	13.8156	15.7603	62.8167	-864.291	3	0
821	36787	20.2574	10.0421	3.46634	22.5002	3	0
821	42232	20.3419	9.99683	3.34039	-15.695	3	0
823	13866	5.60363	12.7647	3.8282	-0.0539761	3	0
823	35627	5.5012	12.7564	3.58167	4.03738	3	0
828	17091	21.7436	2.60784	4.91204	-11.0572	3	0
828	41898	21.6936	2.56086	8.40164	0.0399534	3	0
830	28142	11.3077	9.67348	6.38028	28.073	3	0
832	50001	21.9916	5.14147	-7.77238	11.1326	3	0
835	18007	16.0796	7.2904	1.26025	23.4947	3	0
839	39514	6.32043	4.67236	-3.14526	4.80069	3	0
839	40630	6.25901	4.77184	4.57491	-9.93275	3	0
844	12215	7.9431	14.0953	-3.19923	-13.2119	3	0
844	25315	7.89125	14.163	0.895424	6.00621	3	0
844	39276	8.03999	14.1652	2.45576	12.936	3	0
846	52374	20.8869	8.17537	6.57025	-13.5203	3	0
847	37194	1.13573	12.9584	-1.21748	2.18164	3	0
847	45800	1.15778	12.8426	-3.12155	-2.62045	3	0
850	25100	20.601	4.25598	1.8857	0.102829	3	0
850	27157	20.6299	4.35185	6.08081	4.85902	3	0
850	45866	20.6611	4.24172	4.65765	-0.767945	3	0
853	10941	4.80173	11.4025	1.44408	-2.43051	3	0
853	46963	4.84697	11.3577	0.26537	-5.51729	3	0
853	47935	4.846	11.48	-2.38664	4.77451	3	0
858	41265	1.71654	8.07585	4.06316	-2.18267	3	0
860	27295	9.09931	8.93327	1.98908	-14.5762	3	0
860	37736	9.13237	9.03247	3.23535	0.822375	3	0
861	33305	17.0847	9.06987	7.3974	42.0817	3	0
863	42112	7.06957	6.77634	-1.93222	4.26235	3	0
867	18214	15.3162	12.889	9.46835	17.2201	3	0
867	40675	15.1936	12.8649	1.54566	-1.42407	3	0
877	49531	8.66507	12.1931	3.73143	-15.1081	3	0
878	23409	2.30518	4.53291	3.67762	-0.180743	3	0
878	26270	2.22668	4.45162	2.37217	-0.198419	3	0
878	30503	2.17779	4.49386	3.37731	0.181488	3	0
878	46687	2.28636	4.46842	1.06171	-2.02586	3	0
884	22997	26.3372	6.54588	3.68417	-4.8282	3	0
884	36764	26.2256	6.46678	2.0203	-8.74301	3	0
884	41452	26.3032	6.44891	3.82943	10.0862	3	0
886	30981	10.4722	8.60778	1.33785	-30.0795	3	0
886	35702	10.4004	8.6484	2.64799	24.314	3	0
887	18468	6.60043	4.39118	3.35625	2.29442	3	0
890	28130	2.98504	6.43507	0.520553	0.774088	3	0
890	31378	3.04598	6.51545	-0.134583	-0.728952	3	0
894	32109	26.9351	5.8614	-0.00026317	2.35941	3	0
896	13137	6.27055	14.6939	0.801986	2.34245	3	0
902	13037	9.40993	13.7196	-8.92181	-14.52	3	0
902	24511	9.35388	13.6889	-10.3817	-1.02589	3	0
905	48879	9.54857	13.5597	-24.803	0.85222	3	0
906	37428	26.098	7.7724	0.375736	-3.34331	3	0
909	22750	23.0856	8.30903	6.46819	6.43635	3	0
909	37964	23.0479	8.39855	1.82483	11.5717	3	0
909	42323	23.0018	8.35501	7.76636	-2.63768	3	0
910	29800	3.18192	10.8528	1.71377	-2.87971	3	0
911	12196	3.04451	5.54605	5.04182	0.15808	3	0
911	33905	3.07786	5.62985	0.690744	0.292161	3	0
911	47648	3.17932	5.5821	4.68635	0.475842	3	0
911	47902	3.09539	5.50004	2.34182	-3.66331	3	0
915	13240	12.5173	7.43806	-6.09151	6.56884	3	0
915	19721	12.3787	7.43903	-12.593	-13.8005	3	0
916	11491	16.5612	10.8658	8.66021	-42.0173	3	0
917	38297	8.66972	12.5561	-3.97823	-12.755	3	0
920	49309	8.54022	12.3435	-12.8167	5.55747	3	0
923	15350	7.9044	1.07904	8.70498	1.85109	3	0
929	10665	10.5236	10.6628	-3.38182	-3.59576	3	0
930	40646	14.4545	15.659	-46.3266	-14.057	3	0
936	20564	8.72393	9.15581	10.8576	1.67638	3	0
937	15603	25.5692	8.85904	2.6483	-12.4126	3	0
937	29213	25.4604	8.77524	1.18965	-5.66971	3	0
944	27030	2.38069	8.35749	1.35546	6.58356	3	0
945	32326	19.8354	1.78123	4.19999	-12.5152	3	0
952	51531	2.63879	15.6548	-0.723795	-2.68709	3	0
957	21380	17.3404	5.21832	4.78287	4.61774	3	0
957	40715	17.2329	5.22282	5.7088	-10.5269	3	0
961	31550	22.8276	2.808	4.95236	-2.6132	3	0
961	44719	22.8213	2.87329	3.28282	3.01454	3	0
962	26978	25.2685	5.75072	4.42896	0.822837	3	0
962	35535	25.3557	5.65117	4.50358	12.6973	3	0
963	11181	9.67798	14.758	-5.76513	-10.6608	3	0
963	16846	9.61406	14.8494	-10.8513	6.94091	3	0
966	26437	16.3794	6.63965	-4.95207	25.4963	3	0
969	17433	10.2491	1.16509	1.87791	3.01322	3	0
969	21247	10.2155	1.26199	7.29025	-1.03202	3	0
976	12145	2.32724	1.32237	2.73748	-0.353726	3	0
978	11753	11.8783	15.5646	-16.6601	-18.3195	3	0
978	36941	11.8083	15.4972	3.45276	-8.58629	3	0
982	43984	9.00595	5.48578	3.61607	9.67611	3	0
983	20088	23.9007	6.38405	1.96691	12.0256	3	0
983	20114	23.9487	6.49783	2.46759	-10.5486	3	0
983	27217	23.8834	6.52869	-5.2626	-0.245868	3	0
983	30000	23.8237	6.48845	4.01931	1.72878	3	0
985	51413	24.435	1.48966	-1.88954	-1.45892	3	0
986	16359	14.6323	2.69484	10.2187	-5.90943	3	0
991	10045	5.79796	3.22603	2.99959	-0.330413	3	0
991	34163	5.72357	3.3173	4.79158	-0.485446	3	0
991	40638	5.6799	3.19389	8.08617	1.39182	3	0
992	13566	24.8735	1.42156	0.164425	0.0924501	3	0
1005	6612	11.1107	1.24048	0.920912	-9.38376	3	0
1007	2117	19.1481	5.4693	6.0347	29.3914	3	0
1010	3759	8.73099	5.11648	11.047	5.30547	3	0
1013	7575	2.77205	8.2574	0.825557	-4.39929	3	0
1016	4733	2.42752	5.79396	2.20312	-0.146281	3	0
1054	2262	14.6943	7.72077	7.03907	15.7949	3	0
1060	9234	20.1929	9.94636	5.13201	13.4794	3	0
1072	3337	19.1422	10.877	5.15343	-5.05926	3	0
1081	3881	6.69439	12.0825	2.85167	7.74058	3	0
1086	7584	19.3368	11.4508	11.3451	0.851289	3	0
1095	6332	12.7294	1.76719	1.71382	6.41977	3	0
1129	8596	4.99937	15.3019	-0.274655	2.66714	3	0
1139	2094	22.1741	6.34128	2.23272	8.96823	3	0
1140	5327	16.9745	1.59834	6.72579	-0.108323	3	0
1140	6625	17.0322	1.62627	3.8073	0.106	3	0
1145	4258	19.9846	11.0763	-2.77336	7.75758	3	0
1149	3633	13.3427	13.6634	-8.17535	19.9037	3	0
1160	2197	6.76824	7.05393	8.05671	0.656652	3	0
1165	1409	18.6224	11.7682	-2.5877	-104.693	3	1
1182	8611	1.20252	2.81957	2.78838	0.568653	3	0
1202	6326	13.8199	1.38569	11.5968	0.0116753	3	0
1205	4052	23.1414	9.69532	1.54371	-9.60293	3	0
1205	9116	23.1458	9.58917	1.85396	15.0844	3	0
1209	2079	13.6979	5.58474	6.88647	-1.93176	3	0
1209	3884	13.6554	5.7151	7.92425	-14.0667	3	0
1209	7430	13.7679	5.65459	2.302	0.746886	3	0
1212	1264	13.2454	8.78623	6.44437	18.991	3	0
1216	5748	15.3209	10.0211	11.6019	-0.679545	3	0
1226	4635	9.20197	6.16589	10.3229	0.824474	3	0
1232	5677	8.72896	6.08743	-5.46741	-1.77309	3	0
1239	7789	13.6686	13.8328	14.4081	20.2479	3	0
1240	3372	22.0594	7.41965	-2.29494	3.22439	3	0
1258	8351	1.20599	8.79656	-3.7117	0.140026	3	0
1270	1894	11.4214	14.0067	12.8647	-40.6514	3	0
1278	4526	8.13791	4.77644	8.76781	1.40952	3	0
1289	6360	2.72329	10.7653	3.83236	0.295116	3	0
1326	5403	16.5572	5.36569	3.83671	3.60978	3	0
1330	1694	20.9771	1.59685	7.48285	-0.846562	3	0
1342	4647	25.8191	9.93291	6.13321	0.779866	3	0
1343	4524	23.0583	4.22751	-1.30178	-5.73497	3	0
1346	6825	9.23323	1.93742	6.24416	0.152487	3	0
1364	7682	24.5793	3.86209	3.20072	1.25636	3	0
1365	9070	13.8014	6.21849	0.802326	22.2501	3	0
1370	7101	26.552	2.97786	6.68661	-1.64702	3	0
1378	6279	23.8084	8.22908	-3.5119	-2.18469	3	0
1390	3318	24.6851	8.26	0.329347	-9.06527	3	0
1413	6794	21.5654	9.74398	-0.356195	0.0652183	3	0
1444	7762	4.50861	5.67499	3.49696	-5.52599	3	0
1458	2416	26.6678	8.23556	2.50182	8.85601	3	0
1471	4730	15.3823	2.08161	9.38696	0.335682	3	0
1479	5898	8.33347	7.28627	0.183285	-1.82043	3	0
1495	4088	26.6186	4.73038	7.1211	0.670356	3	0
1503	7043	19.2788	1.66209	9.68502	-12.8429	3	0
1503	7601	19.1922	1.62476	6.60779	22.3304	3	0
1506	6723	24.9613	2.85372	2.89958	-3.13993	3	0
1532	2571	1.39662	4.06108	3.24875	-0.300515	3	0
1532	6689	1.29152	3.97965	4.06949	-2.26854	3	0
1532	9681	1.33517	4.08133	1.21403	-1.94896	3	0
1551	4314	6.96644	7.37671	7.64981	-0.0389967	3	0
1562	7458	10.0217	5.74919	5.43293	-7.99092	3	0
1588	4552	5.1432	4.43819	5.08488	-2.2875	3	0
1590	7370	7.34395	10.6341	-7.3995	-5.48727	3	0
1590	9505	7.38537	10.4995	-9.86774	-0.0403549	3	0
1610	9777	8.19948	9.48195	2.83413	8.01035	3	0
1616	1887	20.6157	10.4596	1.50346	20.0482	3	1
1621	4998	23.67	1.80054	2.61705	0.127966	3	0
1622	4849	11.7202	3.87372	7.92887	0.640772	3	0
1622	8796	11.6517	3.76587	12.0751	0.952447	3	0
1624	5564	2.11952	7.42629	3.50178	-0.230316	3	0
1624	7468	2.21942	7.47629	1.49258	-7.11768	3	0
1629	7458	9.99212	5.87758	3.48016	-22.842	3	0
1635	2395	6.48606	4.32892	-1.0699	0.706882	3	0
1638	3195	1.07322	13.9741	-4.09998	1.48854	3	0
1658	2079	13.7707	5.5227	1.37273	-6.79718	3	0
1658	3589	13.8999	5.52595	-3.59815	0.208339	3	0
1658	7430	13.8296	5.59648	14.0377	-3.37862	3	0
1662	3564	17.8745	7.19384	6.15462	22.437	3	0
1663	5507	23.6722	9.43558	3.64305	-9.63849	3	0
1666	7326	26.3176	8.82277	0.709007	-9.78315	3	0
1680	5772	1.32849	7.26571	-0.637779	-0.0426262	3	0
1687	5705	25.6801	7.48457	2.93067	3.82203	3	0
1689	2402	21.5282	5.49791	-2.24517	-1.22346	3	0
1690	7552	26.4924	1.78085	1.01322	-0.801134	3	0
1699	9203	4.13325	12.0189	-3.60221	3.36466	3	0
1711	9275	25.4149	3.08018	3.10951	-0.774385	3	0
1727	3656	2.72386	2.60906	2.53936	-2.47309	3	0
1733	1888	7.4367	13.6838	-1.70219	2.27181	3	0
1733	6516	7.33966	13.6743	1.42815	-1.51244	3	0
1750	2867	2.72767	13.4648	0.939314	2.7738	3	0
1755	6921	6.5208	8.85268	2.98338	-4.97186	3	0
1778	8918	16.12	12.4785	-22.0987	18.9625	3	0
1780	3051	7.85931	9.4235	-19.3544	-1.25117	3	0
1790	7762	4.52938	5.80618	3.21886	-3.94493	3	0
1805	8121	18.3962	3.50263	3.56586	6.24446	3	0
1808	4710	24.0829	3.34093	2.15193	8.32337	3	0
1833	5884	26.4966	4.83738	4.8605	-1.87733	3	0
1833	6832	26.395	4.81464	7.51404	-1.40363	3	0
1847	4862	5.56506	13.9256	-4.36844	-2.91229	3	0
1849	8714	14.0129	7.58614	3.89891	-12.023	3	0
1856	5811	14.6831	11.314	-7.14223	38.5881	3	0
1877	8410	8.23051	2.74759	3.48826	11.0975	3	0
1881	4191	19.4163	9.34159	-13.5964	2.94688	3	0
1883	4524	22.9858	4.24836	7.25946	8.62031	3	0
1894	7362	11.3833	14.0538	6.2045	39.0254	3	0
1918	6685	2.05166	1.34991	1.71534	3.52893	3	0
1932	6446	14.9633	13.76	21.0418	26.3528	3	0
1933	6921	6.51414	8.9656	-6.88862	-13.1243	3	0
1954	3918	12.7294	15.6562	34.1374	-44.6855	3	0
1955	9798	4.4857	11.2801	0.276685	7.30834	3	0
1967	8312	1.57469	4.13613	1.43468	-0.491886	3	0
1986	9878	10.4297	12.0633	11.411	0.571566	3	0
1987	9041	6.97585	2.94192	3.00145	0.32648	3	0
2003	8374	26.8912	2.39885	2.74176	0.607879	3	0
2012	4527	19.2181	7.25457	0.873981	4.63196	3	0
2019	8392	2.10118	10.8496	-2.01696	-0.18465	3	0
2037	4341	3.98331	12.9514	0.39978	-0.825044	3	0
2050	9274	2.62695	5.77198	0.978577	2.23587	3	0
2055	3882	21.2416	2.55299	2.59438	-3.09033	3	0
2056	5154	24.8159	4.34147	1.38578	-0.641958	3	0
2058	7573	2.14559	6.25714	5.01776	-2.00296	3	0
2058	8575	2.21359	6.36149	0.725677	1.61911	3	0
2066	6735	24.2171	9.59137	-3.38777	2.14441	3	0
2074	2956	4.1308	2.33131	0.779787	1.97241	3	0
2081	8332	14.2166	13.6135	54.5715	-107.705	3	0
2083	4628	3.6626	15.5664	-1.08673	-3.56773	3	0
2094	6097	22.111	6.36012	-0.0340697	-11.1651	3	0
2107	9165	24.5465	9.40614	0.534994	1.84878	3	0
2125	4927	10.0213	13.1114	-11.5135	12.0454	3	0
2133	9545	19.2141	11.7057	-3.87771	2.93509	3	0
2142	8446	4.00366	10.0019	-2.34826	-3.75683	3	0
2143	8932	6.30404	1.87856	3.65749	1.53132	3	0
2161	5401	20.2158	3.70455	1.99611	0.503157	3	0
2162	2715	15.1407	12.5814	10.8917	0.586871	3	0
2166	8276	11.2143	4.02669	0.100901	0.0900931	3	0
2174	3494	25.9593	5.83618	2.005	-13.0123	3	0
2181	6793	26.5479	7.55876	-3.05231	-3.74423	3	0
2185	8874	22.6208	3.74211	-2.67552	-2.97047	3	0
2201	9411	9.93515	6.81381	6.89044	0.968817	3	0
2231	7375	8.3913	12.5427	-2.01005	-4.49782	3	0
2234	9587	14.9148	9.55816	7.5096	39.8629	3	0
2238	6847	17.9904	4.11085	1.82316	-3.09501	3	0
2247	2269	15.3764	14.2904	18.6003	37.4011	3	0
2247	4076	15.3238	14.2585	16.4288	-14.916	3	0
2262	8149	14.8152	7.70654	3.09284	-4.80981	3	0
2282	7976	20.1036	5.74188	2.5511	8.03375	3	0
2283	9521	8.43128	3.59107	-6.65249	-1.23006	3	0
2286	6078	9.81719	1.27487	8.8547	-0.388218	3	0
2287	3272	25.0949	5.98209	3.91048	-5.9603	3	0
2293	7085	16.5927	14.9174	-0.0973738	-0.72376	3	0
2334	8322	12.4614	11.9612	-23.9752	-8.62025	3	0
2335	7407	17.9985	7.61133	5.29809	-32.9781	3	0
2341	4855	16.0482	5.5087	7.43303	4.52443	3	0
2341	6586	16.1173	5.52713	5.27771	-2.49172	3	0
2358	4856	14.3306	4.84905	15.1135	-7.95901	3	0
2370	7637	11.5158	11.3723	-10.7621	8.73846	3	0
2408	5650	1.93887	11.9582	0.64243	9.6046	3	0
2410	2429	6.98539	8.57581	-4.09554	-4.34093	3	0
2428	8399	8.62083	2.5145	2.00265	-1.85317	3	0
2439	5410	9.27882	8.28026	6.6669	-17.7824	3	0
2440	5718	14.2065	14.9609	95.0317	-5.37556	3	0
2442	3551	8.96319	8.12893	5.66364	9.51383	3	0
2444	5819	3.28345	12.0447	1.02043	3.55298	3	0
2445	5360	1.37308	8.71821	1.70585	-12.8153	3	0
2445	8351	1.26269	8.71764	2.07507	11.5955	3	0
2453	5258	9.08527	4.0329	-0.70063	2.00045	3	0
2453	5747	9.14183	3.94262	7.5808	-4.03123	3	0
2461	7454	13.3905	1.76126	2.03125	0.092328	3	0
2472	6586	16.2033	5.52283	-1.76397	11.3397	3	0
2482	2875	20.0859	1.4617	9.70171	18.888	3	0
2495	2927	8.48314	12.8101	1.78574	6.77627	3	0
2495	6062	8.55263	12.9019	-12.7258	-17.0848	3	0
2512	5489	26.3177	5.91712	0.404533	-6.54806	3	0
2524	5790	8.55836	14.8489	-7.99471	-7.63547	3	0
2544	7894	4.51046	8.49232	-1.09256	4.61408	3	0
2546	4396	7.15065	3.12177	5.11828	0.651487	3	0
2554	4684	6.38472	1.05866	4.4494	10.8233	3	0
2557	9189	1.98728	6.67544	2.40336	0.30233	3	0
2560	9941	19.2872	11.9779	-105.257	-69.3736	3	1
2566	3114	12.824	3.14291	3.73897	1.38227	3	0
2613	2902	5.38143	6.10807	2.4579	0.380964	3	0
2624	9112	17.665	3.9861	5.09657	11.745	3	0
2626	4274	21.5984	2.78439	10.2598	-1.34167	3	0
2632	3620	18.7785	12.6903	3.59637	-19.3818	3	0
2658	6698	6.59725	14.4172	-6.52632	1.4458	3	0
2665	8144	23.3811	7.30605	1.62605	-2.08467	3	0
2669	7140	7.59444	2.5087	2.3791	-0.480672	3	0
2695	9050	20.3722	6.57573	6.25987	-12.2569	3	0
2722	4353	10.4139	8.93781	5.95263	32.9742	3	0
2732	4743	9.63578	11.9434	1.19773	-32.5139	3	0
2748	4216	2.80822	14.3705	-0.0168669	-4.20672	3	0
2750	8226	9.25018	4.82088	4.78321	1.16956	3	0
2752	5653	2.93563	12.3672	1.61525	2.82391	3	0
2756	7579	16.848	2.07882	6.58408	5.70572	3	0
2806	9107	4.05098	2.00971	-0.84268	2.99142	3	0
2812	9140	1.31613	13.0392	0.467242	-5.99998	3	0
2819	2973	22.3373	3.63785	2.54663	0.624014	3	0
2819	3850	22.349	3.76797	0.969747	3.91703	3	0
2823	4062	19.374	3.92134	5.12793	0.165333	3	0
2824	4937	19.828	11.4472	7.83357	-3.82264	3	0
2825	8239	16.9071	4.57756	8.71472	7.82867	3	0
2837	4860	16.0239	9.10164	16.2984	39.7942	3	0
2838	7243	24.1283	1.34559	4.98199	-1.17631	3	0
2859	4341	3.90129	12.8774	-7.03184	-1.85655	3	0
2860	6515	7.94443	5.20305	1.8063	13.6881	3	0
2863	8489	21.5365	10.2828	-0.118073	-4.50174	3	0
2867	6896	2.62772	13.5389	-4.31412	-0.209053	3	0
2867	7265	2.69202	13.5373	-0.880913	-2.41931	3	0
2879	5515	9.25262	5.0834	7.84033	-0.99881	3	0
2887	7253	20.7287	5.0464	1.87963	-3.93788	3	0
2895	6869	9.32603	12.0755	1.61308	6.75759	3	0
2911	7609	14.2618	2.55109	0.43846	1.18804	3	0
2912	3217	18.6764	6.29512	5.66564	11.4013	3	0
2923	6084	13.1784	13.8155	40.6223	-3.3697	3	0
2933	7076	19.4121	1.78065	4.1107	2.96313	3	0
2944	6941	17.8811	8.71987	15.3316	2.50078	3	0
2951	6666	8.50715	15.8683	-7.90483	-0.518685	3	0
2961	7942	20.9795	1.07847	1.86351	-1.22184	3	0
2996	7186	13.1453	3.49153	9.28663	1.65662	3	0
3001	4260	9.06715	8.03982	4.24133	7.53583	3	0
3030	4955	18.5106	8.1118	17.6616	3.30081	3	0
3030	7525	18.496	8.2492	1.51045	2.47947	3	0
3035	7913	20.8161	7.44151	14.7487	9.48276	3	0
3051	4428	7.91695	9.45302	2.27247	-15.4389	3	0
3057	6546	12.6246	8.72683	13.5491	5.59615	3	0
3070	6553	1.73192	4.83296	0.0898762	3.17518	3	0
3074	4406	4.52057	5.3613	0.838174	7.14817	3	0
3110	5235	13.1489	14.9393	89.3509	21.3997	3	0
3117	7992	25.3594	8.98503	7.09549	-7.46318	3	0
3134	8433	15.1962	9.58384	3.11567	33.993	3	0
3142	8613	12.8886	11.0619	3.23869	-33.9701	3	0
3169	3977	11.7197	13.1591	8.40984	-41.1098	3	0
3170	5111	23.4491	5.29135	-2.53172	-5.92173	3	0
3170	5562	23.3052	5.26654	1.70119	-8.26331	3	0
3176	7219	1.74304	12.5013	1.66215	-4.56942	3	0
3185	5120	10.5144	1.74659	2.4618	-2.47319	3	0
3191	9220	3.22763	4.8417	-1.33254	1.4064	3	0
3195	3827	1.13657	13.9509	1.10172	-2.89469	3	0
3220	3292	11.6029	7.33583	1.75506	9.96584	3	0
3229	8420	12.818	15.1797	-56.6776	-9.99837	3	0
3231	3330	13.8477	14.1281	95.7906	1480.12	3	1
3252	6987	22.4729	5.20423	6.16932	0.318173	3	0
3260	4783	15.6458	10.6811	21.0618	1.99568	3	0
3261	8554	17.6132	8.45538	-5.0796	-11.343	3	0
3269	7990	7.23044	3.75929	2.76737	-1.61152	3	0
3293	8494	20.2463	8.00189	3.49567	-0.831715	3	0
3313	9340	9.38701	7.6099	0.679625	1.00487	3	0
3328	4871	4.81925	12.8199	1.29166	-6.0984	3	0
3329	4529	1.61036	9.54524	-1.52078	-0.75412	3	0
3331	8062	14.0145	6.51412	18.1063	-0.763099	3	0
3340	6842	8.02449	8.60203	0.608202	-8.2267	3	0
3372	4895	22.1822	7.46137	10.231	-3.05983	3	0
3384	9926	26.9607	4.20571	1.27587	-2.58194	3	0
3392	7539	16.6971	13.3393	18.7422	44.252	3	0
3401	4436	23.2228	9.24936	5.62628	8.85132	3	0
3416	3827	1.23463	13.982	1.07732	0.737918	3	0
3452	4542	19.6024	12.1204	-29.1184	-26.5685	3	1
3473	5905	19.5419	3.08687	8.11169	-0.728677	3	0
3486	8146	9.70301	5.22297	13.277	6.36434	3	0
3507	8760	12.1872	8.09928	5.48578	-4.60867	3	0
3510	7168	15.6421	9.00053	-6.85992	29.4428	3	0
3522	7836	26.8423	8.16896	6.11422	-11.4422	3	0
3523	7121	12.8957	2.39672	6.10002	-2.15148	3	0
3523	8076	12.9179	2.5212	8.64805	9.86744	3	0
3545	7991	16.9263	1.29908	2.4962	-9.51022	3	0
3551	4260	9.01435	8.08232	6.83771	-4.96148	3	0
3555	6791	19.2783	3.5945	1.75918	-6.06859	3	0
3558	8122	9.99991	2.64912	7.66353	1.2561	3	0
3561	5624	5.54995	2.76588	0.329588	2.7195	3	0
3565	5221	16.6555	10.3067	6.64103	-24.2938	3	0
3565	7798	16.61	10.4073	2.72724	27.0544	3	0
3566	3795	12.4204	2.49762	2.09877	-24.343	3	0
3571	5861	15.5722	7.49209	-6.33879	11.8625	3	0
3579	6662	3.0015	9.15987	0.531103	1.56186	3	0
3594	5085	4.3091	5.40498	6.52627	0.500072	3	0
3602	8522	9.98869	1.65366	2.87697	-2.03525	3	0
3612	8113	12.2396	10.1952	10.086	-27.608	3	0
3615	8914	7.16339	2.20565	-0.52302	4.67738	3	0
3622	7847	15.8393	13.2461	13.155	-19.6044	3	0
3622	8892	15.749	13.3409	8.80929	59.8821	3	0
3642	9665	15.1646	11.9838	-39.3498	0.545526	3	0
3671	4701	2.56292	12.7951	-5.61405	2.18593	3	0
3697	9931	15.5858	15.3947	9.89091	-18.2027	3	0
3701	7117	17.7648	5.73436	4.98544	-11.7018	3	0
3717	6774	7.26997	8.70766	0.958563	6.03726	3	0
3752	9001	19.9392	6.94607	6.28333	2.72848	3	0
3758	3909	5.61858	12.4919	-0.657541	0.398936	3	0
3759	8438	8.7552	5.23346	-7.87689	-1.98938	3	0
3765	7619	2.62769	7.01591	3.07131	0.139416	3	0
3775	9264	21.1987	4.94509	2.67263	-0.326539	3	0
3786	6608	13.918	12.5045	10.9946	-3.00542	3	0
3797	8045	6.11788	3.33868	2.01927	0.616569	3	0
3814	9316	16.0532	5.78156	-0.853462	-0.832663	3	0
3823	7799	18.1567	8.38964	-8.60224	0.0512811	3	0
3829	8077	16.4341	14.9496	-14.1286	8.15323	3	0
3839	4572	9.89044	12.282	10.359	0.357261	3	0
3850	8176	22.4555	3.81766	1.67343	-10.8721	3	0
3852	6461	9.39485	6.3876	-16.8606	-0.440987	3	0
3853	9303	9.92301	8.30843	-3.82613	-0.774148	3	0
3865	7816	2.64779	6.03875	-0.785043	5.81713	3	0
3900	4349	17.0791	2.99074	9.73594	-8.70127	3	0
3900	6027	17.0141	3.0931	12.2281	-2.96075	3	0
3919	8476	16.3225	3.61224	2.55461	-0.128525	3	0
3941	8036	26.5587	2.49361	3.95594	0.67432	3	0
3947	6778	8.22871	10.202	1.11381	1.04133	3	0
3954	9520	14.4108	12.1998	38.5004	13.1599	3	0
3964	6673	16.3396	4.44799	10.937	-22.1154	3	0
4000	4343	6.63407	13.4369	-5.92873	-1.26546	3	0
4023	5811	14.5705	11.3025	0.205552	-30.7421	3	0
4025	4416	2.57287	7.60096	5.52241	3.11246	3	0
4050	5308	8.25893	13.13	1.61267	-4.68495	3	0
4059	5372	13.4676	7.09974	-21.2378	1.87106	3	0
4059	9900	13.3242	7.07391	4.33377	18.5286	3	0
4062	8643	19.3334	3.836	-0.583071	-5.8921	3	0
4062	8815	19.385	3.80401	4.46193	8.04006	3	0
4065	8080	17.2288	14.2539	0.00615125	1.33944	3	0
4076	7358	15.2695	14.3292	15.2781	18.1436	3	0
4078	4365	6.03845	1.2926	0.623557	4.31833	3	0
4084	6241	1.67142	6.54973	1.14451	0.96569	3	0
4103	8660	6.43828	2.84123	1.17685	2.07237	3	0
4103	9982	6.49452	2.81235	5.03978	0.56491	3	0
4152	7731	11.3727	10.6622	1.59245	37.0218	3	0
4152	7808	11.4724	10.6183	7.09155	-36.0954	3	0
4160	4603	23.2448	3.26997	2.38288	1.25694	3	0
4171	8821	21.8557	9.25792	10.632	-10.9847	3	0
4196	5417	9.58649	5.68231	3.00632	-5.46693	3	0
4203	6189	19.2624	1.40307	2.37502	-0.80849	3	0
4240	4946	26.048	4.96826	-4.31532	-2.9462	3	0
4259	7215	5.32188	14.0727	-1.49073	3.54591	3	0
4260	8008	9.00407	7.94062	5.1333	-11.5273	3	0
4290	9752	26.2981	9.30947	1.12626	-7.16545	3	0
4360	9832	4.78194	13.1252	0.612764	-6.91565	3	0
4369	8198	11.3879	10.2337	26.5703	-0.206355	3	0
4437	8397	19.861	2.17246	0.840155	-3.62147	3	0
4452	7754	18.2635	9.8342	4.12128	20.3001	3	0
4527	4528	19.2641	7.21219	-8.24272	-1.39695	3	0
4527	9230	19.2046	7.11099	5.14863	17.3678	3	0
4528	4715	19.3128	7.1761	2.98608	4.10715	3	0
4542	5533	19.5597	12.0695	-0.0226246	-36.89	3	1
4554	8395	9.46435	5.07449	1.84604	-3.7726	3	0
4565	6256	8.41911	3.71141	2.73644	-0.254312	3	0
4565	9003	8.46473	3.75292	6.40518	-1.07226	3	0
4565	9521	8.42805	3.6515	7.21333	4.53114	3	0
4605	8528	7.99774	3.05278	11.9846	-1.63769	3	0
4628	7462	3.65923	15.4791	-0.556102	2.25057	3	0
4630	8691	10.2779	4.22064	-3.88366	-1.97763	3	0
4635	5768	9.26576	6.15237	4.26871	-3.25773	3	0
4655	7684	21.1725	3.3352	-7.34809	-1.48474	3	0
4668	8745	2.33151	13.059	-1.46663	-5.03249	3	0
4684	6477	6.31987	1.10993	5.38228	-4.57567	3	0
4693	9252	8.57377	4.927	9.70912	0.385644	3	0
4705	6235	23.0651	1.85738	4.95037	-8.02775	3	0
4710	8642	24.1163	3.44617	1.80157	-3.29521	3	0
4712	9529	14.7989	12.1924	-14.4033	-13.2542	3	0
4727	7755	24.7261	6.75837	7.55373	-1.0807	3	0
4732	5547	13.4308	2.8465	1.89427	-21.6997	3	0
4739	9726	8.98175	8.97553	8.55178	-11.7352	3	0
4747	8082	1.20932	7.81457	4.78861	-0.416291	3	0
4755	7532	13.4992	9.90763	-9.28742	18.2943	3	0
4761	8682	8.51471	4.10029	5.7024	15.8676	3	0
4807	5339	26.251	5.32673	1.25624	10.5321	3	0
4820	6660	7.72984	7.60317	-15.6136	2.72024	3	0
4841	6576	8.89828	6.05694	1.80976	-1.59962	3	0
4851	5409	2.36167	4.33218	3.3172	-0.0713248	3	0
4861	9443	18.0531	5.81986	8.83861	-19.9574	3	0
4862	6636	5.48056	13.8353	2.40185	-6.19786	3	0
4864	7197	2.10013	3.30286	4.12215	1.26437	3	0
4888	7309	17.3104	8.10661	6.70334	-0.220643	3	0
4889	8333	19.4748	8.01128	11.097	-1.35999	3	0
4895	7161	22.2498	7.37907	0.955841	0.824661	3	0
4946	9739	26.0084	4.8611	-0.997319	-3.57004	3	0
5043	9443	18.1128	5.84743	6.41954	14.0621	3	0
5076	9225	9.55484	4.00492	-0.434757	-2.17803	3	0
5121	8731	12.4584	3.44366	0.898032	26.7221	3	0
5134	7867	1.33499	1.30098	1.24335	-0.505528	3	0
5176	7507	7.68531	1.70866	6.70213	-0.340322	3	0
5213	5505	17.7429	12.9671	5.44165	5.51129	3	0
5219	5909	18.4255	12.4313	-22.0335	5.00836	3	0
5234	5804	12.2965	4.76851	-6.87975	-6.57126	3	0
5258	7827	8.98663	4.03628	0.0561123	2.80643	3	0
5301	9447	18.8707	11.7981	2.81373	-115.935	3	1
5316	6308	6.03685	14.7368	1.54901	-2.88958	3	0
5327	6625	17.0286	1.55804	5.64714	0.918203	3	0
5341	8337	21.973	5.94019	-6.21628	4.18892	3	0
5343	6612	11.1162	1.17557	2.87455	-0.428851	3	0
5357	7458	10.1122	5.83036	5.76936	15.9258	3	0
5357	9452	10.2263	5.88377	7.23191	12.0175	3	0
5365	8522	9.884	1.75648	2.52593	-4.24455	3	0
5370	8819	10.7073	6.53123	13.0989	0.419372	3	0
5384	6086	26.7432	7.47106	-4.38424	0.580075	3	0
5387	6228	3.01328	10.8495	-5.70539	-2.67703	3	0
5387	8636	3.07421	10.9323	3.12198	-0.282975	3	0
5399	6414	20.3516	1.4384	-2.86874	-2.16813	3	0
5428	5442	12.1306	3.83976	2.03594	1.80402	3	0
5429	8318	6.79767	4.50569	5.48492	1.01895	3	0
5432	9178	25.9177	2.3483	1.35084	2.41132	3	0
5433	8413	5.53902	9.02697	0.381405	9.6005	3	0
5499	8333	19.4792	8.07785	3.923	-9.73349	3	0
5500	7783	6.57757	6.55533	0.100336	-1.21712	3	0
5500	8488	6.55812	6.49448	0.527285	0.57558	3	0
5506	5932	22.8461	8.21531	0.209997	-5.07347	3	0
5575	6115	1.32917	9.47104	1.30075	6.97298	3	0
5591	9595	14.3909	1.3381	6.22278	-13.9062	3	0
5593	7415	21.1187	9.81173	4.16579	10.6504	3	0
5609	7410	2.51279	7.07397	2.20023	-2.32393	3	0
5631	8876	20.8408	2.71087	-2.40498	-7.39142	3	0
5649	6904	11.8443	14.7014	9.73957	44.5338	3	0
5669	6389	14.7028	11.0773	-34.613	18.6717	3	0
5673	8713	21.5468	9.28314	1.62696	-11.2665	3	0
5677	6576	8.85499	6.01908	-2.38182	6.69726	3	0
5683	8935	5.96528	12.4929	3.09622	4.14312	3	0
5691	8854	13.6689	6.63414	13.3632	-0.218694	3	0
5700	9133	12.3996	7.26037	6.45509	5.38056	3	0
5724	6600	5.38636	11.4019	2.1596	9.47925	3	0
5725	8571	16.7171	3.87296	6.73963	-1.0204	3	0
5765	7610	2.06782	4.64361	4.52584	5.05753	3	0
5787	9164	19.7518	6.79189	6.23701	15.3093	3	0
5807	7939	25.3461	2.26435	1.90014	0.918454	3	0
5822	8041	9.95048	9.16582	2.39477	6.63875	3	0
5823	6153	7.38099	7.0036	6.64258	5.17287	3	0
5823	9056	7.51023	7.0297	4.57675	2.76396	3	0
5833	8044	3.45844	9.10695	1.12265	-9.67843	3	0
5833	8917	3.5202	9.12302	0.316868	2.2542	3	0
5841	7344	5.50658	7.66519	6.03112	0.498846	3	0
5854	6815	16.1347	9.81642	13.3855	-4.50667	3	0
5895	9529	14.921	12.2587	-9.30652	-0.84369	3	0
5900	9436	25.1023	4.67286	3.79713	-6.7695	3	0
5904	9696	24.3382	5.2245	-0.198209	3.87152	3	0
5905	6850	19.5823	3.14152	-12.9803	2.86542	3	0
5908	9791	2.42121	12.3333	-5.99863	-1.42908	3	0
5910	6383	5.69518	6.96086	-1.19762	2.83484	3	0
5921	6384	10.4804	4.60695	3.84355	-19.7775	3	0
5921	8587	10.4066	4.68801	5.96508	-12.1116	3	0
5927	8084	15.521	8.41963	-23.4109	-10.5437	3	0
5957	8948	2.17327	7.83657	2.47016	-8.42173	3	0
6015	7414	6.81626	10.812	1.60509	-10.6059	3	0
6016	6591	19.5956	3.63951	-5.94946	-0.553806	3	0
6020	8360	15.2008	6.56903	1.43341	-11.1673	3	0
6036	7609	14.1177	2.55147	3.58989	6.2598	3	0
6044	8061	21.9255	2.2425	-0.305777	1.62424	3	0
6068	9053	13.6121	3.57663	9.46409	-5.45741	3	0
6070	7976	20.1622	5.73141	10.6499	0.845756	3	0
6095	7766	8.21407	7.53831	6.32062	-4.59158	3	0
6103	8752	7.25916	1.35983	0.769664	6.45884	3	0
6119	8755	20.5044	6.45386	-5.13805	9.51824	3	0
6149	6721	8.00336	9.79082	1.63719	-18.7	3	0
6153	7686	7.28588	6.91637	9.43645	-0.517662	3	0
6170	8395	9.446	4.95791	10.1744	-0.254376	3	0
6174	6490	6.04383	2.80231	0.980252	0.0305127	3	0
6182	6500	18.2043	6.37491	1.52758	-3.20955	3	0
6190	9662	10.4437	15.6854	-16.4815	-3.97723	3	0
6203	6582	26.6759	8.43476	4.30985	14.8731	3	0
6214	6837	12.3316	9.95245	-8.85198	-5.21693	3	0
6237	6815	16.0254	9.90583	7.44094	-25.8517	3	0
6279	9341	23.8164	8.12712	3.44693	12.0119	3	0
6292	7887	19.4191	3.0528	8.81142	2.23019	3	0
6302	8598	1.88739	15.7583	-1.65599	-0.00103661	3	0
6316	6342	14.6565	4.15373	3.27496	-1.63323	3	0
6321	8320	5.07981	7.91261	-8.69614	1.49465	3	0
6408	9418	15.6994	14.5656	15.8253	34.2143	3	1
6408	9634	15.6325	14.6141	-964.371	-365.896	3	1
6424	8661	4.6604	5.9408	2.14951	9.79482	3	0
6431	9437	21.6963	4.35805	2.78464	0.41372	3	0
6439	7966	24.7629	2.84838	0.653648	3.45708	3	0
6450	8714	14.1243	7.63783	15.1187	17.2351	3	0
6467	7989	23.2559	8.65983	1.99214	-9.40099	3	0
6476	7728	7.15909	9.83395	4.05982	-12.1905	3	0
6495	8754	14.1169	14.3254	3.52763	4.40259	3	0
6501	7007	8.88856	5.30826	6.45692	6.50821	3	0
6534	8655	11.7691	6.95698	7.77054	0.460373	3	0
6626	9548	1.06122	13.8072	1.70671	0.960762	3	0
6651	9937	14.3702	14.5858	-35.4279	-16.1993	3	0
6694	6746	15.8408	8.69186	8.81134	19.3226	3	0
6745	7167	15.5009	5.02128	10.0446	3.50843	3	0
6758	8408	5.21833	6.52027	2.64887	-4.00436	3	0
6844	7163	19.4919	2.36946	8.3981	-4.55085	3	0
6850	9237	19.6244	3.19018	11.0484	-0.490659	3	0
6898	7061	5.96021	2.56444	1.41134	-1.17799	3	0
6898	9057	6.0199	2.44277	2.20414	-2.63867	3	0
6936	8842	3.42146	14.037	1.0371	2.36823	3	0
6947	9296	9.34647	2.73896	10.7492	2.98254	3	0
6947	9539	9.29787	2.78779	1.98976	-1.64793	3	0
6969	8216	12.1554	11.6802	5.84137	1.38322	3	0
6982	8590	17.1117	4.20555	11.1946	8.62805	3	0
7018	9499	26.4914	9.27697	5.11616	13.0207	3	0
7018	9771	26.5895	9.19835	-3.32902	5.57578	3	0
7068	7727	10.9271	14.1334	4.32816	31.716	3	0
7134	8429	3.31728	15.8275	-1.67703	1.04515	3	0
7143	7778	7.11315	13.3266	1.96162	7.65332	3	0
7145	9189	2.06817	6.72696	0.726844	-1.71781	3	0
7228	9906	25.9856	1.80213	-0.978045	-1.9947	3	0
7268	7754	18.262	9.91742	-69.9026	-202.723	3	1
7284	7375	8.3966	12.6466	4.1519	-9.67386	3	0
7305	9872	9.90977	15.899	-3.60181	-1.29379	3	0
7309	8329	17.2589	8.19842	6.3585	-7.98676	3	0
7336	8125	23.0216	7.8645	3.44853	6.9094	3	0
7365	8715	23.3633	7.71726	3.8387	0.0678296	3	0
7365	9656	23.3632	7.78176	-7.26239	3.19828	3	0
7373	9334	18.9298	6.88641	0.405324	-10.4141	3	0
7386	9618	6.59463	2.38029	3.10498	-5.38962	3	0
7401	8492	4.28815	11.6914	-4.15783	0.962953	3	0
7405	7423	1.98497	4.33881	1.5931	-0.261691	3	0
7414	7536	6.86366	10.8943	6.30569	6.01551	3	0
7423	9161	2.0514	4.35978	2.05637	-0.270072	3	0
7474	8125	22.9877	7.79762	2.33124	-13.2549	3	0
7553	9382	5.02898	11.4866	1.39346	-0.490858	3	0
7558	7975	8.91446	13.7146	-18.8921	8.17372	3	0
7668	9714	2.65462	4.1239	1.96191	2.84784	3	0
7685	7911	3.18781	13.1477	1.33551	6.71366	3	0
7715	9512	13.5041	6.33557	15.8082	1.38575	3	0
7762	9583	4.44737	5.71313	1.62708	1.32149	3	0
7819	9568	17.4509	13.0584	4.0162	-31.92	3	0
7850	9601	14.1879	14.7331	-26.3645	79.2728	3	0
7866	8540	14.2204	5.48709	6.15848	14.4103	3	0
7902	9889	16.5258	8.70418	11.5587	-7.25106	3	0
7922	8838	15.3707	12.1864	2.6517	15.9161	3	0
7923	8558	12.3866	8.44675	3.0763	-6.75873	3	0
8064	8697	17.7926	4.9915	11.9335	-0.622839	3	0
8134	9451	22.3926	7.25192	3.65106	-12.6179	3	0
8163	8354	13.667	2.87934	5.33752	2.20124	3	0
8195	9080	3.77801	3.14949	-0.156212	-1.93054	3	0
8197	8838	15.3168	12.0588	1.99467	13.4741	3	0
8212	9992	2.87538	8.02683	-2.2483	5.58293	3	0
8240	9431	2.17285	2.4582	0.738336	-0.467956	3	0
8286	9036	5.25383	5.72501	4.93849	1.77152	3	0
8289	8844	24.9824	4.24558	-0.292808	0.816228	3	0
8301	9658	23.1452	2.4263	1.14996	-2.41697	3	0
8354	8986	13.682	2.99065	8.37048	-0.991295	3	0
8355	9367	12.9756	8.60411	6.19882	13.9506	3	0
8399	9207	8.48662	2.48529	5.34555	4.92488	3	0
8426	9671	16.0167	11.1156	-200.09	269.905	3	1
8427	8624	10.89	9.5122	-3.29691	15.2189	3	0
8474	8773	5.45756	15.2571	0.678817	-0.419649	3	0
8488	9347	6.46417	6.51446	0.727049	2.19281	3	0
8522	8974	9.97366	1.77374	3.69412	7.45319	3	0
8542	9165	24.652	9.34836	5.49945	-0.241553	3	0
8544	8763	1.62695	12.006	2.27168	0.862634	3	0
8570	9254	15.5903	1.23356	5.70369	-2.16901	3	0
8571	9023	16.7021	3.75721	11.9427	-2.98164	3	0
8573	9819	7.41558	5.22099	0.186791	0.17603	3	0
8660	9982	6.49527	2.87528	3.06706	5.48185	3	0
8670	8717	26.4606	3.13204	1.46946	3.47555	3	0
8729	9903	7.74578	11.6677	-0.383968	13.9281	3	0
8730	9572	11.1519	12.6894	6.37205	-15.8112	3	0
8788	9825	21.1086	8.15775	7.83277	0.0508184	3	0
8796	9417	11.6871	3.71674	-3.55079	9.26218	3	0
8841	9213	5.80433	1.09862	6.06065	-2.84204	3	0
8936	9023	16.7998	3.70285	1.34566	0.51334	3	0
9000	9297	1.7638	9.09376	-1.32618	1.42875	3	0
9053	9746	13.6764	3.49361	3.45756	-10.764	3	0
9089	9831	2.80537	9.62448	4.39691	0.260393	3	0
9125	9857	5.27109	10.9013	1.69702	-12.2735	3	0
9175	9583	4.39379	5.75298	-3.13905	0.172206	3	0
9283	9340	9.45419	7.60357	2.07013	-5.83664	3	0
9296	9539	9.28007	2.72442	3.83331	2.2377	3	0
9514	9830	13.0538	6.88123	0.758567	21.2128	3	0
9628	9776	15.3473	2.30726	2.72277	-22.8505	3	0
1000	13486	1.48413	3.51804	3.8668	0.277	3	0
1000	44903	1.36596	3.50997	3.42149	0.0778627	3	0
1004	51210	2.91799	2.25776	3.05642	-0.631105	3	0
1007	21330	19.247	5.57126	-4.63432	-1.22208	3	0
1007	28217	19.1299	5.55988	6.79356	-15.363	3	0
1007	30757	19.2617	5.50847	6.36956	-9.63583	3	0
1012	34103	7.34077	8.26145	-3.76868	-7.89637	3	0
1019	18161	12.45	7.02315	1.67723	-32.4647	3	0
1020	34199	2.31707	4.00433	0.652923	0.952592	3	0
1020	41916	2.22685	3.96081	3.55814	-0.692374	3	0
1034	24409	18.5933	8.49627	-0.7779	12.7277	3	0
1034	30322	18.602	8.37803	2.62516	-8.63237	3	0
1034	31941	18.4855	8.41315	-3.23517	8.93155	3	0
1035	33125	15.5252	4.00695	6.47152	17.9709	3	0
1035	43568	15.413	3.98109	1.9994	-16.6004	3	0
1035	46423	15.4624	4.02889	10.0963	-2.28575	3	0
1036	11327	11.8083	1.15684	10.0048	-0.691551	3	0
1040	20044	2.40565	1.71238	4.26701	-0.21077	3	0
1040	35245	2.37616	1.56625	3.20379	-0.401073	3	0
1041	46322	9.01515	6.38715	8.59681	-8.41473	3	0
1041	47351	8.95116	6.35038	1.64363	7.20201	3	0
1045	40967	10.9597	6.98756	-0.257745	18.6337	3	0
1047	10193	4.35013	14.8114	-2.46563	2.58024	3	0
1047	28803	4.42335	14.7803	0.586982	-2.12042	3	0
1049	35723	25.527	7.97175	4.20337	1.26438	3	0
1049	43772	25.5491	7.91555	-4.03168	-3.83112	3	0
1049	46232	25.5716	8.01627	-9.61019	-0.981893	3	0
1050	10965	15.9308	8.07547	3.30502	20.1766	3	0
1050	49670	15.8754	8.15884	3.36169	-26.1795	3	0
1052	10941	4.72571	11.449	-3.04603	9.44712	3	0
1052	11014	4.67145	11.5692	-3.83613	7.40808	3	0
1052	12897	4.65088	11.4854	6.69533	-5.57714	3	0
1052	47935	4.77852	11.5243	4.63616	-0.0466282	3	0
1058	17932	3.78013	3.91351	3.21275	3.59559	3	0
1058	33805	3.67737	3.95458	1.93414	3.78942	3	0
1058	41988	3.73662	3.97909	1.16623	-6.67072	3	0
1058	47476	3.68365	3.88533	2.9614	-0.384696	3	0
1059	21888	13.4656	7.86245	-2.97099	7.58772	3	0
1059	44486	13.5201	7.9431	10.8242	0.082839	3	0
1060	25040	20.1556	9.872	3.64006	-10.3748	3	0
1072	32594	19.1927	10.9311	8.20831	28.698	3	0
1074	21420	16.685	2.14852	8.58667	-7.83828	3	0
1074	35588	16.7133	2.22132	2.15007	1.813	3	0
1074	46480	16.6131	2.13826	8.90378	9.56819	3	0
1074	52547	16.565	2.20876	1.74397	-5.41781	3	0
1075	16952	3.87663	6.38796	1.50756	9.58631	3	0
1075	46237	3.85418	6.47335	4.40521	-3.84745	3	0
1076	24392	14.6252	6.54322	6.4518	22.4704	3	0
1076	28500	14.5924	6.62146	6.79446	-37.8415	3	0
1079	17343	17.7742	10.3891	27.5708	12.7005	3	0
1079	33792	17.6904	10.4003	-6.38924	-23.9187	3	0
1081	16624	6.56884	12.0978	1.0885	2.93933	3	0
1081	20889	6.6196	12.1362	-5.32532	-0.605399	3	0
1086	29347	19.328	11.3868	1.71437	-11.3063	3	0
1086	33930	19.4064	11.351	5.07361	19.9139	3	0
1086	45696	19.4485	11.3973	6.8631	-3.03814	3	0
1088	12048	19.2439	2.78184	-6.43757	0.441756	3	0
1091	20851	15.3672	4.92929	9.25521	1.84954	3	0
1091	26040	15.3721	4.82702	8.56235	-5.6917	3	0
1092	13272	11.0898	14.8607	2.70149	15.1136	3	0
1092	22346	11.1291	14.9163	-38.0338	-47.1187	3	0
1092	26338	11.2142	14.8149	-34.8472	63.7973	3	0
1094	23251	15.7869	9.94853	2.36732	33.0473	3	0
1094	23772	15.7565	9.84244	21.7383	-2.68187	3	0
1094	26758	15.6869	9.96701	17.5245	-6.80442	3	0
1094	26948	15.6892	9.84751	1.22778	15.1212	3	0
1095	15179	12.8328	1.7129	5.52993	-2.71346	3	0
1095	27441	12.7663	1.71263	10.5681	0.475922	3	0
1095	31744	12.8693	1.77098	4.73823	-0.0181361	3	0
1095	41513	12.7589	1.83217	7.33662	-14.9338	3	0
1095	46981	12.8339	1.8357	8.84212	9.06393	3	0
1099	14934	7.06568	13.9156	2.03537	-1.49875	3	0
1099	18351	7.07243	13.9811	-4.10392	5.0421	3	0
1104	26060	15.8978	12.6555	54.495	7.4186	3	0
1104	48808	15.9846	12.5797	3.50881	-30.1265	3	0
1104	49702	15.8762	12.5368	9.08804	16.9111	3	0
1108	21212	16.3372	9.54234	1.03288	-23.3209	3	0
1108	27980	16.3653	9.59807	15.5181	-1.90412	3	0
1110	24126	1.41803	10.6373	-4.76525	-0.812972	3	0
1110	34890	1.47233	10.7643	-4.00868	1.40535	3	0
1110	39721	1.50697	10.7035	3.6969	0.40098	3	0
1111	46309	18.2728	11.2541	8.61825	15.7125	3	0
1111	48639	18.2316	11.3759	16.1951	4.85024	3	0
1117	25111	5.0544	5.50732	1.42796	-7.64331	3	0
1117	50816	5.13608	5.584	1.94449	4.79115	3	0
1117	52390	5.07523	5.63607	-1.17829	-3.12087	3	0
1123	32460	1.97358	3.68763	0.391594	-0.579327	3	0
1129	18321	5.0468	15.2128	-4.26908	-0.493701	3	0
1129	41750	5.06117	15.3269	-3.23492	-1.07543	3	0
1129	48767	5.10413	15.2844	0.0556206	-1.92635	3	0
1130	38367	1.77458	13.8252	0.0611333	5.63475	3	0
1136	10635	15.2652	2.01337	9.93756	0.0612395	3	0
1137	52730	25.6325	9.41403	1.14341	0.470945	3	0
1138	35236	17.0447	3.32653	9.68411	-4.56729	3	0
1139	42769	22.143	6.22212	2.35398	-12.6168	3	0
1144	28995	20.5761	6.87927	0.933693	-3.0788	3	0
1149	26132	13.2945	13.6247	5.40271	0.0587344	3	0
1152	34832	5.55493	15.6691	-0.965421	1.38571	3	0
1152	52211	5.41645	15.6337	0.0863388	-4.0297	3	0
1153	19871	3.57045	5.88204	4.57323	-1.92923	3	0
1157	12359	19.5117	7.104	1.28351	-6.7984	3	0
1157	23162	19.5451	7.1961	7.57603	16.6469	3	0
1159	11757	24.0163	1.62192	4.96697	12.5699	3	0
1159	13532	24.0463	1.56402	-1.1599	-6.65658	3	0
1159	42405	23.933	1.53176	2.85751	-1.03607	3	0
1160	15210	6.78128	7.14493	0.51665	-1.38353	3	0
1161	36973	20.1768	11.5294	5.49194	-2.66386	3	0
1161	44323	20.1221	11.5029	-0.674625	6.62129	3	0
1163	11113	24.0708	2.4102	1.8895	10.253	3	0
1163	39739	24.1677	2.45424	4.36998	-5.96601	3	0
1164	18044	7.66867	4.07489	6.97692	0.973469	3	0
1164	52173	7.77643	4.10893	3.43114	2.73952	3	0
1165	41956	18.6155	11.8852	-139.918	-175.299	3	1
1165	47010	18.6881	11.7656	12.5879	51.2599	3	1
1165	51136	18.7264	11.8442	-412.177	-19.8646	3	1
1168	22647	15.8262	2.99649	6.21468	12.8206	3	0
1168	29943	15.9005	3.0802	2.02107	-2.96323	3	0
1168	41924	15.84	3.08677	4.99472	-2.0099	3	0
1173	34237	26.0051	8.40382	2.7683	6.33938	3	0
1176	29643	23.4785	6.98762	2.85181	-1.74708	3	0
1176	36989	23.4354	7.02486	-6.9528	7.21541	3	0
1179	43103	20.854	1.45342	-0.835478	5.00636	3	0
1179	45158	20.9631	1.46428	5.45509	-7.29247	3	0
1180	11694	20.615	9.26425	-2.08035	-12.1723	3	0
1180	17176	20.6742	9.37991	2.26359	23.721	3	0
1183	42304	23.0279	6.50022	5.71341	-0.365601	3	0
1184	26629	1.89159	11.4615	1.0725	-5.42946	3	0
1184	50053	2.01282	11.5302	1.05142	-4.07726	3	0
1185	33916	3.77054	14.2915	0.991282	-0.317877	3	0
1188	17112	10.7225	3.83683	4.78197	0.929613	3	0
1188	35605	10.7357	3.96909	2.68988	0.308261	3	0
1190	16481	6.81176	11.113	2.84414	12.762	3	0
1193	47307	2.67635	3.96468	-2.08798	1.99935	3	0
1193	48793	2.61417	3.96721	0.254046	-1.54721	3	0
1200	15025	2.78182	10.445	1.81249	-3.64461	3	0
1200	23456	2.8566	10.4303	-0.156348	2.49446	3	0
1200	38262	2.90359	10.4821	2.65407	1.12825	3	0
1203	27961	14.9606	3.16514	1.13809	-29.9665	3	0
1203	51836	14.8615	3.12945	9.94895	32.0945	3	0
1205	49142	23.0405	9.68384	-0.130898	1.12653	3	0
1206	16300	17.4311	2.45082	0.851504	5.29793	3	0
1206	33137	17.3085	2.46378	1.46017	-10.7435	3	0
1206	51532	17.3041	2.37441	1.68564	9.82977	3	0
1216	45640	15.2722	9.97717	-19.9806	14.7348	3	0
1222	34652	20.8083	4.38444	4.40908	-10.8827	3	0
1223	35755	2.99296	9.70544	1.25809	12.0462	3	0
1226	24340	9.08297	6.09213	3.58109	4.00057	3	0
1226	30335	9.10911	6.16688	2.50171	-2.68454	3	0
1226	45744	9.13223	6.03863	5.36425	0.0950163	3	0
1228	22386	6.50268	13.811	1.56627	6.69883	3	0
1228	34633	6.58369	13.8133	2.42097	-4.19272	3	0
1230	19493	12.1229	4.65401	4.55774	2.53808	3	0
1231	24365	19.7509	7.77354	4.37101	26.0976	3	0
1231	33788	19.6938	7.72846	7.5311	-9.81418	3	0
1232	12750	8.61859	6.10691	4.9109	9.76821	3	0
1232	44559	8.74356	6.15153	6.76384	20.2622	3	0
1238	37562	1.42903	8.46865	2.95333	-3.64227	3	0
1239	31027	13.7033	13.7346	9.57159	-75.2106	3	0
1239	45898	13.6156	13.8119	-18.4852	13.0786	3	0
1240	47751	21.9479	7.39355	6.39237	-5.88605	3	0
1246	11223	2.48441	9.90622	1.43239	7.50235	3	0
1246	46782	2.43396	9.87149	-7.79056	1.39505	3	0
1246	50868	2.37517	9.9564	1.27639	6.16754	3	0
1249	19554	24.2653	6.28805	-1.01271	4.78491	3	0
1249	38528	24.321	6.32135	8.98359	-0.69288	3	0
1251	26420	19.046	8.66475	1.87556	11.8615	3	0
1256	16494	2.92145	6.77068	1.08569	-2.23396	3	0
1256	37975	2.90033	6.71271	-0.961213	-1.64927	3	0
1258	29122	1.24693	8.84158	5.01349	0.0451762	3	0
1260	24527	14.2447	3.34601	4.86617	1.66758	3	0
1260	40438	14.2892	3.45355	6.91973	0.311727	3	0
1261	26880	7.58382	11.1237	-16.0937	-2.30483	3	0
1264	24022	13.1901	8.79452	12.6173	-21.7363	3	0
1269	13251	22.4511	7.08659	-8.12145	3.08029	3	0
1269	25534	22.4003	7.12258	-5.00699	-2.72273	3	0
1270	10375	11.4568	13.9073	-19.8522	35.0109	3	0
1276	11091	21.7303	2.32522	5.6325	0.660733	3	0
1276	23866	21.6836	2.27568	4.35183	-14.4242	3	0
1276	39966	21.8123	2.2931	1.38942	4.43312	3	0
1278	15398	8.23372	4.82782	5.5338	5.68251	3	0
1278	36619	8.10528	4.85872	3.3095	14.9979	3	0
1280	10796	14.0029	9.64064	19.5097	-1.31494	3	0
1280	19765	14.0002	9.74293	19.7144	1.42671	3	0
1287	11258	22.8401	7.91644	5.45759	-0.391058	3	0
1287	23236	22.8002	7.88175	1.35675	8.28388	3	0
1287	31585	22.7471	7.9571	7.2837	0.745124	3	0
1288	37926	20.863	7.21557	2.44849	6.75658	3	0
1289	13193	2.75562	10.8173	-3.50596	-2.06668	3	0
1289	32293	2.84426	10.7473	3.90611	7.71414	3	0
1293	27505	23.2096	6.02056	9.1946	1.7758	3	0
1293	46664	23.2715	5.90237	3.667	4.95203	3	0
1294	46365	24.4868	5.13417	2.67152	7.88169	3	0
1303	48085	2.24435	5.16318	3.18723	-2.09112	3	0
1305	31371	26.3135	2.63964	1.68447	-2.61977	3	0
1307	25725	20.5116	3.82662	3.18495	-3.68745	3	0
1309	32736	10.6422	12.2523	12.2801	0.428727	3	0
1309	38409	10.7253	12.2713	-23.6849	-3.21454	3	0
1309	40435	10.7184	12.3288	11.8546	1.9084	3	0
1310	38813	5.91519	13.394	-5.17732	4.47249	3	0
1311	40961	24.146	9.03203	-1.70346	-10.5919	3	0
1321	30289	21.2224	3.83328	4.59137	-0.0172683	3	0
1321	43325	21.1664	3.94343	3.32305	5.16446	3	0
1321	48475	21.1601	3.82606	1.51885	7.73309	3	0
1326	17171	16.6176	5.38904	5.37881	-5.40993	3	0
1326	23398	16.5169	5.47055	5.18143	-24.4358	3	0
1329	16688	1.95879	7.37666	1.09041	2.78723	3	0
1329	19022	1.861	7.42554	5.53689	-0.30344	3	0
1329	35871	1.9296	7.50081	0.46554	0.493329	3	0
1331	21457	8.89955	2.4128	9.22563	-1.12777	3	0
1331	21845	8.96073	2.46167	-2.11593	7.97047	3	0
1331	44775	8.87029	2.49949	2.21381	-2.73936	3	0
1332	17666	24.4324	6.1938	-0.286809	-1.59657	3	0
1333	10569	13.5332	9.1941	5.84079	-26.0519	3	0
1333	14660	13.5998	9.19742	13.2614	26.855	3	0
1333	22396	13.563	9.10508	17.9448	-1.23942	3	0
1335	50823	13.239	12.4891	36.6336	5.34582	3	0
1339	51295	12.3435	7.6242	0.67204	-1.19945	3	0
1339	52126	12.3124	7.56611	-15.7815	-3.18023	3	0
1341	51574	13.7832	14.9161	136.983	0.793697	3	0
1343	12834	23.1424	4.28781	-4.69577	1.59023	3	0
1343	38665	23.1389	4.22991	2.17471	-3.32192	3	0
1345	12567	20.8662	10.5851	-79.4438	17.3301	3	1
1346	25933	9.21258	1.80493	5.42329	-22.2673	3	0
1346	27358	9.12324	1.89161	3.94324	8.19129	3	0
1347	23633	12.3808	14.1383	0.87005	62.7058	3	0
1349	11802	5.92738	9.44988	-12.1323	3.11861	3	0
1349	23843	5.95229	9.5095	3.03991	10.0333	3	0
1349	24444	5.86617	9.444	3.27022	-8.37982	3	0
1349	30420	5.85511	9.54933	-4.49551	-4.41011	3	0
1355	19397	10.4725	3.97919	-9.56216	2.27805	3	0
1355	39931	10.3451	4.00711	-3.52368	-4.81194	3	0
1355	46878	10.4749	4.04334	5.25968	12.4582	3	0
1357	25807	19.1914	12.1287	-13.1631	13.6264	3	0
1357	41471	19.2729	12.1967	0.961377	-11.0753	3	0
1358	32268	22.1823	2.98321	2.5943	5.39777	3	0
1359	16205	15.6487	15.7126	1.79254	2.50226	3	0
1359	44008	15.6458	15.6508	-27.3381	-18.6866	3	0
1360	18050	16.0775	6.08271	-12.8472	10.8097	3	0
1361	14826	5.26944	4.08118	4.83747	7.67401	3	0
1364	28757	24.6018	3.76671	1.21114	5.60362	3	0
1371	18655	14.5545	14.4176	-1819.49	629.468	3	1
1371	34820	14.5128	14.2949	45.3641	1.11825	3	1
1373	11850	11.0334	15.9321	-8.72931	-4.97733	3	0
1373	12523	10.9964	15.8738	-17.407	6.45869	3	0
1373	36725	10.9015	15.9247	-12.8581	-1.05518	3	0
1375	33575	10.6632	1.51722	0.708726	2.8568	3	0
1375	37077	10.6931	1.61597	4.9151	-0.254873	3	0
1375	39563	10.7609	1.54259	1.12949	1.76246	3	0
1377	12511	1.67006	8.76165	-5.55354	-0.550918	3	0
1377	45169	1.71478	8.80754	3.82193	0.349084	3	0
1379	15728	14.9323	4.6495	8.63851	-0.772694	3	0
1379	33877	14.971	4.71984	-8.85656	23.8108	3	0
1379	43163	14.8654	4.65511	4.08782	10.0491	3	0
1379	52623	14.8751	4.77239	8.68099	-21.4958	3	0
1380	11600	11.1736	6.5905	-7.95777	-9.87231	3	0
1380	13225	11.0916	6.55774	10.6424	14.6034	3	0
1383	33092	20.603	3.24868	7.74244	23.8831	3	0
1383	50232	20.6689	3.37239	3.08442	11.4329	3	0
1385	11777	16.21	12.255	-25.4362	25.2158	3	0
1385	31163	16.2338	12.2007	-2.25146	-25.0891	3	0
1386	48680	19.2176	4.34338	9.13867	-9.29479	3	0
1388	23587	8.59342	8.10739	2.06976	-4.2728	3	0
1388	48265	8.63802	8.16338	0.975472	0.765555	3	0
1390	18439	24.6891	8.37941	2.01643	14.1358	3	0
1390	19275	24.6536	8.32416	8.3977	0.213133	3	0
1390	21488	24.7931	8.31752	10.3211	-0.945049	3	0
1390	36659	24.7626	8.26083	0.910448	5.32676	3	0
1395	31723	24.2576	7.51122	2.60089	-19.1535	3	0
1395	37080	24.2284	7.39917	3.43706	13.0888	3	0
1400	19935	18.3129	1.64383	8.16628	0.58309	3	0
1402	29680	11.1581	3.54497	5.74304	0.639433	3	0
1403	14703	4.85543	15.88	-2.68624	-0.0488665	3	0
1407	22942	18.6917	12.4052	-20.0149	3.03814	3	0
1409	19904	18.5573	11.7656	8.8647	69.1244	3	1
1409	20906	18.5325	11.7049	0.287981	0.518503	3	0
1410	32148	6.67923	12.5026	-6.83017	-4.24813	3	0
1410	45298	6.66137	12.393	-13.0792	-5.24293	3	0
1410	52612	6.71066	12.4278	0.432055	4.05022	3	0
1412	26067	2.18268	15.1881	0.421346	3.11209	3	0
1413	37013	21.5357	9.81775	16.1766	0.552016	3	0
1413	45504	21.6595	9.7967	16.7477	-2.05217	3	0
1417	49296	2.27791	10.2851	0.981708	9.2961	3	0
1418	11542	11.0843	3.09364	2.86435	0.124041	3	0
1418	28246	11.1392	3.12509	7.96411	0.245743	3	0
1418	31155	11.1553	3.01587	9.64591	-4.9305	3	0
1422	28822	4.58778	10.4795	3.19265	-7.31029	3	0
1422	34468	4.69198	10.5105	1.85231	7.30523	3	0
1422	36264	4.6727	10.5965	2.07909	-6.30158	3	0
1422	42069	4.5883	10.6026	1.26612	6.6656	3	0
1424	41016	1.91061	2.33482	1.98702	-0.247506	3	0
1429	38503	19.5284	6.62835	8.1488	0.509255	3	0
1429	46736	19.5703	6.73149	-2.26405	0.870608	3	0
1431	16817	3.009	6.25334	0.380505	2.78389	3	0
1431	18667	2.95937	6.30735	6.17329	-0.200155	3	0
1431	40897	3.08031	6.26784	2.09826	0.754441	3	0
1434	33003	14.5577	15.2135	-41.5794	35.1963	3	0
1434	35049	14.5881	15.3188	-81.6948	45.4556	3	0
1440	35941	19.8399	2.53135	1.40962	-0.523206	3	0
1440	39329	19.8007	2.41169	3.17914	13.5655	3	0
1441	13468	6.77037	14.8945	0.158282	-3.18719	3	0
1442	33575	10.6475	1.41445	5.68891	-2.6834	3	0
1443	14259	3.64386	2.8888	2.4813	-0.23685	3	0
1443	45318	3.70534	2.85977	0.382384	-2.40769	3	0
1444	24017	4.57492	5.58581	2.43986	9.15184	3	0
1446	25436	14.0866	9.17727	11.382	31.3504	3	0
1446	31238	14.1497	9.1665	10.5845	-3.26533	3	0
1446	52706	14.1186	9.29826	23.4597	-3.80212	3	0
1447	29133	14.453	15.4763	0.990338	123.828	3	0
1447	29530	14.428	15.4044	-88.7614	-103.409	3	0
1450	12500	10.2792	1.60971	8.45919	0.627957	3	0
1450	51412	10.223	1.59224	-1.51999	-1.87478	3	0
1452	33942	2.63977	11.4019	-0.946883	-2.09004	3	0
1454	23545	20.8744	6.06331	7.27454	19.2817	3	0
1458	20341	26.7324	8.22434	2.38656	-16.5558	3	0
1458	48834	26.6401	8.18357	8.75183	-0.649385	3	0
1461	28038	3.88428	4.7639	-0.40608	9.37421	3	0
1461	41361	3.93202	4.65782	0.942561	-9.41865	3	0
1462	36350	6.6297	5.38943	0.9347	5.32964	3	0
1464	16801	1.858	12.4289	1.7971	-5.55651	3	0
1469	12268	4.38464	2.48255	1.90297	3.15459	3	0
1470	11864	7.70177	3.94506	2.92551	-0.226736	3	0
1470	18044	7.68682	4.00809	0.339679	-11.5134	3	0
1470	34921	7.80954	3.975	2.06435	13.5732	3	0
1471	10635	15.3172	1.98654	2.86759	10.7276	3	0
1473	17339	11.1785	13.0239	-29.223	2.73779	3	0
1473	31459	11.0863	13.0495	6.73234	4.0061	3	0
1474	13721	10.5984	3.02676	4.10017	-3.37874	3	0
1474	34483	10.5741	2.96659	1.54248	1.19247	3	0
1475	32163	10.4789	9.68768	-2.3955	-23.6407	3	0
1479	29458	8.44409	7.25125	-11.1406	0.975354	3	0
1479	33309	8.37558	7.23761	8.56674	-0.650562	3	0
1479	42198	8.46294	7.3184	2.25082	6.50967	3	0
1480	35434	2.19864	6.10158	-2.7359	-1.47182	3	0
1481	23538	8.91509	12.8135	-17.8788	1.19568	3	0
1486	29090	25.9139	2.70802	-0.766662	-0.0987206	3	0
1486	32412	25.8837	2.76948	2.53308	-3.42034	3	0
1486	33739	25.9994	2.83031	2.26523	-1.81824	3	0
1488	21019	9.49604	13.95	5.17337	-13.9792	3	0
1488	48354	9.46384	13.9983	7.06791	8.24681	3	0
1489	37624	6.32807	8.25759	4.41136	-14.0153	3	0
1491	32737	7.77472	7.78472	2.58534	8.11893	3	0
1492	19008	13.3828	5.63872	2.225	-16.1857	3	0
1492	44018	13.4392	5.53741	11.2793	19.2359	3	0
1492	47502	13.4741	5.68034	9.37895	4.74271	3	0
1495	28400	26.5744	4.6826	1.19301	4.81311	3	0
1497	24334	9.56183	9.78214	-15.6096	-6.04132	3	0
1497	34759	9.55522	9.72491	4.66085	1.85113	3	0
1500	16440	26.7036	5.93595	1.32201	3.8341	3	0
1500	29125	26.7688	5.86139	2.67179	4.31825	3	0
1501	50849	3.29233	4.5644	0.971486	0.773568	3	0
1501	52673	3.34239	4.62028	1.08166	-0.629557	3	0
1503	11075	19.1599	1.73507	9.15647	-0.0147439	3	0
1504	12254	5.38876	2.15769	2.21851	-8.11994	3	0
1504	40474	5.36622	2.09568	-3.2288	1.16309	3	0
1506	46092	24.9469	2.95062	5.46132	0.291327	3	0
1509	41824	10.3523	15.7907	-9.10203	-5.42229	3	0
1513	18955	4.71597	8.82229	3.53943	7.54037	3	0
1521	17262	20.7145	4.60841	16.4371	-1.64274	3	0
1523	22480	7.19304	15.6143	-4.62084	4.50969	3	0
1523	38126	7.10205	15.5753	-2.5782	-2.79727	3	0
1523	52281	7.17575	15.6688	-3.26894	-2.10738	3	0
1524	22634	10.8584	1.9387	0.255951	-1.20105	3	0
1527	22024	16.0416	13.6546	-10.1512	9.91507	3	0
1527	25995	16.0424	13.7823	24.8445	36.8483	3	0
1527	36571	16.1096	13.6555	8.90212	-5.71894	3	0
1528	20270	3.7524	6.921	1.26554	5.39155	3	0
1528	34977	3.63496	6.94226	1.95324	-0.596276	3	0
1530	11077	23.723	6.34874	-1.37471	-2.98138	3	0
1537	51680	10.2045	13.1082	9.09349	-41.2293	3	0
1538	25567	26.8305	8.5776	-5.21473	-11.6423	3	0
1542	28257	21.3785	5.79437	3.26802	-13.5106	3	0
1542	33206	21.4362	5.7486	5.03042	14.8813	3	0
1551	27507	6.97252	7.43824	-1.40709	3.93555	3	0
1551	34696	7.06796	7.4378	11.8704	0.759866	3	0
1551	50589	7.0146	7.34334	5.71825	-9.40746	3	0
1552	17232	5.89983	8.42811	2.46598	-14.527	3	0
1555	24445	2.62017	5.06208	1.43584	-0.127756	3	0
1555	25899	2.73368	5.02427	7.07202	-0.597384	3	0
1556	35493	3.29629	6.23192	4.23448	-0.389198	3	0
1556	48537	3.36135	6.32341	3.12847	-4.72015	3	0
1563	21816	11.2569	2.08044	5.95385	0.796665	3	0
1565	12528	9.96987	14.5569	-3.95238	17.4325	3	0
1568	31418	5.71513	12.0051	1.75015	-5.17447	3	0
1568	50043	5.72614	11.911	0.690541	15.4099	3	0
1568	51623	5.61983	11.9073	3.23486	-10.0772	3	0
1572	24179	9.9046	1.15341	6.53616	0.233568	3	0
1580	14190	15.8214	15.5429	10.3317	10.7431	3	0
1580	44390	15.6974	15.5365	-27.8884	-36.282	3	0
1581	16220	9.68717	15.4537	-8.39479	-12.4765	3	0
1583	21674	2.35394	10.1073	-0.246736	1.80752	3	0
1583	43449	2.26664	10.1728	0.967576	6.01205	3	0
1583	49296	2.31503	10.1971	-7.17245	1.74473	3	0
1584	17964	1.57022	14.8748	-3.11607	-0.661306	3	0
1585	17942	6.84436	2.06835	0.19556	9.33907	3	0
1587	37948	16.1622	3.32986	1.91917	-15.4867	3	0
1587	45337	16.0579	3.27991	-1.00448	-2.11361	3	0
1588	23161	5.09913	4.4933	3.01361	2.65144	3	0
1588	26399	5.24167	4.50677	4.29155	9.97331	3	0
1588	32164	5.21351	4.44767	-4.33191	3.41838	3	0
1590	25536	7.45087	10.5546	4.34794	16.7951	3	0
1590	47693	7.32415	10.5263	6.51623	-4.64488	3	0
1591	16495	7.42609	4.14591	2.54805	7.49313	3	0
1591	27106	7.4802	4.13308	1.52841	-2.06131	3	0
1591	27383	7.51495	4.18096	0.161597	4.10278	3	0
1598	14028	6.66184	10.4449	-6.71701	0.667423	3	0
1598	17893	6.61834	10.3589	2.63319	5.25514	3	0
1598	34966	6.72579	10.4336	3.9964	-6.52686	3	0
1598	42837	6.68872	10.3118	-2.89753	-4.78135	3	0
1613	15544	5.82856	8.18136	3.82838	-9.15276	3	0
1615	12948	5.64792	9.64665	3.37377	3.24562	3	0
1615	24945	5.5529	9.65903	2.04275	3.98555	3	0
1618	15281	18.7642	8.46349	3.90835	-7.45799	3	0
1618	29976	18.786	8.52126	12.1862	-0.318153	3	0
1619	42460	8.90317	7.73032	3.87011	-21.2003	3	0
1621	10162	23.7492	1.76707	-2.93089	0.991393	3	0
1621	18297	23.6783	1.70165	-0.219924	4.63606	3	0
1622	41395	11.6575	3.88381	5.174	-8.45404	3	0
1624	11908	2.14889	7.35932	1.43714	-0.803077	3	0
1644	50177	4.97922	13.3518	-4.71688	3.43565	3	0
1644	52097	5.03571	13.2657	-6.18195	5.17696	3	0
1654	15607	7.18836	6.37901	1.89606	-5.23612	3	0
1654	16104	7.18869	6.47623	2.61161	-0.479739	3	0
1654	45011	7.10213	6.41437	1.9201	5.75885	3	0
1654	45556	7.12413	6.4741	-0.595225	-0.702482	3	0
1657	17526	14.1669	3.63315	5.45207	-7.89287	3	0
1662	10729	17.8413	7.28609	2.39755	-7.24473	3	0
1662	17066	17.9598	7.31455	3.97099	14.8278	3	0
1663	45378	23.6423	9.35907	0.839108	11.6899	3	0
1666	24275	26.3996	8.92042	-6.32602	-6.83249	3	0
1667	19604	24.6022	1.29208	4.17376	0.505763	3	0
1667	23724	24.6885	1.18697	2.83291	-3.67454	3	0
1667	25085	24.6106	1.14559	2.31137	0.185605	3	0
1667	51423	24.5566	1.18196	-1.35305	-1.4243	3	0
1673	19944	9.3724	15.3713	-4.58642	-6.37551	3	0
1675	27914	11.2355	5.86116	4.56272	-3.35081	3	0
1678	16092	3.10628	2.79294	0.482938	-0.561596	3	0
1680	12804	1.41884	7.32512	3.88747	0.084183	3	0
1680	25080	1.38758	7.26812	0.532941	1.06167	3	0
1680	29851	1.38742	7.3776	0.764639	-5.20713	3	0
1683	10531	8.88808	12.2288	-16.8507	-8.53984	3	0
1683	13685	8.81801	12.354	-5.09759	-18.0974	3	0
1690	15133	26.5403	1.81086	1.78072	0.308667	3	0
1692	15587	10.389	2.23357	2.08762	-11.6602	3	0
1692	29578	10.408	2.13389	7.38001	0.134305	3	0
1692	41207	10.45	2.24521	6.75731	3.54514	3	0
1695	26039	15.4554	9.45553	-7.87644	-0.132251	3	0
1695	47433	15.5132	9.54613	19.0788	11.6423	3	0
1695	50446	15.5993	9.45891	2.61192	-7.42905	3	0
1698	47420	3.427	12.3494	-3.42375	-0.760284	3	0
1700	12745	25.411	4.87117	5.95218	-1.48452	3	0
1700	51034	25.5085	4.83144	3.58084	0.212516	3	0
1703	21228	6.78857	2.58783	1.32417	0.145395	3	0
1703	23394	6.7707	2.53498	1.52607	-2.4297	3	0
1703	27816	6.87021	2.54075	3.07389	11.9886	3	0
1707	49891	3.51031	12.741	0.271565	-5.5319	3	0
1708	33255	11.4817	2.3963	6.90626	0.154721	3	0
1708	36447	11.4168	2.40749	8.87638	0.634129	3	0
1710	13097	8.45647	5.44834	-0.369475	-8.12441	3	0
1710	36895	8.55499	5.44561	4.95992	1.63402	3	0
1710	46485	8.45248	5.35806	5.54877	2.6386	3	0
1716	11769	26.0304	3.0925	1.9053	0.0717582	3	0
1716	33739	26.0189	2.95439	2.07868	2.17729	3	0
1719	25881	12.5783	13.1187	-23.2845	12.7975	3	0
1719	36377	12.542	13.1802	17.3099	-17.7754	3	0
1719	42676	12.4883	13.1039	18.2538	77.3945	3	0
1725	33093	17.5314	12.3075	1.95805	34.7373	3	0
1725	41012	17.5303	12.4117	-4.71521	22.2622	3	0
1725	46808	17.5729	12.3594	3.24649	-25.2722	3	0
1727	17691	2.67751	2.51945	2.74949	0.255511	3	0
1727	32860	2.76563	2.56981	1.5754	-0.208681	3	0
1731	38521	1.84547	14.7051	-3.11017	0.946513	3	0
1731	38713	1.77816	14.6446	1.30491	-0.204076	3	0
1733	41009	7.34802	13.7346	-7.29089	7.17765	3	0
1736	32517	24.8379	4.94045	0.943684	0.410907	3	0
1737	39694	26.3817	4.69883	4.88798	0.233966	3	0
1738	44041	20.597	9.81398	8.75612	-1.63869	3	0
1741	17076	26.0952	2.11003	1.90908	-1.45852	3	0
1742	46992	13.4158	9.1204	-12.1431	0.0531785	3	0
1748	36150	18.6619	1.77954	2.02107	-16.3544	3	0
1748	40288	18.7352	1.83524	2.82026	24.208	3	0
1748	49096	18.7538	1.74807	5.30991	-8.46314	3	0
1750	12401	2.84048	13.4522	0.736429	0.873749	3	0
1751	24884	14.0851	11.378	10.7089	-0.422715	3	0
1751	28957	14.1214	11.263	23.3172	-20.5769	3	0
1755	11896	6.43968	8.76797	5.8152	-1.59509	3	0
1761	37196	21.8069	4.11455	4.42441	-26.6921	3	0
1761	47227	21.7121	4.14287	3.96223	3.81316	3	0
1764	18310	12.1815	13.319	-11.7284	-13.5918	3	0
1764	34415	12.1864	13.3861	14.5261	48.0774	3	0
1764	36060	12.1154	13.3056	23.1145	-2.0033	3	0
1772	18633	15.1523	9.36873	22.3177	-8.80717	3	0
1773	12872	11.0912	6.7588	-0.242932	-6.30655	3	0
1773	52213	11.1728	6.76861	12.1045	4.88115	3	0
1775	34241	2.39009	8.47602	3.10123	4.94173	3	0
1775	48902	2.27828	8.4632	1.2959	-0.43613	3	0
1776	12660	26.6503	2.01373	1.28319	1.03076	3	0
1776	27956	26.5942	1.99333	0.426769	0.0368414	3	0
1776	50011	26.6247	2.09421	1.17546	0.205779	3	0
1779	10991	15.1039	1.53356	6.78847	-7.26884	3	0
1779	22079	15.0716	1.6288	7.00556	0.367632	3	0
1779	42289	15.0512	1.53612	5.20229	-0.348333	3	0
1780	33569	7.8192	9.52188	3.63976	-6.29559	3	0
1784	35597	18.4424	7.62462	3.65027	-2.26683	3	0
1784	42170	18.5126	7.68672	12.54	10.5541	3	0
1790	20835	4.50437	5.88337	2.83771	8.54869	3	0
1790	44299	4.59401	5.84094	1.9601	9.05104	3	0
1792	15570	8.68335	11.4956	-3.89166	0.735692	3	0
1793	31961	21.841	1.4417	2.37508	-0.516666	3	0
1793	38670	21.8914	1.41182	-0.0583643	0.380903	3	0
1799	20457	13.231	11.2652	37.8105	55.5065	3	0
1799	33714	13.3021	11.3932	32.407	-3.31726	3	0
1800	22161	8.1095	11.2206	7.72428	-14.5623	3	0
1800	38507	8.03635	11.1094	11.0436	0.123831	3	0
1805	12913	18.2852	3.47219	8.12117	-10.3166	3	0
1805	21495	18.2926	3.40688	-7.47719	0.372242	3	0
1805	44294	18.4233	3.44613	-12.6275	5.65324	3	0
1810	18460	4.43014	12.1854	0.866794	14.322	3	0
1814	10278	6.67793	12.8251	-0.142251	-2.24693	3	0
1814	12938	6.71306	12.9403	-17.7093	-7.26665	3	0
1814	43304	6.80157	12.8684	5.13097	9.69065	3	0
1816	18646	6.97885	2.14213	3.18668	-11.0191	3	0
1816	44327	6.92252	2.25185	2.36161	-0.609942	3	0
1817	39469	2.09228	12.6625	1.99935	3.63481	3	0
1821	20500	7.32922	9.65968	-0.311264	-6.48671	3	0
1821	30319	7.30937	9.76087	-11.976	2.76435	3	0
1821	43903	7.42362	9.7163	0.681074	7.86754	3	0
1822	17527	16.8499	8.72593	12.2955	-0.997426	3	0
1822	51058	16.7724	8.80186	13.9616	-31.0541	3	0
1824	11559	11.299	12.7958	-0.566317	-19.7143	3	0
1824	19255	11.361	12.8883	-1.66126	28.3889	3	0
1834	37745	2.17525	6.93591	1.60664	4.37653	3	0
1834	41596	2.12523	7.04955	-1.75885	-2.27851	3	0
1834	45505	2.07545	6.94957	0.192719	-0.71559	3	0
1835	19841	3.63163	13.8773	-0.481219	-0.913012	3	0
1837	16078	12.9318	15.2513	31.5282	40.9911	3	0
1844	30996	4.12273	5.39806	-1.33682	-3.56785	3	0
1844	39926	4.08357	5.44153	4.17994	-0.0754861	3	0
1847	20643	5.58917	14.0396	-8.84956	0.279983	3	0
1848	12025	15.0006	8.57256	3.0265	-42.8903	3	0
1849	19323	13.9191	7.66792	8.17133	7.03434	3	0
1849	38605	13.9866	7.65394	0.020464	-9.72296	3	0
1850	11079	16.2614	12.4131	11.0088	-29.5218	3	0
1856	37207	14.7282	11.4047	35.9768	-0.581427	3	0
1861	40961	24.2175	9.13643	-0.0563445	-6.27447	3	0
1864	10926	12.0226	11.4702	20.7215	-12.4489	3	0
1864	38856	12.0721	11.5152	-11.4465	56.1938	3	0
1865	10663	16.0023	14.8107	-11.9286	1.33729	3	0
1865	45742	15.938	14.8251	-47.4343	-21.2896	3	0
1870	45117	4.78614	14.8714	0.576692	-2.12059	3	0
1872	46445	17.5518	3.79745	15.5253	1.70873	3	0
1873	13214	9.42561	4.11287	1.77968	8.97223	3	0
1874	21000	20.49	1.23404	1.36171	-4.76054	3	0
1874	25138	20.5414	1.27265	6.22301	0.670736	3	0
1880	32786	3.5385	15.4579	-0.758856	1.18427	3	0
1881	29562	19.4206	9.28083	4.81302	-4.90264	3	0
1882	40244	19.8872	2.99155	2.76104	-18.3604	3	0
1883	33335	22.8965	4.33146	5.41312	-7.73464	3	0
1883	46257	22.9637	4.38643	1.66797	14.7533	3	0
1885	17367	12.2607	5.64157	-1.28808	-10.7318	3	0
1885	23909	12.2924	5.5806	7.52451	-0.119478	3	0
1887	51451	20.6703	10.3578	-0.0585061	1.14319	3	0
1888	29818	7.45139	13.6241	-1.00689	-6.19445	3	0
1899	30430	17.7758	10.0276	13.9118	0.287931	3	0
1899	47165	17.7085	10.0413	3.76102	6.45109	3	0
1900	17945	12.5287	12.5909	-28.0414	-7.91738	3	0
1900	38586	12.5747	12.4929	22.9687	-36.701	3	0
1900	48776	12.5129	12.5325	7.51226	17.4238	3	0
1903	20530	7.96445	10.8868	1.1854	14.719	3	0
1903	51281	8.05214	10.8461	0.81252	6.65368	3	0
1904	36603	2.8287	5.32578	1.54385	0.33962	3	0
1907	28829	6.8498	12.4635	-10.502	-2.63822	3	0
1907	52612	6.81923	12.4051	3.22066	7.07726	3	0
1909	21045	12.58	11.1143	12.1078	8.68792	3	0
1915	11181	9.63134	14.7214	-2.14308	13.7667	3	0
1918	33513	1.91274	1.33355	1.5193	0.137125	3	0
1920	23502	13.498	7.73397	-3.58203	15.5201	3	0
1920	34137	13.3703	7.73502	-5.65567	-7.84298	3	0
1926	13353	8.41511	13.6429	-11.576	4.3405	3	0
1926	46508	8.49204	13.6647	0.0629254	-14.4613	3	0
1926	48610	8.52189	13.569	-7.6128	12.3241	3	0
1928	18511	26.4551	2.38265	1.46452	-1.48445	3	0
1929	19459	9.25618	9.54928	6.90632	18.2504	3	0
1929	23792	9.22786	9.47924	-3.91889	-17.6468	3	0
1929	44204	9.1456	9.59901	-1.95837	1.25391	3	0
1932	19823	15.0381	13.6889	12.4079	-44.8429	3	0
1932	41184	14.9315	13.6467	15.0421	67.2433	3	0
1933	12817	6.44288	8.94834	0.575893	-3.19273	3	0
1933	50873	6.3987	9.05659	2.04929	1.42786	3	0
1937	17570	13.1097	6.22087	-8.5251	-23.8609	3	0
1938	21336	14.326	10.7679	28.3264	78.6436	3	0
1938	40009	14.4205	10.8551	3.09494	-14.0314	3	0
1942	16966	2.68083	14.9464	-0.144123	1.49858	3	0
1944	16795	2.8924	7.32443	1.19912	0.974618	3	0
1944	25300	2.9297	7.26431	4.6253	4.38849	3	0
1944	48157	2.80139	7.21298	5.01965	-9.02254	3	0
1948	32605	25.3887	9.14578	4.53286	4.13639	3	0
1951	43209	15.7876	11.7002	23.3742	65.4299	3	0
1951	52553	15.822	11.5831	14.3131	-52.2188	3	0
1954	11664	12.6202	15.5556	28.0398	-26.2209	3	0
1954	39609	12.7094	15.5352	-36.6903	7.21235	3	0
1957	37163	3.92885	12.0226	-3.92761	-0.325767	3	0
1957	41449	3.99156	12.0194	-2.56528	3.06874	3	0
1957	42447	3.93811	12.1239	-2.19544	1.96479	3	0
1960	35559	14.1056	2.40474	1.39459	1.26263	3	0
1964	21362	8.83917	14.207	-4.27684	10.0648	3	0
1964	47890	8.75432	14.2538	-11.2845	1.53547	3	0
1967	15848	1.57647	4.01896	0.66045	2.56295	3	0
1967	37846	1.51337	4.03145	2.22836	-4.1961	3	0
1969	12548	8.00777	3.63957	1.58255	0.545432	3	0
1969	47019	7.94382	3.63203	3.27031	-0.0777862	3	0
1981	10639	9.14476	8.44395	4.30747	8.72045	3	0
1981	50490	9.11313	8.36707	6.44668	-13.5289	3	0
1986	35927	10.4885	12.0513	-3.12308	3.79588	3	0
1987	33545	7.03086	2.90543	5.04946	0.500046	3	0
1987	52095	6.99149	3.02872	2.36565	-2.32521	3	0
1989	41284	11.9399	6.90931	3.87988	-15.6836	3	0
1989	42127	11.9089	7.01002	13.5342	0.253364	3	0
1989	42133	11.8787	6.89066	10.6084	0.182797	3	0
1992	16267	16.9481	8.33628	2.01373	18.2707	3	0
1992	16901	17.017	8.41424	3.75238	23.5527	3	0
1992	35342	17.0662	8.35121	9.02143	-47.2516	3	0
1993	15422	18.0156	8.92288	13.1294	-1.58889	3	0
1997	22666	8.21047	13.2598	5.04723	-10.3833	3	0
1997	36246	8.22762	13.3553	-12.2244	5.05651	3	0
1999	21859	7.7222	13.8064	-1.48448	-0.455196	3	0
2003	30676	26.8828	2.47053	1.87544	-0.283712	3	0
2005	27501	26.4689	4.00988	0.265678	-0.183451	3	0
2008	27511	7.06954	12.7922	3.94467	2.02341	3	0
2008	51246	7.16922	12.8168	5.26663	-3.69836	3	0
2013	23701	6.53385	14.0124	-3.92584	0.069531	3	0
2013	27376	6.59698	14.105	2.13945	-2.36415	3	0
2013	49880	6.49036	14.1161	-7.21514	0.84138	3	0
2017	27533	10.9358	4.48472	3.80404	-0.52752	3	0
2018	21555	12.7907	6.28969	13.0615	-1.62552	3	0
2018	41534	12.8441	6.33442	-4.25383	0.843345	3	0
2022	27738	3.71029	4.5132	1.95886	-0.428724	3	0
2023	15019	16.5889	6.29205	11.5574	-7.70922	3	0
2025	25735	12.2049	14.38	2.91727	82.0086	3	0
2031	15102	1.30035	12.6975	0.811716	5.14538	3	0
2035	27322	11.2611	5.59142	0.902455	5.7223	3	0
2037	24134	4.00812	13.0035	-5.77835	1.32192	3	0
2037	37179	4.06545	12.9989	-0.580333	-3.67897	3	0
2038	48680	19.3371	4.34478	4.41711	7.13416	3	0
2040	26658	4.51711	15.6839	0.690198	-0.30529	3	0
2040	40296	4.48282	15.6258	-3.02937	2.01414	3	0
2042	21363	23.3647	3.78557	3.30513	-3.764	3	0
2042	43200	23.2911	3.8471	1.58474	7.0211	3	0
2044	13241	14.4718	13.5323	-9.33323	-46.7347	3	0
2044	31969	14.3633	13.4833	16.2976	39.6503	3	0
2046	14295	13.5677	3.23895	5.54259	7.71588	3	0
2046	51581	13.5781	3.17526	0.783336	3.38954	3	0
2049	14366	3.49923	6.76684	5.82419	0.179436	3	0
2049	34977	3.57098	6.86445	0.551578	1.02886	3	0
2049	51840	3.6339	6.81439	6.35416	-0.477156	3	0
2053	16941	26.1107	4.00589	4.61681	-1.00873	3	0
2053	23663	26.1379	4.07028	1.11001	0.951226	3	0
2053	43575	26.2077	4.08253	1.96214	-2.22194	3	0
2054	24000	20.8615	1.19704	1.41753	10.1812	3	0
2055	13182	21.2057	2.47161	4.18021	-2.18511	3	0
2055	31278	21.1226	2.58506	5.13804	-1.11114	3	0
2056	24860	24.7002	4.28123	2.96948	-9.03137	3	0
2056	25279	24.7596	4.22644	2.39952	0.289867	3	0
2056	49769	24.738	4.35551	6.76745	5.94837	3	0
2056	50651	24.822	4.25393	7.86356	0.388504	3	0
2057	19575	22.8827	3.37255	2.2191	-2.71869	3	0
2057	26646	22.7849	3.33623	2.43823	-0.905906	3	0
2057	39059	22.8153	3.39363	6.83159	0.229919	3	0
2059	14054	4.82858	1.33661	0.87918	0.502081	3	0
2059	17677	4.76099	1.35145	5.77838	-0.489439	3	0
2063	30634	12.4105	1.11214	4.17345	0.163321	3	0
2066	16139	24.2776	9.5742	1.46696	-0.666963	3	0
2066	45963	24.2304	9.45912	-12.865	4.6317	3	0
2067	24132	1.88642	13.488	-0.616075	7.48713	3	0
2067	42367	1.85467	13.4302	1.01865	-2.87391	3	0
2070	45380	10.852	3.76212	8.23231	-12.1952	3	0
2075	25744	1.09257	5.75057	3.88099	1.44976	3	0
2079	33227	13.6286	5.5263	-22.7685	6.67381	3	0
2080	15029	16.7489	9.78425	5.60768	-31.9982	3	0
2080	20091	16.721	9.85636	5.23961	37.9475	3	0
2080	28422	16.6875	9.73975	13.5349	42.8605	3	0
2080	49457	16.6372	9.83809	14.4564	-41.9623	3	0
2081	29997	14.2146	13.5063	4.94306	104.781	3	0
2081	31969	14.2921	13.492	50.1588	-0.211679	3	0
2082	17547	15.0044	12.7104	-10.8207	244.183	3	1
2082	20047	15.0986	12.7605	-165.842	162.535	3	1
2082	49787	15.0111	12.8384	27.7437	-0.540633	3	0
2084	25789	11.2413	2.40487	1.41928	-21.0139	3	0
2085	10508	16.2267	4.62726	4.64295	26.9547	3	0
2085	33487	16.2903	4.64096	8.256	-16.9583	3	0
2088	44557	2.70519	9.40546	4.18136	-0.399093	3	0
2088	45456	2.59224	9.40624	4.95623	0.640583	3	0
2090	17064	8.56557	6.29344	6.1659	-8.60606	3	0
2090	23591	8.57382	6.4266	9.55972	-10.0405	3	0
2094	47569	22.2101	6.39917	-0.849658	-1.56944	3	0
2097	13926	16.905	7.74752	-4.81219	-13.0104	3	0
2097	23728	17.0515	7.77345	2.87917	26.5135	3	0
2097	52191	16.9211	7.80883	13.0423	-28.0112	3	0
2097	52670	16.9949	7.68864	19.9422	9.0856	3	0
2099	15691	16.5463	9.34783	28.4728	1.83201	3	0
2100	28063	20.8567	7.65801	-4.53147	-5.33761	3	0
2100	29739	20.9361	7.76196	2.01299	19.8082	3	0
2101	10733	17.7805	2.46106	12.3208	-1.0342	3	0
2101	48993	17.7027	2.51345	0.839747	-11.2388	3	0
2103	39891	8.16756	1.75319	-1.53553	-3.03784	3	0
2103	44119	8.23932	1.752	1.47925	4.23835	3	0
2107	32529	24.5864	9.46308	3.56261	-1.25116	3	0
2108	34252	11.7767	6.27236	6.73647	-18.9913	3	0
2108	49154	11.7557	6.38871	9.86161	-0.495458	3	0
2112	16145	26.8159	5.39733	0.86708	-2.52292	3	0
2112	28762	26.8729	5.37796	-0.937689	4.62596	3	0
2119	11494	9.78379	11.1749	1.9978	2.05107	3	0
2119	14082	9.80409	11.2351	-5.92668	-6.56807	3	0
2119	32156	9.82124	11.1234	6.06855	0.435767	3	0
2124	24392	14.5601	6.45824	-6.67466	5.03903	3	0
2124	36020	14.4697	6.43282	-8.93953	-8.03366	3	0
2127	20756	16.4841	7.58571	4.77778	5.21064	3	0
2133	13778	19.2216	11.6439	7.95713	-15.5452	3	0
2133	17330	19.1058	11.7061	6.19032	1.9295	3	0
2133	33226	19.1605	11.7339	1.14825	6.29833	3	0
2133	43540	19.146	11.6028	-6.7061	5.23428	3	0
2142	10786	3.90018	10.0568	1.5579	3.01085	3	0
2142	16374	3.999	10.1325	1.74405	0.878085	3	0
2142	30065	4.04153	10.0505	2.37568	9.55547	3	0
2142	46815	3.93755	10.1295	-2.06479	-1.30854	3	0
2143	37350	6.25466	1.75877	5.46898	-0.377313	3	0
2147	19728	14.9296	12.4417	28.6043	-29.7045	3	0
2147	45693	15.0336	12.3563	29.0795	-2.41139	3	0
2149	10754	16.8897	9.44068	10.4264	26.2966	3	0
2149	18217	16.9471	9.36721	8.7209	-13.518	3	0
2152	12178	26.5559	3.84793	2.05438	1.79982	3	0
2153	32745	12.0974	2.5337	-9.04712	11.4356	3	0
2162	20014	15.1099	12.5242	4.24956	-6.97001	3	0
2162	31072	15.2285	12.4814	13.4836	-0.209506	3	0
2167	14130	4.2505	10.0724	2.02327	0.660808	3	0
2167	43419	4.17208	10.0948	-12.4023	-0.897747	3	0
2167	49437	4.24445	10.0174	-1.7364	-0.45229	3	0
2168	35693	11.9125	9.03833	9.16111	-22.473	3	0
2169	22060	5.5488	3.42568	4.23993	6.87461	3	0
2170	45372	1.73941	14.9538	0.0831624	2.12556	3	0
2173	22716	23.3281	5.55673	0.987072	9.7504	3	0
2173	41282	23.2886	5.49649	2.1235	-8.1214	3	0
2175	14629	9.79339	12.9371	8.43444	24.1072	3	0
2178	26314	10.8224	8.46066	12.7486	0.0784506	3	0
2181	40845	26.49	7.55566	-0.332585	-3.77292	3	0
2181	41366	26.5701	7.61083	2.00234	-3.57491	3	0
2182	36172	18.5459	8.7943	2.43889	24.0969	3	0
2182	48012	18.5095	8.83992	5.66918	-28.353	3	0
2184	20686	25.8505	6.56851	-5.64726	5.65307	3	0
2184	50195	25.9097	6.67764	0.553707	-15.6148	3	0
2185	44100	22.739	3.81497	-8.23462	-4.9702	3	0
2186	13332	17.6683	4.5239	14.8128	16.884	3	0
2186	14186	17.6482	4.63344	6.92904	-15.9366	3	0
2186	39170	17.7649	4.57808	4.98044	-13.2136	3	0
2186	47536	17.7133	4.6521	11.2043	0.835825	3	0
2188	52204	9.23679	4.93188	1.18175	10.8932	3	0
2189	23277	13.6483	1.08369	0.717806	2.93152	3	0
2190	24564	16.7744	1.15608	5.34615	-1.13045	3	0
2190	39158	16.6797	1.14133	2.98086	-2.70507	3	0
2197	35797	6.64146	6.9877	7.88394	6.12985	3	0
2197	36388	6.76969	6.98275	1.34137	-1.36885	3	0
2198	49158	4.91908	11.6168	-4.30494	-0.162423	3	0
2201	22238	9.8706	6.83838	6.97711	-14.1083	3	0
2207	21342	14.2673	7.92845	-6.46985	9.31026	3	0
2213	34846	19.9359	5.24423	9.18076	-0.946224	3	0
2215	18015	13.9633	5.70916	3.57645	11.7233	3	0
2216	17238	17.0368	12.6844	-6.62435	-34.3505	3	0
2216	49258	17.0837	12.7778	15.2643	32.6516	3	0
2217	42930	21.5718	8.04979	2.47219	-23.6559	3	0
2232	13356	6.13398	14.1386	-5.45989	2.90863	3	0
2232	49767	6.15218	14.1903	0.650758	1.25659	3	0
2234	10864	14.8269	9.46506	1.61677	8.97099	3	0
2234	32447	14.8235	9.52999	1.41426	-11.8818	3	0
[truncated: 44,062 more rows]
