# Supplementary material for: Study on stability analysis of soil nail reinforced slopes under loading based on the discrete element method
Source: PLoS One. 2026 May 26;21(5):e0350163. doi: 10.1371/journal.pone.0350163 (PMC13210361; doi:10.1371/journal.pone.0350163)
Supplement: S1 File — (ZIP) [file pone.0350163.s001.zip › DATA in PFC/0.2_14_20000__balls.txt]

id	x	y	radius	vel_x	vel_y	rotation	disp_x	disp_y	ball_type	ball_stress
6	6.9319	3.88029	0.0663017	4.32803e-07	-5.81171e-07	-6.7784e-05	-0.000258248	-0.000228721	0	930.162
7	24.6989	3.68881	0.0661725	-2.72781e-09	-3.59536e-07	-0.00069031	0.00015688	-0.000112096	0	612.345
12	3.1023	12.1013	0.0509531	1.10812e-07	-1.79542e-06	-0.0023068	-0.000143975	0.000174597	0	24.3145
13	25.4097	9.35943	0.0532987	5.85057e-07	-1.97073e-06	0.00146855	0.000188711	0.000198417	0	160.171
17	9.9173	4.6459	0.0733272	3.01977e-09	-6.12084e-07	0.00501079	-0.000272506	-0.000489291	0	524.751
19	6.01752	5.23215	0.05695	3.47203e-08	-2.55354e-07	-0.00340323	-0.000306422	-0.00024452	0	714.831
21	10.2295	12.1931	0.0736155	1.4291e-06	7.41126e-07	-0.0358665	-0.000528563	-0.00174539	0	51.0591
22	18.9425	5.97749	0.0711969	2.16575e-08	-5.93751e-07	-0.00106634	0.0006083	-0.000794836	0	178.302
23	24.3638	1.33193	0.0743081	-9.07597e-08	-1.58179e-08	-0.00222969	2.58113e-05	-2.3986e-05	0	489.937
24	6.06402	9.74153	0.0702117	2.13672e-07	-2.08617e-06	-0.0073307	-0.000460032	-0.000269534	0	364.332
25	14.8212	8.56212	0.0650594	1.68406e-06	6.35148e-07	-0.00261545	0.000378003	-0.00203775	0	1885.09
32	25.7566	7.94033	0.0623302	3.8356e-07	-1.96458e-06	-0.0051428	0.0001925	8.41625e-05	0	222.856
33	22.9224	1.56807	0.0611813	-6.95485e-08	-8.71153e-09	-0.00437133	6.94981e-05	-4.85397e-05	0	628.81
35	10.6206	10.8687	0.063695	2.15943e-07	6.33908e-07	-0.0204557	-0.00050389	-0.0017487	0	1103.15
36	24.9841	7.43612	0.0704374	1.50232e-07	-1.45779e-06	0.00747373	0.000289831	1.25034e-05	0	419.403
38	1.77345	14.1959	0.0689745	6.35842e-08	-2.68218e-07	-0.000474038	-3.39235e-05	0.000369573	0	80.2907
40	13.1432	6.02744	0.059253	1.88256e-07	1.45379e-06	-0.000485889	-4.20719e-05	-0.00109312	0	334.087
43	12.1089	7.81092	0.0637265	8.28086e-07	1.23449e-06	-0.035799	-0.000249526	-0.00148419	0	937.963
48	5.1561	13.7544	0.0639966	-1.1776e-06	-2.58633e-06	-0.00274469	-0.000209205	0.000172699	0	141.309
50	26.5878	1.31104	0.0517331	-1.27003e-07	-1.21265e-07	0.000436075	3.65428e-06	-1.397e-05	0	495.893
51	2.65741	4.8881	0.0569854	1.18193e-07	-2.04325e-07	0.00339355	-0.00011973	-9.4095e-05	0	294.294
54	15.9726	4.4952	0.0651129	-7.98915e-07	7.91854e-07	-0.0040773	0.000194066	-0.000728085	0	1294.31
55	16.5688	6.08817	0.0526254	-2.88018e-07	-1.94596e-08	-0.00336002	0.000430059	-0.00107039	0	71.3066
56	12.4054	5.52003	0.0661494	5.13788e-09	1.07234e-06	0.00556532	-0.000170535	-0.000885039	0	820.212
57	16.8873	12.9701	0.0582426	7.32311e-07	-2.05409e-07	0.0454909	0.00102696	-0.00244761	0	3304.86
59	25.9235	3.14704	0.0655528	-1.07453e-07	-4.76771e-07	-0.0016184	7.03262e-05	-8.0726e-05	0	437.242
60	13.6514	9.83473	0.0743989	1.20264e-06	2.19441e-06	-0.010576	0.000175478	-0.00245253	0	2012.76
63	15.5646	9.08661	0.0727707	1.78444e-06	-9.28248e-09	-0.0250193	0.000612879	-0.00213269	0	1232.32
66	8.00135	1.56978	0.0646488	2.78954e-07	2.97187e-07	0.00794665	-7.39562e-05	-6.17533e-05	0	779.135
67	5.248	9.42262	0.0715959	8.8769e-08	-8.55741e-07	0.000362627	-0.000379922	-0.00017091	0	250.814
68	12.1247	6.07454	0.0507543	2.80667e-07	-1.45769e-07	-0.00365796	-0.00020066	-0.000990144	0	862.846
69	10.6213	5.97661	0.0718533	7.71415e-07	-8.89989e-07	0.00241782	-0.000358189	-0.000850841	0	1037.03
70	13.4818	3.93092	0.0749461	-9.44832e-07	1.81019e-06	-0.00262209	-6.14949e-05	-0.000531786	0	1074.67
73	15.8605	5.44617	0.064192	-7.11855e-07	4.96208e-07	-0.0158853	0.000228489	-0.000936994	0	481.84
74	14.5503	12.0106	0.061199	1.25605e-06	2.12098e-07	-0.0184761	0.000773458	-0.00365078	0	741.519
76	11.6104	7.57106	0.0540018	8.20978e-07	2.95931e-07	0.00826003	-0.000330467	-0.00136378	0	934.829
77	23.6479	2.41694	0.0628765	-1.89943e-07	2.45839e-08	0.00379746	0.00014542	-8.16046e-05	0	559.293
84	6.35786	15.0585	0.0626555	-1.39387e-06	-4.18486e-06	-0.00570156	-0.000132017	0.000127712	0	150.874
89	23.0964	6.98358	0.0689511	3.75328e-07	-1.31831e-06	0.00700325	0.000503871	-0.00020641	0	580.317
93	23.1176	9.16613	0.0539827	5.78245e-07	-2.01025e-06	-0.00192175	0.000521899	-3.16773e-05	0	693.185
94	21.0506	2.22477	0.0603816	8.56196e-08	-1.51794e-07	-0.00216338	0.000183775	-0.00015331	0	376.722
97	5.32907	12.7046	0.0572822	-5.65268e-07	-2.39201e-06	-0.00329229	-0.000276982	5.67149e-05	0	387.276
106	2.20725	5.67676	0.0610708	-1.11837e-07	-1.89207e-07	0.00222617	-8.96163e-05	-8.66001e-05	0	428.985
107	21.1108	3.40639	0.0530311	-1.43191e-07	-1.13676e-07	-0.00180277	0.000323235	-0.000264558	0	1076.96
109	5.97315	14.5835	0.0657444	-1.31423e-06	-3.80253e-06	-0.00504228	-0.000161129	0.000144757	0	176.763
110	8.77036	8.03417	0.0669978	6.5897e-07	-1.22394e-06	-0.00320776	-0.000534861	-0.000805398	0	710.687
111	17.844	10.1933	0.0660148	2.10667e-06	-1.58163e-06	0.0107464	0.00102064	-0.00168481	0	2996.36
112	18.0353	7.84789	0.0692958	1.9928e-07	-5.01566e-07	-0.00694202	0.000765165	-0.0012731	0	906.377
113	17.5473	4.56106	0.0664494	-2.43568e-07	1.47562e-07	-0.000696181	0.000326645	-0.000690624	0	529.464
116	3.79737	6.03267	0.0724108	6.79999e-07	7.88459e-08	-0.000462784	-0.00021863	-0.000122177	0	301.34
117	12.7588	14.4427	0.0528143	1.25779e-06	2.94551e-06	0.0409136	-0.000351389	-0.00464372	0	6973.99
123	3.7349	14.4003	0.0732345	-5.23954e-07	-1.32021e-06	-0.00533866	-9.64326e-05	0.000309595	0	122.812
124	11.2078	10.6421	0.0520857	1.91762e-07	2.22235e-07	-0.0077577	-0.000408217	-0.00200324	0	181.719
125	2.27239	6.99567	0.0506884	1.99302e-07	-6.20328e-07	0.000925884	-0.000109671	-5.2349e-05	0	307.168
126	4.89835	7.60161	0.073449	1.47188e-07	7.85831e-09	-0.00163127	-0.000323329	-0.000155342	0	712.496
129	13.5426	1.84448	0.0556184	-3.12516e-07	4.38385e-07	0.0057207	-1.85254e-05	-0.000132942	0	266.001
130	5.27543	14.7265	0.0635387	-5.7575e-07	-2.34674e-06	-0.00503478	-0.00013158	0.000234277	0	82.8529
132	7.3549	3.4869	0.0612998	4.3289e-07	-6.41101e-07	0.00369082	-0.000247603	-0.000236319	0	454.829
135	7.23349	7.45343	0.0671837	1.93501e-07	-1.4132e-06	-0.0018923	-0.000470697	-0.00046912	0	613.094
138	25.7798	9.51698	0.0738569	4.27947e-07	-1.93914e-06	0.00878828	0.000146335	0.000250298	0	713.913
139	7.22373	1.69712	0.0508491	4.25123e-07	2.8581e-07	0.00248869	-8.3269e-05	-7.28568e-05	0	121.148
140	3.50882	14.8085	0.0542148	-1.63387e-07	-1.34047e-06	-0.00418154	-6.75235e-05	0.000337822	0	138.38
144	14.5285	2.15239	0.0719444	-3.48377e-07	8.85876e-07	0.00664484	6.52105e-06	-0.000180721	0	618.079
146	13.2249	11.9975	0.0729542	-1.02343e-08	1.72486e-06	-0.0247885	0.000240774	-0.00366777	0	370.943
147	8.8842	13.855	0.0591766	-3.15338e-07	-9.30175e-07	-0.0261579	-0.000376368	-0.000826542	0	601.211
148	17.8639	2.0455	0.0685789	-5.48188e-09	-1.24575e-07	-0.000155788	0.000149067	-0.000211616	0	883.603
149	25.6581	9.72368	0.0702225	5.57483e-07	-2.01425e-06	0.0112289	0.00015859	0.000252754	0	99.4913
151	11.4204	4.26019	0.0606199	-1.55409e-07	1.92568e-06	0.00141163	-0.000217279	-0.00052104	0	828.958
152	7.86451	3.30459	0.0747382	5.25251e-07	-6.03099e-07	-0.00403009	-0.000243894	-0.000228811	0	359.201
154	5.82174	15.3733	0.0540798	-6.8138e-07	-2.66878e-06	-0.00337189	-9.65905e-05	0.0002277	0	66.9226
156	16.3831	8.07094	0.0594527	2.73038e-07	-3.38066e-07	0.013497	0.000640266	-0.00162982	0	775.089
158	20.4827	5.75506	0.056673	2.26223e-08	-5.03259e-07	-0.00179738	0.000548421	-0.000512839	0	965.599
159	26.4531	8.16635	0.0580336	7.53935e-08	-2.29228e-06	0.0101275	8.54683e-05	0.000118766	0	723.014
164	19.2286	1.82708	0.0662468	8.32018e-08	-3.91337e-07	-0.00481245	0.00014855	-0.000118483	0	1279.06
165	8.84851	14.974	0.0686752	-1.06881e-06	-6.18705e-07	-0.0179981	-0.000125823	-0.00062882	0	197.981
166	23.9165	2.38449	0.0612084	-1.6056e-07	1.74364e-08	0.00474545	0.000127167	-8.5962e-05	0	672.952
168	25.6811	4.3589	0.0728704	-1.72045e-08	-8.284e-07	0.00125251	0.000107861	-9.84099e-05	0	273.051
169	1.19923	11.8625	0.0650754	2.05972e-07	-1.46219e-06	0.000961985	-1.61451e-05	0.000236238	0	82.026
174	14.937	15.3374	0.0549835	4.73803e-08	1.33448e-06	0.104502	0.000367527	-0.0044566	0	970.464
176	8.09137	12.6064	0.0631689	4.74937e-07	-2.25653e-06	-0.00875746	-0.000508372	-0.00063953	0	379.058
179	4.71627	5.61787	0.0500627	7.34334e-07	-7.95493e-08	-0.000743202	-0.000260205	-0.0001748	0	546.389
180	1.94288	1.67025	0.050051	-2.30656e-07	-3.53472e-07	-0.000789489	-1.61564e-05	-2.9627e-05	0	365.875
182	13.0517	6.11316	0.0661618	2.8603e-07	1.18488e-06	0.00274814	-6.20498e-05	-0.00111968	0	256.021
183	3.90538	15.7086	0.0625571	4.06875e-07	-1.50114e-06	-0.00367726	-3.57166e-05	0.000364693	0	90.0376
184	17.0662	12.2449	0.0654121	8.32845e-07	-3.88479e-08	0.00636337	0.00102739	-0.00223677	0	780.421
185	13.8034	8.41005	0.0716066	2.94907e-06	1.84089e-06	-0.00171557	0.000106741	-0.00194684	0	1160.44
189	23.553	5.43148	0.0509866	-4.14211e-08	-8.43545e-07	0.000727449	0.000365187	-0.000180476	0	483.943
192	3.97371	10.6911	0.0714068	-5.8951e-08	-1.23278e-06	-0.00141062	-0.000254142	4.60491e-05	0	181.688
193	3.08903	15.3688	0.0615546	3.69951e-07	-1.35925e-06	-0.004246	-2.89716e-05	0.000384018	0	65.5333
194	14.663	14.078	0.055082	5.43589e-07	-2.73474e-07	0.00806091	0.000743636	-0.00497844	0	2602.59
198	14.053	5.62451	0.0582414	-3.82265e-07	2.28167e-06	-0.00793402	3.47933e-05	-0.00102828	0	1765.7
201	12.1253	5.34452	0.0569031	2.09539e-08	1.26406e-06	0.00908517	-0.000215079	-0.000837994	0	2054.63
204	14.5754	7.87956	0.0697578	9.07638e-07	1.30067e-06	0.0267491	0.000270944	-0.00174096	0	1717.05
211	20.4777	3.32354	0.0738337	-1.61776e-07	-6.66949e-08	0.0026767	0.000328047	-0.000320595	0	430.284
213	19.0322	7.9732	0.0544855	1.91807e-06	-1.06495e-06	0.0124256	0.000844099	-0.000980726	0	1881.22
214	26.8173	8.96337	0.0569992	1.53564e-07	-2.31707e-06	0.00477729	3.55395e-05	0.000239173	0	116.716
215	21.7419	8.56859	0.0660345	1.2415e-06	-1.49796e-06	0.0131126	0.00071031	-0.000390643	0	645.933
221	21.8932	1.94607	0.0539172	-1.64296e-09	-8.02101e-09	-0.00234237	0.000135785	-0.000101672	0	1538.72
222	13.6852	11.9118	0.0686692	6.59741e-07	1.66293e-06	0.00335614	0.000421759	-0.00355599	0	1401.33
224	26.3887	1.79019	0.0619406	-1.7633e-07	-2.86707e-07	-0.00110901	1.72573e-05	-3.5398e-05	0	524.34
225	16.577	11.7344	0.0542313	1.39736e-06	-1.81985e-07	0.0188043	0.00103249	-0.00243975	0	2916.71
226	11.0653	9.13866	0.0668501	2.88443e-08	-3.92123e-07	-0.00490466	-0.000509461	-0.00162117	0	1211.39
230	3.47222	1.07338	0.0538894	-3.60647e-08	-6.9284e-08	0.00179674	-6.90209e-06	-4.51907e-06	0	268.225
231	16.4845	1.55665	0.0716493	-5.6345e-08	4.34063e-08	0.00202193	3.21884e-05	-9.41877e-05	0	1349.37
232	20.6492	7.96346	0.0732421	1.64087e-06	-1.53728e-06	0.00615043	0.000824572	-0.000623266	0	228.941
233	18.1563	13.1415	0.0515218	8.40681e-07	-1.39452e-06	0.0300392	0.00084275	-0.00154832	0	614.894
237	20.4934	2.31249	0.0568839	7.98113e-08	-2.09328e-07	-0.00899805	0.000187173	-0.000136242	0	1275.8
238	12.4558	10.1412	0.0522518	2.1407e-08	7.77001e-07	0.0164431	-0.000156264	-0.00233543	0	430.335
245	7.5188	3.33252	0.0743509	5.07289e-07	-4.7673e-07	0.00156077	-0.000230366	-0.000216319	0	394.438
246	12.5747	4.88399	0.0579262	-2.65651e-07	2.04891e-06	-0.00480003	-0.000142991	-0.000790186	0	244.841
247	14.3966	7.69959	0.0744534	9.18716e-07	1.68577e-06	-0.00801122	0.000197217	-0.0016718	0	2189.24
249	23.2576	6.1589	0.056453	1.48866e-08	-1.00685e-06	-0.00305117	0.000428297	-0.000213353	0	539.185
251	14.1772	15.1399	0.0670332	4.05571e-07	8.85145e-07	-0.0454495	0.000443062	-0.00641034	0	4436.19
254	8.9795	8.3612	0.0676596	5.4453e-07	-3.01503e-07	-0.0262523	-0.000581129	-0.000871132	0	688.873
259	4.26224	4.91885	0.0518508	5.81196e-07	-1.70438e-07	-0.00134993	-0.000214926	-0.000128297	0	830.607
265	20.8438	6.85272	0.0744524	5.00401e-07	-1.90105e-06	-6.01736e-05	0.000681356	-0.000575484	0	830.909
268	7.03365	5.41207	0.0659841	1.53638e-07	-2.97305e-07	0.00106368	-0.000357133	-0.000332458	0	535.723
270	17.935	6.54708	0.0722776	4.77023e-09	-2.77678e-07	-0.0224394	0.000613112	-0.00102932	0	1548.71
271	7.29938	6.06193	0.0599637	1.71044e-07	-8.33361e-07	-0.0034402	-0.000418463	-0.000391687	0	495.955
273	22.8219	8.04262	0.063691	6.09502e-07	-1.67482e-06	-0.00170432	0.000557769	-0.000189419	0	281.703
277	2.35295	13.3472	0.0580283	4.54642e-08	-1.53872e-06	0.000560012	-7.10915e-05	0.000310044	0	72.7881
280	13.6859	9.11224	0.0734476	2.84848e-06	2.87207e-06	0.0010484	0.000114941	-0.00215799	0	883.746
282	12.1257	12.4736	0.054446	1.16762e-06	2.60593e-06	0.0234204	-0.000345139	-0.00303323	0	2426.38
284	12.6734	5.89996	0.0564164	-2.25784e-07	1.20989e-06	-0.0149712	-0.000152863	-0.000989725	0	1241.62
286	20.0221	3.42462	0.0677922	-1.86555e-07	-4.49001e-09	0.000187838	0.000330312	-0.000319382	0	321.183
288	11.7381	7.86093	0.0547113	3.26687e-07	-4.51901e-08	-0.00879531	-0.000314732	-0.00145974	0	1627.6
289	14.8591	15.2355	0.0731574	-8.28785e-08	4.95097e-07	0.0697917	0.000441459	-0.00476646	0	3021.02
290	26.7059	4.9465	0.0655788	4.07963e-08	-1.78189e-06	-6.49902e-05	2.59105e-05	-7.77062e-05	0	667.774
293	2.84564	15.1418	0.0677	-9.80897e-08	-1.26461e-06	-0.0023903	-3.91894e-05	0.000382464	0	151.037
295	3.71633	10.8221	0.0683585	2.37594e-08	-1.383e-06	-0.00680127	-0.00024676	5.95741e-05	0	102.345
298	14.7024	14.5793	0.0720911	2.06948e-06	3.99229e-07	0.0188339	0.000389623	-0.00504479	0	3242.53
300	5.89307	5.5717	0.0512414	-7.78752e-08	-7.72485e-08	0.000363227	-0.000314421	-0.000247085	0	555.165
301	17.2084	8.10689	0.0575657	5.33428e-07	-4.96648e-07	-0.00422711	0.000740034	-0.00144295	0	1445.84
304	25.2697	4.24222	0.0742154	-4.25576e-08	-6.50236e-07	5.67399e-05	0.000133281	-0.000112531	0	175.765
305	1.97056	13.7817	0.0640556	-2.46343e-08	-1.28861e-06	0.000765406	-4.66649e-05	0.000334825	0	92.8303
306	22.2591	6.81259	0.0674183	4.38716e-07	-1.53786e-06	-0.0008288	0.000567453	-0.00030472	0	503.669
310	11.0806	5.89906	0.0656974	6.7278e-07	-4.79209e-07	-0.0064688	-0.000304333	-0.000862229	0	1826.88
312	19.1145	8.60365	0.0507272	2.63339e-06	-8.4844e-07	-0.00299655	0.000929858	-0.0011142	0	1950.87
313	18.2024	1.94927	0.0586009	4.1296e-08	-2.89747e-07	0.0025122	0.000138751	-0.000168037	0	1176.27
315	6.35541	2.39803	0.0668322	6.18417e-07	-1.1995e-07	0.00738487	-0.000143199	-9.05222e-05	0	222.143
319	4.1283	8.57408	0.0736573	-5.03208e-08	-1.63736e-07	0.00647702	-0.000278624	-7.75451e-05	0	482.955
327	3.83319	15.6057	0.0632286	3.25042e-07	-1.29676e-06	-0.00290789	-3.82375e-05	0.000364244	0	78.8206
328	18.2354	11.5946	0.0696034	2.49219e-06	-2.65217e-06	0.0297694	0.000993792	-0.00158449	0	360.555
330	1.21978	14.9018	0.0605822	5.3257e-07	-1.35363e-08	-0.000194456	-1.40645e-05	0.000411253	0	76.2341
332	1.48536	14.7237	0.0564883	-1.01767e-07	-8.46898e-08	0.000347143	-2.11725e-05	0.000397972	0	93.5133
336	25.4617	8.39738	0.0502189	5.45262e-07	-1.74416e-06	0.00317961	0.000206469	0.000112878	0	1024.41
338	26.4639	7.69457	0.0515005	-4.14659e-09	-2.40696e-06	-0.000425355	6.72331e-05	7.64962e-05	0	795.841
339	23.6741	4.3534	0.0732215	5.36729e-10	-7.18745e-07	-0.00106917	0.000282008	-0.000163899	0	561.879
341	26.4769	3.41591	0.0654933	-1.4224e-07	-9.58441e-07	0.000105228	2.85702e-05	-7.07083e-05	0	500.14
342	26.3377	5.59702	0.0571704	9.23739e-08	-1.8815e-06	0.000997579	7.95937e-05	-5.98149e-05	0	608.352
348	5.38661	13.0579	0.0659875	-7.86792e-07	-2.79466e-06	-0.0107452	-0.000265643	9.3303e-05	0	192.512
350	8.59099	8.29534	0.0516838	3.02841e-07	-1.04021e-06	-0.00354119	-0.000559179	-0.000814286	0	1541.83
354	24.6079	2.62065	0.0666467	-1.33926e-07	-1.68422e-08	-0.00356333	0.00012476	-9.68007e-05	0	238.402
355	13.3461	12.4105	0.0748768	-3.8122e-07	1.63495e-06	0.0106923	0.000221632	-0.00383575	0	1119.08
358	26.4743	9.14652	0.0682527	1.04489e-07	-2.08468e-06	-0.00165071	7.59211e-05	0.000234463	0	259.352
359	13.8758	5.0403	0.0661344	-1.05349e-07	2.04572e-06	0.0179646	-2.18768e-06	-0.000891853	0	1494.22
362	5.95795	10.0815	0.0740584	2.00222e-07	-2.38338e-06	-0.00456864	-0.000436248	-0.000238392	0	643.072
363	14.7788	13.1603	0.0548778	5.91001e-07	4.45085e-07	-0.0325522	0.000835913	-0.0041497	0	4430.45
366	26.678	5.17956	0.0620491	5.21018e-08	-1.84409e-06	0.000750733	2.94555e-05	-7.97981e-05	0	649.886
368	5.36828	7.77095	0.0683189	-9.73358e-08	9.79561e-08	0.00114305	-0.000352827	-0.000234848	0	91.3831
370	10.4828	14.8398	0.0502697	-2.20251e-07	1.78677e-06	-0.0236022	-0.000236511	-0.00159744	0	488.799
373	10.0471	5.42172	0.0746167	3.31021e-07	-6.53676e-07	0.0108337	-0.000388115	-0.000658292	0	864.682
374	4.6538	1.55564	0.0681705	1.00888e-07	-4.1774e-07	0.00487756	-3.86819e-05	-2.50425e-05	0	152.316
375	2.90254	3.71659	0.0650516	1.55104e-07	-4.50003e-07	0.000764389	-8.93591e-05	-8.89725e-05	0	228.059
376	10.8869	2.97678	0.0744426	4.07946e-07	1.51308e-09	0.008366	-0.000137868	-0.000314971	0	1322.01
383	7.8895	8.26501	0.0566434	5.28178e-07	-1.63639e-06	-0.0159147	-0.000536507	-0.000622399	0	663.444
384	7.09534	9.0543	0.064401	6.16188e-07	-1.49757e-06	-0.000483309	-0.000513913	-0.000471807	0	867.552
388	21.7219	9.48359	0.0697648	1.89661e-06	-1.13427e-06	0.00678532	0.000734873	-0.000349135	0	663.781
395	4.95799	9.35147	0.067038	-4.20267e-08	-6.34354e-07	-0.00324813	-0.000337574	-0.000133821	0	567.986
400	19.3415	9.07982	0.0552619	2.59286e-06	-4.1311e-07	0.0232293	0.000949785	-0.00103524	0	795.904
403	26.7388	7.15462	0.0706882	6.54445e-09	-2.58179e-06	0.00279349	2.39989e-05	4.50315e-05	0	642.79
406	3.3375	10.836	0.0665292	-9.35955e-09	-1.65093e-06	-0.000882824	-0.000189126	9.17682e-05	0	241.335
407	5.08038	7.327	0.0659139	1.22321e-07	1.13705e-07	-0.00265062	-0.000338012	-0.000185553	0	507.231
408	3.40888	1.76996	0.0708068	1.22113e-08	-3.78831e-07	0.000973135	-4.06019e-05	-3.60678e-05	0	237.875
409	6.53524	8.44245	0.0738786	1.40162e-07	-1.53825e-06	-0.00488592	-0.000473709	-0.000372717	0	508.354
410	13.2175	8.11867	0.0540482	1.65449e-06	8.1642e-07	-0.0149476	-2.26208e-05	-0.00171936	0	1055.82
413	23.2312	1.92231	0.0680833	-1.92414e-07	2.32334e-08	-0.00271881	9.9418e-05	-4.43205e-05	0	87.9656
416	4.25218	6.01368	0.0649273	8.09082e-07	-5.24949e-08	0.00147868	-0.000229222	-0.000134368	0	284.273
421	24.8837	1.529	0.0636026	-1.6049e-07	4.91642e-09	-0.00411912	3.99471e-05	-3.36257e-05	0	486.598
423	12.8725	4.54681	0.0538369	-6.03073e-07	1.69045e-06	0.00309797	-0.000147202	-0.000714274	0	896.033
425	17.7157	7.712	0.0635653	2.54107e-07	-3.99795e-07	0.0185582	0.000738573	-0.00128113	0	2038.33
426	10.3504	7.54591	0.052616	6.03676e-07	-1.11525e-07	-0.0146914	-0.000433343	-0.00105693	0	345.378
428	8.32829	5.78418	0.0518119	7.57139e-07	-9.18083e-07	-0.000789741	-0.000408468	-0.000537549	0	952.496
431	21.8389	5.81537	0.0590341	2.09421e-08	-6.49179e-07	-0.00101488	0.000527219	-0.000348223	0	803.546
434	25.7574	5.21316	0.0574064	-1.01694e-08	-1.3902e-06	-0.00638125	0.000130908	-8.39128e-05	0	824.675
436	18.036	9.83535	0.0665746	1.66344e-06	-1.8106e-06	0.0187673	0.00109264	-0.00159965	0	1361.87
437	14.5991	13.3981	0.0621401	-7.18494e-08	6.13384e-07	0.0352917	0.000897138	-0.00461699	0	2881.16
440	17.0169	6.69938	0.073674	-2.87829e-07	3.27604e-08	-0.00129056	0.000559105	-0.0011912	0	1106.42
442	8.30224	11.5572	0.073583	8.36951e-07	-1.40628e-06	-0.0095564	-0.000560621	-0.000791775	0	839.288
443	5.71591	10.0352	0.0607451	3.88978e-08	-1.97268e-06	-0.00435959	-0.000416049	-0.000202533	0	717.654
444	16.5878	10.6088	0.0708922	2.31527e-06	8.0731e-08	0.00861623	0.00113798	-0.00224884	0	1875.19
445	1.98817	15.7229	0.0627039	-4.50448e-07	-3.06833e-06	-0.000789977	4.29571e-06	0.000443412	0	84.1555
449	22.1713	3.71291	0.0625854	1.30208e-07	-2.22969e-07	0.00267766	0.000300101	-0.000235249	0	417.14
451	5.15325	3.47103	0.0541923	3.10353e-07	-1.04352e-06	-0.00355327	-0.000192203	-0.000130662	0	449.269
452	12.9269	5.38255	0.0685271	-1.38955e-07	2.00555e-06	-0.00833042	-0.000143946	-0.000880745	0	971.114
453	15.6275	13.3266	0.0664688	2.23158e-07	-4.7084e-08	0.022246	0.00105249	-0.00360933	0	2568.62
454	11.9995	12.8689	0.064013	1.0581e-06	2.45301e-06	0.000865131	-0.000339473	-0.00309203	0	1222.09
455	8.20367	12.3678	0.0670414	6.72707e-07	-2.10501e-06	-0.0230499	-0.000532565	-0.000681674	0	772.139
457	19.9021	7.68274	0.0674014	1.12484e-06	-1.09864e-06	0.00267288	0.000814271	-0.000757997	0	1217.05
459	1.26321	3.62536	0.0720698	8.76508e-08	-4.38003e-07	0.00198974	-1.5236e-05	-7.03723e-05	0	249.624
460	19.443	12.0329	0.066915	2.21636e-06	-1.51887e-06	0.0246363	0.000787525	-0.00102245	3	598.751
461	13.5494	15.5419	0.0554754	1.21083e-06	2.32277e-06	-0.0521713	-0.00112243	-0.00752515	0	18418.3
465	9.68804	7.40309	0.0749948	6.43368e-07	-1.07817e-07	-0.0105259	-0.000473533	-0.000947545	0	607.041
468	7.91124	11.7179	0.0605431	9.17645e-07	-2.5537e-06	-0.0146327	-0.000538852	-0.000650576	0	156.965
470	3.68901	6.26181	0.0523271	7.61451e-07	3.96945e-08	0.00194565	-0.000207549	-0.000113477	0	624.723
472	2.23204	1.46518	0.071164	-2.32289e-07	-3.371e-07	0.00264703	-1.49417e-05	-2.56694e-05	0	205.223
473	4.93308	5.39624	0.0526372	6.66991e-07	-2.81865e-07	-0.00310819	-0.000267151	-0.000191775	0	521.759
474	25.8455	1.11578	0.0640883	-7.68667e-08	7.21809e-10	-0.00222272	8.82911e-06	-2.61684e-06	0	77.9148
480	8.83964	4.12002	0.0694584	2.11534e-07	-8.68631e-07	0.00360382	-0.000291281	-0.000380444	0	547.093
483	23.1567	5.83082	0.0664931	-1.63208e-08	-8.86766e-07	-0.000559826	0.000416768	-0.000216357	0	689.504
486	8.54411	15.2015	0.0627767	-7.64273e-07	-1.60717e-06	-0.0191254	-8.59303e-05	-0.000447246	0	284.962
488	23.5858	5.75103	0.0573331	-4.09582e-10	-9.11147e-07	-0.000226932	0.000373462	-0.000181671	0	826.696
489	16.7058	7.93982	0.0578933	3.70566e-07	-1.37022e-07	0.0070663	0.000657767	-0.00158423	0	2347.14
491	25.2638	5.44098	0.0663825	-2.3538e-08	-1.12362e-06	0.000613717	0.000190157	-0.000102628	0	829.019
496	14.3669	12.4731	0.0533871	6.00612e-07	-2.42169e-07	0.0161697	0.00095884	-0.00401794	0	4138.78
499	18.7706	1.5626	0.0702159	4.96381e-08	-3.20425e-07	-0.0022923	8.30505e-05	-0.000102418	0	832.847
507	25.0761	1.86614	0.052702	-2.54169e-07	1.96162e-08	-0.00225211	4.69862e-05	-5.00696e-05	0	724.931
512	17.9354	13.9916	0.0508849	8.68979e-07	-5.92226e-07	0.0234721	0.000631858	-0.00160566	0	797.85
517	25.5074	7.50418	0.0578825	1.57379e-07	-1.79721e-06	0.00330101	0.000229044	3.94553e-05	0	159.516
522	23.5882	1.35236	0.0605552	-2.23645e-08	2.20646e-09	-0.00414137	3.03873e-05	-2.01926e-05	0	459.755
523	8.83801	1.08491	0.0585388	9.20757e-08	1.14232e-07	-0.00171505	1.52921e-06	-2.74693e-05	0	151.201
524	19.1791	3.8099	0.0588156	-3.27548e-07	1.83672e-07	0.00436165	0.000369392	-0.000431956	0	960.596
525	15.3622	3.26945	0.0660034	-6.87253e-07	9.88883e-07	0.00738835	0.000112779	-0.000435744	0	1484.26
527	8.55815	3.99856	0.0564019	2.99392e-07	-9.62424e-07	-0.00466666	-0.000286933	-0.000359924	0	272.516
530	20.7019	6.80894	0.0741585	3.55362e-07	-2.12478e-06	0.00276801	0.000687351	-0.000585272	0	898.144
532	9.99984	9.947	0.0624988	4.85189e-07	-2.31333e-08	-0.000665027	-0.000564742	-0.00137423	0	882.668
539	11.1119	4.93284	0.0728112	4.13502e-09	7.70779e-07	-0.00112105	-0.000266681	-0.00068857	0	2209.61
540	4.63421	14.238	0.061307	-1.01659e-06	-1.81384e-06	-0.00420779	-0.000143459	0.000248143	0	141.824
541	7.96487	13.9235	0.0589606	5.63272e-08	-2.18464e-06	-0.0293717	-0.00032433	-0.000430002	0	371.607
544	3.30903	9.87942	0.0598369	4.51777e-07	-1.52196e-06	-0.00513583	-0.000209558	1.89556e-05	0	511.875
545	12.2331	15.4695	0.0720506	1.10972e-06	2.79948e-06	-0.0453441	-0.000268425	-0.00345654	0	533.273
546	11.9442	12.0478	0.0701651	4.8561e-07	1.76872e-06	-0.0137584	-0.000320428	-0.00280542	0	2456.62
547	15.9283	7.49742	0.0581319	2.55079e-07	3.27854e-07	-0.0154286	0.000552669	-0.00153475	0	216.73
548	4.8296	8.93062	0.0531474	-2.15713e-07	-2.22322e-07	-0.00231539	-0.000325598	-0.000140282	0	936.122
550	20.5882	6.37295	0.0700979	2.48539e-07	-1.26501e-06	-0.0110768	0.000673738	-0.000551233	0	736.245
552	2.54181	14.2889	0.0543431	-7.45648e-09	-1.7097e-06	-0.00321292	-6.67322e-05	0.000349845	0	118.176
557	20.5406	4.73127	0.0743363	-1.04108e-07	-9.12206e-08	0.00426693	0.000477877	-0.000415081	0	916.161
559	6.96427	6.04059	0.050317	1.17653e-07	-5.6634e-07	-0.00111366	-0.000415889	-0.000380403	0	738.962
560	15.4721	13.3109	0.0748306	-2.37299e-07	1.0001e-08	-0.0233688	0.000986312	-0.00372555	0	2403.75
563	16.1391	7.16585	0.0688686	-1.24435e-07	2.93957e-07	0.00159939	0.000534012	-0.00137221	0	2173.13
565	11.2753	15.9303	0.0677077	3.78609e-07	3.42552e-06	-0.0496214	0.000258986	-0.00205415	0	164.012
566	5.35364	4.21341	0.0615532	4.56891e-07	-5.48364e-07	0.0105091	-0.000229791	-0.000171927	0	704.614
567	7.82312	8.36173	0.0606749	4.85711e-07	-1.76957e-06	-0.00723871	-0.000531316	-0.000594317	0	101.403
570	23.7995	2.76166	0.0505607	1.79329e-09	1.1776e-08	-0.00295205	0.000164048	-0.000112677	0	725.732
574	15.042	6.71026	0.0505279	-2.77006e-07	2.06098e-06	0.0180905	0.00025071	-0.00126447	0	1499.91
577	24.4862	1.67694	0.0527173	-2.06301e-07	1.59919e-08	-0.00169916	6.62753e-05	-4.63914e-05	0	150.505
582	20.7735	6.57916	0.0721215	3.28505e-07	-1.85588e-06	-0.00137745	0.000667395	-0.000563077	0	1156.52
585	15.6668	1.88577	0.0589638	-1.73292e-07	4.70511e-07	-0.00045528	2.55999e-05	-0.000157978	0	1386.92
587	14.8631	4.49278	0.0524154	-8.28621e-07	1.32955e-06	0.0129202	0.000152422	-0.000726824	0	1712.06
588	16.3954	12.496	0.0617713	6.77382e-07	-9.49629e-08	0.00980191	0.00107739	-0.00275127	0	2643.74
592	12.5389	11.316	0.0748549	7.15554e-07	1.61187e-06	-0.0152785	-0.000121614	-0.00285933	0	568.156
598	12.3721	15.4021	0.0615193	1.31656e-06	2.91273e-06	-0.071225	-0.00037369	-0.00373515	0	1978.22
599	11.5502	2.89425	0.0683366	-6.83205e-08	8.43807e-07	0.00504184	-0.000108253	-0.000319465	0	137.333
600	7.67517	10.222	0.050801	1.08717e-06	-1.15958e-06	-0.00828757	-0.000536419	-0.000608956	0	1057.16
607	25.9585	8.78105	0.0736031	3.83497e-07	-1.85004e-06	0.00973738	0.000150586	0.000187762	0	328.014
610	6.27189	11.4425	0.0659058	2.0948e-07	-2.66713e-06	-0.0121389	-0.000435544	-0.000207022	0	597.683
611	11.4058	4.38738	0.0674922	-5.72916e-08	1.89824e-06	0.000957492	-0.000223992	-0.000533402	0	829.042
613	8.83542	5.90516	0.0680411	9.26321e-07	-8.83637e-07	0.00432158	-0.000419788	-0.000598094	0	414.324
616	6.52745	6.2153	0.0606374	9.88139e-08	-5.94881e-07	-0.00743296	-0.000385121	-0.000319746	0	457.77
618	7.30703	1.92214	0.0502334	5.05403e-07	2.4009e-07	0.00268813	-9.87559e-05	-6.80071e-05	0	319.791
620	21.0016	9.65399	0.0522163	1.48561e-06	-1.39702e-06	0.0173704	0.000794841	-0.000504915	0	705.569
624	10.4083	7.72625	0.0607039	3.33276e-07	2.15256e-07	-0.00380127	-0.000442275	-0.00109834	0	1368.88
625	4.97288	10.1155	0.0695933	-1.24784e-07	-1.40758e-06	-0.00859084	-0.000338932	-8.21284e-05	0	505.655
626	12.5736	3.5674	0.0634161	-1.16897e-06	1.14526e-06	0.00601579	-0.00010537	-0.000486203	0	392.823
627	7.1839	1.59622	0.0567775	3.03234e-07	2.52481e-07	0.000117453	-6.35608e-05	-4.20995e-05	0	371.848
632	7.14449	15.312	0.0594225	-1.86728e-06	-3.59951e-06	-0.00985055	-0.000102103	-5.27453e-06	0	115.746
633	14.6648	3.2843	0.061966	-7.80002e-07	1.28295e-06	-0.00340236	1.84459e-05	-0.00041801	0	982.158
636	8.23239	9.89274	0.0639263	7.15959e-07	-7.2487e-07	-0.0069334	-0.000548907	-0.000763164	0	1108.94
639	18.1294	3.75825	0.0701593	-2.47839e-07	2.17856e-07	-0.0142481	0.000342318	-0.000477175	0	2098.76
642	2.8481	9.04757	0.0675386	1.10335e-06	-1.13631e-06	-0.00264611	-0.000164631	-5.25162e-06	0	416.84
645	20.9398	6.204	0.0608616	2.0359e-07	-9.23508e-07	0.00320549	0.000618006	-0.000500379	0	1117.96
647	2.6528	15.2316	0.055016	-3.13209e-07	-3.56681e-07	-0.00184037	-2.91461e-05	0.000392642	0	100.476
648	20.852	2.52773	0.0645715	1.26554e-07	-1.83439e-07	-0.00402674	0.000213631	-0.000159046	0	596.848
651	16.1693	9.13728	0.0662388	1.44112e-06	-7.32331e-07	0.0109772	0.000779891	-0.0019437	0	760.101
652	11.8757	6.11983	0.0591497	6.32622e-07	-2.00129e-07	-0.00561223	-0.000244442	-0.00100705	0	1258.11
654	23.1187	5.68412	0.051725	3.39611e-09	-8.75803e-07	-0.00511627	0.000408213	-0.000223206	0	1232.14
655	15.2036	3.28922	0.0570951	-6.73592e-07	1.04294e-06	0.00715025	5.86282e-05	-0.000442209	0	1621.1
656	16.4335	12.1593	0.073641	5.43865e-07	-1.00652e-07	0.00366797	0.0010652	-0.00263536	0	1789.09
665	1.25057	4.27052	0.07174	1.45677e-07	7.53469e-08	0.000913536	-3.33624e-05	-7.79603e-05	0	113.643
667	8.73834	3.61239	0.0514877	2.16256e-07	-8.76674e-07	0.00214897	-0.000260949	-0.00034072	0	864.156
668	2.59649	14.7386	0.0613802	-7.99002e-09	-1.44872e-06	-0.00214364	-4.76879e-05	0.000370071	0	87.4646
671	12.0009	6.33708	0.0556775	1.07577e-06	-3.3426e-07	-0.0254384	-0.000219602	-0.00106255	0	1078.93
678	14.0343	13.7151	0.0744261	-5.65957e-07	-1.1319e-07	0.0397258	0.000548508	-0.00517897	0	849.181
679	20.2159	8.82078	0.0555366	1.76496e-06	-7.31381e-07	0.00217571	0.000874229	-0.000765743	0	545.981
680	12.8252	13.796	0.0599959	1.02419e-06	3.28763e-06	-0.0308765	0.000242171	-0.00455028	0	3742.06
683	11.6389	15.9085	0.0742025	-7.28248e-08	3.1659e-06	-0.0369203	0.000194281	-0.00236899	0	449.422
685	18.6508	1.57132	0.0501048	2.9115e-08	-2.8358e-07	-0.00326971	9.52959e-05	-8.1297e-05	0	1553.66
690	16.0587	12.2286	0.0640833	7.57919e-07	-1.94514e-07	0.0335679	0.0010014	-0.00291612	0	445.074
692	4.39335	5.55157	0.0590312	8.55758e-07	-1.25234e-09	0.00409079	-0.000239211	-0.000149322	0	433.091
694	5.6277	7.9899	0.0621857	-4.40637e-08	-2.9199e-07	-0.00356437	-0.000384513	-0.000260813	0	341.669
697	9.68504	4.07317	0.0734195	2.68639e-09	-4.21886e-07	-0.000143461	-0.000275841	-0.000424026	0	961.384
698	12.898	5.0123	0.0696895	-2.74711e-07	1.95753e-06	-0.00219144	-0.000152435	-0.000811916	0	934.439
702	4.27385	14.3733	0.0521242	-8.86254e-07	-1.65787e-06	-0.00289353	-0.000116649	0.000281436	0	132.753
703	8.19549	2.40561	0.070854	5.48369e-07	1.61227e-07	0.000661598	-0.000173951	-0.000148519	0	800.73
707	26.8851	4.82608	0.0602173	2.51414e-08	-1.81049e-06	-1.91507e-05	1.11481e-05	-7.46149e-05	0	423.901
711	12.5962	7.87414	0.053742	1.68333e-06	8.31873e-07	-0.0203733	-0.000161998	-0.00157984	0	1903.1
713	25.1745	1.921	0.060026	-2.62914e-07	-1.76012e-09	-0.00191154	4.33662e-05	-5.03054e-05	0	407.921
714	24.2791	8.4715	0.0520093	7.41278e-07	-1.11961e-06	-0.00674194	0.000371473	3.49013e-05	0	1022.52
715	3.75896	5.8934	0.0721444	6.349e-07	1.16355e-07	0.000673639	-0.000209146	-0.000121248	0	625.842
721	21.9298	3.01844	0.0665844	-3.00447e-09	-9.85303e-08	0.00182203	0.000268534	-0.000215562	0	111.106
724	10.4241	3.35109	0.0566134	2.935e-07	-6.74106e-09	0.0033538	-0.000197822	-0.000364282	0	635.398
726	11.0064	7.7081	0.0678767	3.32186e-07	2.82846e-08	-0.00966294	-0.000379505	-0.00125442	0	1189.58
728	22.765	5.18936	0.0665394	1.48255e-09	-8.50728e-07	0.0036322	0.000391114	-0.000246132	0	1077.67
729	5.41098	1.42387	0.0740347	3.48368e-07	-3.2455e-07	0.00367879	-2.50384e-05	-2.04662e-05	0	295.412
731	22.448	6.16101	0.0582903	1.2502e-07	-1.0871e-06	0.0126752	0.000508358	-0.000292121	0	761.072
732	4.45048	4.17199	0.0652063	2.41817e-07	-7.93951e-07	0.00344468	-0.000189334	-0.00012147	0	236.863
733	2.09115	3.68755	0.073878	2.03232e-07	-3.68984e-07	0.000355819	-6.01255e-05	-7.43216e-05	0	432.501
743	16.4629	9.64045	0.0640414	2.26148e-06	-7.11363e-07	0.0190781	0.00090691	-0.00206719	0	2635.52
745	5.33593	2.47301	0.0557049	5.01611e-08	-5.29296e-07	0.00483575	-0.000133469	-9.11459e-05	0	164.536
748	18.2071	9.09547	0.0579331	2.07594e-06	-1.28408e-06	0.049192	0.00101431	-0.00141432	0	1877.02
751	23.9631	6.09608	0.053261	-4.99449e-09	-1.08156e-06	-0.0060702	0.000350297	-0.000156725	0	512.935
754	14.3921	14.2862	0.0659321	1.18627e-06	9.90024e-07	0.0382967	0.00058897	-0.00530296	1	20546.8
756	11.5171	6.42922	0.0580577	1.53092e-06	-4.09631e-07	-0.0150536	-0.000250018	-0.00101896	0	781.526
758	15.5162	2.88993	0.069552	-6.39412e-07	7.58158e-07	-0.00522806	8.40933e-05	-0.000357949	0	997.784
759	5.05688	1.44543	0.0610039	3.1149e-07	-3.34895e-07	0.0059111	-4.067e-05	-2.51452e-05	0	676.106
760	14.2696	11.7273	0.0557999	1.089e-06	3.83131e-07	-0.0126327	0.000590839	-0.00353508	0	3254.02
762	16.7182	1.2539	0.0716476	-1.23548e-08	-6.03978e-09	0.00177886	2.79295e-05	-4.3042e-05	0	608.271
763	6.02867	4.86375	0.0659921	8.55438e-08	-1.41347e-07	-0.000270397	-0.000283948	-0.000234757	0	968.119
765	17.3609	3.04729	0.0600962	-1.37731e-07	1.83471e-07	0.00571376	0.000182963	-0.000374678	0	1440.56
767	15.7471	6.33981	0.0593063	-4.94847e-07	6.80104e-07	-0.00832004	0.000349256	-0.00115931	0	2084.24
768	24.2395	1.54525	0.070205	-1.42602e-07	2.3139e-08	-0.00740622	4.76608e-05	-3.16705e-05	0	433.539
770	8.17278	14.3761	0.0596184	-5.28883e-07	-1.76417e-06	-0.0154584	-0.000256891	-0.000445314	0	139.855
776	7.27066	4.1451	0.0669048	3.57969e-07	-7.67211e-07	0.00230831	-0.000288136	-0.000247063	0	80.6286
778	11.2701	10.1248	0.0555536	-3.01981e-08	-2.02661e-08	0.00405307	-0.000436252	-0.00196647	0	380.505
782	15.984	7.33974	0.0601232	9.99584e-08	4.48483e-07	-0.0176697	0.000471601	-0.00147915	0	948.557
784	9.3229	8.4528	0.0504376	1.42379e-07	-1.31528e-08	0.00066172	-0.000555679	-0.000973234	0	942.686
791	15.9054	14.9793	0.0590755	1.58618e-06	-1.35759e-07	-0.00170005	0.000119898	-0.00330596	0	2600.6
792	5.96927	3.49149	0.0737045	3.60414e-07	-4.04138e-07	0.000492172	-0.000205218	-0.000150543	0	402.421
794	10.2042	14.1312	0.0588257	4.23926e-08	1.88335e-06	-0.0163618	-0.000383386	-0.00155325	0	1114.3
795	2.74623	5.48666	0.067232	1.54974e-07	-1.6943e-07	-0.00134462	-0.000124388	-9.96626e-05	0	623.82
797	26.3964	3.51673	0.0636889	-1.17757e-07	-8.99657e-07	-0.00117396	3.74295e-05	-7.16968e-05	0	805.77
802	26.8862	5.17864	0.0645945	2.96769e-08	-1.9049e-06	0.00235005	1.37371e-05	-6.98876e-05	0	481.841
803	16.5856	9.60493	0.0638442	2.27808e-06	-1.27696e-06	0.0174055	0.000927304	-0.00199235	0	308.773
804	24.9248	7.99674	0.0679596	6.15898e-07	-1.40725e-06	0.00643305	0.000313979	5.216e-05	0	320.456
807	2.68102	5.86742	0.0526539	4.07788e-08	-1.08674e-07	-0.00114978	-0.000116721	-9.13686e-05	0	191.889
811	5.15783	13.8839	0.0656718	-1.29e-06	-2.60592e-06	-0.007901	-0.00019531	0.000182086	0	112.813
813	5.55065	2.45732	0.0643101	1.27888e-07	-4.14103e-07	0.00357789	-0.000137409	-0.000104653	0	495.217
815	4.77531	8.35809	0.0594729	-2.21026e-07	-4.71125e-08	-0.000696612	-0.000324924	-0.000141617	0	87.3855
816	13.5117	6.14295	0.0673582	6.48088e-09	1.86223e-06	0.00359335	4.70812e-05	-0.00117262	0	1290.27
820	13.7721	15.8045	0.0654669	3.22837e-07	2.59571e-06	-0.677778	-0.000769695	-0.0101317	0	47206.9
821	20.2848	9.99054	0.0578805	1.64293e-06	-1.23596e-06	0.00563246	0.000900306	-0.000751508	0	455.688
823	5.55316	12.7498	0.0526342	-6.53912e-07	-2.60356e-06	-0.0053383	-0.000290075	3.34022e-05	0	539.061
828	21.6766	2.62905	0.0704305	6.3986e-08	-1.15121e-07	-0.00982286	0.000214441	-0.000180861	0	1115.25
829	10.5117	2.10354	0.0598005	7.24774e-07	3.49495e-07	-0.00176811	-7.31649e-05	-0.000150052	0	1227.44
830	11.3526	9.69785	0.0518253	7.0197e-08	-6.30066e-07	-0.023998	-0.0004173	-0.0018299	0	759.581
832	21.9529	5.10321	0.0545061	-1.088e-07	-5.45268e-07	-0.0019184	0.000434895	-0.000340601	0	558.431
833	2.72032	12.0772	0.0688549	6.5533e-08	-1.51689e-06	-0.0023989	-0.000118308	0.000203341	0	333.904
835	16.0486	7.2471	0.0528461	-4.62524e-08	4.24218e-07	0.0235348	0.000491864	-0.00144551	0	1285.94
838	13.0444	5.97437	0.0529311	2.48747e-07	1.4698e-06	0.0106136	-5.5029e-05	-0.00106039	0	613.356
839	6.25389	4.69996	0.0719646	1.8089e-07	-2.43027e-07	0.00641922	-0.000282295	-0.000242659	0	507.246
844	7.96547	14.166	0.0744422	-2.22019e-07	-2.35016e-06	-0.0167148	-0.000278762	-0.000383897	0	196.67
846	20.9476	8.17483	0.0604337	1.19735e-06	-1.38944e-06	0.00276508	0.00079897	-0.00056011	0	1470.05
847	1.16542	12.9042	0.0619518	8.70072e-09	-1.62962e-06	-0.00113123	-1.07398e-05	0.000307833	0	318.304
850	20.6424	4.29569	0.0573745	-1.85699e-07	1.15784e-07	0.00128894	0.000417735	-0.000377	0	887.839
851	10.4266	7.27293	0.0509779	2.66461e-07	-1.37934e-07	0.00886284	-0.000401871	-0.00103689	0	874.084
853	4.86264	11.419	0.0632651	-6.81375e-08	-1.80065e-06	-0.00326683	-0.00031205	7.17031e-06	0	198
855	26.0033	2.62899	0.0714329	-2.75662e-07	-4.33943e-07	0.000210406	5.25972e-05	-6.6737e-05	0	641.842
858	1.76231	8.1094	0.056868	3.7542e-07	-1.51628e-06	-0.00444969	-6.87966e-05	-7.23019e-06	0	782.722
860	9.08853	8.99138	0.0595568	4.97935e-08	1.19585e-08	-0.00364711	-0.000606471	-0.000959666	0	371.952
861	17.1107	9.12996	0.0661227	1.55817e-06	-1.50766e-06	-0.00350635	0.000988952	-0.00176728	0	726.507
863	7.03019	6.81786	0.0572811	1.45343e-07	-1.22083e-06	-0.0017322	-0.000440231	-0.000408536	0	543.332
865	1.25522	6.47178	0.0667671	2.82618e-09	-1.14523e-07	-0.00744409	-1.583e-05	-5.94428e-05	0	24.9407
867	15.2607	12.8478	0.0685131	6.50846e-07	-3.66795e-07	0.0248227	0.000820721	-0.00368443	0	5167.66
869	5.31399	6.45153	0.0691575	5.54161e-08	4.63761e-08	-0.00485856	-0.000332206	-0.000223664	0	451.836
877	8.70137	12.2571	0.0740592	5.97279e-07	-9.17796e-07	-0.011832	-0.00055889	-0.000884292	0	313.836
878	2.2404	4.51679	0.0667472	9.74476e-09	-1.12164e-07	0.00113768	-7.75822e-05	-8.71108e-05	0	630.358
884	26.2771	6.51246	0.0688161	2.3467e-08	-2.17717e-06	0.00149001	9.629e-05	-2.3659e-05	0	651.549
886	10.4632	8.67546	0.068922	-1.03039e-07	3.25179e-07	-0.0129277	-0.000495456	-0.00132819	0	322.567
887	6.66135	4.35885	0.0691138	2.76843e-07	-6.77075e-07	0.000308453	-0.000284829	-0.000252735	0	1018.69
890	3.03945	6.45703	0.0587731	5.04765e-07	-2.81818e-08	-0.000188426	-0.000163396	-9.12111e-05	0	243.594
894	26.9496	5.80657	0.056733	2.21517e-08	-2.21225e-06	-0.00293668	3.60459e-06	-4.80564e-05	0	42.9455
895	19.5699	10.1505	0.0739153	1.60038e-06	-1.13638e-06	0.0231108	0.000974354	-0.000965644	0	519.72
896	6.20223	14.7057	0.0692891	-1.76481e-06	-4.02299e-06	-0.0120837	-0.000163077	0.000121324	0	78.816
902	9.40954	13.6531	0.0660392	7.48662e-08	1.0418e-07	-0.0196339	-0.000402334	-0.00111716	0	300.586
905	9.57545	13.5069	0.0587747	-6.84148e-09	4.70082e-07	-0.010273	-0.00043874	-0.0012433	0	457.586
906	26.0782	7.72032	0.0558017	8.20707e-08	-2.12994e-06	0.0030533	0.000149022	9.45281e-05	0	112.977
909	23.0526	8.34762	0.0510643	7.53099e-07	-1.56167e-06	0.00332864	0.000559364	-0.000150321	0	1212.39
910	3.12773	10.8262	0.0603284	4.16984e-08	-1.60953e-06	0.00149499	-0.000175879	9.96578e-05	0	201.368
911	3.11074	5.56815	0.069926	2.75948e-07	-5.96616e-08	-0.00200356	-0.000149309	-0.000100064	0	616.103
915	12.4479	7.43587	0.0693544	2.77561e-06	2.25466e-07	-0.01763	-0.00018628	-0.00145869	0	943.719
916	16.6322	10.8594	0.070713	1.85201e-06	1.95504e-07	0.016018	0.0011804	-0.00230496	0	541.264
917	8.68521	12.5081	0.0501374	7.03744e-07	-1.00447e-06	-0.0187061	-0.000554029	-0.000891243	0	1483.89
920	8.51442	12.3894	0.05292	5.36358e-07	-1.17511e-06	-0.00345869	-0.000549984	-0.0008283	0	365.312
921	4.14059	14.2069	0.0602919	-8.69224e-07	-1.54402e-06	-0.00377356	-0.000126867	0.000281723	0	135.861
922	8.91186	6.86159	0.0618363	5.09572e-07	-1.05831e-06	-0.00206815	-0.000485491	-0.000719904	0	1101.96
923	7.85234	1.03399	0.0689001	2.92777e-08	2.95023e-08	-0.00068049	-8.12904e-06	-4.60813e-06	0	346.144
925	21.0813	4.45496	0.0548205	-1.61207e-07	-2.7562e-08	-0.00101654	0.00043165	-0.00034382	0	598.805
929	10.5742	10.6286	0.0609197	7.64909e-07	2.66644e-07	0.00151376	-0.000497708	-0.00170747	0	1345.61
930	14.4238	15.7227	0.0732719	-5.58064e-07	3.34969e-07	0.0451829	0.000317055	-0.0053872	0	1120.88
936	8.76802	9.19847	0.061923	3.50278e-07	-8.82513e-07	-0.0141043	-0.000574749	-0.000899721	0	1251.56
937	25.517	8.81451	0.0688396	5.23389e-07	-1.84347e-06	0.00742214	0.000192204	0.000154558	0	202.973
940	18.1533	3.62281	0.0676806	-2.18866e-07	1.67888e-07	-0.0119027	0.00030109	-0.00045118	0	1875.35
944	2.34204	8.39126	0.0513398	9.05608e-07	-1.64759e-06	-0.00278442	-0.00013404	-1.14451e-05	0	457.975
945	19.7871	1.81297	0.0579692	5.5147e-08	-3.54564e-07	-0.00303534	0.000133775	-0.000106505	0	498.768
952	2.68839	15.7004	0.0672419	5.84204e-07	-5.24639e-07	-0.00303455	-1.76176e-05	0.000410807	0	34.3698
954	12.3238	9.45451	0.0646526	1.25668e-08	3.73672e-07	-0.00703763	-0.00014645	-0.00201933	0	1746.73
957	17.2856	5.19158	0.0609954	-2.44337e-07	5.9005e-08	-0.00164925	0.000398693	-0.000811757	0	1515.23
959	2.56902	11.552	0.0531979	1.09695e-07	-1.44332e-06	-0.00290403	-0.000121497	0.000170547	0	283.804
961	22.7716	2.83548	0.0625279	7.20017e-08	-7.89398e-08	0.0066907	0.00021003	-0.000131289	0	712.17
962	25.3266	5.7135	0.0689487	-2.31879e-08	-1.268e-06	0.000284735	0.000209758	-9.08352e-05	0	474.841
963	9.67275	14.822	0.0647393	-8.68765e-07	4.61235e-07	-0.0320402	-0.00019006	-0.00105836	0	201.233
964	26.8186	9.71805	0.0630698	-1.44742e-07	-2.03032e-06	-0.00476763	1.81606e-05	0.000295142	0	204.695
966	16.3385	6.61062	0.0500184	-1.87437e-07	1.68285e-07	-0.00532374	0.000476113	-0.00120015	0	287.434
969	10.2033	1.20348	0.0598204	3.91887e-07	5.66969e-08	0.0021622	-3.83579e-05	-3.5867e-05	0	881.3
970	7.3342	1.47935	0.0683361	2.29314e-07	2.32759e-07	0.00142458	-6.16621e-05	-5.74644e-05	0	721.336
975	20.27	7.7155	0.055118	1.61557e-06	-1.65478e-06	0.0140826	0.000836562	-0.000740695	0	510.838
976	2.32562	1.26745	0.055008	-1.30117e-07	-1.98476e-07	0.00353722	-4.62244e-06	-1.46971e-05	0	378.445
978	11.8541	15.5182	0.0510833	4.3578e-07	3.06624e-06	-0.0533892	-0.0001063	-0.00275619	0	409.356
982	8.95447	5.46094	0.0568746	6.41169e-07	-1.01137e-06	0.00410908	-0.000402517	-0.000557983	0	476.799
983	23.8892	6.45591	0.0729546	2.10628e-08	-1.11437e-06	0.00262687	0.000406901	-0.000150596	0	308.808
985	24.4831	1.50548	0.0506798	-1.17435e-07	4.95227e-09	-0.00297988	4.30105e-05	-3.05566e-05	0	639.299
986	14.6018	2.75348	0.0662777	-6.77143e-07	1.21752e-06	0.00208485	7.11799e-06	-0.000308844	0	944.84
990	18.5105	5.65272	0.0521266	2.57796e-08	-2.13567e-07	-0.0100357	0.000542789	-0.000793253	0	688.188
991	5.72904	3.24582	0.0716886	3.79614e-07	-5.36801e-07	-0.000568223	-0.000197179	-0.00013729	0	739.745
992	24.9243	1.4222	0.0508065	-1.37762e-07	-9.44164e-09	-0.00532417	2.72839e-05	-2.92856e-05	0	757.743
1000	1.42502	3.5142	0.0593005	9.63494e-08	-4.88212e-07	0.000505013	-2.47113e-05	-7.30426e-05	0	522.156
1001	7.88492	12.5094	0.0532487	5.12506e-07	-2.84121e-06	-0.0103997	-0.000485486	-0.000551408	0	111.567
1004	2.94869	2.19555	0.0694819	-1.95055e-07	-7.0366e-07	0.00328403	-5.64086e-05	-4.87051e-05	0	542.702
1005	11.0619	1.26202	0.0534515	-5.94799e-08	1.36157e-07	0.00124188	-1.98439e-05	-3.06483e-05	0	1655.89
1007	19.1926	5.52492	0.071452	7.42868e-09	-1.2666e-07	-3.10932e-05	0.000565925	-0.00069513	0	916.053
1010	8.6837	5.07383	0.0634417	6.44304e-07	-1.16019e-06	-0.00206071	-0.000366258	-0.000492084	0	1192.98
1012	7.37504	8.21222	0.059997	6.54461e-07	-1.87677e-06	0.00255932	-0.000525728	-0.0004817	0	577.601
1013	2.76354	8.19964	0.0583922	1.10109e-06	-1.00811e-06	0.00146279	-0.000156733	-3.79927e-05	0	321.915
1016	2.38623	5.75335	0.0579309	-2.22725e-08	-1.78365e-07	0.00122708	-0.000103315	-8.85856e-05	0	271.062
1019	12.4796	6.96266	0.066886	1.52123e-06	-2.14563e-09	-0.00772794	-0.000151174	-0.00122315	0	840.988
1020	2.25894	4.0093	0.058313	1.47256e-07	-1.7926e-07	0.00186632	-7.26245e-05	-8.23455e-05	0	416.247
1025	10.8159	9.99827	0.0555286	-4.54557e-09	-9.40718e-08	-0.00707376	-0.000447826	-0.00168558	0	905.914
1026	9.1989	14.3871	0.0662878	-8.78682e-07	-1.77644e-08	-0.0123766	-0.000245388	-0.000903103	0	460.115
1034	18.5558	8.43344	0.0729725	1.65766e-06	-8.54902e-07	-0.00491902	0.000887878	-0.00121129	0	360.37
1035	15.4757	3.96567	0.0643433	-7.12485e-07	9.47585e-07	-0.00311241	0.000142444	-0.000605023	0	1652.46
1036	11.7659	1.09573	0.0743936	-2.94962e-08	5.50545e-08	0.00353265	-9.23862e-06	-1.07185e-05	0	602.176
1040	2.38712	1.64009	0.0747493	-2.88625e-07	-3.69868e-07	0.0018458	-2.29138e-05	-2.62132e-05	0	468.078
1041	9.0147	6.31325	0.073633	1.25206e-06	-8.56293e-07	0.00696141	-0.000437416	-0.000673048	0	1103.86
1045	10.9051	6.97627	0.0554634	3.1477e-07	9.40974e-08	-0.0158562	-0.000361392	-0.00105415	0	236.241
1047	4.37383	14.7658	0.0516076	-2.91045e-07	-1.86451e-06	-0.00287344	-9.8632e-05	0.000295693	0	81.5856
1049	25.5823	7.96108	0.0563072	4.19777e-07	-1.83129e-06	0.0011972	0.000219124	7.13992e-05	0	397.888
1050	15.9267	8.13184	0.0573749	1.06197e-06	2.79236e-07	0.0267547	0.000561668	-0.00164665	0	369.781
1052	4.71149	11.515	0.0675791	-1.35535e-07	-1.64798e-06	-0.00129779	-0.000287251	2.38018e-05	0	602.982
1054	14.6459	7.7641	0.0656755	6.71666e-07	1.04522e-06	0.0257108	0.000362714	-0.00164957	0	1822.96
1058	3.72466	3.92389	0.0564525	3.28325e-08	-6.4915e-07	-0.000359556	-0.000140307	-0.000100607	0	519.642
1059	13.5222	7.88206	0.0603027	1.33268e-06	8.73933e-07	-0.00700205	2.86261e-05	-0.00166117	0	1305.26
1060	20.2195	9.88624	0.0652486	1.7456e-06	-1.2145e-06	0.00596531	0.000912889	-0.000758015	0	977.822
1067	15.8483	1.10807	0.0502907	-9.98865e-09	7.24263e-08	-0.00455037	7.08589e-06	-2.5404e-05	0	488.933
1072	19.2145	10.8599	0.0737916	2.17961e-06	-1.12706e-06	0.013517	0.000882105	-0.00112156	0	940.04
1074	16.6398	2.20792	0.0747733	-1.4804e-07	1.76567e-07	-0.00381534	8.04693e-05	-0.000225095	0	1324.82
1075	3.81698	6.4179	0.066699	8.0905e-07	-2.81757e-08	0.00402989	-0.000229834	-0.000110888	0	514.358
1076	14.6597	6.60303	0.0695897	-1.9056e-07	2.18593e-06	-0.00326282	0.000181805	-0.00126773	0	1024.43
1079	17.7405	10.4518	0.0722417	1.71026e-06	-1.77474e-06	-0.00938334	0.00107866	-0.00173261	0	2124.44
1081	6.62904	12.0705	0.0662689	8.24047e-08	-3.48668e-06	-0.00758388	-0.000423301	-0.000231572	0	290.364
1086	19.387	11.4109	0.0635363	2.95718e-06	-1.68089e-06	0.0125395	0.000910981	-0.00102607	0	1204.25
1088	19.3042	2.78083	0.0603192	-2.03362e-08	-3.55347e-07	-0.00824018	0.000215975	-0.000248201	0	619.584
1091	15.361	4.87733	0.0519565	-1.02945e-06	1.04966e-06	-0.00343343	0.000165313	-0.000818535	0	1245.8
1092	11.1578	14.853	0.0685601	5.71925e-07	1.64137e-06	-0.0406413	-0.000322453	-0.00222906	0	326.476
1094	15.7281	9.90691	0.0717778	1.95469e-06	-3.44194e-07	0.0119336	0.000848046	-0.00233287	0	1651.74
1095	12.7992	1.77457	0.0702856	-2.17189e-07	4.5809e-07	-0.00252018	-3.21232e-05	-0.000121787	0	1572.24
1099	7.1268	13.9423	0.0668619	-9.92269e-07	-3.60085e-06	-0.0166365	-0.000266629	-0.000158424	0	229.533
1101	13.8215	11.9222	0.0680402	6.7902e-07	1.63296e-06	-0.0185718	0.00043346	-0.00354407	0	883.868
1104	15.9181	12.5889	0.0679193	1.39678e-06	1.11933e-08	0.0457967	0.000958986	-0.00327446	0	3643.39
1108	16.3893	9.55022	0.0524742	2.43555e-06	-6.45296e-07	0.00781705	0.000914085	-0.00206402	0	2635.91
1110	1.4374	10.7042	0.0695716	2.9609e-07	-2.0289e-06	-0.00164602	-4.75742e-05	0.000155136	0	266.315
1111	18.2753	11.3218	0.0686647	2.68542e-06	-2.68645e-06	0.0100109	0.00104971	-0.00155277	0	1400.35
1117	5.07174	5.57044	0.0656155	4.37699e-07	-4.1381e-08	-0.000508905	-0.000283329	-0.000201313	0	176.943
1123	1.9725	3.74596	0.0583925	2.02977e-07	-3.19311e-07	-0.00130216	-5.70985e-05	-7.34615e-05	0	444.969
1127	11.638	7.9048	0.0546375	4.2866e-07	-9.52672e-08	-0.00267632	-0.000330356	-0.00144416	0	95.5854
1129	5.04793	15.2707	0.057856	-2.68633e-07	-1.93048e-06	-0.00317021	-8.94551e-05	0.000280921	0	56.354
1130	1.72834	13.8621	0.0590353	4.05389e-08	-9.34792e-07	-0.00239498	-3.35752e-05	0.000351264	0	96.5765
1133	17.898	2.86627	0.0681161	-7.34987e-09	3.83147e-08	0.00361471	0.000191375	-0.000324606	0	1439.82
1136	15.261	2.07226	0.059161	-3.30211e-07	5.97375e-07	-0.0106515	1.81857e-05	-0.000178343	0	1774.98
1137	25.6157	9.3663	0.0508096	5.24552e-07	-2.01259e-06	-0.000545132	0.000176708	0.000222537	0	250.115
1138	17.0172	3.39255	0.0718462	-3.01378e-07	4.00506e-07	-0.00373667	0.00019491	-0.000435501	0	826.932
1139	22.2	6.2708	0.0748633	1.94169e-07	-1.01198e-06	0.00143377	0.000522681	-0.000314037	0	369.772
1140	16.9824	1.6556	0.0578772	-5.36839e-08	-7.43671e-08	0.00263826	6.34036e-05	-0.000112417	0	1213.06
1143	26.1546	8.75516	0.0549035	3.02743e-07	-1.93523e-06	-0.0102486	0.000124864	0.000203203	0	159.024
1144	20.5288	6.83182	0.0670766	1.9233e-07	-2.12234e-06	-0.00109891	0.000693212	-0.000613708	0	708.154
1145	20.0178	11.1194	0.0544203	1.57518e-06	-1.60375e-06	0.0238591	0.000918492	-0.000766964	0	201.311
1146	16.2155	6.71035	0.0604839	-3.47857e-08	2.61838e-07	-0.018604	0.000454235	-0.00122726	0	384.33
1149	13.2874	13.6807	0.0588583	3.75446e-07	3.01854e-06	0.0118698	0.000218625	-0.00482491	0	517.065
1152	5.48031	15.6725	0.0747192	-3.97933e-07	-2.07077e-06	-0.00397888	-7.15979e-05	0.00027773	0	143.113
1153	3.62328	5.92274	0.0668576	5.98868e-07	1.3587e-07	-0.00025718	-0.000197757	-0.000110828	0	678.127
1157	19.5448	7.14385	0.0519091	-1.40218e-07	-1.489e-06	0.00325431	0.00074715	-0.000816442	0	1139.38
1159	23.9838	1.56837	0.0627139	-1.36218e-07	-4.74186e-08	-0.0018855	4.21847e-05	-3.01967e-05	0	502.056
1160	6.83061	7.09119	0.0730389	1.09287e-07	-9.64901e-07	-0.00476893	-0.000437417	-0.000387687	0	667.761
1161	20.1275	11.5619	0.0595917	1.3616e-06	-1.81519e-06	0.0121555	0.000855309	-0.000696901	0	824.469
1162	12.0018	3.04622	0.0582026	-2.74337e-07	8.98276e-07	0.00636669	-9.9175e-05	-0.000322034	0	1202.68
1163	24.1069	2.45945	0.0611387	-1.47971e-07	1.05878e-08	0.000288733	0.000134953	-8.64358e-05	0	574.51
1164	7.71252	4.12304	0.0653594	2.91588e-07	-9.30399e-07	-0.0054037	-0.00028405	-0.000287283	0	745.399
1165	18.6582	11.8283	0.0703482	2.50886e-06	-2.65567e-06	0.0287504	0.000873457	-0.00136623	3	2502.04
1166	1.28675	1.02846	0.0672162	-1.99956e-08	-7.33382e-08	0.000751388	-1.3742e-07	-4.30686e-06	0	147.121
1168	15.8652	3.03652	0.0560539	-4.93002e-07	6.88353e-07	0.000357565	0.000111979	-0.000394195	0	936.374
1173	25.9563	8.41531	0.0501891	3.69986e-07	-1.88908e-06	0.00371296	0.000156766	0.000147718	0	401.854
1176	23.429	6.97348	0.0517273	2.64289e-07	-1.16959e-06	0.0179204	0.00045822	-0.000164124	0	322.377
1177	3.6058	7.18137	0.0709388	5.47595e-07	-2.01728e-07	0.00109299	-0.000219635	-9.19899e-05	0	330.44
1179	20.9044	1.50149	0.0696132	1.33694e-08	-1.71751e-07	-0.000377074	7.00515e-05	-6.03604e-05	0	496.042
1180	20.6705	9.30876	0.0710117	1.35724e-06	-6.64455e-07	0.00947792	0.000856328	-0.00061312	0	1198.12
1182	1.13733	2.82478	0.0654352	-1.95373e-08	-6.47135e-07	-0.000423348	-8.51054e-06	-5.48628e-05	0	268.751
1183	22.9809	6.53124	0.0566639	2.3427e-07	-1.17305e-06	-0.00664862	0.000490317	-0.000229303	0	757.007
1184	1.94783	11.5036	0.0703177	6.33511e-07	-1.7095e-06	-0.00352998	-8.51166e-05	0.000199571	0	106.028
1185	3.82081	14.308	0.0529321	-6.04743e-07	-1.39597e-06	-0.00154765	-0.000104595	0.000302106	0	191.39
1188	10.7278	3.90285	0.0664697	1.94306e-08	-2.96465e-08	-0.00170161	-0.000230676	-0.000444702	0	410.952
1190	6.8603	11.1015	0.050159	6.61087e-07	-2.99108e-06	-0.00605896	-0.000476026	-0.000357721	0	529.368
1193	2.64738	4.01873	0.0613589	1.37881e-07	-2.31435e-07	0.00168784	-9.16663e-05	-8.82311e-05	0	18.7937
1200	2.83139	10.5003	0.0743606	3.90449e-07	-1.59813e-06	-0.00275718	-0.000164611	9.3166e-05	0	487.92
1202	13.8326	1.32269	0.0642738	-1.04571e-08	8.48356e-08	0.00199553	7.16288e-06	-4.90403e-05	0	961.789
1203	14.9016	3.1733	0.0596772	-7.12473e-07	1.14568e-06	-0.016019	7.52936e-05	-0.000430814	0	1254.92
1205	23.0968	9.64029	0.0710282	6.42773e-07	-2.06756e-06	0.00650172	0.000511649	2.62736e-05	0	398.034
1206	17.3655	2.41603	0.0742643	-5.05248e-08	-1.93521e-08	-0.00672624	0.000135767	-0.000268308	0	214.638
1208	15.6558	4.68532	0.0603027	-9.01348e-07	8.52587e-07	0.000440039	0.00017881	-0.000786822	0	1387.63
1209	13.6963	5.65583	0.0716682	-3.04436e-07	2.36587e-06	0.0110558	9.58019e-06	-0.00101981	0	647.701
1212	13.284	8.83082	0.0597483	2.66548e-06	1.40803e-06	-0.0244767	1.93801e-05	-0.00199306	0	1092.75
1216	15.3309	9.96024	0.06045	1.5346e-06	1.3327e-07	0.0158043	0.000738435	-0.00244047	0	972.099
1222	20.8687	4.35386	0.0674016	-1.74188e-07	1.41546e-08	-0.00633981	0.000426261	-0.000360659	0	927.321
1223	3.03606	9.67189	0.0547721	8.98452e-07	-1.42499e-06	0.00587663	-0.0001987	3.3911e-05	0	378.081
1226	9.15468	6.1086	0.0739154	1.2643e-06	-9.40732e-07	-0.00299762	-0.000424365	-0.000658926	0	971.085
1228	6.54391	13.7808	0.0512918	-7.89666e-07	-4.70716e-06	-0.00805905	-0.000271271	-3.20308e-05	0	525.76
1230	12.1817	4.64641	0.0593932	-2.68456e-07	2.14859e-06	-0.00322857	-0.000194229	-0.000691614	0	1063.04
1231	19.7623	7.70039	0.0735998	1.06905e-06	-9.79515e-07	0.00900826	0.000820897	-0.000824343	0	1055.14
1232	8.67979	6.13206	0.0664852	1.08137e-06	-7.86809e-07	-0.00703595	-0.000424704	-0.000591492	0	1224.81
1236	10.0956	13.1888	0.0634189	2.54501e-07	1.28637e-06	-0.0125406	-0.000546266	-0.00165814	0	769.789
1238	1.3719	8.43538	0.0661524	2.14322e-07	-8.61026e-07	0.000865281	-3.63022e-05	4.33919e-06	0	300.054
1239	13.661	13.7721	0.0585536	1.47327e-06	1.25936e-06	0.0416519	0.000329477	-0.00527013	0	1216.11
1240	22.0123	7.37074	0.0680147	7.53397e-07	-1.58411e-06	0.00657801	0.000626499	-0.000334932	0	575.04
1246	2.42981	9.93153	0.0601435	8.91544e-07	-1.54876e-06	-0.000778384	-0.000126381	6.67107e-05	0	249.142
1249	24.265	6.3521	0.0641512	-9.71775e-10	-1.20722e-06	-0.00662022	0.000344185	-0.000116694	0	881.739
1251	19.0839	8.7057	0.0559408	2.94354e-06	-7.86653e-07	-0.00374317	0.000944769	-0.00113293	0	2178.23
1256	2.86974	6.75659	0.0534974	5.90624e-07	-8.20662e-08	-0.00185839	-0.00017437	-9.3518e-05	0	125.747
1258	1.18543	8.85646	0.063327	1.1941e-07	-8.80933e-07	0.00214008	-1.48674e-05	4.17963e-05	0	459.735
1260	14.3089	3.38222	0.0737946	-1.0754e-06	1.62659e-06	-0.00873348	-5.90031e-07	-0.000430332	0	1563.48
1261	7.63102	11.0805	0.0639618	1.46414e-06	-1.79302e-06	-0.0113627	-0.000537037	-0.000592528	0	37.8801
1264	13.2109	8.74454	0.0533796	2.68802e-06	1.21558e-06	-0.0135487	-3.43524e-05	-0.00193164	0	2533.28
1269	22.4579	7.14952	0.063422	6.86893e-07	-1.70419e-06	0.00394806	0.000587192	-0.000290887	0	34.9847
1270	11.4032	13.9429	0.0649339	5.25059e-07	9.85901e-07	0.00412459	-0.000416044	-0.0027366	0	1487.09
1276	21.7515	2.25846	0.0700192	1.21678e-08	-5.01229e-08	-0.00220059	0.000187214	-0.000119437	0	962.739
1278	8.16758	4.83568	0.066566	3.39272e-07	-1.19022e-06	-0.00119278	-0.000325755	-0.000422302	0	1070.07
1280	13.9901	9.69024	0.0525437	1.80036e-06	2.72533e-06	-0.00917889	0.000238648	-0.00250147	0	2733.25
1285	12.1028	1.94019	0.0617283	-1.92499e-07	5.26088e-07	0.00875065	-4.45443e-05	-0.000146885	0	817.966
1287	22.7918	7.93193	0.0510806	6.19824e-07	-1.64016e-06	0.000392021	0.000571279	-0.000202852	0	967.946
1288	20.8382	7.16437	0.056876	4.77507e-07	-1.52001e-06	0.0102935	0.000693135	-0.000563576	0	799.671
1289	2.78471	10.7631	0.0615966	2.28049e-07	-1.61442e-06	-0.0116711	-0.000149072	0.00011794	0	362.097
1293	23.2539	5.96824	0.0683643	2.91001e-09	-9.44452e-07	-0.00177898	0.000421073	-0.000220333	0	784.823
1294	24.4555	5.19818	0.0713993	-2.17658e-08	-8.37235e-07	-0.00157969	0.000267524	-0.000131102	0	181.833
1303	2.28888	5.1977	0.0564573	9.68292e-09	-1.15882e-07	0.00381645	-8.71703e-05	-8.61785e-05	0	399.27
1305	26.338	2.68979	0.0558624	-2.681e-07	-7.01371e-07	-0.00128811	3.28451e-05	-6.13917e-05	0	580.269
1307	20.453	3.8216	0.0590787	-2.79646e-07	1.03084e-07	0.00298946	0.000399413	-0.000358604	0	495.213
1309	10.6759	12.2936	0.0544067	4.40178e-07	1.50327e-06	-0.0265516	-0.000521676	-0.00202843	0	1449.04
1310	5.86263	13.4471	0.0746242	-9.50742e-07	-3.56462e-06	-0.00870031	-0.000263724	5.36112e-05	0	65.1328
1311	24.1214	8.9823	0.0556705	5.17654e-07	-9.80869e-07	-0.00141527	0.000391231	6.10765e-05	0	574.383
1312	22.6834	2.2031	0.0698623	-6.07702e-08	-1.70446e-08	-0.00420636	0.000154157	-9.32987e-05	0	589.269
1314	25.3673	3.30876	0.056869	-1.85724e-08	-2.94917e-07	-0.00134143	0.000105054	-9.06254e-05	0	511.602
1315	7.10009	10.5915	0.050348	1.18247e-06	-2.74444e-06	-0.000790988	-0.000524508	-0.000452564	0	166.228
1321	21.1852	3.88341	0.0626909	-1.63142e-07	-1.87229e-08	-0.00876307	0.000369513	-0.000300618	0	639.198
1326	16.5673	5.42926	0.0647897	-3.8397e-07	3.62079e-08	0.00677478	0.000345925	-0.000868215	0	695.749
1328	26.71	6.52283	0.0585285	8.58605e-08	-2.38437e-06	0.00833767	3.37385e-05	-1.52286e-05	0	326.311
1329	1.92658	7.43459	0.0663739	1.46091e-07	-1.17064e-06	-0.00196557	-8.34837e-05	-2.79421e-05	0	531.949
1330	21.017	1.55735	0.0561609	5.42876e-09	-1.52086e-07	0.00883421	8.00518e-05	-7.6285e-05	0	772.415
1331	8.90852	2.464	0.0521875	6.29386e-07	-6.06556e-08	0.00762641	-0.000161411	-0.000193598	0	1307.66
1332	24.4885	6.22671	0.0649534	-2.53108e-08	-1.18769e-06	0.00763592	0.000315634	-0.000107049	0	932.994
1333	13.5685	9.15532	0.0516911	2.76278e-06	2.47197e-06	-0.00529248	0.00010007	-0.00216652	0	2422.8
1335	13.2635	12.5375	0.0561487	-7.69292e-08	1.76999e-06	-0.0603951	0.000172757	-0.00398113	0	3970.06
1339	12.385	7.56385	0.0726811	2.63904e-06	3.89435e-07	-0.0186738	-0.000160774	-0.00148437	0	598.052
1341	13.7778	14.8426	0.0705973	9.63127e-07	1.76482e-06	0.0228291	2.09407e-05	-0.00630943	0	14615.9
1342	25.7488	9.92987	0.070472	1.94018e-07	-1.9113e-06	0.0198546	0.000101096	0.000300364	0	483.722
1343	23.0977	4.26144	0.0519836	1.49738e-07	-8.54284e-07	0.00197243	0.00029992	-0.000191046	0	295.958
1345	20.8154	10.5677	0.0539918	1.83355e-06	-1.56765e-06	0.0168758	0.00082817	-0.000551676	4	871.408
1346	9.19431	1.87554	0.0730283	7.85872e-07	1.08736e-07	0.00604749	-0.000102958	-0.000128438	0	632.107
1347	12.3334	14.1147	0.0520753	1.02663e-06	1.48439e-06	0.032496	-0.000243946	-0.00393639	0	1002.09
1349	5.89139	9.49979	0.06151	1.37299e-07	-1.69061e-06	-0.00100102	-0.000439496	-0.000243332	0	334.332
1355	10.4132	4.01335	0.0685138	-2.57927e-08	-2.10214e-08	-0.00706435	-0.000250027	-0.000417081	0	424.658
1357	19.2153	12.1829	0.059589	2.08827e-06	-2.04005e-06	0.025846	0.00076045	-0.00110765	0	327.887
1358	22.1815	2.91525	0.0679493	8.66216e-08	-1.00552e-07	-0.00429004	0.000241334	-0.000169918	0	370.983
1359	15.6989	15.6777	0.0602541	1.28539e-06	9.78745e-08	0.0365294	8.2402e-05	-0.0030588	0	665.35
1360	16.1233	6.1197	0.0590564	-6.0726e-07	1.65564e-07	-0.0214291	0.000383713	-0.00113217	0	168.519
1361	5.21876	4.06044	0.0546911	4.26522e-07	-8.32937e-07	-0.00847266	-0.000199719	-0.00014623	0	650.365
1364	24.6255	3.82252	0.0607544	4.20759e-11	-4.1522e-07	-0.000381483	0.000174757	-0.000123219	0	326.643
1365	13.7503	6.17244	0.068454	6.59098e-09	2.07956e-06	-0.0118609	6.0387e-05	-0.00113521	0	127.403
1367	1.20835	15.4011	0.0511838	1.3841e-08	-2.04274e-07	9.0745e-05	-4.33524e-07	0.000429987	0	207.401
1370	26.4906	2.97721	0.0615854	-2.19463e-07	-8.94754e-07	0.00128565	3.32448e-05	-6.84203e-05	0	754.342
1371	14.5057	14.3632	0.0713639	1.38237e-06	7.0666e-07	0.0424809	0.000537799	-0.00522248	1	14747.7
1373	10.9673	15.9322	0.066228	-8.37446e-07	3.19116e-06	-0.03982	0.000315474	-0.00172059	0	510.4
1375	10.7046	1.55852	0.0586031	3.52349e-07	3.61344e-07	0.00667935	-5.1713e-05	-7.57564e-05	0	764.105
1377	1.65682	8.81928	0.05913	3.74114e-07	-1.51834e-06	0.00202228	-7.19312e-05	2.80361e-05	0	389.346
1378	23.8519	8.27685	0.0644952	8.39919e-07	-1.13147e-06	0.0174851	0.000447877	-3.93364e-05	0	800.826
1379	14.9039	4.71062	0.0678105	-6.90433e-07	1.40111e-06	0.00578797	0.000129302	-0.000761878	0	865.488
1380	11.1179	6.61001	0.0590921	1.20038e-06	-4.13119e-07	-0.00196058	-0.000315934	-0.00104013	0	1249.48
1383	20.6231	3.31738	0.0717003	-1.38392e-07	-1.26524e-07	-0.00156646	0.000327437	-0.000258524	0	488.327
1385	16.1778	12.2069	0.0570199	6.04068e-07	2.10561e-08	0.0407924	0.0010408	-0.0028097	0	188.865
1386	19.1508	4.37605	0.0746756	-1.20531e-07	2.89846e-07	0.000236216	0.000433876	-0.000519027	0	1180.12
1388	8.56637	8.17406	0.0722819	3.42828e-07	-1.15951e-06	-0.00746666	-0.000540454	-0.000801844	0	857.883
1390	24.7234	8.31855	0.0698834	6.28578e-07	-1.2866e-06	-0.00108641	0.000318094	5.80074e-05	0	941.68
1395	24.2011	7.46613	0.0725055	2.91942e-07	-1.08435e-06	-0.00182014	0.000394064	-4.57317e-05	0	537.543
1400	18.3049	1.70224	0.0590804	-1.43747e-08	-2.82523e-07	-0.0149006	9.57859e-05	-0.000120049	0	973.991
1402	11.1732	3.5957	0.0532113	-1.64429e-07	7.47992e-07	0.00295253	-0.00018604	-0.000423898	0	874.576
1403	4.90216	15.9312	0.069195	-4.4971e-07	-1.68708e-06	-0.00507708	-4.42158e-05	0.000322482	0	16.0849
1404	4.32697	6.42029	0.0578612	5.57971e-07	-1.49567e-07	0.000107854	-0.000254321	-0.000132572	0	415.407
1405	10.0035	2.98123	0.0506099	3.44547e-07	-8.71272e-09	-0.00127136	-0.000191807	-0.000278458	0	685.22
1407	18.671	12.3492	0.0593663	8.24919e-07	-2.1555e-06	0.00444313	0.000846178	-0.00129501	0	1350.25
1408	26.8716	8.86786	0.0529316	1.0533e-07	-2.39547e-06	-0.00146631	2.38703e-05	0.000231051	0	281.408
1409	18.5924	11.7152	0.0605278	2.51856e-06	-2.6648e-06	0.029086	0.000930645	-0.00139951	0	600.86
1410	6.65799	12.4496	0.0568896	-1.22153e-08	-3.75926e-06	-0.0118313	-0.000410592	-0.000199865	0	78.0258
1412	2.13313	15.2061	0.0526671	3.06492e-07	3.35345e-07	-0.0037388	-1.98982e-05	0.000409976	0	79.0214
1413	21.5966	9.79909	0.063365	1.61766e-06	-1.34175e-06	0.0249545	0.000731485	-0.000347775	0	1469.61
1417	2.2323	10.3251	0.0606189	8.16534e-07	-1.72507e-06	-0.00269765	-0.000103517	0.000119976	0	185.855
1418	11.135	3.0685	0.0566174	3.69158e-07	5.05829e-07	0.0244252	-0.000148898	-0.000348274	0	1153.68
1422	4.62605	10.5409	0.0725157	-1.09756e-08	-1.34647e-06	0.00182467	-0.000318189	-4.11927e-05	0	309.249
1424	1.89358	2.27695	0.0603815	-1.46141e-07	-5.92252e-07	0.00164962	-3.06461e-05	-4.69364e-05	0	595.533
1429	19.5165	6.69296	0.0662495	-1.87922e-08	-1.6242e-06	-0.00530875	0.000718217	-0.000785465	0	933.276
1431	3.03169	6.32415	0.0744386	3.72918e-07	-7.0864e-09	0.000483101	-0.000159108	-9.05356e-05	0	543.238
1432	6.36484	2.62119	0.0504403	6.45169e-07	-1.6972e-07	0.00152557	-0.00016257	-0.000105673	0	707.407
1434	14.5732	15.2634	0.0548255	1.76711e-07	2.88634e-07	0.102221	0.000696425	-0.00550039	0	10451
1440	19.8132	2.47376	0.0634338	-1.61921e-09	-4.09845e-07	-0.00708755	0.000208442	-0.000187007	0	322.038
1441	6.7308	14.8481	0.0609359	-1.83354e-06	-4.58309e-06	-0.00539181	-0.0001514	2.90269e-05	0	56.1532
1442	10.6735	1.36479	0.0561845	1.94374e-07	2.41453e-07	0.00683782	-3.51634e-05	-6.19862e-05	0	1347.31
1443	3.70257	2.93358	0.073911	-1.96158e-07	-1.71475e-06	0.00110168	-0.000105975	-7.16132e-05	0	270.202
1444	4.50902	5.60608	0.0688838	9.1388e-07	-1.97156e-08	-0.00164566	-0.000243786	-0.000152092	0	461.406
1446	14.1284	9.22982	0.0680027	1.20326e-06	2.60833e-06	-0.0090965	0.000343649	-0.00233975	0	1975.34
1447	14.4818	15.4232	0.0577646	1.46509e-08	1.11328e-06	0.0847961	0.000677971	-0.00583255	0	1201.2
1450	10.2633	1.56156	0.0506971	5.7763e-07	2.46886e-07	0.00468087	-5.13078e-05	-7.36526e-05	0	1263.12
1452	2.6153	11.3414	0.0653809	3.20125e-08	-1.51667e-06	-0.000231242	-0.000124747	0.000159755	0	7.97342
1454	20.8923	5.99942	0.0661452	1.26767e-07	-6.86804e-07	-0.0094299	0.000578461	-0.000507604	0	868.02
1456	22.8774	1.04045	0.0588169	-2.35088e-08	-6.29706e-10	-0.00548083	6.13339e-06	-1.29992e-05	0	417.652
1458	26.693	8.18874	0.0532367	6.20055e-09	-2.53527e-06	-0.00240835	5.54784e-05	0.000141382	0	1341.59
1461	3.91956	4.71598	0.0595567	4.16568e-07	-2.54579e-07	0.00181527	-0.000204703	-0.000113605	0	188.08
1462	6.57815	5.40598	0.0541104	4.91475e-09	-3.11229e-07	0.00367944	-0.000334697	-0.000293784	0	499.467
1464	1.90778	12.4587	0.0579976	2.57244e-08	-1.33904e-06	-0.0015809	-6.1214e-05	0.000260307	0	304.954
1469	4.43359	2.43926	0.0654062	-8.1498e-08	-8.39044e-07	-0.000218023	-0.000109264	-6.68155e-05	0	367.627
1470	7.74745	3.98918	0.0637097	3.71476e-07	-9.78939e-07	-0.00480993	-0.000279071	-0.000262047	0	293.892
1471	15.3712	2.01933	0.0632092	-3.03393e-07	5.71464e-07	0.00268497	1.36311e-05	-0.00017742	0	1101.54
1473	11.1414	13.0691	0.0592334	1.34024e-06	1.7816e-06	-0.0407862	-0.0005118	-0.00239668	0	557.566
1474	10.6475	2.97171	0.0737805	5.20793e-07	-1.15002e-07	0.00378721	-0.000166375	-0.000304593	0	761.704
1475	10.5114	9.63902	0.0580883	4.80689e-07	4.24556e-08	-0.00453604	-0.000483701	-0.00147784	0	262.227
1479	8.39847	7.29989	0.066763	5.31357e-07	-1.1237e-06	-0.00228715	-0.000499577	-0.000669077	0	726.802
1480	2.16923	6.14507	0.0525086	-5.76196e-08	-2.72875e-07	-0.00209049	-0.000109153	-7.82008e-05	0	100.866
1481	8.87215	12.8665	0.0684754	7.70986e-07	-4.94e-07	-0.0189141	-0.00050336	-0.000956248	0	862.02
1486	25.9584	2.76796	0.07464	-2.09853e-07	-4.26913e-07	0.00110253	5.75695e-05	-6.81228e-05	0	254.623
1488	9.52136	14.0012	0.0578392	-1.97654e-07	3.04734e-07	-0.0323775	-0.000384086	-0.00112766	0	1310.33
1489	6.30999	8.21012	0.05061	-2.12863e-07	-1.27012e-06	-0.00339929	-0.000432628	-0.000342814	0	689.445
1491	7.72834	7.76436	0.0503279	1.97292e-07	-1.89594e-06	-0.00985991	-0.000486942	-0.000546355	0	369.158
1492	13.4509	5.60979	0.0738181	-1.0851e-07	2.33626e-06	-0.0106415	-4.83686e-05	-0.0010114	0	838.744
1495	26.5536	4.74624	0.067007	3.99201e-08	-1.65572e-06	-0.000746994	4.31468e-05	-7.14896e-05	0	767.245
1497	9.59922	9.74812	0.0503342	2.04769e-07	3.43345e-07	-0.0155067	-0.000550403	-0.00124034	0	585.293
1500	26.7165	5.88135	0.0560817	8.49868e-08	-2.09707e-06	-0.00211796	3.46873e-05	-4.25243e-05	0	327.78
1501	3.35876	4.55518	0.0671265	1.84443e-07	-2.03416e-07	0.00238804	-0.000140994	-9.94061e-05	0	419.653
1503	19.2149	1.69125	0.0703332	8.084e-08	-3.56886e-07	-0.0103589	0.000130191	-0.000105224	0	1220.53
1504	5.43063	2.1074	0.0655243	1.71279e-07	-5.20246e-07	0.000928841	-0.000110672	-7.22718e-05	0	234.135
1506	25.0001	2.90893	0.0675449	-1.95783e-07	-6.33617e-08	0.00239324	0.00011624	-8.63867e-05	0	690.164
1509	10.3172	15.748	0.0549416	-8.34351e-07	4.0897e-07	-0.0252083	0.000133011	-0.00126214	0	310.716
1510	1.87436	4.37762	0.0588523	3.14877e-08	-2.49777e-08	-0.000171797	-6.01662e-05	-7.93687e-05	0	385.914
1513	4.78315	8.81949	0.0674513	-2.78016e-07	-1.32668e-07	-0.0042184	-0.000316755	-0.00013937	0	431.915
1521	20.6606	4.65195	0.0697463	-1.13416e-07	-5.60593e-08	-0.00262986	0.000465149	-0.000403812	0	1641.08
1523	7.13426	15.6257	0.0598753	-2.4558e-06	-3.59957e-06	-0.0100907	-5.15989e-05	2.64637e-05	0	166.827
1524	10.7866	1.91807	0.074746	1.87736e-07	8.00416e-07	-0.013226	-7.9696e-05	-0.000125014	0	821.277
1527	16.0751	13.7167	0.0718341	4.37091e-07	3.6436e-07	0.0532796	0.000789005	-0.00320787	0	2029.86
1528	3.69868	6.95982	0.0662202	6.08675e-07	-9.62288e-08	-0.000919316	-0.000224266	-9.92426e-05	0	179.373
1530	23.7732	6.38614	0.0624773	2.00297e-08	-1.07975e-06	0.0048796	0.000413611	-0.000161372	0	47.3398
1532	1.34769	4.01568	0.0668194	1.27302e-07	-5.57211e-08	0.00214429	-2.70632e-05	-7.3077e-05	0	668.816
1537	10.2164	13.1656	0.0595689	4.2722e-07	1.08371e-06	-0.0198188	-0.000561485	-0.0017275	0	1117.79
1538	26.8007	8.51095	0.0731278	1.21802e-07	-2.48095e-06	-0.00149975	4.1566e-05	0.000185274	0	118.238
1542	21.4355	5.80658	0.0582461	3.47935e-08	-6.68381e-07	0.00822983	0.000555328	-0.000400617	0	1496.38
1544	22.9745	9.60205	0.0571533	7.00213e-07	-2.17775e-06	0.0249677	0.00052991	-7.19978e-06	0	481.164
1551	7.01987	7.40233	0.0595614	1.18416e-08	-1.39027e-06	-0.00544705	-0.000449793	-0.000426211	0	1385.46
1552	5.89615	8.36553	0.0625977	-5.92706e-08	-6.89056e-07	-0.00321018	-0.000408462	-0.000282496	0	492.113
1554	17.4315	7.72284	0.0504965	1.46621e-07	-3.33818e-07	-0.00495665	0.000714738	-0.00134485	0	1568.77
1555	2.66672	5.01258	0.0679892	1.56979e-07	-2.29902e-07	0.00227696	-0.000112113	-9.78198e-05	0	746.347
1556	3.35549	6.25859	0.0651342	6.00634e-07	1.09724e-07	0.0010582	-0.000181821	-9.88048e-05	0	545.889
1562	10.0049	5.68073	0.0701158	5.84208e-07	-6.96356e-07	-0.0142113	-0.000390873	-0.000698	0	713.614
1563	11.2283	2.03803	0.051093	2.58476e-08	9.95098e-07	0.000958111	-7.79783e-05	-0.000161787	0	1189.37
1565	9.90143	14.5722	0.0701834	-1.32272e-06	1.08153e-06	-0.0275775	-0.000295664	-0.0012365	0	229.926
1568	5.67131	11.9523	0.0685703	9.3782e-09	-2.40438e-06	-0.00898867	-0.000342384	-3.7307e-05	0	315.562
1572	9.87915	1.09805	0.06094	2.73556e-07	1.44481e-08	0.00530203	-1.72955e-05	-1.39217e-05	0	420.314
1574	2.04284	3.07665	0.074792	4.20929e-08	-1.01685e-06	0.000745198	-4.17881e-05	-6.55458e-05	0	185.313
1575	20.3948	6.79142	0.0649613	4.59811e-10	-2.13975e-06	0.00939491	0.000694073	-0.000620902	0	845.552
1577	2.28193	5.5335	0.0528894	-4.96997e-08	-2.4614e-07	-0.00256135	-8.5299e-05	-9.04907e-05	0	558.752
1580	15.7581	15.5645	0.0674921	1.78427e-06	1.42543e-07	0.0368358	9.58946e-05	-0.00305512	0	711.43
1581	9.66126	15.3852	0.0727767	-1.46866e-06	5.46471e-07	-0.0243881	-2.38563e-05	-0.000943969	0	249.048
1583	2.31204	10.1425	0.0546926	8.34603e-07	-1.6219e-06	-0.000263172	-0.000132113	8.77233e-05	0	274.643
1584	1.57301	14.9334	0.0585554	-3.01315e-07	-1.52122e-06	-0.00281835	-1.7703e-05	0.000403004	0	73.7839
1585	6.79196	2.02729	0.0665159	5.66112e-07	4.83347e-08	0.00451243	-0.000122788	-7.24495e-05	0	164.694
1587	16.1029	3.31967	0.060183	-4.36954e-07	6.66272e-07	-0.00410764	0.00013997	-0.000430726	0	1702.09
1588	5.16988	4.50463	0.0717747	5.89304e-07	-2.53306e-07	-0.00433715	-0.000227559	-0.000164341	0	613.499
1590	7.38028	10.5714	0.0723776	1.29673e-06	-1.43934e-06	-0.00168924	-0.000535292	-0.000549502	0	588.922
1591	7.46309	4.18177	0.051743	2.88481e-07	-8.74407e-07	0.000732377	-0.00028213	-0.00028243	0	553.64
1595	6.74897	12.7475	0.0550526	-2.00265e-07	-4.05341e-06	-0.00723773	-0.000386534	-0.000187739	0	353.65
1598	6.68315	10.3798	0.0683893	7.62494e-07	-2.9979e-06	0.00167363	-0.000478538	-0.000347054	0	359.276
1600	7.68612	5.03689	0.0530385	2.28144e-07	-8.40813e-07	0.00923143	-0.000341491	-0.000370405	0	397.176
1609	25.6458	9.1394	0.0622813	4.86662e-07	-1.90523e-06	0.0163736	0.000171304	0.000213383	0	296.958
1610	8.24432	9.45779	0.0510751	8.62671e-07	-1.067e-06	-0.00545117	-0.000564486	-0.000752936	0	747.621
1613	5.86282	8.2396	0.0678287	-1.88614e-08	-6.06429e-07	-0.00165669	-0.000398176	-0.000278635	0	474.439
1615	5.59745	9.63153	0.0525523	-1.79252e-08	-1.47947e-06	-0.000356201	-0.00041409	-0.00019346	0	477.415
1616	20.6158	10.532	0.0727735	1.81347e-06	-1.6239e-06	0.0168068	0.000838205	-0.000610491	4	754.141
1618	18.8164	8.47641	0.0534983	1.87748e-06	-1.13967e-06	0.00666684	0.000882787	-0.00118429	0	1918.47
1619	8.91637	7.66741	0.0639789	4.2694e-07	-8.83478e-07	0.00898132	-0.000495776	-0.000792565	0	486.359
1621	23.6967	1.75294	0.0545225	-2.02557e-07	1.17905e-08	-0.00444736	8.1888e-05	-6.19846e-05	0	406.528
1622	11.6799	3.82335	0.0642992	-4.68799e-07	1.68579e-06	-0.00269349	-0.000177024	-0.000464538	0	1134.05
1624	2.18705	7.41602	0.0684182	2.58692e-07	-9.83433e-07	-0.00211905	-9.74326e-05	-3.96388e-05	0	374.383
1629	9.95724	5.91911	0.0544277	7.90084e-07	-7.11623e-07	0.00291357	-0.00040716	-0.000740508	0	1031.14
1635	6.54234	4.29157	0.0676719	2.74218e-07	-5.6856e-07	-0.00165148	-0.000279889	-0.000244883	0	812.832
1638	1.06088	14.032	0.0590288	-1.16339e-08	-1.65207e-06	0.000531656	-1.26518e-06	0.000367562	0	25.7675
1644	5.01595	13.3144	0.0525908	-8.19766e-07	-2.29698e-06	-0.00211672	-0.000222675	0.000154212	0	69.3138
1654	7.15776	6.4275	0.0574554	1.05575e-07	-1.00033e-06	-0.00212338	-0.000440663	-0.000410968	0	375.122
1657	14.2172	3.60026	0.0600173	-1.07612e-06	1.66861e-06	0.00269	-7.65756e-06	-0.000470077	0	955.174
1658	13.8351	5.53119	0.0651276	-3.59053e-07	2.21837e-06	0.0119735	1.33887e-05	-0.0009935	0	1459.7
1662	17.9109	7.25825	0.0744011	-1.16433e-07	-4.84296e-07	2.06063e-05	0.000733773	-0.00118767	0	1394.74
1663	23.614	9.41432	0.0621908	2.78027e-07	-1.07086e-06	0.00834453	0.000435974	5.58865e-05	0	432.086
1666	26.3616	8.86916	0.063904	2.55581e-07	-2.01377e-06	-0.00551648	7.67591e-05	0.000198745	0	346.136
1667	24.6212	1.2197	0.074901	-7.30835e-08	-2.96964e-09	-0.00306164	1.38707e-05	-1.1452e-05	0	381.399
1672	23.6099	2.19498	0.051055	-2.46316e-07	2.83136e-08	-0.00158072	0.00013171	-7.08211e-05	0	763.404
1673	9.3423	15.3182	0.0606711	-1.23324e-06	-1.64594e-08	-0.0157312	-5.04579e-05	-0.000783302	0	100.272
1675	11.2487	5.80918	0.0532404	4.82938e-07	-1.21507e-07	0.00146713	-0.000303049	-0.000879102	0	643.191
1678	3.09688	2.85232	0.060194	-7.44323e-08	-1.40058e-06	0.00182829	-8.00405e-05	-7.31506e-05	0	243.522
1680	1.35567	7.32283	0.0633413	5.57642e-08	-6.28683e-07	-0.00111882	-4.10587e-05	-2.76194e-05	0	516.806
1683	8.84473	12.2865	0.0723601	6.27075e-07	-7.45066e-07	-0.0171409	-0.000553221	-0.000942856	0	489.995
1686	9.42168	13.3509	0.0550599	2.97028e-07	3.18121e-07	-0.0430558	-0.000477594	-0.00117212	0	911.444
1687	25.6325	7.51228	0.0551676	1.71278e-07	-1.87215e-06	-0.00213832	0.000196956	3.85891e-05	0	266.322
1689	21.4788	5.48999	0.0502944	-5.17858e-08	-5.12133e-07	0.00153679	0.000503384	-0.00038696	0	59.0942
1690	26.4937	1.83204	0.0512534	-1.92634e-07	-4.02283e-07	-0.00025407	1.35e-05	-3.93001e-05	0	597.011
1692	10.4289	2.18947	0.0595136	7.02992e-07	2.07248e-07	0.00296783	-7.49549e-05	-0.000158055	0	1000.8
1694	20.936	1.63746	0.0578523	5.95671e-09	-1.72692e-07	-0.00472182	8.55541e-05	-8.96985e-05	0	843.467
1695	15.5274	9.47251	0.073807	2.07411e-06	-1.56377e-09	0.00598699	0.000760711	-0.00222224	0	1252.5
1698	3.38749	12.4094	0.0716802	-4.31055e-08	-1.55211e-06	-0.00559697	-0.000158661	0.00019442	0	106.216
1699	4.1663	11.9601	0.0676332	-3.12682e-07	-1.35039e-06	-0.00786677	-0.000232705	9.96554e-05	0	360.047
1700	25.4706	4.87765	0.0599296	-4.33928e-08	-1.09231e-06	0.000828972	0.000152944	-0.000102222	0	994.277
1703	6.81981	2.54774	0.0508479	6.06339e-07	1.27832e-08	-0.00609087	-0.000156689	-0.000100803	0	495.959
1707	3.48295	12.6925	0.0557429	-3.51583e-07	-1.3838e-06	-0.00152255	-0.000150439	0.000209742	0	167.167
1708	11.4387	2.34081	0.070119	-1.32142e-08	8.94073e-07	-0.0040328	-7.73247e-05	-0.000220774	0	1401.49
1709	7.17906	1.14912	0.059461	5.36558e-08	1.71709e-07	-0.000729754	-3.31766e-05	-2.59932e-05	0	1083.24
1710	8.5043	5.40069	0.0674805	6.89264e-07	-1.2566e-06	8.51852e-05	-0.000387444	-0.000499722	0	521.357
1711	25.4736	3.09964	0.0617936	-1.02544e-07	-2.94777e-07	-0.000103762	9.60127e-05	-8.17181e-05	0	594.908
1716	25.9991	3.02554	0.0739274	-1.20533e-07	-4.99859e-07	-0.00205908	6.26343e-05	-7.06215e-05	0	216.974
1718	18.5241	9.78835	0.0517696	1.47733e-06	-1.59715e-06	0.0116502	0.00110079	-0.00135308	0	1285.98
1719	12.5298	13.1297	0.0501239	9.30216e-07	2.72777e-06	-0.123993	-0.000280011	-0.00385963	0	2065.65
1723	22.2402	4.15542	0.0505175	1.75261e-09	-3.19985e-07	-0.00722868	0.000341504	-0.000253759	0	1644.74
1725	17.52	12.3586	0.053406	1.06305e-06	-7.38528e-07	0.0272659	0.000965585	-0.00191391	0	1000.42
1727	2.71437	2.55714	0.0527856	-1.26747e-07	-9.49518e-07	0.0022941	-6.12762e-05	-5.88079e-05	0	655.34
1731	1.8379	14.646	0.0598557	1.31926e-07	3.70226e-07	-0.00041508	-2.99766e-05	0.000386287	0	144.06
1733	7.38611	13.6984	0.0525621	-4.18103e-07	-3.26008e-06	-0.0109426	-0.000311498	-0.000266541	0	251.455
1736	24.8523	4.99671	0.0581349	-2.76281e-08	-9.32003e-07	-0.006533	0.000207587	-0.0001224	0	688.419
1737	26.4391	4.69781	0.0574413	2.25835e-08	-1.57193e-06	-0.00151062	5.18192e-05	-7.53558e-05	0	603.813
1738	20.6559	9.79663	0.0609455	1.25916e-06	-1.00919e-06	0.0224681	0.00083704	-0.000611193	0	796.827
1741	26.0215	2.10165	0.0741335	-2.24086e-07	-1.77643e-07	-0.00079774	3.5269e-05	-4.69189e-05	0	205.873
1742	13.4689	9.12273	0.0532378	2.72183e-06	2.22868e-06	-0.00321322	8.62865e-05	-0.00214317	0	161.614
1748	18.7153	1.78534	0.0536975	4.50342e-08	-3.91546e-07	0.00551156	0.000106849	-0.000139429	0	620.238
1750	2.78375	13.4561	0.0568419	-7.96822e-10	-1.48766e-06	-4.05343e-05	-8.35976e-05	0.000301308	0	117.071
1751	14.1058	11.3196	0.060392	1.25358e-06	2.28223e-06	0.0253937	0.000516679	-0.00329522	0	2340.54
1755	6.48554	8.80484	0.0591838	5.03701e-07	-1.3227e-06	-3.18319e-05	-0.000478119	-0.000353514	0	567.747
1761	21.745	4.07913	0.0715553	-8.92915e-08	-1.99594e-07	0.00347084	0.000393374	-0.000310499	0	455.727
1764	12.1395	13.3541	0.0558125	7.5319e-07	1.91284e-06	-0.0133281	-0.000294426	-0.00338333	0	2520.16
1772	15.1811	9.30825	0.0658932	1.75738e-06	3.95634e-07	-0.00303184	0.000650331	-0.00222402	0	1787.18
1773	11.1365	6.72431	0.056787	1.00479e-06	-2.88433e-07	-0.00118875	-0.000316734	-0.00105806	0	1375.46
1775	2.32908	8.51342	0.0715296	8.85314e-07	-1.66658e-06	-0.00412011	-0.000125508	-5.42e-06	0	371.4
1776	26.6074	2.04439	0.0527689	-9.59549e-08	-6.13773e-07	-0.00107097	1.3835e-05	-4.44902e-05	0	303.477
1778	16.0899	12.4312	0.0551742	9.71789e-07	3.23754e-07	0.0757826	0.00106227	-0.00293372	0	2205.38
1779	15.0797	1.57839	0.0510657	-2.38898e-07	4.51301e-07	-0.001972	1.24904e-05	-9.23991e-05	0	1758.77
1780	7.80768	9.45962	0.0630059	1.01942e-06	-1.14548e-06	-0.00335466	-0.000574515	-0.000629585	0	805.46
1784	18.5029	7.62689	0.0602331	9.52645e-07	-7.4098e-07	0.00174159	0.000745165	-0.00109296	0	1494.06
1785	19.1397	9.84019	0.0577688	2.23974e-06	-1.08731e-06	0.00915126	0.00101499	-0.00113696	0	370.029
1790	4.5452	5.85393	0.0504967	7.09667e-07	-2.8012e-08	-0.00251262	-0.000255153	-0.000161717	0	740.905
1792	8.63396	11.5332	0.0621988	6.99152e-07	-8.37013e-07	-0.0080934	-0.000540134	-0.000926715	0	888.715
1793	21.8392	1.38107	0.0606626	-6.33928e-09	3.08465e-08	-0.00519842	6.63485e-05	-3.42616e-05	0	481.036
1795	7.54792	10.8725	0.0541297	1.43576e-06	-1.5742e-06	-0.0039968	-0.000555207	-0.000585078	0	374.783
1797	9.66808	1.20058	0.0518851	4.3396e-07	-5.26303e-08	0.00392678	-1.11462e-05	-2.75808e-05	0	1126.65
1799	13.2768	11.322	0.0742022	1.6195e-06	2.7689e-06	-0.067769	0.000170717	-0.00317002	0	2214.87
1800	8.08424	11.157	0.0680755	6.88535e-07	-1.03015e-06	-0.00727608	-0.000550905	-0.000731171	0	854.246
1805	18.352	3.44647	0.0714494	-1.59194e-07	5.07385e-08	0.00677635	0.000274444	-0.000400071	0	821.915
1808	24.0878	3.28752	0.0536141	2.16081e-07	-2.3112e-07	0.00223438	0.000182476	-0.000124922	0	1012.64
1810	4.45745	12.1334	0.0589427	-3.36625e-07	-1.48011e-06	-0.0107134	-0.000257753	8.14247e-05	0	113.582
1814	6.73079	12.8718	0.0707558	-3.09498e-07	-4.17676e-06	-0.0117683	-0.000381498	-0.000181031	0	415.047
1816	6.95614	2.19978	0.0620232	6.49115e-07	4.80217e-08	0.00762226	-0.000137713	-0.000101134	0	351.34
1817	2.03224	12.6958	0.0686172	-1.331e-08	-1.27631e-06	-0.00563012	-6.25052e-05	0.000273801	0	234.7
1821	7.35818	9.71769	0.0651974	5.84142e-07	-1.64769e-06	-0.0106774	-0.000530891	-0.000530934	0	93.6264
1822	16.8158	8.76739	0.0546535	1.94167e-06	-4.72151e-07	0.0303349	0.000795114	-0.00169351	0	1364.23
1824	11.2921	12.8661	0.0718163	1.37257e-06	1.95594e-06	-0.0157045	-0.000470393	-0.00249053	0	369.39
1827	8.70127	10.7338	0.052713	6.46127e-07	-2.11759e-07	-0.00493467	-0.000578444	-0.000922295	0	1115.09
1833	26.4495	4.8094	0.0548108	3.64414e-08	-1.60812e-06	0.00293865	4.92221e-05	-7.71244e-05	0	1073.04
1834	2.13104	6.98424	0.065575	1.26725e-07	-8.26887e-07	-0.000689308	-8.86504e-05	-5.07617e-05	0	150.187
1835	3.60509	13.8122	0.0704282	-6.56681e-07	-1.39577e-06	0.000148706	-0.000121502	0.000292942	0	102.654
1837	12.8815	15.2466	0.0501277	1.13654e-06	3.47291e-06	-0.0787474	-0.000628216	-0.00480098	0	7519.35
1841	19.0153	9.39635	0.0742039	1.6844e-06	-6.0511e-07	0.00470205	0.00101577	-0.00118863	0	387.58
1844	4.13834	5.45156	0.0558589	7.17626e-07	7.17197e-08	-0.00213253	-0.000203186	-0.000120406	0	590.591
1845	4.91796	5.29463	0.0501872	7.69762e-07	-1.54741e-07	-0.00188641	-0.000249086	-0.000190212	0	630.361
1847	5.5821	13.9816	0.0584821	-1.10227e-06	-3.50587e-06	-0.00688911	-0.000201439	0.000132298	0	32.8397
1848	14.9495	8.60177	0.0595933	1.91515e-06	5.47375e-07	-0.00153639	0.000444214	-0.00203558	0	930.349
1849	13.9396	7.59596	0.0740834	1.06366e-06	1.38373e-06	-0.00915738	0.000123114	-0.00155533	0	678.867
1850	16.3186	12.4056	0.0570302	5.58821e-07	-4.05386e-08	0.00563629	0.00105282	-0.00271083	0	1895.62
1856	14.7473	11.3372	0.0684778	7.41669e-07	1.55533e-06	0.0112463	0.000753761	-0.00328164	0	2788.45
1858	4.40222	14.1923	0.0593455	-9.73954e-07	-1.70338e-06	-0.00358568	-0.000134203	0.000262521	0	231.952
1861	24.2658	9.18952	0.071703	4.35053e-07	-9.98972e-07	0.0159124	0.000340116	0.000102019	0	602.95
1864	12.0134	11.5285	0.0603296	5.3316e-07	9.99256e-07	0.00449305	-0.00026938	-0.00263939	0	2036.43
1865	15.9837	14.8767	0.0702051	1.58464e-06	3.75212e-09	0.0219709	-2.70227e-06	-0.00335236	0	1977.28
1868	20.3129	2.43226	0.0737322	6.23998e-08	-2.62011e-07	0.00610914	0.000205866	-0.000183871	0	727.786
1870	4.73753	14.851	0.0527823	-1.19075e-07	-2.08836e-06	-0.00421268	-0.000106796	0.000275231	0	106.759
1872	17.5671	3.73279	0.0662107	-2.44709e-07	2.79417e-07	-0.00303993	0.000317425	-0.000523684	0	1435.24
1873	9.37792	4.08732	0.0539178	8.51373e-10	-5.62622e-07	-0.000669713	-0.000284555	-0.000393702	0	498.209
1874	20.5471	1.21157	0.0613683	-2.54587e-09	-1.0909e-07	-0.007347	3.02014e-05	-2.48502e-05	0	805.646
1877	8.29395	2.77367	0.0687444	5.51706e-07	-1.40752e-07	0.00353692	-0.000182343	-0.000203495	0	506.676
1880	3.50367	15.5036	0.0573619	5.98465e-07	-1.1862e-06	-0.00368679	-3.7853e-05	0.000370664	0	91.0336
1881	19.3704	9.30725	0.0573655	1.80587e-06	-2.80761e-07	-0.00274091	0.000982124	-0.00105053	0	557.3
1882	19.945	2.95563	0.0679084	-1.12611e-07	-2.0118e-07	-0.00355189	0.000292102	-0.00024834	0	320.974
1883	22.9654	4.31575	0.0706071	1.32442e-07	-8.17252e-07	0.00117733	0.000325858	-0.000203247	0	746.104
1885	12.3346	5.64088	0.0740096	2.80087e-08	7.00121e-07	-0.00591908	-0.00021428	-0.000921547	0	963.715
1887	20.6165	10.394	0.0653964	1.81075e-06	-1.62498e-06	0.0166672	0.000878519	-0.000610303	0	394.977
1888	7.49529	13.6665	0.0612134	-3.00121e-07	-3.07793e-06	-0.0133602	-0.000316736	-0.00029609	0	88.4379
1894	11.4357	14.056	0.0527783	5.96115e-07	9.60822e-07	-0.0487552	-0.000474839	-0.00274496	0	2275.06
1898	11.3201	9.43671	0.0661964	1.30422e-07	-5.52348e-07	-0.00664518	-0.000451077	-0.00172493	0	1849.22
1899	17.7546	10.0921	0.0689836	2.13412e-06	-1.61282e-06	0.0109806	0.00102521	-0.00170486	0	2338.87
1900	12.567	12.5473	0.0567481	1.29159e-06	2.70616e-06	-0.0617754	-0.000203504	-0.00348368	0	2871
1903	8.00001	10.8489	0.0519691	8.327e-07	-9.33847e-07	0.00431793	-0.000591398	-0.000710849	0	806.089
1904	2.7919	5.37034	0.0578602	1.99677e-07	-1.81357e-07	-0.0015555	-0.000126546	-9.98333e-05	0	393.46
1906	13.1542	1.19039	0.0522302	-3.6817e-09	9.44922e-08	0.00928352	-3.9733e-06	-2.73261e-05	0	884.077
1907	6.89202	12.4039	0.0730445	7.41844e-08	-3.68719e-06	-0.0148454	-0.00042806	-0.00026576	0	294.645
1909	12.6139	11.1551	0.0541906	9.03812e-07	1.61312e-06	-0.0204836	-9.3552e-05	-0.00285801	0	1886.54
1915	9.5685	14.7416	0.0660753	-1.05526e-06	7.34329e-07	-0.0223706	-0.000203747	-0.000992898	0	245.532
1918	1.98384	1.32772	0.0713816	-1.58192e-07	-2.0183e-07	0.000326399	-1.36191e-05	-1.57861e-05	0	486.787
1920	13.434	7.70937	0.0683676	1.25078e-06	8.15656e-07	0.00568541	2.63605e-05	-0.0016167	0	1452.82
1925	2.74313	10.0214	0.0547106	9.92671e-07	-1.65818e-06	0.00250053	-0.000158177	7.95454e-05	0	186.21
1926	8.4674	13.6042	0.064975	-3.13315e-07	-1.33087e-06	-0.0160294	-0.000345515	-0.000670242	0	165.977
1928	26.5032	2.41033	0.0556095	-1.83295e-07	-7.49556e-07	-0.00275859	1.37372e-05	-5.52569e-05	0	286.883
1929	9.18419	9.53707	0.072745	-1.37378e-08	1.03657e-07	-0.0111711	-0.000568309	-0.00103559	0	1397.97
1930	17.1714	10.0671	0.0658528	2.10637e-06	-1.49167e-06	0.0198744	0.00109055	-0.00191548	0	2790.66
1932	14.9742	13.6938	0.0649122	2.96021e-07	-5.94122e-09	0.00411008	0.000962031	-0.00441052	0	2277.93
1933	6.4631	9.01974	0.0744419	4.40732e-07	-1.22698e-06	-0.00593335	-0.000506057	-0.000354365	0	383.205
1937	13.1726	6.19035	0.0696908	9.4704e-08	1.22254e-06	-0.00331002	-3.22612e-05	-0.00110905	0	378.028
1938	14.3591	10.8257	0.067772	8.83542e-07	2.00701e-06	-0.0162915	0.000627095	-0.00304405	0	2473.08
1942	2.72024	14.9118	0.0526615	-1.50835e-07	-9.09199e-07	-0.00147948	-4.47387e-05	0.000380287	0	116.174
1944	2.85661	7.26066	0.0731366	7.81903e-07	-6.20893e-07	0.00365265	-0.000169375	-5.74966e-05	0	404.265
1945	6.14443	2.83305	0.0616684	6.29059e-07	-2.85271e-07	-0.00033668	-0.000184151	-0.000117042	0	798.674
1948	25.4368	9.12832	0.0511859	5.57234e-07	-1.90013e-06	-0.00034399	0.000195745	0.000181664	0	591.409
1951	15.7646	11.6282	0.0743511	-9.57335e-08	1.56987e-07	0.0062146	0.000999494	-0.00293739	0	1729.3
1954	12.6777	15.6005	0.0744683	1.62816e-06	3.82858e-06	-0.0632346	-0.000296564	-0.00414005	0	3203.53
1955	4.5259	11.2466	0.0524041	-1.27448e-07	-1.63211e-06	-0.00926204	-0.000274678	1.4159e-05	0	83.2396
1957	3.96261	12.0706	0.0587376	-3.55813e-07	-1.50276e-06	-0.0135197	-0.000203043	0.000136786	0	48.859
1960	14.0912	2.35327	0.0533426	-4.07984e-07	1.14782e-06	-0.000314854	-3.39214e-06	-0.000251274	0	243.663
1963	23.326	1.02843	0.064903	-1.56834e-08	2.38176e-09	-0.00440697	7.24347e-06	-1.95056e-06	0	138.739
1964	8.78974	14.2175	0.0505364	-5.80717e-07	-8.79555e-07	-0.0283764	-0.000281433	-0.000717735	0	402.115
1967	1.55522	4.07718	0.0620456	1.95844e-07	1.53714e-08	-0.000974538	-3.91691e-05	-7.80627e-05	0	514.521
1969	7.96911	3.69151	0.0648267	4.62333e-07	-8.62717e-07	-0.00356696	-0.000269569	-0.000267789	0	477.19
1974	17.6755	10.5592	0.0535038	1.91529e-06	-1.68547e-06	0.00570278	0.00110844	-0.00175984	0	2765.57
1981	9.09064	8.42063	0.0585002	4.78482e-07	-1.66555e-07	-0.00957142	-0.000569829	-0.000920249	0	1565.74
1986	10.4675	12.0987	0.0526236	1.04553e-06	1.26363e-06	-0.0128128	-0.00052222	-0.00190988	0	1526.64
1987	7.03778	2.97551	0.0705948	4.46593e-07	-6.27913e-08	0.00177629	-0.000206689	-0.000170245	0	761.037
1989	11.8938	6.94969	0.0616263	2.30257e-06	-2.91277e-07	0.00696321	-0.00022583	-0.00123332	0	1464.54
1990	6.65273	12.6691	0.069242	-2.01496e-07	-3.92513e-06	-0.00196808	-0.000382425	-0.000183069	0	391.624
1992	17.0061	8.35386	0.0606354	6.37655e-07	-6.75639e-07	0.00827522	0.000734466	-0.00162231	0	1042.44
1993	18.0559	8.86893	0.066575	1.71067e-06	-1.26636e-06	-0.00496098	0.000919449	-0.0014725	0	1457.92
1994	13.2365	6.0873	0.0516541	1.76116e-07	1.4296e-06	-0.0111891	-3.84004e-05	-0.00110312	0	1487.87
1997	8.25265	13.3011	0.0595085	-7.86211e-08	-1.77661e-06	-0.0172544	-0.000428123	-0.000624384	0	536.546
1998	9.52402	13.3168	0.0528569	3.4778e-07	4.59099e-07	-0.0198666	-0.000506376	-0.00125313	0	611.029
1999	7.68901	13.7681	0.0504523	-1.16824e-07	-2.70531e-06	-0.0122391	-0.000331628	-0.000349814	0	361.016
2003	26.8361	2.42868	0.0626684	-7.40301e-08	-9.91112e-07	0.00100949	3.18603e-06	-5.43331e-05	0	487.224
2005	26.4176	3.98344	0.0577259	2.00763e-09	-1.16535e-06	0.000830907	3.24474e-05	-8.2515e-05	0	41.0972
2008	7.12202	12.7928	0.0528133	2.94823e-08	-4.07184e-06	-0.00808764	-0.000426912	-0.000298544	0	792.097
2010	23.3065	4.61692	0.0502821	8.94884e-08	-8.09307e-07	0.00250176	0.000326682	-0.00020357	0	334.798
2012	19.2338	7.3023	0.0505717	6.74167e-08	-1.0593e-06	0.00241707	0.000769698	-0.000880041	0	1192.78
2013	6.53996	14.0759	0.0639257	-1.1373e-06	-4.65112e-06	-0.00895901	-0.000228727	-9.78075e-06	0	197.347
2017	10.9912	4.45046	0.065156	1.74658e-07	7.41196e-07	0.00824123	-0.000250098	-0.000582466	0	1514.31
2018	12.7794	6.35679	0.0686708	3.11649e-07	3.58766e-07	0.00678741	-6.88549e-05	-0.00113019	0	997.359
2019	2.0723	10.9056	0.0628997	5.67122e-07	-1.79022e-06	-0.00179855	-0.000103557	0.000150391	0	232.942
2022	3.77026	4.49968	0.0615749	2.50718e-07	-3.4316e-07	-0.00309564	-0.000162437	-0.000100465	0	205.756
2023	16.6345	6.2437	0.0659501	-2.83586e-07	7.36131e-09	0.00720523	0.00049951	-0.00110404	0	1057.83
2025	12.1408	14.3818	0.0640284	1.18721e-06	1.31784e-06	-0.0536213	-0.000465728	-0.00364423	0	1993.73
2027	8.62689	8.7528	0.0641595	2.37087e-07	-1.1282e-06	-0.00525667	-0.000606984	-0.000850257	0	584.683
2031	1.3443	12.6547	0.061494	7.59341e-09	-1.60142e-06	-0.000949912	-2.97882e-05	0.000289036	0	121.475
2035	11.2167	5.56535	0.0511198	3.74426e-07	-1.22622e-07	-0.0060134	-0.000302134	-0.000831092	0	110.825
2037	4.03334	12.9597	0.0507832	-8.15019e-07	-1.23096e-06	1.43594e-05	-0.000165856	0.000206405	0	75.3736
2038	19.3977	4.37598	0.0681115	-1.94156e-07	2.25603e-07	-0.00167734	0.000429511	-0.000500585	0	1111.1
2040	4.44984	15.6845	0.067251	9.97484e-08	-2.03011e-06	-0.00592478	-5.31076e-05	0.000335629	0	147.415
2042	23.3076	3.79179	0.0575958	2.8417e-07	-8.51227e-07	0.000889448	0.000255421	-0.000178674	0	420.801
2043	12.7361	6.00708	0.0678889	2.37928e-07	7.84842e-07	-0.035089	-9.71946e-05	-0.00105056	0	1283.55
2044	14.4041	13.536	0.0683693	8.03643e-08	3.3647e-07	-0.0125235	0.000789449	-0.00481861	0	1628.48
2046	13.5109	3.19685	0.0706085	-1.28914e-06	1.50009e-06	0.00279434	-3.7876e-05	-0.000383778	0	1337.57
2049	3.56556	6.79312	0.0714906	7.60424e-07	-4.33288e-08	0.00278329	-0.000217815	-9.91523e-05	0	553.683
2050	2.67309	5.72456	0.0662142	4.16274e-08	-1.67354e-07	0.00237459	-0.00011657	-9.58858e-05	0	471.199
2053	26.184	4.01285	0.0736242	-3.00576e-09	-8.91959e-07	0.00178726	6.22016e-05	-8.09644e-05	0	496.768
2054	20.8971	1.24599	0.0605794	7.73462e-09	-8.38157e-08	0.00189713	3.34746e-05	-2.09735e-05	0	948.078
2055	21.1729	2.53459	0.0711623	1.45437e-07	-1.61343e-07	-0.00343862	0.000219352	-0.000189078	0	668.976
2056	24.7671	4.29399	0.0680967	-1.06797e-08	-6.02395e-07	-0.00436907	0.00017697	-0.000123108	0	878.77
2057	22.8373	3.34533	0.0530302	2.43312e-07	-3.75839e-07	-0.00196071	0.000244992	-0.000173114	0	1259.16
2058	2.21145	6.28847	0.0730256	6.5721e-09	-3.16741e-07	-0.00266977	-0.000101096	-7.25182e-05	0	614.299
2059	4.80616	1.3961	0.0635951	1.65738e-07	-2.69586e-07	0.00262994	-3.46927e-05	-2.57644e-05	0	565.604
2060	8.78984	12.5598	0.0667948	7.75083e-07	-7.95152e-07	-0.0196675	-0.000553423	-0.000935897	0	1216.18
2063	12.4064	1.06034	0.051979	-3.22264e-08	1.36886e-07	0.00138852	-3.66276e-06	-1.09601e-05	0	483.726
2065	4.27661	5.77909	0.0719326	8.67094e-07	-6.47583e-08	-0.00551427	-0.000236829	-0.000127499	0	392.54
2066	24.2314	9.52609	0.0668855	3.43056e-07	-7.96769e-07	0.00700036	0.000343202	0.000158633	0	466.215
2067	1.92946	13.4269	0.0749584	-3.23986e-08	-1.2868e-06	-0.00210687	-5.97079e-05	0.000317582	0	163.459
2070	10.8606	3.69917	0.0634308	1.98772e-07	2.77101e-07	0.000719358	-0.000204788	-0.000434276	0	1155.56
2074	4.18745	2.29529	0.067208	-3.55051e-08	-8.47174e-07	0.00086941	-9.49487e-05	-6.14134e-05	0	211.218
2075	1.02421	5.76955	0.0709732	-1.16633e-07	-1.38306e-08	-0.00328523	-8.8151e-06	-6.16914e-05	0	153.04
2079	13.6994	5.51224	0.0720642	-3.43273e-07	2.25814e-06	-0.00737816	1.77334e-05	-0.00100991	0	440.57
2080	16.6894	9.80144	0.0627898	2.17004e-06	-1.44175e-06	0.00992248	0.00105544	-0.00205367	0	1801.68
2081	14.2648	13.5566	0.0725616	4.26373e-07	1.55503e-07	0.0213078	0.000753879	-0.00476098	0	3803.74
2082	15.0318	12.7713	0.0683659	6.45202e-07	-3.6612e-07	0.0225205	0.000853789	-0.0037789	0	2934.38
2083	3.70745	15.6103	0.0627049	4.75131e-07	-1.20788e-06	-0.00143677	-3.71278e-05	0.000369138	0	107.056
2084	11.1951	2.42717	0.0513697	1.13281e-07	6.6367e-07	-0.0054414	-8.75904e-05	-0.000232897	0	414.504
2085	16.2464	4.69082	0.0668802	-7.83382e-07	7.26608e-07	-0.00436123	0.000255644	-0.00074211	0	1244.48
2088	2.64851	9.38886	0.0590124	1.12975e-06	-1.41465e-06	-0.00499884	-0.000147865	2.61611e-05	0	623.846
2090	8.54361	6.3613	0.0716433	7.6791e-07	-1.10333e-06	-0.00310217	-0.000453013	-0.000638024	0	758.552
2091	25.8597	5.13074	0.0742617	6.53046e-09	-1.37294e-06	-0.00170131	0.000114716	-8.2032e-05	0	1066.5
2094	22.1555	6.39298	0.0552093	2.2751e-07	-1.08233e-06	-0.000896863	0.000541128	-0.000312355	0	387.261
2097	16.9785	7.7604	0.0744314	1.07512e-07	-7.44499e-08	0.0105869	0.000699756	-0.00143115	0	1378.7
2099	16.5695	9.28457	0.066425	1.9498e-06	-1.47492e-06	0.0144794	0.000900868	-0.00193869	0	2641.21
2100	20.9169	7.6943	0.0702331	8.55602e-07	-1.27812e-06	-0.0108443	0.000712403	-0.000518031	0	373.068
2101	17.7561	2.50846	0.053551	-7.42832e-09	-4.7429e-08	0.00793206	0.000161827	-0.000278811	0	1486.11
2102	14.4243	1.56473	0.0533907	-3.46056e-07	5.88113e-07	-0.00128442	-4.82053e-07	-9.60853e-05	0	825.322
2103	8.20245	1.69569	0.067243	3.9966e-07	2.70773e-07	-0.00181446	-9.30782e-05	-8.2441e-05	0	203.109
2107	24.5127	9.47228	0.0744045	3.87555e-07	-1.06331e-06	-0.00183659	0.000300101	0.000143253	0	350.345
2108	11.7359	6.32456	0.066672	1.19092e-06	-3.51126e-07	0.00272939	-0.000248026	-0.00103168	0	1458.06
2112	26.8602	5.43417	0.0576793	2.49526e-08	-1.97502e-06	0.00326507	1.82211e-05	-6.82217e-05	0	67.4087
2114	13.8098	11.5452	0.0740862	1.82117e-06	2.7602e-06	0.0045072	0.000401906	-0.00337734	0	202.765
2117	19.1053	5.41454	0.0695021	-1.00397e-07	-4.07146e-08	-0.000983767	0.000530829	-0.000656249	0	846.273
2119	9.85197	11.1846	0.06931	3.90348e-07	1.91478e-07	-0.0138666	-0.000596694	-0.00145502	0	1024.98
2124	14.5221	6.41968	0.053768	-2.98819e-07	2.33045e-06	0.024083	0.000160705	-0.0012625	0	62.1191
2125	10.0654	13.0664	0.0627011	4.75994e-07	1.12009e-06	-0.020117	-0.000504624	-0.00165576	0	852.508
2127	16.5452	7.61296	0.066948	1.69726e-07	-1.42956e-07	-0.00023295	0.000584328	-0.00151854	0	1417.96
2129	7.60946	7.75902	0.0686798	3.04485e-07	-1.95475e-06	-0.000816233	-0.000486375	-0.000532972	0	359.339
2133	19.1602	11.667	0.0663319	2.65961e-06	-2.09852e-06	0.0235806	0.000928885	-0.00114084	0	1074.41
2138	5.49526	14.1756	0.0533362	-1.09306e-06	-3.3207e-06	-0.00630464	-0.000175234	0.000164199	0	88.5203
2142	3.9713	10.0661	0.0718819	1.27428e-07	-6.94029e-07	-0.00131593	-0.000263184	-2.82298e-07	0	340.082
2143	6.26964	1.8226	0.0656783	3.05721e-07	-1.40973e-07	0.00398943	-0.000104258	-6.23841e-05	0	570.206
2147	14.9861	12.4021	0.0676906	4.50381e-07	9.13622e-08	0.00980862	0.000980562	-0.00373711	0	5008.22
2149	16.9027	9.3904	0.0509613	1.26516e-06	-1.26189e-06	0.00364014	0.000951609	-0.00189542	0	1240.81
2152	26.5104	3.88593	0.0593161	3.82559e-08	-1.16662e-06	0.000115491	3.29745e-05	-7.73442e-05	0	443.865
2153	12.1562	2.52668	0.0593341	-3.17693e-07	7.11696e-07	0.0127059	-7.79957e-05	-0.000250143	0	134.166
2158	9.8731	5.64852	0.0656955	5.59749e-07	-7.52589e-07	-0.00813867	-0.000395513	-0.000658	0	1098.06
2161	20.2362	3.75032	0.0501888	-2.83672e-07	1.22918e-07	-0.00311161	0.000391262	-0.000372923	0	1321.3
2162	15.1777	12.523	0.0673038	5.19196e-07	-1.02559e-07	0.0244366	0.000944318	-0.00370463	0	1327.16
2166	11.2629	4.01226	0.0507635	-1.89361e-07	1.26438e-06	0.0125837	-0.000200395	-0.000494987	0	1003.87
2167	4.20155	10.0499	0.0537634	1.89275e-07	-6.29912e-07	-0.00689254	-0.000276071	-3.31522e-05	0	271.64
2168	11.9528	8.98264	0.068143	-1.70936e-07	-4.37774e-07	-0.00756206	-0.000242176	-0.00176748	0	1038.83
2169	5.59919	3.43568	0.051579	3.59955e-07	-6.84459e-07	-0.000673395	-0.000197509	-0.000149445	0	633.591
2170	1.68694	14.9959	0.0671916	-1.21e-06	-7.25861e-07	-0.00305631	-1.64897e-05	0.000402439	0	88.2645
2173	23.3507	5.49885	0.0619566	-7.62984e-09	-8.25246e-07	0.00419991	0.000373304	-0.00019884	0	304.354
2174	25.9975	5.87057	0.0514156	7.28762e-08	-1.80964e-06	0.000185602	9.85761e-05	-4.9124e-05	0	422.611
2175	9.86229	12.9518	0.0709753	2.43084e-07	6.63378e-07	-0.0280982	-0.000546334	-0.00151793	0	694.368
2178	10.8422	8.5309	0.0737772	-6.19476e-08	5.33852e-08	-0.0097806	-0.000453177	-0.00142804	0	1003.66
2181	26.5165	7.60296	0.0542266	-4.11061e-08	-2.44975e-06	0.00487226	4.99144e-05	6.94408e-05	0	241.979
2182	18.5608	8.84246	0.0509524	2.21461e-06	-4.46982e-07	0.0115775	0.000939895	-0.00130193	0	2331.59
2184	25.8589	6.63461	0.0667007	-3.16691e-08	-1.96602e-06	0.00093657	0.000154543	-3.72194e-05	0	152.303
2185	22.6779	3.78196	0.0695458	1.41318e-07	-3.34273e-07	-0.00580617	0.000293793	-0.000198367	0	196.026
2186	17.6973	4.58542	0.0683463	-1.5541e-07	1.72821e-07	-0.00658123	0.000365936	-0.000698778	0	1525.37
2188	9.286	4.94294	0.0506731	3.50577e-07	-8.69413e-07	0.00156308	-0.000351565	-0.000546549	0	1404.46
2189	13.7107	1.09477	0.0633808	-1.32008e-08	2.39288e-08	-0.00304569	5.8539e-06	-1.2665e-05	0	679.232
2190	16.7297	1.13197	0.0508616	-1.05618e-08	-2.70733e-09	-0.00173946	2.91511e-05	-3.79613e-05	0	1100.15
2191	12.4111	6.36156	0.0625932	6.32462e-07	-2.32744e-08	-0.0123643	-0.000115484	-0.00112259	0	1108.78
2197	6.70655	7.01695	0.0717389	2.68781e-08	-9.22025e-07	-0.0100792	-0.000437709	-0.000365256	0	800.158
2198	4.8912	11.6736	0.0632944	-1.1931e-07	-1.7161e-06	-0.00297065	-0.000296493	1.50024e-05	0	215.016
2201	9.88256	6.77286	0.0662779	7.65246e-07	-2.96459e-07	-0.0017106	-0.000436364	-0.000853838	0	1175.37
2207	14.316	7.96606	0.0618888	1.29347e-06	1.56555e-06	-0.0215163	0.000250953	-0.00171992	0	95.386
2213	19.9815	5.19285	0.0683581	-6.98244e-08	-1.59515e-07	0.00777461	0.00051416	-0.000554421	0	799.976
2215	13.9403	5.65489	0.05848	-3.8256e-07	2.30151e-06	-0.00837304	2.27322e-05	-0.00106637	0	287.466
2216	17.0879	12.7164	0.0604855	9.12507e-07	-1.33069e-09	0.0200558	0.000993286	-0.00224815	0	1885.19
2217	21.527	8.0129	0.0581882	1.00253e-06	-1.21509e-06	0.00249342	0.000723586	-0.000467277	0	492.149
2224	9.11193	4.32181	0.0726794	7.4432e-08	-7.42967e-07	0.00209111	-0.000289618	-0.000421649	0	422.301
2227	3.14404	6.39916	0.0607879	5.23794e-07	-6.41917e-09	0.0018394	-0.000167473	-9.24065e-05	0	625.127
2231	8.42442	12.484	0.067214	5.47828e-07	-1.5514e-06	-0.00654163	-0.00054275	-0.000771163	0	493.644
2232	6.09943	14.1798	0.0537277	-1.0194e-06	-4.39986e-06	-0.00750584	-0.000205531	8.49944e-05	0	255.384
2234	14.8828	9.49936	0.0660671	1.14509e-06	8.35792e-07	-0.00159026	0.000494767	-0.00231582	0	861.997
2237	4.67967	2.55461	0.0623698	-8.58279e-08	-9.54206e-07	0.00178331	-0.000116882	-7.12878e-05	0	546.278
2238	18.0529	4.13624	0.067488	-1.50644e-07	1.89466e-07	-0.00255542	0.000356873	-0.000554087	0	1596.66
2242	11.2273	8.32796	0.070586	3.81314e-08	-6.06385e-07	-0.00335053	-0.000347434	-0.00141954	0	1067.98
2245	6.47667	12.498	0.0697635	-1.75547e-07	-3.68837e-06	-0.00751004	-0.000387003	-0.00015775	0	415.588
2246	18.9824	7.27075	0.0607177	2.0272e-07	-8.20181e-07	0.0281838	0.000760782	-0.000948125	0	820.794
2247	15.3718	14.2371	0.0515318	1.74133e-06	5.39195e-07	0.0779559	0.000676075	-0.00413718	0	4593.12
2249	6.61011	2.94327	0.060063	4.94177e-07	-1.10673e-07	-0.00171852	-0.000201324	-0.000137896	0	764.914
2253	20.937	8.52143	0.060002	1.56128e-06	-1.0145e-06	0.00173095	0.000798648	-0.000543886	0	459.314
2255	9.84146	12.7296	0.0504562	6.09432e-07	4.96807e-07	-0.042927	-0.000602046	-0.00150204	0	64.1532
2261	18.6747	5.20193	0.0701284	-2.1945e-07	1.42283e-07	0.00157131	0.000527317	-0.000646694	0	756.711
2262	14.7498	7.6696	0.0748774	3.2412e-07	9.83369e-07	-0.00118169	0.000354299	-0.00164298	0	969.999
2265	21.5569	10.0408	0.0611503	1.58416e-06	-1.6398e-06	-0.00124844	0.000740976	-0.000350742	0	299.809
2266	4.00107	4.43154	0.05307	2.60042e-07	-4.19217e-07	0.000780545	-0.000173401	-0.000121322	0	337.894
2267	19.5901	6.19563	0.0741421	7.34089e-08	-1.17083e-06	0.00460769	0.000637218	-0.00073058	0	534.919
2269	15.3825	14.3493	0.0612254	1.63805e-06	2.92613e-08	0.0760915	0.000609959	-0.00416788	0	2754.6
2272	2.86547	11.3141	0.0595025	5.85084e-09	-1.56484e-06	0.00313149	-0.000143868	0.000153311	0	248.807
2273	7.05024	15.1098	0.0526431	-1.81259e-06	-3.91992e-06	-0.00938318	-0.000129699	-6.94362e-06	0	50.0981
2274	3.27642	8.12466	0.0651498	1.24922e-06	-7.27499e-07	-0.000240782	-0.00020661	-5.25992e-05	0	287.353
2275	8.18772	10.0137	0.0652568	9.36529e-07	-6.69189e-07	-0.00419881	-0.000550891	-0.00077123	0	1495.07
2277	7.54781	15.9265	0.073526	-1.11178e-06	-3.26118e-06	-0.0149694	3.13142e-05	-3.57313e-05	0	81.9704
2279	16.255	6.82447	0.0583177	-1.36375e-07	2.26254e-07	-0.00413776	0.000496676	-0.00132801	0	1514.21
2281	19.8061	7.01144	0.0543351	-9.92301e-08	-1.67848e-06	0.0117892	0.000744927	-0.000759725	0	493.4
2282	20.0647	5.69562	0.0604616	1.40956e-08	-4.07179e-07	0.0036319	0.000550845	-0.000593446	0	285.748
2283	8.49156	3.55568	0.0699421	2.8239e-07	-8.87731e-07	0.000772327	-0.000237413	-0.00031045	0	676.363
2286	9.83496	1.33034	0.0583055	5.98259e-07	3.36449e-08	0.00223279	-2.63911e-05	-3.16197e-05	0	1159.21
2287	25.0427	5.94088	0.0666688	-3.32015e-08	-1.24618e-06	-4.08732e-06	0.000241664	-9.39129e-05	0	676.697
2289	7.44387	14.9469	0.060388	-1.15282e-06	-3.08291e-06	-0.0125188	-0.00015357	-0.000115541	0	110.96
2291	13.2823	10.9709	0.0533603	7.7512e-07	2.59239e-06	-0.0202132	5.17443e-05	-0.00286188	0	2614.01
2293	16.6424	14.9236	0.0502877	2.02607e-06	2.00741e-07	0.050982	5.13809e-05	-0.00263472	0	403.535
2294	19.8177	9.83224	0.0526701	1.8683e-06	-1.04608e-06	0.00645725	0.000958293	-0.000871236	0	426.812
2295	7.66805	7.08848	0.0603533	1.5156e-07	-1.85904e-06	-0.00784866	-0.00047958	-0.000516835	0	1252.96
2296	15.2302	13.2793	0.0701527	5.21501e-07	-9.5684e-07	0.0240151	0.00101228	-0.00375498	0	1854.5
2298	6.32553	9.49976	0.0528443	4.86687e-07	-1.91299e-06	-0.00410201	-0.000453688	-0.000306882	0	781.83
2305	17.5064	6.53558	0.0596992	5.20642e-10	-1.54998e-07	0.00887443	0.000611591	-0.00105388	0	1992.57
2309	11.937	14.4951	0.0508868	1.28287e-06	1.52024e-06	-0.0496535	-0.000514343	-0.00326218	0	745.334
2311	13.3612	6.47306	0.0556784	2.15047e-07	1.17808e-06	0.0147096	5.24338e-05	-0.00121992	0	1584
2312	25.6517	1.76797	0.0650968	-3.05725e-07	-1.28743e-08	-0.000458095	3.5844e-05	-3.76214e-05	0	365.321
2315	5.70148	2.2995	0.0637494	2.87916e-07	-3.62488e-07	0.00312541	-0.000128344	-8.32453e-05	0	630.607
2316	16.2362	2.01065	0.0581378	-1.44567e-07	2.35308e-07	-0.00381657	4.91012e-05	-0.000166117	0	70.4837
2318	24.7251	8.92439	0.0508462	5.75226e-07	-1.31345e-06	-0.00207974	0.000274918	0.000128248	0	392.705
2321	4.17325	1.60984	0.0619402	2.73222e-08	-4.57053e-07	0.00154381	-4.55691e-05	-3.79764e-05	0	270.553
2324	7.07206	12.2165	0.0699409	5.85822e-07	-3.68743e-06	-0.00643669	-0.000487725	-0.000329201	0	113.577
2326	13.3258	1.09679	0.0587349	-4.39749e-09	3.56766e-08	-0.0032432	-9.327e-07	-1.66988e-05	0	593.973
2334	12.5156	11.9462	0.0559514	5.37269e-07	2.09078e-06	-0.0374444	-0.000127479	-0.00309952	0	2000.44
2335	17.9297	7.63287	0.0727081	6.5559e-08	-3.28346e-07	0.00188269	0.000722109	-0.00123659	0	1530.42
2340	15.5114	6.13106	0.0539369	-6.26574e-07	1.00368e-06	0.00262985	0.000279669	-0.00108597	0	696.707
2341	16.0716	5.55986	0.0566488	-8.61856e-07	3.34591e-07	0.00651651	0.000302132	-0.000993262	0	1369.39
2344	9.21647	7.29744	0.0606522	7.45797e-07	-5.04496e-07	-0.00638624	-0.000478658	-0.000847507	0	551.994
2346	4.22068	10.5635	0.0711426	-1.18419e-07	-1.02374e-06	-0.00209833	-0.000282636	1.14567e-06	0	205.413
2348	12.0698	7.08969	0.0740875	2.4819e-06	-2.18403e-07	0.00715334	-0.000238293	-0.00124255	0	1431.62
2350	9.35487	10.0302	0.0551077	3.47009e-07	1.48149e-07	-0.00678158	-0.000572937	-0.00117118	0	578.283
2353	9.5622	7.40948	0.0510137	7.76118e-07	-2.44581e-07	-0.0110251	-0.000479765	-0.00092736	0	762.223
2356	21.5137	5.24688	0.0638932	-6.82573e-08	-4.53094e-07	-0.00173903	0.000474544	-0.000371686	0	1191.55
2358	14.3115	4.91557	0.0696637	-2.82936e-07	2.25948e-06	0.00284631	6.52759e-05	-0.00084875	0	1665.2
2361	2.08713	11.0211	0.0535754	5.71729e-07	-1.77572e-06	-0.000925531	-9.72733e-05	0.000157529	0	188.577
2368	12.5373	2.93663	0.0668108	-4.73708e-07	8.92492e-07	-0.000419211	-9.3487e-05	-0.000331872	0	1425.37
2370	11.5878	11.3577	0.0735153	3.59625e-07	6.97809e-07	-0.0207531	-0.00040805	-0.00243279	0	269.753
2371	11.2227	9.51903	0.0613514	-4.75517e-08	-5.53209e-07	-0.00330187	-0.000451283	-0.00171768	0	1249.58
2379	14.2492	6.50236	0.0725748	-1.62141e-09	2.22486e-06	0.00249131	9.33845e-05	-0.00124159	0	1611.67
2380	5.95766	11.5846	0.0665929	1.25137e-07	-2.6782e-06	-0.00169108	-0.000399779	-0.00013922	0	558.883
2382	12.063	10.4714	0.0707681	7.82376e-08	2.92613e-07	-0.0143403	-0.000281549	-0.00238968	0	1038.36
2384	6.439	10.8985	0.0637568	4.41056e-07	-2.75618e-06	-0.00476787	-0.000465903	-0.000281275	0	159.625
2387	2.48651	3.16167	0.0625973	6.05881e-08	-1.08472e-06	0.000813965	-6.99374e-05	-7.02855e-05	0	307.799
2388	26.7674	4.83898	0.0582703	3.78665e-08	-1.77949e-06	0.000750247	2.00473e-05	-7.72413e-05	0	618.361
2390	7.41937	9.1076	0.0739495	7.34713e-07	-1.43048e-06	-0.000810167	-0.000516567	-0.000548906	0	588.833
2394	9.47555	5.996	0.063719	1.08234e-06	-9.10544e-07	-0.00512721	-0.000427951	-0.000674059	0	990.957
2395	6.4258	4.36846	0.0721006	3.22818e-07	-5.0403e-07	-0.00532749	-0.000274068	-0.000233695	0	568.836
2398	7.36038	7.24432	0.0608078	6.60003e-08	-1.41668e-06	-0.000883408	-0.000458207	-0.000470263	0	1024.62
2399	15.5374	3.38261	0.0681613	-6.46203e-07	1.01921e-06	0.0209317	0.000110165	-0.000456036	0	1561.98
2402	21.5906	5.50741	0.0629719	-4.14575e-08	-5.16233e-07	-0.00280854	0.000507926	-0.000385428	0	327.621
2405	4.44713	2.12977	0.0603419	-4.02045e-08	-7.15937e-07	0.00196005	-9.43523e-05	-5.91158e-05	0	415.155
2406	8.65083	12.3928	0.0702981	6.34667e-07	-1.01924e-06	-0.00973553	-0.00055634	-0.000880129	0	665.773
2408	1.97961	11.8988	0.072198	3.83057e-07	-1.46215e-06	0.00242836	-7.11557e-05	0.000217147	0	120.807
2409	16.0311	3.46708	0.0548437	-5.17423e-07	6.88505e-07	-0.00966893	0.000187724	-0.000473202	0	828.974
2410	6.95572	8.64257	0.0731671	6.19323e-07	-1.62733e-06	-0.00360112	-0.00051626	-0.000412931	0	654.441
2412	14.972	8.27281	0.0660838	1.41443e-06	3.54267e-07	-0.00872606	0.000407301	-0.00191397	0	1571.72
2413	24.1053	9.83319	0.0633198	3.15505e-07	-7.47636e-07	0.00516726	0.000334596	0.00016419	0	449.364
2414	3.2445	9.74919	0.0655325	5.88682e-07	-1.41487e-06	-0.00655958	-0.000213304	2.61954e-05	0	275.221
2416	26.6361	8.29468	0.0670519	1.07391e-07	-2.37833e-06	-0.000368363	7.6705e-05	0.000147484	0	513.78
2418	19.0878	12.6387	0.0748337	2.05349e-06	-2.78066e-06	-0.00287105	0.000824499	-0.00110086	0	197.401
2419	15.7831	1.56201	0.06078	-6.54004e-08	3.35429e-07	0.00969896	8.02538e-06	-0.00011097	0	618.443
2421	6.36605	4.77336	0.0589809	7.62497e-08	-1.49811e-07	0.00350458	-0.000317982	-0.000251207	0	643.982
2422	18.1808	7.26456	0.0667608	2.23442e-07	-4.38375e-07	0.0118997	0.000733106	-0.0011074	0	1318.9
2428	8.6867	2.51595	0.0660104	6.25167e-07	-1.03119e-08	-0.00164774	-0.000168069	-0.000192814	0	443.924
2429	7.01406	8.50973	0.0719609	4.19139e-07	-1.75385e-06	-0.00299254	-0.000514827	-0.000417925	0	510.915
2430	10.7381	12.8564	0.0598949	7.69624e-07	9.37702e-07	-0.0333744	-0.000543687	-0.0020894	0	112.985
2431	19.869	7.56453	0.0554951	8.56879e-07	-1.18579e-06	0.00797606	0.000796394	-0.000756653	0	588.881
2432	15.4955	12.7664	0.0599871	6.40369e-07	-3.84719e-07	0.0264405	0.000857603	-0.00357931	2	12044.9
2433	25.4685	8.24877	0.0537927	5.05227e-07	-1.75099e-06	-0.00753564	0.000208539	9.05351e-05	0	719.153
2434	22.1012	3.43861	0.0701964	2.73834e-07	-2.55879e-07	0.000560155	0.000285188	-0.000207643	0	735.883
2436	1.89318	2.05991	0.0618098	-1.3673e-07	-5.38257e-07	0.00119546	-2.40185e-05	-4.26114e-05	0	287.375
2439	9.30375	8.21045	0.0738319	4.18899e-07	1.97631e-08	-0.00347874	-0.00053737	-0.000946318	0	1318.83
2440	14.243	14.9143	0.0568134	1.01851e-07	3.10527e-07	0.182354	0.000336839	-0.00604583	0	9596.85
2442	8.89113	8.10803	0.0747456	6.50371e-07	-9.19377e-07	-0.0117751	-0.000532515	-0.000828089	0	523.062
2443	13.6892	1.5535	0.0748077	-6.82279e-08	1.76433e-07	0.0071303	-3.3325e-06	-8.83654e-05	0	631.46
2444	3.35209	12.0169	0.0741806	1.17879e-07	-1.72881e-06	-0.000222253	-0.000148922	0.000166365	0	147.744
2445	1.31809	8.67503	0.0699092	2.45518e-07	-9.23951e-07	-0.00491282	-3.63427e-05	1.05895e-05	0	208.955
2447	25.6226	4.70013	0.0523917	-4.58172e-09	-1.08227e-06	-0.00505434	0.000134039	-0.000104741	0	588.164
2449	19.1825	7.53884	0.0683783	3.20356e-07	-1.18808e-06	0.0107454	0.000765544	-0.000912479	0	929.609
2453	9.14735	4.00886	0.0667304	4.93091e-08	-6.63968e-07	0.00768691	-0.000281126	-0.000389619	0	724.709
2454	13.4621	13.8609	0.0626547	1.18168e-06	3.19075e-06	-0.0499158	0.000350623	-0.00508094	0	4853.67
2455	7.03129	2.60454	0.0655008	5.82612e-07	1.06344e-09	0.00120331	-0.000171251	-0.000140858	0	943.893
2461	13.4441	1.78578	0.0590245	-2.83221e-07	4.75003e-07	-0.000698621	-2.16375e-05	-0.000127429	0	1288.06
2465	5.73655	12.6682	0.0587779	-5.51046e-07	-2.63583e-06	-0.00739763	-0.000308459	4.52522e-06	0	178.112
2468	20.5286	8.58722	0.0570844	1.58319e-06	-8.14513e-07	0.0115809	0.000873054	-0.000623188	0	231.706
2470	26.0094	1.27439	0.053189	-1.47953e-07	-4.66533e-09	-0.00220171	1.24495e-05	-8.23312e-06	0	89.6136
2472	16.261	5.55579	0.0664956	-9.17639e-07	1.39681e-07	-0.00395884	0.000320577	-0.000980453	0	1274.93
2473	25.0605	6.23584	0.0736829	-3.47539e-08	-1.36711e-06	0.000252604	0.000260837	-5.57583e-05	0	267.187
2474	13.0412	2.29319	0.0645678	-6.33179e-07	9.16339e-07	0.00185503	-3.48689e-05	-0.000212127	0	478.108
2477	18.4429	6.26298	0.0711376	6.88684e-08	-3.14862e-08	-0.00587756	0.000601392	-0.000891697	0	1055.92
2478	17.5127	13.3678	0.0719113	9.18371e-07	-6.08173e-07	0.039387	0.000725722	-0.00196838	2	1898.23
2480	7.12963	14.543	0.0740197	-1.49612e-06	-4.02692e-06	-0.0116743	-0.000195117	-8.33881e-05	0	200.809
2482	20.0854	1.53088	0.0692865	2.90669e-08	-2.26974e-07	-0.0102452	0.000113351	-7.69963e-05	0	1072.16
2484	17.1064	11.7889	0.0639397	1.4598e-06	-6.90401e-07	0.00746552	0.000961898	-0.00218412	0	2368.22
2485	11.6648	10.3434	0.0636628	3.17931e-08	9.97977e-08	-0.000692069	-0.000408838	-0.00220321	0	639.382
2487	19.962	10.6545	0.0733322	1.98532e-06	-1.48017e-06	0.0106906	0.000830944	-0.000812366	0	870.065
2495	8.55178	12.8297	0.0718119	3.23382e-07	-1.25956e-06	-0.0125642	-0.000495366	-0.000818753	0	132.031
2497	14.4718	2.80103	0.0722134	-6.27653e-07	1.28967e-06	-0.00452785	1.6169e-05	-0.000301652	0	572.061
2500	4.52888	12.7696	0.0635261	-4.96856e-07	-1.52517e-06	-0.000780578	-0.000217824	0.000149845	0	164.407
2501	11.6347	13.345	0.0659452	1.2458e-06	1.10958e-06	-0.0553822	-0.000474902	-0.00291558	0	748.326
2506	10.0735	1.23696	0.0742233	4.71842e-07	7.22131e-08	0.00107078	-3.90046e-05	-3.666e-05	0	757.685
2508	1.7237	9.67074	0.0577928	4.14546e-07	-1.89796e-06	-0.000621139	-5.31399e-05	8.46415e-05	0	347.085
2512	26.3125	5.84887	0.0684706	9.69692e-08	-1.95774e-06	-0.000659874	7.58902e-05	-5.7302e-05	0	301.387
2520	26.8882	4.01437	0.0600471	5.2209e-08	-1.76459e-06	0.00299279	7.45869e-06	-7.04012e-05	0	470.297
2521	11.7111	8.38404	0.0671228	3.03672e-07	-5.81279e-07	-0.0126182	-0.000289962	-0.00158674	0	917.74
2522	6.39161	10.6819	0.0505069	5.18199e-07	-2.7938e-06	-0.00386564	-0.00045944	-0.000284399	0	924.146
2524	8.56084	14.9169	0.0683711	-6.34773e-07	-1.54786e-06	-0.0159682	-0.000157551	-0.000493001	0	71.0359
2527	4.19038	13.152	0.0676259	-7.46789e-07	-1.4575e-06	-0.0030513	-0.000172332	0.000214336	0	236.686
2529	9.99156	5.30304	0.0564906	3.48721e-07	-6.23392e-07	-0.00411804	-0.000369179	-0.00065569	0	674.33
2534	3.24166	1.2555	0.0525106	-2.77442e-08	-3.23299e-08	0.00157533	-1.10057e-05	-6.21091e-06	0	65.0891
2540	6.40981	15.2779	0.0699727	-1.46326e-06	-4.09241e-06	-0.00603211	-0.000110723	0.000141394	0	25.7396
2542	19.8548	4.21876	0.0741047	-2.39372e-07	1.64494e-07	0.000602427	0.000421173	-0.000441477	0	669.099
2543	17.3653	4.1875	0.0693852	-3.02422e-07	2.04833e-07	0.00594266	0.000332625	-0.000623206	0	1493.55
2544	4.47035	8.52879	0.0541364	-2.63793e-07	4.89919e-08	-0.00481684	-0.000319652	-0.000100387	0	366.308
2545	2.32147	3.84657	0.0731358	1.95386e-07	-2.69435e-07	-0.00350976	-7.71496e-05	-8.96371e-05	0	290.817
2546	7.08361	3.10686	0.0685679	4.06786e-07	-1.33522e-07	0.00190704	-0.000215318	-0.000176682	0	897.647
2549	1.05707	1.38556	0.056359	-1.99375e-10	-4.68698e-07	0.00161814	-2.12069e-06	-1.67115e-05	0	68.9118
2550	12.335	10.9356	0.071738	7.91641e-07	1.2076e-06	6.3078e-06	-0.000200387	-0.00261123	0	2071.84
2553	3.10881	3.2308	0.0542609	3.35101e-08	-1.40729e-06	0.003779	-9.33025e-05	-8.23264e-05	0	567.454
2554	6.4505	1.07445	0.0677389	8.33502e-08	-3.81323e-08	0.00285847	-1.18033e-05	-2.36903e-05	0	377.786
2555	24.1225	4.56061	0.0747019	-1.89265e-08	-6.32437e-07	0.0016563	0.000242326	-0.000142024	0	544.13
2557	1.93001	6.66303	0.0585991	1.90696e-08	-6.09015e-07	0.00130882	-7.93314e-05	-5.88722e-05	0	303.137
2560	19.342	11.962	0.0565641	2.33227e-06	-1.6876e-06	0.0246127	0.00081767	-0.00106595	3	1492.62
2561	26.178	3.86919	0.0702159	6.91914e-09	-8.05769e-07	-0.00250581	7.33752e-05	-8.33391e-05	0	96.9578
2562	24.143	4.38626	0.0569687	4.06334e-09	-5.91252e-07	-0.00121025	0.000235259	-0.000135561	0	447.285
2564	10.0616	11.7322	0.0642982	1.25282e-06	4.6105e-07	-0.0123985	-0.00055061	-0.00158793	0	1056.23
2566	12.8641	3.08968	0.0665183	-9.56058e-07	9.25715e-07	0.00365171	-7.55723e-05	-0.00039202	0	475.345
2571	1.43841	4.0998	0.0571145	1.64782e-07	6.28389e-09	0.000785111	-3.37668e-05	-7.41073e-05	0	434.029
2572	2.62757	1.58525	0.0571337	-1.85353e-07	-2.8922e-07	-0.00098059	-2.19337e-05	-3.01535e-05	0	217.616
2574	13.2643	9.18883	0.0698162	2.25507e-06	2.43169e-06	-0.00520796	4.89255e-05	-0.00207799	0	986.732
2579	20.3411	5.58163	0.0506038	8.86719e-09	-3.79667e-07	0.0235328	0.000541462	-0.000525213	0	492.612
2584	3.86145	8.77435	0.0588989	1.44402e-08	-6.8061e-07	-0.00144257	-0.000260191	-5.5602e-05	0	744.244
2590	5.30797	12.0076	0.074053	-1.89796e-07	-2.24597e-06	-0.00605513	-0.000324396	8.70577e-06	0	310.187
2593	25.1657	6.96735	0.0685641	-1.10806e-08	-1.51431e-06	0.00217567	0.000237462	-1.7399e-05	0	156.611
2594	10.8568	8.15811	0.0738624	1.05377e-07	1.51178e-07	0.00131008	-0.000396321	-0.00134203	0	1104.24
2599	21.938	9.02967	0.0634557	1.30965e-06	-1.52912e-06	0.0129964	0.000708891	-0.000293978	0	1136.43
2601	10.2121	9.25447	0.0744389	6.86884e-08	6.40458e-07	-0.0142233	-0.000530212	-0.00134539	0	1336
2603	1.00945	5.20596	0.0689208	-4.72877e-08	-1.62283e-09	-0.00156509	-8.28272e-06	-6.50358e-05	0	196.74
2607	25.5409	2.46721	0.0665756	-3.05778e-07	-1.5267e-07	0.000346525	7.21647e-05	-6.72055e-05	0	423.205
2613	5.4234	6.16109	0.0678388	2.24226e-07	2.03147e-07	0.00124511	-0.000306509	-0.000225967	0	267.899
2615	14.824	2.68325	0.0554674	-6.41139e-07	1.17587e-06	-0.00936436	3.01949e-05	-0.000284032	0	1038.48
2617	15.6152	11.6291	0.074997	1.11865e-07	9.75376e-08	0.0200674	0.000991245	-0.00300184	0	1740.49
2618	24.7211	9.92746	0.0728359	8.57287e-07	-1.29222e-06	0.00135399	0.000241092	0.000231171	0	266.981
2622	17.2643	4.54931	0.062101	-4.47139e-07	1.48042e-07	0.00349293	0.000328148	-0.000689039	0	1246.41
2624	17.6861	4.05023	0.0677412	-2.63474e-07	2.40627e-07	0.00595943	0.000356321	-0.000569474	0	374.826
2625	5.79723	8.56238	0.0678276	2.28951e-09	-5.7658e-07	-0.00297979	-0.00040135	-0.000253431	0	615.746
2626	21.5398	2.82959	0.0741911	5.99653e-08	-1.47438e-07	0.00165603	0.000254823	-0.000203938	0	903.429
2628	6.59288	5.02103	0.0588028	8.72853e-08	-2.36303e-07	-0.00507875	-0.000319536	-0.000277508	0	395.62
2631	8.16894	1.22371	0.0701893	1.33803e-07	1.70149e-07	-0.00363249	-2.3056e-05	-3.75567e-05	0	597.721
2632	18.8449	12.6697	0.0689094	8.67911e-07	-2.06521e-06	-0.00575072	0.000879539	-0.00119524	0	138.585
2635	5.96637	3.73867	0.0582039	3.01851e-07	-4.40895e-07	-0.00242036	-0.000217222	-0.000169033	0	217.748
2636	16.6295	3.9611	0.0710906	-6.54087e-07	5.56267e-07	0.00963906	0.000241954	-0.000534345	0	1096.42
2642	10.0664	11.9883	0.0587005	1.8441e-06	3.58783e-07	-0.0104863	-0.000586404	-0.00160613	0	936.306
2644	23.0919	1.4673	0.0747931	-7.10844e-08	-7.34665e-09	-0.000392157	5.14681e-05	-2.20167e-05	0	408.105
2655	14.822	5.46356	0.0716755	-5.58065e-07	2.01725e-06	-0.00260683	0.000152102	-0.00098029	0	1054.82
2656	12.6932	7.12803	0.0664699	1.57556e-06	9.92151e-08	-0.00466439	-7.72494e-05	-0.00135756	0	2286.74
2658	6.59039	14.3587	0.0588774	-1.41355e-06	-4.56544e-06	-0.00864947	-0.000204839	3.10299e-06	0	155.733
2665	23.4357	7.33922	0.063709	3.45482e-07	-1.18111e-06	-0.000656365	0.000487227	-0.000149285	0	774.221
2666	11.8339	2.89025	0.0722858	-1.5725e-07	8.85227e-07	0.00330981	-0.000101744	-0.000291746	0	757.043
2667	12.051	9.91893	0.0592992	-2.96734e-07	-6.78737e-08	-0.01706	-0.000259538	-0.00216163	0	1003.42
2668	17.9958	13.36	0.0661342	9.11208e-07	-1.09628e-06	0.0370404	0.000732708	-0.00163934	2	1444.07
2669	7.592	2.57171	0.0631579	6.10367e-07	6.18106e-08	0.00194238	-0.000157555	-0.000148553	0	459.477
2671	11.1559	10.8005	0.0588925	3.4499e-07	4.25946e-07	-0.0268114	-0.00041021	-0.00203729	0	2420.07
2672	9.1693	1.01374	0.0578116	1.9142e-08	1.55485e-08	-0.00195333	-1.40185e-06	-1.05137e-05	0	528.3
2673	3.55335	15.6159	0.0526446	6.65621e-07	-1.20904e-06	-0.00457992	-2.847e-05	0.000373099	0	23.0265
2675	9.2284	14.6276	0.0725244	-1.08935e-06	5.99609e-08	-0.0221836	-0.000220384	-0.00084278	0	223.326
2676	15.6054	10.2963	0.052877	2.05812e-06	1.26126e-07	0.00599416	0.000814637	-0.00253583	0	2857.73
2678	25.227	3.69176	0.0659721	1.45016e-09	-3.58719e-07	-0.00120677	0.000133515	-0.000100592	0	598.267
2679	16.2665	9.0657	0.0544844	1.96299e-06	-6.23924e-07	-0.00425363	0.000796967	-0.00190063	0	761.468
2682	16.2968	11.152	0.0688884	1.66227e-06	7.87713e-08	0.0287747	0.00119293	-0.00253086	0	1107.27
2684	19.0337	2.18324	0.0646644	8.09009e-08	-4.29515e-07	0.00534812	0.000163867	-0.000196289	0	638.539
2691	2.1577	9.60728	0.0533263	5.49991e-07	-1.6936e-06	-0.00029384	-9.00252e-05	5.37989e-05	0	431.136
2695	20.4374	6.56396	0.0658857	4.08981e-07	-1.50925e-06	0.0205217	0.000659049	-0.000609563	0	574.316
2698	4.17328	5.69695	0.0602325	8.01932e-07	-1.65818e-08	0.00183844	-0.0002284	-0.000124857	0	524.816
2699	22.1171	4.71618	0.0665646	-2.81401e-08	-4.80428e-07	0.00446185	0.000404613	-0.00029037	0	116.425
2701	19.8623	8.16583	0.0633157	1.59666e-06	-1.04092e-06	-0.00359287	0.000871922	-0.00082659	0	513.304
2704	4.62997	15.3416	0.0656311	-1.00731e-07	-2.15549e-06	-0.00314623	-7.78755e-05	0.000309823	0	76.0172
2712	13.0757	1.10066	0.0669623	-9.18646e-09	8.00635e-08	-0.000124813	-5.57806e-06	-2.4362e-05	0	61.259
2713	10.9356	13.1106	0.0614398	9.95672e-07	1.52594e-06	-0.0616787	-0.000544322	-0.0021847	0	525.955
2714	5.26904	4.8847	0.0503877	7.51175e-07	-6.91854e-08	0.000240044	-0.000255315	-0.000207684	0	534.975
2715	15.1085	12.6301	0.0602846	6.47445e-07	-3.7267e-07	0.0225104	0.00091002	-0.00374828	0	4938.71
2716	17.5297	9.84349	0.0628048	1.72375e-06	-1.32723e-06	0.0162847	0.00108595	-0.00175319	4	948.027
2717	7.99955	11.6308	0.0635505	1.04417e-06	-2.20318e-06	-0.0107642	-0.000563878	-0.000693107	0	308.104
2720	10.1808	12.8091	0.0742319	3.30491e-07	7.03885e-07	-0.0305946	-0.000558599	-0.00173037	0	459.912
2722	10.3479	8.90376	0.0737258	-3.7175e-08	4.639e-07	-0.00836481	-0.000541567	-0.00130006	0	601.797
2729	19.4398	6.52177	0.0523888	9.52054e-08	-1.60405e-06	0.000993389	0.000658342	-0.000781227	0	1240.63
2730	8.46665	1.88284	0.0614134	5.80143e-07	2.5983e-07	0.004339	-9.41447e-05	-9.80237e-05	0	1080.22
2732	9.66778	11.8854	0.0657718	1.4158e-06	-1.04063e-07	-0.0207029	-0.000586381	-0.00137924	0	1200.88
2736	6.58476	5.53344	0.0736461	1.24777e-08	-4.15278e-07	0.00540829	-0.000363064	-0.000298241	0	791.409
2746	6.6622	15.7055	0.0608699	-1.40737e-06	-3.89877e-06	-0.00989212	-5.40873e-05	0.000131253	0	88.6974
2748	2.86015	14.4166	0.0694119	-7.7443e-08	-1.73173e-06	-0.00222633	-7.15059e-05	0.00034757	0	58.3318
2750	9.19762	4.80139	0.055895	2.31407e-07	-8.32939e-07	-0.0101146	-0.000338923	-0.000514684	0	688.256
2752	2.86357	12.381	0.0733363	9.78685e-08	-1.69139e-06	-0.0017632	-0.000125509	0.00021145	0	180.227
2753	23.3419	3.55691	0.0657852	3.39496e-07	-4.32608e-07	-0.000450174	0.000244977	-0.00015943	0	806.249
2754	17.8176	13.9428	0.064088	2.46059e-07	-7.08898e-07	0.0365844	0.000603354	-0.00163917	0	870.46
2755	23.1096	5.54346	0.0527168	2.01625e-08	-8.48313e-07	0.00837847	0.000420341	-0.00024177	0	286.94
2756	16.8513	2.13235	0.0537767	-1.47543e-07	4.17237e-08	0.0125887	7.75213e-05	-0.000216318	0	1380.91
2765	2.68454	1.35901	0.073603	-1.2408e-07	-9.27449e-08	0.000724816	-1.2887e-05	-8.20695e-06	0	108.582
2767	15.0814	13.0141	0.0741864	-7.08412e-08	2.84794e-07	-0.0337752	0.000834547	-0.00377484	0	2177.23
2768	1.99292	1.84575	0.0647132	-2.17647e-07	-4.01836e-07	0.000278095	-2.03848e-05	-3.40617e-05	0	230.159
2778	12.723	5.12975	0.0521553	-1.98637e-07	1.87801e-06	0.00293277	-0.000153969	-0.000826931	0	72.0326
2780	2.13136	2.30142	0.0549816	-1.72427e-07	-5.97211e-07	0.000566208	-3.87628e-05	-5.36073e-05	0	253.247
2781	6.55888	7.38184	0.0682361	1.14574e-07	-1.05788e-06	-0.00253733	-0.000409854	-0.000349257	0	258.887
2783	7.6819	2.22692	0.0720895	5.70905e-07	2.11638e-07	0.00108887	-0.000152103	-0.000131203	0	453.241
2792	18.7732	11.5928	0.0652318	3.29013e-06	-2.62781e-06	0.0168723	0.000954403	-0.00130845	0	1103.58
2793	26.7371	3.82577	0.0677559	9.20685e-09	-1.44586e-06	0.0010473	1.92465e-05	-7.64332e-05	0	611.757
2795	8.67592	1.92091	0.0580409	6.54068e-07	2.30723e-07	-0.00268148	-0.000109553	-0.000120465	0	744.363
2799	21.4164	8.34396	0.0597477	1.15244e-06	-1.29402e-06	-0.0055963	0.000752332	-0.000469823	0	1097.22
2803	15.8849	8.29191	0.0729599	1.24148e-06	3.37287e-07	-0.0283744	0.000629346	-0.00180825	0	832.269
2806	4.02073	2.07429	0.07132	-1.59513e-09	-7.0129e-07	-0.000554417	-7.27876e-05	-4.53502e-05	0	415.977
2807	17.8898	9.52298	0.0627087	1.66894e-06	-1.91844e-06	0.00739183	0.00113011	-0.00161247	0	2412.19
2808	2.11366	2.95707	0.0635964	-6.45884e-09	-8.05729e-07	0.000414125	-4.99242e-05	-6.59315e-05	0	531.2
2811	15.8683	11.0042	0.0715724	1.63046e-06	3.70599e-07	0.0264219	0.00125888	-0.0027422	0	1168.3
2812	1.28315	12.9728	0.0743766	-2.32407e-08	-1.61692e-06	-0.000983499	-1.65304e-05	0.000310952	0	184.089
2813	4.8996	8.38037	0.0657386	-1.07815e-07	-1.9152e-07	0.000465118	-0.000346952	-0.00014663	0	277.087
2814	3.20967	7.09835	0.0693158	1.0055e-06	-2.24637e-07	0.00150021	-0.000199928	-8.80884e-05	0	582.176
2816	26.7231	6.63794	0.0573217	5.25206e-08	-2.42159e-06	-0.0106315	4.38701e-05	-6.02381e-06	0	469.576
2819	22.308	3.706	0.0743753	1.21007e-07	-3.20382e-07	0.00200261	0.000295681	-0.000204727	0	373.367
2820	7.55972	3.08006	0.055841	4.81024e-07	-1.77323e-07	-0.0029819	-0.000241125	-0.000190133	0	684.111
2821	24.1889	8.89644	0.0537564	6.25053e-07	-1.03755e-06	0.00159543	0.000362011	4.80368e-05	0	835.384
2823	19.3607	3.98586	0.0661366	-3.43083e-07	1.94348e-07	0.0112179	0.00039187	-0.000442352	0	954.507
2824	19.8933	11.4144	0.0725433	1.62817e-06	-1.55701e-06	0.010025	0.000905092	-0.000816433	0	794.074
2825	16.8826	4.52392	0.0587488	-4.62497e-07	3.47977e-07	-0.011179	0.00030954	-0.000681461	0	978.574
2826	9.7725	11.4078	0.0607091	6.27406e-07	1.15239e-07	-0.00930785	-0.000594588	-0.00144821	0	613.751
2829	5.66923	4.79301	0.0526746	4.36313e-07	-1.81358e-07	-0.00259377	-0.000262688	-0.000210872	0	557.337
2831	3.3817	11.7089	0.0654868	-5.05115e-08	-1.98626e-06	-0.00366628	-0.00017661	0.000144958	0	184.776
2832	20.2742	4.96175	0.0675012	-7.96331e-08	-1.20382e-07	0.00288258	0.000512313	-0.000497473	0	749.607
2837	16.0064	9.05297	0.0510034	1.74977e-06	-1.85929e-07	-0.0161497	0.000692835	-0.00200511	0	2569
2838	24.0824	1.37309	0.0536185	-7.99898e-08	-2.52643e-08	0.00049639	3.47999e-05	-2.24332e-05	0	689.696
2839	23.2969	2.95609	0.0650763	1.70208e-07	-3.62018e-08	0.00021334	0.000213154	-0.000136083	0	202.492
2841	2.42284	12.9453	0.0594728	1.02537e-07	-1.44113e-06	-0.00400474	-8.00128e-05	0.000284102	0	285.393
2846	14.0876	13.3238	0.0731068	1.00971e-07	8.97925e-07	0.00898546	0.000568008	-0.00462253	0	4404.55
2847	12.2037	15.2088	0.0746318	1.29116e-06	2.65358e-06	-0.100482	-0.00042903	-0.00345174	0	656.868
2849	8.99756	14.7847	0.0742832	-8.39547e-07	-3.14324e-07	-0.0182881	-0.000180098	-0.000713275	0	329.669
2850	3.40916	7.78221	0.0737727	7.37684e-07	-6.46851e-07	-0.00113465	-0.000216115	-6.04502e-05	0	508.509
2853	16.0491	1.04563	0.0628026	-3.22084e-09	3.58476e-08	0.000811855	7.54701e-06	-1.10367e-05	0	560.196
2857	20.916	9.14656	0.0748862	1.58585e-06	-5.64029e-07	0.00469165	0.000834259	-0.000573665	0	931.287
2859	3.88429	12.8148	0.0649238	-7.23185e-07	-1.31561e-06	-0.00335218	-0.000171678	0.000199317	0	167.836
2860	8.01072	5.19398	0.0671221	4.56343e-07	-1.08889e-06	-0.0088327	-0.000386493	-0.000459947	0	214.944
2862	11.7984	12.6442	0.059878	1.36758e-06	2.33485e-06	-0.0286316	-0.000396212	-0.00290019	0	350.031
2863	21.6101	10.2865	0.0734198	1.09842e-06	-1.49134e-06	0.0132893	0.000741884	-0.000328549	0	52.2323
2866	7.59094	11.7041	0.0538422	9.68441e-07	-2.76605e-06	-0.00105662	-0.000532403	-0.000549127	0	516.98
2867	2.65827	13.4759	0.0702486	1.2745e-08	-1.58243e-06	-0.00153509	-8.08158e-05	0.000308695	0	111.896
2868	10.679	9.08253	0.0644821	3.95271e-08	-4.33773e-08	-0.00054007	-0.000503313	-0.00144063	0	1169.47
2872	17.0524	13.0261	0.0667479	8.1775e-07	-3.75518e-07	0.0375034	0.000973698	-0.00231189	0	676.94
2875	20.0863	1.40606	0.0556815	9.86321e-09	-1.65983e-07	-0.0134593	4.77618e-05	-6.01784e-05	0	1215.99
2876	5.0206	5.31626	0.0547601	6.95248e-07	-1.5095e-07	-0.0065763	-0.000250556	-0.0002027	0	273.887
2877	25.684	5.29321	0.0514214	-3.46041e-08	-1.37846e-06	0.00117297	0.000145235	-8.93617e-05	0	1213.82
2878	25.254	4.63897	0.0598194	-2.68397e-09	-8.69552e-07	-0.00107763	0.000155003	-0.000107637	0	1031.42
2879	9.22251	5.03223	0.0590985	4.10648e-07	-9.09367e-07	-0.0060195	-0.000355479	-0.000561839	0	1121.25
2887	20.7799	5.07005	0.0562426	-2.86684e-08	-3.17058e-07	-0.000851642	0.000499516	-0.000432214	0	1038.62
2888	20.4388	10.2307	0.0692763	1.61626e-06	-1.56522e-06	0.00991591	0.000907791	-0.000675896	0	687.71
2892	16.1619	10.5169	0.0743418	2.19973e-06	2.42758e-07	0.0214586	0.00108673	-0.00248326	0	1146.62
2894	16.8497	12.7286	0.0545313	1.28518e-06	-1.43464e-07	0.00505584	0.00110015	-0.00245699	0	1559.11
2895	9.38686	12.0911	0.0632702	1.02421e-06	-2.4974e-07	-0.0207454	-0.000582565	-0.00125617	0	27.6416
2896	21.3816	5.45698	0.0523499	-6.14132e-08	-4.86509e-07	0.00204606	0.00050061	-0.000386551	0	527.513
2897	5.13492	1.217	0.0704047	1.86026e-07	-1.62267e-07	0.00159365	-9.83068e-06	-5.41274e-06	0	224.049
2901	22.3628	4.61709	0.0723136	2.68722e-09	-5.62115e-07	0.000402384	0.000382314	-0.00027266	0	419.724
2902	5.34212	6.05857	0.0630612	2.22911e-07	4.15605e-08	0.000943002	-0.000301784	-0.00022466	0	419.566
2906	15.5526	4.76307	0.068947	-9.5646e-07	8.84677e-07	0.00183413	0.000174302	-0.000801186	0	464.663
2910	1.88439	1.76395	0.0604401	-2.26989e-07	-3.90475e-07	0.000574964	-1.53504e-05	-3.12322e-05	0	281.416
2911	14.3134	2.54393	0.0522045	-4.19493e-07	1.20821e-06	0.0134377	-2.47041e-05	-0.000255815	0	1103.5
2912	18.6628	6.24302	0.0535535	1.93498e-08	-1.43342e-07	-0.00435303	0.000614044	-0.000874455	0	834.025
2920	13.7854	12.8574	0.0592384	-1.7187e-07	5.86815e-07	-0.00544819	0.000339983	-0.00436482	0	1266.44
2923	13.1824	13.8752	0.0623349	6.77241e-07	3.09818e-06	-0.050758	0.000289877	-0.00492769	0	5055.52
2924	5.59671	3.30574	0.0735957	3.68823e-07	-6.91667e-07	-0.004185	-0.000196729	-0.000138746	0	324.638
2925	16.0823	3.07782	0.0581516	-4.29562e-07	5.8996e-07	-0.00847981	0.000102951	-0.000370482	0	1040.77
2926	8.12621	11.8273	0.0622085	7.40794e-07	-1.86502e-06	-0.0103437	-0.000545301	-0.00072029	0	307.212
2927	8.43067	12.7944	0.0544523	2.37658e-07	-1.51198e-06	-0.0185577	-0.000505596	-0.000772858	0	183.963
2928	9.95717	12.7173	0.0659661	5.86574e-07	7.75456e-07	-0.0212457	-0.000589264	-0.00159456	0	1138.86
2931	6.17671	12.6977	0.0641105	-4.09715e-07	-3.34067e-06	-0.00680144	-0.000331362	-7.53168e-05	0	507.772
2933	19.4229	1.72788	0.0538243	7.3968e-08	-3.59819e-07	-0.00849135	0.000143656	-0.000127648	0	569.874
2934	5.36132	9.89268	0.058369	-7.82774e-08	-1.38878e-06	-0.00118635	-0.000388478	-0.000159063	0	323.388
2938	2.94911	11.7815	0.0513378	8.89593e-08	-1.63407e-06	-0.000537591	-0.000142447	0.000170074	0	407.618
2941	6.13946	8.68955	0.0560774	2.20818e-07	-1.00163e-06	-0.00154435	-0.000430862	-0.000320572	0	470.358
2942	8.27903	14.3458	0.0508717	-5.70007e-07	-1.66984e-06	-0.0100931	-0.000258769	-0.000476514	0	278.358
2943	24.5801	1.75622	0.0702605	-2.20188e-07	9.03958e-10	0.00326482	6.16946e-05	-4.3089e-05	0	671.051
2944	17.9147	8.65469	0.0725303	1.26072e-06	-1.09918e-06	-0.0099644	0.000892016	-0.00145073	0	1456.82
2948	20.871	3.56676	0.0577312	-2.0812e-07	-2.55672e-08	-0.00472878	0.000337026	-0.000275625	0	696.943
2949	18.3276	9.73807	0.0692693	1.73216e-06	-2.04053e-06	0.00219532	0.0011121	-0.00142792	0	1717.39
2950	23.4383	5.59882	0.0709792	-6.13039e-09	-8.41092e-07	-0.000267515	0.000374427	-0.000189371	0	597.772
2951	8.51276	15.8169	0.0515405	-1.4541e-06	-1.55501e-06	-0.0199161	9.15612e-05	-0.000349888	0	99.8095
2956	4.08027	2.36333	0.0598534	-1.81265e-08	-8.60825e-07	-0.00231674	-9.16197e-05	-5.8346e-05	0	411.424
2961	20.9298	1.08845	0.0506925	5.59343e-09	-3.14657e-08	-0.00363788	1.69679e-05	-1.86303e-06	0	306.984
2962	19.3431	7.00751	0.0655806	5.02599e-08	-1.36634e-06	0.00293789	0.000760477	-0.000836643	0	1111.57
2963	10.8324	11.7698	0.051657	5.07062e-07	5.49472e-07	0.000424054	-0.000479799	-0.00210144	0	908.807
2964	11.9415	14.2782	0.0683598	8.99218e-07	1.10845e-06	-0.0405435	-0.000473866	-0.00328697	0	1516
2967	5.93374	1.69173	0.0522099	2.97883e-07	-3.54762e-07	-0.000639273	-6.88575e-05	-4.66331e-05	0	387.176
2969	11.3266	6.83529	0.0608028	1.13158e-06	3.51229e-08	-0.00454285	-0.000321989	-0.00110896	0	410.222
2972	3.44685	4.64569	0.0592143	2.50102e-07	-2.22253e-07	0.000707527	-0.000149996	-9.74455e-05	0	546.205
2973	22.36	3.58553	0.0569134	2.31827e-07	-2.73417e-07	-0.00400221	0.000290968	-0.000201837	0	371.045
2981	18.1073	1.79987	0.0627607	-1.12827e-09	-2.31812e-07	-0.0076936	0.000134618	-0.000158325	0	884.666
2982	4.73575	14.0269	0.0673547	-1.20856e-06	-2.03599e-06	-0.00337136	-0.000157137	0.000234041	0	60.9243
2984	8.9209	1.90682	0.0616494	6.92827e-07	1.66373e-07	0.00328294	-9.8601e-05	-0.00012601	0	363.885
2985	10.8086	12.7454	0.071635	1.24216e-06	1.03701e-06	-0.0122965	-0.000534161	-0.00213301	0	1305.4
2990	18.948	7.73681	0.0561108	1.43231e-06	-9.32474e-07	0.0249225	0.000777214	-0.000993428	0	415.271
2995	15.0578	5.60022	0.0725077	-5.23092e-07	1.73383e-06	-0.00273683	0.000155779	-0.00101774	0	818.738
2996	13.168	3.53623	0.0503964	-1.41737e-06	1.44984e-06	-0.00130971	-4.74707e-05	-0.000463572	0	1424.78
3001	9.12503	8.06392	0.0631593	4.537e-07	-3.60726e-07	0.0008351	-0.000525053	-0.000873886	0	970.558
3006	6.27321	4.55869	0.0707038	2.39236e-07	-3.01927e-07	-0.00264661	-0.000274897	-0.000232198	0	759.812
3010	6.09441	9.02921	0.0713026	2.56818e-07	-1.05608e-06	0.00555059	-0.000442269	-0.000294058	0	440.531
3012	17.2323	1.53561	0.0725718	-4.32128e-08	-9.29636e-08	0.00726309	5.52736e-05	-8.41394e-05	0	1109.46
3016	21.3412	2.10655	0.0572148	2.10576e-08	-8.32027e-08	-0.00850709	0.000152651	-0.000132954	0	420.516
3017	14.8288	15.3594	0.0543679	-4.59042e-08	1.57781e-06	0.00529152	0.000388183	-0.00474787	0	205.096
3022	20.5446	9.47281	0.0685965	1.23899e-06	-1.03038e-06	0.0113523	0.000874607	-0.000663126	0	288.807
3025	9.61419	3.23363	0.0628959	2.78067e-07	-3.33919e-07	0.00551093	-0.00019825	-0.000342171	0	992.977
3027	6.2954	14.2799	0.0614593	-1.29876e-06	-4.41939e-06	-0.0068041	-0.000203057	6.64317e-05	0	165.157
3028	2.05428	1.72245	0.0730635	-2.43054e-07	-3.83948e-07	0.00071944	-1.94913e-05	-3.13165e-05	0	440.87
3029	1.81538	6.62983	0.0607643	4.43977e-09	-5.74595e-07	-0.000662251	-7.77873e-05	-5.65544e-05	0	114.291
3030	18.48	8.17738	0.0731293	1.14152e-06	-8.67738e-07	-0.00729367	0.000888129	-0.00118451	0	1418.4
3035	20.7819	7.50181	0.0698415	6.4763e-07	-1.39187e-06	0.00655719	0.000743383	-0.000587818	0	1504.3
3036	26.7924	9.18642	0.057968	1.53097e-09	-2.19221e-06	-0.00184709	1.90237e-05	0.000244323	0	429.789
3038	18.1249	10.8743	0.0599919	2.44115e-06	-2.50314e-06	0.0150569	0.00101497	-0.00156557	0	1805.8
3039	4.72037	8.92847	0.0562554	-2.24966e-07	-2.79259e-07	-0.0071418	-0.000315182	-0.000120307	0	745.398
3040	2.27495	2.838	0.0607019	-4.64389e-09	-8.99998e-07	0.000620621	-4.84965e-05	-6.25777e-05	0	504.281
3041	19.6873	9.29137	0.0651982	1.75208e-06	-9.08726e-07	0.0105237	0.000958562	-0.000950302	0	154.183
3050	14.9721	10.0369	0.0632713	1.60172e-06	1.38753e-06	0.00280323	0.00072299	-0.00256031	0	1550.41
3051	7.91621	9.38259	0.0701557	1.00128e-06	-1.19214e-06	-0.00466845	-0.000553156	-0.000651638	0	783.522
3055	10.3852	5.83976	0.0708135	5.30658e-07	-8.18987e-07	-0.0169374	-0.000364198	-0.000779341	0	821.263
3057	12.5977	8.66619	0.0654543	1.83146e-06	1.41578e-06	-0.0105254	-0.000207636	-0.00185137	0	1236.06
3059	1.70316	9.39028	0.0747659	4.04381e-07	-1.78849e-06	-0.0026132	-5.72086e-05	5.32726e-05	0	555.213
3064	22.1581	4.83707	0.0555716	-7.3572e-08	-5.36398e-07	0.00807448	0.000404953	-0.000289555	0	1023.82
3065	12.9019	2.11543	0.0566699	-5.14641e-07	8.35864e-07	0.00173083	-4.61028e-05	-0.000216504	0	322.963
3066	17.76	3.44428	0.0564604	-2.01753e-07	2.22153e-07	-0.00849508	0.00024985	-0.000417656	0	665.292
3070	1.68958	4.88348	0.0659279	-9.59179e-08	1.03965e-07	0.00109539	-5.13102e-05	-8.05493e-05	0	469.216
3071	2.42484	2.15393	0.0690315	-3.55536e-07	-5.91175e-07	0.000866299	-4.14432e-05	-4.71521e-05	0	650.474
3072	3.00883	1.00638	0.0612464	9.60622e-10	-8.71333e-09	0.00130874	2.8602e-07	-4.55669e-06	0	100.42
3073	1.08017	14.2921	0.0699138	5.93154e-08	-1.46709e-06	0.0013094	-3.10182e-06	0.000380629	0	56.7498
3074	4.58531	5.35389	0.0653068	7.54225e-07	-8.64492e-09	-0.000983068	-0.000238044	-0.00016911	0	152.06
3075	10.5678	12.3136	0.0556673	5.4532e-07	1.57214e-06	-0.0160553	-0.000515802	-0.0019763	0	2124.67
3077	17.7004	3.18886	0.0721928	-1.83861e-07	1.94849e-07	-0.00240181	0.000173234	-0.000381912	0	347.739
3078	10.5186	1.90677	0.0589042	6.57833e-07	4.58654e-07	-0.00223636	-7.06086e-05	-0.000127866	0	1730.44
3079	18.5975	12.5463	0.0591548	6.96026e-07	-2.03437e-06	0.0083326	0.000858296	-0.0013025	0	208.575
3082	26.2039	6.90977	0.058752	3.61018e-08	-2.33769e-06	0.00386934	9.83285e-05	7.66978e-06	0	506.38
3084	12.6135	10.9658	0.073869	1.17314e-06	1.53869e-06	0.0144102	-8.90209e-05	-0.00276744	0	1810.77
3085	15.268	5.50437	0.0583086	-6.33995e-07	1.39975e-06	-0.00283234	0.000160846	-0.000972607	0	687.004
3086	10.484	14.6263	0.0570635	7.93638e-08	1.54186e-06	-0.0353717	-0.00033427	-0.00167343	0	1066.75
3088	17.8517	4.67787	0.0562998	-8.7654e-08	2.42422e-07	-0.000319911	0.000373513	-0.00068713	0	2165.81
3091	20.7975	1.57954	0.062792	6.94219e-09	-1.68034e-07	-0.0027583	7.43389e-05	-6.98945e-05	0	605.244
3096	3.00889	4.56738	0.0610521	9.39713e-08	-2.23214e-07	0.00643735	-0.000123697	-9.99472e-05	0	215.792
3098	1.54107	5.97364	0.0564076	-2.3798e-07	-1.52809e-07	0.00114708	-4.51323e-05	-7.3771e-05	0	758.548
3108	13.4923	4.98412	0.0581297	-1.40506e-07	1.93302e-06	0.00529642	-6.98627e-05	-0.000831733	0	1238.88
3110	13.2106	14.9786	0.0749467	4.9852e-07	3.47165e-06	-0.0600858	-0.00064892	-0.00556071	0	8187.25
3112	18.0608	4.64925	0.0534668	-2.49258e-07	2.95175e-07	0.00093371	0.000360436	-0.00063523	0	1052.58
3113	12.7169	6.12938	0.0559667	5.03017e-07	5.64679e-07	-0.00134125	-9.44055e-05	-0.0010658	0	798.353
3114	12.7841	3.19533	0.0659946	-9.93176e-07	9.74946e-07	-0.00687176	-6.66547e-05	-0.000392427	0	1766.74
3117	25.4129	9.0173	0.062464	5.61947e-07	-1.84547e-06	0.016479	0.000212608	0.000169265	0	598.61
3124	25.196	3.5637	0.0556405	-1.17102e-08	-3.05798e-07	0.00197651	0.000131023	-0.000104407	0	443.225
3130	19.8907	5.71135	0.0736057	-8.01885e-08	-3.9412e-07	-0.00578953	0.000555138	-0.000632442	0	779.986
3131	3.96247	3.96268	0.0643298	5.66675e-08	-8.02513e-07	0.00263311	-0.00015381	-0.000110505	0	583.17
3133	15.7721	12.352	0.0671208	8.34421e-07	2.97683e-07	0.0139143	0.000967046	-0.00322472	0	3837.47
3134	15.149	9.55435	0.0553579	1.27955e-06	3.62911e-07	-0.0133178	0.000707771	-0.00230365	0	1526.15
3135	8.47317	5.96898	0.0682974	9.06748e-07	-8.95198e-07	0.00207929	-0.000433805	-0.000540882	0	563.87
3136	23.4048	6.34787	0.0723996	7.6611e-08	-1.09086e-06	0.00357618	0.0004344	-0.000203993	0	386.427
3139	18.2564	10.8579	0.0725609	2.29988e-06	-2.19246e-06	0.0274063	0.00101499	-0.0014976	0	646.469
3142	12.9365	11.0084	0.0707686	9.40854e-07	2.65981e-06	-0.00199183	-6.79583e-06	-0.00287863	0	1199.02
3144	6.04706	11.9037	0.0512387	9.23861e-08	-2.79567e-06	-0.0110855	-0.000393768	-0.000123768	0	297.667
3145	10.0755	9.75572	0.0503903	1.41468e-07	1.4312e-08	-0.0177062	-0.000527197	-0.00136691	0	373.902
3147	21.3303	6.9836	0.0680382	5.35072e-07	-1.55823e-06	-0.000332368	0.000668503	-0.000465027	0	1039.12
3152	13.9855	7.96043	0.0672696	1.62319e-06	1.49571e-06	-0.00459359	0.000141033	-0.0018059	0	628.24
3157	20.0649	9.67296	0.0542418	1.8387e-06	-9.70025e-07	-0.00563419	0.00092231	-0.000832349	0	1655.46
3158	2.96034	6.99224	0.065434	7.8328e-07	-7.82266e-08	0.000738533	-0.00018044	-9.06757e-05	0	629.513
3161	7.85736	12.6115	0.0525587	4.27464e-07	-2.80851e-06	-0.0104267	-0.000485049	-0.000539293	0	902.631
3162	7.53118	7.98761	0.074475	4.2729e-07	-1.97266e-06	0.000389209	-0.000506413	-0.000529542	0	717.849
3163	11.7579	4.27925	0.0502385	-2.94303e-07	2.28294e-06	-0.00968776	-0.000204762	-0.000594613	0	1173.33
3165	6.96975	1.27747	0.0736609	7.54612e-08	1.88104e-07	-0.000578301	-3.38554e-05	-2.22925e-05	0	578.569
3167	12.4551	12.7843	0.0705802	1.25399e-06	3.05664e-06	-0.0302214	-0.000244032	-0.00346289	0	2314.27
3168	7.64604	4.83328	0.0664767	1.10112e-07	-8.5326e-07	-0.00162083	-0.000322364	-0.000362973	0	308.475
3169	11.7032	13.212	0.0568346	1.3875e-06	1.25605e-06	-0.0382703	-0.000504221	-0.00297232	0	1290.94
3170	23.3785	5.2721	0.073335	-4.78204e-08	-7.83525e-07	0.00120996	0.000353731	-0.000191866	0	164.797
3173	4.76869	3.22551	0.0647473	-1.44556e-08	-1.38987e-06	0.000139059	-0.0001579	-0.000101885	0	628.894
3175	13.898	15.59	0.0511296	3.26221e-07	1.80453e-06	-0.174613	-0.000347392	-0.00895335	0	8945.9
3176	1.67999	12.4614	0.0748098	3.27653e-08	-1.40904e-06	0.000181523	-4.54108e-05	0.000260934	0	274.76
3178	15.4465	10.7089	0.0564615	2.21923e-06	1.06666e-07	-0.000865739	0.000966897	-0.00271547	0	1833.94
3181	12.7336	8.87939	0.0669422	1.57827e-06	1.86473e-06	-0.0226161	-0.000132325	-0.00194754	0	701.34
3182	16.3329	5.81774	0.0664294	-4.28612e-07	4.15479e-08	-0.0113393	0.000363348	-0.00101676	0	642.147
3185	10.4596	1.79137	0.0707683	5.81162e-07	4.35708e-07	-0.00180436	-6.91332e-05	-0.000113759	0	832.737
3186	17.4743	4.80579	0.0592273	-6.99109e-08	3.47444e-07	-0.00536282	0.000384417	-0.000724506	0	781.289
3187	1.15978	3.72519	0.0637969	3.44876e-08	-2.75924e-07	0.000160236	-7.62474e-06	-7.6852e-05	0	650.01
3190	14.3131	2.7739	0.0739007	-5.7555e-07	1.32744e-06	-0.00806518	-3.23198e-05	-0.000293422	0	1168.52
3191	3.20118	4.90079	0.0647713	2.14043e-07	-1.98673e-07	0.00180378	-0.000144972	-0.0001017	0	283.169
3193	16.2538	14.2365	0.0564443	3.36279e-08	-1.5277e-07	0.0629171	0.000562945	-0.00306212	0	1027.14
3195	1.08647	13.9124	0.0633375	3.80029e-08	-1.58719e-06	-0.00125876	-3.40807e-06	0.000360479	0	57.2465
3198	1.81162	5.0828	0.0569976	-1.43401e-07	2.58804e-08	-0.00523369	-5.16186e-05	-8.06304e-05	0	405.383
3200	8.31063	5.68009	0.0537852	7.38739e-07	-9.58811e-07	-0.00488928	-0.00040652	-0.000532853	0	471.81
3201	19.8221	1.92358	0.058153	7.04268e-08	-3.69987e-07	-0.00439622	0.000176155	-0.000125425	0	454.133
3202	16.4037	10.4603	0.0599108	2.38341e-06	-3.14279e-07	-0.0130651	0.0011008	-0.00232746	0	3034.28
3204	16.6969	11.4371	0.0569321	1.96875e-06	-3.31593e-07	0.0277093	0.00105413	-0.00233276	0	5194.91
3206	15.8657	14.1873	0.0699621	4.80236e-08	7.0872e-07	0.0463592	0.000550815	-0.00347133	0	2006.8
3209	3.88471	5.92675	0.058019	7.16017e-07	4.56452e-08	-0.00074354	-0.000215309	-0.000124189	0	428.972
3215	3.50863	3.89352	0.07227	1.70377e-08	-7.10881e-07	-0.0015055	-0.000130648	-9.30779e-05	0	337.061
3217	18.6902	6.34445	0.0515913	3.40738e-08	-1.65018e-07	-0.00280402	0.000642613	-0.000893616	0	1625.26
3218	2.36472	12.6468	0.0622398	2.07781e-08	-1.29581e-06	-0.000422437	-8.99666e-05	0.000264471	0	229.668
3220	11.5308	7.33171	0.0719879	9.23719e-07	1.86587e-07	-0.0116497	-0.000279074	-0.00129273	0	660.209
3221	3.82818	1.93449	0.0633541	-7.78176e-09	-5.16593e-07	0.00305347	-5.9552e-05	-4.78965e-05	0	427.726
3225	4.69133	9.62107	0.0647385	-9.50118e-09	-8.56924e-07	0.000626659	-0.000321749	-8.14919e-05	0	458.83
3226	14.6307	6.38664	0.0597902	-3.18971e-07	2.30014e-06	0.0199309	0.000178531	-0.00120784	0	1250.62
3227	17.878	12.0539	0.0616991	1.67428e-06	-1.56977e-06	-4.91292e-05	0.000957859	-0.00174756	0	2441.67
3229	12.76	15.2232	0.0737187	1.22876e-06	3.16547e-06	-0.0900085	-0.000603312	-0.00452756	0	3660.73
3231	13.8484	14.0522	0.0732564	8.16268e-07	1.72264e-06	-0.0351444	0.000467497	-0.0054413	0	13068
3234	10.0848	2.04206	0.0552365	7.27383e-07	3.24137e-07	-0.00819886	-8.36926e-05	-0.000150477	0	1130.79
3235	3.55555	4.10815	0.0531706	8.20568e-08	-4.49107e-07	0.00215622	-0.000140867	-0.000102839	0	561.885
3237	26.7967	6.09646	0.0670084	8.64323e-08	-2.19994e-06	0.00508699	2.53962e-05	-3.93842e-05	0	749.616
3238	6.71562	10.968	0.0669004	5.7713e-07	-3.01424e-06	-0.0159417	-0.000467721	-0.000332556	0	220.064
3239	12.0041	9.11558	0.0711515	-3.69008e-07	-4.08835e-07	0.0174429	-0.000264603	-0.00180464	0	238.449
3243	7.0331	15.9486	0.0515769	-2.73424e-06	-3.47376e-06	-0.0118727	7.41665e-06	8.43766e-05	0	51.5876
3252	22.5212	5.18344	0.052437	-4.10498e-08	-7.6352e-07	0.00752601	0.000410528	-0.000286313	0	825.901
3253	24.4366	2.41897	0.059406	-1.4873e-07	4.63586e-09	-0.00397385	0.000111162	-8.22526e-05	0	679.726
3254	4.06449	5.65764	0.0555112	7.51103e-07	4.29022e-08	0.000209699	-0.000223774	-0.000125247	0	323.695
3259	22.4618	4.15958	0.0595493	3.30241e-08	-4.08421e-07	-0.00173787	0.000330942	-0.000215424	0	537.557
3260	15.6295	10.7432	0.0657183	2.1632e-06	1.57838e-07	-0.0116117	0.00102642	-0.00267499	0	2837.04
3261	17.5614	8.4661	0.053464	1.71164e-06	-1.13821e-06	-0.0101107	0.000819968	-0.00147111	0	93.6718
3264	1.37113	12.7784	0.0650775	8.00552e-09	-1.62259e-06	-5.59099e-05	-2.37568e-05	0.000295804	0	365.934
3266	9.33541	13.0355	0.0632912	3.54554e-07	3.24737e-07	-0.0298767	-0.000513094	-0.00117529	0	552.873
3269	7.20096	3.69762	0.0682209	4.96695e-07	-7.04493e-07	-0.000820039	-0.000253401	-0.000243252	0	349.473
3270	17.8929	3.74093	0.062841	-2.47052e-07	3.07905e-07	-0.00575442	0.000351878	-0.000526152	0	1019.16
3272	25.1502	6.02554	0.0704268	-4.56976e-08	-1.3274e-06	0.00869206	0.000223831	-8.07817e-05	0	489.186
3274	17.7532	9.32367	0.0702767	1.54379e-06	-8.71754e-07	-0.00448509	0.00103829	-0.00160708	0	800.175
3275	17.557	5.07046	0.0728111	-4.80788e-08	2.60461e-07	-0.00260328	0.000406525	-0.000763192	0	1253.5
3276	5.44403	2.294	0.0612539	1.43896e-07	-4.90959e-07	0.00209731	-0.000127975	-8.78206e-05	0	588.322
3277	25.8873	8.66038	0.0664835	4.13176e-07	-1.8516e-06	-0.000170908	0.000161484	0.000172402	0	567.303
3278	6.6064	11.4382	0.0629261	4.51291e-07	-2.95605e-06	-0.0031869	-0.000459434	-0.000290506	0	663.467
3279	26.9061	9.9438	0.0565539	2.24091e-08	-2.02815e-06	-0.000375525	1.02283e-05	0.000306677	0	331.544
3285	2.27007	12.5588	0.0671179	6.05524e-09	-1.28398e-06	-0.000748142	-7.86167e-05	0.000254835	0	250.088
3286	20.4264	4.78106	0.0504195	-1.05823e-07	-7.37545e-08	0.00262144	0.000479111	-0.000440483	0	899.491
3287	3.16363	13.4595	0.0630361	-1.0205e-07	-1.36328e-06	0.00154608	-9.63847e-05	0.000288808	0	28.8174
3289	10.7556	3.63238	0.0611415	3.15014e-07	5.47924e-08	0.000749606	-0.000205758	-0.000419458	0	979.582
3290	11.3043	7.9751	0.0618765	2.70799e-07	-2.95276e-07	-0.00520245	-0.00034803	-0.00137927	0	603.007
3291	3.15489	11.2329	0.0560811	-3.6218e-08	-1.85959e-06	-0.00142056	-0.000166678	0.000134674	0	89.3982
3292	11.6568	7.33778	0.0541862	1.23474e-06	2.34318e-07	0.00393229	-0.000280632	-0.00132492	0	1671.82
3293	20.1956	8.04714	0.0685124	1.36122e-06	-1.15902e-06	0.00310784	0.000839382	-0.000736826	0	433.559
3300	21.2037	7.16317	0.054034	6.30502e-07	-1.4424e-06	0.0149486	0.000677478	-0.000497018	0	746.308
3301	15.7292	6.21312	0.0687646	-5.76499e-07	6.9135e-07	-0.0124696	0.000318239	-0.00113389	0	1078.56
3305	19.7098	6.55178	0.0532526	5.40799e-08	-1.6116e-06	-0.00818939	0.000722977	-0.000758695	0	874.934
3306	19.6486	7.16041	0.0532871	-1.40249e-07	-1.56599e-06	0.00668866	0.0007432	-0.000778384	0	374.145
3307	12.0792	2.42684	0.0660133	-2.58194e-07	7.63468e-07	0.00438321	-6.74391e-05	-0.000208467	0	1189.12
3310	19.1146	2.09159	0.0576962	8.04831e-08	-4.28552e-07	0.00472765	0.000171927	-0.000176366	0	563.607
3311	14.96	1.99677	0.055028	-3.38273e-07	6.80613e-07	0.000726378	1.21247e-05	-0.00017511	0	1521.22
3313	9.35872	7.56637	0.0514451	5.45588e-07	-2.09962e-07	-0.00256967	-0.000473499	-0.000879219	0	264.805
3318	24.6533	8.21101	0.0585264	6.34766e-07	-1.25914e-06	0.00935443	0.00033971	4.45801e-05	0	136.881
3323	17.6049	5.21151	0.0707411	-2.37738e-07	1.76482e-07	-0.00726036	0.000394298	-0.000822166	0	1373.69
3326	11.7908	11.3235	0.0535826	3.44364e-07	8.42173e-07	-0.0113538	-0.000366026	-0.00247379	0	638.992
3327	11.4929	4.85601	0.0719059	2.37262e-08	1.85394e-06	-0.0071097	-0.000236035	-0.000725213	0	1345.56
3328	4.87933	12.8604	0.0725419	-5.86192e-07	-1.8466e-06	-0.00434274	-0.000232198	0.000124994	0	210.852
3329	1.60626	9.61669	0.0716189	3.03755e-07	-1.77996e-06	0.00719477	-4.15843e-05	7.06974e-05	0	235.627
3330	13.8476	14.1951	0.0698045	9.45546e-07	1.71635e-06	-0.0302246	0.000551262	-0.00544089	1	10428.2
3331	14.0087	6.58037	0.0672284	1.87147e-07	1.70099e-06	0.015908	6.18205e-05	-0.00125237	0	1817.53
3332	1.77144	1.43029	0.0650462	-1.68212e-07	-3.2033e-07	0.000509299	-1.22915e-05	-2.2113e-05	0	311.929
3334	18.9112	7.97973	0.0669122	1.93389e-06	-1.23025e-06	0.0240566	0.000857115	-0.00109762	0	1439.38
3336	1.758	2.8374	0.0629907	-5.28942e-08	-7.04953e-07	0.000317899	-3.16153e-05	-5.8156e-05	0	578.357
3337	19.0799	10.8908	0.0644652	2.20101e-06	-1.10347e-06	0.00831149	0.000881527	-0.00115877	0	719.609
3340	8.03322	8.67332	0.072213	4.31005e-07	-1.49696e-06	-0.00339005	-0.000546537	-0.000676901	0	358.945
3342	13.6515	13.3658	0.0593633	-1.05624e-07	3.15313e-06	-0.00695458	0.000289815	-0.0047881	0	2741.34
3344	1.70791	5.79277	0.0620182	-1.9372e-07	-5.35425e-08	0.00181095	-4.80952e-05	-7.37113e-05	0	307.345
3346	5.9735	15.8174	0.069747	-2.2333e-07	-2.51121e-06	-0.00498558	-6.60533e-05	0.000249386	0	54.0907
3352	20.4788	7.11443	0.0567604	2.0923e-07	-2.07074e-06	0.00183104	0.000699934	-0.000624674	0	771.744
3355	12.9376	6.03288	0.0690706	3.729e-07	1.2211e-06	0.00570174	-5.45011e-05	-0.00107274	0	1824.6
3356	4.04747	15.0726	0.0708145	-3.42267e-08	-1.70448e-06	-0.00222783	-7.18718e-05	0.000327622	0	139.057
3358	1.63771	12.9451	0.0526909	-8.4964e-08	-1.37474e-06	-0.0011324	-3.35397e-05	0.000300247	0	193.325
3359	9.65444	14.9509	0.0554859	-6.25837e-07	6.17029e-07	-0.0241958	-0.000154217	-0.00102049	0	421.769
3364	3.80747	13.1696	0.0500384	-8.62183e-07	-1.27936e-06	-0.00064943	-0.000158828	0.000240129	0	236.221
3371	25.8509	1.71032	0.0549103	-2.89217e-07	-2.5594e-08	-9.7e-05	2.78516e-05	-3.61816e-05	0	205.076
3372	22.1105	7.47167	0.0728244	7.70173e-07	-1.58313e-06	0.00386597	0.000622088	-0.000326915	0	943.538
3377	20.4805	2.61065	0.0545558	4.07654e-10	-2.3837e-07	-0.00370163	0.000228786	-0.000178044	0	1376.63
3380	11.2155	5.13831	0.0616241	-1.05726e-08	6.75816e-07	-0.0280318	-0.000255502	-0.000767513	0	840.061
3384	26.9416	4.13562	0.07264	4.12917e-08	-1.80562e-06	-0.00221772	3.65522e-06	-7.14965e-05	0	262.151
3390	12.9475	3.50697	0.0502051	-1.36131e-06	1.24459e-06	0.000647471	-6.464e-05	-0.000445556	0	1305.17
3391	1.36752	6.53368	0.0611443	-4.31629e-08	-1.47001e-07	-0.00859092	-2.80946e-05	-4.9419e-05	0	319.279
3392	16.664	13.3976	0.068448	4.54806e-07	-5.7117e-07	0.0320271	0.00081801	-0.00259486	0	2332.94
3397	7.05932	5.79402	0.0568593	1.20966e-07	-5.2692e-07	-0.0012893	-0.000397822	-0.000369302	0	855.892
3401	23.1603	9.28441	0.0719192	5.2755e-07	-1.9722e-06	0.0107947	0.000521186	-2.14394e-05	0	786.703
3406	2.15114	8.21802	0.0548213	7.1925e-07	-1.57333e-06	-0.0058069	-0.000106961	-1.39296e-05	0	316.007
3408	9.09752	7.2883	0.0588429	6.20679e-07	-6.52308e-07	-0.0108733	-0.000478029	-0.000776874	0	1405.61
3410	9.50962	5.86521	0.0621857	8.84084e-07	-8.8657e-07	0.00185908	-0.000437604	-0.000670658	0	659.326
3411	15.1779	15.1151	0.0503076	1.31884e-06	9.44494e-07	0.0796886	0.000353178	-0.00413853	0	2941.18
3412	16.6557	6.76066	0.0596516	-3.03411e-09	-5.82139e-08	0.00680644	0.000548986	-0.00124975	0	977.909
3415	17.0929	11.5647	0.0634813	2.31385e-06	-9.70026e-07	0.0249757	0.00100281	-0.00214989	0	1490.93
3416	1.28895	13.9798	0.0544052	6.19478e-08	-1.20999e-06	-0.00286788	-1.20233e-05	0.000364979	0	154.861
3420	12.2489	3.64473	0.0520516	-9.9001e-07	1.05739e-06	-0.00705734	-0.00010153	-0.000445116	0	1011
3421	16.6889	9.54956	0.0534175	2.2294e-06	-1.655e-06	0.0148881	0.000961728	-0.00192297	0	460.877
3423	26.9398	4.72459	0.0550982	1.95278e-08	-1.83304e-06	0.00134313	7.89089e-06	-7.50291e-05	0	487.084
3424	19.8661	7.10701	0.057582	-1.108e-07	-1.67603e-06	-0.00694275	0.000746349	-0.000751946	0	921.373
3428	2.03326	3.94771	0.0576655	1.57466e-07	-2.44686e-07	0.00100047	-5.82835e-05	-7.78233e-05	0	362.685
3429	7.67998	10.3275	0.0549191	1.23122e-06	-1.07385e-06	-0.0105273	-0.000552001	-0.000614403	0	612.191
3430	12.9318	3.80152	0.0710275	-1.67741e-06	1.47808e-06	-0.00622877	-8.11242e-05	-0.000510035	0	525.098
3431	6.39308	3.82628	0.0594542	4.38077e-07	-2.9991e-07	-0.0040084	-0.000243542	-0.000202422	0	477.405
3432	14.1493	11.5361	0.056756	9.39019e-07	9.33121e-07	0.0219284	0.000476579	-0.00340056	0	3498.84
3433	14.795	13.0356	0.0709725	3.34812e-07	-1.02405e-07	0.0366727	0.000822088	-0.00410605	0	2216.91
3437	3.70736	4.87356	0.0698473	3.22198e-07	-1.70024e-07	0.00307414	-0.00017149	-0.000102677	0	470.265
3438	19.8148	11.9428	0.0628261	2.31465e-06	-1.01782e-06	0.0235698	0.000825805	-0.00085761	0	301.16
3439	6.21747	6.03321	0.0727516	9.94835e-08	-1.52825e-07	-0.00576325	-0.000364399	-0.000300515	0	397.648
3440	10.6816	2.21067	0.0538405	4.71823e-07	5.29059e-07	0.00168885	-7.94315e-05	-0.000170296	0	928.147
3444	15.8786	1.49105	0.0582642	-5.1495e-08	2.51134e-07	0.00124321	1.54503e-05	-8.31922e-05	0	1027.22
3446	9.31715	2.12599	0.064895	9.18719e-07	1.5436e-07	0.00170974	-0.000109225	-0.000148722	0	795.99
3448	17.671	13.6825	0.0610919	9.39981e-07	-6.99644e-07	0.0239518	0.000647345	-0.00183968	0	421.291
3449	9.23478	11.9377	0.0504037	9.05789e-07	-5.15722e-07	-0.0381188	-0.00061601	-0.00114235	0	909.462
3452	19.6638	12.1147	0.0612493	2.09703e-06	-1.17455e-06	0.0255254	0.000750969	-0.000925036	3	758.132
3458	2.84288	14.8768	0.0749872	-4.47558e-08	-1.55473e-06	-0.00326025	-4.90638e-05	0.000371097	0	98.8814
3459	18.1286	9.75914	0.0533963	1.26503e-06	-2.11482e-06	0.0357135	0.00111554	-0.00154158	0	1350.11
3463	21.908	7.28145	0.0669808	6.53557e-07	-1.4834e-06	0.00867743	0.000620822	-0.000357082	0	250.635
3469	8.89169	8.82328	0.0567459	1.33931e-07	-1.98174e-07	0.00573963	-0.000583015	-0.000903135	0	717.907
3470	3.52558	2.44372	0.0690435	-2.05712e-07	-1.14183e-06	0.00374589	-7.90723e-05	-6.73463e-05	0	591.379
3472	22.0001	2.16888	0.059975	-3.44331e-08	-3.58004e-08	-0.00277698	0.000172683	-0.000132378	0	412.103
3473	19.5712	3.02614	0.0672757	-1.14828e-07	-1.723e-07	-0.00394529	0.000255633	-0.000274077	0	1076.58
3474	12.1175	9.56817	0.0545295	-1.94863e-07	-1.16531e-07	0.00983438	-0.000327525	-0.00212278	0	682.123
3476	22.4684	9.03772	0.0612791	7.35472e-07	-1.9717e-06	0.0055612	0.000642574	-0.00018785	0	591.665
3477	25.416	2.10293	0.0733415	-2.87332e-07	-1.72892e-08	-0.00149801	5.84798e-05	-6.2107e-05	0	403.614
3480	18.5299	2.97898	0.0703337	-2.71539e-08	-4.81842e-08	-0.00531715	0.00024644	-0.000338819	0	1189.19
3481	24.7247	6.1779	0.074433	-4.37425e-08	-1.24767e-06	-0.00122085	0.000288553	-7.87535e-05	0	551.517
3483	13.0261	4.06042	0.0611566	-9.42924e-07	1.66336e-06	0.00514502	-9.09771e-05	-0.000538788	0	1285.22
3485	8.76124	15.9275	0.0720969	-2.76019e-06	-1.03297e-06	-0.0256018	0.000136884	-0.000428742	0	21.4845
3486	9.74322	5.27763	0.0682911	3.76464e-07	-6.89284e-07	-0.00361748	-0.000373081	-0.000599795	0	1207.88
3487	4.78168	7.36293	0.0630253	2.54548e-07	-7.54045e-08	-0.0023102	-0.000315416	-0.000162938	0	207.519
3494	25.9067	5.78864	0.0709542	3.04685e-08	-1.70178e-06	-0.000895057	0.000120382	-6.74719e-05	0	665.371
3495	4.15961	15.747	0.059686	2.10075e-07	-1.71226e-06	-0.0028213	-4.23003e-05	0.000355467	0	45.6702
3496	19.0083	5.16144	0.0739201	-1.13154e-07	1.08235e-07	0.00130439	0.00051143	-0.00064685	0	1255.71
3498	24.8909	3.82236	0.0719344	-1.59406e-08	-4.32923e-07	-0.00285107	0.000150635	-0.000114893	0	353.89
3507	12.1688	8.15684	0.0611321	6.46251e-07	7.4996e-07	-0.0112127	-0.000232958	-0.00154679	0	556.694
3510	15.6016	8.96789	0.051651	2.07839e-06	6.36907e-08	0.015266	0.000595125	-0.00210997	0	2206.69
3511	15.9233	12.2321	0.0714373	1.18323e-06	-1.65116e-07	0.0423733	0.000982338	-0.00305973	0	1924.11
3512	2.48017	12.6051	0.0605588	4.5631e-08	-1.37395e-06	-0.00245437	-9.6401e-05	0.000255205	0	328.416
3513	7.91813	5.54247	0.0553721	4.48389e-07	-1.04062e-06	0.00890805	-0.000400803	-0.000465093	0	1433.96
3514	4.87263	8.60677	0.0739106	-3.42309e-07	-7.83665e-08	-0.00417828	-0.00032892	-0.000144734	0	135.724
3516	26.2177	5.595	0.0628632	8.66877e-08	-1.84847e-06	0.00268185	8.75726e-05	-6.37532e-05	0	578.526
3518	1.49739	5.74769	0.0674583	-2.75329e-07	-5.40269e-08	0.000139256	-3.60875e-05	-6.87638e-05	0	367.923
3519	17.3458	10.7711	0.0736292	1.9722e-06	-1.90495e-06	0.0209204	0.0011067	-0.00197626	0	2721.31
3522	26.7926	8.13799	0.0587283	-6.30098e-09	-2.71097e-06	-0.000734618	3.49634e-05	0.000133375	0	1134.17
3523	12.8744	2.46461	0.0713311	-5.45426e-07	1.04726e-06	0.00282416	-4.67256e-05	-0.000248918	0	1695.04
3524	10.6384	11.4962	0.064081	2.21567e-07	5.3553e-07	-0.0180582	-0.000489532	-0.00189818	0	1051.12
3526	20.4356	2.19937	0.0703145	3.35987e-08	-2.3487e-07	-0.00284542	0.000169112	-0.000120291	0	462.401
3527	12.3292	15.2365	0.0539732	1.28279e-06	2.607e-06	-0.065646	-0.000392843	-0.00369759	0	724.937
3530	26.7276	5.75816	0.0644948	5.31525e-08	-2.0795e-06	-0.00568284	3.59412e-05	-5.64503e-05	0	330.972
3533	13.6568	6.92232	0.0610527	3.55565e-07	8.72456e-07	-0.00307664	-1.36444e-05	-0.00134304	0	761.472
3534	15.6092	10.4021	0.0531381	1.91276e-06	1.59587e-07	-0.0431798	0.000891857	-0.00257578	0	2573.1
3535	14.7084	8.50608	0.0609542	1.94551e-06	3.48603e-07	0.000265741	0.000353048	-0.00203216	0	319.531
3539	2.98832	8.96195	0.0614539	1.36619e-06	-1.18872e-06	0.00378573	-0.000177243	-1.0615e-05	0	336.709
3542	18.7495	8.96732	0.0563896	2.48772e-06	-9.75499e-07	-0.00974337	0.000958454	-0.00124471	0	1750.83
3543	16.4919	4.96675	0.0642734	-6.65575e-07	4.02326e-07	0.00264543	0.000311975	-0.000773142	0	129.299
3545	16.8536	1.30732	0.0732805	-1.85687e-08	-5.2537e-08	-0.00947876	3.64468e-05	-6.52556e-05	0	1102.2
3546	18.4161	6.82341	0.0572124	-2.03841e-08	-2.95617e-07	0.000520003	0.000670947	-0.000995159	0	625.292
3547	4.69318	12.9947	0.058401	-6.68126e-07	-1.68003e-06	-0.00623037	-0.000212221	0.00014999	0	73.1807
3549	8.44004	15.7143	0.0739575	-9.67261e-07	-1.65035e-06	-0.0200351	4.33746e-05	-0.000336734	0	247.545
3551	9.02607	8.14652	0.0657474	4.16518e-07	-9.37461e-08	-0.000653682	-0.000531305	-0.000863245	0	1020.74
3555	19.212	3.56877	0.071284	-2.25999e-07	1.31229e-07	-0.0113995	0.000351456	-0.000402423	0	750.677
3558	10.0213	2.69515	0.0509721	6.1015e-07	3.7394e-08	0.00898234	-0.00016596	-0.0002581	0	1375.96
3559	3.14538	9.63164	0.0617943	7.40069e-07	-1.4172e-06	0.000154477	-0.000201517	3.35812e-05	0	156.357
3560	13.6238	5.29776	0.0515841	-2.26645e-07	2.1485e-06	-0.00219096	-5.93109e-06	-0.000900548	0	266.575
3561	5.61189	2.72391	0.0748918	2.71587e-07	-4.06284e-07	-0.00165925	-0.000163713	-0.000108918	0	711.917
3562	23.2192	7.27068	0.0568266	4.10673e-07	-1.24579e-06	0.012352	0.000499023	-0.000159706	0	442.013
3563	13.835	11.7017	0.061015	1.52542e-06	1.83303e-06	0.0416417	0.000419836	-0.00346762	0	1036.21
3564	17.8398	7.13016	0.0722236	-2.81021e-08	3.06749e-08	-0.00787196	0.000700374	-0.00115898	0	461.025
3565	16.5899	10.3362	0.0728814	2.4271e-06	-3.781e-07	0.0218753	0.0010688	-0.00222948	0	443.311
3566	12.4872	2.47174	0.0717031	-4.46916e-07	8.53234e-07	-0.0126944	-5.55649e-05	-0.000211881	0	416.626
3571	15.6356	7.51877	0.0689538	3.52659e-07	7.47539e-07	-0.00334895	0.000468319	-0.00158899	0	2128.46
3572	16.3501	7.03226	0.0737238	-1.50672e-07	1.79853e-07	-0.00727724	0.000524218	-0.00135705	0	668.549
3575	7.89307	10.8085	0.0606285	1.00234e-06	-1.22363e-06	0.00402562	-0.000556601	-0.000682975	0	329.515
3576	10.78	3.2639	0.0739082	5.42184e-07	2.00574e-08	0.00282089	-0.000189812	-0.000379457	0	588.441
3577	10.4049	13.1581	0.0513988	5.98476e-07	7.52865e-07	0.000664293	-0.000530346	-0.00186893	0	814.065
3579	3.04872	9.13491	0.0535076	1.27285e-06	-1.27877e-06	-0.00174071	-0.000181654	-6.73337e-06	0	523.749
3581	17.4961	5.9192	0.0709003	-5.78322e-08	9.21927e-08	-0.00323333	0.000503795	-0.000954983	0	1048.72
3583	15.4581	11.4155	0.0604593	5.06784e-07	1.13158e-07	0.0400167	0.00109071	-0.00306109	0	1284.77
3585	23.6743	9.00894	0.0531542	5.5186e-07	-1.10621e-06	0.00490694	0.000454316	-1.01659e-05	0	731.63
3588	14.4489	6.74979	0.0668947	-1.83553e-08	2.04711e-06	0.00303818	0.00014858	-0.00138099	0	1614.18
3589	13.9735	5.51894	0.07401	-3.46582e-07	2.255e-06	-0.00930339	1.83853e-05	-0.000992732	0	829.585
3590	4.47934	12.5691	0.0601433	-5.55315e-07	-1.4471e-06	-0.0032177	-0.000227163	0.000133725	0	179.714
3592	15.1468	8.36113	0.0626772	1.56598e-06	3.01015e-07	0.00660209	0.000418554	-0.0019229	0	1646.65
3594	4.24265	5.37954	0.0710873	7.89767e-07	1.0405e-07	-0.0054249	-0.000223896	-0.000138422	0	608.056
3596	17.7757	11.7477	0.057459	2.33253e-06	-1.67795e-06	0.0278317	0.00091552	-0.00182886	0	203.91
3598	16.2603	3.11937	0.0704682	-3.8417e-07	5.67607e-07	-0.00507434	0.000132897	-0.000383537	0	1650.86
3599	13.08	4.82894	0.0661668	-3.80721e-07	1.78173e-06	0.0107572	-0.000123073	-0.000746924	0	1074.45
3602	10.0339	1.6031	0.0678983	7.02162e-07	1.80741e-07	0.00683887	-5.41738e-05	-5.65267e-05	0	926.759
3606	17.6315	4.23676	0.0597999	-2.41625e-07	1.44895e-07	-0.00116245	0.000341796	-0.000630313	0	1075.74
3609	9.75637	7.53075	0.0699063	4.54351e-07	9.35759e-08	-0.00446681	-0.000468874	-0.000963235	0	607.429
3610	17.0475	4.00541	0.0618452	-4.9623e-07	3.89102e-07	0.00126164	0.000284611	-0.000604495	0	1310.65
3612	12.2207	10.2617	0.0702562	-1.00011e-07	1.26692e-07	-0.00256039	-0.000251869	-0.00232237	0	910.596
3614	11.0773	8.79526	0.0632002	5.83267e-08	-1.88534e-07	-0.0105755	-0.000429737	-0.00153436	0	1602.59
3615	7.21323	2.19402	0.0512376	6.39796e-07	1.26141e-07	0.00899381	-0.000136863	-0.000101265	0	184.784
3616	1.40403	15.7942	0.07214	-6.28756e-07	-4.67634e-07	0.00060994	-5.76598e-07	0.00044859	0	67.541
3617	16.4709	2.41414	0.0602309	-1.95411e-07	3.02168e-07	-0.011084	9.2934e-05	-0.000242899	0	949.23
3618	16.4272	1.67214	0.0574336	-3.87524e-08	9.19615e-08	0.00409615	3.06238e-05	-0.000112807	0	1039.32
3620	18.7183	12.7081	0.0634248	9.02867e-07	-2.28084e-06	0.0138858	0.000871942	-0.00123863	0	395.783
3622	15.7685	13.2668	0.0747328	7.99012e-07	-5.11972e-07	0.0286254	0.000942679	-0.00352377	0	649.011
3624	12.4914	13.8158	0.0626379	9.43947e-07	2.42024e-06	-0.074575	-5.85781e-05	-0.00402321	0	952.89
3626	13.9878	2.30965	0.0588805	-4.34128e-07	1.10749e-06	0.00233818	-3.31019e-06	-0.000245746	0	998.08
3630	17.3064	10.0929	0.071603	2.18336e-06	-1.37446e-06	0.0163964	0.00107802	-0.00186584	0	1680.56
3633	13.4056	13.6386	0.0667301	5.79743e-07	3.60354e-06	0.0290381	0.00023349	-0.00482999	0	5345.86
3636	21.0262	8.85418	0.0537087	1.951e-06	-7.21561e-07	0.00554222	0.000846524	-0.000508405	0	1187.13
3642	15.2157	11.9689	0.0523084	1.46987e-07	5.43554e-08	-0.00913643	0.000972079	-0.00349752	0	2826.72
3643	11.7381	1.76726	0.0740613	-1.65407e-07	4.85847e-07	-0.00593313	-5.02804e-05	-0.000133528	0	638.614
3648	8.87235	13.13	0.0735373	4.64858e-07	-4.88747e-07	-0.0145768	-0.00045622	-0.000924822	0	65.5376
3649	6.23381	3.8077	0.0581113	3.71623e-07	-3.37587e-07	-0.000278244	-0.000233687	-0.000186775	0	713.836
3652	14.8127	1.2046	0.0548154	-1.56677e-07	2.25297e-07	0.00765821	-8.30929e-06	-3.83807e-05	0	1355.53
3654	12.4041	12.2162	0.0746019	7.54206e-07	2.05991e-06	-0.019273	-0.000146965	-0.00308644	0	1197.18
3655	5.86988	3.03689	0.05179	5.27777e-07	-4.32026e-07	0.00224289	-0.000194405	-0.000129091	0	458.433
3656	2.73675	2.67994	0.0721166	-7.35396e-08	-1.02929e-06	-0.00126555	-6.78981e-05	-6.25313e-05	0	546.52
3658	20.2734	4.63837	0.0635793	-9.3802e-08	1.60484e-09	-0.00243635	0.00047198	-0.000438689	0	652.284
3659	2.53302	13.4962	0.0566645	1.29199e-08	-1.61777e-06	0.000706613	-7.81184e-05	0.000313944	0	144.19
3660	5.61044	1.598	0.068492	4.01141e-07	-4.48267e-07	0.00417955	-6.74428e-05	-4.05627e-05	0	502.594
3666	6.12902	6.65318	0.0701219	3.73566e-07	-1.64986e-07	-0.000107566	-0.000399316	-0.000297909	0	327.695
3671	2.54427	12.8441	0.0523514	1.34871e-07	-1.49057e-06	-0.00252151	-8.92572e-05	0.000270014	0	104.728
3675	14.592	9.97049	0.0745239	1.20131e-06	2.19747e-06	-0.0179241	0.000566158	-0.00264253	0	2646.05
3677	1.10651	3.00962	0.0531488	-9.71121e-09	-6.64305e-07	0.00105483	-1.02235e-05	-6.01438e-05	0	682.723
3679	10.7856	4.70069	0.0676954	-1.99622e-08	4.5102e-08	-0.00284456	-0.000267526	-0.000577659	0	925.446
3680	5.73598	11.512	0.0593786	1.0788e-07	-2.34473e-06	-0.00840386	-0.000392512	-0.000104347	0	600.138
3685	6.4088	9.30177	0.074742	4.22384e-07	-1.72178e-06	-0.0105474	-0.00047799	-0.000344771	0	459.948
3695	12.7144	10.7259	0.0592007	6.88042e-07	1.70741e-06	0.00627854	-7.00727e-05	-0.00267246	0	1611.06
3697	15.6464	15.3701	0.0648562	2.26815e-06	6.71496e-07	0.0150299	0.000131337	-0.00325537	0	887.604
3700	8.85612	15.2105	0.0618909	-1.12626e-06	-6.48993e-07	-0.0234127	-8.1019e-05	-0.000587907	0	116.142
3701	17.8246	5.6986	0.0692606	2.92049e-08	1.68891e-08	0.00303254	0.000502214	-0.00088677	0	422.928
3702	7.7384	15.2695	0.0558753	-7.01287e-07	-2.40541e-06	-0.0137166	-8.92658e-05	-0.000159722	0	108.745
3703	10.7593	8.63525	0.0596569	1.85166e-08	1.72726e-07	-0.0160041	-0.000436416	-0.00141351	0	1088.73
3704	21.9185	9.62552	0.0603127	1.67625e-06	-1.19653e-06	-0.00107064	0.000695239	-0.000243369	0	744.914
3705	4.17777	1.73043	0.0587546	4.49604e-09	-5.50846e-07	0.00362656	-5.66547e-05	-4.13472e-05	0	619.085
3711	6.57162	8.19752	0.0679347	1.20314e-07	-1.62274e-06	0.00352935	-0.000452575	-0.000381811	0	658.866
3712	8.89608	15.0944	0.0609854	-9.91921e-07	-6.76874e-07	-0.0180185	-0.000106567	-0.000625807	0	349.046
3717	7.34147	8.71186	0.0719116	5.17233e-07	-1.59461e-06	-0.00316186	-0.000514103	-0.000503878	0	240.462
3718	10.9953	3.51005	0.0530154	4.42005e-08	3.81431e-07	-0.00666927	-0.000206073	-0.000396717	0	827.644
3721	17.8488	10.5284	0.0604893	1.5096e-06	-1.69036e-06	0.00183413	0.00107396	-0.00171765	0	1387.31
3726	11.2442	4.11117	0.0500133	-1.82571e-07	1.32667e-06	0.00578872	-0.000216785	-0.000511272	0	1265.54
3730	9.3954	2.23411	0.0554987	7.91877e-07	1.7266e-07	2.40631e-05	-0.000134707	-0.000171832	0	509.374
3733	7.90413	15.8284	0.0519634	-4.8577e-07	-2.87545e-06	-0.016502	3.59902e-05	-0.000146777	0	71.657
3734	25.5384	9.0612	0.0706164	5.33132e-07	-1.90042e-06	0.00555484	0.000194334	0.000190232	0	798.872
3736	20.3474	9.22733	0.0532958	1.37232e-06	-9.73941e-07	0.0154319	0.00087717	-0.000703908	0	894.162
3743	3.12526	6.80255	0.0623457	8.45491e-07	1.15775e-08	0.00185897	-0.000184617	-9.34342e-05	0	541.729
3746	13.2716	12.66	0.0667517	-2.06192e-07	1.9643e-06	-0.0593832	0.000258421	-0.00404552	0	3474.3
3750	13.9082	1.02703	0.0550296	8.37633e-09	3.41259e-08	-0.000529954	-4.99524e-06	-1.49247e-05	0	712.575
3752	19.9201	7.00254	0.0601039	-4.89809e-08	-1.69704e-06	-0.00746907	0.000740395	-0.000739624	0	1244.54
3756	15.4437	10.0707	0.0620836	1.94172e-06	-7.15166e-08	-0.0048805	0.00073731	-0.00241839	0	1440.44
3757	25.0218	8.55802	0.0666723	6.58062e-07	-1.46451e-06	-0.0006961	0.000270793	0.000121083	0	334.956
3758	5.56808	12.5298	0.0630884	-5.0007e-07	-2.44643e-06	-0.0079564	-0.000315177	9.24821e-06	0	102.22
3759	8.78587	5.16578	0.074135	6.30813e-07	-1.12513e-06	-0.00253777	-0.000369165	-0.000514247	0	1020.5
3760	6.45482	11.23	0.0601889	3.21276e-07	-2.71899e-06	-0.0055696	-0.000455323	-0.000272622	0	575.6
3762	20.2677	7.11944	0.0635572	2.46239e-07	-1.84319e-06	0.0024489	0.000714463	-0.00068162	0	318.482
3763	9.56244	7.18217	0.0575201	4.78524e-07	-1.80873e-08	-0.0063352	-0.000481752	-0.000914513	0	338.092
3765	2.69494	7.04641	0.0739679	4.63197e-07	-4.49359e-07	-0.00648349	-0.000137985	-6.9131e-05	0	494.031
3771	22.5078	6.84424	0.0531057	4.41438e-07	-1.64351e-06	0.00665625	0.000553492	-0.000276362	0	1445.36
3774	24.2969	4.07538	0.0716501	3.83048e-08	-5.18843e-07	-0.00372343	0.000210972	-0.00013148	0	703.149
3775	21.1509	4.89873	0.0666553	-6.38514e-08	-2.31204e-07	-0.00460256	0.000459304	-0.000381839	0	938.045
3778	1.85636	9.84779	0.0666303	4.32121e-07	-1.84635e-06	0.000429265	-6.44172e-05	7.77791e-05	0	141.968
3783	23.9341	4.23913	0.0715735	2.5479e-08	-6.07357e-07	0.0015294	0.000234822	-0.000146012	0	459.93
3785	8.20118	14.8456	0.0560957	-5.77454e-07	-1.97585e-06	-0.0108084	-0.000162007	-0.000374321	0	43.7722
3786	13.9178	12.4377	0.0648627	8.28905e-08	1.63258e-07	-0.00952049	0.000544798	-0.00405848	0	979.273
3792	14.0444	14.937	0.0743138	6.61567e-07	4.10411e-07	-0.0120673	0.000219499	-0.00624962	0	10431.2
3795	12.3685	2.51752	0.055753	-3.75156e-07	8.27203e-07	-0.00220676	-6.41446e-05	-0.000244584	0	2053.89
3797	6.18861	3.34352	0.0710468	3.91379e-07	-2.45811e-07	0.00178194	-0.000210112	-0.0001582	0	719.269
3798	5.51469	11.5957	0.0592673	1.4894e-07	-2.24988e-06	-0.011749	-0.000363653	-5.58546e-05	0	199.044
3800	23.0165	6.24783	0.0681058	9.1668e-08	-1.05453e-06	-0.000698162	0.000467589	-0.000226665	0	960.773
3803	11.1202	7.785	0.0695706	2.52349e-07	2.0197e-08	-0.0114992	-0.000371543	-0.00129514	0	2119.01
3804	12.6121	4.1667	0.0638389	-1.14773e-06	1.5672e-06	0.00380808	-0.000128676	-0.000580107	0	1672.9
3805	23.4638	7.57757	0.0554453	4.5062e-07	-1.18408e-06	0.00449356	0.000491628	-0.000145732	0	448.27
3806	17.6779	10.6734	0.0607886	2.07008e-06	-1.4482e-06	0.0208245	0.0010865	-0.00177832	0	2614.11
3811	18.2441	4.80536	0.0745197	-9.34926e-08	3.12505e-07	-0.00482827	0.000402678	-0.000675431	0	366.821
3813	20.184	2.10136	0.0671732	5.124e-08	-2.96797e-07	-0.00503608	0.000163402	-0.00012936	0	1439.36
3814	16.0997	5.76228	0.050112	-6.65529e-07	2.31847e-07	-0.00380607	0.000291716	-0.00102358	0	931.202
3819	6.00724	8.54112	0.055619	1.30295e-07	-9.02512e-07	-0.00268653	-0.000432056	-0.000296869	0	852.37
3823	18.1281	8.33159	0.064284	1.57381e-06	-1.2768e-06	0.00946647	0.000869547	-0.0013972	0	580.209
3826	26.6219	6.69997	0.0615483	3.33287e-08	-2.42459e-06	-0.0012929	6.00125e-05	4.95402e-06	0	566.31
3827	1.1799	13.9846	0.0547951	7.31486e-08	-1.40256e-06	0.00321122	-1.00711e-05	0.000365915	0	144.393
3829	16.455	15.0147	0.0697327	1.49635e-06	2.00484e-07	0.0409153	3.72483e-06	-0.00279208	0	215.198
3836	11.367	3.41829	0.0615703	-1.8787e-07	1.00756e-06	0.00351133	-0.00017711	-0.000416758	0	383.635
3839	9.93846	12.3353	0.0725687	1.48332e-06	4.33797e-07	-0.00579235	-0.000559532	-0.00153884	0	669.967
3841	16.1015	4.90232	0.0543975	-8.19431e-07	6.19079e-07	-0.00941138	0.000280997	-0.000795805	0	1512.34
3843	17.1647	7.36121	0.0583703	7.51321e-08	-2.20008e-07	0.00300368	0.000670995	-0.00128043	0	1104.87
3846	2.41346	14.4646	0.0549221	-1.22931e-07	-1.16709e-06	-0.00345842	-4.51924e-05	0.000366547	0	38.8841
3848	10.5385	3.40677	0.0707416	2.99193e-07	-1.58073e-09	-0.000446999	-0.000205216	-0.00035958	0	937.943
3850	22.3872	3.82511	0.0688243	8.64531e-08	-3.14252e-07	-0.00591766	0.000304468	-0.000212302	0	754.6
3851	17.965	11.6687	0.0630064	2.29605e-06	-2.05873e-06	0.0302543	0.000954301	-0.00172957	3	3989.19
3852	9.33879	6.40431	0.0584003	1.43665e-06	-6.39118e-07	0.00509958	-0.000455544	-0.000691933	0	170.634
3853	9.86221	8.31986	0.0617272	1.53658e-08	6.88334e-07	0.00316671	-0.000515017	-0.00114441	0	1041.39
3855	23.0004	7.24056	0.0580163	6.2461e-07	-1.54251e-06	0.000996633	0.000539984	-0.000215149	0	1065.67
3856	1.91526	1.10531	0.073815	-3.43029e-08	-1.16834e-07	0.00198091	-6.22335e-06	-8.22443e-06	0	179.165
3859	20.3561	9.33549	0.0553028	1.37207e-06	-1.12017e-06	0.0120177	0.000890712	-0.000710397	0	1881.25
3862	26.8792	3.69209	0.0615808	-2.86794e-08	-1.55442e-06	-0.000334101	1.83682e-05	-6.69546e-05	0	319.483
3863	18.0838	1.0872	0.0705584	-1.35533e-08	-4.22033e-08	-0.00487408	2.62645e-05	-2.02315e-05	0	363.837
3864	4.38805	3.18707	0.0695522	-1.67456e-07	-1.47858e-06	-0.000663933	-0.000140989	-9.30508e-05	0	497.354
3865	2.69664	5.98887	0.0698256	8.46717e-08	-1.08938e-07	0.0014357	-0.000119456	-9.25083e-05	0	541.988
3869	5.83682	11.9821	0.0567482	2.43404e-08	-2.56936e-06	-0.014405	-0.000366369	-7.83695e-05	0	229.353
3876	6.14326	8.47402	0.0749112	-3.346e-08	-8.79058e-07	0.000451361	-0.000443385	-0.000311394	0	174.2
3878	16.5132	3.74909	0.0514407	-6.4609e-07	5.56534e-07	-0.0221018	0.000214248	-0.000479013	0	656.206
3881	6.74904	12.0924	0.0558099	1.29054e-07	-3.44185e-06	-0.012564	-0.000421363	-0.000270578	0	486.633
3882	21.3101	2.57111	0.0708149	1.31064e-07	-1.74539e-07	-0.00150176	0.000215944	-0.000190648	0	1021.32
3883	12.8922	13.1162	0.0739474	-7.6592e-08	3.13031e-06	-0.0420175	-0.000137492	-0.00425224	0	3027.88
3884	13.6176	5.76893	0.0662946	-1.89193e-07	2.44331e-06	-0.00252867	-1.2299e-05	-0.00104978	0	571.557
3885	4.51579	11.9046	0.0595048	-1.94377e-07	-1.54831e-06	-0.00384975	-0.000261372	6.92214e-05	0	506.24
3886	1.15129	6.93869	0.0651427	-2.58647e-08	-1.94448e-07	4.88366e-05	-1.70837e-05	-4.45334e-05	0	193.317
3900	17.0397	3.03724	0.0612458	-1.46929e-07	2.60987e-07	-0.00386363	0.000167021	-0.000391704	0	1595.23
3903	13.4167	8.60451	0.0743312	2.98017e-06	8.65739e-07	-0.0119094	7.04284e-06	-0.00185569	0	805.282
3904	12.3224	12.8222	0.0675058	1.23926e-06	3.10169e-06	-0.0190981	-0.00025236	-0.00338888	0	1233.96
3905	13.9403	11.6162	0.0746858	1.82158e-06	1.61721e-06	-0.0258226	0.00044499	-0.00341248	0	2759.42
3906	12.8439	9.36349	0.0592569	7.92827e-07	1.51492e-06	0.00434535	-4.17667e-05	-0.0021426	0	236.541
3909	5.67203	12.4515	0.0671649	-4.72247e-07	-2.49698e-06	-0.0035766	-0.00032247	-2.33154e-06	0	475.481
3912	16.4315	7.68173	0.0570961	-2.43306e-09	-1.37953e-08	-0.00120102	0.000601932	-0.00151972	0	887.868
3913	25.463	3.80218	0.062432	2.61072e-08	-4.49073e-07	0.00612427	0.00011753	-0.00010649	0	445.466
3914	11.2497	14.6257	0.0733503	8.98715e-07	1.82862e-06	-0.0379528	-0.000384605	-0.00242119	0	1276.24
3918	12.7733	15.6998	0.0636365	1.89827e-06	4.00757e-06	-0.0725607	-0.000276763	-0.0042322	0	4758.27
3919	16.2873	3.64774	0.0502387	-6.18399e-07	6.28674e-07	0.00573793	0.000194768	-0.000475565	0	463.694
3921	5.29548	3.11108	0.0633075	2.13995e-07	-8.13977e-07	0.000323255	-0.000177298	-0.00011563	0	823.957
3922	8.3712	11.7972	0.0587764	7.8618e-07	-1.3926e-06	-0.00862265	-0.000565317	-0.000806766	0	709.008
3927	3.45298	6.87838	0.0697388	7.52413e-07	-9.73942e-08	-0.000944998	-0.000217047	-0.000100494	0	295.223
3928	5.39417	3.17859	0.056328	2.67252e-07	-7.80303e-07	0.00171534	-0.000184879	-0.00011952	0	909.281
3934	22.7679	6.64173	0.056191	2.74324e-07	-1.34687e-06	0.00126308	0.000499575	-0.000247066	0	473.889
3937	1.91024	13.8986	0.0676083	4.17532e-08	-1.13313e-06	-0.00478797	-4.94288e-05	0.000341768	0	100.067
3940	16.0861	4.55782	0.0645726	-7.96011e-07	7.56365e-07	-0.0136933	0.000200752	-0.000709	0	1377.64
3941	26.6066	2.46647	0.0550538	-1.71672e-07	-8.43343e-07	-0.00263402	1.50649e-05	-5.9552e-05	0	530.807
3944	12.7111	4.09385	0.0591406	-1.24023e-06	1.46079e-06	0.00286656	-0.000110792	-0.000560249	0	68.8342
3946	6.93256	6.7372	0.0695431	1.00371e-07	-9.98652e-07	-0.00485056	-0.000444103	-0.000391191	0	600.081
3947	8.25627	10.1338	0.0733352	7.41719e-07	-4.8008e-07	0.00188826	-0.000565171	-0.000792864	0	1568.35
3948	15.5859	8.18847	0.0683211	1.58658e-06	1.72355e-07	-0.0130106	0.000540039	-0.00181928	0	1890.11
3949	17.6097	11.1185	0.0509874	1.85893e-06	-2.14319e-06	0.00610666	0.00108309	-0.00190088	0	270.074
3951	6.2803	6.96651	0.0655391	2.15613e-08	-5.48396e-07	0.00179989	-0.000407144	-0.000310054	0	852.298
3954	14.4296	12.2575	0.0623986	1.82745e-06	8.29678e-08	-0.04398	0.000857997	-0.00388923	0	4117.48
3955	10.8306	9.4043	0.0671943	1.1739e-07	-1.03097e-07	-0.00886849	-0.000471042	-0.00156397	0	1035.92
3959	20.8363	2.17248	0.0636947	5.41508e-08	-1.89907e-07	-0.004862	0.000183374	-0.000135375	0	407.555
3961	10.1293	3.81361	0.0601669	1.03853e-07	-1.97365e-07	0.00379623	-0.000240546	-0.000396635	0	807.915
3964	16.3925	4.40275	0.0693892	-6.28934e-07	8.37632e-07	0.00963898	0.000239326	-0.00062949	0	871.844
3965	24.0066	7.30871	0.0541737	2.86555e-07	-1.14826e-06	-0.000824181	0.000415886	-8.52361e-05	0	404.605
3968	12.753	13.0897	0.0678998	5.42341e-07	3.17001e-06	-0.0277909	-0.000172898	-0.00401109	0	1525.9
3969	20.9828	7.95497	0.0679346	1.07784e-06	-1.22934e-06	-0.00316536	0.000773865	-0.000544828	0	293.824
3971	22.8857	5.94541	0.0694973	8.75313e-09	-1.00357e-06	-0.00533009	0.000451973	-0.00023763	0	948.209
3972	15.7123	4.47611	0.0692248	-8.54345e-07	8.73619e-07	0.00142956	0.00018785	-0.000723557	0	1026.86
3973	9.80115	15.3836	0.0671955	-1.27088e-06	8.01496e-07	-0.0264997	-2.60775e-05	-0.0010216	0	211.407
3977	11.7389	13.093	0.0674645	1.23382e-06	1.13789e-06	0.00192518	-0.000459781	-0.00294361	0	2439.17
3978	26.9373	1.59617	0.0638	7.59782e-10	-4.83223e-07	-0.0015973	4.55649e-06	-3.02278e-05	0	369.315
3983	16.9548	10.1071	0.0718977	1.93866e-06	-9.13408e-07	0.0129748	0.00107598	-0.00200747	0	1010.02
3985	2.88914	3.50255	0.0501551	1.02169e-07	-6.33756e-07	0.00292066	-8.29456e-05	-9.04997e-05	0	360.771
3986	26.1488	1.0345	0.0623929	-5.13536e-08	-1.18856e-08	-0.00357805	4.07183e-06	-4.98267e-06	0	138.221
3994	18.0762	11.944	0.0575157	1.75308e-06	-2.47967e-06	-0.0247187	0.000940585	-0.00164221	0	1747.54
3997	23.9404	4.84937	0.0602473	-2.76853e-08	-6.82337e-07	0.00323947	0.000278396	-0.000142997	0	412.152
3998	11.2251	8.99104	0.0560994	7.61155e-09	-5.82213e-07	0.00257428	-0.000478884	-0.00162234	0	1052.99
4000	6.59087	13.4928	0.0706538	-4.33239e-07	-4.49748e-06	-0.011942	-0.000312901	-7.9832e-05	0	186.63
4002	24.4334	6.74888	0.0501567	4.55724e-08	-1.26475e-06	0.0144634	0.00032317	-8.22234e-05	0	822.163
4007	14.3309	1.16406	0.0501607	-8.58444e-08	2.13527e-07	0.0141122	-1.60682e-05	-2.80412e-05	0	1084.44
4011	13.8775	8.79033	0.0742602	3.44699e-06	2.17869e-06	-0.0356676	0.000116789	-0.00207895	0	1845.94
4012	14.1896	3.43571	0.0570594	-1.1705e-06	1.70083e-06	0.000555536	4.49499e-06	-0.000423485	0	1119.57
4015	16.0368	3.67744	0.0715494	-6.64364e-07	7.61964e-07	0.00327049	0.000190771	-0.00053196	0	1393.01
4016	21.1739	5.9993	0.0701638	1.30477e-07	-6.81943e-07	0.00508014	0.000565279	-0.000469904	0	1162.45
4017	25.267	7.35918	0.0584386	9.28188e-08	-1.62656e-06	0.00347152	0.000231228	2.83991e-05	0	579.577
4019	3.968	1.74821	0.0589099	-2.1879e-08	-4.48859e-07	0.000420329	-5.12388e-05	-3.48779e-05	0	96.1521
4020	1.20014	2.71459	0.0539244	-3.12901e-08	-6.78065e-07	0.00146468	-9.20196e-06	-5.35693e-05	0	508.659
4021	3.63848	8.06172	0.0543836	4.29749e-07	-3.65946e-07	-0.00333753	-0.000226107	-6.35167e-05	0	541.996
4023	14.503	11.3122	0.0688551	1.00761e-06	1.61787e-06	0.00422437	0.000703151	-0.00327591	0	1153.4
4025	2.50121	7.61171	0.0724735	6.00447e-07	-8.13831e-07	0.00201459	-0.000135174	-5.83916e-05	0	469.002
4028	20.8235	4.10498	0.0584646	-1.68246e-07	7.67269e-08	0.000498378	0.000399311	-0.000335673	0	338.126
4035	12.3628	15.9452	0.0515807	6.76936e-07	2.82533e-06	-0.0650596	0.000338069	-0.00332871	0	1747.16
4038	8.97647	3.30773	0.050107	3.03556e-07	-5.56531e-07	-0.00113178	-0.000232254	-0.000301665	0	721.263
4040	14.9722	1.59054	0.0572039	-2.65963e-07	4.46808e-07	0.00521884	1.66381e-05	-8.64793e-05	0	668.46
4050	8.2291	13.0831	0.0552444	-4.57043e-08	-1.95262e-06	-0.00879246	-0.000465619	-0.00065143	0	128.846
4052	23.1737	9.73469	0.0507918	4.76489e-07	-2.00114e-06	0.00484417	0.000483656	4.5073e-05	0	426.175
4053	20.3309	3.8122	0.0629752	-2.95511e-07	9.40219e-08	0.00766132	0.000404061	-0.000366504	0	822.226
4056	12.3104	4.6491	0.0693571	-2.86107e-07	2.09557e-06	-0.00624298	-0.000196879	-0.000702737	0	602.048
4059	13.3929	7.10234	0.0747271	8.89815e-07	5.22946e-07	0.0034368	-4.88896e-05	-0.00144444	0	1083.46
4060	23.0174	6.89464	0.0500955	3.52356e-07	-1.33331e-06	-0.00229489	0.000494986	-0.000220616	0	529.48
4061	25.4845	6.16693	0.0742269	-1.66459e-08	-1.53158e-06	0.00090032	0.000183733	-5.56648e-05	0	488.31
4062	19.3863	3.86307	0.0593086	-3.13891e-07	1.69425e-07	-0.000969121	0.00040158	-0.000431551	0	588.389
4064	3.51913	8.16981	0.0720407	6.62731e-07	-5.71645e-07	-0.0035164	-0.000220225	-5.82917e-05	0	298.337
4065	17.2751	14.1995	0.0704772	1.02254e-06	-7.68354e-07	0.0358553	0.00055927	-0.00203907	0	956.108
4067	22.1384	4.34294	0.0563027	1.48796e-09	-3.30737e-07	-0.00224977	0.000385344	-0.000266993	0	1062.25
4070	1.8142	12.7746	0.0533691	-1.77794e-08	-1.30068e-06	-0.00518374	-5.13898e-05	0.000285895	0	97.8726
4072	12.4863	15.9223	0.0741419	6.71179e-07	3.20705e-06	-0.145406	0.000287495	-0.00358139	0	1100.19
4076	15.2762	14.2758	0.0517036	1.08878e-06	5.37699e-07	0.0627316	0.000648211	-0.00428978	0	2903.89
4077	13.2404	12.3257	0.0504497	-1.24354e-07	2.11964e-06	0.0708246	0.000109591	-0.00383432	0	1873.81
4078	5.99598	1.32026	0.0506772	1.69307e-07	-1.84102e-07	0.0100891	-3.28584e-05	-2.55228e-05	0	479.194
4079	16.7207	13.9995	0.0668978	2.81428e-06	-1.03717e-07	0.024893	0.00070813	-0.00255983	0	355.526
4084	1.63178	6.61195	0.0738072	-9.63344e-09	-3.94105e-07	-0.00168038	-5.39065e-05	-5.88589e-05	0	358.077
4085	16.0474	11.335	0.0700904	1.79759e-06	2.44565e-07	0.0284353	0.00110071	-0.00265527	0	369.584
4086	7.38791	13.084	0.052518	1.43015e-07	-3.84045e-06	-0.0118412	-0.000404648	-0.000346451	0	448.536
4088	26.6767	4.71614	0.0598427	5.70478e-08	-1.71648e-06	-0.00350792	3.02812e-05	-7.40319e-05	0	899.766
4095	6.36869	13.5067	0.0570551	-7.08441e-07	-4.60025e-06	-0.00884396	-0.000284063	-2.1616e-05	0	223.435
4103	6.44276	2.78083	0.0605254	5.40608e-07	-9.10724e-08	-0.00190454	-0.000192835	-0.000120547	0	642.376
4106	2.88686	10.8645	0.0714545	8.58184e-08	-1.68802e-06	-0.00232891	-0.000174586	0.000105406	0	132.143
4113	8.33675	7.9348	0.067494	5.04482e-07	-1.69538e-06	-0.0116536	-0.000517292	-0.000705443	0	727.456
4116	10.1768	4.08803	0.0693249	-3.81804e-09	-2.67276e-07	-0.000507234	-0.00026557	-0.000439529	0	770.264
4121	8.19866	3.79594	0.0724925	3.75732e-07	-9.67042e-07	0.00300835	-0.000275282	-0.00029692	0	870.407
4124	14.3882	7.03185	0.0731361	1.7959e-07	1.8592e-06	-0.011812	0.000151476	-0.0014364	0	1440.31
4127	10.1456	7.25223	0.0513406	3.68122e-07	-2.38647e-07	-0.00479793	-0.000433447	-0.00100178	0	793.009
4133	15.9849	10.942	0.0560281	1.88462e-06	2.46483e-07	-0.0134591	0.00111891	-0.00263587	0	2969.93
4135	22.316	5.48277	0.0521836	2.35153e-09	-7.4764e-07	-0.0019324	0.00045819	-0.000297667	0	1167.16
4138	12.6788	14.2204	0.0703192	1.20166e-06	2.84499e-06	0.013396	-8.07639e-06	-0.00453244	0	1172.98
4142	5.25603	7.52294	0.0634133	2.92551e-07	-1.54805e-07	-0.00824862	-0.000362547	-0.000209889	0	426.116
4144	6.85648	11.2016	0.0500694	7.03889e-07	-2.96905e-06	0.00696138	-0.000501651	-0.000361129	0	282.674
4145	18.3546	6.43608	0.0511729	4.15062e-09	-2.63323e-07	-0.005908	0.000644509	-0.000955599	0	1771.55
4146	10.152	15.2344	0.0508852	-5.42517e-07	7.68476e-07	-0.0226756	-0.00010132	-0.00127317	0	114.155
4147	5.12866	4.75865	0.0605799	7.64359e-07	-7.76487e-09	-0.00285115	-0.000250072	-0.000180654	0	437.623
4150	4.68155	10.9641	0.053728	-1.00222e-07	-1.69139e-06	-0.00195045	-0.000318495	-1.80849e-05	0	546.18
4151	12.1198	5.00693	0.0577578	-7.28698e-08	2.08184e-06	-0.0017139	-0.00016365	-0.000745251	0	348.35
4152	11.4352	10.6682	0.0630387	9.44588e-08	2.50633e-07	-0.0180495	-0.000394212	-0.00216522	0	946.709
4153	24.3929	6.03454	0.0582068	-3.51877e-08	-1.14983e-06	0.00744273	0.000317045	-0.000116404	0	621.22
4154	1.94921	2.16922	0.0610591	-1.35892e-07	-5.35036e-07	0.00134046	-2.6114e-05	-4.20432e-05	0	138.826
4156	15.0088	2.59835	0.0576053	-6.36505e-07	9.76396e-07	-0.0127928	2.8391e-05	-0.000285518	0	1496.06
4160	23.2469	3.32808	0.0582288	2.83569e-07	-2.58166e-07	-0.00184563	0.000234044	-0.000148534	0	537.153
4163	21.2019	7.28752	0.0703645	7.80124e-07	-1.44174e-06	0.00700715	0.000661382	-0.000500432	0	363.281
4164	14.364	5.14005	0.0646434	-3.77036e-07	2.3521e-06	-0.00293542	8.1908e-05	-0.000896348	0	1283.56
4167	18.2996	8.84836	0.0696012	1.9047e-06	-1.27297e-06	0.00240302	0.000972003	-0.00137654	0	1441.59
4168	5.23741	8.25656	0.0527649	-2.31216e-07	-2.56428e-07	-0.00243634	-0.000367731	-0.000198534	0	130.38
4171	21.7851	9.25501	0.0710814	1.98042e-06	-1.46352e-06	0.0130548	0.000713518	-0.000337165	0	947.777
4172	12.0762	14.0438	0.0648587	1.32279e-06	1.09584e-06	0.029699	-0.000422788	-0.00345232	0	1945.08
4173	12.3345	5.91492	0.0688274	-2.37453e-10	-1.83823e-08	-0.00802662	-0.00019714	-0.00102658	0	365.112
4176	5.19591	15.4271	0.0654906	-2.69856e-07	-1.9329e-06	-0.00388119	-8.05531e-05	0.000278665	0	92.4898
4177	2.40309	6.48627	0.0505321	5.72924e-08	-3.04257e-07	-0.000276654	-9.94573e-05	-7.12482e-05	0	218.178
4179	10.0147	14.7612	0.0589128	-7.32985e-07	1.26847e-06	-0.0340268	-0.000225991	-0.00128054	0	648.683
4184	21.1592	4.55195	0.0635042	-1.24296e-07	-9.99378e-08	-0.00360089	0.00043726	-0.000357156	0	573.962
4188	12.3875	6.86709	0.0659968	1.45062e-06	-5.467e-08	-0.00296498	-0.000157796	-0.00120032	0	1068.93
4191	19.475	9.38356	0.0720973	1.53011e-06	-2.93003e-07	-0.00661755	0.00101188	-0.00105	0	598.402
4196	9.61837	5.61809	0.0715289	7.16079e-07	-8.7323e-07	0.00507059	-0.000399118	-0.000641294	0	846.152
4200	18.7775	8.85728	0.0572689	2.48412e-06	-8.86873e-07	-0.00272426	0.000939109	-0.00123043	0	1227
4203	19.2114	1.42328	0.0549855	7.69423e-08	-2.80868e-07	-0.000416326	6.31864e-05	-5.83484e-05	0	419.805
4206	26.0763	1.97568	0.0630495	-2.14947e-07	-1.51683e-07	-0.000929357	2.7534e-05	-3.35084e-05	0	267.192
4210	3.66089	13.2121	0.0663178	-7.55024e-07	-1.29212e-06	-0.00123086	-0.000137229	0.000244408	0	182.956
4214	7.99551	11.2765	0.0710004	8.88713e-07	-1.82664e-06	-0.0116156	-0.000561304	-0.000687778	0	302.221
4216	2.76264	14.3303	0.0608545	-4.16505e-08	-1.7602e-06	-0.00146103	-6.87272e-05	0.000344945	0	104.829
4220	22.7819	3.58775	0.0575848	1.90558e-07	-3.40189e-07	0.00205083	0.000276873	-0.000186923	0	596.455
4225	8.7347	13.3488	0.0629602	1.55881e-07	-9.03881e-07	-0.016648	-0.000438166	-0.000842705	0	382.919
4226	9.70681	10.3992	0.0675882	6.70868e-07	-1.3305e-08	-0.0217273	-0.000567554	-0.00133671	0	1442.66
4233	11.539	13.6392	0.06364	7.55766e-07	8.59806e-07	-0.0319832	-0.00048542	-0.00289655	0	531.533
4235	1.47914	9.63962	0.0577111	2.4446e-07	-1.58072e-06	-0.00544341	-3.65629e-05	7.10014e-05	0	339.195
4237	15.879	4.26956	0.0736613	-8.38948e-07	8.9207e-07	-0.00520374	0.000191074	-0.000688506	0	663.071
4240	26.0744	5.02114	0.059117	5.07709e-08	-1.44586e-06	-0.000238359	9.55313e-05	-7.77887e-05	0	613.994
4241	6.25999	5.50707	0.0618566	-2.72234e-08	-3.21054e-07	0.00325022	-0.000329909	-0.000262337	0	597.516
4243	19.0317	2.44663	0.0517933	5.08419e-08	-3.84639e-07	-0.0067664	0.000174265	-0.000258951	0	714.948
4246	9.71081	10.7615	0.0613645	7.62408e-07	2.62996e-08	-0.000780815	-0.00055851	-0.00138894	0	1968.44
4247	24.568	8.67021	0.0590965	6.77349e-07	-1.21891e-06	0.00915695	0.000331882	6.38483e-05	0	994.944
4249	8.73744	8.50968	0.0699526	4.5574e-07	-8.04471e-07	-0.00215895	-0.000586545	-0.000832344	0	816.482
4251	22.7149	1.99215	0.0624149	-7.6858e-08	2.74693e-09	-0.00177181	0.000134783	-7.43491e-05	0	766.303
4252	9.67385	1.31845	0.0661605	6.41019e-07	-1.23119e-08	0.0027009	-3.51337e-05	-3.73689e-05	0	702.181
4257	9.0197	4.66159	0.0646737	2.04555e-07	-9.56452e-07	0.00222232	-0.000331871	-0.000454226	0	1094.08
4258	19.9433	11.0204	0.0694747	1.73779e-06	-1.76231e-06	0.00989731	0.000932531	-0.000783534	0	762.868
4259	5.27347	14.1075	0.0595105	-1.2832e-06	-2.79005e-06	-0.00652838	-0.000176743	0.000182517	0	128.518
4260	9.00106	8.0116	0.0715048	3.82798e-07	-4.44136e-07	-0.00412966	-0.000526432	-0.00085347	0	906.274
4267	20.4453	9.01935	0.0553694	1.50308e-06	-6.63448e-07	-0.00322544	0.000860289	-0.000666193	0	475.906
4269	5.09172	6.35359	0.0733256	3.14936e-07	1.23965e-07	0.0024379	-0.00030956	-0.000210613	0	626.033
4270	3.96852	2.53048	0.0517724	-1.84898e-07	-1.10369e-06	0.00271138	-9.97666e-05	-6.65804e-05	0	446.58
4271	20.2285	3.16144	0.0746728	-1.5142e-07	-1.17464e-07	0.00259976	0.00030218	-0.000267312	0	748.891
4272	6.83712	10.9961	0.0578227	6.97764e-07	-3.02373e-06	-0.00771411	-0.00046318	-0.000366029	0	120.449
4273	3.76473	12.184	0.0712447	-1.90202e-07	-1.46459e-06	-0.00484293	-0.000176594	0.000167151	0	267.554
4274	21.6425	2.7503	0.0556981	5.57505e-08	-1.35053e-07	-0.00627952	0.000239984	-0.000193358	0	1572.91
4276	19.7505	9.43463	0.0721289	1.54082e-06	-7.72514e-07	0.00645276	0.000964113	-0.000944632	0	891.182
4278	15.1913	8.86476	0.0582436	2.23541e-06	2.97394e-07	-0.0315082	0.000547612	-0.00207688	0	1821.37
4280	3.72646	7.23025	0.0592542	5.25683e-07	-3.20891e-07	-0.00274729	-0.000223877	-8.90321e-05	0	204.234
4281	8.28332	8.65401	0.0587717	5.2485e-07	-1.53556e-06	0.00550232	-0.000567177	-0.000750587	0	1090.84
4286	8.63476	1.33566	0.0726611	1.32897e-07	1.50813e-07	0.012	-2.21923e-05	-2.29954e-05	0	655.764
4288	15.612	3.28329	0.0562143	-6.08849e-07	9.38218e-07	0.00830026	0.000134064	-0.000421199	0	1003.61
4290	26.2508	9.27372	0.0594695	1.65284e-07	-1.87011e-06	0.00834785	9.71292e-05	0.000262812	0	261.954
4291	13.5395	14.8785	0.0610514	6.4808e-07	2.93052e-06	-0.000444312	-0.00015518	-0.00620799	0	4094.4
4293	8.69969	10.8498	0.0634549	5.55677e-07	-3.63117e-07	-0.0124488	-0.000587637	-0.000931339	0	1098.43
4294	21.0702	8.503	0.0744424	1.40992e-06	-1.43469e-06	0.00771243	0.000800118	-0.000517417	0	121.417
4298	24.07	2.58814	0.0728639	-1.10214e-07	2.03346e-08	0.00156028	0.000143957	-8.79469e-05	0	427.22
4299	7.46356	1.34326	0.0711488	1.59156e-07	2.31437e-07	0.00202747	-4.98455e-05	-4.65518e-05	0	869.374
4301	18.2855	4.23306	0.0530268	-1.76337e-07	1.04e-07	0.00237114	0.000394925	-0.000568547	0	430.363
4302	4.44859	12.9998	0.0507384	-5.85288e-07	-1.43644e-06	-0.00689756	-0.000202966	0.000172596	0	42.8837
4303	19.159	11.3219	0.0545568	3.54183e-06	-2.02363e-06	0.00514291	0.000969402	-0.00115195	0	1235.22
4309	11.6803	11.0777	0.0621761	4.78274e-07	5.86119e-07	0.00801414	-0.000346861	-0.0023861	0	1206.76
4310	10.0561	15.2966	0.0596968	-9.99707e-07	7.77092e-07	-0.0239409	-6.54443e-05	-0.00118293	0	361.681
4311	8.79108	6.86489	0.0590064	3.03694e-07	-1.26032e-06	-0.00528696	-0.00048216	-0.000701966	0	242.212
4312	5.34402	13.4444	0.0684068	-8.55107e-07	-2.91457e-06	-0.00648414	-0.000228591	0.000117419	0	330.417
4313	11.8438	7.46012	0.0544584	1.71115e-06	2.44512e-07	0.0344393	-0.00029844	-0.0013413	0	1604.88
4314	6.91559	7.35212	0.0562071	-9.48696e-09	-1.2567e-06	-0.00458347	-0.000442086	-0.000410646	0	965.745
4315	22.1775	9.35888	0.0516917	1.53591e-06	-1.62748e-06	0.00477604	0.000658772	-0.000214246	0	1381.22
4319	16.4135	1.88563	0.0559102	-8.22858e-08	1.23276e-07	-0.0119762	4.22108e-05	-0.000162869	0	1081.78
4324	3.71736	10.0684	0.0649097	1.59186e-07	-9.17274e-07	0.00302654	-0.000245821	7.2492e-06	0	225.332
4325	19.8553	4.03138	0.0728485	-3.27967e-07	1.51265e-07	0.000431512	0.000425169	-0.000421916	0	588.191
4328	23.4079	3.89908	0.0672421	2.39461e-07	-8.51758e-07	-0.00396596	0.000263689	-0.000171504	0	1135.96
4331	14.8495	11.437	0.0745706	7.13984e-07	1.355e-06	0.0179722	0.000775993	-0.0033078	0	2034.37
4333	3.83102	11.0496	0.0512912	-1.32478e-07	-1.48723e-06	-0.00612795	-0.000236037	7.50047e-05	0	565.652
4337	21.2609	1.18725	0.0737909	1.83979e-08	-3.06973e-08	-0.004152	3.14805e-05	-1.42928e-05	0	730.778
4339	16.005	12.6741	0.0536922	1.09382e-06	2.7042e-07	-0.0226401	0.00100109	-0.00311336	0	1118.56
4340	13.1704	12.2371	0.0621619	-4.73758e-08	2.09107e-06	0.0338333	0.000180224	-0.00372865	0	1734.33
4341	3.91835	12.941	0.0657493	-8.79119e-07	-1.2835e-06	-0.0030205	-0.0001654	0.000208089	0	79.7248
4343	6.67559	13.3826	0.0684204	-4.24117e-07	-4.3639e-06	-0.010987	-0.000326533	-0.000101684	0	535.554
4344	11.7514	10.6627	0.0631256	1.50435e-07	3.64041e-07	-0.0259891	-0.000341633	-0.00230267	0	2223.99
4349	17.1196	2.94272	0.062735	-1.40229e-07	2.12045e-07	-0.000289671	0.000165945	-0.00037178	0	1584.39
4350	17.3604	1.60347	0.0724718	-4.78211e-08	-9.41429e-08	-0.00793276	5.52618e-05	-9.05338e-05	0	1241.3
4353	10.4637	8.96254	0.0561513	8.53643e-08	3.38123e-07	-0.0220275	-0.000505208	-0.00139535	0	811.096
4355	24.4452	3.30468	0.0509401	4.64902e-08	-1.90793e-07	-0.00365989	0.000157207	-0.000107159	0	433.809
4356	17.1928	11.455	0.0736912	2.0535e-06	-1.12659e-06	0.0255163	0.00105162	-0.00210512	3	4997.53
4360	4.82394	13.1694	0.0611385	-6.49539e-07	-1.95339e-06	-0.00593116	-0.000213034	0.000155582	0	297.498
4365	6.0881	1.26022	0.0593025	1.51854e-07	-1.65731e-07	0.00947438	-2.92452e-05	-1.77524e-05	0	681.215
4367	5.50413	14.2934	0.0650111	-1.04612e-06	-3.24086e-06	-0.00593785	-0.00016729	0.000172539	0	174.252
4369	11.4044	10.3048	0.0740622	-3.11651e-09	4.92201e-08	-0.0133511	-0.000435389	-0.0020231	0	2575.1
4371	11.7632	2.99749	0.0563523	-1.16555e-07	9.09364e-07	0.00743545	-0.000134493	-0.000321603	0	539.021
4374	6.27072	13.6863	0.053883	-5.88137e-07	-4.60711e-06	-0.00209478	-0.000259164	1.55791e-06	0	123.789
4382	11.2652	10.2543	0.0740401	-1.9253e-08	-8.57474e-09	-0.0226564	-0.000453468	-0.00196411	0	85.4003
4385	24.8262	9.28919	0.0609203	4.10238e-07	-1.31164e-06	-0.00122095	0.000278431	0.000147263	0	543.234
4388	8.20519	10.3961	0.0626391	6.76824e-07	-5.32697e-07	-0.00632105	-0.0005515	-0.000789214	0	430.163
4391	10.7829	9.18557	0.054094	-8.47116e-09	-4.33728e-08	-0.00819219	-0.000531282	-0.00150824	0	780.635
4396	7.21503	3.13597	0.0660756	3.71131e-07	-2.08717e-07	0.000276379	-0.000223274	-0.000176991	0	1058.6
4398	14.4232	15.1939	0.0562779	1.59606e-07	6.98356e-07	0.0877227	0.00070059	-0.00607354	0	14227.3
4402	18.8816	3.00975	0.0715026	-1.48907e-08	-8.99377e-08	-0.0034319	0.000242145	-0.000329778	0	1356.1
4403	13.711	4.74158	0.0697905	-1.38865e-07	1.87437e-06	-0.00975913	-8.78855e-07	-0.000722942	0	1001.12
4406	4.46999	5.36692	0.0508136	7.77651e-07	1.7919e-09	-0.0011496	-0.000234423	-0.000150736	0	213.065
4410	20.2099	8.29571	0.0634053	1.51311e-06	-1.00683e-06	0.00680629	0.000873512	-0.00074929	0	962.358
4412	14.0918	1.12409	0.0585071	-2.66917e-08	1.61748e-07	-0.00299937	-8.22962e-06	-3.16125e-05	0	893.305
4413	18.5171	5.38631	0.0657757	-6.96558e-08	-7.05757e-08	0.0067623	0.000520763	-0.000706963	0	601.016
4416	2.6353	7.59153	0.0632761	7.08164e-07	-8.03348e-07	0.000755018	-0.00014405	-5.91797e-05	0	588.916
4418	21.0026	3.75144	0.060574	-2.04884e-07	3.83292e-09	0.00192078	0.000350409	-0.000297138	0	1090.51
4423	6.71206	5.01419	0.0606139	9.51785e-08	-2.18513e-07	-0.00340282	-0.000326986	-0.000297253	0	884.235
4427	2.02289	8.17355	0.0528163	6.28767e-07	-1.49852e-06	-0.00115318	-9.79091e-05	-1.10368e-05	0	181.001
4428	7.91704	9.51008	0.0574446	9.39079e-07	-1.11633e-06	-0.010321	-0.000570148	-0.000655815	0	731.259
4430	8.33695	6.20866	0.067764	8.07714e-07	-8.98056e-07	-0.00838565	-0.000443637	-0.000553914	0	106.144
4435	24.6081	7.66046	0.0518293	3.98786e-07	-1.2081e-06	0.00535173	0.000348921	-7.28047e-06	0	361.229
4436	23.2702	9.22293	0.0541707	4.98515e-07	-1.68337e-06	-0.00038939	0.000509009	-2.17781e-05	0	697.934
4437	19.9312	2.14958	0.0738374	7.25159e-08	-3.57125e-07	-0.0035135	0.000178404	-0.000137627	0	835.279
4439	25.7182	5.60834	0.0553535	1.84964e-09	-1.4714e-06	0.00673797	0.000129463	-6.80829e-05	0	785.553
4440	9.74624	5.83123	0.0548685	7.51933e-07	-7.98645e-07	-0.0103179	-0.000415566	-0.000660442	0	915.592
4445	16.868	14.6569	0.0677883	2.02208e-06	1.01941e-07	0.0509722	0.000289554	-0.00242777	0	246.504
4446	24.4024	8.95123	0.0747783	5.69841e-07	-1.09711e-06	0.0139106	0.000326432	8.69507e-05	0	462.256
4448	10.4944	12.6482	0.0711586	7.78345e-07	8.76911e-07	-0.00415782	-0.000544791	-0.00197352	0	606.491
4449	9.17711	15.3438	0.0612435	-1.66405e-06	-7.80253e-08	-0.01679	-4.02478e-05	-0.000712607	0	550.114
4451	23.3268	2.72206	0.0506442	-3.31483e-08	-2.89848e-08	0.00411829	0.000175048	-0.000112737	0	665.534
4452	18.2246	9.80067	0.0512778	1.82495e-06	-1.80836e-06	0.0349775	0.00109839	-0.00149701	0	2689.82
4453	16.4281	4.14583	0.0717411	-6.5031e-07	7.97217e-07	-0.00303183	0.000245669	-0.000596165	0	841.554
4454	16.6413	10.0057	0.0725207	2.00716e-06	-1.27863e-06	0.0206713	0.00103585	-0.0021701	0	1428.25
4456	25.1831	9.79889	0.0644321	8.04912e-07	-1.97758e-06	0.000428727	0.000192972	0.000228389	0	467.716
4462	6.10574	10.2405	0.0578395	3.53836e-07	-2.60897e-06	-0.00673017	-0.000447088	-0.000253952	0	218.813
4464	6.64503	13.7191	0.0673111	-6.96409e-07	-4.54081e-06	-0.0149809	-0.000292081	-6.22882e-05	0	198.525
4470	5.733	14.1858	0.0670224	-1.16213e-06	-4.0249e-06	-0.00716384	-0.000187082	0.000139943	0	95.4295
4473	22.6234	3.98093	0.0502189	3.09126e-08	-4.33354e-07	-1.10959e-05	0.000313331	-0.00020986	0	577.798
4475	12.26	2.72211	0.0582695	-3.10339e-07	8.34045e-07	-0.00785045	-9.22699e-05	-0.000294856	0	1361.99
4481	7.36337	14.8622	0.0565475	-1.38392e-06	-3.267e-06	-0.00642528	-0.00016348	-0.00010729	0	103.617
4485	9.43635	3.05294	0.070215	3.07204e-07	-3.43808e-07	-0.0116693	-0.000201362	-0.000292879	0	1500.53
4486	21.2823	9.75137	0.0588734	1.51643e-06	-1.46748e-06	0.0150414	0.000774337	-0.000447863	0	1312.27
4488	18.0405	5.00552	0.0727063	-1.45446e-07	1.16525e-07	6.20891e-05	0.000423979	-0.00072091	0	1200.5
4491	16.3798	5.9291	0.0544378	-5.29301e-07	4.78823e-08	-0.0174215	0.000385465	-0.00103222	0	1075.1
4495	9.75686	9.83323	0.053568	5.42966e-07	4.50988e-07	-0.0159797	-0.000554536	-0.00129907	0	933.726
4497	8.31101	1.21175	0.0675832	8.70591e-08	1.72953e-07	0.00724713	-1.8374e-05	-3.02667e-05	0	385.073
4502	8.21526	15.6771	0.0594097	-3.04092e-07	-2.14622e-06	-0.0157115	2.05182e-05	-0.000264922	0	92.4681
4504	10.9156	10.867	0.0733779	2.23051e-07	6.09182e-07	0.00722491	-0.000438233	-0.00194746	0	969.495
4506	13.4756	10.1093	0.0539402	8.72604e-07	2.32836e-06	-0.0101855	0.000220342	-0.00255494	0	1671.23
4510	9.33344	1.35166	0.0568605	4.26478e-07	6.39912e-09	0.00117793	-2.23789e-05	-5.73815e-05	0	778.86
4511	5.5764	9.5236	0.0575268	-5.9749e-09	-1.34799e-06	-0.00404149	-0.000398403	-0.000192402	0	407.917
4512	18.1276	2.05056	0.067381	6.05169e-08	-2.62909e-07	-0.00257391	0.000145097	-0.000179176	0	1098.16
4514	1.04	9.24492	0.072348	5.30039e-08	-9.29671e-07	-0.000359009	-5.72756e-06	6.61872e-05	0	121.389
4516	21.1762	9.52209	0.0598191	1.91573e-06	-1.35185e-06	0.00395813	0.00078438	-0.000467161	0	817.883
4517	16.9301	11.037	0.0737693	1.9831e-06	-6.14552e-07	0.0173038	0.00118727	-0.002219	0	1087.65
4521	8.04977	8.09138	0.0567385	4.84655e-07	-1.61419e-06	-0.00696121	-0.000522514	-0.00063455	0	367.17
4522	1.06852	7.31443	0.051551	1.1335e-08	-3.30813e-07	0.000957059	-8.52559e-06	-3.03999e-05	0	142.746
4524	23.0062	4.18204	0.0692819	1.8604e-07	-7.93418e-07	-0.00566459	0.000303919	-0.000198938	0	675.164
4525	25.9664	1.16331	0.0659435	-1.00741e-07	1.11262e-08	-0.00108556	9.51397e-06	-6.08224e-06	0	367.903
4526	8.10652	4.714	0.0696796	2.58486e-07	-1.11078e-06	-0.0071301	-0.000326651	-0.000407007	0	903.215
4527	19.1962	7.18381	0.0738252	6.67153e-08	-1.03383e-06	0.00658438	0.000774041	-0.000878892	0	845.619
4528	19.3187	7.23392	0.0585512	4.19126e-08	-1.16457e-06	0.0102455	0.000776865	-0.000849235	0	967.671
4529	1.61362	9.4877	0.0577385	3.53907e-07	-1.73267e-06	-0.00616568	-3.72813e-05	6.87465e-05	0	130.173
4534	2.44925	13.2974	0.0504644	5.77787e-08	-1.57988e-06	-0.00062378	-7.41979e-05	0.000307309	0	201.029
4535	2.26507	9.62663	0.0558618	6.70751e-07	-1.56183e-06	0.00139706	-9.71864e-05	5.50498e-05	0	424.892
4540	24.6644	7.99613	0.0533382	6.32662e-07	-1.22319e-06	-0.0020845	0.000332198	3.05437e-05	0	1000.08
4542	19.5451	12.1249	0.0579642	2.08144e-06	-1.35164e-06	0.0255817	0.000746337	-0.000978019	0	897.829
4544	3.96978	12.7133	0.0678627	-5.67384e-07	-1.23457e-06	-0.00327204	-0.000179474	0.000185631	0	95.9265
4546	24.045	3.06827	0.0567297	1.66538e-07	-8.00371e-08	0.00255722	0.000177538	-0.000118791	0	1137.26
4550	11.6226	2.76561	0.0701909	-5.56477e-08	7.92303e-07	-0.00145164	-9.58498e-05	-0.000285407	0	646.441
4551	3.50805	4.33889	0.0645881	1.61947e-07	-3.38115e-07	0.00178506	-0.000146964	-9.6512e-05	0	362.178
4552	5.11687	4.37302	0.070226	5.56951e-07	-4.12339e-07	-0.00635734	-0.000233022	-0.000154183	0	1091.48
4553	3.77344	6.17325	0.0702231	7.50533e-07	3.3906e-08	-0.00323354	-0.000214862	-0.000119284	0	558.282
4554	9.43199	5.13796	0.0714171	3.82164e-07	-8.23267e-07	-0.000427622	-0.000370582	-0.000558244	0	699.314
4556	13.1585	3.77666	0.0549857	-1.40522e-06	1.67297e-06	-0.00256176	-7.64926e-05	-0.000503342	0	1654.17
4557	8.34873	11.6815	0.059124	8.26255e-07	-1.46804e-06	-0.00322655	-0.000568798	-0.000799606	0	750.303
4560	11.7038	15.7368	0.0747677	-3.80018e-09	3.04042e-06	-0.0577954	0.000106486	-0.00250344	0	996.852
4562	13.3009	5.5324	0.0711018	-1.22318e-07	2.2257e-06	-0.0193343	-7.78324e-05	-0.000982762	0	1550.96
4564	26.8975	2.62237	0.0548887	-7.61351e-08	-1.12062e-06	-0.00300126	4.68552e-06	-5.81628e-05	0	284.266
4565	8.48019	3.68981	0.0649183	2.90514e-07	-9.52224e-07	-0.00102428	-0.000239668	-0.000323314	0	1755.08
4566	14.8613	12.9196	0.0613772	7.11597e-07	-1.51286e-07	0.0321516	0.000816241	-0.00388418	0	2661.29
4568	6.26141	15.609	0.0739092	-7.76439e-07	-3.40147e-06	-0.00555283	-7.46938e-05	0.000193713	0	78.8884
4569	4.77542	11.0261	0.0588369	-4.77082e-08	-1.78113e-06	-0.00130831	-0.000328903	-1.45624e-05	0	412.159
4572	9.84198	12.2273	0.0723756	1.67859e-06	1.14731e-07	-0.0122637	-0.000567597	-0.00151251	0	984.375
4573	13.7111	2.7129	0.0563393	-7.32296e-07	1.40007e-06	0.00119926	-2.57569e-05	-0.000276911	0	495.899
4574	8.07676	6.44758	0.0611989	4.11917e-07	-1.20722e-06	-0.00376661	-0.000451599	-0.00054508	0	461.144
4579	19.3625	6.17731	0.0592634	1.5237e-08	-8.07376e-07	0.0105366	0.000635088	-0.000731967	0	820.227
4581	6.9248	4.27246	0.069379	2.12907e-07	-6.7873e-07	0.00240438	-0.000291531	-0.000252793	0	243.265
4589	15.3513	6.31465	0.0699281	-4.94634e-07	1.36299e-06	0.000473387	0.000264838	-0.0011655	0	1711.02
4593	12.8373	12.3789	0.0665716	5.82608e-07	2.43435e-06	-0.0332091	-5.21966e-05	-0.00355809	0	3197.67
4595	19.2877	4.57518	0.067949	-8.19614e-08	2.69286e-07	-0.00232279	0.000459196	-0.000509814	0	553.462
4596	4.27222	14.2048	0.0713695	-8.65319e-07	-1.60548e-06	-0.00487377	-0.000129625	0.000271686	0	200.048
4597	14.3926	6.5934	0.0720393	-1.50254e-07	2.21844e-06	-0.00483478	0.000159754	-0.00129758	0	649.112
4599	25.8349	3.44438	0.0590291	-5.00384e-08	-5.13684e-07	0.00305024	7.53679e-05	-8.61527e-05	0	684.489
4600	17.4376	10.2788	0.0626978	1.86834e-06	-1.1801e-06	0.0104635	0.00109054	-0.00183359	0	425.868
4601	12.8979	8.70923	0.0550122	2.47666e-06	1.41573e-06	-0.0141105	-0.000126347	-0.00187032	0	348.693
4603	23.2424	3.19527	0.074678	2.83512e-07	-1.50957e-07	-0.00220014	0.000227096	-0.000144105	0	861.525
4604	14.734	5.85692	0.0633313	-3.73166e-07	2.21375e-06	-0.00282461	0.000145053	-0.00104235	0	1810.5
4605	7.98425	2.99304	0.0612144	5.10996e-07	-2.7556e-07	0.00676873	-0.000222811	-0.000205362	0	1305.42
4607	24.2788	1.91326	0.0651711	-2.60956e-07	3.77985e-08	-0.00132205	7.67101e-05	-4.93462e-05	0	497.523
4608	24.5049	4.83498	0.0724422	-3.71992e-09	-7.50587e-07	-0.00207155	0.00023007	-0.000133199	0	477.624
4609	19.7301	3.4533	0.0515852	-2.08444e-07	5.08314e-08	0.00586277	0.000335288	-0.000332902	0	1402.99
4610	18.2486	7.39265	0.0739447	8.63779e-08	-7.6764e-07	0.0184019	0.000719712	-0.00108269	0	717.305
4613	5.88247	6.5184	0.0518355	7.46467e-08	-2.42025e-07	0.0021701	-0.000371911	-0.000277832	0	711.616
4614	12.7767	8.40107	0.0534248	2.52684e-06	1.17536e-06	0.00761437	-0.000150398	-0.00175962	0	2418.25
4616	21.4015	9.72825	0.0628192	1.62179e-06	-1.48726e-06	0.0221022	0.000764294	-0.000397216	0	1341.3
4619	5.17906	9.31672	0.0548327	-1.31989e-08	-5.90666e-07	0.00270572	-0.000369319	-0.000173119	0	585.371
4621	4.75259	13.9072	0.0508774	-1.0643e-06	-2.06621e-06	0.00110283	-0.000163203	0.000222246	0	112.577
4622	20.514	7.78449	0.0696597	1.60064e-06	-1.33798e-06	0.00987551	0.000799902	-0.000639708	0	1698.36
4624	4.65481	4.21594	0.067572	3.03245e-07	-7.60698e-07	0.00140113	-0.000202107	-0.000128923	0	740.957
4625	13.1742	7.12304	0.060168	1.09347e-06	4.20023e-07	0.00591795	-5.25648e-05	-0.00140553	0	1156.12
4627	25.3362	6.46707	0.0521484	-2.17139e-08	-1.54126e-06	0.00575439	0.000196021	-3.28488e-05	0	196.688
4628	3.61943	15.5245	0.0602974	5.53045e-07	-1.30469e-06	-0.00268296	-3.68886e-05	0.000365943	0	79.8896
4629	1.42209	6.01567	0.0698451	-2.47521e-07	-1.0565e-07	-0.00281539	-3.73588e-05	-7.17852e-05	0	523.119
4630	10.3329	4.23671	0.0574941	-1.00263e-08	-1.72706e-07	0.00383759	-0.000257333	-0.000450523	0	911.217
4632	16.8564	10.3324	0.0721576	2.58841e-06	-6.60824e-07	0.0294101	0.00107912	-0.00209743	0	1888.54
4633	9.365	4.5427	0.06079	-2.75418e-08	-5.9921e-07	0.0109042	-0.000293231	-0.000454189	0	295.445
4635	9.24673	6.21996	0.070615	1.43349e-06	-9.10712e-07	0.00166026	-0.000430909	-0.000672215	0	1259.16
4637	16.8779	3.37768	0.0682917	-3.29908e-07	4.11457e-07	0.0161727	0.000189979	-0.000443396	0	1110.57
4638	14.5958	1.01875	0.0645665	-5.89301e-08	8.94298e-08	-0.00297488	-6.40288e-07	-6.08117e-06	0	236.152
4640	10.9857	4.93285	0.0536289	6.32022e-08	2.0049e-07	-0.0128645	-0.000263206	-0.000634688	0	325.598
4641	9.93389	4.49934	0.0742159	1.21046e-09	-5.42474e-07	-0.00171475	-0.000264783	-0.000483595	0	492.027
4642	11.5195	15.9467	0.0511037	-3.79958e-07	2.87721e-06	-0.0313307	0.000209812	-0.00225788	0	225.567
4645	19.6956	4.38263	0.0640842	-2.10691e-07	2.11665e-07	-0.00336656	0.000429944	-0.000455054	0	603.669
4647	25.8834	9.93597	0.0643777	1.61816e-07	-1.75736e-06	0.00561983	9.05866e-05	0.000329238	0	582.332
4648	6.43526	2.54445	0.0537913	6.80722e-07	-1.05413e-07	0.000453923	-0.000160951	-0.00010744	0	335.366
4649	10.3558	5.12185	0.068831	2.08051e-07	-4.78021e-07	-0.00491381	-0.0003586	-0.000660923	0	1117.51
4651	11.48	14.6393	0.0655006	1.33499e-06	1.59127e-06	-0.0736717	-0.000383549	-0.00264203	0	1476.88
4652	15.4098	13.1165	0.0700608	2.12873e-07	4.6831e-07	-0.0172002	0.000889525	-0.00367767	0	2163.28
4655	21.1276	3.29302	0.0616081	-1.68378e-07	-1.77316e-07	3.86269e-06	0.000312208	-0.000259719	0	503.577
4656	16.5773	1.24298	0.0565958	-1.82055e-08	-1.49659e-09	-0.000398524	3.35011e-05	-5.15768e-05	0	694.339
4661	20.4394	2.41018	0.0548344	8.09038e-08	-1.89802e-07	-0.000418798	0.000202615	-0.00014502	0	1061.63
4665	13.7907	3.99212	0.0623088	-7.78782e-07	1.82585e-06	-0.00990764	-1.32602e-05	-0.000553329	0	1383.06
4668	2.34162	13.1097	0.0515645	2.7592e-08	-1.47418e-06	-0.00301103	-7.12812e-05	0.000297838	0	93.3803
4673	15.9771	13.9706	0.0616465	2.06921e-07	6.07491e-07	0.0490006	0.000708554	-0.00330092	0	2736.46
4674	4.23152	15.5478	0.0616209	1.44417e-07	-1.84257e-06	-0.00469508	-5.07728e-05	0.000342199	0	74.1727
4677	10.626	11.7926	0.0608171	5.97971e-07	8.89917e-07	-0.0068379	-0.000481937	-0.00195365	0	1568.75
4679	19.0137	1.52856	0.0549012	5.73001e-08	-2.97722e-07	-0.00754875	7.81138e-05	-6.25015e-05	0	784.915
4680	6.22653	2.31882	0.0706549	4.92183e-07	-1.8864e-07	0.0040767	-0.000135685	-8.60421e-05	0	408.569
4681	9.23553	10.3872	0.0601303	3.39865e-07	-3.54892e-08	-0.0173431	-0.00062653	-0.00110326	0	847.396
4684	6.31969	1.04304	0.0669519	6.58624e-08	-2.13153e-08	0.00110459	-8.88903e-06	-7.93147e-06	0	430.594
4688	2.47003	13.1602	0.0629394	8.65648e-08	-1.53942e-06	-0.00223166	-7.60931e-05	0.000292394	0	78.4265
4690	15.1623	1.7618	0.0615401	-2.94466e-07	5.50353e-07	-0.00620355	1.55811e-05	-0.000123682	0	1284.33
4693	8.52929	4.87473	0.0683895	4.50587e-07	-1.10127e-06	0.0013899	-0.000345406	-0.000465541	0	1246.22
4694	14.0647	13.5673	0.0724951	1.00469e-06	1.07778e-06	-0.024641	0.000537784	-0.00481461	0	4906.68
4695	13.1384	11.3387	0.0652668	1.55634e-06	2.57788e-06	-0.0429793	9.89474e-05	-0.00315367	0	1270.76
4696	16.9845	2.93713	0.053091	-1.5594e-07	2.41958e-07	-0.0100472	0.000133308	-0.000361501	0	791.84
[truncated: 20,457 more rows]
