# Supplementary material for: Study on stability analysis of soil nail reinforced slopes under loading based on the discrete element method
Source: PLoS One. 2026 May 26;21(5):e0350163. doi: 10.1371/journal.pone.0350163 (PMC13210361; doi:10.1371/journal.pone.0350163)
Supplement: S1 File — (ZIP) [file pone.0350163.s001.zip › DATA in PFC/0.2_14_20000__contacts.txt]

ball1_id	ball2_id	ball1_type	ball2_type	cx	cy	nx	ny	fn	fs	bond_type
6	21988	0	0	6.96551	3.82329	0.507821	-0.861463	64.3882	6.015	0
6	29749	0	0	6.99484	3.90103	0.949769	0.312951	78.5798	15.4699	0
7	28757	0	0	24.6344	3.70326	-0.975803	0.218653	95.3998	11.5253	0
12	5819	0	0	3.15159	12.0884	0.96759	-0.252525	6.32161	2.21241	0
17	4641	0	0	9.92554	4.57306	0.112512	-0.99365	59.1293	3.09551	0
17	7912	0	0	9.89995	4.7171	-0.236664	0.971592	92.3363	48.1236	0
25	9688	0	0	14.7721	8.6048	-0.754563	0.656228	161.503	77.4058	0
35	7830	0	0	10.5571	10.8639	-0.997118	-0.075863	-17.096	28.5808	0
36	8603	0	0	24.9199	7.46516	-0.91105	0.412295	48.102	7.9684	0
40	1994	0	0	13.193	6.05942	0.841724	0.539907	25.6248	2.12713	0
51	1555	0	0	2.66165	4.94485	0.074559	0.997217	35.047	9.57833	0
63	3510	0	0	15.5863	9.01717	0.29768	-0.954666	298.192	42.0482	0
67	4619	0	0	5.20896	9.36264	-0.545587	-0.838054	43.9728	10.2253	0
93	3401	0	0	23.1359	9.21684	0.33983	0.940487	1.38876	5.63699	0
151	611	0	0	11.4135	4.32037	-0.114132	0.993466	130.373	15.6165	0
174	289	0	0	14.9036	15.2937	-0.607274	-0.794492	8.36753	87.4643	0
183	327	0	0	3.86947	15.6575	-0.574309	-0.818639	5.68289	4.51241	0
265	530	0	0	20.7727	6.83079	-0.955582	-0.294727	32.4952	11.8109	0
421	992	0	0	24.9063	1.46962	0.354863	-0.934918	94.2041	9.92422	0
563	835	0	0	16.0879	7.21183	-0.744058	0.668115	195.292	63.5339	0
639	940	0	0	18.1416	3.68931	0.173325	-0.984865	374.826	48.3324	0
782	835	0	0	16.0184	7.29044	0.571855	-0.820355	177.295	43.9386	0
12	29230	0	0	3.10884	12.0508	0.12847	-0.991713	0.274135	4.33875	0
19	18330	0	0	5.96818	5.20379	-0.867046	-0.498228	105.66	10.2556	0
19	28347	0	0	6.06395	5.26507	0.8157	0.578475	94.4005	7.2398	0
21	51229	0	0	10.2989	12.1685	0.942504	-0.334194	-5.88596	17.182	0
22	20360	0	0	18.9207	5.90972	-0.306207	-0.951965	57.9409	33.6436	0
24	15402	0	0	6.12821	9.76989	0.914715	0.4041	64.3108	3.06326	0
24	42844	0	0	6.11934	9.69834	0.788196	-0.615424	8.85903	9.09594	0
32	15068	0	0	25.7946	7.89102	0.611094	-0.791558	65.0921	28.7152	0
32	23482	0	0	25.708	7.90128	-0.779091	-0.626911	-4.3947	31.0287	0
32	23484	0	0	25.7744	8.00002	0.286067	0.95821	-16.4654	2.27726	0
33	24026	0	0	22.8885	1.61893	-0.554052	0.832482	123.33	2.14491	0
38	40341	0	0	1.84136	14.208	0.984513	0.175312	6.38728	4.68471	0
43	24224	0	0	12.0751	7.757	-0.530979	-0.847385	189.112	47.1597	0
48	15202	0	0	5.2125	13.7845	0.881961	0.471321	33.656	7.32146	0
48	34325	0	0	5.16517	13.6911	0.141825	-0.989892	1.16372	3.43608	0
50	30371	0	0	26.6004	1.36115	0.244555	0.969635	52.4209	6.44488	0
51	36503	0	0	2.71373	4.89668	0.988582	0.150683	27.3714	0.666112	0
54	38186	0	0	15.9084	4.50591	-0.986363	0.164583	-4.93443	7.29926	0
54	42458	0	0	15.9302	4.44584	-0.651394	-0.75874	143.092	38.1162	0
55	34632	0	0	16.6191	6.10357	0.956229	0.29262	1.2157	5.65588	0
56	47461	0	0	12.4299	5.45863	0.370752	-0.928732	44.7317	7.59146	0
57	25720	0	0	16.8576	13.0202	-0.510698	0.85976	576.289	142.968	1
57	35305	0	0	16.9151	13.0213	0.476999	0.878904	-0.369766	4.8537	0
59	25894	0	0	25.8859	3.20073	-0.57298	0.819569	66.8919	11.0439	0
59	33269	0	0	25.8946	3.08821	-0.440444	-0.89778	47.4329	1.98158	0
60	50684	0	0	13.68	9.90336	0.384697	0.923043	311.937	66.957	0
66	34745	0	0	7.95435	1.61417	-0.727017	0.686619	34.4881	1.71023	0
68	44691	0	0	12.1676	6.04749	0.846097	-0.533028	8.43784	0.998063	0
68	47062	0	0	12.1423	6.12209	0.347478	0.937688	106.487	6.43213	0
69	52350	0	0	10.6692	6.03017	0.666259	0.74572	128.517	17.0312	0
70	16449	0	0	13.5472	3.89448	0.873665	-0.486528	42.1826	44.1656	0
70	28456	0	0	13.4327	3.9875	-0.655684	0.755036	41.7901	17.7491	0
70	46530	0	0	13.4463	3.86501	-0.474355	-0.880334	201.108	49.7853	0
74	46308	0	0	14.4892	12.014	-0.998394	0.0566556	-38.5112	47.7103	0
76	45241	0	0	11.6075	7.62494	-0.0539276	0.998545	159.16	40.0773	0
77	17481	0	0	23.5879	2.43564	-0.954572	0.297979	105.416	19.8454	0
77	25772	0	0	23.7086	2.40107	0.967505	-0.252853	81.884	1.98022	0
84	39294	0	0	6.40819	15.0958	0.803242	0.595653	4.3615	2.70063	0
89	38214	0	0	23.0278	6.98963	-0.996134	0.0878452	130.522	1.83397	0
89	42208	0	0	23.1353	7.04045	0.564847	0.825196	4.93046	2.51898	0
93	20568	0	0	23.0659	9.1509	-0.95931	-0.282355	121.476	31.6351	0
93	26651	0	0	23.1234	9.1125	0.106699	-0.994291	-19.8902	20.6057	0
97	14939	0	0	5.29257	12.6605	-0.637451	-0.770491	24.0426	6.21247	0
107	4655	0	0	21.1186	3.35395	0.14678	-0.989169	71.7105	8.50185	0
110	2442	0	0	8.82744	8.06908	0.853113	0.521727	111.446	16.3588	0
113	7001	0	0	17.481	4.55606	-0.99716	-0.0753187	50.778	9.8345	0
116	4553	0	0	3.78522	6.10404	-0.167836	0.985815	1.31175	0.650422	0
116	8132	0	0	3.72552	6.04155	-0.992453	0.122629	29.7493	12.9316	0
117	9560	0	0	12.8089	14.4589	0.951389	0.307993	803.682	188.131	0
139	5491	0	0	7.17819	1.71971	-0.89584	0.444376	13.4423	8.28414	0
144	9028	0	0	14.556	2.08598	0.383024	-0.923738	134.551	14.1165	0
147	7975	0	0	8.87919	13.7961	-0.0848303	-0.996395	11.4548	17.809	0
148	5013	0	0	17.8071	2.08387	-0.828429	0.560094	74.9885	17.6523	0
148	8387	0	0	17.7999	2.02096	-0.933759	-0.357901	44.4547	8.72066	0
151	4981	0	0	11.3649	4.28439	-0.91682	0.399301	13.488	5.19636	0
166	6468	0	0	23.9524	2.43402	0.587199	0.809443	33.1343	11.7623	0
174	7382	0	0	14.9889	15.3553	0.945346	0.326068	232.574	154.899	0
176	4767	0	0	8.15428	12.601	0.996457	-0.0840995	45.6598	0.347708	0
180	2910	0	0	1.91638	1.71269	-0.529517	0.848299	19.8888	1.1149	0
180	3028	0	0	1.98816	1.69147	0.905532	0.424277	41.1911	3.28181	0
198	2215	0	0	13.9967	5.63967	-0.965499	0.260408	6.34266	56.0361	0
198	3589	0	0	14.018	5.57802	-0.60134	-0.798993	207.165	45.0168	0
204	1054	0	0	14.6117	7.82009	0.521309	-0.853368	341.78	105.764	0
213	7139	0	0	19.0584	8.0209	0.481332	0.876538	101.189	41.2204	0
214	1408	0	0	26.8454	8.91384	0.49423	-0.869331	0.915656	15.5632	0
224	7552	0	0	26.4391	1.75421	0.813935	-0.580955	21.204	0.543181	0
225	8504	0	0	16.604	11.7814	0.497829	0.867275	164.118	83.5428	0
225	9770	0	0	16.6175	11.6985	0.748035	-0.663659	359.874	46.1817	0
249	6821	0	0	23.2326	6.2095	-0.442707	0.896666	79.1285	21.6427	0
251	5718	0	0	14.1709	15.0732	-0.0940964	-0.995563	896.414	256.073	0
254	1981	0	0	9.03911	8.39307	0.881838	0.471552	147.592	25.7101	0
268	8484	0	0	7.06615	5.35465	0.492681	-0.87021	0.103401	7.53618	0
270	6026	0	0	17.9578	6.47859	0.316198	-0.948693	328.056	22.5914	0
273	1287	0	0	22.8052	7.98119	-0.262026	-0.965061	5.45738	15.9304	0
273	5506	0	0	22.8095	8.10506	-0.193976	0.981006	42.578	31.8931	0
289	3017	0	0	14.8417	15.3066	-0.237615	0.971359	122.335	57.6233	0
290	2388	0	0	26.7385	4.88957	0.495969	-0.86834	37.5377	10.2375	0
290	9384	0	0	26.7715	4.94364	0.999048	-0.0436255	93.9958	8.3577	0
301	4888	0	0	17.2569	8.07592	0.842843	-0.53816	74.9695	40.2035	0
304	6703	0	0	25.2347	4.30764	-0.471039	0.882112	29.4663	9.61329	0
306	7009	0	0	22.2089	6.76781	-0.746706	-0.665154	54.3174	15.1017	0
328	7438	0	0	18.2741	11.5368	0.556406	-0.830911	83.2906	17.391	0
332	6358	0	0	1.45087	14.679	-0.611359	-0.791354	12.535	5.90295	0
350	1388	0	0	8.58073	8.24479	-0.199012	-0.979997	177.308	31.768	0
354	8698	0	0	24.6153	2.55443	0.111146	-0.993804	34.4094	7.14735	0
358	7018	0	0	26.5148	9.20144	0.593401	0.804907	33.4959	34.8439	0
362	9949	0	0	5.94831	10.0081	-0.130336	-0.99147	63.6304	26.3148	0
370	5503	0	0	10.4603	14.8848	-0.447962	0.894053	-20.0083	10.3141	0
373	2529	0	0	10.0155	5.35418	-0.424125	-0.905604	116.885	18.4809	0
403	8671	0	0	26.7011	7.21437	-0.533641	0.845711	23.5337	23.8672	0
406	5153	0	0	3.38515	10.7896	0.71695	-0.697125	15.8429	14.9695	0
409	8871	0	0	6.46144	8.44153	-0.999924	-0.0123549	77.2795	18.0441	0
413	4705	0	0	23.1771	1.88113	-0.795919	-0.605403	14.5193	9.33105	0
421	5075	0	0	24.8385	1.57364	-0.711648	0.702537	74.361	9.03109	0
431	8337	0	0	21.8868	5.84986	0.811556	0.584275	29.2743	19.9321	0
434	2877	0	0	25.7187	5.25539	-0.675769	0.737113	151.303	13.9179	0
440	6242	0	0	16.9512	6.66594	-0.891009	-0.453985	-6.21448	5.92703	0
444	7798	0	0	16.6092	10.5412	0.301485	-0.953471	385.338	119.579	0
445	8598	0	0	1.94759	15.7707	-0.647399	0.762151	1.16912	0.554664	0
449	2819	0	0	22.2337	3.70975	0.998723	-0.0505295	67.0387	23.0467	0
457	2431	0	0	19.8839	7.6179	-0.269726	-0.962937	45.8576	26.0952	0
460	5533	0	0	19.5077	12.0161	0.968034	-0.250819	48.2615	149.577	1
468	2717	0	0	7.95433	11.6754	0.711757	-0.702425	4.29469	21.0178	0
468	9903	0	0	7.86162	11.6833	-0.819733	-0.572746	42.8056	1.04047	0
486	6544	0	0	8.48741	15.2283	-0.903837	0.427876	26.0034	8.15168	0
488	5488	0	0	23.6132	5.80139	0.478082	0.878315	-6.58794	0.498279	0
489	8141	0	0	16.6679	7.89611	-0.654979	-0.755647	22.1514	21.4524	0
522	9063	0	0	23.5284	1.36168	-0.988048	0.154144	50.8998	5.53662	0
524	6489	0	0	19.1204	3.81123	-0.999744	0.0226105	41.8961	3.8337	0
527	4761	0	0	8.51278	4.03201	-0.804813	0.593528	17.8963	15.4291	0
539	4640	0	0	11.0392	4.93285	-1	4.82368e-05	40.3792	24.8312	0
544	6177	0	0	3.33904	9.82767	0.501743	-0.865017	5.59176	2.28705	0
548	3039	0	0	4.77654	8.92957	-0.999807	-0.0196251	119.903	18.5775	0
550	8755	0	0	20.5665	6.4396	-0.308863	0.951107	85.9521	0.207731	0
560	9834	0	0	15.5158	13.3717	0.583215	0.812318	42.0149	3.29004	0
588	1850	0	0	16.3555	12.449	-0.647547	-0.762026	171.959	67.2793	0
592	7004	0	0	12.6046	11.3518	0.878265	0.478174	129.074	73.2518	0
607	3277	0	0	25.9211	8.71765	-0.507677	-0.861548	-5.53053	6.35618	0
611	4981	0	0	11.3555	4.34245	-0.745707	-0.666274	26.0877	5.99284	0
611	8232	0	0	11.3981	4.45438	-0.114748	0.993395	139.819	24.3434	0
613	5677	0	0	8.81039	5.96841	-0.367854	0.929884	68.2261	26.9652	0
625	5498	0	0	5.00184	10.0523	0.416273	-0.90924	-20.6006	18.0018	0
625	7544	0	0	4.94936	10.181	-0.338267	0.94105	7.66353	0.219631	0
627	6322	0	0	7.12923	1.61129	-0.964027	0.265805	29.4932	4.66314	0
665	9681	0	0	1.28703	4.20877	0.508391	-0.861126	21.2617	3.10532	0
679	6601	0	0	20.2623	8.79038	0.83693	-0.547309	45.8481	1.45307	0
680	7711	0	0	12.776	13.8304	-0.818847	0.574012	-28.4631	64.9489	0
683	4642	0	0	11.5682	15.9311	-0.95237	0.304946	37.7351	33.7738	0
690	1385	0	0	16.1217	12.2171	0.983781	-0.179375	-9.15498	31.4733	0
697	8103	0	0	9.73653	4.12542	0.701839	0.712335	124.514	5.01759	0
702	7878	0	0	4.31718	14.3444	0.831489	-0.555541	9.51398	2.20044	0
707	9384	0	0	26.8614	4.88143	-0.393436	0.919352	17.3501	8.49121	0
715	3209	0	0	3.82867	5.91188	0.966597	0.256303	75.5585	0.697595	0
724	7274	0	0	10.3789	3.31707	-0.799055	-0.601257	109.209	20.967	0
731	9241	0	0	22.5061	6.16492	0.99774	0.0671871	117.996	31.7963	0
733	1123	0	0	2.02488	3.72018	-0.897156	0.441714	26.7337	3.38627	0
751	8296	0	0	23.9646	6.04288	0.0275491	-0.99962	8.98355	6.24299	0
754	1371	0	0	14.4466	14.3232	0.827806	0.561015	-4055.74	2147.07	1
756	5325	0	0	11.5256	6.48665	0.146288	0.989242	100.922	4.51307	0
758	9856	0	0	15.5579	2.83436	0.60095	-0.799287	90.0949	26.1301	0
767	5985	0	0	15.7948	6.30464	0.804884	-0.593432	151.271	35.8482	0
778	4382	0	0	11.268	10.1803	-0.0378042	0.999285	5.8876	38.6439	0
778	8198	0	0	11.3202	10.1487	0.902533	0.430622	-5.53278	49.5159	0
784	5410	0	0	9.29471	8.41104	-0.559431	-0.828877	135.129	10.6813	0
791	1865	0	0	15.9412	14.9324	0.607065	-0.794653	428.666	171.126	0
807	9274	0	0	2.63584	5.8404	-0.858181	-0.513348	25.1201	5.52841	0
816	9512	0	0	13.5107	6.2102	-0.0143176	0.999897	274.849	43.0785	0
821	1060	0	0	20.2541	9.94151	-0.530306	-0.847806	15.5036	2.69006	0
829	1692	0	0	10.4702	2.14661	-0.693542	0.720417	52.121	5.54261	0
830	5158	0	0	11.4027	9.68456	0.966478	-0.256751	-25.1479	19.5314	0
839	3006	0	0	6.26364	4.6287	0.135505	-0.990777	106.769	9.10743	0
855	1486	0	0	25.9813	2.69695	-0.307515	0.951543	33.7995	8.95887	0
863	3946	0	0	6.9861	6.78144	-0.770947	-0.636899	91.5158	16.6009	0
865	6533	0	0	1.20432	6.515	-0.762231	0.647305	3.03052	4.96816	0
869	6758	0	0	5.28408	6.51385	-0.432672	0.901552	-11.6152	1.79602	0
877	1683	0	0	8.77388	12.2719	0.979599	0.200964	71.8348	24.2808	0
884	8370	0	0	26.2123	6.53554	-0.942049	0.335477	75.9232	3.04998	0
890	1431	0	0	3.03603	6.39841	-0.0583105	-0.998298	10.3232	2.15569	0
890	2227	0	0	3.09086	6.42858	0.874984	-0.484151	33.3572	7.99608	0
895	6379	0	0	19.5319	10.2139	-0.514208	0.857665	112.671	53.871	1
910	6228	0	0	3.07031	10.8079	-0.95255	-0.304382	46.1265	3.92345	0
910	8636	0	0	3.13195	10.8864	0.0700033	0.997547	-0.635914	4.77362	0
915	5700	0	0	12.4114	7.37695	-0.526795	-0.849993	227.581	18.7454	0
916	4803	0	0	16.7018	10.8714	0.985361	0.170482	56.664	36.2139	0
917	5518	0	0	8.63517	12.5069	-0.999733	-0.0231151	145.278	27.5418	0
921	5208	0	0	4.16951	14.154	0.479961	-0.87729	-0.138744	3.55118	0
922	4311	0	0	8.85005	6.86328	-0.999626	0.0273574	31.5719	7.80965	0
936	6354	0	0	8.78686	9.13953	0.304389	-0.952548	39.1419	14.8806	0
944	1775	0	0	2.33662	8.4423	-0.105474	0.994422	-1.44778	1.34177	0
959	9513	0	0	2.56164	11.6047	-0.138776	0.990324	-9.73954	0.508696	0
982	7007	0	0	8.94879	5.40437	-0.0999818	-0.994989	77.4155	15.0781	0
991	2924	0	0	5.66374	3.27539	-0.910984	0.412441	15.8388	8.66584	0
106	25320	0	0	2.15327	5.70529	-0.884113	0.467273	42.2867	11.3242	0
106	47966	0	0	2.23718	5.72995	0.490381	0.871508	41.391	10.1945	0
107	30020	0	0	21.0616	3.38678	-0.928898	-0.370336	50.2017	2.83356	0
109	21833	0	0	5.95134	14.5215	-0.331895	-0.943316	-1.71694	8.99917	0
109	46247	0	0	5.9158	14.6155	-0.873388	0.487026	31.3335	5.26395	0
110	11861	0	0	8.73172	7.97956	-0.57753	-0.816369	139.969	2.76613	0
111	17343	0	0	17.8269	10.257	-0.259491	0.965746	367.455	30.207	0
111	48451	0	0	17.7797	10.208	-0.974753	0.223284	240.262	58.0344	0
112	19678	0	0	17.9895	7.79597	-0.661913	-0.74958	60.7285	4.24375	0
112	44620	0	0	18.101	7.82578	0.947646	-0.319322	33.7799	71.3362	0
113	13332	0	0	17.592	4.51195	0.673131	-0.739523	94.5297	25.6834	0
113	14186	0	0	17.5765	4.62068	0.440777	0.897617	75.8663	29.7514	0
117	40552	0	0	12.7607	14.4954	0.0358133	0.999358	547.015	145.605	0
117	50168	0	0	12.7113	14.4659	-0.89885	0.438256	-142.256	55.5569	0
123	32028	0	0	3.80794	14.4051	0.997856	0.0654426	18.5746	4.52379	0
123	33916	0	0	3.72656	14.3276	-0.113923	-0.99349	0.929222	2.12337	0
125	19521	0	0	2.3073	7.03238	0.689173	0.724597	18.2603	7.58554	0
125	37745	0	0	2.25254	6.94908	-0.391879	-0.920017	34.5734	9.21927	0
125	50605	0	0	2.2533	7.04258	-0.376743	0.926318	27.837	5.32619	0
126	21177	0	0	4.83142	7.63172	-0.911935	0.410335	46.4308	0.152345	0
126	28446	0	0	4.83624	7.56251	-0.846306	-0.532697	125.617	24.1035	0
130	39047	0	0	5.21402	14.7103	-0.966864	-0.255291	11.9819	3.23419	0
130	43752	0	0	5.31576	14.6775	0.635517	-0.772087	12.6601	8.98812	0
130	49960	0	0	5.23088	14.7718	-0.701666	0.712506	9.02278	0.735117	0
132	29470	0	0	7.38775	3.5386	0.536362	0.843988	65.9008	6.75794	0
135	34696	0	0	7.167	7.4627	-0.990438	0.137956	64.1413	17.4174	0
135	41198	0	0	7.25539	7.38999	0.326247	-0.945285	88.3488	11.0319	0
138	28676	0	0	25.8254	9.45894	0.617398	-0.786651	62.7112	33.4931	0
140	37645	0	0	3.54553	14.7687	0.67735	-0.735661	9.07986	3.0351	0
140	39263	0	0	3.4687	14.845	-0.740279	0.6723	9.62213	4.88359	0
146	43101	0	0	13.2797	12.0457	0.751046	0.660249	36.7261	6.91902	0
146	43116	0	0	13.1561	11.9735	-0.944098	-0.329666	46.5375	91.6199	0
147	13975	0	0	8.93732	13.8809	0.898525	0.438922	104.458	8.47123	0
147	25145	0	0	8.88758	13.914	0.0572284	0.998361	13.6075	4.71718	0
148	16186	0	0	17.923	2.01086	0.862684	-0.505743	148.698	34.4179	0
149	21700	0	0	25.6679	9.6542	0.140225	-0.99012	7.463	16.8022	0
149	52219	0	0	25.7107	9.77021	0.748892	0.662692	9.95707	22.1215	0
151	28831	0	0	11.3915	4.20698	-0.478114	-0.878298	120.958	24.9791	0
152	16058	0	0	7.80843	3.25522	-0.750541	-0.660824	59.605	6.72496	0
152	37748	0	0	7.79811	3.33885	-0.888636	0.458614	31.7568	5.73415	0
154	18833	0	0	5.79529	15.3262	-0.489478	-0.872016	7.68928	8.89115	0
156	34543	0	0	16.4087	8.12457	0.430162	0.902752	62.5211	91.314	0
158	11919	0	0	20.4467	5.7113	-0.635211	-0.772339	48.1208	0.176076	0
159	10956	0	0	26.4344	8.2213	-0.320733	0.94717	-0.72611	13.6082	0
159	40282	0	0	26.4443	8.109	-0.15069	-0.988581	-10.1208	1.75337	0
164	17602	0	0	19.2801	1.78549	0.777813	-0.628496	99.258	25.0027	0
164	26505	0	0	19.2637	1.88318	0.529852	0.84809	131.575	23.2386	0
165	30530	0	0	8.86207	14.9067	0.197406	-0.980322	-10.7394	1.89112	0
165	31502	0	0	8.79097	14.9367	-0.839057	-0.544044	59.6792	1.09092	0
165	42152	0	0	8.91324	14.9512	0.943032	-0.332703	20.8621	23.4843	0
166	25772	0	0	23.8554	2.38346	-0.999857	-0.0168986	115.325	5.84774	0
174	30024	0	0	14.9373	15.3923	0.00586446	0.999983	22.9861	195.93	0
176	25833	0	0	8.05466	12.6578	-0.581164	0.813786	4.55188	1.82148	0
176	28268	0	0	8.02875	12.5982	-0.991719	-0.128426	64.1835	4.95699	0
176	37679	0	0	8.12281	12.6611	0.497841	0.867269	29.9559	15.4892	0
179	24017	0	0	4.67197	5.59463	-0.885585	-0.464478	73.1853	2.68621	0
182	17570	0	0	13.0482	6.17922	-0.0519953	0.998647	65.7904	1.10616	0
182	21445	0	0	12.9917	6.14112	-0.906286	0.422666	0.0607489	19.6014	0
183	10029	0	0	3.96704	15.7191	0.985847	0.167647	3.9472	0.125877	0
183	26193	0	0	3.92462	15.7681	0.307923	0.951411	3.01735	2.38906	0
184	41451	0	0	17.0626	12.3102	-0.0541127	0.998535	150.565	45.4504	0
185	36620	0	0	13.7832	8.47873	-0.281488	0.959565	140.023	29.997	0
185	45036	0	0	13.849	8.46523	0.637123	0.770762	145.885	50.7508	0
189	17773	0	0	23.5078	5.45501	-0.886989	0.46179	80.159	3.77433	0
193	18006	0	0	3.06328	15.313	-0.418512	-0.908211	-5.41833	0.862311	0
193	19032	0	0	3.0278	15.3749	-0.99509	0.0989752	13.4546	0.656521	0
198	22096	0	0	14.0814	5.57376	0.489247	-0.872145	147.884	47.3342	0
198	29453	0	0	14.0754	5.67816	0.385877	0.92255	285.528	66.2388	0
204	15894	0	0	14.5652	7.9485	-0.14671	0.989179	384.289	27.2036	0
204	21198	0	0	14.5175	7.84069	-0.83029	-0.557332	9.59418	14.1068	0
204	25939	0	0	14.645	7.88331	0.99855	0.0538366	8.20556	6.17282	0
204	32863	0	0	14.5113	7.90699	-0.919392	0.393343	9.42475	11.1618	0
213	33090	0	0	19.0204	7.92007	-0.217628	-0.976032	145.592	53.4689	0
214	16620	0	0	26.7653	8.9401	-0.912798	-0.408411	30.2783	5.08009	0
215	37391	0	0	21.6874	8.53152	-0.827203	-0.561903	29.8162	31.9564	0
224	27982	0	0	26.3511	1.83929	-0.607858	0.794046	53.8361	1.37565	0
224	50945	0	0	26.3282	1.7768	-0.97636	-0.216153	16.8853	2.78849	0
225	49371	0	0	16.5616	11.6825	-0.285288	-0.958442	140.443	38.2409	0
226	43870	0	0	11.085	9.07482	0.294727	-0.955581	239.925	75.5578	0
226	46877	0	0	11.0936	9.19922	0.422775	0.906235	207.918	46.0162	0
226	51602	0	0	11.0279	9.19403	-0.559965	0.828516	61.2163	12.5962	0
231	13417	0	0	16.5132	1.49107	0.400447	-0.91632	238.197	18.0916	0
232	25618	0	0	20.5822	7.93364	-0.913412	-0.407037	-2.38666	9.49238	0
232	48017	0	0	20.5841	7.99711	-0.888161	0.459532	46.1068	4.51104	0
237	17124	0	0	20.5288	2.26803	0.622895	-0.782306	167.248	14.0389	0
238	32540	0	0	12.5077	10.135	0.99295	-0.118532	-20.8627	24.2663	0
245	24737	0	0	7.50041	3.40455	-0.247467	0.968896	45.3442	2.95915	0
245	41631	0	0	7.45013	3.36066	-0.925343	0.379132	44.4477	1.32926	0
249	11409	0	0	23.2992	6.12079	0.737459	-0.675392	101.659	11.7618	0
249	27505	0	0	23.2161	6.12068	-0.735642	-0.67737	16.5741	22.0834	0
251	18674	0	0	14.205	15.2009	0.414956	0.909841	667.108	417.135	0
259	44262	0	0	4.31396	4.91732	0.999559	-0.0296857	115.353	12.83	0
265	20380	0	0	20.8896	6.91142	0.614819	0.788668	43.7525	15.722	0
268	15542	0	0	6.98421	5.45572	-0.749513	0.66199	52.595	1.28208	0
268	21131	0	0	7.09833	5.42495	0.980721	0.195414	91.7861	19.9393	0
268	31410	0	0	7.00677	5.35182	-0.40738	-0.913259	77.7109	8.4159	0
270	50443	0	0	17.9494	6.61785	0.199923	0.979812	251.001	50.3687	0
271	52249	0	0	7.29173	6.12138	-0.127708	0.991812	49.4053	21.3391	0
273	16943	0	0	22.8817	8.02082	0.93955	-0.342413	64.7553	13.1097	0
277	17147	0	0	2.35624	13.2893	0.0566884	-0.998392	-4.35137	1.6132	0
280	39494	0	0	13.7235	9.17534	0.511355	0.85937	194.014	85.5505	0
280	40120	0	0	13.7594	9.11361	0.999827	0.0185848	-104.337	8.0087	0
282	34596	0	0	12.1263	12.4192	0.00939053	-0.999956	342.542	53.8176	0
284	28978	0	0	12.6269	5.86813	-0.825176	-0.564875	75.6302	48.8964	0
286	11280	0	0	20.084	3.45205	0.914324	0.404984	18.6011	18.6746	0
286	29630	0	0	20.0397	3.3592	0.2605	-0.965474	37.206	13.8148	0
288	12437	0	0	11.6997	7.82196	-0.701206	-0.712959	167.729	32.172	0
288	12732	0	0	11.7499	7.91424	0.216295	0.976328	276.091	19.6747	0
288	51642	0	0	11.7723	7.81838	0.62673	-0.779237	127.768	47.634	0
289	15400	0	0	14.7915	15.2632	-0.925638	0.378411	479.552	18.1002	0
289	24636	0	0	14.9085	15.1816	0.675012	-0.737806	701.852	254.68	0
290	10646	0	0	26.6426	4.9633	-0.966588	0.256333	105.413	6.5582	0
293	17473	0	0	2.87188	15.2041	0.387764	0.921759	-0.793595	5.73068	0
295	43789	0	0	3.6646	10.8667	-0.756988	0.653429	15.0248	17.4897	0
298	46883	0	0	14.7403	14.6406	0.524997	0.851104	81.8426	114.102	0
298	51311	0	0	14.7452	14.5213	0.593282	-0.804994	550.337	62.3117	0
301	13515	0	0	17.1523	8.11972	-0.974785	0.223148	0.477768	60.1394	0
301	20138	0	0	17.1989	8.05018	-0.164836	-0.986321	210.082	72.2797	0
305	20197	0	0	2.03448	13.7849	0.998699	0.0509981	14.3393	1.02275	0
305	25469	0	0	1.94356	13.7236	-0.421845	-0.906668	-1.90025	2.01514	0
306	28965	0	0	22.2883	6.75184	0.432423	-0.901671	54.455	1.07236	0
306	34072	0	0	22.2775	6.87736	0.27208	0.962275	74.7493	23.026	0
306	43894	0	0	22.326	6.80388	0.991601	-0.129335	30.0782	0.118218	0
310	12793	0	0	11.1109	5.8408	0.461331	-0.887228	115.918	39.7413	0
310	27914	0	0	11.1443	5.91493	0.970344	0.24173	67.0554	9.627	0
310	32468	0	0	11.023	5.93059	-0.877126	0.480261	42.8756	36.6678	0
312	28376	0	0	19.0877	8.56063	-0.529761	-0.848147	23.6249	18.7836	0
312	46751	0	0	19.1508	8.63909	0.715372	0.698744	2.49276	4.66086	0
313	14362	0	0	18.2427	1.99167	0.689008	0.724753	29.5634	0.374176	0
315	11736	0	0	6.33958	2.46293	-0.236993	0.971511	41.5164	9.34454	0
319	26680	0	0	4.11926	8.64716	-0.122698	0.992444	-4.11321	6.35523	0
319	39905	0	0	4.18609	8.61968	0.785008	0.619486	109.654	12.7483	0
328	12483	0	0	18.2832	11.6451	0.686941	0.726714	32.2756	68.655	1
328	13021	0	0	18.1682	11.6128	-0.965225	0.261421	17.4819	3.01054	0
328	21397	0	0	18.1797	11.553	-0.801199	-0.598398	24.7182	4.70761	0
330	50178	0	0	1.27704	14.882	0.945225	-0.326419	17.7267	5.01789	0
336	33716	0	0	25.4432	8.44397	-0.369261	0.929326	77.2577	37.3899	0
336	49714	0	0	25.5056	8.42164	0.875194	0.483772	80.0257	30.0984	0
338	15248	0	0	26.4317	7.73472	-0.625002	0.780623	80.7304	31.6627	0
338	51992	0	0	26.4299	7.65591	-0.660513	-0.750815	55.0002	23.6211	0
339	32629	0	0	23.6348	4.41514	-0.537059	0.843544	78.0907	7.15699	0
339	37003	0	0	23.6934	4.28282	0.263145	-0.964756	73.8396	22.1458	0
341	32093	0	0	26.5418	3.42386	0.992592	0.121497	60.3258	4.09453	0
342	28959	0	0	26.3766	5.55518	0.68075	-0.732516	45.1326	23.2383	0
348	19425	0	0	5.32153	13.0473	-0.986908	-0.161286	46.7542	7.09019	0
348	27041	0	0	5.43999	13.0192	0.809617	-0.586959	29.3984	22.9364	0
350	25826	0	0	8.54259	8.31331	-0.937431	0.348172	77.7841	35.1619	0
354	13595	0	0	24.5608	2.66786	-0.706014	0.708198	28.0281	0.284749	0
354	48239	0	0	24.6253	2.68495	0.26098	0.965344	23.0277	1.70042	0
355	21094	0	0	13.4127	12.4447	0.889277	0.457368	-60.3505	192.26	0
355	50823	0	0	13.2723	12.4229	-0.986125	0.166007	-136.261	87.1979	0
358	35925	0	0	26.4132	9.1768	-0.896038	0.443977	61.1711	28.0485	0
358	37160	0	0	26.5073	9.08683	0.483624	-0.875276	16.6286	12.9116	0
359	25413	0	0	13.8146	5.01542	-0.92645	-0.376417	73.5041	20.5183	0
359	37927	0	0	13.8564	5.10344	-0.294104	0.955773	282.922	54.8027	0
359	44031	0	0	13.8645	4.97514	-0.170815	-0.985303	139.645	29.9955	0
362	12518	0	0	5.88474	10.0921	-0.989583	0.14396	92.344	19.4181	0
362	17338	0	0	5.97006	10.1545	0.163617	0.986524	14.4519	5.77241	0
362	28515	0	0	6.01668	10.0365	0.793477	-0.6086	12.236	10.0147	0
363	13159	0	0	14.7277	13.1406	-0.932865	-0.360227	222.13	20.1521	0
374	16165	0	0	4.58793	1.57295	-0.967159	0.254173	-2.55913	0.340764	0
374	24287	0	0	4.71826	1.5337	0.946695	-0.32213	13.0563	3.73042	0
375	15047	0	0	2.84813	3.75223	-0.836419	0.548091	17.6056	3.69582	0
375	43957	0	0	2.95521	3.75473	0.809916	0.586546	17.8019	0.0856071	0
376	17150	0	0	10.8248	2.9358	-0.834648	-0.550784	168.813	73.2302	0
376	19194	0	0	10.8179	3.0046	-0.927394	0.374086	29.032	33.5673	0
376	32607	0	0	10.9336	2.91897	0.628636	-0.7777	155.31	44.3545	0
384	18116	0	0	7.03131	9.04771	-0.994746	-0.10237	55.7105	10.8361	0
384	42476	0	0	7.13829	9.00643	0.667841	-0.744304	28.4644	0.93223	0
388	18883	0	0	21.6733	9.5336	-0.696308	0.717743	146.152	22.9892	0
388	29001	0	0	21.707	9.41551	-0.212798	-0.977096	44.6221	18.0161	0
395	15721	0	0	4.91517	9.40298	-0.63928	0.768974	1.24392	11.7102	0
395	41829	0	0	4.90151	9.31551	-0.843555	-0.537043	113.035	17.1381	0
395	51048	0	0	4.97752	9.41547	0.291761	0.956491	51.6066	4.03596	0
400	16125	0	0	19.2982	9.11408	-0.784548	0.620068	133.666	11.7332	0
403	13784	0	0	26.6743	7.12593	-0.913905	-0.405928	113.337	40.4489	0
406	29800	0	0	3.27484	10.8582	-0.942469	0.334294	18.8532	9.80347	0
406	31130	0	0	3.36065	10.8983	0.348384	0.937352	29.6284	23.5249	0
406	39315	0	0	3.28188	10.7996	-0.836871	-0.547401	36.6532	4.46941	0
408	46789	0	0	3.34112	1.74944	-0.957061	-0.289886	9.30612	0.140252	0
408	47519	0	0	3.35823	1.81932	-0.716197	0.697898	33.9651	5.06781	0
410	44454	0	0	13.1963	8.16839	-0.391818	0.920043	102.757	20.1073	0
413	19246	0	0	23.2755	1.97393	0.650975	0.759099	2.05785	6.3331	0
416	49497	0	0	4.18856	6.0011	-0.981009	-0.193963	39.2308	12.8772	0
423	37881	0	0	12.9066	4.58839	0.633852	0.773454	42.055	49.0444	0
426	33990	0	0	10.2978	7.54666	-0.999899	0.014193	2.39692	4.23317	0
426	44011	0	0	10.3976	7.52256	0.896083	-0.443886	-8.81454	4.27336	0
426	44670	0	0	10.3265	7.49909	-0.455458	-0.890257	60.7673	5.78682	0
428	10957	0	0	8.35683	5.82738	0.551269	0.834328	112.468	7.59947	0
431	10658	0	0	21.8656	5.76279	0.452255	-0.891889	125.825	32.3915	0
431	21741	0	0	21.8081	5.86563	-0.522835	0.852434	113.309	21.6236	0
431	45094	0	0	21.7898	5.78273	-0.833158	-0.553035	29.9794	33.537	0
436	11887	0	0	17.9913	9.8846	-0.672098	0.740462	257.704	80.156	1
436	22058	0	0	18.0129	9.77295	-0.346767	-0.937951	96.5229	3.55565	0
436	46699	0	0	18.1	9.85354	0.961899	0.273404	1.07927	0.382344	0
437	13241	0	0	14.5748	13.4552	-0.391168	0.920319	604.482	119.178	0
443	14627	0	0	5.70516	9.97552	-0.17715	-0.984184	47.6762	16.4669	0
444	29264	0	0	16.5224	10.636	-0.923328	0.384012	274.288	54.5572	0
444	37471	0	0	16.5294	10.5687	-0.824938	-0.565223	9.45284	26.6099	0
451	37086	0	0	5.0994	3.47667	-0.994541	0.104343	63.9911	20.2622	0
452	26596	0	0	12.9641	5.44002	0.543582	0.839356	164.28	52.5655	0
452	45323	0	0	12.8586	5.38726	-0.997631	0.0687908	41.2529	50.9966	0
453	40501	0	0	15.6376	13.261	0.151437	-0.988467	480.201	131.712	0
454	23665	0	0	11.9919	12.9324	-0.117582	0.993063	181.791	35.5579	0
454	44929	0	0	12.0595	12.8467	0.938035	-0.346541	-27.8466	89.6305	0
455	12425	0	0	8.1766	12.4291	-0.403918	0.914795	7.40253	6.1348	0
455	24363	0	0	8.13726	12.3767	-0.991119	0.132975	65.1124	9.69973	0
455	31496	0	0	8.16098	12.3162	-0.637304	-0.770612	104.072	16.5159	0
455	34579	0	0	8.27009	12.3764	0.991773	0.12801	148.94	42.666	0
457	50187	0	0	19.9223	7.7469	0.301128	0.953584	106.926	21.3326	0
459	44903	0	0	1.28945	3.55826	0.364164	-0.931335	11.6476	2.46327	0
461	13027	0	0	13.6034	15.554	0.976062	0.217492	1834.19	1047.12	0
465	42912	0	0	9.76289	7.40735	0.998382	0.0568557	10.424	3.23359	0
470	27052	0	0	3.63707	6.256	-0.993794	-0.111233	61.9911	7.37719	0
470	36835	0	0	3.69033	6.31403	0.0253324	0.999679	27.4777	6.79055	0
474	25094	0	0	25.8109	1.16974	-0.539092	0.842247	24.3409	1.31134	0
483	32952	0	0	23.1936	5.77552	0.55521	-0.831711	55.426	20.355	0
486	17708	0	0	8.5806	15.2525	0.581528	0.813526	29.8421	12.9687	0
488	24415	0	0	23.5298	5.73911	-0.978118	-0.20805	85.2004	23.1922	0
488	24853	0	0	23.6399	5.73228	0.944821	-0.327586	153.876	1.49197	0
488	44442	0	0	23.5673	5.69678	-0.322386	-0.946608	-3.22234	0.603007	0
489	23613	0	0	16.7286	7.88657	0.393069	-0.919509	293.561	12.4436	0
491	40045	0	0	25.3297	5.44803	0.994329	0.106352	125.686	25.569	0
499	13325	0	0	18.8343	1.53334	0.908778	-0.41728	153.247	38.7763	0
507	44448	0	0	25.1091	1.82506	0.625738	-0.780033	65.9637	6.17878	0
512	45863	0	0	17.8964	14.0243	-0.76687	0.641802	127.403	9.68566	0
522	12218	0	0	23.6167	1.29898	0.470909	-0.882182	71.5144	2.9338	0
522	31661	0	0	23.5535	1.30275	-0.572967	-0.819578	1.34904	3.72995	0
522	50715	0	0	23.6305	1.39561	0.699022	0.7151	51.3463	19.176	0
524	17499	0	0	19.2073	3.86142	0.48044	0.877028	63.6097	31.0032	0
524	42589	0	0	19.2103	3.76012	0.530382	-0.847759	167.144	20.3104	0
525	14925	0	0	15.3965	3.21307	0.519416	-0.854522	104.482	12.7912	0
530	21819	0	0	20.7582	6.76072	0.759481	-0.65053	66.0792	5.8316	0
539	32875	0	0	11.1719	4.97385	0.825925	0.56378	130.895	26.3387	0
539	50244	0	0	11.1076	4.86031	-0.0585375	-0.998285	429.309	50.1941	0
540	44654	0	0	4.69378	14.2522	0.972804	0.231631	30.8758	0.47283	0
540	47374	0	0	4.6098	14.2942	-0.398285	0.917262	3.36331	8.69556	0
540	50774	0	0	4.58722	14.1987	-0.76733	-0.641252	20.4539	7.66618	0
541	17502	0	0	8.00046	13.8766	0.604519	-0.796591	25.7289	1.04394	0
541	34312	0	0	7.90668	13.9323	-0.988618	0.150446	54.7337	13.4525	0
544	20929	0	0	3.36739	9.89239	0.9762	0.216872	93.6772	1.93244	0
544	50060	0	0	3.2494	9.87516	-0.997449	-0.0713824	93.3446	5.79609	0
545	18739	0	0	12.2496	15.3994	0.229082	-0.973407	-125.317	9.48267	0
545	37578	0	0	12.2526	15.539	0.270445	0.962735	-114.261	52.321	0
546	21054	0	0	11.9864	12.1038	0.602614	0.798033	466.134	56.2673	0
546	40035	0	0	11.8947	11.9981	-0.705643	-0.708568	357.061	49.6526	0
546	52611	0	0	11.9563	11.9787	0.172571	-0.984997	190.403	63.5094	0
547	50835	0	0	15.9721	7.53548	0.755453	0.655203	39.4849	24.6732	0
548	20718	0	0	4.87858	8.95093	0.923686	0.383151	146.837	5.44766	0
557	48234	0	0	20.5649	4.80145	0.32779	0.944751	58.4836	17.7752	0
560	21176	0	0	15.4518	13.3829	-0.271874	0.962333	492.464	50.9047	0
563	30959	0	0	16.1785	7.22216	0.573707	0.819061	251.447	69.0709	0
563	41006	0	0	16.1325	7.09741	-0.0958045	-0.9954	303.483	14.0313	0
565	29903	0	0	11.315	15.8755	0.587443	-0.809265	38.4801	40.4302	0
566	14826	0	0	5.336	4.15452	-0.286855	-0.957974	124.622	26.776	0
566	47505	0	0	5.41433	4.22354	0.986357	0.164623	60.7464	14.5467	0
567	17860	0	0	7.79524	8.41561	-0.459478	0.888189	17.8447	14.7141	0
567	20902	0	0	7.76245	8.36088	-0.999902	-0.0140189	10.75	14.1445	0
574	13605	0	0	15.0044	6.74389	-0.745679	0.666306	112.121	33.6513	0
582	21471	0	0	20.7284	6.6354	-0.625395	0.780308	198.422	11.4111	0
582	49751	0	0	20.8387	6.54857	0.905359	-0.424647	236.235	25.6585	0
585	17505	0	0	15.657	1.82766	-0.165901	-0.986142	211.015	13.0601	0
585	37532	0	0	15.7145	1.85127	0.810705	-0.585455	57.129	6.63167	0
587	43163	0	0	14.848	4.5429	-0.288533	0.95747	253.284	27.2766	0
588	21691	0	0	16.4289	12.4441	0.541969	-0.840398	265.26	5.08488	0
588	23590	0	0	16.4569	12.5018	0.995645	0.0932269	112.232	46.317	0
592	21303	0	0	12.4804	11.3627	-0.781207	0.624272	5.81617	47.2623	0
592	42986	0	0	12.6064	11.2837	0.90205	-0.431631	-62.1452	7.8966	0
598	18739	0	0	12.3197	15.37	-0.852497	-0.522732	495.004	10.9485	0
598	44205	0	0	12.4305	15.4213	0.950164	0.311751	478.033	104.809	0
599	23962	0	0	11.4986	2.84939	-0.754247	-0.656591	22.9642	21.685	0
600	17149	0	0	7.62459	10.2184	-0.997379	-0.0723539	76.4687	8.47208	0
600	37485	0	0	7.66126	10.1733	-0.274242	-0.961661	100.731	6.3028	0
600	41131	0	0	7.72452	10.2336	0.973545	0.228495	92.0513	20.9618	0
610	29155	0	0	6.23886	11.3855	-0.501555	-0.865126	73.7278	26.9756	0
610	46830	0	0	6.21073	11.4669	-0.928677	0.370888	47.6042	25.2076	0
611	51012	0	0	11.4603	4.42719	0.807258	0.590199	55.5338	19.4727	0
613	19614	0	0	8.88889	5.86313	0.786193	-0.617981	14.4409	17.3119	0
613	43002	0	0	8.82375	5.83814	-0.171547	-0.985176	88.2673	2.40192	0
616	43975	0	0	6.46932	6.19815	-0.959131	-0.282962	81.6424	10.2926	0
618	24312	0	0	7.25999	1.93947	-0.938383	0.345597	16.561	6.03417	0
618	41136	0	0	7.35645	1.93054	0.985861	0.167563	41.0586	8.76116	0
620	34589	0	0	21.0098	9.70553	0.156449	0.987686	57.4548	29.6279	0
624	15949	0	0	10.3787	7.77914	-0.488022	0.872831	95.6517	34.2965	0
624	47991	0	0	10.4685	7.71974	0.994226	-0.107302	67.5891	10.4764	0
625	32816	0	0	4.90384	10.1073	-0.992987	-0.118223	63.1755	3.97111	0
627	31117	0	0	7.2401	1.60378	0.991066	0.13337	55.4308	18.022	0
632	31913	0	0	7.0967	15.2767	-0.804497	-0.593956	12.0343	5.74769	0
633	20663	0	0	14.634	3.23057	-0.496612	-0.867973	142.206	34.2036	0
633	33370	0	0	14.7112	3.32523	0.750257	0.661146	118.213	48.607	0
636	44038	0	0	8.2846	9.856	0.817842	-0.575444	12.8284	19.2358	0
639	18136	0	0	18.0626	3.77939	-0.95339	0.301741	188.229	52.868	0
639	39164	0	0	18.1944	3.78452	0.927107	0.374798	57.5923	25.443	0
639	46051	0	0	18.1348	3.8281	0.0762709	0.997087	284.729	32.9228	0
642	33911	0	0	2.80551	8.9952	-0.631037	-0.775753	43.9784	12.7727	0
642	45598	0	0	2.78174	9.05978	-0.983476	0.181039	45.9246	6.50446	0
645	21557	0	0	20.8864	6.23323	-0.877031	0.480435	130.768	7.17827	0
645	32884	0	0	20.9954	6.22853	0.914974	0.403512	78.3619	11.9968	0
645	48659	0	0	20.9424	6.26475	0.0434858	0.999054	48.3531	5.21497	0
647	14928	0	0	2.63112	15.1811	-0.394179	-0.919034	-1.05606	0.692064	0
647	25793	0	0	2.6886	15.1899	0.651436	-0.758704	15.4432	3.74924	0
648	48849	0	0	20.8924	2.578	0.626644	0.779306	68.5228	12.5235	0
651	47027	0	0	16.23	9.1639	0.915652	0.401971	-4.88941	30.9081	0
654	13963	0	0	23.0839	5.72223	-0.673981	0.738749	149.251	26.3511	0
654	32952	0	0	23.1678	5.70031	0.949606	0.313447	53.5536	12.1268	0
656	15308	0	0	16.376	12.1133	-0.780281	-0.625429	-30.2828	4.74738	0
656	25528	0	0	16.4056	12.2275	-0.378085	0.925771	421.406	4.53843	0
665	22590	0	0	1.21321	4.20928	-0.520801	-0.853678	7.35171	11.0777	0
667	39128	0	0	8.75103	3.56256	0.246724	-0.969086	131.267	16.2887	0
668	49029	0	0	2.63906	14.6944	0.693769	-0.720197	6.39881	6.24965	0
679	17157	0	0	20.2107	8.76549	-0.092132	-0.995747	59.2733	9.60694	0
679	30621	0	0	20.2131	8.87622	-0.0495856	0.99877	85.4594	18.333	0
683	21604	0	0	11.7094	15.9315	0.950599	0.31042	121.43	7.16682	0
683	31393	0	0	11.6069	15.8415	-0.430621	-0.902533	50.369	50.1654	0
685	37023	0	0	18.6099	1.60001	-0.818638	0.574309	216.356	33.753	0
685	42664	0	0	18.6547	1.52145	0.0776853	-0.996978	155.768	27.0855	0
690	52039	0	0	16.0961	12.2805	0.584653	0.811283	45.0546	71.8671	0
694	16913	0	0	5.68913	7.99931	0.988474	0.15139	39.4068	2.9404	0
694	37239	0	0	5.60276	7.93296	-0.401213	-0.915985	32.5089	5.44586	0
698	41647	0	0	12.8294	5.02421	-0.98529	0.170889	12.2286	2.83428	0
698	46978	0	0	12.9278	5.07526	0.427584	0.903976	200.852	35.2907	0
703	11253	0	0	8.2548	2.44432	0.837391	0.546605	87.9867	22.4592	0
703	17317	0	0	8.1581	2.34546	-0.527881	-0.849318	94.8348	9.63933	0
707	37769	0	0	26.8519	4.77582	-0.55083	-0.834617	26.0224	5.58386	0
711	46709	0	0	12.5546	7.84017	-0.774684	-0.632348	110.085	27.4052	0
713	48129	0	0	25.2194	1.8812	0.748401	-0.663246	54.0691	0.724152	0
714	27165	0	0	24.2652	8.42141	-0.268212	-0.96336	-2.37184	0.58068	0
721	45111	0	0	21.9959	3.01081	0.993395	-0.114746	17.9986	19.3346	0
726	27311	0	0	10.9799	7.77058	-0.390332	0.920674	69.4891	13.6336	0
728	23479	0	0	22.8302	5.17609	0.979852	-0.199723	148.056	23.4119	0
729	21254	0	0	5.33745	1.43221	-0.99364	0.112602	6.25313	0.406375	0
731	14943	0	0	22.4509	6.21923	0.0493539	0.998781	11.0022	7.13156	0
732	36841	0	0	4.49819	4.21642	0.731733	0.681592	39.2205	3.60911	0
732	39611	0	0	4.4563	4.10705	0.0892518	-0.996009	22.1181	2.62116	0
733	12389	0	0	2.15188	3.72949	0.822883	0.568212	49.3822	5.42162	0
733	15915	0	0	2.15901	3.65838	0.918727	-0.394894	26.7423	2.32078	0
733	32460	0	0	2.02438	3.65601	-0.904182	-0.427147	34.9816	0.623475	0
733	43836	0	0	2.0795	3.76047	-0.157756	0.987478	29.4466	0.150599	0
743	47050	0	0	16.4518	9.70339	-0.173346	0.984861	535.83	13.3578	0
745	16062	0	0	5.33055	2.41761	-0.0967	-0.995314	29.8462	6.13899	0
748	47786	0	0	18.1548	9.11997	-0.905703	0.423912	324.136	96.9891	0
754	24014	0	0	14.4089	14.2224	0.254883	-0.966972	807.724	107.092	1
754	48672	0	0	14.3803	14.3511	-0.177808	0.984065	173.018	116.525	1
758	14827	0	0	15.4474	2.87947	-0.98862	-0.150433	-6.75741	1.334	0
758	17359	0	0	15.471	2.94284	-0.648906	0.760869	86.8037	6.0871	0
758	23061	0	0	15.4871	2.8268	-0.418603	-0.908169	121.866	23.4077	0
759	16036	0	0	5.08478	1.49959	0.457962	0.888972	110.889	9.40948	0
759	49537	0	0	5.0052	1.4131	-0.847765	-0.530373	69.553	11.5766	0
760	30538	0	0	14.3175	11.756	0.858236	0.513255	-52.7295	11.5038	0
760	33979	0	0	14.2638	11.7828	-0.103663	0.994613	570.993	40.5927	0
762	22945	0	0	16.6694	1.3063	-0.681135	0.732157	126.438	6.01691	0
762	24564	0	0	16.7774	1.21359	0.826486	-0.562957	93.0323	13.0023	0
763	17449	0	0	6.09004	4.88775	0.931325	0.36419	140.618	3.7605	0
763	35728	0	0	6.03806	4.92906	0.142335	0.989819	73.1313	5.15288	0
763	43206	0	0	5.97794	4.82168	-0.769708	-0.638396	180.231	0.75795	0
765	19801	0	0	17.3828	2.99146	0.366094	-0.930578	192.733	11.6009	0
765	34359	0	0	17.4187	3.06318	0.964345	0.264648	88.4247	14.2725	0
768	13532	0	0	24.1697	1.55292	-0.994001	0.109368	6.23791	3.37821	0
768	22606	0	0	24.2077	1.60782	-0.452593	0.891717	74.1276	1.23651	0
768	27136	0	0	24.192	1.49344	-0.67535	-0.737497	-0.832239	0.782062	0
768	34863	0	0	24.2745	1.60604	0.499746	0.866172	21.0735	1.48121	0
770	35323	0	0	8.13217	14.4197	-0.681699	0.731633	14.4486	21.3966	0
782	36735	0	0	16.0129	7.39243	0.48092	0.876764	136.28	91.6545	0
782	42068	0	0	15.9277	7.31878	-0.937212	-0.348759	44.9118	24.1822	0
791	43345	0	0	15.9508	15.017	0.769179	0.639033	54.474	128.687	0
792	17161	0	0	5.90111	3.46349	-0.924996	-0.379976	53.597	10.5789	0
792	22977	0	0	5.96144	3.56472	-0.106294	0.994335	53.5692	10.0237	0
792	26350	0	0	6.04029	3.472	0.964335	-0.264686	47.867	14.7754	0
794	28224	0	0	10.1569	14.0963	-0.8047	-0.593682	192.802	3.92071	0
795	29376	0	0	2.68	5.49779	-0.986172	0.165725	103.029	13.2842	0
795	44595	0	0	2.7342	5.55277	-0.179062	0.983838	4.08033	5.84645	0
797	19223	0	0	26.3699	3.45883	-0.416131	-0.909305	10.3621	6.73167	0
797	41358	0	0	26.3518	3.56214	-0.700635	0.713519	63.7142	11.1298	0
797	45924	0	0	26.3335	3.50719	-0.988697	-0.149926	79.8996	5.43497	0
802	20157	0	0	26.8311	5.21228	-0.8537	0.520765	41.5722	10.06	0
803	25402	0	0	16.5382	9.56219	-0.742683	-0.669643	-3.67764	1.04009	0
813	49347	0	0	5.49045	2.43493	-0.937263	-0.348623	84.2609	16.8435	0
815	46528	0	0	4.79169	8.41526	0.275544	0.961289	17.5336	11.9994	0
815	47703	0	0	4.81063	8.31024	0.593912	-0.80453	-1.51647	0.447585	0
820	41886	0	0	13.7334	15.7523	-0.595894	-0.803063	8270.84	1040.61	0
820	50754	0	0	13.8155	15.7555	0.663149	-0.748487	1335.07	1875.76	0
821	36787	0	0	20.2578	10.0417	-0.466198	0.884681	71.1186	44.2648	0
821	42232	0	0	20.3423	9.99646	0.994739	0.102439	79.2475	38.8793	0
823	13866	0	0	5.60349	12.7647	0.958818	0.284022	79.6139	0.203137	0
823	35627	0	0	5.50106	12.7564	-0.99199	0.126317	75.1772	15.9577	0
828	17091	0	0	21.7437	2.60775	0.953138	-0.302535	83.3087	24.7606	0
828	41898	0	0	21.6937	2.56078	0.243099	-0.970001	140.761	1.13006	0
830	28142	0	0	11.3075	9.67259	-0.87274	-0.488185	134.319	66.5615	0
832	50001	0	0	21.9918	5.1413	0.714717	0.699414	0.908497	21.649	0
835	18007	0	0	16.0799	7.28967	0.592059	0.805895	26.2863	43.5653	0
839	39514	0	0	6.3203	4.67224	0.92283	-0.385207	-1.99101	10.2922	0
839	40630	0	0	6.25886	4.77171	0.06908	0.997611	88.3769	23.2123	0
844	12215	0	0	7.94296	14.0951	-0.302791	-0.953057	23.7624	24.3635	0
844	25315	0	0	7.89111	14.1628	-0.99909	-0.0426421	17.9821	13.3198	0
844	39276	0	0	8.03985	14.165	0.999914	-0.013102	43.4657	21.7752	0
846	52374	0	0	20.8873	8.17508	-0.999992	0.00405998	120.493	31.5203	0
847	37194	0	0	1.13573	12.9586	-0.479271	0.877667	1.91774	3.91667	0
847	45800	0	0	1.15778	12.8428	-0.123379	-0.99236	-3.58378	5.07676	0
850	25100	0	0	20.6012	4.2558	-0.717717	-0.696335	37.9959	2.56817	0
850	27157	0	0	20.6301	4.35166	-0.213243	0.976999	133.161	17.181	0
850	45866	0	0	20.6613	4.24154	0.329906	-0.944014	91.2701	13.7698	0
853	10941	0	0	4.80158	11.4025	-0.965722	-0.259579	26.1171	3.78653	0
853	46963	0	0	4.84682	11.3577	-0.250141	-0.968209	5.28131	11.0262	0
853	47935	0	0	4.84585	11.48	-0.265421	0.964133	0.101848	8.72157	0
858	41265	0	0	1.71651	8.07584	-0.806626	-0.591062	79.6866	13.6665	0
860	27295	0	0	9.09901	8.93278	0.175994	-0.984391	45.24	25.7821	0
860	37736	0	0	9.13207	9.03198	0.731379	0.681971	69.1434	7.7651	0
861	33305	0	0	17.0852	9.06899	-0.385631	-0.922653	128.714	85.8974	0
863	42112	0	0	7.06935	6.77613	0.684304	-0.729197	17.9597	7.68272	0
867	18214	0	0	15.3166	12.8872	0.817291	0.576226	177.632	45.6674	0
867	40675	0	0	15.194	12.863	-0.974789	0.22313	23.5805	0.12836	0
877	49531	0	0	8.66479	12.1927	-0.494041	-0.869439	60.2997	25.0576	0
878	23409	0	0	2.30515	4.53287	0.970532	0.240973	61.9762	1.61719	0
878	26270	0	0	2.22664	4.45157	-0.206469	-0.978453	44.1329	3.78685	0
878	30503	0	0	2.17775	4.49381	-0.93884	-0.344353	59.1289	2.91908	0
878	46687	0	0	2.28632	4.46838	0.688152	-0.725567	21.7402	2.43452	0
884	22997	0	0	26.3372	6.54587	0.874184	0.485595	63.8894	14.7617	0
884	36764	0	0	26.2257	6.46677	-0.747449	-0.664319	32.6695	17.4883	0
884	41452	0	0	26.3032	6.44889	0.380159	-0.924921	80.6937	26.8892	0
886	30981	0	0	10.4719	8.60712	0.125924	-0.99204	26.8498	58.671	0
886	35702	0	0	10.4002	8.64775	-0.915537	-0.402234	49.2703	46.1448	0
887	18468	0	0	6.60029	4.39105	-0.88454	0.466465	69.7701	5.02772	0
890	28130	0	0	2.98496	6.43502	-0.927223	-0.374508	10.9064	1.72471	0
890	31378	0	0	3.0459	6.5154	0.109743	0.99396	5.18893	1.34776	0
894	32109	0	0	26.9351	5.86138	-0.256589	0.966521	2.21592	4.42843	0
896	13137	0	0	6.27047	14.6939	0.985534	-0.169475	12.7954	5.28704	0
902	13037	0	0	9.40973	13.719	0.00284221	0.999996	29.4381	24.626	0
902	24511	0	0	9.35368	13.6883	-0.845854	0.533414	-3.39853	1.2152	0
905	48879	0	0	9.54835	13.5591	-0.461105	0.887345	-17.6846	1.95906	0
906	37428	0	0	26.0981	7.77244	0.355797	0.934563	10.0882	7.35709	0
909	22750	0	0	23.0859	8.30895	0.652822	-0.757511	137.197	29.9163	0
909	37964	0	0	23.0482	8.39847	-0.0861416	0.996283	39.1299	19.7937	0
909	42323	0	0	23.0021	8.35493	-0.989664	0.143407	165.486	25.4438	0
910	29800	0	0	3.18183	10.8528	0.8976	0.44081	36.6919	4.12767	0
911	12196	0	0	3.04443	5.546	-0.948463	-0.316889	81.8849	3.44576	0
911	33905	0	0	3.07779	5.6298	-0.471329	0.881958	19.931	2.40464	0
911	47648	0	0	3.17924	5.58204	0.980056	0.198721	93.3498	5.02386	0
911	47902	0	0	3.09532	5.49999	-0.220668	-0.975349	42.8355	9.83513	0
915	13240	0	0	12.5172	7.43732	0.999779	0.0210209	10.6012	13.067	0
915	19721	0	0	12.3786	7.43831	-0.999381	0.0351852	-9.97167	25.9286	0
916	11491	0	0	16.5618	10.8646	-0.997244	0.0741957	165.08	95.2764	0
917	38297	0	0	8.66944	12.5557	-0.314466	0.949269	0.292114	26.6082	0
920	49309	0	0	8.53995	12.343	0.482498	-0.875897	-0.57943	11.4213	0
923	15350	0	0	7.90439	1.07904	0.756133	0.654418	143.686	16.1393	0
929	10665	0	0	10.5234	10.662	-0.835953	0.548801	29.3748	3.81304	0
930	40646	0	0	14.4547	15.6563	0.422267	-0.906472	241.9	34.7567	0
936	20564	0	0	8.72364	9.15537	-0.717319	-0.696745	198.363	29.0423	0
937	15603	0	0	25.5693	8.85911	0.761134	0.648595	49.9996	30.0791	0
937	29213	0	0	25.4605	8.77531	-0.821661	-0.569977	23.9047	14.3057	0
944	27030	0	0	2.38063	8.35748	0.752415	-0.65869	29.1193	14.7385	0
945	32326	0	0	19.8355	1.78118	0.835795	-0.549041	80.906	20.2156	0
952	51531	0	0	2.63878	15.655	-0.738119	-0.67467	0.563507	4.67027	0
957	21380	0	0	17.3406	5.21791	0.901843	0.432064	89.4324	2.49018	0
957	40715	0	0	17.2331	5.22241	-0.862489	0.506075	105.092	15.0556	0
961	31550	0	0	22.8277	2.80794	0.89761	-0.44079	90.324	13.2536	0
961	44719	0	0	22.8214	2.87323	0.796916	0.60409	61.2947	7.56023	0
962	26978	0	0	25.2686	5.75067	-0.841912	0.539616	94.8661	8.0065	0
962	35535	0	0	25.3558	5.65112	0.424393	-0.905478	76.8126	28.7307	0
963	11181	0	0	9.67787	14.7574	0.0791407	-0.996863	0.96993	22.1792	0
963	16846	0	0	9.61396	14.8489	-0.909148	0.416474	29.4116	13.2882	0
966	26437	0	0	16.3796	6.63904	0.822769	0.568376	3.1109	53.1394	0
969	17433	0	0	10.2491	1.16507	0.766277	-0.642511	41.6368	5.57737	0
969	21247	0	0	10.2154	1.26197	0.204089	0.978952	142.697	22.5795	0
976	12145	0	0	2.32724	1.32236	0.0294356	0.999567	56.2841	6.64481	0
978	11753	0	0	11.8783	15.5632	0.47372	0.880675	11.9561	32.098	0
978	36941	0	0	11.8082	15.4959	-0.899214	-0.437509	76.513	20.3815	0
982	43984	0	0	9.00575	5.48549	0.902006	0.431724	74.4069	18.4875	0
983	20088	0	0	23.9009	6.38397	0.159933	-0.987128	32.3466	20.343	0
983	20114	0	0	23.9489	6.49776	0.81885	0.574007	38.6363	17.5442	0
983	27217	0	0	23.8836	6.52862	-0.0772778	0.99701	-2.16932	0.860027	0
983	30000	0	0	23.8239	6.48838	-0.895383	0.445296	63.1245	3.27518	0
985	51413	0	0	24.435	1.48964	-0.949885	-0.312599	3.509	2.0887	0
986	16359	0	0	14.6323	2.69469	0.460718	-0.887547	175.797	30.9558	0
991	10045	0	0	5.79786	3.22596	0.960764	-0.277368	54.1101	1.50129	0
991	34163	0	0	5.72347	3.31723	-0.0777937	0.996969	78.4406	3.97385	0
991	40638	0	0	5.67981	3.19382	-0.687503	-0.726181	133.141	14.9218	0
992	13566	0	0	24.8735	1.42155	-0.999919	-0.0127412	11.9418	1.42995	0
1005	6612	0	0	11.1107	1.24047	0.914924	-0.403626	24.2694	17.3024	0
1007	2117	0	0	19.1483	5.46896	-0.620638	-0.784098	99.2186	50.5622	0
1010	3759	0	0	8.73081	5.11623	0.743283	0.668977	195.097	32.7544	0
1013	7575	0	0	2.77197	8.25738	0.144463	0.98951	16.3788	8.11598	0
1016	4733	0	0	2.42747	5.79391	0.712972	0.701193	42.4692	2.75693	0
1054	2262	0	0	14.6945	7.71995	0.739795	-0.672832	121.294	34.3404	0
1060	9234	0	0	20.1933	9.94598	-0.401646	0.915795	117.945	31.1048	0
1072	3337	0	0	19.1426	10.8764	-0.974736	0.223361	88.4979	4.04686	0
1081	3881	0	0	6.69418	12.0824	0.983733	0.179638	57.5297	14.868	0
1086	7584	0	0	19.3373	11.4503	-0.783295	0.62165	205.133	9.08548	0
1095	6332	0	0	12.7294	1.76714	-0.994386	-0.105818	29.6745	10.5931	0
1129	8596	0	0	4.99933	15.302	-0.840477	0.541847	8.08327	3.79618	0
1139	2094	0	0	22.1744	6.34112	-0.342653	0.939462	52.2469	12.353	0
1140	5327	0	0	16.9745	1.59829	-0.136206	-0.99068	128.519	2.11168	0
1140	6625	0	0	17.0322	1.62621	0.861351	-0.50801	74.9613	0.805064	0
1145	4258	0	0	19.9851	11.0759	-0.601435	-0.798922	9.94162	15.7122	0
1149	3633	0	0	13.3428	13.661	0.942103	-0.335324	6.80474	44.5847	0
1160	2197	0	0	6.76802	7.05374	-0.858073	-0.513528	129.158	9.9316	0
1165	1409	0	0	18.6228	11.7675	-0.502562	-0.864541	38.1013	204.056	1
1182	8611	0	0	1.20251	2.81954	0.996779	-0.0801966	47.7133	1.67567	0
1202	6326	0	0	13.8199	1.38566	-0.197586	0.980286	204.859	1.27773	0
1205	4052	0	0	23.1417	9.69533	0.631733	0.775186	34.2782	23.8817	0
1205	9116	0	0	23.146	9.58917	0.693368	-0.720584	43.1235	35.9211	0
1209	2079	0	0	13.6979	5.58424	0.0214314	-0.99977	111.173	3.4773	0
1209	3884	0	0	13.6554	5.71459	-0.571497	0.820604	137.505	43.6586	0
1209	7430	0	0	13.7679	5.65408	0.999699	-0.0245445	43.4117	3.20674	0
1212	1264	0	0	13.2454	8.78525	-0.646133	-0.763225	136.096	52.7704	0
1216	5748	0	0	15.3213	10.0199	-0.159534	0.987192	213.605	4.51279	0
1226	4635	0	0	9.20176	6.16555	0.637128	0.770758	164.969	13.9323	0
1232	5677	0	0	8.72875	6.08712	0.736746	-0.676169	32.5199	0.162588	0
1239	7789	0	0	13.6688	13.8301	0.133028	0.991112	274.191	58.3084	0
1240	3372	0	0	22.0597	7.41948	0.69747	0.716614	16.888	4.09972	0
1258	8351	0	0	1.20598	8.79657	0.324642	-0.945837	-2.99178	0.119778	0
1270	1894	0	0	11.4211	14.0053	0.276208	0.961098	270.593	112.678	0
1278	4526	0	0	8.13774	4.77623	-0.448501	-0.893782	150.426	10.4574	0
1289	6360	0	0	2.72322	10.7653	-0.999336	0.0364221	69.1443	5.20677	0
1326	5403	0	0	16.5574	5.36526	-0.153523	-0.988145	71.825	6.33397	0
1330	1694	0	0	20.9771	1.59681	-0.711019	0.703173	148.363	14.361	0
1342	4647	0	0	25.8192	9.93306	0.998975	0.0452588	104.268	12.8559	0
1343	4524	0	0	23.0585	4.22741	-0.755464	-0.655191	12.7215	9.81297	0
1346	6825	0	0	9.23318	1.93735	0.532311	0.846549	104.472	3.89714	0
1364	7682	0	0	24.5794	3.86203	-0.75948	0.650531	58.5814	8.26049	0
1365	9070	0	0	13.8014	6.21791	0.747317	0.664467	16.2668	46.0881	0
1370	7101	0	0	26.5521	2.97783	0.99995	0.0100374	119.719	9.30477	0
1378	6279	0	0	23.8086	8.22905	-0.671254	-0.741227	3.57556	5.40258	0
1390	3318	0	0	24.6853	8.26002	-0.546152	-0.837686	6.63975	17.4884	0
1413	6794	0	0	21.5657	9.74379	-0.487781	-0.872966	19.9234	0.441408	0
1444	7762	0	0	4.50849	5.67491	-0.0078076	0.99997	58.8127	10.9775	0
1458	2416	0	0	26.6678	8.23562	-0.47298	0.881073	55.799	24.2914	0
1471	4730	0	0	15.3823	2.08152	0.175199	0.984533	169.102	5.36886	0
1479	5898	0	0	8.33322	7.28593	-0.977865	-0.209239	5.35737	3.36259	0
1495	4088	0	0	26.6187	4.73034	0.971367	-0.237582	133.946	11.4475	0
1503	7043	0	0	19.2789	1.66203	0.909517	-0.415666	155.075	37.8194	0
1503	7601	0	0	19.1923	1.62471	-0.322136	-0.946693	108.544	45.0998	0
1506	6723	0	0	24.9614	2.85367	-0.574108	-0.81878	53.2475	12.8228	0
1532	2571	0	0	1.39661	4.06104	0.733261	0.679947	62.9409	4.70049	0
1532	6689	0	0	1.2915	3.97961	-0.84149	-0.540272	68.4544	11.2988	0
1532	9681	0	0	1.33516	4.08129	-0.18762	0.982242	21.2404	3.56752	0
1551	4314	0	0	6.96622	7.37649	-0.900983	-0.433855	152.316	0.940726	0
1562	7458	0	0	10.0215	5.74883	0.236832	0.971551	92.9783	4.91502	0
1588	4552	0	0	5.14308	4.43811	-0.373584	-0.927597	86.1979	10.413	0
1590	7370	0	0	7.34368	10.6338	-0.505931	0.862574	8.63995	10.5867	0
1590	9505	0	0	7.3851	10.4992	0.0666751	-0.997775	0.0360564	0.744963	0
1610	9777	0	0	8.1992	9.48158	-0.884552	0.466441	62.8246	9.12127	0
1616	1887	0	0	20.6161	10.4593	0.00470204	-0.999989	63.8233	71.2473	1
1621	4998	0	0	23.67	1.80051	-0.488645	0.872483	54.7579	1.99835	0
1622	4849	0	0	11.7201	3.87348	0.625569	0.780169	147.095	7.00342	0
1622	8796	0	0	11.6516	3.76564	-0.439908	-0.898043	214.62	28.251	0
1624	5564	0	0	2.11947	7.42626	-0.98871	0.149842	61.3863	2.69875	0
1624	7468	0	0	2.21937	7.47627	0.472714	0.881216	26.2527	14.1151	0
1629	7458	0	0	9.99193	5.87722	0.637838	-0.77017	80.401	39.4915	0
1635	2395	0	0	6.48592	4.3288	-0.834732	0.550656	7.01843	0.13454	0
1638	3195	0	0	1.07322	13.9743	0.209341	-0.977843	-4.57634	2.52288	0
1658	2079	0	0	13.7707	5.5222	-0.990388	-0.138314	23.0603	13.101	0
1658	3589	0	0	13.8999	5.52546	0.996104	-0.0881807	16.0933	0.859863	0
1658	7430	0	0	13.8296	5.59597	-0.0842349	0.996446	273.932	38.7314	0
1662	3564	0	0	17.8748	7.19325	-0.485233	-0.874385	102.002	40.6919	0
1663	5507	0	0	23.6724	9.43561	0.939555	0.342397	67.0256	27.3707	0
1666	7326	0	0	26.3176	8.82286	-0.689039	-0.724724	12.485	20.6749	0
1680	5772	0	0	1.32847	7.26569	-0.429756	-0.902945	3.70196	0.740779	0
1687	5705	0	0	25.6802	7.48458	0.864506	-0.502623	57.834	8.22889	0
1689	2402	0	0	21.5284	5.49772	0.988084	0.153913	6.52904	1.47135	0
1690	7552	0	0	26.4924	1.78083	-0.0241638	-0.999708	23.5574	3.38986	0
1699	9203	0	0	4.13314	12.019	-0.490721	0.871317	-1.36741	6.10059	0
1711	9275	0	0	25.415	3.08014	-0.948854	-0.315716	56.7966	7.86904	0
1727	3656	0	0	2.72383	2.60903	0.179322	0.983791	53.6094	10.3723	0
1733	1888	0	0	7.43655	13.6836	0.959772	-0.280781	9.95347	4.57231	0
1733	6516	0	0	7.3395	13.6742	-0.887233	-0.461321	29.1958	0.661786	0
1750	2867	0	0	2.72763	13.4649	-0.987811	0.155657	18.0832	3.56659	0
1755	6921	0	0	6.52056	8.8525	0.592002	0.805937	58.6753	8.04914	0
1778	8918	0	0	16.1205	12.4771	0.556212	0.83104	2.06779	36.8579	0
1780	3051	0	0	7.85903	9.42317	0.815452	-0.578825	-10.6434	4.16215	0
1790	7762	0	0	4.52925	5.8061	-0.316327	-0.94865	70.4474	12.3383	0
1805	8121	0	0	18.3964	3.50243	0.621135	0.783704	72.466	9.69898	0
1808	4710	0	0	24.083	3.34087	-0.0902358	0.99592	44.4939	17.7956	0
1833	5884	0	0	26.4966	4.83734	0.859688	0.51082	103.597	14.339	0
1833	6832	0	0	26.3951	4.8146	-0.99546	0.0951793	149.99	10.446	0
1847	4862	0	0	5.56496	13.9257	-0.293293	-0.956023	-1.05252	5.12612	0
1849	8714	0	0	14.0129	7.58536	0.98971	-0.143086	61.9158	24.9923	0
1856	5811	0	0	14.6835	11.3124	-0.931985	-0.362496	-4.55799	78.2974	0
1877	8410	0	0	8.23042	2.74749	-0.92454	-0.381085	61.5436	15.7234	0
1881	4191	0	0	19.4168	9.34106	0.807808	0.589446	-21.0514	4.69161	0
1883	4524	0	0	22.986	4.24826	0.291456	-0.956584	119.688	26.5962	0
1894	7362	0	0	11.3831	14.0525	-0.997739	-0.0672117	132.027	83.0315	0
1918	6685	0	0	2.05165	1.3499	0.950461	0.310843	26.5139	5.20279	0
1932	6446	0	0	14.9638	13.7578	-0.159724	0.987162	362.507	75.733	0
1933	6921	0	0	6.51389	8.96542	0.683011	-0.730408	2.68017	27.5213	0
1954	3918	0	0	12.7293	15.6541	0.693787	0.72018	595.774	142.647	0
1955	9798	0	0	4.48556	11.2801	-0.769684	0.638425	5.77835	14.1859	0
1967	8312	0	0	1.57467	4.13609	0.31356	0.949568	29.7147	1.9219	0
1986	9878	0	0	10.4295	12.0624	-0.723027	-0.69082	240.197	11.3245	0
1987	9041	0	0	6.97575	2.94183	-0.878852	-0.477094	59.4623	4.60482	0
2003	8374	0	0	26.8912	2.39883	0.878957	-0.4769	48.515	2.06085	0
2012	4527	0	0	19.2185	7.25413	-0.302596	-0.953119	27.0441	7.24349	0
2019	8392	0	0	2.10113	10.8497	0.458478	-0.888706	2.15288	0.220544	0
2037	4341	0	0	3.98323	12.9515	-0.98706	-0.160351	8.45494	0.878187	0
2050	9274	0	0	2.62689	5.77193	-0.698169	0.715933	19.7893	4.02097	0
2055	3882	0	0	21.2417	2.55289	0.966345	0.257251	42.8302	7.59128	0
2056	5154	0	0	24.816	4.34141	0.717332	0.696732	27.5238	4.15281	0
2058	7573	0	0	2.14554	6.25711	-0.902974	-0.429695	86.2802	14.6351	0
2058	8575	0	0	2.21354	6.36145	0.0285781	0.999592	13.0641	3.5463	0
2066	6735	0	0	24.2172	9.59144	-0.212455	0.977171	-2.79794	4.54263	0
2074	2956	0	0	4.13076	2.33128	-0.844214	0.536006	14.8102	2.5975	0
2081	8332	0	0	14.2169	13.611	-0.660452	0.750868	885.42	333.19	0
2083	4628	0	0	3.66258	15.5666	-0.716195	-0.6979	6.81196	5.42808	0
2094	6097	0	0	22.1113	6.35996	-0.801039	-0.598612	25.1667	19.8865	0
2107	9165	0	0	24.5466	9.4062	0.45636	-0.889795	16.5555	6.14327	0
2125	4927	0	0	10.021	13.1106	-0.708522	0.705689	-11.0542	23.5177	0
2133	9545	0	0	19.2146	11.7051	0.818985	0.573815	3.42711	5.97437	0
2142	8446	0	0	4.00353	10.0019	0.448353	-0.893857	-1.74754	7.88827	0
2143	8932	0	0	6.30399	1.87853	0.523369	0.852106	79.7847	11.5592	0
2161	5401	0	0	20.216	3.70437	-0.401608	-0.915812	44.3358	3.03893	0
2162	2715	0	0	15.1412	12.5795	-0.542604	0.839988	202.389	9.5819	0
2166	8276	0	0	11.2142	4.02644	-0.960101	0.279655	12.8381	1.29933	0
2174	3494	0	0	25.9593	5.83615	-0.742578	-0.66976	43.0819	22.3635	0
2181	6793	0	0	26.5479	7.55879	0.57976	-0.814787	10.0853	6.3858	0
2185	8874	0	0	22.621	3.74201	-0.818535	-0.574457	2.04785	5.92651	0
2201	9411	0	0	9.93494	6.81337	0.790993	0.611825	117.36	15.084	0
2231	7375	0	0	8.39104	12.5424	-0.496627	0.867964	9.6449	10.0188	0
2234	9587	0	0	14.9151	9.55699	0.487943	0.872876	147.598	95.8108	0
2238	6847	0	0	17.9905	4.11058	-0.924729	-0.380626	37.2876	2.97919	0
2247	2269	0	0	15.3767	14.2884	0.094549	0.99552	414.952	100.742	0
2247	4076	0	0	15.3241	14.2564	-0.927044	0.374953	347.732	66.6665	0
2262	8149	0	0	14.8154	7.70571	0.875938	0.482424	49.8407	4.70312	0
2282	7976	0	0	20.1039	5.74158	0.648614	0.761117	47.9219	14.792	0
2283	9521	0	0	8.43116	3.59092	-0.863756	0.503911	-9.40565	2.66776	0
2286	6078	0	0	9.81718	1.27486	-0.305255	-0.952271	169.294	0.23178	0
2287	3272	0	0	25.095	5.98205	0.785803	0.618477	67.1762	19.3118	0
2293	7085	0	0	16.5928	14.916	-0.988629	-0.150375	14.9449	3.06477	0
2334	8322	0	0	12.4613	11.9597	-0.970217	0.242237	-41.5127	17.2016	0
2335	7407	0	0	17.9989	7.61073	0.952475	-0.304616	89.0671	58.8983	0
2341	4855	0	0	16.0483	5.50821	-0.410168	-0.91201	151.706	23.9609	0
2341	6586	0	0	16.1174	5.52664	0.809755	-0.586768	111.525	19.5178	0
2358	4856	0	0	14.3307	4.84863	0.274641	-0.961547	255.416	48.053	0
2370	7637	0	0	11.5156	11.3711	-0.983244	0.182293	-19.6936	17.4882	0
2408	5650	0	0	1.93884	11.9583	-0.565338	0.824859	12.0992	16.9839	0
2410	2429	0	0	6.98513	8.5756	0.402098	-0.915597	7.70086	10.027	0
2428	8399	0	0	8.62075	2.5144	-0.999725	-0.0234448	35.9302	0.00356555	0
2439	5410	0	0	9.27854	8.27977	-0.34172	0.939802	104.398	27.5074	0
2440	5718	0	0	14.2066	14.9578	-0.641099	0.767458	1852.49	109.815	0
2442	3551	0	0	8.96293	8.12851	0.961645	0.274297	96.887	19.899	0
2444	5819	0	0	3.28338	12.0448	-0.926871	0.37538	17.1376	4.71156	0
2445	5360	0	0	1.37306	8.71821	0.786403	0.617714	32.1511	22.6149	0
2445	8351	0	0	1.26268	8.71765	-0.792672	0.609649	44.7504	23.1903	0
2453	5258	0	0	9.08513	4.0327	-0.933802	0.35779	17.3973	3.02516	0
2453	5747	0	0	9.1417	3.94243	-0.0847667	-0.996401	128.097	12.2157	0
2461	7454	0	0	13.3905	1.7612	-0.909092	-0.416596	38.3634	0.845693	0
2472	6586	0	0	16.2035	5.52234	-0.86428	-0.50301	2.04755	23.7784	0
2482	2875	0	0	20.0859	1.46167	0.00741973	-0.999972	193.2	53.0432	0
2495	2927	0	0	8.4829	12.8096	-0.960049	-0.279834	34.6745	11.1839	0
2495	6062	0	0	8.55239	12.9015	0.00850682	0.999964	15.8246	30.0853	0
2512	5489	0	0	26.3177	5.91709	0.076925	0.997037	6.04038	12.4756	0
2524	5790	0	0	8.55828	14.8486	-0.0374767	-0.999298	-3.64963	15.3782	0
2544	7894	0	0	4.5103	8.49226	0.738049	-0.674747	8.24441	8.70587	0
2546	4396	0	0	7.15054	3.12168	0.976324	0.216315	88.579	8.21335	0
2554	4684	0	0	6.38471	1.05866	-0.972356	-0.233504	74.1218	22.0131	0
2557	9189	0	0	1.98724	6.6754	0.977404	0.211381	51.8882	3.57723	0
2560	9941	0	0	19.2876	11.9773	-0.962551	0.271099	-53.6867	169.321	1
2566	3114	0	0	12.8239	3.14271	-0.603373	0.797459	64.8054	3.0182	0
2613	2902	0	0	5.38128	6.10796	-0.621276	-0.783592	44.6783	4.80405	0
2624	9112	0	0	17.6651	3.98582	-0.309374	-0.950941	97.6446	23.5506	0
2626	4274	0	0	21.5985	2.7843	0.791704	-0.610905	203.399	25.8896	0
2632	3620	0	0	18.7789	12.6897	-0.956878	0.290491	64.7391	34.5306	0
2658	6698	0	0	6.59715	14.4172	0.114977	0.993368	9.08887	1.48518	0
2665	8144	0	0	23.3814	7.30597	-0.852837	-0.522177	32.649	2.27322	0
2669	7140	0	0	7.59436	2.50862	0.0374732	-0.999298	45.7158	0.850374	0
2695	9050	0	0	20.3725	6.57542	-0.984731	0.174081	110.019	30.6077	0
2722	4353	0	0	10.4136	8.93713	0.891632	0.45276	119.68	65.7863	0
2732	4743	0	0	9.63549	11.9427	-0.49119	0.871052	42.9738	65.6787	0
2748	4216	0	0	2.80819	14.3706	-0.748938	-0.662641	3.89768	7.64786	0
2750	8226	0	0	9.25001	4.82061	0.938809	0.344439	95.5606	17.7561	0
2752	5653	0	0	2.93557	12.3673	0.982374	-0.186924	28.0605	7.5684	0
2756	7579	0	0	16.8481	2.07872	-0.0592781	-0.998242	136.029	19.8247	0
2806	9107	0	0	4.05094	2.00968	0.423614	-0.905843	1.84813	5.61622	0
2812	9140	0	0	1.31612	13.0394	0.443832	0.89611	10.3363	10.9201	0
2819	2973	0	0	22.3375	3.63775	0.396931	-0.917848	51.1492	5.11043	0
2819	3850	0	0	22.3491	3.76786	0.554086	0.83246	16.381	7.87767	0
2823	4062	0	0	19.3742	3.92113	0.204086	-0.978953	96.7116	3.58658	0
2824	4937	0	0	19.8284	11.4468	-0.894374	0.447321	125.42	17.5706	0
2825	8239	0	0	16.9073	4.57721	0.419405	0.907799	165.203	36.9116	0
2837	4860	0	0	16.0242	9.10063	0.350849	0.936432	353.201	115.105	0
2838	7243	0	0	24.1283	1.34558	0.858044	-0.513577	103.301	9.39257	0
2859	4341	0	0	3.90121	12.8775	0.260687	0.965423	-7.32742	3.07714	0
2860	6515	0	0	7.94424	5.20283	-0.991263	0.131897	32.0026	23.7841	0
2863	8489	0	0	21.5368	10.2826	-0.998595	-0.0529879	10.2735	9.31007	0
2867	6896	0	0	2.62768	13.5391	-0.435554	0.900163	-0.413529	0.246157	0
2867	7265	0	0	2.69197	13.5374	0.480284	0.877113	0.0463994	4.94191	0
2879	5515	0	0	9.25244	5.08311	0.50692	0.861993	147.217	2.21178	0
2887	7253	0	0	20.729	5.04618	-0.90538	-0.424601	38.044	11.4964	0
2895	6869	0	0	9.32573	12.0748	-0.966218	-0.257728	31.1786	13.0116	0
2911	7609	0	0	14.2618	2.55096	-0.990876	0.13478	8.82127	0.881446	0
2912	3217	0	0	18.6767	6.29468	0.261184	0.965289	121.763	26.2955	0
2923	6084	0	0	13.1785	13.813	-0.0611821	-0.998127	760.435	9.08525	0
2933	7076	0	0	19.4122	1.78059	-0.199468	0.979904	85.6073	10.5826	0
2944	6941	0	0	17.8816	8.71914	-0.456779	0.88958	317.077	41.192	0
2951	6666	0	0	8.5072	15.8681	-0.107981	0.994153	-3.97661	1.94098	0
2961	7942	0	0	20.9795	1.07847	0.980435	-0.196842	37.8104	5.99234	0
2996	7186	0	0	13.1453	3.4913	-0.450923	-0.892563	202.566	33.3959	0
3001	4260	0	0	9.06689	8.03938	-0.921326	-0.388792	77.7206	9.90855	0
3030	4955	0	0	18.511	8.11121	0.425022	-0.905183	285.887	35.9209	0
3030	7525	0	0	18.4965	8.24861	0.225954	0.974138	37.0032	0.933783	0
3035	7913	0	0	20.8165	7.44122	0.496021	-0.86831	248.8	36.8973	0
3051	4428	0	0	7.91667	9.45269	0.0064946	0.999979	48.1001	27.2724	0
3057	6546	0	0	12.6245	8.72589	0.408664	0.912685	252.445	44.3781	0
3070	6553	0	0	1.73189	4.83292	0.641719	-0.76694	9.35261	5.93463	0
3074	4406	0	0	4.52045	5.36122	-0.993675	0.112294	17.2001	13.703	0
3110	5235	0	0	13.1486	14.9366	-0.827994	-0.560737	1526.59	273.544	0
3117	7992	0	0	25.3595	8.9851	-0.856386	-0.516336	123.837	31.8581	0
3134	8433	0	0	15.1965	9.58267	0.859193	0.511652	60.1792	63.2147	0
3142	8613	0	0	12.8886	11.0605	-0.676367	0.736565	57.5967	68.7133	0
3169	3977	0	0	11.7195	13.1576	0.287329	-0.957832	164.193	103.025	0
3170	5111	0	0	23.4492	5.29125	0.965303	0.261133	10.0764	10.5162	0
3170	5562	0	0	23.3054	5.26644	-0.99701	-0.0772673	26.0643	14.5034	0
3176	7219	0	0	1.74301	12.5014	0.844127	0.536143	25.4149	11.0312	0
3185	5120	0	0	10.5144	1.74653	0.773495	-0.633802	45.0475	4.21094	0
3191	9220	0	0	3.22755	4.84165	0.407334	-0.913279	8.3401	1.65634	0
3195	3827	0	0	1.13657	13.9511	0.791395	0.611305	21.6443	6.88944	0
3220	3292	0	0	11.6027	7.33518	0.998842	0.0481136	34.8934	15.7415	0
3229	8420	0	0	12.8177	15.1773	0.782998	-0.622024	-39.7265	24.7821	0
3231	3330	0	0	13.848	14.1254	-0.0059839	0.999982	1567.42	3543.58	1
3252	6987	0	0	22.4731	5.20409	-0.918951	0.394371	135.336	8.73842	0
3260	4783	0	0	15.6463	10.6797	0.255814	-0.966726	426.501	39.6302	0
3261	8554	0	0	17.6136	8.45465	0.976763	-0.214323	15.4351	21.5075	0
3269	7990	0	0	7.23031	3.75917	0.430428	0.902625	57.3547	8.10092	0
3293	8494	0	0	20.2467	8.00152	0.745936	-0.666018	75.3037	1.57321	0
3313	9340	0	0	9.38678	7.60945	0.545715	0.837971	15.8067	2.69308	0
3328	4871	0	0	4.81914	12.8199	-0.83015	-0.557541	20.6445	9.11621	0
3329	4529	0	0	1.61034	9.54527	0.0569692	-0.998376	3.80495	1.22224	0
3331	8062	0	0	14.0146	6.5135	0.0867728	-0.996228	326.809	14.9539	0
3340	6842	0	0	8.02422	8.60169	-0.124747	-0.992189	22.0262	13.1715	0
3372	4895	0	0	22.1825	7.4612	0.989608	-0.143791	161.026	20.8461	0
3384	9926	0	0	26.9607	4.20568	0.262537	0.964922	23.0598	5.35827	0
3392	7539	0	0	16.6975	13.338	0.49104	-0.871137	423.225	121.311	0
3401	4436	0	0	23.223	9.24934	0.872651	-0.488344	115.897	34.2679	0
3416	3827	0	0	1.23462	13.9822	-0.999045	0.0436977	21.1684	1.75796	0
3452	4542	0	0	19.6028	12.1199	-0.996288	0.0860838	87.4545	15.1241	1
3473	5905	0	0	19.542	3.08673	-0.433919	0.900952	137.197	7.97561	0
3486	8146	0	0	9.70283	5.22267	-0.592239	-0.805762	233.775	43.1135	0
3507	8760	0	0	12.187	8.09851	0.298172	-0.954512	103.634	14.5529	0
3510	7168	0	0	15.6424	8.99947	0.790841	0.612022	2.22311	58.3617	0
3522	7836	0	0	26.8423	8.16902	0.848375	0.529395	113.745	35.1748	0
3523	7121	0	0	12.8957	2.3966	0.299263	-0.954171	130.775	23.3254	0
3523	8076	0	0	12.9178	2.52107	0.609776	0.792574	149.471	32.9062	0
3545	7991	0	0	16.9263	1.29905	0.993591	-0.113033	53.4391	13.5136	0
3551	4260	0	0	9.01409	8.08189	-0.182289	-0.983245	119.525	19.8171	0
3555	6791	0	0	19.2784	3.5943	0.93346	0.35868	35.6225	10.235	0
3558	8122	0	0	9.99983	2.649	-0.422417	-0.906402	165.846	21.3757	0
3561	5624	0	0	5.54987	2.76583	-0.828467	0.560038	8.1453	5.12617	0
3565	5221	0	0	16.656	10.3056	0.907321	-0.420439	112.699	49.0864	0
3565	7798	0	0	16.6105	10.4061	0.28297	0.959129	47.2418	54.1346	0
3566	3795	0	0	12.4204	2.4975	-0.933069	0.359698	44.6452	45.529	0
3571	5861	0	0	15.5724	7.49131	-0.917193	-0.398442	-11.1541	23.9829	0
3579	6662	0	0	3.00141	9.15986	-0.884517	0.466509	15.455	2.06131	0
3594	5085	0	0	4.30899	5.40491	0.934032	0.35719	111.514	8.30396	0
3602	8522	0	0	9.98866	1.65363	-0.666879	0.745166	56.9271	12.929	0
3612	8113	0	0	12.2395	10.194	0.268447	-0.963294	206.102	69.4234	0
3615	8914	0	0	7.16333	2.2056	-0.974098	0.226125	-0.325693	9.75661	0
3622	7847	0	0	15.8398	13.2444	0.953916	-0.300074	217.781	63.8034	0
3622	8892	0	0	15.7495	13.3391	-0.254478	0.967079	159.175	101.48	0
3642	9665	0	0	15.1651	11.982	-0.967768	0.251843	-60.9364	0.359629	0
3671	4701	0	0	2.56288	12.7952	0.355671	-0.934611	-4.4414	3.42624	0
3697	9931	0	0	15.5858	15.3931	-0.934899	0.354914	181.717	28.5965	0
3701	7117	0	0	17.7651	5.73391	-0.860056	0.5102	92.8817	18.6819	0
3717	6774	0	0	7.26972	8.70741	-0.998087	-0.0618245	18.1988	13.0853	0
3752	9001	0	0	19.9396	6.9457	0.324176	-0.945997	140.624	10.4364	0
3758	3909	0	0	5.61843	12.4919	0.798512	-0.601979	11.4834	2.19604	0
3759	8438	0	0	8.75502	5.2332	-0.416159	0.909292	-9.57985	4.75619	0
3765	7619	0	0	2.62762	7.01588	-0.910703	-0.413061	62.1737	2.5457	0
3775	9264	0	0	21.1989	4.94489	0.720933	0.693005	48.6191	0.962992	0
3786	6608	0	0	13.9183	12.5025	0.00744355	0.999972	245.246	13.9805	0
3797	8045	0	0	6.11778	3.33859	-0.997591	-0.0693733	38.2442	0.318345	0
3814	9316	0	0	16.0533	5.78105	-0.927129	0.374741	23.3086	1.57543	0
3823	7799	0	0	18.1571	8.38895	0.451252	0.892397	12.19	0.278978	0
3829	8077	0	0	16.4341	14.9482	-0.300264	-0.953856	29.4662	13.9502	0
3839	4572	0	0	9.89016	12.2812	-0.666084	-0.745877	164.388	5.99727	0
3850	8176	0	0	22.4556	3.81756	0.993951	-0.109826	34.6529	18.5858	0
3852	6461	0	0	9.39463	6.38724	0.956309	-0.292357	18.7879	5.52953	0
3853	9303	0	0	9.92275	8.30786	0.980908	-0.194471	6.62785	1.2587	0
3865	7816	0	0	2.64773	6.0387	-0.700457	0.713694	7.96238	10.9215	0
3900	4349	0	0	17.0792	2.99055	0.645813	-0.763495	178.541	22.054	0
3900	6027	0	0	17.0142	3.0929	-0.416637	0.909073	224.331	31.2195	0
3919	8476	0	0	16.3226	3.612	0.702661	-0.711524	56.3698	0.336358	0
3941	8036	0	0	26.5587	2.49358	-0.870008	0.493038	78.1746	11.1887	0
3947	6778	0	0	8.22843	10.2016	-0.379937	0.925012	37.847	2.02782	0
3954	9520	0	0	14.4112	12.1979	-0.294703	-0.955589	686.51	131.798	0
3964	6673	0	0	16.3397	4.44766	-0.76138	0.648306	203.512	56.1032	0
4000	4343	0	0	6.63391	13.4368	0.609684	-0.792645	21.3386	1.80549	0
4023	5811	0	0	14.5709	11.3008	0.98623	-0.165377	5.76983	63.2929	0
4025	4416	0	0	2.5728	7.60093	0.988867	-0.148803	97.6857	14.7993	0
4050	5308	0	0	8.25871	13.1297	0.535987	0.844226	32.918	11.6921	0
4059	5372	0	0	13.4676	7.09902	0.999014	-0.0443943	-36.7418	4.51027	0
4059	9900	0	0	13.3242	7.0732	-0.920717	-0.39023	80.2841	31.8754	0
4062	8643	0	0	19.3336	3.83578	-0.887655	-0.460508	23.0094	9.92922	0
4062	8815	0	0	19.3852	3.80379	-0.0182407	-0.999834	86.1581	28.3702	0
4065	8080	0	0	17.2291	14.2528	-0.653286	0.757111	167.391	10.8464	0
4076	7358	0	0	15.2698	14.327	-0.124098	0.99227	307.937	48.2101	0
4078	4365	0	0	6.03843	1.29259	0.837757	-0.546043	14.1714	8.65537	0
4084	6241	0	0	1.6714	6.5497	0.536981	-0.843594	22.0623	1.27393	0
4103	8660	0	0	6.43819	2.84117	-0.0754961	0.997146	27.8818	7.14611	0
4103	9982	0	0	6.49443	2.81229	0.854139	0.520045	100.571	11.6396	0
4152	7731	0	0	11.3725	10.6612	-0.993765	-0.111495	31.3515	71.5649	0
4152	7808	0	0	11.4722	10.6172	0.587408	-0.809291	127.795	76.6048	0
4160	4603	0	0	23.2449	3.2699	-0.0338061	-0.999428	47.9764	6.57395	0
4171	8821	0	0	21.8561	9.25777	0.999245	0.0388622	174.014	34.0846	0
4196	5417	0	0	9.58629	5.68198	-0.44876	0.893652	57.233	10.8919	0
4203	6189	0	0	19.2624	1.40304	0.929562	-0.368667	48.3026	0.740566	0
4240	4946	0	0	26.0481	4.96822	-0.445783	-0.895141	-5.69234	5.79326	0
4259	7215	0	0	5.32179	14.0728	0.811911	-0.583782	2.58065	6.6092	0
4260	8008	0	0	9.00381	7.94019	0.0385273	-0.999258	85.7992	14.9572	0
4290	9752	0	0	26.2982	9.3096	0.797227	0.60368	24.925	14.7315	0
4360	9832	0	0	4.78184	13.1252	-0.689764	-0.724035	14.7331	12.891	0
4369	8198	0	0	11.3877	10.2327	-0.225121	-0.974331	497.494	1.24828	0
4437	8397	0	0	19.861	2.1724	-0.951045	0.309052	18.1766	6.9973	0
4452	7754	0	0	18.264	9.83345	0.768407	0.639962	94.0199	38.817	0
4527	4528	0	0	19.2645	7.21176	0.925532	0.378668	-5.69203	3.03938	0
4527	9230	0	0	19.2049	7.11056	0.118642	-0.992937	86.4214	29.4269	0
4528	4715	0	0	19.3132	7.17567	-0.0941489	-0.995558	71.6647	15.5843	0
4542	5533	0	0	19.5601	12.069	0.259451	-0.965756	89.1354	82.9833	1
4554	8395	0	0	9.46417	5.07421	0.450623	-0.892714	32.5563	6.27153	0
4565	6256	0	0	8.41899	3.71125	-0.943754	0.330649	61.8322	6.32049	0
4565	9003	0	0	8.46461	3.75276	-0.240254	0.97071	135.709	17.0447	0
4565	9521	0	0	8.42793	3.65135	-0.805407	-0.592723	149.514	28.6562	0
4605	8528	0	0	7.99763	3.05267	0.218857	0.975757	220.75	27.6955	0
4628	7462	0	0	3.65921	15.4793	0.66044	-0.750879	8.24443	4.02335	0
4630	8691	0	0	10.2777	4.22041	-0.958962	-0.283534	-1.6809	3.5764	0
4635	5768	0	0	9.26555	6.15204	0.267062	-0.963679	94.1399	3.85859	0
4655	7684	0	0	21.1726	3.33507	0.730504	0.682908	-7.37785	2.7511	0
4668	8745	0	0	2.33147	13.0591	-0.196736	-0.980456	-1.01179	9.85883	0
4684	6477	0	0	6.31987	1.10992	0.00266958	0.999996	107.224	16.9572	0
4693	9252	0	0	8.5736	4.92676	0.648257	0.761422	179.355	5.69607	0
4705	6235	0	0	23.0652	1.85735	-0.973262	0.2297	86.6468	19.6213	0
4710	8642	0	0	24.1164	3.44611	0.647797	0.761813	33.0362	9.35595	0
4712	9529	0	0	14.7994	12.1905	0.887678	0.460465	-0.603227	23.4077	0
4727	7755	0	0	24.7263	6.75834	0.983429	0.181293	128.791	16.5661	0
4732	5547	0	0	13.4308	2.84634	-0.98315	0.182801	33.3125	42.7606	0
4739	9726	0	0	8.98146	8.97506	-0.026881	0.999639	175.099	36.5354	0
4747	8082	0	0	1.20931	7.81456	-0.999671	-0.0256502	84.1492	7.29457	0
4755	7532	0	0	13.4993	9.90638	-0.950076	-0.312018	-16.2349	37.4871	0
4761	8682	0	0	8.51456	4.1001	0.83485	0.550478	110.179	31.463	0
4807	5339	0	0	26.251	5.32668	0.609461	-0.792816	26.5444	17.6413	0
4820	6660	0	0	7.72959	7.60289	-0.574224	0.818698	-15.3791	3.66392	0
4841	6576	0	0	8.89807	6.05662	0.116699	-0.993167	38.4872	0.872657	0
4851	5409	0	0	2.36163	4.33213	-0.942353	-0.334622	61.8468	1.40672	0
4861	9443	0	0	18.0534	5.81941	0.853756	-0.520673	166.713	48.3607	0
4862	6636	0	0	5.48045	13.8353	-0.934489	-0.355993	40.7359	12.1297	0
4864	7197	0	0	2.1001	3.30283	-0.883505	0.468421	70.2135	8.70325	0
4888	7309	0	0	17.3108	8.1059	-0.0125686	0.999921	127.818	2.08272	0
4889	8333	0	0	19.4753	8.01083	-0.828325	0.560248	213.695	17.9772	0
4895	7161	0	0	22.2501	7.37891	-0.0514627	-0.998675	27.6538	0.307612	0
4946	9739	0	0	26.0084	4.86106	-0.244607	-0.969622	0.901133	7.01924	0
5043	9443	0	0	18.1131	5.84698	-0.157706	-0.987486	119.69	29.1204	0
5076	9225	0	0	9.5547	4.00471	-0.882735	0.469872	14.5331	3.00208	0
5121	8731	0	0	12.4584	3.44345	-0.996258	-0.0864275	18.6825	54.7045	0
5134	7867	0	0	1.33499	1.30097	0.68884	0.724913	27.1365	0.0629714	0
5176	7507	0	0	7.68527	1.70862	-0.543333	-0.839517	131.97	0.641697	0
5213	5505	0	0	17.7434	12.9662	0.413461	-0.910522	113.92	8.54635	0
5219	5909	0	0	18.4259	12.4306	0.793469	0.608611	-14.5401	7.38251	0
5234	5804	0	0	12.2964	4.76815	0.997207	0.0746921	-4.55545	13.1566	0
5258	7827	0	0	8.98649	4.03608	-0.956185	-0.292764	15.4866	4.98702	0
5301	9447	0	0	18.8712	11.7974	0.578584	0.815622	123.56	262.805	1
5316	6308	0	0	6.03678	14.7369	-0.942772	-0.333438	32.5234	2.08393	0
5327	6625	0	0	17.0287	1.55799	0.909585	0.415518	90.4642	10.6971	0
5341	8337	0	0	21.9732	5.94002	-0.549079	-0.83577	17.1144	7.53851	0
5343	6612	0	0	11.1162	1.17557	0.833167	0.553021	49.5724	2.65489	0
5357	7458	0	0	10.112	5.83	-0.991575	-0.129534	97.364	26.6739	0
5357	9452	0	0	10.2261	5.88339	0.734966	0.678104	125.585	31.4787	0
5365	8522	0	0	9.88397	1.75643	0.757204	-0.653179	38.7793	8.16613	0
5370	8819	0	0	10.7071	6.53076	-0.352958	-0.935639	258.281	8.87377	0
5384	6086	0	0	26.7432	7.47108	0.369816	-0.929105	-0.0807829	0.6004	0
5387	6228	0	0	3.01319	10.8495	0.00198128	-0.999998	-5.24192	5.07648	0
5387	8636	0	0	3.07412	10.9323	0.955449	0.295156	54.441	0.635282	0
5399	6414	0	0	20.3516	1.43838	-0.430189	-0.902739	2.01211	4.25752	0
5428	5442	0	0	12.1306	3.83951	-0.955986	-0.293411	40.1866	1.85873	0
5429	8318	0	0	6.79752	4.50556	0.758518	0.651652	102.534	12.9542	0
5432	9178	0	0	25.9177	2.34828	-0.352366	-0.935862	23.8014	2.99142	0
5433	8413	0	0	5.53883	9.02685	0.743965	-0.668218	8.75658	17.736	0
5499	8333	0	0	19.4796	8.07739	-0.892777	-0.450498	69.7723	28.1254	0
5500	7783	0	0	6.57737	6.55516	-0.707312	0.706902	23.6669	0.999988	0
5500	8488	0	0	6.55792	6.49431	-0.985977	-0.166883	10.0229	2.63893	0
5506	5932	0	0	22.8464	8.21521	0.745201	0.66684	11.1119	10.3576	0
5575	6115	0	0	1.32916	9.47107	0.738423	-0.674338	23.8275	11.488	0
5591	9595	0	0	14.3909	1.33807	-0.864446	0.502726	116.117	29.901	0
5593	7415	0	0	21.1191	9.81148	-0.42676	0.904365	90.7645	19.4552	0
5609	7410	0	0	2.51272	7.07394	0.778404	0.627764	35.3099	6.5117	0
5631	8876	0	0	20.8409	2.71077	-0.622427	-0.782678	3.65296	14.3825	0
5649	6904	0	0	11.8441	14.6998	-0.980032	-0.19884	170.673	98.2178	0
5669	6389	0	0	14.7032	11.0757	0.988306	0.152481	-62.4041	37.159	0
5673	8713	0	0	21.5472	9.28295	-0.62625	-0.779623	38.4361	26.8935	0
5677	6576	0	0	8.85478	6.01876	0.968568	-0.248747	8.88142	13.1858	0
5683	8935	0	0	5.96511	12.4928	0.992693	0.120668	47.8055	11.5872	0
5691	8854	0	0	13.6689	6.6335	0.105958	-0.994371	257.326	4.54303	0
5700	9133	0	0	12.3995	7.25966	0.34594	-0.938257	135.489	20.2413	0
5724	6600	0	0	5.38618	11.4019	0.946582	-0.322465	38.824	16.1342	0
5725	8571	0	0	16.7172	3.8727	-0.709071	-0.705137	107.59	15.2728	0
5765	7610	0	0	2.06779	4.64356	-0.887916	0.460006	70.9701	13.2699	0
5787	9164	0	0	19.7521	6.79151	0.0296919	0.999559	121.026	38.0675	0
5807	7939	0	0	25.3462	2.26432	-0.144457	-0.989511	37.8316	4.83855	0
5822	8041	0	0	9.95021	9.16519	0.903687	0.428193	53.5881	18.41	0
5823	6153	0	0	7.38076	7.00337	-0.973401	-0.229109	113.959	19.4038	0
5823	9056	0	0	7.50999	7.02945	0.986072	0.166319	91.773	5.3492	0
5833	8044	0	0	3.45833	9.10694	-0.272578	-0.962134	21.5677	19.0134	0
5833	8917	0	0	3.52008	9.123	0.707324	-0.706889	6.12709	3.82023	0
5841	7344	0	0	5.5064	7.66506	-0.996731	-0.0807954	135.042	12.1667	0
5854	6815	0	0	16.1352	9.81531	-0.756386	0.654125	242.453	36.8624	0
5895	9529	0	0	14.9215	12.2569	-0.869187	-0.494484	10.5918	0.00170682	0
5900	9436	0	0	25.1024	4.67281	-0.866293	-0.499535	71.5626	21.6942	0
5904	9696	0	0	24.3383	5.22443	-0.0527454	-0.998608	1.86877	7.67118	0
5905	6850	0	0	19.5824	3.14137	0.988509	-0.151164	-8.27792	4.4488	0
5908	9791	0	0	2.42116	12.3334	0.232377	-0.972626	-5.57745	2.48942	0
5910	6383	0	0	5.695	6.96073	-0.438347	0.898806	21.9475	4.0336	0
5921	6384	0	0	10.4802	4.60668	0.920318	-0.391171	68.6544	35.0896	0
5921	8587	0	0	10.4065	4.68773	-0.302463	0.953161	111.501	30.4048	0
5927	8084	0	0	15.5213	8.4187	-0.920216	-0.391411	-10.9727	23.7975	0
5957	8948	0	0	2.17322	7.83655	0.222072	0.97503	49.1285	14.4604	0
6015	7414	0	0	6.81602	10.8118	-0.188064	0.982157	30.8325	21.8322	0
6016	6591	0	0	19.5957	3.63933	0.481977	0.876184	3.53059	1.05942	0
6020	8360	0	0	15.2009	6.56841	0.872964	-0.487784	30.7572	21.9774	0
6036	7609	0	0	14.1177	2.55133	0.991555	0.129684	72.2406	13.5861	0
6044	8061	0	0	21.9256	2.24243	-0.741583	-0.670861	1.16531	3.51622	0
6068	9053	0	0	13.6121	3.5764	0.409891	-0.912134	195.628	33.0299	0
6070	7976	0	0	20.1625	5.73111	-0.345631	0.938371	207.745	16.5213	0
6095	7766	0	0	8.21383	7.53798	0.243507	0.969899	132.158	14.603	0
6103	8752	0	0	7.25914	1.35981	-0.97116	0.238428	13.18	13.3473	0
6119	8755	0	0	20.5047	6.45358	0.687334	0.726342	44.0998	17.5386	0
6149	6721	0	0	8.00308	9.79047	-0.345505	0.938417	34.8122	37.3134	0
6153	7686	0	0	7.28564	6.91615	-0.312645	-0.94987	159.542	11.8939	0
6170	8395	0	0	9.44582	4.95763	0.703565	0.710631	173.663	1.26295	0
6174	6490	0	0	6.04375	2.80225	0.388348	-0.921513	21.5847	0.186803	0
6182	6500	0	0	18.2046	6.37445	0.0178566	0.999841	34.3042	4.37987	0
6190	9662	0	0	10.4438	15.6847	-0.147806	0.989016	-25.4953	7.29532	0
6203	6582	0	0	26.6759	8.43484	0.698022	-0.716076	80.3072	37.9293	0
6214	6837	0	0	12.3315	9.95132	0.976807	-0.214124	-5.1994	9.89153	0
6237	6815	0	0	16.0258	9.9047	0.791661	-0.610961	126.934	55.6911	0
6279	9341	0	0	23.8166	8.12709	0.778734	-0.627354	67.32	21.1062	0
6292	7887	0	0	19.4192	3.05266	-0.472997	0.881064	177.547	27.7761	0
6302	8598	0	0	1.88739	15.7585	0.302314	0.953208	-1.6701	0.0207417	0
6316	6342	0	0	14.6566	4.15341	0.981728	-0.190288	61.6038	8.26651	0
6321	8320	0	0	5.07963	7.91251	0.495616	-0.868542	-14.2133	3.07768	0
6408	9418	0	0	15.6996	14.5638	0.0230221	-0.999735	384.114	197.854	1
6408	9634	0	0	15.6326	14.6121	-0.95622	-0.29265	-1453.62	760.289	1
6424	8661	0	0	4.66026	5.94072	0.998462	0.0554411	46.9764	17.1587	0
6431	9437	0	0	21.6965	4.35789	-0.495671	-0.86851	55.5629	1.53998	0
6439	7966	0	0	24.763	2.84833	0.388731	-0.921351	12.3152	6.48932	0
6450	8714	0	0	14.1244	7.63703	-0.529922	-0.848047	302.017	75.8896	0
6467	7989	0	0	23.2562	8.65978	-0.919398	-0.393329	42.1599	19.3569	0
6476	7728	0	0	7.15883	9.8337	0.259845	0.96565	75.5991	15.7972	0
6495	8754	0	0	14.1172	14.3227	0.997111	-0.0759523	93.015	22.7231	0
6501	7007	0	0	8.88837	5.30798	0.851971	0.523589	132.599	24.3411	0
6534	8655	0	0	11.7689	6.95636	-0.213083	-0.977034	141.874	8.02795	0
6626	9548	0	0	1.06122	13.8073	-0.94455	0.328369	36.6903	6.14494	0
6651	9937	0	0	14.3704	14.5831	-0.687958	-0.72575	99.1936	29.6166	0
6694	6746	0	0	15.8411	8.69087	0.494373	0.86925	180.968	58.0851	0
6745	7167	0	0	15.501	5.02085	-0.383774	-0.923427	204.148	33.7098	0
6758	8408	0	0	5.21817	6.52016	-0.595718	-0.803194	46.6103	7.6009	0
6844	7163	0	0	19.492	2.36937	0.807586	-0.58975	153.697	24.4729	0
6850	9237	0	0	19.6245	3.19003	-0.293006	0.95611	202.398	4.48165	0
6898	7061	0	0	5.96013	2.56439	-0.699207	0.714919	28.839	4.51604	0
6898	9057	0	0	6.01983	2.44272	0.137351	-0.990522	48.1046	5.2478	0
6936	8842	0	0	3.4214	14.0372	-0.976665	0.214769	19.7712	3.4825	0
6947	9296	0	0	9.34637	2.73883	-0.294486	-0.955656	181.514	29.7948	0
6947	9539	0	0	9.29777	2.78766	-0.957056	-0.289902	37.9993	3.28391	0
6969	8216	0	0	12.1553	11.6788	-0.651376	-0.758755	121.033	21.6468	0
6982	8590	0	0	17.1118	4.20523	0.326153	0.945317	175.183	33.4681	0
7018	9499	0	0	26.4915	9.27709	-0.944146	0.329528	97.1444	34.7291	0
7018	9771	0	0	26.5895	9.19847	0.526644	-0.850086	-0.31495	11.6762	0
7068	7727	0	0	10.9269	14.1323	0.992659	0.120946	81.634	55.0059	0
7134	8429	0	0	3.31727	15.8277	-0.643923	-0.76509	5.38758	2.35043	0
7143	7778	0	0	7.11298	13.3265	0.996747	-0.0806	32.9952	12.7919	0
7145	9189	0	0	2.06813	6.72692	-0.604964	-0.796253	15.6543	3.51124	0
7228	9906	0	0	25.9856	1.80212	-0.469386	-0.882993	2.66591	3.35183	0
7268	7754	0	0	18.2626	9.91666	0.789629	-0.613585	-76.7006	382.289	1
7284	7375	0	0	8.39635	12.6463	-0.582874	-0.812562	90.0175	18.8315	0
7305	9872	0	0	9.90987	15.8985	0.553536	0.832825	5.80195	3.78249	0
7309	8329	0	0	17.2593	8.1977	-0.847094	0.531443	117.864	29.5984	0
7336	8125	0	0	23.0218	7.86441	0.384272	-0.92322	71.6788	20.4381	0
7365	8715	0	0	23.3635	7.71718	0.886163	-0.463373	68.1376	2.78101	0
7365	9656	0	0	23.3634	7.78168	0.884265	0.466985	-8.39849	5.93211	0
7373	9334	0	0	18.9301	6.88594	0.980834	-0.194846	10.626	21.3296	0
7386	9618	0	0	6.59456	2.38025	-0.241289	-0.970453	66.2877	12.3145	0
7401	8492	0	0	4.28803	11.6915	-0.351544	0.936171	-3.45118	1.5676	0
7405	7423	0	0	1.98493	4.33877	0.213091	0.977032	28.9362	0.300875	0
7414	7536	0	0	6.86343	10.8941	0.944157	0.329495	119.929	19.4106	0
7423	9161	0	0	2.05137	4.35974	0.735598	-0.677418	34.1313	1.13853	0
7474	8125	0	0	22.988	7.79753	0.971524	0.236941	44.6235	27.7682	0
7553	9382	0	0	5.02882	11.4866	0.611671	0.791112	31.067	0.243307	0
7558	7975	0	0	8.91427	13.7142	-0.779347	0.626592	4.95088	9.60827	0
7668	9714	0	0	2.65457	4.12385	0.99758	-0.0695257	39.5613	4.4404	0
7685	7911	0	0	3.18776	13.1478	-0.848981	0.528424	23.7675	12.9692	0
7715	9512	0	0	13.5041	6.33497	0.0922659	-0.995734	283.454	24.2241	0
7762	9583	0	0	4.44725	5.71305	-0.901238	-0.433325	27.8016	1.01641	0
7819	9568	0	0	17.4513	13.0574	0.934033	0.357186	85.4008	51.3349	0
7850	9601	0	0	14.1881	14.7302	-0.830326	-0.557278	182.383	172.413	0
7866	8540	0	0	14.2204	5.48659	-0.250659	-0.968075	120.648	36.7867	0
7902	9889	0	0	16.5262	8.7033	0.711364	-0.702824	191.472	35.4712	0
7922	8838	0	0	15.3712	12.1846	-0.622689	-0.782469	54.6427	31.1449	0
7923	8558	0	0	12.3865	8.44588	-0.262603	0.964904	63.4791	14.0924	0
8064	8697	0	0	17.7928	4.99113	0.39477	-0.91878	248.935	15.6735	0
8134	9451	0	0	22.3928	7.25177	-0.909847	-0.414944	65.721	19.2885	0
8163	8354	0	0	13.667	2.87918	0.641357	0.767243	106.045	10.8174	0
8195	9080	0	0	3.77795	3.14944	-0.424143	0.905595	8.9933	4.08175	0
8197	8838	0	0	15.3173	12.0571	0.126968	0.991907	50.4375	26.2071	0
8212	9992	0	0	2.8753	8.0268	0.579731	-0.814808	2.10595	10.3021	0
8240	9431	0	0	2.17283	2.45817	-0.0352061	-0.99938	16.3323	0.611418	0
8286	9036	0	0	5.25368	5.7249	0.994912	0.100748	109.652	13.1986	0
8289	8844	0	0	24.9825	4.24553	-0.279157	0.960246	1.75999	1.58593	0
8301	9658	0	0	23.1453	2.42625	0.9842	-0.177058	24.4988	3.6506	0
8354	8986	0	0	13.682	2.99048	-0.415436	0.909622	168.516	20.3672	0
8355	9367	0	0	12.9756	8.60318	-0.5745	-0.818505	119.908	45.8563	0
8399	9207	0	0	8.48654	2.4852	-0.919014	-0.394224	120.834	15.5871	0
8426	9671	0	0	16.0173	11.1142	0.454512	0.890741	-344.988	530.096	1
8427	8624	0	0	10.8898	9.5114	-0.936713	0.350099	2.60832	29.5415	0
8474	8773	0	0	5.45751	15.2572	-0.971548	-0.236842	21.1064	2.97304	0
8488	9347	0	0	6.46397	6.5143	-0.832625	0.553838	16.5216	2.40275	0
8522	8974	0	0	9.97363	1.77369	0.4619	0.886932	73.5081	21.7679	0
8542	9165	0	0	24.6522	9.34843	-0.995559	-0.0941388	92.2655	4.93685	0
8544	8763	0	0	1.62692	12.0061	0.99894	0.0460298	43.6108	4.89968	0
8570	9254	0	0	15.5903	1.23353	-0.646195	0.763172	112.359	16.3043	0
8571	9023	0	0	16.7022	3.75695	0.506085	-0.862484	207.75	22.1128	0
8573	9819	0	0	7.41541	5.2208	0.926348	-0.37667	4.76266	0.0278105	0
8660	9982	0	0	6.49517	2.87521	0.841761	-0.539851	56.5964	12.8328	0
8670	8717	0	0	26.4606	3.132	0.508882	-0.860836	35.1472	8.52188	0
8729	9903	0	0	7.74551	11.6674	0.943479	-0.331432	16.4438	28.7205	0
8730	9572	0	0	11.1516	12.6882	0.559064	0.829125	125.827	34.8545	0
8788	9825	0	0	21.1089	8.15749	0.843579	-0.537006	157.942	3.29176	0
8796	9417	0	0	11.687	3.71651	0.991413	0.130771	-4.20486	18.4725	0
8841	9213	0	0	5.80432	1.09861	0.192869	0.981224	105.788	17.3536	0
8936	9023	0	0	16.7999	3.70259	-0.999702	-0.0244187	25.2825	2.10687	0
9000	9297	0	0	1.76377	9.09377	0.596354	-0.802722	0.254841	2.60692	0
9053	9746	0	0	13.6764	3.49339	0.780491	-0.625167	71.3984	15.8536	0
9089	9831	0	0	2.80529	9.62449	0.902826	0.430006	81.2896	5.14319	0
9125	9857	0	0	5.27091	10.9013	0.587985	0.808872	37.3112	22.0809	0
9175	9583	0	0	4.39367	5.75291	-0.155268	-0.987872	3.1455	1.41633	0
9283	9340	0	0	9.45396	7.60313	-0.380254	0.924882	84.9466	16.0665	0
9296	9539	0	0	9.27997	2.7243	-0.666402	0.745592	71.1149	7.52032	0
9514	9830	0	0	13.0538	6.88055	-0.989572	-0.144039	10.3138	42.697	0
9628	9776	0	0	15.3473	2.30715	0.833168	-0.553019	47.2341	42.1626	0
1000	13486	0	0	1.48412	3.518	0.997931	0.0642906	71.476	5.06796	0
1000	44903	0	0	1.36595	3.50993	-0.997405	-0.0719947	66.4975	1.66636	0
1004	51210	0	0	2.91796	2.25774	-0.443004	0.89652	61.967	3.64308	0
1007	21330	0	0	19.2473	5.57092	0.764869	0.644185	17.4509	6.6073	0
1007	28217	0	0	19.1302	5.55953	-0.874523	0.484984	113.117	25.9994	0
1007	30757	0	0	19.262	5.50813	0.971926	-0.235288	108.486	23.0249	0
1012	34103	0	0	7.34051	8.26121	-0.576121	0.817364	30.3378	14.4112	0
1019	18161	0	0	12.4499	7.02253	-0.444452	0.895803	30.7326	65.6096	0
1020	34199	0	0	2.31703	4.00428	0.996288	-0.086081	20.1494	1.41556	0
1020	41916	0	0	2.22681	3.96077	-0.551964	-0.833868	69.1734	8.77961	0
1034	24409	0	0	18.5937	8.49566	0.520225	0.854029	70.3276	18.0481	0
1034	30322	0	0	18.6024	8.37742	0.639946	-0.76842	48.0606	13.0605	0
1034	31941	0	0	18.486	8.41255	-0.958023	-0.286691	47.0684	11.1323	0
1035	33125	0	0	15.5253	4.00664	0.771023	0.636807	113.617	33.8416	0
1035	43568	0	0	15.4131	3.98077	-0.972054	0.234757	36.5216	30.4655	0
1035	46423	0	0	15.4625	4.02858	-0.205051	0.978751	177.834	23.5991	0
1036	11327	0	0	11.8083	1.15683	0.570063	0.821601	165.348	13.3342	0
1040	20044	0	0	2.40564	1.71237	0.248296	0.968684	88.7035	1.6636	0
1040	35245	0	0	2.37615	1.56624	-0.146877	-0.989155	55.3753	5.02151	0
1041	46322	0	0	9.01492	6.3868	0.00301751	0.999995	154.358	22.0421	0
1041	47351	0	0	8.95095	6.35004	-0.866095	0.499879	31.9687	9.96556	0
1045	40967	0	0	10.9595	6.98701	0.981045	0.19378	11.1056	37.9279	0
1047	10193	0	0	4.35009	14.8116	-0.460582	0.887617	7.02824	4.73973	0
1047	28803	0	0	4.4233	14.7804	0.959068	0.283176	11.9726	3.36496	0
1049	35723	0	0	25.5271	7.97178	-0.981762	0.190115	81.3216	7.74707	0
1049	43772	0	0	25.5493	7.91558	-0.588185	-0.808726	-2.55992	7.15698	0
1049	46232	0	0	25.5717	8.0163	-0.189517	0.981877	-12.591	2.32247	0
1050	10965	0	0	15.9311	8.07465	0.0777313	-0.996974	62.3257	36.5586	0
1050	49670	0	0	15.8756	8.15799	-0.889855	0.456244	68.4588	51.8911	0
1052	10941	0	0	4.72556	11.449	0.208518	-0.978018	2.04334	17.762	0
1052	11014	0	0	4.67131	11.5692	-0.595305	0.8035	12.7873	12.83	0
1052	12897	0	0	4.65074	11.4854	-0.899246	-0.437443	120.323	19.8718	0
1052	47935	0	0	4.77838	11.5243	0.990375	0.138408	94.718	0.494075	0
1058	17932	0	0	3.78006	3.91345	0.982693	-0.185241	64.729	11.3336	0
1058	33805	0	0	3.6773	3.95453	-0.839639	0.543145	37.2431	5.9562	0
1058	41988	0	0	3.73655	3.97904	0.210709	0.977549	23.8939	11.2986	0
1058	47476	0	0	3.68358	3.88528	-0.728696	-0.684837	58.6629	6.62192	0
1059	21888	0	0	13.4656	7.86162	-0.940656	-0.339362	-4.33008	16.026	0
1059	44486	0	0	13.5201	7.94227	-0.0351629	0.999382	211.911	2.68225	0
1060	25040	0	0	20.156	9.8716	-0.974453	-0.224592	75.4517	22.3241	0
1072	32594	0	0	19.1932	10.9305	-0.289841	0.957075	127.469	46.8269	0
1074	21420	0	0	16.685	2.14841	0.605263	-0.796025	132.223	23.648	0
1074	35588	0	0	16.7133	2.2212	0.984072	0.177769	34.8175	0.0499804	0
1074	46480	0	0	16.6131	2.13815	-0.357036	-0.934091	151.778	32.8027	0
1074	52547	0	0	16.565	2.20865	-0.999953	0.00972162	32.0737	9.97618	0
1075	16952	0	0	3.87651	6.38789	0.89296	-0.450137	26.0614	17.3477	0
1075	46237	0	0	3.85407	6.47329	0.556336	0.830957	76.8515	15.8924	0
1076	24392	0	0	14.6252	6.5426	-0.495343	-0.868697	131.621	51.4441	0
1076	28500	0	0	14.5925	6.62081	-0.966765	0.255667	111.281	77.7236	0
1079	17343	0	0	17.7747	10.3883	0.473782	-0.880642	434.342	68.0987	0
1079	33792	0	0	17.6909	10.3994	-0.687634	-0.726057	50.1716	52.9126	0
1081	16624	0	0	6.56864	12.0977	-0.911704	0.410848	20.4942	5.21123	0
1081	20889	0	0	6.6194	12.136	-0.145513	0.989356	0.69665	2.44336	0
1086	29347	0	0	19.3284	11.3863	-0.922115	-0.386916	33.2495	24.9363	0
1086	33930	0	0	19.4068	11.3505	0.311891	-0.950118	102.024	43.4398	0
1086	45696	0	0	19.4489	11.3968	0.975207	-0.221293	140.659	16.4202	0
1088	12048	0	0	19.244	2.78171	-0.999892	0.0147144	10.4156	2.00115	0
1091	20851	0	0	15.3673	4.92888	0.120923	0.992662	197.348	26.3745	0
1091	26040	0	0	15.3722	4.82661	0.214444	-0.976736	182.663	29.4469	0
1092	13272	0	0	11.0896	14.8596	-0.99541	0.0957074	52.2103	27.664	0
1092	22346	0	0	11.129	14.9152	-0.421336	0.906905	-28.639	89.9507	0
1092	26338	0	0	11.214	14.8137	0.819239	-0.573452	-17.3758	126.641	0
1094	23251	0	0	15.7873	9.94736	0.82585	0.56389	40.4495	61.3434	0
1094	23772	0	0	15.7569	9.84129	0.401601	-0.915815	369.013	47.0976	0
1094	26758	0	0	15.6873	9.96583	-0.568979	0.822352	340.418	59.2218	0
1094	26948	0	0	15.6896	9.84636	-0.536521	-0.843887	23.8924	31.2409	0
1095	15179	0	0	12.8328	1.71284	0.478004	-0.878358	95.5835	10.609	0
1095	27441	0	0	12.7662	1.71257	-0.469515	-0.882925	196.541	9.27369	0
1095	31744	0	0	12.8693	1.77092	0.998648	-0.0519756	78.6576	0.469224	0
1095	41513	0	0	12.7589	1.8321	-0.573723	0.819049	139.388	35.4268	0
1095	46981	0	0	12.8339	1.83563	0.494255	0.869317	154.953	32.2692	0
1099	14934	0	0	7.06555	13.9155	-0.916374	-0.400324	36.4335	0.579628	0
1099	18351	0	0	7.07231	13.981	-0.815212	0.579163	7.48192	7.61806	0
1104	26060	0	0	15.8983	12.6538	-0.291742	0.956497	902.629	30.1938	0
1104	48808	0	0	15.9851	12.5781	0.987221	-0.159358	50.9089	62.1636	0
1104	49702	0	0	15.8766	12.5351	-0.610026	-0.792382	159.901	55.3326	0
1108	21212	0	0	16.3377	9.54129	-0.985371	-0.170424	21.1422	45.759	0
1108	27980	0	0	16.3657	9.59703	-0.45032	0.892867	330.225	21.4873	0
1110	24126	0	0	1.418	10.6374	-0.278737	-0.960368	-6.78378	1.3513	0
1110	34890	0	0	1.47231	10.7644	0.501913	0.864918	-4.83591	3.35007	0
1110	39721	0	0	1.50694	10.7035	0.999956	-0.00939592	60.4279	6.37342	0
1111	46309	0	0	18.2733	11.2533	-0.0288669	-0.999583	145.847	41.6665	0
1111	48639	0	0	18.2321	11.3751	-0.629515	0.776988	302.092	18.899	0
1117	25111	0	0	5.05426	5.50721	-0.26653	-0.963827	26.7661	13.7572	0
1117	50816	0	0	5.13594	5.5839	0.978728	0.205161	36.4127	7.13578	0
1117	52390	0	0	5.07509	5.63597	0.0509817	0.9987	8.8902	6.10114	0
1123	32460	0	0	1.97355	3.68759	0.0179935	-0.999838	9.28925	1.27035	0
1129	18321	0	0	5.04675	15.2129	-0.0204427	-0.999791	-3.11562	0.0594299	0
1129	41750	0	0	5.06113	15.327	0.228106	0.973636	-2.14467	1.45877	0
1129	48767	0	0	5.10409	15.2845	0.970958	0.23925	7.12076	3.69212	0
1130	38367	0	0	1.77456	13.8254	0.783121	-0.621869	7.51793	10.462	0
1136	10635	0	0	15.2652	2.01328	0.0710681	-0.997471	196.736	1.17294	0
1137	52730	0	0	25.6326	9.41414	0.333025	0.942918	24.7207	0.977446	0
1138	35236	0	0	17.0448	3.32632	0.384687	-0.923047	157.019	24.6978	0
1139	42769	0	0	22.1433	6.22196	-0.757863	-0.652414	37.7607	25.5074	0
1144	28995	0	0	20.5765	6.87897	0.711152	0.703038	18.2044	6.55485	0
1149	26132	0	0	13.2946	13.6223	0.123692	-0.992321	119.521	5.82262	0
1152	34832	0	0	5.5549	15.6692	0.99906	-0.0433513	38.0651	1.7152	0
1152	52211	0	0	5.41641	15.6338	-0.855782	-0.517337	25.4224	9.07074	0
1153	19871	0	0	3.57035	5.88198	-0.792259	-0.610185	92.7396	11.7164	0
1157	12359	0	0	19.5121	7.10359	-0.629989	-0.776604	66.2116	18.2104	0
1157	23162	0	0	19.5454	7.19569	0.0130874	0.999914	163.891	37.5869	0
1159	11757	0	0	24.0164	1.6219	0.519266	0.854613	87.4429	29.8663	0
1159	13532	0	0	24.0464	1.56401	0.997574	-0.069614	4.92448	13.5144	0
1159	42405	0	0	23.933	1.53175	-0.811139	-0.584853	49.4193	6.95986	0
1160	15210	0	0	6.78106	7.14474	-0.679189	0.733963	20.386	2.89173	0
1161	36973	0	0	20.1772	11.529	0.834274	-0.551351	112.752	8.66652	0
1161	44323	0	0	20.1226	11.5026	-0.0838647	-0.996477	45.788	16.0457	0
1163	11113	0	0	24.0709	2.41016	-0.590528	-0.807017	35.5765	18.0696	0
1163	39739	0	0	24.1678	2.4542	0.996302	-0.0859208	84.7503	18.9064	0
1164	18044	0	0	7.66853	4.07474	-0.673433	-0.739248	120.718	12.8593	0
1164	52173	0	0	7.77629	4.10878	0.975903	-0.218204	61.1798	0.984822	0
1165	41956	0	0	18.6159	11.8845	-0.600995	0.799253	-179.146	371.619	1
1165	47010	0	0	18.6886	11.7649	0.432163	-0.901796	230.995	81.776	1
1165	51136	0	0	18.7268	11.8435	0.976438	0.2158	-693.865	59.7179	1
1168	22647	0	0	15.8262	2.9963	-0.696168	-0.717879	122.836	27.6123	0
1168	29943	0	0	15.9006	3.08	0.630983	0.775796	41.3238	7.9359	0
1168	41924	0	0	15.84	3.08657	-0.449699	0.89318	100.168	16.8269	0
1173	34237	0	0	26.0052	8.40389	0.973752	-0.227612	60.7783	16.3531	0
1176	29643	0	0	23.4787	6.98754	0.962257	0.272141	63.7665	11.1841	0
1176	36989	0	0	23.4356	7.02477	0.126978	0.991905	-3.87624	14.0918	0
1179	43103	0	0	20.854	1.45339	-0.722853	-0.691002	1.30396	10.6115	0
1179	45158	0	0	20.9631	1.46426	0.84472	-0.535209	112.172	25.893	0
1180	11694	0	0	20.6154	9.26394	-0.775484	-0.631367	11.1238	25.2889	0
1180	17176	0	0	20.6746	9.3796	0.0585617	0.998284	49.0405	46.8989	0
1183	42304	0	0	23.0282	6.5001	0.835209	-0.549933	113.165	5.94439	0
1184	26629	0	0	1.89155	11.4616	-0.801602	-0.597858	18.2035	10.7646	0
1184	50053	0	0	2.01278	11.5303	0.924761	0.380548	18.6601	5.70785	0
1185	33916	0	0	3.77049	14.2917	-0.951125	-0.308805	21.3866	3.00643	0
1188	17112	0	0	10.7224	3.83661	-0.0820629	-0.996627	87.7946	9.71936	0
1188	35605	0	0	10.7356	3.96886	0.116447	0.993197	65.5179	5.75947	0
1190	16481	0	0	6.81152	11.1129	-0.973998	0.226558	62.4633	23.5347	0
1193	47307	0	0	2.67631	3.96463	0.471595	-0.881816	0.70754	3.59137	0
1193	48793	0	0	2.61412	3.96717	-0.541965	-0.840401	5.368	2.56823	0
1200	15025	0	0	2.78174	10.445	-0.668303	-0.743889	32.6024	10.8918	0
1200	23456	0	0	2.85652	10.4303	0.338113	-0.941105	8.52198	4.56504	0
1200	38262	0	0	2.9035	10.4822	0.969935	-0.243363	46.6783	6.94404	0
1203	27961	0	0	14.9606	3.16493	0.990096	-0.14039	22.4353	61.0163	0
1203	51836	0	0	14.8615	3.12925	-0.673049	-0.739598	186.095	75.6605	0
1205	49142	0	0	23.0408	9.68384	-0.789564	0.613669	17.5288	0.445713	0
1206	16300	0	0	17.4311	2.45068	0.884355	0.466814	17.5451	10.6284	0
1206	33137	0	0	17.3086	2.46365	-0.767161	0.641455	25.7982	20.751	0
1206	51532	0	0	17.3042	2.37429	-0.826742	-0.562581	36.3245	18.1115	0
1216	45640	0	0	15.2725	9.97596	-0.965579	0.260109	-28.2222	26.5841	0
1222	34652	0	0	20.8086	4.38426	-0.892468	0.45111	74.3553	18.5183	0
1223	35755	0	0	2.99287	9.70546	-0.789594	0.61363	25.8324	21.5467	0
1226	24340	0	0	9.08276	6.0918	-0.97377	-0.227535	60.436	5.7526	0
1226	30335	0	0	9.1089	6.16654	-0.619987	0.784612	53.117	4.18064	0
1226	45744	0	0	9.13202	6.0383	-0.306849	-0.951758	116.594	3.29516	0
1228	22386	0	0	6.50255	13.811	-0.807439	0.589951	32.3389	9.80583	0
1228	34633	0	0	6.58356	13.8132	0.774011	0.633172	55.0475	9.40542	0
1230	19493	0	0	12.1228	4.65367	-0.992488	0.122341	86.431	4.55907	0
1231	24365	0	0	19.7514	7.77313	-0.148894	0.988853	84.4385	41.5362	0
1231	33788	0	0	19.6942	7.72804	-0.926631	0.375972	158.68	24.9186	0
1232	12750	0	0	8.61837	6.10662	-0.923881	-0.38268	83.4691	25.0444	0
1232	44559	0	0	8.74335	6.15121	0.957471	0.288529	145.454	45.7563	0
1238	37562	0	0	1.42901	8.46865	0.864064	0.503382	50.3853	11.8544	0
1239	31027	0	0	13.7035	13.732	0.727479	-0.68613	189.622	166.81	0
1239	45898	0	0	13.6158	13.8093	-0.772622	0.634866	-16.1298	23.0538	0
1240	47751	0	0	21.9482	7.39338	-0.942896	0.333089	105.177	16.7033	0
1246	11223	0	0	2.48434	9.90624	0.907226	-0.420644	26.4367	13.2131	0
1246	46782	0	0	2.4339	9.87151	0.0679161	-0.997691	-9.79891	3.05641	0
1246	50868	0	0	2.3751	9.95643	-0.910131	0.414321	23.9088	10.2392	0
1249	19554	0	0	24.2654	6.28799	0.00641271	-0.999979	9.63456	10.5418	0
1249	38528	0	0	24.3212	6.32129	0.876864	-0.480738	156.666	13.3647	0
1251	26420	0	0	19.0464	8.66419	-0.670302	-0.742089	39.2206	21.3051	0
1256	16494	0	0	2.92136	6.77063	0.964977	0.262334	21.139	2.86006	0
1256	37975	0	0	2.90024	6.71266	0.570265	-0.821461	3.41469	3.05327	0
1258	29122	0	0	1.24692	8.8416	0.972018	-0.234906	88.3566	0.845071	0
1260	24527	0	0	14.2447	3.3458	-0.869638	-0.49369	83.5522	9.50155	0
1260	40438	0	0	14.2892	3.45333	-0.266577	0.963814	146.221	7.29757	0
1261	26880	0	0	7.58355	11.1234	-0.742057	0.670336	0.554694	2.18163	0
1264	24022	0	0	13.1901	8.79355	-0.391942	0.91999	269.333	76.7377	0
1269	13251	0	0	22.4513	7.08644	-0.103945	-0.994583	4.01732	4.81303	0
1269	25534	0	0	22.4006	7.12243	-0.904155	-0.427205	-2.0699	5.154	0
1270	10375	0	0	11.4566	13.9059	0.821901	-0.569631	-25.076	69.6159	0
1276	11091	0	0	21.7304	2.32516	-0.301867	0.95335	119.872	14.0658	0
1276	23866	0	0	21.6837	2.27561	-0.969476	0.245186	70.7622	27.7404	0
1276	39966	0	0	21.8124	2.29304	0.869314	0.49426	27.6999	6.58649	0
1278	15398	0	0	8.23355	4.8276	0.992588	-0.121531	103.558	14.7147	0
1278	36619	0	0	8.10512	4.85851	-0.939205	0.343358	62.3795	26.7194	0
1280	10796	0	0	14.003	9.6394	0.247067	-0.968998	418.851	26.5303	0
1280	19765	0	0	14.0003	9.74167	0.194462	0.98091	414.752	27.82	0
1287	11258	0	0	22.8404	7.91634	0.952183	-0.305527	115.857	7.75143	0
1287	23236	0	0	22.8004	7.88165	0.16934	-0.985558	30.162	14.5718	0
1287	31585	0	0	22.7474	7.957	-0.87101	0.491265	159.488	10.7995	0
1288	37926	0	0	20.8634	7.21528	0.443748	0.896152	50.2151	8.07201	0
1289	13193	0	0	2.75555	10.8173	-0.473648	0.880714	0.390999	4.04198	0
1289	32293	0	0	2.84419	10.7474	0.966746	-0.255737	70.3431	21.6141	0
1293	27505	0	0	23.2098	6.02045	-0.64527	0.763955	150.44	21.1786	0
1293	46664	0	0	23.2717	5.90226	0.260135	-0.965572	62.0804	10.6347	0
1294	46365	0	0	24.4869	5.1341	0.440404	-0.8978	43.3007	15.3396	0
1303	48085	0	0	2.24431	5.16313	-0.790178	-0.612878	62.4105	7.6892	0
1305	31371	0	0	26.3135	2.63961	-0.438347	-0.898806	34.1127	7.80945	0
1307	25725	0	0	20.5118	3.82645	0.996625	0.0820832	59.5656	4.26937	0
1309	32736	0	0	10.6419	12.2513	-0.626525	-0.779401	253.289	9.05822	0
1309	38409	0	0	10.7251	12.2703	0.903515	-0.428557	-22.9967	6.69568	0
1309	40435	0	0	10.7181	12.3277	0.777255	0.629185	241.02	38.1336	0
1310	38813	0	0	5.91506	13.394	0.702681	-0.711505	18.7788	9.4609	0
1311	40961	0	0	24.1462	9.03206	0.446892	0.894588	-1.06356	20.8105	0
1321	30289	0	0	21.2226	3.83313	0.597165	-0.802119	88.8133	1.27493	0
1321	43325	0	0	21.1666	3.94328	-0.295717	0.955276	68.2918	17.4096	0
1321	48475	0	0	21.1602	3.82591	-0.397683	-0.917523	27.1026	15.458	0
1326	17171	0	0	16.6177	5.38861	0.77848	-0.627669	96.0471	18.7544	0
1326	23398	0	0	16.5171	5.4701	-0.776002	0.63073	93.5232	46.3888	0
1329	16688	0	0	1.95874	7.37664	0.48534	-0.874326	19.9565	5.97368	0
1329	19022	0	0	1.86096	7.42552	-0.990578	-0.136951	103.848	10.4443	0
1329	35871	0	0	1.92956	7.5008	0.0450124	0.998986	8.45839	0.835137	0
1331	21457	0	0	8.89948	2.4127	-0.173631	-0.984811	201.339	16.9743	0
1331	21845	0	0	8.96065	2.46157	0.998915	-0.0465769	19.3795	12.3553	0
1331	44775	0	0	8.87021	2.49939	-0.734568	0.678535	45.6719	3.35487	0
1332	17666	0	0	24.4325	6.19374	-0.861427	-0.507881	5.44009	3.05347	0
1333	10569	0	0	13.5332	9.19301	-0.68349	0.729959	122.634	57.7823	0
1333	14660	0	0	13.5999	9.19633	0.60704	0.794671	284.954	90.0598	0
1333	22396	0	0	13.563	9.10401	-0.106433	-0.99432	382.432	26.5931	0
1335	50823	0	0	13.239	12.4871	-0.436964	-0.899479	732.851	107.108	0
1339	51295	0	0	12.3435	7.62347	-0.57151	0.820595	43.4676	4.71433	0
1339	52126	0	0	12.3124	7.56539	-0.999777	0.021132	-24.8273	1.641	0
1341	51574	0	0	13.7832	14.9129	0.0773692	0.997003	2470	9.09807	0
1343	12834	0	0	23.1425	4.28772	0.86267	0.505768	-2.425	2.57696	0
1343	38665	0	0	23.139	4.22981	0.794054	-0.607848	48.628	8.75862	0
1345	12567	0	0	20.8666	10.5848	0.948142	0.317847	-102.126	35.1328	1
1346	25933	0	0	9.21254	1.80487	0.249776	-0.968304	102.289	34.4703	0
1346	27358	0	0	9.12319	1.89155	-0.975604	0.219539	64.1022	8.11638	0
1347	23633	0	0	12.3807	14.1363	0.909837	0.414965	19.9546	126.178	0
1349	11802	0	0	5.92716	9.44975	0.581533	-0.813523	-13.6685	6.61459	0
1349	23843	0	0	5.95207	9.50937	0.987774	0.155894	55.3582	16.22	0
1349	24444	0	0	5.86596	9.44388	-0.414025	-0.910265	71.2728	18.0909	0
1349	30420	0	0	5.85489	9.5492	-0.594123	0.804374	16.4397	7.65363	0
1355	19397	0	0	10.4724	3.97897	0.865014	-0.501748	-7.96469	4.66373	0
1355	39931	0	0	10.345	4.0069	-0.995558	-0.0941512	10.1894	8.36806	0
1355	46878	0	0	10.4748	4.04312	0.900501	0.434854	86.8668	30.4397	0
1357	25807	0	0	19.1918	12.1281	-0.394336	-0.918966	-20.6122	27.9396	0
1357	41471	0	0	19.2733	12.1962	0.974805	0.223059	42.3963	24.1857	0
1358	32268	0	0	22.1824	2.98313	0.0133263	0.999911	56.3916	5.08224	0
1359	16205	0	0	15.6487	15.711	-0.832794	0.553584	117.513	4.69058	0
1359	44008	0	0	15.6458	15.6492	-0.881023	-0.473074	28.6321	37.0836	0
1360	18050	0	0	16.0777	6.08215	-0.771703	-0.635983	-14.3192	21.2399	0
1361	14826	0	0	5.26935	4.0811	0.925763	0.378105	97.2225	18.1091	0
1364	28757	0	0	24.6019	3.76665	-0.390163	-0.920746	24.163	9.4812	0
1371	18655	0	0	14.5547	14.415	0.687301	0.726372	-3200.76	1170.75	1
1371	34820	0	0	14.5131	14.2923	0.10396	-0.994581	862.7	48.8015	1
1373	11850	0	0	11.0335	15.9313	0.999896	-0.0144157	96.8917	25.8844	0
1373	12523	0	0	10.9965	15.8729	0.441715	-0.897155	-15.3184	10.0926	0
1373	36725	0	0	10.9017	15.9239	-0.992111	-0.125365	96.8578	21.379	0
1375	33575	0	0	10.6631	1.51718	-0.707999	-0.706213	26.669	3.70809	0
1375	37077	0	0	10.6931	1.61592	-0.196459	0.980512	110.695	7.25265	0
1375	39563	0	0	10.7609	1.54255	0.962025	-0.272961	27.7448	0.292981	0
1377	12511	0	0	1.67002	8.76166	0.223442	-0.974717	-7.98176	1.37548	0
1377	45169	0	0	1.71474	8.80755	0.980139	-0.198309	72.2873	6.51306	0
1379	15728	0	0	14.9324	4.64912	0.420697	-0.907201	145.055	13.0211	0
1379	33877	0	0	14.9711	4.71945	0.991474	0.130302	0.605632	46.8542	0
1379	43163	0	0	14.8655	4.65473	-0.566335	-0.824175	74.6401	16.9385	0
1379	52623	0	0	14.8751	4.772	-0.424042	0.905643	154.66	48.7037	0
1380	11600	0	0	11.1734	6.58998	0.940725	-0.33917	19.3208	20.3253	0
1380	13225	0	0	11.0914	6.55722	-0.447892	-0.894088	202.508	53.3211	0
1383	33092	0	0	20.6031	3.24856	-0.278306	-0.960492	124.113	50.9602	0
1383	50232	0	0	20.6691	3.37226	0.642705	0.766114	58.6566	23.2422	0
1385	11777	0	0	16.2105	12.2536	0.573545	0.819174	12.1166	42.9452	0
1385	31163	0	0	16.2343	12.1994	0.991342	-0.131302	19.8627	50.053	0
1386	48680	0	0	19.2178	4.34313	0.897477	-0.44106	154.133	24.7779	0
1388	23587	0	0	8.59315	8.10698	0.370806	-0.92871	68.749	10.8028	0
1388	48265	0	0	8.63775	8.16297	0.988149	-0.153496	19.451	0.813523	0
1390	18439	0	0	24.6892	8.37943	-0.48961	0.871941	36.3249	32.6897	0
1390	19275	0	0	24.6538	8.32418	-0.996741	0.0806677	154.303	5.32659	0
1390	21488	0	0	24.7933	8.31754	0.999897	-0.0143772	197.533	15.7809	0
1390	36659	0	0	24.7628	8.26085	0.56365	-0.826014	18.877	13.1577	0
1395	31723	0	0	24.2578	7.5112	0.783118	0.621873	42.9737	38.8551	0
1395	37080	0	0	24.2286	7.39914	0.3799	-0.925028	72.8533	32.9512	0
1400	19935	0	0	18.313	1.64378	0.136536	-0.990635	162.463	11.8805	0
1402	29680	0	0	11.158	3.54476	-0.286339	-0.958128	121.374	5.87096	0
1403	14703	0	0	4.8554	15.8802	-0.675977	-0.736923	4.40949	1.3245	0
1407	22942	0	0	18.6921	12.4046	0.35634	0.934356	-2.23764	7.02942	0
1409	19904	0	0	18.5578	11.7649	-0.57248	0.819918	173.156	120.939	1
1409	20906	0	0	18.533	11.7042	-0.983191	-0.182582	7.30607	0.794725	0
1410	32148	0	0	6.67903	12.5025	0.370029	0.92902	1.96385	6.13474	0
1410	45298	0	0	6.66117	12.3928	0.0559948	-0.998431	6.14639	5.57944	0
1410	52612	0	0	6.71046	12.4276	0.922447	-0.386123	9.57096	8.35373	0
1412	26067	0	0	2.18267	15.1883	0.941063	-0.338232	9.6773	4.90138	0
1413	37013	0	0	21.5361	9.81756	-0.956443	0.291918	289.624	5.36117	0
1413	45504	0	0	21.6598	9.79654	0.999188	-0.0402865	290.478	34.2626	0
1417	49296	0	0	2.27785	10.2852	0.752103	-0.659046	20.3224	15.9963	0
1418	11542	0	0	11.0842	3.09346	-0.897524	0.440967	54.7766	1.12194	0
1418	28246	0	0	11.1391	3.12491	0.0730235	0.99733	165.345	3.94306	0
1418	31155	0	0	11.1553	3.01571	0.358128	-0.933673	190.713	28.6892	0
1422	28822	0	0	4.58762	10.4795	-0.530602	-0.847621	50.4125	17.5417	0
1422	34468	0	0	4.69183	10.5105	0.907726	-0.419563	29.0755	14.6909	0
1422	36264	0	0	4.67254	10.5965	0.641552	0.767079	35.0805	15.6714	0
1422	42069	0	0	4.58815	10.6026	-0.523261	0.852173	26.479	13.6275	0
1424	41016	0	0	1.91059	2.3348	0.282226	0.959348	37.4145	0.271549	0
1429	38503	0	0	19.5287	6.62796	0.184847	-0.982767	167.104	9.87658	0
1429	46736	0	0	19.5706	6.7311	0.817594	0.575795	-2.62157	1.73827	0
1431	16817	0	0	3.00892	6.25329	-0.305957	-0.952045	9.1373	4.6513	0
1431	18667	0	0	2.95929	6.3073	-0.973986	-0.22661	109.705	1.70748	0
1431	40897	0	0	3.08023	6.26779	0.65262	-0.757686	35.334	4.24953	0
1434	33003	0	0	14.5581	15.2108	-0.276065	-0.961139	52.6496	89.4258	0
1434	35049	0	0	14.5884	15.3161	0.278554	0.960421	3.2166	72.5386	0
1440	35941	0	0	19.84	2.53125	0.421634	0.906766	24.7578	3.52012	0
1440	39329	0	0	19.8008	2.4116	-0.195921	-0.98062	57.801	22.6788	0
1441	13468	0	0	6.77029	14.8945	0.648139	0.761522	10.9431	5.20168	0
1442	33575	0	0	10.6474	1.41442	-0.465324	0.88514	118.621	11.5931	0
1443	14259	0	0	3.64381	2.88876	-0.795059	-0.606533	42.4726	2.90497	0
1443	45318	0	0	3.70529	2.85973	0.0369234	-0.999318	10.873	3.81221	0
1444	24017	0	0	4.5748	5.58572	0.955297	-0.295648	52.3779	15.0715	0
1446	25436	0	0	14.0868	9.17613	-0.612592	-0.790399	225.093	87.7263	0
1446	31238	0	0	14.1499	9.16534	0.316703	-0.948525	192.812	8.25306	0
1446	52706	0	0	14.1187	9.29708	-0.142022	0.989863	408.302	54.3331	0
1447	29133	0	0	14.4533	15.4734	-0.493827	0.86956	165.742	268.977	0
1447	29530	0	0	14.4283	15.4014	-0.92611	-0.377253	-86.7384	188.651	0
1450	12500	0	0	10.2791	1.60967	0.312115	0.950044	190.98	9.4695	0
1450	51412	0	0	10.223	1.5922	-0.796276	0.604934	10.0798	3.17455	0
1452	33942	0	0	2.63971	11.402	0.373409	0.927667	1.42096	3.52707	0
1454	23545	0	0	20.8747	6.06306	-0.267485	0.963562	145.358	47.1868	0
1458	20341	0	0	26.7324	8.22441	0.741694	0.670738	53.4319	37.3879	0
1458	48834	0	0	26.6401	8.18363	-0.995374	-0.0960808	177.034	15.1539	0
1461	28038	0	0	3.88418	4.76384	-0.594415	0.804159	7.80893	17.3583	0
1461	41361	0	0	3.93193	4.65776	0.207775	-0.978177	20.3403	18.0057	0
1462	36350	0	0	6.62954	5.38927	0.950987	-0.309232	22.1165	8.5343	0
1464	16801	0	0	1.85797	12.429	-0.858906	-0.512134	34.3927	12.7754	0
1469	12268	0	0	4.38459	2.48252	-0.749682	0.661798	40.4727	6.16052	0
1470	11864	0	0	7.70163	3.94493	-0.719227	-0.694775	55.2675	1.53139	0
1470	18044	0	0	7.68668	4.00795	-0.955461	0.295117	17.6469	21.3102	0
1470	34921	0	0	7.8094	3.97487	0.974322	-0.225157	44.855	24.6666	0
1471	10635	0	0	15.3172	1.98646	-0.854125	-0.520067	56.3612	16.1229	0
1473	17339	0	0	11.1782	13.0227	0.621512	-0.783405	-27.6125	6.30085	0
1473	31459	0	0	11.0861	13.0483	-0.936181	-0.351519	132.092	24.4842	0
1474	13721	0	0	10.5983	3.0266	-0.667831	0.744313	75.7927	10.5082	0
1474	34483	0	0	10.574	2.96644	-0.997442	-0.0714831	37.6776	4.94447	0
1475	32163	0	0	10.4786	9.68693	-0.564239	0.825611	20.621	48.0706	0
1479	29458	0	0	8.44384	7.2509	0.679447	-0.733725	4.10134	2.65869	0
1479	33309	0	0	8.37533	7.23728	-0.346672	-0.937986	143.645	13.029	0
1479	42198	0	0	8.46269	7.31805	0.962261	0.272127	40.4677	10.5688	0
1480	35434	0	0	2.19859	6.10154	0.559288	-0.828973	0.869805	3.88199	0
1481	23538	0	0	8.91484	12.813	0.623848	-0.781545	0.473509	3.01634	0
1486	29090	0	0	25.9139	2.70799	-0.59523	-0.803556	5.98432	0.53364	0
1486	32412	0	0	25.8837	2.76944	-0.999802	0.0198859	41.9255	5.66131	0
1486	33739	0	0	25.9994	2.83027	0.55016	0.835059	37.7284	6.3024	0
1488	21019	0	0	9.49585	13.9494	-0.441695	-0.897165	109.006	28.2042	0
1488	48354	0	0	9.46365	13.9978	-0.998202	-0.0599366	134.231	33.7798	0
1489	37624	0	0	6.32785	8.25741	0.353182	0.935555	96.5889	31.2725	0
1491	32737	0	0	7.77448	7.78443	0.916934	0.39904	57.5508	18.2911	0
1492	19008	0	0	13.3828	5.63821	-0.92282	0.385233	40.9943	29.4172	0
1492	44018	0	0	13.4392	5.53691	-0.158165	-0.987413	178.212	54.3054	0
1492	47502	0	0	13.4741	5.67983	0.314868	0.949136	170.124	34.8626	0
1495	28400	0	0	26.5745	4.68256	0.310779	-0.950482	20.7131	7.98752	0
1497	24334	0	0	9.56155	9.78152	-0.748266	0.663399	-7.96261	11.7235	0
1497	34759	0	0	9.55495	9.72429	-0.880536	-0.473979	105.057	17.7204	0
1500	16440	0	0	26.7036	5.93593	-0.228377	0.973573	25.6997	9.17817	0
1500	29125	0	0	26.7688	5.86136	0.934304	-0.356476	52.6742	8.17338	0
1501	50849	0	0	3.29226	4.56435	-0.990625	0.136612	26.985	4.00363	0
1501	52673	0	0	3.34232	4.62023	-0.245036	0.969514	19.4583	1.05563	0
1503	11075	0	0	19.1599	1.73502	-0.782433	0.622735	161.78	0.855838	0
1504	12254	0	0	5.3887	2.15765	-0.640643	0.767839	39.8624	14.7725	0
1504	40474	0	0	5.36617	2.09564	-0.983772	-0.179423	-1.58589	2.64888	0
1506	46092	0	0	24.947	2.95057	-0.78691	0.617068	104.413	5.69905	0
1509	41824	0	0	10.3523	15.7901	0.641287	0.767301	61.863	17.472	0
1513	18955	0	0	4.71581	8.82222	-0.99918	0.0404923	58.691	12.4944	0
1521	17262	0	0	20.7148	4.60821	0.778029	-0.628228	267.54	26.6693	0
1523	22480	0	0	7.19302	15.6143	0.981856	-0.189628	14.2721	7.13878	0
1523	38126	0	0	7.10202	15.5753	-0.53887	-0.842389	20.1645	3.14807	0
1523	52281	0	0	7.17572	15.6688	0.692848	0.721083	8.80907	5.74701	0
1524	22634	0	0	10.8584	1.93863	0.9614	0.275155	20.6866	0.720584	0
1527	22024	0	0	16.0421	13.653	-0.461018	-0.887391	74.2503	12.5357	0
1527	25995	0	0	16.0428	13.7807	-0.451123	0.892462	402.627	62.1415	0
1527	36571	0	0	16.11	13.6539	0.485096	-0.874461	186.198	28.8686	0
1528	20270	0	0	3.75228	6.92095	0.809575	-0.587016	23.622	9.74441	0
1528	34977	0	0	3.63485	6.94221	-0.963995	-0.26592	35.1178	1.00581	0
1530	11077	0	0	23.7232	6.34866	-0.799949	-0.600068	4.30448	5.68087	0
1537	51680	0	0	10.2043	13.1074	-0.203529	-0.979069	166.585	84.2686	0
1538	25567	0	0	26.8305	8.57769	0.407473	0.913217	-4.47221	22.9399	0
1542	28257	0	0	21.3787	5.79416	-0.97692	-0.213605	63.5209	26.0863	0
1542	33206	0	0	21.4365	5.7484	0.0166913	-0.999861	95.7779	31.842	0
1551	27507	0	0	6.9723	7.43803	-0.799773	0.600303	16.8103	4.59895	0
1551	34696	0	0	7.06774	7.43757	0.805274	0.592903	238.325	15.8818	0
1551	50589	0	0	7.01438	7.34313	-0.0922939	-0.995732	110.035	26.3345	0
1552	17232	0	0	5.89962	8.42796	0.0554122	0.998464	46.8468	25.6111	0
1555	24445	0	0	2.62011	5.06203	-0.68584	0.727752	28.6016	2.48721	0
1555	25899	0	0	2.73362	5.02422	0.985188	0.171478	117.179	8.215	0
1556	35493	0	0	3.29621	6.23186	-0.911642	-0.410985	89.859	8.06656	0
1556	48537	0	0	3.36126	6.32336	0.088641	0.996064	55.1285	9.651	0
1563	21816	0	0	11.2569	2.08035	0.559149	0.829067	133.412	14.8441	0
1565	12528	0	0	9.96972	14.5563	0.973766	-0.22755	26.9932	30.8763	0
1568	31418	0	0	5.71496	12.0051	0.637059	0.770815	37.9213	13.1612	0
1568	50043	0	0	5.72596	11.911	0.797939	-0.602739	28.7637	27.2406	0
1568	51623	0	0	5.61966	11.9073	-0.754152	-0.6567	54.0115	22.8555	0
1572	24179	0	0	9.90459	1.1534	0.417563	0.908648	122.68	11.6079	0
1580	14190	0	0	15.8214	15.5413	0.939152	-0.343501	183.883	16.8424	0
1580	44390	0	0	15.6974	15.5349	-0.898827	-0.438304	49.3636	67.452	0
1581	16220	0	0	9.68717	15.4532	0.356069	0.93446	6.62368	20.5443	0
1583	21674	0	0	2.35387	10.1073	0.765263	-0.643718	6.42452	2.93759	0
1583	43449	0	0	2.26658	10.1728	-0.831636	0.555321	19.9132	9.87612	0
1583	49296	0	0	2.31496	10.1971	0.0534549	0.99857	-10.1025	3.61277	0
1584	17964	0	0	1.57022	14.875	-0.0477881	-0.998857	-2.79239	1.04287	0
1585	17942	0	0	6.84431	2.06831	0.787098	0.616828	10.7439	20.1113	0
1587	37948	0	0	16.1623	3.32965	0.986139	0.165919	41.56	26.6706	0
1587	45337	0	0	16.058	3.27969	-0.74735	-0.664431	0.231687	3.65714	0
1588	23161	0	0	5.09902	4.49322	-0.987292	-0.158917	49.233	8.2652	0
1588	26399	0	0	5.24156	4.50668	0.99959	0.0286339	91.6587	18.4182	0
1588	32164	0	0	5.21339	4.44758	0.606503	-0.795081	-6.77148	6.69371	0
1590	25536	0	0	7.4506	10.5543	0.971868	-0.235524	72.2882	27.1667	0
1590	47693	0	0	7.32389	10.526	-0.779326	-0.626619	132.415	25.5418	0
1591	16495	0	0	7.42595	4.14578	-0.718106	-0.695934	57.2648	12.0707	0
1591	27106	0	0	7.48006	4.13294	0.32842	-0.944532	35.9787	0.644413	0
1591	27383	0	0	7.51481	4.18081	0.999829	-0.0185073	15.6961	6.23671	0
1598	14028	0	0	6.6616	10.4447	-0.315131	0.949048	9.55571	1.49826	0
1598	17893	0	0	6.6181	10.3587	-0.951372	-0.308045	49.2095	10.7844	0
1598	34966	0	0	6.72555	10.4334	0.620253	0.784402	68.9642	15.9745	0
1598	42837	0	0	6.68849	10.3116	0.0780877	-0.996946	26.7008	9.49	0
1613	15544	0	0	5.82837	8.18122	-0.508196	-0.861242	65.2627	20.6989	0
1615	12948	0	0	5.64772	9.64654	0.958157	0.286242	70.2489	5.62139	0
1615	24945	0	0	5.5527	9.65893	-0.852789	0.522256	42.961	8.47704	0
1618	15281	0	0	18.7646	8.4629	-0.96755	-0.252681	81.1188	24.9507	0
1618	29976	0	0	18.7865	8.52067	-0.56027	0.82831	254.477	6.777	0
1619	42460	0	0	8.90291	7.72992	-0.210412	0.977613	69.2904	36.4248	0
1621	10162	0	0	23.7493	1.76704	0.965943	0.258754	12.1485	0.889127	0
1621	18297	0	0	23.6783	1.70162	-0.337191	-0.941436	1.53105	9.54059	0
1622	41395	0	0	11.6574	3.88358	-0.349572	0.93691	92.4393	22.0126	0
1624	11908	0	0	2.14884	7.35929	-0.558616	-0.829426	26.3195	1.43234	0
1644	50177	0	0	4.97911	13.3519	-0.700954	0.713206	5.75786	5.33427	0
1644	52097	0	0	5.0356	13.2657	0.37407	-0.9274	6.30988	9.75315	0
1654	15607	0	0	7.18815	6.37881	0.529344	-0.848407	36.7961	7.37145	0
1654	16104	0	0	7.18847	6.47602	0.53476	0.845004	51.2851	1.96182	0
1654	45011	0	0	7.10191	6.41416	-0.97264	-0.232316	38.3989	9.04736	0
1654	45556	0	0	7.12391	6.47389	-0.589462	0.807796	9.0363	1.95881	0
1657	17526	0	0	14.1669	3.63291	-0.838926	0.544246	103.212	19.4143	0
1662	10729	0	0	17.8417	7.28549	-0.930549	0.366168	48.3578	10.4562	0
1662	17066	0	0	17.9602	7.31395	0.662392	0.749158	67.0787	25.6525	0
1663	45378	0	0	23.6425	9.35909	0.459147	-0.88836	20.8051	26.1551	0
1666	24275	0	0	26.3996	8.92052	0.594857	0.803831	-3.25616	14.1025	0
1667	19604	0	0	24.6022	1.29207	-0.254656	0.967032	81.0791	10.3541	0
1667	23724	0	0	24.6886	1.18697	0.899343	-0.437243	45.443	7.80994	0
1667	25085	0	0	24.6106	1.14558	-0.14208	-0.989855	50.3292	4.51981	0
1667	51423	0	0	24.5566	1.18195	-0.863638	-0.504112	2.7571	3.44461	0
1673	19944	0	0	9.37238	15.3709	0.495948	0.868352	12.6473	12.0268	0
1675	27914	0	0	11.2354	5.86072	-0.250763	0.968049	95.6228	2.17358	0
1678	16092	0	0	3.10624	2.7929	0.155554	-0.987827	10.1396	0.430021	0
1680	12804	0	0	1.41882	7.3251	0.999355	0.0359204	81.7607	1.66892	0
1680	25080	0	0	1.38756	7.26811	0.503439	-0.864031	11.4975	1.24993	0
1680	29851	0	0	1.3874	7.37758	0.501394	0.865219	13.4267	9.43988	0
1683	10531	0	0	8.88781	12.2283	0.595371	-0.803451	-6.19675	14.0961	0
1683	13685	0	0	8.81773	12.3535	-0.373417	0.927664	27.4806	35.6917	0
1690	15133	0	0	26.5403	1.81084	0.910356	-0.413826	37.6841	4.33879	0
1692	15587	0	0	10.3889	2.23348	-0.672869	0.739762	40.901	20.3702	0
1692	29578	0	0	10.408	2.13381	-0.352533	-0.935799	145.375	2.61303	0
1692	41207	0	0	10.4499	2.24513	0.353055	0.935603	136.013	20.222	0
1695	26039	0	0	15.4558	9.45441	-0.96945	-0.24529	-6.23852	0.164009	0
1695	47433	0	0	15.5136	9.54501	-0.186315	0.98249	295.316	59.0441	0
1695	50446	0	0	15.5997	9.4578	0.979941	-0.199287	42.2202	18.564	0
1698	47420	0	0	3.42692	12.3495	0.550161	-0.835058	5.12411	0.33681	0
1700	12745	0	0	25.4111	4.87112	-0.994018	-0.109218	110.264	7.1248	0
1700	51034	0	0	25.5086	4.83139	0.634709	-0.772752	66.2742	3.16765	0
1703	21228	0	0	6.78849	2.58778	-0.61606	0.787699	29.7009	1.49814	0
1703	23394	0	0	6.77062	2.53492	-0.967696	-0.252118	38.3613	3.12081	0
1703	27816	0	0	6.87013	2.5407	0.990351	-0.138579	65.1735	17.794	0
1707	49891	0	0	3.51023	12.7411	0.489816	0.871826	6.49598	10.3911	0
1708	33255	0	0	11.4816	2.39618	0.612895	0.790165	125.046	4.05179	0
1708	36447	0	0	11.4168	2.40737	-0.312473	0.949926	160.181	11.2006	0
1710	13097	0	0	8.45627	5.44808	-0.7118	0.702382	20.5938	16.6238	0
1710	36895	0	0	8.55479	5.44536	0.749062	0.6625	88.1981	5.54219	0
1710	46485	0	0	8.45229	5.3578	-0.771486	-0.636246	98.2217	15.4431	0
1716	11769	0	0	26.0304	3.09247	0.42377	0.90577	32.1776	2.23527	0
1716	33739	0	0	26.0189	2.95435	0.267819	-0.963469	37.211	6.7737	0
1719	25881	0	0	12.5782	13.1167	0.965977	-0.258629	-33.5803	24.0328	0
1719	36377	0	0	12.5419	13.1783	0.241104	0.970499	382.754	34.1299	0
1719	42676	0	0	12.4881	13.1021	-0.833722	-0.552184	399.451	208.223	0
1725	33093	0	0	17.5319	12.3065	0.221917	-0.975066	78.6612	71.7426	0
1725	41012	0	0	17.5308	12.4108	0.202379	0.979307	50.9946	47.4648	0
1725	46808	0	0	17.5734	12.3585	0.999999	-0.00108189	90.8718	47.0572	0
1727	17691	0	0	2.67748	2.51942	-0.6992	-0.714926	57.3426	3.95879	0
1727	32860	0	0	2.76559	2.56978	0.970875	0.239588	35.7256	4.14291	0
1731	38521	0	0	1.84546	14.7053	0.126358	0.991985	-3.10549	1.65318	0
1731	38713	0	0	1.77815	14.6448	-0.999812	-0.0193644	24.3945	2.44729	0
1733	41009	0	0	7.34787	13.7344	-0.727676	0.685921	7.4825	10.5452	0
1736	32517	0	0	24.838	4.94039	-0.245844	-0.969309	18.4257	0.360468	0
1737	39694	0	0	26.3818	4.69879	-0.999852	0.0171881	93.8246	11.2462	0
1738	44041	0	0	20.5974	9.81366	-0.960071	0.279756	156.274	22.0409	0
1741	17076	0	0	26.0952	2.11001	0.99361	0.112864	38.5605	3.46094	0
1742	46992	0	0	13.4158	9.11933	-0.997954	-0.0639339	-20.9592	0.598839	0
1748	36150	0	0	18.6619	1.77946	-0.993999	-0.109393	40.6384	28.6836	0
1748	40288	0	0	18.7352	1.83516	0.371944	0.928255	57.9383	44.1056	0
1748	49096	0	0	18.7538	1.748	0.718533	-0.695493	110.764	23.9599	0
1750	12401	0	0	2.84044	13.4523	0.997803	-0.0662434	15.781	0.665957	0
1751	24884	0	0	14.0853	11.3763	-0.340194	0.940355	235.187	17.9328	0
1751	28957	0	0	14.1217	11.2613	0.262999	-0.964796	445.461	104.659	0
1755	11896	0	0	6.43945	8.76779	-0.779473	-0.626436	110.046	5.40039	0
1761	37196	0	0	21.8071	4.11441	0.869432	0.494053	70.0594	47.2444	0
1761	47227	0	0	21.7122	4.14272	-0.457844	0.889032	81.3381	16.2566	0
1764	18310	0	0	12.1814	13.3173	0.751219	-0.660053	2.97692	28.4496	0
1764	34415	0	0	12.1863	13.3844	0.839744	0.542982	289.181	135.332	0
1764	36060	0	0	12.1153	13.3039	-0.433749	-0.901034	459.962	18.5434	0
1772	18633	0	0	15.1526	9.36761	-0.432774	0.901502	385.566	66.18	0
1773	12872	0	0	11.091	6.75827	-0.801436	0.59808	9.43554	14.0594	0
1773	52213	0	0	11.1726	6.76808	0.636184	0.771538	238.766	42.6438	0
1775	34241	0	0	2.39002	8.47601	0.852209	-0.523201	55.6678	14.8833	0
1775	48902	0	0	2.27822	8.46319	-0.711516	-0.702669	24.5275	0.210309	0
1776	12660	0	0	26.6503	2.01371	0.813314	-0.581826	28.9332	3.50324	0
1776	27956	0	0	26.5942	1.99331	-0.249993	-0.968248	10.4488	0.252948	0
1776	50011	0	0	26.6248	2.09419	0.32838	0.944546	27.9652	1.0123	0
1779	10991	0	0	15.1039	1.53351	0.475006	-0.879982	145.682	23.3273	0
1779	22079	0	0	15.0716	1.62875	-0.157979	0.987443	151.62	5.49145	0
1779	42289	0	0	15.0512	1.53607	-0.558341	-0.829612	113.255	6.86397	0
1780	33569	0	0	7.81891	9.52156	0.178401	0.983958	81.2577	16.7944	0
1784	35597	0	0	18.4428	7.62407	-0.998899	-0.0469026	64.021	4.47782	0
1784	42170	0	0	18.513	7.68617	0.16749	0.985874	235.479	42.7927	0
1790	20835	0	0	4.50425	5.88329	-0.812691	0.582695	61.5516	18.506	0
1790	44299	0	0	4.59388	5.84085	0.965752	-0.259466	42.2816	14.5541	0
1792	15570	0	0	8.68308	11.4951	0.79008	-0.613004	13.2558	0.659465	0
1793	31961	0	0	21.841	1.44168	0.0302394	0.999543	44.7493	7.35313	0
1793	38670	0	0	21.8914	1.4118	0.862081	0.50677	1.58216	1.15889	0
1799	20457	0	0	13.231	11.2637	-0.617757	-0.786369	687.656	212.695	0
1799	33714	0	0	13.3022	11.3916	0.342962	0.939349	528.266	53.9014	0
1800	22161	0	0	8.10922	11.2202	0.367416	0.930057	133.2	31.2312	0
1800	38507	0	0	8.03608	11.109	-0.708654	-0.705556	185.013	1.89978	0
1805	12913	0	0	18.2854	3.47198	-0.933948	0.357409	127.008	24.5583	0
1805	21495	0	0	18.2927	3.40668	-0.830351	-0.55724	12.7613	2.37278	0
1805	44294	0	0	18.4234	3.44593	0.999972	-0.00750584	-4.22046	9.07589	0
1810	18460	0	0	4.43002	12.1854	-0.466286	0.884634	15.3447	25.9101	0
1814	10278	0	0	6.67774	12.825	-0.749733	-0.661741	14.3917	3.06945	0
1814	12938	0	0	6.71288	12.9402	-0.253317	0.967383	10.4215	10.8041	0
1814	43304	0	0	6.80138	12.8683	0.998761	-0.0497646	80.2106	15.2079	0
1816	18646	0	0	6.9788	2.14208	0.365485	-0.930817	64.0274	20.5418	0
1816	44327	0	0	6.92245	2.2518	-0.543601	0.839344	49.6028	3.51335	0
1817	39469	0	0	2.09225	12.6626	0.875008	-0.484108	32.5781	7.57058	0
1821	20500	0	0	7.32896	9.65941	-0.448292	-0.893887	18.1005	12.4059	0
1821	30319	0	0	7.30911	9.76061	-0.752707	0.658356	-1.26541	5.58919	0
1821	43903	0	0	7.42335	9.71602	0.999674	-0.025514	21.5226	16.2137	0
1822	17527	0	0	16.8503	8.72509	0.63215	-0.774846	247.998	21.3346	0
1822	51058	0	0	16.7728	8.80099	-0.787916	0.615783	282.605	94.1943	0
1824	11559	0	0	11.2987	12.7946	0.0919224	-0.995766	37.6219	34.9355	0
1824	19255	0	0	11.3608	12.8871	0.956414	0.292014	-3.56873	55.6192	0
1834	37745	0	0	2.1752	6.93588	0.674347	-0.738415	27.9383	7.78356	0
1834	41596	0	0	2.12518	7.04952	-0.089338	0.996001	1.73285	4.04378	0
1834	45505	0	0	2.0754	6.94954	-0.848474	-0.529238	3.53343	1.01738	0
1835	19841	0	0	3.63157	13.8774	0.376172	0.92655	1.5868	1.82416	0
1837	16078	0	0	12.9315	15.2489	0.998998	0.0447519	684.004	166.442	0
1844	30996	0	0	4.12263	5.398	-0.281429	-0.959582	1.90629	6.44648	0
1844	39926	0	0	4.08348	5.44146	-0.983481	-0.181012	87.1793	0.176028	0
1847	20643	0	0	5.58907	14.0396	0.119138	0.992878	-3.74933	0.237686	0
1848	12025	0	0	15.0009	8.57156	0.861665	-0.507478	58.1048	81.74	0
1849	19323	0	0	13.9192	7.66714	-0.276103	0.961128	157.647	22.0332	0
1849	38605	0	0	13.9867	7.65316	0.63547	0.772126	2.37308	20.0149	0
1850	11079	0	0	16.2619	12.4117	-0.994133	0.108163	212.671	60.2662	0
1856	37207	0	0	14.7286	11.403	-0.272904	0.962041	599.871	8.92923	0
1861	40961	0	0	24.2177	9.13647	-0.672075	-0.740483	5.132	13.0455	0
1864	10926	0	0	12.0225	11.4689	0.149711	-0.98873	385.9	72.493	0
1864	38856	0	0	12.072	11.5139	0.970222	-0.242218	-11.0231	111.335	0
1865	10663	0	0	16.0023	14.8091	0.264831	-0.964295	63.0991	7.10004	0
1865	45742	0	0	15.938	14.8234	-0.651073	-0.759015	2.31092	33.9359	0
1870	45117	0	0	4.78609	14.8716	0.920779	0.390085	9.30081	4.6231	0
1872	46445	0	0	17.552	3.79719	-0.228501	0.973544	265.593	30.9636	0
1873	13214	0	0	9.42547	4.11267	0.882473	0.470362	38.1995	14.5701	0
1874	21000	0	0	20.49	1.23403	-0.930606	0.366022	24.5294	7.84173	0
1874	25138	0	0	20.5414	1.27264	-0.0933547	0.995633	115.436	12.3221	0
1880	32786	0	0	3.53847	15.458	0.60726	-0.794503	4.06283	2.07102	0
1881	29562	0	0	19.421	9.2803	0.882615	-0.470097	92.3899	17.0988	0
1882	40244	0	0	19.8874	2.99142	-0.849755	0.527178	51.1476	31.2905	0
1883	33335	0	0	22.8966	4.33135	-0.975216	0.221254	106.728	25.538	0
1883	46257	0	0	22.9639	4.38633	-0.0212479	0.999774	30.9346	26.795	0
1885	17367	0	0	12.2606	5.6411	-0.999996	0.00298599	28.134	18.6326	0
1885	23909	0	0	12.2923	5.58014	-0.570998	-0.820952	118.487	1.41744	0
1887	51451	0	0	20.6707	10.3575	0.829605	-0.55835	83.2963	0.0674946	0
1888	29818	0	0	7.45123	13.624	-0.719908	-0.694069	17.4048	9.97483	0
1899	30430	0	0	17.7763	10.0268	0.315355	-0.948974	222.178	0.616325	0
1899	47165	0	0	17.709	10.0404	-0.660893	-0.75048	104.442	13.2119	0
1900	17945	0	0	12.5286	12.5891	-0.676542	0.736404	-26.2859	20.1423	0
1900	38586	0	0	12.5746	12.4912	0.134624	-0.990897	448.347	118.223	0
1900	48776	0	0	12.5128	12.5307	-0.956101	-0.293039	148.142	47.4692	0
1903	20530	0	0	7.96416	10.8864	-0.690657	0.723182	27.9434	24.8507	0
1903	51281	0	0	8.05185	10.8458	0.998214	-0.0597434	16.8942	12.649	0
1904	36603	0	0	2.82864	5.32573	0.635721	-0.771919	29.6224	2.39134	0
1907	28829	0	0	6.8496	12.4634	-0.580731	0.814095	2.57831	1.12415	0
1907	52612	0	0	6.81902	12.405	-0.999889	0.0148693	61.3003	8.50672	0
1909	21045	0	0	12.58	11.1129	-0.626735	-0.779233	259.201	56.1935	0
1915	11181	0	0	9.63123	14.7208	0.94951	-0.313737	29.6047	22.8236	0
1918	33513	0	0	1.91273	1.33355	-0.996662	0.0816345	28.5591	1.18732	0
1920	23502	0	0	13.498	7.73316	0.937434	0.348162	-2.47255	31.7378	0
1920	34137	0	0	13.3703	7.73421	-0.931528	0.363669	-5.8857	16.1557	0
1926	13353	0	0	8.41494	13.6425	-0.807188	0.590294	5.95137	6.66183	0
1926	46508	0	0	8.49187	13.6643	0.376956	0.926231	16.9591	27.3139	0
1926	48610	0	0	8.52171	13.5686	0.836402	-0.548117	5.10526	21.1078	0
1928	18511	0	0	26.4551	2.38262	-0.866781	-0.498689	33.3829	4.73496	0
1929	19459	0	0	9.2559	9.54873	0.987042	0.160462	117.357	37.8074	0
1929	23792	0	0	9.22758	9.47872	0.59671	-0.802457	23.9295	35.0326	0
1929	44204	0	0	9.14532	9.59849	-0.534787	0.844987	37.4248	0.859317	0
1932	19823	0	0	15.0386	13.6867	0.99404	-0.109017	234.445	103.281	0
1932	41184	0	0	14.932	13.6445	-0.650599	-0.759421	297.281	165.817	0
1933	12817	0	0	6.44263	8.94816	-0.274934	-0.961463	19.8636	5.8353	0
1933	50873	0	0	6.39845	9.05642	-0.869761	0.493473	33.948	6.09191	0
1937	17570	0	0	13.1097	6.22031	-0.90275	0.430166	-2.74174	46.2365	0
1938	21336	0	0	14.3263	10.7664	-0.484044	-0.875044	479.79	222.622	0
1938	40009	0	0	14.4208	10.8536	0.91108	0.41223	65.7661	33.5022	0
1942	16966	0	0	2.6808	14.9466	-0.749266	0.66227	8.56724	2.07191	0
1944	16795	0	0	2.89232	7.3244	0.48878	0.872407	21.6735	1.72251	0
1944	25300	0	0	2.92961	7.26427	0.998775	0.0494835	75.9649	14.0359	0
1944	48157	0	0	2.80131	7.21294	-0.757119	-0.653278	88.3207	26.6419	0
1948	32605	0	0	25.3888	9.14587	-0.939246	0.343245	96.1436	19.5202	0
1951	43209	0	0	15.7881	11.6987	0.316743	0.948511	369.84	156.084	0
1951	52553	0	0	15.8225	11.5817	0.779617	-0.626257	238	126.184	0
1954	11664	0	0	12.62	15.5536	-0.775448	-0.631412	557.939	102.002	0
1954	39609	0	0	12.7092	15.5331	0.42334	-0.905971	10.692	18.8553	0
1957	37163	0	0	3.92875	12.0226	-0.576514	-0.817087	1.15874	0.862627	0
1957	41449	0	0	3.99145	12.0195	0.491198	-0.871048	7.96281	4.26387	0
1957	42447	0	0	3.93802	12.1239	-0.418823	0.908068	8.9159	4.32173	0
1960	35559	0	0	14.1056	2.40461	0.270598	0.962692	31.3006	6.63974	0
1964	21362	0	0	8.83902	14.2066	0.976311	-0.21637	31.9926	22.3425	0
1964	47890	0	0	8.75418	14.2534	-0.703614	0.710583	-0.681395	4.72977	0
1967	15848	0	0	1.57645	4.01892	0.342207	-0.939625	12.165	3.93783	0
1967	37846	0	0	1.51335	4.03141	-0.674942	-0.737871	40.6737	8.91127	0
1969	12548	0	0	8.00764	3.63943	0.594769	-0.803897	37.197	0.841297	0
1969	47019	0	0	7.94369	3.6319	-0.392173	-0.919892	58.2368	4.49195	0
1981	10639	0	0	9.14447	8.44347	0.920554	0.390616	91.8659	21.5009	0
1981	50490	0	0	9.11285	8.36661	0.380102	-0.924945	139.72	32.9068	0
1986	35927	0	0	10.4882	12.0504	0.39478	-0.918776	35.2977	5.26619	0
1987	33545	0	0	7.03076	2.90535	-0.0995988	-0.995028	99.352	5.06011	0
1987	52095	0	0	6.99139	3.02864	-0.657704	0.753276	39.6065	1.45342	0
1989	41284	0	0	11.9398	6.9087	0.746296	-0.665614	74.1046	29.8141	0
1989	42127	0	0	11.9088	7.0094	0.242831	0.970069	250.137	4.85951	0
1989	42133	0	0	11.8786	6.89005	-0.247358	-0.968924	196.301	1.90129	0
1992	16267	0	0	16.9484	8.33547	-0.952782	-0.303655	36.0548	34.3788	0
1992	16901	0	0	17.0174	8.41343	0.185597	0.982626	74.504	42.4766	0
1992	35342	0	0	17.0666	8.35042	0.998384	-0.0568192	160.457	102.969	0
1993	15422	0	0	18.0161	8.92214	-0.598848	0.800862	288.753	28.4212	0
1997	22666	0	0	8.21025	13.2594	-0.713343	-0.700815	92.3019	15.4581	0
1997	36246	0	0	8.22742	13.355	-0.424217	0.90556	5.75136	10.456	0
1999	21859	0	0	7.72204	13.8062	0.655224	0.755435	50.7579	9.65675	0
2003	30676	0	0	26.8828	2.4705	0.744635	0.667472	36.6709	3.02152	0
2005	27501	0	0	26.4689	4.00984	0.88923	0.457461	7.88071	0.418172	0
2008	27511	0	0	7.06933	12.792	-0.999891	-0.0147317	80.2126	3.98152	0
2008	51246	0	0	7.16901	12.8166	0.892046	0.451945	111.127	0.483196	0
2013	23701	0	0	6.53373	14.0123	-0.0975025	-0.995235	3.25279	0.909011	0
2013	27376	0	0	6.59687	14.105	0.890684	0.454622	38.7669	2.88119	0
2013	49880	0	0	6.49025	14.1161	-0.777688	0.628651	4.04249	1.56668	0
2017	27533	0	0	10.9357	4.48443	-0.852949	0.521995	76.4446	8.16684	0
2018	21555	0	0	12.7906	6.28913	0.163914	-0.986475	217.245	23.951	0
2018	41534	0	0	12.8441	6.33386	0.942454	-0.334336	12.2799	0.219686	0
2022	27738	0	0	3.71021	4.51315	-0.975767	0.218814	35.4767	2.04058	0
2023	15019	0	0	16.5891	6.29149	-0.688584	0.725156	197.775	33.9563	0
2025	25735	0	0	12.2047	14.3782	0.998433	-0.0559619	46.4779	161.434	0
2031	15102	0	0	1.30034	12.6977	-0.715332	0.698785	17.1932	8.92231	0
2035	27322	0	0	11.2609	5.591	0.864937	0.501881	20.3886	11.5589	0
2037	24134	0	0	4.00803	13.0036	-0.498571	0.866849	-2.41928	2.21099	0
2037	37179	0	0	4.06537	12.999	0.631611	0.775285	1.57195	6.84375	0
2038	48680	0	0	19.3374	4.34454	-0.886858	-0.462043	74.6868	11.5482	0
2040	26658	0	0	4.51708	15.6841	0.99998	-0.00630015	26.6541	0.0825668	0
2040	40296	0	0	4.48279	15.6259	0.490292	-0.871558	2.70047	2.5112	0
2042	21363	0	0	23.3648	3.78549	0.993998	-0.109397	70.8314	7.438	0
2042	43200	0	0	23.2913	3.84701	-0.283021	0.959114	32.4363	12.8847	0
2044	13241	0	0	14.4722	13.5299	0.996002	-0.0893311	-10.4412	92.7502	0
2044	31969	0	0	14.3637	13.481	-0.592515	-0.805559	276.946	99.8414	0
2046	14295	0	0	13.5677	3.23876	0.804414	0.594069	106.203	20.5228	0
2046	51581	0	0	13.5781	3.17507	0.951231	-0.30848	14.307	4.65853	0
2049	14366	0	0	3.49912	6.76679	-0.929637	-0.368476	97.4855	2.94822	0
2049	34977	0	0	3.57087	6.86439	0.0743507	0.997232	11.2732	1.98338	0
2049	51840	0	0	3.63379	6.81434	0.954897	0.296937	115.887	7.83014	0
2053	16941	0	0	26.1107	4.00584	-0.995455	-0.0952291	76.6324	5.63901	0
2053	23663	0	0	26.1379	4.07024	-0.626153	0.779701	21.6705	2.7961	0
2053	43575	0	0	26.2078	4.08249	0.323332	0.946286	30.7485	4.58212	0
2054	24000	0	0	20.8615	1.19704	-0.587587	-0.809161	25.2184	20.8221	0
2055	13182	0	0	21.2058	2.47152	0.462421	-0.886661	71.1563	4.11503	0
2055	31278	0	0	21.1227	2.58497	-0.705983	0.708229	85.4613	6.89387	0
2056	24860	0	0	24.7003	4.28117	-0.982096	-0.188382	60.2599	18.8306	0
2056	25279	0	0	24.7596	4.22638	-0.110167	-0.993913	39.2601	0.862326	0
2056	49769	0	0	24.738	4.35545	-0.427827	0.903861	112.587	25.0762	0
2056	50651	0	0	24.8221	4.25387	0.80758	-0.589758	136.765	6.6873	0
2057	19575	0	0	22.8828	3.37246	0.859087	0.511829	46.6692	10.4233	0
2057	26646	0	0	22.785	3.33614	-0.984867	-0.173314	50.7906	0.743812	0
2057	39059	0	0	22.8154	3.39354	-0.412711	0.910862	142.111	4.06901	0
2059	14054	0	0	4.82856	1.3366	0.352374	-0.935859	19.1358	1.05071	0
2059	17677	0	0	4.76097	1.35144	-0.711181	-0.703008	101.157	6.06043	0
2063	30634	0	0	12.4105	1.11213	0.0796316	0.996824	89.2455	2.90395	0
2066	16139	0	0	24.2778	9.57427	0.693201	0.720745	27.5954	4.49714	0
2066	45963	0	0	24.2306	9.45919	-0.0129344	-0.999916	-24.8199	8.95211	0
2067	24132	0	0	1.8864	13.4881	-0.575302	0.817941	7.96926	13.3105	0
2067	42367	0	0	1.85464	13.4304	-0.99893	0.0462399	21.5072	6.27985	0
2070	45380	0	0	10.8519	3.7619	-0.13789	0.990447	150.967	35.9012	0
2075	25744	0	0	1.09256	5.75053	0.963405	-0.268051	66.143	8.77086	0
2079	33227	0	0	13.6286	5.5258	-0.982133	0.188188	-25.8531	13.4727	0
2080	15029	0	0	16.7494	9.78325	0.957003	-0.290077	105.752	66.8081	0
2080	20091	0	0	16.7215	9.85533	0.512688	0.858575	93.2149	72.7936	0
2080	28422	0	0	16.688	9.73873	-0.0212115	-0.999775	251.157	96.9472	0
2080	49457	0	0	16.6377	9.83705	-0.82311	0.567881	261.478	99.5223	0
2081	29997	0	0	14.2149	13.5039	-0.687497	-0.726188	96.4285	208.259	0
2081	31969	0	0	14.2924	13.4896	0.381913	-0.924198	800.808	22.5674	0
2082	17547	0	0	15.0048	12.7085	-0.394919	-0.918716	615.948	573.581	1
2082	20047	0	0	15.099	12.7587	0.982888	-0.184206	-186.53	329.452	1
2082	49787	0	0	15.0115	12.8365	-0.297795	0.95463	462.501	24.4503	0
2084	25789	0	0	11.2412	2.40476	0.899648	-0.436617	32.1247	41.5553	0
2085	10508	0	0	16.2268	4.6269	-0.293081	-0.956088	88.0949	47.4483	0
2085	33487	0	0	16.2905	4.6406	0.659229	-0.751942	160.517	33.3828	0
2088	44557	0	0	2.70511	9.40546	0.959591	0.281397	78.8939	6.7832	0
2088	45456	0	0	2.59217	9.40625	-0.955549	0.294833	94.0638	12.3471	0
2090	17064	0	0	8.56535	6.29312	0.3038	-0.952736	104.159	21.5074	0
2090	23591	0	0	8.57359	6.42627	0.419007	0.907983	154.292	7.26339	0
2094	47569	0	0	22.2103	6.39901	0.994015	0.10924	13.09	1.56204	0
2097	13926	0	0	16.9054	7.74679	-0.983127	-0.182922	1.99868	24.6101	0
2097	23728	0	0	17.0518	7.77273	0.986149	0.16586	47.6186	49.4146	0
2097	52191	0	0	16.9215	7.80809	-0.767182	0.641429	267.86	71.4614	0
2097	52670	0	0	16.9952	7.68793	0.224974	-0.974365	327.874	55.0094	0
2099	15691	0	0	16.5467	9.34685	-0.343601	0.939116	500.058	32.2614	0
2100	28063	0	0	20.857	7.65774	-0.853691	-0.520779	21.1572	12.8148	0
2100	29739	0	0	20.9365	7.76169	0.278458	0.960448	54.1251	36.4927	0
2101	10733	0	0	17.7806	2.46093	0.457994	-0.888955	255.393	21.3776	0
2101	48993	0	0	17.7028	2.51331	-0.995898	0.0904851	18.2811	21.4815	0
2103	39891	0	0	8.16751	1.75314	-0.519578	0.854423	0.0883233	6.66753	0
2103	44119	0	0	8.23927	1.75195	0.547622	0.836726	33.3697	6.47575	0
2107	32529	0	0	24.5865	9.46315	0.992432	-0.122795	66.7504	11.2765	0
2108	34252	0	0	11.7766	6.27185	0.6115	-0.791244	122.347	42.8292	0
2108	49154	0	0	11.7556	6.38819	0.296116	0.955152	170.261	8.51852	0
2112	16145	0	0	26.8159	5.3973	-0.768862	-0.639415	16.8739	6.971	0
2112	28762	0	0	26.8729	5.37792	0.220034	-0.975492	1.08227	9.11659	0
2119	11494	0	0	9.78349	11.1741	-0.988489	-0.15129	43.4568	1.19072	0
2119	14082	0	0	9.8038	11.2343	-0.695771	0.718264	27.341	11.1053	0
2119	32156	0	0	9.82094	11.1227	-0.447976	-0.894045	123.882	10.5073	0
2124	24392	0	0	14.5602	6.45761	0.708818	0.705391	-9.67285	10.4821	0
2124	36020	0	0	14.4698	6.43219	-0.972563	0.23264	-5.25176	15.3397	0
2127	20756	0	0	16.4844	7.58496	-0.908152	-0.41864	77.4885	0.293199	0
2133	13778	0	0	19.2221	11.6433	0.933607	-0.3583	147.672	43.6178	0
2133	17330	0	0	19.1063	11.7055	-0.814553	0.580089	128.838	3.08027	0
2133	33226	0	0	19.161	11.7333	0.011329	0.999936	86.7229	15.3243	0
2133	43540	0	0	19.1465	11.6022	-0.207387	-0.978259	83.6898	20.0692	0
2142	10786	0	0	3.90005	10.0568	-0.991612	-0.129254	32.1591	5.19767	0
2142	16374	0	0	3.99887	10.1325	0.383721	0.923449	36.169	0.192944	0
2142	30065	0	0	4.0414	10.0505	0.975932	-0.218075	48.167	15.979	0
2142	46815	0	0	3.93742	10.1295	-0.471545	0.881842	0.872962	2.0981	0
2143	37350	0	0	6.25461	1.75874	-0.229049	-0.973415	104.597	1.1189	0
2147	19728	0	0	14.9301	12.4398	-0.829319	0.558776	525.963	120.322	0
2147	45693	0	0	15.0341	12.3545	0.709615	-0.70459	543.568	42.646	0
2149	10754	0	0	16.8902	9.43973	-0.246402	0.969168	228.6	67.345	0
2149	18217	0	0	16.9475	9.36628	0.880474	-0.474094	193.172	47.3019	0
2152	12178	0	0	26.5559	3.84789	0.767222	-0.641381	38.7284	7.64214	0
2153	32745	0	0	12.0973	2.53358	-0.993217	0.116275	-7.46764	23.8658	0
2162	20014	0	0	15.1104	12.5223	-0.999945	-0.010485	88.323	11.6849	0
2162	31072	0	0	15.229	12.4796	0.763408	-0.645917	270.893	0.761835	0
2167	14130	0	0	4.25036	10.0724	0.907861	0.419272	42.1005	5.7775	0
2167	43419	0	0	4.17194	10.0947	-0.550823	0.834622	-7.83909	3.51786	0
2167	49437	0	0	4.24432	10.0173	0.795709	-0.605678	7.49048	0.21424	0
2168	35693	0	0	11.9124	9.03744	-0.593487	0.804844	178.025	66.9546	0
2169	22060	0	0	5.5487	3.42561	-0.980674	-0.19565	91.2399	16.6384	0
2170	45372	0	0	1.7394	14.954	0.781442	-0.623978	20.6939	6.21079	0
2173	22716	0	0	23.3283	5.55663	-0.360969	0.932578	17.9463	18.0192	0
2173	41282	0	0	23.2888	5.49639	-0.999208	-0.039793	38.5981	14.7513	0
2175	14629	0	0	9.79312	12.9364	-0.975887	-0.218276	162.759	54.0231	0
2178	26314	0	0	10.8222	8.45995	-0.271513	-0.962435	231.218	2.33558	0
2181	40845	0	0	26.49	7.55569	-0.48848	-0.872575	4.86182	8.1107	0
2181	41366	0	0	26.5701	7.61086	0.989324	0.145733	39.3638	8.14656	0
2182	36172	0	0	18.5463	8.79365	-0.283811	-0.95888	58.517	46.4775	0
2182	48012	0	0	18.51	8.83925	-0.998014	-0.0629868	123.173	56.4214	0
2184	20686	0	0	25.8505	6.56849	-0.124882	-0.992172	-7.88373	11.1693	0
2184	50195	0	0	25.9098	6.67762	0.763787	0.645469	10.6492	29.8184	0
2185	44100	0	0	22.7392	3.81488	0.880859	0.473378	-10.0618	9.56054	0
2186	13332	0	0	17.6685	4.52356	-0.422036	-0.906579	246.019	53.5302	0
2186	14186	0	0	17.6483	4.63309	-0.716161	0.697936	123.679	25.6134	0
2186	39170	0	0	17.7651	4.57774	0.993661	-0.112417	99.9929	32.214	0
2186	47536	0	0	17.7134	4.65174	0.237096	0.971486	186.132	14.2819	0
2188	52204	0	0	9.23662	4.93161	-0.97467	-0.223646	30.332	20.6241	0
2189	23277	0	0	13.6483	1.08368	-0.984581	-0.174927	13.984	6.29982	0
2190	24564	0	0	16.7744	1.15606	0.880305	0.474408	113.169	13.5902	0
2190	39158	0	0	16.6798	1.14131	-0.982973	0.183748	64.9044	4.85726	0
2197	35797	0	0	6.64124	6.98752	-0.911697	-0.410862	130.614	18.1621	0
2197	36388	0	0	6.76947	6.98256	0.877442	-0.479682	23.7395	0.895883	0
2198	49158	0	0	4.91894	11.6168	0.438661	-0.898652	5.58815	0.437632	0
2201	22238	0	0	9.87038	6.83794	-0.18391	0.982943	121.417	36.2237	0
2207	21342	0	0	14.2674	7.9276	-0.783824	-0.620983	-10.0415	18.3955	0
2213	34846	0	0	19.9361	5.24395	-0.663808	0.747903	161.965	13.021	0
2215	18015	0	0	13.9634	5.70863	0.394359	0.918957	74.4031	31.686	0
2216	17238	0	0	17.0373	12.6832	-0.836531	-0.547919	18.5756	63.6807	0
2216	49258	0	0	17.0842	12.7767	-0.0602956	0.998181	321.344	102.724	0
2217	42930	0	0	21.5721	8.04956	0.776032	0.630694	49.197	41.5539	0
2232	13356	0	0	6.13388	14.1387	0.641905	-0.766784	23.6968	4.56695	0
2232	49767	0	0	6.15207	14.1903	0.980625	0.195897	15.677	5.28037	0
2234	10864	0	0	14.8271	9.46392	-0.843758	-0.536724	30.1799	15.392	0
2234	32447	0	0	14.8238	9.52883	-0.894918	0.44623	24.0937	22.2687	0
[truncated: 44,073 more rows]
