# Supplementary material for: Study on stability analysis of soil nail reinforced slopes under loading based on the discrete element method
Source: PLoS One. 2026 May 26;21(5):e0350163. doi: 10.1371/journal.pone.0350163 (PMC13210361; doi:10.1371/journal.pone.0350163)
Supplement: S1 File — (ZIP) [file pone.0350163.s001.zip › DATA in PFC/0.2_14_20000__measure.txt]

id	cx	cy	mradius	sxx	syy	sxy	s1	s3	angle_deg	porosity	strain_x	strain_y
1	15.7	15.35	0.63	-1637.69	-152.99	342.115	-77.9504	-1712.73	77.6286	0.180081	5.79056e-07	1.30826e-08
2	14.44	15.098	0.63	-4158.55	-6787.99	1834.69	-3216.15	-7730.39	27.1875	0.155323	5.78414e-07	6.87461e-07
3	13.18	14.846	0.63	-2487.45	-6197.26	-1742.61	-1797.29	-6887.42	-21.6061	0.171753	-9.61131e-07	1.82439e-07
4	17	14	0.63	-788.207	-653.564	260.503	-451.824	-989.947	52.245	0.197786	-1.19496e-06	1.37578e-09
5	15.74	13.748	0.63	-1791.09	-2665.02	678.533	-1421	-3035.11	28.6095	0.17022	-2.9078e-08	3.77258e-07
6	14.48	13.496	0.63	-1154.92	-4736.15	434.266	-1103.02	-4788.05	6.81618	0.195831	-1.95689e-07	4.21458e-07
7	18.4	12.6	0.63	-831.356	-550.826	250.737	-403.788	-978.395	59.6116	0.177844	-4.48716e-07	6.91734e-07
8	17.14	12.348	0.63	-1275.7	-1413.5	414.579	-924.335	-1764.86	40.2821	0.201179	6.32038e-07	4.40886e-07
9	15.88	12.096	0.63	-1028.07	-2335.95	407.166	-911.674	-2452.35	15.954	0.187881	1.24495e-07	-3.54126e-07
10	19.8	11.2	0.63	-640.391	-539.02	213.63	-370.145	-809.266	51.6735	0.195009	-1.69212e-06	-6.04029e-08
11	18.54	10.948	0.63	-778.213	-961.899	236.792	-616.076	-1124.03	34.4003	0.190366	6.35498e-07	-1.27064e-06
12	17.28	10.696	0.63	-1141.88	-1576.8	434.34	-873.604	-1845.08	31.7022	0.175267	-2.25874e-07	3.87472e-08
13	21	9.75	0.63	-940.023	-505.956	194.264	-431.713	-1014.27	69.0843	0.191295	3.78258e-07	-7.94724e-07
14	19.74	9.498	0.63	-865.146	-765.172	255.12	-555.188	-1075.13	50.5429	0.164245	-1.90846e-07	-2.11633e-07
15	18.48	9.246	0.63	-821.631	-1148.89	322.289	-623.813	-1346.71	31.5413	0.166515	1.44517e-07	-8.82183e-07
16	22.5	9.3	0.63	-876.258	-187.26	135.396	-161.608	-901.91	79.272	0.19477	-9.07321e-07	-9.37665e-08
