# Supplementary material for: Study on stability analysis of soil nail reinforced slopes under loading based on the discrete element method
Source: PLoS One. 2026 May 26;21(5):e0350163. doi: 10.1371/journal.pone.0350163 (PMC13210361; doi:10.1371/journal.pone.0350163)
Supplement: S1 File — (ZIP) [file pone.0350163.s001.zip › DATA in PFC/0.2_14_20000__pbond.txt]

ball1_id	ball2_id	cx	cy	pb_fn	pb_fs	pb_state	bond_type
6	21988	6.96551	3.82329	7.28094	-0.62732	3	0
6	29749	6.99484	3.90103	8.71289	14.6502	3	0
7	28757	24.6344	3.70326	9.5412	-2.27876	3	0
12	5819	3.15159	12.0884	0.555916	2.47252	3	0
17	4641	9.92554	4.57306	7.03049	-6.10145	3	0
17	7912	9.89995	4.7171	11.4363	-42.139	3	0
25	9688	14.7721	8.6048	17.8082	-70.7716	3	0
35	7830	10.5571	10.8639	-19.9724	-28.2689	3	0
36	8603	24.9199	7.46516	4.76635	7.56405	3	0
40	1994	13.193	6.05942	2.39937	-0.201225	3	0
51	1555	2.66165	4.94485	3.57854	13.35	3	0
63	3510	15.5863	9.01717	27.8921	-6.40211	3	0
67	4619	5.20896	9.36264	4.34572	-6.47783	3	0
93	3401	23.1359	9.21684	-10.0853	6.26561	3	0
151	611	11.4135	4.32037	13.8835	-7.00761	3	0
174	289	14.9036	15.2937	-220.7	-55.3093	3	0
183	327	3.86947	15.6575	-2.27159	-5.61832	3	0
265	530	20.7727	6.83079	4.05553	-9.2486	3	0
421	992	24.9063	1.46962	8.68571	0.918326	3	0
563	835	16.0879	7.21183	18.663	-52.1176	3	0
639	940	18.1416	3.68931	44.3631	5.42158	3	0
782	835	16.0184	7.29044	16.9475	-28.8573	3	0
12	29230	3.10884	12.0508	-6.10262	-4.81745	3	0
19	18330	5.96818	5.20379	10.7295	2.32271	3	0
19	28347	6.06395	5.26507	9.65277	-0.564754	3	0
21	51229	10.2989	12.1685	-27.282	16.9898	3	0
22	20360	18.9207	5.90972	6.1889	36.5691	3	0
24	15402	6.12821	9.76989	7.87106	0.412689	3	0
24	42844	6.11934	9.69834	-4.47882	-10.3207	3	0
32	15068	25.7946	7.89102	7.21498	19.8114	3	0
32	23482	25.708	7.90128	-9.08658	-30.8901	3	0
32	23484	25.7744	8.00002	-22.753	2.98478	3	0
33	24026	22.8885	1.61893	13.3292	0.396254	3	0
38	40341	1.84136	14.208	0.676074	-5.0899	3	0
43	24224	12.0751	7.757	21.3782	22.9822	3	0
48	15202	5.2125	13.7845	3.80715	-4.02244	3	0
48	34325	5.16517	13.6911	-13.3087	-4.39214	3	0
50	30371	26.6004	1.36115	4.86342	-0.638443	3	0
51	36503	2.71373	4.89668	2.79774	1.0678	3	0
54	38186	15.9084	4.50591	-10.9178	-6.26715	3	0
54	42458	15.9302	4.44584	15.0448	28.2299	3	0
55	34632	16.6191	6.10357	-26.7854	-3.68449	3	0
56	47461	12.4299	5.45863	4.98115	-12.5155	3	0
57	25720	16.8576	13.0202	60.1254	-2.20614	3	1
57	35305	16.9151	13.0213	-0.555756	4.83265	3	0
59	25894	25.8859	3.20073	6.64921	2.15979	3	0
59	33269	25.8946	3.08821	4.72143	5.57287	3	0
60	50684	13.68	9.90336	36.2821	18.6751	3	0
66	34745	7.95435	1.61417	3.13763	-1.72728	3	0
68	44691	12.1676	6.04749	-16.9546	-2.36467	3	0
68	47062	12.1423	6.12209	9.81326	-0.565271	3	0
69	52350	10.6692	6.03017	13.9476	6.95976	3	0
70	16449	13.5472	3.89448	4.01136	-46.5041	3	0
70	28456	13.4327	3.9875	5.20775	-14.3905	3	0
70	46530	13.4463	3.86501	24.3509	26.6945	3	0
74	46308	14.4892	12.014	-45.3213	-46.6609	3	0
76	45241	11.6075	7.62494	15.4679	-26.846	3	0
77	17481	23.5879	2.43564	11.7609	-13.0933	3	0
77	25772	23.7086	2.40107	9.10737	0.229242	3	0
84	39294	6.40819	15.0958	-0.532147	-2.94464	3	0
89	38214	23.0278	6.98963	14.6245	0.151166	3	0
89	42208	23.1353	7.04045	-5.5045	-1.22834	3	0
93	20568	23.0659	9.1509	11.8372	-18.5473	3	0
93	26651	23.1234	9.1125	-21.9147	20.2533	3	0
97	14939	5.29257	12.6605	0.983338	-2.9423	3	0
107	4655	21.1186	3.35395	6.85818	7.5313	3	0
110	2442	8.82744	8.06908	13.0609	3.46205	3	0
113	7001	17.481	4.55606	5.9567	-6.99131	3	0
116	4553	3.78522	6.10404	-3.02894	-0.643559	3	0
116	8132	3.72552	6.04155	3.40253	13.7064	3	0
117	9560	12.8089	14.4589	76.2161	65.5169	3	0
139	5491	7.17819	1.71971	-0.065577	7.74857	3	0
144	9028	14.556	2.08598	16.2563	-2.09849	3	0
147	7975	8.87919	13.7961	-20.4172	-21.2311	3	0
148	5013	17.8071	2.08387	8.31354	13.6385	3	0
148	8387	17.7999	2.02096	4.38666	11.8031	3	0
151	4981	11.3649	4.28439	-4.50578	-7.235	3	0
166	6468	23.9524	2.43402	3.55745	14.57	3	0
174	7382	14.9889	15.3553	22.7867	-171.312	3	0
176	4767	8.15428	12.601	5.12101	-2.08433	3	0
180	2910	1.91638	1.71269	1.78349	-0.196504	3	0
180	3028	1.98816	1.69147	3.74812	0.289313	3	0
198	2215	13.9967	5.63967	-2.01273	-54.6197	3	0
198	3589	14.018	5.57802	21.6051	14.4	3	0
204	1054	14.6117	7.82009	39.681	-69.9073	3	0
213	7139	19.0584	8.0209	9.56787	40.4872	3	0
214	1408	26.8454	8.91384	-1.41676	15.3431	3	0
224	7552	26.4391	1.75421	2.28739	0.8715	3	0
225	8504	16.604	11.7814	16.0247	84.5513	3	0
225	9770	16.6175	11.6985	35.2109	-5.07653	3	0
249	6821	23.2326	6.2095	8.02771	11.9279	3	0
251	5718	14.1709	15.0732	103.89	164.947	3	0
254	1981	9.03911	8.39307	15.4595	7.94721	3	0
268	8484	7.06615	5.35465	-4.61992	-7.02727	3	0
270	6026	17.9578	6.47859	39.2348	-2.80645	3	0
273	1287	22.8052	7.98119	-9.73886	-15.3951	3	0
273	5506	22.8095	8.10506	4.64044	30.3125	3	0
289	3017	14.8417	15.3066	-33.1614	40.206	3	0
290	2388	26.7385	4.88957	3.859	5.3311	3	0
290	9384	26.7715	4.94364	10.7563	-1.06002	3	0
301	4888	17.2569	8.07592	7.69168	-44.8578	3	0
304	6703	25.2347	4.30764	3.59713	8.34721	3	0
306	7009	22.2089	6.76781	6.16732	-18.4777	3	0
328	7438	18.2741	11.5368	9.10846	21.1882	3	0
332	6358	1.45087	14.679	-0.294446	-6.15856	3	0
350	1388	8.58073	8.24479	16.502	-23.0505	3	0
354	8698	24.6153	2.55443	3.43732	6.79121	3	0
358	7018	26.5148	9.20144	3.84306	-32.4874	3	0
362	9949	5.94831	10.0081	7.82797	-28.8183	3	0
370	5503	10.4603	14.8848	-51.5409	-12.0615	3	0
373	2529	10.0155	5.35418	11.851	-9.91031	3	0
403	8671	26.7011	7.21437	2.74334	26.2305	3	0
406	5153	3.38515	10.7896	1.85349	15.9286	3	0
409	8871	6.46144	8.44153	9.79917	18.2061	3	0
413	4705	23.1771	1.88113	1.58484	-10.6071	3	0
421	5075	24.8385	1.57364	7.10348	-1.94643	3	0
431	8337	21.8868	5.84986	3.02396	-22.3822	3	0
434	2877	25.7187	5.25539	14.1094	1.26805	3	0
440	6242	16.9512	6.66594	-19.466	-4.44347	3	0
444	7798	16.6092	10.5412	47.6203	99.0587	3	0
445	8598	1.94759	15.7707	-2.01318	-0.537851	3	0
449	2819	22.2337	3.70975	7.4418	-25.6546	3	0
457	2431	19.8839	7.6179	-3.77837	28.3375	3	0
460	5533	19.5077	12.0161	-85.3008	-161.283	3	1
468	2717	7.95433	11.6754	-14.6522	21.0522	3	0
468	9903	7.86162	11.6833	4.55721	1.91991	3	0
486	6544	8.48741	15.2283	-12.6773	9.28311	3	0
488	5488	23.6132	5.80139	-11.4784	0.487101	3	0
489	8141	16.6679	7.89611	2.09875	20.5034	3	0
522	9063	23.5284	1.36168	5.45848	-4.33574	3	0
524	6489	19.1204	3.81123	4.18883	-0.841247	3	0
527	4761	8.51278	4.03201	0.923687	-15.8861	3	0
539	4640	11.0392	4.93285	3.91145	29.8575	3	0
544	6177	3.33904	9.82767	0.583956	-1.57535	3	0
548	3039	4.77654	8.92957	11.5147	9.66314	3	0
550	8755	20.5665	6.4396	8.84506	-0.24183	3	0
560	9834	15.5158	13.3717	-25.9528	9.57646	3	0
588	1850	16.3555	12.449	17.1186	57.9427	3	0
592	7004	12.6046	11.3518	15.0806	59.5008	3	0
607	3277	25.9211	8.71765	-10.3043	-5.91621	3	0
611	4981	11.3555	4.34245	2.4343	5.42005	3	0
611	8232	11.3981	4.45438	16.1189	11.3904	3	0
613	5677	8.81039	5.96841	8.09636	-20.1499	3	0
625	5498	5.00184	10.0523	-28.2008	-18.24	3	0
625	7544	4.94936	10.181	-0.926271	0.290619	3	0
627	6322	7.12923	1.61129	2.50946	-6.70913	3	0
665	9681	1.28703	4.20877	2.55027	3.4062	3	0
679	6601	20.2623	8.79038	4.30289	-4.58443	3	0
680	7711	12.776	13.8304	-45.8275	-64.8433	3	0
683	4642	11.5682	15.9311	-19.4746	29.8772	3	0
690	1385	16.1217	12.2171	-22.1507	-32.0625	3	0
697	8103	9.73653	4.12542	15.1001	0.526075	3	0
702	7878	4.31718	14.3444	0.770461	3.16044	3	0
707	9384	26.8614	4.88143	1.76292	9.59521	3	0
715	3209	3.82867	5.91188	7.85605	0.786912	3	0
724	7274	10.3789	3.31707	10.9489	12.9088	3	0
731	9241	22.5061	6.16492	12.2863	-26.4551	3	0
733	1123	2.02488	3.72018	2.68988	1.21746	3	0
751	8296	23.9646	6.04288	-3.2318	-6.91925	3	0
754	1371	14.4466	14.3232	-4361.13	2167.82	3	1
756	5325	11.5256	6.48665	10.4995	-9.81007	3	0
758	9856	15.5579	2.83436	9.45524	-31.5808	3	0
767	5985	15.7948	6.30464	15.3606	-29.9897	3	0
778	4382	11.268	10.1803	-3.40995	-39.3708	3	0
778	8198	11.3202	10.1487	-13.9739	48.31	3	0
784	5410	9.29471	8.41104	12.279	1.07436	3	0
791	1865	15.9412	14.9324	44.9592	147.812	3	0
807	9274	2.63584	5.8404	2.3812	-6.89924	3	0
816	9512	13.5107	6.2102	30.566	-6.85446	3	0
821	1060	20.2541	9.94151	1.60851	-2.94009	3	0
829	1692	10.4702	2.14661	5.54394	-5.80493	3	0
830	5158	11.4027	9.68456	-33.0988	-19.3409	3	0
839	3006	6.26364	4.6287	13.1483	-4.63022	3	0
855	1486	25.9813	2.69695	4.04443	8.28234	3	0
863	3946	6.9861	6.78144	9.4011	8.07973	3	0
865	6533	1.20432	6.515	0.121861	5.42349	3	0
869	6758	5.28408	6.51385	-16.0668	1.12773	3	0
877	1683	8.77388	12.2719	9.05461	26.4881	3	0
884	8370	26.2123	6.53554	9.17177	-0.34113	3	0
890	1431	3.03603	6.39841	1.07785	-3.52077	3	0
890	2227	3.09086	6.42858	3.4726	4.86743	3	0
895	6379	19.5319	10.2139	10.8494	70.7045	3	1
910	6228	3.07031	10.8079	4.9184	0.403243	3	0
910	8636	3.13195	10.8864	-5.2821	-4.86497	3	0
915	5700	12.4114	7.37695	26.3625	2.19127	3	0
916	4803	16.7018	10.8714	5.54553	-33.5973	3	0
917	5518	8.63517	12.5069	13.1724	14.3954	3	0
921	5208	4.16951	14.154	-6.8345	4.23649	3	0
922	4311	8.85005	6.86328	3.16665	10.4893	3	0
936	6354	8.78686	9.13953	2.65787	-15.8536	3	0
944	1775	2.33662	8.4423	-5.23448	1.23337	3	0
959	9513	2.56164	11.6047	-17.9847	-0.733773	3	0
982	7007	8.94879	5.40437	7.82622	-18.3891	3	0
991	2924	5.66374	3.27539	1.56509	-9.40292	3	0
106	25320	2.15327	5.70529	4.58628	9.22522	3	0
106	47966	2.23718	5.72995	4.50528	-7.82775	3	0
107	30020	21.0616	3.38678	4.77293	1.01649	3	0
109	21833	5.95134	14.5215	-8.92282	-9.58447	3	0
109	46247	5.9158	14.6155	-6.94127	7.92913	3	0
110	11861	8.73172	7.97956	14.5046	0.423166	3	0
111	17343	17.8269	10.257	42.8567	14.9513	3	0
111	48451	17.7797	10.208	27.8014	-45.6384	3	0
112	19678	17.9895	7.79597	-3.4516	-4.10973	3	0
112	44620	18.101	7.82578	3.92591	-70.8904	3	0
113	13332	17.592	4.51195	11.0842	-32.5317	3	0
113	14186	17.5765	4.62068	8.37922	36.3263	3	0
117	40552	12.7607	14.4954	52.2602	-65.4368	3	0
117	50168	12.7113	14.4659	-161.582	-56.0077	3	0
123	32028	3.80794	14.4051	1.86985	-4.4895	3	0
123	33916	3.72656	14.3276	-4.37481	-2.49655	3	0
125	19521	2.3073	7.03238	1.66634	-8.12104	3	0
125	37745	2.25254	6.94908	3.17621	-10.3129	3	0
125	50605	2.2533	7.04258	2.55383	7.23865	3	0
126	21177	4.83142	7.63172	5.03142	0.60142	3	0
126	28446	4.83624	7.56251	15.4049	-7.12672	3	0
130	39047	5.21402	14.7103	1.34098	-3.31032	3	0
130	43752	5.31576	14.6775	-3.88977	8.96567	3	0
130	49960	5.23088	14.7718	-2.81357	0.284667	3	0
132	29470	7.38775	3.5386	6.87041	0.722748	3	0
135	34696	7.167	7.4627	6.31359	18.1983	3	0
135	41198	7.25539	7.38999	8.11345	-5.6167	3	0
138	28676	25.8254	9.45894	6.48379	27.4385	3	0
140	37645	3.54553	14.7687	-2.37052	1.92111	3	0
140	39263	3.4687	14.845	-0.931429	6.15466	3	0
146	43101	13.2797	12.0457	4.05028	-5.46789	3	0
146	43116	13.1561	11.9735	4.75684	90.2074	3	0
147	13975	8.93732	13.8809	9.95688	9.32413	3	0
147	25145	8.88758	13.914	-21.8129	-8.94342	3	0
148	16186	17.923	2.01086	15.0821	-24.3795	3	0
149	21700	25.6679	9.6542	0.745501	15.764	3	0
149	52219	25.7107	9.77021	0.94349	-20.7656	3	0
151	28831	11.3915	4.20698	13.0677	11.1249	3	0
152	16058	7.80843	3.25522	6.51172	1.13013	3	0
152	37748	7.79811	3.33885	3.6984	-7.36815	3	0
154	18833	5.79529	15.3262	-4.60549	-9.38512	3	0
156	34543	16.4087	8.12457	6.61854	95.1759	3	0
158	11919	20.4467	5.7113	4.81817	1.13922	3	0
159	10956	26.4344	8.2213	-9.10465	13.4811	3	0
159	40282	26.4443	8.109	-12.2156	1.85781	3	0
164	17602	19.2801	1.78549	9.325	-18.62	3	0
164	26505	19.2637	1.88318	13.1096	14.6589	3	0
165	30530	8.86207	14.9067	-26.1777	-1.89802	3	0
165	31502	8.79097	14.9367	6.18813	2.83045	3	0
165	42152	8.91324	14.9512	2.48105	24.1499	3	0
166	25772	23.8554	2.38346	12.5536	-0.646886	3	0
174	30024	14.9373	15.3923	-59.2222	201.317	3	0
176	25833	8.05466	12.6578	-17.9376	2.82356	3	0
176	28268	8.02875	12.5982	6.95314	0.540101	3	0
176	37679	8.12281	12.6611	3.32795	-13.2441	3	0
179	24017	4.67197	5.59463	6.58535	-0.238548	3	0
182	17570	13.0482	6.17922	7.6218	-1.36691	3	0
182	21445	12.9917	6.14112	-9.58949	20.4255	3	0
183	10029	3.96704	15.7191	-1.98132	-0.59956	3	0
183	26193	3.92462	15.7681	-2.47871	2.88465	3	0
184	41451	17.0626	12.3102	17.2575	42.7187	3	0
185	36620	13.7832	8.47873	13.8314	-15.5477	3	0
185	45036	13.849	8.46523	18.1751	37.4171	3	0
189	17773	23.5078	5.45501	7.41767	-1.537	3	0
193	18006	3.06328	15.313	-13.096	0.950462	3	0
193	19032	3.0278	15.3749	0.518688	0.696191	3	0
198	22096	14.0814	5.57376	15.3688	-36.7418	3	0
198	29453	14.0754	5.67816	29.7605	26.2456	3	0
204	15894	14.5652	7.9485	42.5544	3.02208	3	0
204	21198	14.5175	7.84069	-7.77933	15.4083	3	0
204	25939	14.645	7.88331	-11.062	-5.31432	3	0
204	32863	14.5113	7.90699	-2.98142	12.8493	3	0
213	33090	19.0204	7.92007	14.0931	50.4257	3	0
214	16620	26.7653	8.9401	3.06731	-2.81799	3	0
215	37391	21.6874	8.53152	3.37247	-32.1669	3	0
224	27982	26.3511	1.83929	5.93415	-0.157501	3	0
224	50945	26.3282	1.7768	1.78658	-0.915213	3	0
225	49371	16.5616	11.6825	13.7423	28.9995	3	0
226	43870	11.085	9.07482	28.0362	-57.4767	3	0
226	46877	11.0936	9.19922	24.0165	14.6111	3	0
226	51602	11.0279	9.19403	-16.8915	20.2021	3	0
231	13417	16.5132	1.49107	25.1939	-1.93595	3	0
232	25618	20.5822	7.93364	-22.7443	-10.6789	3	0
232	48017	20.5841	7.99711	4.27432	-7.78025	3	0
237	17124	20.5288	2.26803	17.0838	-1.44436	3	0
238	32540	12.5077	10.135	-27.2148	24.1463	3	0
245	24737	7.50041	3.40455	5.07021	-6.95979	3	0
245	41631	7.45013	3.36066	4.31024	0.194139	3	0
249	11409	23.2992	6.12079	10.2999	7.11897	3	0
249	27505	23.2161	6.12068	1.6277	-22.0657	3	0
251	18674	14.205	15.2009	63.69	361.859	3	0
259	44262	4.31396	4.91732	10.8384	1.95775	3	0
265	20380	20.8896	6.91142	-11.6535	-19.6345	3	0
268	15542	6.98421	5.45572	4.8214	-2.21577	3	0
268	21131	7.09833	5.42495	10.7007	22.1926	3	0
268	31410	7.00677	5.35182	7.71739	-8.52806	3	0
270	50443	17.9494	6.61785	22.7836	12.5194	3	0
271	52249	7.29173	6.12138	5.25892	-25.905	3	0
273	16943	22.8817	8.02082	6.44364	-9.85326	3	0
277	17147	2.35624	13.2893	-8.56977	-1.70774	3	0
280	39494	13.7235	9.17534	22.7767	65.2749	3	0
280	40120	13.7594	9.11361	-108.991	-8.20756	3	0
282	34596	12.1263	12.4192	32.1945	-1.13412	3	0
284	28978	12.6269	5.86813	7.66833	54.4278	3	0
286	11280	20.084	3.45205	-1.75673	-17.5383	3	0
286	29630	20.0397	3.3592	3.58925	9.04529	3	0
288	12437	11.6997	7.82196	16.5339	14.0298	3	0
288	12732	11.7499	7.91424	27.1963	1.84815	3	0
288	51642	11.7723	7.81838	12.6018	-38.4388	3	0
289	15400	14.7915	15.2632	57.3346	-10.9589	3	0
289	24636	14.9085	15.1816	89.1135	168.342	3	0
290	10646	26.6426	4.9633	12.1612	-1.34959	3	0
293	17473	2.87188	15.2041	-2.99251	-5.78557	3	0
295	43789	3.6646	10.8667	1.74012	18.8766	3	0
298	46883	14.7403	14.6406	-45.6832	122.259	3	0
298	51311	14.7452	14.5213	50.4096	-8.71979	3	0
301	13515	17.1523	8.11972	-14.4834	-58.0256	3	0
301	20138	17.1989	8.05018	21.6278	54.6157	3	0
305	20197	2.03448	13.7849	1.36132	2.05509	3	0
305	25469	1.94356	13.7236	-3.35634	-1.86602	3	0
306	28965	22.2883	6.75184	5.34778	2.66241	3	0
306	34072	22.2775	6.87736	7.85652	18.9053	3	0
306	43894	22.326	6.80388	3.30397	-2.30989	3	0
310	12793	11.1109	5.8408	11.1465	-33.6974	3	0
310	27914	11.1443	5.91493	7.69445	17.8148	3	0
310	32468	11.023	5.93059	-3.37374	-40.2357	3	0
312	28376	19.0877	8.56063	-11.4685	-15.5095	3	0
312	46751	19.1508	8.63909	-7.21712	4.52364	3	0
313	14362	18.2427	1.99167	3.08152	1.91701	3	0
315	11736	6.33958	2.46293	4.34387	-10.1717	3	0
319	26680	4.11926	8.64716	-7.3639	6.68615	3	0
319	39905	4.18609	8.61968	14.0795	-3.2597	3	0
328	12483	18.2832	11.6451	2.18633	77.5409	3	1
328	13021	18.1682	11.6128	1.33361	-2.43348	3	0
328	21397	18.1797	11.553	2.38498	7.14347	3	0
330	50178	1.27704	14.882	1.17961	4.66738	3	0
336	33716	25.4432	8.44397	7.05137	28.4846	3	0
336	49714	25.5056	8.42164	7.29467	-19.7188	3	0
338	15248	26.4317	7.73472	7.52416	23.3972	3	0
338	51992	26.4299	7.65591	5.09887	-18.0398	3	0
339	32629	23.6348	4.41514	8.74134	0.827894	3	0
339	37003	23.6934	4.28282	7.58735	16.6906	3	0
341	32093	26.5418	3.42386	6.52675	0.838183	3	0
342	28959	26.3766	5.55518	4.63098	21.688	3	0
348	19425	5.32153	13.0473	5.40588	-10.9722	3	0
348	27041	5.43999	13.0192	3.25267	26.5414	3	0
350	25826	8.54259	8.31331	7.22868	44.5839	3	0
354	13595	24.5608	2.66786	2.20135	-2.71125	3	0
354	48239	24.6253	2.68495	2.56806	0.295091	3	0
355	21094	13.4127	12.4447	-61.3467	192.272	3	0
355	50823	13.2723	12.4229	-139.448	-86.8106	3	0
358	35925	26.4132	9.1768	6.79976	28.414	3	0
358	37160	26.5073	9.08683	1.86004	11.1558	3	0
359	25413	13.8146	5.01542	8.26366	20.128	3	0
359	37927	13.8564	5.10344	28.8883	-12.0724	3	0
359	44031	13.8645	4.97514	15.1486	18.2624	3	0
362	12518	5.88474	10.0921	10.4704	23.5067	3	0
362	17338	5.97006	10.1545	-6.4887	-5.30598	3	0
362	28515	6.01668	10.0365	-9.9637	8.69776	3	0
363	13159	14.7277	13.1406	21.8771	-33.7026	3	0
374	16165	4.58793	1.57295	-7.51726	-0.16883	3	0
374	24287	4.71826	1.5337	1.3822	4.02401	3	0
375	15047	2.84813	3.75223	2.02045	5.71218	3	0
375	43957	2.95521	3.75473	1.46302	-0.227951	3	0
376	17150	10.8248	2.9358	19.9822	73.9762	3	0
376	19194	10.8179	3.0046	2.93689	-34.8868	3	0
376	32607	10.9336	2.91897	18.5689	-37.1748	3	0
384	18116	7.03131	9.04771	6.25101	12.3997	3	0
384	42476	7.13829	9.00643	-0.166051	-2.60782	3	0
388	18883	21.6733	9.5336	16.4771	10.8271	3	0
388	29001	21.707	9.41551	4.85159	21.6429	3	0
395	15721	4.91517	9.40298	-7.06372	-11.2698	3	0
395	41829	4.90151	9.31551	12.5057	-3.1437	3	0
395	51048	4.97752	9.41547	4.96039	-0.374231	3	0
400	16125	19.2982	9.11408	12.1796	-3.18696	3	0
403	13784	26.6743	7.12593	10.936	-30.0126	3	0
406	29800	3.27484	10.8582	1.71996	11.7318	3	0
406	31130	3.36065	10.8983	3.44428	-23.4939	3	0
406	39315	3.28188	10.7996	3.66519	-0.44448	3	0
408	46789	3.34112	1.74944	0.809581	-0.860319	3	0
408	47519	3.35823	1.81932	4.14878	2.68011	3	0
410	44454	13.1963	8.16839	9.62862	-6.73385	3	0
413	19246	23.2755	1.97393	-0.191351	5.95516	3	0
416	49497	4.18856	6.0011	4.48474	14.9802	3	0
423	37881	12.9066	4.58839	4.01577	50.1404	3	0
426	33990	10.2978	7.54666	-6.3148	-4.16133	3	0
426	44011	10.3976	7.52256	-12.8516	-3.71269	3	0
426	44670	10.3265	7.49909	5.73229	-3.41054	3	0
428	10957	8.35683	5.82738	10.5601	-6.92981	3	0
431	10658	21.8656	5.76279	13.2872	22.0428	3	0
431	21741	21.8081	5.86563	11.9654	11.1755	3	0
431	45094	21.7898	5.78273	3.11276	-30.5703	3	0
436	11887	17.9913	9.8846	29.7072	-11.3186	3	1
436	22058	18.0129	9.77295	10.5473	-0.561034	3	0
436	46699	18.1	9.85354	-4.25127	0.151409	3	0
437	13241	14.5748	13.4552	66.5649	-32.3077	3	0
443	14627	5.70516	9.97552	5.16473	-18.3263	3	0
444	29264	16.5224	10.636	28.782	-21.8596	3	0
444	37471	16.5294	10.5687	-20.1155	-23.0329	3	0
451	37086	5.0994	3.47667	6.25744	17.5049	3	0
452	26596	12.9641	5.44002	19.7292	39.0203	3	0
452	45323	12.8586	5.38726	4.92167	-53.7759	3	0
453	40501	15.6376	13.261	55.4057	109.599	3	0
454	23665	11.9919	12.9324	19.8314	-13.08	3	0
454	44929	12.0595	12.8467	-32.7869	89.5109	3	0
455	12425	8.1766	12.4291	-20.9147	-6.65727	3	0
455	24363	8.13726	12.3767	7.69825	1.14233	3	0
455	31496	8.16098	12.3162	10.9596	-11.2604	3	0
455	34579	8.27009	12.3764	17.3054	41.9776	3	0
457	50187	19.9223	7.7469	12.7017	30.468	3	0
459	44903	1.28945	3.55826	1.16614	3.62961	3	0
461	13027	13.6034	15.554	183.045	892.512	3	0
465	42912	9.76289	7.40735	1.01504	4.17712	3	0
470	27052	3.63707	6.256	5.8505	3.55917	3	0
470	36835	3.69033	6.31403	2.58321	-9.15269	3	0
474	25094	25.8109	1.16974	2.74274	-0.497152	3	0
483	32952	23.1936	5.77552	6.34988	15.4109	3	0
486	17708	8.5806	15.2525	-4.52218	-13.9205	3	0
488	24415	23.5298	5.73911	8.76461	-15.303	3	0
488	24853	23.6399	5.73228	15.7928	0.0603019	3	0
488	44442	23.5673	5.69678	-5.43446	-0.757574	3	0
489	23613	16.7286	7.88657	30.4632	1.33895	3	0
491	40045	25.3297	5.44803	14.6835	-13.1378	3	0
499	13325	18.8343	1.53334	17.9878	-37.2182	3	0
507	44448	25.1091	1.82506	6.26806	-1.1064	3	0
512	45863	17.8964	14.0243	11.6073	-5.53137	3	0
522	12218	23.6167	1.29898	7.66309	-0.360696	3	0
522	31661	23.5535	1.30275	-0.26267	-3.50997	3	0
522	50715	23.6305	1.39561	5.51534	22.5928	3	0
524	17499	19.2073	3.86142	6.66504	37.6213	3	0
524	42589	19.2103	3.76012	17.5802	-3.80861	3	0
525	14925	15.3965	3.21307	11.5203	-9.31252	3	0
530	21819	20.7582	6.76072	7.12885	0.796783	3	0
539	32875	11.1719	4.97385	13.7088	10.9383	3	0
539	50244	11.1076	4.86031	49.2882	-5.43805	3	0
540	44654	4.69378	14.2522	3.3107	0.202106	3	0
540	47374	4.6098	14.2942	-4.86951	9.69749	3	0
540	50774	4.58722	14.1987	2.23401	-10.157	3	0
541	17502	8.00046	13.8766	-43.1663	1.45831	3	0
541	34312	7.90668	13.9323	5.75616	20.095	3	0
544	20929	3.36739	9.89239	9.98411	-0.20152	3	0
544	50060	3.2494	9.87516	9.94974	0.874583	3	0
545	18739	12.2496	15.3994	-133.783	10.4031	3	0
545	37578	12.2526	15.539	-122.972	-52.8182	3	0
546	21054	11.9864	12.1038	57.2776	6.90997	3	0
546	40035	11.8947	11.9981	41.1415	5.77825	3	0
546	52611	11.9563	11.9787	18.8181	-38.4489	3	0
547	50835	15.9721	7.53548	4.01919	23.0462	3	0
548	20718	4.87858	8.95093	14.0842	0.525833	3	0
557	48234	20.5649	4.80145	6.24636	22.7684	3	0
560	21176	15.4518	13.3829	54.1128	7.20743	3	0
563	30959	16.1785	7.22216	30.4408	44.6784	3	0
563	41006	16.1325	7.09741	31.1152	1.81915	3	0
565	29903	11.315	15.8755	-35.5728	37.9465	3	0
566	14826	5.336	4.15452	12.2315	-14.4139	3	0
566	47505	5.41433	4.22354	6.53084	13.8484	3	0
567	17860	7.79524	8.41561	-9.77219	-16.4391	3	0
567	20902	7.76245	8.36088	0.523332	12.4765	3	0
574	13605	15.0044	6.74389	10.2724	-19.2671	3	0
582	21471	20.7284	6.6354	19.6941	1.08036	3	0
582	49751	20.8387	6.54857	24.0318	-2.80632	3	0
585	17505	15.657	1.82766	22.2464	1.3817	3	0
585	37532	15.7145	1.85127	6.02188	-2.88013	3	0
587	43163	14.848	4.5429	24.0326	-2.55137	3	0
588	21691	16.4289	12.4441	27.714	-0.579554	3	0
588	23590	16.4569	12.5018	12.1771	-46.4999	3	0
592	21303	12.4804	11.3627	-9.41154	-45.2601	3	0
592	42986	12.6064	11.2837	-67.0631	-7.21156	3	0
598	18739	12.3197	15.37	54.1859	-39.7967	3	0
598	44205	12.4305	15.4213	52.1347	43.1008	3	0
599	23962	11.4986	2.84939	2.31524	21.6326	3	0
600	17149	7.62459	10.2184	7.0528	12.935	3	0
600	37485	7.66126	10.1733	9.25173	-9.30881	3	0
600	41131	7.72452	10.2336	8.42072	21.7444	3	0
610	29155	6.23886	11.3855	8.57002	-30.0871	3	0
610	46830	6.21073	11.4669	5.21654	30.1332	3	0
611	51012	11.4603	4.42719	6.33926	-16.8968	3	0
613	19614	8.88889	5.86313	1.26384	16.4934	3	0
613	43002	8.82375	5.83814	10.04	-8.06683	3	0
616	43975	6.46932	6.19815	8.78634	3.8101	3	0
618	24312	7.25999	1.93947	1.49794	-6.50213	3	0
618	41136	7.35645	1.93054	3.30342	9.80982	3	0
620	34589	21.0098	9.70553	5.43279	27.9384	3	0
624	15949	10.3787	7.77914	10.3556	-42.7716	3	0
624	47991	10.4685	7.71974	7.31745	10.5579	3	0
625	32816	4.90384	10.1073	6.3397	0.412349	3	0
627	31117	7.2401	1.60378	5.64149	24.0434	3	0
632	31913	7.0967	15.2767	-1.90811	-6.68571	3	0
633	20663	14.634	3.23057	15.6805	28.3004	3	0
633	33370	14.7112	3.32523	12.8608	44.3517	3	0
636	44038	8.2846	9.856	-24.4316	-22.4946	3	0
639	18136	18.0626	3.77939	20.7395	-55.5139	3	0
639	39164	18.1944	3.78452	7.02445	-19.5632	3	0
639	46051	18.1348	3.8281	33.393	3.89584	3	0
642	33911	2.80551	8.9952	5.22903	-13.9963	3	0
642	45598	2.78174	9.05978	5.33269	5.00944	3	0
645	21557	20.8864	6.23323	13.8494	-0.663152	3	0
645	32884	20.9954	6.22853	8.46522	-12.3423	3	0
645	48659	20.9424	6.26475	3.89537	-2.85725	3	0
647	14928	2.63112	15.1811	-6.11685	-0.49397	3	0
647	25793	2.6886	15.1899	-0.213151	5.25145	3	0
648	48849	20.8924	2.578	7.7857	19.3995	3	0
651	47027	16.23	9.1639	-24.1687	31.781	3	0
654	13963	23.0839	5.72223	13.9412	11.9549	3	0
654	32952	23.1678	5.70031	5.02072	-6.92664	3	0
656	15308	16.376	12.1133	-42.7095	-4.40469	3	0
656	25528	16.4056	12.2275	52.1592	5.75361	3	0
665	22590	1.21321	4.20928	0.758974	-11.7913	3	0
667	39128	8.75103	3.56256	12.2015	-11.9361	3	0
668	49029	2.63906	14.6944	-1.28892	6.67345	3	0
679	17157	20.2107	8.76549	-7.84507	-12.384	3	0
679	30621	20.2131	8.87622	8.54332	22.5511	3	0
683	21604	11.7094	15.9315	-31.6346	17.9043	3	0
683	31393	11.6069	15.8415	-17.4996	-44.4955	3	0
685	37023	18.6099	1.60001	19.6713	-9.81374	3	0
685	42664	18.6547	1.52145	14.1645	18.5225	3	0
690	52039	16.0961	12.2805	-25.2834	73.9506	3	0
694	16913	5.68913	7.99931	3.72888	5.71803	3	0
694	37239	5.60276	7.93296	3.50141	-2.57	3	0
698	41647	12.8294	5.02421	-0.413072	3.40831	3	0
698	46978	12.9278	5.07526	19.0623	11.7729	3	0
703	11253	8.2548	2.44432	10.7176	23.2147	3	0
703	17317	8.1581	2.34546	8.72508	1.63582	3	0
707	37769	26.8519	4.77582	2.78723	-6.50715	3	0
711	46709	12.5546	7.84017	10.6619	17.4079	3	0
713	48129	25.2194	1.8812	5.77276	-0.0771305	3	0
714	27165	24.2652	8.42141	-3.25622	-0.517685	3	0
721	45111	21.9959	3.01081	2.08244	-20.0144	3	0
726	27311	10.9799	7.77058	7.42997	-16.1116	3	0
728	23479	22.8302	5.17609	16.992	-13.8168	3	0
729	21254	5.33745	1.43221	-0.944073	0.188748	3	0
731	14943	22.4509	6.21923	-12.0298	10.3539	3	0
732	36841	4.49819	4.21642	3.85552	-1.21609	3	0
732	39611	4.4563	4.10705	2.45537	1.15201	3	0
733	12389	2.15188	3.72949	5.63346	-2.95954	3	0
733	15915	2.15901	3.65838	2.5021	-1.03837	3	0
733	32460	2.02438	3.65601	3.45684	0.691143	3	0
733	43836	2.0795	3.76047	3.50578	1.15017	3	0
743	47050	16.4518	9.70339	56.2695	-1.21443	3	0
745	16062	5.33055	2.41761	2.96679	-2.68392	3	0
748	47786	18.1548	9.11997	33.6567	-58.3222	3	0
754	24014	14.4089	14.2224	73.1401	-10.5397	3	1
754	48672	14.3803	14.3511	-28.29	158.662	3	1
758	14827	15.4474	2.87947	-22.2514	3.76187	3	0
758	17359	15.471	2.94284	10.3138	-0.742335	3	0
758	23061	15.4871	2.8268	13.2539	14.088	3	0
759	16036	5.08478	1.49959	10.9426	-0.956167	3	0
759	49537	5.0052	1.4131	7.46368	11.0129	3	0
760	30538	14.3175	11.756	-53.707	-11.5704	3	0
760	33979	14.2638	11.7828	57.311	-10.3573	3	0
762	22945	16.6694	1.3063	14.2586	-0.684274	3	0
762	24564	16.7774	1.21359	9.25799	6.18546	3	0
763	17449	6.09004	4.88775	16.2699	-0.683715	3	0
763	35728	6.03806	4.92906	7.80046	-3.35527	3	0
763	43206	5.97794	4.82168	20.9807	0.255439	3	0
765	19801	17.3828	2.99146	20.6678	1.25127	3	0
765	34359	17.4187	3.06318	9.48283	12.6636	3	0
768	13532	24.1697	1.55292	-4.89433	-4.17038	3	0
768	22606	24.2077	1.60782	8.58402	0.113356	3	0
768	27136	24.192	1.49344	-2.65816	0.512898	3	0
768	34863	24.2745	1.60604	2.31939	0.42075	3	0
770	35323	8.13217	14.4197	-22.7429	18.0934	3	0
782	36735	16.0129	7.39243	14.5852	80.3437	3	0
782	42068	15.9277	7.31878	4.44274	-20.01	3	0
791	43345	15.9508	15.017	-41.8136	-132.187	3	0
792	17161	5.90111	3.46349	5.62731	8.71091	3	0
792	22977	5.96144	3.56472	4.8787	-13.9473	3	0
792	26350	6.04029	3.472	5.53576	18.8471	3	0
794	28224	10.1569	14.0963	20.1687	-5.45247	3	0
795	29376	2.68	5.49779	12.1976	2.54324	3	0
795	44595	2.7342	5.55277	-0.964694	-6.66823	3	0
797	19223	26.3699	3.45883	0.829915	-6.13531	3	0
797	41358	26.3518	3.56214	5.7682	1.93257	3	0
797	45924	26.3335	3.50719	7.71986	-0.507184	3	0
802	20157	26.8311	5.21228	4.28838	5.00755	3	0
803	25402	16.5382	9.56219	-31.694	2.51906	3	0
813	49347	5.49045	2.43493	8.78451	13.7785	3	0
815	46528	4.79169	8.41526	1.86385	-11.761	3	0
815	47703	4.81063	8.31024	-8.31404	-0.173295	3	0
820	41886	13.7334	15.7523	941.863	121.517	3	0
820	50754	13.8155	15.7555	124.938	-1753.21	3	0
821	36787	20.2578	10.0417	7.0973	43.9343	3	0
821	42232	20.3423	9.99646	7.11295	-32.0596	3	0
823	13866	5.60349	12.7647	7.56705	-0.0278821	3	0
823	35627	5.50106	12.7564	7.08238	8.4218	3	0
828	17091	21.7437	2.60775	9.68057	-21.6342	3	0
828	41898	21.6937	2.56078	16.7352	0.113998	3	0
830	28142	11.3075	9.67259	12.6114	54.5106	3	0
832	50001	21.9918	5.1413	-13.7047	21.4204	3	0
835	18007	16.0799	7.28967	2.40379	46.3703	3	0
839	39514	6.3203	4.67224	-6.15233	10.0287	3	0
839	40630	6.25886	4.77171	9.27666	-19.2701	3	0
844	12215	7.94296	14.0951	-6.58082	-26.789	3	0
844	25315	7.89111	14.1628	1.72818	11.7265	3	0
844	39276	8.03985	14.165	4.71582	26.4855	3	0
846	52374	20.8873	8.17508	12.9932	-26.6101	3	0
847	37194	1.13573	12.9586	-2.12254	4.37486	3	0
847	45800	1.15778	12.8428	-5.79814	-5.11646	3	0
850	25100	20.6012	4.2558	3.89939	0.0411269	3	0
850	27157	20.6301	4.35166	12.1859	9.54169	3	0
850	45866	20.6613	4.24154	9.31561	-1.47243	3	0
853	10941	4.80158	11.4025	2.90222	-4.62741	3	0
853	46963	4.84682	11.3577	0.51368	-10.8938	3	0
853	47935	4.84585	11.48	-4.43648	9.42789	3	0
858	41265	1.71651	8.07584	8.07994	-4.1846	3	0
860	27295	9.09901	8.93278	4.3036	-29.1128	3	0
860	37736	9.13207	9.03198	6.78722	1.75897	3	0
861	33305	17.0852	9.06899	14.8625	84.1482	3	0
863	42112	7.06935	6.77613	-5.62462	8.752	3	0
867	18214	15.3166	12.8872	17.8927	35.0866	3	0
867	40675	15.194	12.863	2.84175	-1.35303	3	0
877	49531	8.66479	12.1927	7.67411	-30.711	3	0
878	23409	2.30515	4.53287	7.2991	-0.101874	3	0
878	26270	2.22664	4.45157	4.81168	-0.400632	3	0
878	30503	2.17775	4.49381	6.72727	0.340724	3	0
878	46687	2.28632	4.46838	2.1292	-3.88332	3	0
884	22997	26.3372	6.54587	7.24108	-9.25162	3	0
884	36764	26.2257	6.46677	3.9524	-16.9165	3	0
884	41452	26.3032	6.44889	7.50637	19.9877	3	0
886	30981	10.4719	8.60712	2.87271	-60.1621	3	0
886	35702	10.4002	8.64775	5.2653	48.6508	3	0
887	18468	6.60029	4.39105	7.07654	4.56876	3	0
890	28130	2.98496	6.43502	1.07974	1.95069	3	0
890	31378	3.0459	6.5154	-0.0480164	-1.32078	3	0
894	32109	26.9351	5.86138	0.183758	4.53824	3	0
896	13137	6.27047	14.6939	1.42556	4.74658	3	0
902	13037	9.40973	13.719	-17.5947	-29.8949	3	0
902	24511	9.35368	13.6883	-21.1313	-2.46176	3	0
905	48879	9.54835	13.5591	-48.6198	1.44517	3	0
906	37428	26.0981	7.77244	0.902824	-6.29726	3	0
909	22750	23.0859	8.30895	12.7133	12.1257	3	0
909	37964	23.0482	8.39847	3.6026	22.8778	3	0
909	42323	23.0021	8.35493	15.2742	-4.99196	3	0
910	29800	3.18183	10.8528	3.36658	-5.7814	3	0
911	12196	3.04443	5.546	10.0467	0.409542	3	0
911	33905	3.07779	5.6298	1.28987	0.417929	3	0
911	47648	3.17924	5.58204	9.34904	0.985055	3	0
911	47902	3.09532	5.49999	4.73477	-7.52062	3	0
915	13240	12.5172	7.43732	-10.8901	14.0823	3	0
915	19721	12.3786	7.43831	-22.7009	-27.0452	3	0
916	11491	16.5618	10.8646	17.285	-86.6172	3	0
917	38297	8.66944	12.5557	-6.86149	-26.1119	3	0
920	49309	8.53995	12.343	-25.1311	10.9306	3	0
923	15350	7.90439	1.07904	17.3074	3.23372	3	0
929	10665	10.5234	10.662	-6.17525	-6.13958	3	0
930	40646	14.4547	15.6563	-94.7525	-22.2268	3	0
936	20564	8.72364	9.15537	21.837	3.30081	3	0
937	15603	25.5693	8.85911	5.21622	-23.9706	3	0
937	29213	25.4605	8.77531	2.41369	-10.7432	3	0
944	27030	2.38063	8.35748	2.69742	12.9624	3	0
945	32326	19.8355	1.78118	8.40267	-25.0372	3	0
952	51531	2.63878	15.655	-1.95047	-4.6981	3	0
957	21380	17.3406	5.21791	9.7193	8.88211	3	0
957	40715	17.2331	5.22241	11.3924	-20.85	3	0
961	31550	22.8277	2.80794	9.77989	-5.08874	3	0
961	44719	22.8214	2.87323	6.53225	6.11664	3	0
962	26978	25.2686	5.75067	8.68297	1.52273	3	0
962	35535	25.3558	5.65112	8.97621	24.3719	3	0
963	11181	9.67787	14.7574	-11.2053	-21.8403	3	0
963	16846	9.61396	14.8489	-20.5794	14.752	3	0
966	26437	16.3796	6.63904	-10.0535	50.8501	3	0
969	17433	10.2491	1.16507	3.74085	6.24598	3	0
969	21247	10.2154	1.26197	14.9741	-2.36996	3	0
976	12145	2.32724	1.32236	5.54842	-0.676852	3	0
978	11753	11.8783	15.5632	-32.2377	-35.6347	3	0
978	36941	11.8082	15.4959	7.08695	-17.9423	3	0
982	43984	9.00575	5.48549	7.13767	19.411	3	0
983	20088	23.9009	6.38397	4.07732	24.037	3	0
983	20114	23.9489	6.49776	4.89234	-20.3031	3	0
983	27217	23.8836	6.52862	-9.77825	-0.583307	3	0
983	30000	23.8239	6.48838	8.01631	3.13284	3	0
985	51413	24.435	1.48964	-3.57076	-2.98255	3	0
986	16359	14.6323	2.69469	20.5606	-11.2263	3	0
991	10045	5.79786	3.22596	6.02022	-0.452034	3	0
991	34163	5.72347	3.31723	9.75935	-0.712302	3	0
991	40638	5.67981	3.19382	16.226	2.33579	3	0
992	13566	24.8735	1.42155	0.223678	0.237178	3	0
1005	6612	11.1107	1.24047	2.01618	-18.1915	3	0
1007	2117	19.1483	5.46896	12.0713	58.4243	3	0
1010	3759	8.73081	5.11623	21.9673	9.93134	3	0
1013	7575	2.77197	8.25738	1.6931	-8.6921	3	0
1016	4733	2.42747	5.79391	4.4087	-0.280536	3	0
1054	2262	14.6945	7.71995	14.0562	31.7605	3	0
1060	9234	20.1933	9.94598	10.7519	27.2167	3	0
1072	3337	19.1426	10.8764	10.0444	-10.0135	3	0
1081	3881	6.69418	12.0824	5.71539	15.9458	3	0
1086	7584	19.3373	11.4503	22.7886	1.20473	3	0
1095	6332	12.7294	1.76714	3.36818	12.8105	3	0
1129	8596	4.99933	15.302	0.155814	4.29464	3	0
1139	2094	22.1744	6.34112	4.82832	16.8058	3	0
1140	5327	16.9745	1.59829	13.3285	-0.224172	3	0
1140	6625	17.0322	1.62621	7.76662	0.0807729	3	0
1145	4258	19.9851	11.0759	-6.09279	13.6049	3	0
1149	3633	13.3428	13.661	-18.7291	44.3532	3	0
1160	2197	6.76802	7.05374	16.1948	1.29459	3	0
1165	1409	18.6228	11.7675	-17.8538	-191.249	3	1
1182	8611	1.20251	2.81954	5.52164	1.18339	3	0
1202	6326	13.8199	1.38566	23.2585	0.0761262	3	0
1205	4052	23.1417	9.69533	3.12038	-18.4365	3	0
1205	9116	23.146	9.58917	3.83398	29.0597	3	0
1209	2079	13.6979	5.58424	13.9258	-3.86898	3	0
1209	3884	13.6554	5.71459	16.0559	-27.3306	3	0
1209	7430	13.7679	5.65408	4.43119	2.53207	3	0
1212	1264	13.2454	8.78525	12.9443	37.7235	3	0
1216	5748	15.3213	10.0199	23.0112	-1.30529	3	0
1226	4635	9.20176	6.16555	20.4132	1.77387	3	0
1232	5677	8.72875	6.08712	-10.9119	-3.94712	3	0
1239	7789	13.6688	13.8301	28.6781	40.6741	3	0
1240	3372	22.0597	7.41948	-4.03054	6.12166	3	0
1258	8351	1.20598	8.79657	-7.14448	0.294267	3	0
1270	1894	11.4211	14.0053	25.6084	-81.5637	3	0
1278	4526	8.13774	4.77623	17.6706	2.03647	3	0
1289	6360	2.72322	10.7653	7.56045	0.561224	3	0
1326	5403	16.5574	5.36526	7.88064	6.487	3	0
1330	1694	20.9771	1.59681	14.919	-1.61878	3	0
1342	4647	25.8192	9.93306	11.8938	1.48804	3	0
1343	4524	23.0585	4.22741	-2.23371	-11.2973	3	0
1346	6825	9.23318	1.93735	12.7013	0.424942	3	0
1364	7682	24.5794	3.86203	6.33568	2.66901	3	0
1365	9070	13.8014	6.21791	1.68197	43.9907	3	0
1370	7101	26.5521	2.97783	13.0836	-3.17138	3	0
1378	6279	23.8086	8.22905	-6.54766	-4.03852	3	0
1390	3318	24.6853	8.26002	0.668891	-17.24	3	0
1413	6794	21.5657	9.74379	0.0255681	0.822023	3	0
1444	7762	4.50849	5.67491	6.97276	-10.7748	3	0
1458	2416	26.6678	8.23562	5.10511	16.837	3	0
1471	4730	15.3823	2.08152	18.8156	0.638602	3	0
1479	5898	8.33322	7.28593	0.446446	-3.46548	3	0
1495	4088	26.6187	4.73034	14.1566	1.25659	3	0
1503	7043	19.2789	1.66203	19.1238	-25.5876	3	0
1503	7601	19.1923	1.62471	13.3379	44.0049	3	0
1506	6723	24.9614	2.85367	5.80735	-6.10063	3	0
1532	2571	1.39661	4.06104	6.45261	-0.517551	3	0
1532	6689	1.2915	3.97961	8.05644	-4.3263	3	0
1532	9681	1.33516	4.08129	2.483	-3.8912	3	0
1551	4314	6.96622	7.37649	15.3437	-0.0636299	3	0
1562	7458	10.0215	5.74883	11.1488	-16.0544	3	0
1588	4552	5.14308	4.43811	10.3606	-4.59041	3	0
1590	7370	7.34368	10.6338	-13.7684	-10.8206	3	0
1590	9505	7.3851	10.4992	-19.4695	0.289767	3	0
1610	9777	8.1992	9.48158	5.80242	15.5253	3	0
1616	1887	20.6161	10.4593	5.42328	50.0834	3	1
1621	4998	23.67	1.80051	5.2899	0.221089	3	0
1622	4849	11.7201	3.87348	15.9325	1.03227	3	0
1622	8796	11.6516	3.76564	24.3603	2.55914	3	0
1624	5564	2.11947	7.42626	6.93033	-0.538354	3	0
1624	7468	2.21937	7.47627	3.01733	-14.1945	3	0
1629	7458	9.99193	5.87722	7.42133	-44.9453	3	0
1635	2395	6.48592	4.3288	-1.73687	1.11018	3	0
1638	3195	1.07322	13.9743	-7.63875	2.73878	3	0
1658	2079	13.7707	5.5222	2.64931	-12.8111	3	0
1658	3589	13.8999	5.52546	-6.42019	-0.0550299	3	0
1658	7430	13.8296	5.59597	28.0374	-6.34825	3	0
1662	3564	17.8748	7.19325	12.8216	40.3977	3	0
1663	5507	23.6724	9.43561	7.24991	-18.4074	3	0
1666	7326	26.3176	8.82286	1.41485	-18.8249	3	0
1680	5772	1.32847	7.26569	-1.14896	-0.0380645	3	0
1687	5705	25.6802	7.48458	5.74605	7.22528	3	0
1689	2402	21.5284	5.49772	-4.77051	-1.81378	3	0
1690	7552	26.4924	1.78083	2.10279	-1.56464	3	0
1699	9203	4.13314	12.019	-6.57995	6.63275	3	0
1711	9275	25.415	3.08014	6.21858	-1.50267	3	0
1727	3656	2.72383	2.60903	5.10343	-4.87153	3	0
1733	1888	7.43655	13.6836	-3.43671	4.88856	3	0
1733	6516	7.3395	13.6742	2.76575	-3.01804	3	0
1750	2867	2.72763	13.4649	1.82525	5.49987	3	0
1755	6921	6.52056	8.8525	6.15987	-9.89359	3	0
1778	8918	16.1205	12.4771	-44.4837	38.8615	3	0
1780	3051	7.85903	9.42317	-38.2604	-2.77122	3	0
1790	7762	4.52925	5.8061	6.43243	-7.63563	3	0
1805	8121	18.3964	3.50243	7.10082	11.8845	3	0
1808	4710	24.083	3.34087	4.28252	16.133	3	0
1833	5884	26.4966	4.83734	9.55658	-3.60211	3	0
1833	6832	26.3951	4.8146	14.796	-2.65863	3	0
1847	4862	5.56496	13.9257	-8.3065	-5.64883	3	0
1849	8714	14.0129	7.58536	7.90436	-23.6693	3	0
1856	5811	14.6835	11.3124	-16.0536	78.069	3	0
1877	8410	8.23042	2.74749	6.93014	22.66	3	0
1881	4191	19.4168	9.34106	-27.632	5.16087	3	0
1883	4524	22.986	4.24826	14.514	16.2664	3	0
1894	7362	11.3831	14.0525	12.5322	78.1082	3	0
1918	6685	2.05165	1.3499	3.31233	6.87819	3	0
1932	6446	14.9638	13.7578	41.4864	53.3614	3	0
1933	6921	6.51389	8.96542	-13.3762	-26.1741	3	0
1954	3918	12.7293	15.6541	67.0091	-88.4359	3	0
1955	9798	4.48556	11.2801	0.532469	14.8765	3	0
1967	8312	1.57467	4.13609	2.8942	-0.997465	3	0
1986	9878	10.4295	12.0624	22.8637	1.12843	3	0
1987	9041	6.97575	2.94183	6.32237	0.59448	3	0
2003	8374	26.8912	2.39883	5.37607	0.703841	3	0
2012	4527	19.2185	7.25413	2.28873	9.79128	3	0
2019	8392	2.10113	10.8497	-3.71015	-0.205392	3	0
2037	4341	3.98323	12.9515	0.769862	-1.69209	3	0
2050	9274	2.62689	5.77193	1.96017	4.48998	3	0
2055	3882	21.2417	2.55289	5.24218	-6.55841	3	0
2056	5154	24.816	4.34141	2.81283	-1.12025	3	0
2058	7573	2.14554	6.25711	9.97401	-3.88432	3	0
2058	8575	2.21354	6.36145	1.38683	3.06482	3	0
2066	6735	24.2172	9.59144	-6.55591	4.18357	3	0
2074	2956	4.13076	2.33128	1.57159	3.73342	3	0
2081	8332	14.2169	13.611	109.854	-211.749	3	0
2083	4628	3.66258	15.5666	-2.48133	-6.79213	3	0
2094	6097	22.1113	6.35996	1.69182	-22.0605	3	0
2107	9165	24.5466	9.4062	1.09362	3.55036	3	0
2125	4927	10.021	13.1106	-23.341	24.3721	3	0
2133	9545	19.2146	11.7051	-7.94293	6.15273	3	0
2142	8446	4.00353	10.0019	-4.4645	-7.64687	3	0
2143	8932	6.30399	1.87853	7.56311	2.87351	3	0
2161	5401	20.216	3.70437	4.02541	0.961403	3	0
2162	2715	15.1412	12.5795	21.6981	0.995567	3	0
2166	8276	11.2142	4.02644	0.317386	0.252047	3	0
2174	3494	25.9593	5.83615	4.01141	-25.0482	3	0
2181	6793	26.5479	7.55879	-5.67357	-7.20419	3	0
2185	8874	22.621	3.74201	-4.90347	-6.25365	3	0
2201	9411	9.93494	6.81337	13.6798	1.81238	3	0
2231	7375	8.39104	12.5424	-2.48795	-8.71669	3	0
2234	9587	14.9151	9.55699	15.0232	79.8163	3	0
2238	6847	17.9905	4.11058	3.47836	-5.74899	3	0
2247	2269	15.3767	14.2884	38.2482	78.0275	3	0
2247	4076	15.3241	14.2564	32.4405	-25.4561	3	0
2262	8149	14.8154	7.70571	6.29765	-10.2615	3	0
2282	7976	20.1039	5.74158	4.99637	19.6171	3	0
2283	9521	8.43116	3.59092	-12.9863	-2.14893	3	0
2286	6078	9.81718	1.27486	17.6799	-0.325184	3	0
2287	3272	25.095	5.98205	7.90268	-11.3608	3	0
2293	7085	16.5928	14.916	-0.447308	-0.83077	3	0
2334	8322	12.4613	11.9597	-47.2446	-16.5064	3	0
2335	7407	17.9989	7.61073	10.7164	-65.6337	3	0
2341	4855	16.0483	5.50821	15.2431	8.05281	3	0
2341	6586	16.1174	5.52664	10.3902	-5.1535	3	0
2358	4856	14.3307	4.84863	30.2872	-15.7706	3	0
2370	7637	11.5156	11.3711	-20.8169	17.6011	3	0
2408	5650	1.93884	11.9583	1.25601	18.8836	3	0
2410	2429	6.98513	8.5756	-7.50808	-8.8551	3	0
2428	8399	8.62075	2.5144	4.00213	-4.4168	3	0
2439	5410	9.27854	8.27977	13.3677	-35.2706	3	0
2440	5718	14.2066	14.9578	187.916	-11.2444	3	0
2442	3551	8.96293	8.12851	11.2411	19.7504	3	0
2444	5819	3.28338	12.0448	2.0587	7.04309	3	0
2445	5360	1.37306	8.71821	3.40586	-25.3716	3	0
2445	8351	1.26268	8.71765	4.12349	22.4585	3	0
2453	5258	9.08513	4.0327	-2.47183	3.95179	3	0
2453	5747	9.1417	3.94243	15.083	-7.43549	3	0
2461	7454	13.3905	1.7612	4.05059	0.201099	3	0
2472	6586	16.2035	5.52234	-2.82474	22.9405	3	0
2482	2875	20.0859	1.46167	19.3357	37.2419	3	0
2495	2927	8.4829	12.8096	3.32857	12.8533	3	0
2495	6062	8.55239	12.9015	-24.3854	-33.5112	3	0
2512	5489	26.3177	5.91709	0.727546	-12.7298	3	0
2524	5790	8.55828	14.8486	-17.1348	-15.3808	3	0
2544	7894	4.5103	8.49226	-2.11839	9.3136	3	0
2546	4396	7.15054	3.12168	10.2363	1.05518	3	0
2554	4684	6.38471	1.05866	8.75312	21.6791	3	0
2557	9189	1.98724	6.6754	4.79538	0.97331	3	0
2560	9941	19.2876	11.9773	-277.341	-148.202	3	1
2566	3114	12.8239	3.14271	7.50284	2.79905	3	0
2613	2902	5.38128	6.10796	4.99376	0.661149	3	0
2624	9112	17.6651	3.98582	10.1738	23.1228	3	0
2626	4274	21.5985	2.7843	20.335	-2.87115	3	0
2632	3620	18.7789	12.6897	7.25288	-37.7287	3	0
2658	6698	6.59715	14.4172	-13.127	3.25997	3	0
2665	8144	23.3814	7.30597	3.30869	-4.26977	3	0
2669	7140	7.59436	2.50862	4.93713	-1.00167	3	0
2695	9050	20.3725	6.57542	12.4888	-24.5023	3	0
2722	4353	10.4136	8.93713	11.9794	64.7233	3	0
2732	4743	9.63549	11.9427	2.54079	-65.5703	3	0
2748	4216	2.80819	14.3706	0.412283	-8.15514	3	0
2750	8226	9.25001	4.82061	9.34295	2.77553	3	0
2752	5653	2.93557	12.3673	3.25495	5.46297	3	0
2756	7579	16.8481	2.07872	13.2093	11.5041	3	0
2806	9107	4.05094	2.00968	-1.45797	6.09791	3	0
2812	9140	1.31612	13.0394	0.980001	-11.9455	3	0
2819	2973	22.3375	3.63775	5.15675	1.73529	3	0
2819	3850	22.3491	3.76786	1.982	7.99463	3	0
2823	4062	19.3742	3.92113	10.2552	0.371154	3	0
2824	4937	19.8284	11.4468	15.2285	-13.4981	3	0
2825	8239	16.9073	4.57721	17.3557	15.5954	3	0
2837	4860	16.0242	9.10063	32.6559	81.7218	3	0
2838	7243	24.1283	1.34558	9.91599	-2.38154	3	0
2859	4341	3.90121	12.8775	-13.1972	-3.51837	3	0
2860	6515	7.94424	5.20283	3.61112	27.724	3	0
2863	8489	21.5368	10.2826	-0.394403	-9.14395	3	0
2867	6896	2.62768	13.5391	-8.3962	-0.613815	3	0
2867	7265	2.69197	13.5374	-1.3739	-4.82285	3	0
2879	5515	9.25244	5.08311	15.5613	-1.55437	3	0
2887	7253	20.729	5.04618	3.84409	-7.60157	3	0
2895	6869	9.32573	12.0748	3.23229	14.1786	3	0
2911	7609	14.2618	2.55096	0.644195	2.14982	3	0
2912	3217	18.6767	6.29468	11.3679	22.4803	3	0
2923	6084	13.1785	13.813	83.8192	-6.06106	3	0
2933	7076	19.4122	1.78059	8.31153	5.82628	3	0
2944	6941	17.8816	8.71914	30.6768	4.91975	3	0
2951	6666	8.5072	15.8681	-15.973	-0.14619	3	0
2961	7942	20.9795	1.07847	3.48053	-2.3448	3	0
2996	7186	13.1453	3.4913	18.5477	3.15771	3	0
3001	4260	9.06689	8.03938	8.63751	15.8414	3	0
3030	4955	18.511	8.11121	35.5076	5.42525	3	0
3030	7525	18.4965	8.24861	3.66114	4.98073	3	0
3035	7913	20.8165	7.44122	29.7197	16.1501	3	0
3051	4428	7.91667	9.45269	4.79002	-30.8389	3	0
3057	6546	12.6245	8.72589	27.6445	12.1523	3	0
3070	6553	1.73189	4.83292	0.162444	6.11304	3	0
3074	4406	4.52045	5.36122	1.5733	14.325	3	0
3110	5235	13.1486	14.9366	178.741	40.568	3	0
3117	7992	25.3595	8.9851	13.7527	-14.3052	3	0
3134	8433	15.1965	9.58267	5.9659	67.3826	3	0
3142	8613	12.8886	11.0605	6.72623	-67.7834	3	0
3169	3977	11.7195	13.1576	16.6881	-81.5827	3	0
3170	5111	23.4492	5.29125	-5.23897	-11.5915	3	0
3170	5562	23.3054	5.26644	3.21682	-16.7444	3	0
3176	7219	1.74301	12.5014	3.26318	-8.70542	3	0
3185	5120	10.5144	1.74653	4.82922	-5.01671	3	0
3191	9220	3.22755	4.84165	-2.64068	3.04168	3	0
3195	3827	1.13657	13.9511	2.13662	-6.13169	3	0
3220	3292	11.6027	7.33518	3.41174	19.5205	3	0
3229	8420	12.8177	15.1773	-117.265	-20.2112	3	0
3231	3330	13.848	14.1254	191.784	2909.8	3	1
3252	6987	22.4731	5.20409	12.5458	0.776981	3	0
3260	4783	15.6463	10.6797	42.023	3.82108	3	0
3261	8554	17.6136	8.45465	-11.0653	-22.0305	3	0
3269	7990	7.23031	3.75917	5.80643	-3.34053	3	0
3293	8494	20.2467	8.00152	7.13682	-1.46166	3	0
3313	9340	9.38678	7.60945	1.44247	1.98221	3	0
3328	4871	4.81914	12.8199	2.57345	-12.2628	3	0
3329	4529	1.61034	9.54527	-2.54025	-1.35387	3	0
3331	8062	14.0146	6.5135	35.9541	-1.61947	3	0
3340	6842	8.02422	8.60169	0.807133	-16.603	3	0
3372	4895	22.1825	7.4612	20.1689	-5.90972	3	0
3384	9926	26.9607	4.20568	2.4866	-4.76998	3	0
3392	7539	16.6975	13.338	38.9743	91.0518	3	0
3401	4436	23.223	9.24934	11.2449	17.4166	3	0
3416	3827	1.23462	13.9822	2.07358	1.27577	3	0
3452	4542	19.6028	12.1199	-57.8659	-53.1832	3	1
3473	5905	19.542	3.08673	16.2152	-1.36153	3	0
3486	8146	9.70283	5.22267	26.3497	11.7173	3	0
3507	8760	12.187	8.09851	11.2149	-7.6592	3	0
3510	7168	15.6424	8.99947	-16.5083	59.5328	3	0
3522	7836	26.8423	8.16902	11.9054	-21.9232	3	0
3523	7121	12.8957	2.3966	12.2469	-4.2014	3	0
3523	8076	12.9178	2.52107	17.3058	19.8408	3	0
3545	7991	16.9263	1.29905	4.86859	-18.6424	3	0
3551	4260	9.01409	8.08189	13.8889	-9.93893	3	0
3555	6791	19.2784	3.5943	3.50175	-11.2912	3	0
3558	8122	9.99983	2.649	15.2869	2.5811	3	0
3561	5624	5.54987	2.76583	0.743292	5.72314	3	0
3565	5221	16.656	10.3056	14.0454	-47.0029	3	0
3565	7798	16.6105	10.4061	5.80801	54.882	3	0
3566	3795	12.4204	2.4975	4.28841	-47.9211	3	0
3571	5861	15.5724	7.49131	-13.064	23.711	3	0
3579	6662	3.00141	9.15986	0.885631	3.05522	3	0
3594	5085	4.30899	5.40491	13.0277	0.984854	3	0
3602	8522	9.98866	1.65363	6.25365	-4.17924	3	0
3612	8113	12.2395	10.194	20.4262	-54.0385	3	0
3615	8914	7.16333	2.2056	-0.827546	9.68612	3	0
3622	7847	15.8398	13.2444	26.1812	-40.5817	3	0
3622	8892	15.7495	13.3391	17.5916	115.807	3	0
3642	9665	15.1651	11.982	-79.823	1.77572	3	0
3671	4701	2.56288	12.7952	-10.7756	4.34663	3	0
3697	9931	15.5858	15.3931	20.5198	-37.4317	3	0
3701	7117	17.7651	5.73391	9.8037	-24.0319	3	0
3717	6774	7.26972	8.70741	1.95319	12.5279	3	0
3752	9001	19.9396	6.9457	13.556	5.01309	3	0
3758	3909	5.61843	12.4919	-1.48026	0.84838	3	0
3759	8438	8.75502	5.2332	-15.1704	-4.3185	3	0
3765	7619	2.62762	7.01588	6.04098	0.329893	3	0
3775	9264	21.1989	4.94489	5.45475	-1.17707	3	0
3786	6608	13.9183	12.5025	23.9275	-5.26833	3	0
3797	8045	6.11778	3.33859	4.09291	1.26541	3	0
3814	9316	16.0533	5.78105	-0.402067	-1.92603	3	0
3823	7799	18.1571	8.38895	-17.7425	-0.349479	3	0
3829	8077	16.4341	14.9482	-25.1064	16.9164	3	0
3839	4572	9.89016	12.2812	20.7151	0.809409	3	0
3850	8176	22.4556	3.81756	3.33102	-21.2381	3	0
3852	6461	9.39463	6.38724	-33.2521	-1.31992	3	0
3853	9303	9.92275	8.30786	-7.68504	-0.853668	3	0
3865	7816	2.64773	6.0387	-1.84632	11.7806	3	0
3900	4349	17.0792	2.99055	19.4683	-16.898	3	0
3900	6027	17.0142	3.0929	24.471	-5.75048	3	0
3919	8476	16.3226	3.612	5.12431	-0.391246	3	0
3941	8036	26.5587	2.49358	7.75386	1.21358	3	0
3947	6778	8.22843	10.2016	0.84976	2.05051	3	0
3954	9520	14.4112	12.1979	76.0663	26.7577	3	0
3964	6673	16.3397	4.44766	21.7412	-43.7661	3	0
4000	4343	6.63391	13.4368	-12.3061	-3.75619	3	0
4023	5811	14.5709	11.3008	-0.754362	-62.5237	3	0
4025	4416	2.5728	7.60093	10.9736	5.77324	3	0
4050	5308	8.25871	13.1297	3.24066	-8.78113	3	0
4059	5372	13.4676	7.09902	-43.0996	3.4602	3	0
4059	9900	13.3242	7.0732	8.58505	37.2646	3	0
4062	8643	19.3336	3.83578	-0.865258	-11.58	3	0
4062	8815	19.3852	3.80379	9.09595	15.6375	3	0
4065	8080	17.2291	14.2528	1.58784	2.42094	3	0
4076	7358	15.2698	14.327	28.8587	41.1357	3	0
4078	4365	6.03843	1.29259	1.28875	8.32147	3	0
4084	6241	1.6714	6.5497	2.33512	1.85875	3	0
4103	8660	6.43819	2.84117	2.77878	3.80486	3	0
4103	9982	6.49443	2.81229	10.2799	1.14904	3	0
4152	7731	11.3725	10.6612	3.1959	73.3189	3	0
4152	7808	11.4722	10.6172	14.2582	-71.6889	3	0
4160	4603	23.2449	3.2699	4.89844	2.4494	3	0
4171	8821	21.8561	9.25777	21.4926	-20.1583	3	0
4196	5417	9.58629	5.68198	6.51213	-10.7419	3	0
4203	6189	19.2624	1.40304	4.76547	-1.65062	3	0
4240	4946	26.0481	4.96822	-8.10497	-5.77654	3	0
4259	7215	5.32179	14.0728	-3.1474	7.00298	3	0
4260	8008	9.00381	7.94019	10.5678	-22.6137	3	0
4290	9752	26.2982	9.3096	2.26517	-13.7045	3	0
4360	9832	4.78184	13.1252	1.23704	-13.9648	3	0
4369	8198	11.3877	10.2327	53.1891	-0.295746	3	0
4437	8397	19.861	2.1724	1.68355	-7.09092	3	0
4452	7754	18.264	9.83345	8.59451	39.766	3	0
4527	4528	19.2645	7.21176	-16.2191	-2.53051	3	0
4527	9230	19.2049	7.11056	10.3755	34.0743	3	0
4528	4715	19.3132	7.17567	6.47182	8.42625	3	0
4542	5533	19.5601	12.069	5.1843	-106.525	3	1
4554	8395	9.46417	5.07421	3.9358	-8.23123	3	0
4565	6256	8.41899	3.71125	5.5005	-0.569059	3	0
4565	9003	8.46461	3.75276	13.4747	-2.33884	3	0
4565	9521	8.42793	3.65135	14.4995	9.16878	3	0
4605	8528	7.99763	3.05267	24.0783	-3.1552	3	0
4628	7462	3.65921	15.4793	-0.885546	4.43531	3	0
4630	8691	10.2777	4.22041	-7.46531	-4.38683	3	0
4635	5768	9.26555	6.15204	8.62616	-6.33056	3	0
4655	7684	21.1726	3.33507	-14.5892	-3.00897	3	0
4668	8745	2.33147	13.0591	-2.70927	-9.82967	3	0
4684	6477	6.31987	1.10992	10.8406	-8.80956	3	0
4693	9252	8.5736	4.92676	19.3023	0.711329	3	0
4705	6235	23.0652	1.85735	9.74148	-15.6165	3	0
4710	8642	24.1164	3.44611	3.49312	-6.70091	3	0
4712	9529	14.7994	12.1905	-29.0053	-26.2744	3	0
4727	7755	24.7263	6.75834	14.8731	-2.12086	3	0
4732	5547	13.4308	2.84634	3.81507	-42.2477	3	0
4739	9726	8.98146	8.97506	17.3604	-23.9538	3	0
4747	8082	1.20931	7.81456	9.55379	-0.845553	3	0
4755	7532	13.4993	9.90638	-19.1991	37.4651	3	0
4761	8682	8.51456	4.1001	11.5318	32.0348	3	0
4807	5339	26.251	5.32668	2.48748	20.4854	3	0
4820	6660	7.72959	7.60289	-31.9255	5.89687	3	0
4841	6576	8.89807	6.05662	3.54726	-3.37193	3	0
4851	5409	2.36163	4.33213	6.6303	-0.134598	3	0
4861	9443	18.0534	5.81941	17.56	-41.0039	3	0
4862	6636	5.48045	13.8353	4.93239	-12.3564	3	0
4864	7197	2.1001	3.30283	8.25388	1.93816	3	0
4888	7309	17.3108	8.1059	13.6015	-0.244461	3	0
4889	8333	19.4753	8.01083	22.6061	-2.3613	3	0
4895	7161	22.2501	7.37891	1.06342	1.9237	3	0
4946	9739	26.0084	4.86106	-1.72384	-6.9944	3	0
5043	9443	18.1131	5.84698	12.6389	27.5803	3	0
5076	9225	9.5547	4.00471	-0.706158	-4.3532	3	0
5121	8731	12.4584	3.44345	1.85076	52.8559	3	0
5134	7867	1.33499	1.30097	2.70614	-0.462085	3	0
5176	7507	7.68527	1.70862	13.447	-0.351577	3	0
5213	5505	17.7434	12.9662	11.6166	9.93457	3	0
5219	5909	18.4259	12.4306	-44.6999	10.3353	3	0
5234	5804	12.2964	4.76815	-13.5483	-13.2756	3	0
5258	7827	8.98649	4.03608	0.710798	5.57719	3	0
5301	9447	18.8712	11.7974	8.30808	-218.198	3	1
5316	6308	6.03678	14.7369	3.20842	-5.0813	3	0
5327	6625	17.0287	1.55799	11.1211	1.54842	3	0
5341	8337	21.9732	5.94002	-12.5023	8.05742	3	0
5343	6612	11.1162	1.17557	5.78932	-0.559264	3	0
5357	7458	10.112	5.83	11.3834	31.4518	3	0
5357	9452	10.2261	5.88339	14.6829	22.9128	3	0
5365	8522	9.88397	1.75643	4.93511	-8.49944	3	0
5370	8819	10.7071	6.53076	26.4534	0.922885	3	0
5384	6086	26.7432	7.47108	-8.31039	0.982522	3	0
5387	6228	3.01319	10.8495	-11.2232	-5.25456	3	0
5387	8636	3.07412	10.9323	6.17266	-0.579437	3	0
5399	6414	20.3516	1.43838	-5.48551	-4.18912	3	0
5428	5442	12.1306	3.83951	4.00907	3.88648	3	0
5429	8318	6.79752	4.50556	11.0954	2.41505	3	0
5432	9178	25.9177	2.34828	2.67027	4.8913	3	0
5433	8413	5.53883	9.02685	0.846534	18.8584	3	0
5499	8333	19.4796	8.07739	7.93675	-19.7463	3	0
5500	7783	6.57737	6.55516	-0.234335	-2.61214	3	0
5500	8488	6.55792	6.49431	0.911635	1.18168	3	0
5506	5932	22.8464	8.21521	0.183796	-9.65402	3	0
5575	6115	1.32916	9.47107	2.57945	13.5825	3	0
5591	9595	14.3909	1.33807	12.4225	-27.4875	3	0
5593	7415	21.1191	9.81148	8.41516	20.6632	3	0
5609	7410	2.51272	7.07394	4.39481	-4.38896	3	0
5631	8876	20.8409	2.71077	-4.39557	-14.4232	3	0
5649	6904	11.8441	14.6998	19.5815	88.2609	3	0
5669	6389	14.7032	11.0757	-73.5394	37.8851	3	0
5673	8713	21.5472	9.28295	3.61693	-22.2238	3	0
5677	6576	8.85478	6.01876	-6.34738	13.9359	3	0
5683	8935	5.96511	12.4928	5.82129	8.74607	3	0
5691	8854	13.6689	6.6335	26.846	-0.473107	3	0
5700	9133	12.3995	7.25966	13.142	11.0989	3	0
5724	6600	5.38618	11.4019	4.22648	19.2812	3	0
5725	8571	16.7172	3.8727	13.7499	-2.19796	3	0
5765	7610	2.06779	4.64356	8.96856	10.0306	3	0
5787	9164	19.7521	6.79151	13.0969	30.6008	3	0
5807	7939	25.3462	2.26432	3.84823	1.84036	3	0
5822	8041	9.95021	9.16519	4.97796	13.5534	3	0
5823	6153	7.38076	7.00337	13.2569	10.0906	3	0
5823	9056	7.50999	7.02945	9.07157	6.01007	3	0
5833	8044	3.45833	9.10694	2.27421	-19.4437	3	0
5833	8917	3.52008	9.123	0.639494	4.51151	3	0
5841	7344	5.5064	7.66506	12.2485	1.09379	3	0
5854	6815	16.1352	9.81531	26.915	-11.0901	3	0
5895	9529	14.9215	12.2569	-18.1547	-1.23073	3	0
5900	9436	25.1024	4.67281	7.51343	-13.0152	3	0
5904	9696	24.3383	5.22443	-0.294109	7.47191	3	0
5905	6850	19.5824	3.14137	-25.6316	5.86731	3	0
5908	9791	2.42116	12.3334	-11.3623	-2.84477	3	0
5910	6383	5.695	6.96073	-3.83964	5.96235	3	0
5921	6384	10.4802	4.60668	7.39305	-38.3974	3	0
5921	8587	10.4065	4.68773	12.007	-24.0826	3	0
5927	8084	15.5213	8.4187	-45.0317	-20.8562	3	0
5957	8948	2.17322	7.83655	4.9312	-17.045	3	0
6015	7414	6.81602	10.8118	3.3208	-21.2468	3	0
6016	6591	19.5957	3.63933	-11.0395	-0.729699	3	0
6020	8360	15.2009	6.56841	2.92657	-22.4405	3	0
6036	7609	14.1177	2.55133	6.91732	12.124	3	0
6044	8061	21.9256	2.24243	-0.598787	3.27873	3	0
6068	9053	13.6121	3.5764	19.0415	-10.235	3	0
6070	7976	20.1625	5.73111	21.541	1.6996	3	0
6095	7766	8.21383	7.53798	12.9261	-9.77501	3	0
6103	8752	7.25914	1.35981	1.44884	13.0543	3	0
6119	8755	20.5047	6.45358	-11.2079	18.597	3	0
6149	6721	8.00308	9.79047	3.60596	-37.4386	3	0
6153	7686	7.28564	6.91615	18.7428	-1.33998	3	0
6170	8395	9.44582	4.95763	20.3889	-0.294095	3	0
6174	6490	6.04375	2.80225	1.95843	0.216215	3	0
6182	6500	18.2046	6.37445	3.03987	-6.29577	3	0
6190	9662	10.4438	15.6847	-33.8328	-6.49391	3	0
6203	6582	26.6759	8.43484	8.46464	28.4515	3	0
6214	6837	12.3315	9.95132	-17.2856	-8.8332	3	0
6237	6815	16.0258	9.9047	15.5056	-51.0893	3	0
6279	9341	23.8166	8.12709	6.88932	22.9616	3	0
6292	7887	19.4192	3.05266	17.6241	4.16603	3	0
6302	8598	1.88739	15.7585	-2.96534	-0.0354024	3	0
6316	6342	14.6566	4.15341	6.46574	-3.23369	3	0
6321	8320	5.07963	7.91251	-16.7979	2.992	3	0
6408	9418	15.6996	14.5638	34.0606	66.6143	3	1
6408	9634	15.6326	14.6121	-1822.01	-676.11	3	1
6424	8661	4.66026	5.94072	4.48205	19.9549	3	0
6431	9437	21.6965	4.35789	5.42492	0.83895	3	0
6439	7966	24.763	2.84833	1.40247	6.80442	3	0
6450	8714	14.1244	7.63703	30.0374	34.5529	3	0
6467	7989	23.2562	8.65978	3.939	-18.2781	3	0
6476	7728	7.15883	9.8337	8.42066	-23.89	3	0
6495	8754	14.1172	14.3227	6.98359	8.07896	3	0
6501	7007	8.88837	5.30798	12.8283	13.0066	3	0
6534	8655	11.7689	6.95636	15.5768	0.956484	3	0
6626	9548	1.06122	13.8073	3.43459	1.5285	3	0
6651	9937	14.3704	14.5831	-73.9473	-34.4643	3	0
6694	6746	15.8411	8.69087	17.4647	38.2411	3	0
6745	7167	15.501	5.02085	20.1564	5.9389	3	0
6758	8408	5.21817	6.52016	5.26419	-7.43461	3	0
6844	7163	19.492	2.36937	16.6172	-9.14267	3	0
6850	9237	19.6245	3.19003	21.848	-0.727659	3	0
6898	7061	5.96013	2.56439	2.86597	-2.45324	3	0
6898	9057	6.01983	2.44272	4.43646	-5.17122	3	0
6936	8842	3.4214	14.0372	2.01559	4.68848	3	0
6947	9296	9.34637	2.73883	21.8166	5.4913	3	0
6947	9539	9.29777	2.78766	3.98604	-3.45354	3	0
6969	8216	12.1553	11.6788	11.7526	3.41141	3	0
6982	8590	17.1118	4.20523	22.3678	17.7714	3	0
7018	9499	26.4915	9.27709	9.99429	24.865	3	0
7018	9771	26.5895	9.19847	-6.25654	10.7996	3	0
7068	7727	10.9269	14.1323	8.85614	63.9519	3	0
7134	8429	3.31727	15.8277	-3.50335	1.71976	3	0
7143	7778	7.11298	13.3265	3.75711	15.56	3	0
7145	9189	2.06813	6.72692	1.44067	-3.46915	3	0
7228	9906	25.9856	1.80212	-1.89724	-3.77883	3	0
7268	7754	18.2626	9.91666	-136.625	-404.496	3	1
7284	7375	8.39635	12.6463	8.4324	-19.2146	3	0
7305	9872	9.90987	15.8985	-6.45088	-3.11235	3	0
7309	8329	17.2593	8.1977	12.546	-16.1102	3	0
7336	8125	23.0218	7.86441	6.92332	13.4179	3	0
7365	8715	23.3635	7.71718	7.62788	0.237938	3	0
7365	9656	23.3634	7.78168	-13.8942	6.3044	3	0
7373	9334	18.9301	6.88594	0.806511	-19.9169	3	0
7386	9618	6.59456	2.38025	6.32662	-10.5924	3	0
7401	8492	4.28803	11.6915	-8.08303	2.01477	3	0
7405	7423	1.98493	4.33877	3.30036	-0.584492	3	0
7414	7536	6.86343	10.8941	12.4716	11.9408	3	0
7423	9161	2.05137	4.35974	4.19312	-0.837647	3	0
7474	8125	22.988	7.79753	4.56918	-25.6155	3	0
7553	9382	5.02882	11.4866	2.91405	-1.16643	3	0
7558	7975	8.91427	13.7142	-36.9751	15.4376	3	0
7668	9714	2.65457	4.12385	3.94125	5.80228	3	0
7685	7911	3.18776	13.1478	2.647	13.5027	3	0
7715	9512	13.5041	6.33497	31.5426	2.72196	3	0
7762	9583	4.44725	5.71305	3.20944	3.09578	3	0
7819	9568	17.4513	13.0574	9.75877	-61.367	3	0
7850	9601	14.1881	14.7302	-59.1775	155.353	3	0
7866	8540	14.2204	5.48659	12.2664	28.2038	3	0
7902	9889	16.5262	8.7033	23.2133	-14.0797	3	0
7922	8838	15.3712	12.1846	5.52227	31.8792	3	0
7923	8558	12.3865	8.44588	6.27474	-12.4671	3	0
8064	8697	17.7928	4.99113	23.63	-1.39865	3	0
8134	9451	22.3928	7.25177	7.2337	-24.9829	3	0
8163	8354	13.667	2.87918	10.6729	4.32651	3	0
8195	9080	3.77795	3.14944	-0.295795	-3.91424	3	0
8197	8838	15.3173	12.0571	4.32155	26.5838	3	0
8212	9992	2.8753	8.0268	-4.20369	10.9142	3	0
8240	9431	2.17283	2.45817	1.53859	-0.856298	3	0
8286	9036	5.25368	5.7249	9.96602	3.41707	3	0
8289	8844	24.9825	4.24553	-0.58168	1.72665	3	0
8301	9658	23.1453	2.42625	2.29775	-4.51648	3	0
8354	8986	13.682	2.99048	16.8858	-2.03299	3	0
8355	9367	12.9756	8.60318	12.2394	28.8941	3	0
8399	9207	8.48654	2.4852	10.9741	10.0869	3	0
8426	9671	16.0173	11.1142	-396.12	544.24	3	1
8427	8624	10.8898	9.5114	-6.47275	30.7138	3	0
8474	8773	5.45751	15.2572	1.52115	-0.441695	3	0
8488	9347	6.46397	6.5143	1.40954	4.26944	3	0
8522	8974	9.97363	1.77369	7.39894	14.4725	3	0
8542	9165	24.6522	9.34843	10.7216	-0.526932	3	0
8544	8763	1.62692	12.0061	4.47649	1.74423	3	0
8570	9254	15.5903	1.23353	11.3461	-4.32748	3	0
8571	9023	16.7022	3.75695	23.8824	-6.12779	3	0
8573	9819	7.41541	5.2208	0.452232	0.541248	3	0
8660	9982	6.49517	2.87521	5.98792	10.4747	3	0
8670	8717	26.4606	3.132	3.05363	6.71738	3	0
8729	9903	7.74551	11.6674	-0.504212	27.1034	3	0
8730	9572	11.1516	12.6882	12.5736	-35.3339	3	0
8788	9825	21.1089	8.15749	15.5988	0.299352	3	0
8796	9417	11.687	3.71651	-7.173	18.0556	3	0
8841	9213	5.80432	1.09861	12.5936	-6.02434	3	0
8936	9023	16.7999	3.70259	2.70514	0.743962	3	0
9000	9297	1.76377	9.09377	-2.36762	2.78579	3	0
9053	9746	13.6764	3.49339	6.94564	-21.3974	3	0
9089	9831	2.80529	9.62449	8.67576	0.546018	3	0
9125	9857	5.27091	10.9013	3.4374	-24.4598	3	0
9175	9583	4.39367	5.75291	-5.71268	0.385158	3	0
9283	9340	9.45396	7.60313	5.24737	-12.2233	3	0
9296	9539	9.27997	2.7243	7.71606	3.84476	3	0
9514	9830	13.0538	6.88055	1.29877	42.8389	3	0
9628	9776	15.3473	2.30715	5.46134	-44.9778	3	0
1000	13486	1.48412	3.518	7.57313	0.541178	3	0
1000	44903	1.36595	3.50993	6.72456	0.166986	3	0
1004	51210	2.91796	2.25774	6.22523	-1.39276	3	0
1007	21330	19.2473	5.57092	-10.5685	-2.50527	3	0
1007	28217	19.1302	5.55953	13.9332	-31.0612	3	0
1007	30757	19.262	5.50813	12.5155	-20.1771	3	0
1012	34103	7.34051	8.26121	-7.17075	-15.7224	3	0
1019	18161	12.4499	7.02253	3.62609	-65.1447	3	0
1020	34199	2.31703	4.00428	1.29216	1.67655	3	0
1020	41916	2.22681	3.96077	7.22482	-1.0409	3	0
1034	24409	18.5937	8.49566	2.66439	25.1898	3	0
1034	30322	18.6024	8.37742	5.19065	-16.9106	3	0
1034	31941	18.486	8.41255	-7.2263	15.6161	3	0
1035	33125	15.5253	4.00664	12.9539	35.5973	3	0
1035	43568	15.4131	3.98077	4.03014	-32.9013	3	0
1035	46423	15.4625	4.02858	20.2756	-4.5084	3	0
1036	11327	11.8083	1.15683	20.2956	-1.50237	3	0
1040	20044	2.40564	1.71237	8.60552	-0.27538	3	0
1040	35245	2.37615	1.56624	6.49641	-0.682829	3	0
1041	46322	9.01492	6.3868	17.0705	-16.5291	3	0
1041	47351	8.95095	6.35004	3.26461	14.7174	3	0
1045	40967	10.9595	6.98701	-2.00783	36.8703	3	0
1047	10193	4.35009	14.8116	-4.46341	5.39107	3	0
1047	28803	4.4233	14.7804	1.09455	-3.41629	3	0
1049	35723	25.5271	7.97178	8.23105	2.28212	3	0
1049	43772	25.5493	7.91558	-7.63559	-7.32296	3	0
1049	46232	25.5717	8.0163	-18.1954	-1.8744	3	0
1050	10965	15.9311	8.07465	6.36744	39.0877	3	0
1050	49670	15.8756	8.15799	6.28577	-52.9194	3	0
1052	10941	4.72556	11.449	-5.96204	18.6016	3	0
1052	11014	4.67131	11.5692	-7.96252	14.8414	3	0
1052	12897	4.65074	11.4854	13.3581	-10.5971	3	0
1052	47935	4.77838	11.5243	9.19358	-0.0719941	3	0
1058	17932	3.78006	3.91345	6.50483	7.13591	3	0
1058	33805	3.6773	3.95453	3.75701	7.31189	3	0
1058	41988	3.73655	3.97904	2.42405	-13.5713	3	0
1058	47476	3.68358	3.88528	5.91269	-0.907097	3	0
1059	21888	13.4656	7.86162	-4.52382	16.0201	3	0
1059	44486	13.5201	7.94227	21.7694	0.185103	3	0
1060	25040	20.156	9.8716	7.06212	-19.4825	3	0
1072	32594	19.1932	10.9305	15.8482	55.1502	3	0
1074	21420	16.685	2.14841	17.1898	-15.4933	3	0
1074	35588	16.7133	2.2212	4.23685	3.53703	3	0
1074	46480	16.6131	2.13815	17.8831	19.2438	3	0
1074	52547	16.565	2.20865	3.43494	-10.9086	3	0
1075	16952	3.87651	6.38789	2.97964	18.9601	3	0
1075	46237	3.85407	6.47329	8.86101	-7.03693	3	0
1076	24392	14.6252	6.5426	12.8024	43.6128	3	0
1076	28500	14.5925	6.62081	13.4059	-74.5676	3	0
1079	17343	17.7747	10.3883	53.9742	28.813	3	0
1079	33792	17.6909	10.3994	-15.6719	-46.8634	3	0
1081	16624	6.56864	12.0977	2.18667	6.07459	3	0
1081	20889	6.6194	12.136	-10.4164	-1.05315	3	0
1086	29347	19.3284	11.3863	3.70884	-21.564	3	0
1086	33930	19.4068	11.3505	10.9971	38.0685	3	0
1086	45696	19.4489	11.3968	13.6083	-7.25209	3	0
1088	12048	19.244	2.78171	-13.6266	0.579496	3	0
1091	20851	15.3673	4.92888	18.5706	4.16508	3	0
1091	26040	15.3722	4.82661	17.1566	-11.4529	3	0
1092	13272	11.0896	14.8596	6.03474	30.5874	3	0
1092	22346	11.129	14.9152	-75.2542	-95.1511	3	0
1092	26338	11.214	14.8137	-73.6784	124.321	3	0
1094	23251	15.7873	9.94736	4.64042	65.358	3	0
1094	23772	15.7569	9.84129	43.1721	-5.53415	3	0
1094	26758	15.6873	9.96583	34.9599	-13.7449	3	0
1094	26948	15.6896	9.84636	2.53479	30.2175	3	0
1095	15179	12.8328	1.71284	11.1884	-5.69095	3	0
1095	27441	12.7662	1.71257	21.0424	0.988479	3	0
1095	31744	12.8693	1.77092	9.36806	-0.0783218	3	0
1095	41513	12.7589	1.8321	14.9104	-30.413	3	0
1095	46981	12.8339	1.83563	17.6795	17.8476	3	0
1099	14934	7.06555	13.9155	4.12106	-2.9669	3	0
1099	18351	7.07231	13.981	-7.26297	10.1334	3	0
1104	26060	15.8983	12.6538	107.51	11.936	3	0
1104	48808	15.9851	12.5781	5.09812	-59.0578	3	0
1104	49702	15.8766	12.5351	18.4681	38.2094	3	0
1108	21212	16.3377	9.54129	1.998	-46.6838	3	0
1108	27980	16.3657	9.59703	31.3593	-3.61532	3	0
1110	24126	1.418	10.6374	-9.33273	-1.55083	3	0
1110	34890	1.47231	10.7644	-7.74758	3.1048	3	0
1110	39721	1.50694	10.7035	7.31053	0.81038	3	0
1111	46309	18.2733	11.2533	17.6106	29.2166	3	0
1111	48639	18.2321	11.3751	32.5806	8.92782	3	0
1117	25111	5.05426	5.50721	2.95283	-15.6902	3	0
1117	50816	5.13594	5.5839	3.85736	9.51105	3	0
1117	52390	5.07509	5.63597	-2.10193	-6.32378	3	0
1123	32460	1.97355	3.68759	0.889918	-1.00985	3	0
1129	18321	5.04675	15.2129	-8.76479	-0.348459	3	0
1129	41750	5.06113	15.327	-6.28589	-1.68857	3	0
1129	48767	5.10409	15.2845	0.159656	-3.8424	3	0
1130	38367	1.77456	13.8254	0.62075	10.9818	3	0
1136	10635	15.2652	2.01328	19.8474	0.105209	3	0
1137	52730	25.6326	9.41414	2.27417	0.890181	3	0
1138	35236	17.0448	3.32632	19.5138	-8.94072	3	0
1139	42769	22.1433	6.22196	4.71446	-25.7648	3	0
1144	28995	20.5765	6.87897	1.96429	-5.67063	3	0
1149	26132	13.2946	13.6223	11.5391	-1.16869	3	0
1152	34832	5.5549	15.6692	-1.42093	2.04634	3	0
1152	52211	5.41641	15.6338	-0.521362	-6.45551	3	0
1153	19871	3.57035	5.88198	9.19409	-3.71558	3	0
1157	12359	19.5121	7.10359	4.36753	-13.5167	3	0
1157	23162	19.5454	7.19569	15.3248	31.9997	3	0
1159	11757	24.0164	1.6219	9.74543	24.9759	3	0
1159	13532	24.0464	1.56401	-2.39367	-13.0012	3	0
1159	42405	23.933	1.53175	5.5023	-2.04163	3	0
1160	15210	6.78106	7.14474	0.957233	-2.81816	3	0
1161	36973	20.1772	11.529	11.4869	-9.26089	3	0
1161	44323	20.1226	11.5026	-0.260768	13.3907	3	0
1163	11113	24.0709	2.41016	3.81321	20.6032	3	0
1163	39739	24.1678	2.4542	8.64728	-11.6908	3	0
1164	18044	7.66853	4.07474	13.817	1.69193	3	0
1164	52173	7.77629	4.10878	6.97659	5.97925	3	0
1165	41956	18.6159	11.8845	-275.704	-350.689	3	1
1165	47010	18.6886	11.7649	25.2138	100.73	3	1
1165	51136	18.7268	11.8435	-910.526	-67.0324	3	1
1168	22647	15.8262	2.9963	12.3827	25.802	3	0
1168	29943	15.9006	3.08	4.13975	-5.79123	3	0
1168	41924	15.84	3.08657	10.0625	-4.04021	3	0
1173	34237	26.0052	8.40389	5.46827	12.2717	3	0
1176	29643	23.4787	6.98754	5.77259	-3.06746	3	0
1176	36989	23.4356	7.02477	-13.1338	14.0352	3	0
1179	43103	20.854	1.45339	-1.54184	10.4385	3	0
1179	45158	20.9631	1.46426	10.866	-14.293	3	0
1180	11694	20.6154	9.26394	-4.67975	-23.4233	3	0
1180	17176	20.6746	9.3796	4.72132	47.0234	3	0
1183	42304	23.0282	6.5001	11.4949	-0.735095	3	0
1184	26629	1.89155	11.4616	2.08682	-10.0233	3	0
1184	50053	2.01278	11.5303	2.02318	-8.20113	3	0
1185	33916	3.77049	14.2917	1.99395	-0.686305	3	0
1188	17112	10.7224	3.83661	10.0447	1.5049	3	0
1188	35605	10.7356	3.96886	5.84936	0.639885	3	0
1190	16481	6.81152	11.1129	5.69489	25.5067	3	0
1193	47307	2.67631	3.96463	-3.76152	4.03863	3	0
1193	48793	2.61412	3.96717	0.521299	-2.87958	3	0
1200	15025	2.78174	10.445	3.55012	-7.24428	3	0
1200	23456	2.85652	10.4303	0.029803	4.74504	3	0
1200	38262	2.9035	10.4822	5.27077	2.1981	3	0
1203	27961	14.9606	3.16493	2.37332	-59.3863	3	0
1203	51836	14.8615	3.12925	19.8293	64.7475	3	0
1205	49142	23.0408	9.68384	-0.328901	2.40745	3	0
1206	16300	17.4311	2.45068	1.30531	11.0801	3	0
1206	33137	17.3086	2.46365	3.0007	-21.1245	3	0
1206	51532	17.3042	2.37429	3.58112	19.5899	3	0
1216	45640	15.2725	9.97596	-39.3585	28.2919	3	0
1222	34652	20.8086	4.38426	8.81581	-21.2727	3	0
1223	35755	2.99287	9.70546	2.53573	23.8409	3	0
1226	24340	9.08276	6.0918	7.22653	8.49608	3	0
1226	30335	9.1089	6.16654	4.88328	-5.53031	3	0
1226	45744	9.13202	6.0383	10.9583	0.274481	3	0
1228	22386	6.50255	13.811	3.00792	13.3573	3	0
1228	34633	6.58356	13.8132	5.12158	-8.10983	3	0
1230	19493	12.1228	4.65367	9.10439	4.64729	3	0
1231	24365	19.7514	7.77313	9.10995	50.3287	3	0
1231	33788	19.6942	7.72804	17.146	-20.0498	3	0
1232	12750	8.61837	6.10662	9.77704	19.9472	3	0
1232	44559	8.74335	6.15121	13.4003	40.2737	3	0
1238	37562	1.42901	8.46865	5.87837	-7.20331	3	0
1239	31027	13.7035	13.732	19.75	-152.483	3	0
1239	45898	13.6158	13.8093	-38.1549	24.9597	3	0
1240	47751	21.9482	7.39338	12.594	-10.901	3	0
1246	11223	2.48434	9.90624	2.83296	15.1178	3	0
1246	46782	2.4339	9.87151	-15.2484	2.83412	3	0
1246	50868	2.3751	9.95643	2.50028	12.5209	3	0
1249	19554	24.2654	6.28799	-1.57154	8.99289	3	0
1249	38528	24.3212	6.32129	17.7029	-1.47925	3	0
1251	26420	19.0464	8.66419	3.66764	23.2347	3	0
1256	16494	2.92136	6.77063	2.03812	-4.38082	3	0
1256	37975	2.90024	6.71266	-1.50266	-3.06191	3	0
1258	29122	1.24692	8.8416	9.93253	0.0939672	3	0
1260	24527	14.2447	3.3458	9.61075	3.31094	3	0
1260	40438	14.2892	3.45333	13.8967	0.668721	3	0
1261	26880	7.58355	11.1234	-30.8905	-4.23998	3	0
1264	24022	13.1901	8.79355	25.404	-43.0641	3	0
1269	13251	22.4513	7.08644	-15.332	6.49406	3	0
1269	25534	22.4006	7.12243	-9.59961	-5.27399	3	0
1270	10375	11.4566	13.9059	-38.8279	70.0927	3	0
1276	11091	21.7304	2.32516	11.2455	1.32228	3	0
1276	23866	21.6837	2.27561	8.67836	-27.8793	3	0
1276	39966	21.8124	2.29304	2.8067	8.96231	3	0
1278	15398	8.23355	4.8276	10.9158	12.0434	3	0
1278	36619	8.10512	4.85851	6.75209	30.5848	3	0
1280	10796	14.003	9.6394	39.514	-2.62584	3	0
1280	19765	14.0003	9.74167	39.4025	2.8604	3	0
1287	11258	22.8404	7.91634	10.6936	-0.741583	3	0
1287	23236	22.8004	7.88165	2.72632	15.9896	3	0
1287	31585	22.7474	7.957	14.5344	1.1883	3	0
1288	37926	20.8634	7.21528	4.90482	13.256	3	0
1289	13193	2.75555	10.8173	-6.78795	-3.80796	3	0
1289	32293	2.84419	10.7474	7.71468	14.9344	3	0
1293	27505	23.2098	6.02045	18.088	3.79446	3	0
1293	46664	23.2717	5.90226	7.20781	10.3835	3	0
1294	46365	24.4869	5.1341	5.19393	15.6636	3	0
1303	48085	2.24431	5.16313	6.31211	-3.87236	3	0
1305	31371	26.3135	2.63961	3.38179	-4.74785	3	0
1307	25725	20.5118	3.82645	6.25249	-8.50382	3	0
1309	32736	10.6419	12.2513	24.7638	0.913704	3	0
1309	38409	10.7251	12.2703	-46.5974	-6.35649	3	0
1309	40435	10.7181	12.3277	23.6461	3.79898	3	0
1310	38813	5.91506	13.394	-11.7011	9.42594	3	0
1311	40961	24.1462	9.03206	-3.62057	-20.4038	3	0
1321	30289	21.2226	3.83313	9.07233	-0.127267	3	0
1321	43325	21.1666	3.94328	6.57811	10.3612	3	0
1321	48475	21.1602	3.82591	2.99039	15.9203	3	0
1326	17171	16.6177	5.38861	10.9274	-10.0995	3	0
1326	23398	16.5171	5.4701	10.4627	-48.3671	3	0
1329	16688	1.95874	7.37664	2.21231	5.32819	3	0
1329	19022	1.86096	7.42552	10.9871	-0.477893	3	0
1329	35871	1.92956	7.5008	0.978063	0.804924	3	0
1331	21457	8.89948	2.4127	18.7008	-1.89214	3	0
1331	21845	8.96065	2.46157	-3.93055	15.7307	3	0
1331	44775	8.87021	2.49939	4.31648	-6.18255	3	0
1332	17666	24.4325	6.19374	-0.550024	-3.22116	3	0
1333	10569	13.5332	9.19301	11.4903	-50.1496	3	0
1333	14660	13.5999	9.19633	26.5686	52.5595	3	0
1333	22396	13.563	9.10401	35.7961	-2.49383	3	0
1335	50823	13.239	12.4871	73.9554	10.6918	3	0
1339	51295	12.3435	7.62347	-2.24789	-0.280948	3	0
1339	52126	12.3124	7.56539	-32.3134	-2.77213	3	0
1341	51574	13.7832	14.9129	269.877	-0.603133	3	0
1343	12834	23.1425	4.28772	-8.74892	3.03825	3	0
1343	38665	23.139	4.22981	4.48444	-6.32161	3	0
1345	12567	20.8666	10.5848	-188.733	34.3281	3	1
1346	25933	9.21254	1.80487	10.8709	-44.1256	3	0
1346	27358	9.12319	1.89155	7.78941	15.7698	3	0
1347	23633	12.3807	14.1363	1.83052	125.388	3	0
1349	11802	5.92716	9.44975	-23.7601	6.36686	3	0
1349	23843	5.95207	9.50937	6.04446	20.1021	3	0
1349	24444	5.86596	9.44388	6.60885	-16.3324	3	0
1349	30420	5.85489	9.5492	-8.24876	-8.81837	3	0
1355	19397	10.4724	3.97897	-19.1237	4.18105	3	0
1355	39931	10.345	4.0069	-6.78515	-9.46365	3	0
1355	46878	10.4748	4.04312	10.1355	24.771	3	0
1357	25807	19.1918	12.1281	-27.9973	27.2153	3	0
1357	41471	19.2733	12.1962	2.47015	-21.4004	3	0
1358	32268	22.1824	2.98313	5.13378	10.8705	3	0
1359	16205	15.6487	15.711	2.67677	0.469274	3	0
1359	44008	15.6458	15.6492	-51.5499	-35.6647	3	0
1360	18050	16.0777	6.08215	-24.5169	21.5335	3	0
1361	14826	5.26935	4.0811	9.53264	14.7146	3	0
1364	28757	24.6019	3.76665	2.42272	11.2657	3	0
1371	18655	14.5547	14.415	-3483.66	1206.38	3	1
1371	34820	14.5131	14.2923	92.6934	3.74865	3	1
1373	11850	11.0335	15.9313	-18.1276	-10.0278	3	0
1373	12523	10.9965	15.8729	-34.8361	11.9802	3	0
1373	36725	10.9017	15.9239	-24.7761	-0.790695	3	0
1375	33575	10.6631	1.51718	2.17939	5.72252	3	0
1375	37077	10.6931	1.61592	10.8203	-0.606422	3	0
1375	39563	10.7609	1.54255	2.43302	4.25742	3	0
1377	12511	1.67002	8.76166	-10.8189	-1.01078	3	0
1377	45169	1.71474	8.80755	7.64456	0.693385	3	0
1379	15728	14.9324	4.64912	17.2865	-1.54625	3	0
1379	33877	14.9711	4.71945	-17.3778	48.0368	3	0
1379	43163	14.8655	4.65473	8.3179	20.1039	3	0
1379	52623	14.8751	4.772	17.383	-41.9517	3	0
1380	11600	11.1734	6.58998	-15.07	-19.0437	3	0
1380	13225	11.0914	6.55722	21.2902	28.3654	3	0
1383	33092	20.6031	3.24856	15.5328	47.5424	3	0
1383	50232	20.6691	3.37226	6.19546	22.8733	3	0
1385	11777	16.2105	12.2536	-51.4789	49.7765	3	0
1385	31163	16.2343	12.1994	-3.90471	-50.2571	3	0
1386	48680	19.2178	4.34313	18.2234	-17.3694	3	0
1388	23587	8.59315	8.10698	3.81722	-8.6226	3	0
1388	48265	8.63775	8.16297	2.21032	1.83451	3	0
1390	18439	24.6892	8.37943	4.05376	27.2045	3	0
1390	19275	24.6538	8.32418	16.4132	0.485757	3	0
1390	21488	24.7933	8.31754	20.1082	-1.74552	3	0
1390	36659	24.7628	8.26085	1.97227	10.2855	3	0
1395	31723	24.2578	7.5112	5.11918	-36.526	3	0
1395	37080	24.2286	7.39914	6.74528	25.374	3	0
1400	19935	18.313	1.64378	16.34	1.21498	3	0
1402	29680	11.158	3.54476	11.6009	0.901164	3	0
1403	14703	4.8554	15.8802	-4.75844	-0.0407311	3	0
1407	22942	18.6921	12.4046	-40.9369	5.60123	3	0
1409	19904	18.5578	11.7649	17.6197	107.884	3	1
1409	20906	18.533	11.7042	0.665837	0.534611	3	0
1410	32148	6.67903	12.5025	-13.3991	-8.66739	3	0
1410	45298	6.66117	12.3928	-25.6782	-10.3741	3	0
1410	52612	6.71046	12.4276	0.889773	8.28511	3	0
1412	26067	2.18267	15.1883	0.886096	5.74755	3	0
1413	37013	21.5361	9.81756	32.0014	0.812943	3	0
1413	45504	21.6598	9.79654	32.6717	-3.95314	3	0
1417	49296	2.27785	10.2852	1.95313	18.5341	3	0
1418	11542	11.0842	3.09346	5.57171	0.0762406	3	0
1418	28246	11.1391	3.12491	16.4252	0.490695	3	0
1418	31155	11.1553	3.01571	19.3613	-9.62536	3	0
1422	28822	4.58762	10.4795	6.37489	-13.9139	3	0
1422	34468	4.69183	10.5105	3.65413	15.1587	3	0
1422	36264	4.67254	10.5965	4.14955	-12.4114	3	0
1422	42069	4.58815	10.6026	2.48645	13.1196	3	0
1424	41016	1.91059	2.3348	4.03144	-0.567848	3	0
1429	38503	19.5287	6.62796	16.3285	0.982342	3	0
1429	46736	19.5706	6.7311	-4.12737	1.80696	3	0
1431	16817	3.00892	6.25329	1.04341	5.36726	3	0
1431	18667	2.95929	6.3073	12.3334	-0.283715	3	0
1431	40897	3.08023	6.26779	4.29077	1.35659	3	0
1434	33003	14.5581	15.2108	-71.1352	105.428	3	0
1434	35049	14.5884	15.3161	-150.707	98.3581	3	0
1440	35941	19.84	2.53125	2.76963	-1.04929	3	0
1440	39329	19.8008	2.4116	6.4725	26.9124	3	0
1441	13468	6.77029	14.8945	1.07414	-6.48679	3	0
1442	33575	10.6474	1.41442	11.7141	-5.59165	3	0
1443	14259	3.64381	2.88876	5.07032	-0.512073	3	0
1443	45318	3.70529	2.85973	0.941367	-4.79892	3	0
1444	24017	4.5748	5.58572	4.92656	17.9415	3	0
1446	25436	14.0868	9.17613	23.2698	66.4582	3	0
1446	31238	14.1499	9.16534	21.6269	-6.39121	3	0
1446	52706	14.1187	9.29708	47.8002	-6.40163	3	0
1447	29133	14.4533	15.4734	-5.43894	253.284	3	0
1447	29530	14.4283	15.4014	-180.406	-203.642	3	0
1450	12500	10.2791	1.60967	17.2934	1.0768	3	0
1450	51412	10.223	1.5922	-3.08356	-4.00533	3	0
1452	33942	2.63971	11.402	-1.63729	-3.96395	3	0
1454	23545	20.8747	6.06306	14.6135	40.1008	3	0
1458	20341	26.7324	8.22441	4.97618	-31.4071	3	0
1458	48834	26.6401	8.18363	17.0356	-1.34751	3	0
1461	28038	3.88418	4.76384	-0.997396	18.4133	3	0
1461	41361	3.93193	4.65776	1.88006	-19.2118	3	0
1462	36350	6.62954	5.38927	1.96072	10.8603	3	0
1464	16801	1.85797	12.429	3.57065	-11.1105	3	0
1469	12268	4.38459	2.48252	3.87797	6.0276	3	0
1470	11864	7.70163	3.94493	5.96315	-0.141422	3	0
1470	18044	7.68668	4.00795	1.23058	-22.6436	3	0
1470	34921	7.8094	3.97487	4.499	26.428	3	0
1471	10635	15.3172	1.98646	5.70061	21.2557	3	0
1473	17339	11.1782	13.0227	-57.9059	5.8716	3	0
1473	31459	11.0861	13.0483	13.7339	5.64107	3	0
1474	13721	10.5983	3.0266	8.20033	-6.71665	3	0
1474	34483	10.574	2.96644	3.38081	2.23201	3	0
1475	32163	10.4786	9.68693	-3.16456	-46.6946	3	0
1479	29458	8.44384	7.2509	-22.5056	2.25594	3	0
1479	33309	8.37533	7.23728	16.921	-1.51982	3	0
1479	42198	8.46269	7.31805	4.60381	13.3642	3	0
1480	35434	2.19859	6.10154	-5.39033	-2.93803	3	0
1481	23538	8.91484	12.813	-35.3755	2.25386	3	0
1486	29090	25.9139	2.70799	-1.41647	-0.108737	3	0
1486	32412	25.8837	2.76944	5.19464	-6.55797	3	0
1486	33739	25.9994	2.83027	4.54114	-3.01302	3	0
1488	21019	9.49585	13.9494	10.9235	-27.5639	3	0
1488	48354	9.46365	13.9978	13.9164	17.0225	3	0
1489	37624	6.32785	8.25741	8.79911	-28.2592	3	0
1491	32737	7.77448	7.78443	5.24797	15.5149	3	0
1492	19008	13.3828	5.63821	4.44599	-31.9916	3	0
1492	44018	13.4392	5.53691	22.5047	37.6694	3	0
1492	47502	13.4741	5.67983	18.6672	8.93346	3	0
1495	28400	26.5745	4.68256	2.40436	9.44903	3	0
1497	24334	9.56155	9.78152	-29.9167	-12.0474	3	0
1497	34759	9.55495	9.72429	9.47145	3.12851	3	0
1500	16440	26.7036	5.93593	2.58812	7.39113	3	0
1500	29125	26.7688	5.86136	5.29482	7.79736	3	0
1501	50849	3.29226	4.56435	2.16554	1.69404	3	0
1501	52673	3.34232	4.62023	2.26105	-1.06266	3	0
1503	11075	19.1599	1.73502	18.1892	-0.0833936	3	0
1504	12254	5.3887	2.15765	4.61864	-16.4707	3	0
1504	40474	5.36617	2.09564	-6.18174	2.31158	3	0
1506	46092	24.947	2.95057	10.8251	0.583604	3	0
1509	41824	10.3523	15.7901	-17.2553	-10.9512	3	0
1513	18955	4.71581	8.82222	6.97392	15.1892	3	0
1521	17262	20.7148	4.60821	32.6896	-3.22981	3	0
1523	22480	7.19302	15.6143	-6.14517	9.5653	3	0
1523	38126	7.10202	15.5753	-5.33418	-6.11551	3	0
1523	52281	7.17572	15.6688	-6.84951	-3.98639	3	0
1524	22634	10.8584	1.93863	1.2293	-2.58542	3	0
1527	22024	16.0421	13.653	-15.4432	21.5101	3	0
1527	25995	16.0428	13.7807	49.6026	73.115	3	0
1527	36571	16.11	13.6539	18.5616	-10.0308	3	0
1528	20270	3.75228	6.92095	2.51153	10.4792	3	0
1528	34977	3.63485	6.94221	3.84521	-1.31991	3	0
1530	11077	23.7232	6.34866	-3.56176	-5.41006	3	0
1537	51680	10.2043	13.1074	17.7148	-83.3755	3	0
1538	25567	26.8305	8.57769	-10.1688	-22.3345	3	0
1542	28257	21.3787	5.79416	6.54394	-25.746	3	0
1542	33206	21.4365	5.7484	9.99195	28.5874	3	0
1551	27507	6.9723	7.43803	-2.8548	7.95934	3	0
1551	34696	7.06774	7.43757	23.7544	1.58156	3	0
1551	50589	7.01438	7.34313	11.5957	-18.6749	3	0
1552	17232	5.89962	8.42796	5.09222	-29.7359	3	0
1555	24445	2.62011	5.06203	2.84598	-0.359372	3	0
1555	25899	2.73362	5.02422	14.0265	-0.974588	3	0
1556	35493	3.29621	6.23186	8.55349	-0.755548	3	0
1556	48537	3.36126	6.32336	6.33243	-9.23302	3	0
1563	21816	11.2569	2.08035	12.0833	1.50071	3	0
1565	12528	9.96972	14.5563	-6.74353	35.491	3	0
1568	31418	5.71496	12.0051	3.55865	-10.3909	3	0
1568	50043	5.72596	11.911	1.01704	30.8255	3	0
1568	51623	5.61966	11.9073	6.51083	-20.1973	3	0
1572	24179	9.90459	1.1534	13.243	0.886149	3	0
1580	14190	15.8214	15.5413	21.504	22.1883	3	0
1580	44390	15.6974	15.5349	-53.6095	-73.0243	3	0
1581	16220	9.68717	15.4532	-15.8788	-22.0037	3	0
1583	21674	2.35387	10.1073	-0.130751	3.78606	3	0
1583	43449	2.26658	10.1728	1.94069	11.5905	3	0
1583	49296	2.31496	10.1971	-13.7522	3.38633	3	0
1584	17964	1.57022	14.875	-5.36242	-1.21896	3	0
1585	17942	6.84431	2.06831	0.707704	18.9675	3	0
1587	37948	16.1623	3.32965	3.75871	-30.3838	3	0
1587	45337	16.058	3.27969	-1.62668	-3.88991	3	0
1588	23161	5.09902	4.49322	5.91473	5.34838	3	0
1588	26399	5.24156	4.50668	8.56335	19.4758	3	0
1588	32164	5.21339	4.44758	-8.24901	6.53815	3	0
1590	25536	7.4506	10.5543	8.87054	34.399	3	0
1590	47693	7.32389	10.526	13.034	-9.37911	3	0
1591	16495	7.42595	4.14578	5.19916	14.8682	3	0
1591	27106	7.48006	4.13294	3.21305	-3.96542	3	0
1591	27383	7.51481	4.18081	0.811097	8.22692	3	0
1598	14028	6.6616	10.4447	-12.6836	1.27013	3	0
1598	17893	6.6181	10.3587	5.35132	11.1886	3	0
1598	34966	6.72555	10.4334	8.14938	-12.9259	3	0
1598	42837	6.68849	10.3116	-4.87932	-9.59258	3	0
1613	15544	5.82837	8.18122	7.78103	-18.6335	3	0
1615	12948	5.64772	9.64654	6.68125	6.55645	3	0
1615	24945	5.5527	9.65893	4.06628	7.89128	3	0
1618	15281	18.7646	8.4629	7.80109	-14.0885	3	0
1618	29976	18.7865	8.52067	24.5462	-0.678047	3	0
1619	42460	8.90291	7.72992	7.8157	-42.3317	3	0
1621	10162	23.7493	1.76704	-5.62	2.01221	3	0
1621	18297	23.6783	1.70162	-0.287657	9.22515	3	0
1622	41395	11.6574	3.88358	10.5006	-16.6849	3	0
1624	11908	2.14884	7.35929	2.94322	-1.55169	3	0
1644	50177	4.97911	13.3519	-9.32529	6.8992	3	0
1644	52097	5.0356	13.2657	-12.0014	10.3825	3	0
1654	15607	7.18815	6.37881	3.78615	-10.2922	3	0
1654	16104	7.18847	6.47602	5.21528	-0.825423	3	0
1654	45011	7.10191	6.41416	3.87747	11.791	3	0
1654	45556	7.12391	6.47389	-1.45753	-1.29225	3	0
1657	17526	14.1669	3.63291	11.0613	-15.387	3	0
1662	10729	17.8417	7.28549	4.83481	-14.9355	3	0
1662	17066	17.9602	7.31395	7.17649	29.8049	3	0
1663	45378	23.6425	9.35909	1.7616	22.8034	3	0
1666	24275	26.3996	8.92052	-12.3736	-13.0325	3	0
1667	19604	24.6022	1.29207	8.38938	1.06056	3	0
1667	23724	24.6886	1.18697	5.73673	-7.04138	3	0
1667	25085	24.6106	1.14558	4.57615	0.405968	3	0
1667	51423	24.5566	1.18195	-2.60102	-2.72604	3	0
1673	19944	9.37238	15.3709	-7.9915	-12.495	3	0
1675	27914	11.2354	5.86072	9.20215	-7.55601	3	0
1678	16092	3.10624	2.7929	1.02096	-1.12639	3	0
1680	12804	1.41882	7.3251	7.69697	0.168234	3	0
1680	25080	1.38756	7.26811	1.10549	2.25163	3	0
1680	29851	1.3874	7.37758	1.50272	-10.3021	3	0
1683	10531	8.88781	12.2283	-33.3397	-16.9037	3	0
1683	13685	8.81773	12.3535	-9.89964	-35.8795	3	0
1690	15133	26.5403	1.81084	3.49026	0.510799	3	0
1692	15587	10.3889	2.23348	4.27567	-23.3203	3	0
1692	29578	10.408	2.13381	14.9044	0.295005	3	0
1692	41207	10.4499	2.24513	13.8746	7.1241	3	0
1695	26039	15.4558	9.45441	-15.6254	-0.15963	3	0
1695	47433	15.5136	9.54501	37.9111	23.9436	3	0
1695	50446	15.5997	9.4578	5.00748	-14.3592	3	0
1698	47420	3.42692	12.3495	-6.46267	-1.60584	3	0
1700	12745	25.4111	4.87112	11.747	-2.79823	3	0
1700	51034	25.5086	4.83139	7.0777	0.358264	3	0
1703	21228	6.78849	2.58778	2.67397	0.459665	3	0
1703	23394	6.77062	2.53492	3.25981	-4.67109	3	0
1703	27816	6.87013	2.5407	6.01497	23.5097	3	0
1707	49891	3.51023	12.7411	0.582883	-10.8769	3	0
1708	33255	11.4816	2.39618	13.832	0.449286	3	0
1708	36447	11.4168	2.40737	17.7093	1.30389	3	0
1710	13097	8.45627	5.44808	-0.726454	-16.8051	3	0
1710	36895	8.55479	5.44536	9.98564	3.08739	3	0
1710	46485	8.45229	5.3578	10.9864	5.15157	3	0
1716	11769	26.0304	3.09247	3.97717	0.532814	3	0
1716	33739	26.0189	2.95435	4.35072	4.0726	3	0
1719	25881	12.5782	13.1167	-44.8153	24.8608	3	0
1719	36377	12.5419	13.1783	34.7065	-36.0253	3	0
1719	42676	12.4881	13.1021	36.348	156.098	3	0
1725	33093	17.5319	12.3065	3.95634	66.5855	3	0
1725	41012	17.5308	12.4108	-9.71949	44.0071	3	0
1725	46808	17.5734	12.3585	7.74363	-51.5129	3	0
1727	17691	2.67748	2.51942	5.47566	0.463681	3	0
1727	32860	2.76559	2.56978	3.2373	-0.405211	3	0
1731	38521	1.84546	14.7053	-5.6118	1.91564	3	0
1731	38713	1.77815	14.6448	2.46583	-0.25667	3	0
1733	41009	7.34787	13.7344	-15.0441	14.2569	3	0
1736	32517	24.838	4.94039	1.91126	1.02529	3	0
1737	39694	26.3818	4.69879	9.64873	0.679941	3	0
1738	44041	20.5974	9.81366	16.9788	-3.89872	3	0
1741	17076	26.0952	2.11001	3.85982	-3.22776	3	0
1742	46992	13.4158	9.11933	-23.2716	0.714758	3	0
1748	36150	18.6619	1.77946	3.94111	-31.8658	3	0
1748	40288	18.7352	1.83516	5.60859	46.7728	3	0
1748	49096	18.7538	1.748	10.7413	-16.8515	3	0
1750	12401	2.84044	13.4523	1.52527	1.76524	3	0
1751	24884	14.0853	11.3763	21.8975	-1.35754	3	0
1751	28957	14.1217	11.2613	47.5289	-39.7811	3	0
1755	11896	6.43945	8.76779	11.6472	-3.37259	3	0
1761	37196	21.8071	4.11441	8.77102	-52.2994	3	0
1761	47227	21.7122	4.14272	7.96212	7.42848	3	0
1764	18310	12.1814	13.3173	-23.4716	-26.7718	3	0
1764	34415	12.1863	13.3844	28.8921	95.2245	3	0
1764	36060	12.1153	13.3039	46.0646	-4.70063	3	0
1772	18633	15.1526	9.36761	44.8957	-17.1318	3	0
1773	12872	11.091	6.75827	-0.985477	-12.2608	3	0
1773	52213	11.1726	6.76808	24.2221	8.92239	3	0
1775	34241	2.39002	8.47601	6.19645	9.67094	3	0
1775	48902	2.27822	8.46319	2.56188	-0.805461	3	0
1776	12660	26.6503	2.01371	2.63687	1.96239	3	0
1776	27956	26.5942	1.99331	0.901964	0.15278	3	0
1776	50011	26.6248	2.09419	2.49487	0.549943	3	0
1779	10991	15.1039	1.53351	13.4896	-14.6374	3	0
1779	22079	15.0716	1.62875	14.047	0.589714	3	0
1779	42289	15.0512	1.53607	10.4852	-0.646619	3	0
1780	33569	7.81891	9.52156	7.36562	-12.709	3	0
1784	35597	18.4428	7.62407	6.83434	-4.44598	3	0
1784	42170	18.513	7.68617	25.2139	21.2398	3	0
1790	20835	4.50425	5.88329	5.61629	16.7006	3	0
1790	44299	4.59388	5.84085	3.86286	18.3305	3	0
1792	15570	8.68308	11.4951	-7.091	1.48953	3	0
1793	31961	21.841	1.44168	4.82311	-0.934951	3	0
1793	38670	21.8914	1.4118	-0.349657	1.01554	3	0
1799	20457	13.231	11.2637	76.1922	110.669	3	0
1799	33714	13.3022	11.3916	65.4006	-6.79816	3	0
1800	22161	8.10922	11.2202	15.8414	-28.7212	3	0
1800	38507	8.03608	11.109	22.149	0.299561	3	0
1805	12913	18.2854	3.47198	15.8795	-21.2088	3	0
1805	21495	18.2927	3.40668	-15.3598	0.778709	3	0
1805	44294	18.4234	3.44593	-23.9451	10.9173	3	0
1810	18460	4.43002	12.1854	1.55954	28.3298	3	0
1814	10278	6.67774	12.825	0.0232131	-4.97384	3	0
1814	12938	6.71288	12.9402	-34.6902	-14.8431	3	0
1814	43304	6.80138	12.8683	9.92805	20.565	3	0
1816	18646	6.9788	2.14208	6.44475	-21.1084	3	0
1816	44327	6.92245	2.2518	4.86357	-1.31762	3	0
1817	39469	2.09225	12.6626	3.93133	7.20158	3	0
1821	20500	7.32896	9.65941	0.527778	-12.5084	3	0
1821	30319	7.30911	9.76061	-24.5252	5.6006	3	0
1821	43903	7.42335	9.71602	1.8048	15.1786	3	0
1822	17527	16.8503	8.72509	24.4361	-2.09509	3	0
1822	51058	16.7728	8.80099	27.8468	-60.965	3	0
1824	11559	11.2987	12.7946	-0.4943	-40.0107	3	0
1824	19255	11.3608	12.8871	-4.47198	55.587	3	0
1834	37745	2.1752	6.93588	3.22378	8.23702	3	0
1834	41596	2.12518	7.04952	-3.52715	-4.60511	3	0
1834	45505	2.0754	6.94954	0.395827	-1.3435	3	0
1835	19841	3.63157	13.8774	-0.670999	-1.57837	3	0
1837	16078	12.9315	15.2489	62.2901	81.3434	3	0
1844	30996	4.12263	5.398	-2.3918	-7.05506	3	0
1844	39926	4.08348	5.44146	8.36526	-0.0276449	3	0
1847	20643	5.58907	14.0396	-16.9765	0.27901	3	0
1848	12025	15.0009	8.57156	6.1337	-84.1882	3	0
1849	19323	13.9192	7.66714	16.7845	13.8293	3	0
1849	38605	13.9867	7.65316	0.289897	-19.6994	3	0
1850	11079	16.2619	12.4117	21.7283	-63.4132	3	0
1856	37207	14.7286	11.403	72.0316	-1.14996	3	0
1861	40961	24.2177	9.13647	0.0873078	-12.171	3	0
1864	10926	12.0225	11.4689	41.4046	-24.5778	3	0
1864	38856	12.072	11.5139	-20.3909	111.63	3	0
1865	10663	16.0023	14.8091	-22.3826	2.68222	3	0
1865	45742	15.938	14.8234	-92.8512	-41.3934	3	0
1870	45117	4.78609	14.8716	0.886131	-4.48382	3	0
1872	46445	17.552	3.79719	31.0272	3.51075	3	0
1873	13214	9.42547	4.11267	3.48599	17.6938	3	0
1874	21000	20.49	1.23403	2.637	-9.28774	3	0
1874	25138	20.5414	1.27264	12.5362	1.35677	3	0
1880	32786	3.53847	15.458	-1.51166	2.39828	3	0
1881	29562	19.421	9.2803	9.45154	-10.3687	3	0
1882	40244	19.8874	2.99142	5.60619	-35.3185	3	0
1883	33335	22.8966	4.33135	10.8038	-14.9796	3	0
1883	46257	22.9639	4.38633	3.34455	29.2305	3	0
1885	17367	12.2606	5.6411	-2.59631	-21.7732	3	0
1885	23909	12.2923	5.58014	15.1603	-0.215764	3	0
1887	51451	20.6707	10.3575	4.28552	6.00512	3	0
1888	29818	7.45123	13.624	-1.595	-12.7557	3	0
1899	30430	17.7763	10.0268	26.9368	0.362079	3	0
1899	47165	17.709	10.0404	6.3743	12.596	3	0
1900	17945	12.5286	12.5891	-55.0647	-16.1417	3	0
1900	38586	12.5746	12.4912	45.6991	-73.6923	3	0
1900	48776	12.5128	12.5307	15.0269	33.5243	3	0
1903	20530	7.96416	10.8864	2.45851	29.2886	3	0
1903	51281	8.05185	10.8458	1.55349	13.2006	3	0
1904	36603	2.82864	5.32573	3.06678	0.571472	3	0
1907	28829	6.8496	12.4634	-21.1142	-4.92385	3	0
1907	52612	6.81902	12.405	6.21976	14.4203	3	0
1909	21045	12.58	11.1129	24.2578	17.147	3	0
1915	11181	9.63123	14.7208	-3.71153	27.4951	3	0
1918	33513	1.91273	1.33355	2.98285	0.260036	3	0
1920	23502	13.498	7.73316	-5.2798	31.5732	3	0
1920	34137	13.3703	7.73421	-11.2899	-15.2501	3	0
1926	13353	8.41494	13.6425	-23.0515	8.47169	3	0
1926	46508	8.49187	13.6643	-0.271913	-29.6635	3	0
1926	48610	8.52171	13.5686	-14.3128	24.3204	3	0
1928	18511	26.4551	2.38262	3.1529	-2.94073	3	0
1929	19459	9.2559	9.54873	14.0614	34.9926	3	0
1929	23792	9.22758	9.47872	-6.72037	-34.3695	3	0
1929	44204	9.14532	9.59849	-3.63509	2.81541	3	0
1932	19823	15.0386	13.6867	26.2167	-89.9847	3	0
1932	41184	14.932	13.6445	30.3957	137.646	3	0
1933	12817	6.44263	8.94816	1.47186	-6.33239	3	0
1933	50873	6.39845	9.05642	4.15112	2.68567	3	0
1937	17570	13.1097	6.22031	-16.4603	-47.3391	3	0
1938	21336	14.3263	10.7664	57.2351	156.639	3	0
1938	40009	14.4208	10.8536	6.28556	-29.1094	3	0
1942	16966	2.6808	14.9466	0.341387	2.83575	3	0
1944	16795	2.89232	7.3244	2.48561	1.48833	3	0
1944	25300	2.92961	7.26427	9.15022	8.35585	3	0
1944	48157	2.80131	7.21294	10.005	-17.6724	3	0
1948	32605	25.3888	9.14587	8.89823	7.9179	3	0
1951	43209	15.7881	11.6987	46.6598	131.914	3	0
1951	52553	15.8225	11.5817	29.482	-103.128	3	0
1954	11664	12.62	15.5536	56.0915	-51.2076	3	0
1954	39609	12.7092	15.5331	-68.7312	14.9998	3	0
1957	37163	3.92875	12.0226	-7.79448	-0.703701	3	0
1957	41449	3.99145	12.0195	-5.13196	6.10274	3	0
1957	42447	3.93802	12.1239	-3.55571	4.04987	3	0
1960	35559	14.1056	2.40461	2.9291	2.61014	3	0
1964	21362	8.83902	14.2066	-8.58814	18.6367	3	0
1964	47890	8.75418	14.2534	-23.3397	3.58818	3	0
1967	15848	1.57645	4.01892	1.34008	5.14043	3	0
1967	37846	1.51335	4.03141	4.42603	-7.97914	3	0
1969	12548	8.00764	3.63943	3.63396	1.13579	3	0
1969	47019	7.94369	3.6319	6.59603	0.11739	3	0
1981	10639	9.14447	8.44347	8.86312	17.4505	3	0
1981	50490	9.11285	8.36661	12.8168	-27.8157	3	0
1986	35927	10.4882	12.0504	-5.3294	7.48115	3	0
1987	33545	7.03076	2.90535	10.3049	0.779968	3	0
1987	52095	6.99139	3.02864	4.75571	-5.05628	3	0
1989	41284	11.9398	6.9087	8.00724	-30.1038	3	0
1989	42127	11.9088	7.0094	27.4244	0.531075	3	0
1989	42133	11.8786	6.89005	21.4704	0.289681	3	0
1992	16267	16.9484	8.33547	3.69932	37.3663	3	0
1992	16901	17.0174	8.41343	8.05796	47.386	3	0
1992	35342	17.0666	8.35042	17.2488	-94.3393	3	0
1993	15422	18.0161	8.92214	26.7274	-3.44291	3	0
1997	22666	8.21025	13.2594	9.8171	-20.5946	3	0
1997	36246	8.22742	13.355	-23.9594	10.5035	3	0
1999	21859	7.72204	13.8062	-3.57304	-1.06599	3	0
2003	30676	26.8828	2.4705	3.85958	0.157948	3	0
2005	27501	26.4689	4.00984	0.661881	-0.229089	3	0
2008	27511	7.06933	12.792	7.66315	4.06089	3	0
2008	51246	7.16901	12.8166	10.5717	-6.4431	3	0
2013	23701	6.53373	14.0123	-7.36014	-0.186524	3	0
2013	27376	6.59687	14.105	4.38569	-4.47416	3	0
2013	49880	6.49025	14.1161	-14.7157	0.344391	3	0
2017	27533	10.9357	4.48443	7.29813	-0.397038	3	0
2018	21555	12.7906	6.28913	26.2207	-3.64701	3	0
2018	41534	12.8441	6.33386	-8.91775	1.78405	3	0
2022	27738	3.71021	4.51315	3.86959	-0.788489	3	0
2023	15019	16.5891	6.29149	23.021	-14.8271	3	0
2025	25735	12.2047	14.3782	5.23038	162.823	3	0
2031	15102	1.30034	12.6977	1.61129	10.33	3	0
2035	27322	11.2609	5.591	1.74388	11.6959	3	0
2037	24134	4.00803	13.0036	-11.264	2.53406	3	0
2037	37179	4.06537	12.999	-0.792032	-7.10749	3	0
2038	48680	19.3374	4.34454	8.7961	14.2072	3	0
2040	26658	4.51708	15.6841	1.32309	-0.518139	3	0
2040	40296	4.48279	15.6259	-5.57509	3.69262	3	0
2042	21363	23.3648	3.78549	6.7193	-7.3884	3	0
2042	43200	23.2913	3.84701	3.2873	13.7886	3	0
2044	13241	14.4722	13.5299	-20.4432	-91.4967	3	0
2044	31969	14.3637	13.481	33.3139	67.3881	3	0
2046	14295	13.5677	3.23876	11.0158	15.1438	3	0
2046	51581	13.5781	3.17507	1.50223	6.52176	3	0
2049	14366	3.49912	6.76679	11.6969	0.351042	3	0
2049	34977	3.57087	6.86439	1.22844	1.81391	3	0
2049	51840	3.63379	6.81434	12.6378	-0.902712	3	0
2053	16941	26.1107	4.00584	9.18124	-1.91459	3	0
2053	23663	26.1379	4.07024	2.34333	1.98532	3	0
2053	43575	26.2078	4.08249	3.87447	-4.14391	3	0
2054	24000	20.8615	1.19704	2.72525	19.8826	3	0
2055	13182	21.2058	2.47152	8.33316	-4.67688	3	0
2055	31278	21.1227	2.58497	10.184	-2.36418	3	0
2056	24860	24.7003	4.28117	5.94601	-18.0176	3	0
2056	25279	24.7596	4.22638	4.70604	0.550044	3	0
2056	49769	24.738	4.35545	13.455	11.7212	3	0
2056	50651	24.8221	4.25387	15.5479	0.741626	3	0
2057	19575	22.8828	3.37246	4.3819	-5.12199	3	0
2057	26646	22.785	3.33614	4.83254	-1.78507	3	0
2057	39059	22.8154	3.39354	13.5667	0.418005	3	0
2059	14054	4.82856	1.3366	2.01049	0.658053	3	0
2059	17677	4.76097	1.35144	11.4144	-0.827804	3	0
2063	30634	12.4105	1.11213	8.39599	0.297326	3	0
2066	16139	24.2778	9.57427	2.92539	-1.33983	3	0
2066	45963	24.2306	9.45919	-24.8378	8.9541	3	0
2067	24132	1.8864	13.4881	-0.740343	14.4963	3	0
2067	42367	1.85464	13.4304	2.01961	-6.44484	3	0
2070	45380	10.8519	3.7619	16.7198	-24.1017	3	0
2075	25744	1.09256	5.75053	7.65247	2.90005	3	0
2079	33227	13.6286	5.5258	-44.7861	12.6845	3	0
2080	15029	16.7494	9.78325	11.6884	-64.4027	3	0
2080	20091	16.7215	9.85533	10.3147	74.4716	3	0
2080	28422	16.688	9.73873	27.2725	85.6659	3	0
2080	49457	16.6377	9.83705	29.0315	-81.234	3	0
2081	29997	14.2149	13.5039	10.0002	214.118	3	0
2081	31969	14.2924	13.4896	101.134	-0.682712	3	0
2082	17547	15.0048	12.7085	-23.7831	476.124	3	1
2082	20047	15.099	12.7587	-357.833	324.568	3	1
2082	49787	15.0115	12.8365	55.5025	1.36747	3	0
2084	25789	11.2412	2.40476	2.92971	-41.5622	3	0
2085	10508	16.2268	4.6269	9.35377	52.2698	3	0
2085	33487	16.2905	4.6406	16.3928	-33.2488	3	0
2088	44557	2.70511	9.40546	8.32006	-0.733892	3	0
2088	45456	2.59217	9.40625	9.91723	1.30126	3	0
2090	17064	8.56535	6.29312	12.4905	-17.9373	3	0
2090	23591	8.57359	6.42627	19.1902	-20.0932	3	0
2094	47569	22.2103	6.39901	-2.57541	-2.86335	3	0
2097	13926	16.9054	7.74679	-9.29795	-24.2077	3	0
2097	23728	17.0518	7.77273	5.56671	54.188	3	0
2097	52191	16.9215	7.80809	26.1711	-56.0823	3	0
2097	52670	16.9952	7.68793	40.2773	16.0058	3	0
2099	15691	16.5467	9.34685	56.5817	3.61019	3	0
2100	28063	20.857	7.65774	-9.60367	-10.1539	3	0
2100	29739	20.9365	7.76169	5.94712	39.3566	3	0
2101	10733	17.7806	2.46093	24.695	-2.0406	3	0
2101	48993	17.7028	2.51331	1.76828	-22.1246	3	0
2103	39891	8.16751	1.75314	-2.8216	-6.25599	3	0
2103	44119	8.23927	1.75195	3.32242	8.52006	3	0
2107	32529	24.5865	9.46315	7.00625	-2.25921	3	0
2108	34252	11.7766	6.27185	13.3664	-37.7173	3	0
2108	49154	11.7556	6.38819	19.8392	-0.990573	3	0
2112	16145	26.8159	5.3973	1.71328	-4.78139	3	0
2112	28762	26.8729	5.37792	-1.62381	9.10326	3	0
2119	11494	9.78349	11.1741	4.03763	3.65068	3	0
2119	14082	9.8038	11.2343	-11.0696	-13.5257	3	0
2119	32156	9.82094	11.1227	12.4837	0.968351	3	0
2124	24392	14.5602	6.45761	-12.8242	9.96934	3	0
2124	36020	14.4698	6.43219	-18.0172	-15.5777	3	0
2127	20756	16.4844	7.58496	9.13483	10.3182	3	0
2133	13778	19.2221	11.6433	15.7657	-32.4207	3	0
2133	17330	19.1063	11.7055	12.1944	3.3153	3	0
2133	33226	19.161	11.7333	3.02455	12.26	3	0
2133	43540	19.1465	11.6022	-10.722	11.4751	3	0
2142	10786	3.90005	10.0568	3.09647	5.74867	3	0
2142	16374	3.99887	10.1325	3.50095	1.62487	3	0
2142	30065	4.0414	10.0505	4.70952	18.7763	3	0
2142	46815	3.93742	10.1295	-3.84925	-2.74822	3	0
2143	37350	6.25461	1.75874	11.0064	-0.258891	3	0
2147	19728	14.9301	12.4398	57.8572	-58.6599	3	0
2147	45693	15.0341	12.3545	58.2549	-4.72199	3	0
2149	10754	16.8902	9.43973	21.1263	48.3373	3	0
2149	18217	16.9475	9.36628	17.8675	-26.0923	3	0
2152	12178	26.5559	3.84789	4.05666	3.48338	3	0
2153	32745	12.0973	2.53358	-18.2509	22.7265	3	0
2162	20014	15.1104	12.5223	9.33071	-14.282	3	0
2162	31072	15.229	12.4796	26.9827	-0.260839	3	0
2167	14130	4.25036	10.0724	4.0839	1.32172	3	0
2167	43419	4.17194	10.0947	-24.3449	-1.85306	3	0
2167	49437	4.24432	10.0173	-3.406	-1.07379	3	0
2168	35693	11.9124	9.03744	18.1269	-45.3299	3	0
2169	22060	5.5487	3.42561	8.43881	13.3947	3	0
2170	45372	1.7394	14.954	0.442457	3.73025	3	0
2173	22716	23.3283	5.55663	1.90035	19.4344	3	0
2173	41282	23.2888	5.49639	4.20528	-15.0757	3	0
2175	14629	9.79312	12.9364	16.6821	48.0674	3	0
2178	26314	10.8222	8.45995	25.6003	0.235849	3	0
2181	40845	26.49	7.55569	-0.419591	-7.20081	3	0
2181	41366	26.5701	7.61086	3.85143	-6.85809	3	0
2182	36172	18.5463	8.79365	5.30411	47.5864	3	0
2182	48012	18.51	8.83925	11.382	-56.2751	3	0
2184	20686	25.8505	6.56849	-10.5466	11.1064	3	0
2184	50195	25.9098	6.67762	1.1146	-30.4901	3	0
2185	44100	22.7392	3.81488	-15.8677	-9.70886	3	0
2186	13332	17.6685	4.52356	29.5753	32.7546	3	0
2186	14186	17.6483	4.63309	13.655	-32.0524	3	0
2186	39170	17.7651	4.57774	9.86218	-25.4009	3	0
2186	47536	17.7134	4.65174	22.3804	1.73816	3	0
2188	52204	9.23662	4.93161	2.5125	21.4827	3	0
2189	23277	13.6483	1.08368	1.47674	6.14305	3	0
2190	24564	16.7744	1.15606	10.4491	-2.03484	3	0
2190	39158	16.6798	1.14131	5.89283	-4.95155	3	0
2197	35797	6.64124	6.98752	15.7173	11.7544	3	0
2197	36388	6.76947	6.98256	2.58536	-2.97722	3	0
2198	49158	4.91894	11.6168	-8.29857	-0.496515	3	0
2201	22238	9.87038	6.83794	14.2108	-27.9198	3	0
2207	21342	14.2674	7.9276	-11.942	18.1865	3	0
2213	34846	19.9361	5.24395	18.5168	-1.86865	3	0
2215	18015	13.9634	5.70863	7.17786	23.2941	3	0
2216	17238	17.0373	12.6832	-18.0084	-67.3312	3	0
2216	49258	17.0842	12.7767	31.1683	64.6728	3	0
2217	42930	21.5721	8.04956	4.93564	-44.9405	3	0
2232	13356	6.13388	14.1387	-11.007	5.60842	3	0
2232	49767	6.15207	14.1903	1.51624	3.00095	3	0
2234	10864	14.8271	9.46392	3.0813	17.8911	3	0
2234	32447	14.8238	9.52883	2.796	-23.9839	3	0
[truncated: 44,073 more rows]
