# Supplementary material for: Study on stability analysis of soil nail reinforced slopes under loading based on the discrete element method
Source: PLoS One. 2026 May 26;21(5):e0350163. doi: 10.1371/journal.pone.0350163 (PMC13210361; doi:10.1371/journal.pone.0350163)
Supplement: S1 File — (ZIP) [file pone.0350163.s001.zip › DATA in PFC/0.2_14_40000__balls.txt]

id	x	y	radius	vel_x	vel_y	rotation	disp_x	disp_y	ball_type	ball_stress
6	6.93165	3.88006	0.0663017	2.38413e-06	-5.39355e-07	-0.000211692	-0.000513402	-0.00046259	0	1867.53
7	24.6991	3.68869	0.0661725	2.92934e-08	5.97647e-07	-0.00111584	0.000306212	-0.000228464	0	1201.3
12	3.10216	12.1014	0.0509531	4.96192e-07	-3.32967e-07	-0.00466196	-0.000282344	0.000322479	0	45.6729
13	25.4099	9.35959	0.0532987	1.32947e-06	-3.47787e-06	0.00256119	0.000370237	0.000355044	0	309.184
17	9.91702	4.64541	0.0733272	1.04705e-06	-9.92197e-07	0.0102261	-0.000551625	-0.000976305	0	1018.8
19	6.01722	5.2319	0.05695	2.47388e-06	-1.05953e-06	-0.0069156	-0.000605057	-0.000493412	0	1416.1
21	10.229	12.1913	0.0736155	1.89114e-06	-1.16045e-06	-0.0692348	-0.00103235	-0.00348355	0	86.3974
22	18.9431	5.9767	0.0711969	-1.1809e-08	-1.6218e-06	-0.00226484	0.00118739	-0.00158095	0	331.931
23	24.3638	1.33191	0.0743081	1.46514e-07	1.48091e-07	-0.00397924	5.12317e-05	-4.82401e-05	0	991.215
24	6.06357	9.74125	0.0702117	3.49556e-07	-3.80967e-07	-0.0146591	-0.000902972	-0.00055794	0	721.516
25	14.8216	8.56009	0.0650594	4.08924e-07	-1.70439e-06	-0.00542205	0.000735203	-0.00406621	0	3716.04
32	25.7568	7.94039	0.0623302	2.4279e-07	-3.64723e-06	-0.0103945	0.000374758	0.00013769	0	431.183
33	22.9225	1.56802	0.0611813	8.64384e-07	8.62503e-07	-0.00792588	0.000135267	-9.78405e-05	0	1267.65
35	10.6201	10.867	0.063695	4.01063e-06	-2.06304e-06	-0.0420109	-0.000991338	-0.00349521	0	2144.09
36	24.9844	7.43611	0.0704374	9.17712e-08	-1.72036e-06	0.0141427	0.000566907	2.24375e-08	0	852.034
38	1.77342	14.1963	0.0689745	1.33095e-06	3.9362e-11	-0.00103445	-6.34475e-05	0.000709072	0	154.705
40	13.1431	6.02634	0.059253	2.26839e-06	-1.5664e-06	-0.000927896	-9.29427e-05	-0.00219578	0	667.413
43	12.1087	7.80943	0.0637265	3.33234e-06	-4.2273e-06	-0.0715671	-0.000503067	-0.00296894	0	1845.44
48	5.15591	13.7545	0.0639966	1.68351e-06	-2.82641e-07	-0.0056786	-0.000402447	0.000300249	0	277.078
50	26.5878	1.31102	0.0517331	-1.05617e-07	1.30937e-08	0.000991197	7.04728e-06	-2.82055e-05	0	1002.38
51	2.6573	4.888	0.0569854	3.04654e-07	1.40696e-07	0.00632307	-0.000234231	-0.000192951	0	586.875
54	15.9728	4.49448	0.0651129	8.83378e-07	-4.24947e-06	-0.00792552	0.000391299	-0.00145454	0	2589.44
55	16.5692	6.0871	0.0526254	6.59959e-07	-6.87541e-07	-0.00547119	0.000848356	-0.0021391	0	96.8981
56	12.4052	5.51914	0.0661494	5.9735e-07	-2.33325e-06	0.0107231	-0.000350051	-0.00177485	0	1620.66
57	16.8883	12.9676	0.0582426	3.71122e-06	-7.97851e-06	0.0895392	0.00203196	-0.00492769	0	6731.45
59	25.9235	3.14695	0.0655528	-1.49042e-07	3.29469e-07	-0.00325517	0.000137405	-0.000164384	0	858.208
60	13.6516	9.8323	0.0743989	3.12093e-06	-3.76514e-06	-0.0213421	0.000325585	-0.00488976	0	4002.87
63	15.5652	9.08448	0.0727707	7.33069e-07	-3.52819e-06	-0.0413742	0.00120781	-0.0042644	0	2553.79
66	8.00127	1.56972	0.0646488	2.6184e-07	-1.89129e-08	0.0160442	-0.000149434	-0.000125599	0	1558.12
67	5.24764	9.42243	0.0715959	3.45509e-07	-5.94426e-07	0.000843631	-0.000745288	-0.000361439	0	495.637
68	12.1245	6.07355	0.0507543	1.55904e-06	-1.87788e-06	-0.00759453	-0.000411512	-0.00198223	0	1686.99
69	10.621	5.97576	0.0718533	-6.44951e-08	-2.71781e-07	0.00435334	-0.00072699	-0.00170064	0	2074.4
70	13.4817	3.93039	0.0749461	-1.07727e-06	-4.51745e-06	-0.00539457	-0.000126025	-0.00106563	0	2160.04
73	15.8607	5.44523	0.064192	1.29548e-06	-2.95119e-06	-0.0324338	0.000454235	-0.00187467	0	973.464
74	14.551	12.0069	0.061199	4.24754e-06	-8.36379e-06	-0.035958	0.0014913	-0.00728506	0	1462.2
76	11.6101	7.56969	0.0540018	3.4908e-06	-2.48618e-06	0.0154395	-0.000661977	-0.00273038	0	1828.05
77	23.648	2.41685	0.0628765	1.74606e-06	1.53181e-06	0.0070861	0.00028455	-0.000165	0	1104.42
84	6.35775	15.0585	0.0626555	2.22952e-06	-3.71363e-07	-0.0111648	-0.000243378	0.000209152	0	270.183
89	23.0969	6.98336	0.0689511	-8.67476e-08	4.53517e-07	0.0135621	0.000984115	-0.000425222	0	1133.4
93	23.1181	9.16606	0.0539827	4.11605e-07	-1.46294e-07	-0.00383082	0.00102665	-9.78386e-05	0	1381.71
94	21.0508	2.22461	0.0603816	2.90789e-06	1.292e-06	-0.00398214	0.000358728	-0.000304631	0	770.292
97	5.32881	12.7046	0.0572822	8.0428e-07	6.6334e-08	-0.00668564	-0.000539361	6.85431e-05	0	765.017
106	2.20716	5.67667	0.0610708	3.85697e-07	1.08358e-07	0.00454115	-0.000177005	-0.000178813	0	854.757
107	21.1111	3.40613	0.0530311	8.47763e-07	1.25089e-06	-0.00416787	0.000628612	-0.000527215	0	2132.23
109	5.973	14.5836	0.0657444	3.19176e-06	-3.73059e-07	-0.0101244	-0.000301649	0.000242517	0	297.562
110	8.76984	8.03337	0.0669978	2.09064e-06	-2.08132e-07	-0.00660244	-0.00105319	-0.00160331	0	1398.4
111	17.845	10.1916	0.0660148	6.06262e-06	-5.84421e-06	0.0207941	0.00201653	-0.00337951	0	5995.88
112	18.0361	7.84662	0.0692958	1.73577e-06	-4.27421e-06	-0.014421	0.00150077	-0.00254444	0	1807.26
113	17.5476	4.56038	0.0664494	1.57345e-06	-1.94945e-07	-0.00156038	0.000635284	-0.00137767	0	1095.21
116	3.79716	6.03254	0.0724108	2.88256e-06	-1.15133e-08	-0.00118742	-0.000428692	-0.000250752	0	593.256
117	12.7585	14.4381	0.0528143	1.27553e-07	-4.12846e-06	0.0838176	-0.000682142	-0.00922145	0	13845.4
123	3.73481	14.4005	0.0732345	1.23461e-06	-6.91498e-07	-0.0104224	-0.000180925	0.000583323	0	233.475
124	11.2074	10.6401	0.0520857	4.25948e-06	-2.88256e-06	-0.0152925	-0.000801868	-0.0039953	0	354.976
125	2.27228	6.9956	0.0506884	1.63588e-06	4.1033e-07	0.00165338	-0.000214868	-0.000115945	0	633.991
126	4.89804	7.60144	0.073449	2.26912e-06	-4.48084e-07	-0.00331833	-0.000633627	-0.000322181	0	1404.13
129	13.5425	1.84435	0.0556184	1.65988e-06	-3.82042e-07	0.0113038	-3.71629e-05	-0.000266064	0	522.443
130	5.27532	14.7267	0.0635387	3.19964e-06	-6.05408e-07	-0.0105646	-0.00024334	0.000421877	0	164.999
132	7.35465	3.48666	0.0612998	2.4905e-06	-4.70535e-07	0.00726295	-0.000491658	-0.00047403	0	874.772
135	7.23304	7.45296	0.0671837	1.78372e-06	1.12416e-07	-0.00259351	-0.000922103	-0.000943257	0	1210.96
138	25.78	9.51718	0.0738569	1.46178e-06	-5.29918e-06	0.0166763	0.000287315	0.000453789	0	1413.03
139	7.22365	1.69705	0.0508491	3.94139e-07	2.02207e-07	0.00477845	-0.000167712	-0.000145674	0	249.234
140	3.50877	14.8088	0.0542148	1.28531e-06	1.64556e-07	-0.00837032	-0.000123885	0.000637654	0	252.291
144	14.5285	2.15221	0.0719444	1.94509e-06	-7.75674e-07	0.0136078	1.32908e-05	-0.000361137	0	1219.58
146	13.2252	11.9939	0.0729542	4.21879e-06	-3.15666e-06	-0.0493583	0.000488254	-0.0072981	0	743.647
147	8.88385	13.8541	0.0591766	1.95079e-06	-1.97588e-07	-0.0510471	-0.00073032	-0.0016747	0	1174.42
148	17.864	2.04529	0.0685789	2.60452e-06	-4.58329e-08	-0.000241092	0.000297209	-0.000422678	0	1790.79
149	25.6582	9.72389	0.0702225	1.56315e-06	-4.52019e-06	0.0217233	0.000311077	0.0004597	0	196.085
151	11.4202	4.25967	0.0606199	-1.06154e-07	-9.41178e-07	0.00230123	-0.000440438	-0.0010405	0	1645.53
152	7.86426	3.30435	0.0747382	2.75796e-06	-5.68359e-07	-0.00808463	-0.000485613	-0.000462262	0	709.619
154	5.82167	15.3735	0.0540798	2.14153e-06	-4.31046e-07	-0.00681048	-0.000169913	0.000401895	0	132.513
156	16.3837	8.06931	0.0594527	9.14842e-07	-2.27521e-06	0.029653	0.0012482	-0.00326372	0	1485.84
158	20.4832	5.75454	0.056673	-4.80787e-07	7.1159e-07	-0.00391821	0.00107467	-0.00102873	0	1926
159	26.4531	8.16644	0.0580336	1.11886e-07	-4.97163e-06	0.0194056	0.000167202	0.000202586	0	1421.96
164	19.2288	1.82696	0.0662468	5.3164e-06	7.63447e-07	-0.00888475	0.000293779	-0.000236595	0	2573.82
165	8.84841	14.9734	0.0686752	1.94475e-06	-4.48624e-07	-0.0342598	-0.000233879	-0.00129084	0	390.87
166	23.9166	2.38441	0.0612084	1.523e-06	1.77295e-06	0.00907969	0.000248976	-0.000173883	0	1311.11
168	25.6812	4.35879	0.0728704	-7.00902e-08	-1.02616e-07	0.00214499	0.000210886	-0.00020334	0	542.162
169	1.19921	11.8628	0.0650754	1.6939e-07	-4.76708e-08	0.00184502	-3.17299e-05	0.000453114	0	157.895
174	14.9374	15.3329	0.0549835	1.40046e-06	-7.37981e-06	0.191315	0.000838148	-0.00890327	0	1784.49
176	8.09088	12.6057	0.0631689	2.13931e-06	-1.31748e-07	-0.0168084	-0.00099706	-0.00129841	0	763.206
179	4.71602	5.61769	0.0500627	2.98114e-06	-1.80416e-07	-0.00103594	-0.00051129	-0.000354282	0	1070.58
180	1.94286	1.67022	0.050051	2.12246e-08	1.07331e-08	-0.00158088	-3.17783e-05	-5.92717e-05	0	727.954
182	13.0516	6.11203	0.0661618	2.47148e-06	-1.61176e-06	0.00332886	-0.000132781	-0.00224917	0	514.953
183	3.90535	15.7089	0.0625571	2.00822e-06	-5.58292e-09	-0.00711957	-5.6713e-05	0.000685932	0	173.537
184	17.0672	12.2426	0.0654121	3.90377e-06	-8.82349e-06	0.0113726	0.00202744	-0.00450595	0	1573.48
185	13.8035	8.4081	0.0716066	1.89594e-07	-7.89811e-07	-0.00409744	0.000199155	-0.00389919	0	2283.03
189	23.5534	5.4313	0.0509866	-6.3689e-08	-4.9194e-08	0.00135382	0.00071372	-0.000367703	0	982.574
192	3.97346	10.6911	0.0714068	2.25918e-07	-7.0222e-07	-0.00293734	-0.000501524	6.31268e-05	0	358.441
193	3.08901	15.3692	0.0615546	1.64958e-06	6.85974e-07	-0.00862556	-4.85276e-05	0.000725404	0	121.709
194	14.6637	14.0731	0.055082	2.52462e-06	-9.89632e-06	0.019688	0.00151052	-0.00989681	0	5048.89
198	14.053	5.62348	0.0582414	1.41759e-06	-4.11093e-06	-0.0145187	6.13983e-05	-0.00206243	0	3528.32
201	12.125	5.34368	0.0569031	-1.46444e-07	-2.64571e-06	0.0183204	-0.000435465	-0.00168064	0	4138
204	14.5756	7.87782	0.0697578	-3.34022e-07	-1.84138e-06	0.0547334	0.000524299	-0.00347941	0	3456.71
207	10.2605	12.5567	0.0595275	1.27598e-07	8.71739e-07	-0.105433	-0.00113361	-0.00367787	0	397.234
211	20.478	3.32322	0.0738337	4.25782e-07	1.08983e-06	0.00546189	0.000636758	-0.000639054	0	846.484
213	19.0331	7.97221	0.0544855	1.6036e-06	-3.35184e-06	0.0261808	0.00166195	-0.00196577	0	3711.6
214	26.8173	8.96356	0.0569992	2.57524e-07	-7.13067e-06	0.00915038	7.09263e-05	0.000429656	0	230.284
215	21.7426	8.56818	0.0660345	1.15604e-06	-1.39513e-06	0.0273849	0.00139918	-0.000798994	0	1269.98
221	21.8933	1.94597	0.0539172	1.94922e-06	6.29202e-07	-0.00445644	0.000265765	-0.000201653	0	3004.75
222	13.6856	11.9083	0.0686692	4.65077e-06	-6.13806e-06	0.0024824	0.000827117	-0.00709163	0	2797.71
224	26.3887	1.79015	0.0619406	-2.24856e-07	1.81769e-07	-0.00235991	3.41606e-05	-7.19077e-05	0	1045.76
225	16.578	11.732	0.0542313	4.07276e-06	-8.16323e-06	0.0362605	0.00203768	-0.00489316	0	5739.22
226	11.0648	9.13704	0.0668501	5.62226e-06	-1.96112e-06	-0.00958416	-0.000994993	-0.00324027	0	2441.93
230	3.47221	1.07338	0.0538894	-1.86724e-09	-1.4608e-08	0.00383027	-1.39429e-05	-8.98969e-06	0	535.977
231	16.4846	1.55656	0.0716493	3.4039e-06	-2.71114e-08	0.00357003	6.70694e-05	-0.000189073	0	2713.79
232	20.65	7.96283	0.0732421	5.56204e-07	-1.09556e-06	0.0110109	0.00162529	-0.00125375	0	380.137
233	18.1571	13.1399	0.0515218	2.86057e-06	-5.07111e-06	0.0589211	0.00166209	-0.00316057	0	1267.35
237	20.4935	2.31236	0.0568839	2.47227e-06	1.07188e-06	-0.0178117	0.000366339	-0.000274037	0	2547.47
238	12.4557	10.1389	0.0522518	2.94792e-06	-4.4752e-07	0.031049	-0.000307361	-0.00465491	0	853.38
245	7.51858	3.3323	0.0743509	2.66888e-06	-3.09075e-07	0.00363254	-0.000458614	-0.000434727	0	801.236
246	12.5746	4.88319	0.0579262	-3.96286e-07	-4.23657e-06	-0.00928292	-0.000293117	-0.00158707	0	475.293
247	14.3967	7.69792	0.0744534	-1.20539e-06	-2.41416e-06	-0.0157039	0.000376925	-0.00334378	0	4350.8
249	23.258	6.15868	0.056453	3.90456e-07	1.77156e-07	-0.00494432	0.000836582	-0.000433145	0	1072.79
251	14.1776	15.1336	0.0670332	3.67396e-06	-6.91465e-06	-0.0931772	0.000923793	-0.0127348	0	8636.43
254	8.97893	8.36033	0.0676596	2.64494e-06	6.02694e-08	-0.052853	-0.00114558	-0.00173618	0	1350.88
259	4.26203	4.91872	0.0518508	2.13066e-06	9.67055e-07	-0.00284127	-0.000423215	-0.000260318	0	1648.79
265	20.8445	6.85214	0.0744524	8.02064e-07	-6.13337e-07	-0.00023162	0.00133341	-0.00116068	0	1660.8
268	7.03329	5.41173	0.0659841	2.9663e-06	-4.61847e-07	0.000940453	-0.000708431	-0.000669481	0	1017.91
270	17.9355	6.54606	0.0722776	6.20365e-07	-9.46594e-07	-0.0444609	0.00119162	-0.00205336	0	3065.24
271	7.29898	6.06153	0.0599637	1.56803e-06	1.29963e-07	-0.00698092	-0.000824334	-0.000788217	0	953.595
273	22.8224	8.04242	0.063691	4.29456e-07	8.98697e-07	-0.00368032	0.00109416	-0.000393099	0	579.096
277	2.35288	13.3475	0.0580283	2.05254e-06	-1.1823e-07	0.0010599	-0.000136468	0.000592473	0	135.503
280	13.686	9.11009	0.0734476	1.64032e-06	-1.01476e-06	0.00334683	0.000213969	-0.00431014	0	1704.14
282	12.1254	12.4706	0.054446	2.09682e-06	-1.69114e-06	0.0454523	-0.000670402	-0.00603766	0	4794.01
284	12.6732	5.89897	0.0564164	8.8676e-07	-1.15426e-06	-0.030199	-0.000314839	-0.00198554	0	2482.27
286	20.0224	3.4243	0.0677922	6.72568e-08	6.64876e-07	0.000959406	0.000636165	-0.000638739	0	655.847
288	11.7377	7.85947	0.0547113	4.32065e-06	-2.96149e-06	-0.0169909	-0.000632237	-0.00291919	0	3236.02
289	14.8596	15.2308	0.0731574	1.42052e-06	-7.25885e-06	0.139827	0.000956341	-0.00953032	0	6543.08
290	26.706	4.94641	0.0655788	3.30065e-09	-1.86949e-07	-0.00013242	4.99165e-05	-0.000165555	0	1319.4
293	2.84561	15.1421	0.0677	1.34786e-06	1.07236e-06	-0.00513923	-7.01343e-05	0.000725844	0	292.827
295	3.71609	10.8221	0.0683585	1.3408e-07	-7.2956e-07	-0.0134146	-0.000487703	9.08178e-05	0	193.909
298	14.7029	14.5743	0.0720911	2.814e-06	-9.05699e-06	0.0378693	0.000811908	-0.0100442	0	6520.21
300	5.89277	5.57145	0.0512414	2.63991e-06	-1.07314e-06	0.000586408	-0.000617445	-0.00050076	0	1111.67
301	17.2091	8.10545	0.0575657	2.96354e-06	-4.2386e-06	-0.00819807	0.00145421	-0.00288064	0	2908.23
304	25.2698	4.2421	0.0742154	-6.5118e-08	2.64812e-07	4.24724e-05	0.000260537	-0.000230494	0	359.47
305	1.97052	13.782	0.0640556	1.61105e-06	1.32161e-09	0.00128712	-8.87768e-05	0.000641876	0	176.278
306	22.2597	6.81228	0.0674183	1.95043e-06	3.72464e-07	-0.00158846	0.00110944	-0.000619002	0	1014.83
310	11.0803	5.8982	0.0656974	1.1335e-06	-1.15012e-06	-0.012951	-0.000621093	-0.00172418	0	3616.03
312	19.1154	8.60254	0.0507272	4.72074e-06	-4.14452e-06	-0.00514638	0.00183642	-0.00223097	0	3948.31
313	18.2026	1.9491	0.0586009	3.82073e-06	2.84654e-07	0.00485012	0.000275004	-0.000336208	0	2371.96
315	6.35527	2.39794	0.0668322	7.39519e-07	3.15861e-07	0.0145712	-0.000285775	-0.00018327	0	450.386
319	4.12803	8.57398	0.0736573	9.43737e-07	-1.25882e-06	0.0124707	-0.000546831	-0.000171972	0	952.633
327	3.83316	15.6061	0.0632286	1.95501e-06	2.01249e-07	-0.00577272	-6.26424e-05	0.000685495	0	149.967
328	18.2364	11.593	0.0696034	5.3617e-06	-6.45991e-06	0.0596202	0.00195749	-0.00320207	0	654.003
330	1.21977	14.9022	0.0605822	1.15797e-07	-8.88264e-07	-0.000541815	-2.59663e-05	0.000791726	0	148.337
332	1.48534	14.724	0.0564883	3.06071e-07	-1.73604e-07	0.000667059	-3.95246e-05	0.000765014	0	172.655
336	25.4619	8.39746	0.0502189	-4.01156e-08	-3.38926e-06	0.00636836	0.000403591	0.000190272	0	2031.78
338	26.464	7.69461	0.0515005	7.5132e-08	-4.12215e-06	-0.000697579	0.000131045	0.000123623	0	1568.36
339	23.6744	4.35323	0.0732215	-1.49614e-07	-1.17227e-08	-0.00210279	0.000549758	-0.000333915	0	1092.27
341	26.4769	3.41584	0.0654933	3.719e-08	2.94845e-08	0.000402562	5.74943e-05	-0.000146072	0	984.135
342	26.3377	5.59695	0.0571704	9.35026e-08	-5.67995e-07	0.00202419	0.000154002	-0.00013309	0	1211.58
348	5.38636	13.058	0.0659875	1.3506e-06	1.58319e-07	-0.0219092	-0.000516259	0.00014133	0	372.289
350	8.59045	8.29453	0.0516838	2.75118e-06	1.79239e-08	-0.00761344	-0.00109932	-0.00162231	0	3041.72
354	24.608	2.62055	0.0666467	1.07256e-06	1.27154e-06	-0.00716104	0.000244359	-0.000194675	0	462.671
355	13.3464	12.4067	0.0748768	3.69203e-06	-2.66908e-06	0.0211406	0.000453472	-0.00763331	0	2261.22
358	26.4744	9.14671	0.0682527	2.5997e-07	-7.83297e-06	-0.00373831	0.000148163	0.000421487	0	514.991
359	13.8758	5.0394	0.0661344	1.01502e-07	-4.10957e-06	0.0356149	-6.9554e-06	-0.00179011	0	2982.53
362	5.95753	10.0812	0.0740584	2.07124e-07	-3.60708e-07	-0.00943594	-0.000856152	-0.000498222	0	1263.02
363	14.7796	13.1562	0.0548778	4.46048e-06	-1.00832e-05	-0.0695926	0.0016684	-0.00826576	0	8774.01
366	26.678	5.17947	0.0620491	2.94387e-08	-2.07058e-07	0.00145666	5.6455e-05	-0.000170484	0	1282.06
368	5.36794	7.7707	0.0683189	1.93449e-06	-4.18394e-07	0.00200976	-0.000690342	-0.000482936	0	172.866
370	10.4826	14.8382	0.0502697	6.41468e-07	-1.21225e-07	-0.045409	-0.00044296	-0.00320942	0	976.121
373	10.0467	5.42106	0.0746167	2.90405e-07	-2.22228e-08	0.0218302	-0.000780529	-0.00131713	0	1716.56
374	4.65376	1.55561	0.0681705	1.27378e-08	3.11898e-08	0.00978704	-7.82538e-05	-5.12567e-05	0	295.303
375	2.90245	3.71649	0.0650516	5.7077e-08	4.92337e-08	0.00129098	-0.000175353	-0.000179804	0	457.317
376	10.8867	2.97647	0.0744426	1.45141e-06	-3.2084e-07	0.0163942	-0.000279682	-0.000630284	0	2641.71
383	7.88899	8.26439	0.0566434	2.66438e-06	-2.31722e-07	-0.0316778	-0.00105224	-0.00124614	0	1322.11
384	7.09485	9.05382	0.064401	1.35562e-06	-6.03265e-07	-0.000966376	-0.00100952	-0.000954613	0	1723.37
388	21.7226	9.48322	0.0697648	1.61091e-06	-1.64298e-06	0.0129152	0.00145053	-0.000713059	0	1301.82
395	4.95767	9.35132	0.067038	3.39368e-08	-4.92078e-07	-0.00624854	-0.000662016	-0.000287572	0	1132.1
400	19.3425	9.07877	0.0552619	5.02843e-06	-4.40104e-06	0.0485859	0.00187658	-0.00208528	0	1620.93
403	26.7389	7.15464	0.0706882	1.87e-07	-3.74161e-06	0.00542942	4.77673e-05	6.443e-05	0	1277.29
406	3.33732	10.836	0.0665292	7.56508e-08	-7.26182e-07	-0.00200911	-0.000372471	0.000156589	0	476.045
407	5.08006	7.3268	0.0659139	2.36745e-06	-6.31949e-07	-0.00554882	-0.000662011	-0.000381367	0	980.242
408	3.40884	1.76993	0.0708068	1.40199e-08	-3.29091e-08	0.00199173	-8.0523e-05	-7.09842e-05	0	470.519
409	6.53478	8.44206	0.0738786	2.07712e-06	-1.09975e-06	-0.00984553	-0.000929277	-0.000757337	0	1000.28
410	13.2175	8.11695	0.0540482	1.9449e-06	-6.81539e-07	-0.0304028	-5.80846e-05	-0.00344045	0	2135.13
413	23.2313	1.92226	0.0680833	1.08944e-06	1.64552e-06	-0.00520577	0.000193497	-9.18936e-05	0	180.351
416	4.25196	6.01354	0.0649273	2.8027e-06	-1.43771e-07	0.00264874	-0.000450568	-0.000274814	0	565.367
421	24.8838	1.52897	0.0636026	7.88928e-08	3.05855e-07	-0.00814764	7.85888e-05	-6.72074e-05	0	975.185
423	12.8724	4.54609	0.0538369	-7.36798e-07	-4.6295e-06	0.00881493	-0.000300438	-0.00143515	0	1808.68
425	17.7165	7.71072	0.0635653	1.49265e-06	-2.93803e-06	0.0369033	0.00144889	-0.00255837	0	4098.05
426	10.35	7.54486	0.052616	1.54546e-06	-1.63525e-06	-0.0291111	-0.000863422	-0.00211095	0	663.588
428	8.32788	5.78364	0.0518119	1.14257e-07	-2.7815e-07	-0.00149798	-0.000813902	-0.00107516	0	1855.67
431	21.8395	5.81502	0.0590341	6.38462e-07	-4.02669e-07	-0.00178211	0.00103688	-0.000701991	0	1620.08
434	25.7575	5.21307	0.0574064	5.50268e-07	-5.52066e-07	-0.0120228	0.000255116	-0.000178019	0	1619.83
436	18.0371	9.83374	0.0665746	5.53915e-06	-5.81141e-06	0.036815	0.00215998	-0.00320853	0	2722.15
437	14.6	13.3935	0.0621401	4.68602e-06	-9.61389e-06	0.0637772	0.00179357	-0.00918794	0	5633.14
440	17.0174	6.6982	0.073674	8.31091e-07	-1.4063e-06	-0.00281788	0.00108764	-0.00238087	0	2206.68
442	8.3017	11.5564	0.073583	2.53284e-06	-6.51415e-07	-0.0186753	-0.00110202	-0.00159121	0	1675.67
443	5.71551	10.035	0.0607451	4.62154e-08	-4.77912e-07	-0.00929193	-0.0008173	-0.000426159	0	1405.5
444	16.5889	10.6065	0.0708922	6.15687e-06	-6.41175e-06	0.0167694	0.00223741	-0.00450989	0	3752.45
445	1.98818	15.7233	0.0627039	1.35282e-07	1.03644e-06	-0.00251356	1.13583e-05	0.000848165	0	159.32
449	22.1715	3.71268	0.0625854	-1.27978e-06	-1.74319e-06	0.00765829	0.000584849	-0.000472621	0	823.055
451	5.15306	3.47089	0.0541923	1.12082e-06	7.44525e-07	-0.00686985	-0.000381892	-0.000262034	0	912.596
452	12.9268	5.38166	0.0685271	9.57341e-07	-1.53085e-06	-0.0170098	-0.000296164	-0.00177018	0	1936.77
453	15.6286	13.323	0.0664688	4.92817e-06	-8.94867e-06	0.0490641	0.00209287	-0.00721903	0	5102.71
454	11.9992	12.8658	0.064013	6.43841e-07	-1.43704e-06	0.000707605	-0.00065241	-0.00615368	0	2426.01
455	8.20316	12.3671	0.0670414	2.25597e-06	-5.37652e-07	-0.0448905	-0.00104458	-0.00138015	0	1507.2
457	19.9029	7.68198	0.0674014	1.82697e-07	-1.04709e-06	0.00353032	0.00161455	-0.00151508	0	2485.39
459	1.26319	3.62529	0.0720698	-4.86798e-08	-1.22434e-07	0.00412118	-3.01874e-05	-0.000141239	0	492.057
460	19.4437	12.0318	0.066915	4.59884e-06	-4.21652e-06	0.0490734	0.00154345	-0.00207591	3	1233
461	13.5483	15.5345	0.0554754	2.25682e-06	-4.75372e-06	-0.102884	-0.0022591	-0.0149508	0	36825.5
465	9.68758	7.40214	0.0749948	9.03867e-07	-1.45919e-06	-0.0205805	-0.000936605	-0.00189169	0	1188.37
468	7.91072	11.7173	0.0605431	2.36261e-06	-4.90052e-07	-0.0281833	-0.00105799	-0.00131553	0	319.386
470	3.68881	6.26169	0.0523271	3.03756e-06	-7.63879e-09	0.00367265	-0.000406853	-0.000234976	0	1243.92
472	2.23203	1.46516	0.071164	2.43334e-08	1.41359e-08	0.00517624	-2.98527e-05	-5.11348e-05	0	420.022
473	4.93282	5.39605	0.0526372	2.5768e-06	-1.36942e-07	-0.00659097	-0.000525051	-0.000387613	0	1042.8
474	25.8455	1.11578	0.0640883	-8.08466e-08	1.62111e-07	-0.0044505	1.6998e-05	-5.29128e-06	0	151.147
480	8.83935	4.11964	0.0694584	1.09108e-06	-9.11698e-07	0.00817866	-0.00058069	-0.000764381	0	1089.03
483	23.1571	5.8306	0.0664931	3.61175e-07	5.31748e-11	-0.000436153	0.000817204	-0.000438838	0	1350.93
486	8.54405	15.201	0.0627767	1.34838e-06	-2.39429e-07	-0.0373445	-0.000150842	-0.000939162	0	619.218
488	23.5862	5.75083	0.0573331	7.68469e-08	-2.45183e-08	-0.0010233	0.000730765	-0.000371731	0	1664.67
489	16.7064	7.93824	0.0578933	1.8543e-06	-3.14248e-06	0.0122606	0.00128764	-0.00316578	0	4703.38
491	25.264	5.44087	0.0663825	6.50401e-07	-4.89143e-07	0.00118401	0.000369984	-0.00021562	0	1629.63
496	14.3679	12.4691	0.0533871	3.624e-06	-8.65006e-06	0.0303079	0.00189507	-0.00799526	0	8427.19
499	18.7707	1.56249	0.0702159	3.87638e-06	7.63352e-07	-0.00557911	0.00016375	-0.000204828	0	1650.69
507	25.0762	1.86609	0.052702	3.09227e-07	5.91431e-07	-0.00436839	9.318e-05	-0.000100175	0	1445.19
512	17.9361	13.99	0.0508849	1.49475e-06	-5.24842e-06	0.0486125	0.00126611	-0.00327004	0	1607.87
517	25.5076	7.50419	0.0578825	5.21906e-07	-2.64369e-06	0.00641922	0.000448554	5.10727e-05	0	308.249
522	23.5882	1.35234	0.0605552	5.68886e-07	2.39129e-07	-0.0083842	5.93451e-05	-4.09059e-05	0	918.692
523	8.83801	1.08489	0.0585388	1.77555e-07	5.30232e-08	-0.00338983	3.14499e-06	-5.50091e-05	0	298.783
524	19.1795	3.80947	0.0588156	3.70634e-08	-3.92656e-07	0.00910799	0.000713113	-0.000864597	0	1906.76
525	15.3623	3.26902	0.0660034	9.82747e-08	-2.21941e-06	0.0144141	0.000226374	-0.0008715	0	2935.41
527	8.55786	3.9982	0.0564019	2.11965e-06	-5.88787e-07	-0.00960774	-0.000575521	-0.000719226	0	545.459
530	20.7025	6.80835	0.0741585	3.39268e-07	-1.71739e-07	0.00559422	0.00134552	-0.00118032	0	1798.62
532	9.99929	9.94563	0.0624988	5.45706e-06	-1.2539e-06	-0.00161283	-0.00111358	-0.00274673	0	1763.6
539	11.1116	4.93216	0.0728112	-2.5599e-09	-1.26906e-06	-0.00159484	-0.000541957	-0.0013753	0	4411.14
540	4.63408	14.2382	0.061307	2.2004e-06	1.2817e-07	-0.00817327	-0.000271163	0.000456326	0	268.554
541	7.96456	13.923	0.0589606	2.66401e-06	-3.20845e-07	-0.057631	-0.00062821	-0.000894813	0	699.719
544	3.30882	9.87942	0.0598369	3.21721e-08	-8.21315e-07	-0.0108176	-0.000413378	1.37717e-05	0	1011.76
545	12.2328	15.4661	0.0720506	-3.96337e-08	-9.07882e-07	-0.0893597	-0.000517919	-0.0068852	0	1041.54
546	11.9438	12.045	0.0701651	4.15143e-06	-2.10883e-06	-0.0275181	-0.000628558	-0.00558418	0	4883.67
547	15.9288	7.49588	0.0581319	6.46368e-07	-2.60267e-07	-0.0316487	0.00107902	-0.00307477	0	430.162
548	4.82928	8.93046	0.0531474	2.59278e-07	-9.04058e-07	-0.00532607	-0.000639022	-0.00029686	0	1857.49
550	20.5888	6.37239	0.0700979	2.17184e-07	-8.66284e-08	-0.0205474	0.00131774	-0.0011106	0	1461.86
552	2.54175	14.2892	0.0543431	2.36941e-06	1.40409e-07	-0.00670038	-0.000124916	0.000667382	0	221.551
557	20.541	4.73085	0.0743363	5.12692e-07	-2.64226e-07	0.00920257	0.000929144	-0.000831412	0	1803.7
559	6.96387	6.04021	0.050317	1.74254e-06	-7.27303e-08	-0.00444339	-0.00081845	-0.000763043	0	1432.25
560	15.4731	13.3072	0.0748306	4.85503e-06	-9.25587e-06	-0.0477666	0.0019591	-0.00745043	0	4870.38
563	16.1396	7.16447	0.0688686	1.09829e-06	-1.06491e-06	0.00337347	0.00104197	-0.00274672	0	4412.93
565	11.2755	15.9283	0.0677077	6.02469e-07	9.84045e-07	-0.0965968	0.000502105	-0.00409444	0	319.321
566	5.35341	4.21324	0.0615532	1.98444e-06	1.69118e-07	0.0208887	-0.000459775	-0.000343617	0	1394.96
567	7.82261	8.36113	0.0606749	2.49302e-06	-3.76387e-07	-0.0134826	-0.00104261	-0.00119055	0	214.825
570	23.7997	2.76154	0.0505607	1.73175e-06	1.43491e-06	-0.00535307	0.000321764	-0.000228988	0	1446.95
574	15.0422	6.70899	0.0505279	1.35315e-06	-2.21709e-06	0.0356618	0.000486828	-0.00253335	0	3018.67
577	24.4862	1.67689	0.0527173	3.64207e-07	9.61521e-07	-0.00317743	0.000129824	-9.33069e-05	0	306.922
582	20.7741	6.57859	0.0721215	5.38965e-07	-7.67155e-07	-0.00256992	0.00130533	-0.00113588	0	2278.28
585	15.6668	1.88561	0.0589638	2.70534e-06	1.90788e-07	-0.000787451	5.23644e-05	-0.000317487	0	2790.68
587	14.8633	4.49205	0.0524154	-1.32034e-07	-4.89065e-06	0.0260204	0.000304723	-0.00145456	0	3415.29
588	16.3965	12.4932	0.0617713	3.40309e-06	-8.899e-06	0.0196532	0.00212827	-0.00552051	0	5391.78
592	12.5388	11.3132	0.0748549	4.45443e-06	-3.62491e-06	-0.03024	-0.00024412	-0.00568848	0	1134.45
598	12.3717	15.3984	0.0615193	1.05082e-06	-1.13738e-06	-0.137045	-0.000726507	-0.00743137	0	3936.34
599	11.5501	2.89393	0.0683366	9.5499e-07	-1.42027e-06	0.00988357	-0.000220761	-0.000636634	0	268.108
600	7.67465	10.2214	0.050801	1.78464e-06	7.59319e-08	-0.0172022	-0.00105467	-0.0012275	0	2098.45
607	25.9586	8.78119	0.0736031	-3.23687e-08	-5.69184e-06	0.018668	0.000293468	0.000334645	0	653.164
610	6.27147	11.4423	0.0659058	7.28733e-08	-1.07157e-07	-0.0240916	-0.000855364	-0.000440815	0	1213.82
611	11.4056	4.38685	0.0674922	-8.78655e-09	-1.01479e-06	0.00199226	-0.000456657	-0.00106536	0	1645.8
613	8.835	5.90456	0.0680411	-2.62091e-07	-3.78681e-07	0.00721992	-0.00083692	-0.00119708	0	800.295
616	6.52707	6.21498	0.0606374	2.07946e-06	-4.98069e-07	-0.0141627	-0.000758058	-0.000642874	0	919.786
618	7.30693	1.92207	0.0502334	5.39808e-07	1.68178e-07	0.0047367	-0.000197725	-0.000137635	0	633.927
620	21.0024	9.65347	0.0522163	2.24111e-06	-3.12284e-06	0.0354754	0.00157127	-0.00102621	0	1421.79
624	10.4079	7.72515	0.0607039	2.0139e-06	-1.79342e-06	-0.00845231	-0.000877751	-0.00219301	0	2776.46
625	4.97255	10.1154	0.0695933	-1.78391e-08	-6.33493e-07	-0.0171591	-0.00066702	-0.000186962	0	1007.4
626	12.5735	3.56691	0.0634161	2.64468e-07	-2.98344e-06	0.0121333	-0.000214822	-0.000975738	0	754.761
627	7.18384	1.59618	0.0567775	3.22992e-07	2.87718e-07	-2.14169e-05	-0.000128776	-8.59402e-05	0	733.676
632	7.14442	15.3119	0.0594225	1.3535e-06	-5.27775e-07	-0.0207708	-0.000180476	-5.84597e-05	0	242.819
633	14.6648	3.28388	0.061966	1.62921e-07	-2.20652e-06	-0.00809098	3.8831e-05	-0.000836692	0	1984.62
636	8.23186	9.89198	0.0639263	1.88839e-06	3.34322e-08	-0.0123715	-0.00107944	-0.00152856	0	2224.45
639	18.1297	3.75778	0.0701593	8.52454e-08	-4.54937e-07	-0.0260297	0.000667829	-0.000954016	0	4115.42
642	2.84794	9.04754	0.0675386	1.03213e-06	-6.36189e-07	-0.00590395	-0.000324848	-2.97278e-05	0	829.95
645	20.9403	6.20349	0.0608616	-5.30769e-08	-4.70262e-07	0.00632081	0.00121063	-0.00100625	0	2206.89
647	2.65278	15.232	0.055016	1.24388e-06	1.27092e-06	-0.0039651	-5.14938e-05	0.000747161	0	196.127
648	20.8522	2.52757	0.0645715	1.47852e-06	1.43998e-06	-0.00731249	0.000416634	-0.000317422	0	1165.51
651	16.1701	9.13533	0.0662388	1.91706e-06	-3.2252e-06	0.0223738	0.00151458	-0.00388776	0	1519.42
652	11.8754	6.11882	0.0591497	1.78175e-06	-1.85669e-06	-0.011235	-0.000504297	-0.00201933	0	2536.24
654	23.1191	5.68389	0.051725	2.83363e-07	-5.42554e-08	-0.010876	0.000799485	-0.000455473	0	2382.69
655	15.2037	3.28878	0.0570951	1.42033e-08	-2.74042e-06	0.0139915	0.000120176	-0.000884589	0	3234.78
656	16.4345	12.1567	0.073641	2.09253e-06	-8.72232e-06	0.00669588	0.00211278	-0.0052828	0	3559.67
665	1.25054	4.27044	0.07174	-3.9226e-08	-8.11352e-09	0.00149206	-6.53757e-05	-0.000157481	0	225.538
667	8.73808	3.61204	0.0514877	2.31815e-06	-3.54276e-07	0.00537912	-0.000519274	-0.000683208	0	1721.53
668	2.59645	14.7389	0.0613802	1.85374e-06	5.29188e-07	-0.00427833	-8.74178e-05	0.000704784	0	165.771
671	12.0006	6.33601	0.0556775	2.02727e-06	-1.78987e-06	-0.0514143	-0.00045182	-0.00213137	0	2082.75
678	14.0349	13.71	0.0744261	1.63964e-06	-5.77564e-06	0.0785138	0.00111629	-0.010292	0	1692.26
679	20.2167	8.82	0.0555366	2.36562e-06	-1.40859e-06	0.00383082	0.0017236	-0.00154371	0	1132.34
680	12.8254	13.7915	0.0599959	2.67839e-07	-2.52461e-06	-0.0653883	0.000505253	-0.00904019	0	7432.3
683	11.6391	15.9061	0.0742025	-1.28301e-07	1.22184e-06	-0.075658	0.000388079	-0.00472258	0	927.866
685	18.6509	1.57124	0.0501048	3.74913e-06	-3.88346e-08	-0.00783087	0.000187742	-0.000163173	0	3086.83
690	16.0597	12.2256	0.0640833	2.42106e-06	-7.80125e-06	0.0678734	0.00197798	-0.00585797	0	932.91
692	4.39312	5.55141	0.0590312	3.10869e-06	-9.30459e-09	0.00811135	-0.000469513	-0.00030389	0	863.249
694	5.62733	7.98963	0.0621857	1.57642e-06	-4.78925e-07	-0.00669239	-0.000753396	-0.000534654	0	694.327
697	9.68477	4.07274	0.0734195	6.22282e-07	-2.13048e-07	-0.000191704	-0.000552621	-0.000848987	0	1932.62
698	12.8979	5.01148	0.0696895	2.93674e-07	-3.53985e-06	-0.00375967	-0.000311349	-0.00163264	0	1874.39
702	4.27374	14.3736	0.0521242	1.38709e-06	-3.54185e-07	-0.00591524	-0.000218945	0.000524245	0	271.181
703	8.19532	2.40546	0.070854	1.84339e-06	-9.08618e-08	0.00158724	-0.000345773	-0.00029904	0	1603.93
707	26.8851	4.82599	0.0602173	-1.47773e-08	2.87569e-08	-0.000101787	2.17233e-05	-0.000158662	0	838.677
711	12.5961	7.87255	0.053742	3.51459e-06	-3.78802e-06	-0.0427488	-0.000333358	-0.00316272	0	3792.48
713	25.1745	1.92095	0.060026	2.71254e-07	4.98388e-07	-0.00393635	8.62883e-05	-0.000101333	0	829.046
714	24.2795	8.4715	0.0520093	-1.63363e-07	-8.0019e-07	-0.0131664	0.000728164	3.91401e-05	0	2031.69
715	3.75876	5.89327	0.0721444	2.64597e-06	2.69585e-07	0.0014755	-0.000410421	-0.000248749	0	1238.31
721	21.93	3.01823	0.0665844	3.32864e-08	2.02107e-06	0.00244068	0.000521632	-0.000429567	0	263.973
724	10.4239	3.35072	0.0566134	1.54371e-06	3.59068e-08	0.00691838	-0.000399929	-0.000728501	0	1283.25
726	11.0061	7.70684	0.0678767	2.59804e-06	-1.87451e-06	-0.0190121	-0.000753669	-0.00251108	0	2394.68
728	22.7654	5.18911	0.0665394	1.17132e-07	-6.69957e-09	0.00723095	0.000763982	-0.000499935	0	2153.54
729	5.41096	1.42386	0.0740347	2.66292e-08	4.5478e-08	0.00723925	-5.10684e-05	-3.91134e-05	0	585.382
731	22.4485	6.16071	0.0582903	-2.12054e-07	-5.75444e-07	0.0257991	0.000999176	-0.000592588	0	1549.42
732	4.4503	4.17187	0.0652063	1.38894e-06	1.05495e-06	0.00683062	-0.000373236	-0.000245445	0	470.513
733	2.09109	3.68747	0.073878	8.32931e-09	-1.4099e-07	0.000784517	-0.00011819	-0.00015057	0	864.921
743	16.4638	9.63837	0.0640414	4.66237e-06	-5.60659e-06	0.0390563	0.00177986	-0.00414744	0	5254.97
745	5.3358	2.47292	0.0557049	7.18169e-07	4.97645e-07	0.00953039	-0.000267153	-0.000183946	0	335.808
748	18.2081	9.09405	0.0579331	3.87502e-06	-6.62161e-06	0.0982632	0.00200255	-0.0028309	0	3734.69
751	23.9634	6.09591	0.053261	4.02433e-07	-7.57285e-08	-0.012092	0.000683231	-0.000321851	0	1038.51
754	14.3927	14.281	0.0659321	1.93389e-06	-8.50362e-06	0.0749149	0.00120143	-0.0105417	1	41096.9
756	11.5168	6.4282	0.0580577	1.81011e-06	-1.40808e-06	-0.0305288	-0.000511569	-0.00204093	0	1571.21
758	15.5162	2.88957	0.069552	2.16066e-08	-1.01471e-06	-0.0107854	0.000168899	-0.000716399	0	1997.53
759	5.05683	1.44541	0.0610039	8.98522e-09	8.73533e-09	0.0116621	-8.2983e-05	-5.09795e-05	0	1344.06
760	14.2702	11.7238	0.0557999	4.97413e-06	-7.94728e-06	-0.0319512	0.00117176	-0.00705976	0	6256.87
762	16.7182	1.25385	0.0716476	1.63742e-06	-4.5889e-08	0.00347584	5.64543e-05	-8.66396e-05	0	1227.84
763	6.02839	4.86352	0.0659921	2.23886e-06	-6.9448e-07	-0.000368056	-0.000563744	-0.0004736	0	1919.55
765	17.361	3.04692	0.0600962	-2.90277e-08	-7.9649e-07	0.0104332	0.000363285	-0.000750569	0	2849.84
767	15.7475	6.33865	0.0593063	1.29772e-06	-2.59156e-06	-0.0155453	0.000682223	-0.00231904	0	4169.88
768	24.2395	1.54521	0.070205	4.28906e-07	6.8595e-07	-0.0142126	9.31264e-05	-6.48074e-05	0	874.914
770	8.17255	14.3756	0.0596184	1.59665e-06	-1.88827e-07	-0.0301405	-0.000490265	-0.000928646	0	258.824
776	7.27037	4.14484	0.0669048	2.38591e-06	-1.04145e-06	0.00434689	-0.0005724	-0.000500491	0	156.933
778	11.2697	10.1228	0.0555536	4.12589e-06	-3.21595e-06	0.00760576	-0.000856544	-0.00392666	0	759.002
782	15.9845	7.33826	0.0601232	4.03637e-07	-4.80331e-07	-0.0370783	0.000916659	-0.00296279	0	1920.53
784	9.32236	8.45183	0.0504376	2.95727e-06	-2.185e-07	0.00159618	-0.00109261	-0.00194108	0	1867.27
791	15.9056	14.9759	0.0590755	1.5564e-06	-8.27728e-06	-0.0079802	0.000302039	-0.00664506	0	5250.15
792	5.96907	3.49134	0.0737045	1.40951e-06	3.01444e-07	0.00117014	-0.000407673	-0.000305995	0	799.104
794	10.2038	14.1296	0.0588257	4.88728e-07	-1.8153e-07	-0.0336701	-0.000737756	-0.00310781	0	2169.39
795	2.74611	5.48656	0.067232	6.34433e-07	3.6026e-07	-0.00280784	-0.000244255	-0.000204848	0	1235.17
797	26.3965	3.51665	0.0636889	1.3718e-08	-3.19668e-08	-0.00234215	7.36233e-05	-0.0001492	0	1592.71
802	26.8862	5.17856	0.0645945	1.01042e-08	1.19843e-08	0.00473065	2.64346e-05	-0.000152387	0	971.399
803	16.5865	9.60293	0.0638442	4.29441e-06	-4.5765e-06	0.0352193	0.00182061	-0.00399504	0	591.821
804	24.9251	7.99677	0.0679596	6.41441e-08	-1.59764e-06	0.0120129	0.000614344	7.50694e-05	0	641.874
807	2.6809	5.86732	0.0526539	1.02237e-06	5.1986e-07	-0.002671	-0.000229471	-0.000190671	0	366.65
811	5.15765	13.884	0.0656718	1.83044e-06	-3.11244e-07	-0.0161175	-0.000374124	0.000318496	0	209.25
813	5.55051	2.45721	0.0643101	7.0504e-07	5.47103e-07	0.00642118	-0.0002748	-0.000210615	0	984.983
815	4.77499	8.35793	0.0594729	1.01151e-06	-1.41392e-06	-0.00153858	-0.00063599	-0.000299635	0	174.688
816	13.5118	6.14177	0.0673582	2.40055e-06	-3.05495e-06	0.00698915	8.50437e-05	-0.00235395	0	2583.16
820	13.7713	15.7944	0.0654669	1.29327e-06	-3.90163e-06	-1.38636	-0.00156721	-0.0202117	0	93748.2
821	20.2856	9.98977	0.0578805	4.95653e-06	-5.83477e-06	0.0105951	0.00177897	-0.00152488	0	879.265
823	5.55288	12.7498	0.0526342	5.99355e-07	1.49565e-07	-0.010689	-0.000565174	2.33812e-05	0	1077.44
828	21.6768	2.62887	0.0704305	1.89452e-06	1.64403e-06	-0.0191526	0.000418052	-0.000359221	0	2191.12
829	10.5116	2.10339	0.0598005	1.90073e-06	-7.63338e-07	-0.00321022	-0.000148547	-0.000300988	0	2438.09
830	11.3522	9.69603	0.0518253	5.01348e-06	-3.27636e-06	-0.0479227	-0.000817411	-0.00365089	0	1500.64
832	21.9533	5.10286	0.0545061	5.97005e-07	-7.67146e-07	-0.00366174	0.000849562	-0.000686281	0	1099.89
833	2.7202	12.0773	0.0688549	6.51553e-07	-2.21166e-07	-0.0049888	-0.000232436	0.000382473	0	659.705
835	16.0491	7.24565	0.0528461	8.99723e-07	-8.24258e-07	0.049083	0.000956358	-0.00289559	0	2613.8
838	13.0443	5.9733	0.0529311	2.36096e-06	-1.53251e-06	0.0215175	-0.000119537	-0.00212957	0	1213.7
839	6.25361	4.69971	0.0719646	2.36747e-06	-8.84076e-07	0.01329	-0.000561895	-0.000490471	0	1013.86
844	7.96522	14.1656	0.0744422	2.60887e-06	-8.76476e-08	-0.0327633	-0.000536778	-0.000806587	0	375.539
846	20.9484	8.17426	0.0604337	4.68101e-07	-1.56757e-06	0.00468915	0.00157474	-0.00113325	0	2938.43
847	1.16541	12.9045	0.0619518	1.9461e-07	-2.41885e-07	-0.00210881	-2.08616e-05	0.000593362	0	618.08
850	20.6428	4.29531	0.0573745	1.19683e-07	-4.52001e-08	0.00219574	0.000812567	-0.000753704	0	1716.65
851	10.4262	7.2719	0.0509779	1.10669e-06	-1.62545e-06	0.0169673	-0.000804897	-0.00207073	0	1751.54
853	4.86234	11.4189	0.0632651	2.11558e-09	-3.53662e-07	-0.00669005	-0.000613517	-1.95211e-05	0	390.931
855	26.0033	2.62892	0.0714329	-1.1252e-07	3.7937e-07	0.000530142	0.00010321	-0.000135639	0	1264.38
858	1.76225	8.10938	0.056868	1.47049e-06	-4.75389e-09	-0.00872485	-0.000135765	-3.05028e-05	0	1545.47
860	9.08794	8.99043	0.0595568	3.453e-06	4.15983e-08	-0.00624025	-0.00119661	-0.00191182	0	709.804
861	17.1116	9.12819	0.0661227	4.00032e-06	-4.34978e-06	-0.00655291	0.00195543	-0.00353342	0	1457.91
863	7.02977	6.81745	0.0572811	1.01833e-06	-2.64009e-08	-0.00351248	-0.000862708	-0.000821669	0	1081.05
865	1.2552	6.47171	0.0667671	1.09903e-07	-5.17105e-08	-0.014741	-3.21168e-05	-0.000125914	0	49.7231
867	15.2615	12.8441	0.0685131	3.53916e-06	-8.5027e-06	0.0479556	0.00163054	-0.0073561	0	10245.7
869	5.31367	6.4513	0.0691575	3.33796e-06	-1.06506e-06	-0.00951861	-0.000652487	-0.000454255	0	882.544
877	8.70083	12.2562	0.0740592	2.96628e-06	-3.42299e-07	-0.0231815	-0.00109351	-0.00177888	0	613.766
878	2.24033	4.5167	0.0667472	3.73929e-09	-6.01218e-08	0.00231185	-0.000151124	-0.000177751	0	1255.27
884	26.2772	6.51242	0.0688161	5.31493e-08	-1.65164e-06	0.00269773	0.000188604	-6.81971e-05	0	1289.93
886	10.4628	8.67414	0.068922	4.50028e-06	-1.25294e-06	-0.0268166	-0.000972067	-0.00265375	0	626.012
887	6.66107	4.35859	0.0691138	2.30385e-06	-8.76552e-07	0.000928767	-0.00057045	-0.000509699	0	2031
890	3.0393	6.45693	0.0587731	1.80801e-06	4.01599e-07	-0.000196962	-0.000320447	-0.000191208	0	471.219
894	26.9496	5.8065	0.056733	-2.42512e-08	-1.1022e-06	-0.00544978	7.29653e-06	-0.000113628	0	99.2715
895	19.5709	10.1495	0.0739153	5.24186e-06	-5.21105e-06	0.0460537	0.00192663	-0.0019519	0	1007.99
896	6.20209	14.7057	0.0692891	2.51767e-06	-3.75846e-07	-0.0238458	-0.000306914	0.000197285	0	157.673
902	9.40917	13.652	0.0660392	5.41421e-07	-8.61691e-08	-0.0373927	-0.00077971	-0.00224511	0	603.363
905	9.57504	13.5057	0.0587747	8.20606e-07	-2.26182e-07	-0.0189661	-0.000848803	-0.0024953	0	915.955
906	26.0784	7.72039	0.0558017	8.69967e-08	-3.47608e-06	0.00638788	0.000290032	0.000158603	0	222.857
909	23.0531	8.34745	0.0510643	8.25106e-07	2.20709e-07	0.00568431	0.00109648	-0.000318887	0	2409.85
910	3.12755	10.8263	0.0603284	-2.30767e-08	-6.86004e-07	0.00262556	-0.000347184	0.000175523	0	396.704
911	3.11059	5.56805	0.069926	1.22166e-06	6.95113e-07	-0.00372383	-0.000293024	-0.000206674	0	1225.74
915	12.4477	7.4344	0.0693544	4.44307e-06	-4.47366e-06	-0.0348397	-0.00037627	-0.00292349	0	1855.79
916	16.6333	10.8571	0.070713	4.59446e-06	-6.28952e-06	0.0309257	0.00231931	-0.0046279	0	1096.04
917	8.68468	12.5072	0.0501374	2.35144e-06	-3.0855e-07	-0.0358671	-0.00108442	-0.00179658	0	2936.35
920	8.51389	12.3885	0.05292	2.64741e-06	-9.73804e-07	-0.00697781	-0.00107511	-0.00166999	0	707.748
921	4.14047	14.2071	0.0602919	1.3592e-06	-5.7822e-07	-0.00757139	-0.000239648	0.000525913	0	251.185
922	8.91138	6.86087	0.0618363	5.84328e-07	-3.38838e-07	-0.00398784	-0.000957816	-0.00143691	0	2173.28
923	7.85233	1.03398	0.0689001	6.91554e-09	-7.30635e-09	-0.00146303	-1.64308e-05	-8.68831e-06	0	690.571
925	21.0817	4.45462	0.0548205	2.93927e-07	-5.71913e-08	-0.00110081	0.000841733	-0.000686986	0	1177.7
929	10.5737	10.6269	0.0609197	4.23658e-06	-1.84116e-06	0.00430966	-0.000978399	-0.00341381	0	2699.8
930	14.4245	15.7172	0.0732719	1.08555e-06	-7.13063e-06	0.11027	0.000955773	-0.0108235	0	5880.19
936	8.76746	9.19758	0.061923	2.72398e-06	1.41723e-07	-0.0281352	-0.00113472	-0.00179235	0	2517.3
937	25.5172	8.81463	0.0688396	2.35023e-07	-3.85792e-06	0.0144689	0.000375432	0.000270695	0	400.095
940	18.1535	3.62236	0.0676806	1.99032e-08	-4.55247e-07	-0.0234332	0.000588305	-0.000901487	0	3734.34
944	2.34191	8.39123	0.0513398	2.85627e-06	-9.74339e-10	-0.00545775	-0.000265184	-3.94147e-05	0	923.947
945	19.7872	1.81286	0.0579692	4.4461e-06	6.46023e-07	-0.00387168	0.000262992	-0.000213166	0	1015.48
952	2.68838	15.7007	0.0672419	1.66418e-06	1.35232e-06	-0.00620243	-2.67536e-05	0.000779086	0	63.9515
954	12.3237	9.4525	0.0646526	1.21179e-06	-1.22872e-07	-0.0141021	-0.000288104	-0.00403084	0	3515.15
957	17.286	5.19077	0.0609954	2.26863e-06	-7.44662e-08	-0.00294133	0.000781486	-0.00162189	0	3029.13
959	2.56891	11.5521	0.0531979	4.53067e-10	8.67195e-08	-0.00580982	-0.000239912	0.00031841	0	566.573
961	22.7718	2.83534	0.0625279	1.52011e-06	1.2864e-06	0.0129934	0.000410273	-0.000266012	0	1410.19
962	25.3268	5.7134	0.0689487	6.7885e-07	-7.05958e-07	0.000424468	0.000408105	-0.000193749	0	948.669
963	9.67258	14.8209	0.0647393	1.62556e-06	-2.13712e-07	-0.0637768	-0.000358972	-0.00213374	0	381.74
964	26.8187	9.71829	0.0630698	8.93866e-07	-8.75682e-06	-0.00918273	3.70884e-05	0.000538019	0	404.375
966	16.339	6.60942	0.0500184	1.23454e-06	-9.39817e-07	-0.0111335	0.000927485	-0.00239815	0	598.896
969	10.2032	1.20344	0.0598204	5.4139e-07	3.70421e-08	0.00430952	-7.83107e-05	-7.17045e-05	0	1776.83
970	7.33414	1.47929	0.0683361	2.46405e-07	2.02891e-07	0.00278474	-0.000122903	-0.000115611	0	1445.43
975	20.2708	7.71476	0.055118	1.38217e-07	-1.21246e-06	0.0282164	0.00165052	-0.00148088	0	1055.24
976	2.32561	1.26743	0.055008	2.85817e-08	-1.11597e-09	0.00712368	-9.34453e-06	-2.91697e-05	0	750.259
978	11.854	15.5155	0.0510833	1.96611e-06	-4.518e-08	-0.110686	-0.000198612	-0.00550245	0	855.108
982	8.95407	5.46038	0.0568746	3.07315e-07	-8.68956e-09	0.00928026	-0.000806568	-0.00111868	0	960.909
983	23.8896	6.45575	0.0729546	-2.6376e-07	-2.5293e-07	0.00498526	0.000796079	-0.000309705	0	662.828
985	24.4832	1.50545	0.0506798	1.86478e-07	1.03235e-07	-0.00541948	8.39746e-05	-6.09837e-05	0	1251.45
986	14.6018	2.75317	0.0662777	8.12183e-07	-8.2997e-07	0.00403688	1.49551e-05	-0.00061777	0	1879.73
990	18.511	5.65193	0.0521266	4.03506e-07	-7.31443e-07	-0.0203776	0.00105577	-0.00157863	0	1370.36
991	5.72885	3.24568	0.0716886	1.0754e-06	5.31288e-07	-0.00122607	-0.000392414	-0.000276681	0	1479.27
992	24.9243	1.42217	0.0508065	2.44542e-09	2.20624e-07	-0.0103302	5.3549e-05	-5.83639e-05	0	1507.14
1000	1.425	3.51412	0.0593005	-5.9621e-08	-2.0467e-07	0.000960075	-4.86911e-05	-0.000146669	0	1030.12
1001	7.88445	12.5088	0.0532487	1.71604e-06	-2.21469e-07	-0.0207155	-0.000951836	-0.00112683	0	213.902
1004	2.94863	2.19551	0.0694819	3.62207e-08	-5.84394e-09	0.00653842	-0.000112629	-9.82562e-05	0	1069.97
1005	11.0619	1.26198	0.0534515	6.42011e-07	-8.8387e-08	0.00206939	-4.10694e-05	-6.08726e-05	0	3260.69
1007	19.1932	5.52423	0.071452	8.83984e-08	-1.43881e-06	8.39942e-05	0.00110254	-0.00138411	0	1753.61
1010	8.68334	5.07333	0.0634417	1.24351e-06	-5.42698e-07	-0.00429766	-0.000732558	-0.000986891	0	2375.42
1012	7.37453	8.21173	0.059997	2.39122e-06	-7.72859e-08	0.00662053	-0.00103042	-0.000970343	0	1126.46
1013	2.76339	8.19958	0.0583922	2.83937e-06	-2.72247e-07	0.00299921	-0.000308703	-9.26795e-05	0	646.384
1016	2.38613	5.75326	0.0579309	5.61934e-07	2.36222e-07	0.00216889	-0.0002037	-0.000183528	0	548.708
1019	12.4795	6.96142	0.066886	5.27337e-06	-1.59382e-06	-0.0159258	-0.000308248	-0.00245463	0	1707.51
1020	2.25887	4.00922	0.058313	2.3702e-08	-6.30501e-08	0.0035404	-0.000142436	-0.000167243	0	841.082
1025	10.8154	9.99658	0.0555286	5.17903e-06	-1.66412e-06	-0.0145927	-0.000879832	-0.00336968	0	1821.43
1026	9.19867	14.3862	0.0662878	2.10761e-06	-6.43117e-08	-0.0241047	-0.000471286	-0.00182249	0	896.819
1034	18.5567	8.43222	0.0729725	3.08561e-06	-5.84517e-06	-0.0106552	0.00175203	-0.00242911	0	692.167
1035	15.4758	3.96507	0.0643433	6.73255e-07	-5.13157e-06	-0.00627714	0.000287927	-0.0012088	0	3246.88
1036	11.7659	1.09572	0.0743936	3.37573e-07	-4.92065e-08	0.00713977	-1.8317e-05	-2.15567e-05	0	1190.58
1040	2.38709	1.64007	0.0747493	3.92367e-08	4.60311e-09	0.00350013	-4.52817e-05	-5.23637e-05	0	932.839
1041	9.01427	6.31257	0.073633	-3.00259e-07	-2.45357e-08	0.0131296	-0.000868278	-0.00134578	0	2226.63
1045	10.9048	6.97522	0.0554634	1.44095e-06	-1.4712e-06	-0.0324364	-0.000726814	-0.00210625	0	478.444
1047	4.37375	14.766	0.0516076	1.98307e-06	-1.11036e-06	-0.00610317	-0.000180455	0.000552314	0	171.036
1049	25.5826	7.96112	0.0563072	3.75889e-07	-3.22844e-06	0.00249389	0.000427486	0.000112949	0	788.14
1050	15.9272	8.13018	0.0573749	1.55168e-07	-1.13559e-06	0.0456945	0.00109598	-0.00330495	0	724.594
1052	4.71121	11.515	0.0675791	2.94385e-08	-3.3185e-07	-0.00237035	-0.000564792	1.26726e-05	0	1189.39
1054	14.6463	7.76245	0.0656755	1.81113e-07	-1.93368e-06	0.0513204	0.000705631	-0.00329775	0	3652.72
1058	3.72453	3.92379	0.0564525	3.4882e-07	6.12646e-07	-0.000725448	-0.000276662	-0.000204932	0	1046.99
1059	13.5222	7.88039	0.0603027	1.59422e-06	-6.55651e-07	-0.0132644	4.02204e-05	-0.00332864	0	2626.83
1060	20.2204	9.88546	0.0652486	4.86221e-06	-4.89393e-06	0.0126826	0.00180354	-0.00153793	0	1955.67
1067	15.8483	1.10804	0.0502907	6.62664e-07	9.19522e-08	-0.00917421	1.42221e-05	-5.07014e-05	0	976.199
1072	19.2154	10.8588	0.0737916	5.08871e-06	-6.64552e-06	0.0286963	0.00173918	-0.00226707	0	1923.11
1074	16.6399	2.2077	0.0747733	4.94737e-07	-5.31835e-08	-0.00748561	0.000161791	-0.000452094	0	2658.84
1075	3.81676	6.41778	0.066699	2.94788e-06	-9.86095e-08	0.00787598	-0.000450932	-0.000229867	0	1015.07
1076	14.6599	6.60176	0.0695897	2.12277e-06	-2.52042e-06	-0.00655159	0.000351603	-0.00253852	0	2022.77
1079	17.7416	10.4501	0.0722417	6.09194e-06	-5.60522e-06	-0.0183052	0.00211903	-0.00348354	0	4277.04
1081	6.62863	12.0702	0.0662689	2.99489e-07	2.99356e-09	-0.015198	-0.000830819	-0.000492969	0	582.166
1086	19.3879	11.4098	0.0635363	5.50586e-06	-4.93889e-06	0.0249112	0.00179435	-0.00208182	0	2387.39
1088	19.3044	2.78058	0.0603192	2.48903e-07	4.10226e-07	-0.0152063	0.000420394	-0.00049988	0	1204.25
1091	15.3612	4.87651	0.0519565	1.3583e-06	-4.13437e-06	-0.00606602	0.00032955	-0.0016392	0	2518.26
1092	11.1575	14.8508	0.0685601	1.51455e-06	2.542e-07	-0.0764512	-0.000621721	-0.00444133	0	574.261
1094	15.7289	9.90459	0.0717778	2.84595e-06	-6.79028e-06	0.0233975	0.00166014	-0.00465745	0	3297.66
1095	12.7992	1.77445	0.0702856	1.39074e-06	-9.92894e-08	-0.00486373	-6.34409e-05	-0.000244107	0	3142.37
1099	7.12655	13.9421	0.0668619	2.87369e-06	-5.71089e-08	-0.0335176	-0.000516684	-0.000352136	0	455.399
1101	13.8219	11.9187	0.0680402	5.00247e-06	-6.791e-06	-0.0421591	0.000842978	-0.00709035	0	1752.33
1104	15.919	12.5857	0.0679193	3.28068e-06	-8.27348e-06	0.0901028	0.00189828	-0.0065546	0	7457.61
1108	16.3902	9.54815	0.0524742	5.10152e-06	-5.42819e-06	0.0160261	0.00179313	-0.0041419	0	5385.42
1110	1.43735	10.7043	0.0695716	6.53123e-07	1.10541e-07	-0.00334119	-9.39882e-05	0.00029164	0	526.922
1111	18.2763	11.3202	0.0686647	5.53614e-06	-6.54281e-06	0.0200895	0.00206858	-0.00313785	0	2750.25
1117	5.07147	5.57024	0.0656155	2.64002e-06	-4.54395e-07	-0.00124486	-0.000557146	-0.000406468	0	358.068
1123	1.97245	3.74589	0.0583925	-2.25603e-08	-1.95762e-07	-0.0025313	-0.000112153	-0.000148702	0	886.176
1127	11.6376	7.90335	0.0546375	4.2484e-06	-2.79248e-06	-0.00533497	-0.000660415	-0.00289065	0	205.424
1129	5.04787	15.2709	0.057856	2.2071e-06	-9.04266e-07	-0.00728006	-0.000156424	0.000516664	0	108.603
1130	1.72831	13.8624	0.0590353	1.52859e-06	1.62124e-07	-0.0044112	-6.37911e-05	0.000674621	0	183.817
1133	17.8982	2.86595	0.0681161	1.75532e-09	-6.92306e-07	0.00767973	0.00037748	-0.000650499	0	2832.31
1136	15.261	2.07208	0.059161	1.43917e-06	-8.9914e-07	-0.0221115	3.82442e-05	-0.000356901	0	3542.76
1137	25.6158	9.36648	0.0508096	1.36598e-06	-4.18412e-06	-0.00127147	0.000346704	0.000401238	0	495.937
1138	17.0174	3.39212	0.0718462	3.06077e-07	-7.83892e-07	-0.0068141	0.00038535	-0.00087283	0	1557.19
1139	22.2005	6.27047	0.0748633	3.99572e-07	-2.2858e-06	0.00276629	0.00102703	-0.00063826	0	749.026
1140	16.9825	1.65549	0.0578772	3.39541e-06	2.87353e-07	0.00504012	0.000128794	-0.000225824	0	2420.87
1143	26.1547	8.75532	0.0549035	-7.25102e-08	-6.1486e-06	-0.0203185	0.000242723	0.000363513	0	309.652
1144	20.5294	6.8312	0.0670766	1.38487e-07	2.60902e-07	-0.00204349	0.00135931	-0.00123098	0	1426.4
1145	20.0187	11.1186	0.0544203	6.05586e-06	-3.84749e-06	0.0458222	0.00181176	-0.00156291	0	425.39
1146	16.2159	6.70913	0.0604839	1.39353e-06	-1.14712e-06	-0.0357184	0.000885927	-0.00245114	0	737.692
1149	13.2876	13.6759	0.0588583	9.37705e-07	-3.26575e-06	0.0246241	0.000467194	-0.00957192	0	1024.44
1152	5.48027	15.6727	0.0747192	1.35993e-06	-8.38176e-07	-0.00799227	-0.000116343	0.000506622	0	290.138
1153	3.62308	5.92262	0.0668576	2.39627e-06	3.13211e-07	-0.000278177	-0.000388168	-0.000228899	0	1343.22
1157	19.5455	7.14303	0.0519091	-4.78577e-09	-1.42059e-06	0.0087657	0.00146485	-0.00163286	0	2231.9
1159	23.9839	1.56834	0.0627139	4.16809e-07	6.38312e-07	-0.00381599	8.28513e-05	-6.16846e-05	0	1005.69
1160	6.83019	7.0908	0.0730389	1.61974e-06	1.28936e-07	-0.00911133	-0.000855389	-0.00078206	0	1335.92
1161	20.1284	11.5611	0.0595917	6.14003e-06	-4.8278e-06	0.0246653	0.00167855	-0.00142512	0	1605.12
1162	12.0017	3.0459	0.0582026	5.77522e-07	-1.92944e-06	0.0128963	-0.000205103	-0.000642583	0	2403.59
1163	24.1071	2.45936	0.0611387	1.48984e-06	1.59088e-06	0.000993495	0.000265494	-0.000176049	0	1134.69
1164	7.71225	4.12275	0.0653594	2.45017e-06	-7.22061e-07	-0.010628	-0.000561987	-0.00057747	0	1482.11
1165	18.659	11.8269	0.0703482	4.96931e-06	-5.72296e-06	0.0576447	0.00171617	-0.00276484	3	4945.47
1166	1.28675	1.02846	0.0672162	4.29518e-09	-2.25996e-08	0.001737	-2.94113e-07	-8.79704e-06	0	294.03
1168	15.8653	3.03613	0.0560539	2.18681e-07	-1.37241e-06	4.0691e-05	0.000224189	-0.000789911	0	1865.11
1173	25.9565	8.41542	0.0501891	-9.40999e-09	-5.21375e-06	0.00661509	0.000305318	0.000257815	0	804.538
1176	23.4294	6.9733	0.0517273	1.06348e-07	2.67031e-07	0.035515	0.000896055	-0.00034133	0	633.588
1177	3.60559	7.18127	0.0709388	3.16658e-06	-2.34239e-07	0.00208504	-0.000431559	-0.000194638	0	655.715
1179	20.9044	1.50143	0.0696132	2.21198e-06	2.00768e-07	-0.000530324	0.000137384	-0.000122239	0	975.218
1180	20.6713	9.30813	0.0710117	1.39381e-06	-1.88826e-06	0.0183649	0.00169045	-0.00124101	0	2384.94
1182	1.13732	2.82473	0.0654352	6.29914e-10	-2.24615e-07	-0.00110127	-1.68911e-05	-0.000109803	0	531.958
1183	22.9813	6.531	0.0566639	1.37796e-06	1.82647e-07	-0.0121427	0.000958769	-0.000465776	0	1529.89
1184	1.94774	11.5037	0.0703177	5.94416e-07	-1.62027e-07	-0.00705986	-0.000168512	0.000378992	0	218.991
1185	3.82072	14.3083	0.0529321	1.05208e-06	-9.95589e-07	-0.00325145	-0.000196675	0.000568927	0	353.924
1188	10.7276	3.9024	0.0664697	8.84693e-07	-2.14694e-07	-0.0041171	-0.000466414	-0.000890004	0	805.336
1190	6.85984	11.1011	0.050159	2.93925e-07	1.12261e-07	-0.0121135	-0.00093531	-0.000736814	0	1017.37
1193	2.64729	4.01864	0.0613589	3.70075e-08	2.74036e-09	0.00340988	-0.000180222	-0.000179128	0	33.4421
1200	2.83123	10.5003	0.0743606	1.056e-08	-4.45557e-07	-0.00554637	-0.00032574	0.000164235	0	976.704
1202	13.8326	1.32264	0.0642738	7.61159e-07	-1.14324e-07	0.00376549	1.30962e-05	-9.83761e-05	0	1928.15
1203	14.9017	3.17287	0.0596772	3.94188e-07	-1.84273e-06	-0.0339634	0.000152657	-0.000862675	0	2520.91
1205	23.0973	9.64028	0.0710282	-4.8129e-07	-4.6997e-07	0.0123054	0.00100599	1.29986e-05	0	786.274
1206	17.3656	2.41576	0.0742643	2.78455e-07	-3.08798e-08	-0.013463	0.000270405	-0.000538865	0	379.3
1208	15.6559	4.68453	0.0603027	1.13597e-06	-4.06964e-06	0.00164781	0.000358298	-0.00157331	0	2802.29
1209	13.6963	5.65481	0.0716682	1.69905e-06	-3.43649e-06	0.022405	1.23289e-05	-0.0020459	0	1292.53
1212	13.284	8.82883	0.0597483	2.12113e-06	-1.66631e-06	-0.0478654	3.24093e-05	-0.00398752	0	2151.27
1216	15.3316	9.95781	0.06045	3.27137e-06	-5.56196e-06	0.0332432	0.0014403	-0.00487113	0	1986.81
1222	20.8691	4.3535	0.0674016	5.14333e-08	8.13332e-08	-0.0118224	0.000830973	-0.000719546	0	1807.51
1223	3.03587	9.6719	0.0547721	-1.11068e-07	-8.92401e-07	0.0117815	-0.000391878	4.4622e-05	0	750.753
1226	9.15426	6.10794	0.0739154	-4.79639e-07	-2.16761e-08	-0.00632445	-0.000845877	-0.00131827	0	1955.85
1228	6.54365	13.7807	0.0512918	2.36458e-06	-1.13278e-08	-0.0159078	-0.000527174	-0.000100699	0	1022.12
1230	12.1815	4.64571	0.0593932	-1.43661e-07	-3.38145e-06	-0.00677947	-0.00039599	-0.00138827	0	2119.47
1231	19.7631	7.69957	0.0735998	3.062e-07	-9.46038e-07	0.0199791	0.0016277	-0.00164605	0	2075.64
1232	8.67937	6.13146	0.0664852	-8.16035e-08	1.0891e-08	-0.0143178	-0.000842519	-0.00118408	0	2440.64
1236	10.0951	13.1871	0.0634189	-4.30458e-07	3.54969e-07	-0.025854	-0.00105945	-0.0033159	0	1491.57
1238	1.37186	8.43537	0.0661524	8.38924e-07	1.81277e-07	0.00146727	-7.15815e-05	-7.89889e-06	0	603.887
1239	13.6613	13.7669	0.0585536	1.573e-06	-4.76454e-06	0.0770983	0.000683992	-0.0104684	0	2449.64
1240	22.0129	7.37039	0.0680147	7.93263e-07	-7.14735e-07	0.0139817	0.00122746	-0.000683013	0	1138.96
1246	2.42969	9.93157	0.0601435	6.14473e-07	-4.10832e-07	-0.00189055	-0.000250334	0.00011355	0	479.746
1249	24.2653	6.35197	0.0641512	5.38868e-08	-1.00344e-06	-0.0133291	0.000671956	-0.000245074	0	1742.71
1251	19.0848	8.70456	0.0559408	4.09332e-06	-4.70143e-06	-0.00758898	0.0018663	-0.00226972	0	4411.24
1256	2.86958	6.75649	0.0534974	2.31478e-06	6.52003e-07	-0.00356024	-0.000342112	-0.000196602	0	232.366
1258	1.18541	8.85648	0.063327	4.97955e-07	2.18571e-07	0.00428668	-2.94778e-05	6.70093e-05	0	904.946
1260	14.3089	3.38179	0.0737946	2.24854e-08	-3.06242e-06	-0.0179936	3.82136e-07	-0.000861124	0	3129.43
1261	7.6305	11.0799	0.0639618	1.34169e-06	-2.18123e-07	-0.0219001	-0.00105609	-0.00119875	0	61.2819
1264	13.2109	8.74261	0.0533796	3.42903e-06	-3.53431e-06	-0.0266182	-7.49849e-05	-0.0038651	0	5023.05
1269	22.4585	7.14922	0.063422	3.14302e-07	2.2517e-07	0.00778711	0.00114722	-0.000591714	0	76.3496
1270	11.4028	13.9402	0.0649339	5.42937e-07	-9.43557e-07	0.0079325	-0.000796534	-0.00544393	0	2971.49
1276	21.7517	2.25834	0.0700192	2.23815e-06	1.51351e-06	-0.00399693	0.000365516	-0.000237941	0	1903.2
1278	8.16725	4.83526	0.066566	1.23744e-06	-9.33247e-07	-0.0022134	-0.000650487	-0.000848311	0	2131.12
1280	13.9903	9.68775	0.0525437	1.46115e-06	-4.3286e-06	-0.0184709	0.00045225	-0.00498737	0	5464.68
1285	12.1027	1.94004	0.0617283	1.43955e-06	-4.17195e-08	0.0176635	-8.85691e-05	-0.000294154	0	1618.7
1287	22.7924	7.93171	0.0510806	4.24584e-07	7.31788e-07	0.000942441	0.00111897	-0.000421326	0	1956.23
1288	20.8388	7.1638	0.056876	-1.77727e-08	-7.89849e-07	0.0214874	0.0013571	-0.00113579	0	1557.49
1289	2.78457	10.7632	0.0615966	-1.51554e-07	-5.78539e-07	-0.0235145	-0.000294456	0.00021463	0	725.686
1293	23.2543	5.96801	0.0683643	3.55777e-07	1.55619e-07	-0.00331449	0.000822894	-0.000446003	0	1580.31
1294	24.4557	5.19804	0.0713993	4.19694e-07	-8.1027e-07	-0.00325307	0.00052119	-0.000270857	0	368.759
1303	2.28879	5.19761	0.0564573	2.37022e-07	3.70127e-08	0.00771338	-0.000170259	-0.000177618	0	786.987
1305	26.338	2.68973	0.0558624	-2.54017e-07	2.21429e-08	-0.00251312	6.46721e-05	-0.000125112	0	1143.63
1307	20.4533	3.82125	0.0590787	2.13175e-07	-2.66058e-07	0.00721748	0.000777268	-0.000714971	0	972.79
1309	10.6754	12.2916	0.0544067	1.9918e-06	-4.31888e-07	-0.0535157	-0.00101646	-0.00404386	0	2844.36
1310	5.86238	13.4471	0.0746242	1.68351e-06	-3.38832e-07	-0.0171058	-0.000510016	6.19365e-05	0	132.298
1311	24.1218	8.98233	0.0556705	1.15865e-07	-3.17269e-07	-0.0028837	0.000770061	8.73881e-05	0	1146.59
1312	22.6835	2.20301	0.0698623	1.85009e-06	1.0052e-06	-0.00794107	0.000300111	-0.000187935	0	1175.68
1314	25.3674	3.30866	0.056869	4.7167e-07	3.93467e-07	-0.00252982	0.000204799	-0.000184056	0	996.765
1315	7.09959	10.591	0.050348	1.05491e-06	2.07174e-07	-0.00158283	-0.00103156	-0.000923163	0	292.877
1321	21.1855	3.88311	0.0626909	1.75295e-06	-2.32151e-07	-0.0163171	0.000721368	-0.00059989	0	1323.43
1326	16.5677	5.4284	0.0647897	9.29279e-07	-1.27284e-06	0.01377	0.000685283	-0.00173388	0	1355.14
1328	26.71	6.5228	0.0585285	-2.01517e-08	-1.67814e-06	0.0161797	6.67437e-05	-5.21131e-05	0	652.852
1329	1.9265	7.43455	0.0663739	1.32607e-06	3.14694e-07	-0.00418229	-0.000164007	-6.86373e-05	0	1052.2
1330	21.0171	1.55727	0.0561609	2.17766e-06	1.35821e-07	0.0181878	0.000156692	-0.000152206	0	1536.04
1331	8.90836	2.4638	0.0521875	2.30151e-06	-2.44789e-07	0.015502	-0.000326035	-0.000387919	0	2612.62
1332	24.4888	6.22659	0.0649534	9.55221e-07	-6.41539e-07	0.0144075	0.000614906	-0.00022654	0	1845.59
1333	13.5686	9.15316	0.0516911	1.63132e-06	-1.57273e-06	-0.00995459	0.000188026	-0.00432871	0	4778.19
1335	13.2637	12.5336	0.0561487	3.25801e-06	-2.30246e-06	-0.120004	0.000351691	-0.00792283	0	7871.93
1339	12.3848	7.56236	0.0726811	4.4832e-06	-4.52425e-06	-0.0369441	-0.000325202	-0.00297546	0	1201.18
1341	13.7778	14.8364	0.0705973	1.84897e-06	-4.81367e-06	0.0429457	6.18307e-05	-0.0125417	0	28624.1
1342	25.7489	9.93012	0.070472	2.71016e-06	-5.17912e-06	0.0383332	0.000200093	0.000552573	0	947.179
1343	23.098	4.26124	0.0519836	1.93051e-07	-1.00257e-07	0.0045971	0.00058518	-0.00038953	0	627.845
1345	20.8162	10.5671	0.0539918	5.28521e-06	-5.66284e-06	0.0337096	0.00163513	-0.00112585	4	1646.07
1346	9.19421	1.87541	0.0730283	1.20043e-06	2.08598e-07	0.0122724	-0.000205907	-0.000257051	0	1253.05
1347	12.3331	14.1108	0.0520753	6.81005e-08	-3.39597e-06	0.0710164	-0.000456927	-0.00781449	0	2096.22
1349	5.89097	9.49953	0.06151	6.06236e-07	-5.00931e-07	-0.00217233	-0.000862553	-0.000505048	0	669.341
1355	10.4129	4.01293	0.0685138	6.8237e-07	6.75789e-08	-0.0136403	-0.000504184	-0.000835229	0	829.892
1357	19.216	12.1818	0.059589	4.08463e-06	-4.42466e-06	0.0520849	0.00148824	-0.00224709	0	623.01
1358	22.1817	2.91508	0.0679493	6.61841e-07	6.50023e-07	-0.00821737	0.00047083	-0.000342211	0	752.423
1359	15.6991	15.6746	0.0602541	6.46242e-07	-7.12813e-06	0.0714374	0.000273744	-0.00613368	0	1516.12
1360	16.1237	6.11858	0.0590564	1.41607e-06	-1.10215e-06	-0.0418099	0.000757835	-0.00225992	0	335.669
1361	5.21856	4.06029	0.0546911	1.54449e-06	6.26452e-07	-0.016747	-0.000396368	-0.0002947	0	1285.25
1364	24.6257	3.82239	0.0607544	-1.1077e-08	4.77816e-07	-0.0006143	0.000341005	-0.000250758	0	662.027
1365	13.7503	6.17129	0.068454	2.93783e-06	-3.87764e-06	-0.0234795	0.000112596	-0.0022776	0	242.833
1367	1.20835	15.4015	0.0511838	2.41975e-08	-1.37315e-06	0.000161819	-7.36354e-08	0.000829641	0	398.011
1370	26.4906	2.97714	0.0615854	-5.91528e-09	1.46967e-07	0.0024302	6.53813e-05	-0.000139177	0	1481.83
1371	14.5063	14.358	0.0713639	2.27051e-06	-8.99603e-06	0.0828511	0.00110171	-0.0103845	1	29439.2
1373	10.9676	15.9305	0.066228	-1.92931e-08	1.52941e-06	-0.0742023	0.000608181	-0.00344587	0	1025.7
1375	10.7045	1.55845	0.0586031	1.16177e-06	-2.26736e-07	0.0134163	-0.000105318	-0.000153789	0	1516.59
1377	1.65674	8.81929	0.05913	1.54906e-06	3.83731e-08	0.00405974	-0.000142297	3.91478e-05	0	766.684
1378	23.8523	8.27678	0.0644952	-7.26263e-08	-9.79916e-07	0.0340371	0.000878166	-0.000107011	0	1600.67
1379	14.904	4.70985	0.0678105	3.061e-07	-4.37659e-06	0.0116251	0.00025823	-0.00152465	0	1733.27
1380	11.1176	6.60897	0.0590921	1.7102e-06	-1.15769e-06	-0.0041589	-0.000641085	-0.00208141	0	2493.91
1383	20.6234	3.31712	0.0717003	4.89988e-07	1.47194e-06	-0.00559469	0.000635481	-0.00051498	0	977.045
1385	16.1788	12.204	0.0570199	2.60332e-06	-7.93957e-06	0.0841339	0.00205822	-0.00563804	0	409.559
1386	19.1512	4.37553	0.0746756	1.70808e-07	-1.149e-06	-0.00114223	0.00083865	-0.00103632	0	2363.5
1388	8.56584	8.17327	0.0722819	2.4517e-06	-1.04524e-07	-0.0149057	-0.00106494	-0.00159705	0	1689.45
1390	24.7237	8.31857	0.0698834	-1.35168e-07	-1.16438e-06	-0.00228003	0.000622338	8.47477e-05	0	1869.83
1395	24.2015	7.46607	0.0725055	-3.38268e-07	-1.25967e-06	-0.00302712	0.000771544	-0.000112714	0	1068.69
1400	18.305	1.70211	0.0590804	4.95504e-06	3.61365e-07	-0.0291286	0.000190896	-0.000242044	0	1966.85
1402	11.173	3.59528	0.0532113	1.38664e-06	-2.89473e-07	0.00559918	-0.000377499	-0.000846435	0	1754.72
1403	4.90215	15.9315	0.069195	-2.97984e-07	-3.35299e-07	-0.0107766	-6.25572e-05	0.000600091	0	26.874
1404	4.32672	6.42015	0.0578612	2.94439e-06	-3.11245e-07	0.000384335	-0.000498968	-0.000271812	0	824.739
1405	10.0033	2.98095	0.0506099	1.76066e-06	-2.1916e-08	-0.00374354	-0.000385734	-0.000559694	0	1380.93
1407	18.6718	12.3478	0.0593663	4.44158e-06	-5.75038e-06	0.00971323	0.00165928	-0.00263333	0	2712.14
1408	26.8716	8.86804	0.0529316	1.78802e-07	-6.9746e-06	-0.00285425	4.79451e-05	0.000414039	0	565.467
1409	18.5933	11.7138	0.0605278	5.15714e-06	-5.83489e-06	0.058329	0.00183086	-0.00283153	0	1172.89
1410	6.65759	12.4494	0.0568896	6.29339e-07	-5.18488e-08	-0.0223961	-0.000805303	-0.000431122	0	124.405
1412	2.13311	15.2065	0.0526671	1.24952e-06	6.755e-07	-0.00776374	-3.58557e-05	0.00078418	0	149.5
1413	21.5973	9.79872	0.063365	2.45547e-06	-2.58369e-06	0.0500304	0.00144362	-0.00070887	0	2905.36
1417	2.23219	10.3252	0.0606189	6.27508e-07	-5.81905e-07	-0.00536277	-0.000204189	0.000219952	0	368.402
1418	11.1349	3.06816	0.0566174	1.26912e-06	-4.35351e-07	0.0491058	-0.000301321	-0.000695823	0	2289.03
1422	4.62574	10.5408	0.0725157	1.39897e-08	-4.77409e-07	0.00404533	-0.000627261	-0.000109132	0	630.786
1424	1.89355	2.2769	0.0603815	2.16989e-08	-1.57801e-09	0.00316556	-6.06619e-05	-9.39936e-05	0	1184.06
1429	19.5172	6.69218	0.0662495	1.09422e-07	-1.60764e-06	-0.0101533	0.00140681	-0.00157045	0	1887.28
1431	3.03154	6.32405	0.0744386	1.67074e-06	4.77921e-07	0.00111344	-0.000312311	-0.000189792	0	1075.6
1432	6.36468	2.62108	0.0504403	8.92871e-07	3.45165e-07	0.00347896	-0.000323922	-0.00021377	0	1416.88
1434	14.5739	15.258	0.0548255	1.47598e-06	-7.58921e-06	0.173119	0.00142957	-0.0109549	0	20189.6
1440	19.8134	2.47357	0.0634338	1.75187e-06	1.49001e-06	-0.0150288	0.000408256	-0.000373953	0	644.041
1441	6.73067	14.8481	0.0609359	2.33508e-06	-3.40002e-07	-0.0113955	-0.000283049	1.56356e-05	0	112.655
1442	10.6735	1.36473	0.0561845	7.276e-07	-8.28102e-08	0.0136644	-7.15171e-05	-0.000124883	0	2670.27
1443	3.70246	2.93351	0.073911	9.83653e-08	1.35979e-07	0.0018163	-0.000210218	-0.000145185	0	529.836
1444	4.50879	5.60592	0.0688838	3.0996e-06	-7.67173e-08	-0.0035068	-0.000478335	-0.00030989	0	899.384
1446	14.1287	9.2275	0.0680027	3.42995e-06	-9.75833e-07	-0.0192233	0.000662915	-0.00465646	0	4130.26
1447	14.4826	15.4174	0.0577646	1.55455e-06	-7.33553e-06	0.127217	0.00143348	-0.0116174	0	2346.17
1450	10.2633	1.56149	0.0506971	1.18245e-06	-2.17438e-08	0.00932625	-0.000104477	-0.000148673	0	2529.27
1452	2.61518	11.3415	0.0653809	-3.9673e-08	-4.73434e-08	-0.000419947	-0.000246191	0.000297198	0	13.9351
1454	20.8929	5.99891	0.0661452	2.65238e-07	-4.51418e-07	-0.0180003	0.0011374	-0.00101821	0	1738.87
1456	22.8774	1.04043	0.0588169	1.64337e-07	5.75786e-08	-0.0107378	1.17262e-05	-2.56963e-05	0	827.438
1458	26.693	8.18884	0.0532367	1.78537e-09	-6.06356e-06	-0.00490307	0.000108343	0.000245577	0	2632.71
1461	3.91936	4.71586	0.0595567	1.7834e-06	1.00482e-06	0.00357905	-0.000401938	-0.000231297	0	384.861
1462	6.57782	5.40569	0.0541104	2.70778e-06	-1.13557e-06	0.00671153	-0.000662649	-0.000591015	0	1021.7
1464	1.90773	12.459	0.0579976	9.21559e-07	-1.00253e-07	-0.00312152	-0.000119568	0.000500061	0	594.159
1469	4.43349	2.43919	0.0654062	1.78874e-07	1.36246e-07	-0.000270856	-0.00021775	-0.000135198	0	724.907
1470	7.74717	3.98892	0.0637097	2.41911e-06	-6.19239e-07	-0.009234	-0.000554347	-0.000524627	0	577.098
1471	15.3712	2.01915	0.0632092	1.89434e-06	-4.4693e-07	0.0056553	2.90871e-05	-0.000355591	0	2201.6
1473	11.141	13.0667	0.0592334	5.2386e-07	8.96424e-08	-0.0801883	-0.00098902	-0.0047676	0	1112.57
1474	10.6474	2.9714	0.0737805	1.35658e-06	-3.50357e-07	0.00762749	-0.000336038	-0.000609723	0	1520.68
1475	10.5109	9.63754	0.0580883	5.15644e-06	-1.75635e-06	-0.00950572	-0.000945424	-0.00295613	0	543.906
1479	8.39799	7.29922	0.066763	7.63298e-07	-4.25437e-07	-0.0047999	-0.000982046	-0.0013375	0	1426.63
1480	2.16912	6.14498	0.0525086	7.71896e-07	3.53571e-07	-0.00424594	-0.000213802	-0.000164004	0	189.36
1481	8.87167	12.8655	0.0684754	1.15416e-06	-5.34184e-07	-0.0378335	-0.000987596	-0.00192779	0	1709.94
1486	25.9584	2.76789	0.07464	-5.44285e-08	4.8488e-07	0.002054	0.000113362	-0.000138654	0	524.152
1488	9.521	14.0001	0.0578392	1.06823e-06	3.2573e-08	-0.0646122	-0.000744184	-0.00226585	0	2584.26
1489	6.30958	8.20976	0.05061	1.67743e-06	-8.9356e-07	-0.00620218	-0.000846121	-0.000698714	0	1384.89
1491	7.72788	7.7638	0.0503279	1.56151e-06	-7.39402e-08	-0.0178771	-0.000952491	-0.00109721	0	696.91
1492	13.4508	5.60877	0.0738181	1.72446e-06	-2.59786e-06	-0.0212914	-0.000104248	-0.00203041	0	1660.44
1495	26.5537	4.74616	0.067007	-4.11518e-08	-4.20792e-07	-0.00140795	8.43982e-05	-0.000153353	0	1504.81
1497	9.59869	9.74688	0.0503342	4.56154e-06	-8.04002e-07	-0.0317544	-0.00108278	-0.00247962	0	1164.7
1500	26.7165	5.88129	0.0560817	-1.27314e-09	-1.03929e-06	-0.00384707	6.81954e-05	-0.000102509	0	670.927
1501	3.35862	4.55507	0.0671265	4.54988e-07	4.92638e-07	0.00475641	-0.000277262	-0.000202517	0	845.656
1503	19.2151	1.69115	0.0703332	4.66065e-06	5.46327e-07	-0.0204106	0.000258269	-0.000209982	0	2433.08
1504	5.43052	2.10733	0.0655243	4.31647e-07	3.26234e-07	0.00153591	-0.00022049	-0.000145265	0	468.806
1506	25.0002	2.90884	0.0675449	8.23368e-07	9.64654e-07	0.00514246	0.000227264	-0.000175242	0	1359.08
1509	10.3173	15.7467	0.0549416	7.74438e-07	5.05822e-07	-0.047786	0.000275439	-0.00255124	0	512.961
1510	1.8743	4.37754	0.0588523	-4.10516e-08	-1.39168e-07	-0.000363124	-0.000117194	-0.000160987	0	757.031
1513	4.78285	8.81933	0.0674513	4.46427e-07	-1.03569e-06	-0.00818601	-0.00062107	-0.000295239	0	839.328
1521	20.661	4.65154	0.0697463	4.86827e-07	-1.91992e-07	-0.00417936	0.000905794	-0.000807252	0	3232.3
1523	7.13423	15.6256	0.0598753	9.30504e-07	-4.57445e-07	-0.0215185	-7.45462e-05	4.38004e-06	0	315.421
1524	10.7865	1.91794	0.074746	1.77919e-06	-5.53707e-07	-0.026141	-0.000161217	-0.000252898	0	1638.36
1527	16.0759	13.7134	0.0718341	3.05243e-06	-9.7389e-06	0.102043	0.00157442	-0.00644325	0	4163.38
1528	3.69846	6.95971	0.0662202	3.18119e-06	-2.87191e-07	-0.00185081	-0.000440257	-0.000208264	0	356.692
1530	23.7736	6.38597	0.0624773	-2.43202e-07	-9.93366e-08	0.0104428	0.00081004	-0.000331558	0	109.549
1532	1.34767	4.01561	0.0668194	-4.11482e-08	-5.31217e-08	0.00397975	-5.30358e-05	-0.000147521	0	1331.77
1537	10.2158	13.1639	0.0595689	1.84499e-06	8.83395e-08	-0.0394037	-0.00108964	-0.00345323	0	2237.26
1538	26.8008	8.51109	0.0731278	9.3839e-08	-6.54362e-06	-0.0026642	8.17334e-05	0.000328025	0	234.409
1542	21.4361	5.80618	0.0582461	-7.94965e-08	-6.43551e-07	0.0164903	0.00109244	-0.000805296	0	2977.43
1544	22.975	9.60201	0.0571533	-3.27e-07	-5.6589e-07	0.0475078	0.00104127	-5.05278e-05	0	981.087
1551	7.01943	7.4019	0.0595614	2.11278e-06	-8.23288e-10	-0.01063	-0.000881958	-0.000857455	0	2716.99
1552	5.89576	8.36523	0.0625977	9.18972e-07	-5.44012e-07	-0.00597053	-0.000798661	-0.000579117	0	978.606
1554	17.4322	7.7215	0.0504965	6.41662e-07	-2.96151e-06	-0.0102621	0.00140018	-0.00268548	0	3116.19
1555	2.66661	5.01247	0.0679892	3.76901e-07	1.30463e-07	0.00430514	-0.000220065	-0.000200299	0	1484.52
1556	3.35532	6.25848	0.0651342	2.42165e-06	3.544e-07	0.00197611	-0.000356691	-0.000205972	0	1090.13
1562	10.0045	5.68003	0.0701158	-9.09246e-09	-7.26473e-07	-0.0278116	-0.000786239	-0.00139521	0	1433.19
1563	11.2282	2.03787	0.051093	1.56969e-06	-5.89204e-07	0.00220383	-0.000158413	-0.000324426	0	2363.97
1565	9.90116	14.571	0.0701834	3.33562e-07	1.90138e-07	-0.0550411	-0.000566033	-0.00249117	0	423.82
1568	5.67099	11.9522	0.0685703	1.09953e-07	-1.43246e-07	-0.0182618	-0.000670349	-0.000112429	0	606.964
1572	9.87913	1.09803	0.06094	2.59979e-07	7.81157e-08	0.0104008	-3.71829e-05	-2.80461e-05	0	837.74
1574	2.0428	3.07658	0.074792	6.77392e-09	-5.86489e-08	0.00161331	-8.18652e-05	-0.000132345	0	366.741
1575	20.3955	6.7908	0.0649613	4.60487e-07	5.21036e-08	0.0202964	0.00135835	-0.00124736	0	1664.42
1577	2.28185	5.53341	0.0528894	3.43809e-07	8.48551e-08	-0.00547923	-0.000168259	-0.000186966	0	1112.6
1580	15.7582	15.5614	0.0674921	7.26139e-07	-7.42566e-06	0.0697714	0.000290608	-0.00613024	0	1488.45
1581	9.66126	15.3843	0.0727767	1.62334e-06	-4.11915e-08	-0.0480479	-3.2415e-05	-0.00190809	0	469.28
1583	2.31191	10.1426	0.0546926	4.77091e-07	-6.64064e-07	-0.00105186	-0.000261654	0.000155786	0	552.001
1584	1.57299	14.9337	0.0585554	6.01334e-07	-1.65953e-07	-0.00537658	-3.2985e-05	0.000775093	0	145.492
1585	6.79184	2.02722	0.0665159	5.59914e-07	3.02385e-07	0.00929381	-0.00024361	-0.000143705	0	323.135
1587	16.1031	3.31923	0.060183	3.99046e-07	-2.65354e-06	-0.00866172	0.000279877	-0.00086372	0	3404.36
1588	5.16965	4.50446	0.0717747	2.01829e-06	2.26635e-07	-0.0090421	-0.000449552	-0.00033087	0	1234.54
1590	7.37976	10.5708	0.0723776	1.47668e-06	1.93365e-07	-0.00326509	-0.00105083	-0.00111125	0	1148.87
1591	7.46281	4.18148	0.051743	2.37689e-06	-8.58543e-07	0.0014266	-0.00055929	-0.000568932	0	1109.23
1595	6.7486	12.7472	0.0550526	1.02807e-06	-1.10347e-07	-0.014385	-0.00075688	-0.000407395	0	657.442
1598	6.68269	10.3794	0.0683893	5.84272e-07	-1.34676e-07	0.00289828	-0.000939252	-0.000714443	0	676.339
1600	7.68579	5.03652	0.0530385	2.54069e-06	-7.2001e-07	0.0191451	-0.000680932	-0.000742826	0	802.614
1609	25.6459	9.13957	0.0622813	7.43582e-07	-4.49101e-06	0.0317529	0.000334923	0.00038378	0	595.515
1610	8.24377	9.45704	0.0510751	1.92691e-06	2.82719e-07	-0.0110475	-0.0011119	-0.00150584	0	1470.48
1613	5.86244	8.2393	0.0678287	1.25529e-06	-5.17215e-07	-0.00293256	-0.000778742	-0.000571002	0	941.921
1615	5.59705	9.63131	0.0525523	4.4074e-07	-6.05344e-07	-0.00126916	-0.000813232	-0.000406491	0	948.182
1616	20.6166	10.5314	0.0727735	5.24838e-06	-5.64267e-06	0.0335658	0.00165515	-0.0012434	4	1395.11
1618	18.8173	8.47523	0.0534983	4.27399e-06	-4.65503e-06	0.014641	0.00174424	-0.00237098	0	3800.02
1619	8.91589	7.66662	0.0639789	1.14895e-06	-2.87075e-07	0.0166272	-0.000972895	-0.00157855	0	965.891
1621	23.6968	1.75288	0.0545225	6.42325e-07	1.53532e-06	-0.00829271	0.000159287	-0.000124317	0	775.813
1622	11.6797	3.82288	0.0642992	6.04228e-07	-1.82409e-06	-0.00551802	-0.00036135	-0.000926685	0	2280.77
1624	2.18696	7.41597	0.0684182	1.74778e-06	4.29902e-07	-0.00419135	-0.000191299	-9.22948e-05	0	721.59
1629	9.95682	5.91837	0.0544277	2.55526e-08	-6.21899e-07	0.0050917	-0.000819028	-0.00148082	0	2053.99
1635	6.54206	4.29132	0.0676719	2.19116e-06	-7.14342e-07	-0.00370416	-0.000558458	-0.000496417	0	1612.82
1638	1.06087	14.0323	0.0590288	1.69158e-07	-5.62469e-07	0.000878539	-2.60577e-06	0.000708289	0	49.8985
1644	5.01574	13.3145	0.0525908	1.19871e-06	-4.22393e-07	-0.00416532	-0.000430676	0.000262537	0	146.307
1654	7.15734	6.42709	0.0574554	1.13268e-06	-2.07635e-09	-0.00623425	-0.000864754	-0.000824177	0	714.306
1657	14.2172	3.59979	0.0600173	-6.73715e-08	-3.91855e-06	0.00594049	-1.39409e-05	-0.000940631	0	1853.65
1658	13.8351	5.53019	0.0651276	1.63197e-06	-3.74161e-06	0.0242781	2.01549e-05	-0.00199455	0	2886.38
1662	17.9116	7.25707	0.0744011	1.0668e-06	-1.71828e-06	-0.000462243	0.00144123	-0.00237072	0	2765.86
1663	23.6144	9.41433	0.0621908	2.10059e-07	2.26489e-07	0.0166288	0.000856705	7.19476e-05	0	844.135
1666	26.3617	8.86931	0.063904	-5.83648e-08	-6.62954e-06	-0.01127	0.000151473	0.000354978	0	686.979
1667	24.6212	1.21969	0.074901	4.71386e-10	-4.77892e-08	-0.00603036	2.73526e-05	-2.2923e-05	0	758.505
1672	23.61	2.19491	0.051055	1.43927e-06	1.56649e-06	-0.00291639	0.000256663	-0.000142817	0	1513.04
1673	9.34227	15.3174	0.0606711	1.66855e-06	-5.11385e-07	-0.0306554	-8.20791e-05	-0.0015958	0	180.404
1675	11.2484	5.8083	0.0532404	1.07737e-06	-1.84051e-06	0.0032512	-0.000612315	-0.00175838	0	1248.15
1678	3.0968	2.85225	0.060194	8.19896e-08	1.88408e-08	0.00308677	-0.00016048	-0.000146327	0	478.051
1680	1.35563	7.32279	0.0633413	3.96496e-07	5.51358e-08	-0.00210994	-8.03545e-05	-6.77003e-05	0	1027.81
1683	8.84421	12.2855	0.0723601	2.64789e-06	-5.19468e-07	-0.0345399	-0.00108185	-0.00189598	0	999.299
1686	9.42123	13.3497	0.0550599	7.7716e-07	-1.17213e-07	-0.0833835	-0.000925881	-0.00235583	0	1673.3
1687	25.6327	7.51229	0.0551676	4.14169e-07	-2.49011e-06	-0.00554477	0.00038592	5.04621e-05	0	527.706
1689	21.4793	5.48959	0.0502944	-5.33487e-07	-5.39459e-07	0.00253432	0.000989682	-0.000778989	0	94.5958
1690	26.4937	1.832	0.0512534	-3.36685e-07	4.71681e-08	-0.000298	2.68461e-05	-7.94746e-05	0	1182.29
1692	10.4289	2.18931	0.0595136	1.85149e-06	-6.92089e-07	0.00585875	-0.00015202	-0.000317074	0	1994.91
1694	20.9361	1.63737	0.0578523	2.69633e-06	4.21956e-07	-0.00985506	0.000167411	-0.000179225	0	1676.61
1695	15.5281	9.4703	0.073807	1.93899e-06	-4.03324e-06	0.010765	0.00147516	-0.00443631	0	2523.9
1698	3.38734	12.4095	0.0716802	4.07454e-07	-4.88563e-07	-0.0114227	-0.000309787	0.000359017	0	205.453
1699	4.16608	11.9601	0.0676332	5.03189e-07	-2.07273e-07	-0.0154061	-0.000456052	0.000163974	0	690.744
1700	25.4707	4.87754	0.0599296	3.10981e-08	-3.23649e-07	0.00161436	0.000298411	-0.000212854	0	1949.8
1703	6.81965	2.54763	0.0508479	1.01626e-06	1.78849e-07	-0.0124037	-0.000311447	-0.000205021	0	986.799
1707	3.48281	12.6927	0.0557429	6.52949e-07	-6.944e-07	-0.00349889	-0.00029313	0.000389392	0	334.407
1708	11.4386	2.34058	0.070119	1.17161e-06	-8.32099e-07	-0.00783188	-0.000156802	-0.000441798	0	2773.63
1709	7.17903	1.1491	0.059461	1.49561e-07	1.70501e-07	-0.00123513	-6.61426e-05	-5.22444e-05	0	2173.81
1710	8.50391	5.40019	0.0674805	6.71533e-07	-2.06002e-07	-0.00067937	-0.000774993	-0.00100194	0	1042.43
1711	25.4737	3.09956	0.0617936	3.57742e-07	8.12178e-07	-0.000251634	0.000187329	-0.000166214	0	1175.7
1716	25.9992	3.02547	0.0739274	-1.92426e-07	3.72541e-07	-0.00392882	0.000122594	-0.000144495	0	445.68
1718	18.5252	9.78699	0.0517696	6.02742e-06	-5.37519e-06	0.0226957	0.00217548	-0.00271442	0	2663.53
1719	12.5296	13.1259	0.0501239	1.14017e-06	-2.16062e-06	-0.247677	-0.000532646	-0.00767774	0	3936.37
1723	22.2405	4.15516	0.0505175	2.09239e-06	1.8769e-06	-0.0149677	0.00066599	-0.000512154	0	3276.92
1725	17.521	12.3566	0.053406	3.51765e-06	-6.8429e-06	0.0569454	0.00189785	-0.00385848	0	1937.43
1727	2.71431	2.55708	0.0527856	3.97325e-08	8.67063e-09	0.0042975	-0.000121561	-0.000118823	0	1314.77
1731	1.83787	14.6463	0.0598557	1.11487e-06	-4.35796e-08	-0.000894354	-5.58539e-05	0.000741221	0	267.01
1733	7.38581	13.6981	0.0525621	2.12205e-06	2.20559e-08	-0.0220627	-0.000608702	-0.000563058	0	522.466
1736	24.8525	4.99658	0.0581349	3.00498e-07	-1.29541e-07	-0.012526	0.00040481	-0.00025193	0	1376
1737	26.4392	4.69772	0.0574413	-4.10418e-08	-4.28531e-07	-0.00279782	0.000101477	-0.000160983	0	1191.61
1738	20.6567	9.79599	0.0609455	3.54216e-06	-3.55814e-06	0.0451463	0.00165366	-0.00124566	0	1602.2
1741	26.0216	2.1016	0.0741335	-5.03339e-08	5.10422e-07	-0.0017372	6.98381e-05	-9.51573e-05	0	412.71
1742	13.469	9.12059	0.0532378	1.74219e-06	-1.20657e-06	-0.00590289	0.000161957	-0.00428204	0	317.999
1748	18.7154	1.7852	0.0536975	5.73539e-06	1.65959e-06	0.0132751	0.000210826	-0.000279422	0	1240.17
1750	2.78367	13.4564	0.0568419	2.35513e-06	-3.39574e-07	-0.000269417	-0.000160423	0.000573694	0	217.82
1751	14.1063	11.3163	0.060392	6.10877e-06	-7.23974e-06	0.0493314	0.00101882	-0.00657817	0	4719.1
1755	6.48508	8.80447	0.0591838	1.76635e-06	-6.75778e-07	-0.000172385	-0.000938676	-0.000719775	0	1121.41
1761	21.7454	4.07882	0.0715553	4.90016e-07	1.41686e-07	0.00783815	0.000766221	-0.000619809	0	879.281
1764	12.1392	13.3508	0.0558125	3.3383e-07	-1.21399e-06	-0.0251237	-0.000556368	-0.0067339	0	4955.94
1772	15.1817	9.30604	0.0658932	2.05146e-06	-2.94812e-06	0.0015821	0.00128258	-0.00443305	0	3434.76
1773	11.1362	6.72326	0.056787	1.66379e-06	-1.23028e-06	-0.00313564	-0.000643159	-0.00211707	0	2736.71
1775	2.32896	8.5134	0.0715296	2.78549e-06	2.29914e-08	-0.00820944	-0.000248059	-2.78474e-05	0	730.984
1776	26.6075	2.04434	0.0527689	-1.11225e-07	-1.83579e-07	-0.00210388	2.7473e-05	-8.99623e-05	0	611.078
1778	16.0909	12.4283	0.0551742	3.21559e-06	-7.84601e-06	0.154522	0.00210102	-0.00588382	0	4452.92
1779	15.0797	1.5783	0.0510657	2.61389e-06	-1.83126e-07	-0.00372508	2.53207e-05	-0.000184227	0	3523.23
1780	7.80713	9.45899	0.0630059	1.59573e-06	-1.46644e-07	-0.00571207	-0.00112919	-0.00126495	0	1596.11
1784	18.5036	7.6258	0.0602331	1.23847e-06	-3.2267e-06	0.00271675	0.00146161	-0.00218508	0	3007.05
1785	19.1407	9.83904	0.0577688	4.51418e-06	-5.31397e-06	0.017933	0.00200531	-0.0022926	0	738.261
1790	4.54496	5.85376	0.0504967	2.77197e-06	-2.52322e-07	-0.00547611	-0.000501308	-0.00032889	0	1465.98
1792	8.63343	11.5323	0.0621988	2.97386e-06	-2.361e-07	-0.016075	-0.00106209	-0.00185592	0	1800.98
1793	21.8392	1.38104	0.0606626	1.55169e-06	-2.56274e-09	-0.0100758	0.000129451	-6.86781e-05	0	956.451
1795	7.54738	10.8719	0.0541297	1.28794e-06	-6.85224e-08	-0.00894916	-0.00109119	-0.00118459	0	730.879
1797	9.66807	1.20055	0.0518851	4.43133e-07	-1.9429e-09	0.00758877	-2.31833e-05	-5.47537e-05	0	2258.64
1799	13.2769	11.3188	0.0742022	5.75936e-06	-5.00118e-06	-0.134863	0.000330388	-0.00631314	0	4426.64
1800	8.08371	11.1563	0.0680755	2.80312e-06	-4.83853e-07	-0.0145979	-0.00108428	-0.00146939	0	1690.51
1805	18.3523	3.44607	0.0714494	-3.9492e-08	-5.78718e-07	0.0140218	0.000535182	-0.000801194	0	1579.99
1808	24.088	3.28739	0.0536141	8.7657e-07	1.11105e-06	0.00448806	0.000355575	-0.000253621	0	1987.61
1810	4.4572	12.1334	0.0589427	7.46272e-07	-3.42674e-07	-0.0212695	-0.000504396	0.000124602	0	236.132
1814	6.73043	12.8716	0.0707558	1.29707e-06	-8.23939e-08	-0.0231106	-0.000747065	-0.000394082	0	787.563
1816	6.95601	2.19967	0.0620232	7.5068e-07	2.4431e-07	0.0154935	-0.000271302	-0.000204126	0	701.868
1817	2.03218	12.6961	0.0686172	1.06232e-06	-9.4083e-08	-0.0114038	-0.000121911	0.000524559	0	457.724
1821	7.35767	9.71714	0.0651974	1.2115e-06	-6.28238e-07	-0.0210784	-0.00104393	-0.00107148	0	165.131
1822	16.8165	8.7657	0.0546535	3.28963e-06	-3.50371e-06	0.0590239	0.00155867	-0.00338101	0	2732.79
1824	11.2917	12.8636	0.0718163	5.27564e-07	-1.18856e-06	-0.0316992	-0.000908321	-0.00495388	0	717.756
1827	8.70071	10.7329	0.052713	2.73913e-06	-5.10506e-07	-0.00968625	-0.00113952	-0.00184312	0	2195.37
1833	26.4496	4.80931	0.0548108	3.93593e-08	-3.55237e-07	0.00569071	9.60389e-05	-0.000164535	0	2101.14
1834	2.13095	6.98418	0.065575	1.22523e-06	3.33792e-07	-0.00084972	-0.000173835	-0.000112792	0	292.05
1835	3.60498	13.8124	0.0704282	1.41499e-06	-7.83979e-07	-0.000190289	-0.000232179	0.000552303	0	196.048
1837	12.8809	15.2419	0.0501277	6.68535e-07	-2.98922e-06	-0.157907	-0.00122303	-0.00952658	0	14967.4
1841	19.0163	9.39513	0.0742039	5.47452e-06	-5.08178e-06	0.0097436	0.00205654	-0.0024135	0	1071.71
1844	4.13814	5.45144	0.0558589	2.61687e-06	3.46544e-07	-0.00413602	-0.000399377	-0.000245644	0	1188.52
1845	4.91772	5.29443	0.0501872	2.64802e-06	-8.70624e-08	-0.00457773	-0.000491	-0.000384048	0	1266.82
1847	5.58192	13.9817	0.0584821	1.59633e-06	-3.7513e-07	-0.0138252	-0.00038553	0.000217076	0	62.7494
1848	14.95	8.59975	0.0595933	2.12755e-07	-3.44939e-06	-0.00335071	0.000866794	-0.00406113	0	1843.34
1849	13.9397	7.5944	0.0740834	-9.0902e-09	1.42755e-08	-0.0183723	0.000226799	-0.00311772	0	1371.23
1850	16.3196	12.4028	0.0570302	3.44205e-06	-9.26407e-06	0.0137035	0.00208062	-0.0054389	0	3870.45
1856	14.748	11.3339	0.0684778	4.535e-06	-8.60822e-06	0.0233361	0.00147213	-0.00655223	0	5537.84
1858	4.4021	14.1925	0.0593455	1.76421e-06	-8.81739e-08	-0.00709077	-0.000253622	0.000486986	0	434.31
1861	24.2662	9.18958	0.071703	4.50231e-07	-2.14177e-07	0.0314076	0.000668126	0.000167542	0	1190.95
1864	12.0132	11.5259	0.0603296	4.02433e-06	-3.83408e-06	0.00883018	-0.000533232	-0.00525431	0	4041.61
1865	15.9838	14.8733	0.0702051	1.92584e-06	-8.49025e-06	0.0400576	5.36786e-05	-0.0067394	0	3929.04
1868	20.3131	2.43208	0.0737322	1.73973e-06	2.07834e-06	0.0123093	0.000403658	-0.000367079	0	1448.89
1870	4.73744	14.8512	0.0527823	3.1825e-06	-9.0156e-07	-0.00896312	-0.000195289	0.000509357	0	202.333
1872	17.5674	3.73227	0.0662107	4.22176e-07	-8.29485e-07	-0.00520022	0.000622161	-0.00104539	0	2873.39
1873	9.37764	4.08693	0.0539178	5.35196e-07	-1.65695e-07	-0.000517369	-0.000569274	-0.000790178	0	986.915
1874	20.5471	1.21154	0.0613683	1.58148e-06	2.85321e-07	-0.0147675	6.07855e-05	-5.05216e-05	0	1634.82
1877	8.29377	2.77347	0.0687444	2.45097e-06	-4.47562e-07	0.00706203	-0.000362554	-0.000409702	0	1005.02
1880	3.50364	15.5039	0.0573619	2.16055e-06	6.71155e-07	-0.00725498	-6.45266e-05	0.000698143	0	172.955
1881	19.3714	9.30619	0.0573655	4.42812e-06	-4.18519e-06	-0.00444773	0.00194228	-0.00211647	0	1136.56
1882	19.9453	2.95538	0.0679084	3.41748e-07	1.04914e-06	-0.00697323	0.000566057	-0.00049676	0	616.675
1883	22.9657	4.31554	0.0706071	1.12403e-07	-8.25353e-08	0.00243361	0.000635132	-0.000413296	0	1489.76
1885	12.3343	5.63996	0.0740096	7.06781e-07	-2.32303e-06	-0.0123586	-0.000436025	-0.00184698	0	1916.22
1887	20.6173	10.3934	0.0653964	5.19103e-06	-5.63924e-06	0.0332449	0.00173559	-0.00124302	0	794.955
1888	7.49499	13.6661	0.0612134	2.05155e-06	-8.60917e-08	-0.0268315	-0.000618366	-0.000621805	0	186.832
1894	11.4353	14.0533	0.0527783	1.78094e-07	-2.18647e-07	-0.095487	-0.000910772	-0.00546218	0	4514.44
1898	11.3197	9.43499	0.0661964	5.53807e-06	-3.10065e-06	-0.0122772	-0.000882256	-0.00344552	0	3703.78
1899	17.7556	10.0904	0.0689836	6.20392e-06	-5.36038e-06	0.0219966	0.00202794	-0.00341655	0	4652.4
1900	12.5668	12.5439	0.0567481	2.34988e-06	-2.10576e-06	-0.12337	-0.000396374	-0.00693211	0	5690.47
1903	7.99944	10.8482	0.0519691	2.46512e-06	-4.96954e-08	0.00935769	-0.0011609	-0.00142972	0	1604.42
1904	2.79178	5.37024	0.0578602	6.12964e-07	3.22222e-07	-0.00317445	-0.000248989	-0.00020506	0	803.695
1906	13.1542	1.19036	0.0522302	4.9681e-07	1.73737e-08	0.0189087	-8.06712e-06	-5.48031e-05	0	1765.21
1907	6.8916	12.4036	0.0730445	7.97454e-07	-8.26014e-08	-0.0291846	-0.000839993	-0.000559203	0	578.645
1909	12.6138	11.1522	0.0541906	4.46685e-06	-3.62967e-06	-0.0398874	-0.00019074	-0.00568567	0	3726.7
1915	9.56831	14.7405	0.0660753	1.9704e-06	-1.55103e-07	-0.0443216	-0.000384796	-0.00200445	0	494.996
1918	1.98383	1.32771	0.0713816	4.25378e-08	4.79831e-09	0.000638467	-2.71257e-05	-3.15752e-05	0	967.433
1920	13.434	7.70775	0.0683676	1.86353e-06	-8.11584e-07	0.0106823	3.47911e-05	-0.0032392	0	2909.95
1925	2.74297	10.0215	0.0547106	3.99378e-07	-1.99316e-08	0.00514614	-0.000312044	0.000137156	0	365.317
1926	8.46707	13.6035	0.064975	2.19041e-06	-2.61399e-07	-0.0312063	-0.000672639	-0.00136612	0	331.431
1928	26.5032	2.41028	0.0556095	-3.82773e-07	-1.44553e-07	-0.00568844	2.71901e-05	-0.000112383	0	578.893
1929	9.18364	9.53605	0.072745	3.39274e-06	-1.68912e-08	-0.0227968	-0.0011219	-0.00206038	0	2751.22
1930	17.1725	10.0651	0.0658528	6.72773e-06	-4.33199e-06	0.039967	0.00215547	-0.00383233	0	5497.15
1932	14.9751	13.6894	0.0649122	4.34469e-06	-1.09516e-05	0.00821236	0.00192737	-0.00878031	0	4585.27
1933	6.46261	9.01937	0.0744419	1.66807e-06	-5.61841e-07	-0.0119267	-0.000994471	-0.000723933	0	765.513
1937	13.1725	6.18923	0.0696908	2.6744e-06	-1.72473e-06	-0.00681548	-7.23838e-05	-0.00222711	0	760.904
1938	14.3597	10.8226	0.067772	6.29163e-06	-6.99088e-06	-0.0304527	0.00123043	-0.00607918	0	4982.95
1942	2.7202	14.9121	0.0526615	1.52996e-06	9.32227e-07	-0.00324229	-8.15113e-05	0.000723076	0	222.045
1944	2.85644	7.26059	0.0731366	2.87781e-06	3.75602e-07	0.00704629	-0.000332703	-0.000127548	0	798.82
1945	6.14425	2.83293	0.0616684	9.19304e-07	3.72787e-07	-0.000797117	-0.000366422	-0.000237628	0	1590.01
1948	25.437	9.12846	0.0511859	9.16813e-07	-3.67072e-06	-0.000610642	0.000383279	0.000322717	0	1168.67
1951	15.7656	11.6253	0.0743511	4.13889e-06	-8.15466e-06	0.0109659	0.00196159	-0.00587242	0	3442.07
1954	12.6774	15.5965	0.0744683	1.00459e-06	-1.89189e-06	-0.117215	-0.00058636	-0.00821705	0	6155.76
1955	4.52563	11.2466	0.0524041	8.48272e-08	-2.30204e-07	-0.0183637	-0.000541277	-4.25417e-06	0	161.254
1957	3.96242	12.0707	0.0587376	5.24084e-07	-1.06862e-07	-0.026708	-0.000397454	0.000238319	0	96.0643
1960	14.0912	2.35301	0.0533426	1.20069e-06	-2.19074e-06	-0.000315264	-7.10211e-06	-0.000502427	0	469.803
1963	23.326	1.02843	0.064903	9.36788e-08	1.51132e-07	-0.00877246	1.41541e-05	-4.19157e-06	0	279.13
1964	8.78947	14.2168	0.0505364	2.08544e-06	-2.83036e-07	-0.0542948	-0.000542563	-0.00145957	0	782.187
1967	1.55519	4.0771	0.0620456	-4.05012e-08	-1.26945e-07	-0.00193802	-7.65953e-05	-0.000157772	0	1010.35
1969	7.96885	3.69124	0.0648267	2.29561e-06	-4.54729e-07	-0.00705631	-0.000533049	-0.000538714	0	946.973
1974	17.6766	10.5574	0.0535038	7.27901e-06	-5.65724e-06	0.0118785	0.00217768	-0.00353968	0	5547.2
1981	9.09009	8.41972	0.0585002	2.85428e-06	1.95958e-08	-0.0190834	-0.00112221	-0.00183485	0	3093.02
1986	10.467	12.0968	0.0526236	2.68735e-06	-1.52252e-06	-0.0258454	-0.00101763	-0.00380824	0	2957.46
1987	7.03758	2.97534	0.0705948	1.79153e-06	1.27356e-07	0.00362354	-0.000410725	-0.0003425	0	1529.69
1989	11.8936	6.94846	0.0616263	3.01344e-06	-1.96483e-06	0.0137873	-0.000459436	-0.00247009	0	2886.28
1990	6.65236	12.6689	0.069242	7.07179e-07	-2.50655e-08	-0.00382238	-0.000748848	-0.00039844	0	745.918
1992	17.0068	8.35225	0.0606354	2.75789e-06	-5.14854e-06	0.0163232	0.0014408	-0.00323871	0	2075.57
1993	18.0568	8.86745	0.066575	4.72745e-06	-6.55355e-06	-0.00933154	0.00181354	-0.00294942	0	2860.46
1994	13.2364	6.08619	0.0516541	2.34745e-06	-1.89881e-06	-0.022468	-8.52581e-05	-0.00221562	0	2967.69
1997	8.25224	13.3005	0.0595085	1.72413e-06	-4.26683e-08	-0.0342536	-0.000836426	-0.00127264	0	1067.61
1998	9.52354	13.3155	0.0528569	8.21937e-07	-3.33326e-07	-0.0451661	-0.000981593	-0.00251341	0	1131.04
1999	7.6887	13.7678	0.0504523	2.25349e-06	-2.43294e-07	-0.0250255	-0.00064441	-0.000732426	0	753.334
2003	26.8361	2.42863	0.0626684	-3.28434e-07	-9.84522e-07	0.00226543	6.23018e-06	-0.000110371	0	971.97
2005	26.4176	3.98335	0.0577259	-8.1877e-08	-4.49437e-08	0.0013208	6.5342e-05	-0.000171009	0	88.4519
2008	7.12161	12.7925	0.0528133	1.31718e-06	-2.44091e-07	-0.0161827	-0.000837776	-0.000623085	0	1567.53
2010	23.3068	4.61671	0.0502821	-3.42011e-08	-2.02243e-07	0.00604581	0.000637727	-0.00041555	0	656.458
2012	19.2346	7.30142	0.0505717	4.48744e-07	-2.7923e-06	0.00421055	0.00152006	-0.00175756	0	2370.36
2013	6.53975	14.0759	0.0639257	2.42019e-06	-6.7557e-08	-0.0174153	-0.000443272	-5.74261e-05	0	399.033
2017	10.991	4.44988	0.065156	2.16642e-07	-7.22167e-07	0.0164228	-0.000510548	-0.00116177	0	3013.45
2018	12.7793	6.35566	0.0686708	2.86592e-06	-1.36315e-06	0.0137075	-0.000148063	-0.00226754	0	2013.01
2019	2.0722	10.9057	0.0628997	2.27918e-07	-3.91727e-07	-0.00375279	-0.000204572	0.000280898	0	456.021
2022	3.7701	4.49958	0.0615749	9.29898e-07	8.00508e-07	-0.00602003	-0.000319774	-0.000205839	0	413.354
2023	16.635	6.2426	0.0659501	9.57576e-07	-4.81561e-07	0.0146311	0.000976432	-0.00220558	0	2096.15
2025	12.1404	14.3782	0.0640284	8.48056e-07	-1.82534e-06	-0.105858	-0.00088486	-0.00725055	0	3927.41
2027	8.6263	8.75196	0.0641595	2.80396e-06	-1.28368e-07	-0.0106637	-0.00119486	-0.00169348	0	1156.01
2031	1.34427	12.655	0.061494	3.31773e-07	-2.11986e-07	-0.00193515	-5.78964e-05	0.000556774	0	238.284
2035	11.2164	5.56451	0.0511198	6.05875e-07	-1.83822e-06	-0.0120079	-0.000616275	-0.00166291	0	181.287
2037	4.03318	12.9598	0.0507832	9.8209e-07	-6.73973e-07	-0.000945614	-0.000321829	0.000375894	0	142.121
2038	19.3981	4.37548	0.0681115	4.6955e-08	-1.11993e-06	-0.00359159	0.0008293	-0.00100114	0	2203.75
2040	4.44981	15.6848	0.067251	1.10691e-06	-2.88593e-06	-0.0114278	-8.67456e-05	0.000629484	0	279.625
2042	23.3078	3.7916	0.0575958	2.19987e-07	1.24044e-07	0.00131856	0.000498067	-0.00036323	0	813.492
2043	12.736	6.00603	0.0678889	1.59705e-06	-1.29321e-06	-0.0706017	-0.000203733	-0.00210732	0	2574.2
2044	14.4049	13.5312	0.0683693	3.32133e-06	-8.61343e-06	-0.0263983	0.00159185	-0.00957684	0	3201.15
2046	13.5109	3.19646	0.0706085	1.83313e-07	-3.1044e-06	0.00541383	-7.72375e-05	-0.000767814	0	2674.24
2049	3.56535	6.79301	0.0714906	3.16391e-06	-2.63509e-07	0.00562287	-0.000427366	-0.000208096	0	1091.82
2050	2.67297	5.72446	0.0662142	8.39963e-07	4.12389e-07	0.00402747	-0.000229139	-0.000199014	0	933.648
2053	26.184	4.01276	0.0736242	-1.25504e-07	2.22649e-08	0.0033752	0.000121999	-0.000168864	0	989.29
2054	20.8971	1.24596	0.0605794	1.45408e-06	8.81407e-08	0.0045118	6.55529e-05	-4.21493e-05	0	1849.99
2055	21.1731	2.5344	0.0711623	1.50736e-06	1.63795e-06	-0.00591885	0.000427664	-0.000375301	0	1357.78
2056	24.7673	4.29386	0.0680967	-6.58629e-08	2.12197e-07	-0.00847981	0.000345897	-0.000251618	0	1750.25
2057	22.8375	3.34516	0.0530302	8.33313e-07	2.64306e-07	-0.00391532	0.000478158	-0.000350235	0	2475.96
2058	2.21136	6.28839	0.0730256	8.22633e-07	3.56611e-07	-0.00529893	-0.000197986	-0.000153115	0	1217.69
2059	4.80612	1.39607	0.0635951	1.87766e-09	1.97199e-08	0.00496421	-6.98247e-05	-5.2706e-05	0	1123.58
2060	8.78931	12.5588	0.0667948	1.59436e-06	-6.34656e-07	-0.0380126	-0.00108252	-0.00188569	0	2408.83
2063	12.4064	1.06033	0.051979	4.64085e-07	-7.42808e-08	0.00289866	-7.82103e-06	-2.16322e-05	0	961.288
2065	4.27638	5.77896	0.0719326	3.03127e-06	-1.63181e-07	-0.0106843	-0.000464724	-0.000260248	0	781.28
2066	24.2318	9.52621	0.0668855	9.53519e-07	2.31885e-07	0.013908	0.000673855	0.000276639	0	926.836
2067	1.92941	13.4272	0.0749584	1.61177e-06	-7.11383e-08	-0.00411304	-0.000115134	0.000609032	0	312.886
2070	10.8604	3.69873	0.0634308	1.17473e-06	-1.17483e-07	0.00115853	-0.000414613	-0.000868426	0	2297.85
2074	4.18736	2.29522	0.067208	1.03244e-07	8.9435e-08	0.00157737	-0.00018946	-0.000124065	0	412.381
2075	1.0242	5.76948	0.0709732	2.35659e-08	-8.16071e-08	-0.00649876	-1.71041e-05	-0.000128667	0	296.451
2079	13.6994	5.51123	0.0720642	1.88257e-06	-3.40414e-06	-0.0142705	2.83304e-05	-0.00202615	0	860.453
2080	16.6904	9.79938	0.0627898	5.29474e-06	-4.16731e-06	0.0185147	0.00207341	-0.00411536	0	3518.77
2081	14.2655	13.5519	0.0725616	2.57959e-06	-7.87888e-06	0.039284	0.00152225	-0.00946052	0	7524.95
2082	15.0327	12.7675	0.0683659	3.5628e-06	-8.57478e-06	0.0433804	0.00169446	-0.00753832	0	5758.18
2083	3.70743	15.6106	0.0627049	1.983e-06	4.90903e-07	-0.00285707	-6.10183e-05	0.000695085	0	203.379
2084	11.195	2.42694	0.0513697	1.33259e-06	-7.91088e-07	-0.012137	-0.000177826	-0.000465796	0	810.676
2085	16.2467	4.69008	0.0668802	1.05413e-06	-3.96543e-06	-0.00734339	0.000511375	-0.00148364	0	2459.56
2088	2.64837	9.38887	0.0590124	3.28044e-07	-4.48403e-07	-0.0100667	-0.000291919	3.23967e-05	0	1228.38
2090	8.54316	6.36066	0.0716433	-1.0101e-07	-4.23327e-09	-0.00694779	-0.000895099	-0.00127475	0	1493.91
2091	25.8598	5.13065	0.0742617	3.49837e-07	-5.95024e-07	-0.00312428	0.000223717	-0.000173707	0	2090.32
2094	22.156	6.39266	0.0552093	1.67176e-06	-2.0215e-06	-0.00146095	0.00106344	-0.000635309	0	769.592
2097	16.9792	7.75897	0.0744314	2.32253e-06	-2.96303e-06	0.0218422	0.00136949	-0.0028597	0	2739.33
2099	16.5704	9.28262	0.066425	4.93387e-06	-4.94873e-06	0.0295902	0.0017689	-0.00388739	0	5367
2100	20.9176	7.69377	0.0702331	2.70709e-09	-1.82668e-06	-0.0212377	0.00139886	-0.00104782	0	663.118
2101	17.7563	2.50818	0.053551	5.18603e-07	-4.35827e-07	0.0156691	0.000319735	-0.000559085	0	2971.52
2102	14.4243	1.56464	0.0533907	1.789e-06	-5.90968e-08	-0.00259669	-1.06755e-06	-0.000191256	0	1638.37
2103	8.20235	1.6956	0.067243	4.79827e-07	-2.63022e-09	-0.00353953	-0.000187666	-0.000168809	0	392.607
2107	24.513	9.47238	0.0744045	9.50552e-07	-4.49557e-07	-0.00345831	0.0005895	0.000247782	0	687.671
2108	11.7356	6.32352	0.066672	1.86518e-06	-1.74988e-06	0.00570722	-0.000509192	-0.00206779	0	2934
2112	26.8602	5.43408	0.0576793	-1.97535e-07	-1.4049e-07	0.00596394	3.61976e-05	-0.000150361	0	137.793
2114	13.8102	11.5418	0.0740862	6.06915e-06	-7.26025e-06	0.00660278	0.000787748	-0.00674346	0	421.701
2117	19.1058	5.41389	0.0695021	1.35009e-07	-1.2728e-06	-0.0022692	0.00103361	-0.00130813	0	1689.28
2119	9.85139	11.1832	0.06931	3.37386e-06	-1.34143e-06	-0.0281637	-0.0011745	-0.00290524	0	2032.82
2124	14.5223	6.41842	0.053768	2.60372e-06	-2.59086e-06	0.0483839	0.000311464	-0.0025288	0	149.296
2125	10.0649	13.0647	0.0627011	1.39506e-07	-7.16467e-07	-0.0407247	-0.000980666	-0.00331063	0	1635.8
2127	16.5457	7.61144	0.066948	1.00779e-06	-2.97996e-06	-0.000802475	0.00113636	-0.00303645	0	2878.28
2129	7.609	7.75848	0.0686798	1.71549e-06	1.33552e-07	-0.00209428	-0.000951509	-0.00107039	0	677.457
2133	19.1611	11.6659	0.0663319	5.56994e-06	-5.18993e-06	0.0476925	0.00182768	-0.00231105	0	2237.24
2138	5.4951	14.1757	0.0533362	2.08386e-06	-2.18624e-07	-0.0131729	-0.00033108	0.000280806	0	143.523
2142	3.97105	10.0661	0.0718819	-1.09162e-08	-1.09869e-06	-0.00245048	-0.000518614	-2.6388e-05	0	676.677
2143	6.26953	1.82254	0.0656783	3.97638e-07	3.66495e-07	0.00777053	-0.000207563	-0.000125874	0	1151.19
2147	14.9871	12.3984	0.0676906	3.68851e-06	-8.70515e-06	0.022718	0.00193808	-0.00745277	0	10002.6
2149	16.9037	9.38851	0.0509613	4.77764e-06	-4.1641e-06	0.00818557	0.00187677	-0.00379139	0	2451.54
2152	26.5105	3.88585	0.0593161	-1.60086e-08	-1.39747e-07	9.27631e-05	6.50233e-05	-0.000161134	0	870.965
2153	12.1562	2.52643	0.0593341	8.252e-07	-1.38243e-06	0.0262354	-0.000159278	-0.000499798	0	260.785
2158	9.87271	5.64786	0.0656955	5.32709e-08	-4.93897e-07	-0.0156078	-0.000794446	-0.001318	0	2196.41
2161	20.2365	3.74995	0.0501888	-1.17575e-08	-8.0171e-08	-0.00530176	0.000759405	-0.000744891	0	2593.12
2162	15.1786	12.5193	0.0673038	3.57664e-06	-8.15501e-06	0.0498581	0.00186937	-0.00739277	0	2584.65
2166	11.2627	4.01176	0.0507635	5.50355e-07	-7.49518e-07	0.0252727	-0.000407477	-0.000987609	0	1999.92
2167	4.20129	10.0498	0.0537634	-7.25988e-08	-7.75286e-07	-0.0135723	-0.00054396	-9.16547e-05	0	531.331
2168	11.9526	8.98087	0.068143	3.0899e-06	-4.51005e-06	-0.0154371	-0.000475639	-0.00353044	0	2069.78
2169	5.59899	3.43553	0.051579	1.19396e-06	5.06539e-07	-0.00195411	-0.000393692	-0.000304016	0	1265.18
2170	1.68693	14.9963	0.0671916	8.36929e-07	-4.29438e-08	-0.00587123	-3.05644e-05	0.000773445	0	173.228
2173	23.351	5.49864	0.0619566	7.12596e-08	-6.90946e-08	0.00864725	0.000729622	-0.000405804	0	588.698
2174	25.9976	5.87051	0.0514156	3.22814e-07	-1.03393e-06	0.000395861	0.000192456	-0.000113584	0	838.543
2175	9.86177	12.9503	0.0709753	3.72445e-07	-2.00685e-07	-0.0557295	-0.00106777	-0.00303143	0	1362.19
2178	10.8418	8.52947	0.0737772	4.11282e-06	-1.48193e-06	-0.0202397	-0.00088971	-0.00285815	0	1975.7
2181	26.5165	7.60301	0.0542266	-7.94141e-09	-4.14915e-06	0.00910411	9.76466e-05	0.00011021	0	478.087
2182	18.5617	8.84116	0.0509524	4.15065e-06	-5.7865e-06	0.0218236	0.00185313	-0.00260781	0	4545.38
2184	25.859	6.63455	0.0667007	3.99024e-07	-1.50045e-06	0.00147677	0.000302297	-9.40483e-05	0	293.138
2185	22.6782	3.78175	0.0695458	1.40299e-06	2.11996e-07	-0.0116116	0.000572281	-0.000401826	0	416.038
2186	17.6976	4.58472	0.0683463	1.46415e-06	4.19225e-09	-0.0124388	0.000709967	-0.00139622	0	3062.02
2188	9.28565	4.94239	0.0506731	9.96284e-07	-9.35939e-08	0.00345985	-0.000703719	-0.00109638	0	2817.62
2189	13.7107	1.09476	0.0633808	2.75394e-07	-9.07514e-08	-0.0060515	1.14243e-05	-2.54296e-05	0	1355.86
2190	16.7297	1.13193	0.0508616	1.09975e-06	-7.04179e-08	-0.00390003	5.82979e-05	-7.64044e-05	0	2205.83
2191	12.411	6.36044	0.0625932	2.52039e-06	-1.97375e-06	-0.0252236	-0.000238395	-0.00225057	0	2239.92
2197	6.70614	7.01658	0.0717389	1.61012e-06	1.72595e-07	-0.0198465	-0.000855719	-0.000737911	0	1580.24
2198	4.89091	11.6736	0.0632944	2.12204e-07	-2.17663e-07	-0.00601576	-0.000582537	-6.17875e-06	0	434.969
2201	9.88212	6.772	0.0662779	4.3432e-07	-6.06528e-07	-0.00336486	-0.000872251	-0.00170848	0	2369.22
2207	14.3162	7.96432	0.0618888	2.70469e-07	-4.70122e-07	-0.0443348	0.000487287	-0.00346071	0	254.903
2213	19.982	5.1923	0.0683581	8.81702e-07	5.00939e-08	0.0155294	0.00100426	-0.00110851	0	1583.02
2215	13.9403	5.65382	0.05848	1.50265e-06	-4.09578e-06	-0.0164626	3.74193e-05	-0.0021391	0	565.763
2216	17.0888	12.7141	0.0604855	3.02046e-06	-7.98427e-06	0.0384558	0.00194117	-0.00453156	0	3772.54
2217	21.5277	8.01242	0.0581882	-3.62552e-08	-1.13438e-06	0.00195034	0.00142568	-0.000951402	0	1006.51
2224	9.11164	4.32139	0.0726794	9.01408e-07	-6.10965e-08	0.0041084	-0.00058146	-0.000846635	0	828.111
2227	3.14388	6.39906	0.0607879	1.91831e-06	3.91384e-07	0.00304196	-0.00032854	-0.00019389	0	1229.03
2231	8.42389	12.4832	0.067214	2.31268e-06	-6.09897e-07	-0.0134491	-0.00106302	-0.00155916	0	963.148
2232	6.09924	14.1799	0.0537277	2.42074e-06	-6.74056e-07	-0.0149789	-0.000394418	0.000125662	0	461.379
2234	14.8833	9.49705	0.0660671	1.77936e-06	-4.13376e-06	-0.00285457	0.000965769	-0.0046262	0	1621.05
2237	4.67955	2.55454	0.0623698	2.88032e-07	1.83923e-07	0.00320132	-0.000233591	-0.000143477	0	1090.06
2238	18.0532	4.13569	0.067488	4.78872e-07	-7.91035e-07	-0.0045289	0.000691032	-0.00110725	0	3201.27
2242	11.2269	8.32654	0.070586	4.35009e-06	-2.25752e-06	-0.00669965	-0.000685293	-0.00284076	0	2136.46
2245	6.4763	12.4978	0.0697635	3.27004e-07	-1.09992e-07	-0.0149082	-0.000758373	-0.000349253	0	825.287
2246	18.9831	7.2698	0.0607177	8.8241e-07	-2.89464e-06	0.0558015	0.00149018	-0.00190015	0	1621.05
2247	15.3725	14.233	0.0515318	2.73999e-06	-9.41563e-06	0.144835	0.0013716	-0.00826464	0	9105.09
2249	6.60991	2.94313	0.060063	1.41461e-06	3.10315e-07	-0.00335725	-0.000399319	-0.000279023	0	1528.08
2253	20.9378	8.52086	0.060002	1.01049e-06	-1.29041e-06	0.00218538	0.00157941	-0.00110957	0	884.227
2255	9.84088	12.7281	0.0504562	1.231e-06	-2.91906e-07	-0.0860637	-0.00117982	-0.00299929	0	77.724
2261	18.6752	5.2013	0.0701284	7.68855e-07	-9.99254e-07	0.00450479	0.0010277	-0.00128603	0	1531.94
2262	14.7502	7.66796	0.0748774	3.03789e-07	-1.95679e-06	-0.00234241	0.000689138	-0.00328371	0	1922.42
2265	21.5577	10.0404	0.0611503	3.22427e-06	-4.34745e-06	-0.00145558	0.00146161	-0.0007146	0	586.948
2266	4.0009	4.43142	0.05307	1.23771e-06	9.42719e-07	0.00155827	-0.000340927	-0.00024497	0	679.561
2267	19.5907	6.19491	0.0741421	1.54736e-07	-2.64451e-06	0.00993346	0.00124879	-0.00145939	0	1066.43
2269	15.3831	14.3451	0.0612254	2.43414e-06	-9.02977e-06	0.148035	0.00124247	-0.00832617	0	5460.55
2272	2.86533	11.3142	0.0595025	-2.03158e-07	-3.02012e-07	0.00626673	-0.000283258	0.000283001	0	503.949
2273	7.05013	15.1098	0.0526431	1.92477e-06	-3.9172e-07	-0.0192087	-0.000236067	-5.8805e-05	0	75.3204
2274	3.27622	8.12459	0.0651498	2.6184e-06	-9.15885e-07	-0.000282913	-0.000406371	-0.000120719	0	569.615
2275	8.18719	10.0129	0.0652568	2.03787e-06	-6.59426e-09	-0.0075986	-0.00108259	-0.00154476	0	2966.43
2277	7.54787	15.9264	0.073526	4.81496e-07	-3.84295e-07	-0.0297596	9.48722e-05	-0.000124449	0	131.122
2279	16.2555	6.82314	0.0583177	1.26595e-06	-9.73556e-07	-0.0080837	0.000968466	-0.00265622	0	3050.59
2281	19.8068	7.01067	0.0543351	-1.19659e-07	-1.38544e-06	0.0222107	0.00145701	-0.00152427	0	911.75
2282	20.0652	5.69503	0.0604616	1.94786e-09	-2.6716e-07	0.00660325	0.00107819	-0.00118601	0	560.191
2283	8.49132	3.55537	0.0699421	2.27784e-06	-2.36716e-07	0.00159525	-0.000472842	-0.000619901	0	1344.86
2286	9.83493	1.33031	0.0583055	6.81186e-07	1.37765e-07	0.00490688	-5.50011e-05	-6.24769e-05	0	2316.54
2287	25.0429	5.94078	0.0666688	7.33016e-07	-9.37859e-07	0.000106045	0.000470547	-0.000200022	0	1349.87
2289	7.44375	14.9468	0.060388	1.95144e-06	-5.42288e-07	-0.0244095	-0.000283133	-0.000278929	0	230.098
2291	13.2824	10.9681	0.0533603	5.49862e-06	-3.18616e-06	-0.0417245	8.779e-05	-0.00569946	0	5237.83
2293	16.6425	14.9209	0.0502877	2.09588e-06	-8.70631e-06	0.100008	0.000154526	-0.00532145	0	926.809
2294	19.8187	9.83135	0.0526701	5.64389e-06	-3.84441e-06	0.0136034	0.00189361	-0.00176124	0	855.889
2295	7.66759	7.08796	0.0603533	5.30014e-07	-2.74337e-07	-0.0148528	-0.000939437	-0.00103711	0	2462.74
2296	15.2312	13.2756	0.0701527	5.08916e-06	-9.27267e-06	0.0492603	0.002013	-0.00750322	0	3711.03
2298	6.32509	9.49944	0.0528443	4.83563e-07	-4.75325e-07	-0.00760317	-0.000891455	-0.000631461	0	1555.14
2305	17.507	6.53453	0.0596992	3.29436e-07	-4.31643e-07	0.0188321	0.00118923	-0.00210192	0	3995.25
2309	11.9365	14.4919	0.0508868	1.80364e-06	-2.11024e-06	-0.100172	-0.000980477	-0.00649098	0	1529.85
2311	13.3612	6.47184	0.0556784	4.33386e-06	-3.46972e-06	0.0302897	9.64495e-05	-0.00244795	0	3140.17
2312	25.6518	1.76794	0.0650968	6.32588e-08	5.47446e-07	-0.000960089	7.0768e-05	-7.60421e-05	0	736.432
2315	5.70135	2.29942	0.0637494	6.73085e-07	4.82187e-07	0.00591376	-0.00025698	-0.000167124	0	1263.81
2316	16.2363	2.01048	0.0581378	1.23855e-06	-2.04973e-07	-0.00744867	9.99389e-05	-0.000334413	0	93.8705
2318	24.7254	8.92448	0.0508462	1.88275e-07	-9.76495e-07	-0.0037409	0.000539232	0.000219545	0	779.585
2321	4.1732	1.6098	0.0619402	3.2265e-08	1.63635e-08	0.00291439	-9.23748e-05	-7.65167e-05	0	525.452
2324	7.07159	12.2161	0.0699409	1.30924e-06	2.18121e-08	-0.0126587	-0.000957868	-0.000680886	0	225.583
2326	13.3258	1.09678	0.0587349	3.05164e-07	-3.37812e-08	-0.00654723	-1.91074e-06	-3.33066e-05	0	1183.38
2334	12.5155	11.9431	0.0559514	3.80927e-06	-2.10762e-06	-0.0751365	-0.000247409	-0.00616757	0	3961.6
2335	17.9304	7.63163	0.0727081	1.44215e-06	-3.54506e-06	0.00325064	0.00141554	-0.00246943	0	3057.41
2340	15.5116	6.12998	0.0539369	1.13385e-06	-2.81118e-06	0.00714154	0.000546728	-0.00217442	0	1409.39
2341	16.0719	5.55887	0.0566488	5.61184e-07	-1.71332e-06	0.0128687	0.000599141	-0.00198547	0	2753.39
2344	9.21601	7.29659	0.0606522	8.33633e-07	-5.51051e-07	-0.0141351	-0.000945354	-0.0016906	0	1089.18
2346	4.22041	10.5635	0.0711426	9.8461e-08	-7.02538e-07	-0.00397025	-0.000557524	-2.54261e-05	0	413.272
2348	12.0695	7.08844	0.0740875	4.2052e-06	-1.85346e-06	0.0134489	-0.000482448	-0.00248976	0	2848.23
2350	9.35431	10.0291	0.0551077	4.03414e-06	-7.08607e-07	-0.0146418	-0.00113183	-0.00233815	0	1066.13
2353	9.56173	7.40855	0.0510137	9.4006e-07	-1.36634e-06	-0.0206075	-0.000948068	-0.00185277	0	1505.19
2356	21.5141	5.2465	0.0638932	-2.90833e-08	-3.22176e-07	-0.00283711	0.000928151	-0.000748166	0	2385.44
2358	14.3116	4.91472	0.0696637	-1.44433e-07	-4.64502e-06	0.0058173	0.000128197	-0.00170171	0	3332.33
2361	2.08703	11.0213	0.0535754	2.49629e-07	-2.83127e-07	-0.00201154	-0.000191948	0.000294726	0	377.315
2368	12.5372	2.9363	0.0668108	2.80754e-07	-3.00752e-06	-0.000966254	-0.000192747	-0.000664907	0	2827.04
2370	11.5874	11.3553	0.0735153	3.94371e-06	-3.8587e-06	-0.0412803	-0.000805962	-0.0048431	0	541.03
2371	11.2223	9.51731	0.0613514	5.41164e-06	-2.84376e-06	-0.00574432	-0.000882657	-0.00343115	0	2510.37
2379	14.2493	6.50112	0.0725748	4.4452e-06	-4.20191e-06	0.00607374	0.000176973	-0.00248703	0	3205.55
2380	5.95727	11.5844	0.0665929	3.49622e-07	-1.60414e-07	-0.00250596	-0.000784688	-0.000311178	0	1079.9
2382	12.0627	10.469	0.0707681	3.58411e-06	-2.61923e-06	-0.0278185	-0.00055575	-0.00476142	0	2036.97
2384	6.43855	10.8982	0.0637568	-2.01422e-09	-5.32772e-08	-0.00971983	-0.000915437	-0.000587951	0	299.414
2387	2.48644	3.16159	0.0625973	5.92593e-08	-5.65525e-08	0.00125581	-0.000138511	-0.000142492	0	611.405
2388	26.7674	4.8389	0.0582703	-3.81477e-08	-6.85798e-08	0.00169707	3.9011e-05	-0.000164096	0	1209.2
2390	7.41887	9.10704	0.0739495	1.40854e-06	-9.78487e-08	-0.00163535	-0.00101584	-0.00110442	0	1147.93
2394	9.47512	5.99532	0.063719	-1.82654e-07	5.88225e-08	-0.00987009	-0.000856872	-0.00134953	0	1979.66
2395	6.42552	4.36821	0.0721006	2.21826e-06	-5.64364e-07	-0.0107999	-0.000548568	-0.000476018	0	1145.55
2398	7.35994	7.24385	0.0608078	1.06469e-06	-6.16359e-08	-0.00214761	-0.000896244	-0.000944491	0	2023.68
2399	15.5375	3.38216	0.0681613	1.33129e-07	-2.63422e-06	0.0410529	0.00022047	-0.000912526	0	3126.37
2402	21.5911	5.50702	0.0629719	-1.32295e-07	-4.75413e-07	-0.00527035	0.000996971	-0.000776907	0	633.008
2405	4.44703	2.12971	0.0603419	1.25895e-07	1.1098e-07	0.00395182	-0.000188	-0.000118765	0	826.62
2406	8.6503	12.3919	0.0702981	2.80429e-06	-3.98404e-07	-0.0193564	-0.00108738	-0.0017746	0	1343.62
2408	1.97954	11.899	0.072198	8.42689e-07	-9.94776e-08	0.00451829	-0.000139748	0.000414464	0	239.395
2409	16.0313	3.46661	0.0548437	8.16533e-07	-3.36835e-06	-0.0212592	0.000375352	-0.000947612	0	1647.44
2410	6.95522	8.64214	0.0731671	1.63622e-06	-2.28181e-07	-0.00761461	-0.0010131	-0.000836991	0	1324.84
2412	14.9723	8.2709	0.0660838	-3.71203e-08	-2.06861e-07	-0.0186552	0.000793169	-0.00382019	0	3097.56
2413	24.1056	9.83331	0.0633198	1.14928e-06	8.74687e-07	0.010493	0.000655434	0.000284388	0	884.083
2414	3.24429	9.74919	0.0655325	9.73659e-08	-9.05013e-07	-0.013247	-0.000420719	2.84724e-05	0	550.736
2416	26.6362	8.29479	0.0670519	1.73592e-07	-5.98313e-06	-0.0007572	0.000149645	0.000257009	0	1008.35
2418	19.0885	12.6376	0.0748337	3.15919e-06	-4.8957e-06	-0.00539755	0.00160774	-0.00223316	0	374.47
2419	15.7831	1.5619	0.06078	3.86105e-06	-9.35247e-08	0.0204456	1.68595e-05	-0.000222145	0	1249.08
2421	6.36574	4.77311	0.0589809	2.18837e-06	-1.03879e-06	0.00642321	-0.000630558	-0.000506873	0	1272.06
2422	18.1815	7.26346	0.0667608	9.12687e-07	-1.80153e-06	0.0245386	0.00143724	-0.00221114	0	2650.57
2428	8.68653	2.51575	0.0660104	2.40346e-06	-2.7314e-07	-0.00378856	-0.000336046	-0.000387934	0	894.05
2429	7.01356	8.5093	0.0719609	1.85989e-06	-2.57728e-07	-0.0062113	-0.00101005	-0.000847178	0	1001.68
2430	10.7376	12.8543	0.0598949	1.16081e-06	-1.05367e-07	-0.06773	-0.00105037	-0.00416048	0	224.864
2431	19.8697	7.56378	0.0554951	1.20325e-07	-8.69409e-07	0.0147702	0.00157571	-0.00151083	0	1196.26
2432	15.4963	12.7628	0.0599871	3.56485e-06	-8.43255e-06	0.0512079	0.00170188	-0.00715274	2	23921.5
2433	25.4687	8.24883	0.0537927	2.62036e-07	-3.36264e-06	-0.0146433	0.000408003	0.000149344	0	1422.68
2434	22.1015	3.4384	0.0701964	3.06388e-06	-2.27396e-06	0.00149282	0.000557046	-0.000416921	0	1463.49
2436	1.89316	2.05986	0.0618098	3.12995e-08	-4.46297e-09	0.00249435	-4.75535e-05	-8.5079e-05	0	577.847
2439	9.30323	8.20951	0.0738319	2.32688e-06	-3.04976e-07	-0.0073194	-0.00105642	-0.00188602	0	2615.97
2440	14.2433	14.9084	0.0568134	4.25314e-06	-7.61627e-06	0.366617	0.000717681	-0.0120086	0	18832.4
2442	8.89062	8.1072	0.0747456	2.16142e-06	-2.52062e-07	-0.0238938	-0.001047	-0.00165097	0	1038.68
2443	13.6892	1.55341	0.0748077	1.22136e-06	-5.24315e-08	0.0148834	-7.6799e-06	-0.000177827	0	1256.02
2444	3.35194	12.0171	0.0741806	4.99398e-08	-7.48016e-07	-0.00102944	-0.000292468	0.000304146	0	283.978
2445	1.31805	8.67502	0.0699092	9.73617e-07	1.73045e-07	-0.00955094	-7.19517e-05	4.57572e-06	0	410.08
2447	25.6227	4.70002	0.0523917	2.43991e-08	-2.07674e-07	-0.00983926	0.000261854	-0.000216837	0	1140.98
2449	19.1832	7.53793	0.0683783	5.96088e-07	-3.34627e-06	0.0234989	0.00150938	-0.001827	0	1825.76
2453	9.14707	4.00847	0.0667304	1.08599e-06	-4.68022e-07	0.0156517	-0.000562078	-0.000781643	0	1431.69
2454	13.4625	13.8559	0.0626547	6.76633e-07	-4.36442e-06	-0.0983553	0.000733131	-0.0100939	0	9704.96
2455	7.03112	2.60439	0.0655008	1.26462e-06	1.55927e-07	0.00249529	-0.000340562	-0.00028321	0	1886.62
2461	13.4441	1.78566	0.0590245	1.67593e-06	-2.50085e-07	-0.00144931	-4.35286e-05	-0.000254749	0	2567.72
2465	5.73625	12.6682	0.0587779	3.99657e-07	4.80339e-08	-0.0146335	-0.000601446	-3.28965e-05	0	343.847
2468	20.5294	8.58659	0.0570844	1.24884e-06	-8.36917e-07	0.0226788	0.00172303	-0.00125861	0	384.405
2470	26.0094	1.27438	0.053189	-1.26192e-07	1.30144e-07	-0.00424658	2.43644e-05	-1.66074e-05	0	176.099
2472	16.2613	5.55481	0.0664956	6.02577e-07	-1.47319e-06	-0.00765002	0.000635305	-0.00195958	0	2515.78
2473	25.0608	6.23577	0.0736829	5.86359e-07	-1.38101e-06	-0.00016833	0.000507666	-0.000128627	0	528.317
2474	13.0412	2.29298	0.0645678	1.01571e-06	-1.73086e-06	0.00342785	-7.10874e-05	-0.000422767	0	938.5
2477	18.4434	6.2621	0.0711376	1.61458e-07	-1.34935e-06	-0.0118356	0.00117307	-0.00177586	0	2121.99
2478	17.5134	13.3658	0.0719113	2.81352e-06	-6.47682e-06	0.0774999	0.00143807	-0.00398343	2	3987.21
2480	7.12945	14.5428	0.0740197	2.42014e-06	-9.35506e-08	-0.0232053	-0.000371243	-0.000210096	0	391.351
2482	20.0855	1.53081	0.0692865	3.26548e-06	1.47642e-07	-0.0201686	0.000222329	-0.000153898	0	2138.23
2484	17.1073	11.7867	0.0639397	4.05547e-06	-7.86761e-06	0.00968288	0.00189661	-0.00439121	0	4741.79
2485	11.6644	10.3412	0.0636628	3.60398e-06	-3.65713e-06	-0.00198601	-0.000805454	-0.00439255	0	1250.97
2487	19.9628	10.6537	0.0733322	5.0096e-06	-4.48615e-06	0.0219093	0.0016382	-0.00164955	0	1722.15
2495	8.55131	12.8289	0.0718119	2.19371e-06	-2.73142e-07	-0.0249713	-0.000970358	-0.0016551	0	287.76
2497	14.4718	2.80073	0.0722134	6.76455e-07	-1.11224e-06	-0.00840103	3.26236e-05	-0.000604546	0	1153.63
2500	4.52868	12.7697	0.0635261	1.5782e-06	-6.5805e-07	-0.00194348	-0.000422743	0.00025649	0	314.387
2501	11.6343	13.3421	0.0659452	1.63607e-07	-1.45505e-06	-0.111429	-0.000913845	-0.00579986	0	1424.38
2506	10.0734	1.23692	0.0742233	6.03163e-07	1.09027e-07	0.00220506	-8.03202e-05	-7.44969e-05	0	1491.37
2508	1.72365	9.67081	0.0577928	1.3345e-06	2.04648e-08	-0.00115899	-0.000105314	0.000150858	0	684.525
2512	26.3125	5.8488	0.0684706	1.63828e-07	-6.64988e-07	-0.00100302	0.00014771	-0.000129765	0	604.184
2520	26.8882	4.0143	0.0600471	-3.44535e-08	-3.83279e-07	0.00565132	1.46202e-05	-0.000148105	0	939.96
2521	11.7108	8.38246	0.0671228	3.87621e-06	-3.66508e-06	-0.0250415	-0.000575851	-0.00317217	0	1847.94
2522	6.39117	10.6816	0.0505069	1.37257e-07	-2.5638e-07	-0.00781556	-0.000901175	-0.000590554	0	1784.21
2524	8.5607	14.9164	0.0683711	1.89648e-06	-5.10101e-07	-0.0314845	-0.000293449	-0.00102743	0	140.375
2527	4.19022	13.1522	0.0676259	1.47619e-06	-9.00266e-07	-0.00561253	-0.000332759	0.000390588	0	447.716
2529	9.99119	5.30238	0.0564906	1.26409e-06	9.16701e-08	-0.00695601	-0.000737449	-0.00131445	0	1326.89
2534	3.24165	1.25549	0.0525106	4.74857e-09	-1.22567e-08	0.00290225	-2.15732e-05	-1.25252e-05	0	120.472
2540	6.40972	15.278	0.0699727	1.78337e-06	-1.6213e-07	-0.0121562	-0.000197701	0.000235576	0	50.3956
2542	19.8552	4.21832	0.0741047	3.64277e-08	-1.06362e-07	0.00144621	0.000814095	-0.000883508	0	1282.04
2543	17.3656	4.18688	0.0693852	1.03848e-06	-9.56959e-07	0.0117777	0.00065095	-0.0012459	0	3041.97
2544	4.47005	8.52867	0.0541364	8.37277e-07	-1.42852e-06	-0.00983228	-0.00062666	-0.000217216	0	741.207
2545	2.3214	3.84648	0.0731358	2.13513e-08	-9.62333e-08	-0.00697284	-0.00015181	-0.000180693	0	577.628
2546	7.0834	3.10668	0.0685679	2.08376e-06	9.60042e-08	0.0036887	-0.000427733	-0.000355566	0	1789.41
2549	1.05706	1.38555	0.056359	-1.51168e-08	-1.43441e-07	0.00348712	-4.16526e-06	-3.37232e-05	0	131.504
2550	12.3348	10.933	0.071738	4.01887e-06	-2.99501e-06	-0.000183919	-0.000400639	-0.00519735	0	4113.83
2553	3.10872	3.23071	0.0542609	1.1575e-07	4.07928e-08	0.00745609	-0.000185507	-0.000165705	0	1158.26
2554	6.45049	1.07443	0.0677389	1.01394e-07	1.33765e-07	0.00530365	-2.41457e-05	-4.72346e-05	0	775.105
2555	24.1227	4.56046	0.0747019	7.76847e-09	9.17699e-08	0.0034485	0.000472831	-0.000290307	0	1093.95
2557	1.92993	6.66296	0.0585991	8.15796e-07	2.86257e-07	0.00242795	-0.000155856	-0.000126819	0	607.305
2560	19.3428	11.9609	0.0565641	4.71361e-06	-4.38344e-06	0.0490466	0.00160353	-0.00216257	3	2794.9
2561	26.1781	3.8691	0.0702159	2.32414e-09	9.36162e-08	-0.00437998	0.000143466	-0.000171996	0	191.697
2562	24.1433	4.38611	0.0569687	-4.27061e-09	1.99819e-07	-0.00231051	0.000459037	-0.000277262	0	887.668
2564	10.061	11.7306	0.0642982	3.57814e-06	-1.45871e-06	-0.0251922	-0.00107779	-0.00316883	0	2078.73
2566	12.864	3.08929	0.0665183	6.63871e-07	-2.93198e-06	0.00705001	-0.000153481	-0.000786022	0	952.42
2571	1.43837	4.09972	0.0571145	-2.83379e-08	-4.0476e-08	0.00130109	-6.59307e-05	-0.000149991	0	855.284
2572	2.62755	1.58522	0.0571337	2.55032e-08	1.1901e-09	-0.00256604	-4.3866e-05	-6.08532e-05	0	426.97
2574	13.2644	9.18675	0.0698162	1.00706e-06	-1.9697e-06	-0.0093435	8.78025e-05	-0.00415434	0	1936.84
2579	20.3416	5.5811	0.0506038	-3.14072e-07	5.0514e-07	0.0476977	0.00105935	-0.00105309	0	936.18
2584	3.8612	8.77428	0.0588989	6.62111e-07	-1.07314e-06	-0.00277156	-0.000510932	-0.000130532	0	1461.31
2590	5.30766	12.0076	0.074053	5.05057e-07	-3.84954e-07	-0.0122417	-0.000634878	-2.17008e-05	0	597.161
2593	25.166	6.96731	0.0685641	2.02853e-07	-1.5776e-06	0.00411295	0.000464635	-5.60631e-05	0	326.826
2594	10.8564	8.15677	0.0738624	3.47147e-06	-1.82984e-06	0.00159622	-0.000779091	-0.00268543	0	2174.03
2599	21.9387	9.02936	0.0634557	1.72968e-06	-6.505e-07	0.0264024	0.00139573	-0.000606566	0	2241.92
2601	10.2116	9.25312	0.0744389	4.98117e-06	-1.18553e-06	-0.0280156	-0.00104324	-0.00268751	0	2678.49
2603	1.00944	5.20589	0.0689208	5.85729e-09	-2.88584e-08	-0.00301902	-1.60442e-05	-0.000134795	0	392.637
2607	25.541	2.46714	0.0665756	1.38568e-07	7.42498e-07	0.000987377	0.00014137	-0.000135714	0	850.019
2613	5.42311	6.16086	0.0678388	2.92229e-06	-1.28027e-06	0.0025588	-0.000601794	-0.000457568	0	534.835
2615	14.824	2.68297	0.0554674	5.68893e-07	-9.57625e-07	-0.0205082	6.16045e-05	-0.00056863	0	2074
2617	15.6162	11.6261	0.074997	3.69278e-06	-8.48424e-06	0.03874	0.00194181	-0.00599627	0	3403.3
2618	24.7213	9.92765	0.0728359	3.00527e-06	-7.40604e-07	0.00290816	0.000473277	0.000419434	0	522.57
2622	17.2646	4.54863	0.062101	1.53494e-06	-1.31453e-06	0.00730845	0.000641744	-0.00137698	0	2510.52
2624	17.6864	4.04966	0.0677412	5.90756e-07	-8.48812e-07	0.0113769	0.000694214	-0.00113971	0	718.029
2625	5.79684	8.56212	0.0678276	9.27319e-07	-2.29447e-07	-0.00552443	-0.000786098	-0.000522313	0	1233.51
2626	21.54	2.82939	0.0741911	6.41418e-07	1.62108e-06	0.00420322	0.000497092	-0.000405353	0	1769.57
2628	6.59256	5.02075	0.0588028	2.37547e-06	-1.55064e-06	-0.0107836	-0.000634276	-0.000560547	0	773.252
2631	8.16892	1.22367	0.0701893	2.65538e-08	-4.72128e-08	-0.00729202	-4.55551e-05	-7.62177e-05	0	1202.41
2632	18.8457	12.6685	0.0689094	2.40488e-06	-4.45522e-06	-0.0120572	0.00172242	-0.00243617	0	282.591
2635	5.96616	3.73849	0.0582039	1.92563e-06	1.66043e-07	-0.00534382	-0.00043113	-0.000343045	0	439.025
2636	16.6297	3.96056	0.0710906	1.70375e-06	-1.80389e-06	0.01856	0.000481474	-0.00107339	0	2222.82
2642	10.0659	11.9867	0.0587005	2.44825e-06	-1.29461e-06	-0.0214907	-0.00114675	-0.00320502	0	1847.58
2644	23.092	1.46728	0.0747931	7.59066e-07	5.69954e-07	-0.00022589	9.9942e-05	-4.5955e-05	0	813.647
2655	14.8221	5.46258	0.0716755	2.38896e-06	-5.58656e-06	-0.0054377	0.000300167	-0.00196399	0	2117.14
2656	12.6932	7.12666	0.0664699	5.57836e-06	-3.48607e-06	-0.00904802	-0.000163327	-0.00272203	0	4594.26
2658	6.5902	14.3587	0.0588774	2.41759e-06	-1.19815e-07	-0.0177171	-0.00039457	-3.27573e-05	0	309.544
2665	23.4361	7.33905	0.063709	1.99731e-07	1.11555e-07	-0.00185037	0.000951894	-0.000315127	0	1545.59
2666	11.8338	2.88996	0.0722858	7.26911e-07	-1.86765e-06	0.0067976	-0.000207724	-0.000583338	0	1518.07
2667	12.0508	9.91678	0.0592992	2.72284e-06	-1.85962e-06	-0.0335639	-0.000506042	-0.0043126	0	1974.52
2668	17.9965	13.3583	0.0661342	2.84512e-06	-5.0129e-06	0.072642	0.00145155	-0.00333715	2	3037.18
2669	7.59184	2.57156	0.0631579	1.48158e-06	2.80495e-07	0.00381122	-0.000313362	-0.00029951	0	909.392
2671	11.1555	10.7985	0.0588925	4.34051e-06	-3.02532e-06	-0.0539661	-0.00080605	-0.00406847	0	4819.41
2672	9.1693	1.01373	0.0578116	5.27549e-08	3.20302e-08	-0.00427955	-2.73572e-06	-2.13302e-05	0	1060.14
2673	3.55333	15.6163	0.0526446	2.23439e-06	4.8769e-07	-0.00875222	-4.56341e-05	0.000702298	0	43.5715
2675	9.2282	14.6267	0.0725244	2.21585e-06	-4.65056e-07	-0.0435907	-0.000418802	-0.00170633	0	424.401
2676	15.6062	10.2938	0.052877	5.89136e-06	-7.55173e-06	0.0122821	0.0015926	-0.00506037	0	5653.63
2678	25.2271	3.69165	0.0659721	-1.22443e-08	2.68154e-07	-0.00223528	0.000260734	-0.000205854	0	1186.75
2679	16.2672	9.0638	0.0544844	1.60989e-06	-3.41565e-06	-0.0107825	0.00154732	-0.00380366	0	1523.76
2682	16.2979	11.1494	0.0688884	5.28824e-06	-7.65785e-06	0.056136	0.00234677	-0.00506533	0	2260.63
2684	19.0339	2.18304	0.0646644	3.33116e-06	7.13464e-07	0.012108	0.000322477	-0.000393378	0	1242.94
2691	2.15761	9.60732	0.0533263	1.47508e-06	-1.75736e-07	-0.000996512	-0.00017826	8.926e-05	0	856.915
2695	20.438	6.56334	0.0658857	1.70826e-07	-2.17269e-08	0.0408846	0.00129043	-0.00122357	0	1131.46
2698	4.17306	5.69682	0.0602325	2.99318e-06	-3.72329e-08	0.0035299	-0.000447837	-0.000255159	0	1049.35
2699	22.1174	4.71589	0.0665646	2.85883e-07	4.46786e-08	0.00871657	0.000790511	-0.000585703	0	228.053
2701	19.8632	8.16501	0.0633157	2.18485e-07	-8.39529e-07	-0.00388895	0.00172297	-0.00165405	0	1017.35
2704	4.62992	15.3419	0.0656311	1.96129e-06	-2.09445e-06	-0.00668616	-0.000135246	0.000578488	0	139.402
2712	13.0757	1.10064	0.0669623	3.48562e-07	3.89369e-08	-7.20658e-05	-1.12201e-05	-4.89133e-05	0	114.865
2713	10.935	13.1085	0.0614398	7.19649e-07	-1.33996e-06	-0.123341	-0.00105316	-0.00434981	0	1116.34
2714	5.26879	4.88448	0.0503877	2.26238e-06	-1.01667e-08	0.000864552	-0.000504018	-0.000419306	0	1110.47
2715	15.1094	12.6264	0.0602846	3.60821e-06	-8.55134e-06	0.0433535	0.00180277	-0.00747929	0	9792.31
2716	17.5307	9.84173	0.0628048	5.6119e-06	-4.82295e-06	0.0321103	0.00214681	-0.00351028	4	1928.67
2717	7.99901	11.6301	0.0635505	2.37105e-06	-6.04988e-07	-0.0215902	-0.00110729	-0.0013994	0	628.746
2720	10.1802	12.8074	0.0742319	6.68255e-07	5.89711e-07	-0.0617246	-0.00108917	-0.00345649	0	900.092
2722	10.3474	8.90246	0.0737258	5.15914e-06	-1.12959e-06	-0.0171286	-0.00106245	-0.00259767	0	1181.14
2729	19.4405	6.52099	0.0523888	-7.29278e-08	-2.46681e-06	0.00430795	0.00129089	-0.00156082	0	2477.2
2730	8.46655	1.88274	0.0614134	8.58189e-07	-1.12185e-07	0.00882241	-0.000189373	-0.000197051	0	2166.3
2732	9.66722	11.884	0.0657718	2.63507e-06	-1.13678e-06	-0.0413092	-0.00114635	-0.00275697	0	2379.14
2736	6.58441	5.53314	0.0736461	2.9529e-06	-1.08915e-06	0.0114882	-0.000715663	-0.000600287	0	1603.02
2746	6.66217	15.7055	0.0608699	1.43681e-06	-2.27874e-07	-0.0193922	-8.06069e-05	0.000217054	0	173.197
2748	2.86009	14.4169	0.0694119	1.9103e-06	2.18617e-08	-0.00451466	-0.000132813	0.000660477	0	108.332
2750	9.19728	4.80087	0.055895	8.03887e-07	-1.32058e-07	-0.021873	-0.000678343	-0.00103146	0	1381.17
2752	2.86345	12.3812	0.0733363	7.29363e-07	-2.85335e-07	-0.00363425	-0.000245405	0.000397289	0	349.013
2753	23.3421	3.55674	0.0657852	5.62124e-07	6.23507e-07	-0.000684635	0.000476986	-0.000323683	0	1604.98
2754	17.8182	13.9411	0.064088	1.66063e-06	-5.96557e-06	0.072274	0.00121091	-0.003337	0	1773.71
2755	23.11	5.54321	0.0527168	2.32226e-07	-1.35864e-07	0.0164081	0.000821242	-0.000491744	0	585.476
2756	16.8513	2.13213	0.0537767	5.99745e-07	5.29396e-09	0.0253728	0.000156074	-0.000434441	0	2743.41
2765	2.68453	1.35901	0.073603	1.56267e-08	-5.83656e-10	0.00120197	-2.53719e-05	-1.67396e-05	0	211.923
2767	15.0822	13.0103	0.0741864	3.9312e-06	-8.79468e-06	-0.0670665	0.00166142	-0.00753328	0	4424.91
2768	1.9929	1.84572	0.0647132	2.78017e-08	2.13331e-09	0.000640925	-4.02704e-05	-6.82079e-05	0	452.744
2778	12.7228	5.12891	0.0521553	1.02447e-07	-2.86796e-06	0.00636453	-0.00031619	-0.00165998	0	131.745
2780	2.13132	2.30136	0.0549816	3.29125e-08	1.34631e-09	0.00102313	-7.68112e-05	-0.000107273	0	501.709
2781	6.55848	7.38148	0.0682361	1.77638e-06	1.54775e-07	-0.00523837	-0.00080254	-0.000708451	0	508.836
2783	7.68175	2.22679	0.0720895	1.02387e-06	2.1686e-07	0.0020623	-0.000302035	-0.000263426	0	897.937
2792	18.7741	11.5915	0.0652318	5.30609e-06	-5.26594e-06	0.0342346	0.00187913	-0.00264848	0	2194.7
2793	26.7371	3.82569	0.0677559	6.18824e-09	-5.09767e-07	0.00199892	3.79104e-05	-0.000159201	0	1212.11
2795	8.67581	1.92079	0.0580409	1.04378e-06	-1.58937e-08	-0.00525184	-0.000220029	-0.000243163	0	1487.84
2799	21.4171	8.34347	0.0597477	3.07464e-07	-1.02131e-06	-0.0105552	0.00148223	-0.000960121	0	2217.39
2803	15.8855	8.29011	0.0729599	3.60242e-07	-1.27188e-06	-0.0497809	0.00122979	-0.00360965	0	1583.62
2806	4.02066	2.07424	0.07132	6.47956e-08	3.20026e-08	-0.00109543	-0.000145851	-9.14705e-05	0	812.935
2807	17.8909	9.52136	0.0627087	4.68365e-06	-5.14856e-06	0.0145545	0.00223	-0.0032326	0	4862.7
2808	2.11361	2.95701	0.0635964	3.60582e-08	-3.24871e-08	0.000504222	-9.89856e-05	-0.000132465	0	1048.78
2811	15.8695	11.0015	0.0715724	5.32374e-06	-7.81393e-06	0.0517618	0.0024762	-0.00547839	0	2332.37
2812	1.28313	12.9731	0.0743766	3.70941e-07	-1.65294e-07	-0.00187891	-3.21028e-05	0.000599386	0	359.841
2813	4.89927	8.38021	0.0657386	1.0821e-06	-1.09346e-06	0.001507	-0.000679174	-0.000309475	0	558.143
2814	3.20948	7.09825	0.0693158	3.3145e-06	-2.01287e-09	0.00306432	-0.000392607	-0.000187344	0	1156.56
2816	26.7231	6.63791	0.0573217	1.86908e-08	-1.91049e-06	-0.0205134	8.57567e-05	-3.47903e-05	0	923.258
2819	22.3082	3.70579	0.0743753	-2.19413e-06	-2.56343e-06	0.00398418	0.00057619	-0.000412848	0	757.206
2820	7.55948	3.07987	0.055841	2.35506e-06	-1.20031e-08	-0.00581283	-0.000479008	-0.000380665	0	1346.72
2821	24.1893	8.89646	0.0537564	6.6927e-08	-4.39918e-07	0.00249849	0.000712037	6.15817e-05	0	1682.4
2823	19.361	3.98542	0.0661366	1.51045e-08	-6.42454e-07	0.0215985	0.000757526	-0.000885345	0	1922.88
2824	19.8942	11.4135	0.0725433	6.12786e-06	-4.17891e-06	0.0222297	0.00178016	-0.00166345	0	1627.11
2825	16.8829	4.52324	0.0587488	1.53987e-06	-1.93437e-06	-0.0219913	0.000609227	-0.00136305	0	1921.9
2826	9.77193	11.4063	0.0607091	3.31192e-06	-1.13215e-06	-0.0198778	-0.00116832	-0.00288885	0	1227.2
2829	5.66897	4.79279	0.0526746	2.32135e-06	-2.95309e-07	-0.0052224	-0.00052046	-0.000426067	0	1109.34
2831	3.38153	11.709	0.0654868	1.09011e-07	-9.69681e-07	-0.00718269	-0.000347518	0.000261976	0	363.121
2832	20.2747	4.96126	0.0675012	5.29017e-07	-3.01533e-07	0.00655044	0.00100052	-0.000995758	0	1476.85
2837	16.007	9.05097	0.0510034	1.46504e-06	-3.13182e-06	-0.0348029	0.00134436	-0.0040077	0	5066.88
2838	24.0824	1.37307	0.0536185	4.37176e-07	3.82116e-07	0.00095949	6.80972e-05	-4.54673e-05	0	1374.49
2839	23.2971	2.95595	0.0650763	1.06835e-06	1.51834e-06	-0.000335331	0.000417337	-0.000276766	0	398.544
2841	2.42277	12.9456	0.0594728	1.49957e-06	-2.11238e-07	-0.00819507	-0.000155021	0.000542232	0	569.931
2846	14.0881	13.3192	0.0731068	1.90653e-06	-6.72841e-06	0.0174941	0.00114691	-0.00917205	0	8861.25
2847	12.2033	15.2054	0.0746318	9.69593e-07	-1.25106e-06	-0.198585	-0.000834676	-0.00685793	0	1325.39
2849	8.9974	14.784	0.0742832	1.98993e-06	-5.92282e-07	-0.035242	-0.000340104	-0.0014526	0	665.65
2850	3.40896	7.78213	0.0737727	3.43637e-06	-9.41543e-07	-0.00235858	-0.000424538	-0.000135697	0	1020.55
2853	16.0491	1.04562	0.0628026	4.4699e-07	-1.43407e-08	0.00142364	1.53249e-05	-2.20604e-05	0	1118.41
2857	20.9168	9.14598	0.0748862	1.31994e-06	-1.25572e-06	0.0103889	0.001646	-0.00116305	0	1830.11
2859	3.88412	12.815	0.0649238	7.8423e-07	-4.56933e-07	-0.00667591	-0.000334216	0.00036404	0	335.128
2860	8.01033	5.19352	0.0671221	1.17445e-06	-4.48686e-07	-0.01707	-0.000771757	-0.000923058	0	431.374
2862	11.798	12.6413	0.059878	1.54054e-06	-9.33673e-07	-0.0572712	-0.000767096	-0.00577147	0	724.604
2863	21.6108	10.2861	0.0734198	3.42127e-06	-5.66018e-06	0.0270843	0.00146603	-0.000674794	0	104.357
2866	7.59043	11.7036	0.0538422	1.43674e-06	-2.48705e-08	-0.00151101	-0.00104447	-0.00111851	0	1032.71
2867	2.65819	13.4761	0.0702486	2.35754e-06	-2.94364e-07	-0.00306252	-0.000155047	0.000588303	0	213.818
2868	10.6786	9.08109	0.0644821	5.20675e-06	-1.38049e-06	-0.000386833	-0.000984123	-0.00288129	0	2332.35
2872	17.0533	13.0238	0.0667479	3.44667e-06	-7.80777e-06	0.0729618	0.00192824	-0.00465622	0	1372.39
2875	20.0864	1.406	0.0556815	2.52627e-06	2.33344e-07	-0.0263597	9.60157e-05	-0.000120378	0	2392.46
2876	5.02035	5.31606	0.0547601	2.62408e-06	-1.11484e-07	-0.0135882	-0.000493915	-0.000408668	0	534.164
2877	25.6841	5.29311	0.0514214	5.52131e-07	-6.35136e-07	0.00237519	0.000282769	-0.000189231	0	2383.79
2878	25.2542	4.63885	0.0598194	1.148e-07	7.62822e-08	-0.00214126	0.000302122	-0.000222568	0	2042.25
2879	9.22216	5.03167	0.0590985	1.16267e-06	-1.16287e-07	-0.0119296	-0.000710949	-0.00112655	0	2259.09
2887	20.7804	5.06962	0.0562426	-5.54994e-09	1.03594e-08	-0.00129645	0.000975065	-0.00086722	0	2096.97
2888	20.4397	10.23	0.0692763	4.93541e-06	-5.4365e-06	0.0208768	0.00179334	-0.00137371	0	1345.65
2892	16.1629	10.5144	0.0743418	5.97287e-06	-7.47892e-06	0.0382545	0.00214208	-0.00495897	0	2305.35
2894	16.8508	12.7261	0.0545313	3.66697e-06	-8.6444e-06	0.00948085	0.00217308	-0.00494444	0	3144.43
2895	9.3863	12.0899	0.0632702	2.39708e-06	-5.97928e-07	-0.0407398	-0.00114241	-0.0025136	0	48.4185
2896	21.3821	5.45659	0.0523499	-1.8688e-07	-5.03812e-07	0.00349044	0.000984434	-0.000777473	0	1067.31
2897	5.13491	1.21699	0.0704047	1.71201e-08	5.08489e-09	0.0028705	-1.85688e-05	-1.08293e-05	0	440.071
2901	22.3632	4.61682	0.0723136	-1.57232e-09	1.59185e-08	0.000793925	0.000745613	-0.000549983	0	862.015
2902	5.34183	6.05834	0.0630612	2.977e-06	-1.14223e-06	0.00156535	-0.000593176	-0.000454378	0	842.061
2906	15.5527	4.76227	0.068947	1.12213e-06	-4.38876e-06	0.00453556	0.000349108	-0.00160274	0	904.158
2910	1.88438	1.76391	0.0604401	1.429e-08	-1.78609e-09	0.00137984	-3.02055e-05	-6.24193e-05	0	561.683
2911	14.3134	2.54368	0.0522045	8.08332e-07	-1.40735e-06	0.0264812	-4.96959e-05	-0.000510915	0	2198.37
2912	18.6633	6.24215	0.0535535	8.49915e-08	-1.4417e-06	-0.00942759	0.00119969	-0.00174268	0	1641.28
2920	13.7857	12.8532	0.0592384	2.78644e-06	-4.53808e-06	-0.00860701	0.000665509	-0.00864547	0	2494.84
2923	13.1827	13.8703	0.0623349	6.01078e-07	-3.98953e-06	-0.101192	0.000603638	-0.00979161	0	10271.8
2924	5.59651	3.3056	0.0735957	1.11716e-06	5.76231e-07	-0.00846697	-0.000391413	-0.000280341	0	637.807
2925	16.0824	3.07744	0.0581516	4.15551e-07	-1.6893e-06	-0.0175434	0.000207299	-0.000743872	0	2086.71
2926	8.12569	11.8266	0.0622085	2.36496e-06	-5.58742e-07	-0.0202667	-0.00107095	-0.00145301	0	599.859
2927	8.43019	12.7936	0.0544523	2.08418e-06	-3.45002e-07	-0.0364519	-0.000990582	-0.00156321	0	381.278
2928	9.9566	12.7157	0.0659661	1.08585e-06	1.0478e-07	-0.042315	-0.00115307	-0.00318367	0	2279.65
2931	6.1764	12.6975	0.0641105	2.58279e-07	1.66674e-08	-0.0130146	-0.000647408	-0.000189377	0	979.64
2933	19.4231	1.72775	0.0538243	4.59263e-06	5.67995e-07	-0.0169178	0.000283327	-0.000253886	0	1158.97
2934	5.36095	9.89251	0.058369	5.43155e-08	-6.14367e-07	-0.00223767	-0.000762698	-0.000338181	0	628.72
2938	2.94897	11.7816	0.0513378	3.38224e-08	-1.7206e-07	-0.00213407	-0.000280455	0.000314663	0	805.719
2941	6.13905	8.68922	0.0560774	1.14431e-06	-9.18047e-07	-0.00251798	-0.000845275	-0.000655302	0	940.571
2942	8.2788	14.3453	0.0508717	1.70225e-06	-5.15358e-08	-0.0206708	-0.000494951	-0.000991091	0	565.735
2943	24.5802	1.75618	0.0702605	3.9075e-07	1.10576e-06	0.00704471	0.000120892	-8.7196e-05	0	1335.99
2944	17.9155	8.65324	0.0725303	3.0798e-06	-5.63413e-06	-0.0193603	0.00175727	-0.00290534	0	2932.65
2948	20.8714	3.56648	0.0577312	5.60638e-07	6.87591e-07	-0.00839548	0.000655962	-0.000550126	0	1363.29
2949	18.3286	9.73663	0.0692693	6.45882e-06	-6.18954e-06	0.0017796	0.00219743	-0.00286766	0	3446.52
2950	23.4387	5.59863	0.0709792	1.09529e-07	-4.03494e-08	-0.000501782	0.000731513	-0.000386308	0	1158.97
2951	8.51288	15.8165	0.0515405	2.69429e-08	-4.3522e-07	-0.0405239	0.000206743	-0.000753462	0	154.05
2956	4.08018	2.36328	0.0598534	1.00059e-07	7.32898e-08	-0.00442355	-0.000182182	-0.000117398	0	811.75
2961	20.9298	1.08845	0.0506925	7.99726e-07	1.23047e-07	-0.00661326	3.37075e-05	-3.77694e-06	0	599.485
2962	19.3439	7.00667	0.0655806	2.85404e-07	-2.03059e-06	0.00738577	0.00148956	-0.00167499	0	2226.41
2963	10.8319	11.7678	0.051657	4.16694e-06	-2.24053e-06	-0.000323655	-0.000938064	-0.00419291	0	1772.82
2964	11.9411	14.275	0.0683598	7.82062e-07	-1.56186e-06	-0.0832528	-0.000901929	-0.00654005	0	3000.99
2967	5.93367	1.69168	0.0522099	1.9186e-07	2.49856e-07	-0.00163956	-0.000137702	-9.53666e-05	0	760.501
2969	11.3263	6.83418	0.0608028	1.90284e-06	-1.44398e-06	-0.0096844	-0.000652239	-0.00222314	0	785.601
2972	3.44671	4.64559	0.0592143	7.15669e-07	5.96764e-07	0.00118974	-0.000294922	-0.000199088	0	1084.57
2973	22.3603	3.58532	0.0569134	3.68538e-06	4.33478e-08	-0.0080377	0.000566928	-0.000406658	0	736.658
2981	18.1074	1.79971	0.0627607	4.45301e-06	3.78027e-07	-0.0157099	0.00026613	-0.00031624	0	1778.15
2982	4.73561	14.0271	0.0673547	2.1303e-06	4.55043e-07	-0.00694655	-0.000298916	0.000426163	0	113.071
2984	8.9208	1.9067	0.0616494	1.10151e-06	1.43933e-09	0.00674609	-0.000197193	-0.000251671	0	708.931
2985	10.8081	12.7433	0.071635	7.51255e-07	-6.05803e-07	-0.0235159	-0.00103097	-0.00424861	0	2534.64
2990	18.9487	7.73581	0.0561108	1.25408e-06	-3.03924e-06	0.0480417	0.00152654	-0.00199349	0	804.006
2995	15.058	5.5992	0.0725077	2.85671e-06	-4.99668e-06	-0.00481509	0.000307374	-0.00203895	0	1611.33
2996	13.1679	3.53576	0.0503964	-2.08309e-07	-3.23934e-06	-0.00273201	-9.81646e-05	-0.000928366	0	2848.7
3001	9.12452	8.06305	0.0631593	1.95958e-06	-5.71484e-08	0.00190676	-0.00103227	-0.00174187	0	1933.89
3006	6.27294	4.55845	0.0707038	2.35943e-06	-7.10439e-07	-0.00501718	-0.00054667	-0.000469501	0	1511.3
3010	6.09398	9.0289	0.0713026	8.34206e-07	-4.04443e-07	0.0110213	-0.000867955	-0.000603771	0	884.358
3012	17.2323	1.53553	0.0725718	3.71145e-06	6.08729e-07	0.0146569	0.000112362	-0.000169472	0	2232.73
3016	21.3413	2.10642	0.0572148	2.82142e-06	8.80972e-07	-0.0163924	0.000297881	-0.000264681	0	843.08
3017	14.8293	15.3546	0.0543679	1.2807e-06	-7.27854e-06	-0.00983994	0.000879951	-0.00952405	0	650.518
3022	20.5455	9.47212	0.0685965	2.12095e-06	-2.30624e-06	0.0219906	0.00173097	-0.00134624	0	615.023
3025	9.61399	3.23329	0.0628959	1.86655e-06	-1.86428e-07	0.0107199	-0.000398281	-0.000685896	0	1983.53
3027	6.29521	14.28	0.0614593	2.64654e-06	-4.98988e-07	-0.0135477	-0.00038992	8.94517e-05	0	281.406
3028	2.05427	1.72242	0.0730635	2.63389e-08	1.1606e-08	0.00143062	-3.84203e-05	-6.26786e-05	0	875.908
3029	1.8153	6.62977	0.0607643	7.16551e-07	2.51455e-07	-0.00134391	-0.000152954	-0.000121985	0	223.795
3030	18.4808	8.17619	0.0731293	3.02428e-06	-5.50827e-06	-0.0153758	0.00175128	-0.00237257	0	2841.28
3035	20.7826	7.50122	0.0698415	2.19654e-07	-4.66713e-07	0.0130187	0.00145802	-0.00118365	0	3003.63
3036	26.7924	9.18661	0.057968	3.60039e-07	-7.6826e-06	-0.00382405	3.6879e-05	0.000440836	0	845.507
3038	18.1259	10.8727	0.0599919	6.40184e-06	-6.08619e-06	0.0296673	0.00199523	-0.00315659	0	3638.88
3039	4.72007	8.92833	0.0562554	3.28485e-07	-1.11028e-06	-0.0135188	-0.00061822	-0.000257331	0	1489.02
3040	2.27491	2.83793	0.0607019	4.63171e-08	-6.23034e-09	0.00138933	-9.58945e-05	-0.000125754	0	1009.98
3041	19.6883	9.2904	0.0651982	4.5173e-06	-3.36839e-06	0.0210878	0.00189413	-0.00191965	0	308.623
3050	14.9728	10.0343	0.0632713	4.99031e-06	-5.05345e-06	0.00440857	0.00140979	-0.0051097	0	3093.96
3051	7.91568	9.38193	0.0701557	1.48923e-06	-3.69844e-08	-0.0100789	-0.00108822	-0.00130881	0	1508.85
3055	10.3848	5.83898	0.0708135	-6.42493e-07	-6.47396e-07	-0.033744	-0.00073798	-0.00156192	0	1634.89
3057	12.5975	8.66434	0.0654543	9.91251e-07	-1.22841e-06	-0.0215864	-0.000416044	-0.0037035	0	2498.03
3059	1.70311	9.39032	0.0747659	1.45155e-06	6.01567e-08	-0.00516817	-0.000113589	8.92116e-05	0	1103.37
3064	22.1585	4.83677	0.0555716	1.26441e-07	-3.96418e-08	0.0162457	0.000791293	-0.000582994	0	2036.07
3065	12.9019	2.11521	0.0566699	1.19546e-06	-9.95333e-07	0.00332098	-9.25123e-05	-0.000432506	0	632.496
3066	17.7602	3.44386	0.0564604	7.77594e-08	-5.21106e-07	-0.0191922	0.000489996	-0.000836573	0	1387.83
3070	1.68954	4.8834	0.0659279	1.18001e-08	-8.16444e-08	0.00214686	-9.9943e-05	-0.00016469	0	924.457
3071	2.4248	2.15388	0.0690315	3.09971e-08	2.63212e-09	0.00161833	-8.19138e-05	-9.44202e-05	0	1295.74
3072	3.00883	1.00637	0.0612464	3.45637e-10	-2.05013e-09	0.00255232	5.84866e-07	-9.15577e-06	0	202.442
3073	1.08017	14.2925	0.0699138	1.33888e-07	-9.48453e-07	0.0025033	-6.01106e-06	0.000733878	0	108.078
3074	4.58508	5.35372	0.0653068	2.823e-06	-2.74048e-08	-0.00193542	-0.000469315	-0.000343073	0	314.102
3075	10.5673	12.3117	0.0556673	1.81991e-06	-2.91825e-07	-0.0312611	-0.00100467	-0.00393863	0	4160.21
3077	17.7006	3.18848	0.0721928	-1.41677e-07	-4.41061e-07	-0.00568771	0.000342955	-0.000765236	0	707.702
3078	10.5185	1.90664	0.0589042	1.77496e-06	-5.71515e-07	-0.00428176	-0.00014285	-0.000256936	0	3445.78
3079	18.5983	12.545	0.0591548	3.17162e-06	-5.97588e-06	0.0187726	0.00167909	-0.00265432	0	443.504
3082	26.204	6.90976	0.058752	1.08707e-07	-2.09478e-06	0.00727965	0.000192748	-8.50834e-06	0	1007.16
3084	12.6134	10.9631	0.073869	4.44393e-06	-3.24531e-06	0.0279533	-0.000181439	-0.00550655	0	3598.41
3085	15.2682	5.50339	0.0583086	1.93291e-06	-4.35377e-06	-0.00534751	0.000318971	-0.00194731	0	1369.05
3086	10.4837	14.6246	0.0570635	5.6122e-08	-4.73489e-08	-0.0694543	-0.000635571	-0.00335767	0	2083.51
3088	17.852	4.67718	0.0562998	1.65906e-06	-1.13679e-07	-0.00033613	0.000725016	-0.00137194	0	4376.41
3091	20.7976	1.57947	0.062792	2.49358e-06	2.87186e-07	-0.0054857	0.00014648	-0.000140378	0	1196.8
3096	3.00877	4.56728	0.0610521	2.9977e-07	2.224e-07	0.0129949	-0.000243186	-0.000203146	0	434.545
3098	1.54102	5.97356	0.0564076	1.99032e-07	5.24189e-08	0.00243995	-8.86186e-05	-0.000153576	0	1494.86
3108	13.4922	4.98329	0.0581297	5.43488e-07	-3.24139e-06	0.011705	-0.000144943	-0.00166919	0	2496.75
3110	13.21	14.9731	0.0749467	7.12441e-07	-4.08503e-06	-0.125722	-0.00121041	-0.0110808	0	15873.2
3112	18.0611	4.64862	0.0534668	1.01679e-06	-3.90648e-07	0.000380303	0.000695935	-0.0012675	0	2052.68
3113	12.7168	6.12831	0.0559667	2.26491e-06	-1.49201e-06	-0.00244299	-0.000196203	-0.00213785	0	1614.19
3114	12.784	3.19493	0.0659946	4.64527e-07	-3.05495e-06	-0.0134122	-0.000136375	-0.000787585	0	3517.93
3117	25.4131	9.01743	0.062464	5.08341e-07	-3.50464e-06	0.03235	0.000415873	0.000298968	0	1192.94
3124	25.1961	3.56359	0.0556405	-3.07091e-08	3.16724e-07	0.00396081	0.000256211	-0.000212719	0	876.112
3130	19.8912	5.71072	0.0736057	9.88897e-07	-8.94608e-07	-0.0123166	0.00108623	-0.00126431	0	1542.27
3131	3.96232	3.96256	0.0643298	6.34023e-07	6.78807e-07	0.00525404	-0.000303392	-0.000222669	0	1163.3
3133	15.7731	12.3488	0.0671208	2.96023e-06	-7.94268e-06	0.0261497	0.00191624	-0.00645322	0	7772.94
3134	15.1496	9.55207	0.0553579	2.30414e-06	-3.40677e-06	-0.0144486	0.00137101	-0.00458395	0	3323.2
3135	8.47274	5.96843	0.0682974	-2.06809e-07	-5.76822e-08	0.00328411	-0.000860989	-0.0010839	0	1103.93
3136	23.4053	6.34766	0.0723996	2.18072e-07	1.80174e-07	0.00760855	0.000847652	-0.000416698	0	799.499
3139	18.2574	10.8564	0.0725609	6.83076e-06	-6.03485e-06	0.0544598	0.00199387	-0.00302293	0	1285.87
3142	12.9364	11.0056	0.0707686	5.11855e-06	-2.98953e-06	-0.00471773	-2.42837e-05	-0.00572676	0	2410.42
3144	6.04668	11.9036	0.0512387	5.0334e-07	-8.93774e-09	-0.0220392	-0.000773036	-0.000281821	0	568.078
3145	10.075	9.75435	0.0503903	5.0106e-06	-1.50296e-06	-0.0366788	-0.00103554	-0.00273424	0	714.378
3147	21.331	6.98313	0.0680382	-6.16408e-08	-1.65755e-06	7.81437e-05	0.00130761	-0.000941758	0	2063.91
3152	13.9857	7.95861	0.0672696	5.18633e-07	2.0266e-08	-0.00870247	0.000263749	-0.00361846	0	1271.15
3157	20.0658	9.67211	0.0542418	5.374e-06	-3.92056e-06	-0.0112277	0.00182142	-0.00168415	0	3283.26
3158	2.96017	6.99214	0.065434	2.80068e-06	6.04751e-07	0.00150208	-0.000354274	-0.000191783	0	1252.02
3161	7.85689	12.6109	0.0525587	1.73644e-06	-1.29498e-07	-0.0209526	-0.000950781	-0.00110305	0	1830.71
3162	7.53069	7.98708	0.074475	2.18069e-06	-1.8322e-09	0.000290161	-0.00099097	-0.00106384	0	1407.92
3163	11.7577	4.27865	0.0502385	-6.24439e-08	-2.45963e-06	-0.0201256	-0.000416569	-0.00118959	0	2302.88
3165	6.96971	1.27745	0.0736609	2.32133e-07	2.14516e-07	-0.00100988	-6.75339e-05	-4.45877e-05	0	1163.39
3167	12.4548	12.7808	0.0705802	1.61649e-06	-2.17063e-06	-0.0608188	-0.000471957	-0.00689168	0	4573.37
3168	7.64572	4.83291	0.0664767	2.4662e-06	-7.44244e-07	-0.00345522	-0.000644869	-0.000726448	0	600.43
3169	11.7027	13.209	0.0568346	1.20771e-07	-1.34715e-06	-0.0766632	-0.000971892	-0.00591403	0	2578.51
3170	23.3788	5.2719	0.073335	-4.11146e-07	5.4825e-08	0.00205651	0.000689239	-0.000392876	0	360.87
3173	4.76853	3.22541	0.0647473	8.15582e-07	5.60635e-07	0.00019319	-0.00031417	-0.000205357	0	1260.94
3175	13.8977	15.5811	0.0511296	3.47139e-06	-5.94934e-06	-0.357542	-0.000683645	-0.0178276	0	18128.3
3176	1.67995	12.4617	0.0748098	7.42338e-07	-2.0678e-08	0.000220491	-8.8787e-05	0.000501504	0	538.148
3178	15.4474	10.7062	0.0564615	6.64991e-06	-8.34215e-06	-0.00122357	0.0019014	-0.00542146	0	3614.31
3181	12.7334	8.87744	0.0669422	1.37746e-06	-8.71514e-07	-0.0459202	-0.000267373	-0.00389469	0	1437.09
3182	16.3333	5.81673	0.0664294	8.84717e-07	-9.07519e-07	-0.0228734	0.000719905	-0.00203114	0	1257.49
3185	10.4596	1.79126	0.0707683	1.59034e-06	-3.59922e-07	-0.00367273	-0.000139832	-0.000228629	0	1660.84
3186	17.4746	4.80507	0.0592273	1.74906e-06	-2.02822e-07	-0.0098443	0.000751411	-0.00144576	0	1566.58
3187	1.15978	3.72512	0.0637969	-6.66506e-08	-5.57152e-08	0.000339821	-1.51101e-05	-0.000154137	0	1290.72
3190	14.3131	2.7736	0.0739007	5.76758e-07	-1.28863e-06	-0.0170865	-6.37192e-05	-0.000585945	0	2315.46
3191	3.20104	4.90069	0.0647713	6.51296e-07	3.96272e-07	0.0035735	-0.00028501	-0.000207473	0	570.171
3193	16.2544	14.2334	0.0564443	2.3704e-06	-9.75965e-06	0.127677	0.00114341	-0.00617031	0	2146.72
3195	1.08647	13.9128	0.0633375	3.23618e-07	-3.36079e-07	-0.00235941	-6.5865e-06	0.000694693	0	103.45
3198	1.81157	5.08272	0.0569976	2.81355e-08	-7.01631e-08	-0.0102701	-0.000100801	-0.000165588	0	798.203
3200	8.31022	5.67955	0.0537852	1.01273e-07	-2.65623e-07	-0.00976334	-0.000810264	-0.00106606	0	910.404
3201	19.8222	1.92346	0.058153	4.69259e-06	1.0632e-06	-0.00787274	0.000346445	-0.000250903	0	919.296
3202	16.4047	10.4579	0.0599108	7.63278e-06	-6.53637e-06	-0.0265762	0.00216732	-0.00465979	0	6046.55
3204	16.6979	11.4348	0.0569321	5.14803e-06	-7.44924e-06	0.0541099	0.00207576	-0.0046789	0	10495.2
3206	15.8662	14.1838	0.0699621	2.72888e-06	-9.75333e-06	0.090355	0.00112073	-0.00696104	0	4122.45
3209	3.88451	5.92662	0.058019	2.87166e-06	1.16311e-07	-0.00151748	-0.000422733	-0.000253984	0	842.988
3215	3.5085	3.89342	0.07227	2.28891e-07	4.02285e-07	-0.00327508	-0.000258397	-0.000189569	0	677.914
3217	18.6908	6.34356	0.0515913	2.01558e-07	-1.65489e-06	-0.00568631	0.0012603	-0.0017818	0	3224.73
3218	2.36463	12.6471	0.0622398	1.32937e-06	-2.57065e-07	-0.00110542	-0.0001757	0.000505643	0	448.777
3220	11.5306	7.33042	0.0719879	2.80801e-06	-2.33868e-06	-0.0228937	-0.000564314	-0.00258851	0	1312.29
3221	3.82812	1.93444	0.0633541	4.55292e-08	2.32284e-08	0.0063049	-0.000120253	-9.55644e-05	0	855.889
3225	4.69102	9.62096	0.0647385	-2.85775e-08	-4.89218e-07	0.00131667	-0.000631386	-0.000184569	0	905.995
3226	14.6309	6.38542	0.0597902	2.28867e-06	-3.15933e-06	0.0400494	0.000347244	-0.00241973	0	2490.26
3227	17.8789	12.0521	0.0616991	4.85751e-06	-7.72056e-06	-0.00146653	0.00188144	-0.00352895	0	4819.39
3229	12.7594	15.2187	0.0737187	1.02413e-06	-2.85122e-06	-0.175597	-0.00117186	-0.00898534	0	7059.6
3231	13.8489	14.0468	0.0732564	9.7781e-07	-5.89665e-06	-0.069956	0.000958003	-0.0108133	0	26100.1
3234	10.0847	2.04191	0.0552365	2.04591e-06	-3.25164e-07	-0.0162387	-0.000167894	-0.00030242	0	2246.95
3235	3.55541	4.10805	0.0531706	3.84135e-07	5.71258e-07	0.00393977	-0.000277212	-0.00020935	0	1105.97
3237	26.7967	6.0964	0.0670084	8.01026e-09	-1.38262e-06	0.00972809	4.99944e-05	-9.75288e-05	0	1484.67
3238	6.71517	10.9677	0.0669004	1.05955e-07	7.63178e-08	-0.0308468	-0.000918532	-0.000686919	0	408.253
3239	12.0039	9.11378	0.0711515	2.14999e-06	-4.40853e-06	0.0344547	-0.000519464	-0.00360608	0	441.166
3243	7.03314	15.9487	0.0515769	8.85061e-07	-1.00341e-07	-0.0245938	5.0353e-05	0.00011986	0	92.5044
3252	22.5216	5.18315	0.052437	3.37402e-07	-1.75563e-07	0.015756	0.000802295	-0.000577569	0	1617.71
3253	24.4367	2.41889	0.059406	9.45279e-07	1.30274e-06	-0.00767869	0.000218272	-0.000166296	0	1353.8
3254	4.06428	5.65751	0.0555112	2.84543e-06	9.23797e-08	0.000240848	-0.000438662	-0.000255934	0	650.628
3259	22.4621	4.15936	0.0595493	8.01882e-07	7.79304e-08	-0.00315706	0.00064481	-0.000436396	0	1056.35
3260	15.6305	10.7405	0.0657183	6.48582e-06	-8.01976e-06	-0.022728	0.00202076	-0.00533677	0	5626.83
3261	17.5622	8.46463	0.053464	2.03476e-06	-4.01744e-06	-0.0214673	0.00161223	-0.00294355	0	196.561
3264	1.37111	12.7786	0.0650775	3.83273e-07	-2.02837e-07	1.12948e-06	-4.62897e-05	0.000569687	0	711.318
3266	9.3349	13.0343	0.0632912	4.27664e-07	-9.20364e-07	-0.0563905	-0.00101567	-0.00236988	0	1276.29
3269	7.20071	3.69737	0.0682209	2.51792e-06	-5.63782e-07	-0.00144743	-0.000505572	-0.000491115	0	702.323
3270	17.8933	3.7404	0.062841	2.01288e-07	-8.08205e-07	-0.0117551	0.00068624	-0.00105163	0	2041.6
3272	25.1504	6.02544	0.0704268	5.5681e-07	-9.97397e-07	0.0167967	0.000436162	-0.000175547	0	992.137
3274	17.7542	9.32205	0.0702767	4.41475e-06	-4.73859e-06	-0.00894419	0.00204783	-0.00322115	0	1598.82
3275	17.5573	5.0697	0.0728111	1.90619e-06	-1.39058e-07	-0.0053244	0.000795663	-0.00152371	0	2508.96
3276	5.44391	2.29391	0.0612539	6.14861e-07	4.25525e-07	0.00417336	-0.000255494	-0.000176856	0	1173.24
3277	25.8875	8.66051	0.0664835	-1.00031e-07	-5.37148e-06	-0.000389563	0.00031515	0.000305244	0	1115.4
3278	6.60596	11.4379	0.0629261	8.41905e-08	-4.81547e-08	-0.00564516	-0.000902549	-0.000606207	0	1296.66
3279	26.9061	9.94405	0.0565539	2.16295e-07	-8.44339e-06	-0.000708307	2.07166e-05	0.000560306	0	657.112
3285	2.27	12.559	0.0671179	1.24287e-06	-2.08439e-07	-0.00174097	-0.000153531	0.000486948	0	486.585
3286	20.4268	4.78062	0.0504195	4.71423e-07	-3.49324e-07	0.00551361	0.000932208	-0.000879452	0	1756.88
3287	3.16354	13.4598	0.0630361	1.77033e-06	-4.32961e-07	0.00260328	-0.000185278	0.000546781	0	55.7213
3289	10.7554	3.63196	0.0611415	1.1284e-06	4.07413e-09	0.00125129	-0.000415668	-0.000840025	0	1942.06
3290	11.3039	7.97372	0.0618765	3.55414e-06	-2.28251e-06	-0.0114959	-0.000692528	-0.00275945	0	1207.29
3291	3.15472	11.233	0.0560811	-1.61115e-07	-6.20656e-07	-0.00286356	-0.000327951	0.000244191	0	178.981
3292	11.6565	7.33645	0.0541862	3.11806e-06	-2.42994e-06	0.00786589	-0.000567352	-0.00265292	0	3328.42
3293	20.1964	8.04639	0.0685124	7.19957e-08	-5.24134e-07	0.00661053	0.00165585	-0.00148196	0	770.194
3300	21.2044	7.16267	0.054034	-1.93546e-07	-8.93992e-07	0.0305528	0.00132575	-0.0010065	0	1473.74
3301	15.7295	6.21199	0.0687646	1.25098e-06	-2.44696e-06	-0.0240185	0.000624415	-0.00226852	0	2180.22
3305	19.7105	6.55102	0.0532526	-1.0349e-07	-1.29924e-06	-0.0160452	0.00141596	-0.00151681	0	1710.2
3306	19.6493	7.15963	0.0532871	-3.1199e-07	-9.30451e-07	0.0136511	0.00145897	-0.00155485	0	707.527
3307	12.0791	2.42663	0.0660133	8.18051e-07	-9.73013e-07	0.00871229	-0.00013826	-0.000417851	0	2352.21
3310	19.1148	2.09142	0.0576962	4.11083e-06	1.20088e-06	0.0108024	0.000339494	-0.000352818	0	1129.07
3311	14.96	1.99659	0.055028	2.14665e-06	-3.93249e-07	0.000966081	2.52381e-05	-0.000350211	0	3027.5
3313	9.35826	7.5655	0.0514451	1.16203e-06	-6.16643e-07	-0.00459922	-0.000934048	-0.00175541	0	515.36
3318	24.6536	8.21103	0.0585264	-1.6527e-07	-1.19123e-06	0.0182263	0.000664868	5.83685e-05	0	272.751
3323	17.6053	5.21069	0.0707411	1.73976e-06	-4.35187e-07	-0.0136046	0.00077411	-0.00164082	0	2732.72
3326	11.7905	11.3211	0.0535826	3.90007e-06	-3.97608e-06	-0.0222365	-0.000723797	-0.00492708	0	1273.02
3327	11.4927	4.85528	0.0719059	7.55293e-08	-2.77277e-06	-0.0148235	-0.000480088	-0.0014521	0	2660.23
3328	4.87912	12.8604	0.0725419	1.68764e-06	-4.68857e-07	-0.00856601	-0.000450627	0.000205018	0	419.467
3329	1.60622	9.61674	0.0716189	1.11889e-06	1.02111e-07	0.0141373	-8.26388e-05	0.000123362	0	457.426
3330	13.8481	14.1898	0.0698045	1.47134e-06	-5.90133e-06	-0.0602841	0.00112513	-0.0108125	1	20554.8
3331	14.0088	6.57911	0.0672284	5.29046e-06	-5.10159e-06	0.0324461	0.000116317	-0.0025122	0	3662.58
3332	1.77143	1.43027	0.0650462	2.76839e-08	8.44057e-11	0.000929332	-2.44537e-05	-4.39645e-05	0	618.594
3334	18.912	7.97862	0.0669122	2.21391e-06	-4.19023e-06	0.0479083	0.0016871	-0.00220052	0	2847.27
3336	1.75797	2.83734	0.0629907	1.59261e-08	-7.92606e-08	0.000704197	-6.26347e-05	-0.000116975	0	1146.73
3337	19.0807	10.8896	0.0644652	5.41639e-06	-7.20015e-06	0.0176057	0.00173717	-0.00234402	0	1463.55
3340	8.0327	8.67264	0.072213	2.02434e-06	-4.84996e-07	-0.00689951	-0.00107157	-0.00135256	0	700.408
3342	13.6518	13.3611	0.0593633	2.52866e-06	-3.54844e-06	-0.0157891	0.000584162	-0.0095153	0	5441.23
3344	1.70786	5.79269	0.0620182	1.78063e-07	2.41953e-08	0.00347213	-9.43465e-05	-0.000153469	0	615.66
3346	5.97346	15.8176	0.069747	1.8727e-06	-3.28231e-07	-0.00904425	-0.000106984	0.000440995	0	118.261
3352	20.4795	7.1138	0.0567604	3.57948e-07	-2.4693e-07	0.00369552	0.00137202	-0.00125923	0	1498.06
3355	12.9376	6.0318	0.0690706	2.17887e-06	-1.41554e-06	0.0107038	-0.000118071	-0.00215351	0	3647.21
3356	4.04741	15.0728	0.0708145	1.12925e-06	-1.16896e-06	-0.00472614	-0.000128442	0.000615539	0	272.601
3358	1.63768	12.9454	0.0526909	7.13094e-07	-1.6897e-07	-0.00230326	-6.52203e-05	0.000577435	0	378.429
3359	9.65431	14.9498	0.0554859	1.92647e-06	-8.40155e-10	-0.0481668	-0.000287863	-0.00205829	0	842.434
3364	3.80732	13.1698	0.0500384	1.11316e-06	-9.9772e-07	-0.00205687	-0.00030659	0.000444648	0	453.866
3371	25.851	1.71029	0.0549103	2.01619e-08	4.96174e-07	-0.000194641	5.47952e-05	-7.31517e-05	0	416.125
3372	22.1111	7.47133	0.0728244	7.17341e-08	-7.1425e-07	0.00786926	0.00121917	-0.00066702	0	1871.9
3377	20.4807	2.61047	0.0545558	1.18203e-06	1.67993e-06	-0.00683487	0.000445617	-0.000356396	0	2676.9
3380	11.2152	5.13755	0.0616241	1.35985e-07	-1.86653e-06	-0.0563852	-0.00051785	-0.00153328	0	1665.98
3384	26.9416	4.13554	0.07264	-2.58249e-08	-2.64584e-07	-0.00410845	7.69094e-06	-0.000150831	0	522.667
3390	12.9474	3.50653	0.0502051	-6.77813e-08	-2.95834e-06	0.00254001	-0.000133249	-0.000893609	0	2634.08
3391	1.36749	6.53362	0.0611443	2.29223e-07	-1.41615e-09	-0.0170716	-5.56026e-05	-0.000107702	0	636.69
3392	16.6648	13.3949	0.068448	3.15046e-06	-8.24691e-06	0.0607621	0.00162101	-0.00522	0	4708.73
3397	7.05894	5.79365	0.0568593	2.43641e-06	-4.34662e-07	-0.0032155	-0.000784829	-0.000743148	0	1708.84
3401	23.1608	9.28436	0.0719192	3.08001e-07	-1.13955e-07	0.0207866	0.00102367	-8.00984e-05	0	1574.59
3406	2.15103	8.21799	0.0548213	2.66646e-06	9.04224e-08	-0.0109214	-0.000211282	-4.30422e-05	0	619.819
3408	9.09705	7.28753	0.0588429	8.27301e-07	-5.52658e-07	-0.020881	-0.000944247	-0.00154772	0	2731.53
3410	9.50919	5.86453	0.0621857	-1.45321e-07	1.44496e-07	0.0031002	-0.000876536	-0.00134359	0	1291.55
3411	15.1784	15.111	0.0503076	1.5964e-06	-7.95038e-06	0.160615	0.000771926	-0.00826862	0	5751.57
3412	16.6562	6.75941	0.0596516	1.18463e-06	-8.32531e-07	0.0136365	0.0010705	-0.00249699	0	1991.12
3415	17.0939	11.5625	0.0634813	5.24944e-06	-7.37922e-06	0.0490328	0.00197477	-0.00432086	0	3070.93
3416	1.28894	13.9802	0.0544052	9.38608e-07	-2.13151e-07	-0.00543659	-2.28198e-05	0.000702942	0	285.086
3420	12.2488	3.64429	0.0520516	6.73392e-07	-2.87602e-06	-0.0136996	-0.000208609	-0.000888947	0	1894.81
3421	16.6898	9.54763	0.0534175	4.71079e-06	-3.62082e-06	0.0300191	0.00189034	-0.00385392	0	905.557
3423	26.9398	4.72451	0.0550982	-2.9576e-08	9.98738e-08	0.00270089	1.53319e-05	-0.000159075	0	970.052
3424	19.8668	7.10627	0.057582	-5.15798e-08	-6.6154e-07	-0.0138943	0.00147889	-0.00149742	0	1830.18
3428	2.03321	3.94763	0.0576655	-2.5545e-09	-1.65436e-07	0.00197496	-0.000114371	-0.000157604	0	728.09
3429	7.67944	10.3269	0.0549191	1.99082e-06	-9.84725e-10	-0.0210099	-0.00108439	-0.00123858	0	1218.67
3430	12.9317	3.801	0.0710275	-1.02561e-07	-3.21164e-06	-0.0127694	-0.00016574	-0.00102402	0	1049.59
3431	6.39284	3.82607	0.0594542	2.16987e-06	-9.61208e-09	-0.008	-0.000483984	-0.000409023	0	951.198
3432	14.1498	11.5327	0.056756	5.35355e-06	-7.63793e-06	0.0428507	0.000942333	-0.00679312	0	7001.51
3433	14.7959	13.0316	0.0709725	4.12506e-06	-9.53534e-06	0.0688491	0.0016396	-0.00817973	0	4360.89
3437	3.7072	4.87345	0.0698473	1.30441e-06	9.06801e-07	0.00603132	-0.000337084	-0.000210111	0	930.081
3438	19.8156	11.9419	0.0628261	5.15429e-06	-3.83405e-06	0.046358	0.00161829	-0.00174847	0	535.748
3439	6.21711	6.03291	0.0727516	2.86077e-06	-1.05413e-06	-0.0114601	-0.000717889	-0.000605225	0	794.993
3440	10.6815	2.2105	0.0538405	1.74477e-06	-6.45052e-07	0.00376925	-0.000161498	-0.00034114	0	1844.85
3444	15.8786	1.49097	0.0582642	3.31171e-06	-1.66456e-07	0.002158	3.19326e-05	-0.000166263	0	2048.67
3446	9.31704	2.12585	0.064895	1.89861e-06	8.86801e-08	0.00376247	-0.000219903	-0.00029694	0	1596.1
3448	17.6716	13.6806	0.0610919	2.00256e-06	-6.72069e-06	0.0446533	0.00128472	-0.00373063	0	795.632
3449	9.23419	11.9365	0.0504037	2.65828e-06	-3.42635e-07	-0.0762971	-0.00120734	-0.00229011	0	1809.7
3452	19.6645	12.1137	0.0612493	4.47645e-06	-3.87902e-06	0.050736	0.00147074	-0.00188213	3	1528.07
3458	2.84284	14.8771	0.0749872	1.55077e-06	7.17342e-07	-0.00632891	-8.99691e-05	0.000704892	0	180.494
3459	18.1296	9.75758	0.0533963	5.94726e-06	-6.30117e-06	0.0713981	0.00220514	-0.00309317	0	2673.45
3463	21.9086	7.28107	0.0669808	-1.48488e-08	-2.05553e-07	0.0186367	0.0012158	-0.000728644	0	528.576
3469	8.89112	8.82239	0.0567459	3.28432e-06	1.24982e-08	0.0109314	-0.00114721	-0.00179733	0	1448.63
3470	3.5255	2.44366	0.0690435	5.25672e-08	4.05304e-08	0.00767955	-0.000158482	-0.000133335	0	1180.65
3472	22.0003	2.16875	0.059975	2.02828e-06	8.14696e-07	-0.0054958	0.000337561	-0.000261781	0	826.482
3473	19.5714	3.02587	0.0672757	-5.19763e-09	7.26852e-07	-0.006577	0.000496291	-0.00055015	0	2147.25
3474	12.1172	9.56606	0.0545295	2.18102e-06	-6.09056e-08	0.0174153	-0.00064076	-0.00423149	0	1353.34
3476	22.469	9.03751	0.0612791	1.58615e-06	-6.20932e-07	0.0108322	0.00126226	-0.00039587	0	1167.56
3477	25.416	2.10287	0.0733415	2.67641e-07	4.82977e-07	-0.00281768	0.000115237	-0.000124809	0	803.202
3480	18.5302	2.97864	0.0703337	9.54322e-08	-3.72406e-07	-0.0100696	0.000481243	-0.000677932	0	2364.79
3481	24.725	6.17781	0.074433	1.00379e-06	-1.19273e-06	-0.002164	0.000562066	-0.000171781	0	1097.16
3483	13.026	4.05987	0.0611566	-5.30787e-07	-3.77607e-06	0.0103159	-0.000186631	-0.00108119	0	2583.94
3485	8.7614	15.927	0.0720969	1.17816e-07	-8.38531e-07	-0.0507472	0.000295706	-0.000909238	0	50.3287
3486	9.74284	5.27702	0.0682911	1.48192e-06	2.32335e-07	-0.00739326	-0.000747956	-0.00120186	0	2399.68
3487	4.78138	7.36276	0.0630253	2.63845e-06	-6.67992e-07	-0.00496492	-0.000618803	-0.000335076	0	412.929
3494	25.9068	5.78856	0.0709542	3.85016e-07	-9.54207e-07	-0.00146719	0.000234086	-0.000148347	0	1310.02
3495	4.15958	15.7473	0.059686	1.61008e-06	-1.16709e-06	-0.00525453	-6.74801e-05	0.000668188	0	82.8846
3496	19.0088	5.1608	0.0739201	4.48519e-07	-1.39208e-06	0.00228222	0.000996157	-0.00128827	0	2465.03
3498	24.891	3.82224	0.0719344	-2.07979e-08	4.67678e-07	-0.00561998	0.000294415	-0.000234106	0	715.445
3507	12.1686	8.15529	0.0611321	2.97368e-06	-5.08317e-06	-0.0223055	-0.000467212	-0.00309352	0	1129.5
3510	15.6022	8.96579	0.051651	7.3548e-07	-2.94369e-06	0.0319354	0.00117676	-0.00421735	0	4457.1
3511	15.9243	12.2291	0.0714373	2.53743e-06	-8.03811e-06	0.0803338	0.00194513	-0.00612898	0	3825.17
3512	2.48008	12.6053	0.0605588	1.29336e-06	-3.3979e-07	-0.00495537	-0.000188381	0.000486746	0	631.708
3513	7.91773	5.542	0.0553721	1.25529e-06	-2.56107e-07	0.0165958	-0.000798375	-0.00093395	0	2848.58
3514	4.87231	8.60661	0.0739106	7.04778e-07	-1.08229e-06	-0.00811739	-0.000643852	-0.000305894	0	260.677
3516	26.2178	5.59492	0.0628632	1.09756e-07	-5.9101e-07	0.00509397	0.000169729	-0.000140771	0	1157.19
3518	1.49736	5.74762	0.0674583	1.08791e-07	-8.81505e-09	0.000123214	-7.08531e-05	-0.000143715	0	733.036
3519	17.3469	10.7691	0.0736292	6.36291e-06	-6.97709e-06	0.0426665	0.0021721	-0.00397376	0	5476.65
3522	26.7926	8.13808	0.0587283	1.37534e-07	-5.95311e-06	-0.00119946	6.75069e-05	0.000228716	0	2216.82
3523	12.8743	2.46436	0.0713311	6.98158e-07	-2.33723e-06	0.00563189	-9.59603e-05	-0.000497278	0	3362.92
3524	10.6379	11.4943	0.064081	3.89219e-06	-1.72076e-06	-0.0364859	-0.000960934	-0.00378874	0	2020.33
3526	20.4357	2.19925	0.0703145	3.88812e-06	6.26433e-07	-0.00529084	0.000331182	-0.000242656	0	916.875
3527	12.3289	15.2329	0.0539732	1.38471e-06	-1.77512e-06	-0.126373	-0.000763533	-0.00734495	0	1340.05
3530	26.7276	5.75809	0.0644948	-3.42452e-08	-9.02291e-07	-0.0112171	6.93996e-05	-0.000129294	0	656.047
3533	13.6567	6.92097	0.0610527	7.14612e-06	-5.31435e-06	-0.0061039	-3.58243e-05	-0.00269404	0	1512.56
3534	15.61	10.3995	0.0531381	5.17421e-06	-7.6713e-06	-0.08531	0.00175385	-0.0051399	0	5025.91
3535	14.7087	8.50405	0.0609542	6.68014e-08	-2.30591e-06	0.00161828	0.000686161	-0.00405661	0	654.8
3539	2.98815	8.96192	0.0614539	1.04776e-06	-8.15544e-07	0.00757925	-0.000349516	-4.11487e-05	0	653.516
3542	18.7504	8.96607	0.0563896	4.62834e-06	-5.77794e-06	-0.0200705	0.00189257	-0.00249314	0	3438.66
3543	16.4922	4.96598	0.0642734	1.43259e-06	-3.25685e-06	0.0049816	0.000619046	-0.00154457	0	227.709
3545	16.8536	1.30726	0.0732805	2.10579e-06	2.01861e-07	-0.0186261	7.34341e-05	-0.000131559	0	2220.63
3546	18.4167	6.82241	0.0572124	2.04921e-07	-1.76932e-06	0.00273306	0.00131007	-0.00198752	0	1246.28
3547	4.69298	12.9948	0.058401	1.51641e-06	-7.75956e-07	-0.0129825	-0.000411366	0.000255695	0	140.851
3549	8.44011	15.7139	0.0739575	2.60845e-08	-2.93727e-07	-0.0397193	0.000110478	-0.000725581	0	491.209
3551	9.02556	8.14566	0.0657474	2.12942e-06	3.28398e-08	-0.000889099	-0.00104431	-0.00172144	0	2014.07
3555	19.2123	3.56836	0.071284	3.57102e-08	-1.60296e-07	-0.0240324	0.000676258	-0.000805012	0	1485.59
3558	10.0212	2.69489	0.0509721	1.94181e-06	-2.30786e-07	0.0177065	-0.00033456	-0.000518338	0	2763.06
3559	3.14519	9.63165	0.0617943	-1.2045e-07	-1.23435e-06	0.00068224	-0.000397508	4.35235e-05	0	310.481
3560	13.6238	5.29685	0.0515841	1.16908e-06	-3.4221e-06	-0.00382255	-1.70278e-05	-0.00180682	0	535.401
3561	5.61172	2.7238	0.0748918	7.75812e-07	5.81137e-07	-0.00345716	-0.000326302	-0.000219632	0	1435.76
3562	23.2197	7.2705	0.0568266	-2.19785e-08	6.22635e-07	0.0242691	0.000975346	-0.000335236	0	888.504
3563	13.8354	11.6983	0.061015	5.38528e-06	-7.20962e-06	0.0859431	0.000823904	-0.00693166	0	2184.4
3564	17.8405	7.12901	0.0722236	5.87255e-07	-1.80733e-06	-0.0159397	0.00137283	-0.00231268	0	908.135
3565	16.5909	10.334	0.0728814	7.46011e-06	-5.49768e-06	0.0434898	0.00210177	-0.00447108	0	854.926
3566	12.4872	2.47153	0.0717031	6.16534e-07	-1.70058e-06	-0.0252453	-0.000113883	-0.000423472	0	796.84
3571	15.6361	7.51718	0.0689538	3.2787e-07	-1.21814e-06	-0.00594002	0.000911592	-0.00317831	0	4257.29
3572	16.3506	7.03091	0.0737238	1.51728e-06	-1.05441e-06	-0.0138985	0.00102237	-0.00271442	0	1382.16
3575	7.89253	10.8078	0.0606285	2.22689e-06	-2.58182e-07	0.00821167	-0.00109361	-0.00137546	0	683.497
3576	10.7798	3.26352	0.0739082	1.50293e-06	5.09056e-10	0.00635349	-0.000382104	-0.000760987	0	1170.98
3577	10.4044	13.1563	0.0513988	5.14239e-07	-3.87866e-07	-0.000445774	-0.00103068	-0.00372955	0	1601.94
3579	3.04854	9.13488	0.0535076	3.51572e-07	-6.41253e-07	-0.00303041	-0.000357822	-3.46101e-05	0	1047.89
3581	17.4966	5.91825	0.0709003	1.4537e-07	-1.60206e-07	-0.00560577	0.000985244	-0.0019048	0	2090.27
3583	15.4592	11.4124	0.0604593	4.23043e-06	-8.42968e-06	0.0793395	0.00213321	-0.00610918	0	2497.38
3585	23.6747	9.0089	0.0531542	-3.55515e-08	-3.29289e-07	0.00970653	0.00089364	-5.3569e-05	0	1455.78
3588	14.449	6.7484	0.0668947	3.05419e-06	-1.77628e-06	0.00674337	0.000284892	-0.00276477	0	3216.32
3589	13.9735	5.51794	0.07401	1.43862e-06	-4.17474e-06	-0.0180296	2.97464e-05	-0.00199226	0	1645.59
3590	4.47912	12.5692	0.0601433	1.35449e-06	-4.10593e-07	-0.00682765	-0.000442111	0.000225459	0	339.968
3592	15.1472	8.35921	0.0626772	2.78895e-07	-2.5528e-06	0.013901	0.000814439	-0.00384239	0	3302.17
3594	4.24244	5.3794	0.0710873	2.66653e-06	3.49979e-07	-0.0108621	-0.00044052	-0.000281194	0	1210.35
3596	17.7765	11.7459	0.057459	5.29875e-06	-7.51157e-06	0.0549725	0.00180174	-0.00368779	0	421.119
3598	16.2604	3.11899	0.0704682	6.98733e-07	-1.68251e-06	-0.0104867	0.000265373	-0.000770122	0	3290.57
3599	13.0798	4.82818	0.0661668	1.06029e-07	-4.59893e-06	0.0212209	-0.000252035	-0.00150158	0	2119.5
3602	10.0338	1.60305	0.0678983	1.24093e-06	9.7226e-08	0.0135995	-0.000110242	-0.000113582	0	1848.53
3606	17.6319	4.23613	0.0597999	9.13734e-07	-8.40481e-07	-0.00232128	0.000663824	-0.00125936	0	2198.02
3609	9.75591	7.52979	0.0699063	9.85513e-07	-1.52408e-06	-0.0088773	-0.000927575	-0.00192261	0	1196.19
3610	17.0477	4.00481	0.0618452	1.16956e-06	-1.2795e-06	0.00233126	0.000557943	-0.00120926	0	2645.85
3612	12.2204	10.2594	0.0702562	2.80634e-06	-1.92921e-06	-0.00462692	-0.000494304	-0.00462712	0	1796.5
3614	11.0769	8.79373	0.0632002	4.85028e-06	-1.87857e-06	-0.0213892	-0.00084217	-0.00306772	0	3183.29
3615	7.2131	2.19391	0.0512376	8.06773e-07	9.65546e-08	0.017718	-0.000269863	-0.00020461	0	373.82
3616	1.40403	15.7946	0.07214	-4.40007e-07	-7.30201e-07	0.00109188	1.04123e-06	0.000863723	0	125.866
3617	16.471	2.4139	0.0602309	3.17352e-07	-1.82317e-07	-0.0219644	0.000187629	-0.00048721	0	1911.54
3618	16.4272	1.67202	0.0574336	3.0786e-06	-1.10048e-08	0.00980528	6.3333e-05	-0.000226872	0	2089.83
3620	18.7191	12.7069	0.0634248	2.30514e-06	-4.83963e-06	0.0288917	0.00170631	-0.00252646	0	757.524
3622	15.7694	13.2633	0.0747328	4.20918e-06	-8.52639e-06	0.0555934	0.0018701	-0.00705525	0	1410.72
3624	12.4914	13.8118	0.0626379	1.0353e-06	-3.49883e-06	-0.14633	-8.75982e-05	-0.00800331	0	1944.73
3626	13.9878	2.30941	0.0588805	1.3013e-06	-2.09067e-06	0.00310795	-7.71604e-06	-0.000489908	0	2007.44
3630	17.3074	10.091	0.071603	6.73835e-06	-4.79611e-06	0.032238	0.0021313	-0.00373681	0	3393.07
3633	13.4059	13.6338	0.0667301	1.87852e-06	-2.72805e-06	0.0571354	0.000494685	-0.00958649	0	10741.7
3636	21.027	8.85365	0.0537087	1.10572e-06	-9.09623e-07	0.00906071	0.00166817	-0.00104013	0	2337.71
3642	15.2167	11.9654	0.0523084	3.10057e-06	-9.71571e-06	-0.0208088	0.00191026	-0.00697366	0	5564.03
3643	11.7381	1.76712	0.0740613	1.71732e-06	-1.99581e-07	-0.0118848	-0.000101593	-0.000267061	0	1274.76
3648	8.87192	13.1291	0.0735373	1.3659e-06	-4.59239e-07	-0.0294842	-0.000890204	-0.001868	0	121.145
3649	6.23358	3.80751	0.0581113	2.16836e-06	7.02447e-08	-0.000978044	-0.000463979	-0.000377982	0	1411.48
3652	14.8127	1.20456	0.0548154	6.27498e-07	7.63378e-08	0.015358	-1.63577e-05	-7.65544e-05	0	2700.62
3654	12.404	12.2132	0.0746019	3.20481e-06	-1.47787e-06	-0.0388158	-0.000283826	-0.00614241	0	2391.92
3655	5.86969	3.03676	0.05179	9.55112e-07	5.13057e-07	0.0043722	-0.000387714	-0.00026039	0	915.589
3656	2.73668	2.67988	0.0721166	4.15359e-08	1.65524e-08	-0.00267382	-0.000135147	-0.000126331	0	1095.36
3658	20.2739	4.63793	0.0635793	2.72961e-07	-1.31501e-07	-0.00359702	0.000916299	-0.000878408	0	1294.17
3659	2.53295	13.4965	0.0566645	2.28797e-06	-2.41016e-07	0.00115057	-0.000149758	0.000599426	0	281.69
3660	5.61038	1.59796	0.068492	6.48466e-08	1.05448e-07	0.00805347	-0.000136205	-8.17592e-05	0	1008.31
3666	6.12863	6.65287	0.0701219	1.9349e-06	-2.54562e-07	-0.000266413	-0.000782892	-0.000605154	0	639.09
3671	2.54419	12.8443	0.0523514	1.44816e-06	-3.11715e-07	-0.0055013	-0.000173443	0.000514167	0	212.6
3675	14.5926	9.96787	0.0745239	2.74357e-06	-5.5521e-06	-0.0374713	0.00108848	-0.00526164	0	5420.18
3677	1.1065	3.00956	0.0531488	-6.07267e-09	-2.1165e-07	0.00199234	-2.01776e-05	-0.00012048	0	1353.34
3679	10.7853	4.70012	0.0676954	8.15616e-07	-4.18014e-07	-0.00585948	-0.000541826	-0.00115368	0	1847.05
3680	5.7356	11.5118	0.0593786	2.5987e-07	-4.26455e-07	-0.0167852	-0.000770059	-0.000242564	0	1167.82
3685	6.40834	9.30141	0.074742	8.87131e-07	-7.63604e-07	-0.0217697	-0.000939261	-0.000705506	0	904.119
3695	12.7143	10.7233	0.0592007	4.64912e-06	-1.78541e-06	0.0128796	-0.000148929	-0.00532028	0	3212.83
3697	15.6466	15.3668	0.0648562	7.68551e-07	-7.78582e-06	0.0271554	0.000356975	-0.00653061	0	1740.06
3700	8.85606	15.2099	0.0618909	1.60605e-06	-5.53658e-07	-0.0451626	-0.000143593	-0.00121048	0	258.128
3701	17.8251	5.69772	0.0692606	1.92488e-07	-2.94754e-07	0.00552177	0.000979573	-0.00176945	0	884.76
3702	7.73834	15.2693	0.0558753	1.29878e-06	-9.8295e-07	-0.0273125	-0.000153016	-0.000371673	0	213.38
3703	10.7589	8.63384	0.0596569	4.25509e-06	-1.38677e-06	-0.0315526	-0.000855398	-0.00282678	0	2140.78
3704	21.9192	9.62526	0.0603127	1.73049e-06	-1.03358e-06	-0.00123027	0.00136972	-0.000502774	0	1481.26
3705	4.17772	1.73039	0.0587546	5.0161e-08	2.51611e-08	0.00701273	-0.000113809	-8.31449e-05	0	1222.28
3711	6.57119	8.19713	0.0679347	2.62735e-06	-1.02337e-06	0.00759466	-0.000886344	-0.000774875	0	1310.6
3712	8.89599	15.0938	0.0609854	1.84131e-06	-4.10291e-07	-0.0350564	-0.000194907	-0.00128332	0	696.044
3717	7.34097	8.71135	0.0719116	1.4875e-06	-3.92313e-07	-0.0062761	-0.00100897	-0.00101635	0	436.775
3718	10.9951	3.50965	0.0530154	1.49521e-06	-1.60486e-08	-0.0131869	-0.000417079	-0.00079326	0	1651.45
3721	17.8499	10.5266	0.0604893	6.65594e-06	-5.90364e-06	0.00555197	0.00210871	-0.00345434	0	2697
3726	11.244	4.11066	0.0500133	3.30407e-07	-8.12982e-07	0.0112965	-0.000437464	-0.00101946	0	2518.11
3730	9.39526	2.23394	0.0554987	2.14652e-06	-2.43909e-08	0.000245309	-0.000271902	-0.00034401	0	1014.93
3733	7.90419	15.8282	0.0519634	1.37245e-07	-6.03738e-07	-0.0342659	0.00010177	-0.000348878	0	136.072
3734	25.5386	9.06135	0.0706164	6.42379e-07	-4.12324e-06	0.0105438	0.000379931	0.000339006	0	1593.03
3736	20.3483	9.22661	0.0532958	3.0445e-06	-2.07784e-06	0.0322098	0.00173105	-0.00142263	0	1763.28
3739	11.0733	12.4271	0.0561029	2.37363e-06	-1.23421e-06	-0.0741535	-0.000753496	-0.00451264	0	6.38575
3743	3.12508	6.80244	0.0623457	2.84605e-06	3.04354e-07	0.00340029	-0.000362155	-0.000196963	0	1071.3
3746	13.2718	12.656	0.0667517	3.23138e-06	-2.55817e-06	-0.118683	0.000520848	-0.00805147	0	6953.5
3750	13.9082	1.02702	0.0550296	8.97091e-08	-1.01457e-08	-0.00099054	-9.93e-06	-3.001e-05	0	1421.29
3752	19.9208	7.0018	0.0601039	-1.04681e-07	-8.92229e-07	-0.0134372	0.00144785	-0.00148248	0	2426.12
3756	15.4444	10.0683	0.0620836	3.59857e-06	-7.2019e-06	-0.00928319	0.00143714	-0.00482754	0	2886.14
3757	25.0221	8.55811	0.0666723	3.92618e-08	-1.82708e-06	-0.00141493	0.000530145	0.000207141	0	659.555
3758	5.56778	12.5298	0.0630884	4.85819e-07	4.03737e-08	-0.0155209	-0.000615337	-2.27878e-05	0	201.481
3759	8.7855	5.16527	0.074135	1.20596e-06	-3.93526e-07	-0.00519468	-0.000738611	-0.00103128	0	2024.35
3760	6.45439	11.2297	0.0601889	1.18675e-07	-9.44403e-08	-0.0106127	-0.000894078	-0.000571049	0	1136.35
3762	20.2683	7.11875	0.0635572	2.27048e-07	-1.98544e-07	0.00537331	0.001402	-0.00136668	0	573.67
3763	9.56197	7.18126	0.0575201	6.57433e-07	-1.10433e-06	-0.0133534	-0.000952348	-0.00182673	0	661.833
3765	2.69481	7.04633	0.0739679	2.27865e-06	5.78722e-07	-0.0125151	-0.000270582	-0.000150186	0	980.233
3771	22.5084	6.84396	0.0531057	2.84114e-07	-2.5758e-07	0.0127486	0.00108167	-0.000561401	0	2859.23
3774	24.2971	4.07525	0.0716501	-8.08569e-08	2.24542e-07	-0.00706582	0.000411064	-0.000268819	0	1376.49
3775	21.1513	4.89834	0.0666553	-2.67896e-08	-1.7408e-07	-0.00893942	0.000897669	-0.000763877	0	1857.51
3778	1.85629	9.84785	0.0666303	1.57623e-06	-2.51767e-08	0.000857024	-0.000127577	0.000137606	0	282.2
3783	23.9343	4.23898	0.0715735	-4.46182e-08	4.23903e-08	0.00296102	0.000457265	-0.000298447	0	905.489
3785	8.20104	14.8452	0.0560957	1.66839e-06	-2.78398e-07	-0.02148	-0.00030175	-0.000793508	0	78.4097
3786	13.9183	12.4337	0.0648627	3.63059e-06	-5.93771e-06	0.000371566	0.0010927	-0.00801476	0	2557.78
3792	14.0446	14.9308	0.0743138	3.79795e-06	-6.52536e-06	-0.0128543	0.000470194	-0.0124241	0	20181.2
3795	12.3684	2.51727	0.055753	7.25488e-07	-1.7361e-06	-0.00421174	-0.000131617	-0.000490059	0	4072.56
3797	6.1884	3.34336	0.0710468	1.38069e-06	2.77311e-07	0.00344936	-0.000417622	-0.000320969	0	1421.79
3798	5.51434	11.5956	0.0592673	2.62975e-07	-5.19502e-07	-0.0233722	-0.000713647	-0.000147154	0	387.825
3800	23.017	6.24759	0.0681058	2.6293e-07	3.03272e-07	-0.00157674	0.000913542	-0.000459128	0	1906.64
3803	11.1199	7.78371	0.0695706	2.86484e-06	-2.0801e-06	-0.0228423	-0.000738495	-0.00259164	0	4231.61
3804	12.6119	4.16612	0.0638389	1.75692e-07	-3.31776e-06	0.00637725	-0.000260957	-0.00116642	0	3359.1
3805	23.4643	7.57741	0.0554453	3.28039e-08	1.39014e-07	0.00888101	0.000961768	-0.00030927	0	900.079
3806	17.6789	10.6716	0.0607886	6.85804e-06	-6.30331e-06	0.0405671	0.00213171	-0.00357645	0	5177.4
3811	18.2445	4.80469	0.0745197	9.85769e-07	-3.95609e-07	-0.009662	0.000781436	-0.00134788	0	708.708
3813	20.1842	2.10123	0.0671732	4.32318e-06	8.18218e-07	-0.00996733	0.000321011	-0.000258684	0	2855.56
3814	16.1	5.76126	0.050112	4.05322e-07	-1.39541e-06	-0.00622485	0.000578642	-0.00204495	0	1842.52
3819	6.00682	8.54081	0.055619	8.27769e-07	-5.75832e-07	-0.00583471	-0.000847136	-0.000608194	0	1691.33
3823	18.1289	8.33019	0.064284	3.00379e-06	-5.3875e-06	0.0185309	0.0017152	-0.00279683	0	1127.74
3826	26.6219	6.69995	0.0615483	-4.57781e-08	-2.1738e-06	-0.00207037	0.00011772	-1.30323e-05	0	1119.01
3827	1.1799	13.9849	0.0547951	6.99342e-07	-3.1257e-07	0.0060037	-1.91391e-05	0.000705017	0	266.789
3829	16.4551	15.0119	0.0697327	2.13285e-06	-8.43024e-06	0.0788639	6.48997e-05	-0.00562733	0	468.995
3836	11.3668	3.41788	0.0615703	1.36318e-06	-7.75426e-07	0.00727851	-0.000359787	-0.00083236	0	757.036
3839	9.93792	12.3338	0.0725687	1.168e-06	-3.15563e-07	-0.0104822	-0.00109982	-0.00306976	0	1319.88
3841	16.1018	4.90153	0.0543975	1.6165e-06	-3.90494e-06	-0.0184687	0.000560553	-0.00159103	0	2998.86
3843	17.1653	7.35994	0.0583703	1.69295e-06	-1.95435e-06	0.00571703	0.00131208	-0.00255605	0	2212.71
3846	2.41342	14.465	0.0549221	2.17146e-06	4.23814e-07	-0.00667029	-8.37857e-05	0.000700366	0	75.4447
3848	10.5383	3.40641	0.0707416	1.52851e-06	3.59307e-08	-0.00132191	-0.000415131	-0.000719707	0	1877.17
3850	22.3875	3.82489	0.0688243	-6.44919e-07	7.03431e-07	-0.0112503	0.000593541	-0.000428098	0	1533.62
3851	17.966	11.667	0.0630064	5.25789e-06	-7.08989e-06	0.0600004	0.0018781	-0.00349096	3	8016.2
3852	9.33834	6.40362	0.0584003	-2.66989e-07	-1.05543e-07	0.0108115	-0.000904477	-0.00138464	0	214.053
3853	9.86171	8.31872	0.0617272	2.83835e-06	-1.49984e-06	0.00635323	-0.00101048	-0.00228415	0	2096.42
3855	23.0009	7.24034	0.0580163	5.15448e-08	8.14159e-07	0.00185187	0.00105631	-0.000442742	0	2132.74
3856	1.91525	1.1053	0.073815	3.09078e-08	7.40472e-09	0.00428727	-1.22682e-05	-1.64747e-05	0	356.005
3859	20.357	9.33477	0.0553028	2.67687e-06	-2.2166e-06	0.0246216	0.00175721	-0.00143534	0	3713.16
3862	26.8793	3.69201	0.0615808	-7.21896e-08	-7.37799e-07	-0.000945252	3.48435e-05	-0.000141099	0	642.435
3863	18.0838	1.08718	0.0705584	7.31261e-07	-1.48283e-08	-0.0107183	5.2217e-05	-4.06667e-05	0	727.202
3864	4.38791	3.18698	0.0695522	4.79385e-07	3.87544e-07	-0.00118536	-0.000279945	-0.000188158	0	992.132
3865	2.69652	5.98877	0.0698256	1.08822e-06	5.64444e-07	0.00299106	-0.000234706	-0.000192938	0	1080.1
3869	5.83647	11.982	0.0567482	3.22184e-07	-1.63849e-07	-0.0281093	-0.000717745	-0.000195156	0	467.497
3876	6.14283	8.47369	0.0749112	1.32981e-06	-9.66815e-07	0.000225615	-0.000868132	-0.000635682	0	348.387
3878	16.5135	3.74861	0.0514407	1.15129e-06	-2.06748e-06	-0.0440556	0.00042591	-0.000962368	0	1296.67
3881	6.74863	12.0921	0.0558099	3.39113e-07	3.66321e-08	-0.0253455	-0.000827637	-0.000567737	0	929.988
3882	21.3103	2.57092	0.0708149	1.47002e-06	1.81188e-06	-0.00283166	0.000420857	-0.00037868	0	1991.75
3883	12.8921	13.112	0.0739474	3.68927e-06	-1.62462e-06	-0.0775747	-0.000247572	-0.00842924	0	6332.04
3884	13.6176	5.76788	0.0662946	1.85404e-06	-2.9187e-06	-0.00485534	-3.19354e-05	-0.00210638	0	1140.5
3885	4.51554	11.9046	0.0595048	5.86446e-07	-1.72352e-07	-0.00774938	-0.000512371	0.000101786	0	991.975
3886	1.15128	6.93864	0.0651427	1.12009e-07	2.08444e-08	4.49122e-05	-3.33381e-05	-9.87518e-05	0	387.21
3900	17.0398	3.03685	0.0612458	8.22494e-08	-5.97366e-07	-0.00747117	0.000333717	-0.000783582	0	3195.76
3903	13.4167	8.60266	0.0743312	2.01552e-06	-1.30716e-06	-0.0249404	1.08897e-05	-0.00371362	0	1632.82
3904	12.3222	12.8188	0.0675058	1.32204e-06	-2.1361e-06	-0.0398128	-0.000483066	-0.00674349	0	2457.62
3905	13.9407	11.6128	0.0746858	5.63083e-06	-7.45832e-06	-0.0531521	0.000874971	-0.00681848	0	5661.05
3906	12.8438	9.36136	0.0592569	1.81564e-06	-1.11947e-06	0.00553156	-8.93303e-05	-0.00427857	0	479.145
3909	5.67172	12.4514	0.0671649	3.17894e-07	-2.72956e-08	-0.00720625	-0.00062991	-4.56375e-05	0	936.778
3912	16.432	7.68021	0.0570961	6.82955e-07	-2.65709e-06	-0.00129849	0.00117697	-0.0030426	0	1795.96
3913	25.4631	3.80207	0.062432	-3.74898e-09	2.26063e-07	0.0118744	0.000229805	-0.000216685	0	888.44
3914	11.2493	14.6233	0.0733503	1.094e-06	-4.39168e-07	-0.0742473	-0.000734361	-0.00481898	0	2472.07
3918	12.7731	15.6957	0.0636365	9.20466e-07	-2.03123e-06	-0.143734	-0.000545912	-0.00839875	0	8661.78
3919	16.2875	3.64726	0.0502387	1.14599e-06	-2.69099e-06	0.012115	0.000388398	-0.000953895	0	920.881
3921	5.2953	3.11096	0.0633075	9.04929e-07	7.77419e-07	0.000574897	-0.00035233	-0.000234578	0	1647.9
3922	8.37066	11.7964	0.0587764	2.78625e-06	-5.12901e-07	-0.0175551	-0.00111149	-0.0016212	0	1382.81
3927	3.45277	6.87827	0.0697388	3.16277e-06	-1.95114e-07	-0.00183068	-0.000426018	-0.000210906	0	587.956
3928	5.39399	3.17847	0.056328	9.94974e-07	7.23674e-07	0.00346581	-0.000368056	-0.000241372	0	1815.57
3934	22.7684	6.64148	0.056191	7.20895e-07	9.49297e-08	0.00351475	0.000976612	-0.000501794	0	947.063
3937	1.9102	13.8989	0.0676083	1.66877e-06	9.53213e-08	-0.00922594	-9.41695e-05	0.000655526	0	185.547
3940	16.0863	4.55711	0.0645726	1.02039e-06	-4.04224e-06	-0.0270057	0.000403944	-0.00141766	0	2729.17
3941	26.6066	2.46641	0.0550538	-4.64359e-07	-2.42414e-07	-0.00507939	3.02518e-05	-0.00012016	0	1045.56
3944	12.711	4.09328	0.0591406	-3.10129e-08	-3.31137e-06	0.0057913	-0.000226432	-0.0011291	0	134.567
3946	6.93213	6.73681	0.0695431	1.23106e-06	3.84994e-08	-0.00874405	-0.000869906	-0.000787543	0	1206.48
3947	8.25572	10.133	0.0733352	1.96012e-06	1.13382e-07	0.0037496	-0.00111385	-0.00158638	0	3119.77
3948	15.5864	8.18665	0.0683211	5.26295e-07	-2.12078e-06	-0.0268224	0.00105712	-0.00364022	0	3813.12
3949	17.6107	11.1165	0.0509874	6.24204e-06	-8.03982e-06	0.0122717	0.00212829	-0.00382879	0	588.795
3951	6.27991	6.96619	0.0655391	1.71441e-06	1.36206e-08	0.00285228	-0.00079773	-0.000630152	0	1683.94
3954	14.4304	12.2537	0.0623986	4.17361e-06	-8.76842e-06	-0.0896879	0.00167851	-0.00774089	0	8296.5
3955	10.8301	9.40274	0.0671943	5.31509e-06	-1.75742e-06	-0.0184135	-0.000919419	-0.00312818	0	2105.11
3959	20.8364	2.17235	0.0636947	3.71306e-06	1.16346e-06	-0.00929148	0.000358226	-0.000270116	0	808.761
3961	10.129	3.81321	0.0601669	7.75807e-07	-6.19206e-08	0.00766021	-0.000484286	-0.000795647	0	1605.18
3964	16.3927	4.40211	0.0693892	1.17288e-06	-2.93394e-06	0.0191553	0.000479916	-0.00126205	0	1763.53
3965	24.007	7.30861	0.0541737	-3.92251e-07	-6.8105e-07	-0.00170431	0.000813923	-0.000188454	0	811.307
3968	12.7529	13.0857	0.0678998	2.29688e-06	-1.4301e-06	-0.0478129	-0.000313389	-0.0079768	0	2921.01
3969	20.9836	7.95442	0.0679346	-1.03096e-09	-3.30517e-07	-0.0062228	0.00152329	-0.00110173	0	596.995
3971	22.8861	5.94516	0.0694973	2.69154e-07	3.12364e-07	-0.0104018	0.000888684	-0.000480627	0	1880.24
3972	15.7125	4.47539	0.0692248	1.22742e-06	-4.12789e-06	0.00352454	0.000379556	-0.00144669	0	2060.98
3973	9.80114	15.3826	0.0671955	1.53424e-06	9.2857e-08	-0.0530737	-3.43809e-05	-0.00206093	0	415.563
3977	11.7384	13.0901	0.0674645	1.63014e-07	-1.44179e-06	0.00168667	-0.000885721	-0.0058574	0	4837.92
3978	26.9373	1.59614	0.0638	4.00232e-09	-7.81575e-07	-0.00305367	9.20573e-06	-6.07567e-05	0	738.672
3983	16.9559	10.1051	0.0718977	7.0788e-06	-4.3238e-06	0.0265851	0.00211884	-0.00402251	0	2031.97
3985	2.88906	3.50246	0.0501551	1.75848e-08	6.98038e-08	0.00601973	-0.000164567	-0.000181387	0	722.062
3986	26.1488	1.0345	0.0623929	-8.45167e-08	8.3093e-08	-0.00703037	7.86579e-06	-1.00532e-05	0	280.527
3994	18.0771	11.9423	0.0575157	5.7512e-06	-7.06076e-06	-0.0486007	0.00184434	-0.00332181	0	3527.21
3997	23.9407	4.84922	0.0602473	1.64403e-08	-2.78289e-07	0.00683974	0.00054339	-0.000293188	0	797.504
3998	11.2246	8.98942	0.0560994	5.86714e-06	-2.42698e-06	0.00511665	-0.000937257	-0.00324232	0	2080.63
4000	6.59057	13.4927	0.0706538	1.96653e-06	7.59956e-09	-0.0235679	-0.000611073	-0.000193857	0	348.97
4002	24.4337	6.74878	0.0501567	5.44049e-08	-1.09822e-06	0.0284261	0.000632888	-0.000179593	0	1645.5
4007	14.3308	1.16403	0.0501607	2.39787e-08	-1.0824e-08	0.028555	-3.23021e-05	-5.59064e-05	0	2162.86
4011	13.8776	8.78826	0.0742602	7.71765e-07	-1.32454e-06	-0.0673517	0.000230914	-0.00415122	0	3469.17
4012	14.1896	3.43529	0.0570594	1.70002e-09	-3.20608e-06	0.00148992	1.03239e-05	-0.000847098	0	2192.98
4015	16.037	3.67691	0.0715494	1.07476e-06	-3.83412e-06	0.00684405	0.000380943	-0.00106513	0	2752.61
4016	21.1745	5.99883	0.0701638	-2.15549e-07	-1.35876e-06	0.0113474	0.00111132	-0.000944039	0	2321.08
4017	25.2672	7.35918	0.0584386	2.99109e-07	-1.87875e-06	0.0069248	0.000453223	3.14595e-05	0	1167.45
4019	3.96795	1.74818	0.0589099	4.08884e-08	2.91235e-08	0.000504174	-0.000101684	-6.97213e-05	0	174.235
4020	1.20013	2.71453	0.0539244	1.5611e-09	-2.18852e-07	0.00281319	-1.83229e-05	-0.000107365	0	1010.69
4021	3.63827	8.06164	0.0543836	2.62134e-06	-9.48317e-07	-0.00633701	-0.000444056	-0.000142626	0	1085.92
4023	14.5037	11.3089	0.0688551	5.53866e-06	-7.52816e-06	0.0103113	0.0013808	-0.00654826	0	2331.31
4025	2.50108	7.61163	0.0724735	2.6374e-06	3.87078e-07	0.00384589	-0.000265398	-0.000130304	0	925.841
4028	20.8238	4.10464	0.0584646	8.4876e-08	1.88756e-08	0.00126982	0.000778514	-0.000669507	0	702.848
4035	12.3631	15.9419	0.0515807	8.46483e-08	-4.61286e-08	-0.133601	0.000661975	-0.0066382	0	3703.16
4038	8.97624	3.30742	0.050107	2.33155e-06	-2.10706e-07	-0.00318682	-0.000465916	-0.000603396	0	1427.3
4040	14.9722	1.59046	0.0572039	2.43717e-06	-1.31539e-07	0.010959	3.36263e-05	-0.000172209	0	1338.87
4050	8.22865	13.0824	0.0552444	1.54064e-06	3.53054e-08	-0.0175889	-0.000912125	-0.00132382	0	257.562
4052	23.1742	9.73469	0.0507918	-6.05012e-07	-3.03262e-07	0.00953801	0.00095065	5.01644e-05	0	844.241
4053	20.3313	3.81184	0.0629752	-5.04357e-08	-3.40913e-08	0.0162646	0.000783656	-0.000731947	0	1634.33
4056	12.3102	4.64839	0.0693571	-1.25848e-07	-3.37477e-06	-0.0124845	-0.000401119	-0.00141061	0	1202.81
4059	13.3929	7.10089	0.0747271	6.44018e-06	-4.03282e-06	0.00700243	-0.000107291	-0.00289661	0	2156.84
4060	23.0178	6.89441	0.0500955	1.02643e-07	6.66898e-07	-0.00459224	0.000967543	-0.000451914	0	1035.41
4061	25.4847	6.16686	0.0742269	5.3379e-07	-8.90278e-07	0.00178711	0.000358333	-0.000127147	0	988.699
4062	19.3866	3.86264	0.0593086	1.74549e-08	-4.27067e-07	-0.00229822	0.00077533	-0.000863932	0	1156.76
4064	3.51892	8.16974	0.0720407	2.29489e-06	-1.05923e-06	-0.00697827	-0.000433086	-0.000132613	0	588.531
4065	17.2756	14.1974	0.0704772	2.86503e-06	-7.67117e-06	0.0710873	0.00112904	-0.00412446	0	1906.01
4067	22.1388	4.34267	0.0563027	4.51279e-07	4.44306e-07	-0.00384959	0.000751056	-0.000539539	0	2090.51
4070	1.81415	12.7749	0.0533691	8.78455e-07	-5.28002e-08	-0.0102003	-9.99718e-05	0.000549414	0	185.049
4072	12.4865	15.9188	0.0741419	6.25418e-07	-1.32867e-07	-0.283985	0.000545749	-0.00714207	0	2368.51
4076	15.2769	14.2715	0.0517036	2.62844e-06	-9.60699e-06	0.11465	0.00131964	-0.00856007	0	5758.26
4077	13.2405	12.3219	0.0504497	3.88057e-06	-2.75454e-06	0.141989	0.000226982	-0.00762991	0	3740.27
4078	5.99595	1.32023	0.0506772	8.05865e-08	1.26302e-07	0.0203841	-6.68784e-05	-5.20538e-05	0	958.546
4079	16.7214	13.9969	0.0668978	2.48174e-06	-9.79262e-06	0.0478775	0.00142263	-0.00517304	0	651.032
4084	1.63172	6.61188	0.0738072	5.40219e-07	1.60163e-07	-0.00303354	-0.000105686	-0.000126111	0	719.867
4085	16.0485	11.3323	0.0700904	5.20975e-06	-7.75797e-06	0.0555097	0.00216693	-0.00530812	0	709.619
4086	7.38752	13.0837	0.052518	1.61235e-06	-5.07424e-08	-0.0235825	-0.000793727	-0.000716491	0	880.354
4088	26.6768	4.71605	0.0598427	-6.16343e-08	-2.67894e-07	-0.00667751	5.94034e-05	-0.00015828	0	1769.15
4095	6.36842	13.5067	0.0570551	2.03522e-06	-2.59494e-08	-0.0171796	-0.000550652	-8.25374e-05	0	385.424
4103	6.44257	2.78071	0.0605254	1.05058e-06	3.01517e-07	-0.00395494	-0.000381907	-0.000244043	0	1286.75
4106	2.88669	10.8646	0.0714545	-1.5869e-07	-5.43071e-07	-0.0047972	-0.000345384	0.00018844	0	257.672
4113	8.33625	7.9341	0.067494	2.03017e-06	-2.83803e-07	-0.0226639	-0.00101521	-0.00140843	0	1446.55
4116	10.1766	4.08759	0.0693249	1.55828e-07	-1.81182e-07	-0.00111288	-0.000533128	-0.000880188	0	1539.16
4121	8.19839	3.79564	0.0724925	2.26771e-06	-2.84738e-07	0.0060496	-0.000547613	-0.000596799	0	1718.32
4124	14.3883	7.03041	0.0731361	1.73721e-06	-7.10089e-07	-0.0228141	0.00029046	-0.00287574	0	2880.64
4127	10.1452	7.25123	0.0513406	7.99785e-07	-1.2485e-06	-0.00923194	-0.000865739	-0.0020005	0	1557.14
4133	15.986	10.9394	0.0560281	5.33845e-06	-8.2811e-06	-0.0281282	0.00220598	-0.00526743	0	6027.73
4135	22.3164	5.48246	0.0521836	2.46487e-07	-9.56775e-07	-0.00390672	0.000898329	-0.000602614	0	2355.12
4138	12.6789	14.2159	0.0703192	1.44634e-07	-1.76616e-06	0.0256563	1.22567e-05	-0.00900716	0	2270.61
4142	5.25568	7.52272	0.0634133	1.99316e-06	-3.94361e-07	-0.0169849	-0.000711085	-0.000430598	0	869.263
4144	6.85599	11.2012	0.0500694	2.43616e-07	-6.70628e-08	0.013322	-0.000986664	-0.000743244	0	534.752
4145	18.3552	6.43513	0.0511729	2.05331e-07	-1.17531e-06	-0.0114099	0.00126001	-0.00190674	0	3661.44
4146	10.1519	15.2331	0.0508852	8.68961e-07	4.14805e-07	-0.0457086	-0.000184056	-0.00257572	0	270.607
4147	5.12842	4.75847	0.0605799	2.17132e-06	5.64401e-08	-0.00603622	-0.000493234	-0.000364328	0	885.412
4150	4.68124	10.964	0.053728	-2.46428e-08	-5.09264e-07	-0.00390788	-0.00062737	-6.59232e-05	0	1107.34
4151	12.1196	5.00619	0.0577578	-2.98936e-07	-3.43622e-06	-0.00322074	-0.000334908	-0.0014941	0	682.565
4152	11.4348	10.666	0.0630387	3.75839e-06	-3.46918e-06	-0.0339783	-0.000774517	-0.00431718	0	1872.2
4153	24.3932	6.03441	0.0582068	9.40964e-07	-1.22588e-06	0.0151121	0.00061763	-0.00024372	0	1232.92
4154	1.94919	2.16918	0.0610591	3.49252e-08	-8.94806e-09	0.00268064	-5.17466e-05	-8.42094e-05	0	282.171
4156	15.0089	2.59806	0.0576053	2.3806e-07	-6.95741e-07	-0.0258625	5.86974e-05	-0.00057232	0	2989.5
4160	23.2471	3.32793	0.0582288	8.72569e-07	7.68131e-07	-0.00375105	0.000456261	-0.000302559	0	1051.64
4163	21.2025	7.28701	0.0703645	2.12799e-07	-2.03955e-06	0.0144363	0.00129638	-0.00101348	0	748.422
4164	14.3641	5.13915	0.0646434	3.7654e-07	-4.65453e-06	-0.00546722	0.000159622	-0.00179634	0	2582.67
4167	18.3006	8.84698	0.0696012	4.81765e-06	-6.50644e-06	0.00404999	0.00191618	-0.00275483	0	2950.43
4168	5.23706	8.25634	0.0527649	1.26148e-06	-7.76732e-07	-0.00462755	-0.000719697	-0.000412762	0	248.556
4171	21.7858	9.25465	0.0710814	1.22087e-06	-1.29102e-06	0.0257539	0.00140513	-0.000690542	0	1868.08
4172	12.0758	14.0404	0.0648587	4.48837e-07	-2.35765e-06	0.0591475	-0.000801051	-0.00687751	0	3789.87
4173	12.3343	5.91389	0.0688274	1.12746e-06	-2.28614e-06	-0.0158709	-0.000402683	-0.00205696	0	698.868
4176	5.19586	15.4273	0.0654906	1.53165e-06	-5.85875e-07	-0.00805225	-0.000136659	0.000509786	0	172.852
4177	2.403	6.48619	0.0505321	1.13457e-06	3.82003e-07	-0.00091122	-0.000194722	-0.000151123	0	452.368
4179	10.0145	14.7599	0.0589128	1.1514e-06	1.04307e-07	-0.0702697	-0.000427536	-0.00258009	0	1352.7
4184	21.1597	4.5516	0.0635042	1.76082e-07	-4.78836e-08	-0.00850468	0.000854077	-0.000712762	0	1148.25
4188	12.3873	6.86588	0.0659968	4.59188e-06	-1.42698e-06	-0.00609705	-0.000321561	-0.00240851	0	2165.2
4191	19.476	9.38249	0.0720973	4.4965e-06	-4.1416e-06	-0.0135279	0.0020003	-0.00211599	0	1239.89
4196	9.61797	5.61745	0.0715289	9.84251e-07	-1.09291e-08	0.0103098	-0.000800892	-0.00128544	0	1686.12
4200	18.7784	8.85605	0.0572689	5.21327e-06	-5.7553e-06	-0.00661721	0.00185369	-0.002465	0	2443.98
4203	19.2114	1.42322	0.0549855	3.4579e-06	2.25445e-07	-0.000374685	0.000125386	-0.000116218	0	808.175
4206	26.0764	1.97564	0.0630495	1.46177e-08	4.52795e-07	-0.00183335	5.44837e-05	-6.8297e-05	0	525.085
4210	3.66077	13.2123	0.0663178	1.0364e-06	-8.49862e-07	-0.00293223	-0.000264965	0.000455156	0	351.519
4214	7.99497	11.2758	0.0710004	2.27656e-06	-3.2138e-07	-0.0227595	-0.00110318	-0.00138652	0	597.313
4216	2.76258	14.3306	0.0608545	1.96228e-06	-2.99175e-08	-0.00328685	-0.000128306	0.000656357	0	195.427
4220	22.7822	3.58755	0.0575848	8.68941e-07	1.84532e-07	0.00300472	0.000538569	-0.000378168	0	1209.24
4225	8.73428	13.3479	0.0629602	1.68888e-06	-3.67805e-07	-0.0334149	-0.000854555	-0.0017045	0	729.943
4226	9.70625	10.3978	0.0675882	4.13045e-06	-1.12919e-06	-0.0432332	-0.00112088	-0.00266836	0	2864.99
4233	11.5386	13.6363	0.06364	1.67895e-07	-8.33754e-07	-0.0626729	-0.000934028	-0.00575776	0	972.737
4235	1.4791	9.63967	0.0577111	9.881e-07	2.21343e-07	-0.0107497	-7.27239e-05	0.00012465	0	662.955
4237	15.8792	4.26887	0.0736613	9.68858e-07	-4.26452e-06	-0.0110533	0.000384994	-0.00137598	0	1324.68
4240	26.0745	5.02105	0.059117	2.85146e-07	-4.56464e-07	-0.000414104	0.000186228	-0.000165708	0	1212.46
4241	6.25967	5.50681	0.0618566	2.67501e-06	-1.17433e-06	0.00651196	-0.000649063	-0.000529484	0	1165.86
4243	19.0319	2.44638	0.0517933	1.54573e-06	1.7557e-07	-0.0150669	0.000342493	-0.000518187	0	1407.61
4246	9.71027	10.7601	0.0613645	3.57507e-06	-1.21058e-06	-0.00156522	-0.00110142	-0.0027735	0	3889.3
4247	24.5683	8.67025	0.0590965	2.22508e-08	-9.84522e-07	0.0179646	0.00065043	9.53049e-05	0	1974.52
4249	8.73687	8.50886	0.0699526	3.03954e-06	-1.15123e-07	-0.00411722	-0.00115719	-0.00165645	0	1612.67
4251	22.715	1.99207	0.0624149	1.4024e-06	9.84087e-07	-0.00398292	0.000262069	-0.000150001	0	1537.53
4252	9.67381	1.31841	0.0661605	6.51725e-07	5.93547e-08	0.0050291	-7.3253e-05	-7.43421e-05	0	1402.75
4257	9.01937	4.66113	0.0646737	7.43629e-07	-1.13951e-07	0.00447817	-0.000663782	-0.000910739	0	2190.06
4258	19.9442	11.0196	0.0694747	5.14932e-06	-3.47118e-06	0.0205195	0.00183486	-0.00159278	0	1519.54
4259	5.27331	14.1076	0.0595105	1.87724e-06	-2.54804e-07	-0.013352	-0.000335641	0.000319177	0	232.525
4260	9.00055	8.01075	0.0715048	1.91731e-06	-9.16239e-08	-0.00833766	-0.00103449	-0.00170206	0	1802.25
4267	20.4461	9.01867	0.0553694	1.81548e-06	-9.46822e-07	-0.00814482	0.00170161	-0.0013455	0	1032.58
4269	5.09142	6.35338	0.0733256	3.48675e-06	-1.13507e-06	0.00445256	-0.000607416	-0.000425685	0	1240.22
4270	3.96842	2.53041	0.0517724	1.1669e-07	7.1314e-08	0.0055583	-0.000197261	-0.000134622	0	887.799
4271	20.2287	3.16118	0.0746728	4.68776e-07	9.37103e-07	0.00541359	0.000585259	-0.0005331	0	1468.34
4272	6.83668	10.9957	0.0578227	2.63994e-07	3.77056e-08	-0.0155985	-0.000909531	-0.000752429	0	244.16
4273	3.76456	12.1841	0.0712447	5.69683e-07	-2.64918e-07	-0.0101826	-0.00034579	0.000301024	0	524.467
4274	21.6428	2.75011	0.0556981	1.04543e-06	1.38595e-06	-0.012564	0.000468229	-0.000384215	0	3104.45
4276	19.7515	9.43367	0.0721289	5.40436e-06	-3.18212e-06	0.0119368	0.00190276	-0.00190763	0	1802.08
4278	15.1919	8.86269	0.0582436	6.11494e-07	-3.5981e-06	-0.063705	0.00107667	-0.00414776	0	3584.3
4280	3.72624	7.23015	0.0592542	3.24065e-06	-3.41235e-07	-0.00521729	-0.000439766	-0.000188774	0	388.551
4281	8.28278	8.65326	0.0587717	2.33735e-06	-8.73359e-08	0.0109826	-0.00111313	-0.00149962	0	2154.37
4286	8.63474	1.33564	0.0726611	2.03766e-07	-3.28502e-08	0.0239592	-4.58714e-05	-4.63991e-05	0	1309.1
4288	15.6122	3.28287	0.0562143	3.76339e-07	-1.99513e-06	0.0157937	0.000267977	-0.000843022	0	1992.37
4290	26.2509	9.27394	0.0594695	4.59829e-07	-7.59338e-06	0.0163265	0.000189942	0.000476916	0	518.493
4291	13.5394	14.8723	0.0610514	1.0118e-06	-2.95737e-06	0.0177869	-0.0003038	-0.0123777	0	5745.97
4293	8.69912	10.8488	0.0634549	2.83545e-06	-4.02591e-07	-0.0242339	-0.0011562	-0.0018612	0	2157.01
4294	21.071	8.50246	0.0744424	9.27952e-07	-1.3623e-06	0.014091	0.00158133	-0.00105699	0	221.664
4298	24.0701	2.58805	0.0728639	1.66412e-06	1.39289e-06	0.00321166	0.000282938	-0.000179233	0	851.553
4299	7.46351	1.34322	0.0711488	1.5813e-07	1.18285e-07	0.00401455	-0.000100221	-9.2697e-05	0	1739.24
4301	18.2858	4.2325	0.0530268	3.36911e-07	-4.71866e-07	0.00532969	0.000763513	-0.00113377	0	876.805
4302	4.4484	12.9999	0.0507384	1.49881e-06	-1.07688e-06	-0.0138466	-0.000393606	0.000305257	0	103.417
4303	19.16	11.3207	0.0545568	5.34548e-06	-5.39815e-06	0.0104037	0.00191098	-0.00233323	0	2545.31
4309	11.68	11.0753	0.0621761	3.74554e-06	-4.06637e-06	0.0157291	-0.000687134	-0.00475197	0	2378.49
4310	10.0561	15.2954	0.0596968	1.11618e-06	4.92119e-07	-0.0484408	-0.000112908	-0.00239075	0	730.926
4311	8.79061	6.86419	0.0590064	4.98199e-07	-5.20331e-07	-0.0106064	-0.000951256	-0.00139949	0	455.139
4312	5.34381	13.4445	0.0684068	1.7011e-06	-4.90856e-07	-0.0131956	-0.000441036	0.000188275	0	633.716
4313	11.8435	7.45877	0.0544584	3.7942e-06	-2.60374e-06	0.0667191	-0.000601774	-0.00268577	0	3186.45
4314	6.91517	7.3517	0.0562071	2.12246e-06	-2.00357e-08	-0.00857249	-0.000866369	-0.000828096	0	1915.83
4315	22.1781	9.35865	0.0516917	1.35866e-06	-7.38322e-07	0.00816067	0.00129668	-0.000446301	0	2755.7
4319	16.4136	1.88547	0.0559102	2.01005e-06	-2.60224e-07	-0.0238837	8.52156e-05	-0.000327778	0	2169.21
4324	3.71712	10.0683	0.0649097	2.89029e-08	-7.67503e-07	0.00611628	-0.000485139	-1.06163e-05	0	447.004
4325	19.8557	4.03095	0.0728485	2.6697e-08	-1.67351e-07	0.000646482	0.000821549	-0.000844491	0	1173.06
4328	23.4082	3.89891	0.0672421	1.33236e-07	1.85563e-08	-0.00695143	0.00051426	-0.000348346	0	2235.5
4331	14.8503	11.4337	0.0745706	4.25476e-06	-8.6597e-06	0.0369496	0.00151759	-0.00660053	0	4050.67
4333	3.83079	11.0496	0.0512912	8.3355e-08	-5.31406e-07	-0.0125202	-0.000465566	0.000120366	0	1122.49
4337	21.261	1.18724	0.0737909	9.99116e-07	1.60403e-07	-0.00829094	6.19517e-05	-2.91194e-05	0	1470.99
4339	16.006	12.671	0.0536922	3.48791e-06	-8.47498e-06	-0.044316	0.00197632	-0.00623863	0	2146.56
4340	13.1706	12.2334	0.0621619	3.97972e-06	-2.70264e-06	0.0677195	0.0003673	-0.00741949	0	3472.9
4341	3.91819	12.9411	0.0657493	8.94175e-07	-5.84312e-07	-0.00658652	-0.000321187	0.000380709	0	145.857
4343	6.67528	13.3825	0.0684204	1.83948e-06	-1.04758e-08	-0.0216952	-0.00063946	-0.000236643	0	1031.57
4344	11.751	10.6604	0.0631256	3.67499e-06	-3.85622e-06	-0.0506115	-0.000673232	-0.00458661	0	4428.61
4349	17.1198	2.94235	0.062735	9.12423e-08	-7.53296e-07	-0.00056582	0.00033142	-0.000744407	0	3102.85
4350	17.3604	1.60337	0.0724718	3.91539e-06	7.19047e-07	-0.0162543	0.000112463	-0.000182076	0	2481.93
4353	10.4632	8.96115	0.0561513	5.18358e-06	-1.01976e-06	-0.045663	-0.000988704	-0.00278979	0	1616.74
4355	24.4453	3.30457	0.0509401	6.77437e-07	8.16322e-07	-0.00697219	0.000306503	-0.00021735	0	859.802
4356	17.1938	11.4529	0.0736912	5.21337e-06	-7.40794e-06	0.0502298	0.0020706	-0.00423271	3	10210.5
4360	4.82374	13.1695	0.0611385	1.35964e-06	-5.43729e-07	-0.0117385	-0.000412308	0.000266053	0	573.966
4365	6.08807	1.2602	0.0593025	8.35164e-08	1.09721e-07	0.0189841	-5.92076e-05	-3.54217e-05	0	1378.3
4367	5.50398	14.2936	0.0650111	2.25934e-06	-3.70215e-07	-0.0116204	-0.000315424	0.000297066	0	318.481
4369	11.404	10.3028	0.0740622	3.87078e-06	-3.26954e-06	-0.026299	-0.000856721	-0.0040349	0	5103.44
4371	11.763	2.99717	0.0563523	9.20713e-07	-1.7774e-06	0.014452	-0.000273159	-0.00064304	0	1065.45
4374	6.27048	13.6863	0.053883	2.24586e-06	6.14849e-08	-0.00408907	-0.00050146	-3.75064e-05	0	264.901
4382	11.2648	10.2523	0.0740401	4.12261e-06	-3.12643e-06	-0.0446556	-0.000890418	-0.00392303	0	179.77
4385	24.8265	9.2893	0.0609203	8.90498e-07	-1.20905e-06	-0.00239694	0.000546626	0.00025646	0	1076.95
4388	8.20466	10.3953	0.0626391	2.38662e-06	-1.08352e-08	-0.0130835	-0.00108593	-0.0015807	0	828.567
4391	10.7824	9.18406	0.054094	5.22392e-06	-1.45923e-06	-0.0165231	-0.00103996	-0.0030152	0	1532.21
4396	7.21481	3.13579	0.0660756	2.17385e-06	-8.64801e-08	0.000442266	-0.000443171	-0.000356211	0	2103.08
4398	14.4239	15.1879	0.0562779	2.11071e-06	-7.6866e-06	0.179738	0.00141691	-0.0120625	0	28597.7
4402	18.8818	3.00942	0.0715026	9.77268e-08	-1.0435e-07	-0.0059241	0.000471164	-0.000659874	0	2749.16
4403	13.711	4.74085	0.0697905	-2.13744e-07	-5.06921e-06	-0.0182993	-6.12987e-06	-0.00145005	0	1988.1
4406	4.46977	5.36677	0.0508136	2.83418e-06	1.06388e-08	-0.00258646	-0.000461943	-0.000306962	0	444.135
4410	20.2108	8.29496	0.0634053	5.35422e-07	-7.55631e-07	0.0131353	0.00172882	-0.00150034	0	1974.91
4412	14.0918	1.12406	0.0585071	4.30361e-08	-3.22817e-09	-0.00606464	-1.67425e-05	-6.29483e-05	0	1779.84
4413	18.5176	5.38561	0.0657757	7.25648e-07	-7.96677e-07	0.014261	0.00101402	-0.00140803	0	1185.19
4416	2.63516	7.59145	0.0632761	2.84757e-06	1.52106e-07	0.00180542	-0.000283082	-0.000132627	0	1175.13
4418	21.003	3.75115	0.060574	8.55656e-07	2.66928e-07	0.0035211	0.000683096	-0.000593012	0	2170.1
4423	6.71174	5.01388	0.0606139	2.44314e-06	-1.27444e-06	-0.00748709	-0.000648877	-0.000600777	0	1748.14
4427	2.02279	8.17352	0.0528163	2.39483e-06	1.92282e-07	-0.00159462	-0.000193437	-3.79344e-05	0	369.876
4428	7.91649	9.50942	0.0574446	1.56212e-06	-1.88931e-07	-0.0206242	-0.00112114	-0.00131692	0	1458.58
4430	8.33651	6.20811	0.067764	-4.66059e-08	-1.98286e-08	-0.0168126	-0.000877768	-0.00111003	0	163.695
4435	24.6084	7.66042	0.0518293	-2.19837e-07	-1.28504e-06	0.0107588	0.000682997	-3.87962e-05	0	731.63
4436	23.2707	9.22287	0.0541707	2.68016e-07	-1.94535e-08	-0.00107474	0.00099982	-7.97026e-05	0	1386.09
4437	19.9314	2.14944	0.0738374	4.00514e-06	1.3138e-06	-0.00707287	0.000350544	-0.000275522	0	1666.21
4439	25.7183	5.60825	0.0553535	5.28882e-07	-7.5076e-07	0.0139033	0.000252508	-0.0001501	0	1548.97
4440	9.74582	5.83056	0.0548685	9.46331e-08	-2.5833e-08	-0.0204521	-0.000835319	-0.00132257	0	1823.18
4445	16.8683	14.6544	0.0677883	2.03634e-06	-9.00106e-06	0.0989005	0.000623088	-0.00491267	0	524.407
4446	24.4027	8.95128	0.0747783	1.45507e-07	-4.71787e-07	0.0275231	0.000642021	0.000139532	0	925.153
4448	10.4939	12.6462	0.0711586	7.30676e-07	3.50099e-08	-0.00857947	-0.00103881	-0.00393297	0	1336.97
4449	9.17708	15.3431	0.0612435	1.39607e-06	-6.12044e-07	-0.0318537	-6.35833e-05	-0.0014585	0	1106.07
4451	23.327	2.72194	0.0506442	2.00506e-06	1.67546e-06	0.00859207	0.000343161	-0.000228559	0	1307.64
4452	18.2257	9.79916	0.0512778	6.07671e-06	-6.15392e-06	0.0695517	0.00217062	-0.00300483	0	5408.56
4453	16.4283	4.14523	0.0717411	1.64328e-06	-2.7474e-06	-0.00681054	0.000489973	-0.0011949	0	1680.69
4454	16.6423	10.0035	0.0725207	5.69548e-06	-5.1091e-06	0.0424166	0.00203576	-0.0043476	0	2831.74
4456	25.1833	9.79908	0.0644321	1.78174e-06	-2.86866e-06	0.000628329	0.0003794	0.000413677	0	920.274
4462	6.10531	10.2402	0.0578395	3.95499e-07	-3.67771e-07	-0.0134213	-0.000877192	-0.000529395	0	412.71
4464	6.64475	13.719	0.0673111	2.39595e-06	-1.54654e-08	-0.0292558	-0.000568909	-0.000159675	0	354.784
4470	5.73283	14.1859	0.0670224	2.26022e-06	-4.85006e-07	-0.0137729	-0.00035413	0.000232624	0	180.736
4473	22.6237	3.98072	0.0502189	5.87562e-07	3.3597e-08	0.000447633	0.000609635	-0.00042534	0	1145.36
4475	12.2599	2.72181	0.0582695	4.90996e-07	-2.28888e-06	-0.0155122	-0.0001891	-0.000590876	0	2694.99
4481	7.36323	14.8621	0.0565475	1.97182e-06	-3.61449e-07	-0.0140333	-0.000303703	-0.000261791	0	194.874
4485	9.43614	3.05264	0.070215	2.00637e-06	-2.69745e-07	-0.023544	-0.00040469	-0.000587355	0	3008.87
4486	21.283	9.7509	0.0588734	2.47331e-06	-2.75071e-06	0.0301139	0.00152902	-0.00091321	0	2635.59
4488	18.0409	5.00481	0.0727063	1.41987e-06	-1.64641e-07	0.000720893	0.000825823	-0.00143919	0	2485.24
4491	16.3802	5.92807	0.0544378	1.67445e-06	-1.06352e-06	-0.0344857	0.000764788	-0.00206214	0	2113.53
4495	9.75632	9.83193	0.053568	4.78505e-06	-1.02645e-06	-0.032409	-0.00109123	-0.00259741	0	1841.81
4497	8.31099	1.21172	0.0675832	5.98549e-08	-9.18608e-08	0.0145075	-3.69478e-05	-6.09231e-05	0	769.131
4502	8.21531	15.6767	0.0594097	1.30505e-07	-3.43821e-07	-0.0321262	6.60061e-05	-0.000585367	0	184.041
4504	10.9152	10.8651	0.0733779	4.29409e-06	-2.28791e-06	0.0142611	-0.000859703	-0.00389293	0	1927.06
4506	13.4758	10.1067	0.0539402	3.12662e-06	-2.57026e-06	-0.0207388	0.000413889	-0.00509245	0	3319.83
4510	9.33342	1.3516	0.0568605	6.84694e-07	8.20246e-08	0.00201807	-4.64311e-05	-0.000114358	0	1544.26
4511	5.57602	9.52339	0.0575268	5.6135e-07	-7.75677e-07	-0.00810455	-0.000781397	-0.000404549	0	797.398
4512	18.1277	2.05038	0.067381	3.01417e-06	-1.18999e-08	-0.00498121	0.00028796	-0.000358516	0	2229.32
4514	1.03999	9.24497	0.072348	2.0594e-07	2.3186e-07	-0.000701244	-1.1318e-05	0.000115158	0	237.345
4516	21.177	9.52161	0.0598191	2.27873e-06	-2.12525e-06	0.00719565	0.00155054	-0.000950121	0	1655.66
4517	16.9312	11.0348	0.0737693	4.94301e-06	-6.44036e-06	0.0317904	0.00233351	-0.00445632	0	2216.68
4521	8.04927	8.09075	0.0567385	2.47357e-06	-3.83019e-07	-0.0122001	-0.00102426	-0.00126926	0	703.811
4522	1.06851	7.31439	0.051551	9.41018e-08	8.44741e-08	0.00221971	-1.70236e-05	-7.3e-05	0	280.18
4524	23.0064	4.18184	0.0692819	2.86389e-07	-1.97989e-07	-0.0112536	0.000592082	-0.000404648	0	1346.11
4525	25.9664	1.1633	0.0659435	-1.15678e-07	1.24551e-07	-0.00223459	1.8596e-05	-1.23346e-05	0	728.996
4526	8.10619	4.71359	0.0696796	1.36983e-06	-9.9184e-07	-0.0137765	-0.00065366	-0.000817228	0	1789.59
4527	19.1969	7.18294	0.0738252	5.63563e-07	-2.44913e-06	0.0123078	0.00152126	-0.00175337	0	1695.43
4528	19.3194	7.23307	0.0585512	3.88782e-07	-2.22317e-06	0.0191871	0.0015291	-0.0017008	0	1979.03
4529	1.61359	9.48775	0.0577385	1.17064e-06	7.5169e-08	-0.0120154	-7.39715e-05	0.000120035	0	252.469
4534	2.44918	13.2976	0.0504644	2.08637e-06	-2.3403e-07	-0.0015384	-0.000142533	0.00058705	0	400.438
4535	2.26498	9.62667	0.0558618	1.07562e-06	-4.56659e-07	0.00262985	-0.00019233	9.11355e-05	0	841.054
4540	24.6647	7.99613	0.0533382	-1.27915e-07	-1.32809e-06	-0.00432114	0.000650805	3.25224e-05	0	1988.74
4542	19.5458	12.1239	0.0579642	4.46077e-06	-4.05716e-06	0.0508746	0.00146155	-0.00198747	0	1786.13
4544	3.96961	12.7134	0.0678627	7.6459e-07	-3.38551e-07	-0.00647578	-0.00034962	0.000335919	0	176.77
4546	24.0451	3.06814	0.0567297	9.5501e-07	1.14307e-06	0.00585553	0.000346387	-0.000240824	0	2243.02
4550	11.6225	2.76533	0.0701909	9.38853e-07	-1.70599e-06	-0.00336307	-0.000195896	-0.000570397	0	1291.71
4551	3.50791	4.33879	0.0645881	3.84806e-07	5.69033e-07	0.00282544	-0.000289625	-0.000197014	0	728.905
4552	5.11664	4.37287	0.070226	1.72429e-06	3.39558e-07	-0.0125509	-0.000461229	-0.000310059	0	2184.24
4553	3.77323	6.17312	0.0702231	2.9862e-06	-1.42631e-08	-0.0062891	-0.000421352	-0.000246266	0	1100.09
4554	9.43162	5.1374	0.0714171	1.57534e-06	-6.17132e-08	-0.00093317	-0.000742562	-0.00111883	0	1403.69
4556	13.1584	3.77615	0.0549857	-4.6263e-07	-3.75039e-06	-0.00521943	-0.000156206	-0.00100871	0	3337.53
4557	8.34818	11.6807	0.059124	2.561e-06	-6.55348e-07	-0.00641908	-0.00111831	-0.00160689	0	1498.25
4560	11.7039	15.7344	0.0747677	1.0805e-06	4.30527e-07	-0.116792	0.00021431	-0.00499187	0	1895.66
4562	13.3008	5.53141	0.0711018	1.57226e-06	-2.22418e-06	-0.039105	-0.0001638	-0.00197295	0	3106.61
4564	26.8975	2.62232	0.0548887	-9.16818e-08	-1.22267e-06	-0.00565079	9.99758e-06	-0.000117786	0	566.77
4565	8.47995	3.68948	0.0649183	2.34473e-06	-3.11215e-07	-0.00205093	-0.000482183	-0.000645989	0	3503.21
4566	14.8621	12.9158	0.0613772	3.81417e-06	-8.94569e-06	0.0610891	0.00162416	-0.00774253	0	5261.98
4568	6.26136	15.6091	0.0739092	1.51345e-06	-8.57573e-08	-0.0104289	-0.000124035	0.00033632	0	164.428
4569	4.77511	11.026	0.0588369	-2.29972e-08	-5.01857e-07	-0.00278091	-0.000647413	-6.02348e-05	0	825.724
4572	9.84143	12.2258	0.0723756	1.24107e-06	-6.3777e-07	-0.0230897	-0.00111339	-0.00301947	0	1947.61
4573	13.7111	2.71263	0.0563393	8.73374e-07	-2.71459e-06	0.00207623	-5.31183e-05	-0.000551559	0	963.417
4574	8.07632	6.44703	0.0611989	6.50761e-07	-2.92147e-07	-0.00626921	-0.000891079	-0.00109352	0	897.388
4579	19.3632	6.17658	0.0592634	-2.66831e-09	-2.76442e-06	0.0219475	0.00124607	-0.00146053	0	1641.62
4581	6.92451	4.2722	0.069379	2.41388e-06	-1.09096e-06	0.0049179	-0.000581311	-0.000511106	0	485.931
4589	15.3516	6.31348	0.0699281	9.37572e-07	-3.41279e-06	0.0008045	0.000517395	-0.00233426	0	3448.19
4593	12.8373	12.3754	0.0665716	3.39091e-06	-1.6308e-06	-0.0652494	-9.75434e-05	-0.00708089	0	6372.16
4595	19.2882	4.57467	0.067949	4.42414e-08	-1.09542e-06	-0.004361	0.000890624	-0.00102018	0	1117.36
4596	4.2721	14.2051	0.0713695	1.45492e-06	-3.68652e-07	-0.00990558	-0.000245008	0.000505662	0	375.251
4597	14.3928	6.5921	0.0720393	2.69723e-06	-2.89819e-06	-0.00875241	0.000308452	-0.00259783	0	1288.81
4599	25.8349	3.44429	0.0590291	1.62123e-07	3.74067e-07	0.00624991	0.000147364	-0.000175991	0	1356.81
4600	17.4386	10.277	0.0626978	7.79591e-06	-5.61173e-06	0.0219563	0.00214711	-0.00367123	0	766.361
4601	12.8977	8.70736	0.0550122	4.37406e-07	-1.53413e-06	-0.0289267	-0.000256164	-0.00374241	0	697.631
4603	23.2426	3.19512	0.074678	1.03062e-06	1.01903e-06	-0.00425713	0.000442855	-0.000293628	0	1712.16
4604	14.7342	5.85587	0.0633313	1.76468e-06	-6.0213e-06	-0.0062137	0.000282269	-0.00208897	0	3639.01
4605	7.98403	2.99283	0.0612144	2.52778e-06	-3.52901e-07	0.0139039	-0.000442156	-0.000414359	0	2606.16
4607	24.2788	1.91321	0.0651711	5.57858e-07	1.47593e-06	-0.00266865	0.000149639	-0.000100196	0	984.806
4608	24.5052	4.83484	0.0724422	1.84447e-07	-2.79453e-07	-0.0040851	0.000448606	-0.000273708	0	932.527
4609	19.7304	3.45296	0.0515852	-2.26632e-08	5.84359e-07	0.0126308	0.00064446	-0.000668068	0	2763.74
4610	18.2493	7.39157	0.0739447	1.48889e-06	-1.80494e-06	0.0366001	0.00141109	-0.00216171	0	1435.94
4613	5.88211	6.51811	0.0518355	2.3069e-06	-6.56677e-07	0.00408229	-0.000729394	-0.000564786	0	1431.7
4614	12.7765	8.39931	0.0534248	1.27958e-06	-2.90044e-06	0.015631	-0.000305795	-0.00352124	0	4845.01
4616	21.4023	9.72784	0.0628192	2.25757e-06	-2.56969e-06	0.044456	0.00150991	-0.000807729	0	2628.52
4619	5.17871	9.31653	0.0548327	3.92798e-07	-4.83525e-07	0.00552652	-0.000724506	-0.000365557	0	1148.86
4621	4.75245	13.9074	0.0508774	1.79082e-06	5.35918e-07	0.00185183	-0.000311368	0.000402213	0	214.214
4622	20.5147	7.78385	0.0696597	3.98989e-08	-6.12e-07	0.0197605	0.00157667	-0.00128295	0	3389.98
4624	4.65461	4.21581	0.067572	1.50576e-06	9.40782e-07	0.00265751	-0.00039934	-0.000260776	0	1478.02
4625	13.1741	7.12162	0.060168	6.46955e-06	-6.08952e-06	0.0117872	-0.000114982	-0.00281955	0	2254.44
4627	25.3364	6.46702	0.0521484	4.65224e-07	-1.40425e-06	0.0109822	0.000382845	-8.34928e-05	0	391.963
4628	3.6194	15.5249	0.0602974	2.13129e-06	5.60076e-07	-0.0053383	-6.18149e-05	0.000688859	0	147.686
4629	1.42206	6.01559	0.0698451	1.82427e-07	1.76391e-08	-0.00557296	-7.33804e-05	-0.000149754	0	1019.12
4630	10.3326	4.23626	0.0574941	1.2838e-06	2.38947e-08	0.00793746	-0.000520771	-0.000901909	0	1816.47
4632	16.8574	10.3303	0.0721576	6.83877e-06	-5.01626e-06	0.0587575	0.00212563	-0.0042036	0	3718.12
4633	9.3647	4.54224	0.06079	9.76512e-07	-2.63685e-07	0.0215149	-0.00058859	-0.000913843	0	586.571
4635	9.2463	6.21928	0.070615	-4.68961e-07	-9.36314e-09	0.00267148	-0.000858426	-0.00134549	0	2513.85
4637	16.8781	3.37723	0.0682917	3.78864e-07	-9.82443e-07	0.0332979	0.000376275	-0.000890717	0	2192.86
4638	14.5958	1.01875	0.0645665	-2.26539e-08	7.84844e-08	-0.00633866	-1.02004e-06	-1.22416e-05	0	471.709
4640	10.9855	4.93221	0.0536289	1.72802e-07	-1.4791e-06	-0.0258183	-0.000534832	-0.00127496	0	637.391
4641	9.93362	4.49886	0.0742159	1.07571e-06	-1.87889e-06	-0.00319525	-0.000533232	-0.00096448	0	980.006
4642	11.5198	15.9444	0.0511037	-6.16619e-07	2.12278e-08	-0.0635634	0.000415671	-0.00449726	0	469.536
4645	19.696	4.38218	0.0640842	-1.48928e-07	-6.12383e-07	-0.00824657	0.000829369	-0.000910605	0	1199.85
4647	25.8835	9.93625	0.0643777	2.82641e-06	-6.43688e-06	0.0103331	0.000179575	0.000607654	0	1139.75
4648	6.4351	2.54434	0.0537913	8.8884e-07	2.79946e-07	0.00120272	-0.000320194	-0.000217758	0	671.042
4649	10.3555	5.12119	0.068831	-8.38841e-08	-2.02088e-07	-0.00946225	-0.000714489	-0.00132323	0	2239.43
4651	11.4797	14.6367	0.0655006	4.1195e-07	-8.02989e-07	-0.147564	-0.000731671	-0.00525787	0	2931.11
4652	15.4107	13.1129	0.0700608	4.47564e-06	-9.14675e-06	-0.0335948	0.00177156	-0.00734966	0	4386.58
4655	21.1279	3.29277	0.0616081	6.75139e-07	1.37597e-06	-0.000167038	0.000607825	-0.000517597	0	983.99
4656	16.5774	1.24293	0.0565958	1.49358e-06	-1.95436e-07	0.000128608	6.76699e-05	-0.000103509	0	1404.99
4661	20.4396	2.41004	0.0548344	1.54514e-06	1.19268e-06	-0.000377764	0.000396788	-0.00029188	0	2122.48
4665	13.7907	3.99156	0.0623088	-1.43437e-06	-5.77408e-06	-0.0194664	-2.67754e-05	-0.00110882	0	2746.35
4668	2.34155	13.1099	0.0515645	1.69381e-06	-1.35578e-07	-0.00589429	-0.0001375	0.000569344	0	171.96
4673	15.9779	13.9673	0.0616465	2.9561e-06	-1.00778e-05	0.0962149	0.00142413	-0.00662716	0	5470.75
4674	4.23148	15.5481	0.0616209	1.62018e-06	-1.43075e-06	-0.00941543	-8.42616e-05	0.000642554	0	147.792
4677	10.6255	11.7907	0.0608171	3.85786e-06	-2.12799e-06	-0.0140165	-0.000941991	-0.00389781	0	3079.3
4679	19.0138	1.5285	0.0549012	3.74024e-06	2.98823e-07	-0.0142919	0.000153774	-0.000124902	0	1557.4
4680	6.2264	2.31873	0.0706549	6.90008e-07	3.49224e-07	0.00814758	-0.000270607	-0.000173845	0	817.329
4681	9.23492	10.3861	0.0601303	3.53746e-06	-5.40469e-07	-0.0349727	-0.00123949	-0.00220011	0	1733.59
4684	6.31968	1.04303	0.0669519	6.20698e-08	6.46516e-08	0.00207094	-1.79012e-05	-1.59752e-05	0	867.825
4688	2.46996	13.1604	0.0629394	1.93596e-06	-2.68866e-07	-0.00441081	-0.000146858	0.000557696	0	151.09
4690	15.1623	1.76168	0.0615401	3.01238e-06	-2.2273e-07	-0.0124971	3.17668e-05	-0.000247112	0	2552.85
4693	8.52895	4.87426	0.0683895	1.48573e-06	-1.03321e-06	0.00259124	-0.000689877	-0.00093459	0	2481.01
4694	14.0653	13.5625	0.0724951	1.40237e-06	-6.15917e-06	-0.0556587	0.0010942	-0.00955754	0	9842.09
[truncated: 20,468 more rows]
