# Supplementary material for: Study on stability analysis of soil nail reinforced slopes under loading based on the discrete element method
Source: PLoS One. 2026 May 26;21(5):e0350163. doi: 10.1371/journal.pone.0350163 (PMC13210361; doi:10.1371/journal.pone.0350163)
Supplement: S1 File — (ZIP) [file pone.0350163.s001.zip › DATA in PFC/0.2_14_40000__contacts.txt]

ball1_id	ball2_id	ball1_type	ball2_type	cx	cy	nx	ny	fn	fs	bond_type
6	21988	0	0	6.96525	3.82306	0.50783	-0.861457	131.594	11.6516	0
6	29749	0	0	6.99459	3.90079	0.949807	0.312837	155.223	30.5526	0
7	28757	0	0	24.6346	3.70314	-0.975808	0.218631	185.269	23.4613	0
12	5819	0	0	3.15146	12.0886	0.96758	-0.252563	11.2168	4.43033	0
17	4641	0	0	9.92527	4.57258	0.112588	-0.993642	115.19	4.76743	0
17	7912	0	0	9.89965	4.7166	-0.23704	0.9715	179.208	94.862	0
25	9688	0	0	14.7725	8.60275	-0.754829	0.655922	320.354	155.971	0
35	7830	0	0	10.5566	10.8621	-0.997115	-0.0759113	-35.2851	56.6846	0
36	8603	0	0	24.9202	7.46515	-0.911041	0.412317	98.1128	14.9967	0
40	1994	0	0	13.193	6.05832	0.841775	0.539828	46.961	3.71663	0
51	1555	0	0	2.66154	4.94475	0.0746133	0.997213	69.8552	19.7035	0
63	3510	0	0	15.5868	9.01505	0.297638	-0.954679	598.014	71.7391	0
67	4619	0	0	5.2086	9.36245	-0.545524	-0.838095	87.8394	21.1865	0
93	3401	0	0	23.1364	9.21677	0.339795	0.940499	2.53253	11.1432	0
151	611	0	0	11.4133	4.31985	-0.114216	0.993456	257.424	30.8113	0
174	289	0	0	14.904	15.2891	-0.605864	-0.795568	-3.46676	149.317	0
183	327	0	0	3.86945	15.6578	-0.574327	-0.818626	10.1002	8.19954	0
265	530	0	0	20.7734	6.8302	-0.955559	-0.294799	66.2752	23.5052	0
421	992	0	0	24.9063	1.46958	0.354782	-0.934949	188.962	19.8051	0
563	835	0	0	16.0884	7.21041	-0.744527	0.667593	395.705	132.607	0
639	940	0	0	18.1419	3.68885	0.173088	-0.984906	746.838	96.9896	0
782	835	0	0	16.0189	7.28897	0.57211	-0.820177	358.674	87.7472	0
12	29230	0	0	3.10871	12.0509	0.128486	-0.991711	1.15849	8.11002	0
19	18330	0	0	5.96788	5.20355	-0.867063	-0.498199	208.495	21.2095	0
19	28347	0	0	6.06365	5.26482	0.815713	0.578457	186.095	15.176	0
21	51229	0	0	10.2984	12.1667	0.942253	-0.334901	-14.6845	31.4204	0
22	20360	0	0	18.9213	5.90895	-0.306435	-0.951892	110.588	63.7996	0
24	15402	0	0	6.12776	9.7696	0.914761	0.403996	128.044	6.10071	0
24	42844	0	0	6.1189	9.69804	0.788175	-0.615452	15.4976	18.2149	0
32	15068	0	0	25.7948	7.89107	0.610941	-0.791676	128.28	57.7904	0
32	23482	0	0	25.7082	7.90133	-0.778987	-0.62704	-10.0543	61.2477	0
32	23484	0	0	25.7746	8.00008	0.286032	0.95822	-36.4197	4.36197	0
33	24026	0	0	22.8886	1.61888	-0.553984	0.832528	248.539	3.21149	0
38	40341	0	0	1.84133	14.2084	0.984511	0.175321	12.1144	8.70859	0
43	24224	0	0	12.0749	7.75553	-0.53132	-0.847171	369.255	93.2861	0
48	15202	0	0	5.21231	13.7847	0.881995	0.471259	67.0156	13.9	0
48	34325	0	0	5.16497	13.6912	0.141799	-0.989895	0.795975	6.94162	0
50	30371	0	0	26.6004	1.36113	0.244557	0.969635	106.003	13.4116	0
51	36503	0	0	2.71361	4.89659	0.988578	0.150709	54.9749	1.72835	0
54	38186	0	0	15.9086	4.50518	-0.986357	0.164623	-10.142	13.8866	0
54	42458	0	0	15.9304	4.44512	-0.651529	-0.758624	285.402	76.4201	0
55	34632	0	0	16.6195	6.10249	0.956311	0.292353	-2.70923	13.1167	0
56	47461	0	0	12.4297	5.45774	0.370805	-0.928711	84.7281	14.0842	0
57	25720	0	0	16.8585	13.0176	-0.51136	0.859366	1172.59	300.949	1
57	35305	0	0	16.916	13.0188	0.476322	0.879271	-0.369243	4.96977	0
59	25894	0	0	25.886	3.20065	-0.57296	0.819583	131.939	21.4565	0
59	33269	0	0	25.8947	3.08813	-0.440494	-0.897755	92.9971	4.59754	0
60	50684	0	0	13.6802	9.90089	0.38532	0.922783	622.625	133.658	0
66	34745	0	0	7.95427	1.6141	-0.727106	0.686525	70.5028	4.71934	0
68	44691	0	0	12.1674	6.04649	0.846022	-0.533148	10.3984	2.604	0
68	47062	0	0	12.1421	6.12109	0.347741	0.937591	211.522	6.75331	0
69	52350	0	0	10.6688	6.02931	0.666327	0.74566	259.774	33.7527	0
70	16449	0	0	13.5472	3.89397	0.87386	-0.486177	82.0763	85.8421	0
70	28456	0	0	13.4326	3.98696	-0.655748	0.75498	82.9093	33.3164	0
70	46530	0	0	13.4462	3.86449	-0.47446	-0.880277	406.673	99.1959	0
74	46308	0	0	14.4899	12.0104	-0.99842	0.0561953	-76.6831	91.0587	0
76	45241	0	0	11.6072	7.62356	-0.0542164	0.998529	316.454	78.0899	0
77	17481	0	0	23.5881	2.43555	-0.954607	0.297867	208.485	40.7837	0
77	25772	0	0	23.7087	2.40098	0.967497	-0.252882	158.666	3.73987	0
84	39294	0	0	6.40808	15.0958	0.803307	0.595565	6.90857	4.81189	0
89	38214	0	0	23.0283	6.9894	-0.99614	0.0877796	258.046	3.86926	0
89	42208	0	0	23.1358	7.04024	0.564823	0.825212	7.48742	5.45649	0
93	20568	0	0	23.0664	9.15082	-0.959227	-0.282637	242.47	65.4011	0
93	26651	0	0	23.1239	9.11242	0.10656	-0.994306	-35.7512	39.932	0
97	14939	0	0	5.29231	12.6605	-0.6375	-0.77045	49.2819	11.7476	0
107	4655	0	0	21.1189	3.35369	0.146703	-0.989181	139.832	20.5519	0
110	2442	0	0	8.82692	8.06827	0.853198	0.521586	221.947	29.4475	0
113	7001	0	0	17.4813	4.55538	-0.997161	-0.0753015	103.513	17.5888	0
116	4553	0	0	3.78501	6.10391	-0.16781	0.985819	1.54767	2.01327	0
116	8132	0	0	3.72531	6.04143	-0.992442	0.122716	58.7665	25.0993	0
117	9560	0	0	12.8086	14.4543	0.951847	0.306573	1623.29	376.676	0
139	5491	0	0	7.17811	1.71964	-0.895822	0.444414	28.9584	15.6787	0
144	9028	0	0	14.556	2.08581	0.383083	-0.923714	268.461	28.2405	0
147	7975	0	0	8.87882	13.7952	-0.084991	-0.996382	22.561	36.4956	0
148	5013	0	0	17.8073	2.08366	-0.828365	0.560189	154.62	39.6301	0
148	8387	0	0	17.8	2.02077	-0.933855	-0.357652	85.4536	15.1751	0
151	4981	0	0	11.3647	4.28386	-0.916861	0.399207	27.9759	9.98861	0
166	6468	0	0	23.9526	2.43393	0.587308	0.809364	63.0641	23.944	0
174	7382	0	0	14.9893	15.351	0.944483	0.32856	442.04	340.755	0
176	4767	0	0	8.15379	12.6004	0.996437	-0.0843458	89.6111	2.74956	0
180	2910	0	0	1.91637	1.71266	-0.529519	0.848298	38.7472	2.25298	0
180	3028	0	0	1.98814	1.69143	0.905533	0.424276	82.1507	6.65245	0
198	2215	0	0	13.9968	5.63862	-0.965589	0.260074	14.3827	111.479	0
198	3589	0	0	14.018	5.57701	-0.60154	-0.798843	413.613	89.2245	0
204	1054	0	0	14.612	7.8184	0.522088	-0.852892	684.377	210.538	0
213	7139	0	0	19.0593	8.0199	0.481611	0.876385	199.113	83.7498	0
214	1408	0	0	26.8455	8.91403	0.494123	-0.869392	0.93522	30.4602	0
224	7552	0	0	26.4391	1.75418	0.813921	-0.580976	42.9567	2.68661	0
225	8504	0	0	16.605	11.779	0.498112	0.867113	314.517	166.635	0
225	9770	0	0	16.6185	11.6961	0.748233	-0.663436	721.532	93.9877	0
249	6821	0	0	23.233	6.20927	-0.442629	0.896705	157.32	41.9992	0
251	5718	0	0	14.1713	15.067	-0.0954229	-0.995437	1757.2	523.505	0
254	1981	0	0	9.03855	8.39218	0.882023	0.471207	289.572	48.8422	0
268	8484	0	0	7.06581	5.35431	0.492744	-0.870174	0.365465	14.9462	0
270	6026	0	0	17.9584	6.47758	0.316072	-0.948735	650.854	48.0988	0
273	1287	0	0	22.8057	7.98098	-0.261902	-0.965095	14.0851	32.9384	0
273	5506	0	0	22.8101	8.10486	-0.193764	0.981048	86.9046	63.3981	0
289	3017	0	0	14.8422	15.3018	-0.237809	0.971312	295.894	109.687	0
290	2388	0	0	26.7385	4.88948	0.495942	-0.868356	75.0981	20.5074	0
290	9384	0	0	26.7715	4.94355	0.999049	-0.043595	184.283	16.754	0
301	4888	0	0	17.2576	8.0745	0.842997	-0.537918	156.76	79.0829	0
304	6703	0	0	25.2349	4.30752	-0.470993	0.882137	60.7861	19.1453	0
306	7009	0	0	22.2094	6.76749	-0.746598	-0.665275	104.44	30.7989	0
328	7438	0	0	18.2751	11.5352	0.556686	-0.830723	165.803	33.617	0
332	6358	0	0	1.45086	14.6794	-0.611317	-0.791386	23.3451	11.8385	0
350	1388	0	0	8.5802	8.24399	-0.19891	-0.980018	350.224	61.8674	0
354	8698	0	0	24.6154	2.55433	0.111037	-0.993816	68.4475	17.2074	0
358	7018	0	0	26.5149	9.20163	0.593234	0.80503	67.4991	69.8359	0
362	9949	0	0	5.94789	10.0078	-0.130264	-0.991479	127.304	50.9016	0
370	5503	0	0	10.4601	14.8832	-0.44761	0.894229	-45.4924	20.3386	0
373	2529	0	0	10.0151	5.35352	-0.423974	-0.905674	231.58	39.1533	0
403	8671	0	0	26.7012	7.21439	-0.533593	0.845741	46.9869	48.3797	0
406	5153	0	0	3.38496	10.7897	0.716853	-0.697224	30.2773	29.2146	0
409	8871	0	0	6.46099	8.44116	-0.999926	-0.0121762	152.709	38.1745	0
413	4705	0	0	23.1772	1.88108	-0.795899	-0.605429	30.6559	18.2614	0
421	5075	0	0	24.8386	1.57361	-0.711633	0.702552	148.819	18.3857	0
431	8337	0	0	21.8874	5.84951	0.811475	0.584387	59.0815	42.9436	0
434	2877	0	0	25.7188	5.2553	-0.675729	0.73715	297.457	26.4557	0
440	6242	0	0	16.9517	6.66475	-0.890983	-0.454036	-10.8133	11.9716	0
444	7798	0	0	16.6103	10.539	0.301102	-0.953592	766.977	242.973	0
445	8598	0	0	1.9476	15.7711	-0.647382	0.762166	2.19632	1.67306	0
449	2819	0	0	22.234	3.70953	0.998733	-0.0503179	131.272	48.2434	0
457	2431	0	0	19.8847	7.61715	-0.269891	-0.962891	100.188	48.5608	0
460	5533	0	0	19.5085	12.0151	0.968143	-0.250399	89.3178	287.693	1
468	2717	0	0	7.9538	11.6747	0.711494	-0.702692	11.9927	38.5359	0
468	9903	0	0	7.8611	11.6826	-0.819852	-0.572575	81.8338	1.58714	0
486	6544	0	0	8.48735	15.2279	-0.903684	0.428201	53.7134	15.0535	0
488	5488	0	0	23.6136	5.8012	0.478123	0.878293	-14.708	0.124955	0
489	8141	0	0	16.6685	7.89453	-0.655116	-0.755528	50.1732	43.191	0
522	9063	0	0	23.5285	1.36166	-0.988049	0.154139	100.868	12.1245	0
524	6489	0	0	19.1207	3.81079	-0.999746	0.022523	77.16	2.87287	0
527	4761	0	0	8.51249	4.03165	-0.804915	0.59339	38.8551	29.6198	0
539	4640	0	0	11.0389	4.93219	-1	0.000416562	80.6877	47.8484	0
544	6177	0	0	3.33884	9.82766	0.501699	-0.865042	10.6744	4.65732	0
548	3039	0	0	4.77623	8.92943	-0.999811	-0.019448	239.015	36.4734	0
550	8755	0	0	20.5672	6.43904	-0.308836	0.951115	173.512	0.101475	0
560	9834	0	0	15.5167	13.368	0.583291	0.812263	107.901	26.2283	0
588	1850	0	0	16.3565	12.4462	-0.647831	-0.761784	354.94	135.618	0
592	7004	0	0	12.6045	11.3489	0.878517	0.47771	258.462	143.223	0
607	3277	0	0	25.9212	8.71779	-0.507576	-0.861607	-13.284	11.9952	0
611	4981	0	0	11.3553	4.34192	-0.745723	-0.666256	53.4063	12.1094	0
611	8232	0	0	11.3979	4.45384	-0.114774	0.993392	277.189	47.5191	0
613	5677	0	0	8.80997	5.96781	-0.367916	0.929859	133.438	51.1285	0
625	5498	0	0	5.00151	10.0522	0.416169	-0.909287	-38.1463	34.8193	0
625	7544	0	0	4.94904	10.1809	-0.338161	0.941088	17.0226	0.318333	0
627	6322	0	0	7.12916	1.61124	-0.964058	0.265691	57.7936	8.45863	0
665	9681	0	0	1.28699	4.20869	0.508394	-0.861125	42.3277	5.87164	0
679	6601	0	0	20.2632	8.78962	0.837037	-0.547147	93.9954	2.20118	0
680	7711	0	0	12.7763	13.826	-0.818675	0.574257	-63.6159	133.126	0
683	4642	0	0	11.5684	15.9288	-0.952096	0.3058	78.5805	70.3704	0
690	1385	0	0	16.1227	12.2142	0.983956	-0.178409	-28.2158	66.8374	0
697	8103	0	0	9.73625	4.12499	0.701871	0.712304	250.154	11.0007	0
702	7878	0	0	4.31707	14.3446	0.831427	-0.555634	18.9445	3.62417	0
707	9384	0	0	26.8614	4.88134	-0.393397	0.919369	36.7309	17.7159	0
715	3209	0	0	3.82846	5.91175	0.966598	0.256298	148.452	1.30913	0
724	7274	0	0	10.3787	3.31671	-0.7991	-0.601198	219.621	40.7593	0
731	9241	0	0	22.5066	6.16463	0.997723	0.0674452	233.614	62.712	0
733	1123	0	0	2.02482	3.7201	-0.897149	0.441729	53.7456	6.44267	0
751	8296	0	0	23.9649	6.04271	0.0275866	-0.999619	21.4198	13.5574	0
754	1371	0	0	14.4472	14.318	0.827435	0.561562	-8154.07	4294.96	1
756	5325	0	0	11.5253	6.48562	0.146378	0.989229	200.432	9.01015	0
758	9856	0	0	15.558	2.83401	0.601122	-0.799157	180.675	54.3113	0
767	5985	0	0	15.7952	6.30349	0.804961	-0.593328	300.264	74.7838	0
778	4382	0	0	11.2676	10.1783	-0.0379322	0.99928	12.3416	75.6827	0
778	8198	0	0	11.3198	10.1468	0.902602	0.430476	-9.95342	96.1749	0
784	5410	0	0	9.29418	8.41008	-0.559468	-0.828852	268.231	21.0827	0
791	1865	0	0	15.9413	14.929	0.606269	-0.795259	859.247	348.82	0
807	9274	0	0	2.63573	5.8403	-0.85816	-0.513382	47.2301	9.86271	0
816	9512	0	0	13.5108	6.20901	-0.0144124	0.999896	552.259	87.5236	0
821	1060	0	0	20.255	9.94074	-0.530212	-0.847865	24.5499	5.80488	0
829	1692	0	0	10.4701	2.14646	-0.693583	0.720377	104.21	11.9502	0
830	5158	0	0	11.4023	9.68272	0.966443	-0.256882	-50.5861	37.6631	0
839	3006	0	0	6.26336	4.62845	0.135569	-0.990768	213.513	17.3932	0
855	1486	0	0	25.9814	2.69688	-0.307486	0.951553	69.7134	19.7075	0
863	3946	0	0	6.98568	6.78103	-0.771023	-0.636808	182.04	34.3903	0
865	6533	0	0	1.20431	6.51493	-0.762184	0.647361	5.67591	9.93954	0
869	6758	0	0	5.28376	6.51363	-0.432597	0.901587	-22.2655	3.69258	0
877	1683	0	0	8.77335	12.271	0.979679	0.200572	139.184	46.5252	0
884	8370	0	0	26.2124	6.5355	-0.942051	0.335471	148.424	5.96751	0
890	1431	0	0	3.03587	6.39831	-0.058282	-0.9983	21.0972	5.29905	0
890	2227	0	0	3.09071	6.42848	0.874971	-0.484175	64.5899	16.5663	0
895	6379	0	0	19.5328	10.2129	-0.514552	0.857459	220.765	96.8698	1
910	6228	0	0	3.07014	10.808	-0.952541	-0.304409	90.9089	7.74253	0
910	8636	0	0	3.13177	10.8865	0.0699475	0.997551	-0.233501	9.97902	0
915	5700	0	0	12.4112	7.3755	-0.526927	-0.849911	447.965	40.0149	0
916	4803	0	0	16.7029	10.8692	0.985269	0.171014	117.538	71.2382	0
917	5518	0	0	8.63464	12.506	-0.999744	-0.0226309	282.592	53.9264	0
921	5208	0	0	4.16939	14.1543	0.479884	-0.877332	-0.684381	6.41385	0
922	4311	0	0	8.84958	6.86257	-0.999621	0.0275193	61.6787	21.0568	0
936	6354	0	0	8.78629	9.13863	0.304279	-0.952583	79.993	25.6561	0
944	1775	0	0	2.3365	8.44228	-0.1054	0.99443	-3.4666	2.76465	0
959	9513	0	0	2.56153	11.6048	-0.13873	0.99033	-20.3728	1.24051	0
982	7007	0	0	8.94839	5.40381	-0.0997757	-0.99501	156.691	31.4509	0
991	2924	0	0	5.66355	3.27525	-0.910989	0.41243	31.9755	16.2535	0
106	25320	0	0	2.15319	5.7052	-0.884096	0.467306	84.1721	21.8162	0
106	47966	0	0	2.23709	5.72985	0.490314	0.871546	82.8219	19.4713	0
107	30020	0	0	21.0619	3.38652	-0.928915	-0.370293	101.669	8.7888	0
109	21833	0	0	5.9512	14.5216	-0.331936	-0.943302	-5.93172	18.1727	0
109	46247	0	0	5.91567	14.6156	-0.873319	0.487148	54.1412	7.52453	0
110	11861	0	0	8.73121	7.97876	-0.577545	-0.816359	276.06	4.74177	0
111	17343	0	0	17.8279	10.2553	-0.25953	0.965735	745.519	64.9817	0
111	48451	0	0	17.7807	10.2063	-0.974829	0.222953	480.031	119.169	0
112	19678	0	0	17.9902	7.79471	-0.661996	-0.749507	117.085	4.72766	0
112	44620	0	0	18.1017	7.82454	0.947815	-0.31882	65.7238	139.312	0
113	13332	0	0	17.5923	4.51127	0.673276	-0.739391	193.986	55.4063	0
113	14186	0	0	17.5769	4.61998	0.441079	0.897468	160.028	62.0429	0
117	40552	0	0	12.7603	14.4908	0.0350348	0.999386	1061.63	288.291	0
117	50168	0	0	12.7109	14.4613	-0.89884	0.438276	-270.842	105.288	0
123	32028	0	0	3.80786	14.4053	0.997858	0.0654124	35.489	8.71989	0
123	33916	0	0	3.72647	14.3278	-0.113976	-0.993483	2.83379	3.75632	0
125	19521	0	0	2.3072	7.03232	0.689117	0.72465	36.2387	15.4645	0
125	37745	0	0	2.25244	6.94901	-0.391786	-0.920056	70.3785	17.2835	0
125	50605	0	0	2.2532	7.04252	-0.376688	0.92634	59.3887	10.7963	0
126	21177	0	0	4.83112	7.63156	-0.911925	0.410357	90.2041	1.08907	0
126	28446	0	0	4.83593	7.56235	-0.846288	-0.532726	249.519	47.7846	0
130	39047	0	0	5.21391	14.7105	-0.966879	-0.255236	22.807	6.21243	0
130	43752	0	0	5.31565	14.6777	0.635404	-0.77218	25.4287	16.8777	0
130	49960	0	0	5.23077	14.772	-0.701599	0.712572	17.8991	1.76382	0
132	29470	0	0	7.3875	3.53836	0.536307	0.844023	129.792	14.9804	0
135	34696	0	0	7.16655	7.46223	-0.990412	0.138145	123.401	32.5855	0
135	41198	0	0	7.25494	7.38952	0.326315	-0.945261	177.094	23.9815	0
138	28676	0	0	25.8255	9.45914	0.617287	-0.786738	123.799	66.41	0
140	37645	0	0	3.54548	14.7689	0.677297	-0.73571	15.9659	5.14407	0
140	39263	0	0	3.46865	14.8453	-0.740204	0.672382	17.6357	9.33887	0
146	43101	0	0	13.2799	12.0421	0.751178	0.6601	56.7897	11.4083	0
146	43116	0	0	13.1563	11.97	-0.944492	-0.328533	77.8231	178.463	0
147	13975	0	0	8.93697	13.88	0.898754	0.438454	204.822	17.646	0
147	25145	0	0	8.88725	13.9132	0.0575031	0.998345	25.5345	10.3788	0
148	16186	0	0	17.9231	2.01067	0.862796	-0.505553	304.496	71.2635	0
149	21700	0	0	25.6681	9.65441	0.140201	-0.990123	13.8897	32.2783	0
149	52219	0	0	25.7108	9.77044	0.74862	0.662999	21.4903	43.3017	0
151	28831	0	0	11.3913	4.20647	-0.478159	-0.878274	239.316	49.1785	0
152	16058	0	0	7.80819	3.25499	-0.75057	-0.660791	117.014	12.2972	0
152	37748	0	0	7.79787	3.33862	-0.888647	0.458593	63.0483	9.73362	0
154	18833	0	0	5.79521	15.3263	-0.489478	-0.872015	16.5372	17.4529	0
156	34543	0	0	16.4093	8.12292	0.43061	0.902538	121.159	184.018	0
158	11919	0	0	20.4472	5.71078	-0.635235	-0.772319	92.9932	0.80242	0
159	10956	0	0	26.4345	8.22139	-0.320648	0.947198	-2.02165	26.7849	0
159	40282	0	0	26.4444	8.10908	-0.150596	-0.988595	-19.4164	3.75341	0
164	17602	0	0	19.2803	1.78538	0.777862	-0.628435	201.289	51.2158	0
164	26505	0	0	19.2638	1.88305	0.530006	0.847994	266.675	50.9393	0
165	30530	0	0	8.86194	14.906	0.197104	-0.980383	-21.4932	3.46601	0
165	31502	0	0	8.79085	14.9361	-0.839243	-0.543756	118.469	0.958661	0
165	42152	0	0	8.91312	14.9505	0.942886	-0.333115	39.1761	45.5929	0
166	25772	0	0	23.8555	2.38337	-0.999857	-0.0168827	224.587	12.277	0
174	30024	0	0	14.9378	15.3879	0.00655528	0.999979	80.6692	413.307	0
176	25833	0	0	8.05417	12.6571	-0.581017	0.813891	8.22235	4.4112	0
176	28268	0	0	8.02826	12.5976	-0.991749	-0.128195	127.37	9.69137	0
176	37679	0	0	8.12233	12.6605	0.497941	0.867211	64.1424	30.2091	0
179	24017	0	0	4.67172	5.59445	-0.885582	-0.464482	143.821	5.64456	0
182	17570	0	0	13.0482	6.17809	-0.051919	0.998651	130.732	1.69886	0
182	21445	0	0	12.9917	6.14	-0.906232	0.422781	-0.245965	36.9342	0
183	10029	0	0	3.96702	15.7194	0.985855	0.1676	7.38474	0.0594507	0
183	26193	0	0	3.9246	15.7684	0.307978	0.951394	5.94647	4.81764	0
184	41451	0	0	17.0636	12.3079	-0.0540855	0.998536	315.032	84.5007	0
185	36620	0	0	13.7833	8.47677	-0.281674	0.95951	278.68	56.7584	0
185	45036	0	0	13.8491	8.46327	0.637161	0.770731	277.502	92.7504	0
189	17773	0	0	23.5082	5.45482	-0.887015	0.46174	160.25	8.1931	0
193	18006	0	0	3.06326	15.3133	-0.41857	-0.908185	-10.893	2.22333	0
193	19032	0	0	3.02778	15.3753	-0.995084	0.0990297	25.5655	0.95031	0
198	22096	0	0	14.0815	5.57274	0.489507	-0.871999	295.185	93.6791	0
198	29453	0	0	14.0754	5.67711	0.386154	0.922434	569.749	130.518	0
204	15894	0	0	14.5654	7.94674	-0.146846	0.989159	760.29	56.1813	0
204	21198	0	0	14.5177	7.83895	-0.830317	-0.557291	16.3969	24.9933	0
204	25939	0	0	14.6453	7.8816	0.998533	0.0541467	25.5284	12.077	0
204	32863	0	0	14.5115	7.90524	-0.919448	0.393212	30.2324	23.3851	0
207	10791	0	0	10.2058	12.5333	-0.919388	-0.393351	74.2066	12.1693	0
207	17625	0	0	10.3148	12.581	0.912908	0.408165	74.3738	10.9723	0
213	33090	0	0	19.0212	7.9191	-0.21812	-0.975922	290.376	102.032	0
214	16620	0	0	26.7653	8.94029	-0.912767	-0.408481	59.0266	9.68059	0
215	37391	0	0	21.6881	8.53109	-0.82697	-0.562246	58.8518	65.5693	0
224	27982	0	0	26.3511	1.83925	-0.607851	0.794051	107.5	4.44015	0
224	50945	0	0	26.3283	1.77677	-0.976362	-0.216141	33.9173	6.10582	0
225	49371	0	0	16.5626	11.6801	-0.285328	-0.95843	262.803	77.11	0
226	43870	0	0	11.0845	9.07321	0.29502	-0.955491	483.477	148.707	0
226	46877	0	0	11.0931	9.19758	0.423104	0.906081	412.878	90.1315	0
226	51602	0	0	11.0274	9.19243	-0.559645	0.828732	129.928	25.1637	0
231	13417	0	0	16.5132	1.49099	0.400514	-0.916291	483.056	35.6023	0
232	25618	0	0	20.583	7.933	-0.913375	-0.407119	-12.4	20.0461	0
232	48017	0	0	20.5849	7.99646	-0.888248	0.459364	92.2957	8.19916	0
237	17124	0	0	20.5289	2.2679	0.622838	-0.782351	333.745	28.6413	0
238	32540	0	0	12.5076	10.1326	0.992916	-0.118818	-43.3491	47.7521	0
245	24737	0	0	7.50017	3.40433	-0.247558	0.968873	90.4022	9.04418	0
245	41631	0	0	7.4499	3.36044	-0.925355	0.379101	93.6598	0.596454	0
249	11409	0	0	23.2996	6.12057	0.73743	-0.675424	202.163	21.5747	0
249	27505	0	0	23.2165	6.12045	-0.735568	-0.67745	32.5877	43.5298	0
251	18674	0	0	14.2057	15.1944	0.418239	0.908337	1295.95	826.589	0
259	44262	0	0	4.31375	4.91718	0.999557	-0.0297535	229.028	24.8296	0
265	20380	0	0	20.8902	6.91085	0.614688	0.78877	90.4204	31.4302	0
268	15542	0	0	6.98386	5.45538	-0.749572	0.661923	98.6006	0.809955	0
268	21131	0	0	7.09798	5.42461	0.980736	0.195337	172.274	40.8952	0
268	31410	0	0	7.00643	5.35149	-0.407296	-0.913296	150.966	14.5443	0
270	50443	0	0	17.95	6.61681	0.20048	0.979698	496.337	102.243	0
271	52249	0	0	7.29131	6.12098	-0.127833	0.991796	93.2098	43.0332	0
273	16943	0	0	22.8822	8.02062	0.939578	-0.342335	130.882	24.7048	0
277	17147	0	0	2.35617	13.2896	0.0567043	-0.998391	-9.23164	3.22653	0
280	39494	0	0	13.7236	9.17317	0.511634	0.859203	375.662	165.361	0
280	40120	0	0	13.7595	9.11146	0.999827	0.0185745	-202.8	18.9235	0
282	34596	0	0	12.126	12.4163	0.00970376	-0.999953	679.074	107.385	0
284	28978	0	0	12.6267	5.86716	-0.825447	-0.564479	147.733	100.493	0
286	11280	0	0	20.0843	3.45174	0.914284	0.405074	41.0637	38.8499	0
286	29630	0	0	20.04	3.35888	0.260457	-0.965485	72.9329	26.0982	0
288	12437	0	0	11.6994	7.82052	-0.701495	-0.712674	338.798	61.5167	0
288	12732	0	0	11.7495	7.91277	0.216352	0.976316	549.797	39.2349	0
288	51642	0	0	11.772	7.81693	0.626899	-0.779101	252.828	92.9348	0
289	15400	0	0	14.792	15.2583	-0.926151	0.377153	1026.58	109.913	0
289	24636	0	0	14.909	15.1769	0.675171	-0.737662	1504.33	495.164	0
290	10646	0	0	26.6426	4.96321	-0.966585	0.256345	206.529	13.5307	0
293	17473	0	0	2.87185	15.2045	0.387779	0.921752	-1.19456	10.7006	0
295	43789	0	0	3.66436	10.8667	-0.756841	0.653599	29.3659	33.2842	0
298	46883	0	0	14.7408	14.6356	0.525503	0.850791	209.746	247.987	0
298	51311	0	0	14.7456	14.5163	0.593862	-0.804567	1120.82	162.64	0
301	13515	0	0	17.153	8.11826	-0.974893	0.222675	0.997567	119.142	0
301	20138	0	0	17.1996	8.04876	-0.165227	-0.986255	419.095	143.773	0
305	20197	0	0	2.03443	13.7852	0.998699	0.050985	28.2279	1.60655	0
305	25469	0	0	1.94352	13.7239	-0.421841	-0.90667	-2.94365	3.50106	0
306	28965	0	0	22.2888	6.75153	0.432376	-0.901693	115.944	3.93489	0
306	34072	0	0	22.278	6.87705	0.272177	0.962247	151.905	49.0569	0
306	43894	0	0	22.3265	6.80357	0.991608	-0.129281	58.1014	0.739018	0
310	12793	0	0	11.1106	5.83995	0.461498	-0.887141	225.769	80.2463	0
310	27914	0	0	11.144	5.91405	0.97039	0.241544	129.633	21.8716	0
310	32468	0	0	11.0227	5.92971	-0.877229	0.480071	79.0269	72.6816	0
312	28376	0	0	19.0886	8.55951	-0.529868	-0.84808	54.5205	34.144	0
312	46751	0	0	19.1517	8.63797	0.715438	0.698677	4.87932	10.0869	0
313	14362	0	0	18.2429	1.9915	0.689029	0.724734	60.5692	2.73508	0
315	11736	0	0	6.33943	2.46283	-0.23713	0.971478	84.4379	18.6698	0
319	26680	0	0	4.119	8.64707	-0.122693	0.992445	-8.00034	12.836	0
319	39905	0	0	4.18581	8.61958	0.784989	0.619509	216.081	24.3229	0
328	12483	0	0	18.2841	11.6435	0.686561	0.727072	53.7209	147.228	1
328	13021	0	0	18.1692	11.6111	-0.965366	0.2609	27.2867	4.38706	0
328	21397	0	0	18.1807	11.5513	-0.80095	-0.598731	39.3613	11.1083	0
330	50178	0	0	1.27703	14.8824	0.945211	-0.326461	34.4069	10.4442	0
336	33716	0	0	25.4434	8.44405	-0.369027	0.929419	153.282	76.6976	0
336	49714	0	0	25.5058	8.42173	0.875076	0.483986	159.299	60.1466	0
338	15248	0	0	26.4318	7.73477	-0.624793	0.78079	159.103	62.5974	0
338	51992	0	0	26.43	7.65595	-0.660373	-0.750938	109.197	48.1724	0
339	32629	0	0	23.6351	4.41496	-0.53703	0.843563	155.262	14.5897	0
339	37003	0	0	23.6936	4.28265	0.262992	-0.964798	145.345	46.3986	0
341	32093	0	0	26.5419	3.42378	0.992592	0.121497	118.584	7.60943	0
342	28959	0	0	26.3766	5.5551	0.680613	-0.732643	90.8324	45.0351	0
348	19425	0	0	5.32128	13.0473	-0.986919	-0.161217	90.6293	13.0127	0
348	27041	0	0	5.43972	13.0192	0.809394	-0.587266	56.9503	44.8368	0
350	25826	0	0	8.54207	8.31253	-0.937234	0.348702	151.607	69.5212	0
354	13595	0	0	24.5609	2.66776	-0.705977	0.708235	55.4341	0.315696	0
354	48239	0	0	24.6254	2.68485	0.261013	0.965335	46.5463	4.78862	0
355	21094	0	0	13.413	12.4409	0.889735	0.456478	-122.588	387.561	0
355	50823	0	0	13.2724	12.4191	-0.986193	0.165599	-278.006	174.125	0
358	35925	0	0	26.4133	9.177	-0.895965	0.444125	121.351	56.8042	0
358	37160	0	0	26.5074	9.08702	0.48355	-0.875316	32.1543	25.2927	0
359	25413	0	0	13.8146	5.01453	-0.926484	-0.376334	147.049	38.6287	0
359	37927	0	0	13.8564	5.10253	-0.294313	0.955709	564.537	107.19	0
359	44031	0	0	13.8645	4.97425	-0.170834	-0.9853	275.916	61.7993	0
362	12518	0	0	5.88432	10.0919	-0.989553	0.144169	179.52	38.206	0
362	17338	0	0	5.96965	10.1543	0.163659	0.986517	30.5505	10.7225	0
362	28515	0	0	6.01626	10.0362	0.793388	-0.608716	21.7952	19.4059	0
363	13159	0	0	14.7285	13.1365	-0.932754	-0.360513	444.159	41.1779	0
374	16165	0	0	4.58788	1.57292	-0.967181	0.254089	-7.50659	0.644755	0
374	24287	0	0	4.71822	1.53368	0.946696	-0.322127	25.7898	8.3804	0
375	15047	0	0	2.84805	3.75214	-0.836415	0.548096	36.7007	7.32032	0
375	43957	0	0	2.95512	3.75464	0.809909	0.586555	35.1354	0.241407	0
376	17150	0	0	10.8246	2.93551	-0.834814	-0.550532	339.342	148.674	0
376	19194	0	0	10.8178	3.00426	-0.927521	0.373772	57.7501	66.4792	0
376	32607	0	0	10.9335	2.91868	0.628918	-0.777472	307.056	88.8612	0
384	18116	0	0	7.03082	9.04724	-0.994763	-0.102213	111.396	21.5496	0
384	42476	0	0	7.1378	9.00595	0.667794	-0.744346	54.0336	0.604646	0
388	18883	0	0	21.6741	9.53324	-0.69629	0.71776	289.285	47.6706	0
388	29001	0	0	21.7077	9.41515	-0.212908	-0.977072	84.2213	37.2458	0
395	15721	0	0	4.91484	9.40283	-0.639284	0.768971	3.53189	22.2591	0
395	41829	0	0	4.90118	9.31536	-0.843594	-0.536981	224.259	34.3402	0
395	51048	0	0	4.97719	9.41532	0.291723	0.956503	103.333	8.71081	0
400	16125	0	0	19.2991	9.11301	-0.784712	0.61986	272.825	24.128	0
403	13784	0	0	26.6743	7.12594	-0.913796	-0.406173	224.419	81.5092	0
406	29800	0	0	3.27466	10.8583	-0.942423	0.334424	34.1342	19.892	0
406	31130	0	0	3.36046	10.8983	0.348289	0.937387	60.2979	46.0551	0
406	39315	0	0	3.28169	10.7996	-0.836883	-0.547382	74.4792	9.30443	0
408	46789	0	0	3.34108	1.7494	-0.957059	-0.289893	18.4434	0.343688	0
408	47519	0	0	3.35819	1.81928	-0.716201	0.697894	68.0176	9.9803	0
410	44454	0	0	13.1963	8.16666	-0.391903	0.920007	205.041	40.1514	0
413	19246	0	0	23.2756	1.97388	0.651066	0.759021	4.32217	12.7654	0
416	49497	0	0	4.18834	6.00096	-0.981025	-0.193883	78.3176	24.9018	0
423	37881	0	0	12.9064	4.58766	0.634136	0.773221	83.0592	96.0386	0
426	33990	0	0	10.2974	7.54561	-0.999898	0.0142789	1.80836	8.32391	0
426	44011	0	0	10.3971	7.52149	0.896012	-0.44403	-18.5939	8.72327	0
426	44670	0	0	10.326	7.49804	-0.455517	-0.890227	119.655	11.0119	0
428	10957	0	0	8.35641	5.82684	0.5512	0.834373	222.753	16.3179	0
431	10658	0	0	21.8661	5.76244	0.452089	-0.891973	253.671	65.1007	0
431	21741	0	0	21.8086	5.86527	-0.522798	0.852456	230.972	46.1295	0
431	45094	0	0	21.7903	5.78237	-0.833058	-0.553185	57.9216	67.7231	0
436	11887	0	0	17.9923	9.88298	-0.67233	0.740252	513.719	166.257	1
436	22058	0	0	18.014	9.77133	-0.3465	-0.93805	197.298	8.05397	0
436	46699	0	0	18.101	9.85195	0.961808	0.273725	0.854074	0.116182	0
437	13241	0	0	14.5756	13.4506	-0.391859	0.920025	1186.56	231.586	0
443	14627	0	0	5.70477	9.97529	-0.177075	-0.984197	95.6299	31.324	0
444	29264	0	0	16.5235	10.6337	-0.923541	0.3835	550.637	108.106	0
444	37471	0	0	16.5305	10.5664	-0.824699	-0.565572	23.9891	55.7188	0
451	37086	0	0	5.09922	3.47655	-0.994521	0.104536	129.418	39.3803	0
452	26596	0	0	12.964	5.43911	0.543894	0.839154	327.572	104.377	0
452	45323	0	0	12.8584	5.38636	-0.99764	0.0686579	82.8735	102.487	0
453	40501	0	0	15.6386	13.2574	0.150516	-0.988608	959.938	253.957	0
454	23665	0	0	11.9916	12.9293	-0.117629	0.993058	360.404	70.854	0
454	44929	0	0	12.0592	12.8436	0.93761	-0.347689	-56.9112	176.353	0
455	12425	0	0	8.1761	12.4285	-0.403774	0.914859	16.2538	10.6927	0
455	24363	0	0	8.13675	12.3761	-0.991084	0.133239	123.804	17.341	0
455	31496	0	0	8.16047	12.3155	-0.63737	-0.770558	205.189	32.1026	0
455	34579	0	0	8.26958	12.3757	0.991852	0.127395	290.22	82.8612	0
457	50187	0	0	19.9231	7.74614	0.301317	0.953524	222.362	50.979	0
459	44903	0	0	1.28943	3.55819	0.36414	-0.931344	21.8554	4.82714	0
461	13027	0	0	13.6023	15.5462	0.977444	0.211193	3699.14	2159.82	0
465	42912	0	0	9.76243	7.40639	0.998389	0.056736	17.6327	8.27188	0
470	27052	0	0	3.63687	6.25588	-0.993796	-0.111219	121.982	13.9083	0
470	36835	0	0	3.69013	6.3139	0.0252117	0.999682	55.3722	13.2423	0
474	25094	0	0	25.8109	1.16974	-0.53908	0.842254	49.6277	3.54897	0
483	32952	0	0	23.194	5.7753	0.555115	-0.831773	108.96	41.6986	0
486	17708	0	0	8.58054	15.252	0.581697	0.813405	66.3061	27.1956	0
488	24415	0	0	23.5301	5.73891	-0.978095	-0.20816	167.393	46.1433	0
488	24853	0	0	23.6402	5.73209	0.944822	-0.327584	307.081	4.6659	0
488	44442	0	0	23.5677	5.69659	-0.322391	-0.946607	-1.80156	0.462546	0
489	23613	0	0	16.7292	7.88501	0.393149	-0.919475	584.35	25.7547	0
491	40045	0	0	25.3299	5.44793	0.99432	0.106428	245.946	50.1954	0
499	13325	0	0	18.8344	1.53325	0.908867	-0.417086	305.582	79.707	0
507	44448	0	0	25.1091	1.82502	0.625752	-0.780022	131.852	12.4126	0
512	45863	0	0	17.897	14.0226	-0.767116	0.641508	256.747	20.0079	0
522	12218	0	0	23.6167	1.29897	0.470891	-0.882191	145.176	6.15329	0
522	31661	0	0	23.5536	1.30273	-0.57298	-0.81957	2.16987	7.58685	0
522	50715	0	0	23.6305	1.39557	0.699165	0.714961	101.709	40.27	0
524	17499	0	0	19.2077	3.86097	0.480657	0.876909	125.058	58.7234	0
524	42589	0	0	19.2106	3.7597	0.530415	-0.847738	330.238	43.1241	0
525	14925	0	0	15.3966	3.21264	0.519529	-0.854453	205.211	22.4309	0
530	21819	0	0	20.7588	6.76013	0.759517	-0.650488	131.623	8.97441	0
539	32875	0	0	11.1717	4.97315	0.826051	0.563596	261.73	52.4758	0
539	50244	0	0	11.1073	4.85964	-0.058525	-0.998286	859.491	101.013	0
540	44654	0	0	4.69365	14.2524	0.972816	0.231581	59.7066	1.48561	0
540	47374	0	0	4.60968	14.2944	-0.398157	0.917317	4.66792	16.9188	0
540	50774	0	0	4.5871	14.199	-0.767336	-0.641245	39.1934	16.0457	0
541	17502	0	0	8.00015	13.8761	0.604273	-0.796777	45.6752	3.18075	0
541	34312	0	0	7.90639	13.9319	-0.988542	0.150944	107.946	25.527	0
544	20929	0	0	3.36718	9.89238	0.976215	0.216807	185.524	3.60682	0
544	50060	0	0	3.2492	9.87516	-0.997457	-0.0712656	184.545	12.0141	0
545	18739	0	0	12.2493	15.3959	0.227926	-0.973678	-244.797	17.1211	0
545	37578	0	0	12.2524	15.5356	0.271298	0.962496	-222.561	103.399	0
546	21054	0	0	11.9861	12.1009	0.602936	0.79779	921.255	111.242	0
546	40035	0	0	11.8944	11.9953	-0.705921	-0.708291	707.473	99.275	0
546	52611	0	0	11.956	11.9759	0.172937	-0.984933	381.049	125.227	0
547	50835	0	0	15.9727	7.53393	0.75562	0.655011	85.816	49.1187	0
548	20718	0	0	4.87826	8.95077	0.923701	0.383115	291.193	10.7442	0
557	48234	0	0	20.5654	4.80102	0.327922	0.944705	111.707	35.0801	0
560	21176	0	0	15.4528	13.3792	-0.271762	0.962365	961.273	82.6447	0
563	30959	0	0	16.1791	7.22076	0.574012	0.818847	511.069	144.347	0
563	41006	0	0	16.133	7.09605	-0.0958512	-0.995396	617.664	29.8911	0
565	29903	0	0	11.3152	15.8734	0.586599	-0.809878	76.2918	77.6541	0
566	14826	0	0	5.33579	4.15435	-0.2866	-0.95805	246.416	52.2302	0
566	47505	0	0	5.4141	4.22336	0.986366	0.164566	119.513	27.7686	0
567	17860	0	0	7.79473	8.41502	-0.4595	0.888178	36.1469	29.5995	0
567	20902	0	0	7.76194	8.36029	-0.999904	-0.0138348	23.0833	26.8368	0
574	13605	0	0	15.0046	6.7426	-0.746024	0.665919	226.132	65.6888	0
582	21471	0	0	20.7291	6.63482	-0.625363	0.780334	395.104	22.5975	0
582	49751	0	0	20.8394	6.548	0.905355	-0.424655	466.498	50.7352	0
585	17505	0	0	15.657	1.82751	-0.165961	-0.986132	424.97	25.903	0
585	37532	0	0	15.7146	1.85111	0.81072	-0.585434	114.448	14.4702	0
587	43163	0	0	14.8482	4.54216	-0.288757	0.957402	506.09	55.1899	0
588	21691	0	0	16.4299	12.4414	0.54219	-0.840256	545.944	20.3932	0
588	23590	0	0	16.4579	12.499	0.995584	0.0938735	230.312	76.4286	0
592	21303	0	0	12.4803	11.3598	-0.781367	0.624072	12.8921	92.4018	0
592	42986	0	0	12.6063	11.2808	0.90199	-0.431756	-124.463	14.4663	0
598	18739	0	0	12.3193	15.3664	-0.85305	-0.521829	978.839	26.1477	0
598	44205	0	0	12.4301	15.4175	0.950577	0.310488	953.308	205.162	0
599	23962	0	0	11.4985	2.84908	-0.754319	-0.656508	44.115	40.1824	0
600	17149	0	0	7.62407	10.2178	-0.997396	-0.0721149	150.117	17.408	0
600	37485	0	0	7.66074	10.1726	-0.274266	-0.961654	200.873	12.9154	0
600	41131	0	0	7.724	10.233	0.973618	0.228183	182.112	41.5735	0
610	29155	0	0	6.23845	11.3853	-0.501506	-0.865154	151.356	50.3318	0
610	46830	0	0	6.21032	11.4667	-0.928552	0.371202	98.5254	46.4179	0
611	51012	0	0	11.46	4.42665	0.807283	0.590165	110.448	38.6626	0
613	19614	0	0	8.88847	5.86252	0.786096	-0.618105	27.0906	33.3217	0
613	43002	0	0	8.82333	5.83754	-0.171551	-0.985175	171.658	4.19047	0
616	43975	0	0	6.46895	6.19784	-0.959155	-0.282883	162.444	20.4967	0
618	24312	0	0	7.25989	1.93939	-0.938431	0.345467	34.1853	11.4459	0
618	41136	0	0	7.35635	1.93047	0.985879	0.167461	80.0296	17.2044	0
620	34589	0	0	21.0105	9.705	0.156528	0.987674	114.392	63.0145	0
624	15949	0	0	10.3783	7.77803	-0.488265	0.872695	201.763	66.3113	0
624	47991	0	0	10.4681	7.71864	0.994204	-0.107514	143.427	21.1799	0
625	32816	0	0	4.90351	10.1072	-0.993001	-0.118107	123.979	7.1378	0
627	31117	0	0	7.24004	1.60373	0.991089	0.133202	109.583	35.6712	0
632	31913	0	0	7.09662	15.2766	-0.80457	-0.593858	24.9181	9.50612	0
633	20663	0	0	14.634	3.23016	-0.496785	-0.867874	288.074	69.2095	0
633	33370	0	0	14.7113	3.32479	0.750545	0.660819	235.349	100.489	0
636	44038	0	0	8.28407	9.85523	0.817829	-0.575461	21.9917	35.2963	0
639	18136	0	0	18.063	3.77889	-0.953495	0.301409	372.379	109.622	0
639	39164	0	0	18.1947	3.78404	0.927096	0.374823	105.442	50.2133	0
639	46051	0	0	18.1351	3.82761	0.0764037	0.997077	559.515	66.0338	0
642	33911	0	0	2.80535	8.99518	-0.631001	-0.775782	89.4606	23.1818	0
642	45598	0	0	2.78159	9.05976	-0.983455	0.181151	90.8921	10.5984	0
645	21557	0	0	20.887	6.23271	-0.877106	0.480296	259.589	14.6993	0
645	32884	0	0	20.996	6.22803	0.914924	0.403627	146.877	26.8465	0
645	48659	0	0	20.943	6.26424	0.0434074	0.999057	101.893	10.5972	0
647	14928	0	0	2.63109	15.1814	-0.394211	-0.91902	-1.8682	0.924978	0
647	25793	0	0	2.68858	15.1903	0.651375	-0.758756	29.9793	8.08461	0
648	48849	0	0	20.8926	2.57783	0.626804	0.779177	132.342	28.1201	0
651	47027	0	0	16.2307	9.16193	0.915788	0.401662	-7.03433	61.3194	0
654	13963	0	0	23.0843	5.722	-0.673882	0.738839	289.517	50.5209	0
654	32952	0	0	23.1681	5.70008	0.949587	0.313504	96.9926	25.2293	0
656	15308	0	0	16.377	12.1106	-0.780192	-0.62554	-73.8131	4.57971	0
656	25528	0	0	16.4067	12.2248	-0.378261	0.925699	848.31	10.2057	0
665	22590	0	0	1.21318	4.2092	-0.520743	-0.853714	14.5085	21.8635	0
667	39128	0	0	8.75078	3.56222	0.246866	-0.96905	260.878	33.5552	0
668	49029	0	0	2.63902	14.6947	0.693711	-0.720253	11.8953	11.5899	0
679	17157	0	0	20.2116	8.76471	-0.0919133	-0.995767	126.166	23.1971	0
679	30621	0	0	20.214	8.87544	-0.0494094	0.998779	175.106	36.5837	0
683	21604	0	0	11.7097	15.9291	0.950947	0.309354	250.627	15.079	0
683	31393	0	0	11.6071	15.8391	-0.430981	-0.902361	103.31	102.844	0
685	37023	0	0	18.61	1.59992	-0.818722	0.57419	431.447	69.4423	0
685	42664	0	0	18.6548	1.52138	0.077457	-0.996996	312.253	57.89	0
690	52039	0	0	16.0971	12.2776	0.584861	0.811134	122.643	140.654	0
694	16913	0	0	5.68877	7.99903	0.988494	0.15126	79.1361	5.6029	0
694	37239	0	0	5.60239	7.93269	-0.401233	-0.915976	66.7476	11.0059	0
698	41647	0	0	12.8292	5.02339	-0.985267	0.171024	24.6024	6.1037	0
698	46978	0	0	12.9276	5.07442	0.4277	0.903921	403.277	70.0412	0
703	11253	0	0	8.25463	2.44416	0.837479	0.54647	177.37	45.0419	0
703	17317	0	0	8.15793	2.34531	-0.527865	-0.849328	189.01	18.6453	0
707	37769	0	0	26.8519	4.77574	-0.550785	-0.834647	50.5905	11.5686	0
711	46709	0	0	12.5544	7.83861	-0.774872	-0.632118	222.471	57.7843	0
713	48129	0	0	25.2195	1.88115	0.748414	-0.663232	110.232	2.03926	0
714	27165	0	0	24.2655	8.42141	-0.26823	-0.963355	-3.88747	1.82973	0
721	45111	0	0	21.9961	3.0106	0.99341	-0.114617	41.7546	38.5152	0
726	27311	0	0	10.9796	7.76932	-0.390343	0.92067	139.772	27.4822	0
728	23479	0	0	22.8305	5.17585	0.979886	-0.199557	294.541	49.806	0
729	21254	0	0	5.33742	1.43218	-0.99365	0.112513	11.299	0.562342	0
731	14943	0	0	22.4514	6.21894	0.0494432	0.998777	28.2797	13.1007	0
732	36841	0	0	4.498	4.2163	0.731702	0.681625	77.3404	6.62206	0
732	39611	0	0	4.45612	4.10693	0.0892813	-0.996006	45.0664	5.48462	0
733	12389	0	0	2.15182	3.72941	0.822869	0.568231	99.1131	9.42303	0
733	15915	0	0	2.15896	3.6583	0.918732	-0.394882	51.6669	5.84646	0
733	32460	0	0	2.02432	3.65593	-0.904184	-0.427144	68.9557	0.984766	0
733	43836	0	0	2.07944	3.76039	-0.157753	0.987479	58.9852	0.919844	0
743	47050	0	0	16.4527	9.70129	-0.173326	0.984864	1064.85	15.567	0
745	16062	0	0	5.33042	2.41752	-0.0966465	-0.995319	58.7817	12.7053	0
748	47786	0	0	18.1557	9.11851	-0.906074	0.42312	643.554	193.829	0
754	24014	0	0	14.4095	14.2172	0.2555	-0.966809	1601.82	216.656	1
754	48672	0	0	14.3809	14.3458	-0.178435	0.983952	327.833	229.126	1
758	14827	0	0	15.4475	2.87911	-0.988638	-0.150314	-16.4685	5.07596	0
758	17359	0	0	15.4711	2.94248	-0.648861	0.760907	176.853	9.57498	0
758	23061	0	0	15.4871	2.82645	-0.418786	-0.908085	242.158	46.4928	0
759	16036	0	0	5.08473	1.49957	0.457883	0.889012	222.48	19.7834	0
759	49537	0	0	5.00516	1.41308	-0.847764	-0.530374	137.523	22.5463	0
760	30538	0	0	14.3181	11.7525	0.858374	0.513024	-72.923	7.03324	0
760	33979	0	0	14.2644	11.7792	-0.103537	0.994626	1055.18	74.6564	0
762	22945	0	0	16.6695	1.30625	-0.681164	0.732131	255.024	12.3086	0
762	24564	0	0	16.7774	1.21355	0.82647	-0.56298	187.713	26.6868	0
763	17449	0	0	6.08975	4.88751	0.931334	0.364166	280.306	8.24607	0
763	35728	0	0	6.03778	4.92882	0.142307	0.989823	142.707	9.70241	0
763	43206	0	0	5.97767	4.82145	-0.769715	-0.638388	355.414	1.78904	0
765	19801	0	0	17.383	2.99109	0.366131	-0.930563	384.408	22.19	0
765	34359	0	0	17.4189	3.0628	0.964367	0.26457	172.031	29.5973	0
768	13532	0	0	24.1697	1.5529	-0.993995	0.109429	11.9166	6.45604	0
768	22606	0	0	24.2078	1.60779	-0.452526	0.891751	149.612	2.39288	0
768	27136	0	0	24.1921	1.49341	-0.675423	-0.737431	-1.75168	1.62216	0
768	34863	0	0	24.2746	1.606	0.499829	0.866124	43.1741	2.84753	0
770	35323	0	0	8.13195	14.4192	-0.681376	0.731934	29.1305	40.6335	0
782	36735	0	0	16.0134	7.39091	0.481697	0.876338	275.274	185.522	0
782	42068	0	0	15.9282	7.31729	-0.937176	-0.348857	91.9569	48.9341	0
791	43345	0	0	15.9509	15.0137	0.768542	0.6398	108.031	264.228	0
792	17161	0	0	5.90091	3.46334	-0.925021	-0.379915	105.85	20.7986	0
792	22977	0	0	5.96123	3.56456	-0.106434	0.99432	104.903	20.427	0
792	26350	0	0	6.04009	3.47183	0.964307	-0.264788	95.4509	29.8794	0
794	28224	0	0	10.1566	14.0947	-0.804844	-0.593486	382.172	2.34493	0
795	29376	0	0	2.67989	5.49769	-0.986165	0.165767	203.106	24.11	0
795	44595	0	0	2.73407	5.55266	-0.179078	0.983835	6.91268	11.5687	0
797	19223	0	0	26.37	3.45875	-0.416073	-0.909331	22.3787	13.0734	0
797	41358	0	0	26.3519	3.56206	-0.700617	0.713538	125.95	22.3181	0
797	45924	0	0	26.3335	3.50711	-0.988694	-0.149945	156.016	10.3999	0
802	20157	0	0	26.8311	5.21219	-0.853696	0.520772	83.3089	18.7608	0
803	25402	0	0	16.5391	9.56017	-0.742576	-0.669761	-18.6586	2.22129	0
813	49347	0	0	5.49032	2.43483	-0.937289	-0.348552	167.304	33.2912	0
815	46528	0	0	4.79138	8.4151	0.275479	0.961307	34.9735	23.7628	0
815	47703	0	0	4.81032	8.31008	0.593882	-0.804552	-2.73548	1.04687	0
820	41886	0	0	13.7323	15.7429	-0.603616	-0.797275	16592.9	2167.64	0
820	50754	0	0	13.8153	15.746	0.672089	-0.74047	2543.62	3807.19	0
821	36787	0	0	20.2587	10.0409	-0.465969	0.884801	138.999	91.6755	0
821	42232	0	0	20.3432	9.99572	0.99469	0.102912	156.518	79.0536	0
823	13866	0	0	5.60321	12.7647	0.958839	0.283951	159.192	0.195788	0
823	35627	0	0	5.50078	12.7564	-0.99197	0.12647	150.175	30.8681	0
828	17091	0	0	21.7439	2.60758	0.953154	-0.302487	162.314	51.6136	0
828	41898	0	0	21.6939	2.5606	0.243011	-0.970024	278.177	3.74116	0
830	28142	0	0	11.3071	9.6708	-0.873128	-0.487491	266.582	132.505	0
832	50001	0	0	21.9922	5.14095	0.714834	0.699295	2.44037	41.5473	0
835	18007	0	0	16.0804	7.28821	0.592452	0.805606	57.6255	88.7719	0
839	39514	0	0	6.32002	4.67199	0.92285	-0.38516	-4.00045	20.7263	0
839	40630	0	0	6.25857	4.77146	0.0688755	0.997625	174.158	47.0727	0
844	12215	0	0	7.94269	14.0947	-0.302895	-0.953024	46.023	48.7549	0
844	25315	0	0	7.89085	14.1624	-0.999105	-0.0422923	33.0242	27.1771	0
844	39276	0	0	8.03959	14.1646	0.999908	-0.0135543	82.8636	42.1182	0
846	52374	0	0	20.8881	8.17449	-0.999993	0.0038322	240.914	58.7578	0
847	37194	0	0	1.13572	12.9589	-0.479215	0.877697	3.29076	7.63374	0
847	45800	0	0	1.15777	12.843	-0.123382	-0.992359	-6.73057	9.56892	0
850	25100	0	0	20.6016	4.25542	-0.717725	-0.696327	66.7758	4.40623	0
850	27157	0	0	20.6305	4.35128	-0.213087	0.977033	261.344	35.2242	0
850	45866	0	0	20.6617	4.24116	0.329903	-0.944015	183.821	26.9322	0
853	10941	0	0	4.80127	11.4025	-0.965734	-0.259533	50.4496	7.20044	0
853	46963	0	0	4.84652	11.3577	-0.250114	-0.968217	11.3992	21.4437	0
853	47935	0	0	4.84556	11.4799	-0.265271	0.964174	1.4329	17.0473	0
858	41265	0	0	1.71645	8.07582	-0.806588	-0.591114	158.417	26.8318	0
860	27295	0	0	9.09843	8.93183	0.17617	-0.98436	85.2552	51.6914	0
860	37736	0	0	9.13148	9.03102	0.731486	0.681857	134.154	14.2175	0
861	33305	0	0	17.0861	9.06725	-0.386158	-0.922433	256.33	168.657	0
863	42112	0	0	7.06893	6.77572	0.684257	-0.729241	34.8374	14.4431	0
867	18214	0	0	15.3174	12.8835	0.817314	0.576193	364.147	95.8414	0
867	40675	0	0	15.1948	12.8593	-0.974876	0.222749	44.3989	2.21354	0
877	49531	0	0	8.66425	12.1918	-0.494067	-0.869424	118.06	46.9801	0
878	23409	0	0	2.30507	4.53278	0.970533	0.240967	123.12	2.47782	0
878	26270	0	0	2.22657	4.45148	-0.206451	-0.978457	89.975	8.45178	0
878	30503	0	0	2.17768	4.49372	-0.93884	-0.344354	116.453	5.07031	0
878	46687	0	0	2.28625	4.46829	0.68817	-0.72555	43.1481	4.38132	0
884	22997	0	0	26.3373	6.54583	0.874137	0.48568	125.322	29.9172	0
884	36764	0	0	26.2257	6.46672	-0.747389	-0.664387	65.2826	36.5773	0
884	41452	0	0	26.3033	6.44885	0.380004	-0.924985	160.815	55.0859	0
886	30981	0	0	10.4714	8.60579	0.126059	-0.992023	51.324	114.577	0
886	35702	0	0	10.3997	8.64645	-0.915719	-0.401818	97.2826	93.4915	0
887	18468	0	0	6.60001	4.39079	-0.884526	0.46649	138.115	9.76715	0
890	28130	0	0	2.9848	6.43492	-0.92722	-0.374518	20.8142	3.20976	0
890	31378	0	0	3.04574	6.5153	0.109699	0.993965	9.591	2.24191	0
894	32109	0	0	26.9351	5.86131	-0.256485	0.966548	7.50345	9.44407	0
896	13137	0	0	6.27033	14.694	0.9855	-0.169673	26.3117	10.539	0
902	13037	0	0	9.40936	13.7179	0.00294585	0.999996	59.0474	47.4438	0
902	24511	0	0	9.35331	13.6872	-0.845677	0.533695	-5.62167	1.35513	0
905	48879	0	0	9.54795	13.5579	-0.460895	0.887454	-33.4761	4.58367	0
906	37428	0	0	26.0982	7.77251	0.355688	0.934605	19.2703	14.4354	0
909	22750	0	0	23.0864	8.30879	0.652801	-0.757529	271.087	58.5616	0
909	37964	0	0	23.0487	8.3983	-0.0860795	0.996288	77.8169	41.4905	0
909	42323	0	0	23.0026	8.35475	-0.989682	0.143279	329.392	50.5483	0
910	29800	0	0	3.18165	10.8529	0.897578	0.440857	70.8418	8.1553	0
911	12196	0	0	3.04429	5.5459	-0.948467	-0.316876	161.738	6.48694	0
911	33905	0	0	3.07765	5.62969	-0.471287	0.88198	40.8032	5.74376	0
911	47648	0	0	3.17909	5.58193	0.980061	0.198698	184.78	9.35116	0
911	47902	0	0	3.09518	5.49989	-0.220628	-0.975358	86.1922	18.8643	0
915	13240	0	0	12.517	7.43585	0.999783	0.0208085	15.8821	23.6425	0
915	19721	0	0	12.3784	7.43685	-0.999378	0.0352767	-19.3757	51.654	0
916	11491	0	0	16.5629	10.8623	-0.997304	0.0733783	330.55	188.656	0
917	38297	0	0	8.66891	12.5548	-0.314445	0.949276	4.97215	54.2143	0
920	49309	0	0	8.53942	12.3422	0.482316	-0.875997	-1.27988	23.264	0
923	15350	0	0	7.90438	1.07903	0.756139	0.654411	285.815	31.6946	0
929	10665	0	0	10.5229	10.6603	-0.835951	0.548804	64.4223	8.67862	0
930	40646	0	0	14.4554	15.6509	0.422825	-0.906211	705.191	83.9911	0
930	43371	0	0	14.3574	15.7466	-0.916059	0.401043	1309.83	41.0063	0
936	20564	0	0	8.72308	9.15449	-0.717488	-0.696571	400.039	56.6383	0
937	15603	0	0	25.5695	8.85924	0.760962	0.648796	99.9621	59.492	0
937	29213	0	0	25.4607	8.77541	-0.821558	-0.570125	49.53	27.641	0
944	27030	0	0	2.38049	8.35744	0.752321	-0.658797	60.6929	28.7339	0
945	32326	0	0	19.8356	1.78108	0.835862	-0.548939	164.433	42.8567	0
952	51531	0	0	2.63877	15.6554	-0.73813	-0.674659	0.720273	8.65108	0
957	21380	0	0	17.341	5.21709	0.901879	0.431988	176.805	8.79178	0
957	40715	0	0	17.2335	5.22159	-0.862543	0.505983	209.319	34.5231	0
961	31550	0	0	22.8279	2.80781	0.897643	-0.440724	183.109	24.8509	0
961	44719	0	0	22.8216	2.87309	0.796934	0.604066	117.418	14.8076	0
962	26978	0	0	25.2688	5.75057	-0.841863	0.539692	188.204	14.0932	0
962	35535	0	0	25.356	5.65102	0.424247	-0.905546	154.109	58.6975	0
963	11181	0	0	9.67768	14.7564	0.0788529	-0.996886	0.81947	46.0271	0
963	16846	0	0	9.6138	14.8479	-0.908913	0.416986	54.1063	27.3705	0
966	26437	0	0	16.3801	6.63783	0.823007	0.568032	1.99219	105.669	0
969	17433	0	0	10.249	1.16504	0.766294	-0.64249	84.3649	11.5245	0
969	21247	0	0	10.2154	1.26193	0.204033	0.978964	287.997	44.694	0
976	12145	0	0	2.32723	1.32234	0.0293758	0.999568	112.842	13.2069	0
978	11753	0	0	11.8782	15.5604	0.474332	0.880346	20.0042	67.8162	0
978	36941	0	0	11.8081	15.4932	-0.899671	-0.436569	156.67	39.7404	0
982	43984	0	0	9.00535	5.48492	0.902074	0.431582	150.05	37.6209	0
983	20088	0	0	23.9013	6.38381	0.159849	-0.987142	66.5078	43.2869	0
983	20114	0	0	23.9493	6.4976	0.818755	0.574143	83.7016	37.9	0
983	27217	0	0	23.884	6.52846	-0.077304	0.997008	-1.458	1.59037	0
983	30000	0	0	23.8243	6.48821	-0.895384	0.445295	127.971	7.36331	0
985	51413	0	0	24.4351	1.48961	-0.949897	-0.312562	6.47808	4.38982	0
986	16359	0	0	14.6323	2.69439	0.460746	-0.887532	352.018	57.8844	0
991	10045	0	0	5.79766	3.22582	0.960759	-0.277384	108.005	3.25734	0
991	34163	0	0	5.72327	3.31709	-0.0778153	0.996968	158.981	7.64494	0
991	40638	0	0	5.67962	3.19369	-0.687529	-0.726157	264.916	30.1999	0
992	13566	0	0	24.8735	1.42152	-0.99992	-0.0126836	22.0881	2.15448	0
1005	6612	0	0	11.1107	1.24045	0.914979	-0.403501	45.2238	32.6682	0
1007	2117	0	0	19.1489	5.46829	-0.620914	-0.783879	191.274	104.266	0
1010	3759	0	0	8.73044	5.11572	0.743353	0.668899	388.956	62.8812	0
1013	7575	0	0	2.77181	8.25733	0.144375	0.989523	33.9754	16.102	0
1016	4733	0	0	2.42737	5.79382	0.712965	0.7012	85.2417	4.32175	0
1054	2262	0	0	14.6948	7.7183	0.739796	-0.672832	245.618	70.056	0
1060	9234	0	0	20.1942	9.9452	-0.401477	0.915869	240.496	63.0656	0
1072	3337	0	0	19.1435	10.8752	-0.974799	0.223085	172.822	6.94956	0
1081	3881	0	0	6.69378	12.0821	0.983785	0.179352	115.284	29.8633	0
1086	7584	0	0	19.3382	11.4492	-0.783435	0.621474	409.252	20.5421	0
1095	6332	0	0	12.7293	1.76702	-0.994398	-0.105702	61.679	18.6539	0
1129	8596	0	0	4.99927	15.3023	-0.840412	0.541948	14.1467	7.98457	0
1139	2094	0	0	22.1749	6.3408	-0.342528	0.939508	107.365	28.9213	0
1140	5327	0	0	16.9746	1.59818	-0.136196	-0.990682	257.613	4.17569	0
1140	6625	0	0	17.0323	1.6261	0.861367	-0.507984	149.433	0.929165	0
1145	4258	0	0	19.986	11.0751	-0.601336	-0.798996	23.3309	29.1624	0
1149	3633	0	0	13.343	13.6562	0.94209	-0.335359	-0.327296	90.1198	0
1160	2197	0	0	6.76761	7.05335	-0.858139	-0.513417	256.304	18.6477	0
1165	1409	0	0	18.6237	11.7661	-0.502122	-0.864797	58.9126	405.787	1
1182	8611	0	0	1.2025	2.81948	0.996778	-0.0802094	94.965	3.03119	0
1202	6326	0	0	13.8199	1.3856	-0.197643	0.980274	411.687	3.15948	0
1205	4052	0	0	23.1422	9.69533	0.631524	0.775357	67.7229	47.4008	0
1205	9116	0	0	23.1465	9.58914	0.693201	-0.720744	85.0368	71.1643	0
1209	2079	0	0	13.6979	5.58321	0.0214875	-0.999769	221.803	7.07675	0
1209	3884	0	0	13.6554	5.71355	-0.57171	0.820456	276.097	84.4203	0
1209	7430	0	0	13.7679	5.65305	0.999699	-0.0245454	87.5471	7.54681	0
1212	1264	0	0	13.2454	8.78329	-0.646675	-0.762766	267.182	105.352	0
1216	5748	0	0	15.322	10.0175	-0.159597	0.987182	438.786	7.24799	0
1226	4635	0	0	9.20133	6.16489	0.637151	0.770739	331.171	25.3686	0
1232	5677	0	0	8.72833	6.08652	0.736673	-0.676249	56.6878	1.00536	0
1239	7789	0	0	13.6691	13.8249	0.1334	0.991062	562.073	116.038	0
1240	3372	0	0	22.0603	7.41914	0.697427	0.716656	31.6502	7.58858	0
1258	8351	0	0	1.20597	8.79659	0.324647	-0.945835	-6.25268	0.112224	0
1270	1894	0	0	11.4207	14.0026	0.275795	0.961216	544.858	224.975	0
1278	4526	0	0	8.13742	4.77581	-0.448561	-0.893752	298.743	23.078	0
1289	6360	0	0	2.72308	10.7654	-0.999332	0.036557	136.547	10.5294	0
1326	5403	0	0	16.5577	5.3644	-0.15359	-0.988135	139.722	15.8303	0
1330	1694	0	0	20.9772	1.59673	-0.711056	0.703135	296.041	28.3901	0
1342	4647	0	0	25.8193	9.93332	0.998966	0.0454563	203.714	25.6722	0
1343	4524	0	0	23.0587	4.22721	-0.755424	-0.655236	28.1233	18.4477	0
1346	6825	0	0	9.23307	1.93722	0.532295	0.846559	208.362	8.76843	0
1364	7682	0	0	24.5796	3.8619	-0.759455	0.65056	115.781	15.632	0
1365	9070	0	0	13.8015	6.21674	0.747643	0.664101	30.4541	90.6712	0
1370	7101	0	0	26.5521	2.97776	0.999949	0.0100752	234.22	17.6739	0
1378	6279	0	0	23.8091	8.22898	-0.671128	-0.741342	6.74241	10.1288	0
1390	3318	0	0	24.6856	8.26004	-0.545991	-0.837791	13.0023	34.2588	0
1413	6794	0	0	21.5664	9.74343	-0.487585	-0.873076	37.8592	0.383362	0
1444	7762	0	0	4.50825	5.67475	-0.00784645	0.999969	114.645	21.1902	0
1458	2416	0	0	26.6679	8.23573	-0.472832	0.881153	108.888	47.4848	0
1471	4730	0	0	15.3823	2.08134	0.175271	0.98452	338.572	12.5226	0
1479	5898	0	0	8.33274	7.28527	-0.977879	-0.20917	11.9869	6.19019	0
1495	4088	0	0	26.6187	4.73025	0.971358	-0.237622	259.521	21.8929	0
1503	7043	0	0	19.279	1.66193	0.909513	-0.415674	308.417	78.6866	0
1503	7601	0	0	19.1924	1.62462	-0.322549	-0.946553	215.486	91.9505	0
1506	6723	0	0	24.9615	2.85359	-0.574073	-0.818804	106.067	25.3411	0
1532	2571	0	0	1.39658	4.06097	0.733244	0.679966	124.434	9.38068	0
1532	6689	0	0	1.29148	3.97953	-0.841448	-0.540338	136.133	22.1751	0
1532	9681	0	0	1.33513	4.08121	-0.187671	0.982232	43.6677	6.82103	0
1551	4314	0	0	6.96579	7.37607	-0.901017	-0.433785	297.88	3.60961	0
1562	7458	0	0	10.0211	5.74813	0.236918	0.97153	190.282	8.74546	0
1588	4552	0	0	5.14286	4.43794	-0.373647	-0.927571	172.416	20.9434	0
1590	7370	0	0	7.34316	10.6332	-0.505942	0.862567	14.977	19.0316	0
1590	9505	0	0	7.38458	10.4986	0.0666033	-0.99778	-3.47318	2.01699	0
1610	9777	0	0	8.19866	9.48084	-0.884393	0.466743	125.131	17.9315	0
1616	1887	0	0	20.617	10.4587	0.00499265	-0.999988	127.789	157.084	1
1621	4998	0	0	23.6701	1.80045	-0.488565	0.872527	109.628	4.97319	0
1622	4849	0	0	11.7199	3.87301	0.625626	0.780123	296.827	13.501	0
1622	8796	0	0	11.6515	3.76519	-0.439967	-0.898014	433.176	54.7372	0
1624	5564	0	0	2.11938	7.42621	-0.988705	0.149875	119.121	5.09712	0
1624	7468	0	0	2.21927	7.47622	0.472685	0.881231	51.9843	27.544	0
1629	7458	0	0	9.99153	5.87649	0.638085	-0.769966	161.939	80.3511	0
1635	2395	0	0	6.48564	4.32855	-0.834693	0.550715	17.8686	0.168772	0
1638	3195	0	0	1.07322	13.9746	0.209316	-0.977848	-8.72869	4.73129	0
1658	2079	0	0	13.7707	5.52119	-0.990373	-0.138427	42.1851	26.2927	0
1658	3589	0	0	13.8999	5.52446	0.996106	-0.0881669	29.6919	0.559137	0
1658	7430	0	0	13.8296	5.59496	-0.0843172	0.996439	544.63	75.8277	0
1662	3564	0	0	17.8755	7.19209	-0.485501	-0.874236	201.324	77.8626	0
1663	5507	0	0	23.6728	9.43563	0.939487	0.342583	131.094	54.8791	0
1666	7326	0	0	26.3177	8.82301	-0.689012	-0.72475	25.8273	41.2029	0
1680	5772	0	0	1.32843	7.26565	-0.429751	-0.902947	6.02807	0.896562	0
1687	5705	0	0	25.6804	7.48459	0.864451	-0.502718	115.077	16.8163	0
1689	2402	0	0	21.5289	5.49733	0.988084	0.153914	10.109	2.67868	0
1690	7552	0	0	26.4924	1.78079	-0.0241631	-0.999708	47.9837	8.20788	0
1699	9203	0	0	4.13292	12.019	-0.490569	0.871402	-0.308244	10.8908	0
1711	9275	0	0	25.4151	3.08005	-0.94885	-0.315726	112.254	15.6305	0
1727	3656	0	0	2.72376	2.60897	0.179273	0.983799	108.574	20.2945	0
1733	1888	0	0	7.43625	13.6833	0.9597	-0.281028	18.3795	8.65135	0
1733	6516	0	0	7.3392	13.6739	-0.887322	-0.46115	60.1592	0.374811	0
1750	2867	0	0	2.72755	13.4652	-0.987802	0.155716	34.0965	6.67686	0
1755	6921	0	0	6.52009	8.85214	0.591944	0.805979	114.43	16.4682	0
1778	8918	0	0	16.1216	12.4741	0.555758	0.831344	-6.4417	73.7143	0
1780	3051	0	0	7.85849	9.42253	0.815424	-0.578865	-26.7477	9.52105	0
1790	7762	0	0	4.52901	5.80594	-0.31629	-0.948663	138.679	22.7543	0
1805	8121	0	0	18.3967	3.50202	0.62125	0.783613	136.128	22.2779	0
1808	4710	0	0	24.0832	3.34074	-0.0900947	0.995933	89.3883	35.4977	0
1833	5884	0	0	26.4966	4.83726	0.859639	0.510902	203.351	28.223	0
1833	6832	0	0	26.3951	4.81451	-0.995462	0.0951567	292.65	20.8663	0
1847	4862	0	0	5.56477	13.9258	-0.293365	-0.956001	-1.97067	10.231	0
1849	8714	0	0	14.013	7.5838	0.989705	-0.143121	122.656	52.7793	0
1856	5811	0	0	14.6842	11.3092	-0.932173	-0.362013	-15.0472	146.439	0
1877	8410	0	0	8.23024	2.74729	-0.924592	-0.38096	121.317	30.6665	0
1881	4191	0	0	19.4178	9.34	0.807884	0.589342	-38.4916	9.03538	0
1883	4524	0	0	22.9863	4.24805	0.291326	-0.956624	236.996	53.6834	0
1894	7362	0	0	11.3826	14.0498	-0.99782	-0.0659868	255.026	164.054	0
1918	6685	0	0	2.05164	1.34988	0.950478	0.310791	52.6313	11.3791	0
1932	6446	0	0	14.9648	13.7534	-0.160011	0.987115	732.735	152.264	0
1933	6921	0	0	6.51341	8.96505	0.68309	-0.730334	6.87463	53.0423	0
1954	3918	0	0	12.729	15.65	0.694189	0.719793	1161.11	321.092	0
1955	9798	0	0	4.48531	11.2801	-0.769524	0.638617	11.1032	27.6785	0
1967	8312	0	0	1.57464	4.13601	0.313547	0.949573	57.0048	3.35399	0
1986	9878	0	0	10.429	12.0605	-0.723362	-0.690469	468.795	19.0631	0
1987	9041	0	0	6.97555	2.94166	-0.878859	-0.477081	118.019	8.58654	0
2003	8374	0	0	26.8912	2.39877	0.878967	-0.476883	95.5923	4.01822	0
2012	4527	0	0	19.2193	7.25326	-0.302626	-0.953109	49.3044	14.4131	0
2019	8392	0	0	2.10103	10.8498	0.458468	-0.888711	4.98905	0.465455	0
2037	4341	0	0	3.98307	12.9517	-0.987064	-0.160325	16.0036	1.98722	0
2050	9274	0	0	2.62678	5.77183	-0.698148	0.715953	39.68	8.17911	0
2055	3882	0	0	21.2419	2.5527	0.966346	0.257245	85.6438	16.0595	0
2056	5154	0	0	24.8161	4.34128	0.717345	0.696718	54.7924	7.98137	0
2058	7573	0	0	2.14544	6.25703	-0.902985	-0.429671	170.23	29.7019	0
2058	8575	0	0	2.21345	6.36137	0.0286482	0.99959	26.8211	7.91254	0
2066	6735	0	0	24.2176	9.59156	-0.212455	0.977171	-4.58867	9.67645	0
2074	2956	0	0	4.13066	2.33122	-0.844192	0.53604	30.5284	4.9875	0
2081	8332	0	0	14.2176	13.6062	-0.661723	0.749749	1757.38	664.415	0
2083	4628	0	0	3.66255	15.5669	-0.716187	-0.697909	12.6495	10.5052	0
2094	6097	0	0	22.1118	6.35963	-0.800936	-0.59875	48.8921	40.7483	0
2107	9165	0	0	24.5469	9.40631	0.456361	-0.889795	32.0892	11.7498	0
2125	4927	0	0	10.0206	13.109	-0.708157	0.706055	-25.3849	41.7819	0
2133	9545	0	0	19.2154	11.704	0.818787	0.574098	-2.91307	13.4039	0
2142	8446	0	0	4.00328	10.0018	0.448373	-0.893846	-2.51871	14.9735	0
2143	8932	0	0	6.30388	1.87846	0.52334	0.852124	159.849	22.9813	0
2161	5401	0	0	20.2164	3.704	-0.401719	-0.915763	85.2624	9.89534	0
2162	2715	0	0	15.1421	12.5758	-0.542936	0.839774	409.462	22.3134	0
2166	8276	0	0	11.214	4.02594	-0.960147	0.279497	27.628	3.04801	0
2174	3494	0	0	25.9594	5.83608	-0.742438	-0.669914	84.1461	45.6757	0
2181	6793	0	0	26.548	7.55883	0.579845	-0.814727	17.5484	13.469	0
2185	8874	0	0	22.6213	3.74181	-0.818552	-0.574433	2.55352	11.6266	0
2201	9411	0	0	9.9345	6.81251	0.79111	0.611674	237.404	29.9688	0
2231	7375	0	0	8.39053	12.5416	-0.496493	0.868041	20.0617	23.2304	0
2234	9587	0	0	14.9156	9.55465	0.48863	0.872491	285.045	196.96	0
2238	6847	0	0	17.9909	4.11002	-0.924711	-0.38067	76.355	6.15566	0
2247	2269	0	0	15.3774	14.2842	0.0940202	0.99557	818.995	218.876	0
2247	4076	0	0	15.3248	14.2522	-0.927557	0.373681	690.878	145.209	0
2262	8149	0	0	14.8157	7.70407	0.875957	0.48239	95.8696	13.5571	0
2282	7976	0	0	20.1044	5.74098	0.648716	0.761031	92.9043	28.9361	0
2283	9521	0	0	8.43092	3.59061	-0.863737	0.503942	-19.7873	4.92793	0
2286	6078	0	0	9.81715	1.27484	-0.305218	-0.952283	339.092	0.732557	0
2287	3272	0	0	25.0952	5.98195	0.785716	0.618587	135.059	38.7645	0
2293	7085	0	0	16.5929	14.9133	-0.988499	-0.151228	25.1065	3.42784	0
2334	8322	0	0	12.4612	11.9567	-0.970108	0.242673	-84.432	33.882	0
2335	7407	0	0	17.9996	7.60953	0.95261	-0.304195	174.572	118.209	0
2341	4855	0	0	16.0486	5.50722	-0.410187	-0.912001	300.061	51.1069	0
2341	6586	0	0	16.1177	5.52566	0.809892	-0.586578	226.94	40.3241	0
2358	4856	0	0	14.3307	4.84779	0.274791	-0.961504	513.888	95.8418	0
2370	7637	0	0	11.5152	11.3687	-0.983151	0.182793	-38.959	34.3694	0
2408	5650	0	0	1.93878	11.9585	-0.565216	0.824943	24.0107	32.9426	0
2410	2429	0	0	6.98464	8.57517	0.402094	-0.915598	17.7594	17.9898	0
2428	8399	0	0	8.62058	2.51421	-0.999726	-0.0234191	71.2619	0.504514	0
2439	5410	0	0	9.27802	8.27883	-0.341846	0.939756	204.828	54.2384	0
2440	5718	0	0	14.207	14.9517	-0.642515	0.766273	3661.04	216.874	0
2442	3551	0	0	8.96241	8.12766	0.961712	0.274062	190.358	41.1811	0
2444	5819	0	0	3.28324	12.0449	-0.926854	0.375422	31.4596	9.06289	0
2445	5360	0	0	1.37302	8.71821	0.786334	0.617802	62.6349	43.7617	0
2445	8351	0	0	1.26265	8.71766	-0.7925	0.609872	87.6544	44.927	0
2453	5258	0	0	9.08485	4.03231	-0.933823	0.357736	32.3597	5.20092	0
2453	5747	0	0	9.14142	3.94204	-0.0846552	-0.99641	255.449	24.2506	0
2461	7454	0	0	13.3904	1.76107	-0.909087	-0.416606	74.5527	1.69462	0
2472	6586	0	0	16.2038	5.52137	-0.864355	-0.502883	2.24966	47.6011	0
2482	2875	0	0	20.086	1.4616	0.00693421	-0.999976	383.661	108.607	0
2495	2927	0	0	8.48241	12.8088	-0.960153	-0.279476	70.9218	20.9713	0
2495	6062	0	0	8.55193	12.9007	0.00860035	0.999963	35.446	58.2131	0
2512	5489	0	0	26.3178	5.91702	0.0769022	0.997039	13.2125	23.8132	0
2524	5790	0	0	8.55813	14.8481	-0.0376471	-0.999291	-8.34473	30.5828	0
2544	7894	0	0	4.50999	8.49214	0.737984	-0.674818	17.0428	15.6924	0
2546	4396	0	0	7.15032	3.1215	0.976322	0.216324	172.1	18.2771	0
2554	4684	0	0	6.3847	1.05864	-0.972381	-0.2334	151.872	44.8666	0
2557	9189	0	0	1.98716	6.67534	0.977403	0.211382	103.509	7.45174	0
2560	9941	0	0	19.2884	11.9762	-0.962667	0.270689	-79.8039	318.212	1
2566	3114	0	0	12.8239	3.14232	-0.603338	0.797486	131.169	6.69523	0
2613	2902	0	0	5.38099	6.10773	-0.621265	-0.783601	88.5287	9.1558	0
2624	9112	0	0	17.6655	3.98526	-0.309485	-0.950904	195.647	51.5159	0
2626	4274	0	0	21.5987	2.7841	0.791703	-0.610906	398.476	52.7086	0
2632	3620	0	0	18.7798	12.6885	-0.956982	0.290148	126.344	66.9184	0
2658	6698	0	0	6.59697	14.4172	0.115149	0.993348	16.1476	2.97822	0
2665	8144	0	0	23.3818	7.3058	-0.852832	-0.522185	66.4798	3.81419	0
2669	7140	0	0	7.5942	2.50847	0.037442	-0.999299	89.7359	1.71771	0
2695	9050	0	0	20.3731	6.57478	-0.98479	0.173749	216.813	62.0864	0
2722	4353	0	0	10.4131	8.93578	0.891992	0.452051	236.038	132.17	0
2732	4743	0	0	9.63492	11.9413	-0.49132	0.870979	87.1539	130.564	0
2748	4216	0	0	2.80813	14.371	-0.748926	-0.662654	7.31279	14.2212	0
2750	8226	0	0	9.24967	4.82009	0.938851	0.344324	192.378	34.4515	0
2752	5653	0	0	2.93544	12.3675	0.982362	-0.18699	54.4524	14.8263	0
2756	7579	0	0	16.8482	2.0785	-0.0593037	-0.99824	273.236	42.1448	0
2806	9107	0	0	4.05086	2.00964	0.423586	-0.905856	1.50736	11.456	0
2812	9140	0	0	1.3161	13.0396	0.443769	0.896141	19.6086	21.2393	0
2819	2973	0	0	22.3377	3.63754	0.396911	-0.917857	105	11.1192	0
2819	3850	0	0	22.3494	3.76765	0.554152	0.832416	35.0786	14.4609	0
2823	4062	0	0	19.3745	3.92069	0.204165	-0.978937	194.441	8.389	0
2824	4937	0	0	19.8293	11.4459	-0.894523	0.447022	254.462	36.7676	0
2825	8239	0	0	16.9076	4.57652	0.419616	0.907702	334.169	74.8508	0
2837	4860	0	0	16.0249	9.0986	0.351676	0.936122	694.033	227.946	0
2838	7243	0	0	24.1284	1.34556	0.858045	-0.513575	206.49	20.7711	0
2859	4341	0	0	3.90105	12.8777	0.26072	0.965415	-12.7653	5.90987	0
2860	6515	0	0	7.94386	5.20238	-0.99122	0.132225	65.8295	45.9598	0
2863	8489	0	0	21.5375	10.2822	-0.998585	-0.053174	20.4808	18.755	0
2867	6896	0	0	2.62761	13.5394	-0.435535	0.900172	-1.34806	1.16222	0
2867	7265	0	0	2.6919	13.5377	0.480258	0.877127	0.300102	9.49017	0
2879	5515	0	0	9.25207	5.08254	0.506861	0.862028	297.07	8.6144	0
2887	7253	0	0	20.7294	5.04574	-0.905338	-0.424691	76.9178	24.3267	0
2895	6869	0	0	9.32517	12.0736	-0.966322	-0.257335	57.2902	25.0698	0
2911	7609	0	0	14.2617	2.5507	-0.990892	0.134658	20.4536	1.16474	0
2912	3217	0	0	18.6773	6.2938	0.261516	0.965199	241.867	54.3248	0
2923	6084	0	0	13.1788	13.8082	-0.0618291	-0.998087	1556.17	12.4883	0
2933	7076	0	0	19.4123	1.78046	-0.199389	0.97992	171.437	24.2285	0
2944	6941	0	0	17.8824	8.71768	-0.456711	0.889615	635.624	80.409	0
2951	6666	0	0	8.50733	15.8677	-0.107696	0.994184	-6.34053	3.50253	0
2961	7942	0	0	20.9795	1.07847	0.98043	-0.196869	73.6217	11.0105	0
2996	7186	0	0	13.1452	3.49085	-0.451061	-0.892493	405.367	68.6795	0
3001	4260	0	0	9.06638	8.03852	-0.921378	-0.388667	153.956	19.1976	0
3030	4955	0	0	18.5119	8.11003	0.424878	-0.905251	570.915	74.6819	0
3030	7525	0	0	18.4973	8.24742	0.226067	0.974112	68.6332	3.15517	0
3035	7913	0	0	20.8172	7.44063	0.495907	-0.868375	495.158	72.7438	0
3051	4428	0	0	7.91612	9.45203	0.00636989	0.99998	93.102	53.4873	0
3057	6546	0	0	12.6243	8.72402	0.40899	0.912539	504.151	93.6534	0
3070	6553	0	0	1.73184	4.83284	0.64169	-0.766964	16.4549	11.1785	0
3074	4406	0	0	4.52022	5.36106	-0.993658	0.112448	36.3045	26.6805	0
3110	5235	0	0	13.148	14.9312	-0.828816	-0.559521	2977.22	551.577	0
3117	7992	0	0	25.3597	8.98522	-0.856274	-0.516522	246.982	63.3243	0
3134	8433	0	0	15.1972	9.58036	0.859535	0.511076	110.679	143.363	0
3142	8613	0	0	12.8886	11.0576	-0.676504	0.736439	115.874	137.674	0
3169	3977	0	0	11.719	13.1546	0.287699	-0.957721	328.418	205.981	0
3170	5111	0	0	23.4496	5.29105	0.965287	0.26119	24.2546	19.491	0
3170	5562	0	0	23.3057	5.26623	-0.997002	-0.077376	53.5361	30.5664	0
3176	7219	0	0	1.74297	12.5017	0.844094	0.536195	51.2274	21.0479	0
3185	5120	0	0	10.5143	1.74642	0.773531	-0.633758	88.0895	8.16425	0
3191	9220	0	0	3.22741	4.84154	0.407331	-0.91328	16.2935	3.85323	0
3195	3827	0	0	1.13656	13.9515	0.791357	0.611355	40.1994	13.4427	0
3220	3292	0	0	11.6024	7.33386	0.998854	0.0478593	68.4009	30.5597	0
3229	8420	0	0	12.8171	15.1728	0.781981	-0.623303	-106.208	52.2756	0
3231	3330	0	0	13.8485	14.12	-0.00540065	0.999985	3036.04	7151.37	1
3252	6987	0	0	22.4735	5.2038	-0.918948	0.394379	265.513	17.289	0
3260	4783	0	0	15.6473	10.6771	0.255647	-0.96677	843.433	80.6936	0
3261	8554	0	0	17.6144	8.45318	0.976786	-0.214218	26.8519	41.4809	0
3269	7990	0	0	7.23006	3.75892	0.430382	0.902647	115.51	17.7468	0
3293	8494	0	0	20.2475	8.00079	0.745992	-0.665955	145.493	5.14773	0
3313	9340	0	0	9.38632	7.60858	0.545732	0.83796	28.119	3.60802	0
3328	4871	0	0	4.81892	12.82	-0.830162	-0.557522	42.2625	17.1804	0
3329	4529	0	0	1.6103	9.54532	0.0570022	-0.998374	6.88691	2.29413	0
3331	8062	0	0	14.0146	6.51226	0.0868777	-0.996219	659.893	25.9765	0
3340	6842	0	0	8.02369	8.60101	-0.124731	-0.992191	42.4035	26.2302	0
3372	4895	0	0	22.1831	7.46087	0.989622	-0.143694	318.299	42.9284	0
3384	9926	0	0	26.9607	4.2056	0.262532	0.964923	45.4517	10.7682	0
3392	7539	0	0	16.6983	13.3354	0.49081	-0.871266	850.016	239.415	0
3401	4436	0	0	23.2235	9.24928	0.872632	-0.488379	232.793	68.4061	0
3416	3827	0	0	1.23461	13.9825	-0.999044	0.0437088	39.7634	3.71013	0
3452	4542	0	0	19.6035	12.1189	-0.996326	0.0856443	175.548	38.3881	1
3473	5905	0	0	19.5422	3.08645	-0.433856	0.900982	277.082	14.8397	0
3486	8146	0	0	9.70245	5.22209	-0.592373	-0.805664	471.45	85.7945	0
3507	8760	0	0	12.1868	8.09697	0.298021	-0.954559	213.94	31.2535	0
3510	7168	0	0	15.643	8.99733	0.791234	0.611513	3.5269	113.126	0
3522	7836	0	0	26.8424	8.16912	0.848296	0.529522	221.531	70.295	0
3523	7121	0	0	12.8957	2.39636	0.299366	-0.954138	259.194	47.6269	0
3523	8076	0	0	12.9178	2.52082	0.609868	0.792503	297.359	66.8012	0
3545	7991	0	0	16.9263	1.29898	0.993593	-0.113017	108.309	27.3428	0
3551	4260	0	0	9.01358	8.08104	-0.182267	-0.983249	236.587	43.4397	0
3555	6791	0	0	19.2788	3.5939	0.933468	0.35866	60.7755	21.8561	0
3558	8122	0	0	9.99967	2.64874	-0.422361	-0.906428	331.14	41.7438	0
3561	5624	0	0	5.54971	2.76572	-0.828433	0.560087	18.3851	9.49669	0
3565	5221	0	0	16.657	10.3034	0.907532	-0.419984	217.108	95.9577	0
3565	7798	0	0	16.6115	10.4039	0.282993	0.959122	91.3711	103.776	0
3566	3795	0	0	12.4203	2.49727	-0.933167	0.359442	85.1194	89.0251	0
3571	5861	0	0	15.5728	7.48972	-0.917246	-0.398321	-25.2782	48.0043	0
3579	6662	0	0	3.00124	9.15984	-0.884485	0.466569	31.9232	3.41975	0
3594	5085	0	0	4.30877	5.40476	0.93405	0.357142	220.023	16.4648	0
3602	8522	0	0	9.9886	1.65356	-0.666985	0.745071	114.595	25.3117	0
3612	8113	0	0	12.2393	10.1917	0.268776	-0.963203	405.634	140.104	0
3615	8914	0	0	7.16319	2.2055	-0.974107	0.226089	-0.921092	19.1503	0
3622	7847	0	0	15.8407	13.2409	0.954146	-0.29934	435.099	133.322	0
3622	8892	0	0	15.7504	13.3356	-0.254133	0.967169	316.536	209.695	0
3642	9665	0	0	15.166	11.9786	-0.96776	0.251874	-145.886	5.18802	0
3671	4701	0	0	2.56279	12.7954	0.355595	-0.93464	-8.99475	7.13265	0
3697	9931	0	0	15.5861	15.3897	-0.935156	0.354235	368.263	75.573	0
3701	7117	0	0	17.7655	5.73302	-0.860155	0.510032	191.997	39.0619	0
3717	6774	0	0	7.26922	8.70692	-0.998099	-0.0616391	34.9253	24.7106	0
3752	9001	0	0	19.9403	6.94496	0.324003	-0.946056	277.674	20.9149	0
3758	3909	0	0	5.61812	12.4918	0.79845	-0.602061	21.014	4.28572	0
3759	8438	0	0	8.75465	5.23269	-0.416127	0.909307	-23.6792	8.69487	0
3765	7619	0	0	2.62749	7.0158	-0.910725	-0.413013	123.884	4.22943	0
3775	9264	0	0	21.1993	4.94451	0.720953	0.692983	91.5978	1.76567	0
3786	6608	0	0	13.9188	12.4985	0.00757621	0.999971	555.344	53.9949	0
3797	8045	0	0	6.11757	3.33843	-0.997591	-0.0693768	74.2948	0.835979	0
3814	9316	0	0	16.0536	5.78002	-0.927166	0.37465	45.3433	4.0427	0
3823	7799	0	0	18.1579	8.38757	0.451066	0.892491	22.9147	1.45459	0
3829	8077	0	0	16.4342	14.9454	-0.299675	-0.954041	63.9795	33.0275	0
3839	4572	0	0	9.88961	12.2797	-0.666187	-0.745784	326.93	10.3549	0
3850	8176	0	0	22.4559	3.81734	0.993958	-0.109762	72.0228	38.9365	0
3852	6461	0	0	9.39419	6.38654	0.956291	-0.292418	15.5834	7.61286	0
3853	9303	0	0	9.92226	8.30672	0.980912	-0.194453	14.9158	2.15922	0
3865	7816	0	0	2.64762	6.03861	-0.700386	0.713764	17.6008	21.3059	0
3900	4349	0	0	17.0793	2.99017	0.645884	-0.763435	352.374	49.2874	0
3900	6027	0	0	17.0143	3.0925	-0.416607	0.909087	454.372	58.0079	0
3919	8476	0	0	16.3228	3.61153	0.702694	-0.711492	107.222	0.6828	0
3941	8036	0	0	26.5587	2.49352	-0.86999	0.49307	153.52	21.574	0
3947	6778	0	0	8.22789	10.2008	-0.379933	0.925014	76.2724	4.01582	0
3954	9520	0	0	14.412	12.1941	-0.295586	-0.955316	1392.97	253.676	0
3964	6673	0	0	16.3399	4.447	-0.761657	0.64798	411.25	114.224	0
4000	4343	0	0	6.63361	13.4367	0.609544	-0.792752	39.01	2.36311	0
4023	5811	0	0	14.5716	11.2976	0.986311	-0.164899	7.73357	127.439	0
4025	4416	0	0	2.57267	7.60086	0.988864	-0.148823	193.244	30.1403	0
4050	5308	0	0	8.25827	13.129	0.536117	0.844144	64.8671	22.5665	0
4059	5372	0	0	13.4675	7.09758	0.999021	-0.0442468	-75.3749	7.80375	0
4059	9900	0	0	13.3241	7.07177	-0.920839	-0.389944	162.701	66.4826	0
4062	8643	0	0	19.334	3.83534	-0.88762	-0.460577	39.0201	20.4768	0
4062	8815	0	0	19.3855	3.80337	-0.0184133	-0.99983	174.724	55.5492	0
4065	8080	0	0	17.2296	14.2507	-0.653594	0.756845	333.715	25.0297	0
4076	7358	0	0	15.2704	14.3227	-0.124931	0.992165	632.928	121.546	0
4078	4365	0	0	6.0384	1.29257	0.837805	-0.545969	30.0221	17.9173	0
4084	6241	0	0	1.67134	6.54963	0.536962	-0.843606	43.8911	3.06425	0
4103	8660	0	0	6.438	2.84104	-0.0754632	0.997149	56.646	14.7754	0
4103	9982	0	0	6.49423	2.81216	0.854158	0.520013	200.756	23.4987	0
4152	7731	0	0	11.3722	10.6591	-0.993863	-0.110617	62.45	141.404	0
4152	7808	0	0	11.4718	10.6151	0.587608	-0.809146	252.153	152.595	0
4160	4603	0	0	23.2451	3.26975	-0.0338558	-0.999427	95.7594	12.5227	0
4171	8821	0	0	21.8568	9.25744	0.999227	0.0393084	343.292	69.2272	0
4196	5417	0	0	9.58588	5.68134	-0.448849	0.893608	113.138	22.7532	0
4203	6189	0	0	19.2625	1.40299	0.929575	-0.368634	90.984	4.2686	0
4240	4946	0	0	26.0482	4.96813	-0.44578	-0.895142	-12.44	10.8186	0
4259	7215	0	0	5.32163	14.0729	0.811805	-0.583929	4.5032	12.2533	0
4260	8008	0	0	9.00331	7.93934	0.0385532	-0.999257	167.397	28.7577	0
4290	9752	0	0	26.2983	9.30982	0.797088	0.603864	49.1877	29.7649	0
4360	9832	0	0	4.78164	13.1253	-0.689724	-0.724072	29.1845	26.1859	0
4369	8198	0	0	11.3873	10.2307	-0.225042	-0.974349	987.953	2.3237	0
4437	8397	0	0	19.8612	2.17226	-0.951054	0.309026	34.9959	11.5589	0
4452	7754	0	0	18.2651	9.83194	0.768351	0.640028	187.866	76.9721	0
4527	4528	0	0	19.2652	7.21089	0.925477	0.378803	-1.20789	6.62026	0
4527	9230	0	0	19.2057	7.10968	0.118521	-0.992952	171.098	61.802	0
4528	4715	0	0	19.3139	7.17482	-0.0941477	-0.995558	142.376	33.4011	0
4542	5533	0	0	19.5608	12.068	0.259876	-0.965642	172.222	165.239	1
4554	8395	0	0	9.4638	5.07365	0.450669	-0.892691	64.9294	12.2152	0
4565	6256	0	0	8.41875	3.71092	-0.943757	0.330639	124.917	12.9481	0
4565	9003	0	0	8.46436	3.75243	-0.24041	0.970672	271.44	33.2126	0
4565	9521	0	0	8.42769	3.65104	-0.805498	-0.592599	297.133	55.7774	0
4605	8528	0	0	7.9974	3.05246	0.218741	0.975783	443.078	55.6406	0
4628	7462	0	0	3.65919	15.4796	0.660383	-0.750929	15.7924	7.4772	0
4630	8691	0	0	10.2775	4.21995	-0.95895	-0.283576	-1.66317	6.88708	0
4635	5768	0	0	9.26513	6.15137	0.267119	-0.963663	185.505	6.83949	0
4655	7684	0	0	21.1729	3.33482	0.730484	0.68293	-10.5727	5.19583	0
4668	8745	0	0	2.33141	13.0594	-0.196728	-0.980458	-1.48985	18.8459	0
4684	6477	0	0	6.31985	1.10991	0.00253899	0.999997	213.638	33.0829	0
4693	9252	0	0	8.57325	4.92629	0.648241	0.761435	359.095	9.0594	0
4705	6235	0	0	23.0653	1.85729	-0.973278	0.229628	172.366	41.435	0
4710	8642	0	0	24.1166	3.44598	0.647771	0.761835	66.5803	18.1941	0
4712	9529	0	0	14.8003	12.1868	0.887535	0.460741	9.62157	45.6361	0
4727	7755	0	0	24.7265	6.75827	0.983411	0.181391	253.061	32.4501	0
4732	5547	0	0	13.4308	2.84601	-0.983196	0.182552	65.7787	83.865	0
4739	9726	0	0	8.98089	8.97414	-0.0270641	0.999634	345.887	75.4755	0
4747	8082	0	0	1.20928	7.81453	-0.999671	-0.0256314	164.86	15.0306	0
4755	7532	0	0	13.4994	9.90389	-0.950195	-0.311655	-34.5668	74.0033	0
4761	8682	0	0	8.51427	4.09971	0.83498	0.55028	221.643	65.0444	0
4807	5339	0	0	26.2511	5.3266	0.609275	-0.792959	55.7141	34.8254	0
4820	6660	0	0	7.72913	7.60233	-0.574095	0.818788	-30.4163	6.5667	0
4841	6576	0	0	8.89765	6.05598	0.116562	-0.993183	76.0561	1.96855	0
4851	5409	0	0	2.36155	4.33204	-0.942363	-0.334593	123.978	3.84182	0
4861	9443	0	0	18.0539	5.81851	0.853839	-0.520538	323.976	92.9998	0
4862	6636	0	0	5.48026	13.8354	-0.934519	-0.355914	79.0004	23.8192	0
4864	7197	0	0	2.10004	3.30276	-0.88349	0.468449	140.692	18.1184	0
4888	7309	0	0	17.3115	8.10449	-0.0125411	0.999921	250.088	7.86359	0
4889	8333	0	0	19.4761	8.00992	-0.828418	0.56011	423.167	36.5673	0
4895	7161	0	0	22.2507	7.37859	-0.0514084	-0.998678	55.6742	0.0246286	0
4946	9739	0	0	26.0085	4.86097	-0.244612	-0.969621	0.347436	12.9858	0
5043	9443	0	0	18.1136	5.84609	-0.157973	-0.987443	241.111	55.3063	0
5076	9225	0	0	9.55443	4.0043	-0.882712	0.469914	25.6431	5.60868	0
5121	8731	0	0	12.4583	3.44303	-0.996292	-0.0860378	36.7959	107.92	0
5134	7867	0	0	1.33499	1.30096	0.688833	0.72492	53.2846	0.819325	0
5176	7507	0	0	7.68519	1.70855	-0.54334	-0.839513	264.922	1.44063	0
5213	5505	0	0	17.7442	12.9644	0.413714	-0.910407	227.564	10.225	0
5219	5909	0	0	18.4268	12.4291	0.793318	0.608807	-19.6873	15.7879	0
5234	5804	0	0	12.2962	4.76742	0.997216	0.0745702	-9.64042	26.5708	0
5258	7827	0	0	8.98621	4.03568	-0.956186	-0.292761	27.0873	8.7271	0
5301	9447	0	0	18.872	11.7961	0.578221	0.81588	257.934	556.325	1
5316	6308	0	0	6.03665	14.737	-0.942788	-0.333394	63.9133	6.66331	0
5327	6625	0	0	17.0287	1.55788	0.909589	0.41551	180.67	22.6177	0
5341	8337	0	0	21.9737	5.93968	-0.549152	-0.835722	30.669	14.6284	0
5343	6612	0	0	11.1162	1.17555	0.833156	0.553038	97.2384	5.50464	0
5357	7458	0	0	10.1116	5.82927	-0.991613	-0.129242	196.7	55.523	0
5357	9452	0	0	10.2257	5.88262	0.735124	0.677933	251.241	62.5272	0
5365	8522	0	0	9.88389	1.75635	0.757306	-0.65306	76.6848	16.7943	0
5370	8819	0	0	10.7067	6.52982	-0.352983	-0.93563	519.016	19.4364	0
5384	6086	0	0	26.7432	7.47111	0.369775	-0.929121	0.333529	0.969309	0
5387	6228	0	0	3.01302	10.8496	0.00204011	-0.999998	-9.00383	10.0576	0
5387	8636	0	0	3.07394	10.9324	0.955452	0.295148	108.69	1.50235	0
5399	6414	0	0	20.3517	1.43833	-0.430291	-0.90269	3.73369	8.72852	0
5428	5442	0	0	12.1304	3.83902	-0.955988	-0.293405	87.4937	0.114308	0
5429	8318	0	0	6.79722	4.50529	0.758524	0.651645	205.907	26.2566	0
5432	9178	0	0	25.9177	2.34822	-0.352433	-0.935837	48.307	5.43218	0
5433	8413	0	0	5.53847	9.02662	0.743833	-0.668366	18.4963	35.5134	0
5499	8333	0	0	19.4804	8.07647	-0.892689	-0.450674	134.508	55.7923	0
5500	7783	0	0	6.57697	6.55482	-0.707291	0.706922	44.2058	2.26154	0
5500	8488	0	0	6.55752	6.49398	-0.985986	-0.16683	19.9872	4.16453	0
5506	5932	0	0	22.8469	8.21502	0.745126	0.666923	21.0686	20.7614	0
5575	6115	0	0	1.32913	9.47114	0.738352	-0.674416	47.1995	22.4177	0
5591	9595	0	0	14.3909	1.33801	-0.864506	0.502622	232.3	59.5116	0
5593	7415	0	0	21.1199	9.81099	-0.426612	0.904435	176.622	41.5209	0
5609	7410	0	0	2.5126	7.07387	0.778386	0.627786	71.7123	12.637	0
5631	8876	0	0	20.8412	2.71058	-0.622419	-0.782684	10.3075	25.5799	0
5649	6904	0	0	11.8436	14.6967	-0.980201	-0.198004	338.954	187.205	0
5669	6389	0	0	14.7039	11.0726	0.988326	0.152351	-123.314	72.5748	0
5673	8713	0	0	21.5479	9.28255	-0.625957	-0.779858	73.2248	54.3745	0
5677	6576	0	0	8.85435	6.01814	0.968505	-0.248992	7.80462	25.2742	0
5683	8935	0	0	5.96479	12.4927	0.99271	0.120529	95.9423	21.8331	0
5691	8854	0	0	13.6689	6.6322	0.106126	-0.994353	517.068	11.7421	0
5700	9133	0	0	12.3993	7.25823	0.346099	-0.938198	274.103	42.9423	0
5724	6600	0	0	5.38583	11.4018	0.946487	-0.322741	77.8736	30.7712	0
5725	8571	0	0	16.7175	3.87217	-0.70915	-0.705058	219.066	31.2192	0
5765	7610	0	0	2.06772	4.64347	-0.887873	0.460088	141.57	25.6134	0
5787	9164	0	0	19.7528	6.79074	0.0298194	0.999555	249.712	79.6913	0
5807	7939	0	0	25.3462	2.26426	-0.144513	-0.989503	76.0008	10.2479	0
5822	8041	0	0	9.9497	9.16394	0.903845	0.427861	102.376	36.3758	0
5823	6153	0	0	7.38031	7.0029	-0.973447	-0.228914	224.173	37.9095	0
5823	9056	0	0	7.50954	7.02895	0.986108	0.166108	181.055	11.9195	0
5833	8044	0	0	3.45812	9.1069	-0.272465	-0.962166	41.1228	35.8383	0
5833	8917	0	0	3.51985	9.12296	0.70726	-0.706953	12.0163	6.3989	0
5841	7344	0	0	5.50604	7.66479	-0.996734	-0.0807547	268.856	23.5388	0
5854	6815	0	0	16.1361	9.81311	-0.75652	0.65397	482.114	73.8849	0
5895	9529	0	0	14.9224	12.2532	-0.869221	-0.494424	54.1301	4.77308	0
5900	9436	0	0	25.1025	4.67268	-0.866249	-0.499613	138.381	42.1843	0
5904	9696	0	0	24.3386	5.22428	-0.0527991	-0.998605	2.90165	15.6803	0
5905	6850	0	0	19.5827	3.14108	0.98849	-0.151289	-20.7846	10.9139	0
5908	9791	0	0	2.42107	12.3336	0.232338	-0.972635	-10.397	4.84077	0
5910	6383	0	0	5.69465	6.96047	-0.438263	0.898847	43.4639	8.32755	0
5921	6384	0	0	10.4799	4.60614	0.920423	-0.390924	139.142	66.6973	0
5921	8587	0	0	10.4062	4.68716	-0.302513	0.953145	222.296	63.4282	0
5927	8084	0	0	15.5218	8.41682	-0.920154	-0.391557	-17.5135	49.2897	0
5957	8948	0	0	2.17313	7.83651	0.221919	0.975065	98.5134	26.8481	0
6015	7414	0	0	6.81557	10.8115	-0.188079	0.982154	58.9645	43.5405	0
6016	6591	0	0	19.596	3.63897	0.481957	0.876195	2.55412	2.61824	0
6020	8360	0	0	15.2012	6.56717	0.87308	-0.487577	57.0283	43.4945	0
6036	7609	0	0	14.1177	2.55107	0.991559	0.129654	148.468	26.6049	0
6044	8061	0	0	21.9257	2.24231	-0.741643	-0.670795	4.57854	6.58284	0
6068	9053	0	0	13.6121	3.57595	0.410013	-0.91208	394.892	61.7461	0
6070	7976	0	0	20.163	5.73052	-0.345653	0.938363	413.629	38.1793	0
6095	7766	0	0	8.21336	7.53733	0.243624	0.96987	260.913	29.4945	0
6103	8752	0	0	7.2591	1.35976	-0.971143	0.238498	25.8333	27.2233	0
6119	8755	0	0	20.5054	6.45301	0.687312	0.726362	83.3518	32.4646	0
6149	6721	0	0	8.00254	9.78978	-0.345556	0.938398	64.9628	72.1528	0
6153	7686	0	0	7.2852	6.91571	-0.312664	-0.949864	321.714	22.1886	0
6170	8395	0	0	9.44546	4.95708	0.703543	0.710653	345.816	2.26734	0
6174	6490	0	0	6.04357	2.80213	0.38841	-0.921487	45.2591	1.02803	0
6182	6500	0	0	18.2052	6.37353	0.0180419	0.999837	66.9097	6.43755	0
6190	9662	0	0	10.4439	15.6833	-0.147423	0.989074	-49.1412	16.343	0
6203	6582	0	0	26.676	8.43497	0.697879	-0.716216	157.688	75.2995	0
6214	6837	0	0	12.3313	9.94908	0.976789	-0.214204	-24.2699	18.5497	0
6237	6815	0	0	16.0267	9.90244	0.792037	-0.610473	245.335	112.23	0
6279	9341	0	0	23.817	8.127	0.778728	-0.627362	135.689	45.1898	0
6292	7887	0	0	19.4194	3.05238	-0.472938	0.881096	350.401	57.8665	0
6302	8598	0	0	1.8874	15.759	0.302334	0.953202	-3.05888	0.516201	0
6316	6342	0	0	14.6567	4.15277	0.981707	-0.190397	123.738	15.7518	0
6321	8320	0	0	5.07929	7.91231	0.495558	-0.868575	-28.3882	5.82844	0
6408	9418	0	0	15.6999	14.56	0.0242415	-0.999706	780.972	404.298	1
6408	9634	0	0	15.6329	14.6083	-0.955855	-0.293838	-2963.89	1549.72	1
6424	8661	0	0	4.66	5.94055	0.998471	0.0552711	93.0492	34.6888	0
6431	9437	0	0	21.6968	4.35757	-0.495632	-0.868533	111.789	6.0145	0
6439	7966	0	0	24.7631	2.84823	0.388718	-0.921357	26.934	12.2439	0
6450	8714	0	0	14.1245	7.63543	-0.530512	-0.847677	608.235	155.998	0
6467	7989	0	0	23.2567	8.65966	-0.919311	-0.393533	87.2186	42.1049	0
6476	7728	0	0	7.15833	9.8332	0.259734	0.96568	146.197	32.0895	0
6495	8754	0	0	14.1178	14.3173	0.997127	-0.0757472	182.233	43.1947	0
6501	7007	0	0	8.888	5.30743	0.852035	0.523485	266.602	48.8518	0
6534	8655	0	0	11.7687	6.95513	-0.213134	-0.977023	283.806	15.4392	0
6626	9548	0	0	1.06121	13.8077	-0.944536	0.328407	69.8047	12.1945	0
6651	9937	0	0	14.3709	14.5777	-0.68739	-0.726288	185.135	63.7899	0
6694	6746	0	0	15.8417	8.6889	0.494709	0.869059	376.025	119.974	0
6745	7167	0	0	15.5011	5.01999	-0.384028	-0.923321	412.457	66.0191	0
6758	8408	0	0	5.21785	6.51995	-0.595694	-0.803212	92.5108	14.1527	0
6844	7163	0	0	19.4922	2.36918	0.807665	-0.589642	309.918	49.5359	0
6850	9237	0	0	19.6248	3.18972	-0.292922	0.956136	411.133	6.84054	0
6898	7061	0	0	5.95997	2.56428	-0.699272	0.714855	57.7731	9.14934	0
6898	9057	0	0	6.01969	2.44263	0.137488	-0.990503	96.1827	8.72467	0
6936	8842	0	0	3.42131	14.0375	-0.976649	0.214842	38.1979	6.2976	0
6947	9296	0	0	9.34617	2.73859	-0.294519	-0.955645	361.835	60.614	0
6947	9539	0	0	9.29757	2.78742	-0.957075	-0.289841	76.9009	7.06318	0
6969	8216	0	0	12.155	11.676	-0.651859	-0.75834	240.677	42.9389	0
6982	8590	0	0	17.1121	4.2046	0.326365	0.945244	349.431	66.1891	0
7018	9499	0	0	26.4915	9.2773	-0.944089	0.329692	191.789	68.6333	0
7018	9771	0	0	26.5896	9.19867	0.526621	-0.8501	0.500731	22.891	0
7068	7727	0	0	10.9265	14.1302	0.992765	0.120071	163.07	113.111	0
7134	8429	0	0	3.31726	15.828	-0.643961	-0.765059	10.9458	4.3601	0
7143	7778	0	0	7.11263	13.3263	0.996719	-0.0809395	61.4007	22.9164	0
7145	9189	0	0	2.06805	6.72686	-0.604942	-0.79627	31.0805	5.83131	0
7228	9906	0	0	25.9856	1.80208	-0.469358	-0.883008	5.28157	6.72857	0
7268	7754	0	0	18.2636	9.91513	0.789871	-0.613273	-157.938	768.635	1
7284	7375	0	0	8.39585	12.6455	-0.582975	-0.81249	176.915	36.415	0
7305	9872	0	0	9.91008	15.8975	0.554016	0.832506	11.878	6.96043	0
7309	8329	0	0	17.26	8.19627	-0.847291	0.531128	229.639	56.7708	0
7336	8125	0	0	23.0224	7.86423	0.384195	-0.923252	138.918	40.7236	0
7365	8715	0	0	23.364	7.71702	0.886129	-0.463438	135.985	6.79138	0
7365	9656	0	0	23.3639	7.78152	0.884313	0.466895	-17.0317	12.2597	0
7373	9334	0	0	18.9308	6.88499	0.980888	-0.194574	25.0566	41.5028	0
7386	9618	0	0	6.59442	2.38016	-0.241129	-0.970493	130.552	25.0686	0
7401	8492	0	0	4.2878	11.6915	-0.351469	0.9362	-5.67945	2.74562	0
7405	7423	0	0	1.98487	4.33869	0.213084	0.977034	60.3408	1.12808	0
7414	7536	0	0	6.86297	10.8937	0.944234	0.329275	238.601	39.1747	0
7423	9161	0	0	2.05131	4.35966	0.735591	-0.677426	68.6718	3.46616	0
7474	8125	0	0	22.9885	7.79733	0.971476	0.237139	89.0585	56.6341	0
7553	9382	0	0	5.02852	11.4865	0.611723	0.791072	64.0545	0.217895	0
7558	7975	0	0	8.91389	13.7133	-0.778999	0.627025	7.41526	20.5296	0
7668	9714	0	0	2.65447	4.12376	0.997576	-0.0695788	78.527	8.57274	0
7685	7911	0	0	3.18765	13.1481	-0.848909	0.528538	46.721	25.2392	0
7715	9512	0	0	13.5041	6.33375	0.0921845	-0.995742	571.109	46.8365	0
7762	9583	0	0	4.44701	5.71289	-0.901271	-0.433255	55.8165	2.15331	0
7819	9568	0	0	17.4522	13.0553	0.933698	0.35806	152.009	103.54	0
7850	9601	0	0	14.1886	14.7246	-0.830234	-0.557415	347.265	335.813	0
7866	8540	0	0	14.2205	5.48559	-0.250865	-0.968022	241.781	75.6761	0
7902	9889	0	0	16.5269	8.70152	0.711504	-0.702682	374.303	71.8063	0
7922	8838	0	0	15.3721	12.1811	-0.622594	-0.782545	107.029	58.2156	0
7923	8558	0	0	12.3863	8.44414	-0.262565	0.964914	127.954	29.4482	0
8064	8697	0	0	17.7932	4.99038	0.39487	-0.918737	509.146	29.5234	0
8134	9451	0	0	22.3934	7.25146	-0.909745	-0.415167	132.39	38.2076	0
8163	8354	0	0	13.667	2.87885	0.641396	0.76721	209.105	21.6085	0
8195	9080	0	0	3.77784	3.14935	-0.424158	0.905588	18.6495	7.28588	0
8197	8838	0	0	15.3183	12.0536	0.126779	0.991931	97.3304	54.4785	0
8212	9992	0	0	2.87514	8.02674	0.579661	-0.814857	5.50842	20.3998	0
8240	9431	0	0	2.17279	2.45811	-0.0351918	-0.999381	33.3348	1.58106	0
8286	9036	0	0	5.2534	5.72467	0.994923	0.100638	218.025	25.304	0
8289	8844	0	0	24.9827	4.24541	-0.279158	0.960245	3.34361	3.27204	0
8301	9658	0	0	23.1455	2.42615	0.984211	-0.177	48.9891	6.1295	0
8354	8986	0	0	13.682	2.99013	-0.415686	0.909508	337.823	40.4644	0
8355	9367	0	0	12.9755	8.60132	-0.574753	-0.818327	244.393	91.7417	0
8399	9207	0	0	8.48637	2.48502	-0.919075	-0.394083	241.894	30.2969	0
8426	9671	0	0	16.0185	11.1116	0.4541	0.890951	-666.072	1029.5	1
8427	8624	0	0	10.8893	9.5098	-0.936605	0.350387	4.19647	58.6567	0
8474	8773	0	0	5.45744	15.2574	-0.971567	-0.236767	45.3099	5.49075	0
8488	9347	0	0	6.46358	6.51397	-0.83256	0.553934	35.0709	3.24672	0
8522	8974	0	0	9.97357	1.77362	0.46196	0.886901	145.653	43.4031	0
8542	9165	0	0	24.6525	9.34854	-0.995554	-0.0941899	183.073	9.89953	0
8544	8763	0	0	1.62688	12.0063	0.99894	0.046036	85.2874	9.38227	0
8570	9254	0	0	15.5903	1.23348	-0.646224	0.763148	224.983	32.5794	0
8571	9023	0	0	16.7024	3.75644	0.506	-0.862534	415.45	48.4826	0
8573	9819	0	0	7.41505	5.22044	0.926286	-0.376822	15.9856	1.19299	0
8660	9982	0	0	6.49498	2.87508	0.841718	-0.539918	112.076	24.7484	0
8670	8717	0	0	26.4606	3.13193	0.508844	-0.860859	70.6975	17.1264	0
8729	9903	0	0	7.74499	11.6667	0.94333	-0.331855	32.5628	55.9924	0
8730	9572	0	0	11.1512	12.6858	0.55935	0.828932	254.292	72.0779	0
8788	9825	0	0	21.1097	8.15695	0.843611	-0.536954	317.059	7.11214	0
8796	9417	0	0	11.6868	3.71606	0.991434	0.130609	-7.58548	36.5886	0
8841	9213	0	0	5.80431	1.0986	0.192778	0.981242	214.364	35.4761	0
8936	9023	0	0	16.8001	3.70207	-0.999706	-0.024245	50.834	3.68469	0
9000	9297	0	0	1.76369	9.0938	0.596318	-0.802748	0.302764	4.55589	0
9053	9746	0	0	13.6763	3.49297	0.780623	-0.625002	138.11	33.0359	0
9089	9831	0	0	2.80514	9.6245	0.902818	0.430022	163.356	10.6055	0
9125	9857	0	0	5.27055	10.9011	0.587735	0.809053	73.3336	42.6602	0
9175	9583	0	0	4.39343	5.75276	-0.15537	-0.987856	7.6576	3.00782	0
9283	9340	0	0	9.45349	7.60225	-0.380231	0.924892	172.594	34.05	0
9296	9539	0	0	9.27977	2.72406	-0.666426	0.745571	140.619	13.9156	0
9514	9830	0	0	13.0537	6.87918	-0.989589	-0.143925	23.092	85.6726	0
9628	9776	0	0	15.3473	2.30693	0.833299	-0.552822	91.1775	81.9212	0
1000	13486	0	0	1.48409	3.51793	0.997931	0.0642997	139.987	10.5976	0
1000	44903	0	0	1.36593	3.50986	-0.997406	-0.0719778	130.768	3.33024	0
1004	51210	0	0	2.9179	2.25768	-0.443062	0.896491	123.324	7.20477	0
1007	21330	0	0	19.2478	5.57023	0.764851	0.644208	26.6774	12.5007	0
1007	28217	0	0	19.1308	5.55883	-0.874602	0.484842	217.633	53.6151	0
1007	30757	0	0	19.2625	5.50745	0.971962	-0.235138	205.28	45.4548	0
1012	34103	0	0	7.34	8.26072	-0.576138	0.817353	56.5256	25.9684	0
1019	18161	0	0	12.4497	7.02129	-0.444668	0.895696	61.3432	127.686	0
1020	34199	0	0	2.31696	4.0042	0.996286	-0.0861072	40.5322	2.56066	0
1020	41916	0	0	2.22675	3.96068	-0.551955	-0.833874	139.902	17.053	0
1034	24409	0	0	18.5946	8.49444	0.520429	0.853905	137.528	36.4396	0
1034	30322	0	0	18.6033	8.37621	0.640038	-0.768343	91.6214	27.4272	0
1034	31941	0	0	18.4868	8.41133	-0.958011	-0.286733	88.6466	24.0218	0
1035	33125	0	0	15.5254	4.00602	0.77123	0.636556	226.592	70.2239	0
1035	43568	0	0	15.4133	3.98015	-0.972125	0.234462	67.7802	59.5247	0
1035	46423	0	0	15.4626	4.02797	-0.205044	0.978753	351.663	48.8915	0
1036	11327	0	0	11.8083	1.15682	0.570059	0.821604	329.183	26.3042	0
1040	20044	0	0	2.40562	1.71234	0.248281	0.968688	177.723	4.38615	0
1040	35245	0	0	2.37613	1.56622	-0.146844	-0.98916	110.106	10.5538	0
1041	46322	0	0	9.01447	6.38613	0.00276689	0.999996	305.041	45.4171	0
1041	47351	0	0	8.95052	6.34937	-0.866094	0.499882	70.6752	19.8878	0
1045	40967	0	0	10.9592	6.98593	0.98114	0.193297	14.6249	74.7971	0
1047	10193	0	0	4.35001	14.8118	-0.460494	0.887663	15.3711	8.56458	0
1047	28803	0	0	4.42322	14.7807	0.959075	0.283151	23.5364	6.47085	0
1049	35723	0	0	25.5273	7.97182	-0.98176	0.190126	162.223	16.8348	0
1049	43772	0	0	25.5495	7.91561	-0.588118	-0.808775	-4.92676	14.0737	0
1049	46232	0	0	25.5719	8.01635	-0.189589	0.981864	-21.8164	4.56348	0
1050	10965	0	0	15.9316	8.07299	0.0776131	-0.996984	130.066	70.4548	0
1050	49670	0	0	15.8762	8.15629	-0.890221	0.455529	131.22	100.798	0
1052	10941	0	0	4.72527	11.449	0.208335	-0.978058	4.7239	34.1643	0
1052	11014	0	0	4.67104	11.5692	-0.595193	0.803583	25.492	25.2508	0
1052	12897	0	0	4.65047	11.4854	-0.899225	-0.437487	236.732	38.4414	0
1052	47935	0	0	4.7781	11.5243	0.990383	0.138356	185.083	0.399576	0
1058	17932	0	0	3.77992	3.91334	0.982681	-0.185306	130.698	22.6123	0
1058	33805	0	0	3.67717	3.95443	-0.839604	0.5432	74.9137	12.4267	0
1058	41988	0	0	3.73641	3.97894	0.210608	0.977571	48.2698	22.8077	0
1058	47476	0	0	3.68344	3.88518	-0.728702	-0.684831	117.929	13.8819	0
1059	21888	0	0	13.4656	7.85996	-0.940708	-0.339219	-6.49593	32.789	0
1059	44486	0	0	13.5201	7.94059	-0.0351125	0.999383	427.212	2.23524	0
1060	25040	0	0	20.1569	9.8708	-0.974369	-0.224955	153.767	44.9242	0
1072	32594	0	0	19.194	10.9294	-0.289753	0.957101	268.036	91.8041	0
1074	21420	0	0	16.6851	2.14819	0.605286	-0.796008	265.504	49.0248	0
1074	35588	0	0	16.7134	2.22097	0.984089	0.177678	68.7528	1.76796	0
1074	46480	0	0	16.6132	2.13793	-0.357197	-0.934029	303.565	69.2187	0
1074	52547	0	0	16.5651	2.20842	-0.999953	0.00973706	65.7748	20.7461	0
1075	16952	0	0	3.87628	6.38777	0.892906	-0.450243	52.7104	33.5822	0
1075	46237	0	0	3.85384	6.47317	0.556274	0.830999	151.381	29.6873	0
1076	24392	0	0	14.6254	6.54134	-0.495611	-0.868544	260.253	105.261	0
1076	28500	0	0	14.5926	6.61951	-0.966884	0.255215	220.8	156.592	0
1079	17343	0	0	17.7758	10.3865	0.473625	-0.880726	883.688	133.86	0
1079	33792	0	0	17.6919	10.3977	-0.687486	-0.726198	91.5886	106.213	0
1081	16624	0	0	6.56824	12.0975	-0.911631	0.411009	44.6196	8.64483	0
1081	20889	0	0	6.619	12.1358	-0.1454	0.989373	-1.41713	4.88155	0
1086	29347	0	0	19.3293	11.3852	-0.921932	-0.387351	63.0257	49.8573	0
1086	33930	0	0	19.4077	11.3494	0.311916	-0.95011	202.176	87.1541	0
1086	45696	0	0	19.4498	11.3958	0.975287	-0.220943	279.348	34.0087	0
1088	12048	0	0	19.2442	2.78147	-0.999891	0.0147496	14.7015	2.62877	0
1091	20851	0	0	15.3675	4.92804	0.121036	0.992648	399.575	53.9205	0
1091	26040	0	0	15.3723	4.8258	0.214449	-0.976735	370.963	61.1918	0
1092	13272	0	0	11.0893	14.8574	-0.99532	0.096631	95.7313	55.8923	0
1092	22346	0	0	11.1287	14.913	-0.421379	0.906885	-64.9281	182.027	0
1092	26338	0	0	11.2137	14.8114	0.818495	-0.574513	-49.996	249.15	0
1094	23251	0	0	15.7882	9.94501	0.82603	0.563625	83.4458	121.053	0
1094	23772	0	0	15.7577	9.83898	0.401759	-0.915745	733.216	92.3942	0
1094	26758	0	0	15.6881	9.96348	-0.569199	0.8222	675.458	118.077	0
1094	26948	0	0	15.6904	9.84404	-0.536652	-0.843804	46.7739	62.8262	0
1095	15179	0	0	12.8328	1.71272	0.478021	-0.878349	191.492	22.2123	0
1095	27441	0	0	12.7662	1.71246	-0.469571	-0.882895	394.217	20.7796	0
1095	31744	0	0	12.8693	1.7708	0.998646	-0.0520156	155.442	0.113739	0
1095	41513	0	0	12.7589	1.83197	-0.573867	0.818949	274.616	72.7049	0
1095	46981	0	0	12.8339	1.8355	0.494342	0.869268	311.338	65.566	0
1099	14934	0	0	7.06529	13.9154	-0.916467	-0.400111	71.5646	1.93664	0
1099	18351	0	0	7.07206	13.9809	-0.815036	0.579411	16.2427	13.8888	0
1104	26060	0	0	15.8992	12.6505	-0.292324	0.956319	1819.99	50.7316	0
1104	48808	0	0	15.9861	12.5749	0.987442	-0.157981	122.736	123	0
1104	49702	0	0	15.8776	12.5318	-0.60979	-0.792563	333.36	108.8	0
1108	21212	0	0	16.3385	9.53918	-0.985271	-0.170999	36.6843	84.6437	0
1108	27980	0	0	16.3666	9.59493	-0.450559	0.892746	700.007	59.9882	0
1110	24126	0	0	1.41796	10.6375	-0.278749	-0.960364	-12.6426	2.67059	0
1110	34890	0	0	1.47227	10.7645	0.501947	0.864898	-9.3013	6.43107	0
1110	39721	0	0	1.50689	10.7037	0.999955	-0.00944908	119.82	13.1374	0
1111	46309	0	0	18.2743	11.2517	-0.0289942	-0.99958	278.178	88.4137	0
1111	48639	0	0	18.2332	11.3735	-0.629675	0.776859	601.016	41.0603	0
1117	25111	0	0	5.05399	5.50701	-0.266439	-0.963852	56.7589	28.0398	0
1117	50816	0	0	5.13567	5.58369	0.978742	0.205097	74.6077	13.7109	0
1117	52390	0	0	5.07482	5.63577	0.0509831	0.9987	20.0373	10.9387	0
1123	32460	0	0	1.9735	3.68751	0.0179896	-0.999838	17.604	2.01545	0
1129	18321	0	0	5.04668	15.2131	-0.0205132	-0.99979	-7.24241	0.0561319	0
1129	41750	0	0	5.06106	15.3272	0.228163	0.973623	-4.08041	3.53793	0
1129	48767	0	0	5.10402	15.2848	0.97097	0.239201	12.2903	6.54894	0
1130	38367	0	0	1.77453	13.8257	0.783045	-0.621965	14.2087	20.2024	0
1136	10635	0	0	15.2652	2.01311	0.071	-0.997476	396.205	3.94697	0
1137	52730	0	0	25.6327	9.41431	0.33294	0.942948	49.1884	2.19448	0
1138	35236	0	0	17.045	3.32589	0.384693	-0.923045	310.686	49.747	0
1139	42769	0	0	22.1438	6.22163	-0.757768	-0.652524	72.0862	52.2158	0
1144	28995	0	0	20.5771	6.87835	0.71112	0.703071	37.8702	13.3184	0
1149	26132	0	0	13.2949	13.6175	0.123632	-0.992328	252.026	7.0648	0
1152	34832	0	0	5.55485	15.6694	0.999056	-0.0434402	76.9253	2.1058	0
1152	52211	0	0	5.41637	15.6341	-0.855789	-0.517324	52.2793	18.781	0
1153	19871	0	0	3.57017	5.88186	-0.792248	-0.610199	183.672	22.1348	0
1157	12359	0	0	19.5128	7.10277	-0.629872	-0.776699	126.804	33.6483	0
1157	23162	0	0	19.5462	7.19487	0.0133609	0.999911	324.879	71.5617	0
1159	11757	0	0	24.0164	1.62185	0.519476	0.854485	175.093	61.2438	0
1159	13532	0	0	24.0464	1.56398	0.997578	-0.0695584	9.12311	25.9728	0
1159	42405	0	0	23.9331	1.53172	-0.811121	-0.584878	96.4522	14.5371	0
1160	15210	0	0	6.78065	7.14434	-0.679155	0.733995	41.645	5.51056	0
1161	36973	0	0	20.1781	11.5283	0.834417	-0.551133	222.282	15.9448	0
1161	44323	0	0	20.1234	11.5018	-0.0837551	-0.996486	84.0828	31.4652	0
1163	11113	0	0	24.071	2.41007	-0.590673	-0.806911	69.1905	35.6627	0
1163	39739	0	0	24.1679	2.45412	0.996308	-0.0858485	168.885	39.3892	0
1164	18044	0	0	7.66825	4.07446	-0.673492	-0.739195	239.557	24.418	0
1164	52173	0	0	7.77601	4.10848	0.97588	-0.218307	122.562	1.75076	0
1165	41956	0	0	18.6167	11.8831	-0.601402	0.798947	-304.917	662.268	1
1165	47010	0	0	18.6895	11.7635	0.432615	-0.901579	462.436	163.389	1
1165	51136	0	0	18.7276	11.8421	0.976334	0.21627	-1371.08	135.729	1
1168	22647	0	0	15.8263	2.99592	-0.696348	-0.717705	244.209	58.4378	0
1168	29943	0	0	15.9007	3.0796	0.630979	0.7758	83.8018	18.1594	0
1168	41924	0	0	15.8401	3.08617	-0.449724	0.893168	202.272	32.9931	0
1173	34237	0	0	26.0053	8.404	0.973733	-0.227692	121.628	33.091	0
1176	29643	0	0	23.4792	6.98737	0.962223	0.272262	127.276	20.6467	0
1176	36989	0	0	23.436	7.0246	0.126978	0.991906	-10.1525	27.7627	0
1179	43103	0	0	20.8541	1.45334	-0.722922	-0.690929	1.54247	23.6602	0
1179	45158	0	0	20.9632	1.4642	0.844782	-0.535111	220.751	52.3603	0
1180	11694	0	0	20.6163	9.26329	-0.775285	-0.631611	24.2902	52.7851	0
1180	17176	0	0	20.6755	9.37897	0.0587474	0.998273	94.8749	94.9354	0
1183	42304	0	0	23.0286	6.49987	0.835175	-0.549984	226.276	13.8485	0
1184	26629	0	0	1.89147	11.4618	-0.801578	-0.59789	36.8535	21.5975	0
1184	50053	0	0	2.01269	11.5305	0.924764	0.380542	37.4219	11.0945	0
1185	33916	0	0	3.7704	14.2919	-0.951136	-0.308771	40.2541	6.23789	0
1188	17112	0	0	10.7221	3.83616	-0.0820886	-0.996625	172.044	19.6438	0
1188	35605	0	0	10.7353	3.96841	0.116461	0.993195	128.945	12.1205	0
1190	16481	0	0	6.81107	11.1125	-0.973911	0.226931	123.472	46.8384	0
1193	47307	0	0	2.67622	3.96454	0.471586	-0.88182	1.37977	6.93877	0
1193	48793	0	0	2.61404	3.96707	-0.541926	-0.840426	9.89852	5.43863	0
1200	15025	0	0	2.78158	10.4451	-0.668259	-0.743929	66.4677	21.6279	0
1200	23456	0	0	2.85635	10.4304	0.338052	-0.941128	18.5368	9.55653	0
1200	38262	0	0	2.90334	10.4822	0.969911	-0.243461	91.5744	13.3445	0
1203	27961	0	0	14.9607	3.16452	0.990147	-0.140033	44.7212	119.608	0
1203	51836	0	0	14.8616	3.12885	-0.673564	-0.739129	374.36	154.157	0
1205	49142	0	0	23.0413	9.68383	-0.789617	0.6136	34.5938	0.96384	0
1206	16300	0	0	17.4313	2.4504	0.884434	0.466665	27.3812	19.3185	0
1206	33137	0	0	17.3087	2.46337	-0.767188	0.641422	46.5175	38.7098	0
1206	51532	0	0	17.3043	2.37403	-0.826889	-0.562365	64.5676	33.0126	0
1216	45640	0	0	15.2732	9.97353	-0.965572	0.260134	-53.5445	54.6078	0
1222	34652	0	0	20.809	4.38389	-0.892493	0.451061	142.54	42.0123	0
1223	35755	0	0	2.99268	9.70547	-0.789502	0.613748	51.5293	41.6587	0
1226	24340	0	0	9.08234	6.09115	-0.973789	-0.227453	123.401	11.5292	0
1226	30335	0	0	9.10848	6.16588	-0.619994	0.784607	109.846	8.54302	0
1226	45744	0	0	9.13159	6.03765	-0.306893	-0.951744	230.191	7.1005	0
1228	22386	0	0	6.5023	13.811	-0.807281	0.590168	62.1727	19.458	0
1228	34633	0	0	6.5833	13.8132	0.774077	0.633091	109.15	19.2161	0
1230	19493	0	0	12.1226	4.65298	-0.992469	0.122494	175.167	12.6723	0
1231	24365	0	0	19.7522	7.77231	-0.148633	0.988892	169.63	85.1973	0
1231	33788	0	0	19.695	7.7272	-0.926708	0.375781	308.576	50.6179	0
1232	12750	0	0	8.61795	6.10604	-0.92398	-0.382441	167.427	49.0715	0
1232	44559	0	0	8.74294	6.15058	0.957614	0.288054	295.218	86.6969	0
1238	37562	0	0	1.42897	8.46864	0.86403	0.503441	100.631	23.1261	0
1239	31027	0	0	13.7039	13.7268	0.728345	-0.685211	378.897	338.049	0
1239	45898	0	0	13.6161	13.8041	-0.772368	0.635175	-39.0018	54.2441	0
1240	47751	0	0	21.9488	7.39302	-0.942953	0.332927	209.496	36.6718	0
1246	11223	0	0	2.48422	9.90628	0.907183	-0.420737	52.5163	24.9821	0
1246	46782	0	0	2.43377	9.87156	0.067875	-0.997694	-18.1312	6.08223	0
1246	50868	0	0	2.37498	9.95648	-0.910089	0.414413	46.8959	19.8188	0
1249	19554	0	0	24.2657	6.28786	0.00623062	-0.999981	18.11	19.603	0
1249	38528	0	0	24.3215	6.32116	0.876826	-0.480808	311.033	26.6049	0
1251	26420	0	0	19.0473	8.66306	-0.670422	-0.74198	84.1421	39.4751	0
1256	16494	0	0	2.92119	6.77052	0.964968	0.262366	41.0897	6.17199	0
1256	37975	0	0	2.90008	6.71256	0.570315	-0.821426	4.3312	6.07053	0
1258	29122	0	0	1.24691	8.84162	0.972019	-0.234904	174.367	0.607521	0
1260	24527	0	0	14.2447	3.34538	-0.869716	-0.493552	168.242	15.5688	0
1260	40438	0	0	14.2892	3.4529	-0.266492	0.963837	292.987	14.911	0
1261	26880	0	0	7.58302	11.1228	-0.742015	0.670384	-1.22447	4.03929	0
1264	24022	0	0	13.19	8.7916	-0.392119	0.919914	538.09	153.407	0
1269	13251	0	0	22.4519	7.08613	-0.104028	-0.994574	10.072	9.1388	0
1269	25534	0	0	22.4011	7.12212	-0.904121	-0.427276	-6.31353	8.12041	0
1270	10375	0	0	11.4562	13.9032	0.821429	-0.570311	-53.8406	134.664	0
1276	11091	0	0	21.7306	2.32503	-0.301837	0.953359	238.403	28.7309	0
1276	23866	0	0	21.6839	2.27547	-0.969537	0.244946	139.585	55.4825	0
1276	39966	0	0	21.8125	2.29291	0.869367	0.494167	53.5746	12.0388	0
1278	15398	0	0	8.23322	4.82717	0.992575	-0.121632	204.902	28.6663	0
1278	36619	0	0	8.10481	4.85811	-0.939095	0.343658	127.042	53.4152	0
1280	10796	0	0	14.0033	9.63694	0.247335	-0.96893	843.403	50.3852	0
1280	19765	0	0	14.0005	9.73916	0.194738	0.980855	831.965	55.4928	0
1287	11258	0	0	22.841	7.91612	0.952205	-0.305459	231.142	15.5675	0
1287	23236	0	0	22.801	7.88143	0.169234	-0.985576	63.0691	28.9087	0
1287	31585	0	0	22.7479	7.95678	-0.870987	0.491305	320.234	22.509	0
1288	37926	0	0	20.8641	7.21471	0.443759	0.896146	94.3404	16.0685	0
1289	13193	0	0	2.75541	10.8174	-0.47359	0.880745	3.01679	8.18379	0
1289	32293	0	0	2.84404	10.7474	0.966686	-0.255965	138.86	42.585	0
1293	27505	0	0	23.2102	6.02022	-0.64521	0.764005	302.419	41.2918	0
1293	46664	0	0	23.2721	5.90203	0.260081	-0.965587	126.15	24.4524	0
1294	46365	0	0	24.4872	5.13396	0.440294	-0.897854	88.1383	31.6913	0
1303	48085	0	0	2.24423	5.16304	-0.79015	-0.612914	123.089	15.6052	0
1305	31371	0	0	26.3136	2.63955	-0.438318	-0.89882	67.0354	13.9813	0
1307	25725	0	0	20.5121	3.82609	0.996621	0.0821354	116.495	5.37308	0
1309	32736	0	0	10.6414	12.2493	-0.626763	-0.77921	499.046	16.1909	0
1309	38409	0	0	10.7246	12.2682	0.903434	-0.428727	-43.1594	12.7269	0
1309	40435	0	0	10.7176	12.3257	0.777468	0.628922	470.076	76.3036	0
1310	38813	0	0	5.9148	13.394	0.702535	-0.711649	32.7208	17.935	0
1311	40961	0	0	24.1466	9.03209	0.446692	0.894688	-0.98156	41.0465	0
1321	30289	0	0	21.2229	3.83283	0.597024	-0.802223	178.986	1.84019	0
1321	43325	0	0	21.167	3.94298	-0.295536	0.955331	139.922	33.3813	0
1321	48475	0	0	21.1606	3.82562	-0.397885	-0.917435	58.6329	29.2109	0
1326	17171	0	0	16.6181	5.38775	0.778531	-0.627606	186.337	39.968	0
1326	23398	0	0	16.5174	5.46921	-0.776361	0.630289	183.367	92.0622	0
1329	16688	0	0	1.95866	7.3766	0.485297	-0.87435	40.2976	12.3041	0
1329	19022	0	0	1.86088	7.42548	-0.990576	-0.136967	205.996	20.7484	0
1329	35871	0	0	1.92948	7.50076	0.0450116	0.998986	16.5759	0.647152	0
1331	21457	0	0	8.89932	2.41252	-0.173521	-0.98483	403.586	33.8713	0
1331	21845	0	0	8.96048	2.46137	0.99891	-0.0466823	37.8217	24.4736	0
1331	44775	0	0	8.87004	2.49919	-0.734656	0.67844	90.1533	8.1741	0
1332	17666	0	0	24.4328	6.19361	-0.861386	-0.507952	10.5179	6.06399	0
1333	10569	0	0	13.5333	9.19083	-0.683789	0.729679	237.226	112.327	0
1333	14660	0	0	13.6	9.19414	0.607444	0.794362	566.939	176.416	0
1333	22396	0	0	13.5631	9.10186	-0.106433	-0.99432	758.115	54.7995	0
1335	50823	0	0	13.2392	12.4832	-0.43784	-0.899053	1462.42	212.19	0
1339	51295	0	0	12.3433	7.62199	-0.571336	0.820716	101.593	9.64536	0
1339	52126	0	0	12.3122	7.56392	-0.999768	0.0215459	-56.0496	0.614451	0
1341	51574	0	0	13.7833	14.9065	0.0777307	0.996974	4918.96	25.311	0
1343	12834	0	0	23.1428	4.28752	0.862673	0.505761	0.580496	4.34532	0
1343	38665	0	0	23.1393	4.22962	0.79408	-0.607813	97.5798	20.3984	0
1345	12567	0	0	20.8674	10.5843	0.948049	0.318125	-197.272	69.9799	1
1346	25933	0	0	9.21247	1.80475	0.250156	-0.968206	202.399	69.6354	0
1346	27358	0	0	9.12309	1.89142	-0.9756	0.219556	125.802	16.7213	0
1347	23633	0	0	12.3805	14.1323	0.910511	0.413484	46.3118	261.974	0
1349	11802	0	0	5.92674	9.44948	0.581488	-0.813555	-26.7301	12.1993	0
1349	23843	0	0	5.95165	9.50909	0.987799	0.155732	111.411	31.5833	0
1349	24444	0	0	5.86554	9.44362	-0.41392	-0.910313	140.253	35.4058	0
1349	30420	0	0	5.85447	9.54894	-0.594126	0.804372	34.1459	13.741	0
1355	19397	0	0	10.4722	3.97854	0.86496	-0.501841	-18.3631	9.49386	0
1355	39931	0	0	10.3447	4.00648	-0.995552	-0.0942098	17.5373	15.2118	0
1355	46878	0	0	10.4746	4.04269	0.9006	0.434649	172.308	59.269	0
1357	25807	0	0	19.1925	12.127	-0.394172	-0.919037	-44.6033	55.8374	0
1357	41471	0	0	19.274	12.1951	0.974713	0.223458	75.7116	49.7337	0
1358	32268	0	0	22.1826	2.98295	0.013431	0.99991	114.626	16.5243	0
1359	16205	0	0	15.6489	15.7079	-0.833054	0.553192	248.714	14.6937	0
1359	44008	0	0	15.646	15.6461	-0.880546	-0.473961	78.9476	87.5548	0
1360	18050	0	0	16.0781	6.08103	-0.771939	-0.635696	-28.9702	42.608	0
1361	14826	0	0	5.26915	4.08094	0.925831	0.377937	192.169	35.0209	0
1364	28757	0	0	24.602	3.76653	-0.390254	-0.920707	51.2707	17.791	0
1371	18655	0	0	14.5552	14.4099	0.686727	0.726915	-6403.79	2382.85	1
1371	34820	0	0	14.5137	14.2872	0.104663	-0.994508	1714.78	81.2813	1
1373	11850	0	0	11.0338	15.9295	0.999883	-0.0153287	196.162	53.5725	0
1373	12523	0	0	10.9967	15.8712	0.440884	-0.897564	-35.5234	18.228	0
1373	36725	0	0	10.902	15.9222	-0.992194	-0.124705	192.41	40.9527	0
1375	33575	0	0	10.6631	1.5171	-0.707964	-0.706248	52.3927	5.95317	0
1375	37077	0	0	10.693	1.61584	-0.196592	0.980485	221.431	12.5257	0
1375	39563	0	0	10.7608	1.54248	0.962029	-0.272948	54.3549	0.845359	0
1377	12511	0	0	1.66996	8.76166	0.22347	-0.974711	-16.5271	2.64588	0
1377	45169	0	0	1.71467	8.80757	0.980137	-0.198322	141.283	12.4408	0
1379	15728	0	0	14.9325	4.64837	0.420802	-0.907152	287.965	25.9553	0
1379	33877	0	0	14.9712	4.71867	0.991515	0.129992	0.244026	91.5335	0
1379	43163	0	0	14.8656	4.65397	-0.566333	-0.824177	150.622	36.7916	0
1379	52623	0	0	14.8753	4.77122	-0.424353	0.905497	312.109	98.6306	0
1380	11600	0	0	11.1731	6.58895	0.940791	-0.338987	38.1341	42.3442	0
1380	13225	0	0	11.0911	6.5562	-0.448213	-0.893927	403.287	108.434	0
1383	33092	0	0	20.6034	3.24832	-0.278579	-0.960413	247.389	102.391	0
1383	50232	0	0	20.6694	3.37199	0.642876	0.765971	118.226	47.721	0
1385	11777	0	0	16.2116	12.2508	0.573459	0.819234	12.5628	89.2969	0
1385	31163	0	0	16.2354	12.1966	0.991449	-0.130497	34.9795	102.53	0
1386	48680	0	0	19.2182	4.34263	0.897544	-0.440924	306.098	49.2397	0
1388	23587	0	0	8.59263	8.10619	0.37081	-0.928709	135.307	21.2224	0
1388	48265	0	0	8.63723	8.16217	0.988135	-0.153587	37.9309	0.51322	0
1390	18439	0	0	24.6896	8.37947	-0.489462	0.872025	72.8709	64.102	0
1390	19275	0	0	24.6541	8.32421	-0.996745	0.0806157	306.146	10.3693	0
1390	21488	0	0	24.7936	8.31758	0.999898	-0.0142693	390.04	30.9054	0
1390	36659	0	0	24.7631	8.26088	0.563653	-0.826012	39.4343	26.1105	0
1395	31723	0	0	24.2582	7.51114	0.782973	0.622056	84.4287	78.0974	0
1395	37080	0	0	24.229	7.39907	0.379667	-0.925123	144.934	66.2429	0
1400	19935	0	0	18.3131	1.64366	0.136364	-0.990659	331.642	20.9731	0
1402	29680	0	0	11.1578	3.54434	-0.286362	-0.958122	243.31	8.93294	0
1403	14703	0	0	4.85538	15.8805	-0.676047	-0.736859	7.5801	1.58148	0
1407	22942	0	0	18.6929	12.4033	0.356184	0.934416	-17.1861	13.4123	0
1409	19904	0	0	18.5586	11.7634	-0.572899	0.819626	350.086	225.097	1
1409	20906	0	0	18.5339	11.7027	-0.983096	-0.183089	14.6374	1.17788	0
1410	32148	0	0	6.67865	12.5022	0.370155	0.92897	2.74515	11.9591	0
1410	45298	0	0	6.66077	12.3926	0.0559623	-0.998433	5.13382	14.4043	0
1410	52612	0	0	6.71006	12.4274	0.922358	-0.386337	21.636	17.1073	0
1412	26067	0	0	2.18265	15.1887	0.941033	-0.338315	19.0706	9.26857	0
1413	37013	0	0	21.5368	9.81718	-0.956525	0.29165	573.69	10.4866	0
1413	45504	0	0	21.6605	9.7962	0.999201	-0.0399685	577.218	68.2663	0
1417	49296	0	0	2.27774	10.2853	0.751942	-0.659229	40.7245	31.3009	0
1418	11542	0	0	11.0841	3.0931	-0.897613	0.440785	108.781	2.74768	0
1418	28246	0	0	11.139	3.12456	0.0727883	0.997347	328.384	7.05322	0
1418	31155	0	0	11.1551	3.01537	0.358448	-0.93355	378.077	57.3459	0
1422	28822	0	0	4.58732	10.4794	-0.530541	-0.847659	102.45	33.0448	0
1422	34468	0	0	4.69151	10.5104	0.907699	-0.419623	58.3752	26.6781	0
1422	36264	0	0	4.67222	10.5964	0.641471	0.767147	71.6945	29.7473	0
1422	42069	0	0	4.58785	10.6025	-0.523161	0.852234	55.1859	25.5265	0
1424	41016	0	0	1.91056	2.33475	0.282212	0.959352	75.95	0.121824	0
1429	38503	0	0	19.5294	6.62718	0.184654	-0.982804	340.706	15.0744	0
1429	46736	0	0	19.5713	6.73031	0.817625	0.575752	-4.40879	3.4405	0
1431	16817	0	0	3.00877	6.25319	-0.305953	-0.952047	19.2649	8.84187	0
1431	18667	0	0	2.95914	6.3072	-0.973976	-0.226651	217.5	3.09891	0
1431	40897	0	0	3.08007	6.26769	0.652598	-0.757704	68.6955	9.7054	0
1434	33003	0	0	14.5588	15.2053	-0.275735	-0.961234	113.708	221.625	0
1434	35049	0	0	14.5892	15.3107	0.278908	0.960318	42.338	228.339	0
1440	35941	0	0	19.8402	2.53106	0.421673	0.906748	49.5177	8.30474	0
1440	39329	0	0	19.801	2.41142	-0.196148	-0.980574	114.103	46.768	0
1441	13468	0	0	6.77016	14.8945	0.648176	0.761491	19.8398	9.98178	0
1442	33575	0	0	10.6474	1.41434	-0.465458	0.88507	235.691	20.6722	0
1443	14259	0	0	3.64371	2.88868	-0.795043	-0.606553	84.8343	6.83791	0
1443	45318	0	0	3.70519	2.85966	0.0369775	-0.999316	19.9194	7.31589	0
1444	24017	0	0	4.57456	5.58555	0.955245	-0.295816	102.162	29.2035	0
1446	25436	0	0	14.087	9.17386	-0.613424	-0.789754	464.197	186.913	0
1446	31238	0	0	14.1502	9.16302	0.316493	-0.948595	401.232	32.4304	0
1446	52706	0	0	14.119	9.29474	-0.142248	0.989831	840.865	104.315	0
1447	29133	0	0	14.4541	15.4676	-0.49302	0.870018	309.814	519.179	0
1447	29530	0	0	14.429	15.3954	-0.92502	-0.37992	-160.544	393.366	0
1447	35049	0	0	14.5383	15.402	0.963722	-0.266907	82.6527	14.3757	0
1450	12500	0	0	10.2791	1.60959	0.31211	0.950046	381.809	17.8036	0
1450	51412	0	0	10.223	1.59212	-0.796301	0.604901	20.8471	6.00826	0
1452	33942	0	0	2.63959	11.4021	0.373391	0.927674	2.37465	6.94224	0
1454	23545	0	0	20.8753	6.06255	-0.267145	0.963656	293.329	95.2524	0
1458	20341	0	0	26.7325	8.22453	0.741508	0.670944	105.684	74.2896	0
1458	48834	0	0	26.6402	8.18373	-0.995369	-0.0961324	348.444	29.2485	0
1461	28038	0	0	3.88399	4.76373	-0.594311	0.804235	18.3034	35.4225	0
1461	41361	0	0	3.93174	4.65765	0.208008	-0.978127	41.3941	34.9834	0
1462	36350	0	0	6.62921	5.38897	0.950955	-0.309329	43.8126	17.9425	0
1464	16801	0	0	1.85792	12.4293	-0.858866	-0.512201	66.4068	25.2276	0
1469	12268	0	0	4.38448	2.48245	-0.749665	0.661818	79.4993	11.2693	0
1470	11864	0	0	7.70136	3.94467	-0.719253	-0.694748	106.661	2.82165	0
1470	18044	0	0	7.6864	4.00768	-0.955492	0.295018	35.9934	41.0914	0
1470	34921	0	0	7.80912	3.97459	0.974271	-0.225381	88.6123	47.4435	0
1471	10635	0	0	15.3172	1.98629	-0.854198	-0.519947	111.359	28.5866	0
1473	17339	0	0	11.1778	13.0203	0.621268	-0.783598	-53.315	12.1629	0
1473	31459	0	0	11.0856	13.046	-0.936382	-0.350983	261.217	47.5454	0
1474	13721	0	0	10.5981	3.02629	-0.667917	0.744236	147.696	18.8969	0
1474	34483	0	0	10.5738	2.96613	-0.997438	-0.0715347	75.5887	7.23422	0
1475	32163	0	0	10.4781	9.68544	-0.564552	0.825398	44.8398	93.3095	0
1479	29458	0	0	8.44336	7.25023	0.679409	-0.73376	1.14268	3.45525	0
1479	33309	0	0	8.37485	7.23661	-0.346674	-0.937986	285.496	19.8092	0
1479	42198	0	0	8.46221	7.31737	0.962307	0.271964	78.5858	21.1453	0
1480	35434	0	0	2.19849	6.10146	0.559352	-0.82893	0.00417803	7.5786	0
1481	23538	0	0	8.91435	12.812	0.623641	-0.78171	0.764714	5.75767	0
1486	29090	0	0	25.914	2.70792	-0.595215	-0.803567	14.1558	1.44335	0
1486	32412	0	0	25.8838	2.76937	-0.999803	0.0198425	85.4067	13.4815	0
1486	33739	0	0	25.9995	2.8302	0.55015	0.835066	76.5969	12.0494	0
1488	21019	0	0	9.49549	13.9483	-0.441782	-0.897122	217.263	51.8079	0
1488	48354	0	0	9.46329	13.9967	-0.998238	-0.0593331	261.546	65.7824	0
1489	37624	0	0	6.32742	8.25706	0.352905	0.935659	193.257	60.7597	0
1491	32737	0	0	7.77402	7.78387	0.917019	0.398843	108.936	35.5116	0
1492	19008	0	0	13.3827	5.63718	-0.922841	0.385181	77.8735	60.5364	0
1492	44018	0	0	13.4391	5.5359	-0.158373	-0.987379	357.446	110.767	0
1492	47502	0	0	13.474	5.6788	0.315065	0.94907	340.062	71.4598	0
1495	28400	0	0	26.5745	4.68248	0.310708	-0.950505	44.085	17.5056	0
1497	24334	0	0	9.56101	9.78029	-0.748291	0.66337	-10.7182	21.3102	0
1497	34759	0	0	9.55441	9.72307	-0.880649	-0.473769	203.163	34.1367	0
1500	16440	0	0	26.7037	5.93587	-0.228347	0.97358	52.9426	18.322	0
1500	29125	0	0	26.7689	5.8613	0.934277	-0.356548	107.516	16.2348	0
1501	50849	0	0	3.29213	4.56424	-0.990622	0.136631	53.1797	7.86904	0
1501	52673	0	0	3.34218	4.62013	-0.245081	0.969503	40.2903	1.37063	0
1503	11075	0	0	19.1601	1.73492	-0.782393	0.622784	321.212	1.58805	0
1504	12254	0	0	5.38859	2.15757	-0.640744	0.767755	80.1358	27.4492	0
1504	40474	0	0	5.36606	2.09557	-0.983772	-0.179422	-3.4584	5.39748	0
1506	46092	0	0	24.9471	2.95048	-0.786918	0.617057	204.813	10.6934	0
1509	41824	0	0	10.3525	15.7888	0.641567	0.767067	109.436	30.489	0
1513	18955	0	0	4.71551	8.82207	-0.999173	0.0406599	113.704	23.039	0
1521	17262	0	0	20.7152	4.60782	0.778069	-0.628179	526.877	60.6046	0
1523	22480	0	0	7.19299	15.6143	0.981799	-0.189923	28.5276	12.8281	0
1523	38126	0	0	7.10199	15.5752	-0.538994	-0.84231	37.5962	4.29506	0
1523	52281	0	0	7.17571	15.6688	0.692966	0.720971	13.921	10.5596	0
1524	22634	0	0	10.8583	1.93849	0.961434	0.275037	41.1927	2.0623	0
1527	22024	0	0	16.0429	13.6497	-0.460494	-0.887663	170.737	27.5386	0
1527	25995	0	0	16.0436	13.7774	-0.451371	0.892336	810.182	129.008	0
1527	36571	0	0	16.1108	13.6507	0.485855	-0.874039	370.383	59.4916	0
1528	20270	0	0	3.75206	6.92083	0.809523	-0.587089	46.6084	18.2765	0
1528	34977	0	0	3.63463	6.9421	-0.963992	-0.265931	69.1855	1.24971	0
1530	11077	0	0	23.7236	6.34848	-0.799899	-0.600134	16.2597	11.5535	0
1537	51680	0	0	10.2037	13.1056	-0.203246	-0.979128	336.879	164.071	0
1538	25567	0	0	26.8305	8.57784	0.407324	0.913284	-8.91838	45.5024	0
1542	28257	0	0	21.3793	5.79374	-0.976849	-0.213932	128.064	53.2286	0
1542	33206	0	0	21.437	5.748	0.0163879	-0.999866	190.712	63.2846	0
1551	27507	0	0	6.97187	7.4376	-0.799716	0.600378	30.6881	9.206	0
1551	34696	0	0	7.0673	7.43713	0.805326	0.592832	468.904	32.6819	0
1551	50589	0	0	7.01395	7.3427	-0.0921866	-0.995742	219.46	51.7047	0
1552	17232	0	0	5.89922	8.42767	0.0552419	0.998473	96.5296	50.5805	0
1555	24445	0	0	2.62	5.06193	-0.685847	0.727746	57.1257	5.59315	0
1555	25899	0	0	2.73351	5.02412	0.985181	0.171516	231.661	18.6571	0
1556	35493	0	0	3.29603	6.23176	-0.911635	-0.411	176.871	14.2127	0
1556	48537	0	0	3.36108	6.32325	0.08858	0.996069	113.204	18.2905	0
1563	21816	0	0	11.2568	2.08019	0.559127	0.829082	265.24	31.0851	0
1565	12528	0	0	9.96944	14.555	0.973568	-0.228399	50.8955	61.0683	0
1568	31418	0	0	5.71463	12.005	0.637104	0.770777	78.2175	26.1735	0
1568	50043	0	0	5.72562	11.9109	0.797731	-0.603013	51.4215	54.3467	0
1568	51623	0	0	5.61933	11.9072	-0.754173	-0.656676	109.064	44.8735	0
1572	24179	0	0	9.90456	1.15338	0.417552	0.908653	243.424	23.3387	0
1580	14190	0	0	15.8216	15.5383	0.939302	-0.343093	385.651	28.0196	0
1580	44390	0	0	15.6976	15.5318	-0.898402	-0.439175	91.698	138.378	0
1581	16220	0	0	9.68718	15.4522	0.356322	0.934363	11.4089	41.0899	0
1583	21674	0	0	2.35374	10.1074	0.765249	-0.643734	14.2606	5.22737	0
1583	43449	0	0	2.26645	10.1729	-0.831532	0.555476	39.1953	19.6095	0
1583	49296	0	0	2.31484	10.1972	0.0535341	0.998566	-19.2169	7.25817	0
1584	17964	0	0	1.5702	14.8754	-0.0478057	-0.998857	-5.62122	1.99802	0
1585	17942	0	0	6.84419	2.06823	0.78716	0.616749	20.9652	38.4961	0
1587	37948	0	0	16.1624	3.32923	0.986106	0.166115	82.9775	52.6824	0
1587	45337	0	0	16.0581	3.27926	-0.74737	-0.664408	0.720888	7.45032	0
1588	23161	0	0	5.0988	4.49306	-0.987312	-0.158795	97.6363	16.7002	0
1588	26399	0	0	5.24133	4.5065	0.999597	0.0284008	185.661	36.3618	0
1588	32164	0	0	5.21316	4.4474	0.606371	-0.795182	-13.5336	12.7499	0
1590	25536	0	0	7.45007	10.5538	0.9718	-0.235807	144.056	53.1119	0
1590	47693	0	0	7.32337	10.5255	-0.77939	-0.62654	260.906	51.964	0
1591	16495	0	0	7.42566	4.1455	-0.718261	-0.695774	113.892	24.2574	0
1591	27106	0	0	7.47978	4.13266	0.328411	-0.944535	72.9082	1.49029	0
1591	27383	0	0	7.51453	4.18052	0.999827	-0.0186115	30.7578	11.9215	0
1598	14028	0	0	6.66114	10.4443	-0.3151	0.949059	14.7323	3.58106	0
1598	17893	0	0	6.61764	10.3584	-0.951407	-0.307936	94.3993	21.9906	0
1598	34966	0	0	6.72509	10.433	0.620252	0.784403	134.218	31.1476	0
1598	42837	0	0	6.68803	10.3113	0.0781346	-0.996943	47.3712	20.3624	0
1613	15544	0	0	5.828	8.18092	-0.50814	-0.861275	133.03	40.4111	0
1615	12948	0	0	5.64732	9.64632	0.958189	0.286137	137.53	9.7176	0
1615	24945	0	0	5.5523	9.65872	-0.852745	0.522327	87.6458	15.6836	0
1618	15281	0	0	18.7655	8.4617	-0.967499	-0.252876	160.219	49.7611	0
1618	29976	0	0	18.7873	8.51947	-0.560263	0.828315	504.391	13.4229	0
1619	42460	0	0	8.90242	7.72912	-0.210734	0.977544	137.714	70.6426	0
1621	10162	0	0	23.7494	1.76697	0.965966	0.258669	18.7217	1.89185	0
1621	18297	0	0	23.6784	1.70156	-0.33733	-0.941386	2.14921	18.6618	0
1622	41395	0	0	11.6572	3.88311	-0.34969	0.936866	184.285	43.6873	0
1624	11908	0	0	2.14875	7.35924	-0.558643	-0.829408	51.5394	2.34231	0
1644	50177	0	0	4.9789	13.352	-0.700877	0.713282	10.9779	10.8859	0
1644	52097	0	0	5.03538	13.2658	0.373945	-0.927451	12.7505	17.7947	0
1654	15607	0	0	7.18772	6.3784	0.52939	-0.848378	71.2176	15.6335	0
1654	16104	0	0	7.18805	6.47561	0.534772	0.844997	100.712	8.25132	0
1654	45011	0	0	7.10149	6.41376	-0.972673	-0.232177	74.1802	16.6279	0
1654	45556	0	0	7.12349	6.47348	-0.589414	0.807831	11.9495	4.96406	0
1657	17526	0	0	14.1669	3.63243	-0.838989	0.544148	199.526	39.7478	0
1662	10729	0	0	17.8424	7.2843	-0.9306	0.366038	90.3719	20.9286	0
1662	17066	0	0	17.9609	7.31276	0.662456	0.749101	135.134	50.7858	0
1663	45378	0	0	23.643	9.3591	0.459054	-0.888408	40.5609	51.556	0
1666	24275	0	0	26.3997	8.92068	0.594797	0.803876	-7.00678	28.0529	0
1667	19604	0	0	24.6022	1.29206	-0.254592	0.967049	162.076	20.7958	0
1667	23724	0	0	24.6886	1.18696	0.899342	-0.437247	90.0487	15.7458	0
1667	25085	0	0	24.6106	1.14557	-0.142117	-0.98985	101.028	8.32631	0
1667	51423	0	0	24.5566	1.18194	-0.863633	-0.50412	4.05544	6.16594	0
1673	19944	0	0	9.37236	15.37	0.49614	0.868243	21.5103	21.4816	0
1675	27914	0	0	11.2351	5.85983	-0.250829	0.968031	186.4	2.5312	0
1678	16092	0	0	3.10616	2.79283	0.155572	-0.987825	19.5148	0.68315	0
1680	12804	0	0	1.41878	7.32506	0.999355	0.0358987	162.718	3.32487	0
1680	25080	0	0	1.38752	7.26807	0.503409	-0.864048	24.7823	2.28436	0
1680	29851	0	0	1.38735	7.37754	0.501324	0.86526	24.1476	18.1194	0
1683	10531	0	0	8.88727	12.2274	0.595173	-0.803597	-6.48904	27.5528	0
1683	13685	0	0	8.81721	12.3526	-0.373379	0.927679	60.7221	69.9221	0
1690	15133	0	0	26.5403	1.8108	0.910349	-0.413841	74.7304	8.40422	0
1692	15587	0	0	10.3888	2.23331	-0.673022	0.739623	81.3507	38.1561	0
1692	29578	0	0	10.4079	2.13366	-0.352499	-0.935812	288.13	5.14621	0
1692	41207	0	0	10.4499	2.24496	0.35305	0.935604	272.69	39.1852	0
1695	26039	0	0	15.4565	9.45218	-0.969403	-0.245476	-1.48449	6.30024	0
1695	47433	0	0	15.5143	9.54278	-0.186386	0.982477	583.305	120.477	0
1695	50446	0	0	15.6004	9.4556	0.979965	-0.19917	98.8754	37.5164	0
1698	47420	0	0	3.42677	12.3497	0.550128	-0.83508	9.95801	1.01211	0
1700	12745	0	0	25.4112	4.871	-0.994011	-0.109279	212.467	15.1505	0
1700	51034	0	0	25.5087	4.83128	0.634681	-0.772774	132.235	4.90707	0
1703	21228	0	0	6.78834	2.58767	-0.61605	0.787707	60.5321	3.21396	0
1703	23394	0	0	6.77047	2.53482	-0.967695	-0.252122	74.7974	6.47541	0
1703	27816	0	0	6.86997	2.54058	0.990311	-0.138869	128.564	34.9621	0
1707	49891	0	0	3.51008	12.7413	0.489779	0.871847	13.781	20.3047	0
1708	33255	0	0	11.4816	2.39596	0.612951	0.790121	247.979	7.4592	0
1708	36447	0	0	11.4167	2.40715	-0.312427	0.949942	316.721	22.0219	0
1710	13097	0	0	8.45588	5.44758	-0.711842	0.70234	39.9798	31.1748	0
1710	36895	0	0	8.55441	5.44485	0.749075	0.662485	178.251	10.3194	0
1710	46485	0	0	8.45191	5.35731	-0.771511	-0.636216	197.002	30.225	0
1716	11769	0	0	26.0305	3.09239	0.423786	0.905762	66.9417	4.01313	0
1716	33739	0	0	26.0189	2.95428	0.267773	-0.963482	75.802	13.4977	0
1719	25881	0	0	12.5779	13.1129	0.965646	-0.25986	-87.4915	51.1388	0
1719	36377	0	0	12.5417	13.1745	0.241693	0.970353	753.676	68.6067	0
1719	42676	0	0	12.4878	13.0984	-0.835187	-0.549965	782.532	415.663	0
1725	33093	0	0	17.5328	12.3046	0.221712	-0.975112	154.397	139.359	0
1725	41012	0	0	17.5318	12.4088	0.202583	0.979265	101.702	90.0099	0
1725	46808	0	0	17.5743	12.3566	1	-0.000409414	172.114	93.1116	0
1727	17691	0	0	2.67742	2.51936	-0.699189	-0.714937	114.646	7.94726	0
1727	32860	0	0	2.76553	2.56972	0.970868	0.239613	71.8455	8.58539	0
1731	38521	0	0	1.84543	14.7056	0.126379	0.991982	-5.31877	2.60023	0
1731	38713	0	0	1.77812	14.6452	-0.999813	-0.0193496	45.3753	4.0561	0
1733	41009	0	0	7.34758	13.7342	-0.727426	0.686186	16.3889	19.437	0
1736	32517	0	0	24.8382	4.94026	-0.245912	-0.969292	37.0506	0.473748	0
1737	39694	0	0	26.3818	4.69871	-0.999853	0.0171602	184.781	21.5669	0
1738	44041	0	0	20.5982	9.81301	-0.96016	0.279451	310.113	41.2267	0
1741	17076	0	0	26.0952	2.10996	0.993609	0.112881	77.3126	5.77488	0
1742	46992	0	0	13.4159	9.1172	-0.997959	-0.0638511	-41.599	1.92238	0
1748	36150	0	0	18.662	1.77931	-0.993963	-0.109719	80.8116	54.1507	0
1748	40288	0	0	18.7354	1.83501	0.372283	0.928119	119.69	86.0005	0
1748	49096	0	0	18.754	1.74787	0.718647	-0.695375	218.103	50.6478	0
1750	12401	0	0	2.84037	13.4526	0.9978	-0.0662952	29.1752	1.48685	0
1751	24884	0	0	14.0858	11.373	-0.340555	0.940225	486.5	36.1047	0
1751	28957	0	0	14.1222	11.2581	0.263405	-0.964685	898.041	204.593	0
1755	11896	0	0	6.43899	8.76743	-0.779475	-0.626434	217.877	11.2668	0
1761	37196	0	0	21.8074	4.11412	0.869273	0.494332	132.843	95.9345	0
1761	47227	0	0	21.7126	4.1424	-0.457813	0.889048	162.645	31.6811	0
1764	18310	0	0	12.1811	13.3139	0.751087	-0.660203	-1.52114	56.1611	0
1764	34415	0	0	12.1861	13.381	0.840364	0.542023	570.627	272.106	0
1764	36060	0	0	12.115	13.3006	-0.434369	-0.900735	914.727	35.2045	0
1772	18633	0	0	15.1532	9.36538	-0.432984	0.901402	764.712	117.679	0
1773	12872	0	0	11.0907	6.7572	-0.801464	0.598042	15.8485	28.1933	0
1773	52213	0	0	11.1723	6.76701	0.63623	0.7715	477.067	87.2698	0
1775	34241	0	0	2.38989	8.47598	0.852154	-0.523291	108.682	28.7163	0
1775	48902	0	0	2.2781	8.46317	-0.711537	-0.702648	49.9548	0.150152	0
1776	12660	0	0	26.6503	2.01367	0.813301	-0.581843	58.2365	7.22874	0
1776	27956	0	0	26.5943	1.99327	-0.250011	-0.968243	22.0065	0.210043	0
1776	50011	0	0	26.6248	2.09415	0.32839	0.944542	56.6047	1.54742	0
1779	10991	0	0	15.1039	1.53343	0.475066	-0.87995	292.476	47.1499	0
1779	22079	0	0	15.0716	1.62865	-0.157997	0.98744	303.007	13.5634	0
1779	42289	0	0	15.0512	1.53599	-0.558391	-0.829578	225.948	13.9948	0
1780	33569	0	0	7.81835	9.52093	0.178354	0.983966	162.682	33.9494	0
1784	35597	0	0	18.4435	7.62296	-0.99889	-0.047103	123.71	8.43597	0
1784	42170	0	0	18.5137	7.68507	0.167856	0.985812	476.353	85.0924	0
1790	20835	0	0	4.50401	5.88313	-0.812579	0.582851	123.216	36.7434	0
1790	44299	0	0	4.59363	5.84068	0.965705	-0.259641	82.8381	27.8415	0
1792	15570	0	0	8.68255	11.4942	0.789917	-0.613214	30.156	2.84135	0
1793	31961	0	0	21.8411	1.44165	0.0302977	0.999541	88.4764	13.776	0
1793	38670	0	0	21.8915	1.41176	0.86212	0.506705	4.96232	2.76444	0
1799	20457	0	0	13.2311	11.2607	-0.619268	-0.78518	1373.33	426.621	0
1799	33714	0	0	13.3024	11.3884	0.343567	0.939128	1058.9	111.966	0
1800	22161	0	0	8.10869	11.2195	0.367374	0.930073	264.582	63.2577	0
1800	38507	0	0	8.03554	11.1083	-0.708755	-0.705454	367.292	5.16785	0
1805	12913	0	0	18.2856	3.47157	-0.934004	0.357262	252.462	50.6639	0
1805	21495	0	0	18.293	3.40627	-0.830334	-0.557267	12.4437	1.91666	0
1805	44294	0	0	18.4237	3.44553	0.999972	-0.00751661	-10.5506	17.0327	0
1810	18460	0	0	4.4298	12.1855	-0.465911	0.884832	31.9686	50.2991	0
1814	10278	0	0	6.67737	12.8248	-0.749794	-0.661672	25.276	5.60818	0
1814	12938	0	0	6.71252	12.94	-0.253149	0.967427	14.235	20.7713	0
1814	43304	0	0	6.80101	12.8681	0.998746	-0.050063	158.072	28.5074	0
1816	18646	0	0	6.97868	2.14199	0.365744	-0.930715	128.484	39.3495	0
1816	44327	0	0	6.92231	2.25169	-0.543687	0.839288	100.406	7.67777	0
1817	39469	0	0	2.09218	12.6629	0.874958	-0.484199	62.7186	14.3853	0
1821	20500	0	0	7.32844	9.65887	-0.448313	-0.893877	32.1283	25.06	0
1821	30319	0	0	7.30859	9.76008	-0.752633	0.658441	-5.02734	12.66	0
1821	43903	0	0	7.42284	9.71547	0.999668	-0.0257555	40.5532	31.3776	0
1822	17527	0	0	16.851	8.72342	0.632292	-0.77473	494.121	39.5662	0
1822	51058	0	0	16.7735	8.79926	-0.788451	0.615098	564.403	187.784	0
1824	11559	0	0	11.2983	12.7921	0.0918372	-0.995774	73.8576	68.9466	0
1824	19255	0	0	11.3604	12.8846	0.956593	0.291428	-6.05136	109.207	0
1834	37745	0	0	2.17511	6.93582	0.674306	-0.738452	54.6304	14.9373	0
1834	41596	0	0	2.12509	7.04946	-0.0893886	0.995997	2.29208	7.45753	0
1834	45505	0	0	2.07532	6.94948	-0.848463	-0.529255	6.60495	1.48142	0
1835	19841	0	0	3.63146	13.8777	0.376191	0.926542	2.86725	3.58916	0
1837	16078	0	0	12.9309	15.244	0.999123	0.0418659	1375.76	342.582	0
1841	12274	0	0	18.9516	9.43139	-0.872409	0.488776	102.251	4.29704	0
1844	30996	0	0	4.12243	5.39787	-0.281411	-0.959587	5.73174	12.8305	0
1844	39926	0	0	4.08328	5.44134	-0.983478	-0.181026	172.41	0.13961	0
1847	20643	0	0	5.5889	14.0397	0.119279	0.992861	-6.83812	0.661534	0
1848	12025	0	0	15.0013	8.56956	0.861937	-0.507016	115.184	162.448	0
1849	19323	0	0	13.9193	7.66556	-0.27626	0.961083	317.281	46.8151	0
1849	38605	0	0	13.9868	7.65159	0.635552	0.772058	9.44824	41.1709	0
1850	11079	0	0	16.263	12.409	-0.994218	0.10738	433.078	121.606	0
1856	37207	0	0	14.7293	11.3997	-0.272944	0.96203	1186.6	9.02177	0
1861	40961	0	0	24.218	9.13652	-0.67187	-0.740669	10.2903	25.6161	0
1864	10926	0	0	12.0222	11.4663	0.149989	-0.988688	763.412	143.678	0
1864	38856	0	0	12.0717	11.5112	0.970013	-0.243053	-20.6822	218.147	0
1865	10663	0	0	16.0024	14.8057	0.265447	-0.964125	129.214	13.5022	0
1865	45742	0	0	15.9381	14.82	-0.650318	-0.759662	-9.40957	71.6436	0
1870	45117	0	0	4.786	14.8718	0.920794	0.390048	18.5874	8.68373	0
1872	46445	0	0	17.5523	3.79665	-0.228476	0.97355	532.091	66.5338	0
1873	13214	0	0	9.42519	4.11226	0.882575	0.470172	77.2204	26.1672	0
1874	21000	0	0	20.49	1.234	-0.930613	0.366004	53.1385	13.6997	0
1874	25138	0	0	20.5414	1.27261	-0.0932752	0.99564	231.877	23.235	0
1880	32786	0	0	3.53845	15.4584	0.607204	-0.794546	7.79282	3.78966	0
1881	29562	0	0	19.422	9.27924	0.882661	-0.470011	187.205	36.6757	0
1882	40244	0	0	19.8876	2.99116	-0.849843	0.527036	97.8036	63.3209	0
1883	33335	0	0	22.897	4.33113	-0.975254	0.221086	211.463	51.2204	0
1883	46257	0	0	22.9642	4.38611	-0.0210821	0.999778	65.9025	55.1349	0
1885	17367	0	0	12.2604	5.64017	-0.999996	0.00287059	53.1072	38.9106	0
1885	23909	0	0	12.2921	5.57922	-0.570989	-0.820958	238.277	2.09684	0
1887	51451	0	0	20.6716	10.3569	0.829727	-0.558169	172.467	2.14545	0
1888	29818	0	0	7.45092	13.6237	-0.720029	-0.693944	34.4248	18.1131	0
1899	30430	0	0	17.7773	10.0251	0.315586	-0.948897	453.85	2.7109	0
1899	47165	0	0	17.71	10.0387	-0.660801	-0.750562	201.607	23.6855	0
1900	17945	0	0	12.5284	12.5857	-0.676292	0.736634	-58.6732	36.0481	0
1900	38586	0	0	12.5744	12.4878	0.135098	-0.990832	887.393	235.713	0
1900	48776	0	0	12.5126	12.5273	-0.956355	-0.292209	297.308	92.4551	0
1903	20530	0	0	7.96361	10.8857	-0.690442	0.723388	56.9904	48.8256	0
1903	51281	0	0	8.05128	10.8451	0.998203	-0.059929	32.285	23.2656	0
1904	36603	0	0	2.82851	5.32563	0.635709	-0.771929	60.0672	6.18573	0
1907	28829	0	0	6.84919	12.4631	-0.580553	0.814222	2.67307	2.92805	0
1907	52612	0	0	6.81861	12.4047	-0.999885	0.0151656	122.075	17.9282	0
1909	21045	0	0	12.5799	11.1101	-0.627122	-0.778921	513.756	111.868	0
1915	11181	0	0	9.63103	14.7198	0.949297	-0.314381	59.1932	45.7559	0
1918	33513	0	0	1.91272	1.33353	-0.996663	0.0816299	55.7321	1.83842	0
1920	23502	0	0	13.498	7.73152	0.937488	0.348016	-3.15063	64.1055	0
1920	34137	0	0	13.3703	7.73259	-0.931563	0.36358	-13.7454	33.323	0
1926	13353	0	0	8.41462	13.6419	-0.807024	0.590518	9.75734	12.1294	0
1926	46508	0	0	8.49154	13.6636	0.37695	0.926234	35.0662	52.2147	0
1926	48610	0	0	8.52137	13.5679	0.836148	-0.548503	9.16915	40.6667	0
1928	18511	0	0	26.4551	2.38257	-0.866786	-0.498681	66.9848	9.37505	0
1929	19459	0	0	9.25534	9.54766	0.987142	0.159848	232.208	78.9391	0
1929	23792	0	0	9.22704	9.4777	0.596847	-0.802355	50.5601	66.0339	0
1929	44204	0	0	9.14478	9.59747	-0.534621	0.845092	74.2628	2.64791	0
1932	19823	0	0	15.0396	13.6824	0.994114	-0.10834	470.743	212.822	0
1932	41184	0	0	14.9329	13.6402	-0.651586	-0.758575	592.441	338.774	0
1933	12817	0	0	6.44215	8.94779	-0.274894	-0.961475	39.1832	10.7013	0
1933	50873	0	0	6.39797	9.05606	-0.869678	0.493619	67.5439	11.6465	0
1937	17570	0	0	13.1096	6.21918	-0.902821	0.430017	-7.61658	93.272	0
1938	21336	0	0	14.3268	10.7634	-0.485219	-0.874392	967.131	450.95	0
1938	40009	0	0	14.4214	10.8506	0.910959	0.412497	129.926	69.0123	0
1942	16966	0	0	2.68077	14.947	-0.749235	0.662304	18.1982	4.53217	0
1944	16795	0	0	2.89216	7.32433	0.488799	0.872396	44.4447	4.2061	0
1944	25300	0	0	2.92944	7.2642	0.998779	0.0493992	148.962	26.445	0
1944	48157	0	0	2.80116	7.21287	-0.757014	-0.653399	174.061	51.6932	0
1948	32605	0	0	25.3889	9.14601	-0.939217	0.343325	190.057	38.72	0
1951	43209	0	0	15.7891	11.6957	0.317184	0.948364	742.984	313.547	0
1951	52553	0	0	15.8235	11.5788	0.780111	-0.625641	467.92	252.769	0
1954	11664	0	0	12.6197	15.5496	-0.775869	-0.630894	1100.64	193.702	0
1954	39609	0	0	12.7088	15.5289	0.421915	-0.906635	-10.171	46.1025	0
1957	37163	0	0	3.92855	12.0227	-0.57661	-0.817019	3.0044	1.75601	0
1957	41449	0	0	3.99125	12.0196	0.490996	-0.871162	15.0863	8.48424	0
1957	42447	0	0	3.93784	12.1241	-0.418637	0.908154	17.372	7.95778	0
1960	35559	0	0	14.1056	2.40436	0.270602	0.962691	58.9392	13.416	0
1964	21362	0	0	8.83876	14.2058	0.976188	-0.216924	64.6735	47.7032	0
1964	47890	0	0	8.75393	14.2527	-0.70332	0.710873	11.1441	6.33316	0
1967	15848	0	0	1.57641	4.01884	0.342167	-0.939639	23.3052	8.34552	0
1967	37846	0	0	1.51332	4.03133	-0.674908	-0.737902	79.6081	18.8608	0
1969	12548	0	0	8.00738	3.63916	0.594744	-0.803915	74.9233	1.32157	0
1969	47019	0	0	7.94343	3.63163	-0.392215	-0.919874	114.483	10.2248	0
1981	10639	0	0	9.14392	8.44254	0.920693	0.390287	182.313	44.1787	0
1981	50490	0	0	9.1123	8.3657	0.380249	-0.924884	278.699	67.1784	0
1986	35927	0	0	10.4877	12.0485	0.394475	-0.918907	66.9148	8.61503	0
1987	33545	0	0	7.03056	2.90518	-0.0995488	-0.995033	199.756	9.4883	0
1987	52095	0	0	6.99119	3.02846	-0.657744	0.753242	80.2501	0.866094	0
1989	41284	0	0	11.9396	6.90748	0.74648	-0.665408	143.786	57.1501	0
1989	42127	0	0	11.9085	7.00815	0.242775	0.970083	493.174	9.3991	0
1989	42133	0	0	11.8784	6.88882	-0.247359	-0.968924	390.613	2.76412	0
1992	16267	0	0	16.9491	8.33387	-0.952837	-0.303483	76.495	65.983	0
1992	16901	0	0	17.0181	8.4118	0.185945	0.98256	142.865	86.8799	0
1992	35342	0	0	17.0673	8.34886	0.998433	-0.0559567	323.474	201.035	0
1993	15422	0	0	18.017	8.92065	-0.598845	0.800865	567.112	59.5568	0
1997	22666	0	0	8.20984	13.2588	-0.713475	-0.700681	184.342	30.1207	0
1997	36246	0	0	8.22703	13.3543	-0.423816	0.905749	10.762	20.3511	0
1999	21859	0	0	7.72173	13.8058	0.655361	0.755316	101.24	19.2059	0
2003	30676	0	0	26.8828	2.47045	0.744641	0.667465	73.7251	5.50876	0
2005	27501	0	0	26.469	4.00975	0.889229	0.457463	16.4937	0.0115889	0
2008	27511	0	0	7.06893	12.7917	-0.999895	-0.0145235	158.452	7.78686	0
2008	51246	0	0	7.16859	12.8163	0.892094	0.45185	219.588	1.5647	0
2013	23701	0	0	6.5335	14.0123	-0.0976549	-0.99522	6.95152	1.63387	0
2013	27376	0	0	6.59666	14.1049	0.890751	0.454491	78.11	4.93615	0
2013	49880	0	0	6.49004	14.1161	-0.777579	0.628785	7.10788	2.25945	0
2017	27533	0	0	10.9355	4.48385	-0.852952	0.521989	154.119	13.6734	0
2018	21555	0	0	12.7906	6.288	0.163994	-0.986461	435.436	49.0982	0
2018	41534	0	0	12.844	6.33272	0.94247	-0.33429	28.1484	2.14914	0
2022	27738	0	0	3.71005	4.51304	-0.975766	0.218815	72.0063	3.72218	0
2023	15019	0	0	16.5896	6.29038	-0.688712	0.725035	396.586	66.946	0
2025	25735	0	0	12.2043	14.3745	0.998336	-0.0576655	93.9313	310.896	0
2031	15102	0	0	1.30032	12.6979	-0.715251	0.698868	33.5835	18.0005	0
2035	27322	0	0	11.2606	5.59016	0.865014	0.501748	35.6653	22.0081	0
2037	24134	0	0	4.00788	13.0038	-0.498507	0.866886	-4.85322	4.74832	0
2037	37179	0	0	4.06521	12.9991	0.631591	0.775302	3.97429	12.8552	0
2038	48680	0	0	19.3378	4.34404	-0.886879	-0.462001	143.578	27.8768	0
2040	26658	0	0	4.51705	15.6844	0.99998	-0.00638317	50.8071	0.328758	0
2040	40296	0	0	4.48275	15.6262	0.490206	-0.871607	4.97712	5.07259	0
2042	21363	0	0	23.365	3.78531	0.99401	-0.109293	137.355	17.3884	0
2042	43200	0	0	23.2915	3.84683	-0.282909	0.959147	65.939	27.8547	0
2044	13241	0	0	14.473	13.5252	0.996065	-0.0886239	-16.2059	182.132	0
2044	31969	0	0	14.3644	13.4763	-0.593333	-0.804957	542.417	195.46	0
2046	14295	0	0	13.5677	3.23836	0.804473	0.593989	212.202	42.5312	0
2046	51581	0	0	13.5781	3.17469	0.951229	-0.308487	29.9399	9.98364	0
2049	14366	0	0	3.49892	6.76668	-0.929627	-0.368503	192.741	5.27806	0
2049	34977	0	0	3.57066	6.86428	0.0743279	0.997234	22.2746	3.60863	0
2049	51840	0	0	3.63357	6.81423	0.954895	0.296945	228.064	15.1771	0
2053	16941	0	0	26.1108	4.00575	-0.99545	-0.0952861	151.577	11.5712	0
2053	23663	0	0	26.1379	4.07015	-0.626178	0.77968	43.0431	6.38737	0
2053	43575	0	0	26.2078	4.0824	0.323285	0.946302	63.0975	8.53142	0
2054	24000	0	0	20.8616	1.19702	-0.5877	-0.809079	49.8832	38.3031	0
2055	13182	0	0	21.206	2.47133	0.462387	-0.886678	146.398	10.4121	0
2055	31278	0	0	21.1229	2.58478	-0.705947	0.708265	170.942	15.4183	0
2056	24860	0	0	24.7005	4.28104	-0.982079	-0.18847	119.11	40.0855	0
2056	25279	0	0	24.7598	4.22625	-0.110205	-0.993909	79.6882	3.03033	0
2056	49769	0	0	24.7382	4.35532	-0.427726	0.903908	223.824	51.2192	0
2056	50651	0	0	24.8222	4.25375	0.807566	-0.589777	272.303	12.8268	0
2057	19575	0	0	22.883	3.37228	0.859078	0.511845	89.9168	18.9904	0
2057	26646	0	0	22.7853	3.33597	-0.98487	-0.173292	96.0143	5.35548	0
2057	39059	0	0	22.8157	3.39336	-0.412657	0.910887	279.662	10.0803	0
2059	14054	0	0	4.82853	1.33657	0.352421	-0.935842	36.5417	3.10583	0
2059	17677	0	0	4.76094	1.35141	-0.71116	-0.70303	203.061	12.8344	0
2063	30634	0	0	12.4105	1.11211	0.0796095	0.996826	177.486	5.99818	0
2066	16139	0	0	24.2781	9.57439	0.693138	0.720805	55.209	8.33092	0
2066	45963	0	0	24.2309	9.45929	-0.0129001	-0.999917	-48.7103	17.8255	0
2067	24132	0	0	1.88635	13.4884	-0.575196	0.818016	14.9034	25.6197	0
2067	42367	0	0	1.85458	13.4307	-0.99893	0.0462504	40.8232	11.8009	0
2070	45380	0	0	10.8517	3.76146	-0.138088	0.99042	299.602	71.9675	0
2075	25744	0	0	1.09255	5.75046	0.963388	-0.268113	130.051	16.53	0
2079	33227	0	0	13.6286	5.5248	-0.982119	0.188259	-54.3881	27.21	0
2080	15029	0	0	16.7504	9.78124	0.957235	-0.289312	198.206	137.793	0
2080	20091	0	0	16.7226	9.85325	0.512895	0.858451	182.476	142.457	0
2080	28422	0	0	16.689	9.73668	-0.0219053	-0.99976	492.509	202.896	0
2080	49457	0	0	16.6387	9.83494	-0.823555	0.567237	516.806	198.179	0
2081	29997	0	0	14.2156	13.4993	-0.688728	-0.72502	192.49	425.158	0
2081	31969	0	0	14.2932	13.485	0.381625	-0.924317	1575.59	48.5814	0
2082	17547	0	0	15.0057	12.7047	-0.394587	-0.918859	1259.71	1111.32	1
2082	20047	0	0	15.0998	12.7549	0.982957	-0.183838	-337.949	679.457	1
2082	49787	0	0	15.0123	12.8327	-0.298091	0.954537	921.069	44.2509	0
2084	25789	0	0	11.2412	2.40454	0.899756	-0.436393	63.2153	79.3749	0
2085	10508	0	0	16.2271	4.62617	-0.293524	-0.955952	167.424	98.1186	0
2085	33487	0	0	16.2907	4.63987	0.659396	-0.751795	320.17	72.666	0
2088	44557	0	0	2.70497	9.40547	0.959604	0.281353	153.569	13.1227	0
2088	45456	0	0	2.59203	9.40626	-0.955525	0.29491	182.668	23.7976	0
2090	17064	0	0	8.56491	6.29249	0.303854	-0.952718	204.591	41.8691	0
2090	23591	0	0	8.57314	6.42563	0.418945	0.908012	303.894	14.5894	0
2094	47569	0	0	22.2109	6.39869	0.99401	0.109293	20.3334	5.58645	0
2097	13926	0	0	16.906	7.74533	-0.983053	-0.183323	2.6331	51.3381	0
2097	23728	0	0	17.0525	7.7713	0.986151	0.165849	90.2766	98.457	0
2097	52191	0	0	16.9221	7.80661	-0.76766	0.640857	533.628	142.957	0
2097	52670	0	0	16.9959	7.68652	0.225014	-0.974356	655.923	112.634	0
2099	15691	0	0	16.5476	9.34488	-0.343707	0.939077	1011.97	62.1242	0
2100	28063	0	0	20.8577	7.6572	-0.853604	-0.520922	25.5805	21.8038	0
2100	29739	0	0	20.9372	7.76115	0.278888	0.960324	104.192	74.1546	0
2101	10733	0	0	17.7808	2.46066	0.458098	-0.888902	511.045	44.2219	0
2101	48993	0	0	17.703	2.51302	-0.995913	0.0903204	33.9303	42.0156	0
2103	39891	0	0	8.16742	1.75306	-0.519553	0.854438	-0.321015	13.832	0
2103	44119	0	0	8.23918	1.75186	0.547682	0.836687	64.866	12.3831	0
2107	32529	0	0	24.5868	9.46325	0.992437	-0.122752	132.047	22.484	0
2108	34252	0	0	11.7763	6.27082	0.611692	-0.791096	249.476	82.1997	0
2108	49154	0	0	11.7553	6.38714	0.296171	0.955135	342.724	17.2319	0
2112	16145	0	0	26.8159	5.39721	-0.76884	-0.639441	34.3357	13.3388	0
2112	28762	0	0	26.8729	5.37784	0.219993	-0.975501	2.00768	18.32	0
2119	11494	0	0	9.78291	11.1727	-0.988526	-0.151051	85.3108	3.49503	0
2119	14082	0	0	9.80322	11.2329	-0.695687	0.718345	58.5009	24.5021	0
2119	32156	0	0	9.82035	11.1212	-0.448123	-0.893972	241.875	20.8686	0
2124	24392	0	0	14.5604	6.45636	0.708666	0.705544	-23.2937	20.8146	0
2124	36020	0	0	14.47	6.43092	-0.97261	0.232442	-16.5106	32.2576	0
2127	20756	0	0	16.485	7.58344	-0.908173	-0.418595	163.043	2.81755	0
2133	13778	0	0	19.223	11.6422	0.933809	-0.357773	303.616	86.9365	0
2133	17330	0	0	19.1071	11.7043	-0.814781	0.579769	261.284	3.47806	0
2133	33226	0	0	19.1619	11.7322	0.0109987	0.99994	189.919	34.5668	0
2133	43540	0	0	19.1474	11.601	-0.207229	-0.978292	187.861	44.8723	0
2142	10786	0	0	3.8998	10.0568	-0.991621	-0.129183	64.5105	10.1695	0
2142	16374	0	0	3.99861	10.1324	0.38371	0.923453	72.2705	0.197332	0
2142	30065	0	0	4.04114	10.0504	0.975892	-0.218256	94.4163	31.176	0
2142	46815	0	0	3.93717	10.1295	-0.47151	0.881861	2.04591	4.0748	0
2143	37350	0	0	6.25452	1.75868	-0.228932	-0.973442	211.852	3.72564	0
2147	19728	0	0	14.9311	12.4361	-0.829701	0.558208	1043.2	236.898	0
2147	45693	0	0	15.035	12.3508	0.709732	-0.704472	1081.14	81.4411	0
2149	10754	0	0	16.8911	9.43783	-0.245816	0.969317	455.829	136.756	0
2149	18217	0	0	16.9485	9.36441	0.88072	-0.473638	383.53	95.2346	0
2152	12178	0	0	26.556	3.84781	0.767205	-0.641401	76.8041	15.531	0
2153	32745	0	0	12.0972	2.53334	-0.993203	0.116394	-13.1723	44.8859	0
2162	20014	0	0	15.1113	12.5186	-0.99994	-0.010983	155.505	19.9158	0
2162	31072	0	0	15.2299	12.4759	0.763666	-0.645611	528.923	11.0824	0
2167	14130	0	0	4.25009	10.0724	0.907865	0.419262	82.533	11.798	0
2167	43419	0	0	4.17167	10.0947	-0.550832	0.834616	-15.9676	7.21715	0
2167	49437	0	0	4.24405	10.0173	0.795645	-0.605763	14.6175	0.542104	0
2168	35693	0	0	11.9121	9.03565	-0.593812	0.804604	354.447	132.426	0
2169	22060	0	0	5.54851	3.42547	-0.980705	-0.195494	181.991	32.6757	0
2170	45372	0	0	1.73938	14.9544	0.781404	-0.624026	40.1555	12.1385	0
2173	22716	0	0	23.3287	5.55642	-0.360896	0.932606	36.2234	35.8706	0
2173	41282	0	0	23.2892	5.49617	-0.999203	-0.0399173	73.3323	30.9065	0
2175	14629	0	0	9.79259	12.9349	-0.976078	-0.21742	315.626	106.298	0
2178	26314	0	0	10.8218	8.45854	-0.271691	-0.962385	460.14	5.24111	0
2181	40845	0	0	26.4901	7.55572	-0.488311	-0.87267	8.50532	15.9019	0
2181	41366	0	0	26.5702	7.61091	0.989311	0.145824	81.2558	17.6825	0
2182	36172	0	0	18.5472	8.79235	-0.284125	-0.958787	104.24	91.5456	0
2182	48012	0	0	18.5109	8.83791	-0.997967	-0.0637401	239.856	108.347	0
2184	20686	0	0	25.8507	6.56843	-0.124973	-0.99216	-13.7231	22.1989	0
2184	50195	0	0	25.9099	6.67758	0.763633	0.64565	21.6029	58.026	0
2185	44100	0	0	22.7394	3.81468	0.880859	0.473379	-18.5837	19.1006	0
2186	13332	0	0	17.6688	4.52288	-0.422262	-0.906474	501.235	112.421	0
2186	14186	0	0	17.6487	4.63238	-0.716219	0.697876	246.143	54.4818	0
2186	39170	0	0	17.7654	4.57706	0.993688	-0.112176	189.184	63.0305	0
2186	47536	0	0	17.7138	4.65104	0.237181	0.971465	380.1	23.7349	0
2188	52204	0	0	9.23627	4.93107	-0.974726	-0.223405	61.8704	37.3218	0
2189	23277	0	0	13.6483	1.08367	-0.984591	-0.174876	28.5894	10.5708	0
2190	24564	0	0	16.7744	1.15602	0.880297	0.474422	224.228	26.9842	0
2190	39158	0	0	16.6798	1.14127	-0.982979	0.18372	130.599	12.5011	0
2197	35797	0	0	6.64082	6.98716	-0.911768	-0.410706	258.035	38.6247	0
2197	36388	0	0	6.76905	6.98218	0.877374	-0.479807	47.2639	1.762	0
2198	49158	0	0	4.91865	11.6168	0.438615	-0.898675	11.3088	0.890426	0
2201	22238	0	0	9.86993	6.83708	-0.184047	0.982917	242.296	68.3944	0
2207	21342	0	0	14.2677	7.92587	-0.784036	-0.620715	12.2476	47.826	0
2213	34846	0	0	19.9366	5.24339	-0.663895	0.747826	321.805	27.3447	0
2215	18015	0	0	13.9634	5.70754	0.394669	0.918823	147.547	63.8641	0
2216	17238	0	0	17.0383	12.6809	-0.835996	-0.548736	33.7243	131.246	0
2216	49258	0	0	17.0852	12.7744	-0.0598872	0.998205	642.173	205.81	0
[truncated: 44,109 more rows]
