# Supplementary material for: Study on stability analysis of soil nail reinforced slopes under loading based on the discrete element method
Source: PLoS One. 2026 May 26;21(5):e0350163. doi: 10.1371/journal.pone.0350163 (PMC13210361; doi:10.1371/journal.pone.0350163)
Supplement: S1 File — (ZIP) [file pone.0350163.s001.zip › DATA in PFC/0.2_14_40000__measure.txt]

id	cx	cy	mradius	sxx	syy	sxy	s1	s3	angle_deg	porosity	strain_x	strain_y
1	15.7	15.35	0.63	-3346.53	-316.842	724.245	-152.614	-3510.76	77.2238	0.180611	-1.19521e-07	2.05539e-06
2	14.44	15.098	0.63	-8203.9	-13926.6	3709.39	-6380.5	-15750	26.177	0.155169	-2.27711e-06	1.2155e-06
3	13.18	14.846	0.63	-4856.91	-12399.5	-3464.68	-3507.01	-13749.4	-21.2868	0.169644	1.00079e-06	9.41872e-07
4	17	14	0.63	-1588.94	-1322.71	527.319	-911.967	-1999.69	52.0837	0.19826	-9.79685e-09	-1.43696e-06
5	15.74	13.748	0.63	-3525.31	-5378.52	1354.98	-2810.4	-6093.43	27.8168	0.169578	-7.51611e-07	-6.54604e-07
6	14.48	13.496	0.63	-2279.53	-9378.24	855.693	-2177.84	-9479.93	6.77723	0.195525	3.35508e-06	-5.93315e-07
7	18.4	12.6	0.63	-1657.84	-1108.93	504.879	-808.732	-1958.04	59.2642	0.177795	-2.05065e-07	1.46785e-06
8	17.14	12.348	0.63	-2552.14	-2846.45	831.222	-1855.15	-3543.44	39.9803	0.200833	3.77779e-07	-6.58412e-09
9	15.88	12.096	0.63	-2054.4	-4689.31	812.291	-1824.12	-4919.6	15.8282	0.188043	-1.93824e-07	6.1045e-08
10	19.8	11.2	0.63	-1267.5	-1080.18	426.842	-736.841	-1610.84	51.1883	0.19474	1.45298e-06	3.35922e-07
11	18.54	10.948	0.63	-1536.64	-1931.95	479.236	-1215.9	-2252.69	33.7934	0.190172	-1.19062e-06	-6.21094e-08
12	17.28	10.696	0.63	-2307.39	-3181.73	874.423	-1766.95	-3722.18	31.7186	0.175144	7.89039e-07	-2.29746e-06
13	21	9.75	0.63	-1880.88	-999.157	385.699	-854.253	-2025.79	69.4091	0.191279	-1.0064e-06	-3.84521e-06
14	19.74	9.498	0.63	-1744.4	-1548.71	512.278	-1125.01	-2168.09	50.4067	0.164255	-6.28666e-07	-1.47745e-06
15	18.48	9.246	0.63	-1659.61	-2360.43	648.684	-1272.74	-2747.3	30.8112	0.16633	4.35524e-07	-4.74006e-08
16	22.5	9.3	0.63	-1740.7	-378.283	270.661	-326.483	-1792.5	79.1654	0.19476	-1.06513e-06	-1.4732e-06
