# Supplementary material for: Study on stability analysis of soil nail reinforced slopes under loading based on the discrete element method
Source: PLoS One. 2026 May 26;21(5):e0350163. doi: 10.1371/journal.pone.0350163 (PMC13210361; doi:10.1371/journal.pone.0350163)
Supplement: S1 File — (ZIP) [file pone.0350163.s001.zip › DATA in PFC/0.2_14_40000__pbond.txt]

ball1_id	ball2_id	cx	cy	pb_fn	pb_fs	pb_state	bond_type
6	21988	6.96525	3.82306	15.1493	-1.96729	3	0
6	29749	6.99459	3.90079	17.2111	29.5899	3	0
7	28757	24.6346	3.70314	18.552	-4.2722	3	0
12	5819	3.15146	12.0886	0.930849	5.1168	3	0
17	4641	9.92527	4.57258	14.2005	-14.0912	3	0
17	7912	9.89965	4.7166	22.4842	-83.5734	3	0
25	9688	14.7725	8.60275	35.3601	-142.328	3	0
35	7830	10.5566	10.8621	-38.3094	-56.8786	3	0
36	8603	24.9202	7.46515	9.87302	12.9117	3	0
40	1994	13.193	6.05832	4.39719	-0.350058	3	0
51	1555	2.66154	4.94475	7.13978	24.8558	3	0
63	3510	15.5868	9.01505	55.9643	-6.64873	3	0
67	4619	5.2086	9.36245	8.68095	-12.2113	3	0
93	3401	23.1364	9.21677	-16.8729	11.7144	3	0
151	611	11.4133	4.31985	27.6214	-15.8099	3	0
174	289	14.904	15.2891	-468.484	-105.165	3	0
183	327	3.86945	15.6578	-4.70798	-9.91122	3	0
265	530	20.7734	6.8302	8.41856	-18.8639	3	0
421	992	24.9063	1.46958	17.4262	1.82973	3	0
563	835	16.0884	7.21041	37.8203	-104.612	3	0
639	940	18.1419	3.68885	88.7155	11.2226	3	0
782	835	16.0189	7.28897	34.2853	-56.9825	3	0
12	29230	3.10871	12.0509	-11.9828	-9.37347	3	0
19	18330	5.96788	5.20355	21.2448	4.58418	3	0
19	28347	6.06365	5.26482	19.0289	-1.37625	3	0
21	51229	10.2984	12.1667	-55.0697	34.4802	3	0
22	20360	18.9213	5.90895	11.8543	74.5081	3	0
24	15402	6.12776	9.7696	15.7187	0.786697	3	0
24	42844	6.1189	9.69804	-8.90142	-21.1984	3	0
32	15068	25.7948	7.89107	14.2189	37.8176	3	0
32	23482	25.7082	7.90133	-16.5298	-60.4239	3	0
32	23484	25.7746	8.00008	-43.0875	5.3374	3	0
33	24026	22.8886	1.61888	26.9798	0.512536	3	0
38	40341	1.84133	14.2084	1.29969	-9.79519	3	0
43	24224	12.0749	7.75553	41.7425	45.5778	3	0
48	15202	5.21231	13.7847	7.59245	-7.34823	3	0
48	34325	5.16497	13.6912	-27.6834	-8.56871	3	0
50	30371	26.6004	1.36113	9.83452	-1.28479	3	0
51	36503	2.71361	4.89659	5.62188	2.23873	3	0
54	38186	15.9086	4.50518	-21.336	-12.4102	3	0
54	42458	15.9304	4.44512	30.0073	55.2181	3	0
55	34632	16.6195	6.10249	-46.0191	-8.32944	3	0
56	47461	12.4297	5.45774	9.50719	-26.0053	3	0
57	25720	16.8585	13.0176	122.339	14.2764	3	1
57	35305	16.916	13.0188	-0.928952	4.92979	3	0
59	25894	25.886	3.20065	13.1357	3.42759	3	0
59	33269	25.8947	3.08813	9.29375	10.8026	3	0
60	50684	13.6802	9.90089	72.6103	37.1994	3	0
66	34745	7.95427	1.6141	6.84875	-3.1591	3	0
68	44691	12.1674	6.04649	-34.878	-4.32014	3	0
68	47062	12.1421	6.12109	19.4926	-0.608694	3	0
69	52350	10.6688	6.02931	28.9843	12.0892	3	0
70	16449	13.5472	3.89397	7.83624	-94.441	3	0
70	28456	13.4326	3.98696	10.3854	-29.3749	3	0
70	46530	13.4462	3.86449	49.2415	53.352	3	0
74	46308	14.4899	12.0104	-91.0992	-89.0982	3	0
76	45241	11.6072	7.62356	30.8002	-53.7385	3	0
77	17481	23.5881	2.43555	23.2742	-27.7861	3	0
77	25772	23.7087	2.40098	17.6843	0.425805	3	0
84	39294	6.40808	15.0958	-2.12856	-5.61955	3	0
89	38214	23.0283	6.9894	29.037	0.381191	3	0
89	42208	23.1358	7.04024	-10.8874	-3.21037	3	0
93	20568	23.0664	9.15082	23.6274	-34.3424	3	0
93	26651	23.1239	9.11242	-41.4483	38.9618	3	0
97	14939	5.29231	12.6605	2.82592	-5.19428	3	0
107	4655	21.1189	3.35369	13.3905	13.3475	3	0
110	2442	8.82692	8.06827	26.1179	7.42416	3	0
113	7001	17.4813	4.55538	12.143	-15.1001	3	0
116	4553	3.78501	6.10391	-4.39232	-1.66227	3	0
116	8132	3.72531	6.04143	6.7593	25.5579	3	0
117	9560	12.8086	14.4543	154.519	128.914	3	0
139	5491	7.17811	1.71964	0.778554	15.3498	3	0
144	9028	14.556	2.08581	32.4543	-3.55142	3	0
147	7975	8.87882	13.7952	-37.784	-41.4127	3	0
148	5013	17.8073	2.08366	17.1801	27.1701	3	0
148	8387	17.8	2.02077	8.48984	22.9776	3	0
151	4981	11.3647	4.28386	-10.3967	-15.7534	3	0
166	6468	23.9526	2.43393	6.77767	30.3195	3	0
174	7382	14.9893	15.351	43.5389	-356.675	3	0
176	4767	8.15379	12.6004	10.0509	-3.52127	3	0
180	2910	1.91637	1.71266	3.49971	-0.203623	3	0
180	3028	1.98814	1.69143	7.47517	0.596019	3	0
198	2215	13.9968	5.63862	-3.71924	-108.303	3	0
198	3589	14.018	5.57701	43.1439	29.0104	3	0
204	1054	14.612	7.8184	79.4569	-135.73	3	0
213	7139	19.0593	8.0199	19.1902	85.2969	3	0
214	1408	26.8455	8.91403	-2.39618	29.9909	3	0
224	7552	26.4391	1.75418	4.68511	1.33956	3	0
225	8504	16.605	11.779	30.7412	168.765	3	0
225	9770	16.6185	11.6961	70.5989	-10.547	3	0
249	6821	23.233	6.20927	15.9604	23.3402	3	0
251	5718	14.1713	15.067	203.684	324.69	3	0
254	1981	9.03855	8.39218	30.3313	16.0466	3	0
268	8484	7.06581	5.35431	-9.82415	-14.404	3	0
270	6026	17.9584	6.47758	77.8687	-5.8593	3	0
273	1287	22.8057	7.98098	-21.3028	-29.4215	3	0
273	5506	22.8101	8.10486	9.64888	58.3823	3	0
289	3017	14.8422	15.3018	-26.1255	85.2414	3	0
290	2388	26.7385	4.88948	7.77942	9.96434	3	0
290	9384	26.7715	4.94355	21.0883	-2.13883	3	0
301	4888	17.2576	8.0745	16.1361	-89.0888	3	0
304	6703	25.2349	4.30752	7.42055	15.9152	3	0
306	7009	22.2094	6.76749	11.9317	-34.9046	3	0
328	7438	18.2751	11.5352	19.1911	44.2497	3	0
332	6358	1.45086	14.6794	-0.440458	-11.7513	3	0
350	1388	8.5802	8.24399	32.7015	-45.2951	3	0
354	8698	24.6154	2.55433	6.83754	12.8329	3	0
358	7018	26.5149	9.20163	7.84734	-63.1474	3	0
362	9949	5.94789	10.0078	15.6613	-56.7231	3	0
370	5503	10.4601	14.8832	-102.571	-24.3846	3	0
373	2529	10.0151	5.35352	23.4939	-19.623	3	0
403	8671	26.7012	7.21439	5.64837	50.6536	3	0
406	5153	3.38496	10.7897	3.54221	31.9193	3	0
409	8871	6.46099	8.44116	19.5096	35.2368	3	0
413	4705	23.1772	1.88108	3.39987	-20.8355	3	0
421	5075	24.8386	1.57361	14.2234	-3.91821	3	0
431	8337	21.8874	5.84951	6.1716	-42.0064	3	0
434	2877	25.7188	5.2553	27.7386	2.43726	3	0
440	6242	16.9517	6.66475	-37.5223	-8.32555	3	0
444	7798	16.6103	10.539	94.8792	194.112	3	0
445	8598	1.9476	15.7711	-4.05257	-1.15441	3	0
449	2819	22.234	3.70953	14.5875	-47.5506	3	0
457	2431	19.8847	7.61715	-6.94594	54.7395	3	0
460	5533	19.5085	12.0151	-135.899	-296.761	3	1
468	2717	7.9538	11.6747	-28.9013	41.3863	3	0
468	9903	7.8611	11.6826	8.77256	3.23714	3	0
486	6544	8.48735	15.2279	-23.1883	17.4142	3	0
488	5488	23.6136	5.8012	-22.2267	0.213864	3	0
489	8141	16.6685	7.89453	1.87349	39.5474	3	0
522	9063	23.5285	1.36166	10.8564	-8.03791	3	0
524	6489	19.1207	3.81079	7.71458	-1.47344	3	0
527	4761	8.51249	4.03165	1.2444	-32.7825	3	0
539	4640	11.0389	4.93219	7.81605	60.0382	3	0
544	6177	3.33884	9.82766	0.843117	-4.15193	3	0
548	3039	4.77623	8.92943	22.9593	18.7923	3	0
550	8755	20.5672	6.43904	18.5152	-0.207681	3	0
560	9834	15.5167	13.368	-49.7371	17.9559	3	0
588	1850	16.3565	12.4462	35.8527	117.698	3	0
592	7004	12.6045	11.3489	30.3274	116.599	3	0
607	3277	25.9212	8.71779	-19.1107	-11.6821	3	0
611	4981	11.3553	4.34192	5.12074	10.5575	3	0
611	8232	11.3979	4.45384	32.2513	21.0999	3	0
613	5677	8.80997	5.96781	15.9075	-37.9957	3	0
625	5498	5.00151	10.0522	-55.1027	-36.0934	3	0
625	7544	4.94904	10.1809	-1.80392	0.15366	3	0
627	6322	7.12916	1.61124	5.39541	-13.7136	3	0
665	9681	1.28699	4.20869	5.1107	5.60788	3	0
679	6601	20.2632	8.78962	9.01747	-8.83002	3	0
680	7711	12.7763	13.826	-83.5511	-132.054	3	0
683	4642	11.5684	15.9288	-43.3817	58.4297	3	0
690	1385	16.1227	12.2142	-44.8181	-67.6647	3	0
697	8103	9.73625	4.12499	30.5118	1.25999	3	0
702	7878	4.31707	14.3446	1.66076	6.24589	3	0
707	9384	26.8614	4.88134	3.84614	17.9611	3	0
715	3209	3.82846	5.91175	15.4351	1.62675	3	0
724	7274	10.3787	3.31671	22.1789	24.8776	3	0
731	9241	22.5066	6.16463	24.3578	-55.106	3	0
733	1123	2.02482	3.7201	5.32313	2.71062	3	0
751	8296	23.9649	6.04271	-7.53125	-12.9507	3	0
754	1371	14.4472	14.318	-8850.23	4450.29	3	1
756	5325	11.5253	6.48562	20.852	-19.8625	3	0
758	9856	15.558	2.83401	18.9707	-62.2663	3	0
767	5985	15.7952	6.30349	30.5204	-58.3569	3	0
778	4382	11.2676	10.1783	-5.51697	-77.8669	3	0
778	8198	11.3198	10.1468	-27.9569	93.9173	3	0
784	5410	9.29418	8.41008	24.4753	2.028	3	0
791	1865	15.9413	14.929	90.0757	290.297	3	0
807	9274	2.63573	5.8403	4.48773	-14.0715	3	0
816	9512	13.5108	6.20901	61.44	-13.7117	3	0
821	1060	20.255	9.94074	2.54707	-3.89238	3	0
829	1692	10.4701	2.14646	11.0844	-11.0829	3	0
830	5158	11.4023	9.68272	-65.4184	-38.183	3	0
839	3006	6.26336	4.62845	26.3726	-8.72902	3	0
855	1486	25.9814	2.69688	8.53391	15.5036	3	0
863	3946	6.98568	6.78103	18.7058	16.2514	3	0
865	6533	1.20431	6.51493	0.555316	10.8047	3	0
869	6758	5.28376	6.51363	-33.6773	3.23919	3	0
877	1683	8.77335	12.271	17.5691	52.9217	3	0
884	8370	26.2124	6.5355	17.9431	-0.694104	3	0
890	1431	3.03587	6.39831	2.21109	-6.44859	3	0
890	2227	3.09071	6.42848	6.75774	9.28641	3	0
895	6379	19.5328	10.2129	24.2559	126.69	3	1
910	6228	3.07014	10.808	9.70872	1.20374	3	0
910	8636	3.13177	10.8865	-10.0419	-10.4533	3	0
915	5700	12.4112	7.3755	51.9338	4.65917	3	0
916	4803	16.7029	10.8692	11.6485	-73.0488	3	0
917	5518	8.63464	12.506	25.6867	28.8962	3	0
921	5208	4.16939	14.1543	-12.7683	8.10329	3	0
922	4311	8.84958	6.86257	6.3446	22.3134	3	0
936	6354	8.78629	9.13863	4.86076	-32.4123	3	0
944	1775	2.3365	8.44228	-9.96327	2.62742	3	0
959	9513	2.56153	11.6048	-35.3883	-1.24979	3	0
982	7007	8.94839	5.40381	15.9228	-36.1514	3	0
991	2924	5.66355	3.27525	3.58861	-19.0835	3	0
106	25320	2.15319	5.7052	9.14537	18.9263	3	0
106	47966	2.23709	5.72985	9.0149	-14.9396	3	0
107	30020	21.0619	3.38652	9.7082	0.821761	3	0
109	21833	5.9512	14.5216	-18.5915	-19.812	3	0
109	46247	5.91567	14.6156	-13.0336	14.9536	3	0
110	11861	8.73121	7.97876	28.6072	-0.0268751	3	0
111	17343	17.8279	10.2553	86.9505	22.2009	3	0
111	48451	17.7807	10.2063	55.766	-88.0862	3	0
112	19678	17.9902	7.79471	-5.37525	-7.04451	3	0
112	44620	18.1017	7.82454	7.81419	-143.141	3	0
113	13332	17.5923	4.51127	22.7513	-61.9413	3	0
113	14186	17.5769	4.61998	17.679	71.4475	3	0
117	40552	12.7603	14.4908	101.425	-125.093	3	0
117	50168	12.7109	14.4613	-313.806	-108.726	3	0
123	32028	3.80786	14.4053	3.6046	-8.45031	3	0
123	33916	3.72647	14.3278	-8.15286	-4.86716	3	0
125	19521	2.3072	7.03232	3.32116	-15.8451	3	0
125	37745	2.25244	6.94901	6.47191	-19.9242	3	0
125	50605	2.2532	7.04252	5.45803	13.8146	3	0
126	21177	4.83112	7.63156	9.83286	1.04989	3	0
126	28446	4.83593	7.56235	30.6811	-13.3176	3	0
130	39047	5.21391	14.7105	2.5615	-6.36242	3	0
130	43752	5.31565	14.6777	-9.00294	17.1418	3	0
130	49960	5.23077	14.772	-6.40527	0.1029	3	0
132	29470	7.3875	3.53836	13.848	1.62072	3	0
135	34696	7.16655	7.46223	12.2201	36.3413	3	0
135	41198	7.25494	7.38952	16.2633	-11.5318	3	0
138	28676	25.8255	9.45914	12.7997	52.7842	3	0
140	37645	3.54548	14.7689	-4.79409	3.21329	3	0
140	39263	3.46865	14.8453	-2.38389	10.9938	3	0
146	43101	13.2799	12.0421	6.29087	-12.3347	3	0
146	43116	13.1563	11.97	8.09064	178.876	3	0
147	13975	8.93697	13.88	19.534	17.7286	3	0
147	25145	8.88725	13.9132	-41.2586	-16.9245	3	0
148	16186	17.9231	2.01067	30.8957	-47.1929	3	0
149	21700	25.6681	9.65441	0.708571	30.055	3	0
149	52219	25.7108	9.77044	2.06133	-39.9552	3	0
151	28831	11.3913	4.20647	25.8657	22.3137	3	0
152	16058	7.80819	3.25499	12.8315	3.17479	3	0
152	37748	7.79787	3.33862	7.34437	-15.3222	3	0
154	18833	5.79521	15.3263	-8.50284	-19.4481	3	0
156	34543	16.4093	8.12292	12.8499	194.796	3	0
158	11919	20.4472	5.71078	9.38648	2.47708	3	0
159	10956	26.4345	8.22139	-17.3833	25.9355	3	0
159	40282	26.4444	8.10908	-22.8246	3.70047	3	0
164	17602	19.2803	1.78538	18.9105	-35.2619	3	0
164	26505	19.2638	1.88305	26.5828	27.2352	3	0
165	30530	8.86194	14.906	-49.4284	-0.563119	3	0
165	31502	8.79085	14.9361	12.2859	5.69913	3	0
165	42152	8.91312	14.9505	4.57525	46.979	3	0
166	25772	23.8555	2.38337	24.4703	-1.34809	3	0
174	30024	14.9378	15.3879	-132.131	422.688	3	0
176	25833	8.05417	12.6571	-33.9117	5.5199	3	0
176	28268	8.02826	12.5976	13.7985	1.053	3	0
176	37679	8.12233	12.6605	7.16254	-25.1757	3	0
179	24017	4.67172	5.59445	13.0141	-0.507049	3	0
182	17570	13.0482	6.17809	15.2109	-3.72618	3	0
182	21445	12.9917	6.14	-18.7811	39.678	3	0
183	10029	3.96702	15.7194	-4.45873	-1.30513	3	0
183	26193	3.9246	15.7684	-5.02475	5.39666	3	0
184	41451	17.0636	12.3079	36.2846	75.4722	3	0
185	36620	13.7833	8.47677	27.6697	-24.3927	3	0
185	45036	13.8491	8.46327	34.663	66.1729	3	0
189	17773	23.5082	5.45482	14.829	-3.11978	3	0
193	18006	3.06326	15.3133	-23.4465	2.59609	3	0
193	19032	3.02778	15.3753	0.385933	0.88186	3	0
198	22096	14.0815	5.57274	30.7368	-71.9019	3	0
198	29453	14.0754	5.67711	59.4133	55.5927	3	0
204	15894	14.5654	7.94674	84.2678	6.23686	3	0
204	21198	14.5177	7.83895	-16.805	29.0981	3	0
204	25939	14.6453	7.8816	-22.8879	-6.12036	3	0
204	32863	14.5115	7.90524	-3.30819	28.7832	3	0
207	10791	10.2058	12.5333	0	0	0	0
207	17625	10.3148	12.581	2.16186	0.0972521	3	0
213	33090	19.0212	7.9191	28.3201	104.801	3	0
214	16620	26.7653	8.94029	5.97964	-5.14499	3	0
215	37391	21.6881	8.53109	6.7598	-62.7265	3	0
224	27982	26.3511	1.83925	11.8493	-0.495439	3	0
224	50945	26.3283	1.77677	3.66395	-1.86814	3	0
225	49371	16.5626	11.6801	25.7152	60.3907	3	0
226	43870	11.0845	9.07321	56.5325	-112.599	3	0
226	46877	11.0931	9.19758	48.188	29.5676	3	0
226	51602	11.0274	9.19243	-33.4847	39.785	3	0
231	13417	16.5132	1.49099	51.0924	-3.78804	3	0
232	25618	20.583	7.933	-43.6551	-19.8259	3	0
232	48017	20.5849	7.99646	8.84926	-14.1997	3	0
237	17124	20.5289	2.2679	34.091	-2.93595	3	0
238	32540	12.5076	10.1326	-50.0093	48.0457	3	0
245	24737	7.50017	3.40433	10.4888	-11.5184	3	0
245	41631	7.4499	3.36044	9.10852	0.888122	3	0
249	11409	23.2996	6.12057	20.4962	15.9641	3	0
249	27505	23.2165	6.12045	3.25211	-42.068	3	0
251	18674	14.2057	15.1944	123.944	720.933	3	0
259	44262	4.31375	4.91718	21.519	3.78023	3	0
265	20380	20.8902	6.91085	-23.3729	-37.7069	3	0
268	15542	6.98386	5.45538	9.16965	-5.20217	3	0
268	21131	7.09798	5.42461	20.0842	41.3617	3	0
268	31410	7.00643	5.35149	15.2114	-17.9809	3	0
270	50443	17.95	6.61681	45.1633	29.7803	3	0
271	52249	7.29131	6.12098	9.94973	-50.5384	3	0
273	16943	22.8822	8.02062	13.0496	-19.3959	3	0
277	17147	2.35617	13.2896	-16.2609	-3.33764	3	0
280	39494	13.7236	9.17317	44.2877	123.42	3	0
280	40120	13.7595	9.11146	-211.166	-17.6124	3	0
282	34596	12.126	12.4163	63.9352	-2.36743	3	0
284	28978	12.6267	5.86716	14.979	107.998	3	0
286	11280	20.0843	3.45174	-10.1857	-32.9287	3	0
286	29630	20.04	3.35888	7.15387	15.2675	3	0
288	12437	11.6994	7.82052	33.4065	24.682	3	0
288	12732	11.7495	7.91277	54.192	3.77738	3	0
288	51642	11.772	7.81693	24.9365	-76.1602	3	0
289	15400	14.792	15.2583	123.068	-51.2524	3	0
289	24636	14.909	15.1769	191.374	344.203	3	0
290	10646	26.6426	4.96321	23.8856	-2.67905	3	0
293	17473	2.87185	15.2045	-5.10012	-10.6697	3	0
295	43789	3.66436	10.8667	3.40315	37.4115	3	0
298	46883	14.7408	14.6356	-83.8294	251.229	3	0
298	51311	14.7456	14.5163	104.392	-16.1446	3	0
301	13515	17.153	8.11826	-29.1261	-116.786	3	0
301	20138	17.1996	8.04876	43.2073	109.938	3	0
305	20197	2.03443	13.7852	2.67984	4.45533	3	0
305	25469	1.94352	13.7239	-6.35245	-3.46883	3	0
306	28965	22.2888	6.75153	11.3863	4.93847	3	0
306	34072	22.278	6.87705	14.1456	38.9752	3	0
306	43894	22.3265	6.80357	6.63357	-4.69458	3	0
310	12793	11.1106	5.83995	22.2369	-67.2632	3	0
310	27914	11.144	5.91405	14.9619	36.6496	3	0
310	32468	11.0227	5.92971	-4.12515	-80.5971	3	0
312	28376	19.0886	8.55951	-21.463	-29.7258	3	0
312	46751	19.1517	8.63797	-14.1338	11.5318	3	0
313	14362	18.2429	1.9915	6.33423	4.46956	3	0
315	11736	6.33943	2.46283	8.83477	-20.889	3	0
319	26680	4.119	8.64707	-12.8875	13.4586	3	0
319	39905	4.18581	8.61958	27.7447	-6.26999	3	0
328	12483	18.2841	11.6435	3.6885	165.26	3	1
328	13021	18.1692	11.6111	2.30461	-4.1206	3	0
328	21397	18.1807	11.5513	3.79798	15.0245	3	0
330	50178	1.27703	14.8824	2.31871	8.86481	3	0
336	33716	25.4434	8.44405	13.9901	54.9589	3	0
336	49714	25.5058	8.42173	14.53	-37.9505	3	0
338	15248	26.4318	7.73477	14.8428	44.6245	3	0
338	51992	26.43	7.65595	10.1599	-34.3262	3	0
339	32629	23.6351	4.41496	17.3901	1.66089	3	0
339	37003	23.6936	4.28265	14.9488	32.1774	3	0
341	32093	26.5419	3.42378	13.054	2.21736	3	0
342	28959	26.3766	5.5551	9.32017	41.6281	3	0
348	19425	5.32128	13.0473	10.5212	-22.4384	3	0
348	27041	5.43972	13.0192	6.33381	53.1933	3	0
350	25826	8.54207	8.31253	14.1447	88.1555	3	0
354	13595	24.5609	2.66776	4.94539	-6.23857	3	0
354	48239	24.6254	2.68485	5.33422	0.318445	3	0
355	21094	13.413	12.4409	-123.68	387.579	3	0
355	50823	13.2724	12.4191	-282.504	-173.515	3	0
358	35925	26.4133	9.177	13.7264	54.2278	3	0
358	37160	26.5074	9.08702	3.64679	20.772	3	0
359	25413	13.8146	5.01453	16.5319	39.0135	3	0
359	37927	13.8564	5.10253	57.6777	-25.839	3	0
359	44031	13.8645	4.97425	30.0429	35.9002	3	0
362	12518	5.88432	10.0919	20.3549	45.4374	3	0
362	17338	5.96965	10.1543	-11.9246	-11.439	3	0
362	28515	6.01626	10.0362	-19.647	16.4652	3	0
363	13159	14.7285	13.1365	43.836	-74.7068	3	0
374	16165	4.58788	1.57292	-15.3459	-0.174494	3	0
374	24287	4.71822	1.53368	2.73023	7.77779	3	0
375	15047	2.84805	3.75214	4.21877	10.9367	3	0
375	43957	2.95512	3.75464	3.04339	-0.459108	3	0
376	17150	10.8246	2.93551	40.2739	145.518	3	0
376	19194	10.8178	3.00426	5.84202	-71.1882	3	0
376	32607	10.9335	2.91868	37.0582	-74.0031	3	0
384	18116	7.03082	9.04724	12.6051	24.2103	3	0
384	42476	7.1378	9.00595	0.30088	-5.15059	3	0
388	18883	21.6741	9.53324	32.9661	21.2648	3	0
388	29001	21.7077	9.41515	9.31585	44.1212	3	0
395	15721	4.91484	9.40283	-13.8426	-22.6196	3	0
395	41829	4.90118	9.31536	24.811	-6.10045	3	0
395	51048	4.97719	9.41532	9.93225	-0.823574	3	0
400	16125	19.2991	9.11301	24.9324	-5.50308	3	0
403	13784	26.6743	7.12594	21.6657	-57.1928	3	0
406	29800	3.27466	10.8583	3.12413	23.9214	3	0
406	31130	3.36046	10.8983	7.04588	-48.1242	3	0
406	39315	3.28169	10.7996	7.45535	-0.928949	3	0
408	46789	3.34108	1.7494	1.94303	-1.88889	3	0
408	47519	3.35819	1.81928	8.37389	5.07878	3	0
410	44454	13.1963	8.16666	19.2168	-12.8876	3	0
413	19246	23.2756	1.97388	0.352136	12.0696	3	0
416	49497	4.18834	6.00096	8.977	28.9153	3	0
423	37881	12.9064	4.58766	8.00168	103.394	3	0
426	33990	10.2974	7.54561	-10.3963	-7.45218	3	0
426	44011	10.3971	7.52149	-25.4635	-7.57323	3	0
426	44670	10.326	7.49804	11.3392	-7.02079	3	0
428	10957	8.35641	5.82684	20.9152	-12.7295	3	0
431	10658	21.8661	5.76244	26.7878	44.4842	3	0
431	21741	21.8086	5.86527	24.3907	21.8062	3	0
431	45094	21.7903	5.78237	6.06346	-59.5758	3	0
436	11887	17.9923	9.88298	59.79	-21.4433	3	1
436	22058	18.014	9.77133	21.5742	1.12779	3	0
436	46699	18.101	9.85195	-8.48453	0.386777	3	0
437	13241	14.5756	13.4506	130.909	-64.0899	3	0
443	14627	5.70477	9.97529	10.3595	-38.5008	3	0
444	29264	16.5235	10.6337	58.005	-42.798	3	0
444	37471	16.5305	10.5664	-38.5794	-47.0371	3	0
451	37086	5.09922	3.47655	12.6553	34.0925	3	0
452	26596	12.964	5.43911	39.4116	76.5915	3	0
452	45323	12.8584	5.38636	9.93839	-107.774	3	0
453	40501	15.6386	13.2574	110.758	236.724	3	0
454	23665	11.9916	12.9293	40.1032	-25.3799	3	0
454	44929	12.0592	12.8436	-64.5311	175.461	3	0
455	12425	8.1761	12.4285	-39.1811	-13.754	3	0
455	24363	8.13675	12.3761	14.6374	2.04576	3	0
455	31496	8.16047	12.3155	21.6161	-20.9784	3	0
455	34579	8.26958	12.3757	33.7839	84.9491	3	0
457	50187	19.9231	7.74614	26.4143	56.1467	3	0
459	44903	1.28943	3.55819	2.14029	7.15374	3	0
461	13027	13.6023	15.5462	369.308	1818	3	0
465	42912	9.76243	7.40639	1.83783	8.90952	3	0
470	27052	3.63687	6.25588	11.534	7.02308	3	0
470	36835	3.69013	6.3139	5.22591	-18.1808	3	0
474	25094	25.8109	1.16974	5.61566	-0.459899	3	0
483	32952	23.194	5.7753	12.5675	33.1611	3	0
486	17708	8.58054	15.252	-10.2723	-27.1805	3	0
488	24415	23.5301	5.73891	17.2198	-31.0058	3	0
488	24853	23.6402	5.73209	31.553	0.38684	3	0
488	44442	23.5677	5.69659	-10.8948	-1.38647	3	0
489	23613	16.7292	7.88501	60.6387	2.72026	3	0
491	40045	25.3299	5.44793	28.7784	-25.2327	3	0
499	13325	18.8344	1.53325	35.8689	-73.4489	3	0
507	44448	25.1091	1.82502	12.5507	-1.90315	3	0
512	45863	17.897	14.0226	23.1947	-9.84371	3	0
522	12218	23.6167	1.29897	15.6205	-0.708488	3	0
522	31661	23.5536	1.30273	0.0647058	-7.24072	3	0
522	50715	23.6305	1.39557	10.9559	44.104	3	0
524	17499	19.2077	3.86097	13.1325	75.3314	3	0
524	42589	19.2106	3.7597	34.746	-6.61722	3	0
525	14925	15.3966	3.21264	22.673	-18.1747	3	0
530	21819	20.7588	6.76013	14.6162	1.1558	3	0
539	32875	11.1717	4.97315	27.8021	22.887	3	0
539	50244	11.1073	4.85964	98.681	-11.273	3	0
540	44654	4.69365	14.2524	6.42114	0.757085	3	0
540	47374	4.60968	14.2944	-10.991	19.3347	3	0
540	50774	4.5871	14.199	4.28078	-19.2304	3	0
541	17502	8.00015	13.8761	-82.377	1.7918	3	0
541	34312	7.90639	13.9319	11.3691	38.3799	3	0
544	20929	3.36718	9.89238	19.8009	-0.380482	3	0
544	50060	3.2492	9.87516	19.6975	1.92555	3	0
545	18739	12.2493	15.3959	-258.876	18.6682	3	0
545	37578	12.2524	15.5356	-236.251	-104.214	3	0
546	21054	11.9861	12.1009	113.285	13.6752	3	0
546	40035	11.8944	11.9953	81.6626	11.5165	3	0
546	52611	11.956	11.9759	37.7178	-74.9846	3	0
547	50835	15.9727	7.53393	8.78153	45.7499	3	0
548	20718	4.87826	8.95077	27.9542	1.03473	3	0
557	48234	20.5654	4.80102	11.9556	46.7765	3	0
560	21176	15.4528	13.3792	105.627	12.5984	3	0
563	30959	16.1791	7.22076	61.8713	90.6492	3	0
563	41006	16.133	7.09605	63.3558	3.11619	3	0
565	29903	11.3152	15.8734	-69.7159	70.8826	3	0
566	14826	5.33579	4.15435	24.3063	-29.1999	3	0
566	47505	5.4141	4.22336	12.9724	26.5353	3	0
567	17860	7.79473	8.41502	-17.8325	-32.911	3	0
567	20902	7.76194	8.36029	1.18843	25.1632	3	0
574	13605	15.0046	6.7426	20.7364	-37.9776	3	0
582	21471	20.7291	6.63482	39.5272	2.20838	3	0
582	49751	20.8394	6.548	47.809	-5.39578	3	0
585	17505	15.657	1.82751	44.816	2.73648	3	0
585	37532	15.7146	1.85111	12.0684	-5.91459	3	0
587	43163	14.8482	4.54216	48.0199	-5.1999	3	0
588	21691	16.4299	12.4414	57.6038	-2.20973	3	0
588	23590	16.4579	12.499	25.161	-89.6006	3	0
592	21303	12.4803	11.3598	-16.2773	-89.8511	3	0
592	42986	12.6063	11.2808	-129.4	-13.9121	3	0
598	18739	12.3193	15.3664	107.194	-76.96	3	0
598	44205	12.4301	15.4175	104.046	84.2356	3	0
599	23962	11.4985	2.84908	4.50247	44.0457	3	0
600	17149	7.62407	10.2178	13.8455	24.4929	3	0
600	37485	7.66074	10.1726	18.4879	-18.1167	3	0
600	41131	7.724	10.233	16.7271	42.531	3	0
610	29155	6.23845	11.3853	17.6106	-60.1177	3	0
610	46830	6.21032	11.4667	10.8438	57.9062	3	0
611	51012	11.46	4.42665	12.8702	-32.2477	3	0
613	19614	8.88847	5.86252	2.63731	31.9605	3	0
613	43002	8.82333	5.83754	19.6144	-17.1145	3	0
616	43975	6.46895	6.19784	17.5257	7.33421	3	0
618	24312	7.25989	1.93939	3.10694	-13.9732	3	0
618	41136	7.35635	1.93047	6.86126	20.1103	3	0
620	34589	21.0105	9.705	10.8166	57.35	3	0
624	15949	10.3783	7.77803	21.8437	-84.2959	3	0
624	47991	10.4681	7.71864	15.5279	19.1555	3	0
625	32816	4.90351	10.1072	12.4619	0.731195	3	0
627	31117	7.24004	1.60373	11.1637	48.2088	3	0
632	31913	7.09662	15.2766	-3.51704	-13.6249	3	0
633	20663	14.634	3.23016	31.7648	55.8088	3	0
633	33370	14.7113	3.32479	25.6193	87.1725	3	0
636	44038	8.28407	9.85523	-46.3067	-43.5952	3	0
639	18136	18.063	3.77889	41.0395	-107.397	3	0
639	39164	18.1947	3.78404	12.9124	-38.4358	3	0
639	46051	18.1351	3.82761	65.6336	7.78076	3	0
642	33911	2.80535	8.99518	10.6415	-28.4901	3	0
642	45598	2.78159	9.05976	10.5746	10.702	3	0
645	21557	20.887	6.23271	27.8283	-1.47929	3	0
645	32884	20.996	6.22803	15.9001	-24.4032	3	0
645	48659	20.943	6.26424	8.89063	-5.22089	3	0
647	14928	2.63109	15.1814	-11.4606	-0.74312	3	0
647	25793	2.68858	15.1903	-1.3772	9.50371	3	0
648	48849	20.8926	2.57783	15.0849	37.3636	3	0
651	47027	16.2307	9.16193	-47.3526	65.1983	3	0
654	13963	23.0843	5.722	27.0913	25.0642	3	0
654	32952	23.1681	5.70008	9.09319	-16.4976	3	0
656	15308	16.377	12.1106	-87.7826	-3.63239	3	0
656	25528	16.4067	12.2248	105.133	-1.43312	3	0
665	22590	1.21318	4.2092	1.53037	-23.7346	3	0
667	39128	8.75078	3.56222	24.3022	-21.2838	3	0
668	49029	2.63902	14.6947	-2.68262	12.1256	3	0
679	17157	20.2116	8.76471	-14.1865	-24.8711	3	0
679	30621	20.214	8.87544	17.5052	47.8844	3	0
683	21604	11.7097	15.9291	-67.4419	38.727	3	0
683	31393	11.6071	15.8391	-34.4291	-87.7128	3	0
685	37023	18.61	1.59992	39.2623	-20.3315	3	0
685	42664	18.6548	1.52138	28.4174	35.0072	3	0
690	52039	16.0971	12.2776	-66.5082	147.975	3	0
694	16913	5.68877	7.99903	7.52137	11.0156	3	0
694	37239	5.60239	7.93269	7.2887	-4.37256	3	0
698	41647	12.8292	5.02339	-1.5297	8.70134	3	0
698	46978	12.9276	5.07442	38.3265	23.4682	3	0
703	11253	8.25463	2.44416	21.8119	46.3121	3	0
703	17317	8.15793	2.34531	17.7237	3.93807	3	0
707	37769	26.8519	4.77574	5.42803	-12.6095	3	0
711	46709	12.5544	7.83861	21.5692	30.1622	3	0
713	48129	25.2195	1.88115	11.7925	-0.21811	3	0
714	27165	24.2655	8.42141	-6.75268	-1.88209	3	0
721	45111	21.9961	3.0106	4.87422	-42.3605	3	0
726	27311	10.9796	7.76932	14.9658	-31.5281	3	0
728	23479	22.8305	5.17585	33.8372	-25.7147	3	0
729	21254	5.33742	1.43218	-1.82378	0.254134	3	0
731	14943	22.4514	6.21894	-24.5367	20.3208	3	0
732	36841	4.498	4.2163	7.62958	-3.3296	3	0
732	39611	4.45612	4.10693	5.10286	2.96456	3	0
733	12389	2.15182	3.72941	11.3178	-5.79171	3	0
733	15915	2.15896	3.6583	4.64492	-2.16437	3	0
733	32460	2.02432	3.65593	6.83157	1.40966	3	0
733	43836	2.07944	3.76039	7.03382	2.26519	3	0
743	47050	16.4527	9.70129	111.875	-1.44665	3	0
745	16062	5.33042	2.41752	5.8677	-5.4046	3	0
748	47786	18.1557	9.11851	66.8235	-116.757	3	0
754	24014	14.4095	14.2172	152.117	-21.4363	3	1
754	48672	14.3809	14.3458	-67.7517	277.001	3	1
758	14827	15.4475	2.87911	-43.0942	6.9644	3	0
758	17359	15.4711	2.94248	21.0133	-1.15666	3	0
758	23061	15.4871	2.82645	26.3489	26.762	3	0
759	16036	5.08473	1.49957	22.0347	-1.98733	3	0
759	49537	5.00516	1.41308	14.8547	21.8596	3	0
760	30538	14.3181	11.7525	-75.0531	6.7582	3	0
760	33979	14.2644	11.7792	105.922	-19.0823	3	0
762	22945	16.6695	1.30625	28.7793	-1.39477	3	0
762	24564	16.7774	1.21355	18.7224	12.185	3	0
763	17449	6.08975	4.88751	32.5569	-1.20671	3	0
763	35728	6.03778	4.92882	15.2877	-6.56624	3	0
763	43206	5.97767	4.82145	41.4062	0.37566	3	0
765	19801	17.383	2.99109	41.2338	2.38744	3	0
765	34359	17.4189	3.0628	18.4535	25.7162	3	0
768	13532	24.1697	1.5529	-9.52744	-7.74698	3	0
768	22606	24.2078	1.60779	17.36	0.247798	3	0
768	27136	24.1921	1.49341	-4.42997	1.17144	3	0
768	34863	24.2746	1.606	4.7586	0.829773	3	0
770	35323	8.13195	14.4192	-44.0322	35.3994	3	0
782	36735	16.0134	7.39091	29.5048	159.897	3	0
782	42068	15.9282	7.31729	9.09652	-41.7915	3	0
791	43345	15.9509	15.0137	-89.457	-265.287	3	0
792	17161	5.90091	3.46334	11.3137	17.7874	3	0
792	22977	5.96123	3.56456	9.55379	-27.7374	3	0
792	26350	6.04009	3.47183	11.1955	37.9239	3	0
794	28224	10.1566	14.0947	40.103	-12.4347	3	0
795	29376	2.67989	5.49769	24.0594	4.79262	3	0
795	44595	2.73407	5.55266	-0.48647	-12.8002	3	0
797	19223	26.37	3.45875	2.08067	-11.2948	3	0
797	41358	26.3519	3.56206	11.5716	3.79205	3	0
797	45924	26.3335	3.50711	15.2534	-1.00253	3	0
802	20157	26.8311	5.21219	8.68172	9.99557	3	0
803	25402	16.5391	9.56017	-64.7301	3.33806	3	0
813	49347	5.49032	2.43483	17.6003	26.8281	3	0
815	46528	4.79138	8.4151	3.71774	-23.6218	3	0
815	47703	4.81032	8.31008	-15.85	-0.934646	3	0
820	41886	13.7323	15.7429	1889.78	249.626	3	0
820	50754	13.8153	15.746	238.162	-3571.56	3	0
821	36787	20.2587	10.0409	14.1411	86.2049	3	0
821	42232	20.3432	9.99572	14.7927	-64.5758	3	0
823	13866	5.60321	12.7647	15.1462	0.0101125	3	0
823	35627	5.50078	12.7564	14.2254	15.537	3	0
828	17091	21.7439	2.60758	18.8665	-41.0405	3	0
828	41898	21.6939	2.5606	33.1687	0.426259	3	0
830	28142	11.3071	9.6708	25.033	107.045	3	0
832	50001	21.9922	5.14095	-26.9022	43.4768	3	0
835	18007	16.0804	7.28821	5.28254	95.942	3	0
839	39514	6.32002	4.67199	-12.1404	20.3726	3	0
839	40630	6.25857	4.77146	18.3415	-36.2295	3	0
844	12215	7.94269	14.0947	-12.3152	-51.5677	3	0
844	25315	7.89085	14.1624	3.18345	23.7891	3	0
844	39276	8.03959	14.1646	9.00207	49.6596	3	0
846	52374	20.8881	8.17449	25.9787	-54.3737	3	0
847	37194	1.13572	12.9589	-3.99981	8.41953	3	0
847	45800	1.15777	12.843	-11.7251	-9.54593	3	0
850	25100	20.6016	4.25542	6.86191	1.04167	3	0
850	27157	20.6305	4.35128	23.9251	19.9621	3	0
850	45866	20.6617	4.24116	18.8426	-2.99628	3	0
853	10941	4.80127	11.4025	5.63521	-9.37156	3	0
853	46963	4.84652	11.3577	1.13433	-21.8772	3	0
853	47935	4.84556	11.4799	-8.11258	17.8773	3	0
858	41265	1.71645	8.07582	16.0876	-8.3392	3	0
860	27295	9.09843	8.93183	8.56264	-58.8646	3	0
860	37736	9.13148	9.03102	13.7067	3.23603	3	0
861	33305	17.0861	9.06725	29.7679	174.503	3	0
863	42112	7.06893	6.77572	-9.42278	16.3202	3	0
867	18214	15.3174	12.8835	36.68	73.5932	3	0
867	40675	15.1948	12.8593	5.29483	-1.17869	3	0
877	49531	8.66425	12.1918	15.1257	-57.1974	3	0
878	23409	2.30507	4.53278	14.5002	-0.348943	3	0
878	26270	2.22657	4.45148	9.80973	-0.918511	3	0
878	30503	2.17768	4.49372	13.2492	0.58914	3	0
878	46687	2.28625	4.46829	4.24506	-7.64102	3	0
884	22997	26.3373	6.54583	14.2372	-17.735	3	0
884	36764	26.2257	6.46672	7.89798	-32.0398	3	0
884	41452	26.3033	6.44885	14.9595	38.1716	3	0
886	30981	10.4714	8.60579	5.58783	-121.265	3	0
886	35702	10.3997	8.64645	10.4289	95.0711	3	0
887	18468	6.60001	4.39079	14.3778	9.77149	3	0
890	28130	2.9848	6.43492	2.12186	3.76935	3	0
890	31378	3.04574	6.5153	0.790736	-3.11777	3	0
894	32109	26.9351	5.86131	0.686754	9.07096	3	0
896	13137	6.27033	14.694	2.93145	7.90919	3	0
902	13037	9.40936	13.7179	-35.7545	-58.5134	3	0
902	24511	9.35331	13.6872	-42.7644	-4.09362	3	0
905	48879	9.54795	13.5579	-100.04	3.16432	3	0
906	37428	26.0982	7.77251	1.82474	-12.1379	3	0
909	22750	23.0864	8.30879	25.1202	22.7416	3	0
909	37964	23.0487	8.3983	7.18748	43.4069	3	0
909	42323	23.0026	8.35475	30.4625	-9.67501	3	0
910	29800	3.18165	10.8529	6.50459	-9.99269	3	0
911	12196	3.04429	5.5459	19.8441	0.782673	3	0
911	33905	3.07765	5.62969	2.61669	0.825309	3	0
911	47648	3.17909	5.58193	18.5059	1.8626	3	0
911	47902	3.09518	5.49989	9.53227	-15.0513	3	0
915	13240	12.517	7.43585	-22.1722	27.7159	3	0
915	19721	12.3784	7.43685	-45.3561	-54.668	3	0
916	11491	16.5629	10.8623	34.8654	-165.384	3	0
917	38297	8.66891	12.5548	-12.8272	-51.5734	3	0
920	49309	8.53942	12.3422	-48.9137	22.0919	3	0
923	15350	7.90438	1.07903	34.5208	5.64403	3	0
929	10665	10.5229	10.6603	-12.5195	-12.5722	3	0
930	40646	14.4554	15.6509	-128.909	25.9242	3	0
930	43371	14.3574	15.7466	0	0	0	0
936	20564	8.72308	9.15449	44.0614	6.34232	3	0
937	15603	25.5695	8.85924	10.4286	-46.7759	3	0
937	29213	25.4607	8.77541	5.05609	-20.5316	3	0
944	27030	2.38049	8.35744	5.6375	24.1987	3	0
945	32326	19.8356	1.78108	17.0806	-46.5318	3	0
952	51531	2.63877	15.6554	-2.3764	-8.99105	3	0
957	21380	17.341	5.21709	19.219	17.0634	3	0
957	40715	17.2335	5.22159	22.7248	-39.1465	3	0
961	31550	22.8279	2.80781	19.8693	-11.3787	3	0
961	44719	22.8216	2.87309	12.5307	12.5814	3	0
962	26978	25.2688	5.75057	17.226	3.62994	3	0
962	35535	25.356	5.65102	18.0229	46.8991	3	0
963	11181	9.67768	14.7564	-24.1443	-45.0908	3	0
963	16846	9.6138	14.8479	-40.4547	28.931	3	0
966	26437	16.3801	6.63783	-18.7352	103.264	3	0
969	17433	10.249	1.16504	7.8334	14.3718	3	0
969	21247	10.2154	1.26193	30.5005	-4.95825	3	0
976	12145	2.32723	1.32234	11.154	-1.32676	3	0
978	11753	11.8782	15.5604	-63.5197	-73.6193	3	0
978	36941	11.8081	15.4932	14.5172	-24.5578	3	0
982	43984	9.00535	5.48492	14.4077	39.2123	3	0
983	20088	23.9013	6.38381	8.39733	48.7017	3	0
983	20114	23.9493	6.4976	10.6305	-39.2796	3	0
983	27217	23.884	6.52846	-18.232	-0.399307	3	0
983	30000	23.8243	6.48821	16.2732	6.75536	3	0
985	51413	24.4351	1.48961	-6.78784	-6.47734	3	0
986	16359	14.6323	2.69439	41.1709	-22.723	3	0
991	10045	5.79766	3.22582	12.1508	-0.652272	3	0
991	34163	5.72327	3.31709	19.859	-1.17763	3	0
991	40638	5.67962	3.19369	32.3475	4.20696	3	0
992	13566	24.8735	1.42152	0.546186	0.789503	3	0
1005	6612	11.1107	1.24045	4.03993	-36.0943	3	0
1007	2117	19.1489	5.46829	23.3058	114.186	3	0
1010	3759	8.73044	5.11572	43.7952	18.9222	3	0
1013	7575	2.77181	8.25733	3.53321	-16.9938	3	0
1016	4733	2.42737	5.79382	8.84983	-0.443014	3	0
1054	2262	14.6948	7.7183	28.4904	62.1208	3	0
1060	9234	20.1942	9.9452	22.533	54.7105	3	0
1072	3337	19.1435	10.8752	19.6747	-19.7543	3	0
1081	3881	6.69378	12.0821	11.5146	29.1195	3	0
1086	7584	19.3382	11.4492	45.8022	2.49642	3	0
1095	6332	12.7293	1.76702	7.00083	26.2232	3	0
1129	8596	4.99927	15.3023	-0.623016	8.54929	3	0
1139	2094	22.1749	6.3408	10.3092	33.8387	3	0
1140	5327	16.9746	1.59818	26.7214	-0.438342	3	0
1140	6625	17.0323	1.6261	15.4928	0.0936478	3	0
1145	4258	19.986	11.0751	-11.7189	30.3811	3	0
1149	3633	13.343	13.6562	-36.4758	93.897	3	0
1160	2197	6.76761	7.05335	32.1484	2.38976	3	0
1165	1409	18.6237	11.7661	-12.0642	-376.449	3	1
1182	8611	1.2025	2.81948	10.9899	2.26361	3	0
1202	6326	13.8199	1.3856	46.8173	0.290466	3	0
1205	4052	23.1422	9.69533	6.20452	-36.5974	3	0
1205	9116	23.1465	9.58914	7.66596	57.571	3	0
1209	2079	13.6979	5.58321	27.7951	-6.8966	3	0
1209	3884	13.6554	5.71355	32.2805	-54.1931	3	0
1209	7430	13.7679	5.65305	8.94917	5.97043	3	0
1212	1264	13.2454	8.78329	25.589	76.7088	3	0
1216	5748	15.322	10.0175	47.2991	-2.84628	3	0
1226	4635	9.20133	6.16489	40.981	3.18945	3	0
1232	5677	8.72833	6.08652	-18.7384	-7.25571	3	0
1239	7789	13.6691	13.8249	58.857	78.1777	3	0
1240	3372	22.0603	7.41914	-8.13247	12.4013	3	0
1258	8351	1.20597	8.79659	-14.4281	0.484001	3	0
1270	1894	11.4207	14.0026	51.7948	-160.084	3	0
1278	4526	8.13742	4.77581	35.0963	1.87567	3	0
1289	6360	2.72308	10.7654	14.9532	1.14502	3	0
1326	5403	16.5577	5.3644	15.3691	10.2126	3	0
1330	1694	20.9772	1.59673	29.8314	-3.51395	3	0
1342	4647	25.8193	9.93332	23.2374	2.94997	3	0
1343	4524	23.0587	4.22721	-4.87633	-21.4645	3	0
1346	6825	9.23307	1.93722	25.6794	1.03347	3	0
1364	7682	24.5796	3.8619	12.5329	5.14729	3	0
1365	9070	13.8015	6.21674	3.16323	88.2139	3	0
1370	7101	26.5521	2.97776	25.6401	-6.11659	3	0
1378	6279	23.8091	8.22898	-12.4732	-7.43304	3	0
1390	3318	24.6856	8.26004	1.3356	-33.8111	3	0
1413	6794	21.5664	9.74343	-0.915222	0.911176	3	0
1444	7762	4.50825	5.67475	13.6043	-21.5793	3	0
1458	2416	26.6679	8.23573	10.2138	32.3075	3	0
1471	4730	15.3823	2.08134	37.672	1.43458	3	0
1479	5898	8.33274	7.28527	1.09493	-7.00549	3	0
1495	4088	26.6187	4.73025	27.5795	2.37311	3	0
1503	7043	19.279	1.66193	38.0338	-49.2125	3	0
1503	7601	19.1924	1.62462	26.5259	84.7837	3	0
1506	6723	24.9615	2.85359	11.641	-11.1	3	0
1532	2571	1.39658	4.06097	12.7568	-0.996916	3	0
1532	6689	1.29148	3.97953	16.0348	-8.61507	3	0
1532	9681	1.33513	4.08121	5.12743	-7.70518	3	0
1551	4314	6.96579	7.37607	30.0535	-0.333332	3	0
1562	7458	10.0211	5.74813	23.1158	-32.6599	3	0
1588	4552	5.14286	4.43794	20.9788	-8.9556	3	0
1590	7370	7.34316	10.6332	-25.2378	-21.5446	3	0
1590	9505	7.38458	10.4986	-37.5892	0.571953	3	0
1610	9777	8.19866	9.48084	11.5771	30.1946	3	0
1616	1887	20.617	10.4587	12.3516	119.131	3	1
1621	4998	23.6701	1.80045	10.6849	0.513585	3	0
1622	4849	11.7199	3.87301	32.1507	1.7375	3	0
1622	8796	11.6515	3.76519	49.1903	5.56874	3	0
1624	5564	2.11938	7.42621	13.4571	-1.10371	3	0
1624	7468	2.21927	7.47622	5.98762	-27.3529	3	0
1629	7458	9.99153	5.87649	15.4259	-89.5808	3	0
1635	2395	6.48564	4.32855	-4.00621	1.81951	3	0
1638	3195	1.07322	13.9746	-14.7039	5.00302	3	0
1658	2079	13.7707	5.52119	4.85334	-23.9535	3	0
1658	3589	13.8999	5.52446	-12.2067	0.794528	3	0
1658	7430	13.8296	5.59496	55.7478	-12.7909	3	0
1662	3564	17.8755	7.19209	25.3576	81.3947	3	0
1663	5507	23.6728	9.43563	14.3373	-36.3356	3	0
1666	7326	26.3177	8.82301	2.92687	-37.2455	3	0
1680	5772	1.32843	7.26565	-1.26031	-0.24678	3	0
1687	5705	25.6804	7.48459	11.4344	12.6932	3	0
1689	2402	21.5289	5.49733	-7.58568	-3.4489	3	0
1690	7552	26.4924	1.78079	4.37385	-2.83593	3	0
1699	9203	4.13292	12.019	-13.0888	12.3742	3	0
1711	9275	25.4151	3.08005	12.3185	-3.1118	3	0
1727	3656	2.72376	2.60897	10.352	-10.2379	3	0
1733	1888	7.43625	13.6833	-7.59333	8.98455	3	0
1733	6516	7.3392	13.6739	5.71113	-5.69857	3	0
1750	2867	2.72755	13.4652	3.45987	10.6524	3	0
1755	6921	6.52009	8.85214	12.0609	-18.8548	3	0
1778	8918	16.1216	12.4741	-85.7838	81.3315	3	0
1780	3051	7.85849	9.42253	-74.3116	-5.69594	3	0
1790	7762	4.52901	5.80594	12.6913	-15.4904	3	0
1805	8121	18.3967	3.50202	13.4177	22.9711	3	0
1808	4710	24.0832	3.34074	8.63028	30.7517	3	0
1833	5884	26.4966	4.83726	18.7682	-6.9799	3	0
1833	6832	26.3951	4.81451	28.8897	-5.14462	3	0
1847	4862	5.56477	13.9258	-16.3227	-11.4808	3	0
1849	8714	14.013	7.5838	15.6775	-47.5844	3	0
1856	5811	14.6842	11.3092	-23.5281	146.193	3	0
1877	8410	8.23024	2.74729	13.714	45.3124	3	0
1881	4191	19.4178	9.34	-53.7955	11.1824	3	0
1883	4524	22.9863	4.24805	28.7904	32.1141	3	0
1894	7362	11.3826	14.0498	24.276	155.699	3	0
1918	6685	2.05164	1.34988	6.57513	13.074	3	0
1932	6446	14.9648	13.7534	84.0281	107.896	3	0
1933	6921	6.51341	8.96505	-25.3002	-54.4509	3	0
1954	3918	12.729	15.65	130.838	-164.721	3	0
1955	9798	4.48531	11.2801	1.03762	29.3807	3	0
1967	8312	1.57464	4.13601	5.55226	-1.91886	3	0
1986	9878	10.429	12.0605	44.6319	1.86534	3	0
1987	9041	6.97555	2.94166	13.1335	1.05762	3	0
2003	8374	26.8912	2.39877	10.6194	0.921845	3	0
2012	4527	19.2193	7.25326	4.24863	20.642	3	0
2019	8392	2.10103	10.8498	-7.71541	-0.329695	3	0
2037	4341	3.98307	12.9517	1.46586	-3.28478	3	0
2050	9274	2.62678	5.77183	3.95494	7.21535	3	0
2055	3882	21.2419	2.5527	10.5536	-11.1024	3	0
2056	5154	24.8161	4.34128	5.63839	-1.13445	3	0
2058	7573	2.14544	6.25703	19.6787	-7.33982	3	0
2058	8575	2.21345	6.36137	2.85343	5.98961	3	0
2066	6735	24.2176	9.59156	-11.8959	8.73095	3	0
2074	2956	4.13066	2.33122	3.25201	7.51019	3	0
2081	8332	14.2176	13.6062	218.056	-423.484	3	0
2083	4628	3.66255	15.5669	-5.92727	-12.6144	3	0
2094	6097	22.1118	6.35963	1.36308	-40.8721	3	0
2107	9165	24.5469	9.40631	2.84142	6.75896	3	0
2125	4927	10.0206	13.109	-48.8722	44.044	3	0
2133	9545	19.2154	11.704	-13.609	12.4453	3	0
2142	8446	4.00328	10.0018	-8.98999	-15.2082	3	0
2143	8932	6.30388	1.87846	15.4192	5.68274	3	0
2161	5401	20.2164	3.704	7.75876	2.2601	3	0
2162	2715	15.1421	12.5758	43.9784	2.36543	3	0
2166	8276	11.214	4.02594	-0.118241	1.46882	3	0
2174	3494	25.9594	5.83608	7.84036	-47.3168	3	0
2181	6793	26.548	7.55883	-10.8601	-13.7983	3	0
2185	8874	22.6213	3.74181	-9.54127	-12.4927	3	0
2201	9411	9.9345	6.81251	27.7298	3.55177	3	0
2231	7375	8.39053	12.5416	-5.72999	-19.9365	3	0
2234	9587	14.9156	9.55465	29.0627	168.356	3	0
2238	6847	17.9909	4.11002	7.19575	-11.9777	3	0
2247	2269	15.3774	14.2842	75.9996	144.2	3	0
2247	4076	15.3248	14.2522	64.502	-55.1571	3	0
2262	8149	14.8157	7.70407	12.1851	-20.4902	3	0
2282	7976	20.1044	5.74098	9.74213	40.309	3	0
2283	9521	8.43092	3.59061	-25.265	-4.1762	3	0
2286	6078	9.81715	1.27484	35.4124	-0.272887	3	0
2287	3272	25.0952	5.98195	15.8891	-21.4474	3	0
2293	7085	16.5929	14.9133	-1.43727	-1.02368	3	0
2334	8322	12.4612	11.9567	-93.5531	-32.9983	3	0
2335	7407	17.9996	7.60953	21.0857	-131.282	3	0
2341	4855	16.0486	5.50722	30.1566	17.2037	3	0
2341	6586	16.1177	5.52566	21.1538	-9.46774	3	0
2358	4856	14.3307	4.84779	61.0277	-31.9444	3	0
2370	7637	11.5152	11.3687	-39.8589	34.3639	3	0
2408	5650	1.93878	11.9585	2.49304	36.7297	3	0
2410	2429	6.98464	8.57517	-15.2834	-19.1102	3	0
2428	8399	8.62058	2.51421	8.12267	-9.40008	3	0
2439	5410	9.27802	8.27883	26.2895	-72.2808	3	0
2440	5718	14.207	14.9517	372.448	-28.0974	3	0
2442	3551	8.96241	8.12766	22.1046	39.8066	3	0
2444	5819	3.28324	12.0449	3.80849	13.9234	3	0
2445	5360	1.37302	8.71821	6.63578	-50.5706	3	0
2445	8351	1.26265	8.71766	8.07683	45.1342	3	0
2453	5258	9.08485	4.03231	-3.12785	7.43567	3	0
2453	5747	9.14142	3.94204	30.0782	-14.7409	3	0
2461	7454	13.3904	1.76107	7.87163	0.375007	3	0
2472	6586	16.2038	5.52137	-5.92575	46.1703	3	0
2482	2875	20.086	1.4616	38.4207	70.7352	3	0
2495	2927	8.48241	12.8088	6.88839	25.9517	3	0
2495	6062	8.55193	12.9007	-49.3053	-66.0836	3	0
2512	5489	26.3178	5.91702	1.59141	-23.8047	3	0
2524	5790	8.55813	14.8481	-32.7268	-29.6068	3	0
2544	7894	4.50999	8.49214	-4.15518	17.1969	3	0
2546	4396	7.15032	3.1215	19.9854	2.19252	3	0
2554	4684	6.3847	1.05864	17.9347	42.1106	3	0
2557	9189	1.98716	6.67534	9.58668	2.33333	3	0
2560	9941	19.2884	11.9762	-484.118	-285.534	3	1
2566	3114	12.8239	3.14232	15.2408	5.26887	3	0
2613	2902	5.38099	6.10773	9.90489	1.03836	3	0
2624	9112	17.6655	3.98526	20.3876	44.9344	3	0
2626	4274	21.5987	2.7841	39.8877	-5.28335	3	0
2632	3620	18.7798	12.6885	14.1877	-78.2407	3	0
2658	6698	6.59697	14.4172	-25.1283	6.55296	3	0
2665	8144	23.3818	7.3058	6.77237	-8.8125	3	0
2669	7140	7.5942	2.50847	9.87396	-2.18046	3	0
2695	9050	20.3731	6.57478	24.6115	-47.6695	3	0
2722	4353	10.4131	8.93578	23.7273	129.146	3	0
2732	4743	9.63492	11.9413	2.58035	-132.996	3	0
2748	4216	2.80813	14.371	0.782833	-15.2285	3	0
2750	8226	9.24967	4.82009	18.8175	4.66734	3	0
2752	5653	2.93544	12.3675	6.32986	11.0311	3	0
2756	7579	16.8482	2.0785	26.5333	22.47	3	0
2806	9107	4.05086	2.00964	-3.06755	12.1687	3	0
2812	9140	1.3161	13.0396	1.868	-22.9861	3	0
2819	2973	22.3377	3.63754	10.66	3.09046	3	0
2819	3850	22.3494	3.76765	4.24429	16.6572	3	0
2823	4062	19.3745	3.92069	20.6183	0.880386	3	0
2824	4937	19.8293	11.4459	30.9099	-19.88	3	0
2825	8239	16.9076	4.57652	35.1214	28.9324	3	0
2837	4860	16.0249	9.0986	64.2048	156.919	3	0
2838	7243	24.1284	1.34556	19.9099	-4.32212	3	0
2859	4341	3.90105	12.8777	-25.3825	-7.19588	3	0
2860	6515	7.94386	5.20238	7.61472	55.7191	3	0
2863	8489	21.5375	10.2822	-1.16322	-18.4129	3	0
2867	6896	2.62761	13.5394	-16.8894	-0.802828	3	0
2867	7265	2.6919	13.5377	-3.12545	-9.27014	3	0
2879	5515	9.25207	5.08254	31.4012	-2.0167	3	0
2887	7253	20.7294	5.04574	7.77469	-13.6601	3	0
2895	6869	9.32517	12.0736	5.9675	26.3743	3	0
2911	7609	14.2617	2.5507	1.42804	4.50493	3	0
2912	3217	18.6773	6.2938	22.6014	47.256	3	0
2923	6084	13.1788	13.8082	172.026	-11.7028	3	0
2933	7076	19.4123	1.78046	16.653	11.2937	3	0
2944	6941	17.8824	8.71768	61.511	12.2521	3	0
2951	6666	8.50733	15.8677	-29.34	-0.278771	3	0
2961	7942	20.9795	1.07847	6.77705	-4.61745	3	0
2996	7186	13.1452	3.49085	37.117	6.38841	3	0
3001	4260	9.06638	8.03852	17.1874	30.7117	3	0
3030	4955	18.5119	8.11003	71.0762	9.824	3	0
3030	7525	18.4973	8.24742	7.05752	12.1841	3	0
3035	7913	20.8172	7.44063	59.3964	33.9063	3	0
3051	4428	7.91612	9.45203	9.42746	-62.2812	3	0
3057	6546	12.6243	8.72402	55.258	21.6731	3	0
3070	6553	1.73184	4.83284	0.169953	11.8239	3	0
3074	4406	4.52022	5.36106	3.33572	27.6106	3	0
3110	5235	13.148	14.9312	348.589	94.3931	3	0
3117	7992	25.3597	8.98522	27.4284	-26.7381	3	0
3134	8433	15.1972	9.58036	10.9997	156.766	3	0
3142	8613	12.8886	11.0576	13.6575	-133.377	3	0
3169	3977	11.719	13.1546	33.4502	-163.371	3	0
3170	5111	23.4496	5.29105	-14.01	-23.7076	3	0
3170	5562	23.3057	5.26623	6.60735	-36.0685	3	0
3176	7219	1.74297	12.5017	6.57791	-17.2036	3	0
3185	5120	10.5143	1.74642	9.44345	-9.60021	3	0
3191	9220	3.22741	4.84154	-5.22611	6.02565	3	0
3195	3827	1.13656	13.9515	3.96924	-11.6257	3	0
3220	3292	11.6024	7.33386	6.68798	39.1197	3	0
3229	8420	12.8171	15.1728	-239.098	-42.2485	3	0
3231	3330	13.8485	14.12	371.698	6133.77	3	1
3252	6987	22.4735	5.2038	24.9022	1.58861	3	0
3260	4783	15.6473	10.6771	83.2134	7.87789	3	0
3261	8554	17.6144	8.45318	-19.2766	-44.4277	3	0
3269	7990	7.23006	3.75892	11.9547	-6.00299	3	0
3293	8494	20.2475	8.00079	13.897	-4.36881	3	0
3313	9340	9.38632	7.60858	2.5911	4.12166	3	0
3328	4871	4.81892	12.82	5.31247	-23.6677	3	0
3329	4529	1.6103	9.54532	-4.41358	-2.79442	3	0
3331	8062	14.0146	6.51226	72.6259	-2.83303	3	0
3340	6842	8.02369	8.60101	1.04339	-33.3925	3	0
3372	4895	22.1831	7.46087	39.9806	-10.5525	3	0
3384	9926	26.9607	4.2056	4.90117	-9.05834	3	0
3392	7539	16.6983	13.3354	78.7963	180.995	3	0
3401	4436	23.2235	9.24928	22.6716	32.7095	3	0
3416	3827	1.23461	13.9825	3.89836	2.58666	3	0
3452	4542	19.6035	12.1189	-119.706	-104.609	3	1
3473	5905	19.5422	3.08645	32.8048	-2.51758	3	0
3486	8146	9.70245	5.22209	53.1389	23.164	3	0
3507	8760	12.1868	8.09697	23.2321	-14.2355	3	0
3510	7168	15.643	8.99733	-19.7875	114.278	3	0
3522	7836	26.8424	8.16912	23.2348	-41.7935	3	0
3523	7121	12.8957	2.39636	24.2951	-9.09319	3	0
3523	8076	12.9178	2.52082	34.4282	39.2255	3	0
3545	7991	16.9263	1.29898	9.86751	-37.5954	3	0
3551	4260	9.01358	8.08104	27.4931	-19.4038	3	0
3555	6791	19.2788	3.5939	6.00242	-22.1151	3	0
3558	8122	9.99967	2.64874	30.5787	5.52871	3	0
3561	5624	5.54971	2.76572	1.85228	11.5183	3	0
3565	5221	16.657	10.3034	27.3282	-96.1399	3	0
3565	7798	16.6115	10.4039	11.2726	107.618	3	0
3566	3795	12.4203	2.49727	8.34878	-96.7427	3	0
3571	5861	15.5728	7.48972	-26.1922	47.9258	3	0
3579	6662	3.00124	9.15984	1.8175	6.20247	3	0
3594	5085	4.30877	5.40476	25.7044	1.9384	3	0
3602	8522	9.9886	1.65356	13.1484	-7.67833	3	0
3612	8113	12.2393	10.1917	40.4799	-107.587	3	0
3615	8914	7.16319	2.2055	-1.55314	19.1224	3	0
3622	7847	15.8407	13.2409	52.3731	-78.8646	3	0
3622	8892	15.7504	13.3356	35.0104	229.517	3	0
3642	9665	15.166	11.9786	-163.76	6.28453	3	0
3671	4701	2.56279	12.7954	-21.2123	7.86851	3	0
3697	9931	15.5861	15.3897	41.9388	-69.8707	3	0
3701	7117	17.7655	5.73302	20.3076	-44.9797	3	0
3717	6774	7.26922	8.70692	3.74836	24.7442	3	0
3752	9001	19.9403	6.94496	27.8634	10.4675	3	0
3758	3909	5.61812	12.4918	-2.70583	1.69494	3	0
3759	8438	8.75465	5.23269	-31.1993	-8.29318	3	0
3765	7619	2.62749	7.0158	12.0557	0.635513	3	0
3775	9264	21.1993	4.94451	10.2767	-2.26283	3	0
3786	6608	13.9188	12.4985	54.2676	-8.25221	3	0
3797	8045	6.11757	3.33843	8.08894	2.41298	3	0
3814	9316	16.0536	5.78002	-1.19774	-3.61685	3	0
3823	7799	18.1579	8.38757	-33.9219	0.561524	3	0
3829	8077	16.4342	14.9454	-54.7222	35.387	3	0
3839	4572	9.88961	12.2797	41.2681	1.36043	3	0
3850	8176	22.4559	3.81734	6.96398	-39.1988	3	0
3852	6461	9.39419	6.38654	-60.8848	-2.04445	3	0
3853	9303	9.92226	8.30672	-14.1352	-2.41296	3	0
3865	7816	2.64762	6.03861	-3.39145	23.5817	3	0
3900	4349	17.0793	2.99017	38.4377	-32.8751	3	0
3900	6027	17.0143	3.0925	49.5741	-13.9802	3	0
3919	8476	16.3228	3.61153	9.76729	-0.440749	3	0
3941	8036	26.5587	2.49352	15.2271	2.24244	3	0
3947	6778	8.22789	10.2008	3.42002	3.50465	3	0
3954	9520	14.412	12.1941	154.449	46.9545	3	0
3964	6673	16.3399	4.447	43.9339	-85.3681	3	0
4000	4343	6.63361	13.4367	-22.7052	-6.77372	3	0
4023	5811	14.5716	11.2976	-1.58784	-126.491	3	0
4025	4416	2.57267	7.60086	21.7082	12.4186	3	0
4050	5308	8.25827	13.129	6.41946	-17.6167	3	0
4059	5372	13.4675	7.09758	-84.7165	6.1671	3	0
4059	9900	13.3241	7.07177	17.3981	73.7726	3	0
4062	8643	19.334	3.83534	-1.53694	-23.0093	3	0
4062	8815	19.3855	3.80337	18.4874	28.4906	3	0
4065	8080	17.2296	14.2507	10.4852	3.22045	3	0
4076	7358	15.2704	14.3227	59.3157	69.4384	3	0
4078	4365	6.0384	1.29257	2.74744	16.1806	3	0
4084	6241	1.67134	6.54963	4.6611	3.81373	3	0
4103	8660	6.438	2.84104	5.88545	7.30479	3	0
4103	9982	6.49423	2.81216	20.9193	2.40846	3	0
4152	7731	11.3722	10.6591	6.37284	146.867	3	0
4152	7808	11.4718	10.6151	28.1815	-140.388	3	0
4160	4603	23.2451	3.26975	9.88268	4.38091	3	0
4171	8821	21.8568	9.25744	42.5623	-41.7994	3	0
4196	5417	9.58588	5.68134	13.2366	-21.0644	3	0
4203	6189	19.2625	1.40299	8.99416	-2.58208	3	0
4240	4946	26.0482	4.96813	-15.4078	-10.7153	3	0
4259	7215	5.32163	14.0729	-6.73853	13.1511	3	0
4260	8008	9.00331	7.93934	20.6181	-47.5285	3	0
4290	9752	26.2983	9.30982	4.50894	-25.9881	3	0
4360	9832	4.78164	13.1253	2.55818	-27.1033	3	0
4369	8198	11.3873	10.2307	105.626	-0.653976	3	0
4437	8397	19.8612	2.17226	3.26193	-14.5631	3	0
4452	7754	18.2651	9.83194	17.3238	79.8266	3	0
4527	4528	19.2652	7.21089	-31.8199	-5.2598	3	0
4527	9230	19.2057	7.10968	20.6436	67.6259	3	0
4528	4715	19.3139	7.17482	13.3798	17.0237	3	0
4542	5533	19.5608	12.068	6.36651	-162.326	3	1
4554	8395	9.4638	5.07365	7.98187	-16.2618	3	0
4565	6256	8.41875	3.71092	11.3734	-1.18739	3	0
4565	9003	8.46436	3.75243	27.7008	-4.96147	3	0
4565	9521	8.42769	3.65104	29.16	17.9539	3	0
4605	8528	7.9974	3.05246	48.3287	-6.20331	3	0
4628	7462	3.65919	15.4796	-1.05962	7.8325	3	0
4630	8691	10.2775	4.21995	-13.4524	-8.7224	3	0
4635	5768	9.26513	6.15137	17.0529	-11.5789	3	0
4655	7684	21.1729	3.33482	-28.5053	-6.72962	3	0
4668	8745	2.33141	13.0594	-5.21699	-18.9376	3	0
4684	6477	6.31985	1.10991	21.5992	-17.9292	3	0
4693	9252	8.57325	4.92629	38.646	1.07329	3	0
4705	6235	23.0653	1.85729	19.3786	-28.9189	3	0
4710	8642	24.1166	3.44598	7.08252	-12.5337	3	0
4712	9529	14.8003	12.1868	-67.1219	-50.1352	3	0
4727	7755	24.7265	6.75827	29.2287	-4.18016	3	0
4732	5547	13.4308	2.84601	7.60921	-88.6233	3	0
4739	9726	8.98089	8.97414	34.5902	-47.2354	3	0
4747	8082	1.20928	7.81453	18.7251	-1.72959	3	0
4755	7532	13.4994	9.90389	-36.3329	73.8337	3	0
4761	8682	8.51427	4.09971	23.3936	62.78	3	0
4807	5339	26.2511	5.3266	5.22476	40.0205	3	0
4820	6660	7.72913	7.60233	-61.4771	11.1339	3	0
4841	6576	8.89765	6.05598	7.01636	-5.94762	3	0
4851	5409	2.36155	4.33204	13.2911	-0.395654	3	0
4861	9443	18.0539	5.81851	34.1735	-79.1695	3	0
4862	6636	5.48026	13.8354	9.56554	-23.856	3	0
4864	7197	2.10004	3.30276	16.5389	2.94673	3	0
4888	7309	17.3115	8.10449	26.6984	-0.863674	3	0
4889	8333	19.4761	8.00992	45.2468	-4.3706	3	0
4895	7161	22.2507	7.37859	4.23788	4.50605	3	0
4946	9739	26.0085	4.86097	-3.12283	-13.0876	3	0
5043	9443	18.1136	5.84609	25.4661	57.6713	3	0
5076	9225	9.55443	4.0043	-0.770756	-8.39849	3	0
5121	8731	12.4583	3.44303	3.76874	111.069	3	0
5134	7867	1.33499	1.30096	5.66628	-0.376461	3	0
5176	7507	7.68519	1.70855	27.1016	-0.43363	3	0
5213	5505	17.7442	12.9644	23.6579	21.4814	3	0
5219	5909	18.4268	12.4291	-88.2852	24.5389	3	0
5234	5804	12.2962	4.76742	-27.7458	-26.6991	3	0
5258	7827	8.98621	4.03568	1.80869	11.219	3	0
5301	9447	18.872	11.7961	20.6645	-445.509	3	1
5316	6308	6.03665	14.737	6.31598	-9.74538	3	0
5327	6625	17.0287	1.55788	22.2103	3.39876	3	0
5341	8337	21.9737	5.93968	-23.7229	15.325	3	0
5343	6612	11.1162	1.17555	11.4877	-0.899946	3	0
5357	7458	10.1116	5.82927	22.9974	59.1362	3	0
5357	9452	10.2257	5.88262	29.3742	44.1477	3	0
5365	8522	9.88389	1.75635	9.7955	-16.7207	3	0
5370	8819	10.7067	6.52982	53.695	2.02647	3	0
5384	6086	26.7432	7.47111	-15.7976	1.55369	3	0
5387	6228	3.01302	10.8496	-21.8894	-10.9168	3	0
5387	8636	3.07394	10.9324	12.325	-0.622381	3	0
5399	6414	20.3517	1.43833	-9.66537	-7.46752	3	0
5428	5442	12.1304	3.83902	8.93656	11.0571	3	0
5429	8318	6.79722	4.50529	22.6714	4.57578	3	0
5432	9178	25.9177	2.34822	5.42214	9.83195	3	0
5433	8413	5.53847	9.02662	1.88142	36.6096	3	0
5499	8333	19.4804	8.07647	15.3402	-37.9941	3	0
5500	7783	6.57697	6.55482	1.67049	-5.92359	3	0
5500	8488	6.55752	6.49398	1.84538	1.78221	3	0
5506	5932	22.8469	8.21502	0.0537394	-19.1143	3	0
5575	6115	1.32913	9.47114	5.112	27.1225	3	0
5591	9595	14.3909	1.33801	24.8521	-54.1777	3	0
5593	7415	21.1199	9.81099	16.3754	40.6948	3	0
5609	7410	2.5126	7.07387	8.9256	-8.05815	3	0
5631	8876	20.8412	2.71058	-8.37928	-27.5882	3	0
5649	6904	11.8436	14.6967	39.0496	178.001	3	0
5669	6389	14.7039	11.0726	-139.169	73.9887	3	0
5673	8713	21.5479	9.28255	6.96463	-43.4223	3	0
5677	6576	8.85435	6.01814	-8.58957	26.7048	3	0
5683	8935	5.96479	12.4927	11.7039	16.1276	3	0
5691	8854	13.6689	6.6322	54.0519	-1.22716	3	0
5700	9133	12.3993	7.25823	26.6099	21.6078	3	0
5724	6600	5.38583	11.4018	8.47752	38.5584	3	0
5725	8571	16.7175	3.87217	28.0229	-4.01283	3	0
5765	7610	2.06772	4.64347	17.9001	19.7546	3	0
5787	9164	19.7528	6.79074	27.7101	57.947	3	0
5807	7939	25.3462	2.26426	7.77548	3.71345	3	0
5822	8041	9.9497	9.16394	9.59708	27.4268	3	0
5823	6153	7.38031	7.0029	26.1266	18.9749	3	0
5823	9056	7.50954	7.02895	17.9371	13.2541	3	0
5833	8044	3.45812	9.1069	4.35274	-39.1664	3	0
5833	8917	3.51985	9.12296	1.28746	7.98445	3	0
5841	7344	5.50604	7.66479	24.4822	2.13347	3	0
5854	6815	16.1361	9.81311	53.52	-20.8989	3	0
5895	9529	14.9224	12.2532	-41.9697	-4.17679	3	0
5900	9436	25.1025	4.67268	14.5614	-24.8768	3	0
5904	9696	24.3386	5.22428	-0.374881	15.1618	3	0
5905	6850	19.5827	3.14108	-49.3766	10.8444	3	0
5908	9791	2.42107	12.3336	-23.0413	-5.74309	3	0
5910	6383	5.69465	6.96047	-4.02455	11.0712	3	0
5921	6384	10.4799	4.60614	14.9836	-76.1009	3	0
5921	8587	10.4062	4.68716	23.9379	-47.6637	3	0
5927	8084	15.5218	8.41682	-95.7427	-41.8785	3	0
5957	8948	2.17313	7.83651	9.88812	-33.3529	3	0
6015	7414	6.81557	10.8115	6.35073	-43.5711	3	0
6016	6591	19.596	3.63897	-21.4976	-0.376161	3	0
6020	8360	15.2012	6.56717	5.4263	-44.4941	3	0
6036	7609	14.1177	2.55107	14.2163	23.7733	3	0
6044	8061	21.9257	2.24231	-0.444316	6.15144	3	0
6068	9053	13.6121	3.57595	38.4841	-20.2884	3	0
6070	7976	20.163	5.73052	42.9268	3.94929	3	0
6095	7766	8.21336	7.53733	25.638	-17.7591	3	0
6103	8752	7.2591	1.35976	2.83977	25.1422	3	0
6119	8755	20.5054	6.45301	-20.9295	36.905	3	0
6149	6721	8.00254	9.78978	6.86264	-74.2196	3	0
6153	7686	7.2852	6.91571	37.8668	-3.16053	3	0
6170	8395	9.44546	4.95708	40.7028	-0.412611	3	0
6174	6490	6.04357	2.80213	4.13349	0.510252	3	0
6182	6500	18.2052	6.37353	6.00966	-15.4585	3	0
6190	9662	10.4439	15.6833	-66.8672	-15.4024	3	0
6203	6582	26.676	8.43497	16.756	54.7217	3	0
6214	6837	12.3313	9.94908	-28.4598	-18.3958	3	0
6237	6815	16.0267	9.90244	29.969	-104.677	3	0
6279	9341	23.817	8.127	13.886	43.1041	3	0
6292	7887	19.4194	3.05238	34.788	6.4556	3	0
6302	8598	1.8874	15.759	-5.58556	0.0836755	3	0
6316	6342	14.6567	4.15277	12.9966	-6.40869	3	0
6321	8320	5.07929	7.91231	-32.367	6.45101	3	0
6408	9418	15.6999	14.56	75.493	145.05	3	1
6408	9634	15.6329	14.6083	-3672.03	-1424.05	3	1
6424	8661	4.66	5.94055	8.94191	38.7345	3	0
6431	9437	21.6968	4.35757	10.9351	2.50597	3	0
6439	7966	24.7631	2.84823	3.12349	12.0964	3	0
6450	8714	14.1245	7.63543	60.5199	70.3721	3	0
6467	7989	23.2567	8.65966	8.18177	-34.2526	3	0
6476	7728	7.15833	9.8332	16.3767	-47.769	3	0
6495	8754	14.1178	14.3173	13.6892	15.0683	3	0
6501	7007	8.888	5.30743	25.7956	25.7123	3	0
6534	8655	11.7687	6.95513	31.1858	0.315416	3	0
6626	9548	1.06121	13.8077	6.54605	3.08896	3	0
6651	9937	14.3709	14.5777	-151.522	-64.4323	3	0
6694	6746	15.8417	8.6889	36.3656	76.9101	3	0
6745	7167	15.5011	5.01999	40.7236	11.3353	3	0
6758	8408	5.21785	6.51995	10.482	-14.4067	3	0
6844	7163	19.4922	2.36918	33.5073	-18.0498	3	0
6850	9237	19.6248	3.18972	44.3803	-0.982294	3	0
6898	7061	5.95997	2.56428	5.91942	-5.27509	3	0
6898	9057	6.01969	2.44263	8.87046	-10.9999	3	0
6936	8842	3.42131	14.0375	3.9145	8.91026	3	0
6947	9296	9.34617	2.73859	43.7313	11.8244	3	0
6947	9539	9.29757	2.78742	8.23222	-6.71315	3	0
6969	8216	12.155	11.676	23.4365	6.95182	3	0
6982	8590	17.1121	4.2046	44.6352	33.3474	3	0
7018	9499	26.4915	9.2773	19.7314	47.4673	3	0
7018	9771	26.5896	9.19867	-12.3415	20.722	3	0
7068	7727	10.9265	14.1302	17.7746	123.371	3	0
7134	8429	3.31726	15.828	-6.91191	3.55617	3	0
7143	7778	7.11263	13.3263	6.99289	30.1494	3	0
7145	9189	2.06805	6.72686	2.87249	-6.91662	3	0
7228	9906	25.9856	1.80208	-3.64882	-7.25089	3	0
7268	7754	18.2636	9.91513	-270.027	-818.243	3	1
7284	7375	8.39585	12.6455	16.5932	-38.2029	3	0
7305	9872	9.91008	15.8975	-11.0505	-6.06205	3	0
7309	8329	17.26	8.19627	24.5187	-32.1147	3	0
7336	8125	23.0224	7.86423	13.538	25.9007	3	0
7365	8715	23.364	7.71702	15.2578	0.688938	3	0
7365	9656	23.3639	7.78152	-27.0971	12.257	3	0
7373	9334	18.9308	6.88499	-1.82211	-42.1829	3	0
7386	9618	6.59442	2.38016	12.559	-21.6262	3	0
7401	8492	4.2878	11.6915	-15.7443	3.41451	3	0
7405	7423	1.98487	4.33869	6.88695	-1.22787	3	0
7414	7536	6.86297	10.8937	24.8277	23.3031	3	0
7423	9161	2.05131	4.35966	8.43977	-2.16106	3	0
7474	8125	22.9885	7.79733	9.16642	-49.6507	3	0
7553	9382	5.02852	11.4865	6.01594	-2.12924	3	0
7558	7975	8.91389	13.7133	-73.5764	30.7307	3	0
7668	9714	2.65447	4.12376	7.84807	11.039	3	0
7685	7911	3.18765	13.1481	5.20336	25.9505	3	0
7715	9512	13.5041	6.33375	63.5569	5.23859	3	0
7762	9583	4.44701	5.71289	6.53695	6.15841	3	0
7819	9568	17.4522	13.0553	17.8792	-123.784	3	0
7850	9601	14.1886	14.7246	-141.894	307.086	3	0
7866	8540	14.2205	5.48559	24.64	57.5914	3	0
7902	9889	16.5269	8.70152	45.446	-28.4701	3	0
7922	8838	15.3721	12.1811	10.8336	62.6248	3	0
7923	8558	12.3863	8.44414	12.7161	-21.6019	3	0
8064	8697	17.7932	4.99038	48.3504	-2.71474	3	0
8134	9451	22.3934	7.25146	14.593	-49.634	3	0
8163	8354	13.667	2.87885	21.0622	9.14646	3	0
8195	9080	3.77784	3.14935	-0.478245	-8.45132	3	0
8197	8838	15.3183	12.0536	8.6119	55.3807	3	0
8212	9992	2.87514	8.02674	-9.06368	20.9746	3	0
8240	9431	2.17279	2.45811	3.15659	-1.57172	3	0
8286	9036	5.2534	5.72467	19.8972	7.93334	3	0
8289	8844	24.9827	4.24541	-0.266927	3.6214	3	0
8301	9658	23.1455	2.42615	4.64203	-8.96005	3	0
8354	8986	13.682	2.99013	33.9406	-4.05744	3	0
8355	9367	12.9755	8.60132	24.9458	56.3925	3	0
8399	9207	8.48637	2.48502	22.4723	19.3352	3	0
8426	9671	16.0185	11.1116	-768.175	1056.75	3	1
8427	8624	10.8893	9.5098	-13.7311	61.3359	3	0
8474	8773	5.45744	15.2574	3.16599	-0.786047	3	0
8488	9347	6.46358	6.51397	3.14776	8.26435	3	0
8522	8974	9.97357	1.77362	14.6607	28.0326	3	0
8542	9165	24.6525	9.34854	21.2832	-1.10413	3	0
8544	8763	1.62688	12.0063	8.76395	3.40511	3	0
8570	9254	15.5903	1.23348	22.7434	-8.50484	3	0
8571	9023	16.7024	3.75644	47.7591	-12.6824	3	0
8573	9819	7.41505	5.22044	1.78439	0.648511	3	0
8660	9982	6.49498	2.87508	11.8798	21.1236	3	0
8670	8717	26.4606	3.13193	6.29837	11.9436	3	0
8729	9903	7.74499	11.6667	-0.384445	53.4538	3	0
8730	9572	11.1512	12.6858	25.4816	-68.5452	3	0
8788	9825	21.1097	8.15695	31.4178	0.679167	3	0
8796	9417	11.6868	3.71606	-14.5158	36.1551	3	0
8841	9213	5.80431	1.0986	25.9308	-12.7571	3	0
8936	9023	16.8001	3.70207	5.45763	0.455126	3	0
9000	9297	1.76369	9.0938	-4.37	5.34784	3	0
9053	9746	13.6763	3.49297	13.4548	-43.1496	3	0
9089	9831	2.80514	9.6245	17.4344	1.12899	3	0
9125	9857	5.27055	10.9011	6.76898	-47.3648	3	0
9175	9583	4.39343	5.75276	-11.1417	0.674573	3	0
9283	9340	9.45349	7.60225	9.27246	-22.4162	3	0
9296	9539	9.27977	2.72406	15.3026	7.70018	3	0
9514	9830	13.0537	6.87918	2.95856	88.0375	3	0
9628	9776	15.3473	2.30693	10.5517	-92.2204	3	0
1000	13486	1.48409	3.51793	14.8371	1.12746	3	0
1000	44903	1.36593	3.50986	13.224	0.335246	3	0
1004	51210	2.9179	2.25768	12.4891	-2.75354	3	0
1007	21330	19.2478	5.57023	-20.6931	-4.52142	3	0
1007	28217	19.1308	5.55883	26.826	-60.041	3	0
1007	30757	19.2625	5.50745	23.7323	-39.3457	3	0
1012	34103	7.34	8.26072	-12.287	-31.4644	3	0
1019	18161	12.4497	7.02129	7.2378	-132.079	3	0
1020	34199	2.31696	4.0042	2.64847	3.09875	3	0
1020	41916	2.22675	3.96068	14.6121	-1.86024	3	0
1034	24409	18.5946	8.49444	3.90347	48.7263	3	0
1034	30322	18.6033	8.37621	9.94146	-37.9838	3	0
1034	31941	18.4868	8.41133	-13.4172	32.2576	3	0
1035	33125	15.5254	4.00602	25.8348	69.986	3	0
1035	43568	15.4133	3.98015	7.49251	-66.2484	3	0
1035	46423	15.4626	4.02797	40.0947	-9.07141	3	0
1036	11327	11.8083	1.15682	40.6814	-3.11619	3	0
1040	20044	2.40562	1.71234	17.2779	-0.539413	3	0
1040	35245	2.37613	1.56622	13.002	-1.34043	3	0
1041	46322	9.01447	6.38613	33.7347	-33.369	3	0
1041	47351	8.95052	6.34937	7.41118	29.7276	3	0
1045	40967	10.9592	6.98593	-0.123331	75.1243	3	0
1047	10193	4.35001	14.8118	-9.00874	10.3013	3	0
1047	28803	4.42322	14.7807	2.17644	-6.64691	3	0
1049	35723	25.5273	7.97182	16.4195	4.77699	3	0
1049	43772	25.5495	7.91561	-13.793	-14.1076	3	0
1049	46232	25.5719	8.01635	-34.7079	-3.20649	3	0
1050	10965	15.9316	8.07299	13.3405	72.751	3	0
1050	49670	15.8762	8.15629	12.0508	-103.035	3	0
1052	10941	4.72527	11.449	-11.1907	36.6689	3	0
1052	11014	4.67104	11.5692	-14.7599	29.2522	3	0
1052	12897	4.65047	11.4854	26.2827	-19.8838	3	0
1052	47935	4.7781	11.5243	17.9662	-0.0626536	3	0
1058	17932	3.77992	3.91334	13.1975	12.8504	3	0
1058	33805	3.67717	3.95443	7.57872	14.0318	3	0
1058	41988	3.73641	3.97894	4.89701	-27.0186	3	0
1058	47476	3.68344	3.88518	11.9253	-1.33847	3	0
1059	21888	13.4656	7.85996	-7.41287	32.7052	3	0
1059	44486	13.5201	7.94059	43.9272	0.139742	3	0
1060	25040	20.1569	9.8708	14.4313	-38.3848	3	0
1072	32594	19.194	10.9294	33.3248	110.081	3	0
1074	21420	16.6851	2.14819	34.5285	-31.0899	3	0
1074	35588	16.7134	2.22097	8.36971	8.10248	3	0
1074	46480	16.6132	2.13793	35.7799	37.5084	3	0
1074	52547	16.5651	2.20842	7.05304	-21.0545	3	0
1075	16952	3.87628	6.38777	6.02646	36.9337	3	0
1075	46237	3.85384	6.47317	17.4652	-14.5817	3	0
1076	24392	14.6254	6.54134	25.3401	85.3501	3	0
1076	28500	14.5926	6.61951	26.6454	-148.153	3	0
1079	17343	17.7758	10.3865	109.979	46.3399	3	0
1079	33792	17.6919	10.3977	-27.283	-93.3108	3	0
1081	16624	6.56824	12.0975	4.83907	11.5533	3	0
1081	20889	6.619	12.1358	-19.6786	-2.70383	3	0
1086	29347	19.3293	11.3852	7.05935	-44.1194	3	0
1086	33930	19.4077	11.3494	22.2889	77.1662	3	0
1086	45696	19.4498	11.3958	27.1627	-14.6967	3	0
1088	12048	19.2442	2.78147	-23.7912	1.25841	3	0
1091	20851	15.3675	4.92804	37.6066	8.72609	3	0
1091	26040	15.3723	4.8258	34.8815	-22.8088	3	0
1092	13272	11.0893	14.8574	11.1583	62.4111	3	0
1092	22346	11.1287	14.913	-144.434	-187.287	3	0
1092	26338	11.2137	14.8114	-147.033	249.563	3	0
1094	23251	15.7882	9.94501	9.60357	130.932	3	0
1094	23772	15.7577	9.83898	85.8352	-10.8402	3	0
1094	26758	15.6881	9.96348	69.4418	-27.3152	3	0
1094	26948	15.6904	9.84404	5.02648	60.4357	3	0
1095	15179	12.8328	1.71272	22.4743	-11.4688	3	0
1095	27441	12.7662	1.71246	42.2468	2.22271	3	0
1095	31744	12.8693	1.7708	18.5131	-0.00889083	3	0
1095	41513	12.7589	1.83197	29.5639	-59.6784	3	0
1095	46981	12.8339	1.8355	35.5397	34.7751	3	0
1099	14934	7.06529	13.9154	8.09802	-5.47032	3	0
1099	18351	7.07206	13.9809	-15.6956	19.4996	3	0
1104	26060	15.8992	12.6505	217.22	21.3944	3	0
1104	48808	15.9861	12.5749	12.592	-119.457	3	0
1104	49702	15.8776	12.5318	39.2126	72.6395	3	0
1108	21212	16.3385	9.53918	2.40863	-82.7419	3	0
1108	27980	16.3666	9.59493	66.4813	-8.86867	3	0
1110	24126	1.41796	10.6375	-18.2821	-3.41645	3	0
1110	34890	1.47227	10.7645	-15.2111	5.68487	3	0
1110	39721	1.50689	10.7037	14.5037	1.68829	3	0
1111	46309	18.2743	11.2517	33.5892	64.5345	3	0
1111	48639	18.2332	11.3735	64.9434	14.6863	3	0
1117	25111	5.05399	5.50701	6.31945	-31.399	3	0
1117	50816	5.13567	5.58369	7.99028	18.1599	3	0
1117	52390	5.07482	5.63577	-4.45927	-12.6711	3	0
1123	32460	1.9735	3.68751	1.7164	-1.99708	3	0
1129	18321	5.04668	15.2131	-16.6568	-0.636629	3	0
1129	41750	5.06106	15.3272	-11.7745	-3.67815	3	0
1129	48767	5.10402	15.2848	-0.287656	-6.99792	3	0
1130	38367	1.77453	13.8257	0.804597	21.1524	3	0
1136	10635	15.2652	2.01311	40.0258	0.385908	3	0
1137	52730	25.6327	9.41431	4.53121	1.09132	3	0
1138	35236	17.045	3.32589	38.6324	-18.0759	3	0
1139	42769	22.1438	6.22163	9.05609	-49.6009	3	0
1144	28995	20.5771	6.87835	4.27343	-9.67901	3	0
1149	26132	13.2949	13.6175	24.4606	8.51785	3	0
1152	34832	5.55485	15.6694	-4.96622	4.72451	3	0
1152	52211	5.41637	15.6341	-2.10903	-13.3689	3	0
1153	19871	3.57017	5.88186	18.2373	-6.53005	3	0
1157	12359	19.5128	7.10277	10.0665	-25.2595	3	0
1157	23162	19.5462	7.19487	30.4664	68.4099	3	0
1159	11757	24.0164	1.62185	19.5139	47.4487	3	0
1159	13532	24.0464	1.56398	-4.23768	-25.6807	3	0
1159	42405	23.9331	1.53172	10.7441	-2.96646	3	0
1160	15210	6.78065	7.14434	2.64686	-6.16319	3	0
1161	36973	20.1781	11.5283	23.1509	-15.0574	3	0
1161	44323	20.1234	11.5018	-0.152128	26.0097	3	0
1163	11113	24.071	2.41007	7.4164	42.0843	3	0
1163	39739	24.1679	2.45412	17.2317	-22.7166	3	0
1164	18044	7.66825	4.07446	27.4189	3.01695	3	0
1164	52173	7.77601	4.10848	14.0728	11.5134	3	0
1165	41956	18.6167	11.8831	-535.903	-687.819	3	1
1165	47010	18.6895	11.7635	51.2231	199.078	3	1
1165	51136	18.7276	11.8421	-1678.83	-88.3532	3	1
1168	22647	15.8263	2.99592	24.6179	49.8956	3	0
1168	29943	15.9007	3.0796	8.42182	-11.6631	3	0
1168	41924	15.8401	3.08617	20.3553	-7.92735	3	0
1173	34237	26.0053	8.404	11.0191	23.4001	3	0
1176	29643	23.4792	6.98737	11.7269	-5.56601	3	0
1176	36989	23.436	7.0246	-23.985	27.1855	3	0
1179	43103	20.8541	1.45334	-1.26519	23.1819	3	0
1179	45158	20.9632	1.4642	21.4501	-27.8465	3	0
1180	11694	20.6163	9.26329	-9.04281	-47.4069	3	0
1180	17176	20.6755	9.37897	11.0623	94.2993	3	0
1183	42304	23.0286	6.49987	23.0087	-1.70825	3	0
1184	26629	1.89147	11.4618	4.23178	-20.1706	3	0
1184	50053	2.01269	11.5305	4.06116	-15.9739	3	0
1185	33916	3.7704	14.2919	3.78683	-1.37731	3	0
1188	17112	10.7221	3.83616	19.9306	2.66947	3	0
1188	35605	10.7353	3.96841	11.811	1.09891	3	0
1190	16481	6.81107	11.1125	11.2571	49.6856	3	0
1193	47307	2.67622	3.96454	-7.6959	7.91344	3	0
1193	48793	2.61404	3.96707	0.958193	-5.75636	3	0
1200	15025	2.78158	10.4451	7.248	-13.9597	3	0
1200	23456	2.85635	10.4304	-0.612778	8.98976	3	0
1200	38262	2.90334	10.4822	10.3515	4.71834	3	0
1203	27961	14.9607	3.16452	4.74962	-121.265	3	0
1203	51836	14.8616	3.12885	39.9036	125.689	3	0
1205	49142	23.0413	9.68383	-0.0120129	3.52282	3	0
1206	16300	17.4313	2.4504	3.34336	21.9838	3	0
1206	33137	17.3087	2.46337	5.41915	-43.3603	3	0
1206	51532	17.3043	2.37403	6.37617	40.3289	3	0
1216	45640	15.2732	9.97353	-80.7911	59	3	0
1222	34652	20.809	4.38389	16.9155	-43.3986	3	0
1223	35755	2.99268	9.70547	5.07276	48.7549	3	0
1226	24340	9.08234	6.09115	14.9718	15.3839	3	0
1226	30335	9.10848	6.16588	10.0986	-8.87455	3	0
1226	45744	9.13159	6.03765	21.8584	0.63962	3	0
1228	22386	6.5023	13.811	5.78364	27.2302	3	0
1228	34633	6.5833	13.8132	10.1553	-15.936	3	0
1230	19493	12.1226	4.65298	18.5258	11.364	3	0
1231	24365	19.7522	7.77231	18.3845	106.186	3	0
1231	33788	19.695	7.7272	35.5206	-36.7196	3	0
1232	12750	8.61795	6.10604	19.6307	37.4795	3	0
1232	44559	8.74294	6.15058	27.308	76.6318	3	0
1238	37562	1.42897	8.46864	11.7494	-14.2654	3	0
1239	31027	13.7039	13.7268	39.5919	-299.829	3	0
1239	45898	13.6161	13.8041	-72.0531	51.4493	3	0
1240	47751	21.9488	7.39302	25.0852	-22.6659	3	0
1246	11223	2.48422	9.90628	5.63316	29.3262	3	0
1246	46782	2.43377	9.87156	-29.8239	5.73942	3	0
1246	50868	2.37498	9.95648	4.90961	24.6073	3	0
1249	19554	24.2657	6.28786	-3.59891	20.1341	3	0
1249	38528	24.3215	6.32116	35.146	-2.97537	3	0
1251	26420	19.0473	8.66306	8.1878	47.9353	3	0
1256	16494	2.92119	6.77052	3.96643	-8.39113	3	0
1256	37975	2.90008	6.71256	-2.95499	-6.14332	3	0
1258	29122	1.24691	8.84162	19.6015	0.0672626	3	0
1260	24527	14.2447	3.34538	19.3799	6.12412	3	0
1260	40438	14.2892	3.4529	27.8453	1.39229	3	0
1261	26880	7.58302	11.1228	-59.0054	-9.91785	3	0
1264	24022	13.19	8.7916	51.0439	-84.7384	3	0
1269	13251	22.4519	7.08613	-28.2927	12.639	3	0
1269	25534	22.4011	7.12212	-18.4122	-8.61705	3	0
1270	10375	11.4562	13.9032	-77.5303	136.656	3	0
1276	11091	21.7306	2.32503	22.3856	2.7161	3	0
1276	23866	21.6839	2.27547	17.1323	-54.7792	3	0
1276	39966	21.8125	2.29291	5.45561	17.6485	3	0
1278	15398	8.23322	4.82717	21.5982	24.2669	3	0
1278	36619	8.10481	4.85811	14.1097	60.6985	3	0
1280	10796	14.0033	9.63694	79.8865	-5.00603	3	0
1280	19765	14.0005	9.73916	79.0771	5.49192	3	0
1287	11258	22.841	7.91612	21.3795	-1.46607	3	0
1287	23236	22.801	7.88143	5.77654	30.8993	3	0
1287	31585	22.7479	7.95678	29.4343	2.27367	3	0
1288	37926	20.8641	7.21471	9.26621	27.041	3	0
1289	13193	2.75541	10.8174	-13.3395	-8.48219	3	0
1289	32293	2.84404	10.7474	15.2297	30.4306	3	0
1293	27505	23.2102	6.02022	36.3685	7.5492	3	0
1293	46664	23.2721	5.90203	14.6724	17.5532	3	0
1294	46365	24.4872	5.13396	10.5962	29.9498	3	0
1303	48085	2.24423	5.16304	12.4684	-6.86299	3	0
1305	31371	26.3136	2.63955	6.69043	-9.18321	3	0
1307	25725	20.5121	3.82609	12.2683	-13.2902	3	0
1309	32736	10.6414	12.2493	48.8813	1.61367	3	0
1309	38409	10.7246	12.2682	-90.7187	-11.9736	3	0
1309	40435	10.7176	12.3257	46.1245	7.5448	3	0
1310	38813	5.9148	13.394	-20.6317	18.2516	3	0
1311	40961	24.1466	9.03209	-6.6849	-40.0943	3	0
1321	30289	21.2229	3.83283	18.3042	-0.185139	3	0
1321	43325	21.167	3.94298	13.5129	19.9286	3	0
1321	48475	21.1606	3.82562	6.50327	33.8504	3	0
1326	17171	16.6181	5.38775	21.285	-21.0709	3	0
1326	23398	16.5174	5.46921	20.5507	-95.1426	3	0
1329	16688	1.95866	7.3766	4.47745	9.56381	3	0
1329	19022	1.86088	7.42548	21.7944	-0.903444	3	0
1329	35871	1.92948	7.50076	1.92936	0.378112	3	0
1331	21457	8.89932	2.41252	37.8153	-3.48909	3	0
1331	21845	8.96048	2.46137	-8.1222	32.3182	3	0
1331	44775	8.87004	2.49919	8.52044	-12.7268	3	0
1332	17666	24.4328	6.19361	-1.62548	-6.73994	3	0
1333	10569	13.5333	9.19083	22.2271	-97.7018	3	0
1333	14660	13.6	9.19414	52.9894	99.5873	3	0
1333	22396	13.5631	9.10186	70.996	-5.13665	3	0
1335	50823	13.2392	12.4832	147.613	21.3009	3	0
1339	51295	12.3433	7.62199	-15.0623	2.40409	3	0
1339	52126	12.3122	7.56392	-66.6403	0.126852	3	0
1341	51574	13.7833	14.9065	537.516	-2.2307	3	0
1343	12834	23.1428	4.28752	-17.7942	6.4794	3	0
1343	38665	23.1393	4.22962	9.09452	-12.9694	3	0
1345	12567	20.8674	10.5843	-440.482	62.6714	3	1
1346	25933	9.21247	1.80475	21.5101	-87.164	3	0
1346	27358	9.12309	1.89142	15.492	32.1566	3	0
1347	23633	12.3805	14.1323	4.2484	256.489	3	0
1349	11802	5.92674	9.44948	-46.5863	12.4331	3	0
1349	23843	5.95165	9.50909	12.1847	40.0426	3	0
1349	24444	5.86554	9.44362	13.0778	-32.0773	3	0
1349	30420	5.85447	9.54894	-14.8978	-18.6074	3	0
1355	19397	10.4722	3.97854	-36.8395	8.29254	3	0
1355	39931	10.3447	4.00648	-12.2524	-17.9671	3	0
1355	46878	10.4746	4.04269	20.1047	48.9746	3	0
1357	25807	19.1925	12.127	-54.5724	54.8143	3	0
1357	41471	19.274	12.1951	5.14196	-43.5759	3	0
1358	32268	22.1826	2.98295	10.4832	19.2619	3	0
1359	16205	15.6489	15.7079	9.07246	1.84374	3	0
1359	44008	15.646	15.6461	-104.941	-74.7885	3	0
1360	18050	16.0781	6.08103	-47.7691	44.584	3	0
1361	14826	5.26915	4.08094	18.8941	29.1047	3	0
1364	28757	24.602	3.76653	5.1407	22.7144	3	0
1371	18655	14.5552	14.4099	-7073.49	2584.79	3	1
1371	34820	14.5137	14.2872	184.381	7.24359	3	1
1373	11850	11.0338	15.9295	-41.2423	-18.4613	3	0
1373	12523	10.9967	15.8712	-75.0677	21.7161	3	0
1373	36725	10.902	15.9222	-54.1068	1.19079	3	0
1375	33575	10.6631	1.5171	4.87806	11.8021	3	0
1375	37077	10.693	1.61584	22.4376	-1.15962	3	0
1375	39563	10.7608	1.54248	4.93273	9.49136	3	0
1377	12511	1.66996	8.76166	-21.2481	-1.84396	3	0
1377	45169	1.71467	8.80757	14.9411	1.32026	3	0
1379	15728	14.9325	4.64837	34.3535	-3.09091	3	0
1379	33877	14.9712	4.71867	-34.2047	96.493	3	0
1379	43163	14.8656	4.65397	16.7973	39.4782	3	0
1379	52623	14.8753	4.77122	35.1094	-84.7319	3	0
1380	11600	11.1731	6.58895	-31.0245	-37.4295	3	0
1380	13225	11.0911	6.5562	42.5112	55.2086	3	0
1383	33092	20.6034	3.24832	30.961	87.9363	3	0
1383	50232	20.6694	3.37199	12.5167	43.6517	3	0
1385	11777	16.2116	12.2508	-109.008	100.351	3	0
1385	31163	16.2354	12.1966	-8.30076	-102.582	3	0
1386	48680	19.2182	4.34263	36.1962	-34.7627	3	0
1388	23587	8.59263	8.10619	7.50264	-16.4512	3	0
1388	48265	8.63723	8.16217	4.42905	3.48566	3	0
1390	18439	24.6896	8.37947	8.21424	52.9389	3	0
1390	19275	24.6541	8.32421	32.5927	1.02308	3	0
1390	21488	24.7936	8.31758	39.7048	-3.28515	3	0
1390	36659	24.7631	8.26088	4.2703	19.9312	3	0
1395	31723	24.2582	7.51114	10.0705	-69.6834	3	0
1395	37080	24.229	7.39907	13.4251	50.0519	3	0
1400	19935	18.3131	1.64366	33.4043	2.13212	3	0
1402	29680	11.1578	3.54434	23.3295	1.19728	3	0
1403	14703	4.85538	15.8805	-9.58911	0.468284	3	0
1407	22942	18.6929	12.4033	-79.5893	11.5323	3	0
1409	19904	18.5586	11.7634	36.7253	262.192	3	1
1409	20906	18.5339	11.7027	1.4575	0.575985	3	0
1410	32148	6.67865	12.5022	-26.3198	-16.177	3	0
1410	45298	6.66077	12.3926	-50.2231	-18.6253	3	0
1410	52612	6.71006	12.4274	2.11472	16.9294	3	0
1412	26067	2.18265	15.1887	1.3636	10.1433	3	0
1413	37013	21.5368	9.81718	63.9519	1.38943	3	0
1413	45504	21.6605	9.7962	64.9231	-7.77775	3	0
1417	49296	2.27774	10.2853	3.91392	37.1225	3	0
1418	11542	11.0841	3.0931	11.0649	1.08034	3	0
1418	28246	11.139	3.12456	33.009	0.80705	3	0
1418	31155	11.1551	3.01537	38.4193	-19.9005	3	0
1422	28822	4.58732	10.4794	12.9661	-26.8056	3	0
1422	34468	4.69151	10.5104	7.33645	29.3653	3	0
1422	36264	4.67222	10.5964	8.48612	-23.2991	3	0
1422	42069	4.58785	10.6025	5.18211	25.6335	3	0
1424	41016	1.91056	2.33475	8.18367	-1.12552	3	0
1429	38503	19.5294	6.62718	33.292	1.49024	3	0
1429	46736	19.5713	6.73031	-8.21206	3.15223	3	0
1431	16817	3.00877	6.25319	2.38801	10.4597	3	0
1431	18667	2.95914	6.3072	24.4568	-0.440205	3	0
1431	40897	3.08007	6.26769	8.35808	2.81822	3	0
1434	33003	14.5588	15.2053	-98.6656	252.907	3	0
1434	35049	14.5892	15.3107	-260.682	281.396	3	0
1440	35941	19.8402	2.53106	5.55721	-1.5487	3	0
1440	39329	19.801	2.41142	12.8112	50.9984	3	0
1441	13468	6.77016	14.8945	1.2327	-12.7863	3	0
1442	33575	10.6474	1.41434	23.5403	-11.3815	3	0
1443	14259	3.64371	2.88868	10.3341	-1.18173	3	0
1443	45318	3.70519	2.85966	1.8556	-10.0405	3	0
1444	24017	4.57456	5.58555	9.68281	35.1673	3	0
1446	25436	14.087	9.17386	47.9881	142.523	3	0
1446	31238	14.1502	9.16302	45.1362	-18.3296	3	0
1446	52706	14.119	9.29474	98.4553	-12.2547	3	0
1447	29133	14.4541	15.4676	1.41336	483.639	3	0
1447	29530	14.429	15.3954	-367.188	-399.418	3	0
1447	35049	14.5383	15.402	0	0	0	0
1450	12500	10.2791	1.60959	34.861	1.8445	3	0
1450	51412	10.223	1.59212	-6.17568	-8.39524	3	0
1452	33942	2.63959	11.4021	-2.77737	-7.84619	3	0
1454	23545	20.8753	6.06255	29.7632	75.0847	3	0
1458	20341	26.7325	8.22453	10.0043	-60.7295	3	0
1458	48834	26.6402	8.18373	33.5299	-2.70378	3	0
1461	28038	3.88399	4.76373	-1.77667	36.4152	3	0
1461	41361	3.93174	4.65765	3.85905	-37.502	3	0
1462	36350	6.62921	5.38897	4.07941	21.5967	3	0
1464	16801	1.85792	12.4293	6.89816	-21.3879	3	0
1469	12268	4.38448	2.48245	7.73228	12.3812	3	0
1470	11864	7.70136	3.94467	11.6554	-0.00132377	3	0
1470	18044	7.6864	4.00768	2.21993	-45.2268	3	0
1470	34921	7.80912	3.97459	9.4444	52.4575	3	0
1471	10635	15.3172	1.98629	11.2642	44.0927	3	0
1473	17339	11.1778	13.0203	-115.676	12.29	3	0
1473	31459	11.0856	13.046	27.2282	10.4084	3	0
1474	13721	10.5981	3.02629	15.9799	-12.5999	3	0
1474	34483	10.5738	2.96613	7.16819	4.40935	3	0
1475	32163	10.4781	9.68544	-10.1918	-96.2906	3	0
1479	29458	8.44336	7.25023	-42.0305	3.61047	3	0
1479	33309	8.37485	7.23661	33.6306	-2.31852	3	0
1479	42198	8.46221	7.31737	9.09401	24.5608	3	0
1480	35434	2.19849	6.10146	-10.0386	-5.93637	3	0
1481	23538	8.91435	12.812	-71.7892	4.55989	3	0
1486	29090	25.914	2.70792	-2.43615	-0.396473	3	0
1486	32412	25.8838	2.76937	10.677	-12.8284	3	0
1486	33739	25.9995	2.8302	9.25595	-4.78293	3	0
1488	21019	9.49549	13.9483	21.7719	-54.1765	3	0
1488	48354	9.46329	13.9967	27.1169	32.383	3	0
1489	37624	6.32742	8.25706	17.6845	-55.4932	3	0
1491	32737	7.77402	7.78387	9.94721	30.7391	3	0
1492	19008	13.3827	5.63718	8.44568	-64.101	3	0
1492	44018	13.4391	5.5359	45.1514	76.4148	3	0
1492	47502	13.474	5.6788	37.3145	18.3778	3	0
1495	28400	26.5745	4.68248	5.16638	18.3111	3	0
1497	24334	9.56101	9.78029	-61.6403	-23.4677	3	0
1497	34759	9.55441	9.72307	18.4443	5.42975	3	0
1500	16440	26.7037	5.93587	5.33561	13.896	3	0
1500	29125	26.7689	5.8613	10.8257	15.9853	3	0
1501	50849	3.29213	4.56424	4.56524	3.15053	3	0
1501	52673	3.34218	4.62013	4.72678	-1.86321	3	0
1503	11075	19.1601	1.73492	36.1142	-0.165717	3	0
1504	12254	5.38859	2.15757	9.2849	-34.5226	3	0
1504	40474	5.36606	2.09557	-12.3356	4.56171	3	0
1506	46092	24.9471	2.95048	21.2525	1.10169	3	0
1509	41824	10.3525	15.7888	-21.1478	-23.1105	3	0
1513	18955	4.71551	8.82207	13.5132	30.9161	3	0
1521	17262	20.7152	4.60782	64.4367	-7.38405	3	0
1523	22480	7.19299	15.6143	-13.1098	18.1258	3	0
1523	38126	7.10199	15.5752	-10.3381	-11.3177	3	0
1523	52281	7.17571	15.6688	-13.6554	-8.02479	3	0
1524	22634	10.8583	1.93849	3.17364	-5.07557	3	0
1527	22024	16.0429	13.6497	-38.4983	48.8789	3	0
1527	25995	16.0436	13.7774	99.8124	139.767	3	0
1527	36571	16.1108	13.6507	37.2651	-22.9094	3	0
1528	20270	3.75206	6.92083	4.95722	20.4104	3	0
1528	34977	3.63463	6.9421	7.58304	-2.85506	3	0
1530	11077	23.7236	6.34848	-13.1381	-8.43953	3	0
1537	51680	10.2037	13.1056	35.8434	-162.018	3	0
1538	25567	26.8305	8.57784	-18.53	-43.9454	3	0
1542	28257	21.3793	5.79374	13.2281	-50.5639	3	0
1542	33206	21.437	5.748	19.8972	55.9405	3	0
1551	27507	6.97187	7.4376	-4.59363	15.3927	3	0
1551	34696	7.0673	7.43713	46.7368	3.25607	3	0
1551	50589	7.01395	7.3427	23.1692	-37.0079	3	0
1552	17232	5.89922	8.42767	10.5025	-59.8221	3	0
1555	24445	2.62	5.06193	5.68424	-1.08322	3	0
1555	25899	2.73351	5.02412	27.7302	-1.98388	3	0
1556	35493	3.29603	6.23176	16.9189	-1.34644	3	0
1556	48537	3.36108	6.32325	13.0259	-17.9729	3	0
1563	21816	11.2568	2.08019	24.3054	3.00645	3	0
1565	12528	9.96944	14.555	-15.8333	69.9262	3	0
1568	31418	5.71463	12.005	7.36369	-20.1057	3	0
1568	50043	5.72562	11.9109	3.32136	60.7212	3	0
1568	51623	5.61933	11.9072	13.1503	-39.7622	3	0
1572	24179	9.90456	1.15338	26.3605	2.16057	3	0
1580	14190	15.8216	15.5383	45.5004	39.3785	3	0
1580	44390	15.6976	15.5318	-106.375	-152.971	3	0
1581	16220	9.68718	15.4522	-32.439	-44.047	3	0
1583	21674	2.35374	10.1074	-1.87379	6.82324	3	0
1583	43449	2.26645	10.1729	3.8239	22.6386	3	0
1583	49296	2.31484	10.1972	-27.3332	6.83594	3	0
1584	17964	1.5702	14.8754	-10.819	-2.32795	3	0
1585	17942	6.84419	2.06823	1.73386	38.6972	3	0
1587	37948	16.1624	3.32923	7.53927	-60.4749	3	0
1587	45337	16.0581	3.27926	-2.73323	-8.01784	3	0
1588	23161	5.0988	4.49306	11.7521	10.8324	3	0
1588	26399	5.24133	4.5065	17.4249	38.1707	3	0
1588	32164	5.21316	4.4474	-15.6061	12.9244	3	0
1590	25536	7.45007	10.5538	17.8567	68.5707	3	0
1590	47693	7.32337	10.5255	25.7036	-18.3873	3	0
1591	16495	7.42566	4.1455	10.5097	30.0038	3	0
1591	27106	7.47978	4.13266	6.67633	-8.01806	3	0
1591	27383	7.51453	4.18052	2.2236	16.4714	3	0
1598	14028	6.66114	10.4443	-25.1427	2.08014	3	0
1598	17893	6.61764	10.3584	10.3187	21.5822	3	0
1598	34966	6.72509	10.433	16.0008	-25.4588	3	0
1598	42837	6.68803	10.3113	-10.6545	-20.7732	3	0
1613	15544	5.828	8.18092	15.876	-33.8433	3	0
1615	12948	5.64732	9.64632	13.0803	13.4072	3	0
1615	24945	5.5523	9.65872	8.31617	14.7839	3	0
1618	15281	18.7655	8.4617	15.4465	-25.7441	3	0
1618	29976	18.7873	8.51947	48.7016	-1.32127	3	0
1619	42460	8.90242	7.72912	15.5778	-87.1301	3	0
1621	10162	23.7494	1.76697	-10.3236	4.35407	3	0
1621	18297	23.6784	1.70156	-0.250916	18.2424	3	0
1622	41395	11.6572	3.88311	20.966	-33.9797	3	0
1624	11908	2.14875	7.35924	5.76483	-3.05567	3	0
1644	50177	4.9789	13.352	-18.5404	13.7226	3	0
1644	52097	5.03538	13.2658	-25.0514	20.6115	3	0
1654	15607	7.18772	6.3784	7.33387	-22.5065	3	0
1654	16104	7.18805	6.47561	10.3095	-4.14064	3	0
1654	45011	7.10149	6.41376	7.56535	22.743	3	0
1654	45556	7.12349	6.47348	-1.86808	-3.7029	3	0
1657	17526	14.1669	3.63243	21.3832	-31.7088	3	0
1662	10729	17.8424	7.2843	9.09861	-31.0467	3	0
1662	17066	17.9609	7.31276	14.9966	57.9778	3	0
1663	45378	23.643	9.3591	3.57683	45.0613	3	0
1666	24275	26.3997	8.92068	-22.3818	-25.5037	3	0
1667	19604	24.6022	1.29206	16.7911	2.14335	3	0
1667	23724	24.6886	1.18696	11.4181	-13.9744	3	0
1667	25085	24.6106	1.14557	9.20572	0.753558	3	0
1667	51423	24.5566	1.18194	-5.17503	-4.99014	3	0
1673	19944	9.37236	15.37	-16.199	-24.8808	3	0
1675	27914	11.2351	5.85983	17.9379	-15.8286	3	0
1678	16092	3.10616	2.79283	2.02946	-2.93683	3	0
1680	12804	1.41878	7.32506	15.3211	0.324183	3	0
1680	25080	1.38752	7.26807	2.38601	3.87792	3	0
1680	29851	1.38735	7.37754	2.70816	-21.0166	3	0
1683	10531	8.88727	12.2274	-63.9727	-34.5981	3	0
1683	13685	8.81721	12.3526	-16.9487	-72.5985	3	0
1690	15133	26.5403	1.8108	6.93469	0.865376	3	0
1692	15587	10.3888	2.23331	8.57816	-46.799	3	0
1692	29578	10.4079	2.13366	29.6386	0.556462	3	0
1692	41207	10.4499	2.24496	28.1694	13.7561	3	0
1695	26039	15.4565	9.45218	-17.4364	-5.56507	3	0
1695	47433	15.5143	9.54278	74.9541	45.3598	3	0
1695	50446	15.6004	9.4556	11.75	-27.903	3	0
1698	47420	3.42677	12.3497	-12.8993	-3.22515	3	0
1700	12745	25.4112	4.871	22.6858	-5.43268	3	0
1700	51034	25.5087	4.83128	14.1375	0.544449	3	0
1703	21228	6.78834	2.58767	5.51995	1.17934	3	0
1703	23394	6.77047	2.53482	6.62317	-9.32092	3	0
1703	27816	6.86997	2.54058	11.8665	46.3703	3	0
1707	49891	3.51008	12.7413	1.3136	-21.6468	3	0
1708	33255	11.4816	2.39596	27.4479	0.826684	3	0
1708	36447	11.4167	2.40715	35.0161	2.50027	3	0
1710	13097	8.45588	5.44758	-1.90037	-33.0041	3	0
1710	36895	8.55441	5.44485	20.3661	5.13815	3	0
1710	46485	8.45191	5.35731	22.0352	8.67417	3	0
1716	11769	26.0305	3.09239	8.39097	2.22102	3	0
1716	33739	26.0189	2.95428	9.03157	7.93911	3	0
1719	25881	12.5779	13.1129	-97.3052	51.9665	3	0
1719	36377	12.5417	13.1745	68.5027	-69.03	3	0
1719	42676	12.4878	13.0984	71.2519	309.302	3	0
1725	33093	17.5328	12.3046	9.66221	138.526	3	0
1725	41012	17.5318	12.4088	-15.6714	88.6908	3	0
1725	46808	17.5743	12.3566	15.5839	-101.914	3	0
1727	17691	2.67742	2.51936	10.9475	0.845893	3	0
1727	32860	2.76553	2.56972	6.6864	-0.829424	3	0
1731	38521	1.84543	14.7056	-10.589	2.82758	3	0
1731	38713	1.77812	14.6452	4.58776	-0.275492	3	0
1733	41009	7.34758	13.7342	-27.1055	27.0643	3	0
1736	32517	24.8382	4.94026	3.85121	3.12313	3	0
1737	39694	26.3818	4.69871	19.0213	1.2584	3	0
1738	44041	20.5982	9.81301	33.6932	-8.42979	3	0
1741	17076	26.0952	2.10996	7.81078	-6.62601	3	0
1742	46992	13.4159	9.1172	-45.5079	2.21416	3	0
1748	36150	18.662	1.77931	7.8371	-63.6658	3	0
1748	40288	18.7354	1.83501	11.5973	98.9091	3	0
1748	49096	18.754	1.74787	21.1511	-32.8554	3	0
1750	12401	2.84037	13.4526	2.89253	4.34981	3	0
1751	24884	14.0858	11.373	45.5154	-3.0649	3	0
1751	28957	14.1222	11.2581	96.3023	-77.0453	3	0
1755	11896	6.43899	8.76743	23.06	-6.93044	3	0
1761	37196	21.8074	4.11412	16.6311	-96.146	3	0
1761	47227	21.7126	4.1424	15.9799	14.4928	3	0
1764	18310	12.1811	13.3139	-46.594	-55.0172	3	0
1764	34415	12.1861	13.381	57.1538	191.592	3	0
1764	36060	12.115	13.3006	91.7303	-9.95571	3	0
1772	18633	15.1532	9.36538	89.0439	-18.7848	3	0
1773	12872	11.0907	6.7572	-0.0338353	-25.4517	3	0
1773	52213	11.1723	6.76701	48.5266	18.8684	3	0
1775	34241	2.38989	8.47598	12.0975	18.6486	3	0
1775	48902	2.2781	8.46317	5.23486	-1.46441	3	0
1776	12660	26.6503	2.01367	5.43424	3.51048	3	0
1776	27956	26.5943	1.99327	2.0053	0.304264	3	0
1776	50011	26.6248	2.09415	5.22889	1.25071	3	0
1779	10991	15.1039	1.53343	27.0925	-28.9676	3	0
1779	22079	15.0716	1.62865	28.0756	1.33772	3	0
1779	42289	15.0512	1.53599	20.9282	-1.30727	3	0
1780	33569	7.81835	9.52093	14.875	-24.2092	3	0
1784	35597	18.4435	7.62296	13.2518	-8.626	3	0
1784	42170	18.5137	7.68507	51.1114	39.3765	3	0
1790	20835	4.50401	5.88313	11.2727	32.5344	3	0
1790	44299	4.59363	5.84068	7.58308	35.6327	3	0
1792	15570	8.68255	11.4942	-14.0648	2.00691	3	0
1793	31961	21.8411	1.44165	9.55429	-1.74957	3	0
1793	38670	21.8915	1.41176	-0.543602	2.22566	3	0
1799	20457	13.2311	11.2607	152.405	223.107	3	0
1799	33714	13.3024	11.3884	131.117	-13.9891	3	0
1800	22161	8.10869	11.2195	31.5487	-56.1813	3	0
1800	38507	8.03554	11.1083	43.9924	0.691215	3	0
1805	12913	18.2856	3.47157	31.5653	-37.9998	3	0
1805	21495	18.293	3.40627	-27.3984	3.61535	3	0
1805	44294	18.4237	3.44553	-47.1349	21.9527	3	0
1810	18460	4.4298	12.1855	3.28555	55.3282	3	0
1814	10278	6.67737	12.8248	-0.787567	-8.99283	3	0
1814	12938	6.71252	12.94	-68.1453	-28.7142	3	0
1814	43304	6.80101	12.8681	19.5804	39.9512	3	0
1816	18646	6.97868	2.14199	12.9327	-41.3007	3	0
1816	44327	6.92231	2.25169	9.85001	-2.73459	3	0
1817	39469	2.09218	12.6629	7.56849	13.7203	3	0
1821	20500	7.32844	9.65887	1.96193	-25.7772	3	0
1821	30319	7.30859	9.76008	-46.9224	10.8512	3	0
1821	43903	7.42284	9.71547	4.00005	30.5651	3	0
1822	17527	16.851	8.72342	48.6881	-3.89157	3	0
1822	51058	16.7735	8.79926	55.6142	-126.359	3	0
1824	11559	11.2983	12.7921	-1.96264	-76.8503	3	0
1824	19255	11.3604	12.8846	-6.91551	109.142	3	0
1834	37745	2.17511	6.93582	6.31857	16.9313	3	0
1834	41596	2.12509	7.04946	-5.76451	-8.4398	3	0
1834	45505	2.07532	6.94948	0.75195	-1.84529	3	0
1835	19841	3.63146	13.8777	-1.46403	-3.6925	3	0
1837	16078	12.9309	15.244	125.323	168.176	3	0
1841	12274	18.9516	9.43139	0	0	0	0
1844	30996	4.12243	5.39787	-5.09973	-13.4844	3	0
1844	39926	4.08328	5.44134	16.5967	-0.0581287	3	0
1847	20643	5.5889	14.0397	-34.118	1.55714	3	0
1848	12025	15.0013	8.56956	12.2122	-170.217	3	0
1849	19323	13.9193	7.66556	33.9183	26.4876	3	0
1849	38605	13.9868	7.65159	1.1542	-39.7525	3	0
1850	11079	16.263	12.409	44.2942	-119.278	3	0
1856	37207	14.7293	11.3997	142.708	-1.16115	3	0
1861	40961	24.218	9.13652	0.74876	-23.9589	3	0
1864	10926	12.0222	11.4663	82.0505	-48.6501	3	0
1864	38856	12.0717	11.5112	-40.5209	220.63	3	0
1865	10663	16.0024	14.8057	-43.4687	4.94074	3	0
1865	45742	15.9381	14.82	-184.667	-82.6592	3	0
1870	45117	4.786	14.8718	1.77286	-8.4089	3	0
1872	46445	17.5523	3.79665	62.1905	7.66781	3	0
1873	13214	9.42519	4.11226	7.04693	36.4702	3	0
1874	21000	20.49	1.234	5.76452	-18.675	3	0
1874	25138	20.5414	1.27261	25.2654	2.54977	3	0
1880	32786	3.53845	15.4584	-2.86326	4.08039	3	0
1881	29562	19.422	9.27924	19.2101	-19.3463	3	0
1882	40244	19.8876	2.99116	10.7223	-70.6382	3	0
1883	33335	22.897	4.33113	21.4284	-29.117	3	0
1883	46257	22.9642	4.38611	7.2212	55.0071	3	0
1885	17367	12.2604	5.64017	-6.12598	-43.5132	3	0
1885	23909	12.2921	5.57922	30.4875	-0.302693	3	0
1887	51451	20.6716	10.3569	13.3151	11.7388	3	0
1888	29818	7.45092	13.6237	-2.91384	-22.7891	3	0
1899	30430	17.7773	10.0251	55.0249	0.616065	3	0
1899	47165	17.71	10.0387	13.1625	27.0132	3	0
1900	17945	12.5284	12.5857	-104.69	-31.797	3	0
1900	38586	12.5744	12.4878	90.4501	-148.171	3	0
1900	48776	12.5126	12.5273	30.231	63.9103	3	0
1903	20530	7.96361	10.8857	5.19335	57.9273	3	0
1903	51281	8.05128	10.8451	2.8772	25.9534	3	0
1904	36603	2.82851	5.32563	6.22446	0.956974	3	0
1907	28829	6.84919	12.4631	-39.7108	-10.1519	3	0
1907	52612	6.81861	12.4047	12.3901	27.0369	3	0
1909	21045	12.5799	11.1101	48.1158	33.2037	3	0
1915	11181	9.63103	14.7198	-8.81984	55.6466	3	0
1918	33513	1.91272	1.33353	5.84103	0.512745	3	0
1920	23502	13.498	7.73152	-10.904	63.7711	3	0
1920	34137	13.3703	7.73259	-21.4076	-32.3167	3	0
1926	13353	8.41462	13.6419	-45.0548	16.8027	3	0
1926	46508	8.49154	13.6636	0.624364	-56.8963	3	0
1926	48610	8.52137	13.5679	-29.7516	47.491	3	0
1928	18511	26.4551	2.38257	6.51603	-5.52952	3	0
1929	19459	9.25534	9.54766	27.9423	76.0478	3	0
1929	23792	9.22704	9.4777	-18.3296	-71.7789	3	0
1929	44204	9.14478	9.59747	-6.16478	5.10924	3	0
1932	19823	15.0396	13.6824	53.3689	-171.716	3	0
1932	41184	14.9329	13.6402	60.6986	265.587	3	0
1933	12817	6.44215	8.94779	3.25828	-12.3641	3	0
1933	50873	6.39797	9.05606	8.26134	4.81426	3	0
1937	17570	13.1096	6.21918	-31.3524	-95.1141	3	0
1938	21336	14.3268	10.7634	115.406	329.336	3	0
1938	40009	14.4214	10.8506	12.4864	-55.341	3	0
1942	16966	2.68077	14.947	-0.194645	5.33454	3	0
1944	16795	2.89216	7.32433	5.12622	2.5433	3	0
1944	25300	2.92944	7.2642	17.943	17.0644	3	0
1944	48157	2.80116	7.21287	19.7186	-34.2908	3	0
1948	32605	25.3889	9.14601	17.6195	15.4759	3	0
1951	43209	15.7891	11.6957	93.8004	264.112	3	0
1951	52553	15.8235	11.5788	58.9027	-211.312	3	0
1954	11664	12.6197	15.5496	110.896	-107.26	3	0
1954	39609	12.7088	15.5289	-140.564	39.1284	3	0
1957	37163	3.92855	12.0227	-14.439	-1.31146	3	0
1957	41449	3.99125	12.0196	-10.867	12.1891	3	0
1957	42447	3.93784	12.1241	-8.46599	7.2884	3	0
1960	35559	14.1056	2.40436	5.53507	5.3739	3	0
1964	21362	8.83876	14.2058	-17.4594	38.3858	3	0
1964	47890	8.75393	14.2527	-43.1329	6.89628	3	0
1967	15848	1.57641	4.01884	2.56987	10.5673	3	0
1967	37846	1.51332	4.03133	8.6628	-14.5043	3	0
1969	12548	8.00738	3.63916	7.73002	2.58344	3	0
1969	47019	7.94343	3.63163	13.0515	0.0946134	3	0
1981	10639	9.14392	8.44254	17.8333	35.8733	3	0
1981	50490	9.1123	8.3657	25.5697	-54.972	3	0
1986	35927	10.4877	12.0485	-9.99025	14.3258	3	0
1987	33545	7.03056	2.90518	20.8288	1.24442	3	0
1987	52095	6.99119	3.02846	9.78421	-10.1548	3	0
1989	41284	11.9396	6.90748	15.6533	-60.2344	3	0
1989	42127	11.9085	7.00815	54.0923	1.02938	3	0
1989	42133	11.8784	6.88882	42.7919	0.384358	3	0
1992	16267	16.9491	8.33387	7.98588	74.0967	3	0
1992	16901	17.0181	8.4118	15.4516	92.8851	3	0
1992	35342	17.0673	8.34886	34.8059	-186.705	3	0
1993	15422	18.017	8.92065	52.5663	-7.40709	3	0
1997	22666	8.20984	13.2588	19.6064	-39.0706	3	0
1997	36246	8.22703	13.3543	-47.0126	19.9311	3	0
1999	21859	7.72173	13.8058	-4.92465	-1.74771	3	0
2003	30676	26.8828	2.47045	7.86689	1.78882	3	0
2005	27501	26.469	4.00975	1.55334	-0.310649	3	0
2008	27511	7.06893	12.7917	15.1377	7.32693	3	0
2008	51246	7.16859	12.8163	20.9337	-13.8521	3	0
2013	23701	6.5335	14.0123	-13.7439	0.393834	3	0
2013	27376	6.59666	14.1049	8.84556	-8.64067	3	0
2013	49880	6.49004	14.1161	-26.9217	1.36829	3	0
2017	27533	10.9355	4.48385	14.7773	0.350295	3	0
2018	21555	12.7906	6.288	52.5688	-11.342	3	0
2018	41534	12.844	6.33272	-24.3792	2.57357	3	0
2022	27738	3.71005	4.51304	7.87495	-1.43951	3	0
2023	15019	16.5896	6.29038	46.1884	-27.2422	3	0
2025	25735	12.2043	14.3745	10.6173	321.666	3	0
2031	15102	1.30032	12.6979	3.14761	19.7565	3	0
2035	27322	11.2606	5.59016	3.16089	23.5306	3	0
2037	24134	4.00788	13.0038	-22.1135	4.65219	3	0
2037	37179	4.06521	12.9991	-1.45349	-13.5512	3	0
2038	48680	19.3378	4.34404	16.9438	27.436	3	0
2040	26658	4.51705	15.6844	1.40388	-0.453808	3	0
2040	40296	4.48275	15.6262	-11.0757	7.22979	3	0
2042	21363	23.365	3.78531	13.04	-15.4248	3	0
2042	43200	23.2915	3.84683	6.7479	26.5112	3	0
2044	13241	14.473	13.5252	-35.8881	-179.118	3	0
2044	31969	14.3644	13.4763	65.2475	133.172	3	0
2046	14295	13.5677	3.23836	22.0327	29.9525	3	0
2046	51581	13.5781	3.17469	3.20723	12.4808	3	0
2049	14366	3.49892	6.76668	23.1459	0.63107	3	0
2049	34977	3.57066	6.86428	2.43549	3.47244	3	0
2049	51840	3.63357	6.81423	24.8801	-1.70451	3	0
2053	16941	26.1108	4.00575	18.2606	-3.75622	3	0
2053	23663	26.1379	4.07015	4.78416	3.87995	3	0
2053	43575	26.2078	4.0824	7.99811	-8.30364	3	0
2054	24000	20.8616	1.19702	5.39066	41.2379	3	0
2055	13182	21.206	2.47133	17.1557	-7.40115	3	0
2055	31278	21.1229	2.58478	20.4169	-3.8815	3	0
2056	24860	24.7005	4.28104	11.79	-34.4418	3	0
2056	25279	24.7598	4.22625	9.55208	1.36103	3	0
2056	49769	24.7382	4.35532	26.7888	22.0427	3	0
2056	50651	24.8222	4.25375	30.98	1.44066	3	0
2057	19575	22.883	3.37228	8.44252	-8.87047	3	0
2057	26646	22.7853	3.33597	9.14538	-3.45761	3	0
2057	39059	22.8157	3.39336	26.7564	0.994425	3	0
2059	14054	4.82853	1.33657	3.97455	0.574152	3	0
2059	17677	4.76094	1.35141	22.913	-1.59217	3	0
2063	30634	12.4105	1.11211	16.7055	0.588704	3	0
2066	16139	24.2781	9.57439	5.86909	-2.30566	3	0
2066	45963	24.2309	9.45929	-48.7364	17.8288	3	0
2067	24132	1.88635	13.4884	-1.62754	28.1047	3	0
2067	42367	1.85458	13.4307	3.83703	-11.4165	3	0
2070	45380	10.8517	3.76146	33.453	-47.5159	3	0
2075	25744	1.09255	5.75046	15.0556	5.51959	3	0
2079	33227	13.6286	5.5248	-89.3329	25.0911	3	0
2080	15029	16.7504	9.78124	22.0034	-128.936	3	0
2080	20091	16.7226	9.85325	20.2735	148.098	3	0
2080	28422	16.689	9.73668	53.4842	164.26	3	0
2080	49457	16.6387	9.83494	57.5181	-163.818	3	0
2081	29997	14.2156	13.4993	20.2825	420.405	3	0
2081	31969	14.2932	13.485	199.323	-2.12456	3	0
2082	17547	15.0057	12.7047	-50.9818	975.376	3	1
2082	20047	15.0998	12.7549	-719.466	648.907	3	1
2082	49787	15.0123	12.8327	110.661	3.74918	3	0
2084	25789	11.2412	2.40454	5.82634	-83.8671	3	0
2085	10508	16.2271	4.62617	17.7825	102.384	3	0
2085	33487	16.2907	4.63987	32.7032	-62.3996	3	0
2088	44557	2.70497	9.40547	16.2032	-1.40313	3	0
2088	45456	2.59203	9.40626	19.2707	2.51003	3	0
2090	17064	8.56491	6.29249	24.5341	-32.3867	3	0
2090	23591	8.57314	6.42563	37.7969	-42.752	3	0
2094	47569	22.2109	6.39869	-2.45039	-6.85362	3	0
2097	13926	16.906	7.74533	-20.2827	-48.6728	3	0
2097	23728	17.0525	7.7713	10.5696	108.198	3	0
2097	52191	16.9221	7.80661	52.1377	-109.045	3	0
2097	52670	16.9959	7.68652	80.6674	35.3736	3	0
2099	15691	16.5476	9.34488	114.505	6.98917	3	0
2100	28063	20.8577	7.6572	-15.8108	-19.995	3	0
2100	29739	20.9372	7.76115	11.4939	77.6208	3	0
2101	10733	17.7808	2.46066	49.427	-4.25058	3	0
2101	48993	17.703	2.51302	3.28219	-44.589	3	0
2103	39891	8.16742	1.75306	-6.10382	-12.8187	3	0
2103	44119	8.23918	1.75186	6.85555	16.6383	3	0
2107	32529	24.5868	9.46325	13.8876	-4.63751	3	0
2108	34252	11.7763	6.27082	27.2554	-74.3515	3	0
2108	49154	11.7553	6.38714	40.1304	-2.01575	3	0
2112	16145	26.8159	5.39721	3.51931	-8.66841	3	0
2112	28762	26.8729	5.37784	-1.80528	17.7942	3	0
2119	11494	9.78291	11.1727	8.01015	8.8494	3	0
2119	14082	9.80322	11.2329	-24.0004	-26.0179	3	0
2119	32156	9.82035	11.1212	24.5702	1.14106	3	0
2124	24392	14.5604	6.45636	-25.045	20.5616	3	0
2124	36020	14.47	6.43092	-36.1107	-30.4538	3	0
2127	20756	16.485	7.58344	19.2375	16.2592	3	0
2133	13778	19.223	11.6422	32.6286	-61.6447	3	0
2133	17330	19.1071	11.7043	24.8165	6.40907	3	0
2133	33226	19.1619	11.7322	6.99674	24.9676	3	0
2133	43540	19.1474	11.601	-23.5216	19.1014	3	0
2142	10786	3.8998	10.0568	6.21622	11.6614	3	0
2142	16374	3.99861	10.1324	7.00927	3.06424	3	0
2142	30065	4.04114	10.0504	9.23152	37.2169	3	0
2142	46815	3.93717	10.1295	-8.42154	-5.72205	3	0
2143	37350	6.25452	1.75868	22.2926	0.0163465	3	0
2147	19728	14.9311	12.4361	115.214	-112.345	3	0
2147	45693	15.035	12.3508	116.182	-8.90147	3	0
2149	10754	16.8911	9.43783	42.1439	95.7143	3	0
2149	18217	16.9485	9.36441	35.4747	-52.55	3	0
2152	12178	26.556	3.84781	8.09463	6.28909	3	0
2153	32745	12.0972	2.53334	-36.5087	46.4621	3	0
2162	20014	15.1113	12.5186	17.126	-27.4052	3	0
2162	31072	15.2299	12.4759	53.0879	-1.30498	3	0
2167	14130	4.25009	10.0724	8.00939	2.48288	3	0
2167	43419	4.17167	10.0947	-48.0832	-3.62357	3	0
2167	49437	4.24405	10.0173	-6.14945	-2.25644	3	0
2168	35693	11.9121	9.03565	36.1152	-88.9623	3	0
2169	22060	5.54851	3.42547	16.925	25.8477	3	0
2170	45372	1.73938	14.9544	-0.306155	7.21347	3	0
2173	22716	23.3287	5.55642	3.91543	39.2189	3	0
2173	41282	23.2892	5.49617	8.03479	-32.9127	3	0
2175	14629	9.79259	12.9349	32.3503	98.0311	3	0
2178	26314	10.8218	8.45854	51.2301	0.561148	3	0
2181	40845	26.4901	7.55572	0.140591	-14.4599	3	0
2181	41366	26.5702	7.61091	7.95023	-13.1261	3	0
2182	36172	18.5472	8.79235	9.53263	94.2775	3	0
2182	48012	18.5109	8.83791	22.1729	-113.032	3	0
2184	20686	25.8507	6.56843	-18.6273	21.58	3	0
2184	50195	25.9099	6.67758	2.26992	-59.4772	3	0
2185	44100	22.7394	3.81468	-29.9817	-19.7488	3	0
2186	13332	17.6688	4.52288	60.2662	65.0986	3	0
2186	14186	17.6487	4.63238	27.1873	-59.2568	3	0
2186	39170	17.7654	4.57706	18.6753	-50.4442	3	0
2186	47536	17.7138	4.65104	45.706	2.875	3	0
2188	52204	9.23627	4.93107	5.41467	43.8521	3	0
2189	23277	13.6483	1.08367	3.11986	12.9935	3	0
2190	24564	16.7744	1.15602	20.7032	-4.40668	3	0
2190	39158	16.6798	1.14127	11.8791	-10.436	3	0
2197	35797	6.64082	6.98716	31.1912	24.1951	3	0
2197	36388	6.76905	6.98218	5.15552	-6.03096	3	0
2198	49158	4.91865	11.6168	-15.2674	-1.4868	3	0
2201	22238	9.86993	6.83708	28.3586	-53.6591	3	0
2207	21342	14.2677	7.92587	-19.7665	48.9497	3	0
2213	34846	19.9366	5.24339	36.8623	-4.61722	3	0
2215	18015	13.9634	5.70754	14.3251	47.4523	3	0
2216	17238	17.0383	12.6809	-20.0255	-136.847	3	0
2216	49258	17.0852	12.7744	62.4236	133.521	3	0
[truncated: 44,109 more rows]
