# Supplementary material for: Study on stability analysis of soil nail reinforced slopes under loading based on the discrete element method
Source: PLoS One. 2026 May 26;21(5):e0350163. doi: 10.1371/journal.pone.0350163 (PMC13210361; doi:10.1371/journal.pone.0350163)
Supplement: S1 File — (ZIP) [file pone.0350163.s001.zip › DATA in PFC/0.2_14_5000__balls.txt]

id	x	y	radius	vel_x	vel_y	rotation	disp_x	disp_y	ball_type	ball_stress
6	6.9321	3.88046	0.0663017	6.69704e-08	7.90457e-07	-0.000149723	-6.5244e-05	-5.41799e-05	0	235.717
7	24.6988	3.68889	0.0661725	-2.49322e-08	-1.35385e-07	-0.0001365	3.9794e-05	-2.68956e-05	0	157.366
12	3.10241	12.1012	0.0509531	4.75449e-08	3.24217e-06	-0.000539829	-3.67205e-05	5.08416e-05	0	7.09543
13	25.4096	9.35929	0.0532987	1.6883e-07	-2.0532e-07	0.00029135	4.8628e-05	5.74086e-05	0	38.7543
17	9.9175	4.64627	0.0733272	-2.28941e-07	8.2174e-07	0.000973113	-6.63672e-05	-0.000120756	0	138.303
19	6.01775	5.23234	0.05695	-6.76768e-08	6.20294e-07	-0.000766253	-7.77185e-05	-5.67484e-05	0	182.159
21	10.2299	12.1944	0.0736155	-1.92887e-07	1.03867e-06	-0.00912537	-0.000131919	-0.00042923	0	5.26365
22	18.942	5.97809	0.0711969	-3.05021e-09	-3.39052e-07	-0.000541585	0.000156654	-0.000198934	0	45.7564
23	24.3638	1.33195	0.0743081	-7.08301e-09	-4.49403e-08	-0.000558148	6.37172e-06	-5.9752e-06	0	122.836
24	6.06436	9.74174	0.0702117	-5.03249e-07	1.70814e-06	-0.00184223	-0.000115712	-6.14156e-05	0	89.6727
25	14.8209	8.56365	0.0650594	2.2821e-08	-3.53614e-07	-0.000789672	0.000101624	-0.000506551	0	468.951
32	25.7564	7.94028	0.0623302	9.04026e-08	-1.77112e-07	-0.00135754	5.04613e-05	2.67932e-05	0	58.1131
33	22.9223	1.56811	0.0611813	-1.95242e-08	2.28229e-08	-0.00113106	1.76024e-05	-1.18153e-05	0	159.256
35	10.621	10.87	0.063695	-4.73707e-07	4.12947e-07	-0.0052732	-0.000123892	-0.000430726	0	275.737
36	24.9839	7.43611	0.0704374	9.96103e-08	-1.82067e-07	0.00196361	7.49367e-05	8.46944e-06	0	107.739
38	1.77347	14.1957	0.0689745	1.93356e-07	4.26696e-06	-0.000128645	-8.81712e-06	0.000102192	0	21.9937
40	13.1432	6.02827	0.059253	-7.72168e-08	4.04275e-07	-0.000437991	-7.18967e-06	-0.00027009	0	83.0035
43	12.1091	7.81203	0.0637265	-5.52494e-07	3.45984e-07	-0.00885596	-5.80819e-05	-0.000366317	0	231.253
48	5.15626	13.7543	0.0639966	9.4404e-07	3.24481e-06	-0.000599389	-5.38768e-05	5.2028e-05	0	36.4419
50	26.5878	1.31105	0.0517331	-5.10888e-09	-2.58529e-08	0.000129047	8.16379e-07	-3.49346e-06	0	126.762
51	2.6575	4.88817	0.0569854	1.75038e-09	5.47995e-08	0.000672334	-3.08582e-05	-2.09947e-05	0	73.0639
54	15.9724	4.49575	0.0651129	-1.82797e-08	1.88894e-07	-0.00112438	5.22139e-05	-0.000180791	0	322.361
55	16.5685	6.08898	0.0526254	-5.02264e-08	7.17462e-08	-0.000823252	0.000113931	-0.000265116	0	12.1078
56	12.4055	5.5207	0.0661494	-8.75499e-08	6.69951e-07	0.00159015	-4.02145e-05	-0.000217404	0	202.72
57	16.8865	12.9719	0.0582426	-2.95968e-07	-1.4823e-06	0.0116834	0.000266251	-0.000601221	0	846.994
59	25.9234	3.1471	0.0655528	-1.76706e-08	-9.99229e-08	-0.000382224	1.77693e-05	-1.94532e-05	0	113.256
60	13.6513	9.83658	0.0743989	3.12301e-09	-1.20329e-07	-0.00272956	5.08357e-05	-0.000609404	0	506.686
63	15.5642	9.08822	0.0727707	4.18027e-09	-3.37699e-07	-0.00623158	0.000160201	-0.000529909	0	307.294
66	8.0014	1.56983	0.0646488	-1.99721e-08	1.91039e-07	0.00199814	-1.74427e-05	-1.40516e-05	0	198.312
67	5.24829	9.42275	0.0715959	-6.46943e-07	1.7937e-06	5.23513e-05	-9.56764e-05	-3.70386e-05	0	62.6791
68	12.1248	6.07529	0.0507543	-1.75097e-07	4.9652e-07	-0.000965322	-4.75994e-05	-0.000243279	0	208.14
69	10.6216	5.97725	0.0718533	-3.35604e-07	5.07197e-07	0.000622967	-8.82026e-05	-0.000206277	0	264.738
70	13.4818	3.93132	0.0749461	-1.27304e-08	5.19894e-07	-0.00057669	-1.28851e-05	-0.00013063	0	258.905
73	15.8603	5.44687	0.064192	-5.64225e-09	1.45194e-07	-0.00419208	6.30227e-05	-0.000231843	0	124.311
74	14.5497	12.0133	0.061199	-7.70924e-07	-3.49834e-08	-0.00465002	0.000203071	-0.000909439	0	185.682
76	11.6107	7.57209	0.0540018	-5.46502e-07	2.96876e-07	0.00179607	-7.9517e-05	-0.000334988	0	232.538
77	23.6478	2.417	0.0628765	-4.41644e-09	-2.5813e-08	0.000950988	3.72217e-05	-1.99265e-05	0	141.78
84	6.35795	15.0584	0.0626555	1.65616e-06	3.02841e-06	-0.00124306	-3.7167e-05	4.40687e-05	0	35.2182
89	23.096	6.98374	0.0689511	1.29039e-07	3.29553e-07	0.00163911	0.000130112	-4.80278e-05	0	150.669
93	23.1172	9.16616	0.0539827	3.80452e-07	6.74484e-07	-0.000601131	0.000134654	-4.21638e-07	0	179.85
94	21.0505	2.22488	0.0603816	6.35091e-08	5.78064e-08	-0.000653289	4.66867e-05	-3.83827e-05	0	95.2851
97	5.32928	12.7045	0.0572822	3.82056e-07	2.92985e-06	-0.000743253	-7.03671e-05	2.19193e-05	0	96.2339
106	2.20732	5.67683	0.0610708	2.9082e-08	9.25796e-08	0.000535959	-2.28679e-05	-1.90203e-05	0	104.518
107	21.1106	3.40659	0.0530311	7.76855e-08	1.56113e-07	-0.000538697	8.19627e-05	-6.5884e-05	0	274.214
109	5.97326	14.5834	0.0657444	1.1821e-06	3.08365e-06	-0.00121827	-4.31255e-05	4.68781e-05	0	45.9418
110	8.77076	8.03478	0.0669978	-4.94871e-07	9.49148e-07	-0.000680695	-0.000132671	-0.000194718	0	179.397
111	17.8432	10.1945	0.0660148	2.94915e-08	-1.41484e-06	0.00263319	0.000263112	-0.000415373	0	765.451
112	18.0348	7.84885	0.0692958	3.11351e-08	-8.81867e-07	-0.00179528	0.000198447	-0.000313902	0	223.067
113	17.547	4.56158	0.0664494	2.22198e-08	-9.55114e-08	-0.000461515	8.49505e-05	-0.000171586	0	136.085
116	3.79754	6.03277	0.0724108	-1.41337e-08	3.83882e-07	-0.000173303	-5.58439e-05	-2.72495e-05	0	76.7844
117	12.759	14.4462	0.0528143	7.30202e-07	-2.63276e-08	0.0106956	-8.3906e-05	-0.00115656	0	1751.45
123	3.73497	14.4	0.0732345	6.56334e-07	3.35431e-06	-0.00136402	-2.52852e-05	8.66492e-05	0	35.1973
124	11.2081	10.6436	0.0520857	-4.29993e-07	2.45023e-07	-0.00176825	-0.000100825	-0.000496907	0	49.5907
125	2.27247	6.99571	0.0506884	-1.3813e-08	4.66895e-07	0.000105753	-2.79963e-05	-9.34418e-06	0	77.7536
126	4.89859	7.60173	0.073449	-3.3338e-07	1.26717e-06	-0.000434013	-8.18665e-05	-3.43162e-05	0	178.994
129	13.5426	1.84458	0.0556184	-4.7194e-09	-4.93401e-08	0.00143812	-3.71395e-06	-3.24551e-05	0	67.3513
130	5.27553	14.7264	0.0635387	1.14009e-06	3.14428e-06	-0.00116738	-3.51265e-05	6.82548e-05	0	22.5837
132	7.35508	3.48708	0.0612998	1.29374e-07	8.96235e-07	0.00098582	-6.3336e-05	-5.78416e-05	0	121.65
135	7.23384	7.45379	0.0671837	-4.84766e-07	1.21218e-06	-0.000570196	-0.000118064	-0.000111981	0	154.94
138	25.7797	9.5168	0.0738569	7.94396e-08	-1.17705e-07	0.00234996	3.75355e-05	7.12942e-05	0	185.232
139	7.22379	1.69718	0.0508491	-1.31162e-08	2.19247e-07	0.000775267	-2.06223e-05	-1.82225e-05	0	33.9745
140	3.50887	14.8083	0.0542148	7.83449e-07	3.42836e-06	-0.00111297	-1.75979e-05	9.41127e-05	0	38.1498
144	14.5285	2.15253	0.0719444	-4.08051e-10	9.99526e-08	0.00165991	2.81611e-06	-4.4305e-05	0	155.52
146	13.2247	12.0003	0.0729542	-5.48422e-07	-7.44912e-09	-0.00615543	6.59841e-05	-0.000912776	0	95.6335
147	8.88448	13.8556	0.0591766	5.33744e-07	1.65132e-06	-0.00642555	-9.43343e-05	-0.000197871	0	147.002
148	17.8638	2.04565	0.0685789	5.85405e-08	9.92474e-09	-2.25215e-05	3.78873e-05	-5.31351e-05	0	220.974
149	25.658	9.7235	0.0702225	1.08199e-07	-1.3997e-07	0.00299478	4.10219e-05	7.2091e-05	0	24.4236
151	11.4206	4.26059	0.0606199	-1.9357e-08	6.78057e-07	0.000319	-5.28053e-05	-0.000128192	0	207.487
152	7.86469	3.30476	0.0747382	1.24808e-07	9.68586e-07	-0.00100238	-6.1683e-05	-5.35904e-05	0	90.6117
154	5.82181	15.3731	0.0540798	1.72655e-06	3.09224e-06	-0.000687662	-2.81254e-05	6.77205e-05	0	21.0143
156	16.3826	8.07217	0.0594527	-7.57248e-08	-5.46955e-07	0.00328728	0.000167676	-0.000403718	0	196.331
158	20.4823	5.75544	0.056673	6.77912e-08	3.13618e-07	-0.000535019	0.000140568	-0.00012674	0	245.237
159	26.453	8.16627	0.0580336	4.01783e-08	-1.10294e-07	0.00269242	2.18593e-05	3.61706e-05	0	187.969
164	19.2285	1.82717	0.0662468	3.38328e-07	-1.25825e-07	-0.0013285	3.80016e-05	-2.95295e-05	0	320.154
165	8.84861	14.9745	0.0686752	1.43522e-06	1.7954e-06	-0.00438303	-3.27312e-05	-0.000147227	0	50.2417
166	23.9164	2.38456	0.0612084	-1.32978e-08	-6.73538e-08	0.00112375	3.26067e-05	-2.10534e-05	0	170.531
168	25.681	4.35897	0.0728704	-6.44839e-08	-1.42587e-07	0.000326294	2.74408e-05	-2.27004e-05	0	69.9088
169	1.19924	11.8624	0.0650754	-2.27769e-09	3.10253e-06	0.000258009	-4.1799e-06	6.62726e-05	0	20.8235
174	14.9367	15.3407	0.0549835	2.15339e-07	-2.36959e-07	0.0261508	9.42563e-05	-0.00111206	0	221.606
176	8.09175	12.6068	0.0631689	2.52147e-08	1.82994e-06	-0.00235962	-0.000128505	-0.000150701	0	93.1254
179	4.71647	5.618	0.0500627	1.31743e-08	4.53435e-07	-0.000124863	-6.61804e-05	-4.06051e-05	0	134.35
180	1.94289	1.67027	0.050051	8.62445e-08	7.07535e-08	-0.000197777	-4.29436e-06	-7.3321e-06	0	93.0399
182	13.0517	6.11401	0.0661618	-8.17306e-08	4.25423e-07	0.000855013	-1.1527e-05	-0.000275988	0	64.9421
183	3.9054	15.7084	0.0625571	1.26051e-06	3.16304e-06	-0.000934847	-9.80866e-06	0.00010158	0	27.9395
184	17.0654	12.2466	0.0654121	-4.63752e-07	-1.83626e-06	0.00188131	0.000269072	-0.000550001	0	200.888
185	13.8033	8.41151	0.0716066	-1.84306e-08	-2.02295e-07	-0.00035562	3.37049e-05	-0.000484076	0	293.749
189	23.5528	5.43162	0.0509866	-7.16885e-08	1.47847e-08	9.6504e-05	9.37845e-05	-4.28824e-05	0	123.025
192	3.9739	10.6911	0.0714068	-2.91081e-07	2.69655e-06	-0.000360172	-6.42145e-05	1.74346e-05	0	47.1532
193	3.08905	15.3686	0.0615546	8.95629e-07	3.62118e-06	-0.00116492	-7.49889e-06	0.000106255	0	17.5715
194	14.6624	14.0817	0.055082	4.25839e-07	-3.84764e-07	0.00242234	0.000194456	-0.00123986	0	630.335
198	14.0529	5.62528	0.0582414	-8.34945e-09	3.74948e-07	-0.00196695	1.24549e-05	-0.000254391	0	444.683
201	12.1254	5.34516	0.0569031	-7.56524e-08	6.82412e-07	0.00215019	-5.1488e-05	-0.000205734	0	510.12
204	14.5752	7.88087	0.0697578	-5.56707e-08	-3.41548e-07	0.00670962	7.46839e-05	-0.000432626	0	433.413
211	20.4775	3.32378	0.0738337	2.30143e-07	1.01459e-07	0.000651621	8.34951e-05	-7.98499e-05	0	108.623
213	19.0316	7.97394	0.0544855	1.63759e-07	-7.8307e-07	0.00335881	0.000218655	-0.000237395	0	467.251
214	26.8173	8.9632	0.0569992	1.02681e-08	-4.39666e-08	0.0012935	8.21936e-06	6.82705e-05	0	30.696
215	21.7414	8.56889	0.0660345	3.25794e-08	2.42746e-07	0.00335419	0.000181896	-9.16153e-05	0	168.676
221	21.8931	1.94615	0.0539172	4.136e-11	8.25619e-08	-0.000576459	3.44536e-05	-2.50677e-05	0	387.832
222	13.6849	11.9145	0.0686692	-5.63867e-07	-6.61517e-08	0.00107361	0.000112115	-0.000884236	0	353.203
224	26.3887	1.79022	0.0619406	-4.49379e-09	-6.3312e-08	-0.000268601	4.06199e-06	-8.67232e-06	0	134.675
225	16.5763	11.7363	0.0542313	-1.5194e-07	-1.51066e-06	0.00478691	0.000268991	-0.000602387	0	721.291
226	11.0657	9.13988	0.0668501	-5.4918e-07	1.85292e-07	-0.00129893	-0.000126085	-0.000400356	0	306.528
230	3.47222	1.07338	0.0538894	3.25483e-08	2.22936e-08	0.000445495	-1.72141e-06	-1.13382e-06	0	68.9731
231	16.4845	1.55672	0.0716493	-1.09681e-07	1.28592e-07	0.000464704	8.45236e-06	-2.34849e-05	0	338.886
232	20.6485	7.96393	0.0732421	5.657e-08	1.70972e-07	0.00139382	0.000212925	-0.00015176	0	53.9515
233	18.1557	13.1427	0.0515218	-3.78882e-07	-2.24178e-06	0.00755187	0.00021959	-0.000373506	0	170.253
237	20.4932	2.3126	0.0568839	1.36713e-07	3.16042e-08	-0.0022917	4.74822e-05	-3.38507e-05	0	320.896
238	12.456	10.1429	0.0522518	-3.77789e-07	-6.79823e-08	0.00417585	-3.51374e-05	-0.000581065	0	107.993
245	7.51897	3.33269	0.0743509	1.56315e-07	9.20192e-07	0.000518589	-5.8793e-05	-5.28108e-05	0	98.3963
246	12.5748	4.88458	0.0579262	-4.25662e-09	6.46368e-07	-0.00126869	-3.41411e-05	-0.000194054	0	61.3604
247	14.3964	7.70084	0.0744534	-1.86526e-07	-1.35298e-07	-0.00196443	5.63812e-05	-0.000415542	0	546.268
249	23.2573	6.15906	0.056453	-3.98689e-08	1.63833e-07	-0.000730953	0.000110635	-5.02979e-05	0	133.895
251	14.1768	15.1447	0.0670332	7.19467e-07	-2.93993e-07	-0.01083	0.000117685	-0.0016041	0	1103.69
254	8.97993	8.36186	0.0676596	-4.90603e-07	9.07779e-07	-0.00647187	-0.000144391	-0.000209784	0	175.14
259	4.2624	4.91895	0.0518508	2.41508e-08	2.99723e-07	-0.000232428	-5.52576e-05	-2.99895e-05	0	206.726
265	20.8433	6.85316	0.0744524	9.38044e-08	1.71353e-07	3.62754e-05	0.000175829	-0.000141611	0	210.563
268	7.03391	5.41232	0.0659841	-2.87593e-07	8.89809e-07	0.000112419	-9.027e-05	-7.87828e-05	0	135.743
270	17.9345	6.54786	0.0722776	-6.056e-08	-4.16773e-07	-0.0055152	0.000158644	-0.00025458	0	384.499
271	7.2997	6.06223	0.0599637	-3.02331e-07	1.00028e-06	-0.000735736	-0.000105681	-9.28116e-05	0	123.858
273	22.8214	8.04277	0.063691	3.39431e-07	5.3362e-07	-0.000418794	0.000144058	-4.25122e-05	0	67.9474
277	2.353	13.3469	0.0580283	9.63504e-08	3.69123e-06	0.000141309	-1.81373e-05	8.61577e-05	0	21.2069
280	13.6858	9.11386	0.0734476	9.59513e-09	-1.38971e-07	8.67885e-05	3.47632e-05	-0.00053698	0	219.691
282	12.126	12.4759	0.054446	-2.93941e-07	1.23558e-07	0.00563402	-8.25441e-05	-0.000752994	0	605.968
284	12.6735	5.90071	0.0564164	-2.49931e-08	5.52079e-07	-0.00390718	-3.56232e-05	-0.00024309	0	303.474
286	20.0218	3.42485	0.0677922	2.20877e-07	1.24478e-07	6.34025e-05	8.39841e-05	-8.00777e-05	0	86.4635
288	11.7383	7.86203	0.0547113	-6.36056e-07	3.77693e-07	-0.00254717	-7.56587e-05	-0.00035951	0	398.594
289	14.8588	15.2391	0.0731574	4.47641e-07	-2.65121e-07	0.0170374	0.000111506	-0.00118997	0	752.414
290	26.7059	4.94656	0.0655788	-1.74324e-08	-1.62255e-07	-1.62063e-05	6.6602e-06	-1.69348e-05	0	170.442
293	2.84567	15.1415	0.0677	8.28199e-07	3.79485e-06	-0.000652377	-1.01405e-05	0.000105799	0	46.0853
295	3.71651	10.822	0.0683585	-1.81891e-07	2.6963e-06	-0.00172032	-6.23145e-05	2.09308e-05	0	27.9449
298	14.7022	14.5831	0.0720911	6.84546e-07	-4.17099e-07	0.00442251	0.000105882	-0.0012529	0	815.185
300	5.8933	5.57189	0.0512414	-8.31073e-08	6.40719e-07	-0.000170281	-8.03774e-05	-5.76172e-05	0	138.014
301	17.2078	8.10797	0.0575657	-9.54921e-09	-5.24685e-07	-0.00100578	0.00019262	-0.000356007	0	354.466
304	25.2696	4.2423	0.0742154	-4.7684e-08	-1.33435e-07	8.21476e-06	3.40019e-05	-2.6771e-05	0	43.3908
305	1.9706	13.7814	0.0640556	1.7227e-07	4.02097e-06	0.000136582	-1.20143e-05	9.27588e-05	0	25.1973
306	22.2587	6.81283	0.0674183	1.56992e-07	4.32295e-07	-0.000116458	0.00014631	-7.22837e-05	0	127.199
310	11.0809	5.89971	0.0656974	-2.87317e-07	4.88373e-07	-0.00164361	-7.40141e-05	-0.000210001	0	465.423
312	19.1138	8.6045	0.0507272	9.45458e-08	-1.0797e-06	-0.000650665	0.000240203	-0.000272302	0	491.834
313	18.2023	1.94939	0.0586009	9.23425e-08	-3.39512e-08	0.000642285	3.5296e-05	-4.2107e-05	0	298.669
315	6.35552	2.3981	0.0668322	1.93694e-07	6.42537e-07	0.00165492	-3.60411e-05	-2.12235e-05	0	52.2195
319	4.12851	8.57414	0.0736573	-5.23775e-07	1.53563e-06	0.00160014	-7.02902e-05	-1.44469e-05	0	120.965
327	3.83322	15.6055	0.0632286	1.1887e-06	3.18502e-06	-0.000709576	-1.03282e-05	0.000101393	0	25.342
328	18.2347	11.5958	0.0696034	-1.63883e-07	-2.48085e-06	0.00767414	0.000258554	-0.000386894	0	85.5546
330	1.21979	14.9015	0.0605822	9.82497e-08	4.57716e-06	5.09782e-05	-3.78666e-06	0.00011415	0	23.2617
332	1.48537	14.7234	0.0564883	1.71283e-07	4.52427e-06	5.57455e-05	-5.64716e-06	0.000110046	0	27.2955
336	25.4616	8.39731	0.0502189	1.70807e-07	-1.92818e-07	0.000838111	5.32692e-05	3.53861e-05	0	267.505
338	26.4638	7.69451	0.0515005	1.1599e-08	-1.25297e-07	-0.000113909	1.73416e-05	2.44415e-05	0	206.294
339	23.6739	4.35352	0.0732215	-2.5171e-09	-3.82847e-08	-0.000257098	7.17295e-05	-3.9667e-05	0	139.375
341	26.4769	3.41597	0.0654933	-2.13678e-08	-1.45708e-07	-7.89372e-05	5.96397e-06	-1.60703e-05	0	127.931
342	26.3376	5.59707	0.0571704	-4.7951e-08	-1.44954e-07	0.000247916	2.06077e-05	-1.19228e-05	0	155.05
348	5.3868	13.0579	0.0659875	6.37701e-07	3.08591e-06	-0.00266968	-6.79618e-05	3.14832e-05	0	50
350	8.59141	8.29596	0.0516838	-5.03517e-07	9.4458e-07	-0.000857035	-0.0001403	-0.000196111	0	389.378
354	24.6078	2.62072	0.0666467	-2.55744e-08	-1.17066e-07	-0.000902213	3.19603e-05	-2.40696e-05	0	66.7919
355	13.346	12.4134	0.0748768	-5.40117e-07	3.7847e-08	0.00266044	6.14888e-05	-0.000954575	0	272.997
358	26.4743	9.14636	0.0682527	2.61257e-08	-3.67408e-08	-0.000396306	1.97185e-05	6.75853e-05	0	67.4777
359	13.8758	5.04097	0.0661344	-4.69253e-10	4.8849e-07	0.00444485	2.26381e-06	-0.000220573	0	365.67
362	5.95828	10.0817	0.0740584	-5.34877e-07	1.87371e-06	-0.00112447	-0.000109804	-5.32555e-05	0	158.378
363	14.7782	13.1634	0.0548778	-2.10757e-07	-1.97296e-07	-0.00942326	0.000217977	-0.00103382	0	1117.73
366	26.6779	5.17963	0.0620491	-3.58612e-08	-1.61868e-07	0.0002237	7.63974e-06	-1.73641e-05	0	163.839
368	5.36855	7.77113	0.0683189	-5.18399e-07	1.50106e-06	0.000369343	-8.88952e-05	-5.41579e-05	0	23.6328
370	10.483	14.841	0.0502697	8.37765e-07	4.80868e-07	-0.00612029	-5.4989e-05	-0.000395245	0	116.191
373	10.0474	5.42222	0.0746167	-3.20122e-07	5.87749e-07	0.00282843	-9.74482e-05	-0.000160136	0	218.062
374	4.65383	1.55566	0.0681705	2.20776e-07	2.80885e-07	0.00131001	-9.4762e-06	-5.52723e-06	0	41.9076
375	2.9026	3.71665	0.0650516	1.48152e-07	1.64481e-07	0.000158687	-2.36523e-05	-2.08749e-05	0	57.6149
376	10.887	2.97702	0.0744426	-2.50678e-08	3.34109e-07	0.00214662	-3.44706e-05	-7.59039e-05	0	329.216
383	7.8899	8.26548	0.0566434	-6.33519e-07	1.13671e-06	-0.00398074	-0.000134593	-0.000149924	0	165.35
384	7.09573	9.05466	0.064401	-4.96396e-07	1.2002e-06	-0.000120998	-0.000129232	-0.000112541	0	215.409
388	21.7213	9.48386	0.0697648	-3.43743e-10	9.1995e-08	0.00144583	0.000190243	-8.0987e-05	0	169.336
395	4.95825	9.35158	0.067038	-5.65974e-07	2.04178e-06	-0.000873389	-8.49364e-05	-2.78053e-05	0	141.386
400	19.3408	9.08061	0.0552619	-1.19029e-07	-1.02993e-06	0.00591233	0.000244511	-0.000251891	0	203.793
403	26.7388	7.15459	0.0706882	-2.84657e-09	-1.22532e-07	0.000705202	5.95056e-06	1.52982e-05	0	166.843
406	3.33764	10.8359	0.0665292	-1.73906e-07	2.76995e-06	-0.000275711	-4.79528e-05	2.90155e-05	0	61.5048
407	5.08063	7.32714	0.0659139	-2.96469e-07	1.19259e-06	-0.000610252	-8.57836e-05	-4.18521e-05	0	129.685
408	3.40891	1.76999	0.0708068	1.95765e-07	2.65219e-07	0.000271554	-1.03789e-05	-9.29517e-06	0	61.8249
409	6.53559	8.44273	0.0738786	-6.78007e-07	1.20233e-06	-0.00114202	-0.000118736	-8.80667e-05	0	127.112
410	13.2175	8.11996	0.0540482	-2.42341e-07	7.05382e-08	-0.00355553	3.2216e-07	-0.00042634	0	264.805
413	23.2312	1.92234	0.0680833	-7.95013e-09	1.50838e-09	-0.00061164	2.51316e-05	-1.03778e-05	0	22.2641
416	4.25236	6.01378	0.0649273	-1.70288e-08	4.6317e-07	0.000273647	-5.79018e-05	-3.02848e-05	0	68.946
421	24.8837	1.52902	0.0636026	-1.15164e-08	-1.04932e-07	-0.00103572	1.00712e-05	-8.43274e-06	0	121.719
423	12.8726	4.54735	0.0538369	2.4006e-09	5.32136e-07	0.000114409	-3.56947e-05	-0.000175576	0	225.181
425	17.7152	7.71297	0.0635653	1.51878e-11	-6.9024e-07	0.00463277	0.000191551	-0.000315837	0	510.928
426	10.3508	7.54671	0.052616	-7.34874e-07	4.92703e-07	-0.00360189	-0.000107331	-0.000258197	0	85.1526
428	8.32859	5.78459	0.0518119	-3.32645e-07	8.27669e-07	-0.000218847	-0.000102838	-0.000127633	0	243.354
431	21.8386	5.81563	0.0590341	5.28687e-08	5.51482e-07	-0.000167163	0.000135886	-8.53396e-05	0	202.18
434	25.7573	5.21323	0.0574064	-4.37121e-08	-1.08709e-07	-0.00168795	3.35786e-05	-1.82316e-05	0	211.648
436	18.0352	9.83655	0.0665746	-9.1567e-10	-1.44639e-06	0.00471669	0.000281655	-0.000393548	0	344.79
437	14.5984	13.4015	0.0621401	1.67351e-07	-1.89026e-07	0.00862824	0.000233778	-0.0011496	0	690.393
440	17.0164	6.70028	0.073674	-1.00882e-07	-6.79479e-08	-0.000399743	0.000145644	-0.000294636	0	271.028
442	8.30266	11.5578	0.073583	-9.95611e-08	1.56422e-06	-0.00241386	-0.000140957	-0.000190284	0	207.571
443	5.71622	10.0354	0.0607451	-5.43108e-07	1.92466e-06	-0.00103385	-0.000104711	-4.43825e-05	0	176.958
444	16.587	10.6105	0.0708922	-1.20824e-07	-6.87282e-07	0.00211942	0.000293606	-0.000556508	0	469.737
445	1.98817	15.7226	0.0627039	6.70652e-07	4.68526e-06	-0.000250849	1.75081e-06	0.000122905	0	23.6284
449	22.171	3.71309	0.0625854	-9.82395e-10	1.59432e-07	0.000574966	7.60533e-05	-5.82894e-05	0	106.655
451	5.15339	3.47112	0.0541923	2.1419e-07	5.27485e-07	-0.000913908	-4.95505e-05	-3.16493e-05	0	114.702
452	12.927	5.38321	0.0685271	-5.05266e-09	5.85282e-07	-0.0021443	-3.3945e-05	-0.000217033	0	239.964
453	15.6268	13.3293	0.0664688	-1.40815e-07	-9.07792e-07	0.00563068	0.000272009	-0.000896774	0	637.619
454	11.9997	12.8712	0.064013	-1.43679e-07	9.20299e-08	0.000229156	-8.10752e-05	-0.000768169	0	303.911
455	8.20407	12.3683	0.0670414	-3.97778e-09	1.77882e-06	-0.00543768	-0.000134503	-0.000161565	0	195.334
457	19.9015	7.68331	0.0674014	1.09366e-07	6.60643e-09	0.000634986	0.000207816	-0.000185327	0	307.484
459	1.26322	3.62542	0.0720698	3.17222e-08	5.52013e-08	0.000437266	-3.80474e-06	-1.67585e-05	0	63.2408
460	19.4424	12.0337	0.066915	-1.8427e-07	-2.15986e-06	0.00616475	0.000205739	-0.000243332	3	156.488
461	13.5503	15.5476	0.0554754	3.77565e-07	-5.65213e-09	-0.0137447	-0.000272959	-0.0018728	0	4605.55
465	9.6884	7.4038	0.0749948	-6.09677e-07	5.55334e-07	-0.00276788	-0.000117556	-0.000230044	0	157.422
468	7.91164	11.7184	0.0605431	-9.00245e-09	1.76282e-06	-0.0037646	-0.000136169	-0.000154452	0	37.8214
470	3.68916	6.2619	0.0523271	-4.4473e-08	4.3894e-07	0.000502203	-5.29346e-05	-2.49491e-05	0	148.91
472	2.23205	1.4652	0.071164	9.25618e-08	2.86491e-08	0.000692911	-3.83716e-06	-6.48146e-06	0	51.8981
473	4.93328	5.39639	0.0526372	1.91353e-08	4.57215e-07	-0.000671028	-6.83291e-05	-4.47917e-05	0	131.227
474	25.8455	1.11579	0.0640883	4.92282e-09	-9.63677e-09	-0.000540494	2.38379e-06	-6.63395e-07	0	22.9625
480	8.83986	4.12031	0.0694584	-2.29488e-07	9.43132e-07	0.000609237	-7.34885e-05	-9.08468e-05	0	136.956
483	23.1564	5.83099	0.0664931	-5.28263e-08	1.83469e-07	-0.000140948	0.000107612	-5.09951e-05	0	175.222
486	8.54417	15.2019	0.0627767	1.71066e-06	2.00591e-06	-0.00481551	-2.40508e-05	-0.000100136	0	84.5793
488	23.5855	5.75116	0.0573331	-5.94937e-08	4.47681e-08	-0.00012246	9.60227e-05	-4.27206e-05	0	212
489	16.7053	7.94102	0.0578933	-2.21075e-08	-4.824e-07	0.00157941	0.000171744	-0.000392136	0	595.518
491	25.2637	5.44106	0.0663825	-4.70625e-08	-8.71542e-08	0.000162849	4.8925e-05	-2.31371e-05	0	211.896
496	14.3662	12.4761	0.0533871	-6.03256e-07	3.58597e-08	0.00403952	0.000248587	-0.00100098	0	1042.24
499	18.7705	1.56267	0.0702159	2.83382e-07	-1.28583e-07	-0.000514694	2.17219e-05	-2.56362e-05	0	211.166
507	25.0761	1.86618	0.052702	-4.81715e-09	-1.55618e-07	-0.000628341	1.18482e-05	-1.25277e-05	0	179.374
512	17.935	13.9929	0.0508849	7.18175e-07	-1.81542e-06	0.00513452	0.000168457	-0.000385678	0	199.167
517	25.5072	7.50415	0.0578825	7.95239e-08	-1.81927e-07	0.000883494	5.91462e-05	1.54749e-05	0	39.3256
522	23.5882	1.35237	0.0605552	-6.00129e-09	-5.5095e-09	-0.00106951	7.92335e-06	-5.08435e-06	0	117.012
523	8.83801	1.08494	0.0585388	2.20344e-08	7.26643e-08	-0.00038446	1.74555e-07	-6.78756e-06	0	41.7136
524	19.1788	3.81023	0.0588156	9.61064e-10	-2.12298e-10	0.00105963	9.40943e-05	-0.000107971	0	243.873
525	15.3621	3.26978	0.0660034	2.8995e-08	4.31105e-07	0.00182488	3.02954e-05	-0.00010758	0	372.07
527	8.55837	3.99883	0.0564019	-2.08317e-07	9.64929e-07	-0.00120644	-6.82419e-05	-8.91824e-05	0	77.3412
530	20.7014	6.80938	0.0741585	9.75523e-08	1.75676e-07	0.000539359	0.000177398	-0.000144121	0	229.928
532	10.0003	9.94804	0.0624988	-7.14459e-07	4.69341e-07	7.02583e-07	-0.000139145	-0.000336069	0	223.347
539	11.1121	4.93336	0.0728112	-1.02634e-07	5.89917e-07	-0.000343737	-6.535e-05	-0.000168703	0	548.83
540	4.63431	14.2378	0.061307	7.8593e-07	3.2747e-06	-0.0010499	-3.74065e-05	7.09034e-05	0	38.0236
541	7.96511	13.9238	0.0589606	6.54504e-07	2.0318e-06	-0.0073783	-8.23779e-05	-9.73914e-05	0	93.049
544	3.30918	9.87942	0.0598369	-2.51941e-07	2.25666e-06	-0.00138024	-5.27685e-05	1.02603e-05	0	128.674
545	12.2333	15.4721	0.0720506	6.56111e-07	-7.75047e-08	-0.0112335	-6.51749e-05	-0.000857861	0	135.643
546	11.9444	12.0499	0.0701651	-3.99026e-07	1.55521e-07	-0.00365988	-7.60358e-05	-0.000695915	0	612.714
547	15.9278	7.49857	0.0581319	-7.08815e-08	-3.32334e-07	-0.00382086	0.000145448	-0.000380485	0	55.2874
548	4.82984	8.93073	0.0531474	-7.34016e-07	1.9009e-06	-0.000439535	-8.1919e-05	-2.98653e-05	0	234.695
550	20.5877	6.37336	0.0700979	5.83247e-08	2.41462e-07	-0.00288405	0.000173853	-0.000136217	0	186.999
552	2.54186	14.2886	0.0543431	4.09619e-07	3.9825e-06	-0.000927544	-1.74029e-05	9.6839e-05	0	34.9409
557	20.5402	4.73158	0.0743363	1.7863e-07	5.62462e-07	0.00099605	0.000121543	-0.000102957	0	236.344
559	6.96458	6.04088	0.050317	-2.72898e-07	9.50473e-07	-0.000422508	-0.000105042	-8.99422e-05	0	187.341
560	15.4714	13.3137	0.0748306	-1.07105e-07	-7.10208e-07	-0.00594386	0.000256094	-0.000926283	0	607.469
563	16.1387	7.16688	0.0688686	-2.38464e-08	-1.66381e-07	0.000303898	0.000139913	-0.000339841	0	541.622
565	11.2751	15.9318	0.0677077	1.10583e-06	4.74598e-08	-0.0120013	6.57633e-05	-0.000508617	0	45.0407
566	5.35381	4.21354	0.0615532	1.44031e-07	5.09352e-07	0.00252141	-5.61522e-05	-4.30761e-05	0	182.816
567	7.82352	8.36218	0.0606749	-6.44161e-07	1.13294e-06	-0.00161751	-0.000133328	-0.000142869	0	25.2395
570	23.7994	2.76174	0.0505607	-3.85394e-09	-7.05187e-08	-0.00074813	4.18977e-05	-2.74683e-05	0	185.56
574	15.0418	6.71121	0.0505279	-9.97598e-08	8.63416e-08	0.00447229	6.94027e-05	-0.000313431	0	370.764
577	24.4861	1.67698	0.0527173	-2.02984e-08	-9.28469e-08	-0.000459615	1.6738e-05	-1.15167e-05	0	36.5642
582	20.773	6.57959	0.0721215	5.34457e-08	2.00294e-07	-0.000501523	0.000172398	-0.000138806	0	300.977
585	15.6667	1.88589	0.0589638	-2.46213e-08	2.02324e-07	-0.000223069	7.111e-06	-3.91781e-05	0	343.471
587	14.863	4.49332	0.0524154	1.25609e-08	3.48825e-07	0.00323836	4.13858e-05	-0.000179512	0	424.417
588	16.3946	12.4981	0.0617713	-4.02368e-07	-1.32002e-06	0.00212817	0.000279058	-0.000680453	0	667.719
592	12.539	11.3181	0.0748549	-3.99463e-07	4.35788e-08	-0.00385858	-2.47435e-05	-0.000710886	0	143.517
598	12.3723	15.4049	0.0615193	5.88507e-07	-6.13243e-08	-0.0171692	-9.22429e-05	-0.000926988	0	499.404
599	11.5503	2.89449	0.0683366	-4.59564e-08	2.79697e-07	0.0013563	-2.65529e-05	-7.94702e-05	0	35.9021
600	7.67557	10.2225	0.050801	-3.98595e-07	1.36198e-06	-0.00189723	-0.000134537	-0.00014564	0	260.897
607	25.9583	8.78091	0.0736031	1.13344e-07	-1.21176e-07	0.00253917	3.90148e-05	5.45467e-05	0	86.1163
610	6.27222	11.4427	0.0659058	-2.35409e-07	2.08316e-06	-0.00289829	-0.000109662	-4.44195e-05	0	148.892
611	11.406	4.38778	0.0674922	-3.7351e-08	6.69834e-07	0.000143894	-5.32359e-05	-0.000131016	0	204.552
613	8.83573	5.90561	0.0680411	-3.8447e-07	7.24551e-07	0.00112056	-0.000105832	-0.000143287	0	104.382
616	6.52773	6.21555	0.0606374	-1.93766e-07	9.13848e-07	-0.00177596	-9.73736e-05	-7.43381e-05	0	115.334
618	7.30711	1.9222	0.0502334	9.61e-09	2.79439e-07	0.000830176	-2.4819e-05	-1.5136e-05	0	85.8187
620	21.001	9.65438	0.0522163	-1.2271e-07	-5.40946e-08	0.00451288	0.000204639	-0.000119647	0	173.203
624	10.4086	7.72708	0.0607039	-7.89049e-07	4.40122e-07	-0.000913915	-0.000109203	-0.000268943	0	342.829
625	4.97313	10.1156	0.0695933	-5.48734e-07	2.33468e-06	-0.00214238	-8.54431e-05	-1.45855e-05	0	126.799
626	12.5737	3.56777	0.0634161	-2.59468e-08	5.20799e-07	0.00138382	-2.51847e-05	-0.00011996	0	93.9505
627	7.18395	1.59625	0.0567775	-3.44357e-08	1.42741e-07	-2.1502e-05	-1.48878e-05	-9.22987e-06	0	95.0028
632	7.14457	15.312	0.0594225	2.09465e-06	2.89968e-06	-0.00249676	-3.008e-05	1.14064e-05	0	37.269
633	14.6648	3.28462	0.061966	-1.69721e-08	4.67735e-07	-0.000636976	6.84665e-06	-0.000103109	0	243.467
636	8.2328	9.89332	0.0639263	-5.38312e-07	1.05503e-06	-0.00159577	-0.000138036	-0.000184684	0	269.222
639	18.1292	3.75861	0.0701593	2.17793e-08	-2.52337e-07	-0.00361904	8.77417e-05	-0.000118674	0	527.644
642	2.84823	9.04757	0.0675386	-3.28286e-07	1.56433e-06	-0.000565744	-4.15895e-05	3.68916e-06	0	103.208
645	20.9393	6.20438	0.0608616	6.16735e-08	3.41012e-07	0.000727116	0.000159159	-0.000124034	0	282.963
647	2.65282	15.2313	0.055016	7.52431e-07	4.01074e-06	-0.000521366	-7.47162e-06	0.000108446	0	29.8861
648	20.8518	2.52785	0.0645715	9.55134e-08	6.6346e-08	-0.00106042	5.42814e-05	-3.97517e-05	0	151.382
651	16.1688	9.13874	0.0662388	-2.09767e-07	-3.48436e-07	0.00289129	0.000202034	-0.000481476	0	193.566
652	11.8758	6.1206	0.0591497	-2.27965e-07	4.53134e-07	-0.00113311	-5.69422e-05	-0.00024615	0	314.388
654	23.1184	5.68429	0.051725	-6.88682e-08	1.8986e-07	-0.00145699	0.000104997	-5.35105e-05	0	314.35
655	15.2036	3.28955	0.0570951	2.64168e-08	4.5204e-07	0.00164544	1.65373e-05	-0.000108923	0	398.503
656	16.4327	12.1613	0.073641	-3.24998e-07	-1.37291e-06	0.000879077	0.000277125	-0.000651865	0	446.685
665	1.25059	4.27058	0.07174	1.10703e-10	4.249e-08	0.00025363	-8.56567e-06	-1.81584e-05	0	28.5867
667	8.73854	3.61264	0.0514877	-7.02463e-08	9.78863e-07	0.000337756	-6.59629e-05	-8.30002e-05	0	215.131
668	2.59653	14.7383	0.0613802	5.77005e-07	3.97692e-06	-0.000555921	-1.22815e-05	0.000102268	0	25.9516
671	12.001	6.33788	0.0556775	-2.97815e-07	4.44649e-07	-0.00642058	-5.09538e-05	-0.000259778	0	272.113
678	14.0339	13.719	0.0744261	4.27064e-07	-6.65174e-08	0.010075	0.00014356	-0.0012926	0	210.861
679	20.2152	8.82136	0.0555366	7.5312e-08	-1.86125e-08	0.000422634	0.000226432	-0.000184642	0	135.543
680	12.825	13.7994	0.0599959	5.02408e-07	6.61122e-08	-0.00799866	6.74467e-05	-0.00113382	0	950.996
683	11.6387	15.9102	0.0742025	9.30796e-07	-1.23227e-07	-0.00872977	4.8463e-05	-0.000585726	0	120.409
685	18.6508	1.57138	0.0501048	2.05088e-07	-9.50206e-08	-0.000726578	2.48387e-05	-2.01046e-05	0	393.494
690	16.0579	12.2308	0.0640833	-4.11983e-07	-9.02523e-07	0.00835634	0.000260366	-0.000721084	0	113.71
692	4.39353	5.55168	0.0590312	-1.4676e-08	4.00666e-07	0.00105594	-6.13621e-05	-3.44141e-05	0	107.013
694	5.62799	7.9901	0.0621857	-7.22126e-07	1.43289e-06	-0.000877318	-9.68437e-05	-6.06306e-05	0	86.6696
697	9.68525	4.07349	0.0734195	-1.76519e-07	8.74422e-07	-4.58101e-05	-6.8813e-05	-0.000102888	0	243.01
698	12.8981	5.01291	0.0696895	-1.15157e-09	5.81982e-07	-0.00053128	-3.62586e-05	-0.000199666	0	236.064
702	4.27393	14.3731	0.0521242	7.03031e-07	3.25471e-06	-0.000783035	-3.05511e-05	7.95636e-05	0	40.1332
703	8.19562	2.40572	0.070854	1.89389e-07	5.53247e-07	0.000108319	-4.48947e-05	-3.55635e-05	0	199.789
707	26.8851	4.82614	0.0602173	-3.38068e-09	-1.718e-07	1.43085e-05	2.84767e-06	-1.62599e-05	0	108.307
711	12.5964	7.87533	0.053742	-4.71206e-07	2.99158e-07	-0.00519688	-3.59699e-05	-0.000390609	0	473.589
713	25.1745	1.92104	0.060026	-6.04143e-09	-1.53623e-07	-0.000435487	1.08952e-05	-1.24657e-05	0	103.066
714	24.2788	8.47148	0.0520093	2.9926e-07	-6.95893e-08	-0.00176606	9.58944e-05	1.44445e-05	0	264.368
715	3.75912	5.8935	0.0721444	-2.64238e-09	3.26708e-07	0.000191218	-5.3078e-05	-2.71301e-05	0	156.97
721	21.9296	3.01861	0.0665844	1.89761e-09	1.32116e-07	0.000449003	6.81475e-05	-5.37052e-05	0	30.6593
724	10.4242	3.35136	0.0566134	-1.2963e-08	4.92724e-07	0.000781667	-4.98073e-05	-8.81686e-05	0	157.975
726	11.0067	7.70905	0.0678767	-7.71514e-07	2.91137e-07	-0.00248811	-9.36211e-05	-0.00030696	0	297.608
728	22.7647	5.18955	0.0665394	-6.05693e-08	2.77834e-07	0.000859522	0.000100064	-5.95987e-05	0	267.504
729	5.411	1.42389	0.0740347	2.02913e-07	1.16819e-07	0.00107211	-5.75318e-06	-6.218e-06	0	80.4279
731	22.4476	6.16123	0.0582903	5.30191e-08	4.3617e-07	0.0032625	0.000131071	-6.98834e-05	0	195.353
732	4.45063	4.17208	0.0652063	1.05315e-07	3.77186e-07	0.000911088	-4.89235e-05	-2.84883e-05	0	60.5719
733	2.09119	3.68761	0.073878	8.54946e-08	1.06569e-07	7.38341e-05	-1.56728e-05	-1.72066e-05	0	109.046
743	16.4622	9.642	0.0640414	-1.17733e-07	-3.19451e-07	0.00497812	0.000234552	-0.000511819	0	654.689
745	5.33603	2.47308	0.0557049	2.49283e-07	5.28743e-07	0.00120145	-3.36454e-05	-2.13765e-05	0	41.3208
748	18.2064	9.09653	0.0579331	-1.25927e-07	-1.42391e-06	0.0120687	0.000261577	-0.00034769	0	482.513
751	23.9629	6.0962	0.053261	-3.76763e-08	1.33165e-08	-0.001628	9.04403e-05	-3.66086e-05	0	128.93
754	14.3916	14.2902	0.0659321	5.59298e-07	-2.76723e-07	0.00967654	0.000154917	-0.00132145	1	5121.79
756	11.5173	6.42999	0.0580577	-3.48987e-07	3.88238e-07	-0.00389532	-5.8965e-05	-0.000249828	0	203.883
758	15.5161	2.8902	0.069552	5.64617e-09	3.79584e-07	-0.00129073	2.27764e-05	-8.84051e-05	0	249.16
759	5.05691	1.44545	0.0610039	2.09513e-07	1.64403e-07	0.00154137	-9.47217e-06	-5.77726e-06	0	175.923
760	14.2691	11.73	0.0557999	-6.75402e-07	-3.61453e-08	-0.00334142	0.00015538	-0.00087924	0	814.071
762	16.7182	1.25393	0.0716476	-1.2047e-07	1.0013e-07	0.000469754	7.02903e-06	-1.08e-05	0	153.668
763	6.02888	4.86393	0.0659921	-3.87407e-09	6.40693e-07	-0.000129805	-7.17055e-05	-5.45309e-05	0	247.348
765	17.3607	3.04758	0.0600962	8.55494e-08	6.04155e-08	0.00143009	4.72357e-05	-9.33577e-05	0	361.336
767	15.7469	6.34068	0.0593063	-1.1303e-08	1.11895e-07	-0.0020393	9.36865e-05	-0.000287021	0	526.388
768	24.2394	1.54527	0.070205	-9.76279e-09	-5.46925e-08	-0.00190186	1.21628e-05	-7.72546e-06	0	108.961
770	8.17297	14.3764	0.0596184	1.03189e-06	2.16759e-06	-0.00399718	-6.55541e-05	-0.00010091	0	36.7511
776	7.27087	4.14529	0.0669048	-4.0168e-08	8.51045e-07	0.000636194	-7.2442e-05	-5.83239e-05	0	24.2067
778	11.2704	10.1263	0.0555536	-3.80858e-07	1.58681e-07	0.000930745	-0.000106419	-0.000484617	0	93.1583
782	15.9837	7.34085	0.0601232	-1.90219e-08	-2.50862e-07	-0.00443453	0.000124789	-0.000366246	0	241.698
784	9.32332	8.45354	0.0504376	-4.8605e-07	7.71854e-07	-3.83225e-05	-0.000139156	-0.000235689	0	235.42
791	15.9053	14.9817	0.0590755	4.34042e-07	-8.31973e-07	-0.000209281	3.5641e-05	-0.00081443	0	633.395
792	5.96942	3.49161	0.0737045	1.74813e-07	7.05316e-07	0.000139681	-5.27767e-05	-3.43827e-05	0	104.38
794	10.2045	14.1323	0.0588257	3.39432e-07	7.2851e-07	-0.00447323	-9.39832e-05	-0.000382483	0	276.397
795	2.74632	5.48674	0.067232	1.28148e-09	6.86571e-08	-0.000382808	-3.19295e-05	-2.22627e-05	0	160.248
797	26.3964	3.51679	0.0636889	-2.11788e-08	-1.41922e-07	-0.000352042	8.7448e-06	-1.58587e-05	0	206.638
802	26.8862	5.1787	0.0645945	-1.18538e-08	-1.61986e-07	0.000626544	3.50657e-06	-1.47144e-05	0	121.89
803	16.5849	9.60643	0.0638442	-1.79409e-07	-5.37766e-07	0.00447144	0.000239759	-0.000492557	0	78.0231
804	24.9246	7.99671	0.0679596	1.46866e-07	-1.88973e-07	0.00156992	8.11383e-05	1.89489e-05	0	82.7714
807	2.6811	5.86749	0.0526539	2.92969e-08	1.48474e-07	-0.000286695	-2.98484e-05	-1.98078e-05	0	51.0706
811	5.15797	13.8838	0.0656718	1.02523e-06	3.25874e-06	-0.00185911	-5.04514e-05	5.44327e-05	0	30.1733
813	5.55075	2.4574	0.0643101	2.0049e-07	5.94609e-07	0.000875667	-3.45197e-05	-2.53551e-05	0	126.062
815	4.77555	8.3582	0.0594729	-6.02986e-07	1.60485e-06	-0.000155533	-8.19331e-05	-3.02394e-05	0	21.707
816	13.5117	6.14383	0.0673582	-6.2078e-08	3.8131e-07	0.000860135	1.62355e-05	-0.000290761	0	320.984
820	13.7727	15.8121	0.0654669	-4.10118e-07	6.47862e-07	-0.162811	-0.000187881	-0.00251808	0	11817.2
821	20.2841	9.99111	0.0578805	2.03506e-08	-3.28133e-07	0.00138961	0.000232915	-0.000179082	0	119.477
823	5.55337	12.7498	0.0526342	4.04842e-07	2.80476e-06	-0.00127883	-7.36968e-05	1.64531e-05	0	136.438
828	21.6765	2.62918	0.0704305	1.07996e-08	1.17952e-07	-0.00259122	5.44348e-05	-4.50618e-05	0	279.117
829	10.5117	2.10366	0.0598005	-2.28119e-08	2.30043e-07	-0.000454651	-1.80019e-05	-3.57539e-05	0	306.45
830	11.353	9.69923	0.0518253	-4.27986e-07	1.51153e-07	-0.00607615	-0.000102135	-0.000453425	0	196.904
832	21.9525	5.10346	0.0545061	-1.97316e-08	5.33146e-07	-0.000580882	0.000111031	-8.50507e-05	0	148.505
833	2.72041	12.077	0.0688549	-1.1275e-08	3.29431e-06	-0.000623802	-3.00835e-05	5.83033e-05	0	85.6791
835	16.0482	7.24819	0.0528461	-2.87481e-08	-2.10884e-07	0.00549017	0.000129581	-0.00035801	0	328.027
838	13.0444	5.97517	0.0529311	-7.11241e-08	4.89423e-07	0.00226705	-1.04493e-05	-0.000261941	0	151.351
839	6.2541	4.70014	0.0719646	-1.54715e-09	6.44088e-07	0.00150186	-7.11652e-05	-5.56113e-05	0	125.934
844	7.96568	14.1663	0.0744422	7.83716e-07	2.00869e-06	-0.00413733	-7.07603e-05	-8.59898e-05	0	53.2073
846	20.947	8.17526	0.0604337	5.98844e-08	1.997e-07	0.000593638	0.000204584	-0.000135123	0	376.292
847	1.16543	12.904	0.0619518	2.22196e-08	3.70829e-06	-0.000324026	-2.68041e-06	8.54569e-05	0	80.8375
850	20.642	4.29597	0.0573745	1.85774e-07	3.43317e-07	0.00041081	0.000105742	-9.37739e-05	0	217.93
851	10.4269	7.27372	0.0509779	-6.64618e-07	4.73576e-07	0.00223453	-9.9418e-05	-0.00025351	0	227.075
853	4.86288	11.419	0.0632651	-8.81673e-08	2.98605e-06	-0.00100797	-7.89909e-05	8.36213e-06	0	51.7898
855	26.0032	2.62904	0.0714329	-2.08237e-08	-9.44491e-08	-1.15068e-05	1.3329e-05	-1.59393e-05	0	163.54
858	1.76236	8.10941	0.056868	-7.67124e-08	7.45263e-07	-0.00111658	-1.73849e-05	2.74581e-06	0	196.992
860	9.08899	8.99211	0.0595568	-5.81824e-07	7.76744e-07	-0.00104538	-0.000151171	-0.000230966	0	101.855
861	17.1099	9.13129	0.0661227	-1.69956e-07	-8.71639e-07	-0.000953576	0.000255572	-0.000436655	0	180.638
863	7.03052	6.81818	0.0572811	-3.56312e-07	1.10794e-06	-0.000384965	-0.000110123	-9.6327e-05	0	134.018
865	1.25523	6.47182	0.0667671	2.44895e-08	2.38448e-07	-0.00189995	-3.79668e-06	-1.18045e-05	0	6.38819
867	15.2601	12.8505	0.0685131	-3.92624e-07	-4.70474e-07	0.00628098	0.000213782	-0.000916946	0	1262.21
869	5.31424	6.4517	0.0691575	-1.55813e-07	8.40213e-07	-0.00125062	-8.37549e-05	-5.16003e-05	0	111.668
877	8.70179	12.2577	0.0740592	-2.01771e-08	1.60369e-06	-0.00280477	-0.000139775	-0.000213622	0	83.9731
878	2.24046	4.51686	0.0667472	-1.43446e-10	9.20091e-08	0.00027893	-2.03577e-05	-1.96354e-05	0	158.604
884	26.277	6.51249	0.0688161	2.72051e-09	-1.25937e-07	0.00040407	2.45086e-05	-1.92602e-06	0	167.437
886	10.4636	8.67646	0.068922	-7.20748e-07	3.36303e-07	-0.00315732	-0.000121576	-0.000326437	0	82.0608
887	6.66157	4.35904	0.0691138	-7.09196e-09	7.21521e-07	0.000133836	-6.95829e-05	-6.05359e-05	0	256.111
890	3.03957	6.4571	0.0587731	-3.35272e-09	3.5279e-07	-9.33549e-05	-4.16056e-05	-1.95423e-05	0	64.3084
894	26.9496	5.80661	0.056733	-3.98672e-09	-1.68587e-07	-0.000726497	9.22264e-07	-8.53082e-06	0	10.8558
895	19.5692	10.1512	0.0739153	4.92609e-08	-1.15942e-06	0.00583337	0.000251518	-0.000232716	0	138.363
896	6.20235	14.7056	0.0692891	1.42523e-06	3.05836e-06	-0.00304611	-4.42391e-05	4.16156e-05	0	24.3159
902	9.40985	13.6539	0.0660392	2.80217e-07	1.36892e-06	-0.00494394	-0.000100427	-0.000271613	0	82.6212
905	9.57578	13.5079	0.0587747	1.65076e-07	1.25651e-06	-0.00255349	-0.000109471	-0.000303407	0	121.176
906	26.0781	7.72026	0.0558017	2.32895e-08	-1.10781e-07	0.000759199	3.88827e-05	2.89408e-05	0	27.996
909	23.0522	8.34773	0.0510643	3.80669e-07	5.25706e-07	0.000739858	0.000145582	-3.25461e-05	0	313.251
910	3.12786	10.8262	0.0603284	-1.64045e-07	2.76998e-06	0.000390392	-4.46382e-05	3.10354e-05	0	53.0778
911	3.11085	5.56823	0.069926	1.03579e-08	1.17774e-07	-0.000499388	-3.83273e-05	-2.2052e-05	0	153.401
915	12.448	7.43697	0.0693544	-5.36351e-07	4.44839e-07	-0.00464648	-4.24722e-05	-0.000360029	0	244.939
916	16.6313	10.8611	0.070713	-5.75666e-08	-8.10546e-07	0.0037685	0.000304846	-0.000571687	0	136.372
917	8.68562	12.5087	0.0501374	-8.42559e-09	1.59651e-06	-0.00448358	-0.000139282	-0.000215359	0	357.003
920	8.51483	12.39	0.05292	-9.8255e-09	1.62369e-06	-0.000779409	-0.000137963	-0.000199366	0	96.1019
921	4.14068	14.2067	0.0602919	6.76247e-07	3.26089e-06	-0.000964914	-3.31429e-05	7.96299e-05	0	37.0704
922	8.91222	6.86213	0.0618363	-4.75695e-07	7.16409e-07	-0.000565896	-0.00012125	-0.000173332	0	277.095
923	7.85235	1.03399	0.0689001	7.61154e-10	2.78086e-08	-0.000102063	-1.93117e-06	-1.47987e-06	0	93.6126
925	21.081	4.45522	0.0548205	1.33991e-07	3.7696e-07	-0.000224603	0.000109475	-8.52341e-05	0	153.023
929	10.5746	10.6299	0.0609197	-4.92693e-07	3.47679e-07	0.000240199	-0.000122466	-0.000420435	0	341.571
930	14.4236	15.7267	0.0732719	3.52975e-08	-2.8268e-07	0.0110712	7.51275e-05	-0.00134855	0	274.548
936	8.76845	9.19915	0.061923	-5.49816e-07	8.0875e-07	-0.00342943	-0.000143502	-0.000216609	0	311.037
937	25.5169	8.8144	0.0688396	1.84095e-07	-1.98756e-07	0.00190638	5.00985e-05	4.56917e-05	0	51.6948
940	18.153	3.62315	0.0676806	1.28479e-07	-1.94437e-07	-0.00320688	7.74975e-05	-0.000112327	0	471.847
944	2.34214	8.39127	0.0513398	-2.20828e-07	9.4566e-07	-0.000660138	-3.38144e-05	1.84536e-06	0	115.781
945	19.787	1.81305	0.0579692	2.27986e-07	-4.28709e-08	-0.000946947	3.40929e-05	-2.65976e-05	0	125.601
952	2.6884	15.7001	0.0672419	9.01286e-07	4.11444e-06	-0.000869547	-4.58092e-06	0.0001134	0	10.3594
954	12.3239	9.45603	0.0646526	-2.65841e-07	-1.21701e-08	-0.00198895	-3.20092e-05	-0.000499942	0	441.293
957	17.2854	5.19219	0.0609954	-2.20721e-08	1.53408e-08	-0.000512006	0.000104828	-0.000201127	0	375.008
959	2.56912	11.5519	0.0531979	-2.24147e-08	3.08159e-06	-0.000787959	-3.08206e-05	4.96752e-05	0	70.8412
961	22.7714	2.83558	0.0625279	-1.42405e-08	6.31801e-08	0.00174357	5.33972e-05	-3.24242e-05	0	180.721
962	25.3264	5.71357	0.0689487	-4.29554e-08	-8.94339e-08	9.20841e-05	5.38532e-05	-1.98431e-05	0	120.876
963	9.67289	14.8228	0.0647393	1.06265e-06	1.15423e-06	-0.00818949	-4.5965e-05	-0.000256887	0	56.725
964	26.8186	9.71783	0.0630698	1.90892e-10	-2.2442e-08	-0.00136321	3.93973e-06	8.27629e-05	0	53.4517
966	16.3382	6.61153	0.0500184	-3.46844e-08	3.68694e-08	-0.00104833	0.000125233	-0.000296657	0	72.169
969	10.2033	1.2035	0.0598204	2.31964e-08	9.49897e-08	0.000853866	-9.20388e-06	-8.57069e-06	0	215.824
970	7.33424	1.47939	0.0683361	-4.70204e-08	1.34676e-07	0.00031184	-1.60876e-05	-1.39174e-05	0	181.526
975	20.2694	7.71606	0.055118	9.42799e-08	7.51991e-08	0.00367635	0.000215614	-0.000183766	0	136.706
976	2.32562	1.26746	0.055008	3.37924e-08	1.9731e-09	0.000901201	-1.21521e-06	-3.71323e-06	0	96.7261
978	11.8542	15.5203	0.0510833	7.50407e-07	-7.81052e-08	-0.0132734	-2.32376e-05	-0.000682847	0	110.209
982	8.95477	5.46137	0.0568746	-3.61974e-07	7.52398e-07	0.00105327	-0.00010181	-0.000133075	0	121.436
983	23.8889	6.45603	0.0729546	-9.95034e-09	6.06203e-09	0.000629602	0.000104538	-3.45441e-05	0	75.1723
985	24.4831	1.5055	0.0506798	-4.54559e-09	-5.59803e-08	-0.000748101	1.09288e-05	-7.69775e-06	0	160.35
986	14.6018	2.75371	0.0662777	-6.47621e-09	3.11108e-07	0.000605984	3.60425e-06	-7.61606e-05	0	232.856
990	18.5101	5.65331	0.0521266	-4.0078e-09	-6.84335e-07	-0.00242058	0.000140319	-0.000197152	0	164.698
991	5.72919	3.24593	0.0716886	1.90666e-07	7.04481e-07	-0.000127199	-5.06214e-05	-3.26508e-05	0	184
992	24.9243	1.42222	0.0508065	-5.15979e-09	-8.13137e-08	-0.00138516	6.90628e-06	-7.35565e-06	0	187.775
1000	1.42504	3.51425	0.0593005	3.50488e-08	6.58901e-08	0.000110761	-6.26401e-06	-1.74396e-05	0	134.634
1001	7.88528	12.5098	0.0532487	1.54247e-07	2.00317e-06	-0.00245576	-0.000122894	-0.000128957	0	28.1733
1004	2.94873	2.19559	0.0694819	1.89739e-07	3.27517e-07	0.000860776	-1.42644e-05	-1.12522e-05	0	147.384
1005	11.0619	1.26204	0.0534515	-1.64965e-09	-4.34078e-10	0.000642922	-4.10992e-06	-7.80984e-06	0	426.656
1007	19.1922	5.52544	0.071452	4.14095e-09	-8.28287e-08	-6.86573e-05	0.000144401	-0.000173179	0	236.41
1010	8.68398	5.0742	0.0634417	-3.78387e-07	8.40703e-07	-0.000491138	-9.21792e-05	-0.000117709	0	300.48
1012	7.37543	8.21258	0.059997	-6.04209e-07	1.25997e-06	0.000615147	-0.000131959	-0.000115209	0	148.845
1013	2.76366	8.19967	0.0583922	-2.74965e-07	8.64288e-07	0.00032744	-3.95652e-05	-5.09836e-06	0	81.0859
1016	2.3863	5.75342	0.0579309	3.64413e-08	1.13584e-07	0.000345163	-2.64e-05	-1.94427e-05	0	67.6859
1019	12.4797	6.96358	0.066886	-4.16501e-07	3.88968e-07	-0.00195392	-3.34031e-05	-0.000300499	0	203.144
1020	2.25899	4.00937	0.058313	6.2041e-08	1.12867e-07	0.000465352	-1.88499e-05	-1.89751e-05	0	100.845
1025	10.8162	9.99954	0.0555286	-4.73365e-07	2.60159e-07	-0.00190864	-0.000109855	-0.000415069	0	235.893
1026	9.19908	14.3878	0.0662878	7.80731e-07	1.59312e-06	-0.00334763	-6.17871e-05	-0.000216994	0	121.769
1034	18.5551	8.43435	0.0729725	5.10051e-08	-1.77409e-06	-0.00114016	0.000229239	-0.000297532	0	88.8634
1035	15.4755	3.96613	0.0643433	-3.65153e-09	3.7665e-07	-0.000755004	3.83289e-05	-0.000149872	0	410.634
1036	11.766	1.09574	0.0743936	-3.73739e-09	-7.73609e-09	0.000723687	-2.30764e-06	-2.60664e-06	0	153.162
1040	2.38713	1.64011	0.0747493	1.26107e-07	4.86807e-08	0.000494911	-6.05538e-06	-6.55403e-06	0	119.107
1041	9.01502	6.31376	0.073633	-4.30833e-07	6.67543e-07	0.00164369	-0.000109558	-0.000161717	0	276.031
1045	10.9054	6.97707	0.0554634	-5.57525e-07	3.80867e-07	-0.00405598	-8.75484e-05	-0.000257227	0	59.896
1047	4.37391	14.7656	0.0516076	8.33523e-07	3.22794e-06	-0.000780043	-2.6153e-05	8.35052e-05	0	21.4285
1049	25.5822	7.96103	0.0563072	1.02582e-07	-1.74077e-07	0.000293265	5.67305e-05	2.36646e-05	0	103.604
1050	15.9262	8.13308	0.0573749	-8.58478e-08	-3.78622e-07	0.00696599	0.000147944	-0.000408179	0	98.2629
1052	4.7117	11.515	0.0675791	-5.93169e-08	3.05613e-06	-0.000365772	-7.27065e-05	1.26482e-05	0	151.917
1054	14.6457	7.76534	0.0656755	-4.60128e-08	-2.76678e-07	0.00631623	9.77159e-05	-0.000409779	0	453.15
1058	3.72477	3.92397	0.0564525	1.65143e-07	1.84678e-07	-1.16899e-05	-3.66345e-05	-2.31142e-05	0	129.366
1059	13.5222	7.88331	0.0603027	-2.19927e-07	9.48923e-09	-0.00170235	1.31805e-05	-0.00041232	0	321.792
1060	20.2189	9.88682	0.0652486	3.91185e-08	-3.36103e-07	0.00135238	0.000235299	-0.000180396	0	255.67
1067	15.8483	1.10809	0.0502907	1.03021e-08	3.88606e-10	-0.00106032	1.86588e-06	-6.31079e-06	0	120.45
1072	19.2139	10.8608	0.0737916	6.31256e-08	-1.81983e-06	0.00380726	0.000228356	-0.00026969	0	248.178
1074	16.6397	2.20809	0.0747733	-4.45379e-08	2.59774e-07	-0.000996425	2.10939e-05	-5.59704e-05	0	329.369
1075	3.81716	6.41799	0.066699	-7.00148e-08	4.93795e-07	0.00103904	-5.84087e-05	-2.4133e-05	0	128.486
1076	14.6596	6.60398	0.0695897	-1.44932e-07	1.32358e-07	-0.0008218	5.15089e-05	-0.000314526	0	257.383
1079	17.7397	10.4531	0.0722417	3.08064e-09	-1.50293e-06	-0.00266019	0.000276854	-0.000427978	0	547.343
1081	6.62936	12.0707	0.0662689	1.38047e-07	2.1118e-06	-0.0018999	-0.000106573	-4.92139e-05	0	69.3251
1086	19.3863	11.4116	0.0635363	-6.64446e-08	-2.02153e-06	0.00323236	0.000236373	-0.000244308	0	298.99
1088	19.3041	2.78101	0.0603192	2.88545e-07	-1.3255e-08	-0.00219836	5.47189e-05	-6.17432e-05	0	161.924
1091	15.3609	4.87795	0.0519565	7.99578e-09	2.39198e-07	-0.00132828	4.56456e-05	-0.00020206	0	304.894
1092	11.1581	14.8547	0.0685601	6.4427e-07	1.32512e-07	-0.00978943	-7.4926e-05	-0.000552579	0	75.1127
1094	15.7275	9.90866	0.0717778	-9.37931e-08	-2.76423e-07	0.00284595	0.000219459	-0.00057953	0	415.82
1095	12.7992	1.77466	0.0702856	1.12542e-09	-3.48761e-08	-0.000674423	-7.97429e-06	-2.96514e-05	0	390.273
1099	7.127	13.9424	0.0668619	6.84608e-07	2.37811e-06	-0.00418115	-6.87237e-05	-2.87137e-05	0	59.3308
1101	13.8212	11.9249	0.0680402	-5.83539e-07	-6.69758e-08	-0.0045159	0.000115861	-0.000879701	0	214.753
1104	15.9174	12.5914	0.0679193	-4.44327e-07	-8.33326e-07	0.0111211	0.000247935	-0.000813994	0	933.793
1108	16.3886	9.55178	0.0524742	-1.86325e-07	-3.14679e-07	0.00218539	0.000236754	-0.000511521	0	655.722
1110	1.43743	10.7041	0.0695716	2.47108e-08	2.41784e-06	-0.00036891	-1.19956e-05	4.53546e-05	0	66.1947
1111	18.2745	11.323	0.0686647	-1.71943e-07	-2.14344e-06	0.00241088	0.000272223	-0.000379739	0	347.38
1117	5.07196	5.57059	0.0656155	1.1649e-08	5.05016e-07	-8.06683e-05	-7.22467e-05	-4.76554e-05	0	48.902
1123	1.97255	3.74602	0.0583925	7.44722e-08	9.70224e-08	-0.000342354	-1.48605e-05	-1.69706e-05	0	111.839
1127	11.6382	7.90588	0.0546375	-6.62284e-07	2.89002e-07	-0.0006771	-7.96765e-05	-0.000355438	0	26.753
1129	5.048	15.2705	0.057856	1.34748e-06	3.02091e-06	-0.00075389	-2.4892e-05	7.98363e-05	0	19.2085
1130	1.72837	13.8619	0.0590353	1.95704e-07	4.14787e-06	-0.000640013	-8.6549e-06	9.72099e-05	0	26.6194
1133	17.8979	2.86652	0.0681161	1.96566e-07	-2.46639e-08	0.000826559	4.91502e-05	-8.09399e-05	0	357.067
1136	15.261	2.07239	0.059161	-2.22825e-08	2.16526e-07	-0.00253096	5.63977e-06	-4.4052e-05	0	440.271
1137	25.6155	9.36614	0.0508096	1.41179e-07	-1.61474e-07	-0.000140971	4.56987e-05	6.36856e-05	0	63.662
1138	17.017	3.39288	0.0718462	9.90868e-08	8.58694e-08	-0.00110715	5.0722e-05	-0.00010827	0	216.19
1139	22.1997	6.27103	0.0748633	8.53226e-08	4.80836e-07	0.000298446	0.000134698	-7.59873e-05	0	92.1007
1140	16.9823	1.65569	0.0578772	-1.44175e-07	1.77298e-07	0.00067796	1.63284e-05	-2.81597e-05	0	302.64
1143	26.1545	8.75501	0.0549035	5.70086e-08	-9.08512e-08	-0.00261924	3.29236e-05	5.90955e-05	0	40.8435
1144	20.5283	6.83228	0.0670766	1.01718e-07	1.70369e-07	-0.000261264	0.000177267	-0.000153706	0	178.304
1145	20.0171	11.12	0.0544203	-2.43786e-08	-6.6394e-07	0.00546643	0.000236419	-0.00018107	0	56.8542
1146	16.2151	6.71128	0.0604839	-1.00113e-08	8.25608e-10	-0.00456158	0.000119746	-0.000303813	0	92.6022
1149	13.2872	13.6843	0.0588583	4.21359e-07	4.8514e-08	0.00264857	6.21598e-05	-0.00120282	0	114.879
1152	5.48036	15.6723	0.0747192	1.54467e-06	2.95321e-06	-0.00091287	-2.1938e-05	8.02786e-05	0	45.8754
1153	3.62342	5.92283	0.0668576	-7.7437e-09	3.23346e-07	4.58572e-05	-5.02582e-05	-2.46202e-05	0	168.104
1157	19.5442	7.14446	0.0519091	1.46757e-07	-2.4918e-09	0.00131904	0.000191294	-0.000201931	0	284.113
1159	23.9838	1.56839	0.0627139	-3.93497e-09	-3.4655e-08	-0.000477933	1.06971e-05	-7.51049e-06	0	129.095
1160	6.83094	7.09149	0.0730389	-4.19966e-07	1.1889e-06	-0.00115445	-0.000110418	-9.16443e-05	0	164.775
1161	20.1269	11.5624	0.0595917	-3.89567e-09	-6.40766e-07	0.00282491	0.000221897	-0.000162724	0	204.995
1162	12.0019	3.04646	0.0582026	-1.5474e-08	3.08935e-07	0.00158975	-2.26354e-05	-7.92601e-05	0	296.146
1163	24.1068	2.45952	0.0611387	-7.83801e-09	-9.97932e-08	-9.41908e-06	3.44044e-05	-2.10891e-05	0	141.499
1164	7.71273	4.12325	0.0653594	-1.00728e-07	9.20711e-07	-0.00136934	-7.36908e-05	-6.92572e-05	0	185.922
1165	18.6575	11.8294	0.0703482	-4.55187e-08	-2.68803e-06	0.00738691	0.000227572	-0.000330704	3	660.467
1166	1.28675	1.02847	0.0672162	-1.89227e-10	1.40296e-08	0.000207629	-7.32444e-09	-1.12621e-06	0	38.6962
1168	15.8651	3.03682	0.0560539	2.86668e-08	2.98388e-07	5.75629e-05	2.97813e-05	-9.76307e-05	0	231.553
1173	25.9562	8.41521	0.0501891	1.07781e-07	-1.45024e-07	0.000969748	4.09769e-05	4.4734e-05	0	104.939
1176	23.4287	6.97361	0.0517273	6.70959e-08	1.59834e-07	0.00460065	0.000117846	-3.69691e-05	0	85.9703
1177	3.60597	7.18145	0.0709388	-1.5767e-07	7.14113e-07	0.000259993	-5.56768e-05	-1.91891e-05	0	82.7113
1179	20.9043	1.50154	0.0696132	3.41956e-08	1.83992e-08	-0.000119281	1.80665e-05	-1.45401e-05	0	129.631
1180	20.6698	9.30922	0.0710117	-3.17575e-08	-3.27935e-10	0.00223986	0.000220196	-0.000146156	0	308.383
1182	1.13733	2.82482	0.0654352	4.74407e-09	8.15329e-08	-8.64127e-05	-2.22804e-06	-1.32884e-05	0	68.0773
1183	22.9805	6.53142	0.0566639	6.23286e-08	2.90124e-07	-0.0018796	0.000126323	-5.35792e-05	0	189.799
1184	1.94789	11.5034	0.0703177	4.18613e-09	2.95857e-06	-0.000903184	-2.15931e-05	5.69954e-05	0	29.358
1185	3.82088	14.3078	0.0529321	6.35233e-07	3.31835e-06	-0.000337037	-2.73711e-05	8.47796e-05	0	51.7517
1188	10.728	3.90318	0.0664697	-2.98532e-08	6.61542e-07	-0.00034265	-5.74805e-05	-0.000107271	0	101.877
1190	6.86066	11.1018	0.050159	-2.81365e-07	1.80692e-06	-0.00148252	-0.000119758	-8.21475e-05	0	132.176
1193	2.64744	4.0188	0.0613589	9.70243e-08	1.37916e-07	0.000461772	-2.39232e-05	-2.00733e-05	0	5.74638
1200	2.83151	10.5002	0.0743606	-1.35387e-07	2.54207e-06	-0.000704324	-4.15362e-05	2.91725e-05	0	121.715
1202	13.8326	1.32273	0.0642738	1.33097e-08	-1.29916e-08	0.00049077	2.88577e-06	-1.17814e-05	0	235.533
1203	14.9015	3.17363	0.0596772	-6.07212e-09	4.57656e-07	-0.00391157	2.05397e-05	-0.000106315	0	312.937
1205	23.0964	9.64028	0.0710282	4.55543e-07	7.36702e-07	0.00159192	0.000133158	1.46611e-05	0	101.822
1206	17.3654	2.41623	0.0742643	6.71912e-08	6.01428e-08	-0.00182696	3.49406e-05	-6.66476e-05	0	53.6762
1208	15.6556	4.68591	0.0603027	6.86486e-09	2.2297e-07	-0.000103488	4.9104e-05	-0.000194706	0	333.482
1209	13.6963	5.6566	0.0716682	-1.03189e-08	4.21846e-07	0.00277179	5.76623e-06	-0.000252577	0	162.507
1212	13.284	8.83232	0.0597483	-4.19229e-08	-6.66185e-08	-0.00595397	1.11466e-05	-0.000494537	0	276.603
1216	15.3304	9.96207	0.06045	-1.41264e-07	-3.31455e-07	0.00400399	0.000191473	-0.000607406	0	241.722
1222	20.8684	4.35413	0.0674016	1.66995e-07	3.72811e-07	-0.00160765	0.000108061	-8.96537e-05	0	231.105
1223	3.03621	9.67187	0.0547721	-2.10638e-07	2.14185e-06	0.00150485	-4.99062e-05	1.39535e-05	0	94.9961
1226	9.155	6.1091	0.0739154	-4.06005e-07	6.65938e-07	-0.000765075	-0.000106362	-0.000158412	0	240.719
1228	6.54411	13.7808	0.0512918	7.19939e-07	2.59843e-06	-0.00202647	-6.99647e-05	2.28481e-06	0	133.24
1230	12.1818	4.64693	0.0593932	9.82622e-09	6.7531e-07	-0.000822321	-4.79147e-05	-0.000169461	0	260.73
1231	19.7617	7.70102	0.0735998	1.46532e-07	-5.93516e-09	0.00233648	0.000209677	-0.000201096	0	270.936
1232	8.68011	6.13251	0.0664852	-3.87733e-07	7.48397e-07	-0.00166593	-0.000106361	-0.000141234	0	301.786
1236	10.096	13.19	0.0634189	-8.38832e-09	8.99299e-07	-0.0031499	-0.000135889	-0.000407917	0	196.371
1238	1.37192	8.43538	0.0661524	-4.13912e-08	9.19861e-07	0.000180733	-9.13359e-06	6.04194e-06	0	75.8247
1239	13.6607	13.7761	0.0585536	5.11585e-07	3.16053e-09	0.0105065	8.94913e-05	-0.00131321	0	310.186
1240	22.0118	7.371	0.0680147	2.32042e-07	4.2809e-07	0.0015351	0.000162046	-7.84424e-05	0	149.634
1246	2.42991	9.93148	0.0601435	-6.99396e-08	2.15037e-06	-0.000267028	-3.18367e-05	2.25915e-05	0	64.0155
1249	24.2648	6.35219	0.0641512	-1.32902e-08	-4.56493e-08	-0.00172754	8.83888e-05	-2.63402e-05	0	225.75
1251	19.0832	8.70655	0.0559408	3.65076e-09	-1.20401e-06	-0.000892965	0.000243524	-0.000277183	0	556.52
1256	2.86987	6.75667	0.0534974	-3.24654e-08	4.35528e-07	-0.000543802	-4.44986e-05	-1.98164e-05	0	35.4094
1258	1.18544	8.85643	0.063327	-6.70286e-11	1.13922e-06	0.000542324	-3.74731e-06	1.56687e-05	0	116.808
1260	14.3089	3.38254	0.0737946	-1.13605e-08	4.85051e-07	-0.00214943	2.06511e-06	-0.000105843	0	390.633
1261	7.63142	11.081	0.0639618	-2.23921e-07	1.57167e-06	-0.00284889	-0.0001344	-0.000139977	0	15.1291
1264	13.211	8.746	0.0533796	-1.05817e-07	-6.26996e-08	-0.00361487	-2.52871e-06	-0.000479067	0	635.289
1269	22.4575	7.14974	0.063422	2.22187e-07	4.60093e-07	0.000857044	0.00015157	-6.82756e-05	0	11.9362
1270	11.4035	13.945	0.0649339	3.32298e-07	2.44268e-07	0.000830162	-9.97978e-05	-0.000679729	0	378.55
1276	21.7514	2.25855	0.0700192	1.77574e-09	1.03596e-07	-0.000683307	4.76277e-05	-2.93275e-05	0	240.143
1278	8.16782	4.83601	0.066566	-4.03707e-07	8.67742e-07	-0.000458053	-8.29953e-05	-9.93684e-05	0	264.046
1280	13.9899	9.69212	0.0525437	5.7047e-08	-2.0023e-07	-0.00231126	6.60407e-05	-0.000621642	0	688.066
1285	12.1028	1.9403	0.0617283	-8.89405e-09	-3.75554e-08	0.00216736	-1.10196e-05	-3.57524e-05	0	202.426
1287	22.7914	7.93209	0.0510806	3.03408e-07	5.26845e-07	-7.02511e-05	0.000147658	-4.58392e-05	0	248.582
1288	20.8377	7.1648	0.056876	7.55867e-08	1.6209e-07	0.00241315	0.000179431	-0.000138635	0	206.552
1289	2.78483	10.763	0.0615966	-1.07729e-07	2.72129e-06	-0.00298404	-3.76919e-05	3.60003e-05	0	93.1226
1293	23.2536	5.96841	0.0683643	-7.26135e-08	1.57522e-07	-0.000533493	0.000108698	-5.24047e-05	0	200.413
1294	24.4553	5.19828	0.0713993	-2.22001e-08	-6.89469e-08	-0.000391612	6.85843e-05	-3.08176e-05	0	46.6698
1303	2.28894	5.19777	0.0564573	2.54164e-08	5.31967e-08	0.000759355	-2.25593e-05	-1.91295e-05	0	102.022
1305	26.338	2.68984	0.0558624	-2.68394e-08	-9.11302e-08	-0.000325079	8.00842e-06	-1.45546e-05	0	148.381
1307	20.4527	3.82187	0.0590787	2.92648e-07	2.41181e-07	0.000832806	0.000101327	-8.91905e-05	0	128.226
1309	10.6763	12.2951	0.0544067	-1.70553e-07	7.27813e-07	-0.00660043	-0.000129762	-0.00050084	0	369.149
1310	5.86282	13.447	0.0746242	7.56058e-07	2.85106e-06	-0.00210659	-6.76077e-05	2.26565e-05	0	17.2227
1311	24.1211	8.98226	0.0556705	4.66489e-07	-6.62616e-08	-0.000324323	0.000101019	2.20633e-05	0	150.837
1312	22.6832	2.20318	0.0698623	-5.36258e-09	4.72683e-08	-0.00112117	3.98491e-05	-2.26372e-05	0	148.998
1314	25.3672	3.30882	0.056869	-2.21594e-08	-1.16772e-07	-0.000285232	2.67695e-05	-2.23125e-05	0	134.408
1315	7.10049	10.5918	0.050348	-3.60375e-07	1.73763e-06	-0.000168868	-0.000131504	-0.000105696	0	45.7393
1321	21.1849	3.88364	0.0626909	1.11025e-07	2.42136e-07	-0.00228101	9.35467e-05	-7.47265e-05	0	165.459
1326	16.5671	5.42992	0.0647897	-4.47636e-09	5.0769e-08	0.00133214	9.18541e-05	-0.000214361	0	172.866
1328	26.71	6.52285	0.0585285	-1.82982e-08	-1.51202e-07	0.00212546	8.33198e-06	6.03797e-07	0	83.7884
1329	1.92664	7.43462	0.0663739	-5.87651e-08	5.34541e-07	-0.000469173	-2.12628e-05	-2.85564e-06	0	134.437
1330	21.017	1.55741	0.0561609	3.24094e-08	2.20514e-08	0.00212119	2.07342e-05	-1.88189e-05	0	195.342
1331	8.90864	2.46414	0.0521875	1.80319e-08	6.39358e-07	0.00175067	-3.88865e-05	-4.70784e-05	0	334.249
1332	24.4882	6.22679	0.0649534	-2.26506e-09	-6.57576e-08	0.00199757	8.12962e-05	-2.35113e-05	0	241.048
1333	13.5685	9.15695	0.0516911	1.27942e-07	-1.04763e-07	-0.00155643	3.12512e-05	-0.000537887	0	613.205
1335	13.2634	12.5405	0.0561487	-4.85946e-07	3.79917e-08	-0.0149512	4.95464e-05	-0.000990631	0	987.359
1339	12.3851	7.56497	0.0726811	-5.39592e-07	4.96559e-07	-0.00475541	-3.55834e-05	-0.000366434	0	151.379
1341	13.7778	14.8474	0.0705973	7.58637e-07	-8.11153e-08	0.00820943	9.63156e-06	-0.00156702	0	3594.06
1342	25.7488	9.92965	0.070472	3.98201e-08	-1.16981e-07	0.00523803	2.58351e-05	8.46542e-05	0	127.009
1343	23.0975	4.26159	0.0519836	-2.33771e-08	6.79336e-08	0.000445071	7.59229e-05	-4.63193e-05	0	73.1669
1345	20.8148	10.5681	0.0539918	-2.88396e-07	-1.4788e-07	0.00424303	0.000214589	-0.000128343	4	189.125
1346	9.19439	1.87564	0.0730283	-3.01446e-08	2.87045e-07	0.00158235	-2.58167e-05	-3.11249e-05	0	161.895
1347	12.3335	14.1177	0.0520753	6.99254e-07	-3.17013e-11	0.00871305	-5.58233e-05	-0.000981677	0	249.805
1349	5.89172	9.49998	0.06151	-5.1667e-07	1.61985e-06	-0.000298356	-0.000110543	-5.50387e-05	0	83.7446
1355	10.4133	4.01366	0.0685138	-4.36198e-08	6.90979e-07	-0.00166464	-6.24898e-05	-0.000100669	0	111.289
1357	19.2148	12.1837	0.059589	-3.21636e-07	-2.51486e-06	0.0065141	0.000199693	-0.000264584	0	84.5529
1358	22.1813	2.91538	0.0679493	-1.20517e-08	1.1666e-07	-0.00104287	6.13399e-05	-4.2023e-05	0	93.4068
1359	15.6988	15.68	0.0602541	-6.12871e-08	-4.15027e-07	0.00897537	2.44089e-05	-0.000748643	0	169.365
1360	16.123	6.12056	0.0590564	-1.1792e-09	1.6724e-07	-0.00555887	0.000102515	-0.000280317	0	42.2223
1361	5.21891	4.06055	0.0546911	1.52244e-07	4.79494e-07	-0.00216794	-5.10104e-05	-3.45963e-05	0	164.551
1364	24.6254	3.82261	0.0607544	-2.62186e-08	-1.39547e-07	-0.00015784	4.43015e-05	-2.97825e-05	0	83.9549
1365	13.7502	6.17329	0.068454	-5.76612e-08	2.97107e-07	-0.00292661	1.96758e-05	-0.000281142	0	32.9585
1367	1.20835	15.4008	0.0511838	1.38434e-07	4.67214e-06	4.71466e-05	2.78289e-08	0.000119258	0	62.709
1370	26.4906	2.97727	0.0615854	-2.15637e-08	-1.12491e-07	0.000358968	8.26548e-06	-1.64694e-05	0	195.522
1371	14.5053	14.3671	0.0713639	5.92347e-07	-3.25393e-07	0.0107816	0.000141955	-0.00130106	1	3679.73
1373	10.9671	15.9335	0.066228	1.16965e-06	2.0069e-07	-0.00963822	8.06375e-05	-0.000424565	0	139.467
1375	10.7046	1.55858	0.0586031	2.01499e-08	9.72773e-08	0.00164485	-1.23643e-05	-1.68245e-05	0	189.883
1377	1.65687	8.81926	0.05913	-4.32713e-08	1.19121e-06	0.000471504	-1.81784e-05	1.22107e-05	0	97.945
1378	23.8516	8.27689	0.0644952	3.13594e-07	9.83391e-08	0.00452629	0.000115858	-3.89654e-06	0	208.786
1379	14.9038	4.71119	0.0678105	-1.89661e-09	3.20808e-07	0.00134412	3.57358e-05	-0.000188133	0	212.187
1380	11.1181	6.6108	0.0590921	-4.06132e-07	4.22151e-07	-0.000515245	-7.67446e-05	-0.000254396	0	326.505
1383	20.6228	3.31757	0.0717003	2.0302e-07	1.30871e-07	-0.000278187	8.33398e-05	-6.44002e-05	0	123.486
1385	16.1771	12.209	0.0570199	-4.19859e-07	-1.08605e-06	0.0106842	0.000270262	-0.000693683	0	59.1427
1386	19.1505	4.37644	0.0746756	4.11818e-08	-9.7194e-09	5.36444e-05	0.000110336	-0.000129906	0	296.164
1388	8.56677	8.17467	0.0722819	-5.24959e-07	1.0106e-06	-0.00187624	-0.000134189	-0.000193378	0	216.312
1390	24.7232	8.31851	0.0698834	2.36362e-07	-2.10125e-07	-0.000325043	8.23282e-05	2.06981e-05	0	245.006
1395	24.2008	7.46617	0.0725055	1.21968e-07	-2.6972e-08	-0.000438442	0.000101673	-6.77474e-06	0	138.871
1400	18.3049	1.70233	0.0590804	-3.57709e-09	-6.97552e-08	-0.00376803	2.41164e-05	-2.99965e-05	0	244.744
1402	11.1733	3.59602	0.0532113	1.91247e-09	5.62836e-07	0.000864329	-4.60485e-05	-0.000104079	0	216.558
1403	4.9022	15.9309	0.069195	1.50774e-06	2.97809e-06	-0.00131875	-1.31888e-05	9.13186e-05	0	5.49798
1404	4.32716	6.4204	0.0578612	-6.43731e-08	5.67112e-07	0.000109809	-6.4537e-05	-2.9537e-05	0	105.029
1405	10.0037	2.98144	0.0506099	-3.88307e-08	4.46092e-07	-0.000159468	-4.82995e-05	-6.62985e-05	0	174.441
1407	18.6704	12.3502	0.0593663	-6.03613e-07	-3.08753e-06	0.00115741	0.000222502	-0.000310551	0	344.534
1408	26.8716	8.86769	0.0529316	1.05054e-08	-4.79885e-08	-0.000350291	5.18335e-06	6.60349e-05	0	73.8855
1409	18.5917	11.7163	0.0605278	-9.39462e-08	-2.65991e-06	0.00747966	0.000242274	-0.000339261	0	166.971
1410	6.65829	12.4498	0.0568896	2.26244e-07	2.20297e-06	-0.00287626	-0.000103931	-4.11881e-05	0	20.7307
1412	2.13315	15.2058	0.0526671	4.79716e-07	4.49354e-06	-0.00112311	-5.06352e-06	0.000113432	0	21.9858
1413	21.5961	9.79935	0.063365	-1.49882e-07	7.41524e-11	0.00621445	0.000190117	-7.98363e-05	0	376.59
1417	2.23237	10.325	0.0606189	-3.13685e-08	2.40777e-06	-0.00071504	-2.60726e-05	3.61765e-05	0	46.284
1418	11.1351	3.06877	0.0566174	-2.9857e-08	4.06191e-07	0.00587484	-3.80177e-05	-8.53863e-05	0	288.9
1422	4.62629	10.5409	0.0725157	-3.21776e-07	2.6738e-06	0.000387053	-8.04183e-05	-4.35398e-06	0	77.6633
1424	1.8936	2.27698	0.0603815	4.74262e-08	1.21948e-07	0.000457978	-8.10372e-06	-1.14142e-05	0	151.241
1429	19.516	6.69356	0.0662495	7.95815e-08	-1.1251e-09	-0.00131859	0.000183904	-0.000194314	0	235.184
1431	3.03181	6.32422	0.0744386	2.38956e-09	3.19649e-07	0.00010137	-4.05277e-05	-1.93867e-05	0	135.374
1432	6.36496	2.62127	0.0504403	1.77981e-07	7.75545e-07	0.000123442	-4.1428e-05	-2.49141e-05	0	182.948
1434	14.5727	15.2676	0.0548255	6.24586e-07	-2.98602e-07	0.0282713	0.00018056	-0.00137147	0	2654.8
1440	19.8131	2.4739	0.0634338	3.51036e-07	-1.12734e-08	-0.00176963	5.24343e-05	-4.68558e-05	0	83.2311
1441	6.73091	14.8481	0.0609359	1.649e-06	2.89218e-06	-0.00123264	-4.19837e-05	1.91867e-05	0	17.9343
1442	10.6735	1.36484	0.0561845	2.84028e-08	6.94373e-08	0.00185217	-8.69419e-06	-1.44833e-05	0	346.568
1443	3.70264	2.93364	0.073911	2.47833e-07	3.72524e-07	0.000279449	-2.74401e-05	-1.64465e-05	0	68.6621
1444	4.50921	5.6062	0.0688838	-1.01822e-08	4.11036e-07	-0.000363896	-6.24824e-05	-3.47895e-05	0	114.619
1446	14.1281	9.23157	0.0680027	1.21418e-07	-2.87922e-07	-0.00208655	9.20722e-05	-0.000582166	0	486.241
1447	14.4813	15.4276	0.0577646	5.30146e-07	-2.44078e-07	0.0222963	0.000170034	-0.00145023	0	255.684
1450	10.2634	1.56162	0.0506971	1.03002e-08	1.75424e-07	0.00115242	-1.26831e-05	-1.69096e-05	0	311.324
1452	2.6154	11.3412	0.0653809	-2.20658e-08	3.01482e-06	-8.47423e-05	-3.16938e-05	4.67569e-05	0	2.41799
1454	20.8919	5.99981	0.0661452	5.85961e-08	3.87294e-07	-0.00235043	0.000148663	-0.00012608	0	223.124
1456	22.8774	1.04046	0.0588169	-4.8594e-09	9.14021e-09	-0.00131544	1.63e-06	-3.24155e-06	0	105.586
1458	26.6929	8.18864	0.0532367	1.7808e-08	-9.6669e-08	-0.000683731	1.40915e-05	4.16583e-05	0	350.768
1461	3.91971	4.71606	0.0595567	3.38651e-08	2.05396e-07	0.000519562	-5.33508e-05	-2.58229e-05	0	50.6447
1462	6.5784	5.40621	0.0541104	-1.783e-07	7.66356e-07	0.000925596	-8.45885e-05	-6.85123e-05	0	124.923
1464	1.90783	12.4585	0.0579976	-9.16355e-09	3.37301e-06	-0.000349839	-1.55972e-05	7.30465e-05	0	77.7431
1469	4.43368	2.43931	0.0654062	3.10833e-07	4.75648e-07	-8.72454e-05	-2.78607e-05	-1.52507e-05	0	92.6211
1470	7.74766	3.98938	0.0637097	-5.43981e-08	9.60418e-07	-0.00114228	-7.01359e-05	-6.48074e-05	0	77.1825
1471	15.3712	2.01946	0.0632092	3.77814e-11	2.23549e-07	0.000509551	4.44315e-06	-4.37386e-05	0	278.973
1473	11.1418	13.0709	0.0592334	-4.28441e-08	4.3454e-07	-0.0102248	-0.000125554	-0.00059295	0	137.023
1474	10.6477	2.97194	0.0737805	-3.52813e-08	3.35066e-07	0.00095447	-4.15708e-05	-7.38574e-05	0	189.347
1475	10.5117	9.64013	0.0580883	-6.24279e-07	2.92243e-07	-0.00110726	-0.000119065	-0.000362884	0	70.3482
1479	8.39885	7.3004	0.066763	-4.55208e-07	9.07208e-07	-0.000578179	-0.000124316	-0.000160208	0	184.279
1480	2.16931	6.14513	0.0525086	-3.20777e-09	2.33643e-07	-0.000539457	-2.79899e-05	-1.63022e-05	0	28.2123
1481	8.87253	12.8672	0.0684754	1.11704e-07	1.43461e-06	-0.00466476	-0.000126164	-0.000231424	0	214.984
1486	25.9583	2.76801	0.07464	-1.6054e-08	-9.10439e-08	0.000252645	1.40172e-05	-1.63538e-05	0	61.5916
1488	9.52165	14.0021	0.0578392	4.36225e-07	1.31292e-06	-0.00809573	-9.54676e-05	-0.000273963	0	321.081
1489	6.31032	8.21038	0.05061	-7.17144e-07	1.26707e-06	-0.000891056	-0.000108993	-8.08496e-05	0	171.662
1491	7.72871	7.76477	0.0503279	-5.25506e-07	1.1968e-06	-0.00233686	-0.000121966	-0.000130905	0	92.6542
1492	13.4509	5.61055	0.0738181	-7.80078e-09	4.7153e-07	-0.00249156	-8.97085e-06	-0.000250372	0	211.156
1495	26.5536	4.7463	0.067007	-1.18691e-08	-1.75423e-07	-0.000179786	1.0777e-05	-1.53997e-05	0	196.96
1497	9.59963	9.74906	0.0503342	-7.06867e-07	6.07549e-07	-0.0039116	-0.000136344	-0.000304267	0	146.294
1500	26.7164	5.88138	0.0560817	-2.6515e-08	-1.78699e-07	-0.000510628	8.87191e-06	-7.05043e-06	0	81.8832
1501	3.35886	4.55525	0.0671265	6.21913e-08	9.27831e-08	0.000560407	-3.61869e-05	-2.24626e-05	0	106.465
1503	19.2148	1.69133	0.0703332	2.94189e-07	-1.16941e-07	-0.00259794	3.3223e-05	-2.6244e-05	0	306.289
1504	5.43071	2.10746	0.0655243	2.18345e-07	3.76749e-07	0.000302959	-2.86204e-05	-1.7298e-05	0	56.8167
1506	25	2.90899	0.0675449	-1.7039e-08	-1.37107e-07	0.000565508	2.94519e-05	-2.11468e-05	0	173.935
1509	10.3171	15.7489	0.0549416	1.33982e-06	6.92197e-07	-0.0062744	3.68123e-05	-0.000312274	0	79.1795
1510	1.8744	4.37769	0.0588523	5.65786e-10	8.57804e-08	-5.39524e-05	-1.57603e-05	-1.82004e-05	0	100.912
1513	4.78339	8.8196	0.0674513	-7.50205e-07	1.83816e-06	-0.00103048	-7.98651e-05	-2.95776e-05	0	109.09
1521	20.6602	4.65225	0.0697463	1.54207e-07	5.3008e-07	-0.00072791	0.000118193	-0.000100343	0	411.388
1523	7.13429	15.6257	0.0598753	2.42506e-06	2.94206e-06	-0.00260441	-1.78355e-05	2.01189e-05	0	44.1546
1524	10.7866	1.91817	0.074746	4.28837e-09	1.35877e-07	-0.00340252	-1.96434e-05	-2.84799e-05	0	203.737
1527	16.0745	13.7191	0.0718341	1.46777e-07	-1.20281e-06	0.0135021	0.000203095	-0.000792456	0	523.255
1528	3.69884	6.95989	0.0662202	-1.32978e-07	6.91164e-07	-0.000197543	-5.70282e-05	-2.10474e-05	0	47.0752
1530	23.7729	6.38626	0.0624773	-5.93527e-09	2.4728e-08	0.00126368	0.000106269	-3.71197e-05	0	12.1204
1532	1.34771	4.01574	0.0668194	2.14749e-08	4.31872e-08	0.000590236	-7.09594e-06	-1.7016e-05	0	170.181
1537	10.2168	13.1669	0.0595689	-2.81295e-08	8.54205e-07	-0.00503314	-0.0001395	-0.000425185	0	292.508
1538	26.8007	8.51082	0.0731278	1.24569e-08	-7.51049e-08	-0.000525053	1.05625e-05	5.42958e-05	0	31.1218
1542	21.4351	5.80689	0.0582461	4.97917e-08	5.25781e-07	0.00198014	0.000142798	-9.85458e-05	0	375.471
1544	22.9741	9.60206	0.0571533	3.75319e-07	6.40326e-07	0.00636308	0.000138124	5.23502e-06	0	124.415
1551	7.0202	7.40265	0.0595614	-5.07821e-07	1.24424e-06	-0.00132299	-0.000112592	-0.000101608	0	345.396
1552	5.89646	8.36575	0.0625977	-7.19543e-07	1.35627e-06	-0.000734865	-0.000103193	-6.59645e-05	0	122.546
1554	17.431	7.72386	0.0504965	-3.7171e-08	-4.9709e-07	-0.00126298	0.000185807	-0.000331893	0	379.653
1555	2.6668	5.01265	0.0679892	8.76961e-09	5.12886e-08	0.000559788	-2.89449e-05	-2.19316e-05	0	188.057
1556	3.35563	6.25867	0.0651342	-5.93583e-08	3.72763e-07	0.000247128	-4.62545e-05	-2.13435e-05	0	136.239
1562	10.0052	5.68126	0.0701158	-3.29828e-07	5.69096e-07	-0.00358808	-9.81246e-05	-0.000170017	0	179.182
1563	11.2284	2.03815	0.051093	-5.60225e-09	4.73006e-08	0.000393162	-1.86482e-05	-3.91223e-05	0	302.111
1565	9.90165	14.5732	0.0701834	6.99358e-07	9.44726e-07	-0.00689034	-7.17994e-05	-0.000302464	0	57.9531
1568	5.67157	11.9523	0.0685703	1.06781e-07	2.50698e-06	-0.00225567	-8.66305e-05	-2.02343e-06	0	76.5187
1572	9.87917	1.09806	0.06094	8.79832e-09	6.55508e-08	0.00140908	-3.01255e-06	-3.28892e-06	0	103.734
1574	2.04287	3.0767	0.074792	5.98383e-08	1.57872e-07	0.000420721	-1.08949e-05	-1.55334e-05	0	47.1444
1575	20.3943	6.79189	0.0649613	7.08161e-08	1.37291e-07	0.00222672	0.000179529	-0.000154123	0	218.046
1577	2.28199	5.53357	0.0528894	1.02608e-08	6.90809e-08	-0.000677894	-2.1788e-05	-1.99864e-05	0	140.965
1580	15.758	15.5668	0.0674921	-7.87304e-08	-4.5549e-07	0.00923045	2.95239e-05	-0.00074694	0	172.258
1581	9.66128	15.3859	0.0727767	1.5596e-06	1.12027e-06	-0.00631627	-6.20684e-06	-0.000227031	0	64.3563
1583	2.31214	10.1424	0.0546926	-6.9031e-08	2.29005e-06	-0.000110226	-3.32986e-05	2.78699e-05	0	68.6048
1584	1.57302	14.9331	0.0585554	2.15481e-07	4.57641e-06	-0.000764136	-4.69674e-06	0.000111619	0	22.4882
1585	6.79205	2.02734	0.0665159	-3.37444e-09	2.80038e-07	0.00100353	-3.20851e-05	-1.8691e-05	0	40.1622
1587	16.1028	3.31999	0.060183	5.80291e-08	2.01285e-07	-0.000957892	3.72715e-05	-0.000106543	0	420.171
1588	5.17004	4.50475	0.0717747	6.67538e-08	4.57586e-07	-0.000990305	-5.91598e-05	-3.91808e-05	0	154.552
1590	7.38068	10.5718	0.0723776	-3.5645e-07	1.63094e-06	-0.000430198	-0.000135127	-0.000130842	0	146.525
1591	7.4633	4.18198	0.051743	-1.01231e-07	8.67306e-07	0.000237713	-7.24534e-05	-6.79291e-05	0	147.867
1595	6.74926	12.7476	0.0550526	3.00899e-07	2.18417e-06	-0.00184528	-9.84148e-05	-3.77814e-05	0	84.9469
1598	6.68351	10.3801	0.0683893	-4.15992e-07	1.79346e-06	0.000491079	-0.000120582	-7.97619e-05	0	90.1307
1600	7.68638	5.03717	0.0530385	-3.51647e-07	8.69704e-07	0.00214151	-8.63938e-05	-8.90478e-05	0	101.597
1609	25.6457	9.13925	0.0622813	1.50804e-07	-1.67655e-07	0.00427144	4.42742e-05	6.11803e-05	0	76.9943
1610	8.24474	9.45836	0.0510751	-5.52692e-07	9.79647e-07	-0.00125571	-0.00014109	-0.000183089	0	184.971
1613	5.86312	8.23981	0.0678287	-7.33073e-07	1.35656e-06	-0.000420131	-0.00010038	-6.50753e-05	0	118.956
1615	5.59776	9.63168	0.0525523	-5.71486e-07	1.75921e-06	-0.000120652	-0.000104179	-4.25461e-05	0	119.141
1616	20.6152	10.5325	0.0727735	-2.60493e-07	-2.09067e-07	0.00426821	0.000217161	-0.00014323	4	203.174
1618	18.8157	8.47731	0.0534983	-8.06545e-08	-1.59248e-06	0.00126307	0.000227568	-0.000291598	0	483.707
1619	8.91674	7.66801	0.0639789	-5.31875e-07	8.53981e-07	0.00241814	-0.000124179	-0.000191676	0	122.273
1621	23.6966	1.75299	0.0545225	-5.55563e-09	-1.58445e-08	-0.00118501	2.07553e-05	-1.50513e-05	0	104.224
1622	11.68	3.8237	0.0642992	4.88109e-09	6.3236e-07	-0.000708161	-4.19514e-05	-0.000114841	0	283.534
1624	2.18712	7.41606	0.0684182	-6.6199e-08	5.60864e-07	-0.000556893	-2.48269e-05	-5.8596e-06	0	97.2538
1629	9.95754	5.91967	0.0544277	-3.46795e-07	5.53658e-07	0.000800602	-0.000101484	-0.000179551	0	254.981
1635	6.54255	4.29176	0.0676719	1.47451e-08	7.08055e-07	-0.00040749	-6.99071e-05	-5.67226e-05	0	210.569
1638	1.06088	14.0317	0.0590288	6.28048e-09	4.29318e-06	0.000116736	-3.57808e-07	0.000101596	0	7.02306
1644	5.01612	13.3143	0.0525908	6.32433e-07	3.21216e-06	-0.000478075	-5.72404e-05	4.66029e-05	0	18.55
1654	7.15809	6.42782	0.0574554	-3.01467e-07	1.04888e-06	-0.000613618	-0.000111563	-9.77032e-05	0	94.4701
1657	14.2172	3.60062	0.0600173	5.92338e-10	5.01539e-07	0.000575446	5.78092e-07	-0.000115538	0	238.668
1658	13.8351	5.53194	0.0651276	-1.1711e-08	4.23691e-07	0.00298148	7.01571e-06	-0.000245182	0	372.335
1662	17.9104	7.25915	0.0744011	-7.94701e-08	-5.92364e-07	-2.01661e-05	0.000189771	-0.000293144	0	343.867
1663	23.6137	9.41428	0.0621908	5.0895e-07	4.49305e-07	0.00211223	0.000113052	2.1026e-05	0	112.707
1666	26.3616	8.86901	0.063904	5.01904e-08	-8.54822e-08	-0.00151236	1.89413e-05	5.75537e-05	0	89.7329
1667	24.6212	1.21971	0.074901	-6.07634e-09	-3.09569e-08	-0.000783234	3.53038e-06	-2.90651e-06	0	95.5802
1672	23.6098	2.19504	0.051055	-6.80209e-09	-2.19069e-08	-0.000532017	3.37708e-05	-1.72553e-05	0	196.113
1673	9.34234	15.3188	0.0606711	1.67405e-06	1.46334e-06	-0.00386594	-1.37391e-05	-0.000186138	0	26.3049
1675	11.2489	5.80985	0.0532404	-2.67718e-07	4.86463e-07	0.000312957	-7.74477e-05	-0.000214919	0	168.77
1678	3.09694	2.85238	0.060194	1.8715e-07	3.17914e-07	0.000518027	-2.00839e-05	-1.77231e-05	0	62.9378
1680	1.3557	7.32286	0.0633413	-1.14665e-08	4.21785e-07	-0.000339471	-1.04635e-05	-2.84283e-06	0	132.189
1683	8.84515	12.2872	0.0723601	-5.15434e-08	1.57363e-06	-0.00418356	-0.000138531	-0.000227728	0	122.63
1686	9.42203	13.3518	0.0550599	1.21821e-07	1.37857e-06	-0.0108958	-0.000119274	-0.000285636	0	224.865
1687	25.6324	7.51225	0.0551676	5.20066e-08	-1.71389e-07	-0.000524932	5.04143e-05	1.50376e-05	0	68.9697
1689	21.4784	5.49028	0.0502944	3.45503e-08	5.76766e-07	0.000286642	0.000128605	-9.56304e-05	0	20.166
1690	26.4937	1.83206	0.0512534	-3.19889e-09	-6.58449e-08	-0.000109582	3.10288e-06	-9.80107e-06	0	155.577
1692	10.429	2.18959	0.0595136	-3.80306e-08	2.44498e-07	0.000709569	-1.84159e-05	-3.7598e-05	0	248.432
1694	20.936	1.63753	0.0578523	5.32315e-08	3.06285e-08	-0.00113554	2.20634e-05	-2.22541e-05	0	211.902
1695	15.5268	9.47418	0.073807	-1.0051e-07	-3.24391e-07	0.0015407	0.000196418	-0.000552394	0	317.248
1698	3.38761	12.4092	0.0716802	1.18586e-07	3.23419e-06	-0.00144137	-4.03185e-05	5.64595e-05	0	28.371
1699	4.16647	11.96	0.0676332	7.76262e-08	2.95881e-06	-0.00200822	-5.89344e-05	3.14395e-05	0	89.6786
1700	25.4705	4.87773	0.0599296	-5.87997e-08	-1.03637e-07	0.000209463	3.91407e-05	-2.3262e-05	0	252.95
1703	6.81992	2.54782	0.0508479	2.19629e-07	6.98001e-07	-0.00150076	-4.0336e-05	-2.31128e-05	0	126.251
1707	3.48306	12.6924	0.0557429	2.22494e-07	3.2949e-06	-0.000393268	-3.86193e-05	6.02655e-05	0	44.1632
1708	11.4387	2.34097	0.070119	-2.59232e-08	8.50319e-08	-0.000969804	-1.85373e-05	-5.3888e-05	0	350.952
1709	7.17909	1.14914	0.059461	2.62944e-10	4.05043e-08	-0.000195117	-8.81168e-06	-6.24299e-06	0	265.659
1710	8.50459	5.40107	0.0674805	-3.88963e-07	8.16075e-07	0.000166153	-9.79421e-05	-0.000119036	0	130.526
1711	25.4735	3.0997	0.0617936	-1.64662e-08	-1.05274e-07	-7.44787e-06	2.43994e-05	-1.99779e-05	0	149.906
1716	25.9991	3.0256	0.0739274	-1.65808e-08	-1.01397e-07	-0.000505227	1.56066e-05	-1.67607e-05	0	52.1931
1718	18.5233	9.78937	0.0517696	-2.77743e-09	-1.56812e-06	0.00267236	0.000283477	-0.000330757	0	338.182
1719	12.5301	13.1326	0.0501239	-1.14719e-08	6.1291e-08	-0.0310939	-6.56599e-05	-0.000960297	0	514.184
1723	22.24	4.15561	0.0505175	-6.76627e-09	2.07107e-07	-0.00177651	8.63802e-05	-6.27374e-05	0	412.089
1725	17.5193	12.36	0.053406	-6.90969e-07	-2.01385e-06	0.00730846	0.000252266	-0.000469989	0	259.969
1727	2.71441	2.55718	0.0527856	1.4088e-07	2.62843e-07	0.000570608	-1.5917e-05	-1.38072e-05	0	168.928
1731	1.83792	14.6457	0.0598557	2.78689e-07	4.42998e-06	-0.000142538	-7.90676e-06	0.00010677	0	40.6807
1733	7.38634	13.6986	0.0525621	5.56315e-07	2.13968e-06	-0.00278728	-7.97289e-05	-5.57373e-05	0	64.6638
1736	24.8521	4.9968	0.0581349	-4.02042e-08	-8.59129e-08	-0.00171527	5.31451e-05	-2.87268e-05	0	172.162
1737	26.4391	4.69787	0.0574413	-2.25453e-08	-1.7332e-07	-0.000416767	1.28746e-05	-1.62562e-05	0	154.823
1738	20.6553	9.7971	0.0609455	-7.71815e-08	-6.19e-08	0.00547813	0.000217225	-0.000142116	0	199.815
1741	26.0215	2.10168	0.0741335	-4.32225e-09	-8.35473e-08	-0.000169705	8.89648e-06	-1.14397e-05	0	52.5098
1742	13.4688	9.12434	0.0532378	1.61926e-07	-1.50821e-07	-0.00075421	2.7956e-05	-0.000533002	0	37.842
1748	18.7152	1.78544	0.0536975	2.88486e-07	-2.17158e-07	0.00119568	2.71777e-05	-3.46619e-05	0	151.683
1750	2.78381	13.4559	0.0568419	1.5734e-07	3.65429e-06	1.47391e-05	-2.13797e-05	8.40869e-05	0	30.6173
1751	14.1055	11.322	0.060392	-4.6529e-07	-3.36608e-08	0.00625494	0.000133184	-0.000819254	0	580.013
1755	6.4859	8.80511	0.0591838	-5.60973e-07	1.2311e-06	1.49956e-05	-0.000120472	-8.33828e-05	0	138.574
1761	21.7447	4.07936	0.0715553	2.09734e-08	2.88787e-07	0.00094461	9.9594e-05	-7.72353e-05	0	115.709
1764	12.1397	13.3567	0.0558125	6.15679e-08	7.08318e-08	-0.003459	-6.90225e-05	-0.000841485	0	627.286
1772	15.1806	9.30992	0.0658932	-5.94493e-08	-3.36526e-07	-0.000653811	0.000169343	-0.000552762	0	444.705
1773	11.1368	6.72511	0.056787	-4.25502e-07	4.07219e-07	-0.000247056	-7.58908e-05	-0.000259079	0	342.532
1775	2.32917	8.51343	0.0715296	-2.50537e-07	1.01249e-06	-0.00102442	-3.16897e-05	3.51941e-06	0	94.5681
1776	26.6074	2.04442	0.0527689	-6.21948e-09	-7.22989e-08	-0.00031386	3.21084e-06	-1.1132e-05	0	76.8191
1778	16.0891	12.4334	0.0551742	-3.80741e-07	-9.90038e-07	0.0193272	0.000275355	-0.000726358	0	551.902
1779	15.0797	1.57846	0.0510657	1.92769e-08	8.33404e-08	-0.000581115	3.68895e-06	-2.28167e-05	0	431.644
1780	7.80811	9.4601	0.0630059	-5.0209e-07	1.09108e-06	-0.000902503	-0.000144633	-0.000151143	0	205.201
1784	18.5024	7.62771	0.0602331	-2.18256e-08	-1.24094e-06	0.000290214	0.000192127	-0.000269083	0	372.605
1785	19.1389	9.84105	0.0577688	-1.71063e-08	-1.55313e-06	0.00218139	0.000261991	-0.000276334	0	92.0964
1790	4.54539	5.85406	0.0504967	-1.23576e-09	4.58927e-07	-0.000677228	-6.47916e-05	-3.70909e-05	0	184.962
1792	8.63436	11.5339	0.0621988	-2.0236e-07	1.43561e-06	-0.00198304	-0.000134914	-0.000224678	0	225.34
1793	21.8391	1.3811	0.0606626	-2.19839e-10	3.95862e-08	-0.00132126	1.69967e-05	-8.25831e-06	0	120.166
1795	7.54833	10.8729	0.0541297	-2.40879e-07	1.61158e-06	-0.000948069	-0.00013856	-0.000138369	0	94.2576
1797	9.66809	1.2006	0.0518851	1.51064e-08	1.02447e-07	0.000996622	-2.37981e-06	-7.04425e-06	0	284.76
1799	13.2767	11.3243	0.0742022	-4.47456e-07	-5.25117e-08	-0.016962	5.07617e-05	-0.000789189	0	553.741
1800	8.08466	11.1576	0.0680755	-3.10566e-07	1.49473e-06	-0.00185575	-0.000137388	-0.000176304	0	211.886
1805	18.3518	3.44677	0.0714494	1.04566e-07	-2.87197e-07	0.0017048	7.02086e-05	-9.98947e-05	0	212.834
1808	24.0877	3.28761	0.0536141	-1.24783e-09	-9.89067e-08	0.000552237	4.65424e-05	-3.05442e-05	0	257.721
1810	4.45764	12.1333	0.0589427	1.24549e-07	3.14168e-06	-0.00274542	-6.52593e-05	2.69548e-05	0	30.4543
1814	6.73108	12.872	0.0707558	3.42662e-07	2.20796e-06	-0.00288674	-9.71155e-05	-3.59611e-05	0	104.019
1816	6.95624	2.19985	0.0620232	4.03754e-08	4.61093e-07	0.00174744	-3.69935e-05	-2.40512e-05	0	86.4745
1817	2.03229	12.6956	0.0686172	1.70134e-08	3.54954e-06	-0.00143835	-1.60105e-05	7.66422e-05	0	58.9821
1821	7.35858	9.71809	0.0651974	-4.33147e-07	1.3033e-06	-0.00264984	-0.000133456	-0.000126531	0	29.4976
1822	16.8152	8.76866	0.0546535	-2.2995e-07	-6.82576e-07	0.00739937	0.000206716	-0.000418574	0	342.94
1824	11.2925	12.868	0.0718163	-1.02211e-07	3.17195e-07	-0.00383246	-0.000115245	-0.000615861	0	86.7251
1827	8.70171	10.7345	0.052713	-5.26927e-07	1.08982e-06	-0.00128484	-0.000145027	-0.000223818	0	280.11
1833	26.4495	4.80946	0.0548108	-2.19687e-08	-1.68413e-07	0.000756273	1.24371e-05	-1.67504e-05	0	276.749
1834	2.1311	6.98429	0.065575	3.69063e-09	4.54907e-07	-0.000195818	-2.25908e-05	-8.89845e-06	0	37.844
1835	3.60518	13.812	0.0704282	5.29411e-07	3.4262e-06	6.54923e-05	-3.16075e-05	8.23609e-05	0	27.1568
1837	12.8819	15.2502	0.0501277	4.84931e-07	-8.03832e-08	-0.019161	-0.000155398	-0.00119542	0	1894.01
1841	19.0145	9.39725	0.0742039	-1.06514e-07	-1.71693e-06	0.0011665	0.000259176	-0.000289846	0	95.8631
1844	4.13849	5.45166	0.0558589	-2.21406e-08	3.05646e-07	-0.000469376	-5.19112e-05	-2.7231e-05	0	149.816
1845	4.91815	5.29477	0.0501872	8.2443e-10	4.36409e-07	-0.000355922	-6.38932e-05	-4.43823e-05	0	159.165
1847	5.58225	13.9815	0.0584821	9.82315e-07	3.22149e-06	-0.00172313	-5.23924e-05	4.25827e-05	0	9.73253
1848	14.9492	8.6033	0.0595933	2.1046e-09	-4.31166e-07	-0.000471411	0.000118681	-0.000505891	0	231.755
1849	13.9395	7.59713	0.0740834	-1.39465e-07	2.14515e-09	-0.00224423	3.70588e-05	-0.000386353	0	168.81
1850	16.3178	12.4076	0.0570302	-3.73276e-07	-1.26209e-06	0.00186353	0.000273049	-0.000670927	0	473.62
1856	14.7467	11.3397	0.0684778	-5.21841e-07	-1.24381e-07	0.00259686	0.000195983	-0.000816802	0	696.553
1858	4.40232	14.1921	0.0593455	7.15924e-07	3.22822e-06	-0.000899437	-3.5043e-05	7.48083e-05	0	65.3018
1861	24.2656	9.18945	0.071703	5.27062e-07	-1.52019e-07	0.00413836	8.84079e-05	3.26361e-05	0	157.09
1864	12.0137	11.5305	0.0603296	-3.45795e-07	1.20247e-07	0.00115042	-6.30265e-05	-0.000654219	0	516.664
1865	15.9837	14.8792	0.0702051	5.88564e-07	-9.01411e-07	0.00538093	4.78659e-06	-0.0008269	0	488.059
1868	20.3128	2.4324	0.0737322	1.94398e-07	3.5248e-08	0.0016921	5.21158e-05	-4.59369e-05	0	184.01
1870	4.73761	14.8508	0.0527823	1.01046e-06	3.14183e-06	-0.00121336	-2.87026e-05	7.823e-05	0	32.3291
1872	17.5668	3.73318	0.0662107	7.63356e-08	1.71412e-08	-0.000955428	8.1216e-05	-0.0001304	0	355.95
1873	9.37813	4.08762	0.0539178	-1.89965e-07	9.14151e-07	-0.000482734	-7.1209e-05	-9.50874e-05	0	126.355
1874	20.5471	1.21159	0.0613683	3.25088e-08	9.36603e-09	-0.00185947	7.4033e-06	-5.82705e-06	0	199.162
1877	8.29408	2.77383	0.0687444	1.86338e-07	7.7927e-07	0.000721129	-4.70273e-05	-4.86712e-05	0	129.726
1880	3.5037	15.5033	0.0573619	1.03114e-06	3.35285e-06	-0.000927566	-1.01014e-05	0.000102878	0	24.8236
1881	19.3697	9.30805	0.0573655	-4.96834e-09	-1.10217e-06	-0.000686681	0.000251796	-0.000254857	0	139.497
1882	19.9448	2.95582	0.0679084	3.22694e-07	4.28355e-08	-0.000765902	7.41899e-05	-6.17889e-05	0	82.4302
1883	22.9652	4.3159	0.0706071	-3.31268e-08	1.02076e-07	0.000163626	8.31984e-05	-4.97286e-05	0	185.555
1885	12.3347	5.64158	0.0740096	-8.032e-08	6.52664e-07	-0.00123877	-5.10195e-05	-0.000226281	0	235.425
1887	20.6158	10.3944	0.0653964	-2.01296e-07	-2.08668e-07	0.00426376	0.000227451	-0.000143183	0	92.9472
1888	7.49553	13.6667	0.0612134	5.41514e-07	2.09448e-06	-0.00333027	-8.09715e-05	-6.31278e-05	0	26.9968
1894	11.4361	14.0581	0.0527783	3.97702e-07	1.77114e-07	-0.0120712	-0.000115345	-0.000681588	0	573.963
1898	11.3204	9.438	0.0661964	-4.98936e-07	1.53475e-07	-0.00170591	-0.000110562	-0.000425786	0	457.513
1899	17.7538	10.0934	0.0689836	3.5207e-08	-1.37836e-06	0.00277767	0.000264718	-0.000420146	0	590.258
1900	12.5671	12.55	0.0567481	-3.70601e-07	4.90101e-08	-0.0153948	-4.57672e-05	-0.000866641	0	712.692
1903	8.00046	10.8494	0.0519691	-3.25132e-07	1.37871e-06	0.0010007	-0.000148767	-0.000170521	0	198.287
1904	2.79199	5.37042	0.0578602	-2.34598e-09	6.03878e-08	-0.000375665	-3.24667e-05	-2.2317e-05	0	100.402
1906	13.1542	1.19041	0.0522302	9.18073e-10	-1.47608e-08	0.00219233	-7.73759e-07	-6.59568e-06	0	220.491
1907	6.89234	12.4041	0.0730445	1.93283e-07	2.0677e-06	-0.00370963	-0.000108286	-5.7071e-05	0	74.4349
1909	12.614	11.1572	0.0541906	-3.99908e-07	6.75211e-09	-0.00524549	-1.76547e-05	-0.000710458	0	475.563
1915	9.56865	14.7423	0.0660753	1.00312e-06	1.29481e-06	-0.00562211	-5.04701e-05	-0.000240145	0	72.063
1918	1.98385	1.32773	0.0713816	5.33011e-08	3.66629e-08	7.69719e-05	-3.47991e-06	-3.91639e-06	0	124.511
1920	13.4339	7.71058	0.0683676	-3.00116e-07	6.45063e-08	0.00145447	1.22793e-05	-0.000401026	0	362.75
1925	2.74325	10.0213	0.0547106	-1.1535e-07	2.32265e-06	0.000579834	-3.98542e-05	2.56206e-05	0	45.9241
1926	8.46765	13.6047	0.064975	4.41188e-07	1.83295e-06	-0.00399423	-8.74946e-05	-0.00015799	0	48.1798
1928	26.5032	2.41037	0.0556095	-2.30132e-08	-8.41959e-08	-0.000647929	3.40961e-06	-1.33454e-05	0	70.7732
1929	9.18462	9.53786	0.072745	-6.54583e-07	7.79939e-07	-0.0027684	-0.000141792	-0.000251161	0	354.329
1930	17.1706	10.0685	0.0658528	-3.79725e-08	-1.16727e-06	0.00511097	0.000280934	-0.000472579	0	703.851
1932	14.9735	13.6971	0.0649122	3.59928e-07	-3.4935e-07	0.00131235	0.00024809	-0.00109703	0	573.284
1933	6.46348	9.02001	0.0744419	-4.84676e-07	1.26981e-06	-0.00142065	-0.000127129	-8.31083e-05	0	97.1966
1937	13.1726	6.19118	0.0696908	-5.71336e-08	4.0004e-07	-0.000958928	-4.51329e-06	-0.000274208	0	90.0056
1938	14.3586	10.828	0.067772	-3.63185e-07	-5.59134e-08	-0.00417991	0.000163553	-0.000756607	0	612.919
1942	2.72027	14.9115	0.0526615	6.38423e-07	3.90205e-06	-0.000425329	-1.15655e-05	0.00010498	0	32.7105
1944	2.85673	7.2607	0.0731366	-7.41236e-08	5.87213e-07	0.000919094	-4.30907e-05	-1.05374e-05	0	101.537
1945	6.14457	2.83314	0.0616684	1.67423e-07	8.22216e-07	-0.000116866	-4.75658e-05	-2.6981e-05	0	205.147
1948	25.4366	9.12819	0.0511859	1.89876e-07	-2.20767e-07	-0.00011072	5.03179e-05	5.27414e-05	0	154.299
1951	15.7639	11.6304	0.0743511	-5.61659e-07	-6.29508e-07	0.00139657	0.000259279	-0.000729756	0	438.503
1954	12.6779	15.6037	0.0744683	5.43554e-07	-8.34364e-08	-0.0163092	-7.08286e-05	-0.00103001	0	814.034
1955	4.5261	11.2466	0.0524041	-9.63769e-08	2.92691e-06	-0.00234865	-6.95182e-05	1.00163e-05	0	21.4476
1957	3.96276	12.0705	0.0587376	6.96831e-08	3.00793e-06	-0.00342279	-5.14971e-05	4.08956e-05	0	13.3267
1960	14.0912	2.35346	0.0533426	-9.22142e-09	1.01518e-07	-0.000210709	5.20406e-07	-6.14888e-05	0	62.8343
1963	23.326	1.02843	0.064903	-2.92444e-09	8.18188e-11	-0.00100671	1.84331e-06	-4.77576e-07	0	33.213
1964	8.78995	14.2181	0.0505364	7.97055e-07	1.70649e-06	-0.00706511	-7.11108e-05	-0.000169733	0	104.134
1967	1.55525	4.07724	0.0620456	2.43127e-08	5.73545e-08	-0.000247194	-1.02621e-05	-1.82353e-05	0	133.327
1969	7.96931	3.69172	0.0648267	1.6945e-09	9.55099e-07	-0.000946878	-7.02078e-05	-6.40779e-05	0	120.247
1974	17.6747	10.5605	0.0535038	-3.5148e-08	-1.56427e-06	0.00113076	0.000285534	-0.000434346	0	706.875
1981	9.09107	8.42133	0.0585002	-4.93553e-07	8.53215e-07	-0.00267292	-0.000141579	-0.000222073	0	394.013
1986	10.4679	12.1001	0.0526236	-2.33191e-07	7.89746e-07	-0.00339138	-0.000129523	-0.00047098	0	387.588
1987	7.03793	2.97564	0.0705948	1.96756e-07	8.83289e-07	0.000513199	-5.36162e-05	-4.11801e-05	0	193.921
1989	11.894	6.95062	0.0616263	-3.85153e-07	3.54579e-07	0.00156946	-5.35445e-05	-0.000302744	0	362.624
1990	6.65301	12.6692	0.069242	3.22868e-07	2.21714e-06	-0.000379543	-9.73033e-05	-3.67938e-05	0	96.2
1992	17.0056	8.35509	0.0606354	-4.65282e-08	-6.26701e-07	0.00199631	0.000191303	-0.000400725	0	262.293
1993	18.0552	8.87004	0.066575	5.96628e-08	-1.19819e-06	-0.0013541	0.00023784	-0.000363038	0	368.864
1994	13.2365	6.08813	0.0516541	-3.45271e-08	3.753e-07	-0.00278331	-6.14507e-06	-0.000272832	0	367.986
1997	8.25297	13.3016	0.0595085	3.33511e-07	1.89951e-06	-0.00442515	-0.000108144	-0.000146531	0	133.742
1998	9.5244	13.3177	0.0528569	5.81653e-08	1.32296e-06	-0.00484172	-0.000126438	-0.000305874	0	153.738
1999	7.68926	13.7684	0.0504523	5.80834e-07	2.05309e-06	-0.00320309	-8.45305e-05	-7.68809e-05	0	94.3661
2003	26.8361	2.42873	0.0626684	-8.66723e-09	-1.00374e-07	0.000165944	6.4172e-07	-1.33185e-05	0	123.025
2005	26.4176	3.9835	0.0577259	-2.66038e-08	-1.66113e-07	0.000257028	6.85442e-06	-1.88473e-05	0	12.7532
2008	7.12234	12.7931	0.0528133	2.95031e-07	2.00404e-06	-0.00189188	-0.000108184	-6.48863e-05	0	194.894
2010	23.3062	4.61708	0.0502821	-3.02677e-08	5.12306e-08	0.00062706	8.30084e-05	-4.90436e-05	0	86.9351
2012	19.2332	7.30296	0.0505717	1.18676e-07	-2.48157e-07	0.000739029	0.000192539	-0.000217681	0	299.593
2013	6.54013	14.076	0.0639257	8.768e-07	2.7074e-06	-0.00211263	-5.98213e-05	8.04834e-06	0	53.0344
2017	10.9914	4.4509	0.065156	-1.01448e-07	6.44029e-07	0.0020586	-5.98479e-05	-0.000143716	0	384.093
2018	12.7794	6.35765	0.0686708	-1.50959e-07	4.77311e-07	0.00157855	-1.37564e-05	-0.000278488	0	246.455
2019	2.07238	10.9055	0.0628997	-4.4478e-08	2.60311e-06	-0.000508121	-2.60833e-05	4.43847e-05	0	58.3401
2022	3.77038	4.49976	0.0615749	6.77024e-08	1.56072e-07	-0.000722418	-4.1858e-05	-2.23066e-05	0	54.3576
2023	16.6341	6.24453	0.0659501	-6.10179e-08	2.65508e-08	0.00146945	0.000131089	-0.000272857	0	270.813
2025	12.1412	14.3845	0.0640284	5.99836e-07	-4.67278e-08	-0.0135487	-0.00011122	-0.000909885	0	504.05
2027	8.62734	8.75345	0.0641595	-5.19967e-07	7.87957e-07	-0.00149841	-0.000153352	-0.000204574	0	150.823
2031	1.34432	12.6545	0.061494	4.47548e-09	3.57391e-06	-0.000246256	-7.63605e-06	8.04099e-05	0	31.5484
2035	11.2169	5.56597	0.0511198	-2.31923e-07	5.03773e-07	-0.00180503	-7.30182e-05	-0.000202224	0	33.0889
2037	4.03346	12.9595	0.0507832	3.6454e-07	3.21469e-06	-3.79416e-05	-4.23532e-05	5.94036e-05	0	17.6825
2038	19.3974	4.37636	0.0681115	3.75008e-08	4.53035e-08	-0.000356119	0.000109294	-0.000124794	0	279.944
2040	4.44988	15.6843	0.067251	1.37861e-06	3.05164e-06	-0.00158432	-1.49474e-05	9.44397e-05	0	45.8836
2042	23.3074	3.79192	0.0575958	-1.76804e-08	2.70848e-08	0.000187894	6.49126e-05	-4.35812e-05	0	103.6
2043	12.7362	6.00788	0.0678889	-2.90408e-08	4.55022e-07	-0.00885171	-2.10275e-05	-0.000258541	0	314.032
2044	14.4035	13.5396	0.0683693	2.36966e-07	-1.60976e-07	-0.00269378	0.000206682	-0.00120145	0	397.641
2046	13.511	3.19714	0.0706085	-3.92086e-09	4.03399e-07	0.000729273	-7.46081e-06	-9.44765e-05	0	332.737
2049	3.56572	6.7932	0.0714906	-7.03974e-08	6.13005e-07	0.00072341	-5.54218e-05	-2.12365e-05	0	137.623
2050	2.67317	5.72463	0.0662142	9.24918e-09	1.08436e-07	0.000665769	-2.98474e-05	-2.1059e-05	0	119.885
2053	26.1839	4.01291	0.0736242	-3.45679e-08	-1.32448e-07	0.000497966	1.54006e-05	-1.83352e-05	0	127.197
2054	20.8971	1.246	0.0605794	2.52484e-08	1.01993e-08	0.000505582	8.57435e-06	-5.44365e-06	0	240.942
2055	21.1727	2.53473	0.0711623	5.16507e-08	8.29387e-08	-0.000874183	5.53854e-05	-4.70387e-05	0	168.942
2056	24.767	4.29408	0.0680967	-3.2377e-08	-1.1616e-07	-0.00115474	4.48546e-05	-2.95458e-05	0	221.831
2057	22.8371	3.34546	0.0530302	-6.28241e-09	5.90722e-08	-0.000479459	6.20547e-05	-4.2725e-05	0	314.765
2058	2.21153	6.28853	0.0730256	1.08761e-08	2.68916e-07	-0.000674182	-2.5869e-05	-1.49268e-05	0	156.573
2059	4.80618	1.39612	0.0635951	1.87539e-07	2.57996e-07	0.000822101	-8.91811e-06	-5.62191e-06	0	142.119
2060	8.79025	12.5605	0.0667948	-8.70864e-09	1.53542e-06	-0.00464902	-0.000139013	-0.000226357	0	299.62
2063	12.4064	1.06035	0.051979	5.57167e-09	-1.73588e-08	0.000228069	-5.54462e-07	-2.78789e-06	0	122.062
2065	4.27678	5.77919	0.0719326	1.06444e-09	4.18424e-07	-0.00132652	-6.03347e-05	-2.89069e-05	0	95.6535
2066	24.2312	9.52598	0.0668855	6.54124e-07	-2.29567e-07	0.00177596	8.91187e-05	4.80404e-05	0	120.09
2067	1.92951	13.4267	0.0749584	7.0025e-08	3.88743e-06	-0.00053721	-1.53384e-05	8.82222e-05	0	42.1612
2070	10.8608	3.6995	0.0634308	-5.18653e-09	5.93471e-07	0.000216366	-5.07503e-05	-0.000105333	0	292.092
2074	4.18752	2.29533	0.067208	3.41445e-07	4.57293e-07	0.000196124	-2.39957e-05	-1.42569e-05	0	55.6912
2075	1.02422	5.7696	0.0709732	2.3394e-09	8.09972e-08	-0.000850357	-2.33564e-06	-1.26781e-05	0	39.8588
2079	13.6994	5.513	0.0720642	-5.69246e-09	4.40271e-07	-0.00185335	8.30706e-06	-0.000250144	0	113.102
2080	16.6886	9.80299	0.0627898	-3.08142e-07	-6.27094e-07	0.00262891	0.000272324	-0.000507735	0	449.743
2081	14.2642	13.5602	0.0725616	2.52227e-07	-1.03237e-07	0.00521221	0.000197557	-0.00118582	0	943.068
2082	15.0312	12.7741	0.0683659	-4.36409e-07	-3.38569e-07	0.00570162	0.000222148	-0.000940855	0	734.159
2083	3.70748	15.61	0.0627049	1.17216e-06	3.20672e-06	-0.000331458	-9.97676e-06	0.000102531	0	31.7714
2084	11.1951	2.42735	0.0513697	-1.174e-08	1.71817e-07	-0.0010023	-2.12922e-05	-5.70868e-05	0	104.393
2085	16.2463	4.69138	0.0668802	-4.20962e-08	1.65352e-07	-0.00147098	6.83325e-05	-0.000184007	0	306.87
2088	2.64862	9.38885	0.0590124	-9.86193e-08	1.83764e-06	-0.00130499	-3.7342e-05	1.19377e-05	0	158.302
2090	8.54395	6.36179	0.0716433	-3.90154e-07	7.67478e-07	-0.000843732	-0.000113417	-0.000152795	0	189.741
2091	25.8596	5.1308	0.0742617	-3.80057e-08	-1.17447e-07	-0.000487886	2.93894e-05	-1.78017e-05	0	273.161
2094	22.1551	6.39322	0.0552093	1.07008e-07	4.68751e-07	-0.000219272	0.000140307	-7.5218e-05	0	98.6651
2097	16.978	7.76147	0.0744314	-4.445e-08	-3.93303e-07	0.00234172	0.000182476	-0.000353529	0	344.074
2099	16.5689	9.28603	0.066425	-3.39635e-07	-4.63363e-07	0.0035739	0.000233047	-0.00047961	0	666.949
2100	20.9164	7.69469	0.0702331	8.8104e-09	1.87416e-07	-0.00288355	0.000183527	-0.000124952	0	98.935
2101	17.756	2.50867	0.053551	9.60826e-08	3.42595e-08	0.00179536	4.14386e-05	-6.96457e-05	0	371.798
2102	14.4243	1.56481	0.0533907	4.07792e-09	-1.90968e-09	-0.000509879	3.1677e-07	-2.37193e-05	0	203.417
2103	8.20252	1.69576	0.067243	-2.25052e-08	2.19794e-07	-0.000646593	-2.22758e-05	-1.8014e-05	0	50.0705
2107	24.5125	9.47218	0.0744045	6.08886e-07	-2.31908e-07	-0.000509924	7.80533e-05	4.35677e-05	0	91.0341
2108	11.7361	6.32534	0.066672	-3.17124e-07	4.27491e-07	0.000686778	-5.82354e-05	-0.0002524	0	364.325
2112	26.8602	5.43422	0.0576793	-2.36844e-08	-1.60713e-07	0.000833845	4.69876e-06	-1.41711e-05	0	18.9045
2114	13.8095	11.5477	0.0740862	-5.46298e-07	-2.21969e-08	0.00127457	0.000107312	-0.000838043	0	49.0077
2117	19.1049	5.41503	0.0695021	-1.7659e-08	-1.12444e-07	-0.000281612	0.000136109	-0.000163761	0	209.333
2119	9.85242	11.1857	0.06931	-3.67446e-07	6.31264e-07	-0.00345512	-0.000148558	-0.000356081	0	259.728
2124	14.522	6.42063	0.053768	-1.38774e-07	1.4012e-07	0.00604471	4.57565e-05	-0.000313173	0	12.7367
2125	10.0658	13.0676	0.0627011	-4.77297e-08	9.31768e-07	-0.00498508	-0.000125082	-0.000407426	0	219.288
2127	16.5447	7.6141	0.066948	-2.00589e-08	-3.85715e-07	-0.000112974	0.00015267	-0.000375774	0	361.038
2129	7.60983	7.75943	0.0686798	-5.54163e-07	1.23487e-06	-0.00014911	-0.000121937	-0.000127674	0	92.5098
2133	19.1595	11.6679	0.0663319	5.13788e-08	-2.45639e-06	0.00600568	0.000241554	-0.000273249	0	279.306
2138	5.49539	14.1754	0.0533362	9.75675e-07	3.29176e-06	-0.00156131	-4.57476e-05	5.06464e-05	0	21.4138
2142	3.9715	10.0661	0.0718819	-3.96496e-07	2.43527e-06	-0.000297094	-6.6195e-05	5.45601e-06	0	85.1221
2143	6.26971	1.82265	0.0656783	1.13568e-07	2.51602e-07	0.00102186	-2.7071e-05	-1.49365e-05	0	139.953
2147	14.9854	12.4049	0.0676906	-6.45222e-07	-2.87021e-07	0.00242787	0.000254503	-0.000930696	0	1243.28
2149	16.902	9.39183	0.0509613	-2.86828e-07	-7.69654e-07	0.00120572	0.00024646	-0.000468375	0	304.157
2152	26.5104	3.88599	0.0593161	-1.58733e-08	-1.63231e-07	1.40357e-05	7.87549e-06	-1.72832e-05	0	113.148
2153	12.1563	2.52687	0.0593341	-3.31638e-09	2.14258e-08	0.00319743	-1.86502e-05	-6.14854e-05	0	32.9966
2158	9.8734	5.64902	0.0656955	-3.27692e-07	6.00951e-07	-0.00221857	-9.94406e-05	-0.000159284	0	276.81
2161	20.2359	3.7506	0.0501888	2.32565e-07	2.2613e-07	-0.000776891	9.93845e-05	-9.29359e-05	0	334.996
2162	15.177	12.5258	0.0673038	-5.91636e-07	-4.36291e-07	0.00610041	0.000245704	-0.000921722	0	329.501
2166	11.263	4.01263	0.0507635	4.79478e-09	6.40621e-07	0.00321946	-4.86319e-05	-0.000122017	0	255.049
2167	4.20176	10.0499	0.0537634	-4.53543e-07	2.51444e-06	-0.00163852	-6.9418e-05	-2.83598e-06	0	66.0456
2168	11.953	8.98397	0.068143	-4.60365e-07	1.7137e-07	-0.00193791	-5.65893e-05	-0.000436965	0	259.524
2169	5.59933	3.4358	0.051579	1.87117e-07	6.43686e-07	-3.51812e-05	-4.99909e-05	-3.3452e-05	0	157.705
2170	1.68696	14.9956	0.0671916	2.61142e-07	4.59278e-06	-0.000856705	-4.20795e-06	0.000111464	0	25.5667
2173	23.3504	5.499	0.0619566	-8.23334e-08	8.96089e-08	0.00100886	9.58737e-05	-4.71951e-05	0	77.4911
2174	25.9974	5.87061	0.0514156	-3.20255e-08	-1.21331e-07	-5.47266e-05	2.54568e-05	-8.86179e-06	0	106.666
2175	9.8627	12.953	0.0709753	-6.61489e-08	1.06112e-06	-0.00698692	-0.000136084	-0.000371914	0	182.187
2178	10.8426	8.53198	0.0737772	-6.86583e-07	2.59246e-07	-0.00255988	-0.000109974	-0.000350723	0	257.056
2181	26.5165	7.60292	0.0542266	2.19228e-09	-1.28194e-07	0.00132815	1.28814e-05	2.25866e-05	0	61.7364
2182	18.5601	8.84344	0.0509524	-1.08487e-07	-1.69291e-06	0.00286678	0.000242211	-0.000319703	0	578.416
2184	25.8588	6.63464	0.0667007	2.50368e-09	-1.43135e-07	0.000247655	3.94744e-05	-5.3336e-06	0	38.4381
2185	22.6777	3.7821	0.0695458	-1.59076e-08	9.64882e-08	-0.00141472	7.43335e-05	-4.87197e-05	0	49.3008
2186	17.697	4.58595	0.0683463	5.78497e-09	-1.69291e-07	-0.00161158	9.47545e-05	-0.000173792	0	378.677
2188	9.28626	4.94335	0.0506731	-3.15481e-07	8.45525e-07	0.000140916	-8.84843e-05	-0.000131441	0	348.993
2189	13.7107	1.09478	0.0633808	1.61756e-08	-1.59415e-09	-0.000728482	1.80041e-06	-3.17799e-06	0	173.501
2190	16.7297	1.132	0.0508616	-6.57351e-08	8.80057e-08	-0.000384621	7.54571e-06	-9.56572e-06	0	275.027
2191	12.4112	6.36241	0.0625932	-2.09659e-07	4.85725e-07	-0.0032206	-2.59853e-05	-0.00027578	0	274.21
2197	6.70688	7.01723	0.0717389	-3.90862e-07	1.16463e-06	-0.00233028	-0.000110256	-8.64861e-05	0	200.336
2198	4.89142	11.6736	0.0632944	-8.35505e-09	3.04029e-06	-0.000753223	-7.49621e-05	1.07322e-05	0	53.6472
2201	9.88288	6.7735	0.0662779	-4.61666e-07	4.57411e-07	-0.000309667	-0.000108539	-0.000207387	0	293.347
2207	14.3158	7.96735	0.0618888	-1.10065e-07	-2.59377e-07	-0.00530861	6.89622e-05	-0.00042767	0	22.9485
2213	19.9811	5.19327	0.0683581	1.16155e-07	1.51843e-07	0.00179098	0.000130658	-0.000137114	0	202.254
2215	13.9403	5.6557	0.05848	2.99933e-09	3.56144e-07	-0.00225186	9.3838e-06	-0.000263981	0	66.3637
2216	17.0871	12.7181	0.0604855	-5.31024e-07	-1.69681e-06	0.00530367	0.000261389	-0.000554372	0	459.429
2217	21.5265	8.01326	0.0581882	2.85712e-08	2.32509e-07	0.000387946	0.00018495	-0.000112557	0	133.937
2224	9.11215	4.32213	0.0726794	-2.65531e-07	9.25873e-07	0.000394723	-7.15873e-05	-0.000100653	0	113.607
2227	3.14416	6.39923	0.0607879	-1.27161e-10	3.84918e-07	0.000473513	-4.26389e-05	-1.97722e-05	0	157.055
2231	8.42482	12.4846	0.067214	-1.32442e-08	1.65296e-06	-0.00185713	-0.000136877	-0.000184135	0	123.041
2232	6.09958	14.1798	0.0537277	1.00245e-06	2.97221e-06	-0.00184128	-5.38311e-05	3.16313e-05	0	68.2958
2234	14.8825	9.5011	0.0660671	8.99085e-09	-3.06169e-07	-0.000348455	0.000129691	-0.000575848	0	216
2237	4.67976	2.55466	0.0623698	2.51749e-07	5.42818e-07	0.000448907	-2.91412e-05	-1.66192e-05	0	138.865
2238	18.0526	4.13666	0.067488	-3.09272e-08	-2.53623e-07	-0.000623505	9.15515e-05	-0.000138011	0	396.479
2242	11.2275	8.32903	0.070586	-6.31842e-07	2.24486e-07	-0.000947285	-8.36438e-05	-0.000349373	0	271.356
2245	6.47696	12.4982	0.0697635	3.33848e-07	2.31451e-06	-0.00177294	-9.81174e-05	-3.12063e-05	0	102.008
2246	18.9818	7.27147	0.0607177	8.81578e-08	-5.87376e-07	0.00714219	0.000197264	-0.000230401	0	211.239
2247	15.3713	14.2402	0.0515318	5.75323e-07	-7.63986e-07	0.0195764	0.000178648	-0.00102748	0	1167.49
2249	6.61026	2.94338	0.060063	2.19431e-07	8.7859e-07	-0.000635725	-5.27177e-05	-3.26591e-05	0	197.746
2253	20.9364	8.52184	0.060002	7.50681e-08	1.67675e-07	0.000673733	0.000206801	-0.000129874	0	110.742
2255	9.84191	12.7307	0.0504562	-1.10475e-07	1.08156e-06	-0.0108426	-0.000149859	-0.000367792	0	17.3849
2261	18.6743	5.20242	0.0701284	-1.37142e-08	-4.6327e-07	0.000239395	0.000135089	-0.000161018	0	191.445
2262	14.7496	7.67083	0.0748774	-6.0587e-08	-2.29416e-07	-0.000132858	9.57517e-05	-0.000408048	0	244.844
2265	21.5564	10.0411	0.0611503	-3.07892e-07	-6.47189e-08	-0.000632069	0.000194339	-8.20145e-05	0	71.5657
2266	4.00119	4.43164	0.05307	9.34281e-08	2.37155e-07	0.00013674	-4.49977e-05	-2.8614e-05	0	87.2911
2267	19.5896	6.19618	0.0741421	1.7459e-08	-7.65925e-09	0.00101053	0.000164093	-0.000180649	0	136.637
2269	15.382	14.3524	0.0612254	5.75796e-07	-8.13364e-07	0.0192166	0.000160276	-0.0010343	0	695.109
2272	2.86557	11.314	0.0595025	-4.36842e-08	2.98403e-06	0.000782034	-3.63589e-05	4.4971e-05	0	63.2954
2273	7.05033	15.1098	0.0526431	1.83208e-06	2.85197e-06	-0.00236683	-3.69058e-05	1.09316e-05	0	16.1948
2274	3.27657	8.1247	0.0651498	-3.50893e-07	9.71373e-07	-6.36694e-05	-5.20898e-05	-8.67681e-06	0	73.1415
2275	8.18814	10.0143	0.0652568	-4.87314e-07	1.09607e-06	-0.000980853	-0.000138539	-0.000186536	0	372.113
2277	7.54778	15.9265	0.073526	2.48023e-06	3.01208e-06	-0.0037427	3.17298e-06	4.85652e-06	0	22.2837
2279	16.2547	6.82547	0.0583177	-1.19948e-08	-7.23141e-08	-0.00114654	0.000130723	-0.00032873	0	382.222
2281	19.8056	7.01201	0.0543351	7.22505e-08	1.25152e-08	0.00314859	0.000191273	-0.00018629	0	135.282
2282	20.0643	5.69607	0.0604616	2.80894e-08	1.44181e-07	0.000771419	0.000141859	-0.000146752	0	72.9986
2283	8.49174	3.55591	0.0699421	7.5736e-09	1.06712e-06	0.000124402	-5.97944e-05	-7.76105e-05	0	170.807
2286	9.83498	1.33036	0.0583055	1.07363e-08	1.45392e-07	0.000587922	-6.04536e-06	-8.08436e-06	0	293.183
2287	25.0425	5.94096	0.0666688	-3.84409e-08	-9.69854e-08	-2.16698e-06	6.22526e-05	-2.04532e-05	0	171.564
2289	7.44399	14.947	0.060388	1.64317e-06	2.59925e-06	-0.0031034	-4.1827e-05	-1.70319e-05	0	32.6807
2291	13.2823	10.9731	0.0533603	-3.96102e-07	-5.06182e-08	-0.00491745	1.96261e-05	-0.000711399	0	646.444
2293	16.6424	14.9256	0.0502877	6.64112e-07	-8.31616e-07	0.0129753	1.92699e-05	-0.000644316	0	116.546
2294	19.817	9.8329	0.0526701	7.80809e-08	-7.02203e-07	0.00151919	0.000246824	-0.000210117	0	104.268
2295	7.66841	7.08888	0.0603533	-4.25525e-07	1.03305e-06	-0.00192928	-0.000119898	-0.000124031	0	313.205
2296	15.2295	13.2821	0.0701527	-1.05234e-07	-4.58665e-07	0.00586556	0.000262839	-0.000934809	0	466.675
2298	6.32587	9.5	0.0528443	-4.62267e-07	1.49843e-06	-0.00108095	-0.000113604	-7.16878e-05	0	192.516
2305	17.506	6.53638	0.0596992	-3.00283e-08	-1.61469e-07	0.00207532	0.000158446	-0.000260305	0	488.585
2309	11.9374	14.4976	0.0508868	5.55408e-07	-6.57464e-08	-0.0127762	-0.000123312	-0.000813674	0	191.614
2311	13.3611	6.47398	0.0556784	-1.40706e-07	2.84117e-07	0.00346478	1.77388e-05	-0.000302288	0	395.649
2312	25.6517	1.768	0.0650968	6.92825e-09	-9.06811e-08	-0.000122854	9.02983e-06	-9.13066e-06	0	93.2463
2315	5.70157	2.29957	0.0637494	1.96064e-07	4.68744e-07	0.000748952	-3.23226e-05	-2.0437e-05	0	158.918
2316	16.2362	2.01078	0.0581378	-4.71929e-08	3.04428e-07	-0.00108994	1.3127e-05	-4.1273e-05	0	19.6303
2318	24.7249	8.9243	0.0508462	3.58384e-07	-2.51782e-07	-0.000540257	7.11238e-05	3.92822e-05	0	103.063
2321	4.17328	1.60987	0.0619402	1.92649e-07	2.7677e-07	0.000342015	-1.0992e-05	-8.91387e-06	0	70.222
2324	7.07243	12.2167	0.0699409	1.60721e-07	1.98613e-06	-0.00159885	-0.000123066	-7.30632e-05	0	24.6452
2326	13.3258	1.09681	0.0587349	4.45453e-09	-1.05653e-08	-0.000783916	-1.77244e-07	-4.12633e-06	0	148.641
2334	12.5157	11.9485	0.0559514	-3.92556e-07	6.33762e-08	-0.00938874	-2.63093e-05	-0.000770563	0	503.674
2335	17.9291	7.6338	0.0727081	3.15827e-08	-7.70652e-07	0.000427549	0.000187272	-0.000305041	0	376.486
2340	15.5112	6.13188	0.0539369	-5.55078e-08	1.77664e-07	0.000519143	7.63683e-05	-0.000268973	0	176.487
2341	16.0713	5.56061	0.0566488	-1.07235e-08	1.35086e-07	0.00151542	8.14871e-05	-0.000245557	0	337.212
2344	9.21683	7.29808	0.0606522	-5.18058e-07	7.08732e-07	-0.00172925	-0.000118937	-0.000205077	0	141.481
2346	4.22089	10.5635	0.0711426	-3.53323e-07	2.62846e-06	-0.00061805	-7.13447e-05	6.28977e-06	0	49.868
2348	12.0699	7.09063	0.0740875	-3.78005e-07	3.66723e-07	0.00178074	-5.63789e-05	-0.000304949	0	346.807
2350	9.3553	10.0311	0.0551077	-6.17407e-07	6.92228e-07	-0.00189852	-0.000142643	-0.000286142	0	151.663
2353	9.56256	7.41018	0.0510137	-5.84866e-07	5.89854e-07	-0.00291835	-0.000119109	-0.000224534	0	194.445
2356	21.5133	5.24716	0.0638932	1.82062e-08	6.39343e-07	-0.000477914	0.000121121	-9.18326e-05	0	300.444
2358	14.3115	4.91621	0.0696637	-8.37588e-09	4.21916e-07	0.000688585	1.97904e-05	-0.000209567	0	404.182
2361	2.0872	11.021	0.0535754	-4.11554e-08	2.65643e-06	-0.000318134	-2.44524e-05	4.61599e-05	0	48.0476
2368	12.5374	2.93688	0.0668108	-2.26992e-09	2.85839e-07	-7.39942e-05	-2.14719e-05	-8.0853e-05	0	361.715
2370	11.5881	11.3595	0.0735153	-3.30569e-07	2.35954e-07	-0.00516123	-9.87673e-05	-0.000601667	0	72.5943
2371	11.223	9.52032	0.0613514	-4.98714e-07	1.78086e-07	-0.000855773	-0.000110993	-0.000424254	0	312.546
2379	14.2492	6.5033	0.0725748	-1.41716e-07	1.77332e-07	0.000376111	2.855e-05	-0.000307844	0	397.739
2380	5.95796	11.5847	0.0665929	-1.49955e-07	2.29389e-06	-0.000375296	-0.000100773	-2.75722e-05	0	139.788
2382	12.0632	10.4732	0.0707681	-5.24416e-07	6.98018e-08	-0.00351804	-6.64544e-05	-0.000592172	0	261.649
2384	6.43935	10.8987	0.0637568	-3.29376e-07	1.94155e-06	-0.000956543	-0.0001172	-6.27104e-05	0	32.9004
2387	2.48656	3.16172	0.0625973	1.14323e-07	1.88123e-07	0.000203054	-1.81629e-05	-1.63383e-05	0	80.2969
2388	26.7673	4.83904	0.0582703	-8.71425e-09	-1.66661e-07	0.000193189	5.10339e-06	-1.69064e-05	0	157.669
2390	7.41976	9.10801	0.0739495	-4.95855e-07	1.13829e-06	-0.000162604	-0.000130121	-0.00013133	0	143.323
2394	9.47587	5.99651	0.063719	-4.03426e-07	6.12709e-07	-0.00126021	-0.000107466	-0.000162929	0	243.609
2395	6.426	4.36864	0.0721006	2.30918e-08	6.86874e-07	-0.00137975	-6.73702e-05	-5.18454e-05	0	145.856
2398	7.36072	7.24468	0.0608078	-4.3524e-07	1.14376e-06	-0.00021306	-0.00011431	-0.000112349	0	257.398
2399	15.5374	3.38296	0.0681613	4.61251e-08	3.82191e-07	0.00518775	2.98657e-05	-0.000112652	0	383.731
2402	21.5902	5.5077	0.0629719	3.01656e-08	5.89133e-07	-0.000939608	0.000129589	-9.52189e-05	0	79.7636
2405	4.4472	2.12981	0.0603419	3.21961e-07	4.27291e-07	0.000553352	-2.4104e-05	-1.41777e-05	0	103.683
2406	8.65125	12.3934	0.0702981	-3.08517e-08	1.59165e-06	-0.00248884	-0.000139366	-0.000212905	0	166.489
2408	1.97966	11.8987	0.072198	-8.89506e-10	3.15282e-06	0.000564603	-1.81121e-05	6.16492e-05	0	31.4202
2409	16.031	3.46744	0.0548437	4.30581e-08	1.9198e-07	-0.00201583	4.926e-05	-0.000117211	0	205.05
2410	6.95611	8.64288	0.0731671	-6.02635e-07	1.15755e-06	-0.000880575	-0.000129528	-9.77989e-05	0	163.237
2412	14.9717	8.27425	0.0660838	-4.22282e-08	-4.16197e-07	-0.0019729	0.000109194	-0.00047517	0	393.218
2413	24.105	9.83307	0.0633198	8.11536e-07	-1.60569e-07	0.00128297	8.72962e-05	4.93016e-05	0	115.39
2414	3.24466	9.74917	0.0655325	-2.35532e-07	2.17802e-06	-0.00160776	-5.35577e-05	1.20047e-05	0	70.7838
2416	26.6361	8.29458	0.0670519	2.5534e-08	-9.17882e-08	-0.000161812	1.97046e-05	4.35705e-05	0	133.49
2418	19.0871	12.6396	0.0748337	-7.16187e-07	-3.00337e-06	-0.000722905	0.000217964	-0.000260842	0	48.1637
2419	15.7831	1.5621	0.06078	-1.35182e-09	6.57279e-08	0.00237208	2.26503e-06	-2.7645e-05	0	153.922
2421	6.36629	4.77356	0.0589809	-3.45196e-08	6.47364e-07	0.000825402	-8.11448e-05	-5.7942e-05	0	163.72
2422	18.1803	7.2654	0.0667608	3.52109e-08	-7.6009e-07	0.0029307	0.000189543	-0.000273183	0	338.802
2428	8.68683	2.5161	0.0660104	6.99143e-08	6.4901e-07	-0.000328182	-4.24054e-05	-4.62745e-05	0	115.263
2429	7.01444	8.51005	0.0719609	-6.32012e-07	1.15191e-06	-0.000744135	-0.000129021	-9.89479e-05	0	129.326
2430	10.7385	12.858	0.0598949	-8.72377e-08	6.65248e-07	-0.00840107	-0.000133424	-0.000516271	0	20.8842
2431	19.8684	7.5651	0.0554951	1.05791e-07	-1.00464e-09	0.00188804	0.000204422	-0.000185647	0	142.644
2432	15.4949	12.7691	0.0599871	-4.40017e-07	-6.06826e-07	0.0066861	0.00022312	-0.000890355	2	2985.12
2433	25.4683	8.24871	0.0537927	1.51009e-07	-1.85076e-07	-0.00202006	5.33381e-05	2.85887e-05	0	187.749
2434	22.101	3.43876	0.0701964	-8.47173e-09	1.4239e-07	0.000137859	7.20396e-05	-5.14061e-05	0	186.818
2436	1.8932	2.05994	0.0618098	5.54256e-08	1.19252e-07	0.000322179	-6.38591e-06	-1.03835e-05	0	75.0798
2439	9.30415	8.21117	0.0738319	-4.94818e-07	7.98858e-07	-0.000827131	-0.00013375	-0.000229913	0	334.15
2440	14.2427	14.9189	0.0568134	7.56574e-07	-1.92477e-07	0.0447214	8.80518e-05	-0.00151319	0	2445.4
2442	8.89153	8.10865	0.0747456	-4.77613e-07	9.39148e-07	-0.00289299	-0.000132731	-0.000199373	0	132.774
2443	13.6892	1.55357	0.0748077	5.55718e-10	-2.73021e-08	0.00157307	1.4979e-07	-2.11811e-05	0	156.997
2444	3.3522	12.0168	0.0741806	5.58119e-08	3.16214e-06	-9.70311e-05	-3.79179e-05	4.882e-05	0	38.8522
2445	1.31811	8.67503	0.0699092	-4.14364e-08	1.04261e-06	-0.0010875	-9.19501e-06	7.65351e-06	0	52.8835
2447	25.6225	4.70021	0.0523917	-6.45025e-08	-1.21915e-07	-0.0012774	3.41623e-05	-2.41201e-05	0	148.228
2449	19.1819	7.53954	0.0683783	8.9014e-08	-3.3231e-07	0.00280271	0.000196932	-0.000219938	0	238.156
2453	9.14756	4.00916	0.0667304	-1.76263e-07	9.31833e-07	0.00174734	-7.0424e-05	-9.4102e-05	0	186.079
2454	13.4618	13.8648	0.0626547	5.13927e-07	-2.59156e-08	-0.0123536	9.52566e-05	-0.00126611	0	1236.17
2455	7.03142	2.60464	0.0655008	2.9204e-07	7.05975e-07	0.000190097	-4.37527e-05	-3.42227e-05	0	237.065
2461	13.4441	1.78588	0.0590245	-4.35988e-09	-4.81715e-08	-0.000161056	-4.40749e-06	-3.12207e-05	0	317.991
2465	5.73678	12.6682	0.0587779	3.60682e-07	2.7012e-06	-0.00189176	-7.82634e-05	9.13967e-06	0	44.116
2468	20.5279	8.5877	0.0570844	9.8347e-08	9.5351e-08	0.00285743	0.000224259	-0.000149097	0	57.356
2470	26.0094	1.2744	0.053189	1.40078e-08	-2.68815e-08	-0.000558422	3.0327e-06	-1.97029e-06	0	24.4446
2472	16.2607	5.55653	0.0664956	-7.41552e-09	1.27399e-07	-0.00106785	8.60976e-05	-0.000242434	0	317.979
2473	25.0603	6.23589	0.0736829	-2.65222e-08	-1.1606e-07	8.66655e-05	6.71441e-05	-1.00727e-05	0	69.5453
2474	13.0412	2.29335	0.0645678	-1.93394e-08	-2.5253e-09	0.000427418	-7.6306e-06	-5.29091e-05	0	122.197
2477	18.4424	6.26365	0.0711376	-5.65855e-08	-7.13349e-07	-0.00144017	0.000155122	-0.000220835	0	268.606
2478	17.5122	13.3693	0.0719113	-1.21904e-07	-1.75302e-06	0.0099834	0.000189284	-0.000478889	2	509.634
2480	7.12977	14.543	0.0740197	1.3668e-06	2.61948e-06	-0.00287211	-5.20343e-05	-9.33852e-06	0	55.4264
2482	20.0853	1.53094	0.0692865	1.41258e-07	-1.10597e-08	-0.00250864	2.89105e-05	-1.93271e-05	0	271.352
2484	17.1057	11.7906	0.0639397	-1.53443e-07	-1.78684e-06	0.00173147	0.000251149	-0.000539321	0	591.839
2485	11.6651	10.3451	0.0636628	-4.39532e-07	1.54548e-07	-0.000159582	-9.87732e-05	-0.000544416	0	163.257
2487	19.9614	10.6551	0.0733322	-2.32343e-07	-7.10765e-07	0.00292773	0.000214708	-0.000193808	0	216.423
2495	8.55215	12.8304	0.0718119	6.15197e-08	1.63571e-06	-0.00305127	-0.000125363	-0.000195226	0	34.237
2497	14.4718	2.80126	0.0722134	-1.10829e-08	3.04932e-07	-0.00135502	5.92632e-06	-7.40174e-05	0	139.172
2500	4.52905	12.7695	0.0635261	3.72198e-07	3.1691e-06	-0.000270721	-5.54253e-05	4.47563e-05	0	42.4726
2501	11.6351	13.3472	0.0659452	7.31074e-08	2.31924e-07	-0.01372	-0.000115381	-0.000724323	0	190.918
2506	10.0735	1.23699	0.0742233	3.11449e-08	1.06214e-07	0.000240792	-9.23391e-06	-8.30268e-06	0	185.316
2508	1.72374	9.67068	0.0577928	-1.017e-08	1.8879e-06	-0.000139361	-1.34846e-05	2.71025e-05	0	86.8998
2512	26.3124	5.84892	0.0684706	-3.56294e-08	-1.37377e-07	-0.000214601	1.96834e-05	-1.10427e-05	0	78.336
2520	26.8882	4.01443	0.0600471	1.65989e-09	-2.09572e-07	0.000589788	1.73964e-06	-1.58554e-05	0	120.288
2521	11.7113	8.38524	0.0671228	-5.8985e-07	2.06848e-07	-0.0032362	-6.86785e-05	-0.000391283	0	229.238
2522	6.39195	10.6821	0.0505069	-3.49936e-07	1.90568e-06	-0.000996927	-0.000115968	-6.33555e-05	0	226.393
2524	8.56095	14.9173	0.0683711	1.46492e-06	2.00754e-06	-0.0039245	-4.12771e-05	-0.000112565	0	24.2058
2527	4.1905	13.1518	0.0676259	4.44048e-07	3.24505e-06	-0.000757165	-4.40215e-05	6.17774e-05	0	57.2014
2529	9.99183	5.30354	0.0564906	-2.99591e-07	6.21465e-07	-0.00109666	-9.57194e-05	-0.000158226	0	167.745
2534	3.24167	1.2555	0.0525106	7.05529e-08	6.68069e-08	0.000451135	-2.96535e-06	-1.49311e-06	0	15.2493
2540	6.40989	15.2778	0.0699727	1.8536e-06	3.00556e-06	-0.00131842	-3.20288e-05	4.78607e-05	0	8.15607
2542	19.8545	4.21909	0.0741047	1.37589e-07	2.87771e-07	0.000178421	0.000107056	-0.000109952	0	171.148
2543	17.3651	4.18797	0.0693852	1.56956e-08	2.6663e-09	0.00139678	8.59212e-05	-0.000154748	0	371.807
2544	4.47059	8.52887	0.0541364	-5.9523e-07	1.60395e-06	-0.00117876	-8.04691e-05	-2.01818e-05	0	91.8338
2545	2.32153	3.84664	0.0731358	8.73429e-08	1.31747e-07	-0.00081736	-1.99447e-05	-2.11576e-05	0	75.6278
2546	7.08377	3.10699	0.0685679	1.97454e-07	8.91593e-07	0.000507548	-5.5678e-05	-4.27325e-05	0	225.104
2549	1.05707	1.38558	0.056359	7.13013e-09	5.26844e-08	0.000309702	-5.73951e-07	-4.09329e-06	0	18.8333
2550	12.3351	10.9376	0.071738	-3.65898e-07	6.01627e-08	-0.000105437	-4.5229e-05	-0.000648101	0	518.505
2553	3.10888	3.23086	0.0542609	1.80361e-07	2.8311e-07	0.0009489	-2.37094e-05	-1.9524e-05	0	141.264
2554	6.45051	1.07447	0.0677389	-1.877e-08	2.78043e-10	0.000836898	-2.98057e-06	-5.77346e-06	0	94.9751
2555	24.1223	4.56071	0.0747019	-7.88091e-09	-8.75066e-08	0.000369003	6.17205e-05	-3.42373e-05	0	136.677
2557	1.93007	6.66307	0.0585991	4.28814e-08	3.65912e-07	0.000363776	-2.01514e-05	-1.13588e-05	0	75.0096
2560	19.3414	11.9628	0.0565641	-8.71992e-08	-2.29608e-06	0.00617276	0.000213287	-0.000254231	3	361.058
2561	26.178	3.86925	0.0702159	-1.85583e-08	-1.22908e-07	-0.000700649	1.81742e-05	-1.91997e-05	0	26.9068
2562	24.1429	4.38636	0.0569687	-9.02844e-09	-8.94262e-08	-0.000332692	5.97794e-05	-3.27412e-05	0	113.621
2564	10.062	11.7334	0.0642982	-2.79402e-07	8.58734e-07	-0.00305861	-0.000136748	-0.000389673	0	264.57
2566	12.8641	3.08998	0.0665183	-1.30604e-08	3.58609e-07	0.000934364	-1.76565e-05	-9.61908e-05	0	118.818
2571	1.43843	4.09986	0.0571145	1.30874e-08	4.38416e-08	0.000264681	-8.87101e-06	-1.71618e-05	0	111.403
2572	2.62759	1.58528	0.0571337	9.97063e-08	8.23325e-08	-0.000326848	-5.61231e-06	-7.23687e-06	0	59.2501
2574	13.2643	9.19039	0.0698162	5.60761e-08	-8.36063e-08	-0.00162741	1.76246e-05	-0.000516184	0	246.141
2579	20.3407	5.58203	0.0506038	8.60438e-08	2.8552e-07	0.00579235	0.00013812	-0.000129713	0	126.275
2584	3.86164	8.7744	0.0588989	-4.68884e-07	1.58756e-06	-0.000390762	-6.56425e-05	-8.80542e-06	0	186.555
2590	5.30821	12.0076	0.074053	1.3232e-07	2.79428e-06	-0.00147671	-8.19791e-05	9.47424e-06	0	77.0973
2593	25.1656	6.96737	0.0685641	3.23439e-08	-1.68497e-07	0.000586678	6.0869e-05	2.12476e-07	0	39.4919
2594	10.8571	8.15912	0.0738624	-7.09138e-07	3.08762e-07	0.000274331	-9.64194e-05	-0.000329586	0	267.638
2599	21.9375	9.0299	0.0634557	6.49328e-08	1.75605e-07	0.00346068	0.000182727	-6.71284e-05	0	291.458
2601	10.2125	9.25548	0.0744389	-7.34686e-07	3.77848e-07	-0.0035572	-0.000129205	-0.000330775	0	336.164
2603	1.00946	5.20601	0.0689208	-9.22548e-09	5.83584e-08	-0.000404163	-2.17299e-06	-1.37778e-05	0	48.5525
2607	25.5409	2.46726	0.0665756	7.05976e-09	-9.17908e-08	4.33051e-05	1.82666e-05	-1.66604e-05	0	106.725
2613	5.42363	6.16126	0.0678388	-9.70911e-08	7.36859e-07	0.000286838	-7.74862e-05	-5.31146e-05	0	68.786
2615	14.824	2.68347	0.0554674	1.09349e-08	3.10866e-07	-0.00206027	9.33679e-06	-7.02743e-05	0	263.539
2617	15.6145	11.6313	0.074997	-5.89352e-07	-5.89076e-07	0.00502953	0.000257553	-0.000746602	0	443.755
2618	24.7209	9.9273	0.0728359	4.40926e-07	-2.05088e-07	0.000311524	6.27134e-05	6.68074e-05	0	68.0763
2622	17.264	4.54983	0.062101	1.16842e-08	4.90648e-10	0.000800543	8.53927e-05	-0.000170922	0	312.318
2624	17.6858	4.05066	0.0677412	-1.67155e-09	4.08557e-09	0.00151419	9.16496e-05	-0.000142	0	99.7318
2625	5.79753	8.56258	0.0678276	-6.58704e-07	1.44137e-06	-0.000819033	-0.000101104	-5.82738e-05	0	154.1
2626	21.5396	2.82974	0.0741911	2.73266e-08	1.28943e-07	0.000428584	6.45336e-05	-5.08502e-05	0	228.531
2628	6.59311	5.02124	0.0588028	-1.44975e-07	7.14913e-07	-0.00133094	-8.10899e-05	-6.39094e-05	0	100.893
2631	8.16896	1.22374	0.0701893	-6.37863e-09	8.16423e-08	-0.000891312	-6.22634e-06	-8.67318e-06	0	147.381
2632	18.8442	12.6706	0.0689094	-7.3682e-07	-2.99468e-06	-0.00145326	0.000229982	-0.000284467	0	45.0527
2635	5.96653	3.7388	0.0582039	1.73168e-07	6.64613e-07	-0.000411263	-5.567e-05	-3.88381e-05	0	53.1413
2636	16.6293	3.9615	0.0710906	4.96027e-08	1.26183e-07	0.00228503	6.33132e-05	-0.000132472	0	273.118
2642	10.0669	11.9895	0.0587005	-1.94918e-07	9.4339e-07	-0.00261698	-0.000146339	-0.000394125	0	237.285
2644	23.0919	1.46732	0.0747931	-1.7156e-08	1.35979e-08	-0.000117451	1.32168e-05	-5.41769e-06	0	101.415
2655	14.8219	5.4643	0.0716755	6.2477e-10	2.87382e-07	-0.000923446	4.31563e-05	-0.000242804	0	268.121
2656	12.6933	7.12905	0.0664699	-4.25431e-07	4.45311e-07	-0.00125202	-1.41297e-05	-0.000334776	0	573.013
2658	6.59054	14.3588	0.0588774	1.08387e-06	2.87841e-06	-0.00210996	-5.44249e-05	1.21447e-05	0	42.2953
2665	23.4353	7.33933	0.063709	1.57226e-07	2.17019e-07	-0.00021702	0.000125648	-3.3355e-05	0	196.517
2666	11.834	2.89047	0.0722858	-3.638e-08	2.25914e-07	0.000747784	-2.46449e-05	-7.11994e-05	0	188.916
2667	12.0512	9.92056	0.0592992	-3.96085e-07	1.73824e-08	-0.00435649	-6.19447e-05	-0.000533887	0	252.957
2668	17.9952	13.3612	0.0661342	-1.23327e-07	-2.06499e-06	0.00929417	0.000191098	-0.00039577	2	415.434
2669	7.59211	2.57182	0.0631579	2.32465e-07	6.50243e-07	0.000392393	-4.01757e-05	-3.51131e-05	0	116.692
2671	11.1562	10.802	0.0588925	-4.1394e-07	2.90466e-07	-0.00656441	-9.996e-05	-0.000502584	0	613.939
2672	9.1693	1.01375	0.0578116	3.02704e-09	1.94534e-08	-0.00035319	-4.06337e-07	-2.42493e-06	0	127.935
2673	3.55337	15.6157	0.0526446	1.11438e-06	3.30317e-06	-0.00118689	-7.647e-06	0.000103491	0	7.90844
2675	9.22857	14.6282	0.0725244	9.266e-07	1.58379e-06	-0.00561727	-5.58444e-05	-0.000201419	0	65.1041
2676	15.6048	10.2982	0.052877	-9.05713e-08	-3.36278e-07	0.00211485	0.000209779	-0.000630029	0	715.409
2678	25.2269	3.69183	0.0659721	-4.09656e-08	-1.37565e-07	-0.000318955	3.3766e-05	-2.397e-05	0	150.802
2679	16.2659	9.06713	0.0544844	-1.753e-07	-3.93335e-07	-0.00111196	0.000206446	-0.000470372	0	196.523
2682	16.2959	11.1539	0.0688884	-5.55084e-07	-9.73168e-07	0.007295	0.000308698	-0.000626883	0	304.64
2684	19.0336	2.18339	0.0646644	4.34202e-07	-1.5839e-07	0.00128357	4.14905e-05	-4.93111e-05	0	160.118
2691	2.15777	9.60725	0.0533263	1.14556e-08	1.89155e-06	-0.000171342	-2.27898e-05	1.92381e-05	0	109.816
2695	20.4369	6.56441	0.0658857	3.15608e-08	2.12266e-07	0.00505384	0.000169514	-0.000151987	0	150.066
2698	4.17345	5.69705	0.0602325	5.3098e-09	3.79157e-07	0.000471477	-5.82341e-05	-2.83185e-05	0	130.585
2699	22.1168	4.7164	0.0665646	-7.98318e-09	3.48245e-07	0.00107944	0.000102696	-7.18938e-05	0	30.6113
2701	19.8617	8.16646	0.0633157	1.56005e-07	1.93237e-09	-0.00101918	0.000225553	-0.000202674	0	130.707
2704	4.63003	15.3414	0.0656311	1.23797e-06	3.05032e-06	-0.000803103	-2.14732e-05	8.74857e-05	0	24.3451
2712	13.0757	1.10068	0.0669623	-3.31223e-09	-1.37996e-08	-0.000126057	-1.3106e-06	-5.83552e-06	0	16.2138
2713	10.936	13.1123	0.0614398	-4.41203e-08	5.67974e-07	-0.0153585	-0.000134425	-0.00054029	0	147.011
2714	5.26923	4.88485	0.0503877	7.53394e-09	4.79724e-07	1.90297e-05	-6.55995e-05	-4.8996e-05	0	134.807
2715	15.1078	12.6329	0.0602846	-5.18778e-07	-3.82045e-07	0.00569797	0.000236378	-0.00093311	0	1230.49
2716	17.5288	9.84481	0.0628048	-1.07669e-08	-1.24835e-06	0.00407085	0.000279971	-0.000432036	4	228.845
2717	7.99997	11.6313	0.0635505	-5.51553e-08	1.70253e-06	-0.00246156	-0.000141935	-0.000165277	0	75.446
2720	10.1812	12.8105	0.0742319	-1.328e-07	8.68439e-07	-0.00783301	-0.000138892	-0.000425794	0	125.764
2722	10.3483	8.90474	0.0737258	-7.17619e-07	3.69331e-07	-0.00205355	-0.000134041	-0.000319347	0	153.093
2729	19.4393	6.52236	0.0523888	6.82911e-08	-3.69519e-08	0.000194292	0.000169049	-0.000193106	0	309.601
2730	8.46672	1.88292	0.0614134	-2.29377e-08	2.57411e-07	0.00103803	-2.2841e-05	-2.37631e-05	0	265.846
2732	9.66822	11.8864	0.0657718	-1.97289e-07	1.05332e-06	-0.00497226	-0.00014648	-0.000337008	0	298.652
2736	6.58503	5.53367	0.0736461	-2.03565e-07	7.83468e-07	0.00134396	-9.14774e-05	-6.96435e-05	0	196.342
2746	6.66223	15.7054	0.0608699	2.13192e-06	2.95501e-06	-0.00248295	-1.88028e-05	4.71865e-05	0	25.1899
2748	2.8602	14.4164	0.0694119	5.7612e-07	3.7688e-06	-0.000564939	-1.86889e-05	9.62256e-05	0	16.9871
2750	9.19787	4.80178	0.055895	-3.09843e-07	8.5302e-07	-0.00246669	-8.57525e-05	-0.000123315	0	185.162
2752	2.86366	12.3808	0.0733363	5.49167e-08	3.35268e-06	-0.000426956	-3.2203e-05	6.04778e-05	0	45.1979
2753	23.3417	3.55703	0.0657852	-1.87232e-08	6.78787e-10	-0.000108539	6.22548e-05	-3.89553e-05	0	201.668
2754	17.8171	13.944	0.064088	4.79048e-07	-1.91168e-06	0.00911575	0.00015882	-0.000392339	0	224.5
2755	23.1093	5.54364	0.0527168	-9.07168e-08	1.92056e-07	0.00213667	0.000108441	-5.87056e-05	0	74.5982
2756	16.8512	2.13251	0.0537767	-7.94539e-08	1.81704e-07	0.00308235	2.02471e-05	-5.40003e-05	0	344.743
2765	2.68455	1.35902	0.073603	9.34756e-08	2.84536e-08	0.000192559	-3.41118e-06	-1.90797e-06	0	28.7338
2767	15.0807	13.0169	0.0741864	-2.90057e-07	-3.9718e-07	-0.00855917	0.000216497	-0.000939156	0	552.745
2768	1.99293	1.84578	0.0647132	9.31767e-08	7.2988e-08	6.2801e-05	-5.42122e-06	-8.42755e-06	0	59.6242
2778	12.7231	5.13037	0.0521553	-1.3121e-08	6.24846e-07	0.000555862	-3.65744e-05	-0.000203003	0	21.9074
2780	2.13139	2.30146	0.0549816	5.77536e-08	1.56816e-07	9.15843e-05	-1.02497e-05	-1.30318e-05	0	67.863
2781	6.55918	7.38211	0.0682361	-5.22492e-07	1.24665e-06	-0.000441791	-0.000103228	-8.2029e-05	0	65.2353
2783	7.68201	2.22702	0.0720895	1.50236e-07	4.94264e-07	0.000170653	-3.9604e-05	-3.22426e-05	0	117.078
2792	18.7725	11.5938	0.0652318	-2.748e-08	-2.57891e-06	0.00426679	0.000248138	-0.000315883	0	286.967
2793	26.737	3.82583	0.0677559	-1.41031e-08	-1.75381e-07	0.000283952	4.49309e-06	-1.72071e-05	0	157.809
2795	8.676	1.921	0.0580409	-2.34143e-08	2.71039e-07	-0.000656127	-2.69539e-05	-2.79714e-05	0	190.626
2799	21.4158	8.34431	0.0597477	3.77326e-08	2.10673e-07	-0.00143616	0.000193217	-0.000112427	0	286.315
2803	15.8844	8.29327	0.0729599	-3.98751e-08	-3.88131e-07	-0.00722063	0.000164815	-0.000447952	0	202.762
2806	4.02078	2.07432	0.07132	3.28744e-07	4.08979e-07	-0.000145357	-1.76863e-05	-1.03721e-05	0	108.221
2807	17.8889	9.52419	0.0627087	-3.13985e-08	-1.29051e-06	0.00177257	0.000290791	-0.000397112	0	599.487
2808	2.1137	2.95712	0.0635964	7.88067e-08	1.53558e-07	0.000134119	-1.28959e-05	-1.57463e-05	0	138.163
2811	15.8673	11.0063	0.0715724	-6.47203e-07	-5.95449e-07	0.00671972	0.000325498	-0.000680587	0	294.644
2812	1.28316	12.9726	0.0743766	3.88515e-08	3.72353e-06	-0.000257651	-4.18032e-06	8.63092e-05	0	47.962
2813	4.89986	8.38049	0.0657386	-7.55088e-07	1.6237e-06	-1.82196e-05	-8.75065e-05	-3.15244e-05	0	67.8815
2814	3.20982	7.09842	0.0693158	-1.0266e-07	6.23946e-07	0.000342065	-5.07866e-05	-1.83486e-05	0	144.196
2816	26.7231	6.63794	0.0573217	-1.25512e-08	-1.44179e-07	-0.00271561	1.14477e-05	2.96826e-06	0	120.776
2819	22.3077	3.70615	0.0743753	-2.04261e-09	1.20795e-07	0.000494311	7.49306e-05	-5.04615e-05	0	95.9173
2820	7.5599	3.0802	0.055841	2.17313e-07	8.74754e-07	-0.000671571	-6.2319e-05	-4.72053e-05	0	179.563
2821	24.1887	8.89641	0.0537564	4.30596e-07	-8.72381e-08	0.000428695	9.35759e-05	1.88267e-05	0	219.225
2823	19.3604	3.9862	0.0661366	2.39607e-08	3.25931e-08	0.00287683	9.99226e-05	-0.000110486	0	240.726
2824	19.8926	11.415	0.0725433	4.51868e-08	-9.84753e-07	0.00263474	0.000234239	-0.000192447	0	199.372
2825	16.8824	4.52443	0.0587488	1.02568e-08	4.34456e-08	-0.00287238	8.08489e-05	-0.000168585	0	246.768
2826	9.77295	11.4089	0.0607091	-3.17852e-07	8.12909e-07	-0.00229615	-0.000147894	-0.000354286	0	153.997
2829	5.66942	4.79317	0.0526746	4.78586e-11	5.9769e-07	-0.000746804	-6.69321e-05	-5.01314e-05	0	140.253
2831	3.38183	11.7087	0.0654868	1.49319e-08	3.03558e-06	-0.000886793	-4.48685e-05	4.29023e-05	0	46.5471
2832	20.2738	4.96213	0.0675012	1.89764e-07	3.4707e-07	0.00065672	0.000130119	-0.000123294	0	188.746
2837	16.0059	9.05448	0.0510034	-1.77198e-07	-3.81309e-07	-0.00427716	0.000180862	-0.000497119	0	642.547
2838	24.0823	1.37311	0.0536185	-5.73493e-09	-2.82717e-08	0.00015026	8.77965e-06	-5.6461e-06	0	172.992
2839	23.2968	2.95619	0.0650763	-2.4022e-08	-4.77593e-11	0.000127656	5.42253e-05	-3.33883e-05	0	51.7339
2841	2.4229	12.9451	0.0594728	5.54894e-08	3.56041e-06	-0.00102297	-2.06058e-05	7.94475e-05	0	74.5223
2846	14.0871	13.3272	0.0731068	-1.16882e-09	1.34803e-08	0.00249839	0.000149867	-0.00115358	0	1095.23
2847	12.204	15.2114	0.0746318	6.04355e-07	-1.17027e-07	-0.025003	-0.000106431	-0.00085821	0	172.997
2849	8.99769	14.7853	0.0742832	1.18044e-06	1.69288e-06	-0.0045772	-4.63358e-05	-0.000168025	0	88.766
2850	3.40933	7.78226	0.0737727	-2.47586e-07	8.44762e-07	-0.000274024	-5.46239e-05	-1.06085e-05	0	127.074
2853	16.0491	1.04564	0.0628026	7.5419e-09	1.23684e-09	0.000192738	1.93859e-06	-2.72472e-06	0	140.255
2857	20.9153	9.147	0.0748862	-7.0717e-09	7.11584e-08	0.00116479	0.000213852	-0.000136815	0	235.637
2859	3.88441	12.8147	0.0649238	3.00324e-07	3.25094e-06	-0.000876269	-4.36934e-05	5.7671e-05	0	45.0499
2860	8.01101	5.19433	0.0671221	-3.66362e-07	9.17725e-07	-0.00210837	-9.7715e-05	-0.000108279	0	53.1851
2862	11.7987	12.6463	0.059878	-2.08138e-07	1.58991e-07	-0.0071761	-9.58784e-05	-0.000720405	0	84.1216
2863	21.6096	10.2867	0.0734198	-4.8208e-07	-1.09366e-07	0.00343139	0.00019346	-7.31076e-05	0	14.0391
2866	7.59134	11.7046	0.0538422	2.10379e-08	1.877e-06	-0.000258249	-0.000134566	-0.000129152	0	129.218
2867	2.65833	13.4756	0.0702486	1.35379e-07	3.71091e-06	-0.000384508	-2.06658e-05	8.59395e-05	0	30.0901
2868	10.6794	9.08362	0.0644821	-5.86067e-07	3.3828e-07	-0.000242236	-0.000124146	-0.000353814	0	292.475
2872	17.0516	13.0279	0.0667479	-2.33276e-07	-1.5945e-06	0.00995478	0.000251586	-0.000569432	0	162.74
2875	20.0863	1.4061	0.0556815	9.0862e-08	4.38424e-10	-0.00339695	1.21228e-05	-1.51189e-05	0	311.787
2876	5.02078	5.31642	0.0547601	-6.13539e-09	4.52522e-07	-0.00158084	-6.42393e-05	-4.74631e-05	0	70.0361
2877	25.6839	5.29328	0.0514214	-4.31542e-08	-1.07815e-07	0.000298248	3.73024e-05	-1.95468e-05	0	310.408
2878	25.2539	4.63905	0.0598194	-4.69884e-08	-1.19621e-07	-0.000230391	3.96413e-05	-2.504e-05	0	262.661
2879	9.22278	5.03266	0.0590985	-3.23012e-07	8.16778e-07	-0.00147642	-8.95653e-05	-0.000135247	0	280.413
2887	20.7795	5.07038	0.0562426	1.17751e-07	5.84145e-07	-0.0002513	0.000127056	-0.000107194	0	261.382
2888	20.4382	10.2312	0.0692763	-8.19642e-08	-2.8513e-07	0.00215499	0.000235002	-0.000160538	0	172.989
2892	16.1611	10.5188	0.0743418	-2.33238e-07	-4.53557e-07	0.00579028	0.000280406	-0.000616122	0	297.228
2894	16.8489	12.7304	0.0545313	-4.35665e-07	-1.58877e-06	0.00275391	0.000284341	-0.000604343	0	408.383
2895	9.3873	12.0921	0.0632702	-1.72202e-07	1.29159e-06	-0.00511049	-0.000145038	-0.000305573	0	7.33619
2896	21.3813	5.45727	0.0523499	3.13249e-08	5.72059e-07	0.000408183	0.000127955	-9.54781e-05	0	135.065
2897	5.13493	1.217	0.0704047	9.92794e-08	6.81794e-08	0.000488143	-3.2532e-06	-1.24491e-06	0	59.2106
2901	22.3625	4.6173	0.0723136	-1.9862e-08	2.6827e-07	7.85869e-05	9.68698e-05	-6.78361e-05	0	105.844
2902	5.34235	6.05875	0.0630612	-6.75667e-08	6.80044e-07	0.000205519	-7.57835e-05	-5.32384e-05	0	106.456
2906	15.5524	4.76367	0.068947	1.04332e-08	2.31922e-07	0.000295844	4.7915e-05	-0.000198106	0	117.796
2910	1.8844	1.76397	0.0604401	8.63637e-08	8.20792e-08	0.000154564	-4.11182e-06	-7.71801e-06	0	70.1422
2911	14.3135	2.54412	0.0522045	-6.12269e-09	1.9687e-07	0.0032604	-4.69691e-06	-6.27937e-05	0	277.231
2912	18.6623	6.24368	0.0535535	-3.91414e-08	-6.22415e-07	-0.000953567	0.000157807	-0.000216605	0	202.555
2920	13.7852	12.8607	0.0592384	-3.88351e-07	3.40263e-08	-0.00156104	9.36808e-05	-0.00108906	0	314.051
2923	13.1821	13.8789	0.0623349	5.29579e-07	8.53054e-09	-0.0126447	8.0148e-05	-0.00122832	0	1239.69
2924	5.59685	3.30584	0.0735957	1.8188e-07	6.65926e-07	-0.000989631	-5.05572e-05	-3.24996e-05	0	87.023
2925	16.0822	3.0781	0.0581516	4.57481e-08	2.63906e-07	-0.00203212	2.75592e-05	-9.16483e-05	0	256.233
2926	8.12662	11.8279	0.0622085	-2.07678e-09	1.69793e-06	-0.00274159	-0.000137399	-0.00017196	0	89.6319
2927	8.43105	12.795	0.0544523	5.60572e-08	1.70643e-06	-0.00487057	-0.00012785	-0.000183883	0	58.0419
2928	9.95761	12.7185	0.0659661	-1.09365e-07	1.01422e-06	-0.00536885	-0.000146724	-0.000391313	0	292.895
2931	6.17696	12.6977	0.0641105	3.90272e-07	2.475e-06	-0.00148681	-8.41651e-05	-1.04233e-05	0	121.218
2933	19.4228	1.72797	0.0538243	2.75703e-07	-9.90437e-08	-0.00203317	3.65383e-05	-3.19423e-05	0	144.639
2934	5.36161	9.89281	0.058369	-6.23696e-07	1.99316e-06	-0.000248952	-9.77776e-05	-3.36991e-05	0	82.759
2938	2.94922	11.7814	0.0513378	-7.40279e-09	3.17314e-06	-0.000164314	-3.61622e-05	4.95429e-05	0	105.437
2941	6.13978	8.6898	0.0560774	-6.3812e-07	1.31976e-06	-0.000445349	-0.000108508	-7.55585e-05	0	114.167
2942	8.27923	14.3462	0.0508717	9.85716e-07	2.05592e-06	-0.0025599	-6.59176e-05	-0.000109067	0	73.8645
2943	24.5801	1.75625	0.0702605	-1.18675e-08	-1.16348e-07	0.000780361	1.56602e-05	-1.07165e-05	0	168.606
2944	17.914	8.65579	0.0725303	-2.69617e-09	-1.07724e-06	-0.00250593	0.00023082	-0.000357612	0	358.137
2948	20.8708	3.56697	0.0577312	1.61639e-07	2.03509e-07	-0.00123713	8.55662e-05	-6.85374e-05	0	178.514
2949	18.3267	9.73915	0.0692693	2.38753e-09	-1.48776e-06	0.000576348	0.000286599	-0.000350219	0	434.402
2950	23.438	5.59897	0.0709792	-6.90279e-08	6.42145e-08	-8.08834e-05	9.63628e-05	-4.48875e-05	0	153.11
2951	8.51269	15.8172	0.0515405	2.14495e-06	1.90466e-06	-0.0051514	1.94921e-05	-7.38571e-05	0	23.7723
2956	4.08034	2.36338	0.0598534	3.2987e-07	4.7587e-07	-0.000658308	-2.3489e-05	-1.37769e-05	0	105.785
2961	20.9298	1.08845	0.0506925	1.3495e-08	5.13336e-09	-0.000901638	4.33493e-06	-3.18744e-07	0	83.0618
2962	19.3426	7.00814	0.0655806	1.25808e-07	-1.26174e-07	0.000727971	0.000195756	-0.000205628	0	282.283
2963	10.8327	11.7714	0.051657	-4.35111e-07	4.15705e-07	0.000252657	-0.000117814	-0.000519075	0	229.08
2964	11.9419	14.2807	0.0683598	5.50284e-07	-2.32155e-08	-0.0104689	-0.000113483	-0.000820016	0	385.253
2967	5.93379	1.69176	0.0522099	1.6737e-07	2.56521e-07	-3.80279e-05	-1.77934e-05	-1.02212e-05	0	96.4938
2969	11.3269	6.83613	0.0608028	-4.29283e-07	4.04502e-07	-0.00106576	-7.68916e-05	-0.000270432	0	108.571
2972	3.44696	4.64576	0.0592143	5.53565e-08	9.47234e-08	0.000193023	-3.85354e-05	-2.18093e-05	0	139.582
2973	22.3598	3.58568	0.0569134	-5.13475e-09	1.08116e-07	-0.00102399	7.37331e-05	-4.9822e-05	0	91.4185
2981	18.1072	1.79999	0.0627607	2.25114e-08	3.03663e-09	-0.00194357	3.42124e-05	-3.98309e-05	0	221.323
2982	4.73587	14.0268	0.0673547	8.56192e-07	3.3198e-06	-0.000823696	-4.08885e-05	6.73572e-05	0	16.2169
2984	8.92097	1.90692	0.0616494	-2.92079e-08	3.10563e-07	0.000801426	-2.48244e-05	-3.09925e-05	0	96.5808
2985	10.809	12.747	0.071635	-7.49125e-08	7.02147e-07	-0.00322725	-0.000132024	-0.000527202	0	327.446
2990	18.9474	7.73756	0.0561108	1.3362e-07	-8.15887e-07	0.00657756	0.000199984	-0.000241226	0	108.45
2995	15.0577	5.60098	0.0725077	7.98918e-11	2.51586e-07	-0.000918283	4.44513e-05	-0.000252088	0	203.997
2996	13.168	3.53657	0.0503964	-1.42963e-08	4.73824e-07	-0.000314762	-9.48922e-06	-0.000114363	0	357.443
3001	9.12542	8.06458	0.0631593	-4.94317e-07	8.46297e-07	0.000335852	-0.00013063	-0.000210753	0	249.18
3006	6.27342	4.55886	0.0707038	2.19724e-08	6.42693e-07	-0.000814712	-6.96813e-05	-5.30999e-05	0	191.311
3010	6.09474	9.02943	0.0713026	-5.68474e-07	1.43526e-06	0.00142059	-0.000111499	-6.84838e-05	0	108.054
3012	17.2322	1.53568	0.0725718	-1.1892e-07	1.11588e-07	0.00181316	1.44024e-05	-2.08731e-05	0	279.752
3016	21.341	2.10665	0.0572148	2.82104e-08	7.1167e-08	-0.00202559	3.8918e-05	-3.30861e-05	0	105.913
3017	14.8285	15.363	0.0543679	3.22881e-07	-1.971e-07	0.00177815	9.92115e-05	-0.00118288	0	42.0358
3022	20.544	9.47331	0.0685965	-3.63922e-08	-3.55954e-08	0.00268095	0.000223632	-0.000156416	0	75.7968
3025	9.61434	3.23389	0.0628959	-6.31909e-09	6.5995e-07	0.00129601	-4.979e-05	-8.27988e-05	0	251.505
3027	6.29555	14.2799	0.0614593	1.0744e-06	2.94556e-06	-0.00157663	-5.35699e-05	2.7343e-05	0	39.65
3028	2.0543	1.72247	0.0730635	1.09966e-07	5.64451e-08	0.000194488	-5.1619e-06	-7.74298e-06	0	112.244
3029	1.81544	6.62988	0.0607643	4.92127e-08	3.56035e-07	-0.000172658	-1.97489e-05	-1.07254e-05	0	31.2766
3030	18.4793	8.17827	0.0731293	-1.92979e-08	-1.42527e-06	-0.00207772	0.000229173	-0.000291891	0	356.87
3035	20.7813	7.50226	0.0698415	4.61768e-08	1.67788e-07	0.00163891	0.000192887	-0.000143605	0	382.089
3036	26.7924	9.18624	0.057968	8.29723e-09	-3.20368e-08	-0.000392283	5.17752e-06	6.87999e-05	0	109.852
3038	18.1242	10.8755	0.0599919	-1.93327e-07	-1.71619e-06	0.0040052	0.000261609	-0.000384234	0	442.873
3039	4.72061	8.92857	0.0562554	-7.06972e-07	1.90629e-06	-0.00181807	-7.93708e-05	-2.5155e-05	0	180.875
3040	2.27499	2.83804	0.0607019	9.21919e-08	1.74628e-07	0.000151327	-1.27263e-05	-1.49815e-05	0	123.689
3041	19.6866	9.29209	0.0651982	6.27342e-08	-4.88761e-07	0.00273338	0.000246082	-0.000228651	0	40.5403
3050	14.9716	10.0388	0.0632713	-1.36247e-07	-2.47185e-07	0.000630374	0.000187085	-0.00063741	0	388.95
3051	7.91663	9.38308	0.0701557	-5.18392e-07	1.05729e-06	-0.00110018	-0.000138794	-0.0001559	0	203.449
3055	10.3855	5.84035	0.0708135	-3.43965e-07	5.32087e-07	-0.00411273	-8.86627e-05	-0.000186775	0	214.442
3057	12.5979	8.66759	0.0654543	-4.37278e-07	4.43663e-08	-0.00269095	-4.69229e-05	-0.000458744	0	306.651
3059	1.7032	9.39024	0.0747659	2.6245e-10	1.64182e-06	-0.000628789	-1.43352e-05	1.86992e-05	0	139.399
3064	22.1578	4.83728	0.0555716	-1.1168e-08	3.7717e-07	0.00217195	0.000102953	-7.23863e-05	0	259.272
3065	12.902	2.11559	0.0566699	4.82217e-09	-1.05543e-08	0.000350137	-1.06277e-05	-5.3402e-05	0	80.7535
3066	17.7598	3.4446	0.0564604	1.01507e-07	9.78502e-10	-0.00196887	6.37559e-05	-0.000103873	0	162.197
3070	1.68962	4.88354	0.0659279	2.40832e-10	7.20897e-08	0.000318761	-1.34468e-05	-1.80915e-05	0	118.636
3071	2.42487	2.15396	0.0690315	8.60915e-08	2.04148e-07	0.00023401	-1.10999e-05	-1.15369e-05	0	166.194
3072	3.00883	1.00638	0.0612464	9.84022e-09	1.53626e-08	0.000449028	3.78223e-08	-1.06889e-06	0	25.271
3073	1.08017	14.2918	0.0699138	3.68572e-08	4.3884e-06	0.000355087	-7.81994e-07	0.000105314	0	16.6381
3074	4.58549	5.35402	0.0653068	5.9854e-09	4.03944e-07	-0.000327345	-6.08132e-05	-3.88747e-05	0	41.9218
3075	10.5682	12.3151	0.0556673	-1.44702e-07	7.63794e-07	-0.00387738	-0.00012816	-0.000487643	0	532.908
3077	17.7003	3.18915	0.0721928	9.32032e-08	-6.90661e-09	-0.000514701	4.46169e-05	-9.50983e-05	0	86.5232
3078	10.5187	1.90686	0.0589042	1.43489e-08	2.08882e-07	-0.000620343	-1.75875e-05	-3.02468e-05	0	431.338
3079	18.5969	12.5473	0.0591548	-9.3213e-07	-3.15411e-06	0.00225041	0.000225113	-0.000312296	0	62.2638
3082	26.2038	6.90977	0.058752	2.47211e-10	-1.24536e-07	0.00102779	2.52283e-05	6.55797e-06	0	129.279
3084	12.6136	10.9679	0.073869	-3.62993e-07	-2.73995e-08	0.00373169	-1.75141e-05	-0.000688481	0	448.211
3085	15.2679	5.5051	0.0583086	-1.93711e-08	2.15573e-07	-0.00126989	4.56887e-05	-0.000241147	0	173.3
3086	10.4843	14.6275	0.0570635	7.10083e-07	4.48543e-07	-0.00910582	-7.93905e-05	-0.000414727	0	270.357
3088	17.8514	4.67838	0.0562998	4.16486e-09	-3.11907e-07	-3.88688e-05	9.68685e-05	-0.000170422	0	540.466
3091	20.7975	1.57959	0.062792	4.82131e-08	2.34617e-08	-0.000789483	1.90044e-05	-1.72317e-05	0	155.402
3096	3.00898	4.56746	0.0610521	2.57418e-08	8.0372e-08	0.00157487	-3.18522e-05	-2.28563e-05	0	52.7838
3098	1.5411	5.9737	0.0564076	2.99665e-08	1.13449e-07	0.000274294	-1.15058e-05	-1.55815e-05	0	189.328
3108	13.4923	4.98475	0.0581297	7.19005e-09	5.18706e-07	0.00102044	-1.47556e-05	-0.000205766	0	299.173
3110	13.2111	14.9828	0.0749467	6.76155e-07	-5.77259e-08	-0.015298	-0.000161856	-0.00138314	0	2087.97
3112	18.0605	4.64973	0.0534668	3.59907e-08	-4.00649e-07	0.000417692	9.34311e-05	-0.000157941	0	260.856
3113	12.717	6.13019	0.0559667	-7.05767e-08	4.76708e-07	-0.000382577	-2.03938e-05	-0.000262293	0	200.844
3114	12.7842	3.19562	0.0659946	-2.2168e-08	3.78944e-07	-0.00180499	-1.49078e-05	-9.58893e-05	0	445.142
3117	25.4127	9.01718	0.062464	2.21062e-07	-2.25985e-07	0.00433506	5.50947e-05	4.93481e-05	0	157.247
3124	25.1959	3.56378	0.0556405	-3.75722e-08	-1.48185e-07	0.000525312	3.30966e-05	-2.51085e-05	0	114.975
3130	19.8903	5.71183	0.0736057	-3.19152e-08	3.38953e-08	-0.0016676	0.000142206	-0.000156743	0	194.351
3131	3.96259	3.96276	0.0643298	1.67306e-07	2.78291e-07	0.000665786	-4.00728e-05	-2.61378e-05	0	146.047
3133	15.7714	12.3545	0.0671208	-5.17568e-07	-6.72925e-07	0.0031796	0.000250701	-0.000802388	0	975.071
3134	15.1484	9.55609	0.0553579	-3.7082e-08	-2.76545e-07	-0.00354965	0.000183381	-0.00057258	0	379.188
3135	8.4735	5.96939	0.0682974	-3.55553e-07	7.96112e-07	0.000517532	-0.000108947	-0.000128572	0	141.226
3136	23.4045	6.34803	0.0723996	-1.34404e-08	1.27549e-07	0.000810493	0.000111767	-4.76238e-05	0	99.3118
3139	18.2557	10.859	0.0725609	-1.71399e-07	-1.63383e-06	0.0069431	0.000261812	-0.000366906	0	155.616
3142	12.9365	11.0106	0.0707686	-4.38729e-07	-9.09617e-08	-0.000506106	4.45161e-06	-0.000716354	0	295.502
3144	6.04735	11.9038	0.0512387	4.57914e-08	2.32367e-06	-0.00315874	-9.92681e-05	-2.32798e-05	0	71.9905
3145	10.0759	9.75675	0.0503903	-7.15614e-07	4.90429e-07	-0.00443696	-0.000130782	-0.000333668	0	106.712
3147	21.3298	6.98396	0.0680382	1.95026e-07	3.53216e-07	-9.97038e-05	0.000173046	-0.000112555	0	260.757
3152	13.9854	7.96178	0.0672696	-1.64059e-07	-1.14233e-07	-0.00127368	4.18908e-05	-0.000449114	0	154.893
3157	20.0642	9.67359	0.0542418	6.90895e-08	-4.31467e-07	-0.00145769	0.000237394	-0.000201142	0	431.23
3158	2.96048	6.99232	0.065434	-6.48482e-08	5.13246e-07	0.000228172	-4.59377e-05	-1.90887e-05	0	155.088
3161	7.85772	12.6119	0.0525587	1.08755e-07	1.97439e-06	-0.00259757	-0.000122856	-0.000125762	0	230.245
3162	7.53156	7.98801	0.074475	-6.24185e-07	1.25256e-06	0.000154417	-0.00012676	-0.000126938	0	175.424
3163	11.7581	4.2797	0.0502385	-5.33739e-09	6.48756e-07	-0.00206637	-4.87399e-05	-0.000146265	0	297.334
3165	6.96977	1.27749	0.0736609	-1.32326e-08	3.41554e-08	-0.000270586	-8.89846e-06	-5.17601e-06	0	142.94
3167	12.4553	12.7869	0.0705802	-2.46441e-07	7.6501e-08	-0.00741213	-5.65523e-05	-0.000861492	0	577.957
3168	7.64628	4.83355	0.0664767	-3.33357e-07	8.43263e-07	-0.000387538	-8.0549e-05	-8.88217e-05	0	83.5701
3169	11.7035	13.2142	0.0568346	1.47878e-09	1.7971e-07	-0.00996358	-0.000123813	-0.000737738	0	329.728
3170	23.3782	5.27225	0.073335	-6.1055e-08	5.53379e-08	0.000297371	9.08818e-05	-4.60081e-05	0	43.1458
3173	4.76881	3.22559	0.0647473	2.32311e-07	4.59498e-07	1.83482e-05	-4.06358e-05	-2.3956e-05	0	160.072
3175	13.8983	15.5967	0.0511296	1.49729e-07	-9.92403e-07	-0.043518	-7.93548e-05	-0.00223383	0	2259.94
3176	1.68003	12.4612	0.0748098	-3.00779e-08	3.38464e-06	4.46612e-05	-1.16066e-05	7.32106e-05	0	69.1479
3178	15.4458	10.7109	0.0564615	-4.34343e-07	-3.70963e-07	-0.000284785	0.000249542	-0.000674228	0	459.506
3181	12.7337	8.88086	0.0669422	-3.73236e-07	1.70136e-08	-0.00577892	-2.83353e-05	-0.000482444	0	171.683
3182	16.3326	5.81851	0.0664294	-2.80246e-09	7.88589e-08	-0.00278534	9.69415e-05	-0.000251388	0	155.678
3185	10.4597	1.79146	0.0707683	1.32193e-08	1.80437e-07	-0.000324127	-1.7137e-05	-2.70186e-05	0	205.768
3186	17.474	4.80634	0.0592273	1.11959e-08	-1.00832e-07	-0.00148265	0.000100121	-0.000179866	0	192.38
3187	1.15979	3.72525	0.0637969	2.02369e-08	4.73342e-08	9.94716e-05	-1.90568e-06	-1.83417e-05	0	160.632
3190	14.3131	2.77412	0.0739007	-1.75329e-08	2.59601e-07	-0.00190686	-6.4027e-06	-7.20737e-05	0	289.257
3191	3.20128	4.90087	0.0647713	2.90135e-08	7.44152e-08	0.000478085	-3.72386e-05	-2.30224e-05	0	69.438
3193	16.2534	14.2388	0.0564443	8.80975e-07	-1.01772e-06	0.0162852	0.000151604	-0.000753208	0	261.317
3195	1.08647	13.9122	0.0633375	2.27649e-08	4.25521e-06	-0.000338944	-9.13161e-07	9.96773e-05	0	16.1581
3198	1.81166	5.08287	0.0569976	1.19059e-08	6.80514e-08	-0.00143474	-1.35326e-05	-1.79868e-05	0	104.708
3200	8.31093	5.68049	0.0537852	-3.51259e-07	8.36006e-07	-0.00118561	-0.00010257	-0.000126454	0	121.487
3201	19.8219	1.92368	0.058153	2.52882e-07	-3.92751e-08	-0.00124376	4.45787e-05	-3.13001e-05	0	114.471
3202	16.4029	10.462	0.0599108	-1.61752e-07	-5.20105e-07	-0.00333972	0.000283763	-0.000576776	0	768.073
3204	16.6961	11.4389	0.0569321	-2.70457e-07	-1.37336e-06	0.00697382	0.000273634	-0.000576819	0	1370.7
3206	15.8653	14.1899	0.0699621	7.96182e-07	-1.04807e-06	0.011782	0.000143622	-0.000858973	0	505.831
3209	3.88487	5.92684	0.058019	-7.96854e-09	3.84024e-07	-0.000250781	-5.45098e-05	-2.82119e-05	0	110
3215	3.50873	3.89359	0.07227	1.74301e-07	1.96576e-07	-0.000331656	-3.35926e-05	-2.12336e-05	0	86.8275
3217	18.6897	6.34512	0.0515913	-4.25626e-08	-6.17792e-07	-0.000770579	0.000164869	-0.000221282	0	399.243
3218	2.36478	12.6466	0.0622398	5.18085e-08	3.44689e-06	-4.59491e-05	-2.31265e-05	7.42817e-05	0	58.4945
3220	11.5311	7.33269	0.0719879	-5.17434e-07	2.93355e-07	-0.00273287	-6.77983e-05	-0.000317837	0	172.147
3221	3.82822	1.93452	0.0633541	2.86688e-07	3.84011e-07	0.000803697	-1.36278e-05	-1.20706e-05	0	107.061
3225	4.69157	9.62113	0.0647385	-6.05459e-07	2.23137e-06	0.000134127	-8.10791e-05	-1.47656e-05	0	115.793
3226	14.6306	6.38754	0.0597902	-1.01627e-07	1.39698e-07	0.00501677	5.03226e-05	-0.000299438	0	309.24
3227	17.8773	12.0552	0.0616991	-6.21922e-07	-2.24039e-06	0.000102425	0.000250385	-0.000427251	0	602.209
3229	12.7605	15.2266	0.0737187	4.87684e-07	-6.6828e-08	-0.0227656	-0.00014968	-0.00112528	0	920.616
3231	13.8481	14.0563	0.0732564	5.53054e-07	-8.421e-08	-0.00880073	0.000124452	-0.00135621	0	3279.53
3234	10.0849	2.04218	0.0552365	-3.05892e-08	2.50702e-07	-0.00196225	-2.11774e-05	-3.57561e-05	0	285.489
3235	3.55565	4.10823	0.0531706	1.35401e-07	1.475e-07	0.000528059	-3.69392e-05	-2.35997e-05	0	145.164
3237	26.7967	6.0965	0.0670084	-1.19382e-08	-1.68226e-07	0.0013351	6.45311e-06	-6.1556e-06	0	191.239
3238	6.71597	10.9683	0.0669004	-2.94324e-07	1.85284e-06	-0.00402252	-0.000117609	-7.55063e-05	0	57.4627
3239	12.0043	9.11694	0.0711515	-4.4986e-07	1.11497e-07	0.00428265	-6.08326e-05	-0.000445063	0	62.0719
3243	7.03309	15.9486	0.0515769	2.57695e-06	2.93109e-06	-0.00303838	-2.58124e-06	3.49837e-05	0	16.105
3252	22.5209	5.18365	0.052437	-1.89375e-08	3.44645e-07	0.00187588	0.000104628	-7.10792e-05	0	208.803
3253	24.4365	2.41903	0.059406	-1.62858e-08	-1.2292e-07	-0.0009755	2.84182e-05	-2.01771e-05	0	172.116
3254	4.06466	5.65774	0.0555112	5.06009e-10	3.60481e-07	0.000127086	-5.71688e-05	-2.83638e-05	0	78.1202
3259	22.4616	4.15974	0.0595493	-1.95228e-08	1.49436e-07	-0.000470208	8.41009e-05	-5.27215e-05	0	138.38
3260	15.6288	10.7452	0.0657183	-4.77735e-07	-4.00861e-07	-0.00296938	0.000265333	-0.000664601	0	720.144
3261	17.5608	8.46721	0.053464	-5.24705e-08	-7.82907e-07	-0.00264774	0.000213058	-0.00036261	0	22.333
3264	1.37115	12.7781	0.0650775	2.05407e-08	3.6265e-06	1.91604e-05	-6.09046e-06	8.22362e-05	0	92.4428
3266	9.33579	13.0363	0.0632912	6.69568e-08	1.26409e-06	-0.00755931	-0.000128319	-0.000286371	0	142.066
3269	7.20115	3.6978	0.0682209	8.89727e-08	8.55458e-07	-2.4849e-05	-6.29559e-05	-5.78119e-05	0	83.0306
3270	17.8927	3.74132	0.062841	-2.29809e-08	-3.2915e-08	-0.00146698	9.00711e-05	-0.000131221	0	256.167
3272	25.1501	6.0256	0.0704268	-3.19844e-08	-1.10215e-07	0.00222583	5.74333e-05	-1.66668e-05	0	121.169
3274	17.7524	9.32488	0.0702767	1.64898e-08	-1.13125e-06	-0.00111303	0.000267839	-0.000395536	0	197.035
3275	17.5567	5.07104	0.0728111	-2.50792e-08	-1.99937e-07	-0.000647668	0.00010609	-0.000189573	0	316.714
3276	5.44413	2.29407	0.0612539	2.63495e-07	4.80832e-07	0.000561694	-3.25419e-05	-2.0938e-05	0	150.671
3277	25.8872	8.66026	0.0664835	1.30906e-07	-1.50315e-07	-4.54968e-05	4.15774e-05	5.07581e-05	0	148.301
3278	6.60674	11.4384	0.0629261	-1.85269e-07	1.96442e-06	-0.000902506	-0.000115845	-6.48058e-05	0	164.72
3279	26.9061	9.94358	0.0565539	-1.88463e-09	-9.11509e-09	-0.000174277	2.33839e-06	8.60581e-05	0	86.2492
3285	2.27013	12.5586	0.0671179	3.34203e-08	3.43486e-06	-0.000164627	-2.01425e-05	7.17492e-05	0	64.5805
3286	20.426	4.78139	0.0504195	1.96148e-07	4.64345e-07	0.000508303	0.000121815	-0.000109485	0	232.656
3287	3.1637	13.4593	0.0630361	2.6346e-07	3.56192e-06	0.000454178	-2.47745e-05	8.09658e-05	0	6.8987
3289	10.7557	3.6327	0.0611415	-1.48835e-08	5.8957e-07	0.000156766	-5.14637e-05	-0.000100982	0	247.314
3290	11.3045	7.97614	0.0618765	-6.79393e-07	2.4696e-07	-0.00131541	-8.44643e-05	-0.000339603	0	150.802
3291	3.15501	11.2328	0.0560811	-1.00684e-07	2.88336e-06	-0.000388234	-4.22232e-05	4.00171e-05	0	24.3582
3292	11.657	7.33878	0.0541862	-4.94118e-07	2.82857e-07	0.000991114	-6.81678e-05	-0.000325542	0	415.35
3293	20.195	8.0477	0.0685124	8.47796e-08	4.91983e-08	0.000749222	0.000217076	-0.000178147	0	108.615
3300	21.2032	7.16355	0.054034	1.44081e-07	2.53568e-07	0.00357165	0.000175463	-0.000119576	0	192.365
3301	15.729	6.21397	0.0687646	-2.87369e-08	1.26886e-07	-0.00314152	8.61287e-05	-0.000280662	0	267.913
3305	19.7092	6.55235	0.0532526	5.2508e-08	1.35024e-09	-0.00214877	0.000186002	-0.000187447	0	218.858
3306	19.648	7.16099	0.0532871	1.28371e-07	1.26588e-08	0.0016757	0.000190318	-0.000191047	0	91.4702
3307	12.0792	2.427	0.0660133	8.91947e-09	-1.1923e-09	0.00102695	-1.60085e-05	-5.0725e-05	0	294.144
3310	19.1145	2.09173	0.0576962	4.0266e-07	-1.58893e-07	0.000964221	4.38445e-05	-4.40102e-05	0	142.472
3311	14.9599	1.9969	0.055028	8.93209e-10	1.33868e-07	7.40955e-05	3.89218e-06	-4.33525e-05	0	371.662
3313	9.35908	7.56704	0.0514451	-5.28964e-07	7.24536e-07	-0.000441767	-0.000117708	-0.000212876	0	69.413
3318	24.6531	8.21099	0.0585264	2.28249e-07	-1.85384e-07	0.00234204	8.75906e-05	1.7406e-05	0	34.5884
3323	17.6046	5.21213	0.0707411	-4.45308e-08	-1.93844e-07	-0.00198416	0.000103463	-0.000203535	0	341.797
3326	11.7911	11.3254	0.0535826	-3.23701e-07	1.87299e-07	-0.00294445	-8.81665e-05	-0.000612425	0	158.732
3327	11.4931	4.85656	0.0719059	-7.87127e-08	6.12329e-07	-0.00196166	-5.748e-05	-0.000177551	0	331.236
3328	4.87951	12.8603	0.0725419	4.64186e-07	3.22574e-06	-0.00102206	-5.91495e-05	3.87728e-05	0	54.7287
3329	1.60629	9.61664	0.0716189	3.89898e-09	1.81777e-06	0.00186812	-1.05083e-05	2.34316e-05	0	59.7469
3330	13.8472	14.1992	0.0698045	5.51011e-07	-8.53013e-08	-0.00758726	0.000145454	-0.00135611	1	2618.21
3331	14.0087	6.58131	0.0672284	-1.69199e-07	2.20395e-07	0.00396028	2.06195e-05	-0.000310433	0	451.551
3332	1.77145	1.43031	0.0650462	6.58522e-08	6.59831e-08	0.00014371	-3.17105e-06	-5.49356e-06	0	79.1637
3334	18.9105	7.98056	0.0669122	2.01856e-07	-1.09491e-06	0.00609339	0.000221676	-0.000269595	0	356.681
3336	1.75802	2.83745	0.0629907	3.35606e-08	1.1287e-07	6.70252e-05	-8.06792e-06	-1.39046e-05	0	146.065
3337	19.0792	10.8917	0.0644652	8.38622e-08	-1.78203e-06	0.00224061	0.000227885	-0.000280259	0	184.662
3340	8.03363	8.67383	0.072213	-6.17357e-07	9.87317e-07	-0.00080551	-0.000138686	-0.000164089	0	89.8819
3342	13.6513	13.3694	0.0593633	1.18734e-07	5.32971e-09	-0.00182963	8.08696e-05	-0.00119319	0	678.25
3344	1.70794	5.79283	0.0620182	2.20681e-08	9.04023e-08	0.000370044	-1.22549e-05	-1.55104e-05	0	77.6864
3346	5.97354	15.8172	0.069747	1.92402e-06	3.12234e-06	-0.00112064	-2.30647e-05	7.38136e-05	0	18.1309
3352	20.4783	7.11491	0.0567604	9.2719e-08	1.21788e-07	0.000488189	0.000180772	-0.000152751	0	208.633
3355	12.9377	6.03369	0.0690706	-5.0802e-08	4.78209e-07	0.00136876	-1.01338e-05	-0.000264549	0	448.388
3356	4.04752	15.0723	0.0708145	8.94659e-07	3.21444e-06	-0.000533471	-1.92368e-05	9.1742e-05	0	40.1845
3358	1.63774	12.9449	0.0526909	4.51294e-08	3.6849e-06	-0.000266721	-8.58199e-06	8.35338e-05	0	49.5751
3359	9.65456	14.9516	0.0554859	1.1908e-06	1.13228e-06	-0.00633185	-3.78793e-05	-0.00024784	0	105.283
3364	3.80759	13.1695	0.0500384	4.02852e-07	3.26029e-06	-0.000280387	-4.07405e-05	6.83561e-05	0	59.9185
3371	25.8509	1.71035	0.0549103	-2.45695e-10	-7.5371e-08	-8.50786e-05	6.97405e-06	-8.87319e-06	0	50.1862
3372	22.1101	7.47192	0.0728244	1.99558e-07	4.47173e-07	0.00083703	0.000160193	-7.59869e-05	0	245.243
3377	20.4803	2.61079	0.0545558	1.81832e-07	5.5736e-08	-0.000994675	5.8117e-05	-4.44507e-05	0	352.119
3380	11.2157	5.13889	0.0616241	-1.36941e-07	5.24538e-07	-0.00689735	-6.37076e-05	-0.000188354	0	213.079
3384	26.9416	4.13567	0.07264	1.00437e-11	-2.09794e-07	-0.000751951	5.79054e-07	-1.59181e-05	0	69.0756
3390	12.9475	3.50731	0.0502051	-2.43151e-08	4.6446e-07	0.000106975	-1.38469e-05	-0.000109032	0	324.167
3391	1.36754	6.53372	0.0611443	6.91719e-08	3.01919e-07	-0.00213525	-7.07392e-06	-8.93585e-06	0	79.8691
3392	16.6633	13.3995	0.068448	-1.4797e-07	-1.32873e-06	0.00871674	0.000213351	-0.000637501	0	576.249
3397	7.05962	5.7943	0.0568593	-2.75041e-07	9.30921e-07	-0.000358426	-0.000100282	-8.72558e-05	0	210.801
3401	23.16	9.28444	0.0719192	3.8694e-07	7.06054e-07	0.00277731	0.000134894	2.05012e-06	0	204.256
3406	2.15122	8.21804	0.0548213	-1.5566e-07	8.16059e-07	-0.00153177	-2.69893e-05	1.13552e-06	0	82.0589
3408	9.09788	7.28889	0.0588429	-4.82894e-07	7.30543e-07	-0.00290553	-0.000118714	-0.000187586	0	361.072
3410	9.50995	5.86571	0.0621857	-3.96998e-07	6.26851e-07	0.000351023	-0.000110153	-0.00016139	0	163.619
3411	15.1777	15.1182	0.0503076	4.0002e-07	-5.27165e-07	0.0198745	9.44735e-05	-0.00102431	0	725.1
3412	16.6552	6.7616	0.0596516	-5.72772e-08	-7.06935e-08	0.00161322	0.000143451	-0.000309005	0	250.777
3415	17.0922	11.5663	0.0634813	-1.84069e-07	-1.73906e-06	0.00627705	0.000260773	-0.000530874	0	381.661
3416	1.28896	13.9796	0.0544052	6.85355e-08	4.23997e-06	-0.000749204	-3.14335e-06	0.000100719	0	41.4873
3420	12.249	3.64507	0.0520516	-2.25169e-08	5.48296e-07	-0.00168404	-2.42216e-05	-0.000109636	0	263.476
3421	16.6882	9.55101	0.0534175	-2.47985e-07	-5.92303e-07	0.00397528	0.000248332	-0.000475418	0	114.904
3423	26.9398	4.72465	0.0550982	3.45766e-10	-1.77514e-07	0.000392837	2.03868e-06	-1.64894e-05	0	122.933
3424	19.8655	7.10757	0.057582	7.59133e-08	3.62973e-08	-0.0016151	0.000177574	-0.000194955	0	234.478
3428	2.03331	3.94777	0.0576655	5.51431e-08	9.58656e-08	0.000249891	-1.51273e-05	-1.80217e-05	0	88.2236
3429	7.68039	10.328	0.0549191	-3.86963e-07	1.40547e-06	-0.00257186	-0.000138577	-0.000146863	0	149.509
3430	12.9318	3.8019	0.0710275	-9.19275e-10	4.99561e-07	-0.00159194	-1.86935e-05	-0.000125798	0	131.474
3431	6.39326	3.82643	0.0594542	1.4217e-07	6.99338e-07	-0.000993731	-6.16008e-05	-4.82061e-05	0	117.061
3432	14.149	11.5387	0.056756	-5.45363e-07	-2.76426e-08	0.0053649	0.00012613	-0.000845154	0	865.208
3433	14.7944	13.0387	0.0709725	-2.91597e-07	-2.26891e-07	0.00857288	0.000213202	-0.00102294	0	564.267
3437	3.70749	4.87364	0.0698473	2.40258e-08	1.44262e-07	0.000804648	-4.42109e-05	-2.30132e-05	0	115.334
3438	19.8142	11.9435	0.0628261	-7.80817e-08	-1.52252e-06	0.00593073	0.000215309	-0.000202275	0	71.6298
3439	6.21774	6.03344	0.0727516	-1.74513e-07	8.08773e-07	-0.00143681	-9.19722e-05	-7.01347e-05	0	98.3188
3440	10.6816	2.2108	0.0538405	-1.467e-08	2.19072e-07	0.000313615	-1.92519e-05	-4.08584e-05	0	227.412
3444	15.8786	1.49111	0.0582642	6.22631e-09	4.65589e-08	0.000225884	4.12481e-06	-2.06937e-05	0	252.582
3446	9.31724	2.12611	0.064895	-1.10584e-07	3.92545e-07	0.000351843	-2.65636e-05	-3.65499e-05	0	197.988
3448	17.6705	13.6839	0.0610919	1.8755e-08	-1.83954e-06	0.00627588	0.000172813	-0.0004452	0	131.356
3449	9.23524	11.9385	0.0504037	-2.16553e-07	1.42543e-06	-0.00945254	-0.000153864	-0.00027608	0	231.532
3452	19.6632	12.1154	0.0612493	-3.19666e-07	-1.82106e-06	0.00636256	0.000196629	-0.000219012	3	203.938
3458	2.84292	14.8765	0.0749872	6.94382e-07	3.78593e-06	-0.00082386	-1.26969e-05	0.000102687	0	28.3641
3459	18.1277	9.7603	0.0533963	6.53235e-09	-1.42966e-06	0.00887978	0.000287507	-0.000378914	0	342.834
3463	21.9075	7.28172	0.0669808	2.44619e-07	4.11654e-07	0.00204232	0.000159963	-8.43371e-05	0	63.5669
3469	8.89213	8.82396	0.0567459	-5.37948e-07	7.9703e-07	0.00149419	-0.000145954	-0.00021957	0	185.052
3470	3.52564	2.44377	0.0690435	2.78904e-07	4.18994e-07	0.000848824	-1.93995e-05	-1.77042e-05	0	152.486
3472	22	2.16898	0.059975	-2.20896e-09	9.58135e-08	-0.000757518	4.39117e-05	-3.27498e-05	0	104.914
3473	19.571	3.02635	0.0672757	2.41499e-07	6.34723e-08	-0.00101472	6.52059e-05	-6.84554e-05	0	267.798
3474	12.1177	9.56977	0.0545295	-4.08866e-07	-7.98979e-10	0.00232815	-7.84208e-05	-0.000526878	0	163.159
3476	22.4679	9.03786	0.0612791	1.75084e-07	3.6646e-07	0.00128863	0.00016657	-4.09216e-05	0	150.634
3477	25.4159	2.10298	0.0733415	1.18594e-08	-1.20747e-07	-0.000437018	1.48693e-05	-1.54825e-05	0	102.64
3480	18.5297	2.97923	0.0703337	1.41335e-07	-2.60676e-07	-0.00141928	6.27372e-05	-8.47685e-05	0	295.989
3481	24.7245	6.17796	0.074433	-1.86656e-08	-9.66223e-08	-0.000307957	7.43868e-05	-1.65802e-05	0	140.725
3483	13.0262	4.06082	0.0611566	-5.92529e-09	4.80082e-07	0.00136585	-2.05952e-05	-0.000132974	0	319.884
3485	8.76114	15.9279	0.0720969	1.99939e-06	1.76438e-06	-0.00658254	3.16576e-05	-9.36916e-05	0	6.72015
3486	9.7435	5.27808	0.0682911	-3.23953e-07	7.79609e-07	-0.000833056	-9.42382e-05	-0.000144693	0	307.268
3487	4.78191	7.36306	0.0630253	-2.30611e-07	1.06303e-06	-0.000544522	-7.97668e-05	-3.63032e-05	0	50.0799
3494	25.9066	5.7887	0.0709542	-3.00388e-08	-1.20546e-07	-0.000270543	3.10522e-05	-1.36046e-05	0	167.771
3495	4.15964	15.7468	0.059686	1.35882e-06	3.01323e-06	-0.00063539	-1.18156e-05	9.93556e-05	0	13.6449
3496	19.0079	5.16193	0.0739201	-5.04508e-10	-1.43377e-07	0.000311448	0.000130934	-0.000161246	0	320.022
3498	24.8907	3.82245	0.0719344	-2.68059e-08	-1.24779e-07	-0.000757691	3.80353e-05	-2.7655e-05	0	86.8822
3507	12.169	8.158	0.0611321	-5.06066e-07	3.21605e-07	-0.00276166	-5.40109e-05	-0.000381736	0	137.56
3510	15.6012	8.96948	0.051651	1.1997e-09	-4.33515e-07	0.00375747	0.000156102	-0.000524163	0	549.482
3511	15.9226	12.2344	0.0714373	-4.66746e-07	-7.23392e-07	0.0101026	0.000255333	-0.000759882	0	481.906
3512	2.48024	12.6049	0.0605588	6.00514e-08	3.44721e-06	-0.000625402	-2.47325e-05	7.2005e-05	0	82.0597
3513	7.91843	5.54283	0.0553721	-3.46156e-07	9.27792e-07	0.00224779	-0.000101229	-0.000109549	0	350.301
3514	4.87287	8.60688	0.0739106	-7.8271e-07	1.74445e-06	-0.00111131	-8.29674e-05	-3.09768e-05	0	34.8911
3516	26.2177	5.59505	0.0628632	-4.41564e-08	-1.35787e-07	0.000628485	2.25896e-05	-1.28428e-05	0	145.894
3518	1.49742	5.74775	0.0674583	8.98738e-09	5.95507e-08	5.05286e-05	-9.2459e-06	-1.43623e-05	0	91.7529
3519	17.345	10.7726	0.0736292	-1.21833e-07	-1.64055e-06	0.00524121	0.0002859	-0.000488297	0	697.298
3522	26.7926	8.13789	0.0587283	6.47868e-09	-1.11196e-07	-0.000318282	9.40664e-06	4.08286e-05	0	300.272
3523	12.8744	2.4648	0.0713311	-6.22102e-09	6.08097e-08	0.000701785	-1.03e-05	-6.13324e-05	0	419.354
3524	10.6388	11.4976	0.064081	-4.34609e-07	4.90094e-07	-0.00459085	-0.000120419	-0.000468528	0	262.756
3526	20.4355	2.19946	0.0703145	1.39885e-07	1.68764e-08	-0.000695609	4.29809e-05	-2.98451e-05	0	115.709
3527	12.3295	15.2393	0.0539732	5.54834e-07	-8.2948e-08	-0.016538	-9.72338e-05	-0.000919491	0	186.455
3530	26.7275	5.75821	0.0644948	-2.15848e-08	-1.77237e-07	-0.00145945	9.26136e-06	-1.07621e-05	0	83.1596
3533	13.6568	6.92333	0.0610527	-3.50933e-07	2.35382e-07	-0.000770163	1.69895e-06	-0.000332969	0	193.235
3534	15.6085	10.404	0.0531381	-2.4028e-07	-3.53712e-07	-0.0110769	0.000230107	-0.000640002	0	627.235
3535	14.7081	8.5076	0.0609542	2.63142e-08	-3.52201e-07	0.000142004	9.53326e-05	-0.000505159	0	79.359
3539	2.98846	8.96196	0.0614539	-3.80258e-07	1.66162e-06	0.00087288	-4.47981e-05	2.38248e-06	0	87.3512
3542	18.7488	8.96826	0.0563896	-1.76536e-07	-1.83889e-06	-0.00248948	0.000247525	-0.000305117	0	441.872
3543	16.4917	4.96733	0.0642734	-2.72258e-08	5.07309e-08	0.000654664	8.28372e-05	-0.000191261	0	37.5462
3545	16.8535	1.30737	0.0732805	-1.45599e-07	1.20778e-07	-0.00236822	9.34388e-06	-1.62071e-05	0	275.935
3546	18.4156	6.82416	0.0572124	4.1962e-08	-8.82153e-07	0.0002828	0.000172365	-0.000246222	0	154.243
3547	4.69333	12.9946	0.058401	4.44994e-07	3.22895e-06	-0.0015084	-5.4203e-05	4.50922e-05	0	19.2829
3549	8.44	15.7145	0.0739575	2.08261e-06	1.96008e-06	-0.0050602	7.58873e-06	-7.0623e-05	0	68.7644
3551	9.02647	8.14717	0.0657474	-4.76513e-07	8.84734e-07	-3.84583e-05	-0.000132391	-0.000208127	0	254.772
3555	19.2117	3.56907	0.071284	3.73395e-08	1.3737e-08	-0.00279444	8.96019e-05	-0.000100673	0	186.246
3558	10.0215	2.69535	0.0509721	-4.99479e-08	3.79504e-07	0.00223422	-4.05409e-05	-6.18063e-05	0	340.948
3559	3.14553	9.63162	0.0617943	-2.32971e-07	2.08441e-06	-3.57322e-05	-5.06576e-05	1.37122e-05	0	39.1965
3560	13.6238	5.29844	0.0515841	-1.12573e-08	4.75093e-07	-0.000686138	1.93251e-06	-0.000222939	0	68.4981
3561	5.61201	2.72399	0.0748918	1.88236e-07	6.99701e-07	-0.000404911	-4.20587e-05	-2.59868e-05	0	181.196
3562	23.2188	7.2708	0.0568266	1.98303e-07	3.29938e-07	0.0031137	0.000128466	-3.53568e-05	0	112.083
3563	13.8347	11.7043	0.061015	-5.43156e-07	-6.34118e-08	0.0101631	0.000112081	-0.000861458	0	255.967
3564	17.8393	7.13103	0.0722236	-1.00932e-07	-4.91145e-07	-0.00196108	0.00018143	-0.000286072	0	115.684
3565	16.5891	10.3379	0.0728814	-1.92529e-07	-6.51632e-07	0.00546278	0.000275245	-0.000552139	0	109.629
3566	12.4873	2.4719	0.0717031	-3.67562e-09	3.12532e-08	-0.00312847	-1.30901e-05	-5.1875e-05	0	109.857
3571	15.6353	7.51996	0.0689538	-8.44537e-08	-3.08996e-07	-0.000786866	0.00012418	-0.000393962	0	532.929
3572	16.3497	7.03328	0.0737238	-1.54094e-09	-1.522e-07	-0.00181436	0.00013751	-0.000335776	0	173.545
3575	7.89348	10.809	0.0606285	-3.04494e-07	1.42033e-06	0.00109874	-0.000139926	-0.000163608	0	84.7228
3576	10.7801	3.26419	0.0739082	-4.65549e-09	4.57115e-07	0.000668494	-4.86573e-05	-9.109e-05	0	149.688
3577	10.4053	13.1595	0.0513988	-3.96226e-08	7.96096e-07	3.08608e-05	-0.000131217	-0.000460683	0	215.413
3579	3.04886	9.13492	0.0535076	-3.07615e-07	1.76943e-06	-0.000432208	-4.59326e-05	3.48135e-06	0	133.592
3581	17.4957	5.91992	0.0709003	-1.89801e-08	-8.84213e-08	-0.000946096	0.000131544	-0.000236052	0	264.436
3583	15.4573	11.4178	0.0604593	-6.7081e-07	-4.88088e-07	0.0102488	0.000283201	-0.000762519	0	321.01
3585	23.6739	9.00895	0.0531542	4.58808e-07	2.94938e-07	0.00120486	0.000117777	4.09506e-06	0	189.45
3588	14.4488	6.75082	0.0668947	-2.31352e-07	1.07348e-07	0.000523721	4.33364e-05	-0.000342788	0	401.048
3589	13.9735	5.51969	0.07401	-1.38889e-08	4.12441e-07	-0.00243108	8.36989e-06	-0.000245519	0	213.31
3590	4.47951	12.569	0.0601433	2.91572e-07	3.17243e-06	-0.000915841	-5.76684e-05	4.05652e-05	0	45.3899
3592	15.1465	8.36258	0.0626772	-1.36518e-08	-4.58942e-07	0.00170217	0.000111774	-0.000477809	0	418.403
3594	4.24282	5.37965	0.0710873	-1.0322e-08	3.26749e-07	-0.00131585	-5.7367e-05	-3.20738e-05	0	152.317
3596	17.775	11.7491	0.057459	-1.09954e-07	-2.12257e-06	0.00708135	0.000238479	-0.000449542	0	52.6834
3598	16.2602	3.11966	0.0704682	8.21299e-08	2.43795e-07	-0.00128068	3.51924e-05	-9.49258e-05	0	415.48
3599	13.0801	4.8295	0.0661668	-2.05648e-09	5.50429e-07	0.00256133	-2.82644e-05	-0.000183905	0	263.707
3602	10.0339	1.60315	0.0678983	4.88192e-09	2.108e-07	0.00168577	-1.34166e-05	-1.331e-05	0	236.869
3606	17.6313	4.23723	0.0597999	-1.46287e-08	-5.2765e-08	-0.000237348	8.82468e-05	-0.000156737	0	266.086
3609	9.75673	7.53148	0.0699063	-6.23851e-07	5.84532e-07	-0.00125218	-0.000116498	-0.000233989	0	155.256
3610	17.0472	4.00587	0.0618452	4.5282e-09	9.5371e-08	0.000326459	7.38219e-05	-0.000149775	0	324.042
3612	12.2209	10.2634	0.0702562	-4.5888e-07	1.473e-08	-0.000657416	-6.02282e-05	-0.000576227	0	225.573
3614	11.0777	8.79642	0.0632002	-6.00771e-07	1.97041e-07	-0.0027006	-0.000103281	-0.000378514	0	402.355
3615	7.21333	2.19409	0.0512376	6.36162e-08	4.35414e-07	0.00223335	-3.64996e-05	-2.36591e-05	0	51.2121
3616	1.40403	15.7939	0.07214	3.44135e-07	4.79202e-06	0.000139046	9.79523e-08	0.000124449	0	19.723
3617	16.4709	2.41432	0.0602309	-3.92993e-09	2.71147e-07	-0.00273021	2.42711e-05	-6.03378e-05	0	234.264
3618	16.4272	1.67222	0.0574336	-1.05547e-07	1.9283e-07	0.000966913	8.16899e-06	-2.80743e-05	0	255.212
3620	18.7176	12.7091	0.0634248	-8.72993e-07	-3.06568e-06	0.00361748	0.000227954	-0.000295178	0	108.335
3622	15.7678	13.2695	0.0747328	-2.0322e-07	-9.9757e-07	0.00740949	0.000243395	-0.000875812	0	171.149
3624	12.4915	13.8188	0.0626379	5.40173e-07	3.47544e-08	-0.0182908	-8.99221e-06	-0.00100175	0	243.32
3626	13.9878	2.30983	0.0588805	-9.30011e-09	7.1209e-08	0.000858417	6.36191e-07	-6.03408e-05	0	240.788
3630	17.3056	10.0943	0.071603	-4.41342e-08	-1.22096e-06	0.00420292	0.000277936	-0.000460632	0	430.794
3633	13.4055	13.6422	0.0667301	3.81317e-07	-6.65425e-09	0.00729514	6.51647e-05	-0.00120369	0	1340.83
3636	21.0256	8.85457	0.0537087	4.91968e-08	1.22939e-07	0.000942143	0.000217451	-0.000121035	0	288.077
3642	15.215	11.9715	0.0523084	-8.20703e-07	-3.00827e-07	-0.00227631	0.000252647	-0.000871591	0	694.253
3643	11.7382	1.76736	0.0740613	-4.27135e-09	-2.9854e-08	-0.00146762	-1.18041e-05	-3.25136e-05	0	159.237
3648	8.87269	13.1307	0.0735373	1.96457e-07	1.51393e-06	-0.00364525	-0.000114849	-0.000223292	0	17.9436
3649	6.23398	3.80784	0.0581113	1.43504e-07	6.98348e-07	5.1471e-05	-5.9439e-05	-4.3933e-05	0	181.406
3652	14.8127	1.20463	0.0548154	1.65893e-08	-7.09592e-10	0.00185517	-1.99695e-06	-9.43513e-06	0	334.837
3654	12.4042	12.2186	0.0746019	-4.32319e-07	8.50807e-08	-0.00470158	-3.19885e-05	-0.000766572	0	296.616
3655	5.87002	3.03699	0.05179	1.85891e-07	7.38896e-07	0.00060325	-4.95611e-05	-3.0793e-05	0	116.575
3656	2.7368	2.67999	0.0721166	1.44112e-07	2.79204e-07	-0.000318417	-1.74729e-05	-1.4764e-05	0	137.533
3658	20.2731	4.6387	0.0635793	2.09953e-07	4.16122e-07	-0.000731974	0.00011985	-0.000109459	0	169.234
3659	2.53308	13.496	0.0566645	1.20042e-07	3.74988e-06	0.000187058	-1.99678e-05	8.71959e-05	0	38.3562
3660	5.61049	1.59803	0.068492	1.94828e-07	1.91832e-07	0.00106955	-1.68082e-05	-9.58026e-06	0	125.832
3666	6.12931	6.65341	0.0701219	-2.65645e-07	1.03546e-06	-7.0084e-05	-0.000101589	-6.95435e-05	0	79.7768
3671	2.54434	12.8439	0.0523514	5.85379e-08	3.52002e-06	-0.000704809	-2.301e-05	7.57939e-05	0	28.8586
3675	14.5916	9.97247	0.0745239	-5.77891e-08	-2.64089e-07	-0.00452996	0.000147515	-0.000656985	0	658.008
3677	1.10652	3.00967	0.0531488	9.35757e-09	7.21144e-08	0.000268785	-2.67093e-06	-1.4462e-05	0	172.815
3679	10.7858	4.70113	0.0676954	-1.33458e-07	7.0905e-07	-0.000678684	-6.65084e-05	-0.000140661	0	235.029
3680	5.73627	11.5121	0.0593786	-1.93556e-07	2.37231e-06	-0.00222125	-9.89454e-05	-1.88366e-05	0	150.277
3685	6.40916	9.30204	0.074742	-4.38513e-07	1.44039e-06	-0.00254001	-0.000120404	-8.13185e-05	0	112.105
3695	12.7144	10.728	0.0592007	-4.14551e-07	-3.49842e-08	0.00126829	-1.15615e-05	-0.000664526	0	401.188
3697	15.6463	15.3725	0.0648562	3.96715e-08	-5.18937e-07	0.00416467	3.79134e-05	-0.000798544	0	225.257
3700	8.85618	15.211	0.0618909	1.73152e-06	1.79496e-06	-0.00588453	-2.24029e-05	-0.000135956	0	34.5743
3701	17.8242	5.69927	0.0692606	4.25388e-08	-3.20739e-07	0.000647289	0.000130587	-0.000219569	0	109.685
3702	7.73847	15.2696	0.0558753	1.8831e-06	2.64492e-06	-0.00331317	-2.59759e-05	-2.78392e-05	0	31.4889
3703	10.7597	8.63631	0.0596569	-7.01823e-07	2.67004e-07	-0.00397754	-0.000106857	-0.000347729	0	275.873
3704	21.918	9.62571	0.0603127	1.82366e-08	9.36448e-08	-0.000344942	0.000180601	-5.37596e-05	0	193.435
3705	4.17782	1.73046	0.0587546	2.29706e-07	3.24035e-07	0.000945517	-1.41747e-05	-9.71299e-06	0	159.296
3711	6.57196	8.19781	0.0679347	-6.87554e-07	1.18594e-06	0.000866599	-0.000113594	-9.05769e-05	0	161.428
3712	8.89616	15.0949	0.0609854	1.58928e-06	1.74685e-06	-0.00438314	-2.85733e-05	-0.000145938	0	95.5122
3717	7.34185	8.71224	0.0719116	-5.74522e-07	1.1459e-06	-0.000719769	-0.000128998	-0.000120569	0	60.5452
3718	10.9955	3.51035	0.0530154	-8.82187e-09	5.34125e-07	-0.00172758	-5.13295e-05	-9.64764e-05	0	206.069
3721	17.848	10.5297	0.0604893	-1.79526e-09	-1.56973e-06	0.000396486	0.000276122	-0.000423954	0	349.521
3726	11.2444	4.11156	0.0500133	1.30548e-09	6.51946e-07	0.00145614	-5.48087e-05	-0.000126463	0	316.233
3730	9.3955	2.23424	0.0554987	-6.56114e-08	4.13249e-07	1.59052e-07	-3.21523e-05	-4.17494e-05	0	128.887
3733	7.9041	15.8285	0.0519634	2.31849e-06	2.72922e-06	-0.00415421	5.26094e-06	-2.32919e-05	0	19.7651
3734	25.5382	9.06106	0.0706164	1.89439e-07	-1.89689e-07	0.00143968	5.01913e-05	5.52434e-05	0	208.367
3736	20.3468	9.22786	0.0532958	4.00492e-08	-5.26239e-08	0.0039128	0.00022598	-0.000168525	0	225.148
3743	3.12539	6.80262	0.0623457	-5.01371e-08	5.3103e-07	0.000528544	-4.70811e-05	-1.97626e-05	0	135.847
3746	13.2714	12.6631	0.0667517	-4.47459e-07	3.47766e-08	-0.0148862	7.07031e-05	-0.00100667	0	862.206
3750	13.9082	1.02704	0.0550296	7.03073e-09	1.86416e-09	-0.000134731	-1.17256e-06	-3.52609e-06	0	177.68
3752	19.9195	7.0031	0.0601039	4.88741e-08	3.51333e-08	-0.00215436	0.000190611	-0.000184484	0	325.305
3756	15.4431	10.0726	0.0620836	-1.22866e-07	-3.86019e-07	-0.00103509	0.000191025	-0.000601561	0	358.084
3757	25.0216	8.55794	0.0666723	2.44038e-07	-2.47817e-07	-0.000235044	6.96496e-05	3.70386e-05	0	86.9423
3758	5.56831	12.5298	0.0630884	2.81927e-07	2.74031e-06	-0.00208033	-7.98901e-05	1.02908e-05	0	26.163
3759	8.78615	5.16618	0.074135	-3.67973e-07	8.10286e-07	-0.000486466	-9.28823e-05	-0.000122923	0	257.81
3760	6.45516	11.2303	0.0601889	-3.11372e-07	1.98222e-06	-0.00140399	-0.000115058	-6.01358e-05	0	143.13
3762	20.2671	7.11995	0.0635572	8.13559e-08	9.2425e-08	0.000701114	0.000184132	-0.000168583	0	79.0094
3763	9.56281	7.18287	0.0575201	-5.78349e-07	5.24975e-07	-0.00144552	-0.000119766	-0.000221669	0	83.15
3765	2.69505	7.04647	0.0739679	-4.79133e-08	5.20219e-07	-0.00164015	-3.51046e-05	-1.35265e-05	0	125.465
3771	22.5074	6.84445	0.0531057	1.95335e-07	4.24233e-07	0.00178087	0.000142793	-6.48035e-05	0	374.287
3774	24.2968	4.07548	0.0716501	-3.93503e-09	-1.1371e-07	-0.00096307	5.34252e-05	-3.18678e-05	0	177.276
3775	21.1505	4.89901	0.0666553	3.09915e-08	5.96187e-07	-0.00124554	0.000116417	-9.4778e-05	0	238.879
3778	1.8564	9.84774	0.0666303	-2.57152e-08	1.9915e-06	3.7126e-06	-1.63029e-05	2.5404e-05	0	35.2152
3783	23.9339	4.23924	0.0715735	1.14173e-09	-7.31862e-08	0.000421843	5.95404e-05	-3.53015e-05	0	116.7
3785	8.2013	14.8459	0.0560957	1.44663e-06	2.23442e-06	-0.00261634	-4.26103e-05	-8.21913e-05	0	11.9575
3786	13.9174	12.4407	0.0648627	-5.11984e-07	7.55192e-08	-0.00343685	0.000143145	-0.0010145	0	224.488
3792	14.0442	14.9417	0.0743138	7.37632e-07	-1.9169e-07	-0.00495773	5.81438e-05	-0.00155984	0	2682.89
3795	12.3685	2.5177	0.055753	-1.41023e-08	4.96961e-08	-0.000468468	-1.53108e-05	-5.99447e-05	0	517.13
3797	6.18876	3.34364	0.0710468	1.80807e-07	7.43694e-07	0.000531913	-5.39733e-05	-3.67383e-05	0	182.024
3798	5.51496	11.5958	0.0592673	-1.13484e-07	2.49658e-06	-0.00291281	-9.16949e-05	-6.40921e-06	0	48.5198
3800	23.0162	6.248	0.0681058	-3.71516e-09	2.76623e-07	-0.0002615	0.000121061	-5.34124e-05	0	244.959
3803	11.1205	7.78598	0.0695706	-7.64688e-07	2.94101e-07	-0.00296205	-9.12266e-05	-0.000317809	0	535.278
3804	12.6122	4.16714	0.0638389	-2.07907e-08	5.24334e-07	0.000983789	-3.05879e-05	-0.00014221	0	422.904
3805	23.4634	7.57768	0.0554453	2.04231e-07	2.21296e-07	0.00107775	0.000127003	-3.24186e-05	0	114.795
3806	17.6771	10.6747	0.0607886	-1.28117e-07	-1.64151e-06	0.00510327	0.000279439	-0.000438852	0	667.978
3811	18.2438	4.80587	0.0745197	1.09541e-08	-5.02813e-07	-0.00155436	0.000103701	-0.000167934	0	93.47
3813	20.1839	2.10146	0.0671732	2.0758e-07	-1.49935e-08	-0.00126119	4.14753e-05	-3.23546e-05	0	361.817
3814	16.0995	5.76306	0.050112	-1.93058e-09	1.33095e-07	-0.000909186	7.91245e-05	-0.000252898	0	226.558
3819	6.00756	8.54134	0.055619	-6.69739e-07	1.31935e-06	-0.000674583	-0.00010882	-6.95153e-05	0	213.656
3823	18.1275	8.33265	0.064284	-8.64699e-09	-1.10488e-06	0.00233599	0.000225064	-0.000344482	0	138.359
3826	26.6218	6.69997	0.0615483	-1.67747e-09	-1.21636e-07	-0.000294392	1.52412e-05	5.31585e-06	0	144.466
3827	1.17991	13.9843	0.0547951	4.21051e-08	4.27968e-06	0.0008724	-2.60534e-06	0.000100987	0	39.062
3829	16.455	15.0168	0.0697327	5.15087e-07	-8.90838e-07	0.0104173	7.80112e-06	-0.000683709	0	58.037
3836	11.3671	3.41861	0.0615703	6.36041e-09	5.1272e-07	0.000839164	-4.37437e-05	-0.000103273	0	92.2021
3839	9.93888	12.3365	0.0725687	-1.48164e-07	1.08556e-06	-0.00140298	-0.000139389	-0.000377199	0	170.936
3841	16.1013	4.90292	0.0543975	-2.47904e-08	1.79134e-07	-0.00230448	7.49148e-05	-0.000197394	0	374.227
3843	17.1642	7.36218	0.0583703	-2.85177e-08	-3.12311e-07	0.000805342	0.00017411	-0.000316088	0	270.729
3846	2.41349	14.4644	0.0549221	3.88935e-07	4.08814e-06	-0.000909961	-1.18637e-05	0.000101272	0	11.4129
3848	10.5387	3.40704	0.0707416	-1.85309e-08	4.85305e-07	-7.48849e-06	-5.13858e-05	-8.69717e-05	0	233.89
3850	22.387	3.82527	0.0688243	-1.29346e-08	1.21266e-07	-0.00152309	7.71065e-05	-5.23721e-05	0	190.81
3851	17.9643	11.67	0.0630064	-1.50787e-07	-2.25624e-06	0.00774122	0.000248339	-0.000424163	3	1010.62
3852	9.33913	6.40484	0.0584003	-3.98428e-07	5.97825e-07	0.00126091	-0.000114023	-0.000166465	0	41.6916
3853	9.86259	8.32073	0.0617272	-5.62785e-07	5.86392e-07	0.00070883	-0.000127246	-0.000279972	0	260.234
3855	23	7.24073	0.0580163	2.61841e-07	3.55894e-07	0.000106582	0.000139247	-4.96712e-05	0	271.91
3856	1.91526	1.10532	0.073815	1.22032e-08	2.94579e-08	0.000492551	-1.59831e-06	-2.02213e-06	0	45.1024
3859	20.3555	9.33603	0.0553028	2.91544e-08	-7.76098e-08	0.00315958	0.000229357	-0.000170195	0	478.618
3862	26.8792	3.69214	0.0615808	-1.96696e-08	-1.94622e-07	0.000109021	4.69084e-06	-1.4369e-05	0	80.3815
3863	18.0837	1.08722	0.0705584	-2.38219e-08	-2.2948e-09	-0.00127165	7.10048e-06	-5.0925e-06	0	90.7765
3864	4.38816	3.18714	0.0695522	2.53026e-07	3.98145e-07	-0.000139452	-3.64075e-05	-2.12789e-05	0	125.396
3865	2.69673	5.98894	0.0698256	2.91944e-08	1.71131e-07	0.00036355	-3.05859e-05	-2.00884e-05	0	136.206
3869	5.83709	11.9822	0.0567482	1.23357e-07	2.4579e-06	-0.00370472	-9.26133e-05	-1.19138e-05	0	57.0896
3876	6.14359	8.47426	0.0749112	-6.77043e-07	1.28617e-06	0.000128129	-0.000111197	-7.34456e-05	0	42.6579
3878	16.5131	3.74945	0.0514407	1.93353e-08	1.71483e-07	-0.00563794	5.6294e-05	-0.000118615	0	163.817
3881	6.74936	12.0926	0.0558099	1.52696e-07	2.06146e-06	-0.00304198	-0.000106014	-5.91878e-05	0	117.288
3882	21.3099	2.57125	0.0708149	3.92088e-08	9.46056e-08	-0.00034668	5.46259e-05	-4.75141e-05	0	255.311
3883	12.8923	13.1194	0.0739474	-1.25784e-07	9.94169e-08	-0.0105535	-2.9111e-05	-0.00105937	0	761.436
3884	13.6176	5.76972	0.0662946	-3.14496e-09	4.09584e-07	-0.000691707	4.59955e-07	-0.000259926	0	149.184
3885	4.51599	11.9045	0.0595048	7.54853e-08	3.10893e-06	-0.000986951	-6.60532e-05	2.38815e-05	0	127.751
3886	1.1513	6.93873	0.0651427	6.75753e-09	3.30084e-07	3.52455e-05	-4.334e-06	-7.42643e-06	0	48.4281
3900	17.0395	3.03754	0.0612458	1.06449e-07	8.32226e-08	-0.00106152	4.33181e-05	-9.75885e-05	0	401.238
3903	13.4167	8.60591	0.0743312	-9.97648e-08	-7.50547e-08	-0.00312618	7.298e-06	-0.000460705	0	197.501
3904	12.3226	12.8247	0.0675058	-1.85782e-07	8.54628e-08	-0.00469487	-5.86506e-05	-0.000842763	0	310.219
3905	13.9399	11.6187	0.0746858	-5.39597e-07	-4.69781e-08	-0.0063225	0.000118672	-0.000847355	0	680.576
3906	12.8439	9.3651	0.0592569	-2.1005e-07	-2.50048e-08	0.00113288	-5.85011e-06	-0.000531937	0	57.6368
3909	5.67227	12.4515	0.0671649	2.51981e-07	2.66488e-06	-0.000946162	-8.1813e-05	7.24941e-06	0	118.458
3912	16.431	7.68288	0.0570961	-1.49992e-08	-3.91419e-07	-0.000452123	0.00015729	-0.00037626	0	220.383
3913	25.4629	3.80226	0.062432	-3.941e-08	-1.2697e-07	0.00157585	2.95349e-05	-2.57547e-05	0	111.829
3914	11.25	14.6276	0.0733503	5.24934e-07	1.12192e-07	-0.00954924	-9.10651e-05	-0.000601178	0	312.906
3918	12.7736	15.703	0.0636365	5.09883e-07	-7.84823e-08	-0.0182349	-6.59816e-05	-0.00105302	0	1201.32
3919	16.2871	3.6481	0.0502387	2.84364e-08	1.87629e-07	0.00133546	5.11827e-05	-0.000117848	0	116.514
3921	5.29561	3.11117	0.0633075	2.1251e-07	6.01383e-07	9.63812e-05	-4.59841e-05	-2.633e-05	0	205.713
3922	8.37163	11.7978	0.0587764	-4.46182e-09	1.56919e-06	-0.00216147	-0.000142256	-0.000193917	0	178.438
3927	3.45314	6.87845	0.0697388	-8.60691e-08	6.05811e-07	-0.000265948	-5.51672e-05	-2.15435e-05	0	74.1899
3928	5.39431	3.17868	0.056328	2.14324e-07	6.09511e-07	0.000392832	-4.74229e-05	-2.80522e-05	0	230.635
3934	22.7675	6.64192	0.056191	1.27798e-07	3.22839e-07	0.00026962	0.000128906	-5.74237e-05	0	119.11
3937	1.91028	13.8983	0.0676083	2.03377e-07	4.09655e-06	-0.00123693	-1.27769e-05	9.47407e-05	0	26.5919
3940	16.0859	4.55835	0.0645726	-2.90995e-08	1.9929e-07	-0.00339722	5.40856e-05	-0.000175604	0	345.557
3941	26.6065	2.46652	0.0550538	-1.87279e-08	-8.3618e-08	-0.00070849	3.17394e-06	-1.49736e-05	0	136.286
3944	12.7112	4.09427	0.0591406	-1.72149e-08	5.33021e-07	0.000777857	-2.47106e-05	-0.00013577	0	16.2825
3946	6.93289	6.7375	0.0695431	-3.3284e-07	1.09697e-06	-0.00115877	-0.000111049	-9.2215e-05	0	147.55
3947	8.2567	10.1344	0.0733352	-4.6894e-07	1.11813e-06	0.000400093	-0.000141497	-0.000192157	0	392.9
3948	15.5855	8.18984	0.0683211	-7.20267e-08	-4.45452e-07	-0.00320882	0.000142531	-0.000451252	0	470.918
3949	17.6089	11.1199	0.0509874	-2.47839e-07	-1.90386e-06	0.00170609	0.00028076	-0.000468524	0	77.1016
3951	6.28061	6.96675	0.0655391	-3.50333e-07	1.1131e-06	0.000319468	-0.000102859	-7.26497e-05	0	211.802
3954	14.4289	12.2604	0.0623986	-6.44451e-07	9.84877e-09	-0.0109086	0.000223794	-0.000967821	0	1037.78
3955	10.8309	9.40548	0.0671943	-5.23062e-07	2.86256e-07	-0.00222954	-0.000116013	-0.00038497	0	262.218
3959	20.8361	2.17258	0.0636947	8.61457e-08	4.19273e-08	-0.00120736	4.64629e-05	-3.38956e-05	0	103.031
3961	10.1295	3.81391	0.0601669	-4.5107e-08	7.08735e-07	0.00101806	-5.99567e-05	-9.55099e-05	0	205.376
3964	16.3923	4.40322	0.0693892	-2.87893e-08	1.95682e-07	0.00232855	6.33522e-05	-0.000155916	0	216.359
3965	24.0063	7.30878	0.0541737	1.32941e-07	1.66895e-08	-0.000229581	0.000107097	-1.75173e-05	0	106.313
3968	12.7531	13.0927	0.0678998	-7.72215e-08	8.28055e-08	-0.00708593	-3.79286e-05	-0.000998789	0	385.303
3969	20.9822	7.95539	0.0679346	5.98495e-08	1.85742e-07	-0.000854535	0.000198935	-0.000130842	0	76.7112
3971	22.8853	5.94559	0.0694973	-4.67583e-08	3.06038e-07	-0.00154505	0.000116827	-5.62872e-05	0	242.488
3972	15.7122	4.47666	0.0692248	1.08474e-09	2.28116e-07	9.62717e-05	5.00141e-05	-0.000179476	0	256.594
3973	9.80117	15.3844	0.0671955	1.48367e-06	8.97266e-07	-0.00682237	-6.23284e-06	-0.000247227	0	56.0148
3977	11.7392	13.0952	0.0674645	-4.58111e-08	1.47004e-07	0.000538541	-0.00011221	-0.000730316	0	615.474
3978	26.9373	1.59619	0.0638	-3.70266e-09	-5.99893e-08	-0.000433064	9.72263e-07	-7.75265e-06	0	94.4318
3983	16.954	10.1086	0.0718977	-2.17737e-08	-9.92731e-07	0.00339407	0.000277622	-0.000495735	0	259.152
3985	2.8892	3.50262	0.0501551	1.55806e-07	2.06789e-07	0.000651503	-2.11775e-05	-2.20775e-05	0	90.5889
3986	26.1488	1.03451	0.0623929	1.60765e-09	-1.22734e-08	-0.000912168	9.68604e-07	-1.23638e-06	0	34.9985
3994	18.0755	11.9452	0.0575157	-5.38815e-07	-2.49586e-06	-0.00638245	0.000247569	-0.000400307	0	444.199
3997	23.9402	4.84948	0.0602473	-7.45653e-09	-5.3211e-08	0.000893737	7.11263e-05	-3.4269e-05	0	104.199
3998	11.2255	8.99227	0.0560994	-5.5853e-07	1.4195e-07	0.000729004	-0.000117477	-0.000400136	0	259.152
4000	6.5911	13.4929	0.0706538	6.26339e-07	2.44919e-06	-0.00294674	-8.00995e-05	-1.00149e-05	0	48.5966
4002	24.4331	6.74895	0.0501567	3.36635e-08	-6.59313e-08	0.00372465	8.3037e-05	-1.67935e-05	0	210.232
4007	14.3309	1.16408	0.0501607	1.91047e-10	-8.55535e-09	0.00333864	-3.82264e-06	-6.91312e-06	0	269.445
4011	13.8774	8.79189	0.0742602	4.57636e-08	-2.05819e-07	-0.0091294	3.66486e-05	-0.000517352	0	467.521
4012	14.1896	3.43603	0.0570594	-1.26867e-08	5.00516e-07	-5.83726e-05	3.40507e-06	-0.000104178	0	284.668
4015	16.0367	3.67784	0.0715494	1.62523e-08	2.02385e-07	0.000628396	5.02356e-05	-0.000131642	0	349.442
4016	21.1735	5.99965	0.0701638	5.96313e-08	4.43425e-07	0.00137262	0.000145286	-0.000116094	0	294.453
4017	25.2668	7.35916	0.0584386	7.99907e-08	-1.78013e-07	0.00097126	5.9529e-05	1.23947e-05	0	146.42
4019	3.96803	1.74824	0.0589099	2.16645e-07	3.32773e-07	6.65062e-05	-1.33669e-05	-8.58792e-06	0	24.4401
4020	1.20015	2.71463	0.0539244	-1.78504e-09	8.5271e-08	0.000385068	-2.37539e-06	-1.29253e-05	0	129.475
4021	3.63865	8.06177	0.0543836	-3.36148e-07	1.0368e-06	-0.000795522	-5.72395e-05	-1.12084e-05	0	136.899
4023	14.5025	11.3147	0.0688551	-4.89378e-07	-5.27792e-08	0.00101907	0.000183627	-0.000815073	0	281.138
4025	2.50131	7.61175	0.0724735	-9.34495e-08	6.22098e-07	0.000490402	-3.41851e-05	-1.04026e-05	0	117.251
4028	20.8232	4.10523	0.0584646	2.17662e-07	2.96522e-07	0.000167541	0.000101176	-8.34651e-05	0	84.035
4035	12.3625	15.9477	0.0515807	7.06944e-07	-7.3814e-08	-0.0159963	8.73816e-05	-0.000823198	0	434.881
4038	8.97665	3.30795	0.050107	6.66719e-09	9.28087e-07	-0.00011176	-5.60301e-05	-7.48843e-05	0	184.334
4040	14.9722	1.59061	0.0572039	8.66332e-09	6.13096e-08	0.00111497	4.73609e-06	-2.14956e-05	0	166.362
4050	8.22944	13.0835	0.0552444	1.9105e-07	1.8503e-06	-0.00225014	-0.000117765	-0.000152858	0	34.4307
4052	23.1734	9.73466	0.0507918	4.63161e-07	8.08001e-07	0.00114185	0.000126334	1.91914e-05	0	110.342
4053	20.3306	3.81248	0.0629752	2.19362e-07	2.36038e-07	0.00190046	0.00010267	-9.13461e-05	0	206.544
4056	12.3105	4.64963	0.0693571	1.23816e-08	6.53661e-07	-0.00159248	-4.85788e-05	-0.000172443	0	148.751
4059	13.393	7.10343	0.0747271	-3.146e-07	2.61862e-07	0.000718053	-7.09074e-06	-0.000358065	0	272.655
4060	23.017	6.89481	0.0500955	1.39598e-07	3.21224e-07	-0.000597393	0.000127643	-5.14177e-05	0	128.091
4061	25.4844	6.16698	0.0742269	-2.32163e-08	-1.34553e-07	0.00019648	4.71449e-05	-1.04858e-05	0	120.986
4062	19.386	3.8634	0.0593086	5.49136e-08	3.3596e-08	-0.000314438	0.000102508	-0.000107785	0	145.751
4064	3.51929	8.16986	0.0720407	-3.83189e-07	1.0731e-06	-0.000944213	-5.55853e-05	-9.84931e-06	0	75.3538
4065	17.2747	14.2011	0.0704772	6.03214e-07	-1.55842e-06	0.00899816	0.000150011	-0.000491764	0	235.625
4067	22.1381	4.34314	0.0563027	-1.02288e-08	2.46621e-07	-0.000689186	9.77538e-05	-6.57948e-05	0	273.268
4070	1.81424	12.7744	0.0533691	2.03979e-08	3.57704e-06	-0.00128395	-1.31885e-05	7.97949e-05	0	23.9621
4072	12.4861	15.925	0.0741419	6.31519e-07	-8.534e-08	-0.0368279	7.5598e-05	-0.000886582	0	276.326
4076	15.2757	14.279	0.0517036	5.72889e-07	-7.22669e-07	0.0151684	0.000172587	-0.00106421	0	769.262
4077	13.2403	12.3286	0.0504497	-5.36678e-07	1.44546e-08	0.0175703	3.35859e-05	-0.000954189	0	464.661
4078	5.99601	1.32028	0.0506772	3.63625e-08	8.1615e-08	0.00248074	-7.84219e-06	-5.78468e-06	0	117.91
4079	16.7201	14.0014	0.0668978	4.92673e-07	-1.2573e-06	0.00638243	0.000187615	-0.000626919	0	84.2365
4084	1.63182	6.61199	0.0738072	3.32857e-08	2.93959e-07	-0.000465651	-1.37442e-05	-1.14308e-05	0	89.5081
4085	16.0466	11.337	0.0700904	-3.79272e-07	-7.35196e-07	0.00722774	0.000285301	-0.000658461	0	93.3303
4086	7.38821	13.0843	0.052518	2.75677e-07	2.09778e-06	-0.00304987	-0.000102838	-7.66156e-05	0	112.508
4088	26.6767	4.7162	0.0598427	-7.74221e-09	-1.74542e-07	-0.000877419	7.57817e-06	-1.58661e-05	0	229.906
4095	6.3689	13.5067	0.0570551	6.80039e-07	2.5837e-06	-0.00222612	-7.27905e-05	4.38189e-06	0	55.462
4103	6.4429	2.78092	0.0605254	2.14024e-07	8.59352e-07	-0.000449353	-5.0924e-05	-2.84492e-05	0	159.175
4106	2.88699	10.8645	0.0714545	-1.52883e-07	2.76777e-06	-0.000653944	-4.41632e-05	3.25687e-05	0	33.8518
4113	8.33713	7.93534	0.067494	-5.06929e-07	1.11164e-06	-0.00302807	-0.000129159	-0.000170051	0	182.351
4116	10.177	4.08836	0.0693249	-8.08155e-08	7.90985e-07	-9.4462e-05	-6.62972e-05	-0.00010558	0	191.846
4121	8.19886	3.79616	0.0724925	-7.13715e-08	9.66073e-07	0.000894049	-6.90774e-05	-7.20339e-05	0	221.771
4124	14.388	7.03293	0.0731361	-2.25358e-07	5.0307e-08	-0.00305036	4.39787e-05	-0.000356659	0	358.524
4127	10.146	7.25299	0.0513406	-6.48293e-07	4.89603e-07	-0.00108616	-0.000107859	-0.000244402	0	199.036
4133	15.984	10.944	0.0560281	-5.08214e-07	-6.56849e-07	-0.00334051	0.000288603	-0.00065388	0	738.65
4135	22.3157	5.48299	0.0521836	-1.86168e-08	5.03472e-07	-0.000389152	0.00011766	-7.26517e-05	0	296.266
4138	12.6788	14.2238	0.0703192	7.29682e-07	1.8426e-09	0.00352369	3.20731e-06	-0.00112922	0	292.632
4142	5.2563	7.52311	0.0634133	-3.96529e-07	1.35557e-06	-0.00194593	-9.15119e-05	-4.77607e-05	0	108.651
4144	6.85685	11.2019	0.0500694	-2.243e-07	1.82805e-06	0.00168355	-0.000126265	-8.29633e-05	0	67.7823
4145	18.3541	6.4368	0.0511729	-4.54453e-08	-7.48056e-07	-0.00158778	0.000166406	-0.000236458	0	437.619
4146	10.1521	15.2353	0.0508852	1.19416e-06	6.35895e-07	-0.0057359	-2.28474e-05	-0.000313728	0	29.9327
4147	5.12885	4.75879	0.0605799	1.42701e-08	4.51561e-07	-0.000655043	-6.48109e-05	-4.29543e-05	0	112.288
4150	4.68178	10.9641	0.053728	-1.76061e-07	2.87471e-06	-0.000548044	-8.05328e-05	1.85442e-06	0	136.915
4151	12.1199	5.0075	0.0577578	-4.07905e-08	6.74859e-07	-0.000587543	-3.87249e-05	-0.000182716	0	90.7471
4152	11.4355	10.6698	0.0630387	-4.09568e-07	2.19937e-07	-0.0045521	-9.70468e-05	-0.000535379	0	235.634
4153	24.3927	6.03463	0.0582068	-3.35735e-08	-4.93724e-08	0.00195356	8.18649e-05	-2.64663e-05	0	155.88
4154	1.94923	2.16925	0.0610591	5.0689e-08	1.28681e-07	0.000410228	-6.94329e-06	-1.02185e-05	0	34.9158
4156	15.0088	2.59856	0.0576053	9.53521e-09	3.11579e-07	-0.00333518	8.67325e-06	-7.04281e-05	0	368.312
4160	23.2467	3.32819	0.0582288	-7.86196e-09	1.36251e-08	-0.000446521	5.9385e-05	-3.62298e-05	0	135.519
4163	21.2014	7.2879	0.0703645	1.07107e-07	2.51854e-07	0.00166177	0.000169757	-0.000120518	0	90.9002
4164	14.364	5.14072	0.0646434	1.11489e-09	3.95029e-07	-0.000756776	2.41949e-05	-0.000221516	0	320.748
4167	18.2989	8.8494	0.0696012	1.09824e-08	-1.38829e-06	0.00051855	0.000250505	-0.000338244	0	363.561
4168	5.23769	8.25671	0.0527649	-8.10838e-07	1.57084e-06	-0.000649511	-9.26819e-05	-4.46263e-05	0	32.6708
4171	21.7846	9.25527	0.0710814	4.932e-08	1.40992e-07	0.00323005	0.000184204	-7.8265e-05	0	242.481
4172	12.0765	14.0464	0.0648587	5.08052e-07	-8.06448e-09	0.00712569	-0.000101212	-0.000861494	0	485.421
4173	12.3347	5.9157	0.0688274	-1.45978e-07	5.63432e-07	-0.0020125	-4.61558e-05	-0.00025254	0	89.2148
4176	5.19597	15.4269	0.0654906	1.44043e-06	2.96818e-06	-0.000973382	-2.28065e-05	7.93437e-05	0	27.3641
4177	2.40316	6.48633	0.0505321	2.74484e-08	3.13726e-07	-0.00010635	-2.53802e-05	-1.44574e-05	0	54.125
4179	10.0148	14.7622	0.0589128	9.41047e-07	7.86099e-07	-0.00873684	-5.4035e-05	-0.000314035	0	158.942
4184	21.1589	4.55222	0.0635042	1.11238e-07	4.70055e-07	-0.000873739	0.000111003	-8.86682e-05	0	145.35
4188	12.3876	6.868	0.0659968	-3.559e-07	4.56765e-07	-0.00066767	-3.5393e-05	-0.000294566	0	264.024
4191	19.4743	9.38435	0.0720973	4.45343e-08	-1.06512e-06	-0.00184899	0.000259886	-0.000255065	0	153.23
4196	9.61867	5.61858	0.0715289	-3.41028e-07	6.62719e-07	0.00125001	-0.000100398	-0.000154328	0	211.836
4200	18.7768	8.85821	0.0572689	-1.14287e-07	-1.79561e-06	-0.000719269	0.000241553	-0.000301861	0	308.277
4203	19.2113	1.42332	0.0549855	2.13238e-07	-8.7672e-08	-0.000140968	1.64036e-05	-1.47077e-05	0	113.169
4206	26.0763	1.9757	0.0630495	-6.49844e-09	-7.21966e-08	-0.000238947	6.88316e-06	-8.06219e-06	0	71.0315
4210	3.661	13.2119	0.0663178	3.76703e-07	3.33312e-06	-0.000361046	-3.52235e-05	6.95134e-05	0	47.3114
4214	7.99594	11.277	0.0710004	-2.16228e-07	1.57111e-06	-0.00290653	-0.000140965	-0.000163758	0	73.9957
4216	2.76269	14.3301	0.0608545	5.08987e-07	3.83119e-06	-0.000370639	-1.79458e-05	9.55056e-05	0	29.7694
4220	22.7817	3.58789	0.0575848	-1.41561e-08	7.61021e-08	0.0005624	7.00692e-05	-4.60856e-05	0	149.006
4225	8.73503	13.3494	0.0629602	2.66944e-07	1.68611e-06	-0.00433526	-0.000110183	-0.000201966	0	88.7005
4226	9.70723	10.4002	0.0675882	-5.4063e-07	6.12241e-07	-0.00545626	-0.000141006	-0.00032715	0	365.594
4233	11.5394	13.6414	0.06364	1.31991e-07	1.78704e-07	-0.00780317	-0.000118157	-0.000720056	0	135.499
4235	1.47916	9.63957	0.0577111	-1.52455e-08	1.84349e-06	-0.0013538	-9.25084e-06	2.35305e-05	0	85.1621
4237	15.8788	4.27008	0.0736613	6.4354e-09	2.33592e-07	-0.00138961	5.09561e-05	-0.00017077	0	167.835
4240	26.0744	5.0212	0.059117	-3.90247e-08	-1.31736e-07	-7.85225e-05	2.44518e-05	-1.67237e-05	0	156.022
4241	6.26024	5.50727	0.0618566	-1.48427e-07	7.02018e-07	0.000826118	-8.33886e-05	-6.07405e-05	0	152.469
4243	19.0316	2.44683	0.0517933	3.96883e-07	-6.98407e-08	-0.00150977	4.41542e-05	-6.4805e-05	0	179.888
4246	9.71123	10.7625	0.0613645	-4.14191e-07	5.79288e-07	-0.000136291	-0.000139007	-0.000339384	0	493.958
4247	24.5677	8.67017	0.0590965	3.04051e-07	-2.08835e-07	0.00241685	8.566e-05	2.21126e-05	0	259.364
4249	8.73788	8.51032	0.0699526	-5.88238e-07	8.907e-07	-0.000551552	-0.0001455	-0.000201319	0	212.82
4251	22.7148	1.9922	0.0624149	-9.69513e-09	3.55854e-08	-0.000373314	3.44886e-05	-1.82916e-05	0	192.034
4252	9.67387	1.31848	0.0661605	3.71346e-08	1.53071e-07	0.000721171	-7.11961e-06	-9.49429e-06	0	176.231
4257	9.01995	4.66193	0.0646737	-3.42065e-07	8.94058e-07	0.000716124	-8.35646e-05	-0.00010885	0	268.812
4258	19.9426	11.021	0.0694747	1.596e-08	-7.18802e-07	0.00242233	0.00024089	-0.000185291	0	194.275
4259	5.2736	14.1074	0.0595105	9.754e-07	3.25279e-06	-0.0016461	-4.59206e-05	5.46696e-05	0	31.3648
4260	9.00145	8.01225	0.0715048	-4.93691e-07	8.99976e-07	-0.000921945	-0.00013105	-0.000205808	0	226.063
4267	20.4446	9.01986	0.0553694	2.74157e-08	-9.94684e-09	-0.000673841	0.000222502	-0.000158486	0	120.62
4269	5.09195	6.35376	0.0733256	-1.13488e-07	7.27525e-07	0.000616606	-7.82014e-05	-4.87886e-05	0	156.868
4270	3.96859	2.53053	0.0517724	3.06452e-07	4.52679e-07	0.000590632	-2.65317e-05	-1.53391e-05	0	113.708
4271	20.2282	3.16164	0.0746728	2.78106e-07	7.81159e-08	0.000614951	7.70676e-05	-6.66822e-05	0	190.628
4272	6.83747	10.9963	0.0578227	-2.49216e-07	1.78071e-06	-0.00198674	-0.000116365	-8.42743e-05	0	30.2386
4273	3.76486	12.1839	0.0712447	9.69647e-08	3.10931e-06	-0.00129543	-4.49561e-05	4.89402e-05	0	67.9551
4274	21.6423	2.75045	0.0556981	1.83518e-08	1.24324e-07	-0.00153237	6.08878e-05	-4.81762e-05	0	396.519
4276	19.7498	9.43535	0.0721289	1.67447e-07	-6.10935e-07	0.00147843	0.000247674	-0.000228186	0	226.727
4278	15.1909	8.86632	0.0582436	-3.76918e-08	-4.81613e-07	-0.00791102	0.00014411	-0.000515969	0	451.981
4280	3.72662	7.23032	0.0592542	-1.79949e-07	7.42371e-07	-0.000644772	-5.67774e-05	-1.83954e-05	0	52.1604
4281	8.28375	8.65458	0.0587717	-6.21954e-07	9.4597e-07	0.0012099	-0.000143343	-0.000179645	0	269.554
4286	8.63478	1.33568	0.0726611	8.85829e-10	8.80953e-08	0.00297968	-4.7971e-06	-5.50248e-06	0	162.851
4288	15.6119	3.2836	0.0562143	4.14015e-08	3.56145e-07	0.00192467	3.56415e-05	-0.000104168	0	251.159
4290	26.2507	9.27353	0.0594695	2.98428e-08	-5.46506e-08	0.00223433	2.48282e-05	7.47327e-05	0	67.4707
4291	13.5397	14.8831	0.0610514	7.72852e-07	-6.04613e-08	0.000634578	-4.14672e-05	-0.00154795	0	1036.78
4293	8.70013	10.8505	0.0634549	-5.01382e-07	1.14693e-06	-0.00311314	-0.000147088	-0.000226092	0	278.067
4294	21.0696	8.50339	0.0744424	6.61957e-08	1.96051e-07	0.00186273	0.000207308	-0.000123381	0	31.5762
4298	24.0699	2.58821	0.0728639	-6.02375e-10	-1.01169e-07	0.000326004	3.67412e-05	-2.13893e-05	0	106.465
4299	7.46359	1.3433	0.0711488	-2.77392e-08	7.60099e-08	0.000481266	-1.24544e-05	-1.20848e-05	0	218.419
4301	18.2852	4.23349	0.0530268	-5.00401e-08	-4.58148e-07	0.000448887	0.000101525	-0.000141839	0	104.74
4302	4.44874	12.9996	0.0507384	4.28073e-07	3.21066e-06	-0.00167281	-5.18866e-05	5.10185e-05	0	12.527
4303	19.1583	11.3227	0.0545568	6.61558e-08	-2.24115e-06	0.00121811	0.000251648	-0.000277719	0	323.764
4309	11.6806	11.0795	0.0621761	-3.41754e-07	1.8535e-07	0.00219522	-8.29578e-05	-0.000590048	0	299.62
4310	10.0562	15.2975	0.0596968	1.32512e-06	6.81549e-07	-0.00612915	-1.52986e-05	-0.000289497	0	89.5522
4311	8.79144	6.86543	0.0590064	-4.72185e-07	7.46968e-07	-0.00130257	-0.000120397	-0.000169324	0	62.7712
4312	5.34419	13.4444	0.0684068	7.42726e-07	3.23001e-06	-0.00153473	-5.87663e-05	3.7874e-05	0	83.6982
4313	11.8441	7.46113	0.0544584	-4.8747e-07	3.73601e-07	0.00857608	-7.18635e-05	-0.000329552	0	397.735
4314	6.91592	7.35243	0.0562071	-5.03588e-07	1.263e-06	-0.00110323	-0.000110827	-9.73769e-05	0	243.219
4315	22.177	9.35905	0.0516917	1.58268e-07	2.41451e-07	0.00113697	0.000170653	-4.67528e-05	0	355.859
4319	16.4135	1.88576	0.0559102	-6.7719e-08	2.91117e-07	-0.00309558	1.12218e-05	-4.05195e-05	0	270.635
4324	3.71754	10.0684	0.0649097	-3.59697e-07	2.45621e-06	0.000740002	-6.17288e-05	7.25177e-06	0	57.9712
4325	19.8549	4.03169	0.0728485	1.65626e-07	2.76493e-07	6.36395e-07	0.00010798	-0.000105156	0	145.566
4328	23.4077	3.89921	0.0672421	-9.54119e-09	4.76759e-09	-0.00094647	6.71391e-05	-4.16525e-05	0	287.689
4331	14.849	11.4395	0.0745706	-5.97808e-07	-1.19551e-07	0.00433756	0.000201871	-0.000823641	0	510.336
4333	3.83119	11.0495	0.0512912	-1.29624e-07	2.75436e-06	-0.00155325	-5.97466e-05	2.48707e-05	0	143.632
4337	21.2609	1.18726	0.0737909	1.22785e-08	1.53441e-08	-0.00107722	8.31412e-06	-3.1537e-06	0	184.935
4339	16.0042	12.6765	0.0536922	-4.2698e-07	-9.31956e-07	-0.0060847	0.000259082	-0.000771982	0	268.082
4340	13.1703	12.2399	0.0621619	-5.39068e-07	1.02981e-08	0.00840925	5.08876e-05	-0.000927821	0	425.078
4341	3.91847	12.9408	0.0657493	3.46114e-07	3.25956e-06	-0.000778367	-4.22566e-05	5.99891e-05	0	22.3946
4343	6.67584	13.3827	0.0684204	5.64583e-07	2.39695e-06	-0.00272021	-8.3265e-05	-1.54585e-05	0	129.509
4344	11.7516	10.6644	0.0631256	-4.03152e-07	1.61333e-07	-0.00661265	-8.24738e-05	-0.000570136	0	557.182
4349	17.1195	2.943	0.062735	8.98417e-08	7.97053e-08	-0.000129078	4.28616e-05	-9.26326e-05	0	403.842
4350	17.3603	1.60353	0.0724718	-1.00771e-07	9.75303e-08	-0.0019744	1.44072e-05	-2.26065e-05	0	314.359
4353	10.4641	8.96359	0.0561513	-6.47752e-07	3.64033e-07	-0.00518083	-0.000124858	-0.000343393	0	202.994
4355	24.445	3.30476	0.0509401	-9.60934e-10	-1.3719e-07	-0.00100651	4.02006e-05	-2.59763e-05	0	103.81
4356	17.192	11.4566	0.0736912	-2.66147e-07	-1.80106e-06	0.00642495	0.00027304	-0.000519611	3	1290.11
4360	4.8241	13.1693	0.0611385	5.19905e-07	3.24937e-06	-0.00142995	-5.44473e-05	4.66489e-05	0	74.7343
4365	6.08812	1.26023	0.0593025	1.83937e-08	3.54038e-08	0.00234979	-7.16972e-06	-4.33794e-06	0	166.913
4367	5.50425	14.2933	0.0650111	9.96569e-07	3.27207e-06	-0.0014174	-4.41081e-05	5.27795e-05	0	45.2572
4369	11.4047	10.3063	0.0740622	-4.09415e-07	1.8509e-07	-0.00328696	-0.000105145	-0.000500812	0	643.239
4371	11.7633	2.99774	0.0563523	-2.35527e-08	2.98684e-07	0.00185221	-3.28237e-05	-7.84316e-05	0	133.145
4374	6.27091	13.6863	0.053883	7.54217e-07	2.66524e-06	-0.000499434	-6.678e-05	1.02286e-05	0	31.1318
4382	11.2656	10.2558	0.0740401	-4.20692e-07	1.95486e-07	-0.0056038	-0.000110501	-0.000484252	0	21.0421
4385	24.826	9.28909	0.0609203	4.11709e-07	-2.64326e-07	-0.000350417	7.24999e-05	4.46945e-05	0	142.905
4388	8.2056	10.3967	0.0626391	-4.53339e-07	1.19482e-06	-0.00163274	-0.000138474	-0.00019173	0	110.444
4391	10.7833	9.1867	0.054094	-5.59446e-07	3.00533e-07	-0.00208164	-0.000131802	-0.000371566	0	202.645
4396	7.2152	3.13611	0.0660756	1.81033e-07	8.92915e-07	0.000201202	-5.7751e-05	-4.29017e-05	0	269.434
4398	14.4227	15.1985	0.0562779	7.23643e-07	-3.08114e-07	0.0210711	0.000183765	-0.00151274	0	3480.13
4402	18.8814	3.01	0.0715026	1.16933e-07	-1.06752e-07	-0.000844504	6.18636e-05	-8.26554e-05	0	331.821
4403	13.711	4.74213	0.0697905	-9.59832e-09	5.23545e-07	-0.00267904	3.25454e-06	-0.000178573	0	245.224
4406	4.47017	5.36704	0.0508136	-3.14298e-10	3.85704e-07	-0.000173213	-5.99011e-05	-3.46572e-05	0	56.8913
4410	20.2093	8.29628	0.0634053	1.03877e-07	1.49696e-08	0.00139957	0.000223512	-0.000183433	0	247.342
4412	14.0918	1.12411	0.0585071	5.00993e-09	-3.85649e-09	-0.000702824	-1.82116e-06	-7.84293e-06	0	223.708
4413	18.5167	5.38684	0.0657757	-2.70775e-08	-5.84545e-07	0.00156633	0.000133959	-0.000175664	0	149.017
4416	2.63541	7.59158	0.0632761	-1.02405e-07	6.512e-07	0.000247247	-3.63655e-05	-1.06719e-05	0	144.542
4418	21.0024	3.75167	0.060574	1.43211e-07	2.16106e-07	0.000478816	8.87616e-05	-7.38411e-05	0	273.792
4423	6.7123	5.01441	0.0606139	-1.64644e-07	7.35006e-07	-0.000905005	-8.30461e-05	-6.97431e-05	0	226.063
4427	2.02296	8.17356	0.0528163	-1.35447e-07	7.65974e-07	-0.000290112	-2.47232e-05	1.77963e-06	0	43.5341
4428	7.91747	9.51058	0.0574446	-5.13718e-07	1.07772e-06	-0.00247037	-0.000143614	-0.000156927	0	182.302
4430	8.33728	6.20908	0.067764	-3.81917e-07	8.11355e-07	-0.00206591	-0.000111318	-0.000132101	0	31.3432
4435	24.6078	7.66047	0.0518293	1.44435e-07	-1.45358e-07	0.00130881	9.05758e-05	3.39197e-06	0	93.1435
4436	23.2698	9.22295	0.0541707	4.09999e-07	7.12144e-07	-0.000143037	0.000131609	1.67824e-06	0	179.789
4437	19.9311	2.14969	0.0738374	2.65214e-07	-2.73171e-08	-0.000824757	4.53242e-05	-3.45253e-05	0	209.684
4439	25.7181	5.60839	0.0553535	-3.47445e-08	-1.09405e-07	0.00175692	3.32518e-05	-1.37858e-05	0	198.85
4440	9.74655	5.83173	0.0548685	-3.64697e-07	6.01566e-07	-0.00257482	-0.000103838	-0.00015952	0	231.473
4445	16.8678	14.6587	0.0677883	8.29165e-07	-9.20553e-07	0.0131567	7.92094e-05	-0.000592721	0	59.6394
4446	24.4021	8.95117	0.0747783	4.56573e-07	-1.90217e-07	0.00366993	8.40338e-05	2.87622e-05	0	121.349
4448	10.4948	12.6497	0.0711586	-1.07501e-07	7.15884e-07	-0.0010951	-0.000135097	-0.000487159	0	154.788
4449	9.17713	15.3444	0.0612435	1.75486e-06	1.55508e-06	-0.00416682	-1.16438e-05	-0.000167754	0	155.247
4451	23.3267	2.72215	0.0506442	-1.45154e-08	-1.95209e-10	0.00106346	4.46922e-05	-2.75851e-05	0	168.587
4452	18.2238	9.8018	0.0512778	1.30038e-08	-1.46808e-06	0.00871109	0.000283201	-0.000367716	0	677.857
4453	16.4279	4.14628	0.0717411	-4.23125e-08	1.65254e-07	-0.000645632	6.49865e-05	-0.000147816	0	206.295
4454	16.6405	10.0073	0.0725207	-1.445e-07	-5.9348e-07	0.00474206	0.000266757	-0.000537532	0	362.249
4456	25.183	9.79873	0.0644321	2.65039e-07	-1.77441e-07	6.11498e-05	5.00675e-05	6.57959e-05	0	122.286
4462	6.10608	10.2407	0.0578395	-5.54355e-07	1.9121e-06	-0.00169298	-0.000112571	-5.69802e-05	0	56.6738
4464	6.64524	13.7192	0.0673111	6.53013e-07	2.51907e-06	-0.00361408	-7.49634e-05	-5.19725e-06	0	49.1587
4470	5.73314	14.1857	0.0670224	1.0162e-06	3.27645e-06	-0.00169135	-4.88582e-05	4.50677e-05	0	24.4401
4473	22.6232	3.98109	0.0502189	-2.38225e-08	1.18017e-07	-0.000100822	7.96651e-05	-5.13354e-05	0	144.618
4475	12.2601	2.72233	0.0582695	4.29406e-09	1.49722e-07	-0.00187024	-2.19308e-05	-7.1838e-05	0	338.817
4481	7.36349	14.8623	0.0565475	1.63747e-06	2.58372e-06	-0.00149562	-4.42591e-05	-1.50799e-05	0	25.5314
4485	9.4365	3.05316	0.070215	7.61607e-09	6.25564e-07	-0.00282416	-5.02858e-05	-7.06618e-05	0	377.559
4486	21.2817	9.75171	0.0588734	-1.51493e-07	-4.56817e-08	0.00369847	0.000200729	-0.000103468	0	332.195
4488	18.0402	5.00607	0.0727063	-4.23518e-08	-4.47154e-07	-0.000188264	0.000110159	-0.000178808	0	294.799
4491	16.3796	5.92988	0.0544378	-1.53927e-08	6.39201e-08	-0.00452082	0.0001028	-0.000255208	0	273.398
4495	9.75727	9.83421	0.053568	-7.03983e-07	5.85902e-07	-0.00414904	-0.000138983	-0.000317761	0	238.052
4497	8.31103	1.21178	0.0675832	-6.73339e-09	4.60262e-08	0.00175909	-4.57029e-06	-7.12258e-06	0	96.2401
4502	8.21524	15.6773	0.0594097	2.07656e-06	2.23416e-06	-0.00388907	1.72747e-06	-5.31966e-05	0	25.3375
4504	10.9159	10.8685	0.0733779	-4.84044e-07	2.72813e-07	0.00207104	-0.00010744	-0.000481077	0	242.369
4506	13.4755	10.1112	0.0539402	-1.21151e-07	-8.69072e-08	-0.00245437	6.1616e-05	-0.000635377	0	413.881
4510	9.33346	1.3517	0.0568605	1.55417e-08	1.55758e-07	0.000367302	-4.70735e-06	-1.42447e-05	0	198.983
4511	5.5767	9.52375	0.0575268	-5.72706e-07	1.72562e-06	-0.000956807	-0.000100319	-4.22911e-05	0	102.235
4512	18.1275	2.05069	0.067381	1.27652e-07	-2.11343e-08	-0.00065164	3.68244e-05	-4.49227e-05	0	273.38
4514	1.04	9.24488	0.072348	-1.54823e-09	1.50934e-06	-0.000137652	-1.44744e-06	2.21584e-05	0	31.8391
4516	21.1756	9.52245	0.0598191	-1.0616e-07	-3.04927e-09	0.000773074	0.000202749	-0.000108391	0	202.907
4517	16.9292	11.0387	0.0737693	-2.52519e-07	-1.39623e-06	0.00458649	0.000305531	-0.000548587	0	286.384
4521	8.05017	8.09186	0.0567385	-5.84782e-07	1.13161e-06	-0.00168366	-0.000130885	-0.000152779	0	94.2567
4522	1.06852	7.31446	0.051551	-2.10494e-09	3.93726e-07	0.000134133	-2.17682e-06	-3.53737e-06	0	37.2137
4524	23.0059	4.18219	0.0692819	-2.55409e-08	8.16343e-08	-0.00142136	7.71434e-05	-4.88407e-05	0	168.764
4525	25.9664	1.16331	0.0659435	7.59198e-09	-1.23015e-08	-0.00023148	2.4607e-06	-1.4512e-06	0	97.5187
4526	8.10676	4.71431	0.0696796	-3.33068e-07	8.44735e-07	-0.0019199	-8.09452e-05	-9.68032e-05	0	224.966
4527	19.1956	7.18447	0.0738252	1.44299e-07	-2.6525e-07	0.00167194	0.000197869	-0.000218886	0	215.759
4528	19.3181	7.23456	0.0585512	1.25471e-07	-1.56008e-07	0.00288811	0.000196998	-0.000207762	0	258.974
4529	1.61365	9.48766	0.0577385	5.51385e-09	1.70706e-06	-0.00159773	-9.26902e-06	2.26231e-05	0	35.2882
4534	2.44931	13.2971	0.0504644	1.02346e-07	3.67172e-06	-0.000169154	-1.90136e-05	8.53859e-05	0	53.4917
4535	2.26515	9.62659	0.0558618	-1.06921e-08	1.93603e-06	0.000391152	-2.46302e-05	1.95695e-05	0	109.624
4540	24.6642	7.99612	0.0533382	1.80525e-07	-1.63246e-07	-0.000545848	8.57888e-05	1.3492e-05	0	257.565
4542	19.5445	12.1257	0.0579642	-3.35493e-07	-2.01165e-06	0.00638126	0.000195471	-0.000232223	0	227.273
4544	3.96991	12.7131	0.0678627	2.59808e-07	3.22155e-06	-0.000776138	-4.57295e-05	5.3977e-05	0	24.6038
4546	24.0448	3.06836	0.0567297	-6.09267e-09	-1.00126e-07	0.000660217	4.52995e-05	-2.90705e-05	0	284.244
4550	11.6226	2.76583	0.0701909	-4.44302e-08	2.01298e-07	-0.000289008	-2.29092e-05	-6.98725e-05	0	164.826
4551	3.50816	4.33896	0.0645881	1.10269e-07	1.09409e-07	0.00040177	-3.80073e-05	-2.18586e-05	0	89.2621
4552	5.11705	4.37314	0.070226	8.68442e-08	4.48556e-07	-0.00158954	-6.01613e-05	-3.69216e-05	0	277.837
4553	3.7736	6.17334	0.0702231	-4.1775e-08	4.20586e-07	-0.000835189	-5.46801e-05	-2.64122e-05	0	142.075
4554	9.43227	5.13839	0.0714171	-3.20452e-07	8.28214e-07	-0.000128367	-9.29691e-05	-0.000134371	0	176.051
4556	13.1586	3.77704	0.0549857	-4.9049e-09	4.85566e-07	-0.00066531	-1.68581e-05	-0.000124073	0	416.76
4557	8.34915	11.6821	0.059124	-6.28022e-08	1.5646e-06	-0.000855168	-0.000143063	-0.000192166	0	193.063
4560	11.7037	15.7387	0.0747677	8.67229e-07	-6.79517e-08	-0.0142719	2.8481e-05	-0.000619847	0	257.335
4562	13.301	5.53314	0.0711018	-1.22969e-09	4.86278e-07	-0.00482567	-1.64814e-05	-0.000243247	0	384.248
4564	26.8975	2.62242	0.0548887	-7.51565e-09	-1.13506e-07	-0.000826812	5.11753e-07	-1.48658e-05	0	72.9038
4565	8.48037	3.69005	0.0649183	-5.31388e-08	1.0241e-06	-0.000346289	-5.68601e-05	-8.05803e-05	0	451.524
4566	14.8607	12.9225	0.0613772	-3.24151e-07	-2.53647e-07	0.00770672	0.000212188	-0.000967602	0	668.061
4568	6.26146	15.6089	0.0739092	1.98242e-06	2.96927e-06	-0.00115211	-2.30625e-05	6.07428e-05	0	26.6558
4569	4.77567	11.0261	0.0588369	-1.70145e-07	2.90779e-06	-0.000264351	-8.31468e-05	2.826e-06	0	104.759
4572	9.84241	12.2284	0.0723756	-1.46834e-07	1.05866e-06	-0.00299931	-0.000141372	-0.000370665	0	249.955
4573	13.7111	2.71311	0.0563393	-1.61016e-08	1.63006e-07	0.000404	-4.34787e-06	-6.88909e-05	0	128.118
4574	8.0771	6.44799	0.0611989	-3.62621e-07	8.59146e-07	-0.000947441	-0.000112853	-0.00012892	0	111.841
4579	19.3621	6.17786	0.0592634	3.76864e-08	-3.81891e-08	0.00264622	0.000163609	-0.000181508	0	211.234
4581	6.92502	4.27265	0.069379	-4.86158e-08	7.71137e-07	0.000453484	-7.30609e-05	-5.99822e-05	0	60.1283
4589	15.3512	6.31552	0.0699281	-5.84185e-08	1.18425e-07	0.000207273	7.21808e-05	-0.000289028	0	425.702
4593	12.8374	12.3816	0.0665716	-4.51124e-07	1.20162e-08	-0.0083993	-6.80493e-06	-0.000885462	0	794.391
4595	19.2874	4.57557	0.067949	2.4894e-08	4.45671e-09	-0.000566718	0.000117203	-0.000127426	0	145.937
4596	4.27231	14.2046	0.0713695	6.88616e-07	3.23451e-06	-0.00122435	-3.38241e-05	7.71352e-05	0	54.7279
4597	14.3925	6.59437	0.0720393	-2.06255e-07	1.18464e-07	-0.00143648	4.574e-05	-0.000322205	0	164.425
4599	25.8348	3.44445	0.0590291	-1.69378e-08	-1.04843e-07	0.000715315	1.87983e-05	-2.05687e-05	0	171.828
4600	17.4368	10.2802	0.0626978	-8.86883e-08	-1.31454e-06	0.00284269	0.000280158	-0.00045195	0	103.18
4601	12.898	8.71064	0.0550122	-3.46504e-07	7.49946e-08	-0.00376521	-2.70091e-05	-0.000462845	0	87.3357
4603	23.2422	3.19538	0.074678	-9.341e-09	1.30684e-08	-0.000563561	5.778e-05	-3.52143e-05	0	215.927
4604	14.7339	5.8577	0.0633313	-1.50796e-08	2.42795e-07	-0.000594151	4.18837e-05	-0.000258038	0	444.385
4605	7.98442	2.9932	0.0612144	2.06463e-07	8.41841e-07	0.00157704	-5.72977e-05	-4.85392e-05	0	327.282
4607	24.2787	1.9133	0.0651711	-5.71996e-11	-8.7906e-08	-0.000326607	1.9567e-05	-1.21313e-05	0	127.149
4608	24.5048	4.83508	0.0724422	-1.83635e-08	-8.76982e-08	-0.000514122	5.87016e-05	-3.15926e-05	0	122.215
4609	19.7298	3.45354	0.0515852	8.87357e-08	1.28087e-07	0.00134789	8.5993e-05	-8.29794e-05	0	364.663
4610	18.2481	7.39346	0.0739447	8.21162e-09	-9.04219e-07	0.00454166	0.000186217	-0.000266532	0	186.615
4613	5.88275	6.51861	0.0518355	-1.98377e-07	8.96746e-07	0.000690218	-9.3745e-05	-6.46273e-05	0	179.689
4614	12.7768	8.4024	0.0534248	-3.22879e-07	8.26186e-08	0.00184177	-3.233e-05	-0.00043565	0	606.02
4616	21.4009	9.72855	0.0628192	-1.50453e-07	-2.39558e-08	0.00548071	0.000197881	-9.28274e-05	0	339.832
4619	5.17934	9.31685	0.0548327	-5.79163e-07	1.76744e-06	0.000682563	-9.30224e-05	-3.76434e-05	0	145.759
4621	4.75271	13.9071	0.0508774	8.58208e-07	3.33759e-06	0.000406553	-4.23586e-05	6.4438e-05	0	32.951
4622	20.5134	7.78498	0.0696597	7.67314e-08	1.47388e-07	0.00233178	0.00020641	-0.00015687	0	427.31
4624	4.65496	4.21604	0.067572	1.19136e-07	4.05072e-07	0.000317791	-5.23521e-05	-3.02062e-05	0	185.352
4625	13.1742	7.1241	0.060168	-2.99308e-07	2.91909e-07	0.00141059	-8.04776e-06	-0.000348113	0	295.17
4627	25.3361	6.4671	0.0521484	-2.87376e-08	-1.47744e-07	0.00141264	5.02482e-05	-4.23604e-06	0	49.351
4628	3.61945	15.5243	0.0602974	1.05822e-06	3.29612e-06	-0.000692673	-9.83011e-06	0.000101671	0	20.7506
4629	1.42212	6.01572	0.0698451	3.31545e-08	1.16159e-07	-0.000608196	-9.5134e-06	-1.50238e-05	0	132.632
4630	10.333	4.23705	0.0574941	-7.96748e-08	8.00778e-07	0.00110663	-6.22592e-05	-0.000108856	0	237.611
4632	16.8556	10.334	0.0721576	-1.29418e-07	-8.86658e-07	0.00729983	0.000278305	-0.000518243	0	485.44
4633	9.36522	4.54305	0.06079	-2.93128e-07	8.57314e-07	0.0026303	-7.19557e-05	-0.000107912	0	73.3895
4635	9.24705	6.22047	0.070615	-4.08792e-07	6.38764e-07	0.000399032	-0.000107889	-0.000161802	0	312.471
4637	16.8778	3.37801	0.0682917	9.43159e-08	9.83813e-08	0.00380887	4.96213e-05	-0.000110128	0	282.948
4638	14.5958	1.01876	0.0645665	2.81199e-09	8.67041e-10	-0.000685397	-1.69359e-07	-1.41787e-06	0	60.1489
4640	10.9859	4.93333	0.0536289	-1.41591e-07	6.76179e-07	-0.00278451	-6.45086e-05	-0.00015007	0	91.6556
4641	9.93409	4.4997	0.0742159	-1.9865e-07	8.22546e-07	-0.00062371	-6.56441e-05	-0.000119781	0	125.624
4642	11.5194	15.9484	0.0511037	9.51651e-07	-1.04304e-07	-0.00716275	5.13999e-05	-0.000558811	0	59.4314
4645	19.6953	4.38297	0.0640842	5.58952e-08	1.48683e-07	-0.000843219	0.000109226	-0.000113319	0	153.453
4647	25.8834	9.93573	0.0643777	2.18874e-08	-8.90036e-08	0.00148487	2.31095e-05	9.22605e-05	0	152.806
4648	6.43538	2.54453	0.0537913	1.8801e-07	7.58222e-07	-5.79609e-05	-4.12214e-05	-2.51981e-05	0	90.0941
4649	10.3561	5.12236	0.068831	-2.76774e-07	6.28359e-07	-0.00157676	-9.46885e-05	-0.000158995	0	297.639
4651	11.4803	14.6413	0.0655006	5.42921e-07	3.10923e-08	-0.0185853	-9.1032e-05	-0.000656526	0	371.005
4652	15.4091	13.1193	0.0700608	-3.12135e-07	-6.28121e-07	-0.00445037	0.000231225	-0.000914846	0	547.599
4655	21.1274	3.29322	0.0616081	7.45189e-08	1.48159e-07	4.85221e-05	7.91557e-05	-6.46962e-05	0	131.172
4656	16.5773	1.24302	0.0565958	-7.49946e-08	6.75793e-08	-0.000268243	8.7144e-06	-1.29303e-05	0	171.495
4661	20.4392	2.41029	0.0548344	1.61055e-07	3.7622e-08	-0.000156685	5.13237e-05	-3.60835e-05	0	267.897
4665	13.7907	3.99253	0.0623088	-1.4943e-08	4.94236e-07	-0.00254579	-9.03885e-07	-0.000135941	0	339.172
4668	2.34167	13.1095	0.0515645	7.77977e-08	3.62094e-06	-0.00076566	-1.82969e-05	8.30126e-05	0	23.2225
4673	15.9766	13.9731	0.0616465	5.73796e-07	-1.12547e-06	0.0126411	0.000185711	-0.000814533	0	680.355
4674	4.23155	15.5475	0.0616209	1.21903e-06	3.03577e-06	-0.00125642	-1.39908e-05	9.57974e-05	0	21.7035
4677	10.6264	11.7941	0.0608171	-3.9023e-07	5.56714e-07	-0.00173345	-0.000118231	-0.000482573	0	388.796
4679	19.0137	1.52861	0.0549012	2.52231e-07	-1.18786e-07	-0.0020131	2.04172e-05	-1.55452e-05	0	197.739
4680	6.22664	2.31888	0.0706549	2.24406e-07	5.88709e-07	0.00100305	-3.44532e-05	-2.02651e-05	0	105.968
4681	9.236	10.3881	0.0601303	-5.22115e-07	7.67265e-07	-0.00444487	-0.000156704	-0.000267241	0	213.736
4684	6.31969	1.04305	0.0669519	-1.67799e-08	-3.64255e-09	0.0002799	-2.24588e-06	-1.9039e-06	0	106.491
4688	2.47009	13.1599	0.0629394	9.11132e-08	3.62626e-06	-0.000575065	-1.95501e-05	8.17175e-05	0	21.7316
4690	15.1623	1.7619	0.0615401	2.05679e-08	1.12351e-07	-0.00156632	4.53939e-06	-3.05188e-05	0	318.499
4693	8.52955	4.87508	0.0683895	-3.955e-07	8.58145e-07	0.000388283	-8.74989e-05	-0.00011083	0	309.928
4694	14.0643	13.5709	0.0724951	3.46045e-07	-4.6524e-08	-0.00546207	0.000140493	-0.00120085	0	1220.81
4695	13.1383	11.3411	0.0652668	-4.21779e-07	-5.54887e-08	-0.010574	3.25482e-05	-0.000787154	0	314.623
4696	16.9844	2.9374	0.053091	7.91064e-08	1.10492e-07	-0.00255242	3.45556e-05	-8.98751e-05	0	198.315
[truncated: 20,453 more rows]
