# Supplementary material for: Study on stability analysis of soil nail reinforced slopes under loading based on the discrete element method
Source: PLoS One. 2026 May 26;21(5):e0350163. doi: 10.1371/journal.pone.0350163 (PMC13210361; doi:10.1371/journal.pone.0350163)
Supplement: S1 File — (ZIP) [file pone.0350163.s001.zip › DATA in PFC/0.2_14_5000__contacts.txt]

ball1_id	ball2_id	ball1_type	ball2_type	cx	cy	nx	ny	fn	fs	bond_type
6	21988	0	0	6.9657	3.82346	0.507813	-0.861467	16.1715	1.1623	0
6	29749	0	0	6.99504	3.90121	0.949742	0.313033	20.5624	3.87491	0
7	28757	0	0	24.6343	3.70334	-0.975799	0.218668	24.3382	3.20759	0
12	5819	0	0	3.1517	12.0883	0.967597	-0.252501	1.54625	0.574271	0
17	4641	0	0	9.92575	4.57343	0.112462	-0.993656	14.3723	0.375306	0
17	7912	0	0	9.90018	4.71747	-0.23638	0.971661	23.7208	12.4585	0
25	9688	0	0	14.7719	8.60635	-0.754363	0.656457	40.4597	18.8608	0
35	7830	0	0	10.5575	10.8652	-0.997122	-0.0758171	-4.04176	7.17471	0
36	8603	0	0	24.9197	7.46515	-0.911062	0.41227	12.3144	2.09647	0
40	1994	0	0	13.193	6.06025	0.841688	0.539965	6.78821	0.54528	0
51	1555	0	0	2.66174	4.94493	0.0745119	0.99722	8.81172	2.8939	0
63	3510	0	0	15.5858	9.01877	0.297741	-0.954647	74.465	10.6899	0
67	4619	0	0	5.20924	9.36278	-0.545637	-0.838021	10.758	2.6325	0
93	3401	0	0	23.1355	9.21686	0.339857	0.940477	0.554771	1.53385	0
151	611	0	0	11.4137	4.32077	-0.114075	0.993472	32.1676	3.92454	0
174	289	0	0	14.9033	15.2971	-0.608427	-0.79361	2.45698	19.6938	0
183	327	0	0	3.8695	15.6572	-0.574299	-0.818646	1.58674	1.72911	0
265	530	0	0	20.7722	6.83123	-0.955598	-0.294674	8.56411	2.73554	0
421	992	0	0	24.9063	1.46964	0.354927	-0.934894	23.4635	2.4228	0
563	835	0	0	16.0875	7.21289	-0.743716	0.668495	49.6249	15.6121	0
639	940	0	0	18.1413	3.68966	0.173519	-0.984831	94.1165	11.7026	0
782	835	0	0	16.018	7.29154	0.571657	-0.820492	44.6263	11.1576	0
12	29230	0	0	3.10895	12.0507	0.128453	-0.991716	0.271396	1.08637	0
19	18330	0	0	5.9684	5.20398	-0.867035	-0.498247	26.9217	2.85342	0
19	28347	0	0	6.06418	5.26526	0.815689	0.578491	23.7913	1.75463	0
21	51229	0	0	10.2993	12.1698	0.9427	-0.333642	-1.48231	4.77336	0
22	20360	0	0	18.9203	5.91031	-0.306047	-0.952016	14.6398	8.16135	0
24	15402	0	0	6.12855	9.77011	0.914682	0.404174	16.5841	0.791964	0
24	42844	0	0	6.11969	9.69855	0.788212	-0.615403	2.65392	2.32621	0
32	15068	0	0	25.7945	7.89097	0.611218	-0.791463	17.1074	7.37318	0
32	23482	0	0	25.7079	7.90123	-0.779173	-0.626809	-1.36672	8.04533	0
32	23484	0	0	25.7742	7.99996	0.286095	0.958201	-4.30838	0.69806	0
33	24026	0	0	22.8885	1.61897	-0.554108	0.832445	31.0938	0.662292	0
38	40341	0	0	1.84138	14.2077	0.984515	0.175301	1.95359	1.4425	0
43	24224	0	0	12.0754	7.7581	-0.530725	-0.847544	47.0306	11.8009	0
48	15202	0	0	5.21266	13.7844	0.881939	0.471363	8.9224	1.49843	0
48	34325	0	0	5.16532	13.691	0.141842	-0.989889	-0.069212	1.08498	0
50	30371	0	0	26.6004	1.36116	0.244556	0.969635	13.5052	1.63124	0
51	36503	0	0	2.71382	4.89676	0.988585	0.150664	6.9985	0.611185	0
54	38186	0	0	15.9083	4.50645	-0.986369	0.164549	-0.984585	1.5679	0
54	42458	0	0	15.9301	4.44637	-0.651289	-0.75883	34.9708	9.12499	0
55	34632	0	0	16.6188	6.10439	0.956158	0.292852	-1.418	1.76678	0
56	47461	0	0	12.43	5.45929	0.370711	-0.928748	10.9166	2.23301	0
57	25720	0	0	16.8568	13.022	-0.51019	0.860062	148.392	23.3522	1
57	35305	0	0	16.9143	13.0231	0.477518	0.878622	-0.0975337	4.74768	0
59	25894	0	0	25.8859	3.20079	-0.572998	0.819557	16.974	2.79016	0
59	33269	0	0	25.8946	3.08827	-0.440405	-0.897799	12.5146	0.228678	0
60	50684	0	0	13.6799	9.90523	0.384228	0.923238	78.3242	16.4989	0
66	34745	0	0	7.95441	1.61422	-0.726951	0.68669	8.4145	0.046848	0
68	44691	0	0	12.1678	6.04825	0.846152	-0.532941	2.02358	0.436245	0
68	47062	0	0	12.1424	6.12284	0.347295	0.937756	26.1173	0.408374	0
69	52350	0	0	10.6695	6.03082	0.666204	0.745769	33.4444	4.50446	0
70	16449	0	0	13.5473	3.89486	0.873522	-0.486785	10.1332	11.3015	0
70	28456	0	0	13.4327	3.9879	-0.655641	0.755073	9.57924	4.11711	0
70	46530	0	0	13.4463	3.8654	-0.474276	-0.880376	48.1805	12.0621	0
74	46308	0	0	14.4887	12.0168	-0.99837	0.0570753	-9.60626	11.8407	0
76	45241	0	0	11.6078	7.62597	-0.0537064	0.998557	40.081	10.5039	0
77	17481	0	0	23.5878	2.43571	-0.954548	0.298057	26.6875	4.92597	0
77	25772	0	0	23.7085	2.40113	0.96751	-0.252832	20.9307	0.551004	0
84	39294	0	0	6.40828	15.0957	0.803192	0.59572	0.849995	0.795647	0
89	38214	0	0	23.0274	6.98979	-0.996129	0.087904	34.4931	0.479561	0
89	42208	0	0	23.1349	7.04061	0.564866	0.825183	0.91818	0.505182	0
93	20568	0	0	23.0655	9.15094	-0.959379	-0.28212	31.6493	8.11337	0
93	26651	0	0	23.123	9.11253	0.106805	-0.99428	-5.16296	5.26778	0
97	14939	0	0	5.29278	12.6604	-0.637417	-0.770519	5.5989	1.5611	0
107	4655	0	0	21.1184	3.35415	0.146846	-0.989159	18.4141	2.24988	0
110	2442	0	0	8.82784	8.06969	0.853051	0.521827	28.0053	4.58578	0
113	7001	0	0	17.4808	4.55658	-0.997158	-0.0753365	12.9149	2.43347	0
116	4553	0	0	3.78538	6.10413	-0.167856	0.985811	0.877391	0.140773	0
116	8132	0	0	3.72568	6.04164	-0.992462	0.122557	7.71689	3.39248	0
117	9560	0	0	12.8092	14.4625	0.951043	0.309059	202.843	47.2618	0
139	5491	0	0	7.17825	1.71977	-0.895853	0.444351	3.68486	2.08095	0
144	9028	0	0	14.556	2.08612	0.382978	-0.923758	33.6804	3.38325	0
147	7975	0	0	8.87948	13.7967	-0.0847081	-0.996406	2.5093	4.85118	0
148	5013	0	0	17.807	2.08402	-0.828479	0.56002	18.6736	4.04278	0
148	8387	0	0	17.7998	2.0211	-0.933688	-0.358087	11.4772	2.45714	0
151	4981	0	0	11.3651	4.28478	-0.916789	0.399371	3.52287	1.33759	0
166	6468	0	0	23.9523	2.43409	0.587121	0.809499	8.40707	3.14312	0
174	7382	0	0	14.9887	15.3585	0.946	0.324167	55.493	40.0614	0
176	4767	0	0	8.15467	12.6015	0.996473	-0.0839107	11.6955	0.319631	0
180	2910	0	0	1.9164	1.71271	-0.529516	0.8483	4.88536	0.234862	0
180	3028	0	0	1.98817	1.69149	0.905532	0.424278	10.6437	0.865693	0
198	2215	0	0	13.9967	5.64046	-0.965432	0.260655	2.23228	13.5818	0
198	3589	0	0	14.0179	5.57879	-0.601184	-0.799111	51.8797	11.2364	0
204	1054	0	0	14.6115	7.82136	0.520714	-0.853731	85.0585	26.0401	0
213	7139	0	0	19.0578	8.02165	0.481149	0.876639	25.0858	10.226	0
214	1408	0	0	26.8454	8.91368	0.494313	-0.869284	0.0232285	4.0347	0
224	7552	0	0	26.4391	1.75424	0.813947	-0.580939	5.3267	0.0491827	0
225	8504	0	0	16.6032	11.7833	0.497623	0.867393	38.5305	20.782	0
225	9770	0	0	16.6168	11.7003	0.747891	-0.663822	91.3241	11.842	0
249	6821	0	0	23.2323	6.20966	-0.442771	0.896635	19.3067	5.18606	0
251	5718	0	0	14.1706	15.078	-0.0931083	-0.995656	223.816	63.1781	0
254	1981	0	0	9.03954	8.39375	0.881702	0.471808	37.156	6.54221	0
268	8484	0	0	7.06641	5.3549	0.492619	-0.870245	-0.200273	1.69726	0
270	6026	0	0	17.9573	6.47936	0.316297	-0.94866	81.5203	5.70263	0
273	1287	0	0	22.8048	7.98134	-0.262129	-0.965033	1.20866	4.24464	0
273	5506	0	0	22.8091	8.1052	-0.19414	0.980974	10.019	7.7825	0
289	3017	0	0	14.8414	15.3102	-0.237333	0.971428	29.156	13.6227	0
290	2388	0	0	26.7384	4.88963	0.495994	-0.868326	9.45682	2.57377	0
290	9384	0	0	26.7714	4.94369	0.999047	-0.0436485	24.1338	2.11998	0
301	4888	0	0	17.2563	8.077	0.842724	-0.538346	18.4041	9.55482	0
304	6703	0	0	25.2346	4.30773	-0.471077	0.882092	7.18698	2.31976	0
306	7009	0	0	22.2084	6.76805	-0.746788	-0.665062	14.5169	3.95827	0
328	7438	0	0	18.2734	11.5379	0.556194	-0.831053	20.0575	4.07645	0
332	6358	0	0	1.45089	14.6788	-0.611394	-0.791327	3.84504	1.62659	0
350	1388	0	0	8.58114	8.24541	-0.199094	-0.97998	44.6179	8.30039	0
354	8698	0	0	24.6152	2.5545	0.111233	-0.993794	9.26319	1.6987	0
358	7018	0	0	26.5148	9.20126	0.593535	0.804808	8.93356	9.04041	0
362	9949	0	0	5.94863	10.0083	-0.130393	-0.991462	15.2719	6.81784	0
370	5503	0	0	10.4605	14.8859	-0.448249	0.893909	-5.36405	2.77034	0
373	2529	0	0	10.0158	5.35467	-0.424231	-0.905554	28.6746	4.55591	0
403	8671	0	0	26.7011	7.21434	-0.533679	0.845687	6.54067	6.0386	0
406	5153	0	0	3.3853	10.7896	0.717021	-0.697051	4.06121	3.9418	0
409	8871	0	0	6.46179	8.44181	-0.999922	-0.0124959	19.272	4.27047	0
413	4705	0	0	23.177	1.88116	-0.795934	-0.605383	3.58881	2.40987	0
421	5075	0	0	24.8385	1.57367	-0.711659	0.702525	18.5667	2.06237	0
431	8337	0	0	21.8865	5.85011	0.811625	0.584179	7.25275	5.00269	0
434	2877	0	0	25.7186	5.25546	-0.675804	0.737082	38.6696	3.69106	0
440	6242	0	0	16.9508	6.66684	-0.89103	-0.453944	-1.81249	1.4024	0
444	7798	0	0	16.6084	10.5429	0.301776	-0.953379	95.9399	30.4001	0
445	8598	0	0	1.94759	15.7703	-0.647404	0.762147	0.284889	0.142996	0
449	2819	0	0	22.2335	3.70992	0.998714	-0.0506937	17.0646	5.8356	0
457	2431	0	0	19.8833	7.61847	-0.269613	-0.962969	11.1269	6.6342	0
460	5533	0	0	19.5071	12.0169	0.967952	-0.251137	13.272	36.1409	1
468	2717	0	0	7.95474	11.6759	0.711962	-0.702218	0.57451	5.44505	0
468	9903	0	0	7.86203	11.6838	-0.819637	-0.572883	10.8428	0.544737	0
486	6544	0	0	8.48747	15.2287	-0.903957	0.427623	7.84575	2.48862	0
488	5488	0	0	23.613	5.80153	0.478047	0.878334	-1.51233	0.163322	0
489	8141	0	0	16.6674	7.8973	-0.654879	-0.755734	6.12272	4.91089	0
522	9063	0	0	23.5284	1.3617	-0.988048	0.154149	12.8488	1.71816	0
524	6489	0	0	19.1201	3.81156	-0.999743	0.0226859	10.8383	1.30017	0
527	4761	0	0	8.513	4.03229	-0.80474	0.593628	5.31315	4.0058	0
539	4640	0	0	11.0394	4.93335	-1	-0.000231212	11.1891	6.50725	0
544	6177	0	0	3.3392	9.82766	0.501778	-0.864997	1.53779	0.508344	0
548	3039	0	0	4.77678	8.92968	-0.999805	-0.0197633	29.5563	4.89877	0
550	8755	0	0	20.566	6.44002	-0.308882	0.9511	22.2716	0.10105	0
560	9834	0	0	15.515	13.3745	0.583153	0.812363	12.001	2.11076	0
588	1850	0	0	16.3547	12.451	-0.647327	-0.762212	43.4013	16.7796	0
592	7004	0	0	12.6047	11.3539	0.878071	0.47853	31.7314	18.3986	0
607	3277	0	0	25.921	8.71752	-0.507757	-0.8615	-1.57284	1.5692	0
611	4981	0	0	11.3557	4.34285	-0.745696	-0.666286	6.3247	1.20072	0
611	8232	0	0	11.3983	4.45479	-0.114733	0.993396	34.0148	6.43641	0
613	5677	0	0	8.81071	5.96887	-0.367791	0.929909	17.056	6.88984	0
625	5498	0	0	5.0021	10.0524	0.416355	-0.909202	-5.16776	4.43718	0
625	7544	0	0	4.94961	10.181	-0.33835	0.94102	2.05359	0.0476689	0
627	6322	0	0	7.12928	1.61133	-0.964003	0.265891	7.37145	1.55747	0
665	9681	0	0	1.28705	4.20883	0.50839	-0.861127	5.71125	0.773759	0
679	6601	0	0	20.2617	8.79096	0.836849	-0.547435	11.8615	0.293657	0
680	7711	0	0	12.7759	13.8338	-0.818984	0.573816	-8.6485	16.8414	0
683	4642	0	0	11.5681	15.9328	-0.952574	0.304307	9.94824	8.89948	0
690	1385	0	0	16.121	12.2192	0.983657	-0.18005	-3.35546	8.55956	0
697	8103	0	0	9.73673	4.12575	0.701812	0.712362	32.8042	0.992173	0
702	7878	0	0	4.31726	14.3442	0.831536	-0.555471	2.66951	0.655654	0
707	9384	0	0	26.8614	4.88149	-0.393472	0.919337	4.44448	2.0772	0
715	3209	0	0	3.82882	5.91198	0.966595	0.256307	19.2032	0.140583	0
724	7274	0	0	10.379	3.31734	-0.799019	-0.601306	27.2617	5.40572	0
731	9241	0	0	22.5057	6.16513	0.997753	0.067007	30.2245	7.88312	0
733	1123	0	0	2.02492	3.72023	-0.897161	0.441703	6.93683	0.680968	0
751	8296	0	0	23.9643	6.043	0.0275174	-0.999621	2.25235	1.53607	0
754	1371	0	0	14.4462	14.3271	0.828096	0.560586	-1009.04	531.113	1
756	5325	0	0	11.5258	6.48742	0.146222	0.989252	25.442	1.03185	0
758	9856	0	0	15.5579	2.83462	0.600815	-0.799388	22.3324	6.28615	0
767	5985	0	0	15.7946	6.3055	0.804825	-0.593513	38.8812	8.74817	0
778	4382	0	0	11.2683	10.1818	-0.0377036	0.999289	1.44402	9.5133	0
778	8198	0	0	11.3206	10.1502	0.902476	0.43074	-1.0321	12.3156	0
784	5410	0	0	9.29513	8.41177	-0.559404	-0.828895	33.601	2.90884	0
791	1865	0	0	15.9411	14.9349	0.60764	-0.794213	104.559	43.1506	0
807	9274	0	0	2.63592	5.84047	-0.858197	-0.51332	6.61627	1.58155	0
816	9512	0	0	13.5107	6.21109	-0.0142466	0.999899	68.0416	10.5334	0
821	1060	0	0	20.2534	9.94209	-0.530384	-0.847757	4.70744	0.840864	0
829	1692	0	0	10.4703	2.14673	-0.69351	0.720447	13.1472	1.48194	0
830	5158	0	0	11.403	9.68594	0.966504	-0.256651	-4.9058	4.93275	0
839	3006	0	0	6.26385	4.62888	0.135457	-0.990783	26.0172	2.05206	0
855	1486	0	0	25.9813	2.697	-0.30754	0.951535	8.18067	1.92146	0
863	3946	0	0	6.98643	6.78174	-0.770886	-0.636973	22.8778	3.87331	0
865	6533	0	0	1.20433	6.51504	-0.762267	0.647263	1.37601	1.21342	0
869	6758	0	0	5.28433	6.51402	-0.432723	0.901527	-3.10563	0.317655	0
877	1683	0	0	8.7743	12.2726	0.979538	0.201261	19.1111	5.8293	0
884	8370	0	0	26.2122	6.53557	-0.942045	0.335486	19.328	0.734389	0
890	1431	0	0	3.03615	6.39848	-0.0583343	-0.998297	2.42949	0.607636	0
890	2227	0	0	3.09099	6.42865	0.874994	-0.484134	8.82006	1.92672	0
895	6379	0	0	19.5312	10.2146	-0.513949	0.857821	27.2385	20.2028	1
910	6228	0	0	3.07044	10.8078	-0.952558	-0.304356	11.9231	0.772436	0
910	8636	0	0	3.13208	10.8863	0.0700457	0.997544	0.0716721	1.14972	0
915	5700	0	0	12.4115	7.37804	-0.526698	-0.850052	57.8308	4.80162	0
916	4803	0	0	16.7009	10.8732	0.985425	0.17011	14.6001	9.37179	0
917	5518	0	0	8.63558	12.5076	-0.999724	-0.0234942	35.4066	7.04403	0
921	5208	0	0	4.16961	14.1538	0.480019	-0.877258	0.160698	1.05864	0
922	4311	0	0	8.85042	6.86382	-0.999629	0.0272416	8.13271	2.68783	0
936	6354	0	0	8.78729	9.14021	0.304481	-0.952518	10.0823	4.17148	0
944	1775	0	0	2.33672	8.44231	-0.105529	0.994416	-0.128048	0.326553	0
959	9513	0	0	2.56173	11.6045	-0.138809	0.990319	-2.06042	0.0804343	0
982	7007	0	0	8.94908	5.40479	-0.100129	-0.994974	19.2481	3.36316	0
991	2924	0	0	5.66389	3.27549	-0.910981	0.412449	4.2397	2.36853	0
106	25320	0	0	2.15334	5.70535	-0.884125	0.46725	10.5111	3.04629	0
106	47966	0	0	2.23725	5.73001	0.490436	0.871477	10.041	2.59084	0
107	30020	0	0	21.0614	3.38697	-0.928883	-0.370374	12.9827	0.628427	0
109	21833	0	0	5.95146	14.5214	-0.331861	-0.943328	-0.665573	2.58507	0
109	46247	0	0	5.91592	14.6154	-0.873443	0.486926	8.35504	1.31052	0
110	11861	0	0	8.73213	7.98016	-0.577517	-0.816379	35.2278	0.769086	0
111	17343	0	0	17.8261	10.2582	-0.259497	0.965744	93.5589	8.24151	0
111	48451	0	0	17.7789	10.2093	-0.974694	0.223541	63.1341	15.7211	0
112	19678	0	0	17.9889	7.79693	-0.661859	-0.749628	14.4424	1.23279	0
112	44620	0	0	18.1004	7.82671	0.947518	-0.319701	8.93434	17.9391	0
113	13332	0	0	17.5917	4.51246	0.673008	-0.739635	24.3988	6.57575	0
113	14186	0	0	17.5763	4.62121	0.440542	0.897732	19.531	7.90835	0
117	40552	0	0	12.761	14.4989	0.0364367	0.999336	135.891	37.1516	0
117	50168	0	0	12.7116	14.4693	-0.898855	0.438246	-34.763	13.3688	0
123	32028	0	0	3.80801	14.4048	0.997855	0.0654638	5.46329	1.09707	0
123	33916	0	0	3.72663	14.3273	-0.113881	-0.993494	0.286759	0.722663	0
125	19521	0	0	2.30739	7.03242	0.689218	0.724554	4.7951	2.05319	0
125	37745	0	0	2.25262	6.94912	-0.391951	-0.919986	8.97236	2.29327	0
125	50605	0	0	2.25338	7.04263	-0.37679	0.926299	6.94503	1.43406	0
126	21177	0	0	4.83166	7.63184	-0.911943	0.410318	11.8949	0.129121	0
126	28446	0	0	4.83647	7.56263	-0.846322	-0.532672	31.1097	5.81931	0
130	39047	0	0	5.21412	14.7102	-0.966855	-0.255327	3.09559	0.846005	0
130	43752	0	0	5.31586	14.6774	0.635602	-0.772017	3.47125	2.33716	0
130	49960	0	0	5.23097	14.7716	-0.701714	0.712459	2.55756	0.26202	0
132	29470	0	0	7.38794	3.53878	0.536406	0.84396	17.9706	1.30424	0
135	34696	0	0	7.16735	7.46304	-0.990459	0.13781	16.225	4.0922	0
135	41198	0	0	7.25574	7.39035	0.326206	-0.945299	22.5608	2.59144	0
138	28676	0	0	25.8253	9.45877	0.61748	-0.786587	16.2162	8.50119	0
140	37645	0	0	3.54559	14.7684	0.677392	-0.735622	2.0962	0.732334	0
140	39263	0	0	3.46875	14.8447	-0.740342	0.672231	2.53278	1.54909	0
146	43101	0	0	13.2795	12.0485	0.750945	0.660364	10.2286	1.75479	0
146	43116	0	0	13.156	11.9762	-0.943796	-0.330527	12.6121	22.7649	0
147	13975	0	0	8.93759	13.8816	0.898345	0.439291	26.2473	2.07889	0
147	25145	0	0	8.88785	13.9146	0.0570175	0.998373	2.51726	1.41769	0
148	16186	0	0	17.9229	2.01101	0.862599	-0.505889	37.0156	8.32191	0
149	21700	0	0	25.6678	9.65402	0.140245	-0.990117	1.87302	4.13132	0
149	52219	0	0	25.7106	9.77001	0.749106	0.66245	2.43599	5.65736	0
151	28831	0	0	11.3916	4.20737	-0.478085	-0.878314	30.3285	5.8776	0
152	16058	0	0	7.80861	3.25539	-0.750523	-0.660844	15.4542	1.62093	0
152	37748	0	0	7.79829	3.33903	-0.888627	0.458631	7.56213	1.58389	0
154	18833	0	0	5.79536	15.326	-0.489471	-0.87202	3.06456	2.87211	0
156	34543	0	0	16.4082	8.12581	0.429819	0.902915	15.3596	23.4706	0
158	11919	0	0	20.4463	5.71168	-0.635201	-0.772347	11.9801	0.0474622	0
159	10956	0	0	26.4344	8.22121	-0.320797	0.947148	-0.177727	3.59514	0
159	40282	0	0	26.4442	8.10892	-0.150768	-0.988569	-2.60311	0.568026	0
164	17602	0	0	19.28	1.78557	0.777772	-0.628547	24.8584	6.18862	0
164	26505	0	0	19.2636	1.88327	0.529728	0.848168	33.2566	5.63404	0
165	30530	0	0	8.86217	14.9072	0.197639	-0.980275	-3.37568	0.137196	0
165	31502	0	0	8.79107	14.9372	-0.838908	-0.544273	15.7003	0.553626	0
165	42152	0	0	8.91334	14.9517	0.94315	-0.332368	5.78503	5.89624	0
166	25772	0	0	23.8553	2.38353	-0.999857	-0.0169104	29.1442	1.48246	0
174	30024	0	0	14.937	15.3957	0.00559789	0.999984	9.60515	48.4123	0
176	25833	0	0	8.05503	12.6582	-0.581279	0.813704	1.01227	0.142579	0
176	28268	0	0	8.02913	12.5987	-0.991695	-0.128611	15.7364	1.33937	0
176	37679	0	0	8.12319	12.6616	0.497766	0.867311	6.8335	3.43939	0
179	24017	0	0	4.67216	5.59476	-0.885585	-0.464477	18.2584	0.854065	0
182	17570	0	0	13.0483	6.18007	-0.0520456	0.998645	16.8975	0.401375	0
182	21445	0	0	12.9918	6.14196	-0.906322	0.422588	-0.122536	5.01233	0
183	10029	0	0	3.96707	15.7189	0.985841	0.167684	1.44711	0.139607	0
183	26193	0	0	3.92464	15.7678	0.307879	0.951425	1.15151	1.01278	0
184	41451	0	0	17.0619	12.3119	-0.0541727	0.998532	39.0143	11.0959	0
185	36620	0	0	13.7832	8.4802	-0.281295	0.959621	35.1202	7.67028	0
185	45036	0	0	13.8489	8.46669	0.637108	0.770775	37.4414	12.1213	0
189	17773	0	0	23.5076	5.45515	-0.886971	0.461825	20.3592	0.949984	0
193	18006	0	0	3.06331	15.3127	-0.418477	-0.908228	-1.67238	0.415644	0
193	19032	0	0	3.02782	15.3747	-0.995094	0.0989369	3.89307	0.0107263	0
198	22096	0	0	14.0814	5.57452	0.489057	-0.872252	36.9053	11.7636	0
198	29453	0	0	14.0754	5.67895	0.385681	0.922632	71.8847	15.919	0
204	15894	0	0	14.565	7.94982	-0.146622	0.989193	96.4131	6.48004	0
204	21198	0	0	14.5173	7.842	-0.830258	-0.55738	3.23234	3.73735	0
204	25939	0	0	14.6448	7.88461	0.998562	0.0536028	2.64052	1.97295	0
204	32863	0	0	14.5111	7.9083	-0.919358	0.393422	2.76724	2.82549	0
213	33090	0	0	19.0198	7.92081	-0.217284	-0.976109	37.1758	13.5186	0
214	16620	0	0	26.7653	8.93994	-0.912826	-0.40835	7.80953	1.23548	0
215	37391	0	0	21.6868	8.53183	-0.827376	-0.561648	7.98148	8.10195	0
224	27982	0	0	26.3511	1.83932	-0.607864	0.794041	13.6366	0.157371	0
224	50945	0	0	26.3282	1.77683	-0.976358	-0.216162	4.65086	0.647012	0
225	49371	0	0	16.5608	11.6844	-0.285292	-0.958441	32.2684	10.1095	0
226	43870	0	0	11.0854	9.07603	0.294498	-0.955652	60.6863	18.8196	0
226	46877	0	0	11.0939	9.20046	0.422521	0.906353	52.1606	11.4234	0
226	51602	0	0	11.0283	9.19523	-0.560209	0.828351	15.9529	3.18015	0
231	13417	0	0	16.5132	1.49113	0.40039	-0.916345	59.9158	4.56743	0
232	25618	0	0	20.5816	7.93412	-0.913444	-0.406964	-1.28701	2.01631	0
232	48017	0	0	20.5835	7.99759	-0.888089	0.459672	12.1375	1.63302	0
237	17124	0	0	20.5286	2.26813	0.622941	-0.782269	41.8605	3.60971	0
238	32540	0	0	12.5078	10.1367	0.992977	-0.118308	-5.15864	6.13936	0
245	24737	0	0	7.50058	3.40472	-0.247392	0.968915	12.2564	1.2797	0
245	41631	0	0	7.4503	3.36083	-0.925332	0.379157	10.4247	0.301126	0
249	11409	0	0	23.2989	6.12095	0.737477	-0.675372	25.4055	2.91127	0
249	27505	0	0	23.2158	6.12084	-0.735698	-0.67731	4.21591	5.7158	0
251	18674	0	0	14.2045	15.2058	0.412433	0.910988	170.18	107.134	0
259	44262	0	0	4.31413	4.91742	0.999561	-0.0296328	28.6622	3.66835	0
265	20380	0	0	20.8891	6.91184	0.614918	0.788591	11.0488	4.35826	0
268	15542	0	0	6.98448	5.45598	-0.74946	0.66205	13.3364	0.382174	0
268	21131	0	0	7.0986	5.42521	0.980709	0.195472	23.3144	4.88872	0
268	31410	0	0	7.00703	5.35208	-0.407451	-0.913227	19.8477	2.18799	0
270	50443	0	0	17.9489	6.61864	0.199545	0.979889	61.9668	12.4003	0
271	52249	0	0	7.29205	6.12168	-0.127604	0.991825	11.9114	6.00383	0
273	16943	0	0	22.8813	8.02096	0.939525	-0.342479	15.9769	2.97099	0
277	17147	0	0	2.35629	13.2891	0.056674	-0.998393	-0.974559	0.48112	0
280	39494	0	0	13.7234	9.17698	0.511106	0.859518	49.0557	20.8387	0
280	40120	0	0	13.7593	9.11523	0.999826	0.0186285	-26.628	2.11096	0
282	34596	0	0	12.1265	12.4215	0.00913827	-0.999958	86.2062	13.7983	0
284	28978	0	0	12.627	5.86886	-0.824972	-0.565174	18.6606	12.3365	0
286	11280	0	0	20.0838	3.45228	0.914355	0.404914	5.67898	4.66919	0
286	29630	0	0	20.0395	3.35944	0.260555	-0.965459	9.37339	3.56855	0
288	12437	0	0	11.7	7.82304	-0.700972	-0.713189	42.1056	8.05336	0
288	12732	0	0	11.7501	7.91535	0.216259	0.976336	68.0184	4.78984	0
288	51642	0	0	11.7725	7.81947	0.626599	-0.779342	30.5639	11.3082	0
289	15400	0	0	14.7911	15.2668	-0.925245	0.379371	118.131	4.39524	0
289	24636	0	0	14.9081	15.1851	0.674863	-0.737943	176.657	63.3701	0
290	10646	0	0	26.6426	4.96336	-0.966591	0.256322	26.7759	1.68039	0
293	17473	0	0	2.87191	15.2039	0.387759	0.921761	-0.356059	1.60253	0
295	43789	0	0	3.66477	10.8667	-0.757099	0.653301	4.11895	4.67445	0
298	46883	0	0	14.74	14.6444	0.524663	0.85131	16.6835	27.3353	0
298	51311	0	0	14.7449	14.525	0.592832	-0.805326	133.848	13.1871	0
301	13515	0	0	17.1517	8.12083	-0.974706	0.223491	-0.338747	14.7416	0
301	20138	0	0	17.1984	8.05126	-0.164548	-0.986369	51.6664	17.1534	0
305	20197	0	0	2.03451	13.7847	0.998699	0.051003	4.12225	0.266397	0
305	25469	0	0	1.9436	13.7234	-0.421852	-0.906665	-0.322539	0.41996	0
306	28965	0	0	22.2879	6.75207	0.432464	-0.901651	12.5334	0.142696	0
306	34072	0	0	22.277	6.8776	0.272009	0.962295	18.5045	5.59592	0
306	43894	0	0	22.3255	6.80411	0.991596	-0.129372	8.3874	0.309101	0
310	12793	0	0	11.1111	5.84145	0.461209	-0.887292	28.9762	9.7989	0
310	27914	0	0	11.1445	5.91559	0.97031	0.241863	17.348	3.06881	0
310	32468	0	0	11.0233	5.93125	-0.877044	0.48041	10.6931	9.68727	0
312	28376	0	0	19.087	8.56147	-0.529675	-0.848201	6.59465	4.39867	0
312	46751	0	0	19.1501	8.63993	0.715327	0.69879	0.117727	1.09711	0
313	14362	0	0	18.2426	1.99179	0.688997	0.724764	7.88426	0.326935	0
315	11736	0	0	6.3397	2.463	-0.236892	0.971536	9.74433	2.21825	0
319	26680	0	0	4.11947	8.64722	-0.122702	0.992444	-0.745071	1.57245	0
319	39905	0	0	4.1863	8.61974	0.785024	0.619466	27.4725	3.23842	0
328	12483	0	0	18.2825	11.6463	0.687221	0.726448	7.29705	16.1903	1
328	13021	0	0	18.1675	11.614	-0.96512	0.261809	4.2983	1.23826	0
328	21397	0	0	18.1789	11.5542	-0.801388	-0.598145	5.78162	1.10642	0
330	50178	0	0	1.27705	14.8817	0.945236	-0.326387	5.35678	1.61985	0
336	33716	0	0	25.4431	8.44389	-0.369447	0.929252	20.157	9.44824	0
336	49714	0	0	25.5055	8.42156	0.875288	0.483603	20.8056	7.69171	0
338	15248	0	0	26.4317	7.73466	-0.625171	0.780488	21.0684	8.19096	0
338	51992	0	0	26.4298	7.65586	-0.660623	-0.750717	14.1965	5.99891	0
339	32629	0	0	23.6346	4.41526	-0.537081	0.843531	19.2321	1.89872	0
339	37003	0	0	23.6932	4.28294	0.263264	-0.964724	18.3268	5.86289	0
341	32093	0	0	26.5418	3.42391	0.992592	0.121496	14.5012	0.90751	0
342	28959	0	0	26.3765	5.55523	0.68086	-0.732414	11.5301	5.97094	0
348	19425	0	0	5.32173	13.0472	-0.986899	-0.161341	11.6805	1.95984	0
348	27041	0	0	5.4402	13.0192	0.809785	-0.586727	7.22655	6.02509	0
350	25826	0	0	8.543	8.31391	-0.937579	0.347772	19.6432	9.06551	0
354	13595	0	0	24.5607	2.66793	-0.706045	0.708167	8.02591	0.181842	0
354	48239	0	0	24.6252	2.68503	0.260952	0.965352	5.99782	0.356844	0
355	21094	0	0	13.4125	12.4477	0.888936	0.458031	-14.7497	47.2101	0
355	50823	0	0	13.2721	12.4258	-0.986073	0.166315	-32.2893	21.9985	0
358	35925	0	0	26.4132	9.17663	-0.896095	0.443862	15.7796	7.44228	0
358	37160	0	0	26.5073	9.08667	0.483682	-0.875244	4.24279	3.21392	0
359	25413	0	0	13.8146	5.01608	-0.926426	-0.376476	16.5165	5.36831	0
359	37927	0	0	13.8564	5.10413	-0.293957	0.955819	69.9641	13.621	0
359	44031	0	0	13.8645	4.97581	-0.170804	-0.985305	36.0877	7.03252	0
362	12518	0	0	5.88506	10.0923	-0.989607	0.1438	22.9811	4.8988	0
362	17338	0	0	5.97039	10.1547	0.163584	0.986529	3.03162	1.31862	0
362	28515	0	0	6.01701	10.0366	0.793546	-0.60851	3.25322	2.64819	0
363	13159	0	0	14.7271	13.1437	-0.932945	-0.360018	55.668	3.69565	0
374	16165	0	0	4.58796	1.57297	-0.967142	0.254235	-0.031676	0.18406	0
374	24287	0	0	4.71829	1.53372	0.946695	-0.322131	3.63164	0.912573	0
375	15047	0	0	2.8482	3.7523	-0.836422	0.548087	4.21359	1.1785	0
375	43957	0	0	2.95527	3.7548	0.809922	0.586538	4.35674	0.0936113	0
376	17150	0	0	10.8249	2.93602	-0.834519	-0.550978	42.3139	18.099	0
376	19194	0	0	10.818	3.00486	-0.927299	0.374322	7.20245	9.04093	0
376	32607	0	0	10.9337	2.91919	0.628423	-0.777872	39.0197	10.7001	0
384	18116	0	0	7.0317	9.04806	-0.994734	-0.102494	13.6674	2.56898	0
384	42476	0	0	7.13868	9.0068	0.667879	-0.74427	7.17169	0.180469	0
388	18883	0	0	21.6728	9.53387	-0.696319	0.717733	37.9519	6.04904	0
388	29001	0	0	21.7065	9.41578	-0.212726	-0.977112	11.0911	5.01513	0
395	15721	0	0	4.91542	9.40309	-0.63928	0.768974	0.358118	2.77333	0
395	41829	0	0	4.90176	9.31561	-0.843525	-0.53709	27.785	4.44532	0
395	51048	0	0	4.97777	9.41558	0.291788	0.956483	12.7501	0.815207	0
400	16125	0	0	19.2975	9.11488	-0.784425	0.620224	34.2526	3.08517	0
403	13784	0	0	26.6742	7.12592	-0.913993	-0.40573	29.1118	10.2124	0
406	29800	0	0	3.27498	10.8581	-0.942501	0.334203	4.68776	2.52784	0
406	31130	0	0	3.3608	10.8982	0.348452	0.937327	7.527	5.92643	0
406	39315	0	0	3.28202	10.7995	-0.836864	-0.547411	9.45812	1.20385	0
408	46789	0	0	3.34115	1.74946	-0.957062	-0.289882	2.79318	0.0338707	0
408	47519	0	0	3.35826	1.81935	-0.716196	0.697899	8.29082	1.46574	0
410	44454	0	0	13.1963	8.16968	-0.391751	0.920071	25.7288	5.16453	0
413	19246	0	0	23.2754	1.97397	0.650906	0.759158	0.71092	1.53722	0
416	49497	0	0	4.18873	6.0012	-0.980996	-0.194026	9.35318	3.56115	0
423	37881	0	0	12.9067	4.58894	0.633643	0.773626	10.988	12.8321	0
426	33990	0	0	10.2982	7.54746	-0.9999	0.014137	0.517558	1.20916	0
426	44011	0	0	10.3979	7.52337	0.896136	-0.443779	-1.97959	0.94686	0
426	44670	0	0	10.3268	7.49989	-0.455413	-0.89028	15.0832	1.36708	0
428	10957	0	0	8.35714	5.82779	0.551333	0.834285	28.2037	2.04188	0
431	10658	0	0	21.8652	5.76305	0.452371	-0.89183	31.7789	8.0218	0
431	21741	0	0	21.8077	5.86589	-0.522864	0.852416	28.6213	5.31636	0
431	45094	0	0	21.7894	5.783	-0.833235	-0.552919	7.42033	8.42682	0
436	11887	0	0	17.9905	9.88582	-0.671917	0.740626	64.2109	21.1511	1
436	22058	0	0	18.0121	9.77415	-0.346979	-0.937873	24.2381	1.43091	0
436	46699	0	0	18.0992	9.85473	0.96197	0.273154	0.276062	0.0756469	0
437	13241	0	0	14.5742	13.4587	-0.390598	0.920561	149.912	30.3168	0
443	14627	0	0	5.70547	9.97567	-0.177204	-0.984174	11.4573	4.50452	0
444	29264	0	0	16.5216	10.6377	-0.923159	0.384417	69.4462	13.6745	0
444	37471	0	0	16.5285	10.5704	-0.825118	-0.56496	2.75686	6.86989	0
451	37086	0	0	5.09954	3.47677	-0.994557	0.104194	16.1859	4.92758	0
452	26596	0	0	12.9642	5.4407	0.543349	0.839507	40.653	12.7058	0
452	45323	0	0	12.8587	5.38793	-0.997624	0.0688988	10.0601	12.9648	0
453	40501	0	0	15.6369	13.2637	0.152092	-0.988366	119.503	32.8851	0
454	23665	0	0	11.9922	12.9347	-0.117536	0.993069	45.8303	9.14528	0
454	44929	0	0	12.0598	12.8491	0.938357	-0.345668	-5.99721	22.3945	0
455	12425	0	0	8.17699	12.4297	-0.404031	0.914745	1.84008	1.79298	0
455	24363	0	0	8.13765	12.3772	-0.991148	0.132765	17.6068	2.11234	0
455	31496	0	0	8.16138	12.3167	-0.637253	-0.770655	25.4896	3.54988	0
455	34579	0	0	8.27049	12.377	0.991713	0.128475	37.4095	10.006	0
457	50187	0	0	19.9217	7.74748	0.300979	0.953631	26.7335	4.98424	0
459	44903	0	0	1.28946	3.55831	0.364183	-0.931328	3.4009	0.587439	0
461	13027	0	0	13.6043	15.5599	0.975023	0.222106	452.769	257.034	0
465	42912	0	0	9.76325	7.40807	0.998377	0.0569477	3.03357	0.626897	0
470	27052	0	0	3.63722	6.25609	-0.993793	-0.111244	15.2706	1.7153	0
470	36835	0	0	3.69049	6.31412	0.0254252	0.999677	6.18064	2.17382	0
474	25094	0	0	25.8109	1.16975	-0.5391	0.842242	6.15489	0.291024	0
483	32952	0	0	23.1933	5.77569	0.555272	-0.831669	13.8717	5.35559	0
486	17708	0	0	8.58065	15.2529	0.581396	0.813621	8.72677	3.80685	0
488	24415	0	0	23.5295	5.73925	-0.978137	-0.207963	21.9958	6.08646	0
488	24853	0	0	23.6396	5.73242	0.944819	-0.327594	39.4536	0.620883	0
488	44442	0	0	23.5671	5.69692	-0.322387	-0.946608	-0.666096	0.322374	0
489	23613	0	0	16.7281	7.88776	0.392995	-0.91954	73.6239	3.32451	0
491	40045	0	0	25.3296	5.44811	0.994335	0.106291	32.2755	6.52772	0
499	13325	0	0	18.8342	1.5334	0.90871	-0.417429	38.8003	9.3273	0
507	44448	0	0	25.1091	1.8251	0.625726	-0.780043	16.0918	1.70859	0
512	45863	0	0	17.896	14.0255	-0.766682	0.642027	31.8094	2.21167	0
522	12218	0	0	23.6167	1.299	0.470925	-0.882173	18.5006	0.576823	0
522	31661	0	0	23.5535	1.30276	-0.572958	-0.819585	0.435846	0.978728	0
522	50715	0	0	23.6305	1.39563	0.698911	0.715209	12.7801	5.10809	0
524	17499	0	0	19.207	3.86175	0.480272	0.87712	15.9792	8.50681	0
524	42589	0	0	19.21	3.76044	0.530355	-0.847776	42.8441	5.00738	0
525	14925	0	0	15.3964	3.21339	0.51933	-0.854574	26.4842	3.68212	0
530	21819	0	0	20.7577	6.76116	0.759455	-0.65056	17.2253	1.33978	0
539	32875	0	0	11.1721	4.97438	0.825832	0.563916	32.3866	6.99357	0
539	50244	0	0	11.1078	4.86081	-0.0585434	-0.998285	104.273	12.7374	0
540	44654	0	0	4.69389	14.252	0.972795	0.231669	8.74668	0.430156	0
540	47374	0	0	4.6099	14.294	-0.39838	0.917221	0.247538	2.52354	0
540	50774	0	0	4.58733	14.1986	-0.76733	-0.641253	5.66942	2.56606	0
541	17502	0	0	8.0007	13.8769	0.604714	-0.796443	6.71504	0.621459	0
541	34312	0	0	7.90692	13.9327	-0.988677	0.150058	13.1094	3.59807	0
544	20929	0	0	3.36755	9.89239	0.97619	0.216917	23.427	0.410278	0
544	50060	0	0	3.24955	9.87514	-0.997443	-0.0714662	23.4515	1.4258	0
545	18739	0	0	12.2499	15.402	0.229974	-0.973197	-31.8654	2.57306	0
545	37578	0	0	12.2527	15.5416	0.269798	0.962917	-29.13	13.1711	0
546	21054	0	0	11.9867	12.1059	0.602375	0.798214	115.84	14.2301	0
546	40035	0	0	11.8949	12.0002	-0.705437	-0.708772	88.4193	12.5286	0
546	52611	0	0	11.9565	11.9808	0.172282	-0.985048	48.0459	15.8783	0
547	50835	0	0	15.9717	7.53665	0.755327	0.655348	9.91943	6.20117	0
548	20718	0	0	4.87882	8.95104	0.923678	0.38317	36.8303	1.29251	0
557	48234	0	0	20.5646	4.80176	0.327696	0.944783	14.3525	4.9499	0
560	21176	0	0	15.4511	13.3857	-0.271944	0.962313	121.078	10.2237	0
563	30959	0	0	16.1781	7.22321	0.573486	0.819215	61.9673	16.731	0
563	41006	0	0	16.1321	7.09843	-0.0957666	-0.995404	74.466	3.40435	0
565	29903	0	0	11.3149	15.8771	0.588107	-0.808783	10.6911	11.0023	0
566	14826	0	0	5.33616	4.15465	-0.287045	-0.957917	32.5635	7.05852	0
566	47505	0	0	5.4145	4.22367	0.986349	0.164668	15.7366	4.18768	0
567	17860	0	0	7.79564	8.41606	-0.459464	0.888197	4.26022	3.52613	0
567	20902	0	0	7.76285	8.36132	-0.9999	-0.0141655	2.72344	3.19531	0
574	13605	0	0	15.0042	6.74486	-0.745413	0.666602	27.4393	8.40447	0
582	21471	0	0	20.7279	6.63583	-0.625417	0.780291	50.6494	2.64108	0
582	49751	0	0	20.8383	6.54899	0.905363	-0.424638	61.2747	6.79992	0
585	17505	0	0	15.657	1.82777	-0.16586	-0.986149	52.2884	3.10958	0
585	37532	0	0	15.7145	1.85138	0.810692	-0.585472	14.1908	1.3432	0
587	43163	0	0	14.8479	4.54346	-0.288363	0.957521	62.9558	6.6281	0
588	21691	0	0	16.4281	12.4462	0.541818	-0.840496	66.7353	1.24963	0
588	23590	0	0	16.4561	12.5038	0.995693	0.092713	28.9819	11.5319	0
592	21303	0	0	12.4806	11.3648	-0.781083	0.624427	1.95824	12.0491	0
592	42986	0	0	12.6065	11.2858	0.902094	-0.431539	-14.5236	2.07611	0
598	18739	0	0	12.32	15.3728	-0.852066	-0.523435	125.097	4.02031	0
598	44205	0	0	12.4307	15.4242	0.949831	0.312763	121.125	25.8603	0
599	23962	0	0	11.4987	2.84963	-0.754192	-0.656653	6.09896	5.8053	0
600	17149	0	0	7.62499	10.2188	-0.997366	-0.0725392	19.6202	2.40675	0
600	37485	0	0	7.66166	10.1737	-0.274229	-0.961664	24.3712	1.7396	0
600	41131	0	0	7.72492	10.2341	0.97349	0.228729	22.9598	5.51091	0
610	29155	0	0	6.23919	11.3857	-0.501595	-0.865102	18.202	7.34962	0
610	46830	0	0	6.21105	11.4671	-0.928777	0.370638	11.6083	6.76463	0
611	51012	0	0	11.4605	4.42759	0.807243	0.59022	14.2923	4.92186	0
613	19614	0	0	8.88921	5.86359	0.786266	-0.617888	3.59576	4.13885	0
613	43002	0	0	8.82406	5.83859	-0.171548	-0.985176	22.058	0.264366	0
616	43975	0	0	6.4696	6.19839	-0.959111	-0.283031	20.6601	2.75042	0
618	24312	0	0	7.26006	1.93953	-0.938349	0.34569	4.22428	2.08152	0
618	41136	0	0	7.35652	1.9306	0.985849	0.167635	10.9527	2.44516	0
620	34589	0	0	21.0092	9.70591	0.156396	0.987694	13.9014	7.41615	0
624	15949	0	0	10.3791	7.77998	-0.487832	0.872937	24.2336	8.94144	0
624	47991	0	0	10.4689	7.72058	0.994243	-0.107152	16.9289	2.80463	0
625	32816	0	0	4.90409	10.1074	-0.992977	-0.118312	15.8903	0.989893	0
627	31117	0	0	7.24015	1.60382	0.991049	0.133496	13.796	5.13491	0
632	31913	0	0	7.09678	15.2767	-0.804448	-0.594023	3.60064	2.03703	0
633	20663	0	0	14.634	3.23088	-0.496486	-0.868045	34.5672	8.55775	0
633	33370	0	0	14.7112	3.32557	0.750042	0.66139	30.0807	11.0935	0
636	44038	0	0	8.285	9.85659	0.817854	-0.575425	2.46285	4.98182	0
639	18136	0	0	18.0624	3.77977	-0.953311	0.301989	47.2764	12.8758	0
639	39164	0	0	18.1941	3.78488	0.927108	0.374794	14.7595	6.32596	0
639	46051	0	0	18.1345	3.82847	0.0761529	0.997096	71.6364	8.13289	0
642	33911	0	0	2.80563	8.99521	-0.631066	-0.775729	10.9827	3.66975	0
642	45598	0	0	2.78187	9.05979	-0.983491	0.180959	11.0557	1.92546	0
645	21557	0	0	20.8859	6.23361	-0.876975	0.480535	32.931	1.8806	0
645	32884	0	0	20.9949	6.2289	0.915013	0.403424	20.0372	2.5292	0
645	48659	0	0	20.9419	6.26513	0.0435429	0.999052	12.1316	1.45819	0
647	14928	0	0	2.63114	15.1808	-0.394157	-0.919043	-0.521123	0.0643633	0
647	25793	0	0	2.68863	15.1896	0.651483	-0.758664	4.47291	1.29386	0
648	48849	0	0	20.8922	2.57813	0.626514	0.77941	17.5044	3.37223	0
651	47027	0	0	16.2294	9.16537	0.915558	0.402186	-0.893267	7.94862	0
654	13963	0	0	23.0836	5.7224	-0.674041	0.738694	37.9606	7.02619	0
654	32952	0	0	23.1675	5.70048	0.949614	0.313422	14.0093	3.44163	0
656	15308	0	0	16.3752	12.1153	-0.780359	-0.625332	-7.82364	0.962932	0
656	25528	0	0	16.4049	12.2295	-0.377982	0.925813	105.058	0.231232	0
665	22590	0	0	1.21323	4.20934	-0.520847	-0.85365	1.53912	2.84249	0
667	39128	0	0	8.75122	3.56281	0.246612	-0.969114	32.8159	4.37017	0
668	49029	0	0	2.6391	14.6941	0.693815	-0.720154	1.72357	1.7747	0
679	17157	0	0	20.2101	8.76608	-0.0922946	-0.995732	14.3733	2.59471	0
679	30621	0	0	20.2125	8.8768	-0.049696	0.998764	21.0771	4.81406	0
683	21604	0	0	11.7092	15.9333	0.950351	0.31118	32.4595	2.08122	0
683	31393	0	0	11.6068	15.8433	-0.430352	-0.902661	13.7374	13.4102	0
685	37023	0	0	18.6099	1.60008	-0.818576	0.574398	54.7125	8.17026	0
685	42664	0	0	18.6547	1.52151	0.0778652	-0.996964	38.9546	6.47602	0
690	52039	0	0	16.0954	12.2827	0.584489	0.811402	12.6895	17.6508	0
694	16913	0	0	5.68942	7.99951	0.988458	0.151493	9.92837	1.07436	0
694	37239	0	0	5.60305	7.93316	-0.401198	-0.915991	8.07288	1.45272	0
698	41647	0	0	12.8295	5.02481	-0.985306	0.170798	3.75086	0.989213	0
698	46978	0	0	12.9279	5.07588	0.427491	0.90402	50.6014	8.33026	0
703	11253	0	0	8.25492	2.44445	0.837325	0.546706	21.507	5.38949	0
703	17317	0	0	8.15823	2.34557	-0.527894	-0.84931	24.2227	2.35692	0
707	37769	0	0	26.8519	4.77588	-0.550865	-0.834594	6.72185	1.0784	0
711	46709	0	0	12.5548	7.84135	-0.774528	-0.63254	27.933	7.5327	0
713	48129	0	0	25.2194	1.88124	0.748391	-0.663258	13.6219	0.346842	0
714	27165	0	0	24.2649	8.42139	-0.268193	-0.963365	-0.602318	0.106527	0
721	45111	0	0	21.9957	3.01096	0.993384	-0.114842	5.00736	4.91478	0
726	27311	0	0	10.9802	7.77153	-0.390321	0.920679	17.5661	2.54274	0
728	23479	0	0	22.8299	5.17626	0.979825	-0.199855	37.3066	5.67712	0
729	21254	0	0	5.33747	1.43223	-0.993633	0.112667	2.09667	0.102779	0
731	14943	0	0	22.4505	6.21945	0.0492751	0.998785	2.89899	1.77523	0
732	36841	0	0	4.49833	4.21651	0.731752	0.681571	10.0938	0.674073	0
732	39611	0	0	4.45644	4.10715	0.0892224	-0.996012	5.92459	0.440822	0
733	12389	0	0	2.15193	3.72955	0.822892	0.568197	12.2902	1.55889	0
733	15915	0	0	2.15906	3.65843	0.918723	-0.394902	6.96767	0.473997	0
733	32460	0	0	2.02442	3.65606	-0.904181	-0.427149	8.96021	0.186243	0
733	43836	0	0	2.07954	3.76053	-0.157757	0.987478	7.28563	0.194282	0
743	47050	0	0	16.4511	9.70496	-0.173404	0.984851	133.859	2.98563	0
745	16062	0	0	5.33065	2.41768	-0.0967386	-0.99531	7.59778	1.55674	0
748	47786	0	0	18.154	9.12108	-0.905431	0.424493	83.3743	24.2089	0
754	24014	0	0	14.4084	14.2264	0.2544	-0.967099	199.571	26.9106	1
754	48672	0	0	14.3799	14.3551	-0.177317	0.984154	46.4729	34.941	1
758	14827	0	0	15.4473	2.87973	-0.988606	-0.150527	-0.876586	0.301871	0
758	17359	0	0	15.471	2.94311	-0.648939	0.760841	21.4042	2.08747	0
758	23061	0	0	15.487	2.82706	-0.41846	-0.908235	30.3769	6.04052	0
759	16036	0	0	5.08481	1.49961	0.458021	0.888941	28.4777	2.32155	0
759	49537	0	0	5.00523	1.41312	-0.847765	-0.530372	18.5971	2.71113	0
760	30538	0	0	14.317	11.7586	0.858223	0.513277	-12.194	2.78462	0
760	33979	0	0	14.2634	11.7855	-0.103749	0.994604	142.29	10.393	0
762	22945	0	0	16.6694	1.30634	-0.681113	0.732179	32.0559	1.25423	0
762	24564	0	0	16.7774	1.21362	0.826498	-0.56294	24.0642	2.96129	0
763	17449	0	0	6.09025	4.88794	0.931317	0.364209	36.2603	0.967446	0
763	35728	0	0	6.03828	4.92924	0.142357	0.989815	18.4075	1.35841	0
763	43206	0	0	5.97815	4.82186	-0.769702	-0.638403	45.65	0.071429	0
765	19801	0	0	17.3827	2.99173	0.366063	-0.93059	48.2875	2.89442	0
765	34359	0	0	17.4186	3.06346	0.964331	0.264698	22.1241	3.63074	0
768	13532	0	0	24.1696	1.55295	-0.994006	0.109321	1.39342	1.0226	0
768	22606	0	0	24.2077	1.60784	-0.452649	0.891689	18.3594	0.4045	0
768	27136	0	0	24.192	1.49346	-0.675293	-0.73755	0.0332741	0.176187	0
768	34863	0	0	24.2745	1.60607	0.499677	0.866212	5.52318	0.215003	0
770	35323	0	0	8.13236	14.42	-0.681955	0.731394	4.19374	5.72781	0
782	36735	0	0	16.0126	7.39356	0.480344	0.87708	34.8969	22.7737	0
782	42068	0	0	15.9274	7.3199	-0.937244	-0.348675	11.8137	5.94086	0
791	43345	0	0	15.9507	15.0194	0.769685	0.638424	12.1921	33.1991	0
792	17161	0	0	5.90126	3.46361	-0.924979	-0.380019	13.9994	2.49668	0
792	22977	0	0	5.9616	3.56484	-0.106186	0.994346	13.8975	2.34704	0
792	26350	0	0	6.04045	3.47212	0.964355	-0.26461	12.3972	3.43236	0
794	28224	0	0	10.1572	14.0974	-0.804591	-0.593829	47.4925	0.339574	0
795	29376	0	0	2.68009	5.49787	-0.986178	0.16569	26.2154	3.45762	0
795	44595	0	0	2.73429	5.55285	-0.179048	0.98384	1.51119	1.48436	0
797	19223	0	0	26.3699	3.45889	-0.416181	-0.909282	2.76049	1.79551	0
797	41358	0	0	26.3518	3.5622	-0.70065	0.713505	16.4466	2.66718	0
797	45924	0	0	26.3335	3.50725	-0.9887	-0.149911	20.1301	1.44278	0
802	20157	0	0	26.8311	5.21233	-0.853703	0.520761	10.7781	2.44399	0
803	25402	0	0	16.5375	9.5637	-0.742755	-0.669563	-0.612104	0.126445	0
813	49347	0	0	5.49056	2.43501	-0.937244	-0.348674	21.5901	4.3047	0
815	46528	0	0	4.79194	8.41537	0.275593	0.961274	4.15724	2.86554	0
815	47703	0	0	4.81087	8.31036	0.593936	-0.804513	-0.18225	0.00811443	0
820	41886	0	0	13.7342	15.7594	-0.590246	-0.807223	2058.27	243.865	0
820	50754	0	0	13.8157	15.7627	0.656548	-0.754284	330.517	458.162	0
821	36787	0	0	20.2571	10.0423	-0.466373	0.884588	18.2351	10.972	0
821	42232	0	0	20.3416	9.99701	0.994776	0.102084	20.5453	9.61328	0
823	13866	0	0	5.6037	12.7647	0.958802	0.284077	19.9912	0.424599	0
823	35627	0	0	5.50127	12.7564	-0.992006	0.126191	18.7893	4.20921	0
828	17091	0	0	21.7436	2.60788	0.953126	-0.302574	21.0682	5.90303	0
828	41898	0	0	21.6936	2.56091	0.24317	-0.969984	35.3686	0.104438	0
830	28142	0	0	11.3078	9.67393	-0.872438	-0.488724	34.182	16.1539	0
832	50001	0	0	21.9915	5.14156	0.714633	0.699499	1.05179	5.80736	0
835	18007	0	0	16.0795	7.29077	0.591778	0.806101	6.82739	11.0575	0
839	39514	0	0	6.3205	4.67242	0.922816	-0.385242	-0.279157	2.25795	0
839	40630	0	0	6.25908	4.7719	0.0692412	0.9976	21.8828	5.99267	0
844	12215	0	0	7.94318	14.0954	-0.302719	-0.95308	6.65965	6.1532	0
844	25315	0	0	7.89132	14.1631	-0.999079	-0.042908	4.79654	3.03688	0
844	39276	0	0	8.04006	14.1653	0.999919	-0.0127478	11.5578	5.67443	0
846	52374	0	0	20.8867	8.17551	-0.999991	0.00423836	30.0479	7.92758	0
847	37194	0	0	1.13574	12.9584	-0.479316	0.877642	0.485262	1.11787	0
847	45800	0	0	1.15779	12.8425	-0.123377	-0.99236	-0.847866	1.31842	0
850	25100	0	0	20.6009	4.25608	-0.717711	-0.696342	9.42483	0.335789	0
850	27157	0	0	20.6298	4.35195	-0.21336	0.976974	32.961	3.96955	0
850	45866	0	0	20.661	4.24182	0.329906	-0.944014	22.2737	3.38531	0
853	10941	0	0	4.80181	11.4025	-0.965712	-0.259615	6.62089	0.92995	0
853	46963	0	0	4.84705	11.3577	-0.250163	-0.968204	1.64522	2.92237	0
853	47935	0	0	4.84608	11.4799	-0.265538	0.9641	0.0295826	2.30723	0
858	41265	0	0	1.71656	8.07585	-0.806655	-0.591022	20.1461	3.23169	0
860	27295	0	0	9.09946	8.93351	0.175867	-0.984414	12.3726	6.34575	0
860	37736	0	0	9.13252	9.03271	0.731293	0.682063	18.4169	1.94775	0
861	33305	0	0	17.0845	9.07031	-0.385261	-0.922808	31.5028	20.7185	0
863	42112	0	0	7.06968	6.77645	0.684344	-0.729159	4.37574	2.29118	0
867	18214	0	0	15.316	12.89	0.81729	0.576226	47.0947	10.7399	0
867	40675	0	0	15.1934	12.8658	-0.974719	0.223435	7.69141	1.35981	0
877	49531	0	0	8.66521	12.1934	-0.494035	-0.869442	15.3908	6.21757	0
878	23409	0	0	2.3052	4.53294	0.97053	0.240979	15.5617	0.528394	0
878	26270	0	0	2.2267	4.45164	-0.206484	-0.97845	10.5899	0.806666	0
878	30503	0	0	2.17781	4.49388	-0.938841	-0.344351	15.009	1.0877	0
878	46687	0	0	2.28638	4.46844	0.688137	-0.72558	5.75001	0.836889	0
884	22997	0	0	26.3371	6.54589	0.874222	0.485527	16.6523	3.67484	0
884	36764	0	0	26.2256	6.46679	-0.747499	-0.664263	8.4342	4.51014	0
884	41452	0	0	26.3031	6.44892	0.380284	-0.92487	20.6881	6.66748	0
886	30981	0	0	10.4723	8.60812	0.125815	-0.992054	6.97049	14.7981	0
886	35702	0	0	10.4005	8.64873	-0.915399	-0.402548	12.243	11.7692	0
887	18468	0	0	6.6005	4.39124	-0.884549	0.466446	17.3004	0.643532	0
890	28130	0	0	2.98508	6.43509	-0.927226	-0.374503	3.25696	0.623434	0
890	31378	0	0	3.04602	6.51547	0.109775	0.993956	1.84981	0.213256	0
894	32109	0	0	26.9351	5.86142	-0.256673	0.966498	0.5807	1.14082	0
896	13137	0	0	6.27059	14.6939	0.985561	-0.169321	4.06188	1.29818	0
902	13037	0	0	9.41003	13.7199	0.00275493	0.999996	7.05335	6.29161	0
902	24511	0	0	9.35398	13.6891	-0.845993	0.533193	0.943406	0.166139	0
905	48879	0	0	9.54868	13.56	-0.461271	0.887259	-3.29367	0.903259	0
906	37428	0	0	26.0979	7.77238	0.355881	0.934531	2.39086	1.90393	0
909	22750	0	0	23.0855	8.30907	0.652836	-0.757499	34.9123	7.65176	0
909	37964	0	0	23.0478	8.39858	-0.0861873	0.996279	9.85696	5.07055	0
909	42323	0	0	23.0017	8.35505	-0.989648	0.143517	42.6679	6.46577	0
910	29800	0	0	3.18196	10.8527	0.897625	0.440761	9.3124	1.18251	0
911	12196	0	0	3.04454	5.54608	-0.948459	-0.3169	20.4323	0.493346	0
911	33905	0	0	3.0779	5.62988	-0.471362	0.88194	5.16988	0.53822	0
911	47648	0	0	3.17935	5.58212	0.980052	0.19874	23.1533	1.61877	0
911	47902	0	0	3.09542	5.50007	-0.220698	-0.975342	10.6527	2.25539	0
915	13240	0	0	12.5174	7.43843	0.999776	0.0211864	4.23499	3.04743	0
915	19721	0	0	12.3787	7.4394	-0.999383	0.0351175	-1.58048	6.73746	0
916	11491	0	0	16.5609	10.8664	-0.997193	0.0748783	42.128	23.2361	0
917	38297	0	0	8.66986	12.5563	-0.314497	0.949259	-0.292275	6.41053	0
920	49309	0	0	8.54036	12.3437	0.482627	-0.875826	1.30803	3.02337	0
923	15350	0	0	7.9044	1.07904	0.756129	0.654422	37.3862	4.24435	0
929	10665	0	0	10.5238	10.6633	-0.835958	0.548793	8.49701	1.13954	0
930	40646	0	0	14.4544	15.6603	0.421342	-0.906902	63.9235	7.44067	0
936	20564	0	0	8.72408	9.15604	-0.717186	-0.696882	48.9039	7.36853	0
937	15603	0	0	25.5692	8.85899	0.761267	0.648438	12.8548	7.667	0
937	29213	0	0	25.4603	8.77521	-0.821743	-0.569858	6.15564	3.69197	0
944	27030	0	0	2.38073	8.35749	0.752495	-0.658598	6.95046	3.57825	0
945	32326	0	0	19.8354	1.78125	0.835741	-0.549123	20.2729	4.96086	0
952	51531	0	0	2.63879	15.6547	-0.738112	-0.674678	0.165344	1.41373	0
957	21380	0	0	17.3403	5.21852	0.901813	0.432127	21.6793	0.369067	0
957	40715	0	0	17.2328	5.22303	-0.862442	0.506156	26.6446	3.74253	0
961	31550	0	0	22.8275	2.80803	0.897587	-0.440837	22.9072	2.97167	0
961	44719	0	0	22.8212	2.87333	0.796907	0.604102	15.2854	1.70976	0
962	26978	0	0	25.2684	5.75074	-0.841949	0.539557	24.1571	2.12845	0
962	35535	0	0	25.3557	5.6512	0.424508	-0.905424	19.5372	7.32324	0
963	11181	0	0	9.67803	14.7582	0.0793726	-0.996845	1.17275	5.40889	0
963	16846	0	0	9.6141	14.8497	-0.909326	0.416084	8.45044	3.0186	0
966	26437	0	0	16.3793	6.63995	0.822595	0.568628	1.07473	13.0428	0
969	17433	0	0	10.2491	1.1651	0.76626	-0.64253	11.9767	0.754867	0
969	21247	0	0	10.2155	1.262	0.204129	0.978944	34.3465	4.69749	0
976	12145	0	0	2.32724	1.32237	0.02948	0.999565	14.233	1.73764	0
978	11753	0	0	11.8784	15.5653	0.473223	0.880943	1.06672	8.22151	0
978	36941	0	0	11.8083	15.4979	-0.898927	-0.438098	18.7269	5.75923	0
982	43984	0	0	9.00605	5.48592	0.901952	0.431836	18.7192	4.28551	0
983	20088	0	0	23.9006	6.38409	0.159981	-0.98712	7.68054	5.1392	0
983	20114	0	0	23.9486	6.49786	0.818929	0.573894	9.70299	4.51544	0
983	27217	0	0	23.8833	6.52873	-0.0772522	0.997012	-1.02727	0.00722792	0
983	30000	0	0	23.8236	6.48849	-0.895381	0.445301	15.8391	0.773659	0
985	51413	0	0	24.435	1.48966	-0.949874	-0.312632	1.14762	0.569423	0
986	16359	0	0	14.6323	2.69492	0.460696	-0.887558	43.8166	8.13962	0
991	10045	0	0	5.79801	3.22606	0.960767	-0.277358	13.7796	0.00824268	0
991	34163	0	0	5.72362	3.31734	-0.0777762	0.996971	18.9092	1.18302	0
991	40638	0	0	5.67995	3.19392	-0.687484	-0.7262	33.281	3.60274	0
992	13566	0	0	24.8735	1.42157	-0.999918	-0.0127861	2.89527	0.323918	0
1005	6612	0	0	11.1107	1.24049	0.914882	-0.40372	7.46167	5.27261	0
1007	2117	0	0	19.1479	5.46947	-0.620419	-0.784271	25.4999	12.9082	0
1010	3759	0	0	8.73109	5.11661	0.743229	0.669037	48.864	8.71639	0
1013	7575	0	0	2.77209	8.25741	0.14453	0.9895	3.83329	2.09547	0
1016	4733	0	0	2.42755	5.79398	0.71298	0.701184	10.2823	0.79893	0
1054	2262	0	0	14.6942	7.72118	0.739799	-0.672828	30.3074	8.38199	0
1060	9234	0	0	20.1926	9.94656	-0.401775	0.915738	29.9321	8.14128	0
1072	3337	0	0	19.142	10.8773	-0.974694	0.223544	22.4603	1.28613	0
1081	3881	0	0	6.6945	12.0826	0.98369	0.17987	14.6037	3.81204	0
1086	7584	0	0	19.3366	11.4511	-0.783192	0.62178	51.5076	2.9648	0
1095	6332	0	0	12.7294	1.76722	-0.994377	-0.105901	7.51504	3.17081	0
1129	8596	0	0	4.99939	15.3018	-0.840519	0.541782	2.28902	1.24924	0
1139	2094	0	0	22.174	6.34136	-0.342742	0.939429	12.9165	3.4871	0
1140	5327	0	0	16.9745	1.59837	-0.136216	-0.990679	32.295	0.53906	0
1140	6625	0	0	17.0322	1.6263	0.861339	-0.508031	18.5721	0.433139	0
1145	4258	0	0	19.9844	11.0765	-0.601532	-0.798849	3.89579	3.71218	0
1149	3633	0	0	13.3426	13.6646	0.942103	-0.335324	0.635915	10.3081	0
1160	2197	0	0	6.76835	7.05403	-0.858019	-0.513617	32.1766	2.67572	0
1165	1409	0	0	18.6222	11.7686	-0.502886	-0.864353	9.43812	55.7534	1
1182	8611	0	0	1.20252	2.81958	0.99678	-0.0801873	11.7513	0.509931	0
1202	6326	0	0	13.8199	1.3857	-0.197541	0.980295	50.0386	0.337974	0
1205	4052	0	0	23.1413	9.69531	0.631894	0.775055	8.77787	6.10089	0
1205	9116	0	0	23.1456	9.58916	0.693491	-0.720466	11.0268	9.26685	0
1209	2079	0	0	13.6979	5.585	0.0213912	-0.999771	27.1851	0.779429	0
1209	3884	0	0	13.6554	5.71537	-0.571339	0.820714	34.5082	11.0723	0
1209	7430	0	0	13.7679	5.65484	0.999699	-0.0245439	11.1539	1.22519	0
1212	1264	0	0	13.2454	8.78673	-0.645726	-0.763569	34.1643	13.0352	0
1216	5748	0	0	15.3207	10.0217	-0.159494	0.987199	53.4916	0.997611	0
1226	4635	0	0	9.20208	6.16606	0.637115	0.770768	41.4279	3.34063	0
1232	5677	0	0	8.72907	6.08758	0.736799	-0.676111	7.78092	0.463407	0
1239	7789	0	0	13.6685	13.8341	0.132816	0.991141	70.4266	15.3868	0
1240	3372	0	0	22.0593	7.41974	0.697499	0.716586	4.65287	1.29262	0
1258	8351	0	0	1.20599	8.79655	0.32464	-0.945838	-0.37822	0.0187561	0
1270	1894	0	0	11.4215	14.0074	0.276533	0.961004	69.3102	28.295	0
1278	4526	0	0	8.13799	4.77655	-0.448446	-0.89381	36.4672	2.64536	0
1289	6360	0	0	2.72333	10.7652	-0.99934	0.0363228	17.762	1.32932	0
1326	5403	0	0	16.5571	5.36591	-0.153465	-0.988154	17.6601	1.96579	0
1330	1694	0	0	20.9771	1.59687	-0.710993	0.703199	37.3126	3.5704	0
1342	4647	0	0	25.8191	9.93283	0.998983	0.0450986	27.347	3.40688	0
1343	4524	0	0	23.0582	4.22756	-0.755495	-0.655154	3.26451	2.56331	0
1346	6825	0	0	9.23326	1.93745	0.532323	0.846541	26.1821	1.31412	0
1364	7682	0	0	24.5793	3.86212	-0.759501	0.650506	15.0394	2.40598	0
1365	9070	0	0	13.8014	6.21878	0.747074	0.664741	4.21806	11.7586	0
1370	7101	0	0	26.552	2.97788	0.99995	0.0100067	31.2405	2.56771	0
1378	6279	0	0	23.8083	8.2291	-0.671357	-0.741134	1.27463	1.29988	0
1390	3318	0	0	24.685	8.25999	-0.546277	-0.837605	1.68942	4.56926	0
1413	6794	0	0	21.5652	9.74407	-0.487926	-0.872885	3.85151	0.3224	0
1444	7762	0	0	4.50867	5.67503	-0.00777713	0.99997	14.623	2.53692	0
1458	2416	0	0	26.6678	8.23552	-0.473095	0.881011	14.9306	5.99452	0
1471	4730	0	0	15.3823	2.08166	0.175148	0.984542	42.3614	0.932526	0
1479	5898	0	0	8.33359	7.28644	-0.977852	-0.209299	1.82381	1.03087	0
1495	4088	0	0	26.6186	4.7304	0.971376	-0.237549	34.3293	2.99344	0
1503	7043	0	0	19.2788	1.66211	0.90952	-0.415661	38.824	9.17355	0
1503	7601	0	0	19.1922	1.62478	-0.321812	-0.946803	27.383	11.1913	0
1506	6723	0	0	24.9613	2.85374	-0.574136	-0.81876	13.321	3.0941	0
1532	2571	0	0	1.39663	4.0611	0.733276	0.679931	15.9725	1.20882	0
1532	6689	0	0	1.29152	3.97967	-0.841523	-0.540222	17.0524	2.93248	0
1532	9681	0	0	1.33518	4.08135	-0.187578	0.98225	5.2579	0.770865	0
1551	4314	0	0	6.96655	7.37681	-0.900954	-0.433914	38.0571	0.322949	0
1562	7458	0	0	10.0218	5.74936	0.236764	0.971567	22.9379	1.1961	0
1588	4552	0	0	5.14326	4.43823	-0.373537	-0.927615	21.6469	2.30657	0
1590	7370	0	0	7.34408	10.6342	-0.505927	0.862576	2.13111	2.76973	0
1590	9505	0	0	7.38551	10.4996	0.0667279	-0.997771	0.320866	0.134142	0
1610	9777	0	0	8.19961	9.48214	-0.884675	0.466208	15.3527	2.6835	0
1616	1887	0	0	20.6155	10.4598	0.00448459	-0.99999	14.3034	6.99198	1
1621	4998	0	0	23.67	1.80055	-0.488709	0.872447	13.7271	0.714695	0
1622	4849	0	0	11.7202	3.87384	0.625529	0.780201	36.1066	2.29142	0
1622	8796	0	0	11.6518	3.76598	-0.439863	-0.898065	52.5296	6.93806	0
1624	5564	0	0	2.11954	7.4263	-0.988714	0.149818	15.7079	0.610968	0
1624	7468	0	0	2.21944	7.4763	0.472739	0.881203	6.57588	3.37328	0
1629	7458	0	0	9.99222	5.87777	0.637646	-0.77033	19.8963	10.2005	0
1635	2395	0	0	6.48613	4.32898	-0.83476	0.550614	1.30163	0.112888	0
1638	3195	0	0	1.07322	13.974	0.209362	-0.977838	-1.20538	0.799355	0
1658	2079	0	0	13.7707	5.52295	-0.9904	-0.138229	6.77714	3.04943	0
1658	3589	0	0	13.8999	5.52621	0.996104	-0.0881909	5.60806	0.232886	0
1658	7430	0	0	13.8296	5.59673	-0.0841775	0.996451	68.919	9.62076	0
1662	3564	0	0	17.8743	7.19414	-0.48504	-0.874492	24.811	10.3158	0
1663	5507	0	0	23.6721	9.43556	0.939608	0.342254	17.4675	6.95601	0
1666	7326	0	0	26.3176	8.82272	-0.689061	-0.724703	3.3836	5.20911	0
1680	5772	0	0	1.3285	7.26572	-0.429759	-0.902944	1.55535	0.135045	0
1687	5705	0	0	25.68	7.48456	0.864549	-0.502548	14.9556	2.15666	0
1689	2402	0	0	21.528	5.49801	0.988085	0.153908	2.40387	0.610518	0
1690	7552	0	0	26.4924	1.78086	-0.0241654	-0.999708	5.96337	0.698925	0
1699	9203	0	0	4.1333	12.0189	-0.490841	0.871249	-0.301898	1.593	0
1711	9275	0	0	25.4149	3.0802	-0.948857	-0.315707	14.0084	1.77432	0
1727	3656	0	0	2.72387	2.60908	0.179357	0.983784	13.4749	2.30696	0
1733	1888	0	0	7.43678	13.6839	0.959827	-0.280592	3.09004	1.27527	0
1733	6516	0	0	7.33973	13.6744	-0.88717	-0.461443	7.40898	0.325857	0
1750	2867	0	0	2.72769	13.4647	-0.987818	0.155612	4.92754	0.961218	0
1755	6921	0	0	6.52092	8.85277	0.59205	0.805901	13.9449	2.09361	0
1778	8918	0	0	16.1198	12.4792	0.556539	0.830822	-2.6274	8.79653	0
1780	3051	0	0	7.85945	9.42366	0.815474	-0.578794	-1.63154	0.959742	0
1790	7762	0	0	4.52944	5.80622	-0.316356	-0.948641	17.7619	2.92067	0
1805	8121	0	0	18.3962	3.50273	0.621045	0.783775	18.949	2.51234	0
1808	4710	0	0	24.0828	3.34097	-0.0903486	0.99591	11.2991	4.45596	0
1833	5884	0	0	26.4965	4.8374	0.859726	0.510756	26.3856	3.49062	0
1833	6832	0	0	26.395	4.81467	-0.995458	0.0951971	38.3012	2.69883	0
1847	4862	0	0	5.56511	13.9256	-0.293237	-0.95604	-0.596853	1.32995	0
1849	8714	0	0	14.0128	7.58653	0.989715	-0.143055	14.7039	5.94329	0
1856	5811	0	0	14.683	11.3148	-0.931825	-0.362908	-1.10098	19.2591	0
1877	8410	0	0	8.23056	2.74763	-0.924501	-0.38118	15.9266	4.62373	0
1881	4191	0	0	19.416	9.34186	0.807752	0.589522	-5.87075	1.2243	0
1883	4524	0	0	22.9857	4.24841	0.291553	-0.956555	29.711	6.90446	0
1894	7362	0	0	11.3834	14.0545	-0.997676	-0.0681392	32.8197	20.292	0
1918	6685	0	0	2.05166	1.34991	0.950448	0.310884	7.10036	1.37643	0
1932	6446	0	0	14.9631	13.7612	-0.159499	0.987198	93.2345	19.827	0
1933	6921	0	0	6.51426	8.96569	0.682958	-0.730458	0.591035	6.49726	0
1954	3918	0	0	12.7295	15.6572	0.69348	0.720476	151.305	36.6142	0
1955	9798	0	0	4.48576	11.2801	-0.769805	0.638279	1.63172	3.60077	0
1967	8312	0	0	1.5747	4.13615	0.313573	0.949564	7.72744	0.520769	0
1986	9878	0	0	10.4299	12.0638	-0.722772	-0.691087	60.1136	2.32906	0
1987	9041	0	0	6.9759	2.94196	-0.878847	-0.477104	16.526	1.27458	0
2003	8374	0	0	26.8912	2.39887	0.878951	-0.476912	12.6046	0.777929	0
2012	4527	0	0	19.2179	7.2548	-0.302583	-0.953123	5.62441	2.18295	0
2019	8392	0	0	2.10121	10.8496	0.458484	-0.888702	0.559998	0.196692	0
2037	4341	0	0	3.98335	12.9514	-0.987059	-0.16036	2.60241	0.233224	0
2050	9274	0	0	2.62698	5.772	-0.698186	0.715916	5.29985	0.895602	0
2055	3882	0	0	21.2415	2.55303	0.966344	0.257253	10.4005	1.96836	0
2056	5154	0	0	24.8158	4.34151	0.717322	0.696742	6.88236	0.944005	0
2058	7573	0	0	2.14561	6.25716	-0.902966	-0.429712	21.8545	3.50989	0
2058	8575	0	0	2.21361	6.36151	0.0285215	0.999593	3.69733	1.01881	0
2066	6735	0	0	24.217	9.59133	-0.212456	0.977171	-0.691904	1.22654	0
2074	2956	0	0	4.13083	2.33133	-0.84423	0.535981	3.65965	0.671179	0
2081	8332	0	0	14.2164	13.6147	-0.659482	0.751721	220.556	82.9984	0
2083	4628	0	0	3.6626	15.5663	-0.716205	-0.69789	1.84195	1.97639	0
2094	6097	0	0	22.1109	6.3602	-0.801121	-0.598502	6.70871	4.81066	0
2107	9165	0	0	24.5464	9.4061	0.456361	-0.889795	4.12277	1.53288	0
2125	4927	0	0	10.0214	13.1118	-0.708811	0.705398	-2.08887	5.82269	0
2133	9545	0	0	19.2139	11.706	0.819135	0.573601	0.182561	1.553	0
2142	8446	0	0	4.00373	10.0019	0.448338	-0.893864	-0.411409	1.83442	0
2143	8932	0	0	6.30407	1.87858	0.52339	0.852093	19.8281	3.10354	0
2161	5401	0	0	20.2157	3.70464	-0.401532	-0.915845	11.4435	0.297927	0
2162	2715	0	0	15.1405	12.5823	-0.542351	0.840152	50.4572	2.82202	0
2166	8276	0	0	11.2143	4.02682	-0.960065	0.279779	3.44621	0.39924	0
2174	3494	0	0	25.9593	5.8362	-0.742692	-0.669633	10.8032	5.58951	0
2181	6793	0	0	26.5479	7.55874	0.579692	-0.814836	2.56946	1.62048	0
2185	8874	0	0	22.6208	3.74216	-0.81852	-0.574477	0.614657	1.40011	0
2201	9411	0	0	9.93526	6.81403	0.790902	0.611943	29.3407	4.19012	0
2231	7375	0	0	8.39144	12.5429	-0.496739	0.8679	3.38833	2.19092	0
2234	9587	0	0	14.9147	9.55876	0.487441	0.873156	37.0068	23.3859	0
2238	6847	0	0	17.9903	4.111	-0.924741	-0.380597	9.53716	0.924106	0
2247	2269	0	0	15.3762	14.2915	0.094949	0.995482	102.823	26.4272	0
2247	4076	0	0	15.3236	14.2596	-0.926623	0.375992	90.7058	19.8019	0
2262	8149	0	0	14.8151	7.70695	0.87592	0.482456	12.5837	1.38123	0
2282	7976	0	0	20.1035	5.74203	0.648539	0.761181	12.5162	3.98112	0
2283	9521	0	0	8.43134	3.59115	-0.863771	0.503885	-2.22771	0.705662	0
2286	6078	0	0	9.81719	1.27488	-0.305277	-0.952264	42.273	0.200521	0
2287	3272	0	0	25.0948	5.98212	0.785872	0.618389	16.7712	4.98783	0
2293	7085	0	0	16.5927	14.918	-0.988729	-0.149715	3.67984	1.19203	0
2334	8322	0	0	12.4614	11.962	-0.970299	0.24191	-9.71183	4.5591	0
2335	7407	0	0	17.9984	7.61163	0.952372	-0.304938	21.6231	15.0783	0
2341	4855	0	0	16.0481	5.50895	-0.410161	-0.912013	36.387	5.64469	0
2341	6586	0	0	16.1172	5.52737	0.809649	-0.586915	28.9342	5.07554	0
2358	4856	0	0	14.3306	4.84926	0.274536	-0.961577	61.8855	11.3792	0
2370	7637	0	0	11.5159	11.3729	-0.983315	0.18191	-4.99855	4.28083	0
2408	5650	0	0	1.93888	11.9582	-0.565432	0.824795	3.13693	4.52215	0
2410	2429	0	0	6.98552	8.57592	0.402103	-0.915595	1.6633	2.40574	0
2428	8399	0	0	8.62087	2.51455	-0.999725	-0.0234629	10.0462	0.161037	0
2439	5410	0	0	9.27895	8.2805	-0.341629	0.939835	26.3715	6.81417	0
2440	5718	0	0	14.2064	14.9624	-0.640049	0.768334	472.216	25.3514	0
2442	3551	0	0	8.96333	8.12915	0.961595	0.274473	24.4013	4.93447	0
2444	5819	0	0	3.28349	12.0446	-0.926882	0.375353	4.48046	1.32898	0
2445	5360	0	0	1.37309	8.71821	0.786453	0.61765	8.08254	5.8918	0
2445	8351	0	0	1.26269	8.71763	-0.792801	0.609481	11.4422	5.86787	0
2453	5258	0	0	9.08534	4.033	-0.933787	0.357831	4.81615	1.26209	0
2453	5747	0	0	9.1419	3.94272	-0.0848472	-0.996394	32.2842	3.12578	0
2461	7454	0	0	13.3905	1.7613	-0.909096	-0.416587	9.5584	0.48069	0
2472	6586	0	0	16.2033	5.52308	-0.864223	-0.503108	0.126594	5.63232	0
2482	2875	0	0	20.0858	1.46172	0.00780987	-0.99997	48.9345	12.8969	0
2495	2927	0	0	8.48327	12.8103	-0.95997	-0.280103	9.83546	3.14752	0
2495	6062	0	0	8.55276	12.9021	0.00843737	0.999964	3.86896	8.18423	0
2512	5489	0	0	26.3177	5.91714	0.0769453	0.997035	1.81835	3.17123	0
2524	5790	0	0	8.5584	14.849	-0.0373456	-0.999302	-1.93668	4.04541	0
2544	7894	0	0	4.51054	8.49235	0.738102	-0.674689	2.0268	2.158	0
2546	4396	0	0	7.1507	3.12182	0.976325	0.216307	23.2116	2.6386	0
2554	4684	0	0	6.38472	1.05867	-0.972337	-0.233583	18.6064	5.45893	0
2557	9189	0	0	1.9873	6.67545	0.977405	0.211376	12.695	0.732543	0
2560	9941	0	0	19.287	11.9781	-0.962464	0.271409	-8.79741	41.8118	1
2566	3114	0	0	12.824	3.14301	-0.6034	0.797439	16.2805	0.820065	0
2613	2902	0	0	5.38151	6.10813	-0.621285	-0.783585	10.9115	1.44155	0
2624	9112	0	0	17.6649	3.98625	-0.309288	-0.950968	24.2929	5.84396	0
2626	4274	0	0	21.5983	2.78445	0.791707	-0.610901	51.2296	6.27637	0
2632	3620	0	0	18.7783	12.6907	-0.956806	0.290729	17.7656	8.78429	0
2658	6698	0	0	6.59729	14.4172	0.114854	0.993382	1.69537	0.655971	0
2665	8144	0	0	23.381	7.30609	-0.852844	-0.522166	8.13966	0.922851	0
2669	7140	0	0	7.59448	2.50873	0.0374942	-0.999297	11.7064	0.259927	0
2695	9050	0	0	20.372	6.57589	-0.984686	0.17434	27.838	7.69769	0
2722	4353	0	0	10.414	8.93815	0.891368	0.453281	30.153	16.4839	0
2732	4743	0	0	9.63593	11.9437	-0.491103	0.871101	10.3705	16.7888	0
2748	4216	0	0	2.80824	14.3704	-0.748952	-0.662625	1.15511	2.26542	0
2750	8226	0	0	9.25026	4.82101	0.93878	0.344517	25.0255	4.34436	0
2752	5653	0	0	2.93566	12.3671	0.982383	-0.186877	6.9695	1.7945	0
2756	7579	0	0	16.848	2.07887	-0.0592564	-0.998243	34.1418	4.75915	0
2806	9107	0	0	4.051	2.00972	0.423634	-0.905834	0.721576	1.3305	0
2812	9140	0	0	1.31613	13.0391	0.443883	0.896085	2.66638	3.02016	0
2819	2973	0	0	22.3372	3.6379	0.396947	-0.917841	12.602	1.3096	0
2819	3850	0	0	22.3489	3.76802	0.554035	0.832493	4.40509	2.22134	0
2823	4062	0	0	19.3739	3.92146	0.204019	-0.978967	24.2843	0.590708	0
2824	4937	0	0	19.8278	11.4475	-0.894251	0.447566	31.4769	4.64152	0
2825	8239	0	0	16.907	4.57773	0.419238	0.907876	40.6211	9.17415	0
2837	4860	0	0	16.0237	9.10216	0.350198	0.936676	87.8797	28.726	0
2838	7243	0	0	24.1283	1.34559	0.858043	-0.513578	25.595	2.34174	0
2859	4341	0	0	3.90133	12.8774	0.260665	0.965429	-1.94174	0.980938	0
2860	6515	0	0	7.94453	5.20316	-0.991297	0.131642	7.89916	6.42011	0
2863	8489	0	0	21.5363	10.2829	-0.998602	-0.0528527	2.75113	2.53387	0
2867	6896	0	0	2.62774	13.5388	-0.435566	0.900157	-0.24405	0.138133	0
2867	7265	0	0	2.69204	13.5372	0.480305	0.877102	0.0905823	1.26339	0
2879	5515	0	0	9.25271	5.08354	0.506961	0.861969	36.2039	0.593821	0
2887	7253	0	0	20.7286	5.04651	-0.905416	-0.424525	9.48262	2.59396	0
2895	6869	0	0	9.32618	12.0758	-0.966133	-0.258044	7.86277	3.09181	0
2911	7609	0	0	14.2618	2.55116	-0.990863	0.134876	2.65351	0.49889	0
2912	3217	0	0	18.6763	6.29535	0.260958	0.96535	29.4604	5.83772	0
2923	6084	0	0	13.1784	13.8167	-0.0607034	-0.998156	183.923	3.2731	0
2933	7076	0	0	19.4121	1.78068	-0.199531	0.979891	22.0662	2.32907	0
2944	6941	0	0	17.8809	8.72024	-0.456824	0.889557	78.5948	10.1796	0
2951	6666	0	0	8.50712	15.8684	-0.108174	0.994132	-1.657	0.370028	0
2961	7942	0	0	20.9795	1.07848	0.98044	-0.196819	10.7398	1.73888	0
2996	7186	0	0	13.1453	3.49164	-0.450824	-0.892613	50.4105	8.40637	0
3001	4260	0	0	9.06728	8.04004	-0.921283	-0.388892	19.9152	2.79278	0
3030	4955	0	0	18.5104	8.1121	0.425121	-0.905136	71.6755	9.1335	0
3030	7525	0	0	18.4958	8.2495	0.225885	0.974154	8.59004	0.325127	0
3035	7913	0	0	20.816	7.44166	0.496103	-0.868264	62.5238	9.07119	0
3051	4428	0	0	7.91709	9.45319	0.0065899	0.999978	12.0907	6.80588	0
3057	6546	0	0	12.6246	8.7273	0.408413	0.912797	62.1661	11.3592	0
3070	6553	0	0	1.73193	4.83299	0.641741	-0.766921	2.72987	1.41931	0
3074	4406	0	0	4.52063	5.36134	-0.993689	0.112171	5.05688	3.712	0
3110	5235	0	0	13.1491	14.9407	-0.827465	-0.561518	384.531	68.6508	0
3117	7992	0	0	25.3593	8.98499	-0.856476	-0.516187	32.4979	8.497	0
3134	8433	0	0	15.196	9.58443	0.858972	0.512022	15.4168	15.8785	0
3142	8613	0	0	12.8886	11.0627	-0.676254	0.736668	13.9338	16.5767	0
3169	3977	0	0	11.7198	13.1598	0.28704	-0.957919	42.1654	25.7552	0
3170	5111	0	0	23.449	5.29139	0.965314	0.261093	2.76405	2.69388	0
3170	5562	0	0	23.3051	5.26659	-0.997016	-0.0771891	6.81269	3.87472	0
3176	7219	0	0	1.74305	12.5013	0.844155	0.5361	6.53545	2.75584	0
3185	5120	0	0	10.5144	1.74662	0.773467	-0.633836	12.2187	0.971288	0
3191	9220	0	0	3.22766	4.84173	0.407336	-0.913278	1.99229	0.648158	0
3195	3827	0	0	1.13657	13.9509	0.791428	0.611262	5.9794	1.99539	0
3220	3292	0	0	11.6029	7.33617	0.998833	0.0483068	8.64725	4.60183	0
3229	8420	0	0	12.8182	15.1808	0.78378	-0.621039	-6.97058	6.84602	0
3231	3330	0	0	13.8476	14.1295	-0.00642303	0.999979	395.667	886.461	1
3252	6987	0	0	22.4728	5.20431	-0.918955	0.394361	33.9278	1.85059	0
3260	4783	0	0	15.6456	10.6817	0.255944	-0.966692	107.69	9.67342	0
3261	8554	0	0	17.613	8.45575	0.976742	-0.214417	4.12059	5.36188	0
3269	7990	0	0	7.23051	3.75935	0.430464	0.902608	13.9403	1.70983	0
3293	8494	0	0	20.2461	8.00208	0.745906	-0.666051	19.4171	0.0182849	0
3313	9340	0	0	9.38713	7.61012	0.545704	0.837978	4.34718	1.10538	0
3328	4871	0	0	4.81931	12.8198	-0.830142	-0.557552	5.36415	2.45498	0
3329	4529	0	0	1.61037	9.54522	0.056946	-0.998377	1.11977	0.478572	0
3331	8062	0	0	14.0145	6.51443	0.0866939	-0.996235	80.9894	3.86839	0
3340	6842	0	0	8.02462	8.6022	-0.124756	-0.992187	5.31886	3.4013	0
3372	4895	0	0	22.1821	7.46145	0.989598	-0.143863	41.6235	5.50567	0
3384	9926	0	0	26.9607	4.20573	0.262541	0.964921	6.05202	1.31774	0
3392	7539	0	0	16.697	13.3399	0.491211	-0.871041	102.98	27.0424	0
3401	4436	0	0	23.2226	9.24936	0.872668	-0.488314	29.7071	8.74491	0
3416	3827	0	0	1.23463	13.9819	-0.999045	0.043691	5.82587	0.670234	0
3452	4542	0	0	19.6022	12.1207	-0.996259	0.0864176	21.8103	3.66218	1
3473	5905	0	0	19.5418	3.08694	-0.433988	0.900919	34.0825	2.184	0
3486	8146	0	0	9.70311	5.22312	-0.592136	-0.805838	58.4408	10.6964	0
3507	8760	0	0	12.1872	8.09967	0.298277	-0.954479	24.7482	3.66864	0
3510	7168	0	0	15.642	9.00107	0.790489	0.612476	0.261366	14.7444	0
3522	7836	0	0	26.8423	8.16892	0.848439	0.529293	30.16	9.00019	0
3523	7121	0	0	12.8958	2.39678	0.299194	-0.954192	32.6671	5.35764	0
3523	8076	0	0	12.9179	2.52127	0.609707	0.792627	37.2159	7.99447	0
3545	7991	0	0	16.9263	1.29909	0.99359	-0.113042	13.6475	3.30796	0
3551	4260	0	0	9.01449	8.08254	-0.182304	-0.983242	29.287	4.86635	0
3555	6791	0	0	19.2782	3.59461	0.933456	0.358693	9.42839	2.58247	0
3558	8122	0	0	9.99995	2.64919	-0.42246	-0.906382	41.318	5.1859	0
3561	5624	0	0	5.54999	2.76591	-0.82849	0.560004	1.79973	1.32194	0
3565	5221	0	0	16.6552	10.3073	0.907169	-0.420767	28.2962	12.0266	0
3565	7798	0	0	16.6097	10.4078	0.282951	0.959134	11.2175	13.651	0
3566	3795	0	0	12.4205	2.49767	-0.932997	0.359884	12.0782	11.6982	0
3571	5861	0	0	15.5721	7.4925	-0.917153	-0.398535	-2.63881	5.91873	0
3579	6662	0	0	3.00155	9.15987	-0.884543	0.466459	3.92581	0.449905	0
3594	5085	0	0	4.30916	5.40502	0.934018	0.357225	27.7332	1.76608	0
3602	8522	0	0	9.98871	1.65368	-0.666797	0.745239	15.1268	3.46151	0
3612	8113	0	0	12.2397	10.1958	0.268201	-0.963363	51.627	17.0652	0
3615	8914	0	0	7.16343	2.20568	-0.974092	0.226153	0.0708523	2.36912	0
3622	7847	0	0	15.8391	13.247	0.953732	-0.300658	54.756	17.1729	0
3622	8892	0	0	15.7488	13.3417	-0.254719	0.967015	40.3636	27.0772	0
3642	9665	0	0	15.1644	11.9847	-0.967764	0.25186	-17.2604	0.212617	0
3671	4701	0	0	2.56294	12.795	0.355727	-0.93459	-1.29938	0.994177	0
3697	9931	0	0	15.5858	15.3956	-0.934691	0.355462	45.6546	8.41187	0
3701	7117	0	0	17.7647	5.73459	-0.859978	0.510331	23.9088	4.41343	0
3717	6774	0	0	7.2701	8.70779	-0.998078	-0.0619708	5.00124	3.36263	0
3752	9001	0	0	19.939	6.94626	0.324316	-0.945949	36.3975	3.31444	0
3758	3909	0	0	5.61866	12.4919	0.798559	-0.601917	2.68416	0.718704	0
3759	8438	0	0	8.75529	5.23359	-0.416181	0.909282	-1.10033	1.21403	0
3765	7619	0	0	2.62772	7.01593	-0.910687	-0.413098	15.8355	0.747193	0
3775	9264	0	0	21.1986	4.94518	0.720917	0.693021	12.2786	0.475477	0
3786	6608	0	0	13.9178	12.5056	0.00722176	0.999974	56.4297	1.76521	0
3797	8045	0	0	6.11793	3.33872	-0.997591	-0.0693704	10.3797	0.110928	0
3814	9316	0	0	16.0531	5.78182	-0.927107	0.374796	5.66221	0.424888	0
3823	7799	0	0	18.1565	8.39	0.451394	0.892325	3.23769	0.0368761	0
3829	8077	0	0	16.4341	14.9503	-0.300739	-0.953706	5.73779	3.54851	0
3839	4572	0	0	9.89058	12.2824	-0.665993	-0.745958	41.7299	1.51906	0
3850	8176	0	0	22.4554	3.81771	0.993944	-0.109887	8.7549	5.00698	0
3852	6461	0	0	9.39496	6.38777	0.956323	-0.292313	4.50632	1.39814	0
3853	9303	0	0	9.92313	8.30872	0.980905	-0.194488	1.56385	0.448879	0
3865	7816	0	0	2.64782	6.03877	-0.700511	0.713642	2.19742	2.74869	0
3900	4349	0	0	17.079	2.99084	0.645757	-0.763543	45.768	5.40155	0
3900	6027	0	0	17.014	3.0932	-0.416671	0.909057	55.8312	7.81097	0
3919	8476	0	0	16.3224	3.61236	0.702634	-0.711551	14.8414	0.265113	0
3941	8036	0	0	26.5587	2.49362	-0.870022	0.493013	20.1745	3.0107	0
3947	6778	0	0	8.22886	10.2022	-0.379941	0.925011	9.01796	0.363017	0
3954	9520	0	0	14.4106	12.2008	-0.294071	-0.955784	171.895	33.5633	0
3964	6673	0	0	16.3395	4.44816	-0.761164	0.648559	50.4951	13.4089	0
4000	4343	0	0	6.63415	13.4369	0.609788	-0.792564	5.31444	0.484152	0
4023	5811	0	0	14.5703	11.3033	0.986172	-0.165728	2.09062	15.5671	0
4025	4416	0	0	2.57291	7.60098	0.988869	-0.148792	23.9722	3.49123	0
4050	5308	0	0	8.25905	13.1302	0.535892	0.844287	8.31887	2.98011	0
4059	5372	0	0	13.4676	7.1001	0.999009	-0.0445025	-9.36053	1.10293	0
4059	9900	0	0	13.3242	7.07427	-0.920624	-0.39045	19.9308	7.84851	0
4062	8643	0	0	19.3333	3.83611	-0.887683	-0.460455	5.39168	2.1941	0
4062	8815	0	0	19.3849	3.80411	-0.018105	-0.999836	21.6699	6.88253	0
4065	8080	0	0	17.2287	14.2544	-0.653033	0.75733	41.0531	2.45909	0
4076	7358	0	0	15.2694	14.3303	-0.123481	0.992347	84.4991	14.0625	0
4078	4365	0	0	6.03845	1.29261	0.837723	-0.546096	3.27275	2.03982	0
4084	6241	0	0	1.67144	6.54975	0.536994	-0.843586	5.52909	0.00404295	0
4103	8660	0	0	6.43833	2.84126	-0.0755203	0.997144	5.87465	1.67438	0
4103	9982	0	0	6.49457	2.81238	0.854124	0.520069	25.9572	3.31701	0
4152	7731	0	0	11.3728	10.6627	-0.993689	-0.112173	7.74054	18.277	0
4152	7808	0	0	11.4725	10.6188	0.58726	-0.809398	31.6422	19.04	0
4160	4603	0	0	23.2447	3.27001	-0.0337651	-0.99943	11.8926	1.43191	0
4171	8821	0	0	21.8556	9.258	0.999257	0.0385329	44.262	8.59218	0
4196	5417	0	0	9.58659	5.68248	-0.448695	0.893685	14.1235	2.46473	0
4203	6189	0	0	19.2624	1.40308	0.92955	-0.368696	13.1233	0.246853	0
4240	4946	0	0	26.048	4.96828	-0.445785	-0.89514	-1.33382	1.44316	0
4259	7215	0	0	5.32193	14.0726	0.811991	-0.58367	0.841642	1.653	0
4260	8008	0	0	9.00421	7.94083	0.038514	-0.999258	21.465	4.1413	0
4290	9752	0	0	26.2981	9.3094	0.79734	0.603531	6.30899	3.75277	0
4360	9832	0	0	4.78199	13.1251	-0.689795	-0.724004	4.03264	3.24087	0
4369	8198	0	0	11.388	10.2342	-0.225179	-0.974317	124.205	0.465467	0
4437	8397	0	0	19.8609	2.1725	-0.951039	0.309071	4.56192	1.80754	0
4452	7754	0	0	18.2632	9.83458	0.768456	0.639903	22.9427	9.08644	0
4527	4528	0	0	19.2639	7.21241	0.925578	0.378558	0.392836	0.832684	0
4527	9230	0	0	19.2044	7.11121	0.11872	-0.992928	21.0863	7.52741	0
4528	4715	0	0	19.3126	7.17631	-0.0941538	-0.995558	18.2153	3.85366	0
4542	5533	0	0	19.5595	12.0697	0.259129	-0.965843	22.8827	21.1072	1
4554	8395	0	0	9.46445	5.07463	0.450587	-0.892732	8.01503	1.93809	0
4565	6256	0	0	8.41917	3.71149	-0.943751	0.330656	16.103	1.35267	0
4565	9003	0	0	8.4648	3.75301	-0.240133	0.97074	34.52	4.38849	0
4565	9521	0	0	8.42811	3.65158	-0.805336	-0.592819	38.6989	7.2163	0
4605	8528	0	0	7.9978	3.05284	0.218944	0.975738	54.2344	6.9567	0
4628	7462	0	0	3.65924	15.479	0.660489	-0.750835	1.88851	1.12657	0
4630	8691	0	0	10.2779	4.22075	-0.958972	-0.283502	-0.434958	0.61528	0
4635	5768	0	0	9.26587	6.15254	0.267	-0.963697	23.4003	0.715189	0
4655	7684	0	0	21.1724	3.33526	0.730517	0.682895	-1.72941	0.771731	0
4668	8745	0	0	2.33153	13.0589	-0.196745	-0.980455	-0.100351	2.52846	0
4684	6477	0	0	6.31988	1.10993	0.00276612	0.999996	26.2404	4.12954	0
4693	9252	0	0	8.57386	4.92712	0.648267	0.761413	44.0307	1.86054	0
4705	6235	0	0	23.0651	1.85739	-0.973248	0.229759	22.0534	4.69532	0
4710	8642	0	0	24.1162	3.4462	0.647819	0.761794	8.33824	2.27606	0
4712	9529	0	0	14.7987	12.1933	0.887799	0.460232	0.460787	6.89752	0
4727	7755	0	0	24.726	6.75838	0.983444	0.181214	32.9644	4.2169	0
4732	5547	0	0	13.4309	2.84658	-0.983116	0.182981	9.20389	10.9665	0
4739	9726	0	0	8.9819	8.97577	-0.0267507	0.999642	43.239	9.35094	0
4747	8082	0	0	1.20933	7.81458	-0.999671	-0.0256622	21.0346	1.65338	0
4755	7532	0	0	13.4992	9.90826	-0.949986	-0.312293	-4.01284	9.09456	0
4761	8682	0	0	8.51479	4.10039	0.834746	0.550636	27.7731	7.68612	0
4807	5339	0	0	26.251	5.32675	0.609608	-0.792703	6.89166	4.46125	0
4820	6660	0	0	7.72996	7.60332	-0.574328	0.818625	-3.93544	0.934434	0
4841	6576	0	0	8.89839	6.05711	0.11678	-0.993158	10.5425	0.0349618	0
4851	5409	0	0	2.36169	4.3322	-0.942346	-0.334641	15.0544	0.222457	0
4861	9443	0	0	18.053	5.82009	0.853698	-0.520769	42.3967	11.5623	0
4862	6636	0	0	5.48061	13.8353	-0.934467	-0.356049	10.4971	3.64108	0
4864	7197	0	0	2.10014	3.30288	-0.883518	0.468397	17.3053	1.92949	0
4888	7309	0	0	17.3102	8.10697	-0.0125882	0.999921	31.9664	0.735985	0
4889	8333	0	0	19.4746	8.01152	-0.828256	0.56035	54.3709	4.41425	0
4895	7161	0	0	22.2497	7.37915	-0.051496	-0.998673	7.21648	0.300961	0
4946	9739	0	0	26.0083	4.86113	-0.244607	-0.969622	0.508201	1.68459	0
5043	9443	0	0	18.1126	5.84766	-0.157498	-0.987519	30.6309	6.71221	0
5076	9225	0	0	9.55491	4.00502	-0.882753	0.469838	3.7488	0.921611	0
5121	8731	0	0	12.4584	3.44376	-0.996234	-0.0867011	5.11476	13.0444	0
5134	7867	0	0	1.33499	1.30098	0.688844	0.724909	7.74825	0.321303	0
5176	7507	0	0	7.68533	1.70868	-0.543328	-0.83952	33.0415	0.0838339	0
5213	5505	0	0	17.7427	12.9676	0.413245	-0.91062	27.3665	2.78774	0
5219	5909	0	0	18.4253	12.4316	0.793592	0.60845	-3.3147	1.60286	0
5234	5804	0	0	12.2965	4.7687	0.9972	0.0747777	-0.720882	3.30722	0
5258	7827	0	0	8.98671	4.03638	-0.956185	-0.292764	5.16632	1.36014	0
5301	9447	0	0	18.8705	11.7984	0.578852	0.815433	32.6708	73.8757	1
5316	6308	0	0	6.03689	14.7368	-0.942757	-0.333481	9.44729	1.06172	0
5327	6625	0	0	17.0286	1.55806	0.909583	0.415522	23.0618	2.44673	0
5341	8337	0	0	21.9729	5.94027	-0.549022	-0.835808	4.42042	2.07371	0
5343	6612	0	0	11.1162	1.17558	0.833175	0.553009	13.5545	0.548684	0
5357	7458	0	0	10.1123	5.83055	-0.991545	-0.129762	24.4896	6.65242	0
5357	9452	0	0	10.2264	5.88397	0.734846	0.678234	30.4226	7.43436	0
5365	8522	0	0	9.88402	1.7565	0.757126	-0.653269	10.7331	1.98924	0
5370	8819	0	0	10.7073	6.53147	-0.35294	-0.935646	64.9547	1.90314	0
5384	6086	0	0	26.7432	7.47104	0.369851	-0.929091	0.20493	0.0842158	0
5387	6228	0	0	3.01332	10.8495	0.00193608	-0.999998	-0.793914	0.965509	0
5387	8636	0	0	3.07426	10.9322	0.955449	0.295156	14.0408	0.278962	0
5399	6414	0	0	20.3516	1.43842	-0.430111	-0.902776	0.962529	0.822174	0
5428	5442	0	0	12.1307	3.83988	-0.955984	-0.293418	10.6061	0.253932	0
5429	8318	0	0	6.79774	4.50576	0.758513	0.651658	26.6896	2.79456	0
5432	9178	0	0	25.9177	2.34832	-0.352314	-0.935882	6.0905	0.950107	0
5433	8413	0	0	5.53911	9.02702	0.744069	-0.668103	2.01852	4.66251	0
5499	8333	0	0	19.4789	8.07808	-0.892849	-0.450356	17.2456	6.95597	0
5500	7783	0	0	6.57767	6.55542	-0.707333	0.70688	5.01098	0.844351	0
5500	8488	0	0	6.55823	6.49456	-0.985968	-0.166934	3.42833	0.682543	0
5506	5932	0	0	22.8459	8.21535	0.74526	0.666774	2.82464	2.27403	0
5575	6115	0	0	1.32917	9.47102	0.738477	-0.674279	6.3001	2.96471	0
5591	9595	0	0	14.3909	1.33811	-0.864399	0.502807	28.7815	7.22872	0
5593	7415	0	0	21.1185	9.81185	-0.426876	0.90431	23.0175	5.0749	0
5609	7410	0	0	2.51282	7.07399	0.778418	0.627746	8.67614	1.80888	0
5631	8876	0	0	20.8407	2.71092	-0.622424	-0.782681	1.0674	3.64924	0
5649	6904	0	0	11.8444	14.7022	-0.979905	-0.199467	43.2164	24.4945	0
5669	6389	0	0	14.7026	11.0781	0.988288	0.152597	-15.0904	9.3078	0
5673	8713	0	0	21.5466	9.28324	-0.626471	-0.779444	9.11411	6.4516	0
5677	6576	0	0	8.8551	6.01924	0.968616	-0.248562	1.83501	3.59684	0
5683	8935	0	0	5.96537	12.4929	0.992679	0.120783	12.8606	2.69463	0
5691	8854	0	0	13.6688	6.63447	0.105828	-0.994384	63.8854	0.870516	0
5700	9133	0	0	12.3996	7.26073	0.34582	-0.938301	32.2257	4.26435	0
5724	6600	0	0	5.38645	11.402	0.946654	-0.322253	9.65812	4.34785	0
5725	8571	0	0	16.717	3.87309	-0.709011	-0.705197	26.8673	3.89458	0
5765	7610	0	0	2.06784	4.64363	-0.887949	0.459942	17.9516	3.52422	0
5787	9164	0	0	19.7516	6.79209	0.0295821	0.999562	29.7329	9.21667	0
5807	7939	0	0	25.3461	2.26437	-0.14441	-0.989518	9.51693	1.30375	0
5822	8041	0	0	9.95062	9.16614	0.903565	0.428451	13.0619	4.42065	0
5823	6153	0	0	7.38111	7.00372	-0.973367	-0.229252	28.7232	5.07329	0
5823	9056	0	0	7.51034	7.02982	0.986047	0.166468	22.8287	1.36578	0
5833	8044	0	0	3.4585	9.10696	-0.272663	-0.96211	5.98697	4.95473	0
5833	8917	0	0	3.52026	9.12302	0.707377	-0.706836	1.49187	1.08387	0
5841	7344	0	0	5.50667	7.66525	-0.996728	-0.0808322	33.5852	2.85513	0
5854	6815	0	0	16.1345	9.81698	-0.75626	0.654271	60.4394	8.72194	0
5895	9529	0	0	14.9208	12.2597	-0.869164	-0.494524	2.00144	0.236601	0
5900	9436	0	0	25.1022	4.67289	-0.86633	-0.499473	18.476	5.9338	0
5904	9696	0	0	24.3381	5.22454	-0.0527031	-0.99861	0.854865	1.98747	0
5905	6850	0	0	19.5822	3.14159	0.988527	-0.151042	-1.19542	0.866673	0
5908	9791	0	0	2.42123	12.3333	0.232405	-0.972619	-1.37178	0.617529	0
5910	6383	0	0	5.69527	6.96093	-0.438411	0.898774	4.89741	1.22468	0
5921	6384	0	0	10.4804	4.60709	0.920239	-0.391356	17.8403	8.9611	0
5921	8587	0	0	10.4067	4.68815	-0.302425	0.953173	28.169	7.29366	0
5927	8084	0	0	15.5209	8.42011	-0.920261	-0.391305	-1.23065	5.77627	0
5957	8948	0	0	2.17329	7.83658	0.222187	0.975004	12.476	4.08893	0
6015	7414	0	0	6.81638	10.8121	-0.188057	0.982158	7.7076	5.39816	0
6016	6591	0	0	19.5955	3.6396	0.481989	0.876177	0.662981	0.386277	0
6020	8360	0	0	15.2008	6.56934	0.872883	-0.48793	8.36486	5.34463	0
6036	7609	0	0	14.1177	2.55154	0.991552	0.129708	17.8668	3.14566	0
6044	8061	0	0	21.9254	2.24253	-0.741536	-0.670914	0.619932	0.862414	0
6068	9053	0	0	13.6121	3.57674	0.4098	-0.912175	47.3	8.9588	0
6070	7976	0	0	20.162	5.73156	-0.345606	0.93838	51.5885	4.19842	0
6095	7766	0	0	8.21419	7.53848	0.243426	0.96992	32.674	3.55457	0
6103	8752	0	0	7.25918	1.35984	-0.971173	0.238376	3.6422	3.04889	0
6119	8755	0	0	20.5042	6.454	0.687356	0.72632	11.3986	4.30804	0
6149	6721	0	0	8.00351	9.791	-0.34547	0.93843	8.95201	9.33772	0
6153	7686	0	0	7.28599	6.91649	-0.312637	-0.949873	40.1888	2.27699	0
6170	8395	0	0	9.44609	4.95805	0.703581	0.710615	44.1838	0.0894654	0
6174	6490	0	0	6.04388	2.80234	0.3883	-0.921533	5.12499	0.0866377	0
6182	6500	0	0	18.2042	6.37514	0.0177152	0.999843	9.17565	1.24983	0
6190	9662	0	0	10.4437	15.6857	-0.148144	0.988966	-5.7863	2.71575	0
6203	6582	0	0	26.6759	8.43471	0.698134	-0.715967	21.4353	9.75728	0
6214	6837	0	0	12.3317	9.95302	0.97682	-0.21406	-2.1062	2.56469	0
6237	6815	0	0	16.0251	9.90641	0.791393	-0.611308	30.9007	13.0047	0
6279	9341	0	0	23.8162	8.12714	0.778741	-0.627345	16.931	4.96293	0
6292	7887	0	0	19.419	3.05287	-0.473063	0.881029	44.8464	6.51814	0
6302	8598	0	0	1.88739	15.7582	0.30231	0.95321	-0.439365	0.0310981	0
6316	6342	0	0	14.6565	4.1539	0.981745	-0.190203	14.9173	1.45624	0
6321	8320	0	0	5.0799	7.91266	0.495654	-0.86852	-3.30462	0.860541	0
6408	9418	0	0	15.6993	14.5666	0.022059	-0.999757	92.6203	52.248	1
6408	9634	0	0	15.6324	14.615	-0.956506	-0.291712	-357.45	192.721	1
6424	8661	0	0	4.66047	5.94085	0.998454	0.0555758	11.1812	4.1743	0
6431	9437	0	0	21.6962	4.35813	-0.495708	-0.86849	13.7432	0.323682	0
6439	7966	0	0	24.7629	2.84841	0.388743	-0.921346	3.0439	1.58069	0
6450	8714	0	0	14.1243	7.63824	-0.529481	-0.848322	75.5312	18.6546	0
6467	7989	0	0	23.2558	8.65985	-0.919473	-0.393153	10.9128	4.78998	0
6476	7728	0	0	7.15922	9.83407	0.259927	0.965628	18.7206	4.35966	0
6495	8754	0	0	14.1167	14.3268	0.997099	-0.0761095	23.1339	6.21115	0
6501	7007	0	0	8.88866	5.30839	0.85192	0.523672	32.6901	6.35647	0
6534	8655	0	0	11.7691	6.95729	-0.213046	-0.977042	34.5905	1.69749	0
6626	9548	0	0	1.06122	13.8071	-0.94456	0.328339	9.3387	1.68959	0
6651	9937	0	0	14.3701	14.5872	-0.688413	-0.725319	25.9348	7.5504	0
6694	6746	0	0	15.8407	8.69236	0.494125	0.869391	44.9571	13.617	0
6745	7167	0	0	15.5008	5.02149	-0.383589	-0.923504	49.1395	8.57846	0
6758	8408	0	0	5.21841	6.52032	-0.595738	-0.803179	11.7816	1.38274	0
6844	7163	0	0	19.4918	2.36951	0.80753	-0.589826	38.7928	6.25287	0
6850	9237	0	0	19.6243	3.19026	-0.293089	0.956085	50.7598	1.38552	0
6898	7061	0	0	5.96024	2.56447	-0.699158	0.714967	8.0511	1.02643	0
6898	9057	0	0	6.01994	2.4428	0.137253	-0.990536	11.9089	1.30636	0
6936	8842	0	0	3.42148	14.037	-0.976677	0.214712	5.43758	0.911328	0
6947	9296	0	0	9.34652	2.73902	-0.294459	-0.955664	45.8413	7.26255	0
6947	9539	0	0	9.29793	2.78785	-0.957042	-0.289948	9.82708	1.01944	0
6969	8216	0	0	12.1555	11.6809	-0.65101	-0.759069	30.2162	5.58654	0
6982	8590	0	0	17.1116	4.20571	0.325989	0.945374	44.2324	8.4061	0
7018	9499	0	0	26.4914	9.27691	-0.944191	0.329398	25.3899	8.98594	0
7018	9771	0	0	26.5895	9.19829	0.52666	-0.850076	-0.255271	2.84626	0
7068	7727	0	0	10.9273	14.1339	0.992575	0.121637	20.5324	14.4343	0
7134	8429	0	0	3.31728	15.8274	-0.643894	-0.765115	1.40387	0.480865	0
7143	7778	0	0	7.11325	13.3267	0.996768	-0.0803357	8.6155	2.94267	0
7145	9189	0	0	2.06819	6.72697	-0.604982	-0.796239	3.81397	1.0384	0
7228	9906	0	0	25.9856	1.80214	-0.469409	-0.882981	0.845662	0.780408	0
7268	7754	0	0	18.2618	9.9178	0.789444	-0.613823	-18.3352	96.4653	1
7284	7375	0	0	8.39674	12.6468	-0.582796	-0.812619	22.6812	4.20237	0
7305	9872	0	0	9.90972	15.8993	0.553178	0.833063	1.63665	0.992136	0
7309	8329	0	0	17.2587	8.19879	-0.846949	0.531674	29.9264	7.71953	0
7336	8125	0	0	23.0214	7.86454	0.384332	-0.923195	18.4987	5.17589	0
7365	8715	0	0	23.3631	7.71729	0.886188	-0.463326	17.3525	0.637578	0
7365	9656	0	0	23.363	7.78179	0.884231	0.46705	-1.64856	1.49865	0
7373	9334	0	0	18.9296	6.88665	0.980795	-0.195044	2.79478	5.27359	0
7386	9618	0	0	6.59467	2.38032	-0.241408	-0.970424	16.9752	2.82608	0
7401	8492	0	0	4.28822	11.6914	-0.351601	0.93615	-0.867837	0.400466	0
7405	7423	0	0	1.98498	4.33883	0.213098	0.977031	6.62544	0.128862	0
7414	7536	0	0	6.86378	10.8944	0.944097	0.329667	29.8056	4.55923	0
7423	9161	0	0	2.05142	4.3598	0.735603	-0.677412	8.25098	0.0411033	0
7474	8125	0	0	22.9875	7.79766	0.971562	0.236786	11.2137	6.89328	0
7553	9382	0	0	5.02906	11.4866	0.611634	0.791141	7.29382	0.722522	0
7558	7975	0	0	8.91456	13.7149	-0.779611	0.626264	1.69985	2.74907	0
7668	9714	0	0	2.65464	4.12392	0.997583	-0.069484	9.59987	1.15469	0
7685	7911	0	0	3.18784	13.1477	-0.849037	0.528334	6.15342	3.32346	0
7715	9512	0	0	13.5041	6.33588	0.0923248	-0.995729	69.7155	5.65857	0
7762	9583	0	0	4.44743	5.71317	-0.901214	-0.433375	7.21168	0.337862	0
7819	9568	0	0	17.4507	13.0589	0.934288	0.35652	19.9101	14.9171	0
7850	9601	0	0	14.1877	14.7345	-0.830397	-0.557172	50.3589	42.506	0
7866	8540	0	0	14.2204	5.48734	-0.250511	-0.968114	30.1502	9.01695	0
7902	9889	0	0	16.5257	8.70463	0.711282	-0.702907	47.7007	8.58928	0
7922	8838	0	0	15.3704	12.1872	-0.622769	-0.782406	13.2119	7.70722	0
7923	8558	0	0	12.3867	8.44719	-0.262614	0.964901	15.9119	4.34364	0
8064	8697	0	0	17.7925	4.99169	0.394684	-0.918817	62.9201	3.79198	0
8134	9451	0	0	22.3924	7.252	-0.909921	-0.414781	16.9702	4.85333	0
8163	8354	0	0	13.667	2.87943	0.641329	0.767266	26.7944	1.87089	0
8195	9080	0	0	3.77804	3.14951	-0.424131	0.905601	2.44335	1.18084	0
8197	8838	0	0	15.3166	12.0597	0.12715	0.991883	12.3674	5.86338	0
8212	9992	0	0	2.87543	8.02684	0.579785	-0.81477	1.07924	2.61637	0
8240	9431	0	0	2.17286	2.45821	-0.0352179	-0.99938	4.12164	0.350539	0
8286	9036	0	0	5.2539	5.72507	0.994905	0.100821	26.954	3.49168	0
8289	8844	0	0	24.9824	4.24561	-0.279156	0.960246	0.930207	0.311308	0
8301	9658	0	0	23.1452	2.42632	0.984193	-0.177097	6.40387	1.12769	0
8354	8986	0	0	13.682	2.99074	-0.41525	0.909708	41.4255	5.08708	0
8355	9367	0	0	12.9756	8.60458	-0.574307	-0.81864	30.1697	11.3609	0
8399	9207	0	0	8.48666	2.48533	-0.918967	-0.394333	30.8119	4.06095	0
8426	9671	0	0	16.0164	11.1162	0.454833	0.890577	-90.9523	133.103	1
8427	8624	0	0	10.8902	9.51261	-0.936793	0.349883	1.16097	7.21167	0
8474	8773	0	0	5.45758	15.257	-0.971537	-0.236887	7.30225	0.79669	0
8488	9347	0	0	6.46427	6.51454	-0.832676	0.55376	4.45986	0.803702	0
8522	8974	0	0	9.97368	1.77376	0.461852	0.886957	18.9831	5.61678	0
8542	9165	0	0	24.652	9.34833	-0.995563	-0.0940992	24.2608	1.34108	0
8544	8763	0	0	1.62696	12.006	0.99894	0.0460246	11.1557	1.10019	0
8570	9254	0	0	15.5903	1.23358	-0.646172	0.763192	28.0622	3.54171	0
8571	9023	0	0	16.7021	3.75734	0.506149	-0.862446	52.6224	5.06346	0
8573	9819	0	0	7.41568	5.22108	0.926395	-0.376554	1.16445	0.0490708	0
8660	9982	0	0	6.49532	2.87531	0.841792	-0.539802	15.0245	3.2891	0
8670	8717	0	0	26.4605	3.13205	0.508918	-0.860815	8.89672	2.19366	0
8729	9903	0	0	7.74592	11.6678	0.943595	-0.331102	3.99326	6.7715	0
8730	9572	0	0	11.152	12.69	0.558853	0.829266	32.7357	9.14466	0
8788	9825	0	0	21.1084	8.15789	0.843552	-0.537047	39.6024	0.844472	0
8796	9417	0	0	11.6871	3.71685	0.991397	0.130891	-0.893992	5.00035	0
8841	9213	0	0	5.80433	1.09862	0.192934	0.981212	25.2672	3.54991	0
8936	9023	0	0	16.7998	3.70298	-0.999699	-0.0245532	6.4953	0.593006	0
9000	9297	0	0	1.76382	9.09375	0.596379	-0.802703	0.151065	0.677053	0
9053	9746	0	0	13.6764	3.49371	0.780396	-0.625286	18.1259	4.13295	0
9089	9831	0	0	2.80541	9.62448	0.902834	0.429989	20.4033	1.00121	0
9125	9857	0	0	5.27118	10.9013	0.58818	0.80873	9.13349	5.86788	0
9175	9583	0	0	4.39385	5.75302	-0.155194	-0.987884	0.559594	0.171668	0
9283	9340	0	0	9.45431	7.6038	-0.380259	0.92488	21.1365	3.81759	0
9296	9539	0	0	9.28012	2.72448	-0.666384	0.745608	17.9752	2.12889	0
9514	9830	0	0	13.0539	6.88158	-0.989562	-0.144106	3.17322	10.7525	0
9628	9776	0	0	15.3473	2.30731	0.833071	-0.553166	12.3859	11.0028	0
1000	13486	0	0	1.48414	3.51806	0.997932	0.0642837	18.7144	1.08698	0
1000	44903	0	0	1.36597	3.50999	-0.997404	-0.0720069	17.1696	0.345486	0
1004	51210	0	0	2.91801	2.25778	-0.442959	0.896542	15.8055	1.03365	0
1007	21330	0	0	19.2468	5.57144	0.764887	0.644165	4.79326	1.40169	0
1007	28217	0	0	19.1298	5.56006	-0.874462	0.485093	28.9829	6.5511	0
1007	30757	0	0	19.2616	5.50864	0.971897	-0.235405	28.079	6.21521	0
1012	34103	0	0	7.3409	8.26157	-0.576119	0.817366	7.63431	4.13403	0
1019	18161	0	0	12.45	7.02346	-0.444287	0.895884	6.82474	16.5919	0
1020	34199	0	0	2.31709	4.00435	0.99629	-0.0860613	4.5606	0.427886	0
1020	41916	0	0	2.22686	3.96083	-0.551973	-0.833862	16.7361	1.79918	0
1034	24409	0	0	18.593	8.49659	0.52007	0.854123	17.7318	5.35237	0
1034	30322	0	0	18.6018	8.37833	0.639888	-0.768468	12.4448	4.19743	0
1034	31941	0	0	18.4853	8.41347	-0.958036	-0.286648	10.6228	2.74826	0
1035	33125	0	0	15.5251	4.00711	0.770864	0.637	27.3141	8.43965	0
1035	43568	0	0	15.413	3.98124	-0.972001	0.234975	8.90729	7.78971	0
1035	46423	0	0	15.4624	4.02904	-0.205054	0.978751	44.3912	5.90437	0
1036	11327	0	0	11.8083	1.15684	0.570066	0.821599	40.6397	3.21171	0
1040	20044	0	0	2.40566	1.71239	0.248306	0.968682	22.4711	0.318868	0
1040	35245	0	0	2.37617	1.56626	-0.146903	-0.989151	14.0926	1.35461	0
1041	46322	0	0	9.01526	6.38732	0.0032186	0.999995	38.7335	5.49325	0
1041	47351	0	0	8.95127	6.35055	-0.86609	0.499889	7.75423	2.95218	0
1045	40967	0	0	10.9598	6.98783	0.980976	0.19413	2.93214	9.49013	0
1047	10193	0	0	4.35016	14.8113	-0.460649	0.887582	1.65585	1.43294	0
1047	28803	0	0	4.42337	14.7802	0.959063	0.283191	3.6035	0.963707	0
1049	35723	0	0	25.5269	7.97174	-0.981764	0.190106	20.9765	2.18451	0
1049	43772	0	0	25.5491	7.91553	-0.588236	-0.808689	-0.816196	1.85107	0
1049	46232	0	0	25.5715	8.01625	-0.189459	0.981889	-3.40969	0.613362	0
1050	10965	0	0	15.9307	8.07588	0.0778057	-0.996969	15.8889	8.77107	0
1050	49670	0	0	15.8752	8.15927	-0.889535	0.456867	17.9277	13.1665	0
1052	10941	0	0	4.72579	11.449	0.20866	-0.977988	0.693447	4.44718	0
1052	11014	0	0	4.67152	11.5692	-0.595391	0.803436	3.45158	3.28317	0
1052	12897	0	0	4.65095	11.4854	-0.899265	-0.437404	30.0457	4.98445	0
1052	47935	0	0	4.7786	11.5243	0.99037	0.138448	23.8004	0.113452	0
1058	17932	0	0	3.78017	3.91353	0.982704	-0.185184	15.6678	3.04564	0
1058	33805	0	0	3.6774	3.95461	-0.839666	0.543104	9.77294	1.49224	0
1058	41988	0	0	3.73666	3.97912	0.210786	0.977532	5.82993	3.46597	0
1058	47476	0	0	3.68368	3.88536	-0.728694	-0.68484	14.6666	1.27534	0
1059	21888	0	0	13.4656	7.86287	-0.940619	-0.339464	-0.597738	4.14207	0
1059	44486	0	0	13.5201	7.94353	-0.0352016	0.99938	52.5547	0.522859	0
1060	25040	0	0	20.1553	9.8722	-0.974515	-0.224324	20.1114	6.13465	0
1072	32594	0	0	19.1925	10.9314	-0.289927	0.957049	34.5256	12.9675	0
1074	21420	0	0	16.685	2.14858	0.605247	-0.796037	33.7935	5.96843	0
1074	35588	0	0	16.7132	2.22138	0.98406	0.177835	8.57718	0.573544	0
1074	46480	0	0	16.6131	2.13831	-0.356909	-0.934139	36.9813	7.76805	0
1074	52547	0	0	16.565	2.20882	-0.999953	0.00971123	8.18879	2.17038	0
1075	16952	0	0	3.87668	6.38799	0.893002	-0.450053	6.77585	4.39863	0
1075	46237	0	0	3.85424	6.47337	0.556382	0.830927	18.9223	3.99179	0
1076	24392	0	0	14.6251	6.54354	-0.495133	-0.868817	32.7046	12.318	0
1076	28500	0	0	14.5923	6.62179	-0.966675	0.256008	27.8325	19.2627	0
1079	17343	0	0	17.7739	10.3896	0.473948	-0.880553	112	18.0222	0
1079	33792	0	0	17.6901	10.4007	-0.687745	-0.725953	13.0888	14.2178	0
1081	16624	0	0	6.56895	12.0979	-0.911761	0.410721	4.74318	1.34103	0
1081	20889	0	0	6.61971	12.1362	-0.145602	0.989343	-0.453702	0.182745	0
1086	29347	0	0	19.3277	11.3871	-0.922246	-0.386603	7.6215	6.53208	0
1086	33930	0	0	19.4061	11.3513	0.311863	-0.950127	24.9278	11.0958	0
1086	45696	0	0	19.4482	11.3976	0.97515	-0.221546	35.3725	4.83805	0
1088	12048	0	0	19.2438	2.7819	-0.999892	0.0146858	2.60132	0.371362	0
1091	20851	0	0	15.3672	4.9295	0.120838	0.992672	48.3171	7.02143	0
1091	26040	0	0	15.3721	4.82722	0.214439	-0.976737	45.129	7.2608	0
1092	13272	0	0	11.0898	14.8612	-0.995479	0.0949851	12.0086	7.08595	0
1092	22346	0	0	11.1292	14.9168	-0.42135	0.906898	-7.87219	22.8864	0
1092	26338	0	0	11.2143	14.8155	0.819818	-0.572624	-5.79635	31.7812	0
1094	23251	0	0	15.7867	9.94913	0.825713	0.56409	10.2672	15.5544	0
1094	23772	0	0	15.7562	9.84303	0.401482	-0.915867	93.2712	11.4857	0
1094	26758	0	0	15.6867	9.9676	-0.568812	0.822468	85.1043	14.7874	0
1094	26948	0	0	15.689	9.8481	-0.536424	-0.843949	5.20171	7.56699	0
1095	15179	0	0	12.8328	1.71293	0.477991	-0.878365	23.5884	2.40578	0
1095	27441	0	0	12.7663	1.71265	-0.469474	-0.882946	47.9946	1.93048	0
1095	31744	0	0	12.8694	1.77101	0.99865	-0.051944	19.9214	0.433401	0
1095	41513	0	0	12.7589	1.8322	-0.573611	0.819128	35.1347	8.25615	0
1095	46981	0	0	12.8339	1.83573	0.494189	0.869355	38.3018	7.59953	0
1099	14934	0	0	7.06575	13.9157	-0.916306	-0.40048	8.85476	0.0356669	0
1099	18351	0	0	7.0725	13.9811	-0.815348	0.578971	2.38303	1.99259	0
1104	26060	0	0	15.8976	12.6563	-0.291283	0.956637	228.321	5.34209	0
1104	48808	0	0	15.9844	12.5805	0.987049	-0.16042	14.0613	16.1555	0
1104	49702	0	0	15.8759	12.5376	-0.610195	-0.792251	41.3182	12.6036	0
1108	21212	0	0	16.337	9.54287	-0.985463	-0.169889	6.20219	11.1197	0
1108	27980	0	0	16.365	9.5986	-0.450149	0.892953	82.1917	5.8227	0
1110	24126	0	0	1.41804	10.6373	-0.278727	-0.960371	-1.38569	0.305391	0
1110	34890	0	0	1.47234	10.7643	0.501885	0.864934	-0.79063	0.750168	0
1110	39721	0	0	1.50698	10.7034	0.999956	-0.0093561	15.1211	1.59089	0
1111	46309	0	0	18.2725	11.2545	-0.0288108	-0.999585	34.7387	10.1993	0
1111	48639	0	0	18.2314	11.3763	-0.629404	0.777078	75.2323	5.50749	0
1117	25111	0	0	5.05447	5.50737	-0.266601	-0.963807	6.49289	3.84226	0
1117	50816	0	0	5.13615	5.58405	0.978718	0.205209	9.31081	2.03071	0
1117	52390	0	0	5.0753	5.63612	0.0509845	0.998699	2.42697	1.35545	0
1123	32460	0	0	1.9736	3.68765	0.0179953	-0.999838	2.25348	0.256828	0
1129	18321	0	0	5.04682	15.2127	-0.0203988	-0.999792	-1.23626	0.236683	0
1129	41750	0	0	5.06119	15.3268	0.228071	0.973645	-0.966478	0.482663	0
1129	48767	0	0	5.10415	15.2843	0.970952	0.239276	2.39615	0.981613	0
1130	38367	0	0	1.77459	13.8252	0.783182	-0.621793	2.22347	2.7009	0
1136	10635	0	0	15.2652	2.01341	0.0711155	-0.997468	47.7901	0.361551	0
1137	52730	0	0	25.6324	9.41398	0.333088	0.942896	6.2973	0.0159263	0
1138	35236	0	0	17.0446	3.32664	0.38469	-0.923046	39.8458	6.17719	0
1139	42769	0	0	22.1429	6.2222	-0.757937	-0.652328	9.10119	6.68107	0
1144	28995	0	0	20.576	6.87943	0.711187	0.703003	4.77381	1.49486	0
1149	26132	0	0	13.2945	13.6259	0.123648	-0.992326	27.5324	0.98664	0
1152	34832	0	0	5.55495	15.669	0.999062	-0.0432962	12.3669	0.324147	0
1152	52211	0	0	5.41646	15.6336	-0.855774	-0.51735	8.02196	2.99079	0
1153	19871	0	0	3.5705	5.88207	-0.792269	-0.610172	22.7	2.93659	0
1157	12359	0	0	19.5115	7.10421	-0.630076	-0.776534	17.1658	4.66955	0
1157	23162	0	0	19.5449	7.19631	0.012907	0.999917	40.9645	8.44747	0
1159	11757	0	0	24.0163	1.62193	0.519099	0.854714	22.1052	7.52012	0
1159	13532	0	0	24.0463	1.56403	0.997571	-0.0696569	1.48876	3.27781	0
1159	42405	0	0	23.933	1.53177	-0.811156	-0.584829	12.9352	2.02203	0
1160	15210	0	0	6.78139	7.14503	-0.67922	0.733935	4.54728	1.09414	0
1161	36973	0	0	20.1766	11.5295	0.834144	-0.551546	29.4476	2.41247	0
1161	44323	0	0	20.1219	11.5031	-0.0839469	-0.99647	9.46965	4.25693	0
1163	11113	0	0	24.0708	2.41022	-0.590422	-0.807095	8.78351	4.77887	0
1163	39739	0	0	24.1677	2.45427	0.996297	-0.085974	20.7104	4.63083	0
1164	18044	0	0	7.66874	4.07496	-0.673389	-0.739289	30.366	3.51601	0
1164	52173	0	0	7.77651	4.109	0.975921	-0.218122	15.0307	0.641861	0
1165	41956	0	0	18.6153	11.8856	-0.600694	0.799479	-40.345	87.7113	1
1165	47010	0	0	18.6879	11.7659	0.431828	-0.901956	60.5521	20.3815	1
1165	51136	0	0	18.7262	11.8445	0.976514	0.215453	-179.996	15.6211	1
1168	22647	0	0	15.8261	2.99658	-0.696031	-0.718012	30.498	6.62883	0
1168	29943	0	0	15.9005	3.0803	0.630991	0.77579	9.68098	1.97974	0
1168	41924	0	0	15.8399	3.08687	-0.449677	0.893191	24.8317	4.34672	0
1173	34237	0	0	26.0051	8.40379	0.973767	-0.227549	15.8068	4.31361	0
1176	29643	0	0	23.4784	6.98766	0.962284	0.272048	16.8572	2.91109	0
1176	36989	0	0	23.4352	7.0249	0.126974	0.991906	-0.91891	3.65187	0
1179	43103	0	0	20.854	1.45344	-0.722805	-0.691052	0.779489	2.4561	0
1179	45158	0	0	20.9631	1.4643	0.844673	-0.535282	29.0184	6.28883	0
1180	11694	0	0	20.6148	9.26442	-0.775637	-0.631179	3.34362	6.42451	0
1180	17176	0	0	20.674	9.38007	0.0584355	0.998291	13.1611	11.9231	0
1183	42304	0	0	23.0278	6.50028	0.835236	-0.549891	28.1448	1.15757	0
1184	26629	0	0	1.89161	11.4614	-0.801619	-0.597836	4.77784	2.70107	0
1184	50053	0	0	2.01284	11.5301	0.924761	0.380548	4.89769	1.54066	0
1185	33916	0	0	3.77057	14.2914	-0.951117	-0.30883	5.931	0.644519	0
1188	17112	0	0	10.7225	3.83694	-0.0820411	-0.996629	21.9029	2.4074	0
1188	35605	0	0	10.7357	3.9692	0.116435	0.993198	16.0774	1.61355	0
1190	16481	0	0	6.81187	11.1131	-0.974066	0.226265	16.0169	5.55655	0
1193	47307	0	0	2.67638	3.9647	0.471601	-0.881812	0.33908	0.974324	0
1193	48793	0	0	2.61419	3.96724	-0.541994	-0.840383	1.41998	0.682469	0
1200	15025	0	0	2.78186	10.445	-0.668338	-0.743857	8.52949	2.68939	0
1200	23456	0	0	2.85664	10.4303	0.338159	-0.941089	1.4643	1.16595	0
1200	38262	0	0	2.90363	10.4821	0.969953	-0.243294	11.8222	1.65508	0
1203	27961	0	0	14.9606	3.16524	0.990059	-0.140654	6.22341	15.1607	0
1203	51836	0	0	14.8615	3.12955	-0.672662	-0.73995	46.5737	18.4204	0
1205	49142	0	0	23.0404	9.68384	-0.789523	0.613721	4.32144	0.122034	0
1206	16300	0	0	17.431	2.45089	0.884295	0.466929	4.08253	2.9877	0
1206	33137	0	0	17.3085	2.46385	-0.767142	0.641478	6.71575	5.32672	0
1206	51532	0	0	17.3041	2.37448	-0.826634	-0.562739	8.82074	4.79731	0
1216	45640	0	0	15.272	9.97779	-0.965583	0.260096	-6.54832	6.64435	0
1222	34652	0	0	20.8082	4.38453	-0.892452	0.451142	18.5647	4.41956	0
1223	35755	0	0	2.99301	9.70543	-0.789662	0.613542	6.26079	5.57269	0
1226	24340	0	0	9.08308	6.09229	-0.973756	-0.227595	14.5272	1.70113	0
1226	30335	0	0	9.10922	6.16704	-0.619971	0.784625	13.4457	1.17216	0
1226	45744	0	0	9.13233	6.0388	-0.306827	-0.951765	29.2898	1.12988	0
1228	22386	0	0	6.50274	13.811	-0.807563	0.589782	8.43041	2.49411	0
1228	34633	0	0	6.58376	13.8133	0.773959	0.633235	13.3731	2.34047	0
1230	19493	0	0	12.1229	4.65419	-0.9925	0.122243	21.344	1.25766	0
1231	24365	0	0	19.7507	7.77375	-0.149084	0.988824	20.8654	10.3988	0
1231	33788	0	0	19.6935	7.72868	-0.926573	0.376116	41.299	6.86123	0
1232	12750	0	0	8.61869	6.10705	-0.923803	-0.382869	20.1984	6.40787	0
1232	44559	0	0	8.74367	6.15169	0.957356	0.28891	36.2549	11.3239	0
1238	37562	0	0	1.42904	8.46865	0.86409	0.503337	12.5046	2.93632	0
1239	31027	0	0	13.7032	13.7359	0.726772	-0.686879	48.4866	42.5082	0
1239	45898	0	0	13.6155	13.8132	-0.772785	0.634668	-4.74239	6.00183	0
1240	47751	0	0	21.9477	7.39364	-0.942857	0.333197	26.8707	4.38432	0
1246	11223	0	0	2.48444	9.9062	0.907258	-0.420574	6.38248	3.60525	0
1246	46782	0	0	2.43399	9.87148	0.067944	-0.997689	-2.3115	0.778922	0
1246	50868	0	0	2.3752	9.95638	-0.910161	0.414256	6.11018	2.76046	0
1249	19554	0	0	24.2652	6.28808	0.00654057	-0.999979	2.43144	2.61373	0
1249	38528	0	0	24.321	6.32138	0.876894	-0.480684	40.0627	3.24506	0
1251	26420	0	0	19.0457	8.66504	-0.670216	-0.742166	11.1598	5.91717	0
1256	16494	0	0	2.92149	6.7707	0.964985	0.262306	5.62654	0.635466	0
1256	37975	0	0	2.90037	6.71273	0.570226	-0.821488	1.29694	0.822954	0
1258	29122	0	0	1.24694	8.84157	0.972018	-0.234907	22.2792	0.355295	0
1260	24527	0	0	14.2447	3.34611	-0.869579	-0.493793	20.7987	3.07079	0
1260	40438	0	0	14.2892	3.45366	-0.266638	0.963797	36.2423	1.58926	0
1261	26880	0	0	7.58396	11.1239	-0.742097	0.670292	1.11565	0.681445	0
1264	24022	0	0	13.1901	8.79502	-0.391807	0.920047	67.5231	18.6387	0
1269	13251	0	0	22.4509	7.08666	-0.103879	-0.99459	1.23067	1.46284	0
1269	25534	0	0	22.4002	7.12265	-0.904182	-0.427148	0.0211138	1.4972	0
1270	10375	0	0	11.4569	13.908	0.822265	-0.569104	-6.58544	17.1438	0
1276	11091	0	0	21.7303	2.32525	-0.301893	0.953342	29.467	3.44563	0
1276	23866	0	0	21.6836	2.27571	-0.96943	0.245369	17.9188	7.06865	0
1276	39966	0	0	21.8122	2.29314	0.869271	0.494336	6.69983	2.07117	0
1278	15398	0	0	8.2338	4.82793	0.992597	-0.121454	26.0305	3.29508	0
1278	36619	0	0	8.10536	4.85882	-0.939288	0.343128	15.7065	6.5841	0
1280	10796	0	0	14.0029	9.64126	0.246865	-0.96905	104.512	6.31627	0
1280	19765	0	0	14.0001	9.74357	0.194249	0.980952	104.088	6.55806	0
1287	11258	0	0	22.84	7.91649	0.952166	-0.30558	30.0994	1.86537	0
1287	23236	0	0	22.8	7.8818	0.169423	-0.985543	7.38695	3.63369	0
1287	31585	0	0	22.7469	7.95715	-0.871026	0.491238	41.158	3.02311	0
1288	37926	0	0	20.8629	7.21571	0.443736	0.896158	13.2582	2.8071	0
1289	13193	0	0	2.75566	10.8172	-0.473694	0.880689	0.135516	1.0742	0
1289	32293	0	0	2.8443	10.7473	0.966789	-0.255575	18.0178	5.52534	0
1293	27505	0	0	23.2095	6.02062	-0.645318	0.763914	38.1964	5.47817	0
1293	46664	0	0	23.2714	5.90242	0.260193	-0.965557	15.9748	2.73729	0
1294	46365	0	0	24.4867	5.1342	0.440491	-0.897757	11.1768	4.06479	0
1303	48085	0	0	2.24437	5.1632	-0.790202	-0.612846	16.1844	2.21122	0
1305	31371	0	0	26.3135	2.63966	-0.438368	-0.898796	8.85413	2.05277	0
1307	25725	0	0	20.5115	3.82671	0.99663	0.0820328	15.3362	1.04659	0
1309	32736	0	0	10.6423	12.2528	-0.626344	-0.779547	63.829	2.16974	0
1309	38409	0	0	10.7255	12.2718	0.903571	-0.428439	-4.76627	1.3982	0
1309	40435	0	0	10.7185	12.3293	0.777102	0.629374	59.9999	9.47339	0
1310	38813	0	0	5.91526	13.394	0.702796	-0.711392	4.7434	2.34242	0
1311	40961	0	0	24.146	9.03202	0.447046	0.894511	-0.0740896	5.39429	0
1321	30289	0	0	21.2223	3.83336	0.597273	-0.802038	22.2924	0.313707	0
1321	43325	0	0	21.1664	3.9435	-0.295869	0.955229	17.291	4.02893	0
1321	48475	0	0	21.16	3.82613	-0.397531	-0.917589	7.64022	4.3631	0
1326	17171	0	0	16.6175	5.38926	0.77844	-0.627719	23.5425	4.56882	0
1326	23398	0	0	16.5168	5.47078	-0.775728	0.631067	23.7019	11.1358	0
1329	16688	0	0	1.95881	7.37667	0.485374	-0.874306	5.04646	1.29037	0
1329	19022	0	0	1.86102	7.42554	-0.99058	-0.136938	26.0167	2.58875	0
1329	35871	0	0	1.92962	7.50082	0.0450138	0.998986	2.26875	0.350611	0
1331	21457	0	0	8.89959	2.41284	-0.173713	-0.984796	50.7114	4.37741	0
1331	21845	0	0	8.96077	2.46172	0.998918	-0.0465025	5.65239	3.20785	0
1331	44775	0	0	8.87033	2.49954	-0.734501	0.678608	12.3647	0.219302	0
1332	17666	0	0	24.4323	6.19382	-0.861461	-0.507824	1.6472	0.750342	0
1333	10569	0	0	13.5332	9.19465	-0.683263	0.730172	31.4098	14.3267	0
1333	14660	0	0	13.5998	9.19798	0.606693	0.794936	71.3903	22.4711	0
1333	22396	0	0	13.563	9.10562	-0.106421	-0.994321	95.898	6.64707	0
1335	50823	0	0	13.2389	12.4901	-0.436299	-0.899802	181.811	27.0421	0
1339	51295	0	0	12.3436	7.62458	-0.571638	0.820506	9.59507	1.13695	0
1339	52126	0	0	12.3125	7.56648	-0.999783	0.0208534	-3.71868	0.57838	0
1341	51574	0	0	13.7832	14.9177	0.0771394	0.99702	628.313	2.64357	0
1343	12834	0	0	23.1423	4.28786	0.862665	0.505776	-0.303245	0.706378	0
1343	38665	0	0	23.1388	4.22996	0.794037	-0.607869	11.9281	2.12597	0
1345	12567	0	0	20.866	10.5853	0.948212	0.317638	-17.1729	2.40852	1
1346	25933	0	0	9.2126	1.80496	0.249483	-0.968379	26.1096	9.39188	0
1346	27358	0	0	9.12327	1.89164	-0.975607	0.219525	16.1882	1.98443	0
1347	23633	0	0	12.3809	14.1393	0.90933	0.416075	4.77566	31.2099	0
1349	11802	0	0	5.92749	9.44995	0.581566	-0.813499	-3.03054	1.74909	0
1349	23843	0	0	5.9524	9.50956	0.987755	0.156015	13.5865	4.3391	0
1349	24444	0	0	5.86628	9.44407	-0.414107	-0.910228	17.8692	4.70936	0
1349	30420	0	0	5.85522	9.54939	-0.594125	0.804373	3.98611	2.0537	0
1355	19397	0	0	10.4726	3.97929	0.865055	-0.501677	-1.73792	1.06008	0
1355	39931	0	0	10.3452	4.00722	-0.995562	-0.094106	3.02077	2.38925	0
1355	46878	0	0	10.475	4.04345	0.900425	0.435011	22.5155	7.87897	0
1357	25807	0	0	19.1913	12.129	-0.394461	-0.918913	-4.93716	7.09698	0
1357	41471	0	0	19.2727	12.197	0.974872	0.222767	11.19	6.12069	0
1358	32268	0	0	22.1822	2.98326	0.0132323	0.999912	13.971	1.62742	0
1359	16205	0	0	15.6487	15.7134	-0.832574	0.553913	28.7787	1.73092	0
1359	44008	0	0	15.6458	15.6516	-0.881373	-0.47242	8.97367	9.49262	0
1360	18050	0	0	16.0774	6.08299	-0.771512	-0.636214	-3.89724	5.34026	0
1361	14826	0	0	5.26949	4.08122	0.925713	0.378227	25.2215	4.81142	0
1364	28757	0	0	24.6017	3.76674	-0.390092	-0.920776	5.99142	2.58657	0
1371	18655	0	0	14.5544	14.4189	0.687751	0.725946	-794.486	293.754	1
1371	34820	0	0	14.5127	14.2962	0.103409	-0.994639	218.671	12.6556	1
1373	11850	0	0	11.0333	15.9326	0.999907	-0.0136706	26.1164	7.06762	0
1373	12523	0	0	10.9963	15.8743	0.442406	-0.896815	-3.83732	3.20559	0
1373	36725	0	0	10.9015	15.9252	-0.992042	-0.125909	26.6546	5.96802	0
1375	33575	0	0	10.6632	1.51724	-0.708026	-0.706187	5.97969	1.62689	0
1375	37077	0	0	10.6931	1.61599	-0.19636	0.980532	26.7709	2.30053	0
1375	39563	0	0	10.7609	1.54261	0.962022	-0.272971	6.80163	0.480816	0
1377	12511	0	0	1.67008	8.76164	0.22342	-0.974722	-1.88474	0.35316	0
1377	45169	0	0	1.7148	8.80754	0.980141	-0.198301	17.7669	1.75549	0
1379	15728	0	0	14.9323	4.64969	0.420618	-0.907238	35.6644	3.57617	0
1379	33877	0	0	14.971	4.72004	0.991444	0.130534	0.580296	11.7018	0
1379	43163	0	0	14.8654	4.6553	-0.566336	-0.824175	18.2142	3.84164	0
1379	52623	0	0	14.8751	4.77259	-0.42381	0.905751	37.9651	11.5285	0
1380	11600	0	0	11.1737	6.59076	0.940673	-0.339314	6.29413	4.60402	0
1380	13225	0	0	11.0917	6.55799	-0.447654	-0.894207	52.226	13.3536	0
1383	33092	0	0	20.6029	3.24875	-0.27809	-0.960555	31.4324	12.938	0
1383	50232	0	0	20.6688	3.37246	0.642579	0.766219	14.7249	5.78513	0
1385	11777	0	0	16.2098	12.2557	0.573608	0.81913	4.94752	11.11	0
1385	31163	0	0	16.2336	12.2015	0.991265	-0.131882	3.94919	13.2473	0
1386	48680	0	0	19.2175	4.34351	0.897423	-0.441172	38.8066	5.67002	0
1388	23587	0	0	8.59356	8.10759	0.370805	-0.928711	17.0783	2.7192	0
1388	48265	0	0	8.63816	8.16359	0.98816	-0.153427	4.86061	0.588112	0
1390	18439	0	0	24.689	8.37939	-0.489726	0.871877	9.45632	8.51685	0
1390	19275	0	0	24.6535	8.32415	-0.996738	0.0807087	40.034	1.39776	0
1390	21488	0	0	24.793	8.3175	0.999895	-0.0144634	51.4176	3.89647	0
1390	36659	0	0	24.7626	8.26082	0.563647	-0.826016	5.02511	3.18892	0
1395	31723	0	0	24.2575	7.51123	0.783234	0.621727	11.136	9.81996	0
1395	37080	0	0	24.2283	7.39918	0.380078	-0.924954	18.9627	8.33897	0
1400	19935	0	0	18.3129	1.64386	0.136665	-0.990617	40.9579	3.32143	0
1402	29680	0	0	11.1581	3.54508	-0.286324	-0.958133	30.267	2.31268	0
1403	14703	0	0	4.85544	15.88	-0.675932	-0.736964	1.46676	0.482229	0
1407	22942	0	0	18.6915	12.4056	0.356438	0.934319	-0.32996	1.76181	0
1409	19904	0	0	18.5571	11.7659	-0.572171	0.820135	48.6507	32.3322	1
1409	20906	0	0	18.5323	11.7053	-0.98326	-0.182207	2.04925	0.58666	0
1410	32148	0	0	6.67933	12.5026	0.36993	0.92906	0.433717	1.52407	0
1410	45298	0	0	6.66148	12.393	0.0560199	-0.99843	1.31631	1.72452	0
1410	52612	0	0	6.71077	12.4278	0.922518	-0.385953	2.99524	2.20653	0
1412	26067	0	0	2.18269	15.188	0.941086	-0.338167	3.20014	1.78924	0
1413	37013	0	0	21.5355	9.81784	-0.956382	0.29212	75.4891	1.75385	0
1413	45504	0	0	21.6593	9.79679	0.999178	-0.0405282	75.0556	9.03326	0
1417	49296	0	0	2.27794	10.2851	0.752224	-0.658907	4.79057	4.22565	0
1418	11542	0	0	11.0843	3.09373	-0.897454	0.441109	13.8001	0.310373	0
1418	28246	0	0	11.1393	3.12518	0.0731994	0.997317	41.317	1.06351	0
1418	31155	0	0	11.1554	3.01596	0.357892	-0.933763	47.7523	6.9954	0
1422	28822	0	0	4.58786	10.4795	-0.530649	-0.847592	12.606	4.2985	0
1422	34468	0	0	4.69207	10.5105	0.907751	-0.419509	7.38325	3.6574	0
1422	36264	0	0	4.67278	10.5965	0.641618	0.767024	8.71377	3.81319	0
1422	42069	0	0	4.58838	10.6026	-0.52334	0.852124	6.71833	3.40807	0
1424	41016	0	0	1.91062	2.33483	0.282237	0.959345	9.28352	0.00103235	0
1429	38503	0	0	19.5282	6.62854	0.185005	-0.982738	42.3046	2.67795	0
1429	46736	0	0	19.5701	6.73169	0.817571	0.575827	-0.549608	0.488033	0
1431	16817	0	0	3.00904	6.25336	-0.305961	-0.952044	2.29162	1.17467	0
1431	18667	0	0	2.9594	6.30737	-0.973992	-0.22658	27.3092	0.635639	0
1431	40897	0	0	3.08035	6.26787	0.652636	-0.757671	9.08041	1.075	0
1434	33003	0	0	14.5575	15.2149	-0.276533	-0.961004	8.46712	12.8945	0
1434	35049	0	0	14.5879	15.3201	0.279096	0.960263	-6.58311	17.8515	0
1440	35941	0	0	19.8398	2.53139	0.421604	0.90678	6.51129	0.696467	0
1440	39329	0	0	19.8007	2.41173	-0.195736	-0.980657	15.1307	5.64872	0
1441	13468	0	0	6.7704	14.8945	0.648114	0.761543	2.56599	1.74458	0
1442	33575	0	0	10.6475	1.41447	-0.465224	0.885193	29.6928	2.74919	0
1443	14259	0	0	3.64389	2.88881	-0.795072	-0.606515	10.4816	0.718483	0
1443	45318	0	0	3.70537	2.85979	0.03688	-0.99932	3.12311	1.27426	0
1444	24017	0	0	4.57499	5.58585	0.955337	-0.295519	13.124	3.67075	0
1446	25436	0	0	14.0865	9.17785	-0.612012	-0.790849	55.2585	20.6384	0
1446	31238	0	0	14.1497	9.16709	0.316861	-0.948472	48.0021	1.50281	0
1446	52706	0	0	14.1185	9.29885	-0.14184	0.98989	99.9559	13.2335	0
1447	29133	0	0	14.4528	15.4778	-0.494071	0.869422	44.4465	65.5579	0
1447	29530	0	0	14.4278	15.4059	-0.927078	-0.374868	-20.7087	50.991	0
1450	12500	0	0	10.2792	1.60973	0.31212	0.950043	47.1864	2.64501	0
1450	51412	0	0	10.2231	1.59226	-0.796257	0.604958	2.56187	0.859277	0
1452	33942	0	0	2.6398	11.4019	0.373423	0.927661	0.328203	1.08497	0
1454	23545	0	0	20.8742	6.06344	-0.267776	0.963481	37.0628	11.7361	0
1458	20341	0	0	26.7324	8.22431	0.741842	0.670575	13.295	9.48741	0
1458	48834	0	0	26.64	8.18353	-0.995378	-0.0960355	46.1525	3.93045	0
1461	28038	0	0	3.88433	4.76393	-0.594495	0.804099	1.95386	4.54161	0
1461	41361	0	0	3.93207	4.65784	0.207594	-0.978215	5.60608	4.92612	0
1462	36350	0	0	6.62979	5.3895	0.95101	-0.30916	5.90598	2.47267	0
1464	16801	0	0	1.85802	12.4288	-0.858938	-0.512079	8.67254	3.37743	0
1469	12268	0	0	4.38467	2.48257	-0.749693	0.661786	10.3177	1.55751	0
1470	11864	0	0	7.70184	3.94512	-0.719207	-0.694796	14.0471	0.527941	0
1470	18044	0	0	7.68689	4.00816	-0.955439	0.295189	5.04559	5.52809	0
1470	34921	0	0	7.80962	3.97507	0.974362	-0.224984	11.8361	6.18923	0
1471	10635	0	0	15.3172	1.98658	-0.854072	-0.520154	13.9067	4.77138	0
1473	17339	0	0	11.1786	13.0245	0.621697	-0.783258	-8.42693	1.60572	0
1473	31459	0	0	11.0865	13.0501	-0.936018	-0.351952	33.1524	6.32126	0
1474	13721	0	0	10.5984	3.02684	-0.667765	0.744372	19.2974	2.68244	0
1474	34483	0	0	10.5741	2.96667	-0.997445	-0.0714437	9.32443	1.28337	0
1475	32163	0	0	10.479	9.68805	-0.56402	0.825761	5.74771	12.4632	0
1479	29458	0	0	8.44421	7.25142	0.679476	-0.733697	1.20861	0.57618	0
1479	33309	0	0	8.37571	7.23778	-0.346677	-0.937985	35.8596	3.32107	0
1479	42198	0	0	8.46306	7.31857	0.962224	0.272259	10.9806	2.79929	0
1480	35434	0	0	2.19867	6.1016	0.559238	-0.829007	0.618986	1.04826	0
1481	23538	0	0	8.91522	12.8137	0.624007	-0.781419	2.50173	0.85457	0
1486	29090	0	0	25.9139	2.70804	-0.595241	-0.803547	1.38686	0.0356792	0
1486	32412	0	0	25.8837	2.7695	-0.999802	0.0199198	9.91046	1.03203	0
1486	33739	0	0	25.9994	2.83032	0.550169	0.835053	9.41278	1.46015	0
1488	21019	0	0	9.49614	13.9503	-0.441639	-0.897193	26.5736	6.76866	0
1488	48354	0	0	9.46393	13.9986	-0.998174	-0.0604106	32.9504	8.22021	0
1489	37624	0	0	6.32818	8.25768	0.353391	0.935476	23.8281	7.89698	0
1491	32737	0	0	7.77485	7.78486	0.916865	0.399198	14.5123	4.49062	0
1492	19008	0	0	13.3828	5.63897	-0.922804	0.38527	10.3492	7.26734	0
1492	44018	0	0	13.4392	5.53767	-0.158009	-0.987438	44.166	12.5391	0
1492	47502	0	0	13.4741	5.6806	0.314721	0.949184	42.1914	8.90866	0
1495	28400	0	0	26.5744	4.68262	0.310837	-0.950463	5.34551	1.91802	0
1497	24334	0	0	9.56198	9.78245	-0.748242	0.663426	-1.80982	2.87203	0
1497	34759	0	0	9.55536	9.72522	-0.88046	-0.47412	26.3591	4.38704	0
1500	16440	0	0	26.7036	5.93596	-0.228402	0.973567	6.4365	2.45904	0
1500	29125	0	0	26.7688	5.8614	0.934324	-0.356424	13.2816	1.96881	0
1501	50849	0	0	3.29237	4.56442	-0.990627	0.136596	7.23765	1.03253	0
1501	52673	0	0	3.34242	4.62031	-0.245001	0.969523	4.81394	0.491759	0
1503	11075	0	0	19.1598	1.7351	-0.782465	0.622694	40.8617	0.165579	0
1504	12254	0	0	5.38879	2.15771	-0.640568	0.767901	9.23851	4.08463	0
1504	40474	0	0	5.36625	2.0957	-0.983773	-0.17942	-0.0105218	0.604297	0
1506	46092	0	0	24.9469	2.95064	-0.786905	0.617074	26.5254	1.37708	0
1509	41824	0	0	10.3522	15.791	0.64104	0.767507	16.6265	5.01155	0
1513	18955	0	0	4.71605	8.82232	-0.999185	0.0403635	15.0252	3.51117	0
1521	17262	0	0	20.7144	4.60851	0.778006	-0.628257	67.6084	6.80318	0
1523	22480	0	0	7.19305	15.6143	0.981898	-0.189412	4.20033	1.99646	0
1523	38126	0	0	7.10206	15.5753	-0.538794	-0.842438	4.95347	0.816421	0
1523	52281	0	0	7.17575	15.6688	0.692774	0.721155	2.07259	1.57023	0
1524	22634	0	0	10.8584	1.93873	0.961374	0.275244	5.25945	0.133419	0
1527	22024	0	0	16.0414	13.6554	-0.461459	-0.887161	22.1711	2.72625	0
1527	25995	0	0	16.0422	13.7831	-0.450909	0.89257	102.259	15.7674	0
1527	36571	0	0	16.1093	13.6563	0.484498	-0.874793	45.5316	6.61167	0
1528	20270	0	0	3.75245	6.92103	0.809616	-0.58696	6.16324	2.59148	0
1528	34977	0	0	3.63501	6.94229	-0.963997	-0.265912	8.98473	0.640746	0
1530	11077	0	0	23.7229	6.34878	-0.799986	-0.600018	0.884651	1.52913	0
1537	51680	0	0	10.2047	13.1087	-0.203763	-0.97902	43.1353	20.8749	0
1538	25567	0	0	26.8305	8.57755	0.407587	0.913166	-1.62892	5.74051	0
1542	28257	0	0	21.3783	5.79448	-0.976974	-0.213356	15.6799	6.45537	0
1542	33206	0	0	21.4361	5.7487	0.0169196	-0.999857	24.033	7.65657	0
1551	27507	0	0	6.97264	7.43835	-0.799819	0.600242	4.18512	1.45404	0
1551	34696	0	0	7.06808	7.43791	0.805236	0.592954	59.6611	3.84169	0
1551	50589	0	0	7.01471	7.34345	-0.0923715	-0.995725	27.1321	6.45276	0
1552	17232	0	0	5.89993	8.42818	0.0555343	0.998457	10.8699	6.53361	0
1555	24445	0	0	2.62019	5.06211	-0.685834	0.727758	7.4859	0.450223	0
1555	25899	0	0	2.73371	5.0243	0.985193	0.171449	29.5021	2.26724	0
1556	35493	0	0	3.29634	6.23194	-0.911648	-0.410972	22.4139	2.26376	0
1556	48537	0	0	3.3614	6.32344	0.0886884	0.996059	13.5621	2.26585	0
1563	21816	0	0	11.2569	2.08048	0.559163	0.829058	34.341	3.73162	0
1565	12528	0	0	9.96995	14.5573	0.973919	-0.226896	7.50115	7.81595	0
1568	31418	0	0	5.71522	12.0051	0.63703	0.770839	9.14632	3.17418	0
1568	50043	0	0	5.72623	11.911	0.798094	-0.602532	7.00091	6.85781	0
1568	51623	0	0	5.61991	11.9073	-0.754138	-0.656716	13.176	5.65359	0
1572	24179	0	0	9.9046	1.15341	0.417572	0.908644	30.2485	2.66188	0
1580	14190	0	0	15.8213	15.5436	0.939035	-0.34382	45.112	4.25909	0
1580	44390	0	0	15.6973	15.5373	-0.899149	-0.437642	11.4578	17.4631	0
1581	16220	0	0	9.68717	15.4539	0.355875	0.934534	2.32837	6.00138	0
1583	21674	0	0	2.35397	10.1072	0.765275	-0.643704	1.796	0.834228	0
1583	43449	0	0	2.26667	10.1728	-0.831713	0.555206	4.9924	2.5659	0
1583	49296	0	0	2.31506	10.197	0.0533989	0.998573	-2.67875	0.827976	0
1584	17964	0	0	1.57023	14.8747	-0.0477732	-0.998858	-0.900643	0.245579	0
1585	17942	0	0	6.84439	2.06837	0.787054	0.616884	2.9481	4.77905	0
1587	37948	0	0	16.1622	3.32996	0.986165	0.165767	9.56769	6.92442	0
1587	45337	0	0	16.0579	3.28001	-0.747337	-0.664445	0.032197	0.977076	0
1588	23161	0	0	5.09919	4.49334	-0.987278	-0.159007	12.9727	2.04614	0
1588	26399	0	0	5.24173	4.50682	0.999585	0.0288091	22.6719	4.51971	0
1588	32164	0	0	5.21357	4.44771	0.606601	-0.795006	-1.69377	1.83928	0
1590	25536	0	0	7.451	10.5548	0.971921	-0.235307	17.998	7.05459	0
1590	47693	0	0	7.32429	10.5264	-0.779275	-0.626682	32.7482	6.24813	0
1591	16495	0	0	7.42616	4.14598	-0.717989	-0.696054	15.0478	3.2025	0
1591	27106	0	0	7.48027	4.13316	0.328427	-0.944529	9.18179	0.404939	0
1591	27383	0	0	7.51502	4.18103	0.99983	-0.018426	5.12261	1.76723	0
1598	14028	0	0	6.66196	10.4449	-0.315152	0.949041	2.38428	0.153721	0
1598	17893	0	0	6.61846	10.359	-0.951344	-0.308131	12.2374	2.8992	0
1598	34966	0	0	6.72591	10.4337	0.620257	0.784399	17.3609	3.80581	0
1598	42837	0	0	6.68884	10.3119	0.0780593	-0.996949	6.75842	2.64315	0
1613	15544	0	0	5.82866	8.18143	-0.508248	-0.861211	16.5601	5.26647	0
1615	12948	0	0	5.64803	9.6467	0.958137	0.286311	17.7971	1.35729	0
1615	24945	0	0	5.55301	9.65908	-0.852824	0.522198	10.6764	2.42791	0
1618	15281	0	0	18.764	8.4638	-0.967586	-0.25254	20.1566	6.36727	0
1618	29976	0	0	18.7858	8.52157	-0.56028	0.828303	64.3055	1.32205	0
1619	42460	0	0	8.9033	7.73052	-0.210166	0.977666	17.3497	9.34796	0
1621	10162	0	0	23.7492	1.76709	0.965925	0.258822	3.58933	0.216421	0
1621	18297	0	0	23.6782	1.70166	-0.337077	-0.941477	0.564609	2.30615	0
1622	41395	0	0	11.6576	3.88393	-0.349483	0.936943	23.5227	5.6445	0
1624	11908	0	0	2.14892	7.35933	-0.558596	-0.82944	6.57631	0.388659	0
1644	50177	0	0	4.97927	13.3518	-0.701011	0.713151	1.38071	1.39062	0
1644	52097	0	0	5.03576	13.2656	0.374167	-0.927362	1.62255	2.78351	0
1654	15607	0	0	7.18847	6.37912	0.529303	-0.848433	8.98798	2.37431	0
1654	16104	0	0	7.1888	6.47634	0.534759	0.845005	13.4053	0.61491	0
1654	45011	0	0	7.10224	6.41447	-0.972619	-0.232404	9.4397	2.8613	0
1654	45556	0	0	7.12424	6.4742	-0.589486	0.807778	2.29442	0.591557	0
1657	17526	0	0	14.1669	3.63327	-0.838885	0.544309	25.5756	4.63194	0
1662	10729	0	0	17.8412	7.28639	-0.930512	0.366263	12.9778	2.62144	0
1662	17066	0	0	17.9596	7.31485	0.662341	0.749202	16.1927	6.59712	0
1663	45378	0	0	23.6422	9.35906	0.459217	-0.888324	5.49101	6.71735	0
1666	24275	0	0	26.3996	8.92037	0.594906	0.803795	-1.21509	3.60163	0
1667	19604	0	0	24.6022	1.29208	-0.254706	0.967019	20.2334	2.45701	0
1667	23724	0	0	24.6885	1.18698	0.899344	-0.437241	11.2312	1.79019	0
1667	25085	0	0	24.6106	1.14559	-0.142052	-0.989859	12.7961	1.14694	0
1667	51423	0	0	24.5566	1.18196	-0.863642	-0.504106	0.748539	0.911608	0
1673	19944	0	0	9.37241	15.3715	0.49579	0.868443	2.7935	3.37934	0
1675	27914	0	0	11.2356	5.86139	-0.250717	0.968061	24.6159	0.106265	0
1678	16092	0	0	3.1063	2.79296	0.155541	-0.987829	2.57799	0.143207	0
1680	12804	0	0	1.41885	7.32513	0.999354	0.0359389	20.6171	0.598969	0
1680	25080	0	0	1.38759	7.26813	0.503465	-0.864016	2.66675	0.384549	0
1680	29851	0	0	1.38743	7.3776	0.501445	0.865189	3.85197	2.53563	0
1683	10531	0	0	8.88822	12.2291	0.595521	-0.803339	-0.292881	3.85479	0
1683	13685	0	0	8.81815	12.3543	-0.373449	0.927651	6.25466	9.35804	0
1690	15133	0	0	26.5403	1.81087	0.910362	-0.413814	9.88186	1.04382	0
1692	15587	0	0	10.389	2.23361	-0.672754	0.739867	10.2963	5.61582	0
1692	29578	0	0	10.408	2.13393	-0.352559	-0.935789	36.0968	0.852461	0
1692	41207	0	0	10.45	2.24525	0.353056	0.935602	33.3945	5.49363	0
1695	26039	0	0	15.4553	9.45609	-0.969493	-0.24512	-0.14266	0.131465	0
1695	47433	0	0	15.5131	9.54669	-0.186251	0.982502	73.8273	14.2416	0
1695	50446	0	0	15.5991	9.45947	0.979921	-0.199385	10.6501	4.39616	0
1698	47420	0	0	3.42704	12.3494	0.550182	-0.835045	1.15073	0.365591	0
1700	12745	0	0	25.411	4.8712	-0.994023	-0.109171	28.3682	1.77271	0
1700	51034	0	0	25.5085	4.83147	0.634732	-0.772732	16.7974	0.846177	0
1703	21228	0	0	6.78861	2.58786	-0.616067	0.787694	7.27847	0.248325	0
1703	23394	0	0	6.77074	2.535	-0.967697	-0.252115	10.135	0.747095	0
1703	27816	0	0	6.87025	2.54078	0.990382	-0.138358	16.7462	4.57234	0
1707	49891	0	0	3.51034	12.7409	0.489851	0.871806	1.64103	2.7917	0
1708	33255	0	0	11.4817	2.39636	0.612848	0.790201	31.1249	0.8984	0
1708	36447	0	0	11.4168	2.40754	-0.312513	0.949913	39.9727	2.37733	0
1710	13097	0	0	8.45657	5.44847	-0.711763	0.70242	5.3198	4.49702	0
1710	36895	0	0	8.55509	5.44574	0.749051	0.662513	21.5133	1.90466	0
1710	46485	0	0	8.45258	5.35818	-0.771468	-0.636268	24.216	3.74966	0
1716	11769	0	0	26.0304	3.09252	0.423758	0.905775	7.6036	0.434575	0
1716	33739	0	0	26.0188	2.9544	0.267857	-0.963459	9.02816	1.72004	0
1719	25881	0	0	12.5784	13.1197	0.966222	-0.257713	-8.19253	6.15291	0
1719	36377	0	0	12.5421	13.1812	0.24068	0.970605	95.4604	7.98803	0
1719	42676	0	0	12.4884	13.1049	-0.832597	-0.553879	99.8009	51.4065	0
1725	33093	0	0	17.5312	12.308	0.222061	-0.975033	20.4459	18.3054	0
1725	41012	0	0	17.5301	12.4122	0.202226	0.979339	14.4113	11.6419	0
1725	46808	0	0	17.5726	12.3599	0.999999	-0.00158202	22.5705	12.3104	0
1727	17691	0	0	2.67752	2.51946	-0.69921	-0.714917	14.5528	0.949033	0
1727	32860	0	0	2.76564	2.56982	0.970879	0.239569	9.66767	0.95787	0
1731	38521	0	0	1.84548	14.705	0.126338	0.991987	-0.642571	0.508389	0
1731	38713	0	0	1.77817	14.6445	-0.999812	-0.0193748	6.8864	0.550181	0
1733	41009	0	0	7.34809	13.7346	-0.727873	0.685712	2.16846	2.72375	0
1736	32517	0	0	24.8378	4.94048	-0.245795	-0.969322	4.6433	0.137337	0
1737	39694	0	0	26.3817	4.69886	-0.999852	0.01721	23.8826	2.92363	0
1738	44041	0	0	20.5968	9.81415	-0.960005	0.279981	40.312	5.05747	0
1741	17076	0	0	26.0952	2.11004	0.993612	0.112851	9.60887	0.957394	0
1742	46992	0	0	13.4158	9.12094	-0.99795	-0.0639997	-4.67616	0.0338864	0
1748	36150	0	0	18.6618	1.77958	-0.994024	-0.109161	9.76315	7.56679	0
1748	40288	0	0	18.7352	1.83528	0.371696	0.928355	13.7093	11.3152	0
1748	49096	0	0	18.7538	1.7481	0.718451	-0.695577	27.7203	5.71561	0
1750	12401	0	0	2.84051	13.4521	0.997806	-0.0662117	4.21534	0.164321	0
1751	24884	0	0	14.0849	11.3788	-0.339914	0.940456	57.9219	3.75184	0
1751	28957	0	0	14.1213	11.2638	0.262661	-0.964888	109.996	26.1171	0
1755	11896	0	0	6.4398	8.76806	-0.779469	-0.62644	27.2406	1.4834	0
1761	37196	0	0	21.8068	4.11463	0.869564	0.49382	17.7901	11.85	0
1761	47227	0	0	21.712	4.14295	-0.457868	0.88902	20.2228	3.87223	0
1764	18310	0	0	12.1816	13.3199	0.751325	-0.659932	-0.718104	6.77449	0
1764	34415	0	0	12.1865	13.387	0.839277	0.543704	72.8262	34.2513	0
1764	36060	0	0	12.1155	13.3064	-0.433277	-0.901261	115.99	4.42072	0
1772	18633	0	0	15.1521	9.3693	-0.43262	0.901576	95.1096	16.6144	0
1773	12872	0	0	11.0913	6.75907	-0.801411	0.598114	1.87603	3.32588	0
1773	52213	0	0	11.1729	6.76888	0.63616	0.771558	60.1647	10.7586	0
1775	34241	0	0	2.39012	8.47602	0.852251	-0.523133	13.9635	3.76945	0
1775	48902	0	0	2.27832	8.4632	-0.711501	-0.702685	5.98175	0.309889	0
1776	12660	0	0	26.6503	2.01374	0.813324	-0.581811	7.4053	0.890818	0
1776	27956	0	0	26.5942	1.99335	-0.249979	-0.968251	2.57093	0.0222389	0
1776	50011	0	0	26.6247	2.09423	0.328373	0.944548	7.06515	0.21312	0
1779	10991	0	0	15.1039	1.53358	0.47496	-0.880007	35.4982	5.55093	0
1779	22079	0	0	15.0716	1.62882	-0.157966	0.987445	37.3144	1.47248	0
1779	42289	0	0	15.0512	1.53614	-0.558304	-0.829637	27.221	1.81471	0
1780	33569	0	0	7.81934	9.52204	0.178437	0.983951	20.5903	4.17883	0
1784	35597	0	0	18.4423	7.6249	-0.998907	-0.0467409	17.5298	0.725472	0
1784	42170	0	0	18.5124	7.68701	0.167221	0.985919	58.3853	9.92878	0
1790	20835	0	0	4.50444	5.88341	-0.812774	0.582579	15.3738	4.19658	0
1790	44299	0	0	4.59407	5.84099	0.965789	-0.259328	10.6871	3.59516	0
1792	15570	0	0	8.68349	11.4958	0.790207	-0.61284	3.7744	0.153526	0
1793	31961	0	0	21.8409	1.44171	0.0301976	0.999544	11.2629	1.77054	0
1793	38670	0	0	21.8914	1.41183	0.862053	0.506818	0.492355	0.202708	0
1799	20457	0	0	13.231	11.266	-0.616626	-0.787256	171.258	52.5271	0
1799	33714	0	0	13.3021	11.394	0.342507	0.939515	130.858	12.944	0
1800	22161	0	0	8.10964	11.2208	0.36745	0.930043	32.3088	7.6073	0
1800	38507	0	0	8.03649	11.1096	-0.708574	-0.705636	45.9118	0.0271027	0
1805	12913	0	0	18.2852	3.47229	-0.933901	0.357532	32.7709	5.72279	0
1805	21495	0	0	18.2925	3.40698	-0.830368	-0.557215	3.46734	0.40455	0
1805	44294	0	0	18.4232	3.44624	0.999972	-0.00749243	0.428862	2.03588	0
1810	18460	0	0	4.4302	12.1854	-0.466579	0.88448	4.17874	6.67878	0
1814	10278	0	0	6.67803	12.8251	-0.749686	-0.661794	4.08661	1.01303	0
1814	12938	0	0	6.71316	12.9403	-0.253449	0.967349	1.82586	2.90092	0
1814	43304	0	0	6.80166	12.8685	0.998773	-0.0495245	20.2358	3.96732	0
1816	18646	0	0	6.97888	2.14215	0.365286	-0.930895	15.8191	5.21266	0
1816	44327	0	0	6.92256	2.25188	-0.543538	0.839385	12.0667	0.872818	0
1817	39469	0	0	2.0923	12.6624	0.875046	-0.484039	8.07445	1.86563	0
1821	20500	0	0	7.32936	9.65981	-0.448268	-0.893899	5.60734	3.14465	0
1821	30319	0	0	7.3095	9.76101	-0.752769	0.658285	0.314328	1.07871	0
1821	43903	0	0	7.42375	9.71644	0.999679	-0.0253317	6.16298	4.3643	0
1822	17527	0	0	16.8497	8.72636	0.632034	-0.774941	62.321	5.17556	0
1822	51058	0	0	16.7722	8.8023	-0.787544	0.616259	70.6192	23.0744	0
1824	11559	0	0	11.2991	12.7965	0.091965	-0.995762	8.95462	8.91864	0
1824	19255	0	0	11.3612	12.889	0.956279	0.292455	-0.565498	14.3656	0
1834	37745	0	0	2.17527	6.93592	0.67438	-0.738384	7.11188	1.90979	0
1834	41596	0	0	2.12525	7.04956	-0.0892994	0.996005	0.715838	0.915679	0
1834	45505	0	0	2.07547	6.94959	-0.848482	-0.529224	0.878	0.434484	0
1835	19841	0	0	3.63166	13.8772	0.376159	0.926555	0.340662	0.532127	0
1837	16078	0	0	12.932	15.2526	0.9989	0.0468829	170.645	40.442	0
1844	30996	0	0	4.12278	5.39809	-0.281444	-0.959578	0.745023	1.60305	0
1844	39926	0	0	4.08362	5.44156	-0.983483	-0.181003	21.8872	0.331955	0
1847	20643	0	0	5.58921	14.0395	0.119042	0.992889	-1.22035	0.128146	0
1848	12025	0	0	15.0005	8.57307	0.861458	-0.507829	14.4382	20.9874	0
1849	19323	0	0	13.9191	7.66831	-0.275987	0.961161	38.8682	5.03872	0
1849	38605	0	0	13.9866	7.65433	0.635404	0.77218	1.05477	4.94828	0
1850	11079	0	0	16.2611	12.4138	-0.994066	0.108781	52.7394	15.0504	0
1856	37207	0	0	14.728	11.4055	-0.272876	0.962049	149.716	2.45391	0
1861	40961	0	0	24.2174	9.13641	-0.672231	-0.740342	1.66347	3.26629	0
1864	10926	0	0	12.0227	11.4709	0.149499	-0.988762	96.7173	18.5949	0
1864	38856	0	0	12.0722	11.5159	0.970381	-0.241578	-1.29289	28.3098	0
1865	10663	0	0	16.0023	14.8116	0.264325	-0.964434	13.4656	0.857568	0
1865	45742	0	0	15.938	14.826	-0.651675	-0.758498	2.0529	8.41518	0
1870	45117	0	0	4.78617	14.8714	0.920771	0.390104	3.1113	1.32617	0
1872	46445	0	0	17.5517	3.79759	-0.228524	0.973538	65.9272	7.64169	0
1873	13214	0	0	9.42568	4.11297	0.882397	0.470506	9.91807	4.2966	0
1874	21000	0	0	20.49	1.23405	-0.930603	0.36603	5.84171	1.95135	0
1874	25138	0	0	20.5413	1.27266	-0.0934171	0.995627	28.9822	3.22848	0
1880	32786	0	0	3.5385	15.4578	0.607307	-0.794468	1.18878	0.682581	0
1881	29562	0	0	19.4203	9.28109	0.88258	-0.470162	23.7308	4.58328	0
1882	40244	0	0	19.8871	2.99162	-0.849686	0.52729	12.9173	7.8441	0
1883	33335	0	0	22.8964	4.33151	-0.975187	0.221384	26.7831	6.4229	0
1883	46257	0	0	22.9637	4.38648	-0.0213857	0.999771	7.92264	6.83015	0
1885	17367	0	0	12.2608	5.6418	-0.999995	0.00307666	7.24622	4.35398	0
1885	23909	0	0	12.2925	5.58083	-0.571006	-0.820946	28.6871	0.508341	0
1887	51451	0	0	20.67	10.3579	0.829529	-0.558463	16.9208	0.208466	0
1888	29818	0	0	7.45147	13.6242	-0.719821	-0.694159	4.4067	2.82465	0
1899	30430	0	0	17.7756	10.028	0.315178	-0.949033	57.8723	0.588295	0
1899	47165	0	0	17.7083	10.0417	-0.660971	-0.750411	24.8347	1.88467	0
1900	17945	0	0	12.5287	12.5917	-0.676721	0.736239	-6.5791	4.56224	0
1900	38586	0	0	12.5747	12.4938	0.134271	-0.990945	111.234	29.1659	0
1900	48776	0	0	12.513	12.5333	-0.955906	-0.293671	36.8003	11.8224	0
1903	20530	0	0	7.9646	10.887	-0.690827	0.72302	6.52554	6.36704	0
1903	51281	0	0	8.05229	10.8463	0.998223	-0.059595	4.64921	3.30135	0
1904	36603	0	0	2.82873	5.32581	0.635732	-0.77191	7.55478	0.274586	0
1907	28829	0	0	6.84991	12.4636	-0.580871	0.813995	1.08358	0.14259	0
1907	52612	0	0	6.81934	12.4052	-0.999893	0.0146291	15.9352	2.50073	0
1909	21045	0	0	12.5801	11.115	-0.626434	-0.779474	64.5087	13.9119	0
1915	11181	0	0	9.63139	14.7216	0.949671	-0.31325	9.17026	5.41519	0
1918	33513	0	0	1.91274	1.33356	-0.996662	0.0816381	7.29096	0.235611	0
1920	23502	0	0	13.498	7.73438	0.937396	0.348266	0.428105	7.9445	0
1920	34137	0	0	13.3703	7.73543	-0.931498	0.363746	-0.861449	3.81573	0
1926	13353	0	0	8.4152	13.643	-0.807315	0.590121	2.34709	1.52148	0
1926	46508	0	0	8.49212	13.6648	0.376978	0.926222	4.61468	6.7691	0
1926	48610	0	0	8.52198	13.5691	0.836597	-0.547819	2.15402	5.53942	0
1928	18511	0	0	26.4551	2.38267	-0.866779	-0.498693	8.27696	1.08869	0
1929	19459	0	0	9.25632	9.54955	0.986973	0.160887	28.7043	9.53266	0
1929	23792	0	0	9.228	9.4795	0.596616	-0.802527	6.72243	8.70052	0
1929	44204	0	0	9.14574	9.59927	-0.534915	0.844906	9.97429	0.212195	0
1932	19823	0	0	15.0379	13.69	0.99398	-0.109565	58.5061	28.166	0
1932	41184	0	0	14.9313	13.6477	-0.649792	-0.760112	73.6601	42.4741	0
1933	12817	0	0	6.44301	8.94843	-0.274968	-0.961453	5.04353	1.30487	0
1933	50873	0	0	6.39883	9.05668	-0.869826	0.493359	8.65297	1.37961	0
1937	17570	0	0	13.1097	6.22115	-0.902694	0.430282	0.234152	10.9113	0
1938	21336	0	0	14.3259	10.7687	-0.483218	-0.8755	118.89	54.7576	0
1938	40009	0	0	14.4203	10.8559	0.911166	0.412039	16.684	8.14472	0
1942	16966	0	0	2.68084	14.9463	-0.749288	0.662245	2.36766	0.683654	0
1944	16795	0	0	2.89244	7.32445	0.488767	0.872415	5.39007	0.307937	0
1944	25300	0	0	2.92974	7.26433	0.998772	0.0495479	19.06	3.67921	0
1944	48157	0	0	2.80143	7.213	-0.757201	-0.653182	22.2548	6.68741	0
1948	32605	0	0	25.3886	9.14574	-0.939267	0.343188	25.052	5.20513	0
1951	43209	0	0	15.7874	11.7009	0.316423	0.948618	93.9745	39.1291	0
1951	52553	0	0	15.8218	11.5839	0.779253	-0.626709	59.6635	31.1207	0
1954	11664	0	0	12.6202	15.5566	-0.775073	-0.631872	139.482	25.0077	0
1954	39609	0	0	12.7095	15.5363	0.424426	-0.905462	5.19587	5.58515	0
1957	37163	0	0	3.9289	12.0225	-0.576442	-0.817138	0.571381	0.190737	0
1957	41449	0	0	3.99161	12.0194	0.491351	-0.870962	2.00225	1.22019	0
1957	42447	0	0	3.93816	12.1238	-0.418965	0.908002	2.34627	0.980401	0
1960	35559	0	0	14.1056	2.4048	0.270597	0.962693	8.38005	1.67756	0
1964	21362	0	0	8.83924	14.2072	0.976405	-0.215948	9.21648	5.73968	0
1964	47890	0	0	8.75439	14.254	-0.703851	0.710348	1.26067	1.25695	0
1967	15848	0	0	1.57648	4.01898	0.342237	-0.939614	3.60803	0.985136	0
1967	37846	0	0	1.51338	4.03147	-0.674971	-0.737844	10.4612	2.25653	0
1969	12548	0	0	8.00784	3.63964	0.594786	-0.803884	9.28667	0.278245	0
1969	47019	0	0	7.94389	3.6321	-0.392143	-0.919904	14.6796	0.708488	0
1981	10639	0	0	9.1449	8.44418	0.920454	0.390851	23.0415	5.70688	0
1981	50490	0	0	9.11327	8.3673	0.379986	-0.924992	35.3933	8.06029	0
1986	35927	0	0	10.4886	12.0518	0.395002	-0.91868	9.26591	1.67611	0
1987	33545	0	0	7.03091	2.90547	-0.099635	-0.995024	24.0801	1.51948	0
1987	52095	0	0	6.99155	3.02877	-0.657675	0.753302	10.4188	0.612186	0
1989	41284	0	0	11.94	6.90962	0.746157	-0.665771	17.8329	7.22724	0
1989	42127	0	0	11.9089	7.01033	0.242879	0.970057	61.6802	0.950357	0
1989	42133	0	0	11.8788	6.89097	-0.247363	-0.968923	48.9973	0.887178	0
1992	16267	0	0	16.9479	8.33669	-0.952738	-0.303792	9.49357	9.30154	0
1992	16901	0	0	17.0168	8.41465	0.185319	0.982678	17.6768	10.5705	0
1992	35342	0	0	17.066	8.3516	0.998347	-0.0574776	40.4345	25.2154	0
1993	15422	0	0	18.0154	8.92325	-0.598862	0.800852	71.894	7.19339	0
1997	22666	0	0	8.21058	13.2599	-0.71325	-0.70091	22.6896	3.46596	0
1997	36246	0	0	8.22772	13.3554	-0.424527	0.905415	2.46265	2.29253	0
1999	21859	0	0	7.72228	13.8065	0.655131	0.755515	12.1926	2.29222	0
2003	30676	0	0	26.8828	2.47055	0.744633	0.667474	8.95895	0.764952	0
2005	27501	0	0	26.4689	4.0099	0.889231	0.457459	2.03566	0.109337	0
2008	27511	0	0	7.06965	12.7923	-0.999889	-0.0148994	20.4268	0.930364	0
2008	51246	0	0	7.16933	12.8169	0.892002	0.452031	27.0352	0.312131	0
2013	23701	0	0	6.5339	14.0124	-0.097386	-0.995247	0.656382	0.101833	0
2013	27376	0	0	6.59703	14.105	0.890633	0.454724	10.3015	0.918929	0
2013	49880	0	0	6.49042	14.1161	-0.777769	0.62855	0.951622	0.305769	0
2017	27533	0	0	10.9359	4.48487	-0.852941	0.522007	20.2225	2.35633	0
2018	21555	0	0	12.7907	6.28997	0.16387	-0.986482	52.9836	6.22071	0
2018	41534	0	0	12.8441	6.33471	0.942442	-0.33437	3.5366	0.264545	0
2022	27738	0	0	3.71033	4.51323	-0.975767	0.218812	9.35137	0.624496	0
2023	15019	0	0	16.5887	6.29233	-0.688484	0.725251	50.1068	8.77609	0
2025	25735	0	0	12.2051	14.381	0.998502	-0.0547061	14.1046	39.8234	0
2031	15102	0	0	1.30036	12.6975	-0.715396	0.698719	4.45801	2.30805	0
2035	27322	0	0	11.2612	5.59163	0.86488	0.501978	5.80637	3.12922	0
2037	24134	0	0	4.00816	13.0035	-0.498614	0.866824	-0.569795	0.588283	0
2037	37179	0	0	4.06549	12.9988	0.631634	0.775266	1.35007	1.71826	0
2038	48680	0	0	19.337	4.34491	-0.88684	-0.462077	18.5564	2.48238	0
2040	26658	0	0	4.51712	15.6839	0.999981	-0.00623993	7.99749	0.401405	0
2040	40296	0	0	4.48283	15.6257	0.490357	-0.871522	0.233447	1.12316	0
2042	21363	0	0	23.3646	3.78562	0.99399	-0.109468	17.3053	1.71837	0
2042	43200	0	0	23.2911	3.84715	-0.283111	0.959087	7.97265	2.96153	0
2044	13241	0	0	14.4716	13.5335	0.995951	-0.089898	-2.76109	22.9673	0
2044	31969	0	0	14.3631	13.4845	-0.591903	-0.806009	68.6032	23.6898	0
2046	14295	0	0	13.5677	3.23905	0.804369	0.59413	26.5522	4.56709	0
2046	51581	0	0	13.5781	3.17536	0.951233	-0.308474	3.85366	1.15623	0
2049	14366	0	0	3.49928	6.76686	-0.929645	-0.368456	23.9325	0.76542	0
2049	34977	0	0	3.57104	6.86447	0.0743679	0.997231	2.44905	0.452689	0
2049	51840	0	0	3.63395	6.81441	0.954898	0.296933	28.8857	1.87089	0
2053	16941	0	0	26.1107	4.00591	-0.99546	-0.0951832	19.3309	1.55988	0
2053	23663	0	0	26.1378	4.07031	-0.626133	0.779717	5.44724	0.540021	0
2053	43575	0	0	26.2077	4.08255	0.323369	0.946273	7.94962	0.908576	0
2054	24000	0	0	20.8615	1.19705	-0.587499	-0.809225	6.78331	5.27393	0
2055	13182	0	0	21.2056	2.47166	0.462448	-0.886646	17.9549	1.28705	0
2055	31278	0	0	21.1225	2.58511	-0.706014	0.708198	22.1058	1.83331	0
2056	24860	0	0	24.7002	4.28127	-0.98211	-0.18831	15.1955	4.7326	0
2056	25279	0	0	24.7595	4.22647	-0.110138	-0.993916	9.79136	0.0433496	0
2056	49769	0	0	24.7379	4.35554	-0.427909	0.903822	28.3152	6.37049	0
2056	50651	0	0	24.8219	4.25397	0.807592	-0.589742	34.8257	1.85046	0
2057	19575	0	0	22.8826	3.37259	0.859099	0.511809	11.6248	2.64399	0
2057	26646	0	0	22.7849	3.33627	-0.984864	-0.173329	12.9439	0.242213	0
2057	39059	0	0	22.8152	3.39367	-0.412755	0.910842	35.4126	1.04106	0
2059	14054	0	0	4.82859	1.33661	0.352339	-0.935872	4.53415	0.170035	0
2059	17677	0	0	4.761	1.35146	-0.711196	-0.702993	25.4951	1.32095	0
2063	30634	0	0	12.4105	1.11214	0.0796479	0.996823	21.941	0.786868	0
2066	16139	0	0	24.2775	9.57416	0.69325	0.720697	7.00076	1.16172	0
2066	45963	0	0	24.2303	9.45909	-0.0129647	-0.999916	-6.42904	2.33183	0
2067	24132	0	0	1.88643	13.4879	-0.575386	0.817882	2.25288	3.63176	0
2067	42367	0	0	1.85468	13.4301	-0.99893	0.0462418	5.22891	1.6511	0
2070	45380	0	0	10.8521	3.76223	-0.137742	0.990468	38.0788	9.02841	0
2075	25744	0	0	1.09257	5.75059	0.963418	-0.268005	16.7002	2.40089	0
2079	33227	0	0	13.6286	5.52656	-0.982144	0.18813	-5.645	3.23561	0
2080	15029	0	0	16.7486	9.78476	0.956834	-0.290633	25.9279	16.9928	0
2080	20091	0	0	16.7207	9.85688	0.512537	0.858665	24.7384	17.8267	0
2080	28422	0	0	16.6873	9.74027	-0.0206762	-0.999786	62.3953	23.6246	0
2080	49457	0	0	16.637	9.83863	-0.822776	0.568365	64.5499	23.8196	0
2081	29997	0	0	14.2144	13.5075	-0.686575	-0.727059	22.8743	52.7163	0
2081	31969	0	0	14.2919	13.4932	0.382114	-0.924115	200.251	5.95954	0
2082	17547	0	0	15.0042	12.7113	-0.395188	-0.9186	155.502	141.181	1
2082	20047	0	0	15.0984	12.7615	0.982832	-0.184502	-46.7937	82.8277	1
2082	49787	0	0	15.0109	12.8393	-0.297555	0.954705	114.845	3.51476	0
2084	25789	0	0	11.2413	2.40493	0.899566	-0.436784	8.00007	10.9933	0
2085	10508	0	0	16.2267	4.62745	-0.292734	-0.956194	22.4765	12.0515	0
2085	33487	0	0	16.2903	4.64115	0.659094	-0.75206	39.0589	8.04652	0
2088	44557	0	0	2.70523	9.40545	0.959583	0.281424	19.8516	1.88214	0
2088	45456	0	0	2.59227	9.40623	-0.955565	0.294779	23.6545	3.32388	0
2090	17064	0	0	8.56568	6.2936	0.303744	-0.952754	26.1734	5.90653	0
2090	23591	0	0	8.57393	6.42676	0.419051	0.907963	39.0037	1.54146	0
2094	47569	0	0	22.2099	6.39925	0.994017	0.109222	3.08628	0.823822	0
2097	13926	0	0	16.9049	7.74789	-0.983181	-0.182632	1.18868	6.58393	0
2097	23728	0	0	17.0513	7.77381	0.986145	0.165886	12.824	12.1476	0
2097	52191	0	0	16.921	7.80921	-0.766816	0.641867	66.1012	16.9184	0
2097	52670	0	0	16.9947	7.689	0.224932	-0.974374	80.9223	13.718	0
2099	15691	0	0	16.5461	9.34833	-0.34353	0.939142	125.758	8.24434	0
2100	28063	0	0	20.8565	7.65814	-0.853763	-0.520662	6.2735	3.33249	0
2100	29739	0	0	20.9359	7.76209	0.278134	0.960542	13.6775	9.28221	0
2101	10733	0	0	17.7805	2.46113	0.457921	-0.888993	63.8054	5.18817	0
2101	48993	0	0	17.7027	2.51352	-0.995886	0.0906105	4.74379	5.28947	0
2103	39891	0	0	8.16758	1.75321	-0.519597	0.854412	0.0262998	1.60055	0
2103	44119	0	0	8.23934	1.75202	0.547576	0.836756	8.45394	1.70149	0
2107	32529	0	0	24.5863	9.46304	0.992428	-0.122825	17.3806	2.86275	0
2108	34252	0	0	11.7768	6.27261	0.611353	-0.791358	31.1415	10.62	0
2108	49154	0	0	11.7558	6.38897	0.296077	0.955164	42.4665	2.30923	0
2112	16145	0	0	26.8159	5.39735	-0.768884	-0.639388	4.28773	1.8292	0
2112	28762	0	0	26.8729	5.37797	0.220064	-0.975486	0.622855	2.26939	0
2119	11494	0	0	9.78394	11.1752	-0.988465	-0.151452	11.2127	0.283802	0
2119	14082	0	0	9.80424	11.2354	-0.695823	0.718213	7.18723	2.89429	0
2119	32156	0	0	9.82139	11.1238	-0.447867	-0.8941	31.3951	2.57322	0
2124	24392	0	0	14.5601	6.45855	0.708933	0.705276	-2.04784	2.39401	0
2124	36020	0	0	14.4697	6.43315	-0.972527	0.232791	-0.766856	3.63272	0
2127	20756	0	0	16.484	7.58609	-0.908125	-0.418698	19.583	0.410921	0
2133	13778	0	0	19.2214	11.6441	0.933453	-0.358699	38.1881	10.5155	0
2133	17330	0	0	19.1056	11.7064	-0.814387	0.580322	33.0665	0.601105	0
2133	33226	0	0	19.1603	11.7342	0.0115718	0.999933	22.7555	3.38662	0
2133	43540	0	0	19.1458	11.603	-0.207474	-0.978241	22.3036	5.36244	0
2142	10786	0	0	3.90025	10.0568	-0.991604	-0.129308	7.92496	1.50898	0
2142	16374	0	0	3.99906	10.1325	0.383726	0.923447	8.54994	0.0960131	0
2142	30065	0	0	4.0416	10.0505	0.975963	-0.217936	12.5171	3.98922	0
2142	46815	0	0	3.93762	10.1295	-0.471574	0.881826	0.58465	0.474405	0
2143	37350	0	0	6.25468	1.75879	-0.229137	-0.973394	25.4509	0.362609	0
2147	19728	0	0	14.9294	12.4427	-0.829024	0.559214	129.809	29.0632	0
2147	45693	0	0	15.0334	12.3573	0.709531	-0.704674	135.271	11.1761	0
2149	10754	0	0	16.8895	9.44116	-0.246857	0.969052	56.2764	16.3216	0
2149	18217	0	0	16.9468	9.36768	0.880294	-0.474429	46.8614	12.0511	0
2152	12178	0	0	26.5559	3.84795	0.767236	-0.641365	10.0288	1.87982	0
2153	32745	0	0	12.0974	2.53376	-0.993228	0.116179	-1.78959	5.60137	0
2162	20014	0	0	15.1097	12.5251	-0.999949	-0.0101005	21.5119	3.17116	0
2162	31072	0	0	15.2283	12.4824	0.763218	-0.646141	67.4485	0.30714	0
2167	14130	0	0	4.25057	10.0725	0.907858	0.419279	10.4077	1.31359	0
2167	43419	0	0	4.17215	10.0948	-0.550818	0.834626	-2.12828	0.554323	0
2167	49437	0	0	4.24453	10.0174	0.795761	-0.605611	1.79524	0.0465597	0
2168	35693	0	0	11.9126	9.03879	-0.59323	0.805033	43.8898	16.2033	0
2169	22060	0	0	5.54885	3.42572	-0.98065	-0.195768	22.78	4.15926	0
2170	45372	0	0	1.73941	14.9537	0.781469	-0.623944	6.05364	1.95365	0
2173	22716	0	0	23.328	5.55678	-0.361026	0.932556	4.92283	4.70578	0
2173	41282	0	0	23.2885	5.49654	-0.999211	-0.0397157	9.54489	3.61143	0
2175	14629	0	0	9.79353	12.9375	-0.975745	-0.21891	41.8443	12.7141	0
2178	26314	0	0	10.8225	8.46102	-0.271392	-0.962469	58.679	0.548949	0
2181	40845	0	0	26.49	7.55565	-0.488615	-0.8725	1.13057	2.05474	0
2181	41366	0	0	26.5701	7.61081	0.989335	0.145657	10.0636	2.22071	0
2182	36172	0	0	18.5456	8.79463	-0.283584	-0.958947	13.0252	11.3951	0
2182	48012	0	0	18.5093	8.84027	-0.998051	-0.0624078	30.7338	14.1363	0
2184	20686	0	0	25.8504	6.56852	-0.124814	-0.99218	-1.87566	2.99906	0
2184	50195	0	0	25.9097	6.67765	0.763908	0.645325	2.64932	7.64773	0
2185	44100	0	0	22.7389	3.81502	0.88086	0.473377	-2.16879	2.50218	0
2186	13332	0	0	17.6682	4.52407	-0.421865	-0.906659	60.5156	13.1382	0
2186	14186	0	0	17.6481	4.63362	-0.716104	0.697994	31.1897	6.12248	0
2186	39170	0	0	17.7648	4.57826	0.993642	-0.112589	25.3364	8.22774	0
2186	47536	0	0	17.7132	4.65228	0.23703	0.971502	45.753	3.51524	0
2188	52204	0	0	9.23688	4.93201	-0.974631	-0.223818	7.81281	5.83475	0
2189	23277	0	0	13.6483	1.08369	-0.984575	-0.174963	3.21798	1.39531	0
2190	24564	0	0	16.7744	1.15609	0.88031	0.474398	29.065	3.13353	0
2190	39158	0	0	16.6797	1.14134	-0.982969	0.183771	15.986	0.687089	0
2197	35797	0	0	6.64157	6.98779	-0.911642	-0.410984	33.4683	4.46581	0
2197	36388	0	0	6.7698	6.98284	0.877498	-0.47958	6.19753	0.409709	0
2198	49158	0	0	4.91916	11.6168	0.438698	-0.898635	1.44605	0.124587	0
2201	22238	0	0	9.87071	6.83859	-0.183793	0.982965	30.0045	9.42372	0
2207	21342	0	0	14.2673	7.92888	-0.783722	-0.621112	-2.31526	4.5081	0
2213	34846	0	0	19.9357	5.24437	-0.663746	0.747958	40.9405	3.11879	0
2215	18015	0	0	13.9633	5.70944	0.394136	0.919052	18.4072	7.63156	0
2216	17238	0	0	17.0365	12.685	-0.836929	-0.547311	3.8329	17.2246	0
2216	49258	0	0	17.0835	12.7784	-0.0605319	0.998166	78.1342	25.165	0
2217	42930	0	0	21.5716	8.0499	0.776227	0.630454	13.8645	10.7734	0
2232	13356	0	0	6.13403	14.1386	0.642011	-0.766695	6.19944	1.3078	0
2232	49767	0	0	6.15222	14.1903	0.980605	0.195996	4.37906	1.26262	0
2234	10864	0	0	14.8268	9.46565	-0.843672	-0.536859	8.39016	3.97729	0
2234	32447	0	0	14.8234	9.53058	-0.894848	0.446371	5.85103	5.66825	0
[truncated: 44,061 more rows]
