# Supplementary material for: Study on stability analysis of soil nail reinforced slopes under loading based on the discrete element method
Source: PLoS One. 2026 May 26;21(5):e0350163. doi: 10.1371/journal.pone.0350163 (PMC13210361; doi:10.1371/journal.pone.0350163)
Supplement: S1 File — (ZIP) [file pone.0350163.s001.zip › DATA in PFC/0.2_14_5000__measure.txt]

id	cx	cy	mradius	sxx	syy	sxy	s1	s3	angle_deg	porosity	strain_x	strain_y
1	15.7	15.35	0.63	-407.125	-37.3197	84.8389	-18.7853	-425.66	77.6765	0.179731	-1.61333e-07	6.2296e-07
2	14.44	15.098	0.63	-1046.81	-1702.54	460.246	-809.591	-1939.76	27.2675	0.15551	-2.15754e-07	-3.40593e-08
3	13.18	14.846	0.63	-646.253	-1551.61	-435.8	-470.569	-1727.3	-21.9558	0.171198	1.7397e-07	-1.04548e-07
4	17	14	0.63	-202.533	-161.911	65.469	-113.675	-250.769	53.618	0.19743	-1.12294e-07	4.7529e-07
5	15.74	13.748	0.63	-451.329	-658.438	169.032	-356.653	-753.114	29.2535	0.17074	-1.9314e-07	-5.93548e-08
6	14.48	13.496	0.63	-284.982	-1184.22	109.749	-271.782	-1197.43	6.85864	0.195938	-1.45295e-08	-2.05521e-07
7	18.4	12.6	0.63	-210.268	-138.937	62.6364	-102.524	-246.681	59.8288	0.17785	2.83718e-07	9.61279e-08
8	17.14	12.348	0.63	-318.64	-346.892	101.716	-230.074	-435.458	41.0468	0.201461	-3.3809e-07	1.41673e-07
9	15.88	12.096	0.63	-265.092	-589.997	101.948	-235.753	-619.337	16.0552	0.193506	4.18299e-07	-4.30706e-08
10	19.8	11.2	0.63	-162.529	-135.233	54.3902	-92.8047	-204.958	52.0433	0.195213	-1.06959e-07	-4.53444e-07
11	18.54	10.948	0.63	-197.26	-241.61	59.3943	-156.036	-282.834	34.7634	0.190542	3.14007e-07	-8.65678e-07
12	17.28	10.696	0.63	-297.57	-398.861	110.316	-226.829	-469.602	32.6702	0.175356	-2.20981e-08	-5.79022e-07
13	21	9.75	0.63	-242.758	-127.737	49.7583	-109.199	-261.296	69.5667	0.191307	-1.31837e-07	-2.51918e-07
14	19.74	9.498	0.63	-221.772	-193.074	65.2814	-140.583	-274.263	51.1982	0.164232	6.71696e-08	-5.21086e-07
15	18.48	9.246	0.63	-208.77	-285.325	81.7237	-156.804	-337.291	32.4514	0.166689	-1.55738e-07	-8.01465e-09
16	22.5	9.3	0.63	-225.118	-47.7921	34.691	-41.2469	-231.663	79.3156	0.194773	2.60091e-07	-8.73743e-08
