# Supplementary material for: Study on stability analysis of soil nail reinforced slopes under loading based on the discrete element method
Source: PLoS One. 2026 May 26;21(5):e0350163. doi: 10.1371/journal.pone.0350163 (PMC13210361; doi:10.1371/journal.pone.0350163)
Supplement: S1 File — (ZIP) [file pone.0350163.s001.zip › DATA in PFC/0.2_14_5000__pbond.txt]

ball1_id	ball2_id	cx	cy	pb_fn	pb_fs	pb_state	bond_type
6	21988	6.9657	3.82346	1.63581	-0.071668	3	0
6	29749	6.99504	3.90121	2.27994	3.57657	3	0
7	28757	24.6343	3.70334	2.41615	-0.521636	3	0
12	5819	3.1517	12.0883	0.114282	0.658779	3	0
17	4641	9.92575	4.57343	1.30616	-1.53897	3	0
17	7912	9.90018	4.71747	2.71014	-10.9821	3	0
25	9688	14.7719	8.60635	4.43371	-18.115	3	0
35	7830	10.5575	10.8652	-5.18754	-7.17663	3	0
36	8603	24.9197	7.46515	1.11201	1.9138	3	0
40	1994	13.193	6.06025	0.635613	-0.11643	3	0
51	1555	2.66174	4.94493	0.8944	3.25102	3	0
63	3510	15.5858	9.01877	6.94454	-1.66404	3	0
67	4619	5.20924	9.36278	1.06318	-1.71298	3	0
93	3401	23.1355	9.21686	-2.54949	1.51951	3	0
151	611	11.4137	4.32077	3.26449	-1.73674	3	0
174	289	14.9033	15.2971	-56.0572	-15.5241	3	0
183	327	3.8695	15.6572	-0.564123	-1.52194	3	0
265	530	20.7722	6.83123	0.964575	-2.44883	3	0
421	992	24.9063	1.46964	2.16057	0.226822	3	0
563	835	16.0875	7.21289	4.73874	-13.2899	3	0
639	940	18.1413	3.68966	10.8961	1.05447	3	0
782	835	16.018	7.29154	4.2658	-7.3098	3	0
12	29230	3.10895	12.0507	-1.59709	-1.22901	3	0
19	18330	5.9684	5.20398	2.67826	0.789092	3	0
19	28347	6.06418	5.26526	2.43274	-0.00387602	3	0
21	51229	10.2993	12.1698	-7.20074	4.15793	3	0
22	20360	18.9203	5.91031	1.52928	9.07682	3	0
24	15402	6.12855	9.77011	1.99434	0.133018	3	0
24	42844	6.11969	9.69855	-1.26564	-2.47689	3	0
32	15068	25.7945	7.89097	1.89623	5.16206	3	0
32	23482	25.7079	7.90123	-2.42828	-8.1111	3	0
32	23484	25.7742	7.99996	-6.00844	0.863594	3	0
33	24026	22.8885	1.61897	3.27343	0.234616	3	0
38	40341	1.84138	14.2077	0.193301	-1.3057	3	0
43	24224	12.0754	7.7581	5.31659	6.05498	3	0
48	15202	5.21266	13.7844	1.00063	-1.16003	3	0
48	34325	5.16532	13.691	-3.47944	-1.02767	3	0
50	30371	26.6004	1.36116	1.25296	-0.191852	3	0
51	36503	2.71382	4.89676	0.713387	0.0452123	3	0
54	38186	15.9083	4.50645	-3.03027	-1.56282	3	0
54	42458	15.9301	4.44637	3.67685	7.36688	3	0
55	34632	16.6188	6.10439	-5.93572	-1.32071	3	0
56	47461	12.43	5.45929	1.15459	-2.68734	3	0
57	25720	16.8568	13.022	15.482	-14.6859	3	1
57	35305	16.9143	13.0231	-0.270665	4.76012	3	0
59	25894	25.8859	3.20079	1.67142	0.85403	3	0
59	33269	25.8946	3.08827	1.21741	1.41565	3	0
60	50684	13.6799	9.90523	8.96614	4.52573	3	0
66	34745	7.95441	1.61422	0.450884	-0.41186	3	0
68	44691	12.1678	6.04825	-4.61144	-0.682013	3	0
68	47062	12.1424	6.12284	2.40682	-0.00761223	3	0
69	52350	10.6695	6.03082	3.05615	1.72987	3	0
70	16449	13.5473	3.89486	0.938564	-11.0386	3	0
70	28456	13.4327	3.9879	1.15181	-3.76179	3	0
70	46530	13.4463	3.8654	5.83387	6.89457	3	0
74	46308	14.4887	12.0168	-11.3974	-11.8033	3	0
76	45241	11.6078	7.62597	3.86053	-7.12432	3	0
77	17481	23.5878	2.43571	2.96646	-3.57087	3	0
77	25772	23.7085	2.40113	2.29853	0.0695897	3	0
84	39294	6.40828	15.0957	-0.354299	-0.714269	3	0
89	38214	23.0274	6.98979	3.77149	-0.00190682	3	0
89	42208	23.1349	7.04061	-1.2306	-0.527096	3	0
93	20568	23.0655	9.15094	3.08406	-4.78614	3	0
93	26651	23.123	9.11253	-5.81256	5.26558	3	0
97	14939	5.29278	12.6604	0.243098	-0.829629	3	0
107	4655	21.1184	3.35415	1.74749	1.89501	3	0
110	2442	8.82784	8.06969	3.2013	1.09909	3	0
113	7001	17.4808	4.55658	1.51502	-1.9374	3	0
116	4553	3.78538	6.10413	-0.796366	-0.185062	3	0
116	8132	3.72568	6.04164	0.853764	3.09141	3	0
117	9560	12.8092	14.4625	18.8137	16.4333	3	0
139	5491	7.17825	1.71977	-0.0736491	2.06337	3	0
144	9028	14.556	2.08612	4.0548	-0.449292	3	0
147	7975	8.87948	13.7967	-4.72686	-5.15078	3	0
148	5013	17.807	2.08402	2.04317	3.56007	3	0
148	8387	17.7998	2.0211	1.08626	2.96444	3	0
151	4981	11.3651	4.28478	-1.2079	-1.67092	3	0
166	6468	23.9523	2.43409	0.897007	3.29466	3	0
174	7382	14.9887	15.3585	5.24281	-43.7579	3	0
176	4767	8.15467	12.6015	1.31134	-0.54826	3	0
180	2910	1.9164	1.71271	0.41763	-0.0379757	3	0
180	3028	1.98817	1.69149	0.968507	0.0694627	3	0
198	2215	13.9967	5.64046	-0.550814	-13.6916	3	0
198	3589	14.0179	5.57879	5.40418	3.76371	3	0
204	1054	14.6115	7.82136	9.87538	-17.5938	3	0
213	7139	19.0578	8.02165	2.08974	10.7261	3	0
214	1408	26.8454	8.91368	-0.516409	4.00875	3	0
224	7552	26.4391	1.75424	0.5373	0.287627	3	0
225	8504	16.6032	11.7833	3.73599	20.721	3	0
225	9770	16.6168	11.7003	8.93334	-1.13915	3	0
249	6821	23.2323	6.20966	1.9587	3.05132	3	0
251	5718	14.1706	15.078	25.9124	41.8227	3	0
254	1981	9.03954	8.39375	3.89191	1.9995	3	0
268	8484	7.06641	5.3549	-1.30304	-1.82834	3	0
270	6026	17.9573	6.47936	9.72825	-0.785127	3	0
273	1287	22.8048	7.98134	-2.42859	-4.13395	3	0
273	5506	22.8091	8.1052	0.961393	8.0449	3	0
289	3017	14.8414	15.3102	-10.4345	9.73983	3	0
290	2388	26.7384	4.88963	0.928014	1.41407	3	0
290	9384	26.7714	4.94369	2.76173	-0.258392	3	0
301	4888	17.2563	8.077	1.85161	-11.0291	3	0
304	6703	25.2346	4.30773	0.87736	2.15288	3	0
306	7009	22.2084	6.76805	1.59004	-4.87427	3	0
328	7438	18.2734	11.5379	1.3816	5.51107	3	0
332	6358	1.45089	14.6788	-0.116574	-1.6992	3	0
350	1388	8.58114	8.24541	4.07112	-5.91968	3	0
354	8698	24.6152	2.5545	0.925344	1.75555	3	0
358	7018	26.5148	9.20126	0.950555	-8.62758	3	0
362	9949	5.94863	10.0083	1.87878	-7.29742	3	0
370	5503	10.4605	14.8859	-12.4688	-3.11177	3	0
373	2529	10.0158	5.35467	2.89654	-2.52531	3	0
403	8671	26.7011	7.21434	0.638499	6.79325	3	0
406	5153	3.3853	10.7896	0.475129	4.05698	3	0
409	8871	6.46179	8.44181	2.33154	4.5637	3	0
413	4705	23.177	1.88116	0.353997	-2.7027	3	0
421	5075	24.8385	1.57367	1.76821	-0.459066	3	0
431	8337	21.8865	5.85011	0.698481	-5.78165	3	0
434	2877	25.7186	5.25546	3.60603	0.31444	3	0
440	6242	16.9508	6.66684	-4.88566	-1.28583	3	0
444	7798	16.6084	10.5429	11.7837	25.5247	3	0
445	8598	1.94759	15.7703	-0.623652	-0.175686	3	0
449	2819	22.2335	3.70992	1.88238	-6.62185	3	0
457	2431	19.8833	7.61847	-1.22179	7.36169	3	0
460	5533	19.5071	12.0169	-19.1269	-33.8146	3	1
468	2717	7.95474	11.6759	-4.29027	5.50656	3	0
468	9903	7.86203	11.6838	1.10498	0.38479	3	0
486	6544	8.48747	15.2287	-3.60093	2.50609	3	0
488	5488	23.613	5.80153	-3.00671	0.0741552	3	0
489	8141	16.6674	7.8973	0.303905	5.01866	3	0
522	9063	23.5284	1.3617	1.34794	-1.1676	3	0
524	6489	19.1201	3.81156	1.08363	-0.277184	3	0
527	4761	8.513	4.03229	-0.351852	-3.81285	3	0
539	4640	11.0394	4.93335	1.08386	7.64227	3	0
544	6177	3.3392	9.82766	0.0622544	-0.658769	3	0
548	3039	4.77678	8.92968	2.83405	2.4449	3	0
550	8755	20.566	6.44002	1.81216	-0.230048	3	0
560	9834	15.515	13.3745	-6.87915	2.03766	3	0
588	1850	16.3547	12.451	3.95656	14.0443	3	0
592	7004	12.6047	11.3539	3.60995	15.3106	3	0
607	3277	25.921	8.71752	-2.67589	-1.53269	3	0
611	4981	11.3557	4.34285	0.49085	1.35045	3	0
611	8232	11.3983	4.45479	3.69355	3.12275	3	0
613	5677	8.81071	5.96887	1.9671	-5.00055	3	0
625	5498	5.0021	10.0524	-7.19265	-4.55255	3	0
625	7544	4.94961	10.181	-0.257882	-0.0238537	3	0
627	6322	7.12928	1.61133	0.253588	-1.56457	3	0
665	9681	1.28705	4.20883	0.660213	1.21064	3	0
679	6601	20.2617	8.79096	0.974938	-0.856019	3	0
680	7711	12.7759	13.8338	-11.3087	-16.6463	3	0
683	4642	11.5681	15.9328	-5.52015	7.75531	3	0
690	1385	16.121	12.2192	-5.2488	-8.42769	3	0
697	8103	9.73673	4.12575	3.85044	0.0322954	3	0
702	7878	4.31726	14.3442	0.124297	0.799678	3	0
707	9384	26.8614	4.88149	0.375705	2.46338	3	0
715	3209	3.82882	5.91198	1.99662	0.117492	3	0
724	7274	10.379	3.31734	2.61398	3.43414	3	0
731	9241	22.5057	6.16513	3.12221	-7.09537	3	0
733	1123	2.02492	3.72023	0.691422	0.318512	3	0
751	8296	23.9643	6.043	-0.895314	-1.76822	3	0
754	1371	14.4462	14.3271	-1095.67	550.217	3	1
756	5325	11.5258	6.48742	2.64687	-2.91727	3	0
758	9856	15.5579	2.83462	2.33672	-7.76186	3	0
767	5985	15.7946	6.3055	3.92519	-7.61411	3	0
778	4382	11.2683	10.1818	-0.642035	-9.69267	3	0
778	8198	11.3206	10.1502	-3.76388	12.1638	3	0
784	5410	9.29513	8.41177	2.97575	0.35982	3	0
791	1865	15.9411	14.9349	10.975	37.2806	3	0
807	9274	2.63592	5.84047	0.618262	-1.7561	3	0
816	9512	13.5107	6.21109	7.54952	-1.6972	3	0
821	1060	20.2534	9.94209	0.442614	-1.13705	3	0
829	1692	10.4703	2.14673	1.39843	-1.55164	3	0
830	5158	11.403	9.68594	-8.66995	-5.04761	3	0
839	3006	6.26385	4.62888	3.14402	-1.06786	3	0
855	1486	25.9813	2.697	0.841914	2.13764	3	0
863	3946	6.98643	6.78174	2.34603	2.10604	3	0
865	6533	1.20433	6.51504	0.0955132	1.36848	3	0
869	6758	5.28433	6.51402	-4.2782	0.189298	3	0
877	1683	8.7743	12.2726	2.38907	6.68552	3	0
884	8370	26.2122	6.53557	2.32481	-0.0610055	3	0
890	1431	3.03615	6.39848	0.247572	-0.801459	3	0
890	2227	3.09099	6.42865	0.891723	1.27294	3	0
895	6379	19.5312	10.2146	0.253465	23.2453	3	1
910	6228	3.07044	10.8078	1.2597	0.0937881	3	0
910	8636	3.13208	10.8863	-1.35538	-1.183	3	0
915	5700	12.4115	7.37804	6.66644	0.573366	3	0
916	4803	16.7009	10.8732	1.32836	-9.13858	3	0
917	5518	8.63558	12.5076	3.15916	3.82962	3	0
921	5208	4.16961	14.1538	-1.69299	1.08583	3	0
922	4311	8.85042	6.86382	0.692507	2.35754	3	0
936	6354	8.78729	9.14021	0.767795	-3.99063	3	0
944	1775	2.33672	8.44231	-1.48585	0.323503	3	0
959	9513	2.56173	11.6045	-4.62831	-0.197087	3	0
982	7007	8.94908	5.40479	1.88549	-4.76175	3	0
991	2924	5.66389	3.27549	0.110589	-2.28082	3	0
106	25320	2.15334	5.70535	1.12761	2.41502	3	0
106	47966	2.23725	5.73001	1.09294	-2.11848	3	0
107	30020	21.0614	3.38697	1.20394	0.28525	3	0
109	21833	5.95146	14.5214	-2.2855	-2.67137	3	0
109	46247	5.91592	14.6154	-1.78466	2.06712	3	0
110	11861	8.73213	7.98016	3.65054	0.301327	3	0
111	17343	17.8261	10.2582	10.9119	3.03935	3	0
111	48451	17.7789	10.2093	7.14289	-11.2748	3	0
112	19678	17.9889	7.79693	-1.19823	-1.08313	3	0
112	44620	18.1004	7.82671	0.901667	-17.2235	3	0
113	13332	17.5917	4.51246	2.85726	-8.07292	3	0
113	14186	17.5763	4.62121	2.15422	8.68736	3	0
117	40552	12.761	14.4989	12.9827	-15.9774	3	0
117	50168	12.7116	14.4693	-40.5518	-14.0445	3	0
123	32028	3.80801	14.4048	0.525144	-1.32314	3	0
123	33916	3.72663	14.3273	-1.07095	-0.700011	3	0
125	19521	2.30739	7.03242	0.42692	-2.17184	3	0
125	37745	2.25262	6.94912	0.819751	-2.65447	3	0
125	50605	2.25338	7.04263	0.630819	1.83247	3	0
126	21177	4.83166	7.63184	1.24322	0.168834	3	0
126	28446	4.83647	7.56263	3.75276	-1.83173	3	0
130	39047	5.21412	14.7102	0.339049	-1.00959	3	0
130	43752	5.31586	14.6774	-0.811742	2.59507	3	0
130	49960	5.23097	14.7716	-0.677499	0.0753192	3	0
132	29470	7.38794	3.53878	1.63593	0.127148	3	0
135	34696	7.16735	7.46304	1.53766	4.55428	3	0
135	41198	7.25574	7.39035	2.07186	-1.62208	3	0
138	28676	25.8253	9.45877	1.67661	7.46644	3	0
140	37645	3.54559	14.7684	-0.628796	0.504112	3	0
140	39263	3.46875	14.8447	-0.283565	1.5778	3	0
146	43101	13.2795	12.0485	1.09118	-1.29093	3	0
146	43116	13.156	11.9762	1.14175	22.5838	3	0
147	13975	8.93759	13.8816	2.49365	2.65085	3	0
147	25145	8.88785	13.9146	-5.36579	-2.11947	3	0
148	16186	17.9229	2.01101	3.74615	-6.25304	3	0
149	21700	25.6678	9.65402	0.17361	4.24607	3	0
149	52219	25.7106	9.77001	0.214522	-5.6173	3	0
151	28831	11.3916	4.20737	3.26788	2.81078	3	0
152	16058	7.80861	3.25539	1.65148	0.194502	3	0
152	37748	7.79829	3.33903	0.879316	-1.33359	3	0
154	18833	5.79536	15.326	-0.933234	-2.82693	3	0
156	34543	16.4082	8.12581	1.60672	23.7549	3	0
158	11919	20.4463	5.71168	1.13882	0.304404	3	0
159	10956	26.4344	8.22121	-2.4209	3.68346	3	0
159	40282	26.4442	8.10892	-3.34959	0.616317	3	0
164	17602	19.28	1.78557	2.33537	-4.70919	3	0
164	26505	19.2636	1.88327	3.30456	3.63059	3	0
165	30530	8.86217	14.9072	-6.21961	-0.0579143	3	0
165	31502	8.79107	14.9372	1.62651	1.04103	3	0
165	42152	8.91334	14.9517	0.54805	5.95342	3	0
166	25772	23.8553	2.38353	3.15426	-0.170785	3	0
174	30024	14.937	15.3957	-14.405	50.0181	3	0
176	25833	8.05503	12.6582	-4.63002	0.754357	3	0
176	28268	8.02913	12.5987	1.70458	0.148183	3	0
176	37679	8.12319	12.6616	0.73438	-3.56108	3	0
179	24017	4.67216	5.59476	1.5863	-0.0750151	3	0
182	17570	13.0483	6.18007	1.90816	-0.502308	3	0
182	21445	12.9918	6.14196	-2.84141	5.05681	3	0
183	10029	3.96707	15.7189	-0.491298	-0.124976	3	0
183	26193	3.92464	15.7678	-0.584235	0.795811	3	0
184	41451	17.0619	12.3119	4.35232	10.4039	3	0
185	36620	13.7832	8.4802	3.3618	-4.15617	3	0
185	45036	13.8489	8.46669	4.59006	9.68062	3	0
189	17773	23.5076	5.45515	1.88398	-0.373149	3	0
193	18006	3.06331	15.3127	-3.42502	0.364876	3	0
193	19032	3.02782	15.3747	0.0640104	0.164715	3	0
198	22096	14.0814	5.57452	3.79034	-9.31872	3	0
198	29453	14.0754	5.67895	7.47103	7.01134	3	0
204	15894	14.565	7.94982	10.6176	0.723021	3	0
204	21198	14.5173	7.842	-1.98058	3.65804	3	0
204	25939	14.6448	7.88461	-3.21834	-1.33281	3	0
204	32863	14.5111	7.9083	-0.741255	3.21466	3	0
213	33090	19.0198	7.92081	3.43985	13.3733	3	0
214	16620	26.7653	8.93994	0.791136	-0.59824	3	0
215	37391	21.6868	8.53183	0.825196	-8.28812	3	0
224	27982	26.3511	1.83932	1.50311	-0.0228906	3	0
224	50945	26.3282	1.77683	0.438028	-0.238506	3	0
225	49371	16.5608	11.6844	3.15745	7.40535	3	0
226	43870	11.0854	9.07603	7.06471	-14.6677	3	0
226	46877	11.0939	9.20046	5.64769	3.67816	3	0
226	51602	11.0283	9.19523	-4.25152	5.17016	3	0
231	13417	16.5132	1.49113	6.33725	-0.505505	3	0
232	25618	20.5816	7.93412	-5.98575	-2.54941	3	0
232	48017	20.5835	7.99759	0.909707	-1.98377	3	0
237	17124	20.5286	2.26813	4.27591	-0.379047	3	0
238	32540	12.5078	10.1367	-7.24391	6.08466	3	0
245	24737	7.50058	3.40472	1.09118	-1.48724	3	0
245	41631	7.4503	3.36083	0.992919	0.0450655	3	0
249	11409	23.2989	6.12095	2.56388	2.12953	3	0
249	27505	23.2158	6.12084	0.374298	-5.69121	3	0
251	18674	14.2045	15.2058	16.0411	90.5405	3	0
259	44262	4.31413	4.91742	2.69304	0.578803	3	0
265	20380	20.8891	6.91184	-3.21749	-5.18012	3	0
268	15542	6.98448	5.45598	1.11086	-0.637283	3	0
268	21131	7.0986	5.42521	2.71806	5.28892	3	0
268	31410	7.00703	5.35208	1.79799	-2.2345	3	0
270	50443	17.9489	6.61864	5.53977	3.16691	3	0
271	52249	7.29205	6.12168	1.24389	-6.21988	3	0
273	16943	22.8813	8.02096	1.57073	-2.49396	3	0
277	17147	2.35629	13.2891	-2.17147	-0.44288	3	0
280	39494	13.7234	9.17698	5.61065	16.6446	3	0
280	40120	13.7593	9.11523	-28.1977	-2.24188	3	0
282	34596	12.1265	12.4215	8.01759	-0.728088	3	0
284	28978	12.627	5.86886	1.89205	13.2772	3	0
286	11280	20.0838	3.45228	-0.568387	-4.58186	3	0
286	29630	20.0395	3.35944	0.812269	2.5854	3	0
288	12437	11.7	7.82304	4.14366	3.58293	3	0
288	12732	11.7501	7.91535	6.67404	0.380057	3	0
288	51642	11.7725	7.81947	3.01453	-10.1268	3	0
289	15400	14.7911	15.2668	13.8851	-2.07054	3	0
289	24636	14.9081	15.1851	22.1875	42.2556	3	0
290	10646	26.6426	4.96336	3.04322	-0.355153	3	0
293	17473	2.87191	15.2039	-0.819361	-1.61414	3	0
295	43789	3.66477	10.8667	0.475451	4.71992	3	0
298	46883	14.74	14.6444	-12.4703	29.7025	3	0
298	51311	14.7449	14.525	10.9984	-2.69029	3	0
301	13515	17.1517	8.12083	-3.75324	-14.7083	3	0
301	20138	17.1984	8.05126	5.27229	13.9321	3	0
305	20197	2.03451	13.7847	0.39135	0.526705	3	0
305	25469	1.9436	13.7234	-0.874498	-0.468854	3	0
306	28965	22.2879	6.75207	1.23084	0.644872	3	0
306	34072	22.277	6.8776	1.79029	4.91242	3	0
306	43894	22.3255	6.80411	0.726752	-0.399118	3	0
310	12793	11.1111	5.84145	2.36901	-8.92851	3	0
310	27914	11.1445	5.91559	1.92167	4.41758	3	0
310	32468	11.0233	5.93125	-0.732607	-10.09	3	0
312	28376	19.087	8.56147	-3.14476	-3.96678	3	0
312	46751	19.1501	8.63993	-1.68216	1.14286	3	0
313	14362	18.2426	1.99179	0.807236	0.410285	3	0
315	11736	6.3397	2.463	1.01955	-2.63489	3	0
319	26680	4.11947	8.64722	-2.02744	1.71451	3	0
319	39905	4.1863	8.61974	3.52746	-0.850068	3	0
328	12483	18.2825	11.6463	0.0280342	17.578	3	1
328	13021	18.1675	11.614	0.0281949	-1.14901	3	0
328	21397	18.1789	11.5542	0.551218	1.44296	3	0
330	50178	1.27705	14.8817	0.246652	1.35973	3	0
336	33716	25.4431	8.44389	1.83975	7.57208	3	0
336	49714	25.5055	8.42156	1.8896	-5.20849	3	0
338	15248	26.4317	7.73466	1.95277	6.23439	3	0
338	51992	26.4298	7.65586	1.28852	-4.76672	3	0
339	32629	23.6346	4.41526	2.14491	0.238586	3	0
339	37003	23.6932	4.28294	1.8723	4.41466	3	0
341	32093	26.5418	3.42391	1.3926	0.154297	3	0
342	28959	26.3765	5.55523	1.18309	5.64018	3	0
348	19425	5.32173	13.0472	1.31669	-2.7038	3	0
348	27041	5.4402	13.0192	0.773171	6.57104	3	0
350	25826	8.543	8.31391	1.78181	11.4996	3	0
354	13595	24.5607	2.66793	0.198623	-0.614574	3	0
354	48239	24.6252	2.68503	0.565071	-0.0852797	3	0
355	21094	13.4125	12.4477	-15.1067	47.2329	3	0
355	50823	13.2721	12.4258	-34.6341	-21.7521	3	0
358	35925	26.4132	9.17663	1.57523	7.65235	3	0
358	37160	26.5073	9.08667	0.434554	2.83064	3	0
359	25413	13.8146	5.01608	1.85686	5.20438	3	0
359	37927	13.8564	5.10413	7.1177	-3.10758	3	0
359	44031	13.8645	4.97581	3.82985	4.54011	3	0
362	12518	5.88506	10.0923	2.60571	6.08475	3	0
362	17338	5.97039	10.1547	-1.87952	-1.28658	3	0
362	28515	6.01701	10.0366	-2.61144	2.18403	3	0
363	13159	14.7271	13.1437	5.41396	-10.5139	3	0
374	16165	4.58796	1.57297	-1.91705	-0.00544066	3	0
374	24287	4.71829	1.53372	0.384464	1.17291	3	0
375	15047	2.8482	3.7523	0.478688	1.17921	3	0
375	43957	2.95527	3.7548	0.237168	-0.0638384	3	0
376	17150	10.8249	2.93602	4.92965	18.852	3	0
376	19194	10.818	3.00486	0.728603	-8.28462	3	0
376	32607	10.9337	2.91919	4.39956	-9.40651	3	0
384	18116	7.0317	9.04806	1.45368	3.10847	3	0
384	42476	7.13868	9.0068	-0.0517092	-0.601122	3	0
388	18883	21.6728	9.53387	4.01246	2.78767	3	0
388	29001	21.7065	9.41578	1.07143	5.24702	3	0
395	15721	4.91542	9.40309	-1.67352	-2.86454	3	0
395	41829	4.90176	9.31561	3.07401	-0.860717	3	0
395	51048	4.97777	9.41558	1.22553	-0.0646546	3	0
400	16125	19.2975	9.11488	3.0691	-0.856474	3	0
403	13784	26.6742	7.12592	2.80053	-8.01279	3	0
406	29800	3.27498	10.8581	0.418314	2.96504	3	0
406	31130	3.3608	10.8982	0.848843	-5.80459	3	0
406	39315	3.28202	10.7995	0.940237	-0.248696	3	0
408	46789	3.34115	1.74946	0.00167186	-0.204847	3	0
408	47519	3.35826	1.81935	0.962126	0.835787	3	0
410	44454	13.1963	8.16968	2.40794	-1.97644	3	0
413	19246	23.2754	1.97397	-0.244822	1.61081	3	0
416	49497	4.18873	6.0012	1.05089	3.30481	3	0
423	37881	12.9067	4.58894	0.995837	11.9749	3	0
426	33990	10.2982	7.54746	-1.60181	-1.02682	3	0
426	44011	10.3979	7.52337	-3.60906	-0.842403	3	0
426	44670	10.3268	7.49989	1.38259	-0.811451	3	0
428	10957	8.35714	5.82779	2.64816	-1.73237	3	0
431	10658	21.8652	5.76305	3.35586	6.2881	3	0
431	21741	21.8077	5.86589	3.02242	3.12992	3	0
431	45094	21.7894	5.783	0.730518	-7.97916	3	0
436	11887	17.9905	9.88582	6.97116	-4.37267	3	1
436	22058	18.0121	9.77415	2.63391	-0.340871	3	0
436	46699	18.0992	9.85473	-1.12322	-0.00195437	3	0
437	13241	14.5742	13.4587	16.3159	-8.77973	3	0
443	14627	5.70547	9.97567	1.24116	-4.28472	3	0
444	29264	16.5216	10.6377	7.12069	-5.44637	3	0
444	37471	16.5285	10.5704	-5.21659	-6.14374	3	0
451	37086	5.09954	3.47677	1.58276	4.53729	3	0
452	26596	12.9642	5.4407	4.82801	9.86376	3	0
452	45323	12.8587	5.38793	1.16187	-12.938	3	0
453	40501	15.6369	13.2637	13.7883	28.5871	3	0
454	23665	11.9922	12.9347	4.40045	-3.08878	3	0
454	44929	12.0598	12.8491	-8.64711	22.2932	3	0
455	12425	8.17699	12.4297	-5.31757	-1.06091	3	0
455	24363	8.13765	12.3772	2.08166	0.897427	3	0
455	31496	8.16138	12.3167	2.67791	-3.11548	3	0
455	34579	8.27049	12.377	4.29678	10.9431	3	0
457	50187	19.9217	7.74748	3.17566	7.5104	3	0
459	44903	1.28946	3.55831	0.33774	0.928513	3	0
461	13027	13.6043	15.5599	45.0668	219.69	3	0
465	42912	9.76325	7.40807	0.171519	0.798154	3	0
470	27052	3.63722	6.25609	1.42423	0.89185	3	0
470	36835	3.69049	6.31412	0.565537	-2.18032	3	0
474	25094	25.8109	1.16975	0.67655	-0.181265	3	0
483	32952	23.1933	5.77569	1.52366	4.17775	3	0
486	17708	8.58065	15.2529	-1.36616	-3.77735	3	0
488	24415	23.5295	5.73925	2.26272	-4.09658	3	0
488	24853	23.6396	5.73242	4.02212	-0.029182	3	0
488	44442	23.5671	5.69692	-1.60427	-0.237235	3	0
489	23613	16.7281	7.88776	7.64004	0.392654	3	0
491	40045	25.3296	5.44811	3.73532	-3.48033	3	0
499	13325	18.8342	1.5334	4.55406	-9.59986	3	0
507	44448	25.1091	1.8251	1.51261	-0.333618	3	0
512	45863	17.896	14.0255	2.84487	-1.22877	3	0
522	12218	23.6167	1.299	1.93615	-0.106078	3	0
522	31661	23.5535	1.30276	-0.149243	-0.883428	3	0
522	50715	23.6305	1.39563	1.34915	5.51885	3	0
524	17499	19.207	3.86175	1.6519	9.47716	3	0
524	42589	19.21	3.76044	4.49759	-0.783281	3	0
525	14925	15.3964	3.21339	2.88427	-2.27682	3	0
530	21819	20.7577	6.76116	1.54808	0.283665	3	0
539	32875	11.1721	4.97438	3.09772	2.59099	3	0
539	50244	11.1078	4.86081	11.968	-1.13732	3	0
540	44654	4.69389	14.252	0.923271	-0.0516369	3	0
540	47374	4.6099	14.294	-1.41619	2.48071	3	0
540	50774	4.58733	14.1986	0.619224	-2.37568	3	0
541	17502	8.0007	13.8769	-11.0436	0.179671	3	0
541	34312	7.90692	13.9327	1.36552	4.78877	3	0
544	20929	3.36755	9.89239	2.47559	-0.038827	3	0
544	50060	3.24955	9.87514	2.47937	0.121914	3	0
545	18739	12.2499	15.402	-34.1584	2.81282	3	0
545	37578	12.2527	15.5416	-31.4496	-13.3434	3	0
546	21054	11.9867	12.1059	14.17	1.73683	3	0
546	40035	11.8949	12.0002	10.0762	1.48529	3	0
546	52611	11.9565	11.9808	4.70546	-9.95838	3	0
547	50835	15.9717	7.53665	0.980185	5.71444	3	0
548	20718	4.87882	8.95104	3.51463	0.126599	3	0
557	48234	20.5646	4.80176	1.51248	5.40613	3	0
560	21176	15.4511	13.3857	13.3038	1.42542	3	0
563	30959	16.1781	7.22321	7.50191	11.1663	3	0
563	41006	16.1321	7.09843	7.61394	0.398169	3	0
565	29903	11.3149	15.8771	-8.85147	10.2237	3	0
566	14826	5.33616	4.15465	3.10475	-4.04467	3	0
566	47505	5.4145	4.22367	1.59721	4.01495	3	0
567	17860	7.79564	8.41606	-2.40781	-3.87958	3	0
567	20902	7.76285	8.36132	0.186713	3.19294	3	0
574	13605	15.0042	6.74486	2.50019	-5.05637	3	0
582	21471	20.7279	6.63583	4.79293	0.196009	3	0
582	49751	20.8383	6.54899	5.96507	-0.858956	3	0
585	17505	15.657	1.82777	5.5027	0.332048	3	0
585	37532	15.7145	1.85138	1.49244	-0.697181	3	0
587	43163	14.8479	4.54346	5.9735	-0.592159	3	0
588	21691	16.4281	12.4462	6.57323	-0.171141	3	0
588	23590	16.4561	12.5038	3.02307	-11.9113	3	0
592	21303	12.4806	11.3648	-3.07955	-11.4543	3	0
592	42986	12.6065	11.2858	-17.4364	-1.9727	3	0
598	18739	12.32	15.3728	13.6594	-9.71374	3	0
598	44205	12.4307	15.4242	13.1516	10.8522	3	0
599	23962	11.4987	2.84963	0.57119	5.23741	3	0
600	17149	7.62499	10.2188	1.8096	3.41087	3	0
600	37485	7.66166	10.1737	2.209	-2.36663	3	0
600	41131	7.72492	10.2341	2.04833	5.63259	3	0
610	29155	6.23919	11.3857	2.10346	-7.06447	3	0
610	46830	6.21105	11.4671	1.23865	7.47533	3	0
611	51012	11.4605	4.42759	1.43438	-4.42284	3	0
613	19614	8.88921	5.86359	0.255892	4.2664	3	0
613	43002	8.82406	5.83859	2.43834	-2.13979	3	0
616	43975	6.4696	6.19839	2.19061	0.995236	3	0
618	24312	7.26006	1.93953	0.371664	-1.71398	3	0
618	41136	7.35652	1.9306	0.554915	2.56459	3	0
620	34589	21.0092	9.70591	1.31449	7.24585	3	0
624	15949	10.3791	7.77998	2.62362	-10.6041	3	0
624	47991	10.4689	7.72058	1.83279	2.59217	3	0
625	32816	4.90409	10.1074	1.57867	0.112177	3	0
627	31117	7.24015	1.60382	1.39577	5.66962	3	0
632	31913	7.09678	15.2767	-0.442218	-1.73824	3	0
633	20663	14.634	3.23088	3.8116	7.43407	3	0
633	33370	14.7112	3.32557	3.26137	11.2988	3	0
636	44038	8.285	9.85659	-6.42385	-5.52448	3	0
639	18136	18.0624	3.77977	5.20131	-14.2536	3	0
639	39164	18.1941	3.78488	1.75379	-5.07912	3	0
639	46051	18.1345	3.82847	8.39087	0.987242	3	0
642	33911	2.80563	8.99521	1.30244	-3.28288	3	0
642	45598	2.78187	9.05979	1.26799	1.44085	3	0
645	21557	20.8859	6.23361	3.23263	-0.0882776	3	0
645	32884	20.9949	6.2289	2.13615	-3.18454	3	0
645	48659	20.9419	6.26513	0.803442	-0.830591	3	0
647	14928	2.63114	15.1808	-1.63924	-0.129594	3	0
647	25793	2.68863	15.1896	-0.129391	1.40131	3	0
648	48849	20.8922	2.57813	1.95059	4.44648	3	0
651	47027	16.2294	9.16537	-6.30174	7.47756	3	0
654	13963	23.0836	5.7224	3.50753	3.18789	3	0
654	32952	23.1675	5.70048	1.31339	-2.05003	3	0
656	15308	16.3752	12.1153	-11.0016	-0.989234	3	0
656	25528	16.4049	12.2295	12.9041	0.420193	3	0
665	22590	1.21323	4.20934	0.132465	-2.84217	3	0
667	39128	8.75122	3.56281	3.00998	-3.33953	3	0
668	49029	2.6391	14.6941	-0.387487	1.72952	3	0
679	17157	20.2101	8.76608	-1.90805	-3.25577	3	0
679	30621	20.2125	8.8768	2.10707	5.58735	3	0
683	21604	11.7092	15.9333	-8.87664	4.58791	3	0
683	31393	11.6068	15.8433	-4.30324	-11.6845	3	0
685	37023	18.6099	1.60008	4.9485	-2.4005	3	0
685	42664	18.6547	1.52151	3.52485	4.90574	3	0
690	52039	16.0954	12.2827	-6.39605	18.4677	3	0
694	16913	5.68942	7.99951	0.914923	1.37794	3	0
694	37239	5.60305	7.93316	0.798443	-0.62736	3	0
698	41647	12.8295	5.02481	-0.166264	0.918463	3	0
698	46978	12.9279	5.07588	4.76353	3.0088	3	0
703	11253	8.25492	2.44445	2.46621	5.69426	3	0
703	17317	8.15823	2.34557	1.97799	0.221596	3	0
707	37769	26.8519	4.77588	0.712616	-1.7099	3	0
711	46709	12.5548	7.84135	2.68884	3.80132	3	0
713	48129	25.2194	1.88124	1.43746	-0.0366893	3	0
714	27165	24.2649	8.42139	-0.954362	-0.124364	3	0
721	45111	21.9957	3.01096	0.555722	-4.89728	3	0
726	27311	10.9802	7.77153	1.86268	-4.0042	3	0
728	23479	22.8299	5.17626	4.25614	-3.47516	3	0
729	21254	5.33747	1.43223	-0.145561	0.291352	3	0
731	14943	22.4505	6.21945	-3.18226	2.67393	3	0
732	36841	4.49833	4.21651	0.971838	-0.563745	3	0
732	39611	4.45644	4.10715	0.587176	0.650142	3	0
733	12389	2.15193	3.72955	1.39381	-0.876621	3	0
733	15915	2.15906	3.65843	0.868948	-0.305101	3	0
733	32460	2.02442	3.65606	0.872074	0.122731	3	0
733	43836	2.07954	3.76053	0.858918	0.358439	3	0
743	47050	16.4511	9.70496	14.018	-0.124202	3	0
745	16062	5.33065	2.41768	0.736306	-0.852402	3	0
748	47786	18.154	9.12108	8.65718	-14.5687	3	0
754	24014	14.4084	14.2264	12.6566	-2.56527	3	1
754	48672	14.3799	14.3551	-1.82002	43.3083	3	1
758	14827	15.4473	2.87973	-5.573	0.88463	3	0
758	17359	15.471	2.94311	2.54321	-0.267378	3	0
758	23061	15.487	2.82706	3.29437	3.56625	3	0
759	16036	5.08481	1.49961	2.75089	-0.251629	3	0
759	49537	5.00523	1.41312	1.9227	2.74312	3	0
760	30538	14.317	11.7586	-13.4058	-2.94684	3	0
760	33979	14.2634	11.7855	14.2711	-2.67933	3	0
762	22945	16.6694	1.30634	3.60035	-0.146441	3	0
762	24564	16.7774	1.21362	2.36388	1.59047	3	0
763	17449	6.09025	4.88794	4.10227	-0.358057	3	0
763	35728	6.03828	4.92924	1.91148	-0.989499	3	0
763	43206	5.97815	4.82186	5.28919	0.158737	3	0
765	19801	17.3827	2.99173	5.1694	0.317103	3	0
765	34359	17.4186	3.06346	2.36903	3.12448	3	0
768	13532	24.1696	1.55295	-1.35946	-1.02105	3	0
768	22606	24.2077	1.60784	2.10027	0.0166244	3	0
768	27136	24.192	1.49346	-0.780589	0.182687	3	0
768	34863	24.2745	1.60607	0.603116	0.0587483	3	0
770	35323	8.13236	14.42	-6.17971	4.36049	3	0
782	36735	16.0126	7.39356	3.70288	20.2506	3	0
782	42068	15.9274	7.3199	1.16863	-5.39651	3	0
791	43345	15.9507	15.0194	-11.4946	-33.2179	3	0
792	17161	5.90126	3.46361	1.31817	2.23888	3	0
792	22977	5.9616	3.56484	1.26569	-3.35815	3	0
792	26350	6.04045	3.47212	1.3169	4.72545	3	0
794	28224	10.1572	14.0974	4.87241	-1.5966	3	0
795	29376	2.68009	5.49787	3.09317	0.577608	3	0
795	44595	2.73429	5.55285	-0.500594	-1.77028	3	0
797	19223	26.3699	3.45889	0.0166466	-1.62926	3	0
797	41358	26.3518	3.5622	1.3605	0.420832	3	0
797	45924	26.3335	3.50725	1.80418	-0.112058	3	0
802	20157	26.8311	5.21233	1.04689	1.32537	3	0
803	25402	16.5375	9.5637	-7.82561	0.568405	3	0
813	49347	5.49056	2.43501	2.13137	3.51108	3	0
815	46528	4.79194	8.41537	0.441921	-3.0155	3	0
815	47703	4.81087	8.31036	-2.08857	0.0572029	3	0
820	41886	13.7342	15.7594	234.222	30.8444	3	0
820	50754	13.8157	15.7627	30.8251	-429.246	3	0
821	36787	20.2571	10.0423	1.60528	11.3026	3	0
821	42232	20.3416	9.99701	1.27868	-7.7562	3	0
823	13866	5.6037	12.7647	1.88844	-0.0489747	3	0
823	35627	5.50127	12.7564	1.71186	2.11013	3	0
828	17091	21.7436	2.60788	2.44386	-5.54235	3	0
828	41898	21.6936	2.56091	4.13133	-0.0336358	3	0
830	28142	11.3078	9.67393	3.20691	13.7914	3	0
832	50001	21.9915	5.14156	-3.83084	5.52269	3	0
835	18007	16.0795	7.29077	0.616342	11.1401	3	0
839	39514	6.3205	4.67242	-1.64843	2.41544	3	0
839	40630	6.25908	4.7719	2.24997	-5.30008	3	0
844	12215	7.94318	14.0954	-1.57907	-6.59746	3	0
844	25315	7.89132	14.1631	0.452513	3.08592	3	0
844	39276	8.04006	14.1653	1.24445	6.4803	3	0
846	52374	20.8867	8.17551	3.24018	-6.84035	3	0
847	37194	1.13574	12.9584	-0.622621	1.06872	3	0
847	45800	1.15779	12.8425	-1.73943	-1.3485	3	0
850	25100	20.6009	4.25608	0.958365	-0.047736	3	0
850	27157	20.6298	4.35195	3.00939	2.80249	3	0
850	45866	20.661	4.24182	2.21332	-0.365633	3	0
853	10941	4.80181	11.4025	0.712431	-1.48081	3	0
853	46963	4.84705	11.3577	0.144808	-2.83886	3	0
853	47935	4.84608	11.4799	-1.17688	2.35857	3	0
858	41265	1.71656	8.07585	2.02414	-1.10244	3	0
860	27295	9.09946	8.93351	0.805331	-7.18734	3	0
860	37736	9.13252	9.03271	1.38812	0.306157	3	0
861	33305	17.0845	9.07031	3.50822	21.3933	3	0
863	42112	7.06968	6.77645	-1.15218	2.23071	3	0
867	18214	15.316	12.89	4.74378	8.20568	3	0
867	40675	15.1934	12.8658	0.926914	-1.46858	3	0
877	49531	8.66521	12.1934	1.88042	-7.2253	3	0
878	23409	2.3052	4.53294	1.83274	-0.164609	3	0
878	26270	2.2267	4.45164	1.15458	-0.0754648	3	0
878	30503	2.17781	4.49388	1.70762	0.125157	3	0
878	46687	2.28638	4.46844	0.548814	-0.971289	3	0
884	22997	26.3371	6.54589	1.86158	-2.44116	3	0
884	36764	26.2256	6.46679	1.02038	-4.38696	3	0
884	41452	26.3031	6.44892	1.92447	5.22477	3	0
886	30981	10.4723	8.60812	0.667324	-14.8476	3	0
886	35702	10.4005	8.64873	1.2831	12.3573	3	0
887	18468	6.6005	4.39124	1.47124	1.08979	3	0
890	28130	2.98508	6.43509	0.275151	0.326164	3	0
890	31378	3.04602	6.51547	-0.231454	-0.319163	3	0
894	32109	26.9351	5.86142	-0.0948358	1.1767	3	0
896	13137	6.27059	14.6939	0.452544	1.18958	3	0
902	13037	9.41003	13.7199	-4.42183	-7.31165	3	0
902	24511	9.35398	13.6891	-5.41066	-0.629628	3	0
905	48879	9.54868	13.56	-12.4304	0.0243007	3	0
906	37428	26.0979	7.77238	0.129945	-1.75414	3	0
909	22750	23.0855	8.30907	3.23514	3.19449	3	0
909	37964	23.0478	8.39858	0.889898	5.73162	3	0
909	42323	23.0017	8.35505	3.89326	-1.33195	3	0
910	29800	3.18196	10.8527	0.850684	-1.39743	3	0
911	12196	3.04454	5.54608	2.5069	0.0473015	3	0
911	33905	3.0779	5.62988	0.383765	0.214212	3	0
911	47648	3.17935	5.58212	2.31882	0.244857	3	0
911	47902	3.09542	5.50007	1.17369	-1.81048	3	0
915	13240	12.5174	7.43843	-3.14882	3.64656	3	0
915	19721	12.3787	7.4394	-6.16394	-6.99944	3	0
916	11491	16.5609	10.8664	4.22184	-21.0781	3	0
917	38297	8.66986	12.5563	-2.19891	-6.57173	3	0
920	49309	8.54036	12.3437	-6.65278	2.85728	3	0
923	15350	7.9044	1.07904	4.4333	1.20111	3	0
929	10665	10.5238	10.6633	-1.4134	-1.69312	3	0
930	40646	14.4544	15.6603	-22.7883	-7.27038	3	0
936	20564	8.72408	9.15604	5.36683	0.912625	3	0
937	15603	25.5692	8.85899	1.34108	-6.28528	3	0
937	29213	25.4603	8.77521	0.583463	-2.90608	3	0
944	27030	2.38073	8.35749	0.633093	3.45788	3	0
945	32326	19.8354	1.78125	2.1033	-6.27703	3	0
952	51531	2.63879	15.6547	-0.367277	-1.39573	3	0
957	21380	17.3403	5.21852	2.35271	2.08902	3	0
957	40715	17.2328	5.22303	2.86308	-5.43135	3	0
961	31550	22.8275	2.80803	2.44904	-1.37677	3	0
961	44719	22.8212	2.87333	1.61479	1.68167	3	0
962	26978	25.2684	5.75074	2.21107	0.310969	3	0
962	35535	25.3557	5.6512	2.27278	6.47975	3	0
963	11181	9.67803	14.7582	-2.79975	-5.39112	3	0
963	16846	9.6141	14.8497	-7.00824	3.16578	3	0
966	26437	16.3793	6.63995	-2.53838	13.0784	3	0
969	17433	10.2491	1.1651	0.899977	0.993999	3	0
969	21247	10.2155	1.262	3.39608	-0.290263	3	0
976	12145	2.32724	1.32237	1.38065	-0.191637	3	0
978	11753	11.8784	15.5653	-8.33318	-9.11331	3	0
978	36941	11.8083	15.4979	1.7304	-4.25651	3	0
982	43984	9.00605	5.48592	1.78553	4.90635	3	0
983	20088	23.9006	6.38409	0.957896	6.06298	3	0
983	20114	23.9486	6.49786	1.20824	-5.40263	3	0
983	27217	23.8833	6.52873	-2.72099	-0.184984	3	0
983	30000	23.8236	6.48849	1.99543	0.886111	3	0
985	51413	24.435	1.48966	-0.932726	-0.694183	3	0
986	16359	14.6323	2.69492	5.12465	-2.85816	3	0
991	10045	5.79801	3.22606	1.43259	-0.281341	3	0
991	34163	5.72362	3.31734	2.29423	-0.350992	3	0
991	40638	5.67995	3.19392	4.00893	0.947333	3	0
992	13566	24.8735	1.42157	0.110396	-0.0460658	3	0
1005	6612	11.1107	1.24049	0.392913	-4.71496	3	0
1007	2117	19.1479	5.46947	3.0747	13.8293	3	0
1010	3759	8.73109	5.11661	5.50193	2.81171	3	0
1013	7575	2.77209	8.25741	0.38119	-2.4063	3	0
1016	4733	2.42755	5.79398	1.06668	-0.0772342	3	0
1054	2262	14.6942	7.72118	3.49259	8.12981	3	0
1060	9234	20.1926	9.94656	2.29102	6.81758	3	0
1072	3337	19.142	10.8773	2.50252	-2.84858	3	0
1081	3881	6.6945	12.0826	1.40511	3.88216	3	0
1086	7584	19.3366	11.4511	5.46807	0.514651	3	0
1095	6332	12.7294	1.76722	0.85299	3.0255	3	0
1129	8596	4.99939	15.3018	0.0742709	1.30445	3	0
1139	2094	22.174	6.34136	0.917357	4.65686	3	0
1140	5327	16.9745	1.59837	3.34571	-0.061036	3	0
1140	6625	17.0322	1.6263	1.91651	0.0421873	3	0
1145	4258	19.9844	11.0765	-1.61911	3.21308	3	0
1149	3633	13.3426	13.6646	-3.91351	10.2476	3	0
1160	2197	6.76835	7.05403	4.02607	0.380493	3	0
1165	1409	18.6222	11.7686	-1.97931	-53.9067	3	1
1182	8611	1.20252	2.81958	1.35992	0.285015	3	0
1202	6326	13.8199	1.3857	5.62366	-0.0309173	3	0
1205	4052	23.1413	9.69531	0.768844	-4.84193	3	0
1205	9116	23.1456	9.58916	0.899493	7.68875	3	0
1209	2079	13.6979	5.585	3.39646	-1.04961	3	0
1209	3884	13.6554	5.71537	3.99838	-7.11379	3	0
1209	7430	13.7679	5.65484	1.1291	0.201647	3	0
1212	1264	13.2454	8.78673	3.1119	9.51038	3	0
1216	5748	15.3207	10.0217	5.74135	-0.300383	3	0
1226	4635	9.20208	6.16606	5.12466	0.462428	3	0
1232	5677	8.72907	6.08758	-2.71881	-0.890504	3	0
1239	7789	13.6685	13.8341	7.3173	10.3983	3	0
1240	3372	22.0593	7.41974	-1.03589	1.44642	3	0
1258	8351	1.20599	8.79655	-1.90399	0.0720737	3	0
1270	1894	11.4215	14.0074	6.3903	-20.1597	3	0
1278	4526	8.13799	4.77655	4.28156	0.752702	3	0
1289	6360	2.72333	10.7652	1.92477	0.13594	3	0
1326	5403	16.5571	5.36591	1.90674	1.49927	3	0
1330	1694	20.9771	1.59687	3.70517	-0.492235	3	0
1342	4647	25.8191	9.93283	3.11943	0.410202	3	0
1343	4524	23.0582	4.22756	-0.758003	-2.96217	3	0
1346	6825	9.23326	1.93745	2.92116	0.102267	3	0
1364	7682	24.5793	3.86212	1.61815	0.795008	3	0
1365	9070	13.8014	6.21878	0.423988	11.4039	3	0
1370	7101	26.552	2.97788	3.3807	-0.80627	3	0
1378	6279	23.8083	8.2291	-1.78425	-1.07779	3	0
1390	3318	24.685	8.25999	0.150161	-4.55675	3	0
1413	6794	21.5652	9.74407	-0.217869	0.149819	3	0
1444	7762	4.50867	5.67503	1.72408	-2.76944	3	0
1458	2416	26.6678	8.23552	1.17244	4.50853	3	0
1471	4730	15.3823	2.08166	4.71344	0.144983	3	0
1479	5898	8.33359	7.28644	0.100371	-0.960664	3	0
1495	4088	26.6186	4.7304	3.50832	0.352915	3	0
1503	7043	19.2788	1.66211	4.78776	-6.3601	3	0
1503	7601	19.1922	1.62478	3.32911	11.5547	3	0
1506	6723	24.9613	2.85374	1.39766	-1.73449	3	0
1532	2571	1.39663	4.0611	1.63748	-0.160319	3	0
1532	6689	1.29152	3.97967	1.99693	-1.15606	3	0
1532	9681	1.33518	4.08135	0.597864	-0.992726	3	0
1551	4314	6.96655	7.37681	3.79734	-0.00120087	3	0
1562	7458	10.0218	5.74936	2.53487	-3.9611	3	0
1588	4552	5.14326	4.43823	2.41087	-1.151	3	0
1590	7370	7.34408	10.6342	-3.83395	-2.60852	3	0
1590	9505	7.38551	10.4996	-4.95323	-0.0281235	3	0
1610	9777	8.19961	9.48214	1.40261	3.98481	3	0
1616	1887	20.6155	10.4598	-0.252899	1.64685	3	1
1621	4998	23.67	1.80055	1.25562	0.0948761	3	0
1622	4849	11.7202	3.87384	3.91086	0.520333	3	0
1622	8796	11.6518	3.76598	5.94511	0.136738	3	0
1624	5564	2.11954	7.4263	1.76649	-0.10301	3	0
1624	7468	2.21944	7.4763	0.745953	-3.68006	3	0
1629	7458	9.99222	5.87777	1.48164	-11.0262	3	0
1635	2395	6.48613	4.32898	-0.744429	0.382096	3	0
1638	3195	1.07322	13.974	-2.07042	0.727541	3	0
1658	2079	13.7707	5.52295	0.772779	-3.58837	3	0
1658	3589	13.8999	5.52621	-1.82121	0.0341073	3	0
1658	7430	13.8296	5.59673	7.05113	-1.78494	3	0
1662	3564	17.8743	7.19414	3.07887	10.2968	3	0
1663	5507	23.6721	9.43556	1.76769	-4.77102	3	0
1666	7326	26.3176	8.82272	0.383444	-4.96916	3	0
1680	5772	1.3285	7.26572	-0.362478	0.0122658	3	0
1687	5705	25.68	7.48456	1.48518	1.86927	3	0
1689	2402	21.528	5.49801	-1.06098	-0.543399	3	0
1690	7552	26.4924	1.78086	0.466962	-0.457587	3	0
1699	9203	4.1333	12.0189	-1.79032	1.66133	3	0
1711	9275	25.4149	3.0802	1.51217	-0.371663	3	0
1727	3656	2.72387	2.60908	1.27098	-1.27112	3	0
1733	1888	7.43678	13.6839	-0.930064	1.21327	3	0
1733	6516	7.33973	13.6744	0.6933	-0.776829	3	0
1750	2867	2.72769	13.4647	0.482328	1.40352	3	0
1755	6921	6.52092	8.85277	1.42562	-2.49739	3	0
1778	8918	16.1198	12.4792	-12.2126	9.57291	3	0
1780	3051	7.85945	9.42366	-9.69704	-0.734625	3	0
1790	7762	4.52944	5.80622	1.59963	-2.02837	3	0
1805	8121	18.3962	3.50273	1.79062	3.18354	3	0
1808	4710	24.0828	3.34097	1.06782	4.16783	3	0
1833	5884	26.4965	4.8374	2.42664	-0.981625	3	0
1833	6832	26.395	4.81467	3.76207	-0.721535	3	0
1847	4862	5.56511	13.9256	-2.12101	-1.46611	3	0
1849	8714	14.0128	7.58653	1.86252	-5.95281	3	0
1856	5811	14.683	11.3148	-3.86038	19.2416	3	0
1877	8410	8.23056	2.74763	1.75294	5.15886	3	0
1881	4191	19.416	9.34186	-7.05421	1.22851	3	0
1883	4524	22.9857	4.24841	3.56369	4.3528	3	0
1894	7362	11.3834	14.0545	3.0601	19.3883	3	0
1918	6685	2.05166	1.34991	0.887034	1.74871	3	0
1932	6446	14.9631	13.7612	10.5452	13.6404	3	0
1933	6921	6.51426	8.96569	-3.55374	-6.16387	3	0
1954	3918	12.7295	15.6572	16.827	-22.2249	3	0
1955	9798	4.48576	11.2801	0.139097	3.596	3	0
1967	8312	1.5747	4.13615	0.752652	-0.242453	3	0
1986	9878	10.4299	12.0638	5.71524	0.27184	3	0
1987	9041	6.9759	2.94196	1.32817	0.207119	3	0
2003	8374	26.8912	2.39887	1.37648	0.560954	3	0
2012	4527	19.2179	7.2548	0.321261	1.81832	3	0
2019	8392	2.10121	10.8496	-1.05361	-0.0664795	3	0
2037	4341	3.98335	12.9514	0.230248	-0.423447	3	0
2050	9274	2.62698	5.772	0.507081	1.36821	3	0
2055	3882	21.2415	2.55303	1.21897	-1.55866	3	0
2056	5154	24.8158	4.34151	0.672221	-0.424694	3	0
2058	7573	2.14561	6.25716	2.52638	-1.07048	3	0
2058	8575	2.21361	6.36151	0.388264	0.818772	3	0
2066	6735	24.217	9.59133	-1.64457	1.13562	3	0
2074	2956	4.13083	2.33133	0.379499	0.984959	3	0
2081	8332	14.2164	13.6147	27.3503	-53.3215	3	0
2083	4628	3.6626	15.5663	-0.596682	-1.72915	3	0
2094	6097	22.1109	6.3602	-0.0533849	-5.7722	3	0
2107	9165	24.5464	9.4061	0.311119	0.935449	3	0
2125	4927	10.0214	13.1118	-5.75606	5.93159	3	0
2133	9545	19.2139	11.706	-2.01284	1.50504	3	0
2142	8446	4.00373	10.0019	-1.19953	-1.90346	3	0
2143	8932	6.30407	1.87858	1.68008	0.813289	3	0
2161	5401	20.2157	3.70464	1.02494	0.168865	3	0
2162	2715	15.1405	12.5823	5.35076	0.268229	3	0
2166	8276	11.2143	4.02682	0.0525338	-0.184601	3	0
2174	3494	25.9593	5.8362	1.00165	-6.6098	3	0
2181	6793	26.5479	7.55874	-1.57377	-1.87596	3	0
2185	8874	22.6208	3.74216	-1.29462	-1.52494	3	0
2201	9411	9.93526	6.81403	3.37784	0.537097	3	0
2231	7375	8.39144	12.5429	-1.31313	-1.92242	3	0
2234	9587	14.9147	9.55876	3.72688	20.0484	3	0
2238	6847	17.9903	4.111	0.837816	-1.60525	3	0
2247	2269	15.3762	14.2915	9.08385	19.6884	3	0
2247	4076	15.3236	14.2596	8.42548	-8.06903	3	0
2262	8149	14.8151	7.70695	1.53217	-2.29135	3	0
2282	7976	20.1035	5.74203	1.26099	4.14	3	0
2283	9521	8.43134	3.59115	-3.37763	-0.609968	3	0
2286	6078	9.81719	1.27488	4.4147	-0.370331	3	0
2287	3272	25.0948	5.98212	1.97251	-3.07424	3	0
2293	7085	16.5927	14.918	0.0481336	-0.67571	3	0
2334	8322	12.4614	11.962	-12.1771	-4.27097	3	0
2335	7407	17.9984	7.61163	2.53742	-16.2282	3	0
2341	4855	16.0481	5.50895	3.65061	2.17988	3	0
2341	6586	16.1172	5.52737	2.68767	-1.24261	3	0
2358	4856	14.3306	4.84926	7.27032	-3.93774	3	0
2370	7637	11.5159	11.3729	-5.73026	4.33425	3	0
2408	5650	1.93888	11.9582	0.325278	4.75244	3	0
2410	2429	6.98552	8.57592	-1.90587	-2.14057	3	0
2428	8399	8.62087	2.51455	0.98344	-0.826138	3	0
2439	5410	9.27895	8.2805	3.32848	-8.90381	3	0
2440	5718	14.2064	14.9624	47.0819	-2.63935	3	0
2442	3551	8.96333	8.12915	2.81573	5.12418	3	0
2444	5819	3.28349	12.0446	0.512297	1.76989	3	0
2445	5360	1.37309	8.71821	0.855664	-6.09021	3	0
2445	8351	1.26269	8.71763	1.05433	5.85445	3	0
2453	5258	9.08534	4.033	-0.403458	1.20361	3	0
2453	5747	9.1419	3.94272	3.80135	-2.23669	3	0
2461	7454	13.3905	1.7613	1.00922	-0.0232426	3	0
2472	6586	16.2033	5.52308	-0.81284	5.73402	3	0
2482	2875	20.0858	1.46172	4.87974	9.78273	3	0
2495	2927	8.48327	12.8103	0.889153	3.38738	3	0
2495	6062	8.55276	12.9021	-5.89998	-8.16176	3	0
2512	5489	26.3177	5.91714	0.142698	-3.36421	3	0
2524	5790	8.5584	14.849	-4.20974	-4.00928	3	0
2544	7894	4.51054	8.49235	-0.488184	2.42749	3	0
2546	4396	7.1507	3.12182	2.60622	0.3671	3	0
2554	4684	6.38472	1.05867	2.19725	5.60924	3	0
2557	9189	1.9873	6.67545	1.15756	0.137594	3	0
2560	9941	19.287	11.9781	-57.1743	-34.1444	3	1
2566	3114	12.824	3.14301	1.84487	0.806425	3	0
2613	2902	5.38151	6.10813	1.21199	0.171318	3	0
2624	9112	17.6649	3.98625	2.52917	6.05841	3	0
2626	4274	21.5983	2.78445	5.08291	-0.601943	3	0
2632	3620	18.7783	12.6907	1.96507	-9.51245	3	0
2658	6698	6.59729	14.4172	-3.3106	0.847099	3	0
2665	8144	23.381	7.30609	0.799375	-1.09788	3	0
2669	7140	7.59448	2.50873	1.12299	-0.193423	3	0
2695	9050	20.372	6.57589	3.16003	-6.11056	3	0
2722	4353	10.414	8.93815	2.94037	16.8067	3	0
2732	4743	9.63593	11.9437	0.7637	-15.9862	3	0
2748	4216	2.80824	14.3704	0.0932832	-2.12554	3	0
2750	8226	9.25026	4.82101	2.44034	0.589405	3	0
2752	5653	2.93566	12.3671	0.797645	1.44234	3	0
2756	7579	16.848	2.07887	3.31511	3.03079	3	0
2806	9107	4.051	2.00972	-0.606849	1.48972	3	0
2812	9140	1.31613	13.0391	0.245459	-3.01873	3	0
2819	2973	22.3372	3.6379	1.21744	0.470306	3	0
2819	3850	22.3489	3.76802	0.532989	1.88753	3	0
2823	4062	19.3739	3.92146	2.57508	0.0534885	3	0
2824	4937	19.8278	11.4475	3.81234	-1.98981	3	0
2825	8239	16.907	4.57773	4.25673	4.01964	3	0
2837	4860	16.0237	9.10216	8.09651	20.138	3	0
2838	7243	24.1283	1.34559	2.39012	-0.602293	3	0
2859	4341	3.90133	12.8774	-3.46813	-0.935665	3	0
2860	6515	7.94453	5.20316	0.758343	6.69937	3	0
2863	8489	21.5363	10.2829	-0.240959	-2.59737	3	0
2867	6896	2.62774	13.5388	-2.21198	-0.125739	3	0
2867	7265	2.69204	13.5372	-0.451292	-1.24875	3	0
2879	5515	9.25271	5.08354	3.82686	-0.695924	3	0
2887	7253	20.7286	5.04651	0.956208	-2.23936	3	0
2895	6869	9.32618	12.0758	0.780731	3.30097	3	0
2911	7609	14.2618	2.55116	0.250858	0.605238	3	0
2912	3217	18.6763	6.29535	2.73465	5.68237	3	0
2923	6084	13.1784	13.8167	19.9127	-1.91203	3	0
2933	7076	19.4121	1.78068	2.13619	1.71764	3	0
2944	6941	17.8809	8.72024	7.59264	1.11165	3	0
2951	6666	8.50712	15.8684	-4.2361	-0.0230276	3	0
2961	7942	20.9795	1.07848	0.988626	-0.596792	3	0
2996	7186	13.1453	3.49164	4.61578	0.869569	3	0
3001	4260	9.06728	8.04004	2.15454	4.07786	3	0
3030	4955	18.5104	8.1121	8.77622	1.75794	3	0
3030	7525	18.4958	8.2495	0.610165	0.613794	3	0
3035	7913	20.816	7.44166	7.28058	4.40781	3	0
3051	4428	7.91709	9.45319	1.07926	-7.49559	3	0
3057	6546	12.6246	8.7273	6.76979	2.70605	3	0
3070	6553	1.73193	4.83299	0.0622932	1.68498	3	0
3074	4406	4.52063	5.36134	0.453068	3.51953	3	0
3110	5235	13.1491	14.9407	45.0229	10.6701	3	0
3117	7992	25.3593	8.98499	3.60903	-3.76296	3	0
3134	8433	15.196	9.58443	1.50399	17.0085	3	0
3142	8613	12.8886	11.0627	1.53309	-16.973	3	0
3169	3977	11.7198	13.1598	4.23314	-20.9566	3	0
3170	5111	23.449	5.29139	-1.29383	-3.00973	3	0
3170	5562	23.3051	5.26659	0.840812	-4.26701	3	0
3176	7219	1.74305	12.5013	0.838759	-2.29594	3	0
3185	5120	10.5144	1.74662	1.30988	-1.26035	3	0
3191	9220	3.22766	4.84173	-0.605418	0.745917	3	0
3195	3827	1.13657	13.9509	0.589453	-1.48796	3	0
3220	3292	11.6029	7.33617	0.845494	5.08641	3	0
3229	8420	12.8182	15.1808	-29.9223	-5.05107	3	0
3231	3330	13.8476	14.1295	48.237	731.642	3	1
3252	6987	22.4728	5.20431	2.9202	0.123219	3	0
3260	4783	15.6456	10.6817	10.5263	1.2394	3	0
3261	8554	17.613	8.45575	-2.64362	-5.64782	3	0
3269	7990	7.23051	3.75935	1.2166	-0.77137	3	0
3293	8494	20.2461	8.00208	1.75421	-0.634558	3	0
3313	9340	9.38713	7.61012	0.37339	0.593951	3	0
3328	4871	4.81931	12.8198	0.637403	-2.98141	3	0
3329	4529	1.61037	9.54522	-1.02158	-0.449552	3	0
3331	8062	14.0145	6.51443	8.88997	-0.398974	3	0
3340	6842	8.02462	8.6022	0.424224	-4.17718	3	0
3372	4895	22.1821	7.46145	5.1277	-1.67795	3	0
3384	9926	26.9607	4.20573	0.652605	-1.43984	3	0
3392	7539	16.697	13.3399	9.09365	21.3587	3	0
3401	4436	23.2226	9.24936	2.81975	4.65791	3	0
3416	3827	1.23463	13.9819	0.567979	0.41112	3	0
3452	4542	19.6022	12.1207	-15.3681	-13.2482	3	1
3473	5905	19.5418	3.08694	3.98645	-0.417477	3	0
3486	8146	9.70311	5.22312	6.58708	2.99589	3	0
3507	8760	12.1872	8.09967	2.62075	-1.93777	3	0
3510	7168	15.642	9.00107	-4.18735	14.3977	3	0
3522	7836	26.8423	8.16892	3.11968	-5.69246	3	0
3523	7121	12.8958	2.39678	3.04259	-1.01618	3	0
3523	8076	12.9179	2.52127	4.30885	5.06137	3	0
3545	7991	16.9263	1.29909	1.24336	-4.56586	3	0
3551	4260	9.01449	8.08254	3.40203	-2.46461	3	0
3555	6791	19.2782	3.59461	0.897579	-3.07571	3	0
3558	8122	9.99995	2.64919	3.76639	0.664359	3	0
3561	5624	5.54999	2.76591	0.0560571	1.35942	3	0
3565	5221	16.6552	10.3073	3.3078	-12.1022	3	0
3565	7798	16.6097	10.4078	1.34707	13.6894	3	0
3566	3795	12.4205	2.49767	1.02131	-11.7598	3	0
3571	5861	15.5721	7.4925	-3.27343	5.93852	3	0
3579	6662	3.00155	9.15987	0.286304	0.781772	3	0
3594	5085	4.30916	5.40502	3.23995	0.220769	3	0
3602	8522	9.98871	1.65368	1.25599	-1.12258	3	0
3612	8113	12.2397	10.1958	4.90084	-13.6359	3	0
3615	8914	7.16343	2.20568	-0.323023	2.39342	3	0
3622	7847	15.8391	13.247	6.5328	-10.1393	3	0
3622	8892	15.7488	13.3417	4.44008	29.3967	3	0
3642	9665	15.1644	11.9847	-19.6268	0.306627	3	0
3671	4701	2.56294	12.795	-2.82652	1.05086	3	0
3697	9931	15.5858	15.3956	4.89732	-8.85857	3	0
3701	7117	17.7647	5.73459	2.49418	-5.87178	3	0
3717	6774	7.2701	8.70779	0.536758	3.15163	3	0
3752	9001	19.939	6.94626	2.67525	1.43689	3	0
3758	3909	5.61866	12.4919	-0.405809	0.319905	3	0
3759	8438	8.75529	5.23359	-3.89266	-1.07793	3	0
3765	7619	2.62772	7.01593	1.52453	0.0550355	3	0
3775	9264	21.1986	4.94518	1.37758	-0.422891	3	0
3786	6608	13.9178	12.5056	5.45362	-1.44568	3	0
3797	8045	6.11793	3.33872	1.00426	0.318961	3	0
3814	9316	16.0531	5.78182	-0.149684	-0.409529	3	0
3823	7799	18.1565	8.39	-4.4381	-0.00696694	3	0
3829	8077	16.4341	14.9503	-7.36211	4.00832	3	0
3839	4572	9.89058	12.2824	5.20524	0.243149	3	0
3850	8176	22.4554	3.81771	0.813311	-5.4713	3	0
3852	6461	9.39496	6.38777	-8.41303	-0.33979	3	0
3853	9303	9.92313	8.30872	-2.12319	-0.442911	3	0
3865	7816	2.64782	6.03877	-0.32905	2.90057	3	0
3900	4349	17.079	2.99084	4.9794	-4.28067	3	0
3900	6027	17.014	3.0932	6.08346	-1.48721	3	0
3919	8476	16.3224	3.61236	1.33263	-0.123724	3	0
3941	8036	26.5587	2.49362	2.00104	0.40513	3	0
3947	6778	8.22886	10.2022	0.572703	0.560818	3	0
3954	9520	14.4106	12.2008	18.9694	6.94903	3	0
3964	6673	16.3395	4.44816	5.3944	-11.1224	3	0
4000	4343	6.63415	13.4369	-3.24269	-0.737251	3	0
4023	5811	14.5703	11.3033	0.0693181	-15.5297	3	0
4025	4416	2.57291	7.60098	2.69294	1.55963	3	0
4050	5308	8.25905	13.1302	0.793159	-2.26229	3	0
4059	5372	13.4676	7.1001	-10.8752	0.956008	3	0
4059	9900	13.3242	7.07427	2.13126	9.31302	3	0
4062	8643	19.3333	3.83611	-0.314798	-3.05462	3	0
4062	8815	19.3849	3.80411	2.25768	4.10178	3	0
4065	8080	17.2287	14.2544	0.142585	0.991078	3	0
4076	7358	15.2694	14.3303	7.91894	9.42179	3	0
4078	4365	6.03845	1.29261	0.285779	2.24247	3	0
4084	6241	1.67144	6.54975	0.57341	0.465217	3	0
4103	8660	6.43833	2.84126	0.401053	1.23088	3	0
4103	9982	6.49457	2.81238	2.35602	0.265209	3	0
4152	7731	11.3728	10.6627	0.783861	18.3608	3	0
4152	7808	11.4725	10.6188	3.49276	-18.2694	3	0
4160	4603	23.2447	3.27001	1.13454	0.604848	3	0
4171	8821	21.8556	9.258	5.3426	-5.42944	3	0
4196	5417	9.58659	5.68248	1.32675	-2.9206	3	0
4203	6189	19.2624	1.40308	1.28006	-0.494888	3	0
4240	4946	26.048	4.96828	-2.26175	-1.49733	3	0
4259	7215	5.32193	14.0726	-0.70253	1.74862	3	0
4260	8008	9.00421	7.94083	2.64382	-5.31909	3	0
4290	9752	26.2981	9.3094	0.543593	-3.63422	3	0
4360	9832	4.78199	13.1251	0.258822	-3.54494	3	0
4369	8198	11.388	10.2342	13.2793	-0.169747	3	0
4437	8397	19.8609	2.1725	0.405903	-1.67699	3	0
4452	7754	18.2632	9.83458	1.98317	10.3367	3	0
4527	4528	19.2639	7.21241	-3.9966	-0.664855	3	0
4527	9230	19.2044	7.11121	2.45281	8.7631	3	0
4528	4715	19.3126	7.17631	1.25023	1.9591	3	0
4542	5533	19.5595	12.0697	0.646239	-20.4797	3	1
4554	8395	9.46445	5.07463	0.86857	-1.57121	3	0
4565	6256	8.41917	3.71149	1.2433	-0.103827	3	0
4565	9003	8.4648	3.75301	2.86895	-0.512663	3	0
4565	9521	8.42811	3.65158	3.49405	2.3439	3	0
4605	8528	7.9978	3.05284	5.91561	-0.893116	3	0
4628	7462	3.65924	15.479	-0.248439	1.10994	3	0
4630	8691	10.2779	4.22075	-1.87673	-0.668489	3	0
4635	5768	9.26587	6.15254	2.10169	-1.50603	3	0
4655	7684	21.1724	3.33526	-3.77515	-0.692628	3	0
4668	8745	2.33153	13.0589	-0.777095	-2.52779	3	0
4684	6477	6.31988	1.10993	2.65295	-2.34035	3	0
4693	9252	8.57386	4.92712	4.73861	0.298546	3	0
4705	6235	23.0651	1.85739	2.47941	-4.1508	3	0
4710	8642	24.1162	3.4462	0.850303	-1.7163	3	0
4712	9529	14.7987	12.1933	-7.07722	-6.80985	3	0
4727	7755	24.726	6.75838	3.80318	-0.523618	3	0
4732	5547	13.4309	2.84658	0.99763	-10.2444	3	0
4739	9726	8.9819	8.97577	4.05788	-5.91119	3	0
4747	8082	1.20933	7.81458	2.38198	-0.204534	3	0
4755	7532	13.4992	9.90826	-4.93932	9.11657	3	0
4761	8682	8.51479	4.10039	2.76223	8.05707	3	0
4807	5339	26.251	5.32675	0.64327	5.25326	3	0
4820	6660	7.72996	7.60332	-7.93694	1.29312	3	0
4841	6576	8.89839	6.05711	0.966864	-0.876412	3	0
4851	5409	2.36169	4.3322	1.61391	-0.00763921	3	0
4861	9443	18.053	5.82009	4.42701	-10.0698	3	0
4862	6636	5.48061	13.8353	1.27101	-3.11455	3	0
4864	7197	2.10014	3.30288	2.03431	0.944111	3	0
4888	7309	17.3102	8.10697	3.33448	-0.100206	3	0
4889	8333	19.4746	8.01152	5.38561	-0.895355	3	0
4895	7161	22.2497	7.37915	0.635188	-0.0358454	3	0
4946	9739	26.0083	4.86113	-0.611204	-1.76877	3	0
5043	9443	18.1126	5.84766	3.23053	6.88863	3	0
5076	9225	9.55491	4.00502	-0.207389	-1.08165	3	0
5121	8731	12.4584	3.44376	0.41409	13.0606	3	0
5134	7867	1.33499	1.30098	0.511264	-0.505588	3	0
5176	7507	7.68533	1.70868	3.28673	-0.294283	3	0
5213	5505	17.7427	12.9676	2.44567	3.23895	3	0
5219	5909	18.4253	12.4316	-11.5392	1.84751	3	0
5234	5804	12.2965	4.7687	-3.43227	-3.00824	3	0
5258	7827	8.98671	4.03638	-0.265913	1.36915	3	0
5301	9447	18.8705	11.7984	-0.874726	-60.4005	3	1
5316	6308	6.03689	14.7368	0.923912	-1.39353	3	0
5327	6625	17.0286	1.55806	2.83507	0.442775	3	0
5341	8337	21.9729	5.94027	-3.53327	2.08613	3	0
5343	6612	11.1162	1.17558	1.48344	-0.30747	3	0
5357	7458	10.1123	5.83055	2.86323	8.251	3	0
5357	9452	10.2264	5.88397	3.55689	6.06868	3	0
5365	8522	9.88402	1.7565	1.33893	-2.2192	3	0
5370	8819	10.7073	6.53147	6.25466	0.194593	3	0
5384	6086	26.7432	7.47104	-2.21253	0.234941	3	0
5387	6228	3.01332	10.8495	-2.90267	-1.27501	3	0
5387	8636	3.07426	10.9322	1.59087	-0.166023	3	0
5399	6414	20.3516	1.43842	-1.58896	-1.06829	3	0
5428	5442	12.1307	3.83988	0.92797	0.944582	3	0
5429	8318	6.79774	4.50576	2.60209	0.396608	3	0
5432	9178	25.9177	2.34832	0.681416	1.09524	3	0
5433	8413	5.53911	9.02702	0.137357	4.71755	3	0
5499	8333	19.4789	8.07808	1.92899	-5.08955	3	0
5500	7783	6.57767	6.55542	0.0318364	-0.586573	3	0
5500	8488	6.55823	6.49456	0.293671	0.30327	3	0
5506	5932	22.8459	8.21535	0.0526033	-2.52394	3	0
5575	6115	1.32917	9.47102	0.6802	3.43356	3	0
5591	9595	14.3909	1.33811	3.07913	-6.89319	3	0
5593	7415	21.1185	9.81185	2.13405	5.25865	3	0
5609	7410	2.51282	7.07399	1.07987	-1.19011	3	0
5631	8876	20.8407	2.71092	-1.2199	-3.7213	3	0
5649	6904	11.8444	14.7022	4.83632	22.558	3	0
5669	6389	14.7026	11.0781	-17.8529	9.3168	3	0
5673	8713	21.5466	9.28324	0.795408	-5.8407	3	0
5677	6576	8.8551	6.01924	-1.46912	3.28175	3	0
5683	8935	5.96537	12.4929	1.55078	2.17773	3	0
5691	8854	13.6688	6.63447	6.58464	-0.0884393	3	0
5700	9133	12.3996	7.26073	3.10883	2.71506	3	0
5724	6600	5.38645	11.402	1.05141	4.49962	3	0
5725	8571	16.717	3.87309	3.41448	-0.497925	3	0
5765	7610	2.06784	4.64363	2.26125	2.53743	3	0
5787	9164	19.7516	6.79209	2.72986	7.72548	3	0
5807	7939	25.3461	2.26437	0.934909	0.485981	3	0
5822	8041	9.95062	9.16614	1.14104	3.4653	3	0
5823	6153	7.38111	7.00372	3.30389	2.65395	3	0
5823	9056	7.51034	7.02982	2.22553	1.40054	3	0
5833	8044	3.4585	9.10696	0.618113	-4.83948	3	0
5833	8917	3.52026	9.12302	0.129504	1.19117	3	0
5841	7344	5.50667	7.66525	2.97297	0.242502	3	0
5854	6815	16.1345	9.81698	6.70945	-1.80673	3	0
5895	9529	14.9208	12.2597	-4.59	-0.388772	3	0
5900	9436	25.1022	4.67289	1.91394	-3.55897	3	0
5904	9696	24.3381	5.22454	-0.233268	1.96513	3	0
5905	6850	19.5822	3.14159	-6.47024	1.43099	3	0
5908	9791	2.42123	12.3333	-3.04218	-0.696626	3	0
5910	6383	5.69527	6.96093	-0.425574	1.39854	3	0
5921	6384	10.4804	4.60709	1.92113	-10.2752	3	0
5921	8587	10.4067	4.68815	3.03338	-6.22768	3	0
5927	8084	15.5209	8.42011	-12.1419	-5.05892	3	0
5957	8948	2.17329	7.83658	1.25226	-4.05682	3	0
6015	7414	6.81638	10.8121	0.830142	-5.00701	3	0
6016	6591	19.5955	3.6396	-2.99079	-0.44396	3	0
6020	8360	15.2008	6.56934	0.795925	-5.38806	3	0
6036	7609	14.1177	2.55154	1.71082	3.06614	3	0
6044	8061	21.9254	2.24253	-0.255409	0.818132	3	0
6068	9053	13.6121	3.57674	4.56885	-2.7631	3	0
6070	7976	20.162	5.73156	5.32045	0.419582	3	0
6095	7766	8.21419	7.53848	3.10402	-2.29167	3	0
6103	8752	7.25918	1.35984	0.400376	3.2936	3	0
6119	8755	20.5042	6.454	-2.66815	4.66639	3	0
6149	6721	8.00351	9.791	0.812704	-9.16535	3	0
6153	7686	7.28599	6.91649	4.668	-0.205909	3	0
6170	8395	9.44609	4.95805	5.11047	-0.155624	3	0
6174	6490	6.04388	2.80234	0.44621	-0.0606938	3	0
6182	6500	18.2042	6.37514	0.751098	-1.34764	3	0
6190	9662	10.4437	15.6857	-9.41496	-2.52251	3	0
6203	6582	26.6759	8.43471	2.1565	7.50879	3	0
6214	6837	12.3317	9.95302	-4.60096	-2.73348	3	0
6237	6815	16.0251	9.90641	3.77468	-12.7414	3	0
6279	9341	23.8162	8.12714	1.73267	6.25283	3	0
6292	7887	19.419	3.05287	4.44724	1.31021	3	0
6302	8598	1.88739	15.7582	-0.829808	0.0146339	3	0
6316	6342	14.6565	4.1539	1.55859	-0.831438	3	0
6321	8320	5.0799	7.91266	-4.32733	0.857897	3	0
6408	9418	15.6993	14.5666	5.15576	17.5735	3	1
6408	9634	15.6324	14.615	-469.213	-181.212	3	1
6424	8661	4.66047	5.94085	1.01706	4.64307	3	0
6431	9437	21.6962	4.35813	1.32657	0.206015	3	0
6439	7966	24.7629	2.84841	0.310996	1.83951	3	0
6450	8714	14.1243	7.63824	7.49193	8.80517	3	0
6467	7989	23.2558	8.65985	0.996734	-4.83004	3	0
6476	7728	7.15922	9.83407	2.0107	-5.87402	3	0
6495	8754	14.1167	14.3268	1.76376	2.56653	3	0
6501	7007	8.88866	5.30839	3.16024	3.49367	3	0
6534	8655	11.7691	6.95729	3.77822	0.0706075	3	0
6626	9548	1.06122	13.8071	0.864616	0.500099	3	0
6651	9937	14.3701	14.5872	-17.5653	-7.97106	3	0
6694	6746	15.8407	8.69236	4.2854	9.84018	3	0
6745	7167	15.5008	5.02149	4.85175	2.03557	3	0
6758	8408	5.21841	6.52032	1.30501	-1.83931	3	0
6844	7163	19.4918	2.36951	4.19415	-2.36609	3	0
6850	9237	19.6243	3.19026	5.47917	-0.393441	3	0
6898	7061	5.96024	2.56447	0.672204	-0.559075	3	0
6898	9057	6.01994	2.4428	1.0983	-1.26103	3	0
6936	8842	3.42148	14.037	0.538485	1.18574	3	0
6947	9296	9.34652	2.73902	5.32811	1.45982	3	0
6947	9539	9.29793	2.78785	0.910994	-0.824404	3	0
6969	8216	12.1555	11.6809	2.88383	0.916486	3	0
6982	8590	17.1116	4.20571	5.63353	4.57631	3	0
7018	9499	26.4914	9.27691	2.61213	6.63817	3	0
7018	9771	26.5895	9.19829	-1.72027	2.88838	3	0
7068	7727	10.9273	14.1339	2.16465	15.8881	3	0
7134	8429	3.31728	15.8274	-0.894591	0.604349	3	0
7143	7778	7.11325	13.3267	0.979913	3.83995	3	0
7145	9189	2.06819	6.72697	0.341682	-0.841926	3	0
7228	9906	25.9856	1.80214	-0.469434	-0.935977	3	0
7268	7754	18.2618	9.9178	-33.5162	-100.801	3	1
7284	7375	8.39674	12.6468	2.10868	-4.76254	3	0
7305	9872	9.90972	15.8993	-1.81798	-0.795613	3	0
7309	8329	17.2587	8.19879	3.1266	-4.08088	3	0
7336	8125	23.0214	7.86454	1.6917	3.52562	3	0
7365	8715	23.3631	7.71729	1.91667	-0.00310788	3	0
7365	9656	23.363	7.78179	-3.6623	1.65335	3	0
7373	9334	18.9296	6.88665	0.131563	-5.17505	3	0
7386	9618	6.59467	2.38032	1.54423	-2.53102	3	0
7401	8492	4.28822	11.6914	-2.0825	0.496874	3	0
7405	7423	1.98498	4.33883	0.751785	-0.0885799	3	0
7414	7536	6.86378	10.8944	3.08784	2.99384	3	0
7423	9161	2.05142	4.3598	1.01122	0.0224886	3	0
7474	8125	22.9875	7.79766	1.1126	-6.68264	3	0
7553	9382	5.02906	11.4866	0.678595	-0.097157	3	0
7558	7975	8.91456	13.7149	-9.8001	4.17295	3	0
7668	9714	2.65464	4.12392	0.937222	1.38794	3	0
7685	7911	3.18784	13.1477	0.685311	3.34469	3	0
7715	9512	13.5041	6.33588	7.75473	0.655715	3	0
7762	9583	4.44743	5.71317	0.763852	0.606646	3	0
7819	9568	17.4507	13.0589	1.77448	-16.3573	3	0
7850	9601	14.1877	14.7345	-11.9393	39.985	3	0
7866	8540	14.2204	5.48734	3.02209	7.38886	3	0
7902	9889	16.5257	8.70463	5.73039	-3.58501	3	0
7922	8838	15.3704	12.1872	1.32167	8.11383	3	0
7923	8558	12.3867	8.44719	1.52261	-2.72619	3	0
8064	8697	17.7925	4.99169	5.95833	-0.269339	3	0
8134	9451	22.3924	7.252	1.85231	-6.20043	3	0
8163	8354	13.667	2.87943	2.68368	1.09729	3	0
8195	9080	3.77804	3.14951	-0.0369463	-0.917573	3	0
8197	8838	15.3166	12.0597	0.838419	7.02597	3	0
8212	9992	2.87543	8.02684	-1.13585	2.8577	3	0
8240	9431	2.17286	2.45821	0.375307	-0.273996	3	0
8286	9036	5.2539	5.72507	2.38776	0.833567	3	0
8289	8844	24.9824	4.24561	-0.188678	0.451253	3	0
8301	9658	23.1452	2.42632	0.56565	-1.28379	3	0
8354	8986	13.682	2.99074	4.08351	-0.493769	3	0
8355	9367	12.9756	8.60458	3.0795	7.0431	3	0
8399	9207	8.48666	2.48533	2.42395	2.46097	3	0
8426	9671	16.0164	11.1162	-103.356	136.402	3	1
8427	8624	10.8902	9.51261	-1.54206	7.47933	3	0
8474	8773	5.45758	15.257	0.663212	-0.322392	3	0
8488	9347	6.46427	6.51454	0.27925	1.10149	3	0
8522	8974	9.97368	1.77376	1.91074	3.85285	3	0
8542	9165	24.652	9.34833	2.81209	-0.108716	3	0
8544	8763	1.62696	12.006	1.13769	0.392639	3	0
8570	9254	15.5903	1.23358	2.81539	-1.06355	3	0
8571	9023	16.7021	3.75734	6.04933	-1.43739	3	0
8573	9819	7.41568	5.22108	0.0251277	0.0540618	3	0
8660	9982	6.49532	2.87531	1.57309	2.78357	3	0
8670	8717	26.4605	3.13205	0.657696	1.76429	3	0
8729	9903	7.74592	11.6678	-0.183276	7.00238	3	0
8730	9572	11.152	12.69	3.21994	-8.14918	3	0
8788	9825	21.1084	8.15789	3.83366	0.0560481	3	0
8796	9417	11.6871	3.71685	-1.88756	5.0498	3	0
8841	9213	5.80433	1.09862	2.70226	-1.25244	3	0
8936	9023	16.7998	3.70298	0.681328	0.164423	3	0
9000	9297	1.76382	9.09375	-0.732713	0.708528	3	0
9053	9746	13.6764	3.49371	1.74772	-5.35303	3	0
9089	9831	2.80541	9.62448	2.17757	0.103959	3	0
9125	9857	5.27118	10.9013	0.831351	-5.97433	3	0
9175	9583	4.39385	5.75302	-1.60216	0.0750837	3	0
9283	9340	9.45431	7.6038	1.14869	-3.14644	3	0
9296	9539	9.28012	2.72448	1.91576	1.16378	3	0
9514	9830	13.0539	6.88158	0.371258	10.9028	3	0
9628	9776	15.3473	2.30731	1.42459	-10.8406	3	0
1000	13486	1.48414	3.51806	1.97903	0.119091	3	0
1000	44903	1.36597	3.50999	1.73628	0.033413	3	0
1004	51210	2.91801	2.25778	1.51269	-0.27745	3	0
1007	21330	19.2468	5.57144	-2.92112	-0.60574	3	0
1007	28217	19.1298	5.56006	3.55481	-7.67136	3	0
1007	30757	19.2616	5.50864	3.1977	-5.15363	3	0
1012	34103	7.3409	8.26157	-1.68183	-3.89026	3	0
1019	18161	12.45	7.02346	0.805241	-16.1885	3	0
1020	34199	2.31709	4.00435	0.34021	0.418728	3	0
1020	41916	2.22686	3.96083	1.748	-0.483743	3	0
1034	24409	18.593	8.49659	-0.390525	6.24651	3	0
1034	30322	18.6018	8.37833	1.30633	-3.61195	3	0
1034	31941	18.4853	8.41347	-1.07658	4.00004	3	0
1035	33125	15.5251	4.00711	3.1142	9.19241	3	0
1035	43568	15.413	3.98124	0.971428	-7.84367	3	0
1035	46423	15.4624	4.02904	5.06124	-1.11705	3	0
1036	11327	11.8083	1.15684	4.77822	-0.243036	3	0
1040	20044	2.40566	1.71239	2.15303	-0.146339	3	0
1040	35245	2.37617	1.56626	1.58929	-0.246957	3	0
1041	46322	9.01526	6.38732	4.28357	-4.21817	3	0
1041	47351	8.95127	6.35055	0.670542	3.45041	3	0
1045	40967	10.9598	6.98783	-0.192069	9.3811	3	0
1047	10193	4.35016	14.8113	-1.23065	1.37441	3	0
1047	28803	4.42337	14.7802	0.311541	-1.07425	3	0
1049	35723	25.5269	7.97174	2.12316	0.583543	3	0
1049	43772	25.5491	7.91553	-2.0164	-1.92647	3	0
1049	46232	25.5715	8.01625	-4.78499	-0.532017	3	0
1050	10965	15.9307	8.07588	1.58735	9.80322	3	0
1050	49670	15.8752	8.15927	1.64414	-13.1419	3	0
1052	10941	4.72579	11.449	-1.52216	4.65669	3	0
1052	11014	4.67152	11.5692	-1.82351	3.67768	3	0
1052	12897	4.65095	11.4854	3.33471	-2.81081	3	0
1052	47935	4.7786	11.5243	2.30898	-0.0352464	3	0
1058	17932	3.78017	3.91353	1.52753	1.84448	3	0
1058	33805	3.6774	3.95461	0.970136	1.87015	3	0
1058	41988	3.73666	3.97912	0.591451	-3.25187	3	0
1058	47476	3.68368	3.88536	1.44923	-0.332122	3	0
1059	21888	13.4656	7.86287	-1.40449	4.04027	3	0
1059	44486	13.5201	7.94353	5.36918	-0.0382165	3	0
1060	25040	20.1553	9.8722	1.85476	-5.25056	3	0
1072	32594	19.1925	10.9314	4.29255	14.3316	3	0
1074	21420	16.685	2.14858	4.38488	-3.90643	3	0
1074	35588	16.7132	2.22138	1.04114	0.739791	3	0
1074	46480	16.6131	2.13831	4.34783	5.03093	3	0
1074	52547	16.565	2.20882	0.870683	-2.8383	3	0
1075	16952	3.87668	6.38799	0.774692	4.7086	3	0
1075	46237	3.85424	6.47337	2.17334	-1.89478	3	0
1076	24392	14.6251	6.54354	3.16112	11.2338	3	0
1076	28500	14.5923	6.62179	3.318	-19.0137	3	0
1079	17343	17.7739	10.3896	13.7987	6.17719	3	0
1079	33792	17.6901	10.4007	-3.59467	-12.6015	3	0
1081	16624	6.56895	12.0979	0.45497	1.47237	3	0
1081	20889	6.61971	12.1362	-2.69168	-0.419382	3	0
1086	29347	19.3277	11.3871	0.825092	-5.96548	3	0
1086	33930	19.4061	11.3513	2.30488	10.1342	3	0
1086	45696	19.4482	11.3976	3.3184	-1.5565	3	0
1088	12048	19.2438	2.7819	-3.26727	0.136728	3	0
1091	20851	15.3672	4.9295	4.54211	0.76238	3	0
1091	26040	15.3721	4.82722	4.21021	-2.79001	3	0
1092	13272	11.0898	14.8612	1.302	7.82699	3	0
1092	22346	11.1292	14.9168	-19.139	-23.9074	3	0
1092	26338	11.2143	14.8155	-17.9702	32.3378	3	0
1094	23251	15.7867	9.94913	1.15642	16.0294	3	0
1094	23772	15.7562	9.84303	10.8713	-1.36253	3	0
1094	26758	15.6867	9.9676	8.68337	-3.70371	3	0
1094	26948	15.689	9.8481	0.499453	7.68739	3	0
1095	15179	12.8328	1.71293	2.71643	-1.34597	3	0
1095	27441	12.7663	1.71265	5.1079	0.20078	3	0
1095	31744	12.8694	1.77101	2.37262	-0.0740554	3	0
1095	41513	12.7589	1.8322	3.6134	-7.40589	3	0
1095	46981	12.8339	1.83573	4.35725	4.59312	3	0
1099	14934	7.06575	13.9157	0.99906	-0.653431	3	0
1099	18351	7.0725	13.9811	-2.28927	2.46036	3	0
1104	26060	15.8976	12.6563	26.8676	4.40711	3	0
1104	48808	15.9844	12.5805	1.25369	-15.6495	3	0
1104	49702	15.8759	12.5376	4.28644	8.19625	3	0
1108	21212	16.337	9.54287	0.578991	-11.5845	3	0
1108	27980	16.365	9.5986	7.80094	-0.959737	3	0
1110	24126	1.41804	10.6373	-2.46844	-0.387387	3	0
1110	34890	1.47234	10.7643	-2.05262	0.72152	3	0
1110	39721	1.50698	10.7034	1.82329	0.199249	3	0
1111	46309	18.2725	11.2545	4.1946	7.97028	3	0
1111	48639	18.2314	11.3763	8.01979	2.48206	3	0
1117	25111	5.05447	5.50737	0.677209	-3.62851	3	0
1117	50816	5.13615	5.58405	0.924772	2.32531	3	0
1117	52390	5.0753	5.63612	-0.536686	-1.40629	3	0
1123	32460	1.9736	3.68765	0.190136	-0.275004	3	0
1129	18321	5.04682	15.2127	-2.20292	-0.205002	3	0
1129	41750	5.06119	15.3268	-1.64055	-0.555424	3	0
1129	48767	5.10415	15.2843	0.146328	-1.0409	3	0
1130	38367	1.77459	13.8252	0.0266059	2.83655	3	0
1136	10635	15.2652	2.01341	4.77997	-0.0502783	3	0
1137	52730	25.6324	9.41398	0.574707	0.196325	3	0
1138	35236	17.0446	3.32664	4.93566	-2.12572	3	0
1139	42769	22.1429	6.2222	1.08948	-6.65801	3	0
1144	28995	20.576	6.87943	0.387289	-1.6768	3	0
1149	26132	13.2945	13.6259	2.54093	0.360279	3	0
1152	34832	5.55495	15.669	-0.146027	0.619531	3	0
1152	52211	5.41646	15.6336	0.185189	-2.06305	3	0
1153	19871	3.5705	5.88207	2.22861	-0.977849	3	0
1157	12359	19.5115	7.10421	-0.245406	-3.49849	3	0
1157	23162	19.5449	7.19631	3.76314	8.57907	3	0
1159	11757	24.0163	1.62193	2.4636	6.41991	3	0
1159	13532	24.0463	1.56403	-0.554318	-3.26623	3	0
1159	42405	23.933	1.53177	1.43618	-0.509049	3	0
1160	15210	6.78139	7.14503	0.299509	-0.658361	3	0
1161	36973	20.1766	11.5295	2.61568	-1.47038	3	0
1161	44323	20.1219	11.5031	-0.509998	3.50307	3	0
1163	11113	24.0708	2.41022	0.941179	4.76889	3	0
1163	39739	24.1677	2.45427	2.11313	-2.99043	3	0
1164	18044	7.66874	4.07496	3.4756	0.618986	3	0
1164	52173	7.77651	4.109	1.64143	1.54743	3	0
1165	41956	18.6153	11.8856	-76.984	-93.0196	3	1
1165	47010	18.6879	11.7659	6.05935	26.547	3	1
1165	51136	18.7262	11.8445	-225.373	-18.2158	3	1
1168	22647	15.8261	2.99658	3.0744	6.55188	3	0
1168	29943	15.9005	3.0803	0.949944	-1.50309	3	0
1168	41924	15.8399	3.08687	2.46813	-1.02492	3	0
1173	34237	26.0051	8.40379	1.36589	3.16398	3	0
1176	29643	23.4784	6.98766	1.3746	-0.8046	3	0
1176	36989	23.4352	7.0249	-3.54397	3.71201	3	0
1179	43103	20.854	1.45344	-0.46698	2.51709	3	0
1179	45158	20.9631	1.4643	2.76029	-3.7142	3	0
1180	11694	20.6148	9.26442	-0.998474	-6.22907	3	0
1180	17176	20.674	9.38007	0.912713	12.0366	3	0
1183	42304	23.0278	6.50028	2.84053	-0.141488	3	0
1184	26629	1.89161	11.4614	0.542711	-2.75259	3	0
1184	50053	2.01284	11.5301	0.528247	-2.01198	3	0
1185	33916	3.77057	14.2914	0.525293	-0.177456	3	0
1188	17112	10.7225	3.83694	2.31295	0.646885	3	0
1188	35605	10.7357	3.9692	1.20235	0.1057	3	0
1190	16481	6.81187	11.1131	1.46029	6.5394	3	0
1193	47307	2.67638	3.9647	-1.05219	1.07554	3	0
1193	48793	2.61419	3.96724	0.115258	-0.727729	3	0
1200	15025	2.78186	10.445	0.921518	-1.86424	3	0
1200	23456	2.85664	10.4303	-0.184692	1.17517	3	0
1200	38262	2.90363	10.4821	1.32621	0.594685	3	0
1203	27961	14.9606	3.16524	0.644674	-14.8736	3	0
1203	51836	14.8615	3.12955	4.95241	16.5405	3	0
1205	49142	23.0404	9.68384	-0.137373	0.512408	3	0
1206	16300	17.431	2.45089	0.408964	2.60194	3	0
1206	33137	17.3085	2.46385	0.773321	-5.09959	3	0
1206	51532	17.3041	2.37448	0.859234	4.48658	3	0
1216	45640	15.272	9.97779	-10.121	7.00232	3	0
1222	34652	20.8082	4.38453	2.18844	-5.3737	3	0
1223	35755	2.99301	9.70543	0.60345	5.87244	3	0
1226	24340	9.08308	6.09229	1.57934	2.16281	3	0
1226	30335	9.10922	6.16704	1.23613	-1.43033	3	0
1226	45744	9.13233	6.0388	2.58113	0.0667131	3	0
1228	22386	6.50274	13.811	0.783492	3.33673	3	0
1228	34633	6.58376	13.8133	1.24422	-2.06462	3	0
1230	19493	12.1229	4.65419	2.19383	1.21734	3	0
1231	24365	19.7507	7.77375	2.18893	12.5924	3	0
1231	33788	19.6935	7.72868	2.75712	-4.76013	3	0
1232	12750	8.61869	6.10705	2.35131	5.06975	3	0
1232	44559	8.74367	6.15169	3.25973	10.2626	3	0
1238	37562	1.42904	8.46865	1.45218	-1.89966	3	0
1239	31027	13.7032	13.7359	4.95467	-38.0578	3	0
1239	45898	13.6155	13.8132	-8.95295	6.21346	3	0
1240	47751	21.9477	7.39364	3.21753	-3.02958	3	0
1246	11223	2.48444	9.9062	0.679702	3.72158	3	0
1246	46782	2.43399	9.87148	-3.93133	0.628643	3	0
1246	50868	2.3752	9.95638	0.634776	3.03773	3	0
1249	19554	24.2652	6.28808	-0.601038	2.3365	3	0
1249	38528	24.321	6.32138	4.52699	-0.335764	3	0
1251	26420	19.0457	8.66504	0.844051	5.68812	3	0
1256	16494	2.92149	6.7707	0.538787	-1.11659	3	0
1256	37975	2.90037	6.71273	-0.592103	-0.829558	3	0
1258	29122	1.24694	8.84157	2.50437	0.0389084	3	0
1260	24527	14.2447	3.34611	2.37195	0.943519	3	0
1260	40438	14.2892	3.45366	3.44445	0.126206	3	0
1261	26880	7.58396	11.1239	-7.87842	-0.971223	3	0
1264	24022	13.1901	8.79502	6.1509	-11.1978	3	0
1269	13251	22.4509	7.08666	-4.0699	1.30723	3	0
1269	25534	22.4002	7.12265	-2.48277	-1.31856	3	0
1270	10375	11.4569	13.908	-9.81786	17.2641	3	0
1276	11091	21.7303	2.32525	2.7489	0.322898	3	0
1276	23866	21.6836	2.27571	2.18726	-7.44799	3	0
1276	39966	21.8122	2.29314	0.656817	2.04862	3	0
1278	15398	8.2338	4.82793	2.74381	2.60471	3	0
1278	36619	8.10536	4.85882	1.44139	7.54141	3	0
1280	10796	14.0029	9.64126	9.6222	-0.685726	3	0
1280	19765	14.0001	9.74357	9.86016	0.838508	3	0
1287	11258	22.84	7.91649	2.74457	-0.195994	3	0
1287	23236	22.8	7.8818	0.615268	4.10225	3	0
1287	31585	22.7469	7.95715	3.56623	0.467488	3	0
1288	37926	20.8629	7.21571	1.25196	3.03862	3	0
1289	13193	2.75566	10.8172	-1.78896	-0.985661	3	0
1289	32293	2.8443	10.7473	1.97559	3.96618	3	0
1293	27505	23.2095	6.02062	4.58707	1.09696	3	0
1293	46664	23.2714	5.90242	1.83621	2.48852	3	0
1294	46365	24.4867	5.1342	1.32348	4.07488	3	0
1303	48085	2.24437	5.1632	1.62208	-1.15302	3	0
1305	31371	26.3135	2.63966	0.843391	-1.45704	3	0
1307	25725	20.5115	3.82671	1.57871	-2.0028	3	0
1309	32736	10.6423	12.2528	6.17119	0.237703	3	0
1309	38409	10.7255	12.2718	-11.8766	-1.6182	3	0
1309	40435	10.7185	12.3293	5.88164	0.986411	3	0
1310	38813	5.91526	13.394	-2.92878	2.38424	3	0
1311	40961	24.146	9.03202	-1.01231	-5.3361	3	0
1321	30289	21.2223	3.83336	2.2619	-0.0288572	3	0
1321	43325	21.1664	3.9435	1.64051	2.64778	3	0
1321	48475	21.16	3.82613	0.822039	3.72046	3	0
1326	17171	16.6175	5.38926	2.61005	-2.63942	3	0
1326	23398	16.5168	5.47078	2.62289	-12.0112	3	0
1329	16688	1.95881	7.37667	0.551962	1.50192	3	0
1329	19022	1.86102	7.42554	2.75257	-0.210934	3	0
1329	35871	1.92962	7.50082	0.182384	0.341732	3	0
1331	21457	8.89959	2.41284	4.46488	-0.701606	3	0
1331	21845	8.96077	2.46172	-1.00019	3.67542	3	0
1331	44775	8.87033	2.49954	1.16859	-1.151	3	0
1332	17666	24.4323	6.19382	-0.138482	-0.787904	3	0
1333	10569	13.5332	9.19465	2.94297	-13.1184	3	0
1333	14660	13.5998	9.19798	6.55866	13.5504	3	0
1333	22396	13.563	9.10562	8.94911	-0.624977	3	0
1335	50823	13.2389	12.4901	18.3224	2.6084	3	0
1339	51295	12.3436	7.62458	-0.128435	-0.382212	3	0
1339	52126	12.3125	7.56648	-8.09917	-1.25034	3	0
1341	51574	13.7832	14.9177	68.6049	0.575579	3	0
1343	12834	23.1423	4.28786	-2.40126	0.757169	3	0
1343	38665	23.1388	4.22996	1.02819	-1.68012	3	0
1345	12567	20.866	10.5853	-38.562	2.44217	3	1
1346	25933	9.2126	1.80496	2.77481	-10.533	3	0
1346	27358	9.12327	1.89164	1.80787	4.04047	3	0
1347	23633	12.3809	14.1393	0.438093	31.2362	3	0
1349	11802	5.92749	9.44995	-6.17363	1.62776	3	0
1349	23843	5.9524	9.50956	1.46863	4.9509	3	0
1349	24444	5.86628	9.44407	1.60064	-4.24332	3	0
1349	30420	5.85522	9.54939	-2.30686	-2.01691	3	0
1355	19397	10.4726	3.97929	-4.88131	1.21382	3	0
1355	39931	10.3452	4.00722	-1.71916	-2.54282	3	0
1355	46878	10.475	4.04345	2.62708	6.44132	3	0
1357	25807	19.1913	12.129	-7.13941	7.11666	3	0
1357	41471	19.2727	12.197	0.597235	-5.50281	3	0
1358	32268	22.1822	2.98326	1.23698	2.72436	3	0
1359	16205	15.6487	15.7134	0.815536	0.857624	3	0
1359	44008	15.6458	15.6516	-13.6743	-9.31317	3	0
1360	18050	16.0774	6.08299	-6.41546	5.22615	3	0
1361	14826	5.26949	4.08122	2.43353	4.14774	3	0
1364	28757	24.6017	3.76674	0.599046	2.62037	3	0
1371	18655	14.5544	14.4189	-879.88	320.818	3	1
1371	34820	14.5127	14.2962	23.3937	-0.128548	3	1
1373	11850	11.0333	15.9326	-4.15119	-2.50417	3	0
1373	12523	10.9963	15.8743	-9.24547	3.33362	3	0
1373	36725	10.9015	15.9252	-6.20429	-0.721366	3	0
1375	33575	10.6632	1.51724	0.00886826	1.25737	3	0
1375	37077	10.6931	1.61599	2.01578	-0.0868943	3	0
1375	39563	10.7609	1.54261	0.465638	0.288607	3	0
1377	12511	1.67008	8.76164	-2.86727	-0.314719	3	0
1377	45169	1.7148	8.80754	1.87884	0.190255	3	0
1379	15728	14.9323	4.64969	4.22259	-0.418283	3	0
1379	33877	14.971	4.72004	-4.65625	11.4689	3	0
1379	43163	14.8654	4.6553	2.02085	5.0021	3	0
1379	52623	14.8751	4.77259	4.24482	-10.7964	3	0
1380	11600	11.1737	6.59076	-4.02467	-4.84408	3	0
1380	13225	11.0917	6.55799	5.40648	7.5854	3	0
1383	33092	20.6029	3.24875	3.93379	12.2394	3	0
1383	50232	20.6688	3.37246	1.53361	5.80107	3	0
1385	11777	16.2098	12.2557	-13.582	12.9889	3	0
1385	31163	16.2336	12.2015	-1.16414	-12.6602	3	0
1386	48680	19.2175	4.34351	4.58374	-4.55942	3	0
1388	23587	8.59356	8.10759	0.924649	-2.2446	3	0
1388	48265	8.63816	8.16359	0.458526	0.492589	3	0
1390	18439	24.689	8.37939	0.994977	7.20592	3	0
1390	19275	24.6535	8.32415	4.23741	0.0671238	3	0
1390	21488	24.793	8.3175	5.23415	-0.535729	3	0
1390	36659	24.7626	8.26082	0.423811	2.67254	3	0
1395	31723	24.2575	7.51123	1.31656	-9.68575	3	0
1395	37080	24.2283	7.39918	1.75118	6.7922	3	0
1400	19935	18.3129	1.64386	4.08425	0.351668	3	0
1402	29680	11.1581	3.54508	2.83767	0.554383	3	0
1403	14703	4.85544	15.88	-1.16748	-0.139585	3	0
1407	22942	18.6915	12.4056	-10.7954	1.49461	3	0
1409	19904	18.5571	11.7659	4.17522	36.6135	3	1
1409	20906	18.5323	11.7053	0.0981868	0.512144	3	0
1410	32148	6.67933	12.5026	-3.42299	-2.08768	3	0
1410	45298	6.66148	12.393	-6.55932	-2.58787	3	0
1410	52612	6.71077	12.4278	0.222144	2.13623	3	0
1412	26067	2.18269	15.188	0.243193	1.60662	3	0
1413	37013	21.5355	9.81784	7.91635	0.407207	3	0
1413	45504	21.6593	9.79679	8.44195	-1.11545	3	0
1417	49296	2.27794	10.2851	0.460409	4.5812	3	0
1418	11542	11.0843	3.09373	1.4037	0.082628	3	0
1418	28246	11.1393	3.12518	3.80944	0.197796	3	0
1418	31155	11.1554	3.01596	4.81977	-2.46556	3	0
1422	28822	4.58786	10.4795	1.58625	-3.8578	3	0
1422	34468	4.69207	10.5105	0.927908	3.69529	3	0
1422	36264	4.67278	10.5965	1.02668	-3.19522	3	0
1422	42069	4.58838	10.6026	0.63087	3.3216	3	0
1424	41016	1.91062	2.33483	1.00031	-0.0926338	3	0
1429	38503	19.5282	6.62854	4.13379	0.278928	3	0
1429	46736	19.5701	6.73169	-1.18863	0.458426	3	0
1431	16817	3.00904	6.25336	0.107609	1.51236	3	0
1431	18667	2.9594	6.30737	3.06659	-0.163169	3	0
1431	40897	3.08035	6.26787	1.09003	0.380778	3	0
1434	33003	14.5575	15.2149	-20.3106	17.5515	3	0
1434	35049	14.5879	15.3201	-40.417	23.1803	3	0
1440	35941	19.8398	2.53139	0.71536	-0.367847	3	0
1440	39329	19.8007	2.41173	1.66849	6.68332	3	0
1441	13468	6.7704	14.8945	0.135447	-1.85781	3	0
1442	33575	10.6475	1.41447	2.73083	-1.23267	3	0
1443	14259	3.64389	2.88881	1.09518	-0.0943337	3	0
1443	45318	3.70537	2.85979	0.158158	-1.1447	3	0
1444	24017	4.57499	5.58585	1.17636	4.42818	3	0
1446	25436	14.0865	9.17785	5.71256	16.3757	3	0
1446	31238	14.1497	9.16709	5.29267	-1.64418	3	0
1446	52706	14.1185	9.29885	11.6914	-1.73946	3	0
1447	29133	14.4528	15.4778	0.372899	61.6372	3	0
1447	29530	14.4278	15.4059	-44.215	-51.2606	3	0
1450	12500	10.2792	1.60973	4.05578	0.447706	3	0
1450	51412	10.2231	1.59226	-0.705171	-0.839904	3	0
1452	33942	2.6398	11.4019	-0.497073	-1.05139	3	0
1454	23545	20.8742	6.06344	3.52592	10.2732	3	0
1458	20341	26.7324	8.22431	1.1139	-8.44021	3	0
1458	48834	26.64	8.18353	4.44115	-0.26751	3	0
1461	28038	3.88433	4.76393	-0.161947	4.64703	3	0
1461	41361	3.93207	4.65784	0.495087	-4.71326	3	0
1462	36350	6.62979	5.3895	0.377724	2.68114	3	0
1464	16801	1.85802	12.4288	0.89733	-2.79898	3	0
1469	12268	4.38467	2.48257	0.899821	1.64588	3	0
1470	11864	7.70184	3.94512	1.39761	-0.252563	3	0
1470	18044	7.68689	4.00816	-0.174243	-5.65079	3	0
1470	34921	7.80962	3.97507	0.767253	7.01036	3	0
1471	10635	15.3172	1.98658	1.4059	4.73734	3	0
1473	17339	11.1786	13.0245	-14.2508	1.27496	3	0
1473	31459	11.0865	13.0501	3.3941	1.36371	3	0
1474	13721	10.5984	3.02684	2.08786	-1.78764	3	0
1474	34483	10.5741	2.96667	0.548282	0.612643	3	0
1475	32163	10.479	9.68805	-0.966703	-11.7022	3	0
1479	29458	8.44421	7.25142	-5.79922	0.515203	3	0
1479	33309	8.37571	7.23778	4.22416	-0.376262	3	0
1479	42198	8.46306	7.31857	1.13031	3.34766	3	0
1480	35434	2.19867	6.1016	-1.53197	-0.770028	3	0
1481	23538	8.91522	12.8137	-8.85182	0.781746	3	0
1486	29090	25.9139	2.70804	-0.429237	-0.0311978	3	0
1486	32412	25.8837	2.7695	1.15796	-1.78104	3	0
1486	33739	25.9994	2.83032	1.10625	-1.19764	3	0
1488	21019	9.49614	13.9503	2.66294	-6.96435	3	0
1488	48354	9.46393	13.9986	3.41518	4.3101	3	0
1489	37624	6.32818	8.25768	2.11122	-7.25579	3	0
1491	32737	7.77485	7.78486	1.31207	4.11978	3	0
1492	19008	13.3828	5.63897	1.12241	-7.76259	3	0
1492	44018	13.4392	5.53767	5.56762	9.63024	3	0
1492	47502	13.4741	5.6806	4.62906	2.5625	3	0
1495	28400	26.5744	4.68262	0.588273	2.41892	3	0
1497	24334	9.56198	9.78245	-7.86323	-3.0032	3	0
1497	34759	9.55536	9.72522	2.27365	1.00721	3	0
1500	16440	26.7036	5.93596	0.6454	1.9091	3	0
1500	29125	26.7688	5.8614	1.32201	2.08908	3	0
1501	50849	3.29237	4.56442	0.356487	0.324024	3	0
1501	52673	3.34242	4.62031	0.527711	-0.365537	3	0
1503	11075	19.1598	1.7351	4.59412	-0.0057871	3	0
1504	12254	5.38879	2.15771	1.07042	-3.66145	3	0
1504	40474	5.36625	2.0957	-1.59144	0.668981	3	0
1506	46092	24.9469	2.95064	2.73588	0.137022	3	0
1509	41824	10.3522	15.791	-4.18844	-3.12899	3	0
1513	18955	4.71605	8.82232	1.78349	3.66558	3	0
1521	17262	20.7144	4.60851	8.21472	-0.79787	3	0
1523	22480	7.19305	15.6143	-1.78708	2.39124	3	0
1523	38126	7.10206	15.5753	-1.3935	-1.6648	3	0
1523	52281	7.17575	15.6688	-1.84245	-1.02838	3	0
1524	22634	10.8584	1.93873	-0.233459	-0.509047	3	0
1527	22024	16.0414	13.6554	-5.49595	5.91402	3	0
1527	25995	16.0422	13.7831	12.5981	18.433	3	0
1527	36571	16.1093	13.6563	4.27737	-2.45041	3	0
1528	20270	3.75245	6.92103	0.653981	2.70275	3	0
1528	34977	3.63501	6.94229	0.977944	-0.452825	3	0
1530	11077	23.7229	6.34878	-0.904387	-1.52218	3	0
1537	51680	10.2047	13.1087	4.57294	-20.7502	3	0
1538	25567	26.8305	8.57755	-2.64506	-5.75856	3	0
1542	28257	21.3783	5.79448	1.58942	-6.83036	3	0
1542	33206	21.4361	5.7487	2.50625	7.64475	3	0
1551	27507	6.97264	7.43835	-0.580465	2.0488	3	0
1551	34696	7.06808	7.43791	5.94656	0.381497	3	0
1551	50589	7.01471	7.34345	2.82732	-4.75135	3	0
1552	17232	5.89993	8.42818	1.17449	-7.22377	3	0
1555	24445	2.62019	5.06211	0.744878	-0.0338181	3	0
1555	25899	2.73371	5.0243	3.53145	-0.355955	3	0
1556	35493	3.29634	6.23194	2.06929	-0.197665	3	0
1556	48537	3.3614	6.32344	1.54173	-2.38512	3	0
1563	21816	11.2569	2.08048	2.89829	0.470454	3	0
1565	12528	9.96995	14.5573	-2.4843	8.89584	3	0
1568	31418	5.71522	12.0051	0.841512	-2.69982	3	0
1568	50043	5.72623	11.911	0.312662	7.55135	3	0
1568	51623	5.61991	11.9073	1.58601	-5.09021	3	0
1572	24179	9.9046	1.15341	3.20133	-0.0857425	3	0
1580	14190	15.8213	15.5436	4.99989	5.46718	3	0
1580	44390	15.6973	15.5373	-13.8313	-18.6776	3	0
1581	16220	9.68717	15.4539	-4.13447	-6.13434	3	0
1583	21674	2.35397	10.1072	-0.190737	0.801271	3	0
1583	43449	2.26667	10.1728	0.483425	3.01927	3	0
1583	49296	2.31506	10.197	-3.66217	0.867292	3	0
1584	17964	1.57023	14.8747	-1.642	-0.28175	3	0
1585	17942	6.84439	2.06837	-0.0749547	4.62302	3	0
1587	37948	16.1622	3.32996	0.838468	-7.58229	3	0
1587	45337	16.0579	3.28001	-0.832663	-0.919942	3	0
1588	23161	5.09919	4.49334	1.54181	1.25954	3	0
1588	26399	5.24173	4.50682	2.06006	5.07508	3	0
1588	32164	5.21357	4.44771	-2.29651	1.77367	3	0
1590	25536	7.451	10.5548	2.07275	8.28743	3	0
1590	47693	7.32429	10.5264	3.20659	-2.30324	3	0
1591	16495	7.42616	4.14598	1.24001	3.7647	3	0
1591	27106	7.48027	4.13316	0.700014	-1.071	3	0
1591	27383	7.51502	4.18103	-0.180493	2.04121	3	0
1598	14028	6.66196	10.4449	-3.38506	0.313693	3	0
1598	17893	6.61846	10.359	1.28728	2.54838	3	0
1598	34966	6.72591	10.4337	1.94041	-3.23905	3	0
1598	42837	6.68884	10.3119	-1.43634	-2.23036	3	0
1613	15544	5.82866	8.18143	1.96336	-4.57703	3	0
1615	12948	5.64803	9.6467	1.69266	1.51208	3	0
1615	24945	5.55301	9.65908	0.99574	2.02659	3	0
1618	15281	18.764	8.4638	1.90879	-4.66031	3	0
1618	29976	18.7858	8.52157	6.16518	-0.145162	3	0
1619	42460	8.9033	7.73052	1.92345	-10.1453	3	0
1621	10162	23.7492	1.76709	-1.50957	0.498619	3	0
1621	18297	23.6782	1.70166	-0.151822	2.36575	3	0
1622	41395	11.6576	3.88393	2.64786	-4.07974	3	0
1624	11908	2.14892	7.35933	0.734353	-0.42279	3	0
1644	50177	4.97927	13.3518	-2.36077	1.70877	3	0
1644	52097	5.03576	13.2656	-3.13401	2.67286	3	0
1654	15607	7.18847	6.37912	0.920043	-2.49283	3	0
1654	16104	7.1888	6.47634	1.31111	-0.381269	3	0
1654	45011	7.10224	6.41447	0.892731	2.70252	3	0
1654	45556	7.12424	6.4742	-0.221648	-0.27723	3	0
1657	17526	14.1669	3.63327	2.74095	-4.11748	3	0
1662	10729	17.8412	7.28639	1.24427	-3.73973	3	0
1662	17066	17.9596	7.31485	1.8038	7.05283	3	0
1663	45378	23.6422	9.35906	0.354492	5.94906	3	0
1666	24275	26.3996	8.92037	-2.96591	-3.53276	3	0
1667	19604	24.6022	1.29208	2.07792	0.242629	3	0
1667	23724	24.6885	1.18698	1.37923	-1.7446	3	0
1667	25085	24.6106	1.14559	1.14882	0.0979744	3	0
1667	51423	24.5566	1.18196	-0.700405	-0.785501	3	0
1673	19944	9.37241	15.3715	-2.33011	-3.29727	3	0
1675	27914	11.2356	5.86139	2.36888	-1.7707	3	0
1678	16092	3.1063	2.79296	0.205943	-0.202797	3	0
1680	12804	1.41885	7.32513	1.93879	0.0674713	3	0
1680	25080	1.38759	7.26813	0.254302	0.519635	3	0
1680	29851	1.38743	7.3776	0.426148	-2.56551	3	0
1683	10531	8.88822	12.2291	-8.95028	-4.24104	3	0
1683	13685	8.81815	12.3543	-2.28894	-8.78105	3	0
1690	15133	26.5403	1.81087	0.905314	0.204445	3	0
1692	15587	10.389	2.23361	1.02034	-5.648	3	0
1692	29578	10.408	2.13393	3.62559	0.113293	3	0
1692	41207	10.45	2.24525	3.14191	1.84116	3	0
1695	26039	15.4553	9.45609	-4.14076	-0.0762581	3	0
1695	47433	15.5131	9.54669	9.42162	6.19042	3	0
1695	50446	15.5991	9.45947	1.25032	-3.85856	3	0
1698	47420	3.42704	12.3494	-1.76923	-0.352779	3	0
1700	12745	25.411	4.8712	2.98166	-0.76116	3	0
1700	51034	25.5085	4.83147	1.78217	0.109837	3	0
1703	21228	6.78861	2.58786	0.604187	0.00861682	3	0
1703	23394	6.77074	2.535	0.65428	-1.22182	3	0
1703	27816	6.87025	2.54078	1.54472	5.82677	3	0
1707	49891	3.51034	12.7409	0.0959152	-2.64953	3	0
1708	33255	11.4817	2.39636	3.42949	0.100023	3	0
1708	36447	11.4168	2.40754	4.41931	0.328409	3	0
1710	13097	8.45657	5.44847	-0.235529	-3.79413	3	0
1710	36895	8.55509	5.44574	2.29883	0.949908	3	0
1710	46485	8.45258	5.35818	2.70862	1.44942	3	0
1716	11769	26.0304	3.09252	0.856663	-0.311452	3	0
1716	33739	26.0188	2.9544	0.932319	1.15371	3	0
1719	25881	12.5784	13.1197	-12.0148	6.17712	3	0
1719	36377	12.5421	13.1812	8.53009	-8.78182	3	0
1719	42676	12.4884	13.1049	9.04568	39.1875	3	0
1725	33093	17.5312	12.308	0.563914	16.9614	3	0
1725	41012	17.5301	12.4122	-2.4589	11.9805	3	0
1725	46808	17.5726	12.3599	1.15226	-12.9617	3	0
1727	17691	2.67752	2.51946	1.38965	0.173471	3	0
1727	32860	2.76564	2.56982	0.749026	-0.10107	3	0
1731	38521	1.84548	14.705	-1.49688	0.499803	3	0
1731	38713	1.77817	14.6445	0.695122	-0.106908	3	0
1733	41009	7.34809	13.7346	-3.82418	3.57957	3	0
1736	32517	24.8378	4.94048	0.475688	0.117261	3	0
1737	39694	26.3817	4.69886	2.44159	0.120372	3	0
1738	44041	20.5968	9.81415	4.37982	-1.03766	3	0
1741	17076	26.0952	2.11004	0.908058	-0.844583	3	0
1742	46992	13.4158	9.12094	-6.45108	-0.0927181	3	0
1748	36150	18.6618	1.77958	0.946829	-7.91801	3	0
1748	40288	18.7352	1.83528	1.31927	11.1328	3	0
1748	49096	18.7538	1.7481	2.68777	-4.20316	3	0
1750	12401	2.84051	13.4521	0.344652	0.438821	3	0
1751	24884	14.0849	11.3788	5.23849	-0.0349924	3	0
1751	28957	14.1213	11.2638	11.3767	-10.2537	3	0
1755	11896	6.4398	8.76806	2.88313	-0.870991	3	0
1761	37196	21.8068	4.11463	2.22722	-13.4537	3	0
1761	47227	21.712	4.14295	1.93543	1.95943	3	0
1764	18310	12.1816	13.3199	-5.16202	-6.61918	3	0
1764	34415	12.1865	13.387	7.16658	24.24	3	0
1764	36060	12.1155	13.3064	11.5242	-0.88741	3	0
1772	18633	15.1521	9.3693	11.0747	-4.56027	3	0
1773	12872	11.0913	6.75907	-0.110058	-3.24193	3	0
1773	52213	11.1729	6.76888	6.00645	2.48055	3	0
1775	34241	2.39012	8.47602	1.5543	2.46143	3	0
1775	48902	2.27832	8.4632	0.612305	-0.268317	3	0
1776	12660	26.6503	2.01374	0.581748	0.588552	3	0
1776	27956	26.5942	1.99335	0.149924	-0.0121614	3	0
1776	50011	26.6247	2.09423	0.499696	0.0495856	3	0
1779	10991	15.1039	1.53358	3.27916	-3.64985	3	0
1779	22079	15.0716	1.62882	3.45457	0.217288	3	0
1779	42289	15.0512	1.53614	2.51271	-0.179152	3	0
1780	33569	7.81934	9.52204	1.77057	-3.18095	3	0
1784	35597	18.4423	7.6249	1.83586	-1.18809	3	0
1784	42170	18.5124	7.68701	6.17381	5.46125	3	0
1790	20835	4.50444	5.88341	1.38043	4.31149	3	0
1790	44299	4.59407	5.84099	0.96472	4.33947	3	0
1792	15570	8.68349	11.4958	-1.76901	0.483176	3	0
1793	31961	21.8409	1.44171	1.19994	-0.269739	3	0
1793	38670	21.8914	1.41183	-0.0697	0.234298	3	0
1799	20457	13.231	11.266	18.7946	27.7677	3	0
1799	33714	13.3021	11.394	16.1837	-1.7258	3	0
1800	22161	8.10964	11.2208	3.77929	-7.41923	3	0
1800	38507	8.03649	11.1096	5.47973	0.0684269	3	0
1805	12913	18.2852	3.47229	4.09686	-5.42651	3	0
1805	21495	18.2925	3.40698	-3.8248	0.0335517	3	0
1805	44294	18.4232	3.44624	-6.30929	2.66169	3	0
1810	18460	4.4302	12.1854	0.400211	7.04507	3	0
1814	10278	6.67803	12.8251	-0.0386424	-1.16121	3	0
1814	12938	6.71316	12.9403	-9.22909	-3.62146	3	0
1814	43304	6.80166	12.8685	2.49306	4.83847	3	0
1816	18646	6.97888	2.14215	1.59229	-5.54731	3	0
1816	44327	6.92256	2.25188	1.17932	-0.256378	3	0
1817	39469	2.0923	12.6624	0.974374	1.8437	3	0
1821	20500	7.32936	9.65981	-0.749469	-3.17718	3	0
1821	30319	7.3095	9.76101	-5.98091	1.25834	3	0
1821	43903	7.42375	9.71644	0.0330166	4.03712	3	0
1822	17527	16.8497	8.72636	6.14012	-0.502844	3	0
1822	51058	16.7722	8.8023	6.95856	-15.4512	3	0
1824	11559	11.2991	12.7965	-0.407089	-9.8921	3	0
1824	19255	11.3612	12.889	-1.15447	14.3548	3	0
1834	37745	2.17527	6.93592	0.80909	2.23032	3	0
1834	41596	2.12525	7.04956	-1.03817	-1.18071	3	0
1834	45505	2.07547	6.94959	0.0879453	-0.411441	3	0
1835	19841	3.63166	13.8772	-0.222506	-0.526453	3	0
1837	16078	12.932	15.2526	15.5128	21.1526	3	0
1844	30996	4.12278	5.39809	-0.742117	-1.79035	3	0
1844	39926	4.08362	5.44156	2.05945	-0.0767051	3	0
1847	20643	5.58921	14.0395	-4.45076	0.0331771	3	0
1848	12025	15.0005	8.57307	1.48347	-21.2827	3	0
1849	19323	13.9191	7.66831	4.03565	3.52816	3	0
1849	38605	13.9866	7.65433	-0.0397535	-5.00739	3	0
1850	11079	16.2611	12.4138	5.35413	-15.9437	3	0
1856	37207	14.728	11.4055	17.8067	-0.369918	3	0
1861	40961	24.2174	9.13641	-0.0433716	-3.14457	3	0
1864	10926	12.0227	11.4709	10.2689	-6.28473	3	0
1864	38856	12.0722	11.5159	-6.11033	28.1766	3	0
1865	10663	16.0023	14.8116	-6.08603	0.62806	3	0
1865	45742	15.938	14.826	-23.6747	-10.4754	3	0
1870	45117	4.78617	14.8714	0.295126	-1.28624	3	0
1872	46445	17.5517	3.79759	7.679	0.787866	3	0
1873	13214	9.42568	4.11297	0.905098	4.16793	3	0
1874	21000	20.49	1.23405	0.594074	-2.24834	3	0
1874	25138	20.5413	1.27266	3.08512	0.362663	3	0
1880	32786	3.5385	15.4578	-0.354438	0.631196	3	0
1881	29562	19.4203	9.28109	2.38497	-2.63747	3	0
1882	40244	19.8871	2.99162	1.41401	-8.62335	3	0
1883	33335	22.8964	4.33151	2.69408	-3.96763	3	0
1883	46257	22.9637	4.38648	0.793366	7.17759	3	0
1885	17367	12.2608	5.6418	-0.661944	-4.89504	3	0
1885	23909	12.2925	5.58083	3.67051	0.0306391	3	0
1887	51451	20.67	10.3579	-2.4382	-1.20055	3	0
1888	29818	7.45147	13.6242	-0.395468	-3.0639	3	0
1899	30430	17.7756	10.028	7.01644	0.358756	3	0
1899	47165	17.7083	10.0417	1.91159	3.1312	3	0
1900	17945	12.5287	12.5917	-13.7176	-4.12313	3	0
1900	38586	12.5747	12.4938	11.3379	-18.5041	3	0
1900	48776	12.513	12.5333	3.67803	8.34272	3	0
1903	20530	7.9646	10.887	0.441971	7.17728	3	0
1903	51281	8.05229	10.8463	0.4006	3.31492	3	0
1904	36603	2.82873	5.32581	0.777968	0.220916	3	0
1907	28829	6.84991	12.4636	-5.25973	-1.21811	3	0
1907	52612	6.81934	12.4052	1.61387	3.5691	3	0
1909	21045	12.5801	11.115	6.01025	4.43637	3	0
1915	11181	9.63139	14.7216	-1.93199	6.96977	3	0
1918	33513	1.91274	1.33356	0.745778	0.0853818	3	0
1920	23502	13.498	7.73438	-1.95683	8.02328	3	0
1920	34137	13.3703	7.73543	-2.88642	-3.84579	3	0
1926	13353	8.4152	13.643	-5.93752	2.14863	3	0
1926	46508	8.49212	13.6648	0.0475144	-6.97746	3	0
1926	48610	8.52198	13.5691	-4.07937	6.26633	3	0
1928	18511	26.4551	2.38267	0.640106	-0.699824	3	0
1929	19459	9.25632	9.54955	3.34695	9.20757	3	0
1929	23792	9.228	9.4795	-1.88458	-8.5632	3	0
1929	44204	9.14574	9.59927	-0.939337	0.547501	3	0
1932	19823	15.0379	13.69	6.00017	-21.9196	3	0
1932	41184	14.9313	13.6477	7.43741	33.4741	3	0
1933	12817	6.44301	8.94843	0.101493	-1.55075	3	0
1933	50873	6.39883	9.05668	1.05645	0.791373	3	0
1937	17570	13.1097	6.22115	-4.52416	-11.2705	3	0
1938	21336	14.3259	10.7687	14.1564	39.1507	3	0
1938	40009	14.4203	10.8559	1.54191	-7.50267	3	0
1942	16966	2.68084	14.9463	-0.0195132	0.725868	3	0
1944	16795	2.89244	7.32445	0.597339	0.497987	3	0
1944	25300	2.92974	7.26433	2.29584	2.26198	3	0
1944	48157	2.80143	7.213	2.52043	-4.66765	3	0
1948	32605	25.3886	9.14574	2.2963	2.04112	3	0
1951	43209	15.7874	11.7009	11.8089	33.0874	3	0
1951	52553	15.8218	11.5839	6.66179	-25.8	3	0
1954	11664	12.6202	15.5566	13.8339	-13.0882	3	0
1954	39609	12.7095	15.5363	-18.2436	3.72435	3	0
1957	37163	3.9289	12.0225	-2.03109	-0.171179	3	0
1957	41449	3.99161	12.0194	-1.35466	1.57838	3	0
1957	42447	3.93816	12.1238	-1.18907	0.976462	3	0
1960	35559	14.1056	2.4048	0.767988	0.698275	3	0
1964	21362	8.83924	14.2072	-2.61665	5.24699	3	0
1964	47890	8.75439	14.254	-5.82654	0.819822	3	0
1967	15848	1.57648	4.01898	0.395454	1.1449	3	0
1967	37846	1.51338	4.03147	1.13837	-2.20877	3	0
1969	12548	8.00784	3.63964	0.603646	0.339471	3	0
1969	47019	7.94389	3.6321	1.59685	-0.171052	3	0
1981	10639	9.1449	8.44418	2.03744	4.60213	3	0
1981	50490	9.11327	8.3673	3.24371	-7.08459	3	0
1986	35927	10.4886	12.0518	-1.67275	1.54188	3	0
1987	33545	7.03091	2.90547	2.41521	0.408524	3	0
1987	52095	6.99155	3.02877	1.14457	-1.04165	3	0
1989	41284	11.94	6.90962	1.83265	-8.13851	3	0
1989	42127	11.9089	7.01033	6.74527	0.101601	3	0
1989	42133	11.8788	6.89097	5.30703	0.178405	3	0
1992	16267	16.9479	8.33669	0.883889	9.00443	3	0
1992	16901	17.0168	8.41465	1.91183	12.047	3	0
1992	35342	17.066	8.3516	4.32231	-24.0612	3	0
1993	15422	18.0154	8.92325	6.59726	-0.690601	3	0
1997	22666	8.21058	13.2599	2.41324	-5.11715	3	0
1997	36246	8.22772	13.3554	-6.05906	2.36545	3	0
1999	21859	7.72228	13.8065	-0.760277	-0.32837	3	0
2003	30676	26.8828	2.47055	0.862604	-0.557166	3	0
2005	27501	26.4689	4.0099	0.056905	-0.102392	3	0
2008	27511	7.06965	12.7923	1.95148	1.0657	3	0
2008	51246	7.16933	12.8169	2.53801	-1.88944	3	0
2013	23701	6.5339	14.0124	-1.92989	-0.176709	3	0
2013	27376	6.59703	14.105	1.1589	-1.15994	3	0
2013	49880	6.49042	14.1161	-3.80985	0.586084	3	0
2017	27533	10.9359	4.48487	1.88458	-0.579028	3	0
2018	21555	12.7907	6.28997	6.38507	-1.00994	3	0
2018	41534	12.8441	6.33471	-2.37842	0.451227	3	0
2022	27738	3.71033	4.51323	1.00504	-0.206505	3	0
2023	15019	16.5887	6.29233	5.81326	-3.83647	3	0
2025	25735	12.2051	14.381	1.55537	40.9866	3	0
2031	15102	1.30036	12.6975	0.417569	2.63282	3	0
2035	27322	11.2612	5.59163	0.391283	2.75438	3	0
2037	24134	4.00816	13.0035	-2.94205	0.678355	3	0
2037	37179	4.06549	12.9988	-0.357489	-1.84757	3	0
2038	48680	19.337	4.34491	2.15759	3.49132	3	0
2040	26658	4.51712	15.6839	0.446029	-0.147302	3	0
2040	40296	4.48283	15.6257	-1.46999	0.981059	3	0
2042	21363	23.3646	3.78562	1.63355	-1.9023	3	0
2042	43200	23.2911	3.84715	0.760376	3.47545	3	0
2044	13241	14.4716	13.5335	-4.50945	-23.0213	3	0
2044	31969	14.3631	13.4845	8.25229	18.0989	3	0
2046	14295	13.5677	3.23905	2.73743	3.88326	3	0
2046	51581	13.5781	3.17536	0.362122	1.61609	3	0
2049	14366	3.49928	6.76686	2.85646	0.0886878	3	0
2049	34977	3.57104	6.86447	0.260267	0.519199	3	0
2049	51840	3.63395	6.81441	3.14307	-0.252357	3	0
2053	16941	26.1107	4.00591	2.2393	-0.523684	3	0
2053	23663	26.1378	4.07031	0.490572	0.44689	3	0
2053	43575	26.2077	4.08255	0.9682	-1.15756	3	0
2054	24000	20.8615	1.19705	0.733043	4.83523	3	0
2055	13182	21.2056	2.47166	2.09504	-1.15499	3	0
2055	31278	21.1225	2.58511	2.59965	-0.568476	3	0
2056	24860	24.7002	4.28127	1.47097	-4.67315	3	0
2056	25279	24.7595	4.22647	1.17367	0.125635	3	0
2056	49769	24.7379	4.35554	3.35356	2.98056	3	0
2056	50651	24.8219	4.25397	3.94124	0.190911	3	0
2057	19575	22.8826	3.37259	1.09148	-1.51517	3	0
2057	26646	22.7849	3.33627	1.22323	-0.38233	3	0
2057	39059	22.8152	3.39367	3.33534	0.127654	3	0
2059	14054	4.82859	1.33661	0.362867	0.481779	3	0
2059	17677	4.761	1.35146	2.87682	-0.293009	3	0
2063	30634	12.4105	1.11214	2.05802	0.0979634	3	0
2066	16139	24.2775	9.57416	0.72992	-0.236008	3	0
2066	45963	24.2303	9.45909	-6.64072	2.34438	3	0
2067	24132	1.88643	13.4879	-0.320715	3.65757	3	0
2067	42367	1.85468	13.4301	0.488	-1.48089	3	0
2070	45380	10.8521	3.76223	4.01082	-6.09034	3	0
2075	25744	1.09257	5.75059	1.92499	0.740935	3	0
2079	33227	13.6286	5.52656	-11.6547	3.23739	3	0
2080	15029	16.7486	9.78476	2.78253	-16.7494	3	0
2080	20091	16.7207	9.85688	2.67488	19.2023	3	0
2080	28422	16.6873	9.74027	6.77233	22.0688	3	0
2080	49457	16.637	9.83863	7.06041	-20.5299	3	0
2081	29997	14.2144	13.5075	2.127	52.2081	3	0
2081	31969	14.2919	13.4932	25.0243	-0.136816	3	0
2082	17547	15.0042	12.7113	-6.0604	118.099	3	1
2082	20047	15.0984	12.7615	-83.2206	83.4048	3	1
2082	49787	15.0109	12.8393	13.6847	-1.15076	3	0
2084	25789	11.2413	2.40493	0.682075	-10.3754	3	0
2085	10508	16.2267	4.62745	2.38177	13.2234	3	0
2085	33487	16.2903	4.64115	3.98454	-8.70125	3	0
2088	44557	2.70523	9.40545	2.08723	-0.216509	3	0
2088	45456	2.59227	9.40623	2.48443	0.348712	3	0
2090	17064	8.56568	6.2936	3.13865	-4.49749	3	0
2090	23591	8.57393	6.42676	4.8511	-5.28104	3	0
2094	47569	22.2099	6.39925	-0.421095	-0.809467	3	0
2097	13926	16.9049	7.74789	-2.32463	-6.66729	3	0
2097	23728	17.0513	7.77381	1.48607	12.2042	3	0
2097	52191	16.921	7.80921	6.45836	-14.3647	3	0
2097	52670	16.9947	7.689	9.87209	4.36481	3	0
2099	15691	16.5461	9.34833	14.2296	0.892646	3	0
2100	28063	20.8565	7.65814	-2.47715	-2.54417	3	0
2100	29739	20.9359	7.76209	1.46581	9.84693	3	0
2101	10733	17.7805	2.46113	6.16062	-0.47442	3	0
2101	48993	17.7027	2.51352	0.458665	-5.71941	3	0
2103	39891	8.16758	1.75321	-0.815972	-1.60237	3	0
2103	44119	8.23934	1.75202	0.527478	1.96352	3	0
2107	32529	24.5863	9.46304	1.8034	-0.582298	3	0
2108	34252	11.7768	6.27261	3.40222	-9.51133	3	0
2108	49154	11.7558	6.38897	4.80352	-0.260017	3	0
2112	16145	26.8159	5.39735	0.411522	-1.33126	3	0
2112	28762	26.8729	5.37797	-0.530596	2.34595	3	0
2119	11494	9.78394	11.1752	0.977227	1.05782	3	0
2119	14082	9.80424	11.2354	-3.08327	-3.18581	3	0
2119	32156	9.82139	11.1238	3.00989	0.271478	3	0
2124	24392	14.5601	6.45855	-3.37285	2.44383	3	0
2124	36020	14.4697	6.43315	-4.61883	-3.92578	3	0
2127	20756	16.484	7.58609	2.29706	2.32174	3	0
2133	13778	19.2214	11.6441	3.92667	-8.22774	3	0
2133	17330	19.1056	11.7064	3.06736	0.932572	3	0
2133	33226	19.1603	11.7342	0.589083	3.0611	3	0
2133	43540	19.1458	11.603	-3.54872	2.70881	3	0
2142	10786	3.90025	10.0568	0.759498	1.46731	3	0
2142	16374	3.99906	10.1325	0.81694	0.444812	3	0
2142	30065	4.0416	10.0505	1.22386	4.82222	3	0
2142	46815	3.93762	10.1295	-1.0431	-0.656328	3	0
2143	37350	6.25468	1.75879	2.67813	-0.416741	3	0
2147	19728	14.9294	12.4427	13.9275	-14.8898	3	0
2147	45693	15.0334	12.3573	14.2577	-1.33913	3	0
2149	10754	16.8895	9.44116	5.18712	12.7484	3	0
2149	18217	16.9468	9.36768	4.33445	-6.37681	3	0
2152	12178	26.5559	3.84795	1.01303	0.937026	3	0
2153	32745	12.0974	2.53376	-4.66921	5.71762	3	0
2162	20014	15.1097	12.5251	1.57852	-3.31359	3	0
2162	31072	15.2283	12.4824	6.40008	-0.214837	3	0
2167	14130	4.25057	10.0725	1.00694	0.306972	3	0
2167	43419	4.17215	10.0948	-6.25358	-0.41037	3	0
2167	49437	4.24453	10.0174	-0.854429	-0.193518	3	0
2168	35693	11.9126	9.03879	4.45022	-11.5582	3	0
2169	22060	5.54885	3.42572	2.03702	3.65926	3	0
2170	45372	1.73941	14.9537	-0.0527636	1.18182	3	0
2173	22716	23.328	5.55678	0.464494	4.96664	3	0
2173	41282	23.2885	5.49654	1.00213	-4.09815	3	0
2175	14629	9.79353	12.9375	4.28886	12.2966	3	0
2178	26314	10.8225	8.46102	6.28301	0.0358192	3	0
2181	40845	26.49	7.55565	-0.0747136	-1.9052	3	0
2181	41366	26.5701	7.61081	0.984646	-1.82543	3	0
2182	36172	18.5456	8.79463	1.097	11.764	3	0
2182	48012	18.5093	8.84027	2.83314	-14.1246	3	0
2184	20686	25.8504	6.56852	-2.93322	2.91552	3	0
2184	50195	25.9097	6.67765	0.27075	-7.93809	3	0
2185	44100	22.7389	3.81502	-4.15845	-2.47235	3	0
2186	13332	17.6682	4.52407	7.26761	8.63703	3	0
2186	14186	17.6481	4.63362	3.43506	-8.04738	3	0
2186	39170	17.7648	4.57826	2.48529	-6.68691	3	0
2186	47536	17.7132	4.65228	5.49921	0.442943	3	0
2188	52204	9.23688	4.93201	0.440274	5.10535	3	0
2189	23277	13.6483	1.08369	0.265554	1.39702	3	0
2190	24564	16.7744	1.15609	2.6836	-0.554125	3	0
2190	39158	16.6797	1.14134	1.43524	-1.35424	3	0
2197	35797	6.64157	6.98779	3.92014	3.207	3	0
2197	36388	6.7698	6.98284	0.668806	-0.622906	3	0
2198	49158	4.91916	11.6168	-2.08493	-0.0303413	3	0
2201	22238	9.87071	6.83859	3.51177	-7.04285	3	0
2207	21342	14.2673	7.92888	-3.19673	4.63707	3	0
2213	34846	19.9357	5.24437	4.62634	-0.377378	3	0
2215	18015	13.9633	5.70944	1.70622	6.09971	3	0
2216	17238	17.0365	12.685	-3.30994	-17.2554	3	0
2216	49258	17.0835	12.7784	7.47483	16.356	3	0
2217	42930	21.5716	8.0499	1.25241	-11.6992	3	0
2232	13356	6.13403	14.1386	-2.84883	1.4297	3	0
2232	49767	6.15222	14.1903	0.420009	0.751759	3	0
2234	10864	14.8268	9.46565	0.773745	4.47172	3	0
2234	32447	14.8234	9.53058	0.666855	-5.86792	3	0
[truncated: 44,061 more rows]
