# Supplementary material for: Study on stability analysis of soil nail reinforced slopes under loading based on the discrete element method
Source: PLoS One. 2026 May 26;21(5):e0350163. doi: 10.1371/journal.pone.0350163 (PMC13210361; doi:10.1371/journal.pone.0350163)
Supplement: S1 File — (ZIP) [file pone.0350163.s001.zip › DATA in PFC/0.2_14_60000__balls.txt]

id	x	y	radius	vel_x	vel_y	rotation	disp_x	disp_y	ball_type	ball_stress
6	6.93141	3.87981	0.0663017	-3.51377e-07	-1.23531e-06	-0.00100981	-0.000757276	-0.000702975	0	2790.61
7	24.6992	3.68858	0.0661725	5.62238e-07	-1.92982e-06	-0.00138938	0.000457737	-0.000341526	0	1812.59
12	3.102	12.1016	0.0509531	-1.82505e-06	-1.06402e-05	-0.00660467	-0.000439933	0.000434399	0	61.6738
13	25.4101	9.35975	0.0532987	4.98321e-07	-3.55697e-06	0.00349761	0.000545831	0.000518544	0	465.078
17	9.91675	4.64493	0.0733272	5.32636e-07	-1.99038e-06	0.0159623	-0.000814497	-0.00145976	0	1556.06
19	6.01694	5.23164	0.05695	-5.11414e-07	-1.8823e-06	-0.0106298	-0.000893117	-0.000752579	0	2113.99
21	10.2285	12.1895	0.0736155	6.53603e-06	-2.88489e-06	-0.100139	-0.0015822	-0.00525012	0	137.156
22	18.9436	5.97591	0.0711969	3.14288e-06	-6.29335e-06	-0.00228508	0.00175216	-0.00237386	0	514.731
23	24.3638	1.33188	0.0743081	-3.60074e-08	-1.12844e-07	-0.00628309	7.69633e-05	-7.18866e-05	0	1470.7
24	6.06312	9.74092	0.0702117	1.15626e-06	-1.58296e-06	-0.0220079	-0.00135224	-0.000882299	0	1111.52
25	14.8219	8.55811	0.0650594	1.49571e-06	-8.5468e-06	-0.00857918	0.00108557	-0.00604927	0	5559.61
32	25.7569	7.94045	0.0623302	1.4303e-08	-3.99179e-06	-0.0151848	0.000556833	0.000202006	0	653.248
33	22.9225	1.56798	0.0611813	-3.24689e-08	1.91935e-08	-0.0118273	0.000202424	-0.000146133	0	1878.19
35	10.6197	10.8653	0.063695	4.83667e-06	-3.50586e-06	-0.0613421	-0.00148185	-0.00522553	0	3218.25
36	24.9846	7.4361	0.0704374	1.47469e-07	-2.90619e-06	0.0214385	0.000845952	-7.29054e-06	0	1275.28
38	1.77338	14.1966	0.0689745	-2.44318e-06	1.72781e-06	-0.00167538	-0.000105935	0.00102394	0	247.696
40	13.1431	6.02527	0.059253	3.78637e-06	-4.13938e-06	-0.00274328	-0.000145793	-0.00326169	0	1016.44
43	12.1084	7.80798	0.0637265	3.05821e-06	-1.51568e-06	-0.104804	-0.000746487	-0.0044183	0	2737.82
48	5.15566	13.7546	0.0639966	-7.28235e-07	-1.29829e-06	-0.00883908	-0.000653364	0.000410117	0	471.679
50	26.5878	1.31101	0.0517331	-3.01792e-08	-2.34206e-08	0.00159835	1.0071e-05	-4.22857e-05	0	1509.03
51	2.65719	4.88789	0.0569854	-3.87548e-07	1.74422e-07	0.00856924	-0.000344784	-0.000306042	0	915.777
54	15.973	4.49376	0.0651129	2.64824e-06	-1.57965e-06	-0.0120699	0.00057453	-0.00217282	0	3835.25
55	16.5696	6.08604	0.0526254	1.2272e-05	-4.26701e-06	-0.00724442	0.00124885	-0.00320157	0	139.771
56	12.405	5.51828	0.0661494	1.68995e-06	-5.79671e-06	0.01627	-0.000521964	-0.00263277	0	2420.41
57	16.8893	12.9651	0.0582426	2.22495e-06	-5.23283e-06	0.131743	0.00301354	-0.00745513	0	10164.6
59	25.9236	3.14687	0.0655528	3.15169e-08	-3.1638e-07	-0.0051859	0.000203763	-0.000246386	0	1281.3
60	13.6517	9.82992	0.0743989	7.80371e-08	-8.81996e-07	-0.0313516	0.000464473	-0.00726698	0	5947.64
63	15.5658	9.08239	0.0727707	1.97372e-06	-9.94505e-06	-0.0589501	0.00177716	-0.00636033	0	3897.4
66	8.0012	1.56965	0.0646488	7.84972e-08	1.43399e-07	0.0236462	-0.000220694	-0.000190481	0	2323.38
67	5.24727	9.42221	0.0715959	2.2843e-07	-1.76465e-06	0.000487101	-0.00111749	-0.000578035	0	738.181
68	12.1243	6.07258	0.0507543	1.68476e-06	-6.1317e-06	-0.0122919	-0.000610709	-0.00294713	0	2542.79
69	10.6206	5.97492	0.0718533	9.58035e-07	-3.37841e-06	0.00702845	-0.00107608	-0.00254133	0	3075.74
70	13.4816	3.92987	0.0749461	9.67425e-07	-5.09546e-07	-0.00766147	-0.000203585	-0.00158451	0	3197.61
73	15.861	5.44431	0.064192	1.92208e-06	-4.66107e-06	-0.0483128	0.000670518	-0.00280095	0	1442.78
74	14.5517	12.0034	0.061199	2.58607e-06	-6.50435e-06	-0.0541967	0.00216389	-0.010825	0	2168.19
76	11.6098	7.56836	0.0540018	3.83025e-06	-2.34463e-06	0.0227728	-0.000986109	-0.0040618	0	2715.44
77	23.6481	2.41677	0.0628765	-8.04242e-09	-3.78643e-07	0.0113609	0.000423315	-0.000248005	0	1663.13
84	6.35758	15.0586	0.0626555	2.20138e-06	-3.05607e-06	-0.0163271	-0.000413001	0.000250147	0	428.096
89	23.0973	6.98314	0.0689511	5.51552e-07	-1.76626e-06	0.0201087	0.00147028	-0.000645791	0	1685.92
93	23.1186	9.16599	0.0539827	3.83259e-06	-3.76209e-06	-0.0045557	0.00151974	-0.000168522	0	2060.3
94	21.051	2.22446	0.0603816	1.33787e-08	-5.36175e-09	-0.00583993	0.000534328	-0.000456964	0	1146.76
97	5.32849	12.7046	0.0572822	-7.70035e-08	-3.7378e-07	-0.0101566	-0.000851579	6.25456e-05	0	1180.79
106	2.20708	5.67656	0.0610708	-1.45078e-07	3.55274e-07	0.00654702	-0.000261333	-0.000288335	0	1296.18
107	21.1114	3.40586	0.0530311	3.31643e-07	-8.66281e-07	-0.0063216	0.000931977	-0.000794669	0	3176.61
109	5.9728	14.5837	0.0657444	1.45336e-06	-2.40483e-06	-0.016406	-0.000501804	0.000309591	0	443.359
110	8.76932	8.03255	0.0669978	2.05365e-06	-3.47381e-07	-0.0110088	-0.00156967	-0.00242061	0	2135.09
111	17.846	10.1899	0.0660148	8.23848e-06	-5.8463e-06	0.0293565	0.00298318	-0.0050783	0	9140.67
112	18.0368	7.84535	0.0692958	8.24194e-06	-4.2739e-06	-0.0233946	0.00222408	-0.00381601	0	2645.47
113	17.5479	4.55969	0.0664494	1.64498e-06	-6.70031e-07	-0.000933844	0.00094273	-0.00206222	0	1614.24
116	3.79695	6.03239	0.0724108	-3.13293e-07	1.99907e-07	-0.00135662	-0.000637062	-0.00040036	0	907.893
117	12.758	14.4337	0.0528143	1.52677e-06	-2.79402e-06	0.140195	-0.0011259	-0.0136926	0	20487.2
123	3.73469	14.4008	0.0732345	-1.77797e-06	6.98989e-07	-0.0164957	-0.000300721	0.000843947	0	365.467
124	11.207	10.6382	0.0520857	4.67643e-06	-2.18546e-06	-0.0232628	-0.00119314	-0.00595722	0	573.562
125	2.27218	6.99551	0.0506884	-1.83454e-07	1.45398e-06	0.00297718	-0.000319186	-0.000203752	0	987.157
126	4.89773	7.60125	0.073449	-8.68156e-07	9.20992e-08	-0.00499614	-0.000945516	-0.000516775	0	2094.62
129	13.5425	1.84422	0.0556184	1.94479e-07	-1.48018e-07	0.0170391	-5.48726e-05	-0.000397656	0	785.931
130	5.27516	14.7269	0.0635387	-8.42181e-07	-2.14782e-06	-0.0171396	-0.000405644	0.000587446	0	244.893
132	7.35442	3.48642	0.0612998	1.46762e-07	-7.59517e-07	0.0110781	-0.000723624	-0.000718244	0	1317.09
135	7.23259	7.45247	0.0671837	4.76483e-07	-2.32049e-06	-0.00326463	-0.00137144	-0.0014354	0	1851.23
138	25.7801	9.51739	0.0738569	1.53859e-07	-4.18038e-06	0.0253968	0.000422692	0.000665844	0	2088.13
139	7.22357	1.69698	0.0508491	3.89808e-08	5.93901e-08	0.00721104	-0.000245523	-0.00021957	0	350.259
140	3.50868	14.8091	0.0542148	-4.79236e-07	1.17994e-06	-0.0118201	-0.00021051	0.0009274	0	387.665
144	14.5285	2.15203	0.0719444	2.75778e-07	-2.19708e-07	0.0197514	1.67994e-05	-0.000538992	0	1805.26
146	13.2254	11.9904	0.0729542	1.68996e-06	-2.15162e-07	-0.0742695	0.00071001	-0.0108197	0	1103.77
147	8.88337	13.8532	0.0591766	5.30274e-06	-1.90775e-06	-0.0755864	-0.00120542	-0.00257277	0	1793.97
148	17.8642	2.04507	0.0685789	-1.50831e-07	-3.89988e-07	-0.000400877	0.000436436	-0.000634971	0	2676.02
149	25.6584	9.7241	0.0702225	9.19283e-07	-4.4441e-06	0.0328014	0.000456277	0.000674385	0	298.167
151	11.42	4.25916	0.0606199	9.67796e-07	-1.54498e-06	0.00333037	-0.000652303	-0.00155026	0	2459.08
152	7.86404	3.30412	0.0747382	2.1577e-07	-3.6183e-07	-0.0118933	-0.000712972	-0.00069694	0	1086.65
154	5.82155	15.3736	0.0540798	4.82197e-07	-3.18322e-06	-0.0116849	-0.000290386	0.000547035	0	183.234
156	16.3843	8.06768	0.0594527	8.09233e-06	-6.68528e-06	0.0429712	0.00182163	-0.0048899	0	2235.36
158	20.4837	5.75403	0.056673	1.48026e-06	-1.19554e-06	-0.00638961	0.00159812	-0.00154381	0	2957.44
159	26.4532	8.16653	0.0580336	-1.27957e-07	-3.42237e-06	0.029243	0.000248092	0.00030173	0	2107.12
164	19.2289	1.82685	0.0662468	-4.71363e-07	-2.97288e-07	-0.0135515	0.000436276	-0.000355244	0	3813.36
165	8.84815	14.9727	0.0686752	4.24909e-06	-4.36996e-06	-0.0515435	-0.000485548	-0.00198235	0	699.917
166	23.9168	2.38432	0.0612084	4.48979e-08	-3.2477e-07	0.0152995	0.000370712	-0.000258255	0	1957.71
168	25.6813	4.35869	0.0728704	3.47662e-07	-1.4393e-06	0.00350567	0.000316163	-0.000305677	0	819.327
169	1.19919	11.8629	0.0650754	-1.78397e-07	-1.16749e-07	0.00287354	-4.90871e-05	0.000620949	0	248.746
174	14.938	15.3284	0.0549835	4.86631e-07	-4.51313e-06	0.268496	0.00143208	-0.0134008	0	3037.87
176	8.09031	12.605	0.0631689	4.49422e-06	-3.7386e-06	-0.0236981	-0.00156142	-0.00199784	0	1191.83
179	4.71578	5.61749	0.0500627	-3.25404e-07	-1.99579e-07	-0.00187433	-0.000756194	-0.000551492	0	1617.76
180	1.94285	1.67019	0.050051	-3.25984e-07	-1.54782e-08	-0.00244304	-4.61135e-05	-9.0335e-05	0	1100.06
182	13.0515	6.11094	0.0661618	3.5605e-06	-3.99156e-06	0.00403795	-0.000202314	-0.00333811	0	758.949
183	3.9053	15.7093	0.0625571	1.863e-07	1.94005e-06	-0.0110215	-0.000106428	0.00100555	0	250.983
184	17.0682	12.2403	0.0654121	5.15341e-06	-4.79387e-06	0.0161854	0.0029966	-0.00680834	0	2509.62
185	13.8036	8.4062	0.0716066	-8.45401e-08	-2.84912e-06	-0.00630833	0.000294783	-0.00580106	0	3362.04
189	23.5537	5.43111	0.0509866	1.52643e-08	-1.43659e-06	0.00249412	0.00106783	-0.000552942	0	1498.45
192	3.9732	10.6911	0.0714068	-8.26641e-07	5.49226e-08	-0.00352262	-0.000758221	5.41318e-05	0	539.42
193	3.08897	15.3695	0.0615546	6.22703e-08	9.64576e-07	-0.0125673	-9.21175e-05	0.00106263	0	178.152
194	14.6644	14.0683	0.055082	3.43172e-06	-8.50248e-06	0.0202988	0.00223169	-0.0146928	0	7679.26
198	14.053	5.62246	0.0582414	3.75465e-06	-3.85749e-06	-0.0226501	8.71369e-05	-0.00307377	0	5245.67
201	12.1248	5.34287	0.0569031	1.35276e-06	-4.86205e-06	0.0268696	-0.000650804	-0.00249553	0	6127.03
204	14.5759	7.87612	0.0697578	1.05112e-06	-5.99166e-06	0.081022	0.00077535	-0.00517904	0	5046.06
207	10.2599	12.5549	0.0595275	7.56285e-06	-2.08992e-06	-0.236979	-0.0017569	-0.00544949	0	1044.48
211	20.4783	3.3229	0.0738337	1.81846e-07	-1.14703e-06	0.00824431	0.000938542	-0.000959264	0	1277.74
213	19.0339	7.97121	0.0544855	4.27918e-06	-1.43223e-06	0.0377508	0.00245253	-0.00296712	0	5554.87
214	26.8174	8.96377	0.0569992	-1.62658e-07	-3.46155e-06	0.0135556	0.00010583	0.000635526	0	340.916
215	21.7433	8.56775	0.0660345	3.37493e-06	-2.06748e-06	0.0403933	0.00207897	-0.00122965	0	1952.7
221	21.8934	1.94587	0.0539172	3.58478e-07	9.24725e-08	-0.0068039	0.000395088	-0.00030195	0	4487.67
222	13.686	11.9049	0.0686692	1.05926e-06	-1.75943e-06	5.44248e-05	0.00120166	-0.0105294	0	4132.23
224	26.3887	1.79012	0.0619406	8.27848e-09	-1.09106e-07	-0.00359415	5.0422e-05	-0.000108246	0	1553.59
225	16.579	11.7295	0.0542313	7.85139e-06	-6.36639e-06	0.0520964	0.00300036	-0.00734896	0	8365.98
226	11.0643	9.13546	0.0668501	2.02612e-06	-7.48429e-07	-0.016143	-0.00149241	-0.00482273	0	3574.35
230	3.4722	1.07337	0.0538894	-8.67495e-08	-4.34035e-09	0.00561335	-2.06886e-05	-1.37232e-05	0	807.588
231	16.4846	1.55646	0.0716493	-1.271e-07	-1.18118e-07	0.0057956	9.59246e-05	-0.000282805	0	4052.91
232	20.6507	7.96217	0.0732421	1.27272e-06	5.29446e-07	0.0170175	0.00240528	-0.00190642	0	616.496
233	18.1579	13.1382	0.0515218	1.05572e-06	-2.19937e-06	0.0891079	0.00246557	-0.00483947	0	1929.53
237	20.4937	2.31222	0.0568839	-1.70072e-07	-6.50142e-07	-0.0280353	0.000545652	-0.000411758	0	3865.06
238	12.4555	10.1366	0.0522518	7.36571e-07	-1.11537e-06	0.0459617	-0.000467916	-0.00691988	0	1261.9
245	7.51836	3.33208	0.0743509	1.76884e-07	-5.60771e-07	0.00609805	-0.000672046	-0.000657295	0	1218.56
246	12.5744	4.88243	0.0579262	1.97943e-06	-3.95488e-06	-0.0127617	-0.000437281	-0.00234818	0	695.755
247	14.3969	7.69628	0.0744534	1.42136e-06	-4.70774e-06	-0.0234057	0.00055994	-0.0049773	0	6466.08
249	23.2584	6.15846	0.056453	6.29618e-07	-7.6893e-07	-0.00874039	0.00125032	-0.000653803	0	1630.33
251	14.1781	15.1274	0.0670332	4.1453e-07	-7.30525e-06	-0.204161	0.00142286	-0.0188912	0	14116.7
254	8.97837	8.35945	0.0676596	3.2012e-06	-4.39044e-07	-0.0795407	-0.00170401	-0.00261927	0	2048.27
259	4.26183	4.91857	0.0518508	-2.04008e-07	-1.01428e-08	-0.00441509	-0.000623875	-0.000406121	0	2500.06
265	20.8451	6.85155	0.0744524	2.08476e-06	-1.73679e-06	0.000519237	0.00198225	-0.00175169	0	2439.53
268	7.03296	5.41138	0.0659841	-6.2635e-07	-3.0963e-06	0.00175622	-0.00104496	-0.00101619	0	1523.54
270	17.9361	6.54504	0.0722776	6.89259e-06	-3.39968e-07	-0.0651036	0.00175936	-0.00307208	0	4589.03
271	7.29858	6.06113	0.0599637	-7.82599e-07	-3.67718e-06	-0.01119	-0.0012235	-0.00119519	0	1449.84
273	22.8229	8.0422	0.063691	1.51815e-06	-2.12365e-06	-0.00646212	0.00162728	-0.00060907	0	860.056
277	2.3528	13.3477	0.0580283	-2.06514e-06	1.11116e-06	0.00174876	-0.000221685	0.000844868	0	223.315
280	13.6861	9.10799	0.0734476	-5.67141e-08	-2.51607e-06	0.0060559	0.000314212	-0.00640771	0	2517.67
282	12.1251	12.4677	0.054446	2.12345e-06	-4.72982e-07	0.069138	-0.00102448	-0.00897134	0	7110.96
284	12.6731	5.898	0.0564164	2.64405e-06	-5.12382e-06	-0.0446315	-0.000471057	-0.00294623	0	3705.83
286	20.0227	3.42398	0.0677922	5.66093e-07	-8.26488e-07	0.000787165	0.000940435	-0.000955384	0	958.399
288	11.7374	7.85804	0.0547113	3.65773e-06	-2.68023e-06	-0.0258669	-0.000937122	-0.00434396	0	4790.43
289	14.8604	15.226	0.0731574	-1.02661e-07	-5.92378e-06	0.184552	0.00168016	-0.0142773	0	10439.6
290	26.706	4.94632	0.0655788	1.24739e-07	-1.67834e-06	-0.000300403	7.53461e-05	-0.000249447	0	1981.36
293	2.84556	15.1424	0.0677	6.67612e-08	1.02437e-06	-0.00725803	-0.000123094	0.00106068	0	440.097
295	3.71584	10.8221	0.0683585	-1.16882e-06	1.67093e-07	-0.0202354	-0.000737651	9.26471e-05	0	300.649
298	14.7033	14.5694	0.0720911	3.00855e-06	-7.0073e-06	0.0420238	0.0012611	-0.0149408	0	9667.77
300	5.89247	5.57119	0.0512414	-8.33243e-07	-1.67222e-06	0.00138075	-0.000911588	-0.000764044	0	1674.93
301	17.2098	8.10401	0.0575657	9.38554e-06	-4.92293e-06	-0.0130624	0.00213338	-0.00432132	0	4377.84
304	25.2699	4.24198	0.0742154	5.40557e-07	-1.93226e-06	-0.000581689	0.000390243	-0.000345862	0	549.966
305	1.97046	13.7822	0.0640556	-2.03698e-06	1.15922e-06	0.0019329	-0.0001453	0.00091717	0	277.013
306	22.2602	6.81196	0.0674183	4.0148e-07	-6.03065e-07	-0.0015466	0.00165567	-0.000936079	0	1498.18
310	11.08	5.89735	0.0656974	7.26255e-07	-4.29607e-06	-0.0190521	-0.000918079	-0.00257331	0	5376.04
312	19.1163	8.60141	0.0507272	4.78609e-06	-7.07054e-07	-0.00657185	0.00270868	-0.00336243	0	5892.28
313	18.2027	1.94893	0.0586009	-1.15357e-07	-2.82345e-07	0.00767046	0.000405536	-0.000503067	0	3534.33
315	6.35514	2.39784	0.0668322	-4.72228e-07	-3.86011e-07	0.0221798	-0.000419971	-0.000280981	0	665.049
319	4.12776	8.57386	0.0736573	-9.56664e-08	-1.99108e-08	0.0190873	-0.000815666	-0.000293055	0	1455.38
327	3.83311	15.6064	0.0632286	2.76005e-07	1.86491e-06	-0.00892635	-0.000115469	0.00100499	0	234.283
328	18.2373	11.5913	0.0696034	5.78571e-06	-3.73696e-06	0.0887104	0.00289569	-0.00485792	0	919.357
330	1.21975	14.9025	0.0605822	3.55527e-09	2.67694e-06	-0.000815692	-4.35515e-05	0.00115202	0	217.195
332	1.48531	14.7244	0.0564883	-3.31862e-07	2.37158e-06	0.00146128	-6.73498e-05	0.00111128	0	277.655
336	25.4621	8.39755	0.0502189	4.0046e-07	-3.27693e-06	0.00910977	0.000598779	0.000276547	0	3015.82
338	26.464	7.69467	0.0515005	-4.52395e-07	-3.02766e-06	-0.00113806	0.00019529	0.000185215	0	2330.89
339	23.6746	4.35306	0.0732215	1.84307e-07	-3.03992e-06	-0.00255316	0.00081838	-0.000498941	0	1646.8
341	26.477	3.41576	0.0654933	1.03618e-07	-5.50805e-07	0.000593126	8.69168e-05	-0.000221113	0	1473.75
342	26.3378	5.59688	0.0571704	1.09078e-06	-2.24345e-06	0.00296977	0.00023092	-0.000201126	0	1807.02
348	5.38605	13.058	0.0659875	-4.58958e-08	-3.9891e-07	-0.0331894	-0.000820524	0.000173203	0	605.338
350	8.58991	8.2937	0.0516838	3.13075e-06	-2.15946e-07	-0.00964228	-0.00163957	-0.00245346	0	4584.42
354	24.6081	2.62045	0.0666467	3.99274e-09	-6.16674e-07	-0.010423	0.000362887	-0.000288682	0	687.592
355	13.3466	12.403	0.0748768	1.43061e-06	-2.66701e-07	0.0313799	0.000663793	-0.01132	0	3353.18
358	26.4745	9.14691	0.0682527	-3.14224e-07	-3.52702e-06	-0.00637386	0.000218318	0.00062225	0	759.841
359	13.8758	5.03852	0.0661344	1.70163e-06	-3.78402e-06	0.0535496	-1.8038e-05	-0.0026663	0	4449.95
362	5.9571	10.0809	0.0740584	2.85588e-06	-2.23025e-06	-0.0135036	-0.00128621	-0.000789727	0	1901.91
363	14.7804	13.1522	0.0548778	3.5973e-06	-9.48973e-06	-0.103591	0.00244747	-0.012296	0	13200.6
366	26.678	5.17939	0.0620491	2.85885e-07	-2.05981e-06	0.00221494	8.55442e-05	-0.000256804	0	1926.71
368	5.3676	7.77043	0.0683189	-1.36349e-06	-7.36119e-07	0.00342558	-0.00103125	-0.000757951	0	271.062
370	10.4822	14.8365	0.0502697	2.2689e-06	-2.56077e-06	-0.0629337	-0.000860567	-0.00489161	0	1609.92
373	10.0464	5.42041	0.0746167	1.00998e-06	-2.83752e-06	0.0337706	-0.00115492	-0.00196977	0	2571.89
374	4.65372	1.55558	0.0681705	-9.53955e-07	1.45794e-08	0.0143713	-0.000115863	-7.9238e-05	0	455.072
375	2.90237	3.71639	0.0650516	-6.71057e-07	8.96001e-08	0.00221903	-0.000256885	-0.000279876	0	717.418
376	10.8866	2.97616	0.0744426	2.25656e-07	-3.04614e-07	0.0242369	-0.000413748	-0.000940871	0	3959.95
383	7.88847	8.26374	0.0566434	1.9222e-06	-1.07989e-06	-0.0473453	-0.00156491	-0.00188915	0	1970.79
384	7.09435	9.05331	0.064401	2.29627e-06	6.00013e-07	-0.00223696	-0.00150565	-0.00146814	0	2609.3
388	21.7233	9.48282	0.0697648	2.96288e-06	-7.98275e-07	0.0192678	0.00214672	-0.00111315	0	1986.12
395	4.95734	9.35114	0.067038	1.52418e-08	-4.61303e-07	-0.0092928	-0.000991195	-0.000467442	0	1736.65
400	19.3433	9.0777	0.0552619	4.62569e-06	-1.53001e-06	0.0707073	0.00276883	-0.00315653	0	2504.79
403	26.7389	7.15467	0.0706882	-1.27454e-07	-2.34622e-06	0.00814893	7.11343e-05	9.84747e-05	0	1899.02
406	3.33713	10.8361	0.0665292	-8.53069e-07	5.82322e-07	-0.00194444	-0.000564509	0.000187819	0	732.281
407	5.07973	7.32658	0.0659139	-1.17145e-06	-3.5227e-08	-0.0083088	-0.000986808	-0.000602306	0	1519.11
408	3.4088	1.76989	0.0708068	-7.44287e-07	6.11575e-08	0.00316245	-0.000117841	-0.000107861	0	711.577
409	6.53432	8.44165	0.0738786	1.3263e-06	-2.77424e-06	-0.015242	-0.00138756	-0.0011714	0	1531.32
410	13.2174	8.11528	0.0540482	6.87358e-07	-3.83047e-07	-0.0458482	-8.90424e-05	-0.00511549	0	3186.34
413	23.2314	1.92221	0.0680833	6.79597e-08	-8.19408e-08	-0.00775097	0.000290898	-0.000137273	0	269.844
416	4.25175	6.01338	0.0649273	-2.80208e-07	8.83945e-08	0.00558567	-0.000668732	-0.000436766	0	847.18
421	24.8838	1.52893	0.0636026	4.50157e-08	-9.68952e-08	-0.0121888	0.000116498	-9.98276e-05	0	1465.54
423	12.8722	4.5454	0.0538369	2.14456e-06	-2.45217e-06	0.0102427	-0.000452146	-0.00212554	0	2731.48
425	17.7171	7.70945	0.0635653	7.86741e-06	-3.84597e-06	0.0543877	0.00214242	-0.0038316	0	6151.29
426	10.3496	7.54381	0.052616	1.51853e-06	-2.1923e-06	-0.0412802	-0.00128134	-0.00315842	0	990.569
428	8.32749	5.7831	0.0518119	-2.45375e-07	-4.0534e-06	-0.000777159	-0.00120257	-0.00162102	0	2857.55
431	21.84	5.81466	0.0590341	4.77979e-07	-5.99018e-07	-0.00254314	0.00154311	-0.00106159	0	2410.78
434	25.7576	5.21298	0.0574064	1.14678e-06	-1.85533e-06	-0.018404	0.000382257	-0.000269246	0	2412.25
436	18.0381	9.83213	0.0665746	7.6232e-06	-6.32847e-06	0.054331	0.00319406	-0.00482113	0	4097.45
437	14.6008	13.3891	0.0621401	1.17004e-06	-1.00339e-05	0.0987284	0.00263409	-0.0136217	0	8452.68
440	17.0179	6.69701	0.073674	4.01816e-06	-7.80436e-07	-0.00306107	0.00159676	-0.00356432	0	3313.23
442	8.30112	11.5556	0.073583	4.08189e-06	-1.43432e-06	-0.0286271	-0.00167904	-0.0024462	0	2521.78
443	5.7151	10.0348	0.0607451	3.09906e-06	-2.11526e-06	-0.0134211	-0.00122872	-0.000681573	0	2148.24
444	16.59	10.6043	0.0708922	6.90359e-06	-8.29041e-06	0.0255032	0.00329932	-0.0067558	0	5558.7
445	1.98818	15.7237	0.0627039	5.9692e-07	7.88118e-07	-0.00393123	9.69343e-06	0.00124199	0	248.354
449	22.1718	3.71244	0.0625854	1.21586e-07	-7.38947e-07	0.0110432	0.000871015	-0.000710355	0	1239.34
451	5.15288	3.47076	0.0541923	-1.14091e-06	-9.81926e-07	-0.0103677	-0.000560909	-0.00040066	0	1363.51
452	12.9266	5.38081	0.0685271	2.02569e-06	-5.30516e-06	-0.0251439	-0.000441251	-0.00262331	0	2905.57
453	15.6296	13.3194	0.0664688	8.26732e-07	-1.8621e-06	0.0603053	0.00306653	-0.0108065	0	7724.64
454	11.9988	12.8628	0.064013	1.89895e-07	-1.74851e-06	0.00437203	-0.000992622	-0.00915988	0	3690.93
455	8.20258	12.3664	0.0670414	5.03055e-06	-3.79995e-06	-0.0693696	-0.00162417	-0.00212362	0	2344.46
457	19.9036	7.68121	0.0674014	4.07457e-06	-8.66617e-07	0.00393157	0.00238298	-0.00229129	0	3710.57
459	1.26318	3.62521	0.0720698	-8.50239e-08	1.09593e-07	0.00616555	-4.54796e-05	-0.000219513	0	748.735
460	19.4445	12.0307	0.066915	5.84015e-06	-4.02144e-06	0.0729891	0.00227992	-0.00318382	3	2053.92
461	13.5462	15.5271	0.0554754	2.08284e-06	-4.55074e-06	0.0250108	-0.00431318	-0.0223093	0	59448.1
465	9.68712	7.4012	0.0749948	1.47281e-06	-1.06264e-06	-0.0304488	-0.00139461	-0.00283481	0	1787.45
468	7.91016	11.7166	0.0605431	2.81953e-06	1.80872e-08	-0.0441121	-0.00161769	-0.00203217	0	496.158
470	3.68861	6.26155	0.0523271	-3.77949e-07	3.1926e-07	0.0052753	-0.000604681	-0.000377128	0	1931.25
472	2.23201	1.46513	0.071164	-2.56319e-07	-2.36579e-08	0.00772037	-4.4012e-05	-7.74631e-05	0	640.725
473	4.93257	5.39583	0.0526372	-2.38895e-07	-6.52619e-07	-0.0093836	-0.000776173	-0.000599514	0	1553.68
474	25.8455	1.11578	0.0640883	2.80088e-08	1.468e-08	-0.00677191	2.47652e-05	-8.0559e-06	0	218.754
480	8.83907	4.11926	0.0694584	4.08694e-07	-1.63407e-06	0.012181	-0.00085848	-0.00114585	0	1619.76
483	23.1575	5.83038	0.0664931	6.63575e-07	-8.80502e-07	-0.00107726	0.00121884	-0.000664053	0	2019.38
486	8.54384	15.2005	0.0627767	4.14046e-06	-3.935e-06	-0.0564892	-0.00036031	-0.00144671	0	938.866
488	23.5865	5.75065	0.0573331	4.24575e-07	-1.01143e-06	-0.000798897	0.00109372	-0.000560515	0	2475.7
489	16.707	7.93666	0.0578933	8.78897e-06	-5.55467e-06	0.0201631	0.00188246	-0.00474462	0	6938.59
491	25.2642	5.44076	0.0663825	9.72642e-07	-2.59306e-06	0.00194475	0.000554579	-0.00032548	0	2447.64
496	14.3688	12.4652	0.0533871	3.32289e-06	-7.26122e-06	0.0418307	0.00277471	-0.0118625	0	12604.7
499	18.7707	1.56239	0.0702159	-6.93487e-08	-4.11322e-07	-0.00951053	0.000239193	-0.000304329	0	2465.14
507	25.0762	1.86604	0.052702	6.04113e-09	-8.29409e-08	-0.00628704	0.000138015	-0.000148669	0	2160.14
512	17.9366	13.9882	0.0508849	4.0258e-06	-8.90234e-07	0.076363	0.00184087	-0.00503645	0	2419.84
517	25.5078	7.50421	0.0578825	4.57507e-07	-3.36068e-06	0.00969327	0.000668638	7.12097e-05	0	466.772
522	23.5883	1.35232	0.0605552	1.2837e-09	-3.34468e-08	-0.0123838	8.90229e-05	-6.06697e-05	0	1352.21
523	8.83801	1.08486	0.0585388	-5.33327e-08	-3.4595e-08	-0.00490972	5.1882e-06	-8.23509e-05	0	440.642
524	19.1798	3.80904	0.0588156	1.34993e-06	-8.5628e-07	0.0133294	0.00105636	-0.00129514	0	2852.61
525	15.3624	3.26859	0.0660034	4.7249e-07	-1.11307e-07	0.021378	0.000329171	-0.00129949	0	4372.99
527	8.55758	3.99784	0.0564019	2.35137e-07	-1.55446e-06	-0.0131559	-0.000855238	-0.00107753	0	792.433
530	20.7032	6.80775	0.0741585	2.07542e-06	-1.74193e-06	0.00935845	0.00199977	-0.00178117	0	2680.62
532	9.99875	9.94425	0.0624988	3.26799e-06	-4.20928e-06	-0.000789034	-0.00165269	-0.00412398	0	2671.83
539	11.1113	4.93148	0.0728112	1.04197e-06	-3.06617e-06	-0.00284824	-0.000801747	-0.00205034	0	6553.97
540	4.6339	14.2384	0.061307	-1.59692e-06	-7.29603e-07	-0.0130276	-0.000448209	0.000646868	0	454.262
541	7.96415	13.9225	0.0589606	3.82273e-06	-3.51238e-06	-0.0875666	-0.00103706	-0.00139317	0	1088.04
544	3.30862	9.87938	0.0598369	-8.02108e-08	6.49597e-08	-0.0159046	-0.00061952	-2.55627e-05	0	1525.91
545	12.2321	15.4627	0.0720506	1.11766e-06	-3.86149e-06	-0.115407	-0.00128083	-0.0102904	0	1677.39
546	11.9435	12.0423	0.0701651	4.39148e-06	-1.54142e-06	-0.0389016	-0.000952121	-0.00830402	0	7180.51
547	15.9293	7.49435	0.0581319	7.02217e-06	-5.23258e-06	-0.0497338	0.00157899	-0.00460183	0	582.43
548	4.82897	8.93027	0.0531474	-1.11711e-08	-6.21549e-07	-0.00865613	-0.000954576	-0.000482003	0	2849.12
550	20.5894	6.37183	0.0700979	2.71946e-06	-8.60316e-07	-0.0307941	0.00195881	-0.00167297	0	2228.79
552	2.54167	14.2895	0.0543431	-2.10071e-06	1.34085e-06	-0.0102509	-0.000206639	0.00096475	0	344.342
557	20.5415	4.73044	0.0743363	9.68171e-07	-1.13521e-06	0.0124271	0.00138093	-0.00124815	0	2689.53
559	6.96347	6.03981	0.050317	-9.33328e-07	-3.1955e-06	-0.0043969	-0.00121608	-0.00115879	0	2188.76
560	15.474	13.3035	0.0748306	3.10316e-06	-2.57317e-06	-0.0693091	0.00288275	-0.0111267	0	7240.94
563	16.1401	7.16311	0.0688686	6.20849e-06	-5.14832e-06	0.00425831	0.00152634	-0.00411106	0	6665.06
565	11.2755	15.9262	0.0677077	1.66698e-06	-1.39836e-06	-0.133407	0.000445289	-0.00619926	0	470.143
566	5.35319	4.21306	0.0615532	-1.67338e-07	-1.25615e-06	0.0305951	-0.000679837	-0.000523203	0	2102.01
567	7.8221	8.36051	0.0606749	2.00672e-06	-1.89974e-06	-0.0193728	-0.00155156	-0.00180945	0	321.506
570	23.7998	2.76143	0.0505607	3.41492e-08	-6.24969e-07	-0.00644167	0.000478363	-0.00033993	0	2190.8
574	15.0424	6.70774	0.0505279	4.96513e-06	-4.30037e-06	0.0521278	0.000708335	-0.00378517	0	4465.58
577	24.4863	1.67685	0.0527173	-9.96672e-09	-2.28602e-07	-0.00534143	0.000193185	-0.000139176	0	454.824
582	20.7748	6.57801	0.0721215	1.51896e-06	-1.42178e-06	-0.00392065	0.00194082	-0.00171422	0	3382.47
585	15.6668	1.88545	0.0589638	-7.37176e-08	-3.5356e-07	-0.000627479	7.384e-05	-0.000474479	0	4154.4
587	14.8634	4.49133	0.0524154	1.73299e-06	-1.66617e-06	0.0390603	0.000444191	-0.00217291	0	5106.78
588	16.3975	12.4905	0.0617713	3.67642e-06	-6.95937e-06	0.0313327	0.00315159	-0.00830835	0	8209.93
592	12.5386	11.3104	0.0748549	2.02805e-06	-3.44401e-06	-0.0448185	-0.000376003	-0.00844585	0	1711.37
598	12.3709	15.3947	0.0615193	2.34257e-06	-4.97841e-06	-0.185352	-0.00157935	-0.0111216	0	6854.69
599	11.55	2.89362	0.0683366	5.84539e-07	-3.58253e-07	0.0144966	-0.000329024	-0.000948697	0	389.697
600	7.67412	10.2208	0.050801	5.95716e-07	3.66473e-06	-0.0246669	-0.00158321	-0.0018837	0	3214.89
607	25.9587	8.78135	0.0736031	8.02492e-08	-4.38287e-06	0.027982	0.000433455	0.000492778	0	964.282
610	6.27102	11.442	0.0659058	1.19977e-06	4.9736e-07	-0.0373707	-0.00131177	-0.000698149	0	1877.63
611	11.4054	4.38633	0.0674922	1.12527e-06	-1.73698e-06	0.00270606	-0.000675835	-0.00158746	0	2472.54
613	8.8346	5.90396	0.0680411	3.21377e-07	-2.71569e-06	0.0109458	-0.00123615	-0.00179805	0	1208.46
616	6.52671	6.21464	0.0606374	-1.15567e-06	-2.77962e-06	-0.0223415	-0.00112602	-0.000981742	0	1375.8
618	7.30684	1.922	0.0502334	-1.0143e-08	1.03224e-07	0.00705055	-0.000289647	-0.00020959	0	950.237
620	21.0031	9.65291	0.0522163	3.65079e-06	-9.70692e-07	0.0523536	0.00232173	-0.00159001	0	2124.27
624	10.4074	7.72407	0.0607039	1.99656e-06	-1.98888e-06	-0.0126898	-0.00130569	-0.00327829	0	4143.33
625	4.97222	10.1153	0.0695933	9.28882e-08	-8.85238e-07	-0.0260985	-0.0010022	-0.000320328	0	1561.37
626	12.5734	3.56644	0.0634161	1.56462e-06	-9.66852e-07	0.0134819	-0.00032226	-0.00144726	0	1104.66
627	7.18377	1.59613	0.0567775	4.68134e-08	5.95397e-08	0.000121114	-0.000190923	-0.000130118	0	1091.7
632	7.14425	15.3118	0.0594225	3.56641e-06	-3.05188e-06	-0.0286866	-0.000344407	-0.000125288	0	381.874
633	14.6648	3.28347	0.061966	2.0334e-07	-3.07629e-08	-0.0121207	4.59288e-05	-0.00124519	0	2923.53
636	8.23132	9.89118	0.0639263	1.20468e-06	-1.61896e-06	-0.0186699	-0.00161314	-0.00232982	0	3338.64
639	18.1301	3.7573	0.0701593	1.5917e-06	-1.27859e-06	-0.0391238	0.000990074	-0.00143146	0	6176.28
642	2.84778	9.04748	0.0675386	-2.53281e-07	1.26806e-06	-0.0089989	-0.000484178	-8.66792e-05	0	1262.81
645	20.9409	6.20298	0.0608616	1.62711e-06	-5.40189e-07	0.00957745	0.00179786	-0.00151977	0	3348.14
647	2.65273	15.2323	0.055016	3.59724e-08	1.01412e-06	-0.00573402	-9.36005e-05	0.0010903	0	295.854
648	20.8524	2.52741	0.0645715	-1.35357e-07	-4.01611e-07	-0.0110787	0.000619362	-0.000476913	0	1749.63
651	16.1708	9.13341	0.0662388	4.12584e-06	-9.88641e-06	0.0317435	0.0022187	-0.00581205	0	2199.7
652	11.8752	6.11784	0.0591497	1.32959e-06	-5.4413e-06	-0.0160007	-0.000748164	-0.00300569	0	3781.37
654	23.1195	5.68366	0.051725	4.63027e-07	-9.64775e-07	-0.0141833	0.00119579	-0.000682223	0	3566.1
655	15.2037	3.28834	0.0570951	4.51573e-07	-4.24402e-09	0.0210824	0.000169233	-0.00132156	0	4844.57
656	16.4355	12.154	0.073641	5.44474e-06	-6.56435e-06	0.0103108	0.00312706	-0.0079383	0	5571.04
665	1.2505	4.27035	0.07174	5.95651e-08	1.67737e-08	0.00187416	-9.70403e-05	-0.000247622	0	349.998
667	8.73784	3.61171	0.0514877	6.74595e-07	-9.56628e-07	0.00822611	-0.000765576	-0.00102269	0	2568.61
668	2.59639	14.7392	0.0613802	-9.39864e-07	1.17983e-06	-0.00621564	-0.000149823	0.00102376	0	250.966
671	12.0004	6.33497	0.0556775	1.53307e-06	-4.73212e-06	-0.0757212	-0.000672069	-0.00317187	0	3105.01
678	14.0354	13.7051	0.0744261	1.93698e-06	-8.29952e-06	0.110903	0.00163588	-0.0152087	0	2481.34
679	20.2175	8.81919	0.0555366	1.80304e-06	-1.54203e-06	0.00367618	0.0025474	-0.00235622	0	1671.56
680	12.8257	13.7871	0.0599959	1.03895e-06	-1.33624e-06	-0.10505	0.000762682	-0.0133931	0	10890
683	11.6389	15.9037	0.0742025	1.73442e-06	-1.24357e-06	-0.123305	0.000248216	-0.00714149	0	1131.99
685	18.651	1.57116	0.0501048	9.18139e-08	-9.73666e-08	-0.0132776	0.000274947	-0.000243761	0	4625.57
690	16.0606	12.2227	0.0640833	4.55128e-06	-6.06601e-06	0.0970629	0.00293054	-0.00877651	0	1362.82
692	4.3929	5.55124	0.0590312	-2.06029e-07	-9.58977e-08	0.0113187	-0.000693263	-0.000475059	0	1295.05
694	5.62696	7.98932	0.0621857	-1.81586e-06	-1.73668e-06	-0.0100165	-0.00112751	-0.000835668	0	1067.95
697	9.6845	4.07232	0.0734195	4.49046e-07	-1.59942e-06	-0.000498514	-0.000816812	-0.00126959	0	2902.23
698	12.8977	5.0107	0.0696895	2.10323e-06	-4.02304e-06	-0.00555581	-0.000465609	-0.00241528	0	2827.4
702	4.2736	14.3738	0.0521242	-1.55303e-06	3.70846e-07	-0.00847907	-0.000364322	0.000754946	0	423.073
703	8.19515	2.40531	0.070854	-1.98094e-07	1.21455e-07	0.00229282	-0.00050812	-0.000451029	0	2402.55
707	26.8851	4.82591	0.0602173	8.11107e-08	-1.48637e-06	-0.000413789	3.27705e-05	-0.000239423	0	1262.39
711	12.5959	7.87101	0.053742	2.81573e-06	6.93064e-08	-0.0611799	-0.000492296	-0.00470603	0	5701.43
713	25.1746	1.9209	0.060026	-4.05141e-08	-3.58039e-08	-0.00522058	0.000127738	-0.000150378	0	1229.9
714	24.2798	8.47151	0.0520093	2.25122e-06	-2.24616e-06	-0.0195543	0.00108075	4.71165e-05	0	3045.44
715	3.75856	5.89313	0.0721444	-2.39195e-07	1.64626e-07	0.00200794	-0.000609355	-0.000396992	0	1892.29
721	21.9303	3.01802	0.0665844	1.37791e-07	-1.59944e-07	0.00327572	0.000778984	-0.000642692	0	397.872
724	10.4237	3.35036	0.0566134	3.93967e-07	-4.44271e-07	0.00953676	-0.000590018	-0.00109023	0	1891.73
726	11.0057	7.70561	0.0678767	3.52035e-06	-2.08876e-06	-0.0271933	-0.00112277	-0.00374127	0	3537.1
728	22.7658	5.18886	0.0665394	4.85044e-09	-1.16335e-06	0.00972731	0.00113982	-0.000746521	0	3172.3
729	5.41093	1.42384	0.0740347	-4.52173e-07	-1.62644e-08	0.0103996	-7.49095e-05	-5.96293e-05	0	886.343
731	22.449	6.16041	0.0582903	6.45582e-07	-9.51066e-07	0.0384801	0.00148709	-0.000890968	0	2271.4
732	4.45012	4.17173	0.0652063	-4.29574e-07	-1.8992e-07	0.0105803	-0.000549612	-0.000379018	0	713.753
733	2.09103	3.68739	0.073878	-5.34322e-07	8.22653e-08	0.00106822	-0.000173546	-0.00023524	0	1296.3
743	16.4646	9.63631	0.0640414	4.75619e-06	-1.13918e-05	0.0548023	0.00262882	-0.00620756	0	7826.83
745	5.33568	2.47282	0.0557049	-1.07982e-06	-2.52998e-07	0.014084	-0.000391019	-0.000281905	0	519.284
748	18.209	9.09263	0.0579331	7.22577e-06	-5.64263e-06	0.147859	0.00294865	-0.00425468	0	5489.4
751	23.9638	6.09574	0.053261	5.80987e-07	-1.30868e-06	-0.0183771	0.0010217	-0.000490179	0	1574.95
754	14.3933	14.2759	0.0659321	2.95454e-06	-7.68169e-06	0.102617	0.00180161	-0.0156173	1	62340.9
756	11.5166	6.4272	0.0580577	1.01136e-06	-4.63831e-06	-0.0449373	-0.000759252	-0.00303907	0	2342.63
758	15.5163	2.88922	0.069552	6.96601e-08	-7.73028e-08	-0.0160173	0.000241994	-0.00107019	0	2970.91
759	5.05679	1.44538	0.0610039	-7.7801e-07	-1.54103e-07	0.0169437	-0.000123187	-7.80678e-05	0	2035.13
760	14.2707	11.7204	0.0557999	1.96307e-06	-4.15672e-06	-0.0472441	0.0017186	-0.010491	0	9008.59
762	16.7183	1.25381	0.0716476	1.57145e-07	1.70447e-07	0.00577883	8.33474e-05	-0.000129084	0	1802
763	6.02812	4.86327	0.0659921	-4.17376e-07	-1.7493e-06	-0.000738357	-0.000831337	-0.000721366	0	2878.13
765	17.3612	3.04655	0.0600962	5.35816e-07	-2.63065e-07	0.0158594	0.000533516	-0.00112253	0	4289.71
767	15.7478	6.3375	0.0593063	4.68205e-06	-4.5442e-06	-0.0243615	0.000996731	-0.00346818	0	6269.36
768	24.2396	1.54518	0.070205	-6.87806e-08	-1.37905e-07	-0.0212729	0.000139125	-9.5776e-05	0	1275.35
770	8.17219	14.3751	0.0596184	4.21231e-06	-4.30171e-06	-0.042716	-0.000848823	-0.00144728	0	371.679
776	7.2701	4.14458	0.0669048	-3.08843e-07	-1.32578e-06	0.00679051	-0.000845825	-0.000760258	0	234.783
778	11.2693	10.1209	0.0555536	2.02873e-06	-1.8344e-06	0.0124179	-0.0012764	-0.00585263	0	1130.73
782	15.9849	7.33678	0.0601232	6.39886e-06	-5.64347e-06	-0.0605713	0.00133902	-0.00443434	0	2918.54
784	9.32183	8.45085	0.0504376	4.27432e-06	-8.39839e-07	0.00364431	-0.00162789	-0.00292475	0	2778.9
791	15.9058	14.9725	0.0590755	-1.18439e-07	-8.15371e-07	-0.0260735	0.000560922	-0.0100765	0	8444.22
792	5.96887	3.49117	0.0737045	-7.81477e-07	-9.79059e-07	0.00150291	-0.000598817	-0.000466782	0	1195.92
794	10.2033	14.128	0.0588257	5.11544e-06	-2.85867e-06	-0.0457307	-0.00124165	-0.00473378	0	3461.6
795	2.74599	5.48644	0.067232	-2.41519e-07	4.21508e-07	-0.00410646	-0.000361188	-0.000325765	0	1864.97
797	26.3965	3.51658	0.0636889	6.3553e-08	-5.91243e-07	-0.00322701	0.000110806	-0.000225997	0	2388.68
802	26.8863	5.17849	0.0645945	1.41421e-07	-2.05222e-06	0.0073404	4.01264e-05	-0.000228809	0	1444.47
803	16.5874	9.60094	0.0638442	5.67021e-06	-1.05274e-05	0.0553834	0.00268819	-0.00598037	0	1254.77
804	24.9254	7.99679	0.0679596	1.16767e-06	-2.55237e-06	0.0185298	0.00091318	0.000103467	0	954.915
807	2.68079	5.8672	0.0526539	-2.99872e-07	5.68113e-07	-0.00344117	-0.000339139	-0.000307151	0	564.625
811	5.15741	13.8842	0.0656718	-6.89792e-07	-1.45419e-06	-0.0246714	-0.000610356	0.000437207	0	354.187
813	5.55038	2.4571	0.0643101	-1.12429e-06	-3.69516e-07	0.010317	-0.000403119	-0.000321551	0	1472.13
815	4.77468	8.35775	0.0594729	-3.12704e-07	-1.61008e-07	-0.00259901	-0.00094908	-0.000484698	0	263.984
816	13.5118	6.14062	0.0673582	4.47775e-06	-3.52337e-06	0.00703576	0.000127998	-0.00350629	0	3876.5
820	13.7695	15.7833	0.0654669	1.05928e-06	-5.55204e-06	-3.41272	-0.00340761	-0.0313422	0	143189
821	20.2865	9.98895	0.0578805	5.62314e-06	-2.55173e-06	0.0162311	0.00263439	-0.00233995	0	1311.67
823	5.55255	12.7497	0.0526342	-5.20841e-08	-5.37781e-07	-0.0161077	-0.000892358	-5.33276e-06	0	1697.55
828	21.677	2.62869	0.0704305	2.9071e-07	-1.83489e-08	-0.0285478	0.000621576	-0.000538812	0	3273.96
829	10.5115	2.10324	0.0598005	-8.39529e-09	-1.09426e-07	-0.00459699	-0.000218859	-0.000450044	0	3651.96
830	11.3518	9.69424	0.0518253	1.25467e-06	-1.40233e-06	-0.0700034	-0.00122075	-0.00543596	0	2219.06
832	21.9537	5.10251	0.0545061	4.5738e-07	-8.07112e-07	-0.00588198	0.00126615	-0.00103263	0	1656.06
833	2.72008	12.0775	0.0688549	-4.69985e-06	-2.27559e-05	-0.00710789	-0.00036115	0.000522962	0	1050.5
835	16.0495	7.24421	0.0528461	6.47499e-06	-5.48033e-06	0.0725585	0.00139623	-0.00433536	0	3866.34
838	13.0443	5.97227	0.0529311	3.56984e-06	-4.44689e-06	0.0332747	-0.000184426	-0.00316381	0	1799.69
839	6.25335	4.69945	0.0719646	-3.59371e-07	-1.85754e-06	0.0199848	-0.000828119	-0.00074752	0	1533
844	7.96485	14.1651	0.0744422	4.0712e-06	-3.62457e-06	-0.0489195	-0.000906168	-0.00125811	0	618.536
846	20.9492	8.17366	0.0604337	1.59723e-06	-1.42803e-06	0.00857136	0.00233774	-0.00172845	0	4402.86
847	1.1654	12.9047	0.0619518	-2.20117e-07	4.84146e-07	-0.00353809	-3.33306e-05	0.000835616	0	989.902
850	20.6432	4.29493	0.0573745	1.24113e-06	-6.70118e-07	0.00171529	0.00120942	-0.00113352	0	2554.48
851	10.4258	7.27087	0.0509779	1.08582e-06	-2.14772e-06	0.0256421	-0.0011947	-0.00309594	0	2595.79
853	4.86202	11.4189	0.0632651	2.70565e-07	-1.43189e-06	-0.00958825	-0.00093868	-6.8585e-05	0	620.756
855	26.0034	2.62886	0.0714329	-2.35052e-08	-1.56335e-07	0.00072016	0.000152537	-0.000203537	0	1893.57
858	1.76218	8.10933	0.056868	-4.0056e-08	2.68562e-06	-0.012753	-0.000202314	-8.40518e-05	0	2340.71
860	9.08736	8.98945	0.0595568	5.23404e-06	-3.17118e-07	-0.0113194	-0.00177705	-0.00289183	0	1108.66
861	17.1125	9.12642	0.0661227	6.96328e-06	-7.1022e-06	-0.0117713	0.00286822	-0.00530009	0	2151.11
863	7.02935	6.81702	0.0572811	-6.85282e-07	-3.5081e-06	-0.00561719	-0.00128201	-0.00125377	0	1650.5
865	1.25518	6.47162	0.0667671	-5.04188e-09	3.52218e-07	-0.0214867	-4.73739e-05	-0.000215036	0	72.2433
867	15.2623	12.8405	0.0685131	3.01616e-06	-6.57576e-06	0.0679416	0.00240269	-0.0109646	0	14914.2
869	5.31335	6.45105	0.0691575	-9.29339e-07	-7.07918e-07	-0.0148625	-0.000971418	-0.000703127	0	1334.64
877	8.70024	12.2552	0.0740592	5.29804e-06	-3.12478e-06	-0.0352266	-0.00168912	-0.00272612	0	923.898
878	2.24026	4.5166	0.0667472	-1.82005e-07	5.96384e-08	0.0030154	-0.000222419	-0.000280794	0	1905.83
884	26.2773	6.51239	0.0688161	4.04472e-07	-2.58277e-06	0.00409423	0.000283008	-0.000102713	0	1926.78
886	10.4623	8.67283	0.068922	3.32216e-06	-3.34068e-06	-0.0389951	-0.00145303	-0.00396572	0	942.333
887	6.66079	4.35833	0.0691138	-4.14631e-07	-1.76975e-06	0.00120558	-0.000845479	-0.000771519	0	3026.95
890	3.03914	6.45681	0.0587731	-5.30539e-07	6.80532e-07	0.000190396	-0.00047528	-0.000310774	0	722.006
894	26.9496	5.80645	0.056733	2.25054e-08	-1.92631e-06	-0.00862013	1.06953e-05	-0.000170179	0	147.729
895	19.5718	10.1485	0.0739153	6.6842e-06	-3.20678e-06	0.0677955	0.00285083	-0.0029759	0	1478.55
896	6.20188	14.7058	0.0692891	2.75526e-06	-2.97762e-06	-0.0381102	-0.00051226	0.000237075	0	289.483
902	9.40868	13.6508	0.0660392	6.70819e-06	-3.35043e-06	-0.0572761	-0.00127068	-0.00343641	0	957.377
905	9.57452	13.5044	0.0587747	7.61992e-06	-2.93846e-06	-0.0238482	-0.00136988	-0.00381122	0	1346.92
906	26.0785	7.72046	0.0558017	-2.88355e-07	-3.14545e-06	0.00952242	0.000431694	0.000235468	0	332.084
909	23.0536	8.34727	0.0510643	2.02881e-06	-2.73568e-06	0.00846034	0.001632	-0.000497807	0	3647.41
910	3.12738	10.8264	0.0603284	-7.22841e-07	5.26854e-07	0.00384517	-0.000525818	0.00021349	0	604.239
911	3.11045	5.56792	0.069926	-4.37136e-07	4.59523e-07	-0.0057192	-0.000433244	-0.000330623	0	1861.62
915	12.4475	7.43298	0.0693544	3.0815e-06	-1.05393e-06	-0.0518502	-0.000564074	-0.00434616	0	2765.81
916	16.6345	10.8548	0.070713	6.36303e-06	-8.23814e-06	0.0444927	0.00342148	-0.00693764	0	1669.19
917	8.68407	12.5062	0.0501374	5.70443e-06	-2.56459e-06	-0.0513527	-0.00169194	-0.00275116	0	4605.19
920	8.51329	12.3876	0.05292	5.22355e-06	-3.30498e-06	-0.00845493	-0.00167144	-0.00256155	0	1126.47
921	4.14032	14.2074	0.0602919	-1.93203e-06	4.92365e-07	-0.0120673	-0.000395533	0.000756753	0	400.365
922	8.91092	6.86014	0.0618363	6.84338e-07	-8.41215e-08	-0.00526986	-0.0014254	-0.00216318	0	3261.55
923	7.85232	1.03398	0.0689001	7.14143e-09	-3.60187e-09	-0.00262925	-2.45959e-05	-1.28008e-05	0	1026.63
925	21.0821	4.45427	0.0548205	9.22062e-07	-9.51561e-07	-0.00201138	0.00125153	-0.00103455	0	1766.28
929	10.5733	10.6252	0.0609197	4.24538e-06	-3.87875e-06	0.00896495	-0.00146286	-0.00510122	0	4146.2
930	14.4255	15.7119	0.0732719	-3.91289e-08	-7.09335e-06	0.209038	0.00196191	-0.0161708	0	11405.6
936	8.76691	9.19665	0.061923	4.23553e-06	-9.99894e-07	-0.0421155	-0.00168611	-0.00271693	0	3774.01
937	25.5174	8.81476	0.0688396	1.81561e-07	-3.53297e-06	0.0220548	0.000554128	0.000396871	0	591.038
940	18.1538	3.62191	0.0676806	1.62146e-06	-1.13181e-06	-0.0346277	0.000870601	-0.00135304	0	5564.34
944	2.34178	8.39117	0.0513398	-2.60838e-07	1.90662e-06	-0.00870791	-0.000395611	-9.74053e-05	0	1403.71
945	19.7874	1.81275	0.0579692	-4.79934e-07	2.25047e-08	-0.00631389	0.000391647	-0.000322605	0	1506.08
952	2.68834	15.7011	0.0672419	5.18621e-07	1.23845e-06	-0.00952738	-5.94739e-05	0.00114252	0	97.2008
954	12.3235	9.45053	0.0646526	-4.08823e-08	-4.5802e-07	-0.0203225	-0.000433321	-0.00599795	0	5194.91
957	17.2864	5.18997	0.0609954	3.00672e-06	-2.99113e-06	-0.00433615	0.00116069	-0.00242508	0	4552.81
959	2.56878	11.5523	0.0531979	-4.45651e-06	-7.23284e-06	-0.00850383	-0.000367446	0.000424474	0	852.07
961	22.772	2.83521	0.0625279	3.44091e-07	-4.19049e-07	0.019913	0.000611843	-0.000396416	0	2114.43
962	25.327	5.7133	0.0689487	1.07084e-06	-2.67686e-06	0.000528031	0.000611431	-0.000293014	0	1428.69
963	9.67224	14.8197	0.0647393	3.14684e-06	-4.4917e-06	-0.0950559	-0.000699611	-0.00327459	0	664.204
964	26.8187	9.71854	0.0630698	-1.12848e-07	-3.50461e-06	-0.0135016	5.40505e-05	0.000790755	0	601.681
966	16.3394	6.60824	0.0500184	1.73332e-06	6.84858e-07	-0.0159275	0.00136187	-0.0035863	0	881.771
969	10.2032	1.2034	0.0598204	-1.10563e-08	-1.7896e-09	0.0057012	-0.000116035	-0.000107188	0	2640.66
970	7.33408	1.47923	0.0683361	4.23214e-08	6.29209e-08	0.0038965	-0.00018142	-0.000173927	0	2158.94
975	20.2716	7.71401	0.055118	3.22886e-06	-4.43086e-07	0.0411098	0.00243783	-0.00223797	0	1543.74
976	2.32561	1.26742	0.055008	-1.77098e-07	-1.3635e-08	0.0109388	-1.36351e-05	-4.42325e-05	0	1134.24
978	11.8535	15.5127	0.0510833	1.39719e-06	-1.78059e-06	-0.153228	-0.000724917	-0.00827113	0	1472.75
982	8.95368	5.45982	0.0568746	2.40299e-07	-3.48541e-06	0.0133305	-0.00119148	-0.00168078	0	1461.2
983	23.89	6.45559	0.0729546	-1.62913e-08	-8.31007e-07	0.00694219	0.00118973	-0.000474345	0	963.419
985	24.4832	1.50542	0.0506798	-2.75939e-08	-1.32479e-07	-0.00788472	0.000124751	-9.07228e-05	0	1877.17
986	14.6018	2.75287	0.0662777	4.14751e-09	3.12085e-08	0.00597261	1.40854e-05	-0.000919497	0	2779.91
990	18.5116	5.65114	0.0521266	1.68748e-06	-5.18931e-06	-0.031432	0.00156273	-0.00236761	0	2027.11
991	5.72866	3.24554	0.0716886	-8.30638e-07	-9.09911e-07	-0.0017418	-0.000575646	-0.000422438	0	2217.14
992	24.9243	1.42214	0.0508065	5.38958e-08	-5.45528e-08	-0.0149625	7.93689e-05	-8.63017e-05	0	2244.36
1000	1.42498	3.51404	0.0593005	-2.54787e-07	8.92874e-08	0.00161655	-7.24074e-05	-0.000227289	0	1541.02
1001	7.88392	12.5082	0.0532487	3.24004e-06	-2.79699e-06	-0.0295494	-0.00148695	-0.00173681	0	335.967
1004	2.94858	2.19545	0.0694819	-7.04028e-07	1.49145e-07	0.00987916	-0.000165746	-0.000150719	0	1602.7
1005	11.0618	1.26195	0.0534515	-2.49714e-08	-3.89406e-08	0.00295464	-6.15987e-05	-9.12007e-05	0	4892.81
1007	19.1937	5.52354	0.071452	3.06531e-06	-4.00753e-06	7.92667e-05	0.00163897	-0.00207635	0	2609.22
1010	8.68299	5.07284	0.0634417	4.64357e-07	-2.87185e-06	-0.00719631	-0.00108145	-0.00148239	0	3539.23
1012	7.37403	8.21122	0.059997	1.45996e-06	-1.29734e-06	0.007423	-0.00153222	-0.00148041	0	1679.95
1013	2.76323	8.1995	0.0583922	1.46466e-07	2.10061e-06	0.00462093	-0.000460775	-0.000173039	0	988.751
1016	2.38603	5.75314	0.0579309	-1.81203e-07	4.94291e-07	0.00299697	-0.000300792	-0.000295036	0	848.003
1019	12.4793	6.96023	0.066886	1.92303e-06	-1.69835e-06	-0.0236514	-0.000462509	-0.003649	0	2517.57
1020	2.2588	4.00912	0.058313	-3.14586e-07	3.59112e-09	0.00480043	-0.000209971	-0.000261994	0	1278.61
1025	10.815	9.99492	0.0555286	1.61609e-06	-1.76877e-06	-0.0192653	-0.00131127	-0.00503217	0	2686.87
1026	9.19831	14.3852	0.0662878	5.96068e-06	-3.94912e-06	-0.0344146	-0.000831161	-0.00280391	0	1454.21
1034	18.5575	8.43099	0.0729725	6.1591e-06	-5.04442e-06	-0.0144	0.00258621	-0.00365424	0	1060.53
1035	15.4759	3.96447	0.0643433	1.54145e-06	-2.46197e-07	-0.00950464	0.000419528	-0.00180707	0	4846.48
1036	11.7659	1.09571	0.0743936	5.16787e-08	-4.47732e-09	0.0109976	-2.74578e-05	-3.2189e-05	0	1782.8
1040	2.38707	1.64004	0.0747493	-3.78822e-07	3.90919e-08	0.00534736	-6.64157e-05	-7.99098e-05	0	1418.57
1041	9.01385	6.3119	0.073633	9.47207e-07	-7.64125e-07	0.0206302	-0.00128478	-0.00202214	0	3334.78
1045	10.9044	6.97418	0.0554634	1.10567e-06	-3.22902e-06	-0.0481752	-0.00107823	-0.00314095	0	732.315
1047	4.37363	14.7663	0.0516076	-7.25642e-07	2.71601e-07	-0.00974512	-0.000304311	0.00079605	0	264.812
1049	25.5828	7.96118	0.0563072	2.67314e-07	-3.43778e-06	0.00350925	0.000635544	0.000164526	0	1176.54
1050	15.9277	8.12853	0.0573749	7.00634e-06	-6.34754e-06	0.0550525	0.00161153	-0.0049555	0	1127.21
1052	4.71091	11.515	0.0675791	-8.46775e-09	-1.18312e-06	-0.00309931	-0.000865221	-2.08673e-05	0	1862.87
1054	14.6466	7.76084	0.0656755	2.59721e-06	-5.55208e-06	0.0760778	0.00104621	-0.00490943	0	5365.18
1058	3.7244	3.92368	0.0564525	-7.61682e-07	1.41282e-08	-0.00198182	-0.000404362	-0.000319542	0	1622.8
1059	13.5223	7.87878	0.0603027	5.57392e-07	-1.69676e-06	-0.0197259	5.68332e-05	-0.00494798	0	3918.47
1060	20.2213	9.88464	0.0652486	4.90124e-06	-3.2042e-06	0.0168937	0.00266899	-0.00235827	0	2929.92
1067	15.8483	1.10802	0.0502907	6.28203e-09	-1.62546e-08	-0.0136949	2.01726e-05	-7.59377e-05	0	1465.49
1072	19.2162	10.8576	0.0737916	7.3968e-06	-5.15564e-06	0.0435182	0.00257288	-0.00345619	0	2872.7
1074	16.6399	2.20747	0.0747733	2.90045e-07	-1.15513e-08	-0.0112385	0.000233733	-0.000674881	0	3996.66
1075	3.81654	6.41764	0.066699	-4.52497e-07	3.81797e-07	0.0111329	-0.000670998	-0.000371081	0	1543.27
1076	14.66	6.60051	0.0695897	4.39687e-06	-4.0189e-06	-0.00944609	0.000504642	-0.00378484	0	3025.29
1079	17.7426	10.4483	0.0722417	8.68986e-06	-4.78317e-06	-0.0271054	0.00312754	-0.00524226	0	6386.98
1081	6.62818	12.07	0.0662689	-3.4048e-07	-1.26949e-06	-0.0224181	-0.00128622	-0.000779735	0	935.76
1086	19.3887	11.4087	0.0635363	9.74173e-06	-4.3256e-06	0.0388877	0.00265526	-0.00318132	0	3616.42
1088	19.3047	2.78033	0.0603192	-3.41644e-07	-3.89957e-07	-0.0226744	0.000627591	-0.000747561	0	1765.28
1091	15.3614	4.8757	0.0519565	2.32654e-06	-2.73194e-06	-0.00968024	0.000480791	-0.0024488	0	3742.1
1092	11.157	14.8485	0.0685601	1.99646e-06	-1.47407e-06	-0.108027	-0.00116904	-0.00671221	0	959.764
1094	15.7297	9.9023	0.0717778	4.86113e-06	-9.00114e-06	0.0334051	0.00244254	-0.00694442	0	4868.86
1095	12.7991	1.77433	0.0702856	4.85655e-07	-2.69091e-08	-0.00739586	-9.37228e-05	-0.000366243	0	4688.15
1099	7.12622	13.9419	0.0668619	3.93926e-06	-2.64223e-06	-0.0487105	-0.000848078	-0.000575969	0	765.849
1101	13.8223	11.9152	0.0680402	1.28912e-06	-2.52203e-06	-0.0654505	0.00122009	-0.0105407	0	2656.92
1104	15.9199	12.5824	0.0679193	3.2554e-06	-6.51602e-06	0.138652	0.00280511	-0.00981597	0	10649
1108	16.3911	9.54609	0.0524742	4.95955e-06	-1.1386e-05	0.023642	0.00264682	-0.00619904	0	8122.86
1110	1.4373	10.7044	0.0695716	-1.29718e-07	1.16789e-06	-0.00511693	-0.000142266	0.000382191	0	802.452
1111	18.2773	11.3186	0.0686647	6.85158e-06	-3.37389e-06	0.0284111	0.00306037	-0.00475411	0	4224
1117	5.0712	5.57001	0.0656155	-3.97245e-07	-8.38181e-07	-0.00213696	-0.000823859	-0.000627432	0	527.148
1123	1.9724	3.7458	0.0583925	-4.35037e-07	1.13047e-07	-0.00301727	-0.000164899	-0.000232878	0	1346.79
1127	11.6373	7.90194	0.0546375	3.53788e-06	-2.76155e-06	-0.00760005	-0.000983316	-0.00430063	0	293.667
1129	5.04776	15.2711	0.057856	-6.67823e-07	-1.76797e-06	-0.0117708	-0.000262653	0.000734516	0	156.13
1130	1.72827	13.8627	0.0590353	-1.8014e-06	1.40109e-06	-0.0069467	-0.000105133	0.000968006	0	305.244
1133	17.8984	2.86562	0.0681161	1.83629e-07	-5.10088e-07	0.0113378	0.000557084	-0.000977145	0	4268.71
1136	15.261	2.0719	0.059161	-6.17885e-08	-2.74511e-07	-0.0322936	5.13372e-05	-0.000533525	0	5279.24
1137	25.616	9.36667	0.0508096	2.83955e-07	-3.73801e-06	-0.00144565	0.000510893	0.00058784	0	723.319
1138	17.0175	3.39168	0.0718462	4.95261e-07	-7.42559e-07	-0.0107765	0.000569198	-0.00130569	0	2363.66
1139	22.201	6.27015	0.0748633	5.39414e-07	-1.09119e-06	0.00589057	0.0015257	-0.000965078	0	1140.75
1140	16.9825	1.65538	0.0578772	1.10275e-07	2.15186e-08	0.00808361	0.00018384	-0.00033745	0	3656.33
1143	26.1548	8.75549	0.0549035	-2.19364e-07	-4.01495e-06	-0.0291906	0.000358327	0.000536181	0	451.261
1144	20.5301	6.83057	0.0670766	2.6436e-06	-1.73776e-06	-0.00229446	0.00201956	-0.00186063	0	2157.81
1145	20.0195	11.1177	0.0544203	8.67024e-06	-1.95707e-06	0.0675321	0.00267633	-0.00240547	0	646.505
1146	16.2163	6.70791	0.0604839	2.53691e-06	-1.61203e-06	-0.0532176	0.00129549	-0.00366691	0	1163.64
1149	13.2879	13.6714	0.0588583	1.46673e-06	-2.17169e-06	0.0356875	0.00072254	-0.0141489	0	1553.96
1152	5.48018	15.6729	0.0747192	-1.5183e-07	-5.374e-06	-0.0137204	-0.000197705	0.00071046	0	371.131
1153	3.6229	5.92249	0.0668576	-2.75031e-07	2.12811e-07	-0.000677458	-0.000575378	-0.000366727	0	2064.33
1157	19.5462	7.14221	0.0519091	3.11499e-06	-2.54879e-06	0.010423	0.0021725	-0.00245668	0	3469.91
1159	23.9839	1.56831	0.0627139	-4.74418e-08	-2.53999e-08	-0.00492347	0.000124445	-9.12891e-05	0	1492.46
1160	6.82978	7.09039	0.0730389	-7.53165e-07	-4.06086e-06	-0.0135732	-0.00127051	-0.00119354	0	2031.22
1161	20.1292	11.5604	0.0595917	9.26425e-06	-3.11407e-06	0.0384547	0.00247171	-0.00219974	0	2313.94
1162	12.0016	3.04558	0.0582026	7.02261e-07	-3.34004e-07	0.0212357	-0.000310413	-0.000962639	0	3668.57
1163	24.1072	2.45928	0.0611387	1.06821e-08	-4.64811e-07	0.0011061	0.000394123	-0.000260538	0	1684.34
1164	7.71198	4.12245	0.0653594	-3.97297e-08	-1.5914e-06	-0.0154621	-0.000828613	-0.000874792	0	2228.92
1165	18.6598	11.8255	0.0703482	5.70659e-06	-3.51829e-06	0.0856845	0.0025366	-0.00420752	3	7581.12
1166	1.28675	1.02846	0.0672162	-1.77098e-09	-9.37421e-09	0.00261255	-4.27725e-07	-1.34659e-05	0	450.428
1168	15.8654	3.03573	0.0560539	5.50612e-07	-1.6765e-07	0.000357346	0.00032461	-0.00118138	0	2804.64
1173	25.9566	8.41554	0.0501891	-5.66185e-08	-4.49271e-06	0.0105278	0.000452627	0.00037986	0	1198.49
1176	23.4299	6.97312	0.0517273	4.5958e-07	-1.18662e-06	0.0524136	0.00134027	-0.000521657	0	962.96
1177	3.60538	7.18115	0.0709388	-1.40686e-07	9.33206e-07	0.00310897	-0.000643304	-0.000319943	0	997.585
1179	20.9045	1.50137	0.0696132	-2.82664e-07	1.09051e-07	-0.000187895	0.00020568	-0.000183665	0	1453.15
1180	20.6721	9.30747	0.0710117	2.46354e-06	-2.06142e-06	0.028271	0.00250069	-0.00190571	0	3539.35
1182	1.13731	2.82467	0.0654352	-1.34061e-07	2.64349e-07	-0.00172269	-2.44977e-05	-0.000169485	0	796.796
1183	22.9818	6.53077	0.0566639	4.82087e-07	-1.41699e-06	-0.0180737	0.00143202	-0.000703069	0	2272.23
1184	1.94766	11.5039	0.0703177	2.80226e-07	4.28347e-07	-0.0104743	-0.000257841	0.000514213	0	333.445
1185	3.82059	14.3085	0.0529321	-1.90979e-06	6.76502e-07	-0.0049081	-0.000326046	0.00082244	0	600.503
1188	10.7274	3.90196	0.0664697	7.15883e-07	-1.01195e-06	-0.00641648	-0.000688096	-0.00133042	0	1210.16
1190	6.85935	11.1007	0.050159	-3.45657e-06	-4.33756e-06	-0.0171446	-0.00142694	-0.0011491	0	1564.74
1193	2.6472	4.01854	0.0613589	-4.9195e-07	-5.11775e-09	0.00493223	-0.000264483	-0.000280301	0	57.3516
1200	2.83106	10.5004	0.0743606	-5.26971e-07	4.59894e-07	-0.00762975	-0.000489918	0.00019549	0	1472.5
1202	13.8326	1.32259	0.0642738	7.33448e-08	-1.82554e-07	0.00521963	1.91558e-05	-0.000146859	0	2885.78
1203	14.9017	3.17245	0.0596772	2.15453e-07	-5.87992e-08	-0.0492915	0.000219128	-0.00128538	0	3709.35
1205	23.0978	9.64027	0.0710282	4.07453e-06	-4.31439e-06	0.018015	0.0014819	3.1107e-06	0	1150.21
1206	17.3658	2.41549	0.0742643	2.93716e-07	-1.16578e-07	-0.0202766	0.000394963	-0.000806803	0	572.331
1208	15.6561	4.68376	0.0603027	2.41518e-06	-2.16166e-06	0.00241882	0.000523799	-0.0023507	0	4161.27
1209	13.6964	5.6538	0.0716682	3.82663e-06	-3.57702e-06	0.0338048	1.37031e-05	-0.00304952	0	1951.54
1212	13.284	8.82688	0.0597483	9.06013e-07	-8.00581e-07	-0.0718114	4.84318e-05	-0.00593241	0	3195.8
1216	15.3323	9.95542	0.06045	2.81171e-06	-6.45478e-06	0.0511332	0.00210894	-0.00725471	0	3003.36
1222	20.8695	4.35314	0.0674016	8.68837e-07	-8.56076e-07	-0.0181157	0.00123659	-0.00107969	0	2716.92
1223	3.03568	9.67187	0.0547721	2.54534e-08	3.08382e-07	0.0177746	-0.000586057	2.04123e-05	0	1162.75
1226	9.15385	6.10728	0.0739154	7.03769e-07	-1.49041e-06	-0.00899057	-0.00125111	-0.0019782	0	2930.07
1228	6.54332	13.7806	0.0512918	3.60935e-06	-2.56539e-06	-0.0225683	-0.000854475	-0.000195144	0	1651
1230	12.1813	4.64504	0.0593932	1.4442e-06	-3.02135e-06	-0.00928535	-0.000582155	-0.00206265	0	3105.48
1231	19.7639	7.69873	0.0735998	3.01875e-06	-1.42344e-06	0.0297304	0.00240255	-0.00248662	0	3109.57
1232	8.67897	6.13087	0.0664852	3.1036e-08	-2.09143e-06	-0.0209892	-0.00124696	-0.00178232	0	3634.65
1236	10.0945	13.1854	0.0634189	9.44577e-06	-1.82176e-06	-0.032645	-0.00166975	-0.00503274	0	2257.09
1238	1.37183	8.43532	0.0661524	-1.64707e-07	3.0918e-06	0.00244492	-0.000106983	-5.38683e-05	0	910.424
1239	13.6617	13.7619	0.0585536	7.71206e-07	-3.96481e-06	0.106803	0.00101613	-0.0154533	0	3581.18
1240	22.0135	7.37004	0.0680147	7.46662e-07	-9.62153e-07	0.0205886	0.0018257	-0.00103827	0	1712.8
1246	2.42956	9.93158	0.0601435	-3.86878e-07	1.53376e-07	-0.00272456	-0.000374085	0.000120691	0	717.755
1249	24.2657	6.35184	0.0641512	-2.78446e-07	-2.20567e-06	-0.0200119	0.00100634	-0.000373478	0	2650.65
1251	19.0857	8.70341	0.0559408	4.16883e-06	-1.39632e-06	-0.0111205	0.00275255	-0.0034211	0	6679.01
1256	2.86941	6.75637	0.0534974	-3.65256e-07	9.03223e-07	-0.00511688	-0.000507566	-0.000320732	0	348.473
1258	1.1854	8.85647	0.063327	-1.99261e-07	3.80002e-06	0.00664173	-4.41671e-05	5.46415e-05	0	1363.68
1260	14.3089	3.38136	0.0737946	4.87128e-07	7.3208e-09	-0.0264758	-1.28745e-05	-0.00128341	0	4634.88
1261	7.62995	11.0793	0.0639618	-2.33505e-06	-5.24592e-06	-0.0326231	-0.00160672	-0.00185051	0	71.9153
1264	13.2109	8.74073	0.0533796	8.40323e-07	-5.08335e-07	-0.0395971	-0.000112116	-0.0057494	0	7475.4
1269	22.4591	7.14891	0.063422	8.42028e-07	-8.96926e-07	0.0118305	0.00171049	-0.000897269	0	113.818
1270	11.4023	13.9375	0.0649339	5.66267e-06	-1.67762e-06	0.0176163	-0.00130498	-0.0081821	0	4580.78
1276	21.7519	2.25822	0.0700192	6.54034e-07	-1.09647e-07	-0.0057182	0.000545007	-0.000356474	0	2844.13
1278	8.16694	4.83482	0.066566	1.78546e-07	-2.61705e-06	-0.00413698	-0.00095976	-0.00127996	0	3202.11
1280	13.9905	9.68533	0.0525437	1.99393e-07	-1.43989e-06	-0.0258379	0.000655867	-0.00741023	0	8159.47
1285	12.1027	1.9399	0.0617283	4.33141e-07	-1.32622e-07	0.0263354	-0.00013378	-0.000441058	0	2423.61
1287	22.7929	7.93149	0.0510806	1.14209e-06	-2.0882e-06	0.00137544	0.00166621	-0.000647241	0	2912.91
1288	20.8395	7.16322	0.056876	1.59413e-06	-2.25307e-06	0.0320176	0.00201372	-0.00171936	0	2306.21
1289	2.78442	10.7632	0.0615966	-6.75181e-07	6.38827e-07	-0.0351334	-0.000445408	0.000269803	0	1086.94
1293	23.2547	5.96779	0.0683643	7.92615e-07	-7.61642e-07	-0.00442022	0.00122973	-0.000673178	0	2357.54
1294	24.456	5.1979	0.0713993	2.81162e-07	-3.00552e-06	-0.00584502	0.000780713	-0.00040913	0	582.775
1303	2.28871	5.1975	0.0564573	-1.00694e-07	1.83726e-07	0.0110694	-0.000251839	-0.000284354	0	1192.33
1305	26.3381	2.68966	0.0558624	1.95023e-08	-2.06904e-07	-0.00348751	9.57648e-05	-0.000189042	0	1700.41
1307	20.4537	3.82089	0.0590787	5.91902e-07	-1.14714e-06	0.00875401	0.001151	-0.00107467	0	1455.26
1309	10.6749	12.2895	0.0544067	7.29659e-06	-1.86288e-06	-0.0807623	-0.0015539	-0.00607482	0	4227.79
1310	5.86207	13.4471	0.0746242	1.35393e-07	-1.14674e-06	-0.0257568	-0.000817862	4.93931e-05	0	210.688
1311	24.1221	8.98236	0.0556705	3.7538e-06	-2.29696e-06	-0.00442106	0.00113903	0.000118016	0	1702.36
1312	22.6837	2.20292	0.0698623	1.85695e-07	-4.14083e-08	-0.0119822	0.000448403	-0.000280807	0	1746.22
1314	25.3675	3.30857	0.056869	3.36948e-09	-4.76141e-07	-0.00394002	0.000305133	-0.000274746	0	1496.39
1315	7.09906	10.5905	0.050348	-6.62113e-06	-5.40103e-07	-0.00235661	-0.00155969	-0.00142948	0	470.889
1321	21.1859	3.88281	0.0626909	6.22382e-07	-1.13477e-06	-0.0241632	0.00107355	-0.000903712	0	1952.76
1326	16.568	5.42754	0.0647897	-2.95325e-06	1.13477e-06	0.0202825	0.00101282	-0.00259064	0	2041.69
1328	26.7101	6.52277	0.0585285	-1.18806e-07	-2.24301e-06	0.0247766	0.000100584	-7.74316e-05	0	977.089
1329	1.92642	7.43448	0.0663739	-1.88553e-08	1.71759e-06	-0.00626296	-0.000243856	-0.000136635	0	1593.59
1330	21.0172	1.5572	0.0561609	-1.4274e-07	-6.84313e-09	0.0276333	0.000232851	-0.000229495	0	2292.63
1331	8.9082	2.46361	0.0521875	-1.05124e-07	-7.04321e-08	0.0230137	-0.000480231	-0.000582271	0	3878.45
1332	24.4891	6.22647	0.0649534	9.41902e-08	-2.49444e-06	0.0218322	0.000919612	-0.000346449	0	2782.02
1333	13.5687	9.15105	0.0516911	4.44849e-07	-1.89307e-06	-0.0134899	0.000276203	-0.00643629	0	7093.06
1335	13.2638	12.5298	0.0561487	1.10556e-06	5.4004e-08	-0.179813	0.000514703	-0.0117477	0	11609.8
1339	12.3847	7.56091	0.0726811	3.42978e-06	-6.10608e-07	-0.0554837	-0.000486501	-0.00442281	0	1780.99
1341	13.7778	14.8305	0.0705973	8.48661e-07	-5.24437e-06	0.0700121	6.40735e-05	-0.0184385	0	39594.1
1342	25.749	9.93038	0.070472	1.14737e-07	-4.60967e-06	0.0571889	0.000293501	0.000812669	0	1384.96
1343	23.0983	4.26105	0.0519836	2.86652e-08	-1.74794e-06	0.00679205	0.000872847	-0.000581356	0	922.991
1345	20.817	10.5665	0.0539918	5.57769e-06	-3.60575e-07	0.0507699	0.0024191	-0.00174902	4	2629.94
1346	9.19411	1.87529	0.0730283	-7.7961e-08	-1.56552e-08	0.0183548	-0.000303164	-0.000385497	0	1865.71
1347	12.3328	14.107	0.0520753	2.55144e-06	-1.47201e-06	0.117426	-0.000753508	-0.0116601	0	3122.31
1349	5.89054	9.49923	0.06151	3.86604e-06	-1.2641e-06	-0.00337627	-0.00129047	-0.000801605	0	1046.11
1355	10.4127	4.01252	0.0685138	8.53102e-07	-1.19591e-06	-0.0198634	-0.000745065	-0.00124921	0	1231.8
1357	19.2168	12.1806	0.059589	5.85224e-06	-3.38221e-06	0.0756617	0.00220077	-0.00343972	0	935.359
1358	22.1819	2.91491	0.0679493	4.48113e-07	9.89681e-09	-0.0142115	0.000702747	-0.000513113	0	1132.44
1359	15.6993	15.6714	0.0602541	7.79136e-08	-1.79115e-06	0.103027	0.000524912	-0.00935855	0	1973.07
1360	16.124	6.11746	0.0590564	-1.19304e-06	-3.08834e-06	-0.0628834	0.00111253	-0.00337837	0	520.768
1361	5.21837	4.06013	0.0546911	-4.94465e-07	-1.07388e-06	-0.0249516	-0.000583687	-0.000452119	0	1909.85
1364	24.6259	3.82226	0.0607544	6.79568e-07	-2.02111e-06	-0.00132518	0.000509442	-0.000375049	0	1018.94
1365	13.7504	6.17017	0.068454	4.78944e-06	-3.71883e-06	-0.0306409	0.000160146	-0.00339939	0	365.897
1367	1.20835	15.4019	0.0511838	-1.3326e-07	2.34191e-06	-0.000154531	-2.91586e-06	0.00121164	0	588.955
1370	26.4907	2.97707	0.0615854	4.19268e-08	-2.89965e-07	0.00371637	9.70766e-05	-0.000210154	0	2199.71
1371	14.5068	14.353	0.0713639	2.96148e-06	-7.68172e-06	0.114182	0.0016651	-0.0154014	1	44839.3
1373	10.9677	15.9286	0.066228	2.05311e-06	-1.9555e-08	-0.121367	0.000680977	-0.00528163	0	1428.08
1375	10.7045	1.55837	0.0586031	2.32775e-09	-6.07031e-08	0.0197965	-0.000154984	-0.000231208	0	2293.17
1377	1.65668	8.81926	0.05913	-4.44436e-07	3.11749e-06	0.00620367	-0.000211982	1.35376e-05	0	1174.83
1378	23.8528	8.27672	0.0644952	2.58399e-06	-2.68959e-06	0.051555	0.00130549	-0.00017426	0	2381.03
1379	14.9041	4.7091	0.0678105	1.70954e-06	-2.34778e-06	0.0177507	0.000373461	-0.00227826	0	2593.48
1380	11.1173	6.60795	0.0590921	9.43096e-07	-3.87551e-06	-0.00618628	-0.000949132	-0.00310419	0	3707.1
1383	20.6237	3.31686	0.0717003	7.18527e-08	-4.98301e-07	-0.00759609	0.000936544	-0.000774573	0	1460.79
1385	16.1798	12.2012	0.0570199	4.20327e-06	-6.70291e-06	0.120157	0.00304999	-0.00846442	0	636.502
1386	19.1516	4.37502	0.0746756	1.32759e-06	-1.66062e-06	-0.000172489	0.00124742	-0.00155276	0	3522.7
1388	8.56532	8.17245	0.0722819	2.51768e-06	-2.39268e-07	-0.0226286	-0.00158645	-0.00241589	0	2524.61
1390	24.724	8.31861	0.0698834	1.38491e-06	-2.23705e-06	-0.00310398	0.0009236	0.000116936	0	2785.68
1395	24.2018	7.466	0.0725055	7.96871e-07	-2.01121e-06	-0.00430218	0.00115254	-0.000177898	0	1619.19
1400	18.3051	1.702	0.0590804	4.76236e-08	-2.80755e-07	-0.0440406	0.000279218	-0.000360839	0	2934.48
1402	11.1728	3.59486	0.0532113	8.53827e-07	-7.90773e-07	0.00840795	-0.000559707	-0.00126198	0	2576.21
1403	4.9021	15.9317	0.069195	4.80518e-07	-6.19405e-08	-0.0151393	-0.000112964	0.000856676	0	40.6658
1404	4.32648	6.41999	0.0578612	-5.13839e-07	2.24273e-07	0.00079685	-0.000742297	-0.00043532	0	1248.42
1405	10.0031	2.98067	0.0506099	-8.72685e-07	3.84401e-07	-0.00473428	-0.000571407	-0.000836643	0	2071.32
1407	18.6726	12.3465	0.0593663	4.82125e-06	-2.03309e-06	0.0157993	0.00245678	-0.00399905	0	3914.05
1408	26.8716	8.86824	0.0529316	-1.15433e-07	-3.45111e-06	-0.0044885	7.17595e-05	0.000611944	0	851.75
1409	18.5942	11.7123	0.0605278	5.79179e-06	-3.56872e-06	0.0867193	0.00270712	-0.00430661	0	1712.03
1410	6.65714	12.4491	0.0568896	9.50277e-07	-9.44208e-07	-0.0338957	-0.00125415	-0.00069038	0	203.093
1412	2.13309	15.2069	0.0526671	-1.36269e-07	1.0712e-06	-0.0113594	-6.4128e-05	0.00114226	0	232.203
1413	21.598	9.79832	0.063365	3.38801e-06	-5.54503e-07	0.0751058	0.00213216	-0.00111511	0	4375.17
1417	2.23209	10.3253	0.0606189	-5.15239e-07	2.22026e-07	-0.00809227	-0.000306883	0.000276673	0	565.741
1418	11.1347	3.06782	0.0566174	5.32342e-07	-4.29444e-07	0.0734694	-0.000445182	-0.00103643	0	3417.62
1422	4.62542	10.5407	0.0725157	-1.18824e-07	-3.40878e-07	0.00678961	-0.000947351	-0.000205273	0	971.555
1424	1.89352	2.27685	0.0603815	-2.68302e-07	2.17391e-07	0.00447178	-8.91144e-05	-0.000144261	0	1778.77
1429	19.5179	6.69139	0.0662495	2.78901e-06	-2.86785e-06	-0.0154152	0.00209077	-0.00235809	0	2886.09
1431	3.03139	6.32393	0.0744386	-4.95644e-07	6.47139e-07	0.00166672	-0.000462767	-0.000308729	0	1633.61
1432	6.36452	2.62097	0.0504403	-5.08058e-07	-6.15617e-07	0.00460164	-0.000476087	-0.000326389	0	2100.4
1434	14.5749	15.2526	0.0548255	-1.251e-06	-7.91092e-06	0.225368	0.00246214	-0.0163348	0	31714.8
1440	19.8136	2.47338	0.0634338	-5.35368e-07	-5.98146e-07	-0.0229265	0.000607953	-0.000565402	0	970.966
1441	6.73046	14.848	0.0609359	3.75747e-06	-2.60021e-06	-0.016308	-0.000487381	-2.48393e-05	0	171.311
1442	10.6735	1.36467	0.0561845	-2.26964e-08	-4.22586e-08	0.0198893	-0.000105161	-0.000187106	0	3984.19
1443	3.70236	2.93343	0.073911	-1.01551e-06	-9.57944e-08	0.00263698	-0.000308161	-0.000223919	0	785.467
1444	4.50856	5.60575	0.0688838	-2.05337e-07	-1.38951e-07	-0.00526912	-0.000706542	-0.000484912	0	1398.38
1446	14.129	9.22524	0.0680027	-1.19803e-06	-4.61362e-06	-0.0294235	0.000974802	-0.00691408	0	6287.31
1447	14.4836	15.4116	0.0577646	-1.14049e-07	-7.83621e-06	0.167108	0.00245858	-0.017425	0	5187.97
1450	10.2632	1.56141	0.0506971	-4.51607e-08	-1.07898e-08	0.0134433	-0.000152899	-0.000222634	0	3779.57
1452	2.61505	11.3416	0.0653809	1.51142e-06	9.05677e-06	-0.000589249	-0.000376506	0.000392986	0	29.0531
1454	20.8935	5.9984	0.0661452	1.44849e-06	-6.03539e-07	-0.0287042	0.00169203	-0.00153264	0	2633.02
1456	22.8774	1.04042	0.0588169	-2.67623e-08	3.07446e-09	-0.0163067	1.74813e-05	-3.82882e-05	0	1220.43
1458	26.6931	8.18896	0.0532367	-8.96781e-08	-3.33363e-06	-0.00690654	0.000160686	0.000367281	0	3908.33
1461	3.91917	4.71573	0.0595567	-2.86101e-07	1.19903e-07	0.00515397	-0.000592279	-0.000362782	0	574.946
1462	6.57751	5.40537	0.0541104	-6.39521e-07	-2.56952e-06	0.0103052	-0.000977704	-0.000902079	0	1483.62
1464	1.90766	12.4592	0.0579976	-1.72169e-06	1.73579e-06	-0.00461846	-0.000187236	0.000693384	0	944.26
1469	4.43338	2.43912	0.0654062	-1.27696e-06	3.30665e-08	-0.00113081	-0.000319176	-0.000207194	0	1093.02
1470	7.74691	3.98865	0.0637097	-4.33492e-09	-1.25795e-06	-0.0134007	-0.000819207	-0.000793603	0	858.471
1471	15.3712	2.01897	0.0632092	-3.54379e-08	-2.80614e-07	0.00922006	3.77199e-05	-0.000531908	0	3290.21
1473	11.1404	13.0643	0.0592334	2.37343e-06	-2.16501e-06	-0.113149	-0.00152784	-0.00714982	0	1486.79
1474	10.6472	2.9711	0.0737805	2.03958e-07	-2.12001e-07	0.0118552	-0.000497322	-0.000911917	0	2273.01
1475	10.5104	9.63607	0.0580883	1.97234e-06	-3.0442e-06	-0.0144108	-0.00140594	-0.00442525	0	846.143
1479	8.39751	7.29854	0.066763	3.13961e-07	-3.00385e-07	-0.00694216	-0.00146511	-0.00202116	0	2156.64
1480	2.16902	6.14487	0.0525086	-2.45016e-07	8.86997e-07	-0.00681335	-0.00031564	-0.000269667	0	280.56
1481	8.8711	12.8645	0.0684754	5.44916e-06	-2.03822e-06	-0.0571653	-0.00155988	-0.00295329	0	2738.97
1486	25.9585	2.76782	0.07464	-1.35797e-08	-1.85025e-07	0.003221	0.00016851	-0.000208274	0	798.238
1488	9.5205	13.9989	0.0578392	5.98075e-06	-4.72522e-06	-0.096311	-0.00124139	-0.00346028	0	4150.37
1489	6.30916	8.20938	0.05061	3.10804e-08	-4.41444e-06	-0.010653	-0.00126515	-0.00108316	0	2143.53
1491	7.72741	7.76323	0.0503279	5.75658e-07	-6.45224e-07	-0.0249637	-0.00141946	-0.00166686	0	1044.02
1492	13.4507	5.60778	0.0738181	3.31093e-06	-3.85745e-06	-0.0344436	-0.00016353	-0.00302423	0	2526.67
1495	26.5537	4.74608	0.067007	2.18382e-07	-1.43596e-06	-0.00240711	0.000127028	-0.000231141	0	2267.16
1497	9.59816	9.74563	0.0503342	5.62052e-06	-2.72814e-06	-0.0472086	-0.00160671	-0.00373175	0	1737.1
1500	26.7165	5.88123	0.0560817	3.59487e-07	-2.14168e-06	-0.0064197	0.000102116	-0.000154531	0	995.921
1501	3.35849	4.55496	0.0671265	-4.99811e-07	1.46432e-07	0.00744205	-0.000408483	-0.00031984	0	1272.14
1503	19.2152	1.69104	0.0703332	-4.65764e-07	-3.30377e-07	-0.0313151	0.000381785	-0.000315404	0	3638.51
1504	5.43041	2.10725	0.0655243	-9.96974e-07	-1.50652e-07	0.00225804	-0.000322739	-0.000222447	0	725.607
1506	25.0003	2.90875	0.0675449	9.57283e-08	-6.22679e-07	0.00758822	0.000338301	-0.000261141	0	2031.95
1509	10.3172	15.7454	0.0549416	1.00591e-06	-2.95457e-06	-0.0731181	0.000213567	-0.00388422	0	809.456
1510	1.87425	4.37745	0.0588523	-5.10913e-08	4.61499e-08	-0.000739115	-0.000172425	-0.00025355	0	1143.8
1513	4.78254	8.81915	0.0674513	-9.03616e-08	-3.71489e-07	-0.0117106	-0.000927482	-0.000478785	0	1303.16
1521	20.6615	4.65114	0.0697463	1.08983e-06	-9.71654e-07	-0.00587785	0.00134469	-0.00121302	0	4841.56
1523	7.13411	15.6256	0.0598753	4.32472e-06	-3.72813e-06	-0.0286874	-0.000193031	-3.40769e-05	0	425.997
1524	10.7864	1.91782	0.074746	-2.00772e-09	-5.24321e-08	-0.0381333	-0.000238176	-0.00037818	0	2423.94
1527	16.0767	13.7101	0.0718341	7.86612e-07	-4.64003e-06	0.150745	0.00232529	-0.00974566	0	6480.6
1528	3.69825	6.95957	0.0662202	-2.47584e-07	7.04323e-07	-0.00260715	-0.000654884	-0.000339722	0	536.317
1530	23.774	6.38579	0.0624773	1.71068e-07	-7.45453e-07	0.0145448	0.00120928	-0.000505571	0	145.855
1532	1.34764	4.01552	0.0668194	5.13005e-08	9.89457e-08	0.00543535	-7.81431e-05	-0.000231668	0	2010.67
1537	10.2152	13.1621	0.0595689	8.83773e-06	-1.92096e-06	-0.0553252	-0.00171343	-0.00523193	0	3432.34
1538	26.8008	8.51125	0.0731278	-1.6004e-08	-3.51376e-06	-0.00466926	0.000121632	0.000489206	0	353.211
1542	21.4366	5.80576	0.0582461	1.08079e-06	-5.11566e-07	0.025115	0.00162645	-0.00121972	0	4476.24
1544	22.9755	9.60196	0.0571533	3.71228e-06	-4.15911e-06	0.0716669	0.00153632	-0.00010009	0	1359.12
1551	7.019	7.40145	0.0595614	-1.02368e-07	-3.33524e-06	-0.0158327	-0.00131177	-0.00130727	0	4110.88
1552	5.89537	8.36491	0.0625977	-3.19496e-07	-2.8655e-06	-0.00915916	-0.00119246	-0.000904002	0	1494.62
1554	17.4329	7.72016	0.0504965	7.71184e-06	-4.45664e-06	-0.0149443	0.00206365	-0.00402374	0	4707.07
1555	2.6665	5.01236	0.0679892	-2.90535e-07	2.38227e-07	0.00586876	-0.000324792	-0.000317252	0	2225.49
1556	3.35515	6.25836	0.0651342	-3.75281e-07	4.35173e-07	0.0027869	-0.000528906	-0.000333178	0	1672.1
1562	10.0041	5.67934	0.0701158	7.84748e-07	-2.49879e-06	-0.0411898	-0.00116319	-0.00208745	0	2149
1563	11.2282	2.03771	0.051093	1.84171e-07	-1.90736e-07	0.00319693	-0.000235686	-0.000483704	0	3522.63
1565	9.90071	14.5697	0.0701834	3.20542e-06	-3.76455e-06	-0.0801435	-0.00100971	-0.0038067	0	665.505
1568	5.67062	11.9521	0.0685703	-8.22105e-09	-1.48903e-06	-0.0276186	-0.00103529	-0.000204667	0	958.512
1572	9.87911	1.09802	0.06094	2.79861e-08	3.15526e-09	0.0156863	-5.47651e-05	-4.19466e-05	0	1256.27
1574	2.04276	3.07651	0.074792	-6.26408e-07	1.36048e-07	0.00241515	-0.000120582	-0.000203475	0	557.708
1575	20.3962	6.79016	0.0649613	2.44611e-06	-2.99861e-06	0.0308156	0.0020166	-0.0018858	0	2506.45
1577	2.28177	5.53329	0.0528894	-1.43174e-07	3.15576e-07	-0.00783312	-0.000248649	-0.000299297	0	1663.66
1580	15.7585	15.5582	0.0674921	2.50986e-07	-1.81972e-06	0.100686	0.000541477	-0.00935197	0	2139.77
1581	9.66107	15.3832	0.0727767	2.74918e-06	-4.20255e-06	-0.0737705	-0.000220537	-0.00293066	0	757.262
1583	2.31178	10.1426	0.0546926	-3.65674e-07	1.40773e-07	-0.0012827	-0.000391852	0.000182137	0	823.367
1584	1.57297	14.9341	0.0585554	-2.22429e-07	2.25881e-06	-0.00886357	-5.6678e-05	0.00112695	0	213.037
1585	6.79172	2.02715	0.0665159	-2.66052e-07	-3.39929e-08	0.0141545	-0.000358605	-0.000216396	0	485.861
1587	16.1032	3.3188	0.060183	9.00748e-07	-1.6836e-07	-0.0119502	0.000405462	-0.00129368	0	5114.5
1588	5.16944	4.50428	0.0717747	-2.27991e-07	-8.90859e-07	-0.0138215	-0.000661192	-0.000508874	0	1855.19
1590	7.37923	10.5702	0.0723776	-2.27413e-06	-2.47314e-06	-0.00388138	-0.00158723	-0.00171553	0	1729.23
1591	7.46254	4.18119	0.051743	-3.372e-09	-1.45738e-06	0.00184669	-0.000824917	-0.000863191	0	1711.29
1595	6.74817	12.747	0.0550526	2.11701e-06	-1.17735e-06	-0.0207926	-0.00118491	-0.000654637	0	998.101
1598	6.68221	10.379	0.0683893	1.60866e-07	-5.04908e-07	0.00447178	-0.00141557	-0.00112029	0	1039.4
1600	7.68546	5.03613	0.0530385	-3.4208e-07	-3.16546e-06	0.0289876	-0.0010032	-0.00112971	0	1213.14
1609	25.6461	9.13975	0.0622813	4.47719e-08	-3.5698e-06	0.0471108	0.000493014	0.000562876	0	882.839
1610	8.24322	9.45625	0.0510751	2.57606e-06	-1.86901e-06	-0.0144474	-0.00165983	-0.00229095	0	2303.5
1613	5.86205	8.23898	0.0678287	-7.74001e-07	-2.67186e-06	-0.00537919	-0.00116392	-0.000890752	0	1459.64
1615	5.59664	9.63107	0.0525523	1.46954e-06	-2.27281e-06	-0.00266678	-0.00121704	-0.000647775	0	1440.92
1616	20.6174	10.5307	0.0727735	5.69214e-06	-8.8418e-07	0.0502032	0.00244894	-0.00192533	4	2118.63
1618	18.8181	8.47403	0.0534983	4.7794e-06	-3.37413e-06	0.0219704	0.00257588	-0.00356906	0	5681.53
1619	8.91541	7.66582	0.0639789	1.39853e-06	-1.11415e-07	0.0241581	-0.00145196	-0.00238065	0	1456.53
1621	23.6968	1.75282	0.0545225	4.43654e-08	-7.96521e-08	-0.0126139	0.000239015	-0.000185657	0	1152.58
1622	11.6795	3.82243	0.0642992	1.31614e-06	-7.40316e-07	-0.00864163	-0.000536929	-0.0013809	0	3374.96
1624	2.18686	7.41589	0.0684182	-5.49711e-08	1.78223e-06	-0.00621919	-0.000284882	-0.000170705	0	1112.35
1629	9.95643	5.91763	0.0544277	8.31693e-07	-2.24568e-06	0.00705292	-0.00121252	-0.00221661	0	3075.92
1635	6.5418	4.29107	0.0676719	-3.55912e-07	-1.68682e-06	-0.00532904	-0.000826603	-0.00075266	0	2397.01
1638	1.06087	14.0326	0.0590288	-1.68381e-07	1.39806e-06	0.00160428	-4.29116e-06	0.00101793	0	62.93
1644	5.01548	13.3146	0.0525908	-1.07174e-06	-1.36555e-06	-0.00520896	-0.000691008	0.000357595	0	260.995
1654	7.15692	6.42666	0.0574554	-9.92015e-07	-3.79876e-06	-0.00728202	-0.00128343	-0.00125127	0	1138.84
1657	14.2172	3.59933	0.0600173	7.44739e-07	5.53303e-08	0.00853808	-3.57489e-05	-0.00140236	0	2753
1658	13.8351	5.52921	0.0651276	3.4993e-06	-3.66939e-06	0.0363092	2.63548e-05	-0.00297192	0	4346.31
1662	17.9123	7.25589	0.0744011	6.48918e-06	-1.30743e-06	-0.000913629	0.0021274	-0.00355098	0	4138.35
1663	23.6148	9.41436	0.0621908	4.24731e-06	-2.9713e-06	0.0249709	0.00126321	9.44413e-05	0	1258.9
1666	26.3618	8.86948	0.063904	-3.54428e-07	-3.709e-06	-0.0166879	0.000225469	0.000525041	0	1031.96
1667	24.6213	1.21968	0.074901	1.4583e-08	-3.6362e-08	-0.00884667	4.08238e-05	-3.42083e-05	0	1135.02
1672	23.6101	2.19484	0.051055	-1.59459e-08	-1.95426e-07	-0.00423758	0.000383288	-0.000214847	0	2288.26
1673	9.34207	15.3165	0.0606711	3.60278e-06	-4.76962e-06	-0.0463559	-0.00027973	-0.0024534	0	281.306
1675	11.2481	5.80744	0.0532404	1.17977e-06	-4.61284e-06	0.00525895	-0.000906166	-0.00262112	0	1847.49
1678	3.09673	2.85217	0.060194	-7.61379e-07	4.99467e-08	0.00403798	-0.000236282	-0.000224587	0	738.891
1680	1.35559	7.32272	0.0633413	-8.95755e-09	1.24062e-06	-0.00293308	-0.000118951	-0.000135194	0	1571.53
1683	8.84362	12.2845	0.0723601	5.17808e-06	-2.33164e-06	-0.0521877	-0.00167176	-0.0029019	0	1530.59
1686	9.42067	13.3485	0.0550599	7.77796e-06	-2.94138e-06	-0.1263	-0.00148327	-0.00360211	0	2598.95
1687	25.6329	7.51231	0.0551676	1.031e-07	-3.45687e-06	-0.00890007	0.000575299	7.05393e-05	0	791.46
1689	21.4797	5.4892	0.0502944	7.81524e-07	-5.15708e-07	0.00369783	0.00147367	-0.00117694	0	147.973
1690	26.4937	1.83196	0.0512534	-1.46121e-08	-1.51503e-07	-0.000396067	3.96523e-05	-0.000119436	0	1770.82
1692	10.4288	2.18916	0.0595136	2.49355e-09	-9.01392e-08	0.00888541	-0.000223432	-0.000473873	0	2990.19
1694	20.9362	1.63728	0.0578523	-3.76037e-07	1.67346e-07	-0.014995	0.000249436	-0.000269418	0	2517.83
1695	15.5288	9.46812	0.073807	2.5131e-06	-8.40086e-06	0.0128802	0.0021594	-0.00661279	0	3729.91
1698	3.38716	12.4097	0.0716802	5.27529e-06	1.28889e-06	-0.0171113	-0.00048743	0.000492959	0	314.72
1699	4.16582	11.9602	0.0676332	-1.05229e-06	8.10314e-07	-0.0243565	-0.000706525	0.000207707	0	1081.79
1700	25.4709	4.87744	0.0599296	1.09642e-06	-1.71593e-06	0.0029635	0.000446567	-0.000320842	0	2925.91
1703	6.81951	2.54753	0.0508479	-3.1956e-07	-1.74377e-07	-0.0175935	-0.000456462	-0.000313023	0	1529.17
1707	3.48264	12.6929	0.0557429	1.60247e-07	2.47281e-06	-0.00409019	-0.000463552	0.000540378	0	528.79
1708	11.4385	2.34037	0.070119	3.48419e-07	-2.32755e-07	-0.0116642	-0.00023329	-0.000658758	0	4120.55
1709	7.179	1.14907	0.059461	-1.48845e-08	2.99345e-08	-0.00224809	-9.83436e-05	-7.88083e-05	0	3262.28
1710	8.50354	5.39969	0.0674805	2.35029e-07	-3.48364e-06	-0.00103774	-0.00114355	-0.00150782	0	1571.84
1711	25.4738	3.09947	0.0617936	5.75986e-10	-2.96634e-07	-3.721e-05	0.000278785	-0.000248614	0	1765.87
1716	25.9992	3.0254	0.0739274	-2.10414e-08	-2.53722e-07	-0.00587934	0.000182259	-0.000218013	0	683.739
1718	18.5263	9.78562	0.0517696	7.0211e-06	-4.98628e-06	0.0351451	0.003213	-0.00408364	0	4184.63
1719	12.5293	13.1222	0.0501239	9.53358e-07	-6.57107e-07	-0.366819	-0.000782568	-0.0113965	0	5630
1723	22.2409	4.1549	0.0505175	3.53725e-08	-8.24551e-07	-0.0221906	0.00099417	-0.000769378	0	4903.01
1725	17.5219	12.3546	0.053406	4.16826e-06	-2.99737e-06	0.082996	0.0028033	-0.00585325	0	2843.79
1727	2.71425	2.55701	0.0527856	-5.63168e-07	1.45988e-07	0.00631225	-0.000178294	-0.000182559	0	1983.81
1731	1.83783	14.6466	0.0598557	-1.03212e-06	1.69536e-06	-0.000973535	-9.45757e-05	0.00107423	0	424.319
1733	7.38544	13.6978	0.0525621	4.34738e-06	-2.92074e-06	-0.0314628	-0.000988373	-0.000891921	0	823.039
1736	24.8527	4.99645	0.0581349	7.74512e-07	-2.35683e-06	-0.0185814	0.000606428	-0.000379752	0	2087.03
1737	26.4392	4.69764	0.0574413	2.7451e-07	-1.49546e-06	-0.00384816	0.000152785	-0.000242683	0	1794.14
1738	20.6575	9.79532	0.0609455	4.01616e-06	-2.57564e-06	0.0671312	0.00244497	-0.00192059	0	2413.19
1741	26.0216	2.10155	0.0741335	1.66504e-08	-9.42602e-08	-0.00240946	0.000103668	-0.000142811	0	624.144
1742	13.469	9.11851	0.0532378	4.25309e-07	-1.26345e-06	-0.00871279	0.000238334	-0.00636756	0	460.752
1748	18.7155	1.78506	0.0536975	-3.19985e-07	-3.92704e-07	0.0186003	0.000310725	-0.000415812	0	1863.74
1750	2.78357	13.4566	0.0568419	-2.72194e-06	1.22533e-06	-0.000224547	-0.000260765	0.000819051	0	353.773
1751	14.1068	11.3131	0.060392	3.12558e-06	-3.18329e-06	0.073059	0.00149209	-0.00977378	0	6974.85
1755	6.48462	8.80407	0.0591838	2.93771e-06	-2.37986e-07	0.00150849	-0.00140138	-0.00111924	0	1690.93
1761	21.7457	4.07851	0.0715553	2.754e-07	-8.11367e-07	0.0113758	0.00114404	-0.000931847	0	1325.97
1764	12.1389	13.3475	0.0558125	1.14456e-07	-1.75151e-06	-0.0355222	-0.000841288	-0.0100278	0	7382.93
1772	15.1823	9.30388	0.0658932	1.29153e-06	-6.75184e-06	0.00528665	0.00189336	-0.00659283	0	5088.26
1773	11.1359	6.72222	0.056787	1.01329e-06	-3.73175e-06	-0.00417699	-0.000953542	-0.00315684	0	4044.12
1775	2.32884	8.51334	0.0715296	-1.38891e-07	1.84714e-06	-0.0118936	-0.00037039	-8.15246e-05	0	1109.41
1776	26.6075	2.0443	0.0527689	2.17724e-08	-2.70146e-07	-0.00297907	4.08107e-05	-0.000135459	0	929.054
1778	16.0919	12.4253	0.0551742	2.3639e-06	-6.71028e-06	0.228195	0.00310407	-0.00883284	0	6518.77
1779	15.0797	1.57821	0.0510657	3.8886e-08	-3.15814e-07	-0.00547084	3.55379e-05	-0.000275604	0	5285.87
1780	7.80657	9.45832	0.0630059	8.64285e-08	4.76918e-07	-0.00761381	-0.00168645	-0.00193374	0	2423.48
1784	18.5043	7.6247	0.0602331	6.4768e-06	-3.55957e-06	0.00459431	0.00216553	-0.00328474	0	4466.52
1785	19.1416	9.83785	0.0577688	6.16924e-06	-3.99608e-06	0.0262035	0.00296627	-0.00347503	0	1140.91
1790	4.54472	5.85358	0.0504967	-4.15515e-07	-1.03188e-07	-0.00813315	-0.00074205	-0.000514897	0	2239.74
1792	8.63288	11.5313	0.0621988	4.90985e-06	-3.21929e-06	-0.0242018	-0.00161549	-0.00284489	0	2750.59
1793	21.8393	1.381	0.0606626	2.88268e-09	3.30327e-08	-0.0148318	0.000192228	-0.000103417	0	1452.98
1795	7.54681	10.8712	0.0541297	2.09263e-06	-1.03795e-06	-0.0127817	-0.0016598	-0.00182468	0	1142.68
1797	9.66805	1.20052	0.0518851	2.57124e-08	6.00537e-09	0.0110837	-3.47509e-05	-8.0913e-05	0	3344.27
1799	13.2771	11.3158	0.0742022	1.76165e-06	-1.62885e-06	-0.198633	0.00046371	-0.00936979	0	6599.64
1800	8.08315	11.1555	0.0680755	1.11743e-06	-2.40256e-06	-0.0220756	-0.0016466	-0.00225745	0	2582.8
1805	18.3526	3.44567	0.0714494	1.02418e-06	-8.05692e-07	0.0206913	0.000792126	-0.00120295	0	2350.54
1808	24.0882	3.28726	0.0536141	3.84297e-07	-1.78606e-06	0.00684781	0.00053074	-0.000378161	0	2959.99
1810	4.45692	12.1334	0.0589427	-5.34058e-07	-2.39279e-07	-0.0318606	-0.000788024	0.000147402	0	388.823
1814	6.73	12.8713	0.0707558	2.69375e-06	-1.20201e-06	-0.0342071	-0.00117542	-0.000637925	0	1218.76
1816	6.95588	2.19957	0.0620232	-2.85071e-07	-7.11854e-08	0.0235693	-0.000399486	-0.000308319	0	1041.59
1817	2.03211	12.6963	0.0686172	-1.66962e-06	1.9382e-06	-0.017046	-0.000192541	0.000734217	0	727.679
1821	7.35715	9.71657	0.0651974	2.4423e-06	-1.89633e-07	-0.0300139	-0.00156272	-0.00164792	0	243.241
1822	16.8173	8.76401	0.0546535	5.45107e-06	-7.1842e-06	0.0872791	0.00228935	-0.00507279	0	4046.86
1824	11.2912	12.8612	0.0718163	3.27038e-06	-1.90327e-06	-0.0448003	-0.00139981	-0.00740711	0	1087.9
1827	8.70014	10.7319	0.052713	5.12824e-06	-2.76233e-06	-0.013572	-0.00171196	-0.00281286	0	3319.59
1833	26.4496	4.80922	0.0548108	2.58432e-07	-1.62265e-06	0.00897328	0.000144619	-0.000248034	0	3157.92
1834	2.13087	6.9841	0.065575	-1.76313e-07	1.36377e-06	-0.00122279	-0.000258179	-0.000199194	0	444.153
1835	3.60483	13.8127	0.0704282	-3.06408e-06	1.3715e-06	0.000296346	-0.000378891	0.000795281	0	331.015
1837	12.8798	15.2373	0.0501277	6.15401e-07	-2.97014e-06	-0.207796	-0.00227818	-0.0141416	0	23902.7
1841	19.0173	9.39389	0.0742039	4.67683e-06	-3.65557e-06	0.0142145	0.00306565	-0.00365131	0	1795.72
1844	4.13795	5.45129	0.0558589	-2.14648e-07	3.20918e-09	-0.006078	-0.000590111	-0.000388977	0	1764.07
1845	4.91749	5.29422	0.0501872	-1.68973e-07	-6.01635e-07	-0.00592902	-0.000723227	-0.000594565	0	1895.97
1847	5.58168	13.9817	0.0584821	1.01596e-07	-1.12719e-06	-0.0213029	-0.000628408	0.00028011	0	85.6285
1848	14.9504	8.59777	0.0595933	1.56888e-06	-8.30327e-06	-0.00557029	0.00127805	-0.00604271	0	2765.56
1849	13.9398	7.59288	0.0740834	9.42397e-07	-3.90493e-06	-0.0285394	0.000329534	-0.00463519	0	2064.15
1850	16.3206	12.4001	0.0570302	3.00987e-06	-6.72476e-06	0.0228275	0.0030746	-0.00817984	0	5784.37
1856	14.7487	11.3307	0.0684778	3.14646e-06	-5.81402e-06	0.0339231	0.00215643	-0.00973812	0	8194.38
1858	4.40194	14.1927	0.0593455	-1.8619e-06	1.21041e-07	-0.011658	-0.000418655	0.000694833	0	725.506
1861	24.2665	9.18965	0.071703	3.34065e-06	-1.68988e-06	0.0467574	0.000986098	0.000236957	0	1772.75
1864	12.0129	11.5233	0.0603296	4.24965e-06	-4.45941e-06	0.014652	-0.00080427	-0.00781168	0	5978.87
1865	15.9839	14.8698	0.0702051	1.45449e-06	-1.90824e-06	0.0570316	0.000174217	-0.0102198	0	6180.38
1868	20.3133	2.4319	0.0737322	3.44041e-08	-5.36457e-07	0.0199455	0.000602084	-0.000551589	0	2175.91
1870	4.73731	14.8515	0.0527823	-7.15843e-07	-8.75823e-07	-0.0137644	-0.00032761	0.000729079	0	321.973
1872	17.5677	3.73175	0.0662107	1.35725e-06	-1.40878e-06	-0.00824446	0.000921301	-0.0015655	0	4284.55
1873	9.37736	4.08653	0.0539178	3.6515e-07	-1.52231e-06	-0.00114144	-0.000841906	-0.00118105	0	1487.86
1874	20.5472	1.21152	0.0613683	-4.50464e-07	-5.13716e-08	-0.021873	9.09634e-05	-7.59385e-05	0	2442.68
1877	8.2936	2.77326	0.0687444	-1.11562e-09	-1.02918e-07	0.0108619	-0.000532305	-0.000618479	0	1527.77
1880	3.50359	15.5042	0.0573619	2.91363e-07	1.25142e-06	-0.0109342	-0.000115445	0.00102429	0	270.869
1881	19.3723	9.30509	0.0573655	3.72223e-06	-1.89071e-06	-0.00673683	0.00286907	-0.00320954	0	1645.09
1882	19.9456	2.95513	0.0679084	1.06863e-08	-9.91654e-07	-0.0101692	0.000829128	-0.000750335	0	808.306
1883	22.966	4.31533	0.0706071	4.60584e-10	-1.49993e-06	0.00366914	0.000946782	-0.000619342	0	2224.58
1885	12.3341	5.63906	0.0740096	1.7052e-06	-6.03857e-06	-0.0182894	-0.000651059	-0.00274115	0	2892.07
1887	20.6181	10.3927	0.0653964	6.07578e-06	-8.8759e-07	0.0496804	0.00256918	-0.00192473	0	1160.85
1888	7.4946	13.6658	0.0612134	4.3796e-06	-2.51447e-06	-0.0401839	-0.00100431	-0.000978752	0	254.12
1894	11.4347	14.0505	0.0527783	5.23416e-06	-8.57936e-07	-0.134103	-0.00149082	-0.00820839	0	6851.32
1898	11.3192	9.4333	0.0661964	3.08269e-06	-1.26008e-06	-0.0183637	-0.00132192	-0.00513052	0	5457.43
1899	17.7566	10.0887	0.0689836	7.67123e-06	-6.15582e-06	0.0330061	0.00299881	-0.00513092	0	6981.1
1900	12.5666	12.5405	0.0567481	1.06547e-06	6.03606e-07	-0.179556	-0.000599197	-0.0102824	0	8318.7
1903	7.99885	10.8474	0.0519691	5.46467e-07	-2.84889e-06	0.0163629	-0.00175639	-0.00219518	0	2435.04
1904	2.79166	5.37012	0.0578602	-2.20068e-07	4.03137e-07	-0.00471764	-0.00036807	-0.000325915	0	1211.78
1906	13.1542	1.19033	0.0522302	1.71486e-07	4.56583e-08	0.0278677	-1.14422e-05	-8.19919e-05	0	2658.94
1907	6.89114	12.4033	0.0730445	9.23083e-07	-1.00335e-06	-0.0451796	-0.00130727	-0.000883017	0	912.159
1909	12.6137	11.1495	0.0541906	1.91032e-06	-1.98685e-06	-0.0579824	-0.000296759	-0.00844224	0	5518.88
1915	9.56798	14.7395	0.0660753	3.73583e-06	-4.42114e-06	-0.0655891	-0.000723747	-0.00307483	0	826.512
1918	1.98381	1.32769	0.0713816	-1.28789e-07	-1.03264e-08	0.00092501	-4.00391e-05	-4.80226e-05	0	1466.76
1920	13.434	7.70617	0.0683676	6.03845e-07	-1.24809e-06	0.0152094	4.95895e-05	-0.00481432	0	4350.42
1925	2.74282	10.0215	0.0547106	-9.96547e-08	1.91702e-07	0.0072371	-0.000466993	0.000156648	0	542.744
1926	8.46665	13.6028	0.064975	4.83014e-06	-2.72715e-06	-0.0476654	-0.00109521	-0.002102	0	576.603
1928	26.5033	2.41022	0.0556095	3.73225e-08	-2.8823e-07	-0.00857034	4.0997e-05	-0.000169571	0	876.995
1929	9.1831	9.53499	0.072745	4.66336e-06	-7.95887e-07	-0.0327731	-0.00166129	-0.00311958	0	4173.78
1930	17.1735	10.0632	0.0658528	7.96253e-06	-7.59887e-06	0.0609393	0.00318648	-0.00574593	0	8250.71
1932	14.976	13.6851	0.0649122	1.21003e-06	-7.42238e-06	0.00684605	0.00283442	-0.0130816	0	6831.99
1933	6.46212	9.01896	0.0744419	4.79953e-06	1.9023e-07	-0.0179584	-0.00148386	-0.00112802	0	1111.96
1937	13.1725	6.18815	0.0696908	4.06741e-06	-4.02243e-06	-0.0114505	-0.000114059	-0.00330895	0	1126.14
1938	14.3602	10.8197	0.067772	1.42796e-06	-3.91792e-06	-0.0510447	0.00179787	-0.00903323	0	7422.24
1942	2.72014	14.9124	0.0526615	-1.66783e-07	1.01632e-06	-0.00457702	-0.000140423	0.00105468	0	326.433
1944	2.85628	7.26049	0.0731366	3.07435e-09	1.32839e-06	0.0104271	-0.000495384	-0.000219974	0	1212.01
1945	6.14408	2.83281	0.0616684	-8.07808e-07	-6.18426e-07	-0.00095965	-0.000537272	-0.00036332	0	2380.85
1948	25.4371	9.12861	0.0511859	3.64964e-07	-3.4259e-06	-0.000422313	0.000565138	0.000471554	0	1744.95
1951	15.7665	11.6224	0.0743511	5.07147e-06	-5.94837e-06	0.0205958	0.0028966	-0.00878698	0	5324.83
1954	12.6764	15.5925	0.0744683	2.37621e-06	-4.36309e-06	-0.138865	-0.00152555	-0.0121758	0	10048.6
1955	4.52535	11.2466	0.0524041	-2.26933e-07	-2.27901e-07	-0.0277206	-0.000826799	-4.59441e-05	0	246.123
1957	3.9622	12.0708	0.0587376	-1.52119e-06	5.12612e-07	-0.0395296	-0.000617682	0.00031944	0	129.932
1960	14.0912	2.35277	0.0533426	1.94962e-07	-2.30273e-07	-0.000946508	-1.31788e-05	-0.000749443	0	693.159
1963	23.326	1.02843	0.064903	4.72296e-09	-3.45582e-08	-0.0132914	2.14346e-05	-6.43625e-06	0	416.076
1964	8.7891	14.216	0.0505364	5.00147e-06	-2.96046e-06	-0.0828294	-0.000921452	-0.00224352	0	1191.24
1967	1.55515	4.07702	0.0620456	3.37402e-08	1.23349e-07	-0.00327541	-0.000112904	-0.000246487	0	1545.22
1969	7.9686	3.69097	0.0648267	2.39596e-07	-1.05947e-06	-0.0112244	-0.000783741	-0.000811693	0	1407.95
1974	17.6776	10.5557	0.0535038	8.35747e-06	-4.74437e-06	0.0168724	0.00321483	-0.0053261	0	8272.4
1981	9.08954	8.41879	0.0585002	3.69024e-06	-7.44543e-07	-0.0268339	-0.00167011	-0.0027653	0	4650.06
1986	10.4664	12.0949	0.0526236	6.59857e-06	-1.37094e-06	-0.0371347	-0.00155825	-0.00572459	0	4439.69
1987	7.03738	2.97516	0.0705948	-1.10564e-07	-2.75623e-07	0.00543219	-0.000600847	-0.000519347	0	2295.91
1989	11.8934	6.94725	0.0616263	2.03701e-06	-2.95523e-06	0.020742	-0.000683852	-0.00367568	0	4329.05
1990	6.65194	12.6686	0.069242	1.36607e-06	-8.67651e-07	-0.00475707	-0.00117155	-0.000641982	0	1135.06
1992	17.0075	8.35063	0.0606354	7.0882e-06	-5.99303e-06	0.0237854	0.00211162	-0.00485963	0	3020.38
1993	18.0576	8.86597	0.066575	7.37917e-06	-5.08038e-06	-0.0128412	0.00267144	-0.00442807	0	4295.05
1994	13.2364	6.08511	0.0516541	4.14795e-06	-3.93587e-06	-0.0338079	-0.000133848	-0.00329264	0	4465.12
1997	8.25174	13.2998	0.0595085	4.86628e-06	-2.71058e-06	-0.0525227	-0.00133833	-0.00195472	0	1703.64
1998	9.52296	13.3142	0.0528569	8.60104e-06	-3.09395e-06	-0.0718187	-0.00156389	-0.00384014	0	1723.59
1999	7.68829	13.7673	0.0504523	4.83505e-06	-2.78812e-06	-0.0369095	-0.00105103	-0.0011432	0	1051.6
2003	26.8361	2.42857	0.0626684	7.21714e-09	-3.38484e-07	0.00349498	9.51261e-06	-0.000166448	0	1449.35
2005	26.4177	3.98326	0.0577259	1.54794e-07	-8.19088e-07	0.00193729	9.89402e-05	-0.000258036	0	132.437
2008	7.12113	12.7921	0.0528133	2.33444e-06	-1.70898e-06	-0.0223847	-0.00131634	-0.000980184	0	2466.46
2010	23.3071	4.61651	0.0502821	1.36844e-07	-1.93497e-06	0.0085344	0.000949599	-0.000619598	0	1015.68
2012	19.2353	7.30053	0.0505717	4.41871e-06	-1.62562e-06	0.00718987	0.00225417	-0.00264322	0	3557.3
2013	6.53946	14.0758	0.0639257	3.69237e-06	-2.81133e-06	-0.0243388	-0.000728317	-0.000130813	0	652.616
2017	10.9907	4.44931	0.065156	6.73475e-07	-2.31138e-06	0.0247968	-0.000754346	-0.00173166	0	4482.09
2018	12.7792	6.35456	0.0686708	2.9661e-06	-3.07357e-06	0.0195559	-0.000219635	-0.00336435	0	2964.75
2019	2.07209	10.9058	0.0628997	-7.3011e-07	5.6988e-07	-0.00548503	-0.000310255	0.000366185	0	691.893
2022	3.76995	4.49946	0.0615749	-3.88002e-07	1.18211e-07	-0.0086704	-0.000471135	-0.000324006	0	622.431
2023	16.6354	6.2415	0.0659501	4.55187e-06	-4.02951e-06	0.0193635	0.00143755	-0.00329923	0	3125.22
2025	12.1398	14.3746	0.0640284	3.65854e-06	-2.36352e-06	-0.155299	-0.00147166	-0.010841	0	5899.28
2027	8.62572	8.75109	0.0641595	5.03091e-06	-1.58937e-06	-0.0118693	-0.00177396	-0.00256623	0	1760.2
2031	1.34424	12.6552	0.061494	-3.8507e-07	4.90788e-07	-0.00286923	-9.15477e-05	0.000777771	0	377.014
2035	11.2161	5.5637	0.0511198	1.55013e-06	-4.15845e-06	-0.0179078	-0.000913527	-0.00247813	0	308.747
2037	4.03299	12.96	0.0507832	-2.47602e-06	7.86642e-07	-0.000995362	-0.000512756	0.00052764	0	214.904
2038	19.3985	4.37498	0.0681115	1.46291e-06	-1.30328e-06	-0.00516925	0.00123556	-0.00149581	0	3332.42
2040	4.44974	15.6851	0.067251	-2.42546e-07	1.38078e-06	-0.0178203	-0.000150137	0.000910077	0	413.3
2042	23.3081	3.79142	0.0575958	-6.43098e-09	-1.6184e-06	0.00318088	0.000744761	-0.000541423	0	1227.81
2043	12.7359	6.00501	0.0678889	3.16077e-06	-4.73607e-06	-0.105833	-0.000308168	-0.00312629	0	3842.67
2044	14.4057	13.5266	0.0683693	1.43112e-06	-9.73816e-06	-0.042713	0.00232318	-0.0141928	0	4834.24
2046	13.5109	3.19609	0.0706085	6.36028e-07	-1.55209e-08	0.00879963	-0.0001251	-0.00114309	0	3982.03
2049	3.56514	6.79288	0.0714906	-2.63493e-07	5.72791e-07	0.00830812	-0.000635585	-0.000338243	0	1645.43
2050	2.67286	5.72434	0.0662142	-2.60903e-07	4.90713e-07	0.00569175	-0.000338823	-0.000317891	0	1418.58
2053	26.1841	4.01268	0.0736242	1.28595e-07	-8.97279e-07	0.00485946	0.000183065	-0.000254196	0	1485.79
2054	20.8972	1.24594	0.0605794	-1.4358e-07	1.86257e-09	0.00637968	9.83003e-05	-6.25063e-05	0	2780.31
2055	21.1733	2.53421	0.0711623	1.94005e-07	-1.07966e-07	-0.00835474	0.000635513	-0.000562677	0	2025.93
2056	24.7675	4.29374	0.0680967	5.64638e-07	-1.81299e-06	-0.0128719	0.000517693	-0.000377453	0	2628.95
2057	22.8377	3.34498	0.0530302	2.16158e-07	-8.13516e-07	-0.00507128	0.00071249	-0.000523033	0	3742.83
2058	2.21126	6.28829	0.0730256	-2.58753e-07	9.83609e-07	-0.00759579	-0.000292568	-0.000254689	0	1824.87
2059	4.80609	1.39605	0.0635951	-9.02484e-07	-2.08896e-07	0.00697458	-0.000103296	-7.99446e-05	0	1677.59
2060	8.7887	12.5578	0.0667948	5.62585e-06	-2.24274e-06	-0.0542582	-0.00169142	-0.00288498	0	3735
2063	12.4064	1.06032	0.051979	9.29986e-08	1.13463e-09	0.00437522	-1.18654e-05	-3.23139e-05	0	1432.75
2065	4.27616	5.77881	0.0719326	-2.68018e-07	-8.89313e-09	-0.0154183	-0.000686775	-0.000414899	0	1196.88
2066	24.2321	9.52633	0.0668855	3.7857e-06	-7.37854e-07	0.0207255	0.000993153	0.000397655	0	1377.96
2067	1.92933	13.4275	0.0749584	-1.6556e-06	1.05309e-06	-0.00690935	-0.000185826	0.000865857	0	508.352
2070	10.8602	3.69831	0.0634308	6.53355e-07	-8.11773e-07	0.00191762	-0.000613303	-0.00129604	0	3431.54
2074	4.18727	2.29516	0.067208	-1.34158e-06	4.54126e-09	0.00260511	-0.000278319	-0.000189891	0	635.331
2075	1.02419	5.7694	0.0709732	-5.0944e-09	1.16553e-07	-0.00943919	-2.45074e-05	-0.000213863	0	450.026
2079	13.6994	5.51023	0.0720642	3.44361e-06	-3.62882e-06	-0.0216211	3.8834e-05	-0.00301977	0	1308.35
2080	16.6914	9.79734	0.0627898	6.84282e-06	-9.98683e-06	0.0277877	0.00306184	-0.00615702	0	5087.88
2081	14.2662	13.5474	0.0725616	1.77516e-06	-1.03353e-05	0.0558883	0.00222302	-0.0140133	0	10913.9
2082	15.0335	12.7638	0.0683659	3.09103e-06	-6.86712e-06	0.0611163	0.00249337	-0.0112221	0	8647.62
2083	3.70738	15.611	0.0627049	3.31883e-07	1.87407e-06	-0.00420924	-0.000112472	0.00102006	0	319.482
2084	11.1949	2.42671	0.0513697	2.93801e-07	-3.09369e-07	-0.0183197	-0.000263713	-0.000694606	0	1213.76
2085	16.2469	4.68934	0.0668802	3.03728e-06	-1.73472e-06	-0.0123905	0.000756117	-0.00221966	0	3641.91
2088	2.64822	9.38884	0.0590124	-3.78981e-07	7.67587e-07	-0.0148425	-0.000436843	2.84904e-06	0	1867.06
2090	8.54273	6.36002	0.0716433	1.08129e-07	-9.38226e-07	-0.00898567	-0.00133066	-0.00192053	0	2249.56
2091	25.86	5.13056	0.0742617	1.04087e-06	-1.77747e-06	-0.00474566	0.000335109	-0.000263346	0	3129.82
2094	22.1565	6.39234	0.0552093	3.71154e-07	-9.87374e-07	-0.00340551	0.00158374	-0.000959754	0	1258.21
2097	16.9798	7.75754	0.0744314	8.4411e-06	-5.48808e-06	0.0324569	0.00201006	-0.0042849	0	4095.15
2099	16.5712	9.28069	0.066425	5.73492e-06	-9.56164e-06	0.0394941	0.00259525	-0.00582392	0	8033.18
2100	20.9183	7.69322	0.0702331	9.54013e-08	-3.68707e-06	-0.0321218	0.00207487	-0.00159662	0	1094.34
2101	17.7564	2.50791	0.053551	2.35661e-08	-4.64512e-07	0.0241134	0.000470146	-0.000838086	0	4411.63
2102	14.4243	1.56455	0.0533907	-6.97905e-09	-5.13864e-07	-0.00389946	-2.26711e-06	-0.000286071	0	2457.09
2103	8.20227	1.69552	0.067243	-3.71876e-09	3.57656e-08	-0.00563653	-0.000276957	-0.000256417	0	588.694
2107	24.5133	9.47249	0.0744045	2.98309e-06	-1.19547e-06	-0.00488125	0.000868379	0.000356471	0	1010.9
2108	11.7354	6.32251	0.066672	1.25408e-06	-4.91277e-06	0.00904281	-0.000756212	-0.00307848	0	4358.14
2112	26.8603	5.43401	0.0576793	3.71947e-07	-2.19321e-06	0.00903719	5.38678e-05	-0.000225385	0	212.439
2114	13.8105	11.5385	0.0740862	1.98278e-06	-2.48133e-06	0.00796991	0.00114474	-0.0100171	0	625.759
2117	19.1063	5.41323	0.0695021	2.93942e-06	-3.50792e-06	-0.00394057	0.00153434	-0.0019614	0	2541.33
2119	9.8508	11.1817	0.06931	5.87826e-06	-4.57686e-06	-0.039448	-0.00176923	-0.00437972	0	3022.43
2124	14.5224	6.41718	0.053768	4.34834e-06	-4.14887e-06	0.0702292	0.00044929	-0.00377002	0	230.07
2125	10.0644	13.063	0.0627011	8.79122e-06	-1.55671e-06	-0.0588983	-0.00154423	-0.00502607	0	2417.6
2127	16.5462	7.60993	0.066948	7.9682e-06	-5.26253e-06	-0.00249156	0.00166669	-0.00454907	0	4302.27
2129	7.60853	7.75793	0.0686798	5.95555e-07	-9.45687e-07	-0.0028453	-0.00141765	-0.00162731	0	988.065
2133	19.162	11.6647	0.0663319	6.23159e-06	-3.67005e-06	0.0725468	0.00270392	-0.00352995	0	3300.23
2138	5.49489	14.1758	0.0533362	-7.51536e-09	-1.48603e-06	-0.0199715	-0.000545853	0.000374645	0	273.932
2142	3.97079	10.066	0.0718819	-3.10041e-07	1.33467e-07	-0.0035425	-0.000779339	-8.19462e-05	0	1039.89
2143	6.26944	1.82247	0.0656783	-3.92501e-07	-3.05238e-08	0.0110209	-0.000303415	-0.00019309	0	1730.02
2147	14.988	12.3947	0.0676906	3.70977e-06	-6.76769e-06	0.0288383	0.00283565	-0.0110919	0	14784.8
2149	16.9045	9.38661	0.0509613	6.88787e-06	-8.77036e-06	0.0143888	0.00275706	-0.00568297	0	3664.29
2152	26.5105	3.88577	0.0593161	1.3022e-07	-7.3647e-07	0.000587782	9.76996e-05	-0.000244216	0	1301.63
2153	12.1561	2.52618	0.0593341	5.14323e-07	-4.15976e-10	0.0382409	-0.000236406	-0.000747751	0	384.393
2158	9.87233	5.6472	0.0656955	7.98159e-07	-2.65936e-06	-0.023013	-0.0011753	-0.00197219	0	3267.77
2161	20.2369	3.74958	0.0501888	8.32955e-07	-7.12061e-07	-0.0098777	0.00112263	-0.00111704	0	3866.7
2162	15.1795	12.5157	0.0673038	3.90921e-06	-6.39481e-06	0.0722798	0.0027404	-0.0110154	0	3659.54
2166	11.2625	4.01128	0.0507635	8.81201e-07	-1.00271e-06	0.0368134	-0.000603565	-0.00147094	0	2955.28
2167	4.20101	10.0497	0.0537634	-2.7697e-07	-9.07192e-08	-0.0202125	-0.000817378	-0.0001805	0	805.618
2168	11.9523	8.97915	0.068143	2.16508e-07	-1.46497e-06	-0.0216569	-0.000713216	-0.0052535	0	3109.67
2169	5.5988	3.43537	0.051579	-9.10049e-07	-1.18832e-06	-0.00317412	-0.000578493	-0.000464892	0	1894.08
2170	1.68691	14.9966	0.0671916	-3.55097e-07	2.08558e-06	-0.00952609	-5.39377e-05	0.00112387	0	254.543
2173	23.3514	5.49844	0.0619566	3.47784e-07	-1.0918e-06	0.0126809	0.00109235	-0.000609628	0	901.312
2174	25.9977	5.87045	0.0514156	1.11e-06	-2.80731e-06	0.000535997	0.000288317	-0.000172918	0	1245.15
2175	9.86116	12.9487	0.0709753	8.29136e-06	-1.74268e-06	-0.0808737	-0.00167412	-0.00460798	0	2016.13
2178	10.8413	8.52807	0.0737772	2.1727e-06	-3.02453e-06	-0.0282111	-0.00133281	-0.00426066	0	2967.12
2181	26.5166	7.60306	0.0542266	-4.89714e-07	-2.85987e-06	0.0143021	0.000145519	0.000165411	0	721.765
2182	18.5626	8.83984	0.0509524	5.55411e-06	-4.66433e-06	0.0351411	0.00273109	-0.00392474	0	6819.06
2184	25.8592	6.6345	0.0667007	5.43845e-07	-2.96203e-06	0.00241563	0.000453253	-0.000142523	0	444.444
2185	22.6785	3.78155	0.0695458	4.29905e-08	-7.90225e-07	-0.0173795	0.000854097	-0.000602146	0	626.346
2186	17.6979	4.58403	0.0683463	1.6992e-06	-2.12195e-07	-0.01887	0.00105572	-0.00208866	0	4542.95
2188	9.28531	4.94184	0.0506731	3.70268e-07	-2.35404e-06	0.00437703	-0.0010417	-0.00164109	0	4221.64
2189	13.7107	1.09474	0.0633808	1.28577e-08	-4.10037e-08	-0.00904308	1.69449e-05	-3.79409e-05	0	2028.39
2190	16.7298	1.1319	0.0508616	2.15387e-07	1.13103e-07	-0.00584837	8.63708e-05	-0.000113906	0	3309.86
2191	12.4108	6.35934	0.0625932	1.91804e-06	-4.13332e-06	-0.037312	-0.000356742	-0.00334581	0	3357.21
2197	6.70572	7.01619	0.0717389	-1.0763e-06	-3.87781e-06	-0.0297276	-0.00127098	-0.0011274	0	2394.09
2198	4.8906	11.6735	0.0632944	2.0283e-07	-1.8476e-06	-0.00823406	-0.000895556	-4.75563e-05	0	706.53
2201	9.8817	6.77115	0.0662779	9.67587e-07	-1.40856e-06	-0.0048592	-0.00129113	-0.00255795	0	3513.48
2207	14.3165	7.96257	0.0618888	2.11319e-07	-4.58922e-06	-0.059161	0.000737195	-0.00520499	0	789.059
2213	19.9824	5.19175	0.0683581	1.70171e-06	-1.92416e-06	0.023969	0.00149542	-0.00165668	0	2428.77
2215	13.9403	5.65277	0.05848	3.78007e-06	-3.54389e-06	-0.0248851	5.12212e-05	-0.00318977	0	861.582
2216	17.0897	12.7118	0.0604855	2.15612e-06	-7.2463e-06	0.0637136	0.00285858	-0.00686497	0	5616.03
2217	21.5284	8.01192	0.0581882	6.10822e-07	-1.96763e-06	0.00201756	0.00212213	-0.00144858	0	1543.92
2224	9.11136	4.32096	0.0726794	2.22346e-07	-1.90433e-06	0.00621485	-0.000860253	-0.00126777	0	1246.61
2227	3.14372	6.39893	0.0607879	-5.21209e-07	6.93788e-07	0.00497298	-0.000487555	-0.000315115	0	1868.93
2231	8.4233	12.4824	0.067214	5.24903e-06	-3.21283e-06	-0.0177255	-0.0016574	-0.00239456	0	1504.3
2232	6.09899	14.1799	0.0537277	2.22275e-06	-1.9315e-06	-0.0231351	-0.000646096	0.000136681	0	714.772
2234	14.8838	9.49479	0.0660671	1.56967e-07	-6.39053e-06	-0.00620616	0.00142169	-0.00688574	0	2365.29
2237	4.67944	2.55446	0.0623698	-1.15878e-06	-9.58106e-09	0.00378721	-0.00034244	-0.000220678	0	1629.5
2238	18.0536	4.13514	0.067488	1.64746e-06	-1.96718e-06	-0.00597846	0.00102518	-0.00166042	0	4783.57
2242	11.2266	8.32515	0.070586	1.79755e-06	-1.83524e-06	-0.00923151	-0.00102518	-0.00422829	0	3188.13
2245	6.47587	12.4976	0.0697635	4.74303e-07	-1.27189e-06	-0.0223866	-0.00118245	-0.000564227	0	1305.63
2246	18.9838	7.26884	0.0607177	5.93422e-06	-1.74613e-06	0.0863915	0.00220604	-0.00286116	0	2434.97
2247	15.3732	14.2289	0.0515318	1.5471e-06	-4.87982e-06	0.20562	0.0020481	-0.0123922	0	13837.8
2249	6.60972	2.94298	0.060063	-3.77866e-07	-3.41175e-07	-0.00511947	-0.00058445	-0.000424409	0	2264.13
2253	20.9386	8.52028	0.060002	2.46944e-06	-2.18973e-06	0.00609235	0.00233952	-0.00169751	0	1333.7
2255	9.84023	12.7265	0.0504562	7.30769e-06	-2.11504e-06	-0.128694	-0.00183558	-0.00455184	0	124.428
2261	18.6757	5.20065	0.0701284	3.09324e-06	-3.28381e-06	0.00676534	0.00152463	-0.00192779	0	2287.99
2262	14.7505	7.66635	0.0748774	3.97416e-06	-5.46082e-06	-0.00334072	0.00101997	-0.00489098	0	2815.03
2265	21.5584	10.04	0.0611503	3.9321e-06	-1.22228e-07	-0.00278175	0.00215169	-0.00112558	0	866.242
2266	4.00074	4.43128	0.05307	-3.67205e-07	3.10417e-08	0.0025458	-0.000501564	-0.000380557	0	1049.25
2267	19.5913	6.19417	0.0741421	3.72348e-06	-4.01469e-06	0.0139898	0.00185171	-0.00219038	0	1619.12
2269	15.3837	14.3409	0.0612254	3.30397e-06	-5.01273e-06	0.211136	0.00187425	-0.0124903	0	8397.57
2272	2.86518	11.3143	0.0595025	-2.44419e-06	6.79212e-06	0.00985044	-0.000433033	0.000373888	0	743.636
2273	7.04994	15.1097	0.0526431	3.51952e-06	-2.65679e-06	-0.0274953	-0.000424309	-0.000130143	0	181.649
2274	3.27602	8.1245	0.0651498	-2.65472e-07	1.56185e-06	-0.000798042	-0.000607203	-0.000214285	0	884.152
2275	8.18665	10.0121	0.0652568	1.80925e-07	-1.51418e-06	-0.0111839	-0.00162361	-0.00235655	0	4519.17
2277	7.54781	15.9263	0.073526	3.72464e-06	-4.79246e-06	-0.0431954	3.86967e-05	-0.000215035	0	197.194
2279	16.2559	6.82182	0.0583177	3.9196e-06	-2.91633e-06	-0.00999463	0.00141755	-0.00397534	0	4550.54
2281	19.8076	7.0099	0.0543351	1.92103e-06	-3.0178e-06	0.0335864	0.00216389	-0.0022933	0	1413.25
2282	20.0658	5.69444	0.0604616	2.1848e-06	-1.93716e-06	0.00939616	0.00160429	-0.0017717	0	880.069
2283	8.4911	3.55506	0.0699421	5.74163e-07	-7.83042e-07	0.00244015	-0.000696294	-0.000928615	0	2015.58
2286	9.83491	1.33027	0.0583055	-4.77268e-10	-8.27029e-10	0.00663229	-8.03527e-05	-9.40636e-05	0	3441.81
2287	25.0431	5.94067	0.0666688	5.94105e-07	-3.19762e-06	0.000200408	0.000703819	-0.000304101	0	2035.62
2289	7.44351	14.9466	0.060388	4.09736e-06	-2.86938e-06	-0.0371921	-0.000519093	-0.000451961	0	389.157
2291	13.2824	10.9653	0.0533603	3.42464e-07	-8.32518e-07	-0.0603519	0.000110131	-0.0084639	0	7817.94
2293	16.6427	14.918	0.0502877	2.28296e-06	-4.41499e-06	0.145733	0.000298056	-0.00815546	0	1522.28
2294	19.8196	9.83042	0.0526701	5.53781e-06	-3.33296e-06	0.0211398	0.00280057	-0.00269034	0	1253.55
2295	7.66713	7.08743	0.0603533	5.14647e-07	-2.27902e-06	-0.0226147	-0.00139804	-0.00157441	0	3736.95
2296	15.2322	13.2719	0.0701527	3.82914e-06	-5.17634e-06	0.0729737	0.00295263	-0.0111908	0	5381.5
2298	6.32464	9.49908	0.0528443	4.54439e-07	-2.35789e-07	-0.0109844	-0.00133446	-0.000993271	0	2373.35
2305	17.5076	6.53349	0.0596992	2.21619e-07	-4.33691e-07	0.0267022	0.00174983	-0.0031495	0	5998.62
2309	11.9359	14.4887	0.0508868	4.72076e-06	-2.7256e-06	-0.142719	-0.00164005	-0.00971941	0	2269.56
2311	13.3612	6.47064	0.0556784	4.16484e-06	-2.8398e-06	0.0414516	0.000139584	-0.00364192	0	4647.82
2312	25.6518	1.7679	0.0650968	9.62851e-09	-7.14581e-08	-0.00162842	0.000104655	-0.000113358	0	1096.24
2315	5.70123	2.29933	0.0637494	-1.13801e-06	-4.12791e-07	0.00862771	-0.000377031	-0.000256127	0	1902.29
2316	16.2363	2.01032	0.0581378	7.39194e-08	-1.74038e-08	-0.0108839	0.000143124	-0.000499615	0	146.289
2318	24.7256	8.92457	0.0508462	1.88847e-06	-1.66057e-06	-0.00632632	0.000797244	0.000316511	0	1147.05
2321	4.17316	1.60976	0.0619402	-9.11671e-07	-7.32911e-08	0.00439564	-0.000136811	-0.000116567	0	800.902
2324	7.07107	12.2157	0.0699409	1.16168e-06	-1.2164e-06	-0.0177314	-0.00148101	-0.00107115	0	353.233
2326	13.3258	1.09676	0.0587349	5.95379e-08	-7.44196e-09	-0.0102037	-2.56669e-06	-5.00086e-05	0	1777
2334	12.5153	11.9401	0.0559514	2.42413e-06	-1.35115e-06	-0.110018	-0.000381861	-0.0091541	0	5835.7
2335	17.931	7.6304	0.0727081	7.34762e-06	-3.15726e-06	0.00328287	0.00209208	-0.00370301	0	4534.45
2340	15.5119	6.1289	0.0539369	4.69367e-06	-4.25813e-06	0.0112154	0.000800008	-0.00324985	0	2082.56
2341	16.0721	5.55789	0.0566488	3.52454e-07	-4.18599e-06	0.0204132	0.00088478	-0.00296835	0	4126.1
2344	9.21555	7.29574	0.0606522	1.17905e-06	-5.06313e-07	-0.0187569	-0.00140799	-0.00254572	0	1614.93
2346	4.22012	10.5634	0.0711426	-6.46733e-07	1.80144e-09	-0.00565433	-0.000841359	-8.1489e-05	0	626.501
2348	12.0693	7.08723	0.0740875	2.69276e-06	-2.22965e-06	0.0200147	-0.000719368	-0.00370494	0	4256.49
2350	9.35376	10.0279	0.0551077	5.89737e-06	-2.64715e-06	-0.0197315	-0.00168216	-0.00353206	0	1638.54
2353	9.56126	7.40763	0.0510137	1.61969e-06	-9.66546e-07	-0.0299542	-0.00141371	-0.00277768	0	2257.2
2356	21.5146	5.24612	0.0638932	3.56295e-07	-6.58129e-07	-0.00324191	0.00138128	-0.00112946	0	3591.79
2358	14.3117	4.91388	0.0696637	1.84943e-06	-3.40371e-06	0.00847316	0.000178859	-0.00254131	0	4996.81
2361	2.08693	11.0214	0.0535754	-6.7782e-07	5.70929e-07	-0.00285421	-0.000291597	0.000387122	0	573.605
2368	12.5371	2.93596	0.0668108	4.58553e-07	-1.76041e-07	-0.000756161	-0.00028613	-0.00100214	0	4234.77
2370	11.587	11.3529	0.0735153	5.06544e-06	-5.25919e-06	-0.059354	-0.00120865	-0.00721389	0	790.817
2371	11.2218	9.51563	0.0613514	3.07283e-06	-1.08392e-06	-0.00914865	-0.00132	-0.00510987	0	3716.97
2379	14.2494	6.4999	0.0725748	4.49038e-06	-3.77751e-06	0.00913731	0.000250021	-0.00370486	0	4732.91
2380	5.95685	11.5842	0.0665929	4.69544e-07	-2.04632e-06	-0.0037514	-0.00120578	-0.000502985	0	1690.57
2382	12.0624	10.4667	0.0707681	1.13928e-06	-3.29147e-06	-0.0398625	-0.000830442	-0.00708068	0	2955.18
2384	6.43808	10.8979	0.0637568	-9.01078e-07	1.68356e-07	-0.0145214	-0.00139195	-0.000921897	0	480.468
2387	2.48638	3.16152	0.0625973	-6.9265e-07	1.41498e-07	0.00160604	-0.000203121	-0.00022092	0	912.967
2388	26.7674	4.83881	0.0582703	1.2006e-07	-1.5286e-06	0.00256185	5.88886e-05	-0.000247371	0	1828.91
2390	7.41837	9.10645	0.0739495	8.16746e-07	1.75485e-07	-0.0026549	-0.00151348	-0.00169289	0	1734.62
2394	9.47471	5.99465	0.063719	9.11289e-07	-1.78808e-06	-0.0147065	-0.00126799	-0.00202203	0	2950.19
2395	6.42526	4.36797	0.0721006	-3.33258e-07	-1.71145e-06	-0.0157275	-0.000812505	-0.000723966	0	1676.7
2398	7.3595	7.24336	0.0608078	3.2183e-07	-2.51612e-06	-0.00268601	-0.00133443	-0.00143632	0	3063.33
2399	15.5376	3.38171	0.0681613	8.41605e-07	-1.35306e-08	0.0612571	0.000319179	-0.00136217	0	4654.16
2402	21.5916	5.50662	0.0629719	5.90907e-07	-6.16782e-07	-0.00980019	0.00148648	-0.00117493	0	980.135
2405	4.44694	2.12965	0.0603419	-1.39447e-06	-2.80033e-08	0.00533369	-0.000275975	-0.000180924	0	1254.43
2406	8.6497	12.3909	0.0702981	5.12869e-06	-2.2277e-06	-0.0275277	-0.00168923	-0.00271887	0	2063.49
2408	1.97946	11.8992	0.072198	-4.85224e-06	-1.23658e-06	0.0071178	-0.000216011	0.000565575	0	384.32
2409	16.0315	3.46614	0.0548437	1.07554e-06	-7.69986e-08	-0.031809	0.000546947	-0.00141804	0	2467
2410	6.95473	8.64169	0.0731671	2.29828e-06	-6.13537e-07	-0.0104232	-0.00150992	-0.00129037	0	2027.45
2412	14.9727	8.26904	0.0660838	1.98601e-06	-8.42042e-06	-0.0266508	0.00116805	-0.00568539	0	4634.9
2413	24.1059	9.83343	0.0633198	3.07545e-06	-9.91421e-07	0.0155463	0.000963953	0.000409744	0	1302.81
2414	3.24408	9.74916	0.0655325	-8.90793e-08	1.60884e-07	-0.0193801	-0.00062972	-2.5394e-06	0	814.65
2416	26.6363	8.29492	0.0670519	-1.18848e-07	-3.49851e-06	-0.00108392	0.00022152	0.000383655	0	1506.5
2418	19.0893	12.6364	0.0748337	6.19285e-06	-3.37789e-06	-0.00782558	0.00238241	-0.00341237	0	520.069
2419	15.7831	1.56179	0.06078	-2.65289e-08	-2.43183e-07	0.0291738	2.22415e-05	-0.000333581	0	1853.94
2421	6.36544	4.77284	0.0589809	-4.67037e-07	-1.92136e-06	0.00957367	-0.000931082	-0.000773863	0	1919.67
2422	18.1822	7.26235	0.0667608	6.53182e-06	-1.6952e-06	0.0358002	0.00212572	-0.00331513	0	3990.04
2428	8.68637	2.51556	0.0660104	-6.50716e-08	-3.21647e-08	-0.00578508	-0.000493918	-0.00058447	0	1346.27
2429	7.01307	8.50885	0.0719609	2.3378e-06	-6.52538e-07	-0.00941466	-0.00150353	-0.00130378	0	1519.42
2430	10.737	12.8522	0.0598949	5.6405e-06	-2.08022e-06	-0.0990713	-0.00161773	-0.00625832	0	398.829
2431	19.8705	7.563	0.0554951	3.03074e-06	-1.28451e-06	0.0220973	0.0023224	-0.00228562	0	1849.99
2432	15.4972	12.7593	0.0599871	3.10158e-06	-6.32171e-06	0.0726966	0.00250387	-0.0106762	2	35359
2433	25.4689	8.2489	0.0537927	3.68977e-07	-3.31459e-06	-0.0218673	0.000605371	0.000216188	0	2117.44
2434	22.1018	3.43819	0.0701964	4.14816e-07	-2.94949e-07	0.00217843	0.000829492	-0.000625568	0	2198.61
2436	1.89314	2.05982	0.0618098	-2.79341e-07	1.54494e-07	0.0036631	-6.97446e-05	-0.000130518	0	865.683
2439	9.30271	8.20856	0.0738319	2.75502e-06	-9.3965e-07	-0.0111507	-0.00157505	-0.00284183	0	3912.9
2440	14.2437	14.9025	0.0568134	-4.21324e-08	-6.70616e-06	0.548833	0.00103459	-0.0178286	0	26199.6
2442	8.8901	8.10636	0.0747456	2.03851e-06	-6.34672e-07	-0.0358253	-0.00155999	-0.00249239	0	1557.78
2443	13.6892	1.55333	0.0748077	1.19935e-07	-1.56229e-07	0.0228067	-1.15374e-05	-0.000266062	0	1885.04
2444	3.35178	12.0172	0.0741806	1.06615e-05	7.14593e-06	-0.000685884	-0.00045466	0.000408928	0	440.711
2445	1.31802	8.67498	0.0699092	-2.34278e-07	3.61402e-06	-0.0144665	-0.00010779	-3.68831e-05	0	621.91
2447	25.6228	4.69991	0.0523917	6.77693e-07	-1.75426e-06	-0.0147289	0.00039154	-0.000326293	0	1720.58
2449	19.184	7.537	0.0683783	4.26458e-06	-1.75137e-06	0.0335616	0.00223162	-0.00275569	0	2738.07
2453	9.1468	4.00808	0.0667304	2.61874e-07	-1.56209e-06	0.0238096	-0.000830835	-0.0011686	0	2156.95
2454	13.4628	13.8511	0.0626547	1.33439e-06	-3.37667e-06	-0.139682	0.0010993	-0.0149133	0	14163.3
2455	7.03096	2.60425	0.0655008	-1.51456e-07	-2.92871e-08	0.00463184	-0.000500615	-0.000427973	0	2854.87
2461	13.4441	1.78553	0.0590245	2.01892e-07	-1.10012e-07	-0.00243711	-6.45293e-05	-0.000380942	0	3824.12
2465	5.73591	12.6681	0.0587779	-3.57888e-08	-7.29728e-07	-0.0209508	-0.00094723	-8.82151e-05	0	582.31
2468	20.5303	8.58592	0.0570844	2.21748e-06	-5.77524e-07	0.0331842	0.00254905	-0.0019238	0	637.007
2470	26.0094	1.27437	0.053189	-4.8971e-10	3.6534e-08	-0.00649683	3.57503e-05	-2.52093e-05	0	262.968
2472	16.2616	5.55384	0.0664956	3.89321e-07	-8.97531e-07	-0.0104007	0.000937672	-0.00292852	0	3775.01
2473	25.061	6.2357	0.0736829	5.19402e-07	-3.29469e-06	4.42938e-05	0.000759529	-0.000197509	0	787.741
2474	13.0411	2.29276	0.0645678	2.85203e-07	-1.98687e-07	0.00477308	-0.000105872	-0.000634402	0	1428.14
2477	18.444	6.26121	0.0711376	3.06385e-06	-4.8541e-06	-0.0162914	0.00173396	-0.00266516	0	3169.85
2478	17.5141	13.3637	0.0719113	1.57713e-06	-4.41378e-06	0.114742	0.00213662	-0.00606076	2	6237.57
2480	7.12918	14.5427	0.0740197	2.99063e-06	-2.25566e-06	-0.0357761	-0.000637887	-0.000351273	0	644.196
2482	20.0856	1.53073	0.0692865	-5.29723e-07	-1.56399e-08	-0.0305908	0.000331391	-0.000232368	0	3210.19
2484	17.1082	11.7845	0.0639397	5.24246e-06	-3.80797e-06	0.0159838	0.00280567	-0.00660958	0	7158.99
2485	11.664	10.3391	0.0636628	2.32691e-06	-2.62457e-06	-0.00251238	-0.00120104	-0.00654059	0	1816.19
2487	19.9636	10.6528	0.0733322	5.67578e-06	-1.97271e-06	0.0315645	0.00242429	-0.0025299	0	2516.37
2495	8.55075	12.828	0.0718119	5.07837e-06	-2.63579e-06	-0.037393	-0.00153088	-0.00254273	0	483.206
2497	14.4718	2.80043	0.0722134	-2.98067e-08	5.52799e-09	-0.0141875	4.03219e-05	-0.000899044	0	1692.8
2500	4.52843	12.7698	0.0635261	-1.54245e-06	-1.29865e-06	-0.00261619	-0.000670553	0.000348239	0	494.272
2501	11.6338	13.3392	0.0659452	-1.17251e-08	-1.49043e-06	-0.162894	-0.00141472	-0.00867378	0	2071.01
2506	10.0734	1.23689	0.0742233	-1.18062e-08	7.90425e-10	0.00335066	-0.00011757	-0.000111074	0	2247.14
2508	1.72359	9.67083	0.0577928	-9.4776e-07	1.15787e-06	-0.00177794	-0.000157244	0.000175907	0	1034.82
2512	26.3126	5.84873	0.0684706	8.66013e-07	-2.50317e-06	-0.0017008	0.00022142	-0.000195927	0	911.428
2520	26.8882	4.01422	0.0600471	7.55781e-08	-1.05025e-06	0.00879593	2.20195e-05	-0.000223825	0	1394.07
2521	11.7105	8.38091	0.0671228	5.23038e-07	-1.26059e-06	-0.0370139	-0.000860028	-0.00472033	0	2745.18
2522	6.3907	10.6813	0.0505069	-2.3686e-06	1.36834e-07	-0.0106346	-0.00136522	-0.000932081	0	2756.13
2524	8.56042	14.9158	0.0683711	4.86162e-06	-3.83363e-06	-0.0462585	-0.000573691	-0.00158587	0	247.835
2527	4.19002	13.1523	0.0676259	-2.09591e-06	4.21143e-08	-0.00953213	-0.000533423	0.000549985	0	712.086
2529	9.99084	5.30173	0.0564906	8.42364e-07	-2.6928e-06	-0.0101382	-0.00108715	-0.00196707	0	1966.87
2534	3.24164	1.25549	0.0525106	-3.03978e-07	3.79467e-08	0.00408989	-3.15991e-05	-1.92404e-05	0	197.928
2540	6.40957	15.278	0.0699727	1.50043e-06	-3.19474e-06	-0.0165164	-0.000349523	0.000289704	0	76.8336
2542	19.8556	4.21788	0.0741047	1.62807e-06	-6.31082e-07	0.00504382	0.00121098	-0.00132252	0	2005.5
2543	17.3659	4.18626	0.0693852	2.19331e-06	-2.00582e-06	0.0176096	0.000965353	-0.00186458	0	4522.69
2544	4.46974	8.52852	0.0541364	-8.21616e-08	3.16037e-08	-0.0150316	-0.00093552	-0.000361687	0	1142.09
2545	2.32133	3.84638	0.0731358	-5.41604e-07	-3.04179e-08	-0.0104374	-0.000223702	-0.000280215	0	878.179
2546	7.0832	3.10649	0.0685679	-6.24272e-08	-3.10561e-07	0.00560213	-0.00062665	-0.000538898	0	2680.68
2549	1.05706	1.38553	0.056359	-6.69223e-09	-4.68439e-08	0.00521166	-6.40688e-06	-5.14697e-05	0	195.977
2550	12.3346	10.9305	0.071738	2.31467e-06	-2.9438e-06	-0.000148664	-0.000605776	-0.00772067	0	6100.82
2553	3.10863	3.23062	0.0542609	-7.42499e-07	7.4527e-08	0.0108434	-0.000271727	-0.000255069	0	1754.84
2554	6.45048	1.07441	0.0677389	-1.29272e-08	3.031e-08	0.00829985	-3.48355e-05	-7.24097e-05	0	1133.85
2555	24.123	4.56031	0.0747019	3.18016e-07	-3.21851e-06	0.00487852	0.000705666	-0.000434453	0	1617.3
2557	1.92986	6.66287	0.0585991	-1.53559e-07	1.06706e-06	0.00368562	-0.000231446	-0.000218148	0	926.071
2560	19.3435	11.9598	0.0565641	5.79698e-06	-3.94595e-06	0.0729432	0.00236937	-0.00331269	3	3859.75
2561	26.1782	3.86901	0.0702159	8.39401e-08	-7.6472e-07	-0.00674764	0.000214352	-0.000259173	0	289.827
2562	24.1435	4.38598	0.0569687	1.87342e-07	-3.09444e-06	-0.00395223	0.000684316	-0.0004152	0	1353.52
2564	10.0605	11.729	0.0642982	6.83988e-06	-4.36944e-06	-0.0345472	-0.00163677	-0.00477818	0	3125.34
2566	12.8639	3.0889	0.0665183	9.16677e-07	-4.24057e-07	0.0106693	-0.000236953	-0.0011732	0	1403.52
2571	1.43834	4.09964	0.0571145	4.93204e-08	5.31086e-08	0.00179642	-9.6963e-05	-0.000235902	0	1294.62
2572	2.62753	1.58519	0.0571337	-3.63017e-07	1.13577e-08	-0.00441992	-6.47058e-05	-9.20817e-05	0	640.483
2574	13.2644	9.18472	0.0698162	2.49001e-07	-1.14425e-06	-0.0132614	0.000128021	-0.00618037	0	2851.91
2579	20.3421	5.58058	0.0506038	1.20622e-06	-1.40417e-06	0.0693813	0.00157678	-0.00157664	0	1404.52
2584	3.86095	8.77417	0.0588989	-7.52663e-09	2.43342e-07	-0.00423878	-0.000762444	-0.000232643	0	2218.55
2590	5.30731	12.0075	0.074053	7.97744e-08	-1.34466e-06	-0.0176521	-0.000982649	-7.00327e-05	0	949.837
2593	25.1662	6.96728	0.0685641	3.85791e-07	-3.17039e-06	0.00634624	0.000694511	-8.97108e-05	0	483.396
2594	10.856	8.15545	0.0738624	3.66294e-06	-2.59886e-06	0.00436754	-0.00116461	-0.00400274	0	3223.43
2599	21.9394	9.02902	0.0634557	2.79385e-06	-3.98636e-07	0.0400664	0.00206508	-0.00094638	0	3421.95
2601	10.2111	9.25179	0.0744389	3.3414e-06	-2.91341e-06	-0.0419493	-0.00155556	-0.00402347	0	4001.6
2603	1.00944	5.20581	0.0689208	-5.81459e-09	-2.00606e-09	-0.00453256	-2.39453e-05	-0.00021922	0	606.532
2607	25.5411	2.46708	0.0665756	-7.72666e-08	-8.86364e-08	0.00154241	0.00020945	-0.00020262	0	1268.8
2613	5.42282	6.16061	0.0678388	-8.13202e-07	-9.92056e-07	0.00432005	-0.000894606	-0.000705592	0	812.915
2615	14.824	2.68269	0.0554674	-2.17405e-08	-8.40431e-08	-0.0300928	8.25272e-05	-0.00084616	0	3027.44
2617	15.6171	11.6231	0.074997	4.68838e-06	-5.95069e-06	0.0648413	0.002855	-0.00897226	0	4981.79
2618	24.7215	9.92784	0.0728359	3.34118e-06	-6.65747e-07	0.00429476	0.000696543	0.00060827	0	789.272
2622	17.2649	4.54794	0.062101	2.12659e-06	-4.08123e-07	0.0102544	0.000952315	-0.00206072	0	3724.7
2624	17.6868	4.0491	0.0677412	1.74043e-06	-1.74492e-06	0.0167074	0.00102982	-0.00170664	0	1085.71
2625	5.79646	8.56182	0.0678276	-1.94137e-07	-2.74441e-06	-0.00716444	-0.00117446	-0.000821491	0	1904.28
2626	21.5403	2.82918	0.0741911	4.29416e-07	-1.01048e-07	0.00553299	0.000738081	-0.000608193	0	2624.9
2628	6.59226	5.02045	0.0588028	-5.58833e-07	-2.23332e-06	-0.0149631	-0.000935162	-0.000854337	0	1162.43
2631	8.1689	1.22363	0.0701893	-6.24014e-09	3.20477e-09	-0.0110402	-6.64136e-05	-0.000114573	0	1797.1
2632	18.8465	12.6672	0.0689094	3.85756e-06	-1.38056e-06	-0.0171724	0.00255987	-0.00370474	0	408.735
2635	5.96595	3.73831	0.0582039	-5.92571e-07	-1.15176e-06	-0.00774911	-0.00063462	-0.000522639	0	647.196
2636	16.6299	3.96002	0.0710906	1.20305e-06	-7.7112e-07	0.0244554	0.000712235	-0.00161115	0	3490.3
2642	10.0653	11.9851	0.0587005	6.03369e-06	-3.87415e-06	-0.0298776	-0.00175231	-0.00483412	0	2787.6
2644	23.092	1.46726	0.0747931	-9.63996e-08	3.5397e-09	-0.000508987	0.000149646	-6.9117e-05	0	1216.42
2655	14.8222	5.46161	0.0716755	2.79237e-06	-4.00034e-06	-0.00817377	0.000433677	-0.00293411	0	3166.69
2656	12.6931	7.12534	0.0664699	2.33327e-06	-1.17319e-06	-0.0139228	-0.000246875	-0.00404699	0	6863.73
2658	6.58994	14.3586	0.0588774	4.16137e-06	-2.90123e-06	-0.0265593	-0.000654071	-9.75682e-05	0	491.125
2665	23.4366	7.33888	0.063709	5.82058e-07	-1.59433e-06	-0.00175375	0.00142076	-0.000485241	0	2305.95
2666	11.8337	2.88967	0.0722858	6.04458e-07	-1.98262e-07	0.00912419	-0.000310685	-0.000872037	0	2286.25
2667	12.0505	9.91467	0.0592992	1.58003e-06	-9.76009e-07	-0.0487272	-0.000759871	-0.0064255	0	2981.71
2668	17.9972	13.3565	0.0661342	1.55573e-06	-2.91322e-06	0.107088	0.00215605	-0.005107	2	4620.62
2669	7.59169	2.57141	0.0631579	1.20392e-08	7.44043e-09	0.00633126	-0.000462119	-0.000452707	0	1396.37
2671	11.1551	10.7965	0.0588925	4.35428e-06	-2.4338e-06	-0.0792419	-0.00120579	-0.00606764	0	7139.13
2672	9.1693	1.01372	0.0578116	-3.34396e-09	1.28269e-09	-0.00638884	-4.01552e-06	-3.19108e-05	0	1579.8
2673	3.55329	15.6166	0.0526446	2.02127e-07	1.43217e-06	-0.0134004	-8.75784e-05	0.00103125	0	70.7248
2674	6.89133	1.63016	0.0705746	2.37192e-08	1.58567e-08	0.00909349	-0.000159441	-8.50656e-05	0	52.3706
2675	9.22786	14.6258	0.0725244	3.50581e-06	-3.86243e-06	-0.0652855	-0.000767614	-0.00261126	0	661.471
2676	15.6069	10.2913	0.052877	6.77935e-06	-6.71446e-06	0.0216138	0.00233763	-0.00755128	0	8293.25
2678	25.2273	3.69155	0.0659721	2.58181e-07	-1.3562e-06	-0.00241409	0.000389676	-0.000307744	0	1791.2
2679	16.2679	9.06191	0.0544844	4.58796e-06	-9.35083e-06	-0.0183021	0.00226841	-0.00568708	0	2222.86
2682	16.299	11.1469	0.0688884	6.55563e-06	-7.14571e-06	0.0821482	0.00346065	-0.00758608	0	3484.62
2684	19.034	2.18285	0.0646644	-9.45562e-07	-2.5021e-07	0.0176417	0.000482456	-0.000587438	0	1875.04
2691	2.15753	9.60731	0.0533263	-9.66789e-07	6.4278e-07	-0.000609279	-0.000266583	8.48659e-05	0	1280.77
2695	20.4386	6.56273	0.0658857	2.36207e-06	-1.28429e-06	0.0599413	0.00191921	-0.00184056	0	1685.3
2698	4.17284	5.69668	0.0602325	-2.04744e-07	2.58249e-08	0.00627737	-0.000664155	-0.000403142	0	1609.64
2699	22.1178	4.71559	0.0665646	2.33827e-07	-5.73419e-07	0.0138391	0.0011793	-0.000879217	0	362.021
2701	19.864	8.16416	0.0633157	2.87715e-06	-8.15553e-08	-0.00657712	0.00254311	-0.00249911	0	1527.66
2704	4.62982	15.3422	0.0656311	-3.94804e-07	1.94288e-07	-0.0111125	-0.000226595	0.000832724	0	199.168
2712	13.0757	1.10062	0.0669623	1.11664e-07	5.76868e-08	-0.000274925	-1.64064e-05	-7.29863e-05	0	182.281
2713	10.9345	13.1063	0.0614398	4.03687e-06	-3.01691e-06	-0.181704	-0.00162565	-0.00654014	0	1664
2714	5.26855	4.88427	0.0503877	-2.36345e-07	-9.01866e-07	0.00173247	-0.00074242	-0.000637718	0	1667.24
2715	15.1102	12.6227	0.0602846	3.28147e-06	-6.75595e-06	0.0611036	0.0026461	-0.0111389	0	14310.1
2716	17.5317	9.83998	0.0628048	7.81639e-06	-7.31289e-06	0.0473663	0.00317471	-0.00526635	4	2970.31
2717	7.99842	11.6293	0.0635505	3.05893e-06	9.0021e-09	-0.0330288	-0.00169342	-0.00215747	0	956.69
2720	10.1796	12.8056	0.0742319	8.07869e-06	-1.81057e-06	-0.0902325	-0.0016933	-0.00523366	0	1314.29
2722	10.3469	8.90118	0.0737258	3.96634e-06	-2.80886e-06	-0.0254475	-0.00158389	-0.00388461	0	1767.42
2729	19.4411	6.52021	0.0523888	3.05281e-06	-4.63262e-06	0.00552763	0.0019184	-0.00234201	0	3726.25
2730	8.46646	1.88264	0.0614134	-6.02576e-08	1.11293e-07	0.0131792	-0.000278677	-0.000297118	0	3254.74
2732	9.66661	11.8826	0.0657718	5.71697e-06	-4.02115e-06	-0.0590296	-0.00174939	-0.00418258	0	3624.66
2736	6.58406	5.53283	0.0736461	-7.60689e-07	-2.61616e-06	0.0161496	-0.00106113	-0.000915319	0	2363.01
2746	6.66207	15.7056	0.0608699	1.7963e-06	-2.52308e-06	-0.028875	-0.000180552	0.000257113	0	245.593
2748	2.86	14.4172	0.0694119	-1.91577e-06	1.23373e-06	-0.00664107	-0.000221393	0.000956854	0	174.521
2750	9.19695	4.80036	0.055895	3.35659e-07	-2.2012e-06	-0.0320163	-0.00100509	-0.00154366	0	2049.8
2752	2.86331	12.3813	0.0733363	1.95614e-05	-1.82e-05	-0.00563054	-0.000384287	0.00054705	0	567.273
2753	23.3424	3.55658	0.0657852	1.84084e-08	-1.53423e-06	-0.000565326	0.000712126	-0.000482308	0	2389.21
2754	17.8187	13.9393	0.064088	2.42895e-06	-2.29892e-06	0.11472	0.00177276	-0.00514603	0	2745.53
2755	23.1104	5.54297	0.0527168	2.53496e-07	-8.86062e-07	0.0220658	0.00122645	-0.000732944	0	846.14
2756	16.8514	2.13192	0.0537767	1.99939e-07	1.0285e-08	0.0378447	0.000224118	-0.00064807	0	4128.56
2765	2.68452	1.359	0.073603	-2.89829e-07	2.92444e-08	0.00194453	-3.70431e-05	-2.63428e-05	0	318.439
2767	15.083	13.0066	0.0741864	3.70527e-06	-7.18488e-06	-0.0928676	0.00244627	-0.0112244	0	6589.55
2768	1.99288	1.84568	0.0647132	-3.79054e-07	2.39705e-08	0.00119514	-5.88709e-05	-0.000104057	0	682.434
2778	12.7226	5.12812	0.0521553	1.77645e-06	-4.51398e-06	0.0101529	-0.000471448	-0.00245607	0	217.574
2780	2.13129	2.30131	0.0549816	-3.93776e-07	2.87459e-07	0.00154012	-0.000112642	-0.000164447	0	733.522
2781	6.55809	7.3811	0.0682361	-1.03382e-06	-4.09367e-06	-0.00724441	-0.00119316	-0.00108634	0	806.217
2783	7.68161	2.22665	0.0720895	-1.95575e-07	1.33887e-07	0.00263107	-0.000444006	-0.000395363	0	1357.17
2792	18.775	11.5901	0.0652318	7.30444e-06	-3.37808e-06	0.0507142	0.00277965	-0.00403345	0	3316.3
2793	26.7371	3.8256	0.0677559	7.37284e-08	-7.49996e-07	0.00281743	5.78261e-05	-0.000241193	0	1795.45
2795	8.6757	1.92067	0.0580409	-4.77192e-09	1.07047e-07	-0.00753661	-0.000324397	-0.000366133	0	2198.47
2799	21.4178	8.34296	0.0597477	1.14296e-06	-1.99589e-06	-0.015924	0.00220366	-0.00146686	0	3394.83
2803	15.8861	8.28835	0.0729599	5.74434e-06	-8.06317e-06	-0.0650226	0.00179647	-0.00537584	0	2351.5
2806	4.02059	2.07419	0.07132	-1.34786e-06	-1.9515e-09	-0.00144958	-0.000215143	-0.000140406	0	1221.06
2807	17.8919	9.51973	0.0627087	8.15639e-06	-6.52522e-06	0.0228544	0.00328407	-0.00485696	0	7382.1
2808	2.11356	2.95694	0.0635964	-5.60874e-07	7.84159e-08	0.000440731	-0.000145511	-0.000203799	0	1559.07
2811	15.8707	10.9988	0.0715724	5.72748e-06	-6.27217e-06	0.0760999	0.00365153	-0.00819246	0	3465.51
2812	1.28311	12.9733	0.0743766	-3.59415e-07	7.01626e-07	-0.00297495	-5.12013e-05	0.00084503	0	573.403
2813	4.89893	8.38002	0.0657386	-5.05157e-07	-3.96089e-07	0.00145734	-0.00101431	-0.000498016	0	851.349
2814	3.20929	7.09813	0.0693158	-1.46392e-07	8.61416e-07	0.00479147	-0.000584565	-0.000308054	0	1750.15
2816	26.7232	6.63789	0.0573217	-1.45595e-07	-2.21005e-06	-0.030852	0.000128305	-5.06418e-05	0	1388.06
2819	22.3085	3.70558	0.0743753	4.04676e-07	-7.11863e-07	0.00589351	0.000858041	-0.000620451	0	1127.22
2820	7.55926	3.07967	0.055841	4.74494e-08	-1.39814e-08	-0.00893811	-0.000701786	-0.000574238	0	2023.84
2821	24.1896	8.89647	0.0537564	3.1474e-06	-2.25796e-06	0.00508408	0.00105367	8.02839e-05	0	2486.73
2823	19.3614	3.98498	0.0661366	1.4323e-06	-8.43589e-07	0.0330054	0.00112161	-0.00132343	0	2902.35
2824	19.895	11.4126	0.0725433	9.65547e-06	-3.48038e-06	0.0332948	0.00262957	-0.00255692	0	2420.08
2825	16.8832	4.52257	0.0587488	2.62246e-06	-1.83884e-07	-0.0341187	0.000905558	-0.0020358	0	2834.87
2826	9.77133	11.4049	0.0607091	6.58302e-06	-3.98025e-06	-0.0285495	-0.00176432	-0.00436393	0	1728.22
2829	5.66872	4.79257	0.0526746	-2.39942e-07	-1.36619e-06	-0.00885834	-0.000766048	-0.000648856	0	1674.78
2831	3.38134	11.7091	0.0654868	5.2579e-06	-3.01141e-06	-0.0109693	-0.000535341	0.000347342	0	554.384
2832	20.2751	4.96076	0.0675012	1.2601e-06	-1.65999e-06	0.00927961	0.00148843	-0.00148806	0	2219.22
2837	16.0076	9.04899	0.0510034	3.79203e-06	-1.03556e-05	-0.0457864	0.00197136	-0.00598593	0	7554.73
2838	24.0824	1.37305	0.0536185	-6.78782e-08	-4.89831e-08	0.00201283	0.000103041	-6.71351e-05	0	2061.4
2839	23.2974	2.95582	0.0650763	4.97365e-07	-7.03622e-07	-0.00135754	0.000620232	-0.000411188	0	592.678
2841	2.42267	12.9458	0.0594728	-1.92538e-06	2.23871e-06	-0.0121972	-0.000247006	0.00076697	0	902.24
2846	14.0887	13.3148	0.0731068	1.58239e-06	-8.2837e-06	0.0230584	0.00167162	-0.013581	0	13013.8
2847	12.2025	15.202	0.0746318	2.21348e-06	-4.56718e-06	-0.28895	-0.00164009	-0.0102601	0	2091.33
2849	8.9971	14.7832	0.0742832	3.54688e-06	-4.15405e-06	-0.0517693	-0.000643939	-0.00223435	0	1135.22
2850	3.40875	7.78204	0.0737727	-1.30476e-07	1.71852e-06	-0.00350839	-0.000633471	-0.000235057	0	1550.17
2853	16.0491	1.04561	0.0628026	3.0283e-08	3.16875e-08	0.0021796	2.26108e-05	-3.32348e-05	0	1681.78
2857	20.9176	9.14535	0.0748862	2.32652e-06	-1.28138e-06	0.0160187	0.00243615	-0.00178646	0	2732.94
2859	3.88393	12.8151	0.0649238	-2.11081e-06	7.39083e-07	-0.00998122	-0.000531635	0.000506886	0	533.028
2860	8.00997	5.19304	0.0671221	-1.64398e-07	-3.46923e-06	-0.0244703	-0.00113624	-0.00139541	0	640.266
2862	11.7976	12.6385	0.059878	1.99856e-06	-1.99832e-06	-0.081576	-0.00117428	-0.00859396	0	1090.88
2863	21.6115	10.2857	0.0734198	4.59473e-06	-2.13718e-08	0.0390375	0.00215374	-0.00107706	0	156.331
2866	7.58987	11.703	0.0538422	3.76539e-07	-2.32133e-07	-0.000200481	-0.00159916	-0.00173076	0	1599.32
2867	2.65809	13.4764	0.0702486	-2.60477e-06	1.21846e-06	-0.00470015	-0.000252197	0.000841314	0	352.384
2868	10.6781	9.07967	0.0644821	3.08087e-06	-2.39193e-06	-5.73132e-05	-0.00147036	-0.00430201	0	3510.6
2872	17.0542	13.0214	0.0667479	2.27792e-06	-4.98136e-06	0.107809	0.00286299	-0.0070504	0	1970.37
2875	20.0864	1.40594	0.0556815	-4.066e-07	-7.71911e-08	-0.0402136	0.000142347	-0.000181822	0	3583.36
2876	5.02012	5.31583	0.0547601	-1.41008e-07	-7.10092e-07	-0.0202126	-0.000728293	-0.000629869	0	826.442
2877	25.6843	5.29301	0.0514214	1.21509e-06	-2.00243e-06	0.00357701	0.000423991	-0.000285714	0	3569.21
2878	25.2543	4.63874	0.0598194	8.79604e-07	-2.07155e-06	-0.0031521	0.000451896	-0.000334317	0	3062.14
2879	9.22182	5.03111	0.0590985	4.73559e-07	-2.62703e-06	-0.0171494	-0.00105269	-0.00168699	0	3406.83
2887	20.7808	5.06918	0.0562426	1.12432e-06	-1.2407e-06	-0.0020287	0.00145048	-0.00130357	0	3121.15
2888	20.4406	10.2292	0.0692763	6.49605e-06	-2.04784e-06	0.0315259	0.00265766	-0.00211297	0	2020.69
2892	16.164	10.512	0.0743418	6.17518e-06	-7.93987e-06	0.0576523	0.00316222	-0.00741102	0	3483.36
2894	16.8518	12.7236	0.0545313	2.3346e-06	-6.50033e-06	0.00423527	0.00321375	-0.00747643	0	4760.97
2895	9.38569	12.0886	0.0632702	4.93241e-06	-3.13499e-06	-0.0576068	-0.00175484	-0.00382906	0	65.5358
2896	21.3826	5.45619	0.0523499	8.62461e-07	-4.92635e-07	0.00429183	0.00146448	-0.00117433	0	1605.39
2897	5.1349	1.21699	0.0704047	-3.45746e-07	-1.36324e-08	0.00394679	-2.65839e-05	-1.69238e-05	0	681.331
2901	22.3636	4.61654	0.0723136	1.322e-07	-5.85076e-07	0.00146651	0.00111293	-0.000824576	0	1319.21
2902	5.34154	6.0581	0.0630612	-7.15518e-07	-1.01512e-06	0.00245476	-0.000881855	-0.000700448	0	1280.83
2906	15.5529	4.76147	0.068947	2.37617e-06	-2.26445e-06	0.00634023	0.000509767	-0.00239452	0	1353.56
2910	1.88436	1.76388	0.0604401	-3.10904e-07	-5.20891e-09	0.00195269	-4.36068e-05	-9.52074e-05	0	863.897
2911	14.3134	2.54343	0.0522045	2.58139e-08	-4.66072e-08	0.0401624	-7.80242e-05	-0.000762003	0	3251.92
2912	18.6639	6.24128	0.0535535	2.61601e-06	-5.43853e-06	-0.0131229	0.00177276	-0.00261737	0	2412.63
2920	13.7861	12.849	0.0592384	1.10676e-06	-5.08536e-06	-0.0104889	0.000969787	-0.0127997	0	3681.93
2923	13.183	13.8656	0.0623349	1.45458e-06	-1.97327e-06	-0.145717	0.000916944	-0.014476	0	14863.5
2924	5.59633	3.30545	0.0735957	-8.94032e-07	-1.00658e-06	-0.0126841	-0.000574359	-0.000428719	0	946.128
2925	16.0825	3.07707	0.0581516	5.25836e-07	-9.79311e-08	-0.0262761	0.000298126	-0.00111326	0	3112.58
2926	8.12512	11.8258	0.0622085	3.23363e-06	-1.1841e-06	-0.0287949	-0.00164175	-0.00223718	0	871.522
2927	8.42962	12.7928	0.0544523	4.66603e-06	-2.81246e-06	-0.0549106	-0.00156174	-0.00240189	0	591.845
2928	9.95596	12.7141	0.0659661	7.25466e-06	-2.08149e-06	-0.0601054	-0.00179221	-0.00482624	0	3399.8
2931	6.17603	12.6974	0.0641105	4.39119e-07	-1.43706e-06	-0.0192188	-0.0010178	-0.000323368	0	1594.31
2933	19.4232	1.72762	0.0538243	-3.15344e-07	-2.11809e-07	-0.0268159	0.00042065	-0.000382774	0	1681.76
2934	5.36057	9.8923	0.058369	8.6644e-07	-1.78915e-06	-0.00359176	-0.00114322	-0.00054727	0	951.687
2938	2.94882	11.7817	0.0513378	-1.31193e-05	-8.55304e-06	-0.00237901	-0.0004321	0.000422597	0	1237.56
2941	6.13863	8.68885	0.0560774	6.27061e-07	-2.48711e-06	-0.00449936	-0.00126202	-0.00102124	0	1425.77
2942	8.27844	14.3448	0.0508717	4.45003e-06	-4.2735e-06	-0.0281749	-0.000855059	-0.001537	0	866.911
2943	24.5802	1.75613	0.0702605	-4.03733e-10	-2.34594e-07	0.010163	0.000179874	-0.000129816	0	1988.06
2944	17.9164	8.65179	0.0725303	7.78287e-06	-5.02518e-06	-0.0278366	0.00259124	-0.00435703	0	4396.3
2948	20.8717	3.56621	0.0577312	4.56373e-07	-1.23146e-06	-0.0137893	0.000968411	-0.000828792	0	2115.89
2949	18.3297	9.73518	0.0692693	7.46285e-06	-5.98757e-06	0.00287053	0.00324732	-0.00431602	0	5194.74
2950	23.439	5.59843	0.0709792	2.5553e-07	-1.06603e-06	-0.000566645	0.0010948	-0.00058097	0	1731.85
2951	8.51286	15.8161	0.0515405	4.65139e-06	-3.85228e-06	-0.0624134	0.000187805	-0.0011777	0	221.053
2956	4.0801	2.36321	0.0598534	-1.30998e-06	-5.26587e-08	-0.00643249	-0.000267663	-0.000180435	0	1211.78
2961	20.9298	1.08844	0.0506925	-1.78005e-07	-2.4189e-08	-0.00973532	5.03483e-05	-6.12834e-06	0	890.249
2962	19.3446	7.00583	0.0655806	3.91326e-06	-2.33335e-06	0.0112467	0.00221153	-0.00251742	0	3335.95
2963	10.8314	11.7657	0.051657	5.05909e-06	-2.71167e-06	0.00245158	-0.00142042	-0.00627705	0	2615.6
2964	11.9405	14.2717	0.0683598	4.03889e-06	-9.27006e-07	-0.123001	-0.00148212	-0.0097858	0	4695.56
2967	5.93361	1.69162	0.0522099	-2.43846e-07	3.24339e-08	-0.00343247	-0.000200542	-0.00014719	0	1184.04
2969	11.326	6.83309	0.0608028	1.34267e-06	-3.51327e-06	-0.0141405	-0.000968967	-0.00331274	0	1195.48
2972	3.44657	4.64547	0.0592143	-4.89515e-07	1.72849e-07	0.00186907	-0.000434616	-0.000315124	0	1626.8
2973	22.3606	3.58512	0.0569134	2.37395e-07	-8.55162e-07	-0.0127238	0.000845722	-0.000610332	0	1126.36
2981	18.1075	1.79956	0.0627607	5.10006e-10	-3.01031e-07	-0.0232904	0.00039309	-0.000473433	0	2682.78
2982	4.73542	14.0273	0.0673547	-1.96389e-06	-1.57525e-06	-0.010874	-0.000491235	0.000602816	0	180.894
2984	8.92071	1.90657	0.0616494	-2.76893e-08	1.39572e-07	0.0103157	-0.000290714	-0.000377906	0	1085.39
2985	10.8075	12.7411	0.071635	5.57817e-06	-2.02776e-06	-0.031776	-0.00158158	-0.00638934	0	3833.83
2990	18.9495	7.7348	0.0561108	4.39227e-06	-1.48406e-06	0.0675583	0.00225594	-0.00300283	0	1176.63
2995	15.0581	5.59819	0.0725077	3.00703e-06	-4.09212e-06	-0.00675907	0.00044383	-0.0030475	0	2378.87
2996	13.1679	3.53531	0.0503964	9.81863e-07	-4.05411e-07	-0.00267299	-0.000158243	-0.00138149	0	4197.03
3001	9.12401	8.06216	0.0631593	2.1459e-06	-5.73438e-07	0.00238621	-0.00153925	-0.00262542	0	2929.12
3006	6.27268	4.5582	0.0707038	-3.41445e-07	-1.73835e-06	-0.00783556	-0.000806922	-0.000715779	0	2276.36
3010	6.09355	9.02856	0.0713026	2.8898e-06	-1.17715e-06	0.0171879	-0.00129713	-0.000946603	0	1375.18
3012	17.2324	1.53544	0.0725718	-1.36902e-07	-4.08813e-07	0.0227001	0.000158983	-0.00025492	0	3308.51
3016	21.3414	2.10629	0.0572148	-2.20136e-07	2.52843e-07	-0.0229899	0.000443258	-0.000395698	0	1255.63
3017	14.8301	15.3499	0.0543679	-5.62539e-07	-6.03025e-06	-0.0404877	0.00166569	-0.0142666	0	1718.75
3022	20.5463	9.4714	0.0685965	2.69429e-06	-2.18063e-06	0.0351291	0.00256194	-0.00206666	0	918.989
3025	9.6138	3.23295	0.0628959	-4.30787e-06	1.70586e-06	0.0159657	-0.000589211	-0.00102376	0	2949.66
3027	6.29496	14.28	0.0614593	3.2332e-06	-2.4856e-06	-0.019378	-0.000641665	8.38916e-05	0	465.554
3028	2.05425	1.72238	0.0730635	-3.89657e-07	6.93938e-09	0.00213963	-5.59946e-05	-9.55612e-05	0	1323.14
3029	1.81523	6.62968	0.0607643	-1.19825e-07	9.73492e-07	-0.00276635	-0.000227169	-0.000210653	0	342.81
3030	18.4817	8.175	0.0731293	6.67697e-06	-4.58505e-06	-0.0218496	0.00258515	-0.0035641	0	4199.55
3035	20.7833	7.50061	0.0698415	1.00954e-06	-2.21878e-06	0.0196271	0.00215938	-0.00179367	0	4452.72
3036	26.7924	9.18683	0.057968	-1.74253e-07	-3.33075e-06	-0.00578828	5.40749e-05	0.00065224	0	1261.47
3038	18.1269	10.8711	0.0599919	7.70289e-06	-2.44526e-06	0.0446139	0.00294302	-0.00476746	0	5552.39
3039	4.71977	8.92817	0.0562554	2.75699e-07	-4.63515e-07	-0.0208531	-0.000923065	-0.000423654	0	2261.28
3040	2.27486	2.83786	0.0607019	-5.99984e-07	9.7908e-08	0.00182755	-0.00014038	-0.000193989	0	1524.66
3041	19.6892	9.2894	0.0651982	3.9288e-06	-1.43643e-06	0.030199	0.002801	-0.00291869	0	490.573
3050	14.9735	10.0318	0.0632713	1.35824e-06	-5.65491e-06	0.0050875	0.00206332	-0.00759677	0	4567.68
3051	7.91514	9.38124	0.0701557	4.94482e-07	3.15151e-09	-0.0147585	-0.00162421	-0.00199855	0	2322.23
3055	10.3845	5.8382	0.0708135	8.68e-07	-3.02262e-06	-0.0493241	-0.00109187	-0.00233704	0	2440.93
3057	12.5973	8.66253	0.0654543	1.13104e-06	2.99262e-09	-0.0322503	-0.000621329	-0.00550937	0	3701.11
3059	1.70305	9.39031	0.0747659	-8.33241e-07	2.02524e-06	-0.00751893	-0.000169422	8.58169e-05	0	1667.72
3064	22.1589	4.83648	0.0555716	2.62484e-07	-6.68365e-07	0.0250401	0.00118012	-0.000875427	0	3032.44
3065	12.9018	2.115	0.0566699	4.01076e-07	-1.13994e-07	0.00492402	-0.000137551	-0.000649009	0	949.716
3066	17.7604	3.44345	0.0564604	1.16973e-06	-1.05057e-06	-0.0285137	0.000722053	-0.0012545	0	2049.69
3070	1.68949	4.8833	0.0659279	-1.85754e-08	1.48408e-07	0.00320226	-0.000147519	-0.000262314	0	1381.71
3071	2.42476	2.15383	0.0690315	-5.02788e-07	2.81981e-07	0.0024177	-0.000120003	-0.000144569	0	1960.1
3072	3.00884	1.00637	0.0612464	-2.38258e-08	4.05452e-09	0.00370038	9.63667e-07	-1.40351e-05	0	310.653
3073	1.08016	14.2928	0.0699138	-2.71545e-07	2.14549e-06	0.00421238	-9.84082e-06	0.00105776	0	170.79
3074	4.58485	5.35353	0.0653068	-1.54202e-07	-2.53982e-07	-0.00302184	-0.000692395	-0.000534464	0	443.472
3075	10.5668	12.3097	0.0556673	7.24526e-06	-1.82874e-06	-0.0500674	-0.00153871	-0.00592321	0	6154.98
3077	17.7007	3.18809	0.0721928	6.69631e-07	-7.58222e-07	-0.0092089	0.000505813	-0.00114865	0	1058.51
3078	10.5185	1.90651	0.0589042	-4.30632e-08	-1.0498e-07	-0.00623673	-0.00020919	-0.000383909	0	5170.52
3079	18.5991	12.5436	0.0591548	3.3063e-06	-1.13862e-06	0.0236295	0.00249723	-0.00402633	0	718.367
3082	26.2041	6.90975	0.058752	8.93426e-09	-2.86184e-06	0.0111885	0.000288218	-1.30688e-05	0	1506.38
3084	12.6133	10.9604	0.073869	2.45064e-06	-2.17489e-06	0.0417915	-0.000282005	-0.00817734	0	5304.17
3085	15.2683	5.50243	0.0583086	3.01174e-06	-3.67809e-06	-0.00902243	0.000461564	-0.00291079	0	2039.28
3086	10.4832	14.6228	0.0570635	3.79442e-06	-2.35778e-06	-0.101181	-0.00113949	-0.00511418	0	3404.07
3088	17.8524	4.6765	0.0562998	1.87367e-06	1.70544e-08	0.00106126	0.00107656	-0.00205515	0	6494.91
3091	20.7977	1.5794	0.062792	-4.18242e-07	1.57473e-08	-0.00818898	0.000219142	-0.000210767	0	1780.11
3096	3.00866	4.56716	0.0610521	-4.62593e-07	1.21369e-07	0.0192997	-0.000358881	-0.00031888	0	675.637
3098	1.54098	5.97347	0.0564076	-7.18109e-08	1.87232e-07	0.00342343	-0.000130567	-0.000252332	0	2233.81
3108	13.4921	4.98247	0.0581297	2.12114e-06	-3.81682e-06	0.0159621	-0.000223912	-0.00248137	0	3713.46
3110	13.2093	14.9677	0.0749467	1.46898e-08	-3.69991e-06	-0.148294	-0.00195757	-0.0164255	0	22729.2
3112	18.0614	4.64799	0.0534668	2.64663e-06	-2.84753e-06	0.00105092	0.00103748	-0.0018965	0	3074.81
3113	12.7167	6.12728	0.0559667	3.08292e-06	-4.52898e-06	-0.00308036	-0.000296548	-0.00317157	0	2375.26
3114	12.784	3.19454	0.0659946	9.92447e-07	-5.23415e-07	-0.0199972	-0.000212648	-0.00117597	0	5197.51
3117	25.4133	9.01757	0.062464	3.57392e-07	-3.52156e-06	0.0480041	0.000613514	0.000436933	0	1775.35
3124	25.1962	3.56349	0.0556405	3.83627e-07	-1.28712e-06	0.00653381	0.000383437	-0.000318715	0	1310.91
3130	19.8918	5.71009	0.0736057	2.70457e-06	-2.51807e-06	-0.0183194	0.0016138	-0.00189241	0	2317.36
3131	3.96218	3.96244	0.0643298	-7.23675e-07	-1.55864e-08	0.00743348	-0.000444673	-0.000345186	0	1780.88
3133	15.774	12.3456	0.0671208	3.60422e-06	-6.08438e-06	0.0337596	0.00281893	-0.00965955	0	11708.9
3134	15.1503	9.54985	0.0553579	4.84455e-07	-6.63977e-06	-0.016666	0.00200079	-0.00681186	0	4997.35
3135	8.47233	5.96788	0.0682974	-2.33172e-09	-3.81843e-06	0.00464103	-0.00127293	-0.00163491	0	1650.27
3136	23.4057	6.34745	0.0723996	2.57131e-07	-8.0972e-07	0.010901	0.00126742	-0.00063077	0	1179.21
3139	18.2584	10.8548	0.0725609	8.57217e-06	-1.85437e-06	0.0801992	0.00294128	-0.00456675	0	1963.66
3142	12.9364	11.0028	0.0707686	1.15262e-06	-1.40382e-06	-0.00679426	-5.36186e-05	-0.00850572	0	3618.32
3144	6.04626	11.9034	0.0512387	-4.00139e-08	-1.58818e-06	-0.0324326	-0.00119373	-0.000458799	0	913.818
3145	10.0745	9.75298	0.0503903	3.39969e-06	-3.91801e-06	-0.0528979	-0.00153847	-0.0041029	0	1107.28
3147	21.3316	6.98264	0.0680382	1.68163e-06	-6.44685e-07	0.00102818	0.00194519	-0.00142748	0	3063.13
3152	13.9858	7.95685	0.0672696	3.32177e-07	-3.12587e-06	-0.0148086	0.000391761	-0.0053828	0	1909.66
3157	20.0666	9.67122	0.0542418	3.83609e-06	-2.98303e-06	-0.0152448	0.00269272	-0.00257281	0	4897.17
3158	2.95999	6.99202	0.065434	-2.01909e-07	9.322e-07	0.00202218	-0.000526462	-0.00031387	0	1910.24
3161	7.85635	12.6103	0.0525587	3.60957e-06	-3.03376e-06	-0.0321063	-0.00148965	-0.00169985	0	2801.82
3162	7.53021	7.98653	0.074475	3.07377e-07	-9.14975e-07	-0.000883281	-0.00147862	-0.00161569	0	2108.23
3163	11.7575	4.27807	0.0502385	1.41248e-06	-1.72399e-06	-0.0304576	-0.000616748	-0.00177213	0	3436.04
3165	6.96968	1.27743	0.0736609	-5.21961e-08	8.2632e-09	-0.00138417	-0.000100286	-6.69409e-05	0	1735.64
3167	12.4546	12.7775	0.0705802	5.41097e-07	4.49029e-07	-0.0869805	-0.000710649	-0.010228	0	6689.4
3168	7.64541	4.83254	0.0664767	-4.93709e-07	-2.97796e-06	-0.00436733	-0.000951881	-0.00109945	0	870.776
3169	11.7022	13.2061	0.0568346	-2.58478e-07	-1.43181e-06	-0.112861	-0.00149304	-0.0088299	0	3869.96
3170	23.3791	5.27171	0.073335	2.18412e-07	-1.45055e-06	0.00293806	0.0010293	-0.000589928	0	516.819
3173	4.76839	3.2253	0.0647473	-1.01935e-06	-3.47514e-07	0.00030178	-0.000460606	-0.000316428	0	1893.06
3175	13.8973	15.5721	0.0511296	1.67307e-06	-6.59402e-06	-1.14155	-0.00102841	-0.0268784	0	30495.8
3176	1.6799	12.4619	0.0748098	-7.11417e-07	6.59036e-07	0.000756554	-0.000138718	0.000694225	0	847.986
3178	15.4483	10.7035	0.0564615	4.14153e-06	-6.23175e-06	-0.00292566	0.00279306	-0.00808241	0	5275.05
3181	12.7333	8.87555	0.0669422	9.77547e-07	-9.71862e-09	-0.0692593	-0.00039933	-0.0057942	0	2124.32
3182	16.3336	5.81573	0.0664294	3.03235e-06	2.94004e-07	-0.0349257	0.00105974	-0.00303431	0	1852.24
3185	10.4595	1.79114	0.0707683	-2.26619e-08	-1.10714e-07	-0.00577684	-0.000204763	-0.000341272	0	2480.83
3186	17.475	4.80435	0.0592273	4.68739e-07	-1.65327e-08	-0.015686	0.0011162	-0.00216449	0	2337.41
3187	1.15977	3.72503	0.0637969	-2.48246e-08	7.51583e-08	0.000254303	-2.26972e-05	-0.00023934	0	1973.34
3190	14.313	2.77332	0.0739007	1.1385e-08	-3.32807e-08	-0.0239714	-0.000102431	-0.000873884	0	3454.97
3191	3.2009	4.90057	0.0647713	-5.05168e-07	2.22067e-07	0.00588479	-0.000420049	-0.000327692	0	879.453
3193	16.255	14.2302	0.0564443	1.05798e-06	-2.53461e-06	0.19037	0.00172246	-0.00937886	0	3347.27
3195	1.08646	13.9131	0.0633375	-3.4055e-07	1.05939e-06	-0.00347527	-1.07168e-05	0.000996116	0	188.917
3198	1.81152	5.08262	0.0569976	-7.8026e-09	1.12935e-07	-0.0147902	-0.000148645	-0.000265342	0	1198.33
3200	8.30984	5.67901	0.0537852	-1.84121e-07	-3.9595e-06	-0.0155401	-0.00119638	-0.00160757	0	1337.47
3201	19.8224	1.92333	0.058153	-4.3663e-07	-1.11787e-07	-0.0114396	0.000517451	-0.000379327	0	1371.05
3202	16.4058	10.4556	0.0599108	6.19558e-06	-8.83152e-06	-0.039502	0.00319922	-0.00697153	0	9122.63
3204	16.6989	11.4324	0.0569321	6.4937e-06	-7.03899e-06	0.0789656	0.0030646	-0.00702134	0	15702.3
3206	15.8668	14.1803	0.0699621	1.80109e-06	-3.12637e-06	0.122486	0.00168046	-0.0105118	0	6336.03
3209	3.8843	5.92646	0.058019	-2.17845e-07	1.17248e-07	-0.00229194	-0.00062811	-0.000404941	0	1285.68
3215	3.50838	3.89332	0.07227	-7.42881e-07	8.54295e-08	-0.00508724	-0.000377977	-0.000294296	0	1019.65
3217	18.6914	6.34267	0.0515913	2.65936e-06	-4.96418e-06	-0.00891828	0.00186203	-0.00267554	0	4841.59
3218	2.36453	12.6473	0.0622398	-6.17015e-06	9.18617e-06	-0.00157155	-0.000276659	0.000707947	0	708.675
3220	11.5303	7.32915	0.0719879	3.02922e-06	-2.5533e-06	-0.0331917	-0.000839356	-0.00385315	0	1945.27
3221	3.82806	1.93439	0.0633541	-1.13704e-06	2.48896e-08	0.00922821	-0.000177678	-0.000145611	0	1281.52
3225	4.69071	9.62083	0.0647385	-8.97455e-08	-1.76842e-07	0.00186451	-0.000945557	-0.000315342	0	1378.97
3226	14.6311	6.38423	0.0597902	4.42219e-06	-4.09303e-06	0.0607911	0.000503252	-0.00361001	0	3665.79
3227	17.8799	12.0503	0.0616991	5.75181e-06	-2.56648e-06	-0.00379529	0.00278544	-0.00534949	0	7343.27
3229	12.7584	15.2144	0.0737187	-3.75236e-08	-3.94387e-06	-0.245042	-0.00218733	-0.0133343	0	11128.1
3231	13.8494	14.0417	0.0732564	1.97489e-06	-5.25813e-06	-0.105512	0.00142675	-0.0159596	0	38661.8
3234	10.0846	2.04176	0.0552365	2.19167e-08	6.25209e-10	-0.0240242	-0.000246525	-0.000452646	0	3365.86
3235	3.55528	4.10793	0.0531706	-6.15102e-07	1.08362e-07	0.00724785	-0.000406012	-0.000326336	0	1676.04
3237	26.7968	6.09636	0.0670084	1.40982e-07	-2.26319e-06	0.0146262	7.49515e-05	-0.000146403	0	2217.77
3238	6.71469	10.9673	0.0669004	-6.43829e-07	1.43633e-07	-0.0467088	-0.0013982	-0.00107451	0	625.737
3239	12.0036	9.11201	0.0711515	6.76585e-07	-1.27084e-06	0.0519448	-0.000779538	-0.00536774	0	641.159
3243	7.03307	15.9487	0.0515769	5.47408e-06	-3.4698e-06	-0.0327274	-1.97683e-05	0.000131484	0	136.891
3252	22.522	5.18286	0.052437	2.24467e-07	-1.22602e-06	0.0238961	0.00119656	-0.000867787	0	2422.1
3253	24.4368	2.41881	0.059406	1.42486e-08	-5.82055e-07	-0.011774	0.000324308	-0.000246573	0	2018.14
3254	4.06406	5.65736	0.0555112	-2.03052e-07	2.93283e-08	0.00057114	-0.000649473	-0.000405236	0	999.195
3259	22.4624	4.15914	0.0595493	1.14358e-07	-9.43068e-07	-0.00412968	0.000961963	-0.000656158	0	1604.76
3260	15.6315	10.7379	0.0657183	4.88993e-06	-5.87971e-06	-0.0344254	0.00297102	-0.00795885	0	8409.63
3261	17.563	8.46316	0.053464	8.79623e-06	-5.08756e-06	-0.0311209	0.00237134	-0.00441683	0	327.539
3264	1.37108	12.7789	0.0650775	-4.44093e-07	6.84779e-07	-1.56955e-05	-7.33625e-05	0.000798555	0	1132.61
3266	9.33431	13.033	0.0632912	6.26241e-06	-2.77271e-06	-0.084644	-0.00161186	-0.00362768	0	2168.06
3269	7.20047	3.69712	0.0682209	7.95902e-08	-9.73747e-07	-0.00174209	-0.000745919	-0.000745749	0	1074.11
3270	17.8936	3.73988	0.062841	1.58434e-06	-1.53123e-06	-0.0176365	0.00101814	-0.0015774	0	3045.09
3272	25.1507	6.02535	0.0704268	1.0238e-06	-3.18003e-06	0.025196	0.00065235	-0.000267917	0	1490.52
3274	17.7552	9.32044	0.0702767	7.87688e-06	-6.21942e-06	-0.0108852	0.00301197	-0.00483506	0	2384.99
3275	17.5577	5.06894	0.0728111	2.9363e-07	-1.05236e-06	-0.00817633	0.00118144	-0.00228026	0	3768.88
3276	5.44379	2.29382	0.0612539	-1.16845e-06	-2.50364e-07	0.00613194	-0.000374684	-0.000270639	0	1750.73
3277	25.8877	8.66066	0.0664835	-2.55103e-08	-4.30162e-06	4.11052e-05	0.000465978	0.000449813	0	1656.07
3278	6.60548	11.4375	0.0629261	2.36636e-06	9.9043e-07	-0.00799743	-0.00138337	-0.000949857	0	1998.89
3279	26.9062	9.94431	0.0565539	-6.02985e-08	-3.558e-06	-0.00136265	3.08113e-05	0.000822073	0	968.928
3285	2.26991	12.5592	0.0671179	-1.0842e-05	9.58867e-06	-0.00251753	-0.000241136	0.000677913	0	783.092
3286	20.4273	4.78019	0.0504195	1.17687e-06	-1.2617e-06	0.00688008	0.00138722	-0.00131727	0	2656.9
3287	3.16343	13.46	0.0630361	-2.94908e-06	1.59208e-06	0.00507579	-0.000300385	0.000783059	0	83.8243
3289	10.7552	3.63155	0.0611415	6.88124e-07	-8.04335e-07	0.00197711	-0.00061385	-0.00125557	0	2901.95
3290	11.3036	7.97237	0.0618765	3.29798e-06	-2.76598e-06	-0.0171528	-0.0010328	-0.00410705	0	1771.21
3291	3.15455	11.233	0.0560811	-2.6958e-06	6.09022e-06	-0.00320117	-0.00049994	0.000317328	0	270.855
3292	11.6563	7.33516	0.0541862	3.15922e-06	-2.4244e-06	0.0120203	-0.000843991	-0.00394721	0	4939.78
3293	20.1972	8.04563	0.0685124	2.28347e-06	-5.04112e-07	0.0094148	0.00244559	-0.0022454	0	1250.75
3300	21.205	7.16214	0.054034	1.35032e-06	-1.77677e-06	0.0454975	0.00196887	-0.00152824	0	2175.7
3301	15.7298	6.21086	0.0687646	3.87899e-06	-4.25068e-06	-0.0340074	0.00091286	-0.00339266	0	3275.44
3305	19.7111	6.55026	0.0532526	2.40084e-06	-3.05389e-06	-0.0233693	0.00210442	-0.00227583	0	2623.8
3306	19.65	7.15884	0.0532871	3.38458e-06	-2.77424e-06	0.0219101	0.00216234	-0.00234579	0	1116.17
3307	12.079	2.42642	0.0660133	4.025e-07	-7.28666e-08	0.0126993	-0.000204506	-0.000625356	0	3481.77
3310	19.115	2.09124	0.0576962	-8.35687e-07	-2.06264e-07	0.0157821	0.000506735	-0.000527712	0	1683.68
3311	14.96	1.99642	0.055028	5.7735e-08	-2.34145e-07	0.00175609	3.39814e-05	-0.00052247	0	4535.54
3313	9.3578	7.56461	0.0514451	1.53427e-06	-7.72969e-07	-0.00659665	-0.00139767	-0.00264355	0	833.977
3318	24.654	8.21105	0.0585264	1.28017e-06	-2.26432e-06	0.0275315	0.00098759	7.71227e-05	0	405.566
3323	17.6056	5.20988	0.0707411	1.1535e-06	-3.857e-06	-0.0203377	0.00114818	-0.00245628	0	4106.63
3326	11.7901	11.3187	0.0535826	5.33624e-06	-4.3923e-06	-0.0323428	-0.00108513	-0.00732942	0	1866.21
3327	11.4924	4.85457	0.0719059	1.01868e-06	-3.05785e-06	-0.0217745	-0.000711155	-0.00216234	0	3986.94
3328	4.87885	12.8605	0.0725419	-1.25383e-06	-1.86923e-06	-0.012547	-0.000715439	0.000268977	0	661.764
3329	1.60618	9.61676	0.0716189	-1.08851e-06	1.69302e-06	0.0209869	-0.000123222	0.000135098	0	700.953
3330	13.8487	14.1846	0.0698045	2.55718e-06	-5.26635e-06	-0.092346	0.00168034	-0.0159585	1	30353.6
3331	14.0088	6.57788	0.0672284	4.39419e-06	-3.74656e-06	0.0478442	0.000165604	-0.00374532	0	5500.95
3332	1.77142	1.43025	0.0650462	-1.54193e-07	-8.02378e-08	0.00121966	-3.59844e-05	-6.64766e-05	0	930.371
3334	18.9128	7.97752	0.0669122	4.77051e-06	-2.03581e-06	0.0709088	0.00249141	-0.00330938	0	4282.58
3336	1.75794	2.83728	0.0629907	-4.6263e-07	1.21292e-07	0.00106638	-9.2014e-05	-0.000180663	0	1714.17
3337	19.0815	10.8884	0.0644652	8.37261e-06	-4.55688e-06	0.0234448	0.00257035	-0.00356911	0	2200.48
3340	8.03218	8.67194	0.072213	4.84011e-06	-8.07561e-07	-0.010069	-0.00159291	-0.00205131	0	1093.06
3342	13.652	13.3565	0.0593633	1.45551e-06	-4.32396e-06	-0.0254545	0.00086174	-0.0140673	0	7871.48
3344	1.70782	5.7926	0.0620182	-4.99904e-08	1.87708e-07	0.00560562	-0.000139374	-0.000252183	0	938.906
3346	5.97338	15.8177	0.069747	-6.9627e-07	-2.94506e-06	-0.0183089	-0.000187444	0.000600489	0	185.311
3352	20.4802	7.11315	0.0567604	2.08959e-06	-2.78146e-06	0.00680385	0.00203275	-0.00190485	0	2223.35
3355	12.9375	6.03076	0.0690706	3.37734e-06	-4.28802e-06	0.0162976	-0.000179988	-0.003195	0	5412.72
3356	4.04732	15.0731	0.0708145	-1.1247e-07	1.19021e-06	-0.00749432	-0.000221052	0.000897092	0	394.626
3358	1.63764	12.9456	0.0526909	-7.04599e-07	1.22382e-06	-0.00357587	-0.000104181	0.000813078	0	599.174
3359	9.65401	14.9487	0.0554859	2.59056e-06	-4.37894e-06	-0.0721596	-0.000587417	-0.00315872	0	1334.34
3364	3.80714	13.17	0.0500384	-2.8286e-06	1.07518e-06	-0.000975604	-0.000491433	0.000633358	0	708.263
3371	25.851	1.71025	0.0549103	-3.90192e-08	-4.91113e-08	-0.000398936	8.07629e-05	-0.000109232	0	631.164
3372	22.1117	7.47098	0.0728244	9.00164e-07	-1.07666e-06	0.0118029	0.00181537	-0.00101555	0	2817.97
3377	20.4809	2.6103	0.0545558	3.41601e-08	-6.7802e-07	-0.00927992	0.000663253	-0.00053531	0	4012.39
3380	11.215	5.13679	0.0616241	1.30051e-06	-3.49573e-06	-0.0835976	-0.00076555	-0.00228481	0	2481.74
3384	26.9416	4.13546	0.07264	5.28718e-08	-1.20043e-06	-0.00595462	1.16794e-05	-0.000227853	0	778.355
3390	12.9474	3.50609	0.0502051	1.17409e-06	-6.33444e-07	0.00304433	-0.000208092	-0.00133376	0	3886.43
3391	1.36747	6.53354	0.0611443	6.0726e-08	5.58104e-07	-0.0252534	-8.26419e-05	-0.000189444	0	965.442
3392	16.6655	13.3923	0.068448	2.14334e-06	-5.99797e-06	0.0921464	0.0024027	-0.00789953	0	7404.81
3397	7.05856	5.79326	0.0568593	-8.30043e-07	-3.16704e-06	-0.00407607	-0.00116392	-0.00112712	0	2543.27
3401	23.1613	9.2843	0.0719192	3.89163e-06	-3.66071e-06	0.0319307	0.00151408	-0.000140138	0	2349.32
3406	2.15093	8.21793	0.0548213	-1.39255e-07	2.08806e-06	-0.0164917	-0.000315363	-0.000103003	0	937.945
3408	9.09659	7.28674	0.0588429	1.14921e-06	-3.54751e-07	-0.0321271	-0.00140663	-0.00233224	0	4091.84
3410	9.50877	5.86386	0.0621857	1.09411e-06	-2.11923e-06	0.00475869	-0.00129699	-0.00201282	0	1938.4
3411	15.1789	15.1068	0.0503076	2.63399e-07	-3.85719e-06	0.231315	0.00131929	-0.0124289	0	9632.43
3412	16.6567	6.75817	0.0596516	2.88606e-06	8.49238e-07	0.0206178	0.00157354	-0.00373626	0	2935.85
3415	17.0948	11.5603	0.0634813	6.09523e-06	-6.69605e-06	0.0711644	0.0029186	-0.0065002	0	4563.81
3416	1.28892	13.9805	0.0544052	-1.12162e-06	1.3247e-06	-0.00898298	-3.7185e-05	0.00101072	0	460.853
3420	12.2487	3.64385	0.0520516	1.53061e-06	-7.52227e-07	-0.0189219	-0.000308301	-0.00132933	0	2863.47
3421	16.6907	9.54571	0.0534175	6.60392e-06	-1.04934e-05	0.0399308	0.00278831	-0.00577423	0	1240.14
3423	26.9398	4.72443	0.0550982	2.21089e-08	-1.49643e-06	0.00400665	2.30052e-05	-0.000240075	0	1455.74
3424	19.8675	7.10552	0.057582	2.64668e-06	-1.6679e-06	-0.01858	0.00220081	-0.00224731	0	2750.5
3428	2.03315	3.94754	0.0576655	-2.62302e-07	9.84286e-08	0.00281029	-0.000168974	-0.000246791	0	1141.84
3429	7.6789	10.3263	0.0549191	9.51494e-07	4.1331e-06	-0.0311491	-0.00163162	-0.00190095	0	1892.47
3430	12.9316	3.8005	0.0710275	1.08458e-06	-7.35935e-07	-0.0180101	-0.000258269	-0.00152299	0	1557.02
3431	6.39261	3.82586	0.0594542	-3.62693e-07	-1.29028e-06	-0.0113892	-0.000714089	-0.000620446	0	1417.49
3432	14.1502	11.5294	0.056756	2.13557e-06	-3.23208e-06	0.0681929	0.00137534	-0.0100933	0	10362.5
3433	14.7966	13.0276	0.0709725	3.9839e-06	-8.44609e-06	0.0966183	0.0024173	-0.0121646	0	6622.75
3437	3.70704	4.87333	0.0698473	-3.77834e-07	2.27458e-07	0.00904156	-0.00049672	-0.000332072	0	1404.2
3438	19.8163	11.941	0.0628261	6.10383e-06	-3.68603e-06	0.0706758	0.00238868	-0.00269435	0	911.306
3439	6.21677	6.03259	0.0727516	-1.09487e-06	-2.34188e-06	-0.0179175	-0.0010661	-0.000923635	0	1170.03
3440	10.6814	2.21033	0.0538405	1.78691e-08	-1.24382e-07	0.00541217	-0.000237867	-0.000509664	0	2747.91
3444	15.8787	1.49088	0.0582642	-5.42296e-08	-1.06797e-07	0.00381423	4.53405e-05	-0.000249652	0	3071.83
3446	9.31694	2.1257	0.064895	-7.25041e-08	-4.01782e-08	0.00518952	-0.00032441	-0.000444984	0	2386.31
3448	17.6722	13.6786	0.0610919	2.32871e-06	-3.58986e-06	0.0697417	0.00189559	-0.00571468	0	1113.48
3449	9.23355	11.9353	0.0504037	5.47311e-06	-2.42684e-06	-0.114174	-0.00184347	-0.00349709	0	2746.84
3452	19.6652	12.1127	0.0612493	5.76382e-06	-3.96993e-06	0.0753344	0.00217196	-0.00289597	3	1929.2
3458	2.84278	14.8775	0.0749872	-2.56611e-07	1.09001e-06	-0.0100719	-0.000153358	0.00102669	0	273.533
3459	18.1307	9.75603	0.0533963	7.57598e-06	-6.2827e-06	0.104393	0.00325924	-0.00465107	0	4014.75
3463	21.9092	7.28069	0.0669808	7.9438e-07	-1.12735e-06	0.0280824	0.00180744	-0.00110829	0	814.14
3469	8.89057	8.82147	0.0567459	5.48534e-06	-4.49845e-07	0.0150946	-0.0017054	-0.00271755	0	2176.6
3470	3.52542	2.44359	0.0690435	-9.203e-07	-6.78716e-08	0.0112614	-0.000233619	-0.000203029	0	1766.19
3472	22.0004	2.16862	0.059975	3.02474e-07	4.11911e-07	-0.00852448	0.000503325	-0.000392216	0	1213.61
3473	19.5717	3.0256	0.0672757	5.49912e-08	-3.39814e-07	-0.00826816	0.000742793	-0.000818199	0	3025.49
3474	12.1168	9.564	0.0545295	2.08791e-06	-1.24179e-06	0.0275799	-0.000961166	-0.00629858	0	2011.95
3476	22.4696	9.03728	0.0612791	1.86334e-06	-1.32728e-06	0.0140286	0.00187036	-0.000621986	0	1750.36
3477	25.4161	2.10281	0.0733415	-4.66757e-08	1.58199e-08	-0.00428498	0.000170496	-0.000185197	0	1213.26
3480	18.5304	2.9783	0.0703337	1.05268e-07	-5.11177e-07	-0.0139221	0.000712879	-0.00101842	0	3548.77
3481	24.7253	6.17772	0.074433	1.57825e-07	-3.01304e-06	-0.00335743	0.000840329	-0.00026251	0	1649.14
3483	13.0259	4.05935	0.0611566	1.33354e-06	-9.08018e-07	0.0157669	-0.000293653	-0.00160496	0	3690.12
3485	8.76142	15.9265	0.0720969	4.66343e-06	-4.50866e-06	-0.0742976	0.000311832	-0.00142242	0	70.2579
3486	9.74249	5.27643	0.0682911	6.82867e-07	-2.88134e-06	-0.0105792	-0.00110486	-0.00180006	0	3582.55
3487	4.78107	7.36256	0.0630253	-8.08363e-07	5.51884e-07	-0.0072591	-0.000923588	-0.000534136	0	617.6
3494	25.9069	5.78849	0.0709542	1.24938e-06	-2.74777e-06	-0.00225123	0.000350226	-0.000224474	0	1975.22
3495	4.15953	15.7476	0.059686	-3.50455e-08	2.25567e-06	-0.00885462	-0.000122143	0.000975163	0	122.555
3496	19.0093	5.16016	0.0739201	2.91744e-06	-2.88026e-06	0.00254568	0.00147684	-0.00193066	0	3707.33
3498	24.8912	3.82212	0.0719344	6.07767e-07	-1.9304e-06	-0.00837318	0.000440462	-0.000350535	0	1100.88
3507	12.1684	8.15378	0.0611321	1.45938e-06	-4.0281e-07	-0.033959	-0.000693168	-0.0046017	0	1655.43
3510	15.6028	8.96371	0.051651	3.0865e-06	-1.02977e-05	0.0459051	0.00173137	-0.00628923	0	6803.5
3511	15.9252	12.226	0.0714373	4.11394e-06	-6.20834e-06	0.123816	0.00287267	-0.00917472	0	5641.43
3512	2.47997	12.6055	0.0605588	-7.02801e-06	-5.89427e-07	-0.0075779	-0.000296134	0.000679308	0	1002.65
3513	7.91735	5.54152	0.0553721	-3.75224e-07	-3.94208e-06	0.0245596	-0.00117577	-0.00141321	0	4305.03
3514	4.87199	8.60642	0.0739106	-3.28208e-07	-3.47159e-07	-0.0121004	-0.000962298	-0.000494204	0	379.065
3516	26.2179	5.59485	0.0628632	1.15552e-06	-2.22343e-06	0.00766072	0.000254502	-0.000212652	0	1739.39
3518	1.49732	5.74752	0.0674583	-3.89702e-08	1.41478e-07	-0.000270549	-0.000104019	-0.000237053	0	1114.4
3519	17.3479	10.7671	0.0736292	8.61334e-06	-6.62101e-06	0.0598525	0.00320305	-0.0059788	0	8264.4
3522	26.7927	8.1382	0.0587283	-1.64598e-07	-3.25909e-06	-0.00153258	9.98995e-05	0.000342229	0	3295.01
3523	12.8743	2.46411	0.0713311	2.76844e-07	-1.65824e-07	0.00876223	-0.00014151	-0.000746583	0	5090.44
3524	10.6374	11.4924	0.064081	5.40182e-06	-2.33763e-06	-0.0530487	-0.00144797	-0.00567719	0	2965.98
3526	20.4359	2.19912	0.0703145	-2.8979e-07	-3.31317e-07	-0.00798082	0.000494008	-0.000365002	0	1391.81
3527	12.3281	15.2293	0.0539732	2.13984e-06	-3.86183e-06	-0.171911	-0.00154201	-0.0109665	0	1996.18
3530	26.7276	5.75802	0.0644948	3.01466e-07	-2.20279e-06	-0.0166194	0.000104521	-0.000193565	0	984.667
3533	13.6567	6.91966	0.0610527	2.83984e-06	-1.73511e-06	-0.0125142	-5.58618e-05	-0.00400104	0	2175.52
3534	15.6108	10.397	0.0531381	5.81231e-06	-6.48862e-06	-0.126561	0.00257307	-0.00766835	0	7374.04
3535	14.709	8.50208	0.0609542	9.65426e-07	-8.19075e-06	0.00166589	0.00101283	-0.00603406	0	967.139
3539	2.98798	8.96185	0.0614539	-2.76124e-07	1.02211e-06	0.0119785	-0.000521315	-0.000103128	0	988.924
3542	18.7513	8.96481	0.0563896	4.49795e-06	-3.05045e-06	-0.027686	0.00278691	-0.00375709	0	5257.59
3543	16.4925	4.96522	0.0642734	3.35667e-06	-8.4644e-07	0.00869823	0.000918357	-0.00230952	0	349.774
3545	16.8536	1.30719	0.0732805	6.25507e-08	1.11395e-07	-0.0281919	0.000107925	-0.000197164	0	3338.98
3546	18.4173	6.82142	0.0572124	4.6488e-06	-2.55199e-06	0.00321237	0.00193917	-0.00298622	0	1861.61
3547	4.69273	12.9949	0.058401	-1.34764e-06	-2.1404e-06	-0.0200085	-0.000655849	0.000345466	0	222.989
3549	8.44004	15.7135	0.0739575	4.27242e-06	-4.04322e-06	-0.062161	4.09455e-05	-0.00112825	0	735.916
3551	9.02505	8.14478	0.0657474	2.29505e-06	-4.37974e-07	-0.00151864	-0.00155654	-0.00259621	0	3018.42
3555	19.2126	3.56797	0.071284	1.16642e-06	-5.46209e-07	-0.0358204	0.00100377	-0.00120476	0	2232.93
3558	10.021	2.69463	0.0509721	-1.66776e-06	-3.75375e-09	0.0265629	-0.000496238	-0.000774856	0	4131.41
3559	3.14499	9.63163	0.0617943	1.49991e-07	2.26414e-07	0.000754988	-0.000594266	2.01319e-05	0	475.183
3560	13.6238	5.29597	0.0515841	2.65916e-06	-4.09807e-06	-0.00825065	-3.20378e-05	-0.00269011	0	788.377
3561	5.61157	2.72368	0.0748918	-1.02196e-06	-5.62868e-07	-0.00512019	-0.000477529	-0.000336106	0	2148.25
3562	23.2202	7.27032	0.0568266	8.11669e-07	-1.50697e-06	0.0362159	0.0014559	-0.000515367	0	1313.97
3563	13.8358	11.6949	0.061015	1.01802e-06	-1.95484e-06	0.126478	0.00119518	-0.0103024	0	3276.8
3564	17.8412	7.12786	0.0722236	6.63478e-06	-5.05892e-07	-0.0238438	0.00202187	-0.00346276	0	1321.14
3565	16.5919	10.3318	0.0728814	6.99888e-06	-8.84419e-06	0.0622751	0.00310072	-0.00669551	0	1313.02
3566	12.4871	2.47132	0.0717031	4.68373e-07	-6.93456e-08	-0.0384459	-0.000166885	-0.000638116	0	1214.57
3571	15.6365	7.51561	0.0689538	7.0474e-06	-5.31685e-06	-0.00931333	0.00132968	-0.00474378	0	6294.93
3572	16.3511	7.02956	0.0737238	5.68427e-06	-2.73058e-06	-0.0216235	0.0014965	-0.00406436	0	2053.91
3575	7.89197	10.807	0.0606285	1.47215e-06	-2.69539e-06	0.0146152	-0.00165319	-0.00211214	0	1015.87
3576	10.7796	3.26314	0.0739082	4.65173e-07	-5.85233e-07	0.00943729	-0.00056486	-0.00113703	0	1767.24
3577	10.4038	13.1543	0.0513988	6.9701e-06	-2.31516e-06	0.000735967	-0.0016205	-0.00563431	0	2388.38
3579	3.04837	9.13482	0.0535076	-1.26309e-07	8.68674e-07	-0.00436908	-0.00053482	-9.32275e-05	0	1587.77
3581	17.497	5.9173	0.0709003	5.24111e-06	-1.27138e-06	-0.00748586	0.00145175	-0.0028525	0	3173.68
3583	15.4602	11.4094	0.0604593	4.07402e-06	-5.43984e-06	0.114332	0.00313964	-0.00912048	0	3687.86
3585	23.6752	9.00886	0.0531542	5.07499e-06	-3.09335e-06	0.0143075	0.00132256	-9.42389e-05	0	2156.7
3588	14.4491	6.74705	0.0668947	4.08171e-06	-3.77671e-06	0.00954994	0.000407827	-0.00411752	0	4793.5
3589	13.9735	5.51696	0.07401	3.3971e-06	-3.94317e-06	-0.0266841	3.99183e-05	-0.00296932	0	2456.62
3590	4.47887	12.5693	0.0601433	-1.45228e-06	-7.79626e-07	-0.010094	-0.000697866	0.000299771	0	525.875
3592	15.1476	8.35734	0.0626772	2.55826e-06	-9.26407e-06	0.0200944	0.0012008	-0.00571931	0	4939.34
3594	4.24223	5.37924	0.0710873	-1.91241e-07	-5.27038e-08	-0.0159421	-0.000650253	-0.000440208	0	1815.71
3596	17.7774	11.744	0.057459	5.54401e-06	-4.5388e-06	0.0804987	0.002665	-0.00557594	0	637.775
3598	16.2605	3.1186	0.0704682	5.04398e-07	-8.33235e-08	-0.0157113	0.000385113	-0.00115362	0	4957.05
3599	13.0797	4.82745	0.0661668	2.23532e-06	-2.79674e-06	0.0285539	-0.000381409	-0.00222765	0	3150.58
3602	10.0338	1.60299	0.0678983	-5.64666e-08	-8.13801e-09	0.020326	-0.000160903	-0.00017037	0	2754.34
3606	17.6322	4.2355	0.0597999	1.94607e-06	-2.16629e-06	-0.00356492	0.00098539	-0.0018856	0	3262.7
3609	9.75546	7.52883	0.0699063	1.54889e-06	-1.09786e-06	-0.0119068	-0.00138047	-0.00288201	0	1841.21
3610	17.048	4.00421	0.0618452	1.36378e-06	-1.64463e-06	0.0034955	0.000822547	-0.00180841	0	3921.81
3612	12.2202	10.2571	0.0702562	1.17449e-06	-1.47832e-06	-0.0133922	-0.000720785	-0.00686941	0	2704.82
3614	11.0765	8.79223	0.0632002	7.72777e-07	-8.99572e-07	-0.0313132	-0.00126584	-0.004568	0	4748.77
3615	7.21297	2.19381	0.0512376	-1.35926e-07	-6.58962e-08	0.0274908	-0.000396965	-0.000309467	0	558.166
3616	1.40403	15.795	0.07214	4.28735e-07	1.57604e-06	0.00129661	-2.58724e-06	0.00126539	0	194.089
3617	16.4711	2.41365	0.0602309	2.67328e-07	-7.26776e-08	-0.0326903	0.000272001	-0.000727809	0	2865.35
3618	16.4273	1.67191	0.0574336	-1.99842e-08	-2.4803e-07	0.0136462	9.04085e-05	-0.000339077	0	3119.9
3620	18.7199	12.7055	0.0634248	3.35955e-06	-1.16213e-06	0.0437548	0.00253503	-0.00384249	0	1179.55
3622	15.7703	13.2598	0.0747328	1.01459e-06	-3.95615e-07	0.0814342	0.00276548	-0.0105898	0	1900.25
3624	12.4913	13.8079	0.0626379	2.306e-06	-1.43755e-06	-0.215681	-0.000153924	-0.011929	0	3346.76
3626	13.9878	2.30916	0.0588805	3.65524e-07	-4.26111e-07	0.00501512	-1.39179e-05	-0.000731443	0	2992.26
3630	17.3084	10.0892	0.071603	8.04609e-06	-6.88445e-06	0.0501311	0.00314951	-0.00560411	0	5110.46
3633	13.4061	13.6292	0.0667301	1.4638e-06	-2.72642e-06	0.0800595	0.000753162	-0.0141744	0	15766.6
3636	21.0278	8.85309	0.0537087	2.96176e-06	-6.10844e-07	0.0104439	0.00246724	-0.00160148	0	3493.46
3642	15.2175	11.962	0.0523084	4.86149e-06	-7.06035e-06	-0.0297508	0.00278748	-0.0103902	0	8260.95
3643	11.738	1.76699	0.0740613	2.76898e-07	-1.38088e-07	-0.017973	-0.000153564	-0.000399484	0	1913.99
3648	8.87139	13.1281	0.0735373	5.42278e-06	-1.97562e-06	-0.0439588	-0.00142013	-0.0028626	0	196.333
3649	6.23336	3.80731	0.0581113	-3.82729e-07	-1.37027e-06	-0.0016213	-0.000683866	-0.000574214	0	2112.97
3652	14.8127	1.20452	0.0548154	1.18766e-08	-2.96956e-07	0.0233054	-2.53073e-05	-0.000114655	0	4040.59
3654	12.4038	12.2102	0.0746019	1.51163e-06	-1.02651e-07	-0.0571432	-0.000437174	-0.00911871	0	3517.02
3655	5.86951	3.03662	0.05179	-8.30194e-07	-6.89102e-07	0.00685628	-0.00056824	-0.00039738	0	1376.68
3656	2.73662	2.67981	0.0721166	-5.75337e-07	1.40621e-07	-0.0039199	-0.000198552	-0.000193989	0	1651.41
3658	20.2743	4.63749	0.0635793	1.52377e-06	-8.81177e-07	-0.00463256	0.00136432	-0.00131495	0	1922.07
3659	2.53286	13.4967	0.0566645	-2.46676e-06	1.18309e-06	0.00223479	-0.000243813	0.000857022	0	456.7
3660	5.61031	1.59792	0.068492	-5.79793e-07	1.72908e-08	0.0117024	-0.000200826	-0.000125524	0	1540.28
3666	6.12825	6.65255	0.0701219	-1.4362e-06	-2.42418e-06	-8.66049e-05	-0.00116315	-0.000926025	0	965.998
3671	2.54409	12.8445	0.0523514	-2.06411e-06	4.69881e-06	-0.00818618	-0.000275146	0.000724426	0	335.894
3675	14.593	9.96532	0.0745239	7.7572e-09	-4.93942e-06	-0.0559024	0.00156807	-0.00780945	0	8204.04
3677	1.10649	3.0095	0.0531488	-1.83991e-07	1.3542e-07	0.00293156	-2.95132e-05	-0.000186288	0	2034.51
3679	10.785	4.69955	0.0676954	6.4679e-07	-2.31721e-06	-0.00846039	-0.00079978	-0.00172275	0	2739.96
3680	5.73519	11.5117	0.0593786	5.65459e-07	-2.24736e-06	-0.0250661	-0.00118225	-0.000399671	0	1841.51
3685	6.40787	9.30102	0.074742	1.89966e-06	-2.25934e-07	-0.033719	-0.00140445	-0.00110145	0	1322.71
3695	12.7142	10.7207	0.0592007	1.06948e-06	-1.88525e-06	0.0179248	-0.000236914	-0.00790355	0	4786.59
3697	15.6469	15.3634	0.0648562	-9.5278e-08	-2.17306e-06	0.0407451	0.000656224	-0.00992395	0	2571.98
3700	8.85584	15.2092	0.0618909	4.39757e-06	-4.69474e-06	-0.0687504	-0.00035784	-0.00186548	0	384.39
3701	17.8255	5.69684	0.0692606	3.17178e-06	2.67754e-06	0.00886252	0.00144555	-0.00264452	0	1297.36
3702	7.73816	15.2691	0.0558753	4.39622e-06	-3.92016e-06	-0.0426639	-0.000335904	-0.000584878	0	306.882
3703	10.7585	8.63244	0.0596569	2.25347e-06	-3.37998e-06	-0.0467142	-0.00127841	-0.0042182	0	3243.02
3704	21.9199	9.62497	0.0603127	3.56125e-06	-1.31842e-06	-0.00159821	0.00202555	-0.000797297	0	2266.19
3705	4.17766	1.73034	0.0587546	-1.08728e-06	-2.52837e-08	0.0104256	-0.000167852	-0.000126788	0	1830.58
3711	6.57075	8.19671	0.0679347	1.23492e-07	-3.3411e-06	0.0122922	-0.00132655	-0.00119236	0	1992.25
3712	8.89575	15.0931	0.0609854	4.53331e-06	-4.32421e-06	-0.0539422	-0.000432615	-0.00197478	0	1144.94
3717	7.34048	8.71081	0.0719116	3.33512e-06	-1.4733e-07	-0.00951578	-0.0015044	-0.0015547	0	632.795
3718	10.9949	3.50927	0.0530154	6.80233e-07	-7.32424e-07	-0.0198359	-0.000619034	-0.0011826	0	2422.93
3721	17.8509	10.5249	0.0604893	8.26571e-06	-4.55104e-06	0.0110258	0.00310982	-0.00520519	0	4053.72
3726	11.2438	4.11016	0.0500133	8.76914e-07	-1.31967e-06	0.0173304	-0.000646532	-0.00151832	0	3778.56
3730	9.39513	2.23377	0.0554987	-1.54406e-07	-2.44711e-07	0.000616696	-0.000401438	-0.000514843	0	1542.17
3733	7.90414	15.828	0.0519634	4.16626e-06	-4.54176e-06	-0.0542692	4.54668e-05	-0.0005359	0	186.169
3734	25.5388	9.0615	0.0706164	2.74931e-07	-3.51418e-06	0.0155852	0.000560123	0.000495951	0	2375.81
3736	20.3491	9.22585	0.0532958	2.93146e-06	-1.06868e-06	0.0505534	0.00255828	-0.00218248	0	2618.67
3739	11.0726	12.4249	0.0561029	5.07551e-06	-3.43127e-06	0.0262322	-0.0013658	-0.00670811	0	292.93
3743	3.1249	6.80232	0.0623457	-3.04238e-07	6.85671e-07	0.00465424	-0.000537747	-0.000321208	0	1612.3
3746	13.2721	12.6521	0.0667517	1.49288e-06	3.11038e-07	-0.176078	0.000765681	-0.0119377	0	10253.3
3750	13.9082	1.027	0.0550296	-2.88347e-09	-8.17392e-08	-0.00143184	-1.48504e-05	-4.50101e-05	0	2127.78
3752	19.9215	7.00106	0.0601039	2.11882e-06	-2.34967e-06	-0.0187193	0.0021493	-0.00222711	0	3648.84
3756	15.4451	10.066	0.0620836	4.45521e-06	-7.01572e-06	-0.0137466	0.00210536	-0.00719322	0	4349.06
3757	25.0223	8.5582	0.0666723	1.07149e-06	-2.53473e-06	-0.0015432	0.000785468	0.000299187	0	991.183
3758	5.56743	12.5297	0.0630884	-2.40288e-07	-6.8253e-07	-0.0226359	-0.000965527	-7.39058e-05	0	314.892
3759	8.78515	5.16475	0.074135	4.55039e-07	-3.06578e-06	-0.00754535	-0.0010916	-0.00154774	0	3045.61
3760	6.45391	11.2294	0.0601889	-2.33155e-07	1.17993e-06	-0.0155736	-0.00136733	-0.000897312	0	1759.5
3762	20.269	7.11806	0.0635572	2.996e-06	-1.85535e-06	0.00641153	0.00206385	-0.00206023	0	1004.88
3763	9.56151	7.18035	0.0575201	1.09811e-06	-6.9918e-07	-0.019365	-0.00141845	-0.00273713	0	990.709
3765	2.69468	7.04623	0.0739679	-9.74868e-08	1.41029e-06	-0.0184805	-0.000402072	-0.000253323	0	1471.67
3771	22.5089	6.84367	0.0531057	5.05221e-07	-8.15715e-07	0.0191253	0.00161526	-0.000847275	0	4272.44
3774	24.2973	4.07511	0.0716501	2.99857e-07	-2.37577e-06	-0.0106262	0.000613379	-0.000402184	0	2065.88
3775	21.1517	4.89796	0.0666553	7.02764e-07	-9.02996e-07	-0.0137666	0.00133513	-0.00115105	0	2780.14
3778	1.85623	9.84787	0.0666303	-8.6848e-07	6.78608e-07	0.00164597	-0.000190652	0.00015614	0	416.736
3783	23.9346	4.23883	0.0715735	2.31929e-07	-3.11715e-06	0.00419469	0.000682623	-0.000445577	0	1346.21
3785	8.20077	14.8448	0.0560957	5.07225e-06	-4.03947e-06	-0.0307842	-0.000574195	-0.00122717	0	134.337
3786	13.9189	12.4299	0.0648627	2.48398e-06	-5.66423e-06	0.0106267	0.00161185	-0.011854	0	4134.16
3792	14.0448	14.9249	0.0743138	4.73942e-07	-6.04561e-06	-0.00931341	0.000639384	-0.0183592	0	28564.1
3795	12.3683	2.51703	0.055753	5.0162e-07	-1.74327e-08	-0.00768099	-0.000192846	-0.000737552	0	6184.67
3797	6.1882	3.34319	0.0710468	-6.44987e-07	-9.17902e-07	0.00509183	-0.000613448	-0.000488516	0	2133.29
3798	5.51395	11.5955	0.0592673	3.3764e-07	-2.34416e-06	-0.0353542	-0.00109671	-0.000255695	0	592.783
3800	23.0174	6.24736	0.0681058	4.68158e-07	-8.93392e-07	-0.00313312	0.00136491	-0.000692978	0	2847.39
3803	11.1195	7.78244	0.0695706	3.79631e-06	-2.48731e-06	-0.0338169	-0.00110045	-0.00385974	0	6255.2
3804	12.6118	4.16554	0.0638389	1.57559e-06	-1.71515e-06	0.0178187	-0.000398927	-0.00174669	0	5330.86
3805	23.4648	7.57724	0.0554453	6.11041e-07	-1.90803e-06	0.013908	0.0014312	-0.000477206	0	1416.21
3806	17.6799	10.6698	0.0607886	8.90764e-06	-4.16835e-06	0.0567973	0.00314659	-0.00538161	0	7773.68
3811	18.2448	4.80402	0.0745197	2.36003e-06	-3.31371e-06	-0.0143741	0.00116166	-0.0020142	0	1062.94
3813	20.1844	2.1011	0.0671732	-2.84775e-07	-4.68373e-07	-0.014037	0.000479826	-0.000390115	0	4278.1
3814	16.1003	5.76025	0.050112	-1.03282e-07	-3.8479e-06	-0.0088272	0.000851556	-0.00305751	0	2754.06
3819	6.0064	8.54047	0.055619	2.63149e-08	-3.25627e-06	-0.00854735	-0.00126538	-0.000947535	0	2543.17
3823	18.1298	8.3288	0.064284	8.52004e-06	-4.8752e-06	0.0269045	0.00253138	-0.00419206	0	1757.34
3826	26.622	6.69995	0.0615483	-2.82152e-08	-2.03687e-06	-0.00316874	0.00017602	-1.84438e-05	0	1676.84
3827	1.17988	13.9852	0.0547951	-8.25534e-07	1.16163e-06	0.010314	-3.11638e-05	0.00101279	0	443.903
3829	16.4552	15.0089	0.0697327	9.1333e-07	-5.89397e-06	0.113621	0.000178591	-0.00860069	0	854.541
3836	11.3667	3.41747	0.0615703	7.42656e-07	-8.01066e-07	0.010727	-0.000533286	-0.00123856	0	1127.16
3839	9.93733	12.3322	0.0725687	5.86164e-06	-3.33639e-06	-0.0138668	-0.00169535	-0.00465164	0	1957.98
3841	16.1021	4.90074	0.0543975	3.40576e-06	-2.76074e-06	-0.0272909	0.000828182	-0.00237791	0	4491.25
3843	17.166	7.35867	0.0583703	6.41674e-06	-1.64305e-06	0.00901053	0.00192829	-0.00383001	0	3398.74
3846	2.41336	14.4653	0.0549221	-1.50425e-06	1.47077e-06	-0.0108488	-0.00014111	0.00101473	0	129.025
3848	10.5381	3.40605	0.0707416	4.93015e-07	-5.25007e-07	-0.00230902	-0.000612987	-0.0010763	0	2801.12
3850	22.3878	3.82468	0.0688243	2.6313e-07	-8.81007e-07	-0.0173823	0.000884186	-0.000643601	0	2311.85
3851	17.9669	11.6652	0.0630064	5.78229e-06	-3.87147e-06	0.0885762	0.0027769	-0.00528606	3	11973.4
3852	9.33791	6.40293	0.0584003	1.17548e-06	-8.58263e-07	0.0152468	-0.00133956	-0.0020758	0	325.531
3853	9.86121	8.31759	0.0617272	3.53985e-06	-1.19092e-06	0.00872386	-0.00150799	-0.00341751	0	3115.76
3855	23.0014	7.2401	0.0580163	5.79512e-07	-2.0754e-06	0.00304162	0.00157513	-0.000674471	0	3196.87
3856	1.91525	1.10529	0.073815	-4.12223e-08	-2.65128e-08	0.0065169	-1.81736e-05	-2.50589e-05	0	538.212
3859	20.3578	9.334	0.0553028	2.81518e-06	-1.48857e-06	0.0357464	0.00259829	-0.00220127	0	5551.69
3862	26.8793	3.69194	0.0615808	-5.07125e-08	-8.20761e-07	-0.000728134	5.19311e-05	-0.000214209	0	955.457
3863	18.0838	1.08716	0.0705584	1.00689e-07	-7.39999e-08	-0.0151564	7.62205e-05	-6.08292e-05	0	1109.95
3864	4.38778	3.18687	0.0695522	-1.08225e-06	-1.35355e-07	-0.00198026	-0.000410476	-0.000290864	0	1494.54
3865	2.69641	5.98865	0.0698256	-3.69757e-07	6.37478e-07	0.00414783	-0.000346826	-0.000310651	0	1624.84
3869	5.83608	11.9819	0.0567482	-1.14972e-07	-1.55553e-06	-0.0419388	-0.00110937	-0.000329793	0	757.469
3876	6.1424	8.47334	0.0749112	3.06166e-07	-4.04481e-06	0.000588585	-0.00129629	-0.000990223	0	566.438
3878	16.5137	3.74812	0.0514407	1.24285e-06	-2.03092e-07	-0.0649372	0.00062277	-0.00144519	0	1829.07
3881	6.74818	12.0918	0.0558099	-5.03503e-07	-1.25493e-06	-0.0382146	-0.00128168	-0.000894774	0	1456.97
3882	21.3105	2.57073	0.0708149	1.76469e-07	-1.60298e-07	-0.00388478	0.000625385	-0.000567623	0	2953.24
3883	12.892	13.108	0.0739474	1.4513e-06	-8.97034e-08	-0.111329	-0.000350383	-0.0124713	0	9444.07
3884	13.6175	5.76684	0.0662946	4.06613e-06	-3.65716e-06	-0.00770393	-5.54611e-05	-0.00314265	0	1723.9
3885	4.51526	11.9046	0.0595048	-3.82397e-07	-5.16905e-07	-0.011443	-0.000794094	0.000112754	0	1556.32
3886	1.15126	6.93856	0.0651427	3.62729e-10	7.34884e-07	-0.000127103	-4.99398e-05	-0.000178511	0	582.743
3900	17.04	3.03646	0.0612458	3.43815e-07	-4.45403e-07	-0.0112505	0.000489173	-0.00117326	0	4753.88
3903	13.4167	8.60085	0.0743312	5.44333e-07	-1.07148e-06	-0.0361748	1.8908e-05	-0.00552273	0	2427.74
3904	12.3219	12.8155	0.0675058	4.83123e-07	3.08457e-07	-0.0543559	-0.000735914	-0.0100218	0	3633.19
3905	13.9411	11.6095	0.0746858	1.88389e-06	-2.57241e-06	-0.0788915	0.0012731	-0.0101316	0	8475.92
3906	12.8438	9.35927	0.0592569	3.52963e-07	-9.48813e-07	0.00740768	-0.000139014	-0.00636487	0	708.132
3909	5.67136	12.4514	0.0671649	-7.17482e-08	-7.93235e-07	-0.0096649	-0.000985506	-0.000106113	0	1504.1
3912	16.4326	7.67869	0.0570961	8.2022e-06	-5.54716e-06	-0.00172058	0.0017262	-0.00455899	0	2782.99
3913	25.4632	3.80196	0.062432	3.16112e-07	-1.07445e-06	0.0174475	0.000344372	-0.000324348	0	1356.72
3914	11.2488	14.6209	0.0733503	2.82783e-06	-1.5385e-06	-0.106383	-0.00130144	-0.00728326	0	3895.34
3918	12.7721	15.6917	0.0636365	3.06818e-06	-4.59256e-06	-0.195671	-0.00156751	-0.0123749	0	14014
3919	16.2876	3.64679	0.0502387	1.25019e-06	-8.52887e-08	0.0164053	0.000569431	-0.00142959	0	1408.63
3921	5.29514	3.11083	0.0633075	-9.05983e-07	-8.05779e-07	0.000788561	-0.000515924	-0.000359828	0	2475.24
3922	8.37007	11.7955	0.0587764	4.41598e-06	-2.77246e-06	-0.0251576	-0.00169919	-0.00249138	0	2179.68
3927	3.45256	6.87813	0.0697388	-2.46956e-07	6.29527e-07	-0.00214047	-0.000633975	-0.000342679	0	894.325
3928	5.39382	3.17834	0.056328	-9.28434e-07	-8.11505e-07	0.00523285	-0.000539789	-0.000369596	0	2719.57
3934	22.7689	6.64122	0.056191	5.42364e-07	-1.59602e-06	0.00493341	0.0014587	-0.000758041	0	1422.3
3937	1.91013	13.8992	0.0676083	-2.25362e-06	1.32047e-06	-0.0144395	-0.000154533	0.000938201	0	308.14
3940	16.0865	4.55641	0.0645726	2.72801e-06	-1.67734e-06	-0.0410339	0.00059432	-0.00211811	0	4064.93
3941	26.6066	2.46635	0.0550538	3.19744e-08	-3.18463e-07	-0.00720245	4.50782e-05	-0.000180729	0	1538.83
3944	12.7109	4.09272	0.0591406	1.72032e-06	-1.49475e-06	0.0120542	-0.000344012	-0.00168258	0	184.545
3946	6.93171	6.73639	0.0695431	-1.14006e-06	-3.6114e-06	-0.0138023	-0.00129346	-0.0012019	0	1837.26
3947	8.25517	10.1322	0.0733352	1.5741e-06	-2.52485e-06	0.00679679	-0.00166776	-0.00242185	0	4757.14
3948	15.5869	8.18486	0.0683211	4.79077e-06	-7.87399e-06	-0.0415304	0.00156172	-0.00542811	0	5741.59
3949	17.6117	11.1146	0.0509874	7.00415e-06	-6.00712e-06	0.0197574	0.00313805	-0.00577921	0	816.712
3951	6.27953	6.96586	0.0655391	-1.65738e-06	-2.80155e-06	0.00367768	-0.00118603	-0.000964902	0	2551.12
3954	14.4312	12.2499	0.0623986	2.76605e-06	-6.63806e-06	-0.13303	0.00244769	-0.0114862	0	12370.5
3955	10.8296	9.4012	0.0671943	1.87521e-06	-8.90316e-07	-0.0266751	-0.00137285	-0.00466911	0	3122.12
3959	20.8366	2.17221	0.0636947	-2.12196e-07	-5.02655e-08	-0.0139606	0.000534163	-0.000404686	0	1212.77
3961	10.1288	3.81282	0.0601669	8.77074e-07	-1.09701e-06	0.0112448	-0.000716927	-0.00118961	0	2414.57
3964	16.3929	4.40149	0.0693892	2.65142e-06	-1.08654e-06	0.0272784	0.000712875	-0.00188523	0	2540.17
3965	24.0074	7.30851	0.0541737	1.08818e-06	-1.65861e-06	-0.00278385	0.00121585	-0.00029229	0	1232.11
3968	12.7527	13.0819	0.0678998	1.53627e-06	-3.91444e-07	-0.0663331	-0.000444094	-0.0118258	0	4193.21
3969	20.9843	7.95384	0.0679346	-6.4103e-07	-1.96533e-06	-0.00854549	0.00225942	-0.00168156	0	898.371
3971	22.8866	5.94492	0.0694973	6.15354e-07	-8.43661e-07	-0.0155044	0.00132354	-0.000723497	0	2825.05
3972	15.7127	4.47468	0.0692248	2.32602e-06	-1.53624e-06	0.00543812	0.000555218	-0.0021607	0	3059.16
3973	9.80094	15.3815	0.0671955	2.38807e-06	-4.01899e-06	-0.0785369	-0.000232962	-0.00316623	0	683.075
3977	11.738	13.0872	0.0674645	-2.68914e-07	-1.21135e-06	0.00668559	-0.00135304	-0.00874111	0	7096.74
3978	26.9373	1.5961	0.0638	-3.91055e-09	-1.67521e-07	-0.00446656	1.35182e-05	-9.12626e-05	0	1096.59
3983	16.9569	10.1031	0.0718977	7.76324e-06	-8.12772e-06	0.0366869	0.00313468	-0.00602728	0	3104.15
3985	2.88898	3.50236	0.0501551	-7.94091e-07	9.78718e-08	0.00861512	-0.000241728	-0.000280376	0	1080.96
3986	26.1489	1.03449	0.0623929	1.65023e-08	4.88502e-08	-0.0106412	1.14904e-05	-1.51812e-05	0	419.454
3994	18.078	11.9406	0.0575157	5.65827e-06	-2.88673e-06	-0.0593321	0.00273424	-0.00503562	0	5484.04
3997	23.9409	4.84908	0.0602473	7.1093e-08	-2.96586e-06	0.00952806	0.000809342	-0.000439615	0	1214.85
3998	11.2242	8.98784	0.0560994	8.4445e-07	-4.201e-07	0.00845851	-0.0014074	-0.00482738	0	3134.86
4000	6.5902	13.4925	0.0706538	2.98062e-06	-1.75878e-06	-0.0350443	-0.000979016	-0.00033716	0	532.108
4002	24.434	6.74869	0.0501567	7.58031e-08	-2.27702e-06	0.0414936	0.000945956	-0.000276137	0	2444.93
4007	14.3308	1.164	0.0501607	-2.63406e-08	-1.0117e-07	0.0425479	-4.88167e-05	-8.37782e-05	0	3243.76
4011	13.8777	8.78624	0.0742602	2.50865e-08	-4.19642e-06	-0.0978215	0.00034325	-0.00617005	0	5079.08
4012	14.1896	3.43487	0.0570594	4.8859e-07	-1.21668e-08	0.00248677	1.583e-06	-0.00126243	0	3262.5
4015	16.0372	3.67638	0.0715494	1.39732e-06	-1.9942e-07	0.00934328	0.000556893	-0.0015932	0	4085.3
4016	21.175	5.99834	0.0701638	1.01967e-06	-6.26306e-07	0.0154369	0.00165148	-0.00142913	0	3491.33
4017	25.2674	7.35919	0.0584386	2.97048e-07	-3.15858e-06	0.0105178	0.000675802	4.05789e-05	0	1745.41
4019	3.9679	1.74814	0.0589099	-9.66071e-07	-6.32446e-08	0.000781719	-0.0001496	-0.000106466	0	279.74
4020	1.20013	2.71448	0.0539244	-1.70366e-07	2.5436e-07	0.00389169	-2.69335e-05	-0.00016572	0	1512.85
4021	3.63805	8.06153	0.0543836	-1.69537e-07	1.04066e-06	-0.00929199	-0.000663316	-0.000246691	0	1674.97
4023	14.5043	11.3058	0.0688551	3.44005e-06	-4.48613e-06	0.0163743	0.0020275	-0.00973534	0	3402.56
4025	2.50095	7.61154	0.0724735	-7.27721e-08	2.10474e-06	0.00568837	-0.000395123	-0.000227427	0	1393.79
4028	20.8242	4.10431	0.0584646	6.51619e-07	-1.16028e-06	0.00183431	0.0011587	-0.00100473	0	1030.64
4035	12.3628	15.9387	0.0515807	2.53009e-06	-4.56982e-06	-0.185758	0.00033383	-0.00986778	0	5712.95
4038	8.97601	3.30713	0.050107	3.77296e-07	-4.28729e-07	-0.00443718	-0.000690072	-0.0009018	0	2133.7
4040	14.9722	1.59037	0.0572039	1.36432e-07	-3.57277e-07	0.0164277	4.81161e-05	-0.000257275	0	2003.27
4050	8.22811	13.0817	0.0552444	4.67477e-06	-2.81585e-06	-0.0270863	-0.00144838	-0.00204014	0	402.151
4052	23.1747	9.7347	0.0507918	3.64569e-06	-4.25944e-06	0.0137248	0.00139954	5.81289e-05	0	1295.1
4053	20.3317	3.81147	0.0629752	8.83587e-07	-9.90519e-07	0.0229278	0.00116009	-0.00109722	0	2450.18
4056	12.31	4.64771	0.0693571	1.54069e-06	-3.07321e-06	-0.0172118	-0.000589947	-0.00209429	0	1760.16
4059	13.3928	7.09948	0.0747271	2.47164e-06	-9.98956e-07	0.0121217	-0.000166038	-0.00430171	0	3257.8
4060	23.0183	6.89417	0.0500955	7.88127e-07	-1.85059e-06	-0.00624905	0.0014471	-0.000685192	0	1526.14
4061	25.4849	6.16679	0.0742269	1.6369e-06	-2.96698e-06	0.00229168	0.000536726	-0.00019441	0	1502.59
4062	19.387	3.86222	0.0593086	1.40334e-06	-8.31899e-07	-0.00329948	0.00114937	-0.00129077	0	1743.37
4064	3.5187	8.16964	0.0720407	-1.92785e-07	1.00478e-06	-0.0100357	-0.000646614	-0.000232238	0	891.016
4065	17.2762	14.1952	0.0704772	9.49798e-07	-1.80538e-06	0.105001	0.00165214	-0.00636868	0	3033.18
4067	22.1391	4.3424	0.0563027	8.87775e-08	-8.22497e-07	-0.00588507	0.00112144	-0.000810521	0	3143.57
4070	1.8141	12.7751	0.0533691	-8.6245e-07	1.15773e-06	-0.0158874	-0.00015869	0.000769917	0	302.705
4072	12.4861	15.9153	0.0741419	2.62967e-06	-4.11513e-06	-0.415112	0.000116413	-0.010582	0	3733.87
4076	15.2775	14.2673	0.0517036	2.265e-06	-5.8999e-06	0.160409	0.00197666	-0.0128177	0	8764.55
4077	13.2406	12.3183	0.0504497	1.13795e-06	7.15143e-08	0.209453	0.000325498	-0.0113135	0	5526.94
4078	5.99592	1.3202	0.0506772	-2.7105e-12	2.30015e-07	0.0302751	-9.80804e-05	-8.00324e-05	0	1449.12
4079	16.7221	13.9942	0.0668978	1.94663e-06	-5.84726e-06	0.0656017	0.002109	-0.00789945	0	960.347
4084	1.63167	6.61179	0.0738072	-6.97905e-08	7.2253e-07	-0.00398407	-0.000156612	-0.000216088	0	1112.43
4085	16.0495	11.3297	0.0700904	6.57489e-06	-7.05867e-06	0.0813916	0.00319734	-0.00794191	0	1035.94
4086	7.38705	13.0833	0.052518	3.8056e-06	-2.84895e-06	-0.0334962	-0.00126166	-0.00112015	0	1410.42
4088	26.6768	4.71597	0.0598427	1.78299e-07	-1.33879e-06	-0.00989134	8.92994e-05	-0.000238692	0	2665.77
4095	6.36809	13.5066	0.0570551	1.73851e-06	-2.12456e-06	-0.0246921	-0.000884584	-0.000167903	0	584.761
4103	6.44239	2.78058	0.0605254	-5.13034e-07	-5.27433e-07	-0.00615467	-0.000559467	-0.000371387	0	1938.63
4106	2.88651	10.8647	0.0714545	-6.91204e-07	6.47912e-07	-0.00693535	-0.000523526	0.000231139	0	392.075
4113	8.33575	7.93338	0.067494	1.47136e-06	-3.42705e-07	-0.0338226	-0.00151516	-0.00212973	0	2099.63
4116	10.1763	4.08715	0.0693249	7.49306e-07	-1.32144e-06	-0.00173735	-0.000788514	-0.00131695	0	2312.05
4121	8.19813	3.79534	0.0724925	3.12875e-07	-1.15968e-06	0.00948929	-0.000808004	-0.000897347	0	2580.99
4124	14.3884	7.02901	0.0731361	3.93626e-06	-3.8602e-06	-0.0348907	0.000419274	-0.00428153	0	4249.96
4127	10.1448	7.25024	0.0513406	8.69547e-07	-1.8648e-06	-0.0135159	-0.0012831	-0.0029948	0	2303.58
4133	15.987	10.9367	0.0560281	5.72865e-06	-6.43674e-06	-0.0407709	0.00325409	-0.00787736	0	9157.39
4135	22.3169	5.48216	0.0521836	2.49669e-07	-8.72235e-07	-0.00479824	0.00133905	-0.000906336	0	3511.67
4138	12.6788	14.2116	0.0703192	2.18006e-06	-1.95946e-06	0.0528053	-5.66227e-05	-0.0133809	0	3535.54
4142	5.25533	7.52248	0.0634133	-1.46413e-06	-3.73067e-07	-0.02545	-0.00106087	-0.000678234	0	1320.38
4144	6.85547	11.2008	0.0500694	1.07415e-06	-8.08225e-07	0.0214611	-0.00150906	-0.00115951	0	852.892
4145	18.3558	6.43418	0.0511729	2.85207e-06	-3.84131e-06	-0.014833	0.00186174	-0.00286025	0	5335.79
4146	10.1516	15.2317	0.0508852	2.10922e-06	-3.236e-06	-0.0657704	-0.00048597	-0.00392974	0	383.219
4147	5.12818	4.75827	0.0605799	-2.05488e-07	-7.6636e-07	-0.00927341	-0.000725856	-0.000558433	0	1353.34
4150	4.68091	10.964	0.053728	-4.5576e-08	-5.53855e-07	-0.00490566	-0.00095462	-0.000139542	0	1716.43
4151	12.1194	5.00546	0.0577578	1.24208e-06	-3.98029e-06	-0.00415523	-0.000498504	-0.00222155	0	1047.99
4152	11.4344	10.6639	0.0630387	2.87203e-06	-3.63568e-06	-0.0506601	-0.00115441	-0.0064323	0	2807.78
4153	24.3935	6.03429	0.0582068	2.19144e-07	-2.57365e-06	0.0220702	0.000923099	-0.000371514	0	1858.15
4154	1.94916	2.16913	0.0610591	-2.75997e-07	1.59923e-07	0.00433276	-7.60854e-05	-0.00012936	0	444.039
4156	15.0089	2.59778	0.0576053	-1.01169e-07	-7.67233e-08	-0.0371613	8.05842e-05	-0.000853045	0	4474.84
4160	23.2473	3.32778	0.0582288	1.18776e-07	-1.44134e-06	-0.00545896	0.000679884	-0.000449985	0	1589.49
4163	21.2031	7.28649	0.0703645	1.03006e-06	-2.79179e-06	0.0215101	0.00192826	-0.00153842	0	1115.82
4164	14.3642	5.13826	0.0646434	2.17263e-06	-3.90229e-06	-0.00849376	0.000228156	-0.00268332	0	3857.91
4167	18.3015	8.8456	0.0696012	6.52867e-06	-5.38959e-06	0.00591714	0.00282604	-0.00414196	0	4377.38
4168	5.2367	8.2561	0.0527649	-1.15938e-06	-7.79206e-07	-0.00756016	-0.00107703	-0.000655176	0	358.621
4171	21.7865	9.25427	0.0710814	1.80322e-06	-3.63196e-07	0.0396154	0.00207832	-0.00107623	0	2790.57
4172	12.0753	14.037	0.0648587	3.48956e-06	-2.23412e-06	0.0880364	-0.00130663	-0.0102666	0	5873.62
4173	12.3341	5.91289	0.0688274	1.63778e-06	-6.44825e-06	-0.0239588	-0.000600367	-0.00305649	0	1045.6
4176	5.19577	15.4275	0.0654906	-4.65341e-07	-2.38006e-06	-0.0136219	-0.000230081	0.000722632	0	247.512
4177	2.4029	6.48609	0.0505321	-2.6556e-07	1.07798e-06	-0.00136771	-0.000288088	-0.000251936	0	698.094
4179	10.0141	14.7585	0.0589128	3.03208e-06	-4.64333e-06	-0.103016	-0.000810124	-0.00394764	0	2262.52
4184	21.1601	4.55124	0.0635042	9.65306e-07	-6.66253e-07	-0.0130751	0.00126959	-0.0010729	0	1709.48
4188	12.3872	6.86471	0.0659968	2.18068e-06	-2.15165e-06	-0.00862729	-0.000482004	-0.00358077	0	3218.37
4191	19.477	9.3814	0.0720973	3.8484e-06	-1.92495e-06	-0.0189018	0.00295525	-0.00320683	0	1889.01
4196	9.61759	5.61681	0.0715289	1.04306e-06	-2.56399e-06	0.0156681	-0.00118255	-0.00192528	0	2520
4200	18.7793	8.8548	0.0572689	4.15425e-06	-3.09988e-06	-0.00796143	0.00273354	-0.00371219	0	3732.88
4203	19.2115	1.42316	0.0549855	-1.46802e-07	-3.22769e-07	-0.00120303	0.000182314	-0.000175839	0	1175.16
4206	26.0764	1.97561	0.0630495	6.81176e-10	-3.51811e-08	-0.00265362	8.06247e-05	-0.000103371	0	791.572
4210	3.66061	13.2125	0.0663178	-2.96512e-06	1.30219e-06	-0.00299993	-0.00042592	0.00064629	0	570.246
4214	7.9944	11.2751	0.0710004	-1.47616e-08	-8.01699e-07	-0.033573	-0.00167679	-0.0021348	0	898.348
4216	2.76249	14.3309	0.0608545	-2.04678e-06	1.30618e-06	-0.0047568	-0.00021274	0.000948723	0	315.932
4220	22.7824	3.58737	0.0575848	1.49419e-07	-1.03875e-06	0.00539383	0.000803773	-0.000565646	0	1802.71
4225	8.73376	13.347	0.0629602	5.58943e-06	-2.289e-06	-0.0499424	-0.00137332	-0.00261732	0	1205.51
4226	9.7057	10.3965	0.0675882	4.97863e-06	-3.11497e-06	-0.0638946	-0.00167189	-0.00401849	0	4280.55
4233	11.538	13.6335	0.06364	3.80299e-06	-1.77465e-06	-0.0838539	-0.00147563	-0.00863734	0	1260.91
4235	1.47906	9.63968	0.0577111	-1.09653e-06	2.10022e-06	-0.0157325	-0.000108276	0.000136529	0	1011.28
4237	15.8793	4.26819	0.0736613	2.26523e-06	-1.17178e-06	-0.0159321	0.00056482	-0.00205487	0	1955.34
4240	26.0746	5.02097	0.059117	8.56471e-07	-1.74282e-06	-0.000701135	0.000279431	-0.000250872	0	1814.98
4241	6.25936	5.50653	0.0618566	-7.87791e-07	-2.14238e-06	0.00870448	-0.000961528	-0.000807678	0	1772.07
4243	19.0321	2.44612	0.0517933	-9.45517e-07	-5.39721e-07	-0.0229754	0.000512666	-0.000776606	0	2104.03
4246	9.70972	10.7587	0.0613645	4.79925e-06	-4.86504e-06	-0.0028699	-0.00165132	-0.00418057	0	5853.32
4247	24.5686	8.67028	0.0590965	1.85132e-06	-1.98178e-06	0.0269131	0.000963634	0.000131403	0	2930.57
4249	8.73631	8.50801	0.0699526	4.51832e-06	-1.02243e-06	-0.00513452	-0.00172282	-0.00250606	0	2417.57
4251	22.7152	1.992	0.0624149	2.72822e-07	-2.41755e-08	-0.005677	0.000392144	-0.000223534	0	2288.07
4252	9.67377	1.31838	0.0661605	3.16121e-08	6.17899e-09	0.00726331	-0.000107383	-0.000110555	0	2106.41
4257	9.01905	4.66068	0.0646737	3.50545e-07	-2.12234e-06	0.00636808	-0.000983113	-0.00136545	0	3296.37
4258	19.9451	11.0188	0.0694747	8.37033e-06	-1.83183e-06	0.0286525	0.0027102	-0.00244943	0	2385.43
4259	5.2731	14.1077	0.0595105	-3.3917e-07	-2.00816e-06	-0.0209612	-0.000552196	0.000435132	0	369.423
4260	9.00004	8.00989	0.0715048	2.05201e-06	-4.54583e-07	-0.0123557	-0.00154174	-0.0025675	0	2697.58
4267	20.4469	9.01795	0.0553694	1.98844e-06	-2.45599e-06	-0.0107562	0.00250799	-0.00206587	0	1530.98
4269	5.09113	6.35314	0.0733256	-7.26888e-07	-6.02261e-07	0.00683479	-0.000904241	-0.000662085	0	1878.21
4270	3.96833	2.53034	0.0517724	-1.17002e-06	-7.41974e-08	0.00814971	-0.000289838	-0.000207121	0	1351.67
4271	20.229	3.16091	0.0746728	1.6495e-07	-1.38506e-06	0.0075029	0.000860587	-0.00080017	0	2162.61
4272	6.8362	10.9953	0.0578227	-8.76712e-07	4.7012e-07	-0.0232441	-0.00138471	-0.00117422	0	360.963
4273	3.76436	12.1842	0.0712447	-2.44434e-06	-4.9916e-07	-0.0144758	-0.000540487	0.000410373	0	825.432
4274	21.643	2.74992	0.0556981	8.0564e-07	7.49604e-09	-0.0181465	0.000695803	-0.000576104	0	4609.82
4276	19.7524	9.43267	0.0721289	3.61554e-06	-2.12578e-06	0.0176433	0.00281301	-0.00290485	0	2702.9
4278	15.1924	8.86067	0.0582436	2.0532e-06	-8.39449e-06	-0.0935907	0.00158864	-0.00617292	0	5302.51
4280	3.72603	7.23002	0.0592542	-1.72596e-07	9.92112e-07	-0.00772732	-0.000655321	-0.000311485	0	559.929
4281	8.28223	8.65248	0.0587717	4.74296e-06	-1.42326e-06	0.0133169	-0.00165499	-0.00227274	0	3245.49
4286	8.63472	1.33561	0.0726611	-8.61512e-08	-3.51078e-08	0.035596	-6.72073e-05	-7.06471e-05	0	1961.44
4288	15.6123	3.28245	0.0562143	8.0369e-07	-3.03234e-08	0.0239428	0.000390934	-0.001258	0	2951.17
4290	26.251	9.27416	0.0594695	-3.79901e-07	-3.57653e-06	0.0246523	0.000279316	0.000700643	0	764.843
4291	13.5392	14.8664	0.0610514	5.43882e-07	-4.14878e-06	0.0472886	-0.0005022	-0.0182956	0	6717.56
4293	8.69853	10.8479	0.0634549	5.12081e-06	-2.83842e-06	-0.0361196	-0.00174207	-0.00284033	0	3268.96
4294	21.0717	8.5019	0.0744424	1.98414e-06	-1.63418e-06	0.0210993	0.00234292	-0.00161596	0	376.879
4298	24.0703	2.58796	0.0728639	-4.64503e-08	-5.77964e-07	0.00509033	0.000419569	-0.000265361	0	1264.25
4299	7.46346	1.34317	0.0711488	-4.08042e-08	8.37851e-09	0.00650665	-0.00014929	-0.000138932	0	2595.45
4301	18.2862	4.23193	0.0530268	1.44039e-06	-2.00596e-06	0.00790218	0.00113338	-0.00169894	0	1284.85
4302	4.44817	13	0.0507384	-1.51536e-06	-8.20329e-07	-0.0204858	-0.0006276	0.000419652	0	145.122
4303	19.1609	11.3195	0.0545568	9.88786e-06	-4.20896e-06	0.0156638	0.00282925	-0.00355479	0	3777.82
4309	11.6796	11.073	0.0621761	4.3962e-06	-4.79313e-06	0.0238469	-0.00103216	-0.00707452	0	3582.98
4310	10.0558	15.2941	0.0596968	1.8224e-06	-3.86546e-06	-0.0699295	-0.000365636	-0.00364769	0	1152.69
4311	8.79015	6.86348	0.0590064	7.54053e-07	-9.2955e-08	-0.0147712	-0.00141571	-0.00211029	0	680.735
4312	5.34354	13.4446	0.0684068	-3.37177e-07	-3.76121e-07	-0.0198333	-0.000710696	0.000242688	0	1015.12
4313	11.8432	7.45746	0.0544584	3.52185e-06	-2.21054e-06	0.0995215	-0.000894754	-0.0039969	0	4721.59
4314	6.91475	7.35126	0.0562071	-1.83008e-07	-3.62849e-06	-0.0134746	-0.00128845	-0.00126296	0	2883.5
4315	22.1787	9.35839	0.0516917	3.03892e-06	-8.58406e-07	0.0130986	0.00191857	-0.000709663	0	4109.11
4319	16.4136	1.88531	0.0559102	-3.89925e-09	-8.25536e-08	-0.0357272	0.000120945	-0.000489321	0	3245.64
4324	3.71687	10.0683	0.0649097	-3.38819e-07	1.48477e-07	0.00959	-0.000728487	-6.09961e-05	0	681.419
4325	19.8561	4.03054	0.0728485	1.59477e-06	-7.86745e-07	0.00104463	0.00122154	-0.00126181	0	1775
4328	23.4084	3.89874	0.0672421	1.90732e-08	-1.98154e-06	-0.0102124	0.000768417	-0.000518904	0	3336.57
4331	14.851	11.4305	0.0745706	3.05841e-06	-5.70473e-06	0.053421	0.00222095	-0.00981301	0	5891.08
4333	3.83055	11.0496	0.0512912	-1.32256e-06	3.3076e-07	-0.0183909	-0.000707644	0.000137614	0	1719.74
4337	21.261	1.18722	0.0737909	-1.44836e-08	9.97561e-08	-0.0121129	9.22624e-05	-4.41439e-05	0	2194.43
4339	16.0069	12.6679	0.0536922	2.67602e-06	-7.10253e-06	-0.0773312	0.00292693	-0.00936352	0	3599.43
4340	13.1707	12.2299	0.0621619	1.45016e-06	1.72689e-07	0.101354	0.000530911	-0.0109997	0	5137.98
4341	3.918	12.9413	0.0657493	-2.51563e-06	8.79808e-07	-0.00956625	-0.000511502	0.000533891	0	238.821
4343	6.6749	13.3823	0.0684204	3.07202e-06	-1.64741e-06	-0.0325821	-0.00102104	-0.00040136	0	1626.71
4344	11.7507	10.6582	0.0631256	1.83281e-06	-3.68059e-06	-0.0749898	-0.00100473	-0.00682806	0	6517.32
4349	17.1199	2.94198	0.062735	4.14291e-07	-2.99954e-07	-0.000408124	0.000486546	-0.00111387	0	4665.54
4350	17.3605	1.60328	0.0724718	-1.90167e-07	-4.03791e-07	-0.0231013	0.000158843	-0.000273202	0	3720.58
4353	10.4627	8.95977	0.0561513	3.84552e-06	-3.29642e-06	-0.0657827	-0.00147507	-0.00416907	0	2385
4355	24.4455	3.30446	0.0509401	2.1803e-07	-1.50335e-06	-0.0104787	0.000457511	-0.000323838	0	1273.03
4356	17.1948	11.4508	0.0736912	6.45008e-06	-6.41918e-06	0.0730411	0.00305782	-0.00637202	3	15141.6
4360	4.82349	13.1696	0.0611385	-1.13091e-06	-2.01627e-06	-0.0173341	-0.000660009	0.000361147	0	937.333
4365	6.08804	1.26018	0.0593025	-1.12178e-08	4.60361e-08	0.0276543	-8.61045e-05	-5.45099e-05	0	2068.41
4367	5.50377	14.2937	0.0650111	3.26147e-08	-1.66808e-06	-0.0184261	-0.000520821	0.000398938	0	534.914
4369	11.4035	10.3008	0.0740622	2.33637e-06	-2.12802e-06	-0.038937	-0.00127802	-0.00601094	0	7586.23
4371	11.7629	2.99686	0.0563523	7.02714e-07	-2.50757e-07	0.0207483	-0.000407754	-0.00096098	0	1601.08
4374	6.27017	13.6862	0.053883	1.9546e-06	-2.1238e-06	-0.00697232	-0.000808033	-0.000101809	0	416.561
4382	11.2643	10.2504	0.0740401	2.57897e-06	-2.85581e-06	-0.0657013	-0.00132731	-0.00584679	0	271.652
4385	24.8267	9.28942	0.0609203	2.34683e-06	-1.78135e-06	-0.00311195	0.000805576	0.000369756	0	1586.13
4388	8.20411	10.3945	0.0626391	1.3742e-06	-2.28317e-06	-0.017833	-0.00162982	-0.00241652	0	1269.81
4391	10.7818	9.18257	0.054094	2.69651e-06	-1.53113e-06	-0.0238531	-0.00155194	-0.00449939	0	2304.64
4396	7.21461	3.13561	0.0660756	-3.27127e-08	-3.63465e-07	0.000824398	-0.000649445	-0.000539599	0	3147.46
4398	14.4249	15.1819	0.0562779	-1.47349e-07	-8.1704e-06	0.280815	0.00236753	-0.0180493	0	46160.9
4402	18.882	3.00909	0.0715026	1.4653e-07	-5.93333e-07	-0.00887635	0.000699693	-0.000989822	0	4114.1
4403	13.711	4.74015	0.0697905	1.82054e-06	-2.04396e-06	-0.0280192	-2.03858e-05	-0.00215802	0	2969.93
4406	4.46955	5.36659	0.0508136	-1.78014e-07	-1.25398e-07	-0.00354572	-0.000681826	-0.000479522	0	627.078
4410	20.2116	8.29419	0.0634053	2.93208e-06	-1.55048e-06	0.0223065	0.00255717	-0.0022779	0	2951.28
4412	14.0917	1.12403	0.0585071	-8.7703e-09	-1.47126e-07	-0.00933122	-2.55778e-05	-9.4097e-05	0	2666.95
4413	18.5181	5.38491	0.0657757	2.24095e-06	-3.42029e-06	0.0206337	0.00150317	-0.00210916	0	1729.74
4416	2.63502	7.59136	0.0632761	-5.49977e-08	2.15803e-06	0.00238834	-0.000421767	-0.000230733	0	1795.77
4418	21.0033	3.75085	0.060574	2.79455e-07	-1.14549e-06	0.00354349	0.00101146	-0.000892513	0	3207.73
4423	6.71143	5.01357	0.0606139	-5.63556e-07	-2.42863e-06	-0.010372	-0.00095694	-0.000911154	0	2625.65
4427	2.0227	8.17347	0.0528163	-1.48534e-07	2.30461e-06	-0.00251081	-0.000288232	-9.49732e-05	0	599.043
4428	7.91594	9.50873	0.0574446	5.13714e-08	2.84846e-07	-0.0316177	-0.00167476	-0.00201154	0	2216.65
4430	8.33609	6.20754	0.067764	-6.49026e-08	-3.52601e-06	-0.0245613	-0.00130144	-0.00167467	0	243.608
4432	15.7402	12.7382	0.0631021	3.16975e-06	-6.05893e-06	0.0927223	0.00257222	-0.010342	0	1470.48
4435	24.6087	7.6604	0.0518293	8.70631e-07	-2.33498e-06	0.0162833	0.00101822	-6.64249e-05	0	1100.15
4436	23.2712	9.22282	0.0541707	4.43608e-06	-3.51892e-06	-0.000928154	0.00147959	-0.000137217	0	2068.01
4437	19.9316	2.1493	0.0738374	-4.79771e-07	-3.40066e-07	-0.010618	0.000523005	-0.000416836	0	2496.86
4439	25.7185	5.60818	0.0553535	1.37746e-06	-2.45517e-06	0.0207223	0.000378237	-0.000226988	0	2325.41
4440	9.74542	5.82991	0.0548685	1.01024e-06	-2.13782e-06	-0.0300526	-0.00123544	-0.00198068	0	2756.94
4445	16.8687	14.6518	0.0677883	1.72015e-06	-3.07211e-06	0.143682	0.000978281	-0.00755989	0	784.08
4446	24.403	8.95134	0.0747783	2.79066e-06	-1.77916e-06	0.041557	0.000949231	0.000195573	0	1361.92
4448	10.4934	12.6442	0.0711586	7.81054e-06	-1.53901e-06	-0.0119174	-0.0015872	-0.00592732	0	2181.06
4449	9.1769	15.3423	0.0612435	3.99996e-06	-5.18799e-06	-0.0488293	-0.000245299	-0.00224124	0	1671.36
4451	23.3272	2.72183	0.0506442	1.80442e-07	-4.78217e-07	0.0128492	0.000510742	-0.000339482	0	1979.03
4452	18.2267	9.79764	0.0512778	7.62203e-06	-5.92071e-06	0.103347	0.00320868	-0.00451976	0	8110.59
4453	16.4286	4.14464	0.0717411	1.79264e-06	-9.05445e-07	-0.0130299	0.000713229	-0.0017893	0	2531.87
4454	16.6433	10.0014	0.0725207	5.29597e-06	-9.72487e-06	0.0650202	0.00301584	-0.00649309	0	4309.1
4456	25.1835	9.79927	0.0644321	2.49365e-06	-2.23049e-06	0.00132262	0.000557706	0.000604262	0	1363.54
4462	6.10487	10.2399	0.0578395	2.2473e-07	-1.48319e-06	-0.0197496	-0.00131956	-0.000838297	0	637.666
4464	6.6444	13.7189	0.0673111	4.17486e-06	-2.34073e-06	-0.0446507	-0.000917774	-0.000284713	0	495.346
4470	5.73261	14.1859	0.0670224	6.31515e-07	-1.49144e-06	-0.0222693	-0.000581378	0.000297673	0	276.612
4473	22.624	3.9805	0.0502189	-1.63966e-08	-8.6462e-07	0.00106027	0.000909791	-0.000638316	0	1740.19
4475	12.2598	2.72151	0.0582695	4.89776e-07	-1.17138e-07	-0.024397	-0.000282046	-0.000892591	0	4094.09
4481	7.36299	14.8619	0.0565475	3.93581e-06	-3.04666e-06	-0.0193071	-0.000544133	-0.000428928	0	343.883
4485	9.43595	3.05235	0.070215	4.79366e-06	3.24518e-07	-0.0343821	-0.000598011	-0.000878034	0	4473.12
4486	21.2838	9.75039	0.0588734	3.69485e-06	-7.40528e-07	0.0451094	0.00226007	-0.00142126	0	3887.65
4488	18.0413	5.00409	0.0727063	1.94467e-08	-1.84894e-06	0.000944335	0.0012252	-0.0021528	0	3657.27
4491	16.3806	5.92705	0.0544378	4.44118e-07	1.03531e-06	-0.052886	0.00113062	-0.00308189	0	3158.38
4495	9.7558	9.83062	0.053568	4.74682e-06	-3.20816e-06	-0.0453814	-0.00161746	-0.00390421	0	2814.12
4497	8.31098	1.21169	0.0675832	-5.57988e-08	8.1665e-09	0.0213655	-5.4002e-05	-9.17146e-05	0	1152.34
4502	8.21522	15.6764	0.0594097	4.5173e-06	-3.92249e-06	-0.0492853	-2.1906e-05	-0.000904035	0	259.838
4504	10.9147	10.8632	0.0733779	4.41519e-06	-3.39781e-06	0.0218275	-0.001284	-0.00581113	0	2915.07
4506	13.476	10.1043	0.0539402	6.39143e-08	-8.74131e-07	-0.0311903	0.000591748	-0.0075674	0	4906.53
4510	9.33339	1.35154	0.0568605	-5.69467e-08	-7.22395e-08	0.00287166	-6.78724e-05	-0.000171296	0	2290.91
4511	5.57563	9.52315	0.0575268	1.04496e-06	-2.44945e-06	-0.012218	-0.00117008	-0.000644192	0	1195.8
4512	18.1279	2.0502	0.067381	-9.4201e-08	-2.87289e-07	-0.00716029	0.000424296	-0.000536953	0	3337.62
4514	1.03999	9.24498	0.072348	-3.38114e-07	4.21056e-06	-0.00113671	-1.6881e-05	0.000123472	0	355.179
4516	21.1777	9.52108	0.0598191	3.50008e-06	-7.68037e-07	0.00973657	0.00229326	-0.00147481	0	2418.57
4517	16.9323	11.0325	0.0737693	6.7008e-06	-7.41243e-06	0.0460202	0.00344456	-0.00668767	0	3343.13
4521	8.04877	8.09009	0.0567385	1.67502e-06	-3.1046e-07	-0.0183109	-0.00152712	-0.00192106	0	1036.11
4522	1.0685	7.31432	0.051551	1.43304e-08	1.06098e-06	0.00292768	-2.53487e-05	-0.000142907	0	430.659
4524	23.0067	4.18164	0.0692819	1.43761e-07	-1.55133e-06	-0.0162908	0.000884097	-0.000605752	0	2017.32
4525	25.9665	1.16329	0.0659435	4.11992e-08	5.84723e-09	-0.00344708	2.72999e-05	-1.86818e-05	0	1094.24
4526	8.10587	4.71317	0.0696796	7.25457e-08	-2.3363e-06	-0.020432	-0.000968511	-0.00123114	0	2695.84
4527	19.1977	7.18205	0.0738252	4.75774e-06	-1.67746e-06	0.0193159	0.00225548	-0.00263558	0	2570.29
4528	19.3202	7.23221	0.0585512	4.411e-06	-1.85744e-06	0.0280282	0.00226697	-0.00255886	0	2896.45
4529	1.61355	9.48776	0.0577385	-9.78252e-07	1.9382e-06	-0.0179827	-0.000110704	0.000131195	0	395.756
4534	2.44909	13.2979	0.0504644	-2.19297e-06	1.12161e-06	-0.00201534	-0.00023095	0.000836976	0	630.333
4535	2.26488	9.62666	0.0558618	-8.20854e-07	4.82367e-07	0.00411274	-0.000287786	8.81373e-05	0	1267.4
4540	24.665	7.99614	0.0533382	1.17658e-06	-2.32534e-06	-0.00556041	0.000967712	3.99973e-05	0	2964.7
4542	19.5465	12.1228	0.0579642	5.76041e-06	-4.04053e-06	0.0755189	0.00215837	-0.00305236	0	2519.77
4544	3.96941	12.7136	0.0678627	-2.03351e-06	6.30683e-07	-0.0096181	-0.000554469	0.000465337	0	273.415
4546	24.0453	3.06803	0.0567297	5.12453e-08	-1.50004e-06	0.00861833	0.000516313	-0.000358257	0	3360.45
4550	11.6224	2.76505	0.0701909	5.45885e-07	-3.1925e-07	-0.00444993	-0.000292821	-0.000850735	0	1944.27
4551	3.50777	4.33868	0.0645881	-5.21548e-07	1.44576e-07	0.00487691	-0.00042543	-0.000310866	0	1106.42
4552	5.11643	4.3727	0.070226	-2.70435e-07	-8.47253e-07	-0.0177363	-0.000678145	-0.000477295	0	3261.09
4553	3.77303	6.17297	0.0702231	-3.76612e-07	2.22028e-07	-0.00952078	-0.000626403	-0.000393725	0	1658.75
4554	9.43126	5.13685	0.0714171	6.93997e-07	-2.463e-06	-0.00186561	-0.00109893	-0.00167535	0	2083.37
4556	13.1583	3.77566	0.0549857	9.88587e-07	-6.37002e-07	-0.00663407	-0.000245983	-0.00149947	0	4893.58
4557	8.34759	11.6798	0.059124	4.27064e-06	-2.51066e-06	-0.0072427	-0.00170603	-0.0024698	0	2267.54
4560	11.7036	15.7318	0.0747677	1.65511e-06	-1.13361e-06	-0.170605	-8.13716e-05	-0.00752068	0	3022.75
4562	13.3007	5.53045	0.0711018	2.58566e-06	-4.44325e-06	-0.0570154	-0.000248636	-0.00293202	0	4690.87
4564	26.8975	2.62226	0.0548887	-5.07691e-09	-3.59535e-07	-0.00820178	1.52443e-05	-0.000177424	0	857.351
4565	8.47972	3.68916	0.0649183	4.775e-07	-9.93216e-07	-0.00293176	-0.000712499	-0.000967817	0	5227.14
4566	14.8628	12.912	0.0613772	3.60125e-06	-7.20565e-06	0.0868409	0.00239231	-0.0115209	0	7858.66
4568	6.26126	15.6092	0.0739092	1.13571e-06	-3.12555e-06	-0.0165861	-0.000231103	0.000436431	0	197.844
4569	4.77477	11.026	0.0588369	-1.59512e-08	-8.71383e-07	-0.00291675	-0.000984646	-0.000132627	0	1292.19
4572	9.84083	12.2242	0.0723756	5.29582e-06	-3.73952e-06	-0.0336149	-0.00171337	-0.00457853	0	2987.81
4573	13.711	2.71236	0.0563393	1.52112e-07	-1.11088e-07	0.00212573	-8.51771e-05	-0.000822315	0	1455.61
4574	8.07589	6.44647	0.0611989	1.95101e-08	-2.96255e-06	-0.0100533	-0.00132549	-0.00165443	0	1310.28
4579	19.3637	6.17585	0.0592634	3.6194e-06	-5.11298e-06	0.0325603	0.00184386	-0.00219181	0	2501.65
4581	6.92423	4.27194	0.069379	-4.04398e-07	-1.73743e-06	0.0067047	-0.000860762	-0.000775884	0	723.379
4589	15.3518	6.31232	0.0699281	4.64309e-06	-4.46294e-06	0.00213998	0.000754343	-0.00348873	0	5134.65
4593	12.8372	12.372	0.0665716	1.26394e-06	7.86485e-07	-0.0975874	-0.000158669	-0.0104985	0	9371.1
4595	19.2886	4.57417	0.067949	1.6557e-06	-1.45858e-06	-0.00622164	0.00132419	-0.00152529	0	1673.41
4596	4.27194	14.2053	0.0713695	-1.86272e-06	2.67802e-07	-0.0155697	-0.000404216	0.000724403	0	616.85
4597	14.3929	6.59083	0.0720393	4.1903e-06	-4.00062e-06	-0.0116535	0.000442898	-0.0038697	0	1878.85
4599	25.835	3.4442	0.0590291	3.38883e-08	-5.82532e-07	0.00929661	0.000220065	-0.000264218	0	2038.69
4600	17.4397	10.2752	0.0626978	8.13503e-06	-5.39344e-06	0.0323666	0.00316987	-0.00550565	0	1188
4601	12.8976	8.70553	0.0550122	1.24051e-06	8.46308e-08	-0.0422524	-0.000382611	-0.00556771	0	1037.01
4603	23.2428	3.19498	0.074678	2.63252e-07	-9.93228e-07	-0.00618211	0.000659344	-0.000436461	0	2567.28
4604	14.7343	5.85484	0.0633313	4.48014e-06	-3.94474e-06	-0.00992885	0.000408286	-0.00312163	0	5478.92
4605	7.98382	2.99262	0.0612144	1.33133e-07	-1.00718e-07	0.0197173	-0.000651293	-0.000624632	0	3885
4607	24.2789	1.91316	0.0651711	1.86738e-09	-2.68426e-07	-0.00395873	0.000223872	-0.0001486	0	1471.88
4608	24.5054	4.8347	0.0724422	4.85704e-07	-2.56215e-06	-0.00624196	0.000671017	-0.000412234	0	1418.76
4609	19.7307	3.45263	0.0515852	6.55615e-07	-3.1368e-07	0.0185638	0.000953454	-0.000995054	0	4123.95
4610	18.25	7.39048	0.0739447	6.5447e-06	-2.34654e-06	0.0542936	0.00208632	-0.00324635	0	2169.37
4613	5.88176	6.51781	0.0518355	-1.31807e-06	-1.80261e-06	0.00714291	-0.00108524	-0.000863864	0	2151.98
4614	12.7764	8.39759	0.0534248	9.74493e-07	-1.18167e-07	0.0237298	-0.000454766	-0.00523824	0	7248.76
4616	21.403	9.72738	0.0628192	3.34077e-06	-7.76873e-07	0.0673122	0.00223125	-0.00126276	0	3967.2
4619	5.17835	9.31631	0.0548327	2.85516e-07	-1.42523e-06	0.00880784	-0.00108421	-0.000585452	0	1720.47
4621	4.75225	13.9076	0.0508774	-1.93649e-06	-1.99987e-06	0.00278082	-0.000510906	0.000565917	0	350.974
4622	20.5155	7.78319	0.0696597	2.88782e-06	-7.50418e-07	0.0304401	0.00232992	-0.00194921	0	5035.86
4624	4.65443	4.21567	0.067572	-4.67436e-07	-2.7287e-07	0.0040071	-0.000586927	-0.000402639	0	2252.34
4625	13.174	7.12025	0.060168	2.54107e-06	-5.18267e-07	0.0177298	-0.000175425	-0.00419143	0	3412.99
4627	25.3366	6.46697	0.0521484	1.08376e-06	-3.09247e-06	0.0167	0.000573343	-0.000130961	0	593.024
4628	3.61935	15.5252	0.0602974	3.57861e-07	1.56864e-06	-0.00793793	-0.000112436	0.00101039	0	249.935
4629	1.42202	6.01549	0.0698451	-6.70371e-08	1.87748e-07	-0.00784619	-0.000108238	-0.000247277	0	1544.89
4630	10.3323	4.23581	0.0574941	6.11272e-07	-1.43053e-06	0.0106721	-0.000770625	-0.00135004	0	2717.18
4632	16.8584	10.3282	0.0721576	7.53017e-06	-8.5659e-06	0.0903555	0.00314007	-0.00629994	0	5559.97
4633	9.36442	4.54179	0.06079	2.0945e-07	-1.91699e-06	0.0328581	-0.000872115	-0.00136911	0	905.696
4635	9.24589	6.21861	0.070615	7.98191e-07	-1.21943e-06	0.00432758	-0.00127071	-0.00201836	0	3768.74
4637	16.8783	3.37679	0.0682917	4.66848e-07	-5.92725e-07	0.0505664	0.000554791	-0.00133186	0	3304.73
4638	14.5958	1.01874	0.0645665	-1.12607e-08	-6.19303e-08	-0.00921133	-1.76165e-06	-1.80523e-05	0	705.473
4640	10.9852	4.93158	0.0536289	9.63512e-07	-2.79203e-06	-0.0404267	-0.000791556	-0.00190439	0	917.021
4641	9.93337	4.49838	0.0742159	4.25221e-07	-1.85244e-06	-0.00497644	-0.000787063	-0.00144138	0	1471.83
4642	11.5197	15.9421	0.0511037	1.90023e-06	-5.87132e-07	-0.117089	0.000332323	-0.0067955	0	527.311
4645	19.6964	4.38173	0.0640842	1.43634e-06	-1.12187e-06	-0.0128975	0.00123318	-0.00136014	0	1791.56
4647	25.8836	9.93653	0.0643777	-1.44242e-07	-4.01572e-06	0.0144301	0.000263587	0.000893916	0	1653.47
4648	6.43495	2.54422	0.0537913	-4.79887e-07	-4.75414e-07	0.00176601	-0.000471023	-0.00033141	0	1024.51
4649	10.3551	5.12054	0.068831	1.14167e-06	-2.67368e-06	-0.0142755	-0.00105519	-0.00197924	0	3327.07
4651	11.4791	14.634	0.0655006	2.54541e-06	-1.22619e-06	-0.220201	-0.00130077	-0.00791544	0	4649.99
4652	15.4115	13.1092	0.0700608	5.2525e-06	-4.96659e-06	-0.046447	0.00261791	-0.0109668	0	6416.08
4655	21.1282	3.2925	0.0616081	3.43353e-07	-8.32114e-07	0.00130495	0.000902668	-0.000779949	0	1449.22
4656	16.5774	1.24288	0.0565958	1.30949e-07	1.6376e-07	-0.000567162	9.94063e-05	-0.000154767	0	2084.03
4661	20.4398	2.40989	0.0548344	5.34376e-09	-4.94422e-07	0.00123037	0.000591391	-0.000439098	0	3204.28
4665	13.7907	3.99102	0.0623088	1.16671e-06	-4.9099e-07	-0.0297921	-5.84861e-05	-0.0016513	0	4163.1
4668	2.34147	13.1102	0.0515645	-1.74682e-06	1.17561e-06	-0.00895207	-0.000221278	0.000808514	0	288.148
4673	15.9785	13.9639	0.0616465	5.15029e-07	-2.41892e-06	0.140671	0.00210336	-0.0100277	0	8305.89
4674	4.23142	15.5484	0.0616209	1.63168e-07	1.99615e-06	-0.0141367	-0.000149492	0.000935763	0	211.456
4677	10.625	11.7887	0.0608171	5.49893e-06	-2.15322e-06	-0.0197693	-0.00142878	-0.00584869	0	4599.33
4679	19.0139	1.52843	0.0549012	-7.62526e-08	-3.23929e-07	-0.0214493	0.000224661	-0.000187355	0	2314.3
4680	6.22627	2.31864	0.0706549	-7.29703e-07	-5.36261e-07	0.0125356	-0.000398209	-0.000267203	0	1198.21
4681	9.23431	10.385	0.0601303	6.1908e-06	-2.71527e-06	-0.0505587	-0.00185026	-0.00333443	0	2553.88
4684	6.31967	1.04302	0.0669519	-3.73209e-08	4.39098e-08	0.00308298	-2.63361e-05	-2.43173e-05	0	1302.82
4688	2.46987	13.1607	0.0629394	-2.04482e-06	1.20429e-06	-0.00644832	-0.000236512	0.000791366	0	236.791
4690	15.1623	1.76156	0.0615401	-4.53372e-08	-2.9759e-07	-0.0183469	4.45424e-05	-0.000370036	0	3834.55
[truncated: 20,478 more rows]
