# Supplementary material for: Study on stability analysis of soil nail reinforced slopes under loading based on the discrete element method
Source: PLoS One. 2026 May 26;21(5):e0350163. doi: 10.1371/journal.pone.0350163 (PMC13210361; doi:10.1371/journal.pone.0350163)
Supplement: S1 File — (ZIP) [file pone.0350163.s001.zip › DATA in PFC/0.2_14_60000__contacts.txt]

ball1_id	ball2_id	ball1_type	ball2_type	cx	cy	nx	ny	fn	fs	bond_type
6	21988	0	0	6.965	3.82282	0.50784	-0.861451	197.258	18.323	0
6	29749	0	0	6.99434	3.90054	0.949846	0.312718	231.609	47.4281	0
7	28757	0	0	24.6347	3.70302	-0.975813	0.218609	275.695	36.7998	0
12	5819	0	0	3.1513	12.0887	0.967573	-0.252591	17.0183	6.60289	0
17	4641	0	0	9.92501	4.5721	0.112654	-0.993634	178.186	9.07671	0
17	7912	0	0	9.89936	4.7161	-0.237424	0.971406	271.118	141.464	0
25	9688	0	0	14.7728	8.60074	-0.755083	0.655629	480.274	228.06	0
35	7830	0	0	10.5561	10.8604	-0.997106	-0.0760255	-55.395	87.3895	0
36	8603	0	0	24.9205	7.46514	-0.911032	0.412336	147.296	21.8774	0
40	1994	0	0	13.1929	6.05724	0.841832	0.53974	73.5724	7.78773	0
51	1555	0	0	2.66143	4.94464	0.074662	0.997209	107.911	29.4993	0
63	3510	0	0	15.5874	9.01297	0.297585	-0.954695	899.686	97.6712	0
67	4619	0	0	5.20823	9.36223	-0.545442	-0.838148	132.805	30.4717	0
93	3401	0	0	23.1369	9.21671	0.339749	0.940516	5.75807	18.1774	0
151	611	0	0	11.4131	4.31933	-0.114284	0.993448	385.541	46.593	0
174	289	0	0	14.9047	15.2845	-0.604287	-0.796766	-167.957	235.002	0
183	327	0	0	3.8694	15.6581	-0.574343	-0.818615	14.3112	11.6279	0
265	530	0	0	20.774	6.8296	-0.955537	-0.29487	92.2229	35.401	0
421	992	0	0	24.9063	1.46955	0.354703	-0.934979	284.435	29.558	0
563	835	0	0	16.0888	7.20901	-0.744998	0.667067	585.865	198.33	0
639	940	0	0	18.1422	3.68838	0.172838	-0.98495	1114.79	147.932	0
782	835	0	0	16.0193	7.28752	0.572347	-0.820012	536.095	134.554	0
12	29230	0	0	3.10855	12.051	0.12852	-0.991707	-1.36744	12.547	0
19	18330	0	0	5.9676	5.2033	-0.867082	-0.498166	311.007	34.5117	0
19	28347	0	0	6.06336	5.26456	0.815731	0.578431	277.669	23.2339	0
21	51229	0	0	10.2978	12.1649	0.942018	-0.335563	-19.7581	45.5551	0
22	20360	0	0	18.9218	5.90816	-0.306618	-0.951833	171.029	94.03	0
24	15402	0	0	6.12731	9.76926	0.914808	0.403888	195.317	10.33	0
24	42844	0	0	6.11845	9.69772	0.788153	-0.615479	22.0531	28.9889	0
32	15068	0	0	25.795	7.89113	0.610786	-0.791796	191.684	86.0521	0
32	23482	0	0	25.7084	7.90138	-0.77888	-0.627173	-13.2747	90.857	0
32	23484	0	0	25.7748	8.00016	0.28599	0.958233	-52.3735	6.23484	0
33	24026	0	0	22.8887	1.61883	-0.553912	0.832575	368.492	4.42858	0
38	40341	0	0	1.84128	14.2087	0.984508	0.17534	19.8128	14.262	0
43	24224	0	0	12.0746	7.7541	-0.531652	-0.846963	550.505	142.463	0
48	15202	0	0	5.21206	13.7848	0.882028	0.471197	108.125	22.128	0
48	34325	0	0	5.16472	13.6914	0.141786	-0.989897	6.0703	12.2685	0
50	30371	0	0	26.6004	1.36112	0.244562	0.969634	159.834	19.4291	0
51	36503	0	0	2.7135	4.89647	0.988575	0.150731	85.7179	0.469735	0
54	38186	0	0	15.9088	4.50447	-0.986349	0.164667	-16.7434	20.6876	0
54	42458	0	0	15.9306	4.44442	-0.651677	-0.758497	421.602	115.47	0
55	34632	0	0	16.6199	6.10142	0.956391	0.292091	-15.7296	20.7378	0
56	47461	0	0	12.4295	5.45689	0.37086	-0.928689	129.884	20.871	0
57	25720	0	0	16.8595	13.0151	-0.511995	0.858989	1768.01	454.908	1
57	35305	0	0	16.917	13.0163	0.475674	0.879622	-0.507216	5.04306	0
59	25894	0	0	25.8861	3.20056	-0.572937	0.8196	200.378	32.3349	0
59	33269	0	0	25.8947	3.08806	-0.440538	-0.897734	137.021	9.8804	0
60	50684	0	0	13.6804	9.89849	0.385909	0.922537	925.866	198.209	0
66	34745	0	0	7.95419	1.61402	-0.72719	0.686436	105.511	7.01125	0
68	44691	0	0	12.1672	6.04551	0.845949	-0.533264	16.107	4.48443	0
68	47062	0	0	12.1419	6.12012	0.347978	0.937503	318.108	11.4146	0
69	52350	0	0	10.6685	6.02846	0.666389	0.745604	385.881	50.1608	0
70	16449	0	0	13.5471	3.89348	0.874042	-0.48585	118.822	128.968	0
70	28456	0	0	13.4325	3.98643	-0.655803	0.754932	124.661	50.5575	0
70	46530	0	0	13.4461	3.86398	-0.474559	-0.880223	602.599	149.693	0
74	46308	0	0	14.4906	12.0068	-0.998444	0.0557709	-117.618	133.734	0
76	45241	0	0	11.6068	7.62222	-0.0544855	0.998515	468.094	112.564	0
77	17481	0	0	23.5882	2.43546	-0.954631	0.297791	313.611	63.5153	0
77	25772	0	0	23.7089	2.4009	0.967492	-0.252902	235.7	6.21715	0
84	39294	0	0	6.40791	15.0959	0.803343	0.595517	20.41	13.9135	0
89	38214	0	0	23.0288	6.98918	-0.996146	0.0877082	383.758	4.34884	0
89	42208	0	0	23.1363	7.04002	0.564793	0.825233	5.24829	7.38349	0
93	20568	0	0	23.0669	9.15073	-0.959128	-0.282973	362.1	96.0961	0
93	26651	0	0	23.1243	9.11234	0.106439	-0.994319	-56.2621	59.1882	0
97	14939	0	0	5.292	12.6605	-0.637543	-0.770415	72.7471	17.8644	0
107	4655	0	0	21.1192	3.35343	0.146637	-0.98919	209.481	29.3209	0
110	2442	0	0	8.82641	8.06744	0.853281	0.521451	330.898	44.9588	0
113	7001	0	0	17.4817	4.55469	-0.997162	-0.0752811	150.543	28.6821	0
116	4553	0	0	3.78481	6.10376	-0.167785	0.985824	2.21529	2.76643	0
116	8132	0	0	3.7251	6.04129	-0.99243	0.122813	87.8269	36.3622	0
117	9560	0	0	12.8082	14.4497	0.952265	0.305272	2348.9	560.969	0
139	5491	0	0	7.17803	1.71957	-0.895802	0.444453	40.0836	22.6715	0
144	9028	0	0	14.556	2.08564	0.383141	-0.92369	398.722	42.5381	0
147	7975	0	0	8.87834	13.7943	-0.0851066	-0.996372	26.1946	55.0417	0
148	5013	0	0	17.8074	2.08345	-0.828295	0.560293	225.48	55.608	0
148	8387	0	0	17.8002	2.02057	-0.933949	-0.357405	134.728	25.4602	0
151	4981	0	0	11.3645	4.28335	-0.916897	0.399123	40.5803	14.877	0
166	6468	0	0	23.9527	2.43384	0.587404	0.809294	99.2049	37.3969	0
174	7382	0	0	14.9898	15.3466	0.943578	0.331152	614.883	552.161	0
176	4767	0	0	8.15322	12.5997	0.996416	-0.0845931	139.464	4.94948	0
180	2910	0	0	1.91636	1.71263	-0.52952	0.848298	60.2813	4.00516	0
180	3028	0	0	1.98813	1.6914	0.905534	0.424274	122.911	10.5419	0
198	2215	0	0	13.9968	5.63759	-0.96568	0.259734	20.3831	168.959	0
198	3589	0	0	14.018	5.57601	-0.60174	-0.798692	614.703	133.354	0
204	1054	0	0	14.6123	7.81674	0.522859	-0.852419	1003.63	310.584	0
213	7139	0	0	19.0601	8.01889	0.481844	0.876257	294.266	124.979	0
214	1408	0	0	26.8455	8.91423	0.494016	-0.869453	2.60146	45.5068	0
224	7552	0	0	26.4391	1.75414	0.813907	-0.580995	64.1278	3.97232	0
225	8504	0	0	16.606	11.7765	0.498471	0.866906	478.707	265.597	0
225	9770	0	0	16.6195	11.6936	0.748445	-0.663197	1059.1	161.366	0
249	6821	0	0	23.2335	6.20905	-0.442553	0.896742	241.107	62.085	0
251	5718	0	0	14.1716	15.0609	-0.0973767	-0.995248	2674.27	786.103	0
254	1981	0	0	9.038	8.39127	0.882198	0.47088	435.048	76.3931	0
268	8484	0	0	7.06548	5.35397	0.492822	-0.87013	0.976891	22.1357	0
270	6026	0	0	17.9589	6.47657	0.315968	-0.94877	976.027	76.8478	0
273	1287	0	0	22.8063	7.98076	-0.261765	-0.965132	19.1162	49.3374	0
273	5506	0	0	22.8106	8.10464	-0.193538	0.981093	128.675	96.3573	0
289	3017	0	0	14.843	15.2971	-0.237343	0.971426	588.252	194.385	0
290	2388	0	0	26.7385	4.8894	0.49591	-0.868374	111.825	31.026	0
290	9384	0	0	26.7715	4.94347	0.999051	-0.0435658	276.6	25.7115	0
301	4888	0	0	17.2583	8.07307	0.843154	-0.537673	234.087	122.272	0
304	6703	0	0	25.235	4.30741	-0.470947	0.882162	93.765	28.8467	0
306	7009	0	0	22.21	6.76717	-0.74649	-0.665397	150.824	47.2646	0
328	7438	0	0	18.2761	11.5335	0.556968	-0.830534	240.029	51.8611	0
332	6358	0	0	1.45083	14.6797	-0.611254	-0.791434	37.4006	18.8441	0
350	1388	0	0	8.57966	8.24317	-0.198784	-0.980043	524.438	89.5389	0
354	8698	0	0	24.6155	2.55424	0.110926	-0.993829	104.093	24.0318	0
358	7018	0	0	26.5149	9.20184	0.593069	0.805152	100.567	102.66	0
362	9949	0	0	5.94747	10.0076	-0.130169	-0.991492	200.204	77.1482	0
370	5503	0	0	10.4597	14.8815	-0.447343	0.894362	-79.0111	40.5536	0
373	2529	0	0	10.0148	5.35286	-0.42382	-0.905746	348.306	59.1647	0
403	8671	0	0	26.7012	7.21443	-0.533546	0.845771	70.4535	72.1002	0
406	5153	0	0	3.38476	10.7897	0.716767	-0.697313	45.1448	45.9668	0
409	8871	0	0	6.46053	8.44076	-0.999928	-0.0120055	229.575	60.9148	0
413	4705	0	0	23.1773	1.88103	-0.795878	-0.605457	44.3212	26.2187	0
421	5075	0	0	24.8386	1.57357	-0.711618	0.702567	223.025	28.3816	0
431	8337	0	0	21.8879	5.84916	0.811379	0.584521	88.4694	60.9906	0
434	2877	0	0	25.7189	5.2552	-0.675683	0.737192	445.118	40.4667	0
440	6242	0	0	16.9523	6.66356	-0.890953	-0.454096	-28.2732	16.3106	0
444	7798	0	0	16.6113	10.5368	0.300761	-0.953699	1134.97	354.483	0
445	8598	0	0	1.9476	15.7715	-0.647372	0.762174	5.52033	2.82757	0
449	2819	0	0	22.2343	3.7093	0.998744	-0.0500999	196.782	71.996	0
457	2431	0	0	19.8855	7.61637	-0.270058	-0.962844	157.631	75.7948	0
460	5533	0	0	19.5092	12.014	0.968249	-0.249989	137.431	429.242	1
468	2717	0	0	7.95322	11.674	0.711222	-0.702967	17.3141	56.7487	0
468	9903	0	0	7.86053	11.6819	-0.819987	-0.572382	125.055	6.44191	0
486	6544	0	0	8.48715	15.2274	-0.90351	0.428567	82.2216	23.6495	0
488	5488	0	0	23.614	5.80102	0.478162	0.878272	-20.3113	0.849195	0
489	8141	0	0	16.6691	7.89296	-0.655241	-0.75542	69.3142	64.6002	0
522	9063	0	0	23.5285	1.36164	-0.988051	0.154129	147.651	16.8443	0
524	6489	0	0	19.1211	3.81036	-0.999748	0.0224325	117.992	11.3609	0
527	4761	0	0	8.5122	4.03128	-0.80501	0.593261	53.4083	44.9997	0
539	4640	0	0	11.0387	4.93154	-1	0.000778151	114.33	74.5014	0
544	6177	0	0	3.33863	9.82762	0.501662	-0.865064	14.6827	7.35849	0
548	3039	0	0	4.77592	8.92925	-0.999814	-0.0192777	361.49	55.6509	0
550	8755	0	0	20.5678	6.43848	-0.308815	0.951122	264.63	3.80822	0
560	9834	0	0	15.5177	13.3643	0.583418	0.812172	154.168	34.3268	0
588	1850	0	0	16.3575	12.4435	-0.648169	-0.761496	541.06	222.214	0
592	7004	0	0	12.6044	11.3461	0.87876	0.477265	382.327	209.779	0
607	3277	0	0	25.9214	8.71794	-0.507476	-0.861666	-18.0962	16.7248	0
611	4981	0	0	11.3551	4.3414	-0.745742	-0.666235	80.5615	18.3718	0
611	8232	0	0	11.3976	4.45331	-0.114792	0.99339	415.447	73.0778	0
613	5677	0	0	8.80957	5.9672	-0.367998	0.929827	202.796	75.9806	0
625	5498	0	0	5.00117	10.052	0.416064	-0.909335	-53.1109	52.2994	0
625	7544	0	0	4.94871	10.1807	-0.338069	0.941121	27.9099	4.08722	0
627	6322	0	0	7.1291	1.61119	-0.964088	0.265584	85.5947	13.965	0
665	9681	0	0	1.28696	4.2086	0.508404	-0.861119	65.393	7.26945	0
679	6601	0	0	20.264	8.78881	0.83714	-0.546989	150.14	1.20451	0
680	7711	0	0	12.7765	13.8216	-0.818609	0.574351	-103.463	221.467	0
683	4642	0	0	11.5683	15.9264	-0.951773	0.306804	86.2258	81.1486	0
690	1385	0	0	16.1237	12.2113	0.9841	-0.177616	-43.6345	93.6148	0
697	8103	0	0	9.73598	4.12456	0.701908	0.712268	372.531	15.6475	0
702	7878	0	0	4.31692	14.3448	0.83135	-0.555749	28.3534	7.1305	0
707	9384	0	0	26.8614	4.88126	-0.39335	0.919389	54.3736	26.6289	0
715	3209	0	0	3.82826	5.91161	0.9666	0.256291	225.728	2.1512	0
724	7274	0	0	10.3785	3.31636	-0.799152	-0.601129	325.01	60.8398	0
731	9241	0	0	22.507	6.16435	0.997707	0.0676781	345.925	96.233	0
733	1123	0	0	2.02477	3.72002	-0.897143	0.44174	79.2865	10.666	0
751	8296	0	0	23.9653	6.04254	0.0276275	-0.999618	30.6338	18.1163	0
754	1371	0	0	14.4478	14.3129	0.827151	0.56198	-12343.8	6392.44	1
756	5325	0	0	11.5251	6.48462	0.146461	0.989216	298.405	10.8211	0
758	9856	0	0	15.5581	2.83367	0.601297	-0.799026	268.303	81.7409	0
767	5985	0	0	15.7955	6.30235	0.805028	-0.593237	451.404	109.754	0
778	4382	0	0	11.2672	10.1764	-0.0380628	0.999275	20.9614	110.554	0
778	8198	0	0	11.3194	10.1448	0.902668	0.430339	-17.9522	141.624	0
784	5410	0	0	9.29364	8.4091	-0.559502	-0.828829	400.081	27.7912	0
791	1865	0	0	15.9415	14.9256	0.605408	-0.795916	1364.71	544.154	0
807	9274	0	0	2.63562	5.84018	-0.858146	-0.513406	73.5546	15.792	0
816	9512	0	0	13.5108	6.20784	-0.0145256	0.999894	823.573	124.577	0
821	1060	0	0	20.2559	9.93992	-0.530134	-0.847914	34.598	6.01049	0
829	1692	0	0	10.4701	2.1463	-0.69362	0.720341	158.099	20.0505	0
830	5158	0	0	11.4019	9.68093	0.966409	-0.257009	-80.13	55.7201	0
839	3006	0	0	6.2631	4.6282	0.13562	-0.990761	326.06	25.9938	0
855	1486	0	0	25.9814	2.69681	-0.307454	0.951563	108.897	29.5542	0
863	3946	0	0	6.98526	6.78061	-0.771105	-0.636708	271.434	50.9986	0
865	6533	0	0	1.2043	6.51485	-0.762142	0.64741	6.62788	14.6027	0
869	6758	0	0	5.28345	6.51338	-0.432538	0.901616	-36.7606	4.20482	0
877	1683	0	0	8.77276	12.27	0.979759	0.200179	209.904	72.1425	0
884	8370	0	0	26.2125	6.53546	-0.942056	0.335457	222.587	9.85539	0
890	1431	0	0	3.03572	6.39819	-0.0582495	-0.998302	30.9607	7.83619	0
890	2227	0	0	3.09055	6.42836	0.874957	-0.4842	98.1186	21.4306	0
895	6379	0	0	19.5337	10.2118	-0.514878	0.857263	325.124	144.751	1
910	6228	0	0	3.06997	10.808	-0.952529	-0.304448	139.066	12.677	0
910	8636	0	0	3.13159	10.8865	0.0698804	0.997555	-2.39898	16.187	0
915	5700	0	0	12.411	7.37409	-0.527057	-0.84983	667.333	56.6962	0
916	4803	0	0	16.704	10.8669	0.985187	0.171485	183.277	105.028	0
917	5518	0	0	8.63404	12.5051	-0.999755	-0.0221287	440.127	88.8262	0
921	5208	0	0	4.16923	14.1545	0.479795	-0.877381	0.940796	10.1724	0
922	4311	0	0	8.84912	6.86185	-0.999618	0.0276479	91.8716	28.8136	0
936	6354	0	0	8.78573	9.13771	0.304171	-0.952617	122.706	39.0419	0
944	1775	0	0	2.33637	8.44222	-0.105331	0.994437	-5.44604	3.41454	0
959	9513	0	0	2.5614	11.6049	-0.13869	0.990336	-28.688	1.62955	0
982	7007	0	0	8.94802	5.40325	-0.099577	-0.99503	235.696	43.3244	0
991	2924	0	0	5.66336	3.2751	-0.910996	0.412416	47.3077	24.9267	0
106	25320	0	0	2.15311	5.70509	-0.88408	0.467336	124.761	32.0354	0
106	47966	0	0	2.237	5.72975	0.490247	0.871583	126.478	28.6486	0
107	30020	0	0	21.0622	3.38626	-0.928946	-0.370215	151.112	12.5499	0
109	21833	0	0	5.95099	14.5217	-0.331988	-0.943284	-5.83905	28.0919	0
109	46247	0	0	5.91547	14.6157	-0.873239	0.487292	79.0209	14.7185	0
110	11861	0	0	8.73069	7.97795	-0.577582	-0.816332	415.033	11.7499	0
111	17343	0	0	17.8289	10.2535	-0.259564	0.965726	1148.59	95.8019	0
111	48451	0	0	17.7817	10.2046	-0.974902	0.222635	720.635	173.004	0
112	19678	0	0	17.9909	7.79344	-0.662076	-0.749437	170.129	7.85434	0
112	44620	0	0	18.1024	7.8233	0.947977	-0.318338	99.7527	214.117	0
113	13332	0	0	17.5926	4.5106	0.673435	-0.739247	288.767	83.4491	0
113	14186	0	0	17.5772	4.61928	0.441386	0.897317	235.08	93.891	0
117	40552	0	0	12.7598	14.4863	0.0339613	0.999423	1640.15	436.864	0
117	50168	0	0	12.7104	14.4569	-0.898951	0.43805	-437.855	168.54	0
123	32028	0	0	3.80774	14.4056	0.99786	0.0653824	56.1141	13.4575	0
123	33916	0	0	3.72635	14.3281	-0.114036	-0.993477	2.96493	5.62477	0
125	19521	0	0	2.30709	7.03223	0.689059	0.724705	53.7645	21.6731	0
125	37745	0	0	2.25234	6.94892	-0.391692	-0.920096	109.306	24.8549	0
125	50605	0	0	2.2531	7.04243	-0.376632	0.926363	94.4701	13.6589	0
126	21177	0	0	4.83081	7.63136	-0.911915	0.410378	133.013	2.16918	0
126	28446	0	0	4.83563	7.56215	-0.84627	-0.532754	374.185	72.1835	0
130	39047	0	0	5.21375	14.7107	-0.966897	-0.255169	37.0417	10.2825	0
130	43752	0	0	5.31548	14.6779	0.635275	-0.772286	36.948	26.7362	0
130	49960	0	0	5.23061	14.7721	-0.701514	0.712655	23.4812	2.9371	0
132	29470	0	0	7.38727	3.53812	0.536248	0.84406	195.277	22.3832	0
135	34696	0	0	7.16611	7.46175	-0.990388	0.138318	191.065	48.717	0
135	41198	0	0	7.25449	7.38904	0.326363	-0.945245	270.356	34.7839	0
138	28676	0	0	25.8256	9.45935	0.617175	-0.786826	181.206	95.6142	0
140	37645	0	0	3.54539	14.7692	0.677234	-0.735768	25.2342	9.23573	0
140	39263	0	0	3.46857	14.8456	-0.740116	0.67248	28.7069	13.842	0
146	43101	0	0	13.2802	12.0385	0.751321	0.659937	81.4781	14.5547	0
146	43116	0	0	13.1565	11.9665	-0.944871	-0.327443	112.793	263.41	0
147	13975	0	0	8.93651	13.8791	0.898984	0.437981	322.282	32.4638	0
147	25145	0	0	8.88679	13.9123	0.0577754	0.99833	30.8547	15.6545	0
148	16186	0	0	17.9233	2.01047	0.862914	-0.50535	449.832	105.709	0
149	21700	0	0	25.6682	9.65463	0.140182	-0.990126	18.6985	46.9374	0
149	52219	0	0	25.7109	9.77067	0.748351	0.663303	32.6208	63.4141	0
151	28831	0	0	11.391	4.20597	-0.478203	-0.878249	359.17	73.4522	0
152	16058	0	0	7.80796	3.25476	-0.750585	-0.660773	177.028	19.4582	0
152	37748	0	0	7.79764	3.33838	-0.888664	0.458558	99.0502	16.2148	0
154	18833	0	0	5.79509	15.3265	-0.489499	-0.872004	18.909	24.1359	0
156	34543	0	0	16.4099	8.12128	0.431028	0.902339	178.717	269.258	0
158	11919	0	0	20.4477	5.71027	-0.635259	-0.7723	151.643	1.86837	0
159	10956	0	0	26.4346	8.22149	-0.320567	0.947226	-2.91898	38.999	0
159	40282	0	0	26.4445	8.10917	-0.150495	-0.988611	-27.9762	5.21795	0
164	17602	0	0	19.2804	1.78527	0.777917	-0.628368	293.549	77.3346	0
164	26505	0	0	19.264	1.88292	0.530175	0.847888	394.816	72.9095	0
165	30530	0	0	8.86167	14.9053	0.196809	-0.980442	-36.3079	7.06315	0
165	31502	0	0	8.79059	14.9354	-0.839423	-0.543478	198.249	7.06503	0
165	42152	0	0	8.91286	14.9498	0.942714	-0.333603	84.1146	71.2774	0
166	25772	0	0	23.8557	2.38329	-0.999857	-0.0168816	333.28	17.1427	0
174	30024	0	0	14.9385	15.3834	0.00797529	0.999968	36.1539	677.606	0
176	25833	0	0	8.05361	12.6564	-0.580879	0.81399	12.4255	7.76933	0
176	28268	0	0	8.0277	12.5969	-0.99178	-0.127954	197.393	15.7951	0
176	37679	0	0	8.12177	12.6598	0.498017	0.867167	102.122	47.6866	0
179	24017	0	0	4.67148	5.59426	-0.885583	-0.464481	216.337	7.79457	0
182	17570	0	0	13.0481	6.177	-0.0518519	0.998655	190.024	1.93624	0
182	21445	0	0	12.9916	6.13892	-0.906181	0.422891	2.04633	53.5629	0
183	10029	0	0	3.96697	15.7197	0.985865	0.167542	7.12322	0.170307	0
183	26193	0	0	3.92456	15.7687	0.30804	0.951373	9.85071	5.73954	0
184	41451	0	0	17.0646	12.3056	-0.0540394	0.998539	505.536	139.349	0
185	36620	0	0	13.7834	8.47486	-0.281852	0.959458	411.378	81.8365	0
185	45036	0	0	13.8492	8.46136	0.637204	0.770695	406.697	131.747	0
189	17773	0	0	23.5085	5.45463	-0.887041	0.461691	244.278	13.6002	0
193	18006	0	0	3.06321	15.3136	-0.418614	-0.908164	-14.9261	3.48804	0
193	19032	0	0	3.02774	15.3756	-0.995079	0.0990812	38.188	2.6421	0
198	22096	0	0	14.0815	5.57174	0.489747	-0.871864	441.911	139.42	0
198	29453	0	0	14.0755	5.67608	0.386403	0.92233	845.57	197.781	0
204	15894	0	0	14.5657	7.94502	-0.146962	0.989142	1114.01	73.639	0
204	21198	0	0	14.518	7.83725	-0.83034	-0.557256	18.3188	36.52	0
204	25939	0	0	14.6455	7.87992	0.998518	0.0544299	30.9488	14.8804	0
204	32863	0	0	14.5118	7.90354	-0.919494	0.393104	47.7945	41.5904	0
207	10791	0	0	10.2051	12.5315	-0.919499	-0.393092	195.115	33.3559	0
207	17625	0	0	10.3142	12.5791	0.913499	0.40684	195.591	30.4223	0
213	33090	0	0	19.022	7.91811	-0.218574	-0.97582	429.064	157.792	0
214	16620	0	0	26.7654	8.94049	-0.912737	-0.408547	88.8237	14.6543	0
215	37391	0	0	21.6888	8.53063	-0.826737	-0.562588	90.8642	95.7327	0
224	27982	0	0	26.3512	1.83922	-0.607844	0.794057	160.344	7.62048	0
224	50945	0	0	26.3283	1.77673	-0.976365	-0.216129	50.3164	8.67	0
225	49371	0	0	16.5635	11.6776	-0.285386	-0.958413	376.084	114.442	0
226	43870	0	0	11.0841	9.07165	0.295308	-0.955402	707.577	222.256	0
226	46877	0	0	11.0926	9.19598	0.42344	0.905924	615.043	136.303	0
226	51602	0	0	11.027	9.19086	-0.55935	0.828932	179.778	39.8179	0
231	13417	0	0	16.5133	1.49091	0.400594	-0.916256	717.067	52.911	0
232	25618	0	0	20.5838	7.93234	-0.913338	-0.407202	-7.52232	31.5422	0
232	48017	0	0	20.5857	7.9958	-0.88834	0.459187	128.141	12.6603	0
237	17124	0	0	20.5291	2.26776	0.62277	-0.782405	504.903	44.7375	0
238	32540	0	0	12.5074	10.1304	0.992881	-0.119111	-66.1228	71.671	0
245	24737	0	0	7.49995	3.4041	-0.247662	0.968846	142.157	14.7221	0
245	41631	0	0	7.44969	3.36021	-0.925372	0.379059	137.892	1.09348	0
249	11409	0	0	23.3	6.12035	0.737404	-0.675452	306.724	34.2011	0
249	27505	0	0	23.2169	6.12023	-0.735496	-0.677529	50.6136	64.5462	0
251	18674	0	0	14.2065	15.1881	0.423263	0.906007	2022.96	1333.03	0
259	44262	0	0	4.31354	4.91703	0.999555	-0.0298245	341.574	35.4841	0
265	20380	0	0	20.8909	6.91026	0.614569	0.788863	129.508	46.5573	0
268	15542	0	0	6.98352	5.45503	-0.749641	0.661844	145.852	2.11602	0
268	21131	0	0	7.09764	5.42426	0.980751	0.195262	257.646	62.9315	0
268	31410	0	0	7.0061	5.35114	-0.407206	-0.913337	227.487	23.0464	0
270	50443	0	0	17.9506	6.61577	0.201001	0.979591	748.565	156.92	0
271	52249	0	0	7.29091	6.12057	-0.127973	0.991778	145.051	63.8983	0
273	16943	0	0	22.8827	8.02041	0.939608	-0.342252	196.589	37.005	0
277	17147	0	0	2.35609	13.2898	0.0567295	-0.99839	-14.5401	4.286	0
280	39494	0	0	13.7237	9.17105	0.511899	0.859046	558.038	245.125	0
280	40120	0	0	13.7596	9.10936	0.999828	0.0185698	-299.024	28.4359	0
282	34596	0	0	12.1256	12.4133	0.0100821	-0.999949	1015.91	163.332	0
284	28978	0	0	12.6265	5.86622	-0.825724	-0.564074	222.368	149.211	0
286	11280	0	0	20.0846	3.45143	0.914247	0.405157	57.9906	58.3196	0
286	29630	0	0	20.0403	3.35857	0.260374	-0.965508	107.969	39.8645	0
288	12437	0	0	11.6991	7.81912	-0.701814	-0.71236	496.53	93.4735	0
288	12732	0	0	11.7492	7.91133	0.216401	0.976305	813.161	59.9221	0
288	51642	0	0	11.7717	7.81552	0.627066	-0.778966	376.826	139.819	0
289	15400	0	0	14.7927	15.2535	-0.926508	0.376276	1664.03	216.621	0
289	24636	0	0	14.9097	15.1721	0.675092	-0.737733	2509.33	799.382	0
290	10646	0	0	26.6426	4.96313	-0.966582	0.25636	309.582	21.352	0
293	17473	0	0	2.8718	15.2048	0.387782	0.921751	-1.92424	14.9704	0
295	43789	0	0	3.66412	10.8668	-0.756702	0.65376	43.7964	52.4199	0
298	46883	0	0	14.7413	14.6307	0.526272	0.850317	328.797	362.995	0
298	51311	0	0	14.7461	14.5115	0.594388	-0.804178	1715.17	248.529	0
301	13515	0	0	17.1536	8.1168	-0.974995	0.222225	4.02025	175.701	0
301	20138	0	0	17.2002	8.04733	-0.165615	-0.986191	627.013	217.108	0
305	20197	0	0	2.03438	13.7855	0.998699	0.0509862	43.669	3.85094	0
305	25469	0	0	1.94346	13.7242	-0.421826	-0.906677	-4.42177	5.73484	0
306	28965	0	0	22.2894	6.75121	0.432332	-0.901714	177.028	5.09094	0
306	34072	0	0	22.2786	6.87672	0.272269	0.962221	225.709	73.3309	0
306	43894	0	0	22.3271	6.80326	0.991618	-0.129203	81.8403	0.333699	0
310	12793	0	0	11.1103	5.83911	0.46167	-0.887052	339.454	119.959	0
310	27914	0	0	11.1437	5.91319	0.970428	0.241391	194.092	30.9345	0
310	32468	0	0	11.0224	5.92885	-0.877337	0.479875	117.395	107.561	0
312	28376	0	0	19.0894	8.55838	-0.529965	-0.84802	75.7744	51.098	0
312	46751	0	0	19.1526	8.63684	0.715482	0.698631	1.02111	16.0559	0
313	14362	0	0	18.243	1.99133	0.689041	0.724722	88.9294	1.9525	0
315	11736	0	0	6.33929	2.46273	-0.237261	0.971446	125.061	31.0067	0
319	26680	0	0	4.11873	8.64695	-0.122688	0.992445	-11.2863	19.3	0
319	39905	0	0	4.18554	8.61946	0.784973	0.61953	329.118	35.208	0
328	12483	0	0	18.285	11.6419	0.686191	0.727421	73.17	222.392	1
328	13021	0	0	18.1701	11.6094	-0.965503	0.260393	32.2942	4.24877	0
328	21397	0	0	18.1816	11.5496	-0.80072	-0.599039	56.8019	17.2981	0
330	50178	0	0	1.27701	14.8827	0.945194	-0.326511	50.7429	15.6664	0
336	33716	0	0	25.4436	8.44413	-0.368799	0.929509	227.091	114.375	0
336	49714	0	0	25.506	8.42182	0.87496	0.484196	237.555	89.4495	0
338	15248	0	0	26.4319	7.73484	-0.624579	0.780962	237.062	94.7308	0
338	51992	0	0	26.43	7.65601	-0.660228	-0.751065	159.85	72.2733	0
339	32629	0	0	23.6353	4.4148	-0.537006	0.843579	234.701	19.0821	0
339	37003	0	0	23.6939	4.28248	0.262855	-0.964835	218.328	68.8104	0
341	32093	0	0	26.5419	3.42371	0.992592	0.121498	177.239	12.3752	0
342	28959	0	0	26.3767	5.55502	0.680475	-0.732771	138.391	68.966	0
348	19425	0	0	5.32098	13.0474	-0.986932	-0.161137	146.763	22.5265	0
348	27041	0	0	5.4394	13.0193	0.80916	-0.587588	93.1659	72.3534	0
350	25826	0	0	8.54154	8.31173	-0.937037	0.349231	234.367	104.303	0
354	13595	0	0	24.5611	2.66767	-0.705938	0.708274	81.7761	2.08668	0
354	48239	0	0	24.6255	2.68476	0.26105	0.965325	72.3159	6.37852	0
355	21094	0	0	13.4133	12.4371	0.890171	0.455626	-181.351	573.702	0
355	50823	0	0	13.2726	12.4154	-0.986257	0.16522	-414.712	256.111	0
358	35925	0	0	26.4134	9.17721	-0.895901	0.444255	178.467	85.0549	0
358	37160	0	0	26.5074	9.08721	0.483479	-0.875356	47.0533	37.2702	0
359	25413	0	0	13.8146	5.01366	-0.926517	-0.376253	218.937	58.0166	0
359	37927	0	0	13.8564	5.10164	-0.294512	0.955648	842.615	160.115	0
359	44031	0	0	13.8645	4.97338	-0.170854	-0.985296	411.527	91.3254	0
362	12518	0	0	5.8839	10.0916	-0.989524	0.144371	265.041	56.7265	0
362	17338	0	0	5.96922	10.154	0.163683	0.986513	46.1688	17.178	0
362	28515	0	0	6.01582	10.0359	0.793304	-0.608826	25.2073	27.4464	0
363	13159	0	0	14.7293	13.1324	-0.932705	-0.360641	664.184	44.4844	0
374	16165	0	0	4.58784	1.57289	-0.967201	0.254011	-12.5987	0.765036	0
374	24287	0	0	4.71818	1.53365	0.9467	-0.322116	39.8074	11.6598	0
375	15047	0	0	2.84797	3.75204	-0.836414	0.548098	56.1608	12.2357	0
375	43957	0	0	2.95504	3.75454	0.809899	0.586569	56.7917	0.833636	0
376	17150	0	0	10.8245	2.93522	-0.834976	-0.550286	508.37	218.229	0
376	19194	0	0	10.8176	3.00393	-0.927647	0.373459	87.6577	99.8582	0
376	32607	0	0	10.9334	2.91839	0.629202	-0.777242	464.403	128.947	0
384	18116	0	0	7.03032	9.04674	-0.994778	-0.102059	165.148	29.8061	0
384	42476	0	0	7.1373	9.00543	0.66775	-0.744385	77.1015	3.49429	0
388	18883	0	0	21.6748	9.53283	-0.69628	0.71777	438.389	68.4053	0
388	29001	0	0	21.7084	9.41476	-0.213029	-0.977046	135.365	57.2298	0
395	15721	0	0	4.91451	9.40265	-0.639293	0.768963	1.70597	34.9541	0
395	41829	0	0	4.90086	9.31519	-0.843632	-0.536922	338.203	52.7275	0
395	51048	0	0	4.97686	9.41514	0.291694	0.956512	165.356	11.7455	0
400	16125	0	0	19.3	9.11193	-0.784879	0.619649	421.095	38.2559	0
403	13784	0	0	26.6743	7.12596	-0.913681	-0.406431	333.503	121.34	0
406	29800	0	0	3.27447	10.8583	-0.942382	0.334539	53.8748	30.1135	0
406	31130	0	0	3.36026	10.8983	0.348186	0.937426	92.0097	72.7989	0
406	39315	0	0	3.2815	10.7997	-0.836883	-0.547381	115.38	13.3063	0
408	46789	0	0	3.34104	1.74936	-0.957056	-0.289903	25.7129	1.29011	0
408	47519	0	0	3.35815	1.81925	-0.716208	0.697887	103.929	15.1316	0
410	44454	0	0	13.1962	8.16498	-0.391963	0.919981	305.421	60.8399	0
413	19246	0	0	23.2757	1.97382	0.65116	0.758941	9.59558	20.0194	0
416	49497	0	0	4.18812	6.00081	-0.981042	-0.193793	117.764	36.6875	0
423	37881	0	0	12.9063	4.58695	0.634398	0.773007	125.919	136.59	0
426	33990	0	0	10.297	7.54457	-0.999897	0.0143574	0.986862	12.6275	0
426	44011	0	0	10.3967	7.52044	0.89595	-0.444154	-26.9071	12.4661	0
426	44670	0	0	10.3256	7.497	-0.45557	-0.8902	179.761	13.9518	0
428	10957	0	0	8.35602	5.82629	0.551129	0.83442	336.593	31.2845	0
431	10658	0	0	21.8666	5.76208	0.451936	-0.892051	376.33	95.4339	0
431	21741	0	0	21.8092	5.86491	-0.522763	0.852478	342.189	65.4957	0
431	45094	0	0	21.7908	5.782	-0.832952	-0.553346	88.3655	98.1786	0
436	11887	0	0	17.9934	9.88136	-0.672555	0.740047	770.033	248.981	1
436	22058	0	0	18.0151	9.76972	-0.346241	-0.938146	300.017	15.1495	0
436	46699	0	0	18.1021	9.85036	0.96172	0.274035	3.7371	0.0577836	0
437	13241	0	0	14.5765	13.4461	-0.392592	0.919713	1777.65	350.555	0
443	14627	0	0	5.70436	9.97504	-0.176971	-0.984216	150.638	45.9053	0
444	29264	0	0	16.5246	10.6314	-0.923757	0.382978	813.292	159.718	0
444	37471	0	0	16.5315	10.5642	-0.824488	-0.565879	33.9238	78.204	0
451	37086	0	0	5.09904	3.47642	-0.994501	0.104726	192.45	59.5317	0
452	26596	0	0	12.9639	5.43824	0.544189	0.838963	493.134	150.956	0
452	45323	0	0	12.8583	5.3855	-0.99765	0.0685161	126.714	152.06	0
453	40501	0	0	15.6395	13.2538	0.14988	-0.988704	1469.36	392.549	0
454	23665	0	0	11.9913	12.9263	-0.117713	0.993048	551.693	106.016	0
454	44929	0	0	12.0588	12.8405	0.937237	-0.348692	-89.4596	254.09	0
455	12425	0	0	8.17552	12.4277	-0.403652	0.914913	21.8728	17.8729	0
455	24363	0	0	8.13618	12.3753	-0.991047	0.133515	190.803	26.3432	0
455	31496	0	0	8.15989	12.3148	-0.637406	-0.770528	324.378	50.4859	0
455	34579	0	0	8.269	12.3749	0.991936	0.126742	451.499	135.032	0
457	50187	0	0	19.9239	7.74535	0.301518	0.95346	333.198	75.0641	0
459	44903	0	0	1.28941	3.55811	0.36412	-0.931352	33.7426	7.17276	0
461	13027	0	0	13.6002	15.5385	0.978739	0.205109	5266.03	3771.14	0
465	42912	0	0	9.76197	7.40544	0.998395	0.0566285	23.531	9.94958	0
470	27052	0	0	3.63667	6.25574	-0.993798	-0.111203	185.007	20.6636	0
470	36835	0	0	3.68992	6.31376	0.025086	0.999685	88.5548	16.4481	0
474	25094	0	0	25.8109	1.16974	-0.539069	0.842262	75.2918	5.06923	0
483	32952	0	0	23.1944	5.77507	0.555057	-0.831812	168.817	64.0969	0
486	17708	0	0	8.58034	15.2515	0.581852	0.813295	99.2266	40.9673	0
488	24415	0	0	23.5305	5.73872	-0.978073	-0.208263	249.272	70.5916	0
488	24853	0	0	23.6406	5.73191	0.944826	-0.327573	456.653	4.62713	0
488	44442	0	0	23.5681	5.6964	-0.322394	-0.946606	-3.2287	0.568644	0
489	23613	0	0	16.7298	7.88344	0.393255	-0.91943	867.385	35.2823	0
491	40045	0	0	25.3301	5.44782	0.994312	0.106507	368.279	75.3964	0
499	13325	0	0	18.8345	1.53317	0.908953	-0.416898	455.116	119.027	0
507	44448	0	0	25.1092	1.82497	0.625766	-0.780011	196.939	20.3652	0
512	45863	0	0	17.8976	14.0208	-0.767398	0.641171	386.51	28.4971	0
522	12218	0	0	23.6168	1.29895	0.47087	-0.882203	212.686	9.72867	0
522	31661	0	0	23.5536	1.30271	-0.572992	-0.819561	3.76128	11.3321	0
522	50715	0	0	23.6306	1.39554	0.699315	0.714814	150.97	59.3251	0
524	17499	0	0	19.208	3.86053	0.480859	0.876798	182.95	95.9293	0
524	42589	0	0	19.2109	3.75927	0.530467	-0.847706	501.048	61.516	0
525	14925	0	0	15.3967	3.21222	0.519639	-0.854386	305.081	32.8532	0
530	21819	0	0	20.7595	6.75953	0.759553	-0.650445	198.604	17.0122	0
539	32875	0	0	11.1714	4.97246	0.826167	0.563425	390.055	77.6253	0
539	50244	0	0	11.1071	4.85898	-0.0585158	-0.998286	1278.8	152.554	0
540	44654	0	0	4.69347	14.2526	0.972826	0.231535	99.3082	3.11323	0
540	47374	0	0	4.60951	14.2946	-0.398016	0.917378	8.72439	26.6564	0
540	50774	0	0	4.58692	14.1991	-0.767337	-0.641244	67.157	25.6209	0
541	17502	0	0	7.99974	13.8756	0.604032	-0.79696	66.6777	4.88936	0
541	34312	0	0	7.90598	13.9314	-0.988459	0.151486	173.322	39.1882	0
544	20929	0	0	3.36697	9.89234	0.976227	0.21675	280.968	5.84812	0
544	50060	0	0	3.24899	9.87513	-0.997465	-0.0711557	278.614	19.022	0
545	18739	0	0	12.2485	15.3924	0.227022	-0.97389	-394.02	26.7534	0
545	37578	0	0	12.2517	15.5322	0.271943	0.962313	-357.819	166.957	0
546	21054	0	0	11.9858	12.0982	0.603225	0.797571	1349.75	164.831	0
546	40035	0	0	11.894	11.9927	-0.706164	-0.708048	1039.09	146.181	0
546	52611	0	0	11.9557	11.9732	0.173335	-0.984863	562.799	182.888	0
547	50835	0	0	15.9732	7.53239	0.755798	0.654804	119.557	72.8913	0
548	20718	0	0	4.87794	8.95058	0.923716	0.383077	444.732	19.7646	0
557	48234	0	0	20.5658	4.8006	0.328055	0.944658	162.888	53.094	0
560	21176	0	0	15.4537	13.3755	-0.271658	0.962394	1465.65	124.224	0
563	30959	0	0	16.1796	7.21937	0.574307	0.81864	784.743	220.958	0
563	41006	0	0	16.1335	7.0947	-0.0959085	-0.99539	938.06	34.0591	0
565	29903	0	0	11.3151	15.8713	0.585795	-0.810459	115.582	111.782	0
566	14826	0	0	5.33559	4.15417	-0.286354	-0.958124	371.151	76.995	0
566	47505	0	0	5.41387	4.22318	0.986375	0.164513	178.731	40.8244	0
567	17860	0	0	7.79422	8.4144	-0.459528	0.888163	55.4759	43.9161	0
567	20902	0	0	7.76143	8.35969	-0.999907	-0.0136389	32.8574	40.3842	0
574	13605	0	0	15.0048	6.74132	-0.746352	0.665552	332.113	97.3013	0
582	21471	0	0	20.7297	6.63424	-0.625337	0.780355	587.258	34.1102	0
582	49751	0	0	20.84	6.54742	0.905349	-0.424668	697.67	76.3797	0
585	17505	0	0	15.657	1.82736	-0.16601	-0.986124	634.06	38.9766	0
585	37532	0	0	15.7146	1.85096	0.810737	-0.585411	168.783	22.3525	0
587	43163	0	0	14.8483	4.54142	-0.288992	0.957331	757.597	83.0522	0
588	21691	0	0	16.431	12.4386	0.542429	-0.840102	829.819	50.0611	0
588	23590	0	0	16.4589	12.4963	0.995522	0.0945258	349.327	103.846	0
592	21303	0	0	12.4802	11.3571	-0.78152	0.62388	27.646	135.517	0
592	42986	0	0	12.6062	11.2781	0.901933	-0.431877	-175.976	22.9826	0
598	18739	0	0	12.3185	15.3628	-0.853506	-0.521083	1683.96	70.8176	0
598	44205	0	0	12.4292	15.4137	0.950906	0.309481	1621.51	360.001	0
599	23962	0	0	11.4984	2.84878	-0.754387	-0.65643	64.6912	60.3343	0
600	17149	0	0	7.62354	10.2171	-0.997413	-0.0718779	224.785	25.5948	0
600	37485	0	0	7.66021	10.172	-0.274263	-0.961655	310.379	20.154	0
600	41131	0	0	7.72347	10.2323	0.973695	0.227854	277.812	60.8413	0
610	29155	0	0	6.238	11.385	-0.501434	-0.865196	235.967	76.9411	0
610	46830	0	0	6.20988	11.4665	-0.928419	0.371536	151.402	70.5256	0
611	51012	0	0	11.4598	4.42612	0.807301	0.59014	167.86	59.0303	0
613	19614	0	0	8.88806	5.86191	0.786001	-0.618226	40.8307	49.1198	0
613	43002	0	0	8.82293	5.83695	-0.17156	-0.985174	259.131	5.09938	0
616	43975	0	0	6.46858	6.1975	-0.959184	-0.282784	240.571	30.9611	0
618	24312	0	0	7.25979	1.93932	-0.938476	0.345345	48.6912	16.5373	0
618	41136	0	0	7.35626	1.93039	0.985894	0.16737	122.764	26.908	0
620	34589	0	0	21.0113	9.70443	0.156614	0.98766	175.777	94.9161	0
624	15949	0	0	10.3778	7.77694	-0.488508	0.87256	300.84	99.827	0
624	47991	0	0	10.4677	7.71754	0.994184	-0.107699	217.98	30.7866	0
625	32816	0	0	4.90318	10.1071	-0.993015	-0.117988	188.989	10.762	0
627	31117	0	0	7.23997	1.60368	0.991111	0.133035	161.673	53.3134	0
632	31913	0	0	7.09645	15.2766	-0.804621	-0.593789	37.3153	15.6599	0
633	20663	0	0	14.634	3.22977	-0.496939	-0.867785	427.01	105.471	0
633	33370	0	0	14.7113	3.32436	0.750838	0.660486	351.305	148.439	0
636	44038	0	0	8.28355	9.85443	0.817821	-0.575473	31.6572	55.6736	0
639	18136	0	0	18.0633	3.77839	-0.953599	0.30108	559.129	162.9	0
639	39164	0	0	18.195	3.78357	0.927094	0.374829	159.659	77.9193	0
639	46051	0	0	18.1354	3.82712	0.0765507	0.997066	839.96	98.2167	0
642	33911	0	0	2.8052	8.99512	-0.630969	-0.775808	137.892	35.1621	0
642	45598	0	0	2.78143	9.05971	-0.983437	0.181251	136.862	15.3517	0
645	21557	0	0	20.8876	6.23218	-0.877176	0.480169	397.276	21.6267	0
645	32884	0	0	20.9965	6.22752	0.914884	0.403717	231.063	44.2983	0
645	48659	0	0	20.9436	6.26373	0.0433444	0.99906	147.612	16.8066	0
647	14928	0	0	2.63105	15.1817	-0.394236	-0.919009	-3.24264	1.24588	0
647	25793	0	0	2.68853	15.1906	0.651312	-0.75881	45.6146	11.6857	0
648	48849	0	0	20.8928	2.57766	0.626963	0.779049	198.889	40.6538	0
651	47027	0	0	16.2314	9.15999	0.915933	0.401331	-8.90808	93.3067	0
654	13963	0	0	23.0847	5.72177	-0.673831	0.738886	427.135	79.8258	0
654	32952	0	0	23.1685	5.69985	0.94958	0.313524	149.199	35.0023	0
656	15308	0	0	16.378	12.1079	-0.780104	-0.625649	-93.5442	12.1915	0
656	25528	0	0	16.4077	12.2221	-0.378447	0.925623	1320.78	29.3564	0
665	22590	0	0	1.21315	4.20911	-0.520688	-0.853747	22.2305	31.4836	0
667	39128	0	0	8.75054	3.56189	0.24701	-0.969013	389.627	49.6903	0
668	49029	0	0	2.63895	14.695	0.693641	-0.72032	18.6147	17.4754	0
679	17157	0	0	20.2124	8.7639	-0.0917421	-0.995783	176.57	37.2504	0
679	30621	0	0	20.2148	8.87462	-0.0492841	0.998785	256.804	60.4879	0
683	21604	0	0	11.7095	15.9266	0.951207	0.308554	305.662	23.8203	0
683	31393	0	0	11.6069	15.8367	-0.431622	-0.902054	135.861	130.608	0
685	37023	0	0	18.6101	1.59982	-0.818803	0.574074	645.993	104.862	0
685	42664	0	0	18.6549	1.5213	0.0772239	-0.997014	469.76	86.8829	0
690	52039	0	0	16.0981	12.2747	0.585122	0.810945	172.888	202.963	0
694	16913	0	0	5.68839	7.99872	0.988513	0.151136	120.522	9.61418	0
694	37239	0	0	5.60202	7.93239	-0.40125	-0.915969	104.281	15.2091	0
698	41647	0	0	12.8291	5.02262	-0.985242	0.171166	35.7809	12.4272	0
698	46978	0	0	12.9275	5.07363	0.42783	0.903859	611.269	104.028	0
703	11253	0	0	8.25447	2.444	0.83757	0.54633	263.221	68.4249	0
703	17317	0	0	8.15777	2.34516	-0.527854	-0.849335	281.571	27.4323	0
707	37769	0	0	26.852	4.77566	-0.55074	-0.834677	76.8391	17.9954	0
711	46709	0	0	12.5543	7.83708	-0.775084	-0.631858	329.385	86.7494	0
713	48129	0	0	25.2195	1.8811	0.748429	-0.663215	164.026	2.25595	0
714	27165	0	0	24.2659	8.42141	-0.268251	-0.963349	-5.16146	2.50976	0
721	45111	0	0	21.9964	3.0104	0.993423	-0.114502	61.9969	57.1127	0
726	27311	0	0	10.9792	7.76808	-0.390359	0.920663	209.092	42.5085	0
728	23479	0	0	22.8309	5.17561	0.979922	-0.199379	437.147	75.6546	0
729	21254	0	0	5.33739	1.43216	-0.99366	0.112424	16.8023	0.0582735	0
731	14943	0	0	22.4519	6.21864	0.0495551	0.998771	37.6854	20.6992	0
732	36841	0	0	4.49782	4.21617	0.731688	0.681639	117.581	10.6535	0
732	39611	0	0	4.45595	4.1068	0.0893249	-0.996003	67.4411	8.38981	0
733	12389	0	0	2.15176	3.72933	0.822858	0.568246	150.438	15.2699	0
733	15915	0	0	2.1589	3.65822	0.918736	-0.394871	75.5831	8.21815	0
733	32460	0	0	2.02427	3.65585	-0.904185	-0.42714	101.555	1.51516	0
733	43836	0	0	2.07938	3.76031	-0.157756	0.987478	89.5246	0.140875	0
743	47050	0	0	16.4535	9.6992	-0.173193	0.984888	1583.09	9.97159	0
745	16062	0	0	5.3303	2.41742	-0.0966039	-0.995323	91.4893	18.3362	0
748	47786	0	0	18.1567	9.11703	-0.906446	0.422323	943.892	286.305	0
754	24014	0	0	14.4101	14.2122	0.255968	-0.966685	2353.82	345.235	1
754	48672	0	0	14.3815	14.3407	-0.178911	0.983865	689.051	335.122	1
758	14827	0	0	15.4475	2.87877	-0.988657	-0.150192	-32.1441	5.32239	0
758	17359	0	0	15.4712	2.94213	-0.648815	0.760947	265.552	14.3531	0
758	23061	0	0	15.4872	2.82611	-0.418967	-0.908001	366.209	69.2377	0
759	16036	0	0	5.08468	1.49954	0.457812	0.889049	334.042	28.6013	0
759	49537	0	0	5.00512	1.41305	-0.847767	-0.530369	205.489	33.2225	0
760	30538	0	0	14.3186	11.749	0.858555	0.512721	-87.5158	37.3822	0
760	33979	0	0	14.2649	11.7758	-0.103414	0.994638	1503.29	115.887	0
762	22945	0	0	16.6695	1.30621	-0.681197	0.7321	375.344	19.3128	0
762	24564	0	0	16.7774	1.21351	0.826452	-0.563007	273.137	36.872	0
763	17449	0	0	6.08948	4.88726	0.931346	0.364134	419.216	13.4872	0
763	35728	0	0	6.03751	4.92857	0.142284	0.989826	215.55	14.1225	0
763	43206	0	0	5.97741	4.82121	-0.769724	-0.638377	532.665	3.29629	0
765	19801	0	0	17.3832	2.99072	0.366175	-0.930546	573.423	33.8088	0
765	34359	0	0	17.4191	3.06242	0.964391	0.26448	260.673	40.4755	0
768	13532	0	0	24.1698	1.55287	-0.993988	0.109488	9.95461	11.5053	0
768	22606	0	0	24.2078	1.60776	-0.452451	0.891789	221.89	5.17704	0
768	27136	0	0	24.1921	1.49338	-0.675494	-0.737365	-0.941746	2.35033	0
768	34863	0	0	24.2746	1.60597	0.499918	0.866073	62.0076	1.70021	0
770	35323	0	0	8.13161	14.4187	-0.681002	0.732282	56.5776	61.2414	0
782	36735	0	0	16.0139	7.38941	0.48246	0.875918	423.705	278.174	0
782	42068	0	0	15.9286	7.31582	-0.937161	-0.348896	143.446	65.4303	0
791	43345	0	0	15.9512	15.0103	0.76797	0.640485	197.338	400.772	0
792	17161	0	0	5.90072	3.46319	-0.925045	-0.379858	156.128	31.1905	0
792	22977	0	0	5.96103	3.5644	-0.106579	0.994304	158.349	29.5672	0
792	26350	0	0	6.03989	3.47167	0.964279	-0.264888	141.037	43.2197	0
794	28224	0	0	10.156	14.0931	-0.804987	-0.593292	611.431	1.55872	0
795	29376	0	0	2.67978	5.49757	-0.986157	0.165812	300.808	36.4572	0
795	44595	0	0	2.73396	5.55254	-0.179098	0.983831	10.587	17.0128	0
797	19223	0	0	26.37	3.45867	-0.416013	-0.909358	33.9729	20.2128	0
797	41358	0	0	26.3519	3.56198	-0.7006	0.713555	187.438	33.4777	0
797	45924	0	0	26.3336	3.50704	-0.988691	-0.149968	233.504	14.9642	0
802	20157	0	0	26.8311	5.21212	-0.853693	0.520777	125.203	26.9156	0
803	25402	0	0	16.54	9.55817	-0.742477	-0.669872	-13.3531	4.22331	0
813	49347	0	0	5.49019	2.43473	-0.937316	-0.348481	248.054	49.5808	0
815	46528	0	0	4.79106	8.41492	0.275406	0.961328	54.6202	36.4518	0
815	47703	0	0	4.81	8.30989	0.593849	-0.804576	-5.39856	2.78395	0
820	41886	0	0	13.7299	15.733	-0.618275	-0.785962	30302	2310.93	0
820	50754	0	0	13.8156	15.7369	0.704796	-0.70941	1179.85	63.1666	0
821	36787	0	0	20.2596	10.0401	-0.465738	0.884923	211.371	136.734	0
821	42232	0	0	20.344	9.99493	0.99464	0.1034	231.526	121.819	0
823	13866	0	0	5.60288	12.7646	0.958859	0.283883	249.959	1.01037	0
823	35627	0	0	5.50046	12.7564	-0.991949	0.126639	234.867	47.6818	0
828	17091	0	0	21.7441	2.6074	0.953174	-0.302424	239.436	75.9754	0
828	41898	0	0	21.6941	2.56043	0.242921	-0.970046	415.858	6.00107	0
830	28142	0	0	11.3066	9.66906	-0.87351	-0.486806	395.088	199.291	0
832	50001	0	0	21.9926	5.1406	0.714958	0.699168	3.01918	64.3664	0
835	18007	0	0	16.0808	7.28675	0.59283	0.805327	81.2992	131.882	0
839	39514	0	0	6.31976	4.67174	0.922865	-0.385124	-8.90203	31.222	0
839	40630	0	0	6.25828	4.7712	0.0686668	0.99764	264.541	70.6438	0
844	12215	0	0	7.94232	14.0943	-0.302962	-0.953003	72.5565	73.5183	0
844	25315	0	0	7.89048	14.162	-0.999121	-0.0419074	58.8459	40.4045	0
844	39276	0	0	8.03922	14.1641	0.999901	-0.0140499	135.183	64.4909	0
846	52374	0	0	20.8888	8.17388	-0.999994	0.0035756	350.296	90.8403	0
847	37194	0	0	1.13572	12.9591	-0.479146	0.877735	6.26019	11.7149	0
847	45800	0	0	1.15775	12.8433	-0.123384	-0.992359	-9.99726	14.8591	0
850	25100	0	0	20.602	4.25504	-0.717742	-0.696309	95.8706	6.80051	0
850	27157	0	0	20.631	4.3509	-0.212943	0.977065	390.443	55.5049	0
850	45866	0	0	20.6621	4.24079	0.329889	-0.94402	275.782	39.4282	0
853	10941	0	0	4.80095	11.4025	-0.965745	-0.259493	79.4726	10.4162	0
853	46963	0	0	4.8462	11.3576	-0.250072	-0.968227	19.4829	32.5723	0
853	47935	0	0	4.84524	11.4799	-0.26512	0.964215	4.7629	25.0982	0
858	41265	0	0	1.71639	8.07576	-0.806552	-0.591163	238.616	40.6558	0
860	27295	0	0	9.09786	8.93086	0.176327	-0.984332	136.709	71.5361	0
860	37736	0	0	9.13091	9.03003	0.731608	0.681726	200.804	22.9082	0
861	33305	0	0	17.087	9.0655	-0.386664	-0.922221	383.639	260.252	0
863	42112	0	0	7.06851	6.77528	0.684198	-0.729296	59.2755	18.2554	0
867	18214	0	0	15.3182	12.8799	0.817354	0.576136	539.814	135.876	0
867	40675	0	0	15.1956	12.8557	-0.974951	0.222421	64.2365	4.55912	0
877	49531	0	0	8.66366	12.1908	-0.494048	-0.869435	179.66	72.0746	0
878	23409	0	0	2.305	4.53267	0.970537	0.240953	186.085	5.948	0
878	26270	0	0	2.2265	4.45138	-0.206436	-0.97846	136.717	12.5211	0
878	30503	0	0	2.17761	4.49362	-0.93884	-0.344353	172.293	7.55402	0
878	46687	0	0	2.28617	4.46819	0.688185	-0.725535	67.6612	8.08114	0
884	22997	0	0	26.3374	6.5458	0.874088	0.485767	187.159	45.3494	0
884	36764	0	0	26.2258	6.46668	-0.747323	-0.664461	98.2417	54.164	0
884	41452	0	0	26.3034	6.44881	0.379842	-0.925051	239.438	83.3474	0
886	30981	0	0	10.471	8.60448	0.126208	-0.992004	73.9808	172.946	0
886	35702	0	0	10.3992	8.64517	-0.91589	-0.401429	148.651	141.04	0
887	18468	0	0	6.59974	4.39053	-0.884512	0.466517	205.782	11.9261	0
890	28130	0	0	2.98465	6.4348	-0.927216	-0.374526	30.9749	5.70922	0
890	31378	0	0	3.04558	6.51518	0.109653	0.99397	19.835	3.75946	0
894	32109	0	0	26.9351	5.86126	-0.256373	0.966578	10.4381	14.029	0
896	13137	0	0	6.27012	14.694	0.985463	-0.169891	53.5338	14.4551	0
902	13037	0	0	9.40887	13.7167	0.0029998	0.999996	102.403	75.8991	0
902	24511	0	0	9.35282	13.686	-0.8455	0.533976	-13.8812	2.47118	0
905	48879	0	0	9.54742	13.5566	-0.460739	0.887536	-62.9916	6.61	0
906	37428	0	0	26.0983	7.77259	0.355576	0.934647	28.8086	21.3453	0
909	22750	0	0	23.087	8.30861	0.652786	-0.757542	412.154	87.2841	0
909	37964	0	0	23.0493	8.39811	-0.0860433	0.996291	120.093	65.1183	0
909	42323	0	0	23.0032	8.35457	-0.989707	0.143109	492.517	76.3177	0
910	29800	0	0	3.18147	10.8529	0.897544	0.440926	109.768	10.1362	0
911	12196	0	0	3.04416	5.54577	-0.948472	-0.316862	243.136	8.93495	0
911	33905	0	0	3.07751	5.62957	-0.471246	0.882002	59.3492	7.55127	0
911	47648	0	0	3.17895	5.58181	0.980066	0.198674	277.567	14.1994	0
911	47902	0	0	3.09504	5.49976	-0.220588	-0.975367	131.734	29.3546	0
915	13240	0	0	12.5168	7.43441	0.999788	0.02058	25.4651	36.3297	0
915	19721	0	0	12.3782	7.43543	-0.999374	0.035376	-29.2427	75.376	0
916	11491	0	0	16.564	10.8599	-0.997364	0.0725543	497.574	280.676	0
917	38297	0	0	8.6683	12.5538	-0.314485	0.949262	16.4167	88.0974	0
920	49309	0	0	8.53882	12.3413	0.482159	-0.876084	-1.31864	36.0916	0
923	15350	0	0	7.90437	1.07902	0.756147	0.654402	426.568	48.6522	0
929	10665	0	0	10.5224	10.6586	-0.835977	0.548764	105.773	11.4778	0
930	40646	0	0	14.4565	15.6455	0.42336	-0.905961	913.978	140.329	0
930	43371	0	0	14.3584	15.741	-0.917531	0.397664	2988.02	42.8258	0
936	20564	0	0	8.72252	9.15358	-0.717662	-0.696391	597.588	83.5135	0
937	15603	0	0	25.5697	8.85938	0.760796	0.648991	148.652	88.4697	0
937	29213	0	0	25.4609	8.77553	-0.821447	-0.570284	72.6474	41.7777	0
944	27030	0	0	2.38035	8.35738	0.752223	-0.658908	91.9593	43.3803	0
945	32326	0	0	19.8358	1.78098	0.835939	-0.548823	244.95	65.4211	0
952	51531	0	0	2.63873	15.6557	-0.738141	-0.674646	2.23027	12.9734	0
957	21380	0	0	17.3414	5.21628	0.901921	0.431902	271.79	12.2737	0
957	40715	0	0	17.2339	5.22078	-0.862595	0.505895	315.607	50.7758	0
961	31550	0	0	22.8281	2.80768	0.897671	-0.440667	274.232	42.5533	0
961	44719	0	0	22.8218	2.87296	0.796944	0.604053	178.511	25.3822	0
962	26978	0	0	25.269	5.75047	-0.841823	0.539754	282.037	22.1008	0
962	35535	0	0	25.3562	5.65092	0.424096	-0.905617	232.616	87.721	0
963	11181	0	0	9.67733	14.7552	0.0786202	-0.996905	2.32553	73.4532	0
963	16846	0	0	9.61347	14.8467	-0.908664	0.417527	97.3573	42.8437	0
966	26437	0	0	16.3806	6.63662	0.823235	0.567701	4.88776	157.465	0
969	17433	0	0	10.249	1.165	0.766315	-0.642465	122.454	18.513	0
969	21247	0	0	10.2154	1.26188	0.203987	0.978974	427.953	67.7353	0
976	12145	0	0	2.32722	1.32233	0.0293167	0.99957	171.895	18.7965	0
978	11753	0	0	11.8778	15.5577	0.474877	0.880052	76.0319	108.113	0
978	36941	0	0	11.8076	15.4905	-0.900051	-0.435784	287.241	57.346	0
982	43984	0	0	9.00497	5.48435	0.902141	0.431442	222.262	55.8536	0
983	20088	0	0	23.9017	6.38365	0.15979	-0.987151	101.514	62.6008	0
983	20114	0	0	23.9497	6.49745	0.818652	0.57429	120.131	52.6205	0
983	27217	0	0	23.8844	6.5283	-0.0773359	0.997005	-1.90445	1.98073	0
983	30000	0	0	23.8247	6.48805	-0.895387	0.445288	187.218	10.822	0
985	51413	0	0	24.4351	1.48958	-0.949909	-0.312525	6.04439	7.08234	0
986	16359	0	0	14.6323	2.6941	0.460784	-0.887512	519.028	87.4256	0
991	10045	0	0	5.79748	3.22567	0.960756	-0.277395	160.463	6.48734	0
991	34163	0	0	5.72309	3.31694	-0.0778407	0.996966	239.684	10.4517	0
991	40638	0	0	5.67943	3.19355	-0.687555	-0.726132	396.798	46.7083	0
992	13566	0	0	24.8736	1.4215	-0.99992	-0.0126312	32.1405	3.12132	0
1005	6612	0	0	11.1107	1.24042	0.915034	-0.403377	68.9445	48.3247	0
1007	2117	0	0	19.1494	5.46762	-0.621204	-0.783649	286.593	158.278	0
1010	3759	0	0	8.73009	5.11522	0.743415	0.66883	581.281	95.231	0
1013	7575	0	0	2.77165	8.25724	0.14429	0.989535	54.6477	23.9448	0
1016	4733	0	0	2.42727	5.7937	0.712957	0.701208	132.57	6.54843	0
1054	2262	0	0	14.6951	7.71669	0.73978	-0.672849	360.865	106.008	0
1060	9234	0	0	20.1951	9.94438	-0.401303	0.915946	362.882	99.0971	0
1072	3337	0	0	19.1443	10.874	-0.974856	0.222837	257.72	11.0483	0
1081	3881	0	0	6.69332	12.0818	0.983844	0.179031	180.669	43.8519	0
1086	7584	0	0	19.339	11.4481	-0.783585	0.621285	617.464	25.6945	0
1095	6332	0	0	12.7293	1.76691	-0.994409	-0.105594	87.6531	29.9686	0
1129	8596	0	0	4.99917	15.3025	-0.840348	0.542048	20.5505	11.7941	0
1139	2094	0	0	22.1754	6.34047	-0.342375	0.939563	164.845	37.8054	0
1140	5327	0	0	16.9746	1.59808	-0.136183	-0.990684	390.215	4.80385	0
1140	6625	0	0	17.0323	1.626	0.861385	-0.507953	221.027	2.68392	0
1145	4258	0	0	19.9868	11.0743	-0.601226	-0.799079	37.9543	41.7913	0
1149	3633	0	0	13.3433	13.6516	0.942066	-0.335428	-10.2921	138.209	0
1160	2197	0	0	6.76719	7.05295	-0.858206	-0.513305	384.047	27.3742	0
1165	1409	0	0	18.6246	11.7646	-0.501695	-0.865044	80.2091	594.446	1
1182	8611	0	0	1.20249	2.81942	0.996777	-0.0802236	141.916	5.75176	0
1202	6326	0	0	13.8199	1.38554	-0.197698	0.980263	615.39	4.78262	0
1205	4052	0	0	23.1426	9.69533	0.631318	0.775524	103.117	70.623	0
1205	9116	0	0	23.147	9.58912	0.693029	-0.72091	120.511	100.153	0
1209	2079	0	0	13.6979	5.58222	0.0215525	-0.999768	333.869	12.3619	0
1209	3884	0	0	13.6554	5.71253	-0.571943	0.820293	418.275	127.662	0
1209	7430	0	0	13.7679	5.65205	0.999699	-0.0245416	133.233	11.7751	0
1212	1264	0	0	13.2454	8.78138	-0.647213	-0.762309	398.034	155.124	0
1216	5748	0	0	15.3226	10.0151	-0.159644	0.987175	658.151	5.79261	0
1226	4635	0	0	9.20092	6.16422	0.637166	0.770727	496.236	38.7884	0
1232	5677	0	0	8.72792	6.08592	0.736613	-0.676315	80.7098	3.7099	0
1239	7789	0	0	13.6695	13.8199	0.133795	0.991009	801.794	162.975	0
1240	3372	0	0	22.0609	7.41879	0.697396	0.716686	49.2291	12.8168	0
1258	8351	0	0	1.20595	8.79658	0.32465	-0.945834	-11.9931	0.0600858	0
1270	1894	0	0	11.4202	13.9999	0.27525	0.961373	848.328	350.36	0
1278	4526	0	0	8.13711	4.77539	-0.448646	-0.89371	449.973	33.7784	0
1289	6360	0	0	2.72293	10.7655	-0.999327	0.0366867	206.107	16.0726	0
1326	5403	0	0	16.558	5.36354	-0.153642	-0.988127	213.316	23.5461	0
1330	1694	0	0	20.9773	1.59664	-0.711087	0.703104	443.357	42.6363	0
1342	4647	0	0	25.8194	9.9336	0.998957	0.0456533	296.201	36.9615	0
1343	4524	0	0	23.059	4.22701	-0.755371	-0.655298	41.3175	27.4429	0
1346	6825	0	0	9.23297	1.93709	0.532277	0.84657	311.051	11.4592	0
1364	7682	0	0	24.5798	3.86178	-0.759424	0.650596	176.582	24.3019	0
1365	9070	0	0	13.8016	6.2156	0.747909	0.663801	45.3222	131.193	0
1370	7101	0	0	26.5521	2.97769	0.999949	0.0101101	346.819	27.3612	0
1378	6279	0	0	23.8095	8.2289	-0.67099	-0.741466	7.55207	15.5677	0
1390	3318	0	0	24.6859	8.26007	-0.545826	-0.837899	18.1344	51.0236	0
1413	6794	0	0	21.5671	9.74301	-0.487397	-0.87318	58.7787	2.18319	0
1444	7762	0	0	4.50802	5.67457	-0.00788878	0.999969	182.195	32.7467	0
1458	2416	0	0	26.6679	8.23585	-0.472689	0.88123	162.882	72.2327	0
1471	4730	0	0	15.3823	2.08115	0.175329	0.98451	505.505	18.2671	0
1479	5898	0	0	8.33225	7.28459	-0.977897	-0.209086	15.516	7.41106	0
1495	4088	0	0	26.6187	4.73018	0.971347	-0.237665	391.029	31.7406	0
1503	7043	0	0	19.2791	1.66183	0.909508	-0.415687	462	117.968	0
1503	7601	0	0	19.1925	1.62453	-0.32297	-0.946409	322.193	139.305	0
1506	6723	0	0	24.9616	2.8535	-0.574037	-0.818829	158.2	36.5017	0
1532	2571	0	0	1.39655	4.06088	0.733229	0.679982	186.199	14.4764	0
1532	6689	0	0	1.29146	3.97944	-0.841409	-0.540398	205.48	32.9011	0
1532	9681	0	0	1.3351	4.08113	-0.18772	0.982223	68.5267	11.3931	0
1551	4314	0	0	6.96536	7.37563	-0.901054	-0.433706	447.545	4.57758	0
1562	7458	0	0	10.0207	5.74743	0.23701	0.971507	280.996	14.1245	0
1588	4552	0	0	5.14265	4.43777	-0.373706	-0.927547	263.848	34.7319	0
1590	7370	0	0	7.34262	10.6326	-0.505972	0.86255	23.2429	30.6973	0
1590	9505	0	0	7.38404	10.498	0.0665645	-0.997782	-10.9221	1.13721	0
1610	9777	0	0	8.19813	9.48007	-0.884244	0.467025	199.512	22.5901	0
1616	1887	0	0	20.6178	10.458	0.00528096	-0.999986	185.184	248.997	1
1621	4998	0	0	23.6702	1.80038	-0.488482	0.872574	165.825	7.94962	0
1622	4849	0	0	11.7197	3.87255	0.625686	0.780075	438.998	22.7397	0
1622	8796	0	0	11.6513	3.76475	-0.440031	-0.897983	640.412	81.799	0
1624	5564	0	0	2.11929	7.42614	-0.988701	0.149902	179.788	6.56031	0
1624	7468	0	0	2.21918	7.47614	0.472659	0.881245	81.4378	40.0542	0
1629	7458	0	0	9.99114	5.87577	0.638339	-0.769755	242.267	118.03	0
1635	2395	0	0	6.48537	4.3283	-0.834657	0.550771	21.5144	1.56185	0
1638	3195	0	0	1.07322	13.9749	0.209283	-0.977855	-11.3902	6.80033	0
1658	2079	0	0	13.7707	5.5202	-0.990356	-0.138547	64.9336	38.2485	0
1658	3589	0	0	13.8999	5.52348	0.996106	-0.0881622	45.8774	1.38714	0
1658	7430	0	0	13.8296	5.59397	-0.0844075	0.996431	820.967	113.545	0
1662	3564	0	0	17.8762	7.19092	-0.485782	-0.87408	296.782	117.846	0
1663	5507	0	0	23.6732	9.43567	0.939425	0.342756	195.173	78.7662	0
1666	7326	0	0	26.3178	8.82318	-0.688989	-0.724771	41.6078	61.0715	0
1680	5772	0	0	1.3284	7.26558	-0.429746	-0.90295	9.60839	1.73779	0
1687	5705	0	0	25.6806	7.4846	0.864398	-0.502808	172.354	25.9168	0
1689	2402	0	0	21.5294	5.49693	0.988085	0.153906	15.7336	4.19295	0
1690	7552	0	0	26.4925	1.78076	-0.0241617	-0.999708	73.686	11.9112	0
1699	9203	0	0	4.13268	12.0191	-0.49041	0.871492	-1.47751	15.067	0
1711	9275	0	0	25.4152	3.07997	-0.948847	-0.315737	168.856	22.8401	0
1727	3656	0	0	2.7237	2.6089	0.179227	0.983808	164.455	30.2633	0
1733	1888	0	0	7.43587	13.683	0.959629	-0.28127	24.1338	14.3805	0
1733	6516	0	0	7.33882	13.6736	-0.887403	-0.460995	101.03	2.3796	0
1750	2867	0	0	2.72746	13.4655	-0.987792	0.155779	55.9404	10.3005	0
1755	6921	0	0	6.51962	8.85174	0.591887	0.806021	171.992	25.1133	0
1778	8918	0	0	16.1225	12.4712	0.555347	0.831619	-34.861	110.708	0
1780	3051	0	0	7.85794	9.42185	0.815403	-0.578894	-41.3874	15.7698	0
1790	7762	0	0	4.52877	5.80575	-0.31625	-0.948676	214.506	36.6966	0
1805	8121	0	0	18.3969	3.50161	0.621373	0.783515	200.239	32.1233	0
1808	4710	0	0	24.0834	3.34061	-0.0899524	0.995946	135.729	52.9292	0
1833	5884	0	0	26.4967	4.83718	0.859589	0.510987	303.336	43.5977	0
1833	6832	0	0	26.3952	4.81443	-0.995464	0.0951363	439.468	32.116	0
1847	4862	0	0	5.56452	13.9258	-0.293447	-0.955975	1.00956	16.4397	0
1849	8714	0	0	14.0131	7.58228	0.989697	-0.14318	179.758	81.719	0
1856	5811	0	0	14.6849	11.306	-0.932355	-0.361544	-23.5106	211.713	0
1877	8410	0	0	8.23007	2.74709	-0.924645	-0.38083	184.158	45.5578	0
1881	4191	0	0	19.4187	9.33891	0.807951	0.589249	-68.1921	15.8659	0
1883	4524	0	0	22.9866	4.24785	0.291207	-0.95666	355.927	82.0931	0
1894	7362	0	0	11.3821	14.0471	-0.997892	-0.0648994	371.215	246.31	0
1918	6685	0	0	2.05163	1.34986	0.950496	0.310738	78.0417	18.3462	0
1932	6446	0	0	14.9657	13.7491	-0.160282	0.987071	1107.94	222.076	0
1933	6921	0	0	6.51293	8.96465	0.683169	-0.730261	1.8565	81.5456	0
1954	3918	0	0	12.728	15.646	0.693942	0.720031	1946.58	549.118	0
1955	9798	0	0	4.48503	11.28	-0.769359	0.638817	16.0384	42.4981	0
1967	8312	0	0	1.5746	4.13592	0.313537	0.949576	89.2656	4.37516	0
1986	9878	0	0	10.4284	12.0586	-0.723675	-0.69014	696.445	32.6685	0
1987	9041	0	0	6.97536	2.94149	-0.878862	-0.477076	170.645	12.3017	0
2003	8374	0	0	26.8912	2.39872	0.878976	-0.476867	142.506	5.39934	0
2012	4527	0	0	19.22	7.25237	-0.302633	-0.953107	85.0761	19.9672	0
2019	8392	0	0	2.10093	10.8499	0.458465	-0.888713	8.24276	0.683695	0
2037	4341	0	0	3.98288	12.9518	-0.987066	-0.160314	25.1902	3.09885	0
2050	9274	0	0	2.62668	5.77171	-0.698129	0.715972	60.5124	11.97	0
2055	3882	0	0	21.2421	2.55252	0.966348	0.25724	126.88	25.6383	0
2056	5154	0	0	24.8163	4.34115	0.717361	0.696701	81.4128	11.3612	0
2058	7573	0	0	2.14535	6.25693	-0.902998	-0.429645	255.056	44.5437	0
2058	8575	0	0	2.21336	6.36127	0.0287158	0.999588	38.9522	11.8419	0
2066	6735	0	0	24.2179	9.59168	-0.212461	0.97717	-5.83665	14.3177	0
2074	2956	0	0	4.13058	2.33116	-0.844175	0.536068	45.7224	7.76711	0
2081	8332	0	0	14.2182	13.6016	-0.662914	0.748696	2543.89	976.751	0
2083	4628	0	0	3.6625	15.5672	-0.71617	-0.697926	21.9819	15.2658	0
2094	6097	0	0	22.1123	6.3593	-0.80084	-0.598878	81.791	55.8119	0
2107	9165	0	0	24.5472	9.40641	0.456363	-0.889794	46.3393	17.2609	0
2125	4927	0	0	10.02	13.1073	-0.70781	0.706403	-38.8584	62.1753	0
2133	9545	0	0	19.2163	11.7028	0.818596	0.57437	-2.30337	21.6564	0
2142	8446	0	0	4.00302	10.0018	0.4484	-0.893833	-5.01057	23.7757	0
2143	8932	0	0	6.30378	1.87839	0.523311	0.852141	240.582	34.8467	0
2161	5401	0	0	20.2167	3.70363	-0.401833	-0.915713	125.32	13.5234	0
2162	2715	0	0	15.1429	12.5722	-0.543222	0.839589	588.519	37.6675	0
2166	8276	0	0	11.2138	4.02545	-0.960194	0.279333	33.9925	3.76595	0
2174	3494	0	0	25.9595	5.83601	-0.742296	-0.670073	126.1	69.9552	0
2181	6793	0	0	26.548	7.55889	0.579935	-0.814663	26.7158	20.7998	0
2185	8874	0	0	22.6215	3.74161	-0.818572	-0.574404	4.08615	17.5977	0
2201	9411	0	0	9.93409	6.81164	0.791233	0.611515	354.234	47.3699	0
2231	7375	0	0	8.38994	12.5407	-0.496384	0.868103	30.5813	41.1571	0
2234	9587	0	0	14.9161	9.55236	0.489334	0.872096	416.758	304.511	0
2238	6847	0	0	17.9912	4.10947	-0.924696	-0.380707	118.844	12.4406	0
2247	2269	0	0	15.378	14.2801	0.093657	0.995605	1267.04	336.059	0
2247	4076	0	0	15.3254	14.248	-0.92802	0.37253	1026.86	215.968	0
2262	8149	0	0	14.8161	7.70246	0.875985	0.482338	142.99	18.4644	0
2282	7976	0	0	20.1049	5.74039	0.648823	0.760939	147.408	44.1265	0
2283	9521	0	0	8.43069	3.59031	-0.86372	0.503971	-27.3916	7.9592	0
2286	6078	0	0	9.81713	1.27481	-0.305196	-0.95229	504.139	1.85675	0
2287	3272	0	0	25.0954	5.98185	0.785627	0.618701	205.082	57.2854	0
2293	7085	0	0	16.593	14.9104	-0.988376	-0.152031	22.1194	4.23344	0
2334	8322	0	0	12.461	11.9537	-0.970009	0.24307	-123.379	50.6235	0
2335	7407	0	0	18.0003	7.60832	0.952744	-0.303775	257.694	178.35	0
2341	4855	0	0	16.0489	5.50624	-0.410183	-0.912003	448.84	74.7284	0
2341	6586	0	0	16.118	5.52469	0.810037	-0.586379	337.814	61.5493	0
2358	4856	0	0	14.3308	4.84696	0.274931	-0.961464	766.838	145.011	0
2370	7637	0	0	11.5148	11.3664	-0.983065	0.183259	-59.6023	50.5243	0
2408	5650	0	0	1.93871	11.9587	-0.565084	0.825033	38.2487	50.7476	0
2410	2429	0	0	6.98414	8.57472	0.402105	-0.915593	31.3981	28.1109	0
2428	8399	0	0	8.62043	2.51401	-0.999726	-0.0234022	107.514	0.15033	0
2439	5410	0	0	9.27749	8.27786	-0.341964	0.939713	311.188	80.8465	0
2440	5718	0	0	14.2073	14.9458	-0.643778	0.765212	5136.14	406.333	0
2442	3551	0	0	8.9619	8.1268	0.961775	0.27384	285.475	63.5215	0
2444	5819	0	0	3.28308	12.045	-0.926841	0.375453	47.7753	14.8134	0
2445	5360	0	0	1.37298	8.71818	0.786271	0.617881	94.5451	66.9364	0
2445	8351	0	0	1.26263	8.71763	-0.792333	0.610089	133.457	68.2006	0
2453	5258	0	0	9.08458	4.03192	-0.933845	0.357678	47.2481	8.15622	0
2453	5747	0	0	9.14116	3.94166	-0.0845531	-0.996419	384.884	37.2654	0
2461	7454	0	0	13.3904	1.76095	-0.90908	-0.416622	112.731	0.296565	0
2472	6586	0	0	16.2041	5.52041	-0.864424	-0.502763	-0.269327	70.5865	0
2482	2875	0	0	20.086	1.46153	0.00643249	-0.999979	577.533	164.765	0
2495	2927	0	0	8.48185	12.808	-0.960263	-0.279096	109.172	35.0068	0
2495	6062	0	0	8.55137	12.8998	0.00865887	0.999963	64.4905	90.1698	0
2512	5489	0	0	26.3179	5.91695	0.0768776	0.997041	18.9123	36.1036	0
2524	5790	0	0	8.55784	14.8475	-0.0377762	-0.999286	-16.8173	48.7052	0
2544	7894	0	0	4.50968	8.49199	0.737917	-0.674892	24.4501	21.9525	0
2546	4396	0	0	7.15012	3.12132	0.976319	0.216336	253.565	26.545	0
2554	4684	0	0	6.38469	1.05862	-0.972408	-0.233286	221.273	66.7971	0
2557	9189	0	0	1.98708	6.67524	0.977402	0.211388	156.487	9.855	0
2560	9941	0	0	19.2891	11.975	-0.96278	0.270287	-34.3797	521.854	1
2566	3114	0	0	12.8238	3.14193	-0.603307	0.797509	191.18	8.96315	0
2613	2902	0	0	5.3807	6.10748	-0.621253	-0.78361	134.699	13.1716	0
2624	9112	0	0	17.6658	3.9847	-0.309594	-0.950869	294.776	75.7233	0
2626	4274	0	0	21.5989	2.7839	0.791705	-0.610903	590.864	77.4595	0
2632	3620	0	0	18.7806	12.6872	-0.957087	0.289801	187.318	105.601	0
2658	6698	0	0	6.59672	14.4171	0.11533	0.993327	19.9078	5.81014	0
2665	8144	0	0	23.3823	7.30563	-0.852823	-0.522199	96.4456	7.25306	0
2669	7140	0	0	7.59405	2.50832	0.0374138	-0.9993	138.502	2.36234	0
2695	9050	0	0	20.3738	6.57414	-0.984844	0.173441	321.991	95.315	0
2722	4353	0	0	10.4126	8.93444	0.892334	0.451376	352.042	195.742	0
2732	4743	0	0	9.6343	11.9399	-0.491491	0.870883	126.462	192.964	0
2748	4216	0	0	2.80804	14.3712	-0.748897	-0.662687	12.3183	23.6188	0
2750	8226	0	0	9.24934	4.81957	0.938893	0.34421	282.267	52.0735	0
2752	5653	0	0	2.9353	12.3676	0.98235	-0.187055	88.3214	24.579	0
2756	7579	0	0	16.8482	2.0783	-0.0593254	-0.998239	411.133	63.5728	0
2806	9107	0	0	4.05079	2.00959	0.423563	-0.905867	2.89519	17.0274	0
2812	9140	0	0	1.31607	13.0399	0.443689	0.896181	32.2867	33.4429	0
2819	2973	0	0	22.338	3.63734	0.396902	-0.917861	158.683	17.5852	0
2819	3850	0	0	22.3497	3.76744	0.55422	0.83237	54.4492	21.7558	0
2823	4062	0	0	19.3749	3.92026	0.204259	-0.978917	294.853	9.2672	0
2824	4937	0	0	19.8302	11.445	-0.894684	0.4467	384.084	62.2676	0
2825	8239	0	0	16.9079	4.57583	0.419846	0.907596	493.758	107.485	0
2837	4860	0	0	16.0256	9.09659	0.352445	0.935833	1036.98	337.105	0
2838	7243	0	0	24.1284	1.34554	0.858044	-0.513576	307.719	31.4013	0
2859	4341	0	0	3.90086	12.8778	0.260751	0.965406	-21.7538	8.90909	0
2860	6515	0	0	7.9435	5.20193	-0.991179	0.13253	97.5887	68.2404	0
2863	8489	0	0	21.5382	10.2818	-0.998577	-0.0533378	30.8062	27.737	0
2867	6896	0	0	2.62751	13.5396	-0.435522	0.900178	-4.0486	0.845569	0
2867	7265	0	0	2.6918	13.538	0.480226	0.877145	0.379894	14.2054	0
2879	5515	0	0	9.25173	5.08198	0.506812	0.862056	446.824	11.439	0
2887	7253	0	0	20.7299	5.0453	-0.905302	-0.424769	109.782	34.5488	0
2895	6869	0	0	9.32455	12.0723	-0.966419	-0.256971	86.0418	37.2493	0
2911	7609	0	0	14.2617	2.55044	-0.99091	0.134527	26.7447	2.10379	0
2912	3217	0	0	18.6779	6.29292	0.261816	0.965118	362.011	77.4765	0
2923	6084	0	0	13.1791	13.8036	-0.0624152	-0.99805	2251.07	0.980688	0
2933	7076	0	0	19.4125	1.78033	-0.199301	0.979938	254.056	37.4632	0
2944	6941	0	0	17.8833	8.71621	-0.456702	0.88962	952.086	119.018	0
2951	6666	0	0	8.50733	15.8673	-0.10739	0.994217	-12.4359	5.47605	0
2961	7942	0	0	20.9795	1.07847	0.980425	-0.196895	107.989	16.0532	0
2996	7186	0	0	13.1452	3.4904	-0.451171	-0.892437	597.785	100.023	0
3001	4260	0	0	9.06587	8.03765	-0.921427	-0.388552	230.35	30.4978	0
3030	4955	0	0	18.5127	8.10885	0.424755	-0.905308	852.685	105.822	0
3030	7525	0	0	18.4982	8.24622	0.226164	0.974089	104.432	3.06684	0
3035	7913	0	0	20.8179	7.44002	0.495807	-0.868433	739.535	108.901	0
3051	4428	0	0	7.91558	9.45134	0.00623188	0.999981	148.812	77.8267	0
3057	6546	0	0	12.6241	8.7222	0.409307	0.912397	747.307	139.865	0
3070	6553	0	0	1.73179	4.83274	0.641666	-0.766984	28.4018	16.834	0
3074	4406	0	0	4.52	5.36088	-0.993639	0.112612	47.9569	39.1247	0
3110	5235	0	0	13.1473	14.926	-0.829485	-0.55853	4270.03	818.648	0
3117	7992	0	0	25.3599	8.98535	-0.856159	-0.516712	367.454	93.6192	0
3134	8433	0	0	15.1978	9.5781	0.859887	0.510485	163.625	223.197	0
3142	8613	0	0	12.8886	11.0549	-0.67664	0.736314	178.163	201.33	0
3169	3977	0	0	11.7185	13.1517	0.288168	-0.95758	498.848	311.978	0
3170	5111	0	0	23.4499	5.29086	0.965272	0.261248	39.2084	32.6408	0
3170	5562	0	0	23.3061	5.26603	-0.996996	-0.0774518	86.4464	43.3409	0
3176	7219	0	0	1.74291	12.5019	0.84405	0.536264	78.7739	34.4811	0
3185	5120	0	0	10.5142	1.74631	0.773566	-0.633716	130.634	13.7454	0
3191	9220	0	0	3.22728	4.84142	0.40733	-0.913281	25.1535	5.62199	0
3195	3827	0	0	1.13655	13.9518	0.791306	0.611421	66.4457	21.8476	0
3220	3292	0	0	11.6022	7.33258	0.998865	0.0476254	101.784	45.7163	0
3229	8420	0	0	12.8161	15.1683	0.781108	-0.624396	-175.996	86.2634	0
3231	3330	0	0	13.849	14.1149	-0.00479571	0.999989	4352.35	10803.4	1
3252	6987	0	0	22.4739	5.2035	-0.918944	0.394388	398.45	24.1745	0
3260	4783	0	0	15.6482	10.6745	0.255478	-0.966815	1259.04	113.11	0
3261	8554	0	0	17.6152	8.45171	0.976818	-0.214073	35.903	64.6613	0
3269	7990	0	0	7.22981	3.75866	0.430334	0.90267	174.857	26.5221	0
3293	8494	0	0	20.2483	8.00003	0.74603	-0.665912	223.562	8.33744	0
3313	9340	0	0	9.38585	7.60769	0.545737	0.837956	49.9583	6.57831	0
3328	4871	0	0	4.81866	12.8201	-0.830168	-0.557513	67.3083	26.3855	0
3329	4529	0	0	1.61026	9.54533	0.0570317	-0.998372	12.8985	3.42874	0
3331	8062	0	0	14.0147	6.51104	0.0869532	-0.996212	993.373	31.4716	0
3340	6842	0	0	8.02317	8.60031	-0.124722	-0.992192	71.4268	36.9159	0
3372	4895	0	0	22.1837	7.46053	0.989638	-0.143587	473.606	65.6657	0
3384	9926	0	0	26.9607	4.20552	0.262526	0.964925	68.4961	16.0787	0
3392	7539	0	0	16.6991	13.3327	0.490677	-0.871342	1347.97	357.571	0
3401	4436	0	0	23.224	9.24922	0.87262	-0.4884	349.352	101.825	0
3416	3827	0	0	1.2346	13.9828	-0.999044	0.0437096	65.6955	5.3965	0
3452	4542	0	0	19.6042	12.1179	-0.996363	0.0852159	218.352	80.9543	1
3473	5905	0	0	19.5425	3.08618	-0.433815	0.901002	395.825	22.817	0
3486	8146	0	0	9.70209	5.2215	-0.592513	-0.805561	699.979	128.966	0
3507	8760	0	0	12.1866	8.09546	0.297876	-0.954605	313.671	41.9263	0
3510	7168	0	0	15.6436	8.99523	0.791643	0.610984	18.8195	167.264	0
3522	7836	0	0	26.8424	8.16924	0.848217	0.529649	329.197	104.264	0
3523	7121	0	0	12.8956	2.39612	0.299445	-0.954113	394.644	70.7312	0
3523	8076	0	0	12.9177	2.52056	0.609943	0.792446	446.154	102.792	0
3545	7991	0	0	16.9264	1.29892	0.993594	-0.113006	160.551	44.9443	0
3551	4260	0	0	9.01307	8.08017	-0.182244	-0.983253	350.636	63.3727	0
3555	6791	0	0	19.2791	3.5935	0.933468	0.35866	98.732	29.6331	0
3558	8122	0	0	9.99952	2.64849	-0.422299	-0.906457	492.711	61.7257	0
3561	5624	0	0	5.54957	2.76561	-0.828402	0.560134	26.5891	13.9551	0
3565	5221	0	0	16.658	10.3012	0.907722	-0.419573	328.411	139.995	0
3565	7798	0	0	16.6125	10.4017	0.283038	0.959109	139.314	151.259	0
3566	3795	0	0	12.4203	2.49704	-0.933262	0.359196	130.976	134.758	0
3571	5861	0	0	15.5732	7.48816	-0.917301	-0.398194	-37.8288	69.4527	0
3579	6662	0	0	3.00106	9.15978	-0.884455	0.466625	47.6462	5.13579	0
3594	5085	0	0	4.30856	5.4046	0.934069	0.357094	330.739	24.7337	0
3602	8522	0	0	9.98855	1.6535	-0.66709	0.744977	170.748	37.5257	0
3612	8113	0	0	12.2391	10.1895	0.268873	-0.963176	571.369	184.004	0
3615	8914	0	0	7.16307	2.20539	-0.974115	0.226052	-1.6209	28.9715	0
3622	7847	0	0	15.8416	13.2375	0.95439	-0.298563	618.679	193.152	0
3622	8892	0	0	15.7514	13.332	-0.253868	0.967239	476.487	301.841	0
3642	9665	0	0	15.1668	11.9752	-0.967773	0.251824	-212.972	4.36251	0
3671	4701	0	0	2.56269	12.7956	0.355522	-0.934668	-14.8893	10.8524	0
3697	9931	0	0	15.5864	15.3863	-0.935369	0.353672	559.57	78.9912	0
3701	7117	0	0	17.766	5.73213	-0.860277	0.509827	276.809	60.2141	0
3717	6774	0	0	7.26873	8.70639	-0.99811	-0.0614549	47.6968	36.8321	0
3752	9001	0	0	19.941	6.94422	0.323854	-0.946107	418.424	31.6581	0
3758	3909	0	0	5.61777	12.4918	0.798401	-0.602127	32.5123	6.03062	0
3759	8438	0	0	8.75429	5.23218	-0.416097	0.90932	-27.7967	13.1656	0
3765	7619	0	0	2.62736	7.0157	-0.910744	-0.412971	184.752	5.51978	0
3775	9264	0	0	21.1998	4.94412	0.720981	0.692955	137.369	0.794516	0
3786	6608	0	0	13.9193	12.4947	0.0076932	0.99997	855.533	83.4597	0
3797	8045	0	0	6.11738	3.33826	-0.99759	-0.0693804	109.107	1.10381	0
3814	9316	0	0	16.0539	5.779	-0.927198	0.374572	68.8949	4.34433	0
3823	7799	0	0	18.1587	8.38618	0.450898	0.892575	43.5653	3.2699	0
3829	8077	0	0	16.4343	14.9424	-0.299191	-0.954193	83.9861	50.9629	0
3839	4572	0	0	9.88902	12.2781	-0.666283	-0.745699	487.842	19.48	0
3850	8176	0	0	22.4562	3.81713	0.993967	-0.109677	108.841	56.0456	0
3852	6461	0	0	9.39376	6.38584	0.956273	-0.292477	24.6938	13.2894	0
3853	9303	0	0	9.92176	8.30559	0.980915	-0.194437	17.3225	3.47822	0
3865	7816	0	0	2.64752	6.03849	-0.700324	0.713826	24.2499	31.645	0
3900	4349	0	0	17.0795	2.98979	0.645963	-0.763369	528.016	71.9556	0
3900	6027	0	0	17.0145	3.0921	-0.416565	0.909106	675.967	87.4595	0
3919	8476	0	0	16.3229	3.61105	0.702713	-0.711473	155.659	1.124	0
3941	8036	0	0	26.5588	2.49346	-0.869973	0.493099	226.228	31.1584	0
3947	6778	0	0	8.22733	10.2	-0.379944	0.92501	118.136	3.78319	0
3954	9520	0	0	14.4127	12.1904	-0.296399	-0.955064	2108.98	380.641	0
3964	6673	0	0	16.3402	4.44635	-0.761954	0.647631	598.633	171.35	0
4000	4343	0	0	6.63323	13.4365	0.609408	-0.792857	56.2004	4.12426	0
4023	5811	0	0	14.5722	11.2944	0.986386	-0.164449	22.0281	188.972	0
4025	4416	0	0	2.57253	7.60076	0.988861	-0.14884	291.401	45.5542	0
4050	5308	0	0	8.25773	13.1283	0.536239	0.844066	101.637	35.1995	0
4059	5372	0	0	13.4675	7.09619	0.999028	-0.0440842	-110.577	12.0828	0
4059	9900	0	0	13.3241	7.07039	-0.920948	-0.389687	246.418	94.453	0
4062	8643	0	0	19.3344	3.83491	-0.887579	-0.460655	60.0374	25.4831	0
4062	8815	0	0	19.3859	3.80294	-0.0185855	-0.999827	261.291	81.2772	0
4065	8080	0	0	17.2301	14.2485	-0.653864	0.756612	506.267	30.0864	0
4076	7358	0	0	15.2711	14.3185	-0.125596	0.992082	980.378	163.587	0
4078	4365	0	0	6.03837	1.29255	0.837854	-0.545895	43.7508	25.0319	0
4084	6241	0	0	1.67129	6.54954	0.536948	-0.843615	67.0734	5.91318	0
4103	8660	0	0	6.43783	2.84092	-0.0754297	0.997151	90.6635	22.5773	0
4103	9982	0	0	6.49405	2.81203	0.85418	0.519978	296.318	34.0095	0
4152	7731	0	0	11.3718	10.657	-0.993957	-0.109767	96.1481	208.878	0
4152	7808	0	0	11.4714	10.6129	0.587811	-0.808999	378.735	225.083	0
4160	4603	0	0	23.2453	3.2696	-0.0339106	-0.999425	144.311	20.4835	0
4171	8821	0	0	21.8574	9.25709	0.999208	0.0397805	506.764	101.592	0
4196	5417	0	0	9.5855	5.68069	-0.448941	0.893561	166.39	34.0739	0
4203	6189	0	0	19.2625	1.40293	0.92959	-0.368595	131.607	7.05178	0
4240	4946	0	0	26.0483	4.96804	-0.445776	-0.895145	-16.8838	17.0428	0
4259	7215	0	0	5.3214	14.073	0.811693	-0.584084	9.30474	19.392	0
4260	8008	0	0	9.0028	7.93848	0.0385681	-0.999256	255.262	41.8955	0
4290	9752	0	0	26.2984	9.31006	0.79695	0.604046	74.6632	45.3706	0
4360	9832	0	0	4.7814	13.1254	-0.68967	-0.724124	50.817	41.3752	0
4369	8198	0	0	11.3869	10.2288	-0.224967	-0.974366	1465.85	1.30601	0
4437	8397	0	0	19.8614	2.17211	-0.951062	0.309	51.0057	19.2191	0
4452	7754	0	0	18.2661	9.83043	0.768304	0.640086	285.215	113.707	0
4527	4528	0	0	19.266	7.21002	0.925417	0.37895	-14.1985	9.04691	0
4527	9230	0	0	19.2064	7.1088	0.11844	-0.992961	261.221	86.5716	0
4528	4715	0	0	19.3146	7.17397	-0.09414	-0.995559	214.231	47.2754	0
4542	5533	0	0	19.5616	12.0669	0.26029	-0.96553	250.496	202.323	1
4554	8395	0	0	9.46345	5.0731	0.450715	-0.892668	98.8144	16.9199	0
4565	6256	0	0	8.41853	3.7106	-0.943762	0.330626	189.021	20.2198	0
4565	9003	0	0	8.46412	3.7521	-0.240567	0.970633	404.734	49.7506	0
4565	9521	0	0	8.42746	3.65073	-0.805586	-0.592479	440.898	85.6535	0
4605	8528	0	0	7.99718	3.05224	0.218644	0.975805	661.044	80.7292	0
4628	7462	0	0	3.65913	15.4799	0.660312	-0.750992	24.1631	12.1574	0
4630	8691	0	0	10.2772	4.2195	-0.958939	-0.283612	-0.638438	11.0859	0
4635	5768	0	0	9.26472	6.1507	0.267189	-0.963644	278.691	7.63739	0
4655	7684	0	0	21.1732	3.33456	0.730447	0.682969	-20.8922	7.58763	0
4668	8745	0	0	2.33133	13.0596	-0.196707	-0.980462	-4.70424	29.6967	0
4684	6477	0	0	6.31983	1.10989	0.00241894	0.999997	327.483	51.1671	0
4693	9252	0	0	8.57291	4.92581	0.648237	0.761438	535.544	14.6609	0
4705	6235	0	0	23.0654	1.85724	-0.973298	0.229547	253.934	60.9629	0
4710	8642	0	0	24.1167	3.44585	0.647747	0.761856	99.23	26.4591	0
4712	9529	0	0	14.8011	12.1832	0.887402	0.460996	25.8404	60.6614	0
4727	7755	0	0	24.7268	6.7582	0.983392	0.181493	377.635	48.3655	0
4732	5547	0	0	13.4308	2.8457	-0.983241	0.182313	94.8046	125.41	0
4739	9726	0	0	8.98033	8.97318	-0.0272221	0.999629	528.739	112.877	0
4747	8082	0	0	1.20926	7.81447	-0.999672	-0.0256232	249.189	24.2738	0
4755	7532	0	0	13.4994	9.90147	-0.95031	-0.311304	-50.1159	110.066	0
4761	8682	0	0	8.51398	4.09932	0.835112	0.55008	330.984	97.9037	0
4807	5339	0	0	26.2512	5.32651	0.609091	-0.793101	85.3054	53.1663	0
4820	6660	0	0	7.72866	7.60175	-0.573971	0.818875	-51.8944	10.406	0
4841	6576	0	0	8.89725	6.05533	0.116442	-0.993198	116.863	3.37667	0
4851	5409	0	0	2.36147	4.33194	-0.942371	-0.33457	188.305	5.51188	0
4861	9443	0	0	18.0544	5.81762	0.853909	-0.520422	488.574	149.846	0
4862	6636	0	0	5.48	13.8355	-0.934549	-0.355834	126.571	33.3697	0
4864	7197	0	0	2.09999	3.30269	-0.88348	0.46847	213.146	26.0295	0
4888	7309	0	0	17.3122	8.10308	-0.0125043	0.999922	381.459	8.75445	0
4889	8333	0	0	19.4769	8.00899	-0.828511	0.559973	636.123	55.5885	0
4895	7161	0	0	22.2513	7.37826	-0.0513745	-0.998679	86.2108	1.21773	0
4946	9739	0	0	26.0086	4.86088	-0.24461	-0.969622	1.83573	20.4348	0
5043	9443	0	0	18.1141	5.8452	-0.158264	-0.987397	348.053	88.2007	0
5076	9225	0	0	9.55416	4.0039	-0.88269	0.469955	40.5962	8.92029	0
5121	8731	0	0	12.4582	3.4426	-0.99631	-0.0858313	23.8163	143.927	0
5134	7867	0	0	1.33498	1.30094	0.68883	0.724923	79.291	1.64834	0
5176	7507	0	0	7.68511	1.70847	-0.543353	-0.839504	391.647	0.104687	0
5213	5505	0	0	17.7451	12.9625	0.413962	-0.910294	344.417	5.24977	0
5219	5909	0	0	18.4276	12.4276	0.793103	0.609087	-38.9553	11.0481	0
5234	5804	0	0	12.2961	4.76672	0.997222	0.0744805	-12.6133	38.8915	0
5258	7827	0	0	8.98594	4.03529	-0.956184	-0.292765	41.077	13.9171	0
5301	9447	0	0	18.8729	11.7948	0.577871	0.816128	382.37	804.829	1
5316	6308	0	0	6.03646	14.7371	-0.942807	-0.333339	120.157	11.6611	0
5327	6625	0	0	17.0288	1.55778	0.909592	0.415503	266.415	29.3869	0
5341	8337	0	0	21.9742	5.93934	-0.549217	-0.835679	50.0151	21.7276	0
5343	6612	0	0	11.1162	1.17554	0.833145	0.553054	146.183	9.10448	0
5357	7458	0	0	10.1112	5.82854	-0.991652	-0.128946	290.013	79.945	0
5357	9452	0	0	10.2254	5.88186	0.735288	0.677755	372.318	92.497	0
5365	8522	0	0	9.88383	1.75627	0.757406	-0.652945	113.759	24.9338	0
5370	8819	0	0	10.7064	6.5289	-0.353005	-0.935621	767.997	33.1316	0
5384	6086	0	0	26.7432	7.47115	0.369731	-0.929139	-1.1129	1.89827	0
5387	6228	0	0	3.01284	10.8497	0.00211053	-0.999998	-15.108	15.4113	0
5387	8636	0	0	3.07376	10.9324	0.95545	0.295154	164.502	1.43904	0
5399	6414	0	0	20.3518	1.43828	-0.430394	-0.902641	8.91539	12.7695	0
5428	5442	0	0	12.1303	3.83853	-0.955989	-0.293401	131.261	3.64285	0
5429	8318	0	0	6.79694	4.50501	0.758537	0.65163	305.986	41.0712	0
5432	9178	0	0	25.9178	2.34816	-0.352492	-0.935815	73.149	8.58933	0
5433	8413	0	0	5.5381	9.02635	0.743699	-0.668514	27.6559	50.7199	0
5499	8333	0	0	19.4812	8.07554	-0.892607	-0.450836	198.78	83.0169	0
5500	7783	0	0	6.57658	6.55447	-0.707267	0.706946	68.0591	3.74785	0
5500	8488	0	0	6.55713	6.49363	-0.985996	-0.16677	32.3626	5.30501	0
5506	5932	0	0	22.8475	8.21481	0.745063	0.666994	30.2993	29.0835	0
5575	6115	0	0	1.3291	9.47115	0.738283	-0.674491	72.4342	34.3936	0
5591	9595	0	0	14.3909	1.33795	-0.864567	0.502518	347.445	87.9894	0
5593	7415	0	0	21.1206	9.81046	-0.426447	0.904513	269.817	63.8252	0
5609	7410	0	0	2.51248	7.07377	0.778366	0.627811	110.365	17.4824	0
5631	8876	0	0	20.8414	2.71038	-0.622415	-0.782687	12.4067	39.832	0
5649	6904	0	0	11.8429	14.6936	-0.980337	-0.197329	522.383	304.812	0
5669	6389	0	0	14.7045	11.0696	0.988348	0.15221	-188.919	110.728	0
5673	8713	0	0	21.5486	9.28212	-0.625671	-0.780087	112.633	78.8629	0
5677	6576	0	0	8.85394	6.01751	0.968443	-0.249235	9.16268	38.9784	0
5683	8935	0	0	5.96442	12.4926	0.992728	0.120379	148.887	35.9894	0
5691	8854	0	0	13.6689	6.63095	0.106235	-0.994341	733.209	20.2247	0
5700	9133	0	0	12.3991	7.25684	0.346265	-0.938137	406.445	66.8385	0
5724	6600	0	0	5.38546	11.4017	0.94639	-0.323027	120.706	46.7182	0
5725	8571	0	0	16.7177	3.87165	-0.709217	-0.70499	304.071	43.9547	0
5765	7610	0	0	2.06766	4.64337	-0.887834	0.460165	213.144	39.7518	0
5787	9164	0	0	19.7535	6.78998	0.0299804	0.99955	371.452	120.481	0
5807	7939	0	0	25.3463	2.26419	-0.144572	-0.989494	114.534	15.9398	0
5822	8041	0	0	9.94919	9.16269	0.903993	0.427546	159.747	54.4604	0
5823	6153	0	0	7.37986	7.00242	-0.973491	-0.228727	331.899	55.7543	0
5823	9056	0	0	7.50909	7.02845	0.98614	0.165914	268.621	18.1407	0
5833	8044	0	0	3.4579	9.10683	-0.272352	-0.962198	64.6054	54.1849	0
5833	8917	0	0	3.51963	9.12289	0.707196	-0.707017	18.7929	10.0014	0
5841	7344	0	0	5.50568	7.66449	-0.996737	-0.0807139	403.492	36.2312	0
5854	6815	0	0	16.1369	9.81093	-0.756698	0.653764	697.423	101.855	0
5895	9529	0	0	14.9233	12.2496	-0.869275	-0.494329	76.6712	8.05798	0
5900	9436	0	0	25.1027	4.67257	-0.866198	-0.499701	202.558	61.8241	0
5904	9696	0	0	24.3389	5.22413	-0.0528608	-0.998602	5.71565	24.6375	0
5905	6850	0	0	19.583	3.1408	0.98848	-0.15135	-29.0472	13.8731	0
5908	9791	0	0	2.42097	12.3338	0.232307	-0.972643	-15.7041	6.97777	0
5910	6383	0	0	5.6943	6.96018	-0.438194	0.898881	67.8798	10.9577	0
5921	6384	0	0	10.4797	4.6056	0.920524	-0.390685	210.555	101.358	0
5921	8587	0	0	10.406	4.68661	-0.302565	0.953129	334.407	91.6468	0
5927	8084	0	0	15.5223	8.41498	-0.920095	-0.391696	-22.8935	73.989	0
5957	8948	0	0	2.17304	7.83643	0.22177	0.975099	149.853	39.4868	0
6015	7414	0	0	6.81509	10.811	-0.188112	0.982148	86.7856	66.0011	0
6016	6591	0	0	19.5964	3.63862	0.481937	0.876206	14.8453	4.33891	0
6020	8360	0	0	15.2014	6.56594	0.873191	-0.487378	76.6833	63.1506	0
6036	7609	0	0	14.1176	2.5508	0.991564	0.12962	219.939	35.7234	0
6044	8061	0	0	21.9259	2.24218	-0.741705	-0.670726	4.29439	9.33122	0
6068	9053	0	0	13.612	3.57552	0.410155	-0.912016	580.701	90.2344	0
6070	7976	0	0	20.1635	5.72992	-0.345672	0.938355	620.382	56.8091	0
6095	7766	0	0	8.21289	7.53666	0.243723	0.969845	383.559	39.4031	0
6103	8752	0	0	7.25906	1.35972	-0.971126	0.238568	37.4661	40.6961	0
6119	8755	0	0	20.506	6.45244	0.687295	0.726379	120.865	51.464	0
6149	6721	0	0	8.00198	9.78905	-0.345632	0.93837	102.765	109.76	0
6153	7686	0	0	7.28475	6.91525	-0.312677	-0.949859	489.59	31.3645	0
6170	8395	0	0	9.44512	4.95654	0.703524	0.710672	509.65	2.62379	0
6174	6490	0	0	6.0434	2.80201	0.388475	-0.921459	65.5189	0.0392795	0
6182	6500	0	0	18.2058	6.37262	0.0182254	0.999834	101.305	11.3623	0
6190	9662	0	0	10.4438	15.6819	-0.146964	0.989142	-80.1644	27.1468	0
6203	6582	0	0	26.676	8.43512	0.69774	-0.716352	235.117	113.172	0
6214	6837	0	0	12.331	9.94689	0.976777	-0.214258	-37.1449	28.4134	0
6237	6815	0	0	16.0275	9.9002	0.792436	-0.609955	339.33	169.814	0
6279	9341	0	0	23.8175	8.12691	0.778722	-0.627369	202.4	65.3026	0
6292	7887	0	0	19.4197	3.05211	-0.4729	0.881116	519.462	82.7524	0
6302	8598	0	0	1.8874	15.7593	0.302336	0.953201	-5.0188	0.076427	0
6316	6342	0	0	14.6567	4.15214	0.981685	-0.190512	183.014	25.4819	0
6321	8320	0	0	5.07895	7.91208	0.495507	-0.868604	-41.6611	7.91345	0
6408	9418	0	0	15.7003	14.5562	0.0253366	-0.999679	1237.17	602.1	1
6408	9634	0	0	15.6332	14.6044	-0.955527	-0.294904	-4610.78	2399.21	1
6424	8661	0	0	4.65974	5.94036	0.998481	0.0550959	142.406	51.4374	0
6431	9437	0	0	21.6972	4.35724	-0.49559	-0.868556	172.308	7.4522	0
6439	7966	0	0	24.7632	2.84814	0.3887	-0.921364	40.9768	17.8805	0
6450	8714	0	0	14.1246	7.63386	-0.531095	-0.847312	929.227	236.711	0
6467	7989	0	0	23.2572	8.65955	-0.919213	-0.393761	128.82	62.8398	0
6476	7728	0	0	7.15782	9.83266	0.259614	0.965713	223.91	49.6955	0
6495	8754	0	0	14.1183	14.3121	0.997134	-0.075656	256.367	61.6571	0
6501	7007	0	0	8.88764	5.30689	0.852109	0.523364	399.968	73.5172	0
6534	8655	0	0	11.7685	6.95393	-0.213179	-0.977013	419.774	20.5592	0
6626	9548	0	0	1.06121	13.808	-0.94452	0.328454	113.929	19.014	0
6651	9937	0	0	14.3714	14.5725	-0.687055	-0.726605	352.798	46.8329	0
6694	6746	0	0	15.8423	8.68696	0.495052	0.868863	571.178	184.51	0
6745	7167	0	0	15.5013	5.01914	-0.384288	-0.923213	614.34	100.029	0
6758	8408	0	0	5.21754	6.51971	-0.595668	-0.803231	144.047	22.667	0
6844	7163	0	0	19.4923	2.369	0.807725	-0.58956	460.917	73.5064	0
6850	9237	0	0	19.6251	3.18942	-0.29284	0.956161	669.776	3.12897	0
6898	7061	0	0	5.95983	2.56417	-0.699332	0.714797	87.2521	13.5113	0
6898	9057	0	0	6.01956	2.44252	0.137598	-0.990488	148.5	16.0596	0
6936	8842	0	0	3.42119	14.0377	-0.976635	0.214906	64.6033	10.3647	0
6947	9296	0	0	9.34598	2.73834	-0.294546	-0.955637	541.308	91.0648	0
6947	9539	0	0	9.29738	2.78717	-0.957091	-0.289788	118.395	10.4144	0
6969	8216	0	0	12.1548	11.6733	-0.652323	-0.757941	353.701	64.0729	0
6982	8590	0	0	17.1124	4.20398	0.32658	0.94517	522.237	100.332	0
7018	9499	0	0	26.4916	9.27753	-0.944039	0.329835	285.595	102.55	0
7018	9771	0	0	26.5896	9.19888	0.526597	-0.850115	-1.58586	33.9113	0
7068	7727	0	0	10.926	14.128	0.992868	0.119221	256.299	179.825	0
7134	8429	0	0	3.31723	15.8284	-0.643996	-0.765029	17.7557	7.4464	0
7143	7778	0	0	7.1122	13.326	0.996691	-0.0812888	103.499	35.6395	0
7145	9189	0	0	2.06796	6.72676	-0.60492	-0.796287	48.4972	9.65128	0
7228	9906	0	0	25.9857	1.80205	-0.469332	-0.883022	7.70536	9.53821	0
7268	7754	0	0	18.2646	9.9136	0.7901	-0.612978	-200.476	1111.92	1
7284	7375	0	0	8.39527	12.6446	-0.583061	-0.812428	284.03	60.3457	0
7305	9872	0	0	9.9101	15.8964	0.554537	0.832159	20.6119	9.18743	0
7309	8329	0	0	17.2607	8.19483	-0.847484	0.53082	337.545	84.4322	0
7336	8125	0	0	23.0229	7.86404	0.384123	-0.923282	213.059	62.4964	0
7365	8715	0	0	23.3645	7.71685	0.886102	-0.46349	206.772	8.94691	0
7365	9656	0	0	23.3644	7.78135	0.884357	0.466812	-27.1316	16.9461	0
7373	9334	0	0	18.9315	6.88404	0.98094	-0.194312	33.8805	61.2931	0
7386	9618	0	0	6.59428	2.38006	-0.240996	-0.970526	196.713	38.4814	0
7401	8492	0	0	4.28754	11.6915	-0.351413	0.936221	-10.7138	2.40061	0
7405	7423	0	0	1.98481	4.33859	0.213079	0.977035	95.8459	1.55281	0
7414	7536	0	0	6.86249	10.8933	0.94431	0.329058	362.008	57.9037	0
7423	9161	0	0	2.05124	4.35956	0.735584	-0.677433	107.855	5.02459	0
7474	8125	0	0	22.989	7.79713	0.971428	0.237336	132.197	84.6874	0
7553	9382	0	0	5.0282	11.4865	0.611763	0.791041	103.317	2.0623	0
7558	7975	0	0	8.9134	13.7124	-0.778643	0.627467	7.52522	32.8057	0
7668	9714	0	0	2.65438	4.12365	0.997573	-0.0696327	119.371	13.276	0
7685	7911	0	0	3.18752	13.1483	-0.848827	0.52867	74.9637	41.7733	0
7715	9512	0	0	13.5041	6.33256	0.0921575	-0.995744	857.376	46.1348	0
7762	9583	0	0	4.44677	5.71272	-0.901298	-0.433199	81.7489	1.70002	0
7819	9568	0	0	17.4531	13.0532	0.933352	0.358962	228.096	155.719	0
7850	9601	0	0	14.1891	14.7192	-0.830141	-0.557553	659.301	542.694	0
7866	8540	0	0	14.2206	5.48461	-0.251048	-0.967975	357.169	112.155	0
7902	9889	0	0	16.5276	8.69975	0.711607	-0.702578	541.815	105.768	0
7922	8838	0	0	15.373	12.1777	-0.622545	-0.782584	185.845	91.9026	0
7923	8558	0	0	12.3861	8.44244	-0.262538	0.964922	190.944	43.7273	0
8064	8697	0	0	17.7936	4.98965	0.394963	-0.918697	759.106	41.4478	0
8134	9451	0	0	22.394	7.25115	-0.909656	-0.415362	193.31	60.2511	0
8163	8354	0	0	13.667	2.87852	0.641428	0.767183	307.596	37.0387	0
8195	9080	0	0	3.77773	3.14925	-0.424172	0.905582	30.6173	10.9972	0
8197	8838	0	0	15.3192	12.0502	0.12652	0.991964	147.025	78.8665	0
8212	9992	0	0	2.87498	8.02665	0.579592	-0.814907	7.32989	30.5042	0
8240	9431	0	0	2.17275	2.45805	-0.0351784	-0.999381	52.4341	2.23117	0
8286	9036	0	0	5.25312	5.72443	0.99493	0.100572	329.625	36.894	0
8289	8844	0	0	24.9828	4.2453	-0.279158	0.960245	6.90331	4.6463	0
8301	9658	0	0	23.1456	2.42605	0.98422	-0.176948	74.8464	11.6044	0
8354	8986	0	0	13.682	2.98978	-0.415937	0.909393	502.936	61.8326	0
8355	9367	0	0	12.9754	8.5995	-0.575012	-0.818145	362.374	136.539	0
8399	9207	0	0	8.48622	2.48484	-0.919138	-0.393936	360.412	46.4845	0
8426	9671	0	0	16.0196	11.1089	0.453704	0.891153	-951.145	1509.1	1
8427	8624	0	0	10.8888	9.50823	-0.936508	0.350646	8.79288	86.376	0
8474	8773	0	0	5.45732	15.2576	-0.971585	-0.23669	56.9816	7.63299	0
8488	9347	0	0	6.46319	6.51363	-0.832492	0.554037	53.0731	5.53321	0
8522	8974	0	0	9.97351	1.77354	0.462016	0.886872	216.901	65.1091	0
8542	9165	0	0	24.6527	9.34865	-0.995549	-0.0942416	272.009	14.7073	0
8544	8763	0	0	1.62683	12.0065	0.998939	0.0460502	134.095	15.037	0
8570	9254	0	0	15.5903	1.23342	-0.646254	0.763123	334	49.1565	0
8571	9023	0	0	16.7027	3.75593	0.505932	-0.862574	635.899	69.656	0
8573	9819	0	0	7.41471	5.22006	0.926216	-0.376993	21.4494	1.97701	0
8660	9982	0	0	6.49481	2.87495	0.841677	-0.539982	165.044	37.1606	0
8670	8717	0	0	26.4606	3.13185	0.508796	-0.860887	105.16	24.7861	0
8729	9903	0	0	7.74443	11.6661	0.943167	-0.332318	44.7259	83.0267	0
8730	9572	0	0	11.1506	12.6835	0.559575	0.82878	376.128	95.1889	0
8788	9825	0	0	21.1105	8.15639	0.84366	-0.536878	468.588	1.41238	0
8796	9417	0	0	11.6866	3.71561	0.991456	0.13044	-10.8342	55.7729	0
8841	9213	0	0	5.8043	1.09858	0.192699	0.981258	326.022	52.9072	0
8936	9023	0	0	16.8003	3.70156	-0.99971	-0.0240842	82.683	4.51722	0
9000	9297	0	0	1.76361	9.09378	0.596288	-0.802771	1.31924	6.27691	0
9053	9746	0	0	13.6763	3.49255	0.780742	-0.624853	206.525	47.8947	0
9089	9831	0	0	2.80499	9.62447	0.902809	0.430041	248.531	17.2505	0
9125	9857	0	0	5.27018	10.901	0.587461	0.809253	115.494	63.9436	0
9175	9583	0	0	4.3932	5.75259	-0.155458	-0.987843	11.8985	5.45738	0
9283	9340	0	0	9.45303	7.60137	-0.380267	0.924877	240.284	54.7385	0
9296	9539	0	0	9.27958	2.72382	-0.666455	0.745546	210.518	21.3212	0
9514	9830	0	0	13.0537	6.87784	-0.989603	-0.143823	30.4966	128.383	0
9628	9776	0	0	15.3473	2.30672	0.833424	-0.552634	138.793	122.57	0
1000	13486	0	0	1.48407	3.51785	0.99793	0.0643103	206.722	15.669	0
1000	44903	0	0	1.36591	3.50978	-0.997407	-0.0719613	194.131	5.15322	0
1004	51210	0	0	2.91785	2.25763	-0.443122	0.896461	188.277	12.0614	0
1007	21330	0	0	19.2483	5.56955	0.764826	0.644237	36.9508	18.0116	0
1007	28217	0	0	19.1313	5.55812	-0.874692	0.484679	323.171	83.2517	0
1007	30757	0	0	19.2631	5.50677	0.971999	-0.234984	304.619	68.0123	0
1012	34103	0	0	7.3395	8.26021	-0.576164	0.817334	76.8135	41.6541	0
1019	18161	0	0	12.4496	7.02009	-0.444879	0.895591	89.1781	188.615	0
1020	34199	0	0	2.31689	4.0041	0.996284	-0.0861343	58.0175	5.10969	0
1020	41916	0	0	2.22668	3.96059	-0.551947	-0.833879	214.109	22.7689	0
1034	24409	0	0	18.5954	8.4932	0.520629	0.853783	204.724	58.2951	0
1034	30322	0	0	18.6041	8.375	0.640125	-0.768271	147.498	39.7007	0
1034	31941	0	0	18.4877	8.4101	-0.958008	-0.286743	134.703	28.9545	0
1035	33125	0	0	15.5256	4.0054	0.771442	0.636299	333.755	102.842	0
1035	43568	0	0	15.4134	3.97953	-0.972194	0.234177	101.954	90.3489	0
1035	46423	0	0	15.4628	4.02737	-0.20504	0.978754	526.854	74.9484	0
1036	11327	0	0	11.8083	1.1568	0.570056	0.821606	495.477	39.8611	0
1040	20044	0	0	2.4056	1.71231	0.248273	0.96869	270.604	6.32915	0
1040	35245	0	0	2.37611	1.56619	-0.146814	-0.989164	167.438	14.5426	0
1041	46322	0	0	9.01403	6.38544	0.00250081	0.999997	460.47	68.4724	0
1041	47351	0	0	8.9501	6.34869	-0.866105	0.499862	106.942	28.7304	0
1045	40967	0	0	10.9588	6.98487	0.981228	0.19285	19.7127	112.086	0
1047	10193	0	0	4.34989	14.8121	-0.460391	0.887716	22.8401	13.4165	0
1047	28803	0	0	4.42309	14.7809	0.959085	0.283119	37.3221	9.26346	0
1049	35723	0	0	25.5275	7.97188	-0.98176	0.190126	239.894	25.3127	0
1049	43772	0	0	25.5497	7.91566	-0.58805	-0.808824	-7.70517	20.8034	0
1049	46232	0	0	25.5721	8.01641	-0.189669	0.981848	-34.5321	6.99859	0
1050	10965	0	0	15.9321	8.07134	0.0774937	-0.996993	211.483	98.2044	0
1050	49670	0	0	15.8767	8.15461	-0.890512	0.45496	195.783	148.437	0
1052	10941	0	0	4.72496	11.4489	0.208149	-0.978097	10.9117	52.349	0
1052	11014	0	0	4.67074	11.5692	-0.59508	0.803667	45.474	37.4901	0
1052	12897	0	0	4.65018	11.4854	-0.899203	-0.437532	365.754	56.394	0
1052	47935	0	0	4.7778	11.5243	0.990389	0.138312	285.709	1.04647	0
1058	17932	0	0	3.77979	3.91323	0.982669	-0.185371	200.046	30.9148	0
1058	33805	0	0	3.67705	3.95432	-0.839564	0.543261	112.71	18.1935	0
1058	41988	0	0	3.73627	3.97882	0.210507	0.977592	80.8425	31.762	0
1058	47476	0	0	3.68332	3.88507	-0.728716	-0.684816	182.72	18.5685	0
1059	21888	0	0	13.4656	7.85835	-0.940756	-0.339084	-7.7478	48.3549	0
1059	44486	0	0	13.5201	7.93896	-0.0350707	0.999385	639.365	1.95497	0
1060	25040	0	0	20.1578	9.86996	-0.974288	-0.225306	219.922	71.2855	0
1072	32594	0	0	19.1949	10.9282	-0.289642	0.957135	404.922	138.198	0
1074	21420	0	0	16.6852	2.14798	0.605307	-0.795992	399.144	72.9776	0
1074	35588	0	0	16.7134	2.22074	0.984104	0.177592	104.749	2.64334	0
1074	46480	0	0	16.6132	2.13772	-0.35736	-0.933967	456.314	102.219	0
1074	52547	0	0	16.5652	2.2082	-0.999952	0.00975004	98.8815	32.2075	0
1075	16952	0	0	3.87606	6.38762	0.892852	-0.45035	78.4507	49.3243	0
1075	46237	0	0	3.85361	6.47303	0.556224	0.831032	231.709	43.1577	0
1076	24392	0	0	14.6255	6.54011	-0.495856	-0.868405	384.542	154.173	0
1076	28500	0	0	14.5928	6.61823	-0.966994	0.254797	331.474	233.021	0
1079	17343	0	0	17.7767	10.3848	0.473494	-0.880797	1329.81	199.689	0
1079	33792	0	0	17.693	10.3959	-0.687346	-0.72633	133.336	163.457	0
1081	16624	0	0	6.56779	12.0972	-0.911558	0.411172	67.3296	15.3232	0
1081	20889	0	0	6.61855	12.1355	-0.145292	0.989389	6.87912	7.41567	0
1086	29347	0	0	19.3302	11.3841	-0.921758	-0.387765	99.2849	72.6316	0
1086	33930	0	0	19.4086	11.3484	0.311935	-0.950103	305.779	129.5	0
1086	45696	0	0	19.4506	11.3947	0.97536	-0.220621	422.447	49.8348	0
1088	12048	0	0	19.2444	2.78122	-0.999891	0.0147661	21.4993	2.28311	0
1091	20851	0	0	15.3676	4.92723	0.121136	0.992636	593.227	81.5141	0
1091	26040	0	0	15.3725	4.825	0.214451	-0.976735	550.703	90.9322	0
1092	13272	0	0	11.0888	14.8552	-0.995237	0.0974825	167.758	83.2141	0
1092	22346	0	0	11.1281	14.9107	-0.421663	0.906753	-111.599	304.061	0
1092	26338	0	0	11.2131	14.8091	0.817714	-0.575625	-86.3783	408.927	0
1094	23251	0	0	15.789	9.9427	0.826241	0.563317	132.259	182.344	0
1094	23772	0	0	15.7585	9.83671	0.401889	-0.915688	1074.65	139.572	0
1094	26758	0	0	15.6889	9.96117	-0.569449	0.822026	995.813	171.975	0
1094	26948	0	0	15.6912	9.84176	-0.5368	-0.843709	84.344	87.4068	0
1095	15179	0	0	12.8327	1.7126	0.478037	-0.87834	286.798	33.5612	0
1095	27441	0	0	12.7662	1.71234	-0.469626	-0.882865	587.728	30.1843	0
1095	31744	0	0	12.8693	1.77067	0.998644	-0.0520589	232.422	0.707545	0
1095	41513	0	0	12.7588	1.83183	-0.574018	0.818843	414.73	108.345	0
1095	46981	0	0	12.8339	1.83537	0.494433	0.869216	462.799	98.7211	0
1099	14934	0	0	7.06496	13.9152	-0.916564	-0.399888	123.626	1.99143	0
1099	18351	0	0	7.07174	13.9806	-0.814843	0.579682	25.5054	25.6627	0
1104	26060	0	0	15.9001	12.6472	-0.292984	0.956117	2612.66	122.53	0
1104	48808	0	0	15.987	12.5718	0.987643	-0.156719	147.86	171.851	0
1104	49702	0	0	15.8785	12.5286	-0.609457	-0.792819	470.096	149.35	0
1108	21212	0	0	16.3394	9.5371	-0.985178	-0.171535	61.7785	111.127	0
1108	27980	0	0	16.3674	9.59286	-0.450779	0.892636	1063.67	107.082	0
1110	24126	0	0	1.41791	10.6376	-0.278761	-0.96036	-20.3375	3.93184	0
1110	34890	0	0	1.47222	10.7646	0.501988	0.864875	-14.6856	10.1679	0
1110	39721	0	0	1.50684	10.7038	0.999955	-0.00950438	182.173	19.3303	0
1111	46309	0	0	18.2753	11.2501	-0.0290949	-0.999577	437.974	129.848	0
1111	48639	0	0	18.2341	11.3719	-0.629831	0.776732	918.091	55.0509	0
1117	25111	0	0	5.05373	5.50679	-0.266349	-0.963877	84.3907	38.6828	0
1117	50816	0	0	5.1354	5.58346	0.978754	0.205036	106.996	20.0876	0
1117	52390	0	0	5.07455	5.63555	0.0509744	0.9987	31.7945	16.8247	0
1123	32460	0	0	1.97345	3.68743	0.0179883	-0.999838	31.0011	3.89257	0
1129	18321	0	0	5.04657	15.2133	-0.0205926	-0.999788	-9.56608	0.862731	0
1129	41750	0	0	5.06096	15.3275	0.228234	0.973606	-4.57013	4.10465	0
1129	48767	0	0	5.10392	15.285	0.970984	0.239146	19.4646	10.3633	0
1130	38367	0	0	1.77448	13.826	0.782953	-0.622081	22.1362	32.3556	0
1136	10635	0	0	15.2652	2.01295	0.0709388	-0.997481	589.823	7.03867	0
1137	52730	0	0	25.6329	9.4145	0.332852	0.942979	70.13	1.83223	0
1138	35236	0	0	17.0451	3.32546	0.384679	-0.92305	467.185	74.04	0
1139	42769	0	0	22.1443	6.22129	-0.757676	-0.652631	114.142	75.1163	0
1144	28995	0	0	20.5778	6.87773	0.711064	0.703128	49.9726	18.8437	0
1149	26132	0	0	13.2951	13.613	0.123526	-0.992341	392.892	6.97001	0
1152	34832	0	0	5.55477	15.6696	0.999052	-0.0435258	93.8127	6.40831	0
1152	52211	0	0	5.41629	15.6343	-0.855813	-0.517285	67.0253	25.8547	0
1153	19871	0	0	3.56998	5.88173	-0.79224	-0.610209	281.458	34.385	0
1157	12359	0	0	19.5135	7.10195	-0.62977	-0.776782	201.56	49.7451	0
1157	23162	0	0	19.5469	7.19404	0.0135721	0.999908	501.818	111.181	0
1159	11757	0	0	24.0165	1.62181	0.519693	0.854353	263.91	89.0331	0
1159	13532	0	0	24.0464	1.56395	0.997582	-0.069503	10.3134	39.3502	0
1159	42405	0	0	23.9331	1.53169	-0.811096	-0.584913	143.931	18.6264	0
1160	15210	0	0	6.78023	7.14393	-0.679123	0.734024	66.9855	6.92616	0
1161	36973	0	0	20.1789	11.5276	0.834556	-0.550924	330.222	26.0166	0
1161	44323	0	0	20.1242	11.5011	-0.0836547	-0.996495	110.845	49.2923	0
1163	11113	0	0	24.0711	2.41	-0.590801	-0.806817	101.978	55.135	0
1163	39739	0	0	24.168	2.45404	0.996314	-0.0857816	248.967	57.8604	0
1164	18044	0	0	7.66799	4.07417	-0.673549	-0.739143	359.36	38.1014	0
1164	52173	0	0	7.77574	4.10818	0.975861	-0.218393	183.284	2.81463	0
1165	41956	0	0	18.6175	11.8817	-0.601797	0.798649	-455.748	1000.78	1
1165	47010	0	0	18.6903	11.7621	0.433054	-0.901368	686.803	250.745	1
1165	51136	0	0	18.7285	11.8407	0.976233	0.216725	-2104.06	203.276	1
1168	22647	0	0	15.8264	2.99554	-0.696524	-0.717533	369.041	86.6319	0
1168	29943	0	0	15.9008	3.07921	0.630976	0.775803	127.936	25.6934	0
1168	41924	0	0	15.8402	3.08577	-0.449744	0.893157	300.845	50.8116	0
1173	34237	0	0	26.0055	8.40412	0.973717	-0.22776	180.455	49.9152	0
1176	29643	0	0	23.4796	6.98719	0.962192	0.272373	189.918	32.69	0
1176	36989	0	0	23.4365	7.02443	0.126985	0.991905	-11.0218	42.0259	0
1179	43103	0	0	20.8542	1.45328	-0.722989	-0.69086	3.28297	35.8421	0
1179	45158	0	0	20.9633	1.46415	0.844849	-0.535005	329.72	78.5475	0
1180	11694	0	0	20.6171	9.26261	-0.775086	-0.631856	34.7947	76.3787	0
1180	17176	0	0	20.6763	9.3783	0.0589232	0.998263	144.598	145.117	0
1183	42304	0	0	23.0291	6.49963	0.83514	-0.550037	336.959	20.8085	0
1184	26629	0	0	1.89139	11.4619	-0.801553	-0.597924	57.312	33.0491	0
1184	50053	0	0	2.0126	11.5306	0.924763	0.380544	56.8757	16.2419	0
1185	33916	0	0	3.77027	14.2922	-0.951145	-0.308745	68.9919	12.3871	0
1188	17112	0	0	10.7219	3.83573	-0.0821227	-0.996622	257.991	31.8897	0
1188	35605	0	0	10.7351	3.96797	0.116472	0.993194	189.435	17.1912	0
1190	16481	0	0	6.81059	11.1121	-0.973812	0.227354	184.42	69.3046	0
1193	47307	0	0	2.67614	3.96444	0.471575	-0.881826	2.84782	10.489	0
1193	48793	0	0	2.61395	3.96697	-0.541895	-0.840446	15.4749	7.84879	0
1200	15025	0	0	2.78143	10.4451	-0.668209	-0.743974	102.461	32.5148	0
1200	23456	0	0	2.85618	10.4304	0.337998	-0.941147	25.1951	14.0553	0
1200	38262	0	0	2.90317	10.4823	0.969889	-0.243545	137.474	20.2586	0
1203	27961	0	0	14.9608	3.16412	0.990195	-0.139691	57.5393	180.279	0
1203	51836	0	0	14.8616	3.12846	-0.674067	-0.73867	554.432	230.812	0
1205	49142	0	0	23.0417	9.68381	-0.789702	0.613491	54.7227	2.26594	0
1206	16300	0	0	17.4314	2.45012	0.884515	0.466512	42.1527	30.2517	0
1206	33137	0	0	17.3088	2.4631	-0.767212	0.641394	70.5086	58.586	0
1206	51532	0	0	17.3044	2.37378	-0.827029	-0.562159	96.7605	50.764	0
1216	45640	0	0	15.2739	9.97116	-0.965565	0.260162	-78.5929	81.8511	0
1222	34652	0	0	20.8094	4.38353	-0.89252	0.451007	210.184	64.4173	0
1223	35755	0	0	2.99249	9.70545	-0.789418	0.613857	79.6736	63.7813	0
1226	24340	0	0	9.08194	6.09049	-0.973805	-0.227385	184.312	16.532	0
1226	30335	0	0	9.10808	6.16522	-0.62001	0.784594	164.643	13.2649	0
1226	45744	0	0	9.13119	6.03699	-0.306924	-0.951734	343.796	11.4726	0
1228	22386	0	0	6.50198	13.8109	-0.807113	0.590397	99.8601	34.8838	0
1228	34633	0	0	6.58298	13.8131	0.774128	0.633029	183.138	34.471	0
1230	19493	0	0	12.1224	4.65231	-0.992457	0.122592	250.468	9.85896	0
1231	24365	0	0	19.753	7.77146	-0.148389	0.988929	254.695	125.548	0
1231	33788	0	0	19.6957	7.72635	-0.92678	0.375604	463.365	76.273	0
1232	12750	0	0	8.61754	6.10546	-0.924075	-0.38221	248.302	74.8386	0
1232	44559	0	0	8.74254	6.14995	0.957762	0.287562	440.389	131.652	0
1238	37562	0	0	1.42893	8.4686	0.863998	0.503496	152.452	34.3928	0
1239	31027	0	0	13.7043	13.7219	0.729162	-0.684341	555.09	481.518	0
1239	45898	0	0	13.6165	13.7991	-0.772129	0.635466	-38.0538	79.2853	0
1240	47751	0	0	21.9494	7.39265	-0.943012	0.332759	313.281	53.5101	0
1246	11223	0	0	2.48409	9.90629	0.907141	-0.420828	79.8345	36.3544	0
1246	46782	0	0	2.43365	9.87156	0.0678367	-0.997696	-26.8723	9.18846	0
1246	50868	0	0	2.37486	9.95649	-0.910052	0.414495	72.6686	29.2445	0
1249	19554	0	0	24.2661	6.28773	0.00604689	-0.999982	32.5406	29.6057	0
1249	38528	0	0	24.3219	6.32103	0.876784	-0.480884	470.399	38.763	0
1251	26420	0	0	19.0482	8.66192	-0.670533	-0.74188	127.135	58.2784	0
1256	16494	0	0	2.92102	6.7704	0.964958	0.262403	61.7342	8.71246	0
1256	37975	0	0	2.89991	6.71244	0.570366	-0.821391	6.7403	9.78852	0
1258	29122	0	0	1.24689	8.84161	0.972019	-0.234901	261.381	1.02539	0
1260	24527	0	0	14.2447	3.34497	-0.869794	-0.493415	252.058	22.6836	0
1260	40438	0	0	14.2892	3.45247	-0.266415	0.963858	433.462	21.6446	0
1261	26880	0	0	7.58247	11.1222	-0.741971	0.670432	-6.21347	8.31839	0
1264	24022	0	0	13.19	8.7897	-0.392312	0.919832	801.925	226.541	0
1269	13251	0	0	22.4524	7.08582	-0.104097	-0.994567	9.16053	19.9304	0
1269	25534	0	0	22.4017	7.12181	-0.904085	-0.427354	-2.5269	12.8474	0
1270	10375	0	0	11.4557	13.9004	0.821012	-0.570911	-97.0167	203.62	0
1276	11091	0	0	21.7308	2.32491	-0.301813	0.953367	354.8	42.3955	0
1276	23866	0	0	21.6841	2.27534	-0.969599	0.244699	208.482	84.5368	0
1276	39966	0	0	21.8127	2.29279	0.869421	0.494071	79.4412	19.3585	0
1278	15398	0	0	8.23291	4.82674	0.992565	-0.121713	308.788	45.0973	0
1278	36619	0	0	8.10451	4.85769	-0.938999	0.34392	190.075	80.1553	0
1280	10796	0	0	14.0035	9.63453	0.247634	-0.968854	1253.94	77.7736	0
1280	19765	0	0	14.0007	9.73672	0.194983	0.980807	1242.37	80.26	0
1287	11258	0	0	22.8415	7.9159	0.952226	-0.305393	342.978	22.1766	0
1287	23236	0	0	22.8015	7.8812	0.169133	-0.985593	95.7718	44.0527	0
1287	31585	0	0	22.7485	7.95655	-0.870969	0.491337	478.149	31.7648	0
1288	37926	0	0	20.8647	7.21412	0.443774	0.896139	143.195	25.3948	0
1289	13193	0	0	2.75526	10.8175	-0.473534	0.880775	2.52858	12.3718	0
1289	32293	0	0	2.84388	10.7475	0.966628	-0.256186	209.758	65.2691	0
1293	27505	0	0	23.2107	6.02	-0.645146	0.76406	449.239	61.6532	0
1293	46664	0	0	23.2725	5.90181	0.260001	-0.965608	187.81	35.2683	0
1294	46365	0	0	24.4874	5.13382	0.440182	-0.897909	137.754	49.9895	0
1303	48085	0	0	2.24415	5.16293	-0.790123	-0.612948	186.576	23.8622	0
1305	31371	0	0	26.3136	2.63949	-0.438293	-0.898832	99.625	20.9381	0
1307	25725	0	0	20.5125	3.82574	0.996617	0.0821865	176.671	8.1336	0
1309	32736	0	0	10.6409	12.2473	-0.627041	-0.778986	746.069	37.9579	0
1309	38409	0	0	10.7241	12.2662	0.903382	-0.428837	-68.6882	21.4245	0
1309	40435	0	0	10.7171	12.3236	0.777661	0.628684	693.457	113.887	0
1310	38813	0	0	5.91449	13.394	0.702376	-0.711806	51.9682	28.2119	0
1311	40961	0	0	24.147	9.03213	0.446489	0.894789	-1.78391	61.6873	0
1321	30289	0	0	21.2233	3.83252	0.596892	-0.802322	265.734	5.96668	0
1321	43325	0	0	21.1674	3.94268	-0.295336	0.955393	205.003	44.6845	0
1321	48475	0	0	21.1609	3.82532	-0.39812	-0.917334	83.1006	51.8556	0
1326	17171	0	0	16.6184	5.3869	0.778568	-0.62756	280.312	57.0849	0
1326	23398	0	0	16.5177	5.46832	-0.776714	0.629854	276.742	141.193	0
1329	16688	0	0	1.95858	7.37653	0.485255	-0.874373	61.2159	17.7764	0
1329	19022	0	0	1.86081	7.42541	-0.990574	-0.136981	310.904	29.8828	0
1329	35871	0	0	1.9294	7.50069	0.0450083	0.998987	27.3218	0.416549	0
1331	21457	0	0	8.89917	2.41233	-0.173421	-0.984848	601.616	49.3383	0
1331	21845	0	0	8.96033	2.46117	0.998905	-0.0467747	52.4785	37.2567	0
1331	44775	0	0	8.86988	2.49899	-0.734746	0.678343	132.752	12.7181	0
1332	17666	0	0	24.4331	6.19349	-0.861343	-0.508025	16.8826	8.76559	0
1333	10569	0	0	13.5334	9.1887	-0.68409	0.729398	346.379	161.971	0
1333	14660	0	0	13.6001	9.19201	0.607829	0.794068	847.497	261.689	0
1333	22396	0	0	13.5632	9.09977	-0.106414	-0.994322	1124.29	88.2182	0
1335	50823	0	0	13.2393	12.4795	-0.438712	-0.898628	2158.27	313.825	0
1339	51295	0	0	12.3432	7.62055	-0.571172	0.82083	138.793	13.7705	0
1339	52126	0	0	12.312	7.5625	-0.99976	0.0218897	-78.7717	7.02949	0
1341	51574	0	0	13.7833	14.9005	0.077929	0.996959	6938.19	46.5063	0
1343	12834	0	0	23.1431	4.28733	0.862677	0.505755	0.398838	6.68736	0
1343	38665	0	0	23.1396	4.22943	0.794103	-0.607783	144.077	29.7036	0
1345	12567	0	0	20.8682	10.5837	0.947954	0.318407	-352.323	111.48	1
1346	25933	0	0	9.2124	1.80464	0.250535	-0.968107	298.285	104.515	0
1346	27358	0	0	9.123	1.89129	-0.975598	0.219566	188.352	27.4414	0
1347	23633	0	0	12.3803	14.1284	0.911074	0.412243	47.1594	386.498	0
1349	11802	0	0	5.92631	9.44917	0.581442	-0.813588	-38.6932	16.2104	0
1349	23843	0	0	5.95122	9.50879	0.987825	0.155569	169.363	49.634	0
1349	24444	0	0	5.86512	9.44332	-0.413822	-0.910358	216.821	50.1078	0
1349	30420	0	0	5.85404	9.54865	-0.594136	0.804365	57.4391	23.8374	0
1355	19397	0	0	10.4719	3.97812	0.864908	-0.50193	-27.5031	14.2078	0
1355	39931	0	0	10.3445	4.00606	-0.995546	-0.0942768	24.5119	24.0403	0
1355	46878	0	0	10.4743	4.04226	0.900695	0.434452	255.383	88.4614	0
1357	25807	0	0	19.1933	12.1258	-0.39404	-0.919093	-70.0224	84.5474	0
1357	41471	0	0	19.2747	12.1939	0.974621	0.223861	111.904	74.9474	0
1358	32268	0	0	22.1828	2.98278	0.0135412	0.999908	172.854	23.357	0
1359	16205	0	0	15.6491	15.7047	-0.833331	0.552774	340.527	1.76766	0
1359	44008	0	0	15.6463	15.6428	-0.880156	-0.474685	116.783	112.131	0
1360	18050	0	0	16.0784	6.07992	-0.772179	-0.635405	-55.3143	64.3341	0
1361	14826	0	0	5.26896	4.08077	0.925894	0.377785	285.671	52.7037	0
1364	28757	0	0	24.6022	3.76641	-0.390344	-0.920669	78.5794	27.0572	0
1371	18655	0	0	14.5558	14.4049	0.686271	0.727346	-9901.15	4016.3	1
1371	34820	0	0	14.5143	14.2822	0.105208	-0.99445	2555.54	136.943	1
1373	11850	0	0	11.0339	15.9276	0.999867	-0.0162829	269.985	72.5083	0
1373	12523	0	0	10.9968	15.8693	0.43993	-0.898032	-44.0368	29.6292	0
1373	36725	0	0	10.902	15.9204	-0.992292	-0.123918	270.866	58.3376	0
1375	33575	0	0	10.663	1.51702	-0.707932	-0.706281	80.7628	9.17872	0
1375	37077	0	0	10.693	1.61576	-0.196717	0.98046	333.449	17.9701	0
1375	39563	0	0	10.7608	1.5424	0.962033	-0.272933	84.0483	2.22834	0
1377	12511	0	0	1.66989	8.76163	0.223499	-0.974704	-23.5719	3.74479	0
1377	45169	0	0	1.7146	8.80754	0.980136	-0.198327	216.049	16.8566	0
1379	15728	0	0	14.9327	4.64763	0.420912	-0.907101	431.735	37.7915	0
1379	33877	0	0	14.9714	4.71789	0.991555	0.129689	1.12754	136.549	0
1379	43163	0	0	14.8657	4.65322	-0.566332	-0.824177	223.851	54.0676	0
1379	52623	0	0	14.8754	4.77045	-0.42467	0.905348	465.264	146.389	0
1380	11600	0	0	11.1728	6.58794	0.940859	-0.338798	56.3264	62.2381	0
1380	13225	0	0	11.0908	6.55519	-0.44853	-0.893768	599.331	162.303	0
1383	33092	0	0	20.6037	3.24807	-0.278851	-0.960334	371.521	155.358	0
1383	50232	0	0	20.6697	3.37172	0.643048	0.765826	175.069	72.0384	0
1385	11777	0	0	16.2126	12.248	0.573383	0.819287	18.2165	128.837	0
1385	31163	0	0	16.2364	12.1938	0.991548	-0.129739	37.8855	152.417	0
1386	48680	0	0	19.2186	4.34213	0.897628	-0.440755	453.652	73.9659	0
1388	23587	0	0	8.5921	8.10537	0.370826	-0.928702	196.706	32.5212	0
1388	48265	0	0	8.6367	8.16135	0.988125	-0.153651	60.518	2.56357	0
1390	18439	0	0	24.6899	8.3795	-0.489319	0.872105	109.782	94.8556	0
1390	19275	0	0	24.6544	8.32423	-0.99675	0.0805564	455.858	15.9919	0
1390	21488	0	0	24.7939	8.31762	0.9999	-0.014156	578.988	45.8233	0
1390	36659	0	0	24.7634	8.26092	0.563661	-0.826006	61.2171	38.701	0
1395	31723	0	0	24.2586	7.51109	0.782824	0.622244	128.274	117.902	0
1395	37080	0	0	24.2293	7.399	0.379435	-0.925219	219.757	99.8394	0
1400	19935	0	0	18.3131	1.64355	0.13619	-0.990683	492.595	33.9432	0
1402	29680	0	0	11.1576	3.54393	-0.286383	-0.958115	363.76	14.865	0
1403	14703	0	0	4.85532	15.8807	-0.676104	-0.736806	10.6197	2.83701	0
1407	22942	0	0	18.6937	12.4019	0.356069	0.93446	-15.6821	19.061	0
1409	19904	0	0	18.5595	11.7619	-0.573306	0.819341	514.995	323.8	1
1409	20906	0	0	18.5348	11.7012	-0.983004	-0.183582	22.0792	1.56413	0
1410	32148	0	0	6.67821	12.502	0.370277	0.928921	-5.23255	19.4871	0
1410	45298	0	0	6.66033	12.3923	0.0559517	-0.998433	4.3381	18.3097	0
1410	52612	0	0	6.7096	12.4271	0.92227	-0.386546	35.9477	25.5943	0
1412	26067	0	0	2.18262	15.189	0.941001	-0.338405	27.6698	12.4024	0
1413	37013	0	0	21.5375	9.81675	-0.956609	0.291376	863.568	14.2464	0
1413	45504	0	0	21.6612	9.79581	0.999214	-0.0396447	866.688	103.012	0
1417	49296	0	0	2.27763	10.2853	0.751789	-0.659404	62.2391	46.4552	0
1418	11542	0	0	11.0839	3.09275	-0.897705	0.440598	164.444	3.97911	0
1418	28246	0	0	11.1388	3.12421	0.0725521	0.997365	488.679	9.67643	0
1418	31155	0	0	11.155	3.01505	0.358749	-0.933434	564.223	84.4684	0
1422	28822	0	0	4.58701	10.4793	-0.530467	-0.847705	161.42	48.1487	0
1422	34468	0	0	4.69119	10.5103	0.90767	-0.419686	85.6704	41.6324	0
1422	36264	0	0	4.67189	10.5963	0.641368	0.767233	111.232	45.6499	0
1422	42069	0	0	4.58754	10.6025	-0.523068	0.852291	84.8239	36.1214	0
1424	41016	0	0	1.91053	2.3347	0.282204	0.959354	117.766	1.42762	0
1429	38503	0	0	19.5301	6.62639	0.184447	-0.982843	518.113	23.7124	0
1429	46736	0	0	19.572	6.72952	0.817652	0.575712	-6.49047	5.04529	0
1431	16817	0	0	3.00862	6.25307	-0.305945	-0.952049	32.4231	12.2761	0
1431	18667	0	0	2.959	6.30708	-0.973967	-0.226688	326.468	4.73211	0
1431	40897	0	0	3.07992	6.26758	0.65258	-0.75772	103.947	12.9645	0
1434	33003	0	0	14.5598	15.1999	-0.275812	-0.961212	158.938	396.599	0
1434	35049	0	0	14.5903	15.3053	0.279373	0.960183	80.2013	426.151	0
1440	35941	0	0	19.8404	2.53087	0.421731	0.906721	72.0993	10.1271	0
1440	39329	0	0	19.8012	2.41123	-0.196375	-0.980529	174.081	71.3743	0
1441	13468	0	0	6.76996	14.8944	0.648158	0.761506	35.2334	18.6216	0
1442	33575	0	0	10.6474	1.41427	-0.465584	0.885004	353.879	33.248	0
1443	14259	0	0	3.64362	2.8886	-0.795028	-0.606573	125.885	9.83693	0
1443	45318	0	0	3.7051	2.85958	0.0370286	-0.999314	30.1454	11.1484	0
1444	24017	0	0	4.57433	5.58537	0.955193	-0.295984	155.511	42.4705	0
1446	25436	0	0	14.0873	9.17166	-0.614233	-0.789125	702.515	284.769	0
1446	31238	0	0	14.1505	9.16077	0.316309	-0.948656	612.139	55.3803	0
1446	52706	0	0	14.1193	9.29246	-0.142473	0.989799	1272.33	153.826	0
1447	29133	0	0	14.4553	15.4619	-0.491399	0.870934	521.265	867.955	0
1447	29530	0	0	14.4301	15.3894	-0.923716	-0.383079	-230.906	680.807	0
1447	35049	0	0	14.5393	15.3964	0.964704	-0.263337	507.328	89.2343	0
1450	12500	0	0	10.279	1.60951	0.312107	0.950047	569.682	27.3896	0
1450	51412	0	0	10.2229	1.59205	-0.796324	0.60487	31.081	8.89952	0
1452	33942	0	0	2.63946	11.4022	0.373371	0.927682	4.45495	10.0083	0
1454	23545	0	0	20.8758	6.06203	-0.266826	0.963745	448.122	144.159	0
1458	20341	0	0	26.7325	8.22466	0.741322	0.671149	156.326	110.933	0
1458	48834	0	0	26.6402	8.18385	-0.995363	-0.0961932	515.804	44.5255	0
1461	28038	0	0	3.8838	4.7636	-0.594214	0.804307	29.3275	51.9972	0
1461	41361	0	0	3.93157	4.65752	0.208241	-0.978077	62.2855	50.4983	0
1462	36350	0	0	6.62889	5.38866	0.950927	-0.309417	65.0239	25.0718	0
1464	16801	0	0	1.85786	12.4294	-0.858814	-0.512288	105.434	39.2726	0
1469	12268	0	0	4.38438	2.48238	-0.749653	0.661831	121.276	16.6126	0
1470	11864	0	0	7.70109	3.9444	-0.719276	-0.694725	159.171	5.97809	0
1470	18044	0	0	7.68613	4.00741	-0.955523	0.294916	53.9616	62.6515	0
1470	34921	0	0	7.80885	3.97431	0.974222	-0.225593	130.9	70.45	0
1471	10635	0	0	15.3173	1.98612	-0.854269	-0.519832	170.569	45.277	0
1473	17339	0	0	11.1772	13.0179	0.621092	-0.783738	-88.1986	14.333	0
1473	31459	0	0	11.085	13.0436	-0.936567	-0.350489	361.705	73.6155	0
1474	13721	0	0	10.598	3.02598	-0.668001	0.74416	221.62	27.9557	0
1474	34483	0	0	10.5737	2.96582	-0.997435	-0.0715826	113.892	11.6964	0
1475	32163	0	0	10.4776	9.68396	-0.564854	0.825191	73.7252	140.767	0
1479	29458	0	0	8.44288	7.24953	0.679371	-0.733795	1.29396	3.03242	0
1479	33309	0	0	8.37437	7.23594	-0.346666	-0.937989	434.032	32.1274	0
1479	42198	0	0	8.46173	7.31668	0.962357	0.271789	119.202	36.3983	0
1480	35434	0	0	2.1984	6.10135	0.559412	-0.82889	-0.128454	11.5253	0
1481	23538	0	0	8.91377	12.811	0.623434	-0.781876	3.96759	10.6997	0
1486	29090	0	0	25.914	2.70785	-0.595204	-0.803575	20.7263	2.12739	0
1486	32412	0	0	25.8839	2.7693	-0.999804	0.019805	128.97	22.2443	0
1486	33739	0	0	25.9995	2.83013	0.550142	0.835071	115.858	16.5124	0
1488	21019	0	0	9.49499	13.9471	-0.441802	-0.897113	356.043	81.1099	0
1488	48354	0	0	9.4628	13.9955	-0.998276	-0.0586977	415.427	100.974	0
1489	37624	0	0	6.32698	8.25668	0.35264	0.935759	295.423	90.7356	0
1491	32737	0	0	7.77355	7.78329	0.917101	0.398654	164.271	51.2594	0
1492	19008	0	0	13.3827	5.63619	-0.922843	0.385175	120.946	83.3615	0
1492	44018	0	0	13.439	5.53492	-0.158579	-0.987346	538.421	165.543	0
1492	47502	0	0	13.474	5.6778	0.315257	0.949006	519.544	103.316	0
1495	28400	0	0	26.5745	4.6824	0.310635	-0.950529	65.1916	27.3318	0
1497	24334	0	0	9.56047	9.77904	-0.748329	0.663328	-17.5973	32.7659	0
1497	34759	0	0	9.55389	9.72182	-0.880739	-0.473603	303.973	52.6287	0
1500	16440	0	0	26.7037	5.93581	-0.228313	0.973588	77.2865	27.5952	0
1500	29125	0	0	26.7689	5.86124	0.934253	-0.35661	160.282	25.4508	0
1501	50849	0	0	3.292	4.56413	-0.99062	0.136648	77.4864	11.7572	0
1501	52673	0	0	3.34204	4.62001	-0.245126	0.969491	63.3387	0.784318	0
1503	11075	0	0	19.1602	1.73481	-0.782347	0.622843	482.231	4.96622	0
1504	12254	0	0	5.38848	2.15748	-0.640845	0.767671	125.979	41.8787	0
1504	40474	0	0	5.36595	2.09549	-0.983773	-0.179418	-6.85309	8.89916	0
1506	46092	0	0	24.9472	2.95039	-0.786925	0.617049	307.171	14.8798	0
1509	41824	0	0	10.3524	15.7874	0.641889	0.766798	175.837	60.0729	0
1513	18955	0	0	4.71521	8.8219	-0.999167	0.0408178	175.271	36.0218	0
1521	17262	0	0	20.7156	4.60742	0.778113	-0.628124	787.706	89.3152	0
1523	22480	0	0	7.19287	15.6142	0.981752	-0.190166	35.4868	20.4917	0
1523	38126	0	0	7.10187	15.5752	-0.539061	-0.842267	52.4204	9.43773	0
1523	52281	0	0	7.1756	15.6687	0.693028	0.720911	24.5904	16.764	0
1524	22634	0	0	10.8582	1.93836	0.961466	0.274924	56.6753	5.64904	0
1527	22024	0	0	16.0437	13.6464	-0.460023	-0.887907	277.642	50.3641	0
1527	25995	0	0	16.0443	13.7741	-0.451628	0.892206	1252.27	185.959	0
1527	36571	0	0	16.1116	13.6474	0.4866	-0.873625	577.72	97.643	0
1528	20270	0	0	3.75184	6.9207	0.80947	-0.587161	68.9545	25.5603	0
1528	34977	0	0	3.63442	6.94197	-0.963991	-0.265935	102.19	1.10053	0
1530	11077	0	0	23.724	6.3483	-0.799853	-0.600196	19.5648	15.69	0
1537	51680	0	0	10.2031	13.1039	-0.202882	-0.979203	520.866	253.067	0
1538	25567	0	0	26.8306	8.57801	0.407178	0.913349	-14.5762	67.7025	0
1542	28257	0	0	21.3798	5.79331	-0.976778	-0.214252	195.554	78.2852	0
1542	33206	0	0	21.4375	5.74759	0.0160935	-0.99987	284.134	98.8309	0
1551	27507	0	0	6.97144	7.43716	-0.799662	0.600451	50.2584	12.5496	0
1551	34696	0	0	7.06687	7.43667	0.805385	0.592751	708.357	48.6062	0
1551	50589	0	0	7.01353	7.34226	-0.0920769	-0.995752	334.114	76.9199	0
1552	17232	0	0	5.89881	8.42734	0.0550792	0.998482	149.876	75.7616	0
1555	24445	0	0	2.6199	5.06181	-0.685857	0.727736	84.5418	7.53007	0
1555	25899	0	0	2.7334	5.02401	0.985175	0.17155	342.637	28.1622	0
1556	35493	0	0	3.29587	6.23163	-0.91163	-0.411012	268.302	20.6413	0
1556	48537	0	0	3.3609	6.32312	0.0885093	0.996075	177.167	27.6081	0
1563	21816	0	0	11.2567	2.08002	0.559109	0.829094	395.7	46.7918	0
1565	12528	0	0	9.96898	14.5536	0.97336	-0.22928	70.6863	98.4037	0
1568	31418	0	0	5.71427	12.0049	0.637138	0.77075	125.796	40.3484	0
1568	50043	0	0	5.72524	11.9108	0.797518	-0.603295	78.6247	83.4278	0
1568	51623	0	0	5.61897	11.9071	-0.754188	-0.656659	172.773	68.073	0
1572	24179	0	0	9.90454	1.15336	0.417537	0.90866	366.034	34.5876	0
1580	14190	0	0	15.8218	15.5351	0.939399	-0.342826	575.592	54.262	0
1580	44390	0	0	15.6979	15.5285	-0.898002	-0.439991	144.578	231.04	0
1581	16220	0	0	9.68701	15.4512	0.356583	0.934264	16.6573	65.2488	0
1583	21674	0	0	2.35361	10.1074	0.765238	-0.643748	21.7627	7.17382	0
1583	43449	0	0	2.26633	10.173	-0.831432	0.555627	58.4436	28.7174	0
1583	49296	0	0	2.31471	10.1972	0.0536078	0.998562	-28.7508	11.288	0
1584	17964	0	0	1.57017	14.8757	-0.0478361	-0.998855	-8.33914	2.51062	0
1585	17942	0	0	6.84408	2.06816	0.787216	0.616677	31.9521	57.9197	0
1587	37948	0	0	16.1625	3.32881	0.986073	0.166312	126.553	74.9058	0
1587	45337	0	0	16.0582	3.27883	-0.747385	-0.664391	0.478815	10.5626	0
1588	23161	0	0	5.09859	4.4929	-0.98733	-0.158681	146.358	24.8059	0
1588	26399	0	0	5.24112	4.5063	0.999602	0.0282068	277.209	65.4781	0
1588	32164	0	0	5.21294	4.44722	0.606257	-0.795269	-16.7051	17.7549	0
1590	25536	0	0	7.44953	10.5531	0.971735	-0.236073	216.939	78.8712	0
1590	47693	0	0	7.32284	10.5249	-0.779451	-0.626463	396.556	72.4539	0
1591	16495	0	0	7.42539	4.14522	-0.718416	-0.695614	172.912	38.8076	0
1591	27106	0	0	7.47952	4.13236	0.328402	-0.944538	112.875	0.021817	0
1591	27383	0	0	7.51427	4.18022	0.999825	-0.0187159	48.3527	17.4627	0
1598	14028	0	0	6.66067	10.4439	-0.315075	0.949067	23.9253	1.48926	0
1598	17893	0	0	6.61716	10.358	-0.951439	-0.307836	145.274	30.7325	0
1598	34966	0	0	6.72461	10.4326	0.620235	0.784416	200.736	43.5678	0
1598	42837	0	0	6.68756	10.3109	0.0782103	-0.996937	76.8504	27.0942	0
1613	15544	0	0	5.82762	8.1806	-0.50809	-0.861304	202.07	59.5339	0
1615	12948	0	0	5.64691	9.64608	0.958228	0.286007	206.699	17.406	0
1615	24945	0	0	5.5519	9.65848	-0.852711	0.522383	131.69	20.5266	0
1618	15281	0	0	18.7663	8.4605	-0.967456	-0.25304	239.074	70.1209	0
1618	29976	0	0	18.7882	8.51826	-0.560258	0.828318	756.768	22.722	0
1619	42460	0	0	8.90192	7.72831	-0.211046	0.977476	209.382	105.414	0
1621	10162	0	0	23.7495	1.76691	0.96599	0.25858	26.5385	3.4391	0
1621	18297	0	0	23.6784	1.7015	-0.337469	-0.941337	3.84455	26.6008	0
1622	41395	0	0	11.6571	3.88265	-0.349807	0.936822	272.24	66.3849	0
1624	11908	0	0	2.14865	7.35917	-0.558667	-0.829392	79.7641	4.08112	0
1644	50177	0	0	4.97864	13.3521	-0.700807	0.713351	22.2647	16.4204	0
1644	52097	0	0	5.03512	13.2659	0.373812	-0.927504	24.0654	28.5584	0
1654	15607	0	0	7.18731	6.37797	0.529437	-0.848349	118.213	25.65	0
1654	16104	0	0	7.18762	6.47518	0.534768	0.844999	154.191	11.6975	0
1654	45011	0	0	7.10107	6.41334	-0.972697	-0.232081	109.421	25.2776	0
1654	45556	0	0	7.12307	6.47305	-0.589401	0.807841	29.6197	5.72952	0
1657	17526	0	0	14.1669	3.63196	-0.839042	0.544067	295.963	59.7895	0
1662	10729	0	0	17.8431	7.2831	-0.930651	0.365908	134.143	32.1491	0
1662	17066	0	0	17.9616	7.31157	0.662551	0.749017	193.206	77.5789	0
1663	45378	0	0	23.6434	9.35912	0.458979	-0.888447	61.4518	76.3629	0
1666	24275	0	0	26.3998	8.92086	0.594729	0.803927	-11.3946	41.4166	0
1667	19604	0	0	24.6022	1.29204	-0.254529	0.967065	243.805	31.709	0
1667	23724	0	0	24.6886	1.18695	0.89934	-0.437249	134.825	25.7202	0
1667	25085	0	0	24.6106	1.14557	-0.142151	-0.989845	150.152	13.7647	0
1667	51423	0	0	24.5566	1.18193	-0.863628	-0.50413	5.76119	9.11	0
1673	19944	0	0	9.37218	15.3692	0.496332	0.868133	37.2658	32.3432	0
1675	27914	0	0	11.2348	5.85897	-0.250871	0.968021	275.346	3.20515	0
1678	16092	0	0	3.10609	2.79275	0.155586	-0.987822	32.5791	1.10755	0
1680	12804	0	0	1.41874	7.32499	0.999356	0.0358843	244.527	3.26975	0
1680	25080	0	0	1.38747	7.268	0.503378	-0.864066	39.3536	2.82207	0
1680	29851	0	0	1.38731	7.37748	0.501257	0.865299	39.6353	27.6814	0
1683	10531	0	0	8.88668	12.2263	0.594976	-0.803744	-7.87403	40.8033	0
1683	13685	0	0	8.81662	12.3516	-0.373395	0.927673	90.2354	108.309	0
1690	15133	0	0	26.5403	1.81076	0.910343	-0.413854	111.626	11.3813	0
1692	15587	0	0	10.3888	2.23315	-0.673175	0.739483	121.855	56.9885	0
1692	29578	0	0	10.4078	2.1335	-0.352463	-0.935826	429.54	8.24396	0
1692	41207	0	0	10.4498	2.2448	0.353048	0.935605	409.365	60.0401	0
1695	26039	0	0	15.4572	9.44999	-0.969369	-0.245609	4.70738	9.07042	0
1695	47433	0	0	15.515	9.5406	-0.186417	0.982471	856.472	178.56	0
1695	50446	0	0	15.6011	9.45343	0.979982	-0.199086	139.124	52.5673	0
1698	47420	0	0	3.42659	12.3498	0.550105	-0.835096	15.2609	1.72161	0
1700	12745	0	0	25.4114	4.87089	-0.994004	-0.109341	318.782	25.1676	0
1700	51034	0	0	25.5089	4.83118	0.634653	-0.772797	201.651	7.81647	0
1703	21228	0	0	6.78819	2.58756	-0.61605	0.787707	94.9473	6.62631	0
1703	23394	0	0	6.77033	2.53471	-0.967691	-0.252141	113.31	10.5679	0
1703	27816	0	0	6.86982	2.54045	0.990271	-0.139149	200.627	53.2678	0
1707	49891	0	0	3.50991	12.7414	0.489713	0.871884	21.0967	32.7524	0
1708	33255	0	0	11.4815	2.39573	0.613011	0.790074	371.99	11.2453	0
1708	36447	0	0	11.4166	2.40692	-0.312376	0.949959	471.229	34.8491	0
1710	13097	0	0	8.45551	5.44707	-0.711891	0.702289	61.9615	47.3731	0
1710	36895	0	0	8.55403	5.44434	0.749092	0.662466	266.444	17.2777	0
1710	46485	0	0	8.45154	5.35681	-0.771534	-0.636188	294.764	45.8773	0
1716	11769	0	0	26.0305	3.09232	0.423801	0.905755	101.961	5.77314	0
1716	33739	0	0	26.019	2.9542	0.267728	-0.963495	117.705	20.6903	0
1719	25881	0	0	12.5777	13.1091	0.965366	-0.2609	-137.594	64.1785	0
1719	36377	0	0	12.5415	13.1707	0.24227	0.970209	1097.81	86.9442	0
1719	42676	0	0	12.4875	13.0948	-0.836651	-0.547736	1122.43	616.52	0
1725	33093	0	0	17.5337	12.3026	0.221512	-0.975158	229.745	204.459	0
1725	41012	0	0	17.5327	12.4068	0.202811	0.979218	158.765	129.187	0
1725	46808	0	0	17.5752	12.3546	1	0.000240634	242.753	137.65	0
1727	17691	0	0	2.67737	2.5193	-0.699179	-0.714946	172.14	14.0134	0
1727	32860	0	0	2.76547	2.56966	0.970862	0.239638	106.717	12.0789	0
1731	38521	0	0	1.8454	14.706	0.126405	0.991979	-9.04269	4.299	0
1731	38713	0	0	1.77809	14.6455	-0.999813	-0.0193353	72.5095	7.27596	0
1733	41009	0	0	7.34721	13.7339	-0.727155	0.686474	18.0054	33.3638	0
1736	32517	0	0	24.8384	4.94013	-0.24598	-0.969275	57.3641	0.533232	0
1737	39694	0	0	26.3819	4.69862	-0.999853	0.017133	278.041	32.396	0
1738	44041	0	0	20.599	9.81231	-0.960242	0.279167	467.992	64.8164	0
1741	17076	0	0	26.0952	2.10992	0.993607	0.112893	115.395	8.65732	0
1742	46992	0	0	13.4159	9.11511	-0.997964	-0.0637754	-59.7563	2.60362	0
1748	36150	0	0	18.6621	1.77915	-0.993927	-0.110042	121.27	84.7683	0
1748	40288	0	0	18.7355	1.83487	0.372631	0.92798	176.663	131.624	0
1748	49096	0	0	18.7541	1.74775	0.718753	-0.695266	331.199	74.6091	0
1750	12401	0	0	2.84026	13.4528	0.997798	-0.0663255	49.0253	1.08206	0
1751	24884	0	0	14.0862	11.3698	-0.340907	0.940097	719.23	53.3953	0
1751	28957	0	0	14.1227	11.2549	0.263824	-0.964571	1327.8	302.457	0
1755	11896	0	0	6.43853	8.76703	-0.779486	-0.62642	328.896	18.028	0
1761	37196	0	0	21.8078	4.11383	0.869104	0.494629	200.594	143.652	0
1761	47227	0	0	21.713	4.14209	-0.457788	0.889061	243.49	46.7765	0
1764	18310	0	0	12.1808	13.3106	0.751037	-0.66026	12.3849	94.8122	0
1764	34415	0	0	12.1858	13.3776	0.840937	0.541133	823.522	409.367	0
1764	36060	0	0	12.1147	13.2973	-0.435014	-0.900423	1349.97	32.8099	0
1772	18633	0	0	15.1538	9.3632	-0.433193	0.901301	1148.55	162.219	0
1773	12872	0	0	11.0904	6.75616	-0.801498	0.597998	20.5797	41.6952	0
1773	52213	0	0	11.172	6.76596	0.636257	0.771477	707.475	129.208	0
1775	34241	0	0	2.38976	8.47592	0.852103	-0.523374	164.527	42.9719	0
1775	48902	0	0	2.27797	8.46312	-0.711556	-0.702629	75.2475	1.1904	0
1776	12660	0	0	26.6503	2.01362	0.813288	-0.581861	87.7643	9.84761	0
1776	27956	0	0	26.5943	1.99322	-0.25003	-0.968238	34.9697	0.159732	0
1776	50011	0	0	26.6248	2.0941	0.3284	0.944539	87.1111	1.46186	0
1779	10991	0	0	15.1039	1.53335	0.475128	-0.879917	437.262	69.8392	0
1779	22079	0	0	15.0716	1.62855	-0.158018	0.987436	453.661	18.1515	0
1779	42289	0	0	15.0512	1.5359	-0.558441	-0.829544	340.528	21.488	0
1780	33569	0	0	7.81779	9.52025	0.178287	0.983979	246.879	49.5965	0
1784	35597	0	0	18.4442	7.62185	-0.99888	-0.0473117	189.769	10.5807	0
1784	42170	0	0	18.5144	7.68395	0.168194	0.985754	706.747	123.814	0
1790	20835	0	0	4.50378	5.88295	-0.81248	0.582989	185.812	54.6589	0
1790	44299	0	0	4.59338	5.84048	0.965657	-0.259819	127.16	44.7913	0
1792	15570	0	0	8.68199	11.4932	0.789758	-0.613418	40.4666	2.39216	0
1793	31961	0	0	21.8411	1.44161	0.0303545	0.999539	132.162	20.8076	0
1793	38670	0	0	21.8916	1.41172	0.862157	0.506641	10.1264	4.76393	0
1799	20457	0	0	13.2311	11.2577	-0.620693	-0.784053	2031.4	631.47	0
1799	33714	0	0	13.3026	11.3853	0.34414	0.938918	1562.79	165.231	0
1800	22161	0	0	8.10812	11.2187	0.367317	0.930096	408.231	95.3823	0
1800	38507	0	0	8.03498	11.1075	-0.708864	-0.705345	560.013	11.0207	0
1805	12913	0	0	18.2859	3.47115	-0.934064	0.357106	373.632	78.501	0
1805	21495	0	0	18.2933	3.40586	-0.830313	-0.557297	22.8626	3.42141	0
1805	44294	0	0	18.424	3.44513	0.999972	-0.0075382	-17.1833	27.0827	0
1810	18460	0	0	4.42954	12.1855	-0.465513	0.885041	52.3812	77.0535	0
1814	10278	0	0	6.67694	12.8245	-0.749857	-0.6616	37.8935	5.98874	0
1814	12938	0	0	6.7121	12.9398	-0.252988	0.967469	19.8411	33.5763	0
1814	43304	0	0	6.80057	12.8678	0.99873	-0.0503727	247.66	40.8037	0
1816	18646	0	0	6.97856	2.14189	0.366012	-0.93061	191.689	58.9292	0
1816	44327	0	0	6.92218	2.25158	-0.543767	0.839236	148.887	12.5934	0
1817	39469	0	0	2.09211	12.6631	0.874906	-0.484292	102.371	24.2955	0
1821	20500	0	0	7.32792	9.6583	-0.44832	-0.893873	47.2492	36.5577	0
1821	30319	0	0	7.30807	9.75952	-0.752562	0.658521	-7.05714	18.3091	0
1821	43903	0	0	7.42232	9.71487	0.999662	-0.0259926	59.4661	45.8351	0
1822	17527	0	0	16.8518	8.72174	0.632441	-0.774609	737.818	66.1422	0
1822	51058	0	0	16.7742	8.79752	-0.788945	0.614464	846.3	266.982	0
1824	11559	0	0	11.2978	12.7897	0.0918103	-0.995777	106.008	101.586	0
1824	19255	0	0	11.3599	12.8821	0.956763	0.290867	-15.1599	167.356	0
1834	37745	0	0	2.17503	6.93573	0.674267	-0.738488	82.9682	22.7138	0
1834	41596	0	0	2.125	7.04937	-0.0894375	0.995992	2.74254	11.1288	0
1834	45505	0	0	2.07523	6.94939	-0.848454	-0.529269	10.5522	1.69551	0
1835	19841	0	0	3.63132	13.8779	0.37621	0.926535	5.61602	4.96725	0
1837	16078	0	0	12.9298	15.2392	0.999239	0.039001	2188.01	552.771	0
1841	12274	0	0	18.9526	9.43013	-0.872584	0.488464	239.19	8.76196	0
1844	30996	0	0	4.12225	5.39773	-0.281384	-0.959595	3.96325	19.2736	0
1844	39926	0	0	4.0831	5.4412	-0.983476	-0.181036	257.227	3.19733	0
1847	20643	0	0	5.58866	14.0398	0.119416	0.992844	-7.80607	0.543382	0
1848	12025	0	0	15.0017	8.56761	0.862195	-0.506576	176.948	237.624	0
1849	19323	0	0	13.9194	7.66404	-0.276405	0.961041	473.449	71.7669	0
1849	38605	0	0	13.9869	7.65007	0.635651	0.771977	22.7179	61.5842	0
1850	11079	0	0	16.264	12.4062	-0.994301	0.106605	627.03	181.553	0
1856	37207	0	0	14.73	11.3965	-0.272981	0.962019	1765.58	13.8646	0
1861	40961	0	0	24.2184	9.13658	-0.671667	-0.740853	15.2298	38.4074	0
1864	10926	0	0	12.022	11.4638	0.150243	-0.988649	1134.41	217.085	0
1864	38856	0	0	12.0714	11.5086	0.969821	-0.243819	-31.0791	322.907	0
1865	10663	0	0	16.0026	14.8022	0.265997	-0.963974	202.87	24.4863	0
1865	45742	0	0	15.9383	14.8164	-0.649675	-0.760212	-28.5854	97.741	0
1870	45117	0	0	4.78587	14.872	0.92081	0.390011	28.9533	14.4437	0
1872	46445	0	0	17.5526	3.79612	-0.228435	0.973559	794.847	98.0923	0
1873	13214	0	0	9.42492	4.11186	0.882678	0.469978	114.704	40.3026	0
1874	21000	0	0	20.4901	1.23397	-0.930617	0.365994	75.4642	21.7366	0
1874	25138	0	0	20.5414	1.27258	-0.0931906	0.995648	350.636	37.1191	0
1880	32786	0	0	3.53839	15.4587	0.607139	-0.794596	12.262	5.78159	0
1881	29562	0	0	19.4229	9.27816	0.88272	-0.469899	282.675	57.5664	0
1882	40244	0	0	19.8879	2.9909	-0.84991	0.526928	129.651	85.9575	0
1883	33335	0	0	22.8973	4.33091	-0.975293	0.220914	315.36	77.6206	0
1883	46257	0	0	22.9646	4.38591	-0.0209037	0.999781	101.607	80.6486	0
1885	17367	0	0	12.2602	5.63926	-0.999996	0.00273856	93.0676	53.6629	0
1885	23909	0	0	12.2919	5.57833	-0.57097	-0.820971	347.839	1.59246	0
1887	51451	0	0	20.6724	10.3562	0.829849	-0.557988	260.839	5.72829	0
1888	29818	0	0	7.45052	13.6233	-0.72014	-0.693829	53.3762	31.1857	0
1899	30430	0	0	17.7783	10.0234	0.315817	-0.94882	698.728	3.17062	0
1899	47165	0	0	17.711	10.037	-0.660716	-0.750636	294.378	36.5614	0
1900	17945	0	0	12.5282	12.5824	-0.676114	0.736797	-81.4838	60.2398	0
1900	38586	0	0	12.5743	12.4845	0.135485	-0.990779	1307.31	342.581	0
1900	48776	0	0	12.5124	12.524	-0.956576	-0.291482	431.505	136.118	0
1903	20530	0	0	7.96302	10.885	-0.690241	0.723579	81.7251	73.7836	0
1903	51281	0	0	8.05068	10.8443	0.998192	-0.0601051	39.6328	36.8111	0
1904	36603	0	0	2.82839	5.32551	0.635698	-0.771938	88.2946	7.33055	0
1907	28829	0	0	6.84874	12.4628	-0.580367	0.814355	-4.23367	7.83666	0
1907	52612	0	0	6.81815	12.4044	-0.99988	0.0154864	196.804	26.7686	0
1909	21045	0	0	12.5798	11.1073	-0.627498	-0.778618	760.97	165.289	0
1915	11181	0	0	9.63068	14.7187	0.949074	-0.315054	99.1553	72.4609	0
1918	33513	0	0	1.91271	1.33351	-0.996663	0.0816257	83.1246	2.34153	0
1920	23502	0	0	13.498	7.72994	0.93754	0.347876	-7.39195	93.1375	0
1920	34137	0	0	13.3703	7.73101	-0.931597	0.363492	-20.7901	49.9933	0
1926	13353	0	0	8.4142	13.6412	-0.806865	0.590735	13.8086	16.5895	0
1926	46508	0	0	8.49111	13.6629	0.376873	0.926265	65.2068	82.1942	0
1926	48610	0	0	8.52094	13.5671	0.835885	-0.548905	14.9299	63.9288	0
1928	18511	0	0	26.4551	2.38251	-0.866791	-0.498672	100.096	14.2019	0
1929	19459	0	0	9.25481	9.54656	0.98723	0.159299	348.582	116.422	0
1929	23792	0	0	9.22651	9.47665	0.596976	-0.802259	83.0373	98.7137	0
1929	44204	0	0	9.14425	9.59642	-0.534473	0.845185	118.282	1.94979	0
1932	19823	0	0	15.0405	13.6781	0.994178	-0.10775	694.078	318.301	0
1932	41184	0	0	14.9337	13.636	-0.652673	-0.75764	890.754	501.442	0
1933	12817	0	0	6.44166	8.94739	-0.274864	-0.961483	59.0357	13.5324	0
1933	50873	0	0	6.39749	9.05566	-0.869598	0.493761	94.5633	16.0008	0
1937	17570	0	0	13.1096	6.2181	-0.902877	0.429899	-12.415	137.285	0
1938	21336	0	0	14.3273	10.7605	-0.486345	-0.873767	1438.75	677.821	0
1938	40009	0	0	14.4219	10.8476	0.910853	0.412732	191.6	105.148	0
1942	16966	0	0	2.68071	14.9473	-0.749207	0.662335	25.5842	7.11341	0
1944	16795	0	0	2.89199	7.32423	0.488819	0.872385	69.1965	6.87557	0
1944	25300	0	0	2.92928	7.2641	0.998783	0.049318	224.526	39.2493	0
1944	48157	0	0	2.801	7.21277	-0.756909	-0.65352	263.844	77.1802	0
1948	32605	0	0	25.3891	9.14616	-0.93919	0.343398	283.894	56.9904	0
1951	43209	0	0	15.7901	11.6928	0.317429	0.948282	1083.47	439.841	0
1951	52553	0	0	15.8245	11.576	0.7806	-0.625031	726.481	379.46	0
1954	11664	0	0	12.6188	15.5456	-0.775926	-0.630824	1859.59	321.408	0
1954	39609	0	0	12.7078	15.5249	0.420815	-0.907146	-83.5148	59.6986	0
1957	37163	0	0	3.92832	12.0228	-0.576707	-0.816951	2.59235	3.48562	0
1957	41449	0	0	3.99102	12.0196	0.490802	-0.871271	21.0118	11.0687	0
1957	42447	0	0	3.93762	12.1241	-0.418457	0.908237	24.3606	12.2339	0
1960	35559	0	0	14.1056	2.40411	0.270597	0.962693	88.01	20.0251	0
1964	21362	0	0	8.83838	14.205	0.976049	-0.217549	94.2247	69.3028	0
1964	47890	0	0	8.75356	14.252	-0.703025	0.711165	9.30041	14.2901	0
1967	15848	0	0	1.57637	4.01875	0.342132	-0.939652	39.9474	12.41	0
1967	37846	0	0	1.51328	4.03124	-0.674873	-0.737934	120.739	27.9617	0
1969	12548	0	0	8.00712	3.63889	0.594721	-0.803932	110.861	2.76551	0
1969	47019	0	0	7.94318	3.63136	-0.392255	-0.919857	170.974	14.2739	0
1981	10639	0	0	9.14338	8.44159	0.920826	0.389974	272.356	67.3306	0
1981	50490	0	0	9.11176	8.36478	0.380376	-0.924832	418.878	103.442	0
1986	35927	0	0	10.4872	12.0465	0.39423	-0.919012	107.161	16.6745	0
1987	33545	0	0	7.03037	2.90501	-0.0995019	-0.995037	306.353	14.2891	0
1987	52095	0	0	6.99099	3.02828	-0.657786	0.753205	122.878	1.48923	0
1989	41284	0	0	11.9393	6.90629	0.746662	-0.665204	218.004	86.1877	0
1989	42127	0	0	11.9083	7.00693	0.242716	0.970097	738.251	14.8912	0
1989	42133	0	0	11.8781	6.88762	-0.247351	-0.968926	583.434	4.78341	0
1992	16267	0	0	16.9498	8.33226	-0.952898	-0.303292	98.5833	97.9775	0
1992	16901	0	0	17.0188	8.41018	0.186321	0.982489	211.686	127.83	0
1992	35342	0	0	17.068	8.34729	0.998482	-0.0550769	469.439	302.533	0
1993	15422	0	0	18.0179	8.91916	-0.598853	0.800859	845.799	92.8524	0
1997	22666	0	0	8.20934	13.2581	-0.713584	-0.700569	292.83	53.0955	0
1997	36246	0	0	8.22655	13.3537	-0.423413	0.905937	11.4671	32.6091	0
1999	21859	0	0	7.72133	13.8054	0.655477	0.755216	152.738	30.0338	0
2003	30676	0	0	26.8828	2.47039	0.744646	0.66746	110.688	6.25836	0
2005	27501	0	0	26.469	4.00966	0.889228	0.457465	24.481	0.759933	0
2008	27511	0	0	7.06845	12.7914	-0.999897	-0.0143176	244.811	15.3003	0
2008	51246	0	0	7.16811	12.8159	0.892142	0.451756	354.87	2.54466	0
2013	23701	0	0	6.53321	14.0122	-0.0978066	-0.995205	12.687	1.99281	0
2013	27376	0	0	6.59637	14.1049	0.890811	0.454373	128.259	8.22475	0
2013	49880	0	0	6.48976	14.116	-0.777476	0.628912	10.4414	5.60432	0
2017	27533	0	0	10.9352	4.48327	-0.85297	0.521961	225.603	19.3738	0
2018	21555	0	0	12.7905	6.28691	0.164027	-0.986456	647.974	69.8768	0
2018	41534	0	0	12.8439	6.33162	0.942481	-0.334259	34.108	2.72015	0
2022	27738	0	0	3.7099	4.51292	-0.975767	0.218812	108.24	6.52863	0
2023	15019	0	0	16.59	6.28927	-0.68884	0.724913	587.06	99.5895	0
2025	25735	0	0	12.2037	14.3708	0.998246	-0.0592033	116.758	472.943	0
2031	15102	0	0	1.30029	12.6982	-0.715152	0.698969	51.8464	28.5558	0
2035	27322	0	0	11.2603	5.58934	0.865091	0.501616	57.023	32.6762	0
2037	24134	0	0	4.00769	13.004	-0.498448	0.86692	-6.59227	7.79582	0
2037	37179	0	0	4.06502	12.9993	0.63155	0.775335	8.3751	20.3108	0
2038	48680	0	0	19.3382	4.34355	-0.8869	-0.461962	211.89	43.9346	0
2040	26658	0	0	4.51698	15.6847	0.999979	-0.00646951	75.1489	1.42152	0
2040	40296	0	0	4.48268	15.6265	0.490119	-0.871656	9.85794	5.78263	0
2042	21363	0	0	23.3653	3.78514	0.994021	-0.109193	206.297	28.8855	0
2042	43200	0	0	23.2918	3.84665	-0.2828	0.959179	102.433	42.0962	0
2044	13241	0	0	14.4737	13.5206	0.996123	-0.0879687	-26.835	267.621	0
2044	31969	0	0	14.3651	13.4717	-0.594126	-0.804372	830.062	287.3	0
2046	14295	0	0	13.5676	3.23798	0.804531	0.593911	317.837	63.8064	0
2046	51581	0	0	13.578	3.17431	0.951227	-0.308493	44.2878	13.2353	0
2049	14366	0	0	3.49872	6.76655	-0.929616	-0.368528	289.539	8.32527	0
2049	34977	0	0	3.57045	6.86415	0.0743027	0.997236	36.3375	5.77562	0
2049	51840	0	0	3.63336	6.81409	0.954893	0.296949	342.076	21.6408	0
2053	16941	0	0	26.1108	4.00566	-0.995444	-0.0953432	228.181	17.8423	0
2053	23663	0	0	26.138	4.07006	-0.626203	0.77966	66.2193	11.0064	0
2053	43575	0	0	26.2079	4.08231	0.323239	0.946318	93.3582	15.8039	0
2054	24000	0	0	20.8616	1.19701	-0.587814	-0.808996	71.9616	60.4648	0
2055	13182	0	0	21.2062	2.47115	0.462359	-0.886693	217.492	15.2324	0
2055	31278	0	0	21.1231	2.58459	-0.70591	0.708301	254.325	23.4288	0
2056	24860	0	0	24.7006	4.28091	-0.982063	-0.188552	182.068	60.8727	0
2056	25279	0	0	24.76	4.22613	-0.110247	-0.993904	119.172	7.51059	0
2056	49769	0	0	24.7384	4.35519	-0.427625	0.903956	335.289	74.7018	0
2056	50651	0	0	24.8224	4.25362	0.80755	-0.589798	408.236	18.4354	0
2057	19575	0	0	22.8833	3.37211	0.859061	0.511874	134.173	30.0197	0
2057	26646	0	0	22.7855	3.3358	-0.984874	-0.173274	148.004	6.75813	0
2057	39059	0	0	22.8159	3.39318	-0.412606	0.91091	423.459	11.6375	0
2059	14054	0	0	4.8285	1.33655	0.352467	-0.935824	56.1994	3.70356	0
2059	17677	0	0	4.76091	1.35139	-0.711141	-0.703049	301.166	18.6963	0
2063	30634	0	0	12.4105	1.1121	0.0795886	0.996828	264.288	7.37268	0
2066	16139	0	0	24.2784	9.57452	0.693071	0.72087	81.8537	13.0083	0
2066	45963	0	0	24.2312	9.4594	-0.0128565	-0.999917	-71.741	26.1121	0
2067	24132	0	0	1.88629	13.4887	-0.575065	0.818108	24.5412	41.6053	0
2067	42367	0	0	1.85451	13.4309	-0.998931	0.046229	67.1926	19.3245	0
2070	45380	0	0	10.8515	3.76102	-0.138281	0.990393	451.52	106.881	0
2075	25744	0	0	1.09254	5.75037	0.96337	-0.268176	195.549	24.7673	0
2079	33227	0	0	13.6286	5.52381	-0.982104	0.18834	-79.8832	40.1595	0
2080	15029	0	0	16.7514	9.77924	0.957445	-0.288617	294.659	192.92	0
2080	20091	0	0	16.7236	9.8512	0.513109	0.858324	255.731	214.041	0
2080	28422	0	0	16.6899	9.73465	-0.0226136	-0.999744	717.269	286.764	0
2080	49457	0	0	16.6397	9.83286	-0.823925	0.566698	742.441	295.244	0
2081	29997	0	0	14.2162	13.4949	-0.689891	-0.723913	288.052	616.843	0
2081	31969	0	0	14.2938	13.4804	0.381331	-0.924438	2288.8	68.8079	0
2082	17547	0	0	15.0065	12.701	-0.394304	-0.91898	1853.28	1679.43	1
2082	20047	0	0	15.1006	12.7513	0.983015	-0.183524	-535.641	1000.72	1
2082	49787	0	0	15.0131	12.829	-0.298349	0.954457	1365.01	65.4626	0
2084	25789	0	0	11.2411	2.40432	0.899863	-0.436174	95.566	118.415	0
2085	10508	0	0	16.2273	4.62545	-0.293982	-0.955811	252.681	146.306	0
2085	33487	0	0	16.291	4.63915	0.659585	-0.75163	471.994	105.277	0
2088	44557	0	0	2.70482	9.40543	0.959615	0.281316	232.312	18.7916	0
2088	45456	0	0	2.59189	9.40623	-0.955504	0.29498	275.069	36.0131	0
2090	17064	0	0	8.56448	6.29185	0.303946	-0.952689	308.744	58.5038	0
2090	23591	0	0	8.5727	6.42498	0.418926	0.908021	452.952	23.7484	0
2094	47569	0	0	22.2114	6.39837	0.994006	0.10933	39.9654	8.97586	0
2097	13926	0	0	16.9067	7.74388	-0.982983	-0.183694	-0.60225	74.2343	0
2097	23728	0	0	17.0531	7.76987	0.986161	0.165789	133.083	151.621	0
2097	52191	0	0	16.9227	7.80513	-0.768179	0.640235	799.651	216.563	0
2097	52670	0	0	16.9966	7.6851	0.225064	-0.974344	985.399	164.993	0
2099	15691	0	0	16.5484	9.34292	-0.343729	0.939069	1523.21	93.9316	0
2100	28063	0	0	20.8584	7.65664	-0.853529	-0.521045	54.7953	35.5467	0
2100	29739	0	0	20.9379	7.76059	0.279331	0.960195	161.027	117.208	0
2101	10733	0	0	17.7809	2.46039	0.458196	-0.888851	759.71	66.5528	0
2101	48993	0	0	17.7031	2.51273	-0.995927	0.0901582	49.2206	63.5104	0
2103	39891	0	0	8.16733	1.75297	-0.519526	0.854455	0.107826	21.2473	0
2103	44119	0	0	8.23909	1.75177	0.547744	0.836646	96.5903	21.295	0
2107	32529	0	0	24.5871	9.46337	0.992442	-0.122713	195.32	33.2615	0
2108	34252	0	0	11.7761	6.26983	0.611884	-0.790947	372.096	123.331	0
2108	49154	0	0	11.7551	6.38612	0.296215	0.955121	507.269	27.5372	0
2112	16145	0	0	26.8159	5.39714	-0.768811	-0.639476	52.2154	19.7756	0
2112	28762	0	0	26.8729	5.37776	0.219956	-0.97551	3.32382	27.3327	0
2119	11494	0	0	9.78232	11.1712	-0.988548	-0.150905	122.211	1.03182	0
2119	14082	0	0	9.80263	11.2314	-0.695657	0.718374	82.9431	37.1731	0
2119	32156	0	0	9.81975	11.1198	-0.448227	-0.89392	368.818	31.3349	0
2124	24392	0	0	14.5605	6.45513	0.708521	0.70569	-33.6493	30.6028	0
2124	36020	0	0	14.4701	6.42967	-0.972652	0.232266	-26.7546	46.0998	0
2127	20756	0	0	16.4855	7.58193	-0.9082	-0.418537	245.144	2.63293	0
2133	13778	0	0	19.2239	11.641	0.934019	-0.357223	453.738	129.379	0
2133	17330	0	0	19.108	11.703	-0.815017	0.579436	394.949	1.61356	0
2133	33226	0	0	19.1627	11.731	0.0106681	0.999943	271.316	45.1599	0
2133	43540	0	0	19.1483	11.5998	-0.207091	-0.978322	269.413	61.4465	0
2142	10786	0	0	3.89954	10.0568	-0.991629	-0.129118	97.8599	17.0734	0
2142	16374	0	0	3.99835	10.1324	0.383698	0.923459	115.997	1.48246	0
2142	30065	0	0	4.04087	10.0503	0.975851	-0.218438	141.508	47.9523	0
2142	46815	0	0	3.93691	10.1294	-0.471482	0.881876	1.34035	6.50901	0
2143	37350	0	0	6.25443	1.75862	-0.228832	-0.973466	319.482	7.62005	0
2147	19728	0	0	14.9319	12.4324	-0.830052	0.557687	1530.76	345.371	0
2147	45693	0	0	15.0359	12.3472	0.709808	-0.704396	1588.94	133.282	0
2149	10754	0	0	16.8921	9.43594	-0.245146	0.969486	671.746	198.463	0
2149	18217	0	0	16.9493	9.36254	0.880951	-0.473207	571.065	137.163	0
2152	12178	0	0	26.556	3.84773	0.76719	-0.64142	115.626	21.9073	0
2153	32745	0	0	12.0972	2.5331	-0.993189	0.116514	-20.8617	66.1078	0
2162	20014	0	0	15.1122	12.5149	-0.999935	-0.0114101	208.75	30.2568	0
2162	31072	0	0	15.2308	12.4723	0.7639	-0.645335	751.737	21.4585	0
2167	14130	0	0	4.24981	10.0723	0.907866	0.41926	126.895	17.5203	0
2167	43419	0	0	4.17139	10.0946	-0.550845	0.834608	-23.7583	11.4731	0
2167	49437	0	0	4.24377	10.0172	0.795583	-0.605844	19.981	1.49257	0
2168	35693	0	0	11.9119	9.03391	-0.594158	0.804349	533.911	191.678	0
2169	22060	0	0	5.54833	3.42531	-0.980735	-0.195341	271.027	49.9476	0
2170	45372	0	0	1.73935	14.9547	0.781358	-0.624083	59.37	17.6948	0
2173	22716	0	0	23.3291	5.55622	-0.360823	0.932634	54.0289	53.3635	0
2173	41282	0	0	23.2895	5.49596	-0.999199	-0.040008	113.607	45.8712	0
2175	14629	0	0	9.79198	12.9334	-0.976262	-0.216594	473.747	160.499	0
2178	26314	0	0	10.8213	8.45715	-0.271821	-0.962348	681.616	7.25085	0
2181	40845	0	0	26.4901	7.55577	-0.488135	-0.872768	13.5857	23.0029	0
2181	41366	0	0	26.5702	7.61097	0.989296	0.145925	121.334	26.011	0
2182	36172	0	0	18.5481	8.79104	-0.284406	-0.958704	168.828	139.001	0
2182	48012	0	0	18.5118	8.83656	-0.997918	-0.0644886	349.593	164.177	0
2184	20686	0	0	25.8508	6.56838	-0.125061	-0.992149	-21.5654	33.4264	0
2184	50195	0	0	25.91	6.67754	0.763473	0.645839	32.151	87.6223	0
2185	44100	0	0	22.7397	3.81448	0.880857	0.473382	-29.7896	28.9008	0
2186	13332	0	0	17.6691	4.5222	-0.422488	-0.906368	741.913	170.795	0
2186	14186	0	0	17.649	4.63168	-0.716293	0.6978	368.168	84.4664	0
2186	39170	0	0	17.7658	4.57639	0.993712	-0.111969	281.476	97.4481	0
2186	47536	0	0	17.7141	4.65033	0.237263	0.971445	562.13	39.8817	0
2188	52204	0	0	9.23593	4.93054	-0.974781	-0.223165	88.4067	58.308	0
2189	23277	0	0	13.6483	1.08367	-0.984599	-0.174828	44.3899	15.9264	0
2190	24564	0	0	16.7745	1.15598	0.880292	0.474432	340.908	41.2839	0
2190	39158	0	0	16.6798	1.14123	-0.982984	0.18369	194.655	17.811	0
2197	35797	0	0	6.64041	6.98678	-0.911839	-0.410547	388.205	61.1939	0
2197	36388	0	0	6.76862	6.98178	0.877301	-0.47994	79.113	3.69336	0
2198	49158	0	0	4.91833	11.6167	0.438578	-0.898693	21.696	1.81997	0
2201	22238	0	0	9.86951	6.83622	-0.184207	0.982888	361.079	104.563	0
2207	21342	0	0	14.2679	7.92416	-0.784436	-0.620209	81.1321	113.935	0
2213	34846	0	0	19.9371	5.24283	-0.663984	0.747747	489.358	43.5094	0
2215	18015	0	0	13.9634	5.70648	0.394954	0.918701	223.83	96.3087	0
2216	17238	0	0	17.0392	12.6785	-0.835441	-0.549579	39.5788	193.248	0
2216	49258	0	0	17.0861	12.7721	-0.0594254	0.998233	962.304	306.027	0
[truncated: 44,158 more rows]
