# Supplementary material for: Study on stability analysis of soil nail reinforced slopes under loading based on the discrete element method
Source: PLoS One. 2026 May 26;21(5):e0350163. doi: 10.1371/journal.pone.0350163 (PMC13210361; doi:10.1371/journal.pone.0350163)
Supplement: S1 File — (ZIP) [file pone.0350163.s001.zip › DATA in PFC/0.2_14_60000__measure.txt]

id	cx	cy	mradius	sxx	syy	sxy	s1	s3	angle_deg	porosity	strain_x	strain_y
1	15.7	15.35	0.63	-5186.7	-517.816	1161.23	-244.948	-5459.57	76.7764	0.181083	8.96038e-08	3.83964e-06
2	14.44	15.098	0.63	-12747.9	-21247	5664.19	-9916.37	-24078.5	26.5604	0.154899	-4.00971e-07	-1.43143e-07
3	13.18	14.846	0.63	-7257.5	-18411.9	-5256.93	-5170.46	-20498.9	-21.6534	0.170201	-1.77059e-07	-1.46976e-06
4	17	14	0.63	-2430.37	-2078.73	818.302	-1417.57	-3091.53	51.0632	0.190504	4.72866e-07	2.38736e-07
5	15.74	13.748	0.63	-5238.4	-8232.45	2022.67	-4219.03	-9251.83	26.747	0.168913	1.63425e-07	-8.57701e-07
6	14.48	13.496	0.63	-3333.94	-13882.8	1168.8	-3205.99	-14010.7	6.24739	0.195203	2.6237e-07	5.68576e-07
7	18.4	12.6	0.63	-2534.66	-1721.07	760.017	-1265.83	-2989.9	59.0789	0.177685	2.17991e-06	4.91813e-07
8	17.14	12.348	0.63	-3796.44	-4325.18	1250.67	-2782.51	-5339.12	39.0322	0.200487	5.14466e-07	-2.72102e-06
9	15.88	12.096	0.63	-2982.38	-7080.37	1203.33	-2655.16	-7407.59	15.2124	0.185985	7.67297e-07	-1.72806e-07
10	19.8	11.2	0.63	-1856.83	-1640.21	640.814	-1098.62	-2398.42	49.7968	0.186805	7.49971e-08	-6.39301e-07
11	18.54	10.948	0.63	-2319.9	-2943.05	723.065	-1844.14	-3418.81	33.3443	0.178866	1.48048e-06	3.30012e-07
12	17.28	10.696	0.63	-3514.66	-4855.56	1340.55	-2686.25	-5683.96	31.7144	0.175031	1.43622e-06	-1.18144e-07
13	21	9.75	0.63	-2811.52	-1514.99	588.13	-1287.96	-3038.55	68.8923	0.191259	-4.88718e-07	-2.674e-07
14	19.74	9.498	0.63	-2597.76	-2294.21	777.09	-1654.21	-3237.76	50.5257	0.164254	-1.44244e-06	-2.72391e-06
15	18.48	9.246	0.63	-2467.65	-3598.03	971.253	-1909.11	-4156.57	29.902	0.166172	-3.13289e-06	-1.01458e-06
16	22.5	9.3	0.63	-2595.48	-561.906	406.334	-483.722	-2673.66	79.1086	0.19474	3.46095e-07	-1.25782e-06
