# Supplementary material for: Study on stability analysis of soil nail reinforced slopes under loading based on the discrete element method
Source: PLoS One. 2026 May 26;21(5):e0350163. doi: 10.1371/journal.pone.0350163 (PMC13210361; doi:10.1371/journal.pone.0350163)
Supplement: S1 File — (ZIP) [file pone.0350163.s001.zip › DATA in PFC/0.2_14_60000__pbond.txt]

ball1_id	ball2_id	cx	cy	pb_fn	pb_fs	pb_state	bond_type
6	21988	6.965	3.82282	22.8371	-3.67494	3	0
6	29749	6.99434	3.90054	25.6806	43.8089	3	0
7	28757	24.6347	3.70302	27.6186	-5.88256	3	0
12	5819	3.1513	12.0887	1.54516	7.90262	3	0
17	4641	9.92501	4.5721	22.2576	-19.822	3	0
17	7912	9.89936	4.7161	34.1729	-125.278	3	0
25	9688	14.7728	8.60074	53.0302	-211.965	3	0
35	7830	10.5561	10.8604	-61.7289	-87.1851	3	0
36	8603	24.9205	7.46514	14.8952	18.808	3	0
40	1994	13.1929	6.05724	6.88895	-0.731254	3	0
51	1555	2.66143	4.94464	11.0333	34.5262	3	0
63	3510	15.5874	9.01297	84.2099	-9.07674	3	0
67	4619	5.20823	9.36223	13.1248	-20.9662	3	0
93	3401	23.1369	9.21671	-26.6958	18.1476	3	0
151	611	11.4131	4.31933	41.4748	-22.6272	3	0
174	289	14.9047	15.2845	-600.508	-217.204	3	0
183	327	3.8694	15.6581	-7.06272	-15.3884	3	0
265	530	20.774	6.8296	11.77	-25.2383	3	0
421	992	24.9063	1.46955	26.2326	2.72931	3	0
563	835	16.0888	7.20901	55.9975	-160.241	3	0
639	940	18.1422	3.68838	132.584	17.6403	3	0
782	835	16.0193	7.28752	51.2449	-88.2857	3	0
12	29230	3.10855	12.051	-18.2062	-14.7033	3	0
19	18330	5.9676	5.2033	31.7269	6.81955	3	0
19	28347	6.06336	5.26456	28.3926	-2.2002	3	0
21	51229	10.2978	12.1649	-80.1529	50.3805	3	0
22	20360	18.9218	5.90816	18.3583	106.97	3	0
24	15402	6.12731	9.76926	24.0022	1.30746	3	0
24	42844	6.11845	9.69772	-14.1642	-32.9133	3	0
32	15068	25.795	7.89113	21.2467	56.2817	3	0
32	23482	25.7084	7.90138	-25.7289	-89.7534	3	0
32	23484	25.7748	8.00016	-64.8205	8.11391	3	0
33	24026	22.8887	1.61883	40.0573	0.645226	3	0
38	40341	1.84128	14.2087	2.13795	-16.4498	3	0
43	24224	12.0746	7.7541	62.2319	69.4134	3	0
48	15202	5.21206	13.7848	12.2571	-10.9065	3	0
48	34325	5.16472	13.6914	-39.1381	-14.7461	3	0
50	30371	26.6004	1.36112	14.8288	-1.84307	3	0
51	36503	2.7135	4.89647	8.76719	2.76617	3	0
54	38186	15.9088	4.50447	-34.3573	-18.7468	3	0
54	42458	15.9306	4.44442	44.3275	84.2512	3	0
55	34632	16.6199	6.10142	-63.4292	-13.5238	3	0
56	47461	12.4295	5.45689	14.6171	-37.9264	3	0
57	25720	16.8595	13.0151	184.46	30.3392	3	1
57	35305	16.917	13.0163	-1.41527	5.1109	3	0
59	25894	25.8861	3.20056	19.9604	5.1411	3	0
59	33269	25.8947	3.08806	13.7115	15.0781	3	0
60	50684	13.6804	9.89849	108.068	54.7286	3	0
66	34745	7.95419	1.61402	10.4562	-4.87112	3	0
68	44691	12.1672	6.04551	-48.9292	-7.15835	3	0
68	47062	12.1419	6.12012	29.315	-1.05075	3	0
69	52350	10.6685	6.02846	43.4311	17.649	3	0
70	16449	13.5471	3.89348	11.3593	-139.584	3	0
70	28456	13.4325	3.98643	15.6427	-42.1967	3	0
70	46530	13.4461	3.86398	72.9649	77.4556	3	0
74	46308	14.4906	12.0068	-138.618	-131.455	3	0
76	45241	11.6068	7.62222	45.5815	-78.6911	3	0
77	17481	23.5882	2.43546	35.0175	-35.295	3	0
77	25772	23.7089	2.4009	26.2895	0.702531	3	0
84	39294	6.40791	15.0959	-3.99397	-11.8033	3	0
89	38214	23.0288	6.98918	43.2447	0.435392	3	0
89	42208	23.1363	7.04002	-14.4468	-5.27123	3	0
93	20568	23.0669	9.15073	35.2847	-54.4497	3	0
93	26651	23.1243	9.11234	-60.2097	58.5013	3	0
97	14939	5.292	12.6605	6.86298	-8.36018	3	0
107	4655	21.1192	3.35343	20.0692	19.775	3	0
110	2442	8.82641	8.06744	38.9918	9.33658	3	0
113	7001	17.4817	4.55469	17.66	-19.9117	3	0
116	4553	3.78481	6.10376	-6.58456	-2.29649	3	0
116	8132	3.7251	6.04129	10.1211	40.8035	3	0
117	9560	12.8082	14.4497	223.841	206.165	3	0
139	5491	7.17803	1.71957	2.00491	21.9472	3	0
144	9028	14.556	2.08564	48.2109	-5.75528	3	0
147	7975	8.87834	13.7943	-56.1987	-64.2123	3	0
148	5013	17.8074	2.08345	25.07	41.9128	3	0
148	8387	17.8002	2.02057	13.4212	34.6503	3	0
151	4981	11.3645	4.28335	-14.6488	-22.6971	3	0
166	6468	23.9527	2.43384	10.6661	45.6136	3	0
174	7382	14.9898	15.3466	60.6629	-568.225	3	0
176	4767	8.15322	12.5997	15.6428	-5.99724	3	0
180	2910	1.91636	1.71263	5.4593	-0.428809	3	0
180	3028	1.98813	1.6914	11.1841	0.949931	3	0
198	2215	13.9968	5.63759	-5.24093	-164.533	3	0
198	3589	14.018	5.57601	64.1237	42.2393	3	0
204	1054	14.6123	7.81674	116.522	-203.567	3	0
213	7139	19.0601	8.01889	28.5403	122.866	3	0
214	1408	26.8455	8.91423	-3.92751	44.5008	3	0
224	7552	26.4391	1.75414	7.01873	1.61336	3	0
225	8504	16.606	11.7765	46.8071	258.149	3	0
225	9770	16.6195	11.6936	103.629	-17.8393	3	0
249	6821	23.2335	6.20905	24.4607	33.1208	3	0
251	5718	14.1716	15.0609	310.004	461.41	3	0
254	1981	9.038	8.39127	45.5692	23.2127	3	0
268	8484	7.06548	5.35397	-14.815	-21.4689	3	0
270	6026	17.9589	6.47657	116.787	-9.30011	3	0
273	1287	22.8063	7.98076	-27.3287	-45.5457	3	0
273	5506	22.8106	8.10464	14.3683	87.9049	3	0
289	3017	14.843	15.2971	-14.7965	166.103	3	0
290	2388	26.7385	4.8894	11.6129	15.0163	3	0
290	9384	26.7715	4.94347	31.6525	-3.24511	3	0
301	4888	17.2583	8.07307	24.1197	-134.268	3	0
304	6703	25.235	4.30741	11.4465	23.1088	3	0
306	7009	22.21	6.76717	17.2661	-51.6942	3	0
328	7438	18.2761	11.5335	28.2613	63.1954	3	0
332	6358	1.45083	14.6797	0.922632	-19.4949	3	0
350	1388	8.57966	8.24317	49.0225	-68.9548	3	0
354	8698	24.6155	2.55424	10.3983	19.5252	3	0
358	7018	26.5149	9.20184	11.7415	-94.0952	3	0
362	9949	5.94747	10.0076	24.6296	-85.6642	3	0
370	5503	10.4597	14.8815	-159.836	-42.1267	3	0
373	2529	10.0148	5.35286	35.3431	-28.9815	3	0
403	8671	26.7012	7.21443	8.55505	75.6458	3	0
406	5153	3.38476	10.7897	5.28158	48.2181	3	0
409	8871	6.46053	8.44076	29.4051	48.8447	3	0
413	4705	23.1773	1.88103	4.93661	-31.0844	3	0
421	5075	24.8386	1.57357	21.3193	-5.91796	3	0
431	8337	21.8879	5.84916	9.27498	-63.6602	3	0
434	2877	25.7189	5.2552	41.5084	3.74382	3	0
440	6242	16.9523	6.66356	-52.6382	-13.1118	3	0
444	7798	16.6113	10.5368	140.449	282.101	3	0
445	8598	1.9476	15.7715	-6.61849	-1.25559	3	0
449	2819	22.2343	3.7093	21.8752	-72.277	3	0
457	2431	19.8855	7.61637	-11.9398	81.4489	3	0
460	5533	19.5092	12.014	-185.008	-454.331	3	1
468	2717	7.95322	11.674	-41.3885	60.0639	3	0
468	9903	7.86053	11.6819	13.4408	5.44733	3	0
486	6544	8.48715	15.2274	-35.0725	31.2187	3	0
488	5488	23.614	5.80102	-32.241	0.268787	3	0
489	8141	16.6691	7.89296	6.80653	59.0056	3	0
522	9063	23.5285	1.36164	15.9103	-11.9974	3	0
524	6489	19.1211	3.81036	11.797	-1.00061	3	0
527	4761	8.5122	4.03128	4.5235	-48.0174	3	0
539	4640	11.0387	4.93154	11.0749	87.1943	3	0
544	6177	3.33863	9.82762	1.55562	-6.50931	3	0
548	3039	4.77592	8.92925	34.7268	26.1738	3	0
550	8755	20.5678	6.43848	28.5783	-0.639469	3	0
560	9834	15.5177	13.3643	-62.0757	22.928	3	0
588	1850	16.3575	12.4435	54.9082	188.396	3	0
592	7004	12.6044	11.3461	44.9234	170.924	3	0
607	3277	25.9214	8.71794	-27.3355	-15.8512	3	0
611	4981	11.3551	4.3414	7.79113	16.1334	3	0
611	8232	11.3976	4.45331	48.488	31.3405	3	0
613	5677	8.80957	5.9672	24.2154	-58.7922	3	0
625	5498	5.00117	10.052	-82.7358	-55.5316	3	0
625	7544	4.94871	10.1807	-2.20698	-1.76505	3	0
627	6322	7.1291	1.61119	8.23043	-21.6781	3	0
665	9681	1.28696	4.2086	7.91413	6.06662	3	0
679	6601	20.264	8.78881	14.5151	-15.6783	3	0
680	7711	12.7765	13.8216	-128.452	-218.457	3	0
683	4642	11.5683	15.9264	-26.1744	77.7702	3	0
690	1385	16.1237	12.2113	-70.1101	-95.3633	3	0
697	8103	9.73598	4.12456	45.5231	1.82999	3	0
702	7878	4.31692	14.3448	2.54903	10.6242	3	0
707	9384	26.8614	4.88126	5.74254	26.8918	3	0
715	3209	3.82826	5.91161	23.4697	2.45631	3	0
724	7274	10.3785	3.31636	32.8981	36.9966	3	0
731	9241	22.507	6.16435	36.0841	-78.4618	3	0
733	1123	2.02477	3.72002	7.80362	4.13724	3	0
751	8296	23.9653	6.04254	-9.35503	-20.3048	3	0
754	1371	14.4478	14.3129	-12975.3	6518.92	3	1
756	5325	11.5251	6.48462	31.0446	-29.4953	3	0
758	9856	15.5581	2.83367	28.1762	-93.8533	3	0
767	5985	15.7955	6.30235	45.8986	-86.8769	3	0
778	4382	11.2672	10.1764	-8.70144	-114.403	3	0
778	8198	11.3194	10.1448	-41.0893	139.079	3	0
784	5410	9.29364	8.4091	36.557	2.64309	3	0
791	1865	15.9415	14.9256	143.07	429.976	3	0
807	9274	2.63562	5.84018	6.99578	-19.5231	3	0
816	9512	13.5108	6.20784	91.6358	-19.5433	3	0
821	1060	20.2559	9.93992	3.52517	-4.66987	3	0
829	1692	10.4701	2.1463	16.8165	-15.5136	3	0
830	5158	11.4019	9.68093	-94.7523	-55.8927	3	0
839	3006	6.2631	4.6282	40.3159	-11.6161	3	0
855	1486	25.9814	2.69681	13.4322	23.5593	3	0
863	3946	6.98526	6.78061	27.8943	24.0445	3	0
865	6533	1.2043	6.51485	0.657114	15.6476	3	0
869	6758	5.28345	6.51338	-46.0594	2.71083	3	0
877	1683	8.77276	12.27	26.5099	77.992	3	0
884	8370	26.2125	6.53546	26.9153	-1.16446	3	0
890	1431	3.03572	6.39819	3.24855	-9.60039	3	0
890	2227	3.09055	6.42836	10.1143	15.0871	3	0
895	6379	19.5337	10.2118	37.1992	183.544	3	1
910	6228	3.06997	10.808	14.86	1.3396	3	0
910	8636	3.13159	10.8865	-15.4207	-15.9745	3	0
915	5700	12.411	7.37409	77.387	6.5947	3	0
916	4803	16.704	10.8669	18.2393	-106.472	3	0
917	5518	8.63404	12.5051	40.0439	45.2843	3	0
921	5208	4.16923	14.1545	-20.7155	12.5743	3	0
922	4311	8.84912	6.86185	9.53164	32.0207	3	0
936	6354	8.78573	9.13771	9.53239	-49.6689	3	0
944	1775	2.33637	8.44222	-13.4916	3.47942	3	0
959	9513	2.5614	11.6049	-54.5757	-1.73271	3	0
982	7007	8.94802	5.40325	23.9917	-55.0081	3	0
991	2924	5.66336	3.2751	5.51123	-29.0399	3	0
106	25320	2.15311	5.70509	13.5634	26.8879	3	0
106	47966	2.237	5.72975	13.7667	-22.2889	3	0
107	30020	21.0622	3.38626	14.4494	4.44374	3	0
109	21833	5.95099	14.5217	-26.0375	-30.088	3	0
109	46247	5.91547	14.6157	-15.9675	23.4339	3	0
110	11861	8.73069	7.97795	43.0085	1.44262	3	0
111	17343	17.8289	10.2535	133.961	26.5655	3	0
111	48451	17.7817	10.2046	83.8278	-133.529	3	0
112	19678	17.9909	7.79344	-7.12552	-12.0219	3	0
112	44620	18.1024	7.8233	11.9563	-215.43	3	0
113	13332	17.5926	4.5106	33.8699	-92.7734	3	0
113	14186	17.5772	4.61928	25.9722	108.679	3	0
117	40552	12.7598	14.4863	156.695	-187.432	3	0
117	50168	12.7104	14.4569	-478.648	-166.937	3	0
123	32028	3.80774	14.4056	5.71993	-13.5567	3	0
123	33916	3.72635	14.3281	-12.8442	-7.78447	3	0
125	19521	2.30709	7.03223	4.93433	-23.7087	3	0
125	37745	2.25234	6.94892	10.055	-30.0474	3	0
125	50605	2.2531	7.04243	8.68711	20.4658	3	0
126	21177	4.83081	7.63136	14.5285	1.69561	3	0
126	28446	4.83563	7.56215	46.0516	-19.9318	3	0
130	39047	5.21375	14.7107	4.16646	-9.6252	3	0
130	43752	5.31548	14.6779	-12.3666	25.8306	3	0
130	49960	5.23061	14.7721	-9.39628	0.696192	3	0
132	29470	7.38727	3.53812	20.9997	2.42919	3	0
135	34696	7.16611	7.46175	18.9644	51.2313	3	0
135	41198	7.25449	7.38904	24.828	-15.5616	3	0
138	28676	25.8256	9.45935	18.7352	80.1825	3	0
140	37645	3.54539	14.7692	-5.52418	6.51621	3	0
140	39263	3.46857	14.8456	-1.70904	17.7012	3	0
146	43101	13.2802	12.0385	9.04795	-18.0271	3	0
146	43116	13.1565	11.9665	11.817	260.45	3	0
147	13975	8.93651	13.8791	30.7426	26.0584	3	0
147	25145	8.88679	13.9123	-62.3808	-25.693	3	0
148	16186	17.9233	2.01047	45.6476	-72.4791	3	0
149	21700	25.6682	9.65463	0.315259	43.8343	3	0
149	52219	25.7109	9.77067	2.75668	-58.3132	3	0
151	28831	11.391	4.20597	38.8255	33.889	3	0
152	16058	7.80796	3.25476	19.438	3.10072	3	0
152	37748	7.79764	3.33838	11.5392	-24.7481	3	0
154	18833	5.79509	15.3265	-10.002	-28.2438	3	0
156	34543	16.4099	8.12128	18.9666	286.444	3	0
158	11919	20.4477	5.71027	15.3574	3.80067	3	0
159	10956	26.4346	8.22149	-25.8938	38.8302	3	0
159	40282	26.4445	8.10917	-33.561	5.46501	3	0
164	17602	19.2804	1.78527	27.578	-54.2755	3	0
164	26505	19.264	1.88292	39.3621	41.7977	3	0
165	30530	8.86167	14.9053	-82.622	-3.34775	3	0
165	31502	8.79059	14.9354	20.561	7.8801	3	0
165	42152	8.91286	14.9498	10.1196	80.4297	3	0
166	25772	23.8557	2.38329	36.325	-1.87878	3	0
174	30024	14.9385	15.3834	-142.949	708.967	3	0
176	25833	8.05361	12.6564	-54.5025	9.54302	3	0
176	28268	8.0277	12.5969	21.3845	1.71425	3	0
176	37679	8.12177	12.6598	11.4225	-39.3717	3	0
179	24017	4.67148	5.59426	19.614	-0.702022	3	0
182	17570	13.0481	6.177	22.1398	-8.67568	3	0
182	21445	12.9916	6.13892	-28.5921	58.4657	3	0
183	10029	3.96697	15.7197	-6.33524	-1.85918	3	0
183	26193	3.92456	15.7687	-8.38623	7.60132	3	0
184	41451	17.0646	12.3056	58.3238	111.072	3	0
185	36620	13.7834	8.47486	40.9133	-31.8702	3	0
185	45036	13.8492	8.46136	50.8476	95.275	3	0
189	17773	23.5085	5.45463	22.6047	-4.4482	3	0
193	18006	3.06321	15.3136	-35.7279	2.92414	3	0
193	19032	3.02774	15.3756	0.578442	1.775	3	0
198	22096	14.0815	5.57174	46.0446	-107.711	3	0
198	29453	14.0755	5.67608	88.1898	79.1675	3	0
204	15894	14.5657	7.94502	123.509	8.1736	3	0
204	21198	14.518	7.83725	-20.3347	40.8319	3	0
204	25939	14.6455	7.87992	-29.2657	-8.244	3	0
204	32863	14.5118	7.90354	-1.74529	49.2209	3	0
207	10791	10.2051	12.5315	0	0	0	0
207	17625	10.3142	12.5791	11.6372	2.26347	3	0
213	33090	19.022	7.91811	41.948	152.998	3	0
214	16620	26.7654	8.94049	8.99819	-6.41026	3	0
215	37391	21.6888	8.53063	10.4944	-95.0942	3	0
224	27982	26.3512	1.83922	17.6741	-0.860515	3	0
224	50945	26.3283	1.77673	5.47157	-2.75185	3	0
225	49371	16.5635	11.6776	36.7997	90.1893	3	0
226	43870	11.0841	9.07165	82.753	-167.882	3	0
226	46877	11.0926	9.19598	72.0298	44.7111	3	0
226	51602	11.027	9.19086	-37.1599	53.4367	3	0
231	13417	16.5133	1.49091	75.8436	-5.61877	3	0
232	25618	20.5838	7.93234	-67.1381	-30.974	3	0
232	48017	20.5857	7.9958	12.3997	-24.3162	3	0
237	17124	20.5291	2.26776	51.5742	-4.58012	3	0
238	32540	12.5074	10.1304	-74.8087	71.3111	3	0
245	24737	7.49995	3.4041	16.7127	-16.6816	3	0
245	41631	7.44969	3.36021	13.4212	0.340136	3	0
249	11409	23.3	6.12035	31.1041	21.9417	3	0
249	27505	23.2169	6.12023	5.0807	-64.607	3	0
251	18674	14.2065	15.1881	193.57	1162.71	3	0
259	44262	4.31354	4.91703	32.0936	5.87883	3	0
265	20380	20.8909	6.91026	-30.5657	-53.1687	3	0
268	15542	6.98352	5.45503	13.6356	-7.38119	3	0
268	21131	7.09764	5.42426	30.0371	61.7981	3	0
268	31410	7.0061	5.35114	23.0394	-27.2516	3	0
270	50443	17.9506	6.61577	68.1717	44.4587	3	0
271	52249	7.29091	6.12057	15.5012	-77.6416	3	0
273	16943	22.8827	8.02041	19.6137	-29.3503	3	0
277	17147	2.35609	13.2898	-25.6296	-4.83101	3	0
280	39494	13.7237	9.17105	65.8847	180.869	3	0
280	40120	13.7596	9.10936	-310.756	-26.593	3	0
282	34596	12.1256	12.4133	95.7042	-5.07732	3	0
284	28978	12.6265	5.86622	22.5465	162.502	3	0
286	11280	20.0846	3.45143	-10.4603	-49.0335	3	0
286	29630	20.0403	3.35857	10.6496	24.7506	3	0
288	12437	11.6991	7.81912	48.9636	40.3573	3	0
288	12732	11.7492	7.91133	80.1676	5.81776	3	0
288	51642	11.7717	7.81552	37.1665	-113.101	3	0
289	15400	14.7927	15.2535	199.646	-85.7594	3	0
289	24636	14.9097	15.1721	319.441	517.538	3	0
290	10646	26.6426	4.96313	35.8345	-3.94594	3	0
293	17473	2.8718	15.2048	-8.40958	-16.0906	3	0
295	43789	3.66412	10.8668	5.07654	55.5312	3	0
298	46883	14.7413	14.6307	-73.9742	383.353	3	0
298	51311	14.7461	14.5115	160.631	-40.6929	3	0
301	13515	17.1536	8.1168	-45.5791	-173.418	3	0
301	20138	17.2002	8.04733	64.6737	163.602	3	0
305	20197	2.03438	13.7855	4.14576	5.74476	3	0
305	25469	1.94346	13.7242	-8.73091	-6.06994	3	0
306	28965	22.2894	6.75121	17.3851	7.28476	3	0
306	34072	22.2786	6.87672	22.1981	59.4505	3	0
306	43894	22.3271	6.80326	9.45413	-9.27041	3	0
310	12793	11.1103	5.83911	33.7143	-101.405	3	0
310	27914	11.1437	5.91319	22.4478	51.583	3	0
310	32468	11.0224	5.92885	-5.04497	-120.35	3	0
312	28376	19.0894	8.55838	-31.2625	-43.5575	3	0
312	46751	19.1526	8.63684	-22.5599	16.8742	3	0
313	14362	18.243	1.99133	9.3094	6.65137	3	0
315	11736	6.33929	2.46273	13.0851	-29.6478	3	0
319	26680	4.11873	8.64695	-18.1899	20.3409	3	0
319	39905	4.18554	8.61946	42.2586	-7.76319	3	0
328	12483	18.285	11.6419	5.18739	247.876	3	1
328	13021	18.1701	11.6094	2.80053	-5.79573	3	0
328	21397	18.1816	11.5496	5.48273	24.725	3	0
330	50178	1.27701	14.8827	5.25424	14.3239	3	0
336	33716	25.4436	8.44413	20.7267	80.5846	3	0
336	49714	25.506	8.42182	21.6725	-56.031	3	0
338	15248	26.4319	7.73484	22.1228	66.2581	3	0
338	51992	26.43	7.65601	14.89	-51.9058	3	0
339	32629	23.6353	4.4148	26.293	2.16437	3	0
339	37003	23.6939	4.28248	22.4624	46.5151	3	0
341	32093	26.5419	3.42371	19.6256	3.67448	3	0
342	28959	26.3767	5.55502	14.2001	61.7964	3	0
348	19425	5.32098	13.0474	17.0657	-33.0339	3	0
348	27041	5.4394	13.0193	10.3838	81.0049	3	0
350	25826	8.54154	8.31173	21.898	133.128	3	0
354	13595	24.5611	2.66767	7.58291	-9.30679	3	0
354	48239	24.6255	2.68476	8.36514	0.863719	3	0
355	21094	13.4133	12.4371	-185.421	573.536	3	0
355	50823	13.2726	12.4154	-420.295	-256.11	3	0
358	35925	26.4134	9.17721	20.3005	76.8428	3	0
358	37160	26.5074	9.08721	5.3613	30.1639	3	0
359	25413	13.8146	5.01366	24.6139	59.6893	3	0
359	37927	13.8564	5.10164	86.1054	-38.5804	3	0
359	44031	13.8645	4.97338	44.8652	53.9563	3	0
362	12518	5.8839	10.0916	30.0517	69.0652	3	0
362	17338	5.96922	10.154	-13.3397	-19.0272	3	0
362	28515	6.01582	10.0359	-31.0982	24.3879	3	0
363	13159	14.7293	13.1324	65.5966	-102.285	3	0
374	16165	4.58784	1.57289	-22.4641	-0.119078	3	0
374	24287	4.71818	1.53365	4.21421	10.4943	3	0
375	15047	2.84797	3.75204	6.45911	17.1298	3	0
375	43957	2.95504	3.75454	5.0179	-0.869052	3	0
376	17150	10.8245	2.93522	60.3871	216.754	3	0
376	19194	10.8176	3.00393	8.86749	-106.87	3	0
376	32607	10.9334	2.91839	56.2301	-111.534	3	0
384	18116	7.03032	9.04674	18.7384	33.5368	3	0
384	42476	7.1373	9.00543	2.65659	-8.62682	3	0
388	18883	21.6748	9.53283	50.1429	30.7992	3	0
388	29001	21.7084	9.41476	15.0816	68.4678	3	0
395	15721	4.91451	9.40265	-16.2578	-34.6617	3	0
395	41829	4.90086	9.31519	37.4172	-8.39741	3	0
395	51048	4.97686	9.41514	15.8939	-1.11527	3	0
400	16125	19.3	9.11193	38.5203	-10.2542	3	0
403	13784	26.6743	7.12596	32.2024	-85.8129	3	0
406	29800	3.27447	10.8583	4.93808	35.759	3	0
406	31130	3.36026	10.8983	10.7699	-71.7694	3	0
406	39315	3.2815	10.7997	11.5536	-1.32994	3	0
408	46789	3.34104	1.74936	2.84479	-3.41594	3	0
408	47519	3.35815	1.81925	12.8291	7.1226	3	0
410	44454	13.1962	8.16498	28.6264	-17.8695	3	0
413	19246	23.2757	1.97382	0.363906	18.3981	3	0
416	49497	4.18812	6.00081	13.5106	47.9222	3	0
423	37881	12.9063	4.58695	12.168	146.868	3	0
426	33990	10.297	7.54457	-14.2586	-10.0063	3	0
426	44011	10.3967	7.52044	-36.3929	-10.8059	3	0
426	44670	10.3256	7.497	17.062	-8.60505	3	0
428	10957	8.35602	5.82629	31.6041	-16.6392	3	0
431	10658	21.8666	5.76208	39.7405	66.8468	3	0
431	21741	21.8092	5.86491	36.1352	33.0048	3	0
431	45094	21.7908	5.782	9.27834	-90.4515	3	0
436	11887	17.9934	9.88136	89.9078	-31.1685	3	1
436	22058	18.0151	9.76972	32.8133	0.477783	3	0
436	46699	18.1021	9.85036	-12.2328	0.598108	3	0
437	13241	14.5765	13.4461	196.249	-99.0924	3	0
443	14627	5.70436	9.97504	16.3185	-60.8734	3	0
444	29264	16.5246	10.6314	85.7799	-65.0419	3	0
444	37471	16.5315	10.5642	-53.4654	-64.8747	3	0
451	37086	5.09904	3.47642	18.8189	50.9695	3	0
452	26596	12.9639	5.43824	59.3675	113.428	3	0
452	45323	12.8583	5.3855	15.2227	-164.085	3	0
453	40501	15.6395	13.2538	169.535	279.665	3	0
454	23665	11.9913	12.9263	61.8136	-35.676	3	0
454	44929	12.0588	12.8405	-99.5537	253.13	3	0
455	12425	8.17552	12.4277	-64.3542	-23.3357	3	0
455	24363	8.13618	12.3753	22.5587	3.11009	3	0
455	31496	8.15989	12.3148	34.1774	-34.6901	3	0
455	34579	8.269	12.3749	52.595	129.316	3	0
457	50187	19.9239	7.74535	39.5804	83.9342	3	0
459	44903	1.28941	3.55811	3.28805	9.84551	3	0
461	13027	13.6002	15.5385	525.8	3259.09	3	0
465	42912	9.76197	7.40544	2.51104	11.8054	3	0
470	27052	3.63667	6.25574	17.505	10.3139	3	0
470	36835	3.68992	6.31376	8.36962	-28.213	3	0
474	25094	25.8109	1.16974	8.53146	-0.655284	3	0
483	32952	23.1944	5.77507	19.5194	43.0264	3	0
486	17708	8.58034	15.2515	-10.1587	-43.8471	3	0
488	24415	23.5305	5.73872	25.6427	-43.7885	3	0
488	24853	23.6406	5.73191	46.9396	0.382836	3	0
488	44442	23.5681	5.6964	-14.9392	-1.42147	3	0
489	23613	16.7298	7.88344	90.0096	3.70896	3	0
491	40045	25.3301	5.44782	43.1164	-37.3298	3	0
499	13325	18.8345	1.53317	53.4212	-110.283	3	0
507	44448	25.1092	1.82497	18.757	-2.84483	3	0
512	45863	17.8976	14.0208	35.6083	-9.12392	3	0
522	12218	23.6168	1.29895	22.9134	-1.09473	3	0
522	31661	23.5536	1.30271	-0.210608	-10.6579	3	0
522	50715	23.6306	1.39554	16.2774	67.8981	3	0
524	17499	19.208	3.86053	19.2257	109.683	3	0
524	42589	19.2109	3.75927	52.7238	-12.3786	3	0
525	14925	15.3967	3.21222	33.7307	-28.5136	3	0
530	21819	20.7595	6.75953	22.2677	2.07398	3	0
539	32875	11.1714	4.97246	41.6249	32.7142	3	0
539	50244	11.1071	4.85898	146.826	-17.1909	3	0
540	44654	4.69347	14.2526	10.6936	0.0498078	3	0
540	47374	4.60951	14.2946	-16.2804	29.685	3	0
540	50774	4.58692	14.1991	7.33501	-31.4014	3	0
541	17502	7.99974	13.8756	-123.884	2.01485	3	0
541	34312	7.90598	13.9314	18.2651	59.8963	3	0
544	20929	3.36697	9.89234	30.0022	-0.620038	3	0
544	50060	3.24899	9.87513	29.7519	3.39083	3	0
545	18739	12.2485	15.3924	-431.065	31.3032	3	0
545	37578	12.2517	15.5322	-377.508	-167.609	3	0
546	21054	11.9858	12.0982	166.017	20.2699	3	0
546	40035	11.894	11.9927	120.01	16.9406	3	0
546	52611	11.9557	11.9732	55.7356	-111.437	3	0
547	50835	15.9732	7.53239	12.2498	66.7586	3	0
548	20718	4.87794	8.95058	42.7065	1.90143	3	0
557	48234	20.5658	4.8006	17.4456	69.1096	3	0
560	21176	15.4537	13.3755	161.049	19.081	3	0
563	30959	16.1796	7.21937	95.0029	130.011	3	0
563	41006	16.1335	7.0947	96.2341	3.556	3	0
565	29903	11.3151	15.8713	-64.4074	110.901	3	0
566	14826	5.33559	4.15417	36.6725	-42.826	3	0
566	47505	5.41387	4.22318	19.4634	38.4426	3	0
567	17860	7.79422	8.4144	-28.8778	-48.0727	3	0
567	20902	7.76143	8.35969	1.67377	39.4766	3	0
574	13605	15.0048	6.74132	30.4634	-54.6908	3	0
582	21471	20.7297	6.63424	58.9038	3.36931	3	0
582	49751	20.84	6.54742	71.6802	-8.04388	3	0
585	17505	15.657	1.82736	66.8724	4.11557	3	0
585	37532	15.7146	1.85096	17.8	-9.12553	3	0
587	43163	14.8483	4.54142	71.8839	-7.84359	3	0
588	21691	16.431	12.4386	87.8333	-5.36904	3	0
588	23590	16.4589	12.4963	38.2476	-128.357	3	0
592	21303	12.4802	11.3571	-25.9649	-132.014	3	0
592	42986	12.6062	11.2781	-190.486	-20.7722	3	0
598	18739	12.3185	15.3628	184.446	-101.493	3	0
598	44205	12.4292	15.4137	177.03	137.155	3	0
599	23962	11.4984	2.84878	6.63028	64.0936	3	0
600	17149	7.62354	10.2171	20.7322	38.4751	3	0
600	37485	7.66021	10.172	28.5878	-27.4652	3	0
600	41131	7.72347	10.2323	25.5537	66.2969	3	0
610	29155	6.238	11.385	27.4645	-94.5536	3	0
610	46830	6.20988	11.4665	16.6872	87.4864	3	0
611	51012	11.4598	4.42612	19.6983	-49.4621	3	0
613	19614	8.88806	5.86191	4.03	47.4505	3	0
613	43002	8.82293	5.83695	29.6575	-23.0345	3	0
616	43975	6.46858	6.1975	25.9757	11.4065	3	0
618	24312	7.25979	1.93932	4.43126	-19.995	3	0
618	41136	7.35626	1.93039	10.7627	29.0654	3	0
620	34589	21.0113	9.70443	16.6211	85.748	3	0
624	15949	10.3778	7.77694	32.5701	-124.282	3	0
624	47991	10.4677	7.71754	23.5994	28.1383	3	0
625	32816	4.90318	10.1071	19.0075	1.09611	3	0
627	31117	7.23997	1.60368	16.4756	72.2375	3	0
632	31913	7.09645	15.2766	-3.38963	-20.0323	3	0
633	20663	14.634	3.22977	47.0849	81.3602	3	0
633	33370	14.7113	3.32436	38.2493	131.372	3	0
636	44038	8.28355	9.85443	-67.5705	-66.5327	3	0
639	18136	18.0633	3.77839	61.6262	-160.557	3	0
639	39164	18.195	3.78357	19.5839	-56.3296	3	0
639	46051	18.1354	3.82712	98.5384	11.5568	3	0
642	33911	2.8052	8.99512	16.405	-41.7909	3	0
642	45598	2.78143	9.05971	15.9333	14.8259	3	0
645	21557	20.8876	6.23218	42.7693	-2.23102	3	0
645	32884	20.9965	6.22752	25.0355	-33.2372	3	0
645	48659	20.9436	6.26373	15.9126	-6.48891	3	0
647	14928	2.63105	15.1817	-17.4292	-1.28233	3	0
647	25793	2.68853	15.1906	-0.25104	14.9133	3	0
648	48849	20.8928	2.57766	22.696	55.5462	3	0
651	47027	16.2314	9.15999	-67.0274	100.046	3	0
654	13963	23.0847	5.72177	39.9932	33.0693	3	0
654	32952	23.1685	5.69985	13.9876	-20.6904	3	0
656	15308	16.378	12.1079	-131.139	-11.4948	3	0
656	25528	16.4077	12.2221	163.761	-3.81202	3	0
665	22590	1.21315	4.20911	2.36269	-34.919	3	0
667	39128	8.75054	3.56189	36.3224	-30.5349	3	0
668	49029	2.63895	14.695	-3.19445	20.692	3	0
679	17157	20.2124	8.7639	-14.3252	-35.069	3	0
679	30621	20.2148	8.87462	25.6725	64.9039	3	0
683	21604	11.7095	15.9266	-29.9243	25.9619	3	0
683	31393	11.6069	15.8367	-43.9119	-113.794	3	0
685	37023	18.6101	1.59982	58.8036	-31.4496	3	0
685	42664	18.6549	1.5213	42.7636	50.8679	3	0
690	52039	16.0981	12.2747	-84.6402	221.322	3	0
694	16913	5.68839	7.99872	11.472	16.2493	3	0
694	37239	5.60202	7.93239	11.4404	-6.14405	3	0
698	41647	12.8291	5.02262	-4.24325	13.5049	3	0
698	46978	12.9275	5.07363	58.1203	33.603	3	0
703	11253	8.25447	2.444	32.4675	70.2444	3	0
703	17317	8.15777	2.34516	26.568	5.53112	3	0
707	37769	26.852	4.77566	8.24947	-19.1709	3	0
711	46709	12.5543	7.83708	31.9455	50.027	3	0
713	48129	25.2195	1.8811	17.5585	-0.241396	3	0
714	27165	24.2659	8.42141	-9.70584	-2.27866	3	0
721	45111	21.9964	3.0104	7.25307	-60.864	3	0
726	27311	10.9792	7.76808	22.3984	-45.1894	3	0
728	23479	22.8309	5.17561	50.2364	-40.4063	3	0
729	21254	5.33739	1.43216	-2.88767	-0.844913	3	0
731	14943	22.4519	6.21864	-34.8034	30.9543	3	0
732	36841	4.49782	4.21617	11.6136	-1.48072	3	0
732	39611	4.45595	4.1068	7.68416	3.66024	3	0
733	12389	2.15176	3.72933	17.1842	-7.59142	3	0
733	15915	2.1589	3.65822	6.67133	-3.20635	3	0
733	32460	2.02427	3.65585	10.0697	2.14749	3	0
733	43836	2.07938	3.76031	10.6814	1.96551	3	0
743	47050	16.4535	9.6992	166.348	-0.858503	3	0
745	16062	5.3303	2.41742	9.1466	-7.05428	3	0
748	47786	18.1567	9.11703	98.0091	-178.854	3	0
754	24014	14.4101	14.2122	226.906	-34.2542	3	1
754	48672	14.3815	14.3407	-83.8146	340.873	3	1
758	14827	15.4475	2.87877	-63.6863	10.2564	3	0
758	17359	15.4712	2.94213	31.5523	-1.72433	3	0
758	23061	15.4872	2.82611	39.8532	39.6291	3	0
759	16036	5.08468	1.49954	33.1238	-2.86383	3	0
759	49537	5.00512	1.41305	22.2455	32.8892	3	0
760	30538	14.3186	11.749	-92.7952	36.9896	3	0
760	33979	14.2649	11.7758	150.91	-22.6207	3	0
762	22945	16.6695	1.30621	42.3666	-2.18572	3	0
762	24564	16.7774	1.21351	27.2614	19.4851	3	0
763	17449	6.08948	4.88726	48.7532	-1.8178	3	0
763	35728	6.03751	4.92857	23.1265	-9.44579	3	0
763	43206	5.97741	4.82121	62.0729	0.551398	3	0
765	19801	17.3832	2.99072	61.5145	3.63409	3	0
765	34359	17.4191	3.06242	27.9645	40.3398	3	0
768	13532	24.1698	1.55287	-13.6115	-11.3924	3	0
768	22606	24.2078	1.60776	25.7632	0.571491	3	0
768	27136	24.1921	1.49338	-6.17829	1.44055	3	0
768	34863	24.2746	1.60597	6.83722	1.33201	3	0
770	35323	8.13161	14.4187	-61.2077	62.3783	3	0
782	36735	16.0139	7.38941	45.4372	233.831	3	0
782	42068	15.9286	7.31582	14.1899	-60.3122	3	0
791	43345	15.9512	15.0103	-113.961	-398.731	3	0
792	17161	5.90072	3.46319	16.7851	25.9197	3	0
792	22977	5.96103	3.5644	14.4213	-42.4716	3	0
792	26350	6.03989	3.47167	16.6177	56.5094	3	0
794	28224	10.156	14.0931	64.2363	-10.2507	3	0
795	29376	2.67978	5.49757	35.6397	7.16082	3	0
795	44595	2.73396	5.55254	0.108877	-18.8163	3	0
797	19223	26.37	3.45867	3.28653	-16.4857	3	0
797	41358	26.3519	3.56198	17.3054	5.82373	3	0
797	45924	26.3336	3.50704	22.9228	-1.46782	3	0
802	20157	26.8311	5.21212	13.0916	15.4238	3	0
803	25402	16.54	9.55817	-98.7294	8.58464	3	0
813	49347	5.49019	2.43473	26.1727	41.0518	3	0
815	46528	4.79106	8.41492	5.80621	-35.9174	3	0
815	47703	4.81	8.30989	-20.1879	-2.04887	3	0
820	41886	13.7299	15.733	3451.32	265.643	3	0
820	50754	13.8156	15.7369	0	0	2	0
821	36787	20.2596	10.0401	21.65	129.356	3	0
821	42232	20.344	9.99493	22.2475	-98.7748	3	0
823	13866	5.60288	12.7646	23.7911	0.0876957	3	0
823	35627	5.50046	12.7564	22.2916	24.3786	3	0
828	17091	21.7441	2.6074	27.8335	-62.8181	3	0
828	41898	21.6941	2.56043	49.634	0.696521	3	0
830	28142	11.3066	9.66906	37.1018	161.349	3	0
832	50001	21.9926	5.1406	-41.0694	66.0125	3	0
835	18007	16.0808	7.28675	7.45715	142.391	3	0
839	39514	6.31976	4.67174	-18.5266	30.7261	3	0
839	40630	6.25828	4.7712	27.8925	-54.3971	3	0
844	12215	7.94232	14.0943	-15.0836	-81.8379	3	0
844	25315	7.89048	14.162	5.68162	39.3014	3	0
844	39276	8.03922	14.1641	14.694	80.708	3	0
846	52374	20.8888	8.17388	37.7738	-82.9492	3	0
847	37194	1.13572	12.9591	-6.05149	13.3151	3	0
847	45800	1.15775	12.8433	-18.1969	-15.922	3	0
850	25100	20.602	4.25504	9.85684	1.87262	3	0
850	27157	20.631	4.3509	35.7482	25.7929	3	0
850	45866	20.6621	4.24079	28.3087	-5.31716	3	0
853	10941	4.80095	11.4025	8.89503	-13.8115	3	0
853	46963	4.8462	11.3576	1.95439	-33.5948	3	0
853	47935	4.84524	11.4799	-12.6246	27.2001	3	0
858	41265	1.71639	8.07576	24.2445	-11.9331	3	0
860	27295	9.09786	8.93086	14.0392	-86.4704	3	0
860	37736	9.13091	9.03003	20.8006	6.34412	3	0
861	33305	17.087	9.0655	44.6374	256.839	3	0
863	42112	7.06851	6.77528	-13.4777	26.1399	3	0
867	18214	15.3182	12.8799	54.3747	110.226	3	0
867	40675	15.1956	12.8557	7.51919	-0.954321	3	0
877	49531	8.66366	12.1908	23.0728	-92.3087	3	0
878	23409	2.305	4.53267	21.9157	1.864	3	0
878	26270	2.2265	4.45138	14.9059	-1.37369	3	0
878	30503	2.17761	4.49362	19.6023	0.873813	3	0
878	46687	2.28617	4.46819	6.66782	-10.7689	3	0
884	22997	26.3374	6.5458	21.2794	-26.0746	3	0
884	36764	26.2258	6.46668	11.8854	-48.0409	3	0
884	41452	26.3034	6.44881	22.2732	57.3272	3	0
886	30981	10.471	8.60448	8.10134	-178.594	3	0
886	35702	10.3992	8.64517	15.9534	140.163	3	0
887	18468	6.59974	4.39053	21.6066	14.4581	3	0
890	28130	2.98465	6.4348	3.19059	6.66717	3	0
890	31378	3.04558	6.51518	1.42627	-4.95602	3	0
894	32109	26.9351	5.86126	0.965918	13.6456	3	0
896	13137	6.27012	14.694	5.96433	9.86599	3	0
902	13037	9.40887	13.7167	-59.7892	-94.5564	3	0
902	24511	9.35282	13.686	-66.0954	-6.71515	3	0
905	48879	9.54742	13.5566	-148.532	4.80769	3	0
906	37428	26.0983	7.77259	2.78239	-18.0553	3	0
909	22750	23.087	8.30861	38.1922	33.3585	3	0
909	37964	23.0493	8.39811	11.105	63.8355	3	0
909	42323	23.0032	8.35457	45.5785	-16.9751	3	0
910	29800	3.18147	10.8529	10.0815	-16.375	3	0
911	12196	3.04416	5.54577	29.8311	1.08303	3	0
911	33905	3.07751	5.62957	3.7763	0.620723	3	0
911	47648	3.17895	5.58181	27.7985	2.81496	3	0
911	47902	3.09504	5.49976	14.5715	-22.4838	3	0
915	13240	12.5168	7.43441	-31.8582	42.5555	3	0
915	19721	12.3782	7.43543	-65.7366	-79.341	3	0
916	11491	16.564	10.8599	52.611	-248.75	3	0
917	38297	8.6683	12.5538	-18.1618	-83.3288	3	0
920	49309	8.53882	12.3413	-76.2354	32.4653	3	0
923	15350	7.90437	1.07902	51.5675	8.11249	3	0
929	10665	10.5224	10.6586	-16.9017	-19.5181	3	0
930	40646	14.4565	15.6455	-154.341	87.3105	3	0
930	43371	14.3584	15.741	0	0	0	0
936	20564	8.72252	9.15358	65.8308	9.30409	3	0
937	15603	25.5697	8.85938	15.5082	-67.4156	3	0
937	29213	25.4609	8.77553	7.43988	-30.9269	3	0
944	27030	2.38035	8.35738	8.54897	35.4182	3	0
945	32326	19.8358	1.78098	25.4457	-72.8071	3	0
952	51531	2.63873	15.6557	-3.7879	-13.8529	3	0
957	21380	17.3414	5.21628	29.5466	25.4468	3	0
957	40715	17.2339	5.22078	34.2811	-57.0342	3	0
961	31550	22.8281	2.80768	29.7779	-14.3455	3	0
961	44719	22.8218	2.87296	19.0603	16.6805	3	0
962	26978	25.269	5.75047	25.8145	3.20076	3	0
962	35535	25.3562	5.65092	27.2112	70.5084	3	0
963	11181	9.67733	14.7552	-32.0116	-73.3461	3	0
963	16846	9.61347	14.8467	-49.4674	47.6713	3	0
966	26437	16.3806	6.63662	-26.0366	153.234	3	0
969	17433	10.249	1.165	11.4816	20.5134	3	0
969	21247	10.2154	1.26188	45.4557	-7.48259	3	0
976	12145	2.32722	1.32233	17.0069	-1.88055	3	0
978	11753	11.8778	15.5577	-86.5666	-105.882	3	0
978	36941	11.8076	15.4905	26.6206	-27.0458	3	0
982	43984	9.00497	5.48435	21.3481	58.2276	3	0
983	20088	23.9017	6.38365	12.8243	70.4684	3	0
983	20114	23.9497	6.49745	15.2691	-59.1719	3	0
983	27217	23.8844	6.5283	-26.2318	-1.32303	3	0
983	30000	23.8247	6.48805	23.8172	7.63225	3	0
985	51413	24.4351	1.48958	-9.63158	-9.36166	3	0
986	16359	14.6323	2.6941	60.7039	-34.886	3	0
991	10045	5.79748	3.22567	18.118	-1.02007	3	0
991	34163	5.72309	3.31694	29.9789	-1.53275	3	0
991	40638	5.67943	3.19355	48.4823	6.22786	3	0
992	13566	24.8736	1.4215	0.645183	1.1976	3	0
1005	6612	11.1107	1.24042	6.33084	-53.7831	3	0
1007	2117	19.1494	5.46762	34.9386	172.286	3	0
1010	3759	8.73009	5.11522	65.4503	25.8916	3	0
1013	7575	2.77165	8.25724	5.69495	-24.4365	3	0
1016	4733	2.42727	5.7937	13.764	-0.674214	3	0
1054	2262	14.6951	7.71669	41.8706	95.3364	3	0
1060	9234	20.1951	9.94438	34.2982	77.3371	3	0
1072	3337	19.1443	10.874	29.3705	-30.0024	3	0
1081	3881	6.69332	12.0818	18.08	46.7842	3	0
1086	7584	19.339	11.4481	69.2772	3.07733	3	0
1095	6332	12.7293	1.76691	9.94901	39.8586	3	0
1129	8596	4.99917	15.3025	0.920043	11.4803	3	0
1139	2094	22.1754	6.34047	16.0249	55.3167	3	0
1140	5327	16.9746	1.59808	40.4782	-0.503531	3	0
1140	6625	17.0323	1.626	22.9202	0.275696	3	0
1145	4258	19.9868	11.0743	-16.9227	42.5375	3	0
1149	3633	13.3433	13.6516	-44.245	140.247	3	0
1160	2197	6.76719	7.05295	48.177	3.48809	3	0
1165	1409	18.6246	11.7646	-28.4817	-562.137	3	1
1182	8611	1.20249	2.81942	16.4233	3.47777	3	0
1202	6326	13.8199	1.38554	70.0202	0.475351	3	0
1205	4052	23.1426	9.69533	9.46841	-54.742	3	0
1205	9116	23.147	9.58912	10.9092	86.9546	3	0
1209	2079	13.6979	5.58222	41.8444	-12.0718	3	0
1209	3884	13.6554	5.71253	48.9249	-85.2935	3	0
1209	7430	13.7679	5.65205	13.6258	8.82314	3	0
1212	1264	13.2454	8.78138	38.2111	114.695	3	0
1216	5748	15.3226	10.0151	70.9597	-4.80518	3	0
1226	4635	9.20092	6.16422	61.4082	4.85037	3	0
1232	5677	8.72792	6.08592	-26.2935	-13.2358	3	0
1239	7789	13.6695	13.8199	83.9872	118.721	3	0
1240	3372	22.0609	7.41879	-12.7517	19.9757	3	0
1258	8351	1.20595	8.79658	-20.4159	0.923866	3	0
1270	1894	11.4202	13.9999	80.7695	-240.303	3	0
1278	4526	8.13711	4.77539	52.8645	4.78173	3	0
1289	6360	2.72293	10.7655	22.5827	1.753	3	0
1326	5403	16.558	5.36354	23.4858	12.9887	3	0
1330	1694	20.9773	1.59664	44.7074	-4.4371	3	0
1342	4647	25.8194	9.9336	33.7872	4.23773	3	0
1343	4524	23.059	4.22701	-7.7828	-33.5561	3	0
1346	6825	9.23297	1.93709	38.5074	1.36961	3	0
1364	7682	24.5798	3.86178	19.1203	7.00367	3	0
1365	9070	13.8016	6.2156	4.71558	129.359	3	0
1370	7101	26.5521	2.97769	37.9882	-8.5635	3	0
1378	6279	23.8095	8.2289	-19.2696	-11.354	3	0
1390	3318	24.6859	8.26007	1.87339	-50.2149	3	0
1413	6794	21.5671	9.74301	1.39185	3.70292	3	0
1444	7762	4.50802	5.67457	21.6276	-31.6674	3	0
1458	2416	26.6679	8.23585	15.4094	47.6611	3	0
1471	4730	15.3823	2.08115	56.2463	2.07375	3	0
1479	5898	8.33225	7.28459	1.44026	-9.10119	3	0
1495	4088	26.6187	4.73018	41.6366	3.42576	3	0
1503	7043	19.2791	1.66183	56.9736	-75.7087	3	0
1503	7601	19.1925	1.62453	39.6849	124.42	3	0
1506	6723	24.9616	2.8535	17.3988	-16.3494	3	0
1532	2571	1.39655	4.06088	19.0889	-1.51907	3	0
1532	6689	1.29146	3.97944	24.2097	-12.5031	3	0
1532	9681	1.3351	4.08113	8.05821	-11.5338	3	0
1551	4314	6.96536	7.37563	45.1778	-0.431149	3	0
1562	7458	10.0207	5.74743	34.2722	-46.0292	3	0
1588	4552	5.14265	4.43777	32.239	-12.9511	3	0
1590	7370	7.34262	10.6326	-40.4763	-33.8311	3	0
1590	9505	7.38404	10.498	-57.2613	1.1758	3	0
1610	9777	8.19813	9.48007	18.471	45.1617	3	0
1616	1887	20.6178	10.458	18.7844	191.952	3	1
1621	4998	23.6702	1.80038	16.2104	0.806238	3	0
1622	4849	11.7197	3.87255	47.5499	2.7393	3	0
1622	8796	11.6513	3.76475	72.7342	8.6434	3	0
1624	5564	2.11929	7.42614	20.3153	-1.94654	3	0
1624	7468	2.21918	7.47614	9.38754	-39.3647	3	0
1629	7458	9.99114	5.87577	23.3116	-134.209	3	0
1635	2395	6.48537	4.3283	-5.43396	3.09348	3	0
1638	3195	1.07322	13.9749	-23.591	8.56941	3	0
1658	2079	13.7707	5.5202	7.47496	-37.2614	3	0
1658	3589	13.8999	5.52348	-17.3257	2.79057	3	0
1658	7430	13.8296	5.59397	84.0352	-20.5213	3	0
1662	3564	17.8762	7.19092	37.4058	125.422	3	0
1663	5507	23.6732	9.43567	21.4259	-51.1212	3	0
1666	7326	26.3178	8.82318	4.71517	-54.6496	3	0
1680	5772	1.3284	7.26558	-1.7811	-0.199754	3	0
1687	5705	25.6806	7.4846	17.126	18.1735	3	0
1689	2402	21.5294	5.49693	-13.0582	-5.99393	3	0
1690	7552	26.4925	1.78076	6.76355	-4.18975	3	0
1699	9203	4.13268	12.0191	-19.0107	17.1803	3	0
1711	9275	25.4152	3.07997	18.5444	-4.15657	3	0
1727	3656	2.7237	2.6089	15.6881	-15.1422	3	0
1733	1888	7.43587	13.683	-9.57021	14.0894	3	0
1733	6516	7.33882	13.6736	9.59894	-7.92049	3	0
1750	2867	2.72746	13.4655	5.68967	16.4262	3	0
1755	6921	6.51962	8.85174	18.1533	-24.2482	3	0
1778	8918	16.1225	12.4712	-115.137	121.305	3	0
1780	3051	7.85794	9.42185	-111.445	-8.89729	3	0
1790	7762	4.52877	5.80575	19.6469	-22.5004	3	0
1805	8121	18.3969	3.50161	19.779	34.3234	3	0
1808	4710	24.0834	3.34061	13.1181	47.1276	3	0
1833	5884	26.4967	4.83718	28.0012	-10.1965	3	0
1833	6832	26.3952	4.81443	43.3941	-7.29298	3	0
1847	4862	5.56452	13.9258	-24.1446	-17.0284	3	0
1849	8714	14.0131	7.58228	22.985	-68.3412	3	0
1856	5811	14.6849	11.306	-33.3063	210.599	3	0
1877	8410	8.23007	2.74709	20.846	68.7617	3	0
1881	4191	19.4187	9.33891	-81.4038	16.6627	3	0
1883	4524	22.9866	4.24785	43.2644	46.8703	3	0
1894	7362	11.3821	14.0471	35.3695	225.787	3	0
1918	6685	2.05163	1.34986	9.7496	19.0237	3	0
1932	6446	14.9657	13.7491	127.142	151.059	3	0
1933	6921	6.51293	8.96465	-34.9801	-80.8185	3	0
1954	3918	12.728	15.646	219.519	-305.712	3	0
1955	9798	4.48503	11.28	1.5058	45.0294	3	0
1967	8312	1.5746	4.13592	8.69445	-2.68148	3	0
1986	9878	10.4284	12.0586	66.31	3.16515	3	0
1987	9041	6.97536	2.94149	19.2548	1.48976	3	0
2003	8374	26.8912	2.39872	15.8445	1.07567	3	0
2012	4527	19.22	7.25237	7.61914	31.2503	3	0
2019	8392	2.10093	10.8499	-11.141	-1.08033	3	0
2037	4341	3.98288	12.9518	2.31288	-5.09773	3	0
2050	9274	2.62668	5.77171	6.04414	9.82625	3	0
2055	3882	21.2421	2.55252	15.6694	-15.4283	3	0
2056	5154	24.8163	4.34115	8.39599	-1.8592	3	0
2058	7573	2.14535	6.25693	29.4845	-10.2486	3	0
2058	8575	2.21336	6.36127	4.1467	8.86696	3	0
2066	6735	24.2179	9.59168	-18.4537	12.1953	3	0
2074	2956	4.13058	2.33116	4.87638	10.7757	3	0
2081	8332	14.2182	13.6016	315.655	-629.356	3	0
2083	4628	3.6625	15.5672	-8.11195	-19.9141	3	0
2094	6097	22.1123	6.3593	-0.485679	-61.8342	3	0
2107	9165	24.5472	9.40641	3.75615	9.92904	3	0
2125	4927	10.02	13.1073	-74.4831	64.851	3	0
2133	9545	19.2163	11.7028	-20.4281	20.954	3	0
2142	8446	4.00302	10.0018	-13.0647	-23.3449	3	0
2143	8932	6.30378	1.87839	23.3408	7.91021	3	0
2161	5401	20.2167	3.70363	11.4128	3.13768	3	0
2162	2715	15.1429	12.5722	63.2442	4.01748	3	0
2166	8276	11.2138	4.02545	1.37445	1.15314	3	0
2174	3494	25.9595	5.83601	11.7523	-70.3653	3	0
2181	6793	26.548	7.55889	-15.3875	-19.9174	3	0
2185	8874	22.6215	3.74161	-15.5933	-17.9506	3	0
2201	9411	9.93409	6.81164	41.4037	5.54935	3	0
2231	7375	8.38994	12.5407	-9.24858	-34.2669	3	0
2234	9587	14.9161	9.55236	42.5165	259.308	3	0
2238	6847	17.9912	4.10947	11.2387	-16.307	3	0
2247	2269	15.378	14.2801	117.864	213.643	3	0
2247	4076	15.3254	14.248	95.894	-82.7206	3	0
2262	8149	14.8161	7.70246	18.2122	-24.9605	3	0
2282	7976	20.1049	5.74039	15.4924	61.1846	3	0
2283	9521	8.43069	3.59031	-36.9279	-6.70449	3	0
2286	6078	9.81713	1.27481	52.6487	-0.155484	3	0
2287	3272	25.0954	5.98185	24.1274	-31.8357	3	0
2293	7085	16.593	14.9104	-3.32192	-1.32067	3	0
2334	8322	12.461	11.9537	-138.988	-49.4643	3	0
2335	7407	18.0003	7.60832	31.1661	-200.659	3	0
2341	4855	16.0489	5.50624	45.1128	24.3841	3	0
2341	6586	16.118	5.52469	31.4939	-13.9134	3	0
2358	4856	14.3308	4.84696	91.1114	-47.8971	3	0
2370	7637	11.5148	11.3664	-60.8806	50.5657	3	0
2408	5650	1.93871	11.9587	3.97166	56.6814	3	0
2410	2429	6.98414	8.57472	-21.4573	-30.3532	3	0
2428	8399	8.62043	2.51401	12.3506	-15.1277	3	0
2439	5410	9.27749	8.27786	39.9744	-108.807	3	0
2440	5718	14.2073	14.9458	522.957	-52.8108	3	0
2442	3551	8.9619	8.1268	33.1589	57.3539	3	0
2444	5819	3.28308	12.045	5.80187	21.8797	3	0
2445	5360	1.37298	8.71818	10.0168	-74.4046	3	0
2445	8351	1.26263	8.71763	12.2973	66.5836	3	0
2453	5258	9.08458	4.03192	-5.32101	10.6813	3	0
2453	5747	9.14116	3.94166	45.3187	-19.9921	3	0
2461	7454	13.3904	1.76095	11.9027	-0.215982	3	0
2472	6586	16.2041	5.52041	-7.19551	69.3878	3	0
2482	2875	20.086	1.46153	57.8474	104.68	3	0
2495	2927	8.48185	12.808	10.6449	41.2734	3	0
2495	6062	8.55137	12.8998	-77.408	-107.167	3	0
2512	5489	26.3179	5.91695	2.27793	-36.1673	3	0
2524	5790	8.55784	14.8475	-48.5446	-47.6068	3	0
2544	7894	4.50968	8.49199	-4.6967	24.7352	3	0
2546	4396	7.15012	3.12132	29.4944	3.50599	3	0
2554	4684	6.38469	1.05862	26.1304	65.0539	3	0
2557	9189	1.98708	6.67524	14.504	3.45005	3	0
2560	9941	19.2891	11.975	-822.546	-396.701	3	1
2566	3114	12.8238	3.14193	22.2381	7.0667	3	0
2613	2902	5.3807	6.10748	15.0758	2.12873	3	0
2624	9112	17.6658	3.9847	30.7187	65.8793	3	0
2626	4274	21.5989	2.7839	59.1709	-9.15811	3	0
2632	3620	18.7806	12.6872	21.0516	-118.052	3	0
2658	6698	6.59672	14.4171	-39.5135	12.606	3	0
2665	8144	23.3823	7.30563	9.84033	-12.82	3	0
2669	7140	7.59405	2.50832	15.3431	-2.79718	3	0
2695	9050	20.3738	6.57414	36.5508	-70.314	3	0
2722	4353	10.4126	8.93444	35.4397	192.597	3	0
2732	4743	9.6343	11.9399	3.82401	-201.961	3	0
2748	4216	2.80804	14.3712	1.32595	-25.2549	3	0
2750	8226	9.24934	4.81957	27.6141	8.13756	3	0
2752	5653	2.9353	12.3676	10.2759	16.9492	3	0
2756	7579	16.8482	2.0783	39.9243	32.8498	3	0
2806	9107	4.05079	2.00959	-3.87117	18.1713	3	0
2812	9140	1.31607	13.0399	3.08216	-36.6635	3	0
2819	2973	22.338	3.63734	16.146	2.21076	3	0
2819	3850	22.3497	3.76744	6.58802	24.4736	3	0
2823	4062	19.3749	3.92026	31.2659	0.973496	3	0
2824	4937	19.8302	11.445	46.6619	-30.7916	3	0
2825	8239	16.9079	4.57583	51.9012	42.9067	3	0
2837	4860	16.0256	9.09659	95.9496	230.487	3	0
2838	7243	24.1284	1.34554	29.7141	-5.98552	3	0
2859	4341	3.90086	12.8778	-40.7443	-10.4445	3	0
2860	6515	7.9435	5.20193	11.3736	80.8173	3	0
2863	8489	21.5382	10.2818	-0.170747	-26.9389	3	0
2867	6896	2.62751	13.5396	-25.1122	-1.75906	3	0
2867	7265	2.6918	13.538	-4.20345	-14.6225	3	0
2879	5515	9.25173	5.08198	47.2307	-1.71985	3	0
2887	7253	20.7299	5.0453	11.0976	-20.2277	3	0
2895	6869	9.32455	12.0723	8.99716	41.584	3	0
2911	7609	14.2617	2.55044	1.76422	6.49851	3	0
2912	3217	18.6779	6.29292	33.8387	69.8556	3	0
2923	6084	13.1791	13.8036	249.056	-15.8076	3	0
2933	7076	19.4125	1.78033	24.6825	15.5787	3	0
2944	6941	17.8833	8.71621	92.1434	11.6092	3	0
2951	6666	8.50733	15.8673	-44.762	-1.22492	3	0
2961	7942	20.9795	1.07847	9.94065	-6.85665	3	0
2996	7186	13.1452	3.4904	54.7355	9.25834	3	0
3001	4260	9.06587	8.03765	25.7552	43.6682	3	0
3030	4955	18.5127	8.10885	106.238	13.5622	3	0
3030	7525	18.4982	8.24622	10.9016	16.5291	3	0
3035	7913	20.8179	7.44002	88.8345	49.1737	3	0
3051	4428	7.91558	9.45134	15.1684	-95.1535	3	0
3057	6546	12.6241	8.7222	81.9336	30.5861	3	0
3070	6553	1.73179	4.83274	0.679737	16.752	3	0
3074	4406	4.52	5.36088	4.41068	41.9935	3	0
3110	5235	13.1473	14.926	499.957	186.479	3	0
3117	7992	25.3599	8.98535	40.8073	-39.7513	3	0
3134	8433	15.1978	9.5781	16.2659	244.59	3	0
3142	8613	12.8886	11.0549	21.0661	-197.633	3	0
3169	3977	11.7185	13.1517	50.8455	-249.389	3	0
3170	5111	23.4499	5.29086	-26.0867	-35.7327	3	0
3170	5562	23.3061	5.26603	10.6691	-51.3632	3	0
3176	7219	1.74291	12.5019	10.1153	-26.7933	3	0
3185	5120	10.5142	1.74631	14.0043	-15.2641	3	0
3191	9220	3.22728	4.84142	-7.75544	9.02631	3	0
3195	3827	1.13655	13.9518	6.5615	-17.9847	3	0
3220	3292	11.6022	7.33258	9.95204	57.6616	3	0
3229	8420	12.8161	15.1683	-409.091	-69.9446	3	0
3231	3330	13.849	14.1149	532.955	8952.41	3	1
3252	6987	22.4739	5.2035	37.5205	2.24218	3	0
3260	4783	15.6482	10.6745	124.273	11.0805	3	0
3261	8554	17.6152	8.45171	-33.817	-68.5082	3	0
3269	7990	7.22981	3.75866	18.2289	-8.47753	3	0
3293	8494	20.2483	8.00003	21.416	-6.22826	3	0
3313	9340	9.38585	7.60769	4.62852	7.65579	3	0
3328	4871	4.81866	12.8201	8.48582	-36.7383	3	0
3329	4529	1.61026	9.54533	-5.33191	-4.01151	3	0
3331	8062	14.0147	6.51104	109.341	-3.43802	3	0
3340	6842	8.02317	8.60031	0.667659	-49.072	3	0
3372	4895	22.1837	7.46053	59.5448	-18.7504	3	0
3384	9926	26.9607	4.20552	7.38611	-13.0718	3	0
3392	7539	16.6991	13.3327	125.258	260.803	3	0
3401	4436	23.224	9.24922	34.0654	48.1469	3	0
3416	3827	1.2346	13.9828	6.44314	3.35442	3	0
3452	4542	19.6042	12.1179	-151.734	-149.287	3	1
3473	5905	19.5425	3.08618	46.887	-3.73007	3	0
3486	8146	9.70209	5.2215	78.8973	36.451	3	0
3507	8760	12.1866	8.09546	34.0972	-21.311	3	0
3510	7168	15.6436	8.99523	-22.5069	170.796	3	0
3522	7836	26.8424	8.16924	34.5516	-61.4057	3	0
3523	7121	12.8956	2.39612	37.0028	-13.5123	3	0
3523	8076	12.9177	2.52056	51.6556	56.5323	3	0
3545	7991	16.9264	1.29892	14.6271	-55.8037	3	0
3551	4260	9.01307	8.08017	40.7471	-29.1922	3	0
3555	6791	19.2791	3.5935	9.776	-35.769	3	0
3558	8122	9.99952	2.64849	45.5261	8.17069	3	0
3561	5624	5.54957	2.76561	2.52274	17.2517	3	0
3565	5221	16.658	10.3012	41.4881	-146.418	3	0
3565	7798	16.6125	10.4017	17.2095	159.476	3	0
3566	3795	12.4203	2.49704	12.9491	-146.434	3	0
3571	5861	15.5732	7.48816	-38.3251	69.3683	3	0
3579	6662	3.00106	9.15978	2.54823	8.67837	3	0
3594	5085	4.30856	5.4046	38.6388	2.90453	3	0
3602	8522	9.98855	1.6535	19.8621	-11.315	3	0
3612	8113	12.2391	10.1895	57.1369	-141.364	3	0
3615	8914	7.16307	2.20539	-2.57789	29.1209	3	0
3622	7847	15.8416	13.2375	74.4987	-121.394	3	0
3622	8892	15.7514	13.332	52.7158	323.086	3	0
3642	9665	15.1668	11.9752	-232.972	4.14986	3	0
3671	4701	2.56269	12.7956	-32.71	12.408	3	0
3697	9931	15.5864	15.3863	63.9045	-89.9594	3	0
3701	7117	17.766	5.73213	29.2957	-69.053	3	0
3717	6774	7.26873	8.70639	5.11907	36.8382	3	0
3752	9001	19.941	6.94422	42.5571	12.5461	3	0
3758	3909	5.61777	12.4918	-4.36942	1.71144	3	0
3759	8438	8.75429	5.23218	-46.3126	-11.0773	3	0
3765	7619	2.62736	7.0157	17.9884	0.911332	3	0
3775	9264	21.1998	4.94412	15.412	-1.09764	3	0
3786	6608	13.9193	12.4947	83.6382	-11.6484	3	0
3797	8045	6.11738	3.33826	11.9477	3.87023	3	0
3814	9316	16.0539	5.779	0.420875	-5.61631	3	0
3823	7799	18.1587	8.38618	-46.8678	0.919656	3	0
3829	8077	16.4343	14.9424	-88.6986	62.1613	3	0
3839	4572	9.88902	12.2781	61.6151	2.51426	3	0
3850	8176	22.4562	3.81713	10.5433	-60.2393	3	0
3852	6461	9.39376	6.38584	-90.2364	-3.59754	3	0
3853	9303	9.92176	8.30559	-21.4232	-4.25983	3	0
3865	7816	2.64752	6.03849	-5.0847	33.9365	3	0
3900	4349	17.0795	2.98979	57.6046	-49.8889	3	0
3900	6027	17.0145	3.0921	73.7556	-20.1651	3	0
3919	8476	16.3229	3.61105	14.1898	0.11179	3	0
3941	8036	26.5588	2.49346	22.4388	3.1923	3	0
3947	6778	8.22733	10.2	6.00879	4.614	3	0
3954	9520	14.4127	12.1904	233.891	56.1909	3	0
3964	6673	16.3402	4.44635	63.9521	-133.256	3	0
4000	4343	6.63323	13.4365	-34.5619	-10.5033	3	0
4023	5811	14.5722	11.2944	1.81156	-186.846	3	0
4025	4416	2.57253	7.60076	32.7348	17.983	3	0
4050	5308	8.25773	13.1283	10.0779	-27.9877	3	0
4059	5372	13.4675	7.09619	-129.935	8.74877	3	0
4059	9900	13.3241	7.07039	26.3503	108.846	3	0
4062	8643	19.3344	3.83491	-3.12916	-33.8185	3	0
4062	8815	19.3859	3.80294	27.6669	44.3916	3	0
4065	8080	17.2301	14.2485	47.7001	4.99115	3	0
4076	7358	15.2711	14.3185	91.8774	101.198	3	0
4078	4365	6.03837	1.29255	4.01086	22.8695	3	0
4084	6241	1.67129	6.54954	7.13131	5.55448	3	0
4103	8660	6.43783	2.84092	9.55913	10.7791	3	0
4103	9982	6.49405	2.81203	31.0677	3.52468	3	0
4152	7731	11.3718	10.657	9.81534	216.449	3	0
4152	7808	11.4714	10.6129	42.3538	-209.352	3	0
4160	4603	23.2453	3.2696	14.9471	7.33214	3	0
4171	8821	21.8574	9.25709	62.9094	-65.2085	3	0
4196	5417	9.5855	5.68069	19.6419	-32.2197	3	0
4203	6189	19.2625	1.40293	13.0189	-4.10676	3	0
4240	4946	26.0483	4.96804	-22.2135	-16.854	3	0
4259	7215	5.3214	14.073	-9.00726	19.3976	3	0
4260	8008	9.0028	7.93848	31.4404	-70.2053	3	0
4290	9752	26.2984	9.31006	6.86486	-37.9896	3	0
4360	9832	4.7814	13.1254	4.5358	-42.3717	3	0
4369	8198	11.3869	10.2288	156.72	-0.856624	3	0
4437	8397	19.8614	2.17211	4.76435	-21.8313	3	0
4452	7754	18.2661	9.83043	26.3787	119.247	3	0
4527	4528	19.266	7.21002	-46.4825	-8.10029	3	0
4527	9230	19.2064	7.1088	31.5721	99.2977	3	0
4528	4715	19.3146	7.17397	20.3994	24.585	3	0
4542	5533	19.5616	12.0669	9.72263	-212.68	3	1
4554	8395	9.46345	5.0731	12.2169	-24.9186	3	0
4565	6256	8.41853	3.7106	17.3413	-1.86491	3	0
4565	9003	8.46412	3.7521	41.6715	-6.64349	3	0
4565	9521	8.42746	3.65073	43.4377	26.1318	3	0
4605	8528	7.99718	3.05224	72.1033	-8.93985	3	0
4628	7462	3.65913	15.4799	-2.82352	12.7945	3	0
4630	8691	10.2772	4.2195	-19.8948	-14.3299	3	0
4635	5768	9.26472	6.1507	25.6476	-16.9313	3	0
4655	7684	21.1732	3.33456	-45.2817	-9.52464	3	0
4668	8745	2.33133	13.0596	-8.14563	-30.2595	3	0
4684	6477	6.31983	1.10989	33.1091	-25.6245	3	0
4693	9252	8.57291	4.92581	57.6356	1.67613	3	0
4705	6235	23.0654	1.85724	28.5492	-44.3903	3	0
4710	8642	24.1167	3.44585	10.5762	-15.9602	3	0
4712	9529	14.8011	12.1832	-99.9236	-64.698	3	0
4727	7755	24.7268	6.7582	43.6193	-6.18417	3	0
4732	5547	13.4308	2.8457	11.0013	-130.46	3	0
4739	9726	8.98033	8.97318	53.0369	-69.713	3	0
4747	8082	1.20926	7.81447	28.3076	-2.77494	3	0
4755	7532	13.4994	9.90147	-54.3094	109.556	3	0
4761	8682	8.51398	4.09932	35.0296	92.4584	3	0
4807	5339	26.2512	5.32651	8.0016	58.0808	3	0
4820	6660	7.72866	7.60175	-90.7617	15.8869	3	0
4841	6576	8.89725	6.05533	10.7845	-8.58623	3	0
4851	5409	2.36147	4.33194	20.1873	-0.574693	3	0
4861	9443	18.0544	5.81762	51.562	-121.362	3	0
4862	6636	5.48	13.8355	15.3255	-37.0434	3	0
4864	7197	2.09999	3.30269	25.0562	3.11889	3	0
4888	7309	17.3122	8.10308	40.7702	-0.959099	3	0
4889	8333	19.4769	8.00899	68.264	-6.42649	3	0
4895	7161	22.2513	7.37826	7.39961	9.22489	3	0
4946	9739	26.0086	4.86088	-4.45595	-20.5229	3	0
5043	9443	18.1141	5.8452	36.7636	84.6239	3	0
5076	9225	9.55416	4.0039	-0.657515	-13.022	3	0
5121	8731	12.4582	3.4426	2.39436	145.502	3	0
5134	7867	1.33498	1.30094	8.61039	-0.282611	3	0
5176	7507	7.68511	1.70847	40.1167	-0.296424	3	0
5213	5505	17.7451	12.9625	36.0383	30.5049	3	0
5219	5909	18.4276	12.4276	-138.67	25.5649	3	0
5234	5804	12.2961	4.76672	-38.7662	-40.1108	3	0
5258	7827	8.98594	4.03529	3.13268	16.847	3	0
5301	9447	18.8729	11.7948	32.0932	-653.434	3	1
5316	6308	6.03646	14.7371	11.8841	-12.9994	3	0
5327	6625	17.0288	1.55778	32.7513	5.24965	3	0
5341	8337	21.9742	5.93934	-34.1949	23.0432	3	0
5343	6612	11.1162	1.17554	17.339	-1.3303	3	0
5357	7458	10.1112	5.82854	33.9073	90.079	3	0
5357	9452	10.2254	5.88186	43.53	68.6535	3	0
5365	8522	9.88383	1.75627	14.5493	-24.5246	3	0
5370	8819	10.7064	6.5289	79.7086	3.45734	3	0
5384	6086	26.7432	7.47115	-23.5745	2.80227	3	0
5387	6228	3.01284	10.8497	-32.7597	-16.3492	3	0
5387	8636	3.07376	10.9324	18.6547	-0.183329	3	0
5399	6414	20.3518	1.43828	-14.1526	-11.3312	3	0
5428	5442	12.1303	3.83853	13.4954	14.583	3	0
5429	8318	6.79694	4.50501	33.8787	6.53208	3	0
5432	9178	25.9178	2.34816	8.21179	14.2375	3	0
5433	8413	5.5381	9.02635	2.8509	54.6425	3	0
5499	8333	19.4812	8.07554	22.6906	-53.1633	3	0
5500	7783	6.57658	6.55447	3.98627	-9.75744	3	0
5500	8488	6.55713	6.49363	3.00506	3.11615	3	0
5506	5932	22.8475	8.21481	1.65339	-26.5666	3	0
5575	6115	1.3291	9.47115	7.8464	40.0896	3	0
5591	9595	14.3909	1.33795	37.1706	-81.2884	3	0
5593	7415	21.1206	9.81046	25.0159	59.4653	3	0
5609	7410	2.51248	7.07377	13.7365	-11.6143	3	0
5631	8876	20.8414	2.71038	-9.46594	-40.924	3	0
5649	6904	11.8429	14.6936	60.2701	280.274	3	0
5669	6389	14.7045	11.0696	-200.499	110.135	3	0
5673	8713	21.5486	9.28212	10.7568	-62.4488	3	0
5677	6576	8.85394	6.01751	-13.3707	39.8489	3	0
5683	8935	5.96442	12.4926	18.1741	26.5497	3	0
5691	8854	13.6689	6.63095	76.691	-2.11564	3	0
5700	9133	12.3991	7.25684	39.4684	29.1864	3	0
5724	6600	5.38546	11.4017	13.1404	59.4959	3	0
5725	8571	16.7177	3.87165	38.9066	-6.59824	3	0
5765	7610	2.06766	4.64337	26.9548	28.543	3	0
5787	9164	19.7535	6.78998	41.5346	89.5741	3	0
5807	7939	25.3463	2.26419	11.7402	6.01544	3	0
5822	8041	9.94919	9.16269	15.0288	39.2051	3	0
5823	6153	7.37986	7.00242	38.7059	27.9678	3	0
5823	9056	7.50909	7.02845	26.6323	16.912	3	0
5833	8044	3.4579	9.10683	6.84873	-58.1482	3	0
5833	8917	3.51963	9.12289	2.03305	11.9404	3	0
5841	7344	5.50568	7.66449	36.791	3.29724	3	0
5854	6815	16.1369	9.81093	77.4217	-33.4187	3	0
5895	9529	14.9233	12.2496	-54.397	-5.05715	3	0
5900	9436	25.1027	4.67257	21.3307	-38.2013	3	0
5904	9696	24.3389	5.22413	-0.0671368	23.6746	3	0
5905	6850	19.583	3.1408	-61.9031	13.4272	3	0
5908	9791	2.42097	12.3338	-34.7482	-8.74438	3	0
5910	6383	5.6943	6.96018	2.28161	15.4827	3	0
5921	6384	10.4797	4.6056	22.6737	-112.758	3	0
5921	8587	10.406	4.68661	36.0107	-70.5176	3	0
5927	8084	15.5223	8.41498	-121.256	-59.5868	3	0
5957	8948	2.17304	7.83643	15.0412	-49.9431	3	0
6015	7414	6.81509	10.811	9.34719	-66.031	3	0
6016	6591	19.5964	3.63862	-30.3062	-0.384012	3	0
6020	8360	15.2014	6.56594	7.29649	-66.7629	3	0
6036	7609	14.1176	2.5508	21.06	36.5724	3	0
6044	8061	21.9259	2.24218	-0.77362	8.69434	3	0
6068	9053	13.612	3.57552	56.614	-32.8628	3	0
6070	7976	20.1635	5.72992	64.403	5.88443	3	0
6095	7766	8.21289	7.53666	37.7467	-29.0716	3	0
6103	8752	7.25906	1.35972	4.11854	38.4155	3	0
6119	8755	20.506	6.45244	-25.8016	55.1124	3	0
6149	6721	8.00198	9.78905	10.9458	-114.013	3	0
6153	7686	7.28475	6.91525	57.6636	-3.63605	3	0
6170	8395	9.44512	4.95654	60.0351	-0.454672	3	0
6174	6490	6.0434	2.80201	5.99484	0.892533	3	0
6182	6500	18.2058	6.37262	9.14242	-24.1899	3	0
6190	9662	10.4438	15.6819	-92.9066	-25.8296	3	0
6203	6582	26.676	8.43512	25.0525	80.2971	3	0
6214	6837	12.331	9.94689	-41.5064	-28.1682	3	0
6237	6815	16.0275	9.9002	41.451	-163.079	3	0
6279	9341	23.8175	8.12691	20.713	64.0988	3	0
6292	7887	19.4197	3.05211	51.5754	9.33643	3	0
6302	8598	1.8874	15.7593	-8.6689	-0.521445	3	0
6316	6342	14.6567	4.15214	19.227	-9.65177	3	0
6321	8320	5.07895	7.91208	-47.558	8.81674	3	0
6408	9418	15.7003	14.5562	122.321	190.256	3	1
6408	9634	15.6332	14.6044	-5509.81	-2307.68	3	1
6424	8661	4.65974	5.94036	13.7196	58.1119	3	0
6431	9437	21.6972	4.35724	16.866	4.70832	3	0
6439	7966	24.7632	2.84814	4.7767	18.1322	3	0
6450	8714	14.1246	7.63386	92.4731	102.365	3	0
6467	7989	23.2572	8.65955	12.099	-51.3548	3	0
6476	7728	7.15782	9.83266	25.1347	-71.7839	3	0
6495	8754	14.1183	14.3121	18.5646	21.5688	3	0
6501	7007	8.88764	5.30689	38.7013	38.7823	3	0
6534	8655	11.7685	6.95393	46.1389	2.26525	3	0
6626	9548	1.06121	13.808	10.692	4.85602	3	0
6651	9937	14.3714	14.5725	-193.908	-74.7875	3	0
6694	6746	15.8423	8.68696	55.2757	112.343	3	0
6745	7167	15.5013	5.01914	60.6564	18.5555	3	0
6758	8408	5.21754	6.51971	16.3404	-22.401	3	0
6844	7163	19.4923	2.369	49.8328	-24.884	3	0
6850	9237	19.6251	3.18942	72.3	0.093883	3	0
6898	7061	5.95983	2.56417	9.03037	-7.32632	3	0
6898	9057	6.01956	2.44252	13.6955	-13.5217	3	0
6936	8842	3.42119	14.0377	6.63561	12.4092	3	0
6947	9296	9.34598	2.73834	65.543	15.2016	3	0
6947	9539	9.29738	2.78717	12.7614	-9.86903	3	0
6969	8216	12.1548	11.6733	34.4738	12.6071	3	0
6982	8590	17.1124	4.20398	66.7184	48.9404	3	0
7018	9499	26.4916	9.27753	29.3823	66.5819	3	0
7018	9771	26.5896	9.19888	-17.6374	31.2032	3	0
7068	7727	10.926	14.128	27.9844	189.742	3	0
7134	8429	3.31723	15.8284	-11.2324	4.91435	3	0
7143	7778	7.1122	13.326	11.7885	43.1991	3	0
7145	9189	2.06796	6.72676	4.48907	-10.0312	3	0
7228	9906	25.9857	1.80205	-4.80961	-10.5745	3	0
7268	7754	18.2646	9.9136	-380.848	-1180.99	3	1
7284	7375	8.39527	12.6446	26.6526	-60.4444	3	0
7305	9872	9.9101	15.8964	-19.245	-10.8571	3	0
7309	8329	17.2607	8.19483	36.077	-48.2659	3	0
7336	8125	23.0229	7.86404	20.8316	38.0574	3	0
7365	8715	23.3645	7.71685	23.2185	0.931345	3	0
7365	9656	23.3644	7.78135	-42.0791	17.9319	3	0
7373	9334	18.9315	6.88404	-0.193584	-59.8006	3	0
7386	9618	6.59428	2.38006	18.9755	-28.7213	3	0
7401	8492	4.28754	11.6915	-23.983	4.61096	3	0
7405	7423	1.98481	4.33859	10.9415	-1.77397	3	0
7414	7536	6.86249	10.8933	37.6769	36.6006	3	0
7423	9161	2.05124	4.35956	13.2572	-4.40353	3	0
7474	8125	22.989	7.79713	13.6295	-74.3724	3	0
7553	9382	5.0282	11.4865	9.70792	-3.56105	3	0
7558	7975	8.9134	13.7124	-112.41	47.2846	3	0
7668	9714	2.65438	4.12365	11.9433	16.4201	3	0
7685	7911	3.18752	13.1483	8.34877	42.1258	3	0
7715	9512	13.5041	6.33256	95.4168	5.1605	3	0
7762	9583	4.44677	5.71272	9.6171	9.03872	3	0
7819	9568	17.4531	13.0532	27.1554	-185.77	3	0
7850	9601	14.1891	14.7192	-207.815	462.488	3	0
7866	8540	14.2206	5.48461	36.4269	82.8185	3	0
7902	9889	16.5276	8.69975	65.8158	-42.722	3	0
7922	8838	15.373	12.1777	15.7692	101.967	3	0
7923	8558	12.3861	8.44244	19.009	-31.2688	3	0
8064	8697	17.7936	4.98965	72.0969	-3.84786	3	0
8134	9451	22.394	7.25115	21.3177	-72.3227	3	0
8163	8354	13.667	2.87852	30.991	12.907	3	0
8195	9080	3.77773	3.14925	-0.252919	-12.9607	3	0
8197	8838	15.3192	12.0502	13.1586	82.4726	3	0
8212	9992	2.87498	8.02665	-11.3704	31.8324	3	0
8240	9431	2.17275	2.45805	4.97378	-2.16349	3	0
8286	9036	5.25312	5.72443	30.124	10.1441	3	0
8289	8844	24.9828	4.2453	0.280644	4.87149	3	0
8301	9658	23.1456	2.42605	7.11717	-12.9672	3	0
8354	8986	13.682	2.98978	50.573	-6.20993	3	0
8355	9367	12.9754	8.5995	36.9885	85.8353	3	0
8399	9207	8.48622	2.48484	33.7291	28.8898	3	0
8426	9671	16.0196	11.1089	-1131.78	1580.95	3	1
8427	8624	10.8888	9.50823	-17.3881	90.514	3	0
8474	8773	5.45732	15.2576	6.6429	-2.67395	3	0
8488	9347	6.46319	6.51363	4.83472	12.6996	3	0
8522	8974	9.97351	1.77354	21.8322	39.8978	3	0
8542	9165	24.6527	9.34865	31.6272	-1.66331	3	0
8544	8763	1.62683	12.0065	13.785	5.43324	3	0
8570	9254	15.5903	1.23342	33.7757	-13.0329	3	0
8571	9023	16.7027	3.75593	73.1013	-20.1067	3	0
8573	9819	7.41471	5.22006	2.43293	1.41603	3	0
8660	9982	6.49481	2.87495	17.5048	30.9099	3	0
8670	8717	26.4606	3.13185	9.44379	18.3319	3	0
8729	9903	7.74443	11.6661	-1.73966	83.0785	3	0
8730	9572	11.1506	12.6835	37.7236	-101.824	3	0
8788	9825	21.1105	8.15639	46.4826	-0.168323	3	0
8796	9417	11.6866	3.71561	-22.9552	54.1447	3	0
8841	9213	5.8043	1.09858	39.6464	-18.4756	3	0
8936	9023	16.8003	3.70156	8.88851	1.04828	3	0
9000	9297	1.76361	9.09378	-5.92459	7.52849	3	0
9053	9746	13.6763	3.49255	20.1302	-62.4424	3	0
9089	9831	2.80499	9.62447	26.5248	1.83819	3	0
9125	9857	5.27018	10.901	10.6682	-73.4547	3	0
9175	9583	4.3932	5.75259	-15.4611	0.723833	3	0
9283	9340	9.45303	7.60137	19.1468	-35.2689	3	0
9296	9539	9.27958	2.72382	22.9322	10.8701	3	0
9514	9830	13.0537	6.87784	3.92036	131.48	3	0
9628	9776	15.3473	2.30672	16.0674	-136.143	3	0
1000	13486	1.48407	3.51785	21.9127	1.66516	3	0
1000	44903	1.36591	3.50978	19.6315	0.519594	3	0
1004	51210	2.91785	2.25763	19.12	-4.24181	3	0
1007	21330	19.2483	5.56955	-28.2947	-8.21045	3	0
1007	28217	19.1313	5.55812	39.8448	-93.2919	3	0
1007	30757	19.2631	5.50677	35.2439	-58.9825	3	0
1012	34103	7.3395	8.26021	-17.9384	-48.6387	3	0
1019	18161	12.4496	7.02009	10.522	-194.357	3	0
1020	34199	2.31689	4.0041	3.74998	4.52545	3	0
1020	41916	2.22668	3.96059	22.3626	-2.45693	3	0
1034	24409	18.5954	8.4932	7.70981	75.6864	3	0
1034	30322	18.6041	8.375	16.0354	-56.0109	3	0
1034	31941	18.4877	8.4101	-17.4396	53.7356	3	0
1035	33125	15.5256	4.0054	38.053	104.998	3	0
1035	43568	15.4134	3.97953	11.2778	-98.3826	3	0
1035	46423	15.4628	4.02737	60.069	-13.2923	3	0
1036	11327	11.8083	1.1568	61.3733	-4.80303	3	0
1040	20044	2.4056	1.71231	26.3267	-0.728022	3	0
1040	35245	2.37611	1.56619	19.8169	-1.81457	3	0
1041	46322	9.01403	6.38544	50.9237	-48.0181	3	0
1041	47351	8.9501	6.34869	11.2965	45.24	3	0
1045	40967	10.9588	6.98487	1.96832	110.108	3	0
1047	10193	4.34989	14.8121	-14.3315	15.8874	3	0
1047	28803	4.42309	14.7809	3.46621	-10.1958	3	0
1049	35723	25.5275	7.97188	24.2811	6.20223	3	0
1049	43772	25.5497	7.91566	-20.9614	-21.172	3	0
1049	46232	25.5721	8.01641	-50.3425	-5.70685	3	0
1050	10965	15.9321	8.07134	21.7213	95.1346	3	0
1050	49670	15.8767	8.15461	17.9814	-146.808	3	0
1052	10941	4.72496	11.4489	-17.0421	55.9728	3	0
1052	11014	4.67074	11.5692	-24.5402	45.0731	3	0
1052	12897	4.65018	11.4854	40.6079	-29.1797	3	0
1052	47935	4.7778	11.5243	27.7348	-0.12535	3	0
1058	17932	3.77979	3.91323	20.2329	18.1503	3	0
1058	33805	3.67705	3.95432	11.4132	21.3355	3	0
1058	41988	3.73627	3.97882	8.20153	-41.2047	3	0
1058	47476	3.68332	3.88507	18.4984	-1.81069	3	0
1059	21888	13.4656	7.85835	-8.73353	48.2888	3	0
1059	44486	13.5201	7.93896	65.7611	0.111296	3	0
1060	25040	20.1578	9.86996	20.6564	-60.8776	3	0
1072	32594	19.1949	10.9282	50.3439	166.033	3	0
1074	21420	16.6852	2.14798	51.914	-46.5784	3	0
1074	35588	16.7134	2.22074	12.7535	11.1172	3	0
1074	46480	16.6132	2.13772	53.7899	55.7319	3	0
1074	52547	16.5652	2.2082	10.6073	-31.9011	3	0
1075	16952	3.87606	6.38762	8.96938	54.6643	3	0
1075	46237	3.85361	6.47303	26.7387	-20.3669	3	0
1076	24392	14.6255	6.54011	37.4544	124.875	3	0
1076	28500	14.5928	6.61823	40.0246	-216.63	3	0
1079	17343	17.7767	10.3848	165.582	57.2865	3	0
1079	33792	17.693	10.3959	-35.9346	-141.714	3	0
1081	16624	6.56779	12.0972	7.33585	17.7872	3	0
1081	20889	6.61855	12.1355	-29.6839	-3.80322	3	0
1086	29347	19.3302	11.3841	11.1394	-63.1378	3	0
1086	33930	19.4086	11.3484	33.9697	118.399	3	0
1086	45696	19.4506	11.3947	41.1481	-17.5558	3	0
1088	12048	19.2444	2.78122	-36.9075	0.717006	3	0
1091	20851	15.3676	4.92723	55.8353	11.2583	3	0
1091	26040	15.3725	4.825	51.8007	-34.3703	3	0
1092	13272	11.0888	14.8552	19.6376	98.1985	3	0
1092	22346	11.1281	14.9107	-217.524	-310.349	3	0
1092	26338	11.2131	14.8091	-221.39	403.493	3	0
1094	23251	15.789	9.9427	15.2382	199.581	3	0
1094	23772	15.7585	9.83671	125.832	-16.3667	3	0
1094	26758	15.6889	9.96117	102.412	-49.745	3	0
1094	26948	15.6912	9.84176	9.11771	88.6578	3	0
1095	15179	12.8327	1.7126	33.6893	-17.1174	3	0
1095	27441	12.7662	1.71234	63.0047	3.23154	3	0
1095	31744	12.8693	1.77067	27.6814	-0.106705	3	0
1095	41513	12.7588	1.83183	44.7469	-90.9047	3	0
1095	46981	12.8339	1.83537	52.8375	53.714	3	0
1099	14934	7.06496	13.9152	13.9915	-4.96789	3	0
1099	18351	7.07174	13.9806	-19.6733	33.5551	3	0
1104	26060	15.9001	12.6472	312.018	17.4034	3	0
1104	48808	15.987	12.5718	15.2133	-160.527	3	0
1104	49702	15.8785	12.5286	55.5653	98.2794	3	0
1108	21212	16.3394	9.5371	2.12381	-115.572	3	0
1108	27980	16.3674	9.59286	101.022	-14.9146	3	0
1110	24126	1.41791	10.6376	-27.3384	-5.11583	3	0
1110	34890	1.47222	10.7646	-22.3778	9.21683	3	0
1110	39721	1.50684	10.7038	22.0554	2.51114	3	0
1111	46309	18.2753	11.2501	52.8841	92.0698	3	0
1111	48639	18.2341	11.3719	99.2713	17.6831	3	0
1117	25111	5.05373	5.50679	9.42105	-47.9016	3	0
1117	50816	5.1354	5.58346	11.4949	27.6695	3	0
1117	52390	5.07455	5.63555	-4.58239	-20.2968	3	0
1123	32460	1.97345	3.68743	3.04752	-2.36929	3	0
1129	18321	5.04657	15.2133	-24.0075	-0.842376	3	0
1129	41750	5.06096	15.3275	-18.976	-5.17001	3	0
1129	48767	5.10392	15.285	0.655801	-11.2573	3	0
1130	38367	1.77448	13.826	2.32651	33.5952	3	0
1136	10635	15.2652	2.01295	59.6122	0.698715	3	0
1137	52730	25.6329	9.4145	6.46297	1.39351	3	0
1138	35236	17.0451	3.32546	58.1033	-25.7987	3	0
1139	42769	22.1443	6.22129	14.3754	-69.6341	3	0
1144	28995	20.5778	6.87773	5.21982	-13.8504	3	0
1149	26132	13.2951	13.613	38.2538	19.2293	3	0
1152	34832	5.55477	15.6696	-0.916881	4.62232	3	0
1152	52211	5.41629	15.6343	0.00274319	-19.7784	3	0
1153	19871	3.56998	5.88173	27.9623	-8.55629	3	0
1157	12359	19.5135	7.10195	17.0975	-36.9099	3	0
1157	23162	19.5469	7.19404	47.1081	95.8442	3	0
1159	11757	24.0165	1.62181	29.4125	72.7407	3	0
1159	13532	24.0464	1.56395	-6.10799	-36.8848	3	0
1159	42405	23.9331	1.53169	16.0355	-4.39418	3	0
1160	15210	6.78023	7.14393	5.03313	-9.84963	3	0
1161	36973	20.1789	11.5276	34.6455	-17.8823	3	0
1161	44323	20.1242	11.5011	-2.2827	41.5667	3	0
1163	11113	24.0711	2.41	10.931	62.0387	3	0
1163	39739	24.168	2.45404	25.4027	-33.8438	3	0
1164	18044	7.66799	4.07417	41.1312	4.5845	3	0
1164	52173	7.77574	4.10818	21.0927	14.3469	3	0
1165	41956	18.6175	11.8817	-807.767	-1051.12	3	1
1165	47010	18.6903	11.7621	76.4376	281.326	3	1
1165	51136	18.7285	11.8407	-2653.98	-195.112	3	1
1168	22647	15.8264	2.99554	37.2018	74.2107	3	0
1168	29943	15.9008	3.07921	12.8709	-16.8781	3	0
1168	41924	15.8402	3.08577	30.2921	-10.7707	3	0
1173	34237	26.0055	8.40412	16.3854	34.6107	3	0
1176	29643	23.4796	6.98719	17.6	-7.99666	3	0
1176	36989	23.4365	7.02443	-34.5773	40.6241	3	0
1179	43103	20.8542	1.45328	-2.50562	34.8243	3	0
1179	45158	20.9633	1.46415	32.0722	-42.5924	3	0
1180	11694	20.6171	9.26261	-13.5845	-69.006	3	0
1180	17176	20.6763	9.3783	17.0928	142.404	3	0
1183	42304	23.0291	6.49963	34.2753	-2.54914	3	0
1184	26629	1.89139	11.4619	6.58474	-29.9844	3	0
1184	50053	2.0126	11.5306	6.17432	-24.5296	3	0
1185	33916	3.77027	14.2922	6.51763	-2.92264	3	0
1188	17112	10.7219	3.83573	30.0156	4.10643	3	0
1188	35605	10.7351	3.96797	17.4966	1.50629	3	0
1190	16481	6.81059	11.1121	16.8139	79.8195	3	0
1193	47307	2.67614	3.96444	-10.8021	11.9526	3	0
1193	48793	2.61395	3.96697	1.48335	-8.13522	3	0
1200	15025	2.78143	10.4451	11.1783	-20.8462	3	0
1200	23456	2.85618	10.4304	-0.506786	13.3016	3	0
1200	38262	2.90317	10.4823	15.5458	7.2535	3	0
1203	27961	14.9608	3.16412	6.11638	-178.72	3	0
1203	51836	14.8616	3.12846	59.1043	187.493	3	0
1205	49142	23.0417	9.68381	1.30873	-1.93855	3	0
1206	16300	17.4314	2.45012	5.15396	32.9296	3	0
1206	33137	17.3088	2.4631	8.21949	-63.9327	3	0
1206	51532	17.3044	2.37378	9.56212	59.2531	3	0
1216	45640	15.2739	9.97116	-127.36	89.1671	3	0
1222	34652	20.8094	4.38353	24.951	-65.7898	3	0
1223	35755	2.99249	9.70545	7.85142	70.9725	3	0
1226	24340	9.08194	6.09049	22.4644	22.244	3	0
1226	30335	9.10808	6.16522	15.1363	-13.2462	3	0
1226	45744	9.13119	6.03699	32.7593	1.05914	3	0
1228	22386	6.50198	13.8109	9.29004	43.0325	3	0
1228	34633	6.58298	13.8131	17.0391	-25.091	3	0
1230	19493	12.1224	4.65231	26.5209	12.5003	3	0
1231	24365	19.753	7.77146	27.6453	156.514	3	0
1231	33788	19.6957	7.72635	54.4951	-53.0816	3	0
1232	12750	8.61754	6.10546	29.1226	55.822	3	0
1232	44559	8.74254	6.14995	40.7891	115.697	3	0
1238	37562	1.42893	8.4686	17.8044	-20.7783	3	0
1239	31027	13.7043	13.7219	58.0623	-443.331	3	0
1239	45898	13.6165	13.7991	-93.2841	75.3095	3	0
1240	47751	21.9494	7.39265	37.5126	-37.4838	3	0
1246	11223	2.48409	9.90629	8.56636	43.7895	3	0
1246	46782	2.43365	9.87156	-44.2014	8.60165	3	0
1246	50868	2.37486	9.95649	7.61089	36.1669	3	0
1249	19554	24.2661	6.28773	-5.55417	30.7045	3	0
1249	38528	24.3219	6.32103	53.154	-4.34921	3	0
1251	26420	19.0482	8.66192	12.514	71.6237	3	0
1256	16494	2.92102	6.7704	5.96179	-12.6746	3	0
1256	37975	2.89991	6.71244	-3.15119	-9.22078	3	0
1258	29122	1.24689	8.84161	29.3833	0.114238	3	0
1260	24527	14.2447	3.34497	29.0484	9.87061	3	0
1260	40438	14.2892	3.45247	41.1961	2.03226	3	0
1261	26880	7.58247	11.1222	-90.2779	-15.346	3	0
1264	24022	13.19	8.7897	76.2143	-128.015	3	0
1269	13251	22.4524	7.08582	-41.1363	19.2012	3	0
1269	25534	22.4017	7.12181	-26.1485	-15.2227	3	0
1270	10375	11.4557	13.9004	-121.686	203.485	3	0
1276	11091	21.7308	2.32491	33.3251	4.01271	3	0
1276	23866	21.6841	2.27534	25.5953	-82.2418	3	0
1276	39966	21.8127	2.29279	8.1037	26.1213	3	0
1278	15398	8.23291	4.82674	32.5485	32.8132	3	0
1278	36619	8.10451	4.85769	21.282	85.3825	3	0
1280	10796	14.0035	9.63453	118.926	-7.7279	3	0
1280	19765	14.0007	9.73672	118.104	7.84714	3	0
1287	11258	22.8415	7.9159	31.7458	-2.07868	3	0
1287	23236	22.8015	7.8812	8.80781	45.3419	3	0
1287	31585	22.7485	7.95655	44.0716	3.13161	3	0
1288	37926	20.8647	7.21412	14.0951	40.4819	3	0
1289	13193	2.75526	10.8175	-19.92	-12.8016	3	0
1289	32293	2.84388	10.7475	23.0059	45.9025	3	0
1293	27505	23.2107	6.02	54.0283	11.7275	3	0
1293	46664	23.2725	5.90181	21.8561	30.7219	3	0
1294	46365	24.4874	5.13382	16.5741	43.0245	3	0
1303	48085	2.24415	5.16293	18.9097	-9.96086	3	0
1305	31371	26.3136	2.63949	9.96558	-13.0301	3	0
1307	25725	20.5125	3.82574	18.6272	-20.2021	3	0
1309	32736	10.6409	12.2473	73.1229	3.74978	3	0
1309	38409	10.7241	12.2662	-140.898	-19.2991	3	0
1309	40435	10.7171	12.3236	68.046	11.2331	3	0
1310	38813	5.91449	13.394	-32.5103	28.6256	3	0
1311	40961	24.147	9.03213	-9.16921	-60.3875	3	0
1321	30289	21.2233	3.83252	27.1855	-0.607609	3	0
1321	43325	21.1674	3.94268	19.8137	32.5234	3	0
1321	48475	21.1609	3.82532	9.22929	55.078	3	0
1326	17171	16.6184	5.3869	32.0653	-29.3473	3	0
1326	23398	16.5177	5.46832	31.0352	-142.095	3	0
1329	16688	1.95858	7.37653	6.80686	13.7983	3	0
1329	19022	1.86081	7.42541	32.8937	-1.01503	3	0
1329	35871	1.9294	7.50069	3.18868	0.035394	3	0
1331	21457	8.89917	2.41233	56.5312	-4.95088	3	0
1331	21845	8.96033	2.46117	-11.2226	47.8301	3	0
1331	44775	8.86988	2.49899	12.5464	-19.6097	3	0
1332	17666	24.4331	6.19349	-2.27079	-9.65106	3	0
1333	10569	13.5334	9.1887	32.4542	-144.596	3	0
1333	14660	13.6001	9.19201	79.2765	144.536	3	0
1333	22396	13.5632	9.09977	105.305	-8.26784	3	0
1335	50823	13.2393	12.4795	217.866	31.5619	3	0
1339	51295	12.3432	7.62055	-13.835	1.27659	3	0
1339	52126	12.312	7.5625	-97.2199	-4.86661	3	0
1341	51574	13.7833	14.9005	758.191	-4.4562	3	0
1343	12834	23.1431	4.28733	-25.5563	9.33719	3	0
1343	38665	23.1396	4.22943	13.4735	-18.6058	3	0
1345	12567	20.8682	10.5837	-596.241	96.1986	3	1
1346	25933	9.2124	1.80464	31.7005	-130.08	3	0
1346	27358	9.123	1.89129	23.3006	46.3308	3	0
1347	23633	12.3803	14.1284	4.32615	383.446	3	0
1349	11802	5.92631	9.44917	-68.7353	18.6515	3	0
1349	23843	5.95122	9.50879	18.533	60.0369	3	0
1349	24444	5.86512	9.44332	20.2584	-47.8573	3	0
1349	30420	5.85404	9.54865	-22.4675	-29.5217	3	0
1355	19397	10.4719	3.97812	-54.6442	12.4135	3	0
1355	39931	10.3445	4.00606	-17.6082	-27.3971	3	0
1355	46878	10.4743	4.04226	29.7978	73.0228	3	0
1357	25807	19.1933	12.1258	-81.297	83.0108	3	0
1357	41471	19.2747	12.1939	10.3941	-68.3331	3	0
1358	32268	22.1828	2.98278	15.8321	26.471	3	0
1359	16205	15.6491	15.7047	33.6485	1.25042	3	0
1359	44008	15.6463	15.6428	-133.466	-107.189	3	0
1360	18050	16.0784	6.07992	-67.9983	64.0231	3	0
1361	14826	5.26896	4.08077	28.1132	42.607	3	0
1364	28757	24.6022	3.76641	7.87883	33.9175	3	0
1371	18655	14.5558	14.4049	-10567.8	4197.42	3	1
1371	34820	14.5143	14.2822	274.848	13.2329	3	1
1373	11850	11.0339	15.9276	-10.0158	-33.1612	3	0
1373	12523	10.9968	15.8693	-73.471	31.2373	3	0
1373	36725	10.902	15.9204	-29.0851	-7.47445	3	0
1375	33575	10.663	1.51702	7.85436	18.0377	3	0
1375	37077	10.693	1.61576	34.1893	-1.73079	3	0
1375	39563	10.7608	1.5424	7.72209	14.2479	3	0
1377	12511	1.66989	8.76163	-30.3647	-2.57798	3	0
1377	45169	1.7146	8.80754	22.8478	1.76191	3	0
1379	15728	14.9327	4.64763	51.5232	-4.50443	3	0
1379	33877	14.9714	4.71789	-51.5403	143.442	3	0
1379	43163	14.8657	4.65322	24.9696	60.918	3	0
1379	52623	14.8754	4.77045	52.3524	-127.117	3	0
1380	11600	11.1728	6.58794	-43.4674	-55.9267	3	0
1380	13225	11.0908	6.55519	63.2316	83.0438	3	0
1383	33092	20.6037	3.24807	46.4962	131.961	3	0
1383	50232	20.6697	3.37172	18.5487	69.3979	3	0
1385	11777	16.2126	12.248	-151.77	148.228	3	0
1385	31163	16.2364	12.1938	-13.8243	-153.126	3	0
1386	48680	19.2186	4.34213	53.6472	-53.754	3	0
1388	23587	8.5921	8.10537	15.5985	-27.5821	3	0
1388	48265	8.6367	8.16135	7.141	0.719721	3	0
1390	18439	24.6899	8.3795	12.4163	78.0947	3	0
1390	19275	24.6544	8.32423	48.5451	1.62219	3	0
1390	21488	24.7939	8.31762	58.9391	-4.80375	3	0
1390	36659	24.7634	8.26092	6.70533	29.2109	3	0
1395	31723	24.2586	7.51109	15.3073	-103.525	3	0
1395	37080	24.2293	7.399	20.359	74.8127	3	0
1400	19935	18.3131	1.64355	49.6391	3.44036	3	0
1402	29680	11.1576	3.54393	34.9151	1.76875	3	0
1403	14703	4.85532	15.8807	-11.9329	-0.0795076	3	0
1407	22942	18.6937	12.4019	-120.469	18.2296	3	0
1409	19904	18.5595	11.7619	54.5327	371.717	3	1
1409	20906	18.5348	11.7012	2.2611	0.617695	3	0
1410	32148	6.67821	12.502	-39.9602	-24.8502	3	0
1410	45298	6.66033	12.3923	-74.2349	-30.1785	3	0
1410	52612	6.7096	12.4271	3.56778	24.3524	3	0
1412	26067	2.18262	15.189	2.60071	16.4099	3	0
1413	37013	21.5375	9.81675	96.5562	1.81231	3	0
1413	45504	21.6612	9.79581	97.4815	-11.6858	3	0
1417	49296	2.27763	10.2853	5.98164	54.6689	3	0
1418	11542	11.0839	3.09275	16.7267	1.62428	3	0
1418	28246	11.1388	3.12421	49.3137	1.07388	3	0
1418	31155	11.155	3.01505	57.3536	-28.3148	3	0
1422	28822	4.58701	10.4793	20.4353	-40.7841	3	0
1422	34468	4.69119	10.5103	10.7668	45.2097	3	0
1422	36264	4.67189	10.5963	13.1689	-36.3129	3	0
1422	42069	4.58754	10.6025	7.9652	38.7057	3	0
1424	41016	1.91053	2.3347	12.6893	-1.27591	3	0
1429	38503	19.5301	6.62639	50.6273	2.33431	3	0
1429	46736	19.572	6.72952	-10.5141	5.11211	3	0
1431	16817	3.00862	6.25307	4.07932	15.1088	3	0
1431	18667	2.959	6.30708	36.7121	-0.623886	3	0
1431	40897	3.07992	6.26758	12.6558	3.82699	3	0
1434	33003	14.5598	15.1999	-163.186	426.296	3	0
1434	35049	14.5903	15.3053	-343.91	500.736	3	0
1440	35941	19.8404	2.53087	8.09954	-1.11616	3	0
1440	39329	19.8012	2.41123	19.5638	73.9248	3	0
1441	13468	6.76996	14.8944	1.33136	-23.9217	3	0
1442	33575	10.6474	1.41427	35.4794	-16.6017	3	0
1443	14259	3.64362	2.8886	15.435	-1.69517	3	0
1443	45318	3.7051	2.85958	2.88905	-14.8011	3	0
1444	24017	4.57433	5.58537	14.7796	52.4163	3	0
1446	25436	14.0873	9.17166	72.6252	216.909	3	0
1446	31238	14.1505	9.16077	68.9261	-32.0133	3	0
1446	52706	14.1193	9.29246	148.982	-18.0528	3	0
1447	29133	14.4553	15.4619	26.2415	818.561	3	0
1447	29530	14.4301	15.3894	-528.855	-658.775	3	0
1447	35049	14.5393	15.3964	0	0	0	0
1450	12500	10.279	1.60951	52.1567	2.72721	3	0
1450	51412	10.2229	1.59205	-9.11067	-12.7651	3	0
1452	33942	2.63946	11.4022	-4.39659	-11.2693	3	0
1454	23545	20.8758	6.06203	45.6114	104.492	3	0
1458	20341	26.7325	8.22466	14.8774	-89.3522	3	0
1458	48834	26.6402	8.18385	49.6346	-4.17383	3	0
1461	28038	3.8838	4.7636	-2.71729	53.2085	3	0
1461	41361	3.93157	4.65752	5.82277	-56.2793	3	0
1462	36350	6.62889	5.38866	6.15075	31.9066	3	0
1464	16801	1.85786	12.4294	10.9546	-34.0268	3	0
1469	12268	4.38438	2.48238	11.8582	17.2113	3	0
1470	11864	7.70109	3.9444	17.4715	0.267564	3	0
1470	18044	7.68613	4.00741	4.89465	-67.9819	3	0
1470	34921	7.80885	3.97431	14.2237	78.1234	3	0
1471	10635	15.3173	1.98612	17.254	66.4345	3	0
1473	17339	11.1772	13.0179	-161.883	12.4019	3	0
1473	31459	11.085	13.0436	37.7298	19.3012	3	0
1474	13721	10.598	3.02598	23.978	-18.0271	3	0
1474	34483	10.5737	2.96582	10.9947	7.50201	3	0
1475	32163	10.4776	9.68396	-14.9042	-145.006	3	0
1479	29458	8.44288	7.24953	-66.5124	5.22028	3	0
1479	33309	8.37437	7.23594	51.1277	-3.76957	3	0
1479	42198	8.46173	7.31668	13.8785	37.214	3	0
1480	35434	2.1984	6.10135	-13.8624	-9.26609	3	0
1481	23538	8.91377	12.811	-113.747	8.33351	3	0
1486	29090	25.914	2.70785	-3.07303	-0.0764566	3	0
1486	32412	25.8839	2.7693	16.1698	-17.7645	3	0
1486	33739	25.9995	2.83013	14.0183	-6.26014	3	0
1488	21019	9.49499	13.9471	35.679	-84.5725	3	0
1488	48354	9.4628	13.9955	43.0721	52.8162	3	0
1489	37624	6.32698	8.25668	27.0752	-82.8113	3	0
1491	32737	7.77355	7.78329	15.0076	45.7084	3	0
1492	19008	13.3827	5.63619	13.1171	-94.3361	3	0
1492	44018	13.439	5.53492	68.0181	108.94	3	0
1492	47502	13.474	5.6778	57.0092	22.0686	3	0
1495	28400	26.5745	4.6824	7.66069	27.01	3	0
1497	24334	9.56047	9.77904	-88.2504	-36.5775	3	0
1497	34759	9.55389	9.72182	27.6645	7.80604	3	0
1500	16440	26.7037	5.93581	7.79073	20.8236	3	0
1500	29125	26.7689	5.86124	16.1473	22.3559	3	0
1501	50849	3.292	4.56413	6.79197	4.41208	3	0
1501	52673	3.34204	4.62001	7.45485	-2.5805	3	0
1503	11075	19.1602	1.73481	54.2177	-0.545529	3	0
1504	12254	5.38848	2.15748	14.5965	-52.3274	3	0
1504	40474	5.36595	2.09549	-19.2863	7.3131	3	0
1506	46092	24.9472	2.95039	31.8831	1.53605	3	0
1509	41824	10.3524	15.7874	-41.4221	-34.7639	3	0
1513	18955	4.71521	8.8219	20.8314	45.0493	3	0
1521	17262	20.7156	4.60742	96.3665	-10.8987	3	0
1523	22480	7.19287	15.6142	-14.4386	27.0041	3	0
1523	38126	7.10187	15.5752	-16.8002	-17.7568	3	0
1523	52281	7.1756	15.6687	-18.5635	-12.0586	3	0
1524	22634	10.8582	1.93836	4.64166	-6.10322	3	0
1527	22024	16.0437	13.6464	-33.7256	79.2281	3	0
1527	25995	16.0443	13.7741	154.276	203.905	3	0
1527	36571	16.1116	13.6474	58.3195	-35.573	3	0
1528	20270	3.75184	6.9207	7.33477	30.104	3	0
1528	34977	3.63442	6.94197	11.2042	-2.70286	3	0
1530	11077	23.724	6.3483	-16.4628	-13.2539	3	0
1537	51680	10.2031	13.1039	55.4298	-239.89	3	0
1538	25567	26.8306	8.57801	-25.0117	-66.01	3	0
1542	28257	21.3798	5.79331	20.2175	-73.8659	3	0
1542	33206	21.4375	5.74759	29.6446	83.136	3	0
1551	27507	6.97144	7.43716	-10.5492	22.9113	3	0
1551	34696	7.06687	7.43667	70.6036	4.84328	3	0
1551	50589	7.01353	7.34226	35.2958	-55.7896	3	0
1552	17232	5.89881	8.42734	16.3116	-88.9235	3	0
1555	24445	2.6199	5.06181	8.41227	-2.65103	3	0
1555	25899	2.7334	5.02401	41.0142	-2.86431	3	0
1556	35493	3.29587	6.23163	25.7091	-1.96449	3	0
1556	48537	3.3609	6.32312	20.3979	-27.5076	3	0
1563	21816	11.2567	2.08002	36.4007	4.46266	3	0
1565	12528	9.96898	14.5536	-17.2408	110.528	3	0
1568	31418	5.71427	12.0049	11.8564	-31.7334	3	0
1568	50043	5.72524	11.9108	6.29552	92.8342	3	0
1568	51623	5.61897	11.9071	20.8335	-62.0786	3	0
1572	24179	9.90454	1.15336	39.6807	3.38264	3	0
1580	14190	15.8218	15.5351	68.0902	72.0174	3	0
1580	44390	15.6979	15.5285	-129.169	-225.44	3	0
1581	16220	9.68701	15.4512	-47.1415	-70.5993	3	0
1583	21674	2.35361	10.1074	-2.53664	10.4052	3	0
1583	43449	2.26633	10.173	5.70382	33.6173	3	0
1583	49296	2.31471	10.1972	-40.3186	10.3637	3	0
1584	17964	1.57017	14.8757	-17.1837	-3.30866	3	0
1585	17942	6.84408	2.06816	2.83689	58.0207	3	0
1587	37948	16.1625	3.32881	11.5168	-89.5153	3	0
1587	45337	16.0582	3.27883	-1.29154	-10.8651	3	0
1588	23161	5.09859	4.4929	17.6278	14.5291	3	0
1588	26399	5.24112	4.5063	26.0549	52.4183	3	0
1588	32164	5.21294	4.44722	-19.5914	17.9257	3	0
1590	25536	7.44953	10.5531	26.9826	103.545	3	0
1590	47693	7.32284	10.5249	39.079	-29.5332	3	0
1591	16495	7.42539	4.14522	16.0447	44.1016	3	0
1591	27106	7.47952	4.13236	10.4245	-12.0526	3	0
1591	27383	7.51427	4.18022	3.87367	24.3381	3	0
1598	14028	6.66067	10.4439	-39.4675	3.25074	3	0
1598	17893	6.61716	10.358	15.9109	31.1	3	0
1598	34966	6.72461	10.4326	24.0043	-40.6824	3	0
1598	42837	6.68756	10.3109	-17.7808	-33.1742	3	0
1613	15544	5.82762	8.1806	24.123	-50.0664	3	0
1615	12948	5.64691	9.64608	19.6587	20.9723	3	0
1615	24945	5.5519	9.65848	12.5051	18.6582	3	0
1618	15281	18.7663	8.4605	23.0682	-35.1132	3	0
1618	29976	18.7882	8.51826	73.0951	-2.22038	3	0
1619	42460	8.90192	7.72831	23.708	-130.03	3	0
1621	10162	23.7495	1.76691	-14.4347	6.32519	3	0
1621	18297	23.6784	1.7015	-0.958382	25.7786	3	0
1622	41395	11.6571	3.88265	30.988	-51.5978	3	0
1624	11908	2.14865	7.35917	8.92262	-4.84268	3	0
1644	50177	4.97864	13.3521	-28.6883	20.9092	3	0
1644	52097	5.03512	13.2659	-37.9595	32.8934	3	0
1654	15607	7.18731	6.37797	12.1776	-30.6807	3	0
1654	16104	7.18762	6.47518	15.8215	-4.11816	3	0
1654	45011	7.10107	6.41334	11.1975	34.4414	3	0
1654	45556	7.12307	6.47305	-4.5577	-5.26845	3	0
1657	17526	14.1669	3.63196	31.7185	-45.908	3	0
1662	10729	17.8431	7.2831	13.5407	-46.4971	3	0
1662	17066	17.9616	7.31157	23.6515	91.9215	3	0
1663	45378	23.6434	9.35912	5.49635	66.5148	3	0
1666	24275	26.3998	8.92086	-31.8194	-38.2737	3	0
1667	19604	24.6022	1.29204	25.2687	3.27528	3	0
1667	23724	24.6886	1.18695	17.1213	-20.4165	3	0
1667	25085	24.6106	1.14557	13.6915	1.25016	3	0
1667	51423	24.5566	1.18193	-7.09586	-7.60449	3	0
1673	19944	9.37218	15.3692	-23.3186	-38.2545	3	0
1675	27914	11.2348	5.85897	26.4976	-20.3449	3	0
1678	16092	3.10609	2.79275	3.43386	-4.73909	3	0
1680	12804	1.41874	7.32499	23.0254	0.318992	3	0
1680	25080	1.38747	7.268	3.79053	6.18215	3	0
1680	29851	1.38731	7.37748	4.44958	-31.1551	3	0
1683	10531	8.88668	12.2263	-102.142	-54.1145	3	0
1683	13685	8.81662	12.3516	-26.2064	-117.594	3	0
1690	15133	26.5403	1.81076	10.3651	1.11543	3	0
1692	15587	10.3888	2.23315	12.8865	-70.2321	3	0
1692	29578	10.4078	2.1335	44.2337	0.876188	3	0
1692	41207	10.4498	2.2448	42.4639	20.5383	3	0
1695	26039	15.4572	9.44999	-22.9887	-6.11822	3	0
1695	47433	15.515	9.5406	110.091	67.7255	3	0
1695	50446	15.6011	9.45343	16.54	-41.0581	3	0
1698	47420	3.42659	12.3498	-20.3379	-4.68871	3	0
1700	12745	25.4114	4.87089	34.0648	-7.76022	3	0
1700	51034	25.5089	4.83118	21.5672	0.855852	3	0
1703	21228	6.78819	2.58756	8.69676	1.13462	3	0
1703	23394	6.77033	2.53471	10.1782	-15.2078	3	0
1703	27816	6.86982	2.54045	18.5185	70.597	3	0
1707	49891	3.50991	12.7414	2.04739	-34.9042	3	0
1708	33255	11.4815	2.39573	41.1831	1.24602	3	0
1708	36447	11.4166	2.40692	52.0982	3.91844	3	0
1710	13097	8.45551	5.44707	-1.11684	-50.4	3	0
1710	36895	8.55403	5.44434	30.5322	8.78653	3	0
1710	46485	8.45154	5.35681	32.9701	13.6995	3	0
1716	11769	26.0305	3.09232	12.837	3.30076	3	0
1716	33739	26.019	2.9542	14.1141	11.108	3	0
1719	25881	12.5777	13.1091	-155.468	66.519	3	0
1719	36377	12.5415	13.1707	99.858	-100.8	3	0
1719	42676	12.4875	13.0948	102.221	466.574	3	0
1725	33093	17.5337	12.3026	16.9222	207.723	3	0
1725	41012	17.5327	12.4068	-21.2463	131.978	3	0
1725	46808	17.5752	12.3546	22.4008	-152.606	3	0
1727	17691	2.67737	2.5193	16.4376	1.42595	3	0
1727	32860	2.76547	2.56966	10.0163	-1.16302	3	0
1731	38521	1.8454	14.706	-16.5695	4.9188	3	0
1731	38713	1.77809	14.6455	7.33202	-0.129491	3	0
1733	41009	7.34721	13.7339	-40.5313	43.6338	3	0
1736	32517	24.8384	4.94013	5.96705	4.30042	3	0
1737	39694	26.3819	4.69862	28.6313	1.80552	3	0
1738	44041	20.599	9.81231	50.8463	-10.9376	3	0
1741	17076	26.0952	2.10992	11.6934	-9.12118	3	0
1742	46992	13.4159	9.11511	-67.979	3.68178	3	0
1748	36150	18.6621	1.77915	11.7607	-97.7538	3	0
1748	40288	18.7355	1.83487	17.1225	147.496	3	0
1748	49096	18.7541	1.74775	32.1191	-50.3104	3	0
1750	12401	2.84026	13.4528	4.91881	4.82763	3	0
1751	24884	14.0862	11.3698	67.3868	-4.68971	3	0
1751	28957	14.1227	11.2549	142.616	-115.79	3	0
1755	11896	6.43853	8.76703	34.8103	-6.55	3	0
1761	37196	21.8078	4.11383	25.1132	-145.453	3	0
1761	47227	21.713	4.14209	23.9523	20.4637	3	0
1764	18310	12.1808	13.3106	-64.0607	-86.2912	3	0
1764	34415	12.1858	13.3776	82.5485	288.21	3	0
1764	36060	12.1147	13.2973	135.436	-6.39621	3	0
1772	18633	15.1538	9.3632	133.739	-18.921	3	0
1773	12872	11.0904	6.75616	0.14954	-38.1587	3	0
1773	52213	11.172	6.76596	72.026	27.0839	3	0
1775	34241	2.38976	8.47592	18.3137	27.4579	3	0
1775	48902	2.27797	8.46312	7.89369	-1.95916	3	0
1776	12660	26.6503	2.01362	8.25305	5.13227	3	0
1776	27956	26.5943	1.99322	3.24281	0.486546	3	0
1776	50011	26.6248	2.0941	8.14112	1.80969	3	0
1779	10991	15.1039	1.53335	40.5095	-43.6111	3	0
1779	22079	15.0716	1.62855	42.0362	1.76288	3	0
1779	42289	15.0512	1.5359	31.5459	-2.00165	3	0
1780	33569	7.81779	9.52025	22.64	-36.8816	3	0
1784	35597	18.4442	7.62185	20.354	-13.8811	3	0
1784	42170	18.5144	7.68395	75.882	60.5702	3	0
1790	20835	4.50378	5.88295	17.0146	48.0008	3	0
1790	44299	4.59338	5.84048	11.6487	52.8849	3	0
1792	15570	8.68199	11.4932	-19.5382	2.23911	3	0
1793	31961	21.8411	1.44161	14.2809	-2.59193	3	0
1793	38670	21.8916	1.41172	-0.894155	3.65921	3	0
1799	20457	13.2311	11.2577	225.55	329.511	3	0
1799	33714	13.3026	11.3853	193.521	-20.5857	3	0
1800	22161	8.10812	11.2187	48.7227	-85.2952	3	0
1800	38507	8.03498	11.1075	67.0871	1.39261	3	0
1805	12913	18.2859	3.47115	46.7154	-57.6475	3	0
1805	21495	18.2933	3.40586	-42.0596	4.88155	3	0
1805	44294	18.424	3.44513	-69.9157	33.2261	3	0
1810	18460	4.42954	12.1855	5.40493	85.3202	3	0
1814	10278	6.67694	12.8245	0.543774	-12.1454	3	0
1814	12938	6.7121	12.9398	-103.238	-46.224	3	0
1814	43304	6.80057	12.8678	30.6865	63.3242	3	0
1816	18646	6.97856	2.14189	19.2947	-62.9125	3	0
1816	44327	6.92218	2.25158	14.6086	-4.02307	3	0
1817	39469	2.09211	12.6631	12.3535	21.1925	3	0
1821	20500	7.32792	9.6583	3.50783	-38.7618	3	0
1821	30319	7.30807	9.75952	-69.3743	17.9473	3	0
1821	43903	7.42232	9.71487	6.18171	47.9925	3	0
1822	17527	16.8518	8.72174	72.7012	-6.51027	3	0
1822	51058	16.7742	8.79752	83.3913	-189.101	3	0
1824	11559	11.2978	12.7897	5.42955	-112.514	3	0
1824	19255	11.3599	12.8821	-16.375	167.222	3	0
1834	37745	2.17503	6.93573	9.60418	23.7353	3	0
1834	41596	2.125	7.04937	-7.36667	-12.3581	3	0
1834	45505	2.07523	6.94939	1.20961	-2.4671	3	0
1835	19841	3.63132	13.8779	-1.62344	-5.14589	3	0
1837	16078	12.9298	15.2392	199.335	292.433	3	0
1841	12274	18.9526	9.43013	0	0	0	0
1844	30996	4.12225	5.39773	-4.45516	-20.6963	3	0
1844	39926	4.0831	5.4412	24.7882	0.264148	3	0
1847	20643	5.58866	14.0398	-49.2232	1.88449	3	0
1848	12025	15.0017	8.56761	18.7898	-252.057	3	0
1849	19323	13.9194	7.66404	50.6801	37.2557	3	0
1849	38605	13.9869	7.65007	2.77522	-59.1633	3	0
1850	11079	16.264	12.4062	64.1515	-169.499	3	0
1856	37207	14.73	11.3965	212.451	-1.74452	3	0
1861	40961	24.2184	9.13658	1.21514	-36.0181	3	0
1864	10926	12.022	11.4638	121.995	-66.3545	3	0
1864	38856	12.0714	11.5086	-56.6131	322.753	3	0
1865	10663	16.0026	14.8022	-52.3585	8.99807	3	0
1865	45742	15.9383	14.8164	-262.936	-109.513	3	0
1870	45117	4.78587	14.872	2.76265	-13.2124	3	0
1872	46445	17.5526	3.79612	92.9163	11.3574	3	0
1873	13214	9.42492	4.11186	10.4676	54.3565	3	0
1874	21000	20.4901	1.23397	8.20515	-27.9502	3	0
1874	25138	20.5414	1.27258	38.248	4.06756	3	0
1880	32786	3.53839	15.4587	-4.546	6.97892	3	0
1881	29562	19.4229	9.27816	29.0362	-33.9135	3	0
1882	40244	19.8879	2.9909	14.2145	-98.3786	3	0
1883	33335	22.8973	4.33091	31.9678	-43.526	3	0
1883	46257	22.9646	4.38591	11.1796	84.205	3	0
1885	17367	12.2602	5.63926	-6.88481	-65.8183	3	0
1885	23909	12.2919	5.57833	44.506	-0.238158	3	0
1887	51451	20.6724	10.3562	22.2635	14.1813	3	0
1888	29818	7.45052	13.6233	-1.71434	-37.1994	3	0
1899	30430	17.7783	10.0234	84.7138	-0.0967526	3	0
1899	47165	17.711	10.037	22.3576	42.1082	3	0
1900	17945	12.5282	12.5824	-154.864	-49.505	3	0
1900	38586	12.5743	12.4845	133.251	-205.918	3	0
1900	48776	12.5124	12.524	43.9095	92.8814	3	0
1903	20530	7.96302	10.885	7.52217	86.7574	3	0
1903	51281	8.05068	10.8443	3.38787	39.533	3	0
1904	36603	2.82839	5.32551	9.15215	1.05615	3	0
1907	28829	6.84874	12.4628	-60.6724	-15.9433	3	0
1907	52612	6.81815	12.4044	19.9774	41.0066	3	0
1909	21045	12.5798	11.1073	71.2859	49.3991	3	0
1915	11181	9.63068	14.7187	-6.65236	88.229	3	0
1918	33513	1.91271	1.33351	8.72229	0.76173	3	0
1920	23502	13.498	7.72994	-12.858	92.613	3	0
1920	34137	13.3703	7.73101	-31.2258	-48.2039	3	0
1926	13353	8.4142	13.6412	-68.8168	24.4215	3	0
1926	46508	8.49111	13.6629	3.43233	-91.147	3	0
1926	48610	8.52094	13.5671	-43.1487	73.4964	3	0
1928	18511	26.4551	2.38251	9.83	-8.11697	3	0
1929	19459	9.25481	9.54656	42.0071	110.263	3	0
1929	23792	9.22651	9.47665	-23.7227	-106.973	3	0
1929	44204	9.14425	9.59642	-10.7239	7.29741	3	0
1932	19823	15.0405	13.6781	79.0317	-255.458	3	0
1932	41184	14.9337	13.636	91.3252	400.255	3	0
1933	12817	6.44166	8.94739	5.09399	-17.5554	3	0
1933	50873	6.39749	9.05566	11.567	8.36806	3	0
1937	17570	13.1096	6.2181	-47.2831	-140.177	3	0
1938	21336	14.3273	10.7605	171.701	481.101	3	0
1938	40009	14.4219	10.8476	18.4471	-88.2595	3	0
1942	16966	2.68071	14.9473	0.987749	7.93182	3	0
1944	16795	2.89199	7.32423	7.9965	4.54108	3	0
1944	25300	2.92928	7.2641	27.0449	24.5776	3	0
1944	48157	2.801	7.21277	29.8901	-50.6799	3	0
1948	32605	25.3891	9.14616	26.3337	22.7709	3	0
1951	43209	15.7901	11.6928	136.815	359.831	3	0
1951	52553	15.8245	11.576	91.9885	-309.389	3	0
1954	11664	12.6188	15.5456	187.537	-164.979	3	0
1954	39609	12.7078	15.5249	-203.338	67.3229	3	0
1957	37163	3.92832	12.0228	-20.9505	-0.656847	3	0
1957	41449	3.99102	12.0196	-13.3401	16.0606	3	0
1957	42447	3.93762	12.1241	-11.9308	11.4013	3	0
1960	35559	14.1056	2.40411	8.27606	6.15189	3	0
1964	21362	8.83838	14.205	-21.086	64.5164	3	0
1964	47890	8.75356	14.252	-65.6722	7.50458	3	0
1967	15848	1.57637	4.01875	4.40705	14.1508	3	0
1967	37846	1.51328	4.03124	13.1386	-21.2972	3	0
1969	12548	8.00712	3.63889	11.6319	2.586	3	0
1969	47019	7.94318	3.63136	19.5352	0.509302	3	0
1981	10639	9.14338	8.44159	26.7633	53.0841	3	0
1981	50490	9.11176	8.36478	38.4327	-78.5005	3	0
1986	35927	10.4872	12.0465	-14.5131	20.7418	3	0
1987	33545	7.03037	2.90501	32.0019	1.74781	3	0
1987	52095	6.99099	3.02828	15.0582	-15.5889	3	0
1989	41284	11.9393	6.90629	23.797	-88.2538	3	0
1989	42127	11.9083	7.00693	80.9842	1.63206	3	0
1989	42133	11.8781	6.88762	63.9498	0.605932	3	0
1992	16267	16.9498	8.33226	10.3272	110.202	3	0
1992	16901	17.0188	8.41018	22.8949	137.565	3	0
1992	35342	17.068	8.34729	50.5264	-282.625	3	0
1993	15422	18.0179	8.91916	78.4357	-11.6251	3	0
1997	22666	8.20934	13.2581	31.145	-64.3407	3	0
1997	36246	8.22655	13.3537	-70.9704	30.3109	3	0
1999	21859	7.72133	13.8054	-6.48252	-3.67982	3	0
2003	30676	26.8828	2.47039	11.8643	3.15547	3	0
2005	27501	26.469	4.00966	2.38005	-0.70136	3	0
2008	27511	7.06845	12.7914	23.3881	11.5089	3	0
2008	51246	7.16811	12.8159	33.8579	-21.5967	3	0
2013	23701	6.53321	14.0122	-19.2828	1.89888	3	0
2013	27376	6.59637	14.1049	14.5303	-12.0664	3	0
2013	49880	6.48976	14.116	-33.9693	4.87747	3	0
2017	27533	10.9352	4.48327	21.6604	0.2126	3	0
2018	21555	12.7905	6.28691	78.2342	-11.8213	3	0
2018	41534	12.8439	6.33162	-29.8593	4.03961	3	0
2022	27738	3.7099	4.51292	11.8479	-2.41246	3	0
2023	15019	16.59	6.28927	68.3844	-43.0566	3	0
2025	25735	12.2037	14.3708	13.2086	481.227	3	0
2031	15102	1.30029	12.6982	4.85946	31.7774	3	0
2035	27322	11.2603	5.58934	5.14194	35.6882	3	0
2037	24134	4.00769	13.004	-34.8636	6.98289	3	0
2037	37179	4.06502	12.9993	-2.17562	-22.1523	3	0
2038	48680	19.3382	4.34355	25.0231	41.4109	3	0
2040	26658	4.51698	15.6847	2.00944	-1.54303	3	0
2040	40296	4.48268	15.6265	-15.5842	9.56764	3	0
2042	21363	23.3653	3.78514	19.5905	-21.8009	3	0
2042	43200	23.2918	3.84665	10.5175	39.61	3	0
2044	13241	14.4737	13.5206	-66.0519	-266.203	3	0
2044	31969	14.3651	13.4717	99.8484	192.422	3	0
2046	14295	13.5676	3.23798	33.0118	44.9143	3	0
2046	51581	13.578	3.17431	4.77209	20.1271	3	0
2049	14366	3.49872	6.76655	34.7802	0.997319	3	0
2049	34977	3.57045	6.86415	3.97843	5.00774	3	0
2049	51840	3.63336	6.81409	37.3226	-2.40992	3	0
2053	16941	26.1108	4.00566	27.541	-5.35351	3	0
2053	23663	26.138	4.07006	7.43097	5.61152	3	0
2053	43575	26.2079	4.08231	11.8556	-12.034	3	0
2054	24000	20.8616	1.19701	7.77658	60.9405	3	0
2055	13182	21.2062	2.47115	25.4918	-10.2767	3	0
2055	31278	21.1231	2.58459	30.3988	-5.25325	3	0
2056	24860	24.7006	4.28091	18.0419	-51.3919	3	0
2056	25279	24.76	4.22613	14.2849	2.20885	3	0
2056	49769	24.7384	4.35519	40.1499	32.1438	3	0
2056	50651	24.8224	4.25362	46.4571	2.07924	3	0
2057	19575	22.8833	3.37211	12.5978	-13.2223	3	0
2057	26646	22.7855	3.3358	14.1035	-4.00701	3	0
2057	39059	22.8159	3.39318	40.5452	1.14375	3	0
2059	14054	4.8285	1.33655	6.19269	0.112029	3	0
2059	17677	4.76091	1.35139	33.983	-2.25362	3	0
2063	30634	12.4105	1.1121	24.8795	0.71814	3	0
2066	16139	24.2784	9.57452	8.70952	-3.92292	3	0
2066	45963	24.2312	9.4594	-71.8139	26.1006	3	0
2067	24132	1.88629	13.4887	-1.20421	45.0583	3	0
2067	42367	1.85451	13.4309	6.31811	-21.6097	3	0
2070	45380	10.8515	3.76102	50.5558	-70.0912	3	0
2075	25744	1.09254	5.75037	22.643	8.18159	3	0
2079	33227	13.6286	5.52381	-135.634	39.7222	3	0
2080	15029	16.7514	9.77924	32.7645	-191.044	3	0
2080	20091	16.7236	9.8512	28.4464	219.678	3	0
2080	28422	16.6899	9.73465	77.8939	252.568	3	0
2080	49457	16.6397	9.83286	82.6919	-227.076	3	0
2081	29997	14.2162	13.4949	30.5114	618.947	3	0
2081	31969	14.2938	13.4804	289.71	-2.79556	3	0
2082	17547	15.0065	12.701	-82.389	1353.09	3	1
2082	20047	15.1006	12.7513	-934.555	1046.88	3	1
2082	49787	15.0131	12.829	164.06	6.30064	3	0
2084	25789	11.2411	2.40432	8.84038	-124.917	3	0
2085	10508	16.2273	4.62545	26.8411	151.954	3	0
2085	33487	16.291	4.63915	48.2138	-98.0464	3	0
2088	44557	2.70482	9.40543	24.5157	-1.98195	3	0
2088	45456	2.59189	9.40623	29.0251	3.79957	3	0
2090	17064	8.56448	6.29185	37.0239	-51.4425	3	0
2090	23591	8.5727	6.42498	56.336	-54.3178	3	0
2094	47569	22.2114	6.39837	-4.85901	-10.9451	3	0
2097	13926	16.9067	7.74388	-27.1663	-70.9626	3	0
2097	23728	17.0531	7.76987	15.5898	168.205	3	0
2097	52191	16.9227	7.80513	78.1292	-170.852	3	0
2097	52670	16.9966	7.6851	121.233	52.7332	3	0
2099	15691	16.5484	9.34292	172.352	10.5882	3	0
2100	28063	20.8584	7.65664	-27.7895	-26.6451	3	0
2100	29739	20.9379	7.76059	17.7901	119.931	3	0
2101	10733	17.7809	2.46039	73.483	-6.41089	3	0
2101	48993	17.7031	2.51273	4.76139	-65.7173	3	0
2103	39891	8.16733	1.75297	-8.05999	-19.9583	3	0
2103	44119	8.23909	1.75177	10.4143	25.3496	3	0
2107	32529	24.5871	9.46337	20.5556	-6.22264	3	0
2108	34252	11.7761	6.26983	40.6517	-110.111	3	0
2108	49154	11.7551	6.38612	59.49	-3.22823	3	0
2112	16145	26.8159	5.39714	5.36855	-13.6661	3	0
2112	28762	26.8729	5.37776	-3.07704	26.6283	3	0
2119	11494	9.78232	11.1712	11.5125	10.3459	3	0
2119	14082	9.80263	11.2314	-30.0643	-42.5759	3	0
2119	32156	9.81975	11.1198	37.5734	0.645752	3	0
2124	24392	14.5605	6.45513	-34.4713	30.4649	3	0
2124	36020	14.4701	6.42967	-53.5044	-44.2693	3	0
2127	20756	16.4855	7.58193	28.9324	22.398	3	0
2133	13778	19.2239	11.641	48.862	-94.275	3	0
2133	17330	19.108	11.703	37.5548	7.89628	3	0
2133	33226	19.1627	11.731	14.7787	37.5418	3	0
2133	43540	19.1483	11.5998	-30.2376	28.3196	3	0
2142	10786	3.89954	10.0568	9.4322	16.8796	3	0
2142	16374	3.99835	10.1324	11.2586	3.44885	3	0
2142	30065	4.04087	10.0503	13.8359	55.378	3	0
2142	46815	3.93691	10.1294	-11.308	-8.60827	3	0
2143	37350	6.25443	1.75862	33.6181	0.426706	3	0
2147	19728	14.9319	12.4324	169.28	-170.404	3	0
2147	45693	15.0359	12.3472	170.902	-14.4876	3	0
2149	10754	16.8921	9.43594	62.1151	153.971	3	0
2149	18217	16.9493	9.36254	52.8208	-76.6617	3	0
2152	12178	26.556	3.84773	12.2117	9.56874	3	0
2153	32745	12.0972	2.5331	-56.4752	67.2525	3	0
2162	20014	15.1122	12.5149	23.304	-38.0114	3	0
2162	31072	15.2308	12.4723	75.6302	-2.35474	3	0
2167	14130	4.24981	10.0723	12.3164	4.13508	3	0
2167	43419	4.17139	10.0946	-72.6361	-5.37879	3	0
2167	49437	4.24377	10.0172	-9.84602	-2.69928	3	0
2168	35693	11.9119	9.03391	54.4137	-133.81	3	0
2169	22060	5.54833	3.42531	25.251	38.0461	3	0
2170	45372	1.73935	14.9547	1.02919	11.6619	3	0
2173	22716	23.3291	5.55622	5.87851	57.788	3	0
2173	41282	23.2895	5.49596	12.4751	-47.2065	3	0
2175	14629	9.79198	12.9334	48.557	147.402	3	0
2178	26314	10.8213	8.45715	76.0263	0.786156	3	0
2181	40845	26.4901	7.55577	-0.681006	-20.5089	3	0
2181	41366	26.5702	7.61097	11.8715	-19.1086	3	0
2182	36172	18.5481	8.79104	15.5057	139.471	3	0
2182	48012	18.5118	8.83656	32.3214	-163.966	3	0
2184	20686	25.8508	6.56838	-29.0745	32.2035	3	0
2184	50195	25.91	6.67754	3.3825	-89.016	3	0
2185	44100	22.7397	3.81448	-46.1098	-29.4717	3	0
2186	13332	17.6691	4.5222	89.2087	96.4345	3	0
2186	14186	17.649	4.63168	40.671	-90.445	3	0
2186	39170	17.7658	4.57639	27.7947	-72.5933	3	0
2186	47536	17.7141	4.65033	67.5959	4.81691	3	0
2188	52204	9.23593	4.93054	7.85655	65.8035	3	0
2189	23277	13.6483	1.08367	4.89743	19.1016	3	0
2190	24564	16.7745	1.15598	31.4764	-6.08467	3	0
2190	39158	16.6798	1.14123	17.7161	-14.5547	3	0
2197	35797	6.64041	6.98678	46.9988	36.5586	3	0
2197	36388	6.76862	6.98178	8.63519	-8.46809	3	0
2198	49158	4.91833	11.6167	-24.6562	-2.69126	3	0
2201	22238	9.86951	6.83622	42.2612	-81.8475	3	0
2207	21342	14.2679	7.92416	-4.16246	122.016	3	0
2213	34846	19.9371	5.24283	56.093	-6.04437	3	0
2215	18015	13.9634	5.70648	21.7791	68.616	3	0
2216	17238	17.0392	12.6785	-33.6568	-201.752	3	0
2216	49258	17.0861	12.7721	93.6108	218.106	3	0
[truncated: 44,158 more rows]
