# Supplementary material for: Study on stability analysis of soil nail reinforced slopes under loading based on the discrete element method
Source: PLoS One. 2026 May 26;21(5):e0350163. doi: 10.1371/journal.pone.0350163 (PMC13210361; doi:10.1371/journal.pone.0350163)
Supplement: S1 File — (ZIP) [file pone.0350163.s001.zip › DATA in PFC/0.5_14_10000__balls.txt]

id	x	y	radius	vel_x	vel_y	rotation	disp_x	disp_y	ball_type	ball_stress
6	6.93178	3.8802	0.0663017	-5.10674e-07	-4.10162e-08	-0.000311553	-0.000383494	-0.000316645	0	1308.69
7	24.699	3.68873	0.0661725	2.62379e-07	-3.25925e-07	-0.000944266	0.000241855	-0.00018891	0	960.613
12	3.10228	12.1014	0.0509531	4.46809e-07	3.62115e-07	-0.00346014	-0.000161135	0.000283155	0	28.7606
13	25.4099	9.35951	0.0532987	6.7373e-07	-2.65166e-06	0.00183872	0.00030816	0.000274378	0	259.161
17	9.91716	4.64567	0.0733272	-2.25011e-07	4.72809e-07	0.00728242	-0.000409213	-0.000714127	0	752.291
19	6.01739	5.23207	0.05695	8.2475e-08	-7.664e-08	-0.00434811	-0.000443859	-0.000325631	0	989.09
21	10.2295	12.1923	0.0736155	2.97342e-06	8.00597e-08	-0.0536956	-0.000567708	-0.00251793	0	37.1981
22	18.9428	5.97705	0.0711969	-4.09413e-07	-2.25725e-06	-0.00225144	0.000941199	-0.00123181	0	275.279
23	24.3638	1.33192	0.0743081	-2.40564e-07	1.73428e-07	-0.00300825	3.93123e-05	-3.90193e-05	0	792.648
24	6.06387	9.74147	0.0702117	8.90682e-07	-3.38823e-07	-0.0110028	-0.000607436	-0.000333662	0	447.736
25	14.8215	8.56107	0.0650594	7.53492e-07	3.27081e-08	-0.0062309	0.000656024	-0.00309056	0	2840.4
32	25.7567	7.94034	0.0623302	1.08741e-07	-3.87952e-06	-0.00871241	0.00030715	9.47159e-05	0	358.362
33	22.9224	1.56804	0.0611813	-3.00512e-07	-1.1771e-07	-0.00570066	0.000103817	-7.78361e-05	0	1002.9
35	10.6205	10.8679	0.063695	2.04108e-06	3.54385e-07	-0.0354521	-0.000617493	-0.00255787	0	1538.88
36	24.9843	7.43609	0.0704374	5.16394e-07	-2.55514e-06	0.0111095	0.000460923	-1.47111e-05	0	699.594
38	1.77346	14.1961	0.0689745	4.46745e-07	-7.72966e-07	-0.000915095	-2.55809e-05	0.000519765	0	72.0896
40	13.1431	6.02689	0.059253	5.10215e-07	8.85633e-08	-0.00173501	-4.89937e-05	-0.00164423	0	499.489
43	12.1089	7.81019	0.0637265	-2.46816e-08	-1.87186e-07	-0.0547574	-0.000334845	-0.00221441	0	1356.12
48	5.15613	13.7545	0.0639966	1.50335e-06	-5.44555e-06	-0.00437426	-0.00018213	0.000259874	0	94.9431
50	26.5878	1.31103	0.0517331	2.98123e-07	-4.07009e-08	0.000820877	5.30373e-06	-2.29484e-05	0	817.525
51	2.65736	4.88808	0.0569854	-4.53105e-07	1.30632e-07	0.00440107	-0.000173124	-0.000110753	0	364.647
54	15.9727	4.49483	0.0651129	-1.81234e-07	-8.93865e-07	-0.00654209	0.000303763	-0.00110554	0	1980.29
55	16.569	6.08761	0.0526254	-7.80826e-07	-1.13198e-06	-0.00441306	0.000679329	-0.00163038	0	72.7474
56	12.4053	5.51959	0.0661494	-8.54152e-08	-8.15094e-07	0.00744186	-0.000249967	-0.00132407	0	1213.55
57	16.8882	12.9688	0.0582426	5.21663e-06	-2.68738e-06	0.06846	0.00190449	-0.00369302	0	5233.59
59	25.9235	3.14698	0.0655528	-4.35567e-07	-1.4596e-07	-0.0028477	0.000108927	-0.000136424	0	688.923
60	13.6517	9.83348	0.0743989	6.3359e-07	7.93285e-08	-0.0168881	0.000386125	-0.00371065	0	3076.8
63	15.565	9.0855	0.0727707	1.33452e-06	-3.56179e-07	-0.0352384	0.00104759	-0.00324705	0	1942.48
66	8.0013	1.56975	0.0646488	4.17097e-07	1.01298e-07	0.0119873	-0.000114577	-8.76968e-05	0	1124.88
67	5.24788	9.42259	0.0715959	1.29117e-06	6.06883e-07	-0.000458417	-0.000505778	-0.000195886	0	295.726
68	12.1246	6.07405	0.0507543	6.92331e-07	-2.85348e-07	-0.00539116	-0.000290707	-0.00147736	0	1298.77
69	10.6212	5.97621	0.0718533	1.79567e-07	5.31626e-07	0.00289688	-0.000527182	-0.00125261	0	1530.49
70	13.4818	3.93066	0.0749461	1.10816e-07	-1.06437e-07	-0.0046089	-9.26776e-05	-0.000799012	0	1613.93
73	15.8607	5.44568	0.064192	8.9299e-08	-4.47814e-07	-0.0262317	0.000364879	-0.00142217	0	727.074
74	14.551	12.0087	0.061199	4.3277e-06	-3.27742e-06	-0.0305818	0.00145453	-0.00556076	0	1050.51
76	11.6103	7.5704	0.0540018	-4.38084e-08	-2.50673e-07	0.00944241	-0.000460471	-0.00202719	0	1343.74
77	23.6479	2.41689	0.0628765	-1.93495e-07	-1.89643e-07	0.00576429	0.000221572	-0.000133382	0	861.28
84	6.35795	15.0585	0.0626555	1.57321e-06	-4.57403e-06	-0.00847897	-4.65683e-05	0.000212833	0	126.016
89	23.0967	6.98343	0.0689511	8.6194e-07	-1.49877e-06	0.0110058	0.000794882	-0.000353959	0	909.895
93	23.1179	9.16607	0.0539827	7.62117e-07	-2.32878e-06	-0.00379993	0.00085281	-8.7825e-05	0	1153.5
94	21.0507	2.22468	0.0603816	-1.73047e-07	-4.55768e-07	-0.00305408	0.000276773	-0.000239467	0	614.387
97	5.32905	12.7046	0.0572822	2.37958e-06	-3.13739e-06	-0.00476739	-0.000291582	0.000113493	0	406.488
106	2.20721	5.67675	0.0610708	-4.97079e-07	3.90072e-07	0.00305897	-0.000128601	-9.62535e-05	0	573.615
107	21.111	3.40624	0.0530311	5.37268e-08	-1.27605e-06	-0.00361238	0.000491384	-0.000415825	0	1686.24
109	5.9732	14.5836	0.0657444	1.41706e-06	-4.69083e-06	-0.00634147	-0.000101512	0.00022564	0	159.193
110	8.77014	8.03383	0.0669978	6.11235e-07	2.45928e-07	-0.00614072	-0.000752326	-0.00114055	0	1002.33
111	17.8447	10.1924	0.0660148	4.86725e-06	-2.54717e-06	0.0140548	0.0017082	-0.00258446	0	4670.45
112	18.0358	7.84721	0.0692958	4.27356e-06	-2.48806e-06	-0.0120046	0.00122834	-0.0019562	0	1388.35
113	17.5474	4.5607	0.0664494	-7.17423e-07	-1.94791e-06	-0.000838254	0.000501616	-0.00105553	0	811.087
116	3.79728	6.03265	0.0724108	1.48646e-08	-2.52271e-07	-0.000801048	-0.000311822	-0.000144703	0	389.298
117	12.7592	14.4403	0.0528143	3.61297e-06	-2.58416e-06	0.0434533	7.41492e-05	-0.00706041	0	10258.5
123	3.73492	14.4004	0.0732345	-4.6269e-07	5.37414e-07	-0.00596438	-6.88653e-05	0.000433857	0	115.803
124	11.2078	10.6412	0.0520857	1.73742e-06	1.80805e-08	-0.0140991	-0.000475635	-0.00295931	0	234.565
125	2.27234	6.99568	0.0506884	-2.31158e-07	1.00588e-06	0.00103072	-0.000153412	-3.82037e-05	0	399.164
126	4.89822	7.60158	0.073449	-9.25994e-09	-7.28055e-08	-0.00268086	-0.000450723	-0.000182065	0	990.533
129	13.5425	1.84442	0.0556184	-2.21952e-07	4.22287e-07	0.00802952	-3.0213e-05	-0.000200214	0	385.013
130	5.27548	14.7266	0.0635387	7.43104e-07	-6.31541e-06	-0.00610504	-7.94959e-05	0.000334928	0	66.7429
132	7.35478	3.48681	0.0612998	-4.07583e-07	1.24924e-06	0.0051558	-0.000369505	-0.000329703	0	646.363
135	7.2333	7.45327	0.0671837	3.96464e-07	-5.90446e-07	-0.00402105	-0.000662762	-0.000637314	0	850.337
138	25.7799	9.51708	0.0738569	8.91587e-07	-4.61919e-06	0.0141155	0.000239467	0.000356354	0	1175.22
139	7.22368	1.6971	0.0508491	7.7677e-07	-2.12608e-07	0.00352892	-0.000128695	-0.000101222	0	191.642
140	3.50885	14.8087	0.0542148	-1.37335e-06	3.12768e-07	-0.00568208	-3.53626e-05	0.000469125	0	114.431
144	14.5285	2.1523	0.0719444	-2.48943e-07	-3.54326e-08	0.010386	6.28692e-06	-0.00027337	0	922.014
146	13.2253	11.9956	0.0729542	3.32916e-06	-6.93533e-07	-0.0407717	0.000633174	-0.00557215	0	656.873
147	8.8843	13.8547	0.0591766	4.8884e-06	1.91021e-08	-0.0366137	-0.00027258	-0.00114269	0	729.194
148	17.864	2.04539	0.0685789	-5.3898e-08	-1.48032e-06	-0.000556334	0.000222639	-0.000322115	0	1372.94
149	25.6582	9.72379	0.0702225	1.50204e-06	-3.81262e-06	0.0182042	0.000260778	0.000360882	0	164.547
151	11.4203	4.25994	0.0606199	-2.17592e-07	-3.68479e-08	0.0012544	-0.000327539	-0.000772875	0	1230.83
152	7.86438	3.30449	0.0747382	9.08997e-08	1.93397e-06	-0.00633065	-0.000367313	-0.000326028	0	497.732
154	5.82182	15.3734	0.0540798	4.02075e-07	-5.75567e-06	-0.00400067	-1.95063e-05	0.000335033	0	68.5833
156	16.3835	8.07009	0.0594527	1.89383e-06	-8.65384e-07	0.021597	0.00104603	-0.00248174	0	1203.48
158	20.483	5.75476	0.056673	-4.11107e-07	-2.37419e-06	-0.00366127	0.000851325	-0.000806642	0	1510.25
159	26.4531	8.16638	0.0580336	6.93108e-08	-2.69857e-06	0.0161765	0.000137711	0.000148225	0	1158.62
164	19.2287	1.82702	0.0662468	-2.6277e-07	-1.1887e-06	-0.00724158	0.000223176	-0.000182749	0	1965.91
165	8.84875	14.9738	0.0686752	2.5709e-06	6.89594e-07	-0.0266047	0.000114149	-0.000881577	0	204.608
166	23.9166	2.38444	0.0612084	2.21669e-08	-2.31794e-07	0.00683226	0.000193892	-0.000140992	0	1026.27
168	25.6812	4.35883	0.0728704	3.18688e-07	-7.41792e-07	0.00146184	0.000167369	-0.000170445	0	439.522
169	1.19922	11.8627	0.0650754	9.28533e-08	2.26931e-06	0.00115633	-1.85485e-05	0.000363708	0	96.8642
174	14.9376	15.3353	0.0549835	7.00016e-07	-8.21177e-06	0.173158	0.000951692	-0.00649929	0	1561.11
176	8.09133	12.6061	0.0631689	5.22455e-06	-2.59302e-07	-0.0159325	-0.000549857	-0.000867727	0	394.412
179	4.71616	5.61782	0.0500627	3.64217e-08	2.71417e-07	-0.00116728	-0.000373488	-0.000221253	0	759.416
180	1.94287	1.67024	0.050051	3.58293e-08	-4.21854e-07	-0.00098199	-2.35487e-05	-3.89013e-05	0	497.19
182	13.0517	6.1126	0.0661618	6.51851e-07	-6.0947e-08	0.00150597	-7.85126e-05	-0.00168429	0	398.423
183	3.90542	15.7088	0.0625571	2.3553e-06	-1.23188e-06	-0.00423189	6.8987e-06	0.000496435	0	95.761
184	17.067	12.2437	0.0654121	4.85869e-06	-1.64349e-06	0.00599624	0.00184848	-0.00339295	0	1134.71
185	13.8035	8.40905	0.0716066	6.83317e-07	2.51599e-07	-0.00458012	0.000227648	-0.00294788	0	1750.49
189	23.5532	5.43136	0.0509866	-5.23532e-07	-1.42144e-06	0.00202359	0.000566356	-0.000306234	0	784.469
192	3.97364	10.6911	0.0714068	3.73767e-07	1.74056e-06	-0.00279321	-0.000319453	0.000106027	0	220.945
193	3.08906	15.369	0.0615546	1.14882e-06	-8.64982e-07	-0.00503836	4.51003e-06	0.0005248	0	58.9663
194	14.6639	14.0754	0.055082	3.54341e-06	-5.45643e-06	0.0168241	0.00165046	-0.00756483	0	3731.34
198	14.053	5.62399	0.0582414	1.05503e-07	-2.99252e-07	-0.0119826	6.53866e-05	-0.00154984	0	2659.69
201	12.1252	5.34411	0.0569031	-1.74362e-07	-5.66928e-07	0.0125841	-0.000315314	-0.00125166	0	3050.56
204	14.5756	7.87866	0.0697578	1.4228e-06	2.6008e-07	0.0406177	0.000470127	-0.00263747	0	2653.55
211	20.4779	3.32336	0.0738337	-2.55691e-07	-1.81583e-06	0.00401355	0.000497171	-0.000500147	0	661.965
213	19.0328	7.97266	0.0544855	2.8664e-06	-1.36514e-06	0.0184702	0.00135145	-0.00151925	0	2930.09
214	26.8173	8.96347	0.0569992	-2.17361e-07	-2.07032e-06	0.00777897	5.84969e-05	0.000337002	0	188.314
215	21.7424	8.56833	0.0660345	1.61468e-06	-1.08686e-06	0.0211033	0.00115102	-0.000650274	0	1066.13
221	21.8932	1.94601	0.0539172	-1.74835e-07	-3.85657e-08	-0.00351838	0.000204649	-0.00015965	0	2383.74
222	13.6857	11.91	0.0686692	2.94166e-06	-1.2429e-06	0.00210986	0.000914565	-0.00541561	0	2119.97
224	26.3887	1.79017	0.0619406	4.29202e-07	1.04781e-07	-0.00195908	2.68402e-05	-5.86695e-05	0	843.997
225	16.5778	11.7332	0.0542313	4.77604e-06	-2.00395e-06	0.0270467	0.00182581	-0.00369944	0	4452.41
226	11.0652	9.13788	0.0668501	2.6207e-07	-2.88751e-08	-0.00923443	-0.000679902	-0.00239533	0	1818.91
230	3.47221	1.07338	0.0538894	4.18279e-10	3.76676e-08	0.00271164	-9.99761e-06	-6.04933e-06	0	369.048
231	16.4845	1.5566	0.0716493	-1.14758e-07	-2.27579e-07	0.0026694	4.80859e-05	-0.000142418	0	2046.89
232	20.6496	7.96309	0.0732421	1.65219e-06	-6.7505e-07	0.0078464	0.00132016	-0.000994121	0	334.24
233	18.1571	13.1407	0.0515218	4.7593e-06	1.30874e-07	0.0434512	0.0016136	-0.00236435	0	968.835
237	20.4935	2.31242	0.0568839	-4.27628e-07	-9.55561e-07	-0.0140714	0.000282368	-0.00021469	0	1987.27
238	12.4559	10.14	0.0522518	7.16756e-07	7.10312e-07	0.0231743	-0.000108728	-0.0035009	0	662.32
245	7.51869	3.33244	0.0743509	-8.81661e-08	1.63719e-06	0.00184395	-0.000346413	-0.000302389	0	552.437
246	12.5747	4.88359	0.0579262	-4.59838e-07	-6.11341e-07	-0.007104	-0.000212574	-0.00118401	0	347.486
247	14.3967	7.69873	0.0744534	1.08063e-06	5.47977e-08	-0.0146997	0.000351657	-0.00252897	0	3293.09
249	23.2579	6.15875	0.056453	-8.08441e-08	-1.31926e-06	-0.00460989	0.000668465	-0.000361229	0	897.277
251	14.1783	15.1367	0.0670332	9.6844e-07	-5.60704e-06	0.0312569	0.00156961	-0.00958001	0	6918.72
254	8.97927	8.36083	0.0676596	2.8024e-07	1.0156e-06	-0.0392444	-0.000812528	-0.0012378	0	959.451
259	4.26215	4.91882	0.0518508	2.18055e-09	-6.98126e-07	-0.00167108	-0.000310916	-0.000160472	0	1145.14
265	20.8442	6.85238	0.0744524	-1.01695e-07	-1.90638e-06	-0.00102179	0.00106784	-0.000916286	0	1317.01
268	7.03348	5.41194	0.0659841	2.07478e-07	-1.50334e-07	0.000652183	-0.000519784	-0.000457262	0	728.274
270	17.9353	6.54653	0.0722776	-5.08865e-07	-2.52311e-06	-0.0343831	0.000956018	-0.0015795	0	2384.98
271	7.2992	6.06179	0.0599637	-8.08492e-08	-9.02916e-08	-0.00547796	-0.000603015	-0.000536669	0	684.149
273	22.8222	8.04248	0.063691	1.50198e-06	-2.55858e-06	-0.00360333	0.000894795	-0.000327774	0	490.234
277	2.35295	13.3473	0.0580283	2.53803e-07	-6.10454e-07	6.75089e-05	-6.61789e-05	0.000449443	0	69.4826
280	13.6861	9.11114	0.0734476	2.45527e-07	2.77985e-07	0.000362746	0.000268722	-0.00326059	0	1335.18
282	12.1258	12.4721	0.054446	7.13042e-06	-2.98549e-06	0.0262827	-0.000243116	-0.00454776	0	3557.3
284	12.6733	5.89947	0.0564164	2.87911e-07	-5.50207e-07	-0.0231378	-0.00021852	-0.00148299	0	1849.84
286	20.0222	3.42444	0.0677922	-3.88446e-07	-1.82937e-06	0.000435925	0.000496998	-0.000496368	0	506.679
288	11.7379	7.86022	0.0547113	-2.0484e-07	-4.41331e-07	-0.0134956	-0.000432041	-0.00217028	0	2408.94
289	14.8598	15.2333	0.0731574	1.0598e-06	-8.11039e-06	0.102486	0.00110165	-0.00698033	0	3973.22
290	26.706	4.94643	0.0655788	-1.75526e-08	-1.64345e-06	-6.2328e-06	3.96823e-05	-0.000141258	0	1074.22
293	2.84567	15.1419	0.0677	2.28561e-07	-1.03066e-06	-0.0031399	-1.01133e-05	0.000525479	0	158.67
295	3.71627	10.8221	0.0683585	5.22359e-07	1.74524e-06	-0.0097539	-0.000308159	0.000127085	0	129.179
298	14.7032	14.5767	0.0720911	3.17345e-06	-6.13268e-06	0.0463991	0.00109185	-0.00762693	0	5171.33
300	5.89293	5.57162	0.0512414	-7.67036e-08	2.90155e-07	0.000275072	-0.000452581	-0.000328162	0	755.083
301	17.2088	8.10613	0.0575657	5.15532e-06	-1.29147e-06	-0.00736349	0.00120377	-0.00220239	0	2252.66
304	25.2697	4.24214	0.0742154	3.84166e-07	-1.56935e-06	-0.000267465	0.00020656	-0.000191751	0	296.289
305	1.97057	13.7818	0.0640556	5.76616e-07	-3.3847e-07	-3.39174e-05	-3.96675e-05	0.00048116	0	75.7474
306	22.2595	6.81239	0.0674183	9.27896e-07	-2.1985e-06	-0.00154414	0.000893446	-0.000503695	0	793.137
310	11.0805	5.89865	0.0656974	6.77484e-08	3.51743e-07	-0.00993584	-0.000447486	-0.00127526	0	2671.03
312	19.1151	8.60304	0.0507272	3.67086e-06	-1.98686e-06	-0.00586296	0.00150799	-0.00172752	0	3103.36
313	18.2025	1.94918	0.0586009	-9.65775e-08	-1.40459e-06	0.00363872	0.000206278	-0.000257146	0	1798.03
315	6.35534	2.398	0.0668322	6.45574e-07	-3.36066e-07	0.0101749	-0.000217386	-0.000122981	0	285.483
319	4.1282	8.57409	0.0736573	-1.97795e-08	1.66055e-06	0.00789233	-0.000378597	-6.81162e-05	0	617.77
327	3.83323	15.6059	0.0632286	2.01076e-06	-1.37689e-06	-0.003275	3.63182e-06	0.000495712	0	80.6313
328	18.2362	11.5937	0.0696034	4.89831e-06	-4.06199e-07	0.0444812	0.00174619	-0.00243109	0	483.061
330	1.21979	14.9019	0.0605822	2.11524e-07	-3.48045e-07	-0.000455478	-9.99874e-06	0.000570438	0	71.8183
332	1.48537	14.7238	0.0564883	7.67239e-08	-6.09061e-07	0.000107061	-1.31024e-05	0.00055458	0	89.4023
336	25.4619	8.39741	0.0502189	-4.36122e-08	-3.43787e-06	0.00509268	0.00033294	0.000138234	0	1668.55
338	26.4639	7.69457	0.0515005	8.79626e-08	-2.18049e-06	-0.000732344	0.000107343	8.28524e-05	0	1287.71
339	23.6743	4.35329	0.0732215	1.1221e-07	-5.61402e-07	-0.00185841	0.000434157	-0.0002732	0	883.068
341	26.4769	3.41586	0.0654933	-5.52031e-07	-1.99061e-08	0.000211464	4.53927e-05	-0.000121424	0	803.974
342	26.3377	5.59696	0.0571704	5.08172e-09	-1.91657e-06	0.00166438	0.000121975	-0.000118506	0	978.767
348	5.3866	13.058	0.0659875	2.065e-06	-4.20584e-06	-0.0136524	-0.000268108	0.000154804	0	191.559
350	8.59077	8.295	0.0516838	1.79155e-07	-2.99176e-08	-0.00820075	-0.000778197	-0.00114763	0	2150.75
354	24.608	2.62058	0.0666467	1.46424e-07	-4.01645e-08	-0.00566219	0.000191342	-0.000158792	0	380.97
355	13.3465	12.4085	0.0748768	3.83984e-06	-8.02069e-07	0.0141682	0.000639924	-0.00583871	0	1740.65
358	26.4744	9.14662	0.0682527	1.27041e-06	-3.9481e-06	-0.00313095	0.000123062	0.000329833	0	427.12
359	13.8758	5.03985	0.0661344	3.72949e-07	-2.06699e-07	0.0268181	4.61139e-06	-0.00134344	0	2247.48
362	5.95782	10.0814	0.0740584	1.45484e-06	-2.04239e-07	-0.00745108	-0.0005672	-0.000287176	0	796.836
363	14.7796	13.1582	0.0548778	3.63205e-06	-4.06287e-06	-0.0623234	0.00166789	-0.00629388	0	6513.29
366	26.678	5.1795	0.0620491	-2.57713e-08	-1.83091e-06	0.00117579	4.45548e-05	-0.000146371	0	1044.45
368	5.36815	7.77089	0.0683189	6.03215e-08	7.55872e-09	0.00091087	-0.000489976	-0.000293868	0	98.0373
370	10.4832	14.8391	0.0502697	7.34067e-07	-1.25266e-06	-0.0412298	0.000106534	-0.00233425	0	532.328
373	10.047	5.42142	0.0746167	-1.97405e-07	5.15493e-07	0.015438	-0.000572457	-0.000963505	0	1262.3
374	4.65378	1.55563	0.0681705	4.13384e-07	-4.94391e-07	0.00709618	-5.82081e-05	-3.21792e-05	0	194.705
375	2.9025	3.71656	0.0650516	-2.24937e-07	-2.10621e-08	0.000791611	-0.000129494	-0.000110926	0	281.802
376	10.8868	2.97663	0.0744426	-4.03206e-08	-5.28455e-08	0.0120498	-0.000212392	-0.000464917	0	1951.77
383	7.88929	8.26477	0.0566434	6.6946e-07	-3.88755e-07	-0.0234777	-0.000747324	-0.000858218	0	932.898
384	7.09516	9.05414	0.064401	1.64253e-07	-1.87627e-08	-0.00220514	-0.000698516	-0.000629051	0	1174.55
388	21.7223	9.48335	0.0697648	2.32705e-06	-1.4651e-06	0.00962248	0.00121127	-0.000586966	0	1131.32
395	4.95788	9.35146	0.067038	1.13728e-06	3.9822e-07	-0.0053875	-0.000449861	-0.000142819	0	716.014
400	19.3421	9.07924	0.0552619	3.83157e-06	-1.94499e-06	0.0371176	0.00154908	-0.00161536	0	1277.43
403	26.7389	7.15461	0.0706882	-1.03383e-07	-1.7708e-06	0.00437083	3.86514e-05	3.51419e-05	0	1035.47
406	3.33746	10.836	0.0665292	3.11958e-07	2.00774e-06	-0.00235888	-0.00023565	0.000172353	0	276.685
407	5.08024	7.32696	0.0659139	2.64905e-08	2.12685e-08	-0.0040701	-0.000473661	-0.000225769	0	657.41
408	3.40886	1.76995	0.0708068	3.1084e-07	9.60712e-08	0.001204	-6.01602e-05	-4.7516e-05	0	322.885
409	6.53506	8.44233	0.0738786	4.4432e-07	-5.49248e-08	-0.00768307	-0.000652088	-0.000489008	0	683.343
410	13.2175	8.1178	0.0540482	6.19079e-08	3.60657e-08	-0.0255638	1.88516e-05	-0.00259128	0	1601.55
413	23.2313	1.92228	0.0680833	-4.86797e-07	-1.10427e-07	-0.00440293	0.000148974	-7.42332e-05	0	146.661
416	4.25209	6.01365	0.0649273	1.93209e-09	-1.47334e-07	0.00169064	-0.000326992	-0.000161637	0	370.095
421	24.8838	1.52898	0.0636026	7.41176e-09	1.1276e-07	-0.00618568	6.09845e-05	-5.46523e-05	0	784.302
423	12.8724	4.54646	0.0538369	-2.56448e-07	-4.49615e-07	0.00610846	-0.000218741	-0.00107105	0	1341.07
425	17.7162	7.71132	0.0635653	4.03638e-06	-2.79817e-06	0.0271916	0.00118519	-0.00196304	0	3213.18
426	10.3502	7.54543	0.052616	1.30384e-07	-6.29102e-10	-0.0223791	-0.000612189	-0.0015441	0	448.761
428	8.3281	5.78396	0.0518119	4.5843e-07	1.32985e-06	-0.0023719	-0.000594147	-0.000763407	0	1345.67
431	21.8392	5.81516	0.0590341	-9.46999e-08	-1.80785e-06	-0.00130275	0.000823548	-0.000560988	0	1311.88
434	25.7574	5.21309	0.0574064	-3.26376e-08	-1.30215e-06	-0.00927877	0.000202786	-0.000152998	0	1305.34
436	18.0367	9.83449	0.0665746	5.35979e-06	-2.33632e-06	0.0271966	0.00180745	-0.00245783	0	2129.28
437	14.6	13.3956	0.0621401	2.93179e-06	-4.4119e-06	0.0541284	0.00181186	-0.00703897	0	4223.84
440	17.0172	6.69876	0.073674	1.62432e-07	-1.98986e-06	-0.00403144	0.000879617	-0.00181745	0	1688.15
442	8.30213	11.5569	0.073583	3.63441e-06	2.35346e-07	-0.0165751	-0.000674446	-0.00108339	0	1077.49
443	5.71579	10.0352	0.0607451	1.69791e-06	-5.58228e-08	-0.00646796	-0.000541247	-0.000235844	0	884.1
444	16.5886	10.6076	0.0708922	6.00197e-06	-3.24862e-06	0.0088141	0.00192338	-0.00342167	0	2948.04
445	1.9882	15.7231	0.0627039	8.07126e-07	-2.35362e-07	-0.00117585	2.86365e-05	0.00060538	0	81.6594
449	22.1714	3.71277	0.0625854	-6.02212e-07	-7.12509e-07	0.00567645	0.000459361	-0.000377013	0	647.451
451	5.15316	3.47098	0.0541923	1.19503e-07	4.24484e-07	-0.00555284	-0.00028299	-0.00017296	0	646.77
452	12.9268	5.38211	0.0685271	7.64982e-08	-2.63819e-07	-0.0130756	-0.000211601	-0.00132228	0	1456.29
453	15.6285	13.3247	0.0664688	4.71703e-06	-3.81147e-06	0.0315525	0.00200145	-0.00546362	0	3959.63
454	11.9996	12.8673	0.064013	7.17262e-06	-3.7598e-06	-0.00450646	-0.000200206	-0.00462408	0	1844.23
455	8.20361	12.3676	0.0670414	4.5975e-06	-6.7537e-08	-0.032825	-0.00059455	-0.000930918	0	906.501
457	19.9026	7.68231	0.0674014	1.07784e-06	-1.30874e-06	0.0021245	0.00130149	-0.001186	0	1937.15
459	1.2632	3.62535	0.0720698	6.78113e-08	-1.20524e-07	0.00273612	-2.12664e-05	-8.78282e-05	0	337.773
460	19.4436	12.0323	0.066915	6.94461e-06	-5.29744e-06	0.0359179	0.0014394	-0.00159739	3	972.273
461	13.5509	15.5373	0.0554754	-2.92435e-07	-3.20784e-06	-0.237225	0.000337987	-0.0121079	0	30513.1
465	9.68784	7.40266	0.0749948	5.39172e-07	2.30857e-07	-0.0162118	-0.000670555	-0.00137088	0	871.919
468	7.91114	11.7177	0.0605431	4.31743e-06	3.19236e-08	-0.0215317	-0.000643321	-0.000876305	0	214.261
470	3.68892	6.2618	0.0523271	2.07937e-08	-1.05132e-07	0.00229603	-0.000294905	-0.0001311	0	818.388
472	2.23204	1.46518	0.071164	9.86596e-08	-1.81089e-07	0.00367023	-2.14435e-05	-3.40132e-05	0	276.084
473	4.93297	5.39619	0.0526372	-2.69088e-08	2.18889e-07	-0.00494158	-0.000383292	-0.000248163	0	704.654
474	25.8455	1.11578	0.0640883	2.00108e-07	7.3377e-09	-0.00347468	1.34864e-05	-4.33376e-06	0	121.579
480	8.8395	4.11985	0.0694584	4.89579e-07	1.24779e-06	0.00542604	-0.000436219	-0.000548219	0	793.372
483	23.1569	5.83068	0.0664931	-9.97395e-08	-1.11862e-06	-0.00124979	0.000649559	-0.000363364	0	1103.71
486	8.54435	15.2013	0.0627767	3.26436e-06	6.23947e-07	-0.0273976	0.000147955	-0.000616534	0	329.044
488	23.586	5.7509	0.0573331	-1.71284e-07	-1.38876e-06	-0.000577443	0.000581368	-0.000310647	0	1347.71
489	16.7062	7.93899	0.0578933	3.51632e-06	-1.47742e-06	0.00829812	0.00106827	-0.00241756	0	3680.89
491	25.2639	5.4409	0.0663825	-2.28435e-07	-1.9998e-06	0.000634292	0.000294613	-0.000183469	0	1302.95
496	14.3678	12.471	0.0533871	4.79987e-06	-3.55546e-06	0.0243212	0.00180473	-0.00610203	0	6516.92
499	18.7706	1.56254	0.0702159	-9.12802e-08	-1.06186e-06	-0.00306793	0.00012243	-0.000156905	0	1262.23
507	25.0762	1.86611	0.052702	1.20678e-07	1.06842e-07	-0.00375971	7.2336e-05	-8.16012e-05	0	1173.75
512	17.9361	13.9908	0.0508849	4.62553e-06	-1.03116e-06	0.0302036	0.00135507	-0.00242138	0	1115.18
517	25.5075	7.50416	0.0578825	4.30978e-08	-3.1209e-06	0.00481793	0.000365158	2.57332e-05	0	254.935
522	23.5882	1.35235	0.0605552	-1.98043e-07	1.05495e-08	-0.00642727	4.49319e-05	-3.29518e-05	0	737.617
523	8.83801	1.0849	0.0585388	3.94835e-08	-4.53589e-08	-0.00240596	1.37768e-06	-3.9901e-05	0	227.589
524	19.1793	3.80966	0.0588156	-4.03434e-07	-2.78272e-06	0.00658584	0.00055785	-0.000670245	0	1480.38
525	15.3622	3.26923	0.0660034	-2.96563e-07	-4.62765e-07	0.0112454	0.000166353	-0.00065893	0	2221.12
527	8.558	3.9984	0.0564019	3.02329e-07	8.17214e-07	-0.00715575	-0.000431754	-0.00051537	0	385.3
530	20.7023	6.8086	0.0741585	-1.42948e-08	-2.00483e-06	0.00400044	0.00107668	-0.000929336	0	1425.33
532	9.99966	9.94639	0.0624988	1.8907e-06	-2.72145e-08	-0.00290641	-0.000744965	-0.00198714	0	1280.34
539	11.1117	4.93251	0.0728112	-1.95596e-07	1.11837e-07	-0.00142751	-0.000398783	-0.00101854	0	3250.51
540	4.63425	14.2381	0.061307	7.43448e-07	-5.92118e-06	-0.00557075	-0.000106467	0.000354822	0	75.6652
541	7.96495	13.9234	0.0589606	6.61158e-06	-9.68941e-08	-0.0392993	-0.000238353	-0.000567412	0	310.284
544	3.30896	9.87948	0.0598369	4.66273e-08	1.8011e-06	-0.00681152	-0.000272786	7.28633e-05	0	636.096
545	12.2338	15.4678	0.0720506	1.50927e-06	-1.85759e-06	-0.0784155	0.000487499	-0.00524254	0	631.449
546	11.9442	12.0464	0.0701651	6.18265e-06	-2.57835e-06	-0.0258258	-0.000251737	-0.0041936	0	3572.82
547	15.9286	7.49662	0.0581319	2.37119e-06	7.03989e-08	-0.0231443	0.000893911	-0.00233532	0	290.426
548	4.82948	8.9306	0.0531474	6.11546e-07	4.20829e-07	-0.00292847	-0.000439011	-0.000154696	0	1223.12
550	20.5885	6.37263	0.0700979	-2.40459e-07	-2.36351e-06	-0.0175205	0.00104731	-0.000872972	0	1184.31
552	2.54182	14.289	0.0543431	1.04902e-07	-4.26656e-08	-0.00440051	-4.98684e-05	0.000492488	0	104.151
557	20.5408	4.73103	0.0743363	2.92821e-08	-2.3074e-06	0.00685317	0.000735766	-0.000652408	0	1430.98
559	6.96409	6.04045	0.050317	-3.79784e-07	-2.66321e-08	-0.00424557	-0.000597443	-0.000517694	0	981.19
560	15.4731	13.309	0.0748306	4.56071e-06	-3.94399e-06	-0.0391944	0.00191546	-0.00563692	0	3593.46
563	16.1394	7.16513	0.0688686	1.40049e-06	4.47528e-08	0.00197814	0.000852616	-0.0020874	0	3313.46
565	11.276	15.9293	0.0677077	-1.7561e-06	4.24349e-07	-0.0696923	0.000981108	-0.00303811	0	211.992
566	5.35353	4.21336	0.0615532	4.13915e-07	8.6798e-07	0.0146887	-0.000340479	-0.000224434	0	973.4
567	7.82291	8.36151	0.0606749	1.31902e-06	-3.48073e-07	-0.0111071	-0.000737304	-0.000817385	0	143.982
570	23.7996	2.76158	0.0505607	6.02428e-08	-2.72664e-08	-0.00421946	0.00025115	-0.000185983	0	1154.1
574	15.0422	6.70961	0.0505279	-2.56425e-09	-4.47893e-09	0.025495	0.00041126	-0.00191658	0	2269.37
577	24.4862	1.67691	0.0527173	-1.71851e-07	-2.32538e-08	-0.002573	0.000101039	-7.5412e-05	0	254.718
582	20.7739	6.57883	0.0721215	-1.49367e-07	-2.18333e-06	-0.0027046	0.00104059	-0.000895331	0	1801.66
585	15.6668	1.88569	0.0589638	-6.46871e-08	-2.58982e-07	-0.000179482	3.68085e-05	-0.000238647	0	2106.95
587	14.8632	4.49241	0.0524154	1.22824e-07	-3.55094e-07	0.0187757	0.000234725	-0.00109738	0	2593.19
588	16.3963	12.4946	0.0617713	4.43002e-06	-2.50011e-06	0.00987664	0.00194986	-0.00415698	0	4061.84
592	12.539	11.3145	0.0748549	3.15632e-06	-9.95134e-08	-0.0269042	1.00716e-05	-0.00430151	0	842.666
598	12.3728	15.4002	0.0615193	1.58379e-06	-1.69553e-06	-0.113983	0.000363792	-0.00570144	0	2188.94
599	11.5501	2.8941	0.0683366	-3.98505e-07	1.725e-09	0.00734948	-0.000167332	-0.000472827	0	193.94
600	7.675	10.2218	0.050801	1.48685e-06	8.0789e-07	-0.0135195	-0.000698656	-0.000823356	0	1391.54
607	25.9585	8.78112	0.0736031	-4.11697e-08	-4.8582e-06	0.0155041	0.000243554	0.000257258	0	535.382
610	6.2718	11.4425	0.0659058	3.80706e-06	-2.92719e-07	-0.0156787	-0.000527737	-0.000241278	0	689.303
611	11.4057	4.38712	0.0674922	-1.95125e-07	-6.20618e-08	0.00142709	-0.000338998	-0.000791316	0	1211.91
613	8.83522	5.9049	0.0680411	5.20053e-07	1.17402e-06	0.00456942	-0.00061206	-0.000857532	0	586.526
616	6.52728	6.21519	0.0606374	-5.20388e-07	1.33442e-07	-0.0103357	-0.000551631	-0.000428928	0	659.753
618	7.30698	1.92212	0.0502334	5.42054e-07	-1.06389e-07	0.00346515	-0.000151464	-9.3101e-05	0	463.896
620	21.0021	9.65367	0.0522163	3.19968e-06	-2.6053e-07	0.0268685	0.00131549	-0.000824537	0	1159.69
624	10.4081	7.72574	0.0607039	9.77265e-09	1.04397e-07	-0.00761356	-0.000620788	-0.0016054	0	1968.84
625	4.97278	10.1156	0.0695933	1.70625e-06	9.55138e-08	-0.0116333	-0.000438697	-7.18225e-05	0	613.329
626	12.5736	3.56716	0.0634161	-4.34848e-07	4.79071e-08	0.00881502	-0.000161698	-0.000726941	0	564.636
627	7.18387	1.5962	0.0567775	8.74128e-07	-3.48266e-07	-8.916e-05	-9.84014e-05	-5.83772e-05	0	510.919
632	7.14463	15.312	0.0594225	2.26982e-06	-3.07568e-06	-0.0154507	3.79258e-05	1.96027e-05	0	133.468
633	14.6648	3.28409	0.061966	-3.15507e-07	-1.50702e-07	-0.00625265	2.47003e-05	-0.000631142	0	1506.29
636	8.23221	9.89245	0.0639263	4.56673e-07	7.20791e-07	-0.0122377	-0.000725804	-0.00105389	0	1501.31
639	18.1296	3.758	0.0701593	-8.84209e-07	-2.47289e-06	-0.0209598	0.000519972	-0.000733129	0	3192.07
642	2.84805	9.04761	0.0675386	2.72694e-08	1.09349e-06	-0.00349588	-0.000220642	3.68159e-05	0	532.159
645	20.9401	6.2037	0.0608616	-5.87041e-07	-2.54027e-06	0.00457779	0.000961029	-0.000794572	0	1755.65
647	2.65283	15.2318	0.055016	7.32348e-07	-2.30002e-07	-0.00253538	-2.15392e-06	0.000539926	0	114.351
648	20.8521	2.52764	0.0645715	-1.82621e-07	-6.88553e-07	-0.00595456	0.000321997	-0.000249497	0	917.133
651	16.1699	9.13627	0.0662388	2.36276e-06	-2.39249e-06	0.0166324	0.00129633	-0.00295599	0	1174.21
652	11.8755	6.11934	0.0591497	7.56723e-07	-3.14888e-07	-0.00878774	-0.000359748	-0.00150159	0	1867.64
654	23.1189	5.68397	0.051725	-2.23263e-07	-1.03554e-06	-0.00850541	0.000635258	-0.000372679	0	1942.15
655	15.2036	3.28899	0.0570951	-3.1455e-07	-3.88371e-07	0.0104569	8.63233e-05	-0.000667362	0	2427.15
656	16.4343	12.158	0.073641	4.45511e-06	-2.54903e-06	0.0018692	0.00191038	-0.00399237	0	2705.78
665	1.25055	4.27051	0.07174	5.3875e-09	9.31189e-07	0.0012034	-4.76524e-05	-9.40514e-05	0	126.791
667	8.73821	3.61224	0.0514877	1.4706e-07	1.50595e-06	0.00302352	-0.000392905	-0.00049107	0	1238.82
668	2.59652	14.7387	0.0613802	-1.02969e-08	-6.49738e-08	-0.00271141	-2.34011e-05	0.000513873	0	76.891
671	12.0008	6.33656	0.0556775	1.10032e-06	-1.53511e-07	-0.0399584	-0.000317916	-0.00158589	0	1528.72
678	14.0351	13.7124	0.0744261	3.08999e-06	-3.2903e-06	0.0662862	0.00131858	-0.0079343	0	1620.43
679	20.2164	8.82033	0.0555366	2.18028e-06	-1.20252e-06	0.00152605	0.00141958	-0.00121014	0	873.117
680	12.8258	13.7936	0.0599959	3.45945e-06	-3.43472e-06	-0.0619329	0.00084249	-0.0069127	0	5697.96
683	11.6397	15.9073	0.0742025	-3.15951e-07	3.57664e-08	-0.0674211	0.00100177	-0.00354503	0	730.891
685	18.6509	1.57128	0.0501048	-2.93154e-08	-8.85153e-07	-0.00597567	0.000140472	-0.000124656	0	2342.84
690	16.0595	12.2271	0.0640833	4.20984e-06	-2.75688e-06	0.0517694	0.00182218	-0.0044264	0	611.744
692	4.39325	5.55153	0.0590312	2.35678e-08	-1.30562e-07	0.00630458	-0.000343066	-0.000186062	0	567.022
694	5.62756	7.98983	0.0621857	3.71413e-07	8.68907e-09	-0.00535647	-0.000531244	-0.000330679	0	445.133
697	9.68491	4.07297	0.0734195	-1.24429e-07	5.6643e-07	-0.000486598	-0.00041358	-0.000619182	0	1400.91
698	12.8979	5.01189	0.0696895	-1.74477e-07	-6.70276e-07	-0.00379713	-0.000226511	-0.00121854	0	1401.86
702	4.27388	14.3734	0.0521242	1.80735e-07	-1.31142e-08	-0.00428536	-8.3892e-05	0.000396512	0	98.3737
703	8.1954	2.40555	0.070854	4.83389e-08	8.6023e-07	0.000860096	-0.000264595	-0.000212425	0	1138.78
707	26.8851	4.82602	0.0602173	1.41014e-08	-1.69696e-06	-5.52276e-06	1.73263e-05	-0.000135357	0	682.09
711	12.5962	7.87335	0.053742	-8.89426e-08	-2.91091e-07	-0.0331597	-0.000200813	-0.00236741	0	2821.08
713	25.1745	1.92097	0.060026	1.63044e-07	1.41604e-07	-0.00323313	6.68819e-05	-8.28517e-05	0	669.472
714	24.2793	8.47148	0.0520093	1.25466e-06	-2.09908e-06	-0.0113744	0.000600106	1.73791e-05	0	1692.26
715	3.75888	5.89338	0.0721444	-7.01575e-09	-2.80297e-07	0.000814818	-0.000298277	-0.000144073	0	841.494
721	21.9299	3.01832	0.0665844	-1.78711e-08	-6.90369e-07	0.00198491	0.000407975	-0.000341176	0	207.689
724	10.424	3.35092	0.0566134	9.93401e-09	4.68398e-08	0.0050444	-0.000301609	-0.00053554	0	950.831
726	11.0063	7.7075	0.0678767	-3.86085e-08	-2.22841e-07	-0.0153357	-0.00052642	-0.00185274	0	1771.6
728	22.7653	5.18921	0.0665394	-1.40078e-07	-1.15707e-06	0.00528859	0.00060477	-0.000403862	0	1682.72
729	5.41097	1.42387	0.0740347	7.18261e-07	-1.82453e-07	0.00547173	-3.9168e-05	-2.59351e-05	0	407.028
731	22.4483	6.16082	0.0582903	2.01259e-07	-1.26953e-06	0.020258	0.000794769	-0.000480975	0	1218.31
732	4.4504	4.17195	0.0652063	1.57788e-07	-1.24224e-07	0.00512471	-0.000275509	-0.000156762	0	325.472
733	2.09112	3.68753	0.073878	-1.42823e-08	1.11282e-07	0.000573048	-8.67563e-05	-9.16472e-05	0	587.031
743	16.4635	9.63936	0.0640414	4.34198e-06	-3.9277e-06	0.0276246	0.00151355	-0.00315363	0	4076.7
745	5.33587	2.47298	0.0557049	3.7835e-07	-6.14594e-07	0.00675312	-0.000199934	-0.000122737	0	207.742
748	18.2078	9.09471	0.0579331	4.48398e-06	-3.15625e-06	0.0736306	0.00165575	-0.00217559	0	2974.87
751	23.9633	6.09596	0.053261	-3.55342e-07	-1.36562e-06	-0.00942671	0.000546601	-0.000271463	0	860.474
754	14.3929	14.2834	0.0659321	3.28016e-06	-5.14516e-06	0.065504	0.0014044	-0.0080841	1	30893.3
756	11.517	6.42873	0.0580577	7.76113e-07	-1.08461e-07	-0.0232963	-0.000361212	-0.00151428	0	1173.41
758	15.5162	2.88975	0.069552	-2.81205e-07	-4.68179e-07	-0.00819068	0.000122372	-0.000540941	0	1510.93
759	5.05685	1.44542	0.0610039	5.47139e-07	-2.68999e-07	0.00882501	-6.20367e-05	-3.441e-05	0	921.588
760	14.2702	11.7255	0.0557999	3.93148e-06	-2.75105e-06	-0.0259987	0.0011695	-0.00538026	0	4881.56
762	16.7182	1.25387	0.0716476	9.38568e-08	-1.26932e-07	0.00269051	4.11997e-05	-6.50371e-05	0	907.822
763	6.02854	4.86368	0.0659921	-1.09666e-07	-4.05526e-08	-0.000210743	-0.000414412	-0.00031347	0	1362.11
765	17.3609	3.0471	0.0600962	-2.8024e-07	-1.548e-06	0.00773902	0.000276277	-0.000572136	0	2199.48
767	15.7473	6.3392	0.0593063	-2.00843e-07	5.6012e-08	-0.0129846	0.000556203	-0.00176126	0	3207.71
768	24.2395	1.54523	0.070205	-4.20722e-07	1.01955e-07	-0.011113	7.19279e-05	-5.2541e-05	0	706.489
770	8.17292	14.3759	0.0596184	5.5757e-06	2.43246e-08	-0.0204819	-0.000117187	-0.000597726	0	101.941
776	7.27052	4.145	0.0669048	-4.7587e-07	-1.02657e-07	0.00294138	-0.000427553	-0.000344531	0	113.24
778	11.27	10.1239	0.0555536	1.08585e-06	-1.78014e-07	0.00280044	-0.000542418	-0.00291214	0	579.028
782	15.9843	7.33897	0.0601232	1.84537e-06	-6.04568e-08	-0.0260438	0.000761255	-0.0022488	0	1429.96
784	9.32268	8.45238	0.0504376	1.72991e-07	-1.27275e-08	-3.91305e-05	-0.00077257	-0.00139185	0	1356.74
791	15.9059	14.9777	0.0590755	1.52906e-06	-3.67024e-06	0.000623705	0.000607389	-0.00490752	0	3472.45
792	5.96917	3.49144	0.0737045	-1.01771e-07	1.02601e-06	0.00082782	-0.000303969	-0.000203471	0	560.245
794	10.2044	14.1305	0.0588257	2.45458e-06	-8.9167e-07	-0.034826	-0.000193071	-0.00223711	0	1183.48
795	2.74617	5.48665	0.067232	-5.0918e-07	-9.1482e-08	-0.00216316	-0.000178473	-0.000116064	0	855.614
797	26.3964	3.51668	0.0636889	-5.65224e-07	-8.84479e-08	-0.0019372	5.80961e-05	-0.000124374	0	1293.29
802	26.8862	5.17858	0.0645945	-5.11912e-08	-1.99166e-06	0.00361551	2.10184e-05	-0.000132384	0	800.222
803	16.5862	9.60389	0.0638442	4.58788e-06	-4.04362e-06	0.0261792	0.0015443	-0.00303581	0	476.576
804	24.925	7.99674	0.0679596	5.5092e-07	-2.33916e-06	0.00975686	0.000503435	4.54167e-05	0	529.469
807	2.68096	5.86741	0.0526539	-3.73758e-07	5.16037e-08	-0.00181739	-0.000167224	-0.000101212	0	258.229
811	5.15786	13.884	0.0656718	1.41551e-06	-5.72687e-06	-0.009132	-0.00016425	0.000271329	0	85.3327
813	5.55058	2.45728	0.0643101	4.65615e-07	-5.30606e-07	0.00483313	-0.000205574	-0.000140947	0	708.636
815	4.77519	8.35807	0.0594729	2.22034e-08	2.23306e-07	-0.00114135	-0.000445161	-0.000158016	0	92.7358
816	13.5118	6.14236	0.0673582	4.44028e-07	-3.93914e-08	0.00400204	8.86597e-05	-0.00176646	0	1930.25
820	13.7735	15.7997	0.0654669	-2.69019e-06	-6.16332e-06	0.483527	0.000578475	-0.014903	0	44272.3
821	20.2854	9.99009	0.0578805	4.45459e-06	-6.22197e-07	0.00669658	0.00150292	-0.00119915	0	753.812
823	5.55314	12.7498	0.0526342	2.99148e-06	-3.08233e-06	-0.00739444	-0.000304033	8.24757e-05	0	518.953
828	21.6767	2.62894	0.0704305	-1.23821e-07	-3.33148e-07	-0.0150152	0.00032271	-0.000284908	0	1740.13
829	10.5116	2.10347	0.0598005	1.21123e-07	-4.4892e-09	-0.00230325	-0.000113339	-0.000220749	0	1793.76
830	11.3525	9.69697	0.0518253	7.51621e-07	6.93146e-08	-0.0375062	-0.000525747	-0.00271085	0	1035.95
832	21.9531	5.103	0.0545061	-5.75775e-07	-1.0667e-06	-0.00307347	0.000672357	-0.000545753	0	865.113
833	2.7203	12.0773	0.0688549	3.04593e-07	2.85138e-07	-0.00345208	-0.000133403	0.000321059	0	343.943
835	16.0489	7.24635	0.0528461	9.83733e-07	3.6368e-08	0.0373348	0.000790336	-0.00219813	0	1992.97
838	13.0444	5.97384	0.0529311	4.21651e-07	-2.39126e-07	0.0157988	-7.04769e-05	-0.00159203	0	896.887
839	6.25376	4.69987	0.0719646	-4.15735e-07	5.3365e-08	0.00844078	-0.000414169	-0.000327759	0	696.71
844	7.96559	14.1659	0.0744422	6.10321e-06	-1.00381e-07	-0.0237247	-0.000166588	-0.000508312	0	230.319
846	20.9481	8.17449	0.0604337	1.67628e-06	-3.63912e-07	0.00334643	0.00128355	-0.000901505	0	2366.39
847	1.16542	12.9044	0.0619518	6.18966e-08	1.36622e-06	-0.00151154	-1.0111e-05	0.000452266	0	298.182
850	20.6426	4.29547	0.0573745	-2.9711e-09	-1.86701e-06	0.00132593	0.000642593	-0.000591232	0	1363.25
851	10.4265	7.27245	0.0509779	7.28203e-08	7.07379e-08	0.0108791	-0.000569426	-0.00151772	0	1278.2
853	4.86258	11.419	0.0632651	2.39781e-06	-6.12182e-08	-0.00586107	-0.000375759	5.13445e-05	0	234.298
855	26.0033	2.62895	0.0714329	-7.95561e-08	2.24097e-07	0.000544565	8.1223e-05	-0.000111752	0	1011.71
858	1.76229	8.10944	0.056868	7.71486e-09	2.3174e-06	-0.00629205	-9.37962e-05	3.0808e-05	0	1032.94
860	9.08831	8.99098	0.0595568	1.66453e-07	-1.00187e-07	-0.0060703	-0.000832624	-0.00135979	0	485.208
861	17.1113	9.12903	0.0661227	4.97196e-06	-3.13418e-06	-0.00668684	0.00162447	-0.00269678	0	1056.37
863	7.03001	6.81772	0.0572811	-5.91949e-07	-9.09581e-07	-0.0021179	-0.000626281	-0.00055413	0	735.843
865	1.25521	6.47178	0.0667671	-3.72696e-07	1.31587e-06	-0.0110248	-2.27647e-05	-5.19592e-05	0	36.6644
867	15.2615	12.8459	0.0685131	4.67547e-06	-3.2151e-06	0.0381276	0.00159435	-0.00559377	0	8482.52
869	5.31385	6.45146	0.0691575	-5.29297e-08	2.91029e-07	-0.00750785	-0.000470934	-0.00028527	0	606.219
877	8.7013	12.2567	0.0740592	3.86421e-06	2.64102e-07	-0.0191273	-0.000624855	-0.00123022	0	376.131
878	2.24037	4.51678	0.0667472	-5.18856e-07	4.7024e-07	0.00177362	-0.000112408	-0.000103891	0	849.56
884	26.2771	6.51242	0.0688161	-3.12354e-10	-2.32518e-06	0.0018855	0.000151381	-6.99811e-05	0	1056.26
886	10.4631	8.67485	0.068922	6.7944e-07	1.63338e-07	-0.0206699	-0.000677892	-0.00194244	0	447.069
887	6.66122	4.35875	0.0691138	-4.84587e-07	-2.86232e-07	0.000707951	-0.000421383	-0.000346718	0	1442.57
890	3.03939	6.45702	0.0587731	-9.34501e-08	2.03685e-07	-0.00072085	-0.000231204	-9.85528e-05	0	315.364
894	26.9496	5.80651	0.056733	-8.90705e-09	-1.6765e-06	-0.00390613	5.8397e-06	-0.000104218	0	89.671
895	19.5706	10.1499	0.0739153	4.99272e-06	-6.2144e-07	0.0346462	0.00163133	-0.00151246	0	865.967
896	6.2023	14.7057	0.0692891	2.27759e-06	-4.37571e-06	-0.0137091	-9.27827e-05	0.00019963	0	45.629
902	9.40964	13.6526	0.0660392	3.8755e-06	3.14766e-07	-0.031553	-0.000301415	-0.00158439	0	428.748
905	9.57554	13.5064	0.0587747	3.3396e-06	2.84912e-09	-0.0177627	-0.000352392	-0.00176585	0	618.306
906	26.0783	7.72034	0.0558017	9.62854e-08	-2.53445e-06	0.00531343	0.000237165	0.000111477	0	177.426
909	23.0529	8.3475	0.0510643	1.53421e-06	-2.39195e-06	0.00422803	0.000900637	-0.000268548	0	2019.04
910	3.12768	10.8263	0.0603284	2.46725e-07	2.11467e-06	0.00167208	-0.000218796	0.000183747	0	242.864
911	3.11067	5.56814	0.069926	-3.44989e-07	-1.95534e-07	-0.0028998	-0.000214263	-0.000115558	0	838.697
915	12.4478	7.43514	0.0693544	2.84809e-07	-4.7721e-07	-0.0276059	-0.00024655	-0.00218344	0	1359.31
916	16.633	10.8582	0.070713	5.11164e-06	-2.32448e-06	0.0252852	0.00200025	-0.00350977	0	828
917	8.68516	12.5077	0.0501374	4.0385e-06	-8.06739e-08	-0.0281448	-0.000605891	-0.00123656	0	1810.64
920	8.51436	12.3891	0.05292	4.11091e-06	2.85235e-08	-0.00864814	-0.000607913	-0.00114357	0	494.798
921	4.14062	14.207	0.0602919	8.36649e-08	-4.25169e-07	-0.00452808	-9.77562e-05	0.000397185	0	101.498
922	8.91165	6.86128	0.0618363	1.8843e-06	6.84672e-07	-0.00399658	-0.000690478	-0.00102894	0	1581.68
923	7.85234	1.03398	0.0689001	5.94164e-08	1.25169e-08	-0.000618961	-1.22348e-05	-6.27145e-06	0	512.617
925	21.0815	4.45477	0.0548205	-2.84559e-07	-1.27474e-06	-0.0017128	0.000665048	-0.000541756	0	927.056
929	10.5741	10.6278	0.0609197	2.27746e-06	1.64351e-07	-0.00102353	-0.000618279	-0.00249706	0	1988.24
930	14.4242	15.7203	0.0732719	1.21236e-06	-6.63278e-06	0.123335	0.000749471	-0.0077827	0	723.63
936	8.76781	9.1981	0.061923	7.20215e-07	1.92314e-08	-0.0215052	-0.000782279	-0.00126608	0	1774.51
937	25.5171	8.81456	0.0688396	8.15981e-08	-3.68409e-06	0.012013	0.00031126	0.000204444	0	329.362
940	18.1534	3.62257	0.0676806	-6.36684e-07	-2.44122e-06	-0.0188725	0.000456713	-0.00069313	0	2874.8
944	2.34199	8.3913	0.0513398	2.90753e-08	1.50768e-06	-0.00383097	-0.00018211	2.59085e-05	0	588.133
945	19.7872	1.81291	0.0579692	-2.41312e-07	-1.1697e-06	-0.0024729	0.000200698	-0.00016471	0	779.371
952	2.68842	15.7005	0.0672419	1.96218e-06	-1.41503e-06	-0.00416366	1.54164e-05	0.000559871	0	33.9129
954	12.3239	9.4535	0.0646526	-1.82427e-07	3.95712e-07	-0.0123007	-0.000124655	-0.00302281	0	2599.21
957	17.2859	5.19115	0.0609954	-1.09182e-06	-2.3331e-06	-0.00286978	0.000617921	-0.0012408	0	2319.54
959	2.569	11.5521	0.0531979	8.75866e-07	1.23748e-06	-0.00443242	-0.000144107	0.000280284	0	322.712
961	22.7717	2.83539	0.0625279	-4.47262e-07	-1.34536e-07	0.0100621	0.000319303	-0.000213268	0	1094.44
962	25.3267	5.71342	0.0689487	-3.86401e-07	-2.00655e-06	0.000178422	0.000324737	-0.000167065	0	769.352
963	9.67303	14.8215	0.0647393	1.67397e-06	-1.03424e-07	-0.0469483	9.47622e-05	-0.00151593	0	155.665
964	26.8187	9.71818	0.0630698	6.45934e-08	-2.14287e-06	-0.00790678	3.07249e-05	0.000427508	0	337.678
966	16.3388	6.61	0.0500184	7.8071e-08	-5.66256e-07	-0.00902566	0.000751937	-0.00182539	0	447.323
969	10.2032	1.20346	0.0598204	2.98969e-08	-3.5935e-08	0.00358435	-5.87596e-05	-5.24691e-05	0	1317.11
970	7.33416	1.47932	0.0683361	7.76376e-07	-2.17469e-07	0.00207566	-9.45103e-05	-8.02953e-05	0	1032.52
975	20.2705	7.71508	0.055118	1.48388e-06	-1.09755e-06	0.0213376	0.00133379	-0.00116517	0	815.193
976	2.32562	1.26744	0.055008	1.41587e-07	-5.7793e-08	0.00500817	-6.86072e-06	-1.94599e-05	0	494.231
978	11.8548	15.5168	0.0510833	2.82703e-08	-4.42924e-07	-0.0876594	0.000607228	-0.00417853	0	530.546
982	8.95428	5.4607	0.0568746	1.15688e-07	9.8112e-07	0.00581652	-0.000592345	-0.000804382	0	700.428
983	23.8895	6.4558	0.0729546	-7.26331e-08	-1.77924e-06	0.00371581	0.000638036	-0.000263143	0	547.17
985	24.4832	1.50546	0.0506798	-2.16781e-07	1.68987e-07	-0.00403608	6.50404e-05	-4.92798e-05	0	994.45
986	14.6018	2.75332	0.0662777	-3.8765e-07	-7.54978e-08	0.00307575	6.35838e-06	-0.000466177	0	1413.17
990	18.5108	5.65228	0.0521266	-8.29399e-07	-2.50363e-06	-0.0140096	0.000835882	-0.00122396	0	1091.38
991	5.72895	3.24578	0.0716886	1.23504e-07	5.49846e-07	-0.000703144	-0.00029177	-0.00018466	0	1041.28
992	24.9243	1.42218	0.0508065	6.90506e-08	1.90196e-07	-0.00808833	4.15383e-05	-4.72895e-05	0	1216.72
1000	1.42501	3.51418	0.0593005	2.52271e-08	-3.38896e-07	0.000743243	-3.49974e-05	-9.1918e-05	0	723.407
1001	7.88487	12.5092	0.0532487	5.12988e-06	-3.15391e-07	-0.0170501	-0.000530806	-0.000743325	0	130.036
1004	2.94866	2.19554	0.0694819	1.98424e-07	1.04174e-07	0.00442201	-8.2281e-05	-6.39258e-05	0	741.731
1005	11.0619	1.262	0.0534515	-1.15886e-07	1.63711e-07	0.00159862	-3.10833e-05	-4.5096e-05	0	2408.93
1007	19.1929	5.52453	0.071452	-1.00682e-06	-2.50463e-06	-0.000471922	0.000872129	-0.00107949	0	1368.31
1010	8.68353	5.07361	0.0634417	-4.8797e-08	8.8417e-07	-0.00361492	-0.000540826	-0.000706803	0	1732.28
1012	7.37483	8.21205	0.059997	1.57618e-06	-4.87562e-07	0.00341059	-0.000732841	-0.000650874	0	792.663
1013	2.76348	8.19966	0.0583922	1.11006e-07	8.5143e-07	0.00171881	-0.000213919	-1.33731e-05	0	412.288
1016	2.38618	5.75334	0.0579309	-3.9301e-07	1.16153e-07	0.00185307	-0.000148116	-9.87594e-05	0	348.173
1019	12.4796	6.96205	0.066886	6.50903e-07	-9.77509e-08	-0.01302	-0.000203724	-0.00183196	0	1269.54
1020	2.25891	4.00928	0.058313	-2.55207e-07	2.69751e-07	0.00276548	-0.000104624	-0.000100843	0	543.547
1025	10.8157	9.99748	0.0555286	7.56564e-07	-7.45818e-09	-0.013242	-0.000569416	-0.00247718	0	1350.34
1026	9.19909	14.3867	0.0662878	3.55457e-06	3.86891e-07	-0.0242889	-5.48059e-05	-0.00127119	0	474.764
1034	18.5563	8.43278	0.0729725	3.8388e-06	-2.38087e-06	-0.00909287	0.00143651	-0.00186906	0	522.139
1035	15.4757	3.96536	0.0643433	-1.46847e-08	-5.84925e-07	-0.00499002	0.00021752	-0.000915209	0	2466.9
1036	11.7659	1.09573	0.0743936	-5.76925e-08	1.09264e-07	0.0053238	-1.4156e-05	-1.61044e-05	0	886.994
1040	2.38711	1.64008	0.0747493	7.18668e-08	-1.11888e-07	0.00270473	-3.29653e-05	-3.42517e-05	0	621.693
1041	9.0145	6.31295	0.073633	1.13091e-06	1.23987e-06	0.00847376	-0.000630448	-0.000966755	0	1598.56
1045	10.905	6.97577	0.0554634	-6.07239e-08	6.68465e-08	-0.0249552	-0.000515806	-0.00155472	0	368.85
1047	4.37387	14.7659	0.0516076	-4.15032e-07	-2.56493e-06	-0.00412519	-5.85884e-05	0.000412787	0	101.076
1049	25.5825	7.96109	0.0563072	1.5953e-07	-3.38957e-06	0.00187887	0.000350264	7.46658e-05	0	645.537
1050	15.927	8.13098	0.0573749	2.11864e-06	4.29068e-07	0.0408449	0.000927838	-0.00250377	0	587.422
1052	4.71143	11.515	0.0675791	2.13065e-06	-1.95727e-08	-0.0026783	-0.000342363	7.54476e-05	0	700.152
1054	14.6462	7.76325	0.0656755	2.1334e-06	4.24584e-07	0.0385108	0.000604679	-0.00250021	0	2841.73
1058	3.7246	3.92387	0.0564525	-2.2849e-07	-2.30699e-07	-0.000680332	-0.000205254	-0.00012609	0	681.255
1059	13.5223	7.88121	0.0603027	2.91509e-07	3.26861e-07	-0.012359	9.14482e-05	-0.00250844	0	2004.26
1060	20.2201	9.88579	0.0652486	4.30504e-06	-5.77587e-07	0.00658009	0.00151791	-0.00120638	0	1617.99
1067	15.8483	1.10806	0.0502907	5.50152e-08	9.01735e-08	-0.00666078	1.02194e-05	-3.78569e-05	0	735.354
1072	19.2152	10.8593	0.0737916	5.19601e-06	-1.74497e-06	0.0203726	0.00151249	-0.00174381	0	1498.64
1074	16.6398	2.20781	0.0747733	-1.75916e-07	-6.52358e-07	-0.00579666	0.000118181	-0.00034038	0	2019.39
1075	3.81689	6.41789	0.066699	9.61703e-08	-1.08058e-07	0.00606821	-0.000326075	-0.000126082	0	683.567
1076	14.6598	6.60238	0.0695897	-1.69978e-07	-5.66799e-08	-0.00512771	0.000303167	-0.00191786	0	1539.52
1079	17.7413	10.4509	0.0722417	4.59251e-06	-2.23539e-06	-0.0181989	0.00180757	-0.00265622	0	3322.88
1081	6.62897	12.0705	0.0662689	6.12252e-06	-5.5585e-07	-0.0117133	-0.000487489	-0.00027726	0	326.627
1086	19.3877	11.4103	0.0635363	6.16917e-06	-3.80538e-06	0.016459	0.00159478	-0.00160088	0	1990.81
1088	19.3044	2.78069	0.0603192	-5.2814e-07	-1.73235e-06	-0.0113023	0.000324754	-0.000384748	0	927.725
1091	15.3611	4.87691	0.0519565	3.73928e-07	-5.35732e-07	-0.0063548	0.0002596	-0.00123998	0	1904.92
1092	11.1582	14.852	0.0685601	1.13353e-06	-1.08448e-06	-0.065001	7.05182e-05	-0.00329188	0	380.892
1094	15.7287	9.9057	0.0717778	4.07805e-06	-1.93552e-06	0.0155239	0.00143894	-0.00354417	0	2547.03
1095	12.7992	1.77451	0.0702856	-1.81662e-07	3.94598e-07	-0.00369419	-4.89124e-05	-0.000183803	0	2362.26
1099	7.12686	13.9423	0.0668619	4.81812e-06	-1.60471e-06	-0.0218362	-0.000205264	-0.000183736	0	163.22
1101	13.822	11.9203	0.0680402	3.28879e-06	-1.52489e-06	-0.0335153	0.000932814	-0.00540173	0	1378.01
1104	15.9189	12.5872	0.0679193	4.54825e-06	-3.20831e-06	0.0663204	0.00178876	-0.0049648	0	5871.2
1108	16.3899	9.54914	0.0524742	3.56699e-06	-3.45808e-06	0.010743	0.00152115	-0.00314807	0	4095.63
1110	1.43738	10.7043	0.0695716	1.38955e-07	3.45221e-06	-0.00208317	-5.94679e-05	0.000257822	0	323.316
1111	18.2761	11.321	0.0686647	4.99259e-06	-1.47544e-06	0.0125318	0.00181647	-0.00238916	0	2143.72
1117	5.07162	5.57038	0.0656155	-2.04536e-08	3.83874e-08	-0.000843307	-0.000406757	-0.000260273	0	244.429
1123	1.97248	3.74595	0.0583925	-4.53147e-08	1.25037e-07	-0.00192981	-8.23245e-05	-9.00548e-05	0	594.263
1127	11.6379	7.90409	0.0546375	-3.06302e-07	-3.78898e-07	-0.00510386	-0.000451663	-0.00214771	0	150.151
1129	5.04798	15.2708	0.057856	1.68982e-07	-8.11014e-06	-0.00421472	-3.85009e-05	0.000392725	0	60.4874
1130	1.72835	13.8623	0.0590353	4.9408e-07	-3.58246e-07	-0.00265005	-2.81006e-05	0.00050041	0	83.8687
1133	17.8981	2.8661	0.0681161	-1.83139e-07	-2.01883e-06	0.00532416	0.00028773	-0.000497704	0	2194.89
1136	15.261	2.07216	0.059161	-2.09827e-07	-2.96614e-07	-0.0164666	2.51918e-05	-0.000269282	0	2661.73
1137	25.6158	9.36639	0.0508096	7.65703e-07	-3.55606e-06	-0.00126995	0.000288872	0.000312414	0	410.165
1138	17.0173	3.39233	0.0718462	-4.51692e-07	-1.40359e-06	-0.00593138	0.000295517	-0.000663703	0	1224.78
1139	22.2003	6.2706	0.0748633	2.74996e-07	-1.73982e-06	0.00140929	0.000817817	-0.000515428	0	605.078
1140	16.9824	1.65554	0.0578772	-5.99804e-08	-4.7119e-07	0.00365428	9.29837e-05	-0.000170345	0	1841.39
1143	26.1546	8.75524	0.0549035	3.17088e-08	-4.41665e-06	-0.0168472	0.000201808	0.000281636	0	255.683
1144	20.5292	6.83147	0.0670766	-4.04531e-08	-1.81082e-06	-0.00230211	0.00108728	-0.000967446	0	1140.07
1145	20.0184	11.1189	0.0544203	6.93157e-06	-1.79747e-06	0.0359126	0.00158005	-0.00121726	0	375.389
1146	16.2157	6.70971	0.0604839	1.04712e-07	-4.30058e-07	-0.0282398	0.000719859	-0.00186572	0	572.066
1149	13.288	13.6781	0.0588583	3.17127e-06	-2.78926e-06	0.0146532	0.000808084	-0.00735501	0	1023.86
1152	5.48037	15.6726	0.0747192	1.08042e-07	-6.27871e-06	-0.00371157	-9.26793e-06	0.000394309	0	180.244
1153	3.62319	5.92272	0.0668576	-3.56805e-08	-2.52532e-07	-0.000260672	-0.000282437	-0.000128866	0	906.546
1157	19.5452	7.14339	0.0519091	3.2834e-07	-1.69207e-06	0.00749874	0.00117561	-0.00127233	0	1728.93
1159	23.9839	1.56835	0.0627139	-4.43096e-07	1.09911e-07	-0.00290174	6.36931e-05	-5.01593e-05	0	819.409
1160	6.83043	7.09106	0.0730389	-6.39221e-08	-1.41582e-07	-0.00704534	-0.000619752	-0.000519875	0	925.863
1161	20.1282	11.5615	0.0595917	9.31165e-06	-2.86363e-06	0.0185889	0.00150034	-0.00111111	0	1312.74
1162	12.0018	3.04606	0.0582026	-5.72382e-07	3.75346e-08	0.010121	-0.000154895	-0.000478199	0	1796.42
1163	24.107	2.45939	0.0611387	6.37625e-08	-2.12514e-07	0.000629453	0.00020739	-0.000143233	0	900.595
1164	7.71239	4.12292	0.0653594	-4.09915e-08	-3.93855e-07	-0.00784304	-0.000421694	-0.000402172	0	1058.7
1165	18.6589	11.8276	0.0703482	6.26169e-06	-2.83024e-06	0.0429305	0.00156619	-0.00210485	3	3660.34
1166	1.28675	1.02846	0.0672162	4.56287e-08	-1.39539e-07	0.00114354	-2.55371e-07	-5.68992e-06	0	191.194
1168	15.8653	3.03632	0.0560539	-3.30786e-07	-6.28436e-07	0.000280591	0.000165173	-0.000596604	0	1418.51
1173	25.9564	8.41535	0.0501891	-7.1134e-09	-4.40072e-06	0.00525356	0.000252138	0.000193861	0	664.015
1176	23.4293	6.97336	0.0517273	7.2532e-07	-1.51028e-06	0.0282204	0.000723436	-0.000287502	0	513.212
1177	3.60572	7.18137	0.0709388	3.16861e-07	3.74854e-07	0.00124011	-0.000307449	-9.49951e-05	0	451.529
1179	20.9044	1.50145	0.0696132	-1.19544e-07	-4.0125e-07	-0.000179829	0.000105024	-9.56706e-05	0	755.007
1180	20.671	9.30839	0.0710117	2.65716e-06	-2.73805e-07	0.0129508	0.00140379	-0.000985311	0	1951.94
1182	1.13732	2.82477	0.0654352	-5.69571e-08	-8.26041e-07	-0.000913651	-1.25398e-05	-6.95976e-05	0	369.212
1183	22.9812	6.53108	0.0566639	5.55336e-07	-1.4427e-06	-0.0105835	0.000768934	-0.000387163	0	1229.86
1184	1.94781	11.5037	0.0703177	6.29033e-07	1.65208e-06	-0.00449681	-0.000101205	0.000316647	0	120.958
1185	3.82083	14.3081	0.0529321	-2.31516e-07	1.18798e-06	-0.0026727	-7.73856e-05	0.000424138	0	126.026
1188	10.7277	3.90264	0.0664697	-2.10811e-07	1.58181e-08	-0.00231186	-0.000349578	-0.000655971	0	597.362
1190	6.86018	11.1014	0.050159	3.17644e-06	2.62959e-07	-0.00989105	-0.000590154	-0.000457097	0	625.586
1193	2.64734	4.01871	0.0613589	-2.25318e-07	-1.65379e-08	0.00265387	-0.000132938	-0.000108533	0	14.7505
1200	2.83134	10.5004	0.0743606	1.00647e-07	2.3175e-06	-0.00389893	-0.000208086	0.000174752	0	584.106
1202	13.8326	1.32267	0.0642738	5.78915e-09	1.8317e-07	0.00308871	9.17803e-06	-7.4399e-05	0	1449.5
1203	14.9016	3.17308	0.0596772	-3.13425e-07	-1.68591e-07	-0.0256491	0.000109965	-0.00065089	0	1908.58
1205	23.0972	9.64027	0.0710282	4.27289e-07	-2.18822e-06	0.00983008	0.000842674	6.4275e-06	0	660.144
1206	17.3656	2.41589	0.0742643	-3.19228e-07	-1.0778e-06	-0.0106265	0.000203456	-0.00040916	0	297.97
1208	15.6559	4.68491	0.0603027	6.91828e-08	-7.97545e-07	0.00017981	0.000280209	-0.00119254	0	2112.14
1209	13.6964	5.65532	0.0716682	5.14213e-08	-3.78001e-07	0.0162635	2.61975e-05	-0.00153565	0	973.086
1212	13.2841	8.82981	0.0597483	7.76193e-08	1.60278e-08	-0.0390816	0.000108681	-0.00300942	0	1627.25
1216	15.3315	9.95897	0.06045	4.07331e-06	-9.57638e-07	0.0214015	0.00127348	-0.00370615	0	1456.08
1222	20.8689	4.35366	0.0674016	-1.26029e-07	-1.66003e-06	-0.00952258	0.000656897	-0.000566369	0	1438.28
1223	3.036	9.67195	0.0547721	1.28725e-07	1.60421e-06	0.00767203	-0.000260218	9.24029e-05	0	468.989
1226	9.15449	6.10831	0.0739154	5.67836e-07	1.51122e-06	-0.0050511	-0.000616397	-0.000949685	0	1397.51
1228	6.54395	13.7808	0.0512918	3.79848e-06	-2.72904e-06	-0.0130636	-0.000230452	-9.17283e-06	0	471.708
1230	12.1816	4.64606	0.0593932	-2.95072e-07	-4.1521e-07	-0.0050678	-0.000291927	-0.00103411	0	1576.68
1231	19.7628	7.69993	0.0735998	1.205e-06	-1.51392e-06	0.0130916	0.00131224	-0.00128589	0	1638.01
1232	8.6796	6.1318	0.0664852	1.23795e-06	1.36605e-06	-0.0114063	-0.000614412	-0.000843372	0	1759.98
1236	10.0957	13.1881	0.0634189	2.37857e-06	-7.79179e-07	-0.0260102	-0.000506267	-0.00238186	0	973.149
1238	1.37188	8.43542	0.0661524	1.03478e-07	2.80292e-06	0.00107547	-4.88259e-05	4.82513e-05	0	382.582
1239	13.6616	13.7693	0.0585536	2.66562e-06	-3.0731e-06	0.0512676	0.000979812	-0.00806784	0	2162.55
1240	22.0126	7.37052	0.0680147	1.12399e-06	-1.92815e-06	0.0102859	0.000991325	-0.00055735	0	935.937
1246	2.42978	9.9316	0.0601435	1.95615e-07	2.38198e-06	-0.00125431	-0.000163125	0.000139382	0	317.37
1249	24.2652	6.35201	0.0641512	2.01832e-07	-1.93813e-06	-0.0107032	0.00053843	-0.00020908	0	1442.06
1251	19.0845	8.70507	0.0559408	3.81941e-06	-2.21382e-06	-0.00800843	0.00153487	-0.00175618	0	3443.09
1256	2.86967	6.75659	0.0534974	3.06966e-08	5.4636e-07	-0.00309445	-0.000246031	-9.94027e-05	0	168.011
1258	1.18542	8.85652	0.063327	1.34423e-07	3.44825e-06	0.00295458	-1.98518e-05	0.000101386	0	591.199
1260	14.3089	3.382	0.0737946	-1.87047e-07	-9.02289e-08	-0.0134882	-2.60381e-06	-0.000648487	0	2362.39
1261	7.63089	11.0803	0.0639618	3.73687e-06	3.57595e-07	-0.0177622	-0.000667696	-0.000791044	0	60.191
1264	13.211	8.74356	0.0533796	1.53775e-07	-1.07619e-08	-0.0211209	2.30055e-05	-0.00291363	0	3782.19
1269	22.4583	7.14932	0.063422	1.77657e-06	-2.35782e-06	0.00506945	0.000927052	-0.000484787	0	74.4271
1270	11.4034	13.9416	0.0649339	4.8689e-06	-2.29828e-06	-0.00960062	-0.000195828	-0.00403314	0	2044.04
1276	21.7516	2.25839	0.0700192	-8.7108e-08	-1.30738e-07	-0.00266314	0.000282505	-0.000188756	0	1510.92
1278	8.16742	4.8355	0.066566	1.12934e-07	2.68789e-07	-0.00244151	-0.000482577	-0.000599741	0	1521.29
1280	13.9903	9.68895	0.0525437	1.45589e-06	1.66685e-07	-0.0183371	0.000480122	-0.00378924	0	4041.31
1285	12.1028	1.94012	0.0617283	-3.78872e-07	4.53561e-07	0.0132838	-6.84984e-05	-0.000219247	0	1196.91
1287	22.7921	7.93178	0.0510806	1.81152e-06	-2.45101e-06	-0.000119203	0.000913582	-0.000350573	0	1609.8
1288	20.8386	7.16404	0.056876	9.15167e-08	-1.32723e-06	0.0148213	0.00109315	-0.000897092	0	1259.54
1289	2.78468	10.7632	0.0615966	3.47763e-07	2.13762e-06	-0.0152873	-0.000185641	0.000209068	0	442.844
1293	23.2542	5.96809	0.0683643	-1.07531e-07	-1.31257e-06	-0.00290511	0.000656661	-0.000370649	0	1283.02
1294	24.4556	5.19808	0.0713993	-5.45992e-07	-1.52657e-06	-0.00262006	0.000414434	-0.000227336	0	321.668
1303	2.28884	5.19769	0.0564573	-7.20732e-07	2.17781e-07	0.00537625	-0.000126057	-9.82887e-05	0	536.466
1305	26.338	2.68975	0.0558624	-1.42677e-07	2.9503e-07	-0.00192293	5.09531e-05	-0.000103433	0	917.908
1307	20.4532	3.8214	0.0590787	9.55563e-08	-2.1717e-06	0.00563273	0.000611347	-0.000559398	0	772.922
1309	10.6759	12.2927	0.0544067	3.84394e-06	-4.81488e-07	-0.0432494	-0.00054256	-0.00295627	0	1923.97
1310	5.86265	13.4471	0.0746242	2.90294e-06	-3.91385e-06	-0.0114889	-0.000246928	0.00010508	0	90.5759
1311	24.1216	8.9823	0.0556705	7.76914e-07	-2.17919e-06	-0.00268608	0.000637828	5.7432e-05	0	962.883
1312	22.6834	2.20305	0.0698623	-6.07544e-07	-1.76528e-08	-0.00600711	0.000232331	-0.000150116	0	937.234
1314	25.3674	3.30869	0.056869	3.34082e-08	-7.41569e-07	-0.0019842	0.000161446	-0.000152244	0	787.845
1315	7.09995	10.5914	0.050348	2.11736e-06	5.83918e-07	-0.0032794	-0.000670493	-0.000592052	0	236.214
1321	21.1854	3.88324	0.0626909	-1.53387e-07	-1.21093e-06	-0.0134337	0.00056741	-0.000473721	0	1038.19
1326	16.5675	5.42881	0.0647897	-7.47005e-07	-1.30121e-06	0.00928952	0.000542534	-0.00132048	0	1061.98
1328	26.71	6.52279	0.0585285	-1.16794e-08	-1.94848e-06	0.0131611	5.37402e-05	-5.75e-05	0	535.601
1329	1.92655	7.43462	0.0663739	-1.64788e-07	1.74824e-06	-0.00265004	-0.000116272	-1.38813e-06	0	714.06
1330	21.0171	1.55731	0.0561609	-2.00825e-07	-3.51016e-07	0.0143133	0.000120103	-0.000119576	0	1202.31
1331	8.90843	2.46391	0.0521875	1.75232e-07	3.01404e-07	0.0117663	-0.000247649	-0.000280403	0	1900.18
1332	24.4886	6.22662	0.0649534	2.39891e-07	-1.96833e-06	0.0115673	0.000491452	-0.00019473	0	1498.69
1333	13.5687	9.15421	0.0516911	8.40861e-08	3.76677e-07	-0.0104016	0.000245832	-0.00327463	0	3586.27
1335	13.2639	12.5354	0.0561487	4.12436e-06	-1.56403e-06	-0.0989829	0.000573114	-0.00606526	0	6079.69
1339	12.3849	7.56311	0.0726811	1.67399e-07	-2.08134e-07	-0.0291531	-0.000204448	-0.0022224	0	901.613
1341	13.7785	14.8391	0.0705973	1.99654e-06	-4.3661e-06	0.0127263	0.000772794	-0.00978039	0	25004.1
1342	25.7489	9.93001	0.070472	2.40741e-06	-4.64302e-06	0.0323225	0.000167544	0.000438051	0	800.172
1343	23.0979	4.26132	0.0519836	1.41297e-07	-9.08784e-07	0.00336902	0.000461315	-0.000315698	0	498.306
1345	20.816	10.5673	0.0539918	5.20173e-06	-1.63032e-06	0.0251175	0.00141321	-0.000899463	4	1297.09
1346	9.19426	1.87548	0.0730283	3.44382e-07	-1.87696e-07	0.0089885	-0.000157018	-0.000187408	0	927.527
1347	12.3337	14.1127	0.0520753	4.64892e-06	-2.94609e-06	0.041724	0.000146497	-0.0059262	0	1547.49
1349	5.89124	9.49973	0.06151	8.7674e-07	-5.20954e-08	-0.00237203	-0.000585813	-0.000298158	0	412.806
1355	10.413	4.01315	0.0685138	-2.35376e-07	1.18085e-07	-0.0108418	-0.000378081	-0.000613522	0	616.108
1357	19.216	12.1823	0.059589	7.32295e-06	-4.86518e-06	0.0388499	0.00140314	-0.00172218	0	526.179
1358	22.1816	2.91515	0.0679493	-5.02339e-08	-4.67655e-07	-0.00706471	0.000367294	-0.000272588	0	594.217
1359	15.6993	15.6762	0.0602541	-9.93663e-07	-6.26686e-06	0.0522876	0.000496237	-0.00451165	0	810.839
1360	16.1235	6.11912	0.0590564	-4.83618e-07	-2.31882e-07	-0.0332178	0.000607764	-0.00171939	0	271.254
1361	5.21866	4.0604	0.0546911	8.2817e-08	8.85441e-07	-0.012097	-0.000293374	-0.000190554	0	908.554
1364	24.6256	3.82243	0.0607544	3.15709e-07	-4.36793e-07	-0.000699921	0.000269698	-0.000206524	0	535.298
1365	13.7503	6.17186	0.068454	2.37169e-07	-3.08269e-08	-0.018274	0.000110479	-0.00171003	0	183.455
1367	1.20836	15.4013	0.0511838	2.44416e-07	-3.49248e-07	0.00042339	4.56514e-06	0.000592392	0	217.593
1370	26.4906	2.97717	0.0615854	-3.7832e-07	2.68554e-07	0.00191784	5.18306e-05	-0.000115331	0	1191.07
1371	14.5065	14.3605	0.0713639	3.44893e-06	-5.39345e-06	0.071884	0.00131676	-0.00794718	1	19984.6
1373	10.968	15.9314	0.066228	-9.98107e-07	-7.71945e-08	-0.0513841	0.00100172	-0.00256292	0	740.527
1375	10.7046	1.55849	0.0586031	5.79438e-08	8.57329e-08	0.0101923	-7.95235e-05	-0.000112679	0	1095.82
1377	1.65679	8.81933	0.05913	2.57487e-07	3.02408e-06	0.00263257	-9.70023e-05	8.26818e-05	0	500.036
1378	23.8522	8.27679	0.0644952	1.67436e-06	-2.37496e-06	0.0274948	0.000721715	-9.91067e-05	0	1317.79
1379	14.904	4.71023	0.0678105	2.28875e-07	-2.37542e-07	0.00834051	0.000201815	-0.00115052	0	1318.17
1380	11.1177	6.60951	0.0590921	9.97228e-08	1.40358e-07	-0.00307124	-0.000455487	-0.00153988	0	1862.89
1383	20.6232	3.31723	0.0717003	-1.78028e-07	-1.53334e-06	-0.00439246	0.000496299	-0.000403819	0	760.946
1385	16.1787	12.2054	0.0570199	4.02606e-06	-2.89783e-06	0.0628203	0.00187891	-0.00425837	0	200.653
1386	19.151	4.37576	0.0746756	-7.28761e-07	-3.18582e-06	-0.000662243	0.000660932	-0.000805651	0	1819.07
1388	8.56615	8.17374	0.0722819	3.53468e-08	3.89587e-08	-0.0120978	-0.000756816	-0.00112921	0	1197.65
1390	24.7236	8.31854	0.0698834	7.87307e-07	-2.12293e-06	-0.002159	0.000512424	5.41107e-05	0	1546.44
1395	24.2013	7.46608	0.0725055	1.01739e-06	-2.84483e-06	-0.00318198	0.000626225	-0.000102356	0	875.013
1400	18.305	1.70217	0.0590804	-1.45514e-07	-1.15224e-06	-0.022048	0.000142137	-0.00018493	0	1514.54
1402	11.1731	3.59549	0.0532113	-2.24852e-07	3.70989e-08	0.00410043	-0.000282995	-0.000627289	0	1305.82
1403	4.90222	15.9313	0.069195	5.57874e-07	-8.02629e-06	-0.00684698	1.31119e-05	0.000447656	0	13.6651
1404	4.32686	6.42027	0.0578612	2.26856e-08	8.32396e-09	-0.000298688	-0.000361261	-0.000156595	0	557.724
1405	10.0034	2.9811	0.0506099	6.29604e-08	1.93047e-07	-0.00288868	-0.000292582	-0.000408862	0	1013.24
1407	18.6717	12.3485	0.0593663	-3.49166e-07	5.591e-06	0.0042072	0.001548	-0.00199726	0	2119.08
1408	26.8716	8.86795	0.0529316	2.90014e-08	-1.86731e-06	-0.00237908	3.95238e-05	0.000324022	0	463.796
1409	18.5932	11.7145	0.0605278	5.65928e-06	-2.48186e-06	0.0434645	0.00165165	-0.00215455	0	1056.74
1410	6.65794	12.4496	0.0568896	6.42477e-06	-9.27234e-07	-0.0168408	-0.000456312	-0.000233289	0	102.648
1412	2.13315	15.2063	0.0526671	2.48971e-07	-2.49686e-07	-0.00481004	3.46836e-07	0.000565534	0	73.6642
1413	21.5971	9.79885	0.063365	3.42659e-06	-1.35356e-06	0.0396243	0.00121178	-0.000585913	0	2462.05
1417	2.23227	10.3252	0.0606189	3.85459e-07	2.57413e-06	-0.00357322	-0.000131155	0.000211022	0	224.2
1418	11.1349	3.06834	0.0566174	-7.40669e-08	-3.76781e-08	0.0366925	-0.000228736	-0.000515557	0	1699.81
1422	4.62597	10.5409	0.0725157	1.34041e-06	7.39763e-07	0.000865884	-0.000405127	-1.30909e-05	0	361.858
1424	1.89356	2.27693	0.0603815	-1.83649e-08	-5.83096e-07	0.00244089	-4.40746e-05	-6.07422e-05	0	808.126
1429	19.5169	6.69252	0.0662495	-2.71712e-09	-1.98504e-06	-0.00902343	0.00112336	-0.00122555	0	1445.64
1431	3.03162	6.32414	0.0744386	-1.43988e-07	1.50512e-07	0.000237248	-0.000225815	-9.78976e-05	0	728.174
1432	6.36476	2.62115	0.0504403	3.91712e-07	-4.50571e-08	0.00229936	-0.000244728	-0.000143782	0	996.15
1434	14.574	15.261	0.0548255	1.01832e-06	-7.3059e-06	0.13312	0.00149729	-0.00798912	0	12361.4
1440	19.8133	2.47366	0.0634338	-5.57055e-07	-1.61353e-06	-0.0115126	0.000314619	-0.000289277	0	501.686
1441	6.73089	14.8481	0.0609359	2.82478e-06	-3.62924e-06	-0.00853424	-5.93655e-05	7.4278e-05	0	59.6566
1442	10.6735	1.36476	0.0561845	4.58891e-08	1.15746e-07	0.0102676	-5.42912e-05	-9.19275e-05	0	1957.54
1443	3.70252	2.93356	0.073911	-5.02731e-09	-5.30326e-07	0.00164295	-0.000155223	-9.22069e-05	0	377.25
1444	4.50892	5.60604	0.0688838	1.77809e-08	-1.66866e-08	-0.00257945	-0.000349796	-0.000189379	0	626.905
1446	14.1287	9.22862	0.0680027	1.2281e-06	5.19733e-07	-0.0184897	0.000626159	-0.0035384	0	3050.34
1447	14.4826	15.4207	0.0577646	7.5283e-07	-7.19039e-06	0.151134	0.00139427	-0.00832385	0	2730.32
1450	10.2633	1.56153	0.0506971	1.17803e-07	-1.22635e-08	0.00724294	-7.91396e-05	-0.000108721	0	1856.37
1452	2.61528	11.3415	0.0653809	8.65301e-07	1.49253e-06	-0.000967919	-0.000149829	0.000264547	0	18.6523
1454	20.8927	5.99913	0.0661452	-5.69894e-07	-2.49143e-06	-0.0149062	0.00090249	-0.00080213	0	1368.09
1456	22.8774	1.04044	0.0588169	-3.568e-08	-2.91228e-10	-0.00835964	9.03512e-06	-2.02026e-05	0	648.827
1458	26.693	8.18878	0.0532367	1.22184e-07	-2.20987e-06	-0.00398651	8.92959e-05	0.000183055	0	2178.71
1461	3.91947	4.71595	0.0595567	-1.40741e-07	-6.18166e-07	0.00265684	-0.000295503	-0.000140747	0	254.554
1462	6.578	5.40588	0.0541104	1.28634e-07	2.9965e-08	0.00504953	-0.000485312	-0.000397851	0	692.45
1464	1.90778	12.4589	0.0579976	1.05687e-07	7.05311e-07	-0.00182115	-6.63696e-05	0.000394506	0	308.968
1469	4.43354	2.43924	0.0654062	2.90205e-07	-5.17782e-07	-0.000158523	-0.00016149	-8.86307e-05	0	499.552
1470	7.74731	3.98908	0.0637097	-1.37607e-07	-2.03878e-07	-0.00735259	-0.000415926	-0.000365564	0	428.8
1471	15.3712	2.01924	0.0632092	-2.15623e-07	-2.65656e-07	0.00479468	1.83754e-05	-0.00026847	0	1664.47
1473	11.1415	13.068	0.0592334	4.91021e-06	-1.96417e-06	-0.0622938	-0.000442635	-0.00351824	0	687.446
1474	10.6475	2.97156	0.0737805	-4.14009e-09	-7.66012e-09	0.00521484	-0.000254675	-0.000449162	0	1118.27
1475	10.5112	9.63833	0.0580883	1.15716e-06	9.77871e-08	-0.00873778	-0.000630998	-0.00216314	0	385.07
1479	8.39827	7.29962	0.066763	1.91594e-06	8.05735e-09	-0.00428609	-0.000707807	-0.000943488	0	1039.32
1480	2.16918	6.14506	0.0525086	-3.10329e-07	6.74935e-07	-0.0030895	-0.000155626	-8.00548e-05	0	136.043
1481	8.87215	12.8661	0.0684754	3.85809e-06	4.89156e-08	-0.0280656	-0.000511353	-0.00132929	0	1035.07
1486	25.9584	2.76791	0.07464	-9.74038e-08	2.23819e-07	0.00161057	8.88572e-05	-0.000114388	0	424.582
1488	9.52151	14.0007	0.0578392	3.56849e-06	1.44549e-07	-0.0460541	-0.0002359	-0.00160489	0	1442.81
1489	6.30983	8.21002	0.05061	3.22713e-07	7.30294e-08	-0.00422563	-0.000596152	-0.000446735	0	923.47
1491	7.72815	7.76415	0.0503279	9.16291e-07	-8.24039e-07	-0.0145026	-0.000683649	-0.000750693	0	501.289
1492	13.4508	5.60928	0.0738181	1.70929e-07	-4.66081e-07	-0.0171194	-6.23155e-05	-0.00152136	0	1228.81
1495	26.5537	4.74618	0.067007	-1.5252e-08	-1.40896e-06	-0.00104386	6.70695e-05	-0.000131478	0	1215.82
1497	9.59904	9.74758	0.0503342	-9.0725e-07	1.13912e-06	-0.0254258	-0.000731979	-0.00178028	0	766.746
1500	26.7165	5.88129	0.0560817	-1.01043e-07	-1.86595e-06	-0.00329209	5.42702e-05	-9.54126e-05	0	546.039
1501	3.3587	4.55515	0.0671265	-3.08443e-07	-2.16635e-07	0.00328098	-0.000204315	-0.000120563	0	561.879
1503	19.215	1.69119	0.0703332	-1.59529e-07	-1.03947e-06	-0.0156045	0.000195596	-0.0001623	0	1860.53
1504	5.43057	2.10737	0.0655243	8.0283e-07	-5.13659e-07	0.00110317	-0.000166821	-9.82497e-05	0	303.755
1506	25.0002	2.90887	0.0675449	4.94038e-08	-8.60919e-08	0.00408589	0.000178636	-0.000144356	0	1084.01
1509	10.3177	15.7474	0.0549416	-9.24468e-07	2.85002e-07	-0.0399497	0.000669406	-0.00186744	0	370.359
1510	1.87433	4.37761	0.0588523	-2.90178e-07	7.83089e-07	-0.000309875	-8.71054e-05	-9.52055e-05	0	535.701
1513	4.78304	8.81948	0.0674513	3.84972e-07	4.21136e-07	-0.00599787	-0.000428008	-0.0001535	0	553.867
1521	20.6608	4.65172	0.0697463	-4.44382e-08	-2.1733e-06	-0.00342197	0.000716687	-0.00063378	0	2571.63
1523	7.13442	15.6257	0.0598753	1.00059e-06	-3.68268e-06	-0.0171177	0.000116697	6.74713e-05	0	177.113
1524	10.7865	1.91801	0.074746	-1.48122e-08	2.2345e-07	-0.0192581	-0.000122575	-0.000185403	0	1217.44
1527	16.0759	13.7151	0.0718341	4.65488e-06	-2.66105e-06	0.071463	0.00159813	-0.00480515	0	2863.45
1528	3.69859	6.95981	0.0662202	2.57361e-07	2.84849e-07	-0.00134067	-0.000315423	-0.000106213	0	229.353
1530	23.7734	6.38602	0.0624773	-1.42792e-07	-1.61874e-06	0.00792324	0.000648705	-0.000280356	0	80.618
1532	1.34768	4.01567	0.0668194	-7.1925e-08	8.21454e-07	0.00316765	-3.92323e-05	-8.84707e-05	0	907.379
1537	10.2164	13.1649	0.0595689	2.31247e-06	-9.46403e-07	-0.0332986	-0.000528801	-0.00248749	0	1543.32
1538	26.8008	8.51101	0.0731278	5.85642e-07	-2.08029e-06	-0.00235623	6.72428e-05	0.000251712	0	188.85
1542	21.4359	5.80634	0.0582461	-8.51577e-08	-1.83568e-06	0.012298	0.000865751	-0.000640244	0	2376.62
1544	22.9749	9.60201	0.0571533	4.38118e-07	-2.55856e-06	0.0393072	0.000871938	-4.57235e-05	0	821.625
1551	7.01968	7.40218	0.0595614	2.06401e-07	-2.53646e-07	-0.0080963	-0.000633904	-0.000574825	0	1892.54
1552	5.896	8.36545	0.0625977	2.66972e-07	-1.68192e-07	-0.00511365	-0.000561081	-0.000360482	0	649.352
1554	17.4319	7.72213	0.0504965	5.13958e-06	-2.3373e-06	-0.00957892	0.00114828	-0.00205704	0	2358.94
1555	2.66667	5.01256	0.0679892	-5.46189e-07	8.93475e-08	0.00334225	-0.000161859	-0.000115465	0	1029.71
1556	3.35542	6.25858	0.0651342	-5.79198e-08	-3.74431e-08	0.00143746	-0.000258835	-0.000109649	0	721.007
1562	10.0047	5.68041	0.0701158	4.42374e-08	6.76853e-07	-0.0209695	-0.000575036	-0.00102026	0	1029.85
1563	11.2283	2.03795	0.051093	-1.91991e-07	1.03147e-07	0.00152919	-0.000121118	-0.000239674	0	1765.49
1565	9.90168	14.5717	0.0701834	1.74893e-06	-2.27215e-07	-0.0420789	-4.00641e-05	-0.00178485	0	232.764
1568	5.67126	11.9523	0.0685703	3.85313e-06	-8.1089e-07	-0.01278	-0.000397267	-1.45508e-05	0	334.188
1572	9.87914	1.09804	0.06094	1.1789e-08	-7.62015e-08	0.00771533	-2.77701e-05	-2.04833e-05	0	610.033
1574	2.04282	3.07663	0.074792	8.0188e-09	-4.5749e-07	0.00127534	-5.96461e-05	-8.36058e-05	0	249.847
1575	20.3952	6.79107	0.0649613	-4.93891e-09	-1.78988e-06	0.0152631	0.00108594	-0.0009787	0	1338.52
1577	2.28189	5.53349	0.0528894	-6.64631e-07	1.84804e-07	-0.00402544	-0.000121923	-0.000102843	0	762.896
1580	15.7585	15.5631	0.0674921	-6.2467e-07	-6.02634e-06	0.0547996	0.00051406	-0.00451156	0	877.982
1581	9.66164	15.3848	0.0727767	-1.75015e-07	-4.02614e-07	-0.0385179	0.000347888	-0.00135389	0	299.642
1583	2.312	10.1426	0.0546926	3.81933e-07	2.54339e-06	-0.000971853	-0.000169523	0.000168105	0	339.269
1584	1.57302	14.9335	0.0585554	6.00622e-08	-6.00287e-07	-0.00295779	-7.46109e-06	0.00056057	0	67.9096
1585	6.7919	2.02726	0.0665159	8.42739e-07	-3.90963e-07	0.00676043	-0.00018643	-9.84009e-05	0	226.309
1587	16.103	3.31945	0.060183	-3.19133e-07	-7.4704e-07	-0.00694185	0.000209546	-0.000653024	0	2584.18
1588	5.16977	4.50458	0.0717747	1.65812e-07	3.41518e-07	-0.00632048	-0.000333135	-0.000212943	0	855.386
1590	7.38013	10.5712	0.0723776	2.31948e-06	1.21965e-06	-0.00514692	-0.000684212	-0.000730383	0	753.778
1591	7.46295	4.18166	0.051743	1.87282e-07	-9.39618e-08	0.00115166	-0.000419282	-0.000394869	0	771.975
1595	6.74894	12.7474	0.0550526	6.51695e-06	-1.17265e-06	-0.0122892	-0.000414326	-0.000218197	0	426.985
1598	6.68301	10.3797	0.0683893	1.5036e-06	1.25609e-08	0.000682489	-0.00061718	-0.000441295	0	445.214
1600	7.68596	5.03674	0.0530385	1.59741e-08	5.91137e-09	0.0138809	-0.000501672	-0.000518356	0	562.383
1609	25.6459	9.13948	0.0622813	1.94496e-07	-3.94103e-06	0.0263988	0.000278021	0.000297898	0	492.083
1610	8.24412	9.4575	0.0510751	6.78295e-07	8.6714e-07	-0.00981051	-0.000760621	-0.00104343	0	998.45
1613	5.86267	8.23952	0.0678287	1.61473e-07	4.4884e-09	-0.00255572	-0.000547947	-0.00035526	0	633.102
1615	5.59731	9.63149	0.0525523	1.05614e-06	1.51085e-07	-0.00124014	-0.000547688	-0.000228096	0	603.626
1616	20.6164	10.5317	0.0727735	5.15656e-06	-1.12941e-06	0.0248519	0.00142797	-0.000986741	4	1105.66
1618	18.8169	8.47577	0.0534983	3.40122e-06	-2.40535e-06	0.0079193	0.0014298	-0.00183122	0	2984.77
1619	8.91617	7.66707	0.0639789	5.47996e-07	4.08131e-07	0.0118475	-0.000698096	-0.00112724	0	691.049
1621	23.6967	1.75291	0.0545225	-4.89725e-07	-2.47233e-08	-0.00642232	0.00012288	-9.99209e-05	0	617.674
1622	11.6798	3.82312	0.0642992	-3.59431e-07	-4.75876e-09	-0.00451274	-0.000269681	-0.000689165	0	1697.87
1624	2.18701	7.41604	0.0684182	-1.17354e-07	1.44154e-06	-0.00322006	-0.000135669	-1.80461e-05	0	483.431
1629	9.95705	5.91877	0.0544277	-9.05404e-09	9.26205e-07	0.00336796	-0.000596377	-0.001081	0	1506.82
1635	6.54221	4.29148	0.0676719	-6.39325e-07	-3.96878e-07	-0.00262644	-0.000413307	-0.000336379	0	1139.9
1638	1.06088	14.0321	0.0590288	4.71033e-08	3.26806e-07	0.000439601	-1.0378e-06	0.00052055	0	21.1457
1644	5.01596	13.3145	0.0525908	1.51663e-06	-4.1816e-06	-0.00399346	-0.000214517	0.000234936	0	95.889
1654	7.15758	6.42735	0.0574554	-9.80088e-07	1.48171e-07	-0.00436079	-0.000628535	-0.000560293	0	498.4
1657	14.2172	3.60003	0.0600173	-7.96551e-09	-9.47972e-08	0.0041141	-1.19563e-05	-0.000707853	0	1415.46
1658	13.8351	5.53069	0.0651276	3.15916e-07	-2.10387e-07	0.0174795	3.1801e-05	-0.00149624	0	2161.34
1662	17.9114	7.25762	0.0744011	2.27225e-06	-2.6232e-06	-0.00115163	0.00116643	-0.00182298	0	2120.74
1663	23.6143	9.41431	0.0621908	8.88111e-07	-1.8526e-06	0.0133807	0.000714061	4.86656e-05	0	705.314
1666	26.3617	8.86923	0.063904	2.65454e-07	-4.06474e-06	-0.00933712	0.000125531	0.000274478	0	567.705
1667	24.6212	1.21969	0.074901	-2.91841e-08	1.35267e-07	-0.00464939	2.12491e-05	-1.85854e-05	0	610.511
1672	23.6099	2.19494	0.051055	-4.05592e-07	-1.52303e-07	-0.00249798	0.000199459	-0.000115584	0	1197.99
1673	9.34263	15.3179	0.0606711	3.71857e-07	-4.70595e-07	-0.0246418	0.000276944	-0.00111446	0	112.944
1675	11.2486	5.80876	0.0532404	1.56756e-07	1.56728e-07	0.00128436	-0.00044349	-0.00130243	0	927.885
1678	3.09685	2.8523	0.060194	-7.20763e-08	-9.60158e-08	0.00249242	-0.000116892	-9.43917e-05	0	311.393
1680	1.35565	7.32286	0.0633413	-8.36031e-08	2.13958e-06	-0.00160771	-5.75772e-05	-1.65194e-06	0	676.891
1683	8.84467	12.2861	0.0723601	3.44518e-06	2.5105e-07	-0.0258294	-0.000614774	-0.00131691	0	656.858
1686	9.42173	13.3504	0.0550599	3.56196e-06	4.60538e-08	-0.0623928	-0.000420423	-0.00165994	0	1010.78
1687	25.6327	7.51226	0.0551676	1.94252e-07	-3.31129e-06	-0.0049916	0.000314561	2.4599e-05	0	433.463
1689	21.479	5.48976	0.0502944	-4.69773e-07	-1.4564e-06	0.00180628	0.000782303	-0.000618217	0	65.1
1690	26.4937	1.83201	0.0512534	4.23068e-07	8.27515e-08	-0.000518297	2.10201e-05	-6.51355e-05	0	966.409
1692	10.4289	2.1894	0.0595136	1.58911e-07	7.28209e-09	0.00436241	-0.000116095	-0.000232548	0	1463.4
1694	20.9361	1.63741	0.0578523	-1.88778e-07	-3.82416e-07	-0.00718551	0.000128142	-0.000141012	0	1311.06
1695	15.5279	9.47135	0.073807	2.71011e-06	-7.33725e-07	0.00789571	0.00127516	-0.00337859	0	1951.19
1698	3.38748	12.4095	0.0716802	3.32619e-07	-6.4647e-07	-0.00722786	-0.000172221	0.000304701	0	119.599
1699	4.16626	11.9602	0.0676332	1.07261e-06	3.33868e-08	-0.00994262	-0.000267305	0.000174868	0	392.001
1700	25.4707	4.87758	0.0599296	2.93126e-07	-9.26247e-07	0.00157331	0.000236973	-0.000179357	0	1587.31
1703	6.81973	2.5477	0.0508479	5.43356e-07	4.49404e-08	-0.0090601	-0.000237479	-0.000137896	0	702.164
1707	3.48294	12.6926	0.0557429	5.99771e-08	-1.91896e-06	-0.00307594	-0.000158784	0.000322022	0	162.919
1708	11.4386	2.3407	0.070119	-2.64547e-07	5.0751e-08	-0.00582045	-0.000119601	-0.00032707	0	2057.63
1709	7.17905	1.14911	0.059461	3.81585e-07	-1.87261e-07	-0.000421309	-4.9427e-05	-3.65713e-05	0	1536.24
1710	8.50412	5.40048	0.0674805	1.1715e-07	8.27049e-07	-0.0010595	-0.000569059	-0.000713604	0	758.676
1711	25.4736	3.09958	0.0617936	2.66675e-08	-3.76615e-07	-0.000264309	0.000147411	-0.000137499	0	931.301
1716	25.9991	3.02549	0.0739274	-4.06739e-07	9.28702e-08	-0.00297555	9.64316e-05	-0.000119851	0	368.734
1718	18.5249	9.78762	0.0517696	5.08328e-06	-2.04991e-06	0.0166475	0.00181674	-0.00208606	0	2071.71
1719	12.5301	13.1277	0.0501239	5.2894e-06	-4.15945e-06	-0.19691	-5.88646e-05	-0.00583029	0	2977.55
1723	22.2404	4.15526	0.0505175	-4.77131e-07	-8.94403e-07	-0.0115997	0.000525116	-0.000408822	0	2587.79
1725	17.5208	12.3576	0.053406	6.21821e-06	4.32747e-08	0.0422315	0.00174902	-0.00290318	0	1522.87
1727	2.71434	2.55712	0.0527856	8.58371e-08	-7.37055e-08	0.00307117	-8.90259e-05	-7.67614e-05	0	896.997
1731	1.83791	14.6461	0.0598557	8.85163e-08	-4.7815e-07	-0.000987823	-1.74405e-05	0.000540372	0	133.874
1733	7.38617	13.6983	0.0525621	5.80325e-06	-5.05718e-07	-0.0179347	-0.000258516	-0.000335408	0	227.506
1736	24.8524	4.99662	0.0581349	2.34071e-08	-2.31643e-06	-0.00989736	0.000321812	-0.000210728	0	1128.55
1737	26.4391	4.69775	0.0574413	-4.59879e-08	-1.19207e-06	-0.00195077	8.06433e-05	-0.000137621	0	974.854
1738	20.6564	9.79625	0.0609455	3.44311e-06	-4.33235e-07	0.0346686	0.00138972	-0.000987963	0	1323.99
1741	26.0216	2.10162	0.0741335	3.32215e-07	3.0307e-07	-0.00126604	5.46526e-05	-7.80468e-05	0	331.27
1742	13.469	9.12164	0.0532378	1.35336e-07	3.087e-07	-0.00525218	0.000222199	-0.00323679	0	248.996
1748	18.7153	1.78526	0.0536975	-2.83707e-07	-1.45745e-06	0.0100787	0.000157616	-0.000214144	0	967.872
1750	2.78376	13.4562	0.0568419	1.78323e-07	-8.16085e-07	-0.000746567	-7.67672e-05	0.000435914	0	105.181
1751	14.1063	11.3179	0.060392	4.26227e-06	-2.34614e-06	0.0372781	0.00101941	-0.00501638	0	3555.21
1755	6.48537	8.80473	0.0591838	2.17983e-07	-8.6427e-08	-0.000813633	-0.00065271	-0.0004596	0	743.042
1761	21.7452	4.07895	0.0715553	-6.48366e-07	-8.98345e-07	0.00531853	0.000604757	-0.000492329	0	702.943
1764	12.1397	13.3524	0.0558125	6.4057e-06	-4.27166e-06	-0.0301806	-6.63097e-05	-0.00507331	0	3701.73
1772	15.1815	9.30709	0.0658932	2.37995e-06	2.80965e-07	-0.00297271	0.00111496	-0.00337881	0	2664.47
1773	11.1364	6.72381	0.056787	1.81933e-08	1.05259e-07	-0.00300669	-0.000456037	-0.00156632	0	2016.76
1775	2.32904	8.51346	0.0715296	3.21283e-08	1.55265e-06	-0.00584365	-0.000170255	3.49673e-05	0	483.509
1776	26.6074	2.04436	0.0527689	6.36813e-08	2.76669e-07	-0.00184995	2.17033e-05	-7.40443e-05	0	502.698
1778	16.0907	12.4297	0.0551742	4.12475e-06	-2.77707e-06	0.114754	0.0019358	-0.0044399	0	3649.3
1779	15.0797	1.57835	0.0510657	-8.5544e-08	-1.0643e-07	-0.00219951	1.75729e-05	-0.000139015	0	2674.42
1780	7.80748	9.45939	0.0630059	9.84598e-07	6.72494e-07	-0.00668564	-0.000772469	-0.000860176	0	1098.8
1784	18.5034	7.62629	0.0602331	2.50806e-06	-1.91376e-06	0.00132125	0.00118887	-0.00168817	0	2318.91
1785	19.1403	9.83956	0.0577688	4.7259e-06	-1.00154e-06	0.0110464	0.00168215	-0.00176861	0	583.589
1790	4.54509	5.85389	0.0504967	-9.36854e-09	7.79173e-08	-0.00368491	-0.000365004	-0.000202192	0	1006.81
1792	8.63385	11.5329	0.0621988	3.3424e-06	5.04014e-09	-0.0148631	-0.000645589	-0.00128487	0	1212.02
1793	21.8392	1.38105	0.0606626	-2.28137e-07	1.48869e-08	-0.00771735	9.98438e-05	-5.45339e-05	0	764.164
1795	7.54777	10.8723	0.0541297	2.82714e-06	8.27308e-07	-0.00727215	-0.000699187	-0.000780896	0	496.392
1797	9.66807	1.20056	0.0518851	4.61335e-08	-8.40042e-08	0.00550812	-1.75972e-05	-4.02294e-05	0	1669.49
1799	13.2771	11.3203	0.0742022	3.44125e-06	-1.30218e-06	-0.109318	0.000472462	-0.00480894	0	3298.37
1800	8.08411	11.1567	0.0680755	3.50713e-06	5.62008e-08	-0.0128228	-0.000682538	-0.000993397	0	1085.09
1805	18.3522	3.44625	0.0714494	-5.93125e-07	-2.31419e-06	0.0106327	0.000414682	-0.000616056	0	1240.65
1808	24.0879	3.28744	0.0536141	1.91478e-07	6.48507e-08	0.00372288	0.000279157	-0.000206333	0	1568.11
1810	4.45742	12.1335	0.0589427	1.54855e-06	-1.18682e-06	-0.0142734	-0.000288586	0.000151437	0	125.687
1814	6.73077	12.8718	0.0707558	6.02997e-06	-1.38754e-06	-0.0169108	-0.000400458	-0.000206682	0	475.304
1816	6.95607	2.19974	0.0620232	6.36328e-07	-1.41091e-07	0.0111393	-0.000207843	-0.000140036	0	486.856
1817	2.03224	12.6959	0.0686172	-5.55386e-08	2.97291e-07	-0.00658944	-6.50975e-05	0.000410783	0	227.327
1821	7.35801	9.71751	0.0651974	8.27466e-07	3.25845e-07	-0.0158416	-0.00070606	-0.000709863	0	111.549
1822	16.8163	8.7665	0.0546535	3.29643e-06	-2.36541e-06	0.0447342	0.00130785	-0.00258036	0	2161.29
1824	11.2922	12.8649	0.0718163	5.91914e-06	-1.91217e-06	-0.0290107	-0.000400532	-0.00366877	0	577.581
1827	8.70112	10.7335	0.052713	2.60075e-06	-4.89068e-08	-0.00978865	-0.000735129	-0.00128576	0	1482.42
1833	26.4496	4.80933	0.0548108	5.82709e-08	-1.25619e-06	0.00497151	7.62351e-05	-0.000140782	0	1695.5
1834	2.131	6.98426	0.065575	-1.68284e-07	1.39266e-06	-0.000918011	-0.000124035	-3.57475e-05	0	193.984
1835	3.60511	13.8123	0.0704282	8.72306e-08	7.24338e-07	-0.00125418	-0.000104809	0.000415442	0	76.7922
1837	12.8821	15.244	0.0501277	1.83912e-06	-2.36759e-06	-0.131031	4.67778e-05	-0.00747143	0	10339.5
1841	19.0159	9.39568	0.0742039	5.12545e-06	-2.02163e-06	0.00430388	0.00169201	-0.00185622	0	718.185
1844	4.13825	5.45154	0.0558589	-5.39561e-08	-5.82084e-07	-0.00312494	-0.000291323	-0.000146058	0	802.126
1845	4.91786	5.29457	0.0501872	3.11386e-08	5.30507e-08	-0.00319631	-0.000358074	-0.000246387	0	858.563
1847	5.58214	13.9816	0.0584821	1.43805e-06	-4.70045e-06	-0.00822822	-0.000164463	0.000209634	0	28.3024
1848	14.9499	8.60072	0.0595933	7.07736e-07	-4.95296e-08	-0.00461933	0.000763575	-0.0030895	0	1411.95
1849	13.9397	7.59517	0.0740834	9.96806e-07	1.02096e-06	-0.0152395	0.000230967	-0.00235102	0	1022.41
1850	16.3194	12.4042	0.0570302	4.40227e-06	-2.58842e-06	0.0113496	0.0019148	-0.00409725	0	2993.28
1856	14.7479	11.3355	0.0684778	5.21118e-06	-2.98342e-06	0.0137631	0.00138122	-0.00499485	0	4309.07
1858	4.40225	14.1924	0.0593455	-8.6974e-07	-2.10563e-06	-0.00412275	-0.000102574	0.000374427	0	133.593
1861	24.266	9.18954	0.071703	4.52234e-07	-1.7429e-06	0.0257562	0.000555555	0.000122984	0	996.48
1864	12.0135	11.5272	0.0603296	4.89965e-06	-1.40932e-07	0.0023578	-0.000211712	-0.00394667	0	3077.38
1865	15.9842	14.8751	0.0702051	2.09871e-06	-3.1178e-06	0.039548	0.000449069	-0.0049674	0	2570.13
1868	20.313	2.43216	0.0737322	-4.84849e-07	-1.19121e-06	0.00889164	0.000311289	-0.000286468	0	1123.13
1870	4.73757	14.8511	0.0527823	4.63265e-07	-6.37221e-06	-0.0061083	-6.35582e-05	0.000385654	0	79.1679
1872	17.5672	3.73251	0.0662107	-5.80178e-07	-1.85879e-06	-0.00446181	0.000483344	-0.00080059	0	2219.73
1873	9.37778	4.08714	0.0539178	1.22921e-08	1.07499e-06	-0.000874519	-0.000427211	-0.000572716	0	711.956
1874	20.5471	1.21155	0.0613683	4.44014e-08	-3.02981e-07	-0.0112341	4.56298e-05	-3.9749e-05	0	1278.44
1877	8.29385	2.77358	0.0687444	9.00379e-08	1.35115e-06	0.004926	-0.000276116	-0.000291046	0	723.943
1880	3.50371	15.5037	0.0573619	1.13142e-06	-4.24781e-07	-0.00429871	1.24859e-07	0.000505725	0	90.144
1881	19.3711	9.30666	0.0573655	4.84905e-06	-1.58433e-06	-0.00520851	0.00161022	-0.00163975	0	899.011
1882	19.9452	2.95549	0.0679084	-5.0196e-07	-1.58621e-06	-0.00559404	0.000440831	-0.000384874	0	500.314
1883	22.9656	4.31562	0.0706071	6.00902e-08	-1.08007e-06	0.00192041	0.000501434	-0.00033406	0	1187.7
1885	12.3345	5.64043	0.0740096	-5.81451e-09	-8.44862e-07	-0.00954196	-0.000312152	-0.00137706	0	1448.96
1887	20.6171	10.3936	0.0653964	4.87079e-06	-1.13041e-06	0.0245736	0.00148748	-0.000986458	0	648.425
1888	7.49534	13.6664	0.0612134	6.04853e-06	-1.18484e-07	-0.0192836	-0.000264072	-0.000379386	0	118.511
1894	11.4359	14.0547	0.0527783	4.92781e-06	-2.37153e-06	-0.0749459	-0.000254662	-0.00405192	0	3061.1
1898	11.32	9.43588	0.0661964	2.50095e-07	7.24655e-08	-0.0119139	-0.00058439	-0.00255557	0	2715.47
1899	17.7553	10.0912	0.0689836	5.02207e-06	-2.68883e-06	0.0146342	0.00171232	-0.00261143	0	3579.66
1900	12.5672	12.5456	0.0567481	5.77289e-06	-3.37828e-06	-0.0989308	-2.39137e-05	-0.00525832	0	4235.49
1903	7.99986	10.8486	0.0519691	2.77708e-06	7.52858e-08	0.00185817	-0.000748967	-0.000966579	0	1028.15
1904	2.79184	5.37033	0.0578602	-4.40391e-07	-7.02437e-08	-0.00222737	-0.000181955	-0.000116767	0	514.939
1906	13.1542	1.19038	0.0522302	2.73049e-09	-3.50153e-09	0.0143439	-6.48762e-06	-4.13439e-05	0	1319.71
1907	6.89197	12.4039	0.0730445	6.84228e-06	-4.63796e-07	-0.0214214	-0.000478862	-0.000325013	0	358.773
1909	12.6141	11.1536	0.0541906	2.59148e-06	-4.86366e-09	-0.0350041	4.19771e-05	-0.00430463	0	2827.24
1915	9.56875	14.7411	0.0660753	1.78117e-06	-3.48355e-08	-0.0342973	5.45286e-05	-0.00142043	0	250.458
1918	1.98383	1.32772	0.0713816	1.78286e-08	-1.9783e-07	0.000471354	-1.91258e-05	-2.09635e-05	0	646.139
1920	13.434	7.70855	0.0683676	1.72597e-07	2.72422e-07	0.0069694	8.16294e-05	-0.00243983	0	2216.14
1925	2.74308	10.0215	0.0547106	2.72673e-07	2.01419e-06	0.00280022	-0.000204544	0.000155775	0	227.136
1926	8.46747	13.6039	0.064975	5.23412e-06	3.47957e-07	-0.0247404	-0.000274842	-0.000920757	0	198.068
1928	26.5032	2.4103	0.0556095	-5.09742e-08	3.47366e-07	-0.00433235	2.10637e-05	-9.29502e-05	0	469.498
1929	9.18399	9.53664	0.072745	-1.92385e-06	-1.57064e-06	-0.0189183	-0.000767318	-0.00146865	0	1988.31
1930	17.1721	10.0661	0.0658528	5.72644e-06	-3.41578e-06	0.028496	0.00181842	-0.00291835	0	4331.29
1932	14.9751	13.6915	0.0649122	3.85703e-06	-5.14248e-06	0.0107812	0.00192044	-0.00668354	0	3701.02
1933	6.46292	9.01963	0.0744419	2.76313e-07	-4.86467e-08	-0.00882464	-0.000687337	-0.000459994	0	522.441
1937	13.1726	6.18979	0.0696908	3.58748e-07	5.58412e-08	-0.00526569	-3.19685e-05	-0.00166823	0	577.78
1938	14.3596	10.8241	0.067772	3.38572e-06	-1.44993e-06	-0.0272219	0.00115825	-0.00463396	0	3659.6
1942	2.72027	14.9119	0.0526615	-6.53035e-08	-6.02899e-08	-0.0023461	-1.84534e-05	0.000523374	0	106.784
1944	2.85654	7.26067	0.0731366	7.12671e-08	6.46711e-07	0.00535539	-0.000236765	-4.51487e-05	0	533.732
1945	6.14434	2.83301	0.0616684	2.61593e-07	1.15845e-07	-0.000615217	-0.00027482	-0.000158798	0	1125.16
1948	25.4369	9.12838	0.0511859	4.0898e-07	-3.05566e-06	-0.00063293	0.000318205	0.000247607	0	974.073
1951	15.7654	11.6267	0.0743511	5.10436e-06	-3.74842e-06	0.00593346	0.00176804	-0.00445592	0	2643.42
1954	12.6786	15.5982	0.0744683	6.27133e-07	-2.09805e-06	-0.129469	0.000643446	-0.00644741	0	4008.31
1955	4.52584	11.2467	0.0524041	1.64655e-06	6.92756e-07	-0.0128219	-0.000332866	6.30708e-05	0	103.781
1957	3.96259	12.0707	0.0587376	8.07554e-07	-3.66795e-07	-0.0177504	-0.000229657	0.000222651	0	60.7509
1960	14.0912	2.35314	0.0533426	-2.34261e-07	-6.74693e-08	-0.000508494	-8.79601e-06	-0.000378973	0	356.063
1963	23.326	1.02843	0.064903	-4.00045e-08	-1.74257e-08	-0.00656137	1.06922e-05	-3.8215e-06	0	225.61
1964	8.78988	14.2173	0.0505364	4.97619e-06	5.77637e-07	-0.0399271	-0.000138965	-0.000996711	0	429.424
1967	1.55521	4.07717	0.0620456	-1.57853e-08	8.3306e-07	-0.00125433	-5.65336e-05	-9.54903e-05	0	695.64
1969	7.96898	3.6914	0.0648267	2.49183e-07	1.39707e-06	-0.00514306	-0.000402318	-0.000381107	0	667.013
1974	17.6762	10.5583	0.0535038	4.16788e-06	-2.22174e-06	0.00571776	0.00186137	-0.00269571	0	4342.73
1981	9.09042	8.42024	0.0585002	2.8526e-07	1.32787e-07	-0.0153653	-0.000794722	-0.00131034	0	2208.31
1986	10.4674	12.0978	0.0526236	2.86146e-06	-3.46924e-08	-0.0229138	-0.000561884	-0.00276913	0	2100.34
1987	7.03768	2.97544	0.0705948	5.16971e-08	4.87935e-07	0.00253743	-0.000309827	-0.000236748	0	1081.1
1989	11.8937	6.94909	0.0616263	1.98128e-07	-2.20559e-07	0.00981838	-0.000316333	-0.00183725	0	2147.52
1990	6.6527	12.669	0.069242	6.18954e-06	-1.1742e-06	-0.00496489	-0.000411665	-0.000210498	0	448.621
1992	17.0066	8.35301	0.0606354	3.70279e-06	-9.51233e-07	0.0110204	0.00120357	-0.0024745	0	1638.33
1993	18.0565	8.86813	0.066575	4.6266e-06	-3.18734e-06	-0.00990053	0.00149796	-0.00226436	0	2253.3
1994	13.2365	6.08675	0.0516541	4.18164e-07	1.068e-08	-0.0167834	-4.23705e-05	-0.00165977	0	2217.06
1997	8.25268	13.3009	0.0595085	5.35924e-06	1.18982e-07	-0.0247026	-0.000397237	-0.00085171	0	636.174
1998	9.52407	13.3162	0.0528569	3.55599e-06	1.33116e-07	-0.0326068	-0.000457477	-0.00177503	0	848.593
1999	7.68908	13.768	0.0504523	6.15803e-06	-5.11027e-08	-0.0183125	-0.00026694	-0.000456862	0	481.759
2003	26.8361	2.42865	0.0626684	-9.50898e-08	2.37714e-07	0.00193715	4.46957e-06	-9.13171e-05	0	788.651
2005	26.4176	3.98338	0.0577259	-5.35538e-07	-6.70477e-07	0.000795694	5.1757e-05	-0.000142934	0	81.2162
2008	7.122	12.7928	0.0528133	6.91434e-06	-5.20048e-08	-0.0128174	-0.000450072	-0.000370386	0	872.432
2010	23.3066	4.61679	0.0502821	-1.89892e-07	-1.13251e-06	0.00437249	0.000503777	-0.000337469	0	524.404
2012	19.2343	7.30181	0.0505717	5.57997e-07	-1.68513e-06	0.00293529	0.00122194	-0.00136741	0	1862.87
2013	6.54001	14.076	0.0639257	3.21114e-06	-2.9841e-06	-0.0116976	-0.000174289	2.0909e-05	0	117.743
2017	10.9911	4.45018	0.065156	-1.43367e-07	3.39934e-08	0.0116462	-0.000378936	-0.000859939	0	2241.98
2018	12.7794	6.35623	0.0686708	1.2412e-06	-2.00183e-07	0.00968678	-9.03264e-05	-0.00169491	0	1517.27
2019	2.07227	10.9057	0.0628997	4.28371e-07	2.34149e-06	-0.00256167	-0.000129057	0.000252643	0	276.721
2022	3.77018	4.49966	0.0615749	-1.53878e-07	-4.55529e-07	-0.00485565	-0.000235258	-0.000123313	0	291.505
2023	16.6348	6.24312	0.0659501	-6.39632e-07	-1.44999e-06	0.0101788	0.000781806	-0.00168145	0	1656.94
2025	12.1412	14.3799	0.0640284	5.15091e-06	-1.85495e-06	-0.0939953	-0.000129419	-0.00547697	0	2732.04
2027	8.62666	8.75246	0.0641595	7.04177e-07	4.70218e-08	-0.0101096	-0.000836754	-0.00119425	0	844.043
2031	1.3443	12.6549	0.061494	-2.26732e-08	1.24182e-06	-0.0014122	-3.14313e-05	0.000430091	0	118.363
2035	11.2166	5.56495	0.0511198	-1.10635e-08	1.69404e-07	-0.0101709	-0.000448191	-0.00122972	0	135.736
2037	4.03334	12.9598	0.0507832	2.68037e-07	-3.1785e-06	-0.00104851	-0.000167269	0.000309443	0	56.2389
2038	19.3979	4.3757	0.0681115	-2.73918e-07	-3.28873e-06	-0.00312439	0.000654551	-0.000779361	0	1726.72
2040	4.44989	15.6846	0.067251	7.39038e-07	-5.79267e-06	-0.00680233	-5.68217e-06	0.000462047	0	162.871
2042	23.3077	3.79167	0.0575958	1.11177e-08	-8.78091e-08	0.000840781	0.00039132	-0.000295	0	649.246
2043	12.7361	6.00656	0.0678889	8.49121e-07	-6.93025e-07	-0.0536143	-0.000135404	-0.00157408	0	1925.33
2044	14.405	13.5335	0.0683693	2.83629e-06	-4.26501e-06	-0.0202437	0.00167432	-0.00733645	0	2258.93
2046	13.5109	3.19666	0.0706085	-2.24347e-07	2.01898e-08	0.00377835	-6.01733e-05	-0.000575795	0	2012.26
2049	3.56547	6.79311	0.0714906	2.58082e-07	2.75219e-07	0.0039506	-0.000306693	-0.000107386	0	742.386
2050	2.67304	5.72455	0.0662142	-4.921e-07	5.46404e-09	0.00358441	-0.000166903	-0.000109455	0	627.256
2053	26.184	4.01279	0.0736242	-2.3563e-08	-4.58922e-07	0.00271103	9.6614e-05	-0.000142106	0	799.06
2054	20.8971	1.24597	0.0605794	-4.28418e-08	-2.22276e-07	0.00373807	4.96573e-05	-3.34808e-05	0	1449.23
2055	21.173	2.53448	0.0711623	-1.05347e-07	-5.76844e-07	-0.00521333	0.0003303	-0.000295684	0	1070.24
2056	24.7672	4.29391	0.0680967	1.35803e-07	-9.96685e-07	-0.00657366	0.000274436	-0.00020829	0	1412.52
2057	22.8374	3.34522	0.0530302	-5.60191e-07	-2.23958e-07	-0.00302156	0.000374802	-0.00028177	0	1980.16
2058	2.21141	6.28847	0.0730256	-1.50696e-07	7.5346e-07	-0.00402932	-0.000143937	-7.09979e-05	0	847.958
2059	4.80614	1.39609	0.0635951	4.24472e-07	-3.29932e-07	0.00423755	-5.20508e-05	-3.65101e-05	0	794.776
2060	8.78979	12.5594	0.0667948	3.71678e-06	-6.70774e-08	-0.0309283	-0.000597885	-0.00130548	0	1520.03
2063	12.4064	1.06034	0.051979	-6.72087e-09	3.52467e-08	0.00240901	-6.14978e-06	-1.62081e-05	0	724.257
2065	4.2765	5.77907	0.0719326	4.58802e-08	-1.66259e-07	-0.00761572	-0.000339294	-0.000153365	0	519.941
2066	24.2317	9.52615	0.0668855	1.84831e-07	-1.36318e-06	0.0110973	0.000562476	0.000214571	0	775.757
2067	1.92946	13.4271	0.0749584	9.46452e-08	-3.76452e-08	-0.0023164	-5.57717e-05	0.000463141	0	139.864
2070	10.8605	3.69896	0.0634308	-1.96447e-07	1.50881e-08	0.000585011	-0.000311187	-0.00064135	0	1681.19
2074	4.1874	2.29527	0.067208	4.95428e-07	-5.36727e-07	0.00110902	-0.000140041	-8.07408e-05	0	272.59
2075	1.0242	5.76955	0.0709732	-6.06346e-09	9.79448e-07	-0.0047893	-1.29566e-05	-6.01922e-05	0	209.393
2079	13.6994	5.51173	0.0720642	1.0243e-07	-1.58183e-07	-0.0115973	3.7696e-05	-0.00152088	0	623.412
2080	16.69	9.80037	0.0627898	4.80723e-06	-4.45232e-06	0.012542	0.0017524	-0.00312715	0	2772.11
2081	14.2656	13.5541	0.0725616	2.8443e-06	-4.04357e-06	0.0268411	0.00162652	-0.00725104	0	6365.63
2082	15.0326	12.7693	0.0683659	4.67948e-06	-3.26108e-06	0.0344685	0.00164515	-0.00573859	0	4305.41
2083	3.70749	15.6104	0.0627049	2.10198e-06	1.18882e-07	-0.00228177	3.55504e-06	0.000501531	0	106.029
2084	11.195	2.42706	0.0513697	-1.71164e-07	1.35375e-08	-0.00866921	-0.000135199	-0.000345639	0	589.225
2085	16.2466	4.69043	0.0668802	-2.30528e-07	-1.1635e-06	-0.0071409	0.000398721	-0.00112772	0	1882.21
2088	2.64846	9.38892	0.0590124	1.19775e-07	1.73591e-06	-0.00689651	-0.000194842	8.25461e-05	0	812.715
2090	8.54341	6.36103	0.0716433	8.82157e-07	1.33868e-06	-0.00690405	-0.000649037	-0.000907227	0	1072.61
2091	25.8598	5.13067	0.0742617	-1.23633e-08	-1.27984e-06	-0.00249463	0.000177898	-0.000149095	0	1683.42
2094	22.1558	6.39278	0.0552093	5.19269e-07	-1.90089e-06	-0.00237154	0.000848413	-0.000512648	0	620.496
2097	16.9789	7.75964	0.0744314	3.59617e-06	-1.0745e-06	0.0156891	0.00112659	-0.00218449	0	2129.61
2099	16.5701	9.28355	0.066425	3.60448e-06	-3.30675e-06	0.0204908	0.00149275	-0.00295732	0	4159.15
2100	20.9174	7.69399	0.0702331	1.05743e-06	-7.57937e-07	-0.0180276	0.0011359	-0.000831043	0	593.427
2101	17.7562	2.50832	0.053551	-2.47387e-07	-1.61312e-06	0.0122196	0.000242528	-0.000425931	0	2276.31
2102	14.4243	1.56469	0.0533907	-3.12144e-08	1.71708e-07	-0.00165484	-1.68824e-06	-0.000144544	0	1243.39
2103	8.2024	1.69565	0.067243	3.01837e-07	1.23245e-07	-0.00284596	-0.000143	-0.000118584	0	291.309
2107	24.5129	9.47233	0.0744045	4.02262e-08	-1.31153e-06	-0.0033405	0.00049171	0.000188553	0	582
2108	11.7358	6.32405	0.066672	1.08921e-06	-1.58599e-07	0.00366174	-0.000360791	-0.00153577	0	2171.44
2112	26.8602	5.4341	0.0576793	3.72094e-08	-1.91603e-06	0.00450993	2.90128e-05	-0.000131578	0	122.227
2114	13.8102	11.5434	0.0740862	3.68736e-06	-1.94512e-06	0.00660128	0.000855067	-0.00513928	0	334.786
2117	19.1056	5.41418	0.0695021	-1.17551e-06	-2.62573e-06	-0.00288574	0.00081703	-0.00101921	0	1314.88
2119	9.85183	11.184	0.06931	2.51171e-06	-6.43608e-08	-0.0226296	-0.000733615	-0.00208622	0	1398.02
2124	14.5222	6.41904	0.053768	-3.39783e-07	-6.50241e-08	0.0362553	0.000267398	-0.00190834	0	109.475
2125	10.0655	13.0657	0.0627011	2.4432e-06	-7.91229e-07	-0.0336907	-0.00046515	-0.00237543	0	1062.54
2127	16.5455	7.61217	0.066948	2.52509e-06	-7.17195e-07	-0.00246263	0.000940026	-0.00231364	0	2225.89
2129	7.60927	7.75882	0.0686798	8.86536e-07	-7.44999e-07	-0.0020818	-0.000682865	-0.000730033	0	489.51
2133	19.1609	11.6664	0.0663319	6.03338e-06	-4.56363e-06	0.0335537	0.00164399	-0.00177099	0	1747.55
2138	5.4953	14.1756	0.0533362	1.07102e-06	-5.08602e-06	-0.00830573	-0.000133458	0.000249058	0	70.6585
2142	3.97123	10.0662	0.0718819	1.32588e-07	1.79199e-06	-0.00214203	-0.000339559	4.17589e-05	0	400.094
2143	6.26958	1.82258	0.0656783	1.16999e-06	-5.37316e-07	0.00613902	-0.000157838	-8.5248e-05	0	794.511
2147	14.987	12.4001	0.0676906	5.08748e-06	-3.18051e-06	0.0153688	0.00183353	-0.00567331	0	7883.87
2149	16.9034	9.38941	0.0509613	4.42229e-06	-4.207e-06	0.00256676	0.00157572	-0.00288647	0	1912.39
2152	26.5105	3.88588	0.0593161	-4.1417e-07	-5.39639e-07	-0.000151762	5.1747e-05	-0.000134656	0	695.713
2153	12.1562	2.52656	0.0593341	-4.83993e-07	3.50148e-07	0.0184509	-0.000123005	-0.000373355	0	200.763
2158	9.87292	5.64821	0.0656955	5.28072e-08	7.00828e-07	-0.0124145	-0.000581997	-0.000961299	0	1589.89
2161	20.2364	3.75012	0.0501888	1.52722e-08	-2.35752e-06	-0.00490721	0.000596883	-0.000581901	0	2060.17
2162	15.1785	12.5211	0.0673038	4.76531e-06	-3.41096e-06	0.0359729	0.00178112	-0.00562495	0	2194.09
2166	11.2628	4.01202	0.0507635	-1.89534e-07	5.5633e-09	0.0188097	-0.000304282	-0.000732953	0	1493.28
2167	4.20147	10.0499	0.0537634	2.93673e-07	1.50614e-06	-0.00899236	-0.000355891	-2.28737e-06	0	344.349
2168	11.9528	8.98177	0.068143	-1.55666e-07	-2.00446e-08	-0.0129001	-0.000289517	-0.00263359	0	1523.39
2169	5.59909	3.43563	0.051579	6.45443e-08	7.18674e-07	-0.00128674	-0.000292582	-0.00020209	0	888.671
2170	1.68696	14.996	0.0671916	6.79277e-08	-5.1968e-07	-0.00310259	-3.86511e-06	0.000560046	0	91.8544
2173	23.3509	5.49872	0.0619566	-3.75014e-07	-1.1187e-06	0.00600786	0.000579026	-0.000335417	0	471.196
2174	25.9976	5.87052	0.0514156	-2.30361e-07	-2.299e-06	-0.000217562	0.000153471	-0.000103523	0	680.107
2175	9.8623	12.9512	0.0709753	2.51279e-06	-5.81817e-07	-0.0431837	-0.000537527	-0.00216592	0	922.717
2178	10.842	8.53023	0.0737772	1.40874e-07	-3.80547e-10	-0.0173055	-0.000617414	-0.00210582	0	1451.47
2181	26.5165	7.60297	0.0542266	3.56724e-09	-2.04988e-06	0.0071174	8.00994e-05	7.19537e-05	0	390.762
2182	18.5614	8.84176	0.0509524	4.23995e-06	-2.94227e-06	0.0160338	0.00153056	-0.00200833	0	3600.55
2184	25.859	6.63456	0.0667007	1.90107e-08	-2.58256e-06	0.000827041	0.000242835	-8.96512e-05	0	238.941
2185	22.678	3.78183	0.0695458	-5.40953e-07	-4.2293e-07	-0.00930625	0.000450264	-0.000322769	0	339.178
2186	17.6974	4.58505	0.0683463	-9.4099e-07	-1.86035e-06	-0.0103581	0.000560693	-0.00106968	0	2341.8
2188	9.28583	4.94269	0.0506731	-1.24521e-08	1.01707e-06	0.00203628	-0.000520932	-0.000793838	0	2056.26
2189	13.7107	1.09476	0.0633808	-8.75767e-09	4.12586e-08	-0.00449119	8.63919e-06	-1.911e-05	0	1018.25
2190	16.7297	1.13195	0.0508616	9.81769e-08	-8.47869e-08	-0.00315282	4.23097e-05	-5.71234e-05	0	1670.22
2191	12.411	6.36101	0.0625932	1.31732e-06	-6.29552e-07	-0.0194718	-0.000159218	-0.00168001	0	1655.23
2197	6.70637	7.01683	0.0717389	-4.12464e-07	1.17717e-07	-0.0144298	-0.000620663	-0.00048801	0	1111.75
2198	4.89115	11.6736	0.0632944	2.22701e-06	-6.3542e-08	-0.0050502	-0.000348908	6.2904e-05	0	242.412
2201	9.88236	6.77247	0.0662779	4.36122e-07	8.04685e-07	-0.00328815	-0.000627859	-0.00124322	0	1693.31
2207	14.3162	7.96518	0.0618888	1.24304e-06	8.85379e-07	-0.0326987	0.000437446	-0.00259993	0	91.1566
2213	19.9817	5.19254	0.0683581	-6.41354e-07	-2.71971e-06	0.0120003	0.000794177	-0.000865805	0	1256.66
2215	13.9403	5.65435	0.05848	1.19151e-07	-5.87928e-07	-0.0133628	4.65642e-05	-0.00160719	0	436.95
2216	17.0887	12.7152	0.0604855	5.35928e-06	-2.42783e-06	0.0257877	0.0018181	-0.00339793	0	2880.3
2217	21.5274	8.0126	0.0581882	1.11654e-06	-1.06852e-06	-0.000466593	0.00116169	-0.0007664	0	843.91
2224	9.11179	4.32162	0.0726794	3.41548e-07	1.40787e-06	0.00222706	-0.00043437	-0.000610567	0	606.632
2227	3.14397	6.39915	0.0607879	-5.91579e-08	1.56132e-07	0.00284977	-0.000237073	-0.000100547	0	854.957
2231	8.42436	12.4837	0.067214	4.51659e-06	-5.9301e-08	-0.0143817	-0.000596191	-0.00106078	0	558.227
2232	6.09948	14.1799	0.0537277	2.31635e-06	-3.75034e-06	-0.00958157	-0.000154392	0.000148284	0	168.559
2234	14.8832	9.49816	0.0660671	2.36132e-06	6.19181e-07	-0.00256348	0.00087664	-0.00351933	0	1276.64
2237	4.67961	2.55459	0.0623698	1.08637e-07	-3.66999e-07	0.00239368	-0.000173122	-9.35505e-05	0	759.698
2238	18.0531	4.13595	0.067488	-1.21277e-06	-2.32185e-06	-0.00406271	0.000542429	-0.000851027	0	2471.3
2242	11.2271	8.32728	0.070586	-4.27735e-07	-1.06654e-07	-0.0061099	-0.000466576	-0.00210139	0	1595.49
2245	6.47663	12.498	0.0697635	5.55908e-06	-1.04444e-06	-0.0108525	-0.000426307	-0.000176618	0	435.942
2246	18.9828	7.27022	0.0607177	8.95221e-07	-1.89021e-06	0.0428092	0.00120196	-0.00147572	0	1294.45
2247	15.3727	14.2351	0.0515318	4.20505e-06	-4.39689e-06	0.119382	0.00151979	-0.00619302	0	6953.92
2249	6.61001	2.94322	0.060063	1.48042e-07	1.47592e-07	-0.00247032	-0.000300779	-0.000189352	0	1082.94
2253	20.9375	8.52109	0.060002	1.58904e-06	-2.68747e-07	-0.000162203	0.00129611	-0.000881427	0	730.064
2255	9.84143	12.7289	0.0504562	2.98231e-06	-5.06735e-07	-0.0643897	-0.000631318	-0.00214608	0	37.2157
2261	18.675	5.20158	0.0701284	-1.17533e-06	-2.29108e-06	0.00206415	0.000810931	-0.000997173	0	1180.8
2262	14.7501	7.66875	0.0748774	1.63937e-06	1.3189e-07	-0.00189668	0.000591609	-0.00248874	0	1468.64
2265	21.5574	10.0406	0.0611503	4.36422e-06	-1.67336e-06	-0.003755	0.0012332	-0.000591486	0	490.748
2266	4.00099	4.43151	0.05307	-6.91112e-08	-5.73718e-07	0.00105064	-0.000251385	-0.000152914	0	435.824
2267	19.5904	6.19523	0.0741421	-4.30238e-07	-2.10972e-06	0.00796471	0.000989463	-0.00113946	0	864.878
2269	15.3833	14.3472	0.0612254	3.67045e-06	-4.93814e-06	0.120536	0.00142008	-0.00623851	0	4080.01
2272	2.86544	11.3142	0.0595025	7.96076e-07	1.87852e-06	0.00332979	-0.000173604	0.000254142	0	287.2
2273	7.05036	15.1098	0.0526431	2.52881e-06	-3.09759e-06	-0.0145906	-1.01335e-05	1.97015e-05	0	48.1099
2274	3.27634	8.12467	0.0651498	2.47495e-07	7.07188e-07	-0.00049403	-0.000283089	-3.45544e-05	0	371.774
2275	8.18755	10.0134	0.0652568	9.58352e-07	5.96753e-07	-0.00754608	-0.000723404	-0.00106303	0	2015.53
2277	7.54803	15.9265	0.073526	7.21536e-07	-2.48351e-06	-0.0222249	0.000259301	-3.46881e-05	0	74.7846
2279	16.2553	6.82378	0.0583177	4.17667e-07	-6.33917e-07	-0.00769874	0.000788761	-0.00202095	0	2336.96
2281	19.8066	7.01101	0.0543351	1.3223e-07	-1.59932e-06	0.0172367	0.00116761	-0.00118927	0	732.17
2282	20.065	5.69529	0.0604616	-7.4117e-07	-2.54827e-06	0.00414554	0.000853906	-0.000926659	0	447.81
2283	8.49144	3.55555	0.0699421	2.35671e-07	1.54923e-06	0.00109142	-0.000357526	-0.000443752	0	955.549
2286	9.83494	1.33032	0.0583055	5.66038e-08	-1.19414e-07	0.00418179	-4.21257e-05	-4.53026e-05	0	1706.31
2287	25.0428	5.94081	0.0666688	-1.52224e-07	-2.35001e-06	-0.000146629	0.000375175	-0.000172447	0	1103.97
2289	7.44401	14.9469	0.060388	3.6087e-06	-2.35043e-06	-0.0173791	-1.74016e-05	-0.000142617	0	108.457
2291	13.2825	10.9695	0.0533603	2.56271e-06	-4.07997e-07	-0.0341405	0.000271519	-0.00432897	0	3941.59
2293	16.6429	14.9223	0.0502877	1.76183e-06	-1.03497e-06	0.0779727	0.000517248	-0.00386534	0	646.408
2294	19.8183	9.83175	0.0526701	4.79815e-06	-4.69356e-07	0.00858621	0.00159068	-0.00136937	0	671.195
2295	7.66785	7.08829	0.0603533	6.39909e-08	-7.94255e-07	-0.0120399	-0.000681027	-0.000713141	0	1760.82
2296	15.2312	13.2774	0.0701527	4.36889e-06	-3.758e-06	0.034018	0.00196823	-0.00568987	0	3080.69
2298	6.32538	9.49968	0.0528443	8.16335e-07	-3.43159e-07	-0.00680631	-0.000604371	-0.000389052	0	999.75
2305	17.5068	6.53503	0.0596992	-1.04512e-07	-3.00602e-06	0.0126284	0.000954131	-0.00161048	0	3046.32
2309	11.9373	14.4935	0.0508868	4.45568e-06	-1.60119e-06	-0.0849986	-0.000178572	-0.00488898	0	988.598
2311	13.3612	6.47245	0.0556784	1.00722e-06	-2.31983e-08	0.0226649	9.91607e-05	-0.00183646	0	2392.88
2312	25.6518	1.76795	0.0650968	4.48627e-07	7.98975e-08	-0.000534816	5.51754e-05	-6.24827e-05	0	589.936
2315	5.70141	2.29947	0.0637494	6.98585e-07	-5.68216e-07	0.00437105	-0.000193671	-0.000112241	0	883.101
2316	16.2362	2.01057	0.0581378	-2.86933e-08	-7.38219e-07	-0.00567863	7.13409e-05	-0.000250913	0	70.9324
2318	24.7253	8.92442	0.0508462	1.118e-07	-1.56374e-06	-0.00323731	0.000447083	0.00016403	0	646.385
2321	4.17323	1.60982	0.0619402	3.23522e-07	-2.20196e-07	0.00218587	-6.76008e-05	-5.11171e-05	0	351.962
2324	7.07199	12.2164	0.0699409	6.16913e-06	-3.90613e-07	-0.0109769	-0.00055883	-0.000415099	0	148.006
2326	13.3258	1.09679	0.0587349	-3.98974e-09	-1.96436e-08	-0.00477718	-1.61435e-06	-2.50746e-05	0	890.723
2334	12.5158	11.9446	0.0559514	5.72124e-06	-2.00764e-06	-0.0606109	4.5285e-05	-0.0046702	0	3035.11
2335	17.9301	7.6322	0.0727081	3.4946e-06	-2.50812e-06	0.00134691	0.00115643	-0.00189862	0	2349.31
2340	15.5115	6.1305	0.0539369	9.90808e-09	3.12276e-08	0.00412969	0.000445832	-0.00164764	0	1038.85
2341	16.0717	5.55935	0.0566488	-5.14146e-08	-3.4034e-07	0.00915473	0.000478275	-0.00150894	0	2076.2
2344	9.21628	7.29707	0.0606522	1.10426e-06	6.96253e-07	-0.0107157	-0.000678306	-0.00121428	0	783.991
2346	4.22061	10.5636	0.0711426	6.5449e-07	1.64624e-06	-0.00414397	-0.000357797	4.68892e-05	0	223.238
2348	12.0697	7.08908	0.0740875	1.5162e-07	-1.31309e-07	0.00924942	-0.000332781	-0.00185357	0	2133.99
2350	9.35468	10.0297	0.0551077	-2.23856e-06	3.4564e-06	-0.0118612	-0.000756321	-0.00166662	0	778.845
2353	9.562	7.40906	0.0510137	8.9019e-07	2.45909e-07	-0.0169885	-0.000678005	-0.00133993	0	1075.95
2356	21.514	5.24666	0.0638932	-6.27569e-07	-1.28503e-06	-0.002032	0.000733237	-0.000593504	0	1884.44
2358	14.3116	4.91514	0.0696637	3.34088e-07	-1.22468e-09	0.0038587	0.000106684	-0.00127998	0	2535.71
2361	2.0871	11.0212	0.0535754	4.13307e-07	2.23993e-06	-0.00208156	-0.000120499	0.000261986	0	216.501
2368	12.5373	2.93647	0.0668108	-4.78808e-07	2.3259e-07	-0.000692646	-0.000146317	-0.000496435	0	2102.02
2370	11.5878	11.3565	0.0735153	3.30478e-06	-4.26587e-07	-0.0337223	-0.000431334	-0.00362031	0	405.586
2371	11.2226	9.5182	0.0613514	2.96646e-07	4.10408e-08	-0.00691306	-0.000582489	-0.00254135	0	1848.63
2379	14.2493	6.50173	0.0725748	1.74327e-07	-1.40941e-07	0.0027308	0.00016568	-0.00187461	0	2429.88
2380	5.95758	11.5846	0.0665929	3.92504e-06	-2.91422e-07	-0.0035619	-0.000478463	-0.000148562	0	642.972
2382	12.063	10.4702	0.0707681	2.13987e-06	6.28886e-07	-0.0246612	-0.000288049	-0.00357166	0	1529.55
2384	6.43888	10.8985	0.0637568	2.34603e-06	-6.85551e-08	-0.00780392	-0.000585211	-0.000344532	0	188.916
2387	2.48648	3.16165	0.0625973	-1.23567e-07	2.2138e-08	0.00104237	-0.00010115	-8.8735e-05	0	436.836
2388	26.7674	4.83892	0.0582703	2.47866e-08	-1.67821e-06	0.00128563	3.10336e-05	-0.000139745	0	972.313
2390	7.41919	9.10741	0.0739495	4.84234e-07	4.99643e-07	-0.0022857	-0.000701843	-0.000739584	0	779.327
2394	9.47535	5.9957	0.063719	6.7803e-07	9.98331e-07	-0.00812671	-0.000624071	-0.000977791	0	1439.23
2395	6.42567	4.36837	0.0721006	-7.95367e-07	-3.04435e-07	-0.008251	-0.00040535	-0.000320494	0	817.287
2398	7.36019	7.24415	0.0608078	3.03562e-07	-1.54729e-07	-0.00161115	-0.000648922	-0.00064145	0	1408.94
2399	15.5375	3.38238	0.0681613	-3.17535e-07	-6.5728e-07	0.0308634	0.000163652	-0.000689165	0	2378.36
2402	21.5909	5.50718	0.0629719	-4.92736e-07	-1.35295e-06	-0.00517111	0.000788368	-0.000617403	0	505.225
2405	4.44708	2.12975	0.0603419	4.86599e-07	-5.38886e-07	0.00320769	-0.000139828	-7.87763e-05	0	559.6
2406	8.65077	12.3924	0.0702981	3.96652e-06	-4.50524e-08	-0.0165053	-0.000614413	-0.00122095	0	824.34
2408	1.97959	11.899	0.072198	3.84022e-07	1.07703e-06	0.00223345	-8.20372e-05	0.000340312	0	123.258
2409	16.0312	3.46684	0.0548437	-2.88436e-07	-8.28079e-07	-0.0164347	0.000283692	-0.000717097	0	1242.2
2410	6.95553	8.64243	0.0731671	8.9443e-07	-1.64689e-07	-0.00598248	-0.000709624	-0.000547302	0	889.862
2412	14.9722	8.27182	0.0660838	1.1961e-06	-5.27486e-09	-0.0146147	0.000692515	-0.00290401	0	2373.5
2413	24.1055	9.83325	0.0633198	2.72122e-07	-1.54448e-06	0.00821003	0.000550131	0.000221698	0	746.655
2414	3.24443	9.74924	0.0655325	2.75517e-08	1.81186e-06	-0.00916411	-0.000279061	8.15127e-05	0	355.938
2416	26.6362	8.29473	0.0670519	1.47552e-07	-2.57837e-06	-0.00070515	0.000123498	0.000192635	0	823.777
2418	19.0884	12.6381	0.0748337	7.3882e-06	-1.33166e-06	-0.00640624	0.00152073	-0.00170357	0	288.802
2419	15.7831	1.56196	0.06078	-6.09461e-08	-8.66648e-08	0.0150185	1.14349e-05	-0.000167251	0	933.673
2421	6.36591	4.77328	0.0589809	-1.96667e-08	-1.32316e-07	0.00404309	-0.000464424	-0.000339528	0	877.73
2422	18.1812	7.26397	0.0667608	1.67947e-06	-2.12534e-06	0.0167472	0.0011641	-0.00170361	0	2086.11
2428	8.68661	2.51587	0.0660104	8.40961e-08	8.26786e-07	-0.00275467	-0.000256552	-0.000277877	0	634.005
2429	7.01386	8.50959	0.0719609	1.16953e-06	-2.95061e-08	-0.0050522	-0.000709933	-0.000555623	0	688.687
2430	10.7381	12.8554	0.0598949	3.70211e-06	-1.24798e-06	-0.0518585	-0.000516936	-0.00304134	0	193.201
2431	19.8694	7.56411	0.0554951	8.71448e-07	-1.33403e-06	0.00968933	0.00126828	-0.00118066	0	943.981
2432	15.4963	12.7645	0.0599871	4.69025e-06	-3.17917e-06	0.0407023	0.00165103	-0.00543209	2	18855.6
2433	25.4686	8.24879	0.0537927	5.05359e-08	-3.38579e-06	-0.0124089	0.000335501	0.000104241	0	1171.35
2434	22.1014	3.43848	0.0701964	-4.05405e-07	-7.31883e-07	0.000943208	0.000436589	-0.000332194	0	1153.13
2436	1.89317	2.05989	0.0618098	1.98777e-08	-5.55101e-07	0.00180427	-3.47447e-05	-5.52675e-05	0	395.08
2439	9.30354	8.21005	0.0738319	1.27499e-07	2.47591e-08	-0.00643058	-0.000752055	-0.00135214	0	1876.62
2440	14.244	14.9113	0.0568134	1.7739e-06	-5.41997e-06	0.198538	0.00137678	-0.00906943	0	18020.7
2442	8.89092	8.10768	0.0747456	3.81131e-07	2.39324e-07	-0.0182205	-0.000747016	-0.00117614	0	741.869
2443	13.6892	1.55346	0.0748077	-1.39052e-07	1.52669e-07	0.0104578	-6.37719e-06	-0.000133438	0	936.781
2444	3.35207	12.017	0.0741806	4.03163e-07	2.87651e-07	-0.00131279	-0.000168222	0.000269567	0	154.55
2445	1.31807	8.67508	0.0699092	1.05853e-07	3.03941e-06	-0.00634673	-4.87457e-05	5.84501e-05	0	277.961
2447	25.6227	4.70005	0.0523917	1.73287e-07	-8.60603e-07	-0.0082111	0.000207506	-0.000182037	0	929.198
2449	19.1829	7.53834	0.0683783	1.06221e-06	-1.48744e-06	0.0164026	0.00121841	-0.00141583	0	1407.2
2453	9.14721	4.00869	0.0667304	6.04393e-08	1.49518e-06	0.0109062	-0.000422288	-0.00056491	0	1048.25
2454	13.4628	13.8583	0.0626547	2.76664e-06	-3.15935e-06	-0.0798119	0.00103406	-0.00777468	0	7552.76
2455	7.03121	2.60448	0.0655008	3.63338e-07	8.89979e-08	0.00142818	-0.000258878	-0.00019598	0	1335.13
2461	13.4441	1.78572	0.0590245	-1.5223e-07	3.21068e-07	-0.00104156	-3.49908e-05	-0.000191652	0	1938.34
2465	5.73653	12.6682	0.0587779	3.53227e-06	-2.64154e-06	-0.0115407	-0.000327772	4.06851e-05	0	174.492
2468	20.5291	8.58685	0.0570844	1.78197e-06	-6.4011e-07	0.016767	0.00141138	-0.00099161	0	331.298
2470	26.0094	1.27438	0.053189	3.06407e-07	2.75372e-11	-0.00361206	1.91117e-05	-1.34474e-05	0	142.894
2472	16.2611	5.55528	0.0664956	-2.94426e-07	-7.36642e-07	-0.00681366	0.000507005	-0.00149047	0	1919.19
2473	25.0607	6.23578	0.0736829	-2.44163e-09	-2.30285e-06	7.30131e-05	0.000405952	-0.000115775	0	418.409
2474	13.0412	2.29308	0.0645678	-2.3268e-07	3.51099e-07	0.00257153	-5.57536e-05	-0.000317172	0	710.007
2477	18.4432	6.2625	0.0711376	-5.50012e-07	-2.3039e-06	-0.0100115	0.000933476	-0.00137621	0	1646.06
2478	17.5135	13.3668	0.0719113	4.67011e-06	-1.8901e-06	0.0584033	0.00145215	-0.00297363	2	2917.35
2480	7.12972	14.543	0.0740197	4.04753e-06	-2.89146e-06	-0.0163673	-9.97307e-05	-9.05532e-05	0	165.046
2482	20.0854	1.53084	0.0692865	3.30798e-09	-7.5519e-07	-0.0155754	0.000169596	-0.000119395	0	1655.64
2484	17.1071	11.7878	0.0639397	5.58472e-06	-1.58735e-07	0.00389217	0.0017093	-0.00332073	0	3623.85
2485	11.6647	10.3423	0.0636628	1.46874e-06	6.94832e-08	-0.00227584	-0.00048811	-0.00327741	0	963.016
2487	19.9626	10.654	0.0733322	5.481e-06	-7.38763e-07	0.0145887	0.00141928	-0.00128746	0	1405.32
2495	8.55177	12.8294	0.0718119	4.45258e-06	-3.14132e-07	-0.0208301	-0.000510515	-0.00112522	0	175.5
2497	14.4718	2.80088	0.0722134	-3.63534e-07	-5.12232e-08	-0.00617295	1.94407e-05	-0.000456305	0	867.36
2500	4.52887	12.7697	0.0635261	1.19312e-06	-2.90276e-06	-0.00310076	-0.000226343	0.000234718	0	153.829
2501	11.6349	13.3436	0.0659452	5.77674e-06	-2.66784e-06	-0.0875863	-0.000346207	-0.00432765	0	982.976
2506	10.0735	1.23694	0.0742233	2.39286e-08	-6.98526e-08	0.00186131	-6.08294e-05	-5.44688e-05	0	1077.16
2508	1.72368	9.67082	0.0577928	2.9786e-08	3.77617e-06	-0.000837345	-6.8962e-05	0.000162817	0	432.975
2512	26.3125	5.84881	0.0684706	-7.92278e-08	-1.95462e-06	-0.000691216	0.000117414	-0.00011664	0	490.663
2520	26.8882	4.01432	0.0600471	-1.64007e-07	-1.07584e-06	0.00436849	1.171e-05	-0.000125191	0	766.453
2521	11.711	8.38327	0.0671228	-9.95585e-08	5.69259e-08	-0.0195808	-0.000379275	-0.00235955	0	1350.94
2522	6.39148	10.6818	0.0505069	1.8608e-06	2.04353e-07	-0.00729611	-0.000583333	-0.000348146	0	1148.23
2524	8.56104	14.9167	0.0683711	3.79973e-06	5.9509e-07	-0.0240849	4.16005e-05	-0.000677562	0	77.3826
2527	4.19038	13.1521	0.0676259	3.72635e-07	-3.82444e-06	-0.00398834	-0.000169065	0.000319043	0	216.338
2529	9.99138	5.30274	0.0564906	-1.95756e-07	4.68563e-07	-0.00566488	-0.00054264	-0.000960659	0	972.026
2534	3.24165	1.2555	0.0525106	6.1242e-09	7.6611e-08	0.00222052	-1.66718e-05	-7.90216e-06	0	62.1364
2540	6.40991	15.278	0.0699727	1.04986e-06	-4.81175e-06	-0.00897334	-9.91658e-06	0.000232838	0	32.12
2542	19.855	4.21851	0.0741047	1.3018e-08	-2.82317e-06	0.000732889	0.000642508	-0.000689281	0	1013.93
2543	17.3655	4.18717	0.0693852	-5.85641e-07	-1.92183e-06	0.00863828	0.000509284	-0.000952791	0	2313.22
2544	4.47024	8.52879	0.0541364	-9.67352e-08	5.73193e-07	-0.00717645	-0.000435366	-9.96376e-05	0	471.892
2545	2.32144	3.84654	0.0731358	-1.14212e-07	1.35185e-07	-0.00472047	-0.000110806	-0.000113174	0	401.549
2546	7.08351	3.10679	0.0685679	-1.28765e-07	6.93231e-07	0.00264593	-0.000322185	-0.000245826	0	1276.86
2549	1.05707	1.38556	0.056359	-3.90523e-08	-4.57048e-07	0.0022422	-2.885e-06	-2.16175e-05	0	91.7492
2550	12.3351	10.9343	0.071738	2.4775e-06	6.8135e-08	-0.00311897	-0.000135535	-0.00391904	0	3070.71
2553	3.10876	3.23077	0.0542609	-1.3201e-07	-1.30009e-07	0.00616221	-0.00013654	-0.000105689	0	764.18
2554	6.45049	1.07445	0.0677389	3.86991e-07	-1.87306e-07	0.00393961	-1.82423e-05	-3.27086e-05	0	563.798
2555	24.1226	4.56051	0.0747019	9.8336e-08	-7.48413e-07	0.00267596	0.00037455	-0.00023972	0	871.428
2557	1.92998	6.66304	0.0585991	-2.49139e-07	1.43312e-06	0.00192785	-0.000111138	-4.99368e-05	0	388.199
2560	19.3426	11.9614	0.0565641	6.88054e-06	-5.20606e-06	0.0359508	0.00148334	-0.00166089	3	2064.67
2561	26.1781	3.86913	0.0702159	2.29998e-09	-4.02245e-07	-0.0034181	0.000113594	-0.000143723	0	163.188
2562	24.1432	4.38616	0.0569687	2.4479e-07	-5.40449e-07	-0.00183209	0.00036352	-0.000228982	0	719.318
2564	10.0615	11.7315	0.0642982	2.43334e-06	1.01777e-07	-0.0214615	-0.000634099	-0.00228397	0	1415.74
2566	12.864	3.08949	0.0665183	-2.22311e-07	1.98162e-07	0.00512995	-0.000118045	-0.000586802	0	715.134
2571	1.43839	4.09979	0.0571145	-2.27449e-08	8.73588e-07	0.0013238	-4.89345e-05	-8.94091e-05	0	589.749
2572	2.62756	1.58524	0.0571337	1.13164e-07	7.52577e-08	-0.00124408	-3.18905e-05	-4.00637e-05	0	296.681
2574	13.2645	9.18777	0.0698162	3.59124e-08	2.18918e-07	-0.00954679	0.000167337	-0.00313667	0	1501.12
2579	20.3414	5.58133	0.0506038	-4.42379e-07	-2.4708e-06	0.0370397	0.000838724	-0.000824273	0	740.233
2584	3.86136	8.77437	0.0588989	2.14303e-07	1.50354e-06	-0.00269094	-0.000351871	-3.61304e-05	0	975.21
2590	5.30792	12.0076	0.074053	2.99948e-06	-1.08868e-06	-0.00881299	-0.000372791	5.02811e-05	0	332.3
2593	25.1659	6.96731	0.0685641	8.48252e-08	-2.76725e-06	0.00286155	0.000374491	-5.9476e-05	0	272.501
2594	10.8567	8.15747	0.0738624	1.20897e-08	-1.42656e-07	-8.37724e-05	-0.000543565	-0.00197786	0	1590.39
2599	21.9385	9.02946	0.0634557	1.41563e-06	-1.33854e-06	0.0207677	0.001155	-0.000499909	0	1893.02
2601	10.2119	9.25385	0.0744389	1.59013e-06	8.52017e-07	-0.0218254	-0.000713868	-0.00195725	0	1941.74
2603	1.00945	5.20596	0.0689208	-1.70226e-09	6.89936e-07	-0.00246641	-1.19825e-05	-6.86158e-05	0	246.366
2607	25.541	2.46717	0.0665756	-7.03513e-09	8.14029e-08	0.000889408	0.000110968	-0.000111569	0	687.174
2613	5.42327	6.16102	0.0678388	4.26274e-09	2.16396e-07	0.00159282	-0.000437223	-0.000291831	0	361.717
2615	14.824	2.68311	0.0554674	-3.72574e-07	-6.04824e-08	-0.0151803	4.06434e-05	-0.000429228	0	1562.84
2617	15.616	11.6275	0.074997	5.32636e-06	-4.14442e-06	0.0281824	0.0017573	-0.0045497	0	2808.56
2618	24.7212	9.92756	0.0728359	4.82348e-07	-1.66864e-06	0.0020462	0.000397221	0.00033061	0	441.033
2622	17.2645	4.54895	0.062101	-4.59611e-07	-2.09685e-06	0.00499548	0.000504632	-0.00105294	0	1920.6
2624	17.6863	4.04993	0.0677412	-9.1081e-07	-1.95967e-06	0.00826758	0.00054263	-0.000872892	0	562.602
2625	5.79708	8.56232	0.0678276	5.70363e-07	-2.22314e-07	-0.00521665	-0.000548305	-0.00031775	0	806.993
2626	21.5399	2.82947	0.0741911	4.78829e-08	-4.89362e-07	0.00286859	0.000385106	-0.000321001	0	1397.7
2628	6.59273	5.02093	0.0588028	-4.94779e-07	-2.78194e-07	-0.00822635	-0.000466047	-0.000378251	0	581.189
2631	8.16893	1.22369	0.0701893	1.04279e-07	2.62044e-08	-0.0053893	-3.49711e-05	-5.53899e-05	0	870.28
2632	18.8456	12.6691	0.0689094	4.86578e-06	-2.00864e-06	-0.0120716	0.00161596	-0.0018484	0	227.857
2635	5.96627	3.73861	0.0582039	-2.45834e-07	1.48884e-06	-0.00336149	-0.000321241	-0.000227647	0	291.26
2636	16.6296	3.96082	0.0710906	-3.03135e-07	-1.59511e-06	0.0139706	0.000371159	-0.000814087	0	1691.27
2642	10.0663	11.9876	0.0587005	2.73928e-06	6.73395e-09	-0.0193477	-0.000666771	-0.00230929	0	1287.23
2644	23.092	1.46729	0.0747931	-3.32193e-07	-1.36983e-07	-3.66401e-05	7.65991e-05	-3.72633e-05	0	656.929
2655	14.8221	5.46306	0.0716755	4.08839e-07	-5.74152e-08	-0.00502363	0.000244157	-0.00148249	0	1594.18
2656	12.6932	7.12735	0.0664699	6.98597e-07	-1.21997e-07	-0.00789645	-9.09883e-05	-0.00203642	0	3420.51
2658	6.59045	14.3588	0.0588774	3.12632e-06	-3.20831e-06	-0.0113957	-0.000139769	3.90653e-05	0	136.938
2665	23.4359	7.3391	0.063709	1.28215e-06	-1.76293e-06	-0.000965924	0.000771311	-0.000266189	0	1264.03
2666	11.8338	2.89011	0.0722858	-5.88147e-07	-1.09491e-08	0.00491185	-0.000157024	-0.000433407	0	1124.07
2667	12.051	9.91786	0.0592992	5.32098e-07	3.52665e-07	-0.028134	-0.000278077	-0.00323054	0	1431.48
2668	17.9965	13.3591	0.0661342	4.65988e-06	-1.02464e-06	0.05385	0.00146252	-0.00249094	2	2252.37
2669	7.59191	2.57165	0.0631579	3.73747e-08	6.11289e-07	0.00237943	-0.000239346	-0.000210277	0	639.331
2671	11.1558	10.7995	0.0588925	1.61198e-06	-2.68376e-08	-0.0441238	-0.000476365	-0.00301014	0	3529.37
2672	9.1693	1.01373	0.0578116	-7.55116e-09	4.08643e-09	-0.00309467	-1.97763e-06	-1.54231e-05	0	770.396
2673	3.55339	15.6161	0.0526446	9.43531e-07	-2.26455e-07	-0.00520684	1.10709e-05	0.000508096	0	19.5389
2675	9.22862	14.6272	0.0725244	2.58381e-06	3.60596e-07	-0.0344877	-3.46203e-06	-0.00119806	0	229.518
2676	15.606	10.295	0.052877	4.03543e-06	-1.91897e-06	0.00608886	0.00140395	-0.00384857	0	4419
2678	25.2271	3.69169	0.0659721	-3.5557e-09	-1.28326e-06	-0.00164031	0.000205885	-0.000171023	0	963.841
2679	16.267	9.06471	0.0544844	2.34091e-06	-2.31882e-06	-0.00837928	0.00131941	-0.00289328	0	1170.79
2682	16.2976	11.1507	0.0688884	6.60587e-06	-2.64879e-06	0.0430856	0.00204251	-0.00384075	0	1726.47
2684	19.0338	2.18313	0.0646644	-4.31604e-07	-1.71461e-06	0.00940025	0.000246342	-0.000303209	0	966.6
2691	2.15767	9.60735	0.0533263	2.70186e-07	2.831e-06	-0.000519409	-0.000117276	0.000121415	0	564.674
2695	20.4377	6.56361	0.0658857	-1.75344e-07	-2.11236e-06	0.0318297	0.00102879	-0.000959767	0	911.068
2698	4.17318	5.69693	0.0602325	4.30226e-08	-3.17547e-07	0.00253446	-0.000326785	-0.000151287	0	695.544
2699	22.1173	4.716	0.0665646	-3.31339e-07	-9.37135e-07	0.00680853	0.00062513	-0.000467098	0	193.221
2701	19.8629	8.16537	0.0633157	2.27218e-06	-1.38156e-06	-0.00542541	0.00140357	-0.00129297	0	830.942
2704	4.63002	15.3418	0.0656311	2.1128e-07	-6.83147e-06	-0.00375003	-3.27593e-05	0.000430914	0	69.6177
2712	13.0757	1.10065	0.0669623	2.47251e-08	-3.80698e-08	-0.000169277	-9.07984e-06	-3.67974e-05	0	83.4047
2713	10.9356	13.1096	0.0614398	4.06926e-06	-1.23362e-06	-0.0920384	-0.000488549	-0.00319757	0	731.078
2714	5.26892	4.88463	0.0503877	-3.12849e-07	-8.98523e-08	1.92885e-05	-0.000370743	-0.000272451	0	733.803
2715	15.1093	12.6282	0.0602846	4.71472e-06	-3.24425e-06	0.0344559	0.00173121	-0.00569169	0	7937.03
2716	17.5304	9.84256	0.0628048	5.30953e-06	-3.03541e-06	0.023692	0.00179793	-0.00268088	4	1303.29
2717	7.99944	11.6305	0.0635505	4.29098e-06	-4.98023e-08	-0.0162717	-0.0006777	-0.000936149	0	414.39
2720	10.1808	12.8084	0.0742319	2.8036e-06	-6.16584e-07	-0.0483628	-0.000557677	-0.00249125	0	603.729
2722	10.3477	8.90316	0.0737258	8.77673e-07	4.05251e-07	-0.01398	-0.00073926	-0.00189817	0	842.663
2729	19.4402	6.52133	0.0523888	-1.92364e-07	-2.2254e-06	0.00218362	0.00102634	-0.00121835	0	1954.17
2730	8.46659	1.8828	0.0614134	1.91362e-07	1.83186e-07	0.0061613	-0.000145182	-0.000140933	0	1545.92
2732	9.66769	11.8848	0.0657718	3.21214e-06	-1.19087e-08	-0.0338221	-0.000676283	-0.00196351	0	1656.73
2736	6.5846	5.53334	0.0736461	1.95387e-07	1.84865e-08	0.00804421	-0.00052368	-0.000403998	0	1105.29
2746	6.66233	15.7056	0.0608699	7.15198e-07	-5.0667e-06	-0.0125452	7.9231e-05	0.000223823	0	87.4958
2748	2.86017	14.4168	0.0694119	-8.75667e-08	-1.03487e-06	-0.00316085	-5.08754e-05	0.000486113	0	53.2946
2750	9.19745	4.80116	0.055895	-1.02223e-08	1.16038e-06	-0.016671	-0.000503254	-0.000744929	0	1021.37
2752	2.86356	12.3811	0.0733363	2.35793e-08	-8.61358e-08	-0.00259416	-0.000137513	0.000330486	0	180.179
2753	23.342	3.55681	0.0657852	-1.2558e-08	2.79908e-07	-0.000800841	0.000374519	-0.000261714	0	1291.67
2754	17.8183	13.9419	0.064088	4.48421e-06	-1.29161e-06	0.051959	0.00131035	-0.00246285	0	1306.83
2755	23.1098	5.5433	0.0527168	-1.80978e-07	-9.78724e-07	0.0123404	0.000652586	-0.000401743	0	432.549
2756	16.8513	2.13224	0.0537767	-1.974e-07	-6.44729e-07	0.0192994	0.000114143	-0.000326774	0	2069.17
2765	2.68453	1.35901	0.073603	1.20946e-07	4.55471e-08	0.000943673	-1.90536e-05	-1.02963e-05	0	144.711
2767	15.0822	13.0121	0.0741864	4.52702e-06	-3.44147e-06	-0.0627453	0.00163458	-0.0057291	0	3349.08
2768	1.99291	1.84574	0.0647132	3.9271e-08	-3.442e-07	0.000197627	-2.95238e-05	-4.46177e-05	0	311.719
2778	12.7229	5.12933	0.0521553	-1.95136e-07	-6.93216e-07	0.00443993	-0.000228029	-0.00123954	0	111.867
2780	2.13134	2.3014	0.0549816	1.35147e-09	-4.08748e-07	0.000761598	-5.59709e-05	-6.9423e-05	0	360.898
2781	6.55871	7.38173	0.0682361	2.39002e-07	2.18628e-07	-0.00402301	-0.000577663	-0.000462486	0	331.731
2783	7.68182	2.22686	0.0720895	1.76211e-07	3.96046e-07	0.00186413	-0.000230526	-0.000186672	0	640.027
2792	18.774	11.5921	0.0652318	5.50681e-06	-2.87338e-06	0.0226453	0.00168112	-0.00201944	0	1774.33
2793	26.7371	3.82571	0.0677559	-3.89743e-07	-5.39383e-07	0.0016144	2.98529e-05	-0.000133331	0	990.368
2795	8.67586	1.92086	0.0580409	1.75677e-07	2.6168e-08	-0.00376438	-0.000168263	-0.000175679	0	1116.31
2799	21.4168	8.34365	0.0597477	1.24158e-06	-7.18133e-07	-0.00999251	0.00121373	-0.000772378	0	1802.67
2803	15.8853	8.29097	0.0729599	1.31547e-06	-6.54592e-07	-0.0448431	0.00104333	-0.00275415	0	1208.83
2806	4.02069	2.07427	0.07132	4.85171e-07	-3.78584e-07	-0.00060129	-0.000107819	-5.94341e-05	0	564.7
2807	17.8905	9.52211	0.0627087	5.14133e-06	-3.22028e-06	0.00970024	0.00185405	-0.00247402	0	3742.44
2808	2.11364	2.95706	0.0635964	-3.92777e-08	-3.33932e-07	0.000573642	-7.1499e-05	-8.43513e-05	0	746.418
2811	15.8691	11.0028	0.0715724	6.68066e-06	-3.68039e-06	0.0395716	0.00214123	-0.00415725	0	1815.03
2812	1.28315	12.9729	0.0743766	1.09412e-07	1.16516e-06	-0.00121956	-1.59371e-05	0.000456099	0	169.425
2813	4.89947	8.38035	0.0657386	2.17796e-08	1.5725e-07	-4.37039e-05	-0.000475486	-0.000165668	0	354.638
2814	3.20959	7.09835	0.0693158	3.25846e-07	4.45134e-07	0.00182069	-0.000280289	-8.97858e-05	0	787.32
2816	26.7231	6.6379	0.0573217	2.5015e-08	-1.89601e-06	-0.0161712	6.88179e-05	-4.36578e-05	0	765.22
2819	22.3081	3.70587	0.0743753	-6.04883e-07	-6.62564e-07	0.00289386	0.000452618	-0.000330262	0	594.67
2820	7.5596	3.07998	0.055841	-1.48077e-08	1.29224e-06	-0.00453302	-0.000360994	-0.000266971	0	962.658
2821	24.1892	8.89643	0.0537564	8.8169e-07	-2.17791e-06	0.00217652	0.000589641	3.6309e-05	0	1398.63
2823	19.3609	3.98562	0.0661366	-2.20417e-08	-2.97389e-06	0.0168214	0.00059535	-0.000687198	0	1477.31
2824	19.894	11.4139	0.0725433	8.19865e-06	-3.57923e-06	0.0147881	0.00157804	-0.00129228	0	1321.58
2825	16.8828	4.52356	0.0587488	-3.23847e-07	-2.02672e-06	-0.0174255	0.000478207	-0.00103942	0	1493.39
2826	9.77238	11.4072	0.0607091	2.62756e-06	-4.51402e-08	-0.0168662	-0.00071779	-0.00207205	0	886.476
2829	5.66911	4.79294	0.0526746	-1.74573e-07	-2.60728e-07	-0.00344375	-0.000383602	-0.00027817	0	769.615
2831	3.38167	11.7089	0.0654868	5.4494e-07	9.44841e-07	-0.00481756	-0.000206949	0.000240352	0	213.248
2832	20.2744	4.96147	0.0675012	-6.22104e-08	-2.50907e-06	0.00442986	0.000789344	-0.000778756	0	1162.53
2837	16.0068	9.05192	0.0510034	2.05543e-06	-1.91026e-06	-0.0263473	0.00116123	-0.00304906	0	3855.62
2838	24.0824	1.37308	0.0536185	-3.41681e-07	8.92246e-08	0.000586522	5.2354e-05	-3.68864e-05	0	1095.73
2839	23.2971	2.956	0.0650763	-4.21557e-07	-6.58311e-08	-0.000569571	0.000327166	-0.000223569	0	320.26
2841	2.42284	12.9454	0.0594728	-8.04062e-08	-6.31093e-07	-0.00511373	-8.11836e-05	0.000419269	0	274.053
2846	14.0883	13.3214	0.0731068	2.88546e-06	-3.36549e-06	0.0160151	0.00130242	-0.00703558	0	7091.45
2847	12.2043	15.2071	0.0746318	2.15394e-06	-1.10545e-06	-0.149326	0.000176001	-0.00523707	0	799.405
2849	8.99778	14.7844	0.0742832	2.67819e-06	9.28761e-07	-0.0274691	4.29859e-05	-0.00100318	0	254.108
2850	3.40908	7.78222	0.0737727	5.15985e-07	4.64401e-07	-0.00173224	-0.000298821	-4.67943e-05	0	674.585
2853	16.0491	1.04563	0.0628026	4.48533e-08	5.88736e-08	0.00101705	1.1398e-05	-1.66455e-05	0	844.329
2857	20.9165	9.14621	0.0748862	2.40779e-06	-6.80492e-08	0.00699101	0.00136339	-0.000927295	0	1513.39
2859	3.88428	12.8149	0.0649238	5.1011e-08	-2.65495e-06	-0.0051628	-0.000177241	0.000303266	0	169.442
2860	8.01054	5.19379	0.0671221	2.99843e-07	7.70421e-07	-0.0132478	-0.000568098	-0.000650881	0	306.858
2862	11.7985	12.6427	0.059878	7.04481e-06	-3.26497e-06	-0.045812	-0.000309132	-0.00432406	0	566.429
2863	21.6106	10.2862	0.0734198	4.56679e-06	-2.47429e-06	0.0195586	0.00124579	-0.000563846	0	90.251
2866	7.59083	11.704	0.0538422	5.1618e-06	-4.02339e-07	-0.0051441	-0.000636066	-0.000728177	0	649.118
2867	2.65827	13.476	0.0702486	2.11524e-07	-6.89151e-07	-0.00221201	-7.38748e-05	0.000444906	0	100.398
2868	10.6789	9.08185	0.0644821	5.96465e-07	-1.70707e-08	-0.00313574	-0.000676552	-0.00211486	0	1706.33
2872	17.0532	13.025	0.0667479	5.15116e-06	-2.57556e-06	0.0542733	0.00182374	-0.00348832	0	1002.82
2875	20.0863	1.40603	0.0556815	4.66797e-08	-5.62945e-07	-0.0206666	7.23676e-05	-9.32943e-05	0	1857.21
2876	5.02049	5.3162	0.0547601	-5.78601e-08	-1.74721e-08	-0.00905191	-0.000360587	-0.000262799	0	391.59
2877	25.6841	5.29314	0.0514214	3.97705e-09	-1.38435e-06	0.002187	0.000224592	-0.000162509	0	1924.17
2878	25.2541	4.63889	0.0598194	2.30308e-07	-1.83141e-06	-0.00189105	0.000239897	-0.000186919	0	1645.3
2879	9.22234	5.03198	0.0590985	4.3749e-09	1.14294e-06	-0.00984917	-0.000525025	-0.000814888	0	1633.05
2887	20.7801	5.0698	0.0562426	-1.32774e-07	-2.29385e-06	-0.00164049	0.000771009	-0.000681701	0	1639.14
2888	20.4394	10.2303	0.0692763	4.57956e-06	-7.78537e-07	0.0144257	0.0015268	-0.00108391	0	1079.26
2892	16.1626	10.5156	0.0743418	5.18236e-06	-4.39068e-06	0.0284618	0.00183906	-0.00377246	0	1773.5
2894	16.8506	12.7273	0.0545313	5.12412e-06	-2.3913e-06	0.00499475	0.00200341	-0.00371176	0	2344.14
2895	9.38678	12.0906	0.0632702	3.11202e-06	-2.97756e-07	-0.0321898	-0.000661686	-0.00177364	0	67.9046
2896	21.3819	5.45675	0.0523499	-5.5787e-07	-1.58257e-06	0.00230205	0.000777956	-0.00061658	0	856.947
2897	5.13492	1.217	0.0704047	4.80085e-07	-5.74964e-08	0.00233249	-1.45482e-05	-6.91701e-06	0	279.175
2901	22.363	4.61693	0.0723136	-2.60759e-07	-1.09623e-06	0.000587816	0.000589896	-0.000439656	0	698.199
2902	5.34199	6.05851	0.0630612	-7.04208e-08	2.71794e-07	0.000862233	-0.0004316	-0.000289765	0	567.506
2906	15.5527	4.76266	0.068947	8.57864e-08	-7.02046e-07	0.0028473	0.000273702	-0.00121412	0	686.39
2910	1.88438	1.76394	0.0604401	7.14223e-09	-4.22674e-07	0.000941911	-2.25194e-05	-4.09323e-05	0	364.669
2911	14.3134	2.5438	0.0522045	-2.89342e-07	-7.24062e-08	0.019833	-4.09485e-05	-0.000385932	0	1654.53
2912	18.6631	6.24254	0.0535535	-3.69989e-07	-2.28861e-06	-0.00709979	0.000953261	-0.00135248	0	1282.34
2920	13.7859	12.8552	0.0592384	3.5427e-06	-2.13145e-06	-0.00958513	0.000859282	-0.00662565	0	1937.9
2923	13.183	13.8726	0.0623349	2.92953e-06	-3.21284e-06	-0.083194	0.000932866	-0.00752371	0	8073.76
2924	5.59661	3.30569	0.0735957	1.17076e-07	4.51876e-07	-0.00594008	-0.000291049	-0.000186798	0	464.295
2925	16.0823	3.07763	0.0581516	-4.37483e-07	-7.89634e-07	-0.0131843	0.000152184	-0.000561075	0	1596.22
2926	8.12612	11.8271	0.0622085	4.17129e-06	2.13941e-07	-0.0178363	-0.000642941	-0.000978403	0	408.118
2927	8.43065	12.7941	0.0544523	4.53155e-06	-4.39744e-07	-0.0289886	-0.000527054	-0.00105465	0	253.375
2928	9.95714	12.7166	0.0659661	2.64745e-06	-5.81262e-07	-0.0340545	-0.000612464	-0.00228115	0	1593.65
2931	6.17669	12.6977	0.0641105	4.34557e-06	-2.40223e-06	-0.010176	-0.00035183	-6.58592e-05	0	499.927
2933	19.423	1.72781	0.0538243	-1.60082e-07	-1.02895e-06	-0.013795	0.000216211	-0.00019674	0	883.691
2934	5.3612	9.89267	0.058369	1.98576e-06	4.0563e-07	-0.00224712	-0.000508329	-0.000176942	0	390.866
2938	2.94909	11.7816	0.0513378	4.76696e-07	1.07963e-06	-0.00124367	-0.000166028	0.000277442	0	462.395
2941	6.1393	8.68946	0.0560774	1.32827e-07	-1.99914e-07	-0.00288014	-0.000588103	-0.000411209	0	609.17
2942	8.27918	14.3457	0.0508717	5.6492e-06	2.83833e-07	-0.0166951	-0.000116486	-0.000643679	0	311.137
2943	24.5802	1.75619	0.0702605	-2.75398e-08	-1.54361e-08	0.00548666	9.41816e-05	-7.09505e-05	0	1063.63
2944	17.9152	8.65392	0.0725303	4.82858e-06	-2.99687e-06	-0.0171777	0.00145148	-0.00222736	0	2260.46
2948	20.8712	3.5666	0.0577312	6.56281e-08	-1.6217e-06	-0.00685862	0.000513861	-0.000432504	0	1068.48
2949	18.3283	9.7373	0.0692693	5.19268e-06	-2.21684e-06	-3.26951e-05	0.00183296	-0.00219949	0	2674.59
2950	23.4385	5.59869	0.0709792	-2.69564e-07	-1.27533e-06	-0.00107834	0.000581166	-0.000321355	0	947.786
2951	8.51307	15.8168	0.0515405	1.75376e-06	1.0682e-07	-0.0263215	0.00039387	-0.000471723	0	108.916
2956	4.08023	2.36332	0.0598534	4.03316e-07	-5.06526e-07	-0.00334293	-0.000134918	-7.58403e-05	0	571.965
2961	20.9298	1.08845	0.0506925	-7.71088e-09	-9.34767e-08	-0.00520786	2.53069e-05	-3.24915e-06	0	458.45
2962	19.3436	7.00704	0.0655806	1.7073e-07	-1.8552e-06	0.00544717	0.00119521	-0.00130395	0	1765.39
2963	10.8323	11.7689	0.051657	3.0241e-06	-3.3114e-08	-0.00561993	-0.000519862	-0.00307761	0	1262.88
2964	11.9418	14.2766	0.0683598	5.72857e-06	-2.15903e-06	-0.0728845	-0.000170663	-0.00492409	0	2054.91
2967	5.9337	1.69171	0.0522099	1.16572e-06	-6.85881e-07	-0.000689185	-0.000104786	-6.34811e-05	0	525.879
2969	11.3265	6.83476	0.0608028	-1.30204e-07	-2.11747e-08	-0.00800111	-0.000461407	-0.00164602	0	572.69
2972	3.44678	4.64567	0.0592143	-2.65833e-07	-3.74034e-07	0.00108942	-0.00021691	-0.000117517	0	746.818
2973	22.3602	3.58541	0.0569134	-6.32703e-07	-6.70265e-07	-0.00685059	0.000445577	-0.000325103	0	594.212
2981	18.1073	1.79979	0.0627607	-9.81917e-08	-1.19233e-06	-0.0117318	0.00019935	-0.000241148	0	1377.98
2982	4.73578	14.027	0.0673547	5.8812e-07	-5.87229e-06	-0.00456704	-0.000125724	0.00033457	0	48.1879
2984	8.92085	1.90677	0.0616494	2.02324e-07	-4.85154e-08	0.00521815	-0.00015126	-0.000182666	0	525.312
2985	10.8086	12.7444	0.071635	4.0511e-06	-1.11578e-06	-0.0240901	-0.000514985	-0.00311119	0	1805.66
2990	18.9484	7.73626	0.0561108	2.74349e-06	-1.58009e-06	0.0388696	0.00124079	-0.00154117	0	634.086
2995	15.0579	5.59969	0.0725077	1.86542e-07	-1.06857e-08	-0.00454022	0.000252525	-0.00154159	0	1224.03
2996	13.168	3.53599	0.0503964	-1.09235e-07	6.691e-08	-0.0024696	-7.36765e-05	-0.000694694	0	2116.04
3001	9.12482	8.06354	0.0631593	5.40625e-07	3.96202e-07	0.000231152	-0.000737215	-0.00124559	0	1364.83
3006	6.27308	4.5586	0.0707038	-1.46868e-07	-1.64262e-07	-0.00373428	-0.000404056	-0.000313571	0	1031.37
3010	6.09425	9.02913	0.0713026	4.14229e-07	-2.85512e-08	0.00658642	-0.000597618	-0.000371911	0	564.004
3012	17.2323	1.53557	0.0725718	-3.98215e-08	-4.85152e-07	0.0113229	8.03771e-05	-0.000129086	0	1668.75
3016	21.3412	2.10648	0.0572148	-1.50233e-07	-2.54163e-07	-0.0132703	0.000229194	-0.000208534	0	669.076
3017	14.8294	15.3572	0.0543679	9.27284e-07	-8.27778e-06	0.0193057	0.00101354	-0.00693336	0	151.566
3022	20.5452	9.47241	0.0685965	3.25328e-06	-3.50099e-07	0.0163921	0.00144295	-0.00106216	0	511.352
3025	9.61408	3.23348	0.0628959	-1.54649e-07	6.68006e-07	0.0079252	-0.000301621	-0.00050041	0	1446.98
3027	6.29546	14.28	0.0614593	2.8225e-06	-3.58821e-06	-0.00950519	-0.000146389	0.000122616	0	136.186
3028	2.05428	1.72244	0.0730635	7.11034e-08	-3.30927e-07	0.00107824	-2.83013e-05	-4.10537e-05	0	588.995
3029	1.81535	6.62984	0.0607643	-2.3758e-07	1.57132e-06	-0.0010651	-0.000109004	-4.70776e-05	0	150.002
3030	18.4805	8.17673	0.0731293	4.28726e-06	-2.72177e-06	-0.0129588	0.00142911	-0.0018281	0	2231.28
3035	20.7823	7.50146	0.0698415	9.35371e-07	-9.95106e-07	0.00850071	0.00117882	-0.000934932	0	2399.54
3036	26.7924	9.18652	0.057968	5.42098e-07	-1.79757e-06	-0.00322811	3.06911e-05	0.000346045	0	705.35
3038	18.1257	10.8735	0.0599919	4.58415e-06	-1.64209e-06	0.0208383	0.0017273	-0.00240466	0	2683.2
3039	4.72026	8.92846	0.0562554	3.81321e-07	5.48273e-07	-0.0103668	-0.00042524	-0.00012715	0	976.602
3040	2.27493	2.83798	0.0607019	-9.02752e-09	-1.59194e-07	0.000747098	-7.02411e-05	-8.01177e-05	0	687.388
3041	19.688	9.29083	0.0651982	4.97706e-06	-8.33682e-07	0.0158793	0.00157144	-0.00149188	0	259.634
3050	14.9726	10.0355	0.0632713	3.54325e-06	-5.84258e-07	0.00328816	0.00124874	-0.00389899	0	2380.06
3051	7.91602	9.38234	0.0701557	1.01508e-06	4.9806e-07	-0.00810196	-0.000744837	-0.000894376	0	1045.77
3055	10.385	5.8394	0.0708135	-4.88866e-09	5.21731e-07	-0.0259038	-0.000537492	-0.00114611	0	1213.65
3057	12.5977	8.66527	0.0654543	-4.15423e-08	-1.0073e-07	-0.0169361	-0.000246189	-0.00277752	0	1850.57
3059	1.70314	9.39035	0.0747659	1.91936e-07	3.73826e-06	-0.00352147	-7.48804e-05	0.000119123	0	694.167
3064	22.1583	4.83689	0.0555716	-3.59935e-07	-9.47055e-07	0.0127354	0.000625529	-0.000465617	0	1591.13
3065	12.9019	2.11532	0.0566699	-2.88019e-07	4.32652e-07	0.00269604	-7.1335e-05	-0.000324253	0	482.542
3066	17.7601	3.44406	0.0564604	-5.053e-07	-2.06622e-06	-0.0147456	0.000378335	-0.000640224	0	1056.84
3070	1.68956	4.88347	0.0659279	-3.48039e-07	9.85351e-07	0.00172431	-7.45342e-05	-9.34986e-05	0	652.526
3071	2.42482	2.15391	0.0690315	1.52771e-07	-1.31105e-07	0.00111178	-6.00426e-05	-6.1304e-05	0	880.039
3072	3.00883	1.00637	0.0612464	2.58797e-08	1.55175e-08	0.00186736	2.75771e-07	-6.03111e-06	0	129.106
3073	1.08017	14.2923	0.0699138	8.61192e-08	-7.33828e-08	0.00108197	-1.47898e-06	0.000535306	0	46.9201
3074	4.58521	5.35385	0.0653068	3.52808e-08	-1.106e-08	-0.00125073	-0.000341537	-0.000214512	0	207.812
3075	10.5678	12.3127	0.0556673	3.72503e-06	-6.00536e-07	-0.0263837	-0.000533764	-0.00287103	0	3042.17
3077	17.7005	3.18866	0.0721928	-3.11936e-07	-2.00009e-06	-0.00459374	0.000262558	-0.00058512	0	540.986
3078	10.5186	1.90671	0.0589042	1.41422e-07	1.06729e-08	-0.00293988	-0.000109183	-0.00018867	0	2509.5
3079	18.5982	12.5456	0.0591548	-4.5905e-08	-4.95375e-06	0.0110365	0.00157702	-0.00200708	0	306.366
3082	26.204	6.90974	0.058752	5.75264e-09	-2.07124e-06	0.00587235	0.000155411	-2.25174e-05	0	828.713
3084	12.6136	10.9644	0.073869	2.2315e-06	3.29527e-09	0.0171066	3.56505e-05	-0.00416533	0	2775.22
3085	15.2681	5.50387	0.0583086	5.28591e-07	-6.91671e-08	-0.00457365	0.000260231	-0.00147397	0	1038.52
3086	10.4843	14.6255	0.0570635	1.56964e-06	-1.53243e-06	-0.0561909	-4.00721e-05	-0.0024374	0	1262.86
3088	17.8519	4.6775	0.0562998	-1.09154e-06	-1.94205e-06	-0.000751242	0.000572623	-0.00105401	0	3352.07
3091	20.7975	1.5795	0.062792	-1.00162e-07	-4.31079e-07	-0.00438116	0.000111489	-0.000110388	0	942.516
3096	3.00884	4.56736	0.0610521	-3.00739e-07	-8.62923e-08	0.00957636	-0.000178615	-0.000122018	0	281.029
3098	1.54105	5.97364	0.0564076	-2.58975e-07	1.20165e-06	0.00156214	-6.43132e-05	-7.5908e-05	0	1051.26
3108	13.4923	4.9837	0.0581297	1.55631e-07	-3.70984e-07	0.00801741	-9.93271e-05	-0.0012508	0	1879.49
3110	13.2112	14.9756	0.0749467	2.4296e-06	-3.15115e-06	-0.117996	-6.26525e-05	-0.00856302	0	11778.1
3112	18.061	4.64891	0.0534668	-1.49756e-06	-2.03057e-06	0.000614968	0.000549357	-0.000975081	0	1589.01
3113	12.7169	6.12885	0.0559667	1.16636e-06	-7.427e-07	-0.00245274	-0.000128458	-0.00159683	0	1186.26
3114	12.7841	3.19513	0.0659946	-2.73132e-07	1.65067e-07	-0.00998159	-0.000104753	-0.000587658	0	2614.02
3117	25.413	9.01736	0.062464	2.4966e-07	-3.12234e-06	0.0267589	0.000344966	0.000227911	0	992.77
3124	25.1961	3.56363	0.0556405	1.98503e-08	-1.07873e-06	0.00309441	0.000202431	-0.000176157	0	686.109
3130	19.891	5.711	0.0736057	-8.01972e-07	-2.4592e-06	-0.0100314	0.000858806	-0.000987619	0	1211.43
3131	3.9624	3.96265	0.0643298	-1.80838e-07	-2.41875e-07	0.0040585	-0.000224391	-0.000139928	0	774.455
3133	15.773	12.3504	0.0671208	4.29435e-06	-3.39151e-06	0.0189435	0.00179777	-0.00489211	0	5894.63
3134	15.1495	9.55316	0.0553579	2.83306e-06	9.24776e-08	-0.0143172	0.00120552	-0.00349532	0	2503.39
3135	8.47298	5.96875	0.0682974	5.53475e-07	1.26367e-06	0.0030577	-0.000628897	-0.000768746	0	804.584
3136	23.4051	6.34773	0.0723996	-5.51392e-08	-1.40184e-06	0.00553329	0.000678487	-0.000348419	0	654.06
3139	18.2572	10.8571	0.0725609	4.53034e-06	-1.57025e-06	0.0397751	0.00172603	-0.00230526	0	959.048
3142	12.9366	11.0069	0.0707686	2.30573e-06	-6.92865e-08	-0.00485964	0.000173489	-0.00434418	0	1785.56
3144	6.04699	11.9037	0.0512387	4.33921e-06	-5.30766e-07	-0.0162817	-0.00045982	-0.00013004	0	324.133
3145	10.0753	9.7551	0.0503903	-3.22662e-08	-2.70373e-07	-0.0293119	-0.000695275	-0.00198137	0	497.812
3147	21.3307	6.98332	0.0680382	6.18076e-09	-1.83309e-06	-0.000610239	0.00104983	-0.000751388	0	1655.24
3152	13.9857	7.9595	0.0672696	8.75685e-07	5.39719e-07	-0.00860977	0.000265023	-0.00273511	0	974.229
3157	20.0655	9.67247	0.0542418	4.2959e-06	-7.25113e-07	-0.0107875	0.00152477	-0.00131693	0	2707.9
3158	2.96027	6.99224	0.065434	2.13728e-07	6.34311e-07	0.00142598	-0.00025363	-9.4169e-05	0	849.855
3161	7.85732	12.6113	0.0525587	5.4847e-06	-1.84552e-07	-0.017196	-0.000523545	-0.000724111	0	1053.03
3162	7.53098	7.98742	0.074475	1.61651e-06	-1.84938e-07	-0.00110491	-0.000706918	-0.000724061	0	980.125
3163	11.7578	4.27896	0.0502385	-3.22893e-07	-7.67542e-08	-0.0147868	-0.000309054	-0.000883988	0	1721.13
3165	6.96973	1.27746	0.0736609	6.12058e-07	-3.14307e-07	-0.000525173	-5.09042e-05	-3.00792e-05	0	823.521
3167	12.4552	12.7825	0.0705802	5.99248e-06	-3.88175e-06	-0.0529537	-6.15977e-05	-0.00522101	0	3415.57
3168	7.64589	4.83313	0.0664767	1.82446e-07	-4.02015e-07	-0.0028776	-0.000475527	-0.000507364	0	434.342
3169	11.7033	13.2105	0.0568346	6.46261e-06	-3.33922e-06	-0.0636623	-0.00040307	-0.00441343	0	1904.68
3170	23.3787	5.27197	0.073335	-3.33846e-07	-1.31568e-06	0.00149974	0.000547155	-0.000321812	0	289.973
3173	4.76862	3.22548	0.0647473	2.27746e-08	-1.56566e-08	-0.00021181	-0.000232325	-0.000132997	0	876.932
3175	13.8995	15.5865	0.0511296	-1.07716e-06	-5.98805e-06	0.00282792	0.00111267	-0.0124981	0	13444.3
3176	1.67999	12.4616	0.0748098	1.33275e-07	1.06677e-06	-0.000267425	-4.90008e-05	0.000396641	0	274.882
3178	15.4472	10.7075	0.0564615	4.62639e-06	-2.69576e-06	-0.00380903	0.00167128	-0.00412339	0	2882.72
3181	12.7336	8.87841	0.0669422	1.18934e-08	4.40647e-09	-0.0363265	-0.000125352	-0.00292631	0	1044.17
3182	16.3331	5.81721	0.0664294	-5.4481e-07	-8.20793e-07	-0.0182435	0.000575183	-0.00154576	0	969.047
3185	10.4596	1.79132	0.0707683	7.40419e-08	7.51634e-09	-0.00241245	-0.000106468	-0.000168356	0	1209.88
3186	17.4745	4.80541	0.0592273	-7.89134e-07	-1.96649e-06	-0.00808899	0.000591474	-0.00110773	0	1191.97
3187	1.15978	3.72517	0.0637969	-9.55097e-08	4.12395e-07	0.000547953	-1.08769e-05	-9.58895e-05	0	857.336
3190	14.3131	2.77375	0.0739007	-3.05371e-07	-1.08463e-07	-0.0127044	-5.17002e-05	-0.000442434	0	1743.58
3191	3.20111	4.90077	0.0647713	-4.03385e-07	-2.04914e-07	0.00258661	-0.000209527	-0.000122519	0	367.959
3193	16.2545	14.235	0.0564443	3.44226e-06	-1.53257e-06	0.0908915	0.00129458	-0.00454284	0	1421.41
3195	1.08647	13.9126	0.0633375	1.88774e-08	5.21262e-07	-0.00108434	-3.03585e-06	0.000512634	0	44.4517
3198	1.81159	5.08279	0.0569976	-2.83472e-07	9.84444e-07	-0.00816153	-7.48509e-05	-9.20813e-05	0	565.011
3200	8.31044	5.67986	0.0537852	6.69878e-07	1.70181e-06	-0.00872287	-0.000593586	-0.000756516	0	662.256
3201	19.8221	1.92352	0.058153	-3.28668e-07	-1.27555e-06	-0.00604404	0.000265374	-0.00019407	0	715.182
3202	16.4044	10.459	0.0599108	5.91891e-06	-3.62849e-06	-0.0241668	0.00185762	-0.00353849	0	4725.09
3204	16.6977	11.4359	0.0569321	5.60725e-06	-1.21743e-06	0.0413705	0.00183491	-0.00354445	0	8419.18
3206	15.8664	14.1856	0.0699621	3.54072e-06	-2.71077e-06	0.0705251	0.00128568	-0.00517087	0	2876.56
3209	3.88462	5.92672	0.058019	-9.7904e-09	-3.29033e-07	-0.00109304	-0.000306966	-0.00014794	0	599.925
3215	3.50857	3.89349	0.07227	-3.12625e-07	-5.51771e-08	-0.00197367	-0.000191236	-0.000117222	0	458.03
3217	18.6906	6.34396	0.0515913	-4.06385e-07	-2.28412e-06	-0.00444131	0.00100158	-0.00138266	0	2488.51
3218	2.36471	12.647	0.0622398	-1.57525e-07	1.15942e-07	-0.000624239	-9.59231e-05	0.000396975	0	214.307
3220	11.5307	7.33109	0.0719879	-1.11668e-07	-3.63787e-07	-0.0184087	-0.000390722	-0.00191958	0	969.402
3221	3.82815	1.93447	0.0633541	4.89362e-07	-5.73812e-08	0.0047335	-8.8812e-05	-6.30322e-05	0	597.582
3225	4.69123	9.62108	0.0647385	8.81358e-07	4.87056e-07	-8.00257e-05	-0.000424446	-7.16344e-05	0	582.742
3226	14.6308	6.38602	0.0597902	-2.24525e-08	6.95519e-09	0.029539	0.0002951	-0.00182652	0	1898.26
3227	17.8788	12.053	0.0616991	1.24641e-06	-1.3663e-06	-0.00418967	0.00171359	-0.00266927	0	3699.04
3229	12.7607	15.2207	0.0737187	2.08591e-06	-2.01314e-06	-0.156737	5.64695e-05	-0.00702492	0	5033.33
3231	13.8492	14.0493	0.0732564	2.88064e-06	-3.74881e-06	-0.0534175	0.00122425	-0.00834374	0	20495
3234	10.0848	2.04199	0.0552365	2.07717e-07	2.22375e-08	-0.0116609	-0.000128199	-0.000222049	0	1662.52
3235	3.55548	4.10813	0.0531706	-2.19868e-07	-1.86303e-07	0.00232962	-0.000204883	-0.00012853	0	786.609
3237	26.7967	6.09641	0.0670084	2.7447e-08	-1.85437e-06	0.00754617	4.01004e-05	-9.23721e-05	0	1203.33
3238	6.7155	10.9679	0.0669004	2.43374e-06	5.40698e-08	-0.022516	-0.000584268	-0.000419249	0	276.743
3239	12.0041	9.11469	0.0711515	-4.80226e-08	2.59595e-08	0.0251835	-0.000317894	-0.00269015	0	388.867
3243	7.0333	15.9487	0.0515769	-2.62206e-08	-4.30106e-06	-0.0209341	0.00020935	0.000147046	0	47.3054
3252	22.5214	5.18326	0.052437	-3.14965e-07	-1.06603e-06	0.0119441	0.000634999	-0.000463453	0	1298.83
3253	24.4367	2.41892	0.059406	5.16359e-08	-8.24746e-08	-0.00613348	0.000170258	-0.000135751	0	1078.11
3254	4.06439	5.65761	0.0555112	6.43661e-08	-3.80334e-07	0.000266761	-0.000320339	-0.000152045	0	422.124
3259	22.462	4.15944	0.0595493	-3.32409e-07	-8.23889e-07	-0.00260231	0.000508326	-0.000350561	0	849.154
3260	15.6303	10.7418	0.0657183	5.34867e-06	-3.48058e-06	-0.0206693	0.00176281	-0.00405918	0	4352.55
3261	17.5619	8.46532	0.053464	4.7541e-06	-2.62265e-06	-0.0168308	0.00133561	-0.00225188	0	116.878
3264	1.37113	12.7785	0.0650775	-1.61119e-08	1.17495e-06	-8.3804e-05	-2.42878e-05	0.000438328	0	351.891
3266	9.33542	13.035	0.0632912	3.21917e-06	-7.66437e-08	-0.0452119	-0.000502685	-0.00165851	0	702.35
3269	7.20084	3.69752	0.0682209	-6.18702e-07	3.01385e-07	-0.00147643	-0.000377923	-0.000339746	0	497.348
3270	17.8931	3.74065	0.062841	-8.3204e-07	-1.91686e-06	-0.00935495	0.00053414	-0.000807321	0	1559.79
3272	25.1504	6.02546	0.0704268	-1.31153e-07	-2.16984e-06	0.0132869	0.000347862	-0.000153429	0	816.123
3274	17.7539	9.32281	0.0702767	4.99368e-06	-3.3514e-06	-0.00942287	0.00170301	-0.00246258	0	1230.71
3275	17.5572	5.07006	0.0728111	-9.86032e-07	-1.95792e-06	-0.0044933	0.000628063	-0.00116764	0	1945.69
3276	5.44397	2.29397	0.0612539	5.73401e-07	-5.99593e-07	0.00284798	-0.00019081	-0.000118539	0	829.324
3277	25.8874	8.66044	0.0664835	-1.03059e-07	-4.84492e-06	-0.00027832	0.000261251	0.00023312	0	917.766
3278	6.6063	11.4381	0.0629261	4.50875e-06	-5.35971e-07	-0.00688763	-0.000557784	-0.00035657	0	783.434
3279	26.9061	9.94394	0.0565539	-1.74073e-07	-2.3437e-06	-0.000451234	1.71933e-05	0.000446146	0	549.747
3285	2.27007	12.5589	0.0671179	-6.18924e-08	2.34224e-07	-0.00116841	-8.40616e-05	0.000386718	0	242.597
3286	20.4267	4.78081	0.0504195	1.53989e-08	-2.4432e-06	0.00368696	0.000737941	-0.00069079	0	1379.34
3287	3.16364	13.4597	0.0630361	-2.84166e-08	-1.5066e-06	0.000498586	-8.87063e-05	0.000417953	0	26.7845
3289	10.7555	3.63218	0.0611415	-1.18348e-07	5.13831e-09	0.000236496	-0.000312975	-0.000619507	0	1408.65
3290	11.3042	7.97443	0.0618765	-2.50557e-07	-3.283e-07	-0.010036	-0.000475426	-0.00204277	0	900.242
3291	3.15485	11.2329	0.0560811	5.94561e-07	1.95409e-06	-0.00239067	-0.000202946	0.000227759	0	110.835
3292	11.6567	7.33714	0.0541862	-2.72327e-08	-3.48411e-07	0.00491074	-0.000392416	-0.00197033	0	2445.63
3293	20.1961	8.04671	0.0685124	1.81062e-06	-1.0641e-06	0.00440095	0.00134696	-0.00116398	0	650.026
3300	21.2041	7.16287	0.054034	2.59491e-07	-1.30458e-06	0.0239926	0.00106816	-0.000799738	0	1205.54
3301	15.7294	6.21253	0.0687646	-1.61487e-07	-6.42548e-08	-0.0197192	0.000507979	-0.00172232	0	1664.41
3305	19.7102	6.55135	0.0532526	-6.96854e-08	-2.01683e-06	-0.0115625	0.00112879	-0.00118504	0	1388.93
3306	19.649	7.15997	0.0532871	3.10068e-07	-1.63256e-06	0.00903016	0.00117064	-0.00121124	0	549.009
3307	12.0791	2.42674	0.0660133	-4.79359e-07	4.16179e-07	0.00641745	-0.000106171	-0.000311364	0	1758.6
3310	19.1147	2.0915	0.0576962	-3.93909e-07	-1.54752e-06	0.00793619	0.000259311	-0.000272055	0	862.357
3311	14.96	1.99668	0.055028	-2.03604e-07	-2.0769e-09	0.000651891	1.61041e-05	-0.000264214	0	2289.33
3313	9.35853	7.56599	0.0514451	1.6162e-06	5.29417e-07	-0.0032408	-0.000668905	-0.00126257	0	373.028
3318	24.6535	8.211	0.0585264	8.0719e-07	-2.22152e-06	0.0148101	0.000546296	3.30673e-05	0	226.111
3323	17.6051	5.21108	0.0707411	-1.08734e-06	-2.06082e-06	-0.0109855	0.000611608	-0.00125788	0	2104.97
3326	11.7908	11.3223	0.0535826	3.78319e-06	-2.27901e-07	-0.0186959	-0.000369963	-0.00368881	0	965.96
3327	11.4928	4.85566	0.0719059	-2.63359e-07	-3.53573e-08	-0.0114121	-0.000353379	-0.00107737	0	1973.97
3328	4.87933	12.8604	0.0725419	1.41534e-06	-3.44349e-06	-0.00577439	-0.000239155	0.000202249	0	210.263
3329	1.60625	9.61676	0.0716189	-9.84236e-09	4.10576e-06	0.00946876	-5.38897e-05	0.00014398	0	290.424
3330	13.8484	14.1922	0.0698045	3.12838e-06	-3.74767e-06	-0.0451006	0.00135078	-0.00834313	1	15655.1
3331	14.0088	6.57973	0.0672284	5.87024e-07	8.73675e-09	0.0237004	0.000117307	-0.00188949	0	2749.99
3332	1.77144	1.43028	0.0650462	4.08477e-08	-3.39334e-07	0.000728121	-1.74202e-05	-2.92853e-05	0	417.585
3334	18.9117	7.97912	0.0669122	3.18569e-06	-1.70716e-06	0.0365119	0.00137161	-0.0017031	0	2213.59
3336	1.75798	2.83739	0.0629907	-1.3345e-08	-6.14181e-07	0.00050721	-4.51407e-05	-7.3957e-05	0	781.714
3337	19.0805	10.8901	0.0644652	4.99821e-06	-1.8381e-06	0.0109958	0.00151192	-0.00179997	0	1119
3340	8.03302	8.67306	0.072213	6.61112e-07	8.86212e-09	-0.00630159	-0.000752219	-0.000934497	0	472.795
3342	13.652	13.3633	0.0593633	3.54918e-06	-2.3347e-06	-0.0158082	0.000848268	-0.00731565	0	4363.08
3344	1.70789	5.79277	0.0620182	-3.0825e-07	1.2657e-06	0.00222858	-6.85641e-05	-7.60806e-05	0	411.424
3346	5.97358	15.8175	0.069747	3.44785e-07	-5.22036e-06	-0.00440724	1.98035e-05	0.000366341	0	71.8706
3352	20.4792	7.11407	0.0567604	-1.14928e-09	-1.53764e-06	0.00270429	0.00110204	-0.000988242	0	1236.39
3355	12.9376	6.03234	0.0690706	9.03235e-07	-5.57397e-07	0.00730783	-7.00861e-05	-0.00161071	0	2725.2
3356	4.04751	15.0727	0.0708145	-1.88697e-07	-1.79943e-06	-0.00283427	-3.28682e-05	0.000453066	0	132.194
3358	1.63771	12.9452	0.0526909	8.0559e-08	6.28714e-07	-0.00123616	-3.28909e-05	0.000443526	0	176.691
3359	9.65474	14.9504	0.0554859	9.35093e-07	-3.63754e-07	-0.0389103	0.000146006	-0.00146462	0	465.028
3364	3.80748	13.1697	0.0500384	2.3671e-07	-2.79364e-06	-0.00371665	-0.000156388	0.00035151	0	223.658
3371	25.851	1.7103	0.0549103	3.99226e-07	6.48868e-08	-0.000264628	4.2939e-05	-5.96462e-05	0	335.951
3372	22.1109	7.47145	0.0728244	1.25255e-06	-1.98629e-06	0.00554125	0.000987323	-0.000545696	0	1510.44
3377	20.4806	2.61055	0.0545558	-4.40338e-07	-1.05363e-06	-0.00564599	0.000344363	-0.000279005	0	2098.22
3380	11.2153	5.13794	0.0616241	-2.54778e-07	1.2027e-07	-0.0417889	-0.000379814	-0.00113614	0	1228.82
3384	26.9416	4.13556	0.07264	-1.01499e-07	-1.28416e-06	-0.00333008	6.1718e-06	-0.000127602	0	437.018
3390	12.9475	3.50675	0.0502051	-2.30092e-07	1.24515e-07	0.00134784	-0.00010044	-0.000667474	0	1953.14
3391	1.36751	6.53369	0.0611443	-5.11194e-07	1.49054e-06	-0.0124394	-3.90931e-05	-3.66737e-05	0	421.156
3392	16.6647	13.3963	0.068448	4.69475e-06	-2.90287e-06	0.0449408	0.00160786	-0.00390553	0	3531.11
3397	7.05915	5.79388	0.0568593	9.33334e-08	3.59215e-08	-0.00296582	-0.000573488	-0.000506242	0	1208.36
3401	23.1607	9.28436	0.0719192	6.22715e-07	-2.34515e-06	0.0168803	0.00085221	-7.30253e-05	0	1325.43
3406	2.1511	8.21806	0.0548213	3.43434e-08	1.72376e-06	-0.00808137	-0.000145434	2.19443e-05	0	411.291
3408	9.09732	7.28797	0.0588429	5.43154e-07	2.02419e-07	-0.0160063	-0.00067757	-0.00110983	0	1963.98
3410	9.50942	5.8649	0.0621857	5.01473e-07	1.05081e-06	0.00174179	-0.000639555	-0.00097458	0	951.928
3411	15.1785	15.1131	0.0503076	7.55556e-07	-7.61669e-06	0.114824	0.000934366	-0.00612924	0	3859.65
3412	16.656	6.76	0.0596516	5.28776e-07	-8.41788e-07	0.00946731	0.000866508	-0.00190303	0	1540.73
3415	17.0937	11.5635	0.0634813	5.55725e-06	-6.19057e-08	0.0369881	0.00175911	-0.00327211	0	2280.67
3416	1.28895	13.98	0.0544052	2.80263e-07	1.36e-07	-0.00222386	-1.02108e-05	0.000515856	0	121.054
3420	12.2489	3.64452	0.0520516	-5.20799e-07	4.45287e-09	-0.0105892	-0.000156665	-0.000662516	0	1446.01
3421	16.6895	9.54855	0.0534175	4.48072e-06	-3.74507e-06	0.0215592	0.00159493	-0.00292978	0	637.481
3423	26.9398	4.72453	0.0550982	4.56975e-08	-1.67309e-06	0.00215818	1.21989e-05	-0.000135515	0	788.719
3424	19.8665	7.10659	0.057582	1.88163e-07	-1.4086e-06	-0.0113648	0.00118343	-0.00117001	0	1458.21
3428	2.03324	3.94769	0.0576655	-1.16354e-07	3.10317e-07	0.0015657	-8.35331e-05	-9.54793e-05	0	458.246
3429	7.67981	10.3273	0.0549191	1.67262e-06	7.54622e-07	-0.0163063	-0.000715696	-0.000830833	0	796.904
3430	12.9317	3.80126	0.0710275	-1.6968e-07	8.21206e-08	-0.00954922	-0.000123459	-0.000765138	0	784.011
3431	6.39296	3.82621	0.0594542	-6.19853e-07	4.65974e-08	-0.00577198	-0.000360763	-0.000275813	0	678.009
3432	14.1498	11.5343	0.056756	4.03462e-06	-2.48202e-06	0.0310285	0.000986161	-0.00517659	0	5436.47
3433	14.7958	13.0335	0.0709725	3.95084e-06	-4.08287e-06	0.0463908	0.00161544	-0.00623401	0	3188.12
3437	3.70729	4.87354	0.0698473	-1.74271e-07	-5.2362e-07	0.00447483	-0.000247951	-0.000123791	0	633.46
3438	19.8154	11.9423	0.0628261	7.15995e-06	-5.78994e-06	0.0333761	0.00149302	-0.00135697	0	442.634
3439	6.21731	6.03311	0.0727516	-2.68899e-07	3.99702e-07	-0.00845151	-0.000522995	-0.000401312	0	545.205
3440	10.6815	2.21059	0.0538405	4.94271e-09	1.09536e-07	0.0029088	-0.000123126	-0.000250479	0	1362.16
3444	15.8786	1.49101	0.0582642	-7.68837e-08	-7.157e-08	0.00197542	2.31648e-05	-0.000125052	0	1544.01
3446	9.31709	2.12593	0.064895	3.42841e-07	-1.47965e-08	0.00314769	-0.000168128	-0.000216249	0	1156.9
3448	17.6717	13.6816	0.0610919	4.60516e-06	-1.64542e-06	0.0293431	0.00135198	-0.00277062	0	660.333
3449	9.23468	11.9372	0.0504037	3.1151e-06	-1.74779e-07	-0.0545538	-0.000715663	-0.00161184	0	1225.82
3452	19.6644	12.1141	0.0612493	7.06739e-06	-5.56648e-06	0.0371582	0.00138615	-0.00145548	3	1199.28
3458	2.84291	14.877	0.0749872	-9.83068e-08	-8.5473e-07	-0.00320842	-2.2109e-05	0.000511666	0	89.3921
3459	18.1293	9.75831	0.0533963	5.25495e-06	-2.42704e-06	0.0537538	0.00183953	-0.00237104	0	2102.88
3463	21.9084	7.28121	0.0669808	8.57412e-07	-1.94961e-06	0.0142175	0.000980618	-0.000591737	0	431.621
3469	8.89147	8.82291	0.0567459	8.70724e-08	7.2063e-08	0.00642888	-0.000802658	-0.00127591	0	1000.17
3470	3.52554	2.4437	0.0690435	8.75974e-08	-5.90365e-08	0.00544963	-0.000116151	-8.73914e-05	0	820.769
3472	22.0002	2.1688	0.059975	-1.54536e-07	-1.15323e-07	-0.00424157	0.000260783	-0.000207246	0	648.776
3473	19.5713	3.02599	0.0672757	-3.75587e-07	-1.8289e-06	-0.005628	0.000385059	-0.000425104	0	1678.62
3474	12.1174	9.56712	0.0545295	2.55055e-08	5.15033e-07	0.0127665	-0.000393779	-0.00317034	0	974.146
3476	22.4688	9.03757	0.0612791	8.08984e-07	-2.18698e-06	0.00821981	0.00104697	-0.00032979	0	975.841
3477	25.416	2.10289	0.0733415	1.97622e-07	1.39746e-07	-0.0022922	9.01527e-05	-0.000102288	0	640.274
3480	18.5301	2.9788	0.0703337	-4.36186e-07	-1.91584e-06	-0.0080172	0.000371057	-0.000521457	0	1839.01
3481	24.7249	6.17783	0.074433	1.2986e-07	-2.27616e-06	-0.00194338	0.000448905	-0.000150253	0	881.783
3483	13.0261	4.06015	0.0611566	-3.20067e-08	-9.56098e-08	0.00743156	-0.000137626	-0.000808207	0	1929.46
3485	8.76159	15.9274	0.0720969	1.78301e-06	4.15058e-07	-0.0360216	0.000480841	-0.000583992	0	23.0805
3486	9.74304	5.27735	0.0682911	-1.16388e-07	5.82128e-07	-0.00593641	-0.000549579	-0.000875528	0	1754.05
3487	4.78155	7.3629	0.0630253	5.64148e-08	-4.75333e-09	-0.0035252	-0.000441266	-0.000194298	0	268.998
3494	25.9067	5.78858	0.0709542	-2.88861e-07	-2.00999e-06	-0.00124394	0.000186437	-0.000131065	0	1050.99
3495	4.15965	15.7471	0.059686	2.04927e-06	-3.54958e-06	-0.00300593	2.18036e-06	0.000485133	0	49.0273
3496	19.0086	5.16109	0.0739201	-1.22859e-06	-2.73263e-06	0.00120278	0.000786557	-0.00100149	0	1910.64
3498	24.8909	3.82228	0.0719344	1.31109e-07	-8.52121e-07	-0.00449345	0.000232924	-0.000193535	0	586.987
3507	12.1688	8.15607	0.0611321	-2.74885e-07	-1.6439e-08	-0.0180955	-0.000300109	-0.00230953	0	845.416
3510	15.602	8.96679	0.051651	1.88625e-06	-2.87833e-07	0.0217341	0.00101666	-0.003213	0	3409.53
3511	15.9241	12.2305	0.0714373	4.699e-06	-3.60165e-06	0.0577915	0.00179847	-0.00464589	0	2938.07
3512	2.48016	12.6052	0.0605588	-2.17253e-07	3.83162e-09	-0.00336705	-0.00010318	0.000385519	0	320.025
3513	7.91794	5.54228	0.0553721	-3.60938e-08	1.20278e-06	0.0121308	-0.00058552	-0.000654697	0	2038.08
3514	4.87251	8.60675	0.0739106	1.84011e-07	2.84612e-07	-0.00660465	-0.000447801	-0.000162193	0	183.168
3516	26.2178	5.59494	0.0628632	5.17293e-08	-1.95339e-06	0.00408107	0.000134513	-0.00012465	0	941.565
3518	1.49738	5.74769	0.0674583	-2.33161e-07	1.28586e-06	0.000299966	-5.18204e-05	-6.99241e-05	0	480.174
3519	17.3466	10.7701	0.0736292	4.12213e-06	-1.16497e-06	0.0306574	0.00187368	-0.00301718	0	4337.79
3522	26.7926	8.13802	0.0587283	2.92501e-08	-1.84292e-06	-0.00136187	5.56906e-05	0.000169424	0	1827.25
3523	12.8744	2.46449	0.0713311	-3.35241e-07	2.96453e-07	0.00417056	-7.48076e-05	-0.000372345	0	2520.28
3524	10.6383	11.4953	0.064081	2.16126e-06	2.17165e-07	-0.0309954	-0.000555529	-0.00277198	0	1391.95
3526	20.4357	2.1993	0.0703145	-5.44712e-07	-9.71253e-07	-0.00432762	0.000254832	-0.000190167	0	704.615
3527	12.3299	15.2346	0.0539732	2.02689e-06	-1.36511e-06	-0.108727	0.000234977	-0.00560932	0	981.901
3530	26.7276	5.7581	0.0644948	-9.98584e-09	-1.82767e-06	-0.00916012	5.481e-05	-0.000116214	0	538.115
3533	13.6568	6.92164	0.0610527	1.04622e-06	2.19092e-07	-0.00458469	6.47855e-06	-0.00202446	0	1138.65
3534	15.6098	10.4008	0.0531381	3.84148e-06	-2.52044e-06	-0.0709106	0.00153952	-0.00391035	0	3891.53
3535	14.7086	8.50503	0.0609542	8.90996e-07	4.3308e-08	0.000350211	0.000616869	-0.00308242	0	472.374
3539	2.98826	8.96199	0.0614539	4.92172e-08	1.02863e-06	0.004289	-0.000237699	2.90092e-05	0	416.693
3542	18.7501	8.96664	0.0563896	4.10954e-06	-2.7325e-06	-0.0174387	0.00156379	-0.00192156	0	2693.44
3543	16.4921	4.96635	0.0642734	-7.13562e-07	-1.39879e-06	0.00319087	0.000486324	-0.00117661	0	187.817
3545	16.8536	1.30729	0.0732805	5.23609e-08	-2.97312e-07	-0.0138349	5.35169e-05	-9.94178e-05	0	1677.7
3546	18.4165	6.82287	0.0572124	-8.6821e-08	-2.11997e-06	0.000432602	0.00105006	-0.001536	0	922.64
3547	4.69317	12.9948	0.058401	1.27075e-06	-3.67398e-06	-0.00826021	-0.000214272	0.000236264	0	88.1416
3549	8.44032	15.7141	0.0739575	1.91535e-06	1.41762e-07	-0.0281827	0.000323276	-0.000453523	0	292.241
3551	9.02586	8.14615	0.0657474	4.78187e-08	2.50118e-07	-0.00214761	-0.000744772	-0.00122869	0	1447.49
3555	19.2122	3.56855	0.071284	-4.06131e-07	-2.43741e-06	-0.0183825	0.000528718	-0.000623534	0	1168.62
3558	10.0213	2.69503	0.0509721	1.54157e-07	1.66733e-07	0.0131506	-0.000253896	-0.000379713	0	2025.37
3559	3.14532	9.6317	0.0617943	4.75219e-08	1.55215e-06	-1.36685e-05	-0.000264224	9.11239e-05	0	201.012
3560	13.6238	5.29731	0.0515841	2.24343e-07	-4.73169e-07	-0.00424284	8.62165e-07	-0.00135504	0	403.414
3561	5.61181	2.72387	0.0748918	3.03068e-07	-2.23375e-07	-0.00226304	-0.000243916	-0.000146552	0	981.184
3562	23.2195	7.27056	0.0568266	1.3741e-06	-1.67045e-06	0.0195655	0.000789843	-0.000282201	0	708.68
3563	13.8355	11.6999	0.061015	3.05189e-06	-1.69428e-06	0.0648088	0.000893297	-0.0052808	0	1666.38
3564	17.8402	7.12954	0.0722236	1.62456e-06	-2.65596e-06	-0.0132857	0.00110968	-0.0017766	0	666.103
3565	16.5906	10.3351	0.0728814	5.78906e-06	-3.32101e-06	0.0324477	0.00179827	-0.0033928	0	707.858
3566	12.4872	2.47164	0.0717031	-4.04464e-07	3.29012e-07	-0.0188859	-8.8311e-05	-0.000316271	0	612.059
3571	15.6359	7.51794	0.0689538	2.15977e-06	1.12078e-07	-0.00675925	0.000764683	-0.00241633	0	3264.99
3572	16.3504	7.03155	0.0737238	1.40106e-06	-3.10984e-07	-0.0109771	0.000835176	-0.00206535	0	1062.89
3575	7.89292	10.8082	0.0606285	2.95986e-06	2.11118e-07	0.00258125	-0.000704023	-0.000926404	0	481.254
3576	10.7799	3.26372	0.0739082	-3.34506e-09	-6.21951e-08	0.00464463	-0.000288677	-0.000561332	0	861.931
3577	10.4049	13.1573	0.0513988	2.69567e-06	-1.36904e-06	-0.00881031	-0.00048462	-0.00269903	0	1066.27
3579	3.04866	9.13495	0.0535076	-7.47533e-09	1.18089e-06	-0.00250759	-0.000242303	3.47111e-05	0	669.823
3581	17.4964	5.9187	0.0709003	-9.64407e-07	-3.04802e-06	-0.0049388	0.000782869	-0.00145994	0	1610.16
3583	15.4589	11.4139	0.0604593	5.77602e-06	-4.17498e-06	0.0578109	0.00189503	-0.00464495	0	2038.46
3585	23.6746	9.00889	0.0531542	1.52394e-06	-1.99565e-06	0.007457	0.000741048	-5.54681e-05	0	1230.78
3588	14.449	6.74908	0.0668947	-5.36706e-08	7.26704e-08	0.00375304	0.000255025	-0.00208801	0	2434.94
3589	13.9735	5.51844	0.07401	1.04833e-07	-3.64906e-07	-0.0143493	3.98398e-05	-0.00149609	0	1222.13
3590	4.47932	12.5692	0.0601433	8.95948e-07	-2.63133e-06	-0.00529546	-0.000242212	0.000216621	0	194.001
3592	15.1471	8.36014	0.0626772	1.36543e-06	-2.74758e-08	0.00994411	0.000713179	-0.00292006	0	2559.08
3594	4.24255	5.37951	0.0710873	3.4685e-08	-4.99753e-07	-0.00724359	-0.000321268	-0.000172568	0	842.252
3596	17.7764	11.7467	0.057459	5.70778e-06	6.97236e-08	0.0412958	0.0016297	-0.00279574	0	321.805
3598	16.2603	3.11918	0.0704682	-5.14639e-07	-9.57301e-07	-0.00816588	0.00019822	-0.000581333	0	2496.94
3599	13.0799	4.82856	0.0661668	-2.84351e-08	-5.66875e-07	0.016853	-0.000182388	-0.00112113	0	1615.59
3602	10.0339	1.60308	0.0678983	1.59027e-07	-9.3928e-08	0.0101016	-8.4454e-05	-8.22168e-05	0	1358.22
3606	17.6317	4.23642	0.0597999	-8.96628e-07	-1.99239e-06	-0.00224005	0.000521494	-0.000964846	0	1677.24
3609	9.75618	7.53032	0.0699063	1.84081e-07	3.06328e-07	-0.00733572	-0.000663512	-0.00139371	0	867.396
3610	17.0476	4.0051	0.0618452	-2.85184e-07	-1.76929e-06	0.00126807	0.000435055	-0.000923414	0	1998.15
3612	12.2207	10.2605	0.0702562	1.05316e-06	1.00721e-06	-0.00611351	-0.000249713	-0.00347481	0	1393.29
3614	11.0772	8.79453	0.0632002	2.27716e-07	-5.64836e-08	-0.0171496	-0.00057582	-0.00226702	0	2346.75
3615	7.21316	2.19398	0.0512376	5.31117e-07	-2.95739e-08	0.0127285	-0.000206558	-0.000141745	0	263.994
3616	1.40404	15.7944	0.07214	1.72269e-07	-5.7673e-07	0.000597336	1.05628e-05	0.000613144	0	67.5556
3617	16.471	2.41402	0.0602309	-2.01402e-07	-7.45629e-07	-0.0170674	0.000136918	-0.000367382	0	1438.24
3618	16.4272	1.67208	0.0574336	-2.33025e-08	-3.14488e-07	0.00742266	4.52534e-05	-0.000170845	0	1569.15
3620	18.719	12.7075	0.0634248	-2.44919e-06	-4.61554e-06	0.0196371	0.0016055	-0.00191215	0	565.39
3622	15.7694	13.265	0.0747328	4.61204e-06	-3.56061e-06	0.0447649	0.00180669	-0.00532303	0	1232.58
3624	12.4919	13.8138	0.0626379	4.86794e-06	-3.59346e-06	-0.11648	0.000372525	-0.00607908	0	1490.18
3626	13.9878	2.30953	0.0588805	-2.7163e-07	1.95751e-08	0.0021999	-9.51189e-06	-0.000368903	0	1515.42
3630	17.3071	10.0919	0.071603	5.82357e-06	-3.51402e-06	0.022512	0.0017997	-0.00284878	0	2644.94
3633	13.4062	13.636	0.0667301	3.19373e-06	-2.72819e-06	0.0338235	0.000814318	-0.00737404	0	8476.16
3636	21.0268	8.85386	0.0537087	2.00998e-06	-3.94889e-07	0.00575817	0.00137524	-0.000828425	0	1878.42
3642	15.2165	11.967	0.0523084	5.05659e-06	-3.98773e-06	-0.0216477	0.00177074	-0.00531141	0	4346.22
3643	11.7381	1.76719	0.0740613	-3.3995e-07	4.59338e-07	-0.00909015	-7.76692e-05	-0.00019848	0	950.586
3648	8.87237	13.1297	0.0735373	4.1647e-06	1.81715e-07	-0.022264	-0.000435833	-0.00128549	0	106.506
3649	6.2337	3.80763	0.0581113	-4.08334e-07	7.05959e-07	-0.000336999	-0.000345222	-0.00025342	0	997.391
3652	14.8127	1.20458	0.0548154	-9.02929e-08	-1.09304e-08	0.0118764	-1.25789e-05	-5.78714e-05	0	2035.53
3654	12.4043	12.2147	0.0746019	6.45648e-06	-2.58661e-06	-0.0342325	3.55262e-05	-0.00464692	0	1821.18
3655	5.86978	3.03684	0.05179	2.05064e-07	2.12626e-07	0.00273196	-0.000288738	-0.000174394	0	641.101
3656	2.73672	2.67992	0.0721166	5.63437e-08	-3.29854e-08	-0.00207106	-9.8692e-05	-8.15748e-05	0	742.586
3658	20.2737	4.63812	0.0635793	-3.36663e-10	-2.4508e-06	-0.00377166	0.000725646	-0.000686428	0	1024.79
3659	2.53303	13.4963	0.0566645	1.40064e-07	-6.90431e-07	-4.48597e-05	-7.10044e-05	0.000452395	0	130.654
3660	5.61041	1.59799	0.068492	7.81132e-07	-3.96295e-07	0.00651132	-0.000101733	-5.48275e-05	0	673.653
3666	6.12885	6.65308	0.0701219	-7.64017e-07	2.92392e-07	-0.000993717	-0.000568543	-0.000391712	0	429.681
3671	2.54427	12.8442	0.0523514	-8.85747e-08	-7.1054e-07	-0.0035233	-9.22478e-05	0.000402082	0	105.75
3675	14.5925	9.96911	0.0745239	3.06699e-06	-2.35186e-07	-0.0301067	0.00100258	-0.00401658	0	4091.44
3677	1.1065	3.00961	0.0531488	-3.05754e-08	-6.07182e-07	0.00142891	-1.47296e-05	-7.59523e-05	0	922.764
3679	10.7854	4.70042	0.0676954	-1.7939e-07	1.0816e-07	-0.00478294	-0.000401357	-0.000851439	0	1355.32
3680	5.7359	11.512	0.0593786	3.80445e-06	-9.93261e-08	-0.0121622	-0.000471602	-0.000102652	0	688.279
3685	6.40863	9.30168	0.074742	5.72404e-07	-2.00929e-07	-0.0160292	-0.000642554	-0.000442866	0	612.733
3695	12.7145	10.7246	0.0592007	2.10311e-06	6.31116e-08	0.00833259	5.77898e-05	-0.00402163	0	2450.09
3697	15.6469	15.3685	0.0648562	-9.61322e-08	-5.856e-06	0.0253111	0.000588921	-0.00482607	0	1028.46
3700	8.85638	15.2103	0.0618909	2.19088e-06	5.41135e-07	-0.0343542	0.000182446	-0.00082083	0	103.958
3701	17.8249	5.69813	0.0692606	-1.19238e-06	-2.4931e-06	0.0042131	0.000777068	-0.00135813	0	690.427
3702	7.73859	15.2694	0.0558753	3.14546e-06	-1.46419e-06	-0.0195111	9.41495e-05	-0.000208524	0	61.1501
3703	10.7592	8.63458	0.0596569	3.91602e-07	7.63727e-08	-0.0240735	-0.000591533	-0.00207829	0	1582.9
3704	21.919	9.62535	0.0603127	2.26045e-06	-1.53341e-06	-0.00263796	0.00114726	-0.000416794	0	1274.23
3705	4.17775	1.73042	0.0587546	3.70349e-07	-2.70035e-07	0.00513754	-8.40685e-05	-5.5379e-05	0	855.079
3711	6.57144	8.1974	0.0679347	7.6616e-07	1.45748e-07	0.00397403	-0.00062693	-0.000501951	0	903.29
3712	8.89633	15.0942	0.0609854	2.3076e-06	5.99021e-07	-0.0280286	0.00014446	-0.000877262	0	365.627
3717	7.34128	8.71168	0.0719116	1.01631e-06	3.53429e-08	-0.00565747	-0.000705126	-0.000678962	0	313.525
3718	10.9952	3.50986	0.0530154	-1.86756e-07	1.08688e-09	-0.0102422	-0.000312903	-0.000586692	0	1235.51
3721	17.8496	10.5275	0.0604893	4.13853e-06	-2.17022e-06	-0.000971423	0.00180083	-0.00263464	0	2058.26
3726	11.2441	4.11093	0.0500133	-1.85951e-07	9.21734e-10	0.00772243	-0.000326626	-0.000756726	0	1855.98
3730	9.39532	2.23403	0.0554987	2.75866e-07	8.17454e-08	0.000588483	-0.000206847	-0.000250348	0	720.371
3733	7.90438	15.8283	0.0519634	1.45015e-06	-1.37889e-06	-0.0215489	0.000288504	-0.000193555	0	90.6157
3734	25.5385	9.06127	0.0706164	3.25234e-07	-3.45207e-06	0.00849007	0.00031525	0.000260824	0	1317.79
3736	20.348	9.22691	0.0532958	3.41249e-06	-4.33594e-07	0.0241726	0.00143533	-0.00112019	0	1413.71
3743	3.12518	6.80254	0.0623457	1.80171e-07	4.13464e-07	0.00272545	-0.00026032	-9.82514e-05	0	742.022
3746	13.272	12.6579	0.0667517	4.42603e-06	-1.73642e-06	-0.0974518	0.000714897	-0.00616596	0	5307.37
3750	13.9082	1.02702	0.0550296	6.88817e-09	5.17282e-08	-0.000742916	-7.69988e-06	-2.26475e-05	0	1084.25
3752	19.9205	7.00213	0.0601039	6.42911e-08	-1.52985e-06	-0.0121929	0.00116033	-0.00115737	0	1930.95
3756	15.4442	10.0695	0.0620836	4.25139e-06	-1.27357e-06	-0.00932021	0.00127777	-0.00367136	0	2202.9
3757	25.022	8.55805	0.0666723	3.21136e-07	-2.16954e-06	-0.00122246	0.00043755	0.000152872	0	548.838
3758	5.56805	12.5299	0.0630884	3.44984e-06	-2.34327e-06	-0.0117283	-0.000341339	5.07802e-05	0	127.767
3759	8.7857	5.16556	0.074135	-8.37607e-08	1.08441e-06	-0.00401166	-0.000544409	-0.000739941	0	1474.5
3760	6.45472	11.23	0.0601889	3.34818e-06	-4.39285e-08	-0.00899766	-0.000559613	-0.000330605	0	680.381
3762	20.2681	7.11905	0.0635572	1.57353e-07	-1.38118e-06	0.00305804	0.00112429	-0.00107219	0	491.614
3763	9.56224	7.18177	0.0575201	7.62861e-07	4.03586e-07	-0.00969186	-0.00068272	-0.00132236	0	488.856
3765	2.69489	7.04642	0.0739679	-5.31837e-08	8.04009e-07	-0.00953908	-0.000193133	-6.25354e-05	0	671.009
3771	22.5082	6.84406	0.0531057	8.04859e-07	-2.04743e-06	0.0103944	0.000871683	-0.000460003	0	2330.3
3774	24.297	4.07529	0.0716501	3.32292e-07	-2.40694e-07	-0.00529953	0.00032512	-0.000221562	0	1103.46
3775	21.1511	4.8985	0.0666553	-4.8045e-07	-1.72841e-06	-0.00717239	0.000709708	-0.00060319	0	1479.37
3778	1.85634	9.84787	0.0666303	1.53453e-07	3.40422e-06	0.000561731	-8.28654e-05	0.000154311	0	184.007
3783	23.9342	4.23903	0.0715735	2.37949e-07	-2.65433e-07	0.00224759	0.000361574	-0.000245138	0	729.729
3785	8.20136	14.8455	0.0560957	4.6575e-06	-3.03377e-08	-0.016861	1.31229e-05	-0.000509046	0	84.0198
3786	13.9184	12.4356	0.0648627	3.45454e-06	-1.8872e-06	-0.00347324	0.0011585	-0.00614595	0	2120.81
3792	14.0453	14.9337	0.0743138	1.63544e-06	-5.16124e-06	-0.0297489	0.00117094	-0.00950185	0	16345.6
3795	12.3684	2.5174	0.055753	-4.06105e-07	3.59775e-07	-0.00351883	-0.000101319	-0.000366184	0	3075.34
3797	6.1885	3.34346	0.0710468	-2.33069e-08	9.35047e-07	0.00234532	-0.000311258	-0.000214751	0	1011.79
3798	5.51461	11.5957	0.0592673	3.41091e-06	-2.89119e-07	-0.01576	-0.00043451	-3.78702e-05	0	236.86
3800	23.0168	6.24767	0.0681058	1.94054e-07	-1.28544e-06	-0.00147869	0.000730174	-0.000381388	0	1540
3803	11.1201	7.78438	0.0695706	-1.39556e-07	-2.80408e-07	-0.018172	-0.000513272	-0.00191501	0	3138.55
3804	12.612	4.16642	0.0638389	-3.47031e-07	-2.04212e-07	0.00467732	-0.000192034	-0.000868998	0	2512.27
3805	23.4641	7.57745	0.0554453	1.56979e-06	-1.98353e-06	0.00681271	0.000780634	-0.000261138	0	726.645
3806	17.6786	10.6724	0.0607886	4.34048e-06	-2.20556e-06	0.0299655	0.00182974	-0.00272356	0	4094.19
3811	18.2443	4.805	0.0745197	-1.73358e-06	-2.14462e-06	-0.00801813	0.000616182	-0.00103757	0	541.763
3813	20.1841	2.10129	0.0671732	-4.83244e-07	-1.19719e-06	-0.00786031	0.000246428	-0.00020179	0	2211.77
3814	16.0999	5.76175	0.050112	-7.14376e-08	-3.16433e-07	-0.00597958	0.000464596	-0.00155515	0	1392.71
3819	6.00708	8.54103	0.055619	3.25984e-07	-3.46766e-07	-0.00424266	-0.00059101	-0.000381144	0	1132
3823	18.1286	8.33084	0.064284	5.25101e-06	-2.49915e-06	0.0131148	0.00140527	-0.00215184	0	865.53
3826	26.6219	6.69994	0.0615483	-3.16574e-08	-1.93237e-06	-0.00162051	9.44378e-05	-2.66844e-05	0	913.34
3827	1.17991	13.9847	0.0547951	2.17124e-07	3.65258e-07	0.00278084	-8.60035e-06	0.00051735	0	111.549
3829	16.4555	15.0134	0.0697327	1.27757e-06	-1.5723e-06	0.0648537	0.000438488	-0.00410337	0	308.002
3836	11.3669	3.41809	0.0615703	-2.71306e-07	2.61417e-08	0.00522487	-0.000270262	-0.000617751	0	552.188
3839	9.93841	12.3347	0.0725687	3.34232e-06	-1.00136e-07	-0.0125443	-0.000609	-0.00220079	0	878.816
3841	16.1017	4.90191	0.0543975	-3.15388e-07	-1.11496e-06	-0.014559	0.000438763	-0.00120918	0	2283.27
3843	17.1651	7.36054	0.0583703	2.4877e-06	-1.84751e-06	0.0034158	0.00106903	-0.00195313	0	1654.95
3846	2.41348	14.4648	0.0549221	2.46509e-07	-2.49801e-07	-0.00363997	-2.75073e-05	0.000513339	0	37.7682
3848	10.5384	3.4066	0.0707416	5.56196e-10	-1.10799e-09	-0.00121063	-0.000312502	-0.000529374	0	1371.42
3850	22.3874	3.82498	0.0688243	-5.61959e-07	-5.85124e-07	-0.00920964	0.000466839	-0.00034275	0	1217.55
3851	17.9658	11.6678	0.0630064	5.74036e-06	-8.40317e-08	0.0449904	0.00168717	-0.00264799	3	5866.52
3852	9.33859	6.404	0.0584003	1.17205e-06	8.72283e-07	0.00702721	-0.00065518	-0.00100033	0	161.983
3853	9.86201	8.31935	0.0617272	2.04454e-07	1.36629e-06	0.00396508	-0.000715462	-0.00165951	0	1519.86
3855	23.0007	7.24041	0.0580163	1.76463e-06	-1.94959e-06	0.00149965	0.000854636	-0.000369375	0	1732.15
3856	1.91526	1.10531	0.073815	4.9342e-08	-8.66511e-08	0.00276392	-8.69472e-06	-1.1014e-05	0	233.968
3859	20.3567	9.33507	0.0553028	3.32266e-06	-4.55711e-07	0.0175439	0.00145997	-0.00113032	0	3011.58
3862	26.8792	3.69204	0.0615808	-2.91512e-07	-4.34093e-07	-0.000657882	2.74174e-05	-0.000118412	0	528.758
3863	18.0838	1.08719	0.0705584	-1.06159e-08	-1.79913e-07	-0.00750892	3.81265e-05	-3.07938e-05	0	560.104
3864	4.38799	3.18705	0.0695522	-1.07077e-07	-3.7388e-07	-0.000891043	-0.000206566	-0.000119783	0	690.872
3865	2.69659	5.98886	0.0698256	-3.56058e-07	9.70322e-08	0.00219184	-0.000170819	-0.000102676	0	736.851
3869	5.83676	11.9822	0.0567482	4.05578e-06	-6.42892e-07	-0.0190283	-0.000424286	-6.67208e-05	0	246.205
3876	6.14309	8.47393	0.0749112	1.31978e-07	-1.39314e-07	-0.000141563	-0.000609985	-0.000400104	0	205.482
3878	16.5134	3.74884	0.0514407	-4.99032e-07	-1.47483e-06	-0.0344622	0.000326349	-0.000729213	0	1016.75
3881	6.74898	12.0924	0.0558099	6.42373e-06	-7.83907e-07	-0.0167843	-0.000483808	-0.0003283	0	558.646
3882	21.3102	2.571	0.0708149	-5.34993e-08	-5.59945e-07	-0.0023217	0.000325175	-0.000299017	0	1576.41
3883	12.8925	13.114	0.0739474	4.22039e-06	-2.91641e-06	-0.0677993	0.000164222	-0.00644219	0	4808.13
3884	13.6176	5.7684	0.0662946	2.31831e-07	-3.03277e-07	-0.00418221	-4.98494e-06	-0.00157987	0	856.208
3885	4.51575	11.9047	0.0595048	1.54349e-06	-4.92965e-07	-0.00599796	-0.000300298	0.000134084	0	566.594
3886	1.15129	6.93871	0.0651427	-1.94153e-07	2.11102e-06	0.00023691	-2.37728e-05	-2.81178e-05	0	243.945
3900	17.0398	3.03704	0.0612458	-3.15176e-07	-1.25595e-06	-0.00658507	0.00025158	-0.000596043	0	2423.7
3903	13.4168	8.60357	0.0743312	3.65982e-07	7.62056e-09	-0.0202262	8.58722e-05	-0.00280187	0	1252.97
3904	12.3226	12.8205	0.0675058	6.54492e-06	-4.11399e-06	-0.0353113	-7.05863e-05	-0.00509654	0	1869.22
3905	13.9408	11.6144	0.0746858	3.63488e-06	-2.24613e-06	-0.0438009	0.000931129	-0.00519451	0	4215.07
3906	12.8439	9.36241	0.0592569	-1.5506e-07	2.17424e-07	0.0035386	3.13607e-05	-0.00322277	0	368.598
3909	5.672	12.4515	0.0671649	3.6594e-06	-2.16507e-06	-0.00662334	-0.000353412	3.21585e-05	0	489.933
3912	16.4318	7.68094	0.0570961	2.43453e-06	-3.92529e-07	-0.00391696	0.000972854	-0.00231478	0	1332.46
3913	25.463	3.80211	0.062432	8.62655e-09	-1.15651e-06	0.00940458	0.000181985	-0.000179485	0	714.217
3914	11.25	14.6246	0.0733503	2.5268e-06	-1.49001e-06	-0.0637701	-4.84249e-05	-0.00356781	0	1521.48
3918	12.7744	15.6974	0.0636365	2.90403e-07	-2.16604e-06	-0.144547	0.000780249	-0.00664639	0	6771.34
3919	16.2874	3.64749	0.0502387	-3.28135e-07	-1.11196e-06	0.00886576	0.000295903	-0.000722272	0	696.257
3921	5.29539	3.11104	0.0633075	1.09046e-07	7.47053e-08	0.000406387	-0.000262179	-0.000155325	0	1148.71
3922	8.3711	11.7969	0.0587764	3.59339e-06	1.19737e-07	-0.015565	-0.000666611	-0.00110722	0	875.988
3927	3.45289	6.87837	0.0697388	3.40485e-07	2.88435e-07	-0.00163921	-0.000305394	-0.000108969	0	386.513
3928	5.39409	3.17855	0.056328	1.35609e-07	1.59941e-07	0.00285607	-0.000273304	-0.000160178	0	1295.66
3934	22.7682	6.64156	0.056191	6.16992e-07	-1.57714e-06	0.00178341	0.000784707	-0.000413886	0	771.411
3937	1.91025	13.8987	0.0676083	7.79511e-07	-4.16231e-07	-0.0051171	-4.13466e-05	0.000490009	0	80.8166
3940	16.0862	4.55745	0.0645726	-2.7582e-07	-1.05656e-06	-0.0213139	0.000314556	-0.00107678	0	2084.27
3941	26.6066	2.46643	0.0550538	-2.12783e-08	2.76022e-07	-0.00398425	2.35157e-05	-9.92833e-05	0	839.984
3944	12.7111	4.09356	0.0591406	-3.03269e-07	-1.47468e-07	0.00396626	-0.000165466	-0.000841607	0	108.468
3946	6.93237	6.73706	0.0695431	-3.98976e-07	-3.66021e-07	-0.00629198	-0.000632729	-0.000529058	0	832.862
3947	8.2561	10.1335	0.0733352	9.99875e-07	5.67999e-07	6.4693e-05	-0.000742199	-0.00109258	0	2110.22
3948	15.5863	8.18752	0.0683211	1.95135e-06	-2.84044e-08	-0.02154	0.000895992	-0.00277002	0	2953.36
3949	17.6104	11.1175	0.0509874	4.95635e-06	-9.665e-07	0.00776994	0.00185645	-0.00290516	0	451.449
3951	6.28014	6.96641	0.0655391	-6.45684e-09	-2.86559e-08	0.00166553	-0.000575542	-0.000409549	0	1166.41
3954	14.4303	12.2555	0.0623986	4.40478e-06	-3.52516e-06	-0.0724276	0.00161558	-0.00591445	0	6258.9
3955	10.8304	9.40357	0.0671943	5.921e-07	-7.03763e-08	-0.0157513	-0.000617069	-0.00230233	0	1521.91
3959	20.8364	2.1724	0.0636947	-3.56946e-07	-5.66412e-07	-0.00685884	0.000276068	-0.000212061	0	628.8
3961	10.1292	3.81342	0.0601669	-2.3926e-07	1.91117e-07	0.00553416	-0.0003641	-0.000582803	0	1194.33
3964	16.3926	4.40242	0.0693892	-2.38362e-07	-1.32203e-06	0.0144834	0.000371742	-0.000958032	0	1336.27
3965	24.0069	7.30864	0.0541737	1.03073e-06	-2.17852e-06	-0.00188803	0.000658892	-0.000163393	0	675.721
3968	12.7533	13.0876	0.0678998	4.51676e-06	-3.83817e-06	-0.0444756	0.000110843	-0.0060803	0	2276.83
3969	20.9833	7.95464	0.0679346	1.49999e-06	-4.76707e-07	-0.00694447	0.00123822	-0.000877252	0	480.449
3971	22.8859	5.94525	0.0694973	-4.82699e-08	-1.0798e-06	-0.00907517	0.000705227	-0.00039556	0	1508.08
3972	15.7124	4.47574	0.0692248	-1.02842e-07	-7.29462e-07	0.00242615	0.000291213	-0.00109812	0	1566.67
3973	9.80153	15.3832	0.0671955	-3.11613e-07	-1.47287e-07	-0.0410102	0.000357564	-0.00147477	0	251.492
3977	11.739	13.0915	0.0674645	6.69371e-06	-3.67932e-06	-0.00721102	-0.000355583	-0.00437618	0	3500.01
3978	26.9373	1.59615	0.0638	1.36338e-07	5.61946e-07	-0.00251418	7.26855e-06	-4.99767e-05	0	601.855
3983	16.9556	10.1061	0.0718977	5.90429e-06	-3.4574e-06	0.0171323	0.00179657	-0.00305726	0	1474.09
3985	2.8891	3.50253	0.0501551	-1.76333e-07	-1.76994e-08	0.00475632	-0.000120044	-0.000114895	0	490.969
3986	26.1488	1.0345	0.0623929	1.42265e-07	-3.42228e-08	-0.00570148	6.24325e-06	-8.23101e-06	0	227.548
3994	18.077	11.9431	0.0575157	4.20482e-06	-7.39341e-06	-0.0442477	0.00167823	-0.00251531	0	2734.73
3997	23.9406	4.84927	0.0602473	-7.31038e-08	-1.2093e-06	0.0050925	0.000430207	-0.000243173	0	650.324
3998	11.2249	8.99027	0.0560994	7.30675e-08	-6.29163e-08	0.00173261	-0.000640197	-0.00240113	0	1534.88
4000	6.59089	13.4928	0.0706538	4.50261e-06	-2.27764e-06	-0.0173146	-0.000287741	-6.94763e-05	0	171.201
4002	24.4336	6.74881	0.0501567	3.2846e-07	-2.42879e-06	0.0224002	0.000508004	-0.000157714	0	1322.06
4007	14.3309	1.16404	0.0501607	-4.76079e-08	7.30397e-08	0.0214089	-2.46404e-05	-4.24257e-05	0	1635.27
4011	13.8777	8.78927	0.0742602	7.44744e-07	4.23453e-07	-0.0537605	0.000265231	-0.00314461	0	2713.62
4012	14.1896	3.43549	0.0570594	-1.38006e-07	-1.06006e-07	0.00118695	4.8449e-06	-0.000638029	0	1660.79
4015	16.0369	3.67717	0.0715494	-3.27143e-07	-9.48909e-07	0.00479114	0.000289693	-0.000806954	0	2098.28
4016	21.1742	5.99902	0.0701638	-3.54447e-07	-2.30414e-06	0.0082771	0.000881782	-0.000747347	0	1838.49
4017	25.2671	7.35916	0.0584386	2.85175e-07	-2.73817e-06	0.0052647	0.00036795	9.39065e-06	0	963.559
4019	3.96797	1.7482	0.0589099	4.25354e-07	-2.19717e-07	0.000410327	-7.57683e-05	-4.57778e-05	0	97.7228
4020	1.20014	2.71457	0.0539244	-3.16345e-08	-8.71465e-07	0.00212059	-1.32752e-05	-6.81815e-05	0	702.329
4021	3.6384	8.06173	0.0543836	3.79733e-07	6.73948e-07	-0.00517173	-0.000311286	-4.92264e-05	0	696.948
4023	14.5036	11.3105	0.0688551	4.73198e-06	-2.43294e-06	0.00640743	0.00130591	-0.00499093	0	1792.9
4025	2.50115	7.61172	0.0724735	8.10554e-09	1.1009e-06	0.00278122	-0.000187195	-4.42739e-05	0	629.308
4028	20.8237	4.10479	0.0584646	-9.12839e-08	-1.6393e-06	0.000811372	0.000613611	-0.000526502	0	546.733
4035	12.3639	15.9434	0.0515807	-2.55888e-08	-1.80518e-06	-0.110616	0.00149277	-0.00509791	0	2926.5
4038	8.97635	3.30759	0.050107	-6.13054e-08	1.03414e-06	-0.00187623	-0.000351703	-0.000435172	0	1054.17
4040	14.9722	1.5905	0.0572039	-9.63177e-08	-9.29688e-08	0.00905639	2.37816e-05	-0.000130284	0	1022.25
4050	8.2291	13.0828	0.0552444	5.30872e-06	1.15269e-07	-0.0158119	-0.000460557	-0.0008808	0	143.984
4052	23.1741	9.73468	0.0507918	3.76988e-07	-2.02895e-06	0.00723994	0.000797597	3.64144e-05	0	721.969
4053	20.3311	3.812	0.0629752	2.36394e-08	-2.37445e-06	0.0125091	0.000617605	-0.00057168	0	1285.85
4056	12.3103	4.64875	0.0693571	-2.33629e-07	-4.40996e-07	-0.00942944	-0.000295607	-0.00105091	0	898.701
4059	13.3929	7.10161	0.0747271	1.02253e-06	3.24307e-07	0.00479189	-4.4692e-05	-0.0021765	0	1621.93
4060	23.0176	6.89448	0.0500955	7.49959e-07	-1.60573e-06	-0.00407879	0.000779922	-0.000376094	0	862.135
4061	25.4846	6.16687	0.0742269	-3.94192e-07	-1.96044e-06	0.00137833	0.000286094	-0.000114979	0	809.539
4062	19.3865	3.86284	0.0593086	-2.72533e-08	-2.88691e-06	-0.0018931	0.00060914	-0.000670719	0	910.665
4064	3.51905	8.16983	0.0720407	4.08285e-07	7.04945e-07	-0.00533567	-0.000302257	-4.15719e-05	0	391.407
4065	17.2758	14.1985	0.0704772	4.01126e-06	-1.1658e-06	0.0489386	0.00127115	-0.00301258	0	1294.98
4067	22.1386	4.34278	0.0563027	-4.35203e-07	-1.01798e-06	-0.00333665	0.00059328	-0.000429851	0	1650.13
4070	1.8142	12.7748	0.0533691	7.35128e-08	6.30566e-07	-0.00550833	-5.3009e-05	0.00042638	0	101.749
4072	12.4875	15.9204	0.0741419	3.16742e-07	-1.42119e-06	-0.230574	0.00149576	-0.00551228	0	1865.82
4076	15.277	14.2736	0.0517036	4.02368e-06	-5.02129e-06	0.106281	0.00147246	-0.00643972	0	4212.82
4077	13.2407	12.3237	0.0504497	3.91129e-06	-8.09593e-07	0.106051	0.00045082	-0.00583319	0	2987.6
4078	5.99597	1.32025	0.0506772	6.06557e-07	-2.13254e-07	0.0150714	-4.9994e-05	-3.51784e-05	0	667.634
4079	16.7215	13.9983	0.0668978	4.65634e-06	-1.4583e-06	0.0353902	0.0014922	-0.00381879	0	460.195
4084	1.63175	6.61195	0.0738072	-3.78427e-07	1.55991e-06	-0.00260246	-7.61225e-05	-5.07694e-05	0	451.955
4085	16.0482	11.3336	0.0700904	6.00567e-06	-3.43317e-06	0.042505	0.0019045	-0.00402692	0	499.243
4086	7.38791	13.0839	0.052518	6.74314e-06	-7.30664e-08	-0.0195414	-0.000403529	-0.00043854	0	468.21
4088	26.6767	4.71608	0.0598427	2.01742e-08	-1.58153e-06	-0.00516109	4.72817e-05	-0.000135058	0	1420.89
4095	6.36871	13.5067	0.0570551	3.79262e-06	-2.98565e-06	-0.0127944	-0.000262058	5.63507e-06	0	240.214
4103	6.44266	2.78078	0.0605254	2.96011e-07	8.92365e-08	-0.00245343	-0.000287941	-0.000164716	0	904.626
4106	2.88682	10.8646	0.0714545	3.43102e-07	2.12057e-06	-0.00356334	-0.000216157	0.000192408	0	163.105
4113	8.33654	7.93452	0.067494	8.89839e-07	1.04385e-07	-0.0183927	-0.000725841	-0.000986843	0	1035.25
4116	10.1767	4.08782	0.0693249	-2.52023e-07	2.50611e-07	-0.000957354	-0.000399025	-0.000645254	0	1124.86
4121	8.19852	3.79581	0.0724925	3.00363e-07	7.64577e-07	0.00400755	-0.000412697	-0.000423845	0	1249.86
4124	14.3883	7.03112	0.0731361	7.56704e-07	7.92785e-07	-0.0186913	0.000263792	-0.00217159	0	2161.55
4127	10.1454	7.25177	0.0513406	1.25752e-07	7.97496e-07	-0.00757123	-0.000617007	-0.00145962	0	1092.53
4133	15.9857	10.9406	0.0560281	6.79977e-06	-3.66284e-06	-0.0232961	0.00191747	-0.00399585	0	4548.99
4135	22.3162	5.48258	0.0521836	-1.71974e-07	-1.30329e-06	-0.00321242	0.000711202	-0.000482867	0	1854.19
4138	12.6794	14.2181	0.0703192	3.82984e-06	-2.88222e-06	0.00959491	0.000521616	-0.0068751	0	1799.39
4142	5.25588	7.52289	0.0634133	-5.03052e-09	2.08581e-08	-0.0119622	-0.00050647	-0.000259327	0	582.716
4144	6.85636	11.2015	0.0500694	4.24392e-06	1.08278e-07	0.0065276	-0.000618072	-0.000460849	0	330.26
4145	18.355	6.43556	0.0511729	-5.68999e-07	-2.23646e-06	-0.00982536	0.001004	-0.00147405	0	2732.28
4146	10.1524	15.2338	0.0508852	-1.82686e-07	-4.80053e-07	-0.0352565	0.000302328	-0.00185728	0	125.095
4147	5.12855	4.7586	0.0605799	-8.49445e-09	4.59855e-08	-0.00422369	-0.000363337	-0.000235005	0	616.059
4150	4.68147	10.9641	0.053728	1.84396e-06	5.47758e-07	-0.00417277	-0.000394371	1.84591e-05	0	621.272
4151	12.1197	5.00657	0.0577578	-3.51947e-07	-3.41276e-07	-0.00280456	-0.000242833	-0.00111319	0	517.357
4152	11.4351	10.6671	0.0630387	2.15415e-06	-4.66914e-08	-0.0286955	-0.000452899	-0.00321079	0	1393.4
4153	24.3931	6.03445	0.0582068	6.03923e-08	-1.82449e-06	0.0119803	0.000493019	-0.000207899	0	1009.19
4154	1.9492	2.16921	0.0610591	-2.94657e-08	-5.0357e-07	0.00153311	-3.78409e-05	-5.44101e-05	0	170.223
4156	15.0089	2.5982	0.0576053	-4.60681e-07	-1.14024e-07	-0.0188945	3.88384e-05	-0.000432079	0	2270.8
4160	23.247	3.32798	0.0582288	-4.14956e-07	7.244e-08	-0.0030283	0.000358015	-0.000244409	0	841.613
4163	21.2023	7.28722	0.0703645	5.44298e-07	-1.19477e-06	0.0106183	0.00104684	-0.000805589	0	600.644
4164	14.3641	5.13959	0.0646434	4.8546e-07	-9.0279e-08	-0.0049043	0.000132713	-0.00135203	0	1950.4
4167	18.3003	8.84762	0.0696012	4.57227e-06	-2.90898e-06	0.00212093	0.00157894	-0.00211932	0	2270.41
4168	5.23728	8.25652	0.0527649	1.58402e-07	-2.67147e-09	-0.00385243	-0.000505042	-0.000239582	0	160.785
4171	21.7856	9.25478	0.0710814	1.50609e-06	-1.31915e-06	0.0200239	0.00116848	-0.000567736	0	1567.41
4172	12.0764	14.0421	0.0648587	5.97941e-06	-2.86959e-06	0.0255143	-0.000143883	-0.00518915	0	2691.08
4173	12.3345	5.91442	0.0688274	4.93084e-07	-6.90409e-07	-0.0127586	-0.000285821	-0.00153522	0	523.564
4176	5.19597	15.4272	0.0654906	3.4721e-08	-7.73589e-06	-0.00432638	-2.56858e-05	0.000390105	0	96.9105
4177	2.40305	6.48627	0.0505321	-4.18709e-08	6.56109e-07	-0.000973584	-0.000140536	-6.85197e-05	0	269.861
4179	10.015	14.7606	0.0589128	1.55822e-06	-5.76585e-07	-0.0512941	7.04173e-05	-0.0018485	0	591.312
4184	21.1595	4.55175	0.0635042	-3.69937e-07	-1.43604e-06	-0.00663255	0.000674754	-0.000562928	0	912.269
4188	12.3874	6.8665	0.0659968	3.94593e-07	-1.07963e-07	-0.00572501	-0.000215048	-0.00179651	0	1583.89
4191	19.4757	9.38296	0.0720973	5.09717e-06	-1.35771e-06	-0.0124781	0.00165896	-0.00164187	0	964.547
4196	9.61819	5.6178	0.0715289	4.16947e-08	8.77856e-07	0.0065247	-0.000587517	-0.000933556	0	1224.74
4200	18.778	8.85661	0.0572689	3.92645e-06	-2.87443e-06	-0.00633726	0.00153015	-0.00190033	0	1879.13
4203	19.2114	1.42325	0.0549855	-3.53426e-08	-6.97091e-07	-0.000413302	9.33801e-05	-9.00172e-05	0	603.985
4206	26.0763	1.97566	0.0630495	4.09735e-07	6.69941e-08	-0.00156242	4.24733e-05	-5.61906e-05	0	415.616
4210	3.6609	13.2122	0.0663178	1.85285e-08	-2.75454e-06	-0.0029342	-0.000132934	0.000360217	0	160.57
4214	7.99538	11.2763	0.0710004	4.18252e-06	-1.93299e-07	-0.0179778	-0.000691378	-0.000931009	0	357.753
4216	2.76265	14.3305	0.0608545	-3.05701e-07	-4.26986e-07	-0.00196905	-5.01917e-05	0.000484351	0	80.9279
4220	22.7821	3.58763	0.0575848	-6.3573e-07	-3.46389e-07	0.00257726	0.000423516	-0.000304104	0	956.745
4225	8.73474	13.3485	0.0629602	4.35673e-06	2.4614e-07	-0.0256707	-0.000396325	-0.00116351	0	403.939
4226	9.70664	10.3986	0.0675882	1.46026e-06	-1.77026e-08	-0.033072	-0.000733822	-0.00191474	0	2030.84
4233	11.5392	13.6378	0.06364	5.29988e-06	-2.50995e-06	-0.0514764	-0.000332218	-0.00428439	0	643.144
4235	1.47913	9.63969	0.0577111	-3.15026e-08	4.50323e-06	-0.00709269	-4.76402e-05	0.000144488	0	409.348
4237	15.8791	4.2692	0.0736613	-1.04077e-07	-7.30394e-07	-0.00885536	0.000296265	-0.00104478	0	997.891
4240	26.0745	5.02107	0.059117	5.96789e-08	-1.10916e-06	-0.000493988	0.000147776	-0.000142535	0	983.02
4241	6.25984	5.50698	0.0618566	5.78931e-08	-1.34755e-08	0.00456542	-0.000476031	-0.000350432	0	807.603
4243	19.0318	2.44649	0.0517933	-5.70978e-07	-1.84173e-06	-0.0120553	0.000262377	-0.000399416	0	1112.07
4246	9.71067	10.7609	0.0613645	1.95399e-06	-9.09087e-08	-0.00455042	-0.000703278	-0.00198746	0	2693.86
4247	24.5682	8.67021	0.0590965	7.3393e-07	-1.95679e-06	0.014542	0.000537272	6.25526e-05	0	1636.08
4249	8.73721	8.50934	0.0699526	1.54723e-07	-1.864e-07	-0.00494345	-0.000815311	-0.00117467	0	1120.71
4251	22.715	1.9921	0.0624149	-5.61917e-07	-4.44804e-08	-0.00297779	0.000202083	-0.000119628	0	1223.52
4252	9.67383	1.31843	0.0661605	5.73919e-08	-9.94935e-08	0.00430954	-5.56113e-05	-5.45115e-05	0	1028.32
4257	9.01954	4.66139	0.0646737	2.06578e-07	1.32057e-06	0.0030818	-0.000493584	-0.000655425	0	1579.93
4258	19.944	11.02	0.0694747	6.29228e-06	-1.37631e-06	0.0156278	0.00159629	-0.00124256	0	1279.3
4259	5.27351	14.1076	0.0595105	1.13045e-06	-5.7004e-06	-0.00821286	-0.000137719	0.000273516	0	98.8318
4260	9.00085	8.01124	0.0715048	1.62778e-07	2.25315e-07	-0.00705073	-0.000740001	-0.00121448	0	1274.03
4267	20.4458	9.01896	0.0553694	2.38704e-06	-2.33049e-07	-0.00705377	0.00140533	-0.00106149	0	800.126
4269	5.09159	6.35354	0.0733256	5.20437e-08	1.29679e-07	0.0031764	-0.000440033	-0.000266134	0	852.852
4270	3.96847	2.53046	0.0517724	1.75404e-07	-6.77201e-07	0.00399665	-0.000145112	-8.66591e-05	0	599.67
4271	20.2286	3.16129	0.0746728	-5.10604e-07	-1.56171e-06	0.00385966	0.000455797	-0.000415726	0	1150.57
4272	6.83701	10.996	0.0578227	2.61167e-06	3.406e-07	-0.0121167	-0.000577294	-0.000466429	0	160.295
4273	3.76471	12.1841	0.0712447	3.0098e-07	-9.62997e-07	-0.00715553	-0.000196443	0.000264535	0	278.027
4274	21.6427	2.75019	0.0556981	1.35274e-08	-3.80479e-07	-0.00974474	0.000362134	-0.000304693	0	2445.53
4276	19.7511	9.43409	0.0721289	4.77896e-06	-7.19694e-07	0.00704502	0.00158367	-0.00148382	0	1440.54
4278	15.1917	8.86368	0.0582436	1.34208e-06	1.13518e-07	-0.0518678	0.000935841	-0.00315822	0	2768.58
4280	3.72637	7.23024	0.0592542	2.48444e-07	3.80917e-07	-0.00409089	-0.000313117	-9.1322e-05	0	281.227
4281	8.28311	8.65371	0.0587717	8.09695e-07	1.00588e-07	0.00576297	-0.000781742	-0.00104671	0	1512.29
4286	8.63475	1.33565	0.0726611	2.01432e-08	-5.14286e-08	0.0178822	-3.61132e-05	-3.25368e-05	0	949.385
4288	15.6121	3.28307	0.0562143	-2.82547e-07	-6.06719e-07	0.0122891	0.000198673	-0.00063709	0	1518.46
4290	26.2509	9.27383	0.0594695	7.96957e-07	-5.47397e-06	0.013816	0.000157931	0.000375659	0	426.461
4291	13.5402	14.8751	0.0610514	2.18516e-06	-4.19172e-06	-0.00621155	0.000550571	-0.00961683	0	5674.43
4293	8.69953	10.8494	0.0634549	2.51287e-06	-3.48327e-09	-0.019441	-0.000741549	-0.00129834	0	1484.2
4294	21.0707	8.50267	0.0744424	1.60074e-06	-3.85888e-07	0.0100073	0.00129688	-0.000842474	0	207.581
4298	24.0701	2.58808	0.0728639	1.40251e-07	-1.22216e-07	0.00245143	0.000220892	-0.000146047	0	684.719
4299	7.46353	1.34325	0.0711488	5.62681e-07	-7.86613e-08	0.00284886	-7.53705e-05	-6.56055e-05	0	1245.31
4301	18.2857	4.23276	0.0530268	-1.63547e-06	-2.65748e-06	0.00364926	0.000599698	-0.000873365	0	668.134
4302	4.44859	12.9999	0.0507384	1.03417e-06	-3.52164e-06	-0.00911802	-0.000205328	0.000266399	0	66.3638
4303	19.1597	11.3212	0.0545568	5.69965e-06	-3.26161e-06	0.00405172	0.00168437	-0.00179119	0	2014.11
4309	11.6803	11.0765	0.0621761	2.60513e-06	-5.89043e-08	0.00774419	-0.000361487	-0.00355152	0	1816.98
4310	10.0565	15.296	0.0596968	-2.74582e-07	-1.6837e-07	-0.0386716	0.000326316	-0.00172189	0	357.594
4311	8.79087	6.86459	0.0590064	7.34669e-07	1.08603e-06	-0.00899088	-0.000685717	-0.000999595	0	329.774
4312	5.34404	13.4445	0.0684068	2.03818e-06	-4.54672e-06	-0.00869612	-0.000214536	0.000189042	0	305.795
4313	11.8437	7.45946	0.0544584	1.04382e-08	-3.10308e-07	0.0489258	-0.000416084	-0.00199711	0	2384.99
4314	6.91541	7.35197	0.0562071	1.89148e-08	-3.02646e-07	-0.00660719	-0.000623341	-0.00055292	0	1366.79
4315	22.1779	9.35873	0.0516917	9.64391e-07	-1.78046e-06	0.00704318	0.00108034	-0.000371653	0	2328.44
4319	16.4136	1.88555	0.0559102	-2.28151e-08	-4.82476e-07	-0.0180861	6.05285e-05	-0.00024639	0	1642.23
4324	3.71728	10.0684	0.0649097	2.81339e-08	1.8013e-06	0.00301747	-0.000316942	5.45488e-05	0	281.739
4325	19.8555	4.03114	0.0728485	7.30029e-08	-2.78068e-06	0.000140338	0.000648112	-0.000658353	0	910.492
4328	23.4081	3.89897	0.0672421	7.12647e-08	-9.88321e-08	-0.00575547	0.000404327	-0.000283134	0	1787.38
4331	14.8502	11.4353	0.0745706	5.12614e-06	-3.02766e-06	0.024913	0.00142187	-0.00503483	0	3203.04
4333	3.83096	11.0496	0.0512912	6.63301e-07	1.59602e-06	-0.00837414	-0.000290699	0.000146705	0	679.73
4337	21.2609	1.18724	0.0737909	-2.39061e-08	-6.01123e-08	-0.0061031	4.74371e-05	-2.31464e-05	0	1146.89
4339	16.0058	12.6725	0.0536922	4.60619e-06	-2.92017e-06	-0.0321011	0.00185216	-0.00470514	0	1427.09
4340	13.1707	12.2352	0.0621619	3.95769e-06	-5.84185e-07	0.0480329	0.000549367	-0.005664	0	2681.71
4341	3.91834	12.9411	0.0657493	1.46816e-07	-2.85799e-06	-0.00420204	-0.000167358	0.000313169	0	74.3462
4343	6.67561	13.3826	0.0684204	4.73535e-06	-2.0216e-06	-0.0155599	-0.000307384	-0.000102323	0	521.671
4344	11.7513	10.6616	0.0631256	2.14638e-06	1.46886e-07	-0.0411604	-0.000373392	-0.00342981	0	3306.8
4349	17.1197	2.94253	0.062735	-3.38909e-07	-1.26429e-06	-0.00124405	0.000249868	-0.000566038	0	2390.12
4350	17.3604	1.60342	0.0724718	-6.52385e-08	-5.56911e-07	-0.0119905	8.06618e-05	-0.00013858	0	1875.7
4353	10.4635	8.9619	0.0561513	7.81386e-07	6.8348e-08	-0.0348714	-0.000683711	-0.00204078	0	1138.53
4355	24.4452	3.30461	0.0509401	2.71799e-07	2.69508e-08	-0.00538746	0.000240916	-0.000178689	0	709.937
4356	17.1935	11.4539	0.0736912	5.68885e-06	-3.35435e-09	0.0378107	0.00183152	-0.00320565	3	7490.18
4360	4.82395	13.1695	0.0611385	1.37416e-06	-3.85592e-06	-0.0075208	-0.000209095	0.000240519	0	264.64
4365	6.08809	1.26021	0.0593025	5.8144e-07	-2.31491e-07	0.0144868	-4.49519e-05	-2.41674e-05	0	964.766
4367	5.50417	14.2935	0.0650111	9.57918e-07	-5.1815e-06	-0.00693694	-0.000121671	0.000259982	0	137.196
4369	11.4043	10.3038	0.0740622	1.57289e-06	2.70322e-08	-0.0224513	-0.000531622	-0.00299944	0	3794.22
4371	11.7631	2.99734	0.0563523	-5.42139e-07	-7.49583e-09	0.0113034	-0.000206075	-0.000477811	0	775.134
4374	6.27075	13.6864	0.053883	3.3395e-06	-3.25039e-06	-0.0048133	-0.000230919	3.79756e-05	0	103.057
4382	11.2651	10.2533	0.0740401	1.16853e-06	-2.31739e-08	-0.035599	-0.000559843	-0.00290802	0	148.386
4385	24.8264	9.28924	0.0609203	9.37428e-08	-1.5632e-06	-0.0022062	0.000454661	0.000193909	0	903.694
4388	8.20503	10.3958	0.0626391	1.60985e-06	2.73183e-07	-0.0119656	-0.000712235	-0.00108435	0	583.533
4391	10.7827	9.18486	0.054094	4.06348e-07	8.79529e-10	-0.0138137	-0.000713775	-0.00221692	0	1131.01
4396	7.21492	3.1359	0.0660756	-1.63308e-07	1.03302e-06	0.000519493	-0.000333737	-0.000246188	0	1496.67
4398	14.4241	15.1912	0.0562779	1.17657e-06	-6.73728e-06	0.125084	0.00163471	-0.00872656	0	18545.5
4402	18.8817	3.00957	0.0715026	-5.63276e-07	-1.86468e-06	-0.00525194	0.000363637	-0.000509241	0	2128.14
4403	13.711	4.74122	0.0697905	3.00759e-07	-2.59571e-07	-0.0142789	3.78773e-06	-0.00108714	0	1477.71
4406	4.46989	5.36689	0.0508136	1.2294e-07	-9.10318e-08	-0.00159777	-0.000336328	-0.000188473	0	265.577
4410	20.2105	8.29528	0.0634053	2.12826e-06	-1.14416e-06	0.00906173	0.00140853	-0.00117941	0	1558.46
4412	14.0918	1.12407	0.0585071	-7.57106e-09	1.08503e-07	-0.00456057	-1.29307e-05	-4.74836e-05	0	1343.5
4413	18.5174	5.38593	0.0657757	-1.2064e-06	-2.23056e-06	0.0104581	0.000801856	-0.00108938	0	924.03
4416	2.63525	7.59154	0.0632761	3.9903e-08	9.7624e-07	0.00127953	-0.000199305	-4.53905e-05	0	774.812
4418	21.0028	3.75127	0.060574	-2.52184e-08	-1.4214e-06	0.0024781	0.000536223	-0.000467011	0	1715.86
4423	6.71191	5.01407	0.0606139	-4.01152e-07	-3.68818e-07	-0.00538474	-0.000476963	-0.00040836	0	1251.51
4427	2.02285	8.17359	0.0528163	-4.68862e-10	1.95162e-06	-0.00155716	-0.000133368	2.56265e-05	0	220.129
4428	7.91685	9.50984	0.0574446	1.05175e-06	7.32098e-07	-0.0150087	-0.000764756	-0.00089973	0	986.81
4430	8.33675	6.20843	0.067764	2.58567e-07	2.13714e-06	-0.013056	-0.000639178	-0.00078407	0	126.213
4435	24.6083	7.66042	0.0518293	7.40113e-07	-2.72043e-06	0.00812517	0.0005566	-4.56866e-05	0	593.026
4436	23.2705	9.22288	0.0541707	7.89194e-07	-2.12307e-06	-0.00132948	0.000831347	-7.3906e-05	0	1171.25
4437	19.9313	2.14951	0.0738374	-5.6261e-07	-1.49708e-06	-0.0057021	0.000269269	-0.000213462	0	1292.36
4439	25.7183	5.60827	0.0553535	-2.41251e-07	-1.69511e-06	0.010891	0.00020081	-0.00013197	0	1258.85
4440	9.74605	5.83092	0.0548685	4.35443e-08	1.01021e-06	-0.0160693	-0.000609247	-0.000962668	0	1335.52
4445	16.8686	14.6558	0.0677883	2.76374e-06	-5.92261e-07	0.0772332	0.000877994	-0.00355638	0	275.206
4446	24.4026	8.95124	0.0747783	4.37569e-07	-1.61453e-06	0.022383	0.000531861	9.92127e-05	0	760.441
4448	10.4944	12.6473	0.0711586	3.35348e-06	-1.09034e-06	-0.0131112	-0.000544638	-0.00285866	0	830.989
4449	9.17742	15.3435	0.0612435	6.27823e-07	-2.48106e-07	-0.0262536	0.000271265	-0.00100662	0	639.103
4451	23.3269	2.72199	0.0506442	-2.97142e-07	-1.49338e-07	0.00675044	0.00026747	-0.00018436	0	1029.04
4452	18.2253	9.79986	0.0512778	5.20485e-06	-2.34998e-06	0.0527489	0.00181437	-0.00230407	0	4183.45
4453	16.4282	4.14552	0.0717411	-2.31924e-07	-1.3897e-06	-0.00534493	0.00037915	-0.000907272	0	1268.84
4454	16.642	10.0046	0.0725207	5.16678e-06	-4.37772e-06	0.0299046	0.00173002	-0.00330499	0	2259.05
4456	25.1833	9.79899	0.0644321	1.3452e-06	-2.11947e-06	0.00032038	0.000317344	0.000323907	0	774.701
4462	6.10561	10.2404	0.0578395	1.47713e-06	2.2967e-08	-0.0102657	-0.000578149	-0.000309617	0	263.86
4464	6.64507	13.7191	0.0673111	4.36293e-06	-2.33311e-06	-0.0190157	-0.000252305	-4.9921e-05	0	231.495
4470	5.73304	14.1859	0.0670224	1.4855e-06	-4.49968e-06	-0.00884759	-0.000142398	0.000219993	0	78.1517
4473	22.6236	3.9808	0.0502189	-3.35391e-07	-6.15695e-07	0.00048624	0.000480162	-0.000341587	0	920.945
4475	12.26	2.72196	0.0582695	-4.97324e-07	2.28842e-07	-0.0112458	-0.0001441	-0.00044134	0	1992.63
4481	7.3635	14.8622	0.0565475	3.89872e-06	-2.47891e-06	-0.0110663	-3.83065e-05	-0.0001289	0	73.6242
4485	9.43624	3.0528	0.070215	-8.06832e-08	8.568e-07	-0.0173983	-0.000307705	-0.000427053	0	2168.43
4486	21.2828	9.75107	0.0588734	3.46033e-06	-7.91587e-07	0.0233972	0.00128267	-0.000741295	0	2213.54
4488	18.0407	5.00514	0.0727063	-1.45039e-06	-1.83167e-06	-2.99106e-05	0.000651057	-0.00110751	0	1869.84
4491	16.3801	5.92856	0.0544378	-5.08092e-07	-9.40057e-07	-0.0268686	0.000610462	-0.00156952	0	1621.74
4495	9.75668	9.83266	0.053568	-1.09277e-06	-3.13253e-06	-0.0259141	-0.000735258	-0.00186986	0	1343.2
4497	8.311	1.21174	0.0675832	5.0955e-08	6.26083e-08	0.0109826	-2.92134e-05	-4.38975e-05	0	551.363
4502	8.21552	15.677	0.0594097	1.91191e-06	-4.70705e-07	-0.0220705	0.000281163	-0.00035537	0	74.1286
4504	10.9155	10.8661	0.0733779	1.68962e-06	3.54032e-08	0.00724829	-0.000516873	-0.002865	0	1398.07
4506	13.4759	10.108	0.0539402	1.37051e-06	-3.15443e-08	-0.0167244	0.000473003	-0.00386533	0	2593.75
4510	9.33343	1.35163	0.0568605	3.97681e-08	-3.0114e-07	0.00183712	-3.60894e-05	-8.2677e-05	0	1140.23
4511	5.57627	9.52357	0.0575268	1.13236e-06	2.56487e-07	-0.00600289	-0.000529576	-0.00022678	0	499.387
4512	18.1277	2.05047	0.067381	-6.48902e-08	-1.47411e-06	-0.00415235	0.000216449	-0.000274073	0	1710.55
4514	1.04	9.24499	0.072348	-1.081e-08	4.36212e-06	-0.000559124	-7.40382e-06	0.000135904	0	149.801
4516	21.1767	9.52179	0.0598191	2.72152e-06	-5.11295e-07	0.00423262	0.00129468	-0.000767813	0	1389.06
4517	16.9309	11.0358	0.0737693	4.78645e-06	-8.91007e-07	0.0236467	0.00202228	-0.00338055	0	1622.11
4521	8.04957	8.09114	0.0567385	2.43395e-08	-2.8469e-07	-0.010012	-0.000730149	-0.000879696	0	495.741
4522	1.06851	7.31446	0.051551	1.57959e-08	2.51246e-06	0.00140071	-1.21084e-05	-6.00526e-06	0	176.405
4524	23.0063	4.18191	0.0692819	1.04306e-07	-8.75458e-07	-0.00903412	0.000467239	-0.000327019	0	1075.41
4525	25.9664	1.1633	0.0659435	2.23545e-07	-9.36821e-09	-0.00169097	1.47386e-05	-1.0021e-05	0	591.813
4526	8.10636	4.71383	0.0696796	7.53224e-08	-6.70555e-08	-0.0110118	-0.000483103	-0.000578471	0	1292.75
4527	19.1966	7.18332	0.0738252	4.28419e-07	-1.7515e-06	0.00836664	0.00122268	-0.00136512	0	1288.47
4528	19.3191	7.23344	0.0585512	4.24992e-07	-1.7595e-06	0.0151812	0.00122897	-0.00132293	0	1533.99
4529	1.61361	9.48777	0.0577385	8.28677e-08	4.0044e-06	-0.00813244	-4.82947e-05	0.000140158	0	152.595
4534	2.44926	13.2975	0.0504644	5.95714e-08	-8.52925e-07	-0.00120321	-6.97647e-05	0.000445612	0	171.549
4535	2.26504	9.6267	0.0558618	2.5211e-07	2.39232e-06	0.00168835	-0.000126651	0.000124033	0	544.315
4540	24.6646	7.99611	0.0533382	6.25271e-07	-2.5153e-06	-0.00378433	0.000533523	1.22867e-05	0	1642.59
4542	19.5457	12.1244	0.0579642	7.0833e-06	-5.40687e-06	0.03727	0.0013794	-0.00153265	0	1396.19
4544	3.96977	12.7134	0.0678627	1.46756e-07	-2.63017e-06	-0.00430706	-0.000187532	0.000284827	0	95.117
4546	24.0451	3.06819	0.0567297	2.42708e-07	8.52327e-08	0.00471657	0.000271841	-0.000195947	0	1792.2
4550	11.6225	2.76548	0.0701909	-4.49257e-07	1.40831e-08	-0.00246006	-0.000148925	-0.000422691	0	963.849
4551	3.50798	4.33887	0.0645881	-2.73522e-07	-2.32018e-07	0.00222853	-0.000213608	-0.000117613	0	489.521
4552	5.11676	4.37298	0.070226	5.14211e-07	2.81486e-07	-0.00863557	-0.000340896	-0.000199223	0	1508.72
4553	3.77335	6.17323	0.0702231	2.56578e-08	-2.05775e-07	-0.00475785	-0.000305875	-0.00014009	0	778.764
4554	9.43182	5.13771	0.0714171	-7.47794e-08	8.20979e-07	-0.00141848	-0.000546588	-0.000812246	0	1023.32
4556	13.1585	3.77641	0.0549857	-7.37603e-09	4.36141e-09	-0.00357114	-0.000116469	-0.000754868	0	2494.05
4557	8.34862	11.6812	0.059124	3.6974e-06	1.94635e-07	-0.00828174	-0.000677595	-0.00109657	0	1001.18
4560	11.7046	15.7356	0.0747677	-3.19416e-07	-1.52305e-07	-0.0973779	0.000883767	-0.00377431	0	1550.13
4562	13.3009	5.53191	0.0711018	3.66866e-08	-6.5165e-07	-0.0299585	-0.000108722	-0.00147794	0	2325.88
4564	26.8975	2.62233	0.0548887	-7.491e-08	8.30679e-08	-0.00443939	7.68498e-06	-9.80668e-05	0	464.64
4565	8.48007	3.68967	0.0649183	3.43797e-07	1.31801e-06	-0.00166106	-0.000363547	-0.000462137	0	2519.96
4566	14.862	12.9176	0.0613772	4.16585e-06	-3.64351e-06	0.0467892	0.00159696	-0.00589267	0	4091.93
4568	6.26151	15.6091	0.0739092	7.93222e-07	-5.57152e-06	-0.00750045	2.76856e-05	0.000302807	0	77.4486
4569	4.77535	11.0261	0.0588369	2.17315e-06	2.14135e-07	-0.00309294	-0.000407482	2.4233e-05	0	470.063
4572	9.84192	12.2266	0.0723756	3.42669e-06	-1.02852e-07	-0.0211671	-0.000628464	-0.00215779	0	1301.35
4573	13.7111	2.71277	0.0563393	-2.70738e-07	-3.33216e-08	0.00089803	-4.37183e-05	-0.000414942	0	720.899
4574	8.07657	6.44735	0.0611989	1.25406e-06	7.02165e-07	-0.0046938	-0.000646281	-0.000765502	0	652.978
4579	19.3629	6.1769	0.0592634	-4.01108e-07	-2.19126e-06	0.0163351	0.000985837	-0.00114069	0	1283.31
4581	6.92466	4.27236	0.069379	-6.57997e-07	1.91291e-08	0.00262537	-0.000431603	-0.000349539	0	320.097
4589	15.3515	6.31404	0.0699281	-8.32417e-08	-2.32528e-07	-0.000315657	0.000425329	-0.00176825	0	2626.92
4593	12.8376	12.3771	0.0665716	5.08878e-06	-1.56118e-06	-0.0561213	0.000199583	-0.00538617	0	4791.07
4595	19.288	4.5749	0.067949	-6.85208e-07	-3.33379e-06	-0.00389679	0.000703208	-0.000792722	0	867.788
4596	4.27225	14.2049	0.0713695	5.13899e-08	-8.44255e-07	-0.00610473	-9.94548e-05	0.000385391	0	129.783
4597	14.3927	6.59274	0.0720393	-1.40468e-07	2.99266e-09	-0.00828	0.00026946	-0.001961	0	988.896
4599	25.8349	3.44432	0.0590291	-3.28738e-07	-5.46395e-07	0.00533312	0.000116535	-0.000146302	0	1094.85
4600	17.4383	10.2779	0.0626978	5.77703e-06	-3.52703e-06	0.0144694	0.00182426	-0.00280099	0	544.989
4601	12.8979	8.70829	0.0550122	-9.60698e-09	7.61267e-08	-0.0229072	-0.000119469	-0.00281355	0	528.472
4603	23.2425	3.19518	0.074678	-4.71483e-07	-2.34956e-09	-0.00344899	0.000347547	-0.000237142	0	1360.99
4604	14.7341	5.85638	0.0633313	1.57402e-07	-2.54373e-07	-0.00555625	0.000236918	-0.0015765	0	2744.43
4605	7.98414	2.99295	0.0612144	6.34691e-08	1.6933e-06	0.0102952	-0.000335474	-0.000293113	0	1871.17
4607	24.2788	1.91323	0.0651711	-3.14829e-07	-9.88335e-09	-0.00202243	0.000116358	-8.15073e-05	0	807.191
4608	24.5051	4.83489	0.0724422	-8.16805e-09	-1.41228e-06	-0.00346275	0.000356067	-0.000227882	0	760.782
4609	19.7302	3.45311	0.0515852	-2.68528e-07	-2.01136e-06	0.00952549	0.000504418	-0.000517408	0	2170
4610	18.2491	7.39206	0.0739447	2.32524e-06	-1.83779e-06	0.02735	0.00114511	-0.00166716	0	1146.12
4613	5.88231	6.51831	0.0518355	-4.28558e-07	-2.87134e-09	0.00307816	-0.000528617	-0.000363924	0	949.102
4614	12.7767	8.40019	0.0534248	1.09835e-07	-8.09392e-08	0.010333	-0.000166267	-0.00264263	0	3613.42
4616	21.402	9.72798	0.0628192	3.25882e-06	-1.00851e-06	0.0350801	0.00126499	-0.000661262	0	2237.2
4619	5.17894	9.31669	0.0548327	1.10384e-06	5.88921e-07	0.00261218	-0.000493531	-0.000198321	0	742.96
4621	4.75262	13.9073	0.0508774	5.48887e-07	-5.8296e-06	-0.00101066	-0.000134211	0.000323267	0	88.5671
4622	20.5144	7.78412	0.0696597	1.63947e-06	-8.45796e-07	0.0149073	0.00127679	-0.00101228	0	2714.91
4624	4.65472	4.21591	0.067572	9.61508e-08	-3.19841e-08	0.00204568	-0.000295382	-0.000166145	0	1022.98
4625	13.1742	7.12233	0.060168	8.96159e-07	3.88138e-08	0.00883811	-5.00752e-05	-0.00211639	0	1722.21
4627	25.3364	6.46702	0.0521484	-2.89251e-07	-2.20283e-06	0.0088811	0.000306633	-8.1083e-05	0	317.382
4628	3.61946	15.5247	0.0602974	1.14233e-06	-2.54494e-07	-0.00339193	2.35209e-06	0.000499543	0	69.3686
4629	1.42208	6.01567	0.0698451	-2.34141e-07	1.09758e-06	-0.00389551	-5.30014e-05	-7.25142e-05	0	700.66
4630	10.3327	4.2365	0.0574941	-3.63548e-07	2.37146e-07	0.00493541	-0.000388683	-0.000662045	0	1339.32
4632	16.8571	10.3313	0.0721576	6.01058e-06	-3.48675e-06	0.0434851	0.00181514	-0.00319226	0	3016.57
4633	9.36485	4.54249	0.06079	3.37374e-08	1.04949e-06	0.0152161	-0.000437633	-0.000663357	0	431.44
4635	9.24654	6.21966	0.070615	8.7049e-07	1.33525e-06	0.00099756	-0.000624122	-0.000970391	0	1816.6
4637	16.878	3.37744	0.0682917	-5.11505e-07	-1.44672e-06	0.0253507	0.000287547	-0.00067597	0	1705.23
4638	14.5958	1.01875	0.0645665	-1.95877e-08	1.62569e-08	-0.00509529	-7.16821e-07	-9.33227e-06	0	356.378
4640	10.9856	4.93254	0.0536289	-2.35136e-07	1.67478e-07	-0.019442	-0.000393661	-0.000941457	0	465.48
4641	9.93376	4.49912	0.0742159	-2.37833e-07	4.77598e-07	-0.00273324	-0.000397035	-0.000705742	0	715.354
4642	11.5204	15.9456	0.0511037	-2.74034e-07	4.67968e-07	-0.0644067	0.00101912	-0.00334424	0	354.543
4645	19.6958	4.38238	0.0640842	-1.61209e-07	-3.03899e-06	-0.00635016	0.000656206	-0.000709298	0	930.701
4647	25.8835	9.93612	0.0643777	2.24966e-06	-5.13876e-06	0.00867876	0.000150195	0.00048446	0	963.593
4648	6.43517	2.54441	0.0537913	5.13665e-07	-3.56282e-08	0.000658133	-0.000242502	-0.000146486	0	462.398
4649	10.3557	5.12154	0.068831	-2.61961e-07	5.8974e-07	-0.00756965	-0.000528237	-0.00097137	0	1641.46
4651	11.4804	14.638	0.0655006	2.58575e-06	-1.45764e-06	-0.117615	-2.47668e-05	-0.00391935	0	1864.87
4652	15.4106	13.1146	0.0700608	4.8714e-06	-3.45497e-06	-0.033206	0.00173635	-0.00557655	0	3335.21
4655	21.1278	3.29288	0.0616081	2.75582e-08	-1.2811e-06	-0.00032726	0.00047444	-0.000408185	0	766.201
4656	16.5774	1.24295	0.0565958	1.83098e-07	-6.05384e-08	-5.06914e-05	4.90611e-05	-7.74692e-05	0	1070.24
4661	20.4395	2.4101	0.0548344	-4.34979e-07	-1.00989e-06	-9.49191e-05	0.000305964	-0.000228678	0	1649.33
4665	13.7907	3.99184	0.0623088	1.67946e-07	-6.4331e-08	-0.0146968	-1.83164e-05	-0.000832086	0	2063.54
4668	2.34162	13.1098	0.0515645	-2.07492e-09	-4.82036e-07	-0.00365666	-6.92424e-05	0.000435863	0	84.2529
4673	15.978	13.969	0.0616465	3.8976e-06	-2.9582e-06	0.0771829	0.00151924	-0.00491911	0	4068.62
4674	4.23156	15.5479	0.0616209	2.56471e-06	-3.4595e-06	-0.00531959	-7.56625e-06	0.000469904	0	74.5402
4677	10.626	11.7917	0.0608171	2.66999e-06	5.26583e-09	-0.0142699	-0.000523465	-0.00284831	0	2169.72
4679	19.0138	1.52853	0.0549012	-1.59799e-07	-8.14098e-07	-0.0110289	0.000114802	-9.65674e-05	0	1205.19
4680	6.22647	2.31879	0.0706549	7.31751e-07	-3.8108e-07	0.00592794	-0.000204981	-0.000116487	0	589.24
4681	9.23534	10.3868	0.0601303	2.08376e-06	-1.4049e-06	-0.0271492	-0.00081775	-0.00156511	0	1190.75
4684	6.31968	1.04304	0.0669519	2.66195e-07	-6.46889e-08	0.00171334	-1.32773e-05	-1.10574e-05	0	615.288
4688	2.47003	13.1603	0.0629394	-1.91907e-08	-7.81977e-07	-0.00297266	-7.34686e-05	0.000429354	0	80.3932
4690	15.1623	1.76174	0.0615401	-6.59378e-08	-2.06575e-07	-0.009298	2.1605e-05	-0.000186702	0	1932.24
4693	8.52913	4.87452	0.0683895	1.59504e-07	6.39403e-07	0.00136094	-0.000510966	-0.0006677	0	1797.42
4694	14.0655	13.5648	0.0724951	2.58357e-06	-3.22523e-06	-0.0442325	0.00130588	-0.00733476	0	7625.47
4695	13.1387	11.3371	0.0652668	3.27488e-06	-1.12918e-06	-0.0687639	0.000358351	-0.00477685	0	2000.25
4696	16.9846	2.93694	0.053091	-3.25939e-07	-1.21331e-06	-0.0152291	0.000199729	-0.000549733	0	1205.69
[truncated: 20,461 more rows]
