# Supplementary material for: Study on stability analysis of soil nail reinforced slopes under loading based on the discrete element method
Source: PLoS One. 2026 May 26;21(5):e0350163. doi: 10.1371/journal.pone.0350163 (PMC13210361; doi:10.1371/journal.pone.0350163)
Supplement: S1 File — (ZIP) [file pone.0350163.s001.zip › DATA in PFC/0.5_14_10000__contacts.txt]

ball1_id	ball2_id	ball1_type	ball2_type	cx	cy	nx	ny	fn	fs	bond_type
6	21988	0	0	6.96538	3.8232	0.507818	-0.861464	87.8016	6.79376	0
6	29749	0	0	6.99472	3.90094	0.949784	0.312906	114.499	21.2654	0
7	28757	0	0	24.6345	3.70318	-0.975805	0.218642	146.991	18.6396	0
12	5819	0	0	3.15158	12.0885	0.967585	-0.252546	6.4404	2.52915	0
17	4641	0	0	9.92541	4.57284	0.112544	-0.993647	84.0094	4.39363	0
17	7912	0	0	9.8998	4.71687	-0.236835	0.97155	132.464	70.0387	0
25	9688	0	0	14.7724	8.60374	-0.754695	0.656075	247.811	119.574	0
35	7830	0	0	10.557	10.8631	-0.997122	-0.0758119	-24.3212	42.1653	0
36	8603	0	0	24.9201	7.46513	-0.911046	0.412305	81.723	11.9322	0
40	1994	0	0	13.193	6.05887	0.841755	0.53986	31.2278	2.80647	0
51	1555	0	0	2.6616	4.94483	0.0745886	0.997214	42.9908	14.117	0
63	3510	0	0	15.5867	9.01606	0.297609	-0.954688	460.723	50.162	0
67	4619	0	0	5.20883	9.36262	-0.545577	-0.83806	51.8184	13.9535	0
93	3401	0	0	23.1363	9.21678	0.339819	0.940491	1.25277	9.87516	0
151	611	0	0	11.4134	4.32012	-0.114174	0.993461	192.012	23.2596	0
174	289	0	0	14.9042	15.2915	-0.606256	-0.79527	88.5898	160.627	0
183	327	0	0	3.86952	15.6576	-0.574312	-0.818637	5.47667	5.27266	0
265	530	0	0	20.7731	6.83045	-0.955574	-0.294752	52.7135	18.6678	0
421	992	0	0	24.9063	1.4696	0.35482	-0.934935	151.849	14.8013	0
563	835	0	0	16.0882	7.21109	-0.744285	0.667862	306.134	99.595	0
639	940	0	0	18.1417	3.68906	0.173187	-0.984889	574.755	75.3779	0
782	835	0	0	16.0187	7.28968	0.571978	-0.820269	275.965	65.7327	0
12	29230	0	0	3.10882	12.0509	0.128457	-0.991715	1.06368	4.59219	0
19	18330	0	0	5.96804	5.20372	-0.867049	-0.498222	148.203	11.5094	0
19	28347	0	0	6.06381	5.26499	0.815703	0.57847	132.455	11.5423	0
21	51229	0	0	10.2988	12.1677	0.942375	-0.334558	-15.1862	26.3744	0
22	20360	0	0	18.921	5.90929	-0.306346	-0.95192	86.4978	49.3073	0
24	15402	0	0	6.12806	9.76982	0.914736	0.404051	83.0029	3.20224	0
24	42844	0	0	6.11919	9.69827	0.788174	-0.615452	11.3626	11.2425	0
32	15068	0	0	25.7947	7.89103	0.610998	-0.791632	106.717	47.1977	0
32	23482	0	0	25.7082	7.90129	-0.779027	-0.626991	-8.9989	50.2278	0
32	23484	0	0	25.7745	8.00004	0.286048	0.958215	-30.2317	3.89738	0
33	24026	0	0	22.8886	1.6189	-0.55402	0.832503	196.147	1.31513	0
38	40341	0	0	1.84136	14.2082	0.984514	0.175305	4.16496	4.85462	0
43	24224	0	0	12.0751	7.75628	-0.531168	-0.847267	272.979	69.6154	0
48	15202	0	0	5.21253	13.7846	0.881969	0.471307	24.8362	5.17312	0
48	34325	0	0	5.16519	13.6912	0.141778	-0.989898	1.14758	3.04482	0
50	30371	0	0	26.6004	1.36114	0.244557	0.969635	87.3276	10.3714	0
51	36503	0	0	2.71368	4.89667	0.98858	0.150695	35.7608	2.25612	0
54	38186	0	0	15.9085	4.50553	-0.986358	0.164613	-3.2986	10.2716	0
54	42458	0	0	15.9303	4.44547	-0.651477	-0.758669	212.465	58.4446	0
55	34632	0	0	16.6193	6.10301	0.956273	0.292476	-8.95827	11.3631	0
56	47461	0	0	12.4298	5.45819	0.370768	-0.928725	67.8238	10.0287	0
57	25720	0	0	16.8584	13.0189	-0.511044	0.859555	911.5	245.082	1
57	35305	0	0	16.9159	13.02	0.476646	0.879095	-0.42824	4.90176	0
59	25894	0	0	25.886	3.20068	-0.572972	0.819575	105.455	16.1184	0
59	33269	0	0	25.8947	3.08816	-0.44048	-0.897763	75.8781	3.94114	0
60	50684	0	0	13.6803	9.90209	0.385104	0.922873	469.897	107.729	0
66	34745	0	0	7.95431	1.61414	-0.727058	0.686577	47.9647	2.13646	0
68	44691	0	0	12.1675	6.047	0.846054	-0.533097	12.7715	3.40882	0
68	47062	0	0	12.1422	6.1216	0.347617	0.937636	157.419	6.63646	0
69	52350	0	0	10.669	6.02976	0.666298	0.745686	189.71	25.1373	0
70	16449	0	0	13.5472	3.89422	0.873764	-0.486351	62.0561	65.4026	0
70	28456	0	0	13.4326	3.98723	-0.655712	0.755011	62.5861	25.8731	0
70	46530	0	0	13.4462	3.86475	-0.474418	-0.8803	302.936	75.3064	0
74	46308	0	0	14.4899	12.0121	-0.998406	0.0564361	-52.834	76.5315	0
76	45241	0	0	11.6074	7.62427	-0.0540526	0.998538	234.043	56.0539	0
77	17481	0	0	23.588	2.43558	-0.954595	0.297907	162.042	32.6318	0
77	25772	0	0	23.7087	2.40101	0.9675	-0.25287	122.799	3.57567	0
84	39294	0	0	6.40828	15.0959	0.803283	0.595598	-4.26337	1.02595	0
89	38214	0	0	23.0281	6.98948	-0.996138	0.0878058	206.83	1.88905	0
89	42208	0	0	23.1356	7.04031	0.56484	0.8252	7.74499	4.31027	0
93	20568	0	0	23.0662	9.15083	-0.959257	-0.282534	201.488	54.784	0
93	26651	0	0	23.1237	9.11243	0.106592	-0.994303	-30.5447	33.5824	0
97	14939	0	0	5.29256	12.6605	-0.637474	-0.770472	24.8159	7.54524	0
107	4655	0	0	21.1188	3.3538	0.146733	-0.989176	111.956	16.3725	0
110	2442	0	0	8.82722	8.06873	0.853159	0.521651	159.077	22.3359	0
113	7001	0	0	17.4812	4.5557	-0.99716	-0.0753073	76.5075	14.6403	0
116	4553	0	0	3.78513	6.10402	-0.167819	0.985818	-0.308174	0.661764	0
116	8132	0	0	3.72543	6.04153	-0.992447	0.122671	40.9236	17.768	0
117	9560	0	0	12.8094	14.4565	0.951675	0.307107	1164.39	271.831	0
139	5491	0	0	7.17814	1.71969	-0.895828	0.444401	22.2274	13.2578	0
144	9028	0	0	14.556	2.0859	0.383058	-0.923724	202.347	22.04	0
147	7975	0	0	8.87928	13.7958	-0.084928	-0.996387	26.5901	21.5342	0
148	5013	0	0	17.8072	2.08376	-0.828397	0.560141	118.249	30.1418	0
148	8387	0	0	17.8	2.02086	-0.933809	-0.357773	65.1806	14.6039	0
151	4981	0	0	11.3648	4.28413	-0.91684	0.399255	21.7044	7.77539	0
166	6468	0	0	23.9525	2.43396	0.587266	0.809394	49.5003	19.9679	0
174	7382	0	0	14.9894	15.3533	0.944946	0.327225	398.265	185.27	0
176	4767	0	0	8.15424	12.6008	0.996446	-0.084234	40.9827	0.988081	0
180	2910	0	0	1.91638	1.71268	-0.529518	0.848299	25.1622	0.628389	0
180	3028	0	0	1.98815	1.69146	0.905532	0.424278	57.4742	4.26278	0
198	2215	0	0	13.9968	5.63914	-0.965544	0.26024	11.9011	86.0607	0
198	3589	0	0	14.018	5.57751	-0.601451	-0.79891	308.145	68.1793	0
204	1054	0	0	14.6119	7.81922	0.52169	-0.853135	532.153	159.784	0
213	7139	0	0	19.059	8.02035	0.48152	0.876435	154.522	67.1818	0
214	1408	0	0	26.8455	8.91394	0.494161	-0.86937	1.25337	24.9298	0
224	7552	0	0	26.4391	1.75419	0.813926	-0.580969	33.5203	1.66688	0
225	8504	0	0	16.6048	11.7802	0.498026	0.867162	225.077	129.635	0
225	9770	0	0	16.6183	11.6972	0.748097	-0.66359	577.799	70.4675	0
249	6821	0	0	23.2329	6.20935	-0.442659	0.89669	130.131	36.2508	0
251	5718	0	0	14.172	15.0701	-0.0943249	-0.995541	1009.67	448.904	0
254	1981	0	0	9.03888	8.39269	0.881927	0.471386	206.863	35.0788	0
268	8484	0	0	7.06599	5.35453	0.492702	-0.870198	-0.0592528	10.7469	0
270	6026	0	0	17.9581	6.47805	0.316117	-0.94872	506.902	33.4597	0
273	1287	0	0	22.8055	7.98105	-0.261962	-0.965078	10.907	26.0729	0
273	5506	0	0	22.8099	8.10492	-0.193833	0.981035	75.1081	54.1315	0
289	3017	0	0	14.8424	15.3044	-0.237822	0.971309	83.0029	86.5527	0
290	2388	0	0	26.7385	4.8895	0.495956	-0.868348	63.1233	17.0117	0
290	9384	0	0	26.7715	4.94357	0.999049	-0.0436068	148.112	13.4345	0
301	4888	0	0	17.2573	8.07517	0.842916	-0.538046	120.137	62.1387	0
304	6703	0	0	25.2348	4.30756	-0.471011	0.882128	51.2989	13.8895	0
306	7009	0	0	22.2092	6.76761	-0.746651	-0.665216	80.6619	26.7181	0
328	7438	0	0	18.2749	11.5359	0.556517	-0.830836	132.653	31.8708	0
332	6358	0	0	1.45088	14.6792	-0.611365	-0.791349	12.2553	6.20269	0
350	1388	0	0	8.58051	8.24446	-0.199001	-0.979999	247.795	45.7315	0
354	8698	0	0	24.6154	2.55437	0.111086	-0.993811	55.9715	13.6466	0
358	7018	0	0	26.5149	9.20154	0.593292	0.804987	55.5967	57.4132	0
362	9949	0	0	5.94817	10.0081	-0.130336	-0.99147	74.6872	32.4977	0
370	5503	0	0	10.4607	14.884	-0.447683	0.894192	-21.394	13.5373	0
373	2529	0	0	10.0153	5.35387	-0.424058	-0.905635	170.702	28.4181	0
403	8671	0	0	26.7011	7.21436	-0.533611	0.84573	38.3108	38.4395	0
406	5153	0	0	3.3851	10.7897	0.716913	-0.697162	19.2385	18.3821	0
409	8871	0	0	6.46126	8.44142	-0.999925	-0.0122747	105.893	24.5351	0
413	4705	0	0	23.1771	1.8811	-0.795909	-0.605416	24.3719	13.835	0
421	5075	0	0	24.8385	1.57362	-0.711641	0.702544	117.87	14.2455	0
431	8337	0	0	21.8871	5.84965	0.811513	0.584334	48.6157	33.5368	0
434	2877	0	0	25.7187	5.25532	-0.675751	0.73713	240.055	21.0711	0
440	6242	0	0	16.9515	6.66531	-0.891003	-0.453997	-11.7719	10.6902	0
444	7798	0	0	16.61	10.5401	0.301193	-0.953563	606.109	204.61	0
445	8598	0	0	1.94761	15.7708	-0.647403	0.762148	-0.29778	1.74257	0
449	2819	0	0	22.2339	3.70962	0.998729	-0.0504121	102.356	38.5947	0
457	2431	0	0	19.8844	7.61748	-0.26985	-0.962902	75.5086	38.7153	0
460	5533	0	0	19.5083	12.0155	0.968084	-0.250625	92.9732	220.613	1
468	2717	0	0	7.95422	11.6752	0.711651	-0.702534	7.72698	24.9424	0
468	9903	0	0	7.86151	11.683	-0.819797	-0.572655	54.2352	2.20058	0
486	6544	0	0	8.48764	15.2282	-0.903777	0.428004	25.8366	7.8021	0
488	5488	0	0	23.6134	5.80126	0.478113	0.878298	-11.8096	0.584063	0
489	8141	0	0	16.6683	7.89528	-0.655073	-0.755566	30.4489	32.0145	0
522	9063	0	0	23.5285	1.36167	-0.988049	0.154141	79.7266	9.10162	0
524	6489	0	0	19.1206	3.81099	-0.999745	0.0225717	62.2082	5.80592	0
527	4761	0	0	8.51263	4.03186	-0.804853	0.593474	25.8965	21.4297	0
539	4640	0	0	11.0391	4.93253	-1	0.000232184	58.5882	35.6528	0
544	6177	0	0	3.33898	9.82772	0.501719	-0.865031	7.00318	2.75558	0
548	3039	0	0	4.77643	8.92956	-0.999809	-0.0195564	158.656	24.946	0
550	8755	0	0	20.5669	6.43928	-0.308834	0.951116	139.045	1.78927	0
560	9834	0	0	15.5167	13.3698	0.583228	0.812308	33.2418	5.07411	0
588	1850	0	0	16.3563	12.4476	-0.647678	-0.761914	260.048	86.5016	0
592	7004	0	0	12.6047	11.3503	0.878432	0.477867	180.524	109.38	0
607	3277	0	0	25.9212	8.71771	-0.507613	-0.861585	-11.1505	9.44138	0
611	4981	0	0	11.3554	4.34219	-0.745718	-0.666262	36.9907	8.96296	0
611	8232	0	0	11.398	4.45412	-0.114755	0.993394	205.609	34.67	0
613	5677	0	0	8.8102	5.96815	-0.367868	0.929878	97.3264	37.0585	0
625	5498	0	0	5.00174	10.0523	0.416226	-0.909261	-26.1062	23.2772	0
625	7544	0	0	4.94927	10.181	-0.338209	0.941071	8.29263	1.4057	0
627	6322	0	0	7.12919	1.61128	-0.964039	0.265761	38.5692	5.1442	0
665	9681	0	0	1.28701	4.20875	0.508384	-0.861131	25.1959	5.91601	0
679	6601	0	0	20.2629	8.78994	0.836979	-0.547235	77.533	0.031052	0
680	7711	0	0	12.7766	13.8281	-0.818708	0.57421	-42.3766	113.589	0
683	4642	0	0	11.569	15.93	-0.95216	0.305599	57.114	55.3788	0
690	1385	0	0	16.1226	12.2156	0.983875	-0.178858	-5.23545	49.8143	0
697	8103	0	0	9.73639	4.12522	0.701858	0.712316	181.929	8.10857	0
702	7878	0	0	4.31721	14.3445	0.831483	-0.55555	8.11911	1.70647	0
707	9384	0	0	26.8614	4.88137	-0.393417	0.91936	31.8554	14.7355	0
715	3209	0	0	3.82858	5.91186	0.966597	0.256301	105.46	0.240551	0
724	7274	0	0	10.3788	3.3169	-0.799077	-0.601228	162.951	30.6858	0
731	9241	0	0	22.5064	6.16474	0.997731	0.0673215	186.817	51.8618	0
733	1123	0	0	2.02485	3.72016	-0.897152	0.441722	37.6508	4.44469	0
751	8296	0	0	23.9648	6.04276	0.0275641	-0.99962	18.1506	11.2266	0
754	1371	0	0	14.4474	14.3204	0.827531	0.56142	-6285.16	3040.54	1
756	5325	0	0	11.5255	6.48615	0.146336	0.989235	148.917	4.20587	0
758	9856	0	0	15.558	2.83418	0.601042	-0.799218	136.477	40.0319	0
767	5985	0	0	15.795	6.30404	0.804921	-0.593381	236.144	59.6555	0
778	4382	0	0	11.2679	10.1794	-0.0378053	0.999285	15.4975	55.7583	0
778	8198	0	0	11.3201	10.1478	0.902586	0.43051	-11.2384	70.7168	0
784	5410	0	0	9.29449	8.41062	-0.559466	-0.828853	192.815	16.3169	0
791	1865	0	0	15.9417	14.9308	0.606839	-0.794825	558.943	232.436	0
807	9274	0	0	2.63579	5.84038	-0.858166	-0.513373	33.5917	8.58488	0
816	9512	0	0	13.5108	6.2096	-0.0143573	0.999897	414.69	62.5743	0
821	1060	0	0	20.2547	9.94107	-0.530289	-0.847817	22.9385	5.3011	0
829	1692	0	0	10.4702	2.14654	-0.693562	0.720397	75.2226	7.68455	0
830	5158	0	0	11.4026	9.68367	0.966453	-0.256844	-43.4841	30.7288	0
839	3006	0	0	6.26351	4.62861	0.135527	-0.990774	144.722	11.4893	0
855	1486	0	0	25.9813	2.6969	-0.307501	0.951548	56.7481	15.0618	0
863	3946	0	0	6.98591	6.7813	-0.770985	-0.636853	124.22	22.5534	0
865	6533	0	0	1.20432	6.51501	-0.762207	0.647334	3.83802	7.36043	0
869	6758	0	0	5.28394	6.51379	-0.432642	0.901566	-17.5535	1.86981	0
877	1683	0	0	8.77382	12.2716	0.979638	0.200773	87.0358	30.8558	0
884	8370	0	0	26.2123	6.5355	-0.942049	0.335476	119.427	5.33061	0
890	1431	0	0	3.03596	6.3984	-0.0583022	-0.998299	10.8129	3.88759	0
890	2227	0	0	3.0908	6.42857	0.874978	-0.484163	46.5554	11.8945	0
895	6379	0	0	19.5325	10.2133	-0.514381	0.857562	188.844	90.9	1
910	6228	0	0	3.07027	10.808	-0.952549	-0.304386	55.5713	3.91782	0
910	8636	0	0	3.13191	10.8865	0.0700041	0.997547	-0.291571	5.19886	0
915	5700	0	0	12.4113	7.37623	-0.526879	-0.84994	331.741	30.8667	0
916	4803	0	0	16.7026	10.8703	0.985306	0.1708	86.0006	61.6978	0
917	5518	0	0	8.63512	12.5066	-0.999738	-0.0228951	174.3	33.7046	0
921	5208	0	0	4.16954	14.1542	0.479949	-0.877297	4.52153	2.6985	0
922	4311	0	0	8.84985	6.86298	-0.999623	0.0274521	44.0531	15.9392	0
936	6354	0	0	8.78664	9.13916	0.30431	-0.952573	57.6689	18.8864	0
944	1775	0	0	2.33658	8.44234	-0.105444	0.994425	-3.96842	1.75314	0
959	9513	0	0	2.56162	11.6048	-0.138754	0.990327	-10.0138	1.08606	0
982	7007	0	0	8.9486	5.40412	-0.0998882	-0.994999	114.572	21.3926	0
991	2924	0	0	5.66365	3.27534	-0.910986	0.412438	21.8791	11.3517	0
106	25320	0	0	2.15324	5.70528	-0.884102	0.467294	59.743	17.7536	0
106	47966	0	0	2.23714	5.72994	0.490348	0.871527	54.114	15.3347	0
107	30020	0	0	21.0618	3.38663	-0.92891	-0.370306	79.5863	6.74304	0
109	21833	0	0	5.9514	14.5216	-0.331919	-0.943308	-5.97146	9.06539	0
109	46247	0	0	5.91586	14.6156	-0.87337	0.487057	31.3531	4.64783	0
110	11861	0	0	8.73151	7.97922	-0.577528	-0.816371	198.242	3.81699	0
111	17343	0	0	17.8276	10.2561	-0.259458	0.965754	565.023	57.6154	0
111	48451	0	0	17.7804	10.2071	-0.974785	0.223145	391.801	101.569	0
112	19678	0	0	17.99	7.79529	-0.661967	-0.749533	82.9451	2.57985	0
112	44620	0	0	18.1014	7.82511	0.947729	-0.319076	53.8793	107.046	0
113	13332	0	0	17.5921	4.51159	0.673207	-0.739454	144.783	41.0884	0
113	14186	0	0	17.5767	4.62031	0.440948	0.897533	117.536	46.257	0
117	40552	0	0	12.7611	14.4929	0.0357805	0.99936	819.611	207.104	0
117	50168	0	0	12.7117	14.4635	-0.898728	0.438506	-196.84	78.663	0
123	32028	0	0	3.80797	14.4052	0.997857	0.0654365	14.9678	3.63641	0
123	33916	0	0	3.72659	14.3277	-0.113939	-0.993488	2.37288	1.64596	0
125	19521	0	0	2.30726	7.03239	0.689147	0.724621	23.5261	11.5232	0
125	37745	0	0	2.2525	6.94909	-0.391841	-0.920033	44.8741	12.5273	0
125	50605	0	0	2.25326	7.0426	-0.376715	0.926329	36.5977	8.11185	0
126	21177	0	0	4.8313	7.6317	-0.911927	0.410354	67.0105	0.164761	0
126	28446	0	0	4.83611	7.56248	-0.846297	-0.532711	171.996	33.9124	0
130	39047	0	0	5.21408	14.7104	-0.966868	-0.255278	6.84481	3.01398	0
130	43752	0	0	5.31582	14.6776	0.635512	-0.772091	11.3448	7.08175	0
130	49960	0	0	5.23093	14.7719	-0.701651	0.712521	9.82352	2.15557	0
132	29470	0	0	7.38763	3.5385	0.536338	0.844004	93.7642	8.46457	0
135	34696	0	0	7.16681	7.46253	-0.990425	0.138051	88.6137	23.5138	0
135	41198	0	0	7.25519	7.38983	0.326238	-0.945288	123.254	15.051	0
138	28676	0	0	25.8255	9.45905	0.617321	-0.786712	103.485	55.2124	0
140	37645	0	0	3.54557	14.7688	0.677334	-0.735675	7.30366	3.00466	0
140	39263	0	0	3.46873	14.8451	-0.740269	0.672311	8.82488	4.21676	0
146	43101	0	0	13.2801	12.0438	0.751159	0.660121	17.8726	6.15258	0
146	43116	0	0	13.1565	11.9717	-0.94432	-0.329029	27.528	134.63	0
147	13975	0	0	8.93743	13.8806	0.898663	0.43864	117.66	16.2875	0
147	25145	0	0	8.88769	13.9137	0.0573443	0.998354	22.4522	9.83397	0
148	16186	0	0	17.923	2.01076	0.86274	-0.505647	229.562	57.385	0
149	21700	0	0	25.668	9.65431	0.140199	-0.990123	12.0321	27.1733	0
149	52219	0	0	25.7107	9.77033	0.748709	0.662899	17.0032	36.249	0
151	28831	0	0	11.3914	4.20673	-0.478139	-0.878284	179.222	37.5822	0
152	16058	0	0	7.80831	3.25512	-0.750555	-0.660808	83.331	8.20869	0
152	37748	0	0	7.79799	3.33876	-0.888632	0.458621	42.4952	5.97957	0
154	18833	0	0	5.79536	15.3263	-0.489483	-0.872013	10.5596	8.23404	0
156	34543	0	0	16.4091	8.12371	0.430454	0.902613	94.2744	143.786	0
158	11919	0	0	20.447	5.71101	-0.635231	-0.772322	75.0194	1.73574	0
159	10956	0	0	26.4345	8.22133	-0.320677	0.947188	-1.26186	22.4826	0
159	40282	0	0	26.4444	8.10902	-0.150632	-0.98859	-15.2303	3.03928	0
164	17602	0	0	19.2802	1.78543	0.777839	-0.628464	154.651	40.4504	0
164	26505	0	0	19.2638	1.8831	0.52994	0.848035	203.016	39.7125	0
165	30530	0	0	8.8623	14.9065	0.197273	-0.980349	-15.6554	5.38966	0
165	31502	0	0	8.7912	14.9365	-0.839185	-0.543846	67.7039	8.58779	0
165	42152	0	0	8.91348	14.9509	0.942974	-0.332867	12.5426	25.6334	0
166	25772	0	0	23.8555	2.38341	-0.999857	-0.0168858	175.158	9.86036	0
174	30024	0	0	14.9379	15.3903	0.0057094	0.999984	16.3614	255.619	0
176	25833	0	0	8.05462	12.6575	-0.58106	0.813861	7.49271	3.22973	0
176	28268	0	0	8.02871	12.598	-0.991739	-0.128275	63.0819	9.69619	0
176	37679	0	0	8.12277	12.6609	0.497928	0.867219	36.466	22.4086	0
179	24017	0	0	4.67186	5.59459	-0.885582	-0.464483	101.825	6.11596	0
182	17570	0	0	13.0482	6.17866	-0.0519484	0.99865	102.714	4.70855	0
182	21445	0	0	12.9917	6.14056	-0.906253	0.422735	-3.01974	27.1206	0
183	10029	0	0	3.96708	15.7192	0.985849	0.167635	4.40562	0.366988	0
183	26193	0	0	3.92466	15.7682	0.307936	0.951407	2.74585	3.10908	0
184	41451	0	0	17.0635	12.309	-0.0540377	0.998539	224.279	65.2504	0
185	36620	0	0	13.7834	8.47772	-0.281558	0.959544	214.456	43.1572	0
185	45036	0	0	13.8491	8.46422	0.637162	0.77073	212.048	72.0849	0
189	17773	0	0	23.508	5.45488	-0.887007	0.461756	127.774	7.77963	0
193	18006	0	0	3.06332	15.3131	-0.418525	-0.908205	-4.46297	1.79592	0
193	19032	0	0	3.02783	15.3751	-0.995088	0.0989893	13.5238	0.960436	0
198	22096	0	0	14.0815	5.57324	0.489367	-0.872078	226.597	71.9344	0
198	29453	0	0	14.0754	5.67763	0.386028	0.922487	427.897	101.222	0
204	15894	0	0	14.5654	7.94759	-0.146758	0.989172	587.137	44.0896	0
204	21198	0	0	14.5177	7.8398	-0.83032	-0.557288	6.0128	22.7115	0
204	25939	0	0	14.6452	7.88243	0.99854	0.0540131	11.276	13.0301	0
204	32863	0	0	14.5115	7.90609	-0.919414	0.393292	27.7088	14.4111	0
213	33090	0	0	19.0209	7.91954	-0.21794	-0.975962	224.489	80.389	0
214	16620	0	0	26.7653	8.9402	-0.912777	-0.408458	48.1757	8.35413	0
215	37391	0	0	21.6878	8.53124	-0.827069	-0.5621	48.8997	52.7669	0
224	27982	0	0	26.3511	1.83927	-0.607855	0.794048	86.9518	3.86516	0
224	50945	0	0	26.3283	1.77678	-0.976361	-0.216145	26.4679	4.68047	0
225	49371	0	0	16.5624	11.6813	-0.285354	-0.958422	189.626	60.1867	0
226	43870	0	0	11.0848	9.07405	0.294842	-0.955546	360.263	108.511	0
226	46877	0	0	11.0934	9.19844	0.422965	0.906146	303.085	65.6702	0
226	51602	0	0	11.0277	9.19327	-0.559778	0.828643	101.046	17.6893	0
231	13417	0	0	16.5132	1.49103	0.400483	-0.916304	365.001	28.3379	0
232	25618	0	0	20.5827	7.93327	-0.913406	-0.40705	-4.69416	14.3097	0
232	48017	0	0	20.5846	7.99673	-0.888192	0.459472	73.2774	6.7718	0
237	17124	0	0	20.5289	2.26795	0.622863	-0.782331	260.495	23.5414	0
238	32540	0	0	12.5078	10.1338	0.992928	-0.118716	-34.9222	35.2095	0
245	24737	0	0	7.50029	3.40446	-0.247503	0.968887	59.7798	6.47958	0
245	41631	0	0	7.45001	3.36057	-0.925345	0.379126	67.2878	1.24738	0
249	11409	0	0	23.2995	6.12064	0.737445	-0.675407	166.753	15.0676	0
249	27505	0	0	23.2163	6.12053	-0.735604	-0.677412	26.7658	34.4552	0
251	18674	0	0	14.206	15.1977	0.413995	0.910279	667.132	374.212	0
259	44262	0	0	4.31387	4.91728	0.999558	-0.0297131	162.46	18.2533	0
265	20380	0	0	20.89	6.91108	0.614761	0.788713	69.7805	26.1928	0
268	15542	0	0	6.98405	5.4556	-0.749522	0.661979	69.5159	2.33981	0
268	21131	0	0	7.09817	5.42483	0.980729	0.195375	126.373	28.4757	0
268	31410	0	0	7.00661	5.3517	-0.407347	-0.913274	106.233	13.2128	0
270	50443	0	0	17.9498	6.61729	0.200235	0.979748	386.802	79.1508	0
271	52249	0	0	7.29154	6.12124	-0.127749	0.991807	64.2624	31.9563	0
273	16943	0	0	22.882	8.02069	0.939566	-0.342368	110.274	23.144	0
277	17147	0	0	2.35624	13.2894	0.0566786	-0.998392	-3.29324	2.37601	0
280	39494	0	0	13.7236	9.17423	0.511546	0.859256	288.317	131.744	0
280	40120	0	0	13.7595	9.1125	0.999828	0.0185317	-156.453	12.9467	0
282	34596	0	0	12.1264	12.4177	0.00946273	-0.999955	518.495	85.2303	0
284	28978	0	0	12.6268	5.86765	-0.825313	-0.564675	108.074	75.9439	0
286	11280	0	0	20.0842	3.45188	0.914306	0.405025	30.4617	29.4196	0
286	29630	0	0	20.0399	3.35903	0.260476	-0.96548	57.0097	20.2173	0
288	12437	0	0	11.6996	7.82126	-0.701355	-0.712812	248.199	46.1833	0
288	12732	0	0	11.7497	7.91353	0.216346	0.976317	409.478	30.9109	0
288	51642	0	0	11.7722	7.81767	0.626798	-0.779182	190.767	71.7782	0
289	15400	0	0	14.7921	15.2609	-0.925762	0.378106	639.767	46.87	0
289	24636	0	0	14.9091	15.1794	0.674906	-0.737904	889.726	398.526	0
290	10646	0	0	26.6426	4.96324	-0.966588	0.256336	164.939	11.4374	0
293	17473	0	0	2.87191	15.2043	0.387774	0.921755	-0.419382	5.80772	0
295	43789	0	0	3.66454	10.8668	-0.756934	0.653491	17.515	22.0862	0
298	46883	0	0	14.741	14.6381	0.524966	0.851123	-14.5713	169.895	0
298	51311	0	0	14.7459	14.5187	0.593446	-0.804874	826.862	40.4442	0
301	13515	0	0	17.1527	8.11895	-0.974841	0.222901	1.49176	92.438	0
301	20138	0	0	17.1993	8.04943	-0.165085	-0.986279	324.614	109.667	0
305	20197	0	0	2.03448	13.7851	0.998699	0.0509904	12.1142	0.718036	0
305	25469	0	0	1.94357	13.7238	-0.421858	-0.906662	-1.08315	1.37937	0
306	28965	0	0	22.2886	6.75164	0.432384	-0.901689	92.9848	2.35064	0
306	34072	0	0	22.2778	6.87716	0.272149	0.962255	117.201	38.7243	0
306	43894	0	0	22.3263	6.80368	0.991604	-0.12931	45.5158	1.14558	0
310	12793	0	0	11.1108	5.8404	0.461401	-0.887192	169.909	60.1058	0
310	27914	0	0	11.1442	5.91451	0.970369	0.241629	93.5791	16.6701	0
310	32468	0	0	11.0229	5.93017	-0.877172	0.480176	59.3854	55.0327	0
312	28376	0	0	19.0882	8.56002	-0.529849	-0.848092	36.61	31.8161	0
312	46751	0	0	19.1514	8.63847	0.715429	0.698685	7.86225	6.51774	0
313	14362	0	0	18.2428	1.99158	0.689024	0.724739	45.1524	0.817454	0
315	11736	0	0	6.33951	2.4629	-0.237051	0.971497	52.984	12.44	0
319	26680	0	0	4.11916	8.64717	-0.122688	0.992445	-7.12105	8.56085	0
319	39905	0	0	4.18598	8.61969	0.785002	0.619494	141.952	16.6468	0
328	12483	0	0	18.2839	11.6443	0.686753	0.72689	29.4676	112.869	1
328	13021	0	0	18.169	11.6119	-0.965295	0.261161	27.8304	4.92118	0
328	21397	0	0	18.1805	11.5521	-0.801075	-0.598564	21.4054	7.06366	0
330	50178	0	0	1.27705	14.8822	0.945225	-0.326421	17.1083	4.05839	0
336	33716	0	0	25.4434	8.44399	-0.369109	0.929386	126.506	64.4556	0
336	49714	0	0	25.5057	8.42167	0.875122	0.483903	130.861	50.0027	0
338	15248	0	0	26.4318	7.73473	-0.624873	0.780726	131.172	51.8588	0
338	51992	0	0	26.4299	7.65592	-0.66043	-0.750887	89.3455	40.0223	0
339	32629	0	0	23.635	4.41503	-0.537041	0.843556	124.618	10.7623	0
339	37003	0	0	23.6935	4.28271	0.263058	-0.96478	120.129	34.8964	0
341	32093	0	0	26.5419	3.42381	0.992592	0.121493	95.898	6.73046	0
342	28959	0	0	26.3766	5.55511	0.680675	-0.732586	74.5918	35.9278	0
348	19425	0	0	5.32153	13.0473	-0.986914	-0.161249	44.7024	6.95257	0
348	27041	0	0	5.43998	13.0193	0.809585	-0.587003	27.0195	23.4084	0
350	25826	0	0	8.54238	8.31299	-0.937336	0.348427	105.076	50.7241	0
354	13595	0	0	24.5609	2.6678	-0.705995	0.708217	44.7976	1.20751	0
354	48239	0	0	24.6253	2.68489	0.261003	0.965338	38.3857	3.10879	0
355	21094	0	0	13.4132	12.4427	0.889551	0.456835	-97.5396	299.273	0
355	50823	0	0	13.2726	12.4209	-0.986158	0.165808	-206.107	142.367	0
358	35925	0	0	26.4133	9.17691	-0.89599	0.444074	100.561	46.6753	0
358	37160	0	0	26.5074	9.08693	0.483576	-0.875302	27.1359	21.1255	0
359	25413	0	0	13.8146	5.01497	-0.926469	-0.37637	109.966	28.4634	0
359	37927	0	0	13.8564	5.10298	-0.294191	0.955747	425.648	80.8557	0
359	44031	0	0	13.8645	4.9747	-0.170828	-0.985301	209.437	47.1357	0
362	12518	0	0	5.88461	10.0921	-0.98957	0.144056	119.462	25.8321	0
362	17338	0	0	5.96994	10.1545	0.163655	0.986518	13.0357	7.67201	0
362	28515	0	0	6.01655	10.0364	0.793434	-0.608656	14.347	13.2526	0
363	13159	0	0	14.7285	13.1384	-0.932755	-0.360511	318.161	57.7446	0
374	16165	0	0	4.5879	1.57294	-0.96717	0.254131	-3.96473	0.514313	0
374	24287	0	0	4.71824	1.5337	0.946691	-0.322144	16.1744	7.14769	0
375	15047	0	0	2.84809	3.75221	-0.836415	0.548097	22.9762	5.58709	0
375	43957	0	0	2.95517	3.75471	0.809912	0.586551	20.8657	1.52376	0
376	17150	0	0	10.8247	2.93566	-0.83473	-0.55066	250.611	110.151	0
376	19194	0	0	10.8178	3.00444	-0.927455	0.373935	41.9616	49.7797	0
376	32607	0	0	10.9335	2.91883	0.628769	-0.777592	227.191	66.3717	0
384	18116	0	0	7.03113	9.04756	-0.994755	-0.102287	76.8204	13.2583	0
384	42476	0	0	7.13811	9.00627	0.667805	-0.744336	40.0373	0.350033	0
388	18883	0	0	21.6738	9.53336	-0.696291	0.717759	247.955	40.7122	0
388	29001	0	0	21.7075	9.41528	-0.2129	-0.977074	76.3076	30.9158	0
395	15721	0	0	4.91506	9.40297	-0.639266	0.768986	2.59017	14.2311	0
395	41829	0	0	4.90139	9.3155	-0.843568	-0.537023	143.572	22.6	0
395	51048	0	0	4.9774	9.41546	0.291768	0.956489	61.9026	5.57929	0
400	16125	0	0	19.2988	9.11349	-0.784621	0.619976	214.002	17.925	0
403	13784	0	0	26.6743	7.12591	-0.913839	-0.406076	182.246	64.9892	0
406	29800	0	0	3.27479	10.8583	-0.942453	0.334338	22.5553	11.8324	0
406	31130	0	0	3.36061	10.8983	0.348383	0.937352	32.5904	27.1057	0
406	39315	0	0	3.28183	10.7997	-0.83688	-0.547386	41.3843	6.44044	0
408	46789	0	0	3.3411	1.74942	-0.957061	-0.289886	15.1145	0.717787	0
408	47519	0	0	3.35821	1.81931	-0.716194	0.697901	44.5695	7.34291	0
410	44454	0	0	13.1964	8.16751	-0.391835	0.920036	158.79	29.8782	0
413	19246	0	0	23.2755	1.97389	0.651027	0.759054	5.3144	10.1353	0
416	49497	0	0	4.18846	6.00107	-0.981014	-0.193935	51.9807	16.0364	0
423	37881	0	0	12.9065	4.58803	0.633999	0.773334	60.7613	72.5849	0
426	33990	0	0	10.2977	7.54618	-0.999898	0.0142566	-2.89648	5.18166	0
426	44011	0	0	10.3974	7.52207	0.896041	-0.443972	-12.978	6.1212	0
426	44670	0	0	10.3263	7.49861	-0.455486	-0.890243	84.3144	6.15126	0
428	10957	0	0	8.35664	5.82715	0.551236	0.834349	159.411	11.4194	0
431	10658	0	0	21.8659	5.76258	0.452146	-0.891944	205.072	50.0423	0
431	21741	0	0	21.8084	5.86541	-0.522822	0.852442	187.205	36.0897	0
431	45094	0	0	21.7901	5.78251	-0.833106	-0.553113	46.2869	52.7999	0
436	11887	0	0	17.992	9.88374	-0.672206	0.740364	403.624	119.284	1
436	22058	0	0	18.0136	9.77209	-0.346643	-0.937997	147.823	5.01491	0
436	46699	0	0	18.1007	9.85269	0.961856	0.273556	1.25119	0.150102	0
437	13241	0	0	14.5757	13.4528	-0.391487	0.920184	920.268	162.86	0
443	14627	0	0	5.70504	9.97548	-0.177152	-0.984183	56.1132	20.7655	0
444	29264	0	0	16.5232	10.6348	-0.923431	0.383765	447.289	85.7898	0
444	37471	0	0	16.5302	10.5675	-0.824812	-0.565407	15.5163	48.355	0
451	37086	0	0	5.09931	3.47664	-0.994532	0.104431	92.388	28.6742	0
452	26596	0	0	12.9641	5.43957	0.54375	0.839247	244.773	79.6397	0
452	45323	0	0	12.8585	5.38682	-0.997635	0.0687282	62.3225	77.4238	0
453	40501	0	0	15.6385	13.2591	0.150812	-0.988562	730.298	219.821	0
454	23665	0	0	11.9921	12.9309	-0.117513	0.993071	273.213	52.5798	0
454	44929	0	0	12.0596	12.8451	0.937806	-0.347161	-46.6646	128.4	0
455	12425	0	0	8.17654	12.4289	-0.403816	0.91484	12.7814	7.43448	0
455	24363	0	0	8.1372	12.3765	-0.9911	0.13312	72.2379	12.8941	0
455	31496	0	0	8.16092	12.316	-0.637367	-0.770561	124.146	18.607	0
455	34579	0	0	8.27003	12.3761	0.991804	0.127766	173.01	50.5834	0
457	50187	0	0	19.9228	7.74647	0.301258	0.953543	170.23	39.7382	0
459	44903	0	0	1.28944	3.55824	0.36415	-0.93134	13.4892	4.01114	0
461	13027	0	0	13.605	15.5492	0.976712	0.214556	1441.93	856.624	0
465	42912	0	0	9.7627	7.40692	0.998387	0.0567819	13.6938	6.31866	0
470	27052	0	0	3.63698	6.25598	-0.993795	-0.111227	85.5109	9.76819	0
470	36835	0	0	3.69024	6.31401	0.0252846	0.99968	33.2064	9.29194	0
474	25094	0	0	25.8109	1.16974	-0.539089	0.842249	40.0102	2.95607	0
483	32952	0	0	23.1938	5.77537	0.555159	-0.831745	90.9094	32.0769	0
486	17708	0	0	8.58084	15.2524	0.581644	0.813444	39.0052	12.764	0
488	24415	0	0	23.53	5.73897	-0.978105	-0.208111	133.537	35.4179	0
488	24853	0	0	23.6401	5.73215	0.944824	-0.32758	246.768	1.22267	0
488	44442	0	0	23.5676	5.69665	-0.322396	-0.946605	-1.01528	0.741012	0
489	23613	0	0	16.729	7.88575	0.393088	-0.919501	458.817	22.5903	0
491	40045	0	0	25.3298	5.44796	0.994324	0.106392	196.57	41.9438	0
499	13325	0	0	18.8343	1.53329	0.908823	-0.417181	234.418	64.8994	0
507	44448	0	0	25.1091	1.82503	0.625748	-0.780025	106.67	10.6228	0
512	45863	0	0	17.8971	14.0235	-0.766944	0.641714	178.041	14.3603	0
522	12218	0	0	23.6167	1.29897	0.470904	-0.882185	114.517	5.65873	0
522	31661	0	0	23.5535	1.30274	-0.572972	-0.819575	3.49229	5.88637	0
522	50715	0	0	23.6305	1.39559	0.699105	0.715019	83.2109	32.0419	0
524	17499	0	0	19.2075	3.86117	0.480572	0.876955	97.0831	46.949	0
524	42589	0	0	19.2104	3.75989	0.530402	-0.847747	257.958	32.0134	0
525	14925	0	0	15.3965	3.21285	0.519472	-0.854488	156.211	18.1959	0
530	21819	0	0	20.7586	6.76038	0.759496	-0.650512	107.573	8.0642	0
539	32875	0	0	11.1718	4.97351	0.825991	0.563684	192.409	39.2259	0
539	50244	0	0	11.1075	4.85999	-0.0585361	-0.998285	634.601	74.465	0
540	44654	0	0	4.69382	14.2523	0.972808	0.231611	18.1419	0.771184	0
540	47374	0	0	4.60984	14.2943	-0.398275	0.917266	-0.749566	6.79043	0
540	50774	0	0	4.58726	14.1989	-0.767356	-0.641222	9.85964	6.20229	0
541	17502	0	0	8.00054	13.8764	0.604423	-0.796664	28.8684	1.63069	0
541	34312	0	0	7.90677	13.9322	-0.988595	0.150602	29.6918	17.9945	0
544	20929	0	0	3.36732	9.89244	0.976206	0.216844	116.302	2.82187	0
544	50060	0	0	3.24933	9.87521	-0.997452	-0.0713452	116.056	6.76378	0
545	18739	0	0	12.2503	15.3975	0.228358	-0.973577	-149.423	6.08237	0
545	37578	0	0	12.2534	15.5372	0.27105	0.962565	-133.72	66.9566	0
546	21054	0	0	11.9865	12.1023	0.602849	0.797855	663.496	82.9738	0
546	40035	0	0	11.8947	11.9967	-0.705843	-0.708368	511.279	79.517	0
546	52611	0	0	11.9563	11.9773	0.172676	-0.984979	283.5	94.151	0
547	50835	0	0	15.9725	7.53468	0.755547	0.655094	53.1592	35.665	0
548	20718	0	0	4.87846	8.95092	0.923688	0.383145	193.657	5.8916	0
557	48234	0	0	20.5652	4.8012	0.327858	0.944727	91.9568	28.5849	0
560	21176	0	0	15.4527	13.381	-0.271804	0.962353	724.191	66.3705	0
563	30959	0	0	16.1789	7.22143	0.57389	0.818933	372.298	106.69	0
563	41006	0	0	16.1328	7.0967	-0.095847	-0.995396	458.99	29.1763	0
565	29903	0	0	11.3157	15.8745	0.587124	-0.809497	52.7128	49.8697	0
566	14826	0	0	5.3359	4.15447	-0.286721	-0.958014	171.62	38.6836	0
566	47505	0	0	5.41422	4.22348	0.986361	0.164597	86.5767	20.741	0
567	17860	0	0	7.79504	8.41539	-0.459466	0.888195	23.151	21.4881	0
567	20902	0	0	7.76225	8.36066	-0.999903	-0.0139235	17.5133	18.9856	0
574	13605	0	0	15.0045	6.74323	-0.745852	0.666112	171.104	53.5444	0
582	21471	0	0	20.7288	6.63507	-0.625366	0.780331	311.501	18.26	0
582	49751	0	0	20.8391	6.54824	0.905354	-0.424658	367.846	41.4801	0
585	17505	0	0	15.657	1.82758	-0.165926	-0.986138	320.461	19.9278	0
585	37532	0	0	15.7145	1.85119	0.810715	-0.585441	86.1192	11.1337	0
587	43163	0	0	14.8481	4.54252	-0.288636	0.957439	384.299	41.0098	0
588	21691	0	0	16.4297	12.4427	0.542017	-0.840368	413.616	2.23414	0
588	23590	0	0	16.4577	12.5004	0.995614	0.0935526	179.127	73.17	0
592	21303	0	0	12.4806	11.3612	-0.781271	0.624192	18.1001	72.577	0
592	42986	0	0	12.6065	11.2822	0.901994	-0.431749	-87.3798	14.3093	0
598	18739	0	0	12.3204	15.3681	-0.853155	-0.521657	580.094	7.29026	0
598	44205	0	0	12.4312	15.4193	0.950486	0.310768	578.308	137.766	0
599	23962	0	0	11.4986	2.84924	-0.754284	-0.656548	31.9862	30.5114	0
600	17149	0	0	7.62443	10.2182	-0.997388	-0.0722314	100.589	10.7834	0
600	37485	0	0	7.66109	10.173	-0.274289	-0.961647	134.906	6.63096	0
600	41131	0	0	7.72436	10.2334	0.973579	0.228352	117.593	29.5715	0
610	29155	0	0	6.23877	11.3855	-0.50157	-0.865117	82.2651	34.352	0
610	46830	0	0	6.21064	11.4669	-0.928634	0.370997	55.1422	32.726	0
611	51012	0	0	11.4602	4.42693	0.80727	0.590182	79.6961	27.954	0
613	19614	0	0	8.88869	5.86286	0.786137	-0.618052	20.1664	24.4334	0
613	43002	0	0	8.82355	5.83788	-0.171552	-0.985175	125.763	3.08372	0
616	43975	0	0	6.46915	6.19805	-0.959141	-0.282928	117.772	14.5336	0
618	24312	0	0	7.25993	1.93944	-0.938406	0.345535	22.8729	8.69418	0
618	41136	0	0	7.3564	1.93052	0.98587	0.16751	59.5826	13.2213	0
620	34589	0	0	21.0103	9.7052	0.156526	0.987674	91.866	54.7186	0
624	15949	0	0	10.3785	7.77863	-0.48814	0.872765	143.221	49.8156	0
624	47991	0	0	10.4684	7.71923	0.994212	-0.107439	100.282	13.6504	0
625	32816	0	0	4.90374	10.1073	-0.992992	-0.118182	77.2875	4.16493	0
627	31117	0	0	7.24007	1.60376	0.991076	0.133296	78.252	25.2803	0
632	31913	0	0	7.09684	15.2767	-0.804555	-0.593878	11.756	4.51381	0
633	20663	0	0	14.634	3.23036	-0.496703	-0.867921	218.139	53.5753	0
633	33370	0	0	14.7112	3.32501	0.750404	0.660979	177.036	75.4726	0
636	44038	0	0	8.28442	9.85571	0.817815	-0.575481	14.0688	26.0628	0
639	18136	0	0	18.0628	3.77912	-0.953445	0.301566	287.469	84.1786	0
639	39164	0	0	18.1946	3.78426	0.927104	0.374805	83.9774	39.8763	0
639	46051	0	0	18.135	3.82784	0.0763512	0.997081	433.576	51.2933	0
642	33911	0	0	2.80545	8.99525	-0.631026	-0.775761	55.5321	16.06	0
642	45598	0	0	2.78169	9.05983	-0.983468	0.181081	59.2916	8.23948	0
645	21557	0	0	20.8867	6.23292	-0.877071	0.480361	207.379	13.6865	0
645	32884	0	0	20.9957	6.22824	0.914952	0.403562	119.331	22.139	0
645	48659	0	0	20.9427	6.26445	0.0434531	0.999055	77.8798	7.08074	0
647	14928	0	0	2.63114	15.1812	-0.394188	-0.91903	-1.88967	0.231779	0
647	25793	0	0	2.68863	15.1901	0.651427	-0.758711	17.6672	3.19676	0
648	48849	0	0	20.8925	2.5779	0.626734	0.779234	103.8	24.2877	0
651	47027	0	0	16.2305	9.16287	0.915726	0.401803	-11.5145	44.0763	0
654	13963	0	0	23.0842	5.72208	-0.67393	0.738795	239.255	38.489	0
654	32952	0	0	23.168	5.70016	0.949602	0.313459	80.1897	20.1802	0
656	15308	0	0	16.3768	12.1119	-0.780257	-0.625459	-50.0516	7.85881	0
656	25528	0	0	16.4065	12.2261	-0.378078	0.925774	640.207	5.63155	0
665	22590	0	0	1.2132	4.20926	-0.520772	-0.853696	7.99661	16.4503	0
667	39128	0	0	8.7509	3.56241	0.246795	-0.969068	187.138	23.898	0
668	49029	0	0	2.63909	14.6945	0.693762	-0.720204	6.42057	5.41391	0
679	17157	0	0	20.2113	8.76505	-0.0920281	-0.995756	92.615	18.9194	0
679	30621	0	0	20.2137	8.87577	-0.0494452	0.998777	134.627	30.8995	0
683	21604	0	0	11.7103	15.9303	0.950855	0.309637	198.104	15.8579	0
683	31393	0	0	11.6077	15.8403	-0.430934	-0.902383	85.459	83.4642	0
685	37023	0	0	18.61	1.59996	-0.818683	0.574246	328.378	53.8984	0
685	42664	0	0	18.6548	1.52141	0.0775705	-0.996987	238.168	46.0798	0
690	52039	0	0	16.097	12.279	0.58477	0.811199	58.3283	102.273	0
694	16913	0	0	5.68899	7.99924	0.988481	0.151343	52.4408	2.34294	0
694	37239	0	0	5.60262	7.93289	-0.401228	-0.915978	38.7164	7.88634	0
698	41647	0	0	12.8293	5.0238	-0.985278	0.170957	17.8724	4.26402	0
698	46978	0	0	12.9277	5.07484	0.427659	0.90394	301.523	53.469	0
703	11253	0	0	8.25471	2.44425	0.837427	0.546549	127.583	32.1246	0
703	17317	0	0	8.15801	2.34539	-0.527865	-0.849328	136.894	13.4753	0
707	37769	0	0	26.8519	4.77576	-0.550804	-0.834634	41.3772	9.04567	0
711	46709	0	0	12.5546	7.83939	-0.774795	-0.632213	161.662	40.794	0
713	48129	0	0	25.2194	1.88117	0.74841	-0.663236	87.0472	1.77159	0
714	27165	0	0	24.2654	8.42139	-0.26823	-0.963355	-3.11857	1.26792	0
721	45111	0	0	21.996	3.01069	0.993403	-0.114679	31.6307	30.9668	0
726	27311	0	0	10.9798	7.76998	-0.390326	0.920677	103.616	21.0704	0
728	23479	0	0	22.8304	5.17594	0.979869	-0.19964	232.165	41.9458	0
729	21254	0	0	5.33743	1.4322	-0.993644	0.112566	8.59219	1.49408	0
731	14943	0	0	22.4512	6.21905	0.0494228	0.998778	19.138	11.4869	0
732	36841	0	0	4.4981	4.21639	0.731707	0.681619	53.9269	7.13763	0
732	39611	0	0	4.45622	4.10702	0.0892615	-0.996008	28.0761	4.49818	0
733	12389	0	0	2.15186	3.72947	0.822875	0.568222	68.6235	7.54242	0
733	15915	0	0	2.15899	3.65836	0.918728	-0.39489	38.2118	3.03848	0
733	32460	0	0	2.02435	3.65599	-0.904182	-0.427147	48.8673	0.129323	0
733	43836	0	0	2.07947	3.76045	-0.157752	0.987479	36.3353	1.4511	0
743	47050	0	0	16.4524	9.70229	-0.173261	0.984876	813.348	4.91291	0
745	16062	0	0	5.33049	2.41758	-0.0966695	-0.995317	37.3596	9.06026	0
748	47786	0	0	18.1554	9.11919	-0.905889	0.423514	514.084	154.081	0
754	24014	0	0	14.4097	14.2197	0.25534	-0.966851	1257.29	123.87	1
754	48672	0	0	14.3811	14.3483	-0.178271	0.983981	310.458	357.006	1
758	14827	0	0	15.4474	2.87929	-0.98863	-0.150372	-11.3761	3.44608	0
758	17359	0	0	15.4711	2.94266	-0.648883	0.760888	133.419	7.83234	0
758	23061	0	0	15.4871	2.82662	-0.418698	-0.908125	183.454	35.182	0
759	16036	0	0	5.08475	1.49958	0.457922	0.888992	156.75	15.1972	0
759	49537	0	0	5.00518	1.41309	-0.84776	-0.53038	101.005	16.0506	0
760	30538	0	0	14.3181	11.7541	0.858315	0.513123	-74.818	3.75297	0
760	33979	0	0	14.2644	11.7809	-0.103484	0.994631	836.609	38.2104	0
762	22945	0	0	16.6695	1.30628	-0.68115	0.732144	188.66	11.0941	0
762	24564	0	0	16.7774	1.21357	0.826476	-0.562972	134.584	19.8571	0
763	17449	0	0	6.0899	4.88767	0.931329	0.364179	201.777	5.53395	0
763	35728	0	0	6.03793	4.92898	0.142325	0.98982	98.6074	5.51827	0
763	43206	0	0	5.97782	4.82161	-0.76971	-0.638394	252.686	0.623817	0
765	19801	0	0	17.3829	2.99126	0.366109	-0.930572	295.326	16.5841	0
765	34359	0	0	17.4188	3.06298	0.964357	0.264605	134.813	23.3894	0
768	13532	0	0	24.1697	1.55291	-0.993997	0.109404	9.1622	4.58644	0
768	22606	0	0	24.2077	1.6078	-0.452557	0.891736	118.698	1.38179	0
768	27136	0	0	24.192	1.49342	-0.675391	-0.73746	-0.648261	1.28423	0
768	34863	0	0	24.2746	1.60602	0.499794	0.866144	37.2555	1.31722	0
770	35323	0	0	8.13231	14.4195	-0.681647	0.731681	7.1001	16.29	0
782	36735	0	0	16.0132	7.39164	0.481377	0.876514	200.806	143.272	0
782	42068	0	0	15.928	7.318	-0.937181	-0.348843	63.6806	43.9625	0
791	43345	0	0	15.9513	15.0154	0.768783	0.639509	87.6098	178.602	0
792	17161	0	0	5.90101	3.46344	-0.925005	-0.379956	77.1675	14.5368	0
792	22977	0	0	5.96134	3.56467	-0.106353	0.994328	72.4857	14.8778	0
792	26350	0	0	6.04019	3.47194	0.964323	-0.26473	68.2061	21.8963	0
794	28224	0	0	10.1571	14.0956	-0.804838	-0.593495	217.357	1.11909	0
795	29376	0	0	2.67995	5.49778	-0.986169	0.165745	147.712	20.0109	0
795	44595	0	0	2.73414	5.55275	-0.179065	0.983837	3.32053	8.97921	0
797	19223	0	0	26.3699	3.45878	-0.416101	-0.909319	20.6322	10.5397	0
797	41358	0	0	26.3519	3.56209	-0.700625	0.713529	102.295	17.9191	0
797	45924	0	0	26.3335	3.50714	-0.988695	-0.149938	123.54	8.84389	0
802	20157	0	0	26.8311	5.21221	-0.853699	0.520768	67.5107	14.6367	0
803	25402	0	0	16.5388	9.56114	-0.742628	-0.669704	-17.6703	2.91265	0
813	49347	0	0	5.49039	2.4349	-0.937271	-0.348603	121.432	23.9917	0
815	46528	0	0	4.79157	8.41524	0.275527	0.961293	19.745	16.0847	0
815	47703	0	0	4.81051	8.31023	0.593893	-0.804544	-4.99917	0.000577409	0
820	41886	0	0	13.735	15.7472	-0.590865	-0.80677	6181.08	1140.32	0
820	50754	0	0	13.817	15.751	0.665586	-0.746321	2890.04	955.926	0
821	36787	0	0	20.2584	10.0413	-0.466008	0.884781	118.358	76.2	0
821	42232	0	0	20.3429	9.99603	0.994713	0.102692	133.1	66.5894	0
823	13866	0	0	5.60347	12.7647	0.958829	0.283984	79.6125	1.19428	0
823	35627	0	0	5.50104	12.7565	-0.991984	0.126364	75.9618	17.1583	0
828	17091	0	0	21.7438	2.60765	0.953149	-0.302501	125.712	40.9583	0
828	41898	0	0	21.6938	2.56068	0.243053	-0.970013	221.983	2.75819	0
830	28142	0	0	11.3074	9.67173	-0.872952	-0.487806	185.755	99.3303	0
832	50001	0	0	21.992	5.14109	0.71479	0.699339	0.611466	34.8303	0
835	18007	0	0	16.0802	7.28891	0.592281	0.805731	39.3392	68.2196	0
839	39514	0	0	6.32016	4.67215	0.922837	-0.385191	-1.53414	13.2413	0
839	40630	0	0	6.25872	4.77163	0.0689912	0.997617	120.235	32.4329	0
844	12215	0	0	7.94307	14.095	-0.302872	-0.953031	38.6315	26.6234	0
844	25315	0	0	7.89122	14.1627	-0.999096	-0.0425091	11.4989	15.7045	0
844	39276	0	0	8.03996	14.1649	0.999912	-0.013293	41.3324	26.9492	0
846	52374	0	0	20.8878	8.17473	-0.999992	0.00394501	190.513	53.4921	0
847	37194	0	0	1.13573	12.9587	-0.479268	0.877668	2.09469	3.56174	0
847	45800	0	0	1.15778	12.8429	-0.123384	-0.992359	-4.34446	5.20968	0
850	25100	0	0	20.6015	4.25558	-0.717728	-0.696323	53.8119	4.69637	0
850	27157	0	0	20.6304	4.35145	-0.213153	0.977019	206.004	27.968	0
850	45866	0	0	20.6615	4.24132	0.329897	-0.944017	145.685	21.3423	0
853	10941	0	0	4.80151	11.4026	-0.965732	-0.259543	31.0091	5.01688	0
853	46963	0	0	4.84675	11.3578	-0.250171	-0.968202	3.61153	12.457	0
853	47935	0	0	4.84579	11.48	-0.265352	0.964152	-1.024	11.9307	0
858	41265	0	0	1.71649	8.07588	-0.806607	-0.591088	104.83	18.8039	0
860	27295	0	0	9.09879	8.93238	0.176037	-0.984384	58.1671	36.9594	0
860	37736	0	0	9.13185	9.03157	0.731438	0.681908	92.9865	10.0287	0
861	33305	0	0	17.0858	9.06807	-0.385939	-0.922524	183.569	133.191	0
863	42112	0	0	7.06917	6.77599	0.684276	-0.729223	23.971	10.3706	0
867	18214	0	0	15.3174	12.8853	0.817309	0.5762	262.551	71.4308	0
867	40675	0	0	15.1948	12.8611	-0.974838	0.222912	38.696	0.6666	0
877	49531	0	0	8.66472	12.1923	-0.494105	-0.869402	74.3845	32.7137	0
878	23409	0	0	2.30511	4.53285	0.970531	0.240978	87.2735	3.50215	0
878	26270	0	0	2.22661	4.45156	-0.206459	-0.978455	56.2218	5.25064	0
878	30503	0	0	2.17772	4.4938	-0.938838	-0.344358	83.5542	4.50335	0
878	46687	0	0	2.28628	4.46836	0.688159	-0.72556	27.8381	2.7604	0
884	22997	0	0	26.3373	6.54582	0.874157	0.485644	101.961	23.3714	0
884	36764	0	0	26.2257	6.46672	-0.747418	-0.664354	54.6259	30.4805	0
884	41452	0	0	26.3032	6.44885	0.380068	-0.924958	132.526	45.3291	0
886	30981	0	0	10.4717	8.6065	0.12596	-0.992035	37.7316	84.8088	0
886	35702	0	0	10.4	8.64715	-0.915632	-0.402016	70.5195	66.9789	0
887	18468	0	0	6.60016	4.39096	-0.884531	0.466481	99.3217	6.29303	0
890	28130	0	0	2.98489	6.43501	-0.927224	-0.374508	14.2707	1.99455	0
890	31378	0	0	3.04583	6.5154	0.10973	0.993961	3.57538	1.81467	0
894	32109	0	0	26.9351	5.86132	-0.256531	0.966536	8.05819	8.09433	0
896	13137	0	0	6.27054	14.694	0.985526	-0.169523	4.81699	6.53652	0
902	13037	0	0	9.40984	13.7186	0.00298708	0.999996	49.4369	30.9807	0
902	24511	0	0	9.35379	13.6879	-0.845741	0.533593	-0.8805	2.63214	0
905	48879	0	0	9.54844	13.5586	-0.460994	0.887403	-11.3733	1.12013	0
906	37428	0	0	26.0981	7.77246	0.355731	0.934589	14.8782	11.5799	0
909	22750	0	0	23.0862	8.30884	0.652808	-0.757523	229.552	49.6733	0
909	37964	0	0	23.0485	8.39835	-0.0860856	0.996288	66.3397	35.5412	0
909	42323	0	0	23.0024	8.35481	-0.989675	0.143328	274.025	43.2974	0
910	29800	0	0	3.18178	10.8529	0.897592	0.440827	43.7622	6.21157	0
911	12196	0	0	3.04437	5.54599	-0.948464	-0.316886	115.26	4.04334	0
911	33905	0	0	3.07773	5.62978	-0.471306	0.88197	27.6935	4.08971	0
911	47648	0	0	3.17917	5.58203	0.980059	0.198707	131.9	7.01254	0
911	47902	0	0	3.09525	5.49998	-0.22065	-0.975353	55.2337	12.7092	0
915	13240	0	0	12.5172	7.43659	0.999782	0.0208942	9.25396	17.3249	0
915	19721	0	0	12.3785	7.43759	-0.999379	0.0352487	-17.3842	39.4425	0
916	11491	0	0	16.5626	10.8634	-0.997277	0.0737518	260.205	147.879	0
917	38297	0	0	8.6694	12.5553	-0.314378	0.949298	1.2735	34.3903	0
920	49309	0	0	8.53989	12.3427	0.482388	-0.875958	3.12457	15.111	0
923	15350	0	0	7.90439	1.07903	0.756132	0.65442	209.784	20.9355	0
929	10665	0	0	10.5233	10.6612	-0.835918	0.548855	47.4126	3.98062	0
930	40646	0	0	14.4553	15.6539	0.423243	-0.906016	20.7961	6.3761	0
936	20564	0	0	8.72343	9.15501	-0.717409	-0.696652	280.525	39.334	0
937	15603	0	0	25.5694	8.85917	0.761025	0.648723	82.6374	49.6138	0
937	29213	0	0	25.4606	8.77535	-0.821595	-0.570072	41.0143	23.0136	0
944	27030	0	0	2.38057	8.35751	0.752371	-0.65874	37.6384	21.0749	0
945	32326	0	0	19.8356	1.78112	0.83583	-0.548989	125.34	35.2092	0
952	51531	0	0	2.63881	15.6552	-0.738128	-0.674661	0.176326	4.7043	0
957	21380	0	0	17.3408	5.21747	0.901866	0.432016	136.78	6.07396	0
957	40715	0	0	17.2333	5.22198	-0.862515	0.506031	160.369	25.9973	0
961	31550	0	0	22.8278	2.80786	0.89763	-0.440749	141.488	20.4019	0
961	44719	0	0	22.8215	2.87314	0.796934	0.604067	91.7986	13.1004	0
962	26978	0	0	25.2687	5.7506	-0.841885	0.539657	152.704	10.6778	0
962	35535	0	0	25.3559	5.65105	0.42431	-0.905517	125.459	48.1322	0
963	11181	0	0	9.67814	14.757	0.0789532	-0.996878	4.33637	28.7425	0
963	16846	0	0	9.61424	14.8485	-0.909048	0.416691	15.838	13.7349	0
966	26437	0	0	16.3799	6.63841	0.822906	0.568177	1.53503	81.1994	0
969	17433	0	0	10.249	1.16505	0.766281	-0.642506	62.4873	9.00453	0
969	21247	0	0	10.2154	1.26195	0.204057	0.978959	213.266	33.6363	0
976	12145	0	0	2.32723	1.32236	0.0294109	0.999567	73.2204	9.46886	0
978	11753	0	0	11.879	15.5618	0.47405	0.880498	8.96172	57.2125	0
978	36941	0	0	11.8089	15.4945	-0.899515	-0.43689	95.4726	17.1069	0
982	43984	0	0	9.00556	5.48524	0.902037	0.43166	110.018	27.4342	0
983	20088	0	0	23.9011	6.38386	0.159872	-0.987138	59.1498	33.5606	0
983	20114	0	0	23.9491	6.49765	0.818795	0.574085	67.4456	28.3114	0
983	27217	0	0	23.8838	6.5285	-0.0772926	0.997008	1.48067	0.874188	0
983	30000	0	0	23.8242	6.48826	-0.895386	0.445291	102.278	5.00374	0
985	51413	0	0	24.435	1.48962	-0.949892	-0.312579	5.4744	3.36241	0
986	16359	0	0	14.6323	2.69454	0.460734	-0.887538	264.084	44.3508	0
991	10045	0	0	5.79776	3.22591	0.960761	-0.277376	77.2576	0.263253	0
991	34163	0	0	5.72337	3.31718	-0.0778048	0.996969	107.017	4.65654	0
991	40638	0	0	5.67971	3.19378	-0.687511	-0.726174	188.191	17.4223	0
992	13566	0	0	24.8735	1.42153	-0.999919	-0.0127064	18.2298	1.45313	0
1005	6612	0	0	11.1107	1.24046	0.914952	-0.403563	32.0293	24.4706	0
1007	2117	0	0	19.1486	5.46859	-0.620799	-0.78397	148.862	84.6948	0
1010	3759	0	0	8.73064	5.11601	0.74332	0.668936	283.492	46.2205	0
1013	7575	0	0	2.77191	8.2574	0.144432	0.989515	18.7105	11.4548	0
1016	4733	0	0	2.42742	5.7939	0.712966	0.701199	54.5084	4.45117	0
1054	2262	0	0	14.6947	7.7191	0.739798	-0.67283	197.403	54.4101	0
1060	9234	0	0	20.194	9.94553	-0.401486	0.915865	191.911	56.583	0
1072	3337	0	0	19.1433	10.8758	-0.974766	0.22323	136.302	5.13818	0
1081	3881	0	0	6.69412	12.0823	0.983751	0.17954	62.5027	18.2888	0
1086	7584	0	0	19.338	11.4497	-0.783339	0.621595	341.478	16.7341	0
1095	6332	0	0	12.7293	1.76708	-0.994392	-0.105758	43.1263	14.1436	0
1129	8596	0	0	4.99938	15.3021	-0.840466	0.541865	6.39756	3.85202	0
1139	2094	0	0	22.1747	6.34092	-0.342568	0.939493	87.0167	21.6886	0
1140	5327	0	0	16.9745	1.59823	-0.136206	-0.990681	194.999	2.51622	0
1140	6625	0	0	17.0322	1.62616	0.861358	-0.507999	113.349	0.0139519	0
1145	4258	0	0	19.9857	11.0755	-0.60139	-0.798956	21.7817	21.6655	0
1149	3633	0	0	13.3434	13.6584	0.94206	-0.335444	19.6574	64.2654	0
1160	2197	0	0	6.76784	7.05361	-0.858103	-0.513478	178.479	10.6458	0
1165	1409	0	0	18.6235	11.7668	-0.502346	-0.864667	77.5412	355.032	1
1182	8611	0	0	1.20251	2.81952	0.996779	-0.0802008	66.5684	1.76467	0
1202	6326	0	0	13.8199	1.38563	-0.197616	0.980279	309.995	2.62086	0
1205	4052	0	0	23.142	9.69532	0.631603	0.775292	57.6123	39.1586	0
1205	9116	0	0	23.1463	9.58914	0.693246	-0.720701	71.3573	58.9542	0
1209	2079	0	0	13.6979	5.58372	0.0214554	-0.99977	165.958	3.66515	0
1209	3884	0	0	13.6554	5.71407	-0.571591	0.820539	209.729	63.3913	0
1209	7430	0	0	13.7679	5.65356	0.999699	-0.024542	65.2737	7.99363	0
1212	1264	0	0	13.2455	8.78425	-0.646447	-0.762959	197.827	77.898	0
1216	5748	0	0	15.3218	10.0186	-0.159514	0.987196	327.256	14.9339	0
1226	4635	0	0	9.20156	6.16526	0.637149	0.770741	238.809	17.2799	0
1232	5677	0	0	8.72856	6.08686	0.736696	-0.676224	44.5077	2.38719	0
1239	7789	0	0	13.6694	13.8273	0.13339	0.991064	459.138	113.682	0
1240	3372	0	0	22.0601	7.41926	0.697458	0.716625	28.4251	7.61235	0
1258	8351	0	0	1.20598	8.79663	0.324645	-0.945836	-4.93952	0.398307	0
1270	1894	0	0	11.4214	14.004	0.276231	0.961091	381.451	156.596	0
1278	4526	0	0	8.13759	4.77606	-0.448516	-0.893775	212.811	14.692	0
1289	6360	0	0	2.72319	10.7654	-0.999335	0.036464	84.686	6.83877	0
1326	5403	0	0	16.5576	5.36481	-0.153573	-0.988137	106.891	12.3742	0
1330	1694	0	0	20.9772	1.59676	-0.711043	0.703148	231.174	23.4235	0
1342	4647	0	0	25.8192	9.9332	0.998969	0.045391	172.416	21.5753	0
1343	4524	0	0	23.0586	4.22728	-0.755443	-0.655215	22.5361	14.13	0
1346	6825	0	0	9.23312	1.93729	0.532301	0.846555	152.945	6.30385	0
1364	7682	0	0	24.5795	3.86194	-0.759468	0.650545	93.7317	12.5719	0
1365	9070	0	0	13.8015	6.21732	0.747491	0.664272	21.2468	69.3653	0
1370	7101	0	0	26.5521	2.97779	0.999949	0.0100583	186.173	14.6445	0
1378	6279	0	0	23.8089	8.22899	-0.671182	-0.741292	3.62345	7.85853	0
1390	3318	0	0	24.6855	8.26002	-0.546057	-0.837748	10.1347	28.0936	0
1413	6794	0	0	21.5662	9.74355	-0.48768	-0.873022	30.8729	0.672181	0
1444	7762	0	0	4.50838	5.67487	-0.0078207	0.999969	77.8525	13.7122	0
1458	2416	0	0	26.6679	8.23567	-0.472884	0.881125	89.7994	38.3431	0
1471	4730	0	0	15.3823	2.08143	0.17523	0.984528	256.423	9.49267	0
1479	5898	0	0	8.33301	7.28566	-0.977875	-0.209188	7.82435	3.82155	0
1495	4088	0	0	26.6187	4.73028	0.971363	-0.237602	206.472	16.8708	0
1503	7043	0	0	19.2789	1.66198	0.909516	-0.415669	234.243	60.2692	0
1503	7601	0	0	19.1923	1.62466	-0.322354	-0.946619	165.884	70.9963	0
1506	6723	0	0	24.9614	2.85362	-0.574089	-0.818793	86.01	19.7711	0
1532	2571	0	0	1.39659	4.06103	0.73325	0.67996	86.744	8.22099	0
1532	6689	0	0	1.29149	3.97959	-0.841469	-0.540305	95.7512	16.4691	0
1532	9681	0	0	1.33515	4.08127	-0.187645	0.982237	25.5999	4.56246	0
1551	4314	0	0	6.96604	7.37635	-0.901	-0.43382	211.544	3.38587	0
1562	7458	0	0	10.0213	5.74851	0.236875	0.97154	136.694	6.96287	0
1588	4552	0	0	5.14298	4.43806	-0.373606	-0.927587	114.095	14.4615	0
1590	7370	0	0	7.34353	10.6336	-0.505893	0.862596	9.73435	12.9306	0
1590	9505	0	0	7.38495	10.499	0.0666086	-0.997779	-0.476841	0.126853	0
1610	9777	0	0	8.19901	9.4813	-0.884465	0.466606	83.5887	13.7258	0
1616	1887	0	0	20.6167	10.459	0.00484104	-0.999988	103.319	134.457	1
1621	4998	0	0	23.6701	1.80047	-0.488603	0.872506	87.2802	2.90059	0
1622	4849	0	0	11.72	3.87325	0.625604	0.780141	219.849	11.4385	0
1622	8796	0	0	11.6515	3.76542	-0.43994	-0.898027	321.34	40.7978	0
1624	5564	0	0	2.11943	7.42629	-0.988707	0.149861	84.771	5.12253	0
1624	7468	0	0	2.21933	7.47629	0.472702	0.881222	33.2264	20.9914	0
1629	7458	0	0	9.99174	5.87688	0.637936	-0.770089	117.608	57.5903	0
1635	2395	0	0	6.48579	4.32871	-0.834712	0.550686	11.2058	0.897845	0
1638	3195	0	0	1.07322	13.9745	0.209341	-0.977843	-3.28397	2.09967	0
1658	2079	0	0	13.7707	5.52169	-0.99038	-0.138375	27.5409	20.5301	0
1658	3589	0	0	13.8999	5.52495	0.996104	-0.0881832	19.4715	2.00093	0
1658	7430	0	0	13.8297	5.59547	-0.0842742	0.996443	411.7	55.0463	0
1662	3564	0	0	17.8753	7.19263	-0.485406	-0.874289	149.291	59.5974	0
1663	5507	0	0	23.6727	9.43561	0.939514	0.34251	109.036	45.9912	0
1666	7326	0	0	26.3177	8.82293	-0.689021	-0.724741	20.7708	33.9111	0
1680	5772	0	0	1.32846	7.26572	-0.429753	-0.902946	2.66086	0.774049	0
1687	5705	0	0	25.6803	7.48456	0.864471	-0.502682	93.7917	13.096	0
1689	2402	0	0	21.5287	5.49749	0.988086	0.153905	6.21199	2.68571	0
1690	7552	0	0	26.4924	1.78081	-0.0241646	-0.999708	39.9819	5.74946	0
1699	9203	0	0	4.1331	12.019	-0.490671	0.871345	-0.27411	8.17038	0
1711	9275	0	0	25.415	3.08008	-0.948853	-0.315719	88.4551	12.0078	0
1727	3656	0	0	2.7238	2.60901	0.1793	0.983795	71.5008	14.0291	0
1733	1888	0	0	7.4366	13.6836	0.959737	-0.280899	9.43494	6.35975	0
1733	6516	0	0	7.33955	13.6741	-0.887285	-0.461222	25.0145	0.617826	0
1750	2867	0	0	2.72764	13.4651	-0.987809	0.15567	16.5163	3.60626	0
1755	6921	0	0	6.52038	8.8524	0.591984	0.80595	77.0301	11.7239	0
1778	8918	0	0	16.1214	12.4756	0.555994	0.831187	-9.463	56.2877	0
1780	3051	0	0	7.85884	9.42294	0.815424	-0.578864	-13.5986	6.24305	0
1790	7762	0	0	4.52915	5.80606	-0.316315	-0.948654	93.2852	17.3914	0
1805	8121	0	0	18.3965	3.50221	0.621202	0.78365	108.332	16.7032	0
1808	4710	0	0	24.0831	3.34079	-0.0901571	0.995928	72.3902	28.1146	0
1833	5884	0	0	26.4966	4.83728	0.859658	0.510869	161.877	22.5376	0
1833	6832	0	0	26.3951	4.81454	-0.995462	0.0951639	233.65	18.4233	0
1847	4862	0	0	5.56499	13.9258	-0.293318	-0.956015	1.41548	5.03242	0
1849	8714	0	0	14.013	7.58457	0.989706	-0.143116	94.448	41.1035	0
1856	5811	0	0	14.6841	11.3107	-0.932091	-0.362223	-11.4183	105.275	0
1877	8410	0	0	8.23033	2.7474	-0.924564	-0.381027	88.9143	21.4316	0
1881	4191	0	0	19.4174	9.34047	0.807869	0.589363	-33.979	7.70906	0
1883	4524	0	0	22.9861	4.24813	0.291381	-0.956607	190.108	42.3764	0
1894	7362	0	0	11.3833	14.0512	-0.997784	-0.0665404	164.373	112.809	0
1918	6685	0	0	2.05165	1.34989	0.950467	0.310825	37.3946	7.35721	0
1932	6446	0	0	14.9648	13.7555	-0.15976	0.987156	539.839	124.803	0
1933	6921	0	0	6.51371	8.96531	0.683023	-0.730396	4.63774	35.2394	0
1954	3918	0	0	12.7303	15.6517	0.694614	0.719383	836.818	196.399	0
1955	9798	0	0	4.48551	11.2801	-0.769635	0.638485	5.94062	16.9362	0
1967	8312	0	0	1.57466	4.13607	0.313552	0.949571	37.0882	3.76462	0
1986	9878	0	0	10.4294	12.0615	-0.723224	-0.690613	328.024	13.628	0
1987	9041	0	0	6.97565	2.94177	-0.878857	-0.477085	88.1552	6.06256	0
2003	8374	0	0	26.8912	2.39879	0.878965	-0.476887	76.3417	2.8772	0
2012	4527	0	0	19.219	7.25365	-0.302625	-0.95311	36.2087	10.6802	0
2019	8392	0	0	2.10111	10.8498	0.458472	-0.888709	2.49835	0.516797	0
2037	4341	0	0	3.98323	12.9516	-0.987063	-0.160333	6.13369	1.73848	0
2050	9274	0	0	2.62684	5.77191	-0.698154	0.715948	25.1138	7.21044	0
2055	3882	0	0	21.2418	2.55278	0.966347	0.257242	66.9486	12.8197	0
2056	5154	0	0	24.8161	4.34132	0.717338	0.696725	44.4949	6.0635	0
2058	7573	0	0	2.1455	6.25711	-0.902976	-0.42969	119.57	21.8071	0
2058	8575	0	0	2.2135	6.36145	0.0286168	0.99959	17.0449	5.48883	0
2066	6735	0	0	24.2175	9.5915	-0.212445	0.977173	-3.92423	8.39873	0
2074	2956	0	0	4.13071	2.33126	-0.844204	0.536023	20.7666	4.65606	0
2081	8332	0	0	14.2178	13.6085	-0.661099	0.750299	1498.47	518.911	0
2083	4628	0	0	3.66262	15.5667	-0.716206	-0.697889	6.04537	5.5226	0
2094	6097	0	0	22.1116	6.35976	-0.800993	-0.598674	39.1674	31.5893	0
2107	9165	0	0	24.5468	9.40625	0.456354	-0.889798	27.4632	9.87949	0
2125	4927	0	0	10.0211	13.1099	-0.708331	0.705881	-18.8383	28.2707	0
2133	9545	0	0	19.2153	11.7045	0.818901	0.573934	-3.4205	9.18741	0
2142	8446	0	0	4.00346	10.0019	0.448347	-0.89386	-1.52635	9.8241	0
2143	8932	0	0	6.30393	1.8785	0.523349	0.852118	113.572	16.0758	0
2161	5401	0	0	20.2162	3.70416	-0.401675	-0.915782	68.3909	6.29251	0
2162	2715	0	0	15.142	12.5776	-0.542773	0.839879	324.775	13.8552	0
2166	8276	0	0	11.2141	4.0262	-0.960121	0.279585	19.9866	1.97649	0
2174	3494	0	0	25.9594	5.83609	-0.742499	-0.669847	66.5585	36.0063	0
2181	6793	0	0	26.548	7.55879	0.579811	-0.814751	12.5969	11.1224	0
2185	8874	0	0	22.6211	3.74189	-0.818547	-0.574439	1.16595	9.44082	0
2201	9411	0	0	9.93475	6.81298	0.791055	0.611744	170.574	23.3129	0
2231	7375	0	0	8.39099	12.5421	-0.496524	0.868023	12.4931	15.0663	0
2234	9587	0	0	14.9155	9.55577	0.488336	0.872656	214.715	144.148	0
2238	6847	0	0	17.9907	4.11028	-0.924721	-0.380644	59.6509	5.6174	0
2247	2269	0	0	15.3775	14.2863	0.0942658	0.995547	612.266	166.733	0
2247	4076	0	0	15.3249	14.2543	-0.927387	0.374103	537.358	105.189	0
2262	8149	0	0	14.8156	7.70487	0.875955	0.482394	69.9979	14.9872	0
2282	7976	0	0	20.1042	5.74124	0.648676	0.761064	74.1796	24.3703	0
2283	9521	0	0	8.43104	3.59079	-0.863747	0.503926	-12.7356	3.5335	0
2286	6078	0	0	9.81716	1.27485	-0.305227	-0.95228	249.678	0.963192	0
2287	3272	0	0	25.0951	5.98197	0.785755	0.618538	110.341	31.1723	0
2293	7085	0	0	16.5932	14.9148	-0.988558	-0.150842	19.5404	2.78819	0
2334	8322	0	0	12.4615	11.9582	-0.970153	0.242495	-61.3431	27.3912	0
2335	7407	0	0	17.9993	7.61008	0.952541	-0.304411	135.301	91.3586	0
2341	4855	0	0	16.0485	5.50769	-0.410186	-0.912002	226.116	38.5918	0
2341	6586	0	0	16.1176	5.52613	0.809829	-0.586666	173.181	31.8873	0
2358	4856	0	0	14.3307	4.84821	0.274707	-0.961528	390.727	73.2722	0
2370	7637	0	0	11.5156	11.3699	-0.983185	0.18261	-33.2504	26.28	0
2408	5650	0	0	1.93883	11.9584	-0.56531	0.824879	13.142	19.8314	0
2410	2429	0	0	6.98494	8.57546	0.40208	-0.915605	9.46213	13.3324	0
2428	8399	0	0	8.62066	2.51432	-0.999726	-0.023427	51.3856	0.762886	0
2439	5410	0	0	9.27833	8.27937	-0.341754	0.93979	149.499	39.5302	0
2440	5718	0	0	14.2077	14.9547	-0.64136	0.76724	3400.03	35.3975	0
2442	3551	0	0	8.96271	8.12815	0.961678	0.274181	139.589	28.8242	0
2444	5819	0	0	3.28336	12.0449	-0.926863	0.3754	20.5033	4.64346	0
2445	5360	0	0	1.37305	8.71826	0.786377	0.617747	42.7467	29.7982	0
2445	8351	0	0	1.26267	8.7177	-0.792609	0.60973	59.3575	30.634	0
2453	5258	0	0	9.08499	4.03253	-0.933808	0.357775	24.99	4.85895	0
2453	5747	0	0	9.14156	3.94225	-0.0847142	-0.996405	186.051	17.7274	0
2461	7454	0	0	13.3904	1.76114	-0.909089	-0.416602	57.0526	0.215999	0
2472	6586	0	0	16.2037	5.52184	-0.864327	-0.50293	-0.794016	35.799	0
2482	2875	0	0	20.0859	1.46163	0.00716681	-0.999974	298.926	83.636	0
2495	2927	0	0	8.48288	12.8094	-0.960105	-0.27964	44.0541	16.0378	0
2495	6062	0	0	8.55239	12.9012	0.00861864	0.999963	22.9698	37.956	0
2512	5489	0	0	26.3178	5.91703	0.076916	0.997038	12.9314	19.0016	0
2524	5790	0	0	8.55847	14.8484	-0.0375527	-0.999295	-5.81151	22.2131	0
2544	7894	0	0	4.51018	8.49226	0.738013	-0.674787	11.1293	12.3079	0
2546	4396	0	0	7.15043	3.12161	0.976322	0.21632	128.455	12.6763	0
2554	4684	0	0	6.3847	1.05865	-0.972365	-0.233466	112.332	31.6134	0
2557	9189	0	0	1.98721	6.67541	0.977401	0.211394	68.8633	5.80849	0
2560	9941	0	0	19.2882	11.9767	-0.962605	0.270908	-11.2996	267.309	1
2566	3114	0	0	12.8239	3.14252	-0.603353	0.797474	98.7345	4.2889	0
2613	2902	0	0	5.38115	6.10789	-0.621275	-0.783593	57.661	5.61838	0
2624	9112	0	0	17.6653	3.98552	-0.309439	-0.950919	150.625	38.4616	0
2626	4274	0	0	21.5986	2.78418	0.791702	-0.610908	313.853	41.6277	0
2632	3620	0	0	18.7797	12.6891	-0.956922	0.290344	100.419	53.2373	0
2658	6698	0	0	6.59722	14.4172	0.11502	0.993363	18.698	0.504048	0
2665	8144	0	0	23.3816	7.30585	-0.852836	-0.522179	52.0425	2.76985	0
2669	7140	0	0	7.59428	2.50856	0.0374593	-0.999298	62.1963	0.424364	0
2695	9050	0	0	20.3729	6.57506	-0.984763	0.173902	170.879	49.2575	0
2722	4353	0	0	10.4135	8.93651	0.89181	0.452411	167.551	97.0418	0
2732	4743	0	0	9.6354	11.9421	-0.491184	0.871056	64.4398	89.2133	0
2748	4216	0	0	2.80821	14.3708	-0.748948	-0.662629	2.04752	7.30468	0
2750	8226	0	0	9.24984	4.82038	0.938834	0.344369	142.026	26.0313	0
2752	5653	0	0	2.93555	12.3674	0.98237	-0.186946	27.4774	7.82628	0
2756	7579	0	0	16.8481	2.07861	-0.0592882	-0.998241	206.686	34.2216	0
2806	9107	0	0	4.0509	2.00967	0.423603	-0.905848	0.0999733	8.3979	0
2812	9140	0	0	1.31612	13.0395	0.443836	0.896108	7.62527	10.5536	0
2819	2973	0	0	22.3376	3.63762	0.396922	-0.917852	84.6427	8.63995	0
2819	3850	0	0	22.3493	3.76774	0.554128	0.832432	28.6501	11.8117	0
2823	4062	0	0	19.3744	3.92089	0.204126	-0.978945	149.586	6.92896	0
2824	4937	0	0	19.8291	11.4463	-0.894447	0.447175	208.907	34.0947	0
2825	8239	0	0	16.9074	4.57685	0.419523	0.907745	255.767	58.0985	0
2837	4860	0	0	16.0247	9.09957	0.351325	0.936253	524.177	180.346	0
2838	7243	0	0	24.1283	1.34557	0.858045	-0.513574	162.185	16.797	0
2859	4341	0	0	3.9012	12.8776	0.26071	0.965417	-8.85911	3.09964	0
2860	6515	0	0	7.94406	5.20265	-0.991242	0.132059	46.7711	34.9017	0
2863	8489	0	0	21.5373	10.2824	-0.998591	-0.0530674	17.789	15.9922	0
2867	6896	0	0	2.62769	13.5392	-0.435541	0.900169	0.106018	0.683249	0
2867	7265	0	0	2.69198	13.5376	0.480291	0.877109	-0.0961879	4.75081	0
2879	5515	0	0	9.25226	5.08286	0.506903	0.862003	214.183	4.77678	0
2887	7253	0	0	20.7292	5.04593	-0.905362	-0.424641	59.9039	17.7547	0
2895	6869	0	0	9.32565	12.0743	-0.966276	-0.25751	37.3645	19.2956	0
2911	7609	0	0	14.2618	2.55083	-0.990884	0.13472	15.3512	0.830986	0
2912	3217	0	0	18.6771	6.2942	0.261385	0.965235	182.179	41.3788	0
2923	6084	0	0	13.1792	13.8105	-0.0616409	-0.998098	1198.81	7.33629	0
2933	7076	0	0	19.4123	1.78052	-0.199428	0.979912	132.068	18.6733	0
2944	6941	0	0	17.8821	8.71836	-0.45672	0.88961	496.272	64.9324	0
2951	6666	0	0	8.50751	15.868	-0.107844	0.994168	-3.76861	2.41727	0
2961	7942	0	0	20.9795	1.07847	0.980433	-0.196855	53.6126	7.77437	0
2996	7186	0	0	13.1453	3.49107	-0.450998	-0.892525	302.541	51.7945	0
3001	4260	0	0	9.06667	8.03902	-0.921356	-0.388721	109.94	13.0216	0
3030	4955	0	0	18.5115	8.11057	0.424914	-0.905234	446.344	62.1041	0
3030	7525	0	0	18.497	8.24796	0.226031	0.97412	51.6026	1.94422	0
3035	7913	0	0	20.8169	7.44087	0.495947	-0.868353	397.116	59.4181	0
3051	4428	0	0	7.91647	9.45245	0.0064717	0.999979	61.4297	38.6709	0
3057	6546	0	0	12.6244	8.72496	0.40886	0.912597	377.001	73.9941	0
3070	6553	0	0	1.73186	4.83291	0.641705	-0.766952	11.6317	9.15226	0
3074	4406	0	0	4.52035	5.36118	-0.993667	0.112361	25.1006	18.9813	0
3110	5235	0	0	13.1492	14.9337	-0.828663	-0.559748	2026.99	386.358	0
3117	7992	0	0	25.3596	8.98516	-0.856314	-0.516456	205.072	52.8335	0
3134	8433	0	0	15.197	9.58146	0.859375	0.511346	74.7982	107.713	0
3142	8613	0	0	12.8888	11.059	-0.67643	0.736507	89.8401	107.086	0
3169	3977	0	0	11.7196	13.1561	0.287371	-0.957819	245.554	151.188	0
3170	5111	0	0	23.4494	5.29112	0.965296	0.261159	17.4463	16.2766	0
3170	5562	0	0	23.3056	5.26631	-0.997005	-0.0773317	40.9189	25.9042	0
3176	7219	0	0	1.74301	12.5016	0.844126	0.536145	24.0257	11.1106	0
3185	5120	0	0	10.5143	1.74648	0.773514	-0.633779	63.0681	5.47312	0
3191	9220	0	0	3.22749	4.84163	0.407333	-0.91328	9.25407	3.65679	0
3195	3827	0	0	1.13657	13.9513	0.791402	0.611296	16.8718	6.25232	0
3220	3292	0	0	11.6026	7.33454	0.998849	0.0479668	46.2807	23.2864	0
3229	8420	0	0	12.8183	15.1748	0.782259	-0.622954	-49.3649	33.8022	0
3231	3330	0	0	13.8488	14.1225	-0.00568469	0.999984	2333.95	5632.91	1
3252	6987	0	0	22.4733	5.20391	-0.918948	0.394378	212.746	13.127	0
3260	4783	0	0	15.647	10.6784	0.255684	-0.96676	658.954	72.1443	0
3261	8554	0	0	17.6142	8.45387	0.97677	-0.214289	25.3315	30.0651	0
3269	7990	0	0	7.23019	3.75907	0.430409	0.902634	82.7885	12.7508	0
3293	8494	0	0	20.2472	8.0011	0.745951	-0.666001	121.033	4.70229	0
3313	9340	0	0	9.38658	7.60907	0.545728	0.837962	20.8609	3.71361	0
3328	4871	0	0	4.81913	12.82	-0.830162	-0.557522	20.9892	10.4519	0
3329	4529	0	0	1.61033	9.54534	0.0569783	-0.998375	2.05508	1.73978	0
3331	8062	0	0	14.0146	6.51287	0.0868187	-0.996224	496.814	20.9899	0
3340	6842	0	0	8.02401	8.60143	-0.124765	-0.992186	28.8425	19.1988	0
3372	4895	0	0	22.1829	7.46099	0.989616	-0.14374	256.276	36.324	0
3384	9926	0	0	26.9607	4.20562	0.262535	0.964923	38.6983	9.00037	0
3392	7539	0	0	16.6983	13.3367	0.49077	-0.871289	641.86	191.814	0
3401	4436	0	0	23.2233	9.24929	0.872633	-0.488376	196.965	56.8443	0
3416	3827	0	0	1.23462	13.9824	-0.999045	0.0437027	17.112	1.66337	0
3452	4542	0	0	19.6034	12.1194	-0.996305	0.0858808	137.369	25.9999	1
3473	5905	0	0	19.5421	3.08658	-0.433881	0.90097	215.621	13.4805	0
3486	8146	0	0	9.70265	5.2224	-0.59231	-0.80571	342.591	63.1675	0
3507	8760	0	0	12.187	8.09775	0.29807	-0.954544	162.978	24.7558	0
3510	7168	0	0	15.6429	8.99835	0.791066	0.61173	-0.707362	86.746	0
3522	7836	0	0	26.8423	8.16906	0.848324	0.529477	181.828	57.7359	0
3523	7121	0	0	12.8957	2.39648	0.299311	-0.954156	194.231	35.3346	0
3523	8076	0	0	12.9178	2.52095	0.60982	0.79254	223.802	49.9297	0
3545	7991	0	0	16.9263	1.29901	0.993592	-0.113024	80.789	23.5955	0
3551	4260	0	0	9.01388	8.08153	-0.182296	-0.983244	168.601	27.6307	0
3555	6791	0	0	19.2786	3.59408	0.933468	0.35866	50.576	18.7459	0
3558	8122	0	0	9.99975	2.64888	-0.422382	-0.906418	246.318	31.7463	0
3561	5624	0	0	5.5498	2.76579	-0.828454	0.560057	9.73799	6.98857	0
3565	5221	0	0	16.6567	10.3045	0.907423	-0.420218	184.993	70.2445	0
3565	7798	0	0	16.6112	10.405	0.283035	0.959109	63.0792	83.5019	0
3566	3795	0	0	12.4204	2.49739	-0.933118	0.359569	67.5116	66.7458	0
3571	5861	0	0	15.5727	7.49048	-0.917234	-0.398349	-17.6922	37.7515	0
3579	6662	0	0	3.00135	9.1599	-0.8845	0.466539	21.7611	3.00542	0
3594	5085	0	0	4.30889	5.40487	0.934035	0.357181	154.585	10.0364	0
3602	8522	0	0	9.98863	1.6536	-0.666931	0.74512	81.1658	18.3812	0
3612	8113	0	0	12.2395	10.1929	0.26857	-0.96326	314.235	101.35	0
3615	8914	0	0	7.16326	2.20556	-0.974101	0.226115	-0.71452	14.0673	0
3622	7847	0	0	15.8406	13.2426	0.954028	-0.299718	395.806	99.7206	0
3622	8892	0	0	15.7504	13.3373	-0.254159	0.967163	261.691	178.967	0
3642	9665	0	0	15.1659	11.9802	-0.967743	0.251941	-95.0334	1.32899	0
3671	4701	0	0	2.56287	12.7953	0.355648	-0.93462	-5.962	4.04054	0
3697	9931	0	0	15.5863	15.3915	-0.935029	0.354572	232.818	37.9712	0
3701	7117	0	0	17.7653	5.73343	-0.860104	0.510118	147.434	32.2398	0
3717	6774	0	0	7.26953	8.70725	-0.998093	-0.0617324	23.2706	17.7634	0
3752	9001	0	0	19.94	6.94529	0.324056	-0.946038	217.349	17.4566	0
3758	3909	0	0	5.6184	12.4919	0.798473	-0.602031	12.4942	3.72877	0
3759	8438	0	0	8.75484	5.23298	-0.416135	0.909303	-14.7265	6.95954	0
3765	7619	0	0	2.62757	7.01589	-0.910715	-0.413036	85.5066	3.77995	0
3775	9264	0	0	21.1992	4.94467	0.720947	0.69299	74.4809	1.93199	0
3786	6608	0	0	13.9189	12.5004	0.00755412	0.999971	428.225	40.2164	0
3797	8045	0	0	6.11768	3.33854	-0.997591	-0.0693735	58.349	0.434086	0
3814	9316	0	0	16.0535	5.78051	-0.927147	0.374699	36.8768	3.85625	0
3823	7799	0	0	18.1576	8.38821	0.451165	0.89244	16.1901	0.0975625	0
3829	8077	0	0	16.4346	14.9469	-0.299883	-0.953976	38.7262	18.7116	0
3839	4572	0	0	9.8901	12.2806	-0.666185	-0.745786	219.753	9.21721	0
3850	8176	0	0	22.4558	3.81743	0.993954	-0.109795	56.0324	29.3697	0
3852	6461	0	0	9.39443	6.38693	0.956295	-0.292403	12.5326	6.71528	0
3853	9303	0	0	9.92255	8.30734	0.980906	-0.194482	11.4604	1.88134	0
3865	7816	0	0	2.64769	6.03869	-0.700423	0.713728	11.8775	15.6584	0
3900	4349	0	0	17.0792	2.99035	0.64585	-0.763464	269.543	34.2225	0
3900	6027	0	0	17.0143	3.09269	-0.41661	0.909085	344.05	46.7641	0
3919	8476	0	0	16.3227	3.61176	0.702678	-0.711508	85.4441	0.217181	0
3941	8036	0	0	26.5587	2.49354	-0.869998	0.493055	122.599	16.0088	0
3947	6778	0	0	8.22826	10.2013	-0.379896	0.925029	47.2102	4.41817	0
3954	9520	0	0	14.4119	12.1959	-0.295256	-0.955418	1025.76	192.414	0
3964	6673	0	0	16.3398	4.44732	-0.761524	0.648136	312.2	87.5067	0
4000	4343	0	0	6.63393	13.4368	0.609619	-0.792695	21.4351	2.37649	0
4023	5811	0	0	14.5715	11.2991	0.986275	-0.165111	9.07514	105.74	0
4025	4416	0	0	2.57275	7.60095	0.988866	-0.148809	133.162	20.5132	0
4050	5308	0	0	8.25872	13.1295	0.536079	0.844168	37.0897	12.5484	0
4059	5372	0	0	13.4676	7.0983	0.999017	-0.0443346	-57.7867	6.49504	0
4059	9900	0	0	13.3242	7.07248	-0.920783	-0.390076	120.474	47.7472	0
4062	8643	0	0	19.3339	3.83554	-0.887638	-0.460542	35.1044	16.3901	0
4062	8815	0	0	19.3854	3.80356	-0.0183474	-0.999832	133.632	44.493	0
4065	8080	0	0	17.2298	14.2519	-0.653356	0.757051	231.59	12.1736	0
4076	7358	0	0	15.2706	14.3249	-0.124518	0.992217	411.295	90.0583	0
4078	4365	0	0	6.03841	1.29258	0.837775	-0.546016	20.4761	14.3987	0
4084	6241	0	0	1.67137	6.54971	0.536973	-0.843599	28.1976	2.15589	0
4103	8660	0	0	6.43809	2.84112	-0.0754794	0.997147	34.559	10.0906	0
4103	9982	0	0	6.49433	2.81224	0.854145	0.520034	146.388	17.0702	0
4152	7731	0	0	11.3725	10.6601	-0.993817	-0.111027	41.9445	106.766	0
4152	7808	0	0	11.4721	10.6161	0.587467	-0.809248	189.493	116.44	0
4160	4603	0	0	23.245	3.2698	-0.0338333	-0.999427	78.2971	10.6545	0
4171	8821	0	0	21.8565	9.25756	0.999234	0.0391352	287.458	58.9297	0
4196	5417	0	0	9.5861	5.68169	-0.448788	0.893638	82.351	17.19	0
4203	6189	0	0	19.2624	1.40301	0.929568	-0.36865	67.3228	2.7622	0
4240	4946	0	0	26.0481	4.96815	-0.445781	-0.895142	-9.38778	8.8154	0
4259	7215	0	0	5.32183	14.0728	0.811892	-0.583808	-1.31318	6.30399	0
4260	8008	0	0	9.0036	7.93983	0.038526	-0.999258	118.021	21.0728	0
4290	9752	0	0	26.2982	9.30972	0.797135	0.603802	39.9588	24.5298	0
4360	9832	0	0	4.78184	13.1253	-0.689779	-0.72402	12.1375	12.9128	0
4369	8198	0	0	11.3876	10.2318	-0.225136	-0.974327	732.551	0.161168	0
4437	8397	0	0	19.8611	2.17232	-0.951049	0.309039	26.6642	10.1556	0
4452	7754	0	0	18.2647	9.83264	0.768392	0.639979	136.392	58.6019	0
4527	4528	0	0	19.2649	7.21128	0.925503	0.37874	-8.97986	5.41672	0
4527	9230	0	0	19.2054	7.11007	0.118552	-0.992948	129.846	53.6046	0
4528	4715	0	0	19.3136	7.1752	-0.0941545	-0.995558	112.193	25.1756	0
4542	5533	0	0	19.5608	12.0684	0.259648	-0.965703	136.927	131.774	1
4554	8395	0	0	9.464	5.07396	0.450637	-0.892707	47.0498	8.84823	0
4565	6256	0	0	8.41887	3.71111	-0.943752	0.330653	88.6499	8.24105	0
4565	9003	0	0	8.46448	3.75261	-0.240323	0.970693	193.829	23.9715	0
4565	9521	0	0	8.42781	3.65122	-0.805448	-0.592666	216.827	41.1444	0
4605	8528	0	0	7.99751	3.05258	0.218799	0.97577	317.679	41.5843	0
4628	7462	0	0	3.65925	15.4794	0.660432	-0.750885	7.55683	3.52422	0
4630	8691	0	0	10.2776	4.2202	-0.958958	-0.283548	-1.31069	5.26246	0
4635	5768	0	0	9.26536	6.15174	0.267072	-0.963677	136.034	2.81869	0
4655	7684	0	0	21.1728	3.33492	0.730496	0.682917	-9.60728	4.55958	0
4668	8745	0	0	2.33148	13.0593	-0.196754	-0.980453	-1.51336	9.20896	0
4684	6477	0	0	6.31986	1.10991	0.00260277	0.999997	146.805	22.8925	0
4693	9252	0	0	8.57343	4.92656	0.648253	0.761425	261.81	5.94166	0
4705	6235	0	0	23.0652	1.85731	-0.973271	0.229658	133.554	32.3616	0
4710	8642	0	0	24.1165	3.44602	0.647785	0.761824	52.348	13.3285	0
4712	9529	0	0	14.8002	12.1886	0.887588	0.460637	-15.619	48.0654	0
4727	7755	0	0	24.7264	6.75828	0.983419	0.181349	204.344	26.8728	0
4732	5547	0	0	13.4308	2.84618	-0.983172	0.18268	47.2574	63.4143	0
4739	9726	0	0	8.98124	8.97467	-0.0269276	0.999637	245.665	53.0269	0
4747	8082	0	0	1.2093	7.81459	-0.999671	-0.0256402	113.053	9.46864	0
4755	7532	0	0	13.4995	9.9051	-0.950143	-0.311814	-23.1987	53.6872	0
4761	8682	0	0	8.51442	4.09993	0.834906	0.550392	163.722	46.9649	0
4807	5339	0	0	26.2511	5.32662	0.609358	-0.792895	48.6005	27.9421	0
4820	6660	0	0	7.72939	7.60268	-0.574157	0.818745	-18.7154	4.46071	0
4841	6576	0	0	8.89788	6.05634	0.116624	-0.993176	53.9623	1.92147	0
4851	5409	0	0	2.36159	4.33212	-0.942355	-0.334613	84.9031	2.94284	0
4861	9443	0	0	18.0537	5.81892	0.853786	-0.520625	262.623	75.2525	0
4862	6636	0	0	5.48049	13.8354	-0.934501	-0.355962	31.2129	10.4547	0
4864	7197	0	0	2.10007	3.30281	-0.883493	0.468444	96.8818	14.8946	0
4888	7309	0	0	17.3112	8.10516	-0.012531	0.999921	191.996	3.27044	0
4889	8333	0	0	19.4758	8.01032	-0.828362	0.560193	336.558	28.2768	0
4895	7161	0	0	22.2505	7.3787	-0.0514492	-0.998676	44.1508	0.302307	0
4946	9739	0	0	26.0084	4.86099	-0.244609	-0.969622	0.79752	10.5013	0
5043	9443	0	0	18.1134	5.8465	-0.157871	-0.98746	182.697	43.8137	0
5076	9225	0	0	9.55456	4.00452	-0.88272	0.469899	21.5621	3.93433	0
5121	8731	0	0	12.4583	3.44324	-0.996275	-0.086232	27.78	80.1703	0
5134	7867	0	0	1.33499	1.30097	0.688837	0.724917	35.909	0.377256	0
5176	7507	0	0	7.68523	1.70859	-0.543327	-0.839521	191.358	2.90245	0
5213	5505	0	0	17.7442	12.9653	0.41353	-0.91049	168.438	14.2082	0
5219	5909	0	0	18.4267	12.4298	0.793412	0.608685	-19.2491	11.1302	0
5234	5804	0	0	12.2963	4.76779	0.997211	0.074628	-7.33626	19.6223	0
5258	7827	0	0	8.98635	4.0359	-0.956187	-0.292756	22.2759	5.99583	0
5301	9447	0	0	18.8719	11.7967	0.578411	0.815746	214.803	452.924	1
5316	6308	0	0	6.03684	14.737	-0.942783	-0.333407	13.0694	2.98747	0
5327	6625	0	0	17.0287	1.55793	0.909589	0.41551	134.08	16.4345	0
5341	8337	0	0	21.9735	5.93981	-0.549121	-0.835743	26.1383	11.4234	0
5343	6612	0	0	11.1162	1.17556	0.83316	0.553032	72.8733	3.85577	0
5357	7458	0	0	10.1118	5.82966	-0.991594	-0.129386	142.962	39.7443	0
5357	9452	0	0	10.2259	5.88303	0.735043	0.678021	184.429	45.2364	0
5365	8522	0	0	9.88393	1.75639	0.757253	-0.653121	53.5732	11.6733	0
5370	8819	0	0	10.7069	6.53032	-0.352977	-0.935632	382.04	11.3556	0
5384	6086	0	0	26.7432	7.47107	0.369791	-0.929115	0.712209	0.924986	0
5387	6228	0	0	3.01315	10.8496	0.00198195	-0.999998	-5.5374	5.43406	0
5387	8636	0	0	3.07408	10.9324	0.955452	0.295148	65.9645	0.768185	0
5399	6414	0	0	20.3517	1.43835	-0.430246	-0.902712	2.29623	6.30191	0
5428	5442	0	0	12.1305	3.83927	-0.95599	-0.2934	58.2042	1.86168	0
5429	8318	0	0	6.79738	4.50546	0.758521	0.651649	146.821	18.35	0
5432	9178	0	0	25.9177	2.34824	-0.352407	-0.935847	40.719	4.91548	0
5433	8413	0	0	5.5387	9.02681	0.7439	-0.668291	9.4997	25.3118	0
5499	8333	0	0	19.4801	8.07688	-0.892736	-0.450581	107.723	47.7374	0
5500	7783	0	0	6.57719	6.55505	-0.707294	0.706919	26.1177	1.10871	0
5500	8488	0	0	6.55774	6.4942	-0.985982	-0.166851	13.9208	3.29558	0
5506	5932	0	0	22.8467	8.21508	0.745159	0.666887	16.4962	17.7106	0
5575	6115	0	0	1.32915	9.47115	0.738399	-0.674364	29.7347	14.6789	0
5591	9595	0	0	14.3909	1.33804	-0.864474	0.502678	175.508	46.1476	0
5593	7415	0	0	21.1196	9.81118	-0.426626	0.904428	148.935	36.489	0
5609	7410	0	0	2.51267	7.07395	0.778396	0.627773	44.3668	10.1272	0
5631	8876	0	0	20.8411	2.71066	-0.622424	-0.78268	6.07807	20.4738	0
5649	6904	0	0	11.8444	14.6983	-0.980151	-0.198253	209.039	129.835	0
5669	6389	0	0	14.7038	11.0741	0.98832	0.152396	-108.985	55.5525	0
5673	8713	0	0	21.5477	9.28269	-0.626081	-0.779758	62.1007	43.9828	0
5677	6576	0	0	8.85458	6.01849	0.968538	-0.248864	4.50752	17.8983	0
5683	8935	0	0	5.96508	12.4929	0.9927	0.12061	52.3209	11.4541	0
5691	8854	0	0	13.6689	6.63284	0.106031	-0.994363	391.798	7.55298	0
5700	9133	0	0	12.3994	7.25895	0.346003	-0.938233	205.616	33.2537	0
5724	6600	0	0	5.3861	11.4019	0.946555	-0.322543	44.4161	19.223	0
5725	8571	0	0	16.7173	3.87242	-0.709122	-0.705086	161.145	24.1426	0
5765	7610	0	0	2.06776	4.64355	-0.887896	0.460043	99.6488	19.8846	0
5787	9164	0	0	19.7526	6.79108	0.0297831	0.999556	190.515	60.201	0
5807	7939	0	0	25.3462	2.26428	-0.144489	-0.989506	63.3981	8.23816	0
5822	8041	0	0	9.95003	9.16463	0.903774	0.42801	70.4759	27.0005	0
5823	6153	0	0	7.38056	7.0032	-0.973424	-0.229012	162.086	27.3651	0
5823	9056	0	0	7.50979	7.02927	0.986088	0.166224	130.41	8.7512	0
5833	8044	0	0	3.45826	9.10698	-0.272548	-0.962142	25.3184	24.1319	0
5833	8917	0	0	3.52	9.12304	0.70729	-0.706923	6.26384	5.70382	0
5841	7344	0	0	5.50625	7.66499	-0.996733	-0.0807681	186.934	16.2138	0
5854	6815	0	0	16.1358	9.81417	-0.75643	0.654075	385.06	48.8197	0
5895	9529	0	0	14.9223	12.255	-0.869222	-0.494422	9.50204	4.67774	0
5900	9436	0	0	25.1025	4.67272	-0.866272	-0.499573	112.204	33.9174	0
5904	9696	0	0	24.3385	5.22433	-0.0527812	-0.998606	3.42946	12.7352	0
5905	6850	0	0	19.5826	3.14121	0.988497	-0.151239	-15.2903	8.16613	0
5908	9791	0	0	2.42115	12.3336	0.232362	-0.972629	-6.13832	2.54437	0
5910	6383	0	0	5.69485	6.96066	-0.438305	0.898826	25.0479	6.89318	0
5921	6384	0	0	10.4801	4.60643	0.920364	-0.391064	102.832	50.8991	0
5921	8587	0	0	10.4064	4.68746	-0.30248	0.953156	165.195	46.8357	0
5927	8084	0	0	15.5217	8.41772	-0.92019	-0.391473	-27.2194	40.9324	0
5957	8948	0	0	2.17319	7.83658	0.222014	0.975044	64.1893	18.8286	0
6015	7414	0	0	6.8159	10.8117	-0.188027	0.982164	37.0738	28.2689	0
6016	6591	0	0	19.5959	3.63913	0.481971	0.876187	2.73665	2.08894	0
6020	8360	0	0	15.2011	6.56777	0.873016	-0.487691	46.6285	31.9343	0
6036	7609	0	0	14.1177	2.5512	0.991558	0.129666	112.58	20.535	0
6044	8061	0	0	21.9257	2.24236	-0.741616	-0.670824	3.92392	5.50155	0
6068	9053	0	0	13.6121	3.57618	0.409944	-0.912111	297.438	46.0736	0
6070	7976	0	0	20.1628	5.73078	-0.345636	0.938369	320.071	28.9413	0
6095	7766	0	0	8.21363	7.53772	0.243575	0.969882	189.154	24.0656	0
6103	8752	0	0	7.25912	1.35979	-0.971153	0.238458	18.8459	19.5973	0
6119	8755	0	0	20.5051	6.45325	0.68733	0.726345	63.7554	26.5084	0
6149	6721	0	0	8.0029	9.79022	-0.345484	0.938424	45.3663	51.8283	0
6153	7686	0	0	7.28545	6.91599	-0.312664	-0.949864	221.756	17.3105	0
6170	8395	0	0	9.44565	4.95738	0.703562	0.710634	253.718	1.22768	0
6174	6490	0	0	6.04366	2.80221	0.388373	-0.921502	26.8322	0.862696	0
6182	6500	0	0	18.2049	6.37395	0.0179892	0.999838	49.8652	4.78837	0
6190	9662	0	0	10.4443	15.684	-0.147531	0.989057	-40.6208	8.4367	0
6203	6582	0	0	26.676	8.4349	0.697928	-0.716168	129.963	62.0096	0
6214	6837	0	0	12.3315	9.9502	0.976797	-0.214167	-20.2583	16.6564	0
6237	6815	0	0	16.0264	9.90352	0.79185	-0.610715	200.031	82.5967	0
6279	9341	0	0	23.8169	8.12702	0.778728	-0.627362	113.914	37.2537	0
6292	7887	0	0	19.4193	3.05251	-0.472963	0.881082	272.521	43.8743	0
6302	8598	0	0	1.88741	15.7587	0.302322	0.953206	-2.00794	0.836291	0
6316	6342	0	0	14.6566	4.15309	0.981717	-0.190345	92.7041	12.9542	0
6321	8320	0	0	5.0795	7.91247	0.495589	-0.868557	-20.4201	5.04066	0
6408	9418	0	0	15.7002	14.5619	0.0237452	-0.999718	489.853	285.376	1
6408	9634	0	0	15.6332	14.6103	-0.956002	-0.293361	-1926.8	1046.24	1
6424	8661	0	0	4.66015	5.94068	0.998466	0.0553738	64.4879	23.8804	0
6431	9437	0	0	21.6967	4.3577	-0.495648	-0.868523	87.063	4.36863	0
6439	7966	0	0	24.7631	2.84827	0.388725	-0.921354	23.0215	10.6981	0
6450	8714	0	0	14.1245	7.63621	-0.53025	-0.847841	448.053	117.67	0
6467	7989	0	0	23.2565	8.65969	-0.919348	-0.393446	72.1911	34.8759	0
6476	7728	0	0	7.15866	9.83354	0.259826	0.965656	97.1542	21.3624	0
6495	8754	0	0	14.118	14.3198	0.997126	-0.0757605	152.965	36.3847	0
6501	7007	0	0	8.8882	5.30774	0.852002	0.523538	195.319	34.6958	0
6534	8655	0	0	11.7689	6.95576	-0.213122	-0.977026	212.082	11.7757	0
6626	9548	0	0	1.06122	13.8075	-0.944548	0.328374	30.2906	5.25443	0
6651	9937	0	0	14.3712	14.5803	-0.687659	-0.726034	-49.1768	120.797	0
6694	6746	0	0	15.8415	8.68984	0.494562	0.869142	268.363	88.5301	0
6745	7167	0	0	15.5011	5.02041	-0.383933	-0.923361	307.588	50.0102	0
6758	8408	0	0	5.21803	6.5201	-0.595707	-0.803202	62.4296	10.0588	0
6844	7163	0	0	19.4921	2.36927	0.80763	-0.58969	239.041	37.8557	0
6850	9237	0	0	19.6247	3.18986	-0.292959	0.956125	316.463	6.29641	0
6898	7061	0	0	5.96005	2.56435	-0.699235	0.714892	37.1769	5.73647	0
6898	9057	0	0	6.01976	2.44269	0.137418	-0.990513	61.7674	6.51022	0
6936	8842	0	0	3.42142	14.0373	-0.976661	0.214785	12.8429	3.44478	0
6947	9296	0	0	9.34627	2.73872	-0.2945	-0.955651	261.214	44.152	0
6947	9539	0	0	9.29767	2.78755	-0.957064	-0.289875	57.8534	2.84361	0
6969	8216	0	0	12.1554	11.6774	-0.651669	-0.758503	175.85	33.2488	0
6982	8590	0	0	17.112	4.2049	0.326267	0.945278	263.523	51.8752	0
7018	9499	0	0	26.4915	9.2772	-0.944108	0.329635	159.441	56.6843	0
7018	9771	0	0	26.5895	9.19857	0.526628	-0.850096	0.537238	18.8622	0
7068	7727	0	0	10.9272	14.1313	0.992718	0.120461	94.4585	76.1367	0
7134	8429	0	0	3.31731	15.8278	-0.643937	-0.765079	5.33732	1.92603	0
7143	7778	0	0	7.113	13.3265	0.996737	-0.0807159	25.3323	15.6216	0
7145	9189	0	0	2.0681	6.72693	-0.604954	-0.796261	17.9597	3.99675	0
7228	9906	0	0	25.9856	1.80209	-0.46937	-0.883002	4.97068	5.43421	0
7268	7754	0	0	18.2633	9.91584	0.78975	-0.613429	-82.9649	556.615	1
7284	7375	0	0	8.39631	12.646	-0.582956	-0.812504	105.096	16.2218	0
7305	9872	0	0	9.91039	15.8981	0.553839	0.832624	5.55721	1.18894	0
7309	8329	0	0	17.2597	8.19694	-0.847188	0.531293	190.86	46.6326	0
7336	8125	0	0	23.0222	7.86429	0.38421	-0.923246	115.191	33.0867	0
7365	8715	0	0	23.3638	7.71707	0.886137	-0.463424	115.113	4.98328	0
7365	9656	0	0	23.3637	7.78157	0.884301	0.466918	-15.6204	9.64171	0
7373	9334	0	0	18.9305	6.88541	0.980857	-0.194729	21.7061	33.4322	0
7386	9618	0	0	6.59448	2.38022	-0.241208	-0.970473	92.0208	18.2676	0
7401	8492	0	0	4.28799	11.6915	-0.351504	0.936186	-2.885	1.70793	0
7405	7423	0	0	1.98491	4.33875	0.213084	0.977034	33.4109	0.373662	0
7414	7536	0	0	6.86331	10.894	0.944192	0.329396	150.031	23.5824	0
7423	9161	0	0	2.05134	4.35972	0.735595	-0.677422	42.6466	3.0738	0
7474	8125	0	0	22.9883	7.79739	0.971496	0.237058	75.7754	47.5239	0
7553	9382	0	0	5.02876	11.4866	0.611708	0.791083	36.1153	0.735802	0
7558	7975	0	0	8.91436	13.7139	-0.77919	0.626787	5.44626	13.4573	0
7668	9714	0	0	2.65452	4.12383	0.997579	-0.0695418	54.008	6.35462	0
7685	7911	0	0	3.18776	13.148	-0.848969	0.528443	21.4267	11.0087	0
7715	9512	0	0	13.5041	6.33436	0.0922127	-0.995739	432.779	38.2273	0
7762	9583	0	0	4.44714	5.71301	-0.90125	-0.433299	38.8419	0.300132	0
7819	9568	0	0	17.4521	13.0564	0.933858	0.357645	113.859	88.3776	0
7850	9601	0	0	14.1891	14.7272	-0.830287	-0.557336	39.3405	189.364	0
7866	8540	0	0	14.2205	5.48608	-0.250772	-0.968046	181.774	58.6727	0
7902	9889	0	0	16.5267	8.70237	0.71142	-0.702767	300.69	55.1375	0
7922	8838	0	0	15.372	12.1828	-0.622679	-0.782477	70.8609	44.137	0
7923	8558	0	0	12.3865	8.44502	-0.262562	0.964915	96.8919	20.5424	0
8064	8697	0	0	17.793	4.99073	0.394813	-0.918762	388.636	22.0379	0
8134	9451	0	0	22.3932	7.25157	-0.909792	-0.415065	105.621	31.0668	0
8163	8354	0	0	13.667	2.87901	0.64138	0.767223	156.722	16.6139	0
8195	9080	0	0	3.7779	3.14941	-0.42415	0.905592	10.1699	5.27079	0
8197	8838	0	0	15.3181	12.0553	0.12694	0.99191	67.683	47.8515	0
8212	9992	0	0	2.87524	8.02682	0.579698	-0.814831	3.16253	15.0167	0
8240	9431	0	0	2.17281	2.45815	-0.0351994	-0.99938	19.9675	1.77132	0
8286	9036	0	0	5.25356	5.72483	0.994917	0.100696	155.11	18.897	0
8289	8844	0	0	24.9826	4.24545	-0.279155	0.960246	3.85462	1.90608	0
8301	9658	0	0	23.1454	2.42619	0.984206	-0.177026	37.1875	5.36797	0
8354	8986	0	0	13.682	2.9903	-0.415555	0.909568	254.226	30.9174	0
8355	9367	0	0	12.9756	8.60224	-0.574665	-0.818388	175.479	68.7927	0
8399	9207	0	0	8.48645	2.48512	-0.919043	-0.394157	177.018	22.5016	0
8426	9671	0	0	16.0182	11.1129	0.454298	0.89085	-544.429	817.749	1
8427	8624	0	0	10.8896	9.51064	-0.936651	0.350265	-0.174464	41.8111	0
8474	8773	0	0	5.45758	15.2573	-0.971552	-0.236827	28.8244	3.29347	0
8488	9347	0	0	6.4638	6.51419	-0.832591	0.553888	22.931	2.66277	0
8522	8974	0	0	9.9736	1.77366	0.461924	0.886919	107.356	31.3757	0
8542	9165	0	0	24.6524	9.34848	-0.995557	-0.0941654	152.767	8.6718	0
8544	8763	0	0	1.62692	12.0063	0.99894	0.0460343	47.3021	4.6538	0
8570	9254	0	0	15.5903	1.23351	-0.64621	0.763159	168.075	25.0911	0
8571	9023	0	0	16.7023	3.75669	0.506034	-0.862513	316.984	33.7317	0
8573	9819	0	0	7.41524	5.22066	0.926314	-0.376752	9.58066	1.98172	0
8660	9982	0	0	6.49508	2.87517	0.841739	-0.539884	85.019	18.39	0
8670	8717	0	0	26.4606	3.13195	0.508863	-0.860847	57.876	13.3091	0
8729	9903	0	0	7.7454	11.6672	0.943417	-0.331608	24.02	36.6782	0
8730	9572	0	0	11.1517	12.6871	0.559265	0.828989	165.789	44.0252	0
8788	9825	0	0	21.1094	8.15716	0.843587	-0.536992	256.931	3.87163	0
8796	9417	0	0	11.6869	3.71629	0.991424	0.130688	-7.59185	27.6583	0
8841	9213	0	0	5.80432	1.09861	0.192821	0.981234	149.127	24.763	0
8936	9023	0	0	16.8	3.70232	-0.999704	-0.0243153	37.8305	2.87173	0
9000	9297	0	0	1.76374	9.09383	0.59634	-0.802732	-0.550858	3.70496	0
9053	9746	0	0	13.6764	3.49318	0.780553	-0.62509	105.125	25.7905	0
9089	9831	0	0	2.80524	9.62455	0.902825	0.430009	103.585	5.59615	0
9125	9857	0	0	5.27082	10.9013	0.58794	0.808904	44.3678	28.5723	0
9175	9583	0	0	4.39356	5.75288	-0.155312	-0.987866	0.979271	1.95328	0
9283	9340	0	0	9.45376	7.60274	-0.380233	0.924891	128.049	25.8917	0
9296	9539	0	0	9.27987	2.72419	-0.666412	0.745584	102.423	9.16038	0
9514	9830	0	0	13.0538	6.87986	-0.989582	-0.143971	10.7077	62.3257	0
9628	9776	0	0	15.3473	2.30704	0.833235	-0.55292	70.1096	61.5554	0
1000	13486	0	0	1.48411	3.51799	0.997931	0.0642941	101.96	8.07757	0
1000	44903	0	0	1.36594	3.50992	-0.997405	-0.0719887	94.2498	2.5535	0
1004	51210	0	0	2.91794	2.25772	-0.443023	0.89651	80.311	3.77844	0
1007	21330	0	0	19.2476	5.57054	0.764864	0.644192	20.6325	9.69403	0
1007	28217	0	0	19.1305	5.55914	-0.874567	0.484904	172.053	43.854	0
1007	30757	0	0	19.2623	5.50775	0.971944	-0.235214	158.312	37.137	0
1012	34103	0	0	7.3403	8.26104	-0.576101	0.817378	41.3909	18.1468	0
1019	18161	0	0	12.4498	7.02192	-0.444548	0.895755	47.8999	96.3936	0
1020	34199	0	0	2.317	4.00426	0.996287	-0.0860925	27.7664	2.11048	0
1020	41916	0	0	2.22678	3.96075	-0.551951	-0.833876	90.1682	13.3929	0
1034	24409	0	0	18.5943	8.495	0.520369	0.853941	100.513	27.4335	0
1034	30322	0	0	18.603	8.37677	0.639962	-0.768406	71.1872	17.7327	0
1034	31941	0	0	18.4865	8.41189	-0.958016	-0.286715	68.0267	15.1882	0
1035	33125	0	0	15.5253	4.00632	0.771135	0.636671	169.549	53.9834	0
1035	43568	0	0	15.4132	3.98045	-0.97209	0.234609	52.3387	45.3625	0
1035	46423	0	0	15.4625	4.02827	-0.20504	0.978754	267.814	37.4755	0
1036	11327	0	0	11.8083	1.15682	0.57006	0.821603	246.497	19.512	0
1040	20044	0	0	2.40563	1.71236	0.248285	0.968687	117.735	5.02906	0
1040	35245	0	0	2.37614	1.56624	-0.14686	-0.989157	72.8462	7.8074	0
1041	46322	0	0	9.01472	6.38651	0.00291689	0.999996	219.664	30.4016	0
1041	47351	0	0	8.95076	6.34975	-0.866082	0.499902	47.1969	14.067	0
1045	40967	0	0	10.9594	6.9865	0.981094	0.193533	9.06165	56.309	0
1047	10193	0	0	4.35013	14.8117	-0.460575	0.887621	9.52892	4.02614	0
1047	28803	0	0	4.42334	14.7805	0.959071	0.283166	12.084	2.69574	0
1049	35723	0	0	25.5272	7.97179	-0.98176	0.190123	133.391	13.9373	0
1049	43772	0	0	25.5494	7.91558	-0.588145	-0.808756	-4.90963	11.4913	0
1049	46232	0	0	25.5718	8.01631	-0.189559	0.981869	-17.8292	3.70085	0
1050	10965	0	0	15.9315	8.07379	0.0776271	-0.996982	95.4605	60.9936	0
1050	49670	0	0	15.876	8.15711	-0.890077	0.45581	111.035	81.542	0
1052	10941	0	0	4.7255	11.449	0.208446	-0.978034	2.69816	21.788	0
1052	11014	0	0	4.67126	11.5693	-0.59526	0.803533	16.1287	14.7001	0
1052	12897	0	0	4.65069	11.4855	-0.899238	-0.43746	139.629	24.2257	0
1052	47935	0	0	4.77833	11.5244	0.990379	0.138378	110.44	0.901718	0
1058	17932	0	0	3.78	3.91342	0.982686	-0.18528	87.699	18.6194	0
1058	33805	0	0	3.67724	3.95451	-0.839626	0.543165	51.3016	8.09473	0
1058	41988	0	0	3.73648	3.97902	0.210666	0.977558	25.8003	16.4413	0
1058	47476	0	0	3.68351	3.88526	-0.728688	-0.684846	77.1238	10.9046	0
1059	21888	0	0	13.4656	7.86078	-0.940689	-0.339271	-8.95291	23.6187	0
1059	44486	0	0	13.5202	7.94142	-0.0351041	0.999384	325.685	6.38762	0
1060	25040	0	0	20.1566	9.87114	-0.974413	-0.224765	129.921	42.5705	0
1072	32594	0	0	19.1938	10.9299	-0.289729	0.957109	213.672	80.5255	0
1074	21420	0	0	16.6851	2.1483	0.605278	-0.796014	200.445	39.2468	0
1074	35588	0	0	16.7133	2.22108	0.984081	0.177722	52.6523	0.375024	0
1074	46480	0	0	16.6131	2.13804	-0.357115	-0.93406	231.578	53.6216	0
1074	52547	0	0	16.5651	2.20853	-0.999953	0.00973014	49.2339	16.1166	0
1075	16952	0	0	3.87641	6.38788	0.892934	-0.450188	36.6618	25.2182	0
1075	46237	0	0	3.85397	6.47327	0.556305	0.830978	99.1202	23.2376	0
1076	24392	0	0	14.6254	6.54195	-0.495503	-0.868606	195.993	81.3871	0
1076	28500	0	0	14.5926	6.62014	-0.966826	0.255435	169.857	120.069	0
1079	17343	0	0	17.7754	10.3874	0.473632	-0.880723	692.732	113.419	0
1079	33792	0	0	17.6916	10.3985	-0.687574	-0.726114	64.4523	88.7635	0
1081	16624	0	0	6.56858	12.0977	-0.911671	0.410922	19.0169	6.30693	0
1081	20889	0	0	6.61934	12.136	-0.145451	0.989365	4.07581	3.81895	0
1086	29347	0	0	19.3291	11.3857	-0.922025	-0.387129	54.6526	41.0661	0
1086	33930	0	0	19.4075	11.3499	0.311829	-0.950138	164.981	75.0044	0
1086	45696	0	0	19.4496	11.3962	0.975243	-0.221138	234.223	31.4635	0
1088	12048	0	0	19.2441	2.78158	-0.999892	0.0147272	11.3951	3.21952	0
1091	20851	0	0	15.3674	4.92845	0.120998	0.992653	301.831	43.6918	0
1091	26040	0	0	15.3723	4.8262	0.214427	-0.97674	281.893	46.2227	0
1092	13272	0	0	11.09	14.8586	-0.995366	0.0961541	43.7052	32.3856	0
1092	22346	0	0	11.1294	14.9141	-0.421061	0.907032	-22.9402	102.32	0
1092	26338	0	0	11.2144	14.8126	0.818928	-0.573896	-25.9357	148.803	0
1094	23251	0	0	15.7879	9.94614	0.82595	0.563744	49.4565	89.9331	0
1094	23772	0	0	15.7575	9.84009	0.401641	-0.915797	578.951	64.1609	0
1094	26758	0	0	15.6879	9.96461	-0.569046	0.822306	533.378	89.3449	0
1094	26948	0	0	15.6902	9.84515	-0.536628	-0.843819	28.3382	49.8469	0
1095	15179	0	0	12.8328	1.71278	0.47801	-0.878354	142.767	17.1834	0
1095	27441	0	0	12.7662	1.71251	-0.469545	-0.882909	299.07	14.5101	0
1095	31744	0	0	12.8693	1.77086	0.998647	-0.0519973	117.962	0.620816	0
1095	41513	0	0	12.7589	1.83203	-0.573796	0.818999	206.797	53.9944	0
1095	46981	0	0	12.8339	1.83557	0.494294	0.869295	234.247	49.8457	0
1099	14934	0	0	7.06561	13.9155	-0.916408	-0.400245	22.2962	0.120752	0
1099	18351	0	0	7.07237	13.981	-0.815169	0.579224	8.08976	6.28304	0
1104	26060	0	0	15.8991	12.6521	-0.291953	0.956433	1426.37	6.12124	0
1104	48808	0	0	15.9859	12.5765	0.987352	-0.158542	129.307	111.229	0
1104	49702	0	0	15.8775	12.5334	-0.609895	-0.792482	227.322	72.4588	0
1108	21212	0	0	16.3383	9.54019	-0.985314	-0.17075	35.4671	71.8176	0
1108	27980	0	0	16.3663	9.59594	-0.450406	0.892824	531.705	41.2305	0
1110	24126	0	0	1.41799	10.6375	-0.278744	-0.960365	-9.12861	1.1543	0
1110	34890	0	0	1.4723	10.7645	0.501921	0.864913	-6.0822	3.74546	0
1110	39721	0	0	1.50693	10.7036	0.999956	-0.00940874	72.4867	7.3581	0
1111	46309	0	0	18.2741	11.2524	-0.0290207	-0.999579	206.571	69.4002	0
1111	48639	0	0	18.2329	11.3743	-0.629556	0.776955	475.28	36.4376	0
1117	25111	0	0	5.05414	5.50715	-0.266487	-0.963838	35.8191	19.0621	0
1117	50816	0	0	5.13582	5.58384	0.978732	0.205143	50.7658	8.24791	0
1117	52390	0	0	5.07497	5.63591	0.0509828	0.9987	15.8767	7.36578	0
1123	32460	0	0	1.97353	3.68757	0.0179908	-0.999838	7.79449	1.25704	0
1129	18321	0	0	5.0468	15.213	-0.0204593	-0.999791	-5.4399	0.470297	0
1129	41750	0	0	5.06118	15.3271	0.22812	0.973633	-3.79902	1.723	0
1129	48767	0	0	5.10414	15.2846	0.97096	0.23924	5.51422	2.97349	0
1130	38367	0	0	1.77457	13.8256	0.783121	-0.621869	6.04426	9.11322	0
1136	10635	0	0	15.2652	2.0132	0.0710342	-0.997474	297.943	2.98114	0
1137	52730	0	0	25.6327	9.41423	0.332968	0.942938	40.2097	0.56851	0
1138	35236	0	0	17.0449	3.32609	0.384684	-0.923048	237.457	37.7252	0
1139	42769	0	0	22.1436	6.22175	-0.757822	-0.652461	59.5485	40.9095	0
1144	28995	0	0	20.5769	6.87862	0.711147	0.703043	30.3626	10.4822	0
1149	26132	0	0	13.2952	13.6198	0.123423	-0.992354	216.576	8.00553	0
1152	34832	0	0	5.55496	15.6693	0.99906	-0.0433469	48.4433	3.01353	0
1152	52211	0	0	5.41648	15.6339	-0.855768	-0.517359	31.8554	11.5849	0
1153	19871	0	0	3.57027	5.88196	-0.792252	-0.610194	125.494	16.4015	0
1157	12359	0	0	19.5125	7.10313	-0.629922	-0.776658	98.2022	28.8844	0
1157	23162	0	0	19.5459	7.19523	0.0132631	0.999912	250.665	55.4361	0
1159	11757	0	0	24.0164	1.62187	0.519386	0.854539	143.377	48.8896	0
1159	13532	0	0	24.0464	1.56399	0.997576	-0.0695813	7.19909	21.388	0
1159	42405	0	0	23.9331	1.53173	-0.811132	-0.584863	79.6388	10.9987	0
1160	15210	0	0	6.78088	7.1446	-0.679161	0.733989	27.0522	2.67924	0
1161	36973	0	0	20.1779	11.5286	0.834321	-0.551279	189.496	17.748	0
1161	44323	0	0	20.1232	11.5022	-0.0838697	-0.996477	56.7145	28.504	0
1163	11113	0	0	24.0709	2.4101	-0.590617	-0.806952	56.2631	29.3139	0
1163	39739	0	0	24.1678	2.45415	0.996306	-0.0858786	132.459	31.7165	0
1164	18044	0	0	7.66839	4.07463	-0.673458	-0.739226	173.225	16.849	0
1164	52173	0	0	7.77615	4.10866	0.975889	-0.218266	86.2136	1.08464	0
1165	41956	0	0	18.6166	11.8838	-0.601195	0.799102	-244.663	523.46	1
1165	47010	0	0	18.6893	11.7642	0.432384	-0.901689	362.569	147.506	1
1165	51136	0	0	18.7275	11.8428	0.976387	0.216029	-1032.8	123.437	1
1168	22647	0	0	15.8263	2.9961	-0.696266	-0.717784	185.064	43.8417	0
1168	29943	0	0	15.9006	3.0798	0.630979	0.7758	61.7894	13.5511	0
1168	41924	0	0	15.8401	3.08636	-0.449715	0.893172	154.679	25.1195	0
1173	34237	0	0	26.0053	8.40393	0.97374	-0.227661	100.426	27.6489	0
1176	29643	0	0	23.479	6.98742	0.962236	0.272215	101.611	18.1449	0
1176	36989	0	0	23.4358	7.02465	0.126982	0.991905	-5.95912	22.9887	0
1179	43103	0	0	20.8541	1.45336	-0.722894	-0.690959	1.91299	19.3931	0
1179	45158	0	0	20.9632	1.46423	0.844753	-0.535156	169.574	42.1847	0
1180	11694	0	0	20.616	9.26355	-0.775385	-0.631488	20.0668	42.3158	0
1180	17176	0	0	20.6752	9.37923	0.058713	0.998275	80.0665	81.4019	0
1183	42304	0	0	23.0284	6.49994	0.835186	-0.549968	182.614	11.865	0
1184	26629	0	0	1.89154	11.4617	-0.801595	-0.597867	19.8523	12.3824	0
1184	50053	0	0	2.01276	11.5304	0.924763	0.380545	19.9728	6.72223	0
1185	33916	0	0	3.77052	14.2918	-0.951133	-0.308781	11.4689	0.27448	0
1188	17112	0	0	10.7223	3.8364	-0.0820718	-0.996626	127.82	13.8392	0
1188	35605	0	0	10.7354	3.96865	0.11645	0.993197	95.7383	8.73864	0
1190	16481	0	0	6.81141	11.1128	-0.973961	0.226717	75.703	30.0327	0
1193	47307	0	0	2.67627	3.96461	0.471592	-0.881817	-0.1745	5.10211	0
1193	48793	0	0	2.61408	3.96715	-0.541944	-0.840415	6.55935	4.37844	0
1200	15025	0	0	2.7817	10.4451	-0.668297	-0.743895	37.5312	13.2427	0
1200	23456	0	0	2.85647	10.4304	0.338084	-0.941116	8.70761	6.39539	0
1200	38262	0	0	2.90346	10.4823	0.969927	-0.243396	58.2765	8.28305	0
1203	27961	0	0	14.9607	3.16472	0.990122	-0.140207	35.6416	90.8727	0
1203	51836	0	0	14.8615	3.12905	-0.673314	-0.739357	282.412	116.152	0
1205	49142	0	0	23.0411	9.68382	-0.789593	0.613631	28.11	0.6519	0
1206	16300	0	0	17.4312	2.45053	0.884399	0.466732	20.4728	15.5881	0
1206	33137	0	0	17.3086	2.46351	-0.767174	0.64144	38.1032	30.3879	0
1206	51532	0	0	17.3042	2.37415	-0.826825	-0.562459	49.0189	26.4244	0
1216	45640	0	0	15.2731	9.9747	-0.96558	0.260106	-39.7864	35.9597	0
1222	34652	0	0	20.8088	4.38405	-0.892481	0.451086	113.506	33.0792	0
1223	35755	0	0	2.99281	9.70552	-0.789561	0.613673	32.9962	27.5347	0
1226	24340	0	0	9.08257	6.09151	-0.973782	-0.227483	86.3457	10.2189	0
1226	30335	0	0	9.10871	6.16625	-0.619976	0.784621	79.8416	7.02071	0
1226	45744	0	0	9.13182	6.03801	-0.306882	-0.951748	165.775	5.2982	0
1228	22386	0	0	6.50259	13.811	-0.80741	0.589991	28.636	6.4315	0
1228	34633	0	0	6.5836	13.8133	0.774056	0.633117	45.9013	4.90134	0
1230	19493	0	0	12.1227	4.65333	-0.992478	0.122424	129.595	9.29731	0
1231	24365	0	0	19.7519	7.77267	-0.148713	0.98888	135.379	68.6408	0
1231	33788	0	0	19.6946	7.72757	-0.926667	0.375884	243.091	39.9831	0
1232	12750	0	0	8.61818	6.10637	-0.92393	-0.382563	121.665	36.114	0
1232	44559	0	0	8.74317	6.15094	0.957539	0.288304	210.886	63.5301	0
1238	37562	0	0	1.429	8.4687	0.864048	0.503409	64.123	16.0706	0
1239	31027	0	0	13.7042	13.7292	0.72792	-0.685662	347.303	273.358	0
1239	45898	0	0	13.6164	13.8065	-0.772415	0.635118	-10.2237	34.4273	0
1240	47751	0	0	21.9486	7.39315	-0.942924	0.333007	169.955	29.338	0
1246	11223	0	0	2.48431	9.90631	0.90721	-0.420679	33.007	16.7648	0
1246	46782	0	0	2.43386	9.87159	0.0679002	-0.997692	-12.9061	4.24843	0
1246	50868	0	0	2.37507	9.9565	-0.910117	0.414352	30.1504	13.2161	0
1249	19554	0	0	24.2656	6.2879	0.00629411	-0.99998	20.3939	16.3513	0
1249	38528	0	0	24.3214	6.3212	0.876839	-0.480784	253.929	20.5142	0
1251	26420	0	0	19.047	8.66357	-0.67039	-0.742008	63.7881	29.4381	0
1256	16494	0	0	2.92129	6.77062	0.964974	0.262346	30.825	4.65171	0
1256	37975	0	0	2.90017	6.71266	0.570284	-0.821448	2.12981	4.44026	0
1258	29122	0	0	1.24692	8.84166	0.972018	-0.234905	118.409	0.514656	0
1260	24527	0	0	14.2447	3.34559	-0.869678	-0.49362	126.539	11.3753	0
1260	40438	0	0	14.2892	3.45311	-0.266534	0.963826	222.17	11.3294	0
1261	26880	0	0	7.58342	11.1232	-0.742016	0.670383	2.63032	3.63138	0
1264	24022	0	0	13.1901	8.79256	-0.392014	0.919959	409.068	114.123	0
1269	13251	0	0	22.4517	7.08624	-0.104005	-0.994577	15.9665	9.27455	0
1269	25534	0	0	22.4009	7.12223	-0.904133	-0.427252	-8.81676	10.0314	0
1270	10375	0	0	11.4568	13.9046	0.821618	-0.570039	-47.6704	88.9152	0
1276	11091	0	0	21.7305	2.32508	-0.301856	0.953353	191.169	21.6321	0
1276	23866	0	0	21.6838	2.27553	-0.969512	0.245046	108.204	44.0298	0
1276	39966	0	0	21.8125	2.29297	0.869343	0.49421	42.3747	10.8319	0
1278	15398	0	0	8.23339	4.82742	0.99258	-0.121592	147.502	21.5845	0
1278	36619	0	0	8.10497	4.85835	-0.939147	0.343515	91.1179	39.4136	0
1280	10796	0	0	14.0033	9.63812	0.24716	-0.968975	641.043	42.1665	0
1280	19765	0	0	14.0005	9.74037	0.194679	0.980867	622.37	49.8942	0
1287	11258	0	0	22.8408	7.91619	0.952194	-0.305494	190.239	13.7525	0
1287	23236	0	0	22.8008	7.8815	0.169264	-0.985571	51.9549	25.2776	0
1287	31585	0	0	22.7477	7.95685	-0.870993	0.491296	264.103	17.5762	0
1288	37926	0	0	20.8638	7.21495	0.443769	0.896141	78.5278	15.3408	0
1289	13193	0	0	2.75552	10.8174	-0.473627	0.880725	0.687631	5.20985	0
1289	32293	0	0	2.84415	10.7474	0.966728	-0.255808	85.5541	26.4977	0
1293	27505	0	0	23.2101	6.0203	-0.645235	0.763984	243.5	33.5403	0
1293	46664	0	0	23.2719	5.90211	0.260089	-0.965585	102.1	19.4285	0
1294	46365	0	0	24.4871	5.134	0.440341	-0.897831	75.8268	25.5136	0
1303	48085	0	0	2.24427	5.16312	-0.79016	-0.612901	85.7142	12.0151	0
1305	31371	0	0	26.3136	2.63957	-0.438332	-0.898813	54.0022	10.5215	0
1307	25725	0	0	20.512	3.82625	0.996624	0.0821042	91.9624	4.5773	0
1309	32736	0	0	10.6419	12.2503	-0.626693	-0.779266	337.937	12.5457	0
1309	38409	0	0	10.7251	12.2693	0.903446	-0.428701	-30.0309	7.93907	0
1309	40435	0	0	10.7181	12.3268	0.777393	0.629015	317.011	53.3106	0
1310	38813	0	0	5.91507	13.394	0.702642	-0.711543	21.2894	12.1163	0
1311	40961	0	0	24.1465	9.03206	0.44677	0.894649	-1.72309	33.448	0
1321	30289	0	0	21.2228	3.83296	0.597081	-0.802181	141.806	3.26254	0
1321	43325	0	0	21.1668	3.94311	-0.295608	0.955309	113.182	27.4045	0
1321	48475	0	0	21.1604	3.82574	-0.397806	-0.917469	45.4372	24.1878	0
1326	17171	0	0	16.6179	5.38816	0.778493	-0.627653	147.25	30.1148	0
1326	23398	0	0	16.5173	5.46964	-0.776168	0.630526	145.691	69.7056	0
1329	16688	0	0	1.95871	7.37667	0.485317	-0.874338	24.7309	9.49532	0
1329	19022	0	0	1.86093	7.42554	-0.990576	-0.136963	142.077	15.9292	0
1329	35871	0	0	1.92953	7.50082	0.0450177	0.998986	7.34531	1.71165	0
1331	21457	0	0	8.89939	2.41262	-0.173569	-0.984822	293.048	26.2837	0
1331	21845	0	0	8.96056	2.46148	0.998912	-0.0466269	29.0843	17.8549	0
1331	44775	0	0	8.87012	2.4993	-0.734608	0.678492	64.3339	5.54591	0
1332	17666	0	0	24.4327	6.19365	-0.861405	-0.507919	8.01634	4.84278	0
1333	10569	0	0	13.5334	9.19189	-0.683643	0.729817	184.885	89.8769	0
1333	14660	0	0	13.6	9.1952	0.607305	0.794469	419.296	137.677	0
1333	22396	0	0	13.5632	9.10291	-0.10649	-0.994314	569.161	34.1533	0
1335	50823	0	0	13.2394	12.4851	-0.437564	-0.899187	1124.58	184.248	0
1339	51295	0	0	12.3434	7.62274	-0.571406	0.820667	75.7712	7.00799	0
1339	52126	0	0	12.3123	7.56466	-0.999772	0.0213609	-40.9175	0.281189	0
1341	51574	0	0	13.784	14.9093	0.0783657	0.996925	4215.35	46.3834	0
1343	12834	0	0	23.1427	4.28759	0.862674	0.505761	-0.291718	3.71286	0
1343	38665	0	0	23.1392	4.22969	0.794069	-0.607828	77.4017	16.1866	0
1345	12567	0	0	20.8672	10.5845	0.948096	0.317984	-173.136	54.1101	1
1346	25933	0	0	9.2125	1.80482	0.249964	-0.968255	149.087	50.3181	0
1346	27358	0	0	9.12314	1.89149	-0.9756	0.219557	94.3847	12.1532	0
1347	23633	0	0	12.3811	14.1343	0.910238	0.414085	32.6365	193.808	0
1349	11802	0	0	5.92701	9.44969	0.581508	-0.813541	-19.1303	8.66836	0
1349	23843	0	0	5.95193	9.50931	0.987784	0.155832	71.1794	20.7111	0
1349	24444	0	0	5.86582	9.44382	-0.413999	-0.910277	89.9519	24.5406	0
1349	30420	0	0	5.85475	9.54915	-0.594095	0.804395	17.7799	8.86477	0
1355	19397	0	0	10.4723	3.97877	0.864985	-0.501797	-13.7198	6.31458	0
1355	39931	0	0	10.3449	4.0067	-0.995556	-0.0941722	14.0953	11.5426	0
1355	46878	0	0	10.4747	4.04292	0.900549	0.434754	127.865	44.2055	0
1357	25807	0	0	19.1925	12.1275	-0.394288	-0.918987	-38.302	44.1929	0
1357	41471	0	0	19.2739	12.1956	0.974761	0.223252	64.576	40.8175	0
1358	32268	0	0	22.1825	2.98302	0.0133862	0.99991	90.3198	9.42314	0
1359	16205	0	0	15.6491	15.7096	-0.832871	0.553467	130.798	19.9612	0
1359	44008	0	0	15.6463	15.6477	-0.880787	-0.473512	44.0832	56.1025	0
1360	18050	0	0	16.0779	6.08157	-0.771828	-0.635831	-29.2412	33.8306	0
1361	14826	0	0	5.26925	4.08105	0.925791	0.378037	136.159	24.3637	0
1364	28757	0	0	24.602	3.76657	-0.390217	-0.920723	41.2105	15.5488	0
1371	18655	0	0	14.5555	14.4123	0.686888	0.726764	-4670.27	1013.14	1
1371	34820	0	0	14.5139	14.2896	0.10447	-0.994528	1275.61	106.236	1
1373	11850	0	0	11.0342	15.9304	0.999891	-0.0147737	143.568	41.1735	0
1373	12523	0	0	10.9972	15.8721	0.441418	-0.897302	-31.3944	10.4184	0
1373	36725	0	0	10.9024	15.9231	-0.992152	-0.125039	136.025	27.7508	0
1375	33575	0	0	10.6631	1.51714	-0.707981	-0.706231	38.2036	4.54748	0
1375	37077	0	0	10.6931	1.61588	-0.196528	0.980498	160.434	10.255	0
1375	39563	0	0	10.7609	1.54252	0.962027	-0.272953	37.6833	1.02008	0
1377	12511	0	0	1.67	8.76171	0.223452	-0.974715	-12.3557	1.86824	0
1377	45169	0	0	1.71472	8.80761	0.980138	-0.198317	95.3709	9.39539	0
1379	15728	0	0	14.9325	4.64874	0.420743	-0.90718	219.706	19.5582	0
1379	33877	0	0	14.9712	4.71905	0.991496	0.130136	-0.115854	68.8006	0
1379	43163	0	0	14.8656	4.65434	-0.566339	-0.824172	112.607	28.7159	0
1379	52623	0	0	14.8752	4.77161	-0.42419	0.905573	236.969	74.7378	0
1380	11600	0	0	11.1733	6.58949	0.940753	-0.339092	29.1712	31.9368	0
1380	13225	0	0	11.0913	6.55673	-0.448057	-0.894005	299.942	82.5874	0
1383	33092	0	0	20.6033	3.24842	-0.278467	-0.960446	194.561	79.8405	0
1383	50232	0	0	20.6693	3.37211	0.642806	0.766029	91.59	38.175	0
1385	11777	0	0	16.2114	12.2521	0.573526	0.819187	-7.34999	68.0004	0
1385	31163	0	0	16.2352	12.1979	0.991398	-0.130881	40.5147	80.8724	0
1386	48680	0	0	19.218	4.34286	0.897515	-0.440984	237.585	37.6195	0
1388	23587	0	0	8.59293	8.10665	0.370784	-0.928719	96.0024	14.7369	0
1388	48265	0	0	8.63754	8.16264	0.988138	-0.153569	26.1642	1.80398	0
1390	18439	0	0	24.6894	8.37943	-0.489514	0.871996	61.2282	52.7	0
1390	19275	0	0	24.654	8.32418	-0.996744	0.0806368	252.914	8.99634	0
1390	21488	0	0	24.7935	8.31754	0.999898	-0.014313	321.574	25.6609	0
1390	36659	0	0	24.763	8.26085	0.563648	-0.826015	33.5378	21.4669	0
1395	31723	0	0	24.2581	7.51115	0.783036	0.621976	67.632	63.2636	0
1395	37080	0	0	24.2288	7.39908	0.379746	-0.925091	119.847	55.0429	0
1400	19935	0	0	18.313	1.64371	0.136449	-0.990647	255.741	15.2273	0
1402	29680	0	0	11.1579	3.54456	-0.286353	-0.958124	180.74	5.93187	0
1403	14703	0	0	4.85546	15.8803	-0.675998	-0.736903	4.18596	0.79456	0
1407	22942	0	0	18.6928	12.4039	0.356296	0.934373	-12.4251	10.2766	0
1409	19904	0	0	18.5585	11.7641	-0.572686	0.819775	295.382	220.423	1
1409	20906	0	0	18.5337	11.7034	-0.983144	-0.182832	12.1589	0.908819	0
1410	32148	0	0	6.67899	12.5024	0.370098	0.928993	8.55594	6.21125	0
1410	45298	0	0	6.66112	12.3928	0.055949	-0.998434	11.8085	7.98736	0
1410	52612	0	0	6.71041	12.4276	0.922411	-0.386211	8.22737	10.2192	0
1412	26067	0	0	2.18269	15.1885	0.941058	-0.338246	8.63458	4.9167	0
1413	37013	0	0	21.5366	9.81731	-0.956488	0.291772	487.549	10.3113	0
1413	45504	0	0	21.6603	9.79631	0.999195	-0.0401068	488.216	57.5837	0
1417	49296	0	0	2.27782	10.2853	0.752052	-0.659103	24.6804	20.6911	0
1418	11542	0	0	11.0841	3.09328	-0.897562	0.440889	82.2162	0.724685	0
1418	28246	0	0	11.1391	3.12474	0.0729104	0.997338	242.086	5.10055	0
1418	31155	0	0	11.1552	3.01555	0.35829	-0.933611	281.047	41.9298	0
1422	28822	0	0	4.58754	10.4795	-0.530587	-0.847631	58.0021	20.973	0
1422	34468	0	0	4.69174	10.5105	0.907711	-0.419597	34.737	18.1734	0
1422	36264	0	0	4.67245	10.5965	0.641545	0.767086	39.9166	20.2683	0
1422	42069	0	0	4.58807	10.6026	-0.523197	0.852212	32.387	17.3929	0
1424	41016	0	0	1.91058	2.33478	0.282215	0.959351	47.5847	0.787838	0
1429	38503	0	0	19.5291	6.62752	0.184717	-0.982792	259.918	15.375	0
1429	46736	0	0	19.5711	6.73066	0.817619	0.57576	-4.03943	3.28253	0
1431	16817	0	0	3.00885	6.25328	-0.305961	-0.952044	8.95357	7.35823	0
1431	18667	0	0	2.95923	6.30729	-0.973982	-0.226624	152.563	2.38962	0
1431	40897	0	0	3.08016	6.26779	0.652602	-0.757701	46.9498	7.39995	0
1434	33003	0	0	14.5589	15.2083	-0.275113	-0.961412	-2.05172	37.5735	0
1434	35049	0	0	14.5892	15.3136	0.277439	0.960743	-56.2732	12.7384	0
1440	35941	0	0	19.8401	2.53115	0.421661	0.906754	38.4233	5.63447	0
1440	39329	0	0	19.8009	2.4115	-0.196043	-0.980595	89.5291	36.2613	0
1441	13468	0	0	6.77039	14.8945	0.648206	0.761465	3.24474	3.41022	0
1442	33575	0	0	10.6474	1.41438	-0.46539	0.885106	172.093	15.6073	0
1443	14259	0	0	3.64376	2.88874	-0.79505	-0.606544	61.1496	5.07939	0
1443	45318	0	0	3.70525	2.85971	0.036948	-0.999317	12.8236	5.37468	0
1444	24017	0	0	4.57469	5.58568	0.955274	-0.295723	74.2172	20.507	0
1446	25436	0	0	14.087	9.17496	-0.613067	-0.790031	338.911	140.316	0
1446	31238	0	0	14.1502	9.16414	0.316535	-0.948581	304.716	15.1454	0
1446	52706	0	0	14.119	9.29587	-0.142097	0.989853	640.104	81.7726	0
1447	29133	0	0	14.454	15.4709	-0.494019	0.869451	140.165	346.206	0
1447	29530	0	0	14.429	15.3988	-0.925516	-0.378709	110.074	222.49	0
1447	35049	0	0	14.5382	15.4051	0.963103	-0.269132	153.379	26.4031	0
1450	12500	0	0	10.2791	1.60963	0.312107	0.950047	280.726	12.2673	0
1450	51412	0	0	10.223	1.59216	-0.79629	0.604916	15.181	4.19959	0
1452	33942	0	0	2.63968	11.4021	0.373411	0.927666	0.354937	4.95853	0
1454	23545	0	0	20.875	6.06276	-0.267305	0.963612	233.858	75.0537	0
1458	20341	0	0	26.7325	8.22446	0.741574	0.670871	87.4227	60.834	0
1458	48834	0	0	26.6401	8.18367	-0.995371	-0.0961096	288.716	23.9064	0
1461	28038	0	0	3.88409	4.76382	-0.594363	0.804197	9.60644	25.7237	0
1461	41361	0	0	3.93184	4.65773	0.207879	-0.978155	25.8691	25.7227	0
1462	36350	0	0	6.62939	5.38917	0.950971	-0.309279	29.9173	12.2031	0
1464	16801	0	0	1.85797	12.4292	-0.858902	-0.512139	34.0741	13.6398	0
1469	12268	0	0	4.38454	2.4825	-0.749668	0.661815	54.6642	9.55533	0
1470	11864	0	0	7.7015	3.94483	-0.719237	-0.694765	79.704	1.22052	0
1470	18044	0	0	7.68654	4.00785	-0.955473	0.295079	25.9916	29.5592	0
1470	34921	0	0	7.80926	3.97476	0.974296	-0.225273	66.1386	36.1804	0
1471	10635	0	0	15.3172	1.98637	-0.854164	-0.520004	86.0017	22.4225	0
1473	17339	0	0	11.1783	13.0215	0.62133	-0.783549	-36.387	8.37333	0
1473	31459	0	0	11.0861	13.0472	-0.936307	-0.351184	165.995	33.7247	0
1474	13721	0	0	10.5982	3.02645	-0.66787	0.744278	109.558	15.3809	0
1474	34483	0	0	10.5739	2.96629	-0.99744	-0.071506	55.3182	6.12184	0
1475	32163	0	0	10.4785	9.68624	-0.564361	0.825528	31.4187	69.3167	0
1479	29458	0	0	8.44363	7.25062	0.679417	-0.733753	5.16429	3.12502	0
1479	33309	0	0	8.37512	7.23701	-0.346686	-0.937981	204.4	18.8931	0
1479	42198	0	0	8.46248	7.31777	0.962287	0.272035	59.3835	14.35	0
1480	35434	0	0	2.19855	6.10154	0.559314	-0.828956	-1.22336	5.08955	0
1481	23538	0	0	8.91482	12.8126	0.623721	-0.781647	9.76493	2.92392	0
1486	29090	0	0	25.914	2.70794	-0.59522	-0.803563	11.8379	1.05337	0
1486	32412	0	0	25.8838	2.7694	-0.999803	0.0198585	67.7212	10.508	0
1486	33739	0	0	25.9994	2.83022	0.550159	0.83506	62.8569	8.78359	0
1488	21019	0	0	9.49599	13.9489	-0.441805	-0.897111	131.069	30.9145	0
1488	48354	0	0	9.4638	13.9973	-0.998218	-0.059669	136.865	36.7423	0
1489	37624	0	0	6.32768	8.25731	0.353072	0.935596	129.112	44.41	0
1491	32737	0	0	7.77429	7.78423	0.916975	0.398945	77.7281	25.5391	0
1492	19008	0	0	13.3828	5.6377	-0.922831	0.385205	58.4793	45.8647	0
1492	44018	0	0	13.4392	5.53641	-0.15828	-0.987394	265.891	85.5466	0
1492	47502	0	0	13.4741	5.67932	0.314982	0.949098	251.804	53.2927	0
1495	28400	0	0	26.5745	4.6825	0.310741	-0.950495	38.8485	14.6701	0
1497	24334	0	0	9.56137	9.78098	-0.748247	0.66342	-13.8716	15.4168	0
1497	34759	0	0	9.55476	9.72376	-0.880616	-0.47383	141.653	23.884	0
1500	16440	0	0	26.7037	5.93587	-0.22836	0.973577	44.7462	15.5033	0
1500	29125	0	0	26.7688	5.86131	0.934288	-0.356519	87.2828	11.5216	0
1501	50849	0	0	3.2922	4.56433	-0.990623	0.136621	38.8711	5.75629	0
1501	52673	0	0	3.34225	4.62021	-0.245054	0.969509	23.5224	1.7173	0
1503	11075	0	0	19.16	1.73496	-0.782413	0.622759	245.427	1.41105	0
1504	12254	0	0	5.38864	2.15762	-0.640673	0.767814	50.1542	18.6352	0
1504	40474	0	0	5.36611	2.09562	-0.983773	-0.17942	-0.672999	3.53917	0
1506	46092	0	0	24.9471	2.95051	-0.786916	0.61706	162.368	7.50858	0
1509	41824	0	0	10.3529	15.7894	0.641534	0.767094	79.2924	20.9956	0
1513	18955	0	0	4.7157	8.82221	-0.999177	0.0405563	77.4996	16.3137	0
1521	17262	0	0	20.715	4.60799	0.778048	-0.628205	415.271	44.1974	0
1523	22480	0	0	7.19319	15.6143	0.98183	-0.189762	14.8654	9.04937	0
1523	38126	0	0	7.10219	15.5753	-0.53896	-0.842331	24.1269	3.68574	0
1523	52281	0	0	7.1759	15.6689	0.692941	0.720994	8.22201	5.26432	0
1524	22634	0	0	10.8583	1.93856	0.961416	0.275098	31.2401	1.84497	0
1527	22024	0	0	16.0429	13.6514	-0.460687	-0.887563	91.1634	9.21226	0
1527	25995	0	0	16.0436	13.7791	-0.451045	0.892501	573.284	123.32	0
1527	36571	0	0	16.1108	13.6523	0.485416	-0.874283	234.911	35.0147	0
1528	20270	0	0	3.75219	6.92094	0.809552	-0.587048	32.7473	14.2419	0
1528	34977	0	0	3.63476	6.9422	-0.963992	-0.265932	47.1667	3.19747	0
1530	11077	0	0	23.7235	6.34853	-0.799926	-0.600099	12.8789	8.35159	0
1537	51680	0	0	10.2043	13.1066	-0.20352	-0.979071	235.133	107.974	0
1538	25567	0	0	26.8305	8.57776	0.407379	0.913259	-6.14644	37.2859	0
1542	28257	0	0	21.379	5.79391	-0.976883	-0.213777	103.27	43.6966	0
1542	33206	0	0	21.4368	5.74817	0.0165032	-0.999864	152.786	50.6233	0
1551	27507	0	0	6.97212	7.43788	-0.799737	0.600351	18.4353	8.90352	0
1551	34696	0	0	7.06755	7.43742	0.805295	0.592874	329.921	20.783	0
1551	50589	0	0	7.0142	7.34298	-0.0922627	-0.995735	149.353	36.3225	0
1552	17232	0	0	5.89946	8.42789	0.0553646	0.998466	61.0741	35.0057	0
1555	24445	0	0	2.62006	5.06201	-0.685841	0.727752	39.126	4.5178	0
1555	25899	0	0	2.73357	5.0242	0.985185	0.171494	167.676	12.8331	0
1556	35493	0	0	3.29613	6.23185	-0.911636	-0.410999	122.024	13.7739	0
1556	48537	0	0	3.36118	6.32335	0.0886211	0.996065	68.1757	11.8087	0
1563	21816	0	0	11.2568	2.08027	0.559143	0.829071	198.616	23.6362	0
1565	12528	0	0	9.96997	14.5557	0.97368	-0.227919	25.4655	41.1338	0
1568	31418	0	0	5.71491	12.0051	0.637085	0.770794	37.5897	15.3005	0
1568	50043	0	0	5.72591	11.911	0.797881	-0.602815	31.2207	32.7971	0
1568	51623	0	0	5.6196	11.9073	-0.754168	-0.656682	58.4678	26.0101	0
1572	24179	0	0	9.90458	1.15339	0.417559	0.90865	178.35	17.4651	0
1580	14190	0	0	15.8218	15.5399	0.939221	-0.343313	234.903	34.5572	0
1580	44390	0	0	15.6978	15.5334	-0.898589	-0.438791	65.0776	97.5432	0
1581	16220	0	0	9.68755	15.4528	0.356227	0.934399	11.2106	28.7672	0
1583	21674	0	0	2.35383	10.1074	0.765253	-0.64373	8.06514	3.53953	0
1583	43449	0	0	2.26654	10.1729	-0.831601	0.555374	25.5038	13.2772	0
1583	49296	0	0	2.31493	10.1972	0.0534871	0.998569	-14.2617	4.48188	0
1584	17964	0	0	1.57022	14.8751	-0.0477954	-0.998857	-3.40986	0.85308	0
1585	17942	0	0	6.84424	2.06828	0.787121	0.616799	14.5166	27.7563	0
1587	37948	0	0	16.1623	3.32943	0.986121	0.166027	62.9115	39.7442	0
1587	45337	0	0	16.0581	3.27947	-0.747362	-0.664417	-0.0636991	6.14375	0
1588	23161	0	0	5.09892	4.49318	-0.987299	-0.158873	73.9078	11.3103	0
1588	26399	0	0	5.24145	4.50662	0.999593	0.0285428	131.585	24.4582	0
1588	32164	0	0	5.21328	4.44753	0.606449	-0.795122	-9.41231	9.03568	0
1590	25536	0	0	7.45044	10.5541	0.971834	-0.235668	92.891	34.814	0
1590	47693	0	0	7.32374	10.5259	-0.779375	-0.626557	169.611	32.6419	0
1591	16495	0	0	7.42581	4.14567	-0.718164	-0.695874	81.2236	16.4362	0
1591	27106	0	0	7.47993	4.13283	0.328418	-0.944533	49.1551	1.15186	0
1591	27383	0	0	7.51467	4.1807	0.999828	-0.0185537	21.9707	8.86201	0
1598	14028	0	0	6.66147	10.4446	-0.315096	0.94906	12.9727	1.92725	0
1598	17893	0	0	6.61796	10.3586	-0.951387	-0.307998	60.0748	13.2375	0
1598	34966	0	0	6.72542	10.4333	0.620268	0.78439	84.8089	20.5614	0
1598	42837	0	0	6.68835	10.3115	0.0780629	-0.996948	33.5133	12.3991	0
1613	15544	0	0	5.82822	8.18114	-0.508179	-0.861251	87.1255	28.5663	0
1615	12948	0	0	5.64758	9.64651	0.95816	0.286232	90.5927	4.1174	0
1615	24945	0	0	5.55257	9.6589	-0.852752	0.522315	56.4354	13.7148	0
1618	15281	0	0	18.7652	8.46225	-0.967524	-0.25278	125.489	43.1952	0
1618	29976	0	0	18.787	8.52002	-0.560224	0.828341	394.32	6.8656	0
1619	42460	0	0	8.9027	7.72958	-0.210547	0.977584	98.0185	51.6534	0
1621	10162	0	0	23.7493	1.767	0.965957	0.258704	14.6659	1.72097	0
1621	18297	0	0	23.6783	1.70158	-0.337267	-0.941409	2.39435	15.02	0
1622	41395	0	0	11.6573	3.88335	-0.349625	0.93689	137.624	33.3134	0
1624	11908	0	0	2.1488	7.35932	-0.558627	-0.829419	31.8051	2.4854	0
1644	50177	0	0	4.97912	13.352	-0.700924	0.713236	9.68327	5.562	0
1644	52097	0	0	5.0356	13.2658	0.374037	-0.927414	9.8792	9.99656	0
1654	15607	0	0	7.18796	6.37866	0.529354	-0.848401	48.793	11.3023	0
1654	16104	0	0	7.18828	6.47587	0.534761	0.845004	71.0036	5.07833	0
1654	45011	0	0	7.10173	6.41402	-0.972654	-0.232259	51.6063	12.4952	0
1654	45556	0	0	7.12373	6.47374	-0.589437	0.807814	8.65136	3.0743	0
1657	17526	0	0	14.1669	3.63267	-0.838956	0.544199	152.176	30.5142	0
1662	10729	0	0	17.8421	7.28485	-0.93057	0.366115	76.3361	15.9862	0
1662	17066	0	0	17.9606	7.31331	0.662442	0.749114	95.597	36.627	0
1663	45378	0	0	23.6428	9.35908	0.459078	-0.888396	34.3724	43.1134	0
1666	24275	0	0	26.3997	8.9206	0.594817	0.803861	-7.19259	22.8173	0
1667	19604	0	0	24.6022	1.29206	-0.254624	0.96704	130.392	15.1282	0
1667	23724	0	0	24.6886	1.18696	0.899343	-0.437245	70.452	11.8458	0
1667	25085	0	0	24.6106	1.14558	-0.1421	-0.989852	82.9144	7.19407	0
1667	51423	0	0	24.5566	1.18195	-0.863636	-0.504117	3.74949	4.86453	0
1673	19944	0	0	9.37272	15.3705	0.49609	0.868271	15.3747	12.4046	0
1675	27914	0	0	11.2352	5.86029	-0.250782	0.968044	138.927	1.11256	0
1678	16092	0	0	3.1062	2.79288	0.155565	-0.987826	9.29207	1.02637	0
1680	12804	0	0	1.4188	7.32513	0.999355	0.035906	111.809	2.45906	0
1680	25080	0	0	1.38754	7.26813	0.503423	-0.86404	14.0765	2.92308	0
1680	29851	0	0	1.38738	7.37761	0.501367	0.865235	14.2872	12.6407	0
1683	10531	0	0	8.88774	12.228	0.595257	-0.803536	-2.01584	16.6166	0
1683	13685	0	0	8.81768	12.3532	-0.373355	0.927688	44.3533	46.8019	0
1690	15133	0	0	26.5403	1.81081	0.910352	-0.413835	59.7473	5.79068	0
1692	15587	0	0	10.3889	2.2334	-0.672944	0.739694	58.1889	28.8828	0
1692	29578	0	0	10.4079	2.13374	-0.352517	-0.935806	213.52	3.12644	0
1692	41207	0	0	10.4499	2.24505	0.353049	0.935605	200.567	29.1889	0
1695	26039	0	0	15.4563	9.45324	-0.969419	-0.245411	2.62528	11.3579	0
1695	47433	0	0	15.5141	9.54385	-0.186309	0.982491	445.12	96.2975	0
1695	50446	0	0	15.6002	9.45665	0.979951	-0.199236	83.262	28.5719	0
1698	47420	0	0	3.42691	12.3496	0.55014	-0.835073	7.00027	0.637167	0
1700	12745	0	0	25.4112	4.87104	-0.994014	-0.109255	172.751	10.6311	0
1700	51034	0	0	25.5087	4.83132	0.634695	-0.772762	109.377	3.9214	0
1703	21228	0	0	6.78841	2.58774	-0.616048	0.787709	41.0387	1.88158	0
1703	23394	0	0	6.77054	2.53489	-0.967698	-0.252112	56.8853	4.19327	0
1703	27816	0	0	6.87005	2.54065	0.990332	-0.13872	92.9922	24.6267	0
1707	49891	0	0	3.51022	12.7412	0.489838	0.871813	4.20085	10.6691	0
1708	33255	0	0	11.4816	2.39607	0.612921	0.790144	184.771	5.39489	0
1708	36447	0	0	11.4168	2.40726	-0.312452	0.949934	235.342	16.7217	0
1710	13097	0	0	8.45609	5.44787	-0.71181	0.702373	29.6496	22.1638	0
1710	36895	0	0	8.55461	5.44514	0.749069	0.662492	129.351	7.19573	0
1710	46485	0	0	8.45211	5.35759	-0.771503	-0.636226	142.741	21.7773	0
1716	11769	0	0	26.0304	3.09242	0.423785	0.905763	56.2307	2.43705	0
1716	33739	0	0	26.0189	2.9543	0.267796	-0.963476	62.5888	10.2727	0
1719	25881	0	0	12.5784	13.1147	0.965793	-0.259313	-58.3175	30.0833	0
1719	36377	0	0	12.5422	13.1763	0.24155	0.970388	566.325	41.585	0
1719	42676	0	0	12.4883	13.1002	-0.834571	-0.5509	579.45	315.244	0
1725	33093	0	0	17.5326	12.3055	0.221731	-0.975108	110.971	118.931	0
1725	41012	0	0	17.5316	12.4098	0.202581	0.979265	70.5011	77.3529	0
1725	46808	0	0	17.5741	12.3575	1	-0.000752383	147.157	82.3575	0
1727	17691	0	0	2.67745	2.5194	-0.699192	-0.714934	79.0903	2.53109	0
1727	32860	0	0	2.76557	2.56976	0.970872	0.2396	52.5902	5.89955	0
1731	38521	0	0	1.84547	14.7054	0.126361	0.991984	-3.84377	1.00553	0
1731	38713	0	0	1.77816	14.645	-0.999813	-0.0193584	22.2208	1.80477	0
1733	41009	0	0	7.34792	13.7344	-0.727596	0.686006	7.3123	8.86359	0
1736	32517	0	0	24.8381	4.9403	-0.245886	-0.969299	31.4014	0.292858	0
1737	39694	0	0	26.3818	4.69873	-0.999853	0.0171669	149.267	16.462	0
1738	44041	0	0	20.598	9.81328	-0.960112	0.279615	264.343	33.9637	0
1741	17076	0	0	26.0952	2.10998	0.99361	0.112872	61.2936	4.38266	0
1742	46992	0	0	13.4159	9.11824	-0.997957	-0.0638896	-32.0146	0.995385	0
1748	36150	0	0	18.662	1.77938	-0.993979	-0.10957	62.4687	42.7422	0
1748	40288	0	0	18.7353	1.83508	0.372133	0.92818	93.2859	67.9344	0
1748	49096	0	0	18.7539	1.74793	0.718595	-0.695429	170.931	39.8498	0
1750	12401	0	0	2.84045	13.4525	0.997803	-0.0662571	13.1839	0.730657	0
1751	24884	0	0	14.0858	11.3746	-0.340372	0.940291	369.777	27.8463	0
1751	28957	0	0	14.1222	11.2596	0.263188	-0.964745	676.036	153.597	0
1755	11896	0	0	6.43927	8.76769	-0.779473	-0.626436	145.504	8.23591	0
1761	37196	0	0	21.8073	4.11424	0.86934	0.494214	105.822	73.5568	0
1761	47227	0	0	21.7125	4.14253	-0.457821	0.889044	127.962	23.4076	0
1764	18310	0	0	12.1816	13.3156	0.751098	-0.660191	9.59766	48.3327	0
1764	34415	0	0	12.1865	13.3827	0.840137	0.542374	409.647	202.173	0
1764	36060	0	0	12.1155	13.3022	-0.434155	-0.900838	671.063	13.5665	0
1772	18633	0	0	15.153	9.36645	-0.43284	0.901471	590.48	91.0214	0
1773	12872	0	0	11.0909	6.75776	-0.80144	0.598075	12.0895	20.8458	0
1773	52213	0	0	11.1725	6.76757	0.636214	0.771513	351.287	64.8747	0
1775	34241	0	0	2.38997	8.47605	0.852187	-0.523237	74.0623	19.9768	0
1775	48902	0	0	2.27818	8.46323	-0.711524	-0.702661	31.2756	0.578565	0
1776	12660	0	0	26.6503	2.01368	0.813306	-0.581836	46.3314	5.01695	0
1776	27956	0	0	26.5943	1.99328	-0.250005	-0.968245	19.3461	0.248541	0
1776	50011	0	0	26.6248	2.09416	0.328386	0.944543	48.4995	1.12773	0
1779	10991	0	0	15.1039	1.53347	0.47504	-0.879964	220.332	36.8179	0
1779	22079	0	0	15.0716	1.6287	-0.157997	0.98744	229.751	9.93997	0
1779	42289	0	0	15.0512	1.53603	-0.558365	-0.829596	172.274	10.8017	0
1780	33569	0	0	7.81871	9.52133	0.178416	0.983955	112.492	23.7234	0
1784	35597	0	0	18.4433	7.62347	-0.998895	-0.0469947	102.463	7.88829	0
1784	42170	0	0	18.5134	7.68557	0.16772	0.985835	361.506	65.8889	0
1790	20835	0	0	4.50415	5.88326	-0.81264	0.582767	85.3676	27.1157	0
1790	44299	0	0	4.59377	5.84081	0.965734	-0.259533	59.3088	20.0982	0
1792	15570	0	0	8.68297	11.4948	0.789992	-0.613117	23.5992	1.54534	0
1793	31961	0	0	21.841	1.44166	0.0302669	0.999542	73.398	11.4196	0
1793	38670	0	0	21.8915	1.41177	0.862102	0.506734	2.36742	2.24079	0
1799	20457	0	0	13.2313	11.2621	-0.618658	-0.78566	1031.11	329.651	0
1799	33714	0	0	13.3025	11.3899	0.343364	0.939202	788.174	67.9596	0
1800	22161	0	0	8.10909	11.22	0.367439	0.930048	169.343	42.4007	0
1800	38507	0	0	8.03594	11.1088	-0.708713	-0.705496	237.039	3.19576	0
1805	12913	0	0	18.2855	3.47176	-0.933978	0.357331	195.167	38.2889	0
1805	21495	0	0	18.2929	3.40646	-0.830343	-0.557253	13.6021	2.36435	0
1805	44294	0	0	18.4236	3.44572	0.999972	-0.00751611	-6.6437	13.1954	0
1810	18460	0	0	4.43	12.1855	-0.466199	0.88468	17.6983	29.6431	0
1814	10278	0	0	6.67772	12.825	-0.749773	-0.661695	18.0535	3.73161	0
1814	12938	0	0	6.71286	12.9402	-0.253242	0.967403	20.9981	12.0303	0
1814	43304	0	0	6.80136	12.8683	0.998756	-0.0498611	83.8321	17.8421	0
1816	18646	0	0	6.97873	2.14205	0.365608	-0.930769	89.4679	28.5092	0
1816	44327	0	0	6.92238	2.25175	-0.543641	0.839318	68.8151	5.66752	0
1817	39469	0	0	2.09224	12.6627	0.874997	-0.484128	32.0192	6.58285	0
1821	20500	0	0	7.32878	9.65923	-0.448323	-0.893872	23.5022	16.0638	0
1821	30319	0	0	7.30893	9.76044	-0.752661	0.658409	-3.66502	6.48888	0
1821	43903	0	0	7.42318	9.71584	0.999671	-0.0256341	25.8639	21.7627	0
1822	17527	0	0	16.8508	8.72421	0.632209	-0.774798	393.867	28.2418	0
1822	51058	0	0	16.7733	8.80008	-0.788168	0.61546	447.076	147.092	0
1824	11559	0	0	11.2988	12.7934	0.0917833	-0.995779	67.8925	48.0322	0
1824	19255	0	0	11.3609	12.8859	0.956527	0.291643	-7.94122	80.0355	0
1834	37745	0	0	2.17517	6.93589	0.674327	-0.738433	36.5342	11.3967	0
1834	41596	0	0	2.12514	7.04954	-0.0893567	0.996	-0.0973693	5.81662	0
1834	45505	0	0	2.07537	6.94956	-0.848466	-0.529249	4.06117	1.89653	0
1835	19841	0	0	3.63159	13.8775	0.376189	0.926543	-0.561313	2.09554	0
1837	16078	0	0	12.9321	15.2461	0.999072	0.0430657	838.154	227.454	0
1841	12274	0	0	18.9512	9.43196	-0.872325	0.488927	43.3503	2.14382	0
1844	30996	0	0	4.12254	5.39797	-0.281422	-0.959584	-0.524209	9.58379	0
1844	39926	0	0	4.08339	5.44144	-0.98348	-0.181017	121.601	1.3221	0
1847	20643	0	0	5.58911	14.0397	0.119166	0.992874	-3.23466	1.49639	0
1848	12025	0	0	15.0012	8.57052	0.8618	-0.507248	89.8451	125.88	0
1849	19323	0	0	13.9193	7.66633	-0.276184	0.961105	243.087	35.7341	0
1849	38605	0	0	13.9868	7.65236	0.635526	0.77208	0.483427	31.0312	0
1850	11079	0	0	16.2628	12.4103	-0.994181	0.107723	354.786	100.774	0
1856	37207	0	0	14.7292	11.4013	-0.27286	0.962054	925.216	1.38591	0
1861	40961	0	0	24.2179	9.13648	-0.671947	-0.740599	8.06266	21.0884	0
1864	10926	0	0	12.0225	11.4676	0.149792	-0.988718	584.671	106.721	0
1864	38856	0	0	12.072	11.5125	0.970104	-0.242688	-17.4695	161.782	0
1865	10663	0	0	16.0028	14.8074	0.26527	-0.964174	82.044	7.31379	0
1865	45742	0	0	15.9385	14.8218	-0.650604	-0.759417	0.603907	52.0703	0
1870	45117	0	0	4.78613	14.8717	0.920791	0.390056	9.66093	3.6466	0
1872	46445	0	0	17.5521	3.7969	-0.228483	0.973548	408.664	49.416	0
1873	13214	0	0	9.42533	4.11248	0.882526	0.470263	55.8632	20.095	0
1874	21000	0	0	20.49	1.23401	-0.930609	0.366014	39.1425	12.411	0
1874	25138	0	0	20.5414	1.27262	-0.0933127	0.995637	180.861	18.709	0
1880	32786	0	0	3.53851	15.4582	0.607252	-0.794509	4.19144	1.66078	0
1881	29562	0	0	19.4217	9.27972	0.882629	-0.47007	151.047	29.4061	0
1882	40244	0	0	19.8875	2.99128	-0.849805	0.527098	78.6887	49.0764	0
1883	33335	0	0	22.8968	4.33121	-0.975238	0.22116	167.965	41.3246	0
1883	46257	0	0	22.9641	4.38619	-0.021148	0.999776	52.6795	42.3889	0
1885	17367	0	0	12.2605	5.64064	-0.999996	0.00293168	43.7925	28.568	0
1885	23909	0	0	12.2922	5.57969	-0.571001	-0.820949	175.39	1.02947	0
1887	51451	0	0	20.6713	10.3571	0.829655	-0.558276	144.082	3.09986	0
1888	29818	0	0	7.45127	13.6239	-0.719974	-0.694001	16.3	11.443	0
1899	30430	0	0	17.777	10.0259	0.315448	-0.948943	342.7	6.40858	0
1899	47165	0	0	17.7097	10.0395	-0.660861	-0.750508	142.699	15.2848	0
1900	17945	0	0	12.5288	12.5874	-0.676358	0.736573	-35.0223	34.2118	0
1900	38586	0	0	12.5748	12.4894	0.134821	-0.99087	683.568	166.864	0
1900	48776	0	0	12.513	12.529	-0.956253	-0.29254	208.863	62.667	0
1903	20530	0	0	7.96401	10.8862	-0.690543	0.723291	37.0305	33.1394	0
1903	51281	0	0	8.05169	10.8455	0.998207	-0.0598594	21.7833	15.8183	0
1904	36603	0	0	2.82858	5.32572	0.635712	-0.771926	39.3857	4.3764	0
1907	28829	0	0	6.84955	12.4633	-0.580639	0.814161	0.778553	1.35994	0
1907	52612	0	0	6.81897	12.4049	-0.999888	0.0149917	70.1223	10.5486	0
1909	21045	0	0	12.5801	11.1114	-0.627006	-0.779015	379.417	85.6339	0
1915	11181	0	0	9.63149	14.7204	0.949421	-0.314007	22.5356	28.0523	0
1918	33513	0	0	1.91273	1.33354	-0.996662	0.0816335	38.5329	1.0185	0
1920	23502	0	0	13.4981	7.73233	0.937469	0.34807	-8.06911	46.684	0
1920	34137	0	0	13.3704	7.73339	-0.931543	0.363632	-9.88698	23.9862	0
1926	13353	0	0	8.41502	13.6423	-0.80709	0.590429	6.59409	7.86208	0
1926	46508	0	0	8.49194	13.6641	0.377075	0.926183	24.475	28.8047	0
1926	48610	0	0	8.52178	13.5683	0.836301	-0.54827	1.10405	22.8616	0
1928	18511	0	0	26.4551	2.38259	-0.866785	-0.498683	54.3488	6.64817	0
1929	19459	0	0	9.2557	9.54828	0.98709	0.160167	165.505	55.5114	0
1929	23792	0	0	9.22739	9.47829	0.596759	-0.802421	36.3159	49.0248	0
1929	44204	0	0	9.14513	9.59806	-0.534682	0.845053	58.319	1.18965	0
1932	19823	0	0	15.0396	13.6845	0.994087	-0.108586	419.382	157.627	0
1932	41184	0	0	14.9329	13.6422	-0.651085	-0.759005	454.671	237.744	0
1933	12817	0	0	6.44245	8.94805	-0.274931	-0.961464	25.0995	8.07043	0
1933	50873	0	0	6.39827	9.05631	-0.869718	0.493548	48.4078	9.07202	0
1937	17570	0	0	13.1097	6.21975	-0.902786	0.430091	-4.68761	70.4833	0
1938	21336	0	0	14.3268	10.7649	-0.484732	-0.874663	705.88	349.724	0
1938	40009	0	0	14.4213	10.852	0.911004	0.412397	75.707	61.7468	0
1942	16966	0	0	2.68083	14.9468	-0.749258	0.662278	9.39767	2.01794	0
1944	16795	0	0	2.89225	7.32441	0.488789	0.872402	25.5626	2.32656	0
1944	25300	0	0	2.92954	7.26428	0.998777	0.0494485	103.377	19.235	0
1944	48157	0	0	2.80125	7.21295	-0.757071	-0.653333	116.576	37.5152	0
1948	32605	0	0	25.3889	9.14593	-0.939226	0.343299	158.469	32.1583	0
1951	43209	0	0	15.7889	11.6972	0.317087	0.948396	549.172	247.638	0
1951	52553	0	0	15.8233	11.5802	0.779861	-0.625953	388.468	190.453	0
1954	11664	0	0	12.6209	15.5513	-0.776211	-0.630474	700.244	102.841	0
1954	39609	0	0	12.7101	15.5307	0.422644	-0.906296	8.6611	27.9072	0
1957	37163	0	0	3.92872	12.0227	-0.57655	-0.817062	3.54971	1.03123	0
1957	41449	0	0	3.99142	12.0196	0.491133	-0.871084	8.3763	6.40553	0
1957	42447	0	0	3.938	12.124	-0.418765	0.908095	10.5005	4.50653	0
1960	35559	0	0	14.1056	2.40448	0.270599	0.962692	45.0024	10.0412	0
1964	21362	0	0	8.83917	14.2063	0.97627	-0.216557	33.9708	25.6864	0
1964	47890	0	0	8.75433	14.2532	-0.703471	0.710724	2.38262	5.64853	0
1967	15848	0	0	1.57643	4.0189	0.342189	-0.939631	13.3014	5.70217	0
1967	37846	0	0	1.51333	4.03139	-0.674924	-0.737888	55.4744	13.7336	0
1969	12548	0	0	8.00751	3.63932	0.594754	-0.803908	50.6128	1.38039	0
1969	47019	0	0	7.94356	3.63178	-0.392188	-0.919885	82.1888	6.47525	0
1981	10639	0	0	9.14425	8.44307	0.92062	0.39046	131.799	30.1004	0
1981	50490	0	0	9.11262	8.36622	0.380148	-0.924926	197.983	48.3566	0
1986	35927	0	0	10.4882	12.0495	0.394585	-0.91886	55.6042	7.45185	0
1987	33545	0	0	7.03065	2.90528	-0.0995815	-0.995029	137.4	7.27038	0
1987	52095	0	0	6.99129	3.02857	-0.657719	0.753264	54.6983	1.22638	0
1989	41284	0	0	11.9397	6.9081	0.746377	-0.665524	105.468	45.6414	0
1989	42127	0	0	11.9087	7.00879	0.242814	0.970073	368.833	7.7681	0
1989	42133	0	0	11.8785	6.88945	-0.247368	-0.968922	290.69	5.00753	0
1992	16267	0	0	16.9489	8.33463	-0.952815	-0.303553	56.9177	49.4893	0
1992	16901	0	0	17.0179	8.41257	0.185824	0.982583	108.622	70.2782	0
1992	35342	0	0	17.067	8.3496	0.99841	-0.0563697	259.385	158.82	0
1993	15422	0	0	18.0167	8.92134	-0.598804	0.800896	443.02	45.2399	0
1997	22666	0	0	8.21028	13.2592	-0.713435	-0.700721	111.18	9.98675	0
1997	36246	0	0	8.22745	13.3547	-0.424072	0.905628	12.787	8.84087	0
1999	21859	0	0	7.72211	13.8061	0.655297	0.755371	68.3601	13.4274	0
2003	30676	0	0	26.8828	2.47047	0.744643	0.667463	60.2991	3.53659	0
2005	27501	0	0	26.4689	4.00978	0.889231	0.457459	14.0536	0.664115	0
2008	27511	0	0	7.06931	12.792	-0.999893	-0.0146216	82.2905	3.29957	0
2008	51246	0	0	7.16899	12.8166	0.892078	0.451881	122.856	3.59418	0
2013	23701	0	0	6.53378	14.0124	-0.0975422	-0.995231	0.547951	3.01881	0
2013	27376	0	0	6.59693	14.105	0.890715	0.454563	25.3856	1.82597	0
2013	49880	0	0	6.49031	14.1162	-0.777648	0.6287	-0.0893298	1.26384	0
2017	27533	0	0	10.9356	4.48415	-0.852942	0.522005	115.509	10.7469	0
2018	21555	0	0	12.7906	6.28857	0.163954	-0.986468	325.835	36.6094	0
2018	41534	0	0	12.844	6.33329	0.94246	-0.33432	23.9608	3.03936	0
2022	27738	0	0	3.71013	4.51313	-0.975766	0.218818	51.2106	1.76208	0
2023	15019	0	0	16.5894	6.29091	-0.688641	0.725103	310.656	52.1572	0
2025	25735	0	0	12.205	14.3763	0.998378	-0.0569348	48.804	223.502	0
2031	15102	0	0	1.30034	12.6978	-0.715322	0.698795	16.1826	8.47276	0
2035	27322	0	0	11.2608	5.5906	0.864985	0.501797	25.52	17.4371	0
2037	24134	0	0	4.00803	13.0037	-0.498553	0.866859	0.329436	3.38335	0
2037	37179	0	0	4.06537	12.9991	0.631615	0.775283	2.75292	6.98033	0
2038	48680	0	0	19.3376	4.34426	-0.886875	-0.462009	113.97	18.8592	0
2040	26658	0	0	4.51713	15.6842	0.99998	-0.00631174	30.0011	0.285967	0
2040	40296	0	0	4.48284	15.6261	0.490281	-0.871565	3.32267	2.06559	0
2042	21363	0	0	23.3649	3.78538	0.994005	-0.109332	108.895	13.4998	0
2042	43200	0	0	23.2914	3.84689	-0.282956	0.959133	52.7868	21.2203	0
2044	13241	0	0	14.4731	13.5274	0.996034	-0.0889731	13.8372	140.409	0
2044	31969	0	0	14.3645	13.4785	-0.593005	-0.805199	355.386	151.793	0
2046	14295	0	0	13.5677	3.23856	0.804446	0.594026	160.268	32.8105	0
2046	51581	0	0	13.5781	3.17488	0.951228	-0.308487	22.2883	6.75454	0
2049	14366	0	0	3.49904	6.76678	-0.929633	-0.368486	132.367	3.37908	0
2049	34977	0	0	3.57078	6.86438	0.0743447	0.997233	12.3939	3.23861	0
2049	51840	0	0	3.6337	6.81433	0.954895	0.296943	158.634	11.9249	0
2053	16941	0	0	26.1108	4.00578	-0.995452	-0.0952617	120.662	8.45136	0
2053	23663	0	0	26.1379	4.07018	-0.626167	0.779689	36.3847	5.24923	0
2053	43575	0	0	26.2078	4.08242	0.323307	0.946294	51.7126	7.42442	0
2054	24000	0	0	20.8616	1.19703	-0.587649	-0.809116	42.0338	30.9276	0
2055	13182	0	0	21.2059	2.47141	0.462401	-0.886671	114.947	10.2618	0
2055	31278	0	0	21.1228	2.58486	-0.70596	0.708251	134.868	11.794	0
2056	24860	0	0	24.7004	4.28108	-0.982086	-0.188431	95.6045	33.2833	0
2056	25279	0	0	24.7597	4.22629	-0.110191	-0.99391	66.8689	3.5318	0
2056	49769	0	0	24.7381	4.35536	-0.427773	0.903886	180.419	40.5822	0
2056	50651	0	0	24.8222	4.25379	0.807573	-0.589768	217.647	10.1249	0
2057	19575	0	0	22.8829	3.37235	0.859085	0.511833	72.5018	13.5137	0
2057	26646	0	0	22.7852	3.33604	-0.98487	-0.173294	75.8894	2.83716	0
2057	39059	0	0	22.8156	3.39343	-0.412679	0.910876	223.6	6.11394	0
2059	14054	0	0	4.82855	1.33659	0.352396	-0.935851	23.1842	2.36311	0
2059	17677	0	0	4.76096	1.35143	-0.711169	-0.703021	146.119	9.10471	0
2063	30634	0	0	12.4105	1.11212	0.0796192	0.996825	132.169	5.63242	0
2066	16139	0	0	24.278	9.57433	0.693167	0.720777	46.5284	7.17109	0
2066	45963	0	0	24.2308	9.45924	-0.0129185	-0.999917	-40.5292	14.7798	0
2067	24132	0	0	1.8864	13.4883	-0.575301	0.817942	7.90943	12.1928	0
2067	42367	0	0	1.85464	13.4305	-0.99893	0.0462562	16.5621	4.86778	0
2070	45380	0	0	10.8518	3.76169	-0.137978	0.990435	219.759	52.6571	0
2075	25744	0	0	1.09256	5.75053	0.963398	-0.268076	93.591	12.8371	0
2079	33227	0	0	13.6287	5.5253	-0.982125	0.188231	-43.4767	19.1949	0
2080	15029	0	0	16.7501	9.7822	0.957126	-0.289671	168.214	115.887	0
2080	20091	0	0	16.7222	9.85425	0.512821	0.858495	136.359	108.89	0
2080	28422	0	0	16.6887	9.73766	-0.021676	-0.999765	371.14	164.334	0
2080	49457	0	0	16.6384	9.83595	-0.823332	0.56756	419.276	149.863	0
2081	29997	0	0	14.2157	13.5015	-0.688266	-0.725459	128.511	338.599	0
2081	31969	0	0	14.2933	13.4872	0.381672	-0.924298	1336.86	26.0853	0
2082	17547	0	0	15.0056	12.7065	-0.394729	-0.918798	962.206	838.984	1
2082	20047	0	0	15.0998	12.7567	0.982927	-0.183995	-232.193	522.308	1
2082	49787	0	0	15.0123	12.8345	-0.297939	0.954585	706.342	50.7767	0
2084	25789	0	0	11.2412	2.40465	0.899702	-0.436504	46.527	59.434	0
2085	10508	0	0	16.227	4.62652	-0.293328	-0.956012	130.931	74.46	0
2085	33487	0	0	16.2906	4.64022	0.659314	-0.751868	244.079	52.8085	0
2088	44557	0	0	2.70506	9.40552	0.959597	0.281379	102.45	9.78454	0
2088	45456	0	0	2.59212	9.40631	-0.955539	0.294865	122.721	16.7967	0
2090	17064	0	0	8.56515	6.29286	0.303803	-0.952735	149.092	32.6615	0
2090	23591	0	0	8.57339	6.426	0.418978	0.907996	220.011	7.16262	0
2094	47569	0	0	22.2106	6.39881	0.994015	0.109239	15.5306	3.19692	0
2097	13926	0	0	16.9058	7.74602	-0.983087	-0.183137	-0.560155	41.8267	0
2097	23728	0	0	17.0523	7.77197	0.986151	0.165847	71.7362	73.4142	0
2097	52191	0	0	16.9219	7.80731	-0.767419	0.641146	417.488	107.154	0
2097	52670	0	0	16.9957	7.68718	0.224971	-0.974366	508.273	88.1363	0
2099	15691	0	0	16.5473	9.34582	-0.343623	0.939108	779.117	50.6839	0
2100	28063	0	0	20.8574	7.65742	-0.853657	-0.520835	29.3665	20.0059	0
2100	29739	0	0	20.9369	7.76137	0.278727	0.96037	89.4527	63.3415	0
2101	10733	0	0	17.7807	2.46079	0.458048	-0.888928	391.612	33.5617	0
2101	48993	0	0	17.7029	2.51316	-0.995906	0.0903994	26.6564	32.9282	0
2103	39891	0	0	8.16746	1.75311	-0.519566	0.85443	-0.215718	9.8341	0
2103	44119	0	0	8.23922	1.75191	0.547644	0.836712	46.8291	7.3148	0
2107	32529	0	0	24.5867	9.46319	0.992435	-0.122774	111.397	18.9642	0
2108	34252	0	0	11.7765	6.27135	0.611581	-0.791182	185.834	61.5611	0
2108	49154	0	0	11.7555	6.38768	0.296154	0.95514	253.056	14.5562	0
2112	16145	0	0	26.8159	5.39723	-0.768853	-0.639425	28.4894	9.95172	0
2112	28762	0	0	26.8729	5.37786	0.220009	-0.975498	2.6248	14.3146	0
2119	11494	0	0	9.78335	11.1735	-0.988513	-0.151134	49.8024	1.72445	0
2119	14082	0	0	9.80366	11.2337	-0.6957	0.718333	44.4108	17.7184	0
2119	32156	0	0	9.82079	11.1221	-0.448091	-0.893988	170.644	13.5732	0
2124	24392	0	0	14.5603	6.45697	0.708752	0.705457	-17.9946	16.2859	0
2124	36020	0	0	14.4699	6.43154	-0.972587	0.232539	-11.506	25.0123	0
2127	20756	0	0	16.4848	7.58416	-0.908172	-0.418598	121.981	1.61391	0
2133	13778	0	0	19.2228	11.6427	0.933705	-0.358043	252.686	72.2374	0
2133	17330	0	0	19.107	11.7048	-0.814646	0.579958	221.557	2.39926	0
2133	33226	0	0	19.1617	11.7327	0.0112038	0.999937	136.235	28.6519	0
2133	43540	0	0	19.1472	11.6015	-0.207376	-0.978261	129.678	35.2261	0
2142	10786	0	0	3.89998	10.0569	-0.991615	-0.129224	38.5499	6.85659	0
2142	16374	0	0	3.99879	10.1325	0.383731	0.923445	41.0224	0.812904	0
2142	30065	0	0	4.04132	10.0505	0.975918	-0.218138	59.5395	19.5954	0
2142	46815	0	0	3.93735	10.1295	-0.471521	0.881855	0.771862	2.01833	0
2143	37350	0	0	6.25456	1.75872	-0.228989	-0.973429	145.94	0.544146	0
2147	19728	0	0	14.931	12.4379	-0.82952	0.558476	857.262	176.779	0
2147	45693	0	0	15.0349	12.3525	0.709647	-0.704558	901.488	57.4664	0
2149	10754	0	0	16.8908	9.43874	-0.24604	0.96926	356.086	109.207	0
2149	18217	0	0	16.9482	9.3653	0.880584	-0.47389	304.302	71.0842	0
2152	12178	0	0	26.556	3.84784	0.767212	-0.641394	62.0176	11.9914	0
2153	32745	0	0	12.0973	2.53346	-0.99321	0.116338	-9.90396	32.9912	0
2162	20014	0	0	15.1112	12.5204	-0.999942	-0.0107604	156.355	21.9627	0
2162	31072	0	0	15.2298	12.4777	0.763516	-0.645789	447.412	4.46338	0
2167	14130	0	0	4.25028	10.0725	0.907864	0.419264	51.5465	6.55045	0
2167	43419	0	0	4.17186	10.0948	-0.550821	0.834623	-7.51337	3.77706	0
2167	49437	0	0	4.24424	10.0174	0.795682	-0.605714	10.9203	0.0720914	0
2168	35693	0	0	11.9123	9.03656	-0.593639	0.804731	266.335	102.221	0
2169	22060	0	0	5.54861	3.42556	-0.980687	-0.195583	128.242	22.3754	0
2170	45372	0	0	1.73941	14.9542	0.781439	-0.623981	20.5106	5.62746	0
2173	22716	0	0	23.3285	5.55649	-0.360919	0.932597	29.4034	28.4026	0
2173	41282	0	0	23.289	5.49625	-0.999206	-0.0398481	58.5258	23.4012	0
2175	14629	0	0	9.79312	12.9357	-0.975976	-0.217879	201.988	66.194	0
2178	26314	0	0	10.822	8.45928	-0.271644	-0.962398	341.56	5.6461	0
2181	40845	0	0	26.4901	7.55569	-0.488379	-0.872632	6.71211	12.3586	0
2181	41366	0	0	26.5701	7.61087	0.989316	0.145787	67.9757	15.6886	0
2182	36172	0	0	18.5469	8.79295	-0.284026	-0.958817	81.5409	73.1233	0
2182	48012	0	0	18.5106	8.83853	-0.997989	-0.0633855	193.001	90.6912	0
2184	20686	0	0	25.8506	6.56843	-0.124941	-0.992164	-10.2731	17.5872	0
2184	50195	0	0	25.9098	6.67758	0.7637	0.645571	19.4313	46.9589	0
2185	44100	0	0	22.7393	3.81475	0.88086	0.473377	-16.712	15.397	0
2186	13332	0	0	17.6686	4.5232	-0.422162	-0.90652	378.47	86.873	0
2186	14186	0	0	17.6485	4.63271	-0.71619	0.697906	192.327	43.3927	0
2186	39170	0	0	17.7653	4.57738	0.993673	-0.112309	150.406	52.1043	0
2186	47536	0	0	17.7136	4.65137	0.237153	0.971472	285.702	23.5402	0
2188	52204	0	0	9.23645	4.93136	-0.9747	-0.223518	46.1508	28.0693	0
2189	23277	0	0	13.6483	1.08368	-0.984586	-0.1749	21.3761	7.78886	0
2190	24564	0	0	16.7744	1.15604	0.880306	0.474406	168.254	22.1026	0
2190	39158	0	0	16.6798	1.14129	-0.982975	0.183741	98.0737	11.2048	0
2197	35797	0	0	6.64106	6.9874	-0.911725	-0.410802	180.592	24.6492	0
2197	36388	0	0	6.76928	6.98243	0.877405	-0.47975	34.8761	1.28114	0
2198	49158	0	0	4.91888	11.6168	0.438625	-0.89867	6.70203	0.880385	0
2201	22238	0	0	9.87018	6.83755	-0.183953	0.982935	172.762	50.4557	0
2207	21342	0	0	14.2676	7.92672	-0.783892	-0.620897	-4.15706	22.0004	0
2213	34846	0	0	19.9364	5.24363	-0.663853	0.747863	254.288	21.6853	0
2215	18015	0	0	13.9634	5.70808	0.394532	0.918882	112.157	50.5102	0
2216	17238	0	0	17.0381	12.6821	-0.836256	-0.54834	27.7235	104.142	0
2216	49258	0	0	17.0851	12.7756	-0.0599944	0.998199	489.404	161.789	0
2217	42930	0	0	21.5725	8.04927	0.775883	0.630877	81.2355	68.4944	0
2232	13356	0	0	6.13393	14.1387	0.641866	-0.766817	25.009	4.95615	0
2232	49767	0	0	6.15213	14.1904	0.980633	0.195854	3.12263	4.24992	0
[truncated: 44,090 more rows]
