# Supplementary material for: Study on stability analysis of soil nail reinforced slopes under loading based on the discrete element method
Source: PLoS One. 2026 May 26;21(5):e0350163. doi: 10.1371/journal.pone.0350163 (PMC13210361; doi:10.1371/journal.pone.0350163)
Supplement: S1 File — (ZIP) [file pone.0350163.s001.zip › DATA in PFC/0.5_14_10000__measure.txt]

id	cx	cy	mradius	sxx	syy	sxy	s1	s3	angle_deg	porosity	strain_x	strain_y
1	15.7	15.35	0.63	-2209.86	-89.1929	426.63	-6.5828	-2292.47	79.0412	0.180386	-1.17965e-07	-1.46528e-06
2	14.44	15.098	0.63	-7191.59	-9002.1	2783.74	-5169.61	-11024.1	35.9929	0.155277	2.12261e-07	-1.58123e-06
3	13.18	14.846	0.63	-3342.43	-10067.6	-2390.76	-2579.17	-10830.9	-17.7061	0.169381	-9.81541e-07	5.93765e-07
4	17	14	0.63	-1233.05	-872.485	385.501	-627.193	-1478.34	57.5316	0.1981	7.10304e-08	1.89043e-06
5	15.74	13.748	0.63	-2935.52	-3839.12	1086.76	-2210.39	-4564.25	33.7129	0.169923	2.5053e-07	3.66602e-07
6	14.48	13.496	0.63	-1927.07	-7270.51	826.896	-1802.03	-7395.55	8.59862	0.195644	9.36884e-07	-1.16975e-06
7	18.4	12.6	0.63	-1324.54	-833.891	400.814	-609.283	-1549.15	60.7346	0.177843	3.57637e-06	1.93668e-07
8	17.14	12.348	0.63	-2046.37	-2104.59	665.009	-1409.83	-2741.13	43.7468	0.200987	1.46111e-06	-2.0986e-06
9	15.88	12.096	0.63	-1705.9	-3546.04	689.603	-1476.16	-3775.79	18.426	0.187965	-5.94746e-07	8.0476e-07
10	19.8	11.2	0.63	-1042.66	-871.445	357.262	-589.678	-1324.43	51.7377	0.194823	2.37394e-06	-3.78314e-06
11	18.54	10.948	0.63	-1228.2	-1465.33	395.739	-933.644	-1759.88	36.6609	0.190266	3.06199e-07	-5.2605e-07
12	17.28	10.696	0.63	-1840.73	-2414.64	711.189	-1360.79	-2894.58	34.0133	0.175237	-9.66312e-07	2.92046e-06
13	21	9.75	0.63	-1577.86	-832.133	329.971	-707.092	-1702.9	69.2461	0.191275	-2.60951e-07	-1.10684e-06
14	19.74	9.498	0.63	-1407.34	-1203.95	423.117	-870.48	-1740.81	51.7573	0.164266	-8.77962e-07	9.46004e-07
15	18.48	9.246	0.63	-1306.99	-1768.1	520.964	-967.847	-2107.25	33.0639	0.166402	-3.35807e-07	9.04049e-07
16	22.5	9.3	0.63	-1463.76	-325.58	230.989	-280.489	-1508.85	78.9541	0.194762	-9.48222e-07	-2.96947e-07
