# Supplementary material for: Study on stability analysis of soil nail reinforced slopes under loading based on the discrete element method
Source: PLoS One. 2026 May 26;21(5):e0350163. doi: 10.1371/journal.pone.0350163 (PMC13210361; doi:10.1371/journal.pone.0350163)
Supplement: S1 File — (ZIP) [file pone.0350163.s001.zip › DATA in PFC/0.5_14_10000__pbond.txt]

ball1_id	ball2_id	cx	cy	pb_fn	pb_fs	pb_state	bond_type
6	21988	6.96538	3.8232	10.0221	-0.474436	3	0
6	29749	6.99472	3.90094	12.6956	19.5855	3	0
7	28757	24.6345	3.70318	14.714	-3.53349	3	0
12	5819	3.15158	12.0885	0.566902	2.82365	3	0
17	4641	9.92541	4.57284	10.2126	-9.94147	3	0
17	7912	9.8998	4.71687	16.5396	-61.4483	3	0
25	9688	14.7724	8.60374	27.3446	-110.807	3	0
35	7830	10.557	10.8631	-27.6228	-41.9789	3	0
36	8603	24.9201	7.46513	8.19944	10.1307	3	0
40	1994	13.193	6.05887	2.92401	-0.264835	3	0
51	1555	2.6616	4.94483	4.39127	19.0253	3	0
63	3510	15.5867	9.01606	43.1098	-4.62847	3	0
67	4619	5.20883	9.36262	5.12108	-8.8685	3	0
93	3401	23.1363	9.21678	-14.7588	10.2424	3	0
151	611	11.4134	4.32012	20.5484	-12.0811	3	0
174	289	14.9042	15.2915	-319.61	-107.05	3	0
183	327	3.86952	15.6576	-3.08769	-6.19828	3	0
265	530	20.7731	6.83045	6.66693	-13.7109	3	0
421	992	24.9063	1.4696	14.0029	1.3682	3	0
563	835	16.0882	7.21109	29.2583	-76.8938	3	0
639	940	18.1417	3.68906	68.1993	8.64603	3	0
782	835	16.0187	7.28968	26.3793	-40.3348	3	0
12	29230	3.10882	12.0509	-7.49382	-5.49523	3	0
19	18330	5.96804	5.20372	15.0797	2.45876	3	0
19	28347	6.06381	5.26499	13.5439	-1.00469	3	0
21	51229	10.2988	12.1677	-40.8925	23.0281	3	0
22	20360	18.921	5.90929	9.26191	56.8609	3	0
24	15402	6.12806	9.76982	10.1727	0.429801	3	0
24	42844	6.11919	9.69827	-5.33317	-13.0063	3	0
32	15068	25.7947	7.89103	11.8288	30.7089	3	0
32	23482	25.7082	7.90129	-13.382	-49.5552	3	0
32	23484	25.7745	8.00004	-34.8562	4.55796	3	0
33	24026	22.8886	1.6189	21.2679	0.30579	3	0
38	40341	1.84136	14.2082	0.42485	-4.91258	3	0
43	24224	12.0751	7.75628	30.859	34.5405	3	0
48	15202	5.21253	13.7846	1.27569	-5.41869	3	0
48	34325	5.16519	13.6912	-17.6341	-2.6593	3	0
50	30371	26.6004	1.36114	8.10193	-1.00273	3	0
51	36503	2.71368	4.89667	3.65607	1.08911	3	0
54	38186	15.9085	4.50553	-17.6927	-9.53404	3	0
54	42458	15.9303	4.44547	22.3387	43.6179	3	0
55	34632	16.6193	6.10301	-35.9523	-7.13963	3	0
56	47461	12.4298	5.45819	7.59428	-18.9298	3	0
57	25720	16.8584	13.0189	95.0987	8.44762	3	1
57	35305	16.9159	13.02	-0.821596	4.89765	3	0
59	25894	25.886	3.20068	10.4947	1.99169	3	0
59	33269	25.8947	3.08816	7.57588	8.85289	3	0
60	50684	13.6803	9.90209	54.752	35.0854	3	0
66	34745	7.95431	1.61414	4.52632	-1.93411	3	0
68	44691	12.1675	6.047	-26.2555	-2.58771	3	0
68	47062	12.1422	6.1216	14.5068	-0.58848	3	0
69	52350	10.669	6.02976	20.9579	9.48269	3	0
70	16449	13.5472	3.89422	5.91676	-71.126	3	0
70	28456	13.4326	3.98723	7.82635	-22.1928	3	0
70	46530	13.4462	3.86475	36.6806	40.7846	3	0
74	46308	14.4899	12.0121	-68.5731	-74.1249	3	0
76	45241	11.6074	7.62427	22.7671	-41.7847	3	0
77	17481	23.588	2.43558	18.0863	-22.5413	3	0
77	25772	23.7087	2.40101	13.6778	0.407463	3	0
84	39294	6.40828	15.0959	-6.32383	-0.87122	3	0
89	38214	23.0281	6.98948	23.2486	0.157391	3	0
89	42208	23.1356	7.04031	-9.74816	-2.13846	3	0
93	20568	23.0662	9.15083	19.6339	-29.2157	3	0
93	26651	23.1237	9.11243	-34.4482	32.926	3	0
97	14939	5.29256	12.6605	-2.52862	-3.62514	3	0
107	4655	21.1188	3.3538	10.7174	10.5466	3	0
110	2442	8.82722	8.06873	18.689	4.2737	3	0
113	7001	17.4812	4.5557	8.97499	-10.4772	3	0
116	4553	3.78513	6.10402	-4.8964	-0.47794	3	0
116	8132	3.72543	6.04153	4.6952	18.8536	3	0
117	9560	12.8094	14.4565	110.677	95.8233	3	0
139	5491	7.17814	1.71969	0.138348	12.7013	3	0
144	9028	14.556	2.0859	24.457	-3.28588	3	0
147	7975	8.87928	13.7958	-29.4018	-28.6687	3	0
148	5013	17.8072	2.08376	13.1303	19.8549	3	0
148	8387	17.8	2.02086	6.46092	17.0169	3	0
151	4981	11.3648	4.28413	-8.1127	-12.1502	3	0
166	6468	23.9525	2.43396	5.3183	23.7858	3	0
174	7382	14.9894	15.3533	39.202	-234.209	3	0
176	4767	8.15424	12.6008	4.59639	-3.47039	3	0
180	2910	1.91638	1.71268	2.26348	-0.0440565	3	0
180	3028	1.98815	1.69146	5.22977	0.378575	3	0
198	2215	13.9968	5.63914	-3.77507	-83.319	3	0
198	3589	14.018	5.57751	32.1404	21.7991	3	0
204	1054	14.6119	7.81922	61.7835	-101.538	3	0
213	7139	19.059	8.02035	14.8086	68.0771	3	0
214	1408	26.8455	8.91394	-2.06589	24.9516	3	0
224	7552	26.4391	1.75419	3.64497	1.37642	3	0
225	8504	16.6048	11.7802	21.9896	132.399	3	0
225	9770	16.6183	11.6972	56.5347	-7.52923	3	0
249	6821	23.2329	6.20935	13.202	18.136	3	0
251	5718	14.172	15.0701	117.02	339.255	3	0
254	1981	9.03888	8.39269	21.6679	10.3724	3	0
268	8484	7.06599	5.35453	-7.15574	-10.5965	3	0
270	6026	17.9581	6.47805	60.6399	-4.10722	3	0
273	1287	22.8055	7.98105	-17.5603	-24.0029	3	0
273	5506	22.8099	8.10492	8.31554	48.4666	3	0
289	3017	14.8424	15.3044	-72.1404	65.5606	3	0
290	2388	26.7385	4.8895	6.52953	7.7693	3	0
290	9384	26.7715	4.94357	16.9491	-1.69994	3	0
301	4888	17.2573	8.07517	12.3549	-69.2705	3	0
304	6703	25.2348	4.30756	6.26238	12.3082	3	0
306	7009	22.2092	6.76761	9.19709	-28.0074	3	0
328	7438	18.2749	11.5359	15.1403	38.1671	3	0
332	6358	1.45088	14.6792	-1.84275	-5.81024	3	0
350	1388	8.58051	8.24446	23.1055	-32.9056	3	0
354	8698	24.6154	2.55437	5.59126	9.92361	3	0
358	7018	26.5149	9.20154	6.4457	-52.5907	3	0
362	9949	5.94817	10.0081	9.1882	-37.7709	3	0
370	5503	10.4607	14.884	-71.087	-17.3922	3	0
373	2529	10.0153	5.35387	17.3141	-14.8826	3	0
403	8671	26.7011	7.21436	4.5737	41.1329	3	0
406	5153	3.3851	10.7897	2.25075	19.8427	3	0
409	8871	6.46126	8.44142	13.4828	24.1085	3	0
413	4705	23.1771	1.8811	2.6928	-16.6602	3	0
421	5075	24.8385	1.57362	11.2639	-2.96516	3	0
431	8337	21.8871	5.84965	5.06641	-33.1033	3	0
434	2877	25.7187	5.25532	22.3857	1.93522	3	0
440	6242	16.9515	6.66531	-29.1924	-8.23194	3	0
444	7798	16.61	10.5401	74.9586	154.099	3	0
445	8598	1.94761	15.7708	-3.69621	-1.46601	3	0
449	2819	22.2339	3.70962	11.3707	-37.8176	3	0
457	2431	19.8844	7.61748	-4.1002	43.9261	3	0
460	5533	19.5083	12.0155	-113.116	-202.328	3	1
468	2717	7.95422	11.6752	-21.3183	26.5966	3	0
468	9903	7.86151	11.683	5.7917	2.28357	3	0
486	6544	8.48764	15.2282	-25.2404	8.95938	3	0
488	5488	23.6134	5.80126	-17.5744	0.555874	3	0
489	8141	16.6683	7.89528	0.716688	30.8452	3	0
522	9063	23.5285	1.36167	8.57255	-5.91898	3	0
524	6489	19.1206	3.81099	6.21967	-0.227607	3	0
527	4761	8.51263	4.03186	1.27156	-22.9936	3	0
539	4640	11.0391	4.93253	5.67531	44.7609	3	0
544	6177	3.33898	9.82772	0.67465	-1.79079	3	0
548	3039	4.77643	8.92956	15.2382	13.0053	3	0
550	8755	20.5669	6.43928	14.7087	-0.416495	3	0
560	9834	15.5167	13.3698	-41.1989	7.73261	3	0
588	1850	16.3563	12.4476	26.1374	82.8786	3	0
592	7004	12.6047	11.3503	21.1434	91.1482	3	0
607	3277	25.9212	8.71771	-15.771	-9.27667	3	0
611	4981	11.3554	4.34219	3.50647	8.17846	3	0
611	8232	11.398	4.45412	23.8452	16.6221	3	0
613	5677	8.8102	5.96815	11.5821	-28.222	3	0
625	5498	5.00174	10.0523	-37.503	-23.2412	3	0
625	7544	4.94927	10.181	-2.12949	2.11264	3	0
627	6322	7.12919	1.61128	3.43499	-8.28532	3	0
665	9681	1.28701	4.20875	3.02844	6.16075	3	0
679	6601	20.2629	8.78994	7.40548	-7.08902	3	0
680	7711	12.7766	13.8281	-69.2759	-110.389	3	0
683	4642	11.569	15.93	-45.6893	44.3246	3	0
690	1385	16.1226	12.2156	-29.0135	-52.4305	3	0
697	8103	9.73639	4.12522	22.1429	0.90523	3	0
702	7878	4.31721	14.3445	-0.75429	2.71388	3	0
707	9384	26.8614	4.88137	3.32208	14.0194	3	0
715	3209	3.82858	5.91186	10.965	0.85689	3	0
724	7274	10.3788	3.3169	16.4149	18.5547	3	0
731	9241	22.5064	6.16474	19.4718	-42.2993	3	0
733	1123	2.02485	3.72016	3.78402	2.11094	3	0
751	8296	23.9648	6.04276	-5.30834	-9.49848	3	0
754	1371	14.4474	14.3204	-6718.85	3145.49	3	1
756	5325	11.5255	6.48615	15.4926	-16.3881	3	0
758	9856	15.558	2.83418	14.3277	-48.1612	3	0
767	5985	15.795	6.30404	23.9963	-45.5435	3	0
778	4382	11.2679	10.1794	-5.36896	-56.11	3	0
778	8198	11.3201	10.1478	-21.9719	69.3573	3	0
784	5410	9.29449	8.41062	17.5648	1.59113	3	0
791	1865	15.9417	14.9308	57.9276	207.34	3	0
807	9274	2.63579	5.84038	3.18834	-11.0398	3	0
816	9512	13.5108	6.2096	46.1294	-12.2096	3	0
821	1060	20.2547	9.94107	2.37989	-3.5673	3	0
829	1692	10.4702	2.14654	8.00118	-8.22344	3	0
830	5158	11.4026	9.68367	-49.4424	-30.3821	3	0
839	3006	6.26351	4.62861	17.8502	-6.98529	3	0
855	1486	25.9813	2.6969	6.91316	12.1239	3	0
863	3946	6.98591	6.7813	12.7626	13.2974	3	0
865	6533	1.20432	6.51501	0.358785	7.93857	3	0
869	6758	5.28394	6.51379	-23.3179	1.02289	3	0
877	1683	8.77382	12.2716	10.9764	36.1902	3	0
884	8370	26.2123	6.5355	14.4349	-0.617063	3	0
890	1431	3.03596	6.3984	1.12936	-5.4456	3	0
890	2227	3.0908	6.42857	4.86082	6.91623	3	0
895	6379	19.5325	10.2133	20.2968	100.254	3	1
910	6228	3.07027	10.808	5.9287	0.402641	3	0
910	8636	3.13191	10.8865	-6.65769	-5.48425	3	0
915	5700	12.4113	7.37623	38.4482	3.59771	3	0
916	4803	16.7026	10.8703	8.48669	-59.713	3	0
917	5518	8.63512	12.5066	15.8174	19.6056	3	0
921	5208	4.16954	14.1542	-6.73399	3.99843	3	0
922	4311	8.84985	6.86298	4.48412	15.9459	3	0
936	6354	8.78664	9.13916	3.34747	-22.1082	3	0
944	1775	2.33658	8.44234	-7.97228	1.69141	3	0
959	9513	2.56162	11.6048	-22.0678	-0.931644	3	0
982	7007	8.9486	5.40412	11.6211	-27.758	3	0
991	2924	5.66365	3.27534	2.32254	-12.9058	3	0
106	25320	2.15324	5.70528	6.48635	14.4416	3	0
106	47966	2.23714	5.72994	5.89014	-11.7112	3	0
107	30020	21.0618	3.38663	7.59067	0.700917	3	0
109	21833	5.9514	14.5216	-12.8615	-9.82213	3	0
109	46247	5.91586	14.6156	-11.768	9.37324	3	0
110	11861	8.73151	7.97922	20.5432	-4.00624	3	0
111	17343	17.8276	10.2561	65.8991	20.4793	3	0
111	48451	17.7804	10.2071	45.4757	-70.2987	3	0
112	19678	17.99	7.79529	-5.77174	-6.15916	3	0
112	44620	18.1014	7.82511	6.37246	-110.637	3	0
113	13332	17.5921	4.51159	16.9793	-48.2156	3	0
113	14186	17.5767	4.62031	12.9837	56.2807	3	0
117	40552	12.7611	14.4929	78.3033	-87.0738	3	0
117	50168	12.7117	14.4635	-229.814	-79.3781	3	0
123	32028	3.80797	14.4052	1.49993	-5.06498	3	0
123	33916	3.72659	14.3277	-4.60371	-2.48593	3	0
125	19521	2.30726	7.03239	2.15102	-11.7244	3	0
125	37745	2.2525	6.94909	4.12435	-14.2141	3	0
125	50605	2.25326	7.0426	3.36022	10.3541	3	0
126	21177	4.8313	7.6317	7.28878	0.737757	3	0
126	28446	4.83611	7.56248	21.123	-11.0294	3	0
130	39047	5.21408	14.7104	0.752065	-4.04418	3	0
130	43752	5.31582	14.6776	-8.79309	8.11915	3	0
130	49960	5.23093	14.7719	-4.76205	0.878202	3	0
132	29470	7.38763	3.5385	9.91338	0.90913	3	0
135	34696	7.16681	7.46253	8.75281	25.8686	3	0
135	41198	7.25519	7.38983	11.319	-6.8869	3	0
138	28676	25.8255	9.45905	10.6995	44.7786	3	0
140	37645	3.54557	14.7688	-4.5345	2.06141	3	0
140	39263	3.46873	14.8451	-2.98265	5.88334	3	0
146	43101	13.2801	12.0438	1.94482	-8.39936	3	0
146	43116	13.1565	11.9717	2.73119	135.87	3	0
147	13975	8.93743	13.8806	11.2167	17.5799	3	0
147	25145	8.88769	13.9137	-25.8645	-13.9503	3	0
148	16186	17.923	2.01076	23.2899	-36.3991	3	0
149	21700	25.668	9.65431	1.22199	25.6933	3	0
149	52219	25.7107	9.77033	1.62643	-33.8814	3	0
151	28831	11.3914	4.20673	19.3677	16.5938	3	0
152	16058	7.80831	3.25512	9.12355	1.07392	3	0
152	37748	7.79799	3.33876	4.9496	-9.18362	3	0
154	18833	5.79536	15.3263	-9.32078	-10.8757	3	0
156	34543	16.4091	8.12371	9.99295	153.409	3	0
158	11919	20.447	5.71101	7.55663	1.70681	3	0
159	10956	26.4345	8.22133	-14.0914	21.7956	3	0
159	40282	26.4444	8.10902	-19.5419	3.22583	3	0
164	17602	19.2802	1.78543	14.529	-27.4029	3	0
164	26505	19.2638	1.8831	20.2342	21.5193	3	0
165	30530	8.8623	14.9065	-34.5217	-4.33222	3	0
165	31502	8.7912	14.9365	2.22133	9.90965	3	0
165	42152	8.91348	14.9509	-9.15742	26.3581	3	0
166	25772	23.8555	2.38341	19.0793	-1.08452	3	0
174	30024	14.9379	15.3903	-118.978	278.714	3	0
176	25833	8.05462	12.6575	-24.9648	3.58253	3	0
176	28268	8.02871	12.598	6.83379	1.50447	3	0
176	37679	8.12277	12.6609	1.73098	-18.8663	3	0
179	24017	4.67186	5.59459	9.19189	-0.551002	3	0
182	17570	13.0482	6.17866	11.9368	-3.44533	3	0
182	21445	12.9917	6.14056	-16.6305	29.298	3	0
183	10029	3.96708	15.7192	-2.93161	-0.192073	3	0
183	26193	3.92466	15.7682	-2.57478	3.38154	3	0
184	41451	17.0635	12.309	25.7855	62.0032	3	0
185	36620	13.7834	8.47772	21.2599	-20.0733	3	0
185	45036	13.8491	8.46422	26.4635	52.8521	3	0
189	17773	23.508	5.45488	11.8239	-2.48957	3	0
193	18006	3.06332	15.3131	-14.1329	1.20443	3	0
193	19032	3.02783	15.3751	-1.19317	0.655221	3	0
198	22096	14.0815	5.57324	23.5809	-54.1576	3	0
198	29453	14.0754	5.67763	44.6139	41.141	3	0
204	15894	14.5654	7.94759	65.0583	4.8954	3	0
204	21198	14.5177	7.8398	-13.3442	24.1909	3	0
204	25939	14.6452	7.88243	-19.7444	-9.51431	3	0
204	32863	14.5115	7.90609	-5.576	19.4592	3	0
213	33090	19.0209	7.91954	21.8458	83.4656	3	0
214	16620	26.7653	8.9402	4.88039	-4.43628	3	0
215	37391	21.6878	8.53124	5.57838	-50.9521	3	0
224	27982	26.3511	1.83927	9.58437	-0.486354	3	0
224	50945	26.3283	1.77678	2.84283	-1.56388	3	0
225	49371	16.5624	11.6813	18.5548	46.7437	3	0
226	43870	11.0848	9.07405	42.1162	-85.8123	3	0
226	46877	11.0934	9.19844	35.2398	20.8158	3	0
226	51602	11.0277	9.19327	-28.6247	30.6796	3	0
231	13417	16.5132	1.49103	38.6059	-3.01969	3	0
232	25618	20.5827	7.93327	-33.7821	-14.8692	3	0
232	48017	20.5846	7.99673	6.96553	-9.59209	3	0
237	17124	20.5289	2.26795	26.6088	-2.41501	3	0
238	32540	12.5078	10.1338	-43.5782	35.7594	3	0
245	24737	7.50029	3.40446	6.8062	-9.51935	3	0
245	41631	7.45001	3.36057	6.5372	0.722157	3	0
249	11409	23.2995	6.12064	16.9038	10.5633	3	0
249	27505	23.2163	6.12053	2.6616	-33.6293	3	0
251	18674	14.206	15.1977	63.6456	415.766	3	0
259	44262	4.31387	4.91728	15.2644	2.73587	3	0
265	20380	20.89	6.91108	-17.9366	-29.5637	3	0
268	15542	6.98405	5.4556	6.42069	-2.15393	3	0
268	21131	7.09817	5.42483	14.733	29.5284	3	0
268	31410	7.00661	5.3517	10.6352	-13.1054	3	0
270	50443	17.9498	6.61729	35.1715	21.8771	3	0
271	52249	7.29154	6.12124	6.8499	-36.1029	3	0
273	16943	22.882	8.02069	10.9909	-16.5419	3	0
277	17147	2.35624	13.2894	-9.30998	-2.01309	3	0
280	39494	13.7236	9.17423	33.9442	99.6001	3	0
280	40120	13.7595	9.1125	-163.711	-12.1322	3	0
282	34596	12.1264	12.4177	48.7899	-4.15228	3	0
284	28978	12.6268	5.86765	10.9578	79.6222	3	0
286	11280	20.0842	3.45188	-7.33177	-25.4975	3	0
286	29630	20.0399	3.35903	5.56514	12.0557	3	0
288	12437	11.6996	7.82126	24.4706	18.2699	3	0
288	12732	11.7497	7.91353	40.3523	2.95639	3	0
288	51642	11.7722	7.81767	18.8154	-56.451	3	0
289	15400	14.7921	15.2609	76.5539	48.0244	3	0
289	24636	14.9091	15.1794	113.054	295.061	3	0
290	10646	26.6426	4.96324	19.0632	-2.21807	3	0
293	17473	2.87191	15.2043	-3.58104	-5.86392	3	0
295	43789	3.66454	10.8668	2.02889	23.8082	3	0
298	46883	14.741	14.6381	-117.083	183.079	3	0
298	51311	14.7459	14.5187	76.5727	32.7495	3	0
301	13515	17.1527	8.11895	-21.9371	-92.4694	3	0
301	20138	17.1993	8.04943	33.4527	86.5304	3	0
305	20197	2.03448	13.7851	1.15007	1.59151	3	0
305	25469	1.94357	13.7238	-3.75654	-1.3079	3	0
306	28965	22.2886	6.75164	9.13161	4.00443	3	0
306	34072	22.2778	6.87716	13.7715	31.5379	3	0
306	43894	22.3263	6.80368	5.1382	-3.66154	3	0
310	12793	11.1108	5.8404	16.5973	-49.3377	3	0
310	27914	11.1442	5.91451	10.7748	27.3618	3	0
310	32468	11.0229	5.93017	-3.18595	-60.2529	3	0
312	28376	19.0882	8.56002	-16.9965	-23.0455	3	0
312	46751	19.1514	8.63847	-10.8964	8.24703	3	0
313	14362	18.2428	1.99158	4.71691	3.48527	3	0
315	11736	6.33951	2.4629	5.54373	-14.9943	3	0
319	26680	4.11916	8.64717	-10.7961	8.87037	3	0
319	39905	4.18598	8.61969	18.2266	-5.53673	3	0
328	12483	18.2839	11.6443	-3.35574	124.75	3	1
328	13021	18.169	11.6119	2.3581	-3.51151	3	0
328	21397	18.1805	11.5521	1.86283	9.26316	3	0
330	50178	1.27705	14.8822	-1.25826	4.30999	3	0
336	33716	25.4434	8.44399	11.5463	45.4553	3	0
336	49714	25.5057	8.42167	11.9345	-31.0651	3	0
338	15248	26.4318	7.73473	12.2345	36.3242	3	0
338	51992	26.4299	7.65592	8.30612	-27.4166	3	0
339	32629	23.635	4.41503	13.9558	1.23195	3	0
339	37003	23.6935	4.28271	12.3529	25.5204	3	0
341	32093	26.5419	3.42381	10.5122	2.14135	3	0
342	28959	26.3766	5.55511	7.65375	32.8898	3	0
348	19425	5.32153	13.0473	5.16665	-12.8099	3	0
348	27041	5.43998	13.0193	2.98663	27.2524	3	0
350	25826	8.54238	8.31299	9.7855	61.8508	3	0
354	13595	24.5609	2.6678	3.88041	-4.95834	3	0
354	48239	24.6253	2.68489	4.37441	0.524015	3	0
355	21094	13.4132	12.4427	-99.0362	299.229	3	0
355	50823	13.2726	12.4209	-222.433	-141.568	3	0
358	35925	26.4133	9.17691	11.3335	45.3043	3	0
358	37160	26.5074	9.08693	3.06925	17.3615	3	0
359	25413	13.8146	5.01497	12.3629	29.324	3	0
359	37927	13.8564	5.10298	43.479	-17.4679	3	0
359	44031	13.8645	4.9747	22.7769	27.4301	3	0
362	12518	5.88461	10.0921	13.5452	31.487	3	0
362	17338	5.96994	10.1545	-11.884	-6.45531	3	0
362	28515	6.01655	10.0364	-13.1148	11.4313	3	0
363	13159	14.7285	13.1384	31.3747	-72.8146	3	0
374	16165	4.5879	1.57294	-10.7691	-0.20845	3	0
374	24287	4.71824	1.5337	1.7123	7.2226	3	0
375	15047	2.84809	3.75221	2.63873	7.93361	3	0
375	43957	2.95517	3.75471	1.74236	-0.563184	3	0
376	17150	10.8247	2.93566	29.7156	108.286	3	0
376	19194	10.8178	3.00444	4.24485	-52.8961	3	0
376	32607	10.9335	2.91883	27.3272	-54.9283	3	0
384	18116	7.03113	9.04756	8.65976	16.7092	3	0
384	42476	7.13811	9.00627	-1.00681	-3.52576	3	0
388	18883	21.6738	9.53336	28.2049	15.4949	3	0
388	29001	21.7075	9.41528	8.42369	37.262	3	0
395	15721	4.91506	9.40297	-8.90259	-13.8075	3	0
395	41829	4.90139	9.3155	15.8841	-5.42162	3	0
395	51048	4.9774	9.41546	5.95004	-0.522575	3	0
400	16125	19.2988	9.11349	19.5418	-3.08969	3	0
403	13784	26.6743	7.12591	17.5921	-46.5701	3	0
406	29800	3.27479	10.8583	2.06015	14.4759	3	0
406	31130	3.36061	10.8983	3.79211	-28.2711	3	0
406	39315	3.28183	10.7997	4.13924	-1.40874	3	0
408	46789	3.3411	1.74942	1.5301	-0.298589	3	0
408	47519	3.35821	1.81931	5.46474	4.15707	3	0
410	44454	13.1964	8.16751	14.8812	-10.6922	3	0
413	19246	23.2755	1.97389	0.444613	9.31544	3	0
416	49497	4.18846	6.00107	5.95009	19.6394	3	0
423	37881	12.9065	4.58803	5.83417	77.3077	3	0
426	33990	10.2977	7.54618	-7.5454	-4.4198	3	0
426	44011	10.3974	7.52207	-19.0543	-5.05548	3	0
426	44670	10.3263	7.49861	7.97427	-6.94626	3	0
428	10957	8.35664	5.82715	14.9678	-11.5361	3	0
431	10658	21.8659	5.76258	21.6557	36.2836	3	0
431	21741	21.8084	5.86541	19.7689	16.234	3	0
431	45094	21.7901	5.78251	4.83484	-46.243	3	0
436	11887	17.992	9.88374	46.8534	-15.9195	3	1
436	22058	18.0136	9.77209	16.1604	-0.14561	3	0
436	46699	18.1007	9.85269	-6.55961	0.372981	3	0
437	13241	14.5757	13.4528	101.473	-40.8739	3	0
443	14627	5.70504	9.97548	6.0787	-22.9869	3	0
444	29264	16.5232	10.6348	47.0763	-33.0597	3	0
444	37471	16.5302	10.5675	-31.7672	-41.3047	3	0
451	37086	5.09931	3.47664	9.03426	24.5809	3	0
452	26596	12.9641	5.43957	29.4315	58.5529	3	0
452	45323	12.8585	5.38682	7.46128	-82.3086	3	0
453	40501	15.6385	13.2591	84.2619	188.675	3	0
454	23665	11.9921	12.9309	30.2074	-22.9643	3	0
454	44929	12.0596	12.8451	-53.7238	128.486	3	0
455	12425	8.17654	12.4289	-28.5442	-8.58696	3	0
455	24363	8.1372	12.3765	8.5407	2.59865	3	0
455	31496	8.16092	12.316	13.0752	-14.2085	3	0
455	34579	8.27003	12.3761	20.1129	55.0164	3	0
457	50187	19.9228	7.74647	20.2215	44.7219	3	0
459	44903	1.28944	3.55824	1.33084	5.49756	3	0
461	13027	13.605	15.5492	143.876	802.342	3	0
465	42912	9.7627	7.40692	1.38825	7.19851	3	0
470	27052	3.63698	6.25598	8.07875	4.91365	3	0
470	36835	3.69024	6.31401	3.12594	-12.7818	3	0
474	25094	25.8109	1.16974	4.52298	-0.68048	3	0
483	32952	23.1938	5.77537	10.471	23.8237	3	0
486	17708	8.58084	15.2524	-13.1771	-14.6463	3	0
488	24415	23.53	5.73897	13.737	-24.2038	3	0
488	24853	23.6401	5.73215	25.3486	0.032787	3	0
488	44442	23.5676	5.69665	-8.55073	-0.55144	3	0
489	23613	16.729	7.88575	47.612	2.39189	3	0
491	40045	25.3298	5.44796	22.9913	-19.8881	3	0
499	13325	18.8343	1.53329	27.5156	-53.6853	3	0
507	44448	25.1091	1.82503	10.1495	-2.04613	3	0
512	45863	17.8971	14.0235	16.3522	-9.68093	3	0
522	12218	23.6167	1.29897	12.3086	-0.655062	3	0
522	31661	23.5535	1.30274	0.334816	-5.57915	3	0
522	50715	23.6305	1.39559	8.95759	35.3575	3	0
524	17499	19.2075	3.86117	10.1881	58.8621	3	0
524	42589	19.2104	3.75989	27.1384	-6.80014	3	0
525	14925	15.3965	3.21285	17.2477	-13.1537	3	0
530	21819	20.7586	6.76038	11.8689	1.05182	3	0
539	32875	11.1718	4.97351	20.335	17.3067	3	0
539	50244	11.1075	4.85999	72.8595	-8.2248	3	0
540	44654	4.69382	14.2523	1.93689	-1.09651	3	0
540	47374	4.60984	14.2943	-7.74916	7.97922	3	0
540	50774	4.58726	14.1989	1.07689	-7.41972	3	0
541	17502	8.00054	13.8764	-61.5161	0.623188	3	0
541	34312	7.90677	13.9322	3.11467	20.7652	3	0
544	20929	3.36732	9.89244	12.4023	-0.296585	3	0
544	50060	3.24933	9.87521	12.3772	0.789072	3	0
545	18739	12.2503	15.3975	-156.936	6.44467	3	0
545	37578	12.2534	15.5372	-142.915	-67.442	3	0
546	21054	11.9865	12.1023	81.5651	10.1965	3	0
546	40035	11.8947	11.9967	58.975	9.23172	3	0
546	52611	11.9563	11.9773	28.0472	-58.2341	3	0
547	50835	15.9725	7.53468	5.42477	36.6566	3	0
548	20718	4.87846	8.95092	18.5828	0.568487	3	0
557	48234	20.5652	4.8012	9.83697	35.2947	3	0
560	21176	15.4527	13.381	79.5756	9.70844	3	0
563	30959	16.1789	7.22143	45.0713	71.4941	3	0
563	41006	16.1328	7.0967	47.073	3.04483	3	0
565	29903	11.3157	15.8745	-89.524	39.9229	3	0
566	14826	5.3359	4.15447	16.8909	-22.9616	3	0
566	47505	5.41422	4.22348	9.36216	19.1737	3	0
567	17860	7.79504	8.41539	-13.9692	-23.7366	3	0
567	20902	7.76225	8.36066	1.03214	17.141	3	0
574	13605	15.0045	6.74323	15.6859	-30.4581	3	0
582	21471	20.7288	6.63507	31.0968	1.771	3	0
582	49751	20.8391	6.54824	37.6221	-4.44009	3	0
585	17505	15.657	1.82758	33.7916	2.10616	3	0
585	37532	15.7145	1.85119	9.07999	-4.76575	3	0
587	43163	14.8481	4.54252	36.4638	-3.85443	3	0
588	21691	16.4297	12.4427	43.5122	0.199842	3	0
588	23590	16.4577	12.5004	19.5327	-77.6944	3	0
592	21303	12.4806	11.3612	-16.2108	-73.0523	3	0
592	42986	12.6065	11.2822	-103.058	-12.1968	3	0
598	18739	12.3204	15.3681	63.5082	10.9844	3	0
598	44205	12.4312	15.4193	63.0871	73.3892	3	0
599	23962	11.4986	2.84924	3.24822	33.0156	3	0
600	17149	7.62443	10.2182	9.27747	17.346	3	0
600	37485	7.66109	10.173	12.4037	-12.5807	3	0
600	41131	7.72436	10.2334	10.7764	29.6167	3	0
610	29155	6.23877	11.3855	9.56429	-36.6001	3	0
610	46830	6.21064	11.4669	6.04956	37.6668	3	0
611	51012	11.4602	4.42693	9.21289	-24.4311	3	0
613	19614	8.88869	5.86286	1.87857	23.4976	3	0
613	43002	8.82355	5.83788	14.3451	-14.3654	3	0
616	43975	6.46915	6.19805	12.694	4.76998	3	0
618	24312	7.25993	1.93944	1.83779	-10.0826	3	0
618	41136	7.3564	1.93052	4.99456	15.0452	3	0
620	34589	21.0103	9.7052	8.68664	45.7223	3	0
624	15949	10.3785	7.77863	15.5057	-67.1881	3	0
624	47991	10.4684	7.71923	10.8569	15.767	3	0
625	32816	4.90374	10.1073	7.7606	0.431864	3	0
627	31117	7.24007	1.60376	7.96869	34.5256	3	0
632	31913	7.09684	15.2767	-8.34419	-6.29508	3	0
633	20663	14.634	3.23036	24.0534	42.082	3	0
633	33370	14.7112	3.32501	19.2678	65.6651	3	0
636	44038	8.28442	9.85571	-35.1196	-31.9199	3	0
639	18136	18.0628	3.77912	31.6793	-83.4922	3	0
639	39164	18.1946	3.78426	10.2712	-29.7172	3	0
639	46051	18.135	3.82784	50.8572	6.05125	3	0
642	33911	2.80545	8.99525	6.60394	-18.6015	3	0
642	45598	2.78169	9.05983	6.89088	7.54539	3	0
645	21557	20.8867	6.23292	22.1627	-1.36939	3	0
645	32884	20.9957	6.22824	12.9109	-18.4231	3	0
645	48659	20.9427	6.26445	8.3457	-3.73314	3	0
647	14928	2.63114	15.1812	-7.30631	-0.504856	3	0
647	25793	2.68863	15.1901	-2.5539	5.15633	3	0
648	48849	20.8925	2.5779	11.8205	29.2304	3	0
651	47027	16.2305	9.16287	-39.7949	46.8153	3	0
654	13963	23.0842	5.72208	22.3792	18.4421	3	0
654	32952	23.168	5.70016	7.5179	-10.4409	3	0
656	15308	16.3768	12.1119	-66.3624	-6.34313	3	0
656	25528	16.4065	12.2261	79.3099	9.83564	3	0
665	22590	1.2132	4.20926	0.828486	-17.2882	3	0
667	39128	8.7509	3.56241	17.4177	-17.5116	3	0
668	49029	2.63909	14.6945	-2.97028	6.12417	3	0
679	17157	20.2113	8.76505	-10.9683	-20.4735	3	0
679	30621	20.2137	8.87577	13.4586	37.8198	3	0
683	21604	11.7103	15.9303	-82.9818	39.922	3	0
683	31393	11.6077	15.8403	-37.0516	-68.492	3	0
685	37023	18.61	1.59996	29.8746	-15.5493	3	0
685	42664	18.6548	1.52141	21.6697	26.0573	3	0
690	52039	16.097	12.279	-50.0367	107.741	3	0
694	16913	5.68899	7.99924	4.97308	6.60712	3	0
694	37239	5.60262	7.93289	4.18805	-3.29124	3	0
698	41647	12.8293	5.0238	0.122111	5.10987	3	0
698	46978	12.9277	5.07484	28.6429	18.6654	3	0
703	11253	8.25471	2.44425	15.6323	31.4976	3	0
703	17317	8.15801	2.34539	12.7439	1.54255	3	0
707	37769	26.8519	4.77576	4.43768	-9.85415	3	0
711	46709	12.5546	7.83939	15.6675	25.3044	3	0
713	48129	25.2194	1.88117	9.3075	-0.189399	3	0
714	27165	24.2654	8.42139	-5.2924	-1.30261	3	0
721	45111	21.996	3.01069	3.68448	-32.3004	3	0
726	27311	10.9798	7.76998	11.0891	-24.9012	3	0
728	23479	22.8304	5.17594	26.6642	-19.3269	3	0
729	21254	5.33743	1.4322	-1.25785	1.02348	3	0
731	14943	22.4512	6.21905	-17.2158	16.5238	3	0
732	36841	4.4981	4.21639	5.31153	-3.86595	3	0
732	39611	4.45622	4.10702	3.14274	2.46339	3	0
733	12389	2.15186	3.72947	7.83277	-4.5661	3	0
733	15915	2.15899	3.65836	3.68463	-1.21823	3	0
733	32460	2.02435	3.65599	4.83614	0.819872	3	0
733	43836	2.07947	3.76045	4.32855	2.14725	3	0
743	47050	16.4524	9.70229	85.4397	-0.32678	3	0
745	16062	5.33049	2.41758	3.72018	-4.83175	3	0
748	47786	18.1554	9.11919	53.38	-91.299	3	0
754	24014	14.4097	14.2197	117.851	-12.3652	3	1
754	48672	14.3811	14.3483	-50.3192	314.265	3	1
758	14827	15.4474	2.87929	-33.0475	5.28957	3	0
758	17359	15.4711	2.94266	15.8526	-0.949658	3	0
758	23061	15.4871	2.82662	19.9584	20.5746	3	0
759	16036	5.08475	1.49958	15.5012	-1.53146	3	0
759	49537	5.00518	1.41309	10.8838	15.2714	3	0
760	30538	14.3181	11.7541	-76.6137	-3.83278	3	0
760	33979	14.2644	11.7809	83.9777	-12.14	3	0
762	22945	16.6695	1.30628	21.285	-1.25763	3	0
762	24564	16.7774	1.21357	13.4116	9.464	3	0
763	17449	6.0899	4.88767	23.4008	-0.890491	3	0
763	35728	6.03793	4.92898	10.542	-4.51609	3	0
763	43206	5.97782	4.82161	29.4287	0.0943316	3	0
765	19801	17.3829	2.99126	31.6757	1.78596	3	0
765	34359	17.4188	3.06298	14.4602	19.0854	3	0
768	13532	24.1697	1.55291	-7.42553	-5.79017	3	0
768	22606	24.2077	1.6078	13.7659	0.130247	3	0
768	27136	24.192	1.49342	-3.12929	0.911331	3	0
768	34863	24.2746	1.60602	4.10537	0.889247	3	0
770	35323	8.13231	14.4195	-42.3734	13.0795	3	0
782	36735	16.0132	7.39164	21.5114	127.785	3	0
782	42068	15.928	7.318	6.29938	-34.1463	3	0
791	43345	15.9513	15.0154	-67.2571	-196.495	3	0
792	17161	5.90101	3.46344	8.19232	11.8309	3	0
792	22977	5.96134	3.56467	6.60148	-19.901	3	0
792	26350	6.04019	3.47194	7.95495	27.0698	3	0
794	28224	10.1571	14.0956	22.7535	-9.31389	3	0
795	29376	2.67995	5.49778	17.4937	3.68253	3	0
795	44595	2.73414	5.55275	-2.38738	-9.8955	3	0
797	19223	26.3699	3.45878	1.92962	-8.62023	3	0
797	41358	26.3519	3.56209	9.36588	2.79756	3	0
797	45924	26.3335	3.50714	12.0392	-0.844581	3	0
802	20157	26.8311	5.21221	7.01875	7.43301	3	0
803	25402	16.5388	9.56114	-53.5581	1.23335	3	0
813	49347	5.49039	2.4349	12.7306	18.454	3	0
815	46528	4.79157	8.41524	2.09893	-15.854	3	0
815	47703	4.81051	8.31023	-11.8377	0.563079	3	0
820	41886	13.735	15.7472	703.83	897.532	3	0
820	50754	13.817	15.751	270.617	-777.757	3	0
821	36787	20.2584	10.0413	11.998	71.4592	3	0
821	42232	20.3429	9.99603	12.4652	-51.6541	3	0
823	13866	5.60347	12.7647	7.56692	-0.122281	3	0
823	35627	5.50104	12.7565	7.15711	9.40684	3	0
828	17091	21.7438	2.60765	14.6108	-32.8464	3	0
828	41898	21.6938	2.56068	26.4485	0.308705	3	0
830	28142	11.3074	9.67173	17.4421	81.3247	3	0
832	50001	21.992	5.14109	-20.388	34.8264	3	0
835	18007	16.0802	7.28891	3.6028	72.8735	3	0
839	39514	6.32016	4.67215	-8.27592	13.3092	3	0
839	40630	6.25872	4.77163	12.6433	-27.989	3	0
844	12215	7.94307	14.095	-10.9088	-32.7464	3	0
844	25315	7.89122	14.1627	0.113655	14.8551	3	0
844	39276	8.03996	14.1649	-1.12394	32.0596	3	0
846	52374	20.8878	8.17473	20.5437	-41.7804	3	0
847	37194	1.13573	12.9587	-2.89788	4.29375	3	0
847	45800	1.15778	12.8429	-7.67331	-5.08243	3	0
850	25100	20.6015	4.25558	5.52745	1.02215	3	0
850	27157	20.6304	4.35145	18.857	14.8362	3	0
850	45866	20.6615	4.24132	14.917	-2.32813	3	0
853	10941	4.80151	11.4026	3.45167	-6.42662	3	0
853	46963	4.84675	11.3578	0.197528	-12.3903	3	0
853	47935	4.84579	11.48	-6.05876	12.5497	3	0
858	41265	1.71649	8.07588	10.6373	-6.48168	3	0
860	27295	9.09879	8.93238	5.6795	-42.1086	3	0
860	37736	9.13185	9.03157	9.32497	1.49324	3	0
861	33305	17.0858	9.06807	21.2695	131.234	3	0
863	42112	7.06917	6.77599	-6.7803	13.1147	3	0
867	18214	15.3174	12.8853	26.4464	55.1856	3	0
867	40675	15.1948	12.8611	4.66337	-1.3398	3	0
877	49531	8.66472	12.1923	9.49119	-39.5189	3	0
878	23409	2.30511	4.53285	10.2784	-1.01129	3	0
878	26270	2.22661	4.45156	6.12971	-0.563363	3	0
878	30503	2.17772	4.4938	9.50622	0.521133	3	0
878	46687	2.28628	4.46836	2.73189	-5.29388	3	0
884	22997	26.3373	6.54582	11.5767	-14.5416	3	0
884	36764	26.2257	6.46672	6.60871	-25.0977	3	0
884	41452	26.3032	6.44885	12.328	30.0349	3	0
886	30981	10.4717	8.6065	4.07991	-87.8214	3	0
886	35702	10.4	8.64715	7.5506	69.9125	3	0
887	18468	6.60016	4.39096	10.2335	7.6502	3	0
890	28130	2.98489	6.43501	1.4336	2.14731	3	0
890	31378	3.04583	6.5154	-1.57772	-1.58514	3	0
894	32109	26.9351	5.86132	0.739526	7.37896	3	0
896	13137	6.27054	14.694	-3.0634	7.52753	3	0
902	13037	9.40984	13.7186	-23.7268	-39.9444	3	0
902	24511	9.35379	13.6879	-33.2394	-4.69887	3	0
905	48879	9.54844	13.5586	-68.9886	-3.38921	3	0
906	37428	26.0981	7.77246	1.38371	-9.73506	3	0
909	22750	23.0862	8.30884	21.2714	18.1111	3	0
909	37964	23.0485	8.39835	6.12379	36.8945	3	0
909	42323	23.0024	8.35481	25.3319	-8.48153	3	0
910	29800	3.18178	10.8529	4.01626	-7.73944	3	0
911	12196	3.04437	5.54599	14.1417	0.482861	3	0
911	33905	3.07773	5.62978	1.80565	0.959074	3	0
911	47648	3.17917	5.58203	13.2099	1.34687	3	0
911	47902	3.09525	5.49998	6.10666	-10.9342	3	0
915	13240	12.5172	7.43659	-17.5015	21.1893	3	0
915	19721	12.3785	7.43759	-34.8904	-41.4685	3	0
916	11491	16.5626	10.8634	27.3916	-130.927	3	0
917	38297	8.6694	12.5553	-13.3167	-33.3449	3	0
920	49309	8.53989	12.3427	-33.8388	13.3317	3	0
923	15350	7.90439	1.07903	25.3126	3.99766	3	0
929	10665	10.5233	10.6612	-8.87727	-8.7152	3	0
930	40646	14.4553	15.6539	-140.868	-16.4137	3	0
936	20564	8.72343	9.15501	30.8911	4.43521	3	0
937	15603	25.5694	8.85917	8.62118	-38.1507	3	0
937	29213	25.4606	8.77535	4.17798	-17.4299	3	0
944	27030	2.38057	8.35751	3.49071	18.197	3	0
945	32326	19.8356	1.78112	13.019	-35.5212	3	0
952	51531	2.63881	15.6552	-2.00043	-4.8391	3	0
957	21380	17.3408	5.21747	14.8672	13.0037	3	0
957	40715	17.2333	5.22198	17.4026	-31.1321	3	0
961	31550	22.8278	2.80786	15.3434	-9.82567	3	0
961	44719	22.8215	2.87314	9.79251	10.9692	3	0
962	26978	25.2687	5.7506	13.9768	2.06455	3	0
962	35535	25.3559	5.65105	14.6697	36.8781	3	0
963	11181	9.67814	14.757	-17.3809	-28.7178	3	0
963	16846	9.61424	14.8485	-49.2318	13.5224	3	0
966	26437	16.3799	6.63841	-16.2626	79.8077	3	0
969	17433	10.249	1.16505	5.73794	11.3304	3	0
969	21247	10.2154	1.26195	22.515	-3.58106	3	0
976	12145	2.32723	1.32236	7.22701	-0.958878	3	0
978	11753	11.879	15.5618	-38.7901	-57.5809	3	0
978	36941	11.8089	15.4945	0.766887	-8.61677	3	0
982	43984	9.00556	5.48524	10.5602	27.4138	3	0
983	20088	23.9011	6.38386	7.46668	38.7266	3	0
983	20114	23.9491	6.49765	8.56064	-31.6455	3	0
983	27217	23.8838	6.5285	-13.5118	-0.523879	3	0
983	30000	23.8242	6.48826	13.0018	3.64876	3	0
985	51413	24.435	1.48962	-5.54997	-4.94467	3	0
986	16359	14.6323	2.69454	30.8865	-17.2749	3	0
991	10045	5.79776	3.22591	8.65327	-0.251535	3	0
991	34163	5.72337	3.31718	13.3427	-0.800905	3	0
991	40638	5.67971	3.19378	22.9609	2.64299	3	0
992	13566	24.8735	1.42153	0.433176	0.900205	3	0
1005	6612	11.1107	1.24046	2.76562	-27.1278	3	0
1007	2117	19.1486	5.46859	18.1298	88.6708	3	0
1010	3759	8.73064	5.11601	31.9202	14.2461	3	0
1013	7575	2.77191	8.2574	1.93693	-12.2404	3	0
1016	4733	2.42742	5.7939	5.65875	-0.456452	3	0
1054	2262	14.6947	7.7191	22.8925	46.2626	3	0
1060	9234	20.194	9.94553	17.8624	43.4028	3	0
1072	3337	19.1433	10.8758	15.5039	-17.1299	3	0
1081	3881	6.69412	12.0823	6.21474	18.988	3	0
1086	7584	19.338	11.4497	38.161	2.06708	3	0
1095	6332	12.7293	1.76708	4.89502	19.4575	3	0
1129	8596	4.99938	15.3021	-2.78667	4.82036	3	0
1139	2094	22.1747	6.34092	8.28579	26.3172	3	0
1140	5327	16.9745	1.59823	20.2255	-0.266138	3	0
1140	6625	17.0322	1.62616	11.7492	-0.00130134	3	0
1145	4258	19.9857	11.0755	-12.2421	23.9355	3	0
1149	3633	13.3434	13.6584	-14.6647	68.3524	3	0
1160	2197	6.76784	7.05361	22.3833	1.38475	3	0
1165	1409	18.6235	11.7668	-3.77735	-326.072	3	1
1182	8611	1.20251	2.81952	7.70366	1.46674	3	0
1202	6326	13.8199	1.38563	35.2341	0.229115	3	0
1205	4052	23.142	9.69532	5.27216	-30.3416	3	0
1205	9116	23.1463	9.58914	6.41529	48.0173	3	0
1209	2079	13.6979	5.58372	20.7939	-6.54728	3	0
1209	3884	13.6554	5.71407	24.511	-39.686	3	0
1209	7430	13.7679	5.65356	6.66912	2.15334	3	0
1212	1264	13.2455	8.78425	18.899	59.354	3	0
1216	5748	15.3218	10.0186	35.2695	-0.754485	3	0
1226	4635	9.20156	6.16526	29.5511	2.18836	3	0
1232	5677	8.72856	6.08686	-17.0178	-3.94105	3	0
1239	7789	13.6694	13.8273	48.0663	59.5005	3	0
1240	3372	22.0601	7.41926	-7.96368	10.9826	3	0
1258	8351	1.20598	8.79663	-10.1303	0.491722	3	0
1270	1894	11.4214	14.004	36.193	-113.947	3	0
1278	4526	8.13759	4.77606	25.0003	-2.1993	3	0
1289	6360	2.72319	10.7654	9.26508	0.740223	3	0
1326	5403	16.5576	5.36481	11.7482	7.9166	3	0
1330	1694	20.9772	1.59676	23.2812	-2.59191	3	0
1342	4647	25.8192	9.9332	19.6672	2.48264	3	0
1343	4524	23.0586	4.22728	-3.05835	-17.0655	3	0
1346	6825	9.23312	1.93729	18.7566	0.725593	3	0
1364	7682	24.5795	3.86194	10.144	3.55354	3	0
1365	9070	13.8015	6.21732	2.20192	67.6552	3	0
1370	7101	26.5521	2.97779	20.3712	-4.93711	3	0
1378	6279	23.8089	8.22899	-10.1329	-5.89113	3	0
1390	3318	24.6855	8.26002	1.03512	-27.1536	3	0
1413	6794	21.5662	9.74355	0.60414	1.19202	3	0
1444	7762	4.50838	5.67487	9.23424	-15.2101	3	0
1458	2416	26.6679	8.23567	8.37689	26.79	3	0
1471	4730	15.3823	2.08143	28.5315	1.09745	3	0
1479	5898	8.33301	7.28566	0.623134	-4.45856	3	0
1495	4088	26.6187	4.73028	21.909	1.83629	3	0
1503	7043	19.2789	1.66198	28.8868	-38.3932	3	0
1503	7601	19.1923	1.62466	20.409	65.415	3	0
1506	6723	24.9614	2.85362	9.42582	-8.40127	3	0
1532	2571	1.39659	4.06103	8.89287	-0.87818	3	0
1532	6689	1.29149	3.97959	11.2743	-6.35299	3	0
1532	9681	1.33515	4.08127	2.9973	-5.609	3	0
1551	4314	6.96604	7.37635	21.3289	-0.310723	3	0
1562	7458	10.0213	5.74851	16.5252	-25.1524	3	0
1588	4552	5.14298	4.43806	13.7963	-6.70823	3	0
1590	7370	7.34353	10.6336	-20.0631	-14.0851	3	0
1590	9505	7.38495	10.499	-26.7355	-0.47053	3	0
1610	9777	8.19901	9.4813	7.72689	23.3479	3	0
1616	1887	20.6167	10.459	10.0109	98.5657	3	1
1621	4998	23.6701	1.80047	8.4876	0.3098	3	0
1622	4849	11.72	3.87325	23.8128	1.51333	3	0
1622	8796	11.6515	3.76542	36.4847	3.98494	3	0
1624	5564	2.11943	7.42629	9.57391	-0.346761	3	0
1624	7468	2.21933	7.47629	3.82232	-20.3253	3	0
1629	7458	9.99174	5.87688	11.0739	-64.7446	3	0
1635	2395	6.48579	4.32871	-2.82487	1.41799	3	0
1638	3195	1.07322	13.9745	-8.63669	2.86734	3	0
1658	2079	13.7707	5.52169	3.16568	-20.8633	3	0
1658	3589	13.8999	5.52495	-10.4386	0.0406834	3	0
1658	7430	13.8297	5.59547	42.1403	-11.2331	3	0
1662	3564	17.8753	7.19263	18.7902	65.2735	3	0
1663	5507	23.6727	9.43561	11.8972	-29.7601	3	0
1666	7326	26.3177	8.82293	2.35383	-30.8859	3	0
1680	5772	1.32846	7.26572	-2.58187	-0.0702548	3	0
1687	5705	25.6803	7.48456	9.3192	9.81499	3	0
1689	2402	21.5287	5.49749	-6.17295	-2.99987	3	0
1690	7552	26.4924	1.78081	3.62987	-2.28465	3	0
1699	9203	4.1331	12.019	-8.70184	8.99528	3	0
1711	9275	25.415	3.08008	9.70082	-2.45831	3	0
1727	3656	2.7238	2.60901	6.81188	-7.59643	3	0
1733	1888	7.4366	13.6836	-7.37628	5.93703	3	0
1733	6516	7.33955	13.6741	2.36802	-3.27782	3	0
1750	2867	2.72764	13.4651	1.66529	5.5695	3	0
1755	6921	6.52038	8.8524	8.10253	-14.4301	3	0
1778	8918	16.1214	12.4756	-74.6919	59.1	3	0
1780	3051	7.85884	9.42294	-53.5664	-4.43996	3	0
1790	7762	4.52915	5.80606	8.52732	-10.6363	3	0
1805	8121	18.3965	3.50221	10.6596	18.2469	3	0
1808	4710	24.0831	3.34079	6.98412	24.6018	3	0
1833	5884	26.4966	4.83728	14.9383	-5.61875	3	0
1833	6832	26.3951	4.81454	23.0609	-4.26067	3	0
1847	4862	5.56499	13.9258	-9.94926	-6.39504	3	0
1849	8714	14.013	7.58457	12.0676	-37.9045	3	0
1856	5811	14.6841	11.3107	-24.0558	106.471	3	0
1877	8410	8.23033	2.7474	10.0365	33.16	3	0
1881	4191	19.4174	9.34047	-43.4284	8.50415	3	0
1883	4524	22.9861	4.24813	23.0841	25.2413	3	0
1894	7362	11.3833	14.0512	15.6206	112.412	3	0
1918	6685	2.05165	1.34989	4.67164	9.36912	3	0
1932	6446	14.9648	13.7555	61.8631	98.6036	3	0
1933	6921	6.51371	8.96531	-16.8382	-34.8397	3	0
1954	3918	12.7303	15.6517	61.4982	-96.3109	3	0
1955	9798	4.48551	11.2801	0.547862	17.4767	3	0
1967	8312	1.57466	4.13607	3.61239	-1.52771	3	0
1986	9878	10.4294	12.0615	31.227	1.34778	3	0
1987	9041	6.97565	2.94177	9.65983	0.764039	3	0
2003	8374	26.8912	2.39879	8.47533	0.794765	3	0
2012	4527	19.219	7.25365	2.28509	15.3031	3	0
2019	8392	2.10111	10.8498	-5.41641	-0.222172	3	0
2037	4341	3.98323	12.9516	0.555838	-1.85623	3	0
2050	9274	2.62684	5.77191	2.49415	7.23609	3	0
2055	3882	21.2418	2.55278	8.23428	-8.86547	3	0
2056	5154	24.8161	4.34132	4.57078	-0.622078	3	0
2058	7573	2.1455	6.25711	13.8223	-6.08575	3	0
2058	8575	2.2135	6.36145	1.81122	4.48226	3	0
2066	6735	24.2175	9.5915	-9.69746	7.46762	3	0
2074	2956	4.13071	2.33126	2.20839	5.44824	3	0
2081	8332	14.2178	13.6085	185.929	-316.785	3	0
2083	4628	3.66262	15.5667	-2.71138	-6.59011	3	0
2094	6097	22.1116	6.35976	1.03324	-32.7821	3	0
2107	9165	24.5468	9.40625	2.44892	5.65894	3	0
2125	4927	10.0211	13.1099	-36.286	29.4931	3	0
2133	9545	19.2153	11.7045	-12.7568	9.18993	3	0
2142	8446	4.00346	10.0019	-6.19375	-9.41463	3	0
2143	8932	6.30393	1.8785	10.8784	3.94356	3	0
2161	5401	20.2162	3.70416	6.21973	1.50567	3	0
2162	2715	15.142	12.5776	34.8663	1.45536	3	0
2166	8276	11.2141	4.0262	-0.552046	1.3661	3	0
2174	3494	25.9594	5.83609	6.20044	-37.9833	3	0
2181	6793	26.548	7.55879	-8.49467	-11.3089	3	0
2185	8874	22.6211	3.74189	-7.37547	-9.33842	3	0
2201	9411	9.93475	6.81298	19.908	2.77552	3	0
2231	7375	8.39099	12.5421	-10.0001	-12.5444	3	0
2234	9587	14.9155	9.55577	21.8789	127.582	3	0
2238	6847	17.9907	4.11028	5.60631	-9.3179	3	0
2247	2269	15.3775	14.2863	56.6835	123.225	3	0
2247	4076	15.3249	14.2543	50.1579	-40.9627	3	0
2262	8149	14.8156	7.70487	8.87592	-15.1605	3	0
2282	7976	20.1042	5.74124	7.76662	30.7826	3	0
2283	9521	8.43104	3.59079	-19.3821	-3.29665	3	0
2286	6078	9.81716	1.27485	26.0746	-0.449979	3	0
2287	3272	25.0951	5.98197	12.9811	-16.9341	3	0
2293	7085	16.5932	14.9148	-1.12468	-0.693122	3	0
2334	8322	12.4615	11.9582	-72.5327	-27.738	3	0
2335	7407	17.9993	7.61008	16.3232	-101.054	3	0
2341	4855	16.0485	5.50769	22.7232	12.715	3	0
2341	6586	16.1176	5.52613	16.1402	-8.71959	3	0
2358	4856	14.3307	4.84821	46.3799	-23.7619	3	0
2370	7637	11.5156	11.3699	-34.0268	26.3762	3	0
2408	5650	1.93883	11.9584	1.36431	21.8942	3	0
2410	2429	6.98494	8.57546	-10.8839	-12.0839	3	0
2428	8399	8.62066	2.51432	5.80461	-6.21519	3	0
2439	5410	9.27833	8.27937	19.1706	-51.446	3	0
2440	5718	14.2077	14.9547	345.816	1.88824	3	0
2442	3551	8.96271	8.12815	16.2041	27.3046	3	0
2444	5819	3.28336	12.0449	2.4699	7.78293	3	0
2445	5360	1.37305	8.71826	4.52852	-34.3142	3	0
2445	8351	1.26267	8.7177	5.46944	31.1349	3	0
2453	5258	9.08499	4.03253	-2.49044	5.71215	3	0
2453	5747	9.14156	3.94225	21.9069	-11.9178	3	0
2461	7454	13.3904	1.76114	6.02389	0.420691	3	0
2472	6586	16.2037	5.52184	-4.39796	35.3459	3	0
2482	2875	20.0859	1.46163	29.9299	54.0715	3	0
2495	2927	8.48288	12.8094	4.24973	17.5722	3	0
2495	6062	8.55239	12.9012	-30.0913	-42.2503	3	0
2512	5489	26.3178	5.91703	1.55755	-18.2949	3	0
2524	5790	8.55847	14.8484	-20.7885	-22.2161	3	0
2544	7894	4.51018	8.49226	-2.43718	13.1681	3	0
2546	4396	7.15043	3.12161	14.8908	1.53876	3	0
2554	4684	6.3847	1.05865	13.2654	29.7556	3	0
2557	9189	1.98721	6.67541	6.37096	0.400896	3	0
2560	9941	19.2882	11.9767	-329.533	-231.095	3	1
2566	3114	12.8239	3.14252	11.4589	4.28629	3	0
2613	2902	5.38115	6.10789	6.44779	0.756169	3	0
2624	9112	17.6653	3.98552	15.6954	34.4508	3	0
2626	4274	21.5986	2.78418	31.4059	-4.1359	3	0
2632	3620	18.7797	12.6891	11.2694	-60.5033	3	0
2658	6698	6.59722	14.4172	-14.3796	1.78814	3	0
2665	8144	23.3816	7.30585	5.29424	-6.23662	3	0
2669	7140	7.59428	2.50856	6.78541	-2.09769	3	0
2695	9050	20.3729	6.57506	19.3974	-38.2315	3	0
2722	4353	10.4135	8.93651	16.8127	93.8023	3	0
2732	4743	9.6354	11.9421	1.41427	-93.3518	3	0
2748	4216	2.80821	14.3708	-0.801121	-7.78622	3	0
2750	8226	9.24984	4.82038	13.8901	3.48117	3	0
2752	5653	2.93555	12.3674	3.18701	6.37082	3	0
2756	7579	16.8481	2.07861	20.0707	16.7237	3	0
2806	9107	4.0509	2.00967	-3.54795	8.91392	3	0
2812	9140	1.31612	13.0395	0.720367	-11.6656	3	0
2819	2973	22.3376	3.63762	8.57959	1.32154	3	0
2819	3850	22.3493	3.76774	3.46648	13.0996	3	0
2823	4062	19.3744	3.92089	15.8619	0.725584	3	0
2824	4937	19.8291	11.4463	25.374	-17.5543	3	0
2825	8239	16.9074	4.57685	26.8779	23.0073	3	0
2837	4860	16.0247	9.09957	48.4821	124.67	3	0
2838	7243	24.1283	1.34557	15.619	-3.68671	3	0
2859	4341	3.9012	12.8776	-15.8363	-3.75841	3	0
2860	6515	7.94406	5.20265	5.35905	41.8629	3	0
2863	8489	21.5373	10.2824	0.322778	-16.1024	3	0
2867	6896	2.62769	13.5392	-9.84412	-0.293109	3	0
2867	7265	2.69198	13.5376	-2.56263	-4.86449	3	0
2879	5515	9.25226	5.08286	22.6398	-2.33327	3	0
2887	7253	20.7292	5.04593	6.05438	-9.87775	3	0
2895	6869	9.32565	12.0743	3.92701	20.2498	3	0
2911	7609	14.2618	2.55083	1.15651	3.29424	3	0
2912	3217	18.6771	6.2942	17.0187	37.8785	3	0
2923	6084	13.1792	13.8105	132.413	-8.08544	3	0
2933	7076	19.4123	1.78052	12.8269	7.61237	3	0
2944	6941	17.8821	8.71836	48.0222	8.47256	3	0
2951	6666	8.50751	15.868	-18.9778	-0.275276	3	0
2961	7942	20.9795	1.07847	4.93516	-3.46944	3	0
2996	7186	13.1453	3.49107	27.7018	4.84236	3	0
3001	4260	9.06667	8.03902	12.2509	22.2546	3	0
3030	4955	18.5115	8.11057	55.531	8.23392	3	0
3030	7525	18.497	8.24796	5.2288	8.41096	3	0
3035	7913	20.8169	7.44087	47.5861	23.6961	3	0
3051	4428	7.91647	9.45245	6.16364	-42.1523	3	0
3057	6546	12.6244	8.72496	41.309	17.8491	3	0
3070	6553	1.73186	4.83291	0.118399	9.20717	3	0
3074	4406	4.52035	5.36118	2.30214	20.3315	3	0
3110	5235	13.1492	14.9337	237.331	79.2655	3	0
3117	7992	25.3596	8.98516	22.7741	-22.3537	3	0
3134	8433	15.197	9.58146	7.42312	115.507	3	0
3142	8613	12.8888	11.059	10.5612	-104.364	3	0
3169	3977	11.7196	13.1561	24.9924	-120.707	3	0
3170	5111	23.4494	5.29112	-10.5237	-18.5659	3	0
3170	5562	23.3056	5.26631	5.05015	-28.664	3	0
3176	7219	1.74301	12.5016	3.08478	-10.3342	3	0
3185	5120	10.5143	1.74648	6.76108	-7.05236	3	0
3191	9220	3.22749	4.84163	-4.12995	4.47351	3	0
3195	3827	1.13657	13.9513	1.66525	-5.19859	3	0
3220	3292	11.6026	7.33454	4.52515	29.4217	3	0
3229	8420	12.8183	15.1748	-167.169	-22.5326	3	0
3231	3330	13.8488	14.1225	285.688	4749.71	3	1
3252	6987	22.4733	5.20391	19.8936	1.19359	3	0
3260	4783	15.647	10.6784	64.988	7.03327	3	0
3261	8554	17.6142	8.45387	-14.0359	-34.1998	3	0
3269	7990	7.23019	3.75907	8.49533	-5.34441	3	0
3293	8494	20.2472	8.0011	11.5411	-1.91983	3	0
3313	9340	9.38658	7.60907	1.91398	3.04171	3	0
3328	4871	4.81913	12.82	2.61712	-13.4432	3	0
3329	4529	1.61033	9.54534	-4.78236	-1.66481	3	0
3331	8062	14.0146	6.51287	54.6713	-2.28402	3	0
3340	6842	8.02401	8.60143	0.47612	-23.6266	3	0
3372	4895	22.1829	7.46099	32.1676	-9.45059	3	0
3384	9926	26.9607	4.20562	4.17293	-6.98185	3	0
3392	7539	16.6983	13.3367	59.3741	153.531	3	0
3401	4436	23.2233	9.24929	19.1693	27.7592	3	0
3416	3827	1.23462	13.9824	1.67552	1.95011	3	0
3452	4542	19.6034	12.1194	-95.9935	-86.6298	3	1
3473	5905	19.5421	3.08658	25.5159	-2.0923	3	0
3486	8146	9.70265	5.2224	38.6148	16.8961	3	0
3507	8760	12.187	8.09775	17.6801	-11.3271	3	0
3510	7168	15.6429	8.99835	-25.8251	88.6559	3	0
3522	7836	26.8423	8.16906	19.0616	-35.096	3	0
3523	7121	12.8957	2.39648	18.2003	-6.70423	3	0
3523	8076	12.9178	2.52095	25.9118	28.8897	3	0
3545	7991	16.9263	1.29901	7.36032	-27.6592	3	0
3551	4260	9.01388	8.08153	19.5922	-14.816	3	0
3555	6791	19.2786	3.59408	4.98841	-16.1828	3	0
3558	8122	9.99975	2.64888	22.7315	3.26396	3	0
3561	5624	5.5498	2.76579	0.915783	7.52729	3	0
3565	5221	16.6567	10.3045	23.2426	-73.6129	3	0
3565	7798	16.6112	10.405	7.76917	86.0538	3	0
3566	3795	12.4204	2.49739	6.58238	-72.6957	3	0
3571	5861	15.5727	7.49048	-20.3217	37.5426	3	0
3579	6662	3.00135	9.1599	1.49436	4.45459	3	0
3594	5085	4.30889	5.40487	18.0595	1.18735	3	0
3602	8522	9.98863	1.6536	9.15165	-5.89157	3	0
3612	8113	12.2395	10.1929	31.294	-80.6478	3	0
3615	8914	7.16326	2.20556	-1.25489	13.9763	3	0
3622	7847	15.8406	13.2426	47.6373	-56.3518	3	0
3622	8892	15.7504	13.3373	28.9395	196.773	3	0
3642	9665	15.1659	11.9802	-130.752	4.28069	3	0
3671	4701	2.56287	12.7953	-13.1324	4.77219	3	0
3697	9931	15.5863	15.3915	26.3873	-49.5372	3	0
3701	7117	17.7653	5.73343	15.585	-35.1184	3	0
3717	6774	7.26953	8.70725	2.49752	17.1731	3	0
3752	9001	19.94	6.94529	21.5657	8.0731	3	0
3758	3909	5.6184	12.4919	-2.01373	1.66849	3	0
3759	8438	8.75484	5.23298	-23.1193	-5.81252	3	0
3765	7619	2.62757	7.01589	8.31517	0.462559	3	0
3775	9264	21.1992	4.94467	8.35629	-1.62113	3	0
3786	6608	13.9189	12.5004	41.8303	-5.2912	3	0
3797	8045	6.11768	3.33854	6.32142	1.62143	3	0
3814	9316	16.0535	5.78051	-1.37167	-3.0389	3	0
3823	7799	18.1576	8.38821	-27.1794	-0.122617	3	0
3829	8077	16.4346	14.9469	-39.6766	22.9848	3	0
3839	4572	9.8901	12.2806	27.7159	0.591121	3	0
3850	8176	22.4558	3.81743	5.40946	-31.1932	3	0
3852	6461	9.39443	6.38693	-46.1807	-0.483787	3	0
3853	9303	9.92255	8.30734	-11.0661	-1.53332	3	0
3865	7816	2.64769	6.03869	-2.29859	17.2833	3	0
3900	4349	17.0792	2.99035	29.3988	-27.077	3	0
3900	6027	17.0143	3.09269	37.5353	-9.98974	3	0
3919	8476	16.3227	3.61176	7.77889	-0.636022	3	0
3941	8036	26.5587	2.49354	12.1602	1.69132	3	0
3947	6778	8.22826	10.2013	1.14212	2.33036	3	0
3954	9520	14.4119	12.1959	113.706	43.4941	3	0
3964	6673	16.3398	4.44732	33.3524	-65.2913	3	0
4000	4343	6.63393	13.4368	-19.2175	-4.45028	3	0
4023	5811	14.5715	11.2991	0.229023	-104.65	3	0
4025	4416	2.57275	7.60095	14.9589	8.25505	3	0
4050	5308	8.25872	13.1295	1.82712	-11.7262	3	0
4059	5372	13.4676	7.0983	-65.1067	5.48053	3	0
4059	9900	13.3242	7.07248	12.8827	55.5263	3	0
4062	8643	19.3339	3.83554	-1.63325	-17.3866	3	0
4062	8815	19.3854	3.80356	14.1301	23.844	3	0
4065	8080	17.2298	14.2519	-3.08142	10.149	3	0
4076	7358	15.2706	14.3249	38.545	77.2945	3	0
4078	4365	6.03841	1.29258	1.86896	13.4717	3	0
4084	6241	1.67137	6.54971	2.98888	2.77191	3	0
4103	8660	6.43809	2.84112	3.50012	5.91422	3	0
4103	9982	6.49433	2.81224	15.1455	1.72577	3	0
4152	7731	11.3725	10.6601	4.27804	108.855	3	0
4152	7808	11.4721	10.6161	21.166	-106.146	3	0
4160	4603	23.245	3.2698	8.06119	3.21103	3	0
4171	8821	21.8565	9.25756	35.6127	-33.8969	3	0
4196	5417	9.5861	5.68169	9.53342	-15.6399	3	0
4203	6189	19.2624	1.40301	6.64991	-2.17113	3	0
4240	4946	26.0481	4.96815	-11.8727	-8.80428	3	0
4259	7215	5.32183	14.0728	-5.19681	6.89275	3	0
4260	8008	9.0036	7.93983	14.5365	-33.5841	3	0
4290	9752	26.2982	9.30972	3.65546	-21.7234	3	0
4360	9832	4.78184	13.1253	0.999759	-14.2414	3	0
4369	8198	11.3876	10.2318	78.3199	-0.239416	3	0
4437	8397	19.8611	2.17232	2.48006	-11.4739	3	0
4452	7754	18.2647	9.83264	12.5358	62.2736	3	0
4527	4528	19.2649	7.21128	-25.5379	-5.41232	3	0
4527	9230	19.2054	7.11007	15.6412	53.9808	3	0
4528	4715	19.3136	7.1752	10.4311	13.3337	3	0
4542	5533	19.5608	12.0684	-2.04554	-133.005	3	1
4554	8395	9.464	5.07396	5.74723	-12.2578	3	0
4565	6256	8.41887	3.71111	7.99711	-0.748612	3	0
4565	9003	8.46448	3.75261	19.5663	-3.70764	3	0
4565	9521	8.42781	3.65122	21.1845	12.6859	3	0
4605	8528	7.99751	3.05258	34.6508	-4.67012	3	0
4628	7462	3.65925	15.4794	-2.12812	4.32871	3	0
4630	8691	10.2776	4.2202	-9.95924	-6.6322	3	0
4635	5768	9.26536	6.15174	12.4901	-8.99057	3	0
4655	7684	21.1728	3.33492	-22.2921	-5.56293	3	0
4668	8745	2.33148	13.0593	-3.7381	-9.4295	3	0
4684	6477	6.31986	1.10991	14.8423	-13.4791	3	0
4693	9252	8.57343	4.92656	28.1762	0.737759	3	0
4705	6235	23.0652	1.85731	15.0152	-23.3949	3	0
4710	8642	24.1165	3.44602	5.55958	-9.50971	3	0
4712	9529	14.8002	12.1886	-62.7621	-51.7848	3	0
4727	7755	24.7264	6.75828	23.6009	-3.41287	3	0
4732	5547	13.4308	2.84618	5.44473	-65.9661	3	0
4739	9726	8.98124	8.97467	24.4794	-33.4986	3	0
4747	8082	1.2093	7.81459	12.8382	-1.0926	3	0
4755	7532	13.4995	9.9051	-29.094	53.5748	3	0
4761	8682	8.51442	4.09993	17.2298	44.6186	3	0
4807	5339	26.2511	5.32662	4.55722	31.9542	3	0
4820	6660	7.72939	7.60268	-43.8172	8.24718	3	0
4841	6576	8.89788	6.05634	4.97623	-5.52017	3	0
4851	5409	2.36159	4.33212	9.10205	-0.299278	3	0
4861	9443	18.0537	5.81892	27.6922	-60.9124	3	0
4862	6636	5.48049	13.8354	3.77932	-13.3587	3	0
4864	7197	2.10007	3.30281	11.3888	4.23488	3	0
4888	7309	17.3112	8.10516	20.4759	-0.371682	3	0
4889	8333	19.4758	8.01032	35.8856	-3.47453	3	0
4895	7161	22.2505	7.3787	4.92484	2.94822	3	0
4946	9739	26.0084	4.86099	-2.25636	-10.5605	3	0
5043	9443	18.1134	5.8465	19.2951	43.2086	3	0
5076	9225	9.55456	4.00452	-1.03563	-6.34876	3	0
5121	8731	12.4583	3.44324	2.81407	81.9566	3	0
5134	7867	1.33499	1.30097	3.69925	-0.511922	3	0
5176	7507	7.68523	1.70859	19.5463	-0.583763	3	0
5213	5505	17.7442	12.9653	17.392	21.0353	3	0
5219	5909	18.4267	12.4298	-65.0907	17.9641	3	0
5234	5804	12.2963	4.76779	-21.5459	-20.2688	3	0
5258	7827	8.98635	4.0359	1.35334	7.8766	3	0
5301	9447	18.8719	11.7967	15.5367	-363.876	3	1
5316	6308	6.03684	14.737	1.2825	-5.06197	3	0
5327	6625	17.0287	1.55793	16.4828	2.43322	3	0
5341	8337	21.9735	5.93981	-17.6248	12.1699	3	0
5343	6612	11.1162	1.17556	8.57491	-0.702827	3	0
5357	7458	10.1118	5.82966	16.7146	44.0457	3	0
5357	9452	10.2259	5.88303	21.5627	31.4793	3	0
5365	8522	9.88393	1.75639	6.83204	-12.4627	3	0
5370	8819	10.7069	6.53032	39.3838	1.18219	3	0
5384	6086	26.7432	7.47107	-12.7537	1.60621	3	0
5387	6228	3.01315	10.8496	-14.3201	-6.07807	3	0
5387	8636	3.07408	10.9324	7.47954	-1.49283	3	0
5399	6414	20.3517	1.43835	-6.76788	-5.89111	3	0
5428	5442	12.1305	3.83927	5.88577	7.35736	3	0
5429	8318	6.79738	4.50546	16.0548	2.89619	3	0
5432	9178	25.9177	2.34824	4.57004	8.32397	3	0
5433	8413	5.5387	9.02681	0.747972	26.5233	3	0
5499	8333	19.4801	8.07688	12.2766	-32.3004	3	0
5500	7783	6.57719	6.55505	0.0718381	-3.08461	3	0
5500	8488	6.55774	6.4942	1.27691	1.51909	3	0
5506	5932	22.8467	8.21508	-0.477502	-15.5015	3	0
5575	6115	1.32915	9.47115	3.21955	18.1292	3	0
5591	9595	14.3909	1.33804	18.7764	-40.2877	3	0
5593	7415	21.1196	9.81118	13.8084	32.9739	3	0
5609	7410	2.51267	7.07395	5.52208	-6.50467	3	0
5631	8876	20.8411	2.71066	-5.21745	-21.0408	3	0
5649	6904	11.8444	14.6983	24.02	121.534	3	0
5669	6389	14.7038	11.0741	-112.982	55.2787	3	0
5673	8713	21.5477	9.28269	5.89427	-35.2128	3	0
5677	6576	8.85458	6.01849	-6.34789	18.4226	3	0
5683	8935	5.96508	12.4929	6.37309	9.45478	3	0
5691	8854	13.6689	6.63284	40.9309	-0.788375	3	0
5700	9133	12.3994	7.25895	19.9556	16.473	3	0
5724	6600	5.3861	11.4019	4.83525	21.8723	3	0
5725	8571	16.7173	3.87242	20.6069	-3.32401	3	0
5765	7610	2.06776	4.64355	12.5967	14.2559	3	0
5787	9164	19.7526	6.79108	20.9879	47.7331	3	0
5807	7939	25.3462	2.26428	6.47878	2.86513	3	0
5822	8041	9.95003	9.16463	6.57685	20.2612	3	0
5823	6153	7.38056	7.0032	18.8767	14.0719	3	0
5823	9056	7.50979	7.02927	12.9081	8.04332	3	0
5833	8044	3.45826	9.10698	2.67288	-26.0216	3	0
5833	8917	3.52	9.12304	0.65454	6.34257	3	0
5841	7344	5.50625	7.66499	16.9926	1.46379	3	0
5854	6815	16.1358	9.81417	42.746	-18.1891	3	0
5895	9529	14.9223	12.255	-38.2582	-4.77799	3	0
5900	9436	25.1025	4.67272	11.8002	-18.5516	3	0
5904	9696	24.3385	5.22433	0.293852	12.2369	3	0
5905	6850	19.5826	3.14121	-39.5746	8.93389	3	0
5908	9791	2.42115	12.3336	-13.8727	-3.27714	3	0
5910	6383	5.69485	6.96066	-3.20539	8.32422	3	0
5921	6384	10.4801	4.60643	11.0735	-56.1965	3	0
5921	8587	10.4064	4.68746	17.789	-34.9284	3	0
5927	8084	15.5217	8.41772	-81.8138	-33.5438	3	0
5957	8948	2.17319	7.83658	6.44289	-23.5794	3	0
6015	7414	6.8159	10.8117	3.99301	-26.8363	3	0
6016	6591	19.5959	3.63913	-18.1463	-0.835485	3	0
6020	8360	15.2011	6.56777	4.43675	-35.21	3	0
6036	7609	14.1177	2.5512	10.7799	17.9115	3	0
6044	8061	21.9257	2.24236	-0.322457	4.80222	3	0
6068	9053	13.6121	3.57618	28.9753	-14.6126	3	0
6070	7976	20.1628	5.73078	33.2086	2.98971	3	0
6095	7766	8.21363	7.53772	18.5532	-13.2764	3	0
6103	8752	7.25912	1.35979	2.07167	19.4226	3	0
6119	8755	20.5051	6.45325	-16.5385	29.7247	3	0
6149	6721	8.0029	9.79022	4.74595	-50.093	3	0
6153	7686	7.28545	6.91599	26.0794	-2.19163	3	0
6170	8395	9.44565	4.95738	29.8353	-0.289933	3	0
6174	6490	6.04366	2.80221	2.44054	0.487353	3	0
6182	6500	18.2049	6.37395	4.4572	-10.3652	3	0
6190	9662	10.4443	15.684	-48.502	-7.77026	3	0
6203	6582	26.676	8.4349	13.7852	45.453	3	0
6214	6837	12.3315	9.9502	-25.2991	-16.0485	3	0
6237	6815	16.0264	9.90352	24.4349	-80.1194	3	0
6279	9341	23.8169	8.12702	11.6576	34.6803	3	0
6292	7887	19.4193	3.05251	27.0547	5.3203	3	0
6302	8598	1.88741	15.7587	-3.51159	0.728294	3	0
6316	6342	14.6566	4.15309	9.73464	-5.41035	3	0
6321	8320	5.0795	7.91247	-23.459	4.99751	3	0
6408	9418	15.7002	14.5619	35.4266	125.403	3	1
6408	9634	15.6332	14.6103	-2375.63	-1038.37	3	1
6424	8661	4.66015	5.94068	6.17716	28.2643	3	0
6431	9437	21.6967	4.3577	8.51195	1.85878	3	0
6439	7966	24.7631	2.84827	2.66289	9.3772	3	0
6450	8714	14.1245	7.63621	44.5747	55.4878	3	0
6467	7989	23.2565	8.65969	6.76677	-28.0472	3	0
6476	7728	7.15866	9.83354	10.8498	-33.797	3	0
6495	8754	14.118	14.3198	12.3211	12.5678	3	0
6501	7007	8.8882	5.30774	18.8977	17.9263	3	0
6534	8655	11.7689	6.95576	23.2979	0.0261909	3	0
6626	9548	1.06122	13.8075	2.83327	2.20754	3	0
6651	9937	14.3712	14.5803	-210.669	-100.773	3	0
6694	6746	15.8415	8.68984	25.9332	60.0423	3	0
6745	7167	15.5011	5.02041	30.3694	10.2599	3	0
6758	8408	5.21803	6.5201	7.06246	-10.95	3	0
6844	7163	19.4921	2.36927	25.8444	-14.3911	3	0
6850	9237	19.6247	3.18986	34.161	-0.923557	3	0
6898	7061	5.96005	2.56435	3.74588	-3.57341	3	0
6898	9057	6.01976	2.44269	5.69651	-8.26271	3	0
6936	8842	3.42142	14.0373	1.30161	4.38345	3	0
6947	9296	9.34627	2.73872	31.5028	9.15912	3	0
6947	9539	9.29767	2.78755	6.15315	-4.55235	3	0
6969	8216	12.1554	11.6774	17.1058	6.68362	3	0
6982	8590	17.112	4.2049	33.6569	24.8721	3	0
7018	9499	26.4915	9.2772	16.4034	39.642	3	0
7018	9771	26.5895	9.19857	-9.97361	17.2914	3	0
7068	7727	10.9272	14.1313	10.2606	84.42	3	0
7134	8429	3.31731	15.8278	-3.97647	2.29583	3	0
7143	7778	7.113	13.3265	2.88419	19.0191	3	0
7145	9189	2.0681	6.72693	1.65465	-5.09567	3	0
7228	9906	25.9856	1.80209	-2.8164	-5.68034	3	0
7268	7754	18.2633	9.91584	-177.701	-600.02	3	1
7284	7375	8.39631	12.646	9.84841	-25.0894	3	0
7305	9872	9.91039	15.8981	-14.4543	-0.444543	3	0
7309	8329	17.2597	8.19694	20.365	-25.1037	3	0
7336	8125	23.0222	7.86429	11.2039	21.6812	3	0
7365	8715	23.3638	7.71707	12.9106	0.485602	3	0
7365	9656	23.3637	7.78157	-22.6724	9.94694	3	0
7373	9334	18.9305	6.88541	1.33498	-33.416	3	0
7386	9618	6.59448	2.38022	8.82224	-16.1627	3	0
7401	8492	4.28799	11.6915	-10.764	2.75123	3	0
7405	7423	1.98491	4.33875	3.81172	-0.799891	3	0
7414	7536	6.86331	10.894	15.6057	15.5566	3	0
7423	9161	2.05134	4.35972	5.24005	0.263423	3	0
7474	8125	22.9883	7.79739	7.79216	-40.6605	3	0
7553	9382	5.02876	11.4866	1.85536	-1.17493	3	0
7558	7975	8.91436	13.7139	-53.2146	19.4636	3	0
7668	9714	2.65452	4.12383	5.38972	7.66467	3	0
7685	7911	3.18776	13.148	2.38631	13.9648	3	0
7715	9512	13.5041	6.33436	48.1615	4.28044	3	0
7762	9583	4.44714	5.71301	4.52077	3.54411	3	0
7819	9568	17.4521	13.0564	13.2282	-101.874	3	0
7850	9601	14.1891	14.7272	-247.314	187.941	3	0
7866	8540	14.2205	5.48608	18.5103	42.9036	3	0
7902	9889	16.5267	8.70237	36.4945	-22.5634	3	0
7922	8838	15.372	12.1828	0.0484232	44.3276	3	0
7923	8558	12.3865	8.44502	9.6128	-17.8622	3	0
8064	8697	17.793	4.99073	36.9018	-2.00325	3	0
8134	9451	22.3932	7.25157	11.6381	-38.6273	3	0
8163	8354	13.667	2.87901	15.7816	6.77529	3	0
8195	9080	3.7779	3.14941	-0.696097	-5.24268	3	0
8197	8838	15.3181	12.0553	5.89939	45.389	3	0
8212	9992	2.87524	8.02682	-6.77661	15.2709	3	0
8240	9431	2.17281	2.45815	1.88475	-1.32895	3	0
8286	9036	5.25356	5.72483	14.1317	4.9668	3	0
8289	8844	24.9826	4.24545	0.430571	2.25159	3	0
8301	9658	23.1454	2.42619	3.51235	-7.24168	3	0
8354	8986	13.682	2.9903	25.5196	-3.09574	3	0
8355	9367	12.9756	8.60224	17.9116	44.5801	3	0
8399	9207	8.48645	2.48512	16.3104	15.5073	3	0
8426	9671	16.0182	11.1129	-621.697	827	3	1
8427	8624	10.8896	9.51064	-10.6219	43.2267	3	0
8474	8773	5.45758	15.2573	-4.92159	0.509627	3	0
8488	9347	6.4638	6.51419	2.01015	5.96172	3	0
8522	8974	9.9736	1.77366	10.8059	20.3738	3	0
8542	9165	24.6524	9.34848	17.7583	-0.961335	3	0
8544	8763	1.62692	12.0063	4.85623	1.8146	3	0
8570	9254	15.5903	1.23351	16.9845	-6.69281	3	0
8571	9023	16.7023	3.75669	36.4397	-10.3358	3	0
8573	9819	7.41524	5.22066	1.02413	1.81257	3	0
8660	9982	6.49508	2.87517	9.00634	15.6757	3	0
8670	8717	26.4606	3.13195	5.12812	9.04109	3	0
8729	9903	7.7454	11.6672	-1.41444	34.8187	3	0
8730	9572	11.1517	12.6871	16.5889	-52.5761	3	0
8788	9825	21.1094	8.15716	25.44	0.357002	3	0
8796	9417	11.6869	3.71629	-10.8924	27.1145	3	0
8841	9213	5.80432	1.09861	17.9173	-9.68803	3	0
8936	9023	16.8	3.70232	4.05685	0.749361	3	0
9000	9297	1.76374	9.09383	-3.63423	3.9889	3	0
9053	9746	13.6764	3.49318	10.2364	-31.5938	3	0
9089	9831	2.80524	9.62455	11.0553	0.594361	3	0
9125	9857	5.27082	10.9013	4.09004	-30.4805	3	0
9175	9583	4.39356	5.75288	-9.41926	0.296983	3	0
9283	9340	9.45376	7.60274	2.6955	-17.5864	3	0
9296	9539	9.27987	2.72419	11.1334	7.06401	3	0
9514	9830	13.0538	6.87986	1.34994	63.2923	3	0
9628	9776	15.3473	2.30704	8.11121	-68.7058	3	0
1000	13486	1.48411	3.51799	10.8052	0.860275	3	0
1000	44903	1.36594	3.50992	9.53101	0.256698	3	0
1004	51210	2.91794	2.25772	8.09793	-1.64414	3	0
1007	21330	19.2476	5.57054	-14.5727	-4.20917	3	0
1007	28217	19.1305	5.55914	21.2035	-48.8651	3	0
1007	30757	19.2623	5.50775	18.2895	-30.9029	3	0
1012	34103	7.3403	8.26104	-9.56036	-20.9658	3	0
1019	18161	12.4498	7.02192	5.65164	-99.1343	3	0
1020	34199	2.317	4.00426	1.85389	2.32674	3	0
1020	41916	2.22678	3.96075	9.41762	-2.75921	3	0
1034	24409	18.5943	8.495	2.15768	39.021	3	0
1034	30322	18.603	8.37677	7.71287	-25.6397	3	0
1034	31941	18.4865	8.41189	-14.7262	22.9205	3	0
1035	33125	15.5253	4.00632	19.331	53.6119	3	0
1035	43568	15.4132	3.98045	5.78213	-50.1785	3	0
1035	46423	15.4625	4.02827	30.5347	-6.68649	3	0
1036	11327	11.8083	1.15682	30.3929	-2.27106	3	0
1040	20044	2.40563	1.71236	11.4338	-0.602681	3	0
1040	35245	2.37614	1.56624	8.57312	-1.04218	3	0
1041	46322	9.01472	6.38651	24.2928	-25.5978	3	0
1041	47351	8.95076	6.34975	4.89599	21.027	3	0
1045	40967	10.9594	6.9865	-0.418464	55.124	3	0
1047	10193	4.35013	14.8117	-7.02938	4.24557	3	0
1047	28803	4.42334	14.7805	0.929467	-4.16102	3	0
1049	35723	25.5272	7.97179	13.5013	3.77459	3	0
1049	43772	25.5494	7.91558	-11.5873	-11.7316	3	0
1049	46232	25.5718	8.01631	-28.3365	-2.78964	3	0
1050	10965	15.9315	8.07379	9.77825	63.7683	3	0
1050	49670	15.876	8.15711	10.1967	-82.31	3	0
1052	10941	4.7255	11.449	-6.7638	23.3976	3	0
1052	11014	4.67126	11.5693	-8.04457	18.734	3	0
1052	12897	4.65069	11.4855	15.5016	-15.9812	3	0
1052	47935	4.77833	11.5244	10.7198	-0.111309	3	0
1058	17932	3.78	3.91342	8.83514	10.6995	3	0
1058	33805	3.67724	3.95451	5.18325	10.2097	3	0
1058	41988	3.73648	3.97902	2.61746	-19.6839	3	0
1058	47476	3.68351	3.88526	7.78556	-2.77769	3	0
1059	21888	13.4656	7.86078	-9.52851	23.6087	3	0
1059	44486	13.5202	7.94142	33.4785	0.567078	3	0
1060	25040	20.1566	9.87114	12.1875	-31.5462	3	0
1072	32594	19.1938	10.9299	26.5658	90.3663	3	0
1074	21420	16.6851	2.1483	26.0649	-23.8278	3	0
1074	35588	16.7133	2.22108	6.40888	6.25457	3	0
1074	46480	16.6131	2.13804	27.292	28.0167	3	0
1074	52547	16.5651	2.20853	5.27722	-16.0086	3	0
1075	16952	3.87641	6.38788	4.1916	27.837	3	0
1075	46237	3.85397	6.47327	11.4318	-11.3037	3	0
1076	24392	14.6254	6.54195	19.0767	67.1475	3	0
1076	28500	14.5926	6.62014	20.4869	-113.818	3	0
1079	17343	17.7754	10.3874	86.1788	40.5214	3	0
1079	33792	17.6916	10.3985	-22.759	-76.7085	3	0
1081	16624	6.56858	12.0977	2.02425	7.14503	3	0
1081	20889	6.61934	12.136	-13.8224	-1.45742	3	0
1086	29347	19.3291	11.3857	6.11719	-35.4601	3	0
1086	33930	19.4075	11.3499	18.0953	63.6435	3	0
1086	45696	19.4496	11.3962	22.7526	-10.7908	3	0
1088	12048	19.2441	2.78158	-19.7579	1.42277	3	0
1091	20851	15.3674	4.92845	28.4058	5.86621	3	0
1091	26040	15.3723	4.8262	26.4972	-17.0991	3	0
1092	13272	11.09	14.8586	-13.1916	34.4258	3	0
1092	22346	11.1294	14.9141	-97.8693	-109.355	3	0
1092	26338	11.2144	14.8126	-112.909	144.331	3	0
1094	23251	15.7879	9.94614	5.68012	95.3039	3	0
1094	23772	15.7575	9.84009	67.7644	-7.53296	3	0
1094	26758	15.6879	9.96461	54.8192	-18.5708	3	0
1094	26948	15.6902	9.84515	3.01892	47.8713	3	0
1095	15179	12.8328	1.71278	16.7407	-8.14264	3	0
1095	27441	12.7662	1.71251	32.0405	1.55018	3	0
1095	31744	12.8693	1.77086	14.0492	0.0515012	3	0
1095	41513	12.7589	1.83203	22.215	-44.7225	3	0
1095	46981	12.8339	1.83557	26.7354	25.954	3	0
1099	14934	7.06561	13.9155	2.29531	-1.96037	3	0
1099	18351	7.07237	13.981	-18.1324	10.4287	3	0
1104	26060	15.8991	12.6521	170.146	31.0736	3	0
1104	48808	15.9859	12.5765	13.2776	-103.45	3	0
1104	49702	15.8775	12.5334	26.5313	50.4356	3	0
1108	21212	16.3383	9.54019	2.28138	-70.1972	3	0
1108	27980	16.3663	9.59594	50.4959	-5.84835	3	0
1110	24126	1.41799	10.6375	-12.5045	-1.50067	3	0
1110	34890	1.4723	10.7645	-10.5128	3.27843	3	0
1110	39721	1.50693	10.7036	8.771	0.903417	3	0
1111	46309	18.2741	11.2524	24.9429	51.3224	3	0
1111	48639	18.2329	11.3743	51.3307	12.4286	3	0
1117	25111	5.05414	5.50715	3.96901	-22.4359	3	0
1117	50816	5.13582	5.58384	5.41045	12.1453	3	0
1117	52390	5.07497	5.63591	-5.80656	-8.52929	3	0
1123	32460	1.97353	3.68757	0.741728	-1.50613	3	0
1129	18321	5.0468	15.213	-10.7836	0.258978	3	0
1129	41750	5.06118	15.3271	-6.98227	-1.72368	3	0
1129	48767	5.10414	15.2846	-3.13047	-3.54521	3	0
1130	38367	1.77457	13.8256	-1.21485	10.3908	3	0
1136	10635	15.2652	2.0132	30.0855	0.288148	3	0
1137	52730	25.6327	9.41423	3.70296	0.763348	3	0
1138	35236	17.0449	3.32609	29.5215	-14.1261	3	0
1139	42769	22.1436	6.22175	7.47027	-38.0201	3	0
1144	28995	20.5769	6.87862	3.3579	-7.79405	3	0
1149	26132	13.2952	13.6198	21.0814	20.5935	3	0
1152	34832	5.55496	15.6693	-9.46497	2.29801	3	0
1152	52211	5.41648	15.6339	-5.34644	-9.02632	3	0
1153	19871	3.57027	5.88196	12.4516	-5.61789	3	0
1157	12359	19.5125	7.10313	7.37637	-20.6704	3	0
1157	23162	19.5459	7.19523	23.4862	55.5624	3	0
1159	11757	24.0164	1.62187	15.9792	37.8559	3	0
1159	13532	24.0464	1.56399	-3.58496	-20.1598	3	0
1159	42405	23.9331	1.53173	8.87024	-1.6027	3	0
1160	15210	6.78088	7.1446	2.10017	-2.9345	3	0
1161	36973	20.1779	11.5286	19.6594	-8.36778	3	0
1161	44323	20.1232	11.5022	-0.411206	25.3588	3	0
1163	11113	24.0709	2.4101	6.03067	33.1902	3	0
1163	39739	24.1678	2.45415	13.5152	-18.0377	3	0
1164	18044	7.66839	4.07463	19.8267	2.14952	3	0
1164	52173	7.77615	4.10866	9.87067	9.8707	3	0
1165	41956	18.6166	11.8838	-423.174	-515.888	3	1
1165	47010	18.6893	11.7642	40	168.04	3	1
1165	51136	18.7275	11.8428	-1308.28	-135.926	3	1
1168	22647	15.8263	2.9961	18.6557	39.1824	3	0
1168	29943	15.9006	3.0798	6.20282	-9.04097	3	0
1168	41924	15.8401	3.08636	15.5576	-6.56169	3	0
1173	34237	26.0053	8.40393	9.08501	19.0794	3	0
1176	29643	23.479	6.98742	9.32075	-5.26086	3	0
1176	36989	23.4358	7.02465	-19.8438	22.084	3	0
1179	43103	20.8541	1.45336	-0.998999	18.9139	3	0
1179	45158	20.9632	1.46423	16.4614	-21.0926	3	0
1180	11694	20.616	9.26355	-6.2783	-38.2125	3	0
1180	17176	20.6752	9.37923	9.38639	76.5817	3	0
1183	42304	23.0284	6.49994	18.5642	-1.4081	3	0
1184	26629	1.89154	11.4617	2.27645	-13.5142	3	0
1184	50053	2.01276	11.5304	2.16577	-9.68193	3	0
1185	33916	3.77052	14.2918	1.05153	-0.33283	3	0
1188	17112	10.7223	3.8364	14.7413	1.98833	3	0
1188	35605	10.7354	3.96865	8.68983	1.00601	3	0
1190	16481	6.81141	11.1128	6.90198	33.276	3	0
1193	47307	2.67627	3.96461	-6.41025	5.86176	3	0
1193	48793	2.61408	3.96715	0.641677	-4.63543	3	0
1200	15025	2.7817	10.4451	4.08832	-9.28853	3	0
1200	23456	2.85647	10.4304	-0.665092	6.81646	3	0
1200	38262	2.90346	10.4823	6.5833	2.77113	3	0
1203	27961	14.9607	3.16472	3.78148	-91.3714	3	0
1203	51836	14.8615	3.12905	30.0994	95.636	3	0
1205	49142	23.0411	9.68382	0.689412	3.16876	3	0
1206	16300	17.4312	2.45053	2.49656	16.6692	3	0
1206	33137	17.3086	2.46351	4.43699	-33.1292	3	0
1206	51532	17.3042	2.37415	4.83741	30.7094	3	0
1216	45640	15.2731	9.9747	-62.5952	38.897	3	0
1222	34652	20.8088	4.38405	13.4665	-33.1674	3	0
1223	35755	2.99281	9.70552	3.24301	31.0397	3	0
1226	24340	9.08257	6.09151	10.4137	11.5939	3	0
1226	30335	9.10871	6.16625	7.3402	-6.37489	3	0
1226	45744	9.13182	6.03801	15.6774	0.466681	3	0
1228	22386	6.50259	13.811	0.531514	11.3234	3	0
1228	34633	6.5836	13.8133	4.17584	-8.82119	3	0
1230	19493	12.1227	4.65333	13.6873	8.17431	3	0
1231	24365	19.7519	7.77267	14.6556	81.953	3	0
1231	33788	19.6946	7.72757	27.4933	-32.1651	3	0
1232	12750	8.61818	6.10637	14.2598	26.779	3	0
1232	44559	8.74317	6.15094	19.4767	56.0214	3	0
1238	37562	1.429	8.4687	7.48356	-10.836	3	0
1239	31027	13.7042	13.7292	36.2798	-238.607	3	0
1239	45898	13.6164	13.8065	-44.9213	39.1727	3	0
1240	47751	21.9486	7.39315	20.3506	-17.7126	3	0
1246	11223	2.48431	9.90631	3.53842	19.8304	3	0
1246	46782	2.43386	9.87159	-20.5201	3.67039	3	0
1246	50868	2.37507	9.9565	3.15448	16.1431	3	0
1249	19554	24.2656	6.2879	-2.04249	16.3038	3	0
1249	38528	24.3214	6.3212	28.6934	-2.28714	3	0
1251	26420	19.047	8.66357	6.13971	35.9994	3	0
1256	16494	2.92129	6.77062	2.9743	-6.4303	3	0
1256	37975	2.90017	6.71266	-2.9491	-4.39278	3	0
1258	29122	1.24692	8.84166	13.3109	0.0568232	3	0
1260	24527	14.2447	3.34559	14.5694	4.75555	3	0
1260	40438	14.2892	3.45311	21.1149	1.0519	3	0
1261	26880	7.58342	11.1232	-43.0719	-6.40788	3	0
1264	24022	13.1901	8.79256	38.735	-64.8685	3	0
1269	13251	22.4517	7.08624	-25.6503	9.96559	3	0
1269	25534	22.4009	7.12223	-16.8774	-10.0938	3	0
1270	10375	11.4568	13.9046	-66.4507	90.3861	3	0
1276	11091	21.7305	2.32508	17.9463	2.04098	3	0
1276	23866	21.6838	2.27553	13.2775	-42.7535	3	0
1276	39966	21.8125	2.29297	4.30902	14.5577	3	0
1278	15398	8.23339	4.82742	15.5479	18.5473	3	0
1278	36619	8.10497	4.85835	10.0221	45.0652	3	0
1280	10796	14.0033	9.63812	60.6432	-4.15727	3	0
1280	19765	14.0005	9.74037	59.1459	4.95953	3	0
1287	11258	22.8408	7.91619	17.5882	-1.29783	3	0
1287	23236	22.8008	7.8815	4.74634	25.1393	3	0
1287	31585	22.7477	7.95685	24.2314	1.81644	3	0
1288	37926	20.8638	7.21495	7.70328	19.7517	3	0
1289	13193	2.75552	10.8174	-8.64202	-5.00915	3	0
1289	32293	2.84415	10.7474	9.38304	19.0112	3	0
1293	27505	23.2101	6.0203	29.2815	5.31723	3	0
1293	46664	23.2719	5.90211	11.8704	15.8654	3	0
1294	46365	24.4871	5.134	9.11284	23.3517	3	0
1303	48085	2.24427	5.16312	8.67647	-6.08508	3	0
1305	31371	26.3136	2.63957	5.38063	-6.89606	3	0
1307	25725	20.512	3.82625	9.67591	-10.3757	3	0
1309	32736	10.6419	12.2503	33.0708	-0.613331	3	0
1309	38409	10.7251	12.2693	-68.1221	-8.77008	3	0
1309	40435	10.7181	12.3268	31.1034	5.28838	3	0
1310	38813	5.91507	13.394	-13.1013	10.7805	3	0
1311	40961	24.1465	9.03206	-5.78047	-33.2477	3	0
1321	30289	21.2228	3.83296	14.4978	-0.330759	3	0
1321	43325	21.1668	3.94311	10.9241	15.5577	3	0
1321	48475	21.1604	3.82574	5.03311	26.5898	3	0
1326	17171	16.6179	5.38816	16.8012	-14.828	3	0
1326	23398	16.5173	5.46964	16.3203	-69.6926	3	0
1329	16688	1.95871	7.37667	2.74397	8.19905	3	0
1329	19022	1.86093	7.42554	15.0318	-1.06271	3	0
1329	35871	1.92953	7.50082	0.84762	2.07951	3	0
1331	21457	8.89939	2.41262	27.3682	-2.77198	3	0
1331	21845	8.96056	2.46148	-6.1737	23.7704	3	0
1331	44775	8.87012	2.4993	6.08023	-8.53909	3	0
1332	17666	24.4327	6.19365	-1.19705	-5.19808	3	0
1333	10569	13.5334	9.19189	17.3229	-77.6069	3	0
1333	14660	13.6	9.1952	39.1559	80.732	3	0
1333	22396	13.5632	9.10291	53.2918	-3.20219	3	0
1335	50823	13.2394	12.4851	113.504	18.4799	3	0
1339	51295	12.3434	7.62274	-7.65002	-0.014684	3	0
1339	52126	12.3123	7.56466	-51.1354	-1.27082	3	0
1341	51574	13.784	14.9093	460.621	5.54663	3	0
1343	12834	23.1427	4.28759	-14.3001	4.95682	3	0
1343	38665	23.1392	4.22969	7.19423	-10.1649	3	0
1345	12567	20.8672	10.5845	-362.623	40.4285	3	1
1346	25933	9.2125	1.80482	15.8443	-65.5064	3	0
1346	27358	9.12314	1.89149	11.5698	25.314	3	0
1347	23633	12.3811	14.1343	2.18588	190.517	3	0
1349	11802	5.92701	9.44969	-31.5054	8.1763	3	0
1349	23843	5.95193	9.50931	7.77758	25.3878	3	0
1349	24444	5.86582	9.44382	8.36058	-22.4216	3	0
1349	30420	5.85475	9.54915	-12.6317	-10.7397	3	0
1355	19397	10.4723	3.97877	-27.4441	5.99481	3	0
1355	39931	10.3449	4.0067	-9.07426	-13.5146	3	0
1355	46878	10.4747	4.04292	14.9192	35.3467	3	0
1357	25807	19.1925	12.1275	-42.5006	44.095	3	0
1357	41471	19.2739	12.1956	3.28247	-34.8426	3	0
1358	32268	22.1825	2.98302	8.25044	15.0449	3	0
1359	16205	15.6491	15.7096	4.74217	10.412	3	0
1359	44008	15.6463	15.6477	-70.2335	-55.9356	3	0
1360	18050	16.0779	6.08157	-35.7732	33.4176	3	0
1361	14826	5.26925	4.08105	13.3716	21.2087	3	0
1364	28757	24.602	3.76657	4.132	17.6773	3	0
1371	18655	14.5555	14.4123	-5076.1	1127.66	3	1
1371	34820	14.5139	14.2896	137.124	9.92881	3	1
1373	11850	11.0342	15.9304	-54.788	-10.996	3	0
1373	12523	10.9972	15.8721	-55.4426	12.2872	3	0
1373	36725	10.9024	15.9231	-61.2468	5.83311	3	0
1375	33575	10.6631	1.51714	3.38948	8.97499	3	0
1375	37077	10.6931	1.61588	16.0384	-0.921402	3	0
1375	39563	10.7609	1.54252	3.36663	6.99625	3	0
1377	12511	1.67	8.76171	-15.4665	-1.48109	3	0
1377	45169	1.71472	8.80761	10.0857	0.998202	3	0
1379	15728	14.9325	4.64874	26.2017	-2.32693	3	0
1379	33877	14.9712	4.71905	-27.3088	72.2484	3	0
1379	43163	14.8656	4.65434	12.555	29.7824	3	0
1379	52623	14.8752	4.77161	26.6497	-63.5517	3	0
1380	11600	11.1733	6.58949	-22.8495	-27.127	3	0
1380	13225	11.0913	6.55673	31.5883	41.9154	3	0
1383	33092	20.6033	3.24842	24.3495	70.0708	3	0
1383	50232	20.6693	3.37211	9.69022	34.3082	3	0
1385	11777	16.2114	12.2521	-87.1537	75.2139	3	0
1385	31163	16.2352	12.1979	-2.31276	-82.4595	3	0
1386	48680	19.218	4.34286	28.0931	-27.7475	3	0
1388	23587	8.59293	8.10665	1.88501	-11.2109	3	0
1388	48265	8.63754	8.16264	3.01651	3.58527	3	0
1390	18439	24.6894	8.37943	6.88881	43.361	3	0
1390	19275	24.654	8.32418	26.9206	0.876784	3	0
1390	21488	24.7935	8.31754	32.7352	-2.75127	3	0
1390	36659	24.763	8.26085	3.61115	16.4339	3	0
1395	31723	24.2581	7.51115	8.06433	-56.627	3	0
1395	37080	24.2288	7.39908	11.1003	40.5008	3	0
1400	19935	18.313	1.64371	25.7485	1.55256	3	0
1402	29680	11.1579	3.54456	17.3111	0.907804	3	0
1403	14703	4.85546	15.8803	-7.72469	0.424729	3	0
1407	22942	18.6928	12.4039	-65.3855	7.46478	3	0
1409	19904	18.5585	11.7641	30.8182	213.659	3	1
1409	20906	18.5337	11.7034	1.18986	0.546932	3	0
1410	32148	6.67899	12.5024	-17.2633	-10.4258	3	0
1410	45298	6.66112	12.3928	-31.8975	-12.2866	3	0
1410	52612	6.71041	12.4276	0.753359	9.31776	3	0
1412	26067	2.18269	15.1885	-0.84937	5.61823	3	0
1413	37013	21.5366	9.81731	54.2631	1.36972	3	0
1413	45504	21.6603	9.79631	54.9125	-6.57621	3	0
1417	49296	2.27782	10.2853	2.37196	23.9282	3	0
1418	11542	11.0841	3.09328	8.36278	1.56379	3	0
1418	28246	11.1391	3.12474	24.2311	0.608432	3	0
1418	31155	11.1552	3.01555	28.5498	-15.5843	3	0
1422	28822	4.58754	10.4795	7.3362	-21.4155	3	0
1422	34468	4.69174	10.5105	4.36567	18.7295	3	0
1422	36264	4.67245	10.5965	4.72234	-16.7152	3	0
1422	42069	4.58807	10.6026	3.04123	18.7825	3	0
1424	41016	1.91058	2.33478	5.12728	-1.15821	3	0
1429	38503	19.5291	6.62752	25.3979	1.51962	3	0
1429	46736	19.5711	6.73066	-6.88602	3.45974	3	0
1431	16817	3.00885	6.25328	-0.132757	8.20318	3	0
1431	18667	2.95923	6.30729	17.1534	-0.360433	3	0
1431	40897	3.08016	6.26779	5.70692	2.32307	3	0
1434	33003	14.5589	15.2083	-134.722	60.1515	3	0
1434	35049	14.5892	15.3136	-238.631	43.8433	3	0
1440	35941	19.8401	2.53115	4.30815	-0.7562	3	0
1440	39329	19.8009	2.4115	10.0446	40.4798	3	0
1441	13468	6.77039	14.8945	-1.61431	-3.91454	3	0
1442	33575	10.6474	1.41438	17.1158	-8.23361	3	0
1443	14259	3.64376	2.88874	7.39109	-0.848789	3	0
1443	45318	3.70525	2.85971	1.13849	-6.8389	3	0
1444	24017	4.57469	5.58568	7.01301	25.8218	3	0
1446	25436	14.087	9.17496	35.0363	106.184	3	0
1446	31238	14.1502	9.16414	34.2494	-12.3996	3	0
1446	52706	14.119	9.29587	74.9453	-9.61492	3	0
1447	29133	14.454	15.4709	6.09608	348.62	3	0
1447	29530	14.429	15.3988	-185.481	-248.232	3	0
1447	35049	14.5382	15.4051	0	0	0	0
1450	12500	10.2791	1.60963	25.5554	1.33464	3	0
1450	51412	10.223	1.59216	-5.28723	-6.15286	3	0
1452	33942	2.63968	11.4021	-3.31088	-5.44895	3	0
1454	23545	20.875	6.06276	23.6744	57.0644	3	0
1458	20341	26.7325	8.22446	8.24703	-50.2557	3	0
1458	48834	26.6401	8.18367	27.7824	-2.18973	3	0
1461	28038	3.88409	4.76382	-2.13324	26.881	3	0
1461	41361	3.93184	4.65773	2.39974	-27.781	3	0
1462	36350	6.62939	5.38917	2.72249	15.6049	3	0
1464	16801	1.85797	12.4292	3.53754	-12.5166	3	0
1469	12268	4.38454	2.4825	5.27954	9.59314	3	0
1470	11864	7.7015	3.94483	8.66972	-0.175854	3	0
1470	18044	7.68654	4.00785	2.04483	-32.2082	3	0
1470	34921	7.80926	3.97476	6.90445	39.0612	3	0
1471	10635	15.3172	1.98637	8.69906	33.8228	3	0
1473	17339	11.1783	13.0215	-84.8154	8.72464	3	0
1473	31459	11.0861	13.0472	17.2769	11.1072	3	0
1474	13721	10.5982	3.02645	11.8535	-10.0247	3	0
1474	34483	10.5739	2.96629	5.14313	3.06917	3	0
1475	32163	10.4785	9.68624	-6.76167	-70.1944	3	0
1479	29458	8.44363	7.25062	-32.3086	3.07228	3	0
1479	33309	8.37512	7.23701	24.0778	-2.2106	3	0
1479	42198	8.46248	7.31777	6.83203	18.596	3	0
1480	35434	2.19855	6.10154	-8.12487	-4.00159	3	0
1481	23538	8.91482	12.8126	-48.3937	5.57076	3	0
1486	29090	25.914	2.70794	-1.92552	-0.409176	3	0
1486	32412	25.8838	2.7694	8.44713	-10.4989	3	0
1486	33739	25.9994	2.83022	7.58911	-2.74965	3	0
1488	21019	9.49599	13.9489	9.09828	-36.6469	3	0
1488	48354	9.4638	13.9973	14.1895	21.2099	3	0
1489	37624	6.32768	8.25731	11.7885	-38.9513	3	0
1491	32737	7.77429	7.78423	7.09319	21.4962	3	0
1492	19008	13.3828	5.6377	6.34232	-50.5485	3	0
1492	44018	13.4392	5.53641	33.5831	57.5681	3	0
1492	47502	13.4741	5.67932	27.6299	13.9202	3	0
1495	28400	26.5745	4.6825	4.54755	14.2486	3	0
1497	24334	9.56137	9.78098	-46.0801	-16.9105	3	0
1497	34759	9.55476	9.72376	12.8186	5.16384	3	0
1500	16440	26.7037	5.93587	4.509	10.4587	3	0
1500	29125	26.7688	5.86131	8.78516	12.4741	3	0
1501	50849	3.2922	4.56433	3.25443	2.2512	3	0
1501	52673	3.34225	4.62021	2.74209	-1.445	3	0
1503	11075	19.16	1.73496	27.5936	-0.145817	3	0
1504	12254	5.38864	2.15762	5.8111	-21.5091	3	0
1504	40474	5.36611	2.09562	-8.44468	2.98759	3	0
1506	46092	24.9471	2.95051	16.8442	0.771391	3	0
1509	41824	10.3529	15.7894	-30.703	-7.10635	3	0
1513	18955	4.7157	8.82221	9.20965	20.2293	3	0
1521	17262	20.715	4.60799	50.7743	-5.37553	3	0
1523	22480	7.19319	15.6143	-14.4001	11.644	3	0
1523	38126	7.10219	15.5753	-8.96564	-7.83964	3	0
1523	52281	7.1759	15.6689	-12.9133	-3.87732	3	0
1524	22634	10.8583	1.93856	2.22996	-3.40937	3	0
1527	22024	16.0429	13.6514	-46.1002	12.79	3	0
1527	25995	16.0436	13.7791	70.6271	132.182	3	0
1527	36571	16.1108	13.6523	23.5083	-13.7807	3	0
1528	20270	3.75219	6.92094	3.48244	14.8515	3	0
1528	34977	3.63476	6.9422	5.16719	-3.04712	3	0
1530	11077	23.7235	6.34853	-9.61624	-6.1085	3	0
1537	51680	10.2043	13.1066	25.0121	-114.283	3	0
1538	25567	26.8305	8.57776	-15.9299	-36.0731	3	0
1542	28257	21.379	5.79391	10.6604	-39.535	3	0
1542	33206	21.4368	5.74817	15.94	45.1867	3	0
1551	27507	6.97212	7.43788	-4.12289	12.5505	3	0
1551	34696	7.06755	7.43742	32.884	2.07008	3	0
1551	50589	7.0142	7.34298	15.7543	-26.3124	3	0
1552	17232	5.89946	8.42789	6.64151	-40.9496	3	0
1555	24445	2.62006	5.06201	3.8932	0.154881	3	0
1555	25899	2.73357	5.0242	20.0711	-1.50537	3	0
1556	35493	3.29613	6.23185	11.6458	-1.30425	3	0
1556	48537	3.36118	6.32335	7.83618	-13.2659	3	0
1563	21816	11.2568	2.08027	18.1286	2.31585	3	0
1565	12528	9.96997	14.5557	-22.6622	46.6931	3	0
1568	31418	5.71491	12.0051	3.52734	-13.4059	3	0
1568	50043	5.72591	11.911	1.23636	36.2271	3	0
1568	51623	5.6196	11.9073	7.04826	-25.5344	3	0
1572	24179	9.90458	1.15339	19.2909	1.52247	3	0
1580	14190	15.8218	15.5399	27.5719	39.2404	3	0
1580	44390	15.6978	15.5334	-67.2737	-116.406	3	0
1581	16220	9.68755	15.4528	-26.4355	-33.0585	3	0
1583	21674	2.35383	10.1074	-0.490175	4.75636	3	0
1583	43449	2.26654	10.1729	2.48671	15.2708	3	0
1583	49296	2.31493	10.1972	-18.579	4.33248	3	0
1584	17964	1.57022	14.8751	-6.32782	-0.926146	3	0
1585	17942	6.84424	2.06828	1.08646	27.4543	3	0
1587	37948	16.1623	3.32943	5.70766	-46.7845	3	0
1587	45337	16.0581	3.27947	-2.49061	-6.53934	3	0
1588	23161	5.09892	4.49318	8.89045	6.431	3	0
1588	26399	5.24145	4.50662	12.3272	26.6259	3	0
1588	32164	5.21328	4.44753	-11.035	9.04757	3	0
1590	25536	7.45044	10.5541	11.4503	45.7199	3	0
1590	47693	7.32374	10.5259	16.7016	-12.4323	3	0
1591	16495	7.42581	4.14567	7.44603	20.1026	3	0
1591	27106	7.47993	4.13283	4.44875	-5.77716	3	0
1591	27383	7.51467	4.1807	1.39953	12.2092	3	0
1598	14028	6.66147	10.4446	-18.2868	1.74616	3	0
1598	17893	6.61796	10.3586	6.54565	13.1404	3	0
1598	34966	6.72542	10.4333	10.0558	-19.0342	3	0
1598	42837	6.68835	10.3115	-7.23597	-11.8549	3	0
1613	15544	5.82822	8.18114	10.3926	-24.2772	3	0
1615	12948	5.64758	9.64651	8.61612	5.75714	3	0
1615	24945	5.55257	9.6589	5.3478	13.3583	3	0
1618	15281	18.7652	8.46225	12.0897	-24.7979	3	0
1618	29976	18.787	8.52002	38.0627	-0.686815	3	0
1619	42460	8.9027	7.72958	11.0747	-61.958	3	0
1621	10162	23.7493	1.767	-8.71175	3.48826	3	0
1621	18297	23.6783	1.70158	0.122555	14.6764	3	0
1622	41395	11.6573	3.88335	15.6492	-25.2603	3	0
1624	11908	2.1488	7.35932	3.55695	-2.39658	3	0
1644	50177	4.97912	13.352	-11.1786	7.64837	3	0
1644	52097	5.0356	13.2658	-15.1105	10.7732	3	0
1654	15607	7.18796	6.37866	5.02264	-14.8083	3	0
1654	16104	7.18828	6.47587	7.24761	-3.919	3	0
1654	45011	7.10173	6.41402	5.23873	15.383	3	0
1654	45556	7.12373	6.47374	-0.749113	-1.80727	3	0
1657	17526	14.1669	3.63267	16.3087	-23.646	3	0
1662	10729	17.8421	7.28485	7.67419	-23.145	3	0
1662	17066	17.9606	7.31331	11.669	44.2316	3	0
1663	45378	23.6428	9.35908	3.00821	37.6317	3	0
1666	24275	26.3997	8.9206	-18.4939	-21.3252	3	0
1667	19604	24.6022	1.29206	13.5045	1.55568	3	0
1667	23724	24.6886	1.18696	8.92209	-10.8901	3	0
1667	25085	24.6106	1.14558	7.55167	0.650168	3	0
1667	51423	24.5566	1.18195	-4.21226	-3.80006	3	0
1673	19944	9.37272	15.3705	-17.2109	-14.5492	3	0
1675	27914	11.2352	5.86029	13.3695	-11.6268	3	0
1678	16092	3.1062	2.79288	0.930528	-1.76778	3	0
1680	12804	1.4188	7.32513	10.5268	0.242645	3	0
1680	25080	1.38754	7.26813	1.35408	3.35707	3	0
1680	29851	1.38738	7.37761	1.59947	-14.4158	3	0
1683	10531	8.88774	12.228	-45.5725	-22.3509	3	0
1683	13685	8.81768	12.3532	-13.7857	-49.2917	3	0
1690	15133	26.5403	1.81081	5.54161	0.640821	3	0
1692	15587	10.3889	2.2334	6.11452	-34.7497	3	0
1692	29578	10.4079	2.13374	21.9379	0.347996	3	0
1692	41207	10.4499	2.24505	20.6261	10.0018	3	0
1695	26039	15.4563	9.45324	-14.031	-9.67736	3	0
1695	47433	15.5141	9.54385	57.1798	37.8094	3	0
1695	50446	15.6002	9.45665	9.89188	-21.7483	3	0
1698	47420	3.42691	12.3496	-7.45195	-1.76447	3	0
1700	12745	25.4112	4.87104	18.435	-4.29389	3	0
1700	51034	25.5087	4.83132	11.691	0.439012	3	0
1703	21228	6.78841	2.58774	3.72054	1.07501	3	0
1703	23394	6.77054	2.53489	4.96973	-6.18804	3	0
1703	27816	6.87005	2.54065	8.58288	34.3917	3	0
1707	49891	3.51022	12.7412	0.352674	-10.7534	3	0
1708	33255	11.4816	2.39607	20.4471	0.598045	3	0
1708	36447	11.4168	2.40726	26.019	1.9143	3	0
1710	13097	8.45609	5.44787	-1.63006	-23.4599	3	0
1710	36895	8.55461	5.44514	14.7294	2.85368	3	0
1710	46485	8.45211	5.35759	15.966	6.24037	3	0
1716	11769	26.0304	3.09242	7.03076	3.03887	3	0
1716	33739	26.0189	2.9543	7.42889	6.3861	3	0
1719	25881	12.5784	13.1147	-79.3149	31.8099	3	0
1719	36377	12.5422	13.1763	51.4324	-55.1134	3	0
1719	42676	12.4883	13.1002	52.7483	238.796	3	0
1725	33093	17.5326	12.3055	4.91973	110.093	3	0
1725	41012	17.5316	12.4098	-17.8557	73.4237	3	0
1725	46808	17.5741	12.3575	13.1753	-79.1015	3	0
1727	17691	2.67745	2.5194	7.55234	0.328117	3	0
1727	32860	2.76557	2.56976	4.8477	-0.572952	3	0
1731	38521	1.84547	14.7054	-6.6905	1.29343	3	0
1731	38713	1.77816	14.645	0.855085	-0.237608	3	0
1733	41009	7.34792	13.7344	-23.4211	14.2537	3	0
1736	32517	24.8381	4.9403	3.26279	2.90352	3	0
1737	39694	26.3818	4.69873	15.3617	0.305639	3	0
1738	44041	20.598	9.81328	28.7203	-6.21604	3	0
1741	17076	26.0952	2.10998	6.17757	-4.67129	3	0
1742	46992	13.4159	9.11824	-36.7696	-0.648173	3	0
1748	36150	18.662	1.77938	6.05821	-49.3086	3	0
1748	40288	18.7353	1.83508	9.0366	76.2034	3	0
1748	49096	18.7539	1.74793	16.5763	-25.4711	3	0
1750	12401	2.84045	13.4525	1.26015	1.75824	3	0
1751	24884	14.0858	11.3746	34.546	-2.28807	3	0
1751	28957	14.1222	11.2596	72.3774	-59.4004	3	0
1755	11896	6.43927	8.76769	15.4001	-6.37757	3	0
1761	37196	21.8073	4.11424	13.2483	-79.2877	3	0
1761	47227	21.7125	4.14253	12.5597	11.2583	3	0
1764	18310	12.1816	13.3156	-34.4846	-44.8926	3	0
1764	34415	12.1865	13.3827	40.9888	144.96	3	0
1764	36060	12.1155	13.3022	67.2625	-12.626	3	0
1772	18633	15.153	9.36645	68.7561	-17.0903	3	0
1773	12872	11.0909	6.75776	-0.797878	-18.5793	3	0
1773	52213	11.1725	6.76757	35.6982	13.2099	3	0
1775	34241	2.38997	8.47605	8.24397	13.2295	3	0
1775	48902	2.27818	8.46323	3.27125	-1.27984	3	0
1776	12660	26.6503	2.01368	4.29775	2.73723	3	0
1776	27956	26.5943	1.99328	1.75133	0.200162	3	0
1776	50011	26.6248	2.09416	4.45514	0.938965	3	0
1779	10991	15.1039	1.53347	20.4072	-21.5288	3	0
1779	22079	15.0716	1.6287	21.2871	1.00195	3	0
1779	42289	15.0512	1.53603	15.9543	-1.01145	3	0
1780	33569	7.81871	9.52133	10.2462	-17.7907	3	0
1784	35597	18.4433	7.62347	10.9674	-7.07456	3	0
1784	42170	18.5134	7.68557	38.7637	32.8112	3	0
1790	20835	4.50415	5.88326	7.80091	23.7822	3	0
1790	44299	4.59377	5.84081	5.42475	25.075	3	0
1792	15570	8.68297	11.4948	-10.6244	0.269037	3	0
1793	31961	21.841	1.44166	7.92283	-1.46263	3	0
1793	38670	21.8915	1.41177	-0.107907	1.81797	3	0
1799	20457	13.2313	11.2621	114.367	176.219	3	0
1799	33714	13.3025	11.3899	97.5888	-8.53919	3	0
1800	22161	8.10909	11.22	20.1624	-40.5124	3	0
1800	38507	8.03594	11.1088	28.3835	-1.58901	3	0
1805	12913	18.2855	3.47176	24.4016	-30.3615	3	0
1805	21495	18.2929	3.40646	-22.04	2.21858	3	0
1805	44294	18.4236	3.44572	-37.2289	17.1233	3	0
1810	18460	4.43	12.1855	1.8039	32.1324	3	0
1814	10278	6.67772	12.825	-2.08376	-6.4004	3	0
1814	12938	6.71286	12.9402	-44.6291	-18.3054	3	0
1814	43304	6.80136	12.8683	10.377	21.6775	3	0
1816	18646	6.97873	2.14205	9.00549	-31.0449	3	0
1816	44327	6.92238	2.25175	6.74931	-1.91012	3	0
1817	39469	2.09224	12.6627	3.86387	8.10476	3	0
1821	20500	7.32878	9.65923	1.08002	-17.2389	3	0
1821	30319	7.30893	9.76044	-33.7734	7.4321	3	0
1821	43903	7.42318	9.71584	2.30559	21.0785	3	0
1822	17527	16.8508	8.72421	38.8095	-2.7757	3	0
1822	51058	16.7733	8.80008	44.0532	-95.1309	3	0
1824	11559	11.2988	12.7934	-7.2848	-58.7494	3	0
1824	19255	11.3609	12.8859	-8.53607	80.0457	3	0
1834	37745	2.17517	6.93589	4.22043	12.5037	3	0
1834	41596	2.12514	7.04954	-5.71414	-6.40085	3	0
1834	45505	2.07537	6.94956	0.457014	-2.29634	3	0
1835	19841	3.63159	13.8775	-2.17052	-1.96655	3	0
1837	16078	12.9321	15.2461	76.3363	137.821	3	0
1841	12274	18.9512	9.43196	0	0	0	0
1844	30996	4.12254	5.39797	-4.30454	-10.0392	3	0
1844	39926	4.08339	5.44144	11.6897	-0.172331	3	0
1847	20643	5.58911	14.0397	-21.253	0.479638	3	0
1848	12025	15.0012	8.57052	9.51385	-132.771	3	0
1849	19323	13.9193	7.66633	25.9548	19.7485	3	0
1849	38605	13.9868	7.65236	-0.75503	-30.8788	3	0
1850	11079	16.2628	12.4103	36.2784	-98.3281	3	0
1856	37207	14.7292	11.4013	111.222	-0.241309	3	0
1861	40961	24.2179	9.13648	0.278035	-19.8425	3	0
1864	10926	12.0225	11.4676	62.8058	-37.4064	3	0
1864	38856	12.072	11.5125	-36.7303	163.573	3	0
1865	10663	16.0028	14.8074	-35.686	2.01871	3	0
1865	45742	15.9385	14.8218	-133.149	-62.6322	3	0
1870	45117	4.78613	14.8717	0.183572	-3.5375	3	0
1872	46445	17.5521	3.7969	47.7574	5.66777	3	0
1873	13214	9.42533	4.11248	5.09793	26.9991	3	0
1874	21000	20.49	1.23401	4.23449	-13.5099	3	0
1874	25138	20.5414	1.27262	19.6884	2.05498	3	0
1880	32786	3.53851	15.4582	-2.43532	2.17734	3	0
1881	29562	19.4217	9.27972	15.4887	-16.2448	3	0
1882	40244	19.8875	2.99128	8.62625	-55.9526	3	0
1883	33335	22.8968	4.33121	17.0158	-22.9913	3	0
1883	46257	22.9641	4.38619	5.75526	44.903	3	0
1885	17367	12.2605	5.64064	-5.32726	-33.6544	3	0
1885	23909	12.2922	5.57969	22.4411	-0.166123	3	0
1887	51451	20.6713	10.3571	10.4401	9.83147	3	0
1888	29818	7.45127	13.6239	-4.6579	-13.7433	3	0
1899	30430	17.777	10.0259	41.549	1.06432	3	0
1899	47165	17.7097	10.0395	7.77594	19.5524	3	0
1900	17945	12.5288	12.5874	-78.522	-27.0279	3	0
1900	38586	12.5748	12.4894	69.6746	-117.707	3	0
1900	48776	12.513	12.529	21.216	46.2716	3	0
1903	20530	7.96401	10.8862	2.23625	38.8594	3	0
1903	51281	8.05169	10.8455	2.01381	17.0397	3	0
1904	36603	2.82858	5.32572	4.07941	1.43046	3	0
1907	28829	6.84955	12.4633	-28.5575	-3.48234	3	0
1907	52612	6.81897	12.4049	7.11546	17.0191	3	0
1909	21045	12.5801	11.1114	35.5249	28.2487	3	0
1915	11181	9.63149	14.7204	-21.244	33.9863	3	0
1918	33513	1.91273	1.33354	4.03194	0.426259	3	0
1920	23502	13.4981	7.73233	-9.45565	46.5558	3	0
1920	34137	13.3704	7.73339	-16.9201	-23.5735	3	0
1926	13353	8.41502	13.6423	-31.7691	10.7412	3	0
1926	46508	8.49194	13.6641	-3.50752	-33.0866	3	0
1926	48610	8.52178	13.5683	-23.9441	27.1019	3	0
1928	18511	26.4551	2.38259	5.25132	-4.25854	3	0
1929	19459	9.2557	9.54828	19.8806	52.3158	3	0
1929	23792	9.22739	9.47829	-14.4565	-52.6919	3	0
1929	44204	9.14513	9.59806	-5.86889	4.23696	3	0
1932	19823	15.0396	13.6845	47.4672	-135.365	3	0
1932	41184	14.9329	13.6422	46.5543	197.64	3	0
1933	12817	6.44245	8.94805	1.95601	-8.81348	3	0
1933	50873	6.39827	9.05631	5.92018	4.79523	3	0
1937	17570	13.1097	6.21975	-24.1514	-71.9727	3	0
1938	21336	14.3268	10.7649	84.2222	252.101	3	0
1938	40009	14.4213	10.852	7.24632	-51.6317	3	0
1942	16966	2.68083	14.9468	-1.62777	2.7276	3	0
1944	16795	2.89225	7.32441	2.9366	2.27379	3	0
1944	25300	2.92954	7.26428	12.4521	11.9648	3	0
1944	48157	2.80125	7.21295	13.2061	-25.6042	3	0
1948	32605	25.3889	9.14593	14.6861	12.5463	3	0
1951	43209	15.7889	11.6972	69.3155	216.744	3	0
1951	52553	15.8233	11.5802	48.736	-163.972	3	0
1954	11664	12.6209	15.5513	70.2827	-51.1974	3	0
1954	39609	12.7101	15.5307	-145.494	-39.1003	3	0
1957	37163	3.92872	12.0227	-10.6839	-1.35817	3	0
1957	41449	3.99142	12.0196	-7.56597	8.72379	3	0
1957	42447	3.938	12.124	-5.54875	4.63874	3	0
1960	35559	14.1056	2.40448	4.22101	3.72395	3	0
1964	21362	8.83917	14.2063	-21.3908	19.7618	3	0
1964	47890	8.75433	14.2532	-33.0026	5.18996	3	0
1967	15848	1.57643	4.0189	1.46553	7.36654	3	0
1967	37846	1.51333	4.03139	6.03662	-11.3526	3	0
1969	12548	8.00751	3.63932	3.93699	2.08806	3	0
1969	47019	7.94356	3.63178	9.34507	-1.39401	3	0
1981	10639	9.14425	8.44307	12.8235	24.3546	3	0
1981	50490	9.11262	8.36622	18.1631	-39.9743	3	0
1986	35927	10.4882	12.0495	-11.6643	10.1934	3	0
1987	33545	7.03065	2.90528	14.2929	1.01183	3	0
1987	52095	6.99129	3.02857	6.6229	-6.96809	3	0
1989	41284	11.9397	6.9081	11.4487	-43.6277	3	0
1989	42127	11.9087	7.00879	40.4486	0.850335	3	0
1989	42133	11.8785	6.88945	31.8275	0.630524	3	0
1992	16267	16.9489	8.33463	5.91073	55.6075	3	0
1992	16901	17.0179	8.41257	11.748	73.3481	3	0
1992	35342	17.067	8.3496	27.9033	-145.113	3	0
1993	15422	18.0167	8.92134	41.0473	-5.11392	3	0
1997	22666	8.21028	13.2592	11.8249	-21.3788	3	0
1997	36246	8.22745	13.3547	-33.5088	11.7643	3	0
1999	21859	7.72211	13.8061	-4.96946	-1.73122	3	0
2003	30676	26.8828	2.47047	6.41491	2.00433	3	0
2005	27501	26.4689	4.00978	1.30079	0.0454055	3	0
2008	27511	7.06931	12.792	7.86167	5.75841	3	0
2008	51246	7.16899	12.8166	11.6923	-8.1724	3	0
2013	23701	6.53378	14.0124	-12.8449	-1.72405	3	0
2013	27376	6.59693	14.105	2.8688	-3.23463	3	0
2013	49880	6.49031	14.1162	-22.0851	0.877213	3	0
2017	27533	10.9356	4.48415	11.0596	-0.0964119	3	0
2018	21555	12.7906	6.28857	39.3337	-9.63933	3	0
2018	41534	12.844	6.33329	-18.855	1.88251	3	0
2022	27738	3.71013	4.51313	5.59476	-0.941144	3	0
2023	15019	16.5894	6.29091	36.175	-21.4851	3	0
2025	25735	12.205	14.3763	5.49444	227.125	3	0
2031	15102	1.30034	12.6978	1.51656	11.0521	3	0
2035	27322	11.2608	5.5906	2.21985	17.9247	3	0
2037	24134	4.00803	13.0037	-12.8012	2.97103	3	0
2037	37179	4.06537	12.9991	-2.75031	-7.51358	3	0
2038	48680	19.3376	4.34426	13.4421	22.355	3	0
2040	26658	4.51713	15.6842	-0.972303	-0.615157	3	0
2040	40296	4.48284	15.6261	-6.84026	3.4958	3	0
2042	21363	23.3649	3.78538	10.3358	-12.8422	3	0
2042	43200	23.2914	3.84689	5.38936	20.8437	3	0
2044	13241	14.4731	13.5274	-10.7281	-139.265	3	0
2044	31969	14.3645	13.4785	42.7495	103.802	3	0
2046	14295	13.5677	3.23856	16.6351	22.2328	3	0
2046	51581	13.5781	3.17488	2.37271	9.58899	3	0
2049	14366	3.49904	6.76678	15.8893	0.402828	3	0
2049	34977	3.57078	6.86438	1.35139	2.95188	3	0
2049	51840	3.6337	6.81433	17.3029	-1.34959	3	0
2053	16941	26.1108	4.00578	14.5153	-2.97733	3	0
2053	23663	26.1379	4.07018	4.02375	2.98221	3	0
2053	43575	26.2078	4.08242	6.54682	-6.08188	3	0
2054	24000	20.8616	1.19703	4.54241	32.2808	3	0
2055	13182	21.2059	2.47141	13.4678	-7.01251	3	0
2055	31278	21.1228	2.58486	16.0985	-3.70127	3	0
2056	24860	24.7004	4.28108	9.45584	-26.7722	3	0
2056	25279	24.7597	4.22629	8.01545	1.31807	3	0
2056	49769	24.7381	4.35536	21.586	17.2717	3	0
2056	50651	24.8222	4.25379	24.757	1.13302	3	0
2057	19575	22.8829	3.37235	6.80738	-6.62557	3	0
2057	26646	22.7852	3.33604	7.22613	-2.06305	3	0
2057	39059	22.8156	3.39343	21.3807	0.614093	3	0
2059	14054	4.82855	1.33659	2.4673	1.28173	3	0
2059	17677	4.76096	1.35143	16.4878	-1.17132	3	0
2063	30634	12.4105	1.11212	12.438	0.554262	3	0
2066	16139	24.278	9.57433	4.94371	-1.75695	3	0
2066	45963	24.2308	9.45924	-40.6708	14.78	3	0
2067	24132	1.8864	13.4883	-2.29865	13.9652	3	0
2067	42367	1.85464	13.4305	1.55433	-4.83865	3	0
2070	45380	10.8518	3.76169	24.4643	-35.3051	3	0
2075	25744	1.09256	5.75053	10.8321	3.84688	3	0
2079	33227	13.6287	5.5253	-68.0949	18.3514	3	0
2080	15029	16.7501	9.7822	18.6572	-101.824	3	0
2080	20091	16.7222	9.85425	15.1283	115.693	3	0
2080	28422	16.6887	9.73766	40.3031	131.659	3	0
2080	49457	16.6384	9.83595	46.6368	-124.1	3	0
2081	29997	14.2157	13.5015	13.4343	336.962	3	0
2081	31969	14.2933	13.4872	169.069	-0.545042	3	0
2082	17547	15.0056	12.7065	-36.4293	735.968	3	1
2082	20047	15.0998	12.7567	-566.373	468.215	3	1
2082	49787	15.0123	12.8345	84.8328	4.53414	3	0
2084	25789	11.2412	2.40465	4.27154	-62.6615	3	0
2085	10508	16.227	4.62652	13.9052	79.1862	3	0
2085	33487	16.2906	4.64022	24.9297	-50.1997	3	0
2088	44557	2.70506	9.40552	10.8068	-1.11931	3	0
2088	45456	2.59212	9.40631	12.9425	1.77098	3	0
2090	17064	8.56515	6.29286	17.8787	-24.5748	3	0
2090	23591	8.57339	6.426	27.364	-36.3026	3	0
2094	47569	22.2106	6.39881	-2.93976	-3.99279	3	0
2097	13926	16.9058	7.74602	-15.7115	-39.8195	3	0
2097	23728	17.0523	7.77197	8.39518	81.9263	3	0
2097	52191	16.9219	7.80731	40.7903	-82.7521	3	0
2097	52670	16.9957	7.68718	62.4883	27.2377	3	0
2099	15691	16.5473	9.34582	88.1574	5.69469	3	0
2100	28063	20.8574	7.65742	-12.8268	-14.9696	3	0
2100	29739	20.9369	7.76137	9.86047	61.903	3	0
2101	10733	17.7807	2.46079	37.8729	-3.2193	3	0
2101	48993	17.7029	2.51316	2.57851	-34.0361	3	0
2103	39891	8.16746	1.75311	-4.98102	-9.02386	3	0
2103	44119	8.23922	1.75191	4.83224	10.6527	3	0
2107	32529	24.5867	9.46319	11.7113	-3.72212	3	0
2108	34252	11.7765	6.27135	20.3025	-54.3082	3	0
2108	49154	11.7555	6.38768	29.5804	-1.70094	3	0
2112	16145	26.8159	5.39723	2.91464	-6.71783	3	0
2112	28762	26.8729	5.37786	-0.753892	14.0724	3	0
2119	11494	9.78335	11.1735	4.63992	5.84659	3	0
2119	14082	9.80366	11.2337	-17.0962	-18.2188	3	0
2119	32156	9.82079	11.1221	17.2737	1.47729	3	0
2124	24392	14.5603	6.45697	-20.2681	16.3358	3	0
2124	36020	14.4699	6.43154	-26.7975	-24.8607	3	0
2127	20756	16.4848	7.58416	14.3887	11.948	3	0
2133	13778	19.2228	11.6427	27.1214	-51.7097	3	0
2133	17330	19.107	11.7048	21.0305	5.84909	3	0
2133	33226	19.1617	11.7327	3.8564	20.6644	3	0
2133	43540	19.1472	11.6015	-18.9269	16.6275	3	0
2142	10786	3.89998	10.0569	3.71276	7.56673	3	0
2142	16374	3.99879	10.1325	3.9726	2.31126	3	0
2142	30065	4.04132	10.0505	5.82146	24.8848	3	0
2142	46815	3.93735	10.1295	-5.80799	-3.04935	3	0
2143	37350	6.25456	1.75872	15.3569	-0.433318	3	0
2147	19728	14.931	12.4379	94.5951	-87.7194	3	0
2147	45693	15.0349	12.3525	96.8236	-6.31094	3	0
2149	10754	16.8908	9.43874	32.918	73.4575	3	0
2149	18217	16.9482	9.3653	28.1465	-40.3459	3	0
2152	12178	26.556	3.84784	6.52651	4.7754	3	0
2153	32745	12.0973	2.53346	-26.4511	33.8955	3	0
2162	20014	15.1112	12.5204	17.2246	-24.5075	3	0
2162	31072	15.2298	12.4777	44.8413	0.267801	3	0
2167	14130	4.25028	10.0725	5.00099	1.90511	3	0
2167	43419	4.17186	10.0948	-32.4662	-2.24656	3	0
2167	49437	4.24424	10.0174	-4.10176	-1.36159	3	0
2168	35693	11.9123	9.03656	27.1312	-68.6556	3	0
2169	22060	5.54861	3.42556	11.8989	18.5764	3	0
2170	45372	1.73941	14.9542	-1.8321	3.66414	3	0
2173	22716	23.3285	5.55649	3.16352	30.331	3	0
2173	41282	23.289	5.49625	6.40235	-24.3207	3	0
2175	14629	9.79312	12.9357	20.7029	65.2439	3	0
2178	26314	10.822	8.45928	37.954	0.60649	3	0
2181	40845	26.4901	7.55569	0.50877	-11.3613	3	0
2181	41366	26.5701	7.61087	6.65087	-10.8843	3	0
2182	36172	18.5469	8.79295	7.43337	74.9027	3	0
2182	48012	18.5106	8.83853	17.8397	-89.5221	3	0
2184	20686	25.8506	6.56843	-14.4685	17.2705	3	0
2184	50195	25.9098	6.67758	2.04081	-47.4673	3	0
2185	44100	22.7393	3.81475	-23.5044	-15.3284	3	0
2186	13332	17.6686	4.5232	45.503	49.4027	3	0
2186	14186	17.6485	4.63271	21.2406	-47.5796	3	0
2186	39170	17.7653	4.57738	14.8436	-37.6259	3	0
2186	47536	17.7136	4.65137	34.3542	2.85164	3	0
2188	52204	9.23645	4.93136	3.96815	32.5799	3	0
2189	23277	13.6483	1.08368	2.30836	9.91732	3	0
2190	24564	16.7744	1.15604	15.535	-2.76146	3	0
2190	39158	16.6798	1.14129	8.91531	-7.03288	3	0
2197	35797	6.64106	6.9874	21.7866	15.0562	3	0
2197	36388	6.76928	6.98243	3.80208	-2.22046	3	0
2198	49158	4.91888	11.6168	-10.7271	0.413281	3	0
2201	22238	9.87018	6.83755	20.2203	-39.3942	3	0
2207	21342	14.2676	7.92672	-27.6492	25.1594	3	0
2213	34846	19.9364	5.24363	29.1131	-3.66597	3	0
2215	18015	13.9634	5.70808	10.8669	35.7685	3	0
2216	17238	17.0381	12.6821	-19.7775	-109.356	3	0
2216	49258	17.0851	12.7756	47.5408	103.28	3	0
2217	42930	21.5725	8.04927	8.27549	-75.9743	3	0
2232	13356	6.13393	14.1387	-15.969	6.78374	3	0
2232	49767	6.15213	14.1904	0.298099	3.84978	3	0
[truncated: 44,090 more rows]
