# Supplementary material for: Study on stability analysis of soil nail reinforced slopes under loading based on the discrete element method
Source: PLoS One. 2026 May 26;21(5):e0350163. doi: 10.1371/journal.pone.0350163 (PMC13210361; doi:10.1371/journal.pone.0350163)
Supplement: S1 File — (ZIP) [file pone.0350163.s001.zip › DATA in PFC/0.5_14_20000__balls.txt]

id	x	y	radius	vel_x	vel_y	rotation	disp_x	disp_y	ball_type	ball_stress
6	6.9314	3.87987	0.0663017	-1.88694e-08	-6.89166e-07	-0.000681768	-0.000758639	-0.000651562	0	2632.81
7	24.6992	3.68855	0.0661725	9.57157e-07	-1.3829e-06	-0.00123917	0.000471898	-0.000371503	0	1891.2
12	3.10211	12.1017	0.0509531	5.78658e-08	-1.24609e-07	-0.00658379	-0.000337114	0.000529253	0	51.435
13	25.4101	9.35974	0.0532987	2.08619e-06	-1.73782e-06	0.0034226	0.000590142	0.000504779	0	501.551
17	9.91676	4.64496	0.0733272	3.89219e-08	5.51965e-07	0.0144737	-0.000807489	-0.00143101	0	1508.63
19	6.01695	5.23172	0.05695	4.56108e-07	-9.05748e-07	-0.00929563	-0.000877181	-0.000671719	0	1985.18
21	10.2289	12.1897	0.0736155	9.1324e-06	-8.81064e-06	-0.102773	-0.00120342	-0.0050803	0	98.3288
22	18.9437	5.97587	0.0711969	3.01532e-06	-2.0395e-06	-0.00256978	0.00182584	-0.00241939	0	524.115
23	24.3638	1.33188	0.0743081	3.43141e-07	-6.97238e-07	-0.00598374	7.8346e-05	-7.64464e-05	0	1553.29
24	6.06325	9.74109	0.0702117	-3.36844e-07	-1.87706e-06	-0.0222734	-0.00122191	-0.00071514	0	929.29
25	14.8221	8.55803	0.0650594	4.38639e-06	-8.39927e-06	-0.0121041	0.00126321	-0.00612993	0	5620.33
32	25.757	7.94042	0.0623302	1.35799e-06	-1.83323e-06	-0.0167342	0.000591748	0.000171508	0	703.614
33	22.9225	1.56797	0.0611813	8.11829e-07	-1.36617e-06	-0.0106611	0.000202978	-0.000154059	0	1960.53
35	10.6199	10.8653	0.063695	6.44551e-06	-7.15238e-06	-0.0708992	-0.00126166	-0.00513506	0	3076.69
36	24.9847	7.43606	0.0704374	2.08051e-06	-1.02983e-06	0.022009	0.000894776	-4.44342e-05	0	1389.67
38	1.77343	14.1966	0.0689745	2.27762e-07	-7.75228e-07	-0.00202558	-5.41494e-05	0.00101299	0	146.391
40	13.1431	6.02526	0.059253	1.50464e-06	-3.23954e-07	-0.00470496	-0.000103312	-0.00327963	0	1021.81
43	12.1085	7.80797	0.0637265	7.93525e-10	-2.40966e-07	-0.109282	-0.000668813	-0.00442593	0	2720.82
48	5.15592	13.7547	0.0639966	5.13923e-06	6.63387e-07	-0.0100021	-0.000393785	0.000472831	0	265.03
50	26.5878	1.31101	0.0517331	-9.04375e-08	-1.04058e-07	0.00177248	1.02599e-05	-4.50836e-05	0	1605.86
51	2.65719	4.88795	0.0569854	-4.01946e-09	-9.93663e-09	0.00900605	-0.00034082	-0.00024029	0	759.774
54	15.973	4.49374	0.0651129	1.03265e-06	-2.07273e-06	-0.0133868	0.000608905	-0.0021963	0	3918.21
55	16.5697	6.086	0.0526254	3.66571e-06	-4.48219e-06	-0.00840832	0.00133111	-0.00324072	0	161.626
56	12.405	5.51827	0.0661494	9.24487e-07	-4.09853e-07	0.0160905	-0.000494775	-0.00263915	0	2409.2
57	16.89	12.9652	0.0582426	1.74809e-06	-5.17507e-06	0.136264	0.00368773	-0.00734185	0	10388.7
59	25.9236	3.14685	0.0655528	4.53644e-07	-1.34631e-06	-0.005318	0.000211417	-0.000268145	0	1346.01
60	13.652	9.82981	0.0743989	6.50069e-06	-8.34636e-06	-0.031727	0.000705341	-0.0073766	0	6143.3
63	15.566	9.08231	0.0727707	7.42228e-06	-1.08164e-05	-0.063204	0.00202318	-0.00643794	0	4002.71
66	8.00119	1.56966	0.0646488	8.56859e-07	-3.63415e-07	0.023681	-0.000227285	-0.000179961	0	2262.43
67	5.24737	9.42235	0.0715959	-3.72741e-07	-6.75076e-07	-0.000414741	-0.00101613	-0.000433599	0	612.661
68	12.1243	6.07258	0.0507543	5.98781e-07	-8.39395e-07	-0.0123212	-0.000576106	-0.00294884	0	2537.77
69	10.6206	5.97494	0.0718533	1.04396e-07	1.26334e-07	0.00619301	-0.00104545	-0.00251527	0	3047.52
70	13.4817	3.92986	0.0749461	8.61881e-08	2.0905e-07	-0.00850698	-0.000193308	-0.00159535	0	3215.54
73	15.861	5.44427	0.064192	4.36432e-06	-3.05251e-06	-0.0511383	0.000724041	-0.0028312	0	1423.27
74	14.5523	12.0032	0.061199	5.78252e-06	-1.31403e-05	-0.0593716	0.00273739	-0.0110183	0	2132.76
76	11.6098	7.56837	0.0540018	1.14588e-06	-1.06087e-06	0.0191729	-0.000922039	-0.00405471	0	2662.5
77	23.6482	2.41675	0.0628765	8.92546e-07	-2.36601e-06	0.0117123	0.00043098	-0.000264895	0	1713.22
84	6.35788	15.0587	0.0626555	3.47588e-06	-8.76622e-07	-0.0170176	-0.000111181	0.000336313	0	228.331
89	23.0974	6.98308	0.0689511	2.27939e-06	-2.4635e-06	0.0206268	0.00154623	-0.000703583	0	1766.28
93	23.1187	9.16595	0.0539827	4.54417e-06	-2.49392e-06	-0.00557595	0.0016436	-0.000211771	0	2240.11
94	21.051	2.22445	0.0603816	1.6498e-07	2.15428e-07	-0.00588587	0.000539299	-0.000471815	0	1204.91
97	5.32873	12.7047	0.0572822	3.37115e-06	5.13103e-07	-0.0102273	-0.000617113	0.000174823	0	860.072
106	2.20709	5.67663	0.0610708	-5.84028e-09	4.1294e-07	0.00617388	-0.000254863	-0.000213445	0	1167.68
107	21.1114	3.40584	0.0530311	1.2016e-07	2.14321e-07	-0.006179	0.000950343	-0.000821889	0	3294.84
109	5.97309	14.5837	0.0657444	3.98718e-06	-2.10184e-07	-0.014113	-0.000221079	0.000379975	0	347.709
110	8.7694	8.03266	0.0669978	4.85492e-09	-3.82448e-06	-0.0134213	-0.00149777	-0.00231394	0	2052.59
111	17.8463	10.1899	0.0660148	4.06516e-06	-5.85251e-06	0.0272367	0.0033162	-0.00510355	0	9434.65
112	18.037	7.84531	0.0692958	4.79281e-06	-3.98048e-06	-0.0249311	0.00238702	-0.00385752	0	2651.92
113	17.5479	4.55967	0.0664494	2.29282e-06	-2.61137e-06	-0.00229448	0.000983745	-0.00208738	0	1652.05
116	3.79697	6.03248	0.0724108	-4.11369e-09	-1.83796e-06	-0.00160521	-0.000618284	-0.000313185	0	801.214
117	12.7592	14.4333	0.0528143	1.09829e-07	-2.78984e-06	0.0895602	1.7715e-05	-0.0140743	0	20778.6
123	3.73485	14.4008	0.0732345	2.18164e-06	-2.26073e-07	-0.0124761	-0.000146275	0.000837154	0	226.105
124	11.2073	10.6382	0.0520857	4.27689e-06	-6.21362e-06	-0.0284554	-0.000979177	-0.00591908	0	496.478
125	2.27219	6.99561	0.0506884	1.66346e-07	7.21811e-10	0.00205487	-0.000304798	-0.000105821	0	836.584
126	4.89778	7.60137	0.073449	1.17952e-07	-6.45383e-07	-0.00565899	-0.000897834	-0.000397857	0	1971.82
129	13.5425	1.84422	0.0556184	2.33352e-06	8.62465e-08	0.0170517	-5.60014e-05	-0.00039979	0	772.429
130	5.27539	14.7269	0.0635387	4.63777e-06	8.40687e-08	-0.0143006	-0.000169343	0.000618615	0	165.11
132	7.35442	3.48646	0.0612998	-4.59424e-09	-7.10388e-07	0.0103423	-0.000726089	-0.00067458	0	1265.15
135	7.23265	7.4526	0.0671837	4.6554e-07	-1.07469e-06	-0.00711448	-0.00131707	-0.00130588	0	1721.82
138	25.7801	9.51739	0.0738569	1.89578e-06	-2.45161e-06	0.027626	0.000457055	0.000662241	0	2281.18
139	7.22356	1.69699	0.0508491	2.869e-07	2.91171e-07	0.00675025	-0.000252762	-0.000205424	0	368.062
140	3.50882	14.8091	0.0542148	1.73248e-06	-7.1695e-07	-0.0111179	-7.37371e-05	0.000907257	0	219.896
144	14.5285	2.15203	0.0719444	7.78953e-07	1.74079e-08	0.0199789	1.80927e-05	-0.000543011	0	1823.59
146	13.2259	11.9901	0.0729542	1.68862e-06	-5.2817e-06	-0.0796452	0.00118285	-0.0110702	0	1279.76
147	8.88395	13.8534	0.0591766	5.96951e-06	-8.15204e-06	-0.0727768	-0.000629741	-0.00236441	0	1546.53
148	17.8642	2.04507	0.0685789	-2.12893e-08	1.62399e-07	-0.000625467	0.000441688	-0.000642739	0	2732.02
149	25.6584	9.7241	0.0702225	2.19376e-06	-1.89234e-06	0.0349186	0.000495115	0.00066988	0	321.674
151	11.42	4.25917	0.0606199	-1.47683e-07	-6.13556e-07	0.00258878	-0.000641347	-0.0015463	0	2409.16
152	7.86403	3.30415	0.0747382	-1.10385e-08	-7.19923e-07	-0.0124224	-0.000718972	-0.000665068	0	1014.87
154	5.8218	15.3737	0.0540798	3.50692e-06	-7.86123e-08	-0.00986448	-4.3122e-05	0.00059034	0	127.725
156	16.3845	8.06763	0.0594527	5.36639e-06	-8.29718e-06	0.0439576	0.00199207	-0.00494135	0	2275.21
158	20.4838	5.75398	0.056673	6.93274e-07	-3.13207e-06	-0.00809185	0.00166194	-0.00158942	0	3020.85
159	26.4532	8.16651	0.0580336	4.57764e-07	-1.638e-06	0.0310218	0.000264122	0.000277819	0	2252.42
164	19.2289	1.82684	0.0662468	-2.08691e-08	-1.55524e-07	-0.0137327	0.000441615	-0.000362158	0	3912.82
165	8.84878	14.9728	0.0686752	3.20768e-06	-7.50112e-06	-0.0522717	0.000139128	-0.00184661	0	403.936
166	23.9168	2.3843	0.0612084	9.60701e-07	-2.19203e-06	0.0153343	0.000377159	-0.00027623	0	2011.46
168	25.6813	4.35866	0.0728704	2.11552e-07	-9.2147e-07	0.0029607	0.000327012	-0.000336591	0	879.292
169	1.1992	11.863	0.0650754	-5.65302e-08	-9.86576e-07	0.0023097	-3.87425e-05	0.000695574	0	201.549
174	14.9384	15.3288	0.0549835	-6.79662e-06	1.26295e-06	0.300889	0.00177673	-0.0130109	0	2879.47
176	8.09071	12.6052	0.0631689	6.0471e-06	-9.34383e-06	-0.0303883	-0.00116678	-0.00179715	0	844.547
179	4.71579	5.61758	0.0500627	5.5333e-07	-1.24384e-06	-0.00198526	-0.000740594	-0.000464041	0	1526.24
180	1.94285	1.6702	0.050051	3.72358e-07	3.78813e-07	-0.00199468	-4.62922e-05	-7.94149e-05	0	1003.32
182	13.0516	6.11093	0.0661618	1.963e-06	-8.74647e-07	0.00301147	-0.000159389	-0.00335657	0	792.46
183	3.90544	15.7092	0.0625571	1.15231e-06	-9.68502e-08	-0.00924218	2.54987e-05	0.000956192	0	175.694
184	17.0687	12.2404	0.0654121	2.85899e-06	-6.77674e-06	0.0060071	0.00357369	-0.00675227	0	2308.65
185	13.8037	8.40613	0.0716066	4.07578e-06	-3.68546e-06	-0.0089615	0.000441751	-0.00587305	0	3396.16
189	23.5538	5.43106	0.0509866	4.71341e-07	-5.68244e-07	0.00276805	0.00110859	-0.000600079	0	1604.39
192	3.97331	10.6912	0.0714068	3.08716e-08	-1.55796e-07	-0.00520263	-0.000652753	0.00016987	0	445.368
193	3.08907	15.3695	0.0615546	7.69724e-07	-2.46159e-06	-0.0104442	1.38969e-05	0.0010188	0	119.374
194	14.6654	14.068	0.055082	8.41074e-07	-3.27687e-06	0.0308592	0.00316045	-0.0149795	0	7465.87
198	14.053	5.62244	0.0582414	5.46007e-07	-7.76689e-07	-0.0238466	0.000126731	-0.00309957	0	5281.45
201	12.1249	5.34286	0.0569031	1.49069e-07	-1.38626e-06	0.0258037	-0.000624409	-0.00249883	0	6084.91
204	14.576	7.87606	0.0697578	3.3847e-06	-5.53886e-06	0.0817295	0.000909615	-0.00524375	0	5144.48
207	10.2603	12.5551	0.0595275	7.90209e-06	-7.05492e-06	-0.201638	-0.00129031	-0.00530155	0	782.102
211	20.4783	3.32288	0.0738337	1.12064e-06	-1.18016e-06	0.00810675	0.000955783	-0.000987689	0	1310.41
213	19.034	7.97117	0.0544855	9.24007e-06	-3.10852e-06	0.0392494	0.00262014	-0.0030041	0	5657.91
214	26.8174	8.96376	0.0569992	3.40339e-07	-1.21083e-06	0.0146516	0.000113881	0.000630685	0	367.263
215	21.7434	8.56768	0.0660345	2.1467e-06	-1.34302e-06	0.0409748	0.00222807	-0.001297	0	2110.16
221	21.8934	1.94586	0.0539172	1.13218e-07	3.95181e-07	-0.00727492	0.000398363	-0.000314288	0	4633.87
222	13.6865	11.9046	0.0686692	4.55559e-06	-7.13107e-06	0.00136423	0.0017079	-0.0107589	0	4180.09
224	26.3887	1.79011	0.0619406	-3.83329e-09	-3.41801e-07	-0.00376547	5.17616e-05	-0.000115756	0	1636.92
225	16.5795	11.7296	0.0542313	1.30194e-06	-5.00951e-06	0.0551701	0.00352448	-0.00733347	0	8556.25
226	11.0645	9.13548	0.0668501	8.31291e-07	-2.19348e-06	-0.0183081	-0.00136649	-0.00479743	0	3645.27
230	3.4722	1.07337	0.0538894	-6.37138e-08	-6.80019e-08	0.00548541	-2.00727e-05	-1.23567e-05	0	747.685
231	16.4846	1.55646	0.0716493	-5.12825e-07	-7.77276e-08	0.00506974	9.77853e-05	-0.000286229	0	4100.1
232	20.6509	7.96212	0.0732421	3.52107e-06	-2.45231e-06	0.0153446	0.00255428	-0.00196237	0	643.68
233	18.1586	13.1383	0.0515218	3.93733e-06	-2.04632e-06	0.0871755	0.00310646	-0.00469674	0	1977.71
237	20.4937	2.3122	0.0568839	-1.93551e-08	-1.74822e-08	-0.0289752	0.000551409	-0.000425211	0	3979.27
238	12.4557	10.1365	0.0522518	4.63418e-06	-3.33295e-06	0.0460063	-0.000255899	-0.00698728	0	1351.05
245	7.51836	3.33212	0.0743509	5.39252e-08	-6.67642e-07	0.00426973	-0.00067814	-0.000618427	0	1123.39
246	12.5745	4.88242	0.0579262	2.8924e-07	-5.34294e-07	-0.0127867	-0.000416398	-0.00235687	0	683.079
247	14.397	7.69622	0.0744534	1.96456e-06	-4.32265e-06	-0.0262319	0.000681204	-0.00503719	0	6583.22
249	23.2585	6.1584	0.056453	9.8271e-07	-9.88913e-07	-0.0100964	0.00130525	-0.000707805	0	1755
251	14.1797	15.1274	0.0670332	-2.57724e-06	-3.20158e-06	0.0603966	0.00293041	-0.0189461	0	13280.2
254	8.97846	8.35956	0.0676596	7.1636e-07	-4.53667e-06	-0.080164	-0.00161418	-0.0025115	0	1939.93
259	4.26184	4.91864	0.0518508	2.62007e-07	-2.04445e-06	-0.0038948	-0.000614587	-0.000337904	0	2309.41
265	20.8452	6.85149	0.0744524	5.54661e-06	-3.80016e-06	-0.00145026	0.00208069	-0.00181006	0	2539.56
268	7.03297	5.41146	0.0659841	-1.48804e-08	-8.4057e-07	0.000988028	-0.00102959	-0.000936877	0	1421.32
270	17.9362	6.545	0.0722776	3.23945e-06	-3.36119e-06	-0.0687172	0.0018595	-0.00311194	0	4632.73
271	7.2986	6.06123	0.0599637	-8.405e-09	-1.23015e-06	-0.0110292	-0.00120283	-0.00109649	0	1388.14
273	22.823	8.04214	0.063691	4.3425e-06	-3.96265e-06	-0.00767197	0.00173149	-0.000666961	0	955.484
277	2.35288	13.3477	0.0580283	4.07443e-07	-5.29352e-07	0.000106382	-0.000140996	0.000870588	0	141.807
280	13.6863	9.10791	0.0734476	5.42793e-06	-6.19392e-06	0.00386005	0.00050819	-0.00648749	0	2612.76
282	12.1255	12.4676	0.054446	4.72424e-06	-5.59685e-06	0.0511567	-0.00056105	-0.00907662	0	7085.14
284	12.6731	5.89799	0.0564164	1.21593e-06	-1.72544e-06	-0.045974	-0.000436807	-0.00295736	0	3683.57
286	20.0227	3.42395	0.0677922	2.49271e-06	-1.08167e-06	0.000254492	0.000960066	-0.000980239	0	1011.75
288	11.7375	7.85804	0.0547113	7.52123e-07	-2.26505e-07	-0.0277984	-0.000865239	-0.00434193	0	4785.04
289	14.8607	15.2264	0.0731574	-5.74452e-06	9.04867e-09	0.200853	0.00205817	-0.0139257	0	8014.3
290	26.706	4.94629	0.0655788	-1.1729e-07	-1.36227e-06	-0.000269079	7.79518e-05	-0.000280082	0	2104.05
293	2.84567	15.1424	0.0677	1.56471e-06	-2.97439e-06	-0.00693718	-1.69419e-05	0.00102293	0	314.874
295	3.71594	10.8222	0.0683585	-7.89655e-08	-1.80862e-07	-0.0198614	-0.000630904	0.000211973	0	266.81
298	14.7041	14.5692	0.0720911	-8.46684e-07	-2.55887e-06	0.0873186	0.00203706	-0.0151136	0	9974.95
300	5.89249	5.57127	0.0512414	1.16233e-07	-6.42522e-07	0.000398277	-0.000894754	-0.000678168	0	1518.17
301	17.2099	8.10397	0.0575657	5.40243e-06	-6.10347e-06	-0.012837	0.00231191	-0.00436312	0	4414.08
304	25.2699	4.24195	0.0742154	7.21958e-07	-1.10163e-06	-0.0010739	0.000403782	-0.00037834	0	601.636
305	1.97053	13.7823	0.0640556	2.67532e-07	-1.96222e-06	-7.80492e-06	-8.40211e-05	0.000935818	0	159.655
306	22.2603	6.8119	0.0674183	-1.73461e-05	-3.14253e-05	-0.00255115	0.00173828	-0.00099513	0	1554.32
310	11.08	5.89737	0.0656974	1.49399e-08	-6.90159e-07	-0.0196499	-0.000887108	-0.00255728	0	5332.79
312	19.1165	8.60136	0.0507272	6.19363e-06	-2.704e-06	-0.0110397	0.00291492	-0.00340283	0	6217.83
313	18.2027	1.94892	0.0586009	1.54973e-07	2.28666e-08	0.00751667	0.000409378	-0.000510644	0	3592.5
315	6.35513	2.39787	0.0668322	1.48226e-07	2.36593e-07	0.0205851	-0.00042852	-0.000255745	0	590.3
319	4.12782	8.57398	0.0736573	2.78644e-07	-2.92902e-07	0.0162117	-0.000756676	-0.000171498	0	1269.5
327	3.83324	15.6063	0.0632286	1.45154e-06	-1.2082e-07	-0.00724829	1.7237e-05	0.000956676	0	159.22
328	18.2378	11.5913	0.0696034	7.50571e-06	-8.61588e-07	0.0884855	0.00337742	-0.0048222	0	956.948
330	1.21978	14.9025	0.0605822	1.85697e-07	-1.79879e-07	-0.000942957	-2.05671e-05	0.00111805	0	140.329
332	1.48535	14.7244	0.0564883	4.51744e-07	-2.94116e-07	-5.14188e-05	-2.75923e-05	0.00108469	0	158.033
336	25.4622	8.39752	0.0502189	1.6768e-06	-1.49643e-06	0.00933407	0.000639634	0.000249483	0	3262.5
338	26.464	7.69464	0.0515005	1.5196e-07	-1.64828e-06	-0.00161415	0.000206947	0.000154649	0	2488.2
339	23.6747	4.35303	0.0732215	1.40034e-06	-3.36624e-07	-0.00286447	0.00084332	-0.000536941	0	1721.61
341	26.477	3.41574	0.0654933	1.92619e-07	-1.64532e-06	0.000843007	9.01919e-05	-0.000240863	0	1568.78
342	26.3378	5.59685	0.0571704	-3.06215e-07	-7.42142e-07	0.00299476	0.000239229	-0.000235773	0	1914.66
348	5.3863	13.0581	0.0659875	4.14142e-06	7.18923e-07	-0.0276824	-0.000569834	0.000260541	0	411.626
350	8.59001	8.29382	0.0516838	-2.25461e-07	-4.22833e-06	-0.0153905	-0.00154728	-0.00232975	0	4359.81
354	24.6081	2.62043	0.0666467	7.70892e-07	-1.72573e-06	-0.0109553	0.000372037	-0.000309807	0	733.003
355	13.3471	12.4027	0.0748768	3.13584e-06	-9.64644e-06	0.0298009	0.00118067	-0.0115911	0	3530.01
358	26.4745	9.14691	0.0682527	1.07761e-06	-1.47662e-06	-0.00771645	0.000235334	0.000615928	0	821.931
359	13.8758	5.0385	0.0661344	8.44145e-08	-1.32715e-07	0.0526694	7.75544e-06	-0.00268661	0	4472.29
362	5.95724	10.0811	0.0740584	-9.79261e-08	-2.14756e-06	-0.0145071	-0.00114601	-0.000623076	0	1635.7
363	14.7811	13.152	0.0548778	9.31472e-07	-2.76032e-06	-0.12158	0.00320625	-0.0124648	0	13003.7
366	26.678	5.17935	0.0620491	-1.52439e-07	-1.24025e-06	0.00243444	8.82387e-05	-0.000289512	0	2042
368	5.36766	7.77056	0.0683189	4.72653e-07	-3.05976e-07	0.00163044	-0.000976032	-0.000622017	0	219.544
370	10.4831	14.8367	0.0502697	3.16915e-06	-1.65439e-06	-0.0793067	9.33797e-05	-0.00475805	0	1096.14
373	10.0464	5.42044	0.0746167	-6.6145e-08	1.5565e-06	0.031478	-0.00113293	-0.00193596	0	2533.74
374	4.65372	1.55559	0.0681705	-3.77702e-07	-1.48746e-06	0.013937	-0.000116725	-6.79025e-05	0	401.133
375	2.90237	3.71644	0.0650516	2.17972e-07	-4.61845e-08	0.00149121	-0.000253855	-0.000232936	0	599.107
376	10.8866	2.97616	0.0744426	3.43629e-07	-1.3562e-06	0.0235533	-0.000417688	-0.000934236	0	3903.5
383	7.88856	8.26388	0.0566434	-2.38843e-07	-3.33114e-06	-0.0469634	-0.0014801	-0.00175275	0	1863.79
384	7.09446	9.05347	0.064401	4.29902e-10	-3.46965e-06	-0.00432572	-0.00139506	-0.00130099	0	2349.37
388	21.7235	9.48275	0.0697648	6.5262e-07	-2.05289e-06	0.01846	0.00233385	-0.00118767	0	2214.49
395	4.95743	9.35128	0.067038	5.81655e-09	-5.78064e-07	-0.0104153	-0.000902369	-0.000326682	0	1450.18
400	19.3436	9.07766	0.0552619	3.61193e-06	-2.23163e-06	0.0719954	0.00299786	-0.00319216	0	2513.68
403	26.7389	7.15464	0.0706882	5.59165e-08	-1.70424e-06	0.00838332	7.54894e-05	6.58245e-05	0	2025.94
406	3.33721	10.8362	0.0665292	-5.58726e-08	-2.3293e-07	-0.00413937	-0.000481948	0.000303195	0	574.474
407	5.07977	7.3267	0.0659139	9.51015e-07	-3.88394e-07	-0.00830225	-0.000943601	-0.000482519	0	1338.91
408	3.4088	1.7699	0.0708068	-1.46858e-07	-1.64543e-07	0.00254449	-0.000119046	-9.61358e-05	0	658.625
409	6.53441	8.4418	0.0738786	-1.11023e-07	-1.28583e-06	-0.0152077	-0.00129965	-0.00101788	0	1383.87
410	13.2175	8.11523	0.0540482	1.57639e-06	-1.2915e-06	-0.0509624	2.55652e-05	-0.00516344	0	3274.88
413	23.2314	1.9222	0.0680833	9.95454e-07	-1.85594e-06	-0.00805761	0.00029286	-0.000148774	0	297.545
416	4.25176	6.01347	0.0649273	9.5683e-08	-1.8746e-06	0.00384624	-0.000649526	-0.000346397	0	747.992
421	24.8838	1.52893	0.0636026	2.93602e-07	-6.0986e-07	-0.01209	0.000118793	-0.000106273	0	1551.8
423	12.8722	4.54539	0.0538369	4.63274e-07	-6.58322e-08	0.0108303	-0.000435837	-0.00213461	0	2756.03
425	17.7173	7.70941	0.0635653	5.3239e-06	-5.04649e-06	0.0546573	0.00229727	-0.00387426	0	6272.28
426	10.3496	7.54386	0.052616	3.23095e-06	-3.49868e-06	-0.0443727	-0.00122836	-0.00310676	0	933.166
428	8.32751	5.78317	0.0518119	-3.84181e-07	-9.24402e-07	-0.00409689	-0.00118384	-0.00154731	0	2742.28
431	21.84	5.81461	0.0590341	3.07313e-07	-9.99943e-07	-0.00347444	0.00160243	-0.00111425	0	2520.07
434	25.7576	5.21294	0.0574064	1.80502e-07	-6.85146e-07	-0.0184439	0.000397117	-0.000304532	0	2554.99
436	18.0384	9.8321	0.0665746	4.85645e-06	-5.25643e-06	0.0540915	0.00351566	-0.00484791	0	4134.67
437	14.6017	13.3887	0.0621401	3.27442e-06	-5.60023e-06	0.113308	0.00349864	-0.0139336	0	8452.6
440	17.018	6.69697	0.073674	3.99463e-06	-4.20288e-06	-0.00460527	0.00170582	-0.0036068	0	3371.71
442	8.30141	11.5558	0.073583	3.99654e-06	-9.66384e-06	-0.032079	-0.00139218	-0.00222816	0	2216.8
443	5.71523	10.0349	0.0607451	-3.09385e-07	-1.42798e-06	-0.0145727	-0.00109469	-0.000517973	0	1852.66
444	16.5904	10.6043	0.0708922	8.16863e-06	-9.62144e-06	0.0191549	0.00373203	-0.00677612	0	5851.66
445	1.98823	15.7236	0.0627039	1.12694e-06	-1.66732e-06	-0.00320491	6.00741e-05	0.00118471	0	165.422
449	22.1718	3.7124	0.0625854	1.50873e-07	2.08072e-07	0.0114413	0.000890823	-0.000746494	0	1269.54
451	5.15288	3.4708	0.0541923	7.15026e-08	-9.80231e-07	-0.0110192	-0.000559361	-0.000355856	0	1301.58
452	12.9266	5.3808	0.0685271	1.56217e-06	-5.92367e-07	-0.0260168	-0.000414902	-0.00263514	0	2913.5
453	15.6303	13.3194	0.0664688	7.85879e-07	-5.59889e-06	0.0568329	0.00386072	-0.0108335	0	7741.1
454	11.9993	12.8627	0.064013	3.30219e-06	-5.61091e-06	-0.00654826	-0.000477506	-0.00923853	0	3737.21
455	8.20295	12.3666	0.0670414	5.36166e-06	-1.02378e-05	-0.0664357	-0.00125153	-0.00192261	0	1884.32
457	19.9038	7.68116	0.0674014	5.23387e-06	-4.06338e-06	0.00137399	0.00252885	-0.00233749	0	3802.71
459	1.26318	3.62525	0.0720698	1.4132e-07	6.95602e-08	0.00542918	-4.26064e-05	-0.000182927	0	685.105
460	19.4449	12.0307	0.066915	7.31394e-06	-5.99463e-07	0.0706436	0.00276893	-0.00317236	3	2206.53
461	13.551	15.5256	0.0554754	-3.84114e-06	-1.24462e-06	-0.489219	0.000413457	-0.0238449	0	54335.8
465	9.68717	7.40126	0.0749948	8.35275e-07	-2.73754e-06	-0.0323776	-0.00133976	-0.00276901	0	1727.91
468	7.91045	11.7168	0.0605431	3.23262e-06	-8.14078e-06	-0.0427738	-0.00132796	-0.00181704	0	443.153
470	3.68863	6.26164	0.0523271	-1.62398e-08	-1.78753e-06	0.00465664	-0.000585658	-0.000287352	0	1670.87
472	2.23201	1.46514	0.071164	3.47628e-07	4.90551e-07	0.00725313	-4.28541e-05	-6.89627e-05	0	569.698
473	4.93259	5.39592	0.0526372	4.84474e-07	-1.18134e-06	-0.00932293	-0.000758625	-0.000516809	0	1425.37
474	25.8455	1.11578	0.0640883	4.75325e-08	-6.98304e-08	-0.00689864	2.58374e-05	-8.64347e-06	0	227.602
480	8.83907	4.1193	0.0694584	-5.44944e-07	-2.31712e-07	0.011143	-0.000859268	-0.00110616	0	1571.47
483	23.1575	5.83032	0.0664931	8.38592e-07	-5.30041e-07	-0.000898331	0.00126779	-0.000716814	0	2097.37
486	8.54442	15.2006	0.0627767	3.60796e-06	-9.2783e-06	-0.055674	0.000216776	-0.00131403	0	707.976
488	23.5866	5.7506	0.0573331	5.28127e-07	-8.04257e-07	-0.000548215	0.00113839	-0.000610562	0	2601.97
489	16.7072	7.93661	0.0578933	4.57807e-06	-7.28629e-06	0.0189853	0.00204666	-0.00479941	0	7188.72
491	25.2642	5.44072	0.0663825	6.33487e-07	-8.54248e-07	0.00209197	0.000576375	-0.000366286	0	2569.11
496	14.3694	12.465	0.0533871	4.58562e-07	-5.28581e-06	0.0472802	0.00347114	-0.0120707	0	13075.6
499	18.7707	1.56239	0.0702159	-1.70181e-07	4.80017e-08	-0.00925536	0.00024145	-0.000311826	0	2493.26
507	25.0762	1.86603	0.052702	3.28671e-07	-7.25009e-07	-0.00695314	0.000141445	-0.000158883	0	2288.92
512	17.9373	13.9884	0.0508849	3.69956e-06	-3.45064e-06	0.058621	0.0025541	-0.0048273	0	2241.69
517	25.5079	7.50417	0.0578825	9.2281e-07	-1.03019e-06	0.00976446	0.000708623	3.51981e-05	0	491.578
522	23.5883	1.35231	0.0605552	5.61029e-07	-9.34067e-07	-0.0129242	8.92402e-05	-6.4641e-05	0	1434.92
523	8.83801	1.08486	0.0585388	2.72643e-07	-2.01162e-07	-0.00494594	3.10089e-06	-7.95316e-05	0	449.233
524	19.1798	3.80901	0.0588156	1.31631e-06	-4.67018e-07	0.0121133	0.00108387	-0.00132046	0	2929.94
525	15.3624	3.26858	0.0660034	7.56995e-07	-9.08043e-07	0.0219254	0.000341915	-0.00131148	0	4397.46
527	8.55758	3.99788	0.0564019	-8.32633e-07	-5.69078e-07	-0.0146279	-0.000856515	-0.00103791	0	773.972
530	20.7033	6.80769	0.0741585	5.02298e-06	-3.89977e-06	0.00819606	0.00209808	-0.00183697	0	2789.83
532	9.99891	9.94437	0.0624988	1.66239e-06	-6.42453e-06	-0.00526943	-0.00149474	-0.0040086	0	2546.54
539	11.1113	4.93149	0.0728112	-4.88882e-07	-6.06783e-07	-0.00310213	-0.000785384	-0.00203999	0	6484.54
540	4.63412	14.2384	0.061307	4.17624e-06	4.70374e-07	-0.0116959	-0.000230451	0.000672434	0	168.571
541	7.96464	13.9227	0.0589606	4.34038e-06	-8.53044e-06	-0.0808297	-0.000551302	-0.00119958	0	670.115
544	3.30868	9.87951	0.0598369	1.74782e-07	-4.78708e-07	-0.0145477	-0.000551588	0.000103549	0	1297.9
545	12.234	15.4624	0.0720506	-1.53278e-06	-4.77559e-06	-0.147971	0.000665794	-0.0105888	0	1346.26
546	11.9439	12.0422	0.0701651	5.99464e-06	-6.77575e-06	-0.0495939	-0.000566861	-0.00837453	0	7130.36
547	15.9294	7.49429	0.0581319	3.96424e-06	-6.847e-06	-0.0500751	0.00172258	-0.00465675	0	552.843
548	4.82904	8.93041	0.0531474	7.89197e-09	-4.35645e-07	-0.00766697	-0.000879726	-0.000347313	0	2502.44
550	20.5895	6.37177	0.0700979	2.13799e-06	-3.65648e-06	-0.0332917	0.00204409	-0.00172531	0	2347.12
552	2.54177	14.2895	0.0543431	6.82327e-08	-1.85094e-06	-0.00886833	-0.000104237	0.000956464	0	205.974
557	20.5415	4.7304	0.0743363	6.84926e-07	-7.47582e-08	0.0123663	0.00142286	-0.0012862	0	2773.22
559	6.96349	6.03991	0.050317	6.53172e-08	-9.87835e-07	-0.00747653	-0.00119185	-0.00106026	0	2008.9
560	15.4748	13.3035	0.0748306	1.74653e-06	-6.49682e-06	-0.0765441	0.00369968	-0.0111675	0	7076.4
563	16.1402	7.16306	0.0688686	3.74396e-06	-5.07282e-06	0.00296131	0.00164792	-0.00415877	0	6715.64
565	11.2768	15.9262	0.0677077	2.11638e-06	-2.85277e-06	-0.150199	0.00174911	-0.00612042	0	442.436
566	5.35319	4.21312	0.0615532	1.18048e-07	-7.87469e-07	0.0290988	-0.00067825	-0.000460207	0	1956.54
567	7.82219	8.36065	0.0606749	-1.04382e-07	-3.78323e-06	-0.0212857	-0.00146081	-0.00167172	0	305.337
570	23.7998	2.7614	0.0505607	7.00114e-07	-1.68521e-06	-0.00583116	0.00048844	-0.00036477	0	2295.9
574	15.0425	6.7077	0.0505279	8.12201e-07	-3.43057e-06	0.0518631	0.00079447	-0.00382637	0	4501.51
577	24.4863	1.67684	0.0527173	6.5852e-07	-1.01424e-06	-0.00546667	0.000197668	-0.000148099	0	504.871
582	20.7749	6.57796	0.0721215	4.06393e-06	-4.29448e-06	-0.00527598	0.00202971	-0.00176979	0	3520.68
585	15.6668	1.88545	0.0589638	4.65177e-07	2.24353e-07	-0.000652756	7.59126e-05	-0.000478304	0	4199.32
587	14.8634	4.49131	0.0524154	-3.85525e-07	-1.05271e-06	0.0383389	0.000471556	-0.00219296	0	5172.36
588	16.3981	12.4905	0.0617713	-1.52897e-07	4.04878e-07	0.0204405	0.00378506	-0.00825637	0	8107.43
592	12.539	11.3103	0.0748549	4.67223e-06	-5.70019e-06	-0.0513791	-4.39736e-05	-0.00856881	0	1667.17
598	12.3728	15.3944	0.0615193	-1.18898e-06	-4.99856e-06	-0.22565	0.000410888	-0.0115065	0	5204.89
599	11.55	2.89362	0.0683366	5.42196e-07	4.62526e-09	0.014153	-0.000330736	-0.000946983	0	380.227
600	7.6743	10.2209	0.050801	2.13839e-06	-5.87041e-06	-0.0265944	-0.0014056	-0.00169965	0	2804.29
607	25.9588	8.78134	0.0736031	1.8299e-06	-2.19286e-06	0.029858	0.000465469	0.000478089	0	1037.68
610	6.27124	11.4422	0.0659058	1.576e-06	-2.68508e-06	-0.0330339	-0.00108696	-0.000538625	0	1489.77
611	11.4054	4.38633	0.0674922	-2.77094e-07	-8.12755e-07	0.00233187	-0.000666561	-0.00158329	0	2418.91
613	8.83462	5.90402	0.0680411	-3.04671e-08	-6.25999e-07	0.00971555	-0.00121613	-0.00173295	0	1182.8
616	6.52673	6.21474	0.0606374	4.7387e-07	-2.29852e-07	-0.0213642	-0.00109781	-0.00088057	0	1344.18
618	7.30683	1.92202	0.0502334	6.52588e-07	1.58134e-07	0.00652182	-0.000297314	-0.000191964	0	936.355
620	21.0033	9.65285	0.0522163	1.50671e-06	-6.15936e-07	0.052111	0.00254328	-0.00164037	0	2285.06
624	10.4075	7.72412	0.0607039	3.31319e-06	-4.80534e-06	-0.014951	-0.00124538	-0.00322881	0	4073.74
625	4.97233	10.1154	0.0695933	-2.18461e-07	-3.15565e-07	-0.0234907	-0.000887868	-0.000185158	0	1285.22
626	12.5734	3.56644	0.0634161	4.03317e-08	-6.27911e-07	0.0141065	-0.00031807	-0.00145186	0	1119.35
627	7.18377	1.59614	0.0567775	1.99436e-07	2.78823e-07	-0.000106697	-0.000196372	-0.000120305	0	1026.36
632	7.14463	15.3119	0.0594225	3.97017e-06	-6.75384e-06	-0.0282237	3.20776e-05	-2.97458e-05	0	266.055
633	14.6648	3.28346	0.061966	1.62104e-07	-9.41659e-07	-0.0124154	5.66353e-05	-0.00125649	0	2941.18
636	8.23148	9.89135	0.0639263	2.20385e-06	-6.74227e-06	-0.0224308	-0.00145254	-0.00215717	0	3076.67
639	18.1301	3.75728	0.0701593	1.98715e-06	-1.43425e-06	-0.0396662	0.00101829	-0.00145457	0	6320.01
642	2.84783	9.04761	0.0675386	4.22116e-07	-1.10874e-06	-0.00717069	-0.000443221	3.47485e-05	0	1084.91
645	20.941	6.20293	0.0608616	3.58696e-06	-3.60779e-06	0.00794977	0.00187257	-0.00157298	0	3451.61
647	2.65283	15.2323	0.055016	-4.0092e-07	-2.11938e-06	-0.00572425	-4.93831e-07	0.00105179	0	221.574
648	20.8524	2.5274	0.0645715	3.28346e-07	-1.01908e-07	-0.0117287	0.000626269	-0.000492941	0	1789.76
651	16.171	9.13335	0.0662388	7.26581e-06	-9.90124e-06	0.0327029	0.00248639	-0.00587005	0	2268.65
652	11.8752	6.11784	0.0591497	6.87668e-08	-1.0714e-06	-0.0163021	-0.000717663	-0.00300299	0	3762.3
654	23.1195	5.68361	0.051725	7.95549e-07	-3.40112e-07	-0.0146338	0.00124379	-0.000733546	0	3737.13
655	15.2037	3.28833	0.0570951	4.00388e-07	-1.37394e-06	0.0205854	0.000182678	-0.00133134	0	4858.23
656	16.4361	12.1541	0.073641	6.10562e-06	-5.69821e-06	-0.00324509	0.00371185	-0.00792264	0	5497.98
665	1.25051	4.2704	0.07174	1.63127e-07	1.38119e-07	0.00232279	-9.47977e-05	-0.000198784	0	271.337
667	8.73783	3.61174	0.0514877	-6.53092e-07	-3.40297e-07	0.00582373	-0.00077135	-0.000988447	0	2485.27
668	2.59649	14.7392	0.0613802	3.22752e-07	-2.43223e-06	-0.00562235	-4.84446e-05	0.00100008	0	143.877
671	12.0004	6.33497	0.0556775	4.11575e-07	-1.29373e-06	-0.0785608	-0.000635431	-0.00317181	0	3034.73
678	14.0363	13.7046	0.0744261	-3.17639e-08	-4.3536e-06	0.132696	0.00250852	-0.015708	0	3150.57
679	20.2177	8.81914	0.0555366	4.36032e-06	-3.60436e-07	0.00208272	0.00274588	-0.0024025	0	1653.31
680	12.8265	13.7868	0.0599959	8.90782e-07	-2.26108e-06	-0.12945	0.00156356	-0.0137326	0	11213.3
683	11.6404	15.9037	0.0742025	2.74203e-07	-1.16857e-06	-0.13711	0.00173781	-0.00714396	0	1477.74
685	18.651	1.57116	0.0501048	-1.43241e-07	-3.57085e-08	-0.0137849	0.000277557	-0.000247722	0	4674.02
690	16.0612	12.2227	0.0640833	8.6541e-06	-6.09574e-06	0.108511	0.00352881	-0.00879516	0	1378.48
692	4.39291	5.55132	0.0590312	3.19368e-07	-2.12988e-06	0.0125001	-0.000678667	-0.000393831	0	1175.83
694	5.62703	7.98946	0.0621857	2.74245e-07	-1.97117e-07	-0.0107737	-0.00105891	-0.000696715	0	931.599
697	9.68451	4.07235	0.0734195	-7.42254e-07	2.9958e-07	-0.00129141	-0.000814636	-0.00124238	0	2819.51
698	12.8977	5.01068	0.0696895	7.83977e-07	1.48131e-07	-0.00644885	-0.000443743	-0.00242608	0	2836.02
702	4.27378	14.3738	0.0521242	3.80632e-06	2.5105e-07	-0.00840555	-0.000179072	0.000758911	0	182.177
703	8.19515	2.40533	0.070854	-1.0615e-07	-3.49417e-07	0.00175706	-0.000516763	-0.000431866	0	2294.81
707	26.8851	4.82588	0.0602173	-6.93212e-08	-1.53349e-06	-0.000401743	3.39793e-05	-0.000268785	0	1342.41
711	12.596	7.87099	0.053742	-8.56374e-08	-4.41522e-07	-0.0648808	-0.000401763	-0.00472885	0	5704.97
713	25.1746	1.92089	0.060026	3.02339e-07	-7.70261e-07	-0.00582169	0.00013079	-0.000161176	0	1310.06
714	24.2799	8.47147	0.0520093	3.58397e-06	-2.32947e-06	-0.0217439	0.00115762	8.91756e-06	0	3312.74
715	3.75858	5.89321	0.0721444	3.577e-09	-1.78143e-06	0.00176527	-0.000591801	-0.000311382	0	1701.52
721	21.9303	3.01799	0.0665844	1.21827e-06	-6.8706e-07	0.00259422	0.000793496	-0.00067051	0	444.859
724	10.4237	3.35037	0.0566134	5.58039e-07	-1.40682e-06	0.00881417	-0.000590364	-0.00107711	0	1866
726	11.0058	7.70564	0.0678767	2.26192e-06	-3.42545e-06	-0.0296061	-0.00106008	-0.00371412	0	3503.01
728	22.7658	5.18882	0.0665394	1.4228e-06	-1.37775e-07	0.00920259	0.00118045	-0.000794071	0	3315.16
729	5.41093	1.42384	0.0740347	-5.2702e-09	-5.97588e-07	0.0106411	-7.81816e-05	-5.21488e-05	0	821.909
731	22.449	6.16035	0.0582903	2.29567e-06	-3.723e-06	0.0392691	0.00154968	-0.000947403	0	2392.49
732	4.45013	4.17178	0.0652063	7.75078e-08	-1.92637e-06	0.010229	-0.000543826	-0.000326615	0	664.285
733	2.09104	3.68743	0.073878	5.71394e-08	2.78237e-08	0.00120106	-0.000170765	-0.000193366	0	1181.22
743	16.4649	9.63625	0.0640414	6.40209e-06	-9.85588e-06	0.0528094	0.00293166	-0.00626096	0	7903.98
745	5.33567	2.47285	0.0557049	4.50948e-08	-9.0841e-07	0.012903	-0.00039505	-0.000253857	0	441.666
748	18.2093	9.09259	0.0579331	5.09443e-06	-5.30811e-06	0.150161	0.00320853	-0.00428797	0	5770.5
751	23.9638	6.09569	0.053261	7.45146e-07	-1.20754e-06	-0.0184576	0.00106725	-0.000540082	0	1692.6
754	14.3941	14.2755	0.0659321	-8.90214e-08	-3.72757e-06	0.130458	0.00267012	-0.0160125	1	61557.9
756	11.5166	6.42721	0.0580577	1.48842e-06	-9.86633e-07	-0.0469836	-0.000722646	-0.0030284	0	2303.59
758	15.5163	2.88921	0.069552	6.46175e-07	-1.78981e-07	-0.0162234	0.000252001	-0.00107938	0	2984.94
759	5.05679	1.44539	0.0610039	-7.72575e-08	-1.52394e-06	0.0172198	-0.000125041	-7.12277e-05	0	1873.32
760	14.2712	11.7202	0.0557999	4.67917e-06	-1.15189e-05	-0.0579384	0.00223132	-0.0106786	0	9254.49
762	16.7183	1.25381	0.0716476	-4.04108e-07	1.29859e-07	0.00594452	8.40551e-05	-0.000130585	0	1827.99
763	6.02813	4.86334	0.0659921	1.8294e-07	-7.98912e-07	-0.000666656	-0.000820735	-0.000646195	0	2721.38
765	17.3612	3.04653	0.0600962	1.895e-06	4.7123e-10	0.0152288	0.000545781	-0.00113843	0	4342.78
767	15.7479	6.33746	0.0593063	2.03179e-06	-2.44887e-06	-0.0252535	0.00108428	-0.00350761	0	6427.87
768	24.2396	1.54518	0.070205	6.15781e-07	-9.4571e-07	-0.0215652	0.00014138	-0.000103037	0	1371.78
770	8.17273	14.3753	0.0596184	3.44539e-06	-9.80358e-06	-0.0392053	-0.000311163	-0.00126326	0	204.19
776	7.2701	4.14463	0.0669048	-2.46889e-08	-6.60579e-07	0.00605846	-0.000846626	-0.000709842	0	209.926
778	11.2694	10.1209	0.0555536	3.50662e-06	-5.52258e-06	0.00639649	-0.00110674	-0.00583033	0	1163.3
782	15.985	7.33673	0.0601232	4.01819e-06	-6.35833e-06	-0.060401	0.00146333	-0.00448453	0	2958.02
784	9.32192	8.45095	0.0504376	1.30731e-06	-6.26834e-06	0.00187026	-0.00153594	-0.00282382	0	2699.83
791	15.9064	14.9728	0.0590755	-1.24262e-06	-8.71485e-07	0.00329325	0.00110655	-0.00978801	0	7175.16
792	5.96887	3.49122	0.0737045	-4.57203e-08	-3.17561e-07	0.00125473	-0.000599345	-0.000422575	0	1116.67
794	10.2041	14.1281	0.0588257	4.66081e-06	-2.63029e-06	-0.0679687	-0.000474384	-0.00456889	0	2523.94
795	2.746	5.48651	0.067232	-4.31978e-08	6.92728e-09	-0.00419967	-0.000353047	-0.000253223	0	1708.84
797	26.3965	3.51656	0.0636889	2.77137e-07	-1.59054e-06	-0.00363587	0.00011435	-0.000247173	0	2533.18
802	26.8863	5.17845	0.0645945	-1.19545e-07	-1.55043e-06	0.00750613	4.14886e-05	-0.00026132	0	1554.66
803	16.5877	9.6009	0.0638442	6.10407e-06	-9.57182e-06	0.0587546	0.00299182	-0.00602395	0	1346.02
804	24.9255	7.99676	0.0679596	2.10812e-06	-1.52138e-06	0.0193909	0.000972285	6.97001e-05	0	1029.55
807	2.6808	5.86728	0.0526539	-2.35444e-07	-8.34798e-08	-0.00355933	-0.000331176	-0.000226586	0	514.106
811	5.15767	13.8842	0.0656718	5.43226e-06	6.37032e-07	-0.0199954	-0.000355068	0.000495414	0	169.212
813	5.55038	2.45713	0.0643101	-5.73981e-09	-4.08051e-07	0.00937584	-0.000406251	-0.000291308	0	1415.58
815	4.77474	8.35788	0.0594729	-1.69648e-08	-6.01472e-07	-0.00228314	-0.000886276	-0.000353949	0	200.372
816	13.5118	6.14059	0.0673582	1.90212e-06	-3.77556e-07	0.00471091	0.000180217	-0.00353325	0	3900.59
820	13.7739	15.7851	0.0654669	-4.13881e-06	-3.1611e-06	0.871549	0.000982556	-0.0295008	0	87318.2
821	20.2868	9.98891	0.0578805	3.02951e-06	-1.24457e-07	0.011561	0.00291702	-0.00237997	0	1416.23
823	5.5528	12.7498	0.0526342	3.88128e-06	2.29569e-07	-0.0157721	-0.000643492	0.000108179	0	1110.5
828	21.677	2.62867	0.0704305	5.40432e-07	8.73895e-08	-0.029542	0.000629303	-0.000559573	0	3381.4
829	10.5115	2.10325	0.0598005	2.40358e-07	-6.18458e-07	-0.00437466	-0.000225621	-0.000445033	0	3600.09
830	11.352	9.69425	0.0518253	1.9048e-06	-2.64382e-06	-0.0750084	-0.00106464	-0.0054255	0	2071.72
832	21.9537	5.10246	0.0545061	-1.13089e-07	-5.92839e-07	-0.00616121	0.00130974	-0.00108288	0	1743.17
833	2.72016	12.0776	0.0688549	-3.81921e-07	-7.20982e-07	-0.00681614	-0.000278811	0.000607345	0	727.359
835	16.0496	7.24417	0.0528461	4.05766e-06	-5.42342e-06	0.0742263	0.00152018	-0.00438354	0	3968.25
838	13.0443	5.97226	0.0529311	1.51824e-06	-1.36354e-06	0.0328628	-0.000144743	-0.00317727	0	1813.69
839	6.25335	4.69952	0.0719646	4.78138e-08	-7.48505e-07	0.0175406	-0.000820797	-0.000675542	0	1402.32
844	7.96535	14.1653	0.0744422	4.99792e-06	-8.67478e-06	-0.0478206	-0.000405219	-0.00108017	0	468.947
846	20.9493	8.17361	0.0604337	2.22821e-06	-1.26159e-06	0.00603302	0.00248811	-0.00178725	0	4592.87
847	1.16541	12.9048	0.0619518	1.05222e-07	-4.97019e-07	-0.00307154	-2.17275e-05	0.000878657	0	633.049
850	20.6432	4.2949	0.0573745	-4.57204e-07	-5.73587e-08	-0.000260583	0.00124333	-0.00116855	0	2614.13
851	10.4259	7.27092	0.0509779	2.84195e-06	-2.25752e-06	0.0240322	-0.00114596	-0.00305086	0	2532.95
853	4.86218	11.419	0.0632651	4.42659e-07	2.38216e-07	-0.0111746	-0.000775119	5.5966e-05	0	473.248
855	26.0034	2.62884	0.0714329	3.05991e-07	-1.07464e-06	0.000958526	0.000157655	-0.000219816	0	1978.53
858	1.76219	8.10944	0.056868	1.8066e-07	-3.14095e-07	-0.0123349	-0.000187665	2.62122e-05	0	2080.87
860	9.08748	8.98958	0.0595568	1.11651e-06	-7.54226e-06	-0.0134138	-0.00165688	-0.00276473	0	968.062
861	17.1128	9.12638	0.0661227	7.28004e-06	-6.92614e-06	-0.0130037	0.00313408	-0.00534545	0	2066.83
863	7.02938	6.81714	0.0572811	3.02676e-07	-7.36162e-07	-0.00514856	-0.00124999	-0.0011344	0	1539.31
865	1.25519	6.47171	0.0667671	1.82886e-07	1.48414e-07	-0.0217882	-4.58443e-05	-0.000128956	0	72.562
867	15.263	12.8404	0.0685131	4.66637e-07	-6.5341e-06	0.0742824	0.00306064	-0.0110791	0	16597.4
869	5.31339	6.45115	0.0691575	4.29526e-07	-2.47297e-07	-0.014623	-0.000936818	-0.000596845	0	1213.6
877	8.70062	12.2554	0.0740592	6.62046e-06	-1.26528e-05	-0.0384581	-0.00131238	-0.00252174	0	777.241
878	2.24026	4.51666	0.0667472	1.81337e-07	3.60034e-08	0.00324564	-0.000220899	-0.000222874	0	1726.75
884	26.2773	6.51235	0.0688161	-1.74187e-08	-9.50023e-07	0.00410023	0.000297475	-0.000140778	0	2063.14
886	10.4624	8.67288	0.068922	9.66103e-07	-3.4827e-06	-0.041336	-0.00135737	-0.00390762	0	879.49
887	6.6608	4.35839	0.0691138	-1.36561e-08	-8.00594e-07	0.000801842	-0.000840458	-0.00071189	0	2894.42
890	3.03916	6.4569	0.0587731	8.75333e-09	-5.04602e-07	-0.000768181	-0.000458639	-0.000222463	0	630.79
894	26.9496	5.80641	0.056733	-9.93115e-08	-1.61377e-06	-0.00842715	1.12903e-05	-0.000205567	0	178.343
895	19.5721	10.1484	0.0739153	4.05146e-06	-1.78626e-06	0.0678311	0.00316886	-0.00299407	0	1645.95
896	6.20219	14.7059	0.0692891	3.18679e-06	-7.95321e-07	-0.029939	-0.000205954	0.000319758	0	93.3761
902	9.40927	13.651	0.0660392	6.49112e-06	-7.91234e-06	-0.0628944	-0.000677986	-0.00325335	0	869.009
905	9.57511	13.5046	0.0587747	5.57433e-06	-7.5988e-06	-0.0347557	-0.000780979	-0.00361429	0	1192.09
906	26.0785	7.72044	0.0558017	3.54281e-07	-1.46213e-06	0.00985908	0.000457052	0.000208363	0	354.547
909	23.0538	8.34721	0.0510643	4.31334e-06	-3.70048e-06	0.0076968	0.00174382	-0.000554685	0	3966.83
910	3.12745	10.8265	0.0603284	-5.8762e-08	-1.70003e-07	0.00372414	-0.000447647	0.000326902	0	498.434
911	3.11046	5.568	0.069926	-1.01878e-07	-3.14131e-07	-0.00559992	-0.000423867	-0.00025331	0	1699.73
915	12.4476	7.43296	0.0693544	1.30322e-07	-2.3918e-07	-0.054133	-0.00049241	-0.0043625	0	2682.83
916	16.6349	10.8548	0.070713	7.32768e-06	-8.11793e-06	0.0501233	0.00388339	-0.0069529	0	1673.04
917	8.68448	12.5064	0.0501374	5.64555e-06	-1.21784e-05	-0.0554065	-0.00128114	-0.00253766	0	3772.54
920	8.51368	12.3879	0.05292	5.69703e-06	-1.17597e-05	-0.0165625	-0.0012816	-0.00234951	0	1028.19
921	4.1405	14.2074	0.0602919	3.53942e-06	2.38914e-07	-0.00982323	-0.000209817	0.00076316	0	222.184
922	8.91096	6.86022	0.0618363	-3.59666e-08	-1.33822e-06	-0.00744524	-0.00138353	-0.00208488	0	3160.35
923	7.85232	1.03398	0.0689001	4.37228e-08	-2.5447e-09	-0.00167225	-2.47523e-05	-1.21681e-05	0	1025.64
925	21.0822	4.45424	0.0548205	-2.49349e-07	-3.94327e-07	-0.00265203	0.00128807	-0.00107102	0	1824.02
929	10.5735	10.6253	0.0609197	5.31774e-06	-6.31052e-06	-0.000995554	-0.00126113	-0.00501276	0	4113.7
930	14.4252	15.7125	0.0732719	-8.33402e-06	-1.15803e-06	0.256141	0.00167419	-0.0155554	0	5269.43
936	8.76704	9.1968	0.061923	6.75251e-07	-7.04231e-06	-0.0442168	-0.00155818	-0.00257292	0	3629.73
937	25.5174	8.81473	0.0688396	1.83073e-06	-1.8128e-06	0.0235253	0.000595744	0.000376663	0	640.1
940	18.1539	3.62189	0.0676806	2.39065e-06	-1.67488e-06	-0.0362183	0.000894868	-0.00137451	0	5699.42
944	2.34181	8.39129	0.0513398	9.03426e-08	-9.43931e-07	-0.00757126	-0.000365449	1.55982e-05	0	1204.09
945	19.7874	1.81274	0.0579692	7.72598e-09	-2.43514e-08	-0.00631749	0.000396446	-0.000330953	0	1559.16
952	2.68844	15.701	0.0672419	1.92465e-06	-3.11937e-06	-0.0084279	3.80619e-05	0.00109125	0	60.6104
954	12.3237	9.45049	0.0646526	3.57324e-06	4.34161e-07	-0.0232277	-0.000270623	-0.00604039	0	5249.94
957	17.2865	5.18994	0.0609954	4.7546e-06	-4.24414e-06	-0.00555445	0.00121789	-0.00245492	0	4591.4
959	2.56885	11.5524	0.0531979	-5.88085e-07	-4.50573e-07	-0.00856948	-0.000298163	0.000523858	0	676.411
961	22.772	2.83519	0.0625279	7.41237e-07	-1.65619e-07	0.0201347	0.000622957	-0.000420653	0	2176.57
962	25.327	5.71326	0.0689487	4.81955e-07	-9.4718e-07	0.000731607	0.000636468	-0.00033263	0	1529.16
963	9.67303	14.8199	0.0647393	3.52472e-06	-4.50775e-06	-0.0932712	9.18686e-05	-0.00312169	0	381.234
964	26.8187	9.71855	0.0630698	2.72255e-07	-1.43583e-06	-0.0146381	5.87304e-05	0.000795662	0	668.167
966	16.3395	6.60819	0.0500184	2.53797e-06	-4.18433e-06	-0.0173096	0.00146478	-0.003628	0	913.623
969	10.2032	1.20341	0.0598204	-4.93626e-08	-1.41042e-07	0.00678348	-0.000118364	-0.000105713	0	2651.5
970	7.33407	1.47924	0.0683361	2.63195e-07	2.62867e-07	0.00393655	-0.000187239	-0.00016305	0	2075.69
975	20.2718	7.71395	0.055118	4.20311e-06	-3.26337e-06	0.0415958	0.0025837	-0.00229446	0	1638.84
976	2.32561	1.26742	0.055008	1.75351e-07	2.62139e-07	0.0102115	-1.40589e-05	-3.94314e-05	0	992.659
978	11.8551	15.5126	0.0510833	5.88726e-08	-4.29535e-06	-0.182247	0.000930542	-0.00840455	0	1002.52
982	8.9537	5.45988	0.0568746	2.32132e-07	-1.66622e-07	0.0117905	-0.00117665	-0.0016262	0	1399.25
983	23.8901	6.45553	0.0729546	1.26758e-06	-1.48009e-06	0.00703442	0.00124665	-0.000525684	0	1033.85
985	24.4832	1.50541	0.0506798	3.66733e-07	-7.71363e-07	-0.00770946	0.000126771	-9.55581e-05	0	1957.81
986	14.6018	2.75286	0.0662777	7.26197e-08	2.68205e-09	0.00633352	2.02376e-05	-0.000927191	0	2797.67
990	18.5116	5.6511	0.0521266	3.70665e-06	-3.13723e-06	-0.033294	0.00163021	-0.00240805	0	2096.99
991	5.72866	3.24558	0.0716886	-4.69659e-09	-5.10374e-07	-0.00157032	-0.0005759	-0.000381871	0	2087.07
992	24.9243	1.42213	0.0508065	1.87261e-07	-4.78954e-07	-0.0155601	8.0766e-05	-9.1461e-05	0	2387.91
1000	1.42498	3.51408	0.0593005	5.49456e-08	4.92625e-08	0.00146494	-6.95299e-05	-0.000191226	0	1454.82
1001	7.88428	12.5084	0.0532487	5.02558e-06	-9.24568e-06	-0.0337155	-0.00112328	-0.00154503	0	272.428
1004	2.94858	2.19547	0.0694819	4.83531e-08	-4.32075e-08	0.00879708	-0.000163991	-0.000131645	0	1495.03
1005	11.0618	1.26196	0.0534515	1.28679e-07	-1.38079e-08	0.00316668	-6.30913e-05	-9.05133e-05	0	4819.52
1007	19.1938	5.52349	0.071452	-5.42621e-09	-1.79518e-06	-0.000644024	0.00170193	-0.00211859	0	2686.78
1010	8.683	5.07289	0.0634417	1.7367e-07	-2.60864e-07	-0.00805574	-0.00107181	-0.00142949	0	3502.99
1012	7.37411	8.21136	0.059997	2.85794e-07	-2.57364e-06	0.005377	-0.00145217	-0.00133909	0	1556.69
1013	2.76327	8.19961	0.0583922	5.90868e-07	-1.25282e-06	0.00369025	-0.00042821	-6.20266e-05	0	858.121
1016	2.38604	5.75322	0.0579309	-1.08488e-07	1.56063e-07	0.00309528	-0.000293635	-0.000218943	0	733.123
1019	12.4794	6.96022	0.066886	9.92075e-07	-1.96951e-06	-0.0250373	-0.000404163	-0.00365989	0	2487.65
1020	2.25881	4.00917	0.058313	8.21751e-08	-6.54424e-09	0.00580779	-0.000206285	-0.00021388	0	1117.36
1025	10.8152	9.99499	0.0555286	2.85505e-06	-5.3376e-06	-0.0242197	-0.00115803	-0.00496652	0	2682.98
1026	9.19896	14.3853	0.0662878	4.11199e-06	-7.19104e-06	-0.0488945	-0.000187153	-0.00263384	0	990.918
1034	18.5577	8.43096	0.0729725	6.07364e-06	-5.05231e-06	-0.0167827	0.00278284	-0.00369196	0	1018.79
1035	15.476	3.96445	0.0643433	1.84787e-07	-1.18705e-06	-0.00995763	0.000442464	-0.00182346	0	4872
1036	11.7659	1.09571	0.0743936	1.64717e-07	-7.61815e-09	0.0108275	-2.78696e-05	-3.24715e-05	0	1775.93
1040	2.38707	1.64005	0.0747493	4.06858e-07	3.95954e-07	0.00535081	-6.51009e-05	-7.01632e-05	0	1263.26
1041	9.01388	6.31196	0.073633	-2.32372e-08	-7.8432e-07	0.0187385	-0.00125693	-0.00195601	0	3217.56
1045	10.9045	6.97421	0.0554634	3.1942e-06	-7.25779e-07	-0.0505626	-0.00103283	-0.00311409	0	761.566
1047	4.37381	14.7663	0.0516076	4.82687e-06	1.98583e-07	-0.00891809	-0.000120772	0.000790448	0	198.712
1049	25.5828	7.96114	0.0563072	1.58264e-06	-1.38819e-06	0.0036665	0.000675386	0.000133044	0	1264.25
1050	15.9279	8.12847	0.0573749	4.84033e-06	-8.45217e-06	0.0537441	0.00177918	-0.00501483	0	1248.41
1052	4.71107	11.5151	0.0675791	4.59332e-07	5.936e-07	-0.00504768	-0.00070794	0.000104558	0	1462.2
1054	14.6467	7.76078	0.0656755	2.58058e-06	-5.6068e-06	0.076303	0.00117832	-0.00497276	0	5496.01
1058	3.7244	3.92373	0.0564525	-4.75921e-09	-1.00034e-06	-0.00187671	-0.000402701	-0.000266197	0	1426.51
1059	13.5224	7.87873	0.0603027	1.70474e-06	-1.83259e-06	-0.0233856	0.00016956	-0.00499711	0	4038.68
1060	20.2216	9.88461	0.0652486	2.59414e-06	-5.92838e-08	0.0118488	0.00294515	-0.00239442	0	3146.07
1067	15.8483	1.10802	0.0502907	-1.41753e-07	-1.50394e-07	-0.0139878	2.07767e-05	-7.6529e-05	0	1473.26
1072	19.2166	10.8576	0.0737916	5.08149e-06	-3.28359e-06	0.0397659	0.00293461	-0.0034592	0	2975.32
1074	16.6399	2.20747	0.0747733	4.71137e-07	2.60696e-07	-0.011348	0.000238493	-0.000682165	0	4052.3
1075	3.81657	6.41773	0.066699	1.40139e-07	-1.84416e-06	0.0117356	-0.000648343	-0.000278299	0	1386.91
1076	14.6601	6.60047	0.0695897	2.62774e-07	-2.83769e-06	-0.00915824	0.000580316	-0.00382468	0	3057.29
1079	17.743	10.4483	0.0722417	4.6224e-06	-6.15245e-06	-0.0366216	0.0035045	-0.00525499	0	6621.75
1081	6.62845	12.0701	0.0662689	2.97478e-06	-3.44176e-06	-0.0223569	-0.00101557	-0.000615857	0	712.269
1086	19.3892	11.4087	0.0635363	7.47077e-06	-6.75494e-07	0.034328	0.00308464	-0.00317269	0	3902.67
1088	19.3047	2.78031	0.0603192	1.49257e-07	-4.82324e-07	-0.0226566	0.000637459	-0.000763419	0	1813.48
1091	15.3614	4.87568	0.0519565	5.97431e-07	-1.85428e-06	-0.0117995	0.000517213	-0.00247274	0	3794.1
1092	11.1581	14.8486	0.0685601	1.47003e-06	-3.56677e-06	-0.122289	-2.7962e-05	-0.00664635	0	742.15
1094	15.73	9.90222	0.0717778	7.61167e-06	-1.20141e-05	0.0319599	0.00277362	-0.00701986	0	4941.1
1095	12.7991	1.77432	0.0702856	1.85534e-06	-2.60021e-07	-0.00720424	-9.46334e-05	-0.000367844	0	4697.77
1099	7.12661	13.942	0.0668619	7.0749e-06	-6.9679e-06	-0.0444504	-0.000461525	-0.000430477	0	379.048
1101	13.8228	11.915	0.0680402	5.58154e-06	-8.51982e-06	-0.069319	0.00173157	-0.0107494	0	2763.78
1104	15.9206	12.5824	0.0679193	1.0055e-05	-8.06853e-06	0.138612	0.00345687	-0.00985768	0	11198.9
1108	16.3914	9.54603	0.0524742	6.70542e-06	-9.47428e-06	0.0225634	0.00294629	-0.00625315	0	8191.77
1110	1.43732	10.7045	0.0695716	-3.29511e-07	-1.147e-06	-0.00427232	-0.00012158	0.000480555	0	668.949
1111	18.2778	11.3187	0.0686647	6.30889e-06	-2.45383e-06	0.0251506	0.00352099	-0.0047336	0	4282.71
1117	5.07122	5.5701	0.0656155	3.50902e-07	-6.94178e-07	-0.00186547	-0.00080566	-0.00054049	0	473.199
1123	1.9724	3.74584	0.0583925	5.22194e-08	3.31011e-08	-0.00331443	-0.000162174	-0.000190322	0	1216.72
1127	11.6374	7.90194	0.0546375	6.12006e-07	-6.17423e-07	-0.00865069	-0.000908619	-0.00429655	0	323.628
1129	5.04796	15.2711	0.057856	4.66563e-06	9.6897e-08	-0.0099505	-6.35084e-05	0.000738097	0	103.392
1130	1.72831	13.8627	0.0590353	5.11541e-07	-1.09666e-06	-0.00555229	-5.98334e-05	0.00097409	0	173.646
1133	17.8984	2.86561	0.0681161	9.27927e-07	-4.03202e-08	0.0112683	0.000567431	-0.000991141	0	4334.91
1136	15.261	2.0719	0.059161	4.79389e-07	3.01517e-07	-0.0331757	5.50653e-05	-0.000537765	0	5338.78
1137	25.616	9.36666	0.0508096	2.1052e-06	-2.07024e-06	-0.00233146	0.000552747	0.000577962	0	803.982
1138	17.0176	3.39167	0.0718462	2.51701e-06	-4.8067e-07	-0.0121883	0.00058672	-0.00132028	0	2385.27
1139	22.2011	6.27009	0.0748633	-7.83092e-06	2.01237e-06	0.00439092	0.00159268	-0.00102102	0	1207.85
1140	16.9825	1.65537	0.0578772	-5.92596e-07	-9.34942e-08	0.00789525	0.000187089	-0.000341529	0	3697.64
1143	26.1548	8.75548	0.0549035	1.60645e-06	-1.79822e-06	-0.0317097	0.0003852	0.000524614	0	482.709
1144	20.5302	6.83052	0.0670766	4.71063e-06	-4.2177e-06	-0.00410437	0.00212097	-0.00191249	0	2280.05
1145	20.0199	11.1177	0.0544203	7.42423e-06	-1.07387e-06	0.0663533	0.00306468	-0.00242198	0	713.26
1146	16.2164	6.70787	0.0604839	2.81908e-06	-4.69693e-06	-0.0555621	0.00139956	-0.00371174	0	1187.2
1149	13.2887	13.6709	0.0588583	4.00811e-06	-4.03334e-06	0.0281383	0.00150661	-0.0145792	0	2214.69
1152	5.48038	15.6729	0.0747192	3.97365e-06	-1.57076e-07	-0.0092963	-1.32553e-06	0.000720749	0	305.896
1153	3.62291	5.92257	0.0668576	1.37383e-08	-1.47082e-06	-0.000507614	-0.000560191	-0.0002815	0	1838.64
1157	19.5463	7.14216	0.0519091	5.98016e-06	-4.8832e-06	0.00762128	0.002293	-0.00250281	0	3552.88
1159	23.9839	1.5683	0.0627139	6.11983e-07	-9.42896e-07	-0.0059446	0.000125847	-9.79058e-05	0	1587.27
1160	6.82981	7.09051	0.0730389	9.34943e-07	-3.6693e-07	-0.0140085	-0.00123118	-0.00106952	0	1861.23
1161	20.1296	11.5604	0.0595917	6.37764e-06	-1.61564e-06	0.0352378	0.00289832	-0.00220709	0	2461.42
1162	12.0016	3.04558	0.0582026	1.73667e-07	-1.44558e-07	0.0205003	-0.000311863	-0.000964194	0	3648.46
1163	24.1072	2.45926	0.0611387	9.81136e-07	-2.09543e-06	0.00116822	0.000403344	-0.000280163	0	1747.6
1164	7.71198	4.1225	0.0653594	-3.93729e-07	-1.24032e-06	-0.0153058	-0.000829896	-0.000822894	0	2121.38
1165	18.6603	11.8255	0.0703482	7.22723e-06	-4.05188e-07	0.0851764	0.00301942	-0.00417403	3	7486.38
1166	1.28675	1.02846	0.0672162	2.44863e-08	8.90432e-09	0.00233541	-5.01065e-07	-1.19115e-05	0	401.51
1168	15.8654	3.03572	0.0560539	8.45581e-07	-5.47422e-07	8.99406e-05	0.000335677	-0.00119065	0	2822.2
1173	25.9567	8.41552	0.0501891	1.58662e-06	-2.02096e-06	0.0103839	0.00048288	0.000360279	0	1298.43
1176	23.43	6.97307	0.0517273	2.07643e-06	-2.39386e-06	0.0539366	0.00141008	-0.000576161	0	1016.84
1177	3.60541	7.18125	0.0709388	7.18596e-07	-1.75098e-06	0.00220151	-0.000613187	-0.000218512	0	921.272
1179	20.9045	1.50136	0.0696132	-4.44563e-08	8.69487e-07	-2.07512e-05	0.000207633	-0.0001904	0	1488.97
1180	20.6723	9.30741	0.0710117	2.08864e-06	2.16455e-07	0.0260261	0.00271236	-0.00195592	0	3814.18
1182	1.13731	2.82469	0.0654352	1.2167e-07	4.21726e-08	-0.0020266	-2.46987e-05	-0.000143341	0	739.647
1183	22.9819	6.53071	0.0566639	2.19489e-06	-1.5691e-06	-0.0187446	0.00150046	-0.000760179	0	2403.25
1184	1.9477	11.504	0.0703177	-4.33502e-08	-2.32485e-06	-0.00904686	-0.000210061	0.000599088	0	252.562
1185	3.82075	14.3085	0.0529321	2.44586e-06	4.97915e-08	-0.00526629	-0.000164991	0.000817735	0	272.911
1188	10.7274	3.90197	0.0664697	8.85106e-08	-6.35068e-07	-0.00573208	-0.000682415	-0.00131767	0	1204.06
1190	6.85957	11.1009	0.050159	1.25178e-06	-5.51304e-06	-0.0198946	-0.00120884	-0.000971674	0	1286.31
1193	2.64721	4.01859	0.0613589	1.30429e-07	-2.18997e-08	0.0052026	-0.00026128	-0.000229839	0	37.3453
1200	2.83113	10.5005	0.0743606	-2.35958e-07	-4.11089e-07	-0.00756416	-0.000424438	0.000309813	0	1209.48
1202	13.8326	1.32259	0.0642738	7.17991e-07	-4.02635e-07	0.00567741	1.86751e-05	-0.000148251	0	2899.98
1203	14.9017	3.17244	0.0596772	1.16558e-07	-7.10135e-07	-0.0507058	0.000230274	-0.00129762	0	3750.79
1205	23.0979	9.64024	0.0710282	3.91116e-06	-2.75499e-06	0.0187864	0.00161345	-2.99332e-05	0	1267.23
1206	17.3658	2.41548	0.0742643	7.65897e-07	4.17103e-07	-0.0206311	0.000400424	-0.00081773	0	585.588
1208	15.6561	4.68373	0.0603027	9.53911e-07	-2.2503e-06	0.0013941	0.000561395	-0.00237375	0	4208.12
1209	13.6964	5.65378	0.0716682	5.20679e-07	-1.95732e-07	0.0319138	5.13348e-05	-0.00307301	0	1967
1212	13.2842	8.82681	0.0597483	4.29736e-06	-3.52174e-06	-0.076228	0.000203837	-0.00600155	0	3206.45
1216	15.3326	9.95533	0.06045	8.0756e-06	-1.02218e-05	0.0465074	0.00243444	-0.00734573	0	3015.27
1222	20.8695	4.35311	0.0674016	5.55909e-07	-4.19712e-07	-0.0190299	0.00127264	-0.00111446	0	2824.27
1223	3.03574	9.672	0.0547721	1.8767e-07	-5.78043e-07	0.0155209	-0.000524853	0.000143611	0	971.049
1226	9.15388	6.10734	0.0739154	1.08111e-08	-3.14409e-07	-0.00983084	-0.00122687	-0.00191959	0	2812.64
1228	6.54368	13.7807	0.0512918	5.06533e-06	-3.77159e-06	-0.0251933	-0.000501152	-8.30428e-05	0	1013.19
1230	12.1813	4.64503	0.0593932	2.40011e-07	-1.89088e-06	-0.00982153	-0.000567264	-0.00206584	0	3083.45
1231	19.764	7.69868	0.0735998	6.00717e-06	-4.14914e-06	0.0286237	0.00254989	-0.00253627	0	3241.89
1232	8.67899	6.13094	0.0664852	-1.60914e-07	-6.92293e-07	-0.0227223	-0.00122479	-0.00170929	0	3496.39
1236	10.0951	13.1856	0.0634189	5.96399e-06	-7.0861e-06	-0.0497794	-0.00108771	-0.00483852	0	1982.73
1238	1.37184	8.43543	0.0661524	2.97761e-07	-4.16475e-07	0.00224799	-9.80308e-05	6.03127e-05	0	787.194
1239	13.6625	13.7614	0.0585536	-2.2254e-08	-5.00171e-06	0.0991149	0.00182825	-0.0159887	0	4341.27
1240	22.0136	7.36998	0.0680147	3.61295e-06	-1.9251e-06	0.0204095	0.00192694	-0.00110013	0	1812.08
1246	2.42961	9.9317	0.0601435	3.05749e-07	-1.19858e-06	-0.00256105	-0.000331427	0.000239688	0	641.569
1249	24.2657	6.3518	0.0641512	9.03786e-07	-1.57863e-06	-0.0210903	0.00105489	-0.000419214	0	2863.08
1251	19.0859	8.70337	0.0559408	5.43176e-06	-2.71406e-06	-0.013207	0.00296518	-0.00346196	0	6875.29
1256	2.86943	6.75646	0.0534974	-9.07656e-08	-4.86219e-07	-0.00581369	-0.000489307	-0.000226085	0	333.246
1258	1.1854	8.85658	0.063327	1.39415e-08	-7.85803e-07	0.00592131	-4.00764e-05	0.000165801	0	1203.5
1260	14.3089	3.38135	0.0737946	4.84779e-08	-5.99145e-07	-0.0270307	-3.73804e-06	-0.00129384	0	4684.78
1261	7.63019	11.0795	0.0639618	2.39425e-06	-7.43728e-06	-0.0344437	-0.0013686	-0.00164347	0	88.6159
1264	13.211	8.74066	0.0533796	3.52968e-06	-2.9546e-06	-0.0411502	3.40275e-05	-0.00581171	0	7540.63
1269	22.4591	7.14885	0.063422	4.44086e-06	1.78069e-06	0.0112863	0.00180154	-0.000961557	0	101.864
1270	11.4031	13.9376	0.0649339	2.17697e-06	-5.72093e-06	-0.0168205	-0.000489919	-0.00811751	0	4198.5
1276	21.7519	2.2582	0.0700192	8.31186e-08	2.92863e-07	-0.00511641	0.00055111	-0.000371684	0	2941.26
1278	8.16695	4.83489	0.066566	-7.72381e-08	-7.82117e-07	-0.00448745	-0.000957016	-0.00121885	0	3047.85
1280	13.9907	9.68522	0.0525437	7.12281e-06	-9.22717e-06	-0.0340489	0.00089726	-0.00751904	0	8167.1
1285	12.1027	1.93989	0.0617283	1.27968e-06	-7.91753e-07	0.0269145	-0.000136541	-0.000442013	0	2419.9
1287	22.793	7.93143	0.0510806	4.31738e-06	-3.98417e-06	0.000125269	0.00177079	-0.000706069	0	3147.58
1288	20.8396	7.16316	0.056876	6.60415e-06	-2.2965e-06	0.0308415	0.0021207	-0.00177513	0	2477.55
1289	2.78448	10.7634	0.0615966	-1.29164e-08	-1.65099e-07	-0.0312656	-0.00037953	0.000380405	0	902.108
1293	23.2548	5.96773	0.0683643	7.68677e-07	-8.35373e-07	-0.00498593	0.00128227	-0.000726291	0	2494.89
1294	24.456	5.19786	0.0713993	8.1162e-07	-1.40059e-06	-0.00652474	0.000809826	-0.000451182	0	641.841
1303	2.28872	5.19757	0.0564573	1.53616e-07	1.12156e-07	0.0100638	-0.000248204	-0.000215604	0	1094.32
1305	26.3381	2.68965	0.0558624	1.26615e-07	-1.09726e-06	-0.00365088	9.91414e-05	-0.000204249	0	1794.97
1307	20.4537	3.82086	0.0590787	1.56374e-06	8.26148e-07	0.00886707	0.00117806	-0.00110673	0	1501.86
1309	10.6753	12.2897	0.0544067	8.10787e-06	-7.92244e-06	-0.086362	-0.0011517	-0.00594731	0	3902.85
1310	5.86236	13.4472	0.0746242	4.93681e-06	-1.70986e-07	-0.0239758	-0.000528118	0.000150695	0	216.822
1311	24.1222	8.98232	0.0556705	4.46762e-06	-1.56456e-06	-0.00493015	0.00122851	8.48173e-05	0	1870.95
1312	22.6837	2.2029	0.0698623	2.29605e-07	-7.78317e-07	-0.0115638	0.000454101	-0.000295611	0	1825.12
1314	25.3675	3.30855	0.056869	5.92255e-07	-1.37133e-06	-0.00390635	0.000314477	-0.00029852	0	1538.41
1315	7.09926	10.5907	0.050348	1.51576e-06	-5.33648e-06	-0.00562846	-0.00136227	-0.0012429	0	435.327
1321	21.1859	3.88277	0.0626909	4.77632e-07	3.24817e-07	-0.0248462	0.00110087	-0.000936107	0	2039.59
1326	16.568	5.42751	0.0647897	4.62645e-06	-3.28846e-06	0.0193436	0.00107464	-0.00261702	0	2091.73
1328	26.7101	6.52274	0.0585285	-4.81257e-08	-1.46419e-06	0.0255961	0.000106027	-0.00011335	0	1036.84
1329	1.92643	7.43458	0.0663739	5.52524e-07	7.48964e-08	-0.00553256	-0.000232172	-3.43111e-05	0	1436.49
1330	21.0172	1.55719	0.0561609	-3.10435e-08	8.28786e-07	0.0292574	0.000235702	-0.000236624	0	2355.06
1331	8.90819	2.46363	0.0521875	-4.55944e-07	-8.10678e-07	0.0230242	-0.000489217	-0.000564058	0	3776.46
1332	24.4891	6.22642	0.0649534	7.22032e-07	-1.7276e-06	0.0228959	0.000961321	-0.000391611	0	2966.67
1333	13.5689	9.15096	0.0516911	5.15226e-06	-5.69742e-06	-0.0171859	0.000464186	-0.00652	0	7061.3
1335	13.2644	12.5295	0.0561487	2.94968e-06	-7.78383e-06	-0.196331	0.00104763	-0.0120459	0	12045.8
1339	12.3847	7.5609	0.0726811	6.10044e-08	-5.77886e-07	-0.0582205	-0.000410209	-0.0044398	0	1778.47
1341	13.7791	14.8296	0.0705973	-1.47523e-06	-3.44566e-06	0.0189189	0.00137536	-0.0193314	0	46555.6
1342	25.7491	9.93039	0.070472	1.62872e-06	-1.75715e-06	0.062492	0.000320434	0.000818515	0	1519.81
1343	23.0983	4.26101	0.0519836	1.31494e-06	-2.16805e-07	0.00718019	0.00089919	-0.000621423	0	1006.16
1345	20.8174	10.5664	0.0539918	3.5238e-06	-9.84835e-07	0.0494136	0.00274215	-0.00179452	4	2753.21
1346	9.19411	1.8753	0.0730283	5.144e-07	-9.19452e-07	0.017434	-0.000310044	-0.000374961	0	1834.35
1347	12.3338	14.1068	0.0520753	1.38352e-06	-1.9687e-06	0.0916083	0.000181878	-0.0118193	0	3165.71
1349	5.89065	9.49939	0.06151	-3.93056e-07	-1.17364e-06	-0.00436104	-0.00117521	-0.000641674	0	887.417
1355	10.4127	4.01253	0.0685138	-6.39575e-08	-4.66576e-07	-0.0209854	-0.000741169	-0.00123395	0	1198.2
1357	19.2173	12.1806	0.059589	7.31801e-06	-2.21633e-07	0.0759219	0.00269859	-0.0034155	0	1044.11
1358	22.1819	2.91488	0.0679493	6.39313e-07	8.80883e-08	-0.0152534	0.000715147	-0.000539106	0	1184.98
1359	15.6997	15.6717	0.0602541	-3.9324e-06	6.6351e-07	0.108191	0.000894716	-0.00903794	0	1509.2
1360	16.1241	6.11742	0.0590564	3.08873e-06	-4.89511e-06	-0.0660245	0.00119081	-0.00341589	0	536.394
1361	5.21838	4.06019	0.0546911	-4.14634e-08	-1.34901e-06	-0.0242699	-0.000580887	-0.000394448	0	1801.12
1364	24.6259	3.82223	0.0607544	1.21967e-06	-1.41388e-06	-0.00148724	0.000525334	-0.000406812	0	1071.24
1365	13.7504	6.17015	0.068454	2.08664e-06	-6.48116e-07	-0.0319149	0.000214806	-0.00342682	0	371.829
1367	1.20836	15.4019	0.0511838	7.51363e-08	-2.37925e-08	0.000654742	9.49008e-06	0.00116439	0	413.734
1370	26.4907	2.97706	0.0615854	2.12682e-07	-1.34548e-06	0.00363284	0.000100766	-0.000227483	0	2312.54
1371	14.5077	14.3527	0.0713639	-3.07344e-07	-3.42945e-06	0.143439	0.00249495	-0.0157393	1	38484.8
1373	10.9688	15.9288	0.066228	2.28037e-06	-3.35697e-06	-0.10262	0.00177256	-0.00516735	0	1560.75
1375	10.7045	1.55837	0.0586031	-1.04223e-08	-1.16681e-07	0.0198881	-0.000159581	-0.000229148	0	2222.28
1377	1.65669	8.81938	0.05913	9.0415e-09	-3.53249e-07	0.0053256	-0.000194675	0.000128032	0	1017.18
1378	23.8529	8.27667	0.0644952	3.62941e-06	-2.90787e-06	0.0545532	0.00139513	-0.000221398	0	2576.66
1379	14.9042	4.70908	0.0678105	-4.99432e-08	-1.01896e-06	0.0170211	0.000403336	-0.00229943	0	2621.34
1380	11.1173	6.60797	0.0590921	1.5282e-06	-4.40071e-07	-0.00589084	-0.00090759	-0.00308561	0	3696.23
1383	20.6237	3.31684	0.0717003	1.26884e-06	-3.94115e-07	-0.00779114	0.000953707	-0.000798054	0	1497.1
1385	16.1804	12.2012	0.0570199	9.89521e-06	-1.11038e-05	0.128235	0.00364995	-0.0084554	0	496.252
1386	19.1517	4.37498	0.0746756	9.35955e-07	-2.03813e-06	-0.000135418	0.0012867	-0.0015837	0	3634.61
1388	8.5654	8.17257	0.0722819	5.91213e-09	-3.64477e-06	-0.0255895	-0.00150368	-0.00229192	0	2453.27
1390	24.7241	8.31857	0.0698834	2.80382e-06	-1.84212e-06	-0.00417298	0.000987655	8.37669e-05	0	3032.01
1395	24.2019	7.46596	0.0725055	2.35478e-06	-1.99646e-06	-0.00535451	0.00121997	-0.00022052	0	1737.88
1400	18.3051	1.70199	0.0590804	-1.12179e-07	-1.91817e-07	-0.0432779	0.00028251	-0.000368114	0	3002.39
1402	11.1728	3.59487	0.0532113	5.32668e-07	-5.70422e-07	0.00782761	-0.000556006	-0.00125628	0	2568.63
1403	4.90226	15.9317	0.069195	5.97034e-06	-3.81077e-08	-0.0137178	5.53752e-05	0.00083913	0	24.1419
1404	4.3265	6.42009	0.0578612	1.65285e-07	-1.72868e-06	-0.00059015	-0.000717552	-0.000338916	0	1129.05
1405	10.0031	2.98069	0.0506099	-6.28016e-09	-2.38812e-06	-0.00611269	-0.000576279	-0.00082049	0	2036.54
1407	18.6731	12.3466	0.0593663	8.60115e-06	-4.22199e-07	0.00721859	0.00299335	-0.00392835	0	3991.93
1408	26.8716	8.86823	0.0529316	2.51621e-07	-1.24925e-06	-0.0048175	7.7181e-05	0.00060559	0	920.543
1409	18.5947	11.7123	0.0605278	7.3265e-06	-4.63621e-07	0.0862866	0.00318907	-0.0042726	0	2078.59
1410	6.65744	12.4493	0.0568896	3.88287e-06	-3.63093e-06	-0.0337048	-0.000957622	-0.000531119	0	180.51
1412	2.13315	15.2068	0.0526671	-1.48286e-06	-1.51347e-06	-0.00965319	2.55854e-06	0.00110363	0	149.837
1413	21.5982	9.79825	0.063365	9.42724e-07	-2.27853e-06	0.0761734	0.00234069	-0.00118582	0	4875.85
1417	2.23213	10.3254	0.0606189	5.33584e-07	-1.63546e-06	-0.00742054	-0.000267034	0.000384411	0	468.81
1418	11.1347	3.06782	0.0566174	1.21993e-06	-4.08888e-08	0.073715	-0.000448122	-0.00103227	0	3389.71
1422	4.62555	10.5409	0.0725157	-1.98651e-07	1.12584e-08	0.00322173	-0.000825242	-6.98634e-05	0	772.756
1424	1.89352	2.27687	0.0603815	3.31577e-07	1.6379e-07	0.00458792	-8.74067e-05	-0.000124806	0	1631.66
1429	19.518	6.69135	0.0662495	4.03558e-06	-4.50673e-06	-0.0177304	0.00219575	-0.00240337	0	2973.5
1431	3.0314	6.32402	0.0744386	5.14311e-09	-4.22829e-07	0.000730952	-0.000447999	-0.000221144	0	1471.25
1432	6.36452	2.621	0.0504403	1.07812e-07	5.89003e-08	0.00440669	-0.000481888	-0.000298067	0	2003.62
1434	14.5753	15.2531	0.0548255	-4.91646e-06	-8.27606e-07	0.214507	0.00280592	-0.0158566	0	23876.7
1440	19.8136	2.47337	0.0634338	-1.89996e-07	-2.05207e-07	-0.0237487	0.000615126	-0.000579664	0	1003.91
1441	6.7308	14.8481	0.0609359	3.28327e-06	-3.82422e-06	-0.0176503	-0.000149206	7.43788e-05	0	121.96
1442	10.6734	1.36467	0.0561845	-2.21193e-10	-5.38277e-08	0.020388	-0.000109181	-0.000185823	0	3922.81
1443	3.70236	2.93346	0.073911	-2.07666e-08	-9.43192e-07	0.00295031	-0.00030715	-0.000192309	0	749.099
1444	4.50858	5.60583	0.0688838	4.27317e-07	-2.00414e-06	-0.00510647	-0.000692455	-0.000400551	0	1267.45
1446	14.1292	9.22514	0.0680027	5.67457e-06	-7.70312e-06	-0.0362217	0.00120239	-0.00701246	0	6288.47
1447	14.4838	15.4125	0.0577646	-5.54974e-06	-1.10719e-06	0.241039	0.00262692	-0.0165231	0	4831.08
1450	10.2632	1.56142	0.0506971	-1.14422e-07	-1.97487e-07	0.0142689	-0.000157746	-0.000220139	0	3725.87
1452	2.61512	11.3417	0.0653809	-1.82261e-07	-8.96411e-08	-0.00151655	-0.00030859	0.00049233	0	34.2544
1454	20.8935	5.99835	0.0661452	2.57723e-06	-2.75767e-06	-0.0300043	0.00176281	-0.00158455	0	2746.42
1456	22.8774	1.04042	0.0588169	1.08814e-07	-2.14192e-07	-0.0165401	1.74361e-05	-3.96096e-05	0	1265.34
1458	26.6931	8.18894	0.0532367	2.22588e-07	-1.57506e-06	-0.00740979	0.000170685	0.00034635	0	4192.64
1461	3.91918	4.71579	0.0595567	9.87285e-08	-1.47055e-06	0.00562633	-0.000583299	-0.000298398	0	522.625
1462	6.57753	5.40546	0.0541104	1.98839e-07	-5.09333e-07	0.00998075	-0.00096112	-0.000818005	0	1379.49
1464	1.90771	12.4592	0.0579976	-3.39876e-07	-1.4628e-06	-0.00401839	-0.000139389	0.000758183	0	660.583
1469	4.43338	2.43914	0.0654062	-2.68335e-08	-1.43697e-06	-0.000391113	-0.000320415	-0.000183445	0	998.692
1470	7.74691	3.9887	0.0637097	-2.50389e-07	-9.88246e-07	-0.0136787	-0.000820539	-0.000745571	0	831.621
1471	15.3712	2.01897	0.0632092	5.88579e-07	4.38582e-07	0.00878738	4.13299e-05	-0.000535798	0	3319.07
1473	11.141	13.0644	0.0592334	3.98461e-06	-7.52343e-06	-0.119639	-0.000963242	-0.00706923	0	1429.17
1474	10.6472	2.97111	0.0737805	1.23777e-07	-2.1062e-06	0.0106711	-0.000500706	-0.000902722	0	2244.55
1475	10.5106	9.63614	0.0580883	1.00815e-06	-4.86748e-06	-0.017516	-0.00126429	-0.00435293	0	813.02
1479	8.39756	7.29864	0.066763	3.99523e-07	-1.74756e-06	-0.00934383	-0.00141437	-0.00191751	0	2054.76
1480	2.16903	6.14496	0.0525086	6.01596e-08	-3.07389e-08	-0.00633472	-0.000307868	-0.000184274	0	271.726
1481	8.87156	12.8647	0.0684754	4.73125e-06	-9.9079e-06	-0.0563178	-0.00110062	-0.00273197	0	2251.29
1486	25.9585	2.7678	0.07464	3.78316e-07	-1.11932e-06	0.00314783	0.000173371	-0.0002251	0	843.192
1488	9.52119	13.999	0.0578392	4.80293e-06	-5.90471e-06	-0.0958776	-0.000552146	-0.00330035	0	3044.98
1489	6.30924	8.20953	0.05061	-1.32866e-07	-8.85806e-07	-0.00864423	-0.00118613	-0.000931842	0	1919.6
1491	7.72747	7.76336	0.0503279	3.84073e-07	-1.96203e-06	-0.0279745	-0.00135544	-0.00153751	0	1005.37
1492	13.4508	5.60776	0.0738181	1.03682e-06	-4.72516e-07	-0.0352969	-0.000129233	-0.00304259	0	2518.04
1495	26.5537	4.74605	0.067007	-1.69012e-07	-1.3625e-06	-0.00240478	0.000131736	-0.000260886	0	2384.57
1497	9.59831	9.74576	0.0503342	1.76565e-06	-7.39297e-06	-0.0521206	-0.00146032	-0.00360193	0	1591.99
1500	26.7165	5.8812	0.0560817	-2.46222e-07	-1.22417e-06	-0.00672975	0.000106712	-0.000190246	0	1066.19
1501	3.3585	4.55502	0.0671265	7.45517e-08	-6.46485e-07	0.00664838	-0.000403423	-0.00025867	0	1141.25
1503	19.2152	1.69104	0.0703332	3.04347e-09	9.68167e-11	-0.0315573	0.00038672	-0.000321256	0	3716.77
1504	5.43041	2.10727	0.0655243	-1.5909e-07	-4.25248e-07	0.00221431	-0.000328353	-0.00020234	0	631.905
1506	25.0003	2.90873	0.0675449	8.65864e-07	-1.46048e-06	0.00819064	0.000348166	-0.000282905	0	2122.08
1509	10.3182	15.7455	0.0549416	1.50872e-06	-1.05919e-06	-0.0767357	0.0011412	-0.00379994	0	807.273
1510	1.87425	4.3775	0.0588523	2.75377e-07	4.08241e-08	-0.000642265	-0.000171345	-0.000202728	0	1067.37
1513	4.78261	8.81928	0.0674513	2.78388e-09	-3.21476e-07	-0.0119504	-0.000855892	-0.00034542	0	1113.61
1521	20.6615	4.6511	0.0697463	-4.13346e-08	2.08013e-07	-0.00654712	0.001385	-0.00125076	0	4997.02
1523	7.13449	15.6257	0.0598753	5.45847e-06	-6.34848e-06	-0.0296433	0.000180687	6.07158e-05	0	358.003
1524	10.7864	1.91782	0.074746	1.82327e-07	-4.3197e-07	-0.0385286	-0.000244976	-0.000375611	0	2438
1527	16.0774	13.7103	0.0718341	2.29866e-06	-3.24182e-06	0.142902	0.00306913	-0.00956987	0	5694.56
1528	3.69827	6.95967	0.0662202	3.98642e-07	-1.57502e-06	-0.00277396	-0.000628453	-0.000239787	0	464.468
1530	23.774	6.38574	0.0624773	1.10889e-06	-1.18834e-06	0.0144026	0.00126686	-0.000557581	0	143.286
1532	1.34764	4.01557	0.0668194	2.14909e-07	7.0456e-08	0.00599363	-7.7651e-05	-0.000186692	0	1837.52
1537	10.2158	13.1623	0.0595689	5.82957e-06	-6.92025e-06	-0.0647428	-0.00113271	-0.00504708	0	3125.51
1538	26.8008	8.51124	0.0731278	1.94521e-07	-1.42712e-06	-0.00492317	0.000129936	0.000474931	0	375.595
1542	21.4367	5.80571	0.0582461	2.7028e-06	-8.02023e-07	0.0247976	0.00168933	-0.00127019	0	4670.67
1544	22.9757	9.60192	0.0571533	3.35157e-06	-2.67454e-06	0.0768403	0.00167127	-0.000137465	0	1502.74
1551	7.01906	7.40157	0.0595614	1.0432e-06	-7.98088e-07	-0.0164119	-0.00126037	-0.00117941	0	3796.84
1552	5.89545	8.36505	0.0625977	1.95479e-07	-5.4616e-07	-0.0103254	-0.00111746	-0.000759401	0	1338.72
1554	17.433	7.72012	0.0504965	5.35006e-06	-5.7669e-06	-0.0168238	0.00222046	-0.00406533	0	4767.01
1555	2.66651	5.01242	0.0679892	-8.92771e-09	-6.56352e-08	0.0065623	-0.000319538	-0.000250006	0	2072.13
1556	3.35516	6.25845	0.0651342	9.07139e-09	-9.22495e-07	0.00298726	-0.000513664	-0.000244599	0	1481.6
1562	10.0041	5.67938	0.0701158	1.00896e-07	1.23073e-06	-0.0423923	-0.0011379	-0.00205185	0	2043.07
1563	11.2281	2.03771	0.051093	4.08079e-07	-8.8488e-07	0.00271109	-0.000241103	-0.000483313	0	3511.96
1565	9.90154	14.5698	0.0701834	4.16294e-06	-3.33911e-06	-0.0844874	-0.000185287	-0.00365708	0	461.697
1568	5.67083	11.9522	0.0685703	2.43701e-06	-9.26287e-07	-0.0260036	-0.000825114	-8.302e-05	0	727.619
1572	9.87911	1.09802	0.06094	-2.67457e-08	-2.12676e-07	0.0153667	-5.78386e-05	-4.14201e-05	0	1224.68
1574	2.04277	3.07654	0.074792	-6.10145e-08	1.62891e-07	0.00273154	-0.000117736	-0.000173372	0	507.336
1575	20.3963	6.79011	0.0649613	5.13735e-06	-4.08226e-06	0.0303582	0.00211698	-0.00193495	0	2622.83
1577	2.28177	5.53337	0.0528894	-3.21309e-08	3.23102e-07	-0.00786955	-0.000241674	-0.000226035	0	1539.25
1580	15.7589	15.5585	0.0674921	-2.84675e-06	1.77397e-07	0.108992	0.000929506	-0.00903831	0	1734.16
1581	9.66185	15.3834	0.0727767	1.58687e-06	-3.73309e-06	-0.0764066	0.000567207	-0.00279122	0	593.673
1583	2.31183	10.1427	0.0546926	1.36885e-08	-1.05416e-06	-0.00235937	-0.000344995	0.000298217	0	710.244
1584	1.57301	14.9341	0.0585554	8.28216e-07	7.07755e-07	-0.00625256	-1.56996e-05	0.00109677	0	139.463
1585	6.79172	2.02716	0.0665159	5.06322e-07	4.67377e-07	0.0135482	-0.000367044	-0.00020055	0	457.496
1587	16.1032	3.31879	0.060183	9.28195e-07	-9.22829e-07	-0.0135648	0.000421872	-0.00130423	0	5159.82
1588	5.16945	4.50435	0.0717747	2.9722e-07	-1.01488e-06	-0.0133875	-0.000657346	-0.00044183	0	1730.91
1590	7.37943	10.5704	0.0723776	1.68198e-06	-6.30282e-06	-0.00877658	-0.00138703	-0.00151844	0	1550.89
1591	7.46254	4.18124	0.051743	-5.50884e-08	-1.14101e-06	0.0018881	-0.000826414	-0.0008107	0	1611.11
1595	6.74849	12.7471	0.0550526	5.64012e-06	-4.22547e-06	-0.0232989	-0.00087331	-0.000501801	0	835.905
1598	6.68238	10.3792	0.0683893	9.09002e-07	-5.27269e-06	0.00114905	-0.00124867	-0.000941636	0	886.363
1600	7.68547	5.0362	0.0530385	3.61397e-09	-1.37131e-06	0.0281786	-0.00099593	-0.00105977	0	1169.55
1609	25.6461	9.13974	0.0622813	1.71669e-06	-2.12943e-06	0.0507959	0.000531591	0.00055201	0	962.252
1610	8.24336	9.45641	0.0510751	9.99553e-07	-5.83954e-06	-0.0173885	-0.00152051	-0.00212846	0	2058.19
1613	5.86213	8.23913	0.0678287	3.38138e-07	-3.00163e-07	-0.00543372	-0.00109075	-0.00074821	0	1301.3
1615	5.59676	9.63122	0.0525523	-5.64487e-07	-1.20484e-06	-0.00293265	-0.0011016	-0.000498679	0	1241.31
1616	20.6177	10.5307	0.0727735	3.57433e-06	-8.41062e-07	0.0485298	0.00277083	-0.00196537	4	2192.87
1618	18.8183	8.47399	0.0534983	6.58405e-06	-3.47205e-06	0.0176256	0.00277057	-0.00361072	0	5888.84
1619	8.91547	7.66591	0.0639789	-7.85862e-08	-2.88849e-06	0.0230504	-0.00139032	-0.00228681	0	1383.72
1621	23.6968	1.75281	0.0545225	8.5214e-07	-1.58082e-06	-0.0123366	0.000241428	-0.000196779	0	1193.69
1622	11.6796	3.82243	0.0642992	2.50602e-07	-2.1137e-07	-0.00919181	-0.000529707	-0.00138038	0	3387.63
1624	2.18688	7.41599	0.0684182	3.85603e-07	-1.89861e-08	-0.00637627	-0.000270983	-6.78876e-05	0	987.77
1629	9.95646	5.91767	0.0544277	2.11408e-07	9.69977e-07	0.0067169	-0.00118386	-0.0021759	0	3034.95
1635	6.5418	4.29113	0.0676719	-2.22404e-08	-7.66759e-07	-0.00581752	-0.000822409	-0.000692449	0	2247.66
1638	1.06087	14.0326	0.0590288	6.61174e-09	-5.45815e-07	0.000847679	-2.32469e-06	0.0010174	0	41.7381
1644	5.01572	13.3147	0.0525908	4.17828e-06	6.37263e-07	-0.00787921	-0.000457932	0.000427202	0	222.877
1654	7.15695	6.42677	0.0574554	2.59369e-07	-1.12086e-06	-0.00960374	-0.00125329	-0.00114462	0	1041.57
1657	14.2172	3.59932	0.0600173	-1.21699e-07	1.24986e-07	0.00822249	-2.46269e-05	-0.00141377	0	2790.18
1658	13.8352	5.52919	0.0651276	8.46572e-07	-1.16925e-07	0.0361148	6.15816e-05	-0.00299412	0	4360.36
1662	17.9124	7.25584	0.0744011	5.69447e-06	-4.13977e-06	-0.00274678	0.00226431	-0.00359478	0	4197.97
1663	23.6149	9.41432	0.0621908	4.66915e-06	-1.77255e-06	0.0264424	0.00137038	6.27452e-05	0	1376.72
1666	26.3618	8.86947	0.063904	1.28912e-06	-1.66209e-06	-0.0185217	0.00024321	0.000511795	0	1123.25
1667	24.6213	1.21967	0.074901	1.5412e-07	-3.13175e-07	-0.00888261	4.15795e-05	-3.63153e-05	0	1196.44
1672	23.6101	2.19482	0.051055	1.02642e-06	-2.2247e-06	-0.00386686	0.000389843	-0.000229993	0	2385.72
1673	9.3428	15.3167	0.0606711	1.83122e-06	-6.10525e-06	-0.0467356	0.000447751	-0.00231044	0	240.628
1675	11.2481	5.80745	0.0532404	-2.83717e-07	1.10325e-07	0.00224377	-0.000876217	-0.00260796	0	1839.14
1678	3.09673	2.8522	0.060194	-1.20324e-08	-5.07594e-07	0.00397291	-0.000232997	-0.000194286	0	642.777
1680	1.3556	7.32282	0.0633413	2.81155e-07	-1.65201e-07	-0.00307353	-0.000114588	-3.49015e-05	0	1373.46
1683	8.844	12.2847	0.0723601	6.45265e-06	-1.2984e-05	-0.0527895	-0.00129238	-0.00269635	0	1336.82
1686	9.42124	13.3487	0.0550599	5.24387e-06	-8.65758e-06	-0.125391	-0.000918447	-0.00340033	0	1977.3
1687	25.633	7.51227	0.0551676	6.44705e-07	-1.15747e-06	-0.0098154	0.000609083	3.44299e-05	0	855.291
1689	21.4798	5.48915	0.0502944	2.23626e-06	-1.06531e-06	0.0033962	0.00152964	-0.0012264	0	132.96
1690	26.4937	1.83195	0.0512534	-1.42542e-09	-4.00395e-07	-0.00106731	4.06654e-05	-0.000128174	0	1868.66
1692	10.4288	2.18916	0.0595136	3.35533e-07	-8.50793e-07	0.00870179	-0.000230195	-0.000468312	0	2940.39
1694	20.9362	1.63727	0.0578523	1.65274e-07	1.01909e-06	-0.0150701	0.000251675	-0.0002786	0	2582.8
1695	15.529	9.46804	0.073807	8.70549e-06	-1.21734e-05	0.0137787	0.00244168	-0.00669319	0	3858.91
1698	3.38728	12.4098	0.0716802	6.42824e-08	-3.15987e-08	-0.014602	-0.000362645	0.000573844	0	245.638
1699	4.16597	11.9603	0.0676332	5.72987e-08	9.99175e-08	-0.0209375	-0.000556979	0.000309859	0	836.661
1700	25.4709	4.8774	0.0599296	6.03767e-07	-6.34477e-07	0.00296662	0.000462557	-0.000354584	0	3081.54
1703	6.8195	2.54755	0.0508479	5.56488e-07	1.12122e-09	-0.017778	-0.000465393	-0.000287138	0	1433.8
1707	3.48277	12.6929	0.0557429	4.66869e-07	2.32619e-07	-0.00608894	-0.000335266	0.00061085	0	342.31
1708	11.4385	2.34037	0.070119	8.38519e-07	-1.7174e-06	-0.0116748	-0.000238869	-0.000657935	0	4092.48
1709	7.179	1.14908	0.059461	2.00903e-07	1.93284e-07	-0.000879272	-9.83263e-05	-7.42579e-05	0	3093.13
1710	8.50355	5.39975	0.0674805	-1.00215e-07	-1.08913e-06	-0.00206069	-0.00113133	-0.00144347	0	1524.02
1711	25.4738	3.09945	0.0617936	7.04785e-07	-1.33993e-06	-0.000132115	0.0002873	-0.000269768	0	1836.41
1716	25.9992	3.02538	0.0739274	4.66138e-07	-1.30029e-06	-0.00595619	0.00018777	-0.000236534	0	732.888
1718	18.5266	9.7856	0.0517696	3.9972e-06	-4.50979e-06	0.0337588	0.00352907	-0.0041004	0	4500.15
1719	12.5299	13.1219	0.0501239	2.30078e-06	-1.75272e-06	-0.392146	-0.000185529	-0.0116244	0	5722.1
1723	22.2409	4.15486	0.0505175	-1.17167e-07	2.99517e-07	-0.0227138	0.00102146	-0.000809653	0	5107.5
1725	17.5224	12.3547	0.053406	4.06733e-06	-5.26574e-06	0.0838885	0.00337967	-0.00576913	0	2935.1
1727	2.71425	2.55704	0.0527856	-1.57679e-08	-9.80565e-08	0.00578273	-0.000176482	-0.000158682	0	1819.84
1731	1.83789	14.6466	0.0598557	6.50152e-07	-5.20441e-07	-0.00219831	-3.67492e-05	0.0010542	0	243.227
1733	7.38584	13.6979	0.0525621	7.36523e-06	-7.51729e-06	-0.0350138	-0.000578812	-0.000732672	0	499.874
1736	24.8527	4.99641	0.0581349	1.23406e-06	-1.03891e-06	-0.0192358	0.000628618	-0.00041814	0	2237.92
1737	26.4392	4.69761	0.0574413	-2.26719e-07	-1.20821e-06	-0.00374526	0.000158503	-0.000272851	0	1899.68
1738	20.6577	9.79527	0.0609455	2.21407e-06	-1.6438e-07	0.0692106	0.00269069	-0.00196599	0	2644.9
1741	26.0216	2.10154	0.0741335	7.97072e-08	-6.52412e-07	-0.00259535	0.000106553	-0.000153244	0	654.42
1742	13.4692	9.11843	0.0532378	5.41988e-06	-4.86748e-06	-0.00962823	0.000417833	-0.00644591	0	498.816
1748	18.7155	1.78505	0.0536975	4.75583e-08	-2.98127e-07	0.0198055	0.000313233	-0.000425204	0	1890.99
1750	2.78367	13.4566	0.0568419	2.66608e-07	-3.99508e-07	-0.00164346	-0.000163584	0.000841966	0	221.297
1751	14.1073	11.3129	0.060392	3.37673e-06	-9.64566e-06	0.0732309	0.00193142	-0.00995642	0	7093.56
1755	6.48472	8.80423	0.0591838	-1.30334e-07	-2.08362e-06	-0.00148166	-0.00130327	-0.00096125	0	1547.69
1761	21.7458	4.07847	0.0715553	-1.99986e-07	5.05029e-07	0.0112175	0.00117461	-0.000971153	0	1370.8
1764	12.1395	13.3474	0.0558125	1.62595e-06	-2.89392e-06	-0.0585656	-0.000206245	-0.010144	0	7395.81
1772	15.1826	9.30378	0.0658932	8.73667e-06	-1.0794e-05	0.000324318	0.00216842	-0.00668673	0	5183.47
1773	11.1359	6.72223	0.056787	2.16319e-06	-1.22822e-06	-0.00543926	-0.000910925	-0.00313781	0	3946.4
1775	2.32886	8.51346	0.0715296	3.59763e-08	-1.11208e-06	-0.0117553	-0.000341655	3.32752e-05	0	982.373
1776	26.6075	2.04429	0.0527689	4.42345e-08	-5.63305e-07	-0.00346057	4.22599e-05	-0.000145763	0	986.844
1778	16.0926	12.4253	0.0551742	1.13069e-05	-3.18651e-06	0.24305	0.0037586	-0.00882088	0	7084.56
1779	15.0797	1.57821	0.0510657	8.6544e-07	-6.87482e-08	-0.00537766	3.68405e-05	-0.000277867	0	5315.37
1780	7.80671	9.45849	0.0630059	5.88159e-07	-4.86887e-06	-0.0118198	-0.00154414	-0.00176545	0	2259.46
1784	18.5045	7.62465	0.0602331	6.24216e-06	-2.70669e-06	0.0030957	0.0023132	-0.00332622	0	4562.75
1785	19.1419	9.83783	0.0577688	3.12019e-06	-2.70304e-06	0.0233257	0.00326699	-0.0034953	0	1124.75
1790	4.54473	5.85367	0.0504967	4.35449e-07	-1.55844e-06	-0.00828318	-0.000724495	-0.000426542	0	2033.24
1792	8.63316	11.5315	0.0621988	6.41336e-06	-1.16345e-05	-0.0268994	-0.00133428	-0.00263074	0	2520.8
1793	21.8393	1.381	0.0606626	2.32268e-08	1.64269e-07	-0.0146313	0.000193509	-0.000108811	0	1533.71
1795	7.54705	10.8714	0.0541297	1.95115e-06	-6.75141e-06	-0.0155519	-0.00142756	-0.0016242	0	1025.62
1797	9.66805	1.20052	0.0518851	1.31441e-08	-3.68931e-07	0.0107367	-3.58552e-05	-8.00576e-05	0	3341.21
1799	13.2775	11.3156	0.0742022	3.02713e-06	-4.56312e-06	-0.214299	0.000853468	-0.00955942	0	6636.12
1800	8.0834	11.1557	0.0680755	4.05059e-06	-8.45219e-06	-0.0248147	-0.00139927	-0.00204496	0	2262.41
1805	18.3526	3.44565	0.0714494	2.06767e-06	-5.22081e-07	0.0201799	0.000811707	-0.0012231	0	2400.79
1808	24.0882	3.28724	0.0536141	1.20828e-06	-1.42236e-06	0.00736547	0.000544231	-0.000406157	0	3046.18
1810	4.4571	12.1336	0.0589427	1.2702e-06	9.6123e-07	-0.0291794	-0.00060569	0.000260282	0	272.491
1814	6.73032	12.8715	0.0707558	5.44284e-06	-4.13533e-06	-0.0339773	-0.000848036	-0.000480448	0	967.684
1816	6.95587	2.19959	0.0620232	7.62103e-07	2.54448e-07	0.0223022	-0.000406767	-0.000287255	0	978.562
1817	2.03217	12.6963	0.0686172	3.23555e-07	-1.04027e-06	-0.0137565	-0.000137791	0.000790695	0	477.969
1821	7.3573	9.71675	0.0651974	1.25313e-06	-4.2566e-06	-0.0307225	-0.00141637	-0.00146938	0	200.512
1822	16.8175	8.76396	0.0546535	5.6909e-06	-7.77701e-06	0.0897857	0.00251562	-0.0051197	0	4268.19
1824	11.2917	12.8612	0.0718163	3.64143e-06	-7.891e-06	-0.054901	-0.000876483	-0.00734964	0	1122.34
1827	8.70036	10.7321	0.052713	4.13655e-06	-1.00462e-05	-0.0182997	-0.00149431	-0.00262128	0	3038.09
1833	26.4496	4.80919	0.0548108	-1.25073e-07	-1.17384e-06	0.00950975	0.000150012	-0.000278829	0	3322.57
1834	2.13088	6.98419	0.065575	2.90782e-07	4.56074e-08	-0.00130737	-0.000246807	-0.000100845	0	396.511
1835	3.60499	13.8127	0.0704282	2.37269e-06	2.56534e-07	-0.00247889	-0.000223798	0.000802817	0	161.013
1837	12.8819	15.2365	0.0501277	-4.54356e-07	-3.78423e-06	-0.260114	-0.000147518	-0.0149617	0	21647.8
1841	19.0176	9.39385	0.0742039	3.39336e-06	-3.51795e-06	0.0125203	0.00334299	-0.00368795	0	1791.97
1844	4.13797	5.45137	0.0558589	2.52196e-07	-2.30629e-06	-0.00612864	-0.000576669	-0.000312557	0	1611.52
1845	4.9175	5.29431	0.0501872	5.03315e-07	-1.11017e-06	-0.00657317	-0.000708342	-0.000513047	0	1721.84
1847	5.58195	13.9818	0.0584821	5.16888e-06	-1.2346e-07	-0.017353	-0.000356024	0.000362575	0	61.6353
1848	14.9506	8.59768	0.0595933	5.34343e-06	-8.71456e-06	-0.00851712	0.00147289	-0.00612745	0	2793.86
1849	13.9399	7.59283	0.0740834	1.81363e-06	-5.34956e-07	-0.0310084	0.000437382	-0.00468339	0	2090.26
1850	16.3212	12.4001	0.0570302	-8.04577e-06	5.02778e-07	0.0230173	0.00371814	-0.00813619	0	6075.7
1856	14.7492	11.3306	0.0684778	4.17033e-06	-1.06278e-05	0.0296718	0.00265227	-0.00989242	0	8376.13
1858	4.40214	14.1928	0.0593455	3.83348e-06	3.44712e-07	-0.00878382	-0.000221183	0.000714733	0	315.858
1861	24.2666	9.18963	0.071703	3.79905e-06	-8.46785e-07	0.0498329	0.00106558	0.000211339	0	1936.73
1864	12.0132	11.5233	0.0603296	5.7982e-06	-6.74717e-06	0.0059919	-0.000475691	-0.00788013	0	6105.76
1865	15.9845	14.8701	0.0702051	-2.98578e-07	-9.94489e-07	0.0791642	0.000792378	-0.00990484	0	5191.32
1868	20.3133	2.43188	0.0737322	-3.49123e-08	-3.86605e-07	0.0206668	0.00060962	-0.000567419	0	2241.37
1870	4.73751	14.8515	0.0527823	5.11369e-06	7.22531e-07	-0.0129063	-0.000127505	0.000731999	0	149.631
1872	17.5677	3.73173	0.0662107	2.21461e-06	-1.48492e-06	-0.00917684	0.000949297	-0.00158736	0	4366.03
1873	9.37736	4.08656	0.0539178	-8.45329e-07	9.13417e-08	-0.00305746	-0.00084031	-0.00115119	0	1432.58
1874	20.5472	1.21151	0.0613683	-1.15579e-07	6.20435e-07	-0.0223341	9.11826e-05	-7.90365e-05	0	2534.53
1877	8.29359	2.77328	0.0687444	-4.31491e-07	-2.55849e-07	0.0101423	-0.00053994	-0.000592123	0	1474.35
1880	3.50371	15.5042	0.0573619	1.47967e-06	-1.31428e-06	-0.00904106	7.85396e-06	0.000978606	0	173.938
1881	19.3726	9.30506	0.0573655	2.0225e-06	-2.2875e-06	-0.0121306	0.00312036	-0.00324319	0	1735.92
1882	19.9456	2.95511	0.0679084	5.58599e-07	-1.47204e-07	-0.0108918	0.000841778	-0.000769314	0	838.271
1883	22.9661	4.31529	0.0706071	1.34778e-06	-1.3509e-07	0.00328705	0.00097523	-0.00066013	0	2326.27
1885	12.3342	5.63906	0.0740096	4.4644e-07	-8.99496e-07	-0.0190016	-0.000620624	-0.00274588	0	2870.98
1887	20.6185	10.3926	0.0653964	3.5215e-06	-8.44994e-07	0.0479103	0.00288691	-0.00196479	0	1225.17
1888	7.49502	13.6659	0.0612134	7.55692e-06	-7.25571e-06	-0.0387183	-0.00059008	-0.000820993	0	245.149
1894	11.4356	14.0506	0.0527783	1.83974e-06	-4.92574e-06	-0.146872	-0.000613424	-0.00815613	0	6307.3
1898	11.3194	9.43331	0.0661964	1.62648e-06	-1.92277e-06	-0.0237792	-0.00118141	-0.00511755	0	5451.9
1899	17.7569	10.0887	0.0689836	4.30365e-06	-5.78515e-06	0.0305306	0.00332418	-0.00515667	0	7075.53
1900	12.5671	12.5404	0.0567481	2.97785e-06	-3.22496e-06	-0.194779	-0.000124528	-0.0104739	0	8372.23
1903	7.99908	10.8476	0.0519691	3.37574e-06	-7.60388e-06	0.00622262	-0.00152658	-0.00198894	0	2059.34
1904	2.79167	5.37019	0.0578602	-5.02898e-08	-5.17347e-08	-0.00458414	-0.00035967	-0.00025436	0	1060.77
1906	13.1542	1.19033	0.0522302	4.79587e-07	-2.88971e-07	0.0283587	-1.20207e-05	-8.25988e-05	0	2661.1
1907	6.89144	12.4035	0.0730445	4.43433e-06	-4.26917e-06	-0.0423892	-0.00100326	-0.000712859	0	735.201
1909	12.614	11.1493	0.0541906	4.83423e-06	-6.22753e-06	-0.0671428	1.78422e-05	-0.00857105	0	5589.98
1915	9.56872	14.7396	0.0660753	4.08975e-06	-5.57093e-06	-0.0669147	1.80242e-05	-0.00292881	0	566.667
1918	1.98381	1.32769	0.0713816	3.10607e-07	2.4962e-07	0.000961387	-3.82964e-05	-4.25948e-05	0	1315.78
1920	13.4341	7.70612	0.0683676	3.60452e-07	-1.60566e-06	0.0133932	0.00014913	-0.00486018	0	4452.72
1925	2.74287	10.0216	0.0547106	-1.02497e-07	-9.10159e-07	0.00576833	-0.00041471	0.000271949	0	466.916
1926	8.46712	13.603	0.064975	6.56276e-06	-8.54069e-06	-0.0492884	-0.000624651	-0.00190633	0	474.657
1928	26.5033	2.41021	0.0556095	5.06293e-08	-8.64136e-07	-0.00873075	4.13768e-05	-0.000183247	0	925.351
1929	9.18323	9.53513	0.072745	2.7211e-06	-9.52405e-06	-0.0372454	-0.00152836	-0.00297743	0	3903
1930	17.1738	10.0632	0.0658528	5.76058e-06	-7.98169e-06	0.0584588	0.00353118	-0.00577053	0	8573.55
1932	14.9769	13.6849	0.0649122	3.44921e-06	-3.72629e-06	0.0245331	0.00369976	-0.0132354	0	7373.16
1933	6.46223	9.01913	0.0744419	-2.80421e-07	-2.3038e-06	-0.0178771	-0.00137442	-0.000964552	0	1051.15
1937	13.1725	6.18813	0.0696908	1.92188e-06	-4.371e-07	-0.012244	-6.71861e-05	-0.00332848	0	1161.96
1938	14.3606	10.8195	0.067772	4.38889e-06	-9.7304e-06	-0.0549388	0.00219856	-0.00919086	0	7283.52
1942	2.72025	14.9124	0.0526615	9.75231e-07	-3.10856e-06	-0.00463933	-3.60072e-05	0.00101951	0	202.393
1944	2.8563	7.26059	0.0731366	1.37316e-07	-3.98093e-07	0.0104487	-0.000472421	-0.000119642	0	1080.71
1945	6.14408	2.83284	0.0616684	7.31285e-08	-3.72571e-08	-0.00129471	-0.000540618	-0.000330184	0	2266.66
1948	25.4372	9.12859	0.0511859	2.03349e-06	-1.75156e-06	-0.000660004	0.000608763	0.000455519	0	1916.07
1951	15.767	11.6223	0.0743511	3.39026e-06	-1.962e-07	0.0221788	0.00342291	-0.00885394	0	5718.05
1954	12.6789	15.5917	0.0744683	-1.4866e-06	-5.03743e-06	-0.230671	0.000888062	-0.0129811	0	9418.86
1955	4.52549	11.2467	0.0524041	-8.60872e-08	2.40899e-07	-0.0259276	-0.00068632	8.08044e-05	0	208.514
1957	3.96233	12.0709	0.0587376	6.99594e-08	5.85439e-08	-0.0355504	-0.000480246	0.000408389	0	115.453
1960	14.0912	2.35276	0.0533426	5.01327e-07	-2.32243e-07	-0.00125218	-1.25408e-05	-0.000754189	0	692.212
1963	23.326	1.02842	0.064903	2.00417e-07	-2.30002e-07	-0.0131752	2.12308e-05	-7.32452e-06	0	444.025
1964	8.78966	14.2162	0.0505364	4.37476e-06	-8.35048e-06	-0.0805928	-0.00035544	-0.00207169	0	940.504
1967	1.55515	4.07706	0.0620456	2.61823e-07	5.65338e-08	-0.00276591	-0.000111673	-0.000201227	0	1400.43
1969	7.96859	3.69101	0.0648267	-2.26384e-07	-9.27441e-07	-0.0104761	-0.000788138	-0.000775642	0	1354
1974	17.678	10.5556	0.0535038	5.23392e-06	-5.19979e-06	0.00899303	0.0036124	-0.00533276	0	8630.87
1981	9.08964	8.41889	0.0585002	1.05049e-06	-5.74896e-06	-0.0295789	-0.00157788	-0.00265872	0	4460.57
1986	10.4668	12.095	0.0526236	8.73731e-06	-8.15637e-06	-0.0451414	-0.00118917	-0.00557498	0	4219.37
1987	7.03738	2.97519	0.0705948	1.91101e-07	-4.28838e-07	0.00498856	-0.000606414	-0.000485234	0	2180.1
1989	11.8934	6.94725	0.0616263	2.85065e-06	-2.26475e-06	0.0193511	-0.000630578	-0.00367233	0	4291.78
1990	6.65224	12.6688	0.069242	4.93666e-06	-3.3835e-06	-0.0103574	-0.000867952	-0.000485977	0	925.688
1992	17.0077	8.35058	0.0606354	6.05881e-06	-6.61157e-06	0.0248582	0.00230906	-0.00490743	0	3084.03
1993	18.0579	8.86593	0.066575	6.27748e-06	-4.72763e-06	-0.0175337	0.00290789	-0.00446375	0	4410.26
1994	13.2364	6.08509	0.0516541	1.67791e-06	2.16222e-07	-0.0346413	-8.91932e-05	-0.00331274	0	4490.58
1997	8.25221	13.3	0.0595085	5.58155e-06	-8.0061e-06	-0.0497537	-0.000870065	-0.0017663	0	1319.31
1998	9.52354	13.3144	0.0528569	5.15482e-06	-7.72473e-06	-0.0741084	-0.000989057	-0.00362896	0	1577.71
1999	7.68874	13.7675	0.0504523	5.78325e-06	-7.84134e-06	-0.0359354	-0.000602854	-0.000974529	0	918.459
2003	26.8361	2.42856	0.0626684	2.47243e-08	-8.88917e-07	0.00382471	9.09092e-06	-0.000179897	0	1533.67
2005	26.4177	3.98324	0.0577259	1.01481e-07	-1.5304e-06	0.00153231	0.00010269	-0.000283091	0	162.149
2008	7.12149	12.7923	0.0528133	5.87194e-06	-5.01653e-06	-0.0246192	-0.000957495	-0.000803034	0	1857.8
2010	23.3071	4.61646	0.0502821	7.94076e-07	-9.09694e-08	0.00849926	0.00098024	-0.0006632	0	1063.54
2012	19.2354	7.30049	0.0505717	6.84289e-06	-3.71195e-06	0.00533584	0.00238669	-0.00268659	0	3656.32
2013	6.53981	14.0759	0.0639257	4.83412e-06	-3.8325e-06	-0.0237182	-0.000382732	-2.53389e-05	0	280.999
2017	10.9907	4.44932	0.065156	-5.9612e-07	-1.63016e-06	0.0237507	-0.000745953	-0.00172177	0	4458.8
2018	12.7793	6.35454	0.0686708	8.68962e-07	-2.83667e-06	0.0186273	-0.000178138	-0.00338024	0	3034.78
2019	2.07214	10.9059	0.0628997	3.57932e-07	-1.91303e-06	-0.00547919	-0.000264233	0.000468236	0	570.087
2022	3.76996	4.49952	0.0615749	6.30225e-08	-1.06923e-06	-0.00903442	-0.000464287	-0.000263861	0	587.762
2023	16.6355	6.24146	0.0659501	3.0512e-06	-3.99034e-06	0.0195992	0.00152898	-0.0033398	0	3313.15
2025	12.1409	14.3744	0.0640284	1.90961e-06	-3.59341e-06	-0.182324	-0.000388163	-0.0109823	0	5538.65
2027	8.62583	8.75122	0.0641595	1.20029e-07	-6.61098e-06	-0.0178552	-0.00166214	-0.00242886	0	1699.29
2031	1.34426	12.6553	0.061494	1.30377e-07	-8.1005e-07	-0.0027913	-6.63871e-05	0.000832207	0	260.553
2035	11.2161	5.56371	0.0511198	-7.11473e-07	-1.04576e-06	-0.0188425	-0.000888948	-0.00246544	0	264.198
2037	4.03315	12.96	0.0507832	1.59759e-06	1.61776e-07	-0.00235003	-0.000355981	0.000584807	0	137.75
2038	19.3985	4.37495	0.0681115	1.49e-06	-1.6676e-06	-0.0060367	0.00127364	-0.00152738	0	3435.96
2040	4.4499	15.6851	0.067251	4.59832e-06	-4.81748e-07	-0.0141814	8.06604e-06	0.000882108	0	312.235
2042	23.3081	3.79138	0.0575958	2.00783e-06	-1.83244e-07	0.00210122	0.000763907	-0.000579241	0	1272.92
2043	12.7359	6.00499	0.0678889	1.96719e-06	-2.29223e-06	-0.107437	-0.000270224	-0.00313999	0	3858.61
2044	14.4066	13.5263	0.0683693	2.14686e-06	-5.48281e-06	-0.0398467	0.00321857	-0.0145237	0	4426.93
2046	13.5109	3.19608	0.0706085	1.59499e-07	-1.74866e-06	0.00853409	-0.00012139	-0.0011497	0	3999.27
2049	3.56516	6.79298	0.0714906	1.02012e-08	-1.24733e-06	0.00808913	-0.000610789	-0.000241374	0	1502.21
2050	2.67287	5.72441	0.0662142	-2.17243e-07	-7.65644e-09	0.00641416	-0.000330547	-0.000241494	0	1282.91
2053	26.1841	4.01265	0.0736242	1.53987e-07	-1.25572e-06	0.00503603	0.000189097	-0.000280784	0	1570.28
2054	20.8972	1.24594	0.0605794	-1.31899e-07	4.99136e-07	0.00681192	9.86122e-05	-6.51547e-05	0	2847.03
2055	21.1733	2.5342	0.0711623	2.51574e-07	-2.95126e-07	-0.00905787	0.000643007	-0.00058145	0	2103.23
2056	24.7675	4.2937	0.0680967	1.57672e-06	-1.25645e-06	-0.0133158	0.000535583	-0.000411519	0	2789.15
2057	22.8378	3.34495	0.0530302	1.38374e-06	-1.7185e-07	-0.00526192	0.000727855	-0.000554798	0	3903.15
2058	2.21127	6.28838	0.0730256	1.96492e-08	-4.78893e-08	-0.00775378	-0.000284936	-0.000166989	0	1702.53
2059	4.80609	1.39605	0.0635951	-2.25162e-07	-1.22388e-06	0.00804537	-0.000104192	-7.5158e-05	0	1592.18
2060	8.78912	12.5581	0.0667948	5.29523e-06	-1.192e-05	-0.0615811	-0.001266	-0.00267764	0	3162.5
2063	12.4064	1.06032	0.051979	1.49953e-07	-9.47361e-08	0.00466706	-1.21371e-05	-3.24904e-05	0	1443.68
2065	4.27617	5.77889	0.0719326	2.99508e-07	-2.04517e-06	-0.0149008	-0.000671862	-0.000329187	0	1063.75
2066	24.2322	9.52632	0.0668855	4.31354e-06	1.41936e-07	0.0217236	0.00107759	0.000385008	0	1516.65
2067	1.9294	13.4275	0.0749584	-1.00462e-08	-1.96665e-06	-0.00507007	-0.000118344	0.000898369	0	300.771
2070	10.8602	3.69832	0.0634308	4.42548e-07	-1.10074e-06	0.00114761	-0.000609296	-0.00128613	0	3367.18
2074	4.18727	2.29518	0.067208	-7.77476e-08	-1.35285e-06	0.0024274	-0.000277985	-0.000166941	0	560.419
2075	1.02419	5.76947	0.0709732	1.74031e-08	8.37796e-07	-0.00950801	-2.5109e-05	-0.000141224	0	411.716
2079	13.6995	5.51021	0.0720642	5.59756e-07	2.49027e-08	-0.0234094	7.37159e-05	-0.0030429	0	1281.26
2080	16.6917	9.79731	0.0627898	7.55327e-06	-1.035e-05	0.0270908	0.00340142	-0.00619028	0	5254.26
2081	14.2671	13.547	0.0725616	2.61003e-06	-5.63379e-06	0.0544684	0.00312081	-0.0143533	0	12561.8
2082	15.0341	12.7637	0.0683659	1.1679e-06	-7.53479e-06	0.0671037	0.00315965	-0.0113612	0	8501.84
2083	3.70751	15.6109	0.0627049	1.31539e-06	-5.6298e-07	-0.00504794	1.68623e-05	0.000969882	0	210.717
2084	11.1949	2.42671	0.0513697	6.49339e-07	-1.72448e-06	-0.0176452	-0.000268663	-0.000693276	0	1182.06
2085	16.247	4.68932	0.0668802	2.46828e-06	-2.06567e-06	-0.0145605	0.000799648	-0.00224107	0	3680.33
2088	2.64826	9.38896	0.0590124	7.24776e-07	-1.36281e-06	-0.0142196	-0.000393119	0.0001256	0	1637.36
2090	8.54276	6.3601	0.0716433	-2.60084e-07	-5.66969e-07	-0.0109317	-0.00129933	-0.00183808	0	2140.58
2091	25.86	5.13052	0.0742617	1.39222e-07	-6.80527e-07	-0.00501311	0.000348152	-0.000297372	0	3294.86
2094	22.1566	6.39228	0.0552093	-5.63582e-06	9.69517e-06	-0.00586323	0.00165476	-0.00101536	0	1331.31
2097	16.98	7.75749	0.0744314	4.81774e-06	-6.57518e-06	0.031474	0.00216698	-0.00433405	0	4201.72
2099	16.5715	9.28063	0.066425	7.95294e-06	-8.88714e-06	0.0360826	0.00287085	-0.00587768	0	8215.56
2100	20.9184	7.69317	0.0702331	5.8296e-06	-2.06595e-06	-0.0343103	0.00219939	-0.00165049	0	1107.88
2101	17.7564	2.50789	0.053551	6.75301e-07	3.45052e-07	0.0239997	0.000476673	-0.000850827	0	4517.9
2102	14.4243	1.56454	0.0533907	9.93985e-07	-5.76141e-08	-0.00364979	-2.27546e-06	-0.000286971	0	2470.91
2103	8.20226	1.69553	0.067243	1.155e-06	-5.95039e-07	-0.0057496	-0.000283586	-0.000243943	0	582.16
2107	24.5134	9.47247	0.0744045	3.40486e-06	-6.93483e-07	-0.00597871	0.000941427	0.000336269	0	1110.01
2108	11.7354	6.32252	0.066672	6.96922e-07	-1.06347e-06	0.0077667	-0.000720421	-0.00307185	0	4310.59
2112	26.8603	5.43398	0.0576793	-1.94802e-08	-1.56166e-06	0.00904046	5.65449e-05	-0.000259122	0	238.418
2114	13.811	11.5383	0.0740862	4.37974e-06	-7.00194e-06	0.012647	0.00160087	-0.0102111	0	684.884
2117	19.1063	5.41319	0.0695021	1.69367e-07	-1.84751e-06	-0.00473657	0.00159408	-0.00200053	0	2610.58
2119	9.85106	11.1818	0.06931	6.52278e-06	-8.76503e-06	-0.0442913	-0.00150605	-0.00421634	0	2853.18
2124	14.5225	6.41714	0.053768	1.06264e-07	-2.70137e-06	0.0718422	0.000517304	-0.00380811	0	250.444
2125	10.0649	13.0632	0.0627011	6.40055e-06	-7.31525e-06	-0.0660998	-0.00100664	-0.00482473	0	2120.88
2127	16.5464	7.60988	0.066948	4.66661e-06	-6.87318e-06	-0.00283003	0.00181027	-0.00460013	0	4411.28
2129	7.6086	7.75806	0.0686798	6.39983e-07	-2.17723e-06	-0.0040118	-0.0013537	-0.00149643	0	959.626
2133	19.1625	11.6647	0.0663319	6.52933e-06	-1.08905e-06	0.0681992	0.00317616	-0.00351025	0	3397.99
2138	5.49514	14.1758	0.0533362	4.82829e-06	1.07527e-07	-0.0168333	-0.000290636	0.000442663	0	189.332
2142	3.97088	10.0662	0.0718819	-7.83244e-08	-7.38434e-07	-0.0039416	-0.000687605	4.16536e-05	0	827.436
2143	6.26943	1.82249	0.0656783	3.59112e-07	3.60582e-07	0.0118875	-0.000310204	-0.000176318	0	1621.97
2147	14.9887	12.3946	0.0676906	-6.13899e-07	-6.65302e-06	0.0316984	0.00352379	-0.0112337	0	15392.9
2149	16.9048	9.38658	0.0509613	7.71898e-06	-7.87529e-06	0.0135346	0.00303945	-0.00571975	0	3792.6
2152	26.5105	3.88574	0.0593161	2.35571e-07	-1.80637e-06	-2.62613e-05	0.000101318	-0.000267638	0	1353.06
2153	12.1561	2.52618	0.0593341	2.92153e-07	-1.05346e-06	0.0383169	-0.000242323	-0.000751105	0	400.085
2158	9.87235	5.64724	0.0656955	2.16944e-07	1.10442e-06	-0.0249696	-0.00115247	-0.00193298	0	3173.73
2161	20.2369	3.74955	0.0501888	1.85414e-06	-8.35189e-07	-0.0105411	0.00114838	-0.00114728	0	3986.35
2162	15.1801	12.5156	0.0673038	2.13995e-06	-5.86349e-06	0.0720831	0.00342516	-0.0111402	0	4155.57
2166	11.2625	4.01128	0.0507635	-8.80378e-08	-9.72552e-07	0.0368324	-0.000595635	-0.00146633	0	2960.05
2167	4.20111	10.0499	0.0537634	8.07852e-09	-1.49668e-07	-0.0185237	-0.000720788	-4.70871e-05	0	686.645
2168	11.9525	8.97913	0.068143	1.1806e-06	-2.56225e-08	-0.025217	-0.000585576	-0.00526965	0	3042.89
2169	5.5988	3.43541	0.051579	5.34629e-08	-5.68908e-07	-0.00303194	-0.000578579	-0.000420179	0	1768.81
2170	1.68695	14.9966	0.0671916	1.60192e-06	1.4713e-06	-0.00671241	-8.2056e-06	0.00109517	0	182.603
2173	23.3514	5.49839	0.0619566	5.7098e-07	-5.33476e-07	0.0130536	0.00113487	-0.00065955	0	951.768
2174	25.9977	5.87041	0.0514156	-2.02842e-07	-6.59259e-07	0.000405118	0.000300634	-0.000209807	0	1321.98
2175	9.86168	12.9489	0.0709753	6.6223e-06	-7.40551e-06	-0.0849315	-0.00115184	-0.00440174	0	1826.59
2178	10.8414	8.52811	0.0737772	9.05822e-08	-2.67069e-06	-0.0327695	-0.00123954	-0.00422519	0	2876.42
2181	26.5166	7.60303	0.0542266	4.71124e-08	-1.64894e-06	0.015038	0.000154519	0.000133922	0	767.842
2182	18.5628	8.8398	0.0509524	5.00735e-06	-4.69373e-06	0.0315716	0.00295624	-0.00396546	0	6998.25
2184	25.8592	6.63446	0.0667007	1.71769e-07	-1.05529e-06	0.00252314	0.000476017	-0.000182778	0	454.901
2185	22.6785	3.78152	0.0695458	1.98048e-06	-1.68874e-07	-0.0187081	0.000874878	-0.000638134	0	683.585
2186	17.698	4.584	0.0683463	2.2011e-06	-2.2099e-06	-0.0198241	0.00109775	-0.0021173	0	4616.03
2188	9.28532	4.94188	0.0506731	5.20126e-07	9.10546e-08	0.00325329	-0.00103178	-0.00159819	0	4131.27
2189	13.7107	1.09474	0.0633808	1.84513e-07	-1.35178e-07	-0.0090835	1.70045e-05	-3.82783e-05	0	2039.13
2190	16.7298	1.1319	0.0508616	-3.51838e-07	1.05595e-07	-0.0069631	8.63802e-05	-0.000115053	0	3340.21
2191	12.4109	6.35933	0.0625932	9.82278e-07	-2.51017e-06	-0.0395232	-0.000313633	-0.00335381	0	3287.13
2197	6.70576	7.01631	0.0717389	7.02236e-07	-3.24812e-07	-0.0284719	-0.00123285	-0.00100599	0	2233.08
2198	4.89077	11.6737	0.0632944	9.52624e-07	5.74518e-07	-0.00995272	-0.000724057	7.74634e-05	0	519.466
2201	9.88174	6.7712	0.0662779	7.15191e-08	-5.99528e-07	-0.00563933	-0.00125101	-0.0025072	0	3396.57
2207	14.3166	7.96251	0.0618888	4.31156e-06	-4.51685e-06	-0.0599575	0.00086761	-0.0052706	0	784.727
2213	19.9825	5.19171	0.0683581	6.9983e-07	-2.52819e-06	0.0241263	0.0015486	-0.00169728	0	2507.5
2215	13.9404	5.65275	0.05848	5.95336e-07	-2.55732e-07	-0.0266543	9.09881e-05	-0.00321588	0	882.326
2216	17.0904	12.7119	0.0604855	3.22232e-06	-5.15186e-06	0.0615207	0.00349062	-0.00677138	0	5523.67
2217	21.5285	8.01186	0.0581882	5.65312e-06	-1.57399e-06	0.000141392	0.00225407	-0.00151538	0	1635.39
2224	9.11137	4.321	0.0726794	-7.99016e-08	2.421e-09	0.00464363	-0.000857399	-0.00123	0	1220.12
2227	3.14374	6.39902	0.0607879	1.66138e-08	-6.28466e-07	0.00537344	-0.000470596	-0.000226904	0	1721.65
2231	8.4237	12.4826	0.067214	6.39877e-06	-1.05198e-05	-0.0256074	-0.00125936	-0.00218394	0	1180.81
2232	6.0993	14.18	0.0537277	4.59579e-06	-9.16751e-07	-0.0199029	-0.000334233	0.000226186	0	421.075
2234	14.884	9.49469	0.0660671	8.79609e-06	-1.04259e-05	-0.00738071	0.00168473	-0.00698487	0	2368.86
2237	4.67944	2.55449	0.0623698	-1.51711e-07	-1.5925e-06	0.00355039	-0.000343033	-0.000194635	0	1528.49
2238	18.0536	4.13511	0.067488	2.12475e-06	-2.43024e-06	-0.00676029	0.00105745	-0.00168634	0	4875.7
2242	11.2267	8.32517	0.070586	5.32734e-08	-2.43968e-06	-0.0113115	-0.000939379	-0.00420919	0	3156.67
2245	6.47616	12.4978	0.0697635	3.86443e-06	-2.38005e-06	-0.0228251	-0.000895363	-0.00041809	0	961.896
2246	18.9839	7.26879	0.0607177	6.0253e-06	-3.02414e-06	0.0882987	0.00233881	-0.00290532	0	2562.93
2247	15.374	14.229	0.0515318	-1.82094e-07	-1.36371e-06	0.233979	0.00288777	-0.0122939	0	13591.5
2249	6.60972	2.94302	0.060063	1.8783e-07	-1.87458e-07	-0.00495536	-0.000589136	-0.000391034	0	2154.19
2253	20.9387	8.52022	0.060002	3.16193e-06	-3.55348e-07	0.00251333	0.00250469	-0.00175455	0	1441.2
2255	9.84072	12.7267	0.0504562	6.36315e-06	-7.42772e-06	-0.129668	-0.00133891	-0.00435768	0	97.1177
2261	18.6758	5.20062	0.0701284	2.09965e-06	-3.14992e-06	0.00661633	0.00158173	-0.00196375	0	2383.04
2262	14.7506	7.66629	0.0748774	1.62129e-06	-6.18319e-06	-0.00301512	0.00115376	-0.00495035	0	2879.51
2265	21.5586	10.04	0.0611503	1.81492e-06	-2.66102e-06	-0.00854466	0.00238126	-0.00119533	0	981.803
2266	4.00074	4.43134	0.05307	5.35494e-08	-1.518e-06	0.00224573	-0.000495376	-0.000320233	0	909.03
2267	19.5914	6.19413	0.0741421	1.80323e-06	-5.02214e-06	0.0140084	0.00193406	-0.00223411	0	1692.27
2269	15.3846	14.3411	0.0612254	-2.83854e-07	-4.41885e-07	0.235411	0.0026923	-0.0123837	0	7987.56
2272	2.86525	11.3144	0.0595025	-1.79626e-07	-1.29027e-07	0.00747728	-0.000357002	0.000472128	0	596.146
2273	7.05031	15.1098	0.0526431	3.45674e-06	-6.23809e-06	-0.0271584	-5.74515e-05	-3.04816e-05	0	61.9425
2274	3.27606	8.12461	0.0651498	9.67364e-07	-1.10825e-06	-0.000761544	-0.000565691	-0.000102304	0	764.972
2275	8.18682	10.0123	0.0652568	2.22692e-06	-6.67711e-06	-0.0148251	-0.00145066	-0.00217724	0	4087.13
2277	7.54822	15.9264	0.073526	8.43573e-06	-1.13464e-05	-0.0451549	0.000449335	-0.000123241	0	162.306
2279	16.2561	6.82178	0.0583177	3.0407e-06	-4.80885e-06	-0.0127798	0.00152819	-0.00402228	0	4656.97
2281	19.8077	7.00986	0.0543351	5.03139e-06	-5.826e-06	0.0333971	0.00227833	-0.00234095	0	1494.21
2282	20.0658	5.6944	0.0604616	-2.27538e-07	-1.19085e-06	0.00842093	0.00166774	-0.00181533	0	912.335
2283	8.49109	3.5551	0.0699421	-6.17809e-07	-4.45692e-07	0.00222945	-0.000701356	-0.000893202	0	1934.72
2286	9.8349	1.33028	0.0583055	-6.34247e-08	-3.31578e-07	0.00830066	-8.52183e-05	-9.07357e-05	0	3410.78
2287	25.0432	5.94063	0.0666688	7.21052e-07	-1.20245e-06	7.20313e-05	0.00073376	-0.000346077	0	2166.49
2289	7.44395	14.9467	0.060388	3.6848e-06	-9.60935e-06	-0.0339836	-8.18451e-05	-0.000342337	0	112.252
2291	13.2827	10.9652	0.0533603	5.50533e-06	-6.30358e-06	-0.0638894	0.00045654	-0.00860744	0	7941.15
2293	16.6433	14.9185	0.0502877	1.12532e-07	-2.96547e-06	0.153584	0.000912357	-0.00774016	0	1210.15
2294	19.8198	9.8304	0.0526701	3.17153e-06	-1.03824e-06	0.0163886	0.00308547	-0.0027145	0	1273.05
2295	7.66718	7.08754	0.0603533	3.18803e-07	-1.63184e-06	-0.024962	-0.00135462	-0.00145757	0	3542.45
2296	15.233	13.2718	0.0701527	2.63602e-06	-3.9281e-06	0.068836	0.00379961	-0.0112726	0	5994.88
2298	6.32477	9.49924	0.0528443	-2.21318e-07	-1.97567e-06	-0.0133049	-0.00121278	-0.00082746	0	2066.07
2305	17.5077	6.53345	0.0596992	3.83279e-06	-4.12378e-06	0.0259912	0.00185508	-0.00318744	0	6076.48
2309	11.937	14.4886	0.0508868	1.37477e-06	-4.21961e-06	-0.168036	-0.000485676	-0.00982686	0	2080.68
2311	13.3613	6.47062	0.0556784	1.78524e-06	-3.38514e-07	0.0413776	0.000196477	-0.00366774	0	4682.59
2312	25.6518	1.76789	0.0650968	1.34362e-07	-6.0859e-07	-0.00150216	0.000107078	-0.00012237	0	1158.89
2315	5.70122	2.29935	0.0637494	6.26984e-09	1.46402e-07	0.00844859	-0.000382264	-0.000231563	0	1788.07
2316	16.2363	2.01031	0.0581378	3.05417e-07	1.77832e-07	-0.0109814	0.000147203	-0.000504598	0	156.845
2318	24.7257	8.92455	0.0508462	2.73185e-06	-1.00774e-06	-0.00675749	0.000858569	0.000293073	0	1251.32
2321	4.17316	1.60977	0.0619402	-5.05592e-07	-1.11898e-06	0.00402488	-0.000135917	-0.000104864	0	716.883
2324	7.07138	12.2159	0.0699409	3.47334e-06	-4.39119e-06	-0.0218733	-0.00116737	-0.000890864	0	295.873
2326	13.3258	1.09676	0.0587349	2.9359e-07	-1.33939e-07	-0.00986264	-2.80926e-06	-5.01383e-05	0	1779.69
2334	12.5157	11.94	0.0559514	5.72386e-06	-4.98967e-06	-0.119762	2.48498e-05	-0.00930293	0	6027.44
2335	17.9312	7.63036	0.0727081	5.2663e-06	-4.74614e-06	0.00146675	0.0022437	-0.0037442	0	4636.13
2340	15.512	6.12887	0.0539369	1.87252e-06	-2.9109e-06	0.0107019	0.000874161	-0.00328393	0	2086.11
2341	16.0722	5.55785	0.0566488	4.43316e-06	-3.51713e-06	0.0201008	0.000946096	-0.00300202	0	4155.4
2344	9.2156	7.29582	0.0606522	5.04293e-08	-2.38258e-06	-0.0209302	-0.00135684	-0.00246154	0	1565.48
2346	4.22023	10.5636	0.0711426	-1.92044e-08	-1.91983e-08	-0.00741135	-0.000730009	4.92543e-05	0	470.514
2348	12.0693	7.08723	0.0740875	5.80541e-07	-2.27753e-06	0.0183226	-0.000661939	-0.00370591	0	4206.22
2350	9.35392	10.028	0.0551077	2.68383e-06	-8.78124e-06	-0.0238817	-0.00151885	-0.00337729	0	1543.2
2353	9.56132	7.40769	0.0510137	5.61563e-07	-2.47226e-06	-0.0325225	-0.00135646	-0.00270873	0	2197.28
2356	21.5146	5.24607	0.0638932	9.90316e-07	-1.33513e-06	-0.00357363	0.00142932	-0.00117804	0	3722.47
2358	14.3117	4.91386	0.0696637	-8.17603e-08	-8.51153e-07	0.00783819	0.00020828	-0.00256258	0	5011.38
2361	2.08698	11.0215	0.0535754	2.28008e-07	-1.79836e-06	-0.00432182	-0.000246618	0.000486732	0	437.811
2368	12.5371	2.93596	0.0668108	5.03975e-07	-5.14103e-07	-0.00102279	-0.000288047	-0.00100381	0	4232.68
2370	11.5873	11.3529	0.0735153	5.43724e-06	-6.76109e-06	-0.0665656	-0.00090766	-0.00723969	0	804.997
2371	11.222	9.51565	0.0613514	1.78374e-06	-2.57671e-06	-0.0141948	-0.00117559	-0.005089	0	3684.13
2379	14.2494	6.49986	0.0725748	4.28974e-07	-1.09586e-06	0.00727247	0.000316573	-0.00374215	0	4790.88
2380	5.95707	11.5844	0.0665929	1.98813e-06	-1.8448e-06	-0.00636756	-0.000987831	-0.000354252	0	1332.31
2382	12.0626	10.4666	0.0707681	4.97552e-06	-4.11338e-06	-0.0467472	-0.000607626	-0.00713545	0	2963.84
2384	6.43827	10.8981	0.0637568	7.96492e-07	-4.35073e-06	-0.0165314	-0.00119584	-0.000746454	0	405.304
2387	2.48638	3.16155	0.0625973	-2.12071e-08	-3.43773e-08	0.00198809	-0.000199749	-0.000185815	0	866.38
2388	26.7674	4.83878	0.0582703	-1.45305e-07	-1.4447e-06	0.00276783	6.09906e-05	-0.000277344	0	1922.71
2390	7.41849	9.10662	0.0739495	-5.73127e-08	-3.56317e-06	-0.00500768	-0.00140165	-0.00152168	0	1593.76
2394	9.47474	5.9947	0.063719	1.40124e-07	2.38638e-07	-0.0156134	-0.00124098	-0.00197128	0	2853.83
2395	6.42526	4.36803	0.0721006	-4.39354e-09	-7.1668e-07	-0.0161286	-0.000807609	-0.000663224	0	1617.29
2398	7.35955	7.24348	0.0608078	7.59762e-07	-1.31678e-06	-0.00440296	-0.0012892	-0.00131284	0	2859.9
2399	15.5377	3.3817	0.0681613	7.79649e-07	-8.53994e-07	0.0615623	0.000334727	-0.00137314	0	4699.54
2402	21.5916	5.50657	0.0629719	2.56961e-06	-4.63055e-07	-0.0103476	0.00154061	-0.00122616	0	1021.17
2405	4.44694	2.12966	0.0603419	-5.96058e-08	-1.31674e-06	0.00601528	-0.00027751	-0.00016185	0	1140.27
2406	8.65009	12.3911	0.0702981	5.64274e-06	-1.24593e-05	-0.0333029	-0.00129468	-0.00250653	0	1720.92
2408	1.97951	11.8993	0.072198	-1.61067e-07	-1.69201e-06	0.00501281	-0.000171015	0.000647095	0	260.946
2409	16.0315	3.46613	0.0548437	6.41626e-07	-1.13672e-06	-0.0333732	0.00056854	-0.00143015	0	2459.97
2410	6.95482	8.64184	0.0731671	4.9923e-08	-2.74853e-06	-0.0112759	-0.00141352	-0.00113662	0	1820.38
2412	14.9729	8.26896	0.0660838	4.16541e-06	-7.877e-06	-0.0278693	0.00133392	-0.00576101	0	4750.72
2413	24.106	9.83342	0.0633198	3.91007e-06	1.7405e-09	0.0162782	0.00105115	0.000397543	0	1425.25
2414	3.24415	9.74928	0.0655325	1.28908e-07	-4.65474e-07	-0.0185904	-0.000563309	0.000121802	0	722.838
2416	26.6363	8.2949	0.0670519	2.8631e-07	-1.55231e-06	-0.00117206	0.000235962	0.000363887	0	1628.35
2418	19.0899	12.6365	0.0748337	7.84951e-06	3.88314e-07	-0.0146023	0.00294977	-0.00335331	0	528.839
2419	15.7831	1.56179	0.06078	7.01126e-08	1.63095e-07	0.0306253	2.33765e-05	-0.000335441	0	1876.87
2421	6.36545	4.77292	0.0589809	4.36542e-08	-7.02092e-07	0.00757867	-0.000918775	-0.000699845	0	1795.92
2422	18.1823	7.26231	0.0667608	5.35874e-06	-3.23159e-06	0.0348373	0.00225963	-0.00335704	0	4129.03
2428	8.68636	2.51558	0.0660104	-6.44476e-07	-3.61986e-07	-0.00565782	-0.000503337	-0.000562592	0	1290.79
2429	7.01316	8.509	0.0719609	-2.43314e-08	-2.7371e-06	-0.00949901	-0.00141165	-0.00115282	0	1373.97
2430	10.7375	12.8524	0.0598949	5.47972e-06	-7.63638e-06	-0.104122	-0.00109872	-0.00612425	0	404.002
2431	19.8706	7.56296	0.0554951	5.5491e-06	-4.02908e-06	0.0196272	0.00246156	-0.00233058	0	1866.75
2432	15.4978	12.7592	0.0599871	1.00873e-06	-4.60873e-06	0.0792269	0.00317094	-0.0107643	2	36468.1
2433	25.4689	8.24887	0.0537927	1.64331e-06	-1.44217e-06	-0.0237615	0.000645555	0.000186025	0	2291.4
2434	22.1018	3.43816	0.0701964	1.07797e-06	-3.83728e-08	0.00229458	0.000847398	-0.000656508	0	2285.95
2436	1.89314	2.05983	0.0618098	4.6108e-07	2.46439e-07	0.00369742	-6.89558e-05	-0.000113303	0	800.377
2439	9.30279	8.20866	0.0738319	7.69017e-07	-5.49012e-06	-0.0137015	-0.00149456	-0.00274315	0	3732.06
2440	14.2452	14.9024	0.0568134	-1.96981e-06	-2.7438e-06	0.387833	0.00255341	-0.0179489	0	34672.2
2442	8.89018	8.10647	0.0747456	1.05046e-07	-3.84667e-06	-0.037343	-0.00148494	-0.0023886	0	1477.54
2443	13.6892	1.55332	0.0748077	1.31689e-06	-1.52213e-07	0.0218718	-1.20686e-05	-0.000267314	0	1886.18
2444	3.35188	12.0173	0.0741806	2.73274e-09	-2.55059e-09	-0.00224711	-0.000351189	0.00050275	0	320.461
2445	1.31803	8.6751	0.0699092	1.29146e-07	-5.4189e-07	-0.0126577	-9.81088e-05	7.99098e-05	0	559.228
2447	25.6229	4.69988	0.0523917	3.60053e-07	-7.51777e-07	-0.0154885	0.000404806	-0.000359759	0	1812.51
2449	19.1841	7.53696	0.0683783	7.30077e-06	-3.89803e-06	0.0321198	0.00237116	-0.00279619	0	2842.77
2453	9.1468	4.00812	0.0667304	-8.19775e-07	-2.13933e-07	0.0223605	-0.000830832	-0.00113539	0	2099.09
2454	13.4637	13.8506	0.0626547	1.22446e-07	-3.78356e-06	-0.156539	0.00194494	-0.0154132	0	15079.7
2455	7.03096	2.60428	0.0655008	5.76894e-07	-2.72002e-07	0.00340262	-0.000508124	-0.000400447	0	2711.21
2461	13.4441	1.78553	0.0590245	2.43664e-06	3.16754e-08	-0.00238203	-6.60183e-05	-0.000382521	0	3846.49
2465	5.73616	12.6682	0.0587779	3.58644e-06	-4.17797e-08	-0.0224492	-0.00069171	2.42387e-05	0	401.238
2468	20.5304	8.58587	0.0570844	3.35566e-06	-8.41495e-07	0.0319163	0.00272891	-0.00197097	0	632.796
2470	26.0094	1.27437	0.053189	3.59702e-08	-8.87225e-08	-0.00683121	3.71634e-05	-2.6757e-05	0	287.542
2472	16.2616	5.55381	0.0664956	4.73214e-06	-3.57435e-06	-0.0113305	0.00100169	-0.00296109	0	3800.85
2473	25.0611	6.23566	0.0736829	7.17908e-07	-1.25568e-06	-0.000779567	0.000792817	-0.000237324	0	823.689
2474	13.0411	2.29276	0.0645678	6.02216e-07	-5.42712e-07	0.00506643	-0.000107045	-0.000635623	0	1434.87
2477	18.4441	6.26117	0.0711376	3.69392e-06	-2.50878e-06	-0.0185151	0.00182083	-0.00270675	0	3226.5
2478	17.5148	13.3638	0.0719113	2.32278e-06	-5.17206e-06	0.116284	0.00278607	-0.00590849	2	5881.42
2480	7.12958	14.5428	0.0740197	3.38348e-06	-7.67946e-06	-0.0332641	-0.000242051	-0.000237465	0	330.168
2482	20.0856	1.53072	0.0692865	-1.29377e-07	1.14583e-07	-0.0308182	0.000334123	-0.000238495	0	3294.2
2484	17.1087	11.7845	0.0639397	6.61496e-06	-8.14316e-06	0.0120622	0.00330281	-0.00658681	0	7221.49
2485	11.6642	10.3391	0.0636628	3.98218e-06	-4.68126e-06	-0.00489962	-0.00100119	-0.00655948	0	1881.73
2487	19.9639	10.6528	0.0733322	4.1403e-06	-1.40032e-06	0.028875	0.00275477	-0.00255262	0	2645.56
2495	8.55118	12.8282	0.0718119	6.2477e-06	-9.21659e-06	-0.0412012	-0.00109522	-0.00231807	0	389.443
2497	14.4718	2.80043	0.0722134	3.13774e-08	-3.61581e-08	-0.0133107	4.60898e-05	-0.000906953	0	1709.96
2500	4.52862	12.7699	0.0635261	2.90987e-06	4.39741e-07	-0.00502803	-0.00047952	0.000429982	0	332.749
2501	11.6344	13.3392	0.0659452	2.31561e-06	-6.9575e-06	-0.174924	-0.000779714	-0.00867428	0	1929.48
2506	10.0734	1.23689	0.0742233	-9.42828e-08	-2.46097e-07	0.00366351	-0.000122591	-0.000110495	0	2156.19
2508	1.72361	9.67094	0.0577928	-1.41132e-07	-1.0742e-06	-0.00153593	-0.000139865	0.000287714	0	879.537
2512	26.3126	5.8487	0.0684706	-3.34502e-07	-6.85984e-07	-0.00171084	0.000230775	-0.000232433	0	972.392
2520	26.8882	4.0142	0.0600471	8.72688e-09	-2.14534e-06	0.00866006	2.28937e-05	-0.000248609	0	1490.56
2521	11.7106	8.38091	0.0671228	2.21398e-07	-9.19324e-07	-0.0391477	-0.000765869	-0.00472142	0	2693.28
2522	6.39088	10.6814	0.0505069	6.69059e-07	-4.35165e-06	-0.0136754	-0.0011863	-0.000753458	0	2350.18
2524	8.561	14.916	0.0683711	3.84854e-06	-8.78811e-06	-0.0477719	7.86528e-06	-0.00143688	0	130.087
2527	4.19019	13.1524	0.0676259	2.24964e-06	2.91775e-07	-0.00800699	-0.000361285	0.000604499	0	467.287
2529	9.99086	5.30177	0.0564906	-1.89529e-07	1.54365e-06	-0.0117602	-0.00106694	-0.00193285	0	1928.08
2534	3.24164	1.25549	0.0525106	-3.81865e-08	-3.24481e-08	0.00412705	-3.27548e-05	-1.64726e-05	0	128.06
2540	6.40988	15.2781	0.0699727	3.04052e-06	-8.51181e-07	-0.0175995	-4.26845e-05	0.000370977	0	50.1567
2542	19.8556	4.21785	0.0741047	8.10046e-07	-7.73633e-07	0.00475324	0.00124598	-0.00135408	0	2073.55
2543	17.366	4.18623	0.0693852	1.94579e-06	-2.40026e-06	0.017322	0.00100232	-0.00188838	0	4604.87
2544	4.46981	8.52865	0.0541364	1.22702e-07	-4.5352e-07	-0.0140158	-0.000868756	-0.000236493	0	987.677
2545	2.32133	3.84642	0.0731358	1.34061e-07	6.46732e-08	-0.00907136	-0.000218647	-0.000236123	0	812.267
2546	7.0832	3.10653	0.0685679	1.69804e-07	-5.70503e-07	0.00542499	-0.000631313	-0.000503779	0	2566.24
2549	1.05706	1.38554	0.056359	9.79082e-09	-3.2346e-08	0.00454957	-6.44864e-06	-4.4222e-05	0	179.741
2550	12.3349	10.9304	0.071738	4.17089e-06	-5.88778e-06	-0.00422513	-0.000321449	-0.00781514	0	6138.28
2553	3.10863	3.23066	0.0542609	1.85173e-07	-4.74081e-07	0.0124344	-0.000269805	-0.000218519	0	1574.66
2554	6.45047	1.07441	0.0677389	5.43972e-08	5.90102e-08	0.0080342	-3.63215e-05	-6.72404e-05	0	1130.32
2555	24.123	4.56028	0.0747019	1.45471e-06	-7.96374e-07	0.00476538	0.000729493	-0.000471674	0	1718.44
2557	1.92987	6.66296	0.0585991	3.54756e-07	3.08134e-08	0.00353353	-0.000220861	-0.000127094	0	801.417
2560	19.344	11.9598	0.0565641	7.27464e-06	-5.48789e-07	0.070713	0.00285552	-0.00329722	3	3636.67
2561	26.1782	3.86899	0.0702159	2.51706e-07	-1.27195e-06	-0.00652721	0.00022157	-0.000284101	0	321.378
2562	24.1435	4.38594	0.0569687	1.96805e-06	-7.7323e-07	-0.00415749	0.000706855	-0.000450952	0	1425.46
2564	10.0608	11.7292	0.0642982	8.1532e-06	-8.93042e-06	-0.0404745	-0.00131997	-0.00461414	0	2890.57
2566	12.8639	3.0889	0.0665183	7.50875e-08	-4.82173e-07	0.0104727	-0.000236098	-0.00117709	0	1425.03
2571	1.43834	4.09969	0.0571145	2.47428e-07	8.06452e-08	0.0023646	-9.65715e-05	-0.000189285	0	1185.33
2572	2.62753	1.5852	0.0571337	2.92703e-07	3.12532e-07	-0.00335002	-6.35329e-05	-8.139e-05	0	591.376
2574	13.2646	9.18465	0.0698162	4.56827e-06	-4.2508e-06	-0.0162608	0.000308387	-0.0062541	0	2971.92
2579	20.3422	5.58054	0.0506038	3.95028e-07	-2.33547e-06	0.0700502	0.00163597	-0.00161994	0	1440.17
2584	3.861	8.7743	0.0588989	4.95234e-07	-2.36688e-07	-0.00513204	-0.000704067	-0.000109508	0	1969.2
2590	5.30751	12.0076	0.074053	2.439e-06	-3.12935e-07	-0.0180984	-0.000776501	4.8935e-05	0	720.141
2593	25.1662	6.96724	0.0685641	1.04211e-06	-1.14624e-06	0.00629508	0.000729912	-0.000129398	0	537.451
2594	10.8561	8.15548	0.0738624	7.68547e-07	-3.33766e-06	0.0009339	-0.00108942	-0.00396714	0	3138.39
2599	21.9396	9.02895	0.0634557	2.19874e-06	-1.29964e-06	0.0393043	0.00222524	-0.00101403	0	3682.46
2601	10.2112	9.25187	0.0744389	1.22708e-06	-4.55898e-06	-0.0413161	-0.00143124	-0.00393949	0	3920.39
2603	1.00944	5.20587	0.0689208	1.44927e-08	7.61662e-07	-0.00454849	-2.36666e-05	-0.000154754	0	514.764
2607	25.5411	2.46706	0.0665756	5.21096e-07	-1.0721e-06	0.00167016	0.000215685	-0.000218299	0	1347.07
2613	5.42284	6.16071	0.0678388	3.14811e-07	-2.46825e-07	0.00367198	-0.000868669	-0.000608457	0	725.461
2615	14.824	2.68268	0.0554674	6.80589e-08	5.15049e-08	-0.0307939	8.98611e-05	-0.000854279	0	3044.04
2617	15.6177	11.623	0.074997	4.91195e-06	-3.07334e-06	0.0679758	0.00339163	-0.00904402	0	5415.68
2618	24.7216	9.92784	0.0728359	3.87528e-06	-5.20419e-07	0.0040349	0.000760267	0.000606219	0	870.399
2622	17.265	4.54792	0.062101	2.32335e-06	-3.31158e-06	0.00989818	0.000993889	-0.00208591	0	3789.17
2624	17.6868	4.04907	0.0677412	1.8402e-06	-2.2836e-06	0.0161997	0.00106393	-0.00173213	0	1088.83
2625	5.79654	8.56196	0.0678276	-5.15763e-08	-7.26498e-07	-0.00969049	-0.00109355	-0.000674834	0	1682.42
2626	21.5403	2.82916	0.0741911	9.40648e-07	-5.57182e-07	0.00582105	0.000749228	-0.000631573	0	2701.09
2628	6.59227	5.02053	0.0588028	1.22874e-07	-5.77569e-07	-0.0161321	-0.000921087	-0.000777615	0	1110.55
2631	8.16889	1.22363	0.0701893	3.30306e-07	-6.99436e-08	-0.0104345	-6.87333e-05	-0.000112031	0	1747.95
2632	18.8471	12.6673	0.0689094	7.90171e-06	5.51112e-07	-0.0235895	0.00314059	-0.00362595	0	477.302
2635	5.96595	3.73836	0.0582039	-5.22051e-08	-3.59993e-07	-0.00690792	-0.00063464	-0.000471629	0	589.107
2636	16.63	3.96001	0.0710906	1.23264e-06	-9.35951e-07	0.0239037	0.000742374	-0.00162576	0	3521.47
2642	10.0656	11.9852	0.0587005	8.67825e-06	-8.79507e-06	-0.0382208	-0.00139507	-0.00466682	0	2599.98
2644	23.092	1.46725	0.0747931	7.31038e-07	-1.17223e-06	0.000265058	0.000149715	-7.51421e-05	0	1294.61
2655	14.8223	5.46158	0.0716755	6.71945e-07	-2.02196e-06	-0.00968607	0.000480599	-0.00296481	0	3202.17
2656	12.6931	7.12532	0.0664699	-6.20501e-08	-9.85786e-07	-0.0160174	-0.000180737	-0.00406607	0	6865.2
2658	6.59028	14.3588	0.0588774	4.44461e-06	-3.77602e-06	-0.0225082	-0.000310746	1.01257e-05	0	306.431
2665	23.4367	7.33883	0.063709	2.76257e-06	-3.14411e-06	-0.00218413	0.0014993	-0.000540375	0	2467.89
2666	11.8337	2.88966	0.0722858	2.072e-07	-3.37555e-08	0.00900358	-0.000312602	-0.000873488	0	2273.61
2667	12.0507	9.91462	0.0592992	3.5672e-06	-2.37945e-06	-0.0531821	-0.000577882	-0.00646752	0	2965.86
2668	17.9979	13.3567	0.0661342	2.47589e-06	-3.37545e-06	0.106829	0.00280629	-0.00495075	2	4519.94
2669	7.59168	2.57143	0.0631579	8.1685e-08	-5.01375e-08	0.00516387	-0.000469796	-0.000429451	0	1312.96
2671	11.1553	10.7965	0.0588925	4.43001e-06	-6.13794e-06	-0.0856601	-0.000983763	-0.00602535	0	7043.57
2672	9.1693	1.01372	0.0578116	1.0207e-07	-9.62056e-08	-0.0064212	-3.92556e-06	-3.11032e-05	0	1544.01
2673	3.55341	15.6166	0.0526446	1.35665e-06	-1.05318e-06	-0.0110021	3.13731e-05	0.000982525	0	39.7998
2674	6.89132	1.63017	0.0705746	1.53978e-07	1.94083e-07	0.00678008	-0.000160816	-7.55517e-05	0	55.2123
2675	9.22853	14.6259	0.0725244	3.61488e-06	-7.12993e-06	-0.0683404	-9.32165e-05	-0.002479	0	467.547
2676	15.6073	10.2912	0.052877	6.77824e-06	-8.98515e-06	0.0166961	0.00268908	-0.00763068	0	8599.78
2678	25.2273	3.69152	0.0659721	6.68906e-07	-1.22164e-06	-0.00243419	0.000401995	-0.00033638	0	1898.43
2679	16.2682	9.06185	0.0544844	6.9733e-06	-9.31709e-06	-0.0197075	0.00253156	-0.00574889	0	2256.35
2682	16.2995	11.1469	0.0688884	9.40285e-06	-7.90233e-06	0.0859939	0.00396528	-0.00761426	0	3784.72
2684	19.034	2.18284	0.0646644	-9.93999e-08	-1.84163e-08	0.018406	0.000487383	-0.000600135	0	1913.4
2691	2.15755	9.60743	0.0533263	1.35543e-07	-1.60417e-06	-0.00101748	-0.000237662	0.00020415	0	1140.07
2695	20.4387	6.56267	0.0658857	2.85137e-06	-4.81451e-06	0.0613036	0.00201027	-0.00189246	0	1757.84
2698	4.17286	5.69675	0.0602325	1.44094e-07	-2.19244e-06	0.00549427	-0.00064741	-0.000323697	0	1427.87
2699	22.1179	4.71555	0.0665646	2.83247e-07	8.19897e-08	0.0143521	0.00121633	-0.000925059	0	396.909
2701	19.8642	8.16411	0.0633157	5.92541e-06	-2.55465e-06	-0.0080611	0.00271474	-0.00254575	0	1600.34
2704	4.63	15.3421	0.0656311	5.9769e-06	2.36368e-07	-0.00815079	-5.1765e-05	0.000820339	0	135.858
2712	13.0757	1.10062	0.0669623	3.2168e-07	-1.3109e-07	-0.000339822	-1.70324e-05	-7.34582e-05	0	169.675
2713	10.935	13.1064	0.0614398	4.81945e-06	-7.43705e-06	-0.18493	-0.00105017	-0.00643705	0	1561.65
2714	5.26856	4.88434	0.0503877	3.61546e-07	-7.00214e-07	0.000658299	-0.000732808	-0.000560801	0	1489.43
2715	15.1109	12.6226	0.0602846	1.42413e-06	-7.3769e-06	0.0670548	0.0033271	-0.0112699	0	15381.2
2716	17.5321	9.83995	0.0628048	4.8934e-06	-6.58669e-06	0.0474449	0.00349681	-0.005293	4	2745.26
2717	7.99872	11.6295	0.0635505	3.38791e-06	-8.3685e-06	-0.0330747	-0.00139869	-0.00193703	0	840.901
2720	10.1801	12.8058	0.0742319	7.07933e-06	-7.65401e-06	-0.095973	-0.00119008	-0.00505118	0	1167.7
2722	10.347	8.90124	0.0737258	1.22392e-06	-4.14402e-06	-0.0272477	-0.00147598	-0.00382054	0	1679.47
2729	19.4412	6.52016	0.0523888	4.07216e-06	-3.14477e-06	0.00464915	0.00201088	-0.0023866	0	3833.22
2730	8.46645	1.88266	0.0614134	1.02939e-06	-5.92881e-07	0.0124925	-0.000287116	-0.000285212	0	3111.01
2732	9.66695	11.8828	0.0657718	8.36943e-06	-8.38e-06	-0.0672224	-0.00141309	-0.0039791	0	3389.6
2736	6.58408	5.53291	0.0736461	1.77969e-07	-4.52469e-07	0.0160613	-0.00103952	-0.000830368	0	2238.15
2746	6.66237	15.7057	0.0608699	4.29682e-06	-1.3253e-06	-0.0235992	0.00011985	0.000346597	0	194.2
2748	2.86011	14.4172	0.0694119	5.10971e-08	-1.35269e-06	-0.00650247	-0.000105952	0.00094373	0	106.912
2750	9.19696	4.8004	0.055895	3.29418e-07	1.5257e-07	-0.0327802	-0.000997036	-0.0015001	0	2013.01
2752	2.86341	12.3814	0.0733363	-6.70109e-08	-4.13559e-07	-0.00530117	-0.000288602	0.000626821	0	385.552
2753	23.3424	3.55655	0.0657852	1.63931e-06	-4.64392e-07	-0.000636949	0.000729516	-0.00051465	0	2502.92
2754	17.8194	13.9395	0.064088	2.13415e-06	-4.94944e-06	0.104984	0.00248185	-0.00491212	0	2551.2
2755	23.1105	5.54292	0.0527168	8.71312e-07	-3.1474e-07	0.0218631	0.00127363	-0.000784488	0	883.615
2756	16.8514	2.13191	0.0537767	2.84946e-07	1.72347e-07	0.0378353	0.000228137	-0.000656306	0	4167.82
2765	2.68452	1.359	0.073603	2.04365e-07	2.40223e-07	0.00187569	-3.75267e-05	-2.20609e-05	0	290.45
2767	15.0837	13.0065	0.0741864	-1.05248e-07	-3.78453e-06	-0.12592	0.00314728	-0.0113434	0	6524.78
2768	1.99288	1.84569	0.0647132	4.49191e-07	3.93005e-07	0.000617813	-5.83408e-05	-9.13461e-05	0	624.871
2778	12.7227	5.12811	0.0521553	1.08299e-06	-6.67648e-07	0.00904252	-0.000447947	-0.00246652	0	265.167
2780	2.13129	2.30133	0.0549816	1.90735e-07	-1.09065e-08	0.00150375	-0.000110862	-0.000142786	0	717.099
2781	6.55814	7.38123	0.0682361	6.83291e-07	-6.46004e-09	-0.00819056	-0.00114752	-0.000957954	0	718.879
2783	7.6816	2.22667	0.0720895	3.88509e-07	-1.49436e-07	0.0032384	-0.000451746	-0.000377732	0	1295.65
2792	18.7755	11.5901	0.0652318	6.61858e-06	-3.5463e-07	0.0452385	0.00324891	-0.00400486	0	3464.63
2793	26.7371	3.82558	0.0677559	1.66967e-07	-2.2313e-06	0.00301028	5.91866e-05	-0.000264617	0	1909.94
2795	8.67569	1.92068	0.0580409	9.09595e-07	-7.54519e-07	-0.00744153	-0.000332529	-0.000355205	0	2202.7
2799	21.418	8.34289	0.0597477	2.84679e-06	-1.5479e-06	-0.0184926	0.00235204	-0.00153256	0	3565.92
2803	15.8863	8.28828	0.0729599	5.96987e-06	-8.37574e-06	-0.0645457	0.00198172	-0.00544273	0	2347.53
2806	4.02059	2.07421	0.07132	-2.95971e-07	-1.13352e-06	-0.0012689	-0.000215257	-0.000122548	0	1128.09
2807	17.8922	9.5197	0.0627087	5.49769e-06	-5.44026e-06	0.021289	0.00358781	-0.00488898	0	7562.76
2808	2.11357	2.95697	0.0635964	-2.72433e-08	1.2389e-07	0.00068527	-0.00014165	-0.000174429	0	1488.34
2811	15.8712	10.9987	0.0715724	9.08587e-06	-8.28287e-06	0.0795874	0.00416492	-0.008249	0	3606.86
2812	1.28313	12.9734	0.0743766	1.58701e-07	-6.67072e-07	-0.00251063	-3.35899e-05	0.00088559	0	367.067
2813	4.899	8.38015	0.0657386	3.95263e-08	-8.87702e-07	0.000425462	-0.000947022	-0.000368773	0	720.967
2814	3.20931	7.09823	0.0693158	8.1253e-08	-1.10012e-06	0.00353083	-0.000558662	-0.000207556	0	1588.46
2816	26.7232	6.63786	0.0573217	1.82415e-08	-1.57881e-06	-0.0323373	0.000135154	-8.6231e-05	0	1484.5
2819	22.3085	3.70555	0.0743753	1.1533e-06	-3.58462e-07	0.00558843	0.000877743	-0.000653456	0	1181.05
2820	7.55925	3.0797	0.055841	7.33745e-08	-3.8583e-07	-0.00893143	-0.000706425	-0.000543386	0	1921.91
2821	24.1897	8.89644	0.0537564	4.26966e-06	-1.52826e-06	0.00460391	0.00113522	4.39741e-05	0	2725.84
2823	19.3614	3.98495	0.0661366	4.71177e-07	-7.83864e-07	0.0332505	0.00115269	-0.00135192	0	2981.44
2824	19.8954	11.4126	0.0725433	6.19609e-06	-8.97306e-07	0.0298479	0.00305275	-0.00256178	0	2521.36
2825	16.8833	4.52254	0.0587488	2.90873e-06	-3.79176e-06	-0.0352314	0.000945507	-0.00205756	0	2839.21
2826	9.77162	11.405	0.0607091	6.85924e-06	-8.96698e-06	-0.0322618	-0.0014802	-0.00419037	0	1737.32
2829	5.66873	4.79264	0.0526746	3.45851e-07	-6.59481e-07	-0.00793502	-0.000758812	-0.000574023	0	1563.37
2831	3.38145	11.7091	0.0654868	-1.96228e-07	-1.50275e-07	-0.0100091	-0.000428851	0.000443661	0	447.502
2832	20.2752	4.96072	0.0675012	1.7787e-07	-5.09472e-07	0.00875211	0.00153746	-0.00152821	0	2283.98
2837	16.0079	9.04893	0.0510034	6.9022e-06	-1.0499e-05	-0.0518751	0.00222155	-0.00604683	0	7642.64
2838	24.0824	1.37304	0.0536185	4.53888e-07	-7.60555e-07	0.00163001	0.000104127	-7.19078e-05	0	2141.49
2839	23.2974	2.95579	0.0650763	6.30319e-07	-7.82973e-07	-0.00258686	0.000634045	-0.000438423	0	618.394
2841	2.42275	12.9458	0.0594728	1.24189e-07	-4.86682e-07	-0.0106691	-0.000171276	0.00080785	0	583.325
2846	14.0895	13.3145	0.0731068	5.86168e-06	-9.0372e-06	0.0314351	0.00246997	-0.0139183	0	14232.4
2847	12.2042	15.2018	0.0746318	-3.12623e-08	-3.90539e-06	-0.297677	0.00011137	-0.0105254	0	1605.21
2849	8.99774	14.7834	0.0742832	3.43503e-06	-7.48885e-06	-0.0545154	1.37164e-06	-0.00208763	0	647.954
2850	3.40879	7.78214	0.0737727	1.04692e-06	-1.32249e-06	-0.00342009	-0.000595638	-0.000125374	0	1368.81
2853	16.0491	1.04561	0.0628026	-9.72828e-08	-3.60227e-08	0.00221549	2.27531e-05	-3.36179e-05	0	1696.92
2857	20.9178	9.1453	0.0748862	1.46867e-06	6.80715e-08	0.0142062	0.00263183	-0.00184333	0	2928.98
2859	3.88408	12.8152	0.0649238	1.06197e-06	4.08542e-07	-0.00992935	-0.000375495	0.000573006	0	351.553
2860	8.00998	5.19312	0.0671221	7.3234e-08	-1.05422e-06	-0.0253813	-0.00112817	-0.00132321	0	633.375
2862	11.7981	12.6384	0.059878	3.9248e-06	-7.23697e-06	-0.0892811	-0.000697455	-0.0086446	0	1109.95
2863	21.6118	10.2857	0.0734198	2.55774e-06	-2.522e-06	0.0378044	0.00240541	-0.00115168	0	170.456
2866	7.59016	11.7032	0.0538422	2.81107e-06	-7.18498e-06	-0.00840897	-0.00131342	-0.00152243	0	1355.6
2867	2.65819	13.4764	0.0702486	3.01812e-07	-5.1046e-07	-0.0047958	-0.000157485	0.000860712	0	219.199
2868	10.6782	9.07972	0.0644821	2.58226e-07	-3.3112e-06	-0.00558435	-0.00135729	-0.00424827	0	3420.69
2872	17.0549	13.0215	0.0667479	2.01317e-06	-6.65514e-06	0.109674	0.00353	-0.00693092	0	1943.92
2875	20.0864	1.40593	0.0556815	8.1755e-08	2.70141e-07	-0.0406928	0.00014478	-0.000186506	0	3654.2
2876	5.02013	5.31592	0.0547601	4.51658e-07	-8.46455e-07	-0.0184803	-0.000713442	-0.000546035	0	792.581
2877	25.6843	5.29298	0.0514214	1.88543e-07	-7.0867e-07	0.00409169	0.000440125	-0.000322917	0	3764.57
2878	25.2543	4.63871	0.0598194	8.70634e-07	-9.23025e-07	-0.00335027	0.000467368	-0.000369321	0	3228.29
2879	9.22183	5.03115	0.0590985	4.85392e-07	2.69901e-07	-0.0196764	-0.00104082	-0.00164144	0	3276.86
2887	20.7809	5.06914	0.0562426	6.59113e-07	-4.87253e-07	-0.0027819	0.00149979	-0.0013466	0	3218.7
2888	20.4409	10.2292	0.0692763	3.78691e-06	-6.15371e-07	0.0284674	0.00296562	-0.00214902	0	2099.88
2892	16.1644	10.5119	0.0743418	6.42332e-06	-9.21138e-06	0.055824	0.00356731	-0.00747027	0	3528.92
2894	16.8525	12.7236	0.0545313	8.10956e-07	-7.23343e-06	0.00756591	0.00387759	-0.00739029	0	4578.45
2895	9.38606	12.0888	0.0632702	7.28108e-06	-8.81367e-06	-0.0629644	-0.00138973	-0.00361385	0	47.9855
2896	21.3827	5.45614	0.0523499	2.55764e-06	-1.42892e-06	0.00278224	0.00151926	-0.00122292	0	1679.11
2897	5.1349	1.21699	0.0704047	-6.92388e-09	-5.45349e-07	0.00425409	-2.76815e-05	-1.44651e-05	0	579.422
2901	22.3636	4.6165	0.0723136	5.19334e-07	-2.13877e-08	0.000980399	0.00114748	-0.000869582	0	1417.42
2902	5.34157	6.05819	0.0630612	3.23529e-07	-3.68855e-07	0.00148928	-0.000857466	-0.000604289	0	1112.54
2906	15.5529	4.76145	0.068947	9.05451e-07	-2.35499e-06	0.00626454	0.000546582	-0.00241891	0	1365.16
2910	1.88436	1.76389	0.0604401	3.77094e-07	3.78634e-07	0.00194595	-4.42319e-05	-8.35884e-05	0	749.85
2911	14.3134	2.54342	0.0522045	1.46827e-07	-1.95118e-07	0.0400316	-7.61242e-05	-0.000767459	0	3291.14
2912	18.664	6.24123	0.0535535	2.97252e-06	-2.1766e-06	-0.0132697	0.00185598	-0.0026622	0	2465.66
2920	13.7867	12.8487	0.0592384	5.15004e-06	-1.17827e-05	-0.013806	0.00158603	-0.0131057	0	3849.69
2923	13.1838	13.8652	0.0623349	-7.36881e-08	-3.15894e-06	-0.162706	0.00174475	-0.0149266	0	16135.2
2924	5.59633	3.30549	0.0735957	3.49414e-08	-5.88426e-07	-0.0124572	-0.000574497	-0.00038665	0	916.877
2925	16.0825	3.07707	0.0581516	1.2504e-06	-4.36132e-07	-0.0271939	0.000310371	-0.00112213	0	3144.86
2926	8.12542	11.826	0.0622085	4.32004e-06	-9.10714e-06	-0.0333582	-0.00133415	-0.00201853	0	790.987
2927	8.43005	12.793	0.0544523	6.16612e-06	-8.87877e-06	-0.0563673	-0.0011279	-0.00217601	0	546.621
2928	9.95646	12.7142	0.0659661	6.88815e-06	-7.34397e-06	-0.0686156	-0.00129862	-0.00462854	0	3232.34
2931	6.1763	12.6975	0.0641105	3.75703e-06	-1.65338e-06	-0.0205655	-0.00074234	-0.000194833	0	1096.36
2933	19.4232	1.72762	0.0538243	-1.232e-07	-5.11582e-08	-0.0272033	0.000425704	-0.00038934	0	1741.37
2934	5.36069	9.89245	0.058369	-4.3566e-07	-8.49613e-07	-0.0041008	-0.00102551	-0.000396002	0	805.381
2938	2.94891	11.7818	0.0513378	-2.66995e-07	-2.96992e-07	-0.00268549	-0.000344579	0.00051865	0	962.12
2941	6.13872	8.68901	0.0560774	-2.26689e-07	-1.30198e-06	-0.00556509	-0.00117421	-0.000863554	0	1272.35
2942	8.27898	14.3449	0.0508717	3.97839e-06	-9.30435e-06	-0.0335526	-0.0003097	-0.00135335	0	659.385
2943	24.5802	1.75613	0.0702605	5.91396e-07	-8.88589e-07	0.0110293	0.00018368	-0.000138942	0	2089.83
2944	17.9166	8.65175	0.0725303	6.45158e-06	-4.74411e-06	-0.0322419	0.00281533	-0.00439336	0	4525.09
2948	20.8717	3.56618	0.0577312	7.30504e-07	5.11081e-07	-0.0146656	0.00098881	-0.000855745	0	2175.3
2949	18.33	9.73516	0.0692693	4.36637e-06	-4.65405e-06	-3.06853e-05	0.00356546	-0.00433764	0	5341.07
2950	23.4391	5.59838	0.0709792	4.88819e-07	-6.392e-07	-0.000924641	0.00113766	-0.000629979	0	1808.38
2951	8.51338	15.8162	0.0515405	1.91657e-06	-8.86489e-06	-0.0559267	0.00070452	-0.00103483	0	308.936
2956	4.0801	2.36324	0.0598534	-2.23292e-08	-1.2965e-06	-0.00649746	-0.000267335	-0.000156964	0	1142.88
2961	20.9298	1.08844	0.0506925	-5.97498e-08	2.19878e-07	-0.0102771	4.9957e-05	-6.695e-06	0	893.846
2962	19.3447	7.00578	0.0655806	5.93147e-06	-3.80201e-06	0.00979925	0.00233274	-0.00256084	0	3476.08
2963	10.8318	11.7658	0.051657	8.99403e-06	-7.52102e-06	-0.00745224	-0.00109704	-0.00618231	0	2549.09
2964	11.9415	14.2716	0.0683598	1.62206e-06	-4.86214e-06	-0.144865	-0.000455196	-0.00988498	0	4261.79
2967	5.9336	1.69164	0.0522099	1.54877e-07	3.23907e-07	-0.00212611	-0.000205615	-0.000133889	0	1089.6
2969	11.326	6.83311	0.0608028	3.33939e-06	-1.97631e-06	-0.0155087	-0.00092265	-0.00329655	0	1165.86
2972	3.44657	4.64553	0.0592143	2.06846e-09	-7.82002e-07	0.00209535	-0.000428262	-0.000253194	0	1501.38
2973	22.3606	3.58509	0.0569134	1.93956e-06	-1.45026e-07	-0.0132132	0.000864654	-0.000642727	0	1178.21
2981	18.1075	1.79955	0.0627607	-5.48751e-08	-1.216e-07	-0.0232357	0.000396124	-0.00047944	0	2746.02
2982	4.73564	14.0273	0.0673547	4.75178e-06	5.29019e-07	-0.00966023	-0.000272519	0.000632134	0	109.304
2984	8.9207	1.90658	0.0616494	8.78416e-07	-6.89751e-07	0.0103779	-0.000298457	-0.000366306	0	1048.35
2985	10.808	12.7412	0.071635	6.04671e-06	-7.53035e-06	-0.0469731	-0.00109158	-0.00626444	0	3661.23
2990	18.9496	7.73476	0.0561108	8.58082e-06	-2.50899e-06	0.0695218	0.00240981	-0.0030427	0	1165.1
2995	15.0582	5.59816	0.0725077	1.06091e-06	-2.07323e-06	-0.00865864	0.000496439	-0.00308016	0	2407.7
2996	13.1679	3.5353	0.0503964	1.68243e-08	-1.53406e-06	-0.00417897	-0.000153039	-0.00138839	0	4216.64
3001	9.12409	8.06226	0.0631593	2.76707e-07	-4.40979e-06	0.000242363	-0.00146622	-0.00252652	0	2799.86
3006	6.27269	4.55827	0.0707038	1.70297e-08	-7.21559e-07	-0.00742165	-0.000801727	-0.000646834	0	2098.87
3010	6.09365	9.02872	0.0713026	-4.92197e-07	-1.55241e-06	0.0131912	-0.00119646	-0.000787291	0	1172.73
3012	17.2324	1.53544	0.0725718	-6.57009e-07	-9.20631e-08	0.0226547	0.000162152	-0.000257836	0	3357.59
3016	21.3414	2.10628	0.0572148	1.41898e-07	7.66645e-07	-0.024264	0.000446158	-0.000409257	0	1314.19
3017	14.8304	15.3503	0.0543679	-6.60083e-06	3.78947e-07	0.0274126	0.00191616	-0.0138864	0	673.049
3022	20.5466	9.47136	0.0685965	2.43448e-06	1.72789e-07	0.0323092	0.0027934	-0.00211331	0	982.365
3025	9.61379	3.23297	0.0628959	-5.36394e-07	-1.43224e-06	0.0157618	-0.000593685	-0.00100257	0	2890.19
3027	6.29529	14.28	0.0614593	4.43384e-06	-1.30082e-06	-0.0183169	-0.000319413	0.000173156	0	326.023
3028	2.05425	1.72239	0.0730635	4.10367e-07	4.01731e-07	0.00212565	-5.57474e-05	-8.39177e-05	0	1192.4
3029	1.81524	6.62977	0.0607643	3.46861e-07	1.12057e-07	-0.00210953	-0.000216562	-0.000121207	0	306.023
3030	18.4818	8.17496	0.0731293	6.95973e-06	-4.54903e-06	-0.0250422	0.00277319	-0.00360486	0	4308.91
3035	20.7834	7.50055	0.0698415	6.449e-06	-2.00989e-06	0.0177962	0.00228168	-0.00184939	0	4620.43
3036	26.7924	9.18682	0.057968	4.06708e-07	-1.21519e-06	-0.00653153	5.81919e-05	0.000648551	0	1384.98
3038	18.1273	10.8711	0.0599919	5.42842e-06	-3.92945e-06	0.0432067	0.00334936	-0.00475879	0	5578.24
3039	4.71984	8.9283	0.0562554	1.00236e-07	-4.95581e-07	-0.0205326	-0.00085134	-0.000292249	0	2012.45
3040	2.27486	2.83789	0.0607019	-8.11634e-10	6.96933e-08	0.00159244	-0.000138844	-0.000165838	0	1397.02
3041	19.6894	9.28936	0.0651982	2.16412e-06	-1.07695e-06	0.0286119	0.00304322	-0.00295713	0	517.229
3050	14.9738	10.0317	0.0632713	8.22818e-06	-9.59521e-06	0.00508629	0.00237572	-0.00772224	0	4694.61
3051	7.91528	9.3814	0.0701557	3.99692e-07	-5.04829e-06	-0.0158943	-0.00148891	-0.00183403	0	2069.67
3055	10.3845	5.83823	0.0708135	4.74933e-08	4.44642e-07	-0.0504419	-0.00106549	-0.00230797	0	2402.31
3057	12.5974	8.6625	0.0654543	1.9562e-06	-8.69756e-07	-0.0363949	-0.000503498	-0.00554884	0	3710.37
3059	1.70307	9.39043	0.0747659	-1.64281e-07	-8.51444e-07	-0.00706546	-0.000151158	0.000200389	0	1418.24
3064	22.1589	4.83643	0.0555716	-5.91837e-08	2.38546e-07	0.0253555	0.00121877	-0.000921183	0	3139.75
3065	12.9018	2.11499	0.0566699	1.04155e-06	-3.44769e-07	0.00517963	-0.000138656	-0.000650274	0	956.266
3066	17.7605	3.44343	0.0564604	2.05295e-06	-4.39125e-07	-0.0294443	0.000743816	-0.00127325	0	2090.07
3070	1.68949	4.88336	0.0659279	3.75267e-07	2.20855e-07	0.00315412	-0.000146617	-0.000202062	0	1309.12
3071	2.42476	2.15385	0.0690315	2.89158e-07	5.83718e-08	0.00233914	-0.000118704	-0.000125857	0	1791.87
3072	3.00883	1.00637	0.0612464	-1.47957e-09	2.0482e-08	0.00362544	5.93965e-07	-1.23642e-05	0	265.651
3073	1.08017	14.2928	0.0699138	3.31452e-08	-5.06069e-07	0.00233851	-3.88349e-06	0.00104663	0	88.987
3074	4.58487	5.35361	0.0653068	5.43525e-07	-1.86634e-06	-0.00295778	-0.000676411	-0.00045059	0	417.211
3075	10.5672	12.3098	0.0556673	8.01728e-06	-7.6909e-06	-0.052492	-0.00113376	-0.00577759	0	6140.86
3077	17.7007	3.18808	0.0721928	1.86448e-06	-1.22052e-07	-0.00982769	0.000517971	-0.00116463	0	1073.25
3078	10.5185	1.90651	0.0589042	-1.68791e-09	-3.43589e-07	-0.00605862	-0.000216883	-0.000380255	0	5065.68
3079	18.5997	12.5437	0.0591548	7.83207e-06	-9.13822e-08	0.0184219	0.00306287	-0.00393906	0	684.91
3082	26.2041	6.90971	0.058752	1.18699e-08	-1.13178e-06	0.0114786	0.000303193	-4.9752e-05	0	1624.28
3084	12.6136	10.9603	0.073869	3.75427e-06	-6.16409e-06	0.0344697	1.2401e-05	-0.00829706	0	5535.93
3085	15.2684	5.5024	0.0583086	1.38398e-06	-1.81991e-06	-0.00993673	0.000514916	-0.00294092	0	2057.27
3086	10.4842	14.623	0.0570635	4.04258e-06	-2.01853e-06	-0.112044	-0.000196846	-0.00497351	0	2612.49
3088	17.8524	4.67647	0.0562998	2.26079e-06	-1.72165e-06	0.000430786	0.00112124	-0.00208312	0	6635.97
3091	20.7977	1.57939	0.062792	6.46296e-08	8.046e-07	-0.00887313	0.000221213	-0.000218409	0	1832.82
3096	3.00866	4.56722	0.0610521	1.15367e-07	-3.03849e-07	0.0187985	-0.000352541	-0.000260382	0	590.54
3098	1.54099	5.97354	0.0564076	2.24157e-07	6.83611e-07	0.00341695	-0.000127036	-0.000174071	0	2099.62
3108	13.4922	4.98246	0.0581297	8.44383e-07	3.48902e-07	0.0154558	-0.000200784	-0.00249721	0	3753.99
3110	13.211	14.9671	0.0749467	-1.25526e-06	-3.28978e-06	-0.234548	-0.00021237	-0.0170444	0	22606.8
3112	18.0615	4.64796	0.0534668	1.43492e-06	-1.73749e-06	-0.000293661	0.00108062	-0.0019251	0	3108.55
3113	12.7168	6.12726	0.0559667	2.04056e-06	-2.99426e-06	-0.0043059	-0.000256015	-0.00318561	0	2372.16
3114	12.784	3.19454	0.0659946	4.56643e-10	-6.20894e-07	-0.0199625	-0.000210994	-0.00117977	0	5213.79
3117	25.4133	9.01755	0.062464	1.90147e-06	-1.70189e-06	0.0517762	0.000660479	0.000418357	0	1927.78
3124	25.1962	3.56346	0.0556405	6.38395e-07	-1.18657e-06	0.00693523	0.000396051	-0.000347106	0	1358.17
3130	19.8918	5.71005	0.0736057	-7.52509e-07	-3.69775e-06	-0.0202825	0.00167781	-0.00193674	0	2398.9
3131	3.96219	3.96249	0.0643298	-1.69135e-07	-1.42667e-06	0.00801074	-0.000441058	-0.000292045	0	1591.48
3133	15.7747	12.3455	0.0671208	4.63927e-06	-1.01332e-05	0.0309731	0.00347288	-0.00971362	0	11817.1
3134	15.1506	9.54975	0.0553579	9.01955e-06	-1.08656e-05	-0.0141155	0.00229945	-0.00690785	0	5207.05
3135	8.47235	5.96796	0.0682974	-3.5048e-07	-8.00715e-07	0.00565503	-0.00125379	-0.00155876	0	1621.48
3136	23.4057	6.34739	0.0723996	1.19313e-06	-1.18821e-06	0.0106057	0.00132698	-0.000686489	0	1249.26
3139	18.2588	10.8548	0.0725609	5.35918e-06	-3.14499e-06	0.0796777	0.00334578	-0.00455657	0	2067.42
3142	12.9367	11.0026	0.0707686	5.19407e-06	-6.67609e-06	-0.00934213	0.000270632	-0.00864706	0	3651.99
3144	6.0465	11.9035	0.0512387	2.38922e-06	-1.70651e-06	-0.0313226	-0.000956917	-0.000317196	0	682.38
3145	10.0746	9.75309	0.0503903	1.62451e-06	-5.96757e-06	-0.0569709	-0.00139268	-0.00399575	0	1000.55
3147	21.3317	6.98258	0.0680382	8.23619e-06	-4.54959e-06	-0.000622836	0.0020431	-0.00148502	0	3224.91
3152	13.9859	7.95678	0.0672696	3.51345e-06	-3.35086e-06	-0.0182154	0.000515433	-0.00544902	0	1987.34
3157	20.0669	9.67118	0.0542418	3.0501e-06	-4.9945e-07	-0.0194641	0.00295144	-0.00261049	0	5289.79
3158	2.96002	6.99212	0.065434	6.72097e-08	-6.49169e-07	0.00295242	-0.000505021	-0.000215809	0	1719.2
3161	7.85673	12.6105	0.0525587	5.69079e-06	-8.88699e-06	-0.0339635	-0.00111162	-0.00150761	0	2168.04
3162	7.53028	7.98666	0.074475	1.2636e-07	-2.13965e-06	-0.00318902	-0.00140217	-0.0014836	0	1949.85
3163	11.7575	4.27807	0.0502385	-1.89021e-07	-9.23269e-07	-0.0285822	-0.000605008	-0.00176959	0	3438.23
3165	6.96968	1.27743	0.0736609	1.37395e-07	9.18506e-08	-0.000335938	-0.000101275	-6.09532e-05	0	1647.79
3167	12.4551	12.7773	0.0705802	2.18589e-06	-2.64398e-06	-0.103321	-0.00020266	-0.0104101	0	6828.04
3168	7.64542	4.83261	0.0664767	6.24758e-09	-1.29813e-06	-0.00553632	-0.000946344	-0.00103441	0	840.61
3169	11.7028	13.2061	0.0568346	2.14212e-06	-7.20571e-06	-0.127304	-0.000891397	-0.00883519	0	3899.7
3170	23.3792	5.27166	0.073335	4.81269e-07	-3.0535e-07	0.00288427	0.00106816	-0.000636783	0	552.777
3173	4.76839	3.22534	0.0647473	-5.08326e-08	-1.50213e-06	-0.000430142	-0.000459302	-0.000276667	0	1762.35
3175	13.9004	15.5743	0.0511296	-5.81279e-06	-3.12719e-06	0.0358229	0.00200842	-0.0246985	0	24155.6
3176	1.67993	12.4619	0.0748098	-1.23211e-07	-2.0782e-06	-0.00025086	-0.000103118	0.000761919	0	590.8
3178	15.4487	10.7034	0.0564615	6.88004e-06	-7.23668e-06	-0.00578685	0.00322437	-0.00817219	0	5637.36
3181	12.7334	8.87549	0.0669422	1.62607e-06	-1.00276e-06	-0.0724244	-0.000263463	-0.00584526	0	2097.86
3182	16.3337	5.81569	0.0664294	4.45029e-06	-4.41286e-06	-0.0370088	0.00113134	-0.0030682	0	1854.08
3185	10.4595	1.79115	0.0707683	-1.91102e-08	-1.73338e-07	-0.00475554	-0.000211552	-0.00033895	0	2431.47
3186	17.4751	4.80432	0.0592273	2.69607e-06	-2.4867e-06	-0.0170547	0.00116474	-0.00219164	0	2338.31
3187	1.15977	3.72507	0.0637969	8.08931e-08	1.47183e-07	0.000798617	-2.16997e-05	-0.000199463	0	1753.3
3190	14.313	2.77331	0.0739007	2.32592e-07	-7.64579e-08	-0.0250822	-9.80509e-05	-0.000879987	0	3444.93
3191	3.20091	4.90063	0.0647713	-4.96632e-08	-4.10657e-07	0.00521292	-0.00041362	-0.000263465	0	762.2
3193	16.2557	14.2305	0.0564443	1.24767e-07	-3.90974e-06	0.185981	0.00246039	-0.00905955	0	2807.77
3195	1.08647	13.9131	0.0633375	9.21482e-08	-5.03847e-07	-0.00217761	-6.21383e-06	0.00100194	0	91.1097
3198	1.81152	5.08268	0.0569976	3.54847e-07	4.14916e-07	-0.0156684	-0.000147206	-0.000201198	0	1124.88
3200	8.30985	5.67908	0.0537852	-3.48456e-07	-9.6497e-07	-0.0172325	-0.001182	-0.00153358	0	1297.13
3201	19.8224	1.92332	0.058153	-1.50557e-07	-2.61543e-08	-0.0121869	0.000521685	-0.000388147	0	1416.91
3202	16.4062	10.4556	0.0599108	7.81255e-06	-8.80453e-06	-0.052661	0.00360383	-0.00700963	0	9442.88
3204	16.6994	11.4324	0.0569321	8.55163e-06	-6.69594e-06	0.0822041	0.00355163	-0.00702391	0	16445.4
3206	15.8676	14.1805	0.0699621	1.30571e-07	-3.02424e-06	0.13548	0.00244276	-0.0102964	0	5646.17
3209	3.88432	5.92655	0.058019	2.96653e-08	-2.10207e-06	-0.00217218	-0.000609436	-0.000318451	0	1200.09
3215	3.50838	3.89337	0.07227	2.59815e-08	-5.76558e-07	-0.00406596	-0.000375892	-0.000246119	0	928.256
3217	18.6915	6.34262	0.0515913	2.55471e-06	-2.14574e-06	-0.0107664	0.00194828	-0.00272142	0	4930.53
3218	2.3646	12.6473	0.0622398	4.58735e-08	-3.88699e-07	-0.00163566	-0.000201716	0.000762922	0	469.62
3220	11.5303	7.32916	0.0719879	1.82186e-06	-1.73063e-06	-0.0338513	-0.000780689	-0.00384169	0	1916.4
3221	3.82806	1.93441	0.0633541	-3.96664e-07	-1.05778e-06	0.00934111	-0.000178374	-0.000128459	0	1204.75
3225	4.6908	9.62096	0.0647385	-3.25234e-08	-2.16797e-07	0.000112696	-0.000852958	-0.000183943	0	1195.15
3226	14.6311	6.3842	0.0597902	1.8731e-07	-2.67187e-06	0.0597647	0.000571711	-0.00364658	0	3716.64
3227	17.8804	12.0504	0.0616991	6.12076e-06	-2.61022e-06	-0.010406	0.0033197	-0.00528979	0	7381.05
3229	12.7605	15.2136	0.0737187	-1.72791e-07	-3.96215e-06	-0.30483	-0.00012123	-0.014079	0	10762.2
3231	13.8503	14.0411	0.0732564	2.87368e-07	-4.58131e-06	-0.105077	0.00231462	-0.01653	0	40749.9
3234	10.0846	2.04177	0.0552365	-1.01218e-09	-3.58549e-07	-0.023469	-0.000252991	-0.00044593	0	3310.79
3235	3.55529	4.10798	0.0531706	1.063e-07	-8.56913e-07	0.00589344	-0.000402273	-0.000271382	0	1591.61
3237	26.7968	6.09632	0.0670084	-1.2067e-07	-1.31186e-06	0.0149697	7.89915e-05	-0.000183103	0	2357.12
3238	6.71489	10.9675	0.0669004	1.23331e-06	-5.41112e-06	-0.0445632	-0.00119369	-0.000896741	0	530.077
3239	12.0037	9.112	0.0711515	2.45911e-06	3.86132e-07	0.0515236	-0.000648883	-0.00538149	0	746.275
3243	7.03343	15.9488	0.0515769	1.00101e-05	-5.39742e-06	-0.0353315	0.000342103	0.000214164	0	101.836
3252	22.522	5.18281	0.052437	1.45222e-06	-3.47735e-08	0.0245913	0.001239	-0.000917722	0	2512.43
3253	24.4368	2.41879	0.059406	6.85847e-07	-1.77838e-06	-0.012225	0.000331579	-0.000265199	0	2105.54
3254	4.06408	5.65744	0.0555112	1.25978e-07	-2.28028e-06	0.000230348	-0.000634024	-0.000325429	0	851.656
3259	22.4625	4.1591	0.0595493	1.24697e-06	-3.52286e-07	-0.00433982	0.000988262	-0.000694947	0	1676.92
3260	15.6319	10.7378	0.0657183	7.77892e-06	-7.98109e-06	-0.0427685	0.00340769	-0.00804311	0	8559.08
3261	17.5632	8.46312	0.053464	6.40248e-06	-4.99587e-06	-0.0331563	0.00258423	-0.00445036	0	290.601
3264	1.3711	12.7789	0.0650775	8.61202e-08	-8.28096e-07	-0.000309181	-5.14526e-05	0.000848933	0	747.648
3266	9.33482	13.0332	0.0632912	5.23523e-06	-8.90784e-06	-0.0889666	-0.00109781	-0.00340662	0	1672.24
3269	7.20047	3.69716	0.0682209	-7.24719e-09	-6.48766e-07	-0.00274068	-0.000746578	-0.000699255	0	1005.13
3270	17.8936	3.73985	0.062841	1.82284e-06	-1.19739e-06	-0.0187755	0.00104736	-0.00160142	0	3055.1
3272	25.1507	6.02531	0.0704268	6.34196e-07	-1.16577e-06	0.0262578	0.000680388	-0.000309455	0	1608.85
3274	17.7555	9.32041	0.0702767	5.97847e-06	-5.57588e-06	-0.013307	0.00329169	-0.00486671	0	2362.64
3275	17.5578	5.06891	0.0728111	3.12046e-06	-2.96043e-06	-0.00878618	0.00123548	-0.00231017	0	3858.48
3276	5.44378	2.29384	0.0612539	5.09495e-08	-6.15283e-07	0.00587603	-0.000376997	-0.000244526	0	1663.27
3277	25.8877	8.66064	0.0664835	1.62871e-06	-2.18777e-06	-0.000386973	0.000499191	0.000432609	0	1791.06
3278	6.60571	11.4377	0.0629261	1.73917e-06	-4.09057e-06	-0.0116703	-0.00114804	-0.000772918	0	1632.29
3279	26.9062	9.94432	0.0565539	-1.9259e-07	-1.43797e-06	-0.00146492	3.34498e-05	0.000829241	0	1051.39
3285	2.26997	12.5592	0.0671179	-2.33381e-08	-5.23079e-07	-0.00232551	-0.000176774	0.000741493	0	520.345
3286	20.4273	4.78015	0.0504195	-2.55963e-08	-3.39714e-07	0.00587081	0.00143063	-0.00135464	0	2757.16
3287	3.16354	13.4601	0.0630361	6.98564e-07	-4.84483e-07	0.00120263	-0.000189239	0.000805323	0	56.44
3289	10.7552	3.63156	0.0611415	3.04174e-07	-9.5381e-07	0.000729731	-0.000611644	-0.00124395	0	2843.75
3290	11.3037	7.97239	0.0618765	7.94155e-07	-2.25656e-06	-0.0187259	-0.00095925	-0.00409068	0	1753.74
3291	3.15464	11.2331	0.0560811	-1.94002e-07	-9.82753e-08	-0.00429984	-0.000416321	0.000417883	0	223.218
3292	11.6563	7.33517	0.0541862	1.64692e-06	-1.68204e-06	0.0102713	-0.000783768	-0.00394028	0	4873.32
3293	20.1974	8.04558	0.0685124	4.16658e-06	-2.30068e-06	0.00920882	0.00260466	-0.00229583	0	1263.75
3300	21.2051	7.16209	0.054034	6.26119e-06	-3.03113e-06	0.0462844	0.00207299	-0.00158631	0	2307.07
3301	15.7299	6.21083	0.0687646	2.30677e-06	-2.8551e-06	-0.0368731	0.000993332	-0.0034303	0	3327.39
3305	19.7112	6.55021	0.0532526	3.51111e-06	-5.18995e-06	-0.0254447	0.00220211	-0.00232484	0	2758.36
3306	19.6501	7.1588	0.0532871	6.12418e-06	-5.13794e-06	0.0212575	0.00228256	-0.00238973	0	1151.63
3307	12.079	2.42642	0.0660133	5.53084e-07	-1.43318e-06	0.0129041	-0.000209476	-0.000627839	0	3487.1
3310	19.115	2.09123	0.0576962	-1.27076e-07	2.45863e-08	0.0166078	0.000512296	-0.000538783	0	1727.29
3311	14.96	1.99642	0.055028	8.13676e-07	1.15997e-07	0.0012964	3.6347e-05	-0.000526779	0	4556.82
3313	9.35786	7.56469	0.0514451	1.80855e-07	-3.39342e-06	-0.00717929	-0.00133854	-0.00256146	0	787.896
3318	24.654	8.21101	0.0585264	2.69521e-06	-1.91368e-06	0.0292334	0.0010542	4.24232e-05	0	436.196
3323	17.6057	5.20984	0.0707411	4.93785e-06	-4.00243e-06	-0.0215405	0.00120465	-0.00248848	0	4207.17
3326	11.7904	11.3186	0.0535826	5.53248e-06	-6.36858e-06	-0.0355867	-0.00078371	-0.00737202	0	1912.67
3327	11.4924	4.85458	0.0719059	-2.20656e-07	-1.74702e-06	-0.0228428	-0.00069492	-0.002157	0	3931.83
3328	4.87906	12.8606	0.0725419	3.33148e-06	6.86327e-07	-0.0123471	-0.000507306	0.000360246	0	449.096
3329	1.60619	9.61687	0.0716189	-2.89288e-08	-9.60768e-07	0.0194297	-0.000109338	0.000249502	0	581.035
3330	13.8496	14.1841	0.0698045	1.23812e-07	-4.58052e-06	-0.0888721	0.00256377	-0.0165289	1	31162.9
3331	14.0089	6.57784	0.0672284	1.45789e-06	-5.42961e-07	0.0473072	0.000229573	-0.00377943	0	5541.39
3332	1.77142	1.43026	0.0650462	3.37736e-07	2.94751e-07	0.00123935	-3.47996e-05	-5.90402e-05	0	843.261
3334	18.913	7.97747	0.0669122	8.52801e-06	-3.58931e-06	0.0721222	0.00265989	-0.00335652	0	4373.93
3336	1.75794	2.83731	0.0629907	-9.96412e-09	8.88421e-08	0.00104222	-8.93708e-05	-0.000153376	0	1579.57
3337	19.0819	10.8884	0.0644652	6.11816e-06	-2.27529e-06	0.0183744	0.00293526	-0.00356559	0	2234.7
3340	8.03227	8.67209	0.072213	-8.53745e-07	-4.67678e-06	-0.0113538	-0.00149332	-0.00190347	0	980.54
3342	13.6528	13.3561	0.0593633	3.96071e-06	-8.81958e-06	-0.0310044	0.00156965	-0.014497	0	8684.67
3344	1.70782	5.79267	0.0620182	1.30241e-07	6.76489e-07	0.0046357	-0.000135289	-0.000174077	0	844.99
3346	5.97361	15.8178	0.069747	3.38981e-06	-5.48106e-07	-0.0133862	4.51751e-05	0.000650839	0	146.877
3352	20.4803	7.1131	0.0567604	5.91187e-06	-3.75825e-06	0.00566888	0.00214293	-0.00195755	0	2346.7
3355	12.9375	6.03074	0.0690706	1.91726e-06	-1.68042e-06	0.014869	-0.000141343	-0.00321055	0	5475.51
3356	4.04748	15.0731	0.0708145	3.40695e-06	3.57557e-08	-0.0063927	-6.33649e-05	0.000872342	0	248.102
3358	1.63768	12.9456	0.0526909	1.33778e-07	-1.87031e-06	-0.00275835	-6.96762e-05	0.000859049	0	380.134
3359	9.65478	14.9489	0.0554859	3.32622e-06	-4.1959e-06	-0.0767606	0.000189929	-0.00301841	0	992.123
3364	3.8073	13.1701	0.0500384	1.70843e-06	2.8896e-07	-0.00611748	-0.000333362	0.000671491	0	473.902
3371	25.851	1.71024	0.0549103	3.36687e-08	-4.89148e-07	-0.000543133	8.3181e-05	-0.000117122	0	664.295
3372	22.1118	7.47092	0.0728244	4.55602e-06	-2.41039e-06	0.0109919	0.00191847	-0.0010784	0	2989.79
3377	20.4809	2.61028	0.0545558	2.81926e-07	2.68804e-08	-0.00988094	0.000671324	-0.000551984	0	4112.65
3380	11.215	5.13681	0.0616241	-8.04796e-07	-5.36774e-07	-0.0832918	-0.000747478	-0.00227358	0	2439.89
3384	26.9416	4.13544	0.07264	-2.5902e-08	-2.01805e-06	-0.00630043	1.24533e-05	-0.000253455	0	844.913
3390	12.9474	3.50608	0.0502051	-8.303e-09	-7.25975e-07	0.00250824	-0.000204734	-0.00133798	0	3890.99
3391	1.36747	6.53363	0.0611443	2.00879e-07	7.64403e-08	-0.0247897	-7.82301e-05	-0.000100477	0	861.376
3392	16.6662	13.3924	0.068448	2.66729e-06	-6.73707e-06	0.090616	0.00309561	-0.00776716	0	6946.53
3397	7.05858	5.79335	0.0568593	4.97738e-08	-6.73833e-07	-0.00428777	-0.00114138	-0.00103591	0	2445.64
3401	23.1615	9.28425	0.0719192	4.52296e-06	-2.5648e-06	0.033736	0.00164018	-0.000182773	0	2592.45
3406	2.15095	8.21804	0.0548213	4.84426e-08	-6.49646e-07	-0.015895	-0.000291716	8.33978e-06	0	834.791
3408	9.09664	7.28683	0.0588429	3.27782e-07	-1.91381e-06	-0.0324762	-0.00135566	-0.0022512	0	3945.5
3410	9.50879	5.86391	0.0621857	2.23751e-07	4.00382e-07	0.00322936	-0.00127114	-0.0019645	0	1885.18
3411	15.1793	15.107	0.0503076	-4.90445e-06	-4.50201e-07	0.231451	0.00174079	-0.0122078	0	7827.26
3412	16.6568	6.75812	0.0596516	3.37919e-06	-5.68587e-06	0.0203237	0.00168284	-0.00378195	0	3053.66
3415	17.0953	11.5603	0.0634813	8.17617e-06	-5.44445e-06	0.0729847	0.00340258	-0.00648501	0	4373.43
3416	1.28894	13.9805	0.0544052	2.59345e-07	-4.57636e-07	-0.00488812	-2.12733e-05	0.00100806	0	250.094
3420	12.2487	3.64385	0.0520516	1.17307e-07	-5.60484e-07	-0.0193068	-0.000303338	-0.00133224	0	2906.55
3421	16.691	9.54567	0.0534175	6.64197e-06	-9.2806e-06	0.0384043	0.00309211	-0.00581201	0	1192.93
3423	26.9398	4.7244	0.0550982	-3.01814e-08	-1.59621e-06	0.00425565	2.37176e-05	-0.000268918	0	1552.27
3424	19.8676	7.10547	0.057582	5.61928e-06	-5.01956e-06	-0.0210239	0.00231972	-0.00229551	0	2870.57
3428	2.03316	3.94759	0.0576655	8.30771e-08	5.45148e-08	0.00290124	-0.000165184	-0.000201857	0	965.759
3429	7.67908	10.3264	0.0549191	2.12562e-06	-6.14934e-06	-0.0328635	-0.00144429	-0.00171482	0	1628.92
3430	12.9316	3.8005	0.0710275	1.54512e-07	-1.07334e-06	-0.0187109	-0.00025117	-0.00152844	0	1554.26
3431	6.39261	3.82591	0.0594542	-2.73805e-08	-4.54461e-07	-0.0119094	-0.000714276	-0.00056813	0	1340.7
3432	14.1507	11.5292	0.056756	3.94533e-06	-1.03978e-05	0.0631174	0.00186924	-0.0102769	0	10815.8
3433	14.7973	13.0274	0.0709725	-1.27062e-06	-4.13721e-07	0.0858049	0.00311369	-0.0123438	0	6366.18
3437	3.70704	4.8734	0.0698473	-4.8379e-08	-1.11331e-06	0.00866781	-0.00048984	-0.00026604	0	1277.43
3438	19.8168	11.941	0.0628261	7.9159e-06	-1.09455e-06	0.0672698	0.00287186	-0.00269726	0	1039.7
3439	6.21679	6.03269	0.0727516	4.22576e-07	-5.44579e-07	-0.0173624	-0.00103981	-0.000825383	0	1106.11
3440	10.6814	2.21033	0.0538405	3.56344e-07	-6.82999e-07	0.00589125	-0.000244733	-0.000504465	0	2718.16
3444	15.8787	1.49088	0.0582642	-1.08119e-07	1.29445e-07	0.00330886	4.63939e-05	-0.000251149	0	3102.68
3446	9.31693	2.12571	0.064895	-1.52025e-07	-5.82652e-07	0.00569018	-0.000332089	-0.000432668	0	2320.09
3448	17.6729	13.6788	0.0610919	3.07291e-06	-5.17978e-06	0.0655489	0.00256983	-0.00551149	0	1233.78
3449	9.2339	11.9355	0.0504037	7.63608e-06	-1.08826e-05	-0.1091	-0.00149371	-0.00328701	0	2462.58
3452	19.6657	12.1127	0.0612493	7.37791e-06	-7.47854e-07	0.0729312	0.00266442	-0.00289373	3	1830.45
3458	2.84289	14.8774	0.0749872	8.30332e-07	-2.25865e-06	-0.00739001	-4.40048e-05	0.00099621	0	179.219
3459	18.131	9.756	0.0533963	4.7141e-06	-4.86449e-06	0.103522	0.00357778	-0.00467721	0	4172.56
3463	21.9093	7.28063	0.0669808	4.65883e-06	-5.30182e-06	0.0282145	0.00190657	-0.00116935	0	862.161
3469	8.89068	8.82159	0.0567459	7.62298e-07	-7.06357e-06	0.0128746	-0.00159347	-0.00259154	0	2038.34
3470	3.52542	2.44361	0.0690435	-1.95177e-07	-9.64264e-07	0.0111951	-0.000231986	-0.000177986	0	1652.59
3472	22.0004	2.1686	0.059975	8.21379e-08	3.35336e-07	-0.00896139	0.000509146	-0.000407426	0	1238.31
3473	19.5717	3.02558	0.0672757	6.68746e-07	-1.47783e-07	-0.0086406	0.000755598	-0.000836619	0	3103.73
3474	12.117	9.56396	0.0545295	3.20778e-06	-6.43004e-07	0.0280409	-0.000804006	-0.00633829	0	1995.25
3476	22.4698	9.03722	0.0612791	2.91205e-06	-1.57006e-06	0.0122721	0.00201852	-0.000685702	0	1915.77
3477	25.4161	2.10279	0.0733415	3.4342e-07	-8.93427e-07	-0.00456006	0.000174715	-0.000198956	0	1273
3480	18.5304	2.97828	0.0703337	3.40276e-07	-3.40873e-07	-0.0145834	0.000726598	-0.00103727	0	3621.78
3481	24.7253	6.17767	0.074433	7.38147e-07	-1.58882e-06	-0.00376838	0.000877354	-0.000304181	0	1748.7
3483	13.0259	4.05934	0.0611566	-2.37689e-08	-4.20787e-07	0.0154417	-0.00028361	-0.00161222	0	3726.14
3485	8.76197	15.9267	0.0720969	-5.29566e-07	-7.89105e-06	-0.0707361	0.000860988	-0.00127782	0	37.3825
3486	9.74251	5.27646	0.0682911	-2.40085e-07	6.64477e-07	-0.010937	-0.00108569	-0.00176221	0	3478.2
3487	4.78112	7.36268	0.0630253	1.01594e-06	-1.02711e-06	-0.007496	-0.000878914	-0.00041994	0	543.585
3494	25.9069	5.78845	0.0709542	-1.2846e-07	-6.95365e-07	-0.00214555	0.000364172	-0.00026209	0	2105.37
3495	4.15967	15.7476	0.059686	2.45447e-06	-2.536e-07	-0.00681238	1.90362e-05	0.00093055	0	82.7756
3496	19.0093	5.16012	0.0739201	2.98999e-07	-2.75918e-06	0.00152904	0.00153098	-0.0019683	0	3813.94
3498	24.8912	3.82209	0.0719344	9.21035e-07	-1.18565e-06	-0.00835407	0.000455087	-0.00038132	0	1187.81
3507	12.1685	8.15377	0.0611321	2.8703e-08	-1.44082e-07	-0.0357896	-0.00060146	-0.0046161	0	1686.49
3510	15.603	8.96364	0.051651	6.58549e-06	-1.0546e-05	0.039156	0.00196338	-0.00636846	0	6997.09
3511	15.9258	12.226	0.0714373	3.27514e-07	-9.64682e-06	0.11523	0.00347046	-0.00922621	0	5777.24
3512	2.48005	12.6056	0.0605588	6.14001e-08	-5.74082e-07	-0.00698149	-0.000216867	0.000738789	0	679.227
3513	7.91736	5.5416	0.0553721	-2.46675e-07	-1.21298e-06	0.0239543	-0.00116345	-0.00133309	0	4107.31
3514	4.87206	8.60655	0.0739106	-5.86326e-08	-3.62177e-07	-0.0125369	-0.000893999	-0.000362917	0	335.644
3516	26.2179	5.59481	0.0628632	-2.57139e-07	-7.19456e-07	0.00790692	0.000263935	-0.000247621	0	1870.52
3518	1.49733	5.7476	0.0674583	1.10509e-07	9.67925e-07	0.000213103	-0.000102144	-0.000161567	0	984.789
3519	17.3483	10.7671	0.0736292	6.5253e-06	-4.50811e-06	0.0568381	0.0036307	-0.00597825	0	8667.3
3522	26.7927	8.13817	0.0587283	8.73426e-08	-1.59093e-06	-0.00164768	0.000106077	0.000320217	0	3507.46
3523	12.8743	2.46411	0.0713311	5.68402e-07	-5.16888e-07	0.0088636	-0.000144374	-0.000748254	0	5068.33
3524	10.6377	11.4925	0.064081	7.2033e-06	-7.15577e-06	-0.0608019	-0.00115508	-0.00557219	0	2773.6
3526	20.4359	2.19911	0.0703145	-8.62939e-08	9.74197e-08	-0.00800806	0.000499062	-0.000377454	0	1427.43
3527	12.3298	15.229	0.0539732	-1.58331e-07	-4.27405e-06	-0.198742	0.000228877	-0.0112808	0	1749.77
3530	26.7276	5.75799	0.0644948	-3.05579e-07	-1.28616e-06	-0.0175004	0.000108776	-0.000228988	0	1057.37
3533	13.6568	6.91963	0.0610527	9.91232e-07	-6.93524e-07	-0.0123765	1.20735e-05	-0.00403489	0	2206.28
3534	15.6112	10.3969	0.0531381	6.58992e-06	-8.53662e-06	-0.138927	0.00296342	-0.00775163	0	7545.14
3535	14.7092	8.50199	0.0609542	4.03271e-06	-7.69539e-06	0.00206926	0.00118945	-0.00611738	0	946.753
3539	2.98802	8.96198	0.0614539	3.25778e-07	-1.11643e-06	0.00916707	-0.000477592	1.90104e-05	0	862.82
3542	18.7516	8.96477	0.0563896	4.81274e-06	-4.43818e-06	-0.0344651	0.00301917	-0.00379347	0	5309.5
3543	16.4926	4.96519	0.0642734	3.99088e-06	-4.11443e-06	0.00735763	0.000969598	-0.00233104	0	346.544
3545	16.8536	1.30719	0.0732805	-5.38632e-07	-8.62625e-08	-0.0273393	0.000108622	-0.000199578	0	3377.72
3546	18.4175	6.82138	0.0572124	2.69553e-06	-1.9389e-06	0.00158534	0.00204811	-0.00302543	0	1833.37
3547	4.69293	12.995	0.058401	3.54597e-06	7.10544e-07	-0.0172373	-0.000455886	0.000430368	0	180.229
3549	8.44057	15.7136	0.0739575	2.82815e-06	-9.63632e-06	-0.0599701	0.000570377	-0.000996797	0	448.665
3551	9.02512	8.14489	0.0657474	3.72135e-07	-4.33684e-06	-0.00438441	-0.00148016	-0.00249378	0	2892.85
3555	19.2127	3.56794	0.071284	1.55697e-06	-1.831e-07	-0.0365753	0.00102753	-0.00122893	0	2304.47
3558	10.021	2.69464	0.0509721	-1.2137e-07	-1.73411e-06	0.0262831	-0.000501391	-0.00076241	0	4060.27
3559	3.14505	9.63175	0.0617943	2.086e-07	-5.2619e-07	-0.000141824	-0.000533174	0.000140507	0	403.606
3560	13.6238	5.29595	0.0515841	3.42752e-07	-1.84152e-08	-0.00804813	-1.39293e-06	-0.00270824	0	843.863
3561	5.61157	2.72371	0.0748918	8.09228e-08	-4.50049e-07	-0.00485805	-0.000480891	-0.000303558	0	1994.77
3562	23.2202	7.27027	0.0568266	2.75275e-06	-3.15081e-06	0.0378781	0.00153576	-0.000570006	0	1404.62
3563	13.8362	11.6947	0.061015	4.75771e-06	-7.14322e-06	0.13189	0.00167251	-0.0105	0	3426.94
3564	17.8413	7.12781	0.0722236	5.0053e-06	-3.39667e-06	-0.0255745	0.00215262	-0.00350419	0	1268.51
3565	16.5923	10.3318	0.0728814	7.19822e-06	-1.06241e-05	0.064621	0.00348142	-0.00671784	0	1373.99
3566	12.4871	2.47132	0.0717031	4.53163e-07	-1.20726e-06	-0.0383679	-0.000171326	-0.000639321	0	1224.87
3571	15.6366	7.51555	0.0689538	2.87789e-06	-7.55061e-06	-0.01245	0.00146649	-0.00480514	0	6427.29
3572	16.3512	7.02951	0.0737238	3.42899e-06	-5.41103e-06	-0.0226197	0.0016141	-0.00411265	0	2117.24
3575	7.89219	10.8072	0.0606285	2.92068e-06	-7.28651e-06	0.00780718	-0.00143292	-0.00190949	0	1000.32
3576	10.7796	3.26315	0.0739082	7.32217e-07	-1.04603e-06	0.00879081	-0.000565594	-0.001127	0	1727.57
3577	10.4044	13.1545	0.0513988	5.7756e-06	-7.17282e-06	-0.0151185	-0.00104711	-0.00546728	0	2132.74
3579	3.04841	9.13495	0.0535076	1.55638e-07	-9.59744e-07	-0.00461265	-0.000487136	2.95295e-05	0	1372.94
3581	17.4971	5.91727	0.0709003	5.93901e-06	-4.05006e-06	-0.00975647	0.00152888	-0.00288878	0	3258.59
3583	15.4607	11.4093	0.0604593	6.53144e-06	-8.95514e-06	0.112792	0.00366754	-0.00922394	0	4001.71
3585	23.6753	9.00881	0.0531542	4.74185e-06	-2.51248e-06	0.0146929	0.00142768	-0.000140256	0	2374.34
3588	14.4492	6.74701	0.0668947	2.3309e-07	-2.3594e-06	0.00839247	0.000485913	-0.00416155	0	4838.77
3589	13.9736	5.51694	0.07401	6.36379e-07	-5.86424e-07	-0.0286053	7.59233e-05	-0.00299261	0	2432.74
3590	4.47905	12.5693	0.0601433	2.49714e-06	5.66396e-07	-0.0109051	-0.000512068	0.000391466	0	398.488
3592	15.1477	8.35726	0.0626772	5.08369e-06	-8.57918e-06	0.0194661	0.00137596	-0.00579141	0	5082.39
3594	4.24224	5.37931	0.0710873	3.87179e-07	-2.24882e-06	-0.0145325	-0.000635942	-0.000364794	0	1694.06
3596	17.7779	11.744	0.057459	7.15784e-06	-2.41214e-06	0.0815771	0.00314672	-0.00554573	0	649.169
3598	16.2605	3.11859	0.0704682	1.63012e-06	-2.93431e-07	-0.0164533	0.000398784	-0.00116318	0	4996.05
3599	13.0797	4.82744	0.0661668	1.95978e-07	4.66391e-07	0.0292088	-0.000362298	-0.0022391	0	3155.51
3602	10.0338	1.60299	0.0678983	-9.4689e-08	-1.91523e-07	0.0201108	-0.000167844	-0.00016644	0	2737.43
3606	17.6322	4.23548	0.0597999	1.98424e-06	-2.39889e-06	-0.00371268	0.00102214	-0.00191093	0	3328.51
3609	9.75552	7.5289	0.0699063	1.49638e-06	-3.43502e-06	-0.0148037	-0.00132417	-0.00281533	0	1722.91
3610	17.048	4.00419	0.0618452	2.09817e-06	-2.46034e-06	0.00250284	0.000854203	-0.00182913	0	3960.94
3612	12.2204	10.2571	0.0702562	4.57313e-06	-3.61741e-06	-0.0185335	-0.000510528	-0.00692699	0	2851.86
3614	11.0766	8.79225	0.0632002	3.03471e-07	-2.37296e-06	-0.0338215	-0.00116161	-0.00454254	0	4736.41
3615	7.21297	2.19383	0.0512376	8.49359e-07	9.22995e-09	0.0262616	-0.000404384	-0.000289963	0	538.21
3616	1.40405	15.7949	0.07214	-2.35675e-06	-2.67948e-06	0.000826755	2.34979e-05	0.00120553	0	133.511
3617	16.4711	2.41365	0.0602309	9.68095e-07	3.74904e-07	-0.0329337	0.00027835	-0.000734908	0	2906.14
3618	16.4273	1.6719	0.0574336	-3.64306e-07	-1.1893e-07	0.0147728	9.23494e-05	-0.000343034	0	3153.28
3620	18.7205	12.7056	0.0634248	7.6328e-06	2.67623e-07	0.0385045	0.00311998	-0.00375313	0	1189.5
3622	15.771	13.2598	0.0747328	2.506e-06	-4.69731e-06	0.0820992	0.00348027	-0.0105791	0	2180.32
3624	12.4921	13.8077	0.0626379	7.03579e-07	-1.54256e-06	-0.23486	0.000643123	-0.0121646	0	3420.4
3626	13.9878	2.30916	0.0588805	5.71604e-07	-6.47053e-08	0.00453765	-1.38461e-05	-0.000735108	0	2997.64
3630	17.3088	10.0892	0.071603	5.64975e-06	-7.58382e-06	0.0461821	0.00349343	-0.0056321	0	5193.91
3633	13.4069	13.6288	0.0667301	4.17377e-06	-4.57311e-06	0.0692719	0.00151688	-0.0146168	0	16940.6
3636	21.028	8.85303	0.0537087	1.96356e-06	-7.39009e-07	0.00760965	0.00265175	-0.00165697	0	3625.69
3642	15.2181	11.9618	0.0523084	1.01547e-07	-1.04468e-05	-0.0446782	0.00338161	-0.0105257	0	8442.27
3643	11.738	1.76699	0.0740613	7.52399e-07	-4.9795e-07	-0.0182921	-0.000156249	-0.000399511	0	1909.21
3648	8.87186	13.1283	0.0735373	5.89857e-06	-9.02512e-06	-0.0455262	-0.000946662	-0.00264368	0	222.899
3649	6.23336	3.80736	0.0581113	-3.49608e-08	-4.50006e-07	-0.00114354	-0.00068267	-0.000523535	0	2016.41
3652	14.8127	1.20452	0.0548154	4.10489e-07	1.94155e-08	0.0235319	-2.50402e-05	-0.00011533	0	4061.48
3654	12.4042	12.2101	0.0746019	4.73383e-06	-4.07991e-06	-0.0671773	2.26877e-06	-0.0092606	0	3632.18
3655	5.8695	3.03665	0.05179	2.63214e-08	-3.36854e-07	0.00559731	-0.000570416	-0.000361092	0	1288.56
3656	2.73662	2.67983	0.0721166	-3.56349e-08	-1.32684e-07	-0.00410243	-0.000195974	-0.000168743	0	1514.78
3658	20.2743	4.63746	0.0635793	3.75796e-07	-7.87951e-07	-0.00492857	0.00140631	-0.00135117	0	1976.84
3659	2.53295	13.4968	0.0566645	4.19455e-07	-4.81056e-07	-0.000270462	-0.000151439	0.000876265	0	276.137
3660	5.61031	1.59793	0.068492	-1.4781e-07	3.96769e-10	0.0125177	-0.000202825	-0.000113436	0	1378.57
3666	6.12828	6.65266	0.0701219	4.77972e-07	-2.05421e-07	-0.00170147	-0.00113042	-0.000811652	0	874.403
3671	2.54417	12.8446	0.0523514	2.40486e-07	-4.69876e-07	-0.00756203	-0.000194242	0.000773241	0	220.206
3675	14.5933	9.96519	0.0745239	9.5761e-06	-9.98053e-06	-0.0612767	0.00186135	-0.00793651	0	8453.04
3677	1.10649	3.00952	0.0531488	1.0579e-07	5.65243e-08	0.00266381	-2.88672e-05	-0.000156845	0	1860.65
3679	10.785	4.69956	0.0676954	-2.91356e-07	-1.0361e-06	-0.00923453	-0.000789215	-0.00170839	0	2705.84
3680	5.73539	11.5118	0.0593786	1.75771e-06	-1.45473e-06	-0.0241304	-0.000973233	-0.000259633	0	1444.39
3685	6.40799	9.30119	0.074742	-5.04997e-07	-2.13913e-06	-0.033118	-0.00128717	-0.000934076	0	1249.25
3695	12.7145	10.7206	0.0592007	3.86649e-06	-5.983e-06	0.017723	5.07026e-05	-0.00801421	0	4924.87
3697	15.6474	15.3637	0.0648562	-2.84053e-06	-1.52234e-07	0.0486378	0.0010701	-0.0096591	0	2094.37
3700	8.85648	15.2094	0.0618909	3.09231e-06	-7.47074e-06	-0.0679286	0.000277312	-0.00172647	0	213.601
3701	17.8256	5.69681	0.0692606	4.57126e-06	-3.2412e-06	0.0084173	0.00151562	-0.00268227	0	1381.92
3702	7.73862	15.2692	0.0558753	4.56607e-06	-1.14798e-05	-0.0376553	0.000123689	-0.00047056	0	107.362
3703	10.7586	8.63249	0.0596569	1.99801e-07	-2.70484e-06	-0.0476402	-0.00118673	-0.00417215	0	3167.76
3704	21.92	9.6249	0.0603127	7.07999e-07	-1.97975e-06	-0.00427983	0.00221015	-0.00086339	0	2489.18
3705	4.17766	1.73036	0.0587546	-4.08433e-07	-1.11704e-06	0.00996472	-0.000167938	-0.000113689	0	1712.39
3711	6.57083	8.19686	0.0679347	-1.67271e-07	-9.24142e-07	0.00936154	-0.00124569	-0.00104375	0	1839.84
3712	8.89639	15.0932	0.0609854	3.17384e-06	-7.25817e-06	-0.0558212	0.000201764	-0.00183806	0	804.833
3717	7.34058	8.71097	0.0719116	-1.13201e-07	-3.54872e-06	-0.0107637	-0.00140604	-0.00139634	0	600.38
3718	10.9949	3.50927	0.0530154	5.40937e-07	-7.0415e-07	-0.0203192	-0.000614615	-0.00117589	0	2414.21
3721	17.8513	10.5249	0.0604893	5.51974e-06	-6.48941e-06	-0.000907697	0.00349454	-0.00521668	0	4098.36
3726	11.2438	4.11017	0.0500133	-1.53807e-07	-9.51747e-07	0.0152036	-0.000636955	-0.00151344	0	3730.15
3730	9.39512	2.23378	0.0554987	-9.25081e-08	-7.30262e-07	0.00109033	-0.000409654	-0.000501718	0	1459.47
3733	7.9046	15.8281	0.0519634	6.20793e-06	-1.22498e-05	-0.0412789	0.000504052	-0.000450986	0	175.2
3734	25.5388	9.06149	0.0706164	1.8559e-06	-1.92972e-06	0.0165983	0.000602832	0.000481673	0	2573.25
3736	20.3493	9.2258	0.0532958	2.55459e-06	5.5032e-07	0.0508788	0.00277283	-0.0022262	0	2736.2
3739	11.0731	12.425	0.0561029	5.87518e-06	-9.28081e-06	0.0102241	-0.000928401	-0.00663701	0	284.147
3743	3.12492	6.80242	0.0623457	-5.98222e-08	-8.11116e-07	0.0052187	-0.000518185	-0.000223679	0	1503.34
3746	13.2726	12.6518	0.0667517	3.18585e-06	-7.70775e-06	-0.190356	0.00133246	-0.0122475	0	10631.9
3750	13.9082	1.027	0.0550296	9.39699e-09	-1.19284e-07	-0.0014956	-1.48779e-05	-4.52892e-05	0	2134.37
3752	19.9216	7.00101	0.0601039	4.91176e-06	-5.52867e-06	-0.0218202	0.0022623	-0.0022764	0	3828.15
3756	15.4454	10.0659	0.0620836	8.16512e-06	-9.86502e-06	-0.0161399	0.00243846	-0.00727612	0	4381.91
3757	25.0224	8.55817	0.0666723	2.21263e-06	-1.38768e-06	-0.00183316	0.000841658	0.000274557	0	1064.2
3758	5.56768	12.5299	0.0630884	3.29698e-06	1.57476e-08	-0.0234978	-0.000718687	4.58398e-05	0	258.909
3759	8.78516	5.1648	0.074135	1.75437e-07	-1.57669e-07	-0.00750523	-0.00107913	-0.0014961	0	2951.81
3760	6.45413	11.2296	0.0601889	1.30579e-06	-3.93263e-06	-0.0172521	-0.00114761	-0.000720994	0	1425.85
3762	20.2691	7.11801	0.0635572	5.47772e-06	-4.22847e-06	0.00411116	0.00217429	-0.00211039	0	1097.81
3763	9.56156	7.18042	0.0575201	6.27257e-07	-1.494e-06	-0.0200815	-0.00136646	-0.00267135	0	988.069
3765	2.6947	7.04633	0.0739679	9.29896e-08	-1.32031e-07	-0.018605	-0.000384341	-0.000154091	0	1354.45
3771	22.509	6.84361	0.0531057	1.49716e-05	1.19552e-05	0.0196101	0.00169631	-0.000906824	0	4511.14
3774	24.2973	4.07508	0.0716501	2.07226e-06	-1.04712e-06	-0.0106664	0.000632965	-0.000436432	0	2159.87
3775	21.1518	4.89791	0.0666553	4.98432e-07	-2.46125e-07	-0.0146353	0.00137965	-0.00119238	0	2883.54
3778	1.85625	9.84799	0.0666303	-4.66457e-08	-1.65078e-06	0.00116284	-0.000168128	0.000270721	0	375.135
3783	23.9346	4.23879	0.0715735	1.96594e-06	-4.89789e-07	0.00400935	0.000704245	-0.000481876	0	1421.49
3785	8.2013	14.8449	0.0560957	4.34339e-06	-9.71802e-06	-0.0341346	-4.35972e-05	-0.00108437	0	202.76
3786	13.9195	12.4296	0.0648627	5.16459e-06	-1.25307e-05	0.0119593	0.00221372	-0.0121141	0	4835.18
3792	14.0463	14.9244	0.0743138	-2.22323e-06	-3.60519e-06	-0.0797345	0.00211281	-0.0187885	0	31043.6
3795	12.3683	2.51703	0.055753	4.14217e-07	-1.19159e-06	-0.0069079	-0.000197491	-0.000739532	0	6193.57
3797	6.1882	3.34323	0.0710468	-2.64229e-08	-3.14461e-07	0.00462407	-0.00061379	-0.00044554	0	2020.61
3798	5.51415	11.5956	0.0592673	1.79508e-06	-1.03154e-06	-0.0321894	-0.00089797	-0.00012924	0	487.825
3800	23.0175	6.24731	0.0681058	1.45818e-06	-1.05269e-06	-0.00382857	0.00142538	-0.000747443	0	2993.15
3803	11.1196	7.78246	0.0695706	1.6077e-06	-3.01704e-06	-0.0357326	-0.00103454	-0.0038368	0	6229.12
3804	12.6118	4.16553	0.0638389	-1.13939e-07	-4.70023e-07	0.0169516	-0.000387079	-0.00175289	0	5372.04
3805	23.4648	7.57718	0.0554453	2.92721e-06	-3.33265e-06	0.0139766	0.00151409	-0.000533253	0	1555.11
3806	17.6804	10.6698	0.0607886	6.15024e-06	-4.8072e-06	0.0590854	0.00355342	-0.00538979	0	8237.62
3811	18.2449	4.80399	0.0745197	1.49965e-06	-1.67188e-06	-0.0163705	0.00120946	-0.00204707	0	1069.93
3813	20.1844	2.10109	0.0671732	3.17079e-08	9.22638e-09	-0.0143389	0.00048501	-0.00040144	0	4372.04
3814	16.1003	5.76022	0.050112	4.24826e-06	-3.45075e-06	-0.00896707	0.00091519	-0.00309174	0	2764.06
3819	6.00649	8.54061	0.055619	-3.23142e-08	-7.18764e-07	-0.00875874	-0.0011794	-0.000801823	0	2281.27
3823	18.13	8.32875	0.064284	5.93445e-06	-4.89779e-06	0.0253261	0.00272397	-0.00424181	0	1726.58
3826	26.622	6.69991	0.0615483	3.41942e-09	-1.44535e-06	-0.00312488	0.000184941	-5.36691e-05	0	1793.57
3827	1.1799	13.9852	0.0547951	2.01681e-07	-4.86769e-07	0.00548688	-1.78487e-05	0.0010118	0	239.512
3829	16.4558	15.0093	0.0697327	8.29508e-08	-2.55502e-06	0.126793	0.00075963	-0.0082065	0	593.73
3836	11.3667	3.41748	0.0615703	3.83174e-07	-1.41374e-07	0.0103159	-0.00053151	-0.00123439	0	1116.15
3839	9.93773	12.3324	0.0725687	8.5648e-06	-7.68434e-06	-0.0233084	-0.0012914	-0.00445829	0	1818.83
3841	16.1021	4.90071	0.0543975	2.43981e-06	-2.49095e-06	-0.0281838	0.000876676	-0.00240408	0	4560.21
3843	17.1661	7.35862	0.0583703	5.58089e-06	-4.93853e-06	0.0105078	0.00206646	-0.00387341	0	3393.35
3846	2.41344	14.4653	0.0549221	7.54115e-08	-2.2228e-06	-0.00763126	-5.82994e-05	0.000998082	0	77.5213
3848	10.5381	3.40606	0.0707416	3.64584e-07	-1.18397e-06	-0.00280496	-0.000612028	-0.0010647	0	2744.3
3850	22.3878	3.82464	0.0688243	1.80055e-06	-1.98363e-07	-0.0184377	0.000906043	-0.000678809	0	2422.71
3851	17.9673	11.6652	0.0630064	7.57705e-06	-1.60087e-06	0.0892869	0.00326005	-0.00525307	3	11538.3
3852	9.33794	6.40299	0.0584003	-1.32593e-07	-6.11138e-07	0.0145964	-0.00130908	-0.00201769	0	392.527
3853	9.8613	8.31767	0.0617272	2.8516e-06	-7.70716e-06	0.00843301	-0.00142491	-0.0033404	0	3066.86
3855	23.0015	7.24004	0.0580163	3.0295e-06	-3.39152e-06	0.00255276	0.00166054	-0.000734416	0	3417.44
3856	1.91525	1.1053	0.073815	9.14443e-08	1.26148e-07	0.00592616	-1.72609e-05	-2.23657e-05	0	471.906
3859	20.3581	9.33396	0.0553028	2.79056e-06	5.30153e-07	0.0336012	0.00282172	-0.00224587	0	5946.89
3862	26.8793	3.69192	0.0615808	1.67122e-07	-2.1176e-06	-0.00114901	5.28674e-05	-0.000236109	0	1031.21
3863	18.0838	1.08716	0.0705584	-1.17355e-07	7.14341e-08	-0.0160313	7.64859e-05	-6.16046e-05	0	1125.8
3864	4.38778	3.18692	0.0695522	-9.42207e-08	-1.46023e-06	-0.00186659	-0.00040819	-0.000250317	0	1384.03
3865	2.69642	5.98874	0.0698256	-1.54779e-07	-1.16853e-07	0.0042721	-0.000338026	-0.000229537	0	1491.3
3869	5.8363	11.982	0.0567482	2.63852e-06	-1.46145e-06	-0.0387416	-0.000881987	-0.000192306	0	544.66
3876	6.14248	8.47349	0.0749112	-1.19662e-08	-1.08771e-06	-0.000691896	-0.00121545	-0.000838805	0	450.517
3878	16.5137	3.74811	0.0514407	7.21234e-07	-8.46456e-07	-0.0672951	0.000648455	-0.00145879	0	1890.49
3881	6.74845	12.092	0.0558099	3.10173e-06	-3.82972e-06	-0.0347938	-0.00100952	-0.000717757	0	1175.59
3882	21.3105	2.57071	0.0708149	2.7679e-07	-1.78552e-07	-0.00409816	0.000632744	-0.000587243	0	3039.54
3883	12.8926	13.1077	0.0739474	2.88241e-06	-4.22535e-06	-0.126412	0.000251456	-0.0127759	0	9890.27
3884	13.6176	5.76682	0.0662946	1.06957e-06	-3.32428e-07	-0.00878732	-1.37765e-05	-0.00316437	0	1732.92
3885	4.51543	11.9047	0.0595048	5.98741e-07	7.37554e-07	-0.0116313	-0.000626608	0.000224891	0	1200.26
3886	1.15126	6.93865	0.0651427	1.37554e-07	-6.1778e-09	0.000411089	-4.73563e-05	-8.50469e-05	0	499.689
3900	17.04	3.03645	0.0612458	2.26709e-06	-4.15287e-08	-0.0120401	0.000502581	-0.00118636	0	4822.69
3903	13.4169	8.60079	0.0743312	3.29479e-06	-2.93747e-06	-0.0398245	0.000165562	-0.00558308	0	2532.78
3904	12.3224	12.8154	0.0675058	2.57989e-06	-2.91181e-06	-0.0673996	-0.00022062	-0.0101707	0	3849.12
3905	13.9416	11.6093	0.0746858	4.63432e-06	-8.35003e-06	-0.0871141	0.0017529	-0.0103203	0	8573.58
3906	12.8439	9.3592	0.0592569	3.25143e-06	-1.9679e-06	0.00591119	3.51027e-05	-0.00643586	0	744.353
3909	5.67161	12.4515	0.0671649	3.16545e-06	-2.3302e-07	-0.0131498	-0.000742416	8.89219e-06	0	1081.92
3912	16.4327	7.67864	0.0570961	4.41679e-06	-6.78352e-06	-0.00356276	0.00188044	-0.00461145	0	2776.83
3913	25.4632	3.80194	0.062432	5.50699e-07	-1.26419e-06	0.0179605	0.000356124	-0.000353088	0	1419.8
3914	11.2499	14.621	0.0733503	1.37256e-06	-4.01291e-06	-0.122329	-0.00022915	-0.00720488	0	2985.77
3918	12.7747	15.6907	0.0636365	-1.79007e-06	-4.93432e-06	-0.275676	0.00109229	-0.0133731	0	15433.9
3919	16.2877	3.64677	0.0502387	2.5624e-07	-1.19868e-06	0.0173646	0.000592466	-0.00144208	0	1413.29
3921	5.29514	3.11087	0.0633075	8.40748e-08	-1.00888e-06	0.000629526	-0.000516918	-0.000322828	0	2318.79
3922	8.37038	11.7957	0.0587764	4.86077e-06	-1.04714e-05	-0.0300137	-0.00138367	-0.00227515	0	1825.01
3927	3.45259	6.87823	0.0697388	1.08375e-08	-1.15748e-06	-0.00308757	-0.000608408	-0.000244956	0	791.403
3928	5.39382	3.17838	0.056328	1.204e-07	-8.47869e-07	0.00565239	-0.000539766	-0.000331799	0	2593.24
3934	22.7689	6.64116	0.056191	6.07357e-06	-1.90944e-06	0.0040767	0.00152934	-0.000816714	0	1505.65
3937	1.9102	13.8992	0.0676083	4.92563e-07	-1.60901e-06	-0.0103255	-8.7249e-05	0.000953157	0	172.293
3940	16.0865	4.55639	0.0645726	1.83852e-06	-2.37039e-06	-0.042618	0.000631673	-0.0021394	0	4113.25
3941	26.6066	2.46634	0.0550538	2.91295e-08	-8.89468e-07	-0.00756446	4.6456e-05	-0.000194911	0	1624.54
3944	12.7109	4.09272	0.0591406	6.56075e-08	-6.54987e-07	0.0115069	-0.000332409	-0.00169068	0	216.918
3946	6.93174	6.73651	0.0695431	2.80484e-07	-7.17043e-07	-0.0139734	-0.00126007	-0.00108634	0	1677.64
3947	8.25535	10.1324	0.0733352	2.43557e-06	-7.18263e-06	0.00227051	-0.00149122	-0.00223627	0	4295.16
3948	15.5871	8.18479	0.0683211	5.66297e-06	-8.28814e-06	-0.0436547	0.00173399	-0.00550172	0	5903.41
3949	17.6122	11.1146	0.0509874	7.93995e-06	-3.96524e-06	0.0171804	0.00359875	-0.00575922	0	857.15
3951	6.27957	6.96597	0.0655391	5.79856e-07	-1.49693e-07	0.0028739	-0.00114458	-0.000848461	0	2341.34
3954	14.4318	12.2497	0.0623986	6.25281e-06	-9.96544e-06	-0.142797	0.00307751	-0.0117016	0	12468.4
3955	10.8298	9.40125	0.0671943	4.81181e-07	-4.11895e-06	-0.0309392	-0.0012399	-0.00462115	0	3086.27
3959	20.8366	2.1722	0.0636947	2.1015e-08	2.90969e-07	-0.0138972	0.000539012	-0.00041786	0	1243.41
3961	10.1288	3.81283	0.0601669	-3.67068e-07	-2.20136e-08	0.0104393	-0.000715638	-0.0011715	0	2355.31
3964	16.393	4.40147	0.0693892	1.97142e-06	-2.15929e-06	0.0280629	0.000748114	-0.00190412	0	2604.04
3965	24.0075	7.30846	0.0541737	2.05719e-06	-2.38722e-06	-0.00418117	0.00128492	-0.000339031	0	1352.93
3968	12.7533	13.0816	0.0678998	2.03194e-06	-2.6153e-06	-0.0784663	0.000154736	-0.0121064	0	4398.8
3969	20.9844	7.95378	0.0679346	3.66864e-06	-2.26061e-06	-0.0116569	0.00239711	-0.00173957	0	943.461
3971	22.8866	5.94487	0.0694973	1.10177e-06	-6.88779e-07	-0.0169165	0.00137778	-0.000775951	0	2994.36
3972	15.7127	4.47465	0.0692248	5.39811e-07	-1.74215e-06	0.00555458	0.000585973	-0.00218322	0	3104.4
3973	9.80175	15.3816	0.0671955	1.71421e-06	-3.11998e-06	-0.0793018	0.000577671	-0.0030278	0	475.098
3977	11.7385	13.0872	0.0674645	2.30967e-06	-7.30457e-06	-0.00938395	-0.000787606	-0.00875659	0	7082.51
3978	26.9373	1.5961	0.0638	8.39036e-09	-4.48459e-07	-0.00472226	1.42418e-05	-9.81057e-05	0	1170.41
3983	16.9573	10.1031	0.0718977	7.76581e-06	-8.92128e-06	0.034501	0.00348455	-0.00604881	0	2974.26
3985	2.88899	3.5024	0.0501551	7.56756e-08	-1.5651e-08	0.00869084	-0.000237097	-0.000238031	0	994.4
3986	26.1489	1.03449	0.0623929	1.91087e-08	-6.0782e-08	-0.0114381	1.21623e-05	-1.62538e-05	0	447.353
3994	18.0785	11.9407	0.0575157	6.70652e-06	-1.41742e-06	-0.0681588	0.00324942	-0.00498777	0	5643.2
3997	23.941	4.84904	0.0602473	9.94446e-07	-7.77262e-07	0.00963523	0.000837033	-0.000479001	0	1280.86
3998	11.2243	8.98786	0.0560994	5.058e-07	-1.68676e-06	0.00478646	-0.00129197	-0.00480904	0	3093.89
4000	6.59056	13.4927	0.0706538	5.9304e-06	-4.32321e-06	-0.0342637	-0.000621483	-0.000207973	0	372.842
4002	24.4341	6.74864	0.0501567	1.3956e-06	-1.22847e-06	0.04258	0.000994107	-0.000320926	0	2587.14
4007	14.3308	1.164	0.0501607	2.17774e-07	-5.16038e-08	0.0425776	-4.84899e-05	-8.40929e-05	0	3254.29
4011	13.8779	8.78616	0.0742602	5.4285e-06	-5.43617e-06	-0.101373	0.000518568	-0.00625096	0	5195.36
4012	14.1896	3.43486	0.0570594	1.55277e-08	-2.88549e-07	0.00240869	1.10168e-05	-0.00127236	0	3274.86
4015	16.0372	3.67637	0.0715494	2.30551e-07	-1.4028e-06	0.00924292	0.000581537	-0.00160661	0	4127.69
4016	21.1751	5.99829	0.0701638	3.04927e-06	-2.14746e-06	0.015103	0.00172008	-0.00148131	0	3646.92
4017	25.2675	7.35915	0.0584386	1.17148e-06	-1.02883e-06	0.0105399	0.000714933	4.90364e-06	0	1902
4019	3.9679	1.74815	0.0589099	-4.82043e-07	-1.10311e-06	0.000570256	-0.000150403	-9.34698e-05	0	199.839
4020	1.20013	2.7145	0.0539244	1.85845e-07	3.43344e-08	0.0039364	-2.63889e-05	-0.000140516	0	1411.08
4021	3.63809	8.06165	0.0543836	1.29055e-06	-1.35858e-06	-0.00974384	-0.000621246	-0.000131636	0	1429.92
4023	14.5048	11.3056	0.0688551	3.68842e-06	-1.08661e-05	0.014766	0.00249606	-0.00990818	0	3626.29
4025	2.50097	7.61164	0.0724735	2.23926e-07	-4.35526e-07	0.00506821	-0.000372443	-0.000120601	0	1265.35
4028	20.8243	4.10428	0.0584646	4.85385e-07	-5.77503e-08	0.0013789	0.00118922	-0.0010365	0	1059.75
4035	12.3651	15.9382	0.0515807	-3.67731e-07	-5.4762e-06	-0.222235	0.00266376	-0.0102922	0	6113.96
4038	8.97601	3.30715	0.050107	-1.16048e-06	-5.04777e-07	-0.00357889	-0.000694795	-0.000873254	0	2101
4040	14.9722	1.59037	0.0572039	1.01066e-06	-4.32073e-08	0.0171126	4.92098e-05	-0.000259661	0	2022.34
4050	8.22857	13.0819	0.0552444	5.99499e-06	-7.94865e-06	-0.0301557	-0.000996459	-0.00182671	0	309.398
4052	23.1748	9.73467	0.0507918	4.02241e-06	-2.75783e-06	0.0138915	0.0015263	2.80111e-05	0	1421.15
4053	20.3317	3.81144	0.0629752	2.37948e-06	-1.38093e-07	0.0231204	0.00118742	-0.00112809	0	2527.27
4056	12.31	4.6477	0.0693571	1.98231e-07	-1.2642e-06	-0.0178703	-0.000574339	-0.00209851	0	1749.31
4059	13.3929	7.09945	0.0747271	3.84972e-07	-1.05471e-06	0.0112161	-9.32363e-05	-0.00433641	0	3286.25
4060	23.0184	6.89412	0.0500955	2.24566e-06	-2.35495e-06	-0.00810745	0.00152081	-0.000743268	0	1657.83
4061	25.4849	6.16675	0.0742269	3.69148e-07	-9.33048e-07	0.00192518	0.000561151	-0.000233758	0	1647.39
4062	19.387	3.86219	0.0593086	9.23094e-07	-9.0261e-07	-0.00419341	0.00117955	-0.00131878	0	1796.67
4064	3.51874	8.16976	0.0720407	1.2326e-06	-1.18851e-06	-0.0105522	-0.000603898	-0.000117268	0	792.157
4065	17.2769	14.1955	0.0704772	-4.53432e-07	-5.56875e-06	0.099269	0.00239139	-0.00602526	0	2577.5
4067	22.1392	4.34236	0.0563027	-2.39855e-07	5.8626e-08	-0.00634622	0.00115389	-0.000851816	0	3253.19
4070	1.81414	12.7752	0.0533691	7.48488e-08	-1.98922e-06	-0.011967	-0.000112249	0.000823041	0	209.982
4072	12.4886	15.9148	0.0741419	-9.24151e-07	-5.54282e-06	-0.477119	0.0026191	-0.0111369	0	3919.62
4076	15.2784	14.2673	0.0517036	-3.41538e-07	-1.32902e-06	0.201978	0.00279795	-0.0127733	0	8424.08
4077	13.2411	12.318	0.0504497	2.57957e-06	-6.21212e-06	0.212652	0.000814472	-0.0115844	0	5907.2
4078	5.99592	1.32021	0.0506772	4.40419e-08	4.06075e-08	0.0297153	-9.92338e-05	-7.34604e-05	0	1363.92
4079	16.7228	13.9945	0.0668978	1.33782e-06	-5.58526e-06	0.0683964	0.00283866	-0.00761944	0	939.177
4084	1.63168	6.61188	0.0738072	3.43862e-07	2.15563e-07	-0.0048708	-0.000150818	-0.000127912	0	933.14
4085	16.05	11.3296	0.0700904	8.90317e-06	-8.50038e-06	0.0850454	0.00368972	-0.00798662	0	939.826
4086	7.38744	13.0834	0.052518	6.65002e-06	-7.2972e-06	-0.0368528	-0.000869494	-0.000938975	0	1011.19
4088	26.6768	4.71594	0.0598427	-1.5487e-07	-1.43713e-06	-0.0100631	9.27023e-05	-0.000268347	0	2791.29
4095	6.36841	13.5067	0.0570551	5.50052e-06	-2.27683e-06	-0.0259586	-0.000562772	-5.63943e-05	0	471.1
4103	6.44239	2.78061	0.0605254	1.43995e-07	-8.53324e-08	-0.00555954	-0.000564192	-0.000340773	0	1828.32
4106	2.88659	10.8648	0.0714545	-2.97032e-08	-2.90692e-08	-0.00732402	-0.00044318	0.000345157	0	334.003
4113	8.33582	7.93351	0.067494	3.85422e-08	-2.99365e-06	-0.0367235	-0.0014448	-0.00200256	0	2047.92
4116	10.1763	4.08717	0.0693249	-1.53712e-07	2.5956e-08	-0.00207935	-0.000785281	-0.00129725	0	2268.71
4121	8.19812	3.79537	0.0724925	-4.90673e-07	-8.57805e-07	0.00898697	-0.000812194	-0.000859531	0	2493.68
4124	14.3885	7.02896	0.0731361	6.81466e-07	-2.62092e-06	-0.0364336	0.000503565	-0.00432747	0	4263.73
4127	10.1448	7.25029	0.0513406	2.70841e-06	-1.59052e-06	-0.0152756	-0.00123777	-0.00293914	0	2238.04
4133	15.9875	10.9367	0.0560281	8.58068e-06	-8.27527e-06	-0.0475354	0.00372193	-0.0079238	0	9190.78
4135	22.3169	5.48211	0.0521836	1.19982e-06	-5.19439e-07	-0.00551219	0.00138818	-0.000957575	0	3661.44
4138	12.6798	14.2112	0.0703192	5.24946e-07	-2.16698e-06	0.0258958	0.000920114	-0.013703	0	3624.02
4142	5.25538	7.5226	0.0634133	2.31362e-07	-2.20247e-07	-0.024323	-0.00100825	-0.000550602	0	1204.38
4144	6.85571	11.201	0.0500694	1.21831e-06	-5.2645e-06	0.0145105	-0.00127025	-0.000977343	0	697.701
4145	18.3559	6.43414	0.0511729	2.92568e-06	-2.52825e-06	-0.018379	0.0019565	-0.00290076	0	5460.81
4146	10.1526	15.2319	0.0508852	2.29914e-06	-2.08646e-06	-0.0660726	0.000460155	-0.00380453	0	313.995
4147	5.12819	4.75834	0.0605799	3.98422e-07	-9.2151e-07	-0.00861416	-0.000717316	-0.000486625	0	1245.97
4150	4.68105	10.9641	0.053728	-3.96146e-08	4.93401e-08	-0.00793335	-0.000809472	-7.95348e-06	0	1331.36
4151	12.1194	5.00546	0.0577578	1.07331e-07	-1.68329e-06	-0.0055178	-0.000478657	-0.00222403	0	1042.98
4152	11.4346	10.6639	0.0630387	4.02362e-06	-5.25389e-06	-0.0565769	-0.000933857	-0.00642813	0	2774.56
4153	24.3936	6.03424	0.0582068	5.71673e-07	-1.79353e-06	0.0227128	0.000963262	-0.000416456	0	2007.96
4154	1.94916	2.16915	0.0610591	4.03024e-07	2.13614e-07	0.00319607	-7.51566e-05	-0.000111883	0	360.055
4156	15.0089	2.59777	0.0576053	1.59888e-07	6.32472e-08	-0.0380527	8.62886e-05	-0.00086085	0	4501.17
4160	23.2473	3.32775	0.0582288	1.12675e-06	-4.63107e-07	-0.00580405	0.000695929	-0.000480232	0	1667.52
4163	21.2032	7.28643	0.0703645	6.31332e-06	-2.4393e-06	0.0212647	0.00203427	-0.00159736	0	1194.33
4164	14.3642	5.13824	0.0646434	-4.53996e-09	-1.50393e-06	-0.00937419	0.000260408	-0.00270656	0	3900.93
4167	18.3017	8.84556	0.0696012	5.51303e-06	-5.01832e-06	0.00303565	0.00305882	-0.00418169	0	4475.07
4168	5.23677	8.25624	0.0527649	2.9788e-10	-6.56801e-07	-0.00741476	-0.00100656	-0.000516099	0	304.752
4171	21.7867	9.2542	0.0710814	6.74712e-07	-1.65047e-06	0.0392899	0.00225056	-0.00114686	0	3079.84
4172	12.0762	14.0369	0.0648587	1.10884e-06	-4.31972e-06	0.0522953	-0.000389013	-0.0104038	0	5478.69
4173	12.3342	5.91289	0.0688274	8.01773e-07	-1.80203e-06	-0.0248552	-0.000568155	-0.0030622	0	1053.28
4176	5.19596	15.4275	0.0654906	4.36473e-06	-1.55201e-07	-0.0100814	-3.40888e-05	0.000726997	0	179.265
4177	2.40291	6.48618	0.0505321	5.2073e-08	-6.21219e-09	-0.00221256	-0.000278539	-0.000162642	0	582.27
4179	10.0149	14.7587	0.0589128	3.79512e-06	-2.58451e-06	-0.104556	3.58422e-05	-0.00379006	0	1325.68
4184	21.1601	4.5512	0.0635042	5.54137e-07	-9.29187e-08	-0.0148991	0.00130868	-0.00111171	0	1785.88
4188	12.3872	6.8647	0.0659968	1.9448e-06	-2.51155e-06	-0.0109777	-0.000426749	-0.00358977	0	3142.57
4191	19.4772	9.38136	0.0720973	2.16092e-06	-2.19917e-06	-0.0239784	0.00321515	-0.00324716	0	1899
4196	9.61761	5.61685	0.0715289	3.62108e-07	7.11491e-07	0.0143782	-0.00116308	-0.00188109	0	2452.42
4200	18.7795	8.85476	0.0572689	4.73496e-06	-4.24984e-06	-0.0119994	0.00295499	-0.00375129	0	3709.83
4203	19.2115	1.42316	0.0549855	-1.80825e-08	1.19056e-07	-0.00121423	0.000185182	-0.000179051	0	1181.59
4206	26.0764	1.9756	0.0630495	1.7695e-08	-4.64343e-07	-0.00290715	8.22623e-05	-0.000111471	0	811.639
4210	3.66075	13.2125	0.0663178	1.35856e-06	2.98859e-07	-0.00530871	-0.000282927	0.000689978	0	362.533
4214	7.99466	11.2753	0.0710004	3.74666e-06	-7.81442e-06	-0.0356621	-0.00141888	-0.0019233	0	738.262
4216	2.7626	14.3309	0.0608545	7.35117e-08	-1.42198e-06	-0.00404367	-0.000105004	0.00094003	0	164.993
4220	22.7825	3.58733	0.0575848	1.8838e-06	-8.14579e-08	0.00496755	0.000821855	-0.000599774	0	1897.36
4225	8.73427	13.3472	0.0629602	6.61595e-06	-8.11054e-06	-0.0522026	-0.000869636	-0.00239768	0	857.402
4226	9.70589	10.3966	0.0675882	3.18999e-06	-7.6809e-06	-0.0653702	-0.0014809	-0.00387038	0	4086.02
4233	11.5388	13.6335	0.06364	2.05336e-06	-6.36971e-06	-0.0995774	-0.000759063	-0.00860069	0	1182.25
4235	1.47908	9.6398	0.0577111	2.12072e-09	-9.77226e-07	-0.0140442	-9.66145e-05	0.000250867	0	834.493
4237	15.8794	4.26817	0.0736613	7.72964e-07	-1.98167e-06	-0.0180597	0.000593777	-0.00207591	0	1963.94
4240	26.0746	5.02093	0.059117	3.27592e-08	-7.44144e-07	-0.00126338	0.000289689	-0.000284185	0	1916.55
4241	6.25938	5.50661	0.0618566	2.61912e-07	-5.32745e-07	0.00841747	-0.000942553	-0.00072229	0	1630.05
4243	19.0321	2.4461	0.0517933	5.92148e-08	-3.97373e-07	-0.0242853	0.000518669	-0.00079173	0	2152.66
4246	9.70994	10.7589	0.0613645	4.67168e-06	-7.91594e-06	-0.00834291	-0.00143024	-0.00401873	0	5469.19
4247	24.5687	8.67025	0.0590965	3.30225e-06	-1.64227e-06	0.0278465	0.00103384	9.74665e-05	0	3185.96
4249	8.73641	8.50813	0.0699526	-4.81382e-07	-5.08658e-06	-0.00902642	-0.00162232	-0.00238532	0	2265.07
4251	22.7152	1.99198	0.0624149	2.0996e-07	-1.0822e-06	-0.00602451	0.000395237	-0.000236	0	2396.3
4252	9.67377	1.31838	0.0661605	6.04854e-08	-4.60436e-07	0.00840498	-0.00011283	-0.000108846	0	2057.37
4257	9.01906	4.66072	0.0646737	3.81476e-08	-1.72457e-07	0.00589947	-0.000977734	-0.00132197	0	3203.77
4258	19.9454	11.0187	0.0694747	6.95732e-06	-1.4834e-06	0.0256048	0.00309215	-0.002462	0	2543.24
4259	5.27335	14.1078	0.0595105	4.94297e-06	4.52417e-07	-0.0175843	-0.000299894	0.000496371	0	216.047
4260	9.00011	8.00999	0.0715048	1.30743e-07	-3.86254e-06	-0.0140327	-0.00147095	-0.00246549	0	2570.03
4267	20.4471	9.01791	0.0553694	2.86958e-06	-3.39062e-09	-0.0114476	0.00271136	-0.00210982	0	1552.18
4269	5.09116	6.35325	0.0733256	4.14526e-07	-4.31349e-07	0.00652666	-0.000874239	-0.000558794	0	1719.62
4270	3.96833	2.53037	0.0517724	-3.46276e-08	-1.37675e-06	0.00815495	-0.000286965	-0.000180012	0	1217.85
4271	20.229	3.16089	0.0746728	9.16632e-07	-2.72514e-07	0.00736774	0.000874476	-0.000822498	0	2224.79
4272	6.83641	10.9954	0.0578227	1.45695e-06	-5.58419e-06	-0.0239616	-0.00118	-0.00099036	0	328.783
4273	3.76449	12.1843	0.0712447	1.62023e-07	7.47335e-08	-0.0143985	-0.000412042	0.000494198	0	604.286
4274	21.643	2.7499	0.0556981	9.14526e-07	-2.47613e-07	-0.0191529	0.000706319	-0.000598076	0	4748.89
4276	19.7526	9.43263	0.0721289	2.25448e-06	-1.29754e-06	0.013057	0.00306471	-0.0029442	0	2894.71
4278	15.1926	8.86058	0.0582436	6.22885e-06	-1.00908e-05	-0.102174	0.00181093	-0.00626099	0	5424.5
4280	3.72606	7.23012	0.0592542	7.40418e-07	-1.7958e-06	-0.00813684	-0.000624288	-0.000211576	0	550.174
4281	8.28234	8.65263	0.0587717	-9.13692e-07	-5.11699e-06	0.00947391	-0.00155313	-0.00212804	0	3044.9
4286	8.63471	1.33562	0.0726611	6.82988e-07	-3.26541e-07	0.035128	-7.15697e-05	-6.65228e-05	0	1894.4
4288	15.6123	3.28244	0.0562143	5.88095e-07	-1.00096e-06	0.0234923	0.00040462	-0.00126965	0	2986.13
4290	26.251	9.27416	0.0594695	1.25345e-06	-1.99346e-06	0.0267544	0.000301262	0.00069958	0	831.543
4291	13.5406	14.8656	0.0610514	-8.02385e-07	-2.22303e-06	-0.00323247	0.000920038	-0.0190448	0	8423.2
4293	8.69876	10.8481	0.0634549	4.50858e-06	-1.0333e-05	-0.0387979	-0.00151218	-0.00264703	0	3021.9
4294	21.0719	8.50184	0.0744424	2.61314e-06	-1.04436e-06	0.0201992	0.00250661	-0.00167573	0	397.429
4298	24.0703	2.58794	0.0728639	1.07538e-06	-2.1098e-06	0.00525585	0.000428682	-0.00028567	0	1325.13
4299	7.46346	1.34318	0.0711488	3.50369e-07	2.27009e-07	0.00576668	-0.000150262	-0.000131967	0	2498.9
4301	18.2862	4.23191	0.0530268	1.56027e-06	-2.19801e-06	0.00711524	0.00116919	-0.00172735	0	1318.12
4302	4.44836	13.0001	0.0507384	2.88932e-06	2.24253e-07	-0.0190393	-0.000436127	0.000494349	0	147.198
4303	19.1613	11.3195	0.0545568	7.56711e-06	-1.33873e-06	0.010489	0.00326182	-0.00354759	0	3967.03
4309	11.6799	11.073	0.0621761	5.33792e-06	-5.50291e-06	0.0171709	-0.000764938	-0.00710185	0	3669.2
4310	10.0567	15.2942	0.0596968	2.24713e-06	-2.08823e-06	-0.0742173	0.000511132	-0.00352072	0	724.221
4311	8.79019	6.86357	0.0590064	1.13123e-07	-1.34505e-06	-0.0168119	-0.00137393	-0.00202542	0	666.813
4312	5.34379	13.4447	0.0684068	4.89038e-06	1.01174e-06	-0.0189831	-0.000458846	0.000328423	0	667.979
4313	11.8433	7.45746	0.0544584	1.15931e-06	-8.32276e-07	0.0990173	-0.000831918	-0.00399384	0	4767.18
4314	6.9148	7.35139	0.0562071	7.63425e-07	-3.91242e-07	-0.0135959	-0.00123953	-0.0011355	0	2728.68
4315	22.1789	9.35832	0.0516917	1.20915e-06	-1.92565e-06	0.011543	0.0020809	-0.000776626	0	4519.08
4319	16.4136	1.8853	0.0559102	-5.5292e-08	2.33882e-08	-0.0361548	0.000123689	-0.00049475	0	3294.72
4324	3.71696	10.0684	0.0649097	7.57355e-09	-8.53356e-07	0.00659024	-0.00064213	6.62125e-05	0	573.232
4325	19.8561	4.03051	0.0728485	2.97111e-06	-1.5171e-06	0.000184852	0.00125309	-0.00129194	0	1853.56
4328	23.4084	3.8987	0.0672421	1.77984e-06	-1.98358e-07	-0.0104117	0.000788865	-0.00055586	0	3470.45
4331	14.8515	11.4304	0.0745706	4.57526e-06	-1.08241e-05	0.0489408	0.00272185	-0.00996838	0	6055.21
4333	3.83066	11.0497	0.0512912	-7.56554e-08	-3.03983e-08	-0.0172367	-0.000597039	0.000251631	0	1396.1
4337	21.261	1.18722	0.0737909	-3.55345e-08	2.71753e-07	-0.012123	9.32755e-05	-4.59677e-05	0	2263.4
4339	16.0076	12.6679	0.0536922	5.49581e-07	-4.05462e-06	-0.0644649	0.00358433	-0.00934632	0	3080.65
4340	13.1712	12.2296	0.0621619	2.69773e-06	-4.68105e-06	0.100029	0.00101546	-0.0112537	0	5356.8
4341	3.91816	12.9414	0.0657493	1.4381e-06	3.23895e-07	-0.00866872	-0.000355906	0.000592277	0	151.687
4343	6.67526	13.3825	0.0684204	5.98307e-06	-4.41213e-06	-0.0315273	-0.000663275	-0.000271304	0	1140.43
4344	11.7509	10.6582	0.0631256	4.73348e-06	-4.62391e-06	-0.0814239	-0.000774892	-0.00685953	0	6576.13
4349	17.12	2.94196	0.062735	2.06684e-06	2.91446e-08	-0.000723212	0.000498271	-0.0011276	0	4698.45
4350	17.3605	1.60328	0.0724718	-4.52894e-07	1.52368e-08	-0.0235695	0.000162626	-0.000276861	0	3746.19
4353	10.4628	8.95983	0.0561513	6.52069e-07	-3.71027e-06	-0.0687828	-0.00136548	-0.00410456	0	2251.42
4355	24.4455	3.30443	0.0509401	1.23852e-06	-1.59289e-06	-0.0106594	0.000469698	-0.000351079	0	1348.17
4356	17.1953	11.4508	0.0736912	8.52243e-06	-5.1106e-06	0.0744433	0.00354533	-0.00635412	3	14805.5
4360	4.82371	13.1697	0.0611385	3.49053e-06	8.79753e-07	-0.0160909	-0.000446204	0.000438995	0	581.475
4365	6.08804	1.26018	0.0593025	7.04062e-08	6.35603e-08	0.0283789	-8.85515e-05	-5.00202e-05	0	1967.82
4367	5.50403	14.2937	0.0650111	4.71598e-06	-1.1022e-07	-0.0155337	-0.000264388	0.000462997	0	336.758
4369	11.4037	10.3008	0.0740622	3.34185e-06	-5.16567e-06	-0.0445913	-0.00108926	-0.00600107	0	7587.85
4371	11.7629	2.99686	0.0563523	2.25922e-07	-2.68425e-09	0.0221858	-0.000408387	-0.000961074	0	1555.77
4374	6.27048	13.6863	0.053883	5.03173e-06	-2.13147e-06	-0.00942563	-0.000495849	9.40844e-06	0	239.905
4382	11.2645	10.2504	0.0740401	3.24972e-06	-5.62337e-06	-0.0721259	-0.00114304	-0.00582393	0	315.482
4385	24.8268	9.28939	0.0609203	2.80014e-06	-1.02841e-06	-0.00388927	0.00087092	0.000348184	0	1736.97
4388	8.2043	10.3947	0.0626391	2.66227e-06	-7.45434e-06	-0.0223119	-0.00143783	-0.00222117	0	1132.7
4391	10.782	9.18263	0.054094	1.86585e-07	-3.20442e-06	-0.0266815	-0.00143004	-0.00444825	0	2280.92
4396	7.2146	3.13564	0.0660756	1.3651e-07	-6.38667e-07	0.000804396	-0.000654072	-0.000504387	0	3005.41
4398	14.4255	15.1827	0.0562779	-3.86058e-06	-1.95506e-06	0.257275	0.00304273	-0.0172733	0	37038.9
4402	18.882	3.00907	0.0715026	2.97168e-07	-7.16243e-07	-0.00879037	0.000712235	-0.00100843	0	4215.55
4403	13.711	4.74013	0.0697905	5.09524e-07	3.80282e-07	-0.0281541	1.01581e-06	-0.00217379	0	2953.03
4406	4.46956	5.36668	0.0508136	5.52243e-07	-2.0478e-06	-0.00335229	-0.000666027	-0.000397849	0	534.762
4410	20.2118	8.29414	0.0634053	4.49169e-06	-1.8514e-06	0.0197138	0.0027275	-0.00232555	0	3101.04
4412	14.0917	1.12403	0.0585071	2.17039e-07	-9.75601e-08	-0.00924767	-2.52334e-05	-9.45493e-05	0	2668.2
4413	18.5181	5.38487	0.0657757	3.12856e-06	-2.96015e-06	0.0197823	0.00156286	-0.00214736	0	1770.61
4416	2.63505	7.59146	0.0632761	1.917e-07	-6.05502e-07	0.00293068	-0.000396761	-0.000123678	0	1574.43
4418	21.0033	3.75082	0.060574	5.17265e-07	1.75268e-07	0.00260838	0.00103516	-0.000922492	0	3311.86
4423	6.71144	5.01364	0.0606139	-7.17151e-08	-6.09698e-07	-0.0118424	-0.000942316	-0.000838847	0	2519.26
4427	2.02272	8.17358	0.0528163	-1.57088e-08	-2.88597e-07	-0.00292423	-0.000267145	1.61047e-05	0	459.964
4428	7.91608	9.50889	0.0574446	7.72144e-07	-5.13603e-06	-0.0306814	-0.0015302	-0.00184511	0	2038.84
4430	8.33612	6.20763	0.067764	-2.57039e-08	-6.67635e-07	-0.0260467	-0.00127615	-0.00159014	0	245.163
4432	15.7409	12.7381	0.0631021	1.63364e-06	-2.54057e-06	0.0990854	0.00324141	-0.0104019	0	1729.06
4435	24.6088	7.66036	0.0518293	2.31123e-06	-1.4495e-06	0.0171147	0.00107978	-0.000106517	0	1182.27
4436	23.2713	9.22277	0.0541707	4.95574e-06	-2.6419e-06	-0.00236505	0.00160145	-0.000180365	0	2282.7
4437	19.9316	2.14929	0.0738374	6.26003e-08	-7.55701e-09	-0.0110429	0.000528628	-0.000427849	0	2559.2
4439	25.7185	5.60814	0.0553535	8.84779e-08	-7.21991e-07	0.0215427	0.000393552	-0.000264077	0	2466.12
4440	9.74545	5.82995	0.0548685	1.94582e-07	6.58954e-07	-0.0321104	-0.00120956	-0.00193809	0	2662.07
4445	16.8693	14.6522	0.0677883	-1.37313e-06	-7.37821e-06	0.151431	0.00162837	-0.00712378	0	611.412
4446	24.4031	8.95131	0.0747783	3.83462e-06	-1.07647e-06	0.0445995	0.00102251	0.000166234	0	1476.45
4448	10.4938	12.6444	0.0711586	7.96412e-06	-7.73201e-06	-0.022867	-0.00112694	-0.0057639	0	1939.2
4449	9.17759	15.3425	0.0612435	1.90227e-06	-6.55084e-06	-0.0522054	0.000442848	-0.00209547	0	1343.15
4451	23.3272	2.72181	0.0506442	5.22749e-07	-1.34688e-06	0.013605	0.000520956	-0.000361719	0	2035.45
4452	18.2271	9.79762	0.0512778	4.81747e-06	-4.67175e-06	0.105047	0.00352953	-0.00454352	0	8304.16
4453	16.4286	4.14462	0.0717411	1.10185e-06	-1.74207e-06	-0.0129461	0.000750686	-0.00180605	0	2521.41
4454	16.6436	10.0013	0.0725207	5.93191e-06	-1.09732e-05	0.06193	0.00336047	-0.00653411	0	4545.45
4456	25.1836	9.79926	0.0644321	3.11717e-06	-1.75635e-06	0.000793954	0.000606751	0.000598111	0	1494.48
4462	6.10502	10.2401	0.0578395	2.84843e-08	-2.57682e-06	-0.0205259	-0.00116908	-0.000669373	0	543.113
4464	6.64477	13.719	0.0673111	5.35258e-06	-4.71434e-06	-0.0399047	-0.000549469	-0.000165096	0	469.537
4470	5.73288	14.186	0.0670224	4.60794e-06	-1.25164e-07	-0.018791	-0.000310803	0.00037824	0	191.326
4473	22.6241	3.98047	0.0502189	1.94944e-06	-3.96097e-07	0.000936889	0.000933078	-0.000676541	0	1833.18
4475	12.2598	2.72151	0.0582695	1.88515e-07	-8.82511e-07	-0.0236451	-0.000284679	-0.000893788	0	4075.76
4481	7.36342	14.862	0.0565475	3.41709e-06	-9.2462e-06	-0.021323	-0.000119699	-0.000314336	0	137.113
4485	9.43594	3.05237	0.070215	-4.46554e-07	-1.52891e-06	-0.0342225	-0.000605753	-0.000856426	0	4353.28
4486	21.284	9.75033	0.0588734	1.22466e-06	-1.46202e-06	0.044787	0.00247969	-0.00148588	0	4328.35
4488	18.0413	5.00406	0.0727063	2.83393e-06	-2.39096e-06	-6.61269e-05	0.0012781	-0.00218542	0	3739.44
4491	16.3807	5.92702	0.0544378	3.77506e-06	-4.33018e-06	-0.0547438	0.00120634	-0.00311666	0	3210.77
4495	9.75594	9.83075	0.053568	1.52561e-06	-7.00249e-06	-0.0505425	-0.00147102	-0.00378125	0	2736.68
4497	8.31097	1.21169	0.0675832	3.57548e-07	-1.42546e-07	0.021737	-5.73009e-05	-8.84141e-05	0	1114.39
4502	8.21573	15.6765	0.0594097	4.13126e-06	-1.19695e-05	-0.0455286	0.000489834	-0.000779159	0	139.461
4504	10.915	10.8632	0.0733779	6.01546e-06	-7.19638e-06	0.0168318	-0.00106179	-0.00574267	0	2873.63
4506	13.4763	10.1041	0.0539402	6.05426e-06	-6.31964e-06	-0.0318911	0.000867947	-0.00768798	0	5168.48
4510	9.33339	1.35155	0.0568605	3.42056e-07	-6.59476e-07	0.00332397	-7.23355e-05	-0.000165635	0	2272.98
4511	5.57573	9.5233	0.0575268	-4.64364e-07	-1.00924e-06	-0.0121606	-0.0010632	-0.000495883	0	1022.23
4512	18.1279	2.05019	0.067381	2.13771e-07	5.64944e-08	-0.00743423	0.000428821	-0.000544921	0	3415.9
4514	1.03999	9.24509	0.072348	4.06112e-08	-1.04539e-06	-0.00116347	-1.49248e-05	0.000233638	0	301.595
4516	21.1779	9.52102	0.0598191	8.74071e-07	-1.10492e-06	0.00645214	0.0025011	-0.0015347	0	2656.96
4517	16.9328	11.0325	0.0737693	8.5127e-06	-6.94694e-06	0.0464454	0.00392852	-0.00669601	0	3129.02
4521	8.04885	8.09022	0.0567385	7.94298e-11	-3.20115e-06	-0.0194099	-0.00144854	-0.00179361	0	985.205
4522	1.0685	7.31442	0.051551	6.34085e-08	-2.42198e-07	0.00299504	-2.41938e-05	-4.33585e-05	0	363.272
4524	23.0068	4.1816	0.0692819	1.57372e-06	-3.11717e-07	-0.0169405	0.00090954	-0.000646186	0	2105.8
4525	25.9665	1.16329	0.0659435	4.93887e-08	-8.31572e-08	-0.00338561	2.84516e-05	-1.99055e-05	0	1157.58
4526	8.10588	4.71323	0.0696796	-8.75741e-08	-6.78504e-07	-0.0209427	-0.000962404	-0.00117366	0	2582.78
4527	19.1978	7.18201	0.0738252	6.62658e-06	-3.18227e-06	0.0177833	0.0023846	-0.00267839	0	2630.63
4528	19.3203	7.23216	0.0585512	7.23656e-06	-3.86176e-06	0.0282426	0.00239699	-0.00260257	0	3010.65
4529	1.61356	9.48788	0.0577385	-1.07515e-08	-8.38027e-07	-0.0164437	-9.76502e-05	0.000242578	0	308.841
4534	2.44918	13.2979	0.0504644	2.9654e-07	-4.72623e-07	-0.00253736	-0.000148371	0.000862752	0	368.501
4535	2.26491	9.62678	0.0558618	3.48615e-07	-1.07826e-06	0.003287	-0.000256645	0.00020882	0	1107.86
4540	24.6651	7.99611	0.0533382	2.30292e-06	-1.78339e-06	-0.00675253	0.00103131	4.28271e-06	0	3204.13
4542	19.547	12.1228	0.0579642	7.3834e-06	-6.63021e-07	0.0731122	0.00265127	-0.00304515	0	2531.73
4544	3.96956	12.7136	0.0678627	9.52115e-07	3.30007e-07	-0.00924471	-0.000396996	0.000535814	0	205.153
4546	24.0453	3.068	0.0567297	1.05902e-06	-1.424e-06	0.00948488	0.000528859	-0.000384616	0	3499.72
4550	11.6224	2.76505	0.0701909	5.72827e-07	-1.82252e-07	-0.00505569	-0.000296163	-0.000849867	0	1931.67
4551	3.50777	4.33873	0.0645881	1.0314e-07	-8.18387e-07	0.00478607	-0.000420058	-0.000252042	0	1006.76
4552	5.11643	4.37276	0.070226	3.26656e-07	-1.16174e-06	-0.016726	-0.000673692	-0.000413189	0	3040.44
4553	3.77305	6.17306	0.0702231	1.6874e-08	-1.82099e-06	-0.00948005	-0.000607281	-0.000304877	0	1554.05
4554	9.43128	5.13689	0.0714171	4.3581e-07	3.57685e-07	-0.00294561	-0.00108303	-0.0016352	0	2008
4556	13.1583	3.77565	0.0549857	1.76327e-07	-1.01649e-06	-0.00662055	-0.000239516	-0.00150766	0	4894.85
4557	8.34789	11.68	0.059124	4.68409e-06	-1.01751e-05	-0.0143408	-0.00140287	-0.00225372	0	2027.85
4560	11.7052	15.7318	0.0747677	3.22705e-07	-2.52273e-06	-0.194081	0.00149537	-0.0075932	0	3127.86
4562	13.3008	5.53043	0.0711018	9.8224e-07	-3.85552e-07	-0.0586527	-0.000217999	-0.00294917	0	4716.31
4564	26.8975	2.62224	0.0548887	-5.07802e-09	-1.03129e-06	-0.00841471	1.57726e-05	-0.000192429	0	911.655
4565	8.47971	3.6892	0.0649183	-5.67595e-07	-4.403e-07	-0.00298406	-0.00071783	-0.000930838	0	5039.4
4566	14.8635	12.9118	0.0613772	-4.40544e-07	-3.91579e-06	0.089128	0.00306815	-0.0116623	0	8090.2
4568	6.26153	15.6093	0.0739092	3.23629e-06	-4.8272e-07	-0.0163869	4.07741e-05	0.000499285	0	122.211
4569	4.77492	11.0261	0.0588369	5.13531e-08	7.64173e-08	-0.00585204	-0.000835773	1.83016e-06	0	999.609
4572	9.84122	12.2244	0.0723756	8.19111e-06	-7.52558e-06	-0.0412755	-0.00132676	-0.00437407	0	2704.69
4573	13.711	2.71235	0.0563393	4.67129e-07	-6.89322e-07	0.0020567	-8.31342e-05	-0.000826984	0	1432.67
4574	8.07592	6.44656	0.0611989	4.72839e-09	-1.2237e-06	-0.0105687	-0.00129469	-0.00155917	0	1283.29
4579	19.3638	6.17581	0.0592634	1.71088e-06	-3.29513e-06	0.032285	0.00192415	-0.00223501	0	2575.13
4581	6.92423	4.27199	0.069379	4.62987e-09	-8.39367e-07	0.0044288	-0.000858156	-0.000718835	0	645.537
4589	15.3519	6.31228	0.0699281	1.77068e-06	-3.61215e-06	0.00118195	0.000829431	-0.00352709	0	5220.36
4593	12.8377	12.3718	0.0665716	2.53885e-06	-3.28954e-06	-0.106483	0.000318153	-0.0107146	0	9643.62
4595	19.2887	4.57414	0.067949	3.99656e-07	-2.418e-06	-0.00721463	0.00136701	-0.00155715	0	1743.66
4596	4.27213	14.2053	0.0713695	3.6716e-06	3.8965e-07	-0.0129003	-0.000214047	0.000737542	0	298.19
4597	14.393	6.59078	0.0720393	-5.3523e-09	-2.08819e-06	-0.0136374	0.000516176	-0.00391175	0	1943.04
4599	25.835	3.44418	0.0590291	4.55485e-07	-1.24538e-06	0.0104354	0.000227511	-0.000287854	0	2147.82
4600	17.44	10.2751	0.0626978	4.6716e-06	-6.61273e-06	0.0301343	0.00353902	-0.00553111	0	1103.39
4601	12.8977	8.70548	0.0550122	2.16855e-06	-1.31884e-06	-0.0454486	-0.000251243	-0.005617	0	1064
4603	23.2428	3.19495	0.074678	9.5444e-07	-5.25645e-07	-0.00658277	0.00067435	-0.000465885	0	2674.55
4604	14.7343	5.8548	0.0633313	1.31253e-06	-2.08658e-06	-0.011519	0.000463046	-0.00315383	0	5495.03
4605	7.98382	2.99265	0.0612144	-1.26113e-07	-4.01298e-07	0.0196459	-0.000656358	-0.000597076	0	3749.85
4607	24.2789	1.91315	0.0651711	6.73143e-07	-1.24301e-06	-0.00397559	0.000227751	-0.000159786	0	1572.09
4608	24.5054	4.83466	0.0724422	1.47722e-06	-1.16944e-06	-0.00680024	0.00069463	-0.000452016	0	1496.25
4609	19.7307	3.45261	0.0515852	1.91935e-06	-3.85748e-09	0.0187368	0.000972902	-0.00101857	0	4253.91
4610	18.2501	7.39045	0.0739447	5.87456e-06	-3.001e-06	0.0538864	0.00222365	-0.00328367	0	2240.98
4613	5.88179	6.51792	0.0518355	2.25807e-07	-6.52169e-08	0.00552821	-0.00105229	-0.000753639	0	1933.91
4614	12.7765	8.39756	0.0534248	1.16644e-06	-1.62835e-06	0.0231946	-0.000342182	-0.0052755	0	7281.53
4616	21.4032	9.72732	0.0628192	1.11201e-06	-1.73703e-06	0.0689667	0.0024444	-0.00132783	0	4409.5
4619	5.17844	9.31645	0.0548327	-3.25996e-07	-6.96813e-07	0.00569116	-0.000989931	-0.000438977	0	1503.05
4621	4.75247	13.9076	0.0508774	4.67751e-06	3.90045e-07	-0.00209286	-0.000290881	0.000607027	0	182.729
4622	20.5156	7.78313	0.0696597	4.09445e-06	-2.90252e-06	0.0284299	0.00247218	-0.00199943	0	5249.04
4624	4.65443	4.21573	0.067572	2.24674e-07	-1.8422e-06	0.00380286	-0.000583757	-0.000345979	0	2079.66
4625	13.1741	7.12022	0.060168	2.18493e-07	-1.10412e-06	0.0177295	-0.000102728	-0.00422263	0	3490.94
4627	25.3367	6.46694	0.0521484	5.3951e-07	-1.14584e-06	0.0177104	0.000601299	-0.000169738	0	623.944
4628	3.61947	15.5251	0.0602974	1.53553e-06	-9.42347e-07	-0.00719406	1.27661e-05	0.000965264	0	146.809
4629	1.42202	6.01557	0.0698451	2.15145e-07	6.85975e-07	-0.00774707	-0.0001048	-0.000167594	0	1402.13
4630	10.3323	4.23583	0.0574941	-3.78044e-07	4.15245e-08	0.0100215	-0.000766481	-0.00133152	0	2660.21
4632	16.8588	10.3282	0.0721576	6.28521e-06	-9.8433e-06	0.0880686	0.00351858	-0.00632012	0	5946.28
4633	9.36442	4.54182	0.06079	-2.80491e-08	2.15976e-07	0.031923	-0.000864977	-0.00133668	0	904.908
4635	9.24592	6.21867	0.070615	-9.26628e-08	-3.27427e-07	0.0031106	-0.00124385	-0.00196051	0	3652.18
4637	16.8783	3.37677	0.0682917	2.57568e-06	-4.52748e-07	0.0507756	0.000572613	-0.00134633	0	3377.14
4638	14.5958	1.01874	0.0645665	1.06794e-07	-4.04216e-09	-0.00994061	-1.37632e-06	-1.85888e-05	0	709.263
4640	10.9852	4.93159	0.0536289	-6.23636e-07	-6.54852e-07	-0.0399139	-0.000775607	-0.00189419	0	885.298
4641	9.93337	4.49841	0.0742159	-9.85495e-08	3.72289e-07	-0.00549442	-0.000781717	-0.00141309	0	1442.87
4642	11.5211	15.9422	0.0511037	1.22914e-07	-2.42443e-06	-0.128993	0.00177651	-0.00673847	0	714.238
4645	19.6964	4.3817	0.0640842	-2.1596e-07	-1.51766e-06	-0.0135567	0.00127147	-0.00139071	0	1893.27
4647	25.8836	9.93654	0.0643777	1.39335e-06	-1.87838e-06	0.0152277	0.000287614	0.000906719	0	1812.99
4648	6.43494	2.54425	0.0537913	1.81427e-07	6.59856e-08	0.0012591	-0.000477576	-0.000303323	0	952.9
4649	10.3552	5.12056	0.068831	-9.23603e-07	8.75459e-07	-0.0146494	-0.00103791	-0.00195397	0	3276.15
4651	11.4802	14.634	0.0655006	8.37139e-07	-4.0984e-06	-0.236815	-0.000188792	-0.00790005	0	3909.97
4652	15.4123	13.1092	0.0700608	4.08535e-08	-5.05792e-06	-0.0623738	0.00335343	-0.011044	0	6410.96
4655	21.1282	3.29248	0.0616081	3.38778e-07	-1.55153e-07	0.000887414	0.000920063	-0.000806591	0	1485.94
4656	16.5774	1.24287	0.0565958	-3.91598e-07	1.46799e-07	-0.000172728	9.98118e-05	-0.000156383	0	2132.24
4661	20.4398	2.40987	0.0548344	-4.68547e-08	-8.2663e-08	0.00170106	0.000598268	-0.000453646	0	3303.85
4665	13.7907	3.99101	0.0623088	-4.62898e-08	3.97969e-07	-0.0300771	-4.45046e-05	-0.00166314	0	4126.38
4668	2.34154	13.1102	0.0515645	3.87229e-07	-3.23311e-07	-0.00762027	-0.000146921	0.000842711	0	180.041
4673	15.9793	13.9641	0.0616465	4.49397e-07	-3.11531e-06	0.149787	0.00290141	-0.00980571	0	7893.45
4674	4.23156	15.5483	0.0616209	2.95256e-06	-5.29385e-08	-0.0111408	-3.41444e-06	0.000901136	0	144.39
4677	10.6254	11.7888	0.0608171	8.29828e-06	-8.336e-06	-0.02705	-0.00110392	-0.00572886	0	4401.09
4679	19.0139	1.52843	0.0549012	-1.24741e-07	1.01303e-08	-0.0213837	0.000227161	-0.000191384	0	2358.55
4680	6.22627	2.31866	0.0706549	1.82493e-07	2.97083e-07	0.0117587	-0.000404801	-0.000242014	0	1169.46
4681	9.23451	10.3852	0.0601303	3.43814e-06	-9.70602e-06	-0.053602	-0.00165118	-0.00317482	0	2405.18
4684	6.31967	1.04303	0.0669519	3.46144e-08	6.16647e-08	0.00339482	-2.66535e-05	-2.26994e-05	0	1249.22
4688	2.46995	13.1607	0.0629394	3.46728e-07	-5.03205e-07	-0.00614607	-0.000156115	0.000828573	0	169.182
4690	15.1623	1.76156	0.0615401	1.06647e-06	-1.0549e-08	-0.0188466	4.59764e-05	-0.000372326	0	3850.12
[truncated: 20,480 more rows]
