# Supplementary material for: Study on stability analysis of soil nail reinforced slopes under loading based on the discrete element method
Source: PLoS One. 2026 May 26;21(5):e0350163. doi: 10.1371/journal.pone.0350163 (PMC13210361; doi:10.1371/journal.pone.0350163)
Supplement: S1 File — (ZIP) [file pone.0350163.s001.zip › DATA in PFC/0.5_14_20000__contacts.txt]

ball1_id	ball2_id	ball1_type	ball2_type	cx	cy	nx	ny	fn	fs	bond_type
6	21988	0	0	6.965	3.82287	0.507831	-0.861457	179	16.7844	0
6	29749	0	0	6.99434	3.90059	0.949842	0.312731	226.71	45.8026	0
7	28757	0	0	24.6348	3.70299	-0.975814	0.218604	284.279	38.2046	0
12	5819	0	0	3.1514	12.0888	0.967572	-0.252596	12.8464	4.89709	0
17	4641	0	0	9.92502	4.57213	0.112642	-0.993636	175.176	10.0481	0
17	7912	0	0	9.89937	4.71613	-0.237399	0.971412	265.599	141.485	0
25	9688	0	0	14.773	8.60066	-0.755077	0.655636	494.545	237.883	0
35	7830	0	0	10.5563	10.8605	-0.997119	-0.0758589	-54.3517	85.7192	0
36	8603	0	0	24.9205	7.4651	-0.911034	0.412332	161.7	22.5766	0
40	1994	0	0	13.193	6.05723	0.841847	0.539717	66.2416	5.82879	0
51	1555	0	0	2.66144	4.9447	0.0746714	0.997208	90.2397	27.8806	0
63	3510	0	0	15.5876	9.01289	0.297478	-0.954729	928.674	75.7916	0
67	4619	0	0	5.20833	9.36238	-0.545489	-0.838118	108.871	28.9556	0
93	3401	0	0	23.137	9.21667	0.339764	0.940511	5.06189	20.6804	0
151	611	0	0	11.4131	4.31934	-0.114296	0.993447	380.921	44.6543	0
174	289	0	0	14.9051	15.2848	-0.603979	-0.797	8.98618	261.655	0
183	327	0	0	3.86953	15.658	-0.574343	-0.818615	9.32266	8.89346	0
265	530	0	0	20.7741	6.82955	-0.955542	-0.294854	99.5197	39.1432	0
421	992	0	0	24.9063	1.46955	0.3547	-0.93498	301.188	29.2227	0
563	835	0	0	16.089	7.20896	-0.744991	0.667074	608.769	203.167	0
639	940	0	0	18.1422	3.68836	0.172812	-0.984955	1140.89	152.937	0
782	835	0	0	16.0194	7.28747	0.572353	-0.820007	556.55	136.707	0
12	29230	0	0	3.10865	12.0511	0.128475	-0.991713	1.10745	9.23311	0
19	18330	0	0	5.96761	5.20337	-0.86707	-0.498187	296.82	26.78	0
19	28347	0	0	6.06337	5.26464	0.815723	0.578443	264.75	22.8259	0
21	51229	0	0	10.2982	12.165	0.942001	-0.335611	-25.7599	44.0894	0
22	20360	0	0	18.9219	5.90811	-0.306643	-0.951825	172.828	96.3304	0
24	15402	0	0	6.12745	9.76943	0.914807	0.403891	165.578	7.30562	0
24	42844	0	0	6.11858	9.69788	0.788131	-0.615508	23.3837	24.5231	0
32	15068	0	0	25.795	7.8911	0.610754	-0.79182	207.091	91.8114	0
32	23482	0	0	25.7084	7.90135	-0.778866	-0.62719	-15.7557	96.7551	0
32	23484	0	0	25.7748	8.00013	0.285986	0.958234	-57.374	7.24225	0
33	24026	0	0	22.8887	1.61882	-0.553918	0.832572	383.906	1.68253	0
38	40341	0	0	1.84133	14.2087	0.984513	0.17531	8.28018	9.22068	0
43	24224	0	0	12.0747	7.7541	-0.531696	-0.846935	547.572	144.873	0
48	15202	0	0	5.21232	13.7848	0.882018	0.471215	60.1127	13.6516	0
48	34325	0	0	5.16498	13.6914	0.141708	-0.989909	6.27181	4.28297	0
50	30371	0	0	26.6004	1.36111	0.244561	0.969634	172.04	19.8804	0
51	36503	0	0	2.71351	4.89654	0.988575	0.150732	72.9779	4.09143	0
54	38186	0	0	15.9088	4.50445	-0.986346	0.164684	-13.7171	22.3083	0
54	42458	0	0	15.9306	4.44439	-0.651694	-0.758482	422.259	119.226	0
55	34632	0	0	16.62	6.10138	0.956394	0.292078	-24.5954	23.663	0
56	47461	0	0	12.4296	5.45688	0.370849	-0.928693	132.004	20.4731	0
57	25720	0	0	16.8601	13.0152	-0.512063	0.858948	1805.5	484.325	1
57	35305	0	0	16.9176	13.0164	0.475603	0.87966	-0.346352	5.02931	0
59	25894	0	0	25.8861	3.20054	-0.572936	0.8196	208.525	30.1509	0
59	33269	0	0	25.8948	3.08803	-0.440558	-0.897724	148.103	10.4116	0
60	50684	0	0	13.6807	9.89837	0.386074	0.922468	940.05	211.996	0
66	34745	0	0	7.95419	1.61403	-0.727186	0.68644	98.8292	5.28095	0
68	44691	0	0	12.1672	6.04551	0.845939	-0.53328	15.3562	7.17089	0
68	47062	0	0	12.1419	6.12011	0.347998	0.937495	316.593	12.4099	0
69	52350	0	0	10.6685	6.02849	0.666405	0.74559	376.748	48.9891	0
70	16449	0	0	13.5471	3.89347	0.874045	-0.485845	120.3	131.271	0
70	28456	0	0	13.4325	3.98642	-0.655799	0.754935	126.936	51.8756	0
70	46530	0	0	13.4461	3.86397	-0.474575	-0.880215	604.612	152.377	0
74	46308	0	0	14.4912	12.0066	-0.998448	0.0556993	-109.933	156.668	0
76	45241	0	0	11.6069	7.62223	-0.0544719	0.998515	470.27	107.815	0
77	17481	0	0	23.5882	2.43544	-0.954637	0.297771	322.345	67.4412	0
77	25772	0	0	23.7089	2.40088	0.967491	-0.252906	239.449	7.69864	0
84	39294	0	0	6.40822	15.096	0.803369	0.595482	-5.36265	4.76401	0
89	38214	0	0	23.0288	6.98912	-0.996146	0.0877079	402.322	4.19082	0
89	42208	0	0	23.1364	7.03996	0.564803	0.825226	5.57064	7.48766	0
93	20568	0	0	23.067	9.15068	-0.959112	-0.283028	393.143	107.527	0
93	26651	0	0	23.1245	9.11229	0.10639	-0.994325	-57.654	63.8553	0
97	14939	0	0	5.29223	12.6606	-0.637545	-0.770414	54.2146	15.0804	0
107	4655	0	0	21.1192	3.3534	0.146629	-0.989192	217.386	32.3632	0
110	2442	0	0	8.82648	8.06754	0.853296	0.521427	317.357	43.7944	0
113	7001	0	0	17.4817	4.55467	-0.997162	-0.0752837	152.395	29.8272	0
116	4553	0	0	3.78483	6.10385	-0.167781	0.985824	0.581412	1.85449	0
116	8132	0	0	3.72512	6.04137	-0.992431	0.122806	82.81	36.3769	0
117	9560	0	0	12.8093	14.4493	0.952382	0.304909	2309.01	538.435	0
139	5491	0	0	7.17802	1.71959	-0.895797	0.444464	42.5671	24.8376	0
144	9028	0	0	14.556	2.08564	0.383144	-0.923689	403.204	44.1504	0
147	7975	0	0	8.87891	13.7945	-0.085169	-0.996367	52.5824	46.8458	0
148	5013	0	0	17.8075	2.08344	-0.828294	0.560294	233.51	58.1008	0
148	8387	0	0	17.8002	2.02056	-0.933953	-0.357395	133.236	26.8698	0
151	4981	0	0	11.3645	4.28335	-0.916901	0.399116	35.7081	17.179	0
166	6468	0	0	23.9527	2.43382	0.58743	0.809275	102.068	39.3124	0
174	7382	0	0	14.9902	15.347	0.943682	0.330853	656.337	412.426	0
176	4767	0	0	8.15362	12.5999	0.996414	-0.0846156	89.5563	0.281486	0
180	2910	0	0	1.91635	1.71264	-0.52952	0.848298	51.1586	2.20826	0
180	3028	0	0	1.98813	1.69141	0.905532	0.424278	115.291	9.61707	0
198	2215	0	0	13.9968	5.63756	-0.965681	0.259732	21.6685	172.388	0
198	3589	0	0	14.018	5.57599	-0.601766	-0.798672	613.008	134.981	0
204	1054	0	0	14.6125	7.81668	0.522852	-0.852423	1029.72	313.093	0
213	7139	0	0	19.0602	8.01885	0.481886	0.876234	291.154	132.188	0
214	1408	0	0	26.8455	8.91423	0.493992	-0.869467	2.60494	48.9859	0
224	7552	0	0	26.4391	1.75413	0.813903	-0.581001	65.2738	3.01606	0
225	8504	0	0	16.6065	11.7765	0.49858	0.866844	451.279	259.315	0
225	9770	0	0	16.62	11.6936	0.74838	-0.66327	1120.44	156.964	0
249	6821	0	0	23.2335	6.209	-0.442531	0.896753	259.74	66.4578	0
251	5718	0	0	14.1732	15.0608	-0.0957993	-0.995401	1984.34	826.809	0
254	1981	0	0	9.03809	8.39138	0.882206	0.470864	417.6	73.2454	0
268	8484	0	0	7.06549	5.35405	0.4928	-0.870143	1.37021	22.5619	0
270	6026	0	0	17.959	6.47653	0.315911	-0.948789	987.738	71.2484	0
273	1287	0	0	22.8064	7.9807	-0.26176	-0.965133	20.8486	51.7681	0
273	5506	0	0	22.8107	8.10458	-0.193482	0.981104	145.512	106.472	0
289	3017	0	0	14.8433	15.2974	-0.238234	0.971208	276.537	141.067	0
290	2388	0	0	26.7385	4.88936	0.49591	-0.868374	121.033	33.0047	0
290	9384	0	0	26.7715	4.94344	0.999051	-0.043561	289.778	27.6848	0
301	4888	0	0	17.2584	8.07303	0.843155	-0.53767	238	129.786	0
304	6703	0	0	25.235	4.30738	-0.470945	0.882163	104.804	29.5157	0
306	7009	0	0	22.2101	6.76711	-0.74649	-0.665396	150.098	50.2602	0
328	7438	0	0	18.2765	11.5335	0.556909	-0.830573	254.763	66.9504	0
332	6358	0	0	1.45087	14.6797	-0.611328	-0.791377	22.6403	9.71392	0
350	1388	0	0	8.57975	8.24329	-0.198859	-0.980028	506.432	87.2659	0
354	8698	0	0	24.6155	2.55422	0.110917	-0.99383	111.399	26.243	0
358	7018	0	0	26.5149	9.20183	0.593031	0.805179	109.605	109.955	0
362	9949	0	0	5.9476	10.0077	-0.130238	-0.991483	159.874	66.4045	0
370	5503	0	0	10.4607	14.8817	-0.447095	0.894486	-55.1791	33.5619	0
373	2529	0	0	10.0148	5.3529	-0.423832	-0.905741	344.018	57.1051	0
403	8671	0	0	26.7012	7.21439	-0.533541	0.845774	76.2249	77.6083	0
406	5153	0	0	3.38484	10.7898	0.716779	-0.6973	36.8528	39.5946	0
409	8871	0	0	6.46062	8.44092	-0.999928	-0.0120026	208.485	50.5483	0
413	4705	0	0	23.1773	1.88102	-0.795881	-0.605453	47.9761	27.8978	0
421	5075	0	0	24.8386	1.57357	-0.71162	0.702565	232.759	29.5411	0
431	8337	0	0	21.8879	5.8491	0.811378	0.584522	90.4954	64.1361	0
434	2877	0	0	25.7189	5.25517	-0.675685	0.73719	470.203	41.0538	0
440	6242	0	0	16.9524	6.66351	-0.890955	-0.454091	-31.1032	17.7262	0
444	7798	0	0	16.6117	10.5367	0.300514	-0.953777	1203.22	405.781	0
445	8598	0	0	1.94765	15.7714	-0.647392	0.762157	2.3833	3.96157	0
449	2819	0	0	22.2343	3.70927	0.998745	-0.0500771	199.742	76.1115	0
457	2431	0	0	19.8856	7.61633	-0.270111	-0.962829	151.033	77.4084	0
460	5533	0	0	19.5097	12.014	0.968238	-0.25003	167.575	422.156	1
468	2717	0	0	7.95351	11.6742	0.711264	-0.702925	17.0387	48.7578	0
468	9903	0	0	7.86082	11.6821	-0.819983	-0.572388	109.338	5.24138	0
486	6544	0	0	8.48772	15.2275	-0.903547	0.428488	62.846	14.936	0
488	5488	0	0	23.614	5.80097	0.478176	0.878264	-23.4624	0.932295	0
489	8141	0	0	16.6693	7.89291	-0.655259	-0.755404	64.9136	66.635	0
522	9063	0	0	23.5285	1.36164	-0.988051	0.15413	153.822	16.9927	0
524	6489	0	0	19.1211	3.81033	-0.999749	0.0224113	124.876	8.47576	0
527	4761	0	0	8.5122	4.03132	-0.804997	0.593279	51.9432	44.2912	0
539	4640	0	0	11.0387	4.93155	-1	0.000776962	109.739	71.8912	0
544	6177	0	0	3.3387	9.82775	0.501654	-0.865068	13.8474	6.54742	0
548	3039	0	0	4.77599	8.92938	-0.999814	-0.0193072	326.225	51.3356	0
550	8755	0	0	20.5679	6.43842	-0.308783	0.951132	277.474	7.15692	0
560	9834	0	0	15.5185	13.3643	0.58331	0.81225	70.0073	5.25446	0
588	1850	0	0	16.3581	12.4435	-0.648085	-0.761568	543.146	188.042	0
592	7004	0	0	12.6047	11.346	0.878828	0.477139	361.51	215.587	0
607	3277	0	0	25.9214	8.71792	-0.507462	-0.861674	-19.874	17.1414	0
611	4981	0	0	11.3551	4.3414	-0.745742	-0.666235	76.21	19.2517	0
611	8232	0	0	11.3977	4.45332	-0.114782	0.993391	412.58	68.5405	0
613	5677	0	0	8.80959	5.96726	-0.367986	0.929831	195.354	77.7078	0
625	5498	0	0	5.00129	10.0522	0.416075	-0.90933	-51.6696	47.3318	0
625	7544	0	0	4.94883	10.1809	-0.338048	0.941129	19.2763	1.06786	0
627	6322	0	0	7.12909	1.6112	-0.964081	0.265607	77.1761	12.2852	0
665	9681	0	0	1.28696	4.20865	0.508383	-0.861131	52.3169	10.5381	0
679	6601	0	0	20.2642	8.78877	0.837123	-0.547014	159.76	0.950938	0
680	7711	0	0	12.7773	13.8213	-0.818487	0.574525	-98.8484	237.253	0
683	4642	0	0	11.5698	15.9265	-0.951668	0.307128	115.489	111.141	0
690	1385	0	0	16.1243	12.2113	0.98414	-0.177392	-23.8069	98.9119	0
697	8103	0	0	9.73599	4.12459	0.701913	0.712262	363.523	17.5588	0
702	7878	0	0	4.31711	14.3448	0.83141	-0.55566	16.5498	3.86154	0
707	9384	0	0	26.8614	4.88123	-0.39335	0.919389	61.6442	28.7888	0
715	3209	0	0	3.82828	5.91169	0.966599	0.256295	211.119	1.28247	0
724	7274	0	0	10.3785	3.31637	-0.799159	-0.60112	321.008	61.9465	0
731	9241	0	0	22.5071	6.16429	0.997707	0.0676854	361.551	101.99	0
733	1123	0	0	2.02477	3.72006	-0.897141	0.441744	74.4129	8.71246	0
751	8296	0	0	23.9653	6.04249	0.0276278	-0.999618	34.6046	18.1299	0
754	1371	0	0	14.4486	14.3126	0.826868	0.562396	-12504.2	5632.54	1
756	5325	0	0	11.5251	6.48463	0.146467	0.989216	299.855	6.06089	0
758	9856	0	0	15.5581	2.83366	0.601292	-0.799029	272.486	84.4582	0
767	5985	0	0	15.7956	6.30231	0.805028	-0.593236	475.345	116.587	0
778	4382	0	0	11.2673	10.1764	-0.03795	0.99928	31.6635	111.618	0
778	8198	0	0	11.3196	10.1448	0.902711	0.430248	-26.2368	139.789	0
784	5410	0	0	9.29373	8.4092	-0.559532	-0.828809	387.639	30.1389	0
791	1865	0	0	15.9421	14.9259	0.605863	-0.795569	1123.66	471.236	0
807	9274	0	0	2.63563	5.84026	-0.858133	-0.513428	67.0412	17.3879	0
816	9512	0	0	13.5109	6.20782	-0.0145078	0.999895	831.669	122.691	0
821	1060	0	0	20.2561	9.93988	-0.530186	-0.847881	32.339	10.1405	0
829	1692	0	0	10.4701	2.14631	-0.693618	0.720343	153.657	19.3546	0
830	5158	0	0	11.4021	9.68094	0.966394	-0.257067	-90.2529	61.5415	0
839	3006	0	0	6.26311	4.62827	0.135603	-0.990763	295.062	25.4019	0
855	1486	0	0	25.9814	2.6968	-0.307456	0.951562	113.942	31.0688	0
863	3946	0	0	6.98529	6.78073	-0.771086	-0.636731	256.187	49.4872	0
865	6533	0	0	1.2043	6.51493	-0.762136	0.647416	7.75098	14.558	0
869	6758	0	0	5.28348	6.51349	-0.432547	0.901611	-35.7269	4.11487	0
877	1683	0	0	8.77314	12.2702	0.979758	0.200184	177.557	65.1828	0
884	8370	0	0	26.2125	6.53542	-0.942055	0.335459	235.903	11.4471	0
890	1431	0	0	3.03574	6.39828	-0.0582632	-0.998301	21.639	8.64138	0
890	2227	0	0	3.09057	6.42845	0.874957	-0.4842	92.8452	21.7565	0
895	6379	0	0	19.534	10.2118	-0.514879	0.857263	361.99	171.315	1
910	6228	0	0	3.07004	10.8081	-0.952535	-0.304428	114.938	8.63706	0
910	8636	0	0	3.13167	10.8866	0.0699375	0.997551	-0.874605	11.5541	0
915	5700	0	0	12.411	7.37407	-0.527086	-0.849812	662.161	61.7104	0
916	4803	0	0	16.7045	10.8669	0.985163	0.171621	177.187	121.247	0
917	5518	0	0	8.63445	12.5053	-0.999755	-0.0221567	361.658	75.508	0
921	5208	0	0	4.16942	14.1545	0.479841	-0.877356	8.76244	5.19793	0
922	4311	0	0	8.84916	6.86193	-0.999616	0.0277022	88.8202	27.9782	0
936	6354	0	0	8.78585	9.13785	0.304114	-0.952636	126.494	37.6143	0
944	1775	0	0	2.3364	8.44233	-0.105341	0.994436	-6.9838	3.66072	0
959	9513	0	0	2.56147	11.605	-0.138688	0.990336	-21.0067	2.05872	0
982	7007	0	0	8.94804	5.4033	-0.0995797	-0.99503	229.802	42.597	0
991	2924	0	0	5.66336	3.27514	-0.910992	0.412424	41.4362	23.7975	0
106	25320	0	0	2.15311	5.70516	-0.884076	0.467343	119.416	34.3186	0
106	47966	0	0	2.23701	5.72982	0.490243	0.871586	111.067	29.9872	0
107	30020	0	0	21.0622	3.38623	-0.928951	-0.370203	157.77	11.95	0
109	21833	0	0	5.95127	14.5218	-0.332004	-0.943278	-6.43592	17.8184	0
109	46247	0	0	5.91575	14.6157	-0.873268	0.487241	63.6702	8.46535	0
110	11861	0	0	8.73077	7.97806	-0.577567	-0.816343	399.542	10.8579	0
111	17343	0	0	17.8292	10.2535	-0.259441	0.965759	1158.03	106.257	0
111	48451	0	0	17.782	10.2045	-0.974895	0.222663	781.968	189.828	0
112	19678	0	0	17.9911	7.7934	-0.662094	-0.749421	161.785	5.05079	0
112	44620	0	0	18.1026	7.82326	0.947982	-0.318324	102.532	216.324	0
113	13332	0	0	17.5926	4.51058	0.673422	-0.739258	297.212	86.0883	0
113	14186	0	0	17.5772	4.61926	0.441415	0.897303	240.582	98.6257	0
117	40552	0	0	12.761	14.4859	0.0349606	0.999389	1700.15	410.502	0
117	50168	0	0	12.7115	14.4565	-0.898615	0.438739	-388.064	156.733	0
123	32028	0	0	3.80789	14.4056	0.997859	0.0653961	29.1614	7.63238	0
123	33916	0	0	3.7265	14.3281	-0.114019	-0.993479	3.82719	2.77018	0
125	19521	0	0	2.3071	7.03233	0.689063	0.724701	48.9542	22.8789	0
125	37745	0	0	2.25236	6.94902	-0.39171	-0.920089	94.16	24.2414	0
125	50605	0	0	2.25312	7.04253	-0.376632	0.926363	77.4962	15.8355	0
126	21177	0	0	4.83086	7.63148	-0.911906	0.410399	131.204	1.16303	0
126	28446	0	0	4.83567	7.56227	-0.846269	-0.532756	344.446	69.0554	0
130	39047	0	0	5.21399	14.7107	-0.966893	-0.255184	19.5972	5.64414	0
130	43752	0	0	5.31572	14.6779	0.635368	-0.77221	25.926	13.8698	0
130	49960	0	0	5.23085	14.7722	-0.701543	0.712627	16.6565	3.85513	0
132	29470	0	0	7.38727	3.53816	0.536255	0.844056	187.664	20.9214	0
135	34696	0	0	7.16616	7.46188	-0.990385	0.13834	175.945	45.949	0
135	41198	0	0	7.25454	7.38916	0.326297	-0.945267	252.188	32.82	0
138	28676	0	0	25.8257	9.45934	0.617145	-0.78685	199.206	104.747	0
140	37645	0	0	3.54552	14.7692	0.677257	-0.735746	13.7017	7.42091	0
140	39263	0	0	3.4687	14.8455	-0.740171	0.672418	17.5335	7.77147	0
146	43101	0	0	13.2807	12.0383	0.751372	0.659879	34.0881	14.9361	0
146	43116	0	0	13.157	11.9663	-0.944924	-0.32729	58.476	265.731	0
147	13975	0	0	8.93709	13.8793	0.899049	0.437848	252.222	32.1061	0
147	25145	0	0	8.88736	13.9125	0.0577493	0.998331	49.1302	18.3293	0
148	16186	0	0	17.9233	2.01047	0.862916	-0.505348	460.078	109.736	0
149	21700	0	0	25.6683	9.65462	0.140163	-0.990128	21.0596	51.3301	0
149	52219	0	0	25.711	9.77067	0.748288	0.663374	35.3901	69.1777	0
151	28831	0	0	11.3911	4.20597	-0.478208	-0.878247	356.575	74.663	0
152	16058	0	0	7.80796	3.25479	-0.750591	-0.660767	169.642	18.21	0
152	37748	0	0	7.79764	3.33841	-0.888647	0.458591	87.725	14.2435	0
154	18833	0	0	5.79534	15.3265	-0.489537	-0.871983	12.3437	15.3602	0
156	34543	0	0	16.4101	8.12123	0.43111	0.9023	172.96	281.745	0
158	11919	0	0	20.4478	5.71023	-0.635277	-0.772284	152.186	2.58226	0
159	10956	0	0	26.4346	8.22147	-0.320546	0.947233	-3.47177	42.0547	0
159	40282	0	0	26.4445	8.10914	-0.150479	-0.988613	-29.2219	5.87982	0
164	17602	0	0	19.2804	1.78526	0.777918	-0.628366	301.527	79.7098	0
164	26505	0	0	19.264	1.88291	0.530179	0.847886	406.332	76.2511	0
165	30530	0	0	8.8623	14.9055	0.196864	-0.980431	-29.9464	14.6493	0
165	31502	0	0	8.79121	14.9355	-0.839508	-0.543347	130.031	18.6322	0
165	42152	0	0	8.9135	14.9499	0.942762	-0.333467	27.0175	51.093	0
166	25772	0	0	23.8557	2.38327	-0.999858	-0.0168768	341.984	17.6657	0
174	30024	0	0	14.9387	15.3838	0.00644697	0.999979	17.6714	541.972	0
176	25833	0	0	8.05401	12.6566	-0.580808	0.814041	16.0325	1.7563	0
176	28268	0	0	8.02809	12.5971	-0.991789	-0.127883	138.953	21.3716	0
176	37679	0	0	8.12217	12.66	0.498107	0.867115	74.9606	43.7859	0
179	24017	0	0	4.67149	5.59434	-0.885578	-0.464491	204.756	11.1833	0
182	17570	0	0	13.0482	6.17698	-0.051837	0.998656	197.971	6.42531	0
182	21445	0	0	12.9916	6.1389	-0.906177	0.4229	0.413384	52.3894	0
183	10029	0	0	3.96711	15.7197	0.985862	0.167561	7.97439	1.49691	0
183	26193	0	0	3.92469	15.7687	0.308019	0.95138	3.77962	5.71799	0
184	41451	0	0	17.0652	12.3056	-0.0538531	0.998549	465.375	139.939	0
185	36620	0	0	13.7836	8.47478	-0.281825	0.959466	423.584	83.3239	0
185	45036	0	0	13.8493	8.46128	0.637231	0.770673	405.178	133.775	0
189	17773	0	0	23.5086	5.45458	-0.887045	0.461683	259.856	15.5695	0
193	18006	0	0	3.06332	15.3136	-0.418596	-0.908173	-11.1768	3.07323	0
193	19032	0	0	3.02784	15.3756	-0.995081	0.0990652	26.1539	1.16157	0
198	22096	0	0	14.0815	5.57171	0.489741	-0.871868	451.346	142.944	0
198	29453	0	0	14.0755	5.67605	0.386457	0.922308	849.661	203.35	0
204	15894	0	0	14.5658	7.94496	-0.146945	0.989145	1138.23	79.3461	0
204	21198	0	0	14.5181	7.83719	-0.830352	-0.55724	11.2766	37.5371	0
204	25939	0	0	14.6457	7.87986	0.998515	0.0544776	25.8031	21.0388	0
204	32863	0	0	14.5119	7.90347	-0.919496	0.393099	52.915	39.6938	0
207	10791	0	0	10.2056	12.5317	-0.919614	-0.392823	146.094	25.0076	0
207	17625	0	0	10.3147	12.5793	0.913393	0.40708	146.462	22.7295	0
213	33090	0	0	19.0221	7.91807	-0.218651	-0.975803	433.42	164.407	0
214	16620	0	0	26.7654	8.94049	-0.912731	-0.40856	96.482	15.3608	0
215	37391	0	0	21.6889	8.53056	-0.826725	-0.562607	96.2671	100.854	0
224	27982	0	0	26.3512	1.83921	-0.607844	0.794056	169.044	9.5225	0
224	50945	0	0	26.3283	1.77672	-0.976365	-0.216127	52.3207	9.99969	0
225	49371	0	0	16.5641	11.6776	-0.28545	-0.958393	347.409	113.5	0
226	43870	0	0	11.0842	9.07167	0.29524	-0.955423	721.157	218.601	0
226	46877	0	0	11.0928	9.19601	0.423482	0.905905	611.182	131.592	0
226	51602	0	0	11.0271	9.19089	-0.559285	0.828975	199.845	38.4808	0
231	13417	0	0	16.5133	1.49091	0.40059	-0.916257	729.975	55.4015	0
232	25618	0	0	20.584	7.93229	-0.913351	-0.407174	-6.69399	31.7955	0
232	48017	0	0	20.5858	7.99574	-0.888324	0.459218	134.76	11.8894	0
237	17124	0	0	20.5291	2.26775	0.622766	-0.782408	517.588	48.2726	0
238	32540	0	0	12.5077	10.1303	0.992872	-0.119186	-78.6066	71.3827	0
245	24737	0	0	7.49995	3.40414	-0.247642	0.968851	126.329	15.0181	0
245	41631	0	0	7.44968	3.36025	-0.925365	0.379078	132.091	0.394611	0
249	11409	0	0	23.3001	6.1203	0.737404	-0.675452	326.93	34.5887	0
249	27505	0	0	23.217	6.12017	-0.735495	-0.67753	55.0063	66.3508	0
251	18674	0	0	14.2075	15.1883	0.416319	0.909219	1337.93	742.809	0
259	44262	0	0	4.31355	4.9171	0.999556	-0.0298083	324.469	36.8916	0
265	20380	0	0	20.891	6.91021	0.614561	0.788869	135.523	51.4682	0
268	15542	0	0	6.98354	5.45511	-0.749607	0.661883	133.602	0.477294	0
268	21131	0	0	7.09765	5.42434	0.980754	0.195249	243.953	60.1926	0
268	31410	0	0	7.00611	5.35122	-0.407218	-0.913331	210.627	24.4287	0
270	50443	0	0	17.9507	6.61573	0.201063	0.979578	754.756	157.012	0
271	52249	0	0	7.29093	6.12067	-0.127944	0.991781	134.879	64.7972	0
273	16943	0	0	22.8829	8.02036	0.939606	-0.342257	216.236	44.2562	0
277	17147	0	0	2.35617	13.2898	0.0566891	-0.998392	-7.75853	4.3595	0
280	39494	0	0	13.7239	9.17097	0.511985	0.858995	565.234	257.896	0
280	40120	0	0	13.7598	9.10927	0.999829	0.0185002	-307.954	26.8378	0
282	34596	0	0	12.1261	12.4132	0.0098957	-0.999951	1038.95	172.724	0
284	28978	0	0	12.6266	5.86621	-0.825737	-0.564056	211.995	153.407	0
286	11280	0	0	20.0846	3.4514	0.914246	0.405159	61.8501	59.3866	0
286	29630	0	0	20.0403	3.35854	0.260354	-0.965513	112.19	41.1921	0
288	12437	0	0	11.6991	7.81912	-0.701834	-0.71234	497.909	94.1469	0
288	12732	0	0	11.7493	7.91133	0.216443	0.976295	817.004	63.825	0
288	51642	0	0	11.7717	7.81552	0.627053	-0.778977	376.212	143.051	0
289	15400	0	0	14.793	15.2539	-0.926412	0.37651	1295.02	2.49137	0
289	24636	0	0	14.9101	15.1725	0.675048	-0.737774	1885.3	778.25	0
290	10646	0	0	26.6426	4.9631	-0.966582	0.256356	325.327	23.8027	0
293	17473	0	0	2.87191	15.2048	0.387803	0.921742	-1.00319	10.1647	0
295	43789	0	0	3.66423	10.8669	-0.75673	0.653727	35.4909	45.7578	0
298	46883	0	0	14.742	14.6306	0.525391	0.850861	-2.04731	318.549	0
298	51311	0	0	14.7469	14.5113	0.594266	-0.804269	1627.98	53.3845	0
301	13515	0	0	17.1538	8.11675	-0.975	0.222204	6.3706	182.058	0
301	20138	0	0	17.2004	8.04729	-0.165678	-0.98618	629.887	218.978	0
305	20197	0	0	2.03444	13.7855	0.9987	0.0509714	24.3138	1.86977	0
305	25469	0	0	1.94352	13.7242	-0.421862	-0.90666	-3.14543	3.37846	0
306	28965	0	0	22.2894	6.75115	0.432304	-0.901728	188.983	8.37254	0
306	34072	0	0	22.2786	6.87666	0.272301	0.962212	234.392	80.164	0
306	43894	0	0	22.3271	6.8032	0.991616	-0.129217	85.7367	0.353473	0
310	12793	0	0	11.1103	5.83913	0.461643	-0.887066	339.855	117.677	0
310	27914	0	0	11.1437	5.91321	0.970432	0.241373	184.725	32.1652	0
310	32468	0	0	11.0225	5.92887	-0.877327	0.479892	120.883	110.857	0
312	28376	0	0	19.0896	8.55834	-0.529996	-0.848	77.5416	54.9421	0
312	46751	0	0	19.1528	8.63679	0.715523	0.698589	5.21048	15.0275	0
313	14362	0	0	18.243	1.99132	0.689048	0.724716	90.1503	2.09853	0
315	11736	0	0	6.33928	2.46276	-0.237242	0.97145	110.022	27.5243	0
319	26680	0	0	4.11879	8.64707	-0.122675	0.992447	-12.675	17.0243	0
319	39905	0	0	4.1856	8.61958	0.784977	0.619524	290.603	33.3084	0
328	12483	0	0	18.2855	11.6419	0.686194	0.727419	61.0321	218.302	1
328	13021	0	0	18.1706	11.6095	-0.965504	0.260389	53.467	7.681	0
328	21397	0	0	18.1821	11.5497	-0.800706	-0.599058	49.4643	14.4592	0
330	50178	0	0	1.27704	14.8827	0.945207	-0.326473	32.5436	9.66951	0
336	33716	0	0	25.4437	8.44411	-0.368739	0.929533	247.14	125.579	0
336	49714	0	0	25.506	8.4218	0.874937	0.484237	256.756	96.9356	0
338	15248	0	0	26.4319	7.73481	-0.624547	0.780987	253.012	100.905	0
338	51992	0	0	26.43	7.65598	-0.660207	-0.751084	171.376	77.6838	0
339	32629	0	0	23.6354	4.41476	-0.536999	0.843583	246.83	18.528	0
339	37003	0	0	23.6939	4.28245	0.262843	-0.964839	231.165	71.6016	0
341	32093	0	0	26.5419	3.42369	0.992593	0.121491	187.138	13.2986	0
342	28959	0	0	26.3767	5.55499	0.680469	-0.732777	149.356	72.7947	0
348	19425	0	0	5.32123	13.0475	-0.986933	-0.16113	97.7711	15.8702	0
348	27041	0	0	5.43966	13.0194	0.809301	-0.587395	60.8892	49.2948	0
350	25826	0	0	8.54163	8.31185	-0.937035	0.349236	213.928	98.4407	0
354	13595	0	0	24.5611	2.66765	-0.705939	0.708273	84.9248	3.33243	0
354	48239	0	0	24.6255	2.68474	0.261064	0.965321	77.6397	6.55797	0
355	21094	0	0	13.4138	12.4369	0.890269	0.455435	-202.996	601.637	0
355	50823	0	0	13.2731	12.4151	-0.986264	0.165175	-431.14	280.549	0
358	35925	0	0	26.4134	9.1772	-0.895886	0.444284	192.049	92.5976	0
358	37160	0	0	26.5075	9.08721	0.483458	-0.875367	51.083	39.9365	0
359	25413	0	0	13.8146	5.01364	-0.926523	-0.376238	216.659	58.0203	0
359	37927	0	0	13.8564	5.10162	-0.294491	0.955654	849.554	160.825	0
359	44031	0	0	13.8645	4.97336	-0.170869	-0.985294	417.377	94.0815	0
362	12518	0	0	5.88404	10.0918	-0.989524	0.144367	236.93	52.5534	0
362	17338	0	0	5.96936	10.1541	0.163717	0.986507	34.2641	14.727	0
362	28515	0	0	6.01596	10.036	0.793305	-0.608825	26.4428	23.5296	0
363	13159	0	0	14.7301	13.1322	-0.932566	-0.360999	652.437	124.417	0
374	16165	0	0	4.58784	1.5729	-0.967202	0.254009	-8.30692	1.60915	0
374	24287	0	0	4.71818	1.53366	0.946689	-0.32215	33.4573	13.639	0
375	15047	0	0	2.84797	3.75209	-0.836409	0.548105	48.9463	11.9113	0
375	43957	0	0	2.95504	3.75459	0.809899	0.58657	44.7526	2.95717	0
376	17150	0	0	10.8245	2.93522	-0.834977	-0.550285	502.647	221.305	0
376	19194	0	0	10.8176	3.00394	-0.927638	0.373479	84.825	100.589	0
376	32607	0	0	10.9334	2.9184	0.629182	-0.777258	453.715	131.103	0
384	18116	0	0	7.03043	9.0469	-0.994779	-0.102053	152.808	25.9037	0
384	42476	0	0	7.13741	9.0056	0.667726	-0.744407	72.6416	2.07698	0
388	18883	0	0	21.675	9.53276	-0.696249	0.7178	480.189	72.3609	0
388	29001	0	0	21.7086	9.41469	-0.213102	-0.97703	157.703	61.6957	0
395	15721	0	0	4.9146	9.40279	-0.639262	0.768989	2.66585	30.2563	0
395	41829	0	0	4.90094	9.31533	-0.843621	-0.536939	291.664	43.4179	0
395	51048	0	0	4.97695	9.41528	0.291731	0.9565	129.2	10.9954	0
400	16125	0	0	19.3002	9.11189	-0.784846	0.61969	423.594	35.2812	0
403	13784	0	0	26.6743	7.12592	-0.913668	-0.406461	354.246	129.624	0
406	29800	0	0	3.27455	10.8584	-0.942392	0.334511	45.8566	24.4788	0
406	31130	0	0	3.36035	10.8985	0.348278	0.937391	68.2831	58.9522	0
406	39315	0	0	3.28158	10.7998	-0.836896	-0.547362	89.3805	12.5365	0
408	46789	0	0	3.34104	1.74938	-0.957059	-0.289894	29.7904	1.73369	0
408	47519	0	0	3.35815	1.81926	-0.716195	0.6979	91.9599	13.7433	0
410	44454	0	0	13.1964	8.16493	-0.391921	0.919999	327.11	61.2904	0
413	19246	0	0	23.2757	1.97381	0.651168	0.758934	13.0828	21.0444	0
416	49497	0	0	4.18814	6.0009	-0.981037	-0.193822	105.093	33.5431	0
423	37881	0	0	12.9063	4.58694	0.63441	0.772997	123.795	141.339	0
426	33990	0	0	10.297	7.54462	-0.999896	0.0144104	-3.71423	9.0665	0
426	44011	0	0	10.3968	7.52049	0.895935	-0.444186	-26.9108	13.8099	0
426	44670	0	0	10.3257	7.49705	-0.455556	-0.890207	171.977	12.1812	0
428	10957	0	0	8.35604	5.82636	0.551117	0.834428	321.15	26.4025	0
431	10658	0	0	21.8667	5.76203	0.451915	-0.892061	394.524	101.589	0
431	21741	0	0	21.8092	5.86486	-0.522751	0.852485	358.483	68.1048	0
431	45094	0	0	21.7909	5.78195	-0.832954	-0.553342	92.4556	103.652	0
436	11887	0	0	17.9937	9.88133	-0.672552	0.74005	786.83	219.495	1
436	22058	0	0	18.0154	9.76969	-0.346254	-0.938141	269.864	13.7648	0
436	46699	0	0	18.1024	9.85033	0.96172	0.274035	2.15882	0.490668	0
437	13241	0	0	14.5773	13.4458	-0.392586	0.919715	1845.33	328.251	0
443	14627	0	0	5.70449	9.9752	-0.177059	-0.9842	125.362	39.9639	0
444	29264	0	0	16.525	10.6314	-0.923758	0.382977	893.051	171.179	0
444	37471	0	0	16.532	10.5641	-0.824433	-0.565959	28.1792	96.9244	0
451	37086	0	0	5.09904	3.47647	-0.994503	0.104712	184.938	58.0424	0
452	26596	0	0	12.9639	5.43823	0.544199	0.838956	493.701	158.282	0
452	45323	0	0	12.8583	5.38549	-0.997649	0.068531	121.584	155.487	0
453	40501	0	0	15.6403	13.2538	0.149414	-0.988775	1435.95	431.457	0
454	23665	0	0	11.9918	12.9263	-0.117516	0.993071	560.824	107.817	0
454	44929	0	0	12.0593	12.8404	0.937167	-0.348881	-90.1964	253.633	0
455	12425	0	0	8.1759	12.4279	-0.403582	0.914943	21.6563	15.3189	0
455	24363	0	0	8.13655	12.3755	-0.991044	0.133539	150.932	25.1239	0
455	31496	0	0	8.16025	12.315	-0.637481	-0.770466	260.376	40.4995	0
455	34579	0	0	8.26937	12.3751	0.991918	0.126879	361.531	108.546	0
457	50187	0	0	19.9241	7.7453	0.301559	0.953448	330.836	78.6829	0
459	44903	0	0	1.28941	3.55815	0.364114	-0.931354	28.1346	8.30682	0
461	13027	0	0	13.6051	15.537	0.978707	0.205262	2755.82	1918.23	0
465	42912	0	0	9.76203	7.40551	0.998397	0.0566002	26.4215	9.5475	0
470	27052	0	0	3.63669	6.25583	-0.993797	-0.111207	171.775	20.0252	0
470	36835	0	0	3.68994	6.31385	0.0251107	0.999685	69.3585	19.3856	0
474	25094	0	0	25.8109	1.16974	-0.539077	0.842257	78.9534	5.2377	0
483	32952	0	0	23.1944	5.77502	0.555054	-0.831815	180.421	67.576	0
486	17708	0	0	8.58093	15.2517	0.58192	0.813246	81.5566	28.6297	0
488	24415	0	0	23.5306	5.73867	-0.978072	-0.208265	258.451	74.3871	0
488	24853	0	0	23.6406	5.73186	0.944829	-0.327564	480.302	2.21242	0
488	44442	0	0	23.5681	5.69635	-0.322408	-0.946601	-3.13865	1.79321	0
489	23613	0	0	16.73	7.88339	0.393237	-0.919437	897.786	43.9485	0
491	40045	0	0	25.3301	5.44778	0.99431	0.106522	384.412	78.6808	0
499	13325	0	0	18.8345	1.53316	0.908961	-0.416882	461.628	123.313	0
507	44448	0	0	25.1092	1.82496	0.62577	-0.780008	209.218	21.5441	0
512	45863	0	0	17.8983	14.021	-0.76725	0.641348	358.064	26.1598	0
522	12218	0	0	23.6168	1.29894	0.470875	-0.8822	223.698	12.4091	0
522	31661	0	0	23.5536	1.30271	-0.572991	-0.819562	6.24352	11.7194	0
522	50715	0	0	23.6306	1.39554	0.699329	0.7148	162.813	63.938	0
524	17499	0	0	19.2081	3.86051	0.480885	0.876784	189.53	97.1223	0
524	42589	0	0	19.211	3.75925	0.530457	-0.847712	511.438	61.6809	0
525	14925	0	0	15.3967	3.21221	0.519631	-0.854391	308.896	34.4948	0
530	21819	0	0	20.7596	6.75948	0.759542	-0.650458	211.543	15.9515	0
539	32875	0	0	11.1714	4.97246	0.826177	0.56341	380.234	79.4071	0
539	50244	0	0	11.1071	4.85899	-0.0585295	-0.998286	1267.97	151.292	0
540	44654	0	0	4.6937	14.2526	0.972826	0.231539	41.4147	0.462955	0
540	47374	0	0	4.60972	14.2946	-0.398112	0.917337	0.67065	15.1625	0
540	50774	0	0	4.58713	14.1992	-0.767385	-0.641186	22.9246	13.1312	0
541	17502	0	0	8.00022	13.8758	0.604056	-0.796942	54.705	0.651211	0
541	34312	0	0	7.90646	13.9316	-0.988486	0.15131	74.1231	39.3759	0
544	20929	0	0	3.36704	9.89247	0.976227	0.21675	238.137	4.75359	0
544	50060	0	0	3.24906	9.87525	-0.997463	-0.0711881	236.452	14.916	0
545	18739	0	0	12.2504	15.3921	0.226538	-0.974002	-318.511	10.8706	0
545	37578	0	0	12.2537	15.5319	0.272458	0.962168	-284.099	144.451	0
546	21054	0	0	11.9862	12.0981	0.603382	0.797452	1321.38	166.129	0
546	40035	0	0	11.8944	11.9926	-0.706297	-0.707915	1025.77	157.563	0
546	52611	0	0	11.9561	11.9732	0.17319	-0.984888	563.452	184.318	0
547	50835	0	0	15.9733	7.53234	0.755822	0.654777	106.104	74.3305	0
548	20718	0	0	4.87801	8.95072	0.923709	0.383096	394.34	12.8665	0
557	48234	0	0	20.5659	4.80056	0.328078	0.94465	165.603	57.3858	0
560	21176	0	0	15.4545	13.3754	-0.271658	0.962394	1427.49	127.765	0
563	30959	0	0	16.1797	7.21932	0.574353	0.818608	768.824	225.861	0
563	41006	0	0	16.1336	7.09465	-0.0959331	-0.995388	935.75	44.5482	0
565	29903	0	0	11.3164	15.8713	0.585776	-0.810473	105.255	107.889	0
566	14826	0	0	5.33559	4.15423	-0.286333	-0.95813	344.695	76.2126	0
566	47505	0	0	5.41388	4.22324	0.986375	0.164512	172.557	40.3535	0
567	17860	0	0	7.79431	8.41454	-0.459495	0.88818	49.8337	42.2625	0
567	20902	0	0	7.76152	8.35982	-0.999907	-0.0136434	34.268	37.1663	0
574	13605	0	0	15.0049	6.74128	-0.746369	0.665533	337.037	103.424	0
582	21471	0	0	20.7298	6.63419	-0.625313	0.780374	611.469	35.0316	0
582	49751	0	0	20.8401	6.54737	0.90534	-0.424687	722.445	80.2538	0
585	17505	0	0	15.657	1.82736	-0.166012	-0.986124	640.394	38.2955	0
585	37532	0	0	15.7146	1.85095	0.81074	-0.585407	172.164	22.157	0
587	43163	0	0	14.8483	4.5414	-0.288981	0.957335	767.789	83.1905	0
588	21691	0	0	16.4316	12.4387	0.542287	-0.840193	796.123	10.5469	0
588	23590	0	0	16.4596	12.4963	0.995523	0.0945144	375.073	132.024	0
592	21303	0	0	12.4805	11.357	-0.781495	0.623912	27.2074	149.159	0
592	42986	0	0	12.6065	11.2779	0.901889	-0.431968	-180.27	25.9485	0
598	18739	0	0	12.3204	15.3624	-0.854298	-0.519783	1318.47	8.16481	0
598	44205	0	0	12.4313	15.4133	0.951258	0.308396	1326.64	337.861	0
599	23962	0	0	11.4984	2.84878	-0.754394	-0.656422	63.8169	61.7144	0
600	17149	0	0	7.62372	10.2173	-0.997415	-0.0718631	195.239	20.5376	0
600	37485	0	0	7.66038	10.1722	-0.274331	-0.961635	276.657	15.9124	0
600	41131	0	0	7.72365	10.2325	0.973692	0.227868	237.413	59.149	0
610	29155	0	0	6.23822	11.3852	-0.501514	-0.86515	183.184	68.2247	0
610	46830	0	0	6.2101	11.4666	-0.928455	0.371445	118.743	63.3895	0
611	51012	0	0	11.4598	4.42613	0.80731	0.590127	156.932	56.905	0
613	19614	0	0	8.88808	5.86197	0.785979	-0.618253	37.8325	49.8484	0
613	43002	0	0	8.82295	5.83701	-0.171552	-0.985175	255.561	5.11596	0
616	43975	0	0	6.46861	6.1976	-0.959178	-0.282805	236.61	29.6517	0
618	24312	0	0	7.25979	1.93933	-0.938476	0.345345	46.5905	17.2372	0
618	41136	0	0	7.35625	1.93041	0.985896	0.167358	120.213	26.8501	0
620	34589	0	0	21.0115	9.70438	0.156704	0.987646	183.549	107.524	0
624	15949	0	0	10.3779	7.77699	-0.488484	0.872573	291.639	104.275	0
624	47991	0	0	10.4677	7.71759	0.99418	-0.107729	209.016	29.7073	0
625	32816	0	0	4.90329	10.1072	-0.993011	-0.118019	157.932	8.87853	0
627	31117	0	0	7.23997	1.60369	0.991109	0.133053	155.434	51.2395	0
632	31913	0	0	7.09682	15.2767	-0.804662	-0.593733	24.3127	7.52504	0
633	20663	0	0	14.634	3.22975	-0.496956	-0.867776	429.41	109.037	0
633	33370	0	0	14.7113	3.32435	0.75085	0.660472	348.31	149.908	0
636	44038	0	0	8.2837	9.8546	0.817781	-0.575529	21.7833	53.215	0
639	18136	0	0	18.0633	3.77836	-0.953599	0.30108	573.059	174.408	0
639	39164	0	0	18.1951	3.78354	0.927091	0.374836	166.288	76.6995	0
639	46051	0	0	18.1355	3.8271	0.076563	0.997065	851.153	101.597	0
642	33911	0	0	2.80524	8.99524	-0.630978	-0.775801	115.178	33.0719	0
642	45598	0	0	2.78147	9.05983	-0.98344	0.181233	119.069	16.3029	0
645	21557	0	0	20.8877	6.23213	-0.877172	0.480176	409.073	24.359	0
645	32884	0	0	20.9966	6.22746	0.914886	0.403712	235.75	44.3084	0
645	48659	0	0	20.9436	6.26367	0.0433595	0.99906	152.308	17.0688	0
647	14928	0	0	2.63114	15.1817	-0.394237	-0.919009	-4.15671	0.0111178	0
647	25793	0	0	2.68863	15.1906	0.651353	-0.758775	34.7893	5.48248	0
648	48849	0	0	20.8928	2.57764	0.626977	0.779038	202.1	45.3805	0
651	47027	0	0	16.2317	9.15994	0.915919	0.401364	-18.2343	88.3284	0
654	13963	0	0	23.0848	5.72172	-0.673831	0.738885	447.494	83.5533	0
654	32952	0	0	23.1686	5.6998	0.949583	0.313517	153.579	36.0942	0
656	15308	0	0	16.3786	12.108	-0.780149	-0.625594	-85.4646	28.287	0
656	25528	0	0	16.4083	12.2221	-0.378209	0.92572	1286.48	27.5981	0
665	22590	0	0	1.21315	4.20916	-0.520685	-0.853749	17.5085	31.8132	0
667	39128	0	0	8.75053	3.56192	0.247014	-0.969012	376.751	46.7987	0
668	49029	0	0	2.63906	14.695	0.693689	-0.720275	12.8024	9.75375	0
679	17157	0	0	20.2126	8.76385	-0.0917618	-0.995781	165.897	41.6885	0
679	30621	0	0	20.215	8.87458	-0.0491977	0.998789	251.484	65.2271	0
683	21604	0	0	11.7111	15.9266	0.951401	0.307956	399.647	32.868	0
683	31393	0	0	11.6084	15.8367	-0.43161	-0.90206	173.363	167.629	0
685	37023	0	0	18.6101	1.59982	-0.818808	0.574067	654.135	107.207	0
685	42664	0	0	18.6549	1.5213	0.0772212	-0.997014	475.891	90.7721	0
690	52039	0	0	16.0987	12.2747	0.585156	0.810921	150.354	197.723	0
694	16913	0	0	5.68846	7.99886	0.98851	0.151155	106.73	6.34672	0
694	37239	0	0	5.60209	7.93253	-0.401261	-0.915964	84.2236	15.395	0
698	41647	0	0	12.8291	5.02261	-0.985242	0.171168	31.627	10.4366	0
698	46978	0	0	12.9275	5.07362	0.427843	0.903853	613.799	108.348	0
703	11253	0	0	8.25446	2.44402	0.837558	0.546349	256.193	66.302	0
703	17317	0	0	8.15776	2.34518	-0.52785	-0.849338	273.528	25.3899	0
707	37769	0	0	26.852	4.77563	-0.550736	-0.83468	81.5156	19.4627	0
711	46709	0	0	12.5544	7.83706	-0.775107	-0.63183	328.251	88.5196	0
713	48129	0	0	25.2195	1.88109	0.748431	-0.663213	171.749	4.18063	0
714	27165	0	0	24.266	8.42138	-0.268265	-0.963345	-4.76356	2.86711	0
721	45111	0	0	21.9964	3.01037	0.993424	-0.114493	70.0539	58.4826	0
726	27311	0	0	10.9793	7.76811	-0.39033	0.920675	205.781	42.9707	0
728	23479	0	0	22.831	5.17556	0.979924	-0.199372	456.024	82.7888	0
729	21254	0	0	5.33739	1.43216	-0.993659	0.112439	17.7881	2.27934	0
731	14943	0	0	22.4519	6.21859	0.0495922	0.99877	41.0054	21.818	0
732	36841	0	0	4.49782	4.21622	0.731656	0.681674	110.232	14.2472	0
732	39611	0	0	4.45595	4.10685	0.0893076	-0.996004	57.4734	8.90562	0
733	12389	0	0	2.15177	3.72937	0.822857	0.568248	139.481	16.3014	0
733	15915	0	0	2.1589	3.65826	0.918735	-0.394875	73.3613	5.2382	0
733	32460	0	0	2.02427	3.65589	-0.904184	-0.427142	97.7273	0.231144	0
733	43836	0	0	2.07939	3.76035	-0.157751	0.987479	74.1987	2.9974	0
743	47050	0	0	16.4539	9.69915	-0.173045	0.984914	1592.33	14.8312	0
745	16062	0	0	5.3303	2.41745	-0.0965927	-0.995324	77.6373	18.2234	0
748	47786	0	0	18.1569	9.117	-0.906446	0.422321	998.248	298.49	0
754	24014	0	0	14.411	14.2118	0.256434	-0.966562	2469.53	262.554	1
754	48672	0	0	14.3823	14.3403	-0.17938	0.98378	1155.21	785.832	1
758	14827	0	0	15.4475	2.87876	-0.988658	-0.150186	-32.3264	5.18737	0
758	17359	0	0	15.4712	2.94212	-0.648814	0.760947	270.134	14.2952	0
758	23061	0	0	15.4872	2.8261	-0.418979	-0.907996	363.805	71.7513	0
759	16036	0	0	5.08468	1.49954	0.457808	0.889051	314.46	29.0834	0
759	49537	0	0	5.00512	1.41306	-0.847758	-0.530383	201.743	31.5016	0
760	30538	0	0	14.3192	11.7488	0.858594	0.512656	-104.953	34.4281	0
760	33979	0	0	14.2655	11.7756	-0.103172	0.994663	1545.51	71.3392	0
762	22945	0	0	16.6695	1.3062	-0.681199	0.732098	380.142	20.553	0
762	24564	0	0	16.7774	1.21351	0.826451	-0.563009	275.449	38.8483	0
763	17449	0	0	6.08949	4.88733	0.931345	0.364137	399.925	10.9833	0
763	35728	0	0	6.03752	4.92864	0.142293	0.989825	199.321	13.7176	0
763	43206	0	0	5.97742	4.82128	-0.769722	-0.638379	503.837	0.87374	0
765	19801	0	0	17.3832	2.99071	0.366165	-0.93055	583.13	33.0106	0
765	34359	0	0	17.4191	3.0624	0.96439	0.264484	262.897	43.8081	0
768	13532	0	0	24.1698	1.55286	-0.993987	0.109497	11.4482	9.60152	0
768	22606	0	0	24.2078	1.60775	-0.452452	0.891789	235.235	3.74877	0
768	27136	0	0	24.1921	1.49337	-0.675501	-0.737359	-0.836556	2.67665	0
768	34863	0	0	24.2746	1.60596	0.499922	0.86607	70.927	1.034	0
770	35323	0	0	8.13213	14.4189	-0.681211	0.732087	14.2421	34.0153	0
782	36735	0	0	16.014	7.38936	0.482572	0.875857	423.186	289.966	0
782	42068	0	0	15.9287	7.31576	-0.93714	-0.348953	138.443	77.2321	0
791	43345	0	0	15.9517	15.0106	0.767765	0.640731	198.96	360.683	0
792	17161	0	0	5.90072	3.46323	-0.925039	-0.379873	151.022	29.4814	0
792	22977	0	0	5.96103	3.56445	-0.106564	0.994306	146.328	27.6903	0
792	26350	0	0	6.03989	3.47171	0.964281	-0.264883	134.155	42.0459	0
794	28224	0	0	10.1568	14.0933	-0.805097	-0.593143	461.058	6.86528	0
795	29376	0	0	2.67978	5.49764	-0.986158	0.165811	290.563	38.0914	0
795	44595	0	0	2.73397	5.55262	-0.179082	0.983834	6.8041	17.3286	0
797	19223	0	0	26.37	3.45865	-0.41601	-0.90936	41.6818	20.2094	0
797	41358	0	0	26.3519	3.56196	-0.700598	0.713556	199.552	35.0181	0
797	45924	0	0	26.3336	3.50702	-0.988691	-0.149969	240.668	16.8693	0
802	20157	0	0	26.8311	5.21208	-0.853693	0.520776	133.807	27.6682	0
803	25402	0	0	16.5403	9.55812	-0.742462	-0.669888	-17.784	8.1174	0
813	49347	0	0	5.49019	2.43475	-0.937309	-0.3485	241.853	47.103	0
815	46528	0	0	4.79112	8.41505	0.275436	0.961319	42.6671	33.3279	0
815	47703	0	0	4.81006	8.31002	0.593841	-0.804583	-9.37419	0.947596	0
820	41886	0	0	13.7354	15.733	-0.594075	-0.80441	11982.1	3089.6	0
820	50754	0	0	13.818	15.7371	0.676769	-0.736196	5500.15	2189.7	0
821	36787	0	0	20.2599	10.0401	-0.465592	0.885	227.437	154.455	0
821	42232	0	0	20.3443	9.99489	0.99464	0.103402	255.79	134.486	0
823	13866	0	0	5.60313	12.7647	0.958863	0.28387	168.393	0.514437	0
823	35627	0	0	5.50071	12.7565	-0.991953	0.126605	159.746	37.1705	0
828	17091	0	0	21.7441	2.60738	0.953175	-0.30242	242.28	79.6639	0
828	41898	0	0	21.6941	2.56041	0.242912	-0.970048	432.237	6.23061	0
830	28142	0	0	11.3068	9.66907	-0.873563	-0.486712	371.767	200.94	0
832	50001	0	0	21.9927	5.14055	0.714973	0.699152	7.45223	66.6426	0
835	18007	0	0	16.0809	7.2867	0.592881	0.80529	75.7505	136.829	0
839	39514	0	0	6.31976	4.67181	0.92286	-0.385136	-6.15246	29.3589	0
839	40630	0	0	6.25829	4.77127	0.0687003	0.997637	243.504	66.8787	0
844	12215	0	0	7.94281	14.0944	-0.303054	-0.952973	78.6861	57.0749	0
844	25315	0	0	7.89098	14.1622	-0.999118	-0.0420022	24.1139	32.5935	0
844	39276	0	0	8.03972	14.1643	0.999903	-0.0139507	86.3247	57.4545	0
846	52374	0	0	20.889	8.17382	-0.999994	0.00359772	366.271	101.513	0
847	37194	0	0	1.13572	12.9592	-0.479199	0.877706	3.9299	7.8196	0
847	45800	0	0	1.15777	12.8433	-0.123392	-0.992358	-9.02727	10.3966	0
850	25100	0	0	20.6021	4.25501	-0.717757	-0.696294	92.3383	7.88971	0
850	27157	0	0	20.631	4.35086	-0.21292	0.97707	400.466	60.8661	0
850	45866	0	0	20.6621	4.24075	0.329869	-0.944027	286.92	41.4532	0
853	10941	0	0	4.80111	11.4026	-0.965752	-0.259466	64.232	8.54058	0
853	46963	0	0	4.84635	11.3578	-0.250155	-0.968206	8.46076	26.3983	0
853	47935	0	0	4.84541	11.48	-0.26513	0.964213	0.224435	23.0465	0
858	41265	0	0	1.7164	8.07587	-0.806551	-0.591165	211.534	37.2179	0
860	27295	0	0	9.09797	8.93098	0.176262	-0.984343	117.485	73.5977	0
860	37736	0	0	9.13103	9.03015	0.731622	0.68171	185.317	22.2894	0
861	33305	0	0	17.0873	9.06545	-0.386735	-0.922191	362.128	263.749	0
863	42112	0	0	7.06854	6.7754	0.684201	-0.729293	51.1007	17.1715	0
867	18214	0	0	15.3189	12.8798	0.817346	0.576147	518.416	134.84	0
867	40675	0	0	15.1962	12.8556	-0.974974	0.222319	76.5095	2.48753	0
877	49531	0	0	8.66403	12.1911	-0.494169	-0.869366	156.664	64.727	0
878	23409	0	0	2.305	4.53273	0.970534	0.240966	175.594	7.86195	0
878	26270	0	0	2.2265	4.45144	-0.206432	-0.978461	116.938	11.0484	0
878	30503	0	0	2.17761	4.49368	-0.938837	-0.344361	166.405	7.58202	0
878	46687	0	0	2.28618	4.46825	0.688183	-0.725537	57.7653	5.52226	0
884	22997	0	0	26.3374	6.54576	0.874082	0.485779	198.184	48.6897	0
884	36764	0	0	26.2259	6.46664	-0.747323	-0.664461	106.324	58.2827	0
884	41452	0	0	26.3034	6.44877	0.379819	-0.925061	257.439	90.2524	0
886	30981	0	0	10.4711	8.60454	0.126154	-0.992011	70.7545	168.998	0
886	35702	0	0	10.3993	8.64523	-0.915906	-0.401394	147.143	139.22	0
887	18468	0	0	6.59974	4.39059	-0.884504	0.466532	192.928	6.89471	0
890	28130	0	0	2.98466	6.43489	-0.927218	-0.374521	27.2143	5.63095	0
890	31378	0	0	3.0456	6.51527	0.109667	0.993968	8.92875	2.85448	0
894	32109	0	0	26.9351	5.86122	-0.25636	0.966581	15.6544	15.2663	0
896	13137	0	0	6.27043	14.6941	0.985481	-0.169784	7.96005	11.6724	0
902	13037	0	0	9.40948	13.7169	0.00323371	0.999995	102.908	65.1259	0
902	24511	0	0	9.35342	13.6862	-0.845448	0.534058	-6.70929	5.32915	0
905	48879	0	0	9.54802	13.5568	-0.460675	0.887569	-32.7258	2.77398	0
906	37428	0	0	26.0983	7.77256	0.35556	0.934653	30.054	22.0443	0
909	22750	0	0	23.0871	8.30856	0.652769	-0.757557	449.309	94.5635	0
909	37964	0	0	23.0494	8.39806	-0.0860018	0.996295	131.601	73.6184	0
909	42323	0	0	23.0033	8.35451	-0.989709	0.143092	535.369	83.8684	0
910	29800	0	0	3.18155	10.853	0.897552	0.440909	90.0306	12.4216	0
911	12196	0	0	3.04417	5.54585	-0.94847	-0.316867	229.922	8.18952	0
911	33905	0	0	3.07752	5.62965	-0.471244	0.882003	56.6227	8.03795	0
911	47648	0	0	3.17896	5.58188	0.980066	0.198671	264.578	14.6792	0
911	47902	0	0	3.09505	5.49984	-0.220594	-0.975366	114.52	26.3939	0
915	13240	0	0	12.5169	7.43439	0.999789	0.0205565	10.9172	35.8072	0
915	19721	0	0	12.3783	7.43542	-0.999373	0.0354008	-40.158	79.169	0
916	11491	0	0	16.5645	10.8599	-0.997373	0.0724355	521.058	293.645	0
917	38297	0	0	8.66872	12.554	-0.314284	0.949329	9.37463	74.5591	0
920	49309	0	0	8.53921	12.3415	0.482108	-0.876112	5.55329	31.8714	0
923	15350	0	0	7.90437	1.07902	0.756138	0.654412	420.126	42.6975	0
929	10665	0	0	10.5226	10.6587	-0.835897	0.548886	114.14	12.4313	0
930	40646	0	0	14.4563	15.6462	0.424753	-0.905309	409.284	93.5848	0
930	43371	0	0	14.358	15.7417	-0.91705	0.398772	1247.69	1.74295	0
936	20564	0	0	8.72265	9.15373	-0.717684	-0.696369	569.324	78.1203	0
937	15603	0	0	25.5697	8.85936	0.76076	0.649034	160.357	95.6501	0
937	29213	0	0	25.4609	8.77551	-0.821428	-0.570312	79.7605	44.5309	0
944	27030	0	0	2.38038	8.35749	0.752226	-0.658905	77.0883	41.1183	0
945	32326	0	0	19.8358	1.78097	0.835939	-0.548822	256.21	70.5446	0
952	51531	0	0	2.63883	15.6557	-0.738153	-0.674633	0.475838	8.34121	0
957	21380	0	0	17.3414	5.21625	0.901926	0.431891	271.712	13.8724	0
957	40715	0	0	17.2339	5.22075	-0.862588	0.505907	321.623	54.4301	0
961	31550	0	0	22.8281	2.80766	0.897676	-0.440655	283.84	44.8674	0
961	44719	0	0	22.8218	2.87293	0.796952	0.604042	182.583	27.7314	0
962	26978	0	0	25.269	5.75043	-0.841824	0.539752	302.309	21.7615	0
962	35535	0	0	25.3562	5.65088	0.424073	-0.905628	249.833	93.4815	0
963	11181	0	0	9.67811	14.7554	0.0784859	-0.996915	15.8025	59.9577	0
963	16846	0	0	9.61425	14.8469	-0.908709	0.41743	42.6188	25.8094	0
966	26437	0	0	16.3807	6.63658	0.823259	0.567666	-3.16998	161.927	0
969	17433	0	0	10.249	1.165	0.766306	-0.642476	125.229	16.7648	0
969	21247	0	0	10.2154	1.26189	0.203972	0.978977	430.774	66.4544	0
976	12145	0	0	2.32722	1.32233	0.0293266	0.99957	150.222	18.0772	0
978	11753	0	0	11.8794	15.5575	0.47504	0.879964	22.8575	121.7	0
978	36941	0	0	11.8092	15.4903	-0.900286	-0.435299	188.375	20.3041	0
982	43984	0	0	9.00498	5.4844	0.902141	0.431442	220.069	55.5917	0
983	20088	0	0	23.9017	6.3836	0.159776	-0.987153	111.75	65.832	0
983	20114	0	0	23.9497	6.4974	0.818645	0.5743	125.732	57.7718	0
983	27217	0	0	23.8844	6.52825	-0.0773305	0.997006	2.23457	0.930808	0
983	30000	0	0	23.8248	6.488	-0.895387	0.445289	201.203	11.0355	0
985	51413	0	0	24.4351	1.48958	-0.949909	-0.312528	7.21526	7.69173	0
986	16359	0	0	14.6323	2.69409	0.460775	-0.887517	527.016	89.6503	0
991	10045	0	0	5.79748	3.22571	0.960755	-0.277399	152.528	1.27387	0
991	34163	0	0	5.72309	3.31698	-0.0778387	0.996966	219.271	8.66132	0
991	40638	0	0	5.67943	3.19359	-0.687548	-0.726139	378.071	37.6798	0
992	13566	0	0	24.8736	1.42149	-0.99992	-0.0126239	35.2097	1.1799	0
1005	6612	0	0	11.1107	1.24043	0.915034	-0.403377	62.818	50.4687	0
1007	2117	0	0	19.1494	5.46758	-0.621229	-0.783629	291.545	164.838	0
1010	3759	0	0	8.7301	5.11527	0.743429	0.668815	567.17	94.0068	0
1013	7575	0	0	2.77169	8.25736	0.144312	0.989532	40.0508	23.3679	0
1016	4733	0	0	2.42728	5.79378	0.712954	0.701211	114.739	7.45934	0
1054	2262	0	0	14.6953	7.71663	0.739799	-0.672828	376.773	105.318	0
1060	9234	0	0	20.1954	9.94435	-0.401153	0.916011	383.351	109.996	0
1072	3337	0	0	19.1447	10.874	-0.974844	0.222887	276.323	17.526	0
1081	3881	0	0	6.69359	12.082	0.983825	0.179133	137.947	36.6195	0
1086	7584	0	0	19.3394	11.4481	-0.783537	0.621346	663.921	30.6681	0
1095	6332	0	0	12.7293	1.76691	-0.994409	-0.105595	85.6854	30.5527	0
1129	8596	0	0	4.99936	15.3025	-0.840395	0.541975	11.4782	6.6476	0
1139	2094	0	0	22.1755	6.34042	-0.342347	0.939574	176.689	41.9359	0
1140	5327	0	0	16.9746	1.59807	-0.136183	-0.990684	395.165	4.71415	0
1140	6625	0	0	17.0323	1.62599	0.861385	-0.507952	223.865	1.30913	0
1145	4258	0	0	19.9872	11.0743	-0.601275	-0.799042	39.3732	40.3456	0
1149	3633	0	0	13.3441	13.6512	0.942017	-0.335566	21.4315	133.546	0
1160	2197	0	0	6.76723	7.05308	-0.858201	-0.513314	356.961	21.496	0
1165	1409	0	0	18.625	11.7647	-0.501702	-0.86504	138.503	705.348	1
1182	8611	0	0	1.20249	2.81945	0.996777	-0.08022	132.794	4.47779	0
1202	6326	0	0	13.8199	1.38554	-0.197702	0.980262	619.934	4.97824	0
1205	4052	0	0	23.1427	9.6953	0.631283	0.775553	111.489	76.3347	0
1205	9116	0	0	23.1471	9.58909	0.692979	-0.720958	135.813	109.728	0
1209	2079	0	0	13.6979	5.58219	0.0215334	-0.999768	338.701	5.38425	0
1209	3884	0	0	13.6554	5.7125	-0.571917	0.820311	428.05	128.286	0
1209	7430	0	0	13.768	5.65202	0.999699	-0.0245344	128.484	16.5497	0
1212	1264	0	0	13.2455	8.78131	-0.647291	-0.762243	389.238	157.388	0
1216	5748	0	0	15.323	10.015	-0.159592	0.987183	665.521	26.3832	0
1226	4635	0	0	9.20095	6.16428	0.637179	0.770716	483.9	38.0594	0
1232	5677	0	0	8.72794	6.08599	0.736587	-0.676343	84.0284	3.86852	0
1239	7789	0	0	13.6703	13.8194	0.1341	0.990968	901.724	204.276	0
1240	3372	0	0	22.061	7.41872	0.697406	0.716676	51.903	13.0339	0
1258	8351	0	0	1.20596	8.79669	0.32465	-0.945834	-9.90518	0.463019	0
1270	1894	0	0	11.421	13.9999	0.275768	0.961224	789.567	322.523	0
1278	4526	0	0	8.13711	4.77545	-0.448615	-0.893725	430.372	29.0294	0
1289	6360	0	0	2.723	10.7656	-0.999328	0.0366446	173.696	13.9237	0
1326	5403	0	0	16.5581	5.36352	-0.153675	-0.988121	214.602	26.7311	0
1330	1694	0	0	20.9773	1.59664	-0.711099	0.703092	454.576	45.6932	0
1342	4647	0	0	25.8194	9.93361	0.998955	0.0457058	325.377	40.0402	0
1343	4524	0	0	23.0591	4.22697	-0.755372	-0.655296	47.4581	28.1722	0
1346	6825	0	0	9.23296	1.9371	0.532279	0.846569	303.561	13.5233	0
1364	7682	0	0	24.5798	3.86175	-0.759422	0.650598	184.103	23.8853	0
1365	9070	0	0	13.8016	6.21557	0.747936	0.663771	44.7738	136.361	0
1370	7101	0	0	26.5521	2.97768	0.999949	0.0101142	360.8	28.5238	0
1378	6279	0	0	23.8096	8.22885	-0.670975	-0.74148	5.26468	15.911	0
1390	3318	0	0	24.686	8.26003	-0.545806	-0.837911	19.3786	54.5428	0
1413	6794	0	0	21.5674	9.74295	-0.487422	-0.873166	68.585	0.155887	0
1444	7762	0	0	4.50803	5.67465	-0.0078751	0.999969	157.682	28.8566	0
1458	2416	0	0	26.668	8.23583	-0.472656	0.881247	174.769	78.939	0
1471	4730	0	0	15.3823	2.08115	0.175341	0.984508	511.336	18.7137	0
1479	5898	0	0	8.3323	7.2847	-0.977907	-0.209039	12.7186	6.22296	0
1495	4088	0	0	26.6187	4.73015	0.971347	-0.237666	405.466	32.1757	0
1503	7043	0	0	19.2791	1.66182	0.909508	-0.415687	468.459	123.007	0
1503	7601	0	0	19.1925	1.62452	-0.322976	-0.946407	330.159	144.36	0
1506	6723	0	0	24.9616	2.85348	-0.574037	-0.81883	168.184	38.0179	0
1532	2571	0	0	1.39655	4.06093	0.733222	0.679989	174.595	14.9965	0
1532	6689	0	0	1.29146	3.97949	-0.841408	-0.540401	193.049	33.6411	0
1532	9681	0	0	1.3351	4.08117	-0.187722	0.982222	54.4181	8.99142	0
1551	4314	0	0	6.96541	7.37576	-0.901057	-0.4337	420.712	4.52152	0
1562	7458	0	0	10.0207	5.74747	0.237002	0.971509	270.518	11.8986	0
1588	4552	0	0	5.14265	4.43784	-0.373695	-0.927552	235.354	32.1663	0
1590	7370	0	0	7.34282	10.6328	-0.505895	0.862595	19.9742	27.4596	0
1590	9505	0	0	7.38424	10.4982	0.0664967	-0.997787	-0.854046	0.165939	0
1610	9777	0	0	8.19826	9.48023	-0.884226	0.46706	176.138	23.6428	0
1616	1887	0	0	20.6181	10.458	0.00525078	-0.999986	187.229	283.22	1
1621	4998	0	0	23.6702	1.80037	-0.488484	0.872573	173.796	7.16944	0
1622	4849	0	0	11.7198	3.87255	0.625697	0.780066	441.158	24.6602	0
1622	8796	0	0	11.6513	3.76475	-0.440036	-0.89798	641.881	81.0298	0
1624	5564	0	0	2.1193	7.42624	-0.988699	0.149914	169.475	9.03001	0
1624	7468	0	0	2.21919	7.47624	0.472664	0.881243	69.3528	40.9989	0
1629	7458	0	0	9.99117	5.87581	0.638304	-0.769785	239.88	117.978	0
1635	2395	0	0	6.48538	4.32836	-0.834653	0.550776	20.2749	1.61993	0
1638	3195	0	0	1.07322	13.9749	0.209314	-0.977849	-7.27457	4.14533	0
1658	2079	0	0	13.7708	5.52018	-0.990355	-0.138554	59.6115	44.308	0
1658	3589	0	0	13.8999	5.52346	0.996105	-0.0881695	40.5393	5.4788	0
1658	7430	0	0	13.8297	5.59395	-0.0843845	0.996433	827.902	111.161	0
1662	3564	0	0	17.8763	7.19088	-0.485821	-0.874058	286.363	119.861	0
1663	5507	0	0	23.6733	9.43564	0.939413	0.342787	212.125	87.1565	0
1666	7326	0	0	26.3178	8.82317	-0.688986	-0.724774	45.677	66.5771	0
1680	5772	0	0	1.3284	7.26568	-0.429746	-0.90295	5.39004	1.37274	0
1687	5705	0	0	25.6806	7.48457	0.864389	-0.502824	184.854	26.8857	0
1689	2402	0	0	21.5294	5.49688	0.988087	0.153893	13.4232	4.69723	0
1690	7552	0	0	26.4925	1.78075	-0.0241647	-0.999708	78.8071	10.6214	0
1699	9203	0	0	4.13283	12.0192	-0.490455	0.871466	-1.57616	14.3071	0
1711	9275	0	0	25.4152	3.07995	-0.948847	-0.315735	174.808	23.204	0
1727	3656	0	0	2.72371	2.60893	0.179231	0.983807	148.043	27.7053	0
1733	1888	0	0	7.43628	13.6831	0.959628	-0.281271	22.6772	13.1095	0
1733	6516	0	0	7.33923	13.6737	-0.887403	-0.460995	58.3056	0.0903543	0
1750	2867	0	0	2.72755	13.4655	-0.987797	0.155749	34.8744	7.05368	0
1755	6921	0	0	6.51972	8.8519	0.591914	0.806001	158.404	21.6467	0
1778	8918	0	0	16.1232	12.4712	0.555278	0.831665	-62.2713	116.819	0
1780	3051	0	0	7.85808	9.42201	0.815372	-0.578938	-37.7045	13.1716	0
1790	7762	0	0	4.52879	5.80584	-0.316258	-0.948673	189.86	33.8496	0
1805	8121	0	0	18.3969	3.50159	0.621379	0.78351	200.168	33.7606	0
1808	4710	0	0	24.0834	3.34059	-0.0899382	0.995947	143.066	55.3047	0
1833	5884	0	0	26.4967	4.83715	0.859583	0.510997	316.306	45.0171	0
1833	6832	0	0	26.3952	4.8144	-0.995465	0.0951285	459.604	35.1588	0
1847	4862	0	0	5.56479	13.9259	-0.293425	-0.955982	1.63682	11.9	0
1849	8714	0	0	14.0132	7.58223	0.989693	-0.143206	192.716	89.5968	0
1856	5811	0	0	14.6854	11.3058	-0.932366	-0.361515	-31.0424	199.325	0
1877	8410	0	0	8.23006	2.74712	-0.92464	-0.380842	179.025	44.4385	0
1881	4191	0	0	19.419	9.33887	0.807999	0.589184	-69.2931	13.4986	0
1883	4524	0	0	22.9866	4.24781	0.291188	-0.956666	369.741	87.1619	0
1894	7362	0	0	11.3829	14.0472	-0.997906	-0.0646831	327.966	228.93	0
1918	6685	0	0	2.05163	1.34987	0.950491	0.310753	74.3382	16.8705	0
1932	6446	0	0	14.9665	13.749	-0.160113	0.987099	1090.18	248.443	0
1933	6921	0	0	6.51304	8.96481	0.683119	-0.730307	10.7848	73.6837	0
1954	3918	0	0	12.7306	15.6451	0.695566	0.718462	2014.18	462.315	0
1955	9798	0	0	4.48517	11.2802	-0.769416	0.638747	12.2658	34.7168	0
1967	8312	0	0	1.5746	4.13596	0.313532	0.949578	76.4625	6.79581	0
1986	9878	0	0	10.4288	12.0588	-0.723748	-0.690065	658.668	26.1866	0
1987	9041	0	0	6.97535	2.94152	-0.878867	-0.477068	171.126	12.6381	0
2003	8374	0	0	26.8912	2.39871	0.878979	-0.47686	148.543	4.23577	0
2012	4527	0	0	19.2201	7.25233	-0.302659	-0.953099	79.6736	20.9339	0
2019	8392	0	0	2.10097	10.85	0.45846	-0.888715	6.6861	0.952334	0
2037	4341	0	0	3.98304	12.9519	-0.987068	-0.160302	14.5309	2.9516	0
2050	9274	0	0	2.62668	5.77178	-0.69812	0.715981	52.6831	13.4608	0
2055	3882	0	0	21.2421	2.5525	0.966349	0.257235	130.86	26.0682	0
2056	5154	0	0	24.8163	4.34112	0.717366	0.696696	88.2127	11.6758	0
2058	7573	0	0	2.14536	6.25702	-0.90299	-0.429661	239.371	43.4189	0
2058	8575	0	0	2.21337	6.36135	0.0287268	0.999587	37.3777	11.1775	0
2066	6735	0	0	24.218	9.59167	-0.21244	0.977174	-7.02662	16.0008	0
2074	2956	0	0	4.13058	2.33118	-0.844173	0.536071	42.5465	8.23772	0
2081	8332	0	0	14.2191	13.6012	-0.66304	0.748584	2956.11	1029.19	0
2083	4628	0	0	3.66263	15.5672	-0.716207	-0.697888	12.3777	10.0518	0
2094	6097	0	0	22.1124	6.35924	-0.800846	-0.59887	86.7242	58.1208	0
2107	9165	0	0	24.5472	9.40639	0.456352	-0.889799	49.9601	17.7533	0
2125	4927	0	0	10.0205	13.1075	-0.70777	0.706443	-39.4082	54.3979	0
2133	9545	0	0	19.2168	11.7028	0.818625	0.574329	-1.18374	18.2024	0
2142	8446	0	0	4.00311	10.0019	0.448371	-0.893848	-5.34899	20.0579	0
2143	8932	0	0	6.30377	1.87841	0.523301	0.852148	231.025	32.7683	0
2161	5401	0	0	20.2167	3.7036	-0.401852	-0.915705	129.364	11.6795	0
2162	2715	0	0	15.1436	12.572	-0.543265	0.839562	623.892	33.0418	0
2166	8276	0	0	11.2138	4.02545	-0.960189	0.27935	35.2465	3.34647	0
2174	3494	0	0	25.9596	5.83598	-0.742287	-0.670082	134.063	74.0192	0
2181	6793	0	0	26.5481	7.55885	0.579948	-0.814653	25.9393	22.452	0
2185	8874	0	0	22.6215	3.74157	-0.81858	-0.574393	3.44624	18.0719	0
2201	9411	0	0	9.93413	6.81169	0.791236	0.611511	347.407	44.7353	0
2231	7375	0	0	8.39034	12.541	-0.496296	0.868153	26.0676	33.2307	0
2234	9587	0	0	14.9164	9.55226	0.489473	0.872019	406.876	319.263	0
2238	6847	0	0	17.9912	4.10944	-0.924698	-0.380702	118.84	16.3819	0
2247	2269	0	0	15.3788	14.2802	0.0934597	0.995623	1197.99	314.098	0
2247	4076	0	0	15.3263	14.2481	-0.928226	0.372018	1059.85	202.607	0
2262	8149	0	0	14.8162	7.7024	0.875986	0.482337	140.177	23.5406	0
2282	7976	0	0	20.105	5.74035	0.648841	0.760924	153.142	44.5847	0
2283	9521	0	0	8.43069	3.59034	-0.86372	0.503972	-26.4382	7.82542	0
2286	6078	0	0	9.81713	1.27481	-0.30517	-0.952298	501.299	0.423325	0
2287	3272	0	0	25.0955	5.98181	0.78562	0.61871	218.956	60.8192	0
2293	7085	0	0	16.5936	14.9108	-0.988357	-0.152154	42.3124	6.98441	0
2334	8322	0	0	12.4614	11.9536	-0.969985	0.243165	-126.293	57.6093	0
2335	7407	0	0	18.0004	7.60828	0.952742	-0.303781	270.185	183.203	0
2341	4855	0	0	16.049	5.50621	-0.410191	-0.912	449.669	78.9618	0
2341	6586	0	0	16.1181	5.52466	0.810052	-0.586359	348.531	64.6305	0
2358	4856	0	0	14.3308	4.84694	0.274916	-0.961468	777.256	148.032	0
2370	7637	0	0	11.5151	11.3664	-0.983035	0.183417	-64.707	52.8383	0
2408	5650	0	0	1.93875	11.9588	-0.565146	0.824991	27.6525	41.2383	0
2410	2429	0	0	6.98424	8.57487	0.402072	-0.915608	24.2764	26.1334	0
2428	8399	0	0	8.62042	2.51404	-0.999726	-0.0233928	104.518	0.393823	0
2439	5410	0	0	9.27758	8.27796	-0.341913	0.939732	298.14	82.8123	0
2440	5718	0	0	14.2089	14.9457	-0.642918	0.765935	6641.8	77.1436	0
2442	3551	0	0	8.96198	8.12691	0.961778	0.273829	275.192	62.5646	0
2444	5819	0	0	3.28318	12.0451	-0.926841	0.375454	41.5831	10.2717	0
2445	5360	0	0	1.37299	8.71829	0.786283	0.617867	85.6871	60.4028	0
2445	8351	0	0	1.26264	8.71774	-0.792372	0.610038	119.805	61.6426	0
2453	5258	0	0	9.08458	4.03195	-0.933837	0.3577	46.6757	8.49398	0
2453	5747	0	0	9.14116	3.94169	-0.0845572	-0.996419	372.801	37.0254	0
2461	7454	0	0	13.3904	1.76095	-0.909079	-0.416623	112.471	0.656202	0
2472	6586	0	0	16.2042	5.52038	-0.864434	-0.502745	-2.35474	72.3447	0
2482	2875	0	0	20.086	1.46152	0.00643017	-0.999979	593.597	170.458	0
2495	2927	0	0	8.48228	12.8082	-0.960267	-0.279083	93.691	32.0444	0
2495	6062	0	0	8.55182	12.9	0.00880014	0.999961	51.2373	78.2564	0
2512	5489	0	0	26.3179	5.91692	0.0768826	0.99704	23.3182	36.8327	0
2524	5790	0	0	8.55842	14.8477	-0.0378156	-0.999285	-6.29292	45.0888	0
2544	7894	0	0	4.50975	8.49212	0.737911	-0.674898	22.9473	22.6993	0
2546	4396	0	0	7.15012	3.12136	0.976319	0.216336	252.946	24.9762	0
2554	4684	0	0	6.38469	1.05863	-0.972402	-0.233313	224.764	64.3185	0
2557	9189	0	0	1.98709	6.67534	0.977397	0.211412	139.958	10.8536	0
2560	9941	0	0	19.2896	11.975	-0.96277	0.270323	59.5023	540.097	1
2566	3114	0	0	12.8238	3.14193	-0.603303	0.797512	195.92	7.06812	0
2613	2902	0	0	5.38072	6.10758	-0.621256	-0.783607	115.256	11.4369	0
2624	9112	0	0	17.6658	3.98467	-0.309611	-0.950863	298.517	79.5172	0
2626	4274	0	0	21.599	2.78388	0.791709	-0.610899	605.972	80.8111	0
2632	3620	0	0	18.7812	12.6873	-0.957062	0.289884	198.375	104.419	0
2658	6698	0	0	6.59706	14.4172	0.115235	0.993338	32.9523	0.830405	0
2665	8144	0	0	23.3824	7.30558	-0.852828	-0.522191	102.291	5.68152	0
2669	7140	0	0	7.59405	2.50835	0.0374175	-0.9993	128.82	2.2779	0
2695	9050	0	0	20.3739	6.57409	-0.984844	0.173444	337.752	98.477	0
2722	4353	0	0	10.4127	8.9345	0.892335	0.451373	333.061	196.507	0
2732	4743	0	0	9.63465	11.9401	-0.491335	0.870971	134.862	181.733	0
2748	4216	0	0	2.80815	14.3712	-0.74894	-0.662638	4.04494	14.7035	0
2750	8226	0	0	9.24935	4.81961	0.9389	0.34419	275.38	51.3006	0
2752	5653	0	0	2.9354	12.3677	0.982353	-0.187038	58.7902	16.4733	0
2756	7579	0	0	16.8482	2.07829	-0.0593285	-0.998239	414.797	65.2065	0
2806	9107	0	0	4.05079	2.0096	0.423563	-0.905866	0.0152835	16.5907	0
2812	9140	0	0	1.3161	13.0399	0.443762	0.896145	16.9527	22.3342	0
2819	2973	0	0	22.338	3.6373	0.396899	-0.917862	168.323	17.2627	0
2819	3850	0	0	22.3497	3.76741	0.554237	0.832359	61.7222	24.3502	0
2823	4062	0	0	19.3749	3.92023	0.204253	-0.978918	302.138	10.5292	0
2824	4937	0	0	19.8306	11.445	-0.894684	0.4467	411.135	70.2066	0
2825	8239	0	0	16.9079	4.57581	0.419873	0.907583	497.792	111.263	0
2837	4860	0	0	16.0258	9.09652	0.352613	0.935769	1040.06	349.447	0
2838	7243	0	0	24.1284	1.34554	0.858047	-0.513571	317.639	33.0755	0
2859	4341	0	0	3.90101	12.8779	0.260762	0.965403	-15.6989	6.24721	0
2860	6515	0	0	7.94351	5.202	-0.991179	0.132531	97.4993	69.5344	0
2863	8489	0	0	21.5385	10.2817	-0.998579	-0.0532884	33.4857	30.5277	0
2867	6896	0	0	2.62761	13.5396	-0.435508	0.900185	-0.436193	1.11572	0
2867	7265	0	0	2.6919	13.538	0.480271	0.87712	-1.21861	9.76866	0
2879	5515	0	0	9.25174	5.08202	0.506837	0.862042	430.467	5.56465	0
2887	7253	0	0	20.73	5.04526	-0.905305	-0.424761	113.836	35.8889	0
2895	6869	0	0	9.32491	12.0725	-0.966439	-0.256897	75.5365	36.6115	0
2911	7609	0	0	14.2617	2.55044	-0.990909	0.134531	29.6041	1.7393	0
2912	3217	0	0	18.678	6.29287	0.261845	0.96511	364.458	80.2372	0
2923	6084	0	0	13.1799	13.8031	-0.0626753	-0.998034	2410.1	34.1402	0
2933	7076	0	0	19.4125	1.78032	-0.199305	0.979937	263.828	40.6521	0
2944	6941	0	0	17.8835	8.71618	-0.456628	0.889658	979.708	130.315	0
2951	6666	0	0	8.50785	15.8674	-0.107398	0.994216	-0.520371	5.1625	0
2961	7942	0	0	20.9795	1.07847	0.980424	-0.196896	103.787	15.7397	0
2996	7186	0	0	13.1452	3.4904	-0.451192	-0.892427	601.472	103.348	0
3001	4260	0	0	9.06595	8.03775	-0.921437	-0.388527	220.668	32.5806	0
3030	4955	0	0	18.5129	8.10881	0.424688	-0.90534	879.025	118.591	0
3030	7525	0	0	18.4984	8.24618	0.226197	0.974082	101.674	1.96814	0
3035	7913	0	0	20.818	7.43997	0.495757	-0.868461	766.779	114.717	0
3051	4428	0	0	7.91572	9.4515	0.00630435	0.99998	126.779	74.4585	0
3057	6546	0	0	12.6242	8.72215	0.409392	0.912358	755.008	150.561	0
3070	6553	0	0	1.73179	4.8328	0.641664	-0.766986	24.0967	17.8232	0
3074	4406	0	0	4.52002	5.36096	-0.993641	0.112593	48.6721	37.7303	0
3110	5235	0	0	13.149	14.9254	-0.830081	-0.557642	3836.15	749.932	0
3117	7992	0	0	25.36	8.98533	-0.856137	-0.516749	398.492	101.641	0
3134	8433	0	0	15.1981	9.578	0.859892	0.510476	146.129	232.363	0
3142	8613	0	0	12.8889	11.0547	-0.676642	0.736312	185.357	219.399	0
3169	3977	0	0	11.7191	13.1517	0.287878	-0.957667	506.319	310.824	0
3170	5111	0	0	23.45	5.29082	0.965272	0.261248	39.352	34.3349	0
3170	5562	0	0	23.3061	5.26598	-0.996996	-0.0774591	89.9698	46.0648	0
3176	7219	0	0	1.74295	12.5019	0.844084	0.536211	51.674	23.8487	0
3185	5120	0	0	10.5142	1.74632	0.773568	-0.633714	126.099	13.8794	0
3191	9220	0	0	3.22729	4.84149	0.407329	-0.913282	19.8549	7.33432	0
3195	3827	0	0	1.13656	13.9518	0.791362	0.611348	35.2872	12.2285	0
3220	3292	0	0	11.6022	7.33259	0.998867	0.047589	86.9399	47.0338	0
3229	8420	0	0	12.8181	15.1675	0.780606	-0.625023	-163.254	55.0774	0
3231	3330	0	0	13.8499	14.1143	-0.00482681	0.999988	4563.49	11300.1	1
3252	6987	0	0	22.4739	5.20345	-0.918942	0.394394	412.17	24.0188	0
3260	4783	0	0	15.6487	10.6744	0.255355	-0.966847	1303.8	142.39	0
3261	8554	0	0	17.6154	8.45168	0.97681	-0.214107	42.4945	63.0859	0
3269	7990	0	0	7.22981	3.75871	0.430338	0.902668	167.312	25.702	0
3293	8494	0	0	20.2485	7.99998	0.74601	-0.665935	236.38	8.84204	0
3313	9340	0	0	9.38592	7.60777	0.545771	0.837934	47.9505	9.29112	0
3328	4871	0	0	4.81886	12.8202	-0.830186	-0.557487	47.1192	21.7572	0
3329	4529	0	0	1.61027	9.54544	0.0570239	-0.998373	5.85867	3.24115	0
3331	8062	0	0	14.0147	6.51101	0.0869432	-0.996213	1005.83	31.7456	0
3340	6842	0	0	8.02327	8.60046	-0.124755	-0.992188	67.7756	34.9085	0
3372	4895	0	0	22.1838	7.46047	0.989636	-0.143598	499.946	71.5037	0
3384	9926	0	0	26.9607	4.20549	0.262527	0.964925	75.09	17.2341	0
3392	7539	0	0	16.6997	13.3328	0.490279	-0.871566	1278.84	375.054	0
3401	4436	0	0	23.2241	9.24918	0.87261	-0.488417	387.625	111.564	0
3416	3827	0	0	1.23461	13.9828	-0.999044	0.043724	36.1151	2.4036	0
3452	4542	0	0	19.6047	12.1179	-0.996359	0.0852576	208.241	90.0684	1
3473	5905	0	0	19.5425	3.08616	-0.433812	0.901003	404.649	22.8612	0
3486	8146	0	0	9.70211	5.22154	-0.592527	-0.805551	682.905	125	0
3507	8760	0	0	12.1867	8.09544	0.297835	-0.954617	325.6	47.1455	0
3510	7168	0	0	15.6438	8.99516	0.791712	0.610895	6.14691	168.186	0
3522	7836	0	0	26.8424	8.16922	0.848203	0.529671	348.909	113.039	0
3523	7121	0	0	12.8956	2.39611	0.299451	-0.954112	395.321	70.7791	0
3523	8076	0	0	12.9177	2.52055	0.609946	0.792443	447.157	103.862	0
3545	7991	0	0	16.9264	1.29891	0.993595	-0.113001	162.421	46.591	0
3551	4260	0	0	9.01314	8.08027	-0.182283	-0.983246	334.516	59.767	0
3555	6791	0	0	19.2791	3.59347	0.933471	0.358653	106.436	30.2346	0
3558	8122	0	0	9.99951	2.6485	-0.422295	-0.906459	489.998	62.9453	0
3561	5624	0	0	5.54956	2.76564	-0.828407	0.560126	19.8402	13.6435	0
3565	5221	0	0	16.6584	10.3012	0.907717	-0.419582	360.647	143.569	0
3565	7798	0	0	16.6129	10.4016	0.283142	0.959078	126.437	167.48	0
3566	3795	0	0	12.4203	2.49704	-0.933264	0.35919	131.954	136.839	0
3571	5861	0	0	15.5734	7.48811	-0.917323	-0.398145	-35.3239	72.8052	0
3579	6662	0	0	3.00111	9.1599	-0.884451	0.466633	43.3452	5.72597	0
3594	5085	0	0	4.30857	5.40468	0.934058	0.357121	310.845	21.7682	0
3602	8522	0	0	9.98854	1.6535	-0.667085	0.744982	165.791	36.423	0
3612	8113	0	0	12.2393	10.1894	0.268815	-0.963192	595.517	179.326	0
3615	8914	0	0	7.16306	2.20541	-0.974113	0.226062	-1.24839	28.2747	0
3622	7847	0	0	15.8423	13.2375	0.954383	-0.298586	740.778	204.457	0
3622	8892	0	0	15.7521	13.332	-0.253521	0.96733	511.221	363.573	0
3642	9665	0	0	15.1674	11.975	-0.967745	0.251932	-201.022	2.07073	0
3671	4701	0	0	2.56277	12.7957	0.355541	-0.934661	-12.1796	8.04125	0
3697	9931	0	0	15.5868	15.3866	-0.935427	0.35352	476.192	76.576	0
3701	7117	0	0	17.7661	5.73209	-0.860267	0.509844	295.97	63.48	0
3717	6774	0	0	7.26883	8.70655	-0.99811	-0.0614524	48.6906	33.8724	0
3752	9001	0	0	19.9411	6.94417	0.323805	-0.946124	432.346	37.5183	0
3758	3909	0	0	5.61801	12.4919	0.798373	-0.602164	25.0623	6.03288	0
3759	8438	0	0	8.75431	5.23223	-0.416087	0.909325	-24.7395	14.5402	0
3765	7619	0	0	2.62738	7.0158	-0.910747	-0.412965	172.519	7.05711	0
3775	9264	0	0	21.1998	4.94408	0.720986	0.69295	139.643	0.32611	0
3786	6608	0	0	13.92	12.4944	0.00776612	0.99997	913.957	114.7	0
3797	8045	0	0	6.11738	3.33831	-0.99759	-0.069378	113.274	0.771093	0
3814	9316	0	0	16.0539	5.77897	-0.927203	0.37456	72.3809	6.67348	0
3823	7799	0	0	18.1589	8.38613	0.450912	0.892568	25.7403	0.609237	0
3829	8077	0	0	16.4349	14.9427	-0.298905	-0.954283	83.9863	33.3527	0
3839	4572	0	0	9.88941	12.2783	-0.666387	-0.745606	450.404	19.8908	0
3850	8176	0	0	22.4562	3.8171	0.993967	-0.109678	113.247	56.1425	0
3852	6461	0	0	9.39379	6.3859	0.95626	-0.292517	37.6387	16.0233	0
3853	9303	0	0	9.92184	8.30566	0.980908	-0.194474	16.5188	2.6632	0
3865	7816	0	0	2.64753	6.03857	-0.70032	0.713829	25.033	31.1768	0
3900	4349	0	0	17.0795	2.98978	0.645953	-0.763377	534.761	75.9917	0
3900	6027	0	0	17.0145	3.09208	-0.416558	0.909109	687.235	87.3898	0
3919	8476	0	0	16.323	3.61104	0.702711	-0.711476	162.199	0.470784	0
3941	8036	0	0	26.5588	2.49344	-0.869972	0.493102	237.09	30.637	0
3947	6778	0	0	8.22751	10.2002	-0.379882	0.925035	98.5708	6.41869	0
3954	9520	0	0	14.4133	12.1902	-0.296649	-0.954987	2079.12	390.298	0
3964	6673	0	0	16.3402	4.44633	-0.76196	0.647624	611.955	177.564	0
4000	4343	0	0	6.63359	13.4367	0.609412	-0.792853	46.0842	3.54364	0
4023	5811	0	0	14.5727	11.2943	0.986407	-0.164321	19.6824	217.426	0
4025	4416	0	0	2.57256	7.60087	0.988862	-0.148836	265.873	42.0287	0
4050	5308	0	0	8.25819	13.1285	0.536293	0.844032	79.2584	26.2492	0
4059	5372	0	0	13.4676	7.09615	0.999027	-0.0441041	-117.301	12.1712	0
4059	9900	0	0	13.3241	7.07036	-0.920957	-0.389665	238.493	95.8696	0
4062	8643	0	0	19.3344	3.83488	-0.887584	-0.460645	62.2961	26.9668	0
4062	8815	0	0	19.3859	3.80292	-0.0186134	-0.999827	268.879	83.7564	0
4065	8080	0	0	17.2309	14.2488	-0.653792	0.756675	451.242	28.1786	0
4076	7358	0	0	15.2719	14.3185	-0.125762	0.99206	834.228	174.815	0
4078	4365	0	0	6.03837	1.29255	0.837842	-0.545913	43.1687	27.2978	0
4084	6241	0	0	1.6713	6.54963	0.536946	-0.843617	57.3021	4.70618	0
4103	8660	0	0	6.43782	2.84095	-0.0754282	0.997151	77.0243	20.2213	0
4103	9982	0	0	6.49405	2.81206	0.854175	0.519986	287.602	34.0731	0
4152	7731	0	0	11.372	10.657	-0.993973	-0.109621	82.0474	212.038	0
4152	7808	0	0	11.4717	10.613	0.587749	-0.809043	379.359	232.258	0
4160	4603	0	0	23.2454	3.26957	-0.0339186	-0.999425	153.101	20.9979	0
4171	8821	0	0	21.8576	9.25702	0.999208	0.0397965	561.928	114.146	0
4196	5417	0	0	9.58552	5.68074	-0.448917	0.893573	159.941	37.0359	0
4203	6189	0	0	19.2625	1.40293	0.929589	-0.368599	129.801	5.84052	0
4240	4946	0	0	26.0483	4.96801	-0.445776	-0.895145	-15.6496	17.9311	0
4259	7215	0	0	5.32166	14.0731	0.81176	-0.583992	0.138983	11.4357	0
4260	8008	0	0	9.00287	7.93858	0.0385356	-0.999257	245.733	42.9665	0
4290	9752	0	0	26.2984	9.31006	0.796921	0.604084	82.1816	50.2808	0
4360	9832	0	0	4.78161	13.1255	-0.689747	-0.72405	27.3282	27.6416	0
4369	8198	0	0	11.3871	10.2288	-0.225063	-0.974344	1461.2	2.43971	0
4437	8397	0	0	19.8614	2.1721	-0.951061	0.309002	51.3861	20.1995	0
4452	7754	0	0	18.2664	9.8304	0.768312	0.640075	282.904	119.757	0
4527	4528	0	0	19.2661	7.20998	0.925421	0.378942	-13.7536	9.62768	0
4527	9230	0	0	19.2065	7.10876	0.118392	-0.992967	258.584	94.6384	0
4528	4715	0	0	19.3148	7.17393	-0.0941627	-0.995557	218.914	48.0512	0
4542	5533	0	0	19.5621	12.0669	0.26025	-0.965541	254.95	194.943	1
4554	8395	0	0	9.46347	5.07314	0.450701	-0.892675	93.4892	18.0022	0
4565	6256	0	0	8.41852	3.71064	-0.943758	0.330637	178.58	18.3026	0
4565	9003	0	0	8.46411	3.75213	-0.240556	0.970635	389.483	48.7113	0
4565	9521	0	0	8.42745	3.65076	-0.805583	-0.592483	430.147	83.5693	0
4605	8528	0	0	7.99718	3.05227	0.21864	0.975806	638.852	81.9896	0
4628	7462	0	0	3.65926	15.4799	0.660356	-0.750953	16.2337	6.62809	0
4630	8691	0	0	10.2772	4.21952	-0.958944	-0.283597	-2.67279	10.6274	0
4635	5768	0	0	9.26474	6.15076	0.267177	-0.963647	268.702	10.2329	0
4655	7684	0	0	21.1732	3.33454	0.730448	0.682968	-19.7745	7.88735	0
4668	8745	0	0	2.3314	13.0597	-0.196756	-0.980452	-3.51237	19.631	0
4684	6477	0	0	6.31983	1.1099	0.00241218	0.999997	301.41	47.4378	0
4693	9252	0	0	8.57292	4.92587	0.648244	0.761432	523.011	12.2052	0
4705	6235	0	0	23.0654	1.85723	-0.9733	0.229538	262.246	62.4952	0
4710	8642	0	0	24.1168	3.44582	0.647753	0.76185	102.017	25.2886	0
4712	9529	0	0	14.8018	12.183	0.887381	0.461038	-15.4567	89.1246	0
4727	7755	0	0	24.7269	6.75815	0.983391	0.181502	398.983	51.9368	0
4732	5547	0	0	13.4308	2.84569	-0.983241	0.182312	92.0461	129.389	0
4739	9726	0	0	8.98044	8.97331	-0.0271632	0.999631	493.674	107.584	0
4747	8082	0	0	1.20926	7.81458	-0.999672	-0.0256125	226.506	19.3956	0
4755	7532	0	0	13.4997	9.90136	-0.950317	-0.311283	-47.5315	106.209	0
4761	8682	0	0	8.51398	4.09936	0.835099	0.5501	326.572	96.2275	0
4807	5339	0	0	26.2512	5.32648	0.609077	-0.793111	91.9066	55.8841	0
4820	6660	0	0	7.72872	7.60188	-0.573957	0.818885	-43.7956	9.40959	0
4841	6576	0	0	8.89727	6.0554	0.116449	-0.993197	111.777	2.19854	0
4851	5409	0	0	2.36147	4.33199	-0.942368	-0.334578	173.281	5.70487	0
4861	9443	0	0	18.0545	5.81758	0.8539	-0.520437	511.553	158.059	0
4862	6636	0	0	5.48028	13.8356	-0.934548	-0.355838	71.0295	22.2594	0
4864	7197	0	0	2.1	3.30273	-0.883469	0.468489	195.682	28.1414	0
4888	7309	0	0	17.3124	8.10304	-0.0124672	0.999922	386.802	3.00658	0
4889	8333	0	0	19.477	8.00894	-0.828494	0.559997	661.766	57.3454	0
4895	7161	0	0	22.2514	7.3782	-0.0513911	-0.998679	92.2731	2.87041	0
4946	9739	0	0	26.0086	4.86084	-0.24461	-0.969622	3.95561	20.7941	0
5043	9443	0	0	18.1142	5.84516	-0.158297	-0.987392	355.905	95.2104	0
5076	9225	0	0	9.55417	4.00392	-0.882684	0.469968	38.5575	8.81585	0
5121	8731	0	0	12.4582	3.4426	-0.99631	-0.0858224	23.3646	144.627	0
5134	7867	0	0	1.33498	1.30095	0.688829	0.724923	71.8834	0.637931	0
5176	7507	0	0	7.6851	1.70848	-0.543333	-0.839517	382.579	4.02756	0
5213	5505	0	0	17.7457	12.9626	0.413891	-0.910326	332.667	24.2882	0
5219	5909	0	0	18.4282	12.4277	0.793115	0.609072	-44.4534	6.90782	0
5234	5804	0	0	12.2961	4.76672	0.997223	0.0744721	-14.6057	40.3756	0
5258	7827	0	0	8.98594	4.03532	-0.956189	-0.29275	41.6861	14.0653	0
5301	9447	0	0	18.8733	11.7948	0.57789	0.816115	458.892	936.967	1
5316	6308	0	0	6.03675	14.7371	-0.942824	-0.33329	27.5378	4.26713	0
5327	6625	0	0	17.0288	1.55778	0.909593	0.415501	269.459	30.9021	0
5341	8337	0	0	21.9743	5.93928	-0.549236	-0.835667	50.7034	23.6358	0
5343	6612	0	0	11.1162	1.17554	0.833143	0.553057	147.734	7.11586	0
5357	7458	0	0	10.1112	5.82858	-0.991655	-0.128921	280.762	75.1602	0
5357	9452	0	0	10.2254	5.88189	0.735288	0.677755	368.718	93.9382	0
5365	8522	0	0	9.88382	1.75627	0.757402	-0.652948	111.653	24.9336	0
5370	8819	0	0	10.7064	6.52893	-0.353015	-0.935618	756.32	25.4758	0
5384	6086	0	0	26.7432	7.47112	0.369726	-0.929141	-2.00194	1.33315	0
5387	6228	0	0	3.01292	10.8498	0.00205342	-0.999998	-13.0298	11.7343	0
5387	8636	0	0	3.07384	10.9326	0.955454	0.295142	136.743	1.20647	0
5399	6414	0	0	20.3518	1.43827	-0.430405	-0.902636	9.63906	12.3207	0
5428	5442	0	0	12.1303	3.83853	-0.955996	-0.293381	123.806	4.59235	0
5429	8318	0	0	6.79694	4.50507	0.758536	0.651631	296.072	36.6996	0
5432	9178	0	0	25.9178	2.34815	-0.352507	-0.935809	79.3519	10.1379	0
5433	8413	0	0	5.53819	9.0265	0.743705	-0.668508	23.8244	49.6633	0
5499	8333	0	0	19.4813	8.0755	-0.892597	-0.450855	209.331	86.9494	0
5500	7783	0	0	6.57661	6.55458	-0.707253	0.706961	56.417	3.93083	0
5500	8488	0	0	6.55716	6.49373	-0.985998	-0.16676	32.0609	5.95208	0
5506	5932	0	0	22.8476	8.21475	0.745071	0.666986	32.3234	31.0173	0
5575	6115	0	0	1.32911	9.47126	0.738305	-0.674467	61.1839	29.3521	0
5591	9595	0	0	14.3909	1.33795	-0.864564	0.502523	349.511	91.7918	0
5593	7415	0	0	21.1209	9.8104	-0.426322	0.904571	286.747	73.6021	0
5609	7410	0	0	2.5125	7.07387	0.778368	0.627808	92.9992	18.8284	0
5631	8876	0	0	20.8414	2.71037	-0.622414	-0.782688	13.704	39.7257	0
5649	6904	0	0	11.8442	14.6935	-0.980437	-0.196835	427.454	273.284	0
5669	6389	0	0	14.7049	11.0694	0.988354	0.152172	-214.992	111.094	0
5673	8713	0	0	21.5488	9.28205	-0.625649	-0.780104	127.635	84.7623	0
5677	6576	0	0	8.85396	6.01757	0.968443	-0.249236	11.641	37.7483	0
5683	8935	0	0	5.96468	12.4928	0.992726	0.120394	113.306	25.9758	0
5691	8854	0	0	13.669	6.63091	0.106223	-0.994342	749.088	24.8925	0
5700	9133	0	0	12.3992	7.25683	0.346234	-0.938148	414.896	70.2896	0
5724	6600	0	0	5.38564	11.4018	0.946424	-0.322928	93.4123	39.3736	0
5725	8571	0	0	16.7177	3.87163	-0.709233	-0.704974	305.014	45.4831	0
5765	7610	0	0	2.06766	4.64343	-0.887834	0.460163	201.153	38.7497	0
5787	9164	0	0	19.7536	6.78993	0.0300244	0.999549	373.806	120.277	0
5807	7939	0	0	25.3463	2.26418	-0.144581	-0.989493	125.984	18.3596	0
5822	8041	0	0	9.94932	9.16279	0.904015	0.427501	148.961	55.9303	0
5823	6153	0	0	7.3799	7.00254	-0.973493	-0.228718	324.289	55.8013	0
5823	9056	0	0	7.50913	7.02857	0.98614	0.165917	260.095	17.4249	0
5833	8044	0	0	3.45795	9.10696	-0.2724	-0.962184	54.1416	49.4645	0
5833	8917	0	0	3.51968	9.12301	0.707194	-0.70702	15.4941	9.95205	0
5841	7344	0	0	5.50574	7.66463	-0.996738	-0.0807	376.864	34.0459	0
5854	6815	0	0	16.1373	9.81087	-0.756656	0.653813	741.027	103.187	0
5895	9529	0	0	14.9239	12.2495	-0.869266	-0.494344	36.2325	7.11504	0
5900	9436	0	0	25.1027	4.67253	-0.866197	-0.499703	211.823	63.5029	0
5904	9696	0	0	24.3389	5.22409	-0.0528791	-0.998601	8.31683	26.309	0
5905	6850	0	0	19.583	3.14078	0.988479	-0.151356	-27.6336	14.1359	0
5908	9791	0	0	2.42104	12.3339	0.232308	-0.972642	-11.8556	5.55096	0
5910	6383	0	0	5.69433	6.96031	-0.438187	0.898884	54.323	11.9498	0
5921	6384	0	0	10.4797	4.60562	0.920511	-0.390716	202.781	103.119	0
5921	8587	0	0	10.406	4.68663	-0.302549	0.953134	332.297	94.1231	0
5927	8084	0	0	15.5225	8.4149	-0.920099	-0.391686	-47.015	78.4379	0
5957	8948	0	0	2.17306	7.83654	0.221802	0.975092	132.206	39.4452	0
6015	7414	0	0	6.81528	10.8112	-0.188028	0.982164	75.8381	57.2598	0
6016	6591	0	0	19.5964	3.63859	0.481948	0.8762	19.4862	4.57268	0
6020	8360	0	0	15.2015	6.5659	0.873182	-0.487395	86.4382	65.0815	0
6036	7609	0	0	14.1176	2.5508	0.991564	0.129619	220.139	36.6253	0
6044	8061	0	0	21.9259	2.24216	-0.741709	-0.670722	8.84197	9.51231	0
6068	9053	0	0	13.612	3.57551	0.410149	-0.912019	586.458	91.2578	0
6070	7976	0	0	20.1636	5.72988	-0.345653	0.938363	635.631	59.9411	0
6095	7766	0	0	8.21295	7.53677	0.243762	0.969835	374.678	39.6706	0
6103	8752	0	0	7.25906	1.35973	-0.971128	0.238558	35.2432	38.4183	0
6119	8755	0	0	20.5061	6.45238	0.68731	0.726364	120.423	56.2415	0
6149	6721	0	0	8.00214	9.78922	-0.345546	0.938402	93.6908	102.557	0
6153	7686	0	0	7.28479	6.91537	-0.312708	-0.949849	454.675	31.3275	0
6170	8395	0	0	9.44513	4.95658	0.703539	0.710656	502.843	2.7312	0
6174	6490	0	0	6.0434	2.80204	0.388465	-0.921463	56.249	1.43415	0
6182	6500	0	0	18.2058	6.37258	0.0182641	0.999833	99.8559	10.7199	0
6190	9662	0	0	10.4447	15.682	-0.146911	0.98915	-88.4959	18.622	0
6203	6582	0	0	26.676	8.4351	0.69771	-0.71638	251.968	122.767	0
6214	6837	0	0	12.3312	9.94683	0.976776	-0.214264	-39.6692	32.4603	0
6237	6815	0	0	16.0278	9.90014	0.792433	-0.609959	371.737	169.911	0
6279	9341	0	0	23.8176	8.12687	0.778717	-0.627375	222.74	73.2669	0
6292	7887	0	0	19.4197	3.05209	-0.472898	0.881117	532.878	85.0716	0
6302	8598	0	0	1.88744	15.7593	0.302342	0.953199	-3.50077	1.73544	0
6316	6342	0	0	14.6568	4.15213	0.981685	-0.19051	181.883	25.1702	0
6321	8320	0	0	5.07901	7.91221	0.495517	-0.868598	-38.7752	8.92282	0
6408	9418	0	0	15.701	14.5564	0.0256634	-0.999671	997.031	547.673	1
6408	9634	0	0	15.6339	14.6046	-0.955425	-0.295233	-3979.76	2047.81	1
6424	8661	0	0	4.65976	5.94045	0.99848	0.0551196	130.588	49.1574	0
6431	9437	0	0	21.6972	4.3572	-0.495602	-0.86855	177.181	8.23211	0
6439	7966	0	0	24.7633	2.84811	0.3887	-0.921364	44.8191	19.5592	0
6450	8714	0	0	14.1248	7.63381	-0.531167	-0.847267	925.989	241.321	0
6467	7989	0	0	23.2573	8.65949	-0.919204	-0.393782	140.735	71.0987	0
6476	7728	0	0	7.15797	9.83285	0.259689	0.965692	198.827	44.0714	0
6495	8754	0	0	14.1192	14.3116	0.997156	-0.0753655	316.984	73.6653	0
6501	7007	0	0	8.88765	5.30694	0.852109	0.523365	389.57	71.9754	0
6534	8655	0	0	11.7685	6.95394	-0.213203	-0.977008	421.95	21.5067	0
6626	9548	0	0	1.06121	13.808	-0.944531	0.328423	63.3008	11.7864	0
6651	9937	0	0	14.3723	14.5722	-0.686981	-0.726675	-29.1762	214.744	0
6694	6746	0	0	15.8425	8.68689	0.495081	0.868847	564.236	195.842	0
6745	7167	0	0	15.5014	5.01912	-0.384347	-0.923189	611.909	102.916	0
6758	8408	0	0	5.21757	6.51982	-0.595665	-0.803233	124.376	20.9154	0
6844	7163	0	0	19.4923	2.36899	0.807731	-0.589551	472.032	76.2002	0
6850	9237	0	0	19.6251	3.1894	-0.292829	0.956165	688.551	3.1441	0
6898	7061	0	0	5.95983	2.5642	-0.699326	0.714803	78.4774	11.0745	0
6898	9057	0	0	6.01955	2.44255	0.137602	-0.990488	130.735	14.1728	0
6936	8842	0	0	3.42133	14.0377	-0.976639	0.214886	29.7551	6.07062	0
6947	9296	0	0	9.34597	2.73836	-0.294552	-0.955635	525.63	89.7472	0
6947	9539	0	0	9.29738	2.78719	-0.957092	-0.289783	113.509	10.0307	0
6969	8216	0	0	12.1551	11.6732	-0.652428	-0.75785	349.58	69.1585	0
6982	8590	0	0	17.1125	4.20395	0.326604	0.945161	521.637	104.306	0
7018	9499	0	0	26.4916	9.27753	-0.944028	0.329865	313.303	110.623	0
7018	9771	0	0	26.5896	9.19888	0.526587	-0.850121	-2.96322	36.6085	0
7068	7727	0	0	10.9269	14.1281	0.992884	0.119083	192.182	161.193	0
7134	8429	0	0	3.31734	15.8283	-0.643996	-0.765029	10.5525	4.57474	0
7143	7778	0	0	7.1126	13.3261	0.996698	-0.0811947	57.0716	30.0541	0
7145	9189	0	0	2.06798	6.72686	-0.60492	-0.796286	38.2299	7.61575	0
7228	9906	0	0	25.9857	1.80204	-0.469326	-0.883025	10.0143	10.5079	0
7268	7754	0	0	18.2649	9.91357	0.790107	-0.612969	-114.696	1069.34	1
7284	7375	0	0	8.39568	12.6449	-0.583137	-0.812374	224.815	39.784	0
7305	9872	0	0	9.91093	15.8965	0.554537	0.832159	13.9418	6.15759	0
7309	8329	0	0	17.2609	8.19478	-0.847475	0.530836	366.981	91.6445	0
7336	8125	0	0	23.023	7.86398	0.384096	-0.923293	230.765	67.5972	0
7365	8715	0	0	23.3645	7.71679	0.886086	-0.463521	226.469	11.0862	0
7365	9656	0	0	23.3645	7.78129	0.884377	0.466773	-33.2739	19.2752	0
7373	9334	0	0	18.9316	6.88399	0.980934	-0.194341	40.0113	62.9347	0
7386	9618	0	0	6.59427	2.38009	-0.240984	-0.970529	185.854	37.1852	0
7401	8492	0	0	4.28768	11.6916	-0.351394	0.936228	-6.88142	3.5117	0
7405	7423	0	0	1.98481	4.33865	0.213072	0.977037	72.8345	1.76558	0
7414	7536	0	0	6.86269	10.8935	0.944306	0.329069	307.828	51.5088	0
7423	9161	0	0	2.05125	4.35961	0.735583	-0.677434	89.4547	6.44494	0
7474	8125	0	0	22.9891	7.79707	0.971423	0.237355	141.99	91.4226	0
7553	9382	0	0	5.02837	11.4866	0.611785	0.791024	78.8875	1.3278	0
7558	7975	0	0	8.91397	13.7126	-0.778676	0.627427	13.2147	28.93	0
7668	9714	0	0	2.65439	4.12371	0.997574	-0.0696198	110.559	12.564	0
7685	7911	0	0	3.18764	13.1483	-0.848875	0.528594	46.2474	25.3499	0
7715	9512	0	0	13.5042	6.33253	0.0921399	-0.995746	871.612	47.6232	0
7762	9583	0	0	4.44679	5.7128	-0.901295	-0.433205	78.78	0.369325	0
7819	9568	0	0	17.4537	13.0534	0.93333	0.359019	218.922	172.698	0
7850	9601	0	0	14.1903	14.7187	-0.830065	-0.557666	79.394	377.416	0
7866	8540	0	0	14.2206	5.48458	-0.251093	-0.967963	360.419	116.525	0
7902	9889	0	0	16.5278	8.6997	0.711604	-0.702581	569.975	106.728	0
7922	8838	0	0	15.3736	12.1776	-0.622622	-0.782522	122.497	100.981	0
7923	8558	0	0	12.3862	8.44242	-0.26251	0.964929	200.059	43.4161	0
8064	8697	0	0	17.7936	4.98962	0.394954	-0.918701	773.89	38.4189	0
8134	9451	0	0	22.3941	7.25108	-0.909652	-0.415372	206.55	64.6606	0
8163	8354	0	0	13.667	2.87852	0.64143	0.767181	306.452	38.1238	0
8195	9080	0	0	3.77773	3.14929	-0.424172	0.905582	24.3532	10.5209	0
8197	8838	0	0	15.3198	12.0501	0.126638	0.991949	124.664	102.711	0
8212	9992	0	0	2.87501	8.02676	0.579595	-0.814905	7.55299	29.2918	0
8240	9431	0	0	2.17275	2.45808	-0.0351789	-0.999381	41.9674	3.40573	0
8286	9036	0	0	5.25314	5.72452	0.994931	0.100562	310.706	38.4872	0
8289	8844	0	0	24.9828	4.24527	-0.279157	0.960245	10.2926	4.38602	0
8301	9658	0	0	23.1456	2.42603	0.984221	-0.176941	76.1025	10.9642	0
8354	8986	0	0	13.682	2.98978	-0.415936	0.909394	508.918	61.9705	0
8355	9367	0	0	12.9755	8.59945	-0.575077	-0.818099	352.485	139.586	0
8399	9207	0	0	8.48621	2.48486	-0.919133	-0.393947	352.724	47.0429	0
8426	9671	0	0	16.0201	11.1089	0.453646	0.891182	-1049.4	1567.55	1
8427	8624	0	0	10.889	9.50827	-0.93649	0.350695	1.3896	82.5985	0
8474	8773	0	0	5.45755	15.2576	-0.971577	-0.236723	42.6222	4.65084	0
8488	9347	0	0	6.46322	6.51374	-0.832491	0.554038	48.2174	4.6542	0
8522	8974	0	0	9.9735	1.77354	0.462008	0.886876	215.654	62.8111	0
8542	9165	0	0	24.6528	9.34863	-0.99555	-0.0942396	299.029	16.3611	0
8544	8763	0	0	1.62686	12.0066	0.998939	0.0460491	99.1866	9.56565	0
8570	9254	0	0	15.5903	1.23342	-0.646254	0.763122	336.324	50.062	0
8571	9023	0	0	16.7027	3.75592	0.505916	-0.862583	645.894	70.5663	0
8573	9819	0	0	7.41472	5.22013	0.926209	-0.377009	25.704	3.40625	0
8660	9982	0	0	6.4948	2.87498	0.841677	-0.539981	165.739	37.0496	0
8670	8717	0	0	26.4606	3.13184	0.508799	-0.860885	113.18	25.3856	0
8729	9903	0	0	7.74471	11.6663	0.943198	-0.332231	45.1233	72.5743	0
8730	9572	0	0	11.1511	12.6835	0.559724	0.828679	355.092	85.5109	0
8788	9825	0	0	21.1106	8.15632	0.843637	-0.536913	497.786	3.12351	0
8796	9417	0	0	11.6867	3.71561	0.991458	0.130427	-13.3459	56.0387	0
8841	9213	0	0	5.8043	1.09859	0.19269	0.98126	305.573	50.3265	0
8936	9023	0	0	16.8004	3.70154	-0.99971	-0.024064	78.289	1.89338	0
9000	9297	0	0	1.76363	9.09389	0.596292	-0.802767	-1.23005	6.64582	0
9053	9746	0	0	13.6763	3.49254	0.780748	-0.624846	205.292	52.1901	0
9089	9831	0	0	2.80504	9.6246	0.902814	0.430031	213.093	12.1247	0
9125	9857	0	0	5.27034	10.9011	0.587614	0.809141	93.8161	54.8298	0
9175	9583	0	0	4.39322	5.75267	-0.155453	-0.987843	6.23459	4.7562	0
9283	9340	0	0	9.45309	7.60144	-0.380223	0.924895	249.539	54.549	0
9296	9539	0	0	9.27957	2.72384	-0.666446	0.745553	202.614	18.9748	0
9514	9830	0	0	13.0537	6.87782	-0.989606	-0.143807	15.6798	126.303	0
9628	9776	0	0	15.3473	2.30671	0.833429	-0.552626	139.409	124.454	0
1000	13486	0	0	1.48407	3.51789	0.99793	0.0643078	201.953	15.6441	0
1000	44903	0	0	1.36591	3.50982	-0.997407	-0.0719629	188.091	5.00352	0
1004	51210	0	0	2.91785	2.25765	-0.443105	0.89647	165.692	8.25448	0
1007	21330	0	0	19.2484	5.5695	0.76483	0.644233	39.4479	18.3028	0
1007	28217	0	0	19.1314	5.55808	-0.874689	0.484685	337.673	86.1027	0
1007	30757	0	0	19.2631	5.50673	0.972001	-0.234979	314.244	72.1357	0
1012	34103	0	0	7.33958	8.26035	-0.576098	0.817381	74.3953	39.154	0
1019	18161	0	0	12.4496	7.02008	-0.444866	0.895597	90.6352	193.392	0
1020	34199	0	0	2.3169	4.00415	0.996284	-0.0861268	54.8253	3.98747	0
1020	41916	0	0	2.22668	3.96064	-0.551932	-0.833889	186.406	26.4519	0
1034	24409	0	0	18.5956	8.49316	0.520686	0.853749	193.18	58.6726	0
1034	30322	0	0	18.6043	8.37496	0.64008	-0.768308	145.519	35.3804	0
1034	31941	0	0	18.4879	8.41006	-0.958001	-0.286764	129.058	25.0531	0
1035	33125	0	0	15.5256	4.00538	0.771451	0.636288	332.287	106.669	0
1035	43568	0	0	15.4134	3.97952	-0.972196	0.234167	102.268	91.5642	0
1035	46423	0	0	15.4628	4.02735	-0.205031	0.978756	533.041	75.3327	0
1036	11327	0	0	11.8083	1.1568	0.570054	0.821607	495.706	38.6758	0
1040	20044	0	0	2.4056	1.71232	0.248262	0.968693	240.912	10.0796	0
1040	35245	0	0	2.37611	1.5662	-0.146811	-0.989164	149.103	14.5957	0
1041	46322	0	0	9.01406	6.38551	0.00252914	0.999997	446.369	65.0289	0
1041	47351	0	0	8.95013	6.34876	-0.866085	0.499897	93.1573	30.4899	0
1045	40967	0	0	10.9589	6.9849	0.981235	0.192814	12.3375	112.35	0
1047	10193	0	0	4.35007	14.8121	-0.46046	0.887681	19.9555	8.15169	0
1047	28803	0	0	4.42328	14.7809	0.959081	0.283132	22.9711	7.00556	0
1049	35723	0	0	25.5276	7.97184	-0.98176	0.190126	258.652	27.6814	0
1049	43772	0	0	25.5497	7.91563	-0.58804	-0.808832	-9.56274	22.531	0
1049	46232	0	0	25.5721	8.01638	-0.189678	0.981846	-36.001	7.02143	0
1050	10965	0	0	15.9323	8.07128	0.077438	-0.996997	222.882	105.995	0
1050	49670	0	0	15.8768	8.15455	-0.890518	0.454947	218.288	154.362	0
1052	10941	0	0	4.72512	11.4491	0.208181	-0.97809	5.29737	43.8638	0
1052	11014	0	0	4.6709	11.5693	-0.595096	0.803655	33.6041	31.0996	0
1052	12897	0	0	4.65033	11.4855	-0.899205	-0.437528	290.582	49.4517	0
1052	47935	0	0	4.77796	11.5244	0.990391	0.138296	231.423	1.98613	0
1058	17932	0	0	3.77979	3.91328	0.982666	-0.185386	179.62	34.4783	0
1058	33805	0	0	3.67705	3.95437	-0.839574	0.543246	104.944	16.964	0
1058	41988	0	0	3.73628	3.97888	0.210522	0.977589	61.1116	32.7277	0
1058	47476	0	0	3.68332	3.88512	-0.728692	-0.684842	160.928	19.2254	0
1059	21888	0	0	13.4657	7.85831	-0.94077	-0.339046	-16.9214	47.2308	0
1059	44486	0	0	13.5203	7.93891	-0.0350103	0.999387	658.57	10.8632	0
1060	25040	0	0	20.1581	9.86992	-0.974292	-0.225291	245.16	84.2726	0
1072	32594	0	0	19.1952	10.9282	-0.289508	0.957176	413.43	157.953	0
1074	21420	0	0	16.6852	2.14797	0.605304	-0.795994	404.782	76.2223	0
1074	35588	0	0	16.7135	2.22073	0.984106	0.177583	107.069	3.0075	0
1074	46480	0	0	16.6132	2.13771	-0.357365	-0.933965	460.671	104.118	0
1074	52547	0	0	16.5652	2.20819	-0.999952	0.00975265	100.868	30.672	0
1075	16952	0	0	3.87608	6.38771	0.892854	-0.450346	72.8014	50.0444	0
1075	46237	0	0	3.85364	6.47312	0.556217	0.831037	202.695	45.9097	0
1076	24392	0	0	14.6256	6.54007	-0.495895	-0.868383	385.085	161.732	0
1076	28500	0	0	14.5929	6.61819	-0.967003	0.254764	338.636	240.628	0
1079	17343	0	0	17.7771	10.3848	0.473323	-0.880889	1386.68	232.53	0
1079	33792	0	0	17.6933	10.3959	-0.687373	-0.726305	134.284	183.722	0
1081	16624	0	0	6.56806	12.0974	-0.911566	0.411155	45.7422	12.3287	0
1081	20889	0	0	6.61882	12.1357	-0.145278	0.989391	6.46528	6.4074	0
1086	29347	0	0	19.3306	11.3841	-0.921764	-0.387751	111.059	80.6565	0
1086	33930	0	0	19.409	11.3484	0.311821	-0.950141	323.425	141.954	0
1086	45696	0	0	19.4511	11.3947	0.975348	-0.220672	460.981	56.4164	0
1088	12048	0	0	19.2444	2.7812	-0.999891	0.014769	20.7495	2.51053	0
1091	20851	0	0	15.3677	4.9272	0.121172	0.992632	601.313	88.2734	0
1091	26040	0	0	15.3725	4.82498	0.21442	-0.976741	562.538	93.486	0
1092	13272	0	0	11.0899	14.8553	-0.995233	0.0975218	84.4884	76.272	0
1092	22346	0	0	11.1293	14.9108	-0.421008	0.907057	-57.0498	225.598	0
1092	26338	0	0	11.2142	14.8091	0.81785	-0.575432	-68.8571	318.646	0
1094	23251	0	0	15.7893	9.94263	0.826244	0.563312	97.7407	184.82	0
1094	23772	0	0	15.7588	9.83664	0.401857	-0.915703	1128.15	136.094	0
1094	26758	0	0	15.6892	9.9611	-0.569386	0.82207	1044.56	174.303	0
1094	26948	0	0	15.6915	9.84168	-0.536836	-0.843687	64.0304	94.0573	0
1095	15179	0	0	12.8327	1.7126	0.478038	-0.878339	287.742	34.2428	0
1095	27441	0	0	12.7662	1.71234	-0.469627	-0.882865	591.866	30.7452	0
1095	31744	0	0	12.8693	1.77067	0.998644	-0.0520572	230.232	0.953353	0
1095	41513	0	0	12.7588	1.83183	-0.574017	0.818844	414.842	111.071	0
1095	46981	0	0	12.8339	1.83537	0.49443	0.869218	466.018	100.998	0
1099	14934	0	0	7.06534	13.9153	-0.916532	-0.399962	55.7239	0.524305	0
1099	18351	0	0	7.07212	13.9808	-0.814924	0.579567	14.6562	15.1581	0
1104	26060	0	0	15.9007	12.6471	-0.292865	0.956154	2707.61	44.4234	0
1104	48808	0	0	15.9876	12.5717	0.987706	-0.15632	213.744	217.379	0
1104	49702	0	0	15.8792	12.5285	-0.609377	-0.792881	422.719	127.409	0
1108	21212	0	0	16.3397	9.53704	-0.985157	-0.171654	61.5973	123.195	0
1108	27980	0	0	16.3677	9.5928	-0.450738	0.892656	1090.01	101.039	0
1110	24126	0	0	1.41793	10.6377	-0.278762	-0.96036	-18.7953	2.42566	0
1110	34890	0	0	1.47224	10.7647	0.501968	0.864886	-13.8098	7.59956	0
1110	39721	0	0	1.50686	10.7039	0.999955	-0.00947766	149.821	15.9992	0
1111	46309	0	0	18.2758	11.2501	-0.0291934	-0.999574	420.641	133.572	0
1111	48639	0	0	18.2346	11.3719	-0.629754	0.776795	942.291	68.6557	0
1117	25111	0	0	5.05375	5.50687	-0.266354	-0.963875	73.0944	38.5321	0
1117	50816	0	0	5.13542	5.58355	0.978752	0.205048	99.5861	19.4139	0
1117	52390	0	0	5.07457	5.63563	0.0509782	0.9987	26.9535	15.7312	0
1123	32460	0	0	1.97345	3.68747	0.0179871	-0.999838	18.721	1.91815	0
1129	18321	0	0	5.04677	15.2133	-0.020561	-0.999789	-8.82949	0.567411	0
1129	41750	0	0	5.06116	15.3275	0.22821	0.973612	-6.08578	3.18841	0
1129	48767	0	0	5.10412	15.285	0.970981	0.239158	9.80623	5.29481	0
1130	38367	0	0	1.77453	13.826	0.783036	-0.621977	12.5064	18.8081	0
1136	10635	0	0	15.2652	2.01294	0.0709353	-0.997481	596.675	5.88757	0
1137	52730	0	0	25.6329	9.41449	0.332831	0.942986	78.4224	0.701801	0
1138	35236	0	0	17.0452	3.32545	0.384668	-0.923055	473.492	74.0792	0
1139	42769	0	0	22.1444	6.22124	-0.757682	-0.652624	117.297	78.1718	0
1144	28995	0	0	20.5779	6.87767	0.711082	0.703109	57.3061	21.5203	0
1149	26132	0	0	13.2959	13.6125	0.123198	-0.992382	484.132	37.6799	0
1152	34832	0	0	5.55497	15.6697	0.999056	-0.0434351	80.0526	6.52935	0
1152	52211	0	0	5.41648	15.6343	-0.855793	-0.517319	53.8509	20.1055	0
1153	19871	0	0	3.57	5.88181	-0.792232	-0.61022	254.381	32.0794	0
1157	12359	0	0	19.5137	7.1019	-0.62977	-0.776782	202.377	55.8669	0
1157	23162	0	0	19.547	7.19399	0.0136265	0.999907	512.174	119.272	0
1159	11757	0	0	24.0165	1.62181	0.519716	0.854339	281.606	93.4313	0
1159	13532	0	0	24.0465	1.56395	0.997582	-0.0694983	9.70687	41.0899	0
1159	42405	0	0	23.9331	1.53168	-0.811099	-0.584909	154.177	18.4736	0
1160	15210	0	0	6.78028	7.14406	-0.679096	0.734049	54.9335	6.81314	0
1161	36973	0	0	20.1793	11.5275	0.834505	-0.551	360.358	30.3205	0
1161	44323	0	0	20.1246	11.5011	-0.0837667	-0.996485	102.538	53.8571	0
1163	11113	0	0	24.0711	2.40998	-0.590831	-0.806795	108.244	57.2497	0
1163	39739	0	0	24.168	2.45402	0.996315	-0.0857686	256.691	59.6136	0
1164	18044	0	0	7.66798	4.07422	-0.673541	-0.73915	347.074	35.0643	0
1164	52173	0	0	7.77574	4.10823	0.975855	-0.218418	172.069	0.318904	0
1165	41956	0	0	18.618	11.8817	-0.60179	0.798654	-514.323	1082.84	1
1165	47010	0	0	18.6908	11.7621	0.433045	-0.901372	703.19	293.739	1
1165	51136	0	0	18.7289	11.8408	0.976236	0.216711	-2120.8	239.263	1
1168	22647	0	0	15.8264	2.99553	-0.696533	-0.717525	368.843	89.8596	0
1168	29943	0	0	15.9008	3.0792	0.630978	0.7758	123.493	26.6776	0
1168	41924	0	0	15.8402	3.08576	-0.449742	0.893159	309.064	51.9038	0
1173	34237	0	0	26.0055	8.40409	0.973714	-0.227776	195.059	54.8548	0
1176	29643	0	0	23.4797	6.98714	0.962189	0.272383	199.829	34.5369	0
1176	36989	0	0	23.4365	7.02437	0.126996	0.991903	-10.7211	44.4764	0
1179	43103	0	0	20.8542	1.45327	-0.722999	-0.690849	4.22588	38.7676	0
1179	45158	0	0	20.9633	1.46415	0.844855	-0.534995	335.529	82.1771	0
1180	11694	0	0	20.6173	9.26256	-0.77509	-0.631851	35.3941	81.8088	0
1180	17176	0	0	20.6765	9.37825	0.0590472	0.998255	149.937	158.896	0
1183	42304	0	0	23.0292	6.49957	0.835133	-0.550047	356.264	25.2258	0
1184	26629	0	0	1.89143	11.462	-0.801561	-0.597912	42.3017	25.5538	0
1184	50053	0	0	2.01265	11.5307	0.924764	0.380542	42.7524	13.6677	0
1185	33916	0	0	3.77043	14.2922	-0.95115	-0.30873	26.486	2.40407	0
1188	17112	0	0	10.7219	3.83574	-0.0821253	-0.996622	257.247	30.049	0
1188	35605	0	0	10.7351	3.96798	0.116465	0.993195	190.378	17.5392	0
1190	16481	0	0	6.8108	11.1123	-0.973832	0.22727	155.675	62.9149	0
1193	47307	0	0	2.67614	3.96449	0.471578	-0.881825	1.07397	9.98148	0
1193	48793	0	0	2.61396	3.96702	-0.541889	-0.84045	13.1223	8.56039	0
1200	15025	0	0	2.78149	10.4452	-0.668239	-0.743946	79.879	27.5859	0
1200	23456	0	0	2.85625	10.4306	0.337996	-0.941148	18.2363	12.9147	0
1200	38262	0	0	2.90324	10.4824	0.969894	-0.243526	118.835	16.1762	0
1203	27961	0	0	14.9608	3.16411	0.990196	-0.139682	62.5664	182.842	0
1203	51836	0	0	14.8616	3.12845	-0.674092	-0.738647	557.415	234.036	0
1205	49142	0	0	23.0419	9.68377	-0.789697	0.613497	61.662	2.14711	0
1206	16300	0	0	17.4314	2.4501	0.884519	0.466503	41.2717	31.1787	0
1206	33137	0	0	17.3088	2.46309	-0.767215	0.641391	72.0793	60.4304	0
1206	51532	0	0	17.3044	2.37377	-0.827038	-0.562146	99.187	51.3196	0
1216	45640	0	0	15.2742	9.97106	-0.965578	0.260115	-86.7941	72.3245	0
1222	34652	0	0	20.8094	4.38349	-0.892522	0.451004	215.625	68.9078	0
1223	35755	0	0	2.99255	9.70558	-0.789436	0.613833	68.4405	55.668	0
1226	24340	0	0	9.08196	6.09055	-0.973812	-0.227353	174.569	21.3615	0
1226	30335	0	0	9.1081	6.16528	-0.619989	0.784611	155.437	15.9874	0
1226	45744	0	0	9.13121	6.03705	-0.306939	-0.951729	336.471	10.0791	0
1228	22386	0	0	6.50233	13.811	-0.807205	0.590271	60.609	16.0178	0
1228	34633	0	0	6.58333	13.8132	0.774166	0.632983	101.747	13.7224	0
1230	19493	0	0	12.1224	4.65231	-0.992455	0.122613	247.415	17.0901	0
1231	24365	0	0	19.7531	7.77141	-0.148323	0.988939	266.549	131.734	0
1231	33788	0	0	19.6959	7.7263	-0.926774	0.37562	483.01	79.2486	0
1232	12750	0	0	8.61757	6.10553	-0.924085	-0.382186	242.35	73.3593	0
1232	44559	0	0	8.74256	6.15002	0.957763	0.28756	421.666	131.964	0
1238	37562	0	0	1.42894	8.46871	0.863999	0.503494	131.293	32.4295	0
1239	31027	0	0	13.7051	13.7214	0.729303	-0.68419	690.648	532.004	0
1239	45898	0	0	13.6173	13.7986	-0.771982	0.635644	6.49991	83.661	0
1240	47751	0	0	21.9495	7.39259	-0.943008	0.33277	333.154	56.7316	0
1246	11223	0	0	2.48413	9.90641	0.90715	-0.420807	70.2356	33.2646	0
1246	46782	0	0	2.43369	9.87168	0.0678439	-0.997696	-25.6728	7.63395	0
1246	50868	0	0	2.37491	9.95661	-0.910061	0.414475	63.2209	25.9809	0
1249	19554	0	0	24.2661	6.28769	0.0060048	-0.999982	41.8757	31.8136	0
1249	38528	0	0	24.3219	6.32098	0.876774	-0.480902	503.862	41.1214	0
1251	26420	0	0	19.0484	8.66188	-0.670559	-0.741857	115.54	58.7446	0
1256	16494	0	0	2.92104	6.7705	0.96496	0.262398	61.623	8.80361	0
1256	37975	0	0	2.89993	6.71253	0.570357	-0.821397	4.12635	9.58185	0
1258	29122	0	0	1.24689	8.84172	0.972019	-0.234903	238.493	1.34243	0
1260	24527	0	0	14.2447	3.34496	-0.869797	-0.493409	251.819	21.862	0
1260	40438	0	0	14.2892	3.45246	-0.266405	0.963861	443.147	22.2517	0
1261	26880	0	0	7.58271	11.1224	-0.741932	0.670475	-2.00517	8.70565	0
1264	24022	0	0	13.1901	8.78964	-0.392285	0.919844	822.155	229.169	0
1269	13251	0	0	22.4525	7.08575	-0.104135	-0.994563	9.3694	21.8505	0
1269	25534	0	0	22.4018	7.12174	-0.904091	-0.42734	-5.38071	13.4388	0
1270	10375	0	0	11.4565	13.9004	0.820881	-0.571099	-106.174	178.628	0
1276	11091	0	0	21.7308	2.32489	-0.301819	0.953365	368.335	43.2813	0
1276	23866	0	0	21.6841	2.27532	-0.969604	0.244682	213.611	89.4957	0
1276	39966	0	0	21.8127	2.29277	0.869424	0.494067	81.1427	20.1155	0
1278	15398	0	0	8.23291	4.8268	0.992563	-0.121734	293.813	45.1234	0
1278	36619	0	0	8.10451	4.85776	-0.938991	0.343942	178.722	78.0973	0
1280	10796	0	0	14.0037	9.63443	0.247571	-0.96887	1290.35	79.7763	0
1280	19765	0	0	14.001	9.73661	0.195115	0.98078	1253.07	100.243	0
1287	11258	0	0	22.8416	7.91584	0.952225	-0.305398	368.922	25.5543	0
1287	23236	0	0	22.8016	7.88114	0.169098	-0.985599	105.083	49.918	0
1287	31585	0	0	22.7486	7.95649	-0.870957	0.49136	516.597	32.4614	0
1288	37926	0	0	20.8648	7.21407	0.443796	0.896128	147.936	25.604	0
1289	13193	0	0	2.75533	10.8176	-0.473542	0.880771	0.357435	11.0658	0
1289	32293	0	0	2.84395	10.7476	0.966644	-0.256123	174.304	54.502	0
1293	27505	0	0	23.2107	6.01994	-0.645137	0.764067	475.117	64.2526	0
1293	46664	0	0	23.2726	5.90175	0.259973	-0.965616	199.869	40.2701	0
1294	46365	0	0	24.4874	5.13378	0.440169	-0.897915	151	52.1349	0
1303	48085	0	0	2.24416	5.163	-0.790114	-0.61296	173.123	23.8505	0
1305	31371	0	0	26.3136	2.63947	-0.438291	-0.898833	106.686	19.6948	0
1307	25725	0	0	20.5125	3.82571	0.996617	0.0821886	181.553	5.66624	0
1309	32736	0	0	10.6413	12.2474	-0.627092	-0.778945	685.031	29.444	0
1309	38409	0	0	10.7245	12.2663	0.903299	-0.429011	-63.8247	20.4422	0
1309	40435	0	0	10.7175	12.3238	0.77774	0.628586	642.659	105.429	0
1310	38813	0	0	5.91478	13.3941	0.702431	-0.711752	48.0434	22.2164	0
1311	40961	0	0	24.147	9.0321	0.446452	0.894807	-2.89181	65.7976	0
1321	30289	0	0	21.2233	3.83249	0.596873	-0.802335	276.585	5.73137	0
1321	43325	0	0	21.1674	3.94265	-0.295322	0.955398	214.544	45.3622	0
1321	48475	0	0	21.161	3.82529	-0.398151	-0.91732	87.8144	53.5523	0
1326	17171	0	0	16.6185	5.38688	0.778562	-0.627568	289.558	59.9669	0
1326	23398	0	0	16.5178	5.46829	-0.776713	0.629854	286.799	143.132	0
1329	16688	0	0	1.95859	7.37664	0.485249	-0.874376	50.1654	18.44	0
1329	19022	0	0	1.86082	7.42551	-0.990572	-0.136994	285.221	30.8695	0
1329	35871	0	0	1.92941	7.50079	0.0450232	0.998986	16.2324	2.6621	0
1331	21457	0	0	8.89916	2.41235	-0.173415	-0.984849	585.287	50.1732	0
1331	21845	0	0	8.96032	2.46119	0.998906	-0.0467714	53.2202	36.5809	0
1331	44775	0	0	8.86987	2.49901	-0.734736	0.678354	128.161	12.2359	0
1332	17666	0	0	24.4332	6.19344	-0.86134	-0.508029	16.7705	9.50683	0
1333	10569	0	0	13.5336	9.18862	-0.684111	0.729378	358.756	177.752	0
1333	14660	0	0	13.6003	9.19192	0.607948	0.793977	831.065	273.377	0
1333	22396	0	0	13.5634	9.09969	-0.10651	-0.994312	1126.22	73.59	0
1335	50823	0	0	13.2398	12.4792	-0.438998	-0.898488	2244.45	360.389	0
1339	51295	0	0	12.3432	7.62054	-0.571123	0.820865	152.728	18.1606	0
1339	52126	0	0	12.3121	7.56249	-0.999759	0.0219521	-88.9475	3.22289	0
1341	51574	0	0	13.7847	14.8996	0.0794535	0.996839	8090.85	32.4555	0
1343	12834	0	0	23.1431	4.28729	0.862678	0.505754	5.51072	6.72598	0
1343	38665	0	0	23.1396	4.22939	0.794108	-0.607777	151.794	32.6196	0
1345	12567	0	0	20.8685	10.5836	0.947961	0.318385	-374.299	116.461	1
1346	25933	0	0	9.21239	1.80465	0.250532	-0.968108	295.995	101.908	0
1346	27358	0	0	9.12299	1.8913	-0.975594	0.219581	184.432	24.4658	0
1347	23633	0	0	12.3812	14.1282	0.911301	0.41174	55.5895	393.474	0
1349	11802	0	0	5.92643	9.44934	0.581436	-0.813592	-37.4874	17.203	0
1349	23843	0	0	5.95133	9.50895	0.987821	0.155595	148.382	40.7486	0
1349	24444	0	0	5.86524	9.44348	-0.413861	-0.91034	187.653	47.461	0
1349	30420	0	0	5.85416	9.54881	-0.594082	0.804405	44.9568	18.8225	0
1355	19397	0	0	10.4719	3.97813	0.864906	-0.501935	-28.2733	12.4242	0
1355	39931	0	0	10.3445	4.00608	-0.995548	-0.0942592	21.3069	24.8693	0
1355	46878	0	0	10.4743	4.04227	0.900698	0.434446	249.008	88.6805	0
1357	25807	0	0	19.1938	12.1258	-0.394087	-0.919073	-77.6252	88.1456	0
1357	41471	0	0	19.2752	12.1939	0.974631	0.223817	127.192	81.1501	0
1358	32268	0	0	22.1829	2.98275	0.0135503	0.999908	182.983	25.0302	0
1359	16205	0	0	15.6495	15.705	-0.83326	0.552881	268.26	20.7097	0
1359	44008	0	0	15.6467	15.6431	-0.880059	-0.474864	78.995	109.666	0
1360	18050	0	0	16.0785	6.07989	-0.772189	-0.635393	-67.8435	65.1087	0
1361	14826	0	0	5.26896	4.08083	0.925887	0.377801	270.16	49.7879	0
1364	28757	0	0	24.6022	3.76637	-0.390356	-0.920664	84.5435	29.2752	0
1371	18655	0	0	14.5566	14.4046	0.68588	0.727714	-9361.73	2144.7	1
1371	34820	0	0	14.5152	14.2818	0.105714	-0.994397	2538.87	200.411	1
1373	11850	0	0	11.035	15.9277	0.999871	-0.0160765	295.538	88.163	0
1373	12523	0	0	10.9979	15.8694	0.440148	-0.897925	-64.5532	30.546	0
1373	36725	0	0	10.9031	15.9206	-0.992281	-0.124013	288.158	57.6712	0
1375	33575	0	0	10.663	1.51702	-0.70793	-0.706282	78.0504	10.8335	0
1375	37077	0	0	10.693	1.61576	-0.196725	0.980459	325.91	20.1302	0
1375	39563	0	0	10.7608	1.5424	0.962032	-0.272936	75.6736	2.76801	0
1377	12511	0	0	1.66991	8.76175	0.223492	-0.974706	-24.1525	3.83921	0
1377	45169	0	0	1.71462	8.80765	0.980134	-0.198335	191.339	18.1482	0
1379	15728	0	0	14.9327	4.6476	0.420904	-0.907105	438.763	39.5688	0
1379	33877	0	0	14.9714	4.71787	0.991557	0.129672	-1.37915	137.127	0
1379	43163	0	0	14.8658	4.6532	-0.566339	-0.824172	223.344	57.7356	0
1379	52623	0	0	14.8754	4.77043	-0.424663	0.905352	472.852	147.956	0
1380	11600	0	0	11.1729	6.58795	0.940854	-0.338812	57.0161	62.068	0
1380	13225	0	0	11.0908	6.55521	-0.448538	-0.893764	597.234	163.142	0
1383	33092	0	0	20.6037	3.24804	-0.278878	-0.960327	380.729	159.688	0
1383	50232	0	0	20.6697	3.37169	0.64307	0.765808	179.002	73.5207	0
1385	11777	0	0	16.2132	12.248	0.573428	0.819256	-9.8298	134.919	0
1385	31163	0	0	16.237	12.1938	0.99156	-0.129651	60.8664	165.513	0
1386	48680	0	0	19.2186	4.3421	0.897627	-0.440756	469.966	76.111	0
1388	23587	0	0	8.59218	8.10549	0.370756	-0.92873	195.706	31.4121	0
1388	48265	0	0	8.63679	8.16147	0.988112	-0.153733	57.6857	2.07769	0
1390	18439	0	0	24.6899	8.37947	-0.489283	0.872125	123.666	101.515	0
1390	19275	0	0	24.6545	8.3242	-0.996751	0.0805496	493.336	17.5848	0
1390	21488	0	0	24.7939	8.31759	0.9999	-0.0141452	623.917	49.3952	0
1390	36659	0	0	24.7635	8.26088	0.563652	-0.826012	71.9433	42.0813	0
1395	31723	0	0	24.2586	7.51105	0.782806	0.622266	135.561	126.232	0
1395	37080	0	0	24.2294	7.39896	0.379377	-0.925242	237.141	108.554	0
1400	19935	0	0	18.3131	1.64354	0.136191	-0.990683	507.967	33.8228	0
1402	29680	0	0	11.1576	3.54394	-0.286392	-0.958112	362.76	14.4905	0
1403	14703	0	0	4.85549	15.8807	-0.676086	-0.736823	7.22308	0.514095	0
1407	22942	0	0	18.6943	12.402	0.356146	0.93443	-6.46809	15.9692	0
1409	19904	0	0	18.56	11.7619	-0.5733	0.819346	592.077	422.555	1
1409	20906	0	0	18.5353	11.7012	-0.983005	-0.183577	25.2407	1.96872	0
1410	32148	0	0	6.67851	12.5021	0.370293	0.928915	12.8508	14.4163	0
1410	45298	0	0	6.66062	12.3925	0.0558901	-0.998437	17.9436	11.9575	0
1410	52612	0	0	6.7099	12.4273	0.922282	-0.386518	15.6797	18.3118	0
1412	26067	0	0	2.18269	15.189	0.94102	-0.33835	16.9612	8.55123	0
1413	37013	0	0	21.5377	9.81668	-0.956601	0.2914	958.927	18.0531	0
1413	45504	0	0	21.6614	9.79574	0.999213	-0.0396596	965.04	110.856	0
1417	49296	0	0	2.27767	10.2854	0.751836	-0.65935	52.3144	41.2468	0
1418	11542	0	0	11.0839	3.09275	-0.897695	0.440617	162.121	1.81052	0
1418	28246	0	0	11.1388	3.12422	0.0725686	0.997363	484.57	10.6864	0
1418	31155	0	0	11.155	3.01505	0.358746	-0.933435	560.711	84.9884	0
1422	28822	0	0	4.58713	10.4795	-0.530502	-0.847684	125.491	42.013	0
1422	34468	0	0	4.69131	10.5105	0.907666	-0.419694	71.9587	36.4067	0
1422	36264	0	0	4.67202	10.5964	0.641433	0.767179	85.9291	40.6017	0
1422	42069	0	0	4.58766	10.6026	-0.523042	0.852307	69.0849	33.4871	0
1424	41016	0	0	1.91054	2.33472	0.282193	0.959358	99.2263	0.984544	0
1429	38503	0	0	19.5302	6.62635	0.184393	-0.982853	524.06	23.5583	0
1429	46736	0	0	19.5721	6.72948	0.817671	0.575686	-4.9244	4.66594	0
1431	16817	0	0	3.00863	6.25316	-0.30596	-0.952044	22.3254	14.0956	0
1431	18667	0	0	2.95901	6.30717	-0.97397	-0.226679	305.126	5.1908	0
1431	40897	0	0	3.07993	6.26766	0.652562	-0.757735	93.0167	14.4428	0
1434	33003	0	0	14.5603	15.2003	-0.273948	-0.961744	28.0427	108.549	0
1434	35049	0	0	14.5905	15.3058	0.277267	0.960793	-23.5755	172.127	0
1440	35941	0	0	19.8404	2.53085	0.421738	0.906718	73.1973	9.80656	0
1440	39329	0	0	19.8012	2.41122	-0.196382	-0.980528	180.416	74.7888	0
1441	13468	0	0	6.77031	14.8945	0.648304	0.761382	5.08018	6.00799	0
1442	33575	0	0	10.6474	1.41428	-0.465587	0.885002	346.381	31.5411	0
1443	14259	0	0	3.64362	2.88864	-0.795025	-0.606576	121.714	9.87612	0
1443	45318	0	0	3.7051	2.85961	0.0370265	-0.999314	26.0603	10.9948	0
1444	24017	0	0	4.57434	5.58545	0.955197	-0.29597	148.652	41.9401	0
1446	25436	0	0	14.0875	9.17156	-0.614349	-0.789034	696.316	289.77	0
1446	31238	0	0	14.1507	9.16067	0.316206	-0.94869	625.611	42.0394	0
1446	52706	0	0	14.1196	9.29236	-0.142435	0.989804	1304.39	162.578	0
1447	29133	0	0	14.4553	15.4627	-0.493381	0.869813	395.29	660.161	0
1447	29530	0	0	14.4303	15.3903	-0.923891	-0.382655	119.539	471.636	0
1447	35049	0	0	14.5395	15.3972	0.964078	-0.26562	524.776	92.2533	0
1450	12500	0	0	10.279	1.60951	0.312094	0.950051	562.607	25.0256	0
1450	51412	0	0	10.2229	1.59205	-0.796327	0.604866	31.694	8.75212	0
1452	33942	0	0	2.63952	11.4023	0.373389	0.927675	0.659841	9.80322	0
1454	23545	0	0	20.8759	6.06198	-0.266796	0.963753	468.33	152.008	0
1458	20341	0	0	26.7325	8.22464	0.741291	0.671184	170.33	120.738	0
1458	48834	0	0	26.6402	8.18383	-0.995362	-0.0961993	552.967	47.2444	0
1461	28038	0	0	3.88381	4.76367	-0.594211	0.804309	21.9934	51.209	0
1461	41361	0	0	3.93157	4.65758	0.208226	-0.978081	53.9511	50.8638	0
1462	36350	0	0	6.62891	5.38874	0.950926	-0.309419	57.8381	25.2229	0
1464	16801	0	0	1.8579	12.4295	-0.858851	-0.512225	73.2416	28.5483	0
1469	12268	0	0	4.38438	2.4824	-0.749638	0.661848	110.993	17.0109	0
1470	11864	0	0	7.70109	3.94445	-0.719271	-0.69473	156.374	4.5176	0
1470	18044	0	0	7.68613	4.00746	-0.955518	0.294931	50.0344	60.2728	0
1470	34921	0	0	7.80885	3.97435	0.974219	-0.225606	126.861	69.9693	0
1471	10635	0	0	15.3173	1.98612	-0.85427	-0.519829	168.872	44.9006	0
1473	17339	0	0	11.1778	13.0179	0.620944	-0.783855	-72.4263	12.6478	0
1473	31459	0	0	11.0856	13.0437	-0.936621	-0.350345	335.789	71.405	0
1474	13721	0	0	10.598	3.02599	-0.667993	0.744168	219.606	31.3453	0
1474	34483	0	0	10.5737	2.96583	-0.997435	-0.0715754	110.7	12.3996	0
1475	32163	0	0	10.4778	9.68404	-0.5648	0.825228	70.9894	139.143	0
1479	29458	0	0	8.44293	7.24964	0.679342	-0.733822	5.83426	2.48973	0
1479	33309	0	0	8.37442	7.23604	-0.346704	-0.937975	408.297	32.7658	0
1479	42198	0	0	8.46178	7.31678	0.962365	0.27176	114.487	29.3321	0
1480	35434	0	0	2.1984	6.10144	0.559408	-0.828892	-2.33968	10.4638	0
1481	23538	0	0	8.91422	12.8112	0.623405	-0.781899	25.6391	11.4162	0
1486	29090	0	0	25.914	2.70783	-0.595198	-0.803579	24.3422	2.32288	0
1486	32412	0	0	25.8839	2.76928	-0.999804	0.0197919	133.976	23.2408	0
1486	33739	0	0	25.9995	2.83011	0.550148	0.835067	123.28	16.3959	0
1488	21019	0	0	9.49567	13.9473	-0.441999	-0.897015	283.099	63.0179	0
1488	48354	0	0	9.46348	13.9957	-0.998275	-0.0587198	284.893	76.1582	0
1489	37624	0	0	6.32707	8.25683	0.352683	0.935743	265.204	86.3566	0
1491	32737	0	0	7.77362	7.78342	0.917107	0.398642	157.064	51.3372	0
1492	19008	0	0	13.3827	5.63617	-0.922845	0.385172	116.79	88.8973	0
1492	44018	0	0	13.4391	5.5349	-0.158596	-0.987344	544.011	170.968	0
1492	47502	0	0	13.474	5.67778	0.315295	0.948994	520.717	106.928	0
1495	28400	0	0	26.5745	4.68237	0.310629	-0.950531	74.4271	30.3621	0
1497	24334	0	0	9.56062	9.77918	-0.74826	0.663405	-24.5253	32.2836	0
1497	34759	0	0	9.55403	9.72196	-0.88079	-0.473508	287.257	50.3458	0
1500	16440	0	0	26.7037	5.93578	-0.228308	0.973589	83.396	29.4855	0
1500	29125	0	0	26.7689	5.86121	0.934253	-0.356612	171.444	26.371	0
1501	50849	0	0	3.292	4.56419	-0.99062	0.136648	76.4262	11.4133	0
1501	52673	0	0	3.34205	4.62007	-0.245117	0.969494	50.2453	3.20925	0
1503	11075	0	0	19.1602	1.7348	-0.782349	0.622841	491.006	4.57388	0
1504	12254	0	0	5.38848	2.15751	-0.64081	0.7677	105.98	38.2271	0
1504	40474	0	0	5.36595	2.09551	-0.983774	-0.179413	-2.49209	7.96642	0
1506	46092	0	0	24.9472	2.95037	-0.786929	0.617043	318.352	13.8989	0
1509	41824	0	0	10.3534	15.7875	0.642037	0.766674	172.221	45.0655	0
1513	18955	0	0	4.71528	8.82203	-0.999168	0.0407933	154.06	31.7834	0
1521	17262	0	0	20.7157	4.60739	0.778113	-0.628125	812.326	92.9293	0
1523	22480	0	0	7.19325	15.6143	0.981762	-0.190116	32.4242	19.5208	0
1523	38126	0	0	7.10224	15.5753	-0.539086	-0.842251	50.5388	10.4493	0
1523	52281	0	0	7.17597	15.6688	0.69307	0.72087	12.5659	9.2558	0
1524	22634	0	0	10.8582	1.93836	0.961468	0.274917	60.7432	5.50162	0
1527	22024	0	0	16.0444	13.6466	-0.459822	-0.888011	174.916	19.72	0
1527	25995	0	0	16.0451	13.7743	-0.451315	0.892365	1160.61	235.047	0
1527	36571	0	0	16.1123	13.6476	0.486502	-0.873679	488.947	63.7357	0
1528	20270	0	0	3.75187	6.9208	0.809476	-0.587152	64.1077	27.5445	0
1528	34977	0	0	3.63445	6.94207	-0.963986	-0.265952	94.4362	4.3099	0
1530	11077	0	0	23.7241	6.34825	-0.799857	-0.600191	17.8837	15.7569	0
1537	51680	0	0	10.2037	13.1041	-0.203206	-0.979136	475.144	224.101	0
1538	25567	0	0	26.8306	8.578	0.407151	0.913361	-15.2587	72.5611	0
1542	28257	0	0	21.3799	5.79325	-0.976776	-0.214261	206.433	83.7264	0
1542	33206	0	0	21.4376	5.74754	0.0160589	-0.999871	293.779	103.942	0
1551	27507	0	0	6.9715	7.43729	-0.799647	0.600471	41.7014	14.6283	0
1551	34696	0	0	7.06692	7.4368	0.805372	0.592769	659.844	40.9661	0
1551	50589	0	0	7.01358	7.34238	-0.092129	-0.995747	304.046	71.0274	0
1552	17232	0	0	5.89889	8.42748	0.0551401	0.998479	127.664	68.5528	0
1555	24445	0	0	2.6199	5.06188	-0.68585	0.727743	77.873	8.59104	0
1555	25899	0	0	2.7334	5.02407	0.985176	0.171549	332.748	25.5431	0
1556	35493	0	0	3.29588	6.23172	-0.911622	-0.411029	245.893	25.8264	0
1556	48537	0	0	3.36092	6.32321	0.0885337	0.996073	145.568	24.5846	0
1563	21816	0	0	11.2567	2.08002	0.559112	0.829092	396.323	46.0418	0
1565	12528	0	0	9.96982	14.5537	0.973381	-0.229191	53.9864	85.4084	0
1568	31418	0	0	5.71448	12.005	0.637154	0.770736	86.5434	32.2103	0
1568	50043	0	0	5.72546	11.9109	0.797595	-0.603194	62.9613	68.3399	0
1568	51623	0	0	5.61917	11.9072	-0.754208	-0.656635	131.044	53.3956	0
1572	24179	0	0	9.90454	1.15336	0.417545	0.908656	355.702	35.3194	0
1580	14190	0	0	15.8222	15.5354	0.939439	-0.342716	458.371	56.5217	0
1580	44390	0	0	15.6983	15.5288	-0.897915	-0.440169	118.675	194.073	0
1581	16220	0	0	9.6878	15.4513	0.356561	0.934272	36.6599	66.2366	0
1583	21674	0	0	2.35366	10.1075	0.765228	-0.643759	19.3342	6.56154	0
1583	43449	0	0	2.26638	10.1731	-0.831458	0.555587	53.2043	26.1619	0
1583	49296	0	0	2.31476	10.1973	0.0536	0.998562	-27.6484	9.54202	0
1584	17964	0	0	1.57021	14.8757	-0.0478252	-0.998856	-6.41451	1.59211	0
1585	17942	0	0	6.84407	2.06817	0.787205	0.616691	29.1147	56.5889	0
1587	37948	0	0	16.1625	3.3288	0.986072	0.166317	124.201	78.1118	0
1587	45337	0	0	16.0583	3.27882	-0.747394	-0.664382	0.134358	11.4889	0
1588	23161	0	0	5.09859	4.49296	-0.987326	-0.158704	144.931	22.6705	0
1588	26399	0	0	5.24112	4.50637	0.999601	0.0282356	265.289	56.8474	0
1588	32164	0	0	5.21295	4.44729	0.60627	-0.795259	-16.0696	16.2934	0
1590	25536	0	0	7.44973	10.5533	0.971732	-0.236088	192.071	72.3034	0
1590	47693	0	0	7.32303	10.5251	-0.779483	-0.626424	349.39	67.715	0
1591	16495	0	0	7.42539	4.14527	-0.718387	-0.695644	165.834	36.3528	0
1591	27106	0	0	7.47952	4.13242	0.328408	-0.944536	105.189	0.854836	0
1591	27383	0	0	7.51427	4.18027	0.999825	-0.0187013	44.9894	18.3433	0
1598	14028	0	0	6.66084	10.4441	-0.315034	0.94908	21.7523	4.46606	0
1598	17893	0	0	6.61733	10.3581	-0.951442	-0.307828	122.88	26.5142	0
1598	34966	0	0	6.72478	10.4328	0.620276	0.784383	172.415	41.4824	0
1598	42837	0	0	6.68772	10.311	0.0781272	-0.996943	63.953	24.716	0
1613	15544	0	0	5.82769	8.18075	-0.508103	-0.861296	180.364	57.3801	0
1615	12948	0	0	5.64703	9.64623	0.9582	0.2861	182.211	9.55739	0
1615	24945	0	0	5.55202	9.65863	-0.852675	0.522441	116.771	23.8332	0
1618	15281	0	0	18.7665	8.46045	-0.967449	-0.253066	245.494	80.3485	0
1618	29976	0	0	18.7884	8.51822	-0.560198	0.828359	782.169	15.6891	0
1619	42460	0	0	8.90198	7.72841	-0.210998	0.977487	198.142	104.87	0
1621	10162	0	0	23.7495	1.76689	0.965993	0.258569	25.7905	3.57965	0
1621	18297	0	0	23.6784	1.70149	-0.337478	-0.941333	3.8806	28.7348	0
1622	41395	0	0	11.6571	3.88265	-0.349787	0.936829	271.871	67.302	0
1624	11908	0	0	2.14867	7.35927	-0.558665	-0.829393	67.3231	3.70793	0
1644	50177	0	0	4.97888	13.3522	-0.700814	0.713344	21.0369	12.0135	0
1644	52097	0	0	5.03535	13.266	0.373857	-0.927486	23.1007	19.9906	0
1654	15607	0	0	7.18734	6.37808	0.529404	-0.84837	106.795	24.4717	0
1654	16104	0	0	7.18765	6.47528	0.53476	0.845004	143.999	12.2588	0
1654	45011	0	0	7.1011	6.41344	-0.9727	-0.232068	100.992	24.9773	0
1654	45556	0	0	7.12311	6.47316	-0.589371	0.807863	24.5161	5.5224	0
1657	17526	0	0	14.1669	3.63195	-0.83904	0.544069	298.876	61.2321	0
1662	10729	0	0	17.8432	7.28306	-0.93065	0.36591	155.711	31.2666	0
1662	17066	0	0	17.9617	7.31153	0.662559	0.74901	183.015	74.9074	0
1663	45378	0	0	23.6435	9.35909	0.458942	-0.888466	68.4671	83.829	0
1666	24275	0	0	26.3998	8.92084	0.594714	0.803938	-14.6345	44.5234	0
1667	19604	0	0	24.6022	1.29204	-0.25453	0.967065	257.188	31.0233	0
1667	23724	0	0	24.6886	1.18695	0.899341	-0.437249	138.889	25.5486	0
1667	25085	0	0	24.6106	1.14556	-0.142153	-0.989845	161.581	14.418	0
1667	51423	0	0	24.5566	1.18193	-0.863627	-0.504131	5.81359	9.03891	0
1673	19944	0	0	9.37291	15.3693	0.496389	0.8681	26.2838	27.7327	0
1675	27914	0	0	11.2348	5.85898	-0.250852	0.968026	276.067	2.41409	0
1678	16092	0	0	3.10609	2.79278	0.155591	-0.987822	22.3953	2.24668	0
1680	12804	0	0	1.41874	7.32509	0.999357	0.0358681	225.313	5.19931	0
1680	25080	0	0	1.38748	7.2681	0.503375	-0.864068	29.6517	5.01168	0
1680	29851	0	0	1.38732	7.37758	0.501272	0.86529	29.2446	25.8549	0
1683	10531	0	0	8.88705	12.2265	0.594943	-0.803768	0.107888	34.9207	0
1683	13685	0	0	8.817	12.3518	-0.373283	0.927717	87.793	98.6309	0
1690	15133	0	0	26.5403	1.81075	0.910341	-0.413859	115.058	10.0782	0
1692	15587	0	0	10.3887	2.23315	-0.673166	0.739492	119.114	57.9801	0
1692	29578	0	0	10.4078	2.13351	-0.352468	-0.935824	424.897	8.87916	0
1692	41207	0	0	10.4498	2.2448	0.353046	0.935606	402.552	59.8532	0
1695	26039	0	0	15.4575	9.44991	-0.969345	-0.245704	9.91579	25.1237	0
1695	47433	0	0	15.5153	9.54052	-0.186359	0.982482	880.55	190.258	0
1695	50446	0	0	15.6014	9.45335	0.979983	-0.199079	164.159	56.5761	0
1698	47420	0	0	3.42672	12.3499	0.55009	-0.835105	13.1816	1.55809	0
1700	12745	0	0	25.4114	4.87086	-0.994003	-0.109357	333.666	25.7742	0
1700	51034	0	0	25.5089	4.83114	0.634649	-0.772801	213.646	8.61508	0
1703	21228	0	0	6.78818	2.58759	-0.616034	0.787719	85.154	5.15502	0
1703	23394	0	0	6.77032	2.53474	-0.967696	-0.252121	112.765	9.58569	0
1703	27816	0	0	6.86982	2.54048	0.990273	-0.139138	189.666	50.4357	0
1707	49891	0	0	3.51004	12.7415	0.489806	0.871831	10.0517	22.1813	0
1708	33255	0	0	11.4815	2.39573	0.613012	0.790074	370.101	11.2408	0
1708	36447	0	0	11.4166	2.40693	-0.312376	0.949959	467.994	33.7921	0
1710	13097	0	0	8.45552	5.44713	-0.711875	0.702307	60.7983	46.4006	0
1710	36895	0	0	8.55405	5.4444	0.749095	0.662463	257.155	16.7257	0
1710	46485	0	0	8.45155	5.35687	-0.771545	-0.636175	285.297	44.2736	0
1716	11769	0	0	26.0305	3.0923	0.423812	0.90575	110.411	4.9049	0
1716	33739	0	0	26.019	2.95419	0.267727	-0.963495	125.474	21.4538	0
1719	25881	0	0	12.5783	13.1088	0.965307	-0.261117	-137.092	56.6671	0
1719	36377	0	0	12.5421	13.1705	0.242527	0.970145	1118.59	76.5662	0
1719	42676	0	0	12.4881	13.0946	-0.836903	-0.547351	1133.09	633.129	0
1725	33093	0	0	17.5342	12.3027	0.221342	-0.975196	219.829	232.194	0
1725	41012	0	0	17.5333	12.4069	0.202977	0.979184	143.604	138.262	0
1725	46808	0	0	17.5758	12.3547	1	0.000292591	268.021	154.772	0
1727	17691	0	0	2.67737	2.51932	-0.699174	-0.714952	158.906	7.08934	0
1727	32860	0	0	2.76548	2.56968	0.970863	0.239636	104.932	12.1038	0
1731	38521	0	0	1.84545	14.706	0.126397	0.99198	-6.49325	1.8372	0
1731	38713	0	0	1.77814	14.6455	-0.999813	-0.0193347	41.7366	3.95556	0
1733	41009	0	0	7.34761	13.734	-0.72724	0.686383	12.538	21.2049	0
1736	32517	0	0	24.8384	4.94009	-0.245995	-0.969271	63.7363	0.620465	0
1737	39694	0	0	26.3819	4.69859	-0.999853	0.0171234	291.013	31.8494	0
1738	44041	0	0	20.5993	9.81227	-0.960234	0.279196	521.873	68.4053	0
1741	17076	0	0	26.0952	2.10991	0.993607	0.112892	120.788	8.08123	0
1742	46992	0	0	13.4161	9.11504	-0.997963	-0.0637877	-64.0854	1.93043	0
1748	36150	0	0	18.6621	1.77914	-0.993926	-0.110053	121.535	85.9772	0
1748	40288	0	0	18.7355	1.83486	0.372644	0.927974	180.524	134.351	0
1748	49096	0	0	18.7541	1.74774	0.71876	-0.695258	336.271	77.7213	0
1750	12401	0	0	2.84036	13.4529	0.997799	-0.0663159	28.6325	1.07431	0
1751	24884	0	0	14.0867	11.3696	-0.340923	0.940091	746.707	57.6502	0
1751	28957	0	0	14.1232	11.2547	0.263757	-0.964589	1350.44	301.904	0
1755	11896	0	0	6.43863	8.76719	-0.779485	-0.626421	299.229	15.9559	0
1761	37196	0	0	21.8078	4.11379	0.869099	0.494638	206.916	149.166	0
1761	47227	0	0	21.713	4.14205	-0.457781	0.889065	250.687	47.7212	0
1764	18310	0	0	12.1814	13.3105	0.750878	-0.660441	14.6633	100.158	0
1764	34415	0	0	12.1864	13.3775	0.841114	0.540858	816.961	409.199	0
1764	36060	0	0	12.1153	13.2972	-0.435212	-0.900328	1345.83	19.3312	0
1772	18633	0	0	15.1541	9.36311	-0.433128	0.901333	1193.77	156.31	0
1773	12872	0	0	11.0904	6.75618	-0.801483	0.598018	17.8273	41.8304	0
1773	52213	0	0	11.172	6.76598	0.636278	0.77146	697.234	127.776	0
1775	34241	0	0	2.38979	8.47604	0.852109	-0.523365	147.479	40.2542	0
1775	48902	0	0	2.278	8.46324	-0.711553	-0.702633	64.8802	1.41984	0
1776	12660	0	0	26.6503	2.01361	0.813286	-0.581864	90.1814	8.71758	0
1776	27956	0	0	26.5943	1.99321	-0.250034	-0.968237	39.3639	0.292257	0
1776	50011	0	0	26.6248	2.09409	0.328402	0.944538	96.1042	1.34202	0
1779	10991	0	0	15.1039	1.53334	0.475127	-0.879917	440.618	73.5143	0
1779	22079	0	0	15.0716	1.62855	-0.158018	0.987436	457.207	19.3965	0
1779	42289	0	0	15.0512	1.5359	-0.558443	-0.829543	342.017	21.1232	0
1780	33569	0	0	7.81794	9.52042	0.178357	0.983966	225.148	46.0475	0
1784	35597	0	0	18.4444	7.62181	-0.998881	-0.0472926	200.051	15.4708	0
1784	42170	0	0	18.5146	7.68391	0.168264	0.985742	713.261	133.112	0
1790	20835	0	0	4.5038	5.88304	-0.812477	0.582993	172.039	53.9642	0
1790	44299	0	0	4.5934	5.84057	0.965665	-0.259792	117.751	40.5305	0
1792	15570	0	0	8.68227	11.4934	0.789742	-0.61344	43.821	2.93256	0
1793	31961	0	0	21.8411	1.4416	0.0303527	0.999539	141.43	22.3604	0
1793	38670	0	0	21.8916	1.41171	0.862159	0.506638	11.1076	5.0813	0
1799	20457	0	0	13.2315	11.2575	-0.620999	-0.783811	2056.58	660.271	0
1799	33714	0	0	13.303	11.3851	0.344319	0.938853	1571.29	136.189	0
1800	22161	0	0	8.10837	11.2189	0.367395	0.930065	353.878	88.3682	0
1800	38507	0	0	8.03522	11.1078	-0.708883	-0.705326	494.105	7.16072	0
1805	12913	0	0	18.2859	3.47113	-0.934065	0.357104	382.956	83.4057	0
1805	21495	0	0	18.2933	3.40584	-0.830317	-0.557292	23.6633	3.43029	0
1805	44294	0	0	18.424	3.44511	0.999972	-0.00754551	-17.4984	27.7885	0
1810	18460	0	0	4.42971	12.1856	-0.465688	0.884949	36.7712	62.0684	0
1814	10278	0	0	6.67727	12.8247	-0.749877	-0.661578	36.35	6.75565	0
1814	12938	0	0	6.71243	12.9399	-0.252989	0.967469	33.3499	25.1122	0
1814	43304	0	0	6.8009	12.868	0.998735	-0.0502808	180.523	36.6107	0
1816	18646	0	0	6.97856	2.14191	0.365994	-0.930617	182.137	57.8387	0
1816	44327	0	0	6.92218	2.2516	-0.543762	0.83924	137.739	12.9914	0
1817	39469	0	0	2.09217	12.6631	0.87493	-0.484249	67.7369	15.1805	0
1821	20500	0	0	7.32807	9.65848	-0.448369	-0.893849	42.7891	33.49	0
1821	30319	0	0	7.30822	9.7597	-0.752538	0.658549	-10.5681	14.9621	0
1821	43903	0	0	7.42246	9.71505	0.999662	-0.0259923	49.932	42.7783	0
1822	17527	0	0	16.852	8.7217	0.632433	-0.774615	773.436	67.2421	0
1822	51058	0	0	16.7745	8.79748	-0.788937	0.614474	889.427	279.471	0
1824	11559	0	0	11.2983	12.7897	0.0915955	-0.995796	130.131	96.0549	0
1824	19255	0	0	11.3604	12.8821	0.956817	0.29069	-16.2076	164.521	0
1834	37745	0	0	2.17504	6.93583	0.674265	-0.738489	74.6216	22.0444	0
1834	41596	0	0	2.12502	7.04947	-0.089428	0.995993	0.552538	11.1594	0
1834	45505	0	0	2.07525	6.94949	-0.848448	-0.529279	8.42617	3.03547	0
1835	19841	0	0	3.63148	13.8779	0.376234	0.926525	-0.335605	3.56543	0
1837	16078	0	0	12.9319	15.2384	0.999263	0.0383913	1695.58	506.995	0
1841	12274	0	0	18.9528	9.43009	-0.872573	0.488484	269.061	11.5424	0
1844	30996	0	0	4.12226	5.3978	-0.281393	-0.959593	0.0512058	18.8315	0
1844	39926	0	0	4.08311	5.44127	-0.983477	-0.181034	242.044	1.23839	0
1847	20643	0	0	5.58893	14.0399	0.119345	0.992853	-6.07268	1.67565	0
1848	12025	0	0	15.0019	8.56752	0.862196	-0.506575	182.973	247.965	0
1849	19323	0	0	13.9195	7.66399	-0.276388	0.961046	495.98	76.6255	0
1849	38605	0	0	13.987	7.65002	0.635675	0.771956	6.1119	62.9031	0
1850	11079	0	0	16.2646	12.4062	-0.994311	0.10652	704.862	196.09	0
1856	37207	0	0	14.7305	11.3963	-0.272916	0.962038	1823.29	12.4335	0
1861	40961	0	0	24.2184	9.13655	-0.671625	-0.740891	14.1235	41.3048	0
1864	10926	0	0	12.0223	11.4637	0.150159	-0.988662	1164.53	214.055	0
1864	38856	0	0	12.0717	11.5085	0.969788	-0.243949	-39.0836	322.452	0
1865	10663	0	0	16.0032	14.8025	0.266355	-0.963875	154.75	16.9447	0
1865	45742	0	0	15.9389	14.8167	-0.649386	-0.760459	9.90837	104.004	0
1870	45117	0	0	4.78607	14.872	0.920822	0.389983	16.5078	6.14145	0
1872	46445	0	0	17.5526	3.7961	-0.22842	0.973563	809.093	101.204	0
1873	13214	0	0	9.42493	4.11189	0.882681	0.469974	108.626	41.2288	0
1874	21000	0	0	20.4901	1.23397	-0.930617	0.365995	77.5521	22.2787	0
1874	25138	0	0	20.5414	1.27257	-0.093187	0.995649	363.891	37.5383	0
1880	32786	0	0	3.53852	15.4586	0.607176	-0.794568	7.15026	2.90773	0
1881	29562	0	0	19.4232	9.27812	0.882688	-0.469959	302.803	60.8544	0
1882	40244	0	0	19.8879	2.99088	-0.849911	0.526927	132.68	87.9572	0
1883	33335	0	0	22.8973	4.33087	-0.975296	0.220903	324.339	81.8477	0
1883	46257	0	0	22.9646	4.38587	-0.0208862	0.999782	111.391	85.6408	0
1885	17367	0	0	12.2602	5.63926	-0.999996	0.00274712	83.0582	56.7451	0
1885	23909	0	0	12.2919	5.57832	-0.570981	-0.820963	347.396	1.31824	0
1887	51451	0	0	20.6727	10.3562	0.829823	-0.558027	285.185	21.9536	0
1888	29818	0	0	7.45094	13.6235	-0.720151	-0.693817	35.6957	23.1861	0
1899	30430	0	0	17.7786	10.0233	0.315795	-0.948827	705.981	0.524823	0
1899	47165	0	0	17.7114	10.0369	-0.660729	-0.750625	270.757	33.4488	0
1900	17945	0	0	12.5287	12.5822	-0.675981	0.736919	-69.9468	69.5722	0
1900	38586	0	0	12.5747	12.4843	0.135502	-0.990777	1358.62	329.182	0
1900	48776	0	0	12.5129	12.5239	-0.956634	-0.291293	412.799	123.177	0
1903	20530	0	0	7.96325	10.8852	-0.690209	0.72361	67.3802	69.2902	0
1903	51281	0	0	8.05091	10.8445	0.998189	-0.0601639	35.394	33.2482	0
1904	36603	0	0	2.8284	5.32558	0.635691	-0.771943	79.3002	8.63655	0
1907	28829	0	0	6.84904	12.463	-0.580373	0.814351	2.45639	1.70939	0
1907	52612	0	0	6.81845	12.4046	-0.999881	0.0154208	148.423	21.659	0
1909	21045	0	0	12.5801	11.1072	-0.627612	-0.778526	761.67	171.421	0
1915	11181	0	0	9.63144	14.7188	0.94911	-0.314946	53.4128	58.2987	0
1918	33513	0	0	1.91271	1.33352	-0.996663	0.0816275	76.0784	1.50176	0
1920	23502	0	0	13.4981	7.72989	0.937554	0.347839	-15.5399	91.168	0
1920	34137	0	0	13.3704	7.73096	-0.931592	0.363506	-22.3593	51.2767	0
1926	13353	0	0	8.41467	13.6414	-0.806826	0.590789	14.1184	12.9623	0
1926	46508	0	0	8.4916	13.6631	0.377155	0.92615	58.0036	57.0393	0
1926	48610	0	0	8.52141	13.5673	0.835932	-0.548833	9.71212	47.2362	0
1928	18511	0	0	26.4551	2.3825	-0.866792	-0.49867	106.672	12.887	0
1929	19459	0	0	9.25494	9.5467	0.987233	0.15928	329.574	112.029	0
1929	23792	0	0	9.22664	9.47679	0.596934	-0.802291	67.1861	98.7996	0
1929	44204	0	0	9.14439	9.59657	-0.534427	0.845215	107.001	4.50273	0
1932	19823	0	0	15.0413	13.678	0.9942	-0.107547	833.114	332.499	0
1932	41184	0	0	14.9346	13.6358	-0.652572	-0.757726	889.322	479.166	0
1933	12817	0	0	6.44177	8.94755	-0.274881	-0.961478	52.0335	14.4498	0
1933	50873	0	0	6.3976	9.05583	-0.869595	0.493766	92.1199	13.2884	0
1937	17570	0	0	13.1096	6.21808	-0.902878	0.429896	-14.7788	141.895	0
1938	21336	0	0	14.3277	10.7604	-0.486586	-0.873633	1402.95	708.187	0
1938	40009	0	0	14.4223	10.8475	0.910801	0.412846	141.705	128.668	0
1942	16966	0	0	2.68081	14.9473	-0.74922	0.662321	16.2194	3.1569	0
1944	16795	0	0	2.89202	7.32433	0.488822	0.872383	54.2352	4.26231	0
1944	25300	0	0	2.9293	7.2642	0.998782	0.0493327	206.618	38.8549	0
1944	48157	0	0	2.80103	7.21287	-0.756915	-0.653514	236.302	74.0321	0
1948	32605	0	0	25.3892	9.14615	-0.939183	0.343417	311.036	61.4734	0
1951	43209	0	0	15.7906	11.6927	0.317557	0.948239	1056.15	457.415	0
1951	52553	0	0	15.825	11.5759	0.780603	-0.625027	844.112	387.7	0
1954	11664	0	0	12.6211	15.5449	-0.777256	-0.629185	1677.19	201.292	0
1954	39609	0	0	12.7103	15.5241	0.421096	-0.907016	52.4123	83.3642	0
1957	37163	0	0	3.92846	12.0229	-0.576683	-0.816968	5.72074	2.39313	0
1957	41449	0	0	3.99116	12.0197	0.490863	-0.871237	16.4846	11.7239	0
1957	42447	0	0	3.93776	12.1242	-0.418506	0.908214	20.4131	9.27383	0
1960	35559	0	0	14.1056	2.4041	0.270607	0.96269	88.9161	20.8786	0
1964	21362	0	0	8.83896	14.2052	0.976092	-0.217358	68.3107	52.5445	0
1964	47890	0	0	8.75412	14.2521	-0.702993	0.711196	15.0463	11.987	0
1967	15848	0	0	1.57637	4.01879	0.342133	-0.939652	28.3522	11.4875	0
1967	37846	0	0	1.51328	4.03128	-0.674871	-0.737936	112.184	27.2271	0
1969	12548	0	0	8.00712	3.63892	0.594723	-0.803931	104.268	1.08461	0
1969	47019	0	0	7.94317	3.63139	-0.392239	-0.919863	165.403	14.2985	0
1981	10639	0	0	9.14347	8.44169	0.920826	0.389974	264.264	65.6053	0
1981	50490	0	0	9.11185	8.36488	0.380315	-0.924857	401.283	102.413	0
1986	35927	0	0	10.4875	12.0467	0.39411	-0.919063	110.497	16.9795	0
1987	33545	0	0	7.03036	2.90504	-0.0995165	-0.995036	284.213	14.0517	0
1987	52095	0	0	6.99099	3.02831	-0.657776	0.753214	112.038	2.63254	0
1989	41284	0	0	11.9394	6.90629	0.746642	-0.665226	211.155	93.109	0
1989	42127	0	0	11.9084	7.00694	0.242742	0.970091	738.175	17.5219	0
1989	42133	0	0	11.8782	6.88763	-0.247379	-0.968919	580.694	11.4322	0
1992	16267	0	0	16.95	8.33221	-0.9529	-0.303284	86.099	102.438	0
1992	16901	0	0	17.019	8.41013	0.186418	0.98247	213.698	136.726	0
1992	35342	0	0	17.0681	8.34725	0.998487	-0.0549926	482.064	319.716	0
1993	15422	0	0	18.0181	8.91913	-0.598793	0.800904	868.138	90.355	0
1997	22666	0	0	8.2098	13.2583	-0.713648	-0.700504	230.436	25.3011	0
1997	36246	0	0	8.22701	13.3539	-0.423495	0.905899	23.0657	19.7219	0
1999	21859	0	0	7.72178	13.8056	0.655486	0.755207	135.74	27.1171	0
2003	30676	0	0	26.8828	2.47037	0.744652	0.667453	118.181	5.05283	0
2005	27501	0	0	26.469	4.00964	0.88923	0.457461	27.7278	1.23233	0
2008	27511	0	0	7.06881	12.7916	-0.999898	-0.0143128	179.073	8.10566	0
2008	51246	0	0	7.16848	12.8161	0.892163	0.451713	263.647	8.11132	0
2013	23701	0	0	6.53356	14.0123	-0.0977547	-0.995211	0.906153	4.21306	0
2013	27376	0	0	6.59672	14.105	0.890806	0.454385	58.539	5.42581	0
2013	49880	0	0	6.4901	14.1161	-0.777495	0.628889	2.26795	2.69243	0
2017	27533	0	0	10.9352	4.48328	-0.852954	0.521986	226.599	22.307	0
2018	21555	0	0	12.7905	6.2869	0.164025	-0.986456	661.33	74.0886	0
2018	41534	0	0	12.844	6.33161	0.942479	-0.334264	39.0903	6.76858	0
2022	27738	0	0	3.70991	4.51298	-0.975765	0.218821	102.745	5.17189	0
2023	15019	0	0	16.5901	6.28923	-0.688829	0.724924	623.232	103.343	0
2025	25735	0	0	12.2048	14.3706	0.99823	-0.0594696	99.117	441.648	0
2031	15102	0	0	1.30031	12.6982	-0.715215	0.698905	34.0237	18.1176	0
2035	27322	0	0	11.2603	5.58935	0.865102	0.501596	50.1824	35.0435	0
2037	24134	0	0	4.00785	13.004	-0.498471	0.866907	-2.02435	6.25749	0
2037	37179	0	0	4.06518	12.9993	0.631584	0.775307	3.72461	14.4082	0
2038	48680	0	0	19.3382	4.34352	-0.886903	-0.461956	215.744	43.9806	0
2040	26658	0	0	4.51714	15.6846	0.999979	-0.00642105	57.9577	0.556933	0
2040	40296	0	0	4.48284	15.6265	0.490175	-0.871624	7.16297	2.46243	0
2042	21363	0	0	23.3653	3.7851	0.994022	-0.109177	212.316	31.7014	0
2042	43200	0	0	23.2918	3.84661	-0.282786	0.959183	109.701	43.7596	0
2044	13241	0	0	14.4746	13.5203	0.99613	-0.0878894	30.8246	272.322	0
2044	31969	0	0	14.366	13.4714	-0.594308	-0.804238	694.175	294.285	0
2046	14295	0	0	13.5676	3.23797	0.804533	0.593908	316.592	64.9349	0
2046	51581	0	0	13.578	3.1743	0.951227	-0.308492	42.7767	12.7221	0
2049	14366	0	0	3.49874	6.76664	-0.929618	-0.368524	266.37	7.55944	0
2049	34977	0	0	3.57048	6.86425	0.0743141	0.997235	27.2632	4.64185	0
2049	51840	0	0	3.63339	6.81419	0.954892	0.296954	316.871	22.6568	0
2053	16941	0	0	26.1108	4.00563	-0.995444	-0.095351	236.359	18.1902	0
2053	23663	0	0	26.138	4.07004	-0.626207	0.779657	72.3761	12.064	0
2053	43575	0	0	26.2079	4.08229	0.323234	0.946319	100.953	15.5324	0
2054	24000	0	0	20.8616	1.197	-0.587823	-0.808989	76.435	61.6127	0
2055	13182	0	0	21.2062	2.47113	0.462354	-0.886696	226.106	19.0199	0
2055	31278	0	0	21.1231	2.58457	-0.705906	0.708305	261.867	25.97	0
2056	24860	0	0	24.7007	4.28087	-0.982062	-0.18856	191.631	64.7257	0
2056	25279	0	0	24.76	4.22609	-0.110255	-0.993903	130.096	9.1432	0
2056	49769	0	0	24.7384	4.35516	-0.427621	0.903958	355.813	78.4014	0
2056	50651	0	0	24.8224	4.25359	0.80755	-0.589799	429.064	18.2615	0
2057	19575	0	0	22.8833	3.37208	0.85907	0.511858	139.832	28.4594	0
2057	26646	0	0	22.7855	3.33576	-0.984876	-0.173263	151.948	8.15704	0
2057	39059	0	0	22.8159	3.39315	-0.412602	0.910911	440.931	10.9147	0
2059	14054	0	0	4.8285	1.33655	0.352467	-0.935824	47.3002	4.4781	0
2059	17677	0	0	4.76091	1.35139	-0.711137	-0.703054	291.718	17.9926	0
2063	30634	0	0	12.4105	1.1121	0.0795867	0.996828	265.643	9.38341	0
2066	16139	0	0	24.2785	9.5745	0.69307	0.72087	92.3535	12.9043	0
2066	45963	0	0	24.2313	9.45939	-0.0128598	-0.999917	-77.7055	28.3105	0
2067	24132	0	0	1.88635	13.4887	-0.575175	0.81803	16.7874	25.7669	0
2067	42367	0	0	1.85458	13.431	-0.998929	0.0462689	36.9557	10.8418	0
2070	45380	0	0	10.8515	3.76103	-0.138261	0.990396	443.181	106.739	0
2075	25744	0	0	1.09254	5.75045	0.963374	-0.268162	186.15	24.5034	0
2079	33227	0	0	13.6287	5.52379	-0.9821	0.188361	-86.875	38.9683	0
2080	15029	0	0	16.7517	9.77921	0.957469	-0.288537	320.442	209.942	0
2080	20091	0	0	16.7239	9.85117	0.513137	0.858307	248.957	215.507	0
2080	28422	0	0	16.6903	9.73462	-0.0228434	-0.999739	717.907	307.257	0
2080	49457	0	0	16.6401	9.83282	-0.823941	0.566675	788.577	299.907	0
2081	29997	0	0	14.2171	13.4945	-0.690259	-0.723562	251.676	667.761	0
2081	31969	0	0	14.2947	13.4801	0.381169	-0.924505	2637.97	54.6345	0
2082	17547	0	0	15.0072	12.7009	-0.394209	-0.919021	1897.01	1646.76	1
2082	20047	0	0	15.1013	12.7511	0.983035	-0.183419	-433.694	1002.43	1
2082	49787	0	0	15.0138	12.8288	-0.29837	0.95445	1423.27	103.146	0
2084	25789	0	0	11.2411	2.40432	0.899859	-0.436182	91.7459	120.433	0
2085	10508	0	0	16.2273	4.62543	-0.294031	-0.955796	251.824	151.664	0
2085	33487	0	0	16.291	4.63913	0.659568	-0.751645	479.929	111.219	0
2088	44557	0	0	2.70486	9.40556	0.959615	0.281317	204.905	19.8496	0
2088	45456	0	0	2.59193	9.40635	-0.955505	0.294975	244.773	33.7984	0
2090	17064	0	0	8.5645	6.29193	0.303911	-0.9527	295.232	62.5475	0
2090	23591	0	0	8.57273	6.42506	0.418908	0.908029	436.529	19.0211	0
2094	47569	0	0	22.2114	6.39831	0.994009	0.1093	37.0564	9.29084	0
2097	13926	0	0	16.9068	7.74382	-0.982975	-0.183737	-1.4372	81.9986	0
2097	23728	0	0	17.0533	7.76982	0.986158	0.165811	135.874	146.836	0
2097	52191	0	0	16.9229	7.80508	-0.768146	0.640275	825.073	215.805	0
2097	52670	0	0	16.9967	7.68506	0.225003	-0.974358	1007.95	177.359	0
2099	15691	0	0	16.5487	9.34287	-0.343655	0.939096	1555.21	104.725	0
2100	28063	0	0	20.8585	7.65659	-0.853529	-0.521046	52.179	31.7408	0
2100	29739	0	0	20.938	7.76053	0.279393	0.960177	169.626	123.307	0
2101	10733	0	0	17.7809	2.46038	0.458201	-0.888849	777.111	66.6763	0
2101	48993	0	0	17.7031	2.51272	-0.995927	0.0901592	52.9463	64.5988	0
2103	39891	0	0	8.16732	1.75299	-0.51953	0.854452	-0.562664	20.3646	0
2103	44119	0	0	8.23909	1.75178	0.54773	0.836655	94.4686	17.4635	0
2107	32529	0	0	24.5872	9.46335	0.992442	-0.122715	215.13	37.0251	0
2108	34252	0	0	11.7761	6.26983	0.61186	-0.790966	369.845	123.959	0
2108	49154	0	0	11.7551	6.38613	0.296233	0.955116	506.031	31.3052	0
2112	16145	0	0	26.8159	5.3971	-0.768812	-0.639475	55.9953	19.8323	0
2112	28762	0	0	26.8729	5.37773	0.219949	-0.975511	4.90206	28.1715	0
2119	11494	0	0	9.78258	11.1714	-0.988565	-0.150797	105.32	2.77695	0
2119	14082	0	0	9.8029	11.2316	-0.695578	0.71845	87.3371	37.1396	0
2119	32156	0	0	9.82001	11.1199	-0.448324	-0.893871	348.574	27.554	0
2124	24392	0	0	14.5606	6.45509	0.70853	0.705681	-36.7501	32.3494	0
2124	36020	0	0	14.4702	6.42963	-0.972658	0.232244	-29.937	49.328	0
2127	20756	0	0	16.4856	7.58188	-0.908198	-0.418542	244.035	7.32865	0
2133	13778	0	0	19.2243	11.641	0.933997	-0.357281	489.947	137.823	0
2133	17330	0	0	19.1085	11.7031	-0.814977	0.579494	432.05	8.56142	0
2133	33226	0	0	19.1632	11.731	0.0107406	0.999942	259.252	47.8133	0
2133	43540	0	0	19.1487	11.5998	-0.207221	-0.978294	246.849	63.1953	0
2142	10786	0	0	3.89963	10.0569	-0.991628	-0.129125	80.5461	14.2652	0
2142	16374	0	0	3.99844	10.1325	0.383722	0.923449	87.1471	0.388151	0
2142	30065	0	0	4.04097	10.0505	0.975862	-0.218389	121.099	40.5293	0
2142	46815	0	0	3.937	10.1295	-0.471467	0.881884	0.0999907	4.96159	0
2143	37350	0	0	6.25442	1.75863	-0.228818	-0.973469	299.124	1.4993	0
2147	19728	0	0	14.9326	12.4322	-0.830079	0.557646	1692.71	364.142	0
2147	45693	0	0	15.0366	12.347	0.709792	-0.704412	1784.78	119.406	0
2149	10754	0	0	16.8924	9.43591	-0.244959	0.969533	690.015	206.449	0
2149	18217	0	0	16.9496	9.3625	0.88093	-0.473246	595.959	139.335	0
2152	12178	0	0	26.556	3.8477	0.767187	-0.641423	120.782	22.6273	0
2153	32745	0	0	12.0971	2.53309	-0.993188	0.116523	-21.8247	69.1053	0
2162	20014	0	0	15.1129	12.5148	-0.999934	-0.0115097	284.33	44.9139	0
2162	31072	0	0	15.2315	12.4722	0.763872	-0.645368	850.803	2.16283	0
2167	14130	0	0	4.24991	10.0724	0.907872	0.419247	107.279	14.3424	0
2167	43419	0	0	4.17149	10.0948	-0.550833	0.834616	-19.5489	8.16588	0
2167	49437	0	0	4.24387	10.0173	0.795586	-0.605841	18.2166	0.528619	0
2168	35693	0	0	11.912	9.03389	-0.594154	0.804352	536.101	198.861	0
2169	22060	0	0	5.54833	3.42536	-0.980733	-0.195351	253.98	45.9844	0
2170	45372	0	0	1.7394	14.9547	0.781393	-0.624039	40.4484	11.3221	0
2173	22716	0	0	23.3291	5.55617	-0.360811	0.932639	59.5592	56.2755	0
2173	41282	0	0	23.2896	5.49591	-0.9992	-0.0400034	118.755	48.5241	0
2175	14629	0	0	9.7925	12.9336	-0.976254	-0.216631	403.106	134.884	0
2178	26314	0	0	10.8214	8.45718	-0.271909	-0.962323	680.058	11.0193	0
2181	40845	0	0	26.4902	7.55574	-0.48811	-0.872782	14.0214	24.0745	0
2181	41366	0	0	26.5702	7.61094	0.989293	0.145942	131.616	29.5775	0
2182	36172	0	0	18.5483	8.791	-0.284491	-0.958679	153.869	145.778	0
2182	48012	0	0	18.512	8.83651	-0.997915	-0.0645347	373.103	179.977	0
2184	20686	0	0	25.8509	6.56834	-0.125082	-0.992146	-16.9916	35.948	0
2184	50195	0	0	25.9101	6.6775	0.763454	0.645862	37.1893	91.8146	0
2185	44100	0	0	22.7397	3.81444	0.880861	0.473375	-32.3057	30.4798	0
2186	13332	0	0	17.6692	4.52217	-0.422514	-0.906356	751.747	176.407	0
2186	14186	0	0	17.6491	4.63165	-0.716279	0.697814	379.22	87.4108	0
2186	39170	0	0	17.7658	4.57636	0.993713	-0.111954	286.275	101.246	0
2186	47536	0	0	17.7142	4.65031	0.237285	0.97144	567.88	40.6974	0
2188	52204	0	0	9.23594	4.93058	-0.974782	-0.223158	90.9208	58.6695	0
2189	23277	0	0	13.6483	1.08366	-0.984599	-0.174826	42.6354	16.815	0
2190	24564	0	0	16.7745	1.15598	0.880295	0.474427	339.497	41.9296	0
2190	39158	0	0	16.6798	1.14123	-0.982984	0.183694	197.273	20.3026	0
2197	35797	0	0	6.64045	6.9869	-0.911827	-0.410574	363.802	54.0215	0
2197	36388	0	0	6.76866	6.9819	0.877299	-0.479944	74.3586	0.365559	0
2198	49158	0	0	4.9185	11.6168	0.438548	-0.898708	15.9097	0.439516	0
2201	22238	0	0	9.86955	6.83628	-0.184167	0.982895	346.71	102.325	0
2207	21342	0	0	14.268	7.9241	-0.784462	-0.620177	75.9992	119.105	0
2213	34846	0	0	19.9372	5.24279	-0.663974	0.747756	505.465	46.7386	0
2215	18015	0	0	13.9635	5.70645	0.395006	0.918678	224.643	100.673	0
2216	17238	0	0	17.0398	12.6786	-0.835405	-0.549635	49.9529	200.884	0
2216	49258	0	0	17.0868	12.7722	-0.059244	0.998244	941.276	302.409	0
[truncated: 44,159 more rows]
