# Supplementary material for: Study on stability analysis of soil nail reinforced slopes under loading based on the discrete element method
Source: PLoS One. 2026 May 26;21(5):e0350163. doi: 10.1371/journal.pone.0350163 (PMC13210361; doi:10.1371/journal.pone.0350163)
Supplement: S1 File — (ZIP) [file pone.0350163.s001.zip › DATA in PFC/0.5_14_20000__measure.txt]

id	cx	cy	mradius	sxx	syy	sxy	s1	s3	angle_deg	porosity	strain_x	strain_y
1	15.7	15.35	0.63	-4458.67	-268.663	921.767	-74.8475	-4652.49	78.1256	0.18122	3.03297e-06	1.10591e-06
2	14.44	15.098	0.63	-14008.9	-17910.1	5489.81	-10133.5	-21785.5	35.2198	0.155154	-2.07615e-06	1.79081e-06
3	13.18	14.846	0.63	-6674.35	-19970.4	-4696.18	-5182.95	-21461.8	-17.6187	0.163453	-1.26024e-06	-6.27912e-08
4	17	14	0.63	-2420.16	-1773.89	759.006	-1272.09	-2921.95	56.5306	0.190677	2.82919e-07	8.19587e-07
5	15.74	13.748	0.63	-5615.88	-7629.08	2117.64	-4277.77	-8967.19	32.2882	0.169028	9.04157e-07	2.88731e-06
6	14.48	13.496	0.63	-3801.29	-14404	1570.99	-3573.42	-14631.9	8.25322	0.195141	-2.12855e-06	4.37098e-06
7	18.4	12.6	0.63	-2637.6	-1664.58	774.395	-1236.55	-3065.63	61.0695	0.177748	3.20919e-06	1.15232e-07
8	17.14	12.348	0.63	-4006.21	-4144.3	1303.95	-2769.48	-5381.03	43.4845	0.200477	4.55879e-06	3.58361e-07
9	15.88	12.096	0.63	-3323.09	-7131.13	1373.39	-2879.46	-7574.76	17.9016	0.186018	-1.15309e-06	-8.39169e-07
10	19.8	11.2	0.63	-1985.31	-1691.9	689.383	-1133.79	-2543.42	51.0067	0.186738	-1.31564e-06	9.68505e-07
11	18.54	10.948	0.63	-2457.78	-2920.18	772.761	-1882.37	-3495.58	36.6717	0.178894	-6.33891e-07	1.85134e-06
12	17.28	10.696	0.63	-3773.08	-4856.66	1450.78	-2766.23	-5863.51	34.761	0.175115	-1.84811e-06	3.21447e-06
13	21	9.75	0.63	-3093.05	-1613.04	648.77	-1368.91	-3337.17	69.3793	0.191234	-1.65941e-06	-4.30003e-07
14	19.74	9.498	0.63	-2783.89	-2340.82	830.703	-1702.62	-3422.09	52.4661	0.164297	1.14524e-07	-2.85711e-07
15	18.48	9.246	0.63	-2596.69	-3635.12	1034.28	-1958.62	-4273.2	31.6715	0.166159	-1.86793e-06	3.11426e-07
16	22.5	9.3	0.63	-2841.92	-624.242	454.336	-534.772	-2931.39	78.8595	0.194726	2.33323e-06	-2.94084e-07
