# Supplementary material for: Study on stability analysis of soil nail reinforced slopes under loading based on the discrete element method
Source: PLoS One. 2026 May 26;21(5):e0350163. doi: 10.1371/journal.pone.0350163 (PMC13210361; doi:10.1371/journal.pone.0350163)
Supplement: S1 File — (ZIP) [file pone.0350163.s001.zip › DATA in PFC/0.5_14_20000__pbond.txt]

ball1_id	ball2_id	cx	cy	pb_fn	pb_fs	pb_state	bond_type
6	21988	6.965	3.82287	20.6995	-2.46898	3	0
6	29749	6.99434	3.90059	25.1375	41.7661	3	0
7	28757	24.6348	3.70299	28.4794	-6.26949	3	0
12	5819	3.1514	12.0888	1.15934	6.11141	3	0
17	4641	9.92502	4.57213	21.8726	-20.8881	3	0
17	7912	9.89937	4.71613	33.471	-124.782	3	0
25	9688	14.773	8.60066	54.607	-216.732	3	0
35	7830	10.5563	10.8605	-58.5177	-85.5561	3	0
36	8603	24.9205	7.4651	16.366	18.084	3	0
40	1994	13.193	6.05723	6.20252	-0.547829	3	0
51	1555	2.66144	4.9447	9.22533	36.8348	3	0
63	3510	15.5876	9.01289	86.924	-7.02816	3	0
67	4619	5.20833	9.36238	10.7594	-18.2768	3	0
93	3401	23.137	9.21667	-28.144	21.0371	3	0
151	611	11.4131	4.31934	40.9752	-25.5274	3	0
174	289	14.9051	15.2848	-611.903	-215.026	3	0
183	327	3.86953	15.658	-5.4413	-11.4806	3	0
265	530	20.7741	6.82955	12.7124	-27.1789	3	0
421	992	24.9063	1.46955	27.778	2.6984	3	0
563	835	16.089	7.20896	58.1869	-159.18	3	0
639	940	18.1422	3.68836	135.696	18.8469	3	0
782	835	16.0194	7.28747	53.2002	-87.5228	3	0
12	29230	3.10865	12.0511	-15.0343	-11.4412	3	0
19	18330	5.96761	5.20337	30.2763	4.80002	3	0
19	28347	6.06337	5.26464	27.0716	-2.15848	3	0
21	51229	10.2982	12.165	-83.0944	47.9369	3	0
22	20360	18.9219	5.90811	18.5518	110.578	3	0
24	15402	6.12745	9.76943	20.3404	0.935061	3	0
24	42844	6.11858	9.69788	-13.3855	-28.2477	3	0
32	15068	25.795	7.8911	22.9545	59.9187	3	0
32	23482	25.7084	7.90135	-26.8831	-95.6376	3	0
32	23484	25.7748	8.00013	-68.4783	8.60709	3	0
33	24026	22.8887	1.61882	41.7378	0.345845	3	0
38	40341	1.84133	14.2087	0.882188	-10.5193	3	0
43	24224	12.0747	7.7541	61.9003	70.7333	3	0
48	15202	5.21232	13.7848	2.65399	-9.44482	3	0
48	34325	5.16498	13.6914	-35.0589	-7.19502	3	0
50	30371	26.6004	1.36111	15.9612	-1.88494	3	0
51	36503	2.71351	4.89654	7.46376	2.68084	3	0
54	38186	15.9088	4.50445	-34.4839	-19.7126	3	0
54	42458	15.9306	4.44439	44.3966	84.9815	3	0
55	34632	16.62	6.10138	-67.3396	-16.9901	3	0
56	47461	12.4296	5.45688	14.857	-37.4435	3	0
57	25720	16.8601	13.0152	188.372	33.4084	3	1
57	35305	16.9176	13.0164	-1.52891	5.06069	3	0
59	25894	25.8861	3.20054	20.7728	4.86198	3	0
59	33269	25.8948	3.08803	14.8236	16.8921	3	0
60	50684	13.6807	9.89837	109.726	66.2337	3	0
66	34745	7.95419	1.61403	9.76763	-4.08379	3	0
68	44691	12.1672	6.04551	-50.4446	-6.27896	3	0
68	47062	12.1419	6.12011	29.1753	-1.14286	3	0
69	52350	10.6685	6.02849	42.3848	19.3896	3	0
70	16449	13.5471	3.89347	11.501	-141.067	3	0
70	28456	13.4325	3.98642	15.9292	-42.9866	3	0
70	46530	13.4461	3.86397	73.2086	78.8504	3	0
74	46308	14.4912	12.0066	-143.914	-153.107	3	0
76	45241	11.6069	7.62223	45.7936	-82.9512	3	0
77	17481	23.5882	2.43544	35.993	-37.5774	3	0
77	25772	23.7089	2.40088	26.7082	0.868022	3	0
84	39294	6.40822	15.096	-8.10497	-4.72214	3	0
89	38214	23.0288	6.98912	45.3428	0.417533	3	0
89	42208	23.1364	7.03996	-15.7421	-5.26249	3	0
93	20568	23.067	9.15068	38.3097	-57.4487	3	0
93	26651	23.1245	9.11229	-62.8063	62.9549	3	0
97	14939	5.29223	12.6606	-3.21663	-7.40173	3	0
107	4655	21.1192	3.3534	20.8273	20.2684	3	0
110	2442	8.82648	8.06754	37.3918	8.56639	3	0
113	7001	17.4817	4.55467	17.8773	-22.2625	3	0
116	4553	3.78483	6.10385	-8.82023	-1.87983	3	0
116	8132	3.72512	6.04137	9.54072	37.3623	3	0
117	9560	12.8093	14.4493	220.031	187.276	3	0
139	5491	7.17802	1.71959	1.98915	23.581	3	0
144	9028	14.556	2.08564	48.7531	-6.40827	3	0
147	7975	8.87891	13.7945	-52.415	-57.5494	3	0
148	5013	17.8075	2.08344	25.964	41.5625	3	0
148	8387	17.8002	2.02056	13.2719	34.7217	3	0
151	4981	11.3645	4.28335	-16.481	-24.1569	3	0
166	6468	23.9527	2.43382	10.9742	48.8782	3	0
174	7382	14.9902	15.347	64.7698	-493.605	3	0
176	4767	8.15362	12.5999	10.0447	-6.63506	3	0
180	2910	1.91635	1.71264	4.62922	-0.115314	3	0
180	3028	1.98813	1.69141	10.4907	0.865781	3	0
198	2215	13.9968	5.63756	-4.95146	-167.717	3	0
198	3589	14.018	5.57599	63.9468	42.9049	3	0
204	1054	14.6125	7.81668	119.552	-201.122	3	0
213	7139	19.0602	8.01885	28.2344	128.493	3	0
214	1408	26.8455	8.91423	-3.94455	47.8697	3	0
224	7552	26.4391	1.75413	7.14504	2.42013	3	0
225	8504	16.6065	11.7765	44.1232	276.179	3	0
225	9770	16.62	11.6936	109.632	-17.2385	3	0
249	6821	23.2335	6.209	26.351	34.9369	3	0
251	5718	14.1732	15.0608	230.018	660.674	3	0
254	1981	9.03809	8.39138	43.7416	21.8977	3	0
268	8484	7.06549	5.35405	-15.0145	-21.1435	3	0
270	6026	17.959	6.47653	118.189	-8.62995	3	0
273	1287	22.8064	7.9807	-28.1512	-48.1585	3	0
273	5506	22.8107	8.10458	16.2703	93.4993	3	0
289	3017	14.8433	15.2974	-78.0107	137.299	3	0
290	2388	26.7385	4.88936	12.5739	15.3603	3	0
290	9384	26.7715	4.94344	33.1605	-3.49741	3	0
301	4888	17.2584	8.07303	24.5237	-138.427	3	0
304	6703	25.235	4.30738	12.7941	22.3137	3	0
306	7009	22.2101	6.76711	17.1827	-53.404	3	0
328	7438	18.2765	11.5335	30.0618	73.9525	3	0
332	6358	1.45087	14.6797	-3.06785	-11.7083	3	0
350	1388	8.57975	8.24329	47.3356	-68.5523	3	0
354	8698	24.6155	2.55422	11.1282	19.8826	3	0
358	7018	26.5149	9.20183	12.8058	-102.487	3	0
362	9949	5.9476	10.0077	19.6681	-77.4769	3	0
370	5503	10.4607	14.8817	-142.926	-35.5218	3	0
373	2529	10.0148	5.3529	34.9078	-31.6139	3	0
403	8671	26.7012	7.21439	9.26993	78.495	3	0
406	5153	3.38484	10.7898	4.31148	40.9028	3	0
409	8871	6.46062	8.44092	26.6899	49.5588	3	0
413	4705	23.1773	1.88102	5.34739	-31.2945	3	0
421	5075	24.8386	1.57357	22.2501	-5.78828	3	0
431	8337	21.8879	5.8491	9.48892	-66.0851	3	0
434	2877	25.7189	5.25517	43.8476	3.79868	3	0
440	6242	16.9524	6.66351	-55.4188	-13.9545	3	0
444	7798	16.6117	10.5367	148.899	308.413	3	0
445	8598	1.94765	15.7714	-8.71998	-2.9099	3	0
449	2819	22.2343	3.70927	22.2046	-75.4966	3	0
457	2431	19.8856	7.61633	-12.6383	82.744	3	0
460	5533	19.5097	12.014	-186.142	-448.998	3	1
468	2717	7.95351	11.6742	-41.179	54.0911	3	0
468	9903	7.86082	11.6821	11.7432	3.83752	3	0
486	6544	8.48772	15.2275	-56.1689	20.0747	3	0
488	5488	23.614	5.80097	-33.0225	0.343989	3	0
489	8141	16.6693	7.89291	4.12063	59.7039	3	0
522	9063	23.5285	1.36164	16.5768	-11.5424	3	0
524	6489	19.1211	3.81033	12.4852	-3.84106	3	0
527	4761	8.5122	4.03132	2.79719	-47.246	3	0
539	4640	11.0387	4.93155	10.6302	87.2001	3	0
544	6177	3.3387	9.82775	0.744964	-5.18975	3	0
548	3039	4.77599	8.92938	31.3385	24.4084	3	0
550	8755	20.5679	6.43842	29.9968	-1.0093	3	0
560	9834	15.5185	13.3643	-84.0133	10.4867	3	0
588	1850	16.3581	12.4435	55.1217	165.006	3	0
592	7004	12.6047	11.346	42.4704	177.229	3	0
607	3277	25.9214	8.71792	-29.4075	-16.2896	3	0
611	4981	11.3551	4.3414	7.36321	15.6694	3	0
611	8232	11.3977	4.45332	48.1513	32.5393	3	0
613	5677	8.80959	5.96726	23.1782	-59.3275	3	0
625	5498	5.00129	10.0522	-74.1747	-48.1512	3	0
625	7544	4.94883	10.1809	-4.11421	3.0838	3	0
627	6322	7.12909	1.6112	7.37193	-18.2984	3	0
665	9681	1.28696	4.20865	6.32482	10.4818	3	0
679	6601	20.2642	8.78877	15.4571	-13.9961	3	0
680	7711	12.7773	13.8213	-125.563	-237.49	3	0
683	4642	11.5698	15.9265	-89.0096	89.9212	3	0
690	1385	16.1243	12.2113	-66.4029	-101.7	3	0
697	8103	9.73599	4.12459	44.4182	2.06445	3	0
702	7878	4.31711	14.3448	0.724145	5.10693	3	0
707	9384	26.8614	4.88123	6.52406	27.2671	3	0
715	3209	3.82828	5.91169	21.9507	1.73341	3	0
724	7274	10.3785	3.31637	32.491	37.1664	3	0
731	9241	22.5071	6.16429	37.7156	-80.8856	3	0
733	1123	2.02477	3.72006	7.39246	4.5813	3	0
751	8296	23.9653	6.04249	-8.26813	-20.424	3	0
754	1371	14.4486	14.3126	-13290.9	5761.43	3	1
756	5325	11.5251	6.48463	31.1955	-34.3735	3	0
758	9856	15.5581	2.83366	28.6155	-92.7694	3	0
767	5985	15.7956	6.30231	48.3346	-88.7147	3	0
778	4382	11.2673	10.1764	-8.6915	-113.956	3	0
778	8198	11.3196	10.1448	-42.4835	139.141	3	0
784	5410	9.29373	8.4092	35.4169	2.85833	3	0
791	1865	15.9421	14.9259	116.071	413.773	3	0
807	9274	2.63563	5.84026	6.37523	-21.2092	3	0
816	9512	13.5109	6.20782	92.5368	-21.6705	3	0
821	1060	20.2561	9.93988	3.35519	-7.49024	3	0
829	1692	10.4701	2.14631	16.344	-15.0945	3	0
830	5158	11.4021	9.68094	-96.9336	-60.3665	3	0
839	3006	6.26311	4.62827	36.4757	-11.6604	3	0
855	1486	25.9814	2.6968	14.0627	23.3073	3	0
863	3946	6.98529	6.78073	26.3271	20.6509	3	0
865	6533	1.2043	6.51493	0.777211	15.6335	3	0
869	6758	5.28348	6.51349	-46.8097	2.34567	3	0
877	1683	8.77314	12.2702	22.4204	71.2995	3	0
884	8370	26.2125	6.53542	28.5263	-1.35704	3	0
890	1431	3.03574	6.39828	2.26808	-9.96244	3	0
890	2227	3.09057	6.42845	9.72969	14.4762	3	0
895	6379	19.534	10.2118	41.7716	198.632	3	1
910	6228	3.07004	10.8081	12.2791	1.18422	3	0
910	8636	3.13167	10.8866	-13.9761	-11.7315	3	0
915	5700	12.411	7.37407	76.7869	7.1765	3	0
916	4803	16.7045	10.8669	17.6287	-119.631	3	0
917	5518	8.63445	12.5053	32.8925	40.5297	3	0
921	5208	4.16942	14.1545	-13.8227	8.72997	3	0
922	4311	8.84916	6.86193	9.20955	34.1014	3	0
936	6354	8.78585	9.13785	5.64238	-47.8903	3	0
944	1775	2.3364	8.44233	-15.4801	3.44592	3	0
959	9513	2.56147	11.605	-45.7179	-1.43521	3	0
982	7007	8.94804	5.4033	23.3897	-56.9581	3	0
991	2924	5.66336	3.27514	4.77495	-26.7417	3	0
106	25320	2.15311	5.70516	12.9816	28.38	3	0
106	47966	2.23701	5.72982	12.0892	-23.2202	3	0
107	30020	21.0622	3.38623	15.0878	5.77599	3	0
109	21833	5.95127	14.5218	-23.4116	-20.4921	3	0
109	46247	5.91575	14.6157	-21.0555	18.0105	3	0
110	11861	8.73077	7.97806	41.4032	-6.51988	3	0
111	17343	17.8292	10.2535	135.062	35.0976	3	0
111	48451	17.782	10.2045	90.9811	-143.253	3	0
112	19678	17.9911	7.7934	-12.5829	-13.3314	3	0
112	44620	18.1026	7.82326	12.2945	-220.794	3	0
113	13332	17.5926	4.51058	34.8606	-92.2894	3	0
113	14186	17.5772	4.61926	26.5802	109.224	3	0
117	40552	12.761	14.4859	162.428	-162.74	3	0
117	50168	12.7115	14.4565	-454.934	-156.242	3	0
123	32028	3.80789	14.4056	2.95564	-10.3938	3	0
123	33916	3.7265	14.3281	-9.93536	-4.7459	3	0
125	19521	2.3071	7.03233	4.49157	-23.0859	3	0
125	37745	2.25236	6.94902	8.66089	-27.9306	3	0
125	50605	2.25312	7.04253	7.12474	20.0148	3	0
126	21177	4.83086	7.63148	14.3301	1.63705	3	0
126	28446	4.83567	7.56227	42.3849	-22.6922	3	0
130	39047	5.21399	14.7107	2.19959	-7.60641	3	0
130	43752	5.31572	14.6779	-15.1643	15.92	3	0
130	49960	5.23085	14.7722	-9.33509	2.68859	3	0
132	29470	7.38727	3.53816	20.1682	2.26954	3	0
135	34696	7.16616	7.46188	17.4573	51.8272	3	0
135	41198	7.25454	7.38916	23.1595	-14.3737	3	0
138	28676	25.8257	9.45934	20.5962	86.2858	3	0
140	37645	3.54552	14.7692	-7.84922	4.56361	3	0
140	39263	3.4687	14.8455	-4.73329	11.6904	3	0
146	43101	13.2807	12.0383	3.75568	-19.3527	3	0
146	43116	13.157	11.9663	6.02901	264.995	3	0
147	13975	8.93709	13.8793	24.0571	35.3073	3	0
147	25145	8.88736	13.9125	-50.1286	-30.0653	3	0
148	16186	17.9233	2.01047	46.6875	-72.5682	3	0
149	21700	25.6683	9.65462	1.90345	48.0893	3	0
149	52219	25.711	9.77067	2.83673	-63.4788	3	0
151	28831	11.3911	4.20597	38.5449	33.4496	3	0
152	16058	7.80796	3.25479	18.6249	2.95429	3	0
152	37748	7.79764	3.33841	10.2196	-20.6314	3	0
154	18833	5.79534	15.3265	-14.3819	-18.6319	3	0
156	34543	16.4101	8.12123	18.3549	297.98	3	0
158	11919	20.4478	5.71023	15.4127	3.18945	3	0
159	10956	26.4346	8.22147	-26.7071	41.3387	3	0
159	40282	26.4445	8.10914	-35.9549	6.0083	3	0
164	17602	19.2804	1.78526	28.3276	-54.6865	3	0
164	26505	19.264	1.88291	40.5105	42.0702	3	0
165	30530	8.8623	14.9055	-66.2021	-10.6557	3	0
165	31502	8.79121	14.9355	11.2407	22.6172	3	0
165	42152	8.9135	14.9499	-21.8656	54.938	3	0
166	25772	23.8557	2.38327	37.2742	-1.93582	3	0
174	30024	14.9387	15.3838	-188.888	578.234	3	0
176	25833	8.05401	12.6566	-50.0876	8.73573	3	0
176	28268	8.02809	12.5971	15.0533	2.77604	3	0
176	37679	8.12217	12.66	5.02015	-36.7205	3	0
179	24017	4.67149	5.59434	18.5599	-1.01124	3	0
182	17570	13.0482	6.17698	23.0685	-10.1322	3	0
182	21445	12.9916	6.1389	-31.4085	57.5826	3	0
183	10029	3.96711	15.7197	-6.38754	-0.706845	3	0
183	26193	3.92469	15.7687	-5.9335	6.61402	3	0
184	41451	17.0652	12.3056	53.6776	122.494	3	0
185	36620	13.7836	8.47478	42.1315	-32.691	3	0
185	45036	13.8493	8.46128	50.6574	95.5267	3	0
189	17773	23.5086	5.45458	24.0463	-4.8646	3	0
193	18006	3.06332	15.3136	-26.3072	2.57115	3	0
193	19032	3.02784	15.3756	-1.85014	1.20363	3	0
198	22096	14.0815	5.57171	47.029	-108.05	3	0
198	29453	14.0755	5.67605	88.6165	84.2854	3	0
204	15894	14.5658	7.94496	126.196	8.80675	3	0
204	21198	14.5181	7.83719	-25.9071	40.9704	3	0
204	25939	14.6457	7.87986	-36.7666	-14.0954	3	0
204	32863	14.5119	7.90347	-2.36441	48.4932	3	0
207	10791	10.2056	12.5317	0	0	0	0
207	17625	10.3147	12.5793	14.1398	3.92447	3	0
213	33090	19.0221	7.91807	42.376	160.536	3	0
214	16620	26.7654	8.94049	9.77402	-6.25498	3	0
215	37391	21.6889	8.53056	11.1247	-99.1908	3	0
224	27982	26.3512	1.83921	18.633	-1.09711	3	0
224	50945	26.3283	1.77672	5.69249	-2.79327	3	0
225	49371	16.5641	11.6776	33.9938	95.8005	3	0
226	43870	11.0842	9.07167	84.3418	-165.095	3	0
226	46877	11.0928	9.19601	71.5745	41.9088	3	0
226	51602	11.0271	9.19089	-52.5332	58.5179	3	0
231	13417	16.5133	1.49091	77.2088	-5.88219	3	0
232	25618	20.584	7.93229	-65.3139	-31.1468	3	0
232	48017	20.5858	7.99574	13.0553	-23.3972	3	0
237	17124	20.5291	2.26775	52.87	-4.94122	3	0
238	32540	12.5077	10.1303	-84.3325	71.5889	3	0
245	24737	7.49995	3.40414	14.8093	-17.9972	3	0
245	41631	7.44968	3.36025	12.8557	0.425239	3	0
249	11409	23.3001	6.1203	33.154	20.5422	3	0
249	27505	23.217	6.12017	5.52637	-67.3229	3	0
251	18674	14.2075	15.1883	127.899	808.385	3	0
259	44262	4.31355	4.9171	30.4864	4.74968	3	0
265	20380	20.891	6.91021	-32.2359	-58.667	3	0
268	15542	6.98354	5.45511	12.4779	-6.12695	3	0
268	21131	7.09765	5.42434	28.4408	59.7062	3	0
268	31410	7.00611	5.35122	21.3146	-27.4625	3	0
270	50443	17.9507	6.61573	68.7364	44.8626	3	0
271	52249	7.29093	6.12067	14.4118	-75.219	3	0
273	16943	22.8829	8.02036	21.5764	-30.4052	3	0
277	17147	2.35617	13.2898	-19.1045	-3.87656	3	0
280	39494	13.7239	9.17097	66.737	191.51	3	0
280	40120	13.7598	9.10927	-319.484	-24.9538	3	0
282	34596	12.1261	12.4132	97.8775	-9.86985	3	0
284	28978	12.6266	5.86621	21.4947	160.389	3	0
286	11280	20.0846	3.4514	-10.5959	-50.5769	3	0
286	29630	20.0403	3.35854	11.0707	25.7282	3	0
288	12437	11.6991	7.81912	49.0997	39.9012	3	0
288	12732	11.7493	7.91133	80.5466	6.2027	3	0
288	51642	11.7717	7.81552	37.1058	-114.681	3	0
289	15400	14.793	15.2539	155.278	34.8668	3	0
289	24636	14.9101	15.1725	239.921	562.248	3	0
290	10646	26.6426	4.9631	37.6602	-4.38455	3	0
293	17473	2.87191	15.2048	-7.47915	-11.2333	3	0
295	43789	3.66423	10.8669	4.11342	47.5501	3	0
298	46883	14.742	14.6306	-218.219	355.603	3	0
298	51311	14.7469	14.5113	152.377	50.3517	3	0
301	13515	17.1538	8.11675	-43.6232	-179.974	3	0
301	20138	17.2004	8.04729	64.9704	171.829	3	0
305	20197	2.03444	13.7855	2.30826	3.5283	3	0
305	25469	1.94352	13.7242	-7.81046	-3.02118	3	0
306	28965	22.2894	6.75115	18.5592	7.99567	3	0
306	34072	22.2786	6.87666	25.3061	62.6499	3	0
306	43894	22.3271	6.8032	9.91709	-8.80476	3	0
310	12793	11.1103	5.83913	33.7548	-99.5604	3	0
310	27914	11.1437	5.91321	21.36	52.0535	3	0
310	32468	11.0225	5.92887	-5.53457	-122.078	3	0
312	28376	19.0896	8.55834	-35.6628	-49.0739	3	0
312	46751	19.1528	8.63679	-21.5781	16.9163	3	0
313	14362	18.243	1.99132	9.43749	7.02506	3	0
315	11736	6.33928	2.46276	11.5116	-29.3669	3	0
319	26680	4.11879	8.64707	-19.9161	18.006	3	0
319	39905	4.1856	8.61958	37.3133	-10.0673	3	0
328	12483	18.2855	11.6419	1.76202	238.385	3	1
328	13021	18.1706	11.6095	4.897	-6.14139	3	0
328	21397	18.1821	11.5497	4.7126	20.6964	3	0
330	50178	1.27704	14.8827	-2.46558	9.15932	3	0
336	33716	25.4437	8.44411	22.5567	86.6447	3	0
336	49714	25.506	8.4218	23.425	-59.7252	3	0
338	15248	26.4319	7.73481	23.6122	68.5116	3	0
338	51992	26.43	7.65598	15.9663	-54.649	3	0
339	32629	23.6354	4.41476	27.6524	2.10228	3	0
339	37003	23.6939	4.28245	23.784	47.747	3	0
341	32093	26.5419	3.42369	20.7347	4.80732	3	0
342	28959	26.3767	5.55499	15.3252	62.555	3	0
348	19425	5.32123	13.0475	11.3538	-25.0605	3	0
348	27041	5.43966	13.0194	6.7743	58.7518	3	0
350	25826	8.54163	8.31185	19.9832	126.447	3	0
354	13595	24.5611	2.66765	7.89817	-10.426	3	0
354	48239	24.6255	2.68474	8.99131	1.79858	3	0
355	21094	13.4138	12.4369	-205.016	601.34	3	0
355	50823	13.2731	12.4151	-435.792	-280.258	3	0
358	35925	26.4134	9.1772	21.8637	81.3239	3	0
358	37160	26.5075	9.08721	5.82504	32.3418	3	0
359	25413	13.8146	5.01364	24.3578	59.0669	3	0
359	37927	13.8564	5.10162	86.8148	-38.5455	3	0
359	44031	13.8645	4.97336	45.5046	54.421	3	0
362	12518	5.88404	10.0918	26.8642	63.5923	3	0
362	17338	5.96936	10.1541	-20.2785	-15.5682	3	0
362	28515	6.01596	10.036	-28.4523	22.1987	3	0
363	13159	14.7301	13.1322	64.4348	-136.603	3	0
374	16165	4.58784	1.5729	-21.9526	-0.463317	3	0
374	24287	4.71818	1.53366	3.54195	13.35	3	0
375	15047	2.84797	3.75209	5.62854	15.7813	3	0
375	43957	2.95504	3.75459	3.92024	-1.0912	3	0
376	17150	10.8245	2.93522	59.7061	214.064	3	0
376	19194	10.8176	3.00394	8.58093	-105.412	3	0
376	32607	10.9334	2.9184	54.9279	-109.295	3	0
384	18116	7.03043	9.0469	17.3304	32.1722	3	0
384	42476	7.13741	9.0056	-0.800421	-7.52688	3	0
388	18883	21.675	9.53276	54.9583	30.7984	3	0
388	29001	21.7086	9.41469	17.5999	75.7642	3	0
395	15721	4.9146	9.40279	-16.7437	-28.5948	3	0
395	41829	4.90094	9.31533	32.2684	-10.2927	3	0
395	51048	4.97695	9.41528	12.4186	-1.04317	3	0
400	16125	19.3002	9.11189	38.7493	-7.94153	3	0
403	13784	26.6743	7.12592	34.206	-89.4232	3	0
406	29800	3.27455	10.8584	4.2013	30.5827	3	0
406	31130	3.36035	10.8985	7.98361	-58.331	3	0
406	39315	3.28158	10.7998	8.94846	-2.59722	3	0
408	46789	3.34104	1.74938	3.35059	-1.00142	3	0
408	47519	3.35815	1.81926	11.3444	8.03662	3	0
410	44454	13.1964	8.16493	30.6597	-18.1604	3	0
413	19246	23.2757	1.97381	0.377439	18.8082	3	0
416	49497	4.18814	6.0009	12.0543	40.6888	3	0
423	37881	12.9063	4.58694	11.9615	148.557	3	0
426	33990	10.297	7.54462	-14.0603	-7.48802	3	0
426	44011	10.3968	7.52049	-36.4888	-12.1437	3	0
426	44670	10.3257	7.49705	16.3209	-14.7517	3	0
428	10957	8.35604	5.82636	30.1541	-22.3548	3	0
431	10658	21.8667	5.76203	41.6618	68.1657	3	0
431	21741	21.8092	5.86486	37.8559	33.6298	3	0
431	45094	21.7909	5.78195	9.71026	-92.3969	3	0
436	11887	17.9937	9.88133	91.8815	-27.7043	3	1
436	22058	18.0154	9.76969	29.5142	0.069818	3	0
436	46699	18.1024	9.85033	-12.7313	0.632231	3	0
437	13241	14.5773	13.4458	203.731	-83.5761	3	0
443	14627	5.70449	9.9752	13.5804	-50.7614	3	0
444	29264	16.525	10.6314	94.2141	-65.2788	3	0
444	37471	16.532	10.5641	-63.1787	-84.2366	3	0
451	37086	5.09904	3.47647	18.0844	48.5244	3	0
452	26596	12.9639	5.43823	59.4358	112.068	3	0
452	45323	12.8583	5.38549	14.6043	-164.921	3	0
453	40501	15.6403	13.2538	165.68	347.036	3	0
454	23665	11.9918	12.9263	61.889	-40.2887	3	0
454	44929	12.0593	12.8404	-106.708	252.159	3	0
455	12425	8.1759	12.4279	-58.3632	-19.6043	3	0
455	24363	8.13655	12.3755	17.8447	3.86182	3	0
455	31496	8.16025	12.315	27.4322	-29.384	3	0
455	34579	8.26937	12.3751	42.1014	112.369	3	0
457	50187	19.9241	7.7453	39.2998	81.9424	3	0
459	44903	1.28941	3.55815	2.72001	9.99512	3	0
461	13027	13.6051	15.537	275.105	1635.51	3	0
465	42912	9.76203	7.40551	2.84095	11.2538	3	0
470	27052	3.63669	6.25583	16.2513	9.99214	3	0
470	36835	3.68994	6.31385	6.55096	-26.0358	3	0
474	25094	25.8109	1.16974	8.94747	-2.34922	3	0
483	32952	23.1944	5.77502	20.8672	43.517	3	0
486	17708	8.58093	15.2517	-18.003	-30.9228	3	0
488	24415	23.5306	5.73867	26.587	-44.4593	3	0
488	24853	23.6406	5.73186	49.3724	0.134607	3	0
488	44442	23.5681	5.69635	-15.1502	-0.270972	3	0
489	23613	16.73	7.88339	93.1644	4.60825	3	0
491	40045	25.3301	5.44778	45.0073	-39.5525	3	0
499	13325	18.8345	1.53316	54.1855	-111.937	3	0
507	44448	25.1092	1.82496	19.9279	-3.6249	3	0
512	45863	17.8983	14.021	32.9808	-14.045	3	0
522	12218	23.6168	1.29894	24.103	-1.38429	3	0
522	31661	23.5536	1.30271	0.632981	-11.4493	3	0
522	50715	23.6306	1.39554	17.5568	69.3248	3	0
524	17499	19.2081	3.86051	19.9182	111.931	3	0
524	42589	19.211	3.75925	53.8173	-13.4472	3	0
525	14925	15.3967	3.21221	34.153	-26.6464	3	0
530	21819	20.7596	6.75948	23.7457	1.95282	3	0
539	32875	11.1714	4.97246	40.567	34.1058	3	0
539	50244	11.1071	4.85899	145.582	-17.0459	3	0
540	44654	4.6937	14.2526	4.4477	-2.01115	3	0
540	47374	4.60972	14.2946	-14.4011	17.8146	3	0
540	50774	4.58713	14.1992	2.50386	-16.3378	3	0
541	17502	8.00022	13.8758	-123.144	1.52515	3	0
541	34312	7.90646	13.9316	7.8014	44.3111	3	0
544	20929	3.36704	9.89247	25.4244	-0.503051	3	0
544	50060	3.24906	9.87525	25.2454	1.73038	3	0
545	18739	12.2504	15.3921	-329.801	11.4699	3	0
545	37578	12.2537	15.5319	-296.993	-143.845	3	0
546	21054	11.9862	12.0981	162.525	20.4297	3	0
546	40035	11.8944	11.9926	118.47	18.2568	3	0
546	52611	11.9561	11.9732	55.8002	-116.202	3	0
547	50835	15.9733	7.53234	10.8669	69.2262	3	0
548	20718	4.87801	8.95072	37.8648	1.23865	3	0
557	48234	20.5659	4.80056	17.7369	70.9054	3	0
560	21176	15.4545	13.3754	156.856	20.2238	3	0
563	30959	16.1797	7.21932	93.0757	133.544	3	0
563	41006	16.1336	7.09465	95.9971	4.69314	3	0
565	29903	11.3164	15.8713	-156.205	86.6999	3	0
566	14826	5.33559	4.15423	34.0496	-45.9672	3	0
566	47505	5.41388	4.22324	18.7867	37.2367	3	0
567	17860	7.79431	8.41454	-29.3792	-48.4801	3	0
567	20902	7.76152	8.35982	1.88906	33.75	3	0
574	13605	15.0049	6.74128	30.9153	-57.5235	3	0
582	21471	20.7298	6.63419	61.3452	3.46222	3	0
582	49751	20.8401	6.54737	74.2386	-8.44392	3	0
585	17505	15.657	1.82736	67.5406	4.04372	3	0
585	37532	15.7146	1.85095	18.1566	-9.30928	3	0
587	43163	14.8483	4.5414	72.851	-7.85671	3	0
588	21691	16.4316	12.4387	84.245	-1.1612	3	0
588	23590	16.4596	12.4963	41.0786	-147.148	3	0
592	21303	12.4805	11.357	-25.4343	-140.711	3	0
592	42986	12.6065	11.2779	-196.001	-23.5237	3	0
598	18739	12.3204	15.3624	144.404	4.58745	3	0
598	44205	12.4313	15.4133	144.823	160.825	3	0
599	23962	11.4984	2.84878	6.53987	64.1008	3	0
600	17149	7.62372	10.2173	18.0071	36.1259	3	0
600	37485	7.66038	10.1722	25.4776	-25.3588	3	0
600	41131	7.72365	10.2325	21.8276	62.2212	3	0
610	29155	6.23822	11.3852	21.3173	-77.7654	3	0
610	46830	6.2101	11.4666	13.0781	76.3635	3	0
611	51012	11.4598	4.42613	18.3986	-47.633	3	0
613	19614	8.88808	5.86197	3.69787	48.0444	3	0
613	43002	8.82295	5.83701	29.2475	-28.7271	3	0
616	43975	6.46861	6.1976	25.5474	9.40307	3	0
618	24312	7.25979	1.93933	4.15075	-20.105	3	0
618	41136	7.35625	1.93041	10.5298	29.9086	3	0
620	34589	21.0115	9.70438	17.356	92.2483	3	0
624	15949	10.3779	7.77699	31.5739	-125.518	3	0
624	47991	10.4677	7.71759	22.6289	28.5578	3	0
625	32816	4.90329	10.1072	15.8805	0.906465	3	0
627	31117	7.23997	1.60369	15.8393	69.3916	3	0
632	31913	7.09682	15.2767	-14.0918	-10.8745	3	0
633	20663	14.634	3.22975	47.3494	83.4164	3	0
633	33370	14.7113	3.32435	37.9231	132.949	3	0
636	44038	8.2837	9.8546	-64.5559	-62.259	3	0
639	18136	18.0633	3.77836	63.1618	-159.305	3	0
639	39164	18.1951	3.78354	20.3996	-58.9884	3	0
639	46051	18.1355	3.8271	99.8516	11.9533	3	0
642	33911	2.80524	8.99524	13.702	-36.958	3	0
642	45598	2.78147	9.05983	13.8591	15.7176	3	0
645	21557	20.8877	6.23213	44.0495	-2.5275	3	0
645	32884	20.9966	6.22746	25.5441	-35.4288	3	0
645	48659	20.9436	6.26367	16.4222	-6.70528	3	0
647	14928	2.63114	15.1817	-14.5202	-0.665976	3	0
647	25793	2.68863	15.1906	-4.72675	9.68569	3	0
648	48849	20.8928	2.57764	23.0632	56.3625	3	0
651	47027	16.2317	9.15994	-74.4997	94.416	3	0
654	13963	23.0848	5.72172	41.9019	32.1211	3	0
654	32952	23.1686	5.6998	14.3982	-20.6255	3	0
656	15308	16.3786	12.108	-141.489	-24.402	3	0
656	25528	16.4083	12.2221	159.505	15.0534	3	0
665	22590	1.21315	4.20916	1.85373	-34.3648	3	0
667	39128	8.75053	3.56192	35.1202	-34.9825	3	0
668	49029	2.63906	14.695	-5.12804	12.4256	3	0
679	17157	20.2126	8.76385	-13.7985	-35.3412	3	0
679	30621	20.215	8.87458	25.1407	69.3339	3	0
683	21604	11.7111	15.9266	-169.975	63.3776	3	0
683	31393	11.6084	15.8367	-65.9685	-137.943	3	0
685	37023	18.6101	1.59982	59.5452	-31.8358	3	0
685	42664	18.6549	1.5213	43.322	51.0112	3	0
690	52039	16.0987	12.2747	-115.584	231.858	3	0
694	16913	5.68846	7.99886	10.1554	13.7488	3	0
694	37239	5.60209	7.93253	9.22179	-6.6872	3	0
698	41647	12.8291	5.02261	-3.23703	12.3835	3	0
698	46978	12.9275	5.07362	58.361	34.6997	3	0
703	11253	8.25446	2.44402	31.5953	65.7278	3	0
703	17317	8.15776	2.34518	25.7995	4.97019	3	0
707	37769	26.852	4.77563	8.75213	-19.5675	3	0
711	46709	12.5544	7.83706	31.8355	49.9357	3	0
713	48129	25.2195	1.88109	18.3862	-0.447673	3	0
714	27165	24.266	8.42138	-9.89701	-2.85745	3	0
721	45111	21.9964	3.01037	8.19993	-63.4828	3	0
726	27311	10.9793	7.76811	22.0435	-46.7069	3	0
728	23479	22.831	5.17556	52.4073	-41.8817	3	0
729	21254	5.33739	1.43216	-2.81817	1.44289	3	0
731	14943	22.4519	6.21859	-35.9958	32.0688	3	0
732	36841	4.49782	4.21622	10.886	-7.07674	3	0
732	39611	4.45595	4.10685	6.53422	5.00561	3	0
733	12389	2.15177	3.72937	15.9319	-8.38603	3	0
733	15915	2.1589	3.65826	6.81645	-2.52895	3	0
733	32460	2.02427	3.65589	9.68952	1.70153	3	0
733	43836	2.07939	3.76035	8.85089	3.2765	3	0
743	47050	16.4539	9.69915	167.319	1.74854	3	0
745	16062	5.3303	2.41745	7.7581	-9.4924	3	0
748	47786	18.1569	9.117	103.653	-180.158	3	0
754	24014	14.411	14.2118	238.414	-26.3419	3	1
754	48672	14.3823	14.3403	-62.4436	508.052	3	1
758	14827	15.4475	2.87876	-65.0988	10.735	3	0
758	17359	15.4712	2.94212	32.0968	-1.71746	3	0
758	23061	15.4872	2.8261	39.5915	40.6779	3	0
759	16036	5.08468	1.49954	31.1774	-2.91174	3	0
759	49537	5.00512	1.41306	21.8381	30.7085	3	0
760	30538	14.3192	11.7488	-113.519	33.7609	3	0
760	33979	14.2655	11.7756	155.149	-19.0466	3	0
762	22945	16.6695	1.3062	42.9084	-2.32578	3	0
762	24564	16.7774	1.21351	27.4925	19.9088	3	0
763	17449	6.08949	4.88733	46.5039	-1.52586	3	0
763	35728	6.03752	4.92864	21.3801	-8.74389	3	0
763	43206	5.97742	4.82128	58.7117	0.26894	3	0
765	19801	17.3832	2.99071	62.5559	3.54845	3	0
765	34359	17.4191	3.0624	28.203	38.2767	3	0
768	13532	24.1698	1.55286	-13.8722	-11.2185	3	0
768	22606	24.2078	1.60775	27.3147	0.405437	3	0
768	27136	24.1921	1.49337	-5.25111	1.97544	3	0
768	34863	24.2746	1.60596	7.82164	1.62241	3	0
770	35323	8.13213	14.4189	-85.0277	33.9365	3	0
782	36735	16.014	7.38936	45.3816	243.638	3	0
782	42068	15.9287	7.31576	13.695	-66.8484	3	0
791	43345	15.9517	15.0106	-131.885	-381.346	3	0
792	17161	5.90072	3.46323	16.2294	23.5721	3	0
792	22977	5.96103	3.56445	13.3265	-41.1704	3	0
792	26350	6.03989	3.47171	15.7991	55.228	3	0
794	28224	10.1568	14.0933	48.4071	-20.0874	3	0
795	29376	2.67978	5.49764	34.4254	7.17528	3	0
795	44595	2.73397	5.55262	-3.93195	-18.9543	3	0
797	19223	26.37	3.45865	4.12664	-16.8031	3	0
797	41358	26.3519	3.56196	18.435	5.54952	3	0
797	45924	26.3336	3.50702	23.6318	-1.65628	3	0
802	20157	26.8311	5.21208	13.9973	15.4903	3	0
803	25402	16.5403	9.55812	-111.164	5.95915	3	0
813	49347	5.49019	2.43475	25.5144	38.1162	3	0
815	46528	4.79112	8.41505	4.53558	-32.4532	3	0
815	47703	4.81006	8.31002	-22.0923	0.5095	3	0
820	41886	13.7354	15.733	1364.59	1802.91	3	0
820	50754	13.818	15.7371	515.15	-1652.6	3	0
821	36787	20.2599	10.0401	23.3161	140.172	3	0
821	42232	20.3443	9.99489	24.6591	-105.572	3	0
823	13866	5.60313	12.7647	16.0226	0.0404614	3	0
823	35627	5.50071	12.7565	15.1369	20.1271	3	0
828	17091	21.7441	2.60738	28.1641	-64.0197	3	0
828	41898	21.6941	2.56041	51.5927	0.723972	3	0
830	28142	11.3068	9.66907	34.9115	162.088	3	0
832	50001	21.9927	5.14055	-42.9529	68.6055	3	0
835	18007	16.0809	7.2867	6.94746	145.279	3	0
839	39514	6.31976	4.67181	-15.2593	28.5736	3	0
839	40630	6.25829	4.77127	25.6695	-53.5207	3	0
844	12215	7.94281	14.0944	-19.8611	-66.2481	3	0
844	25315	7.89098	14.1622	2.29199	30.4287	3	0
844	39276	8.03972	14.1643	2.10102	63.7284	3	0
846	52374	20.889	8.17382	39.4964	-86.3049	3	0
847	37194	1.13572	12.9592	-5.9512	9.20504	3	0
847	45800	1.15777	12.8433	-15.3442	-11.0111	3	0
850	25100	20.6021	4.25501	9.49324	1.90365	3	0
850	27157	20.631	4.35086	36.6661	25.39	3	0
850	45866	20.6621	4.24075	29.4553	-5.69996	3	0
853	10941	4.80111	11.4026	7.18323	-13.1324	3	0
853	46963	4.84635	11.3578	0.836227	-25.9865	3	0
853	47935	4.84541	11.48	-12.5001	24.7054	3	0
858	41265	1.7164	8.07587	21.49	-12.6346	3	0
860	27295	9.09797	8.93098	11.9931	-85.7064	3	0
860	37736	9.13103	9.03015	19.1522	4.49068	3	0
861	33305	17.0873	9.06545	42.125	263.024	3	0
863	42112	7.06854	6.7754	-14.2686	24.7556	3	0
867	18214	15.3189	12.8798	52.2194	113.043	3	0
867	40675	15.1962	12.8556	8.95433	-1.24505	3	0
877	49531	8.66403	12.1911	20.106	-79.495	3	0
878	23409	2.305	4.53273	20.6801	-0.460714	3	0
878	26270	2.2265	4.45144	12.7495	-1.21932	3	0
878	30503	2.17761	4.49368	18.9324	0.875166	3	0
878	46687	2.28618	4.46825	5.68976	-10.3284	3	0
884	22997	26.3374	6.54576	22.5349	-27.4147	3	0
884	36764	26.2259	6.46664	12.8633	-49.1308	3	0
884	41452	26.3034	6.44877	23.9478	59.7335	3	0
886	30981	10.4711	8.60454	7.74341	-176.333	3	0
886	35702	10.3993	8.64523	15.7913	137.09	3	0
887	18468	6.59974	4.39059	20.2334	17.1164	3	0
890	28130	2.98466	6.43489	2.79504	4.11976	3	0
890	31378	3.0456	6.51527	-1.81052	-4.00143	3	0
894	32109	26.9351	5.86122	1.46214	14.9597	3	0
896	13137	6.27043	14.6941	-1.63497	11.0661	3	0
902	13037	9.40948	13.7169	-45.0282	-81.6881	3	0
902	24511	9.35342	13.6862	-67.3229	-11.9279	3	0
905	48879	9.54802	13.5568	-136.235	-6.80975	3	0
906	37428	26.0983	7.77256	2.90737	-18.9394	3	0
909	22750	23.0871	8.30856	41.6352	34.9523	3	0
909	37964	23.0494	8.39806	12.1712	68.6606	3	0
909	42323	23.0033	8.35451	49.5493	-18.2974	3	0
910	29800	3.18155	10.853	8.26784	-14.7946	3	0
911	12196	3.04417	5.54585	28.2099	0.991569	3	0
911	33905	3.07752	5.62965	3.73352	1.49489	3	0
911	47648	3.17896	5.58188	26.4977	2.76927	3	0
911	47902	3.09505	5.49984	12.6668	-21.5712	3	0
915	13240	12.5169	7.43439	-33.9723	42.1556	3	0
915	19721	12.3783	7.43542	-68.1797	-81.6991	3	0
916	11491	16.5645	10.8599	55.1061	-255.607	3	0
917	38297	8.66872	12.554	-24.7399	-69.3316	3	0
920	49309	8.53921	12.3415	-69.8682	28.0108	3	0
923	15350	7.90437	1.07902	50.7874	7.29151	3	0
929	10665	10.5226	10.6587	-13.45	-16.971	3	0
930	40646	14.4563	15.6462	-211.418	20.5414	3	0
930	43371	14.358	15.7417	0	0	0	0
936	20564	8.72265	9.15373	62.7162	8.70973	3	0
937	15603	25.5697	8.85936	16.7294	-72.1264	3	0
937	29213	25.4609	8.77551	8.17336	-32.7375	3	0
944	27030	2.38038	8.35749	7.16421	35.7496	3	0
945	32326	19.8358	1.78097	26.6156	-73.5013	3	0
952	51531	2.63883	15.6557	-3.68848	-9.05483	3	0
957	21380	17.3414	5.21625	29.538	24.6005	3	0
957	40715	17.2339	5.22075	34.9352	-58.1367	3	0
961	31550	22.8281	2.80766	30.8226	-16.2459	3	0
961	44719	22.8218	2.87293	19.4955	18.3174	3	0
962	26978	25.269	5.75043	27.67	2.25915	3	0
962	35535	25.3562	5.65088	29.2262	74.4669	3	0
963	11181	9.67811	14.7554	-34.7337	-60.4199	3	0
963	16846	9.61425	14.8469	-97.2376	30.2642	3	0
966	26437	16.3807	6.63658	-27.0658	157.77	3	0
969	17433	10.249	1.165	11.7474	23.6066	3	0
969	21247	10.2154	1.26189	45.7572	-7.87175	3	0
976	12145	2.32722	1.32233	14.8588	-1.88621	3	0
978	11753	11.8794	15.5575	-81.6855	-119.801	3	0
978	36941	11.8092	15.4903	4.32491	-2.07493	3	0
982	43984	9.00498	5.4844	21.1372	55.5928	3	0
983	20088	23.9017	6.3836	14.1185	72.6086	3	0
983	20114	23.9497	6.4974	15.9822	-59.8679	3	0
983	27217	23.8844	6.52825	-25.1654	-0.46725	3	0
983	30000	23.8248	6.488	25.598	7.33883	3	0
985	51413	24.4351	1.48958	-10.0642	-10.2216	3	0
986	16359	14.6323	2.69409	61.6382	-33.5689	3	0
991	10045	5.79748	3.22571	17.2153	-0.426983	3	0
991	34163	5.72309	3.31698	27.4192	-1.30923	3	0
991	40638	5.67943	3.19359	46.1911	5.1236	3	0
992	13566	24.8736	1.42149	0.61349	1.65378	3	0
1005	6612	11.1107	1.24043	5.73915	-53.452	3	0
1007	2117	19.1494	5.46758	35.5429	175.295	3	0
1010	3759	8.7301	5.11527	63.8615	27.9438	3	0
1013	7575	2.77169	8.25736	4.16853	-24.1463	3	0
1016	4733	2.42728	5.79378	11.9126	-0.768796	3	0
1054	2262	14.6953	7.71663	43.7176	91.6465	3	0
1060	9234	20.1954	9.94435	36.2659	83.8142	3	0
1072	3337	19.1447	10.874	31.4951	-33.7108	3	0
1081	3881	6.69359	12.082	13.7903	38.1761	3	0
1086	7584	19.3394	11.4481	74.5151	3.63808	3	0
1095	6332	12.7293	1.76691	9.72567	39.6457	3	0
1129	8596	4.99936	15.3025	-3.04487	7.43808	3	0
1139	2094	22.1755	6.34042	17.2027	54.9239	3	0
1140	5327	16.9746	1.59807	40.9917	-0.494196	3	0
1140	6625	17.0323	1.62599	23.2147	0.133068	3	0
1145	4258	19.9872	11.0743	-17.6932	44.9562	3	0
1149	3633	13.3441	13.6512	-26.4873	138.283	3	0
1160	2197	6.76723	7.05308	44.7784	2.74739	3	0
1165	1409	18.625	11.7647	-9.05244	-645.917	3	1
1182	8611	1.20249	2.81945	15.3677	2.98435	3	0
1202	6326	13.8199	1.38554	70.5377	0.497634	3	0
1205	4052	23.1427	9.6953	10.2404	-58.5217	3	0
1205	9116	23.1471	9.58909	12.3083	92.794	3	0
1209	2079	13.6979	5.58219	42.4502	-14.3046	3	0
1209	3884	13.6554	5.7125	50.0692	-84.4931	3	0
1209	7430	13.768	5.65202	13.1397	2.98925	3	0
1212	1264	13.2455	8.78131	37.3627	119.523	3	0
1216	5748	15.323	10.015	71.7547	-2.52005	3	0
1226	4635	9.20095	6.16428	59.8817	4.76021	3	0
1232	5677	8.72794	6.08599	-31.4649	-10.4767	3	0
1239	7789	13.6703	13.8194	94.4628	125.229	3	0
1240	3372	22.061	7.41872	-13.5478	20.8522	3	0
1258	8351	1.20596	8.79669	-20.1899	0.913174	3	0
1270	1894	11.421	13.9999	75.1591	-229.24	3	0
1278	4526	8.13711	4.77545	50.5615	-1.4964	3	0
1289	6360	2.723	10.7656	19.0278	1.5173	3	0
1326	5403	16.5581	5.36352	23.6276	13.8625	3	0
1330	1694	20.9773	1.59664	45.8403	-4.78907	3	0
1342	4647	25.8194	9.93361	37.1152	4.58891	3	0
1343	4524	23.0591	4.22697	-8.73876	-33.6608	3	0
1346	6825	9.23296	1.9371	37.5718	1.62746	3	0
1364	7682	24.5798	3.86175	19.9352	7.29184	3	0
1365	9070	13.8016	6.21557	4.65832	131.905	3	0
1370	7101	26.5521	2.97768	39.5214	-9.35033	3	0
1378	6279	23.8096	8.22885	-20.0678	-11.7595	3	0
1390	3318	24.686	8.26003	2.00376	-52.6924	3	0
1413	6794	21.5674	9.74295	3.33143	2.36597	3	0
1444	7762	4.50803	5.67465	18.7161	-30.6751	3	0
1458	2416	26.668	8.23583	16.5533	51.1166	3	0
1471	4730	15.3823	2.08115	56.895	2.12345	3	0
1479	5898	8.3323	7.2847	1.16667	-7.26534	3	0
1495	4088	26.6187	4.73015	43.1799	3.47227	3	0
1503	7043	19.2791	1.66182	57.7701	-76.559	3	0
1503	7601	19.1925	1.62452	40.6673	124.536	3	0
1506	6723	24.9616	2.85348	18.5016	-15.8529	3	0
1532	2571	1.39655	4.06093	17.8992	-1.57232	3	0
1532	6689	1.29146	3.97949	22.7442	-11.9011	3	0
1532	9681	1.3351	4.08117	6.39509	-11.3028	3	0
1551	4314	6.96541	7.37576	42.4663	-0.425485	3	0
1562	7458	10.0207	5.74747	32.9835	-50.9384	3	0
1588	4552	5.14265	4.43784	28.7299	-12.8102	3	0
1590	7370	7.34282	10.6328	-39.8378	-30.4449	3	0
1590	9505	7.38424	10.4982	-54.3654	-0.84779	3	0
1610	9777	8.19826	9.48023	16.3046	44.9539	3	0
1616	1887	20.6181	10.458	18.846	223.25	3	1
1621	4998	23.6702	1.80037	16.9941	0.729528	3	0
1622	4849	11.7198	3.87255	47.7838	2.9475	3	0
1622	8796	11.6513	3.76475	72.901	8.5561	3	0
1624	5564	2.1193	7.42624	19.1495	-0.737633	3	0
1624	7468	2.21919	7.47624	7.99253	-39.1818	3	0
1629	7458	9.99117	5.87581	23.0773	-130.5	3	0
1635	2395	6.48538	4.32836	-5.03772	2.81057	3	0
1638	3195	1.07322	13.9749	-16.8746	5.46413	3	0
1658	2079	13.7708	5.52018	6.86162	-40.8908	3	0
1658	3589	13.8999	5.52346	-18.4604	0.96387	3	0
1658	7430	13.8297	5.59395	84.7452	-20.7659	3	0
1662	3564	17.8763	7.19088	36.0908	127.815	3	0
1663	5507	23.6733	9.43564	23.3011	-55.043	3	0
1666	7326	26.3178	8.82317	5.17632	-59.4795	3	0
1680	5772	1.3284	7.26568	-4.20445	-0.172925	3	0
1687	5705	25.6806	7.48457	18.3681	18.5441	3	0
1689	2402	21.5294	5.49688	-10.9612	-5.49107	3	0
1690	7552	26.4925	1.78075	7.23969	-4.433	3	0
1699	9203	4.13283	12.0192	-17.9579	16.9053	3	0
1711	9275	25.4152	3.07995	19.199	-4.4348	3	0
1727	3656	2.72371	2.60893	14.1209	-15.3255	3	0
1733	1888	7.43628	13.6831	-14.7167	12.7115	3	0
1733	6516	7.33923	13.6737	5.53481	-9.30858	3	0
1750	2867	2.72755	13.4655	3.53928	11.3275	3	0
1755	6921	6.51972	8.8519	16.7151	-26.2938	3	0
1778	8918	16.1232	12.4712	-139.227	123.03	3	0
1780	3051	7.85808	9.42201	-107.013	-7.72127	3	0
1790	7762	4.52879	5.80584	17.3861	-22.7883	3	0
1805	8121	18.3969	3.50159	19.772	33.8568	3	0
1808	4710	24.0834	3.34059	13.8287	48.4577	3	0
1833	5884	26.4967	4.83715	29.1988	-10.7079	3	0
1833	6832	26.3952	4.8144	45.3833	-8.02306	3	0
1847	4862	5.56479	13.9259	-20.0797	-13.8389	3	0
1849	8714	14.0132	7.58223	24.6433	-71.5798	3	0
1856	5811	14.6854	11.3058	-55.1176	199.919	3	0
1877	8410	8.23006	2.74712	20.2634	66.3906	3	0
1881	4191	19.419	9.33887	-84.8698	15.401	3	0
1883	4524	22.9866	4.24781	44.9456	48.621	3	0
1894	7362	11.3829	14.0472	31.2402	219.541	3	0
1918	6685	2.05163	1.34987	9.28693	17.8227	3	0
1932	6446	14.9665	13.749	125.101	192.234	3	0
1933	6921	6.51304	8.96481	-35.7783	-72.8318	3	0
1954	3918	12.7306	15.6451	178.477	-196.062	3	0
1955	9798	4.48517	11.2802	1.14791	36.3801	3	0
1967	8312	1.5746	4.13596	7.44743	-2.93935	3	0
1986	9878	10.4288	12.0588	62.7127	2.54368	3	0
1987	9041	6.97535	2.94152	19.3107	1.52888	3	0
2003	8374	26.8912	2.39871	16.5169	0.946077	3	0
2012	4527	19.2201	7.25233	7.1229	31.0807	3	0
2019	8392	2.10097	10.85	-10.5744	-1.08292	3	0
2037	4341	3.98304	12.9519	1.33008	-4.06438	3	0
2050	9274	2.62668	5.77178	5.25897	12.8131	3	0
2055	3882	21.2421	2.5525	16.1631	-15.8443	3	0
2056	5154	24.8163	4.34112	9.09994	-0.744305	3	0
2058	7573	2.14536	6.25702	27.6713	-11.7607	3	0
2058	8575	2.21337	6.36135	3.97884	9.08238	3	0
2066	6735	24.218	9.59167	-18.9989	14.0919	3	0
2074	2956	4.13058	2.33118	4.53686	10.9359	3	0
2081	8332	14.2191	13.6012	366.808	-633.313	3	0
2083	4628	3.66263	15.5672	-7.4235	-13.5118	3	0
2094	6097	22.1124	6.35924	-0.926302	-64.4966	3	0
2107	9165	24.5472	9.40639	4.75642	10.5067	3	0
2125	4927	10.0205	13.1075	-71.3433	56.5268	3	0
2133	9545	19.2168	11.7028	-23.2787	19.8323	3	0
2142	8446	4.00311	10.0019	-12.5346	-19.6734	3	0
2143	8932	6.30377	1.87841	22.4031	7.55999	3	0
2161	5401	20.2167	3.7036	11.7817	3.01047	3	0
2162	2715	15.1436	12.572	67.0502	3.51977	3	0
2166	8276	11.2138	4.02545	-0.277645	2.21121	3	0
2174	3494	25.9596	5.83598	12.4947	-71.7518	3	0
2181	6793	26.5481	7.55885	-15.3032	-20.7671	3	0
2185	8874	22.6215	3.74157	-15.7365	-18.0766	3	0
2201	9411	9.93413	6.81169	40.6047	5.24559	3	0
2231	7375	8.39034	12.541	-17.6418	-26.3871	3	0
2234	9587	14.9164	9.55226	41.5071	276.056	3	0
2238	6847	17.9912	4.10944	11.2384	-15.8096	3	0
2247	2269	15.3788	14.2802	111.41	238.605	3	0
2247	4076	15.3263	14.2481	98.9764	-77.5101	3	0
2262	8149	14.8162	7.7024	17.8524	-28.419	3	0
2282	7976	20.105	5.74035	16.0974	62.077	3	0
2283	9521	8.43069	3.59034	-37.7692	-6.70215	3	0
2286	6078	9.81713	1.27481	52.3521	-0.393599	3	0
2287	3272	25.0955	5.98181	25.7596	-32.2461	3	0
2293	7085	16.5936	14.9108	-1.77245	-1.14278	3	0
2334	8322	12.4614	11.9536	-143.274	-54.9041	3	0
2335	7407	18.0004	7.60828	32.6808	-204.772	3	0
2341	4855	16.049	5.50621	45.1961	24.8965	3	0
2341	6586	16.1181	5.52466	32.4934	-15.593	3	0
2358	4856	14.3308	4.84694	92.3505	-47.8071	3	0
2370	7637	11.5151	11.3664	-66.9171	52.9666	3	0
2408	5650	1.93875	11.9588	2.87124	45.5974	3	0
2410	2429	6.98424	8.57487	-22.5268	-25.4715	3	0
2428	8399	8.62042	2.51404	12.0011	-13.8328	3	0
2439	5410	9.27758	8.27796	38.2955	-106.226	3	0
2440	5718	14.2089	14.9457	676.584	4.73914	3	0
2442	3551	8.96198	8.12691	31.9641	53.4168	3	0
2444	5819	3.28318	12.0451	5.04534	16.6571	3	0
2445	5360	1.37299	8.71829	9.07829	-68.6116	3	0
2445	8351	1.26264	8.71774	11.0393	62.3865	3	0
2453	5258	9.08458	4.03195	-5.71805	10.8398	3	0
2453	5747	9.14116	3.94169	43.8959	-22.4672	3	0
2461	7454	13.3904	1.76095	11.8752	-0.0449473	3	0
2472	6586	16.2042	5.52038	-8.01175	71.4344	3	0
2482	2875	20.086	1.46152	59.4571	104.262	3	0
2495	2927	8.48228	12.8082	9.12453	37.2191	3	0
2495	6062	8.55182	12.9	-63.1991	-89.1613	3	0
2512	5489	26.3179	5.91692	2.8086	-36.303	3	0
2524	5790	8.55842	14.8477	-40.1773	-43.0353	3	0
2544	7894	4.50975	8.49212	-4.49216	25.5948	3	0
2546	4396	7.15012	3.12136	29.4221	3.1547	3	0
2554	4684	6.38469	1.05863	26.5426	60.9522	3	0
2557	9189	1.98709	6.67534	12.9698	0.633069	3	0
2560	9941	19.2896	11.975	-779.991	-424.472	3	1
2566	3114	12.8238	3.14193	22.7907	7.61297	3	0
2613	2902	5.38072	6.10758	12.8983	0.844106	3	0
2624	9112	17.6658	3.98467	31.1085	67.1015	3	0
2626	4274	21.599	2.78388	60.6853	-10.3972	3	0
2632	3620	18.7812	12.6873	22.2963	-120.353	3	0
2658	6698	6.59706	14.4172	-29.3718	5.67835	3	0
2665	8144	23.3824	7.30558	10.4388	-13.1268	3	0
2669	7140	7.59405	2.50835	14.2572	-4.07895	3	0
2695	9050	20.3739	6.57409	38.3399	-70.5222	3	0
2722	4353	10.4127	8.9345	33.5232	188.018	3	0
2732	4743	9.63465	11.9401	6.70456	-191.293	3	0
2748	4216	2.80815	14.3712	-2.12299	-15.7734	3	0
2750	8226	9.24935	4.81961	26.9402	8.52709	3	0
2752	5653	2.9354	12.3677	6.83525	13.8826	3	0
2756	7579	16.8482	2.07829	40.2802	33.0017	3	0
2806	9107	4.05079	2.0096	-6.91502	17.7097	3	0
2812	9140	1.3161	13.0399	1.61364	-24.9883	3	0
2819	2973	22.338	3.6373	17.1313	1.81486	3	0
2819	3850	22.3497	3.76741	7.46801	26.0258	3	0
2823	4062	19.3749	3.92023	32.0384	1.10732	3	0
2824	4937	19.8306	11.445	49.9492	-36.1375	3	0
2825	8239	16.9079	4.57581	52.3253	44.4376	3	0
2837	4860	16.0258	9.09652	96.2351	246.685	3	0
2838	7243	24.1284	1.34554	30.6749	-7.31557	3	0
2859	4341	3.90101	12.8779	-30.8643	-7.65186	3	0
2860	6515	7.94351	5.202	11.363	81.8828	3	0
2863	8489	21.5385	10.2817	2.46464	-28.8371	3	0
2867	6896	2.62761	13.5396	-19.8012	-0.702553	3	0
2867	7265	2.6919	13.538	-5.22995	-10.0806	3	0
2879	5515	9.25174	5.08202	45.5017	-2.41516	3	0
2887	7253	20.73	5.04526	11.5076	-20.1506	3	0
2895	6869	9.32491	12.0725	7.97667	39.2933	3	0
2911	7609	14.2617	2.55044	2.02428	6.58614	3	0
2912	3217	18.678	6.29287	34.0676	71.0558	3	0
2923	6084	13.1799	13.8031	266.684	-16.3069	3	0
2933	7076	19.4125	1.78032	25.6322	14.7094	3	0
2944	6941	17.8835	8.71618	94.8171	13.4832	3	0
2951	6666	8.50785	15.8674	-32.9937	-0.446429	3	0
2961	7942	20.9795	1.07847	9.55379	-6.81262	3	0
2996	7186	13.1452	3.4904	55.0731	9.56275	3	0
3001	4260	9.06595	8.03775	24.6693	42.9157	3	0
3030	4955	18.5129	8.10881	109.525	16.0958	3	0
3030	7525	18.4984	8.24618	10.6054	15.6083	3	0
3035	7913	20.818	7.43997	92.1164	51.722	3	0
3051	4428	7.91572	9.4515	12.8979	-86.7407	3	0
3057	6546	12.6242	8.72215	82.7784	33.546	3	0
3070	6553	1.73179	4.8328	0.340941	17.4446	3	0
3074	4406	4.52002	5.36096	4.47665	40.3305	3	0
3110	5235	13.149	14.9254	449.156	166.353	3	0
3117	7992	25.36	8.98533	44.2542	-42.1254	3	0
3134	8433	15.1981	9.578	14.4948	250.156	3	0
3142	8613	12.8889	11.0547	21.9216	-208.681	3	0
3169	3977	11.7191	13.1517	51.6081	-245.246	3	0
3170	5111	23.45	5.29082	-26.7265	-36.4386	3	0
3170	5562	23.3061	5.26598	11.1039	-53.4167	3	0
3176	7219	1.74295	12.5019	6.63526	-20.7434	3	0
3185	5120	10.5142	1.74632	13.5181	-13.842	3	0
3191	9220	3.22729	4.84149	-8.05406	8.72965	3	0
3195	3827	1.13656	13.9518	3.48408	-11.0455	3	0
3220	3292	11.6022	7.33259	8.50065	59.5697	3	0
3229	8420	12.8181	15.1675	-356.62	-46.6455	3	0
3231	3330	13.8499	14.1143	558.82	9425.75	3	1
3252	6987	22.4739	5.20345	38.8227	2.22743	3	0
3260	4783	15.6487	10.6744	128.695	13.9731	3	0
3261	8554	17.6154	8.45168	-28.447	-68.255	3	0
3269	7990	7.22981	3.75871	17.4313	-10.1889	3	0
3293	8494	20.2485	7.99998	22.6506	-4.72973	3	0
3313	9340	9.38592	7.60777	4.4412	8.22107	3	0
3328	4871	4.81886	12.8202	5.92783	-29.0036	3	0
3329	4529	1.61027	9.54544	-8.75959	-3.42853	3	0
3331	8062	14.0147	6.51101	110.713	-3.46819	3	0
3340	6842	8.02327	8.60046	-2.7908	-47.1036	3	0
3372	4895	22.1838	7.46047	62.8629	-19.4041	3	0
3384	9926	26.9607	4.20549	8.09714	-13.5137	3	0
3392	7539	16.6997	13.3328	118.808	309.69	3	0
3401	4436	23.2241	9.24918	37.8066	51.241	3	0
3416	3827	1.23461	13.9828	3.54034	4.11511	3	0
3452	4542	19.6047	12.1179	-140.084	-162.858	3	1
3473	5905	19.5425	3.08616	47.9335	-3.68764	3	0
3486	8146	9.70211	5.22154	76.9728	36.9655	3	0
3507	8760	12.1867	8.09544	35.3968	-22.835	3	0
3510	7168	15.6438	8.99516	-41.8283	172.881	3	0
3522	7836	26.8424	8.16922	36.6236	-64.9323	3	0
3523	7121	12.8956	2.39611	37.0664	-13.8156	3	0
3523	8076	12.9177	2.52055	51.7718	57.0334	3	0
3545	7991	16.9264	1.29891	14.7975	-55.2655	3	0
3551	4260	9.01314	8.08027	38.8737	-29.1397	3	0
3555	6791	19.2791	3.59347	10.5419	-36.2378	3	0
3558	8122	9.99951	2.6485	45.2751	6.83492	3	0
3561	5624	5.54956	2.76564	1.88391	15.0386	3	0
3565	5221	16.6584	10.3012	45.5891	-145.24	3	0
3565	7798	16.6129	10.4016	15.6148	173.662	3	0
3566	3795	12.4203	2.49704	13.0473	-146.386	3	0
3571	5861	15.5734	7.48811	-38.7993	72.7107	3	0
3579	6662	3.00111	9.1599	3.01675	9.01785	3	0
3594	5085	4.30857	5.40468	36.3146	2.55813	3	0
3602	8522	9.98854	1.6535	19.2695	-11.0022	3	0
3612	8113	12.2393	10.1894	59.5639	-144.557	3	0
3615	8914	7.16306	2.20541	-2.36232	28.3295	3	0
3622	7847	15.8423	13.2375	89.2145	-118.663	3	0
3622	8892	15.7521	13.332	56.5607	373.759	3	0
3642	9665	15.1674	11.975	-244.858	-1.07662	3	0
3671	4701	2.56277	12.7957	-26.7795	10.2376	3	0
3697	9931	15.5868	15.3866	54.3311	-97.7467	3	0
3701	7117	17.7661	5.73209	31.3263	-67.1524	3	0
3717	6774	7.26883	8.70655	5.22572	35.1231	3	0
3752	9001	19.9411	6.94417	44.0105	13.5062	3	0
3758	3909	5.61801	12.4919	-4.19331	2.77437	3	0
3759	8438	8.75431	5.23223	-48.148	-11.701	3	0
3765	7619	2.62738	7.0158	16.796	0.927621	3	0
3775	9264	21.1998	4.94408	15.6671	-1.65966	3	0
3786	6608	13.92	12.4944	89.3545	-10.9617	3	0
3797	8045	6.11738	3.33831	12.4096	3.23435	3	0
3814	9316	16.0539	5.77897	0.949004	-6.52556	3	0
3823	7799	18.1589	8.38613	-51.7886	-0.0377452	3	0
3829	8077	16.4349	14.9427	-80.6083	45.5242	3	0
3839	4572	9.88941	12.2783	56.8812	0.964121	3	0
3850	8176	22.4562	3.8171	10.9716	-62.1435	3	0
3852	6461	9.39379	6.3859	-94.7621	-0.408083	3	0
3853	9303	9.92184	8.30566	-20.1893	-2.75327	3	0
3865	7816	2.64753	6.03857	-4.5223	34.1297	3	0
3900	4349	17.0795	2.98978	58.3407	-49.3679	3	0
3900	6027	17.0145	3.09208	74.9852	-20.7987	3	0
3919	8476	16.323	3.61104	14.7868	-0.0616605	3	0
3941	8036	26.5588	2.49344	23.5161	3.14076	3	0
3947	6778	8.22751	10.2002	2.99439	4.46714	3	0
3954	9520	14.4133	12.1902	230.578	68.6251	3	0
3964	6673	16.3402	4.44633	65.3753	-132.892	3	0
4000	4343	6.63359	13.4367	-33.8151	-8.78702	3	0
4023	5811	14.5727	11.2943	-5.15303	-214.579	3	0
4025	4416	2.57256	7.60087	29.8671	17.1838	3	0
4050	5308	8.25819	13.1285	3.45949	-22.679	3	0
4059	5372	13.4676	7.09615	-130.832	9.81009	3	0
4059	9900	13.3241	7.07036	25.5028	108.8	3	0
4062	8643	19.3344	3.83488	-4.07308	-34.5041	3	0
4062	8815	19.3859	3.80292	28.4715	46.1499	3	0
4065	8080	17.2309	14.2488	3.76151	18.4374	3	0
4076	7358	15.2719	14.3185	78.1808	141.217	3	0
4078	4365	6.03837	1.29255	3.95728	25.1549	3	0
4084	6241	1.6713	6.54963	6.09013	5.45605	3	0
4103	8660	6.43782	2.84095	8.08639	11.1416	3	0
4103	9982	6.49405	2.81206	30.1421	3.53143	3	0
4152	7731	11.372	10.657	8.37485	220.747	3	0
4152	7808	11.4717	10.613	42.4237	-213.599	3	0
4160	4603	23.2454	3.26957	15.864	7.52052	3	0
4171	8821	21.8576	9.25702	69.7755	-64.3682	3	0
4196	5417	9.58552	5.68074	18.8663	-31.9058	3	0
4203	6189	19.2625	1.40293	12.84	-4.0942	3	0
4240	4946	26.0483	4.96801	-21.9922	-17.9754	3	0
4259	7215	5.32166	14.0731	-10.01	13.1807	3	0
4260	8008	9.00287	7.93858	30.2666	-67.8796	3	0
4290	9752	26.2984	9.31006	7.56015	-40.2986	3	0
4360	9832	4.78161	13.1255	2.38848	-30.659	3	0
4369	8198	11.3871	10.2288	156.223	-0.503905	3	0
4437	8397	19.8614	2.1721	4.80005	-22.9118	3	0
4452	7754	18.2664	9.8304	26.1638	122.572	3	0
4527	4528	19.2661	7.20998	-47.0631	-8.66814	3	0
4527	9230	19.2065	7.10876	31.2523	103.51	3	0
4528	4715	19.3148	7.17393	20.857	25.7078	3	0
4542	5533	19.5621	12.0669	25.3531	-224.524	3	1
4554	8395	9.46347	5.07314	11.5513	-25.4063	3	0
4565	6256	8.41852	3.71064	16.3692	-1.68644	3	0
4565	9003	8.46411	3.75213	40.0731	-7.10382	3	0
4565	9521	8.42745	3.65076	42.37	25.6267	3	0
4605	8528	7.99718	3.05227	69.6828	-9.07733	3	0
4628	7462	3.65926	15.4799	-3.3273	8.3894	3	0
4630	8691	10.2772	4.21952	-19.4949	-13.4283	3	0
4635	5768	9.26474	6.15076	24.7264	-17.2887	3	0
4655	7684	21.1732	3.33454	-45.5313	-10.1886	3	0
4668	8745	2.3314	13.0597	-7.89299	-20.3263	3	0
4684	6477	6.31983	1.1099	30.4731	-26.3736	3	0
4693	9252	8.57292	4.92587	56.2868	1.41184	3	0
4705	6235	23.0654	1.85723	29.4836	-46.1789	3	0
4710	8642	24.1168	3.44582	10.8744	-15.2428	3	0
4712	9529	14.8018	12.183	-132.306	-86.8895	3	0
4727	7755	24.7269	6.75815	46.0855	-6.63283	3	0
4732	5547	13.4308	2.84569	10.6789	-131.848	3	0
4739	9726	8.98044	8.97331	49.4994	-68.6398	3	0
4747	8082	1.20926	7.81458	25.7301	-2.22061	3	0
4755	7532	13.4997	9.90136	-55.0487	106.323	3	0
4761	8682	8.51398	4.09936	34.56	89.1812	3	0
4807	5339	26.2512	5.32648	8.62106	59.4363	3	0
4820	6660	7.72872	7.60188	-87.1362	15.4392	3	0
4841	6576	8.89727	6.0554	10.3148	-11.7732	3	0
4851	5409	2.36147	4.33199	18.5766	-0.595382	3	0
4861	9443	18.0545	5.81758	53.9896	-124.27	3	0
4862	6636	5.48028	13.8356	8.60041	-27.0326	3	0
4864	7197	2.1	3.30273	23.0032	6.63718	3	0
4888	7309	17.3124	8.10304	41.3425	-0.343419	3	0
4889	8333	19.477	8.00894	71.0356	-6.61639	3	0
4895	7161	22.2514	7.3782	8.06438	8.87578	3	0
4946	9739	26.0086	4.86084	-3.38923	-21.2705	3	0
5043	9443	18.1142	5.84516	37.5931	84.544	3	0
5076	9225	9.55417	4.00392	-0.867108	-12.389	3	0
5121	8731	12.4582	3.4426	2.34653	145.752	3	0
5134	7867	1.33498	1.30095	7.77179	-0.396996	3	0
5176	7507	7.6851	1.70848	39.1854	-0.699316	3	0
5213	5505	17.7457	12.9626	32.8601	38.0504	3	0
5219	5909	18.4282	12.4277	-145.309	21.3486	3	0
5234	5804	12.2961	4.76672	-37.6334	-40.6179	3	0
5258	7827	8.98594	4.03532	3.19032	16.6377	3	0
5301	9447	18.8733	11.7948	36.4577	-736.438	3	1
5316	6308	6.03675	14.7371	2.71485	-8.62859	3	0
5327	6625	17.0288	1.55778	33.1255	5.71868	3	0
5341	8337	21.9743	5.93928	-34.9302	23.7505	3	0
5343	6612	11.1162	1.17554	17.5244	-1.09256	3	0
5357	7458	10.1112	5.82858	32.8257	90.7799	3	0
5357	9452	10.2254	5.88189	43.1091	64.7634	3	0
5365	8522	9.88382	1.75627	14.2793	-25.0563	3	0
5370	8819	10.7064	6.52893	78.4886	2.65747	3	0
5384	6086	26.7432	7.47112	-23.667	2.41955	3	0
5387	6228	3.01292	10.8498	-29.6478	-12.9574	3	0
5387	8636	3.07384	10.9326	15.5065	-2.67193	3	0
5399	6414	20.3518	1.43827	-13.0201	-10.8238	3	0
5428	5442	12.1303	3.83853	12.7189	14.3136	3	0
5429	8318	6.79694	4.50507	32.7684	4.23845	3	0
5432	9178	25.9178	2.34815	8.90835	16.0581	3	0
5433	8413	5.53819	9.0265	0.512512	51.8748	3	0
5499	8333	19.4813	8.0755	23.8967	-60.9199	3	0
5500	7783	6.57661	6.55458	1.97789	-6.9	3	0
5500	8488	6.55716	6.49373	2.97679	3.20462	3	0
5506	5932	22.8476	8.21475	1.33557	-27.3899	3	0
5575	6115	1.32911	9.47126	6.62733	36.1467	3	0
5591	9595	14.3909	1.33795	37.3916	-80.3763	3	0
5593	7415	21.1209	9.8104	26.5855	63.967	3	0
5609	7410	2.5125	7.07387	11.5751	-13.0158	3	0
5631	8876	20.8414	2.71037	-8.65484	-41.1699	3	0
5649	6904	11.8442	14.6935	49.288	252.814	3	0
5669	6389	14.7049	11.0694	-230.666	110.554	3	0
5673	8713	21.5488	9.28205	12.2004	-65.5751	3	0
5677	6576	8.85396	6.01757	-15.2066	38.2524	3	0
5683	8935	5.96468	12.4928	13.8258	19.7616	3	0
5691	8854	13.669	6.63091	78.3542	-2.60456	3	0
5700	9133	12.3992	7.25683	40.2895	31.5934	3	0
5724	6600	5.38564	11.4018	10.1691	47.9698	3	0
5725	8571	16.7177	3.87163	39.0274	-6.41429	3	0
5765	7610	2.06766	4.64343	25.4378	28.5479	3	0
5787	9164	19.7536	6.78993	41.8019	90.5494	3	0
5807	7939	25.3463	2.26418	12.9183	5.72962	3	0
5822	8041	9.94932	9.16279	14.0076	40.6899	3	0
5823	6153	7.3799	7.00254	37.8172	26.8358	3	0
5823	9056	7.50913	7.02857	25.7856	15.9452	3	0
5833	8044	3.45795	9.10696	5.73652	-51.9989	3	0
5833	8917	3.51968	9.12301	1.6701	11.8524	3	0
5841	7344	5.50574	7.66463	34.3566	3.09515	3	0
5854	6815	16.1373	9.81087	82.2622	-29.9932	3	0
5895	9529	14.9239	12.2495	-74.5102	-14.0984	3	0
5900	9436	25.1027	4.67253	22.3079	-38.6697	3	0
5904	9696	24.3389	5.22409	0.74603	24.9958	3	0
5905	6850	19.583	3.14078	-61.9965	13.4872	3	0
5908	9791	2.42104	12.3339	-27.9619	-6.50049	3	0
5910	6383	5.69433	6.96031	-1.61972	15.8964	3	0
5921	6384	10.4797	4.60562	21.8366	-110.243	3	0
5921	8587	10.406	4.68663	35.7834	-69.9497	3	0
5927	8084	15.5225	8.4149	-141.934	-65.8394	3	0
5957	8948	2.17306	7.83654	13.27	-45.9015	3	0
6015	7414	6.81528	10.8112	8.1681	-58.958	3	0
6016	6591	19.5964	3.63859	-31.9018	0.0432411	3	0
6020	8360	15.2015	6.5659	8.22468	-69.2211	3	0
6036	7609	14.1176	2.5508	21.0791	35.9904	3	0
6044	8061	21.9259	2.24216	-0.4589	8.85469	3	0
6068	9053	13.612	3.57551	57.1757	-33.1207	3	0
6070	7976	20.1636	5.72988	65.987	6.20977	3	0
6095	7766	8.21295	7.53677	36.8699	-26.6181	3	0
6103	8752	7.25906	1.35973	3.87418	38.4607	3	0
6119	8755	20.5061	6.45238	-27.2364	55.8331	3	0
6149	6721	8.00214	9.78922	9.96567	-105.341	3	0
6153	7686	7.28479	6.91537	53.5462	-3.90325	3	0
6170	8395	9.44513	4.95658	59.2319	-0.467346	3	0
6174	6490	6.0434	2.80204	5.14318	1.06234	3	0
6182	6500	18.2058	6.37258	9.01046	-22.4412	3	0
6190	9662	10.4447	15.682	-98.6849	-17.9611	3	0
6203	6582	26.676	8.4351	26.8582	84.8817	3	0
6214	6837	12.3312	9.94683	-45.5802	-31.7214	3	0
6237	6815	16.0278	9.90014	45.4097	-161.003	3	0
6279	9341	23.8176	8.12687	22.7945	66.9587	3	0
6292	7887	19.4197	3.05209	52.9076	8.69458	3	0
6302	8598	1.88744	15.7593	-7.38427	1.27721	3	0
6316	6342	14.6568	4.15213	19.1081	-10.8276	3	0
6321	8320	5.07901	7.91221	-44.9465	9.99005	3	0
6408	9418	15.701	14.5564	71.0285	222.542	3	1
6408	9634	15.6339	14.6046	-4859.38	-2010.34	3	1
6424	8661	4.65976	5.94045	12.5757	55.7725	3	0
6431	9437	21.6972	4.3572	17.3435	5.38625	3	0
6439	7966	24.7633	2.84811	5.22905	18.6395	3	0
6450	8714	14.1248	7.63381	92.1508	106.592	3	0
6467	7989	23.2573	8.65949	13.221	-54.1867	3	0
6476	7728	7.15797	9.83285	22.3079	-67.4329	3	0
6495	8754	14.1192	14.3116	24.1465	24.1246	3	0
6501	7007	8.88765	5.30694	37.6951	37.4815	3	0
6534	8655	11.7685	6.95394	46.3783	2.35429	3	0
6626	9548	1.06121	13.808	5.93494	4.36482	3	0
6651	9937	14.3723	14.5722	-382.267	-173.032	3	0
6694	6746	15.8425	8.68689	54.603	119.176	3	0
6745	7167	15.5014	5.01912	60.4163	21.9141	3	0
6758	8408	5.21757	6.51982	14.1042	-22.2634	3	0
6844	7163	19.4923	2.36899	51.0346	-26.0802	3	0
6850	9237	19.6251	3.1894	74.3267	0.0955157	3	0
6898	7061	5.95983	2.5642	8.10437	-8.0617	3	0
6898	9057	6.01955	2.44255	12.057	-15.139	3	0
6936	8842	3.42133	14.0377	3.04445	10.3515	3	0
6947	9296	9.34597	2.73836	63.6376	17.9184	3	0
6947	9539	9.29738	2.78719	12.228	-8.17632	3	0
6969	8216	12.1551	11.6732	34.0714	14.813	3	0
6982	8590	17.1125	4.20395	66.6416	50.2497	3	0
7018	9499	26.4916	9.27753	32.2328	70.5673	3	0
7018	9771	26.5896	9.19888	-18.0665	33.9795	3	0
7068	7727	10.9269	14.1281	20.9627	171.277	3	0
7134	8429	3.31734	15.8283	-8.55807	4.72237	3	0
7143	7778	7.1126	13.3261	6.49975	35.635	3	0
7145	9189	2.06798	6.72686	3.53608	-10.2159	3	0
7228	9906	25.9857	1.80204	-5.19068	-10.9885	3	0
7268	7754	18.2649	9.91357	-319.399	-1152.14	3	1
7284	7375	8.39568	12.6449	21.0916	-50.4758	3	0
7305	9872	9.91093	15.8965	-26.7367	-5.13024	3	0
7309	8329	17.2609	8.19478	39.23	-51.6008	3	0
7336	8125	23.023	7.86398	22.5735	40.2704	3	0
7365	8715	23.3645	7.71679	25.4335	1.17193	3	0
7365	9656	23.3645	7.78129	-45.2078	19.4026	3	0
7373	9334	18.9316	6.88399	1.92425	-62.2401	3	0
7386	9618	6.59427	2.38009	17.9223	-30.2408	3	0
7401	8492	4.28768	11.6916	-21.6442	5.30856	3	0
7405	7423	1.98481	4.33865	8.31404	-1.73638	3	0
7414	7536	6.86269	10.8935	32.0356	29.8761	3	0
7423	9161	2.05125	4.35961	10.995	-0.478589	3	0
7474	8125	22.9891	7.79707	14.6427	-78.4772	3	0
7553	9382	5.02837	11.4866	5.10043	-3.40183	3	0
7558	7975	8.91397	13.7126	-109.374	40.4201	3	0
7668	9714	2.65439	4.12371	11.0597	15.631	3	0
7685	7911	3.18764	13.1483	5.15061	29.3675	3	0
7715	9512	13.5042	6.33253	97.0011	5.32615	3	0
7762	9583	4.44679	5.7128	9.26446	6.92581	3	0
7819	9568	17.4537	13.0534	26.037	-202.014	3	0
7850	9601	14.1903	14.7187	-503.896	377.656	3	0
7866	8540	14.2206	5.48458	36.7589	85.5152	3	0
7902	9889	16.5278	8.6997	69.2402	-42.3899	3	0
7922	8838	15.3736	12.1776	-3.82672	99.6011	3	0
7923	8558	12.3862	8.44242	19.9196	-33.6695	3	0
8064	8697	17.7936	4.98962	73.5015	-3.5599	3	0
8134	9451	22.3941	7.25108	22.7792	-75.8831	3	0
8163	8354	13.667	2.87852	30.8757	13.1544	3	0
8195	9080	3.77773	3.14929	-0.918382	-11.3444	3	0
8197	8838	15.3198	12.0501	11.1127	91.9746	3	0
8212	9992	2.87501	8.02676	-12.6657	30.2666	3	0
8240	9431	2.17275	2.45808	3.97821	-2.46339	3	0
8286	9036	5.25314	5.72452	28.3903	9.77882	3	0
8289	8844	24.9828	4.24527	1.16772	5.11949	3	0
8301	9658	23.1456	2.42603	7.23741	-13.5423	3	0
8354	8986	13.682	2.98978	51.1756	-6.23991	3	0
8355	9367	12.9755	8.59945	35.9791	89.1585	3	0
8399	9207	8.48621	2.48486	32.9988	29.1771	3	0
8426	9671	16.0201	11.1089	-1252.05	1647.17	3	1
8427	8624	10.889	9.50827	-18.4966	85.4913	3	0
8474	8773	5.45755	15.2576	-3.77043	0.107379	3	0
8488	9347	6.46322	6.51374	4.3797	12.3411	3	0
8522	8974	9.9735	1.77354	21.7066	39.2246	3	0
8542	9165	24.6528	9.34863	34.7698	-1.85567	3	0
8544	8763	1.62686	12.0066	10.1938	3.52344	3	0
8570	9254	15.5903	1.23342	34.011	-12.8985	3	0
8571	9023	16.7027	3.75592	74.2503	-20.5463	3	0
8573	9819	7.41472	5.22013	2.93795	2.27401	3	0
8660	9982	6.4948	2.87498	17.5786	30.821	3	0
8670	8717	26.4606	3.13184	10.1758	17.7762	3	0
8729	9903	7.74471	11.6663	-2.73799	71.1414	3	0
8730	9572	11.1511	12.6835	35.6099	-101.705	3	0
8788	9825	21.1106	8.15632	49.3853	0.282626	3	0
8796	9417	11.6867	3.71561	-22.7678	54.3982	3	0
8841	9213	5.8043	1.09859	37.1346	-19.5418	3	0
8936	9023	16.8004	3.70154	8.41517	1.14242	3	0
9000	9297	1.76363	9.09389	-7.41109	7.72387	3	0
9053	9746	13.6763	3.49254	20.0099	-64.4624	3	0
9089	9831	2.80504	9.6246	22.7427	1.29114	3	0
9125	9857	5.27034	10.9011	8.66333	-62.4768	3	0
9175	9583	4.39322	5.75267	-18.4138	0.53946	3	0
9283	9340	9.45309	7.60144	9.86496	-36.4581	3	0
9296	9539	9.27957	2.72384	22.0694	13.2937	3	0
9514	9830	13.0537	6.87782	1.99577	128.11	3	0
9628	9776	15.3473	2.30671	16.1387	-137.818	3	0
1000	13486	1.48407	3.51789	21.4071	1.66253	3	0
1000	44903	1.36591	3.50982	19.0207	0.504457	3	0
1004	51210	2.91785	2.25765	16.8143	-3.42101	3	0
1007	21330	19.2484	5.5695	-29.9554	-8.75848	3	0
1007	28217	19.1314	5.55808	41.6338	-94.2705	3	0
1007	30757	19.2631	5.50673	36.3593	-61.3427	3	0
1012	34103	7.33958	8.26035	-18.3061	-42.9276	3	0
1019	18161	12.4496	7.02008	10.6939	-196.374	3	0
1020	34199	2.3169	4.00415	3.70424	5.41971	3	0
1020	41916	2.22668	3.96064	19.4691	-3.66224	3	0
1034	24409	18.5956	8.49316	5.44343	76.4009	3	0
1034	30322	18.6043	8.37496	15.8196	-53.0398	3	0
1034	31941	18.4879	8.41006	-20.0011	49.1478	3	0
1035	33125	15.5256	4.00538	37.8856	106.242	3	0
1035	43568	15.4134	3.97952	11.3125	-99.7811	3	0
1035	46423	15.4628	4.02735	60.7744	-13.496	3	0
1036	11327	11.8083	1.1568	61.4017	-4.65555	3	0
1040	20044	2.4056	1.71232	23.4339	-1.09338	3	0
1040	35245	2.37611	1.5662	17.6375	-2.03677	3	0
1041	46322	9.01406	6.38551	49.3643	-49.7806	3	0
1041	47351	8.95013	6.34876	9.81967	44.1313	3	0
1045	40967	10.9589	6.9849	0.468191	110.461	3	0
1047	10193	4.35007	14.8121	-12.9928	9.79755	3	0
1047	28803	4.42328	14.7809	0.71978	-9.01068	3	0
1049	35723	25.5276	7.97184	26.1798	6.23605	3	0
1049	43772	25.5497	7.91563	-22.3869	-22.3956	3	0
1049	46232	25.5721	8.01638	-51.7365	-6.18362	3	0
1050	10965	15.9323	8.07128	22.8947	98.3398	3	0
1050	49670	15.8768	8.15455	20.0486	-149.444	3	0
1052	10941	4.72512	11.4491	-15.3112	47.4524	3	0
1052	11014	4.6709	11.5693	-18.7995	38.554	3	0
1052	12897	4.65033	11.4855	32.2617	-30.7038	3	0
1052	47935	4.77796	11.5244	22.4648	-0.21642	3	0
1058	17932	3.77979	3.91328	18.1606	20.5226	3	0
1058	33805	3.67705	3.95437	10.6253	20.7365	3	0
1058	41988	3.73628	3.97888	6.19982	-39.5105	3	0
1058	47476	3.68332	3.88512	16.2876	-4.7769	3	0
1059	21888	13.4657	7.85831	-17.6489	47.3118	3	0
1059	44486	13.5203	7.93891	67.7376	1.02835	3	0
1060	25040	20.1581	9.86992	23.0312	-66.5637	3	0
1072	32594	19.1952	10.9282	51.4017	176.772	3	0
1074	21420	16.6852	2.14797	52.6474	-46.3228	3	0
1074	35588	16.7135	2.22073	13.0361	11.9608	3	0
1074	46480	16.6132	2.13771	54.3037	56.2127	3	0
1074	52547	16.5652	2.20819	10.8206	-31.8458	3	0
1075	16952	3.87608	6.38771	8.32349	54.4864	3	0
1075	46237	3.85364	6.47312	23.389	-21.8306	3	0
1076	24392	14.6256	6.54007	37.5073	129.446	3	0
1076	28500	14.5929	6.61819	40.8903	-222.71	3	0
1079	17343	17.7771	10.3848	172.67	67.5245	3	0
1079	33792	17.6933	10.3959	-45.4059	-155.29	3	0
1081	16624	6.56806	12.0974	4.96249	14.7546	3	0
1081	20889	6.61882	12.1357	-25.8622	-1.98771	3	0
1086	29347	19.3306	11.3841	12.4642	-67.9008	3	0
1086	33930	19.409	11.3484	35.9592	124.906	3	0
1086	45696	19.4511	11.3947	44.9142	-18.5085	3	0
1088	12048	19.2444	2.7812	-37.167	1.23576	3	0
1091	20851	15.3677	4.9272	56.5965	11.5251	3	0
1091	26040	15.3725	4.82498	52.9147	-33.603	3	0
1092	13272	11.0899	14.8553	-4.04131	74.2663	3	0
1092	22346	11.1293	14.9108	-197.725	-238.978	3	0
1092	26338	11.2142	14.8091	-247.62	304.455	3	0
1094	23251	15.7893	9.94263	11.2537	196.377	3	0
1094	23772	15.7588	9.83664	132.098	-15.9593	3	0
1094	26758	15.6892	9.9611	107.429	-42.5118	3	0
1094	26948	15.6915	9.84168	6.90564	92.2796	3	0
1095	15179	12.8327	1.7126	33.8004	-16.9081	3	0
1095	27441	12.7662	1.71234	63.4485	3.29171	3	0
1095	31744	12.8693	1.77067	27.4205	-0.135981	3	0
1095	41513	12.7588	1.83183	44.759	-89.463	3	0
1095	46981	12.8339	1.83537	53.205	53.5007	3	0
1099	14934	7.06534	13.9153	6.3048	-7.05025	3	0
1099	18351	7.07212	13.9808	-29.3756	22.5079	3	0
1104	26060	15.9007	12.6471	323.373	46.491	3	0
1104	48808	15.9876	12.5717	22.0872	-196.783	3	0
1104	49702	15.8792	12.5285	49.8994	84.8643	3	0
1108	21212	16.3397	9.53704	3.02681	-126.895	3	0
1108	27980	16.3677	9.5928	103.524	-14.0536	3	0
1110	24126	1.41793	10.6377	-25.338	-3.41142	3	0
1110	34890	1.47224	10.7647	-21.2764	6.8698	3	0
1110	39721	1.50686	10.7039	18.1372	1.9843	3	0
1111	46309	18.2758	11.2501	50.7913	96.7827	3	0
1111	48639	18.2346	11.3719	101.891	22.3364	3	0
1117	25111	5.05375	5.50687	8.15307	-45.6225	3	0
1117	50816	5.13542	5.58355	10.6931	25.9654	3	0
1117	52390	5.07457	5.63563	-7.29884	-18.2543	3	0
1123	32460	1.97345	3.68747	1.82773	-2.83583	3	0
1129	18321	5.04677	15.2133	-20.1224	0.16763	3	0
1129	41750	5.06116	15.3275	-13.3977	-3.27606	3	0
1129	48767	5.10412	15.285	-4.33766	-6.46567	3	0
1130	38367	1.77453	13.826	-1.56469	21.2283	3	0
1136	10635	15.2652	2.01294	60.3054	0.582238	3	0
1137	52730	25.6329	9.41449	7.2279	1.05596	3	0
1138	35236	17.0452	3.32545	58.888	-26.0982	3	0
1139	42769	22.1444	6.22124	14.7746	-71.893	3	0
1144	28995	20.5779	6.87767	6.51797	-15.1276	3	0
1149	26132	13.2959	13.6125	46.7422	33.1677	3	0
1152	34832	5.55497	15.6697	-13.3292	1.69888	3	0
1152	52211	5.41648	15.6343	-6.39845	-15.368	3	0
1153	19871	3.57	5.88181	25.2694	-10.6992	3	0
1157	12359	19.5137	7.1019	17.1744	-41.3699	3	0
1157	23162	19.547	7.19399	48.0822	98.4404	3	0
1159	11757	24.0165	1.62181	31.3847	73.8548	3	0
1159	13532	24.0465	1.56395	-7.01378	-39.2982	3	0
1159	42405	23.9331	1.53168	17.1774	-4.36775	3	0
1160	15210	6.78028	7.14406	5.58857	-5.98454	3	0
1161	36973	20.1793	11.5275	37.8548	-14.7719	3	0
1161	44323	20.1246	11.5011	-2.65196	46.0617	3	0
1163	11113	24.0711	2.40998	11.6027	66.0523	3	0
1163	39739	24.168	2.45402	26.1908	-35.1573	3	0
1164	18044	7.66798	4.07422	39.7249	4.23695	3	0
1164	52173	7.77574	4.10823	19.7961	18.4424	3	0
1165	41956	18.618	11.8817	-870.519	-1101.69	3	1
1165	47010	18.6908	11.7621	78.2791	311.932	3	1
1165	51136	18.7289	11.8408	-2726	-176.996	3	1
1168	22647	15.8264	2.99553	37.1818	75.1011	3	0
1168	29943	15.9008	3.0792	12.423	-17.3406	3	0
1168	41924	15.8402	3.08576	31.1206	-11.1083	3	0
1173	34237	26.0055	8.40409	17.7176	35.6788	3	0
1176	29643	23.4797	6.98714	18.5292	-8.67497	3	0
1176	36989	23.4365	7.02437	-35.5448	42.3522	3	0
1179	43103	20.8542	1.45327	-1.27698	37.812	3	0
1179	45158	20.9633	1.46415	32.6385	-43.2471	3	0
1180	11694	20.6173	9.26256	-14.9522	-73.5617	3	0
1180	17176	20.6765	9.37825	17.7304	153.19	3	0
1183	42304	23.0292	6.49957	36.2404	-3.02501	3	0
1184	26629	1.89143	11.462	4.85839	-26.9187	3	0
1184	50053	2.01265	11.5307	4.64018	-19.9459	3	0
1185	33916	3.77043	14.2922	2.47852	-1.32652	3	0
1188	17112	10.7219	3.83574	29.9283	3.89044	3	0
1188	35605	10.7351	3.96798	17.5852	1.539	3	0
1190	16481	6.8108	11.1123	14.1932	67.3406	3	0
1193	47307	2.67614	3.96449	-12.2552	11.8543	3	0
1193	48793	2.61396	3.96702	1.24661	-9.07261	3	0
1200	15025	2.78149	10.4452	8.71243	-18.8345	3	0
1200	23456	2.85625	10.4306	-1.94832	13.3488	3	0
1200	38262	2.90324	10.4824	13.4365	6.30213	3	0
1203	27961	14.9608	3.16411	6.65241	-181.437	3	0
1203	51836	14.8616	3.12845	59.4224	190.138	3	0
1205	49142	23.0419	9.68377	2.9574	-0.259184	3	0
1206	16300	17.4314	2.4501	5.04597	33.718	3	0
1206	33137	17.3088	2.46309	8.40282	-65.8321	3	0
1206	51532	17.3044	2.37377	9.80225	60.449	3	0
1216	45640	15.2742	9.97106	-130.626	79.0731	3	0
1222	34652	20.8094	4.38349	25.5973	-67.8827	3	0
1223	35755	2.99255	9.70558	6.74239	63.755	3	0
1226	24340	9.08196	6.09055	21.2659	23.3564	3	0
1226	30335	9.1081	6.16528	14.29	-13.0566	3	0
1226	45744	9.13121	6.03705	32.0565	0.925433	3	0
1228	22386	6.50233	13.811	5.63815	25.0931	3	0
1228	34633	6.58333	13.8132	9.46645	-18.0567	3	0
1230	19493	12.1224	4.65231	26.1967	14.5323	3	0
1231	24365	19.7531	7.77141	28.9358	164.873	3	0
1231	33788	19.6959	7.7263	56.9031	-56.3053	3	0
1232	12750	8.61757	6.10553	28.4239	55.2115	3	0
1232	44559	8.74256	6.15002	39.0504	113.242	3	0
1238	37562	1.42894	8.46871	15.3321	-21.0774	3	0
1239	31027	13.7051	13.7214	72.273	-477.556	3	0
1239	45898	13.6173	13.7986	-81.2045	79.7435	3	0
1240	47751	21.9495	7.39259	39.8922	-36.7395	3	0
1246	11223	2.48413	9.90641	7.53571	39.7306	3	0
1246	46782	2.43369	9.87168	-41.0121	7.85851	3	0
1246	50868	2.37491	9.95661	6.62066	32.588	3	0
1249	19554	24.2661	6.28769	-3.58561	33.1067	3	0
1249	38528	24.3219	6.32098	56.9352	-4.6157	3	0
1251	26420	19.0484	8.66188	11.3472	71.8843	3	0
1256	16494	2.92104	6.7705	5.95104	-12.7723	3	0
1256	37975	2.89993	6.71253	-5.61493	-8.92774	3	0
1258	29122	1.24689	8.84172	26.8103	0.149879	3	0
1260	24527	14.2447	3.34496	29.0208	9.5488	3	0
1260	40438	14.2892	3.45246	42.1165	2.08995	3	0
1261	26880	7.58271	11.1224	-86.3352	-12.4345	3	0
1264	24022	13.1901	8.78964	78.1443	-129.523	3	0
1269	13251	22.4525	7.08575	-42.5901	20.5236	3	0
1269	25534	22.4018	7.12174	-26.899	-15.4611	3	0
1270	10375	11.4565	13.9004	-125.562	177.846	3	0
1276	11091	21.7308	2.32489	34.5971	4.09825	3	0
1276	23866	21.6841	2.27532	26.2255	-84.3953	3	0
1276	39966	21.8127	2.29277	8.27788	28.0847	3	0
1278	15398	8.23291	4.8268	30.9701	34.7405	3	0
1278	36619	8.10451	4.85776	19.9901	86.1521	3	0
1280	10796	14.0037	9.63443	122.389	-7.94163	3	0
1280	19765	14.001	9.73661	119.122	9.74739	3	0
1287	11258	22.8416	7.91584	34.1506	-2.40076	3	0
1287	23236	22.8016	7.88114	9.67085	47.7027	3	0
1287	31585	22.7486	7.95649	47.6355	3.19617	3	0
1288	37926	20.8648	7.21407	14.5637	40.6982	3	0
1289	13193	2.75533	10.8176	-18.0356	-10.6181	3	0
1289	32293	2.84395	10.7476	19.1172	40.4742	3	0
1293	27505	23.2107	6.01994	57.141	11.1536	3	0
1293	46664	23.2726	5.90175	23.2611	33.546	3	0
1294	46365	24.4874	5.13378	18.1702	43.4461	3	0
1303	48085	2.24416	5.163	17.5448	-11.9647	3	0
1305	31371	26.3136	2.63947	10.6752	-13.1991	3	0
1307	25725	20.5125	3.82571	19.1431	-20.2866	3	0
1309	32736	10.6413	12.2474	67.1329	-0.641052	3	0
1309	38409	10.7245	12.2663	-138.853	-14.8416	3	0
1309	40435	10.7175	12.3238	63.0609	10.403	3	0
1310	38813	5.91478	13.3941	-27.7031	22.8466	3	0
1311	40961	24.147	9.0321	-9.73499	-64.6457	3	0
1321	30289	21.2233	3.83249	28.2964	-0.583518	3	0
1321	43325	21.1674	3.94265	20.7374	33.0993	3	0
1321	48475	21.161	3.82529	9.75446	58.2342	3	0
1326	17171	16.6185	5.38688	33.1259	-30.698	3	0
1326	23398	16.5178	5.46829	32.1645	-141.632	3	0
1329	16688	1.95859	7.37664	5.5763	15.572	3	0
1329	19022	1.86082	7.42551	30.1764	-2.07121	3	0
1329	35871	1.92941	7.50079	1.88911	3.49611	3	0
1331	21457	8.89916	2.41235	54.9879	-5.02979	3	0
1331	21845	8.96032	2.46119	-11.6638	46.6514	3	0
1331	44775	8.86987	2.49901	12.1125	-17.9675	3	0
1332	17666	24.4332	6.19344	-2.57859	-10.0347	3	0
1333	10569	13.5336	9.18862	33.6139	-151.388	3	0
1333	14660	13.6003	9.19192	77.7369	156.348	3	0
1333	22396	13.5634	9.09969	105.486	-6.89724	3	0
1335	50823	13.2398	12.4792	226.566	36.2636	3	0
1339	51295	12.3432	7.62054	-13.5067	1.73557	3	0
1339	52126	12.3121	7.56249	-99.1837	-3.30546	3	0
1341	51574	13.7847	14.8996	884.161	4.1823	3	0
1343	12834	23.1431	4.28729	-26.9506	9.88532	3	0
1343	38665	23.1396	4.22939	14.2002	-19.8288	3	0
1345	12567	20.8685	10.5836	-580.518	103.403	3	1
1346	25933	9.21239	1.80465	31.457	-131.016	3	0
1346	27358	9.12299	1.8913	22.8112	47.0788	3	0
1347	23633	12.3812	14.1282	5.09948	390.174	3	0
1349	11802	5.92643	9.44934	-64.4044	16.5773	3	0
1349	23843	5.95133	9.50895	16.2347	53.5761	3	0
1349	24444	5.86524	9.44348	17.523	-44.3765	3	0
1349	30420	5.85416	9.54881	-25.8801	-23.3328	3	0
1355	19397	10.4719	3.97813	-54.5977	11.0314	3	0
1355	39931	10.3445	4.00608	-17.0831	-27.3141	3	0
1355	46878	10.4743	4.04227	29.054	71.414	3	0
1357	25807	19.1938	12.1258	-87.0056	86.7981	3	0
1357	41471	19.2752	12.1939	10.4064	-68.3055	3	0
1358	32268	22.1829	2.98275	16.7625	26.0726	3	0
1359	16205	15.6495	15.705	17.1936	27.5053	3	0
1359	44008	15.6467	15.6431	-141.204	-116.39	3	0
1360	18050	16.0785	6.07989	-69.6024	64.9906	3	0
1361	14826	5.26896	4.08083	26.5838	42.1379	3	0
1364	28757	24.6022	3.76637	8.47683	35.0745	3	0
1371	18655	14.5566	14.4046	-10179.7	2311.18	3	1
1371	34820	14.5152	14.2818	273.055	20.0624	3	1
1373	11850	11.035	15.9277	-98.3472	-25.9043	3	0
1373	12523	10.9979	15.8694	-109.419	32.2311	3	0
1373	36725	10.9031	15.9206	-122.395	12.5238	3	0
1375	33575	10.663	1.51702	7.56981	17.5404	3	0
1375	37077	10.693	1.61576	33.3985	-1.9574	3	0
1375	39563	10.7608	1.5424	6.93539	14.3536	3	0
1377	12511	1.66991	8.76175	-30.3914	-2.74674	3	0
1377	45169	1.71462	8.80765	20.2348	1.92385	3	0
1379	15728	14.9327	4.6476	52.3625	-4.71668	3	0
1379	33877	14.9714	4.71787	-53.2567	143.963	3	0
1379	43163	14.8658	4.6532	24.913	60.5116	3	0
1379	52623	14.8754	4.77043	53.2067	-128.811	3	0
1380	11600	11.1729	6.58795	-43.904	-54.9338	3	0
1380	13225	11.0908	6.55521	63.01	82.9791	3	0
1383	33092	20.6037	3.24804	47.6486	136.049	3	0
1383	50232	20.6697	3.37169	18.966	72.1885	3	0
1385	11777	16.2132	12.248	-178.842	158.839	3	0
1385	31163	16.237	12.1938	-9.0443	-170.88	3	0
1386	48680	19.2186	4.3421	55.5767	-52.7652	3	0
1388	23587	8.59218	8.10549	7.37045	-23.9984	3	0
1388	48265	8.63679	8.16147	6.80122	4.3527	3	0
1390	18439	24.6899	8.37947	13.9969	82.5257	3	0
1390	19275	24.6545	8.3242	52.5386	1.79192	3	0
1390	21488	24.7939	8.31759	63.5127	-5.16736	3	0
1390	36659	24.7635	8.26088	7.90439	30.8552	3	0
1395	31723	24.2586	7.51105	16.1776	-108.997	3	0
1395	37080	24.2294	7.39896	21.97	79.2406	3	0
1400	19935	18.3131	1.64354	51.1896	3.42822	3	0
1402	29680	11.1576	3.54394	34.8189	1.73285	3	0
1403	14703	4.85549	15.8807	-12.6742	1.3524	3	0
1407	22942	18.6943	12.402	-140.695	12.1891	3	0
1409	19904	18.56	11.7619	62.8564	444.422	3	1
1409	20906	18.5353	11.7012	2.60249	0.661383	3	0
1410	32148	6.67851	12.5021	-35.7016	-21.9638	3	0
1410	45298	6.66062	12.3925	-64.7543	-25.8856	3	0
1410	52612	6.7099	12.4273	1.50999	20.1268	3	0
1412	26067	2.18269	15.189	-1.18984	10.8348	3	0
1413	37013	21.5377	9.81668	107.282	2.24048	3	0
1413	45504	21.6614	9.79574	108.544	-12.5681	3	0
1417	49296	2.27767	10.2854	5.0278	48.424	3	0
1418	11542	11.0839	3.09275	16.4904	3.05596	3	0
1418	28246	11.1388	3.12422	48.8958	1.17661	3	0
1418	31155	11.155	3.01505	56.9964	-28.4303	3	0
1422	28822	4.58713	10.4795	15.8845	-41.001	3	0
1422	34468	4.69131	10.5105	9.04359	39.2538	3	0
1422	36264	4.67202	10.5964	10.1721	-32.5738	3	0
1422	42069	4.58766	10.6026	6.48727	37.3048	3	0
1424	41016	1.91054	2.33472	10.6917	-2.21712	3	0
1429	38503	19.5302	6.62635	51.2084	2.31925	3	0
1429	46736	19.5721	6.72948	-10.1029	4.65357	3	0
1431	16817	3.00863	6.25316	0.569926	16.0603	3	0
1431	18667	2.95901	6.30717	34.3117	-0.675474	3	0
1431	40897	3.07993	6.26766	11.3232	4.8047	3	0
1434	33003	14.5603	15.2003	-221.148	151.926	3	0
1434	35049	14.5905	15.3058	-393.515	236.818	3	0
1440	35941	19.8404	2.53085	8.22316	-0.585001	3	0
1440	39329	19.8012	2.41122	20.277	73.8732	3	0
1441	13468	6.77031	14.8945	-3.45895	-7.42502	3	0
1442	33575	10.6474	1.41428	34.722	-16.7996	3	0
1443	14259	3.64362	2.88864	14.9167	-1.68659	3	0
1443	45318	3.7051	2.85961	2.47621	-13.6796	3	0
1444	24017	4.57434	5.58545	14.1243	51.7884	3	0
1446	25436	14.0875	9.17156	71.9843	221.771	3	0
1446	31238	14.1507	9.16067	70.4457	-32.7865	3	0
1446	52706	14.1196	9.29236	152.736	-19.0776	3	0
1447	29133	14.4553	15.4627	18.3885	645.161	3	0
1447	29530	14.4303	15.3903	-363.755	-489.98	3	0
1447	35049	14.5395	15.3972	0	0	0	0
1450	12500	10.279	1.60951	51.5053	2.50961	3	0
1450	51412	10.2229	1.59205	-10.3071	-12.6458	3	0
1452	33942	2.63952	11.4023	-6.23873	-10.9909	3	0
1454	23545	20.8759	6.06198	47.6803	104.408	3	0
1458	20341	26.7325	8.22464	16.225	-94.207	3	0
1458	48834	26.6402	8.18383	53.2107	-4.43547	3	0
1461	28038	3.88381	4.76367	-3.69556	53.2883	3	0
1461	41361	3.93157	4.65758	5.03937	-54.8966	3	0
1462	36350	6.62891	5.38874	5.44904	31.4798	3	0
1464	16801	1.8579	12.4295	7.60856	-26.1687	3	0
1469	12268	4.38438	2.4824	10.8427	18.8826	3	0
1470	11864	7.70109	3.94445	17.1616	0.0908593	3	0
1470	18044	7.68613	4.00746	4.54983	-65.0825	3	0
1470	34921	7.80885	3.97435	13.7672	77.6765	3	0
1471	10635	15.3173	1.98612	17.0822	66.6976	3	0
1473	17339	11.1778	13.0179	-158.705	13.7259	3	0
1473	31459	11.0856	13.0437	35.0214	20.8092	3	0
1474	13721	10.598	3.02599	23.7601	-19.4719	3	0
1474	34483	10.5737	2.96583	10.6759	6.99118	3	0
1475	32163	10.4778	9.68404	-15.826	-142.766	3	0
1479	29458	8.44293	7.24964	-64.6237	6.28167	3	0
1479	33309	8.37442	7.23604	48.0963	-3.84476	3	0
1479	42198	8.46178	7.31678	13.3231	37.1862	3	0
1480	35434	2.1984	6.10144	-15.8419	-8.32869	3	0
1481	23538	8.91422	12.8112	-97.3755	8.1352	3	0
1486	29090	25.914	2.70783	-3.28684	-0.671182	3	0
1486	32412	25.8839	2.76928	16.8009	-19.7522	3	0
1486	33739	25.9995	2.83011	14.9185	-4.59092	3	0
1488	21019	9.49567	13.9473	21.5694	-74.5284	3	0
1488	48354	9.46348	13.9957	29.5377	44.1193	3	0
1489	37624	6.32707	8.25683	24.2976	-78.2854	3	0
1491	32737	7.77362	7.78342	14.3485	43.3285	3	0
1492	19008	13.3827	5.63617	12.6663	-97.1593	3	0
1492	44018	13.4391	5.5349	68.7244	110.438	3	0
1492	47502	13.474	5.67778	57.1379	25.5888	3	0
1495	28400	26.5745	4.68237	8.75211	27.5275	3	0
1497	24334	9.56062	9.77918	-90.3108	-35.4528	3	0
1497	34759	9.55403	9.72196	26.1357	8.5253	3	0
1500	16440	26.7037	5.93578	8.40689	21.2794	3	0
1500	29125	26.7689	5.86121	17.273	22.3535	3	0
1501	50849	3.292	4.56419	6.69485	4.05216	3	0
1501	52673	3.34205	4.62007	5.90508	-2.68159	3	0
1503	11075	19.1602	1.7348	55.2044	-0.501417	3	0
1504	12254	5.38848	2.15751	12.2794	-45.2629	3	0
1504	40474	5.36595	2.09551	-17.8329	6.90341	3	0
1506	46092	24.9472	2.95037	33.0443	1.4343	3	0
1509	41824	10.3534	15.7875	-54.4132	-18.8498	3	0
1513	18955	4.71528	8.82203	18.3102	41.7424	3	0
1521	17262	20.7157	4.60739	99.3804	-11.3411	3	0
1523	22480	7.19325	15.6143	-23.6882	22.5116	3	0
1523	38126	7.10224	15.5753	-16.7955	-16.8034	3	0
1523	52281	7.17597	15.6688	-24.2412	-8.95758	3	0
1524	22634	10.8582	1.93836	5.02736	-6.60883	3	0
1527	22024	16.0444	13.6466	-76.0328	31.5268	3	0
1527	25995	16.0451	13.7743	142.984	244.767	3	0
1527	36571	16.1123	13.6476	49.3049	-24.9932	3	0
1528	20270	3.75187	6.9208	6.81909	29.1215	3	0
1528	34977	3.63445	6.94207	10.3535	-6.02275	3	0
1530	11077	23.7241	6.34825	-16.4788	-12.4763	3	0
1537	51680	10.2037	13.1041	50.5624	-223.918	3	0
1538	25567	26.8306	8.578	-27.0314	-70.5229	3	0
1542	28257	21.3799	5.79325	21.3442	-76.2446	3	0
1542	33206	21.4376	5.74754	30.651	84.093	3	0
1551	27507	6.9715	7.43729	-8.3257	23.3755	3	0
1551	34696	7.06692	7.4368	65.7682	4.08177	3	0
1551	50589	7.01358	7.34238	32.1156	-52.2393	3	0
1552	17232	5.89889	8.42748	13.8928	-84.4382	3	0
1555	24445	2.6199	5.06188	7.74869	-0.295281	3	0
1555	25899	2.7334	5.02407	39.8305	-2.80201	3	0
1556	35493	3.29588	6.23172	23.5547	-2.46298	3	0
1556	48537	3.36092	6.32321	16.756	-26.4213	3	0
1563	21816	11.2567	2.08002	36.4584	4.39312	3	0
1565	12528	9.96982	14.5537	-45.4026	97.0994	3	0
1568	31418	5.71448	12.005	8.14989	-26.6988	3	0
1568	50043	5.72546	11.9109	2.58317	76.1711	3	0
1568	51623	5.61917	11.9072	15.801	-50.7541	3	0
1572	24179	9.90454	1.15336	38.5583	3.46214	3	0
1580	14190	15.8222	15.5354	54.149	82.2981	3	0
1580	44390	15.6983	15.5288	-140.335	-239.131	3	0
1581	16220	9.6878	15.4513	-53.0959	-77.052	3	0
1583	21674	2.35366	10.1075	-2.38246	9.54863	3	0
1583	43449	2.26638	10.1731	5.19211	30.3558	3	0
1583	49296	2.31476	10.1973	-37.2319	8.99425	3	0
1584	17964	1.57021	14.8757	-13.1353	-2.10378	3	0
1585	17942	6.84407	2.06817	2.55203	55.5213	3	0
1587	37948	16.1625	3.3288	11.3021	-91.7005	3	0
1587	45337	16.0583	3.27882	-3.36056	-12.0778	3	0
1588	23161	5.09859	4.49296	17.4557	12.4683	3	0
1588	26399	5.24112	4.50637	24.9312	50.1075	3	0
1588	32164	5.21295	4.44729	-18.9704	16.3576	3	0
1590	25536	7.44973	10.5533	23.8688	93.0683	3	0
1590	47693	7.32303	10.5251	34.4283	-25.5248	3	0
1591	16495	7.42539	4.14527	15.3809	41.0282	3	0
1591	27106	7.47952	4.13242	9.70368	-11.8999	3	0
1591	27383	7.51427	4.18027	3.55825	23.7108	3	0
1598	14028	6.66084	10.4441	-37.3879	2.30802	3	0
1598	17893	6.61733	10.3581	13.4493	27.206	3	0
1598	34966	6.72478	10.4328	20.5968	-38.018	3	0
1598	42837	6.68772	10.311	-14.2892	-28.0768	3	0
1613	15544	5.82769	8.18075	21.5302	-47.1163	3	0
1615	12948	5.64703	9.64623	17.3298	12.4846	3	0
1615	24945	5.55202	9.65863	11.0862	25.1747	3	0
1618	15281	18.7665	8.46045	23.6888	-44.8558	3	0
1618	29976	18.7884	8.51822	75.5502	-1.54038	3	0
1619	42460	8.90198	7.72841	22.4329	-124.507	3	0
1621	10162	23.7495	1.76689	-16.1525	6.64978	3	0
1621	18297	23.6784	1.70149	-0.0824764	28.0373	3	0
1622	41395	11.6571	3.88265	30.9459	-50.2738	3	0
1624	11908	2.14867	7.35927	7.53072	-4.949	3	0
1644	50177	4.97888	13.3522	-22.3999	15.8424	3	0
1644	52097	5.03535	13.266	-30.952	23.771	3	0
1654	15607	7.18734	6.37808	11.0008	-28.6788	3	0
1654	16104	7.18765	6.47528	14.771	-9.52352	3	0
1654	45011	7.1011	6.41344	10.3288	31.7691	3	0
1654	45556	7.12311	6.47316	-2.61373	-3.74683	3	0
1657	17526	14.1669	3.63195	32.0306	-47.2897	3	0
1662	10729	17.8432	7.28306	15.7296	-48.8686	3	0
1662	17066	17.9617	7.31153	21.5834	90.4049	3	0
1663	45378	23.6435	9.35909	6.14094	72.8596	3	0
1666	24275	26.3998	8.92084	-33.2239	-41.601	3	0
1667	19604	24.6022	1.29204	26.6569	3.20421	3	0
1667	23724	24.6886	1.18695	17.6388	-20.7662	3	0
1667	25085	24.6106	1.14556	14.7352	1.30982	3	0
1667	51423	24.5566	1.18193	-7.64432	-7.30089	3	0
1673	19944	9.37291	15.3693	-29.7459	-32.3593	3	0
1675	27914	11.2348	5.85898	26.5669	-21.9034	3	0
1678	16092	3.10609	2.79278	2.33967	-4.37286	3	0
1680	12804	1.41874	7.32509	21.216	0.500707	3	0
1680	25080	1.38748	7.2681	2.85537	6.17962	3	0
1680	29851	1.38732	7.37758	3.28126	-28.7051	3	0
1683	10531	8.88705	12.2265	-92.6374	-47.4191	3	0
1683	13685	8.817	12.3518	-20.9405	-105.077	3	0
1690	15133	26.5403	1.81075	10.6842	0.993961	3	0
1692	15587	10.3887	2.23315	12.5949	-68.7272	3	0
1692	29578	10.4078	2.13351	43.7546	0.941747	3	0
1692	41207	10.4498	2.2448	41.7514	19.8543	3	0
1695	26039	15.4575	9.44991	-16.4116	-22.0708	3	0
1695	47433	15.5153	9.54052	113.188	73.0162	3	0
1695	50446	15.6014	9.45335	19.5195	-41.8927	3	0
1698	47420	3.42672	12.3499	-15.1487	-3.35464	3	0
1700	12745	25.4114	4.87086	35.6579	-8.4428	3	0
1700	51034	25.5089	4.83114	22.8509	0.941391	3	0
1703	21228	6.78818	2.58759	7.79276	1.9444	3	0
1703	23394	6.77032	2.53474	10.1279	-13.5502	3	0
1703	27816	6.86982	2.54048	17.5067	68.2114	3	0
1707	49891	3.51004	12.7415	0.93953	-22.8414	3	0
1708	33255	11.4815	2.39573	40.9738	1.24553	3	0
1708	36447	11.4166	2.40693	51.7406	3.80157	3	0
1710	13097	8.45552	5.44713	-2.81817	-48.8969	3	0
1710	36895	8.55405	5.4444	29.4615	6.77851	3	0
1710	46485	8.45155	5.35687	31.9113	13.3047	3	0
1716	11769	26.0305	3.0923	13.9095	5.62779	3	0
1716	33739	26.019	2.95419	15.0564	11.7773	3	0
1719	25881	12.5783	13.1088	-162.223	58.2711	3	0
1719	36377	12.5421	13.1705	101.751	-110.457	3	0
1719	42676	12.4881	13.0946	103.193	480.922	3	0
1725	33093	17.5342	12.3027	15.2578	224.022	3	0
1725	41012	17.5333	12.4069	-33.538	147.462	3	0
1725	46808	17.5758	12.3547	24.8393	-166.163	3	0
1727	17691	2.67737	2.51932	15.174	0.764881	3	0
1727	32860	2.76548	2.56968	9.84581	-1.1654	3	0
1731	38521	1.84545	14.706	-13.0762	2.71889	3	0
1731	38713	1.77814	14.6455	1.72077	-0.517453	3	0
1733	41009	7.34761	13.734	-44.5793	31.2316	3	0
1736	32517	24.8384	4.94009	6.63077	5.31076	3	0
1737	39694	26.3819	4.69859	29.9679	1.32672	3	0
1738	44041	20.5993	9.81227	56.7003	-9.21366	3	0
1741	17076	26.0952	2.10991	12.2433	-9.0554	3	0
1742	46992	13.4161	9.11504	-71.0223	-0.964754	3	0
1748	36150	18.6621	1.77914	11.7865	-98.7594	3	0
1748	40288	18.7355	1.83486	17.4969	150.705	3	0
1748	49096	18.7541	1.74774	32.6109	-51.0935	3	0
1750	12401	2.84036	13.4529	2.83713	3.43193	3	0
1751	24884	14.0867	11.3696	69.9691	-5.08875	3	0
1751	28957	14.1232	11.2547	145.056	-111.742	3	0
1755	11896	6.43863	8.76719	31.6703	-10.974	3	0
1761	37196	21.8078	4.11379	25.9046	-148.081	3	0
1761	47227	21.713	4.14205	24.6619	20.1084	3	0
1764	18310	12.1814	13.3105	-61.0671	-91.9748	3	0
1764	34415	12.1864	13.3775	81.8897	290.049	3	0
1764	36060	12.1153	13.2972	135.02	-20.4519	3	0
1772	18633	15.1541	9.36311	139.004	-18.233	3	0
1773	12872	11.0904	6.75618	-1.02045	-38.5156	3	0
1773	52213	11.172	6.76598	70.9815	27.4886	3	0
1775	34241	2.38979	8.47604	16.4161	26.2495	3	0
1775	48902	2.278	8.46324	6.80385	-2.63467	3	0
1776	12660	26.6503	2.01361	8.4838	5.14852	3	0
1776	27956	26.5943	1.99321	3.66229	0.547184	3	0
1776	50011	26.6248	2.09409	8.99963	2.0344	3	0
1779	10991	15.1039	1.53334	40.8204	-43.293	3	0
1779	22079	15.0716	1.62855	42.3648	1.87826	3	0
1779	42289	15.0512	1.5359	31.684	-1.96784	3	0
1780	33569	7.81794	9.52042	20.6359	-37.0199	3	0
1784	35597	18.4444	7.62181	21.4595	-14.2144	3	0
1784	42170	18.5146	7.68391	76.5823	62.3097	3	0
1790	20835	4.5038	5.88304	15.7512	47.3504	3	0
1790	44299	4.5934	5.84057	10.7856	49.8834	3	0
1792	15570	8.68227	11.4934	-19.4798	2.00559	3	0
1793	31961	21.8411	1.4416	15.2838	-2.83127	3	0
1793	38670	21.8916	1.41171	-0.446447	4.29777	3	0
1799	20457	13.2315	11.2575	228.348	354.38	3	0
1799	33714	13.303	11.3851	194.574	-16.989	3	0
1800	22161	8.10837	11.2189	42.2245	-81.9394	3	0
1800	38507	8.03522	11.1078	59.1891	-0.656747	3	0
1805	12913	18.2859	3.47113	47.8811	-60.6184	3	0
1805	21495	18.2933	3.40584	-43.2846	5.00794	3	0
1805	44294	18.424	3.44511	-68.5714	33.501	3	0
1810	18460	4.42971	12.1856	3.78419	67.8741	3	0
1814	10278	6.67727	12.8247	-3.51698	-12.7111	3	0
1814	12938	6.71243	12.9399	-87.521	-36.8632	3	0
1814	43304	6.8009	12.868	22.3636	45.5444	3	0
1816	18646	6.97856	2.14191	18.3333	-61.9923	3	0
1816	44327	6.92218	2.2516	13.5143	-3.96437	3	0
1817	39469	2.09217	12.6631	8.17407	17.0545	3	0
1821	20500	7.32807	9.65848	3.05185	-35.1754	3	0
1821	30319	7.30822	9.7597	-66.3223	16.5666	3	0
1821	43903	7.42246	9.71505	5.08192	42.9278	3	0
1822	17527	16.852	8.7217	76.2108	-6.61865	3	0
1822	51058	16.7745	8.79748	87.6409	-190.313	3	0
1824	11559	11.2983	12.7897	-7.37264	-111.839	3	0
1824	19255	11.3604	12.8821	-17.145	164.375	3	0
1834	37745	2.17504	6.93583	8.63643	24.9707	3	0
1834	41596	2.12502	7.04947	-10.1829	-12.3039	3	0
1834	45505	2.07525	6.94949	0.96311	-3.83813	3	0
1835	19841	3.63148	13.8779	-3.01522	-3.3135	3	0
1837	16078	12.9319	15.2384	154.465	299.547	3	0
1841	12274	18.9528	9.43009	0	0	0	0
1844	30996	4.12226	5.3978	-7.45686	-20.1248	3	0
1844	39926	4.08311	5.44127	23.3218	-0.164247	3	0
1847	20643	5.58893	14.0399	-42.293	1.437	3	0
1848	12025	15.0019	8.56752	19.4315	-257.393	3	0
1849	19323	13.9195	7.66399	53.0984	40.8083	3	0
1849	38605	13.987	7.65002	0.746633	-61.9798	3	0
1850	11079	16.2646	12.4062	72.1201	-181.566	3	0
1856	37207	14.7305	11.3963	219.402	-1.57212	3	0
1861	40961	24.2184	9.13655	1.54151	-39.1401	3	0
1864	10926	12.0223	11.4637	125.238	-71.764	3	0
1864	38856	12.0717	11.5085	-70.57	322.536	3	0
1865	10663	16.0032	14.8025	-66.1475	4.19718	3	0
1865	45742	15.9389	14.8167	-256.596	-119.217	3	0
1870	45117	4.78607	14.872	-0.123176	-6.64824	3	0
1872	46445	17.5526	3.7961	94.5823	11.7215	3	0
1873	13214	9.42493	4.11189	9.91293	52.7916	3	0
1874	21000	20.4901	1.23397	8.4334	-28.4819	3	0
1874	25138	20.5414	1.27257	39.6971	4.11339	3	0
1880	32786	3.53852	15.4586	-4.15529	4.13301	3	0
1881	29562	19.4232	9.27812	31.1078	-34.1415	3	0
1882	40244	19.8879	2.99088	14.5467	-100.302	3	0
1883	33335	22.8973	4.33087	32.8786	-44.8045	3	0
1883	46257	22.9646	4.38587	12.2642	85.6608	3	0
1885	17367	12.2602	5.63926	-8.80587	-67.2519	3	0
1885	23909	12.2919	5.57832	44.4493	0.134266	3	0
1887	51451	20.6727	10.3562	24.7276	13.1472	3	0
1888	29818	7.45094	13.6235	-7.70441	-27.8704	3	0
1899	30430	17.7786	10.0233	85.5931	0.224099	3	0
1899	47165	17.7114	10.0369	19.0018	41.4039	3	0
1900	17945	12.5287	12.5822	-148.967	-56.7845	3	0
1900	38586	12.5747	12.4843	138.481	-231.871	3	0
1900	48776	12.5129	12.5239	42.0027	85.7423	3	0
1903	20530	7.96325	10.8852	5.07658	80.2204	3	0
1903	51281	8.05091	10.8445	3.19099	35.9887	3	0
1904	36603	2.8284	5.32558	8.21926	2.21972	3	0
1907	28829	6.84904	12.463	-55.5003	-10.2931	3	0
1907	52612	6.81845	12.4046	15.0652	35.1901	3	0
1909	21045	12.5801	11.1072	71.3515	52.7616	3	0
1915	11181	9.63144	14.7188	-40.2115	71.5652	3	0
1918	33513	1.91271	1.33352	7.98115	0.882219	3	0
1920	23502	13.4981	7.72989	-17.6973	91.1245	3	0
1920	34137	13.3704	7.73096	-31.9361	-49.664	3	0
1926	13353	8.41467	13.6414	-64.1111	22.39	3	0
1926	46508	8.4916	13.6631	-5.57095	-66.9576	3	0
1926	48610	8.52141	13.5673	-49.4415	57.4002	3	0
1928	18511	26.4551	2.3825	10.4882	-8.33284	3	0
1929	19459	9.25494	9.5467	39.7098	108.108	3	0
1929	23792	9.22664	9.47679	-31.086	-105.496	3	0
1929	44204	9.14439	9.59657	-10.2386	6.55862	3	0
1932	19823	15.0413	13.678	95.0078	-256.31	3	0
1932	41184	14.9346	13.6358	91.1782	396.778	3	0
1933	12817	6.44177	8.94755	4.44652	-17.1489	3	0
1933	50873	6.3976	9.05583	11.268	7.50554	3	0
1937	17570	13.1096	6.21808	-49.8972	-144.278	3	0
1938	21336	14.3277	10.7604	167.428	517.707	3	0
1938	40009	14.4223	10.8475	13.6248	-107.069	3	0
1942	16966	2.68081	14.9473	-3.14036	5.31142	3	0
1944	16795	2.89202	7.32433	6.26156	5.37815	3	0
1944	25300	2.9293	7.2642	24.8878	23.7537	3	0
1944	48157	2.80103	7.21287	26.7699	-50.8274	3	0
1948	32605	25.3892	9.14615	28.8543	23.6736	3	0
1951	43209	15.7906	11.6927	133.364	388.105	3	0
1951	52553	15.825	11.5759	107.041	-305.022	3	0
1954	11664	12.6211	15.5449	165.842	-93.7981	3	0
1954	39609	12.7103	15.5241	-283.968	-112.838	3	0
1957	37163	3.92846	12.0229	-20.1104	-2.14544	3	0
1957	41449	3.99116	12.0197	-13.9777	16.1276	3	0
1957	42447	3.93776	12.1242	-11.4859	9.83589	3	0
1960	35559	14.1056	2.4041	8.3615	6.79386	3	0
1964	21362	8.83896	14.2052	-45.3802	41.3832	3	0
1964	47890	8.75412	14.2521	-66.2717	10.8533	3	0
1967	15848	1.57637	4.01879	3.12703	14.4976	3	0
1967	37846	1.51328	4.03128	12.2076	-21.6413	3	0
1969	12548	8.00712	3.63892	8.11679	3.23326	3	0
1969	47019	7.94317	3.63139	18.8958	-2.63212	3	0
1981	10639	9.14347	8.44169	25.9607	51.0216	3	0
1981	50490	9.11185	8.36488	36.8181	-76.7753	3	0
1986	35927	10.4875	12.0467	-18.416	19.9796	3	0
1987	33545	7.03036	2.90504	29.6813	1.72298	3	0
1987	52095	6.99099	3.02831	13.7171	-14.7469	3	0
1989	41284	11.9394	6.90629	23.0456	-87.8602	3	0
1989	42127	11.9084	7.00694	80.9759	1.92073	3	0
1989	42133	11.8782	6.88763	63.6492	1.33549	3	0
1992	16267	16.95	8.33221	5.23927	112.728	3	0
1992	16901	17.019	8.41013	23.1124	148.067	3	0
1992	35342	17.0681	8.34725	51.886	-293.78	3	0
1993	15422	18.0181	8.91913	80.5093	-10.8978	3	0
1997	22666	8.2098	13.2583	24.5089	-46.0517	3	0
1997	36246	8.22701	13.3539	-66.76	25.4726	3	0
1999	21859	7.72178	13.8056	-9.26787	-3.08805	3	0
2003	30676	26.8828	2.47037	12.6746	4.40851	3	0
2005	27501	26.469	4.00964	2.7161	-0.270225	3	0
2008	27511	7.06881	12.7916	17.1078	10.483	3	0
2008	51246	7.16848	12.8161	25.1428	-18.0531	3	0
2013	23701	6.53356	14.0123	-24.2409	-1.26952	3	0
2013	27376	6.59672	14.105	6.62702	-9.18499	3	0
2013	49880	6.4901	14.1161	-39.861	1.71832	3	0
2017	27533	10.9352	4.48328	21.7562	-0.802356	3	0
2018	21555	12.7905	6.2869	79.847	-14.9614	3	0
2018	41534	12.844	6.33161	-32.8869	2.47189	3	0
2022	27738	3.70991	4.51298	11.2454	-1.40834	3	0
2023	15019	16.5901	6.28923	72.5995	-41.7524	3	0
2025	25735	12.2048	14.3706	11.206	448.385	3	0
2031	15102	1.30031	12.6982	3.18887	23.5164	3	0
2035	27322	11.2603	5.58935	4.50744	36.1269	3	0
2037	24134	4.00785	13.004	-26.7493	5.97441	3	0
2037	37179	4.06518	12.9993	-5.03603	-15.8875	3	0
2038	48680	19.3382	4.34352	25.4788	42.1424	3	0
2040	26658	4.51714	15.6846	-2.4723	-0.870634	3	0
2040	40296	4.48284	15.6265	-12.1712	5.76916	3	0
2042	21363	23.3653	3.7851	20.1623	-23.7657	3	0
2042	43200	23.2918	3.84661	11.2682	39.615	3	0
2044	13241	14.4746	13.5203	-26.6434	-277.071	3	0
2044	31969	14.366	13.4714	83.5024	207.301	3	0
2046	14295	13.5676	3.23797	32.8824	45.1324	3	0
2046	51581	13.578	3.1743	4.60728	19.4158	3	0
2049	14366	3.49874	6.76664	31.9954	0.905272	3	0
2049	34977	3.57048	6.86425	2.98283	5.49625	3	0
2049	51840	3.63339	6.81419	34.572	-2.5208	3	0
2053	16941	26.1108	4.00563	28.5318	-5.84879	3	0
2053	23663	26.138	4.07004	8.13411	5.59301	3	0
2053	43575	26.2079	4.08229	12.8237	-12.2868	3	0
2054	24000	20.8616	1.197	8.26	63.0059	3	0
2055	13182	21.2062	2.47113	26.5018	-11.1215	3	0
2055	31278	21.1231	2.58457	31.3016	-6.313	3	0
2056	24860	24.7007	4.28087	18.9915	-53.141	3	0
2056	25279	24.76	4.22609	15.5943	2.48942	3	0
2056	49769	24.7384	4.35516	42.6101	32.0909	3	0
2056	50651	24.8224	4.25359	48.8286	2.05945	3	0
2057	19575	22.8833	3.37208	13.1292	-11.7823	3	0
2057	26646	22.7855	3.33576	14.4796	-3.53802	3	0
2057	39059	22.8159	3.39315	42.2206	1.07444	3	0
2059	14054	4.8285	1.33655	5.18852	1.63522	3	0
2059	17677	4.76091	1.35139	32.9169	-2.17421	3	0
2063	30634	12.4105	1.1121	25.0071	0.907486	3	0
2066	16139	24.2785	9.5745	9.82884	-3.61819	3	0
2066	45963	24.2313	9.45939	-77.7055	28.3105	3	0
2067	24132	1.88635	13.4887	-4.01334	29.4155	3	0
2067	42367	1.85458	13.431	3.47315	-11.2195	3	0
2070	45380	10.8515	3.76103	49.6171	-69.6832	3	0
2075	25744	1.09254	5.75045	21.5542	7.36219	3	0
2079	33227	13.6287	5.52379	-136.841	38.727	3	0
2080	15029	16.7517	9.77921	35.6412	-207.131	3	0
2080	20091	16.7239	9.85117	27.6907	228.557	3	0
2080	28422	16.6903	9.73462	77.9631	275.606	3	0
2080	49457	16.6401	9.83282	87.8393	-229.332	3	0
2081	29997	14.2171	13.4945	26.6177	673.551	3	0
2081	31969	14.2947	13.4801	333.96	-1.09283	3	0
2082	17547	15.0072	12.7009	-101.145	1515.23	3	1
2082	20047	15.1013	12.7511	-1174.52	878.529	3	1
2082	49787	15.0138	12.8288	171.068	10.8333	3	0
2084	25789	11.2411	2.40432	8.48446	-123.145	3	0
2085	10508	16.2273	4.62543	26.7501	155.445	3	0
2085	33487	16.291	4.63913	49.0244	-96.7218	3	0
2088	44557	2.70486	9.40556	21.6225	-2.11325	3	0
2088	45456	2.59193	9.40635	25.8269	3.56577	3	0
2090	17064	8.5645	6.29193	35.4035	-51.6405	3	0
2090	23591	8.57273	6.42506	54.2934	-64.0259	3	0
2094	47569	22.2114	6.39831	-4.74662	-11.0609	3	0
2097	13926	16.9068	7.74382	-28.7477	-78.7554	3	0
2097	23728	17.0533	7.76982	15.9171	163.439	3	0
2097	52191	16.9229	7.80508	80.6131	-165.305	3	0
2097	52670	16.9967	7.68506	124.01	59.6667	3	0
2099	15691	16.5487	9.34287	175.972	11.8095	3	0
2100	28063	20.8585	7.65659	-26.9912	-29.4073	3	0
2100	29739	20.938	7.76053	18.7425	122.689	3	0
2101	10733	17.7809	2.46038	75.1664	-6.42283	3	0
2101	48993	17.7031	2.51272	5.12182	-67.019	3	0
2103	39891	8.16732	1.75299	-9.59118	-18.7756	3	0
2103	44119	8.23909	1.75178	10.1762	22.2856	3	0
2107	32529	24.5872	9.46335	22.6432	-6.5267	3	0
2108	34252	11.7761	6.26983	40.4057	-108.753	3	0
2108	49154	11.7551	6.38613	59.3444	-3.67155	3	0
2112	16145	26.8159	5.3971	5.7595	-13.787	3	0
2112	28762	26.8729	5.37773	-2.05962	27.5925	3	0
2119	11494	9.78258	11.1714	9.90932	11.321	3	0
2119	14082	9.8029	11.2316	-31.9913	-37.996	3	0
2119	32156	9.82001	11.1199	35.4997	1.40615	3	0
2124	24392	14.5606	6.45509	-37.45	32.2494	3	0
2124	36020	14.4702	6.42963	-53.3603	-47.9287	3	0
2127	20756	16.4856	7.58188	28.8014	19.9827	3	0
2133	13778	19.2243	11.641	52.7776	-98.1493	3	0
2133	17330	19.1085	11.7031	41.0905	9.43583	3	0
2133	33226	19.1632	11.731	12.0606	40.1308	3	0
2133	43540	19.1487	11.5998	-38.1751	32.4593	3	0
2142	10786	3.89963	10.0569	7.76259	15.3821	3	0
2142	16374	3.99844	10.1325	8.45498	4.33338	3	0
2142	30065	4.04097	10.0505	11.8404	50.0578	3	0
2142	46815	3.937	10.1295	-12.1158	-6.84964	3	0
2143	37350	6.25442	1.75863	31.476	-0.217247	3	0
2147	19728	14.9326	12.4322	187.238	-167.11	3	0
2147	45693	15.0366	12.347	192.006	-12.9846	3	0
2149	10754	16.8924	9.43591	63.8049	169.329	3	0
2149	18217	16.9496	9.3625	55.1234	-74.7051	3	0
2152	12178	26.556	3.8477	12.7585	9.2105	3	0
2153	32745	12.0971	2.53309	-54.4103	68.7957	3	0
2162	20014	15.1129	12.5148	32.0736	-45.8335	3	0
2162	31072	15.2315	12.4722	85.6528	0.0350523	3	0
2167	14130	4.24991	10.0724	10.4119	3.81612	3	0
2167	43419	4.17149	10.0948	-65.7954	-4.88079	3	0
2167	49437	4.24387	10.0173	-9.05107	-2.19762	3	0
2168	35693	11.912	9.03389	54.637	-139.034	3	0
2169	22060	5.54833	3.42536	23.6569	37.192	3	0
2170	45372	1.7394	14.9547	-4.63661	7.06967	3	0
2173	22716	23.3291	5.55617	6.48824	60.2749	3	0
2173	41282	23.2896	5.49591	13.0427	-48.2305	3	0
2175	14629	9.7925	12.9336	41.3166	133.073	3	0
2178	26314	10.8214	8.45718	75.8519	1.20807	3	0
2181	40845	26.4902	7.55574	0.177056	-21.6487	3	0
2181	41366	26.5702	7.61094	12.8776	-20.3157	3	0
2182	36172	18.5483	8.791	14.1223	143.814	3	0
2182	48012	18.512	8.83651	34.4956	-171.022	3	0
2184	20686	25.8509	6.56834	-28.5395	34.7451	3	0
2184	50195	25.9101	6.6775	3.91386	-92.816	3	0
2185	44100	22.7397	3.81444	-47.4313	-30.8434	3	0
2186	13332	17.6692	4.52217	90.3914	99.3146	3	0
2186	14186	17.6491	4.63165	41.8922	-91.0762	3	0
2186	39170	17.7658	4.57636	28.2689	-76.1009	3	0
2186	47536	17.7142	4.65031	68.2874	4.9152	3	0
2188	52204	9.23594	4.93058	8.0879	65.0072	3	0
2189	23277	13.6483	1.08366	4.70005	19.7189	3	0
2190	24564	16.7745	1.15598	31.3461	-6.43617	3	0
2190	39158	16.6798	1.14123	17.9547	-15.2178	3	0
2197	35797	6.64045	6.9869	44.0354	31.599	3	0
2197	36388	6.76866	6.9819	8.11574	-4.83259	3	0
2198	49158	4.9185	11.6168	-22.15	-0.98709	3	0
2201	22238	9.86955	6.83628	40.5793	-78.5515	3	0
2207	21342	14.268	7.9241	-4.66365	124.066	3	0
2213	34846	19.9372	5.24279	57.9417	-5.58654	3	0
2215	18015	13.9635	5.70645	21.8585	71.313	3	0
2216	17238	17.0398	12.6786	-37.7689	-212.471	3	0
2216	49258	17.0868	12.7722	91.5622	232.674	3	0
[truncated: 44,159 more rows]
