# Supplementary material for: Study on stability analysis of soil nail reinforced slopes under loading based on the discrete element method
Source: PLoS One. 2026 May 26;21(5):e0350163. doi: 10.1371/journal.pone.0350163 (PMC13210361; doi:10.1371/journal.pone.0350163)
Supplement: S1 File — (ZIP) [file pone.0350163.s001.zip › DATA in PFC/0.5_14_5000__balls.txt]

id	x	y	radius	vel_x	vel_y	rotation	disp_x	disp_y	ball_type	ball_stress
6	6.93197	3.88036	0.0663017	-4.74412e-08	-1.41054e-06	-0.000301576	-0.000194347	-0.000155453	0	661.299
7	24.6989	3.68883	0.0661725	-5.91555e-07	3.03635e-08	-0.000371022	0.000124007	-9.38508e-05	0	487.753
12	3.10236	12.1013	0.0509531	1.59666e-06	-3.38011e-06	-0.00160804	-8.28296e-05	0.000155883	0	15.7488
13	25.4097	9.35938	0.0532987	-5.47691e-08	-5.99516e-07	0.000911127	0.00015757	0.000149067	0	132.069
17	9.91736	4.64603	0.0733272	6.17695e-07	7.72606e-07	0.00335468	-0.000205264	-0.000355165	0	372.383
19	6.0176	5.23224	0.05695	1.61541e-07	-2.2034e-06	-0.00215685	-0.000224761	-0.000159715	0	502.331
21	10.2298	12.1935	0.0736155	6.72088e-09	1.73339e-06	-0.0270861	-0.000287271	-0.00126014	0	21.5511
22	18.9424	5.97766	0.0711969	-8.3642e-07	-2.78599e-08	-0.00107219	0.0004812	-0.00062056	0	133.993
23	24.3638	1.33194	0.0743081	-1.18207e-07	9.92065e-08	-0.00157155	1.9934e-05	-1.9588e-05	0	399.323
24	6.06417	9.74165	0.0702117	2.90296e-07	-2.65883e-06	-0.0055816	-0.000306003	-0.000158419	0	218.172
25	14.8212	8.56261	0.0650594	-4.40581e-07	-3.11142e-07	-0.00317987	0.0003373	-0.00155372	0	1431.53
32	25.7565	7.9403	0.0623302	1.03721e-08	-8.26617e-07	-0.00457351	0.000157411	5.57878e-05	0	184.803
33	22.9224	1.56808	0.0611813	-2.79565e-07	1.3591e-07	-0.00298954	5.29863e-05	-3.90103e-05	0	501.958
35	10.6208	10.8692	0.063695	1.19033e-07	1.44505e-06	-0.0179638	-0.000303998	-0.00128131	0	772.139
36	24.984	7.4361	0.0704374	-1.83757e-07	-6.17007e-07	0.00584828	0.000235395	-3.64941e-07	0	351.748
38	1.77347	14.1958	0.0689745	-2.08803e-07	-4.70072e-06	-0.000560328	-1.33308e-05	0.000279315	0	40.139
40	13.1432	6.02771	0.059253	-2.87984e-07	8.39953e-07	-0.00117512	-2.15848e-05	-0.000823872	0	253.388
43	12.109	7.81129	0.0637265	1.76953e-07	5.78931e-07	-0.0274107	-0.000162189	-0.00110994	0	682.89
48	5.15621	13.7544	0.0639966	-2.64804e-09	-1.57811e-06	-0.00203669	-9.64012e-05	0.000147633	0	53.2565
50	26.5878	1.31104	0.0517331	6.12642e-09	4.12989e-08	0.000369733	2.80439e-06	-1.14402e-05	0	407.147
51	2.65744	4.88814	0.0569854	-1.53005e-07	1.00243e-06	0.00205329	-8.83316e-05	-5.18184e-05	0	180.102
54	15.9725	4.49538	0.0651129	-7.23277e-07	6.7018e-07	-0.00348426	0.000150717	-0.000556497	0	998.354
55	16.5687	6.08842	0.0526254	-3.23676e-07	6.82852e-07	-0.0027922	0.000344685	-0.000822787	0	41.4407
56	12.4054	5.52025	0.0661494	-4.5032e-07	4.57092e-07	0.00351985	-0.000122843	-0.000663155	0	612.178
57	16.8872	12.9707	0.0582426	2.30084e-07	1.8362e-06	0.0347383	0.000982253	-0.00184755	0	2594.66
59	25.9235	3.14705	0.0655528	-2.26535e-07	1.02625e-07	-0.00143198	5.60561e-05	-6.74418e-05	0	352.011
60	13.6515	9.83532	0.0743989	2.09595e-07	2.96758e-07	-0.00851303	0.00021008	-0.00186551	0	1550.05
63	15.5645	9.08712	0.0727707	-1.95432e-07	2.16113e-08	-0.0205191	0.000531269	-0.00162975	0	942.945
66	8.00136	1.5698	0.0646488	3.35639e-07	-5.97213e-07	0.00599355	-5.70391e-05	-4.26131e-05	0	561.014
67	5.24813	9.4227	0.0715959	6.6811e-07	-2.55798e-06	-0.000324781	-0.000254969	-8.85214e-05	0	147.533
68	12.1247	6.07479	0.0507543	-4.00624e-08	-9.89365e-08	-0.00271696	-0.000143085	-0.000739878	0	666.879
69	10.6214	5.97684	0.0718533	5.0915e-07	-4.04891e-07	0.00126678	-0.000263367	-0.000624204	0	770.531
70	13.4818	3.93105	0.0749461	-5.17974e-07	4.04787e-07	-0.002235	-4.6651e-05	-0.000401786	0	808.613
73	15.8605	5.44639	0.064192	-5.28068e-07	5.24e-07	-0.0127964	0.000183248	-0.000715885	0	363.843
74	14.5503	12.0114	0.061199	5.79284e-07	1.25387e-06	-0.0158008	0.000754216	-0.00278785	0	554.505
76	11.6105	7.57141	0.0540018	3.8921e-07	7.75046e-07	0.00438424	-0.000227432	-0.00101493	0	673.041
77	23.6478	2.41695	0.0628765	-5.28375e-07	1.4359e-07	0.00298972	0.000113694	-6.67505e-05	0	440.614
84	6.35796	15.0585	0.0626555	-1.46076e-06	-8.82805e-07	-0.00404079	-3.1432e-05	0.000127004	0	70.5723
89	23.0963	6.98361	0.0689511	-5.01203e-07	-1.54177e-07	0.00550688	0.000406242	-0.00017474	0	460.856
93	23.1175	9.16612	0.0539827	-4.13282e-07	-7.0447e-07	-0.00185761	0.000435259	-3.44453e-05	0	583.793
94	21.0506	2.2248	0.0603816	-2.14246e-08	8.48371e-09	-0.00169383	0.00014015	-0.000121689	0	297.028
97	5.3292	12.7046	0.0572822	8.15043e-07	-1.66312e-06	-0.00239484	-0.000150405	7.23953e-05	0	196.342
106	2.20728	5.6768	0.0610708	2.79571e-07	-1.65023e-08	0.00146369	-6.52984e-05	-4.39007e-05	0	284.363
107	21.1107	3.40645	0.0530311	3.6968e-08	8.36752e-08	-0.00172173	0.000250832	-0.000210697	0	853.108
109	5.97325	14.5835	0.0657444	-7.17701e-07	-1.91713e-06	-0.00314145	-5.84872e-05	0.000133825	0	96.7739
110	8.77052	8.03441	0.0669978	1.59186e-07	-2.04917e-06	-0.00310922	-0.000378146	-0.000566677	0	502.507
111	17.8438	10.1937	0.0660148	-1.6304e-07	9.62951e-07	0.0071443	0.000872595	-0.00129717	0	2374.32
112	18.0352	7.84818	0.0692958	-1.04927e-07	1.65813e-07	-0.00595071	0.00062541	-0.000983051	0	684.959
113	17.5472	4.56122	0.0664494	-3.36112e-07	4.75679e-07	-0.000846584	0.000254478	-0.000532457	0	402.344
116	3.79743	6.03273	0.0724108	-4.37597e-08	-6.08702e-07	-0.000468277	-0.000158639	-6.74071e-05	0	194.628
117	12.7592	14.4438	0.0528143	1.82288e-06	9.60352e-07	0.0229479	5.15746e-05	-0.00355295	0	5141.8
123	3.73496	14.4002	0.0732345	-3.6586e-07	-3.06553e-06	-0.00319452	-3.67838e-05	0.000234364	0	66.5737
124	11.208	10.6426	0.0520857	1.32299e-08	2.5066e-06	-0.00729287	-0.000233039	-0.001485	0	122.684
125	2.27242	6.99571	0.0506884	-1.14928e-07	-3.5386e-08	0.000361544	-7.81078e-05	-1.23329e-05	0	195.84
126	4.89845	7.60168	0.073449	3.84738e-07	-2.08297e-06	-0.00148124	-0.000228922	-8.40778e-05	0	497.502
129	13.5426	1.84452	0.0556184	-2.17861e-07	6.41466e-08	0.00411861	-1.47464e-05	-0.000100488	0	199.421
130	5.27552	14.7265	0.0635387	-7.80212e-07	-2.18293e-06	-0.00293838	-4.56959e-05	0.000187257	0	31.1392
132	7.35496	3.48697	0.0612998	6.69855e-08	-1.25626e-06	0.00255938	-0.000187437	-0.000163428	0	327.743
135	7.23363	7.45359	0.0671837	-2.80776e-07	-1.68399e-06	-0.00217114	-0.000334925	-0.000314418	0	429.153
138	25.7798	9.51692	0.0738569	-4.07302e-08	-6.76705e-07	0.00740753	0.000122263	0.000191535	0	600.524
139	7.22375	1.69715	0.0508491	2.35e-07	-9.60097e-07	0.00180108	-6.43627e-05	-5.05567e-05	0	86.7795
140	3.50887	14.8084	0.0542148	-2.54272e-07	-3.21353e-06	-0.00285633	-1.90618e-05	0.000252884	0	72.8533
144	14.5285	2.15243	0.0719444	-3.15097e-07	3.12578e-07	0.00501267	4.09263e-06	-0.000137385	0	465.674
146	13.225	11.9984	0.0729542	1.29596e-06	1.74829e-06	-0.0198558	0.000328664	-0.00279998	0	312.519
147	8.88443	13.8552	0.0591766	-1.8126e-06	3.33935e-06	-0.0184188	-0.000140915	-0.000564221	0	383.638
148	17.8639	2.04555	0.0685789	2.04745e-08	9.55305e-08	-0.000185752	0.000111891	-0.000163031	0	683.516
149	25.6581	9.72362	0.0702225	-4.75567e-08	-5.73667e-07	0.0093817	0.000133334	0.000193868	0	85.1883
151	11.4205	4.26033	0.0606199	-1.17423e-07	1.09645e-06	0.000995755	-0.000164351	-0.000386111	0	613.804
152	7.86456	3.30466	0.0747382	1.74429e-07	-1.05238e-06	-0.00303928	-0.000185528	-0.000159816	0	250.786
154	5.82182	15.3733	0.0540798	-1.52027e-06	-2.11816e-06	-0.00172096	-1.60528e-05	0.000189028	0	47.4772
156	16.383	8.07133	0.0594527	-1.78701e-06	-1.95096e-07	0.00991419	0.000530763	-0.00124886	0	605.151
158	20.4826	5.75516	0.056673	-7.29508e-07	-1.07877e-07	-0.00175885	0.000433357	-0.00040764	0	778.896
159	26.453	8.16632	0.0580336	8.45526e-09	-6.4895e-07	0.00830477	7.01447e-05	8.34731e-05	0	593.514
164	19.2286	1.82711	0.0662468	8.98441e-08	1.30764e-07	-0.00368742	0.000113206	-9.21276e-05	0	988.86
165	8.84869	14.9742	0.0686752	-1.15467e-06	2.55316e-06	-0.0137995	5.32988e-05	-0.000432932	0	100.566
166	23.9165	2.38451	0.0612084	-5.20457e-07	1.36904e-07	0.0034441	9.95699e-05	-7.03657e-05	0	525.67
168	25.6811	4.35891	0.0728704	-2.88694e-07	-1.25633e-07	0.000893265	8.5387e-05	-8.31493e-05	0	220.785
169	1.19923	11.8625	0.0650754	3.46007e-07	-3.45065e-06	0.000567997	-9.59335e-06	0.000195918	0	48.6276
174	14.9371	15.3385	0.0549835	1.96419e-06	5.91627e-06	0.0857394	0.000485742	-0.00327969	0	752.697
176	8.0916	12.6066	0.0631689	-1.77574e-07	1.21812e-06	-0.00825742	-0.000280426	-0.000425622	0	190.611
179	4.71634	5.61794	0.0500627	-6.12211e-08	-2.08475e-06	-0.000603823	-0.000190234	-0.000107041	0	385.731
180	1.94288	1.67026	0.050051	-4.51372e-07	3.05226e-07	-0.000471116	-1.22161e-05	-1.92865e-05	0	249.866
182	13.0517	6.11344	0.0661618	-1.56083e-08	6.64306e-07	0.00112216	-3.5802e-05	-0.000843292	0	201.756
183	3.90541	15.7085	0.0625571	-8.99508e-07	-2.32263e-06	-0.00240438	2.22081e-06	0.000267988	0	60.1284
184	17.0661	12.2454	0.0654121	8.90326e-08	8.01006e-07	0.00211583	0.000949463	-0.00169828	0	534.366
185	13.8034	8.41052	0.0716066	-5.11061e-07	2.5657e-09	-0.00166311	0.000125722	-0.00147745	0	882.053
189	23.553	5.43151	0.0509866	-2.53247e-07	-1.56173e-07	0.000519872	0.000290353	-0.000151252	0	399.818
192	3.9738	10.6911	0.0714068	2.02722e-06	-3.01903e-06	-0.00130207	-0.000161373	6.50842e-05	0	113.533
193	3.08906	15.3687	0.0615546	-4.65873e-07	-2.87875e-06	-0.00279805	2.19414e-06	0.000282951	0	39.243
194	14.6631	14.0792	0.055082	1.60807e-06	3.61234e-06	0.00639243	0.000844885	-0.00380524	0	1884.35
198	14.053	5.62476	0.0582414	-1.19956e-06	1.42144e-06	-0.00632096	3.4048e-05	-0.000779034	0	1337.74
201	12.1253	5.34473	0.0569031	-3.86972e-07	6.42711e-07	0.00624426	-0.000156396	-0.000626723	0	1540.64
204	14.5754	7.87997	0.0697578	-2.48325e-07	-8.16929e-08	0.0201778	0.000242304	-0.00132558	0	1322.52
211	20.4776	3.32361	0.0738337	1.30504e-07	1.02044e-07	0.00186625	0.000253564	-0.000253471	0	331.213
213	19.0321	7.97341	0.0544855	5.94575e-08	-3.41978e-07	0.00930134	0.000687221	-0.000762237	0	1484.36
214	26.8173	8.96331	0.0569992	1.02261e-08	-8.4012e-07	0.00407272	2.9173e-05	0.000181963	0	96.9212
215	21.7418	8.56866	0.0660345	-1.80408e-07	1.01943e-07	0.0100829	0.000586293	-0.000321224	0	537.462
221	21.8931	1.94609	0.0539172	-1.44626e-07	-1.40404e-08	-0.00190891	0.000103949	-8.08307e-05	0	1212.51
222	13.6853	11.9127	0.0686692	1.12493e-06	1.3691e-06	0.00277975	0.000473932	-0.00271179	0	1056.61
224	26.3887	1.7902	0.0619406	-6.08791e-08	9.96468e-08	-0.00089025	1.35875e-05	-2.90791e-05	0	427.95
225	16.5769	11.735	0.0542313	-1.10894e-07	1.4193e-06	0.0140879	0.000936336	-0.0018554	0	2262.07
226	11.0655	9.13908	0.0668501	-4.53411e-07	2.04046e-06	-0.00462099	-0.000339192	-0.00120012	0	923.104
230	3.47222	1.07338	0.0538894	-2.07896e-08	3.5555e-08	0.00134189	-5.01655e-06	-3.01302e-06	0	185.68
231	16.4845	1.55667	0.0716493	-4.80626e-08	-5.02918e-09	0.00159567	2.39983e-05	-7.19478e-05	0	1034.29
232	20.649	7.96358	0.0732421	-5.35187e-08	-1.0182e-07	0.0040111	0.000671284	-0.000497137	0	178.965
233	18.1563	13.1419	0.0515218	1.22259e-06	-8.97512e-07	0.0220198	0.000836297	-0.00117292	0	501.406
237	20.4933	2.31252	0.0568839	-6.05293e-08	2.99355e-08	-0.00721195	0.00014251	-0.000108127	0	1010
238	12.456	10.1417	0.0522518	4.41252e-07	1.55172e-06	0.0117894	-4.40077e-05	-0.00176049	0	340.269
245	7.51886	3.33259	0.0743509	1.61308e-07	-1.19946e-06	0.000906425	-0.00017538	-0.000149737	0	272.83
246	12.5748	4.88418	0.0579262	-5.58194e-07	1.45247e-06	-0.00366674	-0.000105452	-0.000593429	0	177.37
247	14.3965	7.69999	0.0744534	-9.51454e-08	-4.08123e-08	-0.00681344	0.000183134	-0.00127138	0	1661.74
249	23.2575	6.15893	0.056453	-4.44264e-07	-2.38435e-07	-0.00275113	0.000342326	-0.000178722	0	458.888
251	14.1775	15.1415	0.0670332	1.18402e-06	3.92365e-06	0.0131885	0.00080364	-0.00482568	0	3509.57
254	8.97967	8.36145	0.0676596	2.67935e-07	-1.63301e-06	-0.0195806	-0.000407837	-0.000615356	0	484.306
259	4.2623	4.9189	0.0518508	-2.808e-07	-1.52307e-06	-0.000681325	-0.000158168	-7.74435e-05	0	571.93
265	20.8437	6.85284	0.0744524	-5.00521e-07	-2.77942e-07	-0.000817722	0.000544094	-0.000462386	0	676.734
268	7.03374	5.41217	0.0659841	3.3162e-07	-1.5173e-06	0.000452886	-0.000262739	-0.00022468	0	370.037
270	17.9348	6.54732	0.0722776	-2.17655e-07	1.24781e-06	-0.0176057	0.000489219	-0.000796063	0	1189.58
271	7.29949	6.06206	0.0599637	2.04883e-07	-1.06871e-06	-0.00252062	-0.000307175	-0.000263172	0	351.023
273	22.8218	8.04265	0.063691	-4.71221e-07	-3.32582e-07	-0.00181006	0.000457179	-0.000161293	0	243.915
277	2.35298	13.3471	0.0580283	2.10955e-07	-3.51733e-06	2.35154e-05	-3.46849e-05	0.000241271	0	37.6541
280	13.6859	9.11276	0.0734476	-2.57388e-07	2.7823e-08	-0.00073284	0.000145972	-0.0016372	0	686.182
282	12.126	12.4744	0.054446	1.34381e-06	2.5066e-06	0.0130448	-0.000112958	-0.00228621	0	1785.12
284	12.6734	5.90021	0.0564164	-7.01755e-07	5.71958e-07	-0.0113646	-0.000106561	-0.000743181	0	901.295
286	20.022	3.42468	0.0677922	8.84361e-08	1.98544e-08	7.60266e-05	0.00025419	-0.000250966	0	254.754
288	11.7382	7.8613	0.0547113	1.53439e-07	7.63134e-07	-0.00730884	-0.000212605	-0.00108786	0	1194.84
289	14.8593	15.2368	0.0731574	1.53316e-06	5.66431e-06	0.0514619	0.000565946	-0.00351999	0	1901.38
290	26.7059	4.94651	0.0655788	6.29724e-09	-2.00092e-08	-1.36057e-05	2.04521e-05	-6.75293e-05	0	544.286
293	2.84568	15.1417	0.0677	-1.03562e-07	-3.52436e-06	-0.00179174	-5.5372e-06	0.000283444	0	99.9597
295	3.71642	10.8221	0.0683585	2.08579e-06	-3.43456e-06	-0.00487118	-0.00015574	7.6008e-05	0	68.8874
298	14.7026	14.5805	0.0720911	1.47495e-06	4.25689e-06	0.0206394	0.000561733	-0.00383509	0	2619.04
300	5.89315	5.57179	0.0512414	2.65805e-07	-2.35312e-06	-0.000550289	-0.000230171	-0.00016085	0	374.342
301	17.2082	8.10722	0.0575657	-1.30911e-06	4.3232e-10	-0.00349922	0.000609255	-0.00110831	0	1110.38
304	25.2696	4.24223	0.0742154	-4.36432e-07	-6.10399e-08	-0.000228046	0.000105741	-9.46476e-05	0	150.878
305	1.97059	13.7816	0.0640556	3.45571e-08	-4.13078e-06	-5.85724e-05	-2.07421e-05	0.000258267	0	43.9291
306	22.259	6.81265	0.0674183	-2.93661e-07	-1.7911e-07	-0.000720116	0.000455996	-0.000251207	0	401.762
310	11.0807	5.89929	0.0656974	-1.21795e-07	-9.55275e-08	-0.00511004	-0.000223316	-0.000636098	0	1367.44
312	19.1144	8.6039	0.0507272	-1.67467e-07	-1.45235e-07	-0.00348569	0.000765752	-0.000867435	0	1569.28
313	18.2024	1.9493	0.0586009	7.88502e-08	1.02953e-07	0.00184429	0.000103864	-0.000129873	0	905.766
315	6.35545	2.39806	0.0668322	-1.21834e-07	-9.37607e-07	0.00508961	-0.000109197	-6.03668e-05	0	138.045
319	4.12839	8.57413	0.0736573	1.05886e-06	-1.33504e-06	0.00389058	-0.000191549	-2.48587e-05	0	307.857
327	3.83323	15.6056	0.0632286	-1.00709e-06	-2.35126e-06	-0.00181076	7.30638e-07	0.000267739	0	53.1084
328	18.2353	11.5949	0.0696034	7.98823e-08	-1.19501e-08	0.0224984	0.000896561	-0.00121299	0	280.727
330	1.21979	14.9017	0.0605822	-1.3845e-07	-4.31364e-06	-0.000342842	-6.10832e-06	0.000307866	0	46.1576
332	1.48537	14.7236	0.0564883	-3.23105e-07	-4.73813e-06	-6.79982e-06	-7.74643e-06	0.00029829	0	56.1282
336	25.4617	8.39735	0.0502189	-7.92875e-10	-7.80498e-07	0.0026388	0.000170063	7.89862e-05	0	851.293
338	26.4639	7.69454	0.0515005	1.27476e-09	-6.0044e-07	-0.000530882	5.47955e-05	4.89242e-05	0	655.478
339	23.674	4.35343	0.0732215	-5.30009e-07	-7.26171e-08	-0.000968534	0.000221451	-0.000136042	0	448.073
341	26.4769	3.41592	0.0654933	-1.25934e-07	1.98541e-07	0.00019804	2.23661e-05	-5.8977e-05	0	411.806
342	26.3376	5.59703	0.0571704	-4.04808e-08	-2.24468e-07	0.000779771	6.28312e-05	-5.50874e-05	0	493.653
348	5.38673	13.0579	0.0659875	5.29041e-07	-1.73121e-06	-0.00648253	-0.000139009	9.38586e-05	0	103.819
350	8.59116	8.29558	0.0516838	2.48746e-07	-1.87217e-06	-0.00385622	-0.000392307	-0.000569543	0	1089.93
354	24.6079	2.62066	0.0666467	-5.34905e-07	1.27942e-07	-0.0029387	9.82451e-05	-7.99082e-05	0	195.212
355	13.3462	12.4114	0.0748768	1.80872e-06	1.76057e-06	0.00745151	0.000329321	-0.00292978	0	862.763
358	26.4743	9.14647	0.0682527	-6.9048e-08	-9.14893e-07	-0.00156202	6.30939e-05	0.000178026	0	219.397
359	13.8758	5.04051	0.0661344	-6.61712e-07	1.37784e-06	0.0132952	2.35445e-06	-0.000675138	0	1126.64
362	5.9581	10.0816	0.0740584	4.2102e-07	-2.58398e-06	-0.00358605	-0.000285924	-0.000134467	0	393.301
363	14.7788	13.1613	0.0548778	5.85504e-07	2.42118e-06	-0.0314523	0.000859516	-0.0031624	0	3275
366	26.678	5.17957	0.0620491	-3.99272e-09	-7.50589e-08	0.000594824	2.30867e-05	-6.97777e-05	0	527.214
368	5.36839	7.77104	0.0683189	3.22644e-07	-2.17298e-06	0.000308535	-0.000248373	-0.000139507	0	53.3542
370	10.4831	14.8402	0.0502697	-9.05405e-07	1.30131e-06	-0.0207807	5.43006e-05	-0.00116804	0	258.257
373	10.0472	5.4219	0.0746167	4.76688e-07	-4.28988e-07	0.00750099	-0.000289293	-0.000477703	0	638.482
374	4.65381	1.55565	0.0681705	-4.3837e-08	-1.81281e-07	0.00364393	-2.90546e-05	-1.54209e-05	0	100.148
375	2.90256	3.71662	0.0650516	-1.15455e-06	6.28128e-07	0.000395429	-6.65227e-05	-5.35498e-05	0	137.579
376	10.8869	2.97687	0.0744426	3.54367e-07	4.81183e-07	0.00586852	-0.000107992	-0.000231335	0	979.034
383	7.88966	8.26521	0.0566434	1.95796e-07	-1.7103e-06	-0.011931	-0.000376768	-0.00042446	0	466.133
384	7.09551	9.05446	0.064401	1.18736e-08	-2.4509e-06	-0.00133927	-0.000351263	-0.000308807	0	572.77
388	21.7217	9.48365	0.0697648	-6.97648e-07	2.33165e-07	0.00489512	0.000616602	-0.000290843	0	570.001
395	4.9581	9.35154	0.067038	1.11065e-06	-2.58368e-06	-0.00280571	-0.000226728	-6.16557e-05	0	356.175
400	19.3414	9.08005	0.0552619	-7.12011e-07	-1.16073e-07	0.0178833	0.00078862	-0.000807374	0	634.141
403	26.7388	7.1546	0.0706882	-5.56732e-08	-5.55739e-07	0.00222272	1.94421e-05	2.39112e-05	0	527.147
406	3.33757	10.836	0.0665292	1.30029e-06	-3.09641e-06	-0.00124672	-0.000119281	9.85071e-05	0	138.567
407	5.08048	7.32708	0.0659139	4.20764e-07	-1.92149e-06	-0.00206997	-0.000240678	-0.000106214	0	331.561
408	3.40889	1.76997	0.0708068	-2.63471e-07	-1.38062e-08	0.000590819	-3.07902e-05	-2.39635e-05	0	161.305
409	6.53538	8.44258	0.0738786	-1.7256e-07	-2.50293e-06	-0.00394886	-0.000328898	-0.000238249	0	338.894
410	13.2175	8.11909	0.0540482	-3.31763e-07	3.97283e-07	-0.0127174	1.90055e-05	-0.00130003	0	802.536
413	23.2312	1.92231	0.0680833	-3.35403e-07	1.3624e-07	-0.00220201	7.64783e-05	-3.63182e-05	0	73.1624
416	4.25225	6.01374	0.0649273	-1.6026e-08	-1.36111e-06	0.000694785	-0.000166027	-7.60306e-05	0	185.144
421	24.8837	1.529	0.0636026	-2.1695e-07	1.1081e-07	-0.00316002	3.12528e-05	-2.76227e-05	0	394.305
423	12.8725	4.54699	0.0538369	-3.9249e-07	1.08624e-06	0.00221024	-0.000110322	-0.000537886	0	669.296
425	17.7156	7.71229	0.0635653	-5.03229e-07	4.56712e-08	0.0136952	0.000601599	-0.000987238	0	1593.89
426	10.3506	7.5462	0.052616	3.76011e-07	-1.98965e-07	-0.0112	-0.000307538	-0.000771984	0	237.767
428	8.32839	5.78434	0.0518119	-3.88788e-08	-4.23252e-07	-0.000893357	-0.00030158	-0.000376811	0	691.566
431	21.8388	5.81544	0.0590341	-6.30475e-07	-2.06929e-08	-0.00107348	0.000418589	-0.000282392	0	639.898
434	25.7573	5.21317	0.0574064	-1.30866e-07	-3.24033e-07	-0.00482295	0.000103954	-7.34562e-05	0	670.22
436	18.0358	9.83572	0.0665746	-6.04436e-08	5.52908e-07	0.014005	0.000922943	-0.001233	0	1063.21
437	14.5991	13.3991	0.0621401	1.24806e-06	2.8818e-06	0.0282413	0.000932992	-0.00353691	0	2142
440	17.0167	6.69966	0.073674	-3.04235e-07	3.78865e-07	-0.00177164	0.000448925	-0.000916676	0	849.342
442	8.30246	11.5575	0.073583	1.94399e-07	1.04183e-06	-0.00815287	-0.00034108	-0.00053707	0	542.012
443	5.71606	10.0353	0.0607451	3.0893e-07	-2.63977e-06	-0.00351398	-0.000272934	-0.000108502	0	447.46
444	16.5877	10.6093	0.0708922	-7.66549e-07	7.18248e-07	0.00429379	0.000984795	-0.00171715	0	1473.8
445	1.98818	15.7228	0.0627039	-3.15701e-07	-5.86812e-06	-0.000665984	1.54461e-05	0.000326373	0	51.1447
449	22.1712	3.71296	0.0625854	-1.14971e-07	-1.59066e-08	0.00244435	0.000233848	-0.000190485	0	321.165
451	5.1533	3.47107	0.0541923	-9.2941e-07	-1.20573e-06	-0.00287364	-0.000143824	-8.55294e-05	0	322.52
452	12.927	5.38277	0.0685271	-5.62247e-07	1.47622e-06	-0.00658095	-0.000103576	-0.000663041	0	719.591
453	15.6275	13.3274	0.0664688	2.87135e-07	3.13492e-06	0.0153356	0.00102609	-0.00274558	0	1987.44
454	11.9997	12.8696	0.064013	2.09645e-06	2.6532e-06	-0.00200821	-9.40502e-05	-0.00232445	0	909.674
455	8.2039	12.3681	0.0670414	-2.7471e-07	1.24778e-06	-0.01624	-0.000302755	-0.000457579	0	461.754
457	19.9019	7.6829	0.0674014	-9.00933e-09	-6.1572e-08	0.00121262	0.000658452	-0.000597005	0	958.249
459	1.26321	3.62539	0.0720698	-1.98409e-07	2.66796e-06	0.00124583	-1.06409e-05	-4.25949e-05	0	168.848
460	19.4429	12.0331	0.066915	4.38287e-08	2.76357e-07	0.0179829	0.0007421	-0.000793538	3	499.925
461	13.5507	15.5434	0.0554754	-8.80034e-07	4.13927e-06	-0.108119	0.000163082	-0.00608478	0	15223.3
465	9.68817	7.40335	0.0749948	2.22145e-07	-1.07254e-06	-0.00850491	-0.000338171	-0.000683376	0	433.264
468	7.91145	11.7182	0.0605431	1.59309e-07	9.47084e-07	-0.0109847	-0.000326206	-0.000431932	0	115.888
470	3.68907	6.26187	0.0523271	6.57761e-08	-5.0599e-07	0.00118258	-0.000149906	-6.01892e-05	0	398.66
472	2.23205	1.46519	0.071164	-5.29535e-07	1.64378e-07	0.00187676	-1.0934e-05	-1.70431e-05	0	134.716
473	4.93315	5.39631	0.0526372	-2.08343e-08	-2.15885e-06	-0.00225847	-0.000195054	-0.000120835	0	349.526
474	25.8455	1.11579	0.0640883	-1.53315e-08	2.17586e-08	-0.00174436	7.27234e-06	-2.11595e-06	0	67.4807
480	8.83971	4.12013	0.0694584	3.10569e-07	-2.64991e-07	0.0021586	-0.000221163	-0.000270053	0	398.632
483	23.1566	5.83086	0.0664931	-4.35465e-07	-1.67194e-07	-0.000484733	0.000332422	-0.000180222	0	553.801
486	8.54427	15.2017	0.0627767	-1.59482e-06	2.35286e-06	-0.0151543	7.04418e-05	-0.000295836	0	177.226
488	23.5857	5.75105	0.0573331	-2.80891e-07	-2.03886e-07	-0.00022668	0.000297948	-0.000153095	0	679.458
489	16.7057	7.94019	0.0578933	-1.64282e-06	-6.24351e-08	0.00460288	0.000541472	-0.00121729	0	1838.41
491	25.2638	5.441	0.0663825	-2.38485e-07	-2.42431e-07	0.000561889	0.000151029	-8.95365e-05	0	663.675
496	14.3669	12.474	0.0533871	9.10343e-07	1.09375e-06	0.012244	0.000929013	-0.0030639	0	3221.46
499	18.7706	1.56262	0.0702159	1.05395e-07	2.1567e-08	-0.00185308	6.17517e-05	-7.96744e-05	0	638.168
507	25.0761	1.86615	0.052702	-2.91501e-07	1.52559e-07	-0.00194176	3.70004e-05	-4.12812e-05	0	591.313
512	17.9355	13.992	0.0508849	1.38099e-06	-7.15168e-07	0.014274	0.000699198	-0.00120404	0	556.53
517	25.5074	7.50416	0.0578825	-7.76624e-08	-7.60804e-07	0.00247391	0.000186353	2.03762e-05	0	127.63
522	23.5882	1.35236	0.0605552	-1.24996e-07	1.2427e-07	-0.0032511	2.30597e-05	-1.64756e-05	0	372.832
523	8.83801	1.08492	0.0585388	7.31486e-08	-5.41e-08	-0.00123615	3.89032e-07	-1.9735e-05	0	117.811
524	19.179	3.81	0.0588156	-1.54451e-08	-4.95348e-10	0.00328787	0.000285417	-0.000337469	0	743.857
525	15.3622	3.26956	0.0660034	-3.12158e-07	5.43251e-07	0.00556237	8.46963e-05	-0.000331566	0	1123.77
527	8.55822	3.99866	0.0564019	1.73005e-07	-4.4437e-07	-0.00369347	-0.000215608	-0.000255985	0	191.326
530	20.7017	6.80906	0.0741585	-6.0732e-07	-1.47879e-07	0.00146269	0.000548496	-0.000468282	0	722.151
532	10	9.94738	0.0624988	-3.78316e-07	7.40486e-07	-0.00137676	-0.00036944	-0.000993804	0	635.737
539	11.1119	4.93302	0.0728112	-1.01375e-07	1.4197e-06	-0.000979207	-0.0002	-0.000508332	0	1624.52
540	4.63429	14.238	0.061307	-6.74436e-07	-1.94814e-06	-0.00279797	-5.79485e-05	0.000195292	0	47.2335
541	7.96506	13.9237	0.0589606	-1.2147e-06	2.35195e-06	-0.0203763	-0.000126466	-0.000268528	0	180.188
544	3.3091	9.87945	0.0598369	1.18217e-06	-1.59526e-06	-0.00345181	-0.000137394	4.76654e-05	0	319.731
545	12.2336	15.4704	0.0720506	-1.12098e-06	-1.83613e-07	-0.0389739	0.000242391	-0.0026414	0	324.301
546	11.9444	12.0485	0.0701651	1.30621e-06	2.54673e-06	-0.0133358	-0.000116596	-0.00210786	0	1775.58
547	15.9282	7.49778	0.0581319	-1.46627e-06	4.05587e-07	-0.0117709	0.000455614	-0.00117528	0	161.651
548	4.8297	8.93069	0.0531474	1.02558e-06	-2.65086e-06	-0.00154392	-0.000221657	-6.82238e-05	0	609.397
550	20.588	6.37306	0.0700979	-8.2319e-07	-2.19677e-07	-0.00891413	0.000534295	-0.000440097	0	591.193
552	2.54185	14.2888	0.0543431	1.49216e-07	-3.88637e-06	-0.00244951	-2.62832e-05	0.000264427	0	65.4387
557	20.5405	4.73136	0.0743363	-3.19889e-07	8.13235e-08	0.00338474	0.000374054	-0.000329414	0	725.857
559	6.96438	6.04072	0.050317	4.2133e-07	-1.16703e-06	-0.00197576	-0.000304287	-0.000254759	0	495.95
560	15.4721	13.3118	0.0748306	6.41614e-07	2.70867e-06	-0.0193275	0.000986231	-0.00283293	0	1758.98
563	16.139	7.16617	0.0688686	-1.28251e-06	2.22315e-07	0.000654247	0.000434909	-0.00105085	0	1666.21
565	11.2755	15.9308	0.0677077	-7.92066e-07	-1.36116e-08	-0.0376776	0.000493079	-0.00151208	0	113.473
566	5.3537	4.21347	0.0615532	-2.28217e-07	-1.8772e-06	0.0072799	-0.000170796	-0.000112025	0	491.424
567	7.82328	8.36192	0.0606749	1.55992e-07	-1.80004e-06	-0.00562146	-0.000371752	-0.000403754	0	73.5536
570	23.7995	2.76168	0.0505607	-6.73277e-07	1.19234e-07	-0.00223106	0.000128639	-9.26947e-05	0	582.527
574	15.042	6.71056	0.0505279	-1.25434e-06	6.21507e-07	0.0128416	0.000211297	-0.000963187	0	1134.54
577	24.4862	1.67695	0.0527173	-2.49511e-07	2.10622e-07	-0.00120162	5.19441e-05	-3.78573e-05	0	128.192
582	20.7734	6.57927	0.0721215	-6.71212e-07	-2.78287e-07	-0.00154366	0.000530849	-0.000451045	0	917.611
585	15.6667	1.88581	0.0589638	-2.07919e-07	2.72342e-07	-0.000218528	1.87965e-05	-0.000120662	0	1058.41
587	14.8631	4.49295	0.0524154	-8.67714e-07	8.36266e-07	0.00961807	0.000117304	-0.000552419	0	1300.03
588	16.3953	12.4967	0.0617713	5.77446e-08	3.2106e-06	0.00488848	0.00100498	-0.00208422	0	2020.55
592	12.539	11.3167	0.0748549	7.54787e-07	2.02665e-06	-0.0137483	2.08607e-05	-0.00216537	0	426.617
598	12.3726	15.403	0.0615193	-1.01205e-06	-2.21483e-07	-0.0576864	0.000178955	-0.00287298	0	1099.16
599	11.5502	2.89433	0.0683366	-2.6976e-08	4.21422e-07	0.00369062	-8.56177e-05	-0.000237678	0	97.9515
600	7.67535	10.2222	0.050801	6.69084e-08	-9.2001e-07	-0.00658726	-0.000350747	-0.000405511	0	690.498
607	25.9584	8.781	0.0736031	-9.55114e-08	-7.78213e-07	0.00795567	0.000124676	0.000139772	0	274.02
610	6.27206	11.4426	0.0659058	8.43697e-07	-2.34062e-06	-0.0078066	-0.000267696	-0.000108993	0	348.294
611	11.4059	4.38752	0.0674922	-7.3693e-08	1.16613e-06	0.000726663	-0.00016934	-0.000395194	0	608.531
613	8.83552	5.90533	0.0680411	-1.07681e-07	-7.49408e-07	0.00256635	-0.000310856	-0.000423426	0	292.22
616	6.52755	6.21541	0.0606374	6.26979e-07	-1.37838e-06	-0.00519603	-0.000280129	-0.000209736	0	331.561
618	7.30705	1.92217	0.0502334	2.37075e-07	-1.04083e-06	0.0019405	-7.63119e-05	-4.51994e-05	0	238.699
620	21.0015	9.65409	0.0522163	-1.43791e-07	3.09645e-07	0.0136023	0.000669522	-0.000408167	0	594.512
624	10.4084	7.72654	0.0607039	4.44753e-07	8.27019e-08	-0.00359855	-0.000311328	-0.000803317	0	1003.41
625	4.973	10.1156	0.0695933	1.06379e-06	-2.60055e-06	-0.00585608	-0.000221306	-2.48017e-05	0	305.206
626	12.5736	3.56752	0.0634161	-6.47672e-09	3.86964e-07	0.00435283	-8.11914e-05	-0.000365591	0	284.417
627	7.18392	1.59623	0.0567775	3.32578e-07	-7.39215e-07	0.000147009	-4.89688e-05	-2.81943e-05	0	260.38
632	7.14461	15.312	0.0594225	-2.59956e-06	1.49779e-06	-0.0076593	1.12938e-05	2.99545e-05	0	78.5869
633	14.6648	3.2844	0.061966	-1.11925e-07	3.30158e-07	-0.00292886	1.26447e-05	-0.000317289	0	748.036
636	8.23257	9.89298	0.0639263	8.26429e-10	-1.00026e-06	-0.00601227	-0.000364199	-0.000522999	0	749.711
639	18.1293	3.75836	0.0701593	-2.19746e-07	1.18563e-07	-0.0108839	0.000263236	-0.000369806	0	1612.22
642	2.84816	9.0476	0.0675386	8.08332e-07	-8.75152e-07	-0.00155957	-0.000111474	2.83696e-05	0	264.65
645	20.9396	6.2041	0.0608616	-5.66058e-07	-2.62887e-07	0.00231532	0.000489293	-0.000401053	0	898.231
647	2.65283	15.2315	0.055016	-1.61378e-07	-3.88469e-06	-0.00133693	-1.56502e-06	0.000290745	0	65.2219
648	20.8519	2.52776	0.0645715	1.89656e-08	2.87359e-08	-0.00309736	0.00016337	-0.000126364	0	463.073
651	16.1692	9.13773	0.0662388	8.45006e-08	1.53838e-08	0.00778096	0.000661963	-0.00148934	0	599.919
652	11.8757	6.12009	0.0591497	-5.57908e-08	-6.23463e-08	-0.00418151	-0.000176044	-0.000750325	0	924.152
654	23.1186	5.68416	0.051725	-4.33683e-07	-1.34822e-07	-0.00424911	0.000325436	-0.000185178	0	988.946
655	15.2036	3.28932	0.0570951	-4.01002e-07	4.9853e-07	0.00544579	4.34114e-05	-0.000336927	0	1235.76
656	16.4334	12.16	0.073641	8.34887e-08	2.73422e-06	-9.0707e-05	0.000978976	-0.0020042	0	1342.73
665	1.25058	4.27056	0.07174	-1.25707e-07	1.39185e-06	0.000624862	-2.41952e-05	-4.4659e-05	0	60.6397
667	8.7384	3.61248	0.0514877	4.65869e-07	-3.56876e-07	0.000934332	-0.000199238	-0.000243177	0	616.437
668	2.59653	14.7385	0.0613802	3.25847e-08	-3.89295e-06	-0.00143701	-1.26182e-05	0.000276357	0	48.1363
671	12.0009	6.33735	0.0556775	-3.92592e-08	-1.03161e-07	-0.0200824	-0.000155674	-0.000792293	0	788.169
678	14.0344	13.7163	0.0744261	1.74922e-06	2.97298e-06	0.0339935	0.000675675	-0.00398898	0	798.835
679	20.2157	8.82094	0.0555366	-1.34985e-07	1.90819e-07	0.000546634	0.000722636	-0.000605164	0	433.721
680	12.8254	13.7971	0.0599959	2.28024e-06	1.40806e-06	-0.0310962	0.000437864	-0.00347558	0	2868.37
683	11.6392	15.9091	0.0742025	-1.18718e-06	1.57899e-08	-0.0351724	0.000501804	-0.00177451	0	363.965
685	18.6508	1.57134	0.0501048	6.81899e-08	-2.11218e-08	-0.00279877	7.11175e-05	-6.26434e-05	0	1191.36
690	16.0586	12.2293	0.0640833	-1.89325e-07	3.53923e-06	0.0259842	0.000936383	-0.00222091	0	319.596
692	4.39342	5.55163	0.0590312	-1.21802e-07	-1.74436e-06	0.00339951	-0.000174967	-8.9368e-05	0	285.21
694	5.62782	7.99	0.0621857	1.64549e-07	-2.34238e-06	-0.00270171	-0.000269161	-0.000158213	0	221.347
697	9.68511	4.07329	0.0734195	4.62249e-07	5.1323e-07	-0.000306678	-0.000209429	-0.000306511	0	702.466
698	12.8981	5.0125	0.0696895	-6.21066e-07	1.55853e-06	-0.00206856	-0.000111564	-0.000611415	0	699.726
702	4.27392	14.3732	0.0521242	-7.20388e-07	-2.34615e-06	-0.0021487	-4.55834e-05	0.00021585	0	62.2971
703	8.19553	2.40565	0.070854	4.84417e-07	-8.32728e-07	0.000430865	-0.000134314	-0.000104336	0	567.892
707	26.8851	4.82609	0.0602173	9.45314e-10	5.03171e-08	-1.14841e-05	8.85997e-06	-6.47879e-05	0	346.93
711	12.5963	7.87453	0.053742	9.62961e-08	6.60233e-07	-0.0164064	-9.22059e-05	-0.00118671	0	1417.04
713	25.1745	1.92101	0.060026	-2.91249e-07	1.67728e-07	-0.00157746	3.40721e-05	-4.16405e-05	0	336.771
714	24.2791	8.47148	0.0520093	-1.83666e-07	-5.23056e-07	-0.00583345	0.000306635	1.70538e-05	0	858.316
715	3.75902	5.89346	0.0721444	-7.70571e-08	-5.20203e-07	0.000353583	-0.000151492	-6.72636e-05	0	418.803
721	21.9297	3.01849	0.0665844	2.30505e-08	-1.89203e-07	0.000965925	0.000208407	-0.000173143	0	97.0159
724	10.4241	3.35119	0.0566134	5.1798e-07	5.15812e-07	0.00233636	-0.000152834	-0.000265884	0	475.775
726	11.0065	7.70843	0.0678767	5.16136e-07	1.03335e-06	-0.00779918	-0.000263961	-0.00092563	0	878.952
728	22.765	5.18941	0.0665394	-3.99793e-07	3.40248e-08	0.00263557	0.000309099	-0.000201623	0	856.159
729	5.41099	1.42388	0.0740347	-6.12212e-08	-2.71568e-07	0.00287378	-1.9328e-05	-1.366e-05	0	206.713
731	22.4479	6.16106	0.0582903	-7.60389e-07	2.90162e-08	0.0101242	0.000404502	-0.000240263	0	603.449
732	4.45053	4.17203	0.0652063	-6.96043e-07	-1.20247e-06	0.00269714	-0.000140322	-7.6336e-05	0	165.188
733	2.09116	3.68758	0.073878	-8.35112e-07	1.84284e-06	0.000277577	-4.44505e-05	-4.37947e-05	0	295.677
743	16.4627	9.64093	0.0640414	-2.60493e-07	1.0784e-07	0.0139451	0.000770825	-0.00158437	0	2021.47
745	5.33597	2.47304	0.0557049	-5.15181e-07	-1.0295e-06	0.00343532	-0.000100757	-6.0269e-05	0	100.93
748	18.2069	9.09579	0.0579331	-4.23519e-07	4.36724e-07	0.0371855	0.000843748	-0.00109176	0	1498.43
751	23.963	6.0961	0.053261	-2.38239e-07	-3.06121e-07	-0.00499568	0.00028033	-0.000133872	0	434.49
754	14.3922	14.2874	0.0659321	1.75006e-06	3.54046e-06	0.0329818	0.00072131	-0.00406519	1	15406.7
756	11.5172	6.42948	0.0580577	-1.7807e-07	1.4801e-07	-0.0120444	-0.000177969	-0.000756959	0	586.331
758	15.5161	2.89001	0.069552	-2.1859e-07	3.19763e-07	-0.004035	6.29406e-05	-0.00027243	0	757.064
759	5.05689	1.44544	0.0610039	-4.074e-08	-1.6008e-07	0.00449729	-3.06572e-05	-1.67664e-05	0	465.389
760	14.2696	11.7282	0.0557999	5.49141e-07	1.09362e-06	-0.0114873	0.000598184	-0.00269251	0	2494.13
762	16.7182	1.25391	0.0716476	7.58876e-08	2.69124e-08	0.00146203	2.08373e-05	-3.28756e-05	0	459.26
763	6.02875	4.86384	0.0659921	-5.99628e-08	-2.19097e-06	-0.000179798	-0.00020919	-0.000153865	0	683.813
765	17.3608	3.04738	0.0600962	-1.7213e-07	3.37969e-07	0.00408872	0.000138081	-0.000287775	0	1113.63
767	15.7471	6.34008	0.0593063	-9.862e-07	8.39547e-07	-0.00643073	0.000283407	-0.000886113	0	1600.48
768	24.2394	1.54525	0.070205	-1.83922e-07	1.50907e-07	-0.00577605	3.70056e-05	-2.60941e-05	0	357.198
770	8.17297	14.3763	0.0596184	-1.54537e-06	2.87298e-06	-0.0103133	-6.49402e-05	-0.000285043	0	66.4617
776	7.27073	4.14517	0.0669048	-1.30715e-07	-1.26814e-06	0.00160161	-0.00021652	-0.000169449	0	60.425
778	11.2703	10.1253	0.0555536	-9.17496e-08	2.37167e-06	0.00128361	-0.000266586	-0.00145912	0	286.033
782	15.9839	7.34009	0.0601232	-1.37438e-06	2.76757e-07	-0.0137497	0.000389113	-0.00113147	0	720.944
784	9.32307	8.45308	0.0504376	2.61529e-07	-7.84107e-07	-3.11524e-05	-0.000388074	-0.000693973	0	672.043
791	15.9056	14.9801	0.0590755	2.58424e-06	3.781e-06	0.000343159	0.000321371	-0.00245263	0	1757.83
792	5.96932	3.49154	0.0737045	-4.15622e-07	-1.50272e-06	0.000424447	-0.00015423	-9.92964e-05	0	279.847
794	10.2045	14.1316	0.0588257	-8.44453e-07	2.03186e-06	-0.0175634	-9.96385e-05	-0.00111711	0	609.802
795	2.74626	5.48671	0.067232	1.09761e-07	1.65073e-07	-0.00116212	-9.07884e-05	-5.40346e-05	0	430.41
797	26.3964	3.51674	0.0636889	-1.54792e-07	1.85754e-07	-0.00100353	2.91687e-05	-6.01893e-05	0	654.416
802	26.8862	5.17865	0.0645945	4.28156e-09	-2.8585e-08	0.00185485	1.08227e-05	-6.23071e-05	0	402.061
803	16.5855	9.6054	0.0638442	-1.52415e-07	4.71397e-07	0.0135612	0.000786617	-0.00152449	0	244.551
804	24.9248	7.99672	0.0679596	-7.30924e-08	-5.7222e-07	0.00498047	0.000257056	3.09515e-05	0	268.496
807	2.68105	5.86747	0.0526539	3.15022e-07	-7.99943e-08	-0.00081561	-8.51295e-05	-4.58881e-05	0	132.221
811	5.15794	13.8839	0.0656718	-2.06709e-07	-1.55784e-06	-0.00453555	-8.75373e-05	0.00015353	0	50.8221
813	5.55068	2.45735	0.0643101	-4.37557e-07	-1.03623e-06	0.00245393	-0.000103483	-6.99137e-05	0	353.078
815	4.7754	8.35816	0.0594729	7.42836e-07	-2.3324e-06	-0.000546009	-0.000225502	-7.02411e-05	0	48.4082
816	13.5117	6.14324	0.0673582	-9.16218e-07	8.3001e-07	0.0019802	4.82103e-05	-0.000886716	0	971.538
820	13.7732	15.8071	0.0654669	-3.62344e-06	2.85191e-06	0.239497	0.000289155	-0.00748409	0	22366.4
821	20.2846	9.99069	0.0578805	-1.21664e-08	1.87164e-07	0.00286193	0.000766842	-0.000595339	0	380.804
823	5.55329	12.7498	0.0526342	6.96354e-07	-1.91081e-06	-0.0035621	-0.000156759	5.71345e-05	0	261.225
828	21.6766	2.62908	0.0704305	-2.31204e-08	-1.17394e-07	-0.00783334	0.000164824	-0.000144788	0	881.595
829	10.5117	2.10358	0.0598005	5.62563e-07	3.96186e-07	-0.00108547	-5.83533e-05	-0.000109295	0	896.739
830	11.3528	9.69832	0.0518253	-5.73144e-07	2.33817e-06	-0.0188581	-0.000259697	-0.00136023	0	526.804
832	21.9528	5.10327	0.0545061	-4.10903e-07	1.66749e-07	-0.0014475	0.000342982	-0.000275209	0	447.982
833	2.72037	12.0771	0.0688549	1.23559e-06	-3.41404e-06	-0.00174093	-6.84804e-05	0.000175237	0	176.742
835	16.0485	7.24744	0.0528461	-1.28698e-06	1.79248e-07	0.0179136	0.000403852	-0.00110612	0	999.744
838	13.0444	5.97463	0.0529311	-2.99482e-07	7.1363e-07	0.00796423	-3.17952e-05	-0.000798785	0	458.206
839	6.25397	4.70004	0.0719646	-5.7143e-08	-2.03022e-06	0.00418207	-0.000208791	-0.000160418	0	346.876
844	7.96566	14.1661	0.0744422	-1.34723e-06	2.61953e-06	-0.0120859	-9.01539e-05	-0.000237866	0	134.544
846	20.9475	8.17494	0.0604337	-3.587e-08	-3.96833e-08	0.00121219	0.00065344	-0.00044916	0	1185.31
847	1.16542	12.9042	0.0619518	1.22224e-07	-4.34072e-06	-0.000867222	-5.22082e-06	0.000242749	0	154.429
850	20.6423	4.29577	0.0573745	-6.35455e-08	8.2085e-08	0.000728201	0.000327096	-0.000298954	0	698.625
851	10.4267	7.27321	0.0509779	2.9595e-07	-3.38687e-07	0.00602569	-0.000286271	-0.000759082	0	650.239
853	4.86276	11.419	0.0632651	1.0487e-06	-2.28179e-06	-0.00294129	-0.000190678	3.89515e-05	0	117.463
855	26.0033	2.629	0.0714329	-2.16719e-07	1.46237e-07	0.000241606	4.18072e-05	-5.52755e-05	0	516.223
858	1.76233	8.10943	0.056868	1.66376e-07	-4.82681e-07	-0.00315589	-4.72357e-05	2.43292e-05	0	517.619
860	9.08872	8.99166	0.0595568	8.56181e-08	-9.50171e-07	-0.00346885	-0.0004168	-0.00067715	0	248.479
861	17.1105	9.13037	0.0661227	-3.45533e-07	5.67147e-07	-0.0033493	0.000824995	-0.00135695	0	539.143
863	7.03032	6.818	0.0572811	3.521e-08	-1.16367e-06	-0.00141593	-0.000317801	-0.000271611	0	376.681
865	1.25522	6.47182	0.0667671	1.98333e-09	-1.98737e-07	-0.00559724	-1.12843e-05	-2.03979e-05	0	18.5508
867	15.2607	12.8486	0.0685131	3.56574e-07	2.39708e-06	0.0189803	0.00082381	-0.00280981	0	4242.38
869	5.31408	6.45161	0.0691575	2.18311e-07	-1.93223e-06	-0.00376172	-0.000238485	-0.000138551	0	304.922
877	8.70161	12.2573	0.0740592	-1.2779e-07	1.87921e-06	-0.00997131	-0.00031606	-0.000611165	0	199.347
878	2.24042	4.51683	0.0667472	-8.20735e-08	1.60328e-06	0.000872553	-5.78177e-05	-4.88601e-05	0	423.584
884	26.277	6.51246	0.0688161	-1.1473e-07	-4.49617e-07	0.0010997	7.71047e-05	-2.92354e-05	0	539.164
886	10.4634	8.67582	0.068922	7.74655e-08	3.81619e-07	-0.0104179	-0.000338259	-0.000972184	0	225.038
887	6.66143	4.35893	0.0691138	-9.26544e-08	-1.60317e-06	0.000209305	-0.000211562	-0.000170891	0	722.002
890	3.0395	6.45707	0.0587731	4.90965e-07	-4.72248e-08	-0.000430566	-0.000117461	-4.38814e-05	0	162.402
894	26.9496	5.80657	0.056733	-4.31732e-09	-1.78152e-07	-0.00229723	2.96318e-06	-4.6647e-05	0	43.49
895	19.5698	10.1507	0.0739153	4.13248e-08	-1.86767e-07	0.0174794	0.000833227	-0.00075221	0	432.728
896	6.20234	14.7057	0.0692891	-8.20388e-07	-1.38819e-06	-0.00675788	-5.373e-05	0.000120308	0	28.7503
902	9.40979	13.6534	0.0660392	-1.365e-06	3.1599e-06	-0.0158312	-0.000154015	-0.000789269	0	210.83
905	9.57571	13.5073	0.0587747	-9.74466e-07	3.16605e-06	-0.00955937	-0.000179703	-0.00088045	0	317.218
906	26.0782	7.72029	0.0558017	-1.66827e-08	-6.52666e-07	0.0024802	0.000121447	6.37629e-05	0	91.5319
909	23.0525	8.34764	0.0510643	-3.82632e-07	-4.60715e-07	0.00219202	0.000461336	-0.00013058	0	1031.1
910	3.12779	10.8262	0.0603284	1.19468e-06	-2.79905e-06	0.000992133	-0.000110743	0.000104121	0	124.001
911	3.11078	5.5682	0.069926	5.47973e-08	1.26707e-07	-0.00145931	-0.000109055	-5.33815e-05	0	416.411
915	12.4479	7.43623	0.0693544	1.71974e-07	2.95586e-07	-0.0141742	-0.00011783	-0.00109353	0	677.819
916	16.6321	10.86	0.070713	-9.5344e-07	5.82066e-07	0.0126062	0.00102602	-0.00176201	0	406.162
917	8.68546	12.5083	0.0501374	-5.05564e-07	2.18047e-06	-0.0136656	-0.000308281	-0.000613065	0	899.946
920	8.51466	12.3896	0.05292	-3.77582e-07	1.74188e-06	-0.00436885	-0.000308941	-0.000566064	0	265.106
921	4.14066	14.2068	0.0602919	-5.37193e-07	-2.3971e-06	-0.00229168	-5.24618e-05	0.000215952	0	57.6077
922	8.91199	6.8618	0.0618363	-4.46882e-08	-1.88867e-06	-0.00204155	-0.000351057	-0.000510203	0	789.124
923	7.85234	1.03399	0.0689001	9.41248e-09	-6.2595e-08	-0.00026735	-6.13293e-06	-3.35368e-06	0	256.862
925	21.0812	4.45503	0.0548205	-1.55735e-07	2.70193e-07	-0.000937576	0.000337438	-0.000274874	0	478.225
929	10.5744	10.6291	0.0609197	-1.24214e-07	1.31937e-06	-0.000871382	-0.000305193	-0.00125035	0	1015.22
930	14.4239	15.7241	0.0732719	-3.4841e-08	4.11984e-06	0.0659809	0.000374922	-0.00392769	0	353.783
936	8.7682	9.19874	0.061923	2.91196e-08	-1.32412e-06	-0.011142	-0.000391861	-0.000629221	0	891.454
937	25.517	8.81447	0.0688396	-6.28461e-08	-7.37998e-07	0.00608158	0.000159421	0.000112491	0	167.958
940	18.1532	3.62291	0.0676806	-1.85708e-07	1.35376e-07	-0.00959416	0.000231217	-0.000349824	0	1448.77
944	2.34208	8.39129	0.0513398	5.12447e-07	-4.22752e-07	-0.00194543	-9.18768e-05	2.20862e-05	0	293.586
945	19.7871	1.81299	0.0579692	6.37101e-08	6.81513e-08	-0.00152107	0.000101482	-8.34692e-05	0	390.09
952	2.68841	15.7002	0.0672419	-6.24992e-07	-3.48247e-06	-0.00208894	6.78336e-06	0.000301711	0	19.7014
954	12.3239	9.45501	0.0646526	-8.10898e-08	1.20046e-06	-0.00692453	-5.58538e-05	-0.00151883	0	1316.42
957	17.2856	5.19177	0.0609954	-3.28551e-07	6.4861e-07	-0.0016828	0.000314344	-0.000625525	0	1163.9
959	2.56907	11.552	0.0531979	1.12308e-06	-3.24442e-06	-0.00219199	-7.34103e-05	0.000153787	0	163.972
961	22.7716	2.8355	0.0625279	-5.3039e-07	-6.5506e-08	0.005094	0.000163411	-0.000107193	0	558.602
962	25.3265	5.71351	0.0689487	-1.94616e-07	-3.13077e-07	3.85842e-05	0.000166791	-8.0406e-05	0	391.316
963	9.67298	14.8223	0.0647393	-1.00684e-06	1.70277e-06	-0.0233771	4.64846e-05	-0.000755462	0	95.3243
964	26.8186	9.71798	0.0630698	3.46162e-08	-9.85981e-07	-0.00403975	1.50102e-05	0.000227915	0	175.992
966	16.3384	6.6109	0.0500184	-5.92286e-07	4.62384e-07	-0.00441558	0.000384027	-0.000919323	0	220.44
969	10.2033	1.20349	0.0598204	2.29914e-07	1.17044e-07	0.00218717	-2.95911e-05	-2.60566e-05	0	664.312
970	7.33421	1.47936	0.0683361	3.02913e-07	-7.13948e-07	0.00117678	-4.79206e-05	-3.97262e-05	0	515.66
975	20.2699	7.71566	0.055118	-2.84662e-09	-7.16594e-08	0.0110372	0.000677645	-0.000587866	0	421.541
976	2.32562	1.26745	0.055008	-3.67899e-07	6.27096e-08	0.00246738	-3.53187e-06	-9.78401e-06	0	248.182
978	11.8545	15.5189	0.0510833	-1.0897e-06	-2.9579e-08	-0.0421492	0.000302669	-0.00209983	0	259.298
982	8.95457	5.46111	0.0568746	2.09489e-07	-2.61128e-07	0.00303637	-0.000300394	-0.000396504	0	346.046
983	23.8891	6.45593	0.0729546	-2.6733e-07	-3.91684e-07	0.00187573	0.000326362	-0.000129457	0	261.342
985	24.4831	1.50549	0.0506798	-1.52124e-07	1.25473e-07	-0.00224843	3.34733e-05	-2.49408e-05	0	504.861
986	14.6018	2.75356	0.0662777	-1.40324e-07	2.77494e-07	0.0015431	4.03049e-06	-0.000234553	0	713.992
990	18.5104	5.65289	0.0521266	-6.34511e-07	7.87994e-08	-0.00820886	0.000427295	-0.000617325	0	542.014
991	5.72909	3.24587	0.0716886	-6.09314e-07	-1.31024e-06	-0.000318169	-0.000147897	-9.09118e-05	0	518.194
992	24.9243	1.4222	0.0508065	-1.54456e-07	8.17702e-08	-0.00420877	2.13282e-05	-2.39959e-05	0	617.962
1000	1.42503	3.51423	0.0593005	-2.54593e-07	2.74356e-06	0.00031464	-1.76813e-05	-4.46661e-05	0	368.79
1001	7.88513	12.5096	0.0532487	-1.45085e-07	9.55855e-07	-0.00846794	-0.000271273	-0.000362321	0	67.8531
1004	2.9487	2.19557	0.0694819	-6.72594e-07	7.49338e-08	0.00226232	-4.17741e-05	-3.12606e-05	0	379.804
1005	11.0619	1.26202	0.0534515	4.0669e-08	1.08036e-07	0.00115474	-1.54345e-05	-2.27913e-05	0	1217.54
1007	19.1925	5.52507	0.071452	-7.6096e-07	-1.25965e-08	-0.000195644	0.000445524	-0.000543569	0	702.424
1010	8.68379	5.07397	0.0634417	3.06829e-07	-1.47134e-07	-0.00174536	-0.00027371	-0.000348601	0	876.394
1012	7.37519	8.21238	0.059997	3.03088e-08	-2.04619e-06	0.00143452	-0.000369683	-0.000320849	0	387.14
1013	2.76359	8.19968	0.0583922	5.40384e-07	-3.51152e-07	0.000784914	-0.000108061	1.94311e-06	0	204.985
1016	2.38625	5.75339	0.0579309	2.30686e-07	-9.89575e-08	0.00105133	-7.52441e-05	-4.51526e-05	0	172.508
1019	12.4797	6.96296	0.066886	1.17619e-07	2.77217e-08	-0.00654665	-9.67655e-05	-0.000916922	0	620.355
1020	2.25896	4.00934	0.058313	-9.45195e-07	1.83003e-06	0.00140533	-5.36126e-05	-4.80342e-05	0	267.963
1025	10.816	9.99871	0.0555286	-4.96558e-07	2.16685e-06	-0.00704693	-0.000281781	-0.00124021	0	698.311
1026	9.19912	14.3873	0.0662878	-1.27016e-06	2.70532e-06	-0.0121543	-2.98708e-05	-0.000631812	0	238.932
1034	18.5556	8.43371	0.0729725	-3.94429e-08	-1.43341e-07	-0.00503639	0.000730021	-0.000938911	0	278.497
1035	15.4756	3.96581	0.0643433	-5.34895e-07	6.8402e-07	-0.00251698	0.000108012	-0.000460904	0	1251.2
1036	11.7659	1.09574	0.0743936	1.85536e-08	-2.19871e-10	0.00260633	-7.28951e-06	-7.98443e-06	0	452.668
1040	2.38712	1.6401	0.0747493	-5.71699e-07	1.72266e-07	0.00141444	-1.70127e-05	-1.70513e-05	0	311.072
1041	9.01481	6.31344	0.073633	5.11032e-11	-1.40069e-06	0.00450909	-0.000320515	-0.000478602	0	798.426
1045	10.9052	6.97655	0.0554634	2.79654e-07	-5.92821e-08	-0.0124525	-0.000256976	-0.000775939	0	182.701
1047	4.3739	14.7657	0.0516076	-8.53901e-07	-2.28864e-06	-0.00199069	-3.31049e-05	0.000224441	0	53.8866
1049	25.5823	7.96106	0.0563072	-1.98369e-08	-8.06026e-07	0.000926462	0.000179111	4.60179e-05	0	331.273
1050	15.9266	8.13223	0.0573749	-1.58914e-06	5.09697e-08	0.0199886	0.000472672	-0.00125913	0	312.172
1052	4.7116	11.515	0.0675791	1.01794e-06	-2.25708e-06	-0.00137769	-0.00017383	5.12257e-05	0	356.357
1054	14.6459	7.76449	0.0656755	-3.11268e-07	4.14149e-08	0.0192825	0.000310524	-0.00125666	0	1406.85
1058	3.7247	3.92393	0.0564525	-9.80764e-07	-5.23845e-07	-0.00028047	-0.000104948	-6.05519e-05	0	336.804
1059	13.5223	7.88247	0.0603027	-4.31459e-08	2.29948e-07	-0.00644917	5.64967e-05	-0.0012573	0	995.287
1060	20.2194	9.8864	0.0652486	9.37996e-08	-7.56862e-08	0.0032261	0.000773999	-0.000598875	0	816.196
1067	15.8483	1.10807	0.0502907	-3.13912e-08	4.2299e-08	-0.00346908	5.17243e-06	-1.93574e-05	0	373.732
1072	19.2144	10.8602	0.0737916	-2.23379e-08	-1.1735e-07	0.00927945	0.000774037	-0.00087055	0	763.964
1074	16.6398	2.20798	0.0747733	-1.14404e-07	4.54701e-08	-0.00290336	5.95505e-05	-0.000171831	0	1016.25
1075	3.81705	6.41795	0.066699	1.06211e-07	-7.17888e-07	0.00307448	-0.000165453	-5.76468e-05	0	345.998
1076	14.6597	6.60333	0.0695897	-1.25677e-06	4.84751e-07	-0.00261799	0.000155908	-0.00096448	0	779.064
1079	17.7404	10.4522	0.0722417	1.65076e-07	2.75583e-07	-0.00977584	0.000927276	-0.00133097	0	1673.1
1081	6.62921	12.0706	0.0662689	7.14124e-07	-1.282e-06	-0.0058699	-0.000248562	-0.00012529	0	155.96
1086	19.3869	11.4111	0.0635363	-5.62271e-07	8.53742e-07	0.00827337	0.000817891	-0.000794353	0	1012.46
1088	19.3042	2.78088	0.0603192	-1.02421e-10	3.40563e-08	-0.00629155	0.000164318	-0.000193807	0	479.05
1091	15.361	4.87753	0.0519565	-8.42482e-07	8.89967e-07	-0.0032305	0.000129592	-0.000623837	0	955.217
1092	11.1582	14.8536	0.0685601	-2.35188e-07	2.18954e-07	-0.0334396	3.83111e-05	-0.00165136	0	189.025
1094	15.728	9.90746	0.0717778	-5.94617e-08	3.04345e-07	0.00782035	0.000735494	-0.00178304	0	1275.36
1095	12.7992	1.7746	0.0702856	-1.39761e-07	4.82081e-08	-0.00192798	-2.5045e-05	-9.19355e-05	0	1189.55
1099	7.12696	13.9424	0.0668619	-7.79902e-07	7.07373e-07	-0.0108762	-0.00010992	-7.29552e-05	0	84.126
1101	13.8215	11.923	0.0680402	1.08499e-06	1.22126e-06	-0.0145343	0.000484884	-0.00269452	0	682.224
1104	15.918	12.5897	0.0679193	2.47e-07	3.15232e-06	0.0330048	0.000921032	-0.00249557	0	2956.78
1108	16.3892	9.55071	0.0524742	-1.75405e-07	1.83886e-07	0.00501947	0.000774894	-0.00158155	0	2020.36
1110	1.43741	10.7042	0.0695716	3.94104e-07	-2.42622e-06	-0.000987302	-2.99085e-05	0.000141712	0	162.3
1111	18.2752	11.3222	0.0686647	1.19258e-07	7.5607e-08	0.0058727	0.000932306	-0.00119121	0	1110.4
1117	5.07182	5.57051	0.0656155	8.5985e-09	-2.20865e-06	-0.000286024	-0.000206718	-0.00012712	0	123.855
1123	1.97252	3.74599	0.0583925	-7.9389e-07	2.02707e-06	-0.000992011	-4.21551e-05	-4.30091e-05	0	297.688
1127	11.6381	7.90516	0.0546375	2.09518e-07	9.49515e-07	-0.00245899	-0.000223444	-0.00107572	0	79.1886
1129	5.048	15.2706	0.057856	-1.0567e-06	-2.32966e-06	-0.00223688	-2.38447e-05	0.000216384	0	38.4705
1130	1.72836	13.862	0.0590353	-5.21163e-08	-4.46215e-06	-0.0014981	-1.48095e-05	0.000268641	0	44.1209
1133	17.898	2.86635	0.0681161	-1.45358e-07	2.58732e-07	0.00280219	0.000144448	-0.000251195	0	1113.59
1136	15.261	2.0723	0.059161	-2.82567e-07	3.7161e-07	-0.00817855	1.34486e-05	-0.000135868	0	1346.67
1137	25.6156	9.36625	0.0508096	-4.31524e-08	-6.45915e-07	-0.00065809	0.000147738	0.000168571	0	208.923
1138	17.0171	3.39266	0.0718462	-1.7219e-07	5.81961e-07	-0.00308844	0.000148219	-0.000333699	0	630.663
1139	22.1999	6.27085	0.0748633	-5.37738e-07	-1.18949e-09	0.000849265	0.000416045	-0.00025793	0	303.492
1140	16.9824	1.65563	0.0578772	5.21828e-08	1.11675e-08	0.00204032	4.67302e-05	-8.61276e-05	0	929.405
1143	26.1545	8.75511	0.0549035	-6.08422e-08	-7.84587e-07	-0.00855202	0.000103741	0.00015253	0	131.402
1144	20.5286	6.83194	0.0670766	-7.13786e-07	-1.06579e-07	-0.000948946	0.000553682	-0.000489215	0	575.044
1145	20.0177	11.1196	0.0544203	1.13605e-06	-1.2541e-06	0.0174476	0.000809637	-0.000603568	0	176.544
1146	16.2154	6.71064	0.0604839	-8.42204e-07	4.45282e-07	-0.0148685	0.000367673	-0.000939814	0	297.973
1149	13.2876	13.6818	0.0588583	2.17393e-06	1.80826e-06	0.00609721	0.000418214	-0.00370257	0	520.085
1152	5.48037	15.6724	0.0747192	-1.60904e-06	-2.464e-06	-0.00178556	-8.29401e-06	0.000219301	0	117.307
1153	3.62333	5.92279	0.0668576	4.23846e-09	-2.35523e-07	1.03355e-05	-0.000143519	-5.9416e-05	0	451.269
1157	19.5446	7.14403	0.0519091	-2.00993e-07	-4.5107e-08	0.00188551	0.000598384	-0.000640511	0	908.182
1159	23.9838	1.56838	0.0627139	-1.87257e-07	1.25658e-07	-0.00160071	3.25816e-05	-2.50437e-05	0	416.73
1160	6.83073	7.09133	0.0730389	9.96207e-09	-1.34733e-06	-0.00356534	-0.000314121	-0.000255384	0	452.994
1161	20.1275	11.562	0.0595917	6.4452e-07	-5.97164e-07	0.00917697	0.00076993	-0.000547953	0	664.123
1162	12.0018	3.0463	0.0582026	-4.24464e-10	3.56702e-07	0.00516659	-7.81848e-05	-0.000240067	0	904.877
1163	24.1069	2.45947	0.0611387	-5.47765e-07	1.58006e-07	0.000201039	0.000106264	-7.12708e-05	0	455.779
1164	7.71259	4.12312	0.0653594	-9.46009e-08	-1.06652e-06	-0.00393747	-0.000214529	-0.000198967	0	529.642
1165	18.6581	11.8286	0.0703482	5.81479e-08	6.38393e-08	0.0216661	0.000805621	-0.00104816	3	1895.42
1166	1.28675	1.02847	0.0672162	-4.04874e-08	6.22869e-08	0.000501798	-1.15392e-07	-2.81106e-06	0	96.828
1168	15.8652	3.03662	0.0560539	-2.9978e-07	4.22898e-07	-6.29975e-06	8.38142e-05	-0.00030001	0	714.068
1173	25.9563	8.41527	0.0501891	-3.87752e-08	-6.856e-07	0.00288212	0.000129151	0.000107594	0	338.134
1176	23.4289	6.9735	0.0517273	-4.18752e-07	-3.02428e-07	0.0141377	0.000369562	-0.000141041	0	261.802
1177	3.60587	7.18142	0.0709388	4.47529e-07	-4.89365e-07	0.000520928	-0.000155864	-4.10047e-05	0	223.554
1179	20.9043	1.5015	0.0696132	9.62025e-08	-5.3377e-08	-0.000279061	5.34738e-05	-4.78336e-05	0	380.849
1180	20.6703	9.30888	0.0710117	-5.57764e-07	2.33955e-08	0.00691369	0.000713735	-0.000489654	0	1003.29
1182	1.13733	2.8248	0.0654352	2.29098e-08	1.73882e-06	-0.000389797	-6.40428e-06	-3.40384e-05	0	186.195
1183	22.9808	6.53128	0.0566639	-5.32075e-07	-1.69192e-07	-0.00515932	0.000393134	-0.000192118	0	617.326
1184	1.94786	11.5035	0.0703177	6.21573e-07	-3.16519e-06	-0.00224641	-5.15236e-05	0.00017208	0	62.1366
1185	3.82087	14.3079	0.0529321	-3.82371e-07	-3.04532e-06	-0.00144708	-4.14777e-05	0.000229299	0	77.1992
1188	10.7279	3.90297	0.0664697	2.68026e-07	8.384e-07	-0.00128979	-0.000175736	-0.000325943	0	296.016
1190	6.86048	11.1016	0.050159	4.21214e-07	-1.75862e-06	-0.00484909	-0.000298555	-0.000219345	0	310.641
1193	2.6474	4.01877	0.0613589	-8.08955e-07	1.02257e-06	0.00130747	-6.80039e-05	-5.17619e-05	0	8.75024
1200	2.83145	10.5003	0.0743606	1.16548e-06	-1.88746e-06	-0.00197234	-0.000105104	9.91387e-05	0	292.639
1202	13.8326	1.3227	0.0642738	-2.77261e-07	9.47213e-08	0.00147509	5.50137e-06	-3.70209e-05	0	729.762
1203	14.9016	3.17341	0.0596772	-1.65275e-07	3.94624e-07	-0.0125562	5.59222e-05	-0.000327173	0	950.382
1205	23.0967	9.64028	0.0710282	-4.50643e-07	-8.16205e-07	0.00520171	0.000429786	1.34705e-05	0	338.167
1206	17.3655	2.41609	0.0742643	-8.99651e-08	1.78502e-07	-0.00532859	0.000101811	-0.000206093	0	157.819
1208	15.6557	4.68551	0.0603027	-8.30204e-07	7.78283e-07	-0.000137878	0.000139606	-0.000600394	0	1053.54
1209	13.6964	5.65608	0.0716682	-1.27568e-06	1.49971e-06	0.0078789	1.51019e-05	-0.00077196	0	492.744
1212	13.284	8.83131	0.0597483	-3.15419e-07	5.33691e-07	-0.0198334	6.3806e-05	-0.0015097	0	820.712
1216	15.3308	9.96081	0.06045	1.27841e-07	3.28352e-07	0.0107595	0.000650815	-0.00186392	0	730.702
1222	20.8686	4.35394	0.0674016	-1.39238e-07	2.30226e-07	-0.00499969	0.000333622	-0.000286662	0	730.249
1223	3.03613	9.67191	0.0547721	1.16503e-06	-1.25754e-06	0.0038818	-0.000130944	5.73378e-05	0	234.687
1226	9.15479	6.10879	0.0739154	7.39385e-08	-1.18135e-06	-0.00263465	-0.000312789	-0.000470219	0	694.499
1228	6.54406	13.7808	0.0512918	-4.54988e-07	-7.12399e-07	-0.00671405	-0.000122571	1.43801e-05	0	271.234
1230	12.1817	4.64658	0.0593932	-4.59641e-07	1.23989e-06	-0.00281143	-0.000146552	-0.000517363	0	793.585
1231	19.7621	7.70057	0.0735998	-1.51961e-08	-2.9749e-08	0.00683161	0.000663983	-0.00064747	0	828.805
1232	8.6799	6.13223	0.0664852	-1.07882e-07	-9.64153e-07	-0.00571295	-0.000312542	-0.000416262	0	870.073
1236	10.0959	13.1892	0.0634189	-2.30983e-07	2.77936e-06	-0.0129201	-0.000256216	-0.00119097	0	486.216
1238	1.37191	8.43541	0.0661524	6.16018e-08	-1.0196e-06	0.000516593	-2.46073e-05	3.37489e-05	0	191.514
1239	13.6611	13.7733	0.0585536	2.37063e-06	2.4367e-06	0.0259554	0.000508962	-0.00405493	0	1083.97
1240	22.0122	7.3708	0.0680147	-2.06844e-07	-4.16055e-07	0.00523489	0.000507333	-0.000274933	0	475.689
1246	2.42986	9.93154	0.0601435	1.04707e-06	-1.27356e-06	-0.000710582	-8.23538e-05	8.10605e-05	0	161.359
1249	24.2649	6.35211	0.0641512	-2.57024e-07	-3.15322e-07	-0.00533628	0.000276054	-0.000102241	0	733.671
1251	19.0837	8.70595	0.0559408	-1.10786e-07	-2.43616e-07	-0.00372716	0.000779153	-0.00088192	0	1733.99
1256	2.86979	6.75664	0.0534974	4.55321e-07	-8.63531e-08	-0.00168339	-0.000125305	-4.38037e-05	0	88.6838
1258	1.18543	8.85648	0.063327	1.38674e-08	-1.41547e-06	0.00155382	-1.001e-05	6.08528e-05	0	299.414
1260	14.3089	3.38232	0.0737946	-2.06886e-07	2.13241e-07	-0.00675309	-1.22908e-06	-0.000326409	0	1186.38
1261	7.63122	11.0807	0.0639618	9.77543e-08	-2.2969e-07	-0.00900077	-0.000336738	-0.000388855	0	35.3472
1264	13.211	8.74502	0.0533796	-2.26029e-07	5.57016e-07	-0.0116668	2.02146e-05	-0.0014611	0	1908.57
1269	22.4578	7.14957	0.063422	-2.58665e-07	-2.00828e-07	0.00252466	0.000474334	-0.000241232	0	26.3968
1270	11.4035	13.9436	0.0649339	1.08916e-06	1.18942e-06	-0.00362882	-9.46439e-05	-0.00203045	0	1036.87
1276	21.7515	2.25848	0.0700192	-8.84991e-08	-1.75919e-08	-0.0015397	0.000144059	-9.51329e-05	0	757.191
1278	8.16766	4.83581	0.066566	4.80017e-09	-3.63962e-07	-0.00128023	-0.00024449	-0.000295544	0	759.05
1280	13.9901	9.69084	0.0525437	1.94302e-07	-9.94183e-08	-0.00951304	0.000255779	-0.00190377	0	2036.79
1285	12.1028	1.94023	0.0617283	-1.26655e-07	5.30912e-08	0.00672504	-3.53991e-05	-0.000109647	0	595.68
1287	22.7917	7.93196	0.0510806	-4.18172e-07	-2.92279e-07	0.000154253	0.000467549	-0.000171731	0	811.216
1288	20.838	7.16448	0.056876	-3.35259e-07	-8.84676e-08	0.00789509	0.000557511	-0.000451774	0	631.699
1289	2.78477	10.7631	0.0615966	1.02575e-06	-2.33061e-06	-0.00781584	-9.37731e-05	0.000117153	0	225.293
1293	23.2538	5.96828	0.0683643	-3.8871e-07	-2.22972e-07	-0.00157059	0.000336316	-0.000183673	0	643.779
1294	24.4554	5.1982	0.0713993	-2.29761e-07	-1.0338e-07	-0.00145539	0.000212219	-0.000112116	0	157.25
1303	2.2889	5.19774	0.0564573	2.71418e-07	6.59562e-07	0.00270959	-6.4333e-05	-4.5325e-05	0	270.1
1305	26.338	2.6898	0.0558624	-1.46066e-07	1.53825e-07	-0.00108243	2.61023e-05	-5.09688e-05	0	470.977
1307	20.4529	3.82168	0.0590787	7.74108e-08	4.9087e-08	0.00252562	0.000311449	-0.000283001	0	394.138
1309	10.6762	12.2941	0.0544067	4.77805e-07	3.43409e-06	-0.0213456	-0.000272227	-0.00148291	0	962.879
1310	5.86276	13.4471	0.0746242	9.56094e-08	-1.91605e-06	-0.00569359	-0.000129948	7.08541e-05	0	44.0222
1311	24.1213	8.98228	0.0556705	-2.07204e-07	-5.15968e-07	-0.00128159	0.000325464	3.88257e-05	0	485.483
1312	22.6833	2.20312	0.0698623	-6.25287e-07	7.33493e-08	-0.00316609	0.000119283	-7.51651e-05	0	467.34
1314	25.3673	3.30877	0.056869	-4.07819e-07	1.83536e-08	-0.00104503	8.31353e-05	-7.56649e-05	0	406.247
1315	7.10028	10.5917	0.050348	3.47309e-07	-1.5088e-06	-0.0016561	-0.000337955	-0.000288165	0	120.14
1321	21.1851	3.88347	0.0626909	-6.2888e-08	1.56989e-07	-0.00690308	0.000288596	-0.000239837	0	510.697
1326	16.5672	5.42947	0.0647897	-3.6165e-07	5.4699e-07	0.00438628	0.000273823	-0.000665234	0	529.446
1328	26.71	6.52283	0.0585285	-5.0324e-08	-4.0992e-07	0.00662969	2.71402e-05	-2.23486e-05	0	268.908
1329	1.9266	7.43463	0.0663739	4.02066e-08	-1.69312e-08	-0.00131601	-5.90762e-05	6.99683e-06	0	358.476
1330	21.017	1.55737	0.0561609	7.21864e-08	-7.22154e-09	0.00719225	6.09071e-05	-6.0502e-05	0	602.462
1331	8.90856	2.46405	0.0521875	7.59047e-07	-2.61978e-07	0.00571161	-0.000124477	-0.000138249	0	955.476
1332	24.4884	6.22672	0.0649534	-1.82634e-07	-2.45265e-07	0.00595387	0.000252282	-9.43696e-05	0	765.903
1333	13.5686	9.15584	0.0516911	-2.41876e-07	2.52789e-07	-0.00573872	0.00013479	-0.00164387	0	1823.94
1335	13.2636	12.5385	0.0561487	2.04938e-06	1.7813e-06	-0.0487635	0.000299318	-0.0030436	0	3055.8
1339	12.385	7.56422	0.0726811	2.39024e-07	4.95236e-07	-0.0149049	-9.75135e-05	-0.00111251	0	451.54
1341	13.7782	14.844	0.0705973	1.29299e-06	3.44569e-06	0.00923832	0.000406541	-0.0049037	0	12425.9
1342	25.7488	9.9298	0.070472	1.11389e-07	-6.63442e-07	0.0166565	8.54565e-05	0.000233375	0	412.719
1343	23.0976	4.26148	0.0519836	-3.39952e-07	-1.06497e-07	0.00154245	0.000235191	-0.000157141	0	241.736
1345	20.8153	10.5678	0.0539918	-4.82033e-08	4.48781e-08	0.0126466	0.00072334	-0.000442363	4	698.694
1346	9.19434	1.87558	0.0730283	4.7577e-07	-3.54162e-08	0.00442235	-8.02873e-05	-9.25437e-05	0	465.196
1347	12.3337	14.1156	0.0520753	2.32456e-06	6.90176e-07	0.0203323	8.9421e-05	-0.00298777	0	764.993
1349	5.89153	9.49989	0.06151	2.92673e-07	-2.6535e-06	-0.00121325	-0.000295101	-0.000140557	0	204.913
1355	10.4132	4.01346	0.0685138	3.51047e-07	7.31899e-07	-0.00547578	-0.000190505	-0.000304315	0	316.853
1357	19.2153	12.1831	0.059589	-2.54697e-07	4.47399e-08	0.0192389	0.00072471	-0.000856151	0	266.911
1358	22.1814	2.91528	0.0679493	-2.56116e-08	-1.91474e-07	-0.00366324	0.000187721	-0.000137738	0	300.476
1359	15.6991	15.6785	0.0602541	4.93444e-06	5.17731e-06	0.0262848	0.000266651	-0.00225289	0	386.313
1360	16.1232	6.11997	0.0590564	-5.07658e-07	7.80557e-07	-0.0169448	0.000308981	-0.000866303	0	130.607
1361	5.21881	4.06049	0.0546911	-5.84769e-07	-1.70556e-06	-0.00605747	-0.00014892	-9.36496e-05	0	457.059
1364	24.6255	3.82254	0.0607544	-6.07152e-07	2.32725e-08	-0.000326633	0.000138142	-0.00010307	0	269.966
1365	13.7503	6.17271	0.068454	-1.07446e-06	1.02029e-06	-0.00923671	5.86368e-05	-0.000859136	0	93.6948
1367	1.20836	15.401	0.0511838	-9.50624e-08	-4.24161e-06	0.000181277	2.61637e-06	0.000319689	0	137.689
1370	26.4906	2.97723	0.0615854	-1.23766e-07	1.73838e-07	0.00105285	2.65296e-05	-5.68905e-05	0	608.13
1371	14.5058	14.3644	0.0713639	1.69068e-06	3.62794e-06	0.0363835	0.000677032	-0.00399604	1	10048.4
1373	10.9675	15.9327	0.066228	-5.32774e-08	5.57987e-08	-0.0239994	0.000494672	-0.00126303	0	426.134
1375	10.7046	1.55854	0.0586031	2.73821e-07	2.92603e-07	0.00512455	-4.06267e-05	-5.49741e-05	0	542.551
1377	1.65684	8.8193	0.05913	2.21883e-07	-1.25238e-06	0.00129467	-4.90111e-05	5.14084e-05	0	247.872
1378	23.8518	8.27685	0.0644952	-3.31795e-07	-6.0817e-07	0.0141252	0.000368845	-4.22228e-05	0	667.003
1379	14.9039	4.7108	0.0678105	-7.37156e-07	1.02156e-06	0.00403253	0.000100989	-0.00057912	0	660.298
1380	11.118	6.61028	0.0590921	-6.61812e-08	2.27733e-08	-0.00180966	-0.000226732	-0.000769305	0	940.295
1383	20.623	3.31743	0.0717003	1.02883e-07	9.65523e-08	-0.00173793	0.000253187	-0.000204729	0	383.431
1385	16.1778	12.2075	0.0570199	-9.00693e-08	3.62511e-06	0.0326251	0.000965892	-0.00213579	0	147.666
1386	19.1507	4.37616	0.0746756	-8.30303e-08	-6.08067e-08	-0.000115326	0.000339293	-0.000406018	0	917.996
1388	8.56653	8.17431	0.0722819	2.20741e-07	-1.93198e-06	-0.0062223	-0.000380213	-0.000560448	0	613.61
1390	24.7234	8.31853	0.0698834	-5.40383e-08	-5.59122e-07	-0.00120161	0.000262019	3.59186e-05	0	791.435
1395	24.201	7.46613	0.0725055	-3.22584e-07	-5.5261e-07	-0.00169648	0.000320133	-4.59268e-05	0	442.745
1400	18.3049	1.70226	0.0590804	9.69997e-08	7.97559e-08	-0.0113408	7.1216e-05	-9.33676e-05	0	755.866
1402	11.1732	3.59581	0.0532113	1.90203e-07	7.44394e-07	0.00215912	-0.000142624	-0.000313568	0	651.191
1403	4.90221	15.9311	0.069195	-9.46516e-07	-2.245e-06	-0.00342971	3.10949e-06	0.000244546	0	6.95297
1404	4.32704	6.42035	0.0578612	3.17618e-08	-1.34014e-06	-8.29418e-05	-0.000183371	-7.29065e-05	0	276.099
1405	10.0036	2.9813	0.0506099	5.86124e-07	3.21196e-07	-0.00104027	-0.000148521	-0.000201494	0	510.98
1407	18.6709	12.3495	0.0593663	-9.35847e-08	-1.04966e-07	0.00144387	0.000800768	-0.000988846	0	1065.82
1408	26.8716	8.8678	0.0529316	-7.82913e-09	-8.11525e-07	-0.00122846	1.95426e-05	0.000175183	0	233.262
1409	18.5923	11.7155	0.0605278	7.46513e-08	4.70136e-08	0.021945	0.00084876	-0.00107326	0	529.309
1410	6.65816	12.4497	0.0568896	4.64443e-07	-9.58341e-07	-0.00847647	-0.00023391	-0.00010268	0	49.7662
1412	2.13315	15.206	0.0526671	1.12642e-08	-5.09649e-06	-0.00262687	-2.14295e-07	0.000304144	0	47.0223
1413	21.5965	9.79914	0.063365	-7.42505e-07	3.89759e-07	0.0197634	0.000618304	-0.000289287	0	1262.68
1417	2.23233	10.3251	0.0606189	1.05713e-06	-1.74555e-06	-0.00180395	-6.61158e-05	0.000117706	0	112.409
1418	11.135	3.06859	0.0566174	2.03858e-07	5.83763e-07	0.0180522	-0.000116728	-0.000257752	0	851.38
1422	4.62617	10.5409	0.0725157	2.04472e-06	-2.84827e-06	0.000319234	-0.000204569	5.06939e-06	0	181.424
1424	1.89358	2.27697	0.0603815	-1.92007e-07	5.46598e-07	0.00133441	-2.26146e-05	-2.99197e-05	0	407.368
1429	19.5163	6.69313	0.0662495	-5.07636e-07	-6.68366e-08	-0.00455534	0.000571854	-0.000615496	0	747.232
1431	3.03174	6.32419	0.0744386	3.27494e-07	-1.46351e-08	7.16079e-05	-0.000114836	-4.35776e-05	0	362.959
1432	6.36488	2.62123	0.0504403	-2.22717e-07	-1.03676e-06	0.000987016	-0.000123522	-7.0685e-05	0	504.138
1434	14.5733	15.2649	0.0548255	1.1858e-06	4.95812e-06	0.0775815	0.000773758	-0.00402337	0	6350.23
1440	19.8132	2.4738	0.0634338	-1.4985e-08	3.08314e-08	-0.00577227	0.00015848	-0.0001463	0	250.477
1441	6.73091	14.8481	0.0609359	-1.56393e-06	3.565e-07	-0.00443017	-3.80082e-05	5.68194e-05	0	34.0501
1442	10.6735	1.36481	0.0561845	1.68208e-07	2.52316e-07	0.0053623	-2.8088e-05	-4.54218e-05	0	985.117
1443	3.70259	2.93361	0.073911	-1.21109e-06	-2.21898e-07	0.000913839	-7.92517e-05	-4.46944e-05	0	190.282
1444	4.50909	5.60614	0.0688838	-7.40368e-08	-1.81376e-06	-0.00114097	-0.000178436	-9.05604e-05	0	313.574
1446	14.1284	9.23037	0.0680027	-1.19348e-07	-1.83239e-07	-0.00857024	0.000326252	-0.0017833	0	1433.12
1447	14.4819	15.4248	0.0577646	1.22739e-06	4.71756e-06	0.0795476	0.000726719	-0.00420535	0	1019.87
1450	10.2634	1.56158	0.0506971	3.61871e-07	2.17295e-07	0.00387858	-4.06802e-05	-5.34729e-05	0	929.207
1452	2.61535	11.3413	0.0653809	9.68092e-07	-3.07268e-06	-0.000434501	-7.5992e-05	0.000145787	0	9.99148
1454	20.8922	5.99953	0.0661452	-5.15902e-07	-2.42003e-07	-0.00752858	0.00045823	-0.000405858	0	696.32
1456	22.8774	1.04045	0.0588169	-3.62944e-08	4.42997e-08	-0.0042482	4.63358e-06	-1.02058e-05	0	328.494
1458	26.693	8.1887	0.0532367	5.61869e-09	-6.67801e-07	-0.00206896	4.5416e-05	0.000101282	0	1111.94
1461	3.91961	4.71602	0.0595567	-5.63477e-07	-9.49218e-07	0.00141017	-0.00015075	-6.72052e-05	0	130.187
1462	6.57824	5.40608	0.0541104	2.90925e-07	-1.72023e-06	0.00267462	-0.000245434	-0.000195417	0	345.932
1464	1.90781	12.4587	0.0579976	7.15226e-07	-3.80931e-06	-0.000958553	-3.42508e-05	0.000212528	0	161.102
1469	4.43362	2.43928	0.0654062	-6.23475e-07	-6.80074e-07	-0.00012885	-8.19588e-05	-4.31876e-05	0	250.8
1470	7.74752	3.98926	0.0637097	-8.09205e-08	-1.04157e-06	-0.00358656	-0.00021005	-0.000181715	0	219.061
1471	15.3712	2.01937	0.0632092	-2.19164e-07	3.5345e-07	0.00217715	9.98733e-06	-0.000135306	0	839.129
1473	11.1417	13.0697	0.0592334	1.31576e-06	3.45931e-06	-0.0309389	-0.000221509	-0.00176817	0	358.758
1474	10.6476	2.97179	0.0737805	3.75058e-07	4.49265e-07	0.00251369	-0.000129334	-0.000223113	0	562.992
1475	10.5115	9.63942	0.0580883	-5.18214e-07	1.42284e-06	-0.00450581	-0.000314031	-0.00108207	0	198.483
1479	8.39862	7.3001	0.066763	-6.34193e-08	-1.8979e-06	-0.00230452	-0.000358637	-0.00046609	0	512.658
1480	2.16926	6.14511	0.0525086	4.60241e-08	-3.94526e-07	-0.00152747	-7.94311e-05	-3.45653e-05	0	70.0682
1481	8.8724	12.8668	0.0684754	-8.24994e-07	2.88542e-06	-0.0137023	-0.000258843	-0.000660514	0	527.416
1486	25.9583	2.76797	0.07464	-2.20856e-07	1.46494e-07	0.000794592	4.53398e-05	-5.6537e-05	0	206.131
1488	9.52162	14.0015	0.0578392	-1.09715e-06	2.78952e-06	-0.0230358	-0.000120337	-0.000799142	0	730.504
1489	6.31012	8.21025	0.05061	-1.72956e-07	-2.47195e-06	-0.00244843	-0.00030189	-0.000216471	0	458.614
1491	7.72848	7.76453	0.0503279	3.10475e-08	-1.86164e-06	-0.00716611	-0.000345462	-0.000370585	0	249.644
1492	13.4509	5.61004	0.0738181	-1.12968e-06	1.38155e-06	-0.00859005	-2.89441e-05	-0.000763781	0	621.058
1495	26.5536	4.74625	0.067007	2.43788e-08	1.46021e-09	-0.000502389	3.4176e-05	-6.25418e-05	0	619.753
1497	9.5994	9.74847	0.0503342	-3.67371e-07	3.94217e-07	-0.0126525	-0.000364583	-0.000889838	0	380.726
1500	26.7164	5.88135	0.0560817	-5.60527e-08	-2.47724e-07	-0.00165599	2.78624e-05	-4.24607e-05	0	274.531
1501	3.3588	4.55522	0.0671265	-6.31464e-07	-1.94207e-07	0.00162162	-0.000104156	-5.72368e-05	0	278.392
1503	19.2149	1.69128	0.0703332	9.23163e-08	1.17909e-07	-0.00804214	9.89493e-05	-8.18357e-05	0	938.194
1504	5.43065	2.10742	0.0655243	-2.4457e-07	-9.53375e-07	0.000675205	-8.43611e-05	-4.84509e-05	0	147.331
1506	25.0001	2.90894	0.0675449	-4.93578e-07	1.00842e-07	0.00197088	9.17158e-05	-7.20664e-05	0	551.83
1509	10.3174	15.7483	0.0549416	-2.4018e-07	5.54008e-07	-0.0194082	0.000324918	-0.000929423	0	221.611
1510	1.87437	4.37766	0.0588523	-4.22735e-10	2.39559e-06	-0.000162427	-4.48768e-05	-4.50667e-05	0	272.483
1513	4.78325	8.81956	0.0674513	1.03639e-06	-2.61221e-06	-0.00311755	-0.000216398	-6.7564e-05	0	276.712
1521	20.6605	4.65203	0.0697463	-2.33363e-07	1.62437e-07	-0.0020747	0.000364051	-0.000320546	0	1303.98
1523	7.13436	15.6257	0.0598753	-2.07856e-06	1.4859e-06	-0.00810497	4.92627e-05	5.32973e-05	0	111.165
1524	10.7866	1.9181	0.074746	2.93994e-07	4.8985e-07	-0.00981203	-6.32818e-05	-9.10653e-05	0	615.687
1527	16.0752	13.7175	0.0718341	5.90606e-07	3.69216e-06	0.037119	0.000823125	-0.00240744	0	1463.23
1528	3.69874	6.95987	0.0662202	3.22898e-07	-5.36291e-07	-0.000622856	-0.000160276	-4.69846e-05	0	113.722
1530	23.7731	6.38616	0.0624773	-2.80712e-07	-3.76365e-07	0.00375553	0.000331663	-0.000137712	0	35.1585
1532	1.3477	4.01571	0.0668194	-2.06191e-08	2.17153e-06	0.00167935	-2.02435e-05	-4.21357e-05	0	454.582
1537	10.2167	13.1661	0.0595689	-2.68051e-07	2.98718e-06	-0.0167479	-0.000267533	-0.00124479	0	774.241
1538	26.8007	8.5109	0.0731278	-1.01749e-08	-7.36394e-07	-0.00121341	3.42549e-05	0.000137447	0	95.5832
1542	21.4354	5.80666	0.0582461	-4.4541e-07	-1.38636e-07	0.00642798	0.000440223	-0.000322409	0	1202.29
1544	22.9744	9.60204	0.0571533	-5.37633e-07	-8.77897e-07	0.0205633	0.000444932	-1.39752e-05	0	408.398
1551	7.02	7.40247	0.0595614	-1.79345e-07	-1.55599e-06	-0.00414318	-0.000320318	-0.000283032	0	949.688
1552	5.89628	8.36564	0.0625977	-4.89676e-10	-2.51067e-06	-0.0026516	-0.000284277	-0.000172911	0	326.517
1554	17.4314	7.72315	0.0504965	-8.24794e-07	-2.67807e-08	-0.00469818	0.000583222	-0.00103493	0	1190.85
1555	2.66675	5.01262	0.0679892	-6.13986e-08	8.82439e-07	0.00166825	-8.25045e-05	-5.41508e-05	0	516.084
1556	3.35554	6.25864	0.0651342	1.8692e-07	-2.00842e-08	0.000735123	-0.000131665	-4.94224e-05	0	357.991
1562	10.005	5.68092	0.0701158	4.09977e-07	-6.98404e-07	-0.0108677	-0.000290106	-0.000506695	0	509.25
1563	11.2283	2.03807	0.051093	2.32113e-07	3.03438e-07	0.000707886	-6.20193e-05	-0.000119852	0	890.56
1565	9.9017	14.5726	0.0701834	-1.04295e-06	1.77495e-06	-0.0210317	-2.19178e-05	-0.000888185	0	126.625
1568	5.67145	11.9523	0.0685703	8.65821e-07	-2.23996e-06	-0.00645899	-0.000202539	7.1778e-06	0	167.406
1572	9.87916	1.09805	0.06094	1.71113e-07	3.74433e-08	0.00384408	-1.36889e-05	-1.00885e-05	0	301.228
1574	2.04285	3.07668	0.074792	-3.08577e-07	8.77362e-07	0.000832059	-3.04324e-05	-4.06934e-05	0	126.074
1575	20.3947	6.79155	0.0649613	-5.8454e-07	-7.17188e-08	0.00709207	0.000554228	-0.000493933	0	679.648
1577	2.28195	5.53355	0.0528894	4.36531e-07	2.67232e-08	-0.00204373	-6.19361e-05	-4.73223e-05	0	383.107
1580	15.7582	15.5653	0.0674921	4.8399e-06	4.6343e-06	0.0284182	0.000277971	-0.00225304	0	427.432
1581	9.66146	15.3855	0.0727767	-9.04873e-07	1.63502e-06	-0.018703	0.000170014	-0.000673065	0	153.421
1583	2.31209	10.1425	0.0546926	1.07514e-06	-1.47916e-06	-0.00050945	-8.55922e-05	9.58075e-05	0	173.212
1584	1.57302	14.9333	0.0585554	-2.19028e-07	-4.86995e-06	-0.00183598	-4.45287e-06	0.000301399	0	43.2091
1585	6.79199	2.02731	0.0665159	9.90962e-08	-9.58389e-07	0.00332738	-9.45795e-05	-4.97747e-05	0	112.385
1587	16.1029	3.31977	0.060183	-3.3408e-07	5.25919e-07	-0.00339323	0.000105587	-0.000328411	0	1300.75
1588	5.16993	4.50469	0.0717747	-2.62497e-07	-1.98444e-06	-0.00303292	-0.000169614	-0.000104809	0	427.62
1590	7.38047	10.5716	0.0723776	1.16716e-07	-9.50038e-07	-0.00239319	-0.000345228	-0.00035917	0	378.093
1591	7.46315	4.18186	0.051743	-1.26328e-07	-1.24352e-06	0.000639172	-0.000212792	-0.000195231	0	384.259
1595	6.74914	12.7476	0.0550526	1.64833e-07	-6.21475e-07	-0.00604519	-0.000213684	-9.45306e-05	0	213.286
1598	6.68332	10.3799	0.0683893	5.57204e-07	-2.05185e-06	0.000439064	-0.000310952	-0.000212545	0	224.354
1600	7.68621	5.03701	0.0530385	1.06469e-08	-8.60952e-07	0.00641262	-0.000253392	-0.000256332	0	279.774
1609	25.6458	9.13935	0.0622813	-6.57259e-08	-6.90054e-07	0.0135309	0.00014236	0.000160949	0	248.732
1610	8.2445	9.45802	0.0510751	1.63233e-07	-1.4245e-06	-0.00475778	-0.000381532	-0.000517563	0	505.89
1613	5.86294	8.2397	0.0678287	1.13771e-07	-2.48992e-06	-0.00126574	-0.000277693	-0.000170397	0	312.901
1615	5.59758	9.63161	0.0525523	3.82406e-07	-2.57377e-06	-0.000611107	-0.000275986	-0.000104718	0	294.243
1616	20.6157	10.5322	0.0727735	-5.77375e-10	2.84158e-07	0.0125318	0.000730792	-0.000486332	4	625.463
1618	18.8162	8.47668	0.0534983	1.01913e-07	-2.48134e-08	0.0036431	0.000725526	-0.00092112	0	1508.75
1619	8.91651	7.66764	0.0639789	1.17833e-07	-1.80229e-06	0.00605085	-0.000352495	-0.000560504	0	348.357
1621	23.6967	1.75296	0.0545225	-2.57044e-07	1.82827e-07	-0.00347937	6.31083e-05	-5.01439e-05	0	320.657
1622	11.6799	3.82347	0.0642992	-1.74495e-07	8.10296e-07	-0.00232468	-0.000135046	-0.000345387	0	842.655
1624	2.18708	7.41606	0.0684182	3.43469e-08	-1.42042e-08	-0.00167688	-6.8922e-05	-1.47907e-06	0	248.364
1629	9.95734	5.91931	0.0544277	4.12033e-07	-8.38379e-07	0.0016835	-0.000301011	-0.000537031	0	757.73
1635	6.54241	4.29165	0.0676719	-9.53645e-08	-1.63774e-06	-0.00128692	-0.000208688	-0.000164362	0	567.077
1638	1.06088	14.0319	0.0590288	3.44899e-08	-4.41499e-06	0.000251734	-5.24714e-07	0.000279346	0	13.7707
1644	5.01606	13.3144	0.0525908	3.49731e-07	-1.55919e-06	-0.00214056	-0.000112048	0.000134103	0	47.498
1654	7.15788	6.42764	0.0574554	2.1461e-07	-1.06417e-06	-0.00220183	-0.000321069	-0.00027547	0	255.004
1657	14.2172	3.60038	0.0600173	-1.5154e-07	3.60724e-07	0.00197386	-6.25217e-06	-0.000356205	0	717.41
1658	13.8351	5.53143	0.0651276	-1.20821e-06	1.54182e-06	0.00847744	1.77275e-05	-0.000751784	0	1102.82
1662	17.9108	7.25852	0.0744011	-3.94559e-07	1.26951e-06	-0.000730309	0.000592282	-0.00091723	0	1074.07
1663	23.6139	9.4143	0.0621908	-3.16238e-07	-5.2556e-07	0.00664238	0.000364873	3.59094e-05	0	365.927
1666	26.3616	8.86911	0.063904	-8.41761e-08	-7.67206e-07	-0.00474582	6.35778e-05	0.00014868	0	289.47
1667	24.6212	1.2197	0.074901	-6.47809e-08	4.3579e-08	-0.00240227	1.08282e-05	-9.36665e-06	0	307.039
1672	23.6098	2.195	0.051055	-4.81614e-07	1.46243e-07	-0.0014419	0.000102894	-5.77275e-05	0	613.053
1673	9.34249	15.3184	0.0606711	-8.61137e-07	1.93577e-06	-0.0121903	0.000137109	-0.000553042	0	53.0832
1675	11.2488	5.80941	0.0532404	-1.17164e-07	-1.09368e-08	0.000391947	-0.000224036	-0.000650201	0	468.005
1678	3.0969	2.85235	0.060194	-1.12052e-06	1.33872e-07	0.00142348	-5.93017e-05	-4.64402e-05	0	156.096
1680	1.35568	7.32287	0.0633413	-7.05252e-08	-6.40873e-08	-0.000874711	-2.93722e-05	6.95092e-06	0	339.128
1683	8.84498	12.2868	0.0723601	-1.94909e-07	2.22299e-06	-0.0127883	-0.000311177	-0.00065459	0	333.972
1686	9.42194	13.3512	0.0550599	-1.0764e-06	3.35337e-06	-0.0322777	-0.000214022	-0.000826898	0	510.342
1687	25.6325	7.51226	0.0551676	-5.20988e-08	-7.99298e-07	-0.00221668	0.000159934	1.95161e-05	0	221.421
1689	21.4787	5.49006	0.0502944	-5.14483e-07	-3.73184e-08	0.000861422	0.000398066	-0.000312063	0	41.0766
1690	26.4937	1.83204	0.0512534	-4.60849e-08	9.8525e-08	-0.000395519	1.0565e-05	-3.24518e-05	0	490.614
1692	10.429	2.18952	0.0595136	6.14331e-07	4.06033e-07	0.00221174	-5.95792e-05	-0.000114959	0	729.348
1694	20.936	1.63748	0.0578523	1.33525e-07	-6.18627e-09	-0.00378297	6.50302e-05	-7.11492e-05	0	659.657
1695	15.5273	9.47304	0.073807	-1.62406e-08	9.28698e-08	0.00395881	0.000654145	-0.00169756	0	973.652
1698	3.38756	12.4094	0.0716802	1.28094e-06	-3.10413e-06	-0.00363482	-8.88544e-05	0.000167798	0	63.7552
1699	4.16639	11.9601	0.0676332	1.51559e-06	-2.91356e-06	-0.00510825	-0.000136543	0.000101831	0	200.263
1700	25.4706	4.87767	0.0599296	-2.31725e-07	-2.02564e-07	0.000730527	0.000121086	-8.69901e-05	0	802.67
1703	6.81984	2.54777	0.0508479	3.66018e-08	-9.4315e-07	-0.00455069	-0.000120156	-6.71327e-05	0	355.801
1707	3.48302	12.6925	0.0557429	8.50475e-07	-3.06499e-06	-0.00135969	-8.23532e-05	0.000176898	0	85.1456
1708	11.4387	2.34086	0.070119	1.79173e-07	3.10608e-07	-0.00307771	-6.14441e-05	-0.000163828	0	1035.38
1709	7.17907	1.14913	0.059461	2.64496e-08	-2.79386e-07	-0.000203589	-2.50461e-05	-1.80719e-05	0	766.834
1710	8.5044	5.40084	0.0674805	1.76154e-07	-2.11268e-07	-0.000197089	-0.000288375	-0.000351901	0	383.37
1711	25.4736	3.09965	0.0617936	-3.77675e-07	4.46525e-08	-0.000168775	7.5901e-05	-6.81604e-05	0	474.702
1716	25.9991	3.02555	0.0739274	-2.28536e-07	1.2101e-07	-0.00159958	4.94574e-05	-5.88641e-05	0	178.699
1718	18.524	9.78866	0.0517696	-3.29154e-07	4.22064e-07	0.00828971	0.000928149	-0.00104444	0	1023.28
1719	12.5301	13.1306	0.0501239	2.15907e-06	1.72262e-06	-0.0973751	-2.10892e-05	-0.00293008	0	1522.51
1723	22.2401	4.15547	0.0505175	-1.96499e-07	6.14405e-08	-0.00592711	0.000267038	-0.000205719	0	1316.14
1725	17.52	12.359	0.053406	3.25978e-07	-2.36401e-08	0.0208408	0.000903006	-0.00145164	0	796.907
1727	2.71438	2.55716	0.0527856	-7.56115e-07	3.52893e-07	0.00163106	-4.55453e-05	-3.74234e-05	0	451.055
1731	1.83792	14.6459	0.0598557	-1.89872e-07	-4.79397e-06	-0.000385056	-9.59416e-06	0.000289848	0	83.1355
1733	7.38629	13.6985	0.0525621	-4.67778e-07	1.13178e-06	-0.00878501	-0.00013667	-0.000150525	0	120.983
1736	24.8522	4.99673	0.0581349	-2.99251e-07	-9.17506e-08	-0.00511148	0.000164481	-0.000104243	0	566.882
1737	26.4391	4.69782	0.0574413	3.35626e-08	-1.66894e-08	-0.00117183	4.10958e-05	-6.56088e-05	0	494.035
1738	20.6558	9.79675	0.0609455	2.89235e-08	-1.85036e-08	0.0171422	0.000708383	-0.00048775	0	660.108
1741	26.0215	2.10165	0.0741335	-1.65882e-07	1.28169e-07	-0.000541989	2.78578e-05	-3.86131e-05	0	167.011
1742	13.4689	9.12325	0.0532378	-2.39547e-07	3.83796e-07	-0.00274832	0.000122069	-0.00162498	0	126.457
1748	18.7153	1.78537	0.0536975	1.10051e-07	1.10127e-07	0.00451439	7.92686e-05	-0.000108199	0	476.057
1750	2.78379	13.456	0.0568419	1.29644e-07	-3.50178e-06	-0.000292407	-4.03575e-05	0.000235185	0	55.3009
1751	14.1058	11.3204	0.060392	6.55061e-07	1.07965e-06	0.0183363	0.000521647	-0.00250996	0	1761.82
1755	6.48569	8.80497	0.0591838	-9.60503e-08	-2.67719e-06	-0.000596986	-0.000329	-0.00022337	0	371.043
1761	21.7449	4.07919	0.0715553	-1.35289e-07	1.63848e-07	0.00252531	0.000307677	-0.000249217	0	356.011
1764	12.1397	13.355	0.0558125	2.26625e-06	2.08745e-06	-0.0165734	-2.32589e-05	-0.00255164	0	1845.47
1772	15.181	9.30877	0.0658932	-6.14099e-08	1.86824e-07	-0.00385431	0.000566587	-0.00169893	0	1360.51
1773	11.1366	6.72459	0.056787	-6.8539e-08	7.28526e-08	-0.00139425	-0.000226101	-0.000782699	0	1003.21
1775	2.32912	8.51345	0.0715296	5.78604e-07	-4.82063e-07	-0.00290411	-8.59621e-05	2.71008e-05	0	243.748
1776	26.6074	2.0444	0.0527689	-5.53947e-08	1.08e-07	-0.000956482	1.09696e-05	-3.6974e-05	0	251.885
1778	16.0898	12.4319	0.0551742	1.80737e-07	3.42466e-06	0.0600251	0.000996494	-0.00222845	0	1838.67
1779	15.0797	1.57842	0.0510657	-2.17049e-07	4.37396e-07	-0.00131354	9.10579e-06	-7.01769e-05	0	1350.39
1780	7.80787	9.45983	0.0630059	1.75048e-07	-1.45211e-06	-0.00345696	-0.000389028	-0.000424092	0	550.491
1784	18.5028	7.62713	0.0602331	-2.71986e-07	-3.59982e-09	0.000460203	0.000605092	-0.000847466	0	1172.29
1785	19.1395	9.84045	0.0577688	-1.5154e-07	1.44826e-08	0.00593472	0.000858725	-0.000882011	0	279
1790	4.54527	5.854	0.0504967	-1.15782e-09	-1.68206e-06	-0.00186571	-0.000185745	-9.67663e-05	0	502.967
1792	8.63417	11.5335	0.0621988	6.66594e-08	1.40702e-06	-0.00694571	-0.000325073	-0.000640056	0	606.476
1793	21.8391	1.38108	0.0606626	-6.97154e-08	3.80273e-08	-0.00390966	5.0427e-05	-2.74086e-05	0	385.014
1795	7.54812	10.8727	0.0541297	1.91837e-07	-6.57647e-07	-0.00369377	-0.000352411	-0.00038391	0	248.744
1797	9.66808	1.20058	0.0518851	2.54549e-07	6.38388e-08	0.00280884	-8.73907e-06	-2.01829e-05	0	838.852
1799	13.2769	11.3227	0.0742022	9.34636e-07	1.5972e-06	-0.0544936	0.000255808	-0.00241666	0	1644.5
1800	8.08445	11.1572	0.0680755	1.92366e-08	6.80613e-07	-0.0064601	-0.000343101	-0.000492615	0	544.705
1805	18.352	3.44656	0.0714494	-2.70249e-08	1.75063e-07	0.00533764	0.000209788	-0.000310861	0	638.987
1808	24.0878	3.28754	0.0536141	-6.95959e-07	8.28041e-08	0.00183752	0.000143279	-0.000102973	0	790.288
1810	4.45756	12.1334	0.0589427	1.28985e-06	-1.96295e-06	-0.0072431	-0.000147989	9.05919e-05	0	64.8745
1814	6.73097	12.8719	0.0707558	3.17936e-07	-6.09018e-07	-0.00858268	-0.000206806	-8.83801e-05	0	242.888
1816	6.95617	2.19981	0.0620232	6.70321e-08	-1.00868e-06	0.00533689	-0.000106405	-6.90699e-05	0	240.926
1817	2.03227	12.6958	0.0686172	4.90132e-07	-3.6366e-06	-0.00344617	-3.38235e-05	0.000221101	0	117.738
1821	7.35836	9.71787	0.0651974	1.54121e-07	-2.02409e-06	-0.00781858	-0.000355159	-0.000348783	0	59.6745
1822	16.8156	8.76778	0.0546535	-9.33324e-07	2.74655e-07	0.0228621	0.000664342	-0.0012988	0	1106.7
1824	11.2924	12.8667	0.0718163	1.34386e-06	3.40532e-06	-0.0139073	-0.000197516	-0.00184281	0	284.218
1827	8.70148	10.7341	0.052713	-1.20147e-07	5.72108e-07	-0.00498571	-0.000368728	-0.000639686	0	754.525
1833	26.4495	4.80941	0.0548108	1.38701e-08	-5.24637e-08	0.00238781	3.8965e-05	-6.71547e-05	0	863.212
1834	2.13106	6.98428	0.065575	-3.89542e-08	-5.95346e-08	-0.000563065	-6.30252e-05	-1.09374e-05	0	95.8191
1835	3.60515	13.8121	0.0704282	-1.41435e-07	-2.97064e-06	-0.000589959	-5.53184e-05	0.000225151	0	41.3721
1837	12.8821	15.2477	0.0501277	-2.81229e-07	9.47241e-07	-0.0641142	2.09787e-05	-0.00376872	0	5359.27
1841	19.0151	9.39662	0.0742039	-5.21714e-07	-1.24302e-07	0.00219872	0.000849212	-0.000922452	0	285.616
1844	4.1384	5.45161	0.0558589	-1.84728e-07	-1.29542e-06	-0.00155234	-0.000148137	-6.91721e-05	0	404.75
1845	4.91803	5.2947	0.0501872	-5.90723e-08	-2.17069e-06	-0.00133078	-0.000182226	-0.000120035	0	428.092
1847	5.58222	13.9816	0.0584821	-4.2769e-07	-1.82074e-06	-0.00415655	-8.86509e-05	0.000124066	0	21.7188
1848	14.9495	8.60226	0.0595933	-4.82878e-07	-2.561e-07	-0.00224534	0.00039091	-0.00155346	0	707.423
1849	13.9396	7.59634	0.0740834	1.1203e-08	-5.03938e-08	-0.00792198	0.000123533	-0.00117973	0	513.96
1850	16.3185	12.4062	0.0570302	6.60835e-08	3.33745e-06	0.00417246	0.000986439	-0.00205379	0	1504.18
1856	14.7472	11.338	0.0684778	1.76388e-07	1.23496e-06	0.00639345	0.000711333	-0.00250416	0	2144.88
1858	4.4023	14.1923	0.0593455	-5.64164e-07	-2.14392e-06	-0.00201649	-5.53001e-05	0.000204969	0	86.726
1861	24.2658	9.18949	0.071703	-1.56166e-07	-5.87348e-07	0.0130894	0.000283873	7.22417e-05	0	507.989
1864	12.0136	11.5291	0.0603296	1.04446e-06	2.65473e-06	0.0012355	-9.35293e-05	-0.00198357	0	1548.51
1865	15.984	14.8776	0.0702051	2.2048e-06	3.52059e-06	0.0197984	0.00023726	-0.00248606	0	1349.85
1868	20.3129	2.4323	0.0737322	-6.49577e-08	9.04365e-08	0.00480645	0.000157412	-0.000144519	0	571.503
1870	4.7376	14.8509	0.0527823	-6.63392e-07	-2.09133e-06	-0.00290564	-3.64982e-05	0.000211066	0	55.3624
1872	17.567	3.73291	0.0662107	-4.17413e-07	3.53737e-07	-0.00245093	0.000243944	-0.000403678	0	1112.07
1873	9.37799	4.08743	0.0539178	3.94905e-07	2.64917e-07	-0.000983689	-0.000216036	-0.000283084	0	357.94
1874	20.5471	1.21157	0.0613683	4.68001e-08	1.11512e-08	-0.0056967	2.2778e-05	-1.97635e-05	0	643.73
1877	8.29399	2.77373	0.0687444	5.06399e-07	-7.58793e-07	0.00233089	-0.000140214	-0.000143393	0	367.851
1880	3.5037	15.5035	0.0573619	-7.79993e-07	-2.37402e-06	-0.00229358	-8.63129e-07	0.000272744	0	57.0775
1881	19.3703	9.30748	0.0573655	-4.60931e-07	-2.60381e-07	-0.00312305	0.000819029	-0.000819318	0	442.894
1882	19.945	2.95568	0.0679084	3.69491e-08	6.12404e-08	-0.00287235	0.000224196	-0.000194538	0	248.428
1883	22.9653	4.31578	0.0706071	-3.01355e-07	-9.01075e-08	0.000873366	0.000255712	-0.000166572	0	594.195
1885	12.3346	5.64111	0.0740096	-4.47073e-07	2.36452e-07	-0.00486137	-0.00015434	-0.000689812	0	724.392
1887	20.6163	10.3941	0.0653964	-1.08334e-07	2.94929e-07	0.0124259	0.000760849	-0.000486192	0	313.258
1888	7.49547	13.6666	0.0612134	-4.84208e-07	1.28785e-06	-0.00958641	-0.000139486	-0.000172796	0	73.2205
1894	11.436	14.0567	0.0527783	9.95207e-07	9.16156e-07	-0.0374107	-0.000125831	-0.00203942	0	1535.83
1898	11.3203	9.43715	0.0661964	-5.69954e-07	2.15664e-06	-0.00616055	-0.00028986	-0.00128057	0	1356.56
1899	17.7544	10.0925	0.0689836	-4.57594e-07	8.42874e-07	0.00748368	0.000873823	-0.00131175	0	1832.85
1900	12.5672	12.5482	0.0567481	1.98708e-06	1.78225e-06	-0.0493364	2.37087e-06	-0.00264441	0	2110.2
1903	8.00023	10.8491	0.0519691	-9.43832e-09	5.48453e-08	0.00101584	-0.000377536	-0.000478049	0	502.593
1904	2.79193	5.37039	0.0578602	3.3622e-08	4.19703e-07	-0.00113763	-9.25328e-05	-5.4514e-05	0	254.579
1906	13.1542	1.1904	0.0522302	-1.49242e-07	-4.11569e-08	0.00701147	-3.15031e-06	-2.06329e-05	0	663.09
1907	6.8922	12.404	0.0730445	2.63647e-07	-4.60841e-07	-0.0109212	-0.00024515	-0.000148785	0	176.287
1909	12.6141	11.1557	0.0541906	6.27794e-07	1.91858e-06	-0.0180687	3.70095e-05	-0.00216724	0	1412.99
1915	9.56872	14.7418	0.0660753	-1.05963e-06	1.90761e-06	-0.017	2.5343e-05	-0.000706574	0	147.745
1918	1.98384	1.32773	0.0713816	-3.95784e-07	1.88122e-07	0.000231875	-9.72777e-06	-1.04173e-05	0	325.363
1920	13.434	7.70976	0.0683676	1.90119e-08	2.77176e-07	0.00331595	5.02831e-05	-0.00122328	0	1111.78
1925	2.74318	10.0214	0.0547106	1.13587e-06	-1.33019e-06	0.00140533	-0.000103348	8.92273e-05	0	115.009
1926	8.4676	13.6044	0.064975	-1.49511e-06	2.87798e-06	-0.0122002	-0.000143345	-0.000451255	0	111.712
1928	26.5032	2.41034	0.0556095	-8.4402e-08	1.50423e-07	-0.00219175	1.05435e-05	-4.59517e-05	0	232.526
1929	9.18438	9.53738	0.072745	-2.07491e-07	-3.71131e-07	-0.00935621	-0.000383139	-0.000732207	0	988.164
1930	17.1712	10.0675	0.0658528	-3.87213e-07	1.36085e-07	0.0143681	0.000927454	-0.00146771	0	2205.2
1932	14.9742	13.6948	0.0649122	1.01565e-06	2.88769e-06	0.00598436	0.000984627	-0.0033585	0	1867
1933	6.46326	9.01987	0.0744419	-1.94185e-08	-2.74905e-06	-0.00449115	-0.000345926	-0.00022305	0	259.656
1937	13.1726	6.19062	0.0696908	-2.55856e-07	7.47653e-07	-0.00298462	-1.23433e-05	-0.00083615	0	287.585
1938	14.359	10.8264	0.067772	1.21255e-07	8.29143e-07	-0.0140639	0.000590917	-0.00232091	0	1801.51
1942	2.72027	14.9117	0.0526615	4.10262e-08	-3.78823e-06	-0.00108974	-1.00207e-05	0.000282292	0	71.5192
1944	2.85665	7.2607	0.0731366	2.3291e-07	-8.69284e-08	0.00276886	-0.000120261	-1.55462e-05	0	266.612
1945	6.14448	2.83309	0.0616684	-4.05074e-07	-1.16731e-06	-0.000333081	-0.000139161	-7.76044e-05	0	564.681
1948	25.4367	9.12827	0.0511859	-4.87903e-08	-6.62639e-07	-0.000362105	0.000162671	0.000135002	0	496.853
1951	15.7645	11.6289	0.0743511	5.90325e-08	1.78515e-06	0.00346067	0.000909033	-0.00223948	0	1335.83
1954	12.6783	15.6014	0.0744683	-1.45787e-06	2.73701e-07	-0.0658706	0.000323605	-0.00325963	0	1988.1
1955	4.526	11.2467	0.0524041	1.64862e-06	-2.46825e-06	-0.00637375	-0.000168809	4.47916e-05	0	52.6515
1957	3.9627	12.0706	0.0587376	1.80253e-06	-2.72748e-06	-0.00889601	-0.000117605	0.000126189	0	30.8176
1960	14.0912	2.35333	0.0533426	-3.44474e-07	3.28517e-07	-0.000178766	-3.39724e-06	-0.000190689	0	178.167
1963	23.326	1.02843	0.064903	-4.27284e-08	2.99453e-08	-0.00327317	5.42098e-06	-1.80568e-06	0	110.18
1964	8.78994	14.2178	0.0505364	-1.50412e-06	3.11032e-06	-0.0201185	-7.47292e-05	-0.000491121	0	241.771
1967	1.55523	4.07722	0.0620456	-1.06114e-07	2.7877e-06	-0.000596213	-2.91114e-05	-4.56799e-05	0	352.891
1969	7.96917	3.69159	0.0648267	-5.23899e-08	-9.19521e-07	-0.00257405	-0.000204602	-0.000187899	0	331.287
1974	17.6753	10.5596	0.0535038	-1.74849e-07	4.81438e-07	0.00213775	0.000955755	-0.00134969	0	2188.81
1981	9.09082	8.4209	0.0585002	1.85072e-07	-1.16562e-06	-0.00801887	-0.000398562	-0.00065229	0	1105.39
1986	10.4677	12.0992	0.0526236	1.41222e-07	3.0016e-06	-0.0115814	-0.000281172	-0.00138927	0	1041.82
1987	7.03783	2.97556	0.0705948	5.36556e-08	-1.10809e-06	0.00136028	-0.000157081	-0.000116904	0	539.724
1989	11.8939	6.95001	0.0616263	-1.72573e-08	2.09616e-07	0.0046857	-0.000154661	-0.000919683	0	1074.64
1990	6.6529	12.6692	0.069242	2.2968e-07	-8.16279e-07	-0.00251817	-0.000212272	-9.05954e-05	0	233.425
1992	17.006	8.35424	0.0606354	-1.2081e-06	1.16615e-08	0.00578987	0.000610154	-0.001246	0	804.313
1993	18.0557	8.86926	0.066575	-5.15152e-07	5.46641e-08	-0.00511161	0.000763732	-0.00113734	0	1161.68
1994	13.2365	6.08757	0.0516541	-2.63424e-07	8.22279e-07	-0.00875832	-1.78509e-05	-0.000832217	0	1103.73
1997	8.25288	13.3013	0.0595085	-9.86222e-07	2.28285e-06	-0.0128283	-0.000204407	-0.000416627	0	329.782
1998	9.52429	13.3171	0.0528569	-1.12028e-06	3.17966e-06	-0.0153122	-0.000232895	-0.000885156	0	406.669
1999	7.6892	13.7683	0.0504523	-8.44126e-07	1.59965e-06	-0.00956503	-0.000141119	-0.000212183	0	260.344
2003	26.8361	2.42869	0.0626684	-2.54911e-08	1.57703e-07	0.000859569	2.29499e-06	-4.52945e-05	0	396.161
2005	26.4176	3.98345	0.0577259	-1.98484e-07	1.47947e-07	0.000508185	2.54094e-05	-6.95875e-05	0	40.812
2008	7.12222	12.793	0.0528133	-2.4391e-08	5.58153e-08	-0.00645274	-0.000231129	-0.000171725	0	451.43
2010	23.3064	4.61696	0.0502821	-3.30082e-07	-1.22094e-07	0.00196621	0.000257225	-0.000167781	0	268.237
2012	19.2337	7.30249	0.0505717	-1.30398e-07	-1.42109e-08	0.00150092	0.000617451	-0.000687462	0	947.024
2013	6.54009	14.076	0.0639257	-8.74564e-07	-6.97266e-07	-0.00598196	-9.42403e-05	2.98214e-05	0	59.7145
2017	10.9913	4.45061	0.065156	1.34963e-07	1.3559e-06	0.0058069	-0.000188772	-0.000430095	0	1123.42
2018	12.7794	6.35707	0.0686708	5.77274e-09	2.03214e-07	0.00469107	-3.97684e-05	-0.000849117	0	758.408
2019	2.07234	10.9056	0.0628997	9.4635e-07	-2.34675e-06	-0.00131637	-6.51182e-05	0.000139344	0	139.245
2022	3.7703	4.49972	0.0615749	-6.43415e-07	-6.59291e-07	-0.00239927	-0.000119821	-5.82555e-05	0	145.333
2023	16.6344	6.24395	0.0659501	-2.90735e-07	6.31426e-07	0.00445666	0.000398532	-0.000847802	0	827.891
2025	12.1412	14.3826	0.0640284	1.52021e-06	1.6909e-07	-0.0465228	-5.77113e-05	-0.00275971	0	1388.25
2027	8.62707	8.75306	0.0641595	1.36481e-07	-1.30532e-06	-0.00547827	-0.000421496	-0.00059293	0	425.104
2031	1.34431	12.6547	0.061494	2.52408e-07	-4.32477e-06	-0.000819687	-1.63366e-05	0.000231122	0	63.1922
2035	11.2168	5.56556	0.0511198	-1.14472e-07	-1.17571e-08	-0.00523328	-0.000223572	-0.00061353	0	73.1199
2037	4.03342	12.9596	0.0507832	4.80429e-07	-2.43842e-06	-0.000521363	-8.6991e-05	0.000171057	0	33.7956
2038	19.3976	4.37609	0.0681115	-4.20931e-08	-4.23007e-08	-0.00152183	0.000336085	-0.000392109	0	872.005
2040	4.44989	15.6844	0.067251	-9.58066e-07	-2.57831e-06	-0.0035845	-5.41799e-06	0.000250622	0	100.966
2042	23.3075	3.79182	0.0575958	-6.27271e-07	-1.18262e-07	0.000590487	0.00020024	-0.000146895	0	329.425
2043	12.7361	6.00734	0.0678889	-1.70819e-07	3.38728e-07	-0.0262644	-6.32567e-05	-0.000789352	0	947.19
2044	14.4042	13.5371	0.0683693	1.34603e-06	2.82262e-06	-0.0103819	0.000859377	-0.00369069	0	1112.54
2046	13.511	3.19694	0.0706085	-2.5552e-07	1.2264e-07	0.00205643	-2.98681e-05	-0.000289825	0	1010.73
2049	3.56562	6.79317	0.0714906	2.9189e-07	-3.32932e-07	0.00196464	-0.000155998	-4.7792e-05	0	371.198
2050	2.67312	5.7246	0.0662142	3.2217e-07	-4.30774e-08	0.00189747	-8.49419e-05	-5.03371e-05	0	315.062
2053	26.184	4.01286	0.0736242	-2.53308e-07	4.11398e-08	0.00141014	4.91209e-05	-6.8703e-05	0	402.734
2054	20.8971	1.24599	0.0605794	8.85518e-08	-5.45725e-08	0.00169076	2.53535e-05	-1.68017e-05	0	738.824
2055	21.1729	2.53463	0.0711623	2.26183e-09	-2.6945e-08	-0.00268408	0.00016814	-0.000150235	0	537.427
2056	24.7671	4.29401	0.0680967	-5.27123e-07	-4.28345e-08	-0.00342231	0.000140061	-0.000103613	0	715.623
2057	22.8372	3.34536	0.0530302	-4.89898e-07	-6.30577e-08	-0.00147457	0.000191039	-0.000141075	0	999.362
2058	2.21148	6.28852	0.0730256	-2.30961e-08	-3.56086e-07	-0.00198246	-7.33943e-05	-2.98694e-05	0	425.888
2059	4.80617	1.39611	0.0635951	-1.69396e-08	-8.28741e-08	0.0022792	-2.62259e-05	-1.76511e-05	0	398.475
2060	8.79009	12.5601	0.0667948	-5.29509e-07	2.36926e-06	-0.0157676	-0.000303732	-0.000648404	0	770.003
2063	12.4064	1.06034	0.051979	-4.71584e-08	3.04617e-08	0.00109308	-2.98119e-06	-8.13764e-06	0	365.453
2065	4.27667	5.77915	0.0719326	-4.76314e-08	-1.47307e-06	-0.00382911	-0.000172895	-7.22029e-05	0	258.813
2066	24.2314	9.52606	0.0668855	-2.19297e-07	-5.69141e-07	0.00568855	0.000287631	0.000119655	0	395.044
2067	1.92949	13.4268	0.0749584	7.03069e-08	-4.07463e-06	-0.00119763	-2.92977e-05	0.000248375	0	74.8223
2070	10.8607	3.69928	0.0634308	2.9264e-07	7.43898e-07	0.000322854	-0.000156488	-0.000319361	0	843.951
2074	4.18747	2.29531	0.067208	-5.02022e-07	-6.01434e-07	0.000557143	-7.09643e-05	-3.94799e-05	0	136.245
2075	1.02421	5.76959	0.0709732	-1.04494e-08	-2.59463e-07	-0.00243008	-6.63785e-06	-2.52553e-05	0	104.998
2079	13.6994	5.51249	0.0720642	-1.20326e-06	1.56225e-06	-0.00596499	2.08873e-05	-0.00076455	0	319.41
2080	16.6892	9.80193	0.0627898	-5.6416e-07	4.9378e-07	0.00695853	0.000896209	-0.00157154	0	1402.24
2081	14.2648	13.5577	0.0725616	1.11902e-06	2.8092e-06	0.0138623	0.000832334	-0.00364623	0	3188.74
2082	15.0318	12.7722	0.0683659	4.78329e-07	2.04468e-06	0.017149	0.000849098	-0.00288188	0	2235.68
2083	3.70749	15.6102	0.0627049	-1.04592e-06	-2.35145e-06	-0.00122851	7.58847e-07	0.000270782	0	70.588
2084	11.1951	2.42723	0.0513697	2.32108e-07	3.65579e-07	-0.00382719	-6.92158e-05	-0.000173043	0	299.387
2085	16.2464	4.69099	0.0668802	-6.27844e-07	7.75554e-07	-0.00414596	0.000199742	-0.000567553	0	947.864
2088	2.64856	9.38889	0.0590124	8.88103e-07	-9.46403e-07	-0.00354882	-9.84436e-05	5.19478e-05	0	407.237
2090	8.54373	6.36149	0.0716433	-2.75225e-07	-1.11652e-06	-0.0029799	-0.000330832	-0.000448198	0	534.744
2091	25.8597	5.13075	0.0742617	-1.15745e-07	-2.65396e-07	-0.00136699	9.11055e-05	-7.15574e-05	0	862.739
2094	22.1554	6.39304	0.0552093	-4.46873e-07	-5.64321e-08	-0.00171315	0.000431445	-0.000256546	0	333.872
2097	16.9784	7.76073	0.0744314	-1.22909e-06	-6.53722e-08	0.00758828	0.000571759	-0.00109978	0	1070.22
2099	16.5694	9.28502	0.066425	-7.79692e-09	1.60507e-07	0.00974933	0.000758323	-0.00148703	0	2072.86
2100	20.9168	7.6944	0.0702331	-6.16354e-08	-1.18738e-07	-0.00961009	0.000578213	-0.000415693	0	295.593
2101	17.7561	2.50853	0.053551	-8.7133e-08	2.27673e-07	0.00608481	0.000121437	-0.000214997	0	1140.95
2102	14.4243	1.56476	0.0533907	-2.23326e-07	3.16444e-07	-0.000909447	-7.00908e-07	-7.32512e-05	0	624.027
2103	8.20247	1.69572	0.067243	3.29477e-07	-6.39615e-07	-0.00131669	-7.15248e-05	-5.70249e-05	0	150.279
2107	24.5127	9.47224	0.0744045	-1.25985e-07	-6.23448e-07	-0.00172809	0.000251303	0.000105638	0	294.774
2108	11.7359	6.32482	0.066672	-4.84225e-08	5.15313e-08	0.00176372	-0.000177343	-0.00076755	0	1080.7
2112	26.8602	5.43417	0.0576793	2.7923e-08	-1.19271e-07	0.00244675	1.47206e-05	-6.1559e-05	0	60.7059
2114	13.8098	11.546	0.0740862	8.46393e-07	1.14195e-06	0.00479088	0.000443313	-0.00256995	0	163.358
2117	19.1052	5.41468	0.0695021	-7.40923e-07	-8.47841e-08	-0.00111083	0.000417612	-0.000513048	0	657.883
2119	9.8522	11.185	0.06931	2.75972e-07	1.43932e-06	-0.0112578	-0.000366728	-0.00104398	0	708.417
2124	14.5221	6.41999	0.053768	-1.54987e-06	6.35293e-07	0.0183641	0.000137463	-0.000959654	0	49.2603
2125	10.0657	13.0669	0.0627011	-2.34442e-07	2.5545e-06	-0.0169682	-0.000235464	-0.00118783	0	539.643
2127	16.545	7.61332	0.066948	-1.39149e-06	-6.54932e-08	-0.00113765	0.000479719	-0.00116515	0	1101.04
2129	7.60961	7.75919	0.0686798	5.19109e-08	-1.90918e-06	-0.000878325	-0.000345111	-0.000360551	0	243.489
2133	19.1601	11.6673	0.0663319	3.69084e-09	6.00407e-07	0.0170197	0.000844632	-0.000880633	0	864.044
2138	5.49536	14.1755	0.0533362	-5.45798e-07	-1.74976e-06	-0.00406728	-7.30569e-05	0.000144168	0	33.361
2142	3.9714	10.0662	0.0718819	1.40683e-06	-2.18231e-06	-0.00108092	-0.00017089	3.2126e-05	0	200.23
2143	6.26966	1.82262	0.0656783	-3.1849e-08	-7.8466e-07	0.00318177	-7.99891e-05	-4.19939e-05	0	397.161
2147	14.9861	12.403	0.0676906	8.2451e-07	1.9104e-06	0.00676001	0.000942766	-0.00284949	0	3935.97
2149	16.9026	9.39085	0.0509613	-2.87105e-07	4.90994e-07	0.00223185	0.00080068	-0.00145244	0	966.181
2152	26.5104	3.88594	0.0593161	-1.7521e-07	2.01491e-07	-0.000112472	2.60425e-05	-6.51718e-05	0	354.264
2153	12.1563	2.52674	0.0593341	-1.65773e-07	7.22587e-08	0.00904029	-6.28726e-05	-0.00018731	0	105.406
2158	9.87321	5.6487	0.0656955	3.65463e-07	-5.7982e-07	-0.00657066	-0.000294205	-0.000475477	0	795.662
2161	20.2361	3.7504	0.0501888	1.60947e-08	4.17349e-08	-0.00248658	0.000304553	-0.000293877	0	1038.78
2162	15.1776	12.5239	0.0673038	7.21805e-07	2.19064e-06	0.017409	0.000916684	-0.00282536	0	1120.02
2166	11.2629	4.01238	0.0507635	-2.07284e-08	9.58945e-07	0.00951469	-0.000152304	-0.00036665	0	741.228
2167	4.20165	10.0499	0.0537634	1.64624e-06	-2.49094e-06	-0.00449809	-0.000179175	1.0193e-05	0	174.822
2168	11.9529	8.98308	0.068143	-5.00348e-07	1.32866e-06	-0.0068462	-0.000139798	-0.00132253	0	770.803
2169	5.59924	3.43573	0.051579	-6.14149e-07	-1.38161e-06	-0.000482549	-0.000147998	-9.82503e-05	0	447.086
2170	1.68696	14.9958	0.0671916	-1.98675e-07	-5.01768e-06	-0.00187224	-2.19319e-06	0.000300773	0	54.8474
2173	23.3506	5.49888	0.0619566	-3.02396e-07	-1.95607e-07	0.00323571	0.000297113	-0.000165785	0	246.314
2174	25.9975	5.87058	0.0514156	-1.37523e-07	-3.28336e-07	-0.00031461	7.84805e-05	-4.7492e-05	0	341.62
2175	9.86256	12.9523	0.0709753	-1.56854e-07	2.43348e-06	-0.0215511	-0.00027167	-0.00108251	0	458.151
2178	10.8424	8.53128	0.0737772	3.04029e-07	7.71368e-07	-0.00896572	-0.000307042	-0.00105365	0	730.026
2181	26.5165	7.60294	0.0542266	-4.05207e-10	-5.81349e-07	0.00369855	4.06794e-05	4.32049e-05	0	199.271
2182	18.5606	8.84275	0.0509524	-5.9304e-07	-1.01215e-07	0.00795647	0.00077729	-0.00100909	0	1830.52
2184	25.8588	6.63461	0.0667007	-1.25891e-07	-6.22124e-07	0.000583193	0.00012382	-3.97798e-05	0	120.184
2185	22.6778	3.78199	0.0695458	-3.4764e-07	-5.00181e-08	-0.00476795	0.000229292	-0.000161645	0	167.107
2186	17.6972	4.58558	0.0683463	-2.79072e-07	4.64101e-07	-0.00549381	0.000285769	-0.000539891	0	1184.58
2188	9.28609	4.94309	0.0506731	5.93534e-07	-1.74733e-09	0.000868289	-0.00026336	-0.000392511	0	1031.74
2189	13.7107	1.09477	0.0633808	-9.88921e-08	4.06045e-08	-0.00229324	4.50943e-06	-9.51512e-06	0	511.072
2190	16.7297	1.13198	0.0508616	9.96118e-08	2.00495e-08	-0.00158235	2.1655e-05	-2.89911e-05	0	852.595
2191	12.4111	6.36185	0.0625932	5.87066e-08	-1.79185e-07	-0.00958035	-7.63912e-05	-0.000841273	0	820.567
2197	6.70668	7.01708	0.0717389	6.95626e-08	-1.37229e-06	-0.00716473	-0.00031454	-0.000239654	0	548.17
2198	4.89132	11.6736	0.0632944	8.86566e-07	-2.22938e-06	-0.00242762	-0.000177358	4.55293e-05	0	119.704
2201	9.88267	6.77309	0.0662779	1.08672e-07	-1.18525e-06	-0.00165102	-0.000317081	-0.000618519	0	849.753
2207	14.316	7.96647	0.0618888	-5.15677e-08	-5.7675e-08	-0.0165502	0.000226483	-0.00130825	0	74.4257
2213	19.9814	5.19297	0.0683581	-6.71999e-07	-1.16754e-07	0.00591264	0.000404261	-0.000435868	0	632.563
2215	13.9403	5.65515	0.05848	-1.24921e-06	1.48244e-06	-0.00669177	2.50493e-05	-0.000807848	0	219.664
2216	17.0878	12.7169	0.0604855	2.70255e-07	1.06197e-06	0.0130253	0.000942974	-0.00170071	0	1456.03
2217	21.5269	8.01299	0.0581882	-1.12852e-07	-1.70268e-07	0.000237962	0.000590753	-0.000380106	0	411.168
2224	9.11201	4.32193	0.0726794	2.95691e-07	3.0734e-09	0.00110969	-0.000218728	-0.000301155	0	310.086
2227	3.14409	6.39921	0.0607879	4.48735e-07	-9.77295e-08	0.0014521	-0.000120464	-4.48677e-05	0	429.953
2231	8.42465	12.4843	0.067214	-4.27887e-07	1.76229e-06	-0.00702768	-0.000303595	-0.000523588	0	277.059
2232	6.09955	14.1798	0.0537277	-6.75917e-07	-1.79117e-06	-0.00485826	-8.45653e-05	9.47445e-05	0	100.149
2234	14.8828	9.49991	0.0660671	-1.22246e-07	1.24329e-07	-0.00131942	0.000447642	-0.00176699	0	655.428
2237	4.6797	2.55464	0.0623698	-6.94159e-07	-7.74333e-07	0.00122125	-8.74337e-05	-4.57331e-05	0	378.804
2238	18.0528	4.13637	0.067488	-2.13214e-07	1.3872e-07	-0.00209636	0.000276183	-0.000429289	0	1244.47
2242	11.2274	8.32833	0.070586	1.79974e-07	1.50669e-06	-0.00329981	-0.000231283	-0.00105176	0	798.825
2245	6.47684	12.4981	0.0697635	4.2855e-07	-1.39538e-06	-0.00554502	-0.000218884	-7.4255e-05	0	219.987
2246	18.9822	7.27096	0.0607177	-2.02177e-07	-1.69695e-08	0.0216237	0.000611875	-0.000738943	0	664.767
2247	15.3719	14.2381	0.0515318	1.41935e-06	3.89203e-06	0.0616038	0.000780016	-0.0031113	0	3488.91
2249	6.61016	2.94332	0.060063	-7.54588e-08	-1.08836e-06	-0.00134851	-0.000152843	-9.31059e-05	0	543.358
2253	20.9369	8.52154	0.060002	-9.75591e-08	6.85333e-08	0.00167961	0.000659045	-0.000436538	0	369.46
2255	9.84174	12.73	0.0504562	-6.96163e-08	2.49125e-06	-0.0326184	-0.00031954	-0.00107288	0	25.9179
2261	18.6746	5.20208	0.0701284	-6.58833e-07	-1.88586e-08	0.00123897	0.000413858	-0.000503057	0	595.334
2262	14.7498	7.66999	0.0748774	-4.38211e-07	8.20448e-08	-0.00122242	0.00030377	-0.00125149	0	732.026
2265	21.5568	10.0409	0.0611503	-6.428e-07	6.61612e-07	-0.00254795	0.000630789	-0.000292461	0	257.57
2266	4.00111	4.43159	0.05307	-7.04205e-07	-1.1334e-06	0.000418678	-0.000128278	-7.41045e-05	0	215.866
2267	19.5899	6.19579	0.0741421	-7.47787e-07	-2.78149e-08	0.00357261	0.000505153	-0.000572869	0	427.292
2269	15.3826	14.3503	0.0612254	1.65225e-06	4.23366e-06	0.0610438	0.000729729	-0.00313345	0	2045.62
2272	2.86552	11.314	0.0595025	1.3171e-06	-3.14318e-06	0.00170676	-8.7903e-05	0.000140321	0	148.864
2273	7.05036	15.1098	0.0526431	-2.39124e-06	1.23488e-06	-0.00740475	-1.29097e-05	3.00509e-05	0	21.4617
2274	3.27648	8.1247	0.0651498	5.73906e-07	-4.99721e-07	-0.000313773	-0.000143091	-8.56205e-06	0	184.466
2275	8.18791	10.014	0.0652568	-1.39218e-09	-7.81899e-07	-0.00387596	-0.000362993	-0.000527486	0	1012.72
2277	7.5479	15.9265	0.073526	-2.0758e-06	1.9316e-06	-0.0113869	0.000121697	7.26371e-06	0	59.712
2279	16.2549	6.82478	0.0583177	-1.00828e-06	3.85631e-07	-0.00376925	0.000402073	-0.00101785	0	1176.96
2281	19.806	7.0116	0.0543351	-3.82424e-07	-1.74476e-07	0.0085335	0.000595386	-0.000597678	0	394.784
2282	20.0646	5.69575	0.0604616	-6.04963e-07	-7.31313e-08	0.00216669	0.000435235	-0.000467186	0	230.839
2283	8.49161	3.55577	0.0699421	2.40634e-07	-6.18642e-07	0.000437228	-0.000180978	-0.000220878	0	480.959
2286	9.83496	1.33035	0.0583055	3.55028e-07	1.13744e-07	0.0023461	-2.14702e-05	-2.21489e-05	0	851.413
2287	25.0426	5.94089	0.0666688	-2.22957e-07	-3.13465e-07	-6.32232e-05	0.000192472	-8.33541e-05	0	562.366
2289	7.44401	14.947	0.060388	-2.86851e-06	1.46318e-06	-0.00872656	-1.47251e-05	-5.10516e-05	0	34.9194
2291	13.2824	10.9716	0.0533603	9.01797e-07	1.54739e-06	-0.0163403	0.000155136	-0.00217656	0	1954.15
2293	16.6427	14.9243	0.0502877	2.77321e-06	1.1952e-06	0.0385856	0.000277518	-0.00193511	0	288.437
2294	19.8176	9.83243	0.0526701	-5.9857e-08	4.46995e-08	0.00409997	0.00081096	-0.000681903	0	326.187
2295	7.66819	7.08865	0.0603533	-1.65055e-07	-1.24559e-06	-0.00596437	-0.000343923	-0.000352216	0	876.425
2296	15.2302	13.2802	0.0701527	8.08433e-07	2.65174e-06	0.01668	0.00101103	-0.00285932	0	1537.55
2298	6.32568	9.49988	0.0528443	9.85927e-08	-2.68216e-06	-0.00349005	-0.000303783	-0.000187391	0	499.803
2305	17.5063	6.53582	0.0596992	-1.59599e-07	1.06741e-06	0.00642497	0.000487715	-0.00081225	0	1530.11
2309	11.9374	14.4959	0.0508868	9.75281e-07	2.50592e-07	-0.0424612	-8.40196e-05	-0.00246633	0	497.304
2311	13.3612	6.47336	0.0556784	-1.44562e-07	6.77047e-07	0.0108299	5.42316e-05	-0.000921407	0	1207.18
2312	25.6517	1.76798	0.0650968	-1.88455e-07	1.09093e-07	-0.000300303	2.83603e-05	-3.10996e-05	0	296.231
2315	5.70151	2.29953	0.0637494	-2.63091e-07	-9.94741e-07	0.0022723	-9.73258e-05	-5.56802e-05	0	439.064
2316	16.2362	2.01069	0.0581378	-1.31097e-07	1.43595e-07	-0.00280097	3.64569e-05	-0.000126911	0	43.5419
2318	24.7251	8.92435	0.0508462	-3.16338e-08	-6.22476e-07	-0.00180857	0.000228482	9.26278e-05	0	329.98
2321	4.17326	1.60985	0.0619402	-1.12125e-07	-1.33519e-07	0.0011282	-3.37561e-05	-2.51001e-05	0	178.199
2324	7.07226	12.2166	0.0699409	8.28614e-08	-2.51647e-07	-0.00546353	-0.000285417	-0.000194748	0	66.364
2326	13.3258	1.0968	0.0587349	-4.68284e-08	-9.33335e-09	-0.00250428	-7.60937e-07	-1.26304e-05	0	450.004
2334	12.5158	11.9469	0.0559514	1.20825e-06	2.16162e-06	-0.0306085	3.72751e-05	-0.00234952	0	1521.92
2335	17.9295	7.63315	0.0727081	-8.17242e-08	4.74599e-07	0.000618911	0.000587356	-0.000954552	0	1176.47
2340	15.5113	6.13132	0.0539369	-1.05482e-06	8.02128e-07	0.00174884	0.00022739	-0.000828699	0	525.857
2341	16.0715	5.5601	0.0566488	-4.21217e-07	6.89131e-07	0.00462533	0.000241237	-0.000759555	0	1042.4
2344	9.21661	7.29768	0.0606522	-1.77003e-09	-1.71043e-06	-0.0055324	-0.000343154	-0.000604449	0	394.581
2346	4.22078	10.5635	0.0711426	2.19143e-06	-2.89183e-06	-0.0021344	-0.000180713	3.56456e-05	0	110.821
2348	12.0698	7.09001	0.0740875	2.00337e-08	1.73597e-07	0.00468448	-0.000162315	-0.000927515	0	1055.69
2350	9.35506	10.0306	0.0551077	-4.20923e-07	5.19349e-07	-0.0061315	-0.000376931	-0.000832987	0	406.031
2353	9.56233	7.40974	0.0510137	1.45292e-07	-1.37765e-06	-0.0088665	-0.000342439	-0.00066725	0	547.214
2356	21.5136	5.24695	0.0638932	-6.26048e-07	-8.05687e-10	-0.000923382	0.000373538	-0.000299523	0	952.765
2358	14.3115	4.91578	0.0696637	-6.13202e-07	1.2433e-06	0.00184694	5.32232e-05	-0.000643784	0	1267.28
2361	2.08716	11.0211	0.0535754	9.10661e-07	-2.49179e-06	-0.00105834	-6.07879e-05	0.000144226	0	109.704
2368	12.5373	2.93672	0.0668108	4.48873e-09	9.91863e-08	-0.000303161	-7.35577e-05	-0.000248986	0	1065.58
2370	11.588	11.3583	0.0735153	6.69242e-07	3.06553e-06	-0.0169337	-0.000207333	-0.00181816	0	196.275
2371	11.2229	9.51947	0.0613514	-6.42805e-07	2.26978e-06	-0.00358287	-0.000289053	-0.00127323	0	928.433
2379	14.2492	6.50266	0.0725748	-1.07012e-06	6.77267e-07	0.00122975	8.63669e-05	-0.000942666	0	1223.1
2380	5.95782	11.5847	0.0665929	8.79268e-07	-2.38276e-06	-0.00178134	-0.000242993	-6.17172e-05	0	328.147
2382	12.0631	10.4719	0.0707681	3.44996e-07	1.86108e-06	-0.012657	-0.000134689	-0.00179506	0	766.925
2384	6.43917	10.8986	0.0637568	7.63745e-07	-2.3697e-06	-0.00380848	-0.000295977	-0.000161575	0	92.7911
2387	2.48653	3.16169	0.0625973	-7.21449e-07	7.72688e-07	0.000531969	-5.16809e-05	-4.26508e-05	0	220.954
2388	26.7673	4.83899	0.0582703	1.23619e-08	1.47631e-08	0.000641996	1.5901e-05	-6.69351e-05	0	497.451
2390	7.41953	9.10778	0.0739495	9.63263e-08	-2.11822e-06	-0.00123554	-0.000353362	-0.000363872	0	391.62
2394	9.47566	5.99619	0.063719	2.60143e-07	-9.9676e-07	-0.0040356	-0.000316206	-0.00048427	0	719.286
2395	6.42587	4.36853	0.0721006	-1.18432e-07	-1.72715e-06	-0.00410406	-0.000203699	-0.000155251	0	399.961
2398	7.36051	7.24448	0.0608078	-2.06786e-07	-1.50382e-06	-0.000970279	-0.000327494	-0.00031675	0	706.945
2399	15.5374	3.38272	0.0681613	-4.31953e-07	5.13053e-07	0.0158619	8.25763e-05	-0.000347062	0	1198.11
2402	21.5905	5.50748	0.0629719	-5.58094e-07	-2.12947e-08	-0.00266491	0.000401378	-0.0003113	0	259.01
2405	4.44715	2.12979	0.0603419	-3.16058e-07	-5.5329e-07	0.00161496	-7.08935e-05	-3.88164e-05	0	279.003
2406	8.65107	12.393	0.0702981	-3.04748e-07	2.02557e-06	-0.00884653	-0.000312255	-0.000605534	0	418.683
2408	1.97963	11.8988	0.072198	6.58295e-07	-3.52773e-06	0.00115506	-4.2081e-05	0.000184385	0	62.9667
2409	16.0311	3.46719	0.0548437	-3.58157e-07	5.63799e-07	-0.00790468	0.000142461	-0.000360508	0	629.678
2410	6.95588	8.64271	0.0731671	-1.13999e-07	-2.49471e-06	-0.00295935	-0.000357347	-0.000268172	0	438.149
2412	14.9719	8.27326	0.0660838	-5.0134e-07	-4.61947e-08	-0.00727238	0.000355339	-0.00146028	0	1198.24
2413	24.1052	9.83315	0.0633198	-1.48471e-07	-5.02565e-07	0.00406849	0.000281757	0.000124201	0	377.812
2414	3.24457	9.74921	0.0655325	1.09723e-06	-1.50231e-06	-0.00458097	-0.000140369	5.19213e-05	0	182.547
2416	26.6361	8.29464	0.0670519	-2.48447e-09	-6.76193e-07	-0.000438697	6.29638e-05	0.000106421	0	424.419
2418	19.0877	12.639	0.0748337	-9.66593e-08	3.39258e-07	-0.00378798	0.000791344	-0.000843412	0	146.128
2419	15.7831	1.56204	0.06078	-4.07802e-08	9.16817e-08	0.00734964	5.60726e-06	-8.49557e-05	0	472.24
2421	6.36614	4.77345	0.0589809	-2.94991e-08	-1.94986e-06	0.00209463	-0.000234733	-0.000166594	0	440.869
2422	18.1807	7.26481	0.0667608	-3.02133e-07	7.49213e-07	0.00878744	0.000591385	-0.000856465	0	1047.23
2428	8.68674	2.51601	0.0660104	7.15361e-07	-5.36641e-07	-0.00116988	-0.000130039	-0.000136895	0	320.427
2429	7.01422	8.50988	0.0719609	-3.44135e-08	-2.38172e-06	-0.00271539	-0.000357737	-0.000272339	0	336.049
2430	10.7383	12.857	0.0598949	5.48137e-07	4.31641e-06	-0.0261628	-0.000259401	-0.00152526	0	96.4583
2431	19.8688	7.56469	0.0554951	-3.78535e-08	-8.31532e-08	0.00496752	0.000642291	-0.000595992	0	465.298
2432	15.4955	12.7672	0.0599871	4.83104e-07	2.75342e-06	0.0202655	0.000852033	-0.00272933	2	9163.06
2433	25.4684	8.24874	0.0537927	1.14765e-08	-7.8377e-07	-0.00642312	0.000171165	6.08188e-05	0	597.885
2434	22.1012	3.43864	0.0701964	-5.74238e-08	-6.92852e-08	0.000526417	0.00022206	-0.000167914	0	582.859
2436	1.89319	2.05992	0.0618098	-2.37382e-07	5.13265e-07	0.000946563	-1.78403e-05	-2.72882e-05	0	199.386
2439	9.30391	8.21073	0.0738319	2.98389e-07	-9.52497e-07	-0.00331911	-0.000377434	-0.000674679	0	944.14
2440	14.2433	14.9158	0.0568134	1.45571e-06	4.03316e-06	0.0995174	0.000696506	-0.0045682	0	9124.56
2442	8.89129	8.10827	0.0747456	1.13817e-07	-1.71096e-06	-0.0092868	-0.000375479	-0.000584411	0	372.293
2443	13.6892	1.55352	0.0748077	-3.05957e-07	1.53055e-07	0.00533738	-2.56282e-06	-6.67485e-05	0	475.973
2444	3.35215	12.0169	0.0741806	1.73202e-06	-3.36956e-06	-0.000609265	-8.63225e-05	0.000149416	0	79.4071
2445	1.3181	8.67506	0.0699092	6.74693e-08	-1.39609e-06	-0.00321034	-2.45564e-05	3.88852e-05	0	138.819
2447	25.6226	4.70015	0.0523917	-2.2677e-07	-1.70768e-07	-0.00419671	0.000105892	-8.87875e-05	0	473.147
2449	19.1823	7.53905	0.0683783	-7.10261e-08	-5.90819e-08	0.00823224	0.000618156	-0.000710421	0	738.344
2453	9.14741	4.00897	0.0667304	4.27219e-07	-1.6906e-08	0.00528133	-0.00021358	-0.00027903	0	526.649
2454	13.4623	13.8621	0.0626547	2.48235e-06	2.33273e-06	-0.0384711	0.00053359	-0.00390923	0	3723.56
2455	7.03133	2.60458	0.0655008	1.10225e-07	-9.84546e-07	0.000718129	-0.000130812	-9.69524e-05	0	666.551
2461	13.4441	1.78582	0.0590245	-2.02876e-07	1.09687e-08	-0.000599343	-1.70702e-05	-9.63233e-05	0	972.736
2465	5.73669	12.6682	0.0587779	6.51231e-07	-2.0178e-06	-0.00571723	-0.000168527	3.64923e-05	0	86.5291
2468	20.5284	8.58735	0.0570844	-2.8548e-07	8.76941e-08	0.00886125	0.000716717	-0.000494443	0	182.402
2470	26.0094	1.27439	0.053189	-3.16859e-08	3.90948e-08	-0.00179172	9.87876e-06	-6.64291e-06	0	75.3901
2472	16.2609	5.55602	0.0664956	-4.34862e-07	7.14888e-07	-0.00349438	0.000255697	-0.000750433	0	967.373
2473	25.0605	6.23585	0.0736829	-2.07917e-07	-4.0477e-07	4.11143e-05	0.000208287	-5.33332e-05	0	214.972
2474	13.0412	2.29324	0.0645678	6.86515e-08	1.17953e-07	0.00121861	-2.76583e-05	-0.000159902	0	349.187
2477	18.4427	6.26318	0.0711376	-4.77908e-07	1.75456e-07	-0.00514867	0.000477848	-0.000692739	0	820.966
2478	17.5128	13.3683	0.0719113	1.42017e-06	-2.40553e-08	0.0296346	0.000752862	-0.00148278	2	1513.66
2480	7.12977	14.543	0.0740197	-1.91231e-06	7.22157e-07	-0.00858098	-5.64459e-05	-2.43206e-05	0	91.3964
2482	20.0853	1.5309	0.0692865	1.10626e-07	3.16946e-08	-0.00791054	8.58363e-05	-6.03387e-05	0	834.066
2484	17.1063	11.7894	0.0639397	-3.96798e-09	2.30696e-07	0.00368481	0.000877542	-0.00166452	0	1813.16
2485	11.665	10.344	0.0636628	2.26327e-07	2.18076e-06	-0.00129014	-0.000237745	-0.00164482	0	482.824
2487	19.9619	10.6547	0.0733322	9.2711e-07	-1.20493e-08	0.0074747	0.000726967	-0.000637336	0	724.725
2495	8.55202	12.83	0.0718119	-7.35102e-07	2.15376e-06	-0.0101132	-0.000260301	-0.000555546	0	93.6278
2497	14.4718	2.8011	0.0722134	-1.71471e-07	1.62387e-07	-0.00347591	1.0875e-05	-0.00022915	0	435.969
2500	4.52898	12.7696	0.0635261	7.47599e-07	-1.95448e-06	-0.0014769	-0.000117146	0.000133231	0	81.3288
2501	11.6351	13.3457	0.0659452	1.37477e-06	2.13723e-06	-0.0442306	-0.000170633	-0.00217707	0	504.938
2506	10.0735	1.23697	0.0742233	2.84741e-07	1.33615e-07	0.000951616	-3.09152e-05	-2.68617e-05	0	530.963
2508	1.72372	9.67075	0.0577928	5.45088e-07	-1.695e-06	-0.000389791	-3.48718e-05	9.28931e-05	0	217.121
2512	26.3124	5.84888	0.0684706	-8.15162e-08	-2.85216e-07	-0.000446262	6.0236e-05	-5.38644e-05	0	250.034
2520	26.8882	4.01438	0.0600471	-3.76842e-08	2.55474e-07	0.0021112	5.86769e-06	-6.03569e-05	0	387.242
2521	11.7112	8.38445	0.0671228	9.2512e-08	1.18931e-06	-0.0101969	-0.000185947	-0.00118325	0	671.59
2522	6.39177	10.682	0.0505069	6.67362e-07	-2.31271e-06	-0.00359008	-0.000294968	-0.000164531	0	572.73
2524	8.56101	14.9171	0.0683711	-1.36846e-06	2.54727e-06	-0.0124611	1.69708e-05	-0.000328133	0	37.5755
2527	4.19046	13.1519	0.0676259	1.64931e-07	-2.13719e-06	-0.00205781	-8.80645e-05	0.000176269	0	110.574
2529	9.99165	5.30322	0.0564906	6.86754e-07	-2.78517e-07	-0.00331219	-0.00027618	-0.000475522	0	490.839
2534	3.24166	1.2555	0.0525106	-1.0696e-07	6.2984e-08	0.00118616	-8.6472e-06	-3.8214e-06	0	29.4884
2540	6.40991	15.2779	0.0699727	-1.99968e-06	-3.87724e-07	-0.00475071	-1.29536e-05	0.000136679	0	17.4522
2542	19.8547	4.21885	0.0741047	-5.48861e-09	-3.07833e-08	0.000256535	0.000329346	-0.000346986	0	527.157
2543	17.3652	4.18764	0.0693852	-4.33864e-07	4.57615e-07	0.0043802	0.000257364	-0.000479857	0	1155.77
2544	4.47045	8.52884	0.0541364	7.1841e-07	-1.97815e-06	-0.00382682	-0.000220267	-4.07927e-05	0	235.048
2545	2.3215	3.8466	0.0731358	-9.17805e-07	1.52677e-06	-0.00225228	-5.65675e-05	-5.47608e-05	0	203.325
2546	7.08367	3.10691	0.0685679	9.79991e-08	-1.14818e-06	0.00142302	-0.000163394	-0.00012132	0	636.416
2549	1.05707	1.38557	0.056359	1.08305e-08	4.11843e-07	0.000956813	-1.43755e-06	-1.05721e-05	0	48.6653
2550	12.3351	10.9363	0.071738	4.28847e-07	1.8948e-06	-0.00153084	-5.41356e-05	-0.00197175	0	1542.29
2553	3.10883	3.23083	0.0542609	-1.27573e-06	3.75084e-07	0.00324654	-6.9392e-05	-5.15403e-05	0	377.605
2554	6.4505	1.07446	0.0677389	2.93092e-08	-2.31787e-07	0.00214303	-9.16462e-06	-1.63149e-05	0	280.05
2555	24.1225	4.56063	0.0747019	-4.80333e-07	-4.85491e-08	0.00131128	0.000191147	-0.000119173	0	436.583
2557	1.93003	6.66307	0.0585991	-7.16596e-09	-2.12053e-07	0.000986128	-5.65261e-05	-1.87907e-05	0	189.439
2560	19.3419	11.9622	0.0565641	1.14063e-07	2.03841e-07	0.0180194	0.000764114	-0.00082535	3	1119.22
2561	26.178	3.8692	0.0702159	-2.68866e-07	7.41377e-08	-0.00183083	5.79875e-05	-7.0164e-05	0	82.0823
2562	24.143	4.38628	0.0569687	-5.40486e-07	-3.93856e-08	-0.000924672	0.000185381	-0.00011387	0	360.958
2564	10.0618	11.7326	0.0642982	1.10544e-07	1.53328e-06	-0.0106047	-0.000318059	-0.00114393	0	721.831
2566	12.8641	3.08978	0.0665183	-1.71698e-08	4.6186e-08	0.00263565	-5.93792e-05	-0.000295146	0	354.968
2571	1.43841	4.09983	0.0571145	-1.37642e-07	2.13211e-06	0.000759721	-2.52487e-05	-4.24258e-05	0	296.685
2572	2.62758	1.58526	0.0571337	-4.41774e-07	4.94839e-08	-0.000416824	-1.62676e-05	-1.97579e-05	0	153.24
2574	13.2644	9.18933	0.0698162	-1.67908e-07	5.22249e-07	-0.00521295	9.44384e-05	-0.0015741	0	760.277
2579	20.341	5.58174	0.0506038	-6.87197e-07	-6.65829e-08	0.0181574	0.0004269	-0.000416264	0	371.067
2584	3.86153	8.7744	0.0588989	1.19914e-06	-1.27847e-06	-0.00129694	-0.000177845	-8.07566e-06	0	493.204
2590	5.3081	12.0076	0.074053	9.0894e-07	-1.95474e-06	-0.00438058	-0.00019028	4.00158e-05	0	166.642
2593	25.1657	6.96734	0.0685641	-1.66398e-07	-5.9966e-07	0.00152314	0.000190967	-2.39429e-05	0	134.422
2594	10.8569	8.15846	0.0738624	3.77232e-07	7.64741e-07	-8.3203e-05	-0.00027092	-0.000989387	0	792.371
2599	21.9379	9.02972	0.0634557	-3.2846e-07	1.45449e-07	0.0104416	0.00058841	-0.000246573	0	953.77
2601	10.2123	9.25483	0.0744389	-4.04354e-07	3.76426e-07	-0.0108303	-0.000354831	-0.000979387	0	979.122
2603	1.00945	5.206	0.0689208	-3.90436e-08	-1.31092e-07	-0.00127014	-6.13148e-06	-2.99503e-05	0	121.883
2607	25.5409	2.46722	0.0665756	-3.34754e-07	1.85773e-07	0.000336238	5.70562e-05	-5.56545e-05	0	347.111
2613	5.42349	6.16117	0.0678388	1.89094e-07	-2.16497e-06	0.000748189	-0.000221899	-0.000142869	0	180.304
2615	14.824	2.68332	0.0554674	-2.06055e-07	3.0212e-07	-0.00749332	2.15966e-05	-0.000215917	0	783.83
2617	15.6152	11.6298	0.074997	-1.23291e-11	1.92225e-06	0.0145888	0.000904286	-0.0022883	0	1405.83
2618	24.721	9.92741	0.0728359	-5.87696e-08	-6.27357e-07	0.000919356	0.00020363	0.000178353	0	226.929
2622	17.2642	4.54947	0.062101	-2.93976e-07	6.36935e-07	0.00254219	0.000255132	-0.000530459	0	968.853
2624	17.686	4.05036	0.0677412	-3.2793e-07	2.66173e-07	0.00424983	0.000274706	-0.000439643	0	291.508
2625	5.79735	8.56249	0.0678276	8.1538e-08	-2.58391e-06	-0.00281539	-0.000277363	-0.000151274	0	399.05
2626	21.5397	2.82963	0.0741911	3.27951e-08	-1.21257e-07	0.00129182	0.000196701	-0.000163062	0	707.413
2628	6.59296	5.02112	0.0588028	1.18297e-07	-1.81658e-06	-0.00393112	-0.00023528	-0.000184928	0	286.871
2631	8.16894	1.22372	0.0701893	9.7342e-08	-1.31885e-07	-0.00266106	-1.80972e-05	-2.71576e-05	0	434.517
2632	18.8448	12.67	0.0689094	7.8687e-07	-2.6523e-07	-0.00688346	0.000838546	-0.000911758	0	115.769
2635	5.96643	3.73872	0.0582039	-2.3627e-07	-1.62315e-06	-0.0014854	-0.000163167	-0.000111156	0	142.433
2636	16.6294	3.96123	0.0710906	-1.08288e-07	8.16057e-07	0.00713215	0.000185734	-0.000408853	0	842.202
2642	10.0667	11.9887	0.0587005	6.64351e-08	1.513e-06	-0.00951546	-0.0003354	-0.00115674	0	649.181
2644	23.0919	1.46731	0.0747931	-1.82781e-07	1.15568e-07	-4.18388e-05	3.92283e-05	-1.83117e-05	0	328.079
2655	14.8219	5.4638	0.0716755	-8.17558e-07	9.54272e-07	-0.00262093	0.000123483	-0.000745653	0	802.178
2656	12.6933	7.12837	0.0664699	1.19878e-07	5.53923e-09	-0.00426302	-3.92041e-05	-0.00102002	0	1713.89
2658	6.59051	14.3588	0.0588774	-1.36617e-06	-4.60974e-07	-0.00565865	-7.67624e-05	3.95899e-05	0	74.6077
2665	23.4356	7.33924	0.063709	-3.53815e-07	-3.54732e-07	-0.000682641	0.000394617	-0.000130043	0	640.751
2666	11.8339	2.89032	0.0722858	-2.97105e-08	3.39687e-07	0.0024588	-8.01445e-05	-0.000217063	0	556.701
2667	12.0511	9.91947	0.0592992	-4.65427e-08	1.62273e-06	-0.0144933	-0.00013214	-0.00162196	0	722.423
2668	17.9958	13.3604	0.0661342	1.40001e-06	-8.19965e-07	0.0273092	0.000758168	-0.00123791	2	1097.55
2669	7.59203	2.57176	0.0631579	2.91574e-07	-1.04106e-06	0.00121314	-0.000121232	-0.000103113	0	322.036
2671	11.1561	10.801	0.0588925	1.4696e-07	2.5996e-06	-0.0214095	-0.000232781	-0.00150868	0	1769.95
2672	9.1693	1.01374	0.0578116	2.25518e-08	-7.7681e-09	-0.00140114	-1.02358e-06	-7.53906e-06	0	382.306
2673	3.55338	15.6159	0.0526446	-7.88803e-07	-2.31442e-06	-0.00289288	5.30841e-06	0.00027401	0	15.6401
2675	9.22862	14.6278	0.0725244	-9.51356e-07	2.49754e-06	-0.0174849	-5.23757e-06	-0.000594095	0	129.957
2676	15.6053	10.2969	0.052877	2.69151e-08	3.92059e-07	0.00392344	0.000716611	-0.00193802	0	2224.09
2678	25.227	3.69177	0.0659721	-5.01578e-07	-1.88974e-09	-0.000991699	0.000105817	-8.44928e-05	0	491.446
2679	16.2663	9.06614	0.0544844	-2.94254e-07	7.67926e-08	-0.00420878	0.000673775	-0.00145772	0	578.961
2682	16.2966	11.1526	0.0688884	-2.07176e-07	1.02316e-06	0.0219832	0.00104773	-0.00192991	0	880.838
2684	19.0337	2.18328	0.0646644	1.03385e-07	1.38607e-07	0.00439537	0.000123849	-0.000153253	0	486.308
2691	2.15773	9.6073	0.0533263	7.53466e-07	-1.19842e-06	-0.000389772	-5.93556e-05	7.18029e-05	0	283.23
2695	20.4372	6.56408	0.0658857	-7.45584e-07	-2.19132e-07	0.0158991	0.000524288	-0.00048473	0	463.04
2698	4.17334	5.69701	0.0602325	-1.51528e-07	-1.23257e-06	0.0012149	-0.000166314	-7.16413e-05	0	346.91
2699	22.117	4.71624	0.0665646	-2.70324e-07	1.03866e-07	0.00346253	0.000318132	-0.000234814	0	108.563
2701	19.8622	8.16601	0.0633157	-4.10145e-08	-2.20607e-08	-0.00342556	0.000712399	-0.000650425	0	405.703
2704	4.63003	15.3416	0.0656311	-8.98676e-07	-2.26449e-06	-0.00198357	-2.03881e-05	0.000234452	0	48.2244
2712	13.0757	1.10067	0.0669623	-8.33239e-08	-7.12524e-08	-0.000123205	-4.5315e-06	-1.83677e-05	0	47.7241
2713	10.9359	13.1112	0.0614398	1.13807e-06	4.00667e-06	-0.0467541	-0.000246005	-0.00160456	0	378.952
2714	5.26911	4.88477	0.0503877	-6.71947e-08	-2.20989e-06	-4.37494e-05	-0.000188271	-0.000134101	0	357.092
2715	15.1085	12.631	0.0602846	6.98108e-07	2.16596e-06	0.01714	0.000891925	-0.00285855	0	3877.7
2716	17.5295	9.8439	0.0628048	-1.43629e-07	5.55264e-07	0.0120089	0.000917809	-0.00134697	4	696.448
2717	7.99977	11.631	0.0635505	1.58482e-07	9.04052e-07	-0.0080744	-0.000343492	-0.00046219	0	212.909
2720	10.181	12.8096	0.0742319	7.05658e-08	2.85823e-06	-0.0244589	-0.000282194	-0.00124738	0	303.606
2722	10.3481	8.90411	0.0737258	-1.43349e-07	3.99349e-07	-0.00712067	-0.000369106	-0.000949704	0	420.617
2729	19.4397	6.52194	0.0523888	-6.16054e-07	-1.97035e-08	0.00104171	0.000524494	-0.000611283	0	986.622
2730	8.46667	1.88287	0.0614134	4.23885e-07	-5.43e-07	0.00298828	-7.3184e-05	-6.92704e-05	0	768.372
2732	9.66802	11.8858	0.0657718	-4.26312e-08	1.98608e-06	-0.0169106	-0.000341859	-0.0009809	0	838.281
2736	6.58486	5.53354	0.0736461	3.6483e-07	-1.64619e-06	0.00406793	-0.000265358	-0.000198422	0	548.098
2746	6.66228	15.7055	0.0608699	-3.00337e-06	5.30832e-07	-0.00661126	3.1501e-05	0.000131739	0	55.6546
2748	2.86019	14.4165	0.0694119	1.32294e-07	-3.61502e-06	-0.00164317	-2.68116e-05	0.00026148	0	29.6943
2750	9.1977	4.80154	0.055895	5.34381e-07	-8.03004e-09	-0.00803711	-0.000254594	-0.000368021	0	510.81
2752	2.86362	12.3809	0.0733363	1.02618e-06	-3.30836e-06	-0.00126069	-7.10339e-05	0.00018024	0	92.4577
2753	23.3418	3.55694	0.0657852	-8.15527e-07	-8.73579e-09	-0.000184155	0.00019166	-0.000130539	0	647.398
2754	17.8176	13.9432	0.064088	1.46951e-06	-4.69137e-07	0.0265905	0.000676425	-0.00122401	0	659.641
2755	23.1095	5.5435	0.0527168	-4.49204e-07	-6.63727e-08	0.00667845	0.000334551	-0.000199524	0	235.529
2756	16.8512	2.1324	0.0537767	-6.1886e-08	3.72806e-08	0.00968331	5.71585e-05	-0.000165192	0	1052.8
2765	2.68454	1.35902	0.073603	-3.33563e-07	1.07572e-07	0.000505462	-9.89973e-06	-4.89026e-06	0	74.6139
2767	15.0814	13.015	0.0741864	3.93094e-07	2.33477e-06	-0.031837	0.000844131	-0.00287743	0	1673.49
2768	1.99292	1.84576	0.0647132	-3.57863e-07	4.00122e-07	9.18817e-05	-1.52491e-05	-2.21159e-05	0	159.073
2778	12.723	5.12995	0.0521553	-6.35611e-07	1.64757e-06	0.00183889	-0.000112581	-0.000621677	0	50.9208
2780	2.13137	2.30144	0.0549816	-3.03151e-07	5.48088e-07	0.000375702	-2.87163e-05	-3.42358e-05	0	183.962
2781	6.55899	7.38196	0.0682361	3.37933e-08	-1.53841e-06	-0.00181272	-0.000292509	-0.000226259	0	170.452
2783	7.68193	2.22696	0.0720895	2.55436e-07	-1.03757e-06	0.000971229	-0.000117238	-9.24466e-05	0	323.905
2792	18.7731	11.5931	0.0652318	2.15286e-07	-1.01874e-07	0.0113214	0.000863281	-0.00100517	0	902.787
2793	26.7371	3.82578	0.0677559	-1.09374e-07	2.50467e-07	0.000864589	1.48828e-05	-6.46151e-05	0	503.822
2795	8.67594	1.92095	0.0580409	4.51057e-07	-4.38642e-07	-0.00173906	-8.49944e-05	-8.57828e-05	0	560.032
2799	21.4162	8.34404	0.0597477	-1.21599e-07	3.69542e-08	-0.00512475	0.000618111	-0.000381631	0	898.56
2803	15.8848	8.29234	0.0729599	-1.44458e-06	1.37719e-08	-0.0217892	0.000526517	-0.00138299	0	624.692
2806	4.02075	2.0743	0.07132	-3.83502e-07	-3.52876e-07	-0.00033209	-5.42691e-05	-2.88822e-05	0	286.546
2807	17.8896	9.52335	0.0627087	1.03808e-07	2.71493e-07	0.00456812	0.00094581	-0.00124291	0	1874.45
2808	2.11367	2.9571	0.0635964	-4.09116e-07	8.49096e-07	0.000400603	-3.64702e-05	-4.10247e-05	0	377.083
2811	15.8681	11.0049	0.0715724	-1.60502e-07	1.05954e-06	0.0200554	0.00109765	-0.00209096	0	900.64
2812	1.28315	12.9727	0.0743766	1.88184e-07	-4.43425e-06	-0.000703734	-8.22906e-06	0.000244725	0	90.477
2813	4.8997	8.38044	0.0657386	7.63563e-07	-2.5599e-06	-0.000133849	-0.000240842	-7.42311e-05	0	174.022
2814	3.20973	7.0984	0.0693158	3.81039e-07	-1.28829e-07	0.000833938	-0.000142331	-3.8404e-05	0	392.282
2816	26.7231	6.63793	0.0573217	-4.84485e-08	-4.20491e-07	-0.00830274	3.51591e-05	-1.53361e-05	0	386.626
2819	22.3079	3.70604	0.0743753	-1.80364e-07	-3.34858e-08	0.00155236	0.000230543	-0.000166098	0	294.782
2820	7.55977	3.08011	0.055841	2.56649e-07	-1.18929e-06	-0.0022447	-0.000183148	-0.000132441	0	490.422
2821	24.1889	8.89642	0.0537564	-1.91989e-07	-5.19609e-07	0.00115055	0.000300875	2.79133e-05	0	705.253
2823	19.3606	3.98596	0.0661366	-2.17291e-08	-2.34629e-09	0.00858676	0.000305239	-0.000346358	0	753.521
2824	19.8932	11.4146	0.0725433	6.7975e-07	-6.35534e-07	0.00661298	0.000809271	-0.000640432	0	670.761
2825	16.8826	4.52408	0.0587488	-2.72888e-07	8.14534e-07	-0.00898824	0.000240638	-0.000523316	0	764.674
2826	9.77274	11.4082	0.0607091	-7.99349e-09	1.59142e-06	-0.00810902	-0.000359518	-0.00103695	0	435.399
2829	5.6693	4.79308	0.0526746	-1.68858e-07	-2.20611e-06	-0.0019221	-0.000194143	-0.000137337	0	384.517
2831	3.38177	11.7088	0.0654868	1.79985e-06	-3.31059e-06	-0.00239417	-0.000105533	0.000134144	0	109.057
2832	20.2741	4.96186	0.0675012	-4.91852e-07	-2.05273e-09	0.00213947	0.000401268	-0.000392688	0	591.757
2837	16.0063	9.05344	0.0510034	-7.57738e-07	1.95337e-07	-0.0130503	0.000590376	-0.00153407	0	1977.38
2838	24.0824	1.3731	0.0536185	-1.32813e-07	9.40969e-08	0.000272167	2.67849e-05	-1.85043e-05	0	552.666
2839	23.2969	2.95612	0.0650763	-7.84303e-07	5.73091e-08	-3.6656e-05	0.000167005	-0.000111655	0	159.834
2841	2.42288	12.9452	0.0594728	4.19968e-07	-3.57348e-06	-0.00262216	-4.22499e-05	0.0002256	0	145.925
2846	14.0877	13.3249	0.0731068	1.57266e-06	2.20887e-06	0.00874157	0.000667047	-0.00354157	0	3551.21
2847	12.2042	15.2096	0.0746318	-3.31978e-07	1.53761e-08	-0.0763801	8.49675e-05	-0.00264146	0	409.976
2849	8.99776	14.7849	0.0742832	-1.06284e-06	2.58846e-06	-0.0140625	1.81439e-05	-0.000494894	0	150.789
2850	3.40923	7.78226	0.0737727	5.04565e-07	-4.67581e-07	-0.000862808	-0.000151322	-1.49404e-05	0	334.924
2853	16.0491	1.04564	0.0628026	3.30299e-09	1.09041e-08	0.000587018	5.77052e-06	-8.41995e-06	0	427.9
2857	20.9158	9.14668	0.0748862	-7.64386e-07	4.2096e-07	0.0029759	0.000692345	-0.000461314	0	749.146
2859	3.88437	12.8148	0.0649238	6.35483e-07	-2.60863e-06	-0.00257411	-9.17357e-05	0.000167926	0	87.6323
2860	8.01082	5.19412	0.0671221	2.16586e-07	-3.01077e-07	-0.00655711	-0.000287057	-0.000320741	0	154.944
2862	11.7986	12.6449	0.059878	1.63231e-06	2.89296e-06	-0.0232427	-0.000147987	-0.00217442	0	270.069
2863	21.61	10.2865	0.0734198	2.54254e-07	9.14702e-07	0.00983572	0.000636802	-0.000276232	0	44.6906
2866	7.59115	11.7043	0.0538422	3.23736e-08	6.9152e-07	-0.00266572	-0.000323182	-0.000356429	0	323.573
2867	2.65831	13.4758	0.0702486	1.17353e-07	-3.56547e-06	-0.00111447	-3.889e-05	0.000239387	0	53.4625
2868	10.6792	9.08291	0.0644821	-3.10743e-07	9.27241e-07	-0.00191295	-0.000337773	-0.0010578	0	855.871
2872	17.0523	13.0267	0.0667479	5.27752e-07	1.24974e-06	0.0282216	0.00094091	-0.00174548	0	494.254
2875	20.0863	1.40607	0.0556815	1.00412e-07	4.19552e-08	-0.01034	3.6491e-05	-4.72666e-05	0	940.487
2876	5.02066	5.31634	0.0547601	-2.55287e-08	-2.18941e-06	-0.00467431	-0.000183318	-0.000128683	0	194.854
2877	25.684	5.29322	0.0514214	-1.4103e-07	-3.52313e-07	0.00117066	0.000115182	-7.83017e-05	0	985.541
2878	25.254	4.63899	0.0598194	-3.60036e-07	-1.06125e-07	-0.000818211	0.000122497	-9.15605e-05	0	834.92
2879	9.2226	5.03239	0.0590985	4.95579e-07	-4.08806e-08	-0.00486949	-0.000265482	-0.000403108	0	816.222
2887	20.7798	5.07014	0.0562426	-5.20331e-07	9.04733e-08	-0.000846461	0.000391815	-0.000344953	0	829.369
2888	20.4387	10.2308	0.0692763	5.32979e-08	5.4487e-08	0.00648673	0.000780545	-0.000536157	0	563.455
2892	16.1617	10.5175	0.0743418	-1.23422e-07	4.85949e-07	0.0153963	0.000938909	-0.00189901	0	883.453
2894	16.8497	12.7292	0.0545313	2.04294e-07	1.86976e-06	0.00302242	0.00103127	-0.00185806	0	1180.29
2895	9.38711	12.0915	0.0632702	-1.46963e-07	2.35357e-06	-0.0162207	-0.000334347	-0.000885045	0	13.325
2896	21.3815	5.45705	0.0523499	-5.19589e-07	-6.00787e-08	0.00106473	0.000395548	-0.000311182	0	428.417
2897	5.13492	1.217	0.0704047	-4.22344e-08	-4.49013e-08	0.00131733	-7.83675e-06	-3.35953e-06	0	140.302
2901	22.3627	4.61715	0.0723136	-2.3979e-07	8.57367e-08	0.000319369	0.000300329	-0.000221849	0	344.297
2902	5.34221	6.05866	0.0630612	1.82058e-07	-2.22564e-06	0.000308443	-0.000218741	-0.000142159	0	276.788
2906	15.5525	4.76326	0.068947	-8.05185e-07	8.11239e-07	0.00133102	0.000136282	-0.0006112	0	349.877
2910	1.88439	1.76396	0.0604401	-3.29795e-07	3.42699e-07	0.000464627	-1.17059e-05	-2.02909e-05	0	180.782
2911	14.3135	2.54399	0.0522045	-1.91801e-07	2.67691e-07	0.0100841	-1.98775e-05	-0.000194152	0	831.677
2912	18.6626	6.24321	0.0535535	-7.50751e-07	1.75977e-08	-0.00346723	0.00048708	-0.00068071	0	641.971
2920	13.7855	12.8585	0.0592384	2.03495e-06	1.75292e-06	-0.00564263	0.000449962	-0.00334147	0	975.098
2923	13.1825	13.8763	0.0623349	2.41571e-06	1.76366e-06	-0.0416141	0.000484344	-0.00378207	0	3891.95
2924	5.59675	3.30578	0.0735957	-6.75889e-07	-1.30578e-06	-0.00293891	-0.000147622	-9.16953e-05	0	236.081
2925	16.0822	3.0779	0.0581516	-3.41044e-07	4.27875e-07	-0.00659467	7.6983e-05	-0.00028242	0	797.956
2926	8.12643	11.8276	0.0622085	5.02145e-08	1.19457e-06	-0.00906886	-0.000326027	-0.000483201	0	216.51
2927	8.43091	12.7947	0.0544523	-6.18924e-07	1.91352e-06	-0.0148393	-0.000268427	-0.000520035	0	148.569
2928	9.95745	12.7177	0.0659661	3.90349e-08	2.37249e-06	-0.0174134	-0.000310151	-0.00114122	0	792.331
2931	6.17686	12.6977	0.0641105	4.06093e-07	-1.68253e-06	-0.00501886	-0.000181081	-1.73628e-05	0	250.883
2933	19.4229	1.72791	0.0538243	7.17909e-08	1.17655e-07	-0.00695362	0.000109195	-9.9308e-05	0	439.217
2934	5.36146	9.89277	0.058369	3.23041e-07	-2.7599e-06	-0.00118957	-0.000256146	-7.83441e-05	0	195.678
2938	2.94917	11.7815	0.0513378	1.57541e-06	-3.20501e-06	-0.000629427	-8.47856e-05	0.000152873	0	235.704
2941	6.13959	8.68967	0.0560774	-1.7681e-07	-2.69373e-06	-0.00158581	-0.000296957	-0.000198673	0	305.326
2942	8.27923	14.346	0.0508717	-1.56335e-06	2.95671e-06	-0.00877856	-6.39363e-05	-0.000308806	0	166.355
2943	24.5801	1.75623	0.0702605	-2.87843e-07	2.01959e-07	0.00276173	4.84054e-05	-3.55192e-05	0	541.123
2944	17.9145	8.65502	0.0725303	-1.17189e-06	9.53041e-09	-0.00871656	0.000739028	-0.00111847	0	1132.82
2948	20.871	3.56682	0.0577312	7.21585e-08	1.46392e-07	-0.00369253	0.000261838	-0.000219148	0	550.827
2949	18.3274	9.7384	0.0692693	-4.88483e-07	2.18429e-07	0.000523861	0.000936539	-0.00110082	0	1370.42
2950	23.4382	5.59886	0.0709792	-2.90904e-07	-1.99576e-07	-0.000352153	0.000298094	-0.000158423	0	479.825
2951	8.51287	15.8171	0.0515405	-2.02689e-06	1.92167e-06	-0.0135806	0.000200808	-0.00022161	0	96.0925
2956	4.08029	2.36336	0.0598534	-5.61157e-07	-5.40117e-07	-0.00174409	-6.86456e-05	-3.72178e-05	0	289.254
2961	20.9298	1.08845	0.0506925	2.28435e-08	-6.92794e-08	-0.00263948	1.28415e-05	-1.47379e-06	0	234.349
2962	19.343	7.00769	0.0655806	-2.54277e-07	-2.76155e-08	0.00238091	0.000608726	-0.000654259	0	894.232
2963	10.8326	11.7704	0.051657	2.85418e-07	3.29597e-06	-0.00241145	-0.000256944	-0.00154524	0	641.863
2964	11.9419	14.279	0.0683598	1.59608e-06	3.75918e-07	-0.0354596	-7.84461e-05	-0.00248244	0	1047.9
2967	5.93376	1.69174	0.0522099	-3.73495e-08	-7.07249e-07	-0.000282656	-5.3064e-05	-3.06363e-05	0	265.819
2969	11.3267	6.83558	0.0608028	-1.18798e-07	2.54647e-07	-0.00388055	-0.000228454	-0.000822166	0	298.138
2972	3.44689	4.64573	0.0592143	-6.40715e-07	-2.87677e-07	0.000545524	-0.000110557	-5.55732e-05	0	375.493
2973	22.36	3.58557	0.0569134	-1.75616e-07	-6.43464e-08	-0.00331125	0.000227062	-0.000163688	0	292.978
2981	18.1072	1.79991	0.0627607	8.11981e-08	7.2902e-08	-0.00594301	0.00010047	-0.000122118	0	690.329
2982	4.73584	14.0269	0.0673547	-4.30781e-07	-1.95927e-06	-0.00220497	-6.74892e-05	0.000185499	0	27.5247
2984	8.92092	1.90686	0.0616494	4.71378e-07	-2.76614e-07	0.00253563	-7.6947e-05	-9.03239e-05	0	262.727
2985	10.8089	12.7459	0.071635	5.68622e-07	4.3151e-06	-0.0126086	-0.000258838	-0.00156121	0	924.615
2990	18.9478	7.73703	0.0561108	-1.50542e-07	-1.73484e-07	0.0191073	0.000630819	-0.000772952	0	325.573
2995	15.0578	5.60046	0.0725077	-8.82921e-07	8.79442e-07	-0.00261692	0.000127601	-0.00077504	0	620.331
2996	13.168	3.53634	0.0503964	-2.27349e-07	1.26332e-07	-0.00116965	-3.67859e-05	-0.00034963	0	1074.87
3001	9.12518	8.06417	0.0631593	1.95608e-07	-1.27385e-06	3.91848e-06	-0.000370248	-0.000619898	0	692.459
3006	6.27328	4.55876	0.0707038	-1.51326e-07	-1.94167e-06	-0.00189413	-0.0002042	-0.000153439	0	519.909
3010	6.09455	9.02932	0.0713026	7.1617e-08	-2.74911e-06	0.00319832	-0.000301424	-0.000178793	0	280.003
3012	17.2322	1.53563	0.0725718	7.32455e-08	3.54907e-09	0.00568615	4.05194e-05	-6.47606e-05	0	845.371
3016	21.3411	2.10658	0.0572148	-1.03134e-07	-2.82649e-08	-0.00674842	0.000116077	-0.000105711	0	336.488
3017	14.829	15.3607	0.0543679	1.4163e-06	5.76145e-06	0.0129133	0.000522154	-0.00349633	0	81.2146
3022	20.5445	9.47294	0.0685965	2.78369e-08	1.46821e-07	0.00797604	0.000731807	-0.000527882	0	240.58
3025	9.61423	3.23373	0.0628959	7.53049e-07	1.89334e-07	0.00396991	-0.000152616	-0.000247686	0	730.733
3027	6.29552	14.28	0.0614593	-1.02409e-06	-1.40123e-06	-0.00481161	-8.03451e-05	8.17439e-05	0	72.6481
3028	2.05429	1.72246	0.0730635	-5.01836e-07	2.97489e-07	0.0005455	-1.46244e-05	-2.03481e-05	0	296.358
3029	1.8154	6.62987	0.0607643	7.83741e-10	-1.81458e-07	-0.000534257	-5.54528e-05	-1.73486e-05	0	73.8484
3030	18.4798	8.17764	0.0731293	-4.08628e-08	-1.98824e-07	-0.00712923	0.000726119	-0.000918482	0	1124.17
3035	20.7817	7.50193	0.0698415	-1.37394e-07	-1.13108e-07	0.00477382	0.000600968	-0.00046987	0	1202.65
3036	26.7924	9.18636	0.057968	-4.41104e-08	-9.32158e-07	-0.00158449	1.5894e-05	0.000186053	0	361.103
3038	18.1248	10.8747	0.0599919	-1.83031e-07	2.5172e-07	0.0104878	0.000888118	-0.00120022	0	1408.99
3039	4.72048	8.92854	0.0562554	1.08269e-06	-2.52341e-06	-0.00528988	-0.000214809	-5.44329e-05	0	483.555
3040	2.27497	2.83802	0.0607019	-4.95666e-07	6.03735e-07	0.000350229	-3.60891e-05	-3.90983e-05	0	338.293
3041	19.6872	9.29158	0.0651982	-2.28256e-07	-2.11445e-07	0.00727739	0.000799522	-0.000744369	0	128.605
3050	14.972	10.0375	0.0632713	-2.31555e-07	6.22819e-07	0.00175968	0.000635552	-0.00195827	0	1200.34
3051	7.91639	9.3828	0.0701557	2.32821e-07	-1.51985e-06	-0.0040727	-0.00037455	-0.000441106	0	526.874
3055	10.3853	5.83997	0.0708135	3.67442e-07	-4.81127e-07	-0.0130786	-0.000268735	-0.000569509	0	604.456
3057	12.5978	8.66665	0.0654543	-2.02642e-07	7.74743e-07	-0.00872475	-0.000116942	-0.00139181	0	924.589
3059	1.70318	9.3903	0.0747659	4.70497e-07	-1.54508e-06	-0.00175351	-3.77136e-05	7.01618e-05	0	347.079
3064	22.158	4.83712	0.0555716	-2.77131e-07	1.47825e-07	0.00643999	0.000319105	-0.000234745	0	807.708
3065	12.9019	2.11548	0.0566699	1.09484e-08	2.18912e-07	0.00129756	-3.57819e-05	-0.000163215	0	241.465
3066	17.7599	3.44438	0.0564604	-3.19453e-07	3.29195e-07	-0.00735944	0.000190713	-0.000322743	0	525.609
3070	1.6896	4.88352	0.0659279	1.27027e-07	1.0309e-06	0.000894339	-3.82333e-05	-4.34418e-05	0	328.79
3071	2.42485	2.15395	0.0690315	-5.42816e-07	3.89375e-07	0.000561244	-3.09064e-05	-3.02908e-05	0	441.598
3072	3.00883	1.00638	0.0612464	-2.22976e-08	-1.7074e-09	0.00104215	1.26373e-07	-2.93281e-06	0	63.8306
3073	1.08017	14.292	0.0699138	-5.64209e-08	-4.41874e-06	0.000703375	-7.67994e-07	0.000287769	0	29.6237
3074	4.58537	5.35396	0.0653068	-1.14052e-07	-2.00137e-06	-0.000731552	-0.000173551	-0.000103515	0	107.162
3075	10.568	12.3142	0.0556673	5.20659e-07	3.38911e-06	-0.012828	-0.000267991	-0.0014399	0	1561.69
3077	17.7003	3.18895	0.0721928	-2.64649e-07	3.48105e-07	-0.00219569	0.000131341	-0.000295023	0	270.463
3078	10.5186	1.9068	0.0589042	5.31038e-07	3.40822e-07	-0.00155907	-5.64281e-05	-9.33766e-05	0	1250.16
3079	18.5974	12.5467	0.0591548	4.72716e-07	-1.50759e-07	0.00509646	0.000817152	-0.000992771	0	158.911
3082	26.2039	6.90976	0.058752	-1.28302e-07	-5.19205e-07	0.00308829	7.90136e-05	-4.67039e-06	0	418.899
3084	12.6136	10.9665	0.073869	4.78356e-07	1.89541e-06	0.00873857	3.31883e-05	-0.00209678	0	1394.84
3085	15.268	5.5046	0.0583086	-7.5163e-07	7.4796e-07	-0.00280693	0.000131052	-0.000741332	0	525.192
3086	10.4843	14.6267	0.0570635	-6.67323e-07	1.54448e-06	-0.0288569	-2.02547e-05	-0.00122012	0	655.558
3088	17.8516	4.67802	0.0562998	-3.61246e-07	3.61292e-07	-0.000972966	0.000292859	-0.000531418	0	1676.04
3091	20.7975	1.57955	0.062792	8.13231e-08	-5.77395e-08	-0.0023892	5.65009e-05	-5.55387e-05	0	469.067
3096	3.00892	4.56742	0.0610521	-6.57459e-07	2.96259e-07	0.00476502	-9.10674e-05	-5.81238e-05	0	136.746
3098	1.54108	5.97368	0.0564076	-2.24159e-08	-1.78482e-07	0.00078992	-3.2655e-05	-3.30904e-05	0	528.408
3108	13.4923	4.98433	0.0581297	-6.76326e-07	1.40117e-06	0.00381029	-4.93121e-05	-0.00062817	0	937.477
3110	13.2112	14.9798	0.0749467	4.24416e-07	2.06377e-06	-0.0561556	-3.87584e-05	-0.00429504	0	6004.43
3112	18.0607	4.64939	0.0534668	-3.70192e-07	1.42353e-07	0.000675853	0.000281215	-0.00049241	0	808.243
3113	12.717	6.12965	0.0559667	4.64477e-08	1.72819e-07	-0.00158411	-6.02329e-05	-0.000800552	0	592.697
3114	12.7841	3.19542	0.0659946	-1.94196e-08	9.1108e-08	-0.00510977	-5.21582e-05	-0.0002951	0	1324.84
3117	25.4129	9.01726	0.062464	-6.10007e-08	-6.77388e-07	0.0137096	0.000176562	0.000124675	0	504.196
3124	25.196	3.56372	0.0556405	-5.01236e-07	-1.44756e-08	0.00144742	0.000103905	-8.75853e-05	0	350.2
3130	19.8906	5.71149	0.0736057	-6.80978e-07	4.7571e-08	-0.00485004	0.000438111	-0.000497326	0	615.998
3131	3.96251	3.96272	0.0643298	-1.00674e-06	-8.01748e-07	0.00201073	-0.000114592	-6.80598e-05	0	382.449
3133	15.7721	12.3528	0.0671208	1.12316e-08	2.83198e-06	0.00884039	0.000922922	-0.00245775	0	2928.45
3134	15.1489	9.5549	0.0553579	-1.10116e-07	2.74008e-07	-0.0104246	0.000618265	-0.00175897	0	1176.95
3135	8.47329	5.96914	0.0682974	-1.34401e-07	-5.83318e-07	0.00164404	-0.00031973	-0.000379009	0	401.522
3136	23.4048	6.34791	0.0723996	-3.5588e-07	-2.94208e-07	0.00284264	0.000347976	-0.000171804	0	321.129
3139	18.2563	10.8582	0.0725609	-1.73775e-07	2.17249e-07	0.0205023	0.000887419	-0.00114933	0	526.739
3142	12.9366	11.0091	0.0707686	7.10878e-07	1.75476e-06	-0.0024528	0.000105042	-0.00218706	0	888.672
3144	6.04722	11.9038	0.0512387	8.67989e-07	-2.13549e-06	-0.00837431	-0.000234395	-5.15959e-05	0	165.337
3145	10.0756	9.75609	0.0503903	-6.86487e-07	6.50062e-07	-0.0142085	-0.000345904	-0.000990266	0	250.378
3147	21.3302	6.98369	0.0680382	-3.44805e-07	-5.17928e-07	-0.000566522	0.000536245	-0.000375798	0	835.966
3152	13.9855	7.96086	0.0672696	-1.34128e-07	-3.27353e-08	-0.00450601	0.000143112	-0.00137172	0	477.054
3157	20.0647	9.67313	0.0542418	-5.53429e-09	-1.58749e-07	-0.00633768	0.000776451	-0.000656352	0	1374.6
3158	2.96039	6.99229	0.065434	3.65438e-07	-9.74057e-08	0.00076478	-0.000128943	-4.08427e-05	0	423.433
3161	7.85757	12.6117	0.0525587	-9.71e-08	1.11947e-06	-0.0088453	-0.00026766	-0.000352376	0	526.159
3162	7.53133	7.98778	0.074475	4.26985e-08	-1.92035e-06	-0.000657858	-0.000356653	-0.000357326	0	481.37
3163	11.758	4.2794	0.0502385	-3.87435e-07	1.01621e-06	-0.00735252	-0.000154399	-0.000442832	0	879.775
3165	6.96975	1.27748	0.0736609	1.53865e-07	-3.57955e-07	-0.00014412	-2.58357e-05	-1.4804e-05	0	408.261
3167	12.4553	12.7851	0.0705802	2.07595e-06	1.99032e-06	-0.0257172	-1.83124e-05	-0.00262638	0	1718.06
3168	7.64613	4.83339	0.0664767	6.61272e-08	-9.2443e-07	-0.00115318	-0.00023968	-0.000252123	0	224.621
3169	11.7035	13.2127	0.0568346	1.50196e-06	2.49648e-06	-0.0325468	-0.000199265	-0.00221875	0	955.925
3170	23.3784	5.27214	0.073335	-3.16165e-07	-1.46274e-07	0.000757678	0.000280651	-0.000160347	0	135.351
3173	4.76873	3.22555	0.0647473	-1.38406e-06	-1.02474e-06	-0.000121099	-0.000118132	-6.51695e-05	0	438.248
3175	13.8989	15.5927	0.0511296	-1.33668e-06	3.1463e-06	-0.00378428	0.000559797	-0.00629292	0	6588.95
3176	1.68001	12.4614	0.0748098	6.02346e-07	-3.95023e-06	-0.000142556	-2.5521e-05	0.000213673	0	144.009
3178	15.4464	10.7095	0.0564615	-1.2656e-07	8.04941e-07	-0.00167288	0.000853288	-0.0020746	0	1468.99
3181	12.7336	8.87987	0.0669422	-1.37412e-07	6.88961e-07	-0.0182567	-5.5189e-05	-0.00146711	0	505.628
3182	16.3328	5.81798	0.0664294	-3.77972e-07	7.7257e-07	-0.00915627	0.000291266	-0.000778505	0	478.315
3185	10.4597	1.7914	0.0707683	4.79002e-07	3.13527e-07	-0.000980597	-5.48813e-05	-8.354e-05	0	600.973
3186	17.4742	4.80596	0.0592273	-3.7809e-07	6.16485e-07	-0.0041391	0.000300726	-0.000558682	0	602.118
3187	1.15979	3.72522	0.0637969	-1.68205e-08	2.03375e-06	0.000370411	-5.47495e-06	-4.64688e-05	0	423.454
3190	14.3131	2.77397	0.0739007	-7.79574e-08	1.90385e-07	-0.00629685	-2.56918e-05	-0.000222612	0	881.581
3191	3.20121	4.90084	0.0647713	-4.35356e-07	3.06134e-08	0.0012909	-0.000106731	-5.79936e-05	0	180.478
3193	16.2539	14.2373	0.0564443	9.97451e-07	3.31294e-06	0.0474905	0.000671396	-0.00227039	0	712.032
3195	1.08647	13.9123	0.0633375	-3.84663e-10	-4.50065e-06	-0.000623784	-1.60578e-06	0.000275236	0	24.6318
3198	1.81163	5.08284	0.0569976	1.59575e-07	6.34182e-07	-0.00428541	-3.83073e-05	-4.24539e-05	0	287.338
3200	8.31073	5.68025	0.0537852	1.01212e-08	-3.68298e-07	-0.00423576	-0.000301175	-0.000373362	0	337.805
3201	19.822	1.92361	0.058153	5.07847e-08	9.78507e-08	-0.00285532	0.000134015	-9.80795e-05	0	353.433
3202	16.4035	10.4608	0.0599108	-3.8482e-07	6.99524e-07	-0.0127324	0.000948653	-0.00177889	0	2364.93
3204	16.6968	11.4377	0.0569321	-6.32364e-08	8.24644e-07	0.0210922	0.000941881	-0.00177872	0	4149.75
3206	15.8658	14.1882	0.0699621	7.32277e-07	4.04319e-06	0.0350617	0.000661919	-0.00259305	0	1432.69
3209	3.88477	5.9268	0.058019	-6.12819e-08	-7.95153e-07	-0.000607998	-0.000155775	-6.95409e-05	0	304.11
3215	3.50866	3.89356	0.07227	-9.50777e-07	-2.349e-07	-0.000908851	-9.74832e-05	-5.62007e-05	0	226.382
3217	18.6901	6.34465	0.0515913	-7.70575e-07	5.82864e-08	-0.0026564	0.000510178	-0.000695696	0	1258.81
3218	2.36476	12.6468	0.0622398	6.2276e-07	-3.53455e-06	-0.000281253	-4.96686e-05	0.000214064	0	112.196
3220	11.5309	7.33205	0.0719879	2.27306e-07	6.41442e-07	-0.0088843	-0.000192709	-0.00096093	0	499.565
3221	3.82819	1.9345	0.0633541	-2.96972e-07	-1.80846e-07	0.0024201	-4.42747e-05	-3.13928e-05	0	299.159
3225	4.69144	9.62112	0.0647385	1.17824e-06	-2.52633e-06	-4.98291e-05	-0.000213996	-2.53328e-05	0	293.152
3226	14.6307	6.38692	0.0597902	-1.5085e-06	6.13317e-07	0.0148516	0.000151123	-0.000918087	0	955.702
3227	17.8779	12.0543	0.0616991	1.21557e-07	-3.11003e-07	-0.00132986	0.000881607	-0.00133316	0	1904.03
3229	12.7606	15.2241	0.0737187	-1.83158e-07	8.29133e-07	-0.0792251	2.59452e-05	-0.0035415	0	2553.44
3231	13.8486	14.0535	0.0732564	2.14389e-06	3.00555e-06	-0.0269786	0.000630237	-0.00419345	0	10248.8
3234	10.0848	2.0421	0.0552365	6.74241e-07	2.52429e-07	-0.00572964	-6.60147e-05	-0.00010958	0	830.276
3235	3.55558	4.10819	0.0531706	-8.64922e-07	-3.77344e-07	0.00115894	-0.000104836	-6.16391e-05	0	396.656
3237	26.7967	6.09646	0.0670084	-3.64161e-08	-2.88119e-07	0.00394861	2.04593e-05	-4.05924e-05	0	611.379
3238	6.71579	10.9682	0.0669004	5.15672e-07	-2.05068e-06	-0.0116398	-0.00029546	-0.000200085	0	139.457
3239	12.0042	9.11603	0.0711515	-5.69154e-07	1.31952e-06	0.0126712	-0.000153348	-0.0013503	0	209.11
3243	7.03319	15.9487	0.0515769	-2.5035e-06	9.0155e-07	-0.00942162	9.3233e-05	9.59024e-05	0	36.1785
3252	22.5211	5.18349	0.052437	-3.78927e-07	5.91363e-08	0.00601521	0.000324272	-0.000233682	0	655.012
3253	24.4366	2.41899	0.059406	-4.99309e-07	1.46544e-07	-0.00322601	8.73849e-05	-6.79959e-05	0	544.585
3254	4.06455	5.65769	0.0555112	-1.8443e-07	-1.09502e-06	0.000109703	-0.000163132	-7.18884e-05	0	206.528
3259	22.4617	4.15962	0.0595493	-2.52772e-07	5.68266e-09	-0.00140162	0.000258889	-0.000175348	0	425.414
3260	15.6294	10.7438	0.0657183	-2.86631e-08	5.4351e-07	-0.0108451	0.000900629	-0.00204463	0	2189.92
3261	17.5613	8.46644	0.053464	-1.03976e-06	1.56714e-07	-0.00866653	0.000680009	-0.00113162	0	62.2523
3264	1.37114	12.7783	0.0650775	2.21934e-07	-4.44223e-06	-9.32092e-05	-1.26051e-05	0.000235463	0	182.001
3266	9.33567	13.0358	0.0632912	-8.38847e-07	3.14145e-06	-0.0232406	-0.000253812	-0.000825354	0	327.216
3269	7.20103	3.6977	0.0682209	1.74443e-08	-1.31131e-06	-0.000580672	-0.000190481	-0.000167458	0	242.541
3270	17.8928	3.74105	0.062841	-3.92091e-07	1.96323e-07	-0.00469914	0.000270415	-0.000407281	0	784.225
3272	25.1502	6.02555	0.0704268	-2.29131e-07	-3.6162e-07	0.00697712	0.000178162	-7.32141e-05	0	410.448
3274	17.753	9.32404	0.0702767	-1.25534e-07	6.28672e-07	-0.00410432	0.000867407	-0.00123714	0	612.401
3275	17.5569	5.07064	0.0728111	-3.31854e-07	6.10803e-07	-0.00239138	0.000319846	-0.000589129	0	978.63
3276	5.44407	2.29403	0.0612539	-3.44814e-07	-9.60508e-07	0.0014517	-9.63146e-05	-5.84443e-05	0	413.232
3277	25.8873	8.66034	0.0664835	-8.31961e-08	-7.52399e-07	-0.000246447	0.00013344	0.000127371	0	473.294
3278	6.60658	11.4383	0.0629261	7.06741e-07	-1.76581e-06	-0.00340535	-0.00028299	-0.000167146	0	393.856
3279	26.9061	9.94373	0.0565539	-6.19869e-10	-9.39043e-07	-0.000280883	8.52069e-06	0.000237538	0	279.691
3285	2.27011	12.5587	0.0671179	6.30381e-07	-3.57972e-06	-0.000509121	-4.35827e-05	0.000208833	0	127.714
3286	20.4263	4.78115	0.0504195	-3.38622e-07	4.48671e-08	0.00169243	0.000375136	-0.000349189	0	706.643
3287	3.16368	13.4595	0.0630361	1.11412e-07	-3.30366e-06	0.000329714	-4.64757e-05	0.000226019	0	13.8582
3289	10.7556	3.63249	0.0611415	3.54829e-07	6.96745e-07	0.0001461	-0.000157805	-0.000307686	0	710.977
3290	11.3044	7.97545	0.0618765	2.67491e-07	1.36721e-06	-0.0050892	-0.000236097	-0.00102311	0	438.278
3291	3.15495	11.2328	0.0560811	1.53527e-06	-3.29113e-06	-0.00113082	-0.000102872	0.000126886	0	57.1582
3292	11.6569	7.33812	0.0541862	1.70238e-07	5.5449e-07	0.00269379	-0.000193473	-0.000986537	0	1226.28
3293	20.1955	8.04729	0.0685124	-1.87973e-08	-4.55172e-08	0.00186464	0.00068431	-0.000582282	0	342.771
3300	21.2036	7.16327	0.054034	-3.80481e-07	-4.53669e-07	0.0117979	0.00054497	-0.000400236	0	598.069
3301	15.7291	6.21339	0.0687646	-9.11308e-07	8.37809e-07	-0.0101393	0.000258314	-0.000866508	0	824.994
3305	19.7096	6.55194	0.0532526	-5.78488e-07	-7.36723e-08	-0.006768	0.000574332	-0.000595777	0	695.288
3306	19.6484	7.16057	0.0532871	-1.52339e-07	-4.90469e-08	0.00514912	0.000595181	-0.000610765	0	288.312
3307	12.0792	2.42689	0.0660133	-1.39308e-07	8.78341e-08	0.00317489	-5.40698e-05	-0.000155625	0	878.868
3310	19.1146	2.09163	0.0576962	1.02457e-07	1.69756e-07	0.00391047	0.000130715	-0.000137357	0	434.594
3311	14.96	1.99681	0.055028	-2.5005e-07	2.89994e-07	0.000480212	8.63602e-06	-0.000133297	0	1151.3
3313	9.35886	7.56662	0.0514451	-3.32715e-08	-1.42679e-06	-0.00179546	-0.000336163	-0.000628875	0	183.637
3318	24.6533	8.211	0.0585264	-9.1188e-08	-5.50222e-07	0.0074866	0.000279273	2.51943e-05	0	111.895
3323	17.6048	5.2117	0.0707411	-2.48923e-07	6.7695e-07	-0.00602714	0.000311414	-0.000634893	0	1063.4
3326	11.791	11.3241	0.0535826	9.46233e-07	2.72327e-06	-0.0094362	-0.000175026	-0.00185353	0	485.27
3327	11.493	4.8562	0.0719059	-2.86528e-07	1.50235e-06	-0.00590422	-0.000176828	-0.000538389	0	993.008
3328	4.87944	12.8603	0.0725419	6.35165e-07	-1.48929e-06	-0.00296695	-0.000123757	0.000117004	0	105.849
3329	1.60628	9.6167	0.0716189	4.57819e-07	-1.69083e-06	0.0049312	-2.71746e-05	8.31692e-05	0	145.197
3330	13.8477	14.1964	0.0698045	1.84795e-06	3.00606e-06	-0.0228442	0.000694178	-0.00419314	1	7849.42
3331	14.0087	6.58067	0.0672284	-7.66197e-07	5.42684e-07	0.0116119	6.32076e-05	-0.000949767	0	1382.7
3332	1.77145	1.4303	0.0650462	-3.24195e-07	1.81039e-07	0.000380244	-8.91772e-06	-1.4638e-05	0	210.545
3334	18.911	7.97997	0.0669122	1.57812e-07	-5.01093e-07	0.0183139	0.000697552	-0.000855205	0	1133.08
3336	1.75801	2.83742	0.0629907	-2.79052e-07	1.10486e-06	0.00026939	-2.29123e-05	-3.60768e-05	0	394.375
3337	19.0797	10.891	0.0644652	4.50354e-07	1.46765e-06	0.00526658	0.000774533	-0.000897148	0	572.86
3340	8.03339	8.67353	0.072213	2.82167e-07	-1.80345e-06	-0.00305523	-0.000379838	-0.000463203	0	240.228
3342	13.6516	13.3669	0.0593633	2.05098e-06	2.53821e-06	-0.00710687	0.000442903	-0.00367683	0	2181.26
3344	1.70792	5.79281	0.0620182	4.78697e-08	-1.20194e-07	0.00102836	-3.47617e-05	-3.32326e-05	0	206.22
3346	5.97357	15.8173	0.069747	-3.09467e-06	-1.51417e-06	-0.00270845	4.18201e-06	0.000205754	0	38.9529
3352	20.4787	7.11456	0.0567604	-3.49813e-07	-9.61885e-08	0.00123092	0.000562074	-0.00049708	0	628.673
3355	12.9377	6.03315	0.0690706	-2.01965e-07	5.2347e-07	0.00362095	-3.09189e-05	-0.000807239	0	1371.33
3356	4.04752	15.0725	0.0708145	-9.08247e-07	-2.70635e-06	-0.00139186	-1.91136e-05	0.000244967	0	85.24
3358	1.63773	12.945	0.0526909	1.96108e-07	-4.22811e-06	-0.000662269	-1.7097e-05	0.000238286	0	91.4686
3359	9.65467	14.9511	0.0554859	-9.78745e-07	1.63129e-06	-0.0190378	7.11575e-05	-0.000729382	0	229.996
3364	3.80755	13.1696	0.0500384	2.69822e-07	-2.61182e-06	-0.00173953	-8.15514e-05	0.000192438	0	111.62
3371	25.8509	1.71033	0.0549103	-1.2817e-07	1.08896e-07	-0.000162503	2.21313e-05	-2.97413e-05	0	165.492
3372	22.1104	7.47173	0.0728244	-2.54705e-07	-4.11907e-07	0.00267776	0.000504654	-0.000268648	0	770.194
3377	20.4804	2.61069	0.0545558	-2.75253e-08	6.29071e-08	-0.00284454	0.000174996	-0.000140896	0	1069.5
3380	11.2155	5.13851	0.0616241	-1.39953e-07	7.93674e-07	-0.0211813	-0.000190905	-0.000567661	0	618.131
3384	26.9416	4.13563	0.07264	-1.94885e-08	2.43168e-07	-0.00185397	2.89277e-06	-6.14257e-05	0	222.151
3390	12.9475	3.50709	0.0502051	-8.16223e-08	1.88979e-07	0.000649938	-4.98411e-05	-0.000335195	0	983.92
3391	1.36753	6.53372	0.0611443	-1.71877e-08	-7.29848e-08	-0.00628658	-1.97328e-05	-1.20963e-05	0	211.476
3392	16.664	13.3982	0.068448	1.16989e-06	2.65537e-06	0.0230938	0.000830955	-0.00195463	0	1761.47
3397	7.05943	5.79414	0.0568593	5.19291e-07	-1.19968e-06	-0.00111777	-0.00029087	-0.000248851	0	600.626
3401	23.1603	9.28441	0.0719192	-4.28259e-07	-7.06319e-07	0.00864166	0.000435542	-2.62691e-05	0	662.76
3406	2.15117	8.21805	0.0548213	4.24509e-07	-3.52666e-07	-0.00429037	-7.33181e-05	1.97587e-05	0	208.719
3408	9.09765	7.28852	0.0588429	-2.75058e-08	-1.84903e-06	-0.00848834	-0.000342874	-0.000551711	0	1001.89
3410	9.50974	5.86539	0.0621857	2.24116e-07	-8.96633e-07	0.000876218	-0.000324061	-0.000481779	0	477.765
3411	15.1781	15.1162	0.0503076	2.253e-06	5.40031e-06	0.0593369	0.000488382	-0.00307981	0	1963.01
3412	16.6555	6.76095	0.0596516	-5.25325e-07	4.58843e-07	0.00460436	0.000442181	-0.000958895	0	760.681
3415	17.0928	11.5652	0.0634813	1.61825e-07	3.68028e-07	0.0188041	0.000903407	-0.00164008	0	1108.31
3416	1.28895	13.9797	0.0544052	-1.45381e-07	-4.64003e-06	-0.00119217	-5.26897e-06	0.000276511	0	74.1813
3420	12.249	3.64484	0.0520516	-3.77235e-08	4.55149e-07	-0.00541106	-7.82118e-05	-0.000333329	0	753.14
3421	16.6887	9.55001	0.0534175	-2.56418e-07	4.02185e-07	0.00998206	0.00081269	-0.0014712	0	333.008
3423	26.9398	4.7246	0.0550982	-3.5053e-09	6.85104e-08	0.00108972	6.21368e-06	-6.49888e-05	0	400.139
3424	19.8659	7.10717	0.057582	-2.67171e-07	-9.79553e-08	-0.00540784	0.000592447	-0.000596042	0	732.907
3428	2.03328	3.94774	0.0576655	-8.50081e-07	2.15326e-06	0.000824272	-4.27234e-05	-4.56557e-05	0	226.486
3429	7.68017	10.3278	0.0549191	3.82745e-08	-8.15122e-07	-0.00825	-0.000359859	-0.00040912	0	395.61
3430	12.9318	3.80164	0.0710275	-1.6049e-07	2.99152e-07	-0.00475488	-6.21351e-05	-0.000384417	0	394.276
3431	6.39314	3.82635	0.0594542	-7.45775e-08	-1.62605e-06	-0.00271927	-0.000182867	-0.000135594	0	335.343
3432	14.1493	11.5369	0.056756	5.01607e-07	1.03596e-06	0.0147801	0.00050551	-0.00258867	0	2680.16
3433	14.7951	13.0366	0.0709725	4.99545e-07	2.06592e-06	0.0223366	0.000834282	-0.00313187	0	1618.84
3437	3.70741	4.87361	0.0698473	-5.32145e-07	-4.95079e-07	0.00230068	-0.000126363	-5.84517e-05	0	314.585
3438	19.8147	11.943	0.0628261	5.9413e-07	-2.15472e-06	0.0168678	0.000768717	-0.000672565	0	240.657
3439	6.21757	6.03332	0.0727516	4.92211e-07	-1.68254e-06	-0.00398973	-0.000265278	-0.000196609	0	277.147
3440	10.6816	2.21071	0.0538405	4.35858e-07	5.4309e-07	0.00120616	-6.31564e-05	-0.000124248	0	683.064
3444	15.8786	1.49107	0.0582642	-8.54933e-08	1.32983e-08	0.000995156	1.15173e-05	-6.3542e-05	0	781.364
3446	9.31718	2.12604	0.064895	6.31842e-07	-8.02905e-08	0.00144546	-8.52376e-05	-0.000106997	0	571.102
3448	17.671	13.683	0.0610919	1.60488e-06	-2.01149e-07	0.0165864	0.000702878	-0.00138039	0	340.668
3449	9.23503	11.938	0.0504037	-1.9807e-07	2.23421e-06	-0.0267289	-0.000361863	-0.00080192	0	614.623
3452	19.6638	12.1149	0.0612493	-1.27225e-07	5.50225e-07	0.0186068	0.00071544	-0.000722492	3	582.487
3458	2.84292	14.8767	0.0749872	-7.75206e-09	-3.59983e-06	-0.00191092	-1.18363e-05	0.000276032	0	58.9959
3459	18.1284	9.75949	0.0533963	-2.49194e-07	7.27008e-07	0.0273892	0.000939539	-0.00118868	0	1071.68
3463	21.9079	7.28151	0.0669808	-2.12229e-07	-4.41739e-07	0.00655855	0.000501519	-0.000292689	0	215.264
3469	8.89187	8.82355	0.0567459	2.5346e-07	-1.24164e-06	0.00318051	-0.000402345	-0.000636077	0	509.703
3470	3.5256	2.44374	0.0690435	-8.26604e-07	-1.87031e-07	0.00267877	-5.85723e-05	-4.39746e-05	0	414.611
3472	22.0001	2.1689	0.059975	-1.38447e-07	-9.21207e-08	-0.00237998	0.00013305	-0.00010511	0	317.89
3473	19.5711	3.0262	0.0672757	2.56587e-08	4.36447e-08	-0.00306283	0.000195768	-0.000214594	0	847.12
3474	12.1176	9.5687	0.0545295	-1.25851e-07	1.44741e-06	0.00688781	-0.000191653	-0.00159285	0	490.234
3476	22.4683	9.03774	0.0612791	-3.5978e-07	-3.33603e-07	0.00407917	0.000534827	-0.000161525	0	498.829
3477	25.4159	2.10294	0.0733415	-3.08516e-07	1.99331e-07	-0.00122843	4.62745e-05	-5.13604e-05	0	326.3
3480	18.5299	2.97906	0.0703337	-8.5609e-08	1.34995e-07	-0.00413237	0.000187829	-0.000263224	0	919.965
3481	24.7247	6.17791	0.074433	-2.07656e-07	-3.14499e-07	-0.00103833	0.000230388	-7.18286e-05	0	447.73
3483	13.0261	4.06055	0.0611566	-5.27827e-07	5.0382e-07	0.00376629	-6.88388e-05	-0.000406239	0	975.061
3485	8.76136	15.9277	0.0720969	-8.06353e-07	2.10053e-06	-0.0196937	0.000248128	-0.000284355	0	7.02563
3486	9.74331	5.27779	0.0682911	6.46259e-07	-2.81903e-07	-0.00288543	-0.000278348	-0.000432587	0	867.837
3487	4.78177	7.36301	0.0630253	3.33815e-07	-1.88566e-06	-0.00170415	-0.000223899	-9.05445e-05	0	133.717
3494	25.9066	5.78865	0.0709542	-1.07428e-07	-3.61434e-07	-0.000704494	9.54323e-05	-6.1676e-05	0	536.154
3495	4.15965	15.7469	0.059686	-9.33566e-07	-2.51915e-06	-0.00162578	-8.8207e-07	0.000262348	0	26.7776
3496	19.0082	5.16159	0.0739201	-6.77798e-07	-7.40639e-08	0.000674792	0.000401342	-0.000504904	0	970.679
3498	24.8908	3.82238	0.0719344	-5.39011e-07	1.45044e-08	-0.00209019	0.000119518	-9.62606e-05	0	294.336
3507	12.1689	8.15722	0.0611321	2.11434e-09	7.06456e-07	-0.00946727	-0.000144681	-0.00115823	0	414.983
3510	15.6015	8.96839	0.051651	-3.81144e-07	-7.52879e-09	0.0109539	0.000513809	-0.0016134	0	1689.71
3511	15.9233	12.2329	0.0714373	-2.25549e-07	2.87499e-06	0.0296862	0.00092248	-0.00233339	0	1465.94
3512	2.48021	12.605	0.0605588	6.18751e-07	-3.65309e-06	-0.00174016	-5.33326e-05	0.000208397	0	165.091
3513	7.91823	5.54261	0.0553721	2.20847e-08	-5.06765e-07	0.00649096	-0.00029687	-0.000322382	0	1018.12
3514	4.87273	8.60684	0.0739106	9.32684e-07	-2.63351e-06	-0.00343081	-0.000226683	-7.21616e-05	0	92.8661
3516	26.2177	5.595	0.0628632	-5.09825e-08	-2.40712e-07	0.00213835	6.9238e-05	-5.82183e-05	0	480.189
3518	1.4974	5.74773	0.0674583	3.02686e-08	-1.16671e-07	0.000209368	-2.63089e-05	-3.01531e-05	0	240.713
3519	17.3457	10.7716	0.0736292	-8.50194e-07	4.47722e-07	0.0153867	0.000961732	-0.00151319	0	2173.99
3522	26.7926	8.13795	0.0587283	6.87896e-09	-6.41346e-07	-0.000789787	2.87408e-05	9.50838e-05	0	931.084
3523	12.8744	2.46467	0.0713311	9.25955e-08	1.59433e-07	0.00200035	-3.76063e-05	-0.000187306	0	1264.18
3524	10.6386	11.4967	0.064081	2.05996e-07	2.3702e-06	-0.0156557	-0.000273983	-0.00139095	0	715.561
3526	20.4355	2.19939	0.0703145	-5.89339e-09	1.58594e-08	-0.00231972	0.000128538	-9.56446e-05	0	364.524
3527	12.3297	15.2374	0.0539732	-5.39746e-07	8.31319e-09	-0.0540095	0.000115109	-0.00283076	0	519.602
3530	26.7276	5.75817	0.0644948	-1.37634e-08	-2.01058e-07	-0.00465672	2.8425e-05	-5.3045e-05	0	271.567
3533	13.6568	6.92265	0.0610527	-2.53091e-07	2.19977e-07	-0.00217392	9.3086e-06	-0.00101581	0	576.914
3534	15.609	10.4027	0.0531381	2.54294e-09	3.61005e-07	-0.0368502	0.000784301	-0.00196897	0	1984.7
3535	14.7083	8.50656	0.0609542	-4.37864e-07	-3.84942e-07	1.80596e-05	0.000318142	-0.00154987	0	236.647
3539	2.98838	8.96198	0.0614539	7.97186e-07	-8.52309e-07	0.00209551	-0.000120089	2.45917e-05	0	213.299
3542	18.7493	8.9676	0.0563896	-4.05424e-07	2.49965e-07	-0.00889867	0.000794857	-0.000965465	0	1371.43
3543	16.4919	4.96693	0.0642734	-3.52897e-07	5.792e-07	0.00156015	0.00024534	-0.000591851	0	97.1555
3545	16.8535	1.30734	0.0732805	1.05245e-07	2.15051e-09	-0.00717214	2.70475e-05	-5.03054e-05	0	851.302
3546	18.4159	6.82363	0.0572124	-4.11247e-07	2.22807e-07	0.000259536	0.000535675	-0.000773011	0	478.436
3547	4.69328	12.9947	0.058401	4.1995e-07	-1.68107e-06	-0.00405966	-0.000111193	0.000134096	0	45.1884
3549	8.44016	15.7144	0.0739575	-1.9842e-06	1.95932e-06	-0.0150326	0.000163877	-0.000213494	0	136.483
3551	9.02623	8.14677	0.0657474	1.52332e-07	-1.38014e-06	-0.0010982	-0.000374093	-0.000611161	0	719.794
3555	19.2119	3.56886	0.071284	4.20536e-08	-1.44867e-09	-0.00928441	0.00027076	-0.000314197	0	594.892
3558	10.0214	2.69522	0.0509721	6.30987e-07	2.49599e-07	0.0066625	-0.000128259	-0.00018764	0	1006.51
3559	3.14545	9.63166	0.0617943	1.10337e-06	-1.29572e-06	-0.000280896	-0.000133079	5.63906e-05	0	99.8877
3560	13.6238	5.29798	0.0515841	-9.50278e-07	1.52204e-06	-0.0020054	1.27951e-06	-0.000680769	0	203.744
3561	5.61193	2.72395	0.0748918	-6.30852e-07	-1.05984e-06	-0.00112697	-0.000123494	-7.22184e-05	0	490.397
3562	23.2191	7.2707	0.0568266	-4.40403e-07	-2.44258e-07	0.00987762	0.000403789	-0.000137629	0	356.516
3563	13.835	11.7025	0.061015	8.53688e-07	1.21616e-06	0.0322539	0.000463388	-0.00263664	0	806.874
3564	17.8397	7.13042	0.0722236	-5.08347e-07	1.33271e-06	-0.00647275	0.00056474	-0.00089452	0	335.184
3565	16.5897	10.3368	0.0728814	-6.44642e-07	3.97353e-07	0.0165533	0.000918575	-0.00170349	0	344.203
3566	12.4872	2.4718	0.0717031	-2.87589e-08	1.85431e-07	-0.00958584	-4.48457e-05	-0.000158584	0	313.943
3571	15.6355	7.51914	0.0689538	-1.36261e-06	5.35524e-07	-0.0034309	0.000391447	-0.00121506	0	1631.3
3572	16.35	7.03258	0.0737238	-1.01658e-06	1.90111e-07	-0.00545512	0.000425826	-0.00104011	0	536.403
3575	7.89327	10.8087	0.0606285	5.58848e-09	-1.37714e-07	0.00168815	-0.000354526	-0.00045793	0	245.004
3576	10.78	3.264	0.0739082	3.0343e-07	5.05869e-07	0.00206586	-0.00014697	-0.000278674	0	432.192
3577	10.4052	13.1586	0.0513988	1.65889e-07	3.58814e-06	-0.00441412	-0.000244964	-0.00135257	0	543.358
3579	3.04878	9.13494	0.0535076	8.91486e-07	-9.75615e-07	-0.00127791	-0.000122526	2.78156e-05	0	338.537
3581	17.496	5.91942	0.0709003	-1.67194e-08	8.00222e-07	-0.00271733	0.000399946	-0.000736768	0	811.792
3583	15.458	11.4162	0.0604593	1.87686e-08	1.62272e-06	0.0291258	0.000975157	-0.00233747	0	1036.86
3585	23.6742	9.00893	0.0531542	-2.73065e-07	-5.30367e-07	0.00383833	0.000378311	-1.89187e-05	0	617.508
3588	14.4489	6.75012	0.0668947	-8.60288e-07	5.50755e-07	0.00179798	0.000131862	-0.00104991	0	1219.6
3589	13.9735	5.51918	0.07401	-1.203e-06	1.48547e-06	-0.00734582	2.11493e-05	-0.000751913	0	622.076
3590	4.47944	12.5691	0.0601433	1.01718e-06	-2.08526e-06	-0.0027432	-0.000124902	0.000123881	0	99.9673
3592	15.1467	8.36159	0.0626772	-6.43938e-07	-1.24021e-07	0.00485106	0.00036581	-0.00146753	0	1284.34
3594	4.24271	5.3796	0.0710873	-2.25876e-07	-1.56518e-06	-0.00369665	-0.000163519	-8.2906e-05	0	424.181
3596	17.7756	11.7481	0.057459	2.38772e-07	-1.96923e-07	0.0209945	0.000837625	-0.00139804	0	156.873
3598	16.2602	3.11946	0.0704682	-4.07853e-07	3.31619e-07	-0.00400281	9.97808e-05	-0.000292448	0	1260.08
3599	13.08	4.82912	0.0661668	-5.43376e-07	1.41804e-06	0.00772397	-9.03656e-05	-0.000563505	0	800.213
3602	10.0339	1.60312	0.0678983	5.09661e-07	1.66218e-07	0.00497318	-4.36921e-05	-4.02199e-05	0	687.391
3606	17.6315	4.2369	0.0597999	-3.94143e-07	2.92156e-07	-0.00112293	0.000264559	-0.00048634	0	835.443
3609	9.75651	7.53102	0.0699063	2.71269e-07	-9.49115e-07	-0.00420709	-0.000333865	-0.000695115	0	431.532
3610	17.0474	4.00555	0.0618452	-2.01333e-07	7.87083e-07	0.00069023	0.00021942	-0.000464713	0	1000.96
3612	12.2208	10.2622	0.0702562	5.56056e-07	1.72771e-06	-0.00317282	-0.000116659	-0.00174647	0	706.006
3614	11.0775	8.79566	0.0632002	5.48236e-08	1.6627e-06	-0.00896818	-0.000285816	-0.00113547	0	1184.39
3615	7.21326	2.19405	0.0512376	1.19585e-07	-1.03036e-06	0.00653428	-0.000105541	-6.94396e-05	0	131.137
3616	1.40403	15.7941	0.07214	1.13829e-07	-4.79664e-06	0.00029061	6.20349e-06	0.000331363	0	40.1513
3617	16.4709	2.4142	0.0602309	-2.29121e-07	9.77695e-08	-0.00836911	6.93973e-05	-0.000185109	0	727.581
3618	16.4272	1.67216	0.0574336	-3.93201e-08	7.08261e-09	0.00331163	2.2644e-05	-8.62735e-05	0	796.652
3620	18.7182	12.7084	0.0634248	1.00996e-06	-3.09291e-07	0.00948948	0.000833339	-0.000943702	0	318.624
3622	15.7685	13.2677	0.0747328	3.95248e-07	3.3494e-06	0.0208957	0.000929026	-0.00267412	0	588.849
3624	12.4917	13.8168	0.0626379	2.14304e-06	1.00526e-06	-0.0587837	0.000199706	-0.00305756	0	761.699
3626	13.9878	2.30971	0.0588805	-2.9356e-07	2.16589e-07	0.00121485	-3.58737e-06	-0.00018605	0	758.926
3630	17.3062	10.0934	0.071603	-5.79942e-07	7.00468e-07	0.0112573	0.000918174	-0.00143172	0	1289.83
3633	13.4058	13.6397	0.0667301	2.25443e-06	2.034e-06	0.0153303	0.000419563	-0.00371089	0	4197.21
3636	21.0261	8.85428	0.0537087	-4.3004e-07	2.57031e-07	0.00270393	0.000699301	-0.000409847	0	980.882
3642	15.2157	11.9697	0.0523084	1.65955e-07	1.84097e-06	-0.0105367	0.000907706	-0.00267205	0	2158.99
3643	11.7382	1.76729	0.0740613	1.4461e-08	1.47329e-07	-0.00447065	-3.93217e-05	-9.96171e-05	0	480.509
3648	8.87258	13.1303	0.0735373	-1.27128e-06	3.25618e-06	-0.0112521	-0.000222161	-0.000637802	0	55.659
3649	6.23387	3.80776	0.0581113	-1.01505e-07	-1.62793e-06	9.90791e-05	-0.000175269	-0.000124301	0	506.779
3652	14.8127	1.20461	0.0548154	-1.65519e-07	2.8515e-07	0.00586369	-6.56172e-06	-2.91578e-05	0	1027.04
3654	12.4043	12.217	0.0746019	1.31876e-06	2.10444e-06	-0.0172772	3.12186e-05	-0.00233682	0	901.693
3655	5.86993	3.03693	0.05179	-5.60999e-07	-1.22434e-06	0.00150683	-0.000145974	-8.59321e-05	0	319.939
3656	2.73677	2.67996	0.0721166	-7.68814e-07	3.66437e-07	-0.00099119	-5.03561e-05	-3.98271e-05	0	373.595
3658	20.2733	4.63846	0.0635793	-2.65591e-07	6.14756e-08	-0.00193345	0.000369381	-0.000346255	0	508.143
3659	2.53306	13.4961	0.0566645	1.01037e-07	-3.5507e-06	-3.80062e-05	-3.74309e-05	0.000243073	0	68.8751
3660	5.61046	1.59802	0.068492	-3.70678e-08	-5.77112e-07	0.00336099	-5.08879e-05	-2.69644e-05	0	335.484
3666	6.12913	6.65328	0.0701219	6.39061e-07	-1.70818e-06	-0.000799956	-0.000289423	-0.000191271	0	211.173
3671	2.54432	12.844	0.0523514	5.51241e-07	-3.53897e-06	-0.00174731	-4.79704e-05	0.000216925	0	55.8257
3675	14.592	9.97111	0.0745239	-1.27669e-07	3.16208e-07	-0.0151464	0.000512772	-0.00201796	0	2013.38
3677	1.10651	3.00964	0.0531488	-6.87168e-09	2.17027e-06	0.000735846	-7.52211e-06	-3.70255e-05	0	463.439
3679	10.7856	4.70085	0.0676954	2.07465e-07	1.48196e-06	-0.00241155	-0.000202063	-0.000424145	0	684.573
3680	5.73613	11.512	0.0593786	8.73138e-07	-2.26394e-06	-0.00614744	-0.000239618	-3.81631e-05	0	347.009
3685	6.40895	9.3019	0.074742	2.44862e-08	-2.74331e-06	-0.00788327	-0.000323461	-0.000214697	0	300.323
3695	12.7145	10.7266	0.0592007	5.18044e-07	1.66236e-06	0.00399301	4.55538e-05	-0.00202364	0	1222.47
3697	15.6466	15.3709	0.0648562	3.34883e-06	5.33098e-06	0.0128577	0.00031225	-0.00241011	0	501.465
3700	8.85629	15.2107	0.0618909	-1.14512e-06	2.51909e-06	-0.0176872	8.99175e-05	-0.000403266	0	73.9121
3701	17.8245	5.6988	0.0692606	-3.13885e-07	6.54523e-07	0.0019351	0.000396946	-0.000685869	0	337.766
3702	7.73853	15.2696	0.0558753	-3.15643e-06	1.47611e-06	-0.00967856	4.111e-05	-8.3808e-05	0	55.9199
3703	10.7595	8.63562	0.0596569	8.79457e-08	6.13741e-07	-0.012228	-0.000294856	-0.00103995	0	796.965
3704	21.9184	9.62556	0.0603127	-6.80563e-07	3.44664e-08	-0.00154923	0.000585027	-0.000205472	0	647.567
3705	4.17779	1.73044	0.0587546	-1.93906e-07	-2.00234e-07	0.0026793	-4.2345e-05	-2.71948e-05	0	431.465
3711	6.57176	8.19766	0.0679347	-2.08563e-07	-2.36061e-06	0.00193971	-0.000316523	-0.000245269	0	450.057
3712	8.89626	15.0946	0.0609854	-1.09066e-06	2.50324e-06	-0.0143567	7.02333e-05	-0.000431477	0	215.317
3717	7.34163	8.71203	0.0719116	1.27307e-07	-2.36606e-06	-0.00280418	-0.000355324	-0.000333828	0	152.942
3718	10.9954	3.51016	0.0530154	2.48606e-07	6.48746e-07	-0.00527573	-0.000157807	-0.000292498	0	617.029
3721	17.8487	10.5288	0.0604893	-1.38154e-08	8.08684e-07	-0.000996908	0.000926321	-0.00132004	0	1075.23
3726	11.2443	4.1113	0.0500133	-6.10594e-10	1.01878e-06	0.00391364	-0.000164995	-0.000378792	0	929.922
3730	9.39543	2.23416	0.0554987	6.74299e-07	-7.39163e-08	0.00018911	-0.000104363	-0.000123844	0	353.225
3733	7.90423	15.8284	0.0519634	-2.20449e-06	1.30737e-06	-0.0105315	0.000139506	-7.45728e-05	0	49.14
3734	25.5384	9.06115	0.0706164	-6.2838e-08	-6.82821e-07	0.00440776	0.000161355	0.000141939	0	667.661
3736	20.3473	9.22747	0.0532958	-2.94419e-07	1.89991e-08	0.0119492	0.000730161	-0.000557894	0	720.958
3743	3.12531	6.8026	0.0623457	5.31885e-07	-1.62645e-07	0.00151855	-0.000132556	-4.30513e-05	0	372.358
3746	13.2717	12.661	0.0667517	2.09307e-06	1.68428e-06	-0.0485168	0.000370463	-0.00309383	0	2637.36
3750	13.9082	1.02703	0.0550296	-6.88738e-08	2.88405e-09	-0.000375959	-3.8909e-06	-1.12667e-05	0	547.514
3752	19.9199	7.0027	0.0601039	-4.46259e-07	-1.57668e-07	-0.00644571	0.000591753	-0.000584215	0	988.233
3756	15.4436	10.0713	0.0620836	2.21679e-07	4.31336e-07	-0.0048466	0.000652986	-0.00184671	0	1109.24
3757	25.0217	8.55798	0.0666723	-1.16709e-08	-6.29725e-07	-0.000701724	0.000223514	8.64171e-05	0	279.91
3758	5.56822	12.5299	0.0630884	7.94253e-07	-2.00427e-06	-0.00598762	-0.00017517	4.12725e-05	0	65.7582
3759	8.78596	5.16593	0.074135	3.99497e-07	-1.11325e-07	-0.00184167	-0.000275509	-0.00036497	0	738.521
3760	6.455	11.2302	0.0601889	8.46035e-07	-2.17352e-06	-0.0047055	-0.000283605	-0.000154321	0	341.493
3762	20.2675	7.11958	0.0635572	-3.13519e-07	-1.23506e-07	0.00164322	0.000572842	-0.000540981	0	246.481
3763	9.56258	7.18243	0.0575201	7.57666e-08	-1.31768e-06	-0.00467809	-0.000345779	-0.000658474	0	250.369
3765	2.69498	7.04646	0.0739679	1.18047e-07	-9.78576e-08	-0.00487209	-9.81686e-05	-2.45227e-05	0	339.02
3771	22.5077	6.84429	0.0531057	-3.99852e-07	-1.20222e-07	0.00490881	0.000445186	-0.000228685	0	1165.48
3774	24.2969	4.07541	0.0716501	-6.39529e-07	-1.87957e-08	-0.00260326	0.000166197	-0.000110237	0	557.772
3775	21.1508	4.8988	0.0666553	-5.12182e-07	7.88522e-08	-0.00388969	0.000360437	-0.000305559	0	739.007
3778	1.85638	9.8478	0.0666303	6.19359e-07	-1.65343e-06	0.000141096	-4.18294e-05	8.87146e-05	0	93.9455
3783	23.9341	4.23915	0.0715735	-6.04275e-07	-4.92686e-08	0.00113887	0.00018447	-0.000122102	0	362.636
3785	8.20135	14.8458	0.0560957	-1.81581e-06	2.36043e-06	-0.0084121	2.00112e-06	-0.000239431	0	26.8337
3786	13.9178	12.4386	0.0648627	1.64495e-06	1.01388e-06	-0.0110183	0.000588313	-0.0031113	0	749.83
3792	14.0448	14.9384	0.0743138	1.33585e-06	3.59115e-06	-0.018964	0.000601106	-0.004774	0	8302.09
3795	12.3685	2.51758	0.055753	-4.52388e-08	1.4424e-07	-0.00176789	-5.13761e-05	-0.000183481	0	1548.06
3797	6.18866	3.34357	0.0710468	-3.83434e-07	-1.50966e-06	0.00126478	-0.00015778	-0.00010517	0	509.44
3798	5.51483	11.5958	0.0592673	7.36196e-07	-2.2061e-06	-0.00796177	-0.000220736	-5.10013e-06	0	121.142
3800	23.0164	6.24786	0.0681058	-5.25547e-07	-1.88438e-07	-0.00060306	0.000373976	-0.000188972	0	783.712
3803	11.1204	7.78534	0.0695706	4.81533e-07	1.15135e-06	-0.00953718	-0.000256603	-0.000957801	0	1575.23
3804	12.6121	4.16685	0.0638389	-3.10192e-07	7.30842e-07	0.00254131	-9.69222e-05	-0.000435735	0	1259.12
3805	23.4637	7.57759	0.0554453	-3.94718e-07	-4.08456e-07	0.0034667	0.000399768	-0.000127494	0	361.96
3806	17.6777	10.6738	0.0607886	-5.05466e-07	4.08091e-07	0.0156441	0.000941253	-0.00136389	0	2086.56
3811	18.244	4.80551	0.0745197	-3.98631e-07	8.04267e-08	-0.00383482	0.000315497	-0.000524207	0	271.572
3813	20.184	2.10139	0.0671732	5.62937e-08	5.7315e-08	-0.0038792	0.000124259	-0.00010157	0	1120.16
3814	16.0997	5.76253	0.050112	-5.4622e-07	7.26999e-07	-0.00303013	0.000234332	-0.000782846	0	700.675
3819	6.00737	8.54123	0.055619	-5.831e-08	-2.59335e-06	-0.00228574	-0.000298626	-0.000183493	0	566.781
3823	18.1279	8.33191	0.064284	-8.13206e-07	3.42314e-07	0.00659445	0.000714713	-0.00108085	0	426.585
3826	26.6219	6.69996	0.0615483	-7.50347e-08	-4.59316e-07	-0.00091126	4.79706e-05	-6.99014e-06	0	465.282
3827	1.17991	13.9845	0.0547951	-9.62103e-08	-4.57867e-06	0.001515	-4.35795e-06	0.000277355	0	64.9682
3829	16.4553	15.0155	0.0697327	2.84882e-06	1.74577e-06	0.0322007	0.000238895	-0.00205288	0	141.437
3836	11.3671	3.4184	0.0615703	9.44058e-08	6.86176e-07	0.0025082	-0.000136464	-0.000309344	0	278.185
3839	9.93872	12.3358	0.0725687	3.53474e-07	1.81513e-06	-0.00631638	-0.00030679	-0.00110165	0	440.246
3841	16.1015	4.90251	0.0543975	-6.466e-07	7.99183e-07	-0.00731673	0.000220548	-0.000608667	0	1154.52
3843	17.1646	7.36151	0.0583703	-7.81432e-07	-1.1994e-07	0.00242691	0.000544275	-0.000984928	0	848.031
3846	2.41349	14.4646	0.0549221	7.67481e-08	-4.01954e-06	-0.00199613	-1.44286e-05	0.000275657	0	21.3804
3848	10.5386	3.40687	0.0707416	4.29853e-07	5.32783e-07	-0.000512594	-0.00015812	-0.000262761	0	692.967
3850	22.3872	3.82515	0.0688243	-2.44287e-07	-4.21324e-08	-0.00465297	0.000237688	-0.000172363	0	609.315
3851	17.9649	11.6691	0.0630064	1.22571e-07	-1.57626e-07	0.0228712	0.000866841	-0.00132297	3	2999.22
3852	9.33891	6.40451	0.0584003	1.25458e-07	-1.42617e-06	0.00318208	-0.000333133	-0.000495359	0	99.7512
3853	9.86236	8.32018	0.0617272	1.77197e-07	-3.29629e-07	0.00178023	-0.000358008	-0.000829412	0	752.483
3855	23.0003	7.2406	0.0580163	-5.00222e-07	-1.62251e-07	0.000590619	0.000436877	-0.000181852	0	877.526
3856	1.91526	1.10531	0.073815	-1.40956e-07	6.20766e-08	0.00133334	-4.48735e-06	-5.46645e-06	0	117.013
3859	20.356	9.33564	0.0553028	-2.36657e-07	8.46003e-08	0.00902864	0.000742874	-0.000563227	0	1548.14
3862	26.8792	3.6921	0.0615808	-7.31994e-08	2.53472e-07	-0.000253383	1.4239e-05	-5.6743e-05	0	265.142
3863	18.0837	1.08721	0.0705584	-1.16646e-09	2.23154e-09	-0.00377475	1.98263e-05	-1.55345e-05	0	283.66
3864	4.38809	3.18711	0.0695522	-1.43682e-06	-8.89371e-07	-0.000423708	-0.00010521	-5.82068e-05	0	345.816
3865	2.69667	5.98892	0.0698256	3.25173e-07	-1.08917e-07	0.00107281	-8.69582e-05	-4.66142e-05	0	369.796
3869	5.83697	11.9822	0.0567482	8.5322e-07	-2.1619e-06	-0.00961688	-0.000216558	-1.90831e-05	0	123.484
3876	6.14339	8.47414	0.0749112	-2.48944e-07	-2.57677e-06	-4.24433e-05	-0.000308064	-0.000193454	0	102.443
3878	16.5132	3.7492	0.0514407	-1.8306e-07	6.94546e-07	-0.0175488	0.000163624	-0.000366102	0	499.723
3881	6.74922	12.0925	0.0558099	5.92981e-07	-1.07974e-06	-0.00864296	-0.000246601	-0.000151624	0	279.68
3882	21.31	2.57114	0.0708149	-6.91259e-09	-4.82269e-08	-0.00120078	0.000165539	-0.00015187	0	798.415
3883	12.8924	13.1172	0.0739474	2.42494e-06	1.63746e-06	-0.0353765	9.02671e-05	-0.0032433	0	2343.59
3884	13.6176	5.76919	0.0662946	-1.34153e-06	1.27099e-06	-0.00234946	9.75994e-09	-0.000793777	0	434.203
3885	4.5159	11.9046	0.0595048	1.07752e-06	-2.16001e-06	-0.00302833	-0.00015332	8.12055e-05	0	289.016
3886	1.1513	6.93873	0.0651427	-3.05357e-08	-4.22574e-08	0.000159055	-1.21301e-05	-7.19368e-06	0	122.848
3900	17.0396	3.03734	0.0612458	-1.38549e-07	2.98292e-07	-0.00310282	0.0001262	-0.000300058	0	1222.03
3903	13.4168	8.60496	0.0743312	-4.62961e-07	4.12739e-07	-0.00986555	4.96531e-05	-0.00140594	0	613.363
3904	12.3226	12.823	0.0675058	2.08775e-06	2.10418e-06	-0.0170269	-2.47424e-05	-0.00256465	0	937.383
3905	13.9403	11.617	0.0746858	7.78211e-07	1.05058e-06	-0.0211945	0.000481519	-0.00259471	0	2034.39
3906	12.8439	9.36402	0.0592569	-1.46952e-07	8.01972e-07	0.00264336	2.51043e-05	-0.00161807	0	186.128
3909	5.67217	12.4515	0.0671649	8.27468e-07	-2.01469e-06	-0.00325913	-0.000181408	3.16912e-05	0	247.367
3912	16.4314	7.68209	0.0570961	-1.4752e-06	-4.21541e-08	-0.00152035	0.000495034	-0.00116546	0	680.527
3913	25.463	3.8022	0.062432	-4.16061e-07	2.96399e-09	0.00494341	9.30166e-05	-8.91262e-05	0	353.795
3914	11.2501	14.6264	0.0733503	2.06163e-07	5.64162e-07	-0.0318257	-2.08799e-05	-0.00179235	0	776.38
3918	12.774	15.7007	0.0636365	-1.66997e-06	6.01912e-07	-0.072152	0.00039074	-0.00336856	0	3406.98
3919	16.2872	3.64785	0.0502387	-2.82055e-07	5.80832e-07	0.00441547	0.000148404	-0.000363039	0	354.454
3921	5.29552	3.11112	0.0633075	-9.53548e-07	-1.13227e-06	0.000177741	-0.000133292	-7.56669e-05	0	574.507
3922	8.37143	11.7975	0.0587764	6.34116e-08	1.20474e-06	-0.007706	-0.000338143	-0.000548747	0	447.741
3927	3.45304	6.87843	0.0697388	3.22166e-07	-3.39757e-07	-0.000907904	-0.000155192	-4.84745e-05	0	192.799
3928	5.39422	3.17863	0.056328	-8.91497e-07	-1.20128e-06	0.0014435	-0.000138582	-7.86001e-05	0	649.066
3934	22.7678	6.64177	0.056191	-5.51157e-07	-1.21348e-07	0.000844163	0.0004007	-0.000206212	0	380.065
3937	1.91027	13.8985	0.0676083	-5.15836e-08	-4.31664e-06	-0.00284582	-2.14568e-05	0.000262812	0	46.3057
3940	16.086	4.55799	0.0645726	-6.53121e-07	7.42375e-07	-0.0106846	0.000156261	-0.000541515	0	1060.47
3941	26.6066	2.46648	0.0550538	-7.48949e-08	1.66835e-07	-0.00214582	1.17013e-05	-4.96284e-05	0	430.931
3944	12.7111	4.09399	0.0591406	-3.09619e-07	6.72063e-07	0.00198412	-8.25598e-05	-0.000420913	0	56.1623
3946	6.93268	6.73733	0.0695431	1.31695e-07	-1.21889e-06	-0.0035813	-0.000320776	-0.000259222	0	408.257
3947	8.25647	10.1341	0.0733352	-2.80076e-08	-5.34834e-07	2.71099e-05	-0.000371617	-0.000542743	0	1062.32
3948	15.5858	8.1889	0.0683211	-1.08011e-06	-1.91083e-07	-0.0105596	0.000456252	-0.00139184	0	1461.99
3949	17.6095	11.1189	0.0509874	-6.26594e-07	-1.38984e-07	0.00407423	0.000952697	-0.00145406	0	227.569
3951	6.28042	6.96662	0.0655391	4.57995e-07	-1.59908e-06	0.000586457	-0.000291939	-0.000200073	0	581.939
3954	14.4296	12.2584	0.0623986	9.68037e-07	1.11458e-06	-0.0360395	0.000834714	-0.00296914	0	3160.55
3955	10.8307	9.40472	0.0671943	-6.41249e-07	1.54353e-06	-0.00776326	-0.000307471	-0.00115191	0	774.906
3959	20.8362	2.17251	0.0636947	-5.09094e-08	1.12944e-08	-0.00396119	0.000139757	-0.000107265	0	317.938
3961	10.1293	3.81372	0.0601669	4.35233e-07	6.24208e-07	0.00269629	-0.00018392	-0.000288104	0	598.822
3964	16.3924	4.4029	0.0693892	-5.79051e-07	7.22187e-07	0.00716801	0.0001852	-0.000481162	0	676.225
3965	24.0065	7.30872	0.0541737	-3.85038e-07	-5.89091e-07	-0.000936498	0.000336521	-7.79028e-05	0	350.2
3968	12.7532	13.0906	0.0678998	2.18736e-06	1.58114e-06	-0.0246391	6.28722e-05	-0.00305661	0	1183.53
3969	20.9827	7.95508	0.0679346	-1.62324e-09	-1.25534e-07	-0.00332597	0.000630164	-0.000439034	0	261.038
3971	22.8856	5.94545	0.0694973	-5.43034e-07	-8.62572e-08	-0.00442804	0.000360465	-0.000196536	0	775.813
3972	15.7123	4.47629	0.0692248	-6.93697e-07	7.18749e-07	0.00106542	0.000144901	-0.000552524	0	783.586
3973	9.80135	15.3839	0.0671955	-9.20561e-07	1.31761e-06	-0.0204432	0.000173835	-0.000731717	0	141.754
3977	11.7391	13.0937	0.0674645	1.60453e-06	2.70786e-06	-0.00293847	-0.000173771	-0.0021996	0	1762.36
3978	26.9373	1.59617	0.0638	5.00876e-10	5.79556e-08	-0.00135673	3.63241e-06	-2.52002e-05	0	304.435
3983	16.9547	10.1076	0.0718977	-5.34653e-07	1.11629e-06	0.00866266	0.000917621	-0.00153622	0	741.607
3985	2.88916	3.50259	0.0501551	-1.2014e-06	6.0393e-07	0.00235503	-6.09969e-05	-5.63153e-05	0	244.809
3986	26.1488	1.0345	0.0623929	-9.40732e-09	2.1043e-08	-0.0030623	3.34695e-06	-4.11768e-06	0	112.637
3994	18.0762	11.9444	0.0575157	5.89828e-08	-2.06126e-07	-0.022394	0.000864237	-0.00125438	0	1383.57
3997	23.9403	4.84939	0.0602473	-3.86513e-07	-7.70797e-08	0.00220015	0.000219802	-0.000120326	0	330.698
3998	11.2253	8.99146	0.0560994	-2.29223e-07	2.00117e-06	0.000948176	-0.00031867	-0.00120287	0	779.189
4000	6.59103	13.4928	0.0706538	-1.68246e-07	-7.47482e-07	-0.00874303	-0.000150623	-1.74326e-05	0	102.168
4002	24.4333	6.74889	0.0501567	-2.65489e-07	-3.78672e-07	0.0115457	0.000259794	-7.5203e-05	0	670.717
4007	14.3309	1.16406	0.0501607	-1.36428e-07	1.59959e-07	0.010844	-1.25717e-05	-2.13219e-05	0	824.301
4011	13.8775	8.79083	0.0742602	-4.06881e-07	-1.16769e-07	-0.0286491	0.000138784	-0.00158031	0	1431.67
4012	14.1896	3.43581	0.0570594	-2.22373e-07	2.40642e-07	0.000437606	2.58266e-06	-0.000321209	0	847.393
4015	16.0368	3.67757	0.0715494	-3.86875e-07	5.93169e-07	0.0023937	0.000145234	-0.000405911	0	1060.88
4016	21.1738	5.99939	0.0701638	-5.06728e-07	-2.02991e-07	0.00407375	0.000447786	-0.000377452	0	932.995
4017	25.267	7.35916	0.0584386	-1.40854e-07	-6.76852e-07	0.00277025	0.000187531	1.18175e-05	0	485.453
4019	3.96801	1.74822	0.0589099	-1.93959e-07	-1.26965e-07	0.000280703	-3.86546e-05	-2.26446e-05	0	51.1886
4020	1.20015	2.71461	0.0539244	2.62578e-08	1.51677e-06	0.00109779	-6.74373e-06	-3.32899e-05	0	353.418
4021	3.63855	8.06176	0.0543836	6.31685e-07	-8.21757e-07	-0.00252289	-0.000157688	-1.56306e-05	0	347.037
4023	14.503	11.313	0.0688551	3.07227e-07	1.1732e-06	0.00227682	0.000668459	-0.00249865	0	898.038
4025	2.50125	7.61175	0.0724735	2.24398e-07	-2.14771e-09	0.0013486	-9.46357e-05	-1.44036e-05	0	315.719
4028	20.8234	4.10505	0.0584646	-2.93359e-08	2.2929e-07	0.000257473	0.000312161	-0.000266701	0	273.417
4035	12.3632	15.946	0.0515807	-1.97065e-06	3.53452e-08	-0.0561655	0.000756964	-0.00256491	0	1493.63
4038	8.97653	3.30781	0.050107	6.49094e-07	-1.80951e-07	-0.000655763	-0.000176591	-0.000216122	0	529.943
4040	14.9722	1.59057	0.0572039	-1.99094e-07	4.56618e-07	0.00395836	1.23874e-05	-6.56055e-05	0	508.329
4050	8.22933	13.0833	0.0552444	-6.21504e-07	1.80912e-06	-0.00775868	-0.000236524	-0.000430854	0	78.8743
4052	23.1737	9.73467	0.0507918	-4.59531e-07	-7.33468e-07	0.00371466	0.000407023	2.86385e-05	0	364.126
4053	20.3308	3.81228	0.0629752	3.53709e-08	3.98738e-08	0.0060258	0.000314838	-0.000289161	0	647.4
4056	12.3104	4.64928	0.0693571	-4.87904e-07	1.23299e-06	-0.00483325	-0.000148462	-0.000526321	0	447.37
4059	13.393	7.10269	0.0747271	-3.5141e-08	2.44225e-07	0.00214707	-1.56746e-05	-0.00109152	0	826.931
4060	23.0173	6.89467	0.0500955	-4.73695e-07	-1.55932e-07	-0.00198624	0.000398644	-0.000185842	0	431.036
4061	25.4845	6.16693	0.0742269	-1.80904e-07	-5.01416e-07	0.000550462	0.0001465	-5.34593e-05	0	414.501
4062	19.3862	3.86317	0.0593086	-1.6221e-08	-1.58956e-08	-0.0011297	0.000312279	-0.000338011	0	461.453
4064	3.5192	8.16986	0.0720407	6.7211e-07	-7.69228e-07	-0.00273304	-0.000152838	-1.18446e-05	0	195.642
4065	17.2752	14.2	0.0704772	1.4269e-06	7.47916e-08	0.0261306	0.000653875	-0.00151182	0	637.538
4067	22.1383	4.34299	0.0563027	-2.00895e-07	6.58667e-08	-0.00178222	0.000301949	-0.000216293	0	846.529
4070	1.81423	12.7746	0.0533691	3.85623e-07	-3.95018e-06	-0.00287879	-2.75657e-05	0.000229248	0	51.8023
4072	12.4867	15.9231	0.0741419	-2.1246e-06	-1.59893e-07	-0.116512	0.000764977	-0.00277965	0	953.571
4076	15.2763	14.2768	0.0517036	1.24685e-06	3.66755e-06	0.0536139	0.000756519	-0.00323532	0	2166.23
4077	13.2405	12.3266	0.0504497	1.59617e-06	1.50594e-06	0.0522717	0.000238256	-0.00292827	0	1495.5
4078	5.99599	1.32027	0.0506772	-6.97233e-09	-3.51747e-07	0.0075496	-2.48185e-05	-1.703e-05	0	330.872
4079	16.7207	14.0002	0.0668978	1.26441e-06	1.83448e-06	0.0179464	0.000766627	-0.00190858	0	235.75
4084	1.63179	6.61199	0.0738072	-6.55713e-09	-2.90664e-08	-0.00139231	-3.87338e-05	-1.94679e-05	0	224.302
4085	16.0473	11.3356	0.0700904	-1.7282e-07	1.06469e-06	0.0216669	0.000977319	-0.00202483	0	261.68
4086	7.3881	13.0842	0.052518	-4.1587e-07	8.06945e-07	-0.00990953	-0.000208477	-0.000206229	0	255.63
4088	26.6767	4.71615	0.0598427	2.20816e-08	2.46544e-08	-0.0027512	2.40382e-05	-6.43767e-05	0	724.488
4095	6.36883	13.5068	0.0570551	-1.26092e-08	-1.20345e-06	-0.0065268	-0.000138111	2.13821e-05	0	129.855
4103	6.4428	2.78087	0.0605254	-2.16284e-07	-1.09818e-06	-0.00122666	-0.00014647	-8.09618e-05	0	450.405
4106	2.88692	10.8645	0.0714545	1.13396e-06	-2.55952e-06	-0.00183887	-0.000109317	0.0001085	0	82.2869
4113	8.3369	7.93502	0.067494	1.48053e-07	-1.77109e-06	-0.00935414	-0.000366376	-0.000488143	0	517.897
4116	10.1769	4.08815	0.0693249	3.79516e-07	6.96858e-07	-0.000547621	-0.00020172	-0.000319752	0	560.378
4121	8.19872	3.79602	0.0724925	6.67576e-08	-6.82965e-07	0.0020201	-0.000208177	-0.000209288	0	628.72
4124	14.3881	7.0322	0.0731361	-6.73798e-07	4.52167e-07	-0.00956884	0.00013648	-0.00109163	0	1078.15
4127	10.1457	7.2525	0.0513406	1.47407e-07	-7.04593e-07	-0.00395708	-0.000311759	-0.000729294	0	574.799
4133	15.9847	10.9426	0.0560281	-1.86197e-07	6.68379e-07	-0.0118996	0.000980229	-0.00201004	0	2234.68
4135	22.3159	5.48282	0.0521836	-5.0411e-07	1.04649e-07	-0.00153084	0.00036325	-0.000242359	0	931.342
4138	12.6791	14.2215	0.0703192	2.26554e-06	9.40039e-07	0.00575658	0.000277618	-0.00345999	0	905.888
4142	5.25613	7.52303	0.0634133	3.514e-07	-2.02015e-06	-0.00575181	-0.000256609	-0.000122735	0	286.584
4144	6.85667	11.2017	0.0500694	4.03128e-07	-1.66152e-06	0.00350635	-0.000313265	-0.000220491	0	161.181
4145	18.3545	6.43629	0.0511729	-5.47543e-07	2.09046e-07	-0.00508827	0.000513188	-0.000741806	0	1398.84
4146	10.1523	15.2347	0.0508852	-1.12656e-06	1.14009e-06	-0.0168999	0.000147678	-0.000925797	0	66.6363
4147	5.12873	4.75872	0.0605799	-7.99459e-08	-1.99654e-06	-0.00187055	-0.000184959	-0.000115625	0	307.876
4150	4.68166	10.9641	0.053728	1.68309e-06	-2.60206e-06	-0.00217445	-0.000199745	2.17943e-05	0	308.577
4151	12.1198	5.00712	0.0577578	-4.27328e-07	1.46176e-06	-0.00182312	-0.000120449	-0.000556881	0	261.393
4152	11.4353	10.6687	0.0630387	2.45025e-07	2.40595e-06	-0.0149338	-0.00022104	-0.00161159	0	697.472
4153	24.3929	6.03455	0.0582068	-1.97995e-07	-2.46171e-07	0.0058907	0.000253079	-0.000101562	0	513.628
4154	1.94922	2.16923	0.0610591	-2.0146e-07	4.80435e-07	0.000874415	-1.94678e-05	-2.68026e-05	0	83.1678
4156	15.0088	2.59841	0.0576053	-2.83698e-07	3.58768e-07	-0.0096432	2.07497e-05	-0.000217376	0	1137.64
4160	23.2468	3.32811	0.0582288	-8.16379e-07	8.83436e-11	-0.00157027	0.000182948	-0.00012168	0	426.827
4163	21.2017	7.28762	0.0703645	-3.22309e-07	-4.00759e-07	0.00522129	0.000533893	-0.000403098	0	297.5
4164	14.364	5.14026	0.0646434	-7.94437e-07	1.31442e-06	-0.00250341	6.69667e-05	-0.000680021	0	971.55
4167	18.2995	8.84867	0.0696012	-5.88181e-07	5.47673e-08	0.000774861	0.000803119	-0.00106505	0	1128.54
4168	5.23752	8.25665	0.0527649	4.5894e-07	-2.52075e-06	-0.00211087	-0.000255812	-0.000111816	0	84.7243
4171	21.785	9.25506	0.0710814	-5.84331e-07	2.75074e-07	0.00996849	0.000595056	-0.000281017	0	790.279
4172	12.0765	14.0446	0.0648587	1.74712e-06	6.33785e-07	0.0129287	-6.31151e-05	-0.00261381	0	1344.37
4173	12.3346	5.91518	0.0688274	-3.2398e-07	-9.8522e-08	-0.00636286	-0.000140177	-0.000769537	0	266.503
4176	5.19598	15.427	0.0654906	-1.13859e-06	-2.25702e-06	-0.0022591	-1.67289e-05	0.000215378	0	63.7081
4177	2.40312	6.48631	0.0505321	3.31293e-08	-1.32322e-07	-0.000530667	-7.15255e-05	-2.84728e-05	0	128.434
4179	10.0149	14.7616	0.0589128	-8.70833e-07	1.58507e-06	-0.0250116	3.41356e-05	-0.000921961	0	306.642
4184	21.1591	4.55202	0.0635042	-2.1604e-07	2.1603e-07	-0.00351178	0.000342385	-0.00028525	0	456.431
4188	12.3875	6.86739	0.0659968	9.13424e-08	6.52657e-08	-0.00304812	-0.000102924	-0.000898814	0	793.423
4191	19.4749	9.38379	0.0720973	-3.66191e-07	-2.32247e-07	-0.0062918	0.000844413	-0.000820539	0	471.03
4196	9.61848	5.61827	0.0715289	3.05763e-07	-6.27434e-07	0.00340674	-0.000297506	-0.000461275	0	614.574
4200	18.7773	8.85756	0.0572689	-6.97249e-07	-1.45023e-08	-0.00352308	0.000776764	-0.000955225	0	955.502
4203	19.2114	1.42329	0.0549855	7.02381e-08	3.03607e-08	-0.000350528	4.72395e-05	-4.55053e-05	0	309.982
4206	26.0763	1.97568	0.0630495	-1.29516e-07	1.07489e-07	-0.000770103	2.16349e-05	-2.77728e-05	0	214.515
4210	3.66096	13.212	0.0663178	2.54115e-07	-2.84591e-06	-0.00143699	-6.93882e-05	0.000196794	0	85.5564
4214	7.99573	11.2767	0.0710004	1.27268e-07	6.40501e-07	-0.00879826	-0.000348584	-0.000460516	0	175.907
4216	2.76268	14.3303	0.0608545	8.39482e-08	-3.68874e-06	-0.000965347	-2.66309e-05	0.000260113	0	49.2189
4220	22.7819	3.58778	0.0575848	-4.18077e-07	-7.33962e-08	0.00152811	0.000216029	-0.000152194	0	476.84
4225	8.73493	13.3491	0.0629602	-1.48227e-06	3.34646e-06	-0.0132204	-0.000203045	-0.000574883	0	198.862
4226	9.70701	10.3995	0.0675882	-9.62803e-08	1.08688e-06	-0.0169448	-0.000364804	-0.000958642	0	1024.3
4233	11.5394	13.6399	0.06364	1.3859e-06	1.55929e-06	-0.0257689	-0.000164078	-0.00215632	0	316.268
4235	1.47915	9.63963	0.0577111	4.276e-07	-1.85257e-06	-0.00360251	-2.40221e-05	8.34322e-05	0	206.05
4237	15.8789	4.26972	0.0736613	-7.17813e-07	7.45822e-07	-0.00430838	0.000147069	-0.000525876	0	508.87
4240	26.0744	5.02115	0.059117	-4.41003e-08	-1.79956e-07	-0.000313853	7.56309e-05	-6.81477e-05	0	499.236
4241	6.26008	5.50716	0.0618566	3.0542e-07	-2.03004e-06	0.00246023	-0.000241241	-0.000171531	0	404.185
4243	19.0317	2.44669	0.0517933	1.07859e-07	5.33062e-08	-0.00570509	0.000131834	-0.000201832	0	551.813
4246	9.71102	10.7619	0.0613645	-8.13181e-08	1.59033e-06	-0.00192775	-0.000349472	-0.000994595	0	1350.78
4247	24.5679	8.67019	0.0590965	-7.2214e-08	-5.55794e-07	0.00741023	0.00027445	4.02339e-05	0	828.821
4249	8.73762	8.50993	0.0699526	5.75788e-07	-1.71397e-06	-0.00268741	-0.000409304	-0.000583908	0	569.326
4251	22.7149	1.99216	0.0624149	-5.58535e-07	1.38283e-07	-0.00150314	0.000103462	-6.00001e-05	0	618.57
4252	9.67385	1.31846	0.0661605	3.26789e-07	8.01636e-08	0.00248875	-2.79467e-05	-2.72164e-05	0	514.084
4257	9.01979	4.66172	0.0646737	3.74148e-07	3.83237e-08	0.00169985	-0.000249707	-0.000323165	0	788.358
4258	19.9432	11.0206	0.0694747	-2.61698e-06	-1.09261e-06	0.00729246	0.00081896	-0.000614057	0	649.454
4259	5.27357	14.1075	0.0595105	-4.78432e-07	-1.67037e-06	-0.00410371	-7.46566e-05	0.000155354	0	59.8537
4260	9.00121	8.01185	0.0715048	2.22483e-07	-1.49322e-06	-0.00355676	-0.000371789	-0.000604099	0	642.272
4267	20.4451	9.01949	0.0553694	-5.05926e-07	1.39899e-07	-0.00301901	0.000714525	-0.000528282	0	399.365
4269	5.09181	6.35368	0.0733256	1.86169e-07	-1.97981e-06	0.00161519	-0.000222997	-0.000129262	0	419.027
4270	3.96854	2.53051	0.0517724	-7.3833e-07	-5.34619e-07	0.0019563	-7.44049e-05	-4.22381e-05	0	298.672
4271	20.2284	3.1615	0.0746728	8.31368e-08	9.22625e-08	0.00182723	0.000232351	-0.000210392	0	580.725
4272	6.83729	10.9962	0.0578227	4.44376e-07	-1.82001e-06	-0.00609722	-0.000291749	-0.000224688	0	80.1469
4273	3.7648	12.184	0.0712447	1.68769e-06	-2.67951e-06	-0.00354729	-0.000100975	0.000147588	0	145.921
4274	21.6425	2.75034	0.0556981	1.63611e-08	-1.24864e-07	-0.00516942	0.000185231	-0.000154651	0	1240.12
4276	19.7504	9.43483	0.0721289	-3.00191e-07	-2.16744e-07	0.0039417	0.00080603	-0.000741209	0	731.513
4278	15.1913	8.86525	0.0582436	-3.77056e-07	-2.3233e-07	-0.0255988	0.000475221	-0.00158664	0	1388.13
4280	3.72652	7.2303	0.0592542	4.52242e-07	-6.11995e-07	-0.00211431	-0.000158735	-3.92125e-05	0	146.66
4281	8.28349	8.65424	0.0587717	2.20957e-07	-1.57091e-06	0.00236325	-0.000394452	-0.000517477	0	759.846
4286	8.63477	1.33567	0.0726611	2.6412e-07	-1.69427e-07	0.00893176	-1.80241e-05	-1.57086e-05	0	470.25
4288	15.612	3.28339	0.0562143	-2.40624e-07	5.98049e-07	0.00618179	0.000100814	-0.000320466	0	763.589
4290	26.2508	9.27366	0.0594695	-7.41651e-08	-9.05546e-07	0.00701305	8.07693e-05	0.000201533	0	216.708
4291	13.54	14.8799	0.0610514	1.15232e-06	3.13897e-06	-0.00575543	0.000289985	-0.0048164	0	3346.78
4293	8.6999	10.8501	0.0634549	-8.62735e-08	7.4207e-07	-0.00999131	-0.000372607	-0.000646104	0	754.95
4294	21.0701	8.5031	0.0744424	-1.0681e-07	5.90559e-10	0.00547291	0.000660158	-0.000415661	0	105.982
4298	24.0699	2.58816	0.0728639	-5.78073e-07	1.39497e-07	0.0011908	0.000113016	-7.26436e-05	0	345.06
4299	7.46357	1.34328	0.0711488	1.58183e-07	-4.756e-07	0.00145671	-3.78121e-05	-3.29505e-05	0	617.669
4301	18.2854	4.23319	0.0530268	-2.34665e-07	9.47176e-08	0.00195735	0.000307132	-0.000441306	0	325.46
4302	4.44869	12.9997	0.0507384	4.30814e-07	-1.79235e-06	-0.00463549	-0.000106505	0.000149222	0	32.9661
4303	19.1589	11.3221	0.0545568	9.2374e-07	1.00791e-06	0.00207486	0.000863888	-0.000891707	0	1014.46
4309	11.6805	11.0783	0.0621761	5.1287e-07	2.67257e-06	0.00416228	-0.000170523	-0.00178388	0	916.569
4310	10.0563	15.2969	0.0596968	-8.70311e-07	1.10652e-06	-0.0190286	0.000157704	-0.000856662	0	183.687
4311	8.79121	6.8651	0.0590064	-9.82908e-08	-1.88724e-06	-0.0043289	-0.000348653	-0.000495354	0	165.918
4312	5.34414	13.4444	0.0684068	2.39107e-07	-1.64275e-06	-0.00424551	-0.000112558	0.00011144	0	159.213
4313	11.8439	7.46046	0.0544584	1.77847e-07	5.13918e-07	0.0246932	-0.000204625	-0.000999817	0	1196.18
4314	6.91572	7.35226	0.0562071	-1.28517e-07	-1.50818e-06	-0.00329457	-0.000315201	-0.000271698	0	680.168
4315	22.1773	9.35891	0.0516917	-5.10368e-07	-9.1776e-08	0.00336099	0.000550751	-0.000183148	0	1169.83
4319	16.4135	1.88567	0.0559102	-7.49989e-08	4.11718e-08	-0.00917873	3.06882e-05	-0.00012442	0	825.477
4324	3.71744	10.0684	0.0649097	1.25252e-06	-1.91949e-06	0.0015214	-0.000159376	3.84818e-05	0	142.628
4325	19.8552	4.03147	0.0728485	-4.75294e-09	-1.36363e-08	3.96128e-05	0.000331681	-0.000331678	0	463.89
4328	23.4079	3.89911	0.0672421	-6.48405e-07	-8.78131e-08	-0.00283966	0.000206889	-0.000140856	0	903.975
4331	14.8495	11.4378	0.0745706	1.3577e-07	1.26008e-06	0.011511	0.000731712	-0.00252652	0	1549.38
4333	3.83111	11.0496	0.0512912	2.19227e-06	-3.42332e-06	-0.00414631	-0.000147263	8.60413e-05	0	340.806
4337	21.2609	1.18726	0.0737909	7.82412e-08	-9.76784e-08	-0.00305497	2.41452e-05	-1.12986e-05	0	577.08
4339	16.0049	12.6749	0.0536922	1.58246e-07	3.38296e-06	-0.0153933	0.000954942	-0.00236091	0	730.352
4340	13.1705	12.238	0.0621619	1.41092e-06	1.67387e-06	0.0241101	0.00028732	-0.00284523	0	1323.16
4341	3.91842	12.9409	0.0657493	5.35348e-07	-2.61115e-06	-0.00212631	-8.69616e-05	0.00017287	0	41.5953
4343	6.67576	13.3827	0.0684204	-3.96085e-08	-5.16989e-07	-0.00761446	-0.000160019	-3.42019e-05	0	269.845
4344	11.7515	10.6633	0.0631256	4.52853e-07	2.31089e-06	-0.0212596	-0.000178366	-0.00172341	0	1661.98
4349	17.1196	2.94281	0.062735	-1.45656e-07	2.79982e-07	-0.000424099	0.000125257	-0.00028501	0	1209.56
4350	17.3604	1.60349	0.0724718	8.12389e-08	1.17458e-08	-0.00594168	4.0491e-05	-6.95774e-05	0	950.732
4353	10.4638	8.96292	0.0561513	-1.3523e-07	6.56314e-07	-0.017005	-0.000340827	-0.00102175	0	563.313
4355	24.4451	3.3047	0.0509401	-6.21972e-07	7.13771e-08	-0.00269343	0.000123844	-8.91519e-05	0	349.932
4356	17.1927	11.4555	0.0736912	-2.60468e-09	2.58252e-07	0.0191782	0.000940171	-0.00160638	3	3797.37
4360	4.82405	13.1694	0.0611385	3.73106e-07	-1.60844e-06	-0.00378678	-0.000108814	0.000136714	0	133.164
4365	6.08811	1.26022	0.0593025	5.95773e-09	-3.02294e-07	0.0073015	-2.2512e-05	-1.1983e-05	0	478.312
4367	5.50423	14.2934	0.0650111	-5.60434e-07	-1.81467e-06	-0.00350673	-6.74038e-05	0.000149812	0	74.0045
4369	11.4046	10.3053	0.0740622	8.70724e-08	2.33478e-06	-0.0115148	-0.000259989	-0.00150515	0	1901.8
4371	11.7632	2.99758	0.0563523	-6.49855e-08	3.97757e-07	0.00584345	-0.000105154	-0.000239358	0	386.123
4374	6.27086	13.6864	0.053883	-2.55721e-07	-1.32079e-06	-0.0021225	-0.000122979	3.80084e-05	0	50.2217
4382	11.2654	10.2548	0.0740401	9.28405e-10	2.33884e-06	-0.018351	-0.00027507	-0.00145755	0	64.7016
4385	24.8261	9.28915	0.0609203	-5.24035e-08	-6.40119e-07	-0.00119637	0.000232472	0.000108087	0	457.869
4388	8.20538	10.3964	0.0626391	8.16864e-08	-2.77892e-07	-0.00598077	-0.000357012	-0.000539089	0	293.178
4391	10.783	9.18596	0.054094	-4.91205e-07	1.24972e-06	-0.00696394	-0.000356413	-0.00110929	0	569.893
4396	7.21509	3.13603	0.0660756	1.0572e-07	-1.17935e-06	0.000455024	-0.000169389	-0.000121367	0	753.765
4398	14.4233	15.1956	0.0562779	1.39215e-06	4.54024e-06	0.0588119	0.000848227	-0.0044006	0	9049.98
4402	18.8815	3.00982	0.0715026	-2.61971e-08	6.21074e-08	-0.00279445	0.000184708	-0.000256873	0	1056.57
4403	13.711	4.74176	0.0697905	-5.87435e-07	1.13423e-06	-0.00760479	1.84852e-06	-0.000546518	0	755.782
4406	4.47006	5.36698	0.0508136	-1.79416e-07	-1.88396e-06	-0.000552308	-0.000170919	-9.05767e-05	0	133.565
4410	20.2098	8.29587	0.0634053	-2.17901e-07	1.52494e-07	0.00476575	0.00071492	-0.000592956	0	775.105
4412	14.0918	1.1241	0.0585071	-1.37362e-07	8.35441e-08	-0.00228725	-6.53175e-06	-2.39337e-05	0	681.999
4413	18.517	5.38646	0.0657757	-6.64183e-07	2.57145e-08	0.00513281	0.000409064	-0.000550036	0	471.704
4416	2.63535	7.59157	0.0632761	2.00624e-07	-1.8889e-08	0.000766827	-0.000100661	-1.49953e-05	0	380.082
4418	21.0026	3.7515	0.060574	1.48687e-08	1.5687e-07	0.00138233	0.000273007	-0.00023653	0	864.708
4423	6.71214	5.01428	0.0606139	7.31381e-08	-1.65638e-06	-0.00297933	-0.00024079	-0.000200529	0	626.67
4427	2.02292	8.17358	0.0528163	3.60187e-07	-3.13925e-07	-0.000869808	-6.72183e-05	2.16209e-05	0	106.966
4428	7.91723	9.5103	0.0574446	1.95063e-07	-1.45439e-06	-0.00756763	-0.000385029	-0.000443808	0	493.037
4430	8.33707	6.20883	0.067764	-2.30994e-07	-7.97338e-07	-0.00643349	-0.000325443	-0.000386716	0	69.5275
4435	24.608	7.66045	0.0518293	-2.31074e-07	-5.5687e-07	0.00417773	0.000284472	-1.63981e-05	0	297.597
4436	23.2701	9.22293	0.0541707	-3.83703e-07	-7.02413e-07	-0.000801679	0.000424949	-2.70584e-05	0	590.328
4437	19.9312	2.14961	0.0738374	2.63405e-08	5.51455e-08	-0.00280017	0.000135712	-0.000107854	0	649.358
4439	25.7182	5.60834	0.0553535	-1.07415e-07	-3.95e-07	0.00551957	0.00010269	-6.20814e-05	0	638.612
4440	9.74635	5.83141	0.0548685	2.77662e-07	-7.58021e-07	-0.0080962	-0.000308149	-0.000475927	0	669.151
4445	16.8682	14.6575	0.0677883	1.92034e-06	4.75229e-07	0.0383659	0.000456566	-0.00178377	0	144.167
4446	24.4023	8.9512	0.0747783	-1.45508e-07	-5.78993e-07	0.0114629	0.000271318	5.96486e-05	0	387.049
4448	10.4947	12.6487	0.0711586	3.36898e-07	3.59468e-06	-0.00676853	-0.000277901	-0.00143298	0	396.269
4449	9.17728	15.3441	0.0612435	-9.25336e-07	2.1371e-06	-0.0136787	0.000135112	-0.000498078	0	358.37
4451	23.3268	2.72208	0.0506442	-6.74971e-07	9.10307e-08	0.00343759	0.000136845	-9.20591e-05	0	521.179
4452	18.2244	9.80101	0.0512778	-1.89905e-07	7.49575e-07	0.0270723	0.000926822	-0.00115432	0	2134.4
4453	16.428	4.14597	0.0717411	-2.95926e-07	7.10762e-07	-0.00240834	0.000189248	-0.000455791	0	649.032
4454	16.6411	10.0062	0.0725207	-4.01576e-07	2.0134e-07	0.0151232	0.000883347	-0.00166228	0	1128.6
4456	25.1831	9.79884	0.0644321	-1.02924e-07	-5.27183e-07	0.000203578	0.000162401	0.000174623	0	396.871
4462	6.1059	10.2406	0.0578395	4.50433e-07	-2.37747e-06	-0.00514378	-0.000291433	-0.000145396	0	131.57
4464	6.64519	13.7192	0.0673111	-4.25654e-07	-4.39098e-07	-0.00939765	-0.00013328	-6.64309e-06	0	145.734
4470	5.73311	14.1858	0.0670224	-5.64861e-07	-2.03433e-06	-0.00441658	-7.79158e-05	0.000130509	0	47.1275
4473	22.6234	3.98097	0.0502189	-3.22595e-07	-4.32971e-08	0.000248645	0.000244767	-0.000170932	0	459.937
4475	12.26	2.72218	0.0582695	-3.92446e-08	1.61801e-07	-0.00565326	-7.32296e-05	-0.000221307	0	1011.98
4481	7.36351	14.8623	0.0565475	-2.70361e-06	1.41972e-06	-0.00570577	-2.54182e-05	-4.3734e-05	0	23.2721
4485	9.43639	3.05302	0.070215	9.33603e-07	3.11821e-08	-0.0086766	-0.00015544	-0.000210974	0	1086.09
4486	21.2821	9.75145	0.0588734	-7.04207e-07	5.88676e-07	0.0113965	0.000653941	-0.000366102	0	1115
4488	18.0404	5.00569	0.0727063	-4.08446e-07	1.87845e-07	6.35076e-05	0.000332648	-0.00055924	0	926.256
4491	16.3798	5.92934	0.0544378	-3.66973e-07	7.66002e-07	-0.0140805	0.000310181	-0.000790781	0	824.673
4495	9.75705	9.83359	0.053568	-4.14705e-07	4.74352e-07	-0.013049	-0.000366522	-0.000934876	0	661.817
4497	8.31101	1.21176	0.0675832	1.43312e-07	-1.46573e-07	0.00551488	-1.50227e-05	-2.15737e-05	0	274.059
4502	8.21538	15.6772	0.0594097	-2.11072e-06	1.36922e-06	-0.0117294	0.000139258	-0.000158351	0	46.1638
4504	10.9158	10.8675	0.0733779	2.76029e-07	2.56118e-06	0.00356083	-0.000252609	-0.00143763	0	714.92
4506	13.4756	10.1099	0.0539402	4.86979e-08	7.86534e-07	-0.00830783	0.000254288	-0.00194381	0	1314.55
4510	9.33344	1.35167	0.0568605	3.09717e-07	-2.3223e-08	0.00113464	-1.82891e-05	-4.08486e-05	0	577.636
4511	5.57653	9.52369	0.0575268	4.47214e-07	-2.55969e-06	-0.00289549	-0.000266746	-0.000104225	0	244.333
4512	18.1275	2.0506	0.067381	5.67205e-08	9.49532e-08	-0.00191143	0.000108769	-0.000138437	0	857.212
4514	1.04	9.24493	0.072348	5.02195e-08	-1.55664e-06	-0.000330795	-3.77566e-06	7.88425e-05	0	75.593
4516	21.1761	9.52218	0.0598191	-6.53948e-07	2.18541e-07	0.00203803	0.000659321	-0.000378974	0	689.089
4517	16.9299	11.0375	0.0737693	-9.65649e-07	4.50434e-07	0.0124626	0.001037	-0.00169629	0	812.371
4521	8.04993	8.09158	0.0567385	1.55491e-07	-1.78874e-06	-0.00535185	-0.000368297	-0.000434967	0	249.68
4522	1.06852	7.31447	0.051551	-3.82893e-08	-1.54771e-07	0.000538633	-6.14284e-06	4.70876e-06	0	88.0355
4524	23.0061	4.18208	0.0692819	-3.59774e-07	-8.17719e-08	-0.00452024	0.000238412	-0.000163068	0	540.559
4525	25.9664	1.16331	0.0659435	-2.12927e-08	2.85276e-08	-0.00078718	7.73694e-06	-4.94458e-06	0	302.29
4526	8.1066	4.71412	0.0696796	-6.68755e-08	-4.34466e-07	-0.00561714	-0.000243618	-0.000285543	0	648.641
4527	19.196	7.184	0.0738252	-1.88447e-07	-9.01952e-09	0.00463807	0.00062096	-0.000686944	0	669.53
4528	19.3185	7.2341	0.0585512	-1.5621e-07	-1.67117e-08	0.00760427	0.000622604	-0.000663685	0	788.114
4529	1.61364	9.48771	0.0577385	3.92797e-07	-1.66234e-06	-0.00419487	-2.42066e-05	8.08626e-05	0	76.8221
4534	2.44929	13.2973	0.0504644	1.7729e-07	-3.52366e-06	-0.000661824	-3.65769e-05	0.000239293	0	94.7842
4535	2.26511	9.62665	0.0558618	8.54371e-07	-1.08435e-06	0.000785581	-6.41075e-05	7.30951e-05	0	275.883
4540	24.6643	7.99612	0.0533382	-1.29028e-07	-5.66477e-07	-0.00200864	0.000272291	1.3996e-05	0	834.564
4542	19.545	12.1251	0.0579642	-1.59884e-07	3.54355e-07	0.0186579	0.000712062	-0.000761127	0	709.938
4544	3.96986	12.7133	0.0678627	8.58662e-07	-2.50473e-06	-0.00224101	-9.70438e-05	0.000158607	0	53.5521
4546	24.0449	3.06829	0.0567297	-6.75659e-07	1.03324e-07	0.00227494	0.000139293	-9.78028e-05	0	896.559
4550	11.6226	2.76569	0.0701909	-6.16281e-09	4.03656e-07	-0.0012355	-7.59506e-05	-0.000211667	0	487.102
4551	3.50809	4.33893	0.0645881	-6.13683e-07	-3.36415e-07	0.00120142	-0.000108814	-5.59968e-05	0	239.494
4552	5.11693	4.37308	0.070226	-3.34196e-07	-1.89946e-06	-0.00431361	-0.000173192	-9.81729e-05	0	760.743
4553	3.7735	6.1733	0.0702231	1.09202e-08	-5.52016e-07	-0.00249723	-0.000155467	-6.48978e-05	0	392.072
4554	9.43209	5.13812	0.0714171	5.97914e-07	-4.40952e-08	-0.000608957	-0.000276241	-0.000401575	0	506.482
4556	13.1585	3.77678	0.0549857	-3.71872e-07	3.42992e-07	-0.00160694	-5.84198e-05	-0.000379738	0	1254.84
4557	8.34895	11.6818	0.059124	8.33462e-08	1.14764e-06	-0.00406523	-0.00034337	-0.0005434	0	516.074
4560	11.7041	15.7375	0.0747677	-1.22405e-06	1.593e-08	-0.0488371	0.000441716	-0.00189	0	824.888
4562	13.3009	5.53264	0.0711018	-9.8183e-07	1.51092e-06	-0.0151153	-5.24685e-05	-0.000741558	0	1169.96
4564	26.8975	2.62238	0.0548887	-3.31527e-08	1.87968e-07	-0.00236877	3.50608e-06	-4.88213e-05	0	233.166
4565	8.48025	3.6899	0.0649183	1.65653e-07	-5.92281e-07	-0.000930503	-0.000181546	-0.000229919	0	1274.22
4566	14.8613	12.9205	0.0613772	3.34381e-07	2.01593e-06	0.0233014	0.000824969	-0.00295939	0	2078.2
4568	6.26149	15.609	0.0739092	-2.82514e-06	-6.89056e-07	-0.00363952	7.27734e-06	0.000171981	0	61.1395
4569	4.77555	11.0261	0.0588369	1.64274e-06	-2.64753e-06	-0.00151044	-0.000206348	2.47836e-05	0	237.986
4572	9.84223	12.2277	0.0723756	7.80319e-09	1.76594e-06	-0.010765	-0.000316588	-0.00108013	0	660.999
4573	13.7111	2.71297	0.0563393	-1.02631e-07	1.63804e-07	0.000602427	-2.08661e-05	-0.000209744	0	372.473
4574	8.07688	6.44774	0.0611989	-2.2169e-07	-8.24068e-07	-0.00266491	-0.000329195	-0.00037682	0	329.541
4579	19.3624	6.17747	0.0592634	-6.32391e-07	-2.75464e-08	0.00785745	0.000503955	-0.000572368	0	652.739
4581	6.92487	4.27254	0.069379	-7.18379e-08	-1.44433e-06	0.00101456	-0.000217946	-0.00017183	0	157.34
4589	15.3513	6.31492	0.0699281	-1.14424e-06	7.39895e-07	-0.000215397	0.000217202	-0.000889154	0	1314.83
4593	12.8375	12.3798	0.0665716	1.67307e-06	1.62282e-06	-0.0279784	0.000114978	-0.00270806	0	2389.58
4595	19.2876	4.57529	0.067949	-1.64282e-07	-4.84405e-08	-0.00186937	0.000360301	-0.000398999	0	441.15
4596	4.27229	14.2048	0.0713695	-5.5226e-07	-2.28808e-06	-0.00288647	-5.34941e-05	0.000210213	0	80.8643
4597	14.3926	6.59371	0.0720393	-1.16126e-06	7.5196e-07	-0.00434585	0.00013835	-0.000986576	0	499.09
4599	25.8349	3.44439	0.0590291	-2.8496e-07	2.68808e-08	0.00267582	5.96394e-05	-7.21148e-05	0	557.014
4600	17.4374	10.2793	0.0626978	-2.57948e-07	6.95869e-07	0.00752148	0.000933891	-0.00140746	0	306.468
4601	12.8979	8.70969	0.0550122	-1.51216e-07	6.45689e-07	-0.0116663	-5.25993e-05	-0.00141053	0	262.615
4603	23.2423	3.1953	0.074678	-7.99003e-07	1.1072e-08	-0.00175072	0.000177476	-0.000118134	0	681.716
4604	14.734	5.85717	0.0633313	-1.10055e-06	7.48265e-07	-0.00266989	0.0001211	-0.000792419	0	1370.89
4605	7.9843	2.9931	0.0612144	3.12999e-07	-9.83835e-07	0.0050602	-0.000170026	-0.000143957	0	944.12
4607	24.2788	1.91327	0.0651711	-2.89636e-07	1.73388e-07	-0.00110656	6.00168e-05	-4.06152e-05	0	411.228
4608	24.5049	4.835	0.0724422	-3.58094e-07	-6.55955e-08	-0.00175119	0.000181964	-0.000113005	0	386.837
4609	19.73	3.45337	0.0515852	8.58398e-08	1.13486e-08	0.00462992	0.000257991	-0.000261247	0	1097.74
4610	18.2485	7.39289	0.0739447	-3.48001e-07	4.76405e-07	0.013564	0.000582466	-0.000836675	0	568.713
4613	5.88257	6.5185	0.0518355	5.56387e-07	-2.11872e-06	0.0013907	-0.000268202	-0.000177601	0	471.128
4614	12.7767	8.40151	0.0534248	-1.75941e-07	8.63528e-07	0.00486818	-7.60858e-05	-0.00132466	0	1803.27
4616	21.4014	9.72832	0.0628192	-7.46481e-07	4.83622e-07	0.017763	0.00064467	-0.00032717	0	1137.72
4619	5.17918	9.3168	0.0548327	8.04891e-07	-2.62325e-06	0.00114001	-0.000248754	-8.984e-05	0	372.008
4621	4.75269	13.9072	0.0508774	-2.38817e-07	-1.91738e-06	-0.000202885	-7.15506e-05	0.000179678	0	48.6078
4622	20.5138	7.78463	0.0696597	-1.94185e-08	-7.36415e-08	0.00722903	0.000648877	-0.000508755	0	1359.5
4624	4.65486	4.21599	0.067572	-5.55306e-07	-1.44637e-06	0.0010313	-0.000150442	-8.10816e-05	0	510.95
4625	13.1742	7.12338	0.060168	7.46013e-08	2.93324e-07	0.00417482	-1.84101e-05	-0.00106091	0	876.319
4627	25.3362	6.46707	0.0521484	-1.86887e-07	-5.35121e-07	0.00461609	0.000156803	-3.5849e-05	0	158.28
4628	3.61946	15.5244	0.0602974	-9.21407e-07	-2.38135e-06	-0.00181835	2.96726e-07	0.000269419	0	42.7227
4629	1.4221	6.01571	0.0698451	-1.84398e-08	-2.18986e-07	-0.00195033	-2.68867e-05	-3.1247e-05	0	357.649
4630	10.3329	4.23683	0.0574941	3.69626e-07	7.98941e-07	0.00256829	-0.000194836	-0.000328297	0	672.103
4632	16.8562	10.3329	0.0721576	-3.69682e-07	3.49963e-07	0.0219585	0.000926875	-0.00160412	0	1509.63
4633	9.36507	4.54283	0.06079	4.66533e-07	3.23741e-07	0.00745533	-0.000219865	-0.000326508	0	216.704
4635	9.24684	6.22015	0.070615	8.34905e-08	-1.28731e-06	0.000740603	-0.00031677	-0.000480533	0	910.525
4637	16.8779	3.37778	0.0682917	-1.95369e-07	5.18476e-07	0.0125739	0.000144233	-0.000339676	0	861.627
4638	14.5958	1.01875	0.0645665	-6.86701e-08	2.00607e-07	-0.00229163	-5.53631e-07	-4.51157e-06	0	180.016
4640	10.9858	4.93302	0.0536289	-3.67828e-09	1.44666e-06	-0.00968705	-0.000197476	-0.00046632	0	239.419
4641	9.93396	4.49947	0.0742159	5.47813e-07	7.47901e-07	-0.00162928	-0.000200137	-0.000351372	0	354.079
4642	11.5199	15.9473	0.0511037	-1.07907e-06	3.4902e-08	-0.0333387	0.000511524	-0.00167196	0	174.298
4645	19.6955	4.38273	0.0640842	-4.07882e-08	-3.8356e-08	-0.00292122	0.000336212	-0.000357079	0	476.63
4647	25.8834	9.93589	0.0643777	1.41119e-07	-8.01149e-07	0.0044844	7.65422e-05	0.000257287	0	496.697
4648	6.43529	2.54448	0.0537913	-1.73772e-07	-1.00276e-06	0.000216473	-0.000122528	-7.18919e-05	0	236.833
4649	10.3559	5.12203	0.068831	8.47238e-07	-1.19063e-07	-0.00402717	-0.00026966	-0.000482804	0	825.751
4651	11.4804	14.6399	0.0655006	3.45887e-07	4.51908e-07	-0.0602756	-8.20219e-06	-0.00197279	0	938.249
4652	15.4098	13.1174	0.0700608	5.46769e-07	2.62497e-06	-0.018586	0.000894537	-0.00280226	0	1679.28
4655	21.1276	3.29308	0.0616081	2.1069e-08	5.76832e-08	-2.45203e-05	0.000242235	-0.000206894	0	388.207
4656	16.5773	1.24299	0.0565958	8.37434e-08	-2.28525e-09	-8.1685e-05	2.49723e-05	-3.93074e-05	0	534.228
4661	20.4393	2.41021	0.0548344	-4.48324e-08	5.28997e-08	-0.000327113	0.000154732	-0.00011507	0	835.858
4665	13.7907	3.99225	0.0623088	-3.62291e-07	5.35475e-07	-0.00747199	-9.88746e-06	-0.000418377	0	1048.74
4668	2.34165	13.1096	0.0515645	2.15533e-07	-3.59826e-06	-0.00188771	-3.61762e-05	0.000234206	0	44.7647
4673	15.9772	13.9715	0.0616465	7.15603e-07	4.04801e-06	0.0397809	0.000781728	-0.00246593	0	2006.72
4674	4.23156	15.5477	0.0616209	-1.01404e-06	-2.46592e-06	-0.00298623	-6.32685e-06	0.000254199	0	48.7653
4677	10.6262	11.7931	0.0608171	6.69632e-08	2.68985e-06	-0.00707953	-0.000259936	-0.00142934	0	1096.34
4679	19.0137	1.52857	0.0549012	1.021e-07	3.38533e-08	-0.00581068	5.83656e-05	-4.84815e-05	0	600.836
4680	6.22657	2.31885	0.0706549	-1.43619e-07	-9.48533e-07	0.00287844	-0.000103218	-5.71828e-05	0	294.269
4681	9.23575	10.3876	0.0601303	-1.09314e-07	5.69684e-07	-0.0138522	-0.000408509	-0.000780604	0	597.556
4684	6.31969	1.04304	0.0669519	-5.09252e-09	-1.16589e-07	0.000941248	-6.70569e-06	-5.47861e-06	0	306.157
4688	2.47007	13.1601	0.0629394	2.32095e-07	-3.52404e-06	-0.00159368	-3.83462e-05	0.000231151	0	42.0596
4690	15.1623	1.76183	0.0615401	-2.32666e-07	4.08256e-07	-0.00469528	1.13492e-05	-9.42313e-05	0	976.718
4693	8.52938	4.87486	0.0683895	2.09871e-07	-1.67776e-07	0.000896644	-0.000258584	-0.000329174	0	895.715
4694	14.0649	13.5684	0.0724951	1.82335e-06	2.82377e-06	-0.0214397	0.000668882	-0.0036906	0	3827.59
4695	13.1385	11.3395	0.0652668	9.18026e-07	1.64345e-06	-0.0337466	0.000198516	-0.00240323	0	1003.79
4696	16.9845	2.93722	0.053091	-1.56116e-07	2.57738e-07	-0.0076175	0.000100207	-0.00027684	0	607.246
[truncated: 20,453 more rows]
