# Supplementary material for: Study on stability analysis of soil nail reinforced slopes under loading based on the discrete element method
Source: PLoS One. 2026 May 26;21(5):e0350163. doi: 10.1371/journal.pone.0350163 (PMC13210361; doi:10.1371/journal.pone.0350163)
Supplement: S1 File — (ZIP) [file pone.0350163.s001.zip › DATA in PFC/0.5_14_5000__contacts.txt]

ball1_id	ball2_id	ball1_type	ball2_type	cx	cy	nx	ny	fn	fs	bond_type
6	21988	0	0	6.96557	3.82336	0.507814	-0.861467	44.186	2.81471	0
6	29749	0	0	6.99491	3.9011	0.94976	0.312979	58.501	10.6488	0
7	28757	0	0	24.6344	3.70328	-0.975802	0.218656	74.4884	9.504	0
12	5819	0	0	3.15166	12.0884	0.967592	-0.252518	3.50881	1.2138	0
17	4641	0	0	9.92561	4.57319	0.112493	-0.993652	40.7972	1.99163	0
17	7912	0	0	9.90003	4.71723	-0.236562	0.971616	65.3482	34.8048	0
25	9688	0	0	14.7721	8.60529	-0.754493	0.656308	124.992	58.3807	0
35	7830	0	0	10.5573	10.8644	-0.997122	-0.0758124	-13.2539	21.6357	0
36	8603	0	0	24.9199	7.46514	-0.911056	0.412284	40.4727	6.35665	0
40	1994	0	0	13.193	6.05969	0.841718	0.539918	15.188	1.0328	0
51	1555	0	0	2.66168	4.94489	0.0745439	0.997218	21.0656	7.56874	0
63	3510	0	0	15.5862	9.01767	0.297667	-0.95467	230.067	29.045	0
67	4619	0	0	5.20908	9.36273	-0.545615	-0.838036	25.6774	6.49473	0
93	3401	0	0	23.1358	9.21683	0.339842	0.940482	0.812652	5.20685	0
151	611	0	0	11.4136	4.32051	-0.114116	0.993467	96.0621	11.7549	0
174	289	0	0	14.9037	15.2949	-0.607505	-0.794316	28.135	74.2935	0
183	327	0	0	3.86951	15.6574	-0.574304	-0.818642	3.02213	3.29501	0
265	530	0	0	20.7726	6.8309	-0.95559	-0.2947	28.1905	10.0295	0
421	992	0	0	24.9063	1.46962	0.354882	-0.934911	76.1517	7.56827	0
563	835	0	0	16.0878	7.21216	-0.743944	0.668242	153.356	47.9674	0
639	940	0	0	18.1415	3.68942	0.173382	-0.984855	289.457	37.0138	0
782	835	0	0	16.0183	7.29078	0.571788	-0.820402	137.042	32.9304	0
12	29230	0	0	3.1089	12.0508	0.128454	-0.991715	0.515426	2.41914	0
19	18330	0	0	5.96826	5.20388	-0.867039	-0.49824	75.6899	5.86787	0
19	28347	0	0	6.06403	5.26516	0.815694	0.578483	66.9296	5.68345	0
21	51229	0	0	10.2991	12.169	0.942567	-0.334018	-8.46716	14.0156	0
22	20360	0	0	18.9206	5.9099	-0.306168	-0.951978	43.3937	24.8665	0
24	15402	0	0	6.12836	9.77001	0.914704	0.404124	41.3419	1.61949	0
24	42844	0	0	6.11949	9.69845	0.788195	-0.615425	6.08657	5.64016	0
32	15068	0	0	25.7946	7.891	0.611125	-0.791534	54.4064	23.9262	0
32	23482	0	0	25.708	7.90126	-0.779113	-0.626883	-4.39648	25.3433	0
32	23484	0	0	25.7744	7.99999	0.286077	0.958207	-14.8298	1.86043	0
33	24026	0	0	22.8885	1.61894	-0.554072	0.832469	98.3241	0.845646	0
38	40341	0	0	1.84138	14.2079	0.984515	0.175301	2.6469	2.61938	0
43	24224	0	0	12.0752	7.75737	-0.530905	-0.847432	137.268	35.7655	0
48	15202	0	0	5.21261	13.7845	0.88195	0.471343	14.0163	2.96084	0
48	34325	0	0	5.16528	13.6911	0.141814	-0.989893	-0.411805	1.66248	0
50	30371	0	0	26.6004	1.36115	0.244555	0.969635	43.4233	5.15344	0
51	36503	0	0	2.71376	4.89672	0.988583	0.150677	18.1819	1.42658	0
54	38186	0	0	15.9084	4.50608	-0.986364	0.164577	-2.60789	5.31014	0
54	42458	0	0	15.9302	4.446	-0.651365	-0.758765	108.187	28.8161	0
55	34632	0	0	16.619	6.10382	0.956205	0.292697	-5.44303	5.50546	0
56	47461	0	0	12.4299	5.45885	0.370732	-0.92874	34.5163	5.14587	0
57	25720	0	0	16.8575	13.0208	-0.510537	0.859856	451.861	120.159	1
57	35305	0	0	16.915	13.0219	0.477164	0.878814	-0.322867	4.82237	0
59	25894	0	0	25.8859	3.20075	-0.572987	0.819565	53.2889	8.27919	0
59	33269	0	0	25.8946	3.08823	-0.440437	-0.897783	39.0198	1.46	0
60	50684	0	0	13.6801	9.90396	0.384585	0.92309	236.019	53.0774	0
66	34745	0	0	7.95437	1.61419	-0.726994	0.686644	22.8986	0.178606	0
68	44691	0	0	12.1677	6.04774	0.846111	-0.533006	10.3968	2.05429	0
68	47062	0	0	12.1423	6.12234	0.347424	0.937708	78.5118	4.27114	0
69	52350	0	0	10.6693	6.0304	0.666245	0.745733	95.1831	12.1895	0
70	16449	0	0	13.5472	3.8946	0.87362	-0.486609	31.382	33.0075	0
70	28456	0	0	13.4327	3.98763	-0.655667	0.75505	31.6987	13.1419	0
70	46530	0	0	13.4463	3.86514	-0.474333	-0.880345	151.461	37.7316	0
74	46308	0	0	14.4892	12.0149	-0.998385	0.0568041	-28.3042	39.4366	0
76	45241	0	0	11.6076	7.62529	-0.0538466	0.998549	117.388	28.0713	0
77	17481	0	0	23.5879	2.43566	-0.954567	0.297997	82.8288	16.6379	0
77	25772	0	0	23.7086	2.40108	0.967506	-0.252847	62.7602	2.01834	0
84	39294	0	0	6.40829	15.0958	0.80323	0.595668	-1.4109	0.143893	0
89	38214	0	0	23.0277	6.98966	-0.996133	0.0878628	104.932	1.04028	0
89	42208	0	0	23.1352	7.04049	0.564856	0.825189	2.37245	1.96646	0
93	20568	0	0	23.0658	9.1509	-0.959326	-0.2823	101.978	27.389	0
93	26651	0	0	23.1233	9.11249	0.106717	-0.994289	-16.0992	17.1409	0
97	14939	0	0	5.2927	12.6605	-0.63744	-0.7705	11.3388	3.66084	0
107	4655	0	0	21.1185	3.354	0.1468	-0.989166	56.425	7.39292	0
110	2442	0	0	8.8276	8.06932	0.853098	0.521751	79.0098	11.4825	0
113	7001	0	0	17.481	4.55622	-0.997159	-0.0753232	38.6525	7.19301	0
116	4553	0	0	3.78528	6.10409	-0.167841	0.985814	0.312331	0.393608	0
116	8132	0	0	3.72558	6.0416	-0.992456	0.122604	21.005	9.38463	0
117	9560	0	0	12.8094	14.4601	0.951301	0.308263	575.118	136.567	0
139	5491	0	0	7.17821	1.71974	-0.895843	0.444371	9.56847	6.8972	0
144	9028	0	0	14.556	2.08603	0.38301	-0.923744	101.878	10.5476	0
147	7975	0	0	8.87942	13.7964	-0.084798	-0.996398	13.5426	11.7991	0
148	5013	0	0	17.8071	2.08391	-0.828444	0.560071	57.1357	14.2125	0
148	8387	0	0	17.7998	2.021	-0.933738	-0.357957	34.7046	6.47492	0
151	4981	0	0	11.3649	4.28452	-0.91681	0.399323	10.4252	3.82535	0
166	6468	0	0	23.9524	2.43404	0.587182	0.809455	25.7642	9.60545	0
174	7382	0	0	14.989	15.3564	0.945574	0.325408	185.695	99.6934	0
176	4767	0	0	8.15451	12.6013	0.996462	-0.0840401	18.9888	0.436311	0
180	2910	0	0	1.91639	1.7127	-0.529517	0.848299	12.5609	0.320815	0
180	3028	0	0	1.98817	1.69148	0.905532	0.424278	29.029	2.18873	0
198	2215	0	0	13.9967	5.63992	-0.965477	0.260489	5.35912	43.0209	0
198	3589	0	0	14.018	5.57827	-0.601293	-0.799029	155.528	33.9498	0
204	1054	0	0	14.6117	7.82049	0.521109	-0.85349	263.763	79.8208	0
213	7139	0	0	19.0583	8.02112	0.481299	0.876556	78.1901	32.675	0
214	1408	0	0	26.8454	8.91379	0.494249	-0.86932	0.975785	12.9319	0
224	7552	0	0	26.4391	1.75422	0.813938	-0.580952	16.7066	0.100023	0
225	8504	0	0	16.6039	11.782	0.497806	0.867288	121.53	62.7646	0
225	9770	0	0	16.6174	11.6991	0.747968	-0.663735	288.299	35.6383	0
249	6821	0	0	23.2325	6.20953	-0.442721	0.896659	66.395	17.6167	0
251	5718	0	0	14.1713	15.0748	-0.0936014	-0.99561	527.802	228.807	0
254	1981	0	0	9.03928	8.39333	0.881794	0.471634	103.371	18.3155	0
268	8484	0	0	7.06624	5.35476	0.492652	-0.870226	-1.27912	5.31497	0
270	6026	0	0	17.9577	6.47882	0.31622	-0.948686	250.664	16.8758	0
273	1287	0	0	22.8051	7.98122	-0.262058	-0.965052	5.87288	12.81	0
273	5506	0	0	22.8094	8.10509	-0.194009	0.981	37.3752	26.63	0
289	3017	0	0	14.8419	15.3078	-0.237536	0.971379	35.7732	40.4164	0
290	2388	0	0	26.7385	4.88958	0.495978	-0.868335	31.5244	8.52691	0
290	9384	0	0	26.7714	4.94365	0.999048	-0.0436314	75.5038	6.97498	0
301	4888	0	0	17.2567	8.07625	0.842802	-0.538224	59.035	30.5374	0
304	6703	0	0	25.2347	4.30766	-0.471052	0.882106	25.951	7.65681	0
306	7009	0	0	22.2088	6.76787	-0.746732	-0.665125	42.1652	12.3004	0
328	7438	0	0	18.274	11.5371	0.556321	-0.830967	66.4941	15.1075	0
332	6358	0	0	1.45088	14.6789	-0.611382	-0.791336	7.85887	3.5347	0
350	1388	0	0	8.58089	8.24504	-0.199058	-0.979988	126.555	22.5957	0
354	8698	0	0	24.6153	2.55445	0.111171	-0.993801	28.1804	5.97351	0
358	7018	0	0	26.5148	9.20138	0.593432	0.804884	28.5214	28.7433	0
362	9949	0	0	5.94845	10.0082	-0.130372	-0.991465	36.2939	16.4922	0
370	5503	0	0	10.4606	14.8852	-0.448015	0.894026	-13.0434	7.89757	0
373	2529	0	0	10.0156	5.35436	-0.42416	-0.905587	85.1513	14.263	0
403	8671	0	0	26.7011	7.21435	-0.533651	0.845705	19.8169	19.2971	0
406	5153	0	0	3.38522	10.7896	0.716979	-0.697095	9.48052	9.41904	0
409	8871	0	0	6.46159	8.44166	-0.999923	-0.0124047	52.6187	12.4946	0
413	4705	0	0	23.1771	1.88114	-0.795924	-0.605397	12.3515	7.05514	0
421	5075	0	0	24.8385	1.57365	-0.711651	0.702533	59.5751	6.84981	0
431	8337	0	0	21.8867	5.84992	0.811579	0.584243	22.2625	15.8734	0
434	2877	0	0	25.7186	5.2554	-0.675782	0.737101	123.298	10.9702	0
440	6242	0	0	16.9511	6.66622	-0.89102	-0.453964	-6.19203	5.24126	0
444	7798	0	0	16.6091	10.5418	0.301517	-0.953461	304.072	101.418	0
445	8598	0	0	1.9476	15.7705	-0.647404	0.762147	0.169412	1.07166	0
449	2819	0	0	22.2336	3.70979	0.99872	-0.0505738	51.0239	18.6329	0
457	2431	0	0	19.8838	7.61806	-0.269713	-0.962941	37.436	20.6172	0
460	5533	0	0	19.5076	12.0163	0.968004	-0.250933	47.9045	110.325	1
468	2717	0	0	7.95454	11.6756	0.711838	-0.702344	5.08378	12.8	0
468	9903	0	0	7.86184	11.6835	-0.819702	-0.57279	28.1286	0.965637	0
486	6544	0	0	8.48756	15.2285	-0.903881	0.427784	17.9783	4.18075	0
488	5488	0	0	23.6132	5.80142	0.478075	0.878319	-5.2041	0.543593	0
489	8141	0	0	16.6678	7.89648	-0.654958	-0.755665	14.1472	15.7125	0
522	9063	0	0	23.5284	1.36169	-0.988048	0.154146	40.7165	4.12603	0
524	6489	0	0	19.1203	3.81133	-0.999744	0.0226381	31.5765	3.32945	0
527	4761	0	0	8.51285	4.03212	-0.804784	0.593567	12.2815	10.8173	0
539	4640	0	0	11.0393	4.93302	-1	-4.58683e-05	29.8544	18.8045	0
544	6177	0	0	3.33912	9.8277	0.501754	-0.86501	3.84863	1.44018	0
548	3039	0	0	4.77664	8.92964	-0.999806	-0.019681	79.0937	12.5635	0
550	8755	0	0	20.5664	6.43972	-0.308862	0.951107	68.8253	0.820484	0
560	9834	0	0	15.5158	13.3726	0.583169	0.812351	8.44595	1.51788	0
588	1850	0	0	16.3554	12.4496	-0.647476	-0.762086	130.525	43.8998	0
592	7004	0	0	12.6047	11.3525	0.878223	0.478252	89.0961	55.2208	0
607	3277	0	0	25.9211	8.7176	-0.507697	-0.861535	-5.55654	4.82869	0
611	4981	0	0	11.3556	4.34259	-0.745703	-0.666279	18.7537	4.11082	0
611	8232	0	0	11.3982	4.45452	-0.11474	0.993396	102.349	17.9827	0
613	5677	0	0	8.81051	5.96858	-0.367823	0.929896	47.9467	19.796	0
625	5498	0	0	5.00196	10.0523	0.416303	-0.909226	-13.252	11.6387	0
625	7544	0	0	4.94948	10.181	-0.338292	0.941041	3.89622	0.665091	0
627	6322	0	0	7.12924	1.61131	-0.964017	0.26584	19.5104	2.59303	0
665	9681	0	0	1.28704	4.2088	0.508384	-0.86113	12.7272	3.16516	0
679	6601	0	0	20.2622	8.79054	0.836899	-0.547358	37.3429	1.11071	0
680	7711	0	0	12.7762	13.8315	-0.818872	0.573977	-22.7678	57.3302	0
683	4642	0	0	11.5685	15.9317	-0.952394	0.30487	28.0872	27.2131	0
690	1385	0	0	16.1217	12.2178	0.983747	-0.17956	-7.21187	27.0704	0
697	8103	0	0	9.73659	4.12554	0.701831	0.712343	92.8059	3.49368	0
702	7878	0	0	4.31725	14.3443	0.831517	-0.555499	4.55389	1.04375	0
707	9384	0	0	26.8614	4.88144	-0.393448	0.919347	15.4793	7.15834	0
715	3209	0	0	3.82872	5.91194	0.966596	0.256304	53.3822	0.0888878	0
724	7274	0	0	10.3789	3.31717	-0.799043	-0.601274	81.6883	15.5343	0
731	9241	0	0	22.506	6.16497	0.997744	0.0671279	94.7545	26.6883	0
733	1123	0	0	2.02489	3.72021	-0.897157	0.441711	19.0847	2.21633	0
751	8296	0	0	23.9645	6.0429	0.0275369	-0.999621	8.22796	5.08371	0
754	1371	0	0	14.4468	14.3244	0.82786	0.560935	-3116.23	1505.52	1
756	5325	0	0	11.5256	6.48691	0.146271	0.989245	74.0484	2.19098	0
758	9856	0	0	15.5579	2.83444	0.600906	-0.79932	68.7797	20.1093	0
767	5985	0	0	15.7948	6.30491	0.804864	-0.593459	118.715	27.7173	0
778	4382	0	0	11.2682	10.1808	-0.0377371	0.999288	6.33345	27.7182	0
778	8198	0	0	11.3204	10.1492	0.902524	0.43064	-5.39385	35.8714	0
784	5410	0	0	9.29488	8.41132	-0.559432	-0.828877	96.078	8.24575	0
791	1865	0	0	15.9414	14.9333	0.607301	-0.794472	284.412	121.57	0
807	9274	0	0	2.63587	5.84044	-0.858183	-0.513343	17.4364	4.5179	0
816	9512	0	0	13.5108	6.21049	-0.0142896	0.999898	207.894	31.2458	0
821	1060	0	0	20.254	9.94167	-0.530348	-0.84778	11.5016	3.60898	0
829	1692	0	0	10.4702	2.14665	-0.693529	0.720428	37.6393	3.53426	0
830	5158	0	0	11.4028	9.68503	0.966483	-0.256731	-21.066	15.8107	0
839	3006	0	0	6.26371	4.62878	0.135482	-0.99078	71.7331	6.36846	0
855	1486	0	0	25.9813	2.69696	-0.307524	0.95154	27.3877	7.14903	0
863	3946	0	0	6.98622	6.78157	-0.770925	-0.636926	64.0328	11.4018	0
865	6533	0	0	1.20433	6.51503	-0.762242	0.647292	2.2964	3.68919	0
869	6758	0	0	5.28417	6.51393	-0.43269	0.901543	-8.52965	0.926597	0
877	1683	0	0	8.77413	12.2722	0.979578	0.201064	45.8135	14.9988	0
884	8370	0	0	26.2122	6.53554	-0.942047	0.335481	61.1305	2.94228	0
890	1431	0	0	3.03607	6.39845	-0.0583227	-0.998298	5.09195	2.07231	0
890	2227	0	0	3.09091	6.42863	0.874987	-0.484146	23.9922	6.03054	0
895	6379	0	0	19.5318	10.2141	-0.514124	0.857716	93.3317	49.5193	1
910	6228	0	0	3.07037	10.8079	-0.952554	-0.304368	28.305	1.91591	0
910	8636	0	0	3.13201	10.8864	0.0700309	0.997545	0.150276	2.5423	0
915	5700	0	0	12.4114	7.37731	-0.526775	-0.850005	166.316	14.7869	0
916	4803	0	0	16.7016	10.872	0.985376	0.170392	40.9994	32.8971	0
917	5518	0	0	8.63541	12.5072	-0.99973	-0.0232507	87.9049	16.7613	0
921	5208	0	0	4.16958	14.154	0.479992	-0.877273	1.60432	1.50011	0
922	4311	0	0	8.85019	6.86349	-0.999626	0.0273317	22.1587	6.84793	0
936	6354	0	0	8.78704	9.1398	0.304409	-0.952541	29.9044	10.3037	0
944	1775	0	0	2.33666	8.44233	-0.105496	0.99442	-1.97312	0.862397	0
959	9513	0	0	2.56169	11.6047	-0.138788	0.990322	-4.62687	0.315912	0
982	7007	0	0	8.94889	5.40453	-0.10003	-0.994984	55.9732	10.5636	0
991	2924	0	0	5.66379	3.27543	-0.910983	0.412444	10.8431	5.90936	0
106	25320	0	0	2.1533	5.70533	-0.884115	0.467268	29.6292	9.25893	0
106	47966	0	0	2.23721	5.72999	0.4904	0.871497	26.8118	7.70587	0
107	30020	0	0	21.0615	3.38683	-0.928894	-0.370345	40.5861	3.02991	0
109	21833	0	0	5.95145	14.5215	-0.331882	-0.943321	-3.21768	4.93854	0
109	46247	0	0	5.9159	14.6155	-0.873416	0.486975	18.733	2.63869	0
110	11861	0	0	8.73188	7.97979	-0.577523	-0.816374	98.8599	1.8883	0
111	17343	0	0	17.8267	10.2574	-0.25946	0.965754	285.73	26.194	0
111	48451	0	0	17.7796	10.2084	-0.974732	0.223377	197.715	48.2244	0
112	19678	0	0	17.9894	7.79626	-0.661902	-0.74959	44.5271	2.61293	0
112	44620	0	0	18.1008	7.82606	0.947606	-0.319442	23.8697	54.4185	0
113	13332	0	0	17.5919	4.5121	0.673091	-0.73956	71.5106	19.6213	0
113	14186	0	0	17.5765	4.62084	0.440717	0.897646	57.9065	22.3473	0
117	40552	0	0	12.7611	14.4965	0.0361833	0.999345	416.927	104.907	0
117	50168	0	0	12.7117	14.467	-0.8988	0.43836	-100.147	41.2	0
123	32028	0	0	3.808	14.405	0.997856	0.065451	9.294	1.85048	0
123	33916	0	0	3.72662	14.3275	-0.113905	-0.993492	0.896835	1.16426	0
125	19521	0	0	2.30734	7.03242	0.68919	0.724581	12.0797	6.0096	0
125	37745	0	0	2.25257	6.94912	-0.391907	-0.920005	22.4764	6.26288	0
125	50605	0	0	2.25334	7.04262	-0.376758	0.926312	17.5728	4.26011	0
126	21177	0	0	4.83152	7.63179	-0.911935	0.410334	34.2436	0.261942	0
126	28446	0	0	4.83633	7.56258	-0.846312	-0.532688	85.7722	16.5849	0
130	39047	0	0	5.21411	14.7103	-0.966859	-0.25531	4.0535	1.73287	0
130	43752	0	0	5.31585	14.6775	0.635568	-0.772045	5.32506	4.50886	0
130	49960	0	0	5.23097	14.7717	-0.701691	0.712481	5.07863	0.621161	0
132	29470	0	0	7.38781	3.53867	0.536379	0.843977	48.086	3.66698	0
135	34696	0	0	7.16713	7.46285	-0.990445	0.137909	44.8207	11.5468	0
135	41198	0	0	7.25552	7.39015	0.326217	-0.945295	62.395	7.34268	0
138	28676	0	0	25.8253	9.45888	0.617414	-0.786638	52.6482	28.2798	0
140	37645	0	0	3.54558	14.7686	0.677369	-0.735644	4.12117	1.76171	0
140	39263	0	0	3.46875	14.8449	-0.740313	0.672262	5.12883	2.4394	0
146	43101	0	0	13.2798	12.0466	0.751028	0.66027	14.3319	2.85046	0
146	43116	0	0	13.1562	11.9744	-0.944007	-0.329924	19.4525	67.3304	0
147	13975	0	0	8.93755	13.8812	0.89848	0.439014	61.8497	7.54062	0
147	25145	0	0	8.88781	13.9143	0.0571414	0.998366	11.9831	5.1965	0
148	16186	0	0	17.9229	2.01091	0.862657	-0.505789	114.755	26.8839	0
149	21700	0	0	25.6679	9.65415	0.140225	-0.99012	6.42224	13.8372	0
149	52219	0	0	25.7106	9.77015	0.74894	0.662638	8.77993	18.4905	0
151	28831	0	0	11.3915	4.20712	-0.478105	-0.878303	89.4966	18.4159	0
152	16058	0	0	7.80849	3.25528	-0.750535	-0.660831	41.9749	4.22151	0
152	37748	0	0	7.79817	3.33892	-0.888628	0.458628	21.515	3.04838	0
154	18833	0	0	5.79537	15.3261	-0.489471	-0.872019	6.79874	6.18296	0
156	34543	0	0	16.4085	8.12496	0.430079	0.902791	46.3938	70.8541	0
158	11919	0	0	20.4466	5.7114	-0.635213	-0.772337	38.8212	0.503053	0
159	10956	0	0	26.4344	8.22126	-0.320746	0.947165	-0.780844	11.2979	0
159	40282	0	0	26.4443	8.10896	-0.150711	-0.988578	-7.67871	1.47897	0
164	17602	0	0	19.2801	1.78552	0.7778	-0.628512	76.1713	20.0811	0
164	26505	0	0	19.2636	1.8832	0.529812	0.848115	103.317	18.8756	0
165	30530	0	0	8.86225	14.9069	0.197496	-0.980304	-6.24244	3.12999	0
165	31502	0	0	8.79115	14.9369	-0.839027	-0.54409	31.6931	4.07978	0
165	42152	0	0	8.91343	14.9514	0.94308	-0.332565	6.09834	12.5173	0
166	25772	0	0	23.8554	2.38348	-0.999857	-0.0169006	89.924	4.58813	0
174	30024	0	0	14.9374	15.3935	0.00560952	0.999984	10.3113	131.988	0
176	25833	0	0	8.05488	12.658	-0.581186	0.81377	4.41847	1.96341	0
176	28268	0	0	8.02898	12.5985	-0.991714	-0.128467	29.5187	4.81731	0
176	37679	0	0	8.12304	12.6613	0.497834	0.867272	18.0822	11.4973	0
179	24017	0	0	4.67204	5.5947	-0.885584	-0.464479	51.7025	2.93211	0
182	17570	0	0	13.0483	6.1795	-0.0520013	0.998647	50.3188	0.788161	0
182	21445	0	0	12.9918	6.1414	-0.906294	0.422647	0.541041	13.8044	0
183	10029	0	0	3.96708	15.719	0.985845	0.167662	2.392	0.188898	0
183	26193	0	0	3.92466	15.768	0.307906	0.951417	1.91443	2.12889	0
184	41451	0	0	17.0626	12.3107	-0.0540757	0.998537	104.825	35.5258	0
185	36620	0	0	13.7833	8.4792	-0.281419	0.959585	106.405	22.7623	0
185	45036	0	0	13.849	8.4657	0.637124	0.770761	112.246	37.7858	0
189	17773	0	0	23.5078	5.45504	-0.886984	0.4618	65.6155	3.43763	0
193	18006	0	0	3.06332	15.3129	-0.418498	-0.908218	-3.77187	1.03682	0
193	19032	0	0	3.02783	15.3748	-0.995091	0.09896	8.73956	0.153736	0
198	22096	0	0	14.0814	5.574	0.489181	-0.872182	113.709	35.9304	0
198	29453	0	0	14.0754	5.67841	0.385825	0.922572	215.504	51.0229	0
204	15894	0	0	14.5651	7.94892	-0.146672	0.989185	294.216	21.9126	0
204	21198	0	0	14.5175	7.84111	-0.830284	-0.55734	5.19331	10.7105	0
204	25939	0	0	14.645	7.88372	0.998554	0.0537638	6.38283	6.57549	0
204	32863	0	0	14.5112	7.90741	-0.919379	0.393373	10.6227	7.91272	0
213	33090	0	0	19.0203	7.92029	-0.217546	-0.97605	113.561	42.2156	0
214	16620	0	0	26.7653	8.94005	-0.912804	-0.408398	25.1982	4.37831	0
215	37391	0	0	21.6872	8.53159	-0.827253	-0.56183	24.8525	26.4857	0
224	27982	0	0	26.3511	1.8393	-0.60786	0.794044	43.7686	1.31562	0
224	50945	0	0	26.3282	1.77681	-0.976359	-0.216155	13.7083	2.45376	0
225	49371	0	0	16.5615	11.6831	-0.285315	-0.958434	98.6661	27.7179	0
226	43870	0	0	11.0852	9.07523	0.294631	-0.955611	182.781	53.7148	0
226	46877	0	0	11.0937	9.19965	0.422703	0.906268	151.263	32.1996	0
226	51602	0	0	11.0281	9.19444	-0.560031	0.828471	53.8566	8.59465	0
231	13417	0	0	16.5132	1.49109	0.40043	-0.916327	182.331	13.6077	0
232	25618	0	0	20.5821	7.93377	-0.913426	-0.407006	-1.78162	7.45688	0
232	48017	0	0	20.584	7.99724	-0.888135	0.459583	37.2616	3.24319	0
237	17124	0	0	20.5287	2.26806	0.622907	-0.782296	132.264	11.3432	0
238	32540	0	0	12.5078	10.1356	0.992957	-0.118479	-18.5299	17.9724	0
245	24737	0	0	7.50046	3.40462	-0.247435	0.968905	29.856	3.59857	0
245	41631	0	0	7.45018	3.36073	-0.925337	0.379146	33.2031	0.32877	0
249	11409	0	0	23.2991	6.12082	0.737466	-0.675384	84.4366	9.2014	0
249	27505	0	0	23.216	6.12071	-0.73566	-0.677351	15.3449	17.4122	0
251	18674	0	0	14.2052	15.2025	0.412865	0.910792	340.861	196.758	0
259	44262	0	0	4.31402	4.91737	0.99956	-0.0296649	81.4193	9.78838	0
265	20380	0	0	20.8895	6.91153	0.614853	0.788642	38.5889	12.2603	0
268	15542	0	0	6.98431	5.45584	-0.749487	0.66202	36.5197	2.31688	0
268	21131	0	0	7.09843	5.42506	0.980718	0.195431	65.0809	12.6609	0
268	31410	0	0	7.00687	5.35193	-0.407406	-0.913247	53.1525	6.06507	0
270	50443	0	0	17.9493	6.61809	0.19983	0.979831	189.776	39.0775	0
271	52249	0	0	7.29184	6.12151	-0.127665	0.991817	33.0018	15.8517	0
273	16943	0	0	22.8816	8.02085	0.939543	-0.342431	54.4124	11.2338	0
277	17147	0	0	2.35627	13.2892	0.0566748	-0.998393	-1.87935	1.25889	0
280	39494	0	0	13.7235	9.17587	0.51131	0.859397	148.785	67.0989	0
280	40120	0	0	13.7594	9.11413	0.999828	0.0185663	-81.3604	6.17119	0
282	34596	0	0	12.1265	12.42	0.00927326	-0.999957	260.661	43.8628	0
284	28978	0	0	12.6269	5.86837	-0.825113	-0.564968	52.1466	37.1601	0
286	11280	0	0	20.0839	3.45212	0.914335	0.404959	15.8818	15.1364	0
286	29630	0	0	20.0397	3.35927	0.260517	-0.965469	28.224	10.5309	0
288	12437	0	0	11.6998	7.82232	-0.701133	-0.71303	123.712	23.3796	0
288	12732	0	0	11.75	7.91462	0.216297	0.976328	203.746	15.9724	0
288	51642	0	0	11.7724	7.81874	0.626681	-0.779276	94.2079	35.6321	0
289	15400	0	0	14.7916	15.2645	-0.92544	0.378894	315.853	26.3314	0
289	24636	0	0	14.9086	15.1828	0.674877	-0.73793	451.177	198.518	0
290	10646	0	0	26.6426	4.96331	-0.96659	0.256328	84.5465	5.83974	0
293	17473	0	0	2.87192	15.204	0.387764	0.921758	0.0826039	3.5239	0
295	43789	0	0	3.66468	10.8667	-0.757035	0.653374	9.31227	11.5234	0
298	46883	0	0	14.7405	14.6418	0.524768	0.851246	-12.7642	82.541	0
298	51311	0	0	14.7454	14.5225	0.593091	-0.805135	415.712	1.04536	0
301	13515	0	0	17.1522	8.12007	-0.97476	0.223257	1.21297	46.5777	0
301	20138	0	0	17.1988	8.05051	-0.164766	-0.986333	160.491	53.8414	0
305	20197	0	0	2.0345	13.7848	0.998699	0.0509949	6.84729	0.551961	0
305	25469	0	0	1.94359	13.7235	-0.421856	-0.906663	-0.684141	0.78072	0
306	28965	0	0	22.2882	6.75189	0.43243	-0.901668	45.3031	1.14025	0
306	34072	0	0	22.2773	6.87742	0.272069	0.962278	60.1922	18.5238	0
306	43894	0	0	22.3259	6.80393	0.9916	-0.129344	22.7203	0.180852	0
310	12793	0	0	11.111	5.84103	0.461282	-0.887254	86.4188	29.4421	0
310	27914	0	0	11.1444	5.91516	0.970334	0.241768	49.7776	6.95824	0
310	32468	0	0	11.0231	5.93082	-0.877095	0.480318	32.0167	27.3871	0
312	28376	0	0	19.0875	8.56088	-0.529751	-0.848153	19.866	14.8282	0
312	46751	0	0	19.1506	8.63933	0.71537	0.698746	3.00946	2.84498	0
313	14362	0	0	18.2427	1.9917	0.689007	0.724755	22.6051	0.459557	0
315	11736	0	0	6.33962	2.46296	-0.236956	0.97152	25.4622	6.3489	0
319	26680	0	0	4.11935	8.64721	-0.122694	0.992445	-3.84097	4.11525	0
319	39905	0	0	4.18618	8.61973	0.785015	0.619477	70.9897	8.28845	0
328	12483	0	0	18.2831	11.6455	0.687033	0.726626	22.7644	52.2614	1
328	13021	0	0	18.1681	11.6131	-0.965191	0.261547	16.2651	2.78236	0
328	21397	0	0	18.1796	11.5533	-0.801262	-0.598314	17.3085	2.71798	0
330	50178	0	0	1.27705	14.8819	0.945231	-0.326403	10.6226	3.07954	0
336	33716	0	0	25.4432	8.44393	-0.369304	0.929309	64.5773	31.8254	0
336	49714	0	0	25.5056	8.42161	0.875218	0.483728	66.2609	25.1621	0
338	15248	0	0	26.4317	7.73469	-0.625047	0.780587	66.4863	26.0393	0
338	51992	0	0	26.4299	7.65588	-0.660544	-0.750787	45.5733	19.8685	0
339	32629	0	0	23.6347	4.41516	-0.537064	0.843542	63.3089	5.33717	0
339	37003	0	0	23.6933	4.28285	0.263179	-0.964747	60.1162	17.7812	0
341	32093	0	0	26.5418	3.42387	0.992592	0.121494	48.9701	3.27783	0
342	28959	0	0	26.3765	5.55518	0.680784	-0.732484	37.4937	18.7877	0
348	19425	0	0	5.32166	13.0473	-0.986904	-0.161307	22.4318	4.90078	0
348	27041	0	0	5.44012	13.0192	0.809711	-0.586829	13.8187	12.6074	0
350	25826	0	0	8.54276	8.31355	-0.93748	0.348038	53.3283	24.0212	0
354	13595	0	0	24.5608	2.66787	-0.706024	0.708188	22.2613	0.322378	0
354	48239	0	0	24.6252	2.68497	0.260975	0.965346	19.3237	1.65249	0
355	21094	0	0	13.4128	12.4457	0.889184	0.457549	-49.1059	148.125	0
355	50823	0	0	13.2724	12.4238	-0.986107	0.166109	-102.101	71.1006	0
358	35925	0	0	26.4132	9.17675	-0.896051	0.443951	51.1791	23.5384	0
358	37160	0	0	26.5073	9.08678	0.483638	-0.875268	14.4486	10.5803	0
359	25413	0	0	13.8146	5.01563	-0.926444	-0.376432	54.8582	15.6266	0
359	37927	0	0	13.8564	5.10366	-0.294052	0.955789	213.902	40.8659	0
359	44031	0	0	13.8645	4.97536	-0.170817	-0.985303	104.81	22.6587	0
362	12518	0	0	5.88488	10.0922	-0.989592	0.143902	59.7104	12.4852	0
362	17338	0	0	5.97021	10.1546	0.163612	0.986525	5.43648	3.87318	0
362	28515	0	0	6.01683	10.0366	0.793501	-0.608568	7.68223	7.16667	0
363	13159	0	0	14.7277	13.1416	-0.932866	-0.360224	158.848	30.9519	0
374	16165	0	0	4.58794	1.57296	-0.967153	0.254193	-1.36752	0.474163	0
374	24287	0	0	4.71827	1.53371	0.946692	-0.322139	8.43318	3.58126	0
375	15047	0	0	2.84816	3.75227	-0.836418	0.548092	11.1945	2.99775	0
375	43957	0	0	2.95523	3.75477	0.809918	0.586543	10.032	0.9253	0
376	17150	0	0	10.8248	2.93588	-0.834606	-0.550848	125.477	54.4861	0
376	19194	0	0	10.8179	3.00469	-0.927361	0.374168	21.8723	24.8618	0
376	32607	0	0	10.9336	2.91905	0.628559	-0.777762	114.485	32.3057	0
384	18116	0	0	7.03147	9.04787	-0.994742	-0.102414	37.4716	6.12038	0
384	42476	0	0	7.13846	9.0066	0.667847	-0.744299	18.6706	0.0150921	0
388	18883	0	0	21.6732	9.53366	-0.696305	0.717746	124.338	19.6261	0
388	29001	0	0	21.7069	9.41557	-0.212801	-0.977095	39.1943	14.9358	0
395	15721	0	0	4.91528	9.40305	-0.639271	0.768981	1.37108	7.15916	0
395	41829	0	0	4.90162	9.31558	-0.843542	-0.537064	71.3232	11.2624	0
395	51048	0	0	4.97763	9.41555	0.291783	0.956484	30.578	2.62107	0
400	16125	0	0	19.298	9.11431	-0.784502	0.620127	105.692	8.42339	0
403	13784	0	0	26.6742	7.12592	-0.91393	-0.405872	92.5388	32.8041	0
406	29800	0	0	3.27491	10.8582	-0.942483	0.334255	11.5393	6.11844	0
406	31130	0	0	3.36073	10.8983	0.348428	0.937336	16.262	13.8269	0
406	39315	0	0	3.28195	10.7996	-0.836871	-0.547401	20.6955	3.2011	0
408	46789	0	0	3.34113	1.74945	-0.957062	-0.289883	7.62	0.476788	0
408	47519	0	0	3.35824	1.81933	-0.716194	0.697901	21.9791	3.91216	0
410	44454	0	0	13.1964	8.16881	-0.391779	0.920059	81.3632	15.0243	0
413	19246	0	0	23.2755	1.97394	0.650956	0.759116	2.34939	4.93535	0
416	49497	0	0	4.18862	6.00116	-0.981003	-0.193991	25.955	8.08861	0
423	37881	0	0	12.9066	4.58857	0.633788	0.773507	30.4505	36.3115	0
426	33990	0	0	10.298	7.54694	-0.999899	0.0141897	0.310174	2.33194	0
426	44011	0	0	10.3977	7.52285	0.896097	-0.443859	-5.5092	3.29344	0
426	44670	0	0	10.3266	7.49937	-0.455441	-0.890266	42.338	3.03161	0
428	10957	0	0	8.35694	5.82754	0.55129	0.834314	79.5306	6.52971	0
431	10658	0	0	21.8655	5.76286	0.452287	-0.891872	100.975	26.3559	0
431	21741	0	0	21.808	5.86569	-0.522845	0.852427	90.9524	17.1129	0
431	45094	0	0	21.7897	5.7828	-0.833183	-0.552998	23.4267	26.8658	0
436	11887	0	0	17.9911	9.88498	-0.672037	0.740518	202.082	56.6643	1
436	22058	0	0	18.0127	9.77331	-0.34684	-0.937924	69.9476	3.39103	0
436	46699	0	0	18.0998	9.8539	0.961923	0.27332	1.03255	0.25613	0
437	13241	0	0	14.5748	13.4563	-0.390969	0.920404	472.711	83.044	0
443	14627	0	0	5.7053	9.97561	-0.177185	-0.984178	28.2481	10.7796	0
444	29264	0	0	16.5223	10.6366	-0.923269	0.384153	224.411	43.2071	0
444	37471	0	0	16.5292	10.5693	-0.824993	-0.565144	6.32606	24.7957	0
451	37086	0	0	5.09945	3.47672	-0.994547	0.104289	46.1533	14.6847	0
452	26596	0	0	12.9642	5.44025	0.54351	0.839402	121.395	38.413	0
452	45323	0	0	12.8586	5.38748	-0.997628	0.0688311	31.1034	38.3214	0
453	40501	0	0	15.6376	13.2618	0.15159	-0.988443	364.302	110.978	0
454	23665	0	0	11.9922	12.9332	-0.117513	0.993071	136.348	28.4618	0
454	44929	0	0	12.0597	12.8475	0.938133	-0.346274	-21.1406	64.6566	0
455	12425	0	0	8.17683	12.4294	-0.403942	0.914785	7.85031	3.6746	0
455	24363	0	0	8.13749	12.377	-0.991128	0.132909	37.4544	6.92662	0
455	31496	0	0	8.16121	12.3164	-0.637302	-0.770614	61.5409	9.03991	0
455	34579	0	0	8.27032	12.3766	0.99175	0.128188	87.8182	23.8239	0
457	50187	0	0	19.9222	7.74707	0.3011	0.953592	82.4174	16.2819	0
459	44903	0	0	1.28945	3.55829	0.364169	-0.931333	7.1327	2.11009	0
461	13027	0	0	13.6048	15.5555	0.975687	0.219168	731.964	423.931	0
465	42912	0	0	9.76303	7.40761	0.998381	0.056877	7.05711	2.73442	0
470	27052	0	0	3.63712	6.25605	-0.993794	-0.111236	42.1192	4.81029	0
470	36835	0	0	3.69039	6.31408	0.0253706	0.999678	15.5178	5.16244	0
474	25094	0	0	25.8109	1.16974	-0.539097	0.842244	19.4104	1.00587	0
483	32952	0	0	23.1935	5.77556	0.555229	-0.831698	45.7948	16.7253	0
486	17708	0	0	8.58075	15.2527	0.581511	0.813539	18.4256	7.5481	0
488	24415	0	0	23.5297	5.73914	-0.978124	-0.208021	68.6267	18.3852	0
488	24853	0	0	23.6398	5.73231	0.944821	-0.327587	125.418	0.525905	0
488	44442	0	0	23.5673	5.69681	-0.322391	-0.946606	-1.73604	0.169862	0
489	23613	0	0	16.7285	7.88694	0.393036	-0.919523	229.992	11.6903	0
491	40045	0	0	25.3297	5.44805	0.99433	0.106335	100.139	20.8179	0
499	13325	0	0	18.8343	1.53336	0.908759	-0.417322	117.901	30.2247	0
507	44448	0	0	25.1091	1.82507	0.625736	-0.780035	53.6539	5.44169	0
512	45863	0	0	17.8965	14.0247	-0.766783	0.641906	88.8729	6.52397	0
522	12218	0	0	23.6167	1.29899	0.470916	-0.882178	57.5742	2.78918	0
522	31661	0	0	23.5535	1.30275	-0.572964	-0.819581	1.46408	3.06958	0
522	50715	0	0	23.6305	1.39561	0.698991	0.71513	42.2469	15.7084	0
524	17499	0	0	19.2072	3.86151	0.480399	0.87705	49.2556	24.1388	0
524	42589	0	0	19.2102	3.76021	0.530373	-0.847764	129.832	16.0671	0
525	14925	0	0	15.3964	3.21317	0.51939	-0.854537	78.9498	8.86449	0
530	21819	0	0	20.758	6.76084	0.759468	-0.650545	52.6894	4.26233	0
539	32875	0	0	11.172	4.97403	0.825898	0.56382	95.0989	19.7516	0
539	50244	0	0	11.1077	4.86048	-0.0585414	-0.998285	315.985	37.0118	0
540	44654	0	0	4.69387	14.2521	0.9728	0.231646	11.22	0.413775	0
540	47374	0	0	4.60989	14.2942	-0.398342	0.917237	0.235791	3.67957	0
540	50774	0	0	4.58731	14.1987	-0.76734	-0.64124	6.75963	3.36687	0
541	17502	0	0	8.00066	13.8768	0.604596	-0.796533	18.1165	1.07365	0
541	34312	0	0	7.90688	13.9325	-0.988644	0.150274	15.4919	9.82187	0
544	20929	0	0	3.36746	9.89242	0.976196	0.216888	58.2624	1.15978	0
544	50060	0	0	3.24947	9.87518	-0.997446	-0.0714199	58.1971	3.29797	0
545	18739	0	0	12.2501	15.4002	0.229304	-0.973355	-76.8148	3.03017	0
545	37578	0	0	12.2531	15.5398	0.270318	0.962771	-68.69	34.5249	0
546	21054	0	0	11.9866	12.1045	0.602577	0.798061	330.796	42.8364	0
546	40035	0	0	11.8949	11.9988	-0.705607	-0.708603	253.698	40.0152	0
546	52611	0	0	11.9565	11.9794	0.17244	-0.98502	141.427	47.7018	0
547	50835	0	0	15.972	7.53585	0.755418	0.655244	28.3567	18.1896	0
548	20718	0	0	4.87868	8.951	0.923682	0.38316	96.3958	2.86728	0
557	48234	0	0	20.5648	4.80153	0.327766	0.944759	46.2822	13.2699	0
560	21176	0	0	15.4518	13.3838	-0.271892	0.962328	360.756	33.75	0
563	30959	0	0	16.1784	7.22248	0.573648	0.819102	188.192	52.4422	0
563	41006	0	0	16.1324	7.09772	-0.0958057	-0.9954	229.653	13.2582	0
565	29903	0	0	11.3153	15.8761	0.587693	-0.809084	27.6111	27.1645	0
566	14826	0	0	5.33606	4.15458	-0.286915	-0.957956	86.5181	19.7863	0
566	47505	0	0	5.41439	4.2236	0.986354	0.164637	44.2009	10.5504	0
567	17860	0	0	7.79541	8.4158	-0.459462	0.888197	12.2782	10.5932	0
567	20902	0	0	7.76261	8.36107	-0.999901	-0.0140693	8.3156	9.64442	0
574	13605	0	0	15.0043	6.7442	-0.745596	0.666398	85.7955	26.3443	0
582	21471	0	0	20.7283	6.63552	-0.625397	0.780307	158.191	9.04652	0
582	49751	0	0	20.8386	6.54868	0.905357	-0.424651	188.237	20.4449	0
585	17505	0	0	15.657	1.82769	-0.165886	-0.986145	161.177	9.77593	0
585	37532	0	0	15.7145	1.8513	0.810702	-0.58546	43.295	5.27728	0
587	43163	0	0	14.848	4.54308	-0.288473	0.957488	192.879	20.2314	0
588	21691	0	0	16.4288	12.4448	0.541889	-0.84045	200.938	1.12215	0
588	23590	0	0	16.4568	12.5024	0.995661	0.093055	92.7594	38.5925	0
592	21303	0	0	12.4806	11.3634	-0.781157	0.624335	8.55626	36.874	0
592	42986	0	0	12.6065	11.2844	0.902051	-0.43163	-43.9581	7.60873	0
598	18739	0	0	12.3202	15.3709	-0.852536	-0.522668	291.861	2.49162	0
598	44205	0	0	12.431	15.4222	0.95011	0.311914	287.256	68.6058	0
599	23962	0	0	11.4987	2.84947	-0.75423	-0.65661	16.1669	15.4273	0
600	17149	0	0	7.62477	10.2186	-0.997375	-0.0724145	49.4525	5.14307	0
600	37485	0	0	7.66144	10.1735	-0.274255	-0.961657	67.2899	3.72011	0
600	41131	0	0	7.7247	10.2338	0.973527	0.228571	58.7461	14.8433	0
610	29155	0	0	6.23903	11.3856	-0.501586	-0.865108	41.4968	17.8109	0
610	46830	0	0	6.2109	11.467	-0.92872	0.370781	27.6093	16.9315	0
611	51012	0	0	11.4603	4.42732	0.807253	0.590205	41.0669	14.263	0
613	19614	0	0	8.889	5.8633	0.786212	-0.617957	8.99806	12.6724	0
613	43002	0	0	8.82385	5.83831	-0.171547	-0.985176	63.488	1.49931	0
616	43975	0	0	6.46942	6.19826	-0.959123	-0.282991	59.234	7.29088	0
618	24312	0	0	7.26001	1.93949	-0.938371	0.345629	11.7814	4.40054	0
618	41136	0	0	7.35647	1.93057	0.985857	0.167586	31.2519	6.42512	0
620	34589	0	0	21.0096	9.70562	0.156455	0.987685	46.9194	25.8532	0
624	15949	0	0	10.3788	7.77944	-0.487948	0.872873	71.6883	25.1519	0
624	47991	0	0	10.4687	7.72004	0.994231	-0.107262	51.0944	6.69095	0
625	32816	0	0	4.90395	10.1074	-0.992983	-0.118261	38.7386	2.24848	0
627	31117	0	0	7.24012	1.6038	0.99106	0.133417	40.0292	12.8731	0
632	31913	0	0	7.09682	15.2767	-0.804491	-0.593965	7.91012	3.28707	0
633	20663	0	0	14.634	3.23067	-0.496569	-0.867997	108.643	26.5791	0
633	33370	0	0	14.7112	3.32534	0.75019	0.661223	89.727	36.8174	0
636	44038	0	0	8.28478	9.85625	0.817836	-0.575452	6.70323	13.2416	0
639	18136	0	0	18.0626	3.7795	-0.953366	0.301818	143.893	40.6603	0
639	39164	0	0	18.1943	3.78463	0.927108	0.374794	43.0977	19.6778	0
639	46051	0	0	18.1347	3.82821	0.0762379	0.99709	219.879	25.4241	0
642	33911	0	0	2.80556	8.99524	-0.631052	-0.77574	27.5775	9.05851	0
642	45598	0	0	2.7818	9.05981	-0.983482	0.181007	29.016	4.87696	0
645	21557	0	0	20.8863	6.23333	-0.877014	0.480465	105.744	6.00844	0
645	32884	0	0	20.9952	6.22862	0.914988	0.403481	62.4893	9.62467	0
645	48659	0	0	20.9423	6.26485	0.0435049	0.999053	38.7981	4.52446	0
647	14928	0	0	2.63114	15.181	-0.39417	-0.919037	-1.02795	0.112038	0
647	25793	0	0	2.68863	15.1898	0.651463	-0.758681	9.9435	1.75487	0
648	48849	0	0	20.8923	2.57803	0.626608	0.779334	52.9145	10.4193	0
651	47027	0	0	16.2299	9.16435	0.915624	0.402036	-3.98231	21.1664	0
654	13963	0	0	23.0839	5.72227	-0.674	0.738732	120.026	20.5725	0
654	32952	0	0	23.1677	5.70035	0.949609	0.313437	41.9553	9.40261	0
656	15308	0	0	16.3759	12.1139	-0.78032	-0.62538	-23.6277	5.93124	0
656	25528	0	0	16.4056	12.2281	-0.377983	0.925813	315.011	8.85702	0
665	22590	0	0	1.21322	4.20932	-0.520817	-0.853669	3.45131	8.5556	0
667	39128	0	0	8.75109	3.56265	0.246687	-0.969095	93.484	11.6178	0
668	49029	0	0	2.6391	14.6943	0.693794	-0.720174	3.22267	3.01003	0
679	17157	0	0	20.2106	8.76565	-0.092189	-0.995742	47.4054	9.543	0
679	30621	0	0	20.213	8.87638	-0.0495966	0.998769	66.646	14.7018	0
683	21604	0	0	11.7097	15.9321	0.950561	0.310537	98.3972	8.41944	0
683	31393	0	0	11.6072	15.8421	-0.430623	-0.902532	43.1997	41.2805	0
685	37023	0	0	18.6099	1.60003	-0.81862	0.574335	166.324	26.1591	0
685	42664	0	0	18.6547	1.52147	0.0777474	-0.996973	119.771	21.6984	0
690	52039	0	0	16.0961	12.2812	0.584611	0.811313	30.3748	54.6059	0
694	16913	0	0	5.68925	7.99941	0.988467	0.151434	25.8408	1.62965	0
694	37239	0	0	5.60288	7.93306	-0.401211	-0.915986	18.905	3.9342	0
698	41647	0	0	12.8294	5.0244	-0.985295	0.170864	8.98102	2.42743	0
698	46978	0	0	12.9278	5.07546	0.427556	0.903989	150.64	26.5098	0
703	11253	0	0	8.25484	2.44437	0.837366	0.546643	63.9403	15.489	0
703	17317	0	0	8.15814	2.3455	-0.527882	-0.849318	68.3078	5.9776	0
707	37769	0	0	26.8519	4.77583	-0.55084	-0.834611	21.1003	4.55272	0
711	46709	0	0	12.5547	7.84056	-0.774642	-0.6324	81.0664	19.692	0
713	48129	0	0	25.2194	1.88121	0.748399	-0.663248	43.3616	1.00735	0
714	27165	0	0	24.2651	8.42139	-0.26821	-0.96336	-1.78452	0.689006	0
721	45111	0	0	21.9958	3.01085	0.993392	-0.114773	15.3232	15.3499	0
726	27311	0	0	10.9801	7.77091	-0.390318	0.92068	52.7093	9.52751	0
728	23479	0	0	22.8301	5.17613	0.979845	-0.19976	117.266	19.249	0
729	21254	0	0	5.33745	1.43222	-0.993637	0.112627	4.9002	0.970395	0
731	14943	0	0	22.4508	6.21928	0.0493397	0.998782	7.88903	6.07542	0
732	36841	0	0	4.49824	4.21647	0.731733	0.681592	27.5337	3.93115	0
732	39611	0	0	4.45635	4.1071	0.0892361	-0.99601	13.8335	2.20312	0
733	12389	0	0	2.1519	3.72952	0.822886	0.568207	34.2946	4.05824	0
733	15915	0	0	2.15903	3.65841	0.918725	-0.394898	19.6821	1.48174	0
733	32460	0	0	2.02439	3.65604	-0.904181	-0.427149	24.834	0.161937	0
733	43836	0	0	2.07951	3.7605	-0.157755	0.987478	18.2923	0.939765	0
743	47050	0	0	16.4517	9.70388	-0.173322	0.984865	409.096	6.22906	0
745	16062	0	0	5.33058	2.41764	-0.0967103	-0.995313	18.5805	4.60355	0
748	47786	0	0	18.1546	9.12031	-0.905619	0.424091	260.495	76.3304	0
754	24014	0	0	14.409	14.2237	0.254792	-0.966996	623.596	62.7479	1
754	48672	0	0	14.3805	14.3523	-0.177715	0.984082	172.996	190.008	1
758	14827	0	0	15.4474	2.87955	-0.988615	-0.150464	-5.62831	1.22113	0
758	17359	0	0	15.471	2.94293	-0.648916	0.76086	66.705	3.96949	0
758	23061	0	0	15.487	2.82688	-0.418557	-0.908191	91.8012	17.7213	0
759	16036	0	0	5.08479	1.4996	0.457981	0.888962	78.0556	7.49293	0
759	49537	0	0	5.00521	1.41311	-0.847763	-0.530376	51.557	7.85232	0
760	30538	0	0	14.3175	11.7568	0.858246	0.513239	-44.8404	8.81765	0
760	33979	0	0	14.2638	11.7836	-0.103633	0.994616	437.83	25.7652	0
762	22945	0	0	16.6694	1.30632	-0.681129	0.732164	95.5819	4.97895	0
762	24564	0	0	16.7774	1.2136	0.826488	-0.562954	69.4547	9.56261	0
763	17449	0	0	6.09011	4.88783	0.931322	0.364197	101.644	3.14068	0
763	35728	0	0	6.03814	4.92914	0.142345	0.989817	49.1918	2.49725	0
763	43206	0	0	5.97802	4.82176	-0.769705	-0.6384	126.157	0.32465	0
765	19801	0	0	17.3828	2.99154	0.366083	-0.930582	148.014	8.80062	0
765	34359	0	0	17.4187	3.06327	0.964343	0.264655	68.806	10.5993	0
768	13532	0	0	24.1697	1.55293	-0.994003	0.109355	5.16766	2.2052	0
768	22606	0	0	24.2077	1.60783	-0.45261	0.891708	59.963	1.21549	0
768	27136	0	0	24.192	1.49344	-0.675334	-0.737512	-0.468328	0.623564	0
768	34863	0	0	24.2745	1.60605	0.499727	0.866183	18.9284	1.39217	0
770	35323	0	0	8.13236	14.4198	-0.681836	0.731505	3.14844	9.64182	0
782	36735	0	0	16.0128	7.39278	0.480765	0.876849	102.171	70.8948	0
782	42068	0	0	15.9276	7.31913	-0.937218	-0.348745	33.2453	20.4672	0
791	43345	0	0	15.951	15.0178	0.769311	0.638874	42.4929	94.6439	0
792	17161	0	0	5.90116	3.46354	-0.924989	-0.379993	38.7795	6.66827	0
792	22977	0	0	5.96149	3.56478	-0.106254	0.994339	36.2051	6.72455	0
792	26350	0	0	6.04035	3.47205	0.964343	-0.264657	34.6027	10.5934	0
794	28224	0	0	10.1572	14.0967	-0.804692	-0.593693	108.859	0.416365	0
795	29376	0	0	2.68004	5.49784	-0.986174	0.165712	74.5425	10.579	0
795	44595	0	0	2.73423	5.55281	-0.179054	0.983839	1.77525	4.60003	0
797	19223	0	0	26.3699	3.45884	-0.416145	-0.909298	9.17269	5.327	0
797	41358	0	0	26.3518	3.56215	-0.70064	0.713515	52.0793	9.02948	0
797	45924	0	0	26.3335	3.5072	-0.988698	-0.149922	63.3239	4.49935	0
802	20157	0	0	26.8311	5.21228	-0.853701	0.520763	34.5357	7.79904	0
803	25402	0	0	16.5381	9.56266	-0.742703	-0.669621	-3.45068	2.27486	0
813	49347	0	0	5.49049	2.43496	-0.937255	-0.348645	61.1852	11.6723	0
815	46528	0	0	4.79179	8.41533	0.275568	0.961282	9.81349	7.83236	0
815	47703	0	0	4.81073	8.31032	0.593917	-0.804526	-1.8883	0.139536	0
820	41886	0	0	13.7348	15.7545	-0.589652	-0.807657	3176.87	516.938	0
820	50754	0	0	13.8164	15.758	0.660036	-0.751234	1457.25	427.469	0
821	36787	0	0	20.2577	10.0419	-0.466209	0.884675	58.8316	39.239	0
821	42232	0	0	20.3422	9.99661	0.99475	0.102333	68.2775	33.0793	0
823	13866	0	0	5.60362	12.7647	0.958812	0.284041	39.1723	1.26838	0
823	35627	0	0	5.50119	12.7564	-0.991998	0.126256	38.708	8.87561	0
828	17091	0	0	21.7437	2.60779	0.953136	-0.302544	63.7532	19.8568	0
828	41898	0	0	21.6937	2.56081	0.243119	-0.969997	112.963	1.74196	0
830	28142	0	0	11.3076	9.67305	-0.872652	-0.488342	93.6497	49.83	0
832	50001	0	0	21.9917	5.14137	0.714697	0.699434	2.00361	16.9783	0
835	18007	0	0	16.0798	7.29002	0.591981	0.805952	19.3454	33.6562	0
839	39514	0	0	6.32037	4.67232	0.922823	-0.385224	-0.563228	7.05722	0
839	40630	0	0	6.25894	4.7718	0.0691427	0.997607	60.0385	16.8464	0
844	12215	0	0	7.94315	14.0953	-0.302783	-0.95306	21.2166	14.3285	0
844	25315	0	0	7.8913	14.163	-0.999086	-0.0427514	7.28828	7.82591	0
844	39276	0	0	8.04004	14.1652	0.999916	-0.0129723	24.8168	13.8144	0
846	52374	0	0	20.8871	8.17519	-0.999992	0.00411659	97.3208	25.7078	0
847	37194	0	0	1.13574	12.9585	-0.479298	0.877652	1.12155	1.94802	0
847	45800	0	0	1.15778	12.8427	-0.12338	-0.992359	-2.3057	2.66179	0
850	25100	0	0	20.6012	4.25587	-0.717718	-0.696334	29.4747	1.65706	0
850	27157	0	0	20.63	4.35174	-0.21328	0.976991	105.116	13.681	0
850	45866	0	0	20.6612	4.24161	0.329903	-0.944015	72.072	11.0889	0
853	10941	0	0	4.8017	11.4026	-0.96572	-0.259586	15.5981	2.53963	0
853	46963	0	0	4.84694	11.3577	-0.250169	-0.968202	2.4263	6.40532	0
853	47935	0	0	4.84597	11.48	-0.265464	0.964121	-0.0440731	6.15477	0
858	41265	0	0	1.71653	8.07587	-0.806636	-0.591049	52.843	9.22093	0
860	27295	0	0	9.0992	8.93306	0.175932	-0.984402	29.7955	18.3876	0
860	37736	0	0	9.13226	9.03226	0.731355	0.681997	47.3287	5.19297	0
861	33305	0	0	17.085	9.0694	-0.38554	-0.922691	93.2536	65.8172	0
863	42112	0	0	7.06948	6.77627	0.684316	-0.729186	12.0738	5.81229	0
867	18214	0	0	15.3166	12.8881	0.817303	0.576208	139.882	34.3169	0
867	40675	0	0	15.194	12.8639	-0.974766	0.223227	20.635	0.746233	0
877	49531	0	0	8.66503	12.193	-0.494076	-0.869419	37.3539	15.7465	0
878	23409	0	0	2.30517	4.53291	0.97053	0.240979	43.8125	1.98852	0
878	26270	0	0	2.22666	4.45161	-0.206474	-0.978452	27.258	2.44508	0
878	30503	0	0	2.17777	4.49385	-0.93884	-0.344354	42.1225	2.6275	0
878	46687	0	0	2.28634	4.46842	0.688145	-0.725573	13.9776	1.70591	0
884	22997	0	0	26.3372	6.54586	0.874194	0.485576	52.6548	11.6193	0
884	36764	0	0	26.2256	6.46676	-0.747466	-0.664301	28.0331	14.8765	0
884	41452	0	0	26.3032	6.44889	0.380194	-0.924907	67.1511	22.3389	0
886	30981	0	0	10.4721	8.60747	0.125869	-0.992047	18.2242	42.1996	0
886	35702	0	0	10.4003	8.6481	-0.915494	-0.402333	35.6633	34.1465	0
887	18468	0	0	6.60036	4.39113	-0.884542	0.466461	49.4873	3.4106	0
890	28130	0	0	2.985	6.43506	-0.927225	-0.374506	8.01789	1.45864	0
890	31378	0	0	3.04594	6.51545	0.109756	0.993959	2.17305	0.804168	0
894	32109	0	0	26.9351	5.86138	-0.256613	0.966514	3.71545	3.78216	0
896	13137	0	0	6.27058	14.6939	0.985548	-0.169395	3.55831	3.16469	0
902	13037	0	0	9.40998	13.7194	0.00286005	0.999996	23.5797	15.2019	0
902	24511	0	0	9.35393	13.6886	-0.845888	0.533361	-1.04288	0.931487	0
905	48879	0	0	9.54861	13.5595	-0.461156	0.887319	-5.25238	0.37581	0
906	37428	0	0	26.098	7.77241	0.355818	0.934555	7.84931	5.92391	0
909	22750	0	0	23.0858	8.30897	0.652821	-0.757513	116.332	24.8477	0
909	37964	0	0	23.0481	8.39849	-0.0861465	0.996282	34.1091	17.862	0
909	42323	0	0	23.002	8.35495	-0.98966	0.143436	138.851	21.4465	0
910	29800	0	0	3.18189	10.8528	0.897612	0.440787	22.0993	3.49645	0
911	12196	0	0	3.04447	5.54605	-0.948461	-0.316895	58.0804	1.79631	0
911	33905	0	0	3.07783	5.62985	-0.471339	0.881952	13.4658	1.90337	0
911	47648	0	0	3.17928	5.58209	0.980055	0.198727	65.8987	3.99168	0
911	47902	0	0	3.09536	5.50004	-0.220678	-0.975347	26.8908	6.36286	0
915	13240	0	0	12.5173	7.43769	0.999778	0.0210654	5.72553	9.33029	0
915	19721	0	0	12.3786	7.43867	-0.999381	0.0351729	-9.65943	19.9652	0
916	11491	0	0	16.5616	10.8652	-0.997227	0.0744181	132.438	73.9181	0
917	38297	0	0	8.66969	12.5559	-0.314437	0.949278	0.69754	16.956	0
920	49309	0	0	8.54019	12.3433	0.482527	-0.875881	3.67799	8.07593	0
923	15350	0	0	7.9044	1.07904	0.756129	0.654423	106.145	10.6708	0
929	10665	0	0	10.5236	10.6624	-0.83594	0.548821	26.8919	2.76049	0
930	40646	0	0	14.4548	15.6578	0.422236	-0.906486	52.0457	4.22335	0
936	20564	0	0	8.72383	9.15563	-0.71728	-0.696786	140.04	20.1172	0
937	15603	0	0	25.5693	8.85907	0.761166	0.648557	41.7828	25.3299	0
937	29213	0	0	25.4604	8.77527	-0.821681	-0.569948	20.2717	11.8532	0
944	27030	0	0	2.38067	8.35751	0.752444	-0.658657	17.9846	10.4702	0
945	32326	0	0	19.8355	1.7812	0.83578	-0.549065	63.052	15.9904	0
952	51531	0	0	2.6388	15.6549	-0.738118	-0.674672	0.047692	2.69097	0
957	21380	0	0	17.3405	5.2181	0.901836	0.432078	68.5725	1.27718	0
957	40715	0	0	17.233	5.2226	-0.862473	0.506103	81.3544	11.3564	0
961	31550	0	0	22.8276	2.80796	0.897605	-0.4408	71.4902	10.0746	0
961	44719	0	0	22.8214	2.87325	0.796916	0.60409	47.537	6.17857	0
962	26978	0	0	25.2685	5.75068	-0.841923	0.539597	77.4337	5.91494	0
962	35535	0	0	25.3558	5.65113	0.424424	-0.905464	64.023	23.627	0
963	11181	0	0	9.67811	14.7577	0.0792021	-0.996859	2.28332	14.8264	0
963	16846	0	0	9.61419	14.8492	-0.909217	0.416322	11.2262	7.1742	0
966	26437	0	0	16.3796	6.63932	0.822721	0.568445	1.77107	40.9085	0
969	17433	0	0	10.2491	1.16508	0.766267	-0.642523	33.0938	3.55221	0
969	21247	0	0	10.2155	1.26198	0.204096	0.978951	107.332	16.2464	0
976	12145	0	0	2.32724	1.32237	0.0294528	0.999566	36.3628	4.89713	0
978	11753	0	0	11.8787	15.5638	0.473534	0.880776	6.32878	28.4258	0
978	36941	0	0	11.8086	15.4965	-0.899167	-0.437606	48.0762	8.82844	0
982	43984	0	0	9.00585	5.48565	0.901987	0.431764	55.1589	12.679	0
983	20088	0	0	23.9008	6.38399	0.159942	-0.987126	28.6908	16.4859	0
983	20114	0	0	23.9488	6.49777	0.818874	0.573974	32.1636	13.8076	0
983	27217	0	0	23.8835	6.52864	-0.0772685	0.99701	-0.854657	0.447096	0
983	30000	0	0	23.8239	6.4884	-0.895383	0.445297	51.9915	2.19831	0
985	51413	0	0	24.435	1.48965	-0.949882	-0.312608	2.80636	1.51562	0
986	16359	0	0	14.6323	2.69476	0.460713	-0.887549	132.498	22.8013	0
991	10045	0	0	5.79791	3.226	0.960764	-0.277365	38.6969	0.551493	0
991	34163	0	0	5.72352	3.31728	-0.0777885	0.99697	52.7824	2.35946	0
991	40638	0	0	5.67986	3.19387	-0.687494	-0.72619	94.0264	8.45671	0
992	13566	0	0	24.8735	1.42155	-0.999919	-0.0127523	10.0171	0.830704	0
1005	6612	0	0	11.1107	1.24048	0.914911	-0.403656	16.546	12.743	0
1007	2117	0	0	19.1482	5.46911	-0.620577	-0.784145	75.3213	39.2871	0
1010	3759	0	0	8.73091	5.11638	0.743266	0.668997	142.142	23.9009	0
1013	7575	0	0	2.77202	8.25742	0.144491	0.989506	8.49479	5.86863	0
1016	4733	0	0	2.4275	5.79396	0.712973	0.701191	26.8138	2.58402	0
1054	2262	0	0	14.6944	7.72034	0.739796	-0.672832	96.5221	26.2093	0
1060	9234	0	0	20.1932	9.94614	-0.401646	0.915795	97.8487	26.9739	0
1072	3337	0	0	19.1425	10.8767	-0.974719	0.223435	73.5435	4.22511	0
1081	3881	0	0	6.69436	12.0825	0.983715	0.179738	31.9669	9.55879	0
1086	7584	0	0	19.3372	11.4506	-0.783248	0.621709	171.741	9.60894	0
1095	6332	0	0	12.7294	1.76717	-0.994383	-0.105843	22.1055	7.396	0
1129	8596	0	0	4.9994	15.302	-0.840499	0.541813	4.84617	2.2231	0
1139	2094	0	0	22.1743	6.34118	-0.342674	0.939454	43.7694	9.96896	0
1140	5327	0	0	16.9745	1.59831	-0.13621	-0.99068	98.8825	1.45842	0
1140	6625	0	0	17.0322	1.62624	0.861347	-0.508017	56.6786	0.830975	0
1145	4258	0	0	19.985	11.0761	-0.601483	-0.798886	10.8513	11.3334	0
1149	3633	0	0	13.343	13.6621	0.942083	-0.335381	14.6972	28.9199	0
1160	2197	0	0	6.76815	7.05387	-0.858053	-0.513562	88.5694	5.08909	0
1165	1409	0	0	18.6228	11.7678	-0.502669	-0.864479	35.2923	178.795	1
1182	8611	0	0	1.20252	2.81956	0.996779	-0.0801923	33.317	1.05186	0
1202	6326	0	0	13.8199	1.38567	-0.197573	0.980288	155.438	0.974809	0
1205	4052	0	0	23.1416	9.69532	0.631773	0.775154	28.8889	19.8261	0
1205	9116	0	0	23.1459	9.58916	0.693393	-0.72056	37.1218	30.0252	0
1209	2079	0	0	13.6979	5.58448	0.0214145	-0.999771	83.2681	1.68636	0
1209	3884	0	0	13.6554	5.71484	-0.571436	0.820647	105.668	31.7286	0
1209	7430	0	0	13.7679	5.65433	0.999699	-0.0245446	33.6185	4.23137	0
1212	1264	0	0	13.2454	8.78573	-0.646024	-0.763317	100.205	38.8412	0
1216	5748	0	0	15.3212	10.0205	-0.159496	0.987199	163.352	7.12044	0
1226	4635	0	0	9.20187	6.16574	0.637129	0.770757	120.168	8.37312	0
1232	5677	0	0	8.72886	6.0873	0.736758	-0.676156	21.7446	0.065682	0
1239	7789	0	0	13.6689	13.8314	0.133048	0.99111	232.416	55.4602	0
1240	3372	0	0	22.0596	7.41954	0.697482	0.716602	14.9772	3.20511	0
1258	8351	0	0	1.20598	8.79659	0.324642	-0.945837	-2.30695	0.139822	0
1270	1894	0	0	11.4215	14.006	0.276426	0.961035	192.687	79.6348	0
1278	4526	0	0	8.13783	4.77636	-0.448475	-0.893795	105.784	6.62827	0
1289	6360	0	0	2.72328	10.7653	-0.999338	0.0363779	43.1373	3.56196	0
1326	5403	0	0	16.5573	5.36546	-0.153508	-0.988147	53.4872	6.01431	0
1330	1694	0	0	20.9771	1.59683	-0.711013	0.703179	115.818	11.61	0
1342	4647	0	0	25.8192	9.93299	0.998977	0.0452215	88.8188	11.2055	0
1343	4524	0	0	23.0584	4.22744	-0.755474	-0.655178	10.6213	7.323	0
1346	6825	0	0	9.2332	1.93739	0.532314	0.846547	76.0127	2.71832	0
1364	7682	0	0	24.5794	3.86205	-0.759487	0.650523	47.0334	6.10662	0
1365	9070	0	0	13.8014	6.21819	0.747243	0.664551	11.1626	34.9239	0
1370	7101	0	0	26.552	2.97784	0.99995	0.010029	95.7067	7.61682	0
1378	6279	0	0	23.8085	8.22905	-0.671284	-0.7412	2.05717	4.22531	0
1390	3318	0	0	24.6852	8.26	-0.546185	-0.837665	5.31533	14.2109	0
1413	6794	0	0	21.5656	9.74386	-0.487829	-0.872939	17.2853	0.250448	0
1444	7762	0	0	4.50855	5.67497	-0.00779401	0.99997	38.4096	6.14656	0
1458	2416	0	0	26.6678	8.23558	-0.473007	0.881059	45.9455	19.8748	0
1471	4730	0	0	15.3823	2.08157	0.175181	0.984536	128.644	4.25634	0
1479	5898	0	0	8.33336	7.28613	-0.977862	-0.209249	3.38618	2.33867	0
1495	4088	0	0	26.6187	4.73035	0.97137	-0.237572	106.16	9.02147	0
1503	7043	0	0	19.2788	1.66206	0.909518	-0.415664	119.571	29.498	0
1503	7601	0	0	19.1923	1.62473	-0.322034	-0.946728	83.1321	34.6675	0
1506	6723	0	0	24.9613	2.85369	-0.574117	-0.818774	43.5201	10.2101	0
1532	2571	0	0	1.39661	4.06107	0.733265	0.679943	43.4565	4.2775	0
1532	6689	0	0	1.29151	3.97964	-0.841501	-0.540256	48.0516	8.35333	0
1532	9681	0	0	1.33517	4.08132	-0.187606	0.982244	12.3235	2.28392	0
1551	4314	0	0	6.96635	7.37664	-0.900973	-0.433876	105.938	1.58092	0
1562	7458	0	0	10.0216	5.74902	0.23681	0.971556	66.5158	3.04551	0
1588	4552	0	0	5.14314	4.43816	-0.373564	-0.927605	56.9741	6.44811	0
1590	7370	0	0	7.34387	10.634	-0.505911	0.862586	5.03201	6.55141	0
1590	9505	0	0	7.38529	10.4994	0.0666813	-0.997774	-0.162498	0.584828	0
1610	9777	0	0	8.19938	9.48181	-0.884592	0.466366	42.2409	6.73041	0
1616	1887	0	0	20.616	10.4595	0.00462775	-0.999989	49.7619	56.3095	1
1621	4998	0	0	23.67	1.80052	-0.488664	0.872472	43.9125	1.45001	0
1622	4849	0	0	11.7201	3.8736	0.625562	0.780175	109.305	5.67487	0
1622	8796	0	0	11.6517	3.76576	-0.439894	-0.89805	158.854	19.6382	0
1624	5564	0	0	2.1195	7.4263	-0.988711	0.149836	43.1837	2.79464	0
1624	7468	0	0	2.2194	7.47631	0.472724	0.88121	16.7947	10.4538	0
1629	7458	0	0	9.99203	5.87742	0.637766	-0.77023	58.5777	28.139	0
1635	2395	0	0	6.48599	4.32888	-0.834741	0.550643	3.06799	0.197382	0
1638	3195	0	0	1.07322	13.9742	0.209355	-0.97784	-2.35965	1.34822	0
1658	2079	0	0	13.7707	5.52244	-0.990392	-0.138287	15.497	10.7603	0
1658	3589	0	0	13.8999	5.5257	0.996104	-0.0881881	11.8498	0.435162	0
1658	7430	0	0	13.8296	5.59622	-0.0842139	0.996448	208.127	27.5273	0
1662	3564	0	0	17.8747	7.19352	-0.485185	-0.874411	74.7039	30.1368	0
1663	5507	0	0	23.6723	9.43558	0.939569	0.342359	56.5611	23.0801	0
1666	7326	0	0	26.3176	8.82281	-0.689044	-0.724719	10.4368	17.2249	0
1680	5772	0	0	1.32849	7.26573	-0.429757	-0.902945	1.82924	0.478848	0
1687	5705	0	0	25.6802	7.48456	0.864517	-0.502604	47.956	6.62854	0
1689	2402	0	0	21.5283	5.4978	0.988085	0.153908	4.37678	1.126	0
1690	7552	0	0	26.4924	1.78084	-0.0241648	-0.999708	19.5334	2.26892	0
1699	9203	0	0	4.13323	12.019	-0.490775	0.871286	0.185637	4.06719	0
1711	9275	0	0	25.4149	3.08015	-0.948855	-0.315712	44.8067	5.75059	0
1727	3656	0	0	2.72384	2.60905	0.179334	0.983788	35.6655	7.01897	0
1733	1888	0	0	7.43673	13.6838	0.959791	-0.280717	7.06549	3.69033	0
1733	6516	0	0	7.33968	13.6743	-0.887214	-0.461358	13.2715	0.0203733	0
1750	2867	0	0	2.72767	13.4649	-0.987815	0.155631	9.14629	1.68441	0
1755	6921	0	0	6.52071	8.85263	0.592025	0.805919	38.807	6.03155	0
1778	8918	0	0	16.1205	12.4778	0.556314	0.830972	-8.26778	31.2029	0
1780	3051	0	0	7.85921	9.42338	0.815452	-0.578824	-6.40797	2.95882	0
1790	7762	0	0	4.52932	5.80617	-0.31634	-0.948646	45.9294	8.74563	0
1805	8121	0	0	18.3963	3.50252	0.62111	0.783724	55.4571	7.87332	0
1808	4710	0	0	24.083	3.34089	-0.0902715	0.995917	35.9925	14.5775	0
1833	5884	0	0	26.4966	4.83735	0.859698	0.510803	82.437	11.1564	0
1833	6832	0	0	26.3951	4.81461	-0.99546	0.0951844	119.86	9.20091	0
1847	4862	0	0	5.56507	13.9257	-0.293267	-0.956031	-0.407488	2.87332	0
1849	8714	0	0	14.0129	7.58574	0.98971	-0.143087	48.4088	20.7975	0
1856	5811	0	0	14.6835	11.3132	-0.931941	-0.362609	-6.14065	55.3092	0
1877	8410	0	0	8.23046	2.74754	-0.924526	-0.38112	45.2794	11.1134	0
1881	4191	0	0	19.4166	9.34129	0.807803	0.589453	-15.7968	3.11201	0
1883	4524	0	0	22.9859	4.2483	0.291484	-0.956576	95.5278	21.0451	0
1894	7362	0	0	11.3834	14.0531	-0.99772	-0.0674867	81.8563	56.752	0
1918	6685	0	0	2.05166	1.34991	0.950456	0.31086	19.2851	3.4564	0
1932	6446	0	0	14.9638	13.7589	-0.159594	0.987183	275.115	65.9756	0
1933	6921	0	0	6.51405	8.96555	0.68298	-0.730437	1.39587	17.8451	0
1954	3918	0	0	12.7299	15.655	0.694026	0.71995	416.082	101.131	0
1955	9798	0	0	4.48567	11.2801	-0.769739	0.638358	3.09169	8.60075	0
1967	8312	0	0	1.57469	4.13612	0.313564	0.949567	18.9583	2.09384	0
1986	9878	0	0	10.4297	12.0629	-0.72296	-0.69089	162.192	7.42579	0
1987	9041	0	0	6.9758	2.94189	-0.87885	-0.477097	45.2283	3.09933	0
2003	8374	0	0	26.8912	2.39884	0.878956	-0.476902	38.9393	1.51419	0
2012	4527	0	0	19.2184	7.25433	-0.3026	-0.953118	19.3026	5.31835	0
2019	8392	0	0	2.10117	10.8497	0.45848	-0.888705	1.3253	0.229522	0
2037	4341	0	0	3.98331	12.9515	-0.98706	-0.160349	4.04026	0.753068	0
2050	9274	0	0	2.62693	5.77197	-0.698172	0.71593	12.4732	3.5697	0
2055	3882	0	0	21.2416	2.55293	0.966345	0.257249	34.1176	6.62166	0
2056	5154	0	0	24.8159	4.34143	0.717329	0.696735	22.5681	3.09683	0
2058	7573	0	0	2.14556	6.25715	-0.90297	-0.429704	60.154	10.7598	0
2058	8575	0	0	2.21357	6.36149	0.028562	0.999592	8.74821	2.5819	0
2066	6735	0	0	24.2172	9.5914	-0.212451	0.977172	-1.87629	4.02249	0
2074	2956	0	0	4.13078	2.3313	-0.844219	0.535998	10.0935	2.27125	0
2081	8332	0	0	14.217	13.6122	-0.660138	0.751144	750.199	256.425	0
2083	4628	0	0	3.66261	15.5665	-0.716205	-0.69789	4.02884	3.34352	0
2094	6097	0	0	22.1112	6.36002	-0.801069	-0.598572	22.3856	14.7079	0
2107	9165	0	0	24.5466	9.40616	0.456357	-0.889797	13.4739	5.0315	0
2125	4927	0	0	10.0213	13.1111	-0.708613	0.705598	-8.148	14.9567	0
2133	9545	0	0	19.2145	11.7054	0.819043	0.573732	1.75371	4.48392	0
2142	8446	0	0	4.00362	10.0019	0.44834	-0.893863	-1.2426	4.94118	0
2143	8932	0	0	6.30401	1.87855	0.523374	0.852103	56.8337	8.20691	0
2161	5401	0	0	20.2159	3.70445	-0.40159	-0.91582	34.6538	3.25497	0
2162	2715	0	0	15.1411	12.5804	-0.542514	0.840047	161.906	7.64749	0
2166	8276	0	0	11.2142	4.02657	-0.960087	0.2797	9.24047	1.19666	0
2174	3494	0	0	25.9593	5.83616	-0.742612	-0.669721	34.0873	18.1426	0
2181	6793	0	0	26.5479	7.55876	0.579741	-0.814801	7.20546	5.35544	0
2185	8874	0	0	22.6209	3.74205	-0.818531	-0.574462	1.42872	4.77346	0
2201	9411	0	0	9.93505	6.81361	0.790966	0.61186	85.8563	11.3996	0
2231	7375	0	0	8.39128	12.5426	-0.496648	0.867952	7.4373	6.46707	0
2234	9587	0	0	14.915	9.55755	0.487811	0.872949	109.252	72.6497	0
2238	6847	0	0	17.9904	4.1107	-0.924734	-0.380614	29.1113	3.20294	0
2247	2269	0	0	15.3768	14.2894	0.0946811	0.995508	304.498	79.6116	0
2247	4076	0	0	15.3242	14.2575	-0.926941	0.375206	274.118	51.0214	0
2262	8149	0	0	14.8154	7.70611	0.875935	0.48243	35.0217	5.30326	0
2282	7976	0	0	20.1038	5.74171	0.648598	0.761132	38.3289	12.0145	0
2283	9521	0	0	8.43122	3.59101	-0.863761	0.503902	-6.84667	2.02622	0
2286	6078	0	0	9.81718	1.27487	-0.305252	-0.952272	123.597	1.10792	0
2287	3272	0	0	25.0949	5.98206	0.785823	0.618451	56.7663	15.6567	0
2293	7085	0	0	16.593	14.9167	-0.988662	-0.150159	12.6575	2.71845	0
2334	8322	0	0	12.4615	11.9605	-0.970238	0.242151	-30.3998	14.3136	0
2335	7407	0	0	17.9988	7.611	0.952442	-0.30472	69.2646	44.9206	0
2341	4855	0	0	16.0483	5.50844	-0.410173	-0.912008	113.405	18.6241	0
2341	6586	0	0	16.1174	5.52687	0.80972	-0.586816	87.4497	15.662	0
2358	4856	0	0	14.3307	4.84883	0.274603	-0.961558	194.894	36.9818	0
2370	7637	0	0	11.5158	11.3717	-0.983262	0.182196	-17.6138	12.8988	0
2408	5650	0	0	1.93886	11.9583	-0.565385	0.824827	6.75032	10.2815	0
2410	2429	0	0	6.98529	8.57574	0.40209	-0.9156	2.94518	6.6562	0
2428	8399	0	0	8.62079	2.51446	-0.999725	-0.0234475	26.7392	0.398935	0
2439	5410	0	0	9.27871	8.28005	-0.341676	0.939818	75.1876	19.6819	0
2440	5718	0	0	14.207	14.9593	-0.640517	0.767944	1720.4	15.7601	0
2442	3551	0	0	8.96309	8.12875	0.961629	0.274352	68.8821	14.4881	0
2444	5819	0	0	3.28344	12.0447	-0.926874	0.375372	10.8633	2.46814	0
2445	5360	0	0	1.37308	8.71824	0.786423	0.617689	21.5991	15.1318	0
2445	8351	0	0	1.26268	8.71767	-0.792725	0.609579	29.682	15.5791	0
2453	5258	0	0	9.0852	4.03281	-0.933795	0.357809	13.612	2.89719	0
2453	5747	0	0	9.14176	3.94254	-0.0847954	-0.996398	92.8641	8.78516	0
2461	7454	0	0	13.3905	1.76123	-0.909093	-0.416592	29.0293	0.152215	0
2472	6586	0	0	16.2034	5.52257	-0.864266	-0.503035	0.343155	18.0351	0
2482	2875	0	0	20.0859	1.46168	0.00754963	-0.999972	150.221	41.6309	0
2495	2927	0	0	8.48313	12.8099	-0.960025	-0.279914	24.847	8.1389	0
2495	6062	0	0	8.55263	12.9018	0.00851374	0.999964	11.5965	19.5877	0
2512	5489	0	0	26.3177	5.91709	0.076933	0.997036	6.02894	9.56192	0
2524	5790	0	0	8.55845	14.8488	-0.037437	-0.999299	-3.70111	11.7663	0
2544	7894	0	0	4.5104	8.49233	0.738065	-0.67473	5.49795	6.49894	0
2546	4396	0	0	7.15059	3.12174	0.976324	0.216314	66.269	6.60918	0
2554	4684	0	0	6.38471	1.05866	-0.972348	-0.233537	56.0672	15.9664	0
2557	9189	0	0	1.98726	6.67544	0.977403	0.211384	33.7862	2.85215	0
2560	9941	0	0	19.2875	11.9776	-0.96252	0.271209	-20.184	128.35	1
2566	3114	0	0	12.8239	3.14281	-0.603379	0.797454	49.13	1.9573	0
2613	2902	0	0	5.38136	6.10804	-0.621281	-0.783588	28.4525	2.82233	0
2624	9112	0	0	17.665	3.98595	-0.30935	-0.950948	75.8104	18.3492	0
2626	4274	0	0	21.5984	2.78434	0.791706	-0.610903	159.029	20.3004	0
2632	3620	0	0	18.7789	12.69	-0.956852	0.290575	53.0236	26.9508	0
2658	6698	0	0	6.59728	14.4172	0.114915	0.993375	9.49345	0.0985169	0
2665	8144	0	0	23.3813	7.30599	-0.852842	-0.52217	26.5403	1.49607	0
2669	7140	0	0	7.5944	2.50867	0.0374813	-0.999297	30.9126	0.269588	0
2695	9050	0	0	20.3724	6.57555	-0.984718	0.174156	85.8738	24.6692	0
2722	4353	0	0	10.4138	8.93749	0.891547	0.452928	82.737	48.038	0
2732	4743	0	0	9.63573	11.9431	-0.491129	0.871087	32.8122	45.1522	0
2748	4216	0	0	2.80823	14.3706	-0.748951	-0.662625	1.56317	3.98622	0
2750	8226	0	0	9.25009	4.82076	0.938802	0.344457	70.4289	13.1034	0
2752	5653	0	0	2.93562	12.3672	0.982378	-0.186904	14.203	3.86391	0
2756	7579	0	0	16.8481	2.07877	-0.059268	-0.998242	104.56	15.3139	0
2806	9107	0	0	4.05096	2.0097	0.423621	-0.90584	0.359471	4.21587	0
2812	9140	0	0	1.31613	13.0393	0.443866	0.896093	3.50339	5.73665	0
2819	2973	0	0	22.3374	3.63779	0.396938	-0.917846	40.7924	4.24944	0
2819	3850	0	0	22.3491	3.7679	0.554073	0.832468	14.3192	6.11123	0
2823	4062	0	0	19.3741	3.92122	0.204062	-0.978958	75.9381	2.76638	0
2824	4937	0	0	19.8283	11.447	-0.894327	0.447414	108.077	15.6321	0
2825	8239	0	0	16.9072	4.57737	0.419357	0.907821	127.382	29.0973	0
2837	4860	0	0	16.0241	9.10111	0.350697	0.936489	268.391	90.1193	0
2838	7243	0	0	24.1283	1.34558	0.858044	-0.513576	82.1804	7.87055	0
2859	4341	0	0	3.90129	12.8775	0.260683	0.965424	-4.39781	1.73222	0
2860	6515	0	0	7.94434	5.20296	-0.991275	0.131809	23.4901	18.5629	0
2863	8489	0	0	21.5367	10.2827	-0.998598	-0.0529342	8.79533	7.96814	0
2867	6896	0	0	2.62772	13.539	-0.435555	0.900162	0.395484	0.485056	0
2867	7265	0	0	2.69202	13.5374	0.480302	0.877103	-0.00481034	2.40369	0
2879	5515	0	0	9.25253	5.08327	0.506937	0.861983	106.059	1.97823	0
2887	7253	0	0	20.7289	5.04627	-0.905396	-0.424569	29.4533	8.82342	0
2895	6869	0	0	9.32598	12.0752	-0.966191	-0.257827	18.9264	8.7219	0
2911	7609	0	0	14.2618	2.55102	-0.990871	0.134811	7.05515	0.693382	0
2912	3217	0	0	18.6766	6.29488	0.261125	0.965305	93.0677	19.931	0
2923	6084	0	0	13.1787	13.8142	-0.0611007	-0.998132	581.394	4.79038	0
2933	7076	0	0	19.4122	1.78061	-0.199489	0.9799	66.1709	9.37904	0
2944	6941	0	0	17.8814	8.71948	-0.456776	0.889582	248.598	33.8248	0
2951	6666	0	0	8.50731	15.8682	-0.108041	0.994146	-1.867	1.0787	0
2961	7942	0	0	20.9795	1.07847	0.980437	-0.196834	28.1518	4.05942	0
2996	7186	0	0	13.1453	3.49141	-0.450894	-0.892577	152.986	25.5374	0
3001	4260	0	0	9.06704	8.03963	-0.921314	-0.388821	55.8165	6.51078	0
3030	4955	0	0	18.5109	8.11148	0.425033	-0.905178	225.906	30.3887	0
3030	7525	0	0	18.4963	8.24887	0.225952	0.974139	26.6383	0.481621	0
3035	7913	0	0	20.8164	7.44134	0.496038	-0.868301	197.938	29.5969	0
3051	4428	0	0	7.91685	9.4529	0.00654561	0.999979	31.187	19.0592	0
3057	6546	0	0	12.6246	8.72636	0.408601	0.912713	190.358	33.1041	0
3070	6553	0	0	1.7319	4.83296	0.641726	-0.766934	6.12438	4.52211	0
3074	4406	0	0	4.52051	5.36128	-0.99368	0.112247	13.1066	9.69344	0
3110	5235	0	0	13.1492	14.9379	-0.827939	-0.560818	1026.74	193.695	0
3117	7992	0	0	25.3595	8.98506	-0.856408	-0.5163	104.01	26.8386	0
3134	8433	0	0	15.1964	9.58322	0.859127	0.511762	42.0685	47.5638	0
3142	8613	0	0	12.8887	11.0612	-0.676327	0.736602	45.7352	54.2099	0
3169	3977	0	0	11.7198	13.1583	0.287168	-0.95788	122.873	75.3825	0
3170	5111	0	0	23.4492	5.29128	0.965306	0.261122	7.67225	8.22358	0
3170	5562	0	0	23.3053	5.26647	-0.997012	-0.0772424	20.7858	11.5699	0
3176	7219	0	0	1.74303	12.5014	0.844145	0.536115	12.8209	5.88864	0
3185	5120	0	0	10.5144	1.74656	0.773486	-0.633813	31.8071	2.39651	0
3191	9220	0	0	3.22759	4.84169	0.407334	-0.913279	4.15964	2.02315	0
3195	3827	0	0	1.13657	13.951	0.791421	0.611271	9.79474	3.32327	0
3220	3292	0	0	11.6028	7.33551	0.998839	0.0481654	22.5948	12.775	0
3229	8420	0	0	12.8183	15.1784	0.783147	-0.621837	-16.6855	18.4397	0
3231	3330	0	0	13.8481	14.1267	-0.0061226	0.999981	1181.42	2802.91	1
3252	6987	0	0	22.473	5.20414	-0.918952	0.394368	105.945	6.25808	0
3260	4783	0	0	15.6462	10.6804	0.255827	-0.966723	332.004	34.0396	0
3261	8554	0	0	17.6135	8.45498	0.976754	-0.214362	12.9993	15.742	0
3269	7990	0	0	7.23038	3.75924	0.43044	0.902619	40.3903	6.28454	0
3293	8494	0	0	20.2465	8.00168	0.745918	-0.666038	60.55	2.78376	0
3313	9340	0	0	9.38692	7.60971	0.545714	0.837972	9.70657	2.01278	0
3328	4871	0	0	4.81925	12.8199	-0.830151	-0.557539	10.3173	5.67393	0
3329	4529	0	0	1.61035	9.54528	0.0569587	-0.998377	1.26885	0.983269	0
3331	8062	0	0	14.0146	6.5138	0.0867386	-0.996231	249.787	10.409	0
3340	6842	0	0	8.02438	8.6019	-0.124762	-0.992187	14.4547	9.77909	0
3372	4895	0	0	22.1824	7.46126	0.989605	-0.143815	130.448	16.3285	0
3384	9926	0	0	26.9607	4.20569	0.262539	0.964921	19.7224	4.67925	0
3392	7539	0	0	16.6976	13.3386	0.491025	-0.871145	318.248	95.5197	0
3401	4436	0	0	23.2229	9.24933	0.872653	-0.488341	98.1435	28.6524	0
3416	3827	0	0	1.23463	13.9821	-0.999045	0.0436964	9.67846	0.866123	0
3452	4542	0	0	19.6028	12.1201	-0.996277	0.0862042	63.6896	15.1242	1
3473	5905	0	0	19.5419	3.08679	-0.433941	0.900941	109.097	6.40601	0
3486	8146	0	0	9.70292	5.22284	-0.592204	-0.805788	169.451	31.0117	0
3507	8760	0	0	12.1871	8.0989	0.298193	-0.954506	80.5878	10.5794	0
3510	7168	0	0	15.6423	8.99997	0.790737	0.612156	-2.60069	43.5738	0
3522	7836	0	0	26.8423	8.16898	0.848391	0.529371	92.6847	29.1576	0
3523	7121	0	0	12.8957	2.39666	0.299243	-0.954177	97.6498	17.8139	0
3523	8076	0	0	12.9178	2.52114	0.609754	0.792591	112.451	24.5696	0
3545	7991	0	0	16.9263	1.29906	0.993591	-0.113034	41.276	10.6383	0
3551	4260	0	0	9.01425	8.08214	-0.182304	-0.983242	84.0346	13.4737	0
3555	6791	0	0	19.2784	3.59439	0.933461	0.358679	28.2699	8.58032	0
3558	8122	0	0	9.99987	2.64906	-0.422427	-0.906397	122.73	15.3064	0
3561	5624	0	0	5.54991	2.76586	-0.828476	0.560025	4.76845	3.72151	0
3565	5221	0	0	16.6558	10.3061	0.907268	-0.420554	91.4962	36.4313	0
3565	7798	0	0	16.6104	10.4067	0.282994	0.959122	31.128	43.2703	0
3566	3795	0	0	12.4204	2.49756	-0.933046	0.359757	34.6823	33.6265	0
3571	5861	0	0	15.5723	7.49168	-0.917187	-0.398456	-8.52524	18.921	0
3579	6662	0	0	3.00147	9.15989	-0.884526	0.466492	11.0465	1.57252	0
3594	5085	0	0	4.30905	5.40497	0.934025	0.357209	77.6421	4.94196	0
3602	8522	0	0	9.98868	1.65365	-0.66685	0.745192	40.604	9.25208	0
3612	8113	0	0	12.2397	10.1946	0.268344	-0.963323	158.748	50.0829	0
3615	8914	0	0	7.16336	2.20563	-0.974095	0.226138	-0.405589	7.22356	0
3622	7847	0	0	15.8397	13.2453	0.953852	-0.300277	193.552	51.292	0
3622	8892	0	0	15.7495	13.3399	-0.254479	0.967078	130.001	92.0824	0
3642	9665	0	0	15.165	11.9829	-0.967756	0.25189	-50.2844	1.21991	0
3671	4701	0	0	2.56292	12.7951	0.355696	-0.934602	-3.27759	2.136	0
3697	9931	0	0	15.586	15.3939	-0.934835	0.355083	110.665	18.625	0
3701	7117	0	0	17.765	5.73412	-0.860029	0.510245	73.6592	14.4221	0
3717	6774	0	0	7.26988	8.70758	-0.998084	-0.0618748	12.8529	8.81076	0
3752	9001	0	0	19.9394	6.94586	0.32421	-0.945985	111.301	9.78579	0
3758	3909	0	0	5.61857	12.4919	0.798522	-0.601965	5.55445	2.04878	0
3759	8438	0	0	8.75511	5.23335	-0.416162	0.90929	-6.5544	3.41691	0
3765	7619	0	0	2.62766	7.01592	-0.910698	-0.413072	43.5351	2.25072	0
3775	9264	0	0	21.1988	4.94497	0.720931	0.693007	36.6715	0.312603	0
3786	6608	0	0	13.9183	12.5035	0.00743353	0.999972	182.68	10.9485	0
3797	8045	0	0	6.11783	3.33865	-0.997591	-0.0693724	30.3382	0.265367	0
3814	9316	0	0	16.0532	5.78129	-0.927122	0.374759	18.4335	1.92339	0
3823	7799	0	0	18.1569	8.38927	0.451307	0.892369	3.6598	1.00539	0
3829	8077	0	0	16.4343	14.949	-0.300398	-0.953814	18.092	8.46779	0
3839	4572	0	0	9.89041	12.2817	-0.666074	-0.745885	110.112	5.71603	0
3850	8176	0	0	22.4555	3.81759	0.993949	-0.109846	27.6418	14.9398	0
3852	6461	0	0	9.39474	6.38744	0.956312	-0.292349	9.59313	3.9348	0
3853	9303	0	0	9.9229	8.30817	0.980905	-0.194488	4.34229	0.976212	0
3865	7816	0	0	2.64777	6.03875	-0.700475	0.713677	5.73433	8.02249	0
3900	4349	0	0	17.0791	2.99064	0.645794	-0.763511	135.784	16.9076	0
3900	6027	0	0	17.0141	3.09299	-0.416648	0.909068	171.883	23.5297	0
3919	8476	0	0	16.3225	3.61211	0.702652	-0.711534	43.4327	0.047579	0
3941	8036	0	0	26.5587	2.49359	-0.870011	0.493032	63.068	8.41384	0
3947	6778	0	0	8.22863	10.2019	-0.37992	0.925019	23.848	2.344	0
3954	9520	0	0	14.4112	12.1988	-0.294565	-0.955631	510.616	99.7333	0
3964	6673	0	0	16.3397	4.44782	-0.761312	0.648386	156.977	42.7036	0
4000	4343	0	0	6.63408	13.4369	0.609721	-0.792616	13.3447	0.52263	0
4023	5811	0	0	14.5708	11.3016	0.986212	-0.165487	4.96934	53.1802	0
4025	4416	0	0	2.57284	7.60098	0.988868	-0.148798	66.2669	9.91146	0
4050	5308	0	0	8.25893	13.1299	0.535969	0.844238	19.5405	6.7819	0
4059	5372	0	0	13.4676	7.09937	0.999012	-0.0444387	-28.5694	3.44124	0
4059	9900	0	0	13.3242	7.07355	-0.920689	-0.390296	59.487	23.1812	0
4062	8643	0	0	19.3336	3.83587	-0.887666	-0.460488	18.742	7.04032	0
4062	8815	0	0	19.3851	3.80389	-0.0182081	-0.999834	66.5712	22.1134	0
4065	8080	0	0	17.2292	14.2534	-0.653162	0.757218	113.757	5.91629	0
4076	7358	0	0	15.2699	14.3281	-0.123891	0.992296	208.005	42.1912	0
4078	4365	0	0	6.03844	1.2926	0.837742	-0.546066	9.84865	7.26659	0
4084	6241	0	0	1.67141	6.54974	0.536986	-0.843591	14.2692	0.756337	0
4103	8660	0	0	6.43823	2.84121	-0.075504	0.997145	16.0291	4.96492	0
4103	9982	0	0	6.49447	2.81233	0.854132	0.520056	74.0494	9.06112	0
4152	7731	0	0	11.3727	10.6617	-0.993742	-0.111698	20.5177	53.6837	0
4152	7808	0	0	11.4723	10.6177	0.587343	-0.809338	95.5009	57.6555	0
4160	4603	0	0	23.2449	3.26992	-0.0337948	-0.999429	38.6652	5.14459	0
4171	8821	0	0	21.856	9.25782	0.999248	0.0387752	145.886	29.6402	0
4196	5417	0	0	9.58639	5.68217	-0.448731	0.893667	41.0947	8.18621	0
4203	6189	0	0	19.2624	1.40305	0.929558	-0.368677	34.9764	1.87541	0
4240	4946	0	0	26.0481	4.96823	-0.445783	-0.895141	-4.3905	4.756	0
4259	7215	0	0	5.32189	14.0727	0.811953	-0.583722	0.363212	3.39868	0
4260	8008	0	0	9.00397	7.94043	0.0385144	-0.999258	60.5636	10.7684	0
4290	9752	0	0	26.2982	9.30954	0.797253	0.603645	20.0929	12.4833	0
4360	9832	0	0	4.78194	13.1252	-0.689792	-0.724007	6.61164	6.6797	0
4369	8198	0	0	11.3879	10.2332	-0.225171	-0.974319	367.593	0.135716	0
4437	8397	0	0	19.861	2.17243	-0.951043	0.309058	13.4458	4.96362	0
4452	7754	0	0	18.2638	9.83379	0.76843	0.639934	71.6287	29.8975	0
4527	4528	0	0	19.2643	7.21194	0.925548	0.37863	-3.32866	1.92086	0
4527	9230	0	0	19.2048	7.11075	0.118654	-0.992936	67.4479	24.1167	0
4528	4715	0	0	19.313	7.17586	-0.0941553	-0.995558	56.9421	11.9164	0
4542	5533	0	0	19.5601	12.0692	0.259335	-0.965787	73.1649	62.3903	1
4554	8395	0	0	9.46427	5.07437	0.450608	-0.892722	22.813	4.61448	0
4565	6256	0	0	8.41905	3.71134	-0.943751	0.330656	46.2646	4.16121	0
4565	9003	0	0	8.46467	3.75285	-0.240206	0.970722	96.8841	11.8923	0
4565	9521	0	0	8.42799	3.65144	-0.805381	-0.592758	109.293	20.768	0
4605	8528	0	0	7.99768	3.05274	0.218885	0.975751	158.005	21.0762	0
4628	7462	0	0	3.65925	15.4792	0.660467	-0.750855	4.61338	2.03073	0
4630	8691	0	0	10.2778	4.22053	-0.958966	-0.28352	-1.16158	2.39216	0
4635	5768	0	0	9.26566	6.15223	0.267031	-0.963688	67.895	2.38131	0
4655	7684	0	0	21.1725	3.33512	0.730508	0.682904	-5.43605	2.3029	0
4668	8745	0	0	2.33151	13.0591	-0.19675	-0.980454	-0.559551	4.98139	0
4684	6477	0	0	6.31987	1.10992	0.00270009	0.999996	72.8698	11.7979	0
4693	9252	0	0	8.57368	4.9269	0.64826	0.761419	131.11	3.32972	0
4705	6235	0	0	23.0652	1.85736	-0.973259	0.229712	67.3981	14.7994	0
4710	8642	0	0	24.1163	3.44613	0.647806	0.761805	26.2897	7.40119	0
4712	9529	0	0	14.7993	12.1914	0.887719	0.460385	-2.59288	23.5312	0
4727	7755	0	0	24.7262	6.75834	0.983433	0.181271	104.324	13.7612	0
4732	5547	0	0	13.4308	2.84642	-0.983139	0.182859	24.56	31.9254	0
4739	9726	0	0	8.98164	8.97533	-0.0268184	0.99964	123.147	26.7416	0
4747	8082	0	0	1.20932	7.81459	-0.999671	-0.0256529	56.9316	4.55924	0
4755	7532	0	0	13.4993	9.90698	-0.950049	-0.312101	-10.5301	26.3982	0
4761	8682	0	0	8.51464	4.10021	0.83481	0.550538	81.2027	22.2085	0
4807	5339	0	0	26.251	5.32669	0.609505	-0.792782	22.7794	14.606	0
4820	6660	0	0	7.72973	7.60307	-0.57426	0.818673	-11.0693	2.37155	0
4841	6576	0	0	8.89818	6.0568	0.116719	-0.993165	27.5848	0.589679	0
4851	5409	0	0	2.36165	4.33217	-0.942349	-0.33463	42.4328	1.29423	0
4861	9443	0	0	18.0533	5.81961	0.853735	-0.520708	129.843	38.0909	0
4862	6636	0	0	5.48057	13.8353	-0.934479	-0.356019	17.0137	6.78387	0
4864	7197	0	0	2.10011	3.30286	-0.883507	0.468418	47.9113	7.32911	0
4888	7309	0	0	17.3106	8.10623	-0.0125585	0.999921	97.3469	0.731045	0
4889	8333	0	0	19.4751	8.01103	-0.828297	0.560289	169.847	14.3337	0
4895	7161	0	0	22.25	7.37897	-0.0514794	-0.998674	22.1067	0.370945	0
4946	9739	0	0	26.0084	4.86107	-0.244607	-0.969622	1.05924	5.50995	0
5043	9443	0	0	18.1129	5.84718	-0.15765	-0.987495	91.8908	22.932	0
5076	9225	0	0	9.55477	4.00483	-0.882739	0.469863	10.9689	2.03192	0
5121	8731	0	0	12.4584	3.44355	-0.996251	-0.0865134	14.3561	40.0435	0
5134	7867	0	0	1.33499	1.30098	0.688841	0.724912	18.5844	0.581593	0
5176	7507	0	0	7.68529	1.70864	-0.543325	-0.839522	95.8105	1.86167	0
5213	5505	0	0	17.7434	12.9667	0.413355	-0.91057	83.4562	8.86132	0
5219	5909	0	0	18.4259	12.4309	0.793517	0.608547	-11.2882	4.42679	0
5234	5804	0	0	12.2964	4.76833	0.997205	0.0747157	-3.75909	9.82393	0
5258	7827	0	0	8.98656	4.03619	-0.956186	-0.29276	12.6827	3.03687	0
5301	9447	0	0	18.8711	11.7977	0.578676	0.815557	104.449	226.909	1
5316	6308	0	0	6.03688	14.7369	-0.942769	-0.333447	8.36107	1.47229	0
5327	6625	0	0	17.0287	1.55801	0.909585	0.415518	68.9652	7.88577	0
5341	8337	0	0	21.9731	5.94008	-0.549062	-0.835782	12.7948	5.94442	0
5343	6612	0	0	11.1162	1.17557	0.833169	0.553019	37.787	1.92444	0
5357	7458	0	0	10.1121	5.8302	-0.991566	-0.129602	70.8302	18.6603	0
5357	9452	0	0	10.2262	5.88359	0.73493	0.678143	91.8906	22.5457	0
5365	8522	0	0	9.88398	1.75646	0.757177	-0.65321	27.7477	5.57541	0
5370	8819	0	0	10.7072	6.53101	-0.352955	-0.93564	190.021	4.83996	0
5384	6086	0	0	26.7432	7.47106	0.369826	-0.929101	-0.107639	0.409631	0
5387	6228	0	0	3.01326	10.8495	0.00195264	-0.999998	-2.77922	2.71083	0
5387	8636	0	0	3.07419	10.9323	0.95545	0.295153	33.6709	0.563259	0
5399	6414	0	0	20.3516	1.43839	-0.430167	-0.902749	1.588	3.20408	0
5428	5442	0	0	12.1306	3.83963	-0.955988	-0.293407	29.0898	1.76635	0
5429	8318	0	0	6.79759	4.50565	0.758517	0.651653	73.7548	7.83976	0
5432	9178	0	0	25.9177	2.34829	-0.352354	-0.935867	20.0251	2.77623	0
5433	8413	0	0	5.53895	9.02695	0.744	-0.66818	5.03835	12.6995	0
5499	8333	0	0	19.4794	8.07759	-0.892804	-0.450446	55.341	23.2467	0
5500	7783	0	0	6.57748	6.55528	-0.707317	0.706896	14.6678	0.588996	0
5500	8488	0	0	6.55803	6.49443	-0.985973	-0.166903	8.1781	1.77795	0
5506	5932	0	0	22.8463	8.21524	0.74522	0.666819	9.33335	8.1383	0
5575	6115	0	0	1.32916	9.47108	0.738447	-0.674311	15.0285	7.39796	0
5591	9595	0	0	14.3909	1.33808	-0.864431	0.502752	88.5366	21.5311	0
5593	7415	0	0	21.119	9.81157	-0.426763	0.904364	74.5624	17.9968	0
5609	7410	0	0	2.51276	7.07398	0.77841	0.627757	21.4786	5.30374	0
5631	8876	0	0	20.8409	2.71082	-0.622424	-0.78268	2.64901	10.6738	0
5649	6904	0	0	11.8445	14.7006	-0.980009	-0.198952	106.022	67.7178	0
5669	6389	0	0	14.7031	11.0764	0.988303	0.152501	-53.3872	27.6138	0
5673	8713	0	0	21.5471	9.28301	-0.626313	-0.779572	31.9424	21.9983	0
5677	6576	0	0	8.85489	6.01895	0.968584	-0.248687	4.06935	9.15359	0
5683	8935	0	0	5.96526	12.4929	0.992687	0.120715	27.713	6.37237	0
5691	8854	0	0	13.6689	6.63381	0.105903	-0.994377	195.137	3.52651	0
5700	9133	0	0	12.3996	7.26001	0.345893	-0.938274	101.105	15.8341	0
5724	6600	0	0	5.38632	11.402	0.946615	-0.322367	22.42	10.0272	0
5725	8571	0	0	16.7172	3.87282	-0.709057	-0.705151	80.2102	11.8715	0
5765	7610	0	0	2.06781	4.6436	-0.887928	0.459983	49.8423	10.2591	0
5787	9164	0	0	19.752	6.79168	0.0296726	0.99956	93.6842	29.9272	0
5807	7939	0	0	25.3461	2.26433	-0.144444	-0.989513	31.7164	3.90403	0
5822	8041	0	0	9.95039	9.16554	0.903647	0.428277	36.5232	13.0799	0
5823	6153	0	0	7.38089	7.00352	-0.97339	-0.229157	80.6239	13.4559	0
5823	9056	0	0	7.51012	7.0296	0.986063	0.166372	65.1215	4.50041	0
5833	8044	0	0	3.4584	9.10698	-0.272621	-0.962122	12.9936	12.9165	0
5833	8917	0	0	3.52016	9.12304	0.707342	-0.706872	3.58393	3.01022	0
5841	7344	0	0	5.50651	7.66516	-0.99673	-0.0808042	93.3687	7.69082	0
5854	6815	0	0	16.135	9.81583	-0.756329	0.654191	192.888	28.5466	0
5895	9529	0	0	14.9215	12.2578	-0.869187	-0.494483	3.19077	3.26384	0
5900	9436	0	0	25.1023	4.67282	-0.866304	-0.499516	57.1252	17.2449	0
5904	9696	0	0	24.3383	5.22445	-0.0527372	-0.998608	1.56463	6.26522	0
5905	6850	0	0	19.5824	3.14143	0.988515	-0.151126	-7.092	4.28733	0
5908	9791	0	0	2.4212	12.3334	0.232388	-0.972623	-2.81727	1.3759	0
5910	6383	0	0	5.6951	6.96083	-0.438368	0.898795	11.5274	3.58888	0
5921	6384	0	0	10.4803	4.60682	0.920288	-0.391241	51.8547	25.9519	0
5921	8587	0	0	10.4066	4.68788	-0.302446	0.953166	82.122	22.609	0
5927	8084	0	0	15.5212	8.41914	-0.920233	-0.391371	-12.1345	19.5514	0
5957	8948	0	0	2.17325	7.83659	0.22212	0.975019	32.0208	10.4821	0
6015	7414	0	0	6.81619	10.812	-0.188043	0.982161	18.6035	13.7799	0
6016	6591	0	0	19.5957	3.63941	0.481982	0.876181	3.1196	1.67938	0
6020	8360	0	0	15.2009	6.5687	0.872935	-0.487837	24.3832	16.0717	0
6036	7609	0	0	14.1177	2.5514	0.991555	0.12969	56.2019	9.44559	0
6044	8061	0	0	21.9255	2.24246	-0.741569	-0.670876	1.1578	2.55796	0
6068	9053	0	0	13.6121	3.57651	0.40986	-0.912148	148.64	23.8134	0
6070	7976	0	0	20.1623	5.73124	-0.345618	0.938375	163.678	13.9216	0
6095	7766	0	0	8.21397	7.53818	0.24349	0.969903	95.2675	10.7033	0
6103	8752	0	0	7.25915	1.35982	-0.971165	0.238408	9.50289	10.1388	0
6119	8755	0	0	20.5046	6.45369	0.687345	0.726331	34.16	13.9533	0
6149	6721	0	0	8.00327	9.79069	-0.345472	0.938429	24.1549	25.593	0
6153	7686	0	0	7.28578	6.9163	-0.31265	-0.949868	110.218	8.11645	0
6170	8395	0	0	9.44591	4.95779	0.703574	0.710622	127.945	1.13406	0
6174	6490	0	0	6.04379	2.80229	0.388329	-0.921521	12.8429	0.380888	0
6182	6500	0	0	18.2045	6.37466	0.0178233	0.999841	25.7886	3.02561	0
6190	9662	0	0	10.444	15.685	-0.147915	0.989	-18.8558	5.50281	0
6203	6582	0	0	26.6759	8.43479	0.698048	-0.716051	66.2926	31.5867	0
6214	6837	0	0	12.3316	9.95188	0.976812	-0.2141	-6.02203	9.34705	0
6237	6815	0	0	16.0257	9.90523	0.791568	-0.611081	99.7115	41.9983	0
6279	9341	0	0	23.8165	8.12709	0.778737	-0.627351	56.8678	18.4189	0
6292	7887	0	0	19.4191	3.05272	-0.473018	0.881053	137.083	22.0813	0
6302	8598	0	0	1.8874	15.7584	0.302315	0.953208	-1.36701	0.51486	0
6316	6342	0	0	14.6565	4.15357	0.981733	-0.190263	47.3833	6.18858	0
6321	8320	0	0	5.07974	7.9126	0.49563	-0.868534	-10.2597	2.50855	0
6408	9418	0	0	15.6997	14.5647	0.0227552	-0.999741	246.69	143.098	1
6408	9634	0	0	15.6328	14.6131	-0.956298	-0.292393	-968.255	528.107	1
6424	8661	0	0	4.66034	5.94079	0.998459	0.0554941	32.049	11.7347	0
6431	9437	0	0	21.6964	4.35795	-0.495684	-0.868503	44.6663	1.79629	0
6439	7966	0	0	24.763	2.84835	0.388735	-0.92135	10.3693	5.47787	0
6450	8714	0	0	14.1244	7.63742	-0.529795	-0.848125	225.37	57.8956	0
6467	7989	0	0	23.2561	8.65978	-0.919419	-0.393278	36.1248	16.4552	0
6476	7728	0	0	7.15901	9.83387	0.25989	0.965638	48.2639	11.0026	0
6495	8754	0	0	14.1173	14.324	0.99711	-0.0759657	77.213	18.6636	0
6501	7007	0	0	8.88847	5.30814	0.851953	0.523618	96.7664	17.2591	0
6534	8655	0	0	11.769	6.95668	-0.213082	-0.977034	106.021	6.89122	0
6626	9548	0	0	1.06122	13.8072	-0.944555	0.328353	15.5414	2.92211	0
6651	9937	0	0	14.3706	14.5844	-0.68812	-0.725597	-25.5219	53.9598	0
6694	6746	0	0	15.841	8.69134	0.494315	0.869283	134.903	43.6001	0
6745	7167	0	0	15.5009	5.02105	-0.383731	-0.923445	154.277	25.4567	0
6758	8408	0	0	5.21826	6.52024	-0.595725	-0.803189	29.9932	4.99963	0
6844	7163	0	0	19.4919	2.36941	0.80757	-0.589771	119.28	19.163	0
6850	9237	0	0	19.6245	3.19009	-0.293033	0.956102	158.632	3.4311	0
6898	7061	0	0	5.96017	2.56442	-0.699189	0.714937	19.1183	2.74092	0
6898	9057	0	0	6.01987	2.44276	0.137319	-0.990527	30.7866	3.53517	0
6936	8842	0	0	3.42146	14.0371	-0.976671	0.21474	8.03662	1.56737	0
6947	9296	0	0	9.34642	2.7389	-0.294476	-0.955659	130.18	21.6556	0
6947	9539	0	0	9.29782	2.78773	-0.957051	-0.289919	29.3825	2.14656	0
6969	8216	0	0	12.1555	11.6794	-0.651283	-0.758835	86.5456	16.9644	0
6982	8590	0	0	17.1118	4.20538	0.326104	0.945334	134.019	25.2594	0
7018	9499	0	0	26.4915	9.27703	-0.944156	0.329498	82.2603	28.8555	0
7018	9771	0	0	26.5895	9.19841	0.526647	-0.850084	-0.063553	9.67053	0
7068	7727	0	0	10.9273	14.1329	0.992634	0.121148	45.1536	41.9339	0
7134	8429	0	0	3.3173	15.8276	-0.643914	-0.765098	3.36346	1.50634	0
7143	7778	0	0	7.11316	13.3266	0.996756	-0.0804858	14.1654	8.14405	0
7145	9189	0	0	2.06815	6.72696	-0.604971	-0.796248	8.58746	2.30538	0
7228	9906	0	0	25.9856	1.80212	-0.469391	-0.88299	2.48893	2.68271	0
7268	7754	0	0	18.2624	9.91701	0.789569	-0.613661	-48.8319	291.265	1
7284	7375	0	0	8.39658	12.6465	-0.582865	-0.812569	50.2974	6.30691	0
7305	9872	0	0	9.91002	15.8988	0.553426	0.832898	1.9781	1.71759	0
7309	8329	0	0	17.2591	8.19804	-0.847044	0.531523	95.6293	23.5797	0
7336	8125	0	0	23.0217	7.86444	0.384278	-0.923217	60.5789	16.7993	0
7365	8715	0	0	23.3634	7.7172	0.886166	-0.463367	56.2482	2.24613	0
7365	9656	0	0	23.3633	7.7817	0.884261	0.466993	-6.93689	4.67785	0
7373	9334	0	0	18.93	6.88615	0.980821	-0.194912	9.86903	16.258	0
7386	9618	0	0	6.59459	2.38028	-0.241328	-0.970444	46.1647	8.97632	0
7401	8492	0	0	4.28813	11.6915	-0.351563	0.936164	-1.76863	0.816119	0
7405	7423	0	0	1.98495	4.33881	0.213091	0.977032	15.5973	0.127109	0
7414	7536	0	0	6.8636	10.8943	0.944136	0.329556	74.7998	11.6973	0
7423	9161	0	0	2.05139	4.35977	0.7356	-0.677416	21.0056	1.20988	0
7474	8125	0	0	22.9879	7.79755	0.971535	0.236898	37.4849	22.7782	0
7553	9382	0	0	5.02895	11.4866	0.611663	0.791119	16.898	1.01654	0
7558	7975	0	0	8.91451	13.7145	-0.779445	0.626471	3.85144	7.25989	0
7668	9714	0	0	2.65459	4.12389	0.997581	-0.0695069	26.9862	3.06207	0
7685	7911	0	0	3.18781	13.1478	-0.849012	0.528373	11.3271	6.03032	0
7715	9512	0	0	13.5041	6.33526	0.0922748	-0.995734	217.407	19.9881	0
7762	9583	0	0	4.44731	5.71311	-0.901228	-0.433344	20.4814	0.0728504	0
7819	9568	0	0	17.4513	13.0579	0.934112	0.35698	58.0827	45.6525	0
7850	9601	0	0	14.1884	14.7316	-0.830358	-0.55723	33.1334	92.9792	0
7866	8540	0	0	14.2204	5.48683	-0.250621	-0.968085	91.3639	28.4034	0
7902	9889	0	0	16.5261	8.70371	0.711336	-0.702852	149.34	27.4286	0
7922	8838	0	0	15.3711	12.1854	-0.622749	-0.782422	29.5972	21.3935	0
7923	8558	0	0	12.3866	8.44632	-0.262595	0.964906	47.6945	10.2394	0
8064	8697	0	0	17.7927	4.9913	0.394742	-0.918792	194.315	11.8163	0
8134	9451	0	0	22.3927	7.25182	-0.909869	-0.414895	53.8369	15.2265	0
8163	8354	0	0	13.667	2.87926	0.641348	0.76725	79.1118	8.3029	0
8195	9080	0	0	3.77798	3.14947	-0.424139	0.905597	4.68291	2.8696	0
8197	8838	0	0	15.3172	12.0579	0.127077	0.991893	34.4422	23.3483	0
8212	9992	0	0	2.87535	8.02684	0.579749	-0.814795	1.9748	7.71638	0
8240	9431	0	0	2.17284	2.45819	-0.0352106	-0.99938	9.59909	1.14049	0
8286	9036	0	0	5.25376	5.72498	0.99491	0.100768	76.3748	9.98279	0
8289	8844	0	0	24.9825	4.24555	-0.279157	0.960245	1.6526	1.44197	0
8301	9658	0	0	23.1453	2.42627	0.984199	-0.177067	19.1155	1.94594	0
8354	8986	0	0	13.682	2.99056	-0.415376	0.90965	127.703	15.2661	0
8355	9367	0	0	12.9756	8.60364	-0.57445	-0.818539	87.2103	32.8412	0
8399	9207	0	0	8.48657	2.48525	-0.918997	-0.394265	89.734	11.4793	0
8426	9671	0	0	16.0172	11.1149	0.454615	0.890688	-287.366	415.526	1
8427	8624	0	0	10.89	9.51182	-0.936735	0.350039	0.976449	21.3497	0
8474	8773	0	0	5.45759	15.2572	-0.971543	-0.236865	19.9533	2.42084	0
8488	9347	0	0	6.46408	6.51441	-0.832643	0.553811	12.6066	1.62354	0
8522	8974	0	0	9.97364	1.77372	0.461882	0.886942	53.4806	15.2683	0
8542	9165	0	0	24.6521	9.34839	-0.99556	-0.0941264	78.0403	4.31164	0
8544	8763	0	0	1.62694	12.0061	0.99894	0.0460289	24.4575	2.33117	0
8570	9254	0	0	15.5903	1.23355	-0.646188	0.763178	85.5443	12.2746	0
8571	9023	0	0	16.7022	3.75707	0.506103	-0.862473	159.154	15.9699	0
8573	9819	0	0	7.4155	5.22092	0.926361	-0.376637	4.99804	0.706183	0
8660	9982	0	0	6.49522	2.87525	0.841771	-0.539835	43.3377	9.13964	0
8670	8717	0	0	26.4606	3.13201	0.508894	-0.860829	28.7281	7.02642	0
8729	9903	0	0	7.74572	11.6676	0.943523	-0.331307	12.3443	18.3571	0
8730	9572	0	0	11.1519	12.6888	0.559037	0.829143	84.0489	23.7949	0
8788	9825	0	0	21.1088	8.15759	0.843564	-0.537028	128.806	3.54703	0
8796	9417	0	0	11.687	3.71662	0.991408	0.130809	-4.08662	14.0249	0
8841	9213	0	0	5.80433	1.09861	0.192889	0.981221	73.5503	11.9663	0
8936	9023	0	0	16.7999	3.70271	-0.999701	-0.0244551	19.2206	1.25375	0
9000	9297	0	0	1.76379	9.0938	0.596363	-0.802715	-0.332192	2.0417	0
9053	9746	0	0	13.6764	3.4935	0.780459	-0.625207	53.7095	11.9699	0
9089	9831	0	0	2.80534	9.62452	0.902831	0.429996	51.4775	2.56685	0
9125	9857	0	0	5.27104	10.9013	0.588087	0.808798	22.1766	14.6528	0
9175	9583	0	0	4.39373	5.75297	-0.155241	-0.987877	-0.389565	0.569323	0
9283	9340	0	0	9.45409	7.60338	-0.380242	0.924887	65.533	12.0754	0
9296	9539	0	0	9.28002	2.72436	-0.666394	0.7456	50.6212	5.07547	0
9514	9830	0	0	13.0538	6.88089	-0.98957	-0.144054	6.90512	30.3096	0
9628	9776	0	0	15.3473	2.3072	0.833138	-0.553065	36.0012	31.444	0
1000	13486	0	0	1.48413	3.51803	0.997931	0.0642874	52.3151	3.78236	0
1000	44903	0	0	1.36596	3.50996	-0.997405	-0.0719997	48.0977	1.12854	0
1004	51210	0	0	2.91798	2.25776	-0.442983	0.89653	40.1958	1.93123	0
1007	21330	0	0	19.2471	5.57107	0.764876	0.644177	11.307	4.84888	0
1007	28217	0	0	19.1301	5.55969	-0.874504	0.485019	88.0729	19.8363	0
1007	30757	0	0	19.2619	5.50828	0.971917	-0.235326	84.2323	17.5367	0
1012	34103	0	0	7.34066	8.26137	-0.576108	0.817374	18.458	9.48998	0
1019	18161	0	0	12.45	7.02284	-0.444388	0.895834	22.6248	48.6358	0
1020	34199	0	0	2.31705	4.00432	0.996289	-0.086074	13.5022	1.21578	0
1020	41916	0	0	2.22683	3.9608	-0.551962	-0.833869	44.4601	6.49147	0
1034	24409	0	0	18.5935	8.49594	0.520192	0.854049	54.5768	15.4217	0
1034	30322	0	0	18.6023	8.37769	0.639912	-0.768448	38.2017	11.0411	0
1034	31941	0	0	18.4858	8.41282	-0.958028	-0.286674	35.087	8.51129	0
1035	33125	0	0	15.5252	4.00679	0.770976	0.636865	85.2966	25.7387	0
1035	43568	0	0	15.4131	3.98092	-0.972037	0.234827	27.9821	22.6992	0
1035	46423	0	0	15.4624	4.02873	-0.205047	0.978752	135.087	18.9113	0
1036	11327	0	0	11.8083	1.15684	0.570063	0.821601	124.996	10.4246	0
1040	20044	0	0	2.40565	1.71238	0.248297	0.968684	58.6174	2.44059	0
1040	35245	0	0	2.37616	1.56625	-0.146885	-0.989154	36.6828	4.01244	0
1041	46322	0	0	9.01504	6.387	0.00309592	0.999995	110.784	15.3751	0
1041	47351	0	0	8.95106	6.35024	-0.866086	0.499895	22.721	7.33178	0
1045	40967	0	0	10.9596	6.9873	0.981024	0.193887	4.85965	28.2349	0
1047	10193	0	0	4.35015	14.8115	-0.460622	0.887597	4.75059	2.32872	0
1047	28803	0	0	4.42336	14.7803	0.959066	0.283184	7.08864	1.7037	0
1049	35723	0	0	25.527	7.97176	-0.981763	0.190111	67.5723	7.18055	0
1049	43772	0	0	25.5492	7.91555	-0.588199	-0.808717	-2.76306	5.89942	0
1049	46232	0	0	25.5717	8.01628	-0.189501	0.981881	-10.0672	1.84341	0
1050	10965	0	0	15.931	8.07503	0.0777292	-0.996975	50.3665	29.2964	0
1050	49670	0	0	15.8756	8.15839	-0.889754	0.45644	57.5874	41.1489	0
1052	10941	0	0	4.72568	11.449	0.208576	-0.978006	1.55722	10.9487	0
1052	11014	0	0	4.67142	11.5693	-0.59534	0.803474	9.07995	8.07152	0
1052	12897	0	0	4.65085	11.4855	-0.899254	-0.437427	70.1569	12.3327	0
1052	47935	0	0	4.7785	11.5244	0.990374	0.13842	56.5617	0.543513	0
1058	17932	0	0	3.7801	3.91349	0.982696	-0.185225	42.9849	9.63723	0
1058	33805	0	0	3.67734	3.95457	-0.83965	0.543127	25.7618	4.102	0
1058	41988	0	0	3.73659	3.97908	0.210739	0.977542	12.5503	8.84253	0
1058	47476	0	0	3.68361	3.88532	-0.72869	-0.684844	38.3043	5.17634	0
1059	21888	0	0	13.4656	7.86203	-0.940647	-0.339386	-4.68349	11.3251	0
1059	44486	0	0	13.5201	7.94268	-0.0351562	0.999382	162.172	4.41981	0
1060	25040	0	0	20.1559	9.87177	-0.974473	-0.224504	65.2096	19.369	0
1072	32594	0	0	19.193	10.9308	-0.289825	0.95708	102.514	40.9283	0
1074	21420	0	0	16.685	2.14847	0.605259	-0.796029	100.756	18.4987	0
1074	35588	0	0	16.7133	2.22126	0.984069	0.17779	27.2956	0.292382	0
1074	46480	0	0	16.6131	2.1382	-0.356992	-0.934107	116.306	25.4895	0
1074	52547	0	0	16.565	2.2087	-0.999953	0.00971974	25.2095	7.72683	0
1075	16952	0	0	3.87658	6.38795	0.892974	-0.450108	18.7642	12.7707	0
1075	46237	0	0	3.85413	6.47334	0.556351	0.830947	50.0955	12.0031	0
1076	24392	0	0	14.6252	6.5429	-0.495289	-0.868728	99.3923	39.103	0
1076	28500	0	0	14.5924	6.62112	-0.966736	0.255776	85.1811	59.6418	0
1079	17343	0	0	17.7746	10.3887	0.473796	-0.880635	344.157	58.8284	0
1079	33792	0	0	17.6907	10.3998	-0.687677	-0.726017	37.5001	45.1146	0
1081	16624	0	0	6.56881	12.0978	-0.911725	0.410801	9.3709	3.47974	0
1081	20889	0	0	6.61957	12.1361	-0.14554	0.989352	-0.0512142	1.43682	0
1086	29347	0	0	19.3283	11.3865	-0.922157	-0.386815	28.7034	21.634	0
1086	33930	0	0	19.4067	11.3507	0.311839	-0.950135	82.4077	36.0492	0
1086	45696	0	0	19.4488	11.397	0.975186	-0.221388	121.592	14.4961	0
1088	12048	0	0	19.244	2.78177	-0.999892	0.0147052	7.72769	1.61016	0
1091	20851	0	0	15.3673	4.92907	0.120903	0.992664	150.725	21.6863	0
1091	26040	0	0	15.3721	4.82681	0.214435	-0.976738	140.371	22.5989	0
1092	13272	0	0	11.09	14.8601	-0.995433	0.0954662	25.337	16.7653	0
1092	22346	0	0	11.1293	14.9158	-0.421209	0.906963	-14.6082	53.9414	0
1092	26338	0	0	11.2144	14.8143	0.819459	-0.573138	-15.868	77.4773	0
1094	23251	0	0	15.7872	9.94791	0.825814	0.563942	26.1671	46.3447	0
1094	23772	0	0	15.7568	9.84183	0.401543	-0.91584	291.501	34.7695	0
1094	26758	0	0	15.6872	9.96639	-0.568904	0.822404	266.837	44.18	0
1094	26948	0	0	15.6895	9.8469	-0.536517	-0.843889	12.4322	24.5105	0
1095	15179	0	0	12.8328	1.71287	0.477999	-0.87836	71.1753	7.41557	0
1095	27441	0	0	12.7662	1.7126	-0.469503	-0.882931	150.079	6.46885	0
1095	31744	0	0	12.8693	1.77095	0.998649	-0.0519659	60.2391	0.0228922	0
1095	41513	0	0	12.7589	1.83213	-0.573687	0.819074	104.943	25.9442	0
1095	46981	0	0	12.8339	1.83567	0.494232	0.86933	117.131	23.7587	0
1099	14934	0	0	7.06571	13.9156	-0.916346	-0.400388	11.1453	0.544896	0
1099	18351	0	0	7.07246	13.9811	-0.815279	0.579068	4.38311	3.58247	0
1104	26060	0	0	15.8983	12.6546	-0.291547	0.956557	722.231	0.711542	0
1104	48808	0	0	15.9851	12.5789	0.987178	-0.159625	60.4868	59.6373	0
1104	49702	0	0	15.8766	12.5359	-0.61008	-0.79234	113.924	35.0167	0
1108	21212	0	0	16.3375	9.54178	-0.985397	-0.170274	18.7173	38.2234	0
1108	27980	0	0	16.3656	9.59752	-0.450243	0.892906	256.078	15.0354	0
1110	24126	0	0	1.41802	10.6374	-0.278733	-0.960369	-4.16899	0.519855	0
1110	34890	0	0	1.47233	10.7643	0.501898	0.864927	-2.86315	1.87355	0
1110	39721	0	0	1.50696	10.7035	0.999956	-0.00937559	36.576	3.76525	0
1111	46309	0	0	18.2732	11.2536	-0.0288941	-0.999582	108.787	32.5465	0
1111	48639	0	0	18.232	11.3755	-0.62946	0.777033	241.931	19.74	0
1117	25111	0	0	5.05434	5.50729	-0.266556	-0.963819	17.0265	10.183	0
1117	50816	0	0	5.13602	5.58397	0.978725	0.205178	25.4476	4.60385	0
1117	52390	0	0	5.07517	5.63604	0.0509816	0.9987	5.27106	3.99733	0
1123	32460	0	0	1.97357	3.68762	0.0179933	-0.999838	3.81955	0.755425	0
1129	18321	0	0	5.04682	15.2128	-0.0204236	-0.999791	-2.786	0.469151	0
1129	41750	0	0	5.06119	15.3269	0.228094	0.973639	-2.41243	0.706023	0
1129	48767	0	0	5.10415	15.2845	0.970955	0.239263	4.23696	2.09727	0
1130	38367	0	0	1.77458	13.8253	0.78316	-0.62182	3.69855	5.09681	0
1136	10635	0	0	15.2652	2.01333	0.0710826	-0.99747	149.737	1.20263	0
1137	52730	0	0	25.6325	9.41408	0.333038	0.942913	20.6337	0.301125	0
1138	35236	0	0	17.0447	3.32642	0.384686	-0.923047	120.38	18.6089	0
1139	42769	0	0	22.1432	6.22202	-0.75789	-0.652383	30.5626	19.9194	0
1144	28995	0	0	20.5763	6.87909	0.71117	0.70302	15.8918	5.30696	0
1149	26132	0	0	13.2948	13.6234	0.12355	-0.992338	102.928	5.6044	0
1152	34832	0	0	5.55496	15.6692	0.999062	-0.0433116	31.9686	2.15309	0
1152	52211	0	0	5.41648	15.6338	-0.855767	-0.517361	21.039	7.84893	0
1153	19871	0	0	3.57041	5.88203	-0.792261	-0.610183	62.4981	8.6872	0
1157	12359	0	0	19.512	7.10377	-0.630021	-0.776578	52.7375	14.7941	0
1157	23162	0	0	19.5453	7.19587	0.0130438	0.999915	130.363	29.8249	0
1159	11757	0	0	24.0163	1.6219	0.51922	0.854641	72.5688	24.3652	0
1159	13532	0	0	24.0464	1.56401	0.997573	-0.0696252	3.97855	10.7858	0
1159	42405	0	0	23.933	1.53175	-0.811146	-0.584843	41.3038	5.59779	0
1160	15210	0	0	6.78118	7.14487	-0.679195	0.733958	11.7584	1.86502	0
1161	36973	0	0	20.1771	11.5292	0.834218	-0.551434	94.9543	7.14935	0
1161	44323	0	0	20.1225	11.5027	-0.0839095	-0.996473	30.2286	14.2668	0
1163	11113	0	0	24.0708	2.41017	-0.590503	-0.807036	28.5125	14.5002	0
1163	39739	0	0	24.1677	2.45422	0.996301	-0.0859356	67.0764	15.366	0
1164	18044	0	0	7.6686	4.07483	-0.673415	-0.739264	86.6653	8.58434	0
1164	52173	0	0	7.77636	4.10887	0.975909	-0.21818	43.1321	1.34116	0
1165	41956	0	0	18.6159	11.8849	-0.600896	0.799327	-147.155	298.421	1
1165	47010	0	0	18.6885	11.7652	0.432052	-0.901849	183.925	73.1941	1
1165	51136	0	0	18.7267	11.8438	0.976463	0.215683	-540.03	58.6308	1
1168	22647	0	0	15.8262	2.99639	-0.696123	-0.717923	93.2108	21.3193	0
1168	29943	0	0	15.9005	3.0801	0.630988	0.775793	31.8569	6.42664	0
1168	41924	0	0	15.84	3.08667	-0.44969	0.893185	76.7437	12.1934	0
1173	34237	0	0	26.0052	8.40385	0.973756	-0.227596	50.8797	13.961	0
1176	29643	0	0	23.4786	6.98756	0.962264	0.272116	51.3517	8.90485	0
1176	36989	0	0	23.4355	7.0248	0.126979	0.991905	-2.77654	11.1888	0
1179	43103	0	0	20.854	1.4534	-0.722841	-0.691014	0.897566	8.81974	0
1179	45158	0	0	20.9631	1.46427	0.844708	-0.535228	86.0046	20.5953	0
1180	11694	0	0	20.6153	9.26406	-0.775533	-0.631307	12.7502	21.275	0
1180	17176	0	0	20.6745	9.37973	0.0585508	0.998284	39.7725	39.249	0
1183	42304	0	0	23.0281	6.50014	0.835217	-0.549921	92.0285	5.93408	0
1184	26629	0	0	1.89159	11.4616	-0.801609	-0.597849	10.2342	6.2487	0
1184	50053	0	0	2.01281	11.5303	0.924762	0.380547	10.2855	3.47213	0
1185	33916	0	0	3.77055	14.2916	-0.951124	-0.308809	7.53718	0.233469	0
1188	17112	0	0	10.7224	3.83672	-0.0820564	-0.996628	63.2221	7.18444	0
1188	35605	0	0	10.7356	3.96898	0.116441	0.993198	46.8251	4.10507	0
1190	16481	0	0	6.8117	11.113	-0.974023	0.226448	38.0943	14.8411	0
1193	47307	0	0	2.67633	3.96467	0.471598	-0.881814	-0.123775	2.81508	0
1193	48793	0	0	2.61415	3.9672	-0.541973	-0.840396	3.70458	2.22786	0
1200	15025	0	0	2.7818	10.445	-0.668323	-0.743871	18.9351	6.75116	0
1200	23456	0	0	2.85658	10.4303	0.338129	-0.9411	3.96313	3.1276	0
1200	38262	0	0	2.90357	10.4822	0.969943	-0.243334	29.6482	3.94396	0
1203	27961	0	0	14.9606	3.16503	0.990084	-0.140475	16.064	45.6523	0
1203	51836	0	0	14.8615	3.12935	-0.672922	-0.739713	141.599	58.2016	0
1205	49142	0	0	23.0407	9.68383	-0.789552	0.613684	15.2718	0.0603236	0
1206	16300	0	0	17.4311	2.45074	0.884337	0.466849	12.1669	7.86732	0
1206	33137	0	0	17.3085	2.46371	-0.767155	0.641462	18.9174	15.6082	0
1206	51532	0	0	17.3041	2.37435	-0.826712	-0.562625	27.0023	13.3164	0
1216	45640	0	0	15.2725	9.97654	-0.96558	0.260105	-20.6989	18.1065	0
1222	34652	0	0	20.8085	4.38433	-0.892463	0.45112	58.0345	15.8669	0
1223	35755	0	0	2.99293	9.70548	-0.789624	0.613592	16.0361	14.2414	0
1226	24340	0	0	9.08287	6.09199	-0.973767	-0.227547	43.4071	4.78993	0
1226	30335	0	0	9.10901	6.16673	-0.619973	0.784624	38.0355	2.52892	0
1226	45744	0	0	9.13213	6.03849	-0.306849	-0.951758	83.3709	2.24691	0
1228	22386	0	0	6.50269	13.8111	-0.807507	0.589858	19.0642	4.01432	0
1228	34633	0	0	6.58371	13.8133	0.774002	0.633183	23.4304	2.24397	0
1230	19493	0	0	12.1228	4.65384	-0.992491	0.122317	66.0418	4.98172	0
1231	24365	0	0	19.7512	7.77331	-0.148929	0.988848	65.6185	33.2056	0
1231	33788	0	0	19.694	7.72822	-0.92661	0.376023	125.666	19.9025	0
1232	12750	0	0	8.61849	6.10679	-0.923854	-0.382746	60.3447	17.6854	0
1232	44559	0	0	8.74346	6.1514	0.957431	0.288662	104.803	31.7272	0
1238	37562	0	0	1.42903	8.46868	0.864074	0.503365	31.8916	8.18228	0
1239	31027	0	0	13.7037	13.7332	0.727228	-0.686396	172.971	137.106	0
1239	45898	0	0	13.6159	13.8105	-0.772636	0.634849	-6.35138	19.7589	0
1240	47751	0	0	21.9481	7.39344	-0.942885	0.333119	86.3182	14.064	0
1246	11223	0	0	2.48439	9.90626	0.907239	-0.420616	16.3249	8.65606	0
1246	46782	0	0	2.43394	9.87153	0.0679266	-0.99769	-6.62205	2.12278	0
1246	50868	0	0	2.37515	9.95644	-0.910143	0.414294	15.1085	6.87869	0
1249	19554	0	0	24.2654	6.28801	0.00643847	-0.999979	8.77449	7.98994	0
1249	38528	0	0	24.3211	6.3213	0.876872	-0.480724	130.438	10.8748	0
1251	26420	0	0	19.0463	8.66444	-0.670289	-0.7421	30.5792	15.5693	0
1256	16494	0	0	2.92141	6.77068	0.96498	0.262322	16.076	2.33293	0
1256	37975	0	0	2.90029	6.71271	0.570249	-0.821472	1.32389	2.27228	0
1258	29122	0	0	1.24693	8.84162	0.972018	-0.234906	59.8398	0.723397	0
1260	24527	0	0	14.2447	3.3459	-0.869619	-0.493723	63.7697	5.90814	0
1260	40438	0	0	14.2892	3.45344	-0.266597	0.963808	110.338	5.35397	0
1261	26880	0	0	7.58375	11.1236	-0.742064	0.670329	2.30435	1.85344	0
1264	24022	0	0	13.1901	8.79403	-0.391887	0.920013	206.033	55.4051	0
1269	13251	0	0	22.4512	7.08649	-0.103939	-0.994584	3.3478	4.21552	0
1269	25534	0	0	22.4005	7.12248	-0.904165	-0.427183	-2.14493	4.19998	0
1270	10375	0	0	11.4569	13.9067	0.822004	-0.569482	-23.2931	45.7583	0
1276	11091	0	0	21.7304	2.32518	-0.301879	0.953346	95.5436	10.6787	0
1276	23866	0	0	21.6837	2.27564	-0.969464	0.245232	54.1175	22.0849	0
1276	39966	0	0	21.8123	2.29307	0.869301	0.494282	21.3555	5.54688	0
1278	15398	0	0	8.23364	4.82773	0.99259	-0.121508	74.5581	10.9039	0
1278	36619	0	0	8.1052	4.85864	-0.939232	0.343284	45.4763	19.5801	0
1280	10796	0	0	14.0031	9.63999	0.246971	-0.969023	319.12	19.0659	0
1280	19765	0	0	14.0003	9.74227	0.194426	0.980917	311.943	24.3041	0
1287	11258	0	0	22.8403	7.91637	0.952178	-0.305544	95.5303	6.6594	0
1287	23236	0	0	22.8003	7.88168	0.169354	-0.985555	26.8752	12.2143	0
1287	31585	0	0	22.7473	7.95703	-0.871013	0.49126	132.33	8.46144	0
1288	37926	0	0	20.8633	7.2154	0.443751	0.89615	38.197	6.26889	0
1289	13193	0	0	2.75561	10.8173	-0.473668	0.880704	0.382077	2.69033	0
1289	32293	0	0	2.84425	10.7474	0.966765	-0.255667	43.4897	13.4292	0
1293	27505	0	0	23.2097	6.02049	-0.645284	0.763943	122.38	16.9789	0
1293	46664	0	0	23.2716	5.90229	0.260148	-0.965569	50.9481	9.82062	0
1294	46365	0	0	24.4869	5.13412	0.440428	-0.897788	37.249	12.9871	0
1303	48085	0	0	2.24433	5.16317	-0.790184	-0.61287	43.1675	6.236	0
1305	31371	0	0	26.3135	2.63962	-0.438353	-0.898803	27.9028	6.05728	0
1307	25725	0	0	20.5117	3.82652	0.996627	0.082061	47.5885	2.98897	0
1309	32736	0	0	10.6422	12.2518	-0.626485	-0.779434	167.577	6.73794	0
1309	38409	0	0	10.7253	12.2708	0.903514	-0.428558	-15.1765	3.81367	0
1309	40435	0	0	10.7184	12.3283	0.777216	0.629234	157.063	23.5746	0
1310	38813	0	0	5.91519	13.394	0.702737	-0.711449	11.5424	6.35692	0
1311	40961	0	0	24.1462	9.03204	0.446931	0.894568	-0.827775	17.2942	0
1321	30289	0	0	21.2225	3.83319	0.597194	-0.802097	71.1877	1.07016	0
1321	43325	0	0	21.1666	3.94334	-0.295762	0.955262	55.3315	13.7807	0
1321	48475	0	0	21.1602	3.82597	-0.397644	-0.91754	21.9822	11.8227	0
1326	17171	0	0	16.6177	5.38881	0.778462	-0.627691	73.8637	14.5877	0
1326	23398	0	0	16.517	5.47031	-0.775907	0.630848	72.6893	35.2041	0
1329	16688	0	0	1.95877	7.37668	0.48535	-0.87432	11.9659	4.56693	0
1329	19022	0	0	1.86098	7.42555	-0.990578	-0.136948	71.2135	7.72817	0
1329	35871	0	0	1.92959	7.50083	0.0450173	0.998986	3.83925	1.03002	0
1331	21457	0	0	8.89951	2.41276	-0.173653	-0.984807	145.79	13.5313	0
1331	21845	0	0	8.96068	2.46162	0.998916	-0.0465529	16.1162	8.74874	0
1331	44775	0	0	8.87025	2.49944	-0.734543	0.678562	33.208	1.4826	0
1332	17666	0	0	24.4325	6.19375	-0.861438	-0.507864	3.36527	2.5732	0
1333	10569	0	0	13.5333	9.19354	-0.683418	0.730027	97.1769	46.0066	0
1333	14660	0	0	13.5999	9.19685	0.606964	0.794729	210.075	70.0388	0
1333	22396	0	0	13.5631	9.10453	-0.106463	-0.994317	287.811	16.3162	0
1335	50823	0	0	13.2392	12.4881	-0.436814	-0.899552	560.413	92.5376	0
1339	51295	0	0	12.3435	7.62384	-0.571544	0.820571	33.5205	4.48728	0
1339	52126	0	0	12.3124	7.56575	-0.999779	0.0210444	-17.862	2.23185	0
1341	51574	0	0	13.7836	14.9143	0.0776498	0.996981	2111.05	35.7452	0
1343	12834	0	0	23.1425	4.28775	0.862668	0.505771	-2.01112	2.14756	0
1343	38665	0	0	23.139	4.22985	0.79405	-0.607852	39.1227	7.33899	0
1345	12567	0	0	20.8665	10.5849	0.948165	0.317777	-82.9878	29.6135	1
1346	25933	0	0	9.21256	1.8049	0.24968	-0.968328	74.4901	24.4027	0
1346	27358	0	0	9.12321	1.89158	-0.975604	0.21954	48.2157	5.88616	0
1347	23633	0	0	12.381	14.1373	0.909699	0.415267	11.7135	95.8441	0
1349	11802	0	0	5.9273	9.44986	0.581542	-0.813516	-9.92544	4.76405	0
1349	23843	0	0	5.95222	9.50947	0.987766	0.155941	35.522	10.1256	0
1349	24444	0	0	5.8661	9.44398	-0.414066	-0.910247	45.1186	12.4719	0
1349	30420	0	0	5.85504	9.54931	-0.59411	0.804384	8.59601	4.38515	0
1355	19397	0	0	10.4725	3.97908	0.865026	-0.501727	-5.91477	3.74621	0
1355	39931	0	0	10.345	4.00702	-0.99556	-0.0941311	8.25305	5.82215	0
1355	46878	0	0	10.4749	4.04324	0.900476	0.434905	64.8658	22.1698	0
1357	25807	0	0	19.1918	12.1284	-0.394398	-0.91894	-18.1939	22.3046	0
1357	41471	0	0	19.2733	12.1964	0.974828	0.222957	33.6426	20.1817	0
1358	32268	0	0	22.1823	2.98316	0.0132948	0.999912	45.6441	4.99522	0
1359	16205	0	0	15.6489	15.7119	-0.832697	0.553729	67.6202	6.89507	0
1359	44008	0	0	15.646	15.65	-0.881136	-0.472863	22.733	21.6721	0
1360	18050	0	0	16.0776	6.08241	-0.771646	-0.636052	-12.2514	16.5339	0
1361	14826	0	0	5.2694	4.08116	0.925743	0.378152	68.9328	12.2721	0
1364	28757	0	0	24.6018	3.76667	-0.390145	-0.920753	21.0754	7.29236	0
1371	18655	0	0	14.5549	14.4162	0.687391	0.726288	-2336.51	504.399	1
1371	34820	0	0	14.5132	14.2936	0.103854	-0.994593	650.929	46.5878	1
1373	11850	0	0	11.0337	15.9317	0.999901	-0.0140902	81.5303	24.3004	0
1373	12523	0	0	10.9967	15.8734	0.442026	-0.897002	-18.7921	7.27468	0
1373	36725	0	0	10.9019	15.9244	-0.992083	-0.125582	78.0912	15.3021	0
1375	33575	0	0	10.6632	1.5172	-0.708007	-0.706205	18.7351	2.63388	0
1375	37077	0	0	10.6931	1.61595	-0.19643	0.980518	78.9707	6.16074	0
1375	39563	0	0	10.7609	1.54257	0.962024	-0.272964	17.8303	0.264834	0
1377	12511	0	0	1.67005	8.76168	0.223433	-0.974719	-6.26135	0.997919	0
1377	45169	0	0	1.71477	8.80758	0.98014	-0.198308	47.5988	4.99987	0
1379	15728	0	0	14.9324	4.6493	0.420666	-0.907216	111.062	9.83988	0
1379	33877	0	0	14.9711	4.71964	0.991465	0.130372	0.758066	34.8302	0
1379	43163	0	0	14.8655	4.65491	-0.566339	-0.824172	55.6265	12.8954	0
1379	52623	0	0	14.8751	4.77219	-0.423964	0.905679	118.287	36.1165	0
1380	11600	0	0	11.1735	6.59025	0.940706	-0.339224	15.759	14.96	0
1380	13225	0	0	11.0915	6.55749	-0.447817	-0.894125	151.352	40.6037	0
1383	33092	0	0	20.603	3.24861	-0.278247	-0.960509	98.0431	39.2961	0
1383	50232	0	0	20.669	3.37232	0.642674	0.76614	46.5624	18.9824	0
1385	11777	0	0	16.2105	12.2542	0.573577	0.819151	4.08567	34.8045	0
1385	31163	0	0	16.2343	12.2	0.99132	-0.131469	15.5438	42.0615	0
1386	48680	0	0	19.2177	4.34324	0.897461	-0.441095	119.176	17.62	0
1388	23587	0	0	8.59331	8.10722	0.370792	-0.928716	50.5214	7.38065	0
1388	48265	0	0	8.63791	8.16322	0.98815	-0.153488	13.1905	1.17556	0
1390	18439	0	0	24.6892	8.37941	-0.489636	0.871927	31.1262	26.7701	0
1390	19275	0	0	24.6537	8.32416	-0.99674	0.080679	129.582	4.49534	0
1390	21488	0	0	24.7932	8.31752	0.999896	-0.0144023	164.414	12.8477	0
1390	36659	0	0	24.7627	8.26083	0.563646	-0.826016	17.2318	10.8809	0
1395	31723	0	0	24.2578	7.51119	0.783151	0.621832	34.4027	31.6597	0
1395	37080	0	0	24.2285	7.39914	0.379937	-0.925012	60.7642	27.5958	0
1400	19935	0	0	18.313	1.6438	0.136578	-0.990629	125.986	8.01518	0
1402	29680	0	0	11.158	3.54487	-0.286337	-0.958129	90.0548	3.82528	0
1403	14703	0	0	4.85545	15.8801	-0.675958	-0.73694	2.1079	0.247037	0
1407	22942	0	0	18.6921	12.4049	0.356393	0.934336	-6.84097	5.54827	0
1409	19904	0	0	18.5577	11.7652	-0.572378	0.81999	151.092	107.562	1
1409	20906	0	0	18.5329	11.7045	-0.983214	-0.182459	6.37361	0.867275	0
1410	32148	0	0	6.67921	12.5026	0.369997	0.929033	3.85646	3.30258	0
1410	45298	0	0	6.66135	12.3929	0.0559913	-0.998431	5.55924	3.10871	0
1410	52612	0	0	6.71063	12.4277	0.922476	-0.386054	3.77584	4.62699	0
1412	26067	0	0	2.18269	15.1882	0.941074	-0.338201	5.96742	2.87171	0
1413	37013	0	0	21.536	9.81762	-0.956425	0.29198	248.629	5.23795	0
1413	45504	0	0	21.6597	9.79659	0.999185	-0.0403614	250.017	28.374	0
1417	49296	0	0	2.2779	10.2852	0.752157	-0.658984	12.3122	10.4897	0
1418	11542	0	0	11.0843	3.09355	-0.897495	0.441024	42.2799	0.368488	0
1418	28246	0	0	11.1392	3.12501	0.0730852	0.997326	120.343	2.08444	0
1418	31155	0	0	11.1553	3.01579	0.358048	-0.933703	140.548	20.2763	0
1422	28822	0	0	4.58774	10.4795	-0.530625	-0.847607	28.7547	11.1061	0
1422	34468	0	0	4.69194	10.5105	0.907735	-0.419544	18.0778	9.47595	0
1422	36264	0	0	4.67266	10.5965	0.641591	0.767047	19.8894	10.2416	0
1422	42069	0	0	4.58826	10.6027	-0.523282	0.852159	16.0239	9.3284	0
1424	41016	0	0	1.9106	2.33482	0.282227	0.959348	23.3586	0.463746	0
1429	38503	0	0	19.5286	6.62813	0.184888	-0.98276	131.706	6.51675	0
1429	46736	0	0	19.5705	6.73127	0.817592	0.575798	-2.13349	1.27998	0
1431	16817	0	0	3.00896	6.25334	-0.305962	-0.952044	4.31646	3.68464	0
1431	18667	0	0	2.95933	6.30735	-0.973988	-0.226598	76.3388	1.23895	0
1431	40897	0	0	3.08027	6.26784	0.65262	-0.757685	23.4857	3.81818	0
1434	33003	0	0	14.5581	15.2123	-0.275814	-0.961211	-10.2505	5.1989	0
1434	35049	0	0	14.5885	15.3175	0.278222	0.960517	-43.5938	1.44846	0
1440	35941	0	0	19.8399	2.53129	0.421629	0.906769	19.7067	2.95149	0
1440	39329	0	0	19.8008	2.41164	-0.195863	-0.980631	44.6483	17.6252	0
1441	13468	0	0	6.77041	14.8945	0.648157	0.761507	1.99425	1.89649	0
1442	33575	0	0	10.6474	1.41443	-0.465291	0.885158	85.7311	7.69745	0
1443	14259	0	0	3.64384	2.88878	-0.795063	-0.606527	30.9444	2.17428	0
1443	45318	0	0	3.70532	2.85976	0.036908	-0.999319	6.35495	2.84306	0
1444	24017	0	0	4.57487	5.58579	0.955311	-0.295602	38.1437	10.2299	0
1446	25436	0	0	14.0868	9.17667	-0.612415	-0.790536	163.28	65.6378	0
1446	31238	0	0	14.1499	9.16589	0.316734	-0.948514	142.244	0.906618	0
1446	52706	0	0	14.1187	9.29764	-0.141944	0.989875	307.047	43.108	0
1447	29133	0	0	14.4534	15.475	-0.494099	0.869406	73.995	176.062	0
1447	29530	0	0	14.4284	15.4031	-0.926487	-0.376328	18.2549	98.2793	0
1450	12500	0	0	10.2792	1.60969	0.312111	0.950045	140.08	6.02621	0
1450	51412	0	0	10.223	1.59222	-0.796271	0.60494	8.07005	2.02585	0
1452	33942	0	0	2.63976	11.402	0.373418	0.927663	0.121558	2.61189	0
1454	23545	0	0	20.8745	6.06316	-0.267574	0.963537	117.109	38.2594	0
1458	20341	0	0	26.7324	8.22437	0.741731	0.670697	45.0332	31.2663	0
1458	48834	0	0	26.6401	8.18359	-0.995375	-0.0960668	147.125	12.0725	0
1461	28038	0	0	3.88423	4.76389	-0.594442	0.804139	4.34569	13.0096	0
1461	41361	0	0	3.93198	4.6578	0.207707	-0.978191	13.4242	13.5654	0
1462	36350	0	0	6.62963	5.38937	0.950995	-0.309206	15.546	6.60911	0
1464	16801	0	0	1.858	12.429	-0.858926	-0.5121	17.9269	7.26498	0
1469	12268	0	0	4.38461	2.48254	-0.749682	0.661798	27.4733	4.94888	0
1470	11864	0	0	7.7017	3.94501	-0.719218	-0.694785	40.3804	0.565575	0
1470	18044	0	0	7.68675	4.00804	-0.955453	0.295145	13.508	14.955	0
1470	34921	0	0	7.80947	3.97495	0.974335	-0.225101	33.8951	18.285	0
1471	10635	0	0	15.3172	1.9865	-0.854109	-0.520093	43.1288	11.7695	0
1473	17339	0	0	11.1785	13.0233	0.621553	-0.783372	-14.5579	5.09852	0
1473	31459	0	0	11.0864	13.0489	-0.936138	-0.351634	82.7349	17.8023	0
1474	13721	0	0	10.5983	3.02669	-0.667805	0.744336	55.9617	7.82844	0
1474	34483	0	0	10.574	2.96652	-0.997443	-0.0714674	28.256	3.32068	0
1475	32163	0	0	10.4788	9.68733	-0.56415	0.825672	16.6393	34.7665	0
1479	29458	0	0	8.44398	7.25111	0.67945	-0.733722	2.04437	1.19848	0
1479	33309	0	0	8.37547	7.23748	-0.346683	-0.937982	101.558	9.09757	0
1479	42198	0	0	8.46283	7.31826	0.96225	0.272167	29.9464	7.37683	0
1480	35434	0	0	2.19862	6.10159	0.559269	-0.828987	-0.354241	2.64578	0
1481	23538	0	0	8.91508	12.8133	0.62389	-0.781512	7.96917	1.89362	0
1486	29090	0	0	25.9139	2.708	-0.595232	-0.803554	5.38897	0.309089	0
1486	32412	0	0	25.8837	2.76946	-0.999802	0.0198935	33.1102	4.49903	0
1486	33739	0	0	25.9994	2.83028	0.550165	0.835056	30.8042	4.55178	0
1488	21019	0	0	9.49611	13.9497	-0.441714	-0.897156	66.7095	16.3028	0
1488	48354	0	0	9.46391	13.9981	-0.998191	-0.0601177	69.2308	18.1695	0
1489	37624	0	0	6.32798	8.25754	0.353268	0.935522	64.3685	21.8884	0
1491	32737	0	0	7.77462	7.78461	0.91691	0.399095	39.2391	12.3689	0
1492	19008	0	0	13.3828	5.63846	-0.922814	0.385246	30.008	22.8833	0
1492	44018	0	0	13.4392	5.53716	-0.158126	-0.987419	133.009	41.8475	0
1492	47502	0	0	13.4741	5.68008	0.31483	0.949148	126.367	26.7166	0
1495	28400	0	0	26.5745	4.68257	0.310796	-0.950477	18.8334	7.03067	0
1497	24334	0	0	9.56174	9.78187	-0.748242	0.663426	-7.6627	7.61782	0
1497	34759	0	0	9.55513	9.72464	-0.880525	-0.474001	70.8417	12.1052	0
1500	16440	0	0	26.7036	5.93593	-0.228385	0.973571	22.0806	7.93317	0
1500	29125	0	0	26.7688	5.86136	0.93431	-0.356462	44.1508	6.13326	0
1501	50849	0	0	3.2923	4.56439	-0.990625	0.136606	19.7907	2.94811	0
1501	52673	0	0	3.34236	4.62028	-0.245022	0.969518	10.883	1.15349	0
1503	11075	0	0	19.1599	1.73504	-0.782442	0.622723	123.719	0.560648	0
1504	12254	0	0	5.38873	2.15767	-0.640609	0.767867	23.9403	9.51509	0
1504	40474	0	0	5.36619	2.09567	-0.983772	-0.17942	0.0561022	1.74736	0
1506	46092	0	0	24.947	2.95059	-0.786909	0.617069	82.8266	3.97281	0
1509	41824	0	0	10.3525	15.7904	0.641244	0.767337	46.3831	11.8103	0
1513	18955	0	0	4.71591	8.82229	-0.999182	0.0404403	38.7881	8.63863	0
1521	17262	0	0	20.7147	4.60829	0.778023	-0.628236	211.382	22.1477	0
1523	22480	0	0	7.19312	15.6143	0.981872	-0.189546	8.90617	5.34864	0
1523	38126	0	0	7.10213	15.5753	-0.538857	-0.842398	14.5376	1.20492	0
1523	52281	0	0	7.17582	15.6688	0.692836	0.721096	5.10311	3.4923	0
1524	22634	0	0	10.8584	1.93866	0.961392	0.275184	17.3594	0.356439	0
1527	22024	0	0	16.0421	13.6538	-0.461139	-0.887328	46.2219	0.927391	0
1527	25995	0	0	16.0428	13.7815	-0.45095	0.892549	295.094	61.3915	0
1527	36571	0	0	16.11	13.6547	0.484861	-0.874591	123.731	16.6798	0
1528	20270	0	0	3.75235	6.921	0.80959	-0.586996	16.1926	7.53889	0
1528	34977	0	0	3.63491	6.94226	-0.963995	-0.265922	23.8957	2.06762	0
1530	11077	0	0	23.7231	6.34868	-0.799962	-0.600051	4.31943	4.04952	0
1537	51680	0	0	10.2045	13.1079	-0.20368	-0.979037	116.088	54.3957	0
1538	25567	0	0	26.8305	8.57764	0.4075	0.913205	-2.73364	19.0277	0
1542	28257	0	0	21.3786	5.79424	-0.976936	-0.213532	52.0178	20.5924	0
1542	33206	0	0	21.4364	5.74848	0.0167555	-0.99986	76.3293	25.229	0
1551	27507	0	0	6.97243	7.43817	-0.799784	0.600288	10.0081	4.60702	0
1551	34696	0	0	7.06787	7.43772	0.80526	0.592922	164.933	10.2008	0
1551	50589	0	0	7.01451	7.34327	-0.0923316	-0.995728	74.3408	18.0123	0
1552	17232	0	0	5.89975	8.42807	0.0554722	0.99846	30.1119	17.4824	0
1555	24445	0	0	2.62014	5.06207	-0.685837	0.727756	19.7834	2.18472	0
1555	25899	0	0	2.73365	5.02426	0.98519	0.171467	84.6485	6.39827	0
1556	35493	0	0	3.29625	6.23191	-0.911642	-0.410984	60.9129	7.22857	0
1556	48537	0	0	3.36131	6.32341	0.0886625	0.996062	33.1745	5.72726	0
1563	21816	0	0	11.2569	2.0804	0.559155	0.829063	100.332	11.1824	0
1565	12528	0	0	9.97	14.5566	0.973825	-0.227301	17.5308	20.0901	0
1568	31418	0	0	5.7151	12.0051	0.637051	0.770821	18.578	7.73668	0
1568	50043	0	0	5.72611	11.911	0.798011	-0.602643	15.982	16.7394	0
1568	51623	0	0	5.6198	11.9073	-0.75415	-0.656702	28.8469	13.5683	0
1572	24179	0	0	9.90459	1.1534	0.41757	0.908645	88.1966	8.63094	0
1580	14190	0	0	15.8216	15.5421	0.939111	-0.343613	109.505	14.6899	0
1580	44390	0	0	15.6976	15.5357	-0.898926	-0.4381	29.9133	49.0525	0
1581	16220	0	0	9.68736	15.4535	0.356011	0.934482	6.29326	15.2448	0
1583	21674	0	0	2.35392	10.1073	0.765265	-0.643715	4.32068	1.89125	0
1583	43449	0	0	2.26662	10.1728	-0.831668	0.555272	12.9548	6.52011	0
1583	49296	0	0	2.31501	10.1971	0.0534343	0.998571	-7.34437	2.21614	0
1584	17964	0	0	1.57023	14.8749	-0.0477832	-0.998858	-1.70058	0.603464	0
1585	17942	0	0	6.84433	2.06834	0.787079	0.616853	7.48218	14.1731	0
1587	37948	0	0	16.1622	3.32975	0.986147	0.165873	32.0367	20.0883	0
1587	45337	0	0	16.0579	3.27979	-0.747347	-0.664433	0.0307482	3.04119	0
1588	23161	0	0	5.09908	4.49328	-0.987286	-0.158954	37.5855	5.76046	0
1588	26399	0	0	5.24162	4.50674	0.999588	0.0287018	65.1165	11.2604	0
1588	32164	0	0	5.21345	4.44764	0.606541	-0.795053	-5.14799	4.96497	0
1590	25536	0	0	7.45079	10.5545	0.971887	-0.235449	46.8788	17.6986	0
1590	47693	0	0	7.32408	10.5262	-0.779316	-0.626632	84.815	16.1703	0
1591	16495	0	0	7.42602	4.14586	-0.71806	-0.695982	40.3081	7.87737	0
1591	27106	0	0	7.48013	4.13303	0.328424	-0.94453	24.3997	0.390474	0
1591	27383	0	0	7.51488	4.1809	0.999829	-0.0184764	11.7033	4.68314	0
1598	14028	0	0	6.66177	10.4448	-0.315129	0.949049	5.98891	1.31425	0
1598	17893	0	0	6.61827	10.3589	-0.951362	-0.308075	30.5445	6.02257	0
1598	34966	0	0	6.72572	10.4335	0.620262	0.784395	42.9728	10.4752	0
1598	42837	0	0	6.68865	10.3118	0.0780612	-0.996949	16.9289	5.87708	0
1613	15544	0	0	5.82849	8.18132	-0.50822	-0.861228	42.961	14.0171	0
1615	12948	0	0	5.64786	9.64664	0.958146	0.286279	44.8972	1.64907	0
1615	24945	0	0	5.55284	9.65902	-0.852794	0.522247	27.5084	7.49854	0
1618	15281	0	0	18.7645	8.46316	-0.967562	-0.252635	62.6838	21.6275	0
1618	29976	0	0	18.7863	8.52093	-0.560253	0.828322	199.885	3.0488	0
1619	42460	0	0	8.90306	7.73015	-0.210314	0.977634	49.5311	25.9855	0
1621	10162	0	0	23.7493	1.76705	0.965938	0.258773	9.19626	0.966806	0
1621	18297	0	0	23.6783	1.70163	-0.337157	-0.941448	1.32101	7.33815	0
1622	41395	0	0	11.6575	3.8837	-0.349536	0.936923	68.0072	16.1205	0
1624	11908	0	0	2.14887	7.35933	-0.558608	-0.829431	15.9881	1.47746	0
1644	50177	0	0	4.97922	13.3519	-0.700976	0.713185	4.65445	3.12019	0
1644	52097	0	0	5.03571	13.2657	0.374118	-0.927381	4.7814	5.60474	0
1654	15607	0	0	7.18827	6.37894	0.529322	-0.848421	24.7547	5.18435	0
1654	16104	0	0	7.18859	6.47616	0.534761	0.845003	36.0372	1.92864	0
1654	45011	0	0	7.10203	6.4143	-0.972633	-0.232346	26.7495	6.08441	0
1654	45556	0	0	7.12403	6.47402	-0.589463	0.807795	4.58048	1.18665	0
1657	17526	0	0	14.1669	3.63302	-0.838913	0.544266	77.5611	14.9513	0
1662	10729	0	0	17.8416	7.28576	-0.930535	0.366204	41.4987	6.92719	0
1662	17066	0	0	17.96	7.31422	0.662385	0.749164	48.3022	18.078	0
1663	45378	0	0	23.6425	9.35907	0.459158	-0.888354	17.8577	21.9841	0
1666	24275	0	0	26.3996	8.92046	0.594868	0.803823	-3.52201	11.68	0
1667	19604	0	0	24.6022	1.29207	-0.254672	0.967027	65.2663	7.4998	0
1667	23724	0	0	24.6885	1.18697	0.899344	-0.437243	35.4578	5.58478	0
1667	25085	0	0	24.6106	1.14558	-0.142072	-0.989856	41.6973	3.53873	0
1667	51423	0	0	24.5566	1.18196	-0.863639	-0.50411	2.16779	2.5377	0
1673	19944	0	0	9.37257	15.3711	0.495907	0.868375	9.72632	7.26947	0
1675	27914	0	0	11.2355	5.86095	-0.250742	0.968054	69.687	1.52238	0
1678	16092	0	0	3.10626	2.79293	0.155552	-0.987828	4.32412	0.608036	0
1680	12804	0	0	1.41883	7.32514	0.999355	0.0359236	56.1229	1.51853	0
1680	25080	0	0	1.38757	7.26814	0.503447	-0.864026	6.37721	1.41222	0
1680	29851	0	0	1.38741	7.37761	0.501415	0.865207	7.47601	6.61214	0
1683	10531	0	0	8.88805	12.2286	0.595413	-0.80342	0.996869	8.21934	0
1683	13685	0	0	8.81798	12.3538	-0.373414	0.927665	21.8059	24.7598	0
1690	15133	0	0	26.5403	1.81085	0.910357	-0.413823	30.277	3.03043	0
1692	15587	0	0	10.3889	2.23353	-0.67283	0.739797	29.5003	14.6385	0
1692	29578	0	0	10.408	2.13385	-0.352541	-0.935796	106.407	1.56312	0
1692	41207	0	0	10.45	2.24517	0.353051	0.935604	99.3035	14.4809	0
1695	26039	0	0	15.4557	9.45494	-0.969461	-0.245246	-2.60522	4.30187	0
1695	47433	0	0	15.5135	9.54554	-0.186271	0.982498	229.029	45.8503	0
1695	50446	0	0	15.5996	9.45833	0.979933	-0.19933	38.1131	13.5594	0
1698	47420	0	0	3.42699	12.3495	0.550165	-0.835056	3.49668	0.357981	0
1700	12745	0	0	25.4111	4.87113	-0.994019	-0.109208	88.2256	5.64934	0
1700	51034	0	0	25.5086	4.83141	0.634716	-0.772745	54.4609	2.29893	0
1703	21228	0	0	6.78853	2.58781	-0.616059	0.7877	20.3077	1.03915	0
1703	23394	0	0	6.77066	2.53496	-0.967698	-0.252114	29.6204	2.0789	0
1703	27816	0	0	6.87017	2.54073	0.990362	-0.138503	47.6793	12.3513	0
1707	49891	0	0	3.5103	12.7411	0.489849	0.871807	1.95517	5.45159	0
1708	33255	0	0	11.4817	2.39624	0.612878	0.790178	92.5095	1.9101	0
1708	36447	0	0	11.4168	2.40743	-0.312487	0.949922	118.077	7.81702	0
1710	13097	0	0	8.45637	5.44823	-0.711781	0.702401	15.7101	10.7217	0
1710	36895	0	0	8.55489	5.4455	0.749056	0.662506	65.0333	3.10374	0
1710	46485	0	0	8.45239	5.35795	-0.77148	-0.636253	71.3148	10.7187	0
1716	11769	0	0	26.0304	3.09248	0.42377	0.90577	26.8782	1.32342	0
1716	33739	0	0	26.0189	2.95436	0.267831	-0.963466	30.4575	5.27777	0
1719	25881	0	0	12.5784	13.1177	0.966051	-0.258351	-24.4574	14.6513	0
1719	36377	0	0	12.5422	13.1792	0.241065	0.970509	284.828	20.5005	0
1719	42676	0	0	12.4884	13.103	-0.833395	-0.552678	292.866	155.307	0
1725	33093	0	0	17.5318	12.307	0.221901	-0.975069	56.9684	58.1385	0
1725	41012	0	0	17.5308	12.4113	0.202381	0.979307	38.2752	38.1476	0
1725	46808	0	0	17.5733	12.359	0.999999	-0.0012393	76.8976	40.0608	0
1727	17691	0	0	2.67749	2.51944	-0.699201	-0.714925	39.9041	0.92458	0
1727	32860	0	0	2.76561	2.5698	0.970876	0.239582	26.6018	2.9034	0
1731	38521	0	0	1.84548	14.7052	0.126346	0.991986	-1.51594	0.649178	0
1731	38713	0	0	1.77817	14.6447	-0.999812	-0.0193677	14.4965	0.982495	0
1733	41009	0	0	7.34804	13.7346	-0.727763	0.685829	5.03788	4.94171	0
1736	32517	0	0	24.8379	4.9404	-0.245835	-0.969312	15.7013	0.19586	0
1737	39694	0	0	26.3818	4.6988	-0.999852	0.0171935	75.6043	8.32526	0
1738	44041	0	0	20.5973	9.81379	-0.960049	0.279832	132.919	16.2675	0
1741	17076	0	0	26.0952	2.11002	0.993611	0.112859	30.9891	2.86788	0
1742	46992	0	0	13.4159	9.11985	-0.997953	-0.0639581	-15.9261	1.37713	0
1748	36150	0	0	18.6619	1.7795	-0.994006	-0.109328	31.1685	21.7907	0
1748	40288	0	0	18.7352	1.8352	0.371876	0.928282	44.7757	33.6179	0
1748	49096	0	0	18.7538	1.74803	0.71851	-0.695517	84.7302	18.6336	0
1750	12401	0	0	2.84049	13.4523	0.997804	-0.0662285	7.51897	0.220521	0
1751	24884	0	0	14.0853	11.3771	-0.340087	0.940394	179.538	13.2752	0
1751	28957	0	0	14.1217	11.2621	0.262868	-0.964832	334.827	77.9288	0
1755	11896	0	0	6.4396	8.76792	-0.779472	-0.626437	73.0904	3.85922	0
1761	37196	0	0	21.807	4.11447	0.869472	0.493982	54.3928	36.8358	0
1761	47227	0	0	21.7122	4.14278	-0.45785	0.88903	64.0212	12.5043	0
1764	18310	0	0	12.1816	13.3181	0.751221	-0.660051	2.46644	22.5121	0
1764	34415	0	0	12.1866	13.3852	0.839639	0.543145	203.995	100.246	0
1764	36060	0	0	12.1156	13.3047	-0.433655	-0.901079	336.675	5.40269	0
1772	18633	0	0	15.1525	9.36814	-0.4327	0.901538	297.197	49.1501	0
1773	12872	0	0	11.0911	6.75854	-0.801421	0.598101	5.35439	10.2138	0
1773	52213	0	0	11.1727	6.76836	0.636184	0.771537	176.55	31.7276	0
1775	34241	0	0	2.39006	8.47604	0.852225	-0.523175	37.137	10.2668	0
1775	48902	0	0	2.27826	8.46322	-0.71151	-0.702676	15.4689	0.0137886	0
1776	12660	0	0	26.6503	2.01372	0.813316	-0.581822	23.2708	2.86003	0
1776	27956	0	0	26.5942	1.99332	-0.24999	-0.968249	9.70623	0.206438	0
1776	50011	0	0	26.6247	2.0942	0.328378	0.944546	23.749	0.72421	0
1779	10991	0	0	15.1039	1.53353	0.474993	-0.879989	111.214	17.4647	0
1779	22079	0	0	15.0716	1.62877	-0.157977	0.987443	115.699	4.69258	0
1779	42289	0	0	15.0512	1.5361	-0.558328	-0.82962	86.6543	5.18689	0
1780	33569	0	0	7.8191	9.52177	0.178435	0.983952	56.2885	11.764	0
1784	35597	0	0	18.4427	7.62431	-0.998902	-0.0468431	54.7803	3.57062	0
1784	42170	0	0	18.5128	7.68642	0.167428	0.985884	181.85	31.6213	0
1790	20835	0	0	4.50432	5.88336	-0.812719	0.582655	42.6538	13.9916	0
1790	44299	0	0	4.59395	5.84092	0.965767	-0.259412	29.9357	9.35631	0
1792	15570	0	0	8.6833	11.4954	0.790121	-0.61295	11.1417	0.761112	0
1793	31961	0	0	21.841	1.44169	0.0302258	0.999543	36.4923	5.93776	0
1793	38670	0	0	21.8914	1.4118	0.862073	0.506783	1.54904	1.07773	0
1799	20457	0	0	13.2311	11.2644	-0.617447	-0.786613	514.411	164.394	0
1799	33714	0	0	13.3023	11.3923	0.342856	0.939388	392.162	32.4095	0
1800	22161	0	0	8.10944	11.2205	0.367448	0.930044	83.985	20.3527	0
1800	38507	0	0	8.03629	11.1093	-0.708634	-0.705577	118.537	0.852847	0
1805	12913	0	0	18.2853	3.47207	-0.933933	0.357448	99.1437	18.79	0
1805	21495	0	0	18.2927	3.40677	-0.830357	-0.557231	9.71722	2.13995	0
1805	44294	0	0	18.4234	3.44602	0.999972	-0.00750359	-1.32583	6.2272	0
1810	18460	0	0	4.43012	12.1854	-0.466436	0.884555	9.03412	15.1394	0
1814	10278	0	0	6.67792	12.8251	-0.749724	-0.661751	9.81575	1.7333	0
1814	12938	0	0	6.71305	12.9403	-0.253363	0.967371	9.61815	6.02693	0
1814	43304	0	0	6.80155	12.8684	0.998766	-0.0496583	44.0793	9.2078	0
1816	18646	0	0	6.97882	2.14211	0.365415	-0.930845	44.4198	14.6813	0
1816	44327	0	0	6.92248	2.25183	-0.543577	0.839359	33.5233	2.74596	0
1817	39469	0	0	2.09228	12.6626	0.875027	-0.484074	16.7061	3.51176	0
1821	20500	0	0	7.32913	9.65959	-0.448292	-0.893887	11.8617	8.76391	0
1821	30319	0	0	7.30928	9.76079	-0.752724	0.658336	-1.5571	3.70703	0
1821	43903	0	0	7.42353	9.71621	0.999676	-0.0254518	14.1433	10.8516	0
1822	17527	0	0	16.8501	8.72548	0.632106	-0.774882	196.955	17.4091	0
1822	51058	0	0	16.7726	8.8014	-0.787793	0.61594	228.426	70.9581	0
1824	11559	0	0	11.299	12.7952	0.0918797	-0.99577	35.4577	24.2803	0
1824	19255	0	0	11.3611	12.8877	0.956379	0.292129	-3.62463	41.0074	0
1834	37745	0	0	2.17523	6.93592	0.674357	-0.738405	18.1912	5.81041	0
1834	41596	0	0	2.12521	7.04956	-0.0893221	0.996003	0.0253021	2.94495	0
1834	45505	0	0	2.07543	6.94958	-0.848475	-0.529235	1.86392	1.3523	0
1835	19841	0	0	3.63164	13.8774	0.376173	0.92655	0.215563	1.06736	0
1837	16078	0	0	12.9321	15.2499	0.998973	0.0453009	425.491	112.448	0
1844	30996	0	0	4.12269	5.39805	-0.281436	-0.95958	0.00366521	4.83437	0
1844	39926	0	0	4.08353	5.44152	-0.983482	-0.181008	61.3908	1.2825	0
1847	20643	0	0	5.58918	14.0396	0.119087	0.992884	-2.99406	0.625011	0
1848	12025	0	0	15.0008	8.57203	0.861595	-0.507596	46.0799	62.4878	0
1849	19323	0	0	13.9192	7.66751	-0.276057	0.961141	121.539	18.7111	0
1849	38605	0	0	13.9867	7.65354	0.635458	0.772135	0.49754	15.5617	0
1850	11079	0	0	16.2619	12.4124	-0.994113	0.108346	178.446	49.8841	0
1856	37207	0	0	14.7286	11.4038	-0.272862	0.962053	466.242	5.7937	0
1861	40961	0	0	24.2176	9.13644	-0.672113	-0.740449	4.156	10.8447	0
1864	10926	0	0	12.0226	11.4696	0.149606	-0.988746	295.457	54.6721	0
1864	38856	0	0	12.0721	11.5146	0.970268	-0.242033	-8.3162	81.7583	0
1865	10663	0	0	16.0025	14.8099	0.264717	-0.964326	38.9275	1.06089	0
1865	45742	0	0	15.9383	14.8243	-0.651229	-0.758881	8.09263	26.8595	0
1870	45117	0	0	4.78616	14.8715	0.920778	0.390087	6.67408	2.15724	0
1872	46445	0	0	17.5519	3.79731	-0.228506	0.973542	204.314	24.5317	0
1873	13214	0	0	9.42554	4.11278	0.882449	0.470408	28.0366	10.1927	0
1874	21000	0	0	20.49	1.23403	-0.930606	0.366024	19.608	5.7345	0
1874	25138	0	0	20.5414	1.27265	-0.0933744	0.995631	91.4754	9.18274	0
1880	32786	0	0	3.53851	15.4579	0.607285	-0.794484	2.46001	1.06516	0
1881	29562	0	0	19.4209	9.28053	0.882598	-0.470129	73.9	14.2671	0
1882	40244	0	0	19.8873	2.99148	-0.849735	0.52721	39.2908	24.1851	0
1883	33335	0	0	22.8966	4.33139	-0.975208	0.221288	85.1058	20.3071	0
1883	46257	0	0	22.9638	4.38636	-0.0212827	0.999773	25.1965	21.0464	0
1885	17367	0	0	12.2607	5.64134	-0.999995	0.00301819	22.9777	14.1049	0
1885	23909	0	0	12.2924	5.58037	-0.571006	-0.820946	87.6142	0.854894	0
1887	51451	0	0	20.6706	10.3576	0.829572	-0.5584	68.4888	0.229942	0
1888	29818	0	0	7.4514	13.6241	-0.719879	-0.694099	7.84632	6.49343	0
1899	30430	0	0	17.7762	10.0271	0.315288	-0.948996	173.206	2.13442	0
1899	47165	0	0	17.7089	10.0408	-0.660926	-0.750451	78.3916	6.83904	0
1900	17945	0	0	12.5288	12.59	-0.676576	0.736373	-16.1082	18.05	0
1900	38586	0	0	12.5748	12.492	0.134486	-0.990916	341.34	82.5077	0
1900	48776	0	0	12.513	12.5316	-0.956046	-0.293217	103.336	31.7716	0
1903	20530	0	0	7.96437	10.8867	-0.690714	0.723128	16.7228	16.9256	0
1903	51281	0	0	8.05206	10.846	0.998216	-0.0597037	9.14767	8.44861	0
1904	36603	0	0	2.82867	5.32578	0.635724	-0.771917	19.2726	1.87087	0
1907	28829	0	0	6.84978	12.4635	-0.580778	0.814062	1.7501	0.779091	0
1907	52612	0	0	6.8192	12.4051	-0.999891	0.0147745	35.4796	6.17313	0
1909	21045	0	0	12.5801	11.1135	-0.626677	-0.779279	190.192	43.4798	0
1915	11181	0	0	9.63146	14.7211	0.949573	-0.313548	15.74	13.6555	0
1918	33513	0	0	1.91273	1.33355	-0.996662	0.0816364	19.5798	0.499916	0
1920	23502	0	0	13.498	7.73355	0.937426	0.348185	-3.85272	22.6437	0
1920	34137	0	0	13.3703	7.73461	-0.931515	0.363704	-4.74389	12.4593	0
1926	13353	0	0	8.41515	13.6428	-0.807221	0.590249	5.1231	4.24122	0
1926	46508	0	0	8.49207	13.6645	0.377029	0.926201	12.2382	14.5867	0
1926	48610	0	0	8.52192	13.5688	0.836481	-0.547995	4.42775	11.7662	0
1928	18511	0	0	26.4551	2.38263	-0.866781	-0.49869	27.1841	3.00017	0
1929	19459	0	0	9.25608	9.54904	0.98702	0.1606	80.9139	25.9998	0
1929	23792	0	0	9.22776	9.47902	0.596667	-0.802489	17.8017	24.3887	0
1929	44204	0	0	9.14551	9.59879	-0.534819	0.844967	27.6439	0.790389	0
1932	19823	0	0	15.0386	13.6877	0.994023	-0.109167	213.531	86.2268	0
1932	41184	0	0	14.932	13.6455	-0.650322	-0.759659	220.946	120.123	0
1933	12817	0	0	6.44279	8.94829	-0.274956	-0.961457	12.8816	4.21133	0
1933	50873	0	0	6.39861	9.05654	-0.869782	0.493436	23.5382	4.59417	0
1937	17570	0	0	13.1097	6.22058	-0.902729	0.430209	-2.69448	35.431	0
1938	21336	0	0	14.3263	10.7671	-0.483823	-0.875166	347.328	171.059	0
1938	40009	0	0	14.4207	10.8543	0.911102	0.41218	38.5329	29.8776	0
1942	16966	0	0	2.68084	14.9465	-0.749278	0.662256	5.5685	1.07105	0
1944	16795	0	0	2.89237	7.32444	0.488776	0.872409	12.1834	0.837009	0
1944	25300	0	0	2.92966	7.26432	0.998774	0.0495092	52.0349	10.1141	0
1944	48157	0	0	2.80136	7.21299	-0.757148	-0.653244	58.4186	19.0822	0
1948	32605	0	0	25.3887	9.14582	-0.93925	0.343235	80.6552	16.1878	0
1951	43209	0	0	15.788	11.6994	0.316694	0.948528	279.658	126.133	0
1951	52553	0	0	15.8224	11.5824	0.779491	-0.626414	195.988	98.7129	0
1954	11664	0	0	12.6206	15.5545	-0.7756	-0.631225	352.736	50.4625	0
1954	39609	0	0	12.7098	15.534	0.423694	-0.905805	-1.67176	13.6787	0
1957	37163	0	0	3.92884	12.0226	-0.576483	-0.817109	1.74541	0.417085	0
1957	41449	0	0	3.99154	12.0195	0.491267	-0.871009	4.3388	3.27426	0
1957	42447	0	0	3.9381	12.1239	-0.418888	0.908038	5.29256	2.3159	0
1960	35559	0	0	14.1056	2.40467	0.270597	0.962693	22.7086	4.75255	0
1964	21362	0	0	8.83923	14.2069	0.976352	-0.216186	18.7066	13.8652	0
1964	47890	0	0	8.75439	14.2537	-0.703692	0.710506	4.24904	3.5359	0
1967	15848	0	0	1.57646	4.01895	0.342218	-0.939621	7.02609	2.78717	0
1967	37846	0	0	1.51336	4.03144	-0.674951	-0.737862	28.294	6.8626	0
1969	12548	0	0	8.00771	3.63951	0.594773	-0.803894	24.4815	1.00353	0
1969	47019	0	0	7.94376	3.63197	-0.392161	-0.919897	41.2496	2.75062	0
1981	10639	0	0	9.14464	8.44374	0.920521	0.390693	64.5841	15.036	0
1981	50490	0	0	9.11301	8.36687	0.380046	-0.924967	99.3763	23.9433	0
1986	35927	0	0	10.4885	12.0509	0.394829	-0.918755	28.0651	2.87282	0
1987	33545	0	0	7.0308	2.9054	-0.099614	-0.995026	67.5814	4.05275	0
1987	52095	0	0	6.99144	3.02869	-0.657693	0.753286	27.5156	0.66569	0
1989	41284	0	0	11.9399	6.90901	0.746245	-0.665671	54.2699	22.7283	0
1989	42127	0	0	11.9088	7.00971	0.242856	0.970062	183.324	4.41749	0
1989	42133	0	0	11.8787	6.89036	-0.24737	-0.968921	144.322	2.29664	0
1992	16267	0	0	16.9483	8.33585	-0.952771	-0.30369	26.4912	25.8047	0
1992	16901	0	0	17.0173	8.41381	0.185531	0.982638	54.2004	34.1441	0
1992	35342	0	0	17.0665	8.35079	0.998374	-0.0570096	126.041	79.5648	0
1993	15422	0	0	18.0159	8.92247	-0.598834	0.800873	227.307	20.5531	0
1997	22666	0	0	8.21048	13.2597	-0.713333	-0.700826	55.8558	3.15726	0
1997	36246	0	0	8.22763	13.3552	-0.424344	0.905501	10.1322	4.62525	0
1999	21859	0	0	7.72223	13.8064	0.655199	0.755456	35.3188	6.60251	0
2003	30676	0	0	26.8828	2.47051	0.744636	0.667471	29.9754	2.03686	0
2005	27501	0	0	26.4689	4.00985	0.889231	0.457459	6.99683	0.218069	0
2008	27511	0	0	7.06953	12.7922	-0.999891	-0.0147843	44.2165	0.709122	0
2008	51246	0	0	7.1692	12.8168	0.892037	0.451962	61.3437	2.11357	0
2013	23701	0	0	6.53387	14.0124	-0.0974496	-0.99524	0.34481	1.16058	0
2013	27376	0	0	6.597	14.105	0.890666	0.454659	12.6103	0.717503	0
2013	49880	0	0	6.49038	14.1162	-0.777722	0.628608	-0.285254	0.285708	0
2017	27533	0	0	10.9358	4.48458	-0.852941	0.522007	58.5349	6.07785	0
2018	21555	0	0	12.7907	6.28941	0.163894	-0.986478	162.2	17.7299	0
2018	41534	0	0	12.8441	6.33414	0.942447	-0.334355	11.8937	0.993385	0
2022	27738	0	0	3.71025	4.51319	-0.975766	0.218815	25.5192	0.564614	0
2023	15019	0	0	16.589	6.29175	-0.688545	0.725194	154.062	25.7936	0
2025	25735	0	0	12.2051	14.3791	0.998453	-0.0556015	23.7881	115.99	0
2031	15102	0	0	1.30035	12.6976	-0.715368	0.698748	8.47168	4.55677	0
2035	27322	0	0	11.261	5.59122	0.864924	0.501903	13.2642	8.76669	0
2037	24134	0	0	4.00811	13.0036	-0.49859	0.866838	-0.485908	1.45823	0
2037	37179	0	0	4.06545	12.9989	0.631628	0.775272	1.3793	3.58079	0
2038	48680	0	0	19.3373	4.34464	-0.886854	-0.46205	58.0766	9.74055	0
2040	26658	0	0	4.51713	15.684	0.99998	-0.00626679	18.9051	0.449239	0
2040	40296	0	0	4.48284	15.6259	0.490327	-0.871539	1.06862	1.41873	0
2042	21363	0	0	23.3647	3.78552	0.993996	-0.109412	55.2114	6.85265	0
2042	43200	0	0	23.2912	3.84704	-0.283048	0.959106	26.7045	10.5985	0
2044	13241	0	0	14.4722	13.531	0.995985	-0.0895163	7.83621	72.1427	0
2044	31969	0	0	14.3637	13.4821	-0.592368	-0.805667	171.627	75.4181	0
2046	14295	0	0	13.5677	3.23885	0.8044	0.594088	80.4741	15.6636	0
2046	51581	0	0	13.5781	3.17516	0.951231	-0.308479	11.3043	3.59292	0
2049	14366	0	0	3.49919	6.76684	-0.929641	-0.368467	65.9427	1.85641	0
2049	34977	0	0	3.57093	6.86444	0.07436	0.997231	5.57735	1.39423	0
2049	51840	0	0	3.63385	6.81439	0.954897	0.296937	79.6655	5.89104	0
2053	16941	0	0	26.1107	4.00586	-0.995457	-0.0952161	60.8275	4.30387	0
2053	23663	0	0	26.1379	4.07025	-0.626147	0.779705	17.6443	2.31821	0
2053	43575	0	0	26.2078	4.0825	0.323343	0.946282	26.2172	3.10873	0
2054	24000	0	0	20.8615	1.19704	-0.587561	-0.80918	20.7059	15.2945	0
2055	13182	0	0	21.2058	2.47156	0.462429	-0.886656	57.0903	3.66102	0
2055	31278	0	0	21.1226	2.585	-0.705992	0.708219	67.398	5.24351	0
2056	24860	0	0	24.7003	4.28119	-0.9821	-0.18836	48.3322	16.2174	0
2056	25279	0	0	24.7596	4.2264	-0.11016	-0.993914	33.4697	1.03954	0
2056	49769	0	0	24.738	4.35547	-0.427853	0.903848	91.5168	20.5051	0
2056	50651	0	0	24.822	4.25389	0.807584	-0.589752	110.626	5.38974	0
2057	19575	0	0	22.8827	3.37249	0.859094	0.511819	36.5791	8.08088	0
2057	26646	0	0	22.785	3.33617	-0.984866	-0.173316	39.4342	0.928197	0
2057	39059	0	0	22.8154	3.39357	-0.412724	0.910856	113.139	3.07354	0
2059	14054	0	0	4.82857	1.3366	0.352362	-0.935864	11.3673	1.1775	0
2059	17677	0	0	4.76098	1.35144	-0.711185	-0.703005	73.3797	4.45343	0
2063	30634	0	0	12.4105	1.11213	0.0796364	0.996824	66.2543	2.5675	0
2066	16139	0	0	24.2777	9.57423	0.693215	0.720731	23.3032	3.87178	0
2066	45963	0	0	24.2305	9.45915	-0.0129437	-0.999916	-20.7028	7.46345	0
2067	24132	0	0	1.88642	13.4881	-0.575354	0.817905	4.71875	6.51401	0
2067	42367	0	0	1.85467	13.4303	-0.99893	0.0462523	9.02627	2.50033	0
2070	45380	0	0	10.852	3.76202	-0.137837	0.990455	110.357	26.282	0
2075	25744	0	0	1.09256	5.75057	0.96341	-0.268033	46.9853	6.81883	0
2079	33227	0	0	13.6287	5.52605	-0.982135	0.188176	-20.3356	10.0189	0
2080	15029	0	0	16.7492	9.78372	0.956953	-0.290241	85.6087	53.4498	0
2080	20091	0	0	16.7214	9.85581	0.512653	0.858596	68.8703	55.9575	0
2080	28422	0	0	16.6879	9.73921	-0.0211073	-0.999777	191.709	77.4272	0
2080	49457	0	0	16.6376	9.83754	-0.823007	0.568031	207.632	77.1893	0
2081	29997	0	0	14.215	13.505	-0.68728	-0.726393	60.3716	168.408	0
2081	31969	0	0	14.2925	13.4907	0.381929	-0.924191	670.627	17.6659	0
2082	17547	0	0	15.0048	12.7094	-0.395005	-0.918679	463.154	442.607	1
2082	20047	0	0	15.099	12.7596	0.98287	-0.1843	-141.467	246.316	1
2082	49787	0	0	15.0115	12.8374	-0.297702	0.954659	355.803	25.243	0
2084	25789	0	0	11.2413	2.40482	0.899621	-0.436672	23.4917	30.2921	0
2085	10508	0	0	16.2268	4.62707	-0.292983	-0.956118	66.6511	36.3312	0
2085	33487	0	0	16.2904	4.64077	0.659186	-0.75198	123.324	24.4994	0
2088	44557	0	0	2.70516	9.40549	0.959589	0.281406	51.8946	5.23639	0
2088	45456	0	0	2.59221	9.40627	-0.955555	0.294814	61.6108	8.76845	0
2090	17064	0	0	8.56547	6.29331	0.303769	-0.952746	72.9345	15.8679	0
2090	23591	0	0	8.57371	6.42646	0.419024	0.907975	109.474	5.43023	0
2094	47569	0	0	22.2102	6.39907	0.994017	0.109221	10.2	1.47629	0
2097	13926	0	0	16.9052	7.74713	-0.983143	-0.182836	1.64799	21.1778	0
2097	23728	0	0	17.0517	7.77306	0.986148	0.165868	37.6395	36.1329	0
2097	52191	0	0	16.9213	7.80843	-0.76706	0.641575	208.442	52.9101	0
2097	52670	0	0	16.9951	7.68826	0.224945	-0.974372	253.208	44.4953	0
2099	15691	0	0	16.5466	9.34731	-0.343558	0.939132	389.401	26.3722	0
2100	28063	0	0	20.8569	7.65785	-0.853718	-0.520736	15.6354	10.8119	0
2100	29739	0	0	20.9363	7.76179	0.278385	0.960469	43.6809	29.8162	0
2101	10733	0	0	17.7806	2.46099	0.457973	-0.888966	195.819	16.6661	0
2101	48993	0	0	17.7028	2.51337	-0.995894	0.0905272	13.9246	15.96	0
2103	39891	0	0	8.16753	1.75317	-0.519585	0.854419	-0.507908	4.45841	0
2103	44119	0	0	8.23929	1.75198	0.5476	0.83674	23.9355	3.54806	0
2107	32529	0	0	24.5865	9.46311	0.992431	-0.122805	56.5028	9.54888	0
2108	34252	0	0	11.7767	6.27211	0.611444	-0.791288	91.3738	30.446	0
2108	49154	0	0	11.7557	6.38845	0.29611	0.955154	125.377	6.89523	0
2112	16145	0	0	26.8159	5.3973	-0.76887	-0.639405	14.0909	5.31608	0
2112	28762	0	0	26.8729	5.37793	0.220042	-0.975491	1.50006	7.2158	0
2119	11494	0	0	9.78372	11.1745	-0.988484	-0.151322	25.258	0.115113	0
2119	14082	0	0	9.80403	11.2347	-0.695772	0.718262	22.9149	7.71296	0
2119	32156	0	0	9.82117	11.1231	-0.447957	-0.894055	86.5808	6.8285	0
2124	24392	0	0	14.5602	6.45791	0.708857	0.705352	-8.0722	8.18914	0
2124	36020	0	0	14.4698	6.4325	-0.972552	0.232687	-4.38211	12.2007	0
2127	20756	0	0	16.4843	7.58531	-0.908146	-0.418653	58.7675	1.48326	0
2133	13778	0	0	19.222	11.6436	0.933557	-0.358429	126.095	35.6224	0
2133	17330	0	0	19.1062	11.7057	-0.814489	0.580179	110.833	4.77972	0
2133	33226	0	0	19.1609	11.7336	0.0114281	0.999935	63.6665	11.6941	0
2133	43540	0	0	19.1464	11.6024	-0.207448	-0.978246	59.1751	15.6563	0
2142	10786	0	0	3.90015	10.0569	-0.991609	-0.129275	19.4248	3.42507	0
2142	16374	0	0	3.99896	10.1325	0.383728	0.923446	19.7794	0.492517	0
2142	30065	0	0	4.04149	10.0505	0.975946	-0.218013	30.6995	10.0145	0
2142	46815	0	0	3.93751	10.1295	-0.471553	0.881838	0.554997	1.086	0
2143	37350	0	0	6.25463	1.75876	-0.229077	-0.973408	72.727	1.20437	0
2147	19728	0	0	14.9301	12.4407	-0.82922	0.558922	430.56	92.5438	0
2147	45693	0	0	15.0341	12.3554	0.709569	-0.704636	451.42	31.4373	0
2149	10754	0	0	16.89	9.44018	-0.246491	0.969145	176.77	52.7683	0
2149	18217	0	0	16.9474	9.36671	0.880415	-0.474205	149.793	36.2467	0
2152	12178	0	0	26.5559	3.84791	0.767225	-0.641378	31.3017	6.07414	0
2153	32745	0	0	12.0973	2.53364	-0.993221	0.116245	-4.60289	16.9517	0
2162	20014	0	0	15.1103	12.5232	-0.999946	-0.0103616	83.2003	13.3828	0
2162	31072	0	0	15.229	12.4805	0.763331	-0.646008	228.832	4.5179	0
2167	14130	0	0	4.25046	10.0725	0.90786	0.419273	26.1769	3.35098	0
2167	43419	0	0	4.17204	10.0948	-0.550818	0.834625	-4.04232	1.80502	0
2167	49437	0	0	4.24441	10.0174	0.795729	-0.605653	5.65221	0.00373486	0
2168	35693	0	0	11.9125	9.03789	-0.593393	0.804913	134.891	50.7598	0
2169	22060	0	0	5.54875	3.42566	-0.980665	-0.195695	64.792	11.2712	0
2170	45372	0	0	1.73941	14.9539	0.781457	-0.623959	12.4382	3.38327	0
2173	22716	0	0	23.3282	5.55666	-0.360984	0.932572	14.9955	14.0368	0
2173	41282	0	0	23.2887	5.49642	-0.999209	-0.0397704	31.2225	11.8128	0
2175	14629	0	0	9.79339	12.9368	-0.975836	-0.218502	101.855	31.82	0
2178	26314	0	0	10.8223	8.46032	-0.271501	-0.962438	170.982	2.74669	0
2181	40845	0	0	26.49	7.55566	-0.488518	-0.872554	3.81965	6.43639	0
2181	41366	0	0	26.5701	7.61083	0.989327	0.145712	33.5399	7.48247	0
2182	36172	0	0	18.5462	8.79394	-0.283767	-0.958893	43.9352	37.0091	0
2182	48012	0	0	18.5098	8.83956	-0.998025	-0.0628154	97.8867	46.3447	0
2184	20686	0	0	25.8505	6.56849	-0.124867	-0.992173	-5.31815	8.89385	0
2184	50195	0	0	25.9097	6.67762	0.763821	0.645428	9.40074	23.7658	0
2185	44100	0	0	22.7391	3.81491	0.880859	0.473378	-7.43559	7.61697	0
2186	13332	0	0	17.6684	4.52371	-0.421993	-0.906599	189.72	41.812	0
2186	14186	0	0	17.6483	4.63325	-0.71614	0.697957	97.0793	20.3099	0
2186	39170	0	0	17.765	4.5779	0.993655	-0.112472	79.0096	26.2719	0
2186	47536	0	0	17.7134	4.6519	0.237086	0.971489	143.48	12.423	0
2188	52204	0	0	9.23671	4.93176	-0.974659	-0.223698	23.7589	14.503	0
2189	23277	0	0	13.6483	1.08369	-0.984579	-0.174939	11.0787	4.12971	0
2190	24564	0	0	16.7744	1.15607	0.880309	0.474402	88.1108	10.4873	0
2190	39158	0	0	16.6797	1.14132	-0.982971	0.183759	50.2168	4.21859	0
2197	35797	0	0	6.64137	6.98764	-0.911675	-0.410911	90.42	11.3823	0
2197	36388	0	0	6.76959	6.98268	0.877461	-0.479649	16.1094	0.40504	0
2198	49158	0	0	4.91905	11.6168	0.438667	-0.89865	2.78812	0.258352	0
2201	22238	0	0	9.8705	6.83818	-0.183861	0.982952	86.6109	26.5299	0
2207	21342	0	0	14.2674	7.92801	-0.783798	-0.621016	-8.18319	14.0699	0
2213	34846	0	0	19.936	5.24407	-0.66379	0.747919	127.716	10.3454	0
2215	18015	0	0	13.9634	5.70889	0.394297	0.918983	56.3916	24.7652	0
2216	17238	0	0	17.0372	12.6838	-0.836661	-0.547722	16.4515	50.9541	0
2216	49258	0	0	17.0842	12.7773	-0.0603086	0.99818	246.587	80.6803	0
2217	42930	0	0	21.572	8.04964	0.776088	0.630625	40.7151	33.7193	0
2232	13356	0	0	6.134	14.1387	0.641955	-0.766742	14.4828	3.21881	0
2232	49767	0	0	6.15219	14.1904	0.980616	0.19594	1.32829	1.97987	0
2234	10864	0	0	14.8271	9.46446	-0.843733	-0.536763	16.3675	11.7069	0
2234	32447	0	0	14.8237	9.52938	-0.894895	0.446276	24.5066	16.5532	0
[truncated: 44,065 more rows]
