# Supplementary material for: Study on stability analysis of soil nail reinforced slopes under loading based on the discrete element method
Source: PLoS One. 2026 May 26;21(5):e0350163. doi: 10.1371/journal.pone.0350163 (PMC13210361; doi:10.1371/journal.pone.0350163)
Supplement: S1 File — (ZIP) [file pone.0350163.s001.zip › DATA in PFC/0.5_14_5000__measure.txt]

id	cx	cy	mradius	sxx	syy	sxy	s1	s3	angle_deg	porosity	strain_x	strain_y
1	15.7	15.35	0.63	-1110.42	-53.6137	210.882	-13.0868	-1150.94	79.1217	0.179992	2.71095e-06	5.54484e-08
2	14.44	15.098	0.63	-3618.9	-4467.89	1391.43	-2588.65	-5498.14	36.5171	0.155392	8.58553e-07	6.85635e-07
3	13.18	14.846	0.63	-1720.19	-5019.91	-1196.88	-1331.78	-5408.32	-17.9793	0.171514	5.25583e-07	5.11512e-07
4	17	14	0.63	-613.995	-442.436	193.132	-316.891	-739.541	56.9742	0.197701	3.76753e-07	-9.37042e-07
5	15.74	13.748	0.63	-1464.42	-1921.59	545.546	-1101.51	-2284.51	33.633	0.170404	4.71306e-08	6.66163e-07
6	14.48	13.496	0.63	-973.339	-3652.49	422.853	-908.184	-3717.65	8.75947	0.195878	-1.03378e-06	1.51777e-06
7	18.4	12.6	0.63	-677.232	-418.481	200.186	-309.503	-786.211	61.4368	0.177857	-3.4403e-07	-7.62539e-07
8	17.14	12.348	0.63	-1022.67	-1034.16	326.02	-702.346	-1354.49	44.4951	0.201257	3.48592e-07	6.82436e-07
9	15.88	12.096	0.63	-852.566	-1783.97	348.906	-736.363	-1900.17	18.4204	0.193749	-1.44988e-07	1.43162e-06
10	19.8	11.2	0.63	-534.61	-435.518	179.729	-298.63	-671.497	52.706	0.195046	6.41958e-07	-2.35212e-07
11	18.54	10.948	0.63	-636.753	-741.903	195.961	-486.437	-892.219	37.4908	0.190417	7.91033e-07	-1.48984e-07
12	17.28	10.696	0.63	-926.545	-1206.66	356.255	-683.804	-1449.4	34.2693	0.175317	5.3664e-07	-4.19175e-07
13	21	9.75	0.63	-798.418	-419.339	164.397	-357.977	-859.78	69.5316	0.191293	-6.19249e-07	2.54629e-07
14	19.74	9.498	0.63	-714.545	-603.121	209.549	-442.004	-875.662	52.4443	0.164249	5.50426e-07	8.8817e-08
15	18.48	9.246	0.63	-663.931	-880.613	259.232	-491.311	-1053.23	33.6592	0.16656	-1.31545e-07	3.19287e-07
16	22.5	9.3	0.63	-739.832	-162.322	116.878	-139.564	-762.589	78.9818	0.194769	1.94729e-08	-4.28231e-07
