# Supplementary material for: Study on stability analysis of soil nail reinforced slopes under loading based on the discrete element method
Source: PLoS One. 2026 May 26;21(5):e0350163. doi: 10.1371/journal.pone.0350163 (PMC13210361; doi:10.1371/journal.pone.0350163)
Supplement: S1 File — (ZIP) [file pone.0350163.s001.zip › DATA in PFC/0.5_14_5000__pbond.txt]

ball1_id	ball2_id	cx	cy	pb_fn	pb_fs	pb_state	bond_type
6	21988	6.96557	3.82336	4.9157	-0.345078	3	0
6	29749	6.99491	3.9011	6.48656	10.3701	3	0
7	28757	24.6344	3.70328	7.4445	-1.64839	3	0
12	5819	3.15166	12.0884	0.295783	1.43929	3	0
17	4641	9.92561	4.57319	4.68585	-5.14079	3	0
17	7912	9.90003	4.71723	8.0041	-31.5246	3	0
25	9688	14.7721	8.60529	13.774	-54.8701	3	0
35	7830	10.5573	10.8644	-15.2237	-21.4682	3	0
36	8603	24.9199	7.46514	3.9873	5.18318	3	0
40	1994	13.193	6.05969	1.42213	-0.0987579	3	0
51	1555	2.66168	4.94489	2.1481	9.60726	3	0
63	3510	15.5862	9.01767	21.5135	-3.43603	3	0
67	4619	5.20908	9.36273	2.53763	-4.82629	3	0
93	3401	23.1358	9.21683	-8.35769	5.36501	3	0
151	611	11.4136	4.32051	10.1734	-5.61809	3	0
174	289	14.9037	15.2949	-155.751	-59.1317	3	0
183	327	3.86951	15.6574	-1.32642	-3.66904	3	0
265	530	20.7726	6.8309	3.49952	-7.37447	3	0
421	992	24.9063	1.46962	7.02055	0.701116	3	0
563	835	16.0878	7.21216	14.6544	-39.3415	3	0
639	940	18.1415	3.68942	34.1852	4.07215	3	0
782	835	16.0183	7.29078	13.0997	-21.635	3	0
12	29230	3.1089	12.0508	-3.80498	-2.80025	3	0
19	18330	5.96826	5.20388	7.66497	1.33022	3	0
19	28347	6.06403	5.26516	6.84378	-0.405611	3	0
21	51229	10.2991	12.169	-23.7592	11.9721	3	0
22	20360	18.9206	5.9099	4.62348	28.8578	3	0
24	15402	6.12836	9.77001	5.04284	0.234913	3	0
24	42844	6.11949	9.69845	-3.03269	-6.5309	3	0
32	15068	25.7946	7.891	6.03055	15.6067	3	0
32	23482	25.708	7.90126	-7.16281	-25.2914	3	0
32	23484	25.7744	7.99999	-18.3559	2.33938	3	0
33	24026	22.8885	1.61894	10.603	0.254606	3	0
38	40341	1.84138	14.2079	0.0287034	-2.81766	3	0
43	24224	12.0752	7.75737	15.5174	17.7553	3	0
48	15202	5.21261	13.7845	0.751071	-2.80699	3	0
48	34325	5.16528	13.6911	-9.10315	-1.36408	3	0
50	30371	26.6004	1.36115	4.02865	-0.518629	3	0
51	36503	2.71376	4.89672	1.85757	0.247175	3	0
54	38186	15.9084	4.50608	-8.71052	-4.89335	3	0
54	42458	15.9302	4.446	11.3749	21.7789	3	0
55	34632	16.619	6.10382	-19.4137	-3.85095	3	0
56	47461	12.4299	5.45885	3.82516	-9.55889	3	0
57	25720	16.8575	13.0208	47.1436	-4.58587	3	1
57	35305	16.915	13.0219	-0.505728	4.80071	3	0
59	25894	25.8859	3.20075	5.29273	1.28056	3	0
59	33269	25.8946	3.08823	3.87718	4.63846	3	0
60	50684	13.6801	9.90396	27.4051	16.5902	3	0
66	34745	7.95437	1.61419	1.9434	-0.999411	3	0
68	44691	12.1677	6.04774	-13.7304	-1.13813	3	0
68	47062	12.1423	6.12234	7.23518	-0.363582	3	0
69	52350	10.6693	6.0304	10.1289	4.95982	3	0
70	16449	13.5472	3.8946	2.97583	-35.5395	3	0
70	28456	13.4327	3.98763	3.93706	-10.914	3	0
70	46530	13.4463	3.86514	18.3395	20.5171	3	0
74	46308	14.4892	12.0149	-34.128	-38.7786	3	0
76	45241	11.6076	7.62529	11.3961	-21.7512	3	0
77	17481	23.5879	2.43566	9.23776	-10.901	3	0
77	25772	23.7086	2.40108	6.97113	0.233499	3	0
84	39294	6.40829	15.0958	-2.89154	-0.229952	3	0
89	38214	23.0277	6.98966	11.7324	0.0614644	3	0
89	42208	23.1352	7.04049	-4.7188	-1.23235	3	0
93	20568	23.0658	9.1509	9.93722	-15.7318	3	0
93	26651	23.1233	9.11249	-17.9375	16.9776	3	0
97	14939	5.2927	12.6605	-1.14397	-1.93545	3	0
107	4655	21.1185	3.354	5.39242	5.58098	3	0
110	2442	8.8276	8.06932	9.22812	2.67664	3	0
113	7001	17.481	4.55622	4.53427	-5.85704	3	0
116	4553	3.78528	6.10409	-2.63795	-0.35926	3	0
116	8132	3.72558	6.0416	2.39097	9.33096	3	0
117	9560	12.8094	14.4601	54.3798	48.9441	3	0
139	5491	7.17821	1.71974	-0.119236	6.29131	3	0
144	9028	14.556	2.08603	12.3041	-1.73264	3	0
147	7975	8.87942	13.7964	-14.6038	-14.3842	3	0
148	5013	17.8071	2.08391	6.32572	10.6148	3	0
148	8387	17.7998	2.021	3.41087	8.98562	3	0
151	4981	11.3649	4.28452	-3.75785	-5.7454	3	0
166	6468	23.9524	2.43404	2.76449	11.8538	3	0
174	7382	14.989	15.3564	18.1422	-119.086	3	0
176	4767	8.15451	12.6013	2.12941	-2.07558	3	0
180	2910	1.91639	1.7127	1.11659	-0.00563029	3	0
180	3028	1.98817	1.69148	2.64144	0.189851	3	0
198	2215	13.9967	5.63992	-1.38181	-41.8994	3	0
198	3589	14.018	5.57827	16.2179	10.8008	3	0
204	1054	14.6117	7.82049	30.6232	-51.9028	3	0
213	7139	19.0583	8.02112	7.30794	33.378	3	0
214	1408	26.8454	8.91379	-1.24766	12.7698	3	0
224	7552	26.4391	1.75422	1.79166	0.940119	3	0
225	8504	16.6039	11.782	11.8574	68.4282	3	0
225	9770	16.6174	11.6991	28.2073	-3.61716	3	0
249	6821	23.2325	6.20953	6.73588	9.53049	3	0
251	5718	14.1713	15.0748	61.1548	171.107	3	0
254	1981	9.03928	8.39333	10.8276	5.76155	3	0
268	8484	7.06624	5.35476	-3.98491	-5.16175	3	0
270	6026	17.9577	6.47882	29.9722	-2.12238	3	0
273	1287	22.8051	7.98122	-7.62693	-12.4277	3	0
273	5506	22.8094	8.10509	4.05237	25.3166	3	0
289	3017	14.8419	15.3078	-36.0623	34.9891	3	0
290	2388	26.7385	4.88958	3.23135	4.11261	3	0
290	9384	26.7714	4.94365	8.64022	-0.869812	3	0
301	4888	17.2567	8.07625	6.04653	-35.0288	3	0
304	6703	25.2347	4.30766	3.168	5.70894	3	0
306	7009	22.2088	6.76787	4.76976	-14.5167	3	0
328	7438	18.274	11.5371	7.05598	18.8384	3	0
332	6358	1.45088	14.6789	-0.737966	-3.38479	3	0
350	1388	8.58089	8.24504	11.7473	-16.9207	3	0
354	8698	24.6153	2.55445	2.81507	5.10784	3	0
358	7018	26.5148	9.20138	3.25725	-27.2455	3	0
362	9949	5.94845	10.0082	4.46497	-19.1778	3	0
370	5503	10.4606	14.8852	-36.4134	-8.86876	3	0
373	2529	10.0156	5.35436	8.62961	-8.45203	3	0
403	8671	26.7011	7.21435	2.28295	21.0074	3	0
406	5153	3.38522	10.7896	1.10914	10.1038	3	0
409	8871	6.46159	8.44166	6.62445	12.4192	3	0
413	4705	23.1771	1.88114	1.34044	-8.5073	3	0
421	5075	24.8385	1.57365	5.68959	-1.4417	3	0
431	8337	21.8867	5.84992	2.28352	-16.9966	3	0
434	2877	25.7186	5.2554	11.4979	0.993229	3	0
440	6242	16.9511	6.66622	-15.1475	-3.9326	3	0
444	7798	16.6091	10.5418	37.5571	80.5579	3	0
445	8598	1.9476	15.7705	-1.99308	-0.84337	3	0
449	2819	22.2336	3.70979	5.66021	-20.1973	3	0
457	2431	19.8838	7.61806	-3.6201	22.4483	3	0
460	5533	19.5076	12.0163	-52.4006	-108.389	3	1
468	2717	7.95454	11.6756	-10.8842	13.651	3	0
468	9903	7.86184	11.6835	2.97198	1.13365	3	0
486	6544	8.48756	15.2285	-15.1321	4.24471	3	0
488	5488	23.6132	5.80142	-9.22359	0.490331	3	0
489	8141	16.6678	7.89648	0.836101	16.1799	3	0
522	9063	23.5284	1.36169	4.35841	-3.01738	3	0
524	6489	19.1203	3.81133	3.15707	-0.233129	3	0
527	4761	8.51285	4.03212	0.354519	-11.2859	3	0
539	4640	11.0393	4.93302	2.89193	22.0596	3	0
544	6177	3.33912	9.8277	0.155477	-0.919643	3	0
548	3039	4.77664	8.92964	7.59369	6.49006	3	0
550	8755	20.5664	6.43972	6.95357	-0.309502	3	0
560	9834	15.5158	13.3726	-21.9586	3.41915	3	0
588	1850	16.3554	12.4496	12.8765	40.9915	3	0
592	7004	12.6047	11.3525	10.3697	46.7557	3	0
607	3277	25.9211	8.7176	-8.35449	-4.84771	3	0
611	4981	11.3556	4.34259	1.71309	3.84943	3	0
611	8232	11.3982	4.45452	11.7186	8.7187	3	0
613	5677	8.81051	5.96858	5.29309	-14.4283	3	0
625	5498	5.00196	10.0523	-19.2711	-11.6737	3	0
625	7544	4.94948	10.181	-1.00835	1.09528	3	0
627	6322	7.12924	1.61131	1.49146	-3.91232	3	0
665	9681	1.28704	4.2088	1.51295	3.78392	3	0
679	6601	20.2622	8.79054	3.47007	-3.30368	3	0
680	7711	12.7762	13.8315	-34.1626	-56.666	3	0
683	4642	11.5685	15.9317	-22.4629	21.829	3	0
690	1385	16.1217	12.2178	-15.4163	-26.2478	3	0
697	8103	9.73659	4.12554	11.2106	0.339144	3	0
702	7878	4.31725	14.3443	-0.252239	1.42117	3	0
707	9384	26.8614	4.88144	1.56183	7.31043	3	0
715	3209	3.82872	5.91194	5.55032	0.376244	3	0
724	7274	10.3789	3.31717	8.14973	9.46166	3	0
731	9241	22.506	6.16497	9.85969	-20.471	3	0
733	1123	2.02489	3.72021	1.96176	1.04731	3	0
751	8296	23.9645	6.0429	-2.1187	-5.26078	3	0
754	1371	14.4468	14.3244	-3334.07	1558.52	3	1
756	5325	11.5256	6.48691	7.70365	-8.70094	3	0
758	9856	15.5579	2.83444	7.21605	-23.7076	3	0
767	5985	15.7948	6.30491	12.0482	-22.9292	3	0
778	4382	11.2682	10.1808	-2.16974	-28.6546	3	0
778	8198	11.3204	10.1492	-10.8159	35.3086	3	0
784	5410	9.29488	8.41132	8.70063	0.850761	3	0
791	1865	15.9414	14.9333	29.526	109.4	3	0
807	9274	2.63587	5.84044	1.64914	-5.62081	3	0
816	9512	13.5108	6.21049	23.1142	-6.27876	3	0
821	1060	20.254	9.94167	1.1933	-2.68729	3	0
829	1692	10.4702	2.14665	4.00357	-3.86489	3	0
830	5158	11.4028	9.68503	-25.4678	-15.5637	3	0
839	3006	6.26371	4.62878	8.80772	-3.01284	3	0
855	1486	25.9813	2.69696	3.24292	6.26583	3	0
863	3946	6.98622	6.78157	6.57621	5.6579	3	0
865	6533	1.20433	6.51503	0.11159	4.00748	3	0
869	6758	5.28417	6.51393	-12.3796	0.484447	3	0
877	1683	8.77413	12.2722	5.76489	17.9381	3	0
884	8370	26.2122	6.53554	7.38214	-0.328114	3	0
890	1431	3.03607	6.39845	0.527616	-2.68208	3	0
890	2227	3.09091	6.42863	2.48757	3.53355	3	0
895	6379	19.5318	10.2141	8.45078	55.6667	3	1
910	6228	3.07037	10.8079	3.01206	0.188499	3	0
910	8636	3.13201	10.8864	-3.54765	-2.75549	3	0
915	5700	12.4114	7.37731	19.2539	1.73196	3	0
916	4803	16.7016	10.872	3.97506	-29.8477	3	0
917	5518	8.63541	12.5072	7.94366	10.9838	3	0
921	5208	4.16958	14.154	-3.21554	2.18113	3	0
922	4311	8.85019	6.86349	2.17304	8.42703	3	0
936	6354	8.78704	9.1398	1.4452	-11.8581	3	0
944	1775	2.33666	8.44233	-4.48621	0.857052	3	0
959	9513	2.56169	11.6047	-11.3919	-0.560532	3	0
982	7007	8.94889	5.40453	5.63628	-14.0661	3	0
991	2924	5.66379	3.27543	0.938637	-6.47107	3	0
106	25320	2.1533	5.70533	3.20855	7.22631	3	0
106	47966	2.23721	5.72999	2.91838	-6.04386	3	0
107	30020	21.0615	3.38683	3.85087	0.649092	3	0
109	21833	5.95145	14.5215	-6.35595	-5.23053	3	0
109	46247	5.9159	14.6155	-5.59556	4.55383	3	0
110	11861	8.73188	7.97979	10.2445	-1.54774	3	0
111	17343	17.8267	10.2574	33.325	12.771	3	0
111	48451	17.7796	10.2084	22.8391	-37.2575	3	0
112	19678	17.9894	7.79626	-3.55849	-3.24243	3	0
112	44620	18.1008	7.82606	2.71962	-55.6056	3	0
113	13332	17.5919	4.5121	8.38388	-25.2489	3	0
113	14186	17.5765	4.62084	6.39467	28.9907	3	0
117	40552	12.7611	14.4965	39.8321	-44.4335	3	0
117	50168	12.7117	14.467	-117.955	-40.6038	3	0
123	32028	3.808	14.405	0.905838	-2.58128	3	0
123	33916	3.72662	14.3275	-2.4333	-1.312	3	0
125	19521	2.30734	7.03242	1.09744	-6.00256	3	0
125	37745	2.25257	6.94912	2.06274	-7.35082	3	0
125	50605	2.25334	7.04262	1.60906	5.34201	3	0
126	21177	4.83152	7.63179	3.69462	0.346045	3	0
126	28446	4.83633	7.56258	10.4923	-5.90226	3	0
130	39047	5.21411	14.7103	0.30589	-2.16288	3	0
130	43752	5.31585	14.6775	-4.03659	4.8571	3	0
130	49960	5.23097	14.7717	-2.21155	0.410912	3	0
132	29470	7.38781	3.53867	4.92485	0.385183	3	0
135	34696	7.16713	7.46285	4.38786	13.1376	3	0
135	41198	7.25552	7.39015	5.73	-3.93733	3	0
138	28676	25.8253	9.45888	5.44337	23.0338	3	0
140	37645	3.54558	14.7686	-2.24241	1.27631	3	0
140	39263	3.46875	14.8449	-1.59423	3.24167	3	0
146	43101	13.2798	12.0466	1.54941	-4.50549	3	0
146	43116	13.1562	11.9744	1.87066	68.5161	3	0
147	13975	8.93755	13.8812	5.89099	9.85817	3	0
147	25145	8.88781	13.9143	-12.3501	-7.84373	3	0
148	16186	17.9229	2.01091	11.6368	-18.693	3	0
149	21700	25.6679	9.65415	0.643074	13.3786	3	0
149	52219	25.7106	9.77015	0.829398	-17.4375	3	0
151	28831	11.3915	4.20712	9.66573	8.48016	3	0
152	16058	7.80849	3.25528	4.57095	0.476578	3	0
152	37748	7.79817	3.33892	2.50506	-4.1465	3	0
154	18833	5.79537	15.3261	-4.91119	-6.09463	3	0
156	34543	16.4085	8.12496	4.90471	75.2124	3	0
158	11919	20.4466	5.7114	3.87142	1.03655	3	0
159	10956	26.4344	8.22126	-7.28224	11.1471	3	0
159	40282	26.4443	8.10896	-10.4147	1.59398	3	0
164	17602	19.2801	1.78552	7.15607	-14.3779	3	0
164	26505	19.2636	1.8832	10.2915	10.9962	3	0
165	30530	8.86225	14.9069	-17.0396	-3.17254	3	0
165	31502	8.79115	14.9369	1.35288	5.60004	3	0
165	42152	8.91343	14.9514	-7.45622	12.4752	3	0
166	25772	23.8554	2.38348	9.78324	-0.509506	3	0
174	30024	14.9374	15.3935	-49.0428	141.382	3	0
176	25833	8.05488	12.658	-12.9513	1.52933	3	0
176	28268	8.02898	12.5985	3.1977	0.943734	3	0
176	37679	8.12304	12.6613	0.651349	-10.1455	3	0
179	24017	4.67204	5.5947	4.63014	-0.262368	3	0
182	17570	13.0483	6.1795	5.81378	-1.61747	3	0
182	21445	12.9918	6.1414	-7.1625	14.7989	3	0
183	10029	3.96708	15.719	-1.43911	-0.168352	3	0
183	26193	3.92466	15.768	-1.27804	2.11224	3	0
184	41451	17.0626	12.3107	11.966	35.7511	3	0
185	36620	13.7833	8.4792	10.4762	-11.5424	3	0
185	45036	13.849	8.4657	13.961	29.1192	3	0
189	17773	23.5078	5.45504	6.07185	-1.17339	3	0
193	18006	3.06332	15.3129	-7.77142	0.836723	3	0
193	19032	3.02783	15.3748	-0.717723	0.428972	3	0
198	22096	14.0814	5.574	11.8033	-27.781	3	0
198	29453	14.0754	5.67841	22.4549	20.8216	3	0
204	15894	14.5651	7.94892	32.5618	2.4351	3	0
204	21198	14.5175	7.84111	-6.56969	11.7971	3	0
204	25939	14.645	7.88372	-10.2457	-4.58329	3	0
204	32863	14.5112	7.90741	-2.68364	9.89474	3	0
213	33090	19.0203	7.92029	10.9457	40.6864	3	0
214	16620	26.7653	8.94005	2.55268	-2.35925	3	0
215	37391	21.6872	8.53159	2.79339	-25.9792	3	0
224	27982	26.3511	1.8393	4.82444	-0.150775	3	0
224	50945	26.3282	1.77681	1.4364	-0.739024	3	0
225	49371	16.5615	11.6831	9.65445	23.9509	3	0
226	43870	11.0852	9.07523	21.3502	-42.898	3	0
226	46877	11.0937	9.19965	17.3351	10.1289	3	0
226	51602	11.0281	9.19444	-15.0917	15.8625	3	0
231	13417	16.5132	1.49109	19.285	-1.46169	3	0
232	25618	20.5821	7.93377	-18.2256	-8.48899	3	0
232	48017	20.584	7.99724	3.39821	-6.17392	3	0
237	17124	20.5287	2.26806	13.5104	-1.169	3	0
238	32540	12.5078	10.1356	-22.4792	17.7058	3	0
245	24737	7.50046	3.40462	3.20765	-4.72975	3	0
245	41631	7.45018	3.36073	3.21387	0.326239	3	0
249	11409	23.2991	6.12082	8.55268	4.83272	3	0
249	27505	23.216	6.12071	1.50309	-17.5829	3	0
251	18674	14.2052	15.2025	32.3815	210.259	3	0
259	44262	4.31402	4.91737	7.64999	1.42362	3	0
265	20380	20.8895	6.91153	-11.0547	-16.1134	3	0
268	15542	6.98431	5.45584	3.30204	-1.46523	3	0
268	21131	7.09843	5.42506	7.58732	16.0016	3	0
268	31410	7.00687	5.35193	5.20506	-6.82433	3	0
270	50443	17.9493	6.61809	17.1986	10.9465	3	0
271	52249	7.29184	6.12151	3.50236	-18.4073	3	0
273	16943	22.8816	8.02085	5.4104	-8.41104	3	0
277	17147	2.35627	13.2892	-4.77594	-1.10463	3	0
280	39494	13.7235	9.17587	17.4207	52.4495	3	0
280	40120	13.7594	9.11413	-85.6083	-6.13071	3	0
282	34596	12.1265	12.42	24.4717	-3.24759	3	0
284	28978	12.6269	5.86837	5.28727	40.8092	3	0
286	11280	20.0839	3.45212	-3.26973	-13.4441	3	0
286	29630	20.0397	3.35927	2.69307	6.81753	3	0
288	12437	11.6998	7.82232	12.1925	10.1325	3	0
288	12732	11.75	7.91462	20.0609	1.48299	3	0
288	51642	11.7724	7.81874	9.29175	-29.297	3	0
289	15400	14.7916	15.2645	37.6336	23.4215	3	0
289	24636	14.9086	15.1828	57.1698	145.628	3	0
290	10646	26.6426	4.96331	9.74172	-1.14973	3	0
293	17473	2.87192	15.204	-1.60405	-3.56795	3	0
295	43789	3.66468	10.8667	1.07768	11.8576	3	0
298	46883	14.7405	14.6418	-62.0375	90.3681	3	0
298	51311	14.7454	14.5225	37.6686	9.87062	3	0
301	13515	17.1522	8.12007	-11.1429	-45.9893	3	0
301	20138	17.1988	8.05051	16.5078	43.3808	3	0
305	20197	2.0345	13.7848	0.650054	0.974075	3	0
305	25469	1.94359	13.7235	-2.01837	-0.69645	3	0
306	28965	22.2882	6.75189	4.44901	2.09435	3	0
306	34072	22.2773	6.87742	6.27484	16.1822	3	0
306	43894	22.3259	6.80393	2.42973	-2.08546	3	0
310	12793	11.111	5.84103	8.16832	-24.9901	3	0
310	27914	11.1444	5.91516	5.68789	13.662	3	0
310	32468	11.0231	5.93082	-1.71207	-30.4415	3	0
312	28376	19.0875	8.56088	-9.93854	-12.7307	3	0
312	46751	19.1506	8.63933	-5.9756	3.22836	3	0
313	14362	18.2427	1.9917	2.35155	1.48711	3	0
315	11736	6.33962	2.46296	2.66412	-7.52146	3	0
319	26680	4.11935	8.64721	-6.03605	4.35812	3	0
319	39905	4.18618	8.61973	9.11504	-3.03449	3	0
328	12483	18.2831	11.6455	1.23857	60.6182	3	1
328	13021	18.1681	11.6131	1.2132	-2.09911	3	0
328	21397	18.1796	11.5533	1.65999	4.87471	3	0
330	50178	1.27705	14.8819	-0.793176	2.55722	3	0
336	33716	25.4432	8.44393	5.89403	23.6239	3	0
336	49714	25.5056	8.42161	6.03834	-16.0227	3	0
338	15248	26.4317	7.73469	6.19401	18.5108	3	0
338	51992	26.4299	7.65588	4.21856	-14.2608	3	0
339	32629	23.6347	4.41516	7.0847	0.623942	3	0
339	37003	23.6933	4.28285	6.17453	13.1292	3	0
341	32093	26.5418	3.42387	5.25447	1.19848	3	0
342	28959	26.3765	5.55518	3.84717	16.5917	3	0
348	19425	5.32166	13.0473	2.57016	-6.17143	3	0
348	27041	5.44012	13.0192	1.51038	14.3374	3	0
350	25826	8.54276	8.31355	4.93757	31.9629	3	0
354	13595	24.5608	2.66787	1.62395	-2.35613	3	0
354	48239	24.6252	2.68497	2.13241	0.298138	3	0
355	21094	13.4128	12.4457	-49.3906	148.138	3	0
355	50823	13.2724	12.4238	-106.147	-70.5937	3	0
358	35925	26.4132	9.17675	5.64969	23.5093	3	0
358	37160	26.5073	9.08678	1.60907	8.89492	3	0
359	25413	13.8146	5.01563	6.1674	15.1488	3	0
359	37927	13.8564	5.10366	21.8324	-9.47017	3	0
359	44031	13.8645	4.97536	11.3411	13.7115	3	0
362	12518	5.88488	10.0922	6.77026	16.0837	3	0
362	17338	5.97021	10.1546	-6.32745	-3.34969	3	0
362	28515	6.01683	10.0366	-6.99039	5.75674	3	0
363	13159	14.7277	13.1416	15.6185	-37.5808	3	0
374	16165	4.58794	1.57296	-5.37029	-0.101544	3	0
374	24287	4.71827	1.53371	0.892778	3.85564	3	0
375	15047	2.84816	3.75227	1.28236	3.9768	3	0
375	43957	2.95523	3.75477	0.754611	-0.282828	3	0
376	17150	10.8248	2.93588	14.8254	54.7814	3	0
376	19194	10.8179	3.00469	2.21261	-26.2233	3	0
376	32607	10.9336	2.91905	13.5946	-27.6846	3	0
384	18116	7.03147	9.04787	4.16986	7.85914	3	0
384	42476	7.13846	9.0066	-0.197512	-1.6763	3	0
388	18883	21.6732	9.53366	13.9642	8.29061	3	0
388	29001	21.7069	9.41557	4.23968	18.9622	3	0
395	15721	4.91528	9.40305	-4.63385	-6.74699	3	0
395	41829	4.90162	9.31558	7.89087	-2.92284	3	0
395	51048	4.97763	9.41555	2.93914	-0.238233	3	0
400	16125	19.298	9.11431	9.61597	-1.7769	3	0
403	13784	26.6742	7.12592	8.9271	-23.904	3	0
406	29800	3.27491	10.8582	1.0479	7.33632	3	0
406	31130	3.36073	10.8983	1.87461	-14.2687	3	0
406	39315	3.28195	10.7996	2.06623	-0.933226	3	0
408	46789	3.34113	1.74945	0.600424	-0.168078	3	0
408	47519	3.35824	1.81933	2.66149	2.28087	3	0
410	44454	13.1964	8.16881	7.62314	-5.54874	3	0
413	19246	23.2755	1.97394	-0.0935278	4.69842	3	0
416	49497	4.18862	6.00116	2.95894	9.36631	3	0
423	37881	12.9066	4.58857	2.88774	38.0186	3	0
426	33990	10.298	7.54694	-4.22357	-2.25131	3	0
426	44011	10.3977	7.52285	-10.1067	-2.72927	3	0
426	44670	10.3266	7.49937	3.97759	-3.39324	3	0
428	10957	8.35694	5.82754	7.46746	-5.96693	3	0
431	10658	21.8655	5.76286	10.663	17.1696	3	0
431	21741	21.808	5.86569	9.6046	8.20076	3	0
431	45094	21.7897	5.7828	2.42079	-24.1098	3	0
436	11887	17.9911	9.88498	23.1716	-8.55311	3	1
436	22058	18.0127	9.77331	7.63782	-0.842426	3	0
436	46699	18.0998	9.8539	-3.42496	0.107128	3	0
437	13241	14.5748	13.4563	51.9987	-22.355	3	0
443	14627	5.7053	9.97561	3.06009	-11.9403	3	0
444	29264	16.5223	10.6366	23.5077	-16.6483	3	0
444	37471	16.5292	10.5693	-17.6362	-21.4959	3	0
451	37086	5.09945	3.47672	4.51315	12.4792	3	0
452	26596	12.9642	5.44025	14.5602	29.4631	3	0
452	45323	12.8586	5.38748	3.69831	-40.6144	3	0
453	40501	15.6376	13.2618	42.0333	91.0038	3	0
454	23665	11.9922	12.9332	14.6738	-10.4431	3	0
454	44929	12.0597	12.8475	-28.893	64.8768	3	0
455	12425	8.17683	12.4294	-14.6775	-4.00424	3	0
455	24363	8.13749	12.377	4.42824	1.7149	3	0
455	31496	8.16121	12.3164	6.4773	-7.46316	3	0
455	34579	8.27032	12.3766	10.1763	28.8037	3	0
457	50187	19.9222	7.74707	9.79033	24.0182	3	0
459	44903	1.28945	3.55829	0.715118	2.7487	3	0
461	13027	13.6048	15.5555	72.9615	407.265	3	0
465	42912	9.76303	7.40761	0.630755	2.87714	3	0
470	27052	3.63712	6.25605	3.96784	2.60364	3	0
470	36835	3.69039	6.31408	1.45013	-6.36306	3	0
474	25094	25.8109	1.16974	2.18256	-0.982847	3	0
483	32952	23.1935	5.77556	5.23129	11.842	3	0
486	17708	8.58075	15.2527	-5.89468	-8.1815	3	0
488	24415	23.5297	5.73914	7.05966	-11.8909	3	0
488	24853	23.6398	5.73231	12.8654	-0.0389707	3	0
488	44442	23.5673	5.69681	-4.03675	-0.215375	3	0
489	23613	16.7285	7.88694	23.8666	1.26078	3	0
491	40045	25.3297	5.44805	11.6892	-10.4481	3	0
499	13325	18.8343	1.53336	13.8389	-29.1808	3	0
507	44448	25.1091	1.82507	5.09428	-1.04234	3	0
512	45863	17.8965	14.0247	8.11579	-4.08257	3	0
522	12218	23.6167	1.29899	6.15716	-0.345073	3	0
522	31661	23.5535	1.30275	0.115039	-2.8492	3	0
522	50715	23.6305	1.39561	4.53236	17.9496	3	0
524	17499	19.2072	3.86151	5.15427	30.2398	3	0
524	42589	19.2102	3.76021	13.6531	-3.14685	3	0
525	14925	15.3964	3.21317	8.69329	-7.16246	3	0
530	21819	20.758	6.76084	5.59928	0.617519	3	0
539	32875	11.172	4.97403	9.85295	8.59699	3	0
539	50244	11.1077	4.86048	36.2764	-3.92447	3	0
540	44654	4.69387	14.2521	1.19011	-0.58536	3	0
540	47374	4.60989	14.2942	-3.62937	4.30997	3	0
540	50774	4.58731	14.1987	0.7383	-4.13172	3	0
541	17502	8.00066	13.8768	-32.9921	0.400243	3	0
541	34312	7.90688	13.9325	1.61684	10.8377	3	0
544	20929	3.36746	9.89242	6.19889	-0.118936	3	0
544	50060	3.24947	9.87518	6.19308	0.318956	3	0
545	18739	12.2501	15.4002	-82.5312	3.63525	3	0
545	37578	12.2531	15.5398	-74.5184	-34.5445	3	0
546	21054	11.9866	12.1045	40.6226	5.25715	3	0
546	40035	11.8949	11.9988	29.1888	4.6638	3	0
546	52611	11.9565	11.9794	13.9628	-30.2395	3	0
547	50835	15.972	7.53585	1.85033	17.9025	3	0
548	20718	4.87868	8.951	9.23779	0.277905	3	0
557	48234	20.5648	4.80153	4.93753	18.3568	3	0
560	21176	15.4518	13.3838	39.6403	4.80876	3	0
563	30959	16.1784	7.22248	22.783	34.6258	3	0
563	41006	16.1324	7.09772	23.5389	1.49645	3	0
565	29903	11.3153	15.8761	-47.6003	20.549	3	0
566	14826	5.33606	4.15458	8.45384	-11.5982	3	0
566	47505	5.41439	4.2236	4.71725	10.2191	3	0
567	17860	7.79541	8.4158	-7.06499	-11.8323	3	0
567	20902	7.76261	8.36107	0.558781	8.42917	3	0
574	13605	15.0043	6.7442	7.85617	-16.0494	3	0
582	21471	20.7283	6.63552	15.6373	0.841925	3	0
582	49751	20.8386	6.54868	19.0754	-2.26795	3	0
585	17505	15.657	1.82769	16.9891	1.03527	3	0
585	37532	15.7145	1.8513	4.56256	-2.34641	3	0
587	43163	14.848	4.54308	18.3011	-1.88289	3	0
588	21691	16.4288	12.4448	20.8644	0.0814274	3	0
588	23590	16.4568	12.5024	10.0359	-38.9572	3	0
592	21303	12.4806	11.3634	-9.44221	-36.8211	3	0
592	42986	12.6065	11.2844	-53.3836	-6.68228	3	0
598	18739	12.3202	15.3709	31.9297	2.25381	3	0
598	44205	12.431	15.4222	31.2972	36.5159	3	0
599	23962	11.4987	2.84947	1.61232	16.1623	3	0
600	17149	7.62477	10.2186	4.56106	9.15114	3	0
600	37485	7.66144	10.1735	6.16743	-6.43104	3	0
600	41131	7.7247	10.2338	5.34894	15.7534	3	0
610	29155	6.23903	11.3856	4.81638	-18.6401	3	0
610	46830	6.2109	11.467	3.00691	19.7081	3	0
611	51012	11.4603	4.42732	4.6187	-12.6436	3	0
613	19614	8.889	5.8633	0.803465	12.6703	3	0
613	43002	8.82385	5.83831	7.19504	-7.67077	3	0
616	43975	6.46942	6.19826	6.36269	2.41713	3	0
618	24312	7.26001	1.93949	0.992279	-4.79571	3	0
618	41136	7.35647	1.93057	2.40812	7.4233	3	0
620	34589	21.0096	9.70562	4.4366	23.2262	3	0
624	15949	10.3788	7.77944	7.76124	-31.9116	3	0
624	47991	10.4687	7.72004	5.53167	7.63527	3	0
625	32816	4.90395	10.1074	3.8792	0.238901	3	0
627	31117	7.24012	1.6038	4.07091	17.3449	3	0
632	31913	7.09682	15.2767	-3.93714	-3.74508	3	0
633	20663	14.634	3.23067	11.9796	21.019	3	0
633	33370	14.7112	3.32534	9.75808	33.2986	3	0
636	44038	8.28478	9.85625	-17.9601	-15.7526	3	0
639	18136	18.0626	3.7795	15.852	-42.5694	3	0
639	39164	18.1943	3.78463	5.24087	-15.0496	3	0
639	46051	18.1347	3.82821	25.7842	3.01602	3	0
642	33911	2.80556	8.99524	3.27727	-8.75648	3	0
642	45598	2.7818	9.05981	3.36164	3.91892	3	0
645	21557	20.8863	6.23333	11.1339	-0.536208	3	0
645	32884	20.9952	6.22862	6.74282	-9.44921	3	0
645	48659	20.9423	6.26485	3.94551	-2.26541	3	0
647	14928	2.63114	15.181	-3.98193	-0.142096	3	0
647	25793	2.68863	15.1898	-1.26374	2.65625	3	0
648	48849	20.8923	2.57803	6.00054	15.3148	3	0
651	47027	16.2299	9.16435	-21.7399	22.931	3	0
654	13963	23.0839	5.72227	11.2013	8.83314	3	0
654	32952	23.1677	5.70035	3.93337	-5.39594	3	0
656	15308	16.3759	12.1139	-32.8519	-6.19488	3	0
656	25528	16.4056	12.2281	38.9568	9.6799	3	0
665	22590	1.21322	4.20932	0.33857	-8.62973	3	0
667	39128	8.75109	3.56265	8.67403	-9.7175	3	0
668	49029	2.6391	14.6943	-1.62442	3.43167	3	0
679	17157	20.2106	8.76565	-6.41702	-10.1378	3	0
679	30621	20.213	8.87638	6.66256	17.9765	3	0
683	21604	11.7097	15.9321	-42.4783	17.3632	3	0
683	31393	11.6072	15.8421	-18.3641	-34.1705	3	0
685	37023	18.6099	1.60003	15.1143	-7.58455	3	0
685	42664	18.6547	1.52147	10.8858	13.5554	3	0
690	52039	16.0961	12.2812	-25.8061	56.808	3	0
694	16913	5.68925	7.99941	2.43389	3.21716	3	0
694	37239	5.60288	7.93306	1.99663	-1.70489	3	0
698	41647	12.8294	5.0244	-0.427506	2.5464	3	0
698	46978	12.9278	5.07546	14.2838	8.89653	3	0
703	11253	8.25484	2.44437	7.733	16.4827	3	0
703	17317	8.15814	2.3455	6.19039	0.881962	3	0
707	37769	26.8519	4.77583	2.25814	-5.0236	3	0
711	46709	12.5547	7.84056	7.84557	13.1885	3	0
713	48129	25.2194	1.88121	4.62508	-0.107469	3	0
714	27165	24.2651	8.42139	-2.63889	-0.566446	3	0
721	45111	21.9958	3.01085	1.76803	-16.2949	3	0
726	27311	10.9801	7.77091	5.63081	-11.7913	3	0
728	23479	22.8301	5.17613	13.4512	-11.2258	3	0
729	21254	5.33745	1.43222	-0.566544	0.756761	3	0
731	14943	22.4508	6.21928	-8.50596	8.464	3	0
732	36841	4.49824	4.21647	2.69847	-1.87012	3	0
732	39611	4.45635	4.1071	1.49961	1.72793	3	0
733	12389	2.1519	3.72952	3.90893	-2.44778	3	0
733	15915	2.15903	3.65841	2.02907	-0.662639	3	0
733	32460	2.02439	3.65604	2.44886	0.348392	3	0
733	43836	2.07951	3.7605	2.17353	1.19773	3	0
743	47050	16.4517	9.70388	42.9483	-0.465122	3	0
745	16062	5.33058	2.41764	1.83742	-2.50286	3	0
748	47786	18.1546	9.12031	27.0486	-46.2169	3	0
754	24014	14.409	14.2237	54.8277	-6.12946	3	1
754	48672	14.3805	14.3523	-17.7755	143.943	3	1
758	14827	15.4474	2.87955	-16.5671	2.79682	3	0
758	17359	15.471	2.94293	7.92576	-0.490862	3	0
758	23061	15.487	2.82688	9.98105	10.3768	3	0
759	16036	5.08479	1.4996	7.67892	-0.765662	3	0
759	49537	5.00521	1.41311	5.50678	7.71234	3	0
760	30538	14.3175	11.7568	-45.3641	-8.87882	3	0
760	33979	14.2638	11.7836	43.942	-6.61202	3	0
762	22945	16.6694	1.30632	10.7741	-0.56706	3	0
762	24564	16.7774	1.2136	6.90116	5.19759	3	0
763	17449	6.09011	4.88783	11.7257	-0.611447	3	0
763	35728	6.03814	4.92914	5.22427	-2.35969	3	0
763	43206	5.97802	4.82176	14.6759	0.129213	3	0
765	19801	17.3828	2.99154	15.8697	0.950816	3	0
765	34359	17.4187	3.06327	7.37782	10.0997	3	0
768	13532	24.1697	1.55293	-3.91067	-3.16165	3	0
768	22606	24.2077	1.60783	6.93721	0.110912	3	0
768	27136	24.192	1.49344	-1.89443	0.458397	3	0
768	34863	24.2745	1.60605	2.08264	0.417769	3	0
770	35323	8.13236	14.4198	-23.2181	6.9412	3	0
782	36735	16.0128	7.39278	10.924	63.3806	3	0
782	42068	15.9276	7.31913	3.28868	-17.277	3	0
791	43345	15.951	15.0178	-34.8629	-100.866	3	0
792	17161	5.90116	3.46354	4.01482	6.31608	3	0
792	22977	5.96149	3.56478	3.2973	-10.0104	3	0
792	26350	6.04035	3.47205	3.95807	13.6361	3	0
794	28224	10.1572	14.0967	11.3322	-5.63305	3	0
795	29376	2.68004	5.49784	8.82122	1.88724	3	0
795	44595	2.73423	5.55281	-1.6186	-5.12896	3	0
797	19223	26.3699	3.45884	0.710462	-4.79519	3	0
797	41358	26.3518	3.56215	4.68325	1.41666	3	0
797	45924	26.3335	3.5072	6.07927	-0.414581	3	0
802	20157	26.8311	5.21228	3.54769	3.83446	3	0
803	25402	16.5381	9.56266	-28.1097	0.45061	3	0
813	49347	5.49049	2.43496	6.33478	9.58697	3	0
815	46528	4.79179	8.41533	1.04319	-7.98541	3	0
815	47703	4.81073	8.31032	-6.12482	0.412411	3	0
820	41886	13.7348	15.7545	361.636	453.663	3	0
820	50754	13.8164	15.758	136.384	-416.376	3	0
821	36787	20.2577	10.0419	5.81952	36.865	3	0
821	42232	20.3422	9.99661	6.02267	-26.5974	3	0
823	13866	5.60362	12.7647	3.7153	-0.129338	3	0
823	35627	5.50119	12.7564	3.60897	4.70639	3	0
828	17091	21.7437	2.60779	7.40684	-17.2629	3	0
828	41898	21.6937	2.56081	13.4108	0.187174	3	0
830	28142	11.3076	9.67305	8.79189	41.8757	3	0
832	50001	21.9917	5.14137	-10.9441	17.4646	3	0
835	18007	16.0798	7.29002	1.76622	35.7667	3	0
839	39514	6.32037	4.67232	-4.196	6.76578	3	0
839	40630	6.25894	4.7718	6.28203	-14.3457	3	0
844	12215	7.94315	14.0953	-5.37087	-16.9867	3	0
844	25315	7.8913	14.163	0.168578	7.13549	3	0
844	39276	8.04004	14.1652	-1.32805	16.5615	3	0
846	52374	20.8871	8.17519	10.4945	-22.179	3	0
847	37194	1.13574	12.9585	-1.73081	2.18378	3	0
847	45800	1.15778	12.8427	-3.87807	-2.80551	3	0
850	25100	20.6012	4.25587	3.02224	-0.0165391	3	0
850	27157	20.63	4.35174	9.61745	6.91232	3	0
850	45866	20.6612	4.24161	7.33941	-1.23405	3	0
853	10941	4.8017	11.4026	1.72074	-3.43898	3	0
853	46963	4.84694	11.3577	0.079636	-6.31567	3	0
853	47935	4.84597	11.48	-3.3135	6.50934	3	0
858	41265	1.71653	8.07587	5.34971	-3.28571	3	0
860	27295	9.0992	8.93306	2.65976	-21.2828	3	0
860	37736	9.13226	9.03226	4.46536	1.02901	3	0
861	33305	17.085	9.0694	10.7207	66.5729	3	0
863	42112	7.06948	6.77627	-3.76325	6.17289	3	0
867	18214	15.3166	12.8881	14.0901	27.338	3	0
867	40675	15.194	12.8639	2.48678	-1.42858	3	0
877	49531	8.66503	12.193	4.71388	-19.3417	3	0
878	23409	2.30517	4.53291	5.15991	-0.641164	3	0
878	26270	2.22666	4.45161	2.97186	-0.254305	3	0
878	30503	2.17777	4.49385	4.79241	0.303094	3	0
878	46687	2.28634	4.46842	1.36199	-2.70109	3	0
884	22997	26.3372	6.54586	5.96165	-7.45653	3	0
884	36764	26.2256	6.46676	3.39148	-12.8875	3	0
884	41452	26.3032	6.44889	6.2466	15.6428	3	0
886	30981	10.4721	8.60747	1.91579	-43.8932	3	0
886	35702	10.4003	8.6481	3.80191	34.8733	3	0
887	18468	6.60036	4.39113	4.90974	3.88596	3	0
890	28130	2.985	6.43506	0.775918	0.82253	3	0
890	31378	3.04594	6.51545	-1.19028	-0.899926	3	0
894	32109	26.9351	5.86138	0.326406	3.66366	3	0
896	13137	6.27058	14.6939	-1.68392	3.7812	3	0
902	13037	9.40998	13.7194	-11.7299	-19.5024	3	0
902	24511	9.35393	13.6886	-17.1738	-2.20444	3	0
905	48879	9.54861	13.5595	-35.0434	-2.11076	3	0
906	37428	26.098	7.77241	0.678006	-5.26226	3	0
909	22750	23.0858	8.30897	10.7799	9.91392	3	0
909	37964	23.0481	8.39849	3.13723	18.7424	3	0
909	42323	23.002	8.35495	12.806	-4.52077	3	0
910	29800	3.18189	10.8528	2.02566	-3.75234	3	0
911	12196	3.04447	5.54605	7.12607	0.207166	3	0
911	33905	3.07783	5.62985	0.92148	0.596039	3	0
911	47648	3.17928	5.58209	6.5998	0.716944	3	0
911	47902	3.09536	5.50004	2.97047	-5.43775	3	0
915	13240	12.5173	7.43769	-9.05256	10.4399	3	0
915	19721	12.3786	7.43867	-18.3593	-20.683	3	0
916	11491	16.5616	10.8652	13.8169	-65.3618	3	0
917	38297	8.66969	12.5559	-7.161	-16.211	3	0
920	49309	8.54019	12.3433	-17.3026	6.84195	3	0
923	15350	7.9044	1.07904	12.7608	2.33754	3	0
929	10665	10.5236	10.6624	-4.44391	-4.75103	3	0
930	40646	14.4548	15.6578	-74.2662	-16.8915	3	0
936	20564	8.72383	9.15563	15.4099	2.31736	3	0
937	15603	25.5693	8.85907	4.35901	-19.7256	3	0
937	29213	25.4604	8.77527	2.03906	-8.9978	3	0
944	27030	2.38067	8.35751	1.66057	9.52942	3	0
945	32326	19.8355	1.7812	6.54776	-18.7469	3	0
952	51531	2.6388	15.6549	-0.866129	-2.77651	3	0
957	21380	17.3405	5.2181	7.45127	6.70893	3	0
957	40715	17.233	5.2226	8.81151	-16.4532	3	0
961	31550	22.8276	2.80796	7.73192	-4.82541	3	0
961	44719	22.8214	2.87325	5.06183	4.8987	3	0
962	26978	25.2685	5.75068	7.08741	0.61442	3	0
962	35535	25.3558	5.65113	7.47933	19.3162	3	0
963	11181	9.67811	14.7577	-7.80244	-14.092	3	0
963	16846	9.61419	14.8492	-25.2893	7.00443	3	0
966	26437	16.3796	6.63932	-8.33094	39.7076	3	0
969	17433	10.2491	1.16508	2.92259	5.85814	3	0
969	21247	10.2155	1.26198	11.1951	-1.81033	3	0
976	12145	2.32724	1.32237	3.57399	-0.503843	3	0
978	11753	11.8787	15.5638	-19.9126	-30.9212	3	0
978	36941	11.8086	15.4965	-0.589458	-4.74031	3	0
982	43984	9.00585	5.48565	5.28774	14.0464	3	0
983	20088	23.9008	6.38399	3.6149	18.969	3	0
983	20114	23.9488	6.49777	4.06816	-16.1148	3	0
983	27217	23.8835	6.52864	-7.00247	-0.299678	3	0
983	30000	23.8239	6.4884	6.59874	1.99201	3	0
985	51413	24.435	1.48965	-2.91688	-2.34805	3	0
986	16359	14.6323	2.69476	15.4966	-9.08041	3	0
991	10045	5.79791	3.226	4.26694	-0.218277	3	0
991	34163	5.72352	3.31728	6.54186	-0.506445	3	0
991	40638	5.67986	3.19387	11.4406	1.54408	3	0
992	13566	24.8735	1.42155	0.135307	0.370818	3	0
1005	6612	11.1107	1.24048	1.27027	-13.6472	3	0
1007	2117	19.1482	5.46911	9.1549	45.4732	3	0
1010	3759	8.73091	5.11638	16.0047	7.48274	3	0
1013	7575	2.77202	8.25742	0.868653	-6.53029	3	0
1016	4733	2.4275	5.79396	2.78317	-0.262583	3	0
1054	2262	14.6944	7.72034	11.1802	23.5776	3	0
1060	9234	20.1932	9.94614	8.81999	22.4354	3	0
1072	3337	19.1425	10.8767	8.33652	-8.17892	3	0
1081	3881	6.69436	12.0825	3.14858	9.747	3	0
1086	7584	19.3372	11.4506	19.0238	1.26375	3	0
1095	6332	12.7294	1.76717	2.50907	9.6845	3	0
1129	8596	4.9994	15.302	-0.899483	2.37788	3	0
1139	2094	22.1743	6.34118	3.98533	12.6521	3	0
1140	5327	16.9745	1.59831	10.2538	-0.156362	3	0
1140	6625	17.0322	1.62624	5.86989	0.083461	3	0
1145	4258	19.985	11.0761	-3.89263	11.9533	3	0
1149	3633	13.343	13.6621	-5.01923	30.3304	3	0
1160	2197	6.76815	7.05387	11.102	0.685698	3	0
1165	1409	18.6228	11.7678	-4.26156	-169.518	3	1
1182	8611	1.20252	2.81956	3.85562	0.743651	3	0
1202	6326	13.8199	1.38567	17.6293	0.0416215	3	0
1205	4052	23.1416	9.69532	2.6234	-15.2735	3	0
1205	9116	23.1459	9.58916	3.28527	24.1279	3	0
1209	2079	13.6979	5.58448	10.4274	-3.5992	3	0
1209	3884	13.6554	5.71484	12.3288	-20.1872	3	0
1209	7430	13.7679	5.65433	3.4287	0.781338	3	0
1212	1264	13.2454	8.78573	9.48224	29.3254	3	0
1216	5748	15.3212	10.0205	17.5909	-0.227438	3	0
1226	4635	9.20187	6.16574	14.8689	1.08577	3	0
1232	5677	8.72886	6.0873	-8.50959	-2.3367	3	0
1239	7789	13.6689	13.8314	24.2988	29.3144	3	0
1240	3372	22.0596	7.41954	-3.98667	5.37911	3	0
1258	8351	1.20598	8.79659	-5.33246	0.270329	3	0
1270	1894	11.4215	14.006	18.1701	-56.6152	3	0
1278	4526	8.13783	4.77636	12.4256	-0.423687	3	0
1289	6360	2.72328	10.7653	4.70797	0.380819	3	0
1326	5403	16.5573	5.36546	5.85815	3.86191	3	0
1330	1694	20.9771	1.59683	11.6327	-1.30407	3	0
1342	4647	25.8192	9.93299	10.1314	1.29978	3	0
1343	4524	23.0584	4.22744	-1.50699	-8.70935	3	0
1346	6825	9.2332	1.93739	9.14608	0.277683	3	0
1364	7682	24.5794	3.86205	5.08451	2.00455	3	0
1365	9070	13.8014	6.21819	1.14905	33.7455	3	0
1370	7101	26.552	2.97784	10.4503	-2.52855	3	0
1378	6279	23.8085	8.22905	-5.54851	-3.22173	3	0
1390	3318	24.6852	8.26	0.530109	-14.2327	3	0
1413	6794	21.5656	9.74386	0.476346	0.616251	3	0
1444	7762	4.50855	5.67497	4.54935	-7.7193	3	0
1458	2416	26.6678	8.23558	4.15693	13.7632	3	0
1471	4730	15.3823	2.08157	14.3138	0.514815	3	0
1479	5898	8.33336	7.28613	0.253488	-2.40347	3	0
1495	4088	26.6187	4.73035	11.1864	0.997262	3	0
1503	7043	19.2788	1.66206	14.7454	-19.5819	3	0
1503	7601	19.1923	1.62473	10.2041	32.9922	3	0
1506	6723	24.9613	2.85369	4.733	-4.6593	3	0
1532	2571	1.39661	4.06107	4.45509	-0.474342	3	0
1532	6689	1.29151	3.97964	5.65126	-3.26116	3	0
1532	9681	1.33517	4.08132	1.43161	-2.85098	3	0
1551	4314	6.96635	7.37664	10.657	-0.128324	3	0
1562	7458	10.0216	5.74902	7.8943	-12.9198	3	0
1588	4552	5.14314	4.43816	6.76158	-3.33688	3	0
1590	7370	7.34387	10.634	-10.7481	-7.12535	3	0
1590	9505	7.38529	10.4994	-13.6412	-0.461151	3	0
1610	9777	8.19938	9.48181	3.89468	11.3462	3	0
1616	1887	20.616	10.4595	3.8484	42.2573	3	1
1621	4998	23.67	1.80052	4.22354	0.167175	3	0
1622	4849	11.7201	3.8736	11.8393	0.887605	3	0
1622	8796	11.6517	3.76576	18.0248	1.58041	3	0
1624	5564	2.1195	7.4263	4.87256	-0.13581	3	0
1624	7468	2.2194	7.47631	1.92555	-10.6099	3	0
1629	7458	9.99203	5.87742	5.27896	-33.4952	3	0
1635	2395	6.48599	4.32888	-1.12877	0.858359	3	0
1638	3195	1.07322	13.9742	-4.46943	1.51164	3	0
1658	2079	13.7707	5.52244	1.77769	-11.0937	3	0
1658	3589	13.8999	5.5257	-4.47999	-0.500142	3	0
1658	7430	13.8296	5.59622	21.3012	-5.67171	3	0
1662	3564	17.8747	7.19352	9.37613	31.6895	3	0
1663	5507	23.6723	9.43558	6.09231	-15.1721	3	0
1666	7326	26.3176	8.82281	1.18274	-15.9093	3	0
1680	5772	1.32849	7.26573	-1.5034	0.0145323	3	0
1687	5705	25.6802	7.48456	4.76446	5.30828	3	0
1689	2402	21.5283	5.4978	-3.42949	-1.70011	3	0
1690	7552	26.4924	1.78084	1.72865	-1.30023	3	0
1699	9203	4.13323	12.019	-4.75866	4.60286	3	0
1711	9275	25.4149	3.08015	4.89978	-1.17999	3	0
1727	3656	2.72384	2.60905	3.38996	-3.74561	3	0
1733	1888	7.43673	13.6838	-3.73339	3.43889	3	0
1733	6516	7.33968	13.6743	1.25097	-1.84821	3	0
1750	2867	2.72767	13.4649	0.912974	2.5771	3	0
1755	6921	6.52071	8.85263	4.05701	-7.66143	3	0
1778	8918	16.1205	12.4778	-40.0044	30.1765	3	0
1780	3051	7.85921	9.42338	-27.5129	-2.25702	3	0
1790	7762	4.52932	5.80617	4.18341	-5.58982	3	0
1805	8121	18.3963	3.50252	5.41312	9.45512	3	0
1808	4710	24.083	3.34089	3.45922	12.4321	3	0
1833	5884	26.4966	4.83735	7.60261	-2.93751	3	0
1833	6832	26.3951	4.81461	11.8194	-2.18223	3	0
1847	4862	5.56507	13.9257	-5.45689	-3.32705	3	0
1849	8714	14.0129	7.58574	6.17583	-18.8869	3	0
1856	5811	14.6835	11.3132	-15.8969	55.755	3	0
1877	8410	8.23046	2.74754	5.08428	16.0376	3	0
1881	4191	19.4166	9.34129	-22.3972	4.08199	3	0
1883	4524	22.9859	4.2483	11.5736	12.5783	3	0
1894	7362	11.3834	14.0531	7.74202	56.1036	3	0
1918	6685	2.05166	1.34991	2.40925	4.91738	3	0
1932	6446	14.9638	13.7589	31.4445	47.7473	3	0
1933	6921	6.51405	8.96555	-8.64012	-17.2637	3	0
1954	3918	12.7299	15.655	40.5828	-43.0855	3	0
1955	9798	4.48567	11.2801	0.277597	8.83868	3	0
1967	8312	1.57469	4.13612	1.84654	-0.779652	3	0
1986	9878	10.4297	12.0629	15.4357	0.757176	3	0
1987	9041	6.9758	2.94189	4.66672	0.419366	3	0
2003	8374	26.8912	2.39884	4.30956	0.642956	3	0
2012	4527	19.2184	7.25433	1.42549	7.50643	3	0
2019	8392	2.10117	10.8497	-2.83561	-0.175884	3	0
2037	4341	3.98331	12.9515	0.36282	-1.06015	3	0
2050	9274	2.62693	5.77197	1.22647	3.9673	3	0
2055	3882	21.2416	2.55293	4.16129	-4.6933	3	0
2056	5154	24.8159	4.34143	2.29829	-0.515487	3	0
2058	7573	2.14556	6.25715	6.95382	-3.15001	3	0
2058	8575	2.21357	6.36149	0.926726	2.43008	3	0
2066	6735	24.2172	9.5914	-5.35363	3.65184	3	0
2074	2956	4.13078	2.3313	1.06734	2.74625	3	0
2081	8332	14.217	13.6122	93.0743	-159.665	3	0
2083	4628	3.66261	15.5665	-1.54535	-3.83929	3	0
2094	6097	22.1112	6.36002	0.732746	-17.6671	3	0
2107	9165	24.5466	9.40616	0.964664	2.97879	3	0
2125	4927	10.0213	13.1111	-18.2162	15.5212	3	0
2133	9545	19.2145	11.7054	-6.57701	4.90703	3	0
2142	8446	4.00362	10.0019	-3.27257	-4.72603	3	0
2143	8932	6.30401	1.87855	5.31112	2.1486	3	0
2161	5401	20.2159	3.70445	3.1422	0.711286	3	0
2162	2715	15.1411	12.5804	17.3422	0.787432	3	0
2166	8276	11.2142	4.02657	-0.112554	0.256724	3	0
2174	3494	25.9593	5.83616	3.17273	-19.7951	3	0
2181	6793	26.5479	7.55876	-4.24016	-5.84117	3	0
2185	8874	22.6209	3.74205	-3.85144	-5.02993	3	0
2201	9411	9.93505	6.81361	9.99249	1.38125	3	0
2231	7375	8.39128	12.5426	-4.93719	-5.4782	3	0
2234	9587	14.915	9.55755	11.1063	63.5922	3	0
2238	6847	17.9904	4.1107	2.70036	-4.36061	3	0
2247	2269	15.3768	14.2894	27.9272	64.4484	3	0
2247	4076	15.3242	14.2575	25.5624	-20.97	3	0
2262	8149	14.8154	7.70611	4.40217	-8.60097	3	0
2282	7976	20.1038	5.74171	3.98429	15.1634	3	0
2283	9521	8.43122	3.59101	-9.83367	-1.63382	3	0
2286	6078	9.81718	1.27487	12.9076	-0.465093	3	0
2287	3272	25.0949	5.98206	6.67795	-8.74309	3	0
2293	7085	16.593	14.9167	-0.356257	-0.700352	3	0
2334	8322	12.4615	11.9605	-37.3721	-14.1366	3	0
2335	7407	17.9988	7.611	8.31497	-51.6821	3	0
2341	4855	16.0483	5.50844	11.3929	6.50215	3	0
2341	6586	16.1174	5.52687	8.14485	-4.1527	3	0
2358	4856	14.3307	4.84883	23.0892	-11.8567	3	0
2370	7637	11.5158	11.3717	-18.256	12.906	3	0
2408	5650	1.93886	11.9583	0.700532	11.2691	3	0
2410	2429	6.98529	8.57574	-5.36377	-5.85183	3	0
2428	8399	8.62079	2.51446	2.93024	-2.80769	3	0
2439	5410	9.27871	8.28005	9.60938	-26.2645	3	0
2440	5718	14.207	14.9593	174.438	1.57561	3	0
2442	3551	8.96309	8.12875	7.98618	13.94	3	0
2444	5819	3.28344	12.0447	1.29212	3.95441	3	0
2445	5360	1.37308	8.71824	2.28782	-17.4198	3	0
2445	8351	1.26268	8.71767	2.73502	15.7523	3	0
2453	5258	9.0852	4.03281	-1.33855	2.94133	3	0
2453	5747	9.14176	3.94254	10.9344	-6.16024	3	0
2461	7454	13.3905	1.76123	3.06506	0.138311	3	0
2472	6586	16.2034	5.52257	-2.48965	17.5973	3	0
2482	2875	20.0859	1.46168	15.029	27.6215	3	0
2495	2927	8.48313	12.8099	2.36342	9.26106	3	0
2495	6062	8.55263	12.9018	-15.9657	-21.4488	3	0
2512	5489	26.3177	5.91709	0.726168	-9.59359	3	0
2524	5790	8.55845	14.8488	-9.88289	-11.1774	3	0
2544	7894	4.5104	8.49233	-1.25821	6.82219	3	0
2546	4396	7.15059	3.12174	7.63213	0.830568	3	0
2554	4684	6.38471	1.05866	6.62104	15.3012	3	0
2557	9189	1.98726	6.67544	3.11519	0.22935	3	0
2560	9941	19.2875	11.9776	-168.472	-122.786	3	1
2566	3114	12.8239	3.14281	5.6751	2.54595	3	0
2613	2902	5.38136	6.10804	3.17652	0.210075	3	0
2624	9112	17.665	3.98595	7.89828	17.5969	3	0
2626	4274	21.5984	2.78434	15.8878	-2.62399	3	0
2632	3620	18.7789	12.69	5.93407	-31.9967	3	0
2658	6698	6.59728	14.4172	-7.71934	0.771536	3	0
2665	8144	23.3813	7.30599	2.68327	-3.23851	3	0
2669	7140	7.5944	2.50867	3.27696	-1.00696	3	0
2695	9050	20.3724	6.57555	9.74796	-19.8221	3	0
2722	4353	10.4138	8.93749	8.24947	48.0107	3	0
2732	4743	9.63573	11.9431	1.09735	-46.2051	3	0
2748	4216	2.80823	14.3706	-0.940912	-4.20328	3	0
2750	8226	9.25009	4.82076	6.88354	2.01307	3	0
2752	5653	2.93562	12.3672	1.64041	3.32753	3	0
2756	7579	16.8481	2.07877	10.1534	8.44762	3	0
2806	9107	4.05096	2.0097	-1.87506	4.52049	3	0
2812	9140	1.31613	13.0393	0.325619	-6.09145	3	0
2819	2973	22.3374	3.63779	4.09834	0.939808	3	0
2819	3850	22.3491	3.7679	1.73254	6.66533	3	0
2823	4062	19.3741	3.92122	8.05241	0.284184	3	0
2824	4937	19.8283	11.447	13.121	-8.65495	3	0
2825	8239	16.9072	4.57737	13.3791	11.9592	3	0
2837	4860	16.0241	9.10111	24.8055	66.8867	3	0
2838	7243	24.1283	1.34558	7.87046	-2.01086	3	0
2859	4341	3.90129	12.8775	-7.88889	-1.9448	3	0
2860	6515	7.94434	5.20296	2.60362	21.0475	3	0
2863	8489	21.5367	10.2827	0.400887	-7.74989	3	0
2867	6896	2.62772	13.539	-4.85961	-0.0420363	3	0
2867	7265	2.69202	13.5374	-1.45662	-2.29196	3	0
2879	5515	9.25253	5.08327	11.2108	-1.60928	3	0
2887	7253	20.7289	5.04627	2.97548	-5.49415	3	0
2895	6869	9.32598	12.0752	1.97381	9.71804	3	0
2911	7609	14.2618	2.55102	0.612927	1.7263	3	0
2912	3217	18.6766	6.29488	8.68396	17.8276	3	0
2923	6084	13.1787	13.8142	63.9725	-3.64219	3	0
2933	7076	19.4122	1.78061	6.42257	3.90383	3	0
2944	6941	17.8814	8.71948	24.0484	3.79643	3	0
2951	6666	8.50731	15.8682	-10.0681	0.118365	3	0
2961	7942	20.9795	1.07847	2.59144	-1.75473	3	0
2996	7186	13.1453	3.49141	14.008	2.43815	3	0
3001	4260	9.06704	8.03963	6.18093	11.2187	3	0
3030	4955	18.5109	8.11148	28.0226	4.14891	3	0
3030	7525	18.4963	8.24887	2.54817	3.16733	3	0
3035	7913	20.8164	7.44134	23.5929	13.1221	3	0
3051	4428	7.91685	9.4529	3.04713	-21.2735	3	0
3057	6546	12.6246	8.72636	20.8331	9.50226	3	0
3070	6553	1.7319	4.83296	0.076536	4.83101	3	0
3074	4406	4.52051	5.36128	1.19567	10.3469	3	0
3110	5235	13.1492	14.9379	120.216	37.5503	3	0
3117	7992	25.3595	8.98506	11.5507	-11.8291	3	0
3134	8433	15.1964	9.58322	4.16063	52.4115	3	0
3142	8613	12.8887	11.0612	5.31546	-53.357	3	0
3169	3977	11.7198	13.1583	12.4707	-61.8404	3	0
3170	5111	23.4492	5.29128	-4.6829	-9.44611	3	0
3170	5562	23.3053	5.26647	2.56536	-13.2115	3	0
3176	7219	1.74303	12.5014	1.64591	-5.18243	3	0
3185	5120	10.5144	1.74656	3.40981	-3.39159	3	0
3191	9220	3.22759	4.84169	-2.05382	2.21478	3	0
3195	3827	1.13657	13.951	0.966281	-2.39149	3	0
3220	3292	11.6028	7.33551	2.20923	15.6941	3	0
3229	8420	12.8183	15.1784	-82.0704	-12.0256	3	0
3231	3330	13.8481	14.1267	144.496	2336.64	3	1
3252	6987	22.473	5.20414	9.75605	0.541573	3	0
3260	4783	15.6462	10.6804	32.6873	3.54077	3	0
3261	8554	17.6135	8.45498	-7.90058	-17.4732	3	0
3269	7990	7.23038	3.75924	4.01294	-2.75112	3	0
3293	8494	20.2465	8.00168	5.71584	-0.73696	3	0
3313	9340	9.38692	7.60971	0.873375	1.17413	3	0
3328	4871	4.81925	12.8199	1.26497	-7.05019	3	0
3329	4529	1.61035	9.54528	-2.86245	-0.863016	3	0
3331	8062	14.0146	6.5138	27.4742	-1.11908	3	0
3340	6842	8.02438	8.6019	0.472256	-11.8901	3	0
3372	4895	22.1824	7.46126	16.3169	-4.93723	3	0
3384	9926	26.9607	4.20569	2.12671	-3.74699	3	0
3392	7539	16.6976	13.3386	29.1794	75.5205	3	0
3401	4436	23.2229	9.24933	9.50947	14.2854	3	0
3416	3827	1.23463	13.9821	0.946043	1.12407	3	0
3452	4542	19.6028	12.1201	-40.3595	-42.0031	3	1
3473	5905	19.5419	3.08679	12.8827	-1.01888	3	0
3486	8146	9.70292	5.22284	19.0995	8.08735	3	0
3507	8760	12.1871	8.0989	8.70416	-6.1491	3	0
3510	7168	15.6423	8.99997	-14.286	44.3902	3	0
3522	7836	26.8423	8.16898	9.69169	-18.1872	3	0
3523	7121	12.8957	2.39666	9.13918	-3.49953	3	0
3523	8076	12.9178	2.52114	13.0195	14.5505	3	0
3545	7991	16.9263	1.29906	3.76048	-14.1531	3	0
3551	4260	9.01425	8.08214	9.76443	-7.48915	3	0
3555	6791	19.2784	3.59439	2.77077	-8.81368	3	0
3558	8122	9.99987	2.64906	11.298	1.62693	3	0
3561	5624	5.54991	2.76586	0.377574	3.77114	3	0
3565	5221	16.6558	10.3061	11.348	-36.3763	3	0
3565	7798	16.6104	10.4067	3.81261	44.5249	3	0
3566	3795	12.4204	2.49756	3.28895	-36.4613	3	0
3571	5861	15.5723	7.49168	-10.0751	18.7402	3	0
3579	6662	3.00147	9.15989	0.77049	2.25009	3	0
3594	5085	4.30905	5.40497	9.07059	0.592054	3	0
3602	8522	9.98868	1.65365	4.30206	-2.98071	3	0
3612	8113	12.2397	10.1946	15.667	-40.657	3	0
3615	8914	7.16336	2.20563	-0.759545	7.18085	3	0
3622	7847	15.8397	13.2453	23.261	-29.916	3	0
3622	8892	15.7495	13.3399	14.3624	96.4152	3	0
3642	9665	15.165	11.9829	-62.5133	0.212138	3	0
3671	4701	2.56292	12.7951	-6.76135	2.55418	3	0
3697	9931	15.586	15.3939	12.3617	-27.0069	3	0
3701	7117	17.765	5.73412	7.76656	-18.2722	3	0
3717	6774	7.26988	8.70758	1.37944	8.62351	3	0
3752	9001	19.9394	6.94586	10.4948	3.79127	3	0
3758	3909	5.61857	12.4919	-1.0252	1.17183	3	0
3759	8438	8.75511	5.23335	-11.964	-2.91545	3	0
3765	7619	2.62766	7.01592	4.22432	0.225579	3	0
3775	9264	21.1988	4.94497	4.11431	-1.00317	3	0
3786	6608	13.9183	12.5035	17.806	-3.07501	3	0
3797	8045	6.11783	3.33865	3.21656	0.749195	3	0
3814	9316	16.0532	5.78129	-0.823179	-1.3979	3	0
3823	7799	18.1569	8.38927	-13.1718	0.106039	3	0
3829	8077	16.4343	14.949	-19.6251	11.2933	3	0
3839	4572	9.89041	12.2817	13.852	-0.013077	3	0
3850	8176	22.4555	3.81759	2.64943	-16.3681	3	0
3852	6461	9.39474	6.38744	-23.6934	-0.919495	3	0
3853	9303	9.9229	8.30817	-5.73201	-1.10478	3	0
3865	7816	2.64777	6.03875	-1.17776	8.77136	3	0
3900	4349	17.0791	2.99064	14.8024	-13.1071	3	0
3900	6027	17.0141	3.09299	18.7476	-4.76063	3	0
3919	8476	16.3225	3.61211	3.94311	-0.235622	3	0
3941	8036	26.5587	2.49359	6.25549	0.939097	3	0
3947	6778	8.22863	10.2019	0.842499	1.29389	3	0
3954	9520	14.4112	12.1988	56.5507	23.847	3	0
3964	6673	16.3397	4.44782	16.7699	-33.3733	3	0
4000	4343	6.63408	13.4369	-10.3283	-2.03503	3	0
4023	5811	14.5708	11.3016	-1.12837	-52.4788	3	0
4025	4416	2.57284	7.60098	7.44415	4.24738	3	0
4050	5308	8.25893	13.1299	0.589475	-5.77904	3	0
4059	5372	13.4676	7.09937	-32.4058	2.88024	3	0
4059	9900	13.3242	7.07355	6.36114	27.9298	3	0
4062	8643	19.3336	3.83587	-1.2699	-8.90017	3	0
4062	8815	19.3851	3.80389	7.01897	12.3291	3	0
4065	8080	17.2292	14.2534	-1.4166	6.5931	3	0
4076	7358	15.2699	14.3281	19.4934	39.9185	3	0
4078	4365	6.03844	1.2926	0.89094	7.05523	3	0
4084	6241	1.67141	6.54974	1.50472	1.39246	3	0
4103	8660	6.43823	2.84121	1.49854	3.16994	3	0
4103	9982	6.49447	2.81233	7.46329	0.87522	3	0
4152	7731	11.3727	10.6617	2.08914	54.9419	3	0
4152	7808	11.4723	10.6177	10.6425	-54.6725	3	0
4160	4603	23.2449	3.26992	3.92719	1.82891	3	0
4171	8821	21.856	9.25782	17.9915	-16.8997	3	0
4196	5417	9.58639	5.68217	4.57096	-7.87498	3	0
4203	6189	19.2624	1.40305	3.44516	-1.26926	3	0
4240	4946	26.0481	4.96823	-6.13362	-4.76805	3	0
4259	7215	5.32189	14.0727	-2.54188	3.77652	3	0
4260	8008	9.00397	7.94043	7.45956	-16.4048	3	0
4290	9752	26.2982	9.30954	1.8183	-11.3789	3	0
4360	9832	4.78194	13.1252	0.494591	-7.40308	3	0
4369	8198	11.3879	10.2332	39.3008	-0.134492	3	0
4437	8397	19.861	2.17243	1.23959	-5.69685	3	0
4452	7754	18.2638	9.83379	6.51176	31.8737	3	0
4527	4528	19.2643	7.21194	-12.1035	-2.26684	3	0
4527	9230	19.2048	7.11075	8.07472	26.8976	3	0
4528	4715	19.313	7.17586	5.03354	6.40789	3	0
4542	5533	19.5601	12.0692	5.43179	-82.9017	3	1
4554	8395	9.46427	5.07437	2.71806	-6.00208	3	0
4565	6256	8.41905	3.71134	4.05122	-0.366938	3	0
4565	9003	8.46467	3.75285	9.4054	-1.63978	3	0
4565	9521	8.42799	3.65144	10.505	6.51962	3	0
4605	8528	7.99768	3.05274	17.2344	-2.4332	3	0
4628	7462	3.65925	15.4792	-1.00321	2.40702	3	0
4630	8691	10.2778	4.22053	-5.44101	-3.02428	3	0
4635	5768	9.26566	6.15223	6.20553	-4.48684	3	0
4655	7684	21.1725	3.33512	-11.2461	-2.63675	3	0
4668	8745	2.33151	13.0591	-1.97211	-5.01873	3	0
4684	6477	6.31987	1.10992	7.36726	-6.75539	3	0
4693	9252	8.57368	4.9269	14.1102	0.45666	3	0
4705	6235	23.0652	1.85736	7.5774	-12.9695	3	0
4710	8642	24.1163	3.44613	2.77121	-4.50194	3	0
4712	9529	14.7993	12.1914	-28.6512	-25.0466	3	0
4727	7755	24.7262	6.75834	12.0466	-1.73014	3	0
4732	5547	13.4308	2.84642	2.79221	-32.6678	3	0
4739	9726	8.98164	8.97533	12.1193	-17.0158	3	0
4747	8082	1.20932	7.81459	6.46101	-0.534733	3	0
4755	7532	13.4993	9.90698	-14.6174	26.2905	3	0
4761	8682	8.51464	4.10021	8.44814	22.7978	3	0
4807	5339	26.251	5.32669	2.13417	16.1226	3	0
4820	6660	7.72973	7.60307	-22.103	3.85299	3	0
4841	6576	8.89818	6.0568	2.54054	-3.13123	3	0
4851	5409	2.36165	4.33217	4.54901	-0.122538	3	0
4861	9443	18.0533	5.81961	13.665	-31.2964	3	0
4862	6636	5.48057	13.8353	2.06006	-7.25237	3	0
4864	7197	2.10011	3.30286	5.63217	2.93377	3	0
4888	7309	17.3106	8.10623	10.3377	-0.0996769	3	0
4889	8333	19.4751	8.01103	17.8667	-1.96749	3	0
4895	7161	22.25	7.37897	1.7813	1.5954	3	0
4946	9739	26.0084	4.86107	-0.919792	-5.61044	3	0
5043	9443	18.1129	5.84718	9.70214	21.491	3	0
5076	9225	9.55477	4.00483	-0.334622	-3.10342	3	0
5121	8731	12.4584	3.44355	1.39263	40.1012	3	0
5134	7867	1.33499	1.30098	1.73799	-0.535054	3	0
5176	7507	7.68529	1.70864	9.73331	-0.476872	3	0
5213	5505	17.7434	12.9667	8.3884	9.97655	3	0
5219	5909	18.4259	12.4309	-34.9969	7.4644	3	0
5234	5804	12.2964	4.76833	-10.0476	-9.90689	3	0
5258	7827	8.98656	4.03619	0.445439	3.93117	3	0
5301	9447	18.8711	11.7977	6.47474	-190.346	3	1
5316	6308	6.03688	14.7369	0.816377	-2.65973	3	0
5327	6625	17.0287	1.55801	8.47812	1.27003	3	0
5341	8337	21.9731	5.94008	-8.96547	6.56768	3	0
5343	6612	11.1162	1.17557	4.3804	-0.471939	3	0
5357	7458	10.1121	5.8302	8.28121	23.7377	3	0
5357	9452	10.2262	5.88359	10.7435	16.8281	3	0
5365	8522	9.88398	1.75646	3.5206	-6.37419	3	0
5370	8819	10.7072	6.53101	19.3216	0.501431	3	0
5384	6086	26.7432	7.47106	-6.22235	0.586933	3	0
5387	6228	3.01326	10.8495	-7.5631	-3.0736	3	0
5387	8636	3.07419	10.9323	3.81713	-0.901068	3	0
5399	6414	20.3516	1.43839	-3.67143	-3.01423	3	0
5428	5442	12.1306	3.83963	2.85322	3.4433	3	0
5429	8318	6.79759	4.50565	7.87261	1.26606	3	0
5432	9178	25.9177	2.34829	2.24621	4.28576	3	0
5433	8413	5.53895	9.02695	0.0269884	13.3532	3	0
5499	8333	19.4794	8.07759	6.28585	-15.5815	3	0
5500	7783	6.57748	6.55528	0.234466	-1.49187	3	0
5500	8488	6.55803	6.49443	0.738765	0.678292	3	0
5506	5932	22.8463	8.21524	0.0699979	-7.77147	3	0
5575	6115	1.32916	9.47108	1.626	9.04367	3	0
5591	9595	14.3909	1.33808	9.47189	-21.0501	3	0
5593	7415	21.119	9.81157	6.91299	17.2263	3	0
5609	7410	2.51276	7.07398	2.67332	-3.52722	3	0
5631	8876	20.8409	2.71082	-3.12466	-11.1418	3	0
5649	6904	11.8445	14.7006	12.1022	62.3396	3	0
5669	6389	14.7031	11.0764	-59.828	27.9877	3	0
5673	8713	21.5471	9.28301	2.99217	-17.8766	3	0
5677	6576	8.85489	6.01895	-4.03465	9.67942	3	0
5683	8935	5.96526	12.4929	3.36584	4.94513	3	0
5691	8854	13.6689	6.63381	20.3322	-0.366633	3	0
5700	9133	12.3996	7.26001	9.80125	7.66681	3	0
5724	6600	5.38632	11.402	2.4407	11.2494	3	0
5725	8571	16.7172	3.87282	10.2443	-1.64492	3	0
5765	7610	2.06781	4.6436	6.29571	7.17543	3	0
5787	9164	19.752	6.79168	9.99201	23.7876	3	0
5807	7939	25.3461	2.26433	3.21902	1.41325	3	0
5822	8041	9.95039	9.16554	3.36229	10.1057	3	0
5823	6153	7.38089	7.00352	9.36435	7.01579	3	0
5823	9056	7.51012	7.0296	6.42513	3.82934	3	0
5833	8044	3.4584	9.10698	1.36286	-12.6289	3	0
5833	8917	3.52016	9.12304	0.359683	3.43773	3	0
5841	7344	5.50651	7.66516	8.43856	0.684597	3	0
5854	6815	16.135	9.81583	21.4127	-7.29343	3	0
5895	9529	14.9215	12.2578	-18.3523	-2.42713	3	0
5900	9436	25.1023	4.67282	5.9906	-10.1359	3	0
5904	9696	24.3383	5.22445	0.0404605	6.29071	3	0
5905	6850	19.5824	3.14143	-20.059	4.41302	3	0
5908	9791	2.4212	12.3334	-7.14091	-1.61691	3	0
5910	6383	5.6951	6.96083	-2.44519	4.32246	3	0
5921	6384	10.4803	4.60682	5.58398	-28.5618	3	0
5921	8587	10.4066	4.68788	8.84332	-17.9899	3	0
5927	8084	15.5212	8.41914	-36.0466	-16.8262	3	0
5957	8948	2.17325	7.83659	3.21404	-11.4075	3	0
6015	7414	6.81619	10.812	2.00368	-13.6714	3	0
6016	6591	19.5957	3.63941	-9.26724	-0.741622	3	0
6020	8360	15.2009	6.5687	2.32009	-17.256	3	0
6036	7609	14.1177	2.5514	5.38155	9.43209	3	0
6044	8061	21.9255	2.24246	-0.236387	2.44476	3	0
6068	9053	13.6121	3.57651	14.4568	-7.84259	3	0
6070	7976	20.1623	5.73124	16.9636	1.42956	3	0
6095	7766	8.21397	7.53818	9.28384	-6.56917	3	0
6103	8752	7.25915	1.35982	1.04463	9.97002	3	0
6119	8755	20.5046	6.45369	-8.27981	14.3213	3	0
6149	6721	8.00327	9.79069	2.45483	-25.5637	3	0
6153	7686	7.28578	6.9163	12.9262	-0.894527	3	0
6170	8395	9.44591	4.95779	14.9942	-0.278886	3	0
6174	6490	6.04379	2.80229	1.15529	0.136197	3	0
6182	6500	18.2045	6.37466	2.26424	-4.49143	3	0
6190	9662	10.444	15.685	-23.9518	-5.01587	3	0
6203	6582	26.6759	8.43479	6.96298	23.31	3	0
6214	6837	12.3316	9.95188	-14.0822	-8.88454	3	0
6237	6815	16.0257	9.90523	12.1803	-38.5997	3	0
6279	9341	23.8165	8.12709	5.81967	17.4483	3	0
6292	7887	19.4191	3.05272	13.6061	2.95535	3	0
6302	8598	1.8874	15.7584	-2.03816	0.410446	3	0
6316	6342	14.6565	4.15357	4.97104	-2.71647	3	0
6321	8320	5.07974	7.9126	-12.0927	2.49163	3	0
6408	9418	15.6997	14.5647	18.2631	58.4893	3	1
6408	9634	15.6328	14.6131	-1245.92	-531.964	3	1
6424	8661	4.66034	5.94079	3.03707	14.382	3	0
6431	9437	21.6964	4.35795	4.35705	0.677897	3	0
6439	7966	24.763	2.84835	1.17338	5.32343	3	0
6450	8714	14.1244	7.63742	22.4076	26.9142	3	0
6467	7989	23.2561	8.65978	3.37073	-14.8142	3	0
6476	7728	7.15901	9.83387	5.3401	-16.906	3	0
6495	8754	14.1173	14.324	6.20049	6.69867	3	0
6501	7007	8.88847	5.30814	9.36084	9.41688	3	0
6534	8655	11.769	6.95668	11.6338	0.17396	3	0
6626	9548	1.06122	13.8072	1.44743	1.24451	3	0
6651	9937	14.3706	14.5844	-103.201	-46.3309	3	0
6694	6746	15.841	8.69134	13.0011	31.4483	3	0
6745	7167	15.5009	5.02105	15.2324	5.59662	3	0
6758	8408	5.21826	6.52024	3.37523	-5.76611	3	0
6844	7163	19.4919	2.36941	12.8962	-7.2498	3	0
6850	9237	19.6245	3.19009	17.1236	-0.614256	3	0
6898	7061	5.96017	2.56442	1.84013	-1.8134	3	0
6898	9057	6.01987	2.44276	2.8393	-4.10679	3	0
6936	8842	3.42146	14.0371	0.80632	2.30176	3	0
6947	9296	9.34642	2.7389	15.578	4.44135	3	0
6947	9539	9.29782	2.78773	3.0455	-2.02081	3	0
6969	8216	12.1555	11.6794	8.38469	3.66423	3	0
6982	8590	17.1118	4.20538	17.1075	13.329	3	0
7018	9499	26.4915	9.27703	8.46301	20.5281	3	0
7018	9771	26.5895	9.19841	-5.12361	8.95094	3	0
7068	7727	10.9273	14.1329	4.86102	43.3398	3	0
7134	8429	3.3173	15.8276	-2.28216	1.56216	3	0
7143	7778	7.11316	13.3266	1.61213	9.78184	3	0
7145	9189	2.06815	6.72696	0.784745	-2.4868	3	0
7228	9906	25.9856	1.80212	-1.44028	-3.02007	3	0
7268	7754	18.2624	9.91701	-90.7967	-305.247	3	1
7284	7375	8.39658	12.6465	4.70218	-12.3652	3	0
7305	9872	9.91002	15.8988	-6.01871	-0.790289	3	0
7309	8329	17.2591	8.19804	10.1643	-13.1966	3	0
7336	8125	23.0217	7.86444	5.83136	11.1969	3	0
7365	8715	23.3634	7.7172	6.29081	0.177787	3	0
7365	9656	23.3633	7.7817	-11.8009	5.21619	3	0
7373	9334	18.93	6.88615	0.809375	-16.133	3	0
7386	9618	6.59459	2.38028	4.37506	-7.90217	3	0
7401	8492	4.28813	11.6915	-5.55896	1.37785	3	0
7405	7423	1.98495	4.33881	1.77703	-0.342797	3	0
7414	7536	6.8636	10.8943	7.77265	8.05478	3	0
7423	9161	2.05139	4.35977	2.57936	0.350232	3	0
7474	8125	22.9879	7.79755	3.83062	-21.2841	3	0
7553	9382	5.02895	11.4866	0.890869	-0.657888	3	0
7558	7975	8.91451	13.7145	-27.4905	9.92726	3	0
7668	9714	2.65459	4.12389	2.68043	3.96219	3	0
7685	7911	3.18781	13.1478	1.26151	6.99859	3	0
7715	9512	13.5041	6.33526	24.1919	2.25052	3	0
7762	9583	4.44731	5.71311	2.33998	1.65031	3	0
7819	9568	17.4513	13.0579	6.42829	-51.9381	3	0
7850	9601	14.1884	14.7316	-122.15	94.8278	3	0
7866	8540	14.2204	5.48683	9.27504	21.6862	3	0
7902	9889	16.5261	8.70371	18.0899	-11.0335	3	0
7922	8838	15.3711	12.1854	-0.0644266	23.6278	3	0
7923	8558	12.3866	8.44632	4.6978	-8.80688	3	0
8064	8697	17.7927	4.9913	18.441	-1.0319	3	0
8134	9451	22.3927	7.25182	5.92187	-20.1235	3	0
8163	8354	13.667	2.87926	7.95774	3.33975	3	0
8195	9080	3.77798	3.14947	-0.387503	-2.54262	3	0
8197	8838	15.3172	12.0579	2.85809	22.8758	3	0
8212	9992	2.87535	8.02684	-3.63374	8.00892	3	0
8240	9431	2.17284	2.45819	0.897686	-0.717707	3	0
8286	9036	5.25376	5.72498	6.91659	2.81519	3	0
8289	8844	24.9825	4.24555	-0.0766945	1.48075	3	0
8301	9658	23.1453	2.42627	1.78244	-3.83048	3	0
8354	8986	13.682	2.99056	12.7746	-1.51914	3	0
8355	9367	12.9756	8.60364	8.9018	21.2792	3	0
8399	9207	8.48657	2.48525	8.02032	7.44712	3	0
8426	9671	16.0172	11.1149	-327.891	429.422	3	1
8427	8624	10.89	9.51182	-4.65528	21.8431	3	0
8474	8773	5.45759	15.2572	-2.27485	-0.0248251	3	0
8488	9347	6.46408	6.51441	1.04267	3.29765	3	0
8522	8974	9.97364	1.77372	5.38307	10.7842	3	0
8542	9165	24.6521	9.34839	9.06706	-0.454214	3	0
8544	8763	1.62694	12.0061	2.50611	0.866022	3	0
8570	9254	15.5903	1.23355	8.63248	-3.40772	3	0
8571	9023	16.7022	3.75707	18.2959	-5.16983	3	0
8573	9819	7.4155	5.22092	0.480172	0.900099	3	0
8660	9982	6.49522	2.87525	4.57988	8.1356	3	0
8670	8717	26.4606	3.13201	2.46774	4.97881	3	0
8729	9903	7.74572	11.6676	-1.31464	18.0975	3	0
8730	9572	11.1519	12.6888	8.37581	-23.9492	3	0
8788	9825	21.1088	8.15759	12.7021	0.324731	3	0
8796	9417	11.687	3.71662	-5.42744	13.8912	3	0
8841	9213	5.80433	1.09861	8.63358	-4.70541	3	0
8936	9023	16.7999	3.70271	2.05214	0.50254	3	0
9000	9297	1.76379	9.0938	-2.13884	2.05518	3	0
9053	9746	13.6764	3.4935	5.21969	-16.0968	3	0
9089	9831	2.80534	9.62452	5.49401	0.271055	3	0
9125	9857	5.27104	10.9013	2.03766	-15.5067	3	0
9175	9583	4.39373	5.75297	-4.9206	0.228885	3	0
9283	9340	9.45409	7.60338	1.74399	-8.58416	3	0
9296	9539	9.28002	2.72436	5.47914	3.69349	3	0
9514	9830	13.0538	6.88089	0.856004	30.8762	3	0
9628	9776	15.3473	2.3072	4.16014	-34.5168	3	0
1000	13486	1.48413	3.51803	5.54158	0.404871	3	0
1000	44903	1.36596	3.50996	4.86388	0.112599	3	0
1004	51210	2.91798	2.25776	4.00265	-0.811681	3	0
1007	21330	19.2471	5.57107	-8.00562	-1.96345	3	0
1007	28217	19.1301	5.55969	10.8439	-24.1134	3	0
1007	30757	19.2619	5.50828	9.7049	-15.7657	3	0
1012	34103	7.34066	8.26137	-5.15589	-10.2125	3	0
1019	18161	12.45	7.02284	2.66946	-49.0885	3	0
1020	34199	2.31705	4.00432	0.911605	1.22474	3	0
1020	41916	2.22683	3.9608	4.64364	-1.72329	3	0
1034	24409	18.5935	8.49594	1.06822	18.2373	3	0
1034	30322	18.6023	8.37769	4.11542	-12.1487	3	0
1034	31941	18.4858	8.41282	-5.04501	10.8871	3	0
1035	33125	15.5252	4.00679	9.72505	27.3895	3	0
1035	43568	15.4131	3.98092	3.08426	-25.1677	3	0
1035	46423	15.4624	4.02873	15.4019	-3.27583	3	0
1036	11327	11.8083	1.15684	15.2746	-1.14036	3	0
1040	20044	2.40565	1.71238	5.67447	-0.351616	3	0
1040	35245	2.37616	1.56625	4.27451	-0.562883	3	0
1041	46322	9.01504	6.387	12.2517	-12.8967	3	0
1041	47351	8.95106	6.35024	2.27392	10.7314	3	0
1045	40967	10.9596	6.9873	-0.84019	27.8403	3	0
1047	10193	4.35015	14.8115	-3.53834	2.7129	3	0
1047	28803	4.42336	14.7803	0.15617	-2.32262	3	0
1049	35723	25.527	7.97176	6.83941	1.60354	3	0
1049	43772	25.5492	7.91555	-6.21835	-6.029	3	0
1049	46232	25.5717	8.01628	-14.13	-1.63477	3	0
1050	10965	15.931	8.07503	5.13638	30.7059	3	0
1050	49670	15.8756	8.15839	5.28716	-40.2815	3	0
1052	10941	4.72568	11.449	-3.76766	11.8393	3	0
1052	11014	4.67142	11.5693	-4.64047	9.27002	3	0
1052	12897	4.65085	11.4855	7.7882	-8.20258	3	0
1052	47935	4.7785	11.5244	5.48941	-0.0766785	3	0
1058	17932	3.7801	3.91349	4.29886	5.72375	3	0
1058	33805	3.67734	3.95457	2.59222	5.23409	3	0
1058	41988	3.73659	3.97908	1.27324	-9.59838	3	0
1058	47476	3.68361	3.88532	3.84729	-1.55115	3	0
1059	21888	13.4656	7.86203	-5.8677	11.1971	3	0
1059	44486	13.5201	7.94268	16.6505	0.363785	3	0
1060	25040	20.1559	9.87177	6.09837	-16.5443	3	0
1072	32594	19.193	10.9308	12.7455	46.1103	3	0
1074	21420	16.685	2.14847	13.0961	-11.9157	3	0
1074	35588	16.7133	2.22126	3.32078	2.91054	3	0
1074	46480	16.6131	2.1382	13.7007	14.2937	3	0
1074	52547	16.565	2.2087	2.69801	-8.11275	3	0
1075	16952	3.87658	6.38795	2.14533	14.0452	3	0
1075	46237	3.85413	6.47334	5.77215	-5.64169	3	0
1076	24392	14.6252	6.5429	9.66112	34.6999	3	0
1076	28500	14.5924	6.62112	10.2507	-57.7097	3	0
1079	17343	17.7746	10.3887	42.7338	22.8827	3	0
1079	33792	17.6907	10.3998	-12.8614	-40.5137	3	0
1081	16624	6.56881	12.0978	0.963751	3.66824	3	0
1081	20889	6.61957	12.1361	-7.01079	-0.621732	3	0
1086	29347	19.3283	11.3865	3.1973	-18.4383	3	0
1086	33930	19.4067	11.3507	8.78549	32.8236	3	0
1086	45696	19.4488	11.397	11.7448	-5.25105	3	0
1088	12048	19.244	2.78177	-10.3694	0.47948	3	0
1091	20851	15.3673	4.92907	14.182	2.89012	3	0
1091	26040	15.3721	4.82681	13.1755	-8.60053	3	0
1092	13272	11.09	14.8601	-9.56741	17.3258	3	0
1092	22346	11.1293	14.9158	-51.3437	-56.2865	3	0
1092	26338	11.2144	14.8143	-59.7937	74.7755	3	0
1094	23251	15.7872	9.94791	2.99178	48.8195	3	0
1094	23772	15.7568	9.84183	34.0922	-4.09001	3	0
1094	26758	15.6872	9.96639	27.387	-9.97383	3	0
1094	26948	15.6895	9.8469	1.28682	24.7688	3	0
1095	15179	12.8328	1.71287	8.31615	-4.10266	3	0
1095	27441	12.7662	1.7126	16.0584	0.687607	3	0
1095	31744	12.8693	1.77095	7.17444	-0.0197111	3	0
1095	41513	12.7589	1.83213	11.1779	-22.8821	3	0
1095	46981	12.8339	1.83567	13.36	13.4637	3	0
1099	14934	7.06571	13.9156	1.25835	-0.715561	3	0
1099	18351	7.07246	13.9811	-9.61648	5.55547	3	0
1104	26060	15.8983	12.6546	85.9359	15.5611	3	0
1104	48808	15.9851	12.5789	6.09741	-54.1435	3	0
1104	49702	15.8766	12.5359	12.9696	25.3902	3	0
1108	21212	16.3375	9.54178	1.76769	-39.0174	3	0
1108	27980	16.3656	9.59752	24.3167	-2.30843	3	0
1110	24126	1.41802	10.6374	-6.4629	-0.81667	3	0
1110	34890	1.47233	10.7643	-5.37355	1.59247	3	0
1110	39721	1.50696	10.7035	4.42175	0.462592	3	0
1111	46309	18.2732	11.2536	13.1357	24.7692	3	0
1111	48639	18.232	11.3755	26.0674	6.52773	3	0
1117	25111	5.05434	5.50729	1.85959	-11.0007	3	0
1117	50816	5.13602	5.58397	2.67086	6.79414	3	0
1117	52390	5.07517	5.63604	-2.19791	-4.56272	3	0
1123	32460	1.97357	3.68762	0.346282	-0.771017	3	0
1129	18321	5.04682	15.2128	-5.87729	0.207364	3	0
1129	41750	5.06119	15.3269	-3.84367	-0.667593	3	0
1129	48767	5.10415	15.2845	-1.97672	-2.18161	3	0
1130	38367	1.77458	13.8253	-0.961959	5.37341	3	0
1136	10635	15.2652	2.01333	15.093	0.108115	3	0
1137	52730	25.6325	9.41408	1.89717	0.425967	3	0
1138	35236	17.0447	3.32642	14.9554	-6.84662	3	0
1139	42769	22.1432	6.22202	3.804	-19.3861	3	0
1144	28995	20.5763	6.87909	1.69275	-4.35916	3	0
1149	26132	13.2948	13.6234	10.1144	7.97213	3	0
1152	34832	5.55496	15.6692	-5.07968	1.11863	3	0
1152	52211	5.41648	15.6338	-3.36452	-5.12669	3	0
1153	19871	3.57041	5.88203	6.18656	-3.04898	3	0
1157	12359	19.512	7.10377	3.10024	-10.7674	3	0
1157	23162	19.5453	7.19587	12.1714	25.1175	3	0
1159	11757	24.0163	1.6219	8.08772	19.5812	3	0
1159	13532	24.0464	1.56401	-1.95525	-10.5163	3	0
1159	42405	23.933	1.53175	4.59784	-1.1661	3	0
1160	15210	6.78118	7.14487	0.933872	-1.4486	3	0
1161	36973	20.1771	11.5292	9.59159	-5.05121	3	0
1161	44323	20.1225	11.5027	-0.378589	11.6444	3	0
1163	11113	24.0708	2.41017	3.056	16.671	3	0
1163	39739	24.1677	2.45422	6.84397	-9.18082	3	0
1164	18044	7.6686	4.07483	9.91943	1.20153	3	0
1164	52173	7.77636	4.10887	4.89015	4.9162	3	0
1165	41956	18.6159	11.8849	-212.707	-279.481	3	1
1165	47010	18.6885	11.7652	19.924	84.9522	3	1
1165	51136	18.7267	11.8438	-696.847	-62.1684	3	1
1168	22647	15.8262	2.99639	9.39627	19.1072	3	0
1168	29943	15.9005	3.0801	3.18542	-4.51983	3	0
1168	41924	15.84	3.08667	7.70121	-3.08682	3	0
1173	34237	26.0052	8.40385	4.5653	9.76332	3	0
1176	29643	23.4786	6.98756	4.60864	-2.76248	3	0
1176	36989	23.4355	7.0248	-10.2947	11.1869	3	0
1179	43103	20.854	1.4534	-0.726514	8.82723	3	0
1179	45158	20.9631	1.46427	8.31521	-11.3799	3	0
1180	11694	20.6153	9.26406	-3.97464	-18.5829	3	0
1180	17176	20.6745	9.37973	4.45144	38.7623	3	0
1183	42304	23.0281	6.50014	9.34338	-0.688237	3	0
1184	26629	1.89159	11.4616	1.17025	-7.02747	3	0
1184	50053	2.01281	11.5303	1.11349	-4.91706	3	0
1185	33916	3.77055	14.2916	0.67792	-0.285169	3	0
1188	17112	10.7224	3.83672	7.16135	1.20744	3	0
1188	35605	10.7356	3.96898	4.09238	0.290216	3	0
1190	16481	6.8117	11.113	3.47312	17.3591	3	0
1193	47307	2.67633	3.96467	-3.32524	2.96717	3	0
1193	48793	2.61415	3.9672	0.350222	-2.4265	3	0
1200	15025	2.7818	10.445	2.05775	-4.85569	3	0
1200	23456	2.85658	10.4303	-0.731735	3.45519	3	0
1200	38262	2.90357	10.4822	3.34352	1.43324	3	0
1203	27961	14.9606	3.16503	1.69395	-45.3205	3	0
1203	51836	14.8615	3.12935	15.0847	47.9112	3	0
1205	49142	23.0407	9.68383	0.0394314	1.88666	3	0
1206	16300	17.4311	2.45074	1.42742	8.49662	3	0
1206	33137	17.3085	2.46371	2.19755	-16.6112	3	0
1206	51532	17.3041	2.37435	2.65855	15.2954	3	0
1216	45640	15.2725	9.97654	-30.8604	19.3671	3	0
1222	34652	20.8085	4.38433	6.87707	-16.8429	3	0
1223	35755	2.99293	9.70548	1.56855	15.4496	3	0
1226	24340	9.08287	6.09199	5.13182	6.14754	3	0
1226	30335	9.10901	6.16673	3.49677	-3.65055	3	0
1226	45744	9.13213	6.03849	7.77044	0.173897	3	0
1228	22386	6.50269	13.8111	-0.0729603	5.15351	3	0
1228	34633	6.58371	13.8133	2.16261	-4.23367	3	0
1230	19493	12.1228	4.65384	6.93958	3.71594	3	0
1231	24365	19.7512	7.77331	7.06107	41.4799	3	0
1231	33788	19.694	7.72822	13.0991	-15.586	3	0
1232	12750	8.61849	6.10679	7.06306	13.8693	3	0
1232	44559	8.74346	6.1514	9.62535	29.0642	3	0
1238	37562	1.42903	8.46868	3.71746	-5.39924	3	0
1239	31027	13.7037	13.7332	18.0045	-118.448	3	0
1239	45898	13.6159	13.8105	-24.2971	18.6114	3	0
1240	47751	21.9481	7.39344	10.3358	-9.11152	3	0
1246	11223	2.48439	9.90626	1.74723	9.99938	3	0
1246	46782	2.43394	9.87153	-10.5757	1.75853	3	0
1246	50868	2.37515	9.95644	1.57791	8.1563	3	0
1249	19554	24.2654	6.28801	-0.524289	8.10573	3	0
1249	38528	24.3211	6.3213	14.7392	-1.19791	3	0
1251	26420	19.0463	8.66444	2.79811	18.0339	3	0
1256	16494	2.92141	6.77068	1.54877	-3.28804	3	0
1256	37975	2.90029	6.71271	-1.80153	-2.28309	3	0
1258	29122	1.24693	8.84162	6.72678	0.080289	3	0
1260	24527	14.2447	3.3459	7.32878	2.48011	3	0
1260	40438	14.2892	3.45344	10.4864	0.484003	3	0
1261	26880	7.58375	11.1236	-22.1011	-3.46282	3	0
1264	24022	13.1901	8.79403	19.365	-33.5189	3	0
1269	13251	22.4512	7.08649	-12.1795	5.59363	3	0
1269	25534	22.4005	7.12248	-8.5469	-4.2264	3	0
1270	10375	11.4569	13.9067	-34.6823	46.3451	3	0
1276	11091	21.7304	2.32518	8.95906	1.00269	3	0
1276	23866	21.6837	2.27564	6.63378	-22.488	3	0
1276	39966	21.8123	2.29307	2.15719	7.42022	3	0
1278	15398	8.23364	4.82773	7.85898	8.84152	3	0
1278	36619	8.1052	4.85864	4.82875	22.4389	3	0
1280	10796	14.0031	9.63999	30.0302	-1.89814	3	0
1280	19765	14.0003	9.74227	29.626	2.52605	3	0
1287	11258	22.8403	7.91637	8.80947	-0.640361	3	0
1287	23236	22.8003	7.88168	2.42166	13.4274	3	0
1287	31585	22.7473	7.95703	12.0171	0.971575	3	0
1288	37926	20.8633	7.2154	3.71694	10.6169	3	0
1289	13193	2.75561	10.8173	-4.59741	-2.56973	3	0
1289	32293	2.84425	10.7474	4.76937	9.83142	3	0
1293	27505	23.2097	6.02049	14.7129	2.64264	3	0
1293	46664	23.2716	5.90229	5.91082	8.28204	3	0
1294	46365	24.4869	5.13412	4.46479	11.958	3	0
1303	48085	2.24433	5.16317	4.35975	-3.26065	3	0
1305	31371	26.3135	2.63962	2.75772	-3.8087	3	0
1307	25725	20.5117	3.82652	4.98685	-5.69214	3	0
1309	32736	10.6422	12.2518	16.3526	-0.841694	3	0
1309	38409	10.7253	12.2708	-35.3535	-3.46852	3	0
1309	40435	10.7184	12.3283	15.407	2.37023	3	0
1310	38813	5.91519	13.394	-7.01122	5.57121	3	0
1311	40961	24.1462	9.03204	-2.91416	-16.9522	3	0
1321	30289	21.2225	3.83319	7.26781	-0.106303	3	0
1321	43325	21.1666	3.94334	5.32337	8.12957	3	0
1321	48475	21.1602	3.82597	2.41992	13.0767	3	0
1326	17171	16.6177	5.38881	8.38264	-8.06926	3	0
1326	23398	16.517	5.47031	8.12339	-36.0082	3	0
1329	16688	1.95877	7.37668	1.32249	4.37006	3	0
1329	19022	1.86098	7.42555	7.53439	-0.548978	3	0
1329	35871	1.92959	7.50083	0.0281276	1.36904	3	0
1331	21457	8.89951	2.41276	13.4508	-1.56675	3	0
1331	21845	8.96068	2.46162	-3.11045	11.7507	3	0
1331	44775	8.87025	2.49944	3.1385	-4.03129	3	0
1332	17666	24.4325	6.19375	-0.432563	-2.67101	3	0
1333	10569	13.5333	9.19354	9.10506	-40.0338	3	0
1333	14660	13.5999	9.19685	19.5528	42.7557	3	0
1333	22396	13.5631	9.10453	26.9305	-1.53093	3	0
1335	50823	13.2392	12.4881	56.5461	9.22082	3	0
1339	51295	12.3435	7.62384	-0.3165	-1.38654	3	0
1339	52126	12.3124	7.56575	-24.2909	-3.28372	3	0
1341	51574	13.7836	14.9143	230.648	4.26578	3	0
1343	12834	23.1425	4.28775	-7.12472	2.55007	3	0
1343	38665	23.139	4.22985	3.58927	-5.35222	3	0
1345	12567	20.8665	10.5849	-142.376	24.5955	3	1
1346	25933	9.21256	1.8049	7.91649	-33.4326	3	0
1346	27358	9.12321	1.89158	5.80616	12.648	3	0
1347	23633	12.381	14.1373	0.851806	95.004	3	0
1349	11802	5.9273	9.44986	-16.3271	4.2064	3	0
1349	23843	5.95222	9.50947	3.87153	13.0914	3	0
1349	24444	5.8661	9.44398	4.1561	-11.4456	3	0
1349	30420	5.85504	9.54931	-6.55355	-5.12115	3	0
1355	19397	10.4725	3.97908	-14.2126	3.15581	3	0
1355	39931	10.345	4.00702	-4.8996	-6.90665	3	0
1355	46878	10.4749	4.04324	7.56846	18.2635	3	0
1357	25807	19.1918	12.1284	-21.3829	22.3803	3	0
1357	41471	19.2733	12.1964	1.16158	-17.558	3	0
1358	32268	22.1823	2.98316	4.1465	7.45883	3	0
1359	16205	15.6489	15.7119	0.893595	4.71342	3	0
1359	44008	15.646	15.65	-36.0266	-29.956	3	0
1360	18050	16.0776	6.08241	-19.284	16.846	3	0
1361	14826	5.2694	4.08116	6.74335	11.0805	3	0
1364	28757	24.6018	3.76667	2.11315	9.16461	3	0
1371	18655	14.5549	14.4162	-2558.62	564.965	3	1
1371	34820	14.5132	14.2936	69.9061	3.51045	3	1
1373	11850	11.0337	15.9317	-32.158	-6.47744	3	0
1373	12523	10.9967	15.8734	-29.1476	6.81363	3	0
1373	36725	10.9019	15.9244	-35.9462	3.84332	3	0
1375	33575	10.6632	1.5172	1.34704	4.28008	3	0
1375	37077	10.6931	1.61595	7.49206	-0.500207	3	0
1375	39563	10.7609	1.54257	1.50165	2.98145	3	0
1377	12511	1.67005	8.76168	-8.09147	-0.848863	3	0
1377	45169	1.71477	8.80758	5.03366	0.533361	3	0
1379	15728	14.9324	4.6493	13.227	-1.16632	3	0
1379	33877	14.9711	4.71964	-13.4051	36.2526	3	0
1379	43163	14.8655	4.65491	6.19601	14.988	3	0
1379	52623	14.8751	4.77219	13.2879	-32.3324	3	0
1380	11600	11.1735	6.59025	-11.7155	-14.1907	3	0
1380	13225	11.0915	6.55749	15.8834	21.2987	3	0
1383	33092	20.603	3.24861	12.2702	36.9301	3	0
1383	50232	20.669	3.37232	4.91207	18.0177	3	0
1385	11777	16.2105	12.2542	-45.594	40.2481	3	0
1385	31163	16.2343	12.2	-1.55094	-42.7667	3	0
1386	48680	19.2177	4.34324	14.089	-13.9905	3	0
1388	23587	8.59331	8.10722	1.35374	-5.81478	3	0
1388	48265	8.63791	8.16322	1.45874	1.88652	3	0
1390	18439	24.6892	8.37941	3.46193	22.2366	3	0
1390	19275	24.6537	8.32416	13.7791	0.397184	3	0
1390	21488	24.7932	8.31752	16.7368	-1.44693	3	0
1390	36659	24.7627	8.26083	1.78835	8.31635	3	0
1395	31723	24.2578	7.51119	4.09549	-29.6463	3	0
1395	37080	24.2285	7.39914	5.62497	20.9721	3	0
1400	19935	18.313	1.6438	12.6607	0.825108	3	0
1402	29680	11.158	3.54487	8.58844	0.703337	3	0
1403	14703	4.85545	15.8801	-3.72752	0.223842	3	0
1407	22942	18.6921	12.4049	-34.7037	3.73412	3	0
1409	19904	18.5577	11.7652	15.2372	108.893	3	1
1409	20906	18.5329	11.7045	0.565147	0.542446	3	0
1410	32148	6.67921	12.5026	-9.05043	-5.37933	3	0
1410	45298	6.66135	12.3929	-16.602	-6.38156	3	0
1410	52612	6.71063	12.4277	0.301398	4.88552	3	0
1412	26067	2.18269	15.1882	-0.462523	3.42285	3	0
1413	37013	21.536	9.81762	27.3904	0.799084	3	0
1413	45504	21.6597	9.79659	28.1209	-3.29082	3	0
1417	49296	2.2779	10.2852	1.18329	12.1265	3	0
1418	11542	11.0843	3.09355	4.30058	0.71558	3	0
1418	28246	11.1392	3.12501	11.8478	0.301642	3	0
1418	31155	11.1553	3.01579	14.2587	-7.72552	3	0
1422	28822	4.58774	10.4795	3.63167	-11.2142	3	0
1422	34468	4.69194	10.5105	2.27197	9.29782	3	0
1422	36264	4.67266	10.5965	2.35031	-8.51666	3	0
1422	42069	4.58826	10.6027	1.50469	9.02106	3	0
1424	41016	1.9106	2.33482	2.51691	-0.485329	3	0
1429	38503	19.5286	6.62813	12.8697	0.654037	3	0
1429	46736	19.5705	6.73127	-2.96418	1.30717	3	0
1431	16817	3.00896	6.25334	-0.465666	4.37628	3	0
1431	18667	2.95933	6.30735	8.58079	-0.231021	3	0
1431	40897	3.08027	6.26784	2.84627	1.33756	3	0
1434	33003	14.5581	15.2123	-80.1542	16.6026	3	0
1434	35049	14.5885	15.3175	-118.363	10.1014	3	0
1440	35941	19.8399	2.53129	2.20095	-0.50517	3	0
1440	39329	19.8008	2.41164	4.99171	20.4668	3	0
1441	13468	6.77041	14.8945	-1.1923	-2.14724	3	0
1442	33575	10.6474	1.41443	8.3917	-3.96105	3	0
1443	14259	3.64384	2.88878	3.63785	-0.355432	3	0
1443	45318	3.70532	2.85976	0.484771	-3.37684	3	0
1444	24017	4.57487	5.58579	3.56666	13.3239	3	0
1446	25436	14.0868	9.17667	16.8797	48.7149	3	0
1446	31238	14.1499	9.16589	15.923	-4.97094	3	0
1446	52706	14.1187	9.29764	35.9427	-5.08711	3	0
1447	29133	14.4534	15.475	-8.9289	173.742	3	0
1447	29530	14.4284	15.4031	-97.4955	-118.264	3	0
1450	12500	10.2792	1.60969	12.6076	0.759572	3	0
1450	51412	10.223	1.59222	-2.85423	-2.88182	3	0
1452	33942	2.63976	11.402	-1.57397	-2.79828	3	0
1454	23545	20.8745	6.06316	11.7213	30.4256	3	0
1458	20341	26.7324	8.22437	4.16799	-25.6153	3	0
1458	48834	26.6401	8.18359	14.1575	-1.05099	3	0
1461	28038	3.88423	4.76389	-1.16854	13.6541	3	0
1461	41361	3.93198	4.6578	1.22997	-13.85	3	0
1462	36350	6.62963	5.38937	1.3191	7.93165	3	0
1464	16801	1.858	12.429	1.85921	-6.21303	3	0
1469	12268	4.38461	2.48254	2.59413	4.82535	3	0
1470	11864	7.7017	3.94501	4.31426	-0.248395	3	0
1470	18044	7.68675	4.00804	0.782173	-16.2087	3	0
1470	34921	7.80947	3.97495	3.26033	20.0715	3	0
1471	10635	15.3172	1.9865	4.36201	16.493	3	0
1473	17339	11.1785	13.0233	-43.5344	3.59933	3	0
1473	31459	11.0864	13.0489	8.57576	6.31719	3	0
1474	13721	10.5983	3.02669	6.05474	-5.20242	3	0
1474	34483	10.574	2.96652	2.43958	1.56416	3	0
1475	32163	10.4788	9.68733	-3.17361	-34.9053	3	0
1479	29458	8.44398	7.25111	-16.378	1.44356	3	0
1479	33309	8.37547	7.23748	11.9632	-1.05672	3	0
1479	42198	8.46283	7.31826	3.36443	9.29449	3	0
1480	35434	2.19862	6.10159	-4.4989	-2.06815	3	0
1481	23538	8.91508	12.8133	-23.9913	3.60735	3	0
1486	29090	25.9139	2.708	-1.08952	-0.268949	3	0
1486	32412	25.8837	2.76946	4.08314	-5.48564	3	0
1486	33739	25.9994	2.83028	3.70112	-2.0025	3	0
1488	21019	9.49611	13.9497	4.01056	-18.0409	3	0
1488	48354	9.46391	13.9981	7.17689	10.4794	3	0
1489	37624	6.32798	8.25754	5.83754	-19.9361	3	0
1491	32737	7.77462	7.78461	3.57335	11.2561	3	0
1492	19008	13.3828	5.63846	3.25448	-25.2211	3	0
1492	44018	13.4392	5.53716	16.7932	28.9342	3	0
1492	47502	13.4741	5.68008	13.8657	7.09736	3	0
1495	28400	26.5745	4.68257	2.18223	7.39121	3	0
1497	24334	9.56174	9.78187	-22.9264	-8.69396	3	0
1497	34759	9.55513	9.72464	6.34208	2.9292	3	0
1500	16440	26.7036	5.93593	2.22313	5.44584	3	0
1500	29125	26.7688	5.86136	4.43523	6.27497	3	0
1501	50849	3.2923	4.56439	1.50647	1.01364	3	0
1501	52673	3.34236	4.62028	1.24606	-0.821257	3	0
1503	11075	19.1599	1.73504	13.9099	-0.0502052	3	0
1504	12254	5.38873	2.15767	2.77384	-10.4652	3	0
1504	40474	5.36619	2.09567	-4.5123	1.49418	3	0
1506	46092	24.947	2.95059	8.5832	0.404922	3	0
1509	41824	10.3525	15.7904	-14.1178	-4.10486	3	0
1513	18955	4.71591	8.82229	4.60813	10.0489	3	0
1521	17262	20.7147	4.60829	25.8149	-2.67629	3	0
1523	22480	7.19312	15.6143	-6.94014	6.18718	3	0
1523	38126	7.10213	15.5753	-4.50206	-3.95741	3	0
1523	52281	7.17582	15.6688	-6.74661	-2.43877	3	0
1524	22634	10.8584	1.93866	0.913824	-1.7805	3	0
1527	22024	16.0421	13.6538	-25.8531	6.97037	3	0
1527	25995	16.0428	13.7815	36.3549	66.368	3	0
1527	36571	16.11	13.6547	12.2183	-6.26766	3	0
1528	20270	3.75235	6.921	1.72108	7.76207	3	0
1528	34977	3.63491	6.94226	2.61395	-1.67577	3	0
1530	11077	23.7231	6.34868	-3.22313	-3.71781	3	0
1537	51680	10.2045	13.1079	12.3392	-57.6824	3	0
1538	25567	26.8305	8.57764	-8.53647	-18.3457	3	0
1542	28257	21.3786	5.79424	5.35265	-20.2003	3	0
1542	33206	21.4364	5.74848	7.96273	22.248	3	0
1551	27507	6.97243	7.43817	-1.91378	6.20994	3	0
1551	34696	7.06787	7.43772	16.4393	1.01533	3	0
1551	50589	7.01451	7.34327	7.82044	-13.0882	3	0
1552	17232	5.89975	8.42807	3.26986	-20.315	3	0
1555	24445	2.62014	5.06207	1.96853	0.154766	3	0
1555	25899	2.73365	5.02426	10.1326	-0.850447	3	0
1556	35493	3.29625	6.23191	5.7706	-0.674983	3	0
1556	48537	3.36131	6.32341	3.80214	-6.77667	3	0
1563	21816	11.2569	2.0804	9.01647	1.16124	3	0
1565	12528	9.97	14.5566	-11.2172	23.3331	3	0
1568	31418	5.7151	12.0051	1.73212	-7.15625	3	0
1568	50043	5.72611	11.911	0.480403	18.5887	3	0
1568	51623	5.6198	11.9073	3.47594	-13.0365	3	0
1572	24179	9.90459	1.1534	9.49674	0.56273	3	0
1580	14190	15.8216	15.5421	12.6582	21.1198	3	0
1580	44390	15.6976	15.5357	-34.9014	-55.5825	3	0
1581	16220	9.68736	15.4535	-14.0606	-16.809	3	0
1583	21674	2.35392	10.1073	-0.339681	2.44531	3	0
1583	43449	2.26662	10.1728	1.26108	7.85186	3	0
1583	49296	2.31501	10.1971	-9.55245	2.21259	3	0
1584	17964	1.57023	14.8749	-3.60646	-0.759818	3	0
1585	17942	6.84433	2.06834	0.380243	13.3663	3	0
1587	37948	16.1622	3.32975	2.88943	-23.5754	3	0
1587	45337	16.0579	3.27979	-1.12294	-3.1777	3	0
1588	23161	5.09908	4.49328	4.51006	3.30095	3	0
1588	26399	5.24162	4.50674	6.06126	13.9616	3	0
1588	32164	5.21345	4.44764	-6.08772	4.8644	3	0
1590	25536	7.45079	10.5545	5.68897	22.6503	3	0
1590	47693	7.32408	10.5262	8.34052	-6.34177	3	0
1591	16495	7.42602	4.14586	3.60894	10.579	3	0
1591	27106	7.48013	4.13303	2.12717	-2.87608	3	0
1591	27383	7.51488	4.1809	0.436649	6.04929	3	0
1598	14028	6.66177	10.4448	-9.48504	0.899884	3	0
1598	17893	6.61827	10.3589	3.29963	7.06747	3	0
1598	34966	6.72572	10.4335	5.02206	-9.68176	3	0
1598	42837	6.68865	10.3118	-3.75118	-6.38736	3	0
1613	15544	5.82849	8.18132	5.11702	-12.8862	3	0
1615	12948	5.64786	9.64664	4.27009	3.22664	3	0
1615	24945	5.55284	9.65902	2.5966	6.42714	3	0
1618	15281	18.7645	8.46316	6.01925	-12.9854	3	0
1618	29976	18.7863	8.52093	19.2696	-0.315729	3	0
1619	42460	8.90306	7.73015	5.57417	-30.3898	3	0
1621	10162	23.7493	1.76705	-4.81483	1.56471	3	0
1621	18297	23.6783	1.70163	0.00283562	7.44834	3	0
1622	41395	11.6575	3.8837	7.71666	-12.3061	3	0
1624	11908	2.14887	7.35933	1.78735	-1.33139	3	0
1644	50177	4.97922	13.3519	-5.60859	3.84636	3	0
1644	52097	5.03571	13.2657	-7.74331	5.3066	3	0
1654	15607	7.18827	6.37894	2.54508	-7.29785	3	0
1654	16104	7.18859	6.47616	3.64371	-1.70599	3	0
1654	45011	7.10203	6.4143	2.6768	7.59462	3	0
1654	45556	7.12403	6.47402	-0.235159	-0.571818	3	0
1657	17526	14.1669	3.63302	8.31225	-11.7165	3	0
1662	10729	17.8416	7.28576	4.13872	-11.8605	3	0
1662	17066	17.96	7.31422	5.01904	22.9973	3	0
1663	45378	23.6425	9.35907	1.49079	19.1205	3	0
1666	24275	26.3996	8.92046	-9.84369	-11.1032	3	0
1667	19604	24.6022	1.29207	6.74914	0.765001	3	0
1667	23724	24.6885	1.18697	4.46493	-5.53038	3	0
1667	25085	24.6106	1.14558	3.78793	0.31638	3	0
1667	51423	24.5566	1.18196	-2.1198	-1.99335	3	0
1673	19944	9.37257	15.3711	-7.8405	-8.29425	3	0
1675	27914	11.2355	5.86095	6.70625	-5.76467	3	0
1678	16092	3.10626	2.79293	0.395358	-0.757719	3	0
1680	12804	1.41883	7.32514	5.28253	0.154071	3	0
1680	25080	1.38757	7.26814	0.611952	1.76199	3	0
1680	29851	1.38741	7.37761	0.833631	-7.14172	3	0
1683	10531	8.88805	12.2286	-23.2879	-11.1835	3	0
1683	13685	8.81798	12.3538	-7.2848	-25.7838	3	0
1690	15133	26.5403	1.81085	2.80158	0.389152	3	0
1692	15587	10.3889	2.23353	3.06301	-17.1453	3	0
1692	29578	10.408	2.13385	10.8825	0.186642	3	0
1692	41207	10.45	2.24517	10.0352	4.93356	3	0
1695	26039	15.4557	9.45494	-11.821	-3.80874	3	0
1695	47433	15.5135	9.54554	29.3847	19.2552	3	0
1695	50446	15.5996	9.45833	4.5187	-11.0237	3	0
1698	47420	3.42699	12.3495	-3.85204	-0.881777	3	0
1700	12745	25.4111	4.87113	9.38823	-2.31174	3	0
1700	51034	25.5086	4.83141	5.81331	0.265324	3	0
1703	21228	6.78853	2.58781	1.80689	0.309899	3	0
1703	23394	6.77066	2.53496	2.45295	-3.2464	3	0
1703	27816	6.87017	2.54073	4.40011	17.3437	3	0
1707	49891	3.5103	12.7411	0.127425	-5.39504	3	0
1708	33255	11.4817	2.39624	10.2283	0.212077	3	0
1708	36447	11.4168	2.40743	13.0544	0.929811	3	0
1710	13097	8.45637	5.44823	-0.855184	-11.2236	3	0
1710	36895	8.55489	5.4455	7.31542	1.51439	3	0
1710	46485	8.45239	5.35795	7.97675	3.18792	3	0
1716	11769	26.0304	3.09248	3.30405	1.03439	3	0
1716	33739	26.0189	2.95436	3.53156	3.24875	3	0
1719	25881	12.5784	13.1177	-38.3655	15.2472	3	0
1719	36377	12.5422	13.1792	25.7841	-24.4073	3	0
1719	42676	12.4884	13.103	26.6366	119.338	3	0
1725	33093	17.5318	12.307	2.594	56.5977	3	0
1725	41012	17.5308	12.4113	-9.03241	37.4107	3	0
1725	46808	17.5733	12.359	6.39505	-42.2909	3	0
1727	17691	2.67749	2.51944	3.81045	0.173293	3	0
1727	32860	2.76561	2.5698	2.36607	-0.28685	3	0
1731	38521	1.84548	14.7052	-3.42592	0.630333	3	0
1731	38713	1.77817	14.6447	0.304453	-0.0538521	3	0
1733	41009	7.34804	13.7346	-12.4539	7.93454	3	0
1736	32517	24.8379	4.9404	1.62748	1.35701	3	0
1737	39694	26.3818	4.6988	7.77122	0.34352	3	0
1738	44041	20.5973	9.81379	14.4414	-3.45469	3	0
1741	17076	26.0952	2.11002	3.08787	-2.19815	3	0
1742	46992	13.4159	9.11985	-18.7916	-1.10772	3	0
1748	36150	18.6619	1.7795	3.02272	-25.0258	3	0
1748	40288	18.7352	1.8352	4.33209	37.4509	3	0
1748	49096	18.7538	1.74803	8.21658	-12.9345	3	0
1750	12401	2.84049	13.4523	0.681883	0.797136	3	0
1751	24884	14.0853	11.3771	16.6677	-0.921219	3	0
1751	28957	14.1217	11.2621	35.6062	-30.1689	3	0
1755	11896	6.4396	8.76792	7.73586	-3.30709	3	0
1761	37196	21.807	4.11447	6.80966	-40.7416	3	0
1761	47227	21.7122	4.14278	6.25447	5.49818	3	0
1764	18310	12.1816	13.3181	-17.4616	-22.2334	3	0
1764	34415	12.1866	13.3852	20.3381	73.5048	3	0
1764	36060	12.1156	13.3047	33.6845	-5.54735	3	0
1772	18633	15.1525	9.36814	34.6059	-12.327	3	0
1773	12872	11.0911	6.75854	-0.441917	-9.33405	3	0
1773	52213	11.1727	6.76836	17.8767	6.88023	3	0
1775	34241	2.39006	8.47604	4.13377	6.88618	3	0
1775	48902	2.27826	8.46322	1.60962	-0.735767	3	0
1776	12660	26.6503	2.01372	2.09631	1.51979	3	0
1776	27956	26.5942	1.99332	0.831081	0.0885322	3	0
1776	50011	26.6247	2.0942	2.09238	0.375316	3	0
1779	10991	15.1039	1.53353	10.2955	-11.0747	3	0
1779	22079	15.0716	1.62877	10.7183	0.515686	3	0
1779	42289	15.0512	1.5361	8.02023	-0.491395	3	0
1780	33569	7.8191	9.52177	5.06284	-9.00317	3	0
1784	35597	18.4427	7.62431	5.84083	-3.77475	3	0
1784	42170	18.5128	7.68642	19.448	17.0615	3	0
1790	20835	4.50432	5.88336	3.88281	12.0799	3	0
1790	44299	4.59395	5.84092	2.73038	12.8243	3	0
1792	15570	8.6833	11.4954	-5.88217	0.423931	3	0
1793	31961	21.841	1.44169	3.92971	-0.756698	3	0
1793	38670	21.8914	1.4118	-0.126466	0.936731	3	0
1799	20457	13.2311	11.2644	56.9361	87.6743	3	0
1799	33714	13.3023	11.3923	48.5448	-4.13651	3	0
1800	22161	8.10944	11.2205	9.95743	-20.7609	3	0
1800	38507	8.03629	11.1093	14.1827	-0.0298278	3	0
1805	12913	18.2853	3.47207	12.3956	-16.1513	3	0
1805	21495	18.2927	3.40677	-11.829	0.757977	3	0
1805	44294	18.4234	3.44602	-18.9975	8.62288	3	0
1810	18460	4.43012	12.1854	0.90433	16.307	3	0
1814	10278	6.67792	12.8251	-0.909908	-3.264	3	0
1814	12938	6.71305	12.9403	-23.374	-9.19248	3	0
1814	43304	6.80155	12.8684	5.4489	10.9926	3	0
1816	18646	6.97882	2.14211	4.47113	-15.8378	3	0
1816	44327	6.92248	2.25183	3.28533	-0.882848	3	0
1817	39469	2.09228	12.6626	2.01599	4.16422	3	0
1821	20500	7.32913	9.65959	-0.110051	-8.71053	3	0
1821	30319	7.30928	9.76079	-16.7784	3.80849	3	0
1821	43903	7.42353	9.71621	0.953577	10.5625	3	0
1822	17527	16.8501	8.72548	19.4064	-1.70829	3	0
1822	51058	16.7726	8.8014	22.5082	-47.3872	3	0
1824	11559	11.299	12.7952	-3.46631	-28.5205	3	0
1824	19255	11.3611	12.8877	-4.09321	41.035	3	0
1834	37745	2.17523	6.93592	2.09367	6.50121	3	0
1834	41596	2.12521	7.04956	-3.26825	-3.39108	3	0
1834	45505	2.07543	6.94958	0.202257	-1.35035	3	0
1835	19841	3.63164	13.8774	-0.827416	-0.940373	3	0
1837	16078	12.9321	15.2499	38.7344	73.9641	3	0
1844	30996	4.12269	5.39805	-2.4288	-5.18157	3	0
1844	39926	4.08353	5.44152	5.87464	-0.168507	3	0
1847	20643	5.58918	14.0396	-11.0142	0.0278033	3	0
1848	12025	15.0008	8.57203	4.85312	-66.1725	3	0
1849	19323	13.9192	7.66751	12.9089	9.81779	3	0
1849	38605	13.9867	7.65354	-0.466329	-15.4202	3	0
1850	11079	16.2619	12.4124	18.2243	-51.8133	3	0
1856	37207	14.7286	11.4038	55.9349	-0.772238	3	0
1861	40961	24.2176	9.13644	0.0306333	-10.1729	3	0
1864	10926	12.0226	11.4696	31.6668	-17.9852	3	0
1864	38856	12.0721	11.5146	-19.9181	82.7978	3	0
1865	10663	16.0025	14.8099	-19.0273	1.36552	3	0
1865	45742	15.9383	14.8243	-69.2062	-32.4648	3	0
1870	45117	4.78616	14.8715	-0.0124269	-2.037	3	0
1872	46445	17.5519	3.79731	23.8615	2.7604	3	0
1873	13214	9.42554	4.11278	2.55855	12.9844	3	0
1874	21000	20.49	1.23403	2.09899	-7.21512	3	0
1874	25138	20.5414	1.27265	9.91683	1.01358	3	0
1880	32786	3.53851	15.4579	-1.24426	1.18136	3	0
1881	29562	19.4209	9.28053	7.54851	-8.43886	3	0
1882	40244	19.8873	2.99148	4.30602	-28.2564	3	0
1883	33335	22.8966	4.33139	8.61044	-12.2431	3	0
1883	46257	22.9638	4.38636	2.7084	23.488	3	0
1885	17367	12.2607	5.64134	-3.10992	-17.053	3	0
1885	23909	12.2924	5.58037	11.2102	-0.143787	3	0
1887	51451	20.6706	10.3576	2.78508	4.65831	3	0
1888	29818	7.4514	13.6241	-2.3449	-7.4145	3	0
1899	30430	17.7762	10.0271	20.9994	0.546553	3	0
1899	47165	17.7089	10.0408	4.44586	9.50359	3	0
1900	17945	12.5288	12.59	-39.721	-14.0887	3	0
1900	38586	12.5748	12.492	34.7921	-58.7823	3	0
1900	48776	12.513	12.5316	10.4598	23.1507	3	0
1903	20530	7.96437	10.8867	1.30789	19.5589	3	0
1903	51281	8.05206	10.846	0.82414	8.68954	3	0
1904	36603	2.82867	5.32578	1.99332	0.806674	3	0
1907	28829	6.84978	12.4635	-14.9592	-2.07639	3	0
1907	52612	6.8192	12.4051	3.5982	8.95757	3	0
1909	21045	12.5801	11.1135	17.7899	14.6698	3	0
1915	11181	9.63146	14.7211	-11.6109	17.2604	3	0
1918	33513	1.91273	1.33355	2.03837	0.232287	3	0
1920	23502	13.498	7.73355	-5.32704	22.4784	3	0
1920	34137	13.3703	7.73461	-8.19995	-11.9042	3	0
1926	13353	8.41515	13.6428	-16.4601	5.98019	3	0
1926	46508	8.49207	13.6645	-1.68101	-16.2195	3	0
1926	48610	8.52192	13.5688	-13.4374	13.9245	3	0
1928	18511	26.4551	2.38263	2.53247	-2.33495	3	0
1929	19459	9.25608	9.54904	9.65697	26.1312	3	0
1929	23792	9.22776	9.47902	-6.82484	-25.8038	3	0
1929	44204	9.14551	9.59879	-2.05183	2.08566	3	0
1932	19823	15.0386	13.6877	23.8136	-68.109	3	0
1932	41184	14.932	13.6455	22.5586	100.845	3	0
1933	12817	6.44279	8.94829	0.826252	-4.44493	3	0
1933	50873	6.39861	9.05654	2.87755	2.18248	3	0
1937	17570	13.1097	6.22058	-12.516	-36.2456	3	0
1938	21336	14.3263	10.7671	41.4238	123.808	3	0
1938	40009	14.4207	10.8543	3.65354	-26.4697	3	0
1942	16966	2.68084	14.9465	-0.844138	1.52237	3	0
1944	16795	2.89237	7.32444	1.38512	1.38701	3	0
1944	25300	2.92966	7.26432	6.26777	6.15971	3	0
1944	48157	2.80136	7.21299	6.61744	-13.275	3	0
1948	32605	25.3887	9.14582	7.4599	6.49109	3	0
1951	43209	15.788	11.6994	35.2669	107.779	3	0
1951	52553	15.8224	11.5824	24.106	-78.6626	3	0
1954	11664	12.6206	15.5545	35.3692	-25.1723	3	0
1954	39609	12.7098	15.534	-73.268	-18.3155	3	0
1957	37163	3.92884	12.0226	-5.56672	-0.688965	3	0
1957	41449	3.99154	12.0195	-3.91609	4.41585	3	0
1957	42447	3.9381	12.1239	-3.26667	2.43121	3	0
1960	35559	14.1056	2.40467	2.11898	1.79855	3	0
1964	21362	8.83923	14.2069	-12.4191	9.91267	3	0
1964	47890	8.75439	14.2537	-17.1618	3.00963	3	0
1967	15848	1.57646	4.01895	0.772781	3.47535	3	0
1967	37846	1.51336	4.03144	3.0789	-6.00866	3	0
1969	12548	8.00771	3.63951	2.0587	1.03499	3	0
1969	47019	7.94376	3.63197	4.64636	-0.597385	3	0
1981	10639	9.14464	8.44374	6.15744	12.3444	3	0
1981	50490	9.11301	8.36687	9.11486	-20.1512	3	0
1986	35927	10.4885	12.0509	-5.39763	5.35333	3	0
1987	33545	7.0308	2.9054	6.97483	0.674306	3	0
1987	52095	6.99144	3.02869	3.25981	-3.24579	3	0
1989	41284	11.9399	6.90901	5.83082	-22.7361	3	0
1989	42127	11.9088	7.00971	20.0931	0.482444	3	0
1989	42133	11.8787	6.89036	15.7669	0.333063	3	0
1992	16267	16.9483	8.33585	2.6856	28.5936	3	0
1992	16901	17.0173	8.41381	5.86203	37.0291	3	0
1992	35342	17.0665	8.35079	13.5422	-75.5968	3	0
1993	15422	18.0159	8.92247	21.0236	-2.20636	3	0
1997	22666	8.21048	13.2597	5.94075	-10.4514	3	0
1997	36246	8.22763	13.3552	-17.6005	5.64987	3	0
1999	21859	7.72223	13.8064	-2.48289	-0.821009	3	0
2003	30676	26.8828	2.47051	3.13548	0.288116	3	0
2005	27501	26.4689	4.00985	0.570397	-0.008724	3	0
2008	27511	7.06953	12.7922	4.22424	3.31336	3	0
2008	51246	7.1692	12.8168	5.81569	-4.02182	3	0
2013	23701	6.53387	14.0124	-6.83113	-0.588969	3	0
2013	27376	6.597	14.105	1.42062	-1.79943	3	0
2013	49880	6.49038	14.1162	-11.3468	0.394798	3	0
2017	27533	10.9358	4.48458	5.57363	-0.249746	3	0
2018	21555	12.7907	6.28941	19.5737	-3.33873	3	0
2018	41534	12.8441	6.33414	-7.47687	1.48468	3	0
2022	27738	3.71025	4.51319	2.77779	-0.470507	3	0
2023	15019	16.589	6.29175	17.9271	-11.4295	3	0
2025	25735	12.2051	14.3791	2.36659	115.652	3	0
2031	15102	1.30035	12.6976	0.793785	5.62578	3	0
2035	27322	11.261	5.59122	1.08304	8.92305	3	0
2037	24134	4.00811	13.0036	-6.52673	1.58831	3	0
2037	37179	4.06545	12.9989	-1.48028	-3.85089	3	0
2038	48680	19.3373	4.34464	6.83162	10.9962	3	0
2040	26658	4.51713	15.684	-0.182489	-0.257532	3	0
2040	40296	4.48284	15.6259	-3.21501	1.90822	3	0
2042	21363	23.3647	3.78552	5.23517	-6.27796	3	0
2042	43200	23.2912	3.84704	2.69524	10.6369	3	0
2044	13241	14.4722	13.531	-7.83585	-72.3508	3	0
2044	31969	14.3637	13.4821	20.645	54.492	3	0
2046	14295	13.5677	3.23885	8.34174	11.4861	3	0
2046	51581	13.5781	3.17516	1.17473	4.88658	3	0
2049	14366	3.49919	6.76684	7.90574	0.219816	3	0
2049	34977	3.57093	6.86444	0.603498	1.56002	3	0
2049	51840	3.63385	6.81439	8.68486	-0.691092	3	0
2053	16941	26.1107	4.00586	7.26652	-1.57432	3	0
2053	23663	26.1379	4.07025	1.88353	1.45562	3	0
2053	43575	26.2078	4.0825	3.29684	-3.36711	3	0
2054	24000	20.8615	1.19704	2.23759	15.906	3	0
2055	13182	21.2058	2.47156	6.68385	-3.68971	3	0
2055	31278	21.1226	2.585	8.0216	-2.06158	3	0
2056	24860	24.7003	4.28119	4.76155	-14.0681	3	0
2056	25279	24.7596	4.2264	4.01195	0.504173	3	0
2056	49769	24.738	4.35547	10.9294	8.6961	3	0
2056	50651	24.822	4.25389	12.5717	0.593887	3	0
2057	19575	22.8827	3.37249	3.4345	-3.58495	3	0
2057	26646	22.785	3.33617	3.74952	-1.01142	3	0
2057	39059	22.8154	3.39357	10.7885	0.322549	3	0
2059	14054	4.82857	1.3366	1.13391	0.959936	3	0
2059	17677	4.76098	1.35144	8.28005	-0.646473	3	0
2063	30634	12.4105	1.11213	6.23094	0.265642	3	0
2066	16139	24.2777	9.57423	2.46782	-0.938701	3	0
2066	45963	24.2305	9.45915	-20.7534	7.4688	3	0
2067	24132	1.88642	13.4881	-1.49601	7.45965	3	0
2067	42367	1.85467	13.4303	0.84529	-2.24805	3	0
2070	45380	10.852	3.76202	12.1479	-18.0746	3	0
2075	25744	1.09256	5.75057	5.43322	2.00754	3	0
2079	33227	13.6287	5.52605	-34.5012	9.40055	3	0
2080	15029	16.7492	9.78372	9.44106	-52.8996	3	0
2080	20091	16.7214	9.85581	7.59863	59.1614	3	0
2080	28422	16.6879	9.73921	20.8163	70.9903	3	0
2080	49457	16.6376	9.83754	23.0239	-63.1733	3	0
2081	29997	14.215	13.505	6.14068	170.398	3	0
2081	31969	14.2925	13.4907	84.6358	-0.842674	3	0
2082	17547	15.0048	12.7094	-3.96209	364.183	3	1
2082	20047	15.099	12.7596	-271.158	250.117	3	1
2082	49787	15.0115	12.8374	42.6683	1.46282	3	0
2084	25789	11.2413	2.40482	2.12539	-31.114	3	0
2085	10508	16.2268	4.62707	7.07536	40.5283	3	0
2085	33487	16.2904	4.64077	12.5932	-25.9728	3	0
2088	44557	2.70516	9.40549	5.46988	-0.570602	3	0
2088	45456	2.59221	9.40627	6.49131	0.923471	3	0
2090	17064	8.56547	6.29331	8.74612	-13.1291	3	0
2090	23591	8.57371	6.42646	13.6159	-16.9882	3	0
2094	47569	22.2102	6.39907	-2.57911	-2.02791	3	0
2097	13926	16.9052	7.74713	-7.67661	-20.3727	3	0
2097	23728	17.0517	7.77306	4.39639	40.4186	3	0
2097	52191	16.9213	7.80843	20.3656	-42.3215	3	0
2097	52670	16.9951	7.68826	31.0843	13.6358	3	0
2099	15691	16.5466	9.34731	44.0609	2.94382	3	0
2100	28063	20.8569	7.65785	-8.22723	-8.12349	3	0
2100	29739	20.9363	7.76179	4.78973	31.713	3	0
2101	10733	17.7806	2.46099	18.9318	-1.58481	3	0
2101	48993	17.7028	2.51337	1.34682	-16.946	3	0
2103	39891	8.16753	1.75317	-2.47268	-4.27996	3	0
2103	44119	8.23929	1.75198	2.26413	5.30025	3	0
2107	32529	24.5865	9.46311	5.92631	-1.76544	3	0
2108	34252	11.7767	6.27211	9.98264	-27.7428	3	0
2108	49154	11.7557	6.38845	14.5584	-0.799584	3	0
2112	16145	26.8159	5.3973	1.42544	-3.54188	3	0
2112	28762	26.8729	5.37793	-0.75478	7.20791	3	0
2119	11494	9.78372	11.1745	2.31031	2.94552	3	0
2119	14082	9.80403	11.2347	-8.82564	-9.31762	3	0
2119	32156	9.82117	11.1231	8.66276	0.849335	3	0
2124	24392	14.5602	6.45791	-10.2883	7.84863	3	0
2124	36020	14.4698	6.4325	-13.5897	-12.4312	3	0
2127	20756	16.4843	7.58531	6.92416	6.68586	3	0
2133	13778	19.222	11.6436	13.4324	-26.9499	3	0
2133	17330	19.1062	11.7057	10.4785	3.06875	3	0
2133	33226	19.1609	11.7336	1.91514	10.4748	3	0
2133	43540	19.1464	11.6024	-9.94184	9.58885	3	0
2142	10786	3.90015	10.0569	1.86847	3.80421	3	0
2142	16374	3.99896	10.1325	1.90821	1.12638	3	0
2142	30065	4.04149	10.0505	3.00163	12.4089	3	0
2142	46815	3.93751	10.1295	-3.09473	-1.61687	3	0
2143	37350	6.25463	1.75876	7.65285	-0.503768	3	0
2147	19728	14.9301	12.4407	47.278	-44.566	3	0
2147	45693	15.0341	12.3554	48.3253	-3.50608	3	0
2149	10754	16.89	9.44018	16.3322	40.6755	3	0
2149	18217	16.9474	9.36671	13.8551	-20.5722	3	0
2152	12178	26.5559	3.84791	3.26905	2.56058	3	0
2153	32745	12.0973	2.53364	-13.533	16.9827	3	0
2162	20014	15.1103	12.5232	8.7363	-12.2985	3	0
2162	31072	15.229	12.4805	22.7274	0.273316	3	0
2167	14130	4.25046	10.0725	2.53792	0.924716	3	0
2167	43419	4.17204	10.0948	-16.4194	-1.12831	3	0
2167	49437	4.24441	10.0174	-2.11352	-0.560992	3	0
2168	35693	11.9125	9.03789	13.7289	-34.945	3	0
2169	22060	5.54875	3.42566	5.96563	9.65331	3	0
2170	45372	1.73941	14.9539	-1.09792	2.00605	3	0
2173	22716	23.3282	5.55666	1.57502	15.5057	3	0
2173	41282	23.2887	5.49642	3.39211	-12.4339	3	0
2175	14629	9.79339	12.9368	10.4397	32.4944	3	0
2178	26314	10.8223	8.46032	18.8563	0.281875	3	0
2181	40845	26.49	7.55566	0.0779279	-5.8243	3	0
2181	41366	26.5701	7.61083	3.28161	-5.71717	3	0
2182	36172	18.5462	8.79394	3.95557	38.1463	3	0
2182	48012	18.5098	8.83956	9.04348	-45.3114	3	0
2184	20686	25.8505	6.56849	-7.74945	9.06719	3	0
2184	50195	25.9097	6.67762	0.982867	-24.5806	3	0
2185	44100	22.7391	3.81491	-12.9277	-8.05058	3	0
2186	13332	17.6684	4.52371	22.8051	25.9556	3	0
2186	14186	17.6483	4.63325	10.7158	-24.9675	3	0
2186	39170	17.765	4.5779	7.7888	-20.1307	3	0
2186	47536	17.7134	4.6519	17.2513	1.51514	3	0
2188	52204	9.23671	4.93176	1.90764	16.0381	3	0
2189	23277	13.6483	1.08369	1.14989	4.53096	3	0
2190	24564	16.7744	1.15607	8.13537	-1.42647	3	0
2190	39158	16.6797	1.14132	4.55445	-3.61546	3	0
2197	35797	6.64137	6.98764	10.8363	7.7987	3	0
2197	36388	6.76959	6.98268	1.75173	-1.03334	3	0
2198	49158	4.91905	11.6168	-5.62964	0.467498	3	0
2201	22238	9.8705	6.83818	10.1371	-20.9037	3	0
2207	21342	14.2674	7.92801	-10.0257	14.0598	3	0
2213	34846	19.936	5.24407	14.5858	-1.65208	3	0
2215	18015	13.9634	5.70889	5.41786	18.0638	3	0
2216	17238	17.0372	12.6838	-12.9825	-54.3165	3	0
2216	49258	17.0842	12.7773	23.8855	51.7385	3	0
2217	42930	21.572	8.04964	4.05144	-37.969	3	0
2232	13356	6.134	14.1387	-8.18622	3.52292	3	0
2232	49767	6.15219	14.1904	0.0860042	1.83748	3	0
2234	10864	14.8271	9.46446	1.61856	13.5346	3	0
2234	32447	14.8237	9.52938	2.8442	-19.0619	3	0
[truncated: 44,065 more rows]
