# Supplementary material for: Study on stability analysis of soil nail reinforced slopes under loading based on the discrete element method
Source: PLoS One. 2026 May 26;21(5):e0350163. doi: 10.1371/journal.pone.0350163 (PMC13210361; doi:10.1371/journal.pone.0350163)
Supplement: S1 File — (ZIP) [file pone.0350163.s001.zip › DATA in PFC/1.5_14_10000__balls.txt]

id	x	y	radius	vel_x	vel_y	rotation	disp_x	disp_y	ball_type	ball_stress
6	6.93088	3.87901	0.0663017	3.57512e-07	-1.5346e-08	-0.00109361	-0.0012822	-0.00150569	0	5643.3
7	24.6996	3.68834	0.0661725	2.00585e-06	-3.65669e-06	-0.00339974	0.000796998	-0.000581497	0	3181
12	3.10159	12.1016	0.0509531	3.26339e-06	-1.71791e-05	-0.0169448	-0.000856549	0.000529176	0	154.754
13	25.4106	9.36017	0.0532987	5.9151e-07	-2.83753e-06	0.00378529	0.00104195	0.000933649	0	879.766
17	9.91643	4.64344	0.0733272	1.2658e-06	4.18449e-07	0.0277972	-0.00113754	-0.00294415	0	2977.94
19	6.01624	5.2307	0.05695	4.2125e-07	3.79007e-07	-0.0265101	-0.00159099	-0.00169991	0	4273.74
21	10.2273	12.183	0.0736155	1.07636e-05	-1.3699e-05	-0.141387	-0.00272793	-0.0118463	0	668.34
22	18.9452	5.97454	0.0711969	8.77668e-06	-9.46671e-06	-0.00505238	0.00335053	-0.00374747	0	760.888
23	24.3639	1.33183	0.0743081	-5.51707e-09	-1.5294e-07	-0.0106738	0.00013157	-0.000121297	0	2488.31
24	6.06192	9.73946	0.0702117	-5.17806e-08	-4.6692e-06	-0.0407218	-0.002559	-0.00233998	0	2481.33
25	14.8236	8.55373	0.0650594	1.51853e-05	-1.19457e-05	-0.0207174	0.00280233	-0.0104327	0	9122.76
32	25.7574	7.9406	0.0623302	6.87507e-07	-4.43385e-06	-0.0286157	0.00101318	0.000351072	0	1205.68
33	22.9227	1.56788	0.0611813	4.46564e-07	-9.87207e-07	-0.0225947	0.000353127	-0.000246377	0	3184.45
35	10.619	10.8593	0.063695	1.03081e-05	-7.88133e-06	-0.0896212	-0.00216788	-0.0111732	0	6401.25
36	24.9853	7.4361	0.0704374	-6.39237e-08	-1.34879e-07	0.0370613	0.00152571	-2.17341e-06	0	2322.35
38	1.77331	14.1973	0.0689745	1.46682e-06	-2.71944e-06	-0.00336903	-0.000168833	0.00174085	0	426.225
40	13.1436	6.0226	0.059253	1.1827e-05	-1.12173e-05	0.00131233	0.000355592	-0.00593488	0	2013.69
43	12.1085	7.80395	0.0637265	1.28627e-05	-1.78702e-05	-0.189526	-0.00063698	-0.00844728	0	4673.93
48	5.15515	13.7545	0.0639966	8.2246e-06	-1.24992e-05	-0.0241103	-0.0011617	0.000284059	0	1244.04
50	26.5878	1.31098	0.0517331	2.97151e-07	-4.84842e-08	0.0033056	1.62032e-05	-7.34252e-05	0	2622.23
51	2.6569	4.88745	0.0569854	1.64951e-06	-9.47417e-07	0.0191297	-0.00063295	-0.000746514	0	2117.22
54	15.9738	4.49223	0.0651129	5.73155e-06	-7.15955e-06	-0.0206726	0.00138157	-0.0036992	0	6775.7
55	16.571	6.08394	0.0526254	1.177e-05	-1.1923e-05	-0.0143592	0.0027061	-0.00530642	0	400.036
56	12.4051	5.51601	0.0661494	4.75174e-06	-6.09177e-06	0.0442485	-0.000451643	-0.00490488	0	4539.87
57	16.8924	12.9618	0.0582426	9.64333e-06	-1.24897e-05	0.224458	0.00612645	-0.0107822	0	14866.1
59	25.9238	3.14669	0.0655528	3.92948e-07	-9.47977e-07	-0.00983914	0.000352967	-0.000430202	0	2220.71
60	13.6532	9.82408	0.0743989	5.73204e-06	-9.50743e-06	-0.0184369	0.00195023	-0.0131098	0	11548.9
63	15.5681	9.0781	0.0727707	9.25878e-06	-9.44263e-06	-0.086776	0.00413354	-0.0106446	0	6554.76
66	8.00107	1.56945	0.0646488	-1.556e-07	-4.08245e-06	0.039721	-0.000352167	-0.000389793	0	4537.82
67	5.24627	9.42115	0.0715959	1.04255e-06	-4.95872e-06	0.00725118	-0.00211692	-0.00163825	0	2154.54
68	12.1244	6.06999	0.0507543	2.96588e-06	-9.44291e-06	-0.0396533	-0.000507078	-0.0055446	0	4403.95
69	10.6202	5.97244	0.0718533	3.56567e-06	-2.13659e-06	0.0117403	-0.00148584	-0.00502251	0	5931.19
70	13.4819	3.9286	0.0749461	5.52208e-07	-3.9493e-07	-0.0185232	2.46339e-05	-0.00285427	0	5648.81
73	15.8619	5.44236	0.064192	1.20632e-05	-1.1758e-05	-0.0781624	0.00164904	-0.00474425	0	2306.38
74	14.5548	11.996	0.061199	2.85612e-06	-7.83788e-06	-0.050638	0.00528824	-0.0182113	0	2678.64
76	11.6096	7.56458	0.0540018	1.23005e-05	-1.45046e-05	0.0462983	-0.00115325	-0.0078397	0	5666.07
77	23.6485	2.41661	0.0628765	1.73428e-06	-1.90784e-06	0.01852	0.000731112	-0.00041238	0	2838.9
84	6.35755	15.058	0.0626555	8.06908e-06	-1.69188e-05	-0.0463875	-0.000439973	-0.000274269	0	766.621
89	23.0985	6.98276	0.0689511	1.20373e-06	-1.27151e-06	0.0293861	0.00261535	-0.0010227	0	3026
93	23.1199	9.166	0.0539827	3.4902e-07	-1.32303e-06	-0.0171553	0.00286507	-0.00015523	0	3854.46
94	21.0514	2.22417	0.0603816	9.00464e-07	-3.02371e-06	-0.00943083	0.000962005	-0.000748226	0	2035.41
97	5.32771	12.704	0.0572822	9.92259e-06	-1.10645e-05	-0.02646	-0.00163804	-0.000469391	0	2681.91
106	2.20685	5.67612	0.0610708	1.63256e-06	-3.48383e-06	0.0118805	-0.000486994	-0.00072682	0	2650.5
107	21.1122	3.40538	0.0530311	9.88357e-07	-4.09543e-06	-0.0156551	0.00167788	-0.00127797	0	5415.79
109	5.97259	14.5833	0.0657444	8.09078e-06	-1.57289e-05	-0.0413224	-0.000713562	-9.5231e-05	0	896.536
110	8.7683	8.02966	0.0669978	6.05832e-06	-8.30445e-06	-0.0227514	-0.00259007	-0.00530768	0	3971.64
111	17.8488	10.1873	0.0660148	5.16734e-06	-1.58442e-06	0.0528011	0.00582681	-0.00766203	0	14245.7
112	18.039	7.84323	0.0692958	7.19055e-06	-2.33617e-06	-0.0266804	0.0044461	-0.00593757	0	4317.15
113	17.5489	4.55839	0.0664494	8.95796e-06	-6.65225e-06	-0.00437888	0.00196129	-0.00336228	0	2818.95
116	3.79641	6.03179	0.0724108	1.323e-06	-5.52375e-07	-0.00431047	-0.00117672	-0.00100815	0	2016.54
117	12.7604	14.4169	0.0528143	5.24734e-06	-2.05729e-05	0.248801	0.00124247	-0.0304516	0	64781.6
123	3.73453	14.4013	0.0732345	3.16795e-06	-1.5191e-05	-0.0363232	-0.000459034	0.00133106	0	672.382
124	11.2068	10.6319	0.0520857	8.48069e-06	-1.07211e-05	-0.0100993	-0.00146426	-0.012224	0	1242.85
125	2.2719	6.9951	0.0506884	-2.77775e-07	-5.30768e-06	0.00536665	-0.000597079	-0.000616095	0	2060.67
126	4.89692	7.6004	0.073449	1.1549e-06	-3.83903e-06	-0.0125239	-0.00175395	-0.00136041	0	3838.92
129	13.5426	1.8439	0.0556184	2.85602e-07	-4.27479e-08	0.0387027	2.62905e-05	-0.000714312	0	1784.29
130	5.275	14.7269	0.0635387	6.32563e-06	-1.68476e-05	-0.044101	-0.000559368	0.000627381	0	602.806
132	7.35394	3.48562	0.0612998	-1.11591e-08	-2.1885e-08	0.0237349	-0.00120131	-0.0015162	0	2545.17
135	7.23151	7.45059	0.0671837	1.28871e-06	-3.0797e-06	0.00606624	-0.00244864	-0.00331488	0	3903.27
138	25.7805	9.51792	0.0738569	-7.80747e-06	2.02913e-05	0.0478841	0.000810885	0.00119768	0	4050.15
139	7.22342	1.69674	0.0508491	-1.43495e-06	-3.22767e-06	0.0131676	-0.000393046	-0.000453771	0	697.672
140	3.50862	14.8097	0.0542148	3.34519e-06	-1.52811e-05	-0.027887	-0.000271763	0.00151945	0	643.009
144	14.5286	2.15162	0.0719444	-1.37013e-08	1.2389e-08	0.0273567	0.000192029	-0.000946781	0	3440.88
146	13.2275	11.981	0.0729542	3.90163e-06	-3.08285e-06	-0.054477	0.00284608	-0.0202312	0	2520.44
147	8.88233	13.8491	0.0591766	7.62043e-06	-1.88239e-05	-0.178368	-0.00224817	-0.00668202	0	4583.37
148	17.8646	2.04466	0.0685789	-8.57817e-07	-1.9987e-06	-0.000145911	0.000855398	-0.00105091	0	4599.31
149	25.6588	9.72465	0.0702225	1.81964e-05	-2.10681e-05	0.0597631	0.000888319	0.00121545	0	561.335
151	11.4199	4.25773	0.0606199	-3.17879e-07	-5.69623e-07	-0.00253918	-0.000782746	-0.00298215	0	4661.31
152	7.8636	3.30338	0.0747382	-2.32693e-07	-5.30596e-07	-0.0220147	-0.00115157	-0.0014384	0	2037.06
154	5.82164	15.3735	0.0540798	6.84735e-06	-1.81188e-05	-0.0295033	-0.000198115	0.000411855	0	322.337
156	16.3864	8.06458	0.0594527	1.01377e-05	-6.11214e-06	0.0846114	0.00395089	-0.00799657	0	3709.87
158	20.4851	5.75316	0.056673	5.38672e-06	-7.01692e-06	-0.0132851	0.00293097	-0.00240761	0	4723.77
159	26.4534	8.16675	0.0580336	2.68684e-07	-2.78832e-06	0.051905	0.000455949	0.000516573	0	3868.63
164	19.2293	1.82662	0.0662468	-1.10714e-06	-2.39341e-06	-0.0276397	0.000799296	-0.00058413	0	6278.49
165	8.8481	14.9692	0.0686752	1.15209e-05	-2.59261e-05	-0.125971	-0.000542228	-0.00545366	0	1791.26
166	23.917	2.38414	0.0612084	1.42676e-06	-1.75193e-06	0.0255798	0.000638408	-0.000435205	0	3403.16
168	25.6816	4.35847	0.0728704	1.02868e-06	-2.35683e-06	0.00570234	0.000554609	-0.0005322	0	1440.75
169	1.19915	11.8632	0.0650754	2.0709e-07	-5.4919e-06	0.00566423	-9.5509e-05	0.000947294	0	492.905
174	14.9382	15.322	0.0549835	9.51995e-07	-1.69738e-05	0.43954	0.00162013	-0.0198316	0	3545.72
176	8.08883	12.6018	0.0631689	9.09109e-06	-1.18152e-05	-0.0435912	-0.00305053	-0.00520802	0	2545.2
179	4.71515	5.61673	0.0500627	5.41359e-07	-3.45533e-07	-0.00624917	-0.00137985	-0.00131392	0	3039.71
180	1.94281	1.67008	0.050051	-4.42097e-09	-4.57486e-07	-0.00631182	-8.07595e-05	-0.000195099	0	2256.1
182	13.052	6.10819	0.0661618	1.19193e-05	-1.22719e-05	0.0162488	0.000249136	-0.00608931	0	1747.16
183	3.90541	15.7099	0.0625571	4.14535e-06	-1.47373e-05	-0.0280433	8.58918e-07	0.00164163	0	567.204
184	17.0713	12.2371	0.0654121	1.79282e-05	-1.08683e-05	0.0223421	0.0061277	-0.00999241	0	2736.25
185	13.8047	8.40162	0.0716066	1.56423e-05	-1.44638e-05	-6.47839e-05	0.00142351	-0.0103806	0	5759.99
189	23.5545	5.43076	0.0509866	1.5003e-06	3.47535e-07	0.00249027	0.00187522	-0.000901778	0	2548.77
192	3.97248	10.6907	0.0714068	3.3457e-06	-1.33103e-05	-0.00780831	-0.00148017	-0.000294682	0	1113.04
193	3.08899	15.3703	0.0615546	5.7681e-06	-1.70872e-05	-0.0240166	-6.56867e-05	0.00180178	0	369.945
194	14.6672	14.0598	0.055082	3.38818e-06	-1.29954e-05	0.143145	0.00493368	-0.0231376	0	8915.09
198	14.0536	5.62009	0.0582414	9.08678e-06	-1.20671e-05	-0.0400829	0.000686321	-0.00544364	0	9120.29
201	12.1248	5.34068	0.0569031	1.82707e-06	-4.2576e-06	0.0496432	-0.000712686	-0.00468093	0	10918.5
204	14.5773	7.87229	0.0697578	1.72692e-05	-1.31239e-05	0.148635	0.00221007	-0.00901159	0	9090.96
207	10.2583	12.548	0.0595275	7.68195e-06	-1.58921e-05	-0.664425	-0.00330416	-0.01235	0	3056.14
211	20.4791	3.32231	0.0738337	1.87113e-06	-4.33179e-06	0.0109164	0.00171669	-0.00155805	0	2009.91
213	19.0361	7.96971	0.0544855	1.00545e-05	-2.77778e-06	0.0768184	0.00472119	-0.00446654	0	9211.28
214	26.8174	8.96425	0.0569992	-1.74508e-07	-1.65435e-06	0.0232244	0.00020215	0.00112459	0	617.579
215	21.7451	8.56723	0.0660345	3.54958e-06	-5.53236e-07	0.0576228	0.00384715	-0.00174874	0	3530.01
221	21.8937	1.94567	0.0539172	-2.80755e-07	8.56592e-07	-0.0127473	0.000697818	-0.00050035	0	7557.73
222	13.6886	11.8964	0.0686692	2.51819e-06	-2.05761e-06	0.0691024	0.00381878	-0.0190403	0	7152.73
224	26.3888	1.79004	0.0619406	3.02795e-07	7.90562e-08	-0.006501	8.51465e-05	-0.000188277	0	2667.54
225	16.5821	11.7257	0.0542313	1.35892e-05	-1.41458e-05	0.106033	0.00615569	-0.011178	0	13243.5
226	11.0637	9.13063	0.0668501	7.82066e-06	-1.8581e-05	-0.0200784	-0.00210845	-0.0096514	0	8249.45
230	3.47218	1.07336	0.0538894	5.27171e-08	-7.86714e-08	0.010523	-3.93612e-05	-2.87816e-05	0	1629.28
231	16.4847	1.55627	0.0716493	-1.04538e-06	-4.31813e-07	0.00383171	0.000249282	-0.00048029	0	6786.33
232	20.6528	7.96131	0.0732421	5.91949e-06	-9.85057e-06	0.0256062	0.00445433	-0.0027732	0	1002.78
233	18.1607	13.1366	0.0515218	1.04542e-05	-1.12106e-05	0.145199	0.00518139	-0.0064793	0	2498.2
237	20.4942	2.31197	0.0568839	-4.64017e-07	-3.98516e-06	-0.0513983	0.000993428	-0.00066207	0	6381.98
238	12.4561	10.1303	0.0522518	1.02203e-05	-2.91151e-06	0.142333	0.000109971	-0.0131995	0	2868.81
245	7.51794	3.33135	0.0743509	-1.61758e-07	-3.13235e-07	0.018401	-0.00109278	-0.00138605	0	2683.46
246	12.5746	4.88044	0.0579262	1.26261e-06	-4.74649e-06	-0.0115683	-0.000306709	-0.00433319	0	1049.65
247	14.3982	7.69254	0.0744534	1.93498e-05	-1.42652e-05	-0.0480251	0.00183268	-0.00871965	0	11446.9
249	23.2594	6.15806	0.056453	2.66216e-06	8.29554e-08	-0.0212727	0.00221348	-0.00105078	0	2737.99
251	14.1807	15.1185	0.0670332	2.97354e-06	-1.28373e-05	0.266417	0.00393701	-0.0278311	0	14937.6
254	8.97721	8.35634	0.0676596	6.59039e-06	-8.56354e-06	-0.151452	-0.00286648	-0.00573089	0	3402.2
259	4.26133	4.91801	0.0518508	-2.76311e-07	2.60755e-07	-0.0131181	-0.00112616	-0.000974362	0	4990.37
265	20.8468	6.85063	0.0744524	4.19299e-06	-4.08046e-06	-0.00257928	0.00361336	-0.00266922	0	4151.83
268	7.0322	5.41017	0.0659841	8.24945e-07	-9.2941e-07	0.00475564	-0.00180429	-0.0022318	0	2878.5
270	17.9379	6.5432	0.0722776	9.86313e-06	-9.42828e-06	-0.118684	0.00352671	-0.00490971	0	7575.51
271	7.2977	6.05962	0.0599637	5.58431e-07	-9.84226e-07	-0.0283577	-0.00210109	-0.00270578	0	2738.86
273	22.8243	8.0419	0.063691	1.55431e-06	-2.40446e-06	-0.014137	0.00296374	-0.000908998	0	1412.65
277	2.35262	13.3482	0.0580283	1.4396e-06	-5.7783e-06	0.000987335	-0.000397309	0.00138072	0	413.916
280	13.6874	9.10293	0.0734476	1.42272e-05	-1.68485e-05	0.0176432	0.00164496	-0.011468	0	4589.87
282	12.1254	12.4582	0.054446	2.624e-06	-7.48274e-06	0.135097	-0.00065223	-0.0184478	0	13970.2
284	12.6732	5.89552	0.0564164	4.69529e-06	-8.27643e-06	-0.0901131	-0.000317331	-0.00542709	0	6368.05
286	20.0235	3.42338	0.0677922	1.83145e-06	-4.03983e-06	-0.00124158	0.00176615	-0.00155128	0	1706.9
288	11.7373	7.85402	0.0547113	1.31878e-05	-1.72754e-05	-0.0540713	-0.00103443	-0.00837106	0	9366.83
289	14.8608	15.2192	0.0731574	1.86411e-06	-1.65891e-05	0.286002	0.00209649	-0.0210429	0	9888.71
290	26.7061	4.94613	0.0655788	-5.6406e-08	-1.58687e-06	-5.72564e-06	0.000132955	-0.00043962	0	3506.31
293	2.84554	15.1432	0.0677	3.19976e-06	-1.22728e-05	-0.0153705	-0.00013825	0.00180542	0	893.565
295	3.71512	10.8218	0.0683585	4.9762e-06	-1.55651e-05	-0.0387657	-0.00145161	-0.000206046	0	555.165
298	14.7048	14.5612	0.0720911	2.95662e-06	-1.49183e-05	0.211069	0.0027365	-0.0230848	0	13424.2
300	5.89175	5.57021	0.0512414	1.04671e-06	-2.12571e-08	0.0104841	-0.00163297	-0.00173933	0	3650.23
301	17.212	8.10146	0.0575657	8.79055e-06	-5.17794e-06	-0.011233	0.00440578	-0.0068678	0	6512.76
304	25.2702	4.24173	0.0742154	1.07542e-06	-2.87897e-06	-0.00228138	0.000681756	-0.000595707	0	953.248
305	1.97036	13.7829	0.0640556	1.15322e-06	-3.50753e-06	0.00262078	-0.00024509	0.00154213	0	496.643
306	22.2615	6.81146	0.0674183	1.89994e-06	-2.58367e-06	-0.00333643	0.00294043	-0.00144156	0	2149.17
310	11.0798	5.89491	0.0656974	3.64668e-06	-3.55578e-06	-0.0398015	-0.00115339	-0.00500929	0	10083.2
312	19.1188	8.59978	0.0507272	8.40033e-06	-4.62109e-06	-0.0271748	0.00517321	-0.00498774	0	11146.7
313	18.2031	1.94861	0.0586009	-7.61629e-07	-1.88667e-06	0.0137503	0.000793388	-0.000824677	0	6113.4
315	6.35485	2.39751	0.0668322	-8.24357e-07	-4.21214e-07	0.0418926	-0.000702805	-0.000613863	0	1629.91
319	4.12702	8.57323	0.0736573	9.99551e-07	-7.05373e-06	0.0395789	-0.00155286	-0.000924834	0	3099.95
327	3.8332	15.607	0.0632286	4.69365e-06	-1.52352e-05	-0.0209187	-2.82276e-05	0.00164393	0	502.473
328	18.2403	11.5893	0.0696034	1.18408e-05	-1.36269e-05	0.141132	0.00587725	-0.00689662	0	1825.98
330	1.21972	14.9034	0.0605822	3.9065e-07	-5.55112e-07	-0.00251713	-7.14592e-05	0.00199529	0	431.968
332	1.48528	14.7252	0.0564883	1.14117e-06	-1.88799e-06	0.00213463	-0.000102965	0.00191759	0	510.236
336	25.4626	8.39776	0.0502189	1.0289e-06	-3.42309e-06	0.0134731	0.00110094	0.000489788	0	5597.89
338	26.4642	7.69479	0.0515005	1.57287e-07	-2.76956e-06	-0.00460505	0.000350892	0.000305355	0	4208.29
339	23.6753	4.35274	0.0732215	1.72995e-06	-1.05807e-06	-0.00650793	0.00144567	-0.000822068	0	2825.59
341	26.477	3.41559	0.0654933	3.39556e-08	-9.39895e-07	0.00105559	0.000152059	-0.000389236	0	2549.43
342	26.338	5.59672	0.0571704	-5.68074e-07	-2.11929e-06	0.00375601	0.000403997	-0.00036478	0	3178.05
348	5.38533	13.0575	0.0659875	1.04387e-05	-1.24917e-05	-0.0698534	-0.00154612	-0.00027161	0	1316.64
350	8.58875	8.29071	0.0516838	5.06252e-06	-9.2293e-06	-0.0139051	-0.00280656	-0.00544623	0	9107.63
354	24.6084	2.62025	0.0666467	1.54682e-06	-1.82797e-06	-0.0184037	0.000625996	-0.000492371	0	1213.65
355	13.3487	12.3935	0.0748768	2.86127e-06	-3.45436e-06	0.0887364	0.0028478	-0.0208529	0	6237.5
358	26.4747	9.14739	0.0682527	-4.53278e-07	-2.04462e-06	-0.0153777	0.000409956	0.00110232	0	1433.39
359	13.8762	5.03644	0.0661344	5.79921e-06	-7.56109e-06	0.0976807	0.000412372	-0.00474664	0	7897.58
362	5.95593	10.0795	0.0740584	1.57039e-07	-4.26667e-06	-0.0229999	-0.00245606	-0.00219014	0	4066.59
363	14.7836	13.1447	0.0548778	5.08859e-06	-1.14316e-05	-0.114856	0.00562538	-0.019767	0	15534.3
366	26.6781	5.17919	0.0620491	-1.77785e-07	-1.61475e-06	0.00343097	0.000149769	-0.000455193	0	3438.82
368	5.36673	7.76928	0.0683189	1.04328e-06	-6.07698e-06	0.0109384	-0.00190323	-0.00190151	0	876.916
370	10.4817	14.829	0.0502697	1.07648e-05	-2.35617e-05	-0.175223	-0.00138873	-0.0123914	0	4260.8
373	10.0458	5.41842	0.0746167	2.71778e-06	-2.95341e-07	0.0783137	-0.00170372	-0.00396345	0	5305.08
374	4.65363	1.55548	0.0681705	4.55989e-07	-3.08808e-07	0.0271334	-0.000204936	-0.000185284	0	990.738
375	2.90216	3.71602	0.0650516	1.01598e-06	-1.70159e-07	0.00595644	-0.00047008	-0.000650251	0	1690.35
376	10.8865	2.97527	0.0744426	1.66338e-06	-1.20226e-06	0.0447843	-0.00049382	-0.00182894	0	7543.58
383	7.88726	8.2613	0.0566434	3.55662e-06	-5.68018e-06	-0.0836189	-0.00277714	-0.00432974	0	3516.36
384	7.09311	9.0512	0.064401	1.87036e-06	-3.86745e-06	0.00527745	-0.00274448	-0.00357063	0	5860.56
388	21.7252	9.48238	0.0697648	2.09977e-06	1.77022e-06	0.0241242	0.00406367	-0.00155177	0	3600.48
395	4.95645	9.35022	0.067038	2.87076e-06	-5.33052e-06	-0.0126425	-0.00188024	-0.00138488	0	3830.99
400	19.3459	9.07625	0.0552619	3.36134e-06	-4.03818e-06	0.110234	0.00529507	-0.00461185	0	3770.79
403	26.7389	7.15473	0.0706882	9.63298e-08	-2.29968e-06	0.0144247	0.000128316	0.000155472	0	3440.02
406	3.33659	10.8359	0.0665292	4.34154e-06	-1.50801e-05	-0.00730167	-0.00109816	-4.67828e-06	0	1455.1
407	5.0789	7.32565	0.0659139	1.24872e-06	-3.29092e-06	-0.0197004	-0.00181508	-0.0015353	0	3233.75
408	3.40871	1.76977	0.0708068	4.02086e-07	-1.59622e-08	0.00826469	-0.000206616	-0.000231788	0	1438.8
409	6.53315	8.43999	0.0738786	1.18001e-06	-4.59515e-06	-0.0305124	-0.00256473	-0.00282791	0	3028.02
410	13.2181	8.11103	0.0540482	1.19691e-05	-1.71695e-05	-0.092562	0.000633311	-0.00936445	0	6437.86
413	23.2316	1.92212	0.0680833	7.59295e-07	-1.37313e-06	-0.0127188	0.000503527	-0.000227666	0	445.54
416	4.25117	6.01271	0.0649273	9.82273e-07	-3.6931e-07	0.0082334	-0.00124723	-0.00110271	0	2211.52
421	24.8839	1.52886	0.0636026	6.22313e-08	-1.44207e-07	-0.0206932	0.000194422	-0.000170966	0	2526.08
423	12.8723	4.54366	0.0538369	1.45528e-06	-3.83138e-06	0.0231079	-0.00036186	-0.00386776	0	5207.67
425	17.7193	7.70722	0.0635653	7.62898e-06	-3.01493e-06	0.0920878	0.00431994	-0.00605924	0	10111.6
426	10.349	7.54053	0.052616	1.03875e-05	-5.84781e-06	-0.0864189	-0.00182214	-0.00643559	0	1641.74
428	8.32675	5.78126	0.0518119	3.85696e-07	-1.58075e-06	-0.00494482	-0.00194331	-0.00346433	0	5596.2
431	21.8412	5.81408	0.0590341	3.4069e-06	-1.34113e-06	-0.0130441	0.00274847	-0.00163883	0	4148.84
434	25.7579	5.21277	0.0574064	-2.13155e-07	-3.11688e-06	-0.0320116	0.00067057	-0.000473153	0	4225.29
436	18.0411	9.8297	0.0665746	4.19137e-06	-2.97997e-06	0.0970098	0.00618593	-0.0072435	0	6381.52
437	14.6043	13.3806	0.0621401	6.51025e-06	-1.09734e-05	0.211389	0.00610327	-0.0220699	0	9957.72
440	17.0197	6.69477	0.073674	1.15319e-05	-7.0315e-06	-0.00471634	0.00337089	-0.00580929	0	5355.68
442	8.29963	11.552	0.073583	6.09261e-06	-1.12843e-05	-0.068392	-0.00316987	-0.00603335	0	5627.37
443	5.71397	10.0335	0.0607451	5.83824e-07	-3.04232e-06	-0.0387282	-0.0023591	-0.00193366	0	4690.51
444	16.5934	10.6006	0.0708922	1.1034e-05	-1.24688e-05	0.031878	0.00666621	-0.0104891	0	9417.4
445	1.98823	15.7246	0.0627039	2.29059e-06	-1.54069e-06	-0.00601302	6.31125e-05	0.00216736	0	469.26
449	22.1725	3.71201	0.0625854	1.49813e-06	-2.41565e-06	0.0146641	0.00154939	-0.00113351	0	2203.2
451	5.15245	3.47027	0.0541923	-5.49806e-08	1.3447e-07	-0.0129371	-0.000992133	-0.000884254	0	2573.78
452	12.9267	5.37866	0.0685271	6.45768e-06	-9.90215e-06	-0.0436418	-0.000313394	-0.00477058	0	5255.57
453	15.6328	13.3136	0.0664688	6.00825e-06	-1.74275e-05	0.0979029	0.00633153	-0.0165719	0	10107.1
454	11.9993	12.8526	0.064013	-6.41095e-07	-4.8835e-06	0.114148	-0.000479118	-0.019423	0	11023.8
455	8.20105	12.3631	0.0670414	8.4067e-06	-1.26274e-05	-0.143616	-0.00315218	-0.00542653	0	5031.56
457	19.9057	7.68008	0.0674014	7.09072e-06	-1.21401e-05	0.00929792	0.0044744	-0.00341952	0	6098.69
459	1.26313	3.62492	0.0720698	7.4368e-07	-2.01705e-06	0.0114119	-8.7926e-05	-0.000510509	0	1536.94
460	19.4471	12.0296	0.066915	1.14399e-05	-1.22338e-05	0.109641	0.00491126	-0.00429187	3	3039.82
461	13.5531	15.5118	0.0554754	4.40725e-06	-1.87498e-05	0.16793	0.00252802	-0.0376509	0	59620.9
465	9.68635	7.39813	0.0749948	7.60991e-06	-3.16858e-06	-0.0654806	-0.00216742	-0.00590036	0	3046.65
468	7.9087	11.7134	0.0605431	5.14263e-06	-7.52869e-06	-0.0946866	-0.00308364	-0.00516988	0	1316.65
470	3.6881	6.26096	0.0523271	1.40627e-06	-8.6323e-07	0.00720849	-0.00111463	-0.000967951	0	4155.62
472	2.23198	1.46505	0.071164	-1.84641e-07	-6.12538e-07	0.0151084	-8.06725e-05	-0.000163719	0	1392.49
473	4.93193	5.39504	0.0526372	8.34295e-08	2.309e-07	-0.0195172	-0.00142222	-0.0013951	0	3161.95
474	25.8455	1.11577	0.0640883	4.01773e-07	1.6587e-07	-0.0114834	4.06861e-05	-1.42403e-05	0	356.741
480	8.83861	4.11803	0.0694584	6.83448e-08	4.9238e-07	0.0200189	-0.00132443	-0.00236983	0	3254.75
483	23.1584	5.82997	0.0664931	2.85619e-06	-1.77439e-07	-0.00491421	0.00215326	-0.00106429	0	3652.01
486	8.54401	15.1976	0.0627767	1.17788e-05	-2.4075e-05	-0.127677	-0.000189064	-0.00430697	0	2246.27
488	23.5874	5.75029	0.0573331	1.42391e-06	4.22463e-07	-0.00349214	0.0019312	-0.000912586	0	4320.36
489	16.7092	7.93369	0.0578933	9.36119e-06	-5.12961e-06	0.0362106	0.00400405	-0.00772185	0	12202.5
491	25.2646	5.44052	0.0663825	-6.65798e-07	-2.21399e-06	0.00161537	0.000975676	-0.000562301	0	4301.51
496	14.3723	12.4573	0.0533871	4.44416e-06	-6.28811e-06	0.129301	0.00633665	-0.0197487	0	17073.7
499	18.771	1.5622	0.0702159	-3.28589e-07	-1.89691e-06	-0.00994377	0.000460702	-0.000493265	0	4204.55
507	25.0763	1.86593	0.052702	2.21891e-07	-5.97078e-08	-0.0125434	0.000230713	-0.000255499	0	3765.38
512	17.9389	13.9866	0.0508849	3.68371e-06	-1.14397e-05	0.102986	0.00410274	-0.00668211	0	3325.05
517	25.5084	7.50426	0.0578825	4.56987e-08	-3.40389e-06	0.0154808	0.00120809	0.000119448	0	815.525
522	23.5883	1.35228	0.0605552	1.7404e-07	-4.16424e-07	-0.021672	0.000155573	-0.000101795	0	2271.7
523	8.83803	1.08478	0.0585388	9.74281e-07	-1.28521e-06	-0.00925252	2.07846e-05	-0.000160621	0	800.562
524	19.1808	3.80825	0.0588156	4.01073e-06	-4.60629e-06	0.015741	0.00201391	-0.00208476	0	4966.78
525	15.3629	3.26764	0.0660034	4.04193e-08	-9.42814e-07	0.0377521	0.000841749	-0.00224798	0	7733.49
527	8.5571	3.9967	0.0564019	3.8591e-08	4.57821e-07	-0.0313105	-0.00133911	-0.00222019	0	1726.36
530	20.7048	6.8068	0.0741585	4.0429e-06	-5.0094e-06	0.00626516	0.00364652	-0.00272241	0	4492.12
532	9.99778	9.93945	0.0624988	1.0532e-05	-8.71067e-06	0.0027825	-0.00262718	-0.00892559	0	6593.75
539	11.1111	4.92957	0.0728112	4.46349e-07	-2.10315e-06	-0.0114112	-0.00102842	-0.00396093	0	12445.4
540	4.63363	14.2386	0.061307	6.47755e-06	-1.21193e-05	-0.0303147	-0.000720543	0.000857025	0	674.949
541	7.96333	13.9199	0.0589606	5.72458e-06	-1.57328e-05	-0.193421	-0.00186141	-0.00401109	0	1991.01
544	3.30803	9.87901	0.0598369	2.153e-06	-1.03333e-05	-0.0386779	-0.00120198	-0.000391722	0	3139.7
545	12.2303	15.443	0.0720506	1.41763e-05	-2.92916e-05	0.333902	-0.00306128	-0.0299741	0	2666.15
546	11.9438	12.0335	0.0701651	-1.1628e-06	-6.86356e-07	-0.0528571	-0.000653072	-0.0171071	0	13345.3
547	15.9312	7.49122	0.0581319	1.26055e-05	-7.12667e-06	-0.0659985	0.00350149	-0.00773138	0	1282.34
548	4.82811	8.92939	0.0531474	4.17058e-06	-9.54155e-06	-0.0230254	-0.00181469	-0.0013608	0	5794.01
550	20.5911	6.37093	0.0700979	4.83716e-06	-7.48724e-06	-0.0584096	0.00357638	-0.00257365	0	3872.11
552	2.54155	14.2901	0.0543431	2.88932e-06	-6.2472e-06	-0.0199831	-0.000322542	0.00162648	0	590.664
557	20.5426	4.72972	0.0743363	1.03313e-05	-3.49069e-06	0.0190225	0.00253336	-0.00196147	0	4666.52
559	6.96256	6.03837	0.050317	7.15289e-07	-1.15121e-06	0.0008578	-0.00211992	-0.00259694	0	4965.36
560	15.4774	13.2975	0.0748306	4.68348e-06	-1.53321e-05	-0.0503457	0.0062126	-0.0171527	0	9517.25
563	16.1419	7.16035	0.0688686	1.1581e-05	-7.22673e-06	0.0187887	0.00332254	-0.00686586	0	11139.3
565	11.2774	15.916	0.0677077	1.55323e-05	-3.91794e-05	-0.453126	0.00236055	-0.0163344	0	1253.23
566	5.35267	4.21239	0.0615532	5.48858e-07	9.16497e-07	0.058218	-0.0011912	-0.00118678	0	4159.6
567	7.82088	8.35813	0.0606749	3.25022e-06	-5.32675e-06	-0.033469	-0.00276758	-0.00419712	0	793.06
570	23.8002	2.7612	0.0505607	2.75024e-06	-1.90932e-06	-0.0119513	0.000829249	-0.000571431	0	3722.38
574	15.0437	6.70499	0.0505279	1.80265e-05	-1.23245e-05	0.090072	0.00192922	-0.00652965	0	7399.07
577	24.4864	1.67675	0.0527173	-2.41214e-09	-3.87665e-07	-0.00976781	0.000327506	-0.000236054	0	772.682
582	20.7764	6.57711	0.0721215	4.66885e-06	-4.95495e-06	-0.0104707	0.00353692	-0.00261923	0	5931.02
585	15.667	1.88511	0.0589638	-3.93296e-07	-8.52639e-08	-0.00406935	0.00023894	-0.000823123	0	7261.67
587	14.8642	4.48972	0.0524154	4.42922e-06	-3.72793e-06	0.0602704	0.00119741	-0.00378033	0	9171.88
588	16.4008	12.4864	0.0617713	1.18183e-05	-1.37621e-05	0.0502954	0.00644988	-0.0124015	0	11914.9
592	12.5396	11.3025	0.0748549	4.85521e-06	-1.1978e-07	-0.0674	0.000548959	-0.016366	0	3380.68
598	12.3702	15.373	0.0615193	1.20175e-05	-2.95325e-05	-0.571232	-0.00220225	-0.0329002	0	45879.5
599	11.55	2.89275	0.0683366	3.74269e-07	-3.38773e-06	0.0218921	-0.000332205	-0.0018191	0	787.649
600	7.67282	10.218	0.050801	6.40585e-06	-5.25031e-06	-0.0475781	-0.00288323	-0.00462197	0	6743.88
607	25.9591	8.78173	0.0736031	2.34247e-07	-4.15095e-06	0.0508621	0.000809946	0.000869348	0	1810.27
610	6.2698	11.4406	0.0659058	4.88801e-06	-1.40308e-05	-0.0892443	-0.0025312	-0.00214364	0	4129.01
611	11.4052	4.38486	0.0674922	-3.64245e-08	-7.68997e-07	-0.00298932	-0.000812652	-0.00305274	0	4362.32
613	8.83389	5.90196	0.0680411	9.36009e-07	-1.57046e-06	0.0287985	-0.00194231	-0.00380034	0	2946.06
616	6.52583	6.21337	0.0606374	5.1476e-07	-1.45413e-06	-0.0442428	-0.00200201	-0.00225321	0	2485.06
618	7.30667	1.92176	0.0502334	-1.18015e-06	-3.29856e-06	0.0140361	-0.000462668	-0.000456602	0	1741.21
620	21.0053	9.65236	0.0522163	-3.11341e-07	6.42559e-07	0.0828468	0.00447446	-0.00213452	0	3406.16
624	10.4069	7.72064	0.0607039	1.11817e-05	-7.58476e-06	-0.00684021	-0.00186976	-0.00670743	0	8056.19
625	4.97129	10.1145	0.0695933	2.29899e-07	-4.45327e-06	-0.0654531	-0.00193228	-0.00109962	0	3424.17
626	12.5735	3.56524	0.0634161	4.78497e-07	-3.30477e-06	0.0214007	-0.000238842	-0.00265151	0	2125.98
627	7.18366	1.59598	0.0567775	-9.89023e-07	-1.69636e-06	-0.000654584	-0.000308931	-0.000278581	0	2126.95
632	7.14441	15.3107	0.0594225	1.06225e-05	-1.54234e-05	-0.0771463	-0.000181262	-0.00127763	0	753.4
633	14.6651	3.28253	0.061966	2.84654e-08	-3.97981e-07	-0.0183327	0.000385023	-0.00219311	0	5134.13
636	8.23009	9.888	0.0639263	8.77092e-06	-8.7364e-06	-0.0439838	-0.00284909	-0.00550193	0	7121
639	18.131	3.75641	0.0701593	4.18121e-06	-5.16492e-06	-0.072327	0.00195577	-0.00232313	0	10407.3
642	2.84734	9.0471	0.0675386	3.36621e-07	-8.09683e-06	-0.0211255	-0.000925283	-0.000466887	0	2586.1
645	20.9424	6.20215	0.0608616	3.2094e-06	-3.7566e-06	0.0135807	0.00325678	-0.00235244	0	5278.15
647	2.65273	15.2331	0.055016	1.98185e-06	-1.06543e-05	-0.0117556	-0.000101296	0.00187049	0	575.216
648	20.8529	2.52711	0.0645715	1.17345e-07	-3.98314e-06	-0.0187264	0.00112218	-0.000774085	0	3067.32
651	16.1734	9.12974	0.0662388	1.61437e-06	-1.19351e-05	0.0695683	0.00484923	-0.00948041	0	4074.4
652	11.8752	6.11513	0.0591497	4.8938e-06	-9.39422e-06	-0.0338457	-0.000740719	-0.00571026	0	7324.71
654	23.1204	5.68325	0.051725	2.60664e-06	-6.21297e-08	-0.0270251	0.0021117	-0.00108821	0	6302.9
655	15.2041	3.2874	0.0570951	3.18588e-07	-8.88691e-07	0.0297499	0.000583489	-0.00226179	0	8009.88
656	16.4387	12.1499	0.073641	1.22254e-05	-1.3809e-05	0.0176541	0.00632375	-0.0120602	0	7433.55
665	1.25042	4.27001	0.07174	1.27854e-06	-1.5181e-06	0.00532241	-0.000181444	-0.000586631	0	917.422
667	8.73743	3.61064	0.0514877	2.45397e-08	5.77494e-07	0.0276722	-0.00117373	-0.00209148	0	5374.36
668	2.59634	14.74	0.0613802	1.38651e-06	-7.90569e-06	-0.0131868	-0.000204767	0.00173744	0	435.922
671	12.0005	6.33214	0.0556775	5.70807e-06	-1.19085e-05	-0.146007	-0.000609434	-0.00600563	0	5368.77
678	14.0386	13.6947	0.0744261	5.82801e-06	-1.06424e-05	0.359683	0.00480385	-0.0255449	0	7350.54
679	20.2198	8.81817	0.0555366	6.81383e-06	-6.47642e-06	0.00429472	0.00481289	-0.0033722	0	2352.78
680	12.8285	13.7737	0.0599959	3.56047e-06	-1.87677e-05	-0.174103	0.0035775	-0.0267931	0	21550.5
683	11.6405	15.8916	0.0742025	1.10703e-05	-3.80696e-05	-0.369784	0.00183359	-0.0192197	0	4341.67
685	18.6513	1.57099	0.0501048	-2.65699e-07	-9.00866e-07	-0.0147065	0.000522006	-0.000412842	0	8029.1
690	16.0638	12.2179	0.0640833	1.02084e-05	-1.23914e-05	0.195696	0.00610032	-0.0135583	0	1754.93
692	4.39232	5.55057	0.0590312	5.577e-07	-3.1898e-07	0.0182323	-0.00126782	-0.00114958	0	2717.83
694	5.62599	7.98808	0.0621857	1.95768e-06	-5.88474e-06	-0.0203107	-0.00209395	-0.00207566	0	2287.54
697	9.68413	4.07102	0.0734195	1.42083e-06	7.29565e-07	-0.00236366	-0.00118683	-0.00257089	0	5473.84
698	12.8978	5.00872	0.0696895	5.18962e-06	-8.08604e-06	-0.0092474	-0.000364473	-0.00438677	0	5043.02
702	4.2734	14.3741	0.0521242	5.87957e-06	-1.28466e-05	-0.0224768	-0.000562386	0.00110107	0	602.671
703	8.19486	2.40484	0.070854	1.09831e-06	-1.51256e-06	0.00306316	-0.000806765	-0.000918031	0	4856.1
707	26.8851	4.82573	0.0602173	-1.86305e-08	-1.61161e-06	-0.000232959	5.76533e-05	-0.000422378	0	2227.56
711	12.5963	7.86692	0.053742	1.15354e-05	-1.80959e-05	-0.109145	-0.000125509	-0.00879304	0	10103.6
713	25.1747	1.92079	0.060026	3.0639e-07	-4.26123e-08	-0.00974469	0.000213071	-0.00025879	0	2104.98
714	24.2807	8.47159	0.0520093	1.57169e-07	-7.89861e-07	-0.0402459	0.00199372	0.00012424	0	5597.76
715	3.75804	5.89253	0.0721444	1.25349e-06	-3.02087e-07	0.00248848	-0.00112933	-0.000995158	0	3854.87
721	21.9309	3.01762	0.0665844	-7.56396e-06	-6.22929e-07	0.00679498	0.00137401	-0.00104333	0	681.6
724	10.4235	3.34931	0.0566134	1.24778e-06	4.03053e-08	0.0195237	-0.000789475	-0.00214317	0	2992.1
726	11.0054	7.70193	0.0678767	1.18148e-05	-1.15986e-05	-0.0426736	-0.00144782	-0.00742017	0	6659.76
728	22.7667	5.18842	0.0665394	4.68404e-06	-1.17803e-06	0.0174569	0.00203503	-0.00118724	0	5540.64
729	5.41088	1.42376	0.0740347	5.48987e-07	-5.66454e-07	0.0179046	-0.00012282	-0.000131675	0	1795.63
731	22.4501	6.1599	0.0582903	2.62987e-06	-1.15309e-06	0.0645829	0.00264204	-0.00139929	0	3704.8
732	4.44968	4.17123	0.0652063	4.26536e-08	3.74671e-07	0.0131761	-0.000992076	-0.000876811	0	1423.01
733	2.09088	3.68707	0.073878	1.15723e-06	5.73919e-08	0.00140602	-0.000323124	-0.00055259	0	2639.14
743	16.4674	9.63259	0.0640414	2.70837e-06	-7.52317e-06	0.0893101	0.0054467	-0.00992493	0	12270.8
745	5.33539	2.47249	0.0557049	-6.55575e-07	-4.39038e-08	0.0267859	-0.000677953	-0.000609783	0	1293.03
748	18.2118	9.09044	0.0579331	-4.43486e-08	-6.04206e-06	0.241126	0.0057315	-0.0064414	0	9664.63
751	23.9646	6.09543	0.053261	7.82031e-07	1.51339e-07	-0.034266	0.00180782	-0.00080665	0	2686.28
754	14.3955	14.2666	0.0659321	2.60713e-06	-1.30502e-05	0.281147	0.00400077	-0.024886	1	80780.1
756	11.5165	6.4244	0.0580577	5.27578e-06	-7.78725e-06	-0.0807928	-0.000799663	-0.00584247	0	4750.39
758	15.5167	2.88844	0.069552	-1.3225e-07	-3.72622e-07	-0.0302786	0.000661955	-0.00184483	0	4870.36
759	5.0567	1.44529	0.0610039	4.74773e-07	-4.30422e-07	0.0288695	-0.000212739	-0.000164502	0	4204.74
760	14.2736	11.7129	0.0557999	-9.03198e-07	-3.74302e-06	-0.0714325	0.00461226	-0.0179659	0	14722.7
762	16.7184	1.25371	0.0716476	-7.62229e-08	-9.41899e-08	0.00471795	0.000180797	-0.000223351	0	3509
763	6.02749	4.86237	0.0659921	6.21324e-08	5.67146e-07	-0.00673643	-0.0014671	-0.00162058	0	5563.37
765	17.3618	3.0458	0.0600962	4.59332e-07	-3.65346e-06	0.0268964	0.00113007	-0.00186677	0	7204.42
767	15.7492	6.33508	0.0593063	1.54256e-05	-1.08531e-05	-0.031357	0.00236372	-0.0058829	0	11201.2
768	24.2396	1.54512	0.070205	7.2122e-08	-3.71381e-07	-0.0357163	0.000235994	-0.000161283	0	2120.09
770	8.17163	14.3724	0.0596184	8.44164e-06	-1.97394e-05	-0.0997201	-0.00140575	-0.00415119	0	930.825
776	7.26951	4.14372	0.0669048	2.42484e-07	-2.60078e-09	0.0144742	-0.0014312	-0.00162265	0	599.328
778	11.269	10.1149	0.0555536	8.87485e-06	-1.14991e-05	0.0332333	-0.00159422	-0.0118856	0	2519.18
782	15.9866	7.3338	0.0601232	1.21774e-05	-7.10178e-06	-0.0779717	0.0030197	-0.00741392	0	4606.29
784	9.32079	8.44747	0.0504376	7.94701e-06	-8.09977e-06	0.000229058	-0.00266496	-0.00630272	0	5572.46
791	15.9064	14.9679	0.0590755	1.60611e-06	-2.2e-05	0.0507966	0.00114003	-0.0146339	0	9627.35
792	5.96844	3.49061	0.0737045	9.08887e-08	6.13636e-08	0.00155945	-0.00103293	-0.00103044	0	2374.78
794	10.2023	14.1209	0.0588257	1.16731e-05	-1.8806e-05	-0.12367	-0.00226415	-0.0117793	0	8927.78
795	2.74568	5.48596	0.067232	1.62343e-06	-1.15557e-06	-0.00777415	-0.000666939	-0.000807844	0	3732
797	26.3966	3.51641	0.0636889	9.90022e-08	-9.35004e-07	-0.00588538	0.000193434	-0.000398009	0	4159.36
802	26.8863	5.17831	0.0645945	-1.51837e-07	-1.60687e-06	0.0112454	7.08539e-05	-0.000406742	0	2596.16
803	16.5902	9.59743	0.0638442	3.11121e-06	-3.57138e-06	0.122596	0.00554098	-0.00949391	0	3182.52
804	24.9262	7.99689	0.0679596	5.21239e-07	-6.4846e-07	0.031953	0.00166557	0.000196315	0	1732.21
807	2.68051	5.86672	0.0526539	1.67298e-06	-2.12842e-06	-0.00686509	-0.000626393	-0.000790795	0	1127.78
811	5.15696	13.8841	0.0656718	8.7325e-06	-1.31917e-05	-0.0552387	-0.00106469	0.000333603	0	634.846
813	5.55008	2.45673	0.0643101	-5.22881e-07	-1.23902e-07	0.0172068	-0.000699132	-0.000693592	0	2821.63
815	4.77385	8.35688	0.0594729	1.60913e-06	-8.4371e-06	-0.00976968	-0.00177825	-0.00135593	0	783.589
816	13.5125	6.13777	0.0673582	1.2308e-05	-1.4764e-05	-0.00323018	0.000839558	-0.00634932	0	6463.7
820	13.7738	15.778	0.0654669	-2.66201e-06	-1.78064e-05	0.843605	0.000908142	-0.0366051	0	44575
821	20.289	9.98806	0.0578805	-9.01637e-07	-2.47879e-06	0.0166907	0.00512309	-0.00322708	0	2361.28
823	5.55173	12.7491	0.0526342	9.13806e-06	-1.2092e-05	-0.0425691	-0.00171439	-0.000656418	0	3468.53
828	21.6775	2.62835	0.0704305	-9.66265e-07	-2.58066e-06	-0.0477554	0.00110358	-0.000877408	0	5453.4
829	10.5115	2.1028	0.0598005	4.69325e-07	-9.3097e-07	-0.0207564	-0.000253806	-0.000893607	0	7132.01
830	11.3515	9.68882	0.0518253	1.02887e-05	-1.80625e-05	-0.115083	-0.0015149	-0.0108593	0	3581.88
832	21.9547	5.10193	0.0545061	5.32072e-06	-2.27655e-06	-0.00972165	0.00226602	-0.00162227	0	2905.26
833	2.71973	12.0777	0.0688549	1.28722e-06	-1.05586e-05	-0.015019	-0.000705706	0.000723692	0	2008.04
835	16.0512	7.24131	0.0528461	1.17841e-05	-7.28025e-06	0.12818	0.00311848	-0.00724232	0	7107.21
838	13.0447	5.96966	0.0529311	9.26151e-06	-1.18457e-05	0.0874603	0.000291015	-0.0057753	0	3863.43
839	6.25272	4.69854	0.0719646	9.30337e-07	4.16148e-07	0.0385765	-0.001454	-0.00166218	0	3204.08
844	7.9642	14.1627	0.0744422	7.00213e-06	-1.58623e-05	-0.106658	-0.00155256	-0.00372588	0	1383.78
846	20.9511	8.17293	0.0604337	5.09731e-06	-4.35883e-06	0.00383197	0.0043006	-0.00246717	0	7345.36
847	1.16537	12.9053	0.0619518	1.05784e-07	-1.97094e-06	-0.00712033	-6.05656e-05	0.00138401	0	1786.58
850	20.6441	4.29427	0.0573745	6.2888e-06	-3.10099e-06	0.00122668	0.00220062	-0.00179311	0	4333.5
851	10.4253	7.26767	0.0509779	7.9547e-06	-5.20629e-06	0.0635309	-0.00168935	-0.00629878	0	5205.76
853	4.86112	11.4183	0.0632651	5.95033e-06	-6.33964e-06	-0.0187746	-0.00183121	-0.000647284	0	1475.14
855	26.0035	2.6287	0.0714329	2.72271e-07	-4.07394e-07	0.00164955	0.000260812	-0.000355674	0	3276.06
858	1.762	8.109	0.056868	-1.29023e-06	-8.54219e-06	-0.025227	-0.000385094	-0.000408937	0	4642.37
860	9.08612	8.98599	0.0595568	8.82389e-06	-1.03832e-05	-0.00585093	-0.00302186	-0.00635098	0	2188.62
861	17.1154	9.12336	0.0661227	7.60856e-07	-2.86966e-08	-0.0143934	0.00570918	-0.0083686	0	2997.69
863	7.02839	6.81541	0.0572811	5.7388e-07	-3.12978e-06	-0.0126942	-0.00224772	-0.00286444	0	3272.88
865	1.25514	6.47124	0.0667671	8.21179e-08	-9.85638e-06	-0.038238	-8.90988e-05	-0.000593734	0	128.185
867	15.2653	12.834	0.0685131	7.01789e-06	-1.25424e-05	0.162874	0.0053626	-0.0174095	0	21897
869	5.31253	6.45006	0.0691575	1.84498e-07	-1.02155e-06	-0.0284831	-0.00178857	-0.00168592	0	2599
877	8.69868	12.2512	0.0740592	9.34754e-06	-1.79909e-05	-0.0761929	-0.00324478	-0.00669567	0	1960.64
878	2.24007	4.51621	0.0667472	2.52387e-06	2.10223e-07	0.00503324	-0.000410537	-0.000673915	0	3849.21
884	26.2775	6.51229	0.0688161	-3.83704e-07	-3.11392e-06	0.00582879	0.000502219	-0.000199801	0	3415.29
886	10.4616	8.66865	0.068922	8.82907e-06	-1.2127e-05	-0.0657479	-0.00213662	-0.00814071	0	1387.71
887	6.66018	4.35742	0.0691138	8.66178e-07	5.38975e-07	0.000949121	-0.00145746	-0.00168134	0	6015.73
890	3.03873	6.4563	0.0587731	2.13797e-06	-4.98955e-07	0.00144319	-0.000883419	-0.000820876	0	1577.95
894	26.9496	5.80631	0.056733	-1.63389e-08	-1.86417e-06	-0.0150652	1.92109e-05	-0.000310154	0	295.426
895	19.5745	10.1473	0.0739153	2.9618e-06	-4.45534e-06	0.109929	0.0055817	-0.00415578	0	2758.06
896	6.20169	14.7053	0.0692891	7.91544e-06	-1.62174e-05	-0.0864792	-0.00070869	-0.000279151	0	476.705
902	9.40757	13.6456	0.0660392	7.32342e-06	-1.87044e-05	-0.12297	-0.0023742	-0.00858931	0	2225.33
905	9.57332	13.4988	0.0587747	6.56439e-06	-1.78743e-05	-0.04641	-0.00256948	-0.0093989	0	3668.67
906	26.0788	7.72063	0.0558017	1.33881e-08	-3.53025e-06	0.0164607	0.000784207	0.000404878	0	578.795
909	23.055	8.34703	0.0510643	1.33715e-06	-1.65213e-06	0.00780865	0.00298498	-0.000739625	0	6486.08
910	3.12687	10.8262	0.0603284	3.53945e-06	-1.38105e-05	0.00589649	-0.00102731	6.74277e-05	0	1162.5
911	3.11009	5.56742	0.069926	8.9819e-07	-1.21151e-07	-0.011521	-0.000795265	-0.000836719	0	3786.13
915	12.4478	7.42915	0.0693544	1.28267e-05	-1.87323e-05	-0.0853241	-0.000314877	-0.00817498	0	4055.51
916	16.6379	10.851	0.070713	1.28308e-05	-1.48926e-05	0.103366	0.0068833	-0.010704	0	2623.55
917	8.68248	12.5022	0.0501374	8.569e-06	-1.86556e-05	-0.111101	-0.00328865	-0.00680256	0	11092.7
920	8.51173	12.3838	0.05292	9.27008e-06	-1.70509e-05	-0.0205399	-0.00323115	-0.00636632	0	2898.8
921	4.14007	14.2077	0.0602919	5.87855e-06	-1.25602e-05	-0.0278314	-0.000640332	0.00111533	0	726.111
922	8.91004	6.85768	0.0618363	3.37452e-06	-4.19431e-06	-0.00874066	-0.0023048	-0.00462359	0	6935.4
923	7.85231	1.03396	0.0689001	-1.29595e-07	-3.8003e-07	-0.00760202	-4.12992e-05	-2.58855e-05	0	1893.93
925	21.0831	4.45367	0.0548205	6.72372e-06	-2.51382e-06	-0.00679708	0.00226367	-0.00164325	0	3259.43
929	10.5725	10.6195	0.0609197	1.15807e-05	-8.32076e-06	0.0595683	-0.00219185	-0.0108463	0	10730.9
930	14.4245	15.7042	0.0732719	8.39744e-06	-1.51924e-05	0.337445	0.000983904	-0.0238692	0	8366.8
936	8.76568	9.19325	0.061923	8.61151e-06	-1.17625e-05	-0.0767118	-0.00291692	-0.00612571	0	8613.82
937	25.5178	8.81506	0.0688396	8.75061e-07	-3.79314e-06	0.0378945	0.00103529	0.000703105	0	1086.77
940	18.1547	3.62107	0.0676806	2.46162e-06	-5.49892e-06	-0.0697977	0.00171821	-0.00219913	0	9372.6
944	2.34142	8.39081	0.0513398	-2.7148e-07	-6.50246e-06	-0.017623	-0.000753442	-0.000455518	0	2957.32
945	19.7877	1.81255	0.0579692	-1.03836e-06	-2.99332e-06	-0.0128522	0.000706363	-0.000521165	0	2584.89
952	2.68838	15.7019	0.0672419	1.9542e-06	-9.74013e-06	-0.017965	-2.47528e-05	0.00197437	0	178.018
954	12.3241	9.44502	0.0646526	9.45706e-06	-1.73883e-05	-0.0242877	8.97825e-05	-0.0115073	0	10163.3
957	17.2877	5.18842	0.0609954	1.16766e-05	-1.02034e-05	-0.00900523	0.00242273	-0.0039675	0	7372.59
959	2.56842	11.5523	0.0531979	2.01887e-06	-1.0064e-05	-0.0183187	-0.000724167	0.000517744	0	1705.99
961	22.7725	2.83496	0.0625279	6.2736e-06	-4.06331e-06	0.0328459	0.00106784	-0.000651932	0	3576.23
962	25.3274	5.71308	0.0689487	-8.09508e-07	-2.75986e-06	-0.000998849	0.00107457	-0.000511793	0	2513.81
963	9.67188	14.8146	0.0647393	1.00231e-05	-2.31672e-05	-0.230214	-0.00105983	-0.00844936	0	1328.6
964	26.8187	9.71916	0.0630698	-2.05859e-07	-1.306e-06	-0.0273836	0.000105452	0.0014141	0	1159.32
966	16.341	6.60584	0.0500184	1.38885e-05	-8.35442e-06	-0.0247296	0.0029702	-0.00598407	0	1370.04
969	10.2031	1.2033	0.0598204	1.92336e-06	1.54965e-07	0.00184806	-0.000178944	-0.000212111	0	4878.67
970	7.33397	1.47904	0.0683361	-9.51299e-07	-1.85911e-06	0.00531827	-0.000291942	-0.000358701	0	4210.96
975	20.2737	7.71288	0.055118	6.70971e-06	-1.36731e-05	0.0691709	0.00452337	-0.00335863	0	2926.84
976	2.3256	1.26737	0.055008	-1.09148e-08	-7.75247e-09	0.0215345	-2.30101e-05	-9.25834e-05	0	2441.53
978	11.8531	15.4981	0.0510833	9.96963e-06	-3.53761e-05	-0.506795	-0.00115946	-0.0228754	0	6368.35
982	8.95302	5.45798	0.0568746	1.02483e-06	-6.99493e-07	0.0175876	-0.00185848	-0.00351937	0	2628.84
983	23.8909	6.45529	0.0729546	8.01252e-07	-1.89656e-09	0.00982418	0.00209723	-0.000774763	0	1641.15
985	24.4833	1.50536	0.0506798	-2.99159e-08	-2.51565e-07	-0.0133158	0.000210891	-0.000152486	0	3193.48
986	14.602	2.75218	0.0662777	-1.42239e-07	1.17241e-08	-0.00069498	0.000288644	-0.00160843	0	5341.36
990	18.5131	5.64973	0.0521266	1.06628e-05	-9.67957e-06	-0.0494067	0.00309492	-0.00377525	0	3423.5
991	5.72823	3.24504	0.0716886	-3.83104e-07	3.50527e-08	-0.0053305	-0.00100384	-0.000923422	0	4378.74
992	24.9244	1.42208	0.0508065	1.34007e-07	-1.39812e-07	-0.0249682	0.000131407	-0.000147141	0	3856.62
1000	1.42491	3.51375	0.0593005	7.93654e-07	-9.59871e-07	0.00401751	-0.000138366	-0.000521887	0	3068.51
1001	7.88252	12.5053	0.0532487	8.81524e-06	-9.61552e-06	-0.0569109	-0.00288804	-0.00460762	0	527.596
1004	2.94844	2.19527	0.0694819	8.6654e-07	-1.28025e-06	0.0209494	-0.000302821	-0.000329846	0	3232.13
1005	11.0618	1.26187	0.0534515	1.22604e-06	1.0234e-07	0.00439218	-9.07138e-05	-0.000178088	0	9622.48
1007	19.1952	5.52232	0.071452	9.64537e-06	-7.89225e-06	0.000564763	0.00310156	-0.00329616	0	4742.1
1010	8.68236	5.07121	0.0634417	6.15723e-07	-4.98247e-07	-0.0223409	-0.00170645	-0.00310818	0	7074.84
1012	7.37284	8.20919	0.059997	2.59511e-06	-4.38876e-06	0.00534328	-0.00272693	-0.00351083	0	3889.53
1013	2.76282	8.19906	0.0583922	5.89722e-07	-4.97842e-06	0.00724408	-0.000874641	-0.00061426	0	2005.98
1016	2.38577	5.75269	0.0579309	1.48918e-06	-3.02657e-06	0.00216284	-0.000559811	-0.00074729	0	1825.08
1019	12.4796	6.95704	0.066886	1.02548e-05	-1.78872e-05	-0.0412085	-0.000114673	-0.00684243	0	4031.55
1020	2.25862	4.00877	0.058313	1.40728e-06	-1.15111e-07	0.00603758	-0.00039398	-0.000618058	0	2760.15
1025	10.8145	9.98947	0.0555286	9.8719e-06	-1.33294e-05	-0.00399586	-0.00181176	-0.0104876	0	6166.26
1026	9.19777	14.3807	0.0662878	9.70636e-06	-2.10956e-05	-0.0783898	-0.00137646	-0.00729109	0	3392.42
1034	18.5599	8.42909	0.0729725	8.06102e-06	-3.74836e-06	-0.017178	0.00502097	-0.0055548	0	1686.83
1035	15.4766	3.96318	0.0643433	1.44988e-06	-2.94193e-06	-0.0162107	0.00108793	-0.00309589	0	8325.05
1036	11.7659	1.09569	0.0743936	5.48397e-07	1.42133e-07	0.0179507	-3.628e-05	-5.7901e-05	0	3233.38
1040	2.38702	1.63995	0.0747493	2.54775e-07	-1.91128e-07	0.00939096	-0.000120518	-0.000172243	0	3034.88
1041	9.01311	6.30965	0.073633	1.61624e-06	-2.01622e-06	0.0332221	-0.00202006	-0.00427292	0	6871.22
1045	10.9041	6.97109	0.0554634	6.77702e-06	-4.78063e-06	-0.0861584	-0.00143033	-0.00623436	0	1404.48
1047	4.37352	14.7667	0.0516076	6.12133e-06	-1.3631e-05	-0.0242098	-0.000410135	0.00118587	0	448.183
1049	25.5833	7.9613	0.0563072	6.11136e-07	-3.90807e-06	0.00524048	0.00115723	0.000286417	0	2146.34
1050	15.9298	8.12523	0.0573749	1.16617e-05	-6.54569e-06	0.0910887	0.0036699	-0.00825123	0	2507.47
1052	4.71008	11.5144	0.0675791	5.96896e-06	-6.13432e-06	-0.0119405	-0.00169532	-0.000544078	0	3969.12
1054	14.6482	7.75719	0.0656755	1.63288e-05	-1.30554e-05	0.127825	0.00263744	-0.00856263	0	9545.58
1058	3.72408	3.92324	0.0564525	1.47624e-06	2.44382e-09	-0.00546806	-0.000726949	-0.00075117	0	3486.04
1059	13.5232	7.87478	0.0603027	1.54464e-05	-1.56921e-05	-0.0469875	0.000951535	-0.00893902	0	7689.95
1060	20.2238	9.88374	0.0652486	-3.01707e-06	-4.58421e-06	0.0131546	0.00516911	-0.00326098	0	4885.55
1067	15.8484	1.10797	0.0502907	-3.16936e-07	-4.44034e-08	-0.0229895	6.07258e-05	-0.000126512	0	2253.94
1072	19.2188	10.8562	0.0737916	-4.65036e-07	-3.58623e-07	0.0594924	0.00518269	-0.00483828	0	4421.99
1074	16.6403	2.20701	0.0747733	-1.196e-06	-1.72967e-06	-0.0218994	0.000561162	-0.00113951	0	6639.46
1075	3.81597	6.41704	0.066699	1.37382e-06	-1.15027e-06	0.0183224	-0.00124028	-0.000968903	0	3148.67
1076	14.6611	6.5977	0.0695897	1.60217e-05	-1.36728e-05	0.0010735	0.0015334	-0.00659645	0	5600.96
1079	17.7457	10.4457	0.0722417	-5.1435e-07	1.53881e-07	-0.0593759	0.00619124	-0.00784289	0	10186.5
1081	6.62695	12.0684	0.0662689	7.35189e-06	-9.46868e-06	-0.0507645	-0.00251105	-0.00238252	0	2159.63
1086	19.3915	11.4075	0.0635363	7.65938e-06	-8.8743e-06	0.0518033	0.00539737	-0.00434406	0	5564.61
1088	19.3052	2.77987	0.0603192	4.76892e-07	-4.69744e-06	-0.0444087	0.00120875	-0.00120192	0	3117.7
1091	15.3622	4.87396	0.0519565	7.17072e-06	-9.2931e-06	-0.0209216	0.00128739	-0.00419657	0	6528.66
1092	11.1562	14.8382	0.0685601	9.01721e-06	-2.93164e-05	-0.197653	-0.00198283	-0.0170857	0	3259.87
1094	15.7325	9.89782	0.0717778	9.01038e-06	-9.69124e-06	0.0566649	0.00528342	-0.0114259	0	8685.52
1095	12.7992	1.77403	0.0702856	-9.19362e-09	-1.20551e-06	-0.0151318	-6.80459e-05	-0.000660062	0	8323.32
1099	7.1256	13.9403	0.0668619	7.04842e-06	-1.24747e-05	-0.116174	-0.00146593	-0.00216321	0	1633.81
1101	13.8248	11.9071	0.0680402	-1.84482e-06	-1.23369e-06	-0.0470733	0.00379559	-0.0186754	0	4947.17
1104	15.9231	12.5771	0.0679193	6.79026e-06	-1.4455e-05	0.237274	0.006004	-0.0150965	0	15494.9
1108	16.3939	9.54234	0.0524742	2.10488e-06	-8.84009e-06	0.0587572	0.00549947	-0.00994675	0	12888.3
1110	1.43716	10.7045	0.0695716	6.78495e-08	-1.03899e-05	-0.0108449	-0.000280602	0.000463443	0	1600.91
1111	18.2804	11.3166	0.0686647	1.30738e-05	-1.24758e-05	0.0574252	0.00612195	-0.00678919	0	6265.8
1117	5.07052	5.56918	0.0656155	4.65096e-07	2.74418e-07	-0.00472846	-0.00150507	-0.00146528	0	1217.49
1123	1.97225	3.74549	0.0583925	1.16187e-06	-2.38459e-10	-0.00611252	-0.000307531	-0.000548503	0	2834.75
1127	11.6372	7.89791	0.0546375	1.29301e-05	-1.78009e-05	0.00528207	-0.00114367	-0.00833063	0	632.744
1129	5.04778	15.2714	0.057856	7.07542e-06	-1.81616e-05	-0.02926	-0.000243048	0.000990415	0	355.329
1130	1.7282	13.8634	0.0590353	1.8799e-06	-2.36453e-06	-0.0154935	-0.000176301	0.00163783	0	509.88
1133	17.899	2.86501	0.0681161	-4.39686e-08	-4.28511e-06	0.0171633	0.00113501	-0.00158767	0	7084.98
1136	15.2612	2.07151	0.059161	1.34739e-07	9.19982e-08	-0.0624883	0.000243291	-0.000922522	0	9259.87
1137	25.6165	9.36714	0.0508096	2.98472e-06	-7.17822e-07	-0.00652978	0.000975856	0.00105436	0	1476.66
1138	17.0182	3.39083	0.0718462	1.43283e-06	-4.10582e-06	-0.0254795	0.00123749	-0.00216092	0	4109.21
1139	22.2022	6.26962	0.0748633	3.31157e-06	-1.70417e-06	0.000574709	0.00272844	-0.00148804	0	1995.07
1140	16.9827	1.65514	0.0578772	-7.02551e-07	-6.94109e-07	0.0117931	0.000407108	-0.000571511	0	6029.15
1143	26.1551	8.7559	0.0549035	7.46155e-08	-3.08329e-06	-0.0548075	0.000670306	0.0009466	0	836.463
1144	20.5318	6.82961	0.0670766	3.84053e-06	-8.40636e-06	-0.0114008	0.00371196	-0.00282753	0	3772.82
1145	20.0222	11.1169	0.0544203	1.79464e-06	-4.89286e-06	0.102388	0.00533473	-0.00327081	0	703.181
1146	16.2179	6.70544	0.0604839	1.4124e-05	-8.76838e-06	-0.0879876	0.00286465	-0.00613723	0	1873.54
1149	13.2911	13.6593	0.0588583	2.82923e-06	-9.50077e-06	0.29808	0.00397144	-0.0262194	0	16299.1
1152	5.48034	15.673	0.0747192	7.04688e-06	-1.86424e-05	-0.0378295	-4.68556e-05	0.000829071	0	673.731
1153	3.62241	5.92192	0.0668576	1.50138e-06	-4.94691e-07	-0.00513465	-0.00106219	-0.000929662	0	4226.67
1157	19.5481	7.14092	0.0519091	8.03832e-06	-1.21278e-05	0.0259816	0.00409703	-0.00374902	0	5043.94
1159	23.984	1.56825	0.0627139	8.84725e-08	-4.1373e-07	-0.00868495	0.000214562	-0.000153923	0	2490.37
1160	6.82879	7.0888	0.0730389	1.07667e-06	-4.29406e-06	-0.027621	-0.00225327	-0.00277999	0	4278.61
1161	20.1318	11.5596	0.0595917	8.98368e-06	-4.28443e-06	0.0535607	0.00510038	-0.00292311	0	3495.83
1162	12.0016	3.04469	0.0582026	-4.08772e-07	-3.98505e-06	0.0273707	-0.000280842	-0.00185424	0	7010.19
1163	24.1075	2.4591	0.0611387	1.53832e-06	-1.96117e-06	0.00244362	0.000679029	-0.000438375	0	2918.47
1164	7.71145	4.12145	0.0653594	-1.9804e-07	-8.69027e-09	-0.0319507	-0.00135418	-0.00187247	0	4527.2
1165	18.6626	11.8238	0.0703482	1.17455e-05	-1.34415e-05	0.135018	0.00530671	-0.00586698	3	11270.4
1166	1.28675	1.02844	0.0672162	1.07641e-07	-1.83424e-08	0.0054707	-6.14731e-07	-2.94635e-05	0	986.166
1168	15.8659	3.0349	0.0560539	2.25216e-07	-7.04249e-07	0.000534433	0.000805238	-0.00201611	0	4644.72
1173	25.957	8.41583	0.0501891	4.96545e-07	-4.45293e-06	0.0176933	0.000832404	0.000664933	0	2207.33
1176	23.4309	6.97282	0.0517273	8.4743e-07	-5.48228e-08	0.0905813	0.00238615	-0.00082792	0	1685.23
1177	3.60482	7.18057	0.0709388	4.28818e-07	-1.79518e-06	0.00507432	-0.00120287	-0.000890772	0	1918.95
1179	20.9047	1.50125	0.0696132	-1.66823e-07	-9.48998e-07	-0.000696022	0.000369084	-0.000300439	0	2511.11
1180	20.6743	9.30673	0.0710117	2.10053e-06	-1.19678e-06	0.0382149	0.00472912	-0.00263945	0	6326.65
1182	1.13729	2.82445	0.0654352	3.47718e-07	-1.86473e-06	-0.00230682	-4.37649e-05	-0.000386919	0	1578.9
1183	22.9829	6.53035	0.0566639	1.72343e-06	-1.58437e-07	-0.0368153	0.00253421	-0.00111667	0	3732.18
1184	1.94741	11.5041	0.0703177	4.45326e-07	-8.19297e-06	-0.020742	-0.000506929	0.000713768	0	644.63
1185	3.8204	14.309	0.0529321	3.73865e-06	-1.48255e-05	-0.0162393	-0.000510703	0.00127411	0	903.383
1188	10.7272	3.9007	0.0664697	1.68488e-06	-8.61736e-08	-0.0199014	-0.000903982	-0.00258725	0	2714.79
1190	6.85806	11.0987	0.050159	3.09525e-06	-4.82708e-06	-0.033175	-0.00271917	-0.00312259	0	2609.94
1193	2.64698	4.01816	0.0613589	7.27402e-07	2.33795e-07	0.0101407	-0.000485552	-0.000657709	0	176.401
1200	2.83059	10.5002	0.0743606	1.73423e-06	-1.17771e-05	-0.0177699	-0.000961804	5.17323e-05	0	3080.55
1202	13.8327	1.32248	0.0642738	7.42004e-07	-2.78693e-07	-0.00145068	7.9613e-05	-0.000265303	0	5315.22
1203	14.9022	3.1715	0.0596772	3.06826e-07	-2.93781e-07	-0.0909181	0.0006444	-0.00223826	0	7197.86
1205	23.0992	9.64043	0.0710282	5.26994e-07	-3.81196e-07	0.0276275	0.00285922	0.00016617	0	2143.99
1206	17.3662	2.41496	0.0742643	-8.85686e-07	-2.0381e-06	-0.0331065	0.000831586	-0.00134414	0	1102.39
1208	15.6569	4.6821	0.0603027	5.2186e-06	-8.14991e-06	-0.00260098	0.00136236	-0.00400788	0	7232.72
1209	13.6969	5.65137	0.0716682	1.03271e-05	-1.38303e-05	0.0605092	0.000575993	-0.00548639	0	3808.6
1212	13.285	8.82191	0.0597483	1.29384e-05	-1.83485e-05	-0.154318	0.00102546	-0.0109012	0	5205.75
1216	15.3349	9.95056	0.06045	8.86855e-06	-1.23136e-05	0.0759808	0.0047706	-0.0121193	0	4432.1
1222	20.8705	4.3525	0.0674016	6.85348e-06	-2.80013e-06	-0.0312479	0.00224215	-0.00172403	0	4485.84
1223	3.03513	9.67157	0.0547721	1.30368e-06	-9.53417e-06	0.0334852	-0.00113569	-0.000282286	0	2389.5
1226	9.15317	6.1051	0.0739154	2.02473e-06	-1.55846e-06	-0.0184296	-0.00193972	-0.00415853	0	5678.09
1228	6.54266	13.7796	0.0512918	5.95934e-06	-1.38256e-05	-0.0605648	-0.00151671	-0.00124324	0	3491.78
1230	12.1813	4.64324	0.0593932	8.62379e-07	-3.31718e-06	-0.00825304	-0.000606764	-0.00385947	0	5737.22
1231	19.766	7.69747	0.0735998	8.06844e-06	-1.05494e-05	0.0462311	0.00451282	-0.00375183	0	5442.69
1232	8.67823	6.12884	0.0664852	9.00962e-07	-2.25657e-06	-0.0305361	-0.00198225	-0.00381046	0	7629.55
1236	10.093	13.1784	0.0634189	8.3743e-06	-1.64173e-05	-0.0516746	-0.00319994	-0.0120625	0	5901.07
1238	1.37173	8.43502	0.0661524	-6.79128e-07	-8.64533e-06	0.00381869	-0.000205021	-0.000353707	0	1856.31
1239	13.6648	13.7506	0.0585536	4.33355e-06	-1.20675e-05	0.188072	0.00415382	-0.0267463	0	14178
1240	22.0149	7.36953	0.0680147	3.37595e-06	-4.75502e-06	0.027239	0.00329134	-0.00154577	0	3045.25
1246	2.4292	9.93139	0.0601435	2.146e-07	-9.94376e-06	-0.00697821	-0.000734209	-6.97549e-05	0	1390.53
1249	24.2665	6.35159	0.0641512	1.22019e-07	2.60707e-07	-0.0361314	0.00178043	-0.000623358	0	4591.57
1251	19.0882	8.70175	0.0559408	6.9764e-06	-5.06804e-06	-0.0182348	0.00525849	-0.00508399	0	11207.9
1256	2.86897	6.75584	0.0534974	2.02361e-07	-2.16418e-06	-0.00508263	-0.000946561	-0.000848863	0	700.752
1258	1.18536	8.85626	0.063327	-4.08167e-07	-8.3536e-06	0.0125941	-8.42914e-05	-0.000155855	0	2693.92
1260	14.3092	3.38038	0.0737946	4.48844e-07	-6.20574e-08	-0.0453263	0.000295549	-0.00226466	0	8439.79
1261	7.62854	11.0765	0.0639618	4.45809e-06	-4.20727e-06	-0.06246	-0.00301158	-0.00464625	0	282.967
1264	13.2117	8.73592	0.0533796	1.23234e-05	-1.8371e-05	-0.0582673	0.000694842	-0.0105576	0	13412.8
1269	22.4604	7.14843	0.063422	1.7187e-06	-2.92709e-06	0.0183453	0.00305886	-0.00138073	0	157.567
1270	11.4015	13.9261	0.0649339	1.20689e-05	-2.30724e-05	0.041386	-0.00207887	-0.0195358	0	13630
1276	21.7523	2.25799	0.0700192	9.90477e-07	2.25249e-06	-0.0123668	0.000960997	-0.000586212	0	4914.34
1278	8.16636	4.83341	0.066566	-2.58067e-08	-1.40615e-07	-0.00654771	-0.00154121	-0.00269558	0	6310.84
1280	13.9921	9.67964	0.0525437	8.42928e-06	-1.4948e-05	-0.0994145	0.00227532	-0.0131021	0	12238.7
1285	12.1027	1.93951	0.0617283	-4.20872e-08	-8.84608e-07	0.0368262	-0.000115022	-0.000828092	0	4965.68
1287	22.7943	7.93116	0.0510806	1.54584e-06	-1.62045e-06	-0.00923272	0.00302706	-0.000973169	0	5014.02
1288	20.8412	7.16236	0.056876	3.98254e-06	-5.55481e-06	0.0479178	0.00369097	-0.00257638	0	4318.81
1289	2.78399	10.7632	0.0615966	1.78542e-06	-1.26595e-05	-0.0726134	-0.00087081	0.000200385	0	2167.79
1293	23.2557	5.96737	0.0683643	2.43383e-06	1.78692e-08	-0.0123361	0.00216952	-0.00108637	0	4111.85
1294	24.4566	5.19762	0.0713993	-2.606e-07	-1.83383e-07	-0.0122046	0.00137309	-0.000684505	0	990.902
1303	2.28851	5.19708	0.0564573	2.72849e-06	-1.25987e-06	0.0183938	-0.000458832	-0.000704835	0	2462.16
1305	26.3381	2.68952	0.0558624	-4.22101e-08	-6.71391e-07	-0.00545555	0.000164771	-0.000332266	0	2943.5
1307	20.4546	3.82023	0.0590787	4.02126e-06	-3.51741e-06	0.0185858	0.00208411	-0.00173117	0	2348.56
1309	10.674	12.282	0.0544067	5.96201e-06	-1.42893e-05	-0.165518	-0.00245135	-0.0136227	0	8223.3
1310	5.8614	13.4464	0.0746242	8.84556e-06	-1.5811e-05	-0.0613932	-0.00149087	-0.000609031	0	398.519
1311	24.1231	8.9825	0.0556705	-6.69322e-08	-1.07769e-06	-0.00987086	0.00213401	0.000260576	0	3231.24
1312	22.684	2.20273	0.0698623	3.21318e-06	-5.06851e-06	-0.0220717	0.000779041	-0.000470137	0	2964.7
1314	25.3678	3.30837	0.056869	1.22968e-06	-1.33425e-06	-0.00753194	0.000530252	-0.00047398	0	2614.43
1315	7.09768	10.5883	0.050348	4.87175e-06	-5.05764e-06	0.0112854	-0.00294041	-0.00365982	0	723.388
1321	21.1867	3.88226	0.0626909	3.28085e-06	-2.76856e-06	-0.045493	0.00193439	-0.0014491	0	3472.99
1326	16.5692	5.42586	0.0647897	1.19349e-05	-1.13694e-05	0.0292726	0.0022181	-0.00426651	0	3628.47
1328	26.7102	6.52269	0.0585285	-4.30177e-07	-2.43313e-06	0.0425917	0.000177934	-0.000155841	0	1703.55
1329	1.9262	7.43413	0.0663739	-4.02146e-07	-7.40242e-06	-0.0143709	-0.000456561	-0.000492851	0	3150.82
1330	21.0174	1.55705	0.0561609	-2.10225e-07	-1.04557e-06	0.0437049	0.000414978	-0.00037746	0	3914.22
1331	8.90795	2.46302	0.0521875	-3.38242e-07	4.76174e-07	0.0409155	-0.000735931	-0.00117042	0	7685.41
1332	24.4898	6.22623	0.0649534	-8.21153e-08	-3.30867e-07	0.0357904	0.00162721	-0.000580035	0	4869.54
1333	13.57	9.14586	0.0516911	1.34042e-05	-1.86168e-05	-0.0332869	0.00154333	-0.0116219	0	11584.2
1335	13.2661	12.5196	0.0561487	1.88015e-06	-5.02488e-06	-0.288457	0.00280678	-0.0219365	0	21683.6
1339	12.385	7.55698	0.0726811	1.28014e-05	-1.81249e-05	-0.0969765	-0.000171682	-0.00835745	0	3354.49
1341	13.7806	14.8191	0.0705973	3.77763e-06	-1.36287e-05	0.162504	0.00283963	-0.0298247	0	50258.6
1342	25.7493	9.93104	0.070472	-1.517e-05	3.61108e-06	0.110088	0.000579159	0.00147548	0	2721.66
1343	23.0989	4.26069	0.0519836	2.64837e-06	-1.29274e-06	0.00839709	0.00154466	-0.000944957	0	1480.31
1345	20.8195	10.5659	0.0539918	5.6115e-06	-1.91402e-06	0.0734252	0.00490273	-0.00229813	4	3571.91
1346	9.19396	1.87491	0.0730283	3.20534e-06	-1.80156e-06	0.0351834	-0.000454255	-0.000760685	0	3629.94
1347	12.3338	14.0934	0.0520753	6.70651e-06	-2.2986e-05	0.41969	0.000165919	-0.025237	0	10400.9
1349	5.8894	9.49789	0.06151	2.55999e-07	-4.69064e-06	-0.00925127	-0.00242716	-0.00214375	0	2526.14
1355	10.4124	4.01131	0.0685138	1.85834e-06	-1.41495e-07	-0.0374162	-0.0010164	-0.00245436	0	1996.11
1357	19.2193	12.1793	0.059589	1.18245e-05	-1.1646e-05	0.119939	0.00478229	-0.00467777	0	1552.52
1358	22.1825	2.91459	0.0679493	4.53095e-06	-6.99286e-06	-0.0162423	0.00123093	-0.000831042	0	1816.57
1359	15.699	15.6668	0.0602541	1.05477e-06	-3.23629e-05	0.210169	0.000183623	-0.0139683	0	2368.68
1360	16.1253	6.11515	0.0590564	1.26652e-05	-1.17441e-05	-0.106634	0.00244897	-0.00568781	0	897.161
1361	5.21793	4.05955	0.0546911	1.66713e-07	9.3319e-07	-0.0428836	-0.0010299	-0.00103926	0	3716.94
1364	24.6263	3.822	0.0607544	2.1515e-06	-3.54483e-06	-0.00343503	0.000889272	-0.000638311	0	1783.37
1365	13.7511	6.16747	0.068454	1.24761e-05	-1.42005e-05	-0.0382344	0.000886328	-0.00610359	0	643.759
1367	1.20836	15.4028	0.0511838	2.51568e-07	-1.06464e-06	-0.000125675	4.44434e-06	0.0021118	0	1189.12
1370	26.4907	2.97691	0.0615854	8.57853e-09	-7.45543e-07	0.00578118	0.000167436	-0.000369087	0	3796.23
1371	14.5088	14.3441	0.0713639	2.8904e-06	-1.34725e-05	0.292961	0.00362601	-0.0243149	1	44974.2
1373	10.9696	15.9203	0.066228	1.56875e-05	-3.91279e-05	-0.302944	0.00260779	-0.0136179	0	4268.11
1375	10.7044	1.55815	0.0586031	7.85399e-07	5.68824e-08	0.0304083	-0.000219037	-0.000444778	0	4918.64
1377	1.65648	8.81901	0.05913	-1.16895e-06	-8.97824e-06	0.0129661	-0.00040424	-0.000239159	0	2347.02
1378	23.8539	8.27664	0.0644952	5.7539e-07	-8.96413e-07	0.0870587	0.00239138	-0.000246019	0	4351.92
1379	14.9048	4.70742	0.0678105	5.15633e-06	-5.14817e-06	0.0293041	0.00109088	-0.00395822	0	4659.27
1380	11.117	6.60499	0.0590921	5.29158e-06	-5.09832e-06	-0.0181194	-0.00118576	-0.00606466	0	7088.71
1383	20.6244	3.31639	0.0717003	1.83378e-06	-4.04971e-06	-0.00355258	0.00171375	-0.00124374	0	2211.01
1385	16.1831	12.1967	0.0570199	1.0415e-05	-1.33408e-05	0.241162	0.00627849	-0.0129392	0	833.007
1386	19.1528	4.37408	0.0746756	6.92714e-06	-5.1489e-06	-0.000901275	0.00238485	-0.00249049	0	6029.8
1388	8.56421	8.1695	0.0722819	4.51782e-06	-8.52743e-06	-0.0309689	-0.00269557	-0.00536312	0	5209.36
1390	24.7248	8.31872	0.0698834	2.35077e-07	3.89351e-09	-0.00913774	0.0016966	0.00022849	0	5196.32
1395	24.2028	7.4659	0.0725055	5.05114e-07	-5.34329e-07	-0.0125133	0.0020853	-0.00027636	0	2951.84
1400	18.3054	1.70177	0.0590804	-4.12253e-07	-1.37557e-06	-0.0831777	0.000557541	-0.000585222	0	4903.72
1402	11.1727	3.5937	0.0532113	9.94874e-07	-1.15799e-06	0.0120625	-0.000695421	-0.00242447	0	4962.53
1403	4.90234	15.9321	0.069195	6.95336e-06	-1.87308e-05	-0.0375535	0.000127044	0.00124845	0	73.3336
1404	4.32585	6.4193	0.0578612	5.42457e-07	-1.25611e-06	0.00212503	-0.00136797	-0.00112144	0	2563.26
1405	10.0029	2.97985	0.0506099	8.71248e-07	6.93108e-07	-0.0192685	-0.000797644	-0.00166062	0	3439.89
1407	18.6753	12.345	0.0593663	1.26536e-05	-1.24205e-05	0.02583	0.00518002	-0.0054589	0	5121.98
1408	26.8717	8.86871	0.0529316	-7.71616e-08	-1.64716e-06	-0.00941629	0.000135396	0.00108165	0	1550.5
1409	18.5971	11.7106	0.0605278	1.1799e-05	-1.34874e-05	0.136839	0.00557589	-0.00602318	0	3899.88
1410	6.65596	12.4476	0.0568896	6.30483e-06	-9.67494e-06	-0.0770331	-0.00244202	-0.00221606	0	387.753
1412	2.13308	15.2077	0.0526671	2.45924e-06	-4.03201e-06	-0.0216673	-7.18231e-05	0.00197892	0	440.779
1413	21.6	9.79792	0.063365	2.60475e-06	3.11081e-06	0.110807	0.00411285	-0.00151634	0	8051.38
1417	2.2318	10.3252	0.0606189	-2.55139e-07	-9.89605e-06	-0.0183332	-0.000603397	0.000233025	0	1120.81
1418	11.1346	3.06687	0.0566174	1.74325e-06	-1.49141e-06	0.137409	-0.000529887	-0.00198457	0	6694.42
1422	4.62452	10.5401	0.0725157	1.93437e-06	-4.86783e-06	0.0147912	-0.00184668	-0.000862368	0	2209.18
1424	1.89344	2.27668	0.0603815	4.275e-07	-1.85526e-06	0.00701351	-0.000165072	-0.000318626	0	3634.51
1429	19.5197	6.6901	0.0662495	7.67463e-06	-1.17171e-05	-0.0319434	0.00392496	-0.00364741	0	4546.73
1431	3.03099	6.32342	0.0744386	2.20656e-06	-3.70242e-07	0.00501553	-0.000857009	-0.000813898	0	3404.81
1432	6.3642	2.62059	0.0504403	1.42551e-08	-5.40435e-07	0.00748821	-0.000799663	-0.000711057	0	4089.8
1434	14.5754	15.2453	0.0548255	2.93426e-06	-1.46045e-05	0.312487	0.00295371	-0.0235992	0	26856.9
1440	19.8142	2.47301	0.0634338	-3.1802e-08	-4.72923e-06	-0.0437896	0.00113419	-0.000934014	0	1608.26
1441	6.73033	14.8471	0.0609359	8.86222e-06	-1.47088e-05	-0.046141	-0.000616205	-0.00094336	0	365.943
1442	10.6734	1.3645	0.0561845	1.12642e-06	1.53891e-07	0.0287074	-0.000142758	-0.000353705	0	7910.6
1443	3.70212	2.93314	0.073911	8.08592e-07	2.77435e-07	0.00333598	-0.000553404	-0.000510078	0	1553.63
1444	4.50798	5.60506	0.0688838	5.64944e-07	-4.12065e-07	-0.00831407	-0.00128877	-0.00117674	0	2900.77
1446	14.1309	9.21998	0.0680027	1.32618e-05	-1.49682e-05	-0.0695086	0.00285621	-0.0121782	0	10161
1447	14.4837	15.4045	0.0577646	4.72702e-06	-1.41818e-05	0.348629	0.0025268	-0.0245162	0	4872.14
1450	10.2632	1.5612	0.0506971	1.15234e-06	1.88596e-07	0.0158615	-0.000214088	-0.000438145	0	7395.51
1452	2.61469	11.3417	0.0653809	1.87545e-06	-1.1463e-05	0.0008213	-0.000739608	0.0004511	0	61.9728
1454	20.8948	5.99755	0.0661452	4.08622e-06	-3.75925e-06	-0.0474164	0.00307726	-0.0023828	0	4153.97
1456	22.8774	1.04039	0.0588169	6.61149e-08	-2.33898e-07	-0.0280316	3.03991e-05	-6.58799e-05	0	2120.63
1458	26.6932	8.18922	0.0532367	1.58992e-07	-1.90767e-06	-0.0130934	0.0002963	0.000629373	0	7167.03
1461	3.91869	4.71521	0.0595567	5.72811e-08	9.20127e-09	0.00748409	-0.0010758	-0.000875617	0	1175.11
1462	6.57677	5.40427	0.0541104	7.18558e-07	-2.5913e-07	0.0183449	-0.00172129	-0.00200947	0	3019.36
1464	1.90748	12.4595	0.0579976	4.64593e-07	-5.28167e-06	-0.0100132	-0.00036091	0.00109071	0	1802.44
1469	4.43314	2.43887	0.0654062	-4.04161e-07	-2.2945e-07	-0.00250717	-0.000568033	-0.000456231	0	2190.05
1470	7.74638	3.98775	0.0637097	-6.19405e-08	3.22415e-08	-0.0198751	-0.00134382	-0.00169503	0	1485.3
1471	15.3714	2.01859	0.0632092	-3.77346e-08	1.55592e-07	0.00184078	0.000213455	-0.000917932	0	5864.38
1473	11.1396	13.0553	0.0592334	4.04787e-06	-1.7e-05	-0.120652	-0.00234363	-0.0161865	0	1124.75
1474	10.6471	2.97024	0.0737805	1.63948e-06	-3.53821e-07	0.024466	-0.000649772	-0.00177751	0	4329.72
1475	10.5098	9.63118	0.0580883	8.67405e-06	-1.23821e-05	-0.0171649	-0.00202806	-0.00931734	0	1857.25
1479	8.39654	7.29613	0.066763	1.50863e-06	-4.85071e-06	-0.00767253	-0.00243631	-0.0044372	0	4664.31
1480	2.16876	6.14443	0.0525086	1.37832e-06	-4.4249e-06	-0.0108715	-0.00057973	-0.000712199	0	535.124
1481	8.86963	12.8601	0.0684754	9.32299e-06	-1.96929e-05	-0.120977	-0.00302812	-0.00735783	0	6190.09
1486	25.9586	2.76766	0.07464	4.27295e-07	-4.33999e-07	0.0055063	0.000289456	-0.000363617	0	1375.22
1488	9.51944	13.9936	0.0578392	1.00813e-05	-2.02223e-05	-0.233645	-0.0023057	-0.00872762	0	10496.2
1489	6.30809	8.20785	0.05061	1.46018e-06	-5.28339e-06	-0.0261786	-0.00233846	-0.00261539	0	4680.49
1491	7.72636	7.76108	0.0503279	2.21696e-06	-3.86697e-06	-0.0487859	-0.0024692	-0.00381935	0	1969.46
1492	13.4512	5.60535	0.0738181	1.00814e-05	-1.28587e-05	-0.0629672	0.000252586	-0.00545181	0	4491.96
1495	26.5538	4.7459	0.067007	6.84955e-08	-1.59767e-06	-0.00434064	0.000222526	-0.000407736	0	4018.56
1497	9.59714	9.74117	0.0503342	9.10719e-06	-8.2075e-06	-0.0933252	-0.0026311	-0.00819541	0	2552.27
1500	26.7166	5.8811	0.0560817	-2.57954e-07	-1.9231e-06	-0.0120061	0.00018157	-0.000287257	0	1760.9
1501	3.35815	4.5545	0.0671265	1.4214e-06	-2.63408e-07	0.0136206	-0.000750272	-0.000774645	0	2650.71
1503	19.2155	1.69084	0.0703332	-9.44373e-07	-2.1275e-06	-0.0527903	0.000700706	-0.000520406	0	6050.23
1504	5.43019	2.107	0.0655243	-3.84762e-07	-6.80006e-07	0.00455889	-0.000547444	-0.000470259	0	1670.84
1506	25.0006	2.90857	0.0675449	1.58941e-06	-1.45284e-06	0.012084	0.000585774	-0.000446803	0	3542.08
1509	10.3182	15.7392	0.0549416	1.23548e-05	-2.9158e-05	-0.174148	0.00119719	-0.0100704	0	2107.76
1510	1.8741	4.3771	0.0588523	1.7367e-06	3.88577e-08	-0.00421629	-0.000320588	-0.000604586	0	2258.87
1513	4.78171	8.81828	0.0674513	3.58434e-06	-1.00839e-05	-0.025242	-0.00175916	-0.00135187	0	2662.6
1521	20.6626	4.65043	0.0697463	9.13711e-06	-3.36958e-06	-0.0237426	0.0024587	-0.00191753	0	8065.95
1523	7.13453	15.6245	0.0598753	1.22255e-05	-1.62489e-05	-0.0799619	0.000220433	-0.00109035	0	938.599
1524	10.7863	1.91746	0.074746	3.00112e-07	-2.196e-07	-0.0789981	-0.000305523	-0.000733304	0	4308.43
1527	16.0792	13.7056	0.0718341	8.05323e-06	-1.68927e-05	0.253438	0.00488739	-0.0142505	0	7394.26
1528	3.69768	6.95899	0.0662202	1.30686e-06	-1.30878e-06	-0.00548815	-0.00121742	-0.000927142	0	1180.17
1530	23.7749	6.38548	0.0624773	6.35693e-07	2.09191e-07	0.0243436	0.0021302	-0.000821421	0	287.933
1532	1.34757	4.01521	0.0668194	1.42968e-06	-1.13514e-06	0.0111117	-0.000145098	-0.000549176	0	4117.85
1537	10.2136	13.1549	0.0595689	8.36834e-06	-1.67435e-05	-0.101255	-0.00328187	-0.012441	0	10037.2
1538	26.8009	8.51161	0.0731278	-4.66365e-08	-1.70718e-06	-0.0078801	0.00022373	0.000851611	0	651.961
1542	21.4379	5.80509	0.0582461	4.11897e-06	-3.41198e-06	0.0364398	0.00292162	-0.00189433	0	7616.2
1544	22.9769	9.60206	0.0571533	8.26555e-07	-1.08662e-06	0.128159	0.00295344	3.72765e-06	0	2699.54
1551	7.01797	7.39971	0.0595614	1.40282e-06	-4.25498e-06	-0.0311043	-0.00234211	-0.00304422	0	8418.19
1552	5.89434	8.36357	0.0625977	2.20814e-06	-5.1739e-06	-0.0148802	-0.00222292	-0.00224285	0	3293.36
1554	17.435	7.7178	0.0504965	7.80887e-06	-4.36468e-06	-0.0251925	0.0042389	-0.00638683	0	7550.68
1555	2.66623	5.0119	0.0679892	1.5926e-06	-1.14957e-06	0.0101936	-0.000600335	-0.000772467	0	4395.68
1556	3.3547	6.25782	0.0651342	2.08552e-06	-5.57529e-07	0.00328592	-0.000974218	-0.000872471	0	3490.61
1562	10.0036	5.6772	0.0701158	2.6061e-06	-5.73474e-07	-0.0772335	-0.00171637	-0.00422799	0	4162.29
1563	11.2281	2.03727	0.051093	6.05979e-07	-1.0188e-06	0.00253488	-0.000278961	-0.000919604	0	6323
1565	9.89995	14.5638	0.0701834	1.05122e-05	-2.12922e-05	-0.189546	-0.00177395	-0.00969895	0	1469.33
1568	5.66967	11.9512	0.0685703	7.35083e-06	-1.01211e-05	-0.0608274	-0.00198664	-0.0010808	0	2186.25
1572	9.87909	1.09798	0.06094	2.102e-06	-2.35185e-07	0.0261754	-7.70091e-05	-8.22842e-05	0	2526.4
1574	2.04266	3.07626	0.074792	8.1659e-07	-1.1099e-06	0.00168498	-0.000223202	-0.000458262	0	1174.03
1575	20.3979	6.78919	0.0649613	3.7845e-06	-9.97542e-06	0.0330768	0.00371225	-0.00284966	0	4307.89
1577	2.28155	5.53285	0.0528894	2.1335e-06	-2.96336e-06	-0.0152067	-0.000465782	-0.000745192	0	3289.16
1580	15.7583	15.5537	0.0674921	-5.5359e-07	-3.17939e-05	0.212367	0.000361894	-0.0139108	0	2270.94
1581	9.66141	15.3784	0.0727767	1.02625e-05	-2.34405e-05	-0.181652	0.000125273	-0.0077177	0	1782.01
1583	2.3114	10.1424	0.0546926	-2.97143e-08	-9.86702e-06	-0.00248113	-0.000768777	4.62112e-05	0	1568.58
1584	1.57294	14.9349	0.0585554	1.0197e-06	-2.30695e-06	-0.0156434	-8.12352e-05	0.00194722	0	421.904
1585	6.79149	2.0269	0.0665159	-9.2388e-07	-2.0535e-06	0.0248036	-0.000591783	-0.000462125	0	1024.45
1587	16.1038	3.31791	0.060183	1.17181e-06	-2.119e-06	-0.0314261	0.000979499	-0.00219218	0	8735.53
1588	5.16892	4.50358	0.0717747	1.80177e-07	5.5863e-07	-0.0227156	-0.00118199	-0.00120877	0	4879.19
1590	7.37786	10.5676	0.0723776	6.49193e-06	-3.85883e-06	-0.00199337	-0.00295619	-0.00429895	0	3436.16
1591	7.46202	4.18021	0.051743	-4.28023e-08	1.75253e-09	0.0014287	-0.00134446	-0.00184116	0	3842.44
1595	6.74708	12.7455	0.0550526	6.13023e-06	-8.97332e-06	-0.0513536	-0.00228269	-0.00217491	0	2241.1
1598	6.68096	10.3771	0.0683893	2.24574e-06	-6.12113e-06	-0.00210444	-0.00267056	-0.00298626	0	2398.69
1600	7.68478	5.03483	0.0530385	2.208e-08	-6.69043e-07	0.054126	-0.00168569	-0.0024339	0	2777.27
1609	25.6465	9.14019	0.0622813	3.53601e-07	-3.75194e-06	0.0879487	0.000932791	0.00100797	0	1674.11
1610	8.24196	9.45321	0.0510751	7.83999e-06	-8.74772e-06	-0.0197263	-0.00291922	-0.00533351	0	4687.03
1613	5.86105	8.23766	0.0678287	2.43188e-06	-5.37154e-06	-0.00810949	-0.00216477	-0.00221336	0	3003.09
1615	5.59555	9.6299	0.0525523	5.37556e-07	-4.01462e-06	-0.00532455	-0.00231347	-0.00181907	0	2840.54
1616	20.6199	10.5301	0.0727735	5.51999e-06	-3.47705e-06	0.0735714	0.00494706	-0.00255487	4	2851.11
1618	18.8205	8.47224	0.0534983	8.17599e-06	-3.15546e-06	0.0141115	0.00499143	-0.00535969	0	9092.81
1619	8.91453	7.66303	0.0639789	6.39387e-06	-5.33505e-06	0.0487028	-0.0023293	-0.00517128	0	2968.89
1621	23.697	1.75269	0.0545225	6.7569e-07	-1.23881e-06	-0.0221313	0.000412911	-0.000311894	0	1964.33
1622	11.6795	3.8212	0.0642992	1.21692e-07	-1.22028e-06	-0.0237862	-0.000620605	-0.00261502	0	6701.99
1624	2.18662	7.4155	0.0684182	-4.55891e-07	-6.29448e-06	-0.010799	-0.000532114	-0.000562827	0	2184.19
1629	9.95582	5.91534	0.0544277	3.55464e-06	-3.14226e-07	0.0106737	-0.00182473	-0.0045059	0	5878.64
1635	6.5412	4.29017	0.0676719	1.09075e-06	4.89298e-07	-0.0134096	-0.00142272	-0.0016443	0	4832.74
1638	1.06087	14.0333	0.0590288	1.91019e-07	-1.56027e-06	0.00207631	-6.44524e-06	0.00174271	0	135.596
1644	5.0149	13.3145	0.0525908	7.92977e-06	-1.10691e-05	-0.0184028	-0.00127602	0.000186369	0	730.233
1654	7.15596	6.42508	0.0574554	6.43462e-07	-2.36975e-06	-0.0122746	-0.00224249	-0.00283678	0	2251.86
1657	14.2175	3.59826	0.0600173	5.06057e-07	-1.44365e-08	0.0160838	0.000289258	-0.00247484	0	5288.48
1658	13.8357	5.5269	0.0651276	9.62042e-06	-1.21631e-05	0.0627177	0.000566002	-0.00528736	0	7918.02
1662	17.9144	7.25381	0.0744011	8.73828e-06	-2.45038e-06	-0.00377337	0.00424893	-0.00562676	0	6766.35
1663	23.616	9.41452	0.0621908	-3.40541e-08	1.76804e-07	0.0394801	0.00240786	0.000257467	0	2321.18
1666	26.362	8.86988	0.063904	-1.99322e-07	-2.53563e-06	-0.0329563	0.000424776	0.000920689	0	1938.55
1667	24.6213	1.21965	0.074901	-2.39232e-08	-1.7232e-07	-0.0140376	6.87793e-05	-5.88617e-05	0	1953.06
1672	23.6104	2.1947	0.051055	1.29615e-06	-1.63054e-06	-0.00769872	0.000659404	-0.000357906	0	3854.7
1673	9.34233	15.3124	0.0606711	9.25182e-06	-2.46849e-05	-0.11377	-2.37466e-05	-0.00655899	0	671.103
1675	11.2479	5.805	0.0532404	3.95419e-06	-4.70724e-06	0.00763361	-0.00114602	-0.0050656	0	3637.35
1678	3.09653	2.8519	0.060194	4.63463e-07	-1.10656e-06	0.00682308	-0.000427873	-0.000499791	0	1645.67
1680	1.35549	7.32239	0.0633413	7.51766e-07	-1.20378e-05	-0.00641446	-0.000222315	-0.000473481	0	3240.18
1683	8.84209	12.2803	0.0723601	9.30826e-06	-1.78435e-05	-0.116433	-0.00319952	-0.00710859	0	3669.17
1686	9.41931	13.3432	0.0550599	6.44582e-06	-1.90246e-05	-0.297143	-0.00284517	-0.00887884	0	6028.21
1687	25.6334	7.51236	0.0551676	1.33289e-07	-4.16657e-06	-0.017457	0.00103606	0.000116467	0	1466.92
1689	21.4809	5.48853	0.0502944	5.38345e-06	-2.92202e-06	0.00460268	0.00263448	-0.0018451	0	417.472
1690	26.4937	1.83187	0.0512534	2.94737e-07	-1.95075e-08	-0.00118707	6.71689e-05	-0.00020826	0	3041.97
1692	10.4288	2.18869	0.0595136	6.36156e-07	-5.56795e-07	0.0068461	-0.00026148	-0.000942504	0	5919.82
1694	20.9364	1.63711	0.0578523	-3.19318e-07	-1.72732e-06	-0.026921	0.000446847	-0.000441556	0	4259.02
1695	15.5314	9.46368	0.073807	9.38431e-06	-9.99246e-06	0.0471782	0.00477392	-0.011051	0	6640.36
1698	3.3867	12.4098	0.0716802	4.55382e-06	-1.74759e-05	-0.0375735	-0.000945007	0.000637058	0	604.538
1699	4.16514	11.96	0.0676332	7.0411e-06	-1.04543e-05	-0.045736	-0.00138657	-7.93349e-06	0	1955.26
1700	25.4712	4.8772	0.0599296	-8.14055e-08	-2.98036e-06	0.00360569	0.000782841	-0.000556798	0	5164.37
1703	6.81922	2.54715	0.0508479	-7.86957e-08	-8.62158e-08	-0.0297651	-0.000748056	-0.000687774	0	3003.15
1707	3.48222	12.693	0.0557429	5.28916e-06	-1.7824e-05	-0.0174433	-0.000886776	0.000724074	0	1052.03
1708	11.4385	2.33977	0.070119	6.83098e-07	-3.0358e-06	-0.0284891	-0.000241897	-0.00126132	0	8090.15
1709	7.17892	1.14899	0.059461	-5.42255e-07	-3.28063e-07	-0.00743913	-0.000172318	-0.000158596	0	6391.79
1710	8.50286	5.39801	0.0674805	5.37712e-07	-1.16654e-06	-0.00219258	-0.00183037	-0.00318581	0	2995.62
1711	25.474	3.09929	0.0617936	1.01574e-06	-9.05141e-07	-0.000380347	0.000483223	-0.000430111	0	3076.94
1716	25.9994	3.02523	0.0739274	2.85284e-07	-8.09391e-07	-0.0102768	0.000314731	-0.000381369	0	1199.72
1718	18.5292	9.7837	0.0517696	4.03202e-06	-7.76992e-06	0.053148	0.00619388	-0.00600442	0	7249.51
1719	12.5308	13.1103	0.0501239	6.19123e-07	-8.66984e-06	-0.7422	0.000651431	-0.0232519	0	12067.8
1723	22.2417	4.15445	0.0505175	3.15995e-06	-1.75187e-06	-0.0397416	0.00178381	-0.00121916	0	8064.77
1725	17.5249	12.3521	0.053406	1.63298e-05	-1.32569e-05	0.140768	0.0058012	-0.00835707	0	4370.41
1727	2.71411	2.55679	0.0527856	2.56409e-07	-1.19175e-06	0.0112054	-0.000322246	-0.000404612	0	4064.17
1731	1.83779	14.6474	0.0598557	1.74342e-06	-2.66926e-06	-0.00361827	-0.000140756	0.00184732	0	729.106
1733	7.38463	13.6958	0.0525621	6.52717e-06	-1.12282e-05	-0.0733915	-0.00178943	-0.00285335	0	1983.83
1736	24.8531	4.99619	0.0581349	-2.85992e-07	-1.08995e-06	-0.0331036	0.00106284	-0.000646066	0	3679.09
1737	26.4393	4.69746	0.0574413	2.73016e-07	-1.64913e-06	-0.00549709	0.000267611	-0.000427424	0	3179.46
1738	20.6598	9.79462	0.0609455	-1.35214e-06	2.30336e-07	0.10073	0.0047264	-0.00261889	0	4220.54
1741	26.0217	2.10144	0.0741335	1.45027e-07	-1.60165e-07	-0.00434753	0.000174411	-0.000249504	0	1073.03
1742	13.4702	9.11335	0.0532378	1.27596e-05	-1.86818e-05	0.0187805	0.00142474	-0.011527	0	1027.41
1748	18.7158	1.78481	0.0536975	-1.02768e-06	-2.57011e-06	0.0286532	0.000597752	-0.000662691	0	3583.48
1750	2.78337	13.4571	0.0568419	1.75065e-06	-9.5046e-06	-0.00257355	-0.000462398	0.00132081	0	644.051
1751	14.1095	11.3058	0.060392	-6.34558e-08	1.24658e-07	0.147465	0.00417619	-0.0170694	0	10966.9
1755	6.48343	8.80244	0.0591838	4.79405e-07	-3.85471e-06	-0.00836364	-0.00259143	-0.00275556	0	3621.05
1761	21.7467	4.07795	0.0715553	4.14162e-06	-2.13376e-06	0.0286452	0.0020506	-0.00148637	0	2338.62
1764	12.1398	13.3359	0.0558125	1.64319e-06	-1.0968e-05	-0.0665282	6.02213e-05	-0.0215805	0	19395.4
1772	15.1848	9.29922	0.0658932	9.56375e-06	-1.039e-05	-0.0169982	0.00441841	-0.0112463	0	8755.54
1773	11.1357	6.71921	0.056787	6.10922e-06	-5.40977e-06	0.000769909	-0.00119711	-0.00616493	0	7019.54
1775	2.3285	8.513	0.0715296	-3.52952e-07	-6.84755e-06	-0.0229483	-0.000702928	-0.000428913	0	2216.36
1776	26.6075	2.0442	0.0527689	2.74396e-08	-9.58401e-08	-0.00577809	6.96947e-05	-0.000236683	0	1639.19
1778	16.0953	12.4207	0.0551742	9.1856e-06	-1.43506e-05	0.382526	0.00651824	-0.0134665	0	11577.9
1779	15.0798	1.578	0.0510657	-4.97568e-08	1.40081e-07	-0.0153545	0.000156301	-0.000485112	0	8806.47
1780	7.80522	9.45564	0.0630059	5.52763e-06	-5.2695e-06	-0.00435172	-0.00303586	-0.00460945	0	5391.67
1784	18.5064	7.62291	0.0602331	8.20629e-06	-2.38561e-06	0.00329658	0.00426766	-0.00507144	0	7246.55
1785	19.1444	9.83634	0.0577688	2.76108e-06	-5.72302e-06	0.0343888	0.00572626	-0.00499102	0	1653.79
1790	4.5441	5.85285	0.0504967	4.59123e-07	-4.18076e-07	-0.0169709	-0.00135846	-0.00124473	0	4428.84
1792	8.63149	11.5273	0.0621988	8.21093e-06	-1.19747e-05	-0.0435735	-0.00300323	-0.00684987	0	7006.64
1793	21.8394	1.38093	0.0606626	3.21917e-07	-9.78435e-08	-0.0262128	0.000338921	-0.000169987	0	2375.15
1795	7.54533	10.8685	0.0541297	4.53472e-06	-4.13098e-06	-0.0356205	-0.0031412	-0.00455761	0	2789.2
1797	9.66805	1.20044	0.0518851	2.38022e-06	-8.55278e-07	0.0200698	-3.7404e-05	-0.000164744	0	6205.26
1799	13.279	11.3076	0.0742022	-2.04683e-06	-3.49973e-06	-0.366186	0.0024106	-0.0175047	0	10833.4
1800	8.08173	11.1522	0.0680755	6.55599e-06	-8.85266e-06	-0.0546932	-0.00306127	-0.00556751	0	6065.91
1805	18.3533	3.44493	0.0714494	1.81124e-06	-4.37494e-06	0.033616	0.00157529	-0.00193567	0	3924.92
1808	24.0886	3.287	0.0536141	3.05296e-06	-3.69748e-06	0.00807382	0.000925338	-0.000639676	0	5189.97
1810	4.45617	12.1332	0.0589427	9.64071e-06	-7.65265e-06	-0.066362	-0.00154077	-0.000146027	0	777.103
1814	6.7289	12.8698	0.0707558	6.0181e-06	-9.7647e-06	-0.0754469	-0.00227505	-0.00214802	0	2588.15
1816	6.95563	2.19922	0.0620232	-7.39604e-07	-1.06107e-06	0.0472423	-0.000647432	-0.000653672	0	2150.61
1817	2.03194	12.6967	0.0686172	4.16378e-07	-6.28098e-06	-0.034757	-0.000365598	0.00117257	0	1338.83
1821	7.35586	9.71418	0.0651974	4.61933e-06	-3.46027e-06	-0.0662118	-0.00284848	-0.00403489	0	225.411
1822	16.8197	8.76097	0.0546535	6.86767e-06	-8.92233e-06	0.149239	0.00476268	-0.0081126	0	7411.31
1824	11.2906	12.8523	0.0718163	-3.76303e-07	-1.71801e-05	-0.0219526	-0.00195105	-0.0163172	0	4027.3
1827	8.69882	10.7281	0.052713	1.05686e-05	-9.85628e-06	-0.0111373	-0.00303399	-0.00664657	0	7541.76
1833	26.4497	4.80904	0.0548108	4.94126e-08	-1.63361e-06	0.0162209	0.000253288	-0.000437122	0	5554.95
1834	2.13064	6.98369	0.065575	-2.17233e-07	-6.06978e-06	-0.00195996	-0.000483198	-0.000603086	0	835.878
1835	3.60456	13.8131	0.0704282	5.19279e-06	-1.58718e-05	-0.00388053	-0.000651974	0.00122969	0	536.805
1837	12.8818	15.214	0.0501277	9.68584e-06	-2.49775e-05	-0.482802	-0.000325049	-0.0374449	0	42985.2
1841	19.0201	9.39213	0.0742039	-5.67211e-06	-8.90447e-07	0.0239534	0.0059074	-0.00541485	0	3057.24
1844	4.13747	5.45071	0.0558589	7.2228e-08	-1.09428e-07	-0.0119388	-0.00107559	-0.00096917	0	3584.06
1845	4.9169	5.29344	0.0501872	1.36187e-07	1.59068e-07	-0.00662246	-0.00131586	-0.00138229	0	3793.08
1847	5.58124	13.9814	0.0584821	9.95503e-06	-1.57152e-05	-0.0492059	-0.00106512	-7.92661e-05	0	134.996
1848	14.9523	8.5934	0.0595933	1.44295e-05	-1.12819e-05	-0.0110643	0.00320555	-0.0104073	0	4872.18
1849	13.9409	7.58928	0.0740834	1.72956e-05	-1.60828e-05	-0.0520329	0.00139809	-0.00823457	0	3788.42
1850	16.324	12.396	0.0570302	1.10742e-05	-1.39453e-05	0.0604269	0.00645013	-0.0123029	0	9272.61
1856	14.7517	11.3241	0.0684778	1.84885e-06	-9.49121e-06	0.0430946	0.00523491	-0.0163321	0	13425.1
1858	4.40168	14.193	0.0593455	5.88703e-06	-1.15573e-05	-0.0252383	-0.000679816	0.00097387	0	1112.87
1861	24.2674	9.18988	0.071703	-3.02073e-08	-8.22211e-07	0.0826669	0.00186448	0.000466797	0	3330.45
1864	12.0133	11.5154	0.0603296	-2.68614e-06	-2.10019e-06	0.103773	-0.0003796	-0.0157338	0	13524.1
1865	15.9845	14.8653	0.0702051	3.13026e-06	-2.05304e-05	0.159515	0.00079273	-0.0147248	0	7535.95
1868	20.3138	2.43154	0.0737322	-4.417e-07	-4.43191e-06	0.0389317	0.0010933	-0.000911206	0	3573.03
1870	4.7372	14.8518	0.0527823	5.8015e-06	-1.40835e-05	-0.0354148	-0.000433924	0.00102413	0	502.073
1872	17.5686	3.73074	0.0662107	2.84855e-06	-5.42875e-06	-0.0205678	0.00184412	-0.00257558	0	7362.39
1873	9.37696	4.0853	0.0539178	1.03262e-06	7.49472e-07	-0.00497811	-0.00124102	-0.00241272	0	3162.45
1874	20.5472	1.21147	0.0613683	-2.49227e-07	-5.3778e-07	-0.0397168	0.00017379	-0.000123786	0	3973.11
1877	8.29329	2.77261	0.0687444	-6.17854e-07	-8.58256e-07	0.0205751	-0.000836263	-0.0012645	0	2917.27
1880	3.50364	15.5049	0.0573619	3.89179e-06	-1.66152e-05	-0.02617	-6.26122e-05	0.00170862	0	575.21
1881	19.3749	9.30363	0.0573655	7.29714e-07	-6.3709e-06	-0.0253872	0.00546922	-0.00467228	0	3002.86
1882	19.9463	2.95464	0.0679084	7.22095e-07	-4.10567e-06	-0.0169822	0.0015221	-0.00123652	0	1121.81
1883	22.9668	4.31495	0.0706071	2.83852e-06	-1.56537e-06	0.00584284	0.00167692	-0.00100051	0	3841.82
1885	12.3341	5.63669	0.0740096	2.69583e-06	-6.42229e-06	-0.0331481	-0.000698735	-0.00511554	0	5175.82
1887	20.6207	10.392	0.0653964	6.48908e-06	-3.50943e-06	0.0725981	0.00512295	-0.00255396	0	1811.93
1888	7.49378	13.6637	0.0612134	5.99479e-06	-1.18328e-05	-0.0909864	-0.00182423	-0.00304875	0	576.262
1894	11.4337	14.0391	0.0527783	1.14325e-05	-2.32847e-05	-0.218873	-0.00251581	-0.0196614	0	18980.8
1898	11.3188	9.42822	0.0661964	9.87302e-06	-2.11224e-05	-0.0307203	-0.00177088	-0.0102156	0	9440.98
1899	17.7594	10.0861	0.0689836	7.38043e-06	-4.44638e-06	0.0495702	0.00584018	-0.00777476	0	10640.6
1900	12.5677	12.5305	0.0567481	5.86186e-06	-1.02289e-05	-0.26939	0.000475103	-0.0202909	0	14065
1903	7.99735	10.8442	0.0519691	7.22238e-06	-6.59679e-06	0.047995	-0.00325232	-0.00539396	0	5354.37
1904	2.79135	5.36964	0.0578602	1.44726e-06	-1.03245e-06	-0.00748044	-0.00067962	-0.000804544	0	2693.98
1906	13.1542	1.19027	0.0522302	9.42891e-07	-3.14146e-07	0.048282	2.36219e-06	-0.000149738	0	5364.94
1907	6.88989	12.4015	0.0730445	6.48865e-06	-8.43083e-06	-0.103369	-0.00255952	-0.00266711	0	2150.43
1909	12.6146	11.1416	0.0541906	-7.68569e-08	-1.47238e-05	-0.101084	0.000614716	-0.0162964	0	9729.56
1915	9.56759	14.7346	0.0660753	1.1084e-05	-2.37762e-05	-0.154886	-0.00111179	-0.00797553	0	1915.31
1918	1.98378	1.32763	0.0713816	-3.04789e-07	-5.2939e-07	0.00158352	-7.39464e-05	-0.000102079	0	3150.75
1920	13.4348	7.70225	0.0683676	1.42289e-05	-1.637e-05	0.0274434	0.000883601	-0.00873484	0	8350.22
1925	2.74238	10.0213	0.0547106	6.62914e-07	-1.08743e-05	0.0123915	-0.000907558	-1.40911e-05	0	1068.19
1926	8.46572	13.5993	0.064975	7.90519e-06	-1.75353e-05	-0.113111	-0.00201811	-0.005594	0	1376.77
1928	26.5033	2.41009	0.0556095	-1.17474e-07	-5.73794e-07	-0.0134591	7.01218e-05	-0.000297741	0	1557.32
1929	9.18195	9.53114	0.072745	9.3178e-06	-9.99058e-06	-0.0691666	-0.00280688	-0.00696526	0	8457.55
1930	17.1765	10.0601	0.0658528	1.0799e-05	-5.48763e-07	0.0875676	0.00622699	-0.00887872	0	14094.8
1932	14.9792	13.6778	0.0649122	6.08104e-06	-1.27606e-05	0.136941	0.0059385	-0.0204105	0	11222.2
1933	6.46084	9.0173	0.0744419	8.97899e-07	-3.53345e-06	-0.0402029	-0.0027696	-0.00279053	0	2274.19
1937	13.173	6.18545	0.0696908	1.31242e-05	-1.26591e-05	-0.0189491	0.000410811	-0.00601015	0	2149.1
1938	14.363	10.813	0.067772	-3.83884e-06	-5.75128e-06	-0.0824978	0.00452866	-0.0156735	0	10341.8
1942	2.72011	14.9132	0.0526615	1.64264e-06	-9.95038e-06	-0.00881895	-0.0001769	0.00179251	0	632.656
1944	2.85585	7.26004	0.0731366	1.74514e-09	-3.17507e-06	0.0151605	-0.00092945	-0.00067716	0	2470.64
1945	6.1437	2.83238	0.0616684	7.42204e-08	-2.95235e-07	-0.002891	-0.00091871	-0.000794502	0	4725.77
1948	25.4376	9.12898	0.0511859	1.08647e-06	-3.34931e-06	-0.00339518	0.00106799	0.000844087	0	3316.77
1951	15.7697	11.6172	0.0743511	6.41351e-06	-1.36372e-05	0.0867198	0.00612997	-0.0140111	0	10481.6
1954	12.6764	15.5668	0.0744683	1.49655e-05	-2.7387e-05	-0.734325	-0.00162256	-0.037902	0	47244.9
1955	4.52455	11.2461	0.0524041	4.38598e-06	-6.51674e-06	-0.0578022	-0.00162323	-0.000551487	0	476.094
1957	3.96161	12.0707	0.0587376	7.4304e-06	-1.35545e-05	-0.0823724	-0.00120783	0.000227816	0	268.183
1960	14.0913	2.35219	0.0533426	-6.31413e-07	2.66127e-08	-0.00395304	0.00015081	-0.00132855	0	1395.67
1963	23.326	1.02842	0.064903	5.19937e-08	-7.41943e-08	-0.0233085	3.7642e-05	-9.77393e-06	0	705.155
1964	8.78843	14.2123	0.0505364	8.75596e-06	-2.11965e-05	-0.188419	-0.00158629	-0.00599772	0	2648.02
1967	1.55505	4.07668	0.0620456	1.28841e-06	-5.96217e-07	-0.00649843	-0.000211796	-0.000579572	0	3111.67
1969	7.9681	3.6901	0.0648267	-3.05534e-07	2.14943e-08	-0.0235012	-0.0012762	-0.00167919	0	3358.72
1974	17.6808	10.553	0.0535038	3.3203e-07	-1.52459e-05	0.0152743	0.00637358	-0.00795258	0	13343.9
1981	9.08843	8.41552	0.0585002	7.52546e-06	-9.15004e-06	-0.0396323	-0.00278312	-0.00603018	0	9302.67
1986	10.4654	12.0877	0.0526236	1.02215e-05	-1.44479e-05	-0.0724241	-0.00262229	-0.012864	0	10628.5
1987	7.03699	2.97458	0.0705948	1.81745e-07	-5.11214e-07	0.00872092	-0.000997601	-0.00109667	0	4579.12
1989	11.8935	6.9439	0.0616263	9.08373e-06	-1.42114e-05	0.0282524	-0.000596074	-0.00702425	0	8252.88
1990	6.65084	12.6671	0.069242	6.11609e-06	-9.96715e-06	-0.0173032	-0.00226728	-0.00212744	0	2601.77
1992	17.0099	8.34774	0.0606354	9.97955e-06	-6.68102e-06	0.0552863	0.0044563	-0.00774338	0	5362.85
1993	18.0602	8.86365	0.066575	5.26626e-06	4.96794e-07	-0.032676	0.00528262	-0.00674762	0	6895.19
1994	13.2369	6.08243	0.0516541	1.19734e-05	-1.25346e-05	-0.0587687	0.00037426	-0.00597851	0	7921.03
1997	8.25051	13.2965	0.0595085	7.75568e-06	-1.48847e-05	-0.122516	-0.00257037	-0.00522214	0	4368.57
1998	9.5215	13.3086	0.0528569	6.90075e-06	-1.80161e-05	-0.174573	-0.00302303	-0.00941366	0	3910.05
1999	7.68742	13.7651	0.0504523	5.39305e-06	-1.36752e-05	-0.0885284	-0.00192188	-0.00343141	0	2563.53
2003	26.8361	2.42845	0.0626684	-6.79738e-08	-5.4926e-07	0.00684817	1.57617e-05	-0.000291714	0	2520.43
2005	26.4177	3.98307	0.0577259	2.50124e-07	-1.32765e-06	0.00337477	0.00017409	-0.000453491	0	227.549
2008	7.11989	12.7902	0.0528133	7.46613e-06	-8.15288e-06	-0.0609833	-0.00255579	-0.00292338	0	5488.91
2010	23.3078	4.61611	0.0502821	1.83013e-06	-9.87404e-07	0.00998218	0.00168083	-0.00101302	0	1753.84
2012	19.2373	7.29911	0.0505717	9.41045e-06	-1.03009e-05	0.00807046	0.00428715	-0.00406328	0	5832.11
2013	6.53897	14.0748	0.0639257	6.62605e-06	-1.45637e-05	-0.0629764	-0.00121854	-0.00112041	0	1386.38
2017	10.9905	4.4477	0.065156	1.57986e-06	-7.35058e-07	0.0426276	-0.000982343	-0.00334182	0	8910.8
2018	12.7797	6.3517	0.0686708	1.01627e-05	-1.47758e-05	0.026008	0.00025499	-0.00622488	0	5983.49
2019	2.0718	10.9058	0.0628997	1.88644e-08	-9.76983e-06	-0.0124377	-0.000606835	0.000416525	0	1276.85
2022	3.76956	4.499	0.0615749	6.59035e-07	1.69493e-07	-0.0145274	-0.000859322	-0.000786766	0	1200.09
2023	16.6371	6.23933	0.0659501	1.19508e-05	-1.08346e-05	0.0492389	0.00306588	-0.00546964	0	6326.31
2025	12.1395	14.3598	0.0640284	1.0435e-05	-2.41758e-05	-0.370302	-0.00181587	-0.0255816	0	17111.4
2027	8.6244	8.7479	0.0641595	5.84368e-06	-1.02847e-05	-0.0376397	-0.00309601	-0.00575743	0	4351.27
2031	1.34416	12.6557	0.061494	1.9614e-07	-2.74855e-06	-0.0061972	-0.000173416	0.00126972	0	722.962
2035	11.2159	5.56141	0.0511198	2.77121e-06	-3.54756e-06	-0.0245083	-0.00116388	-0.00476521	0	459.299
2037	4.03254	12.9601	0.0507832	5.45355e-06	-1.38518e-05	-0.00597129	-0.000963724	0.000647622	0	457.126
2038	19.3996	4.37409	0.0681115	6.80863e-06	-4.69288e-06	-0.0101575	0.00234844	-0.00238559	0	5719.74
2040	4.44988	15.6856	0.067251	7.33458e-06	-1.70532e-05	-0.0407822	-1.07128e-05	0.00140417	0	950.756
2042	23.3086	3.79107	0.0575958	4.46542e-06	-3.0822e-07	0.00146665	0.00130764	-0.000892538	0	2152.71
2043	12.7363	6.00235	0.0678889	6.81682e-06	-1.12285e-05	-0.20696	4.45003e-05	-0.00578695	0	6727.5
2044	14.409	13.5178	0.0683693	8.26771e-06	-1.06443e-05	0.0406696	0.00570527	-0.0230473	0	5329.96
2046	13.5111	3.19517	0.0706085	1.01532e-06	2.41526e-08	0.00968588	8.32716e-05	-0.00206278	0	6963.14
2049	3.56459	6.79231	0.0714906	1.46658e-06	-4.90668e-07	0.0115686	-0.00118464	-0.000911317	0	3386.64
2050	2.67258	5.72386	0.0662142	1.97285e-06	-1.82934e-06	0.00697172	-0.000626793	-0.000800101	0	2899.29
2053	26.1842	4.01249	0.0736242	4.31613e-07	-1.51944e-06	0.00784315	0.000320582	-0.000446111	0	2588.39
2054	20.8972	1.2459	0.0605794	-2.43768e-07	-3.34302e-07	0.0111288	0.000180359	-0.000102656	0	4725.24
2055	21.1738	2.53386	0.0711623	3.24137e-06	-3.71947e-06	-0.0171985	0.00113613	-0.000917837	0	3292.87
2056	24.7679	4.29347	0.0680967	1.15153e-06	-1.81283e-06	-0.0229002	0.000905064	-0.000643323	0	4517.27
2057	22.8383	3.34464	0.0530302	5.30478e-06	3.7401e-07	-0.0117866	0.0012524	-0.000862115	0	6269.48
2058	2.21102	6.28785	0.0730256	4.65121e-07	-4.86971e-06	-0.0130498	-0.000536434	-0.000692124	0	3483.3
2059	4.80601	1.39597	0.0635951	3.57159e-07	-1.85584e-07	0.00875464	-0.000180283	-0.00016107	0	3302.84
2060	8.78711	12.5536	0.0667948	8.34841e-06	-1.83949e-05	-0.123671	-0.00328225	-0.00713228	0	8679.53
2063	12.4064	1.06029	0.051979	7.56899e-07	-1.83316e-07	0.000341327	-5.71813e-06	-6.14407e-05	0	2642.03
2065	4.27559	5.77818	0.0719326	9.37225e-07	-2.53531e-07	-0.0338589	-0.0012571	-0.00103911	0	2506.23
2066	24.233	9.52671	0.0668855	2.12892e-07	-3.77752e-07	0.0349641	0.00190711	0.000769463	0	2619.64
2067	1.92919	13.428	0.0749584	9.94324e-07	-4.12658e-06	-0.0135561	-0.000329822	0.00143943	0	904.854
2070	10.86	3.6971	0.0634308	1.54378e-06	9.75722e-10	0.00505242	-0.000805419	-0.00250671	0	6473.27
2074	4.18705	2.29492	0.067208	1.25264e-07	-1.68777e-07	0.00618311	-0.000497089	-0.000422439	0	1445.59
2075	1.02417	5.76904	0.0709732	1.09355e-07	-5.95926e-06	-0.0168431	-4.48204e-05	-0.000568812	0	855.45
2079	13.7	5.50782	0.0720642	9.77379e-06	-1.28195e-05	-0.0406287	0.000595434	-0.00543168	0	2180.9
2080	16.6945	9.79383	0.0627898	9.92441e-06	-5.46689e-06	0.0615011	0.00616144	-0.009673	0	8670.25
2081	14.2697	13.5383	0.0725616	8.37641e-06	-9.84628e-06	0.0974511	0.00568975	-0.0230886	0	21350.5
2082	15.0365	12.757	0.0683659	6.5742e-06	-1.10828e-05	0.15334	0.00558002	-0.0180402	0	12765.6
2083	3.70746	15.6116	0.0627049	3.91597e-06	-1.67996e-05	-0.0147807	-3.21554e-05	0.00168498	0	650.155
2084	11.1949	2.42608	0.0513697	1.0703e-06	-2.73772e-06	-0.0304566	-0.000295045	-0.00132166	0	2317.12
2085	16.2479	4.68782	0.0668802	8.70417e-06	-8.19134e-06	-0.0365363	0.0017466	-0.00374038	0	6213.58
2088	2.64781	9.38854	0.0590124	3.26277e-07	-9.74695e-06	-0.0290728	-0.00084379	-0.000294066	0	3647.99
2090	8.54188	6.35781	0.0716433	4.4808e-07	-3.22307e-06	-0.0299727	-0.00217899	-0.00413134	0	4752.77
2091	25.8602	5.13036	0.0742617	-1.07036e-07	-2.90212e-06	-0.00904757	0.000587596	-0.00046339	0	5519.15
2094	22.1578	6.39181	0.0552093	2.98458e-06	-1.1667e-06	-0.0111059	0.00282413	-0.00148113	0	2111.09
2097	16.982	7.7549	0.0744314	8.68382e-06	-5.30527e-06	0.0543272	0.00417996	-0.00692795	0	7011.55
2099	16.574	9.27717	0.066425	4.41566e-06	-1.17018e-06	0.0392101	0.00535504	-0.00933732	0	13157.7
2100	20.92	7.6925	0.0702331	4.43428e-06	-6.71013e-06	-0.0518058	0.00381005	-0.00231967	0	1874.71
2101	17.7569	2.50736	0.053551	-6.99071e-07	-2.88759e-06	0.0211324	0.000961741	-0.00138112	0	7800.02
2102	14.4243	1.56432	0.0533907	4.4908e-07	4.07225e-08	-0.0161853	6.71685e-05	-0.000508301	0	4183.16
2103	8.2021	1.69525	0.067243	5.92993e-07	-2.96576e-06	-0.0134455	-0.0004443	-0.000526265	0	1032.64
2107	24.5141	9.4728	0.0744045	2.53023e-07	-1.31364e-06	-0.0131272	0.00166691	0.000665611	0	1933.32
2108	11.7353	6.31971	0.066672	5.69855e-06	-9.30982e-06	0.023881	-0.000771379	-0.00587486	0	8234.37
2112	26.8603	5.43383	0.0576793	-2.99808e-07	-1.49961e-06	0.0155817	9.57853e-05	-0.000402191	0	364.72
2114	13.813	11.5307	0.0740862	7.37301e-06	-4.75715e-07	0.114842	0.0036326	-0.0178002	0	1342.13
2117	19.1077	5.41208	0.0695021	1.00784e-05	-7.57086e-06	-0.0043009	0.00294465	-0.00312021	0	4219.87
2119	9.84948	11.1763	0.06931	1.03152e-05	-8.99291e-06	-0.0521012	-0.00308562	-0.00978386	0	6640.95
2124	14.5234	6.41435	0.053768	1.51843e-05	-1.5404e-05	0.148651	0.00141895	-0.00659472	0	347.35
2125	10.063	13.056	0.0627011	8.14383e-06	-1.62548e-05	-0.115814	-0.00289062	-0.0120369	0	5775.22
2127	16.5482	7.60704	0.066948	9.88663e-06	-6.20148e-06	0.00519332	0.00359309	-0.00744134	0	7257.75
2129	7.60748	7.75579	0.0686798	2.1121e-06	-3.95261e-06	-0.00205137	-0.00247395	-0.00376279	0	1986.76
2133	19.1648	11.6633	0.0663319	1.05973e-05	-1.30549e-05	0.101774	0.00554844	-0.00483402	0	4922.15
2138	5.49454	14.1755	0.0533362	9.19482e-06	-1.53601e-05	-0.0492218	-0.000889276	0.000137612	0	651.184
2142	3.97005	10.0656	0.0718819	3.0709e-06	-1.19944e-05	-0.00553566	-0.00151403	-0.000536292	0	2402.93
2143	6.26923	1.82225	0.0656783	-1.07299e-06	-1.73722e-06	0.0165196	-0.00051209	-0.000412637	0	3604.42
2147	14.9916	12.3879	0.0676906	3.01568e-06	-1.02851e-05	0.085157	0.00642592	-0.0178985	0	23553.9
2149	16.9073	9.38334	0.0509613	7.03415e-07	3.304e-08	0.035948	0.0055626	-0.00895962	0	6279.18
2152	26.5106	3.88558	0.0593161	1.41973e-07	-1.18937e-06	0.000742018	0.000171431	-0.000429848	0	2271.07
2153	12.1561	2.5255	0.0593341	2.37644e-07	-2.68761e-06	0.0709427	-0.000189371	-0.00142998	0	803.005
2158	9.87176	5.64515	0.0656955	2.5025e-06	-3.60793e-07	-0.0510934	-0.00174188	-0.00402216	0	6257.65
2161	20.2378	3.7489	0.0501888	4.08657e-06	-3.7718e-06	-0.0204656	0.0020602	-0.001795	0	6613.6
2162	15.1829	12.5091	0.0673038	4.68289e-06	-1.17342e-05	0.143216	0.00618927	-0.0175808	0	7151.92
2166	11.2624	4.00993	0.0507635	1.01708e-07	-1.24571e-06	0.064728	-0.000729011	-0.00282555	0	5971.19
2167	4.20024	10.0492	0.0537634	2.44136e-06	-8.57625e-06	-0.0482903	-0.00159371	-0.000760819	0	1698.86
2168	11.9525	8.97422	0.068143	8.8264e-06	-2.22418e-05	-0.000681789	-0.000529394	-0.0101856	0	6359.31
2169	5.59837	3.43481	0.051579	8.18644e-08	1.24725e-07	-0.00554591	-0.00100879	-0.00101784	0	3689.94
2170	1.68689	14.9974	0.0671916	9.94357e-07	-1.96845e-06	-0.0169165	-7.12726e-05	0.001944	0	490.321
2173	23.3522	5.49807	0.0619566	1.78382e-06	6.70652e-07	0.0183643	0.00192355	-0.000984593	0	1633.72
2174	25.9979	5.87032	0.0514156	-6.4669e-07	-2.90064e-06	-0.000556851	0.00051061	-0.00030588	0	2098.82
2175	9.85962	12.9424	0.0709753	8.01622e-06	-1.53976e-05	-0.177522	-0.00321844	-0.0109861	0	4837.9
2178	10.8408	8.52374	0.0737772	9.78741e-06	-1.49391e-05	-0.0492722	-0.00186994	-0.00858784	0	5643.19
2181	26.5167	7.60316	0.0542266	1.55047e-07	-2.68693e-06	0.0255613	0.000259603	0.000268187	0	1234.38
2182	18.5651	8.83786	0.0509524	3.01826e-06	-3.7874e-06	0.0414232	0.00528274	-0.00590102	0	11040.7
2184	25.8595	6.63439	0.0667007	-2.95973e-07	-4.00014e-06	0.00220231	0.000801951	-0.000259402	0	760.487
2185	22.6791	3.78117	0.0695458	3.85668e-06	-6.81287e-07	-0.0314127	0.00151517	-0.000983461	0	991.273
2186	17.699	4.5827	0.0683463	9.26503e-06	-7.23222e-06	-0.0273122	0.00214783	-0.00341609	0	7357.91
2188	9.28476	4.9401	0.0506731	1.29636e-06	1.56507e-07	0.00981299	-0.0015915	-0.00338539	0	8358.78
2189	13.7107	1.09471	0.0633808	3.73386e-07	-1.97709e-07	-0.0230123	4.06972e-05	-7.25228e-05	0	3890.31
2190	16.7299	1.13181	0.0508616	-1.09645e-07	-2.88925e-08	-0.00948224	0.000180729	-0.000198716	0	5250.22
2191	12.4112	6.35639	0.0625932	7.77998e-06	-1.49179e-05	-0.0715699	2.09208e-05	-0.00629885	0	5809.1
2197	6.70473	7.01468	0.0717389	9.82503e-07	-4.01827e-06	-0.0600135	-0.00225993	-0.00263181	0	4858.42
2198	4.88974	11.673	0.0632944	6.58512e-06	-6.98644e-06	-0.0184544	-0.00175326	-0.000620568	0	1690.41
2201	9.88105	6.76845	0.0662779	6.00678e-06	-2.40846e-06	-0.0125417	-0.00194583	-0.00525929	0	6699.31
2207	14.3179	7.95856	0.0618888	1.8044e-05	-1.42592e-05	-0.0722474	0.00214337	-0.00922199	0	2084.92
2213	19.9837	5.19079	0.0683581	1.0357e-05	-5.38145e-06	0.0351519	0.00277248	-0.00262046	0	4051.94
2215	13.9409	5.65029	0.05848	8.96718e-06	-1.23881e-05	-0.0429665	0.000630746	-0.00567355	0	1504.27
2216	17.0928	12.7087	0.0604855	1.45769e-05	-1.32242e-05	0.110324	0.00594383	-0.00991734	0	7748.07
2217	21.5302	8.01126	0.0581882	4.11448e-06	-3.86357e-06	0.00853626	0.00386577	-0.00211163	0	2505.94
2224	9.11093	4.3196	0.0726794	5.13258e-07	2.01296e-07	0.015331	-0.00129316	-0.00262702	0	2318.56
2227	3.1433	6.39842	0.0607879	2.54014e-06	-3.56586e-07	0.00155903	-0.00090351	-0.000833746	0	3683.61
2231	8.42174	12.4788	0.067214	9.26838e-06	-1.61564e-05	-0.0317287	-0.00321289	-0.00603356	0	3241.51
2232	6.09858	14.1793	0.0537277	8.24642e-06	-1.51382e-05	-0.056461	-0.00105034	-0.000478854	0	1459.13
2234	14.886	9.48989	0.0660671	9.65035e-06	-1.17381e-05	0.00835658	0.00366143	-0.0117934	0	4214.94
2237	4.67918	2.55419	0.0623698	-5.65123e-07	-1.92341e-07	0.00750598	-0.000607371	-0.000493992	0	3337.19
2238	18.0546	4.1341	0.067488	6.31092e-06	-5.3715e-06	-0.0137077	0.00203066	-0.00269806	0	7847.64
2242	11.2264	8.32099	0.070586	1.04718e-05	-1.77667e-05	-0.00517955	-0.00118959	-0.00839029	0	6750.77
2245	6.47476	12.4963	0.0697635	6.8257e-06	-1.08444e-05	-0.0515574	-0.00229522	-0.00192706	0	2864.56
2246	18.9859	7.26728	0.0607177	8.18517e-06	-7.13345e-06	0.129973	0.00424635	-0.00441413	0	4515.88
2247	15.3754	14.2227	0.0515318	2.61407e-06	-1.87136e-05	0.372427	0.00423787	-0.0185201	0	17891.2
2249	6.60933	2.94249	0.060063	2.44458e-07	-1.1892e-08	-0.0109082	-0.000981634	-0.000915482	0	4442.99
2253	20.9406	8.51957	0.060002	4.33062e-06	-2.15429e-06	-0.00215103	0.00435524	-0.00240433	0	2103.16
2255	9.8385	12.7204	0.0504562	9.09546e-06	-1.52811e-05	-0.285519	-0.00356243	-0.0107145	0	726.445
2261	18.6771	5.19949	0.0701284	1.09945e-05	-8.14532e-06	0.0122521	0.00294701	-0.00309268	0	4216.06
2262	14.7521	7.66276	0.0748774	1.57592e-05	-1.28511e-05	0.0102224	0.0026235	-0.00847986	0	5097.68
2265	21.5604	10.0397	0.0611503	1.81987e-06	3.94022e-06	-0.0232062	0.00420235	-0.0015019	0	1487.1
2266	4.00033	4.43077	0.05307	6.57519e-07	2.57247e-07	0.00483637	-0.000909869	-0.00089327	0	2369.53
2267	19.5929	6.19297	0.0741421	8.76554e-06	-1.01787e-05	0.0253142	0.0034822	-0.00339804	0	3007.68
2269	15.3857	14.3348	0.0612254	2.7062e-06	-1.87005e-05	0.37804	0.00385845	-0.0186301	0	10637.2
2272	2.86476	11.3143	0.0595025	2.61732e-06	-1.37145e-05	0.0193418	-0.000846369	0.000408868	0	1473.15
2273	7.04997	15.1086	0.0526431	8.62065e-06	-1.43882e-05	-0.0732006	-0.00040286	-0.00125129	0	303.273
2274	3.27548	8.124	0.0651498	1.97084e-06	-3.94325e-06	-0.00071587	-0.00114786	-0.000710224	0	1743.05
2275	8.18538	10.0089	0.0652568	8.47431e-06	-7.51839e-06	-0.0338078	-0.00289597	-0.00557128	0	9889.78
2277	7.54858	15.925	0.073526	1.42512e-05	-2.29531e-05	-0.104599	0.000807143	-0.0015668	0	425.612
2279	16.2576	6.81916	0.0583177	1.27573e-05	-7.70751e-06	-0.0254543	0.00310785	-0.00663627	0	8184.7
2281	19.8094	7.00869	0.0543351	6.45227e-06	-1.21595e-05	0.0607829	0.00402767	-0.00350564	0	2817.84
2282	20.0671	5.69342	0.0604616	7.28355e-06	-7.51466e-06	0.016657	0.00296715	-0.00278818	0	1280.72
2283	8.49073	3.55408	0.0699421	-5.87887e-08	2.06608e-07	0.00323338	-0.00106936	-0.0019132	0	4310.1
2286	9.83489	1.33017	0.0583055	2.26804e-06	-5.58624e-07	0.00335448	-9.96102e-05	-0.000193763	0	6543.67
2287	25.0437	5.94045	0.0666688	-9.50504e-07	-1.0686e-06	-0.00201099	0.00124054	-0.000524447	0	3718.53
2289	7.44344	14.945	0.060388	8.21347e-06	-1.64639e-05	-0.0915574	-0.000589366	-0.00201035	0	966.937
2291	13.284	10.9581	0.0533603	9.44778e-06	-2.66233e-06	-0.061854	0.00176573	-0.0156502	0	13292.5
2293	16.6434	14.915	0.0502877	2.26428e-06	-1.4308e-05	0.261423	0.000968874	-0.0111915	0	1818.18
2294	19.8222	9.82937	0.0526701	-3.78519e-06	-3.76558e-06	0.0213959	0.00541021	-0.00374837	0	1832.18
2295	7.6661	7.08545	0.0603533	9.02983e-07	-3.48917e-06	-0.0618306	-0.00243244	-0.0035485	0	7649.85
2296	15.2357	13.2655	0.0701527	4.39193e-06	-1.4681e-05	0.127466	0.00645577	-0.017597	0	9474.96
2298	6.32348	9.49749	0.0528443	8.77224e-09	-3.8001e-06	-0.0237167	-0.00249879	-0.0025781	0	5004.03
2305	17.5094	6.53158	0.0596992	9.75727e-06	-8.55732e-06	0.0494647	0.0035805	-0.00506116	0	9613.43
2309	11.9355	14.4748	0.0508868	1.09575e-05	-2.63299e-05	-0.269725	-0.00203221	-0.0236144	0	5408.92
2311	13.362	6.46767	0.0556784	1.61205e-05	-1.56298e-05	0.075625	0.000911999	-0.00661341	0	8883.74
2312	25.6519	1.76781	0.0650968	3.25877e-07	7.32513e-08	-0.00204263	0.000173584	-0.000197248	0	1864.53
2315	5.70096	2.29904	0.0637494	-6.08215e-07	-1.0734e-06	0.0164572	-0.000642668	-0.000549598	0	3882.07
2316	16.2365	2.00997	0.0581378	-1.1405e-06	-8.77975e-07	-0.0195792	0.000386553	-0.000843479	0	279.928
2318	24.7263	8.92484	0.0508462	-1.60877e-07	-1.58842e-06	-0.0140599	0.00149573	0.000586451	0	2234.06
2321	4.17305	1.60962	0.0619402	3.13317e-07	-7.1328e-09	0.00733547	-0.000247878	-0.000250788	0	1742.07
2324	7.06965	12.2137	0.0699409	4.63603e-06	-7.35447e-06	-0.029162	-0.00289614	-0.0030885	0	978.824
2326	13.3258	1.09672	0.0587349	5.64932e-07	-2.61111e-07	-0.0227675	6.04476e-06	-8.97936e-05	0	3235.83
2334	12.5166	11.9312	0.0559514	-3.10977e-06	-4.77758e-06	-0.140165	0.000843102	-0.0180885	0	13211.6
2335	17.9332	7.62831	0.0727081	7.9624e-06	-2.47011e-06	0.0115112	0.00423466	-0.0057931	0	7563.96
2340	15.5131	6.12659	0.0539369	1.45803e-05	-1.09531e-05	0.0171105	0.00200215	-0.00556005	0	3522.45
2341	16.0733	5.55586	0.0566488	1.22067e-05	-1.21914e-05	0.0411642	0.00201912	-0.00500149	0	6801.39
2344	9.21473	7.29285	0.0606522	5.63509e-06	-4.09786e-06	-0.0342507	-0.0022224	-0.00543594	0	2901.55
2346	4.21932	10.5629	0.0711426	1.95566e-06	-8.82939e-06	-0.00898701	-0.00164806	-0.000569777	0	1518.6
2348	12.0694	7.08388	0.0740875	1.02018e-05	-1.6132e-05	0.0478184	-0.00061873	-0.00704882	0	7752.65
2350	9.35266	10.0235	0.0551077	1.12702e-05	-8.50204e-06	-0.0252386	-0.00277936	-0.00790179	0	3385.97
2353	9.56046	7.4046	0.0510137	7.33983e-06	-3.16014e-06	-0.0517797	-0.00221702	-0.00579988	0	4635
2356	21.5157	5.24547	0.0638932	5.46713e-06	-3.26296e-06	-0.00933387	0.00247309	-0.00177571	0	6001.26
2358	14.3123	4.91195	0.0696637	6.0862e-06	-6.17129e-06	0.0127404	0.000781321	-0.00446596	0	8914.9
2361	2.08666	11.0214	0.0535754	1.27608e-07	-9.80752e-06	-0.0070501	-0.000568733	0.000455774	0	1095.6
2368	12.5372	2.93511	0.0668108	9.57183e-07	-3.81001e-06	-0.0022317	-0.000245858	-0.00185559	0	7861.94
2370	11.5869	11.3452	0.0735153	-3.07457e-08	-2.24046e-06	-0.0690305	-0.00130893	-0.0149645	0	2486.31
2371	11.2214	9.51052	0.0613514	9.25784e-06	-2.14035e-05	-0.0337051	-0.00176573	-0.0102251	0	8025.53
2379	14.2502	6.49706	0.0725748	1.55664e-05	-1.53104e-05	0.00232091	0.00107269	-0.00654453	0	8077.95
2380	5.95573	11.583	0.0665929	5.48295e-06	-1.13402e-05	-0.0127354	-0.00233219	-0.00172408	0	3540.68
2382	12.0627	10.46	0.0707681	6.35425e-06	-8.72886e-06	-0.0834123	-0.000570042	-0.0137876	0	5592.33
2384	6.43679	10.8962	0.0637568	1.96488e-06	-1.06907e-05	-0.0286831	-0.00267446	-0.00259695	0	1382.13
2387	2.48621	3.16123	0.0625973	8.7897e-07	-9.04352e-07	0.00291728	-0.000372294	-0.000505723	0	1757.79
2388	26.7674	4.83862	0.0582703	-4.39588e-08	-1.59306e-06	0.00367959	0.000103631	-0.000435778	0	3230.43
2390	7.41716	9.10409	0.0739495	2.43963e-06	-3.74903e-06	-0.00516651	-0.00273127	-0.00405855	0	3774.65
2394	9.47402	5.99247	0.063719	3.0993e-06	-2.38272e-07	-0.0241504	-0.00195508	-0.00420449	0	5384.66
2395	6.42467	4.3671	0.0721006	9.8742e-07	5.10305e-07	-0.0263275	-0.00140182	-0.00159187	0	3212.54
2398	7.35851	7.2415	0.0608078	1.0421e-06	-2.97461e-06	-0.00374712	-0.00232564	-0.00329218	0	6452.73
2399	15.5382	3.38073	0.0681613	2.69914e-07	-9.90064e-07	0.0986845	0.000843657	-0.00233662	0	8131
2402	21.5927	5.50595	0.0629719	5.33418e-06	-2.68589e-06	-0.0168789	0.00264555	-0.00184574	0	1650.51
2405	4.44673	2.12943	0.0603419	-2.40663e-07	-1.81368e-07	0.00930526	-0.000487507	-0.00039526	0	2620.93
2406	8.64813	12.3869	0.0702981	8.67107e-06	-1.84272e-05	-0.0603232	-0.00325928	-0.0067247	0	4969.6
2408	1.97926	11.8994	0.072198	7.89888e-07	-6.73231e-06	0.0147057	-0.000420928	0.000825211	0	696.394
2409	16.0322	3.46514	0.0548437	1.41319e-06	-2.61698e-06	-0.0569993	0.00125578	-0.00241089	0	3981.05
2410	6.95348	8.63985	0.0731671	1.46264e-06	-4.1926e-06	-0.0293936	-0.0027571	-0.00313052	0	4429.29
2412	14.9745	8.26495	0.0660838	1.51134e-05	-1.13976e-05	-0.0323048	0.00293732	-0.00977823	0	8582.5
2413	24.1068	9.83382	0.0633198	1.53913e-06	6.22412e-07	0.023778	0.00188509	0.000796812	0	2548.81
2414	3.24349	9.74882	0.0655325	1.8511e-06	-9.74338e-06	-0.0411558	-0.00121987	-0.000338921	0	1591.81
2416	26.6364	8.29519	0.0670519	6.42622e-08	-2.20288e-06	-0.00202313	0.000409413	0.00065999	0	2761.46
2418	19.092	12.6353	0.0748337	1.29726e-05	-1.4688e-05	-0.0110979	0.0050844	-0.00458328	0	810.563
2419	15.7832	1.56156	0.06078	-6.82194e-07	-6.7025e-09	0.0653339	0.000123295	-0.000566148	0	3611.99
2421	6.36473	4.7719	0.0589809	7.76248e-07	3.73882e-07	0.021392	-0.00164122	-0.00171916	0	3964.13
2422	18.1843	7.26047	0.0667608	8.40967e-06	-2.46643e-06	0.0510579	0.00419382	-0.00519648	0	6812.76
2428	8.68611	2.51496	0.0660104	-1.11984e-06	1.03095e-06	-0.00897022	-0.000755759	-0.00118164	0	2518.57
2429	7.01182	8.507	0.0719609	1.23107e-06	-4.65674e-06	-0.0212157	-0.00275171	-0.00315436	0	2850.93
2430	10.7359	12.8442	0.0598949	3.90634e-06	-1.72465e-05	-0.14833	-0.00271407	-0.0143171	0	1538.09
2431	19.8725	7.56186	0.0554951	7.38046e-06	-1.20455e-05	0.0332053	0.00436699	-0.00342333	0	2888.27
2432	15.5002	12.7532	0.0599871	6.51939e-06	-1.39426e-05	0.169862	0.00559989	-0.0167272	2	47841.3
2433	25.4694	8.24907	0.0537927	1.12027e-06	-3.39967e-06	-0.041735	0.00110995	0.000381985	0	3896.58
2434	22.1024	3.4378	0.0701964	3.8743e-06	-2.69484e-06	0.00192429	0.00146735	-0.00100996	0	3707.45
2436	1.89308	2.05966	0.0618098	6.30258e-09	-1.65869e-06	0.00583439	-0.00012671	-0.000287192	0	1742.19
2439	9.30173	8.20528	0.0738319	7.32169e-06	-6.79542e-06	-0.00638708	-0.00255374	-0.00611996	0	7755.67
2440	14.2464	14.8936	0.0568134	2.9667e-06	-1.29387e-05	0.370981	0.00373884	-0.0267627	0	42503.4
2442	8.88911	8.1034	0.0747456	6.76763e-06	-8.15535e-06	-0.055223	-0.00255651	-0.00545454	0	2312.08
2443	13.6892	1.55311	0.0748077	1.16542e-06	-3.4514e-07	0.0405657	4.28358e-05	-0.000482298	0	3470.7
2444	3.35134	12.0172	0.0741806	4.88274e-06	-1.68844e-05	-0.00523605	-0.000889981	0.000459787	0	864.221
2445	1.31792	8.67469	0.0699092	-7.51972e-07	-8.70681e-06	-0.0254619	-0.00020733	-0.000328784	0	1165.46
2447	25.6231	4.69967	0.0523917	2.26355e-07	-2.81943e-06	-0.0266589	0.000685136	-0.000568223	0	3068.51
2449	19.186	7.53556	0.0683783	1.00368e-05	-6.7026e-06	0.0493697	0.0042732	-0.00419737	0	4627.62
2453	9.14638	4.00686	0.0667304	4.18644e-07	5.75146e-07	0.0462649	-0.00124442	-0.00239462	0	4262.4
2454	13.4661	13.8392	0.0626547	4.09426e-06	-1.34782e-05	0.00957293	0.00434882	-0.02685	0	23386.7
2455	7.03064	2.60378	0.0655008	5.90347e-07	-5.97252e-07	0.00873768	-0.00082666	-0.000899914	0	5724.61
2461	13.4441	1.78523	0.0590245	4.0573e-07	-2.28419e-07	-0.0090018	8.96952e-06	-0.00068562	0	6878.22
2465	5.73503	12.6674	0.0587779	8.52898e-06	-1.32629e-05	-0.0459801	-0.00182504	-0.000851722	0	1279.36
2468	20.5325	8.58511	0.0570844	5.62092e-06	-4.79079e-06	0.0586781	0.00475513	-0.00273193	0	1101.18
2470	26.0095	1.27435	0.053189	5.53498e-07	1.52473e-07	-0.0111625	6.11197e-05	-4.40219e-05	0	481.284
2471	22.5725	5.28585	0.0616939	5.00459e-06	-1.48497e-06	-0.0223983	0.00207309	-0.0011523	0	368.63
2472	16.2628	5.55187	0.0664956	1.19701e-05	-1.18852e-05	-0.0181449	0.00212013	-0.00490099	0	6326.27
2473	25.0616	6.23557	0.0736829	-1.22927e-06	-1.14062e-06	-0.000736701	0.00134382	-0.000334125	0	1381.86
2474	13.0412	2.29224	0.0645678	5.78836e-08	-7.74534e-07	-0.00259484	9.11037e-07	-0.001163	0	2880.55
2477	18.4457	6.25966	0.0711376	1.02914e-05	-1.01635e-05	-0.033875	0.00340283	-0.00421688	0	5236.29
2478	17.5166	13.3613	0.0719113	8.89939e-06	-1.13796e-05	0.191265	0.00463961	-0.00843152	2	8413.07
2480	7.12888	14.5413	0.0740197	7.27369e-06	-1.37968e-05	-0.0900623	-0.000938105	-0.00172538	0	1341.72
2482	20.0858	1.53058	0.0692865	-6.46994e-07	-2.26658e-06	-0.0547244	0.000579388	-0.000378049	0	5984.01
2484	17.1112	11.7813	0.0639397	1.32849e-05	-1.11909e-05	0.0181765	0.00574152	-0.00983412	0	10057.5
2485	11.6639	10.3326	0.0636628	1.14253e-05	-7.00408e-06	0.0365056	-0.00135145	-0.0130183	0	3999.75
2487	19.9661	10.6518	0.0733322	4.03223e-06	-6.6531e-06	0.0481805	0.00490709	-0.00345951	0	3765.78
2495	8.5493	12.8241	0.0718119	8.96896e-06	-1.84005e-05	-0.0744391	-0.00298125	-0.00642307	0	1173.59
2497	14.4721	2.79976	0.0722134	-1.23798e-07	-1.9909e-07	-0.0210272	0.000339738	-0.00157478	0	3326.27
2500	4.52783	12.7697	0.0635261	7.49895e-06	-9.6066e-06	-0.00912424	-0.00127452	0.000229833	0	1075.82
2501	11.6334	13.3283	0.0659452	6.89206e-06	-2.28222e-05	-0.302944	-0.00177375	-0.0196342	0	3173.9
2506	10.0734	1.23678	0.0742233	2.01911e-06	-1.0205e-07	0.0013544	-0.00017092	-0.00021327	0	4851.34
2508	1.72344	9.67072	0.0577928	-5.40804e-07	-8.82926e-06	-0.0033024	-0.00030741	6.0184e-05	0	2065.86
2512	26.3128	5.84857	0.0684706	-7.40642e-07	-2.32057e-06	-0.00513682	0.000394451	-0.000361208	0	1748.77
2520	26.8882	4.01405	0.0600471	3.14401e-08	-1.07722e-06	0.0167956	3.89967e-05	-0.000393915	0	2415.18
2521	11.7105	8.37645	0.0671228	1.00089e-05	-2.01122e-05	-0.0610558	-0.000878395	-0.00917624	0	5382
2522	6.38946	10.6796	0.0505069	2.1006e-06	-8.49597e-06	-0.0198728	-0.0026035	-0.00258243	0	5518.5
2524	8.56028	14.9128	0.0683711	1.169e-05	-2.42427e-05	-0.108168	-0.000709262	-0.00458274	0	435.837
2527	4.18956	13.1525	0.0676259	6.14532e-06	-1.2223e-05	-0.0201356	-0.000991605	0.000683766	0	1347.67
2529	9.99034	5.29974	0.0564906	2.37092e-06	-5.09411e-08	-0.0353347	-0.00158376	-0.00395846	0	3354.85
2534	3.24162	1.25546	0.0525106	2.78945e-07	-5.25858e-08	0.00732585	-5.31187e-05	-4.37594e-05	0	540.024
2540	6.40965	15.2775	0.0699727	7.95939e-06	-1.5664e-05	-0.0446071	-0.000275218	-0.000206454	0	147.537
2542	19.8566	4.21709	0.0741047	5.96286e-06	-3.30368e-06	0.0107991	0.00226716	-0.00211457	0	3638.43
2543	17.3669	4.18506	0.0693852	6.40465e-06	-5.99632e-06	0.0264652	0.00197664	-0.00306248	0	7730.44
2544	4.4689	8.5278	0.0541364	1.57877e-06	-8.57909e-06	-0.0354631	-0.00177799	-0.00108628	0	2381.39
2545	2.32113	3.84602	0.0731358	1.03666e-06	1.21771e-08	-0.0215265	-0.000417918	-0.000639724	0	1747.57
2546	7.08279	3.10589	0.0685679	7.25938e-08	-2.45227e-07	0.00943493	-0.00104198	-0.00113907	0	5272.12
2549	1.05706	1.38547	0.056359	-2.5819e-07	-2.60426e-07	0.0113396	-1.26531e-05	-0.000115091	0	404.645
2550	12.3352	10.9232	0.071738	-3.85573e-06	1.04839e-07	0.0290365	5.13175e-05	-0.0150635	0	11769.5
2553	3.10841	3.2303	0.0542609	1.05206e-06	-2.84462e-07	0.0125323	-0.000493323	-0.000574601	0	3735.01
2554	6.45045	1.07433	0.0677389	-1.42249e-08	-3.15571e-07	0.0142077	-5.95335e-05	-0.000147213	0	2130.61
2555	24.1235	4.56003	0.0747019	7.59994e-07	-1.11574e-06	0.00687235	0.00124472	-0.000721257	0	2831.07
2557	1.92965	6.66246	0.0585991	1.4964e-07	-7.00321e-06	0.00581666	-0.000435657	-0.000623186	0	1918.18
2560	19.3462	11.9586	0.0565641	1.1568e-05	-1.24119e-05	0.109968	0.00504569	-0.00448577	3	5368.55
2561	26.1783	3.86882	0.0702159	3.7168e-07	-1.40451e-06	-0.0124015	0.000374149	-0.000454137	0	492.318
2562	24.144	4.3857	0.0569687	1.42046e-06	-1.07914e-06	-0.00922245	0.00120435	-0.000689804	0	2318.96
2564	10.0593	11.723	0.0642982	1.02719e-05	-1.24284e-05	-0.0366418	-0.0028319	-0.0107449	0	7151.63
2566	12.864	3.08794	0.0665183	5.83421e-07	-6.06156e-07	0.0169816	-0.00011938	-0.00213682	0	2906.41
2571	1.43826	4.09931	0.0571145	1.52327e-06	-1.08929e-06	0.00158696	-0.000180884	-0.000560798	0	2651.73
2572	2.62748	1.58509	0.0571337	1.29833e-07	9.8946e-08	-0.013541	-0.000115936	-0.000197605	0	1312.19
2574	13.2655	9.17954	0.0698162	1.22722e-05	-1.99017e-05	-0.00801805	0.00123022	-0.0113646	0	5596.94
2579	20.3434	5.5797	0.0506038	6.93509e-06	-6.80538e-06	0.121479	0.00288298	-0.00245993	0	2426.02
2584	3.86025	8.77361	0.0588989	1.1511e-06	-6.71991e-06	-0.00966974	-0.00145619	-0.000798616	0	4398.01
2590	5.30639	12.0068	0.074053	8.435e-06	-9.05741e-06	-0.0438459	-0.00190107	-0.000745323	0	2309.12
2593	25.1667	6.96721	0.0685641	-4.1291e-07	-1.52937e-06	0.00868359	0.00124001	-0.00015121	0	870.677
2594	10.8557	8.15144	0.0738624	1.03818e-05	-1.31836e-05	0.0228958	-0.00151211	-0.008012	0	6267.55
2599	21.9412	9.02864	0.0634557	1.88405e-06	1.10526e-06	0.0544276	0.00386094	-0.00131989	0	6015.2
2601	10.2102	9.24734	0.0744389	7.42687e-06	-1.07767e-05	-0.103786	-0.00243734	-0.00846698	0	8012.22
2603	1.00942	5.20547	0.0689208	5.19102e-07	-3.97754e-06	-0.00767735	-4.32721e-05	-0.000561107	0	1293.09
2607	25.5412	2.46693	0.0665756	8.22691e-07	-3.2715e-07	0.00229558	0.000358565	-0.000351415	0	2184.27
2613	5.42208	6.15965	0.0678388	2.93323e-07	5.92472e-08	0.00671747	-0.00162561	-0.00166502	0	1795.09
2615	14.8244	2.68205	0.0554674	-3.39453e-07	-4.34849e-08	-0.0513044	0.000405355	-0.00148706	0	5436.54
2617	15.6204	11.6177	0.074997	5.40505e-06	-1.42442e-05	0.144197	0.00613063	-0.0143708	0	8787.94
2618	24.7222	9.92837	0.0728359	2.28201e-06	-1.30933e-06	0.00373208	0.00136687	0.00113503	0	1509.11
2622	17.266	4.54662	0.062101	9.36256e-06	-6.73573e-06	0.0145142	0.00199145	-0.00338147	0	6372.32
2624	17.6878	4.04799	0.0677412	5.46372e-06	-5.96339e-06	0.0269837	0.00207275	-0.00281187	0	1833.31
2625	5.79543	8.56054	0.0678276	2.20638e-06	-5.23236e-06	-0.0141477	-0.00219666	-0.00210066	0	4038.32
2626	21.5408	2.8288	0.0741911	-1.09077e-06	-4.57586e-06	0.00735417	0.00130956	-0.000987705	0	4491.32
2628	6.59156	5.01942	0.0588028	1.16204e-06	3.83853e-07	-0.0239271	-0.00163395	-0.00188202	0	1898.62
2631	8.16885	1.22353	0.0701893	7.91502e-08	-1.49868e-06	-0.0226059	-0.00010783	-0.000218156	0	3252.33
2632	18.8493	12.6659	0.0689094	1.45609e-05	-1.11359e-05	-0.0283569	0.00532431	-0.00496978	0	535.373
2635	5.9655	3.73768	0.0582039	4.5996e-07	3.49563e-07	-0.0126919	-0.00108879	-0.00115719	0	1447.88
2636	16.6308	3.95894	0.0710906	4.55582e-06	-4.47663e-06	0.0327145	0.00157168	-0.00269434	0	6409.28
2642	10.0639	11.979	0.0587005	1.00798e-05	-1.32767e-05	-0.0421011	-0.00312377	-0.0109174	0	7176.59
2644	23.0922	1.46721	0.0747931	4.69667e-07	-6.34864e-07	-0.00221828	0.000259293	-0.000112547	0	2017.23
2655	14.8231	5.45943	0.0716755	1.00874e-05	-9.22308e-06	-0.0148151	0.00128827	-0.00511535	0	5479.51
2656	12.6936	7.12184	0.0664699	1.26598e-05	-1.91284e-05	-0.0333832	0.000281836	-0.00754387	0	12826
2658	6.58956	14.3577	0.0588774	6.79902e-06	-1.46168e-05	-0.064419	-0.0010304	-0.00105805	0	1055.73
2665	23.4377	7.33861	0.063709	7.4217e-07	-1.03491e-06	-0.00555283	0.00254663	-0.000758806	0	3952.82
2666	11.8337	2.88886	0.0722858	-7.7296e-08	-3.80384e-06	0.0163608	-0.000305283	-0.00168043	0	4231.79
2667	12.0507	9.90853	0.0592992	1.21293e-05	-6.82939e-06	-0.0710682	-0.000569168	-0.0125603	0	5396.32
2668	17.9997	13.3548	0.0661342	8.90346e-06	-1.14589e-05	0.175716	0.004671	-0.00686013	2	6099.05
2669	7.59141	2.57092	0.0631579	-2.00081e-07	-3.34572e-07	0.0131071	-0.000743542	-0.00093533	0	2836.14
2671	11.1547	10.79	0.0588925	8.11638e-06	-1.11098e-05	-0.177807	-0.001573	-0.0125992	0	14900
2672	9.16929	1.01368	0.0578116	3.09349e-07	-4.71432e-07	-0.0144094	-6.7013e-06	-6.44865e-05	0	3172.61
2673	3.55338	15.6173	0.0526446	3.58306e-06	-1.64583e-05	-0.0268742	-3.41586e-06	0.00172489	0	115.453
2674	6.89109	1.63006	0.0705746	-1.27298e-06	-1.209e-06	0.094886	-0.000392384	-0.000182575	0	200.923
2675	9.2274	14.6215	0.0725244	1.25387e-05	-2.22763e-05	-0.15602	-0.00121861	-0.00687428	0	1635.13
2676	15.6097	10.2865	0.052877	1.00455e-05	-1.17019e-05	0.0301017	0.00511151	-0.0123812	0	14173.1
2678	25.2276	3.69133	0.0659721	1.71894e-06	-2.52303e-06	-0.00387178	0.000678074	-0.000529738	0	3090.45
2679	16.2706	9.05832	0.0544844	2.19106e-06	-1.02815e-05	-0.0108244	0.00492236	-0.00927725	0	3725.2
2682	16.3026	11.1426	0.0688884	1.22254e-05	-1.47362e-05	0.163046	0.00699922	-0.0118562	0	5556.51
2684	19.0344	2.18248	0.0646644	-1.4504e-06	-3.64556e-06	0.0251383	0.000904249	-0.000957212	0	3272.36
2691	2.15727	9.6071	0.0533263	-5.13827e-07	-9.30909e-06	-0.0050778	-0.000520725	-0.000124078	0	2504.1
2695	20.4402	6.56174	0.0658857	5.54704e-06	-8.64177e-06	0.0961262	0.00353824	-0.00282492	0	3043.61
2698	4.17229	5.69607	0.0602325	1.09752e-06	-3.21856e-07	0.008502	-0.00121896	-0.00100498	0	3353.72
2699	22.1188	4.71509	0.0665646	5.43219e-06	-2.34208e-06	0.0234047	0.00210216	-0.00138594	0	671.946
2701	19.8662	8.16295	0.0633157	9.02746e-06	-7.73079e-06	-0.0240221	0.00477877	-0.00371189	0	2604.64
2704	4.62986	15.3426	0.0656311	5.37177e-06	-1.61116e-05	-0.0265089	-0.000191955	0.00123725	0	426.754
2712	13.0757	1.10056	0.0669623	6.75901e-07	-1.87965e-07	0.000631914	-1.0926e-05	-0.000130616	0	316.142
2713	10.9335	13.0978	0.0614398	6.77427e-06	-1.95157e-05	-0.345932	-0.00264639	-0.0150146	0	4584.06
2714	5.26797	4.88346	0.0503877	2.12204e-08	6.42881e-07	0.00670169	-0.00132156	-0.00144076	0	4077.43
2715	15.1135	12.616	0.0602846	5.62659e-06	-1.1595e-05	0.153209	0.00596036	-0.0178325	0	19993.4
2716	17.5347	9.83718	0.0628048	4.14258e-06	-4.17904e-06	0.0900958	0.0061597	-0.00806768	4	4320.82
2717	7.99687	11.626	0.0635505	5.36431e-06	-7.52941e-06	-0.067639	-0.00324564	-0.00542436	0	2486.47
2720	10.1782	12.7986	0.0742319	7.57445e-06	-1.5344e-05	-0.202418	-0.0031639	-0.0122861	0	3257.31
2722	10.346	8.89703	0.0737258	7.89355e-06	-1.17955e-05	-0.038527	-0.00241741	-0.00803469	0	3254.14
2729	19.4428	6.51892	0.0523888	1.00173e-05	-1.1509e-05	-0.000978133	0.00360624	-0.00362844	0	6385.11
2730	8.46632	1.88234	0.0614134	1.55636e-06	-2.62727e-06	0.0254428	-0.000422697	-0.000603449	0	6620.7
2732	9.66517	11.8771	0.0657718	1.0061e-05	-1.45524e-05	-0.112384	-0.00318984	-0.00964732	0	8915.17
2736	6.58324	5.5317	0.0736461	6.95083e-07	-4.62678e-07	0.0250278	-0.00188216	-0.0020382	0	4775.67
2746	6.66242	15.705	0.0608699	8.31898e-06	-1.41973e-05	-0.0743681	0.000166822	-0.000316831	0	509.24
2748	2.85989	14.4179	0.0694119	2.87839e-06	-8.70846e-06	-0.0142804	-0.00033432	0.00160634	0	302.706
2750	9.19642	4.7987	0.055895	1.14775e-06	2.56457e-07	-0.0537715	-0.00152969	-0.00320555	0	3447.54
2752	2.86295	12.3815	0.0733363	1.71214e-06	-1.35647e-05	-0.012375	-0.000746599	0.000778497	0	1085.64
2753	23.3429	3.55627	0.0657852	4.1e-06	-2.78899e-06	-0.00333647	0.00124846	-0.000801069	0	4113.65
2754	17.821	13.9376	0.064088	5.23265e-06	-9.91846e-06	0.157031	0.00399287	-0.00684545	0	3481.6
2755	23.1113	5.54252	0.0527168	2.84945e-06	-1.27201e-07	0.0395482	0.00216113	-0.00117692	0	1509.97
2756	16.8517	2.13146	0.0537767	-1.14935e-06	-1.62894e-06	0.0590854	0.000532826	-0.00110461	0	7129.58
2765	2.68449	1.35896	0.073603	4.18725e-07	1.91656e-08	0.00395561	-6.46054e-05	-6.14179e-05	0	650.359
2767	15.086	12.9999	0.0741864	6.18747e-06	-1.19886e-05	-0.189862	0.00548225	-0.0179022	0	9070.65
2768	1.99283	1.84556	0.0647132	-1.01715e-07	-4.60264e-07	0.00481157	-0.000106387	-0.000225751	0	1365.82
2778	12.7227	5.12606	0.0521553	4.04053e-06	-5.61667e-06	0.0250863	-0.000375007	-0.00451385	0	541.823
2780	2.13119	2.30111	0.0549816	1.45887e-07	-2.08007e-06	0.00285006	-0.000206879	-0.000362145	0	1355.73
2781	6.55716	7.37961	0.0682361	1.22378e-06	-4.68098e-06	-0.0175558	-0.00212224	-0.00257837	0	1703.77
2783	7.68133	2.22625	0.0720895	2.81228e-07	-7.9694e-07	-0.00180171	-0.00071546	-0.000798294	0	2759.68
2792	18.7779	11.5885	0.0652318	1.2304e-05	-1.24353e-05	0.0700087	0.00566579	-0.00560947	0	5132.02
2793	26.7371	3.82542	0.0677559	9.57321e-08	-1.23737e-06	0.0042691	0.00010224	-0.000424928	0	3106.55
2795	8.67553	1.92031	0.0580409	2.66161e-06	-3.35062e-06	-0.0210204	-0.00049746	-0.000727676	0	3961.02
2799	21.4197	8.34233	0.0597477	4.09735e-06	-1.19748e-06	-0.0322922	0.00406779	-0.00209357	0	5691.9
2803	15.8883	8.28477	0.0729599	1.18445e-05	-7.3094e-06	-0.0638862	0.00400889	-0.00895703	0	3093.9
2806	4.02042	2.07402	0.07132	3.26128e-07	2.07151e-07	-0.0043112	-0.000382512	-0.000312538	0	2459.17
2807	17.895	9.51723	0.0627087	6.38191e-06	-3.13121e-07	0.0461008	0.0063533	-0.007361	0	11562.9
2808	2.11344	2.95668	0.0635964	7.18048e-07	-1.25936e-06	-0.000989231	-0.000268666	-0.000458067	0	3070.7
2811	15.8744	10.9939	0.0715724	1.24079e-05	-1.52057e-05	0.1538	0.00739108	-0.013068	0	5234.86
2812	1.28307	12.9739	0.0743766	3.34533e-07	-2.34896e-06	-0.00642205	-9.34074e-05	0.00140219	0	1022.73
2813	4.89804	8.37913	0.0657386	2.16598e-06	-9.2064e-06	0.00304168	-0.00190327	-0.00138695	0	1995.16
2814	3.20878	7.09759	0.0693158	2.71631e-07	-1.81122e-06	0.00907658	-0.00109556	-0.000853357	0	3447.12
2816	26.7233	6.63783	0.0573217	-1.0926e-07	-2.48507e-06	-0.0561057	0.000229121	-0.000109383	0	2506.31
2819	22.3092	3.7052	0.0743753	1.70972e-06	-9.06477e-07	0.00910673	0.00152367	-0.00099982	0	1941.81
2820	7.5588	3.07906	0.055841	-3.26279e-08	-5.32901e-07	-0.0145068	-0.00115958	-0.0011913	0	3964.66
2821	24.1905	8.89658	0.0537564	-3.33692e-07	-1.19474e-06	0.00507651	0.00197005	0.000188044	0	4746.35
2823	19.3624	3.98418	0.0661366	4.89784e-06	-4.38791e-06	0.0555232	0.00211926	-0.00213086	0	5021.39
2824	19.8977	11.4118	0.0725433	9.93016e-06	-6.48433e-06	0.0350038	0.00532605	-0.00344228	0	3552.21
2825	16.8843	4.52126	0.0587488	8.85936e-06	-5.52021e-06	-0.0584202	0.0019205	-0.00334059	0	4533.11
2826	9.77001	11.3993	0.0607091	9.73194e-06	-1.03694e-05	-0.0585973	-0.00308585	-0.00987729	0	4183.71
2829	5.66814	4.79175	0.0526746	1.481e-07	7.66168e-07	-0.0221808	-0.0013514	-0.00146881	0	3390.42
2831	3.38082	11.709	0.0654868	5.72273e-06	-1.68552e-05	-0.021105	-0.00105663	0.000327391	0	1119.88
2832	20.2764	4.9599	0.0675012	1.10971e-05	-4.58726e-06	0.020055	0.00274201	-0.00235528	0	3727.23
2837	16.0101	9.04515	0.0510034	3.5339e-06	-1.13009e-05	-0.0673339	0.00441468	-0.00982372	0	12565.7
2838	24.0825	1.373	0.0536185	5.65714e-08	-2.82801e-07	0.00326237	0.000176997	-0.00011352	0	3500.93
2839	23.2978	2.95554	0.0650763	4.12424e-06	-3.80547e-06	-0.000394367	0.00107908	-0.000684131	0	989.205
2841	2.42246	12.9462	0.0594728	5.39203e-07	-7.83963e-06	-0.0243734	-0.000461645	0.0012265	0	1664.9
2846	14.092	13.3055	0.0731068	7.89678e-06	-8.07207e-06	0.15248	0.00504276	-0.0228561	0	22748.2
2847	12.2017	15.1842	0.0746318	1.15284e-05	-2.86358e-05	-0.4107	-0.00241966	-0.0280856	0	20140.9
2849	8.99683	14.7794	0.0742832	1.21778e-05	-2.45188e-05	-0.120056	-0.000913586	-0.00600759	0	2691.59
2850	3.40819	7.78152	0.0737727	7.81003e-07	-2.6608e-06	-0.0101595	-0.0011894	-0.000748385	0	3117.57
2853	16.0492	1.04558	0.0628026	-1.20402e-07	-5.45752e-08	0.000151595	4.69855e-05	-6.03492e-05	0	3045.67
2857	20.9197	9.14466	0.0748862	2.80261e-06	-5.12657e-07	0.0123519	0.00457679	-0.00248291	0	4910.63
2859	3.88345	12.8153	0.0649238	6.1325e-06	-1.50308e-05	-0.0232514	-0.00100952	0.000620001	0	1045.83
2860	8.00921	5.19147	0.0671221	8.35376e-08	-9.89364e-07	-0.0448887	-0.00189645	-0.0029701	0	1297.16
2862	11.7976	12.6288	0.059878	-2.63595e-06	-7.63633e-06	-0.0538762	-0.00120011	-0.0182552	0	5177.75
2863	21.6137	10.2854	0.0734198	-9.91259e-07	4.03064e-06	0.0426875	0.00430213	-0.0014431	0	262.107
2866	7.58842	11.7002	0.0538422	4.91204e-06	-6.52706e-06	0.0168059	-0.0030552	-0.00449882	0	3960.86
2867	2.6579	13.4769	0.0702486	1.63528e-06	-7.12768e-06	-0.0114768	-0.000445827	0.00136917	0	624.4
2868	10.6774	9.07513	0.0644821	7.77727e-06	-1.40094e-05	0.0131046	-0.00213295	-0.00884277	0	7447.53
2872	17.0573	13.0183	0.0667479	1.03137e-05	-1.22784e-05	0.179779	0.0058659	-0.0101217	0	2921.95
2875	20.0865	1.40582	0.0556815	-5.08378e-07	-1.55988e-06	-0.0713031	0.000275277	-0.000295419	0	5727.93
2876	5.01952	5.31501	0.0547601	1.57956e-07	1.21649e-07	-0.0438188	-0.00132271	-0.0014561	0	1517.1
2877	25.6846	5.2928	0.0514214	-3.62087e-07	-3.49339e-06	0.00698449	0.0007431	-0.000502678	0	6270.14
2878	25.2547	4.6385	0.0598194	2.86809e-07	-2.33674e-06	-0.00688465	0.000793405	-0.000577055	0	5336.4
2879	9.22125	5.0293	0.0590985	9.36284e-07	-5.46701e-09	-0.0305912	-0.00162097	-0.00348771	0	6721.7
2887	20.782	5.06844	0.0562426	1.08626e-05	-4.27344e-06	-0.00860084	0.00264642	-0.00204348	0	5289.72
2888	20.4431	10.2285	0.0692763	6.09797e-06	-1.4684e-06	0.041124	0.00522926	-0.00285406	0	2970.18
2892	16.1672	10.5076	0.0743418	1.16616e-05	-1.33433e-05	0.111416	0.0063621	-0.0118382	0	5696.76
2894	16.8551	12.7201	0.0545313	1.31187e-05	-1.25156e-05	0.048271	0.00650299	-0.0109032	0	6546.72
2895	9.38411	12.0834	0.0632702	1.00056e-05	-1.61066e-05	-0.115443	-0.0033358	-0.00898712	0	346.742
2896	21.3838	5.45552	0.0523499	5.58861e-06	-2.97667e-06	0.00475662	0.00263304	-0.00183926	0	2666.2
2897	5.13489	1.21696	0.0704047	1.55697e-07	-1.9454e-07	0.00784287	-4.40686e-05	-3.94833e-05	0	1606.28
2901	22.3644	4.61607	0.0723136	3.89692e-06	-1.83212e-06	9.35893e-05	0.00198145	-0.00129443	0	2523.64
2902	5.34082	6.05715	0.0630612	4.07858e-07	1.1655e-07	0.0059628	-0.00160383	-0.00164558	0	2947.65
2906	15.5537	4.75978	0.068947	5.45543e-06	-7.97913e-06	0.0126444	0.00133562	-0.00409275	0	2526.63
2910	1.88433	1.76377	0.0604401	1.54619e-07	-1.13585e-06	0.00393144	-7.63918e-05	-0.00020631	0	1876.24
2911	14.3136	2.54285	0.0522045	-4.10071e-07	-4.06221e-07	0.0685169	8.31981e-05	-0.00133726	0	5953.93
2912	18.6656	6.23976	0.0535535	9.8792e-06	-1.00208e-05	-0.0133978	0.00342105	-0.00413547	0	3921.16
2920	13.7886	12.8394	0.0592384	1.26427e-05	1.91294e-07	0.0762119	0.00353621	-0.0223782	0	7404.09
2923	13.1861	13.8528	0.0623349	4.01905e-06	-1.59793e-05	-0.0214023	0.00408876	-0.0272772	0	24804.3
2924	5.5959	3.30494	0.0735957	5.01557e-09	-2.74193e-08	-0.0259036	-0.00100205	-0.000937233	0	1686.36
2925	16.0829	3.0763	0.0581516	1.39506e-06	-1.54683e-06	-0.0471954	0.000764626	-0.00188562	0	5192.21
2926	8.12361	11.8224	0.0622085	6.95782e-06	-9.89926e-06	-0.049825	-0.00314547	-0.00560787	0	1642.96
2927	8.42813	12.7891	0.0544523	9.28821e-06	-1.7223e-05	-0.11423	-0.00304992	-0.00611659	0	1184.29
2928	9.95431	12.7076	0.0659661	8.62285e-06	-1.488e-05	-0.144432	-0.00344594	-0.0113226	0	9588.78
2931	6.17508	12.6963	0.0641105	7.00581e-06	-1.33926e-05	-0.0509878	-0.00196508	-0.00140469	0	3716.11
2933	19.4235	1.72737	0.0538243	-9.93492e-07	-2.08425e-06	-0.044017	0.000758119	-0.000631642	0	2822.99
2934	5.35953	9.89124	0.058369	1.28798e-06	-2.86045e-06	-0.0129783	-0.00218267	-0.00160553	0	2305.02
2938	2.9484	11.7818	0.0513378	2.91127e-06	-1.43243e-05	-0.00807255	-0.00085195	0.000502464	0	2560.69
2941	6.13754	8.68734	0.0560774	1.53847e-06	-4.58752e-06	-0.00649631	-0.0023559	-0.00253217	0	3271.45
2942	8.27787	14.3419	0.0508717	8.5571e-06	-2.06912e-05	-0.0752853	-0.00142031	-0.00436387	0	1979.77
2943	24.5804	1.75604	0.0702605	2.83667e-08	-5.14537e-07	0.0161195	0.00030486	-0.000220304	0	3389.79
2944	17.9189	8.64944	0.0725303	6.17493e-06	-2.75512e-07	-0.0479997	0.00517272	-0.00670559	0	6870.33
2948	20.8725	3.56571	0.0577312	2.91322e-06	-3.5673e-06	-0.0257534	0.00176784	-0.00132247	0	3472.27
2949	18.3327	9.7331	0.0692693	7.72675e-06	6.70119e-07	0.00951764	0.00626786	-0.00640154	0	8250.94
2950	23.4399	5.59807	0.0709792	1.58268e-06	5.46127e-07	-0.00394981	0.00193056	-0.000941145	0	3033.75
2951	8.51371	15.8135	0.0515405	1.20396e-05	-2.43856e-05	-0.138219	0.00104107	-0.00372454	0	549.751
2956	4.07989	2.36299	0.0598534	1.85463e-07	1.04749e-08	-0.0118115	-0.000477344	-0.000406145	0	2431.81
2961	20.9299	1.08844	0.0506925	-1.55916e-07	-1.41558e-07	-0.017231	9.50526e-05	-8.78752e-06	0	1648.81
2962	19.3466	7.00447	0.0655806	9.89433e-06	-1.19594e-05	0.0139794	0.00418387	-0.00387219	0	5800.16
2963	10.8307	11.7583	0.051657	4.83016e-06	-1.12815e-05	0.0353122	-0.00219603	-0.0136357	0	5751.66
2964	11.9401	14.2582	0.0683598	1.05555e-05	-2.5135e-05	-0.306065	-0.00184639	-0.0233099	0	14094.4
2967	5.93347	1.69145	0.0522099	-2.63522e-07	-6.19895e-07	-0.00709739	-0.000334697	-0.000322365	0	2430.74
2969	11.3257	6.82996	0.0608028	7.22396e-06	-7.80392e-06	-0.0258088	-0.00120462	-0.00644704	0	2128.34
2972	3.4462	4.64501	0.0592143	8.69889e-07	3.29194e-08	0.000949191	-0.000796072	-0.00077269	0	3207.78
2973	22.3612	3.58474	0.0569134	2.06139e-06	-2.93537e-07	-0.0192865	0.00149086	-0.000988851	0	1824.66
2981	18.1079	1.79925	0.0627607	-3.9276e-07	-1.56661e-06	-0.0466818	0.000764539	-0.000783242	0	4316.91
2982	4.73508	14.0274	0.0673547	6.69758e-06	-1.16123e-05	-0.0282381	-0.000827677	0.000739124	0	325.123
2984	8.92056	1.90619	0.0616494	3.35717e-06	-2.56642e-06	0.0181966	-0.000437461	-0.000758772	0	2416.19
2985	10.8065	12.733	0.071635	2.56458e-06	-1.66867e-05	-0.103779	-0.00263315	-0.0145063	0	10515.4
2990	18.9516	7.73325	0.0561108	1.02907e-05	-2.9157e-06	0.106125	0.00441286	-0.00455493	0	2419.18
2995	15.059	5.59597	0.0725077	1.27795e-05	-1.11878e-05	-0.0237199	0.00131794	-0.00527109	0	4610.66
2996	13.1681	3.53419	0.0503964	2.20728e-06	-1.8729e-06	-0.0127329	5.50899e-05	-0.0024982	0	7018.22
3001	9.12306	8.05909	0.0631593	7.3742e-06	-6.53558e-06	0.00675032	-0.0024913	-0.00570303	0	5745.12
3006	6.27208	4.55732	0.0707038	1.12019e-06	6.16874e-07	-0.0131259	-0.00140728	-0.00159482	0	4672.94
3010	6.09239	9.02708	0.0713026	1.11502e-06	-4.02845e-06	0.0319857	-0.00245513	-0.00242313	0	3087.52
3012	17.2326	1.53527	0.0725718	-4.18667e-07	-7.21496e-07	0.0340285	0.000358446	-0.000428142	0	5928.16
3016	21.3418	2.10604	0.0572148	6.41291e-07	-1.76095e-08	-0.0447663	0.000797369	-0.000647748	0	2014.8
3017	14.8303	15.3432	0.0543679	3.31898e-06	-1.68649e-05	0.0685462	0.00181922	-0.0209704	0	1044.81
3022	20.5486	9.47061	0.0685965	-1.52554e-07	-3.88682e-07	0.0431956	0.00486823	-0.00286006	0	1334.25
3025	9.61355	3.23193	0.0628959	-1.49818e-09	1.57062e-06	0.0276251	-0.000834265	-0.00204929	0	5547.89
3027	6.29458	14.2792	0.0614593	7.25674e-06	-1.50277e-05	-0.0496692	-0.00102274	-0.0006243	0	1088.56
3028	2.0542	1.72227	0.0730635	-9.3969e-08	-5.71697e-07	0.00431089	-9.98076e-05	-0.000207078	0	2770.25
3029	1.81503	6.62928	0.0607643	1.02718e-07	-7.93445e-06	-0.00490436	-0.000426312	-0.000606423	0	865.957
3030	18.4841	8.1731	0.0731293	8.11115e-06	-2.93103e-06	-0.0409614	0.00503507	-0.00545563	0	7015.45
3035	20.7851	7.49973	0.0698415	4.57164e-06	-7.55578e-06	0.026139	0.00395582	-0.00267174	0	7427.32
3036	26.7925	9.18733	0.057968	-1.29849e-07	-1.62715e-06	-0.00969556	0.000100303	0.00115342	0	2306.19
3038	18.1299	10.8689	0.0599919	3.04186e-06	-3.24414e-06	0.0683954	0.00592427	-0.00694055	0	8384.51
3039	4.71894	8.92736	0.0562554	3.35959e-06	-9.03453e-06	-0.0438707	-0.00175393	-0.00122982	0	4530.16
3040	2.27475	2.83762	0.0607019	3.25779e-07	-1.42864e-06	0.00262949	-0.000254332	-0.000437972	0	3100.11
3041	19.6917	9.28811	0.0651982	3.33315e-06	-4.46852e-06	0.048218	0.00532165	-0.00421197	0	890
3050	14.9761	10.0265	0.0632713	7.78712e-06	-1.04099e-05	0.0306898	0.00467675	-0.0129809	0	7578.18
3051	7.91386	9.3785	0.0701557	5.51378e-06	-6.00982e-06	-0.0247845	-0.00290495	-0.00474118	0	4371.89
3055	10.384	5.8359	0.0708135	3.13369e-06	-1.11871e-06	-0.0953731	-0.00154923	-0.00464157	0	4825.69
3057	12.5976	8.65772	0.0654543	9.02856e-06	-1.97041e-05	-0.0516693	-0.0003251	-0.010327	0	7190.18
3059	1.70289	9.39012	0.0747659	-9.57123e-07	-8.96235e-06	-0.0147055	-0.000330269	-0.000108018	0	3386.22
3064	22.1598	4.83598	0.0555716	4.94051e-06	-1.80356e-06	0.0396048	0.00210865	-0.00137456	0	5293.1
3065	12.9019	2.11446	0.0566699	-8.29739e-08	-8.28232e-07	0.00873309	-0.000101599	-0.00118247	0	1961.26
3066	17.7612	3.44266	0.0564604	1.78778e-06	-4.64851e-06	-0.0430776	0.00147406	-0.00204175	0	3207.98
3070	1.68936	4.88293	0.0659279	1.01378e-06	-9.319e-07	0.00519934	-0.00027154	-0.000635932	0	2717.38
3071	2.42466	2.15366	0.0690315	4.8347e-07	-1.41273e-06	0.0058863	-0.000218467	-0.000317639	0	4093.78
3072	3.00884	1.00635	0.0612464	2.75404e-09	2.20737e-07	0.00688989	2.65116e-06	-3.05508e-05	0	691.468
3073	1.08016	14.2935	0.0699138	-8.68641e-08	-1.02752e-06	0.00741088	-1.49408e-05	0.00181947	0	287.438
3074	4.58428	5.35279	0.0653068	2.14527e-07	-2.16585e-07	-0.0094473	-0.00126729	-0.00126782	0	828.817
3075	10.5658	12.3022	0.0556673	6.90909e-06	-1.53428e-05	-0.0981357	-0.00247664	-0.0133557	0	15231.1
3077	17.7013	3.18738	0.0721928	6.54394e-07	-4.28187e-06	-0.0141746	0.00106956	-0.00186313	0	1585.86
3078	10.5184	1.90614	0.0589042	5.72447e-07	-6.66995e-07	-0.0201637	-0.000267798	-0.000755353	0	10523.8
3079	18.6019	12.5422	0.0591548	1.24247e-05	-1.16965e-05	0.0392312	0.00524532	-0.00545481	0	830.2
3082	26.2043	6.90972	0.058752	-1.44672e-07	-3.48854e-06	0.0187319	0.000515278	-4.60118e-05	0	2724.66
3084	12.6143	10.9528	0.073869	3.13861e-06	-6.96475e-07	0.0532373	0.000679472	-0.0157436	0	12057.2
3085	15.2692	5.50034	0.0583086	1.15292e-05	-1.11489e-05	-0.0123062	0.00134169	-0.0050033	0	3731.54
3086	10.4823	14.6151	0.0570635	1.11593e-05	-2.36496e-05	-0.255369	-0.00206935	-0.0128838	0	9746.23
3088	17.8535	4.67523	0.0562998	9.20967e-06	-7.41927e-06	-0.000318979	0.00219541	-0.00332451	0	10922
3091	20.7978	1.57926	0.062792	-2.17352e-07	-1.4299e-06	-0.0145304	0.000395875	-0.000342924	0	3012.57
3096	3.00835	4.56672	0.0610521	1.95079e-06	-4.75078e-07	0.0320856	-0.000661336	-0.000762402	0	1482.39
3098	1.54087	5.97307	0.0564076	7.92074e-07	-7.11158e-06	0.00549545	-0.00024131	-0.000651316	0	4262.74
3108	13.4924	4.98049	0.0581297	6.75261e-06	-6.7803e-06	0.0200681	6.41858e-05	-0.00446392	0	6832.07
3110	13.2125	14.9506	0.0749467	6.70542e-06	-2.159e-05	-0.119228	0.00127256	-0.0335135	0	45487.2
3112	18.0625	4.64682	0.0534668	9.25299e-06	-6.36872e-06	0.00136552	0.00210734	-0.00306476	0	4894.23
3113	12.7171	6.12458	0.0559667	8.03206e-06	-1.15043e-05	0.00194837	8.76204e-05	-0.00587019	0	4508.37
3114	12.7841	3.19357	0.0659946	1.13614e-06	-1.1501e-06	-0.0345993	-7.80634e-05	-0.00215413	0	9517.56
3117	25.4138	9.01791	0.062464	9.47081e-07	-3.42907e-06	0.0886021	0.00115519	0.000779141	0	3353.71
3124	25.1965	3.56326	0.0556405	1.92402e-06	-2.43218e-06	0.0116864	0.000667281	-0.000547434	0	2304.53
3130	19.8932	5.70903	0.0736057	9.45364e-06	-7.6329e-06	-0.0357381	0.00301628	-0.00295244	0	3925.02
3131	3.96182	3.96198	0.0643298	9.61967e-07	4.07891e-07	0.0129044	-0.000802894	-0.000802957	0	3810.19
3133	15.7774	12.3402	0.0671208	5.64631e-06	-1.41436e-05	0.0782071	0.00626048	-0.0150779	0	16591.1
3134	15.1529	9.54508	0.0553579	8.44681e-06	-1.08218e-05	0.025742	0.00464246	-0.0115801	0	9113.24
3135	8.47155	5.96602	0.0682974	4.15e-07	-1.55886e-06	-0.00299235	-0.00205477	-0.00350296	0	3301.97
3136	23.4066	6.34706	0.0723996	1.45114e-06	1.03698e-07	0.0196457	0.0022417	-0.0010153	0	2045.96
3139	18.2613	10.8528	0.0725609	3.22439e-06	-3.35626e-06	0.130416	0.00591816	-0.00660359	0	3070.96
3142	12.9377	10.9952	0.0707686	6.85584e-07	-6.94378e-07	0.013354	0.00124674	-0.0160664	0	7348.81
3144	6.04514	11.9022	0.0512387	7.30825e-06	-1.2682e-05	-0.0686343	-0.00231346	-0.00164874	0	1918.13
3145	10.0736	9.74826	0.0503903	9.26423e-06	-9.66254e-06	-0.0733845	-0.00239091	-0.008829	0	799.043
3147	21.3332	6.98194	0.0680382	2.89777e-06	-3.48227e-06	-0.00671924	0.00351185	-0.00213179	0	5248.93
3152	13.9869	7.95263	0.0672696	1.79752e-05	-1.50344e-05	-0.0248813	0.00152717	-0.00959666	0	3394.09
3157	20.0691	9.67019	0.0542418	-1.98254e-06	-3.20176e-06	-0.0457024	0.00517153	-0.0035999	0	8677.41
3158	2.95953	6.99149	0.065434	-2.12248e-07	-2.35294e-06	-0.0021219	-0.000987512	-0.000844499	0	3771.92
3161	7.85495	12.6075	0.0525587	8.89365e-06	-1.00839e-05	-0.0759108	-0.00288954	-0.00454382	0	6451.81
3162	7.52905	7.98439	0.074475	1.78408e-06	-4.80319e-06	0.00349981	-0.00263329	-0.00375297	0	4847.61
3163	11.7574	4.27647	0.0502385	-4.35142e-07	-7.75374e-07	-0.041085	-0.00069321	-0.00337511	0	7040.08
3165	6.96961	1.27735	0.0736609	-5.08915e-07	-2.36257e-07	-0.00470039	-0.000171084	-0.000147147	0	3430.04
3167	12.4556	12.7671	0.0705802	5.5713e-06	-1.31257e-05	-0.0928331	0.000242724	-0.0206329	0	14324.5
3168	7.64477	4.83128	0.0664767	1.2249e-07	-5.12976e-07	-0.0148238	-0.00159425	-0.00236127	0	1508.31
3169	11.7017	13.1956	0.0568346	1.29022e-06	-1.90749e-05	-0.247981	-0.0019774	-0.0193775	0	13185.9
3170	23.3799	5.27135	0.073335	2.31394e-06	-1.24402e-07	0.00274854	0.00181859	-0.000948585	0	823.053
3173	4.76803	3.2249	0.0647473	3.48802e-07	8.13022e-08	0.00258547	-0.000818385	-0.00071855	0	3806.92
3175	13.9008	15.5658	0.0511296	2.185e-06	-1.59454e-05	0.240984	0.00248383	-0.0331275	0	30162.2
3176	1.67977	12.4623	0.0748098	5.44974e-07	-4.7493e-06	0.000417419	-0.00026739	0.00109669	0	1632.38
3178	15.4515	10.6983	0.0564615	9.55135e-06	-1.4859e-05	0.00940178	0.00594232	-0.0133037	0	10264
3181	12.7338	8.87048	0.0669422	9.18641e-06	-2.02872e-05	-0.115153	0.000115008	-0.010858	0	3281.78
3182	16.3349	5.81369	0.0664294	1.16473e-05	-1.22035e-05	-0.0552701	0.0023494	-0.00507307	0	3095.55
3185	10.4594	1.79083	0.0707683	7.03468e-07	-2.92102e-07	-0.0193615	-0.000278424	-0.000657978	0	5294.05
3186	17.4762	4.80298	0.0592273	1.04619e-05	-7.6171e-06	-0.0266333	0.00230986	-0.00353381	0	3317.05
3187	1.15975	3.72472	0.0637969	9.49548e-07	-2.14606e-06	-0.00166806	-4.23188e-05	-0.000553274	0	4117.96
3190	14.3132	2.77266	0.0739007	2.77501e-08	-1.89985e-07	-0.0421409	6.61291e-05	-0.00153133	0	6079.06
3191	3.20055	4.9001	0.0647713	1.10764e-06	5.59702e-08	0.00705211	-0.000771255	-0.000797204	0	1890.63
3193	16.2569	14.2262	0.0564443	7.92314e-06	-1.61392e-05	0.301045	0.00365229	-0.013339	0	3606.43
3195	1.08645	13.9138	0.0633375	3.47691e-07	-1.53939e-06	-0.007251	-1.90135e-05	0.00169963	0	310.323
3198	1.81139	5.08223	0.0569976	1.11595e-06	-1.66239e-06	-0.0278385	-0.000274406	-0.000651434	0	2246.15
3200	8.30911	5.67719	0.0537852	3.57431e-07	-1.4741e-06	-0.03046	-0.00192575	-0.00343117	0	2848.69
3201	19.8228	1.92309	0.058153	-1.0503e-06	-3.4854e-06	-0.0220308	0.000933601	-0.000621552	0	2288.36
3202	16.409	10.4516	0.0599108	9.66204e-06	-1.04561e-05	-0.086748	0.00642629	-0.0109746	0	15079
3204	16.7021	11.4287	0.0569321	1.16275e-05	-1.38905e-05	0.155247	0.00621334	-0.0107384	0	28184.9
3206	15.8688	14.1754	0.0699621	8.12214e-06	-1.81263e-05	0.240892	0.0036734	-0.0153631	0	7217.86
3209	3.88377	5.92585	0.058019	1.30895e-06	-2.49811e-07	-0.00691897	-0.00116341	-0.0010173	0	2458.65
3215	3.50808	3.89293	0.07227	1.70872e-06	-3.16625e-07	-0.0133943	-0.000679758	-0.000685825	0	2040.22
3217	18.6931	6.34112	0.0515913	1.0274e-05	-1.01362e-05	-0.0248263	0.00356051	-0.00422376	0	7938.38
3218	2.36428	12.6477	0.0622398	6.00871e-07	-7.90763e-06	-0.00459472	-0.000529327	0.00110845	0	1323.12
3220	11.5302	7.3255	0.0719879	1.21814e-05	-1.3746e-05	-0.0436559	-0.000920976	-0.00750219	0	4325.58
3221	3.82792	1.93422	0.0633541	2.97155e-07	-1.84368e-08	0.0153682	-0.000315524	-0.000318927	0	2549.15
3225	4.68985	9.6201	0.0647385	6.91426e-07	-5.09178e-06	0.00243995	-0.00180578	-0.0010468	0	3201.38
3226	14.6321	6.38156	0.0597902	1.49275e-05	-1.38552e-05	0.100647	0.0015092	-0.00628352	0	6606.11
3227	17.8828	12.048	0.0616991	1.43006e-05	-1.31075e-05	-0.00180333	0.00575653	-0.00761592	0	10615.7
3229	12.76	15.1919	0.0737187	1.01566e-05	-2.48896e-05	-0.316693	-0.000610638	-0.0357813	0	51183.1
3231	13.8522	14.0308	0.0732564	2.95691e-06	-1.24778e-05	0.0541519	0.00424261	-0.0268993	0	48475.1
3234	10.0846	2.04133	0.0552365	9.76145e-07	3.23615e-07	-0.0555024	-0.000330689	-0.000878077	0	6264.05
3235	3.55495	4.10749	0.0531706	1.75535e-06	-4.02361e-07	0.0161682	-0.000736087	-0.000769756	0	3244.97
3237	26.7968	6.09623	0.0670084	-2.94624e-07	-1.97891e-06	0.0260651	0.000134239	-0.000271243	0	3974.22
3238	6.71342	10.9654	0.0669004	2.96564e-06	-8.23352e-06	-0.0986866	-0.00266686	-0.00292422	0	1154.79
3239	12.0037	9.10698	0.0711515	8.49158e-06	-2.34516e-05	0.122994	-0.000663812	-0.0103993	0	1356.84
3243	7.03375	15.9478	0.0515769	1.63835e-05	-1.53493e-05	-0.0889575	0.000658969	-0.000715616	0	264.211
3252	22.5229	5.18235	0.052437	4.73755e-06	-1.51807e-06	0.0316714	0.00213583	-0.00137158	0	4145.03
3253	24.4371	2.41863	0.059406	1.21427e-06	-1.57519e-06	-0.0203866	0.000556855	-0.00041837	0	3484.94
3254	4.06352	5.65676	0.0555112	8.31769e-07	-7.94371e-08	0.00158759	-0.00119157	-0.00100492	0	2133.75
3259	22.4632	4.15873	0.0595493	3.40811e-06	-1.94824e-06	-0.012201	0.00172062	-0.00106696	0	2983.21
3260	15.6347	10.7329	0.0657183	1.15976e-05	-1.42758e-05	-0.0525415	0.00618417	-0.0130033	0	13574.4
3261	17.5654	8.46071	0.053464	8.88952e-06	-4.34647e-06	-0.0363883	0.00484199	-0.00686868	0	464.49
3264	1.37101	12.7794	0.0650775	4.63347e-07	-2.69585e-06	-0.000511489	-0.000137634	0.00131029	0	2074.98
3266	9.33277	13.0278	0.0632912	8.06752e-06	-2.03926e-05	-0.181925	-0.00315266	-0.00885462	0	5142.73
3269	7.19997	3.69628	0.0682209	2.43221e-07	-7.37396e-08	-0.00370584	-0.00124942	-0.00158145	0	2202.01
3270	17.8946	3.73887	0.062841	3.63098e-06	-5.2583e-06	-0.0264217	0.00201217	-0.00258023	0	4833.2
3272	25.1512	6.02515	0.0704268	-8.31367e-07	-1.54262e-06	0.0456089	0.00114945	-0.000463793	0	2699.78
3274	17.7581	9.31791	0.0702767	1.55378e-06	-1.50635e-06	-0.00714168	0.0058952	-0.00736752	0	3666.51
3275	17.559	5.06751	0.0728111	1.18129e-05	-9.10581e-06	-0.0116608	0.00243482	-0.00371562	0	6413.39
3276	5.44351	2.2935	0.0612539	-5.92839e-07	-1.5824e-07	0.0136796	-0.000653476	-0.000582266	0	3484.45
3277	25.8881	8.661	0.0664835	3.95163e-07	-4.4296e-06	-0.00223769	0.00086661	0.000790951	0	3116.39
3278	6.6042	11.4358	0.0629261	3.44128e-06	-8.7741e-06	-0.0115512	-0.00266103	-0.00270658	0	4364.87
3279	26.9062	9.94496	0.0565539	-1.99966e-07	-1.21548e-06	-0.00417581	6.12559e-05	0.00147152	0	1918.42
3285	2.26969	12.5596	0.0671179	7.15518e-07	-7.61552e-06	-0.00602823	-0.000464023	0.00105313	0	1454.34
3286	20.4285	4.77944	0.0504195	1.05079e-05	-4.1721e-06	0.0083064	0.00255574	-0.00206226	0	4720.24
3287	3.16319	13.4605	0.0630361	8.33257e-07	-1.36097e-05	0.0046936	-0.000533204	0.0012333	0	167.495
3289	10.755	3.63036	0.0611415	1.52163e-06	-1.33286e-07	-0.000424148	-0.000808692	-0.00243765	0	5592.09
3290	11.3034	7.96836	0.0618765	1.17103e-05	-1.64331e-05	-0.038277	-0.00125943	-0.00812192	0	3391.19
3291	3.15408	11.233	0.0560811	4.52024e-06	-1.49659e-05	-0.00889653	-0.000976042	0.000275645	0	557.293
3292	11.6562	7.33149	0.0541862	1.19961e-05	-1.45368e-05	0.0266704	-0.000933564	-0.00761505	0	9421.81
3293	20.1993	8.04456	0.0685124	5.88971e-06	-1.14114e-05	0.017604	0.00455819	-0.00331278	0	2231.87
3300	21.2066	7.1614	0.054034	3.38696e-06	-3.72159e-06	0.0621156	0.00359019	-0.00227385	0	3982.46
3301	15.7311	6.2085	0.0687646	1.45382e-05	-1.07062e-05	-0.0712215	0.00218227	-0.00575096	0	5502.37
3305	19.713	6.54899	0.0532526	6.92728e-06	-1.17123e-05	-0.0555567	0.00390742	-0.00354365	0	4506.4
3306	19.6519	7.15764	0.0532871	7.53335e-06	-1.23084e-05	0.0248782	0.00407439	-0.00354767	0	1847.87
3307	12.0791	2.42586	0.0660133	1.01537e-07	-2.26135e-06	0.0242968	-0.000164049	-0.00118244	0	7100.88
3310	19.1154	2.09091	0.0576962	-1.48632e-06	-3.15785e-06	0.0251208	0.000931397	-0.00086489	0	2953.79
3311	14.9601	1.99603	0.055028	2.39533e-07	1.06408e-07	-0.000539735	0.000192845	-0.000918235	0	7517.6
3313	9.35702	7.56162	0.0514451	6.94617e-06	-5.12082e-06	-0.0181484	-0.00217461	-0.00563406	0	1629.85
3318	24.6548	8.21113	0.0585264	2.13781e-07	-7.57108e-08	0.0475985	0.00180947	0.000158565	0	734.735
3323	17.6069	5.20835	0.0707411	1.24298e-05	-1.04103e-05	-0.0379533	0.00238649	-0.00398118	0	6879.19
3326	11.7902	11.3111	0.0535826	7.66761e-07	-3.20271e-07	0.023603	-0.00103808	-0.0148612	0	4339.98
3327	11.4923	4.85263	0.0719059	-9.69434e-07	-2.27502e-06	-0.035625	-0.000858524	-0.00410254	0	7542.67
3328	4.87821	12.8603	0.0725419	8.50313e-06	-1.0572e-05	-0.0302234	-0.00135722	1.85544e-05	0	1260.46
3329	1.60606	9.6166	0.0716189	-5.44035e-07	-8.94906e-06	0.0409192	-0.000241504	-1.75228e-05	0	1380.85
3330	13.8511	14.1737	0.0698045	2.60902e-06	-1.24902e-05	0.0641696	0.00410722	-0.0269004	1	24642.7
3331	14.0096	6.57497	0.0672284	1.64938e-05	-1.66823e-05	0.0743038	0.000937105	-0.00665251	0	9521.46
3332	1.77139	1.43017	0.0650462	-3.79581e-07	-3.59403e-07	0.00255375	-6.60499e-05	-0.000142897	0	1906.94
3334	18.9151	7.97579	0.0669122	9.74715e-06	-3.28729e-06	0.116714	0.00478914	-0.0050307	0	7013.69
3336	1.75786	2.83705	0.0629907	3.63841e-07	-1.77792e-06	0.00195777	-0.000169327	-0.000411429	0	3397.47
3337	19.0842	10.8869	0.0644652	1.73536e-06	-5.23731e-06	0.0380692	0.00518275	-0.00501566	0	3274.98
3340	8.03096	8.66927	0.072213	4.72203e-06	-7.29482e-06	-0.0211137	-0.00280569	-0.00472159	0	2114.53
3342	13.6551	13.3456	0.0593633	5.84734e-06	-5.95906e-06	-0.0133727	0.00390575	-0.0249668	0	18832.1
3344	1.7077	5.7922	0.0620182	1.14658e-06	-6.07057e-06	0.0102761	-0.000258637	-0.000650804	0	1866.71
3346	5.97362	15.8176	0.069747	4.24583e-06	-1.78408e-05	-0.0456911	5.91608e-05	0.000490154	0	422.861
3352	20.4819	7.11218	0.0567604	3.8017e-06	-9.8501e-06	0.00782916	0.00376527	-0.00288043	0	3924.98
3355	12.938	6.02807	0.0690706	8.46086e-06	-1.19465e-05	0.0142137	0.000281426	-0.00588247	0	10477.1
3356	4.0473	15.0736	0.0708145	5.78892e-06	-1.39014e-05	-0.0183179	-0.000242273	0.00141474	0	684.401
3358	1.63756	12.9461	0.0526909	3.31873e-07	-4.11457e-06	-0.00770445	-0.000192046	0.00133636	0	1098.57
3359	9.65381	14.9437	0.0554859	1.06293e-05	-2.46962e-05	-0.172647	-0.000786647	-0.00820867	0	3752.34
3364	3.80672	13.1703	0.0500384	4.80355e-06	-1.60208e-05	-0.00970363	-0.000910299	0.000876928	0	1361
3371	25.8511	1.71017	0.0549103	3.47406e-07	1.25002e-07	-0.00256621	0.000135186	-0.000187813	0	1075.88
3372	22.1132	7.47048	0.0728244	3.07435e-06	-4.66538e-06	0.0128654	0.00327135	-0.0015191	0	4819.82
3377	20.4814	2.60996	0.0545558	9.39212e-08	-3.85756e-06	-0.0138722	0.0012074	-0.00086712	0	6852.94
3380	11.2148	5.13469	0.0616241	1.50922e-06	-3.4231e-06	-0.150044	-0.000946652	-0.00439391	0	4362.2
3384	26.9416	4.13529	0.07264	6.01808e-08	-1.07245e-06	-0.0102669	2.09801e-05	-0.000400814	0	1355.14
3390	12.9475	3.50499	0.0502051	1.58853e-07	-2.70582e-06	0.00241291	-5.43416e-05	-0.00242861	0	6847.69
3391	1.36739	6.53317	0.0611443	1.00994e-07	-1.08092e-05	-0.0442259	-0.000156261	-0.000554776	0	1960.87
3392	16.6682	13.3887	0.068448	8.00677e-06	-1.34611e-05	0.162199	0.00509292	-0.0114609	0	8763
3397	7.05768	5.79188	0.0568593	8.25891e-07	-9.14609e-07	-0.00526157	-0.00204004	-0.00251022	0	4875.14
3401	23.1627	9.28432	0.0719192	4.15985e-07	-1.16669e-06	0.0510553	0.00286509	-0.00011686	0	4452.15
3406	2.15064	8.21758	0.0548213	-6.17785e-07	-6.99157e-06	-0.0297224	-0.000601519	-0.000452837	0	1856.3
3408	9.09577	7.28408	0.0588429	5.01167e-06	-4.20532e-06	-0.069105	-0.00222884	-0.00499235	0	8566.31
3410	9.50806	5.86172	0.0621857	2.9712e-06	1.70648e-08	0.0157429	-0.00200638	-0.00415877	0	3649.07
3411	15.1794	15.1006	0.0503076	1.57778e-06	-2.02541e-05	0.358736	0.0017933	-0.0185892	0	9872.04
3412	16.6584	6.75573	0.0596516	1.2062e-05	-6.59172e-06	0.0391281	0.00333898	-0.0061797	0	5781.9
3415	17.0979	11.5571	0.0634813	1.13274e-05	-1.2771e-05	0.135063	0.00593594	-0.00972926	0	6103.92
3416	1.2889	13.9812	0.0544052	5.01622e-07	-1.79274e-06	-0.0135432	-6.35931e-05	0.00172047	0	774.753
3420	12.2488	3.64268	0.0520516	4.7934e-09	-3.62293e-06	-0.0236553	-0.000218175	-0.00249955	0	5413.86
3421	16.6936	9.54233	0.0534175	5.52282e-06	-1.58302e-06	0.0557025	0.00569417	-0.00915159	0	2089.92
3423	26.9398	4.72424	0.0550982	-2.57755e-08	-1.61254e-06	0.00689047	4.01716e-05	-0.000423076	0	2550.8
3424	19.8694	7.10436	0.057582	5.75072e-06	-1.29495e-05	-0.0417244	0.00412554	-0.00340721	0	4654.04
3428	2.033	3.94721	0.0576655	1.13181e-06	3.68288e-07	0.00317498	-0.000317763	-0.000581605	0	2531.04
3429	7.67753	10.3235	0.0549191	6.5762e-06	-5.57809e-06	-0.0626461	-0.0029983	-0.00466433	0	4431.03
3430	12.9317	3.79927	0.0710275	9.99095e-07	-1.58378e-06	-0.0338412	-0.000108043	-0.00275948	0	2727.73
3431	6.39211	3.82513	0.0594542	1.55501e-06	5.88473e-08	-0.0271694	-0.00121848	-0.00135466	0	2772.56
3432	14.153	11.522	0.056756	6.61355e-07	-7.73531e-07	0.0836191	0.00417982	-0.017515	0	17806.9
3433	14.7996	13.0201	0.0709725	5.93696e-06	-1.03472e-05	0.206342	0.00533578	-0.0196648	0	6191.29
3437	3.70663	4.87284	0.0698473	3.85638e-07	3.95816e-08	0.0151583	-0.000903501	-0.000822559	0	2930.74
3438	19.819	11.9401	0.0628261	1.07805e-05	-1.06685e-05	0.10436	0.00507733	-0.00357575	0	1302.19
3439	6.21593	6.03139	0.0727516	5.01319e-07	-7.15497e-07	-0.0395088	-0.00190392	-0.00211807	0	2363.13
3440	10.6814	2.20982	0.0538405	4.22908e-07	-1.18094e-06	0.00401844	-0.000275542	-0.00101346	0	5187.26
3444	15.8788	1.49071	0.0582642	-7.94168e-07	-9.82643e-08	0.00152818	0.000152882	-0.000419788	0	5455.53
3446	9.31679	2.12525	0.064895	-7.96069e-07	1.52009e-07	0.000487717	-0.00046786	-0.000889258	0	4801.22
3448	17.6745	13.6766	0.0610919	7.90065e-06	-9.73302e-06	0.10985	0.00419699	-0.00774511	0	1654.25
3449	9.2319	11.9305	0.0504037	1.04037e-05	-1.60731e-05	-0.269549	-0.00349871	-0.00834612	0	6855.9
3452	19.6678	12.1117	0.0612493	1.09917e-05	-1.13081e-05	0.112803	0.00474955	-0.00386051	3	2953
3458	2.84273	14.8782	0.0749872	1.84486e-06	-1.05358e-05	-0.019494	-0.000199173	0.00173716	0	561.846
3459	18.1337	9.75372	0.0533963	-3.91926e-06	-8.41219e-07	0.168178	0.00629192	-0.00696186	0	6605.9
3463	21.9107	7.28017	0.0669808	4.54016e-06	-4.71831e-06	0.0382913	0.00327566	-0.00163378	0	1134.51
3469	8.88937	8.81815	0.0567459	7.33652e-06	-1.08714e-05	0.037338	-0.00289885	-0.00603696	0	4436.12
3470	3.52523	2.44334	0.0690435	8.91959e-07	-3.59616e-08	0.0210539	-0.000424234	-0.000448116	0	3562.47
3472	22.0008	2.16835	0.059975	3.50137e-06	-8.30271e-06	-0.0124352	0.000882468	-0.000653474	0	2198.07
3473	19.5723	3.02511	0.0672757	6.75306e-07	-4.16445e-06	-0.0190117	0.00141885	-0.00130623	0	4810.31
3474	12.1168	9.55814	0.0545295	9.28079e-06	-1.25033e-05	0.119654	-0.000980984	-0.0121526	0	4009.62
3476	22.4712	9.03703	0.0612791	6.6026e-07	-1.55183e-06	0.00899859	0.00349829	-0.000869579	0	3120.17
3477	25.4162	2.10267	0.0733415	6.8349e-07	-3.86826e-08	-0.00793274	0.000289123	-0.000320128	0	2077.05
3480	18.5311	2.97767	0.0703337	6.71066e-07	-4.71703e-06	-0.0319892	0.00139646	-0.00165006	0	5897.1
3481	24.7259	6.17754	0.074433	-4.47702e-07	-2.41803e-07	-0.00715539	0.00148663	-0.000443487	0	2930.29
3483	13.0261	4.05804	0.0611566	2.24152e-06	-3.00384e-06	0.0317011	-0.000147781	-0.00291103	0	6638.26
3485	8.7624	15.9237	0.0720969	1.05706e-05	-2.68288e-05	-0.156249	0.00129473	-0.00427006	0	168.745
3486	9.74194	5.27454	0.0682911	1.863e-06	3.21223e-07	-0.0166708	-0.00164689	-0.00369015	0	6639.86
3487	4.78028	7.36172	0.0630253	1.4295e-06	-3.33104e-06	-0.0165654	-0.00171497	-0.00137628	0	1219.53
3494	25.9072	5.78832	0.0709542	-4.06315e-07	-3.16653e-06	-0.00408396	0.000617897	-0.000395089	0	3468.7
3495	4.15964	15.7482	0.059686	6.88753e-06	-1.55749e-05	-0.0200667	-3.83047e-06	0.00155221	0	237.621
3496	19.0107	5.15901	0.0739201	1.09622e-05	-6.99419e-06	0.00459093	0.0028456	-0.00307655	0	6476.84
3498	24.8915	3.82187	0.0719344	1.86397e-06	-3.39179e-06	-0.015896	0.000766274	-0.000599806	0	1893.7
3507	12.1686	8.14958	0.0611321	1.07678e-05	-1.86024e-05	-0.0457031	-0.000495189	-0.00880076	0	3403.98
3510	15.6051	8.95947	0.051651	9.52091e-06	-9.83226e-06	0.0532885	0.00403429	-0.0105298	0	12011.1
3511	15.9284	12.2209	0.0714373	7.37607e-06	-1.33502e-05	0.188117	0.00603807	-0.0143237	0	7614.99
3512	2.4797	12.6059	0.0605588	1.87481e-07	-8.8439e-06	-0.0164245	-0.000568514	0.0010491	0	1939.59
3513	7.91658	5.53992	0.0553721	4.08354e-08	-1.24067e-06	0.0438239	-0.00195114	-0.00301569	0	8364.84
3514	4.87115	8.60553	0.0739106	2.94225e-06	-9.96608e-06	-0.0215818	-0.00180903	-0.0013811	0	772.188
3516	26.2181	5.59468	0.0628632	-5.41554e-07	-2.32834e-06	0.0119902	0.0004456	-0.000381877	0	3166.38
3518	1.49723	5.74714	0.0674583	9.31727e-07	-5.4997e-06	-0.00165926	-0.000193452	-0.00061547	0	2316
3519	17.3511	10.7641	0.0736292	1.19928e-05	-4.81012e-06	0.0936888	0.00643374	-0.00895423	0	13302.6
3522	26.7928	8.13844	0.0587283	5.14777e-08	-1.53703e-06	-0.00420327	0.000184137	0.000582225	0	6025.73
3523	12.8744	2.46349	0.0713311	5.66425e-07	-1.32424e-06	0.0217276	-2.77445e-05	-0.00136637	0	9472.67
3524	10.6367	11.4857	0.064081	8.65223e-06	-1.07796e-05	-0.105979	-0.00219558	-0.0123898	0	4218.95
3526	20.4363	2.1989	0.0703145	-1.02722e-06	-4.12079e-06	-0.0117181	0.000903127	-0.000584013	0	2264.07
3527	12.3278	15.2103	0.0539732	1.02254e-05	-2.86568e-05	-0.0147137	-0.0017873	-0.0299322	0	8892.84
3530	26.7277	5.75787	0.0644948	-1.78587e-07	-1.80187e-06	-0.0291387	0.000187817	-0.000350193	0	1837.59
3533	13.6574	6.91651	0.0610527	1.61063e-05	-1.84001e-05	-0.01372	0.00060277	-0.00715472	0	4079.11
3534	15.6138	10.3921	0.0531381	1.05469e-05	-1.18282e-05	-0.210998	0.00557875	-0.0125757	0	12076.7
3535	14.7107	8.49765	0.0609542	1.5969e-05	-1.266e-05	0.0212306	0.00269608	-0.010459	0	1127.22
3539	2.98751	8.96145	0.0614539	9.08701e-07	-7.8895e-06	0.0231474	-0.000995393	-0.000508529	0	2106.21
3542	18.7539	8.96295	0.0563896	1.81802e-06	-5.39614e-06	-0.0502791	0.00538321	-0.00561688	0	8910.87
3543	16.4936	4.96371	0.0642734	1.12038e-05	-9.27745e-06	0.0173251	0.0020337	-0.00381533	0	797.394
3545	16.8537	1.30706	0.0732805	-6.0039e-08	-2.90846e-07	-0.05198	0.000230417	-0.000328607	0	5564.05
3546	18.4192	6.81973	0.0572124	9.81456e-06	-7.50835e-06	0.00298539	0.00379267	-0.00467253	0	2738.7
3547	4.69215	12.9948	0.058401	7.70482e-06	-1.04939e-05	-0.0469962	-0.00124154	0.000197538	0	527.763
3549	8.44074	15.711	0.0739575	1.15589e-05	-2.43396e-05	-0.138072	0.000747035	-0.00362721	0	1352.81
3551	9.02406	8.14173	0.0657474	6.8104e-06	-7.12563e-06	-0.000850945	-0.00254007	-0.00564467	0	5456.58
3555	19.2135	3.56722	0.071284	3.24381e-06	-4.09845e-06	-0.056412	0.00190449	-0.00194892	0	3456.26
3558	10.0208	2.69388	0.0509721	7.18754e-07	4.97888e-07	0.0448757	-0.000700504	-0.00152527	0	8169.55
3559	3.14443	9.63132	0.0617943	1.24595e-06	-9.18462e-06	0.00289799	-0.0011512	-0.000284816	0	914.265
3560	13.6243	5.29384	0.0515841	6.94488e-06	-1.01117e-05	-0.00766156	0.000458382	-0.00481825	0	1591.48
3561	5.61122	2.72329	0.0748918	-5.01139e-07	7.10958e-08	-0.011366	-0.000829601	-0.000730162	0	4455.37
3562	23.2213	7.27004	0.0568266	1.20256e-06	-6.67688e-07	0.0608667	0.00260496	-0.000801398	0	2251.88
3563	13.8383	11.687	0.061015	-1.39174e-06	2.93363e-06	0.311719	0.00374575	-0.0182258	0	7123.11
3564	17.8432	7.12583	0.0722236	9.1654e-06	-2.93778e-06	-0.0379697	0.00406691	-0.00548587	0	1841.19
3565	16.595	10.328	0.0728814	5.87767e-06	-6.8499e-06	0.120973	0.00621613	-0.0104252	0	2071.49
3566	12.4872	2.47077	0.0717031	8.05997e-07	-1.37902e-06	-0.0760844	-7.45195e-05	-0.00118085	0	2370.75
3571	15.6382	7.51232	0.0689538	1.31412e-05	-7.69946e-06	-0.022958	0.00309194	-0.00803937	0	10481.7
3572	16.3528	7.02685	0.0737238	1.15054e-05	-6.35609e-06	-0.0293573	0.00324599	-0.00676606	0	4099.86
3575	7.89056	10.8039	0.0606285	6.40192e-06	-6.0681e-06	0.0436726	-0.00305883	-0.00520503	0	2812.09
3576	10.7795	3.26208	0.0739082	2.12491e-06	1.20697e-07	0.0139865	-0.000736657	-0.00220108	0	3165.02
3577	10.4024	13.1466	0.0513988	8.72229e-06	-1.75157e-05	0.0105192	-0.00298909	-0.0133373	0	5677.72
3579	3.04788	9.13442	0.0535076	1.03918e-06	-8.22503e-06	-0.00825437	-0.00102415	-0.000494443	0	3251.49
3581	17.4986	5.91554	0.0709003	1.18649e-05	-1.0945e-05	-0.0196979	0.00298101	-0.00461169	0	5436.05
3583	15.4636	11.4037	0.0604593	4.63874e-06	-1.50718e-05	0.188136	0.00659588	-0.0147824	0	6589.56
3585	23.6763	9.00886	0.0531542	3.3272e-07	-1.03805e-06	0.0212122	0.0024774	-9.40252e-05	0	4109.84
3588	14.4501	6.74395	0.0668947	1.64022e-05	-1.4609e-05	0.00817695	0.00138949	-0.00721475	0	8316.15
3589	13.9741	5.51468	0.07401	1.03411e-05	-9.9997e-06	-0.0507449	0.000588504	-0.0052579	0	4032.37
3590	4.47822	12.5691	0.0601433	7.65496e-06	-9.3595e-06	-0.02346	-0.00134428	0.000135948	0	1027.73
3592	15.1494	8.35331	0.0626772	1.44762e-05	-1.01467e-05	0.0474762	0.00301838	-0.00974759	0	9029.7
3594	4.24169	5.37861	0.0710873	2.05264e-07	-7.82629e-08	-0.0334685	-0.00118775	-0.00106478	0	3584.99
3596	17.7802	11.7415	0.057459	1.15737e-05	-1.25909e-05	0.14029	0.00550246	-0.0080842	0	733.302
3598	16.261	3.11781	0.0704682	8.84816e-07	-1.98185e-06	-0.0286889	0.000918498	-0.00194718	0	8633.24
3599	13.0799	4.82564	0.0661668	2.67848e-06	-5.66192e-06	0.0484602	-0.000221788	-0.00404478	0	5535.95
3602	10.0337	1.60281	0.0678983	1.20253e-06	1.16733e-07	0.034288	-0.000214329	-0.000346626	0	5280.06
3606	17.6332	4.2343	0.0597999	7.02142e-06	-5.90887e-06	0.00232752	0.00201197	-0.00308846	0	5448.31
3609	9.75473	7.52571	0.0699063	8.94491e-06	-3.6214e-06	-0.0304691	-0.00210909	-0.00600182	0	3038.99
3610	17.0489	4.00304	0.0618452	4.13062e-06	-5.18535e-06	0.00271363	0.00172349	-0.00297785	0	6130.31
3612	12.2206	10.2507	0.0702562	1.19799e-05	-3.98525e-06	-0.0105382	-0.000345957	-0.0132873	0	6916.05
3614	11.076	8.78767	0.0632002	7.98061e-06	-1.78175e-05	-0.0603049	-0.00174143	-0.00913005	0	9359.96
3615	7.21272	2.19347	0.0512376	-3.52321e-07	-1.50708e-06	0.0498812	-0.000644721	-0.00064977	0	1266.88
3616	1.40405	15.796	0.07214	1.28124e-06	-2.75217e-06	0.00183492	1.78817e-05	0.00221314	0	373.393
3617	16.4715	2.41316	0.0602309	-8.11724e-07	-1.6162e-06	-0.0600825	0.000642133	-0.00122485	0	4993.92
3618	16.4274	1.67168	0.0574336	-1.16862e-06	-6.3917e-07	0.014993	0.000256763	-0.00056998	0	5534.56
3620	18.7227	12.7042	0.0634248	1.39132e-05	-1.08297e-05	0.0593116	0.00529591	-0.00514829	0	1655.57
3622	15.7733	13.2543	0.0747328	7.35681e-06	-1.82285e-05	0.169054	0.00573386	-0.0160744	0	3772.32
3624	12.4927	13.7941	0.0626379	6.2485e-06	-2.11687e-05	-0.304622	0.00116737	-0.0256868	0	11318.5
3626	13.988	2.3086	0.0588805	-5.46067e-07	9.19758e-09	0.00696162	0.000151989	-0.00129932	0	5145.4
3630	17.3114	10.0862	0.071603	6.44417e-06	-1.6795e-06	0.0704985	0.00615964	-0.00862864	0	7774.45
3633	13.4094	13.6176	0.0667301	3.4968e-06	-8.31924e-06	0.0887631	0.00396727	-0.0258231	0	32833.5
3636	21.03	8.85246	0.0537087	3.88551e-06	1.57009e-07	0.0154782	0.00459597	-0.00222396	0	5533.19
3642	15.2209	11.9556	0.0523084	1.30262e-06	-1.38855e-05	-0.0619805	0.00615677	-0.0167659	0	12188.6
3643	11.738	1.76663	0.0740613	1.32204e-06	-3.5187e-07	-0.0323219	-0.000169352	-0.000761007	0	3238.15
3648	8.87008	13.1238	0.0735373	7.78716e-06	-1.93116e-05	-0.0936895	-0.00272175	-0.00720545	0	414.744
3649	6.23286	3.80662	0.0581113	1.12552e-06	-4.5645e-08	-0.0110235	-0.00117749	-0.00126282	0	4301.9
3652	14.8127	1.20444	0.0548154	-6.88884e-08	-2.10513e-08	0.0290381	-1.01125e-05	-0.000196401	0	7138.14
3654	12.405	12.2011	0.0746019	1.8471e-06	-6.21079e-06	-0.101293	0.000713989	-0.0182387	0	7743.87
3655	5.86908	3.03615	0.05179	-3.312e-08	3.13133e-08	0.012646	-0.000992141	-0.00086361	0	2762.15
3656	2.73646	2.67957	0.0721166	2.24255e-07	-7.71888e-07	-0.00685417	-0.000360181	-0.000429916	0	3344.45
3658	20.2755	4.63673	0.0635793	9.10053e-06	-3.91967e-06	-0.0184344	0.00251819	-0.00208129	0	2961
3659	2.53267	13.4973	0.0566645	2.0095e-06	-5.72021e-06	0.0010374	-0.000429914	0.00140352	0	817.957
3660	5.61016	1.59778	0.068492	1.83687e-07	-5.63461e-07	0.0155381	-0.000352068	-0.000268459	0	3291.08
3666	6.12731	6.65129	0.0701219	6.04413e-07	-2.0128e-06	0.00396218	-0.0021002	-0.00218052	0	2210.69
3671	2.54384	12.8449	0.0523514	4.5142e-07	-9.25335e-06	-0.0175816	-0.000519765	0.00113911	0	588.012
3675	14.5953	9.95964	0.0745239	6.67215e-06	-1.22647e-05	-0.091185	0.00387339	-0.0134867	0	14384.6
3677	1.10646	3.00925	0.0531488	-2.02948e-08	-2.64978e-06	0.00548964	-5.42711e-05	-0.000427933	0	4187.63
3679	10.7848	4.6979	0.0676954	2.25135e-06	-1.07175e-06	-0.0155632	-0.0010494	-0.00336692	0	5341.6
3680	5.73407	11.5106	0.0593786	5.83665e-06	-9.62077e-06	-0.0595703	-0.00229726	-0.00145599	0	4040.11
3685	6.40665	9.29933	0.074742	4.76939e-07	-3.31494e-06	-0.0610054	-0.0026245	-0.00279332	0	2731.99
3695	12.7153	10.7136	0.0592007	5.89254e-07	-6.62637e-07	0.105998	0.000847563	-0.0150489	0	11049.8
3697	15.647	15.3585	0.0648562	3.56215e-07	-2.72922e-05	0.123285	0.000703706	-0.014789	0	2394.54
3700	8.856	15.2059	0.0618909	1.15671e-05	-2.64118e-05	-0.154326	-0.000198047	-0.00522011	0	862.896
3701	17.827	5.69521	0.0692606	1.2632e-05	-1.09291e-05	0.0134407	0.00293058	-0.00428072	0	2747.62
3702	7.73837	15.2673	0.0558753	1.1402e-05	-2.17772e-05	-0.0955394	-0.000118095	-0.00237752	0	734.5
3703	10.758	8.6281	0.0596569	9.46275e-06	-1.41276e-05	-0.0903781	-0.0017976	-0.00855977	0	6595.68
3704	21.9217	9.62471	0.0603127	2.0691e-06	1.24059e-06	-0.0117603	0.0038728	-0.00105844	0	3758.3
3705	4.17753	1.7302	0.0587546	2.51229e-07	4.59932e-08	0.0194337	-0.000299699	-0.000274777	0	3659.17
3711	6.56966	8.19503	0.0679347	1.00191e-06	-5.04682e-06	0.0278583	-0.00241624	-0.0028763	0	4067.26
3712	8.89579	15.0896	0.0609854	1.13967e-05	-2.65471e-05	-0.128192	-0.000392594	-0.00545442	0	2858.32
3717	7.33926	8.70863	0.0719116	1.81223e-06	-4.30446e-06	-0.0143654	-0.00272635	-0.0037295	0	1262.04
3718	10.9947	3.50818	0.0530154	2.02687e-06	-2.18833e-07	-0.0381526	-0.00083093	-0.00227216	0	4047.89
3721	17.8539	10.5224	0.0604893	-7.78058e-07	8.87623e-07	-0.0148263	0.00618312	-0.0077404	0	6159.71
3726	11.2437	4.10877	0.0500133	-2.02042e-08	-1.18171e-06	0.0245579	-0.000797313	-0.00291625	0	6989.82
3730	9.39494	2.23326	0.0554987	-4.5159e-07	7.94794e-07	-0.00335156	-0.000590658	-0.00102352	0	3535.37
3733	7.90487	15.8262	0.0519634	1.24841e-05	-2.11572e-05	-0.113708	0.000781303	-0.00234461	0	437.311
3734	25.5393	9.0619	0.0706164	7.42602e-07	-3.70232e-06	0.028082	0.00105605	0.000886559	0	4451.16
3736	20.3514	9.22498	0.0532958	2.51564e-06	-1.41291e-06	0.0721266	0.00484544	-0.00304807	0	4411.58
3739	11.0718	12.4169	0.0561029	-2.18537e-06	-1.37476e-05	0.275129	-0.00220741	-0.0147469	0	4131.75
3743	3.12444	6.80178	0.0623457	6.2105e-07	-1.29415e-06	0.00384097	-0.00100191	-0.000864108	0	3036.5
3746	13.2746	12.6418	0.0667517	3.17899e-06	-9.34547e-06	-0.284448	0.0032908	-0.0222888	0	17165.1
3750	13.9082	1.02697	0.0550296	2.94666e-07	-7.75425e-08	-0.00518542	-1.75049e-05	-7.89741e-05	0	3548.55
3752	19.9233	6.99989	0.0601039	5.40383e-06	-1.19591e-05	-0.0388013	0.00399486	-0.00339683	0	6490.88
3756	15.4477	10.0612	0.0620836	8.55584e-06	-1.18826e-05	-0.015207	0.00477112	-0.0119377	0	6996.32
3757	25.023	8.55845	0.0666723	1.22775e-07	-1.54098e-06	-0.00475652	0.00145349	0.000547465	0	1828.66
3758	5.56653	12.529	0.0630884	9.01688e-06	-1.21943e-05	-0.0467908	-0.00186456	-0.000798835	0	653.773
3759	8.78454	5.16304	0.074135	6.69153e-07	-4.39836e-07	-0.0168221	-0.00169747	-0.00326028	0	5817.75
3760	6.45265	11.2278	0.0601889	3.89784e-06	-1.21153e-05	-0.0373145	-0.00263487	-0.00256276	0	4076.61
3762	20.2707	7.11703	0.0635572	4.05831e-06	-1.08259e-05	-0.00244995	0.00379619	-0.00309055	0	2268.87
3763	9.56068	7.17738	0.0575201	6.1509e-06	-2.64017e-06	-0.0332012	-0.00224524	-0.00570723	0	2248.77
3765	2.69433	7.04575	0.0739679	-1.85258e-08	-4.0951e-06	-0.0335617	-0.000754759	-0.000728392	0	2895.5
3771	22.5102	6.84319	0.0531057	2.98154e-06	-2.15825e-06	0.0326543	0.00287018	-0.00132449	0	7409.69
3774	24.2978	4.07484	0.0716501	2.85317e-06	-1.62913e-06	-0.0218649	0.00107684	-0.000673585	0	3604.69
3775	21.1528	4.89729	0.0666553	8.89875e-06	-2.94753e-06	-0.0239542	0.00240771	-0.00182007	0	4667.24
3778	1.85604	9.84773	0.0666303	-4.24599e-07	-9.13943e-06	0.00320255	-0.000376771	1.72928e-05	0	810.862
3783	23.9351	4.23854	0.0715735	2.32718e-06	-1.11432e-06	0.0062742	0.00120332	-0.000739193	0	2334.4
3785	8.20063	14.8422	0.0560957	1.13043e-05	-2.17191e-05	-0.0797892	-0.000714487	-0.0037777	0	228.145
3786	13.9219	12.4211	0.0648627	1.67207e-06	-2.10893e-06	0.147916	0.00469316	-0.0206576	0	14035
3792	14.0475	14.9152	0.0743138	3.29749e-06	-1.25288e-05	0.0235708	0.00336247	-0.0280545	0	31295.3
3795	12.3684	2.51639	0.055753	8.96227e-07	-1.8743e-06	-0.0133877	-0.000123747	-0.00137521	0	11513
3797	6.18776	3.3426	0.0710468	4.18681e-07	-1.91819e-08	0.00904362	-0.00105946	-0.00107528	0	4075.83
3798	5.51293	11.5946	0.0592673	6.26287e-06	-8.65242e-06	-0.0730092	-0.00211809	-0.00112964	0	1028.91
3800	23.0185	6.24694	0.0681058	2.89335e-06	-6.00736e-07	-0.00898409	0.00240938	-0.00111138	0	4838.64
3803	11.1192	7.77867	0.0695706	1.1042e-05	-1.25761e-05	-0.0577807	-0.00140311	-0.00763337	0	12500
3804	12.6119	4.16404	0.0638389	4.68074e-07	-3.25141e-06	0.0365548	-0.00032944	-0.00324839	0	10553.8
3805	23.4659	7.57697	0.0554453	5.77621e-07	-1.11715e-06	0.019348	0.00256184	-0.00074133	0	2868.29
3806	17.6831	10.6671	0.0607886	8.72952e-06	-1.45271e-05	0.104198	0.00628619	-0.0080359	0	13247.3
3811	18.246	4.80278	0.0745197	1.02321e-05	-7.76021e-06	-0.0292668	0.00232912	-0.00325804	0	1832.83
3813	20.1848	2.10084	0.0671732	-1.07996e-06	-4.47887e-06	-0.0268055	0.000877931	-0.000647951	0	7273.84
3814	16.1014	5.75817	0.050112	1.27673e-05	-1.19722e-05	-0.00604662	0.0019586	-0.00514073	0	4621.06
3819	6.0053	8.53907	0.055619	1.55626e-06	-5.01543e-06	-0.0374696	-0.00236525	-0.00234862	0	5224.92
3823	18.1322	8.32648	0.064284	7.43593e-06	-2.69508e-06	0.0446958	0.00496985	-0.00650855	0	2408.52
3826	26.6221	6.69991	0.0615483	8.85738e-09	-2.61712e-06	-0.00652753	0.00031421	-5.29241e-05	0	3001.23
3827	1.17986	13.986	0.0547951	3.48095e-07	-1.59366e-06	0.0174852	-5.33614e-05	0.00172679	0	776.018
3829	16.4557	15.0055	0.0697327	1.84406e-06	-1.67565e-05	0.224499	0.000674871	-0.0119928	0	977.528
3836	11.3665	3.41635	0.0615703	1.01603e-06	-1.92166e-06	0.0215962	-0.000665729	-0.00236286	0	2205.5
3839	9.93586	12.3261	0.0725687	1.00222e-05	-1.47097e-05	-0.038073	-0.00315851	-0.0107839	0	4400.62
3841	16.1032	4.89909	0.0543975	1.09232e-05	-9.59907e-06	-0.0453857	0.00190633	-0.00403085	0	7504.53
3843	17.168	7.35632	0.0583703	8.78954e-06	-5.19521e-06	0.035454	0.00398309	-0.00617728	0	5815.37
3846	2.41329	14.466	0.0549221	1.31269e-06	-5.49326e-06	-0.0188939	-0.000209716	0.00172322	0	184.824
3848	10.5379	3.40502	0.0707416	1.54858e-06	2.24967e-08	-0.0115255	-0.000828212	-0.00210807	0	5116.33
3850	22.3885	3.82429	0.0688243	2.66168e-06	-7.45028e-07	-0.0317031	0.0015684	-0.00103751	0	3671.09
3851	17.9698	11.6628	0.0630064	1.16136e-05	-1.31858e-05	0.147524	0.00569742	-0.00759638	3	15999.1
3852	9.33714	6.40065	0.0584003	2.94194e-06	-1.26757e-06	0.0393641	-0.00210671	-0.00435719	0	584.441
3853	9.8604	8.31384	0.0617272	7.7116e-06	-8.72389e-06	0.0120841	-0.00232491	-0.00716506	0	5497.37
3855	23.0027	7.23971	0.0580163	1.12073e-06	-1.08616e-06	0.0017257	0.00281226	-0.00106386	0	5531.21
3856	1.91523	1.10527	0.073815	4.8479e-10	-1.86447e-08	0.0134976	-3.24634e-05	-5.26684e-05	0	1117.4
3859	20.3602	9.33312	0.0553028	1.34066e-06	-1.55747e-06	0.051295	0.00492818	-0.00307914	0	9671.83
3862	26.8793	3.69178	0.0615808	5.98473e-08	-1.20001e-06	-0.00145393	9.11155e-05	-0.000378391	0	1649.57
3863	18.0839	1.08712	0.0705584	1.73948e-07	-2.09296e-07	-0.0311055	0.000140874	-0.000104145	0	1783.19
3864	4.38746	3.1865	0.0695522	-3.13178e-08	9.95545e-08	-0.00413579	-0.00073501	-0.000668672	0	2995.7
3865	2.69612	5.98817	0.0698256	1.56362e-06	-2.26007e-06	0.00601648	-0.000638857	-0.000799464	0	3235.96
3869	5.83504	11.9809	0.0567482	7.37832e-06	-1.16814e-05	-0.0975029	-0.00214162	-0.00135167	0	1802.95
3876	6.14131	8.47189	0.0749112	1.71939e-06	-5.10364e-06	0.005424	-0.00239149	-0.002444	0	1503.81
3878	16.5144	3.74714	0.0514407	3.06189e-06	-4.39622e-06	-0.117431	0.00139407	-0.00242621	0	3180.01
3881	6.74696	12.09	0.0558099	6.76628e-06	-8.48337e-06	-0.0825893	-0.0024984	-0.00264976	0	3513.12
3882	21.311	2.57037	0.0708149	1.1516e-06	-2.16467e-06	-0.00978996	0.00111821	-0.000927543	0	5140.17
3883	12.8939	13.0964	0.0739474	3.61613e-06	-4.28782e-06	-0.221426	0.00155881	-0.0240495	0	19999.8
3884	13.6181	5.76433	0.0662946	1.19619e-05	-1.36821e-05	-0.0105194	0.000471851	-0.00565103	0	3452.04
3885	4.5145	11.9043	0.0595048	7.53404e-06	-7.40903e-06	-0.0284502	-0.00155588	-0.000224369	0	3008.31
3886	1.15122	6.9382	0.0651427	2.46948e-07	-1.17902e-05	-0.00145682	-9.3638e-05	-0.000540735	0	1203.88
3900	17.0406	3.03568	0.0612458	4.42854e-07	-3.46506e-06	-0.0182829	0.00107137	-0.00195187	0	8205.61
3903	13.4176	8.59631	0.0743312	1.37268e-05	-1.76759e-05	-0.0476754	0.000917085	-0.010063	0	4490.27
3904	12.3227	12.805	0.0675058	2.97837e-06	-1.18033e-05	0.00143863	7.17647e-05	-0.0206088	0	10737.4
3905	13.9438	11.6018	0.0746858	4.93007e-06	3.04642e-06	-0.120942	0.00393254	-0.0178084	0	13403.4
3906	12.8446	9.35367	0.0592569	1.19388e-05	-1.65319e-05	0.0399785	0.000712827	-0.0119611	0	1472.42
3909	5.67044	12.4506	0.0671649	8.95307e-06	-1.23798e-05	-0.0268685	-0.0019051	-0.000875052	0	3425.03
3912	16.4346	7.67574	0.0570961	1.00161e-05	-6.22254e-06	0.00169357	0.00378343	-0.00750778	0	4461.64
3913	25.4635	3.80173	0.062432	1.49425e-06	-2.14808e-06	0.030028	0.000601523	-0.000560888	0	2371.02
3914	11.2479	14.6098	0.0733503	1.03689e-05	-2.80415e-05	-0.258594	-0.00220802	-0.0183909	0	13998.2
3918	12.773	15.6638	0.0636365	1.12525e-05	-2.6921e-05	-0.4409	-0.000658958	-0.0402311	0	83864.8
3919	16.2884	3.64581	0.0502387	2.40905e-06	-3.43389e-06	0.0373357	0.00130105	-0.00240232	0	2543.15
3921	5.29475	3.11041	0.0633075	-3.35351e-07	2.34018e-07	0.00179027	-0.000902834	-0.000787882	0	4916.38
3922	8.36853	11.7919	0.0587764	7.94615e-06	-1.28034e-05	-0.0450168	-0.00323969	-0.00614722	0	5293.3
3927	3.45202	6.87756	0.0697388	1.04935e-06	-8.45877e-07	-0.00416173	-0.00118232	-0.000916017	0	1943.17
3928	5.39341	3.1779	0.056328	-1.81051e-07	7.43708e-08	0.00753518	-0.000947965	-0.000807665	0	5213.42
3934	22.77	6.64079	0.056191	2.40101e-06	-6.53242e-07	0.00274072	0.0025946	-0.00118412	0	2452.07
3937	1.91003	13.8998	0.0676083	1.82295e-06	-2.60827e-06	-0.0273359	-0.000256132	0.00158414	0	527.837
3940	16.0873	4.55495	0.0645726	6.99442e-06	-7.35804e-06	-0.0739859	0.00142855	-0.00358215	0	6666.96
3941	26.6066	2.46621	0.0550538	-7.3744e-08	-4.99661e-07	-0.0119433	7.77361e-05	-0.000316217	0	2659.68
3944	12.711	4.09129	0.0591406	-2.20596e-07	-2.25511e-06	0.030392	-0.000241751	-0.00311721	0	318.581
3946	6.93072	6.73484	0.0695431	8.6024e-07	-3.14094e-06	-0.024016	-0.00227798	-0.00275307	0	4066.67
3947	8.25388	10.1289	0.0733352	9.95484e-06	-8.18929e-06	0.00634027	-0.00296217	-0.0057376	0	9985.65
3948	15.589	8.18111	0.0683211	1.27622e-05	-8.01748e-06	-0.0592989	0.0035894	-0.00917654	0	9818.35
3949	17.6149	11.1119	0.0509874	1.26066e-05	-1.15364e-05	0.0582464	0.00634738	-0.00847787	0	1191.34
3951	6.27856	6.96455	0.0655391	4.85203e-07	-3.03957e-06	0.0048205	-0.00214908	-0.00227018	0	5383.8
3954	14.4345	12.2422	0.0623986	4.27363e-06	-5.68734e-06	-0.168891	0.00580456	-0.0192557	0	16328.5
3955	10.8291	9.39626	0.0671943	7.55762e-06	-1.5995e-05	-0.0513707	-0.00190048	-0.00960676	0	6505.64
3959	20.837	2.17195	0.0636947	-2.11443e-07	-3.17741e-06	-0.0220346	0.00096147	-0.000661811	0	2156.26
3961	10.1285	3.81164	0.0601669	1.5423e-06	4.8698e-07	0.021501	-0.000986524	-0.00236689	0	4423.82
3964	16.3938	4.40022	0.0693892	6.68118e-06	-5.75852e-06	0.0508757	0.00161945	-0.00315659	0	4515.05
3965	24.0084	7.30833	0.0541737	5.63824e-07	1.41531e-08	-0.0154926	0.0021904	-0.000468245	0	2142.36
3968	12.7547	13.0701	0.0678998	2.48545e-06	-6.52061e-06	-0.055829	0.00154594	-0.0236189	0	10562.4
3969	20.9862	7.9531	0.0679346	5.87329e-06	-5.97551e-06	-0.0221016	0.00414047	-0.00241772	0	1577.97
3971	22.8876	5.94449	0.0694973	3.15509e-06	-8.58274e-07	-0.0312601	0.0023355	-0.00115771	0	4849.64
3972	15.7135	4.47315	0.0692248	4.91169e-06	-6.66599e-06	0.0063789	0.00136244	-0.0036868	0	5436.23
3973	9.80127	15.3764	0.0671955	1.02364e-05	-2.40319e-05	-0.191404	9.57299e-05	-0.00828215	0	1684.27
3977	11.7378	13.0769	0.0674645	-1.30648e-07	-1.87245e-05	0.0746782	-0.00148497	-0.0190473	0	18080.1
3978	26.9373	1.59604	0.0638	1.43387e-07	-4.88384e-07	-0.00745131	2.33827e-05	-0.000158031	0	1906
3983	16.9599	10.0998	0.0718977	8.81895e-07	-3.51552e-06	0.0623986	0.00617848	-0.00933608	0	4054.56
3985	2.88878	3.50201	0.0501551	5.99507e-07	8.56889e-08	0.0114247	-0.000445649	-0.000634994	0	2174.78
3986	26.1489	1.03448	0.0623929	8.18803e-08	9.96694e-08	-0.017961	1.89745e-05	-2.60674e-05	0	733.497
3994	18.0809	11.9385	0.0575157	1.51564e-05	-1.27824e-05	-0.127502	0.00564544	-0.00715378	0	7841.65
3997	23.9416	4.84879	0.0602473	8.04489e-07	-1.06991e-06	0.0168232	0.00143165	-0.000723728	0	2206.22
3998	11.2236	8.98307	0.0560994	8.67457e-06	-2.05148e-05	0.037887	-0.00197058	-0.00959863	0	6585.42
4000	6.58938	13.4913	0.0706538	5.95948e-06	-1.19454e-05	-0.0835856	-0.00180165	-0.00154088	0	1012.26
4002	24.4347	6.7485	0.0501567	2.53408e-08	9.71227e-08	0.0698156	0.00168193	-0.000460564	0	4363.24
4007	14.3308	1.16394	0.0501607	3.44688e-07	-2.61073e-08	0.0697727	-5.93509e-05	-0.000144183	0	5939.4
4011	13.8791	8.78139	0.0742602	1.54357e-05	-1.37651e-05	-0.148835	0.0016507	-0.0110153	0	9269.39
4012	14.1899	3.4339	0.0570594	5.67552e-07	4.2816e-07	0.00264912	0.000324249	-0.00223452	0	6043.15
4015	16.0379	3.67528	0.0715494	1.42819e-06	-3.33074e-06	0.0127718	0.00129806	-0.00269878	0	7040.75
4016	21.1764	5.99757	0.0701638	3.5626e-06	-3.56323e-06	0.0185378	0.00300619	-0.00220396	0	5779.08
4017	25.268	7.35922	0.0584386	-1.87022e-07	-2.08928e-06	0.016121	0.00121701	7.64277e-05	0	3210.3
4019	3.96778	1.74801	0.0589099	2.44365e-07	9.68427e-08	0.00182347	-0.000263763	-0.000235119	0	755.535
4020	1.2001	2.71426	0.0539244	1.40794e-07	-1.81061e-06	0.00621921	-4.96797e-05	-0.000377783	0	3014.15
4021	3.63747	8.06098	0.0543836	9.77371e-07	-3.45248e-06	-0.0161574	-0.00124275	-0.000795956	0	3629.57
4023	14.5073	11.2989	0.0688551	3.44271e-07	-8.3297e-06	0.0647601	0.00498076	-0.0166415	0	5817.29
4025	2.5006	7.61108	0.0724735	-1.21171e-07	-4.99788e-06	0.00883246	-0.000742425	-0.000684232	0	2720.95
4028	20.8252	4.10371	0.0584646	4.97308e-06	-2.87029e-06	-0.000643443	0.00209179	-0.00160571	0	1434.74
4035	12.3651	15.9179	0.0515807	5.84614e-06	-3.12494e-05	-1.47831	0.00265799	-0.0306405	0	34792.2
4038	8.97566	3.30619	0.050107	1.15519e-07	5.79233e-07	-0.0229588	-0.00104432	-0.0018405	0	3855.27
4040	14.9723	1.59017	0.0572039	-3.24596e-08	3.221e-08	0.0277271	0.000174578	-0.00046012	0	3547.49
4050	8.22673	13.0783	0.0552444	7.84533e-06	-1.38344e-05	-0.0706491	-0.00283345	-0.00538497	0	1035.66
4052	23.176	9.7349	0.0507918	3.85441e-07	-2.63142e-07	0.0166105	0.00271744	0.000259399	0	2462.77
4053	20.3326	3.8108	0.0629752	4.41108e-06	-3.9186e-06	0.0283642	0.00212319	-0.00176323	0	4035.12
4056	12.3099	4.64591	0.0693571	5.46114e-07	-2.8335e-06	-0.0302235	-0.000619467	-0.00389204	0	3322.09
4059	13.3934	7.09604	0.0747271	1.52711e-05	-2.00899e-05	0.0455928	0.000420675	-0.00774635	0	6436.62
4060	23.0194	6.89378	0.0500955	1.7188e-06	-1.02595e-06	-0.0172392	0.00257034	-0.00108394	0	2499.53
4061	25.4853	6.16664	0.0742269	-4.96197e-07	-4.02538e-06	0.0013023	0.000945638	-0.000342638	0	2721.09
4062	19.388	3.86143	0.0593086	4.4632e-06	-4.38507e-06	-0.0132123	0.00215651	-0.00207851	0	2901.52
4064	3.51813	8.16911	0.0720407	1.76696e-06	-3.77991e-06	-0.0215236	-0.00121775	-0.000761678	0	1805.9
4065	17.2782	14.193	0.0704772	4.1691e-06	-8.42612e-06	0.167354	0.00371849	-0.00851991	0	3503.67
4067	22.14	4.34192	0.0563027	3.94798e-06	-2.13412e-06	-0.0127152	0.00199587	-0.00128288	0	5424.78
4070	1.81396	12.7756	0.0533691	4.11259e-07	-4.6308e-06	-0.0314093	-0.000299341	0.00124864	0	574.324
4072	12.4874	15.8901	0.0741419	5.19356e-06	-2.44387e-05	-2.56203	0.00140995	-0.0358005	0	27611.3
4076	15.2796	14.2608	0.0517036	2.98483e-06	-1.76118e-05	0.360911	0.00406318	-0.0192869	0	10457.8
4077	13.2425	12.3086	0.0504497	3.05228e-06	7.27095e-07	0.361899	0.00224933	-0.0209964	0	14280.4
4078	5.99584	1.32011	0.0506772	-7.82115e-08	-3.85896e-07	0.0552258	-0.00017201	-0.000170602	0	2958.98
4079	16.7243	13.991	0.0668978	8.12974e-06	-1.32269e-05	0.143458	0.00438332	-0.0110321	0	1305.01
4084	1.63153	6.6114	0.0738072	5.34032e-07	-9.09703e-06	-0.00502568	-0.000296107	-0.000606122	0	2448.33
4085	16.0528	11.3251	0.0700904	1.17729e-05	-1.53611e-05	0.162275	0.00647719	-0.0125655	0	1566.19
4086	7.38588	13.0811	0.052518	6.74835e-06	-9.7344e-06	-0.0774284	-0.00242884	-0.00329943	0	2713.73
4088	26.6769	4.71579	0.0598427	1.07579e-07	-1.61276e-06	-0.0171647	0.00015592	-0.000420978	0	4654.32
4095	6.36736	13.5056	0.0570551	6.04269e-06	-1.38955e-05	-0.0607442	-0.00161304	-0.00115893	0	1215.02
4103	6.44201	2.78014	0.0605254	-1.63991e-07	-9.58247e-08	-0.0138221	-0.000942171	-0.000808488	0	3884.7
4106	2.886	10.8645	0.0714545	3.0635e-06	-1.29023e-05	-0.0155673	-0.0010294	0.000115603	0	752.944
4113	8.33469	7.93073	0.067494	4.21633e-06	-6.96389e-06	-0.0577861	-0.00257168	-0.00477931	0	4260.78
4116	10.176	4.08585	0.0693249	1.96754e-06	6.32815e-07	-0.00672898	-0.00111954	-0.00261858	0	4397.18
4121	8.19764	3.79438	0.0724925	5.92156e-08	2.024e-07	0.0148427	-0.00129497	-0.00185697	0	4900.69
4124	14.3894	7.02579	0.0731361	1.6577e-05	-1.43213e-05	-0.0534089	0.0014344	-0.00749748	0	7056.05
4127	10.1442	7.24711	0.0513406	7.6296e-06	-3.74005e-06	-0.0294232	-0.00189469	-0.00611582	0	5058.49
4133	15.9904	10.9321	0.0560281	1.2533e-05	-1.49665e-05	-0.060048	0.00661306	-0.0125104	0	13301.9
4135	22.3179	5.48164	0.0521836	4.95718e-06	-1.57845e-06	-0.0102132	0.00236714	-0.00142647	0	5602.25
4138	12.6805	14.1962	0.0703192	5.83711e-06	-2.07065e-05	0.232092	0.00162332	-0.0287397	0	16256.8
4142	5.25443	7.52145	0.0634133	1.33898e-06	-4.13374e-06	-0.051756	-0.00196434	-0.00170771	0	2415.07
4144	6.85407	11.1988	0.0500694	4.65081e-06	-5.46711e-06	0.0527481	-0.00291125	-0.0031438	0	1653.08
4145	18.3576	6.43252	0.0511729	1.07656e-05	-9.96054e-06	-0.0409627	0.00363741	-0.00451996	0	8741.85
4146	10.1516	15.2256	0.0508852	1.11276e-05	-2.3895e-05	-0.161082	-0.00051964	-0.0100792	0	1314.78
4147	5.12762	4.75754	0.0605799	2.66652e-08	5.72745e-07	-0.0141501	-0.00128703	-0.00128662	0	2452.22
4150	4.67999	10.9633	0.053728	3.53943e-06	-5.49885e-06	-0.0139948	-0.00187765	-0.000749865	0	3917.43
4151	12.1195	5.0035	0.0577578	-1.848e-07	-3.42498e-06	-0.00307759	-0.000443112	-0.00417911	0	2108.37
4152	11.4342	10.6573	0.0630387	8.4353e-06	-9.1421e-06	-0.0855951	-0.00135727	-0.0130904	0	6754.28
4153	24.3943	6.03404	0.0582068	-6.64881e-08	-1.15055e-08	0.0373877	0.00162998	-0.000619787	0	3371.96
4154	1.9491	2.16897	0.0610591	1.72288e-07	-1.35875e-06	0.0118729	-0.000139528	-0.000286132	0	1049.06
4156	15.0092	2.59714	0.0576053	-1.02996e-07	-2.31906e-08	-0.0680519	0.000376911	-0.00148782	0	7465.93
4160	23.2478	3.32748	0.0582288	4.85576e-06	-3.2677e-06	-0.009561	0.00119313	-0.000746307	0	2785.33
4163	21.2047	7.28573	0.0703645	4.07623e-06	-4.4607e-06	0.0338778	0.00352895	-0.00229517	0	2454.01
4164	14.3648	5.13623	0.0646434	7.48867e-06	-8.74932e-06	-0.0152038	0.000878764	-0.00471579	0	6769.85
4167	18.3042	8.84345	0.0696012	2.98448e-06	-3.21788e-06	0.00654543	0.00548939	-0.00628839	0	6879.98
4168	5.23576	8.25504	0.0527649	3.25819e-06	-7.64377e-06	-0.0131223	-0.00201767	-0.00171436	0	794.961
4171	21.7883	9.25384	0.0710814	2.08238e-06	1.22529e-06	0.0511509	0.00392158	-0.0015064	0	5152.55
4172	12.0751	14.0236	0.0648587	9.70543e-06	-2.25397e-05	-0.0697209	-0.00148845	-0.0236786	0	19144
4173	12.3342	5.91021	0.0688274	1.09109e-06	-1.03572e-05	-0.0520502	-0.0005265	-0.00573638	0	2101.02
4176	5.19584	15.4277	0.0654906	7.40664e-06	-1.85022e-05	-0.0358535	-0.000159298	0.000933678	0	553.305
4177	2.40265	6.48564	0.0505321	-1.81164e-07	-4.46373e-06	-0.000231664	-0.000536169	-0.000697126	0	1532.99
4179	10.0136	14.7524	0.0589128	1.11835e-05	-2.23328e-05	-0.250239	-0.00130993	-0.010082	0	5446.75
4184	21.1611	4.5506	0.0635042	7.66983e-06	-2.42357e-06	-0.0251323	0.00229735	-0.00170557	0	2717.29
4188	12.3875	6.86156	0.0659968	9.27778e-06	-1.72941e-05	-0.011176	-0.00015236	-0.0067309	0	5786.42
4191	19.4796	9.37992	0.0720973	-2.77392e-07	-6.99721e-06	-0.0427276	0.00561858	-0.00468173	0	2557.03
4196	9.61701	5.61476	0.0715289	1.8994e-06	-3.73423e-07	0.030971	-0.00176414	-0.00397465	0	4983.16
4200	18.7818	8.85296	0.0572689	3.35899e-06	-4.85453e-06	-0.0279444	0.00525749	-0.00555863	0	5683.13
4203	19.2117	1.42305	0.0549855	-5.53136e-07	-1.41766e-06	-0.00419547	0.000355658	-0.000285071	0	1950.3
4206	26.0764	1.97553	0.0630495	1.2189e-08	4.46698e-08	-0.00474122	0.000135049	-0.000180262	0	1321.92
4210	3.66025	13.2127	0.0663178	4.35637e-06	-1.57789e-05	-0.0130454	-0.000783746	0.0009223	0	1058.19
4214	7.99294	11.2719	0.0710004	5.00651e-06	-6.83214e-06	-0.0677096	-0.00313426	-0.00530822	0	1659.07
4216	2.76237	14.3316	0.0608545	3.55274e-06	-7.85918e-06	-0.0106609	-0.000329516	0.0015916	0	547.18
4220	22.7831	3.587	0.0575848	4.73072e-06	-2.7918e-07	0.00529464	0.00141756	-0.000929805	0	3043.05
4225	8.7325	13.3429	0.0629602	8.38883e-06	-1.86943e-05	-0.111039	-0.00263504	-0.00670332	0	3055.27
4226	9.70459	10.3917	0.0675882	1.02863e-05	-7.65046e-06	-0.130528	-0.00278244	-0.0088473	0	8622.02
4233	11.5372	13.622	0.06364	9.18947e-06	-2.38277e-05	-0.0474144	-0.00236841	-0.0201364	0	2354.2
4235	1.47896	9.63953	0.0577111	-1.29977e-07	-9.3401e-06	-0.0306246	-0.000211819	-1.25195e-05	0	2025.25
4237	15.8801	4.26675	0.0736613	3.46161e-06	-5.85971e-06	-0.0316904	0.00135041	-0.00350409	0	2940.11
4240	26.0748	5.02077	0.059117	-4.98561e-08	-2.3064e-06	-0.00301173	0.000489451	-0.000442194	0	3202.78
4241	6.25861	5.5055	0.0618566	1.04421e-06	4.79878e-08	0.0153391	-0.00170787	-0.00183504	0	3849.54
4243	19.0325	2.44563	0.0517933	-8.20228e-07	-4.90566e-06	-0.0372627	0.000977463	-0.00126222	0	3375.86
4246	9.70863	10.7536	0.0613645	1.015e-05	-8.10278e-06	-0.00751186	-0.00274303	-0.00929491	0	12361.9
4247	24.5694	8.67041	0.0590965	-1.06849e-07	-6.3757e-07	0.0449779	0.00178593	0.000261351	0	5421.29
4249	8.73505	8.50496	0.0699526	5.23805e-06	-1.02937e-05	-0.0051756	-0.00298395	-0.00555231	0	4903.51
4251	22.7155	1.99185	0.0624149	2.3504e-06	-3.94531e-06	-0.00903785	0.000686391	-0.000373527	0	3842.34
4252	9.67373	1.31827	0.0661605	2.92939e-06	-6.52907e-07	0.0159757	-0.000151876	-0.000220669	0	3872.24
4257	9.01851	4.65921	0.0646737	6.30765e-07	1.42016e-07	0.00209882	-0.0015265	-0.00283615	0	6699.51
4258	19.9477	11.0179	0.0694747	1.51633e-06	-7.08775e-06	0.0288692	0.00537585	-0.00332663	0	3676.19
4259	5.27272	14.1076	0.0595105	8.53537e-06	-1.50808e-05	-0.0518432	-0.000924355	0.000320952	0	544.502
4260	8.99908	8.00687	0.0715048	7.07033e-06	-6.86901e-06	-0.0191467	-0.00250802	-0.00558169	0	5187.28
4267	20.4492	9.01714	0.0553694	3.71465e-06	-3.91045e-06	-0.0174101	0.00474717	-0.00287989	0	2100.9
4269	5.09037	6.35222	0.0733256	2.02923e-07	-1.04679e-06	0.0095033	-0.00165911	-0.00158305	0	3865.14
4270	3.96809	2.53008	0.0517724	2.52509e-07	4.78084e-07	0.0156422	-0.000526349	-0.000465486	0	2805
4271	20.2297	3.16041	0.0746728	9.19152e-07	-3.84994e-06	0.0107719	0.00158388	-0.00129896	0	3606.61
4272	6.83495	10.9933	0.0578227	2.58741e-06	-6.13708e-06	-0.0545994	-0.00263279	-0.0031564	0	691.373
4273	3.76385	12.1843	0.0712447	6.78767e-06	-1.59013e-05	-0.0337187	-0.00105648	0.00043207	0	1632.25
4274	21.6435	2.74956	0.0556981	5.08618e-06	-6.35637e-06	-0.0339654	0.00123193	-0.000938972	0	7855.29
4276	19.7549	9.43141	0.0721289	2.98764e-06	-4.27342e-06	0.0240408	0.00536311	-0.00416338	0	4355.76
4278	15.1946	8.85629	0.0582436	1.18701e-05	-1.0918e-05	-0.183242	0.00377819	-0.0105524	0	9263.59
4280	3.72546	7.22945	0.0592542	7.83506e-07	-1.83209e-06	-0.0164108	-0.00122289	-0.000880703	0	1075.89
4281	8.28098	8.64959	0.0587717	5.18455e-06	-7.91333e-06	0.0296995	-0.00291425	-0.00516781	0	6567.36
4286	8.63469	1.33553	0.0726611	1.50673e-06	-2.1992e-06	0.0660424	-9.07113e-05	-0.000152731	0	3913.95
4288	15.6128	3.28154	0.0562143	5.38558e-07	-1.07088e-06	0.0410444	0.000942521	-0.00216948	0	5339.37
4290	26.2512	9.27471	0.0594695	-6.84056e-07	-2.58767e-06	0.0473974	0.000529551	0.00125349	0	1456.88
4291	13.5422	14.853	0.0610514	5.13078e-06	-1.69785e-05	0.432168	0.00249695	-0.0316889	0	7018.19
4293	8.69714	10.844	0.0634549	1.05696e-05	-9.98027e-06	-0.0647501	-0.00313399	-0.00671495	0	7069.43
4294	21.0738	8.50123	0.0744424	3.55728e-06	-1.4812e-06	0.0311106	0.0043552	-0.00227992	0	847.172
4298	24.0706	2.58778	0.0728639	1.76752e-06	-2.15185e-06	0.00854457	0.000726359	-0.000445635	0	2177.76
4299	7.46336	1.34303	0.0711488	-6.84366e-07	-1.06549e-06	0.0104285	-0.000251586	-0.00027883	0	5133.59
4301	18.2873	4.23088	0.0530268	6.90895e-06	-5.34756e-06	0.0158719	0.00220988	-0.00275114	0	2044.5
4302	4.44762	13	0.0507384	6.77159e-06	-1.07226e-05	-0.0471731	-0.00117542	0.000394618	0	271.209
4303	19.1637	11.3181	0.0545568	8.07451e-06	-1.06844e-05	0.016707	0.00567434	-0.0049418	0	5806.32
4309	11.6796	11.0657	0.0621761	-9.85101e-07	-3.15347e-06	0.0538316	-0.00100288	-0.0144144	0	8776.52
4310	10.056	15.2884	0.0596968	1.02207e-05	-2.42801e-05	-0.170995	-0.000238009	-0.0094117	0	2891.87
4311	8.78927	6.86103	0.0590064	2.60955e-06	-4.59684e-06	-0.0247487	-0.00228924	-0.00456031	0	1335.17
4312	5.34296	13.4442	0.0684068	8.6496e-06	-1.21216e-05	-0.0538559	-0.00129219	-0.000106439	0	2046.46
4313	11.8431	7.45379	0.0544584	1.2095e-05	-1.46981e-05	0.179591	-0.00100046	-0.00766904	0	8946.83
4314	6.91373	7.34957	0.0562071	1.39111e-06	-4.38383e-06	-0.0313994	-0.00230056	-0.00295625	0	5708.78
4315	22.1804	9.35814	0.0516917	1.60583e-06	5.57811e-07	0.0129703	0.00363692	-0.000958856	0	7354.51
4319	16.4138	1.88497	0.0559102	-1.20327e-06	-1.04633e-06	-0.0589396	0.000334159	-0.000823376	0	5577.72
4324	3.71618	10.0679	0.0649097	2.64827e-06	-1.19052e-05	0.0198573	-0.00141906	-0.000485085	0	1316.73
4325	19.8571	4.02977	0.0728485	5.15425e-06	-3.38034e-06	-0.00504034	0.00226152	-0.00202677	0	3024.99
4328	23.409	3.8984	0.0672421	4.59912e-06	-5.62674e-07	-0.0206052	0.00135059	-0.000857829	0	5643
4331	14.8541	11.424	0.0745706	1.60771e-06	-9.33885e-06	0.0863676	0.00532692	-0.0163603	0	9304.18
4333	3.82986	11.0494	0.0512912	4.02391e-06	-1.43482e-05	-0.03907	-0.00139064	-0.000121085	0	3408.41
4337	21.2611	1.18719	0.0737909	-1.52782e-08	-8.24255e-08	-0.0225456	0.00016392	-7.34806e-05	0	3744.81
4339	16.0101	12.663	0.0536922	7.84075e-06	-1.3742e-05	-0.026417	0.00613972	-0.0142129	0	3712.01
4340	13.1727	12.2203	0.0621619	-1.85499e-06	-1.00932e-05	0.188879	0.0024595	-0.020567	0	8505.46
4341	3.91755	12.9414	0.0657493	5.60611e-06	-1.51036e-05	-0.0230468	-0.000963141	0.000670483	0	450.246
4343	6.67401	13.3811	0.0684204	5.8044e-06	-1.153e-05	-0.0758644	-0.00190643	-0.00168344	0	3701.41
4344	11.7507	10.6513	0.0631256	1.54162e-06	-1.05876e-05	-0.162441	-0.000972412	-0.0136742	0	13527.4
4349	17.1205	2.94123	0.062735	8.60847e-08	-3.45009e-06	0.00255177	0.00105269	-0.00185658	0	7837.06
4350	17.3607	1.60309	0.0724718	-3.4034e-07	-7.97467e-07	-0.0458298	0.000362043	-0.000462516	0	6377.69
4353	10.462	8.95534	0.0561513	7.64744e-06	-1.22663e-05	-0.110339	-0.00219109	-0.00860167	0	4183.55
4355	24.4458	3.30423	0.0509401	2.38046e-06	-3.32296e-06	-0.0193187	0.000797741	-0.000549749	0	2233.68
4356	17.1979	11.4476	0.0736912	1.15663e-05	-1.26243e-05	0.133977	0.00619869	-0.00949246	3	20037.6
4360	4.82292	13.1695	0.0611385	7.8074e-06	-1.09832e-05	-0.0393151	-0.00123476	0.000218643	0	1639.51
4365	6.08799	1.26012	0.0593025	-4.7855e-08	-3.07872e-07	0.0465073	-0.000144822	-0.000114215	0	4137.49
4367	5.50347	14.2934	0.0650111	8.64132e-06	-1.57275e-05	-0.0481381	-0.000822011	0.000182111	0	1208.01
4369	11.4033	10.2946	0.0740622	1.01835e-05	-1.00817e-05	-0.0641199	-0.00155434	-0.0121867	0	15363.5
4371	11.7628	2.99598	0.0563523	-9.2265e-08	-3.67735e-06	0.0315948	-0.000460126	-0.00183292	0	3132
4374	6.26953	13.6853	0.053883	6.22568e-06	-1.44017e-05	-0.0244369	-0.00144948	-0.00100322	0	1115.54
4382	11.264	10.2443	0.0740401	9.73863e-06	-1.07494e-05	-0.109196	-0.00165707	-0.0118978	0	875.683
4385	24.8274	9.28972	0.0609203	6.22736e-07	-1.71389e-06	-0.00972723	0.00153532	0.0006729	0	3044.43
4388	8.20284	10.3912	0.0626391	9.85415e-06	-7.58711e-06	-0.034964	-0.00290034	-0.00577037	0	2567.06
4391	10.7811	9.17793	0.054094	7.50647e-06	-1.51594e-05	-0.0374148	-0.0022668	-0.0091474	0	4886.33
4396	7.21417	3.135	0.0660756	1.37906e-07	-4.25946e-07	-0.00357724	-0.00108049	-0.00114678	0	6194.23
4398	14.4259	15.1747	0.0562779	2.45666e-06	-1.3642e-05	0.329387	0.00343499	-0.0252762	0	39292.4
4402	18.8827	3.00847	0.0715026	1.00166e-06	-4.42578e-06	-0.016521	0.0013667	-0.00160597	0	6833.75
4403	13.7114	4.73844	0.0697905	5.78537e-06	-2.98359e-06	-0.0529941	0.000417229	-0.00386837	0	5259.41
4406	4.46898	5.36592	0.0508136	3.44043e-07	-3.06953e-07	-0.00583151	-0.00124837	-0.00115605	0	1419.44
4410	20.2138	8.29313	0.0634053	7.29468e-06	-9.92921e-06	0.0167176	0.00476048	-0.00333084	0	4905.25
4412	14.0918	1.12395	0.0585071	5.00449e-07	-1.83864e-07	-0.0131011	-2.02061e-05	-0.000170584	0	4508.42
4413	18.5195	5.38363	0.0657757	1.06611e-05	-9.32028e-06	0.0308995	0.00293996	-0.00338585	0	3360.82
4416	2.63465	7.59089	0.0632761	5.83451e-07	-4.57732e-06	0.00163812	-0.000793738	-0.000696968	0	3631.14
4418	21.0041	3.75031	0.060574	3.34719e-06	-3.15682e-06	-0.00178135	0.00183923	-0.00142837	0	5508.71
4423	6.71071	5.01249	0.0606139	1.10354e-06	-5.8321e-09	-0.0282518	-0.00167001	-0.00199451	0	4969.78
4427	2.02244	8.17312	0.0528163	-5.54831e-07	-7.6575e-06	-0.00383277	-0.000548841	-0.000437406	0	1230.58
4428	7.9146	9.50597	0.0574446	6.05512e-06	-6.15204e-06	-0.0682074	-0.0030117	-0.00476898	0	4515.57
4430	8.33527	6.20561	0.067764	2.26288e-07	-2.70544e-06	-0.0564502	-0.00212471	-0.00360325	0	527.329
4432	15.7433	12.7326	0.0631021	6.71712e-06	-1.53397e-05	0.193884	0.00571254	-0.0159695	0	4429.53
4435	24.6095	7.66037	0.0518293	1.43778e-07	-9.93121e-08	0.0275991	0.00184474	-9.71365e-05	0	2001.07
4436	23.2725	9.22282	0.0541707	4.17681e-07	-8.46895e-07	-0.0083515	0.00278926	-0.000131759	0	3814.31
4437	19.932	2.14903	0.0738374	-9.9054e-07	-4.46482e-06	-0.0210967	0.000957153	-0.000686344	0	4189.44
4439	25.7187	5.60801	0.0553535	-5.12867e-07	-3.5659e-06	0.0348947	0.000665383	-0.000397917	0	4094.7
4440	9.74478	5.82782	0.0548685	2.82811e-06	-7.23126e-09	-0.0516388	-0.00187635	-0.00406848	0	4772.19
4445	16.8699	14.6491	0.0677883	5.86898e-06	-9.95391e-06	0.253789	0.00221219	-0.0101742	0	620.484
4446	24.4038	8.95153	0.0747783	-2.01169e-07	-1.19193e-06	0.0731676	0.00177925	0.00038648	0	2530.75
4448	10.4921	12.6365	0.0711586	6.31499e-06	-1.66082e-05	-0.00598138	-0.00284031	-0.0136612	0	5907.87
4449	9.1772	15.3385	0.0612435	9.94961e-06	-2.53408e-05	-0.118531	5.37938e-05	-0.00605413	0	3785.78
4451	23.3275	2.72161	0.0506442	3.21679e-06	-2.81666e-06	0.0206811	0.000886081	-0.000567808	0	3382.25
4452	18.2297	9.79543	0.0512778	1.22454e-06	-4.07853e-06	0.172247	0.00620491	-0.00673714	0	12600.5
4453	16.4295	4.14342	0.0717411	5.48275e-06	-5.05282e-06	-0.0199903	0.00161575	-0.00300013	0	4081.08
4454	16.6463	9.99769	0.0725207	1.51363e-06	-1.43134e-05	0.105361	0.00604913	-0.0101871	0	7663.32
4456	25.184	9.79977	0.0644321	-9.6018e-08	-3.20716e-06	0.000455577	0.00108599	0.00110368	0	2651.95
4462	6.10368	10.2384	0.0578395	2.39309e-07	-4.92217e-06	-0.0393906	-0.00251076	-0.00230712	0	1373.83
4464	6.64367	13.7177	0.0673111	6.27998e-06	-1.31159e-05	-0.0984101	-0.00165389	-0.00144823	0	926.33
4470	5.73223	14.1856	0.0670224	9.10976e-06	-1.55446e-05	-0.0543144	-0.000953385	-6.78166e-05	0	534.298
4473	22.6248	3.9801	0.0502189	3.20633e-06	-1.80519e-06	-0.00162298	0.00161984	-0.00104259	0	3157.47
4475	12.2598	2.72074	0.0582695	2.05757e-07	-2.9107e-06	-0.0455316	-0.000255118	-0.00166258	0	7780.09
4481	7.36287	14.8604	0.0565475	7.40933e-06	-1.50613e-05	-0.062903	-0.000669857	-0.0019398	0	735.805
4485	9.43569	3.05146	0.070215	-1.30337e-07	9.64442e-07	-0.067714	-0.000862837	-0.00176946	0	9029.63
4486	21.2858	9.74989	0.0588734	1.89564e-07	2.3142e-06	0.0646818	0.00435397	-0.00192875	0	6968.09
4488	18.0425	5.00277	0.0727063	1.15242e-05	-8.86754e-06	-0.00548468	0.0024906	-0.00347282	0	5820.35
4491	16.3819	5.925	0.0544378	1.19899e-05	-1.24595e-05	-0.0838609	0.0024509	-0.00513746	0	5598.19
4495	9.75481	9.82602	0.053568	9.82752e-06	-8.67888e-06	-0.0863751	-0.00260547	-0.0085047	0	5860.14
4497	8.31095	1.2116	0.0675832	7.63053e-07	-2.0039e-06	0.0378951	-7.83839e-05	-0.000185056	0	2336.85
4502	8.21586	15.6742	0.0594097	1.10312e-05	-2.25021e-05	-0.111835	0.000620614	-0.0031322	0	579.444
4504	10.9143	10.8567	0.0733779	9.33891e-06	-1.02703e-05	0.0537695	-0.00173279	-0.0122529	0	7177.1
4506	13.4777	10.098	0.0539402	1.24401e-07	-3.16369e-07	-0.0134527	0.00233693	-0.013828	0	10925.3
4510	9.33338	1.35136	0.0568605	3.41339e-06	-3.00824e-06	0.00654974	-8.32974e-05	-0.000352935	0	4371.94
4511	5.57459	9.52198	0.0575268	4.12779e-07	-4.40007e-06	-0.0255578	-0.00220506	-0.00181214	0	2633.05
4512	18.1283	2.04986	0.067381	-8.28778e-07	-2.16749e-06	-0.0178325	0.000831717	-0.000880953	0	5392.08
4514	1.03997	9.24482	0.072348	-1.14556e-07	-9.93417e-06	-0.00169	-3.27893e-05	-2.99517e-05	0	724.988
4516	21.1798	9.52054	0.0598191	7.90434e-07	1.6305e-06	0.00390348	0.00437891	-0.00201565	0	3867.96
4517	16.9358	11.029	0.0737693	1.30992e-05	-1.16403e-05	0.0929673	0.00692186	-0.0101856	0	4853.86
4521	8.04763	8.08765	0.0567385	3.71292e-06	-5.47036e-06	-0.0279669	-0.00266597	-0.00436884	0	2433.85
4522	1.06848	7.31398	0.051551	1.61113e-07	-1.26509e-05	0.00445761	-4.81458e-05	-0.000484246	0	916.975
4524	23.0074	4.18126	0.0692819	2.72198e-06	-1.42799e-06	-0.030982	0.00156096	-0.000982178	0	3348.88
4525	25.9665	1.16328	0.0659435	4.03792e-07	3.98722e-08	-0.00575736	4.55501e-05	-3.2558e-05	0	1854.72
4526	8.10526	4.71182	0.0696796	-1.36523e-07	1.52459e-07	-0.0475448	-0.00158384	-0.00258329	0	5247.5
4527	19.1997	7.18063	0.0738252	9.14937e-06	-1.05438e-05	0.0263777	0.00428788	-0.00405959	0	4266.51
4528	19.3222	7.23083	0.0585512	9.46618e-06	-1.14175e-05	0.0518667	0.00429584	-0.00393581	0	4992.39
4529	1.61344	9.48761	0.0577385	-6.18772e-07	-9.04045e-06	-0.0347156	-0.000215869	-1.98175e-05	0	781.304
4534	2.44891	13.2984	0.0504644	1.41728e-06	-6.10891e-06	-0.00572846	-0.000416048	0.00136315	0	1084.12
4535	2.26461	9.62645	0.0558618	-4.14624e-07	-9.39334e-06	0.00469446	-0.000560872	-0.000127295	0	2516.49
4540	24.6658	7.9962	0.0533382	5.79135e-07	2.45812e-07	-0.013281	0.00176482	9.47627e-05	0	5354.35
4542	19.5491	12.1218	0.0579642	1.09429e-05	-1.19221e-05	0.113077	0.00472921	-0.00409472	0	3729.06
4544	3.9689	12.7136	0.0678627	6.72484e-06	-1.4343e-05	-0.0224944	-0.00105811	0.000529082	0	534.372
4546	24.0457	3.06778	0.0567297	-2.49771e-07	-4.08078e-06	0.0148227	0.000896143	-0.0006045	0	5839.19
4550	11.6224	2.76426	0.0701909	1.54525e-07	-3.6507e-06	-0.0128668	-0.000291007	-0.00163783	0	3313.45
4551	3.50742	4.33823	0.0645881	1.5385e-06	1.33816e-07	0.00848163	-0.000773354	-0.000753232	0	2385.98
4552	5.11589	4.37205	0.070226	4.43748e-07	3.88797e-07	-0.0360282	-0.0012114	-0.00113085	0	6714.23
4553	3.7725	6.17237	0.0702231	1.24272e-06	-8.58353e-07	-0.0203429	-0.00115502	-0.000996426	0	3205.74
4554	9.43067	5.13508	0.0714171	9.2581e-07	-4.12479e-09	0.000351579	-0.00169687	-0.00344665	0	3543.69
4556	13.1585	3.77446	0.0549857	1.07006e-06	-1.18954e-06	-0.0211362	-7.84142e-05	-0.00270667	0	8630.75
4557	8.34606	11.6762	0.059124	7.77058e-06	-1.26088e-05	-0.00363456	-0.00323323	-0.00609528	0	5288.26
4560	11.7046	15.7189	0.0747677	1.1002e-05	-3.81202e-05	-0.55236	0.000866081	-0.0204727	0	11150.7
4562	13.301	5.52808	0.0711018	7.92449e-06	-1.08553e-05	-0.115821	6.91016e-05	-0.00530696	0	8518.83
4564	26.8975	2.62212	0.0548887	-3.21331e-08	-7.51958e-07	-0.0139777	2.69831e-05	-0.000311259	0	1499.27
4565	8.47933	3.68813	0.0649183	1.93566e-08	3.72584e-07	-0.00542131	-0.00109478	-0.00199546	0	10102.6
4566	14.8659	12.9049	0.0613772	6.62923e-06	-1.01603e-05	0.206918	0.00540307	-0.0185892	0	13465.5
4568	6.26148	15.6089	0.0739092	6.40285e-06	-1.67704e-05	-0.043647	-4.79029e-06	0.000105886	0	362.135
4569	4.77382	11.0254	0.0588369	3.80309e-06	-5.10636e-06	-0.0130771	-0.00193464	-0.000750702	0	2967.78
4572	9.83934	12.2182	0.0723756	9.88981e-06	-1.48003e-05	-0.0684687	-0.00320654	-0.0106073	0	7534.03
4573	13.7112	2.71171	0.0563393	4.4153e-07	-1.68258e-07	0.0164378	9.65202e-05	-0.00146775	0	2327.83
4574	8.07501	6.44451	0.0611989	2.46411e-08	-2.60907e-06	-0.0290753	-0.00220025	-0.00361248	0	2849.77
4579	19.3654	6.17462	0.0592634	9.29853e-06	-1.06023e-05	0.0534265	0.0034755	-0.00342058	0	4328.02
4581	6.92363	4.27105	0.069379	5.24555e-07	1.04943e-07	0.0159651	-0.0014599	-0.00166718	0	1756.57
4589	15.353	6.30982	0.0699281	1.53344e-05	-1.13462e-05	-0.00176539	0.00192606	-0.0059913	0	9093.99
4593	12.8387	12.3624	0.0665716	5.51091e-06	-6.74343e-06	-0.115904	0.00134122	-0.0201016	0	17132.9
4595	19.2898	4.57325	0.067949	8.50757e-06	-4.87625e-06	-0.0117286	0.00251436	-0.00244487	0	2982.28
4596	4.27169	14.2056	0.0713695	5.59472e-06	-1.19392e-05	-0.0364183	-0.000655107	0.00104108	0	1008.83
4597	14.3939	6.58787	0.0720393	1.59391e-05	-1.55763e-05	-0.0341938	0.00142485	-0.00682533	0	3599.42
4599	25.8352	3.444	0.0590291	8.9197e-07	-1.23078e-06	0.0154778	0.000383137	-0.000460974	0	3561.83
4600	17.4428	10.2722	0.0626978	5.59213e-06	-4.36423e-06	0.0594534	0.00626093	-0.0084394	0	1597.87
4601	12.8982	8.70076	0.0550122	1.01879e-05	-1.8691e-05	-0.0574765	0.000175162	-0.0103429	0	2053.41
4603	23.2433	3.19469	0.074678	4.61444e-06	-3.57092e-06	-0.0129183	0.00115389	-0.000723786	0	4426.32
4604	14.7352	5.85252	0.0633313	1.38847e-05	-1.03744e-05	-0.015994	0.00127676	-0.00543826	0	9315.84
4605	7.98342	2.99196	0.0612144	-2.34244e-07	-1.01794e-06	0.0328968	-0.00105131	-0.001282	0	7549.7
4607	24.2791	1.91306	0.0651711	2.44493e-07	-7.79163e-07	-0.00700483	0.000380951	-0.000250721	0	2491.01
4608	24.5059	4.83442	0.0724422	-2.6361e-08	-5.81856e-07	-0.010903	0.00118367	-0.000692117	0	2516.92
4609	19.7315	3.45203	0.0515852	2.02561e-06	-4.05516e-06	0.0209762	0.00179998	-0.00159437	0	7091.7
4610	18.2521	7.38868	0.0739447	7.85302e-06	-2.61321e-06	0.0829487	0.00415463	-0.00504758	0	3842.85
4613	5.88087	6.51664	0.0518355	7.73075e-08	-8.16435e-07	0.0153669	-0.0019746	-0.00203802	0	4722.9
4614	12.7768	8.39312	0.0534248	9.63834e-06	-1.8373e-05	0.0609629	-4.49005e-06	-0.0097169	0	13431.7
4616	21.405	9.72693	0.0628192	1.58768e-06	2.57241e-06	0.0967335	0.00428766	-0.00171421	0	7073.58
4619	5.17737	9.31525	0.0548327	1.80935e-06	-5.91641e-06	0.011461	-0.00205717	-0.00163636	0	3641.91
4621	4.75187	13.9077	0.0508774	6.68476e-06	-1.18533e-05	-0.00455547	-0.000883236	0.000662015	0	664.705
4622	20.5175	7.78229	0.0696597	6.07342e-06	-1.17904e-05	0.0363496	0.00432581	-0.0028443	0	8515.03
4624	4.65396	4.21513	0.067572	3.08583e-07	4.49177e-07	0.00398151	-0.00105327	-0.000936783	0	4575.7
4625	13.1746	7.11679	0.060168	1.42431e-05	-2.09512e-05	0.0510873	0.000424737	-0.00764934	0	7200.59
4627	25.3371	6.46688	0.0521484	-1.45549e-06	-2.99657e-06	0.0303848	0.00101019	-0.000225611	0	1082.26
4628	3.61941	15.5258	0.0602974	3.67863e-06	-1.59219e-05	-0.0190976	-4.85595e-05	0.00167091	0	466.488
4629	1.42193	6.0151	0.0698451	6.50061e-07	-7.2704e-06	-0.0152237	-0.000199896	-0.000642028	0	3073.76
4630	10.3321	4.23448	0.0574941	2.01458e-06	2.3258e-07	0.0350993	-0.00104824	-0.00268094	0	5445.97
4632	16.8615	10.3248	0.0721576	2.82578e-06	-3.89616e-06	0.139939	0.00624441	-0.0097629	0	10277.4
4633	9.36399	4.54035	0.06079	5.0715e-07	7.40611e-07	0.0709445	-0.00130036	-0.00280939	0	2146.06
4635	9.24519	6.21639	0.070615	2.31192e-06	-1.39547e-06	0.0139364	-0.00197151	-0.00423896	0	7596.15
4637	16.879	3.3759	0.0682917	1.41745e-06	-4.12305e-06	0.0807582	0.00121993	-0.00221747	0	6217.05
4638	14.5958	1.01873	0.0645665	7.82298e-08	-8.34262e-08	-0.0163497	2.32978e-06	-3.33019e-05	0	1181.03
4640	10.985	4.92975	0.0536289	1.70442e-06	-1.88816e-06	-0.0636563	-0.00101182	-0.00373153	0	1514.68
4641	9.93307	4.49692	0.0742159	1.09001e-06	6.22738e-07	-0.00524122	-0.00109048	-0.00290552	0	2752.69
4642	11.5214	15.9308	0.0511037	1.31206e-05	-3.91987e-05	-0.33709	0.00205573	-0.0181471	0	2115.61
4645	19.6975	4.38092	0.0640842	6.66573e-06	-3.7912e-06	-0.0210201	0.00232107	-0.00216578	0	3103.34
4647	25.8839	9.93727	0.0643777	-1.09252e-05	-3.9263e-06	0.0260813	0.000520091	0.00162991	0	3266.35
4648	6.43463	2.54383	0.0537913	-3.67948e-08	-4.37234e-07	0.000457734	-0.000791453	-0.000722611	0	2173.21
4649	10.3547	5.11859	0.068831	1.98821e-06	-5.96252e-07	-0.0283639	-0.00151185	-0.00392546	0	6380.57
4651	11.4784	14.622	0.0655006	9.68107e-06	-2.74009e-05	-0.654054	-0.00205566	-0.0198732	0	12563.5
4652	15.4146	13.1031	0.0700608	5.54778e-06	-1.46158e-05	-0.0621456	0.00571577	-0.0171404	0	8784.6
4655	21.1289	3.29203	0.0616081	6.48212e-07	-4.09765e-06	0.0014357	0.00161485	-0.00125407	0	2570.86
4656	16.5775	1.24276	0.0565958	-7.35546e-08	-6.63919e-08	-0.00675878	0.000212513	-0.000270035	0	3582.22
4661	20.4403	2.40962	0.0548344	-3.16549e-07	-4.10023e-06	-0.00180707	0.0010782	-0.000703796	0	5371.59
4665	13.791	3.98972	0.0623088	1.41187e-06	-4.09184e-09	-0.0508927	0.000299903	-0.00294904	0	6837.07
4668	2.34128	13.1107	0.0515645	8.87313e-07	-6.5605e-06	-0.0186147	-0.000405867	0.00130992	0	551.91
4673	15.9809	13.9593	0.0616465	7.73506e-06	-1.68883e-05	0.256827	0.00448544	-0.014617	0	10422.1
4674	4.2315	15.5489	0.0616209	5.60302e-06	-1.52452e-05	-0.0316647	-6.65595e-05	0.00147248	0	417.68
4677	10.6242	11.7816	0.0608171	8.92794e-06	-1.22805e-05	-0.0289885	-0.0022589	-0.0129275	0	9876.41
4679	19.0141	1.52832	0.0549012	-3.77814e-07	-1.45982e-06	-0.0302005	0.000423197	-0.000298679	0	3362.82
4680	6.226	2.31832	0.0706549	-1.18821e-06	-1.15391e-06	0.0205601	-0.000673036	-0.000581194	0	2338.48
4681	9.23299	10.3808	0.0601303	9.60495e-06	-9.411e-06	-0.0992629	-0.00317123	-0.00755162	0	5251.16
4684	6.31965	1.043	0.0669519	-1.67831e-08	-1.4287e-07	0.00323401	-4.67747e-05	-4.97715e-05	0	2573.5
4688	2.46968	13.1611	0.0629394	1.1515e-06	-7.40559e-06	-0.0140872	-0.000431571	0.00127637	0	448.985
[truncated: 20,494 more rows]
