# Supplementary material for: Study on stability analysis of soil nail reinforced slopes under loading based on the discrete element method
Source: PLoS One. 2026 May 26;21(5):e0350163. doi: 10.1371/journal.pone.0350163 (PMC13210361; doi:10.1371/journal.pone.0350163)
Supplement: S1 File — (ZIP) [file pone.0350163.s001.zip › DATA in PFC/1.5_14_10000__contacts.txt]

ball1_id	ball2_id	ball1_type	ball2_type	cx	cy	nx	ny	fn	fs	bond_type
6	21988	0	0	6.96448	3.82203	0.507933	-0.861396	457.68	59.9475	0
6	29749	0	0	6.99382	3.8997	0.949984	0.312299	397.203	102.928	0
7	28757	0	0	24.6351	3.70278	-0.975819	0.218579	482.936	62.3743	0
12	5819	0	0	3.15088	12.0888	0.967528	-0.252762	32.6782	18.3738	0
17	4641	0	0	9.9247	4.57062	0.1128	-0.993618	383.531	5.66357	0
17	7912	0	0	9.89897	4.71459	-0.238297	0.971192	532.632	261.194	0
25	9688	0	0	14.7745	8.59631	-0.755646	0.654981	843.201	380.154	0
35	7830	0	0	10.5554	10.8544	-0.997002	-0.077378	-191.909	240.4	0
36	8603	0	0	24.9212	7.46515	-0.91099	0.412429	260.642	42.5245	0
40	1994	0	0	13.1934	6.05456	0.841902	0.539631	86.584	10.6745	0
51	1555	0	0	2.66115	4.94419	0.0747714	0.997201	261.182	50.8969	0
63	3510	0	0	15.5897	9.00871	0.297293	-0.954786	1535.58	11.4168	0
67	4619	0	0	5.20725	9.36118	-0.545329	-0.838222	379.504	64.128	0
93	3401	0	0	23.1383	9.21673	0.339764	0.940511	9.90498	31.0002	0
151	611	0	0	11.413	4.31788	-0.114362	0.993439	749.214	67.0382	0
174	289	0	0	14.905	15.2779	-0.601906	-0.798567	80.9883	331.462	0
183	327	0	0	3.8695	15.6587	-0.574461	-0.818532	26.4881	25.2641	0
265	530	0	0	20.7757	6.82867	-0.955483	-0.295045	183.629	84.3405	0
421	992	0	0	24.9064	1.46949	0.354535	-0.935043	491.635	50.3993	0
563	835	0	0	16.0906	7.20617	-0.74589	0.666069	1097.74	306.586	0
639	940	0	0	18.1431	3.68752	0.17206	-0.985086	1855.67	267.722	0
782	835	0	0	16.021	7.28457	0.572896	-0.819628	931.201	198.016	0
12	29230	0	0	3.10814	12.0511	0.128539	-0.991704	9.57267	26.9868	0
19	18330	0	0	5.9669	5.20237	-0.867203	-0.497955	592.047	88.9942	0
19	28347	0	0	6.06265	5.2636	0.81584	0.578278	541.932	19.7646	0
21	51229	0	0	10.2967	12.1581	0.941319	-0.337518	-182.424	83.0599	0
22	20360	0	0	18.9234	5.9068	-0.307076	-0.951685	249.963	174.089	0
24	15402	0	0	6.12611	9.76777	0.91501	0.403431	378.079	38.8521	0
24	42844	0	0	6.11725	9.69625	0.78811	-0.615535	46.4401	69.1346	0
32	15068	0	0	25.7954	7.89127	0.610381	-0.792108	354.287	153.736	0
32	23482	0	0	25.7089	7.9015	-0.778629	-0.627485	-28.1165	164.378	0
32	23484	0	0	25.7752	8.00033	0.285914	0.958255	-95.2668	12.8104	0
33	24026	0	0	22.8889	1.61873	-0.553736	0.832692	625.234	10.811	0
38	40341	0	0	1.84122	14.2094	0.984504	0.175361	28.9831	25.724	0
43	24224	0	0	12.0747	7.75013	-0.532679	-0.846318	931.777	282.505	0
48	15202	0	0	5.21156	13.7846	0.882197	0.47088	246.972	38.0253	0
48	34325	0	0	5.16421	13.6912	0.141678	-0.989913	44.5258	23.6682	0
50	30371	0	0	26.6004	1.36108	0.244571	0.969631	280.427	33.6249	0
51	36503	0	0	2.71321	4.89603	0.988571	0.150753	176.359	3.61811	0
54	38186	0	0	15.9096	4.50295	-0.986328	0.164794	-0.113491	44.4633	0
54	42458	0	0	15.9314	4.44292	-0.651991	-0.758226	666.866	192.54	0
55	34632	0	0	16.6214	6.0993	0.956566	0.291516	-71.9756	43.995	0
56	47461	0	0	12.4296	5.45462	0.371025	-0.928623	275.13	33.8475	0
57	25720	0	0	16.8625	13.0117	-0.513388	0.858156	2563.17	742.511	1
57	35305	0	0	16.92	13.013	0.474244	0.880393	-0.893836	5.02346	0
59	25894	0	0	25.8862	3.20038	-0.572884	0.819636	346.616	55.7486	0
59	33269	0	0	25.8949	3.08788	-0.440654	-0.897677	238.29	16.9806	0
60	50684	0	0	13.682	9.89256	0.387753	0.921763	1586.91	419.72	0
66	34745	0	0	7.95405	1.6138	-0.72743	0.686182	249.887	36.5175	0
68	44691	0	0	12.1673	6.0429	0.845758	-0.533567	10.3732	33.0693	0
68	47062	0	0	12.142	6.11749	0.348782	0.937204	541.495	4.38827	0
69	52350	0	0	10.6681	6.02596	0.666586	0.745428	678.628	96.2476	0
70	16449	0	0	13.5474	3.89227	0.874491	-0.485043	254.549	232.366	0
70	28456	0	0	13.4327	3.98515	-0.65601	0.754752	233.527	97.7928	0
70	46530	0	0	13.4463	3.86274	-0.474933	-0.880022	1036.9	258.225	0
74	46308	0	0	14.4937	11.9993	-0.998527	0.0542484	-104.515	309.255	0
76	45241	0	0	11.6066	7.61842	-0.0549508	0.998489	959.233	172.215	0
77	17481	0	0	23.5885	2.43528	-0.954699	0.297573	535.854	101.453	0
77	25772	0	0	23.7092	2.40073	0.967472	-0.252977	414.559	9.29735	0
84	39294	0	0	6.40791	15.0953	0.803663	0.595085	23.3607	16.8333	0
89	38214	0	0	23.0299	6.9888	-0.996151	0.0876519	689.901	17.9307	0
89	42208	0	0	23.1374	7.03965	0.564782	0.82524	16.0537	16.2221	0
93	20568	0	0	23.0682	9.15071	-0.958952	-0.283567	679.387	183.648	0
93	26651	0	0	23.1257	9.11233	0.105947	-0.994372	-96.5164	109.872	0
97	14939	0	0	5.2912	12.6599	-0.637732	-0.770258	213.753	49.3322	0
107	4655	0	0	21.1199	3.35295	0.14636	-0.989231	364.474	49.919	0
110	2442	0	0	8.8254	8.06451	0.853563	0.52099	543.512	96.4285	0
113	7001	0	0	17.4827	4.55339	-0.997157	-0.075356	287.146	58.5824	0
116	4553	0	0	3.78427	6.10316	-0.167704	0.985837	41.0305	5.53396	0
116	8132	0	0	3.72457	6.0407	-0.992391	0.123125	170.908	73.409	0
117	9560	0	0	12.8106	14.4332	0.951283	0.308319	1073.81	683.481	0
139	5491	0	0	7.17789	1.71934	-0.895786	0.444486	81.7799	28.8318	0
144	9028	0	0	14.5562	2.08525	0.383167	-0.923679	765.49	55.31	0
147	7975	0	0	8.87726	13.7902	-0.0856395	-0.996326	77.9839	136.894	0
148	5013	0	0	17.8079	2.08304	-0.828174	0.560472	483.223	102.893	0
148	8387	0	0	17.8006	2.02019	-0.934133	-0.356926	154.847	44.9969	0
151	4981	0	0	11.3643	4.28191	-0.916976	0.398943	74.3424	30.9649	0
166	6468	0	0	23.953	2.43365	0.587629	0.80913	170.106	61.8057	0
174	7382	0	0	14.99	15.3403	0.942679	0.333701	871.346	541.809	0
176	4767	0	0	8.15173	12.5964	0.996355	-0.0853065	243.204	21.6629	0
180	2910	0	0	1.91632	1.71252	-0.529533	0.848289	130.229	11.4282	0
180	3028	0	0	1.98809	1.6913	0.905542	0.424258	245.744	25.3547	0
198	2215	0	0	13.9974	5.63516	-0.965936	0.258782	67.9042	321.89	0
198	3589	0	0	14.0186	5.57368	-0.60228	-0.798285	999.389	232.335	0
204	1054	0	0	14.6138	7.813	0.524291	-0.851539	1805.28	482.495	0
213	7139	0	0	19.0624	8.01737	0.482267	0.876024	460.688	198.622	0
214	1408	0	0	26.8456	8.91471	0.493715	-0.869624	6.08177	83.7491	0
224	7552	0	0	26.4392	1.75406	0.813872	-0.581044	109.587	7.69389	0
225	8504	0	0	16.6091	11.7726	0.498766	0.866737	619.302	353.447	0
225	9770	0	0	16.6226	11.6898	0.748696	-0.662914	1789.59	194.824	0
249	6821	0	0	23.2344	6.20865	-0.442372	0.896832	404.784	103.148	0
251	5718	0	0	14.1744	15.0519	-0.0941356	-0.995559	1669.78	835.497	0
254	1981	0	0	9.03686	8.38808	0.882789	0.469769	752.643	175.204	0
268	8484	0	0	7.06474	5.35276	0.493062	-0.869994	-8.94114	41.4614	0
270	6026	0	0	17.9606	6.47474	0.315435	-0.948947	1554.75	47.5519	0
273	1287	0	0	22.8076	7.98045	-0.26151	-0.965201	14.0127	92.5668	0
273	5506	0	0	22.812	8.10434	-0.192909	0.981217	207.115	171.09	0
289	3017	0	0	14.8433	15.2903	-0.239173	0.970977	375.418	218.074	0
290	2388	0	0	26.7386	4.88921	0.495838	-0.868415	200.179	53.8534	0
290	9384	0	0	26.7715	4.94328	0.999053	-0.0434995	488.671	39.3642	0
301	4888	0	0	17.2606	8.07056	0.843508	-0.537117	364.343	186.317	0
304	6703	0	0	25.2353	4.30716	-0.47083	0.882224	163.086	52.4179	0
306	7009	0	0	22.2113	6.76665	-0.746265	-0.665649	229.659	86.8459	0
328	7438	0	0	18.2791	11.5315	0.557334	-0.830288	376.038	93.6074	0
332	6358	0	0	1.4508	14.6806	-0.61115	-0.791515	69.6488	30.3296	0
350	1388	0	0	8.57852	8.2402	-0.198407	-0.98012	1143.68	191.395	0
354	8698	0	0	24.6158	2.55404	0.110672	-0.993857	179.027	38.6061	0
358	7018	0	0	26.5151	9.20234	0.592616	0.805485	190.566	191.774	0
362	9949	0	0	5.94633	10.0062	-0.129805	-0.99154	501.964	181.994	0
370	5503	0	0	10.4592	14.8741	-0.446282	0.894892	-222.207	155.891	0
373	2529	0	0	10.0142	5.35087	-0.4235	-0.905896	617.464	62.5986	0
403	8671	0	0	26.7013	7.21449	-0.533432	0.845843	128.801	128.259	0
406	5153	0	0	3.38421	10.7895	0.716476	-0.697612	71.4005	89.8481	0
409	8871	0	0	6.45936	8.43916	-0.999936	-0.0113032	394.023	121.852	0
413	4705	0	0	23.1775	1.88094	-0.795828	-0.605523	74.5212	45.5773	0
421	5075	0	0	24.8387	1.5735	-0.711583	0.702602	383.183	51.4591	0
431	8337	0	0	21.889	5.84859	0.811169	0.584811	146.262	111.868	0
434	2877	0	0	25.7192	5.25499	-0.675589	0.737279	780.755	71.0624	0
440	6242	0	0	16.954	6.66129	-0.890828	-0.45434	-30.3642	40.783	0
444	7798	0	0	16.6146	10.533	0.299271	-0.954168	1940.82	689.313	0
445	8598	0	0	1.94765	15.7724	-0.647366	0.76218	3.72287	6.00413	0
449	2819	0	0	22.235	3.7089	0.99876	-0.0497854	364.562	112.955	0
457	2431	0	0	19.8875	7.61524	-0.270391	-0.96275	216.362	129.338	0
460	5533	0	0	19.5118	12.0129	0.96841	-0.249363	169.284	629.265	1
468	2717	0	0	7.95172	11.6708	0.710358	-0.703841	52.5897	114.256	0
468	9903	0	0	7.85904	11.6788	-0.820489	-0.571662	298.68	34.5487	0
486	6544	0	0	8.48735	15.2246	-0.902906	0.429838	184.055	65.039	0
488	5488	0	0	23.6148	5.80067	0.478259	0.878219	-38.3327	0.299012	0
489	8141	0	0	16.6712	7.88999	-0.655376	-0.755303	90.5192	99.6018	0
522	9063	0	0	23.5286	1.3616	-0.988053	0.154112	249.23	28.656	0
524	6489	0	0	19.122	3.80955	-0.999755	0.0221293	253.177	34.0331	0
527	4761	0	0	8.5117	4.03011	-0.805369	0.592774	139.768	109.381	0
539	4640	0	0	11.0384	4.92968	-0.999999	0.00143993	184.297	107.201	0
544	6177	0	0	3.33804	9.82725	0.501556	-0.865125	24.4371	27.6508	0
548	3039	0	0	4.77508	8.92841	-0.999827	-0.0186179	700.278	117.188	0
550	8755	0	0	20.5694	6.43757	-0.308681	0.951166	443.705	10.8302	0
560	9834	0	0	15.5209	13.3584	0.582357	0.812933	52.1329	23.566	0
588	1850	0	0	16.3608	12.4394	-0.647667	-0.761923	844.752	207.901	0
592	7004	0	0	12.6053	11.3381	0.879293	0.476282	380.796	328.134	0
607	3277	0	0	25.9218	8.7183	-0.507238	-0.861806	-39.1061	29.8543	0
611	4981	0	0	11.3549	4.33994	-0.745879	-0.666081	81.8428	33.9867	0
611	8232	0	0	11.3975	4.45183	-0.114841	0.993384	798.964	126.07	0
613	5677	0	0	8.80885	5.96517	-0.368304	0.929706	537.427	163.682	0
625	5498	0	0	5.00023	10.0512	0.415631	-0.909533	-89.7015	111.592	0
625	7544	0	0	4.9478	10.18	-0.337834	0.941206	99.0062	28.3647	0
627	6322	0	0	7.12898	1.61102	-0.964187	0.265223	183.913	45.2458	0
665	9681	0	0	1.28688	4.20827	0.508433	-0.861101	163.85	1.57088	0
679	6601	0	0	20.2663	8.78781	0.837258	-0.546808	245.236	11.6997	0
680	7711	0	0	12.7792	13.8079	-0.821982	0.569513	566.353	1125.86	0
683	4642	0	0	11.57	15.9148	-0.949961	0.31237	348.535	323.613	0
690	1385	0	0	16.1269	12.2067	0.984555	-0.175076	-36.3397	172.359	0
697	8103	0	0	9.73561	4.12325	0.702012	0.712166	583.891	37.9454	0
702	7878	0	0	4.31671	14.3452	0.83114	-0.556064	46.3635	14.7753	0
707	9384	0	0	26.8615	4.88108	-0.393247	0.919433	94.606	45.561	0
715	3209	0	0	3.82773	5.911	0.966619	0.256218	431.61	10.1313	0
724	7274	0	0	10.3783	3.31532	-0.799343	-0.600875	510.647	114.757	0
731	9241	0	0	22.5082	6.16386	0.997681	0.0680693	618.773	179.11	0
733	1123	0	0	2.02462	3.7197	-0.897128	0.441771	150.141	13.5591	0
751	8296	0	0	23.966	6.04222	0.0276828	-0.999617	40.8732	35.5242	0
754	1371	0	0	14.4499	14.3038	0.825396	0.564554	-16687.6	6775.47	1
756	5325	0	0	11.5251	6.48179	0.146976	0.98914	647.946	14.5778	0
758	9856	0	0	15.5585	2.83291	0.601543	-0.79884	465.288	139.918	0
767	5985	0	0	15.7969	6.29997	0.80533	-0.592826	903.47	203.193	0
778	4382	0	0	11.2668	10.1704	-0.0381601	0.999272	110.341	149.901	0
778	8198	0	0	11.3191	10.1388	0.90282	0.43002	-78.1868	239.18	0
784	5410	0	0	9.29261	8.40574	-0.559663	-0.82872	821.15	119.084	0
791	1865	0	0	15.9421	14.9211	0.605797	-0.795619	1571.77	636.3	0
807	9274	0	0	2.63534	5.83969	-0.858132	-0.513429	140.452	18.6217	0
816	9512	0	0	13.5115	6.20497	-0.0145068	0.999895	1385.26	158.293	0
821	1060	0	0	20.2583	9.93903	-0.53001	-0.847991	66.6902	30.2328	0
829	1692	0	0	10.47	2.14585	-0.693739	0.720227	336.084	68.0202	0
830	5158	0	0	11.4017	9.67548	0.96637	-0.257156	-196.332	121.134	0
839	3006	0	0	6.26249	4.6273	0.135829	-0.990732	689.368	53.3795	0
855	1486	0	0	25.9815	2.69666	-0.307381	0.951586	188.284	50.8591	0
863	3946	0	0	6.98428	6.77903	-0.771396	-0.636356	531.825	103.782	0
865	6533	0	0	1.20426	6.51448	-0.762039	0.647531	16.7372	25.4193	0
869	6758	0	0	5.28264	6.51243	-0.432302	0.901729	-77.6073	10.9302	0
877	1683	0	0	8.77122	12.2659	0.980083	0.198586	438.039	202.168	0
884	8370	0	0	26.2127	6.53536	-0.942054	0.335461	393.173	16.6912	0
890	1431	0	0	3.03532	6.39768	-0.0581476	-0.998308	95.0385	11.4712	0
890	2227	0	0	3.09014	6.42784	0.874912	-0.484283	173.344	27.3765	0
895	6379	0	0	19.5364	10.2106	-0.51551	0.856883	592.084	333.536	1
910	6228	0	0	3.06947	10.8079	-0.95252	-0.304477	269.115	30.8438	0
910	8636	0	0	3.13108	10.8864	0.069667	0.99757	-0.353457	42.1589	0
915	5700	0	0	12.4112	7.37029	-0.527354	-0.849646	1037.76	121.74	0
916	4803	0	0	16.7075	10.8632	0.984889	0.173188	275.593	201.225	0
917	5518	0	0	8.63247	12.5011	-0.999794	-0.0203132	965.605	231.785	0
921	5208	0	0	4.16897	14.1548	0.479485	-0.87755	3.26871	21.7373	0
922	4311	0	0	8.84824	6.8594	-0.999615	0.0277351	154.301	28.2467	0
936	6354	0	0	8.78449	9.13431	0.304003	-0.952671	346.23	112.454	0
944	1775	0	0	2.33602	8.44187	-0.105118	0.99446	-4.16677	7.95738	0
959	9513	0	0	2.56105	11.6051	-0.138522	0.990359	-60.2041	3.86829	0
982	7007	0	0	8.94738	5.40142	-0.0991833	-0.995069	433.182	56.3764	0
991	2924	0	0	5.66294	3.2746	-0.911015	0.412374	88.1132	57.5271	0
106	25320	0	0	2.15289	5.70465	-0.884029	0.467432	235.238	52.9403	0
106	47966	0	0	2.23676	5.72931	0.490096	0.871669	273.356	44.7723	0
107	30020	0	0	21.063	3.38578	-0.928966	-0.370164	246.386	6.76979	0
109	21833	0	0	5.95076	14.5213	-0.332266	-0.943186	-0.66913	58.1083	0
109	46247	0	0	5.91527	14.6153	-0.872915	0.487872	151.729	30.4132	0
110	11861	0	0	8.72967	7.97509	-0.577817	-0.816167	768.056	115.16	0
111	17343	0	0	17.8317	10.2509	-0.259253	0.965809	1632.48	185.056	0
111	48451	0	0	17.7845	10.2019	-0.975045	0.222009	1300.84	334.188	0
112	19678	0	0	17.9931	7.79131	-0.662113	-0.749404	255.35	6.25715	0
112	44620	0	0	18.1047	7.82124	0.948253	-0.317516	204.967	312.906	0
113	13332	0	0	17.5936	4.50932	0.673643	-0.739057	502.602	117.119	0
113	14186	0	0	17.5782	4.61795	0.442068	0.896981	388.08	148.114	0
117	40552	0	0	12.7621	14.4691	0.0328058	0.999462	9956.46	737.322	0
117	50168	0	0	12.7124	14.4401	-0.900329	0.43521	-968.273	569.295	0
123	32028	0	0	3.80758	14.4061	0.997874	0.0651759	94.2275	25.0916	0
123	33916	0	0	3.72617	14.3286	-0.11427	-0.99345	9.70955	12.4252	0
125	19521	0	0	2.3068	7.03182	0.688932	0.724826	112.157	44.9263	0
125	37745	0	0	2.25208	6.94851	-0.391459	-0.920195	233.99	49.0176	0
125	50605	0	0	2.25283	7.04202	-0.376509	0.926413	197.35	24.7269	0
126	21177	0	0	4.83	7.63052	-0.911893	0.410427	201.805	5.48704	0
126	28446	0	0	4.83483	7.56131	-0.846256	-0.532777	730.807	138.213	0
130	39047	0	0	5.21359	14.7108	-0.967003	-0.254766	66.6309	12.5249	0
130	43752	0	0	5.31531	14.6779	0.63492	-0.772578	92.7806	44.0087	0
130	49960	0	0	5.23048	14.7722	-0.701163	0.713001	69.1073	6.85494	0
132	29470	0	0	7.38678	3.53732	0.536117	0.844144	370.55	57.2574	0
135	34696	0	0	7.16504	7.45991	-0.99031	0.138871	352.265	76.1908	0
135	41198	0	0	7.25345	7.38719	0.326987	-0.945029	609.414	106.074	0
138	28676	0	0	25.826	9.45987	0.616858	-0.787075	351.384	183.969	0
140	37645	0	0	3.54532	14.7698	0.677025	-0.73596	45.7379	16.1457	0
140	39263	0	0	3.46851	14.8462	-0.739897	0.67272	52.0939	24.3618	0
146	43101	0	0	13.2823	12.0292	0.751092	0.660197	-107.927	26.2438	0
146	43116	0	0	13.1586	11.9572	-0.945358	-0.326034	-87.1602	388.259	0
147	13975	0	0	8.9355	13.8749	0.899878	0.436141	775.252	100.944	0
147	25145	0	0	8.88581	13.9082	0.0588788	0.998265	130.091	51.9924	0
148	16186	0	0	17.9237	2.01009	0.863143	-0.504959	803.181	195.105	0
149	21700	0	0	25.6686	9.65517	0.140037	-0.990146	42.0593	90.4842	0
149	52219	0	0	25.7113	9.77127	0.747594	0.664156	56.5363	123.942	0
151	28831	0	0	11.3909	4.20456	-0.478524	-0.878075	657.926	156.438	0
152	16058	0	0	7.80752	3.25403	-0.750715	-0.660627	333.888	55.8091	0
152	37748	0	0	7.7972	3.33762	-0.888765	0.458363	192.748	52.3379	0
154	18833	0	0	5.79517	15.3263	-0.489749	-0.871863	49.062	49.0116	0
156	34543	0	0	16.4121	8.11815	0.432025	0.901861	247.087	484.574	0
158	11919	0	0	20.4491	5.70941	-0.635329	-0.772242	211.236	2.75054	0
159	10956	0	0	26.4348	8.22172	-0.320343	0.947301	-12.0821	70.552	0
159	40282	0	0	26.4447	8.10937	-0.150263	-0.988646	-49.5532	8.98777	0
164	17602	0	0	19.2808	1.78505	0.777973	-0.628297	515.373	129.906	0
164	26505	0	0	19.2644	1.88266	0.530498	0.847686	622.368	109.841	0
165	30530	0	0	8.86154	14.9018	0.195635	-0.980677	-70.1635	24.6256	0
165	31502	0	0	8.79049	14.932	-0.840162	-0.542336	468.439	6.50191	0
165	42152	0	0	8.91276	14.9462	0.942109	-0.335306	208.127	156.932	0
166	25772	0	0	23.8559	2.38312	-0.999858	-0.0168384	581.611	30.1197	0
174	30024	0	0	14.9385	15.377	0.00586504	0.999983	81.1003	689.262	0
176	25833	0	0	8.05214	12.6533	-0.580427	0.814312	-4.89937	9.81582	0
176	28268	0	0	8.02621	12.5938	-0.991882	-0.127161	416.448	22.8079	0
176	37679	0	0	8.12029	12.6565	0.49833	0.866987	277.374	101.92	0
179	24017	0	0	4.67086	5.5935	-0.885622	-0.464406	413.73	0.608273	0
182	17570	0	0	13.0486	6.17424	-0.0517766	0.998659	377.416	39.3185	0
182	21445	0	0	12.992	6.13616	-0.906203	0.422842	37.4715	73.7163	0
183	10029	0	0	3.96709	15.7204	0.985913	0.16726	13.1081	4.18678	0
183	26193	0	0	3.92468	15.7694	0.308349	0.951273	22.0422	18.0858	0
184	41451	0	0	17.0678	12.3024	-0.0538357	0.99855	566.224	178.51	0
185	36620	0	0	13.7845	8.47025	-0.282234	0.959346	765.676	124.261	0
185	45036	0	0	13.8503	8.45677	0.637171	0.770723	625.842	200.903	0
189	17773	0	0	23.5094	5.45428	-0.887063	0.461648	418.188	19.7071	0
193	18006	0	0	3.06322	15.3144	-0.418768	-0.908093	-41.1501	6.74639	0
193	19032	0	0	3.02776	15.3764	-0.995061	0.0992652	77.4015	0.223908	0
198	22096	0	0	14.0821	5.5694	0.490242	-0.871587	843.861	251.606	0
198	29453	0	0	14.0761	5.67366	0.387387	0.921917	1432.62	380.361	0
204	15894	0	0	14.5671	7.94115	-0.147365	0.989082	1946.24	162.572	0
204	21198	0	0	14.5194	7.8334	-0.830215	-0.557444	29.5944	39.7897	0
204	25939	0	0	14.647	7.87616	0.998459	0.0554978	65.3947	72.2284	0
204	32863	0	0	14.5132	7.89966	-0.919734	0.392542	145.349	54.1813	0
207	10791	0	0	10.2036	12.5247	-0.920106	-0.391669	442.562	28.1946	0
207	17625	0	0	10.3128	12.5719	0.915779	0.401682	527.236	175.257	0
213	33090	0	0	19.0242	7.91663	-0.219356	-0.975645	653.656	233.357	0
214	16620	0	0	26.7655	8.94098	-0.912668	-0.408702	163.55	26.1286	0
215	37391	0	0	21.6906	8.53007	-0.826301	-0.563228	199.326	173.178	0
224	27982	0	0	26.3512	1.83913	-0.607827	0.79407	275.345	15.3948	0
224	50945	0	0	26.3283	1.77665	-0.976371	-0.216102	82.8522	15.6132	0
225	49371	0	0	16.5667	11.6738	-0.285251	-0.958453	484.408	154.762	0
226	43870	0	0	11.0835	9.06687	0.295936	-0.955208	1642.54	409.449	0
226	46877	0	0	11.0921	9.1911	0.424241	0.905549	1242.98	270.691	0
226	51602	0	0	11.0264	9.18602	-0.559027	0.82915	583.722	61.3258	0
231	13417	0	0	16.5134	1.49073	0.400562	-0.91627	1269.24	49.2411	0
232	25618	0	0	20.5859	7.93146	-0.913278	-0.407337	-6.53053	50.1467	0
232	48017	0	0	20.5877	7.99491	-0.888479	0.458917	238.788	10.3281	0
237	17124	0	0	20.5295	2.26751	0.622606	-0.782536	850.47	70.2615	0
238	32540	0	0	12.5081	10.124	0.992828	-0.119555	-193.691	142.938	0
245	24737	0	0	7.49951	3.40336	-0.247956	0.968771	357.662	3.30643	0
245	41631	0	0	7.44927	3.35947	-0.925441	0.378893	247.422	5.21598	0
249	11409	0	0	23.301	6.11995	0.737302	-0.675563	510.107	73.1197	0
249	27505	0	0	23.2179	6.11982	-0.735355	-0.677682	96.6039	110.819	0
251	18674	0	0	14.2082	15.1796	0.411077	0.911601	1009.57	431.275	0
259	44262	0	0	4.31303	4.91645	0.999548	-0.0300595	653.878	68.7145	0
265	20380	0	0	20.8925	6.90938	0.614196	0.789153	199.305	96.5555	0
268	15542	0	0	6.98274	5.45378	-0.750075	0.661353	275.861	34.4271	0
268	21131	0	0	7.09687	5.42302	0.980801	0.19501	464.828	130.823	0
268	31410	0	0	7.00536	5.34993	-0.406997	-0.91343	462.413	19.2321	0
270	50443	0	0	17.9525	6.6139	0.201954	0.979395	1168.37	217.532	0
271	52249	0	0	7.29001	6.11905	-0.128275	0.991739	302.76	125.521	0
273	16943	0	0	22.8841	8.02012	0.939626	-0.342203	344.564	67.0007	0
277	17147	0	0	2.35591	13.2903	0.0567432	-0.998389	-25.0578	8.39624	0
280	39494	0	0	13.7251	9.16594	0.512772	0.858525	918.783	472.054	0
280	40120	0	0	13.7611	9.10429	0.999831	0.0183689	-532.904	17.5652	0
282	34596	0	0	12.1261	12.4039	0.0119384	-0.999929	2307.88	416.886	0
284	28978	0	0	12.6267	5.86378	-0.82624	-0.563318	317.268	251.395	0
286	11280	0	0	20.0854	3.45085	0.914133	0.405414	112.071	107.602	0
286	29630	0	0	20.0411	3.35797	0.26004	-0.965598	186.276	81.3357	0
288	12437	0	0	11.699	7.81514	-0.702535	-0.711649	930.146	181.833	0
288	12732	0	0	11.7491	7.90727	0.216623	0.976255	1584.34	184.227	0
288	51642	0	0	11.7716	7.81153	0.627633	-0.77851	794.676	294.857	0
289	15400	0	0	14.7931	15.2467	-0.926983	0.375103	1525.73	37.2907	0
289	24636	0	0	14.9101	15.1654	0.67558	-0.737287	2295.87	917.955	0
290	10646	0	0	26.6427	4.96294	-0.966576	0.25638	539.764	35.4334	0
293	17473	0	0	2.87179	15.2056	0.387829	0.921731	-3.97671	29.9924	0
295	43789	0	0	3.66344	10.8665	-0.756261	0.65427	72.9871	96.4511	0
298	46883	0	0	14.7427	14.6227	0.524307	0.851529	-88.262	421.809	0
298	51311	0	0	14.7477	14.5034	0.595422	-0.803413	2112.9	24.2128	0
301	13515	0	0	17.1559	8.11419	-0.975225	0.221215	38.4623	302.432	0
301	20138	0	0	17.2025	8.0448	-0.166351	-0.986067	935.281	339.644	0
305	20197	0	0	2.03427	13.7861	0.998701	0.050958	74.0229	3.98873	0
305	25469	0	0	1.94336	13.7248	-0.421834	-0.906673	-12.8235	9.03585	0
306	28965	0	0	22.2906	6.7507	0.432212	-0.901772	228.69	2.14848	0
306	34072	0	0	22.2799	6.87621	0.272538	0.962145	293.077	111.005	0
306	43894	0	0	22.3283	6.80275	0.991615	-0.129228	160.075	3.70167	0
310	12793	0	0	11.1101	5.83671	0.462098	-0.886829	754.009	248.683	0
310	27914	0	0	11.1435	5.91074	0.970484	0.241165	301.636	52.2027	0
310	32468	0	0	11.0222	5.92637	-0.877702	0.479207	202.853	234.466	0
312	28376	0	0	19.0919	8.55674	-0.530024	-0.847983	119.065	88.3225	0
312	46751	0	0	19.1551	8.6352	0.715689	0.69842	19.7714	21.3375	0
313	14362	0	0	18.2434	1.991	0.689092	0.724674	123.778	5.78381	0
315	11736	0	0	6.33899	2.46239	-0.23759	0.971366	312.435	68.356	0
319	26680	0	0	4.11799	8.64632	-0.122685	0.992446	-17.4575	37.5914	0
319	39905	0	0	4.18479	8.61882	0.784936	0.619577	695.799	57.2908	0
328	12483	0	0	18.288	11.6399	0.685525	0.728049	154.455	220.828	1
328	13021	0	0	18.1731	11.6073	-0.965756	0.259453	163.258	22.6437	0
328	21397	0	0	18.1847	11.5476	-0.800175	-0.599767	105.29	6.07934	0
330	50178	0	0	1.27698	14.8836	0.945153	-0.326627	97.3346	28.3458	0
336	33716	0	0	25.4442	8.44435	-0.36815	0.929766	423.577	205.309	0
336	49714	0	0	25.5065	8.42206	0.874677	0.484706	435.464	162.678	0
338	15248	0	0	26.4321	7.73497	-0.624022	0.781407	426.742	166.533	0
338	51992	0	0	26.4302	7.65612	-0.65989	-0.751362	297.217	126.577	0
339	32629	0	0	23.636	4.41447	-0.536927	0.843629	391.82	38.6112	0
339	37003	0	0	23.6945	4.28216	0.262476	-0.964939	364.735	117.981	0
341	32093	0	0	26.542	3.42354	0.992593	0.12149	305.902	17.4676	0
342	28959	0	0	26.3768	5.55485	0.680182	-0.733043	243.805	127.257	0
348	19425	0	0	5.32026	13.047	-0.987016	-0.160625	323.918	29.3735	0
348	27041	0	0	5.43862	13.0187	0.808426	-0.588598	188.092	140.416	0
350	25826	0	0	8.5404	8.3088	-0.936579	0.350458	349.19	196.823	0
354	13595	0	0	24.5613	2.66747	-0.705843	0.708368	141.063	1.89697	0
354	48239	0	0	24.6258	2.68455	0.261143	0.9653	120.99	9.28924	0
355	21094	0	0	13.4156	12.4275	0.891217	0.453577	-452.748	1062.37	0
355	50823	0	0	13.2746	12.4057	-0.986671	0.162725	-677.129	607.289	0
358	35925	0	0	26.4136	9.17771	-0.895703	0.444653	335.663	162.764	0
358	37160	0	0	26.5076	9.08769	0.483261	-0.875476	88.9637	71.5395	0
359	25413	0	0	13.815	5.01158	-0.926551	-0.37617	365.134	100.518	0
359	37927	0	0	13.8568	5.09952	-0.294654	0.955604	1507.54	266.273	0
359	44031	0	0	13.865	4.97132	-0.170855	-0.985296	726.65	156.657	0
362	12518	0	0	5.88274	10.0903	-0.989424	0.14505	474.772	112.75	0
362	17338	0	0	5.96805	10.1526	0.163676	0.986514	184.053	40.7227	0
362	28515	0	0	6.01466	10.0344	0.793084	-0.609112	46.3809	40.3301	0
363	13159	0	0	14.7326	13.1248	-0.931672	-0.363301	900.987	228.075	0
374	16165	0	0	4.58774	1.57277	-0.967249	0.253831	-28.4393	3.02062	0
374	24287	0	0	4.71809	1.53356	0.946747	-0.321979	84.1049	11.5769	0
375	15047	0	0	2.84776	3.75167	-0.836422	0.548085	118.455	17.8756	0
375	43957	0	0	2.95482	3.75417	0.80989	0.586581	132.541	6.54593	0
376	17150	0	0	10.8244	2.93439	-0.835397	-0.549647	906.48	400.734	0
376	19194	0	0	10.8175	3.00298	-0.927977	0.372638	189.705	194.152	0
376	32607	0	0	10.9333	2.91756	0.629945	-0.77664	937.26	267.872	0
384	18116	0	0	7.02909	9.04466	-0.994827	-0.101586	310.922	71.1707	0
384	42476	0	0	7.13606	9.00333	0.667719	-0.744413	166.084	16.3202	0
388	18883	0	0	21.6767	9.5324	-0.696075	0.717969	770.002	131.046	0
388	29001	0	0	21.7103	9.41433	-0.213279	-0.976991	245.789	78.2816	0
395	15721	0	0	4.91361	9.40174	-0.639342	0.768922	20.7252	69.3656	0
395	41829	0	0	4.89997	9.3143	-0.843791	-0.536671	707.824	93.8286	0
395	51048	0	0	4.97595	9.41421	0.29145	0.956586	406.822	39.5178	0
400	16125	0	0	19.3025	9.11045	-0.785137	0.619323	627.492	51.5427	0
403	13784	0	0	26.6744	7.12597	-0.91341	-0.407041	602.813	216.883	0
406	29800	0	0	3.27395	10.8581	-0.942226	0.334977	80.2232	65.8997	0
406	31130	0	0	3.35971	10.8982	0.347836	0.937555	203.545	147.754	0
406	39315	0	0	3.28097	10.7995	-0.836941	-0.547293	253.743	24.0222	0
408	46789	0	0	3.34095	1.74924	-0.957045	-0.28994	28.2519	11.1761	0
408	47519	0	0	3.35806	1.81912	-0.71625	0.697844	225.525	29.3425	0
410	44454	0	0	13.197	8.16071	-0.391943	0.919989	687.636	113.215	0
413	19246	0	0	23.2759	1.97372	0.65135	0.758778	12.162	33.4525	0
416	49497	0	0	4.18754	6.00016	-0.981106	-0.19347	305.599	91.5062	0
423	37881	0	0	12.9064	4.58518	0.635113	0.772419	198.858	266.705	0
426	33990	0	0	10.2964	7.54128	-0.999898	0.014248	-32.6226	48.8626	0
426	44011	0	0	10.3962	7.51713	0.895759	-0.444539	-63.0872	51.6203	0
426	44670	0	0	10.3251	7.49374	-0.455918	-0.890022	337.644	59.2969	0
428	10957	0	0	8.35527	5.82444	0.551041	0.834478	641.425	15.7192	0
431	10658	0	0	21.8678	5.7615	0.451485	-0.892279	656.499	175.245	0
431	21741	0	0	21.8104	5.86433	-0.522579	0.852591	596.293	126.881	0
431	45094	0	0	21.792	5.7814	-0.832716	-0.5537	142.099	178.285	0
436	11887	0	0	17.9963	9.8789	-0.673105	0.739547	1229.61	265.445	1
436	22058	0	0	18.0181	9.76728	-0.345563	-0.938396	357.218	18.6386	0
436	46699	0	0	18.105	9.84798	0.96151	0.274769	8.17499	0.494331	0
437	13241	0	0	14.5799	13.4376	-0.393787	0.919202	2252.33	330.915	0
443	14627	0	0	5.70325	9.9738	-0.176649	-0.984274	419.185	112.381	0
444	29264	0	0	16.5279	10.6276	-0.924216	0.38187	1472.24	261	0
444	37471	0	0	16.5349	10.5603	-0.823688	-0.567044	35.9613	205.295	0
451	37086	0	0	5.09862	3.47597	-0.994453	0.105182	356.208	102.917	0
452	26596	0	0	12.964	5.43604	0.545071	0.83839	880.628	312.776	0
452	45323	0	0	12.8584	5.38331	-0.997692	0.0679004	201.262	309.87	0
453	40501	0	0	15.6427	13.248	0.148395	-0.988928	1829.42	668.175	0
454	23665	0	0	11.9917	12.916	-0.118843	0.992913	1831.83	244.923	0
454	44929	0	0	12.0594	12.8302	0.937142	-0.348947	-219.669	337.1	0
455	12425	0	0	8.174	12.4245	-0.403384	0.915031	12.5694	53.531	0
455	24363	0	0	8.13466	12.3721	-0.990936	0.134336	366.613	13.8412	0
455	31496	0	0	8.15836	12.3115	-0.637664	-0.770315	785.645	109.2	0
455	34579	0	0	8.26747	12.3714	0.992223	0.12447	957.396	350.506	0
457	50187	0	0	19.926	7.74421	0.301848	0.953356	472.469	89.5668	0
459	44903	0	0	1.28936	3.55782	0.364073	-0.93137	84.904	8.07009	0
461	13027	0	0	13.6069	15.5249	0.971574	0.236737	800.157	1077.95	0
465	42912	0	0	9.7612	7.40236	0.998408	0.0563961	18.8572	5.69954	0
470	27052	0	0	3.63617	6.25515	-0.993808	-0.111107	344.83	37.6691	0
470	36835	0	0	3.68939	6.31317	0.0247235	0.999694	217.257	34.3091	0
474	25094	0	0	25.811	1.16973	-0.539053	0.842272	134.058	9.90048	0
483	32952	0	0	23.1953	5.77467	0.554873	-0.831935	299.095	109.853	0
486	17708	0	0	8.58056	15.2486	0.5825	0.812831	260.591	100.507	0
488	24415	0	0	23.5314	5.73836	-0.978034	-0.208448	453.687	132.93	0
488	24853	0	0	23.6414	5.73156	0.944813	-0.327609	808.735	18.7448	0
488	44442	0	0	23.5689	5.69604	-0.322422	-0.946596	-14.4846	2.877	0
489	23613	0	0	16.7319	7.8805	0.393475	-0.919336	1480.81	123.393	0
491	40045	0	0	25.3305	5.44759	0.994298	0.10664	654.766	137.781	0
499	13325	0	0	18.8347	1.53301	0.90908	-0.416622	792.827	182.874	0
507	44448	0	0	25.1093	1.82487	0.625795	-0.779987	340.815	27.9316	0
512	45863	0	0	17.8998	14.0192	-0.767719	0.640787	531.062	40.4463	0
522	12218	0	0	23.6168	1.29891	0.470813	-0.882233	360.569	16.9578	0
522	31661	0	0	23.5536	1.30267	-0.573023	-0.819539	3.14329	19.0982	0
522	50715	0	0	23.6306	1.39548	0.699615	0.71452	252.446	100.948	0
524	17499	0	0	19.209	3.85972	0.481302	0.876555	308.517	155.298	0
524	42589	0	0	19.2119	3.7585	0.53041	-0.847741	865.155	70.5762	0
525	14925	0	0	15.3972	3.21129	0.51978	-0.8543	563.832	57.5136	0
530	21819	0	0	20.7611	6.7586	0.75956	-0.650438	364.711	28.9102	0
539	32875	0	0	11.1712	4.9705	0.826504	0.56293	684.189	141.377	0
539	50244	0	0	11.1068	4.85712	-0.0586114	-0.998281	2442.43	275.484	0
540	44654	0	0	4.6932	14.2528	0.972897	0.231239	155.621	0.153465	0
540	47374	0	0	4.60926	14.2949	-0.39757	0.917572	10.9437	50.7451	0
540	50774	0	0	4.58664	14.1994	-0.767434	-0.641128	93.7412	44.473	0
541	17502	0	0	7.99889	13.8729	0.603107	-0.79766	34.1263	13.715	0
541	34312	0	0	7.90519	13.9289	-0.988166	0.153391	372.132	106.974	0
544	20929	0	0	3.36638	9.89195	0.976283	0.216498	588.773	2.60466	0
544	50060	0	0	3.24842	9.87479	-0.997494	-0.0707488	568.654	49.7983	0
545	18739	0	0	12.247	15.3727	0.231139	-0.972921	419.124	855.729	0
545	37578	0	0	12.2503	15.5123	0.277444	0.960742	785.947	538.758	0
546	21054	0	0	11.9861	12.0893	0.603957	0.797017	2082.3	332.567	0
546	40035	0	0	11.8943	11.9839	-0.707173	-0.70704	1595.14	339.706	0
546	52611	0	0	11.9561	11.9645	0.174472	-0.984662	1369.9	344.558	0
547	50835	0	0	15.9751	7.52925	0.75608	0.654479	193.044	126.547	0
548	20718	0	0	4.87706	8.94968	0.923821	0.382824	885.064	43.3009	0
557	48234	0	0	20.567	4.79988	0.328347	0.944557	240.198	86.3354	0
560	21176	0	0	15.457	13.3694	-0.272523	0.962149	1747.91	121.353	0
563	30959	0	0	16.1814	7.21657	0.574924	0.818207	1152.5	351.492	0
563	41006	0	0	16.1353	7.09196	-0.0961513	-0.995367	1415.72	87.5365	0
565	29903	0	0	11.3167	15.8609	0.580667	-0.814141	285.744	316.134	0
566	14826	0	0	5.33511	4.15352	-0.28588	-0.958265	742.04	128.85	0
566	47505	0	0	5.41336	4.22251	0.986399	0.164371	317.6	72.5201	0
567	17860	0	0	7.793	8.41201	-0.459586	0.888133	161.029	98.4179	0
567	20902	0	0	7.76021	8.35734	-0.999916	-0.0129957	51.1513	103.297	0
574	13605	0	0	15.006	6.73852	-0.747243	0.664551	587.902	189.602	0
582	21471	0	0	20.7313	6.63333	-0.625232	0.780439	994.498	57.6077	0
582	49751	0	0	20.8416	6.54652	0.905296	-0.424781	1210.24	124.694	0
585	17505	0	0	15.6572	1.82703	-0.166186	-0.986094	1075.82	58.2413	0
585	37532	0	0	15.7147	1.85062	0.810783	-0.585347	335.344	43.4395	0
587	43163	0	0	14.849	4.53978	-0.289362	0.95722	1353.41	113.373	0
588	21691	0	0	16.4343	12.4345	0.542482	-0.840067	1109.17	24.474	0
588	23590	0	0	16.4622	12.4923	0.995404	0.0957689	637.39	204.141	0
592	21303	0	0	12.481	11.3491	-0.782339	0.622853	221.66	323.763	0
592	42986	0	0	12.6071	11.2701	0.901887	-0.431972	-237.158	55.2937	0
598	18739	0	0	12.3176	15.3421	-0.86244	-0.506159	8727.7	2184.62	0
598	44205	0	0	12.4287	15.3911	0.955086	0.296327	6959.25	2756.96	0
599	23962	0	0	11.4984	2.84793	-0.754611	-0.656173	125.043	114.085	0
600	17149	0	0	7.62225	10.2144	-0.997479	-0.0709623	400.889	96.9204	0
600	37485	0	0	7.65892	10.1693	-0.274223	-0.961666	716.729	76.0557	0
600	41131	0	0	7.72217	10.2295	0.973978	0.226645	514.946	165.19	0
610	29155	0	0	6.2368	11.3836	-0.501271	-0.86529	571.448	180.293	0
610	46830	0	0	6.20869	11.4651	-0.928009	0.372558	283.8	133.48	0
611	51012	0	0	11.4597	4.42465	0.807347	0.590077	221.851	96.9592	0
613	19614	0	0	8.88734	5.85989	0.785797	-0.618485	103.252	74.8119	0
613	43002	0	0	8.82222	5.83496	-0.171672	-0.985154	611.441	20.6848	0
616	43975	0	0	6.46771	6.19626	-0.959285	-0.282438	429.738	62.7163	0
618	24312	0	0	7.25962	1.93905	-0.938597	0.345015	111.033	32.7214	0
618	41136	0	0	7.35608	1.93013	0.98593	0.167161	207.717	44.4323	0
620	34589	0	0	21.0135	9.70388	0.156875	0.987618	254.846	154.125	0
624	15949	0	0	10.3772	7.77347	-0.489222	0.872159	620.968	219.15	0
624	47991	0	0	10.4671	7.7141	0.994159	-0.107924	328.373	67.926	0
625	32816	0	0	4.90225	10.1064	-0.993081	-0.117432	364.933	39.2095	0
627	31117	0	0	7.23985	1.6035	0.991175	0.132561	289.779	103.934	0
632	31913	0	0	7.09659	15.2754	-0.805008	-0.593265	87.948	28.8439	0
633	20663	0	0	14.6344	3.22885	-0.49741	-0.867516	730.432	192.867	0
633	33370	0	0	14.7116	3.32337	0.751354	0.6599	576.207	241.163	0
636	44038	0	0	8.28234	9.85124	0.817852	-0.575429	8.06475	132.763	0
639	18136	0	0	18.0643	3.77744	-0.953809	0.300415	1004.41	291.175	0
639	39164	0	0	18.196	3.78268	0.927043	0.374955	298.461	133.26	0
639	46051	0	0	18.1364	3.82621	0.076937	0.997036	1353.9	161.458	0
642	33911	0	0	2.80477	8.99474	-0.630853	-0.775902	293.737	74.145	0
642	45598	0	0	2.781	9.05936	-0.98337	0.181611	269.535	29.7496	0
645	21557	0	0	20.889	6.23134	-0.877243	0.480046	631.166	10.7014	0
645	32884	0	0	20.998	6.2267	0.914773	0.403969	413.669	65.8477	0
645	48659	0	0	20.945	6.26289	0.0432391	0.999065	203.483	25.6642	0
647	14928	0	0	2.63103	15.1825	-0.394316	-0.918975	-11.935	2.55167	0
647	25793	0	0	2.68852	15.1914	0.651181	-0.758923	88.498	18.216	0
648	48849	0	0	20.8933	2.57734	0.627245	0.778822	338.349	59.133	0
651	47027	0	0	16.2341	9.15634	0.91587	0.401475	-11.4011	108.056	0
654	13963	0	0	23.0857	5.72136	-0.673657	0.739044	751.583	146.738	0
654	32952	0	0	23.1694	5.69945	0.949572	0.313548	281.287	63.9518	0
656	15308	0	0	16.3812	12.1038	-0.779829	-0.625992	-102.656	39.0762	0
656	25528	0	0	16.4109	12.218	-0.377926	0.925836	1747.8	56.5651	0
665	22590	0	0	1.21308	4.20876	-0.520551	-0.85383	57.0582	55.8933	0
667	39128	0	0	8.75014	3.56084	0.247365	-0.968922	832.799	82.9932	0
668	49029	0	0	2.63889	14.6957	0.693488	-0.720468	36.5319	27.5463	0
679	17157	0	0	20.2147	8.76286	-0.0913157	-0.995822	227.028	73.4266	0
679	30621	0	0	20.2171	8.8736	-0.0488465	0.998806	349.019	100.935	0
683	21604	0	0	11.7114	15.914	0.953316	0.301974	1175.02	81.6115	0
683	31393	0	0	11.6083	15.8247	-0.433868	-0.900976	498.633	496.183	0
685	37023	0	0	18.6104	1.59963	-0.818934	0.573888	1134.85	175.4	0
685	42664	0	0	18.6551	1.52115	0.0766286	-0.99706	791.945	159.193	0
690	52039	0	0	16.1013	12.2699	0.585061	0.810989	125.386	284.494	0
694	16913	0	0	5.68742	7.99744	0.9886	0.150567	242.73	40.4116	0
694	37239	0	0	5.60105	7.93116	-0.401304	-0.915945	280.931	37.3511	0
698	41647	0	0	12.8292	5.02066	-0.98522	0.171296	47.0598	4.32577	0
698	46978	0	0	12.9276	5.07162	0.428217	0.903676	1086.96	207.046	0
703	11253	0	0	8.25418	2.44349	0.837872	0.545867	472.334	151.372	0
703	17317	0	0	8.15748	2.34471	-0.527917	-0.849296	526.826	67.6554	0
707	37769	0	0	26.852	4.77547	-0.550644	-0.83474	134.776	37.8047	0
711	46709	0	0	12.5546	7.83302	-0.775375	-0.631501	550.047	129.273	0
713	48129	0	0	25.2196	1.881	0.748456	-0.663185	278.445	2.81703	0
714	27165	0	0	24.2668	8.42149	-0.268365	-0.963317	-9.48193	5.94626	0
721	45111	0	0	21.997	3.01001	0.993448	-0.114285	110.189	95.4194	0
726	27311	0	0	10.9789	7.76439	-0.390538	0.920587	483.638	103.914	0
728	23479	0	0	22.8318	5.17519	0.979969	-0.199151	783.229	122.89	0
729	21254	0	0	5.33734	1.43206	-0.993689	0.11217	26.5894	6.18676	0
731	14943	0	0	22.453	6.21814	0.0497451	0.998762	16.3882	41.9421	0
732	36841	0	0	4.49738	4.21566	0.731713	0.681613	233.779	4.59089	0
732	39611	0	0	4.45551	4.1063	0.0894391	-0.995992	161.482	7.01522	0
733	12389	0	0	2.15161	3.72901	0.822836	0.568278	299.829	25.0541	0
733	15915	0	0	2.15875	3.6579	0.918752	-0.394834	139.005	21.8457	0
733	32460	0	0	2.02412	3.65553	-0.904196	-0.427117	194.412	6.77393	0
733	43836	0	0	2.07923	3.75998	-0.157773	0.987475	201.986	0.788394	0
743	47050	0	0	16.4564	9.69546	-0.172593	0.984993	2403.25	161.096	0
745	16062	0	0	5.33002	2.4171	-0.096529	-0.99533	219.289	35.4348	0
748	47786	0	0	18.1595	9.11476	-0.906992	0.421149	1699.06	452.195	0
754	24014	0	0	14.4125	14.2029	0.258972	-0.965885	3119.46	282.534	1
754	48672	0	0	14.3835	14.3314	-0.181953	0.983307	2091.77	1462.82	1
758	14827	0	0	15.4479	2.87801	-0.988702	-0.149891	-65.7643	14.0306	0
758	17359	0	0	15.4716	2.94135	-0.648705	0.76104	487.182	22.7119	0
758	23061	0	0	15.4876	2.82536	-0.419462	-0.907773	571.795	123.23	0
759	16036	0	0	5.08457	1.49944	0.457653	0.889131	659.914	50.0485	0
759	49537	0	0	5.00504	1.41297	-0.847796	-0.530323	374.227	73.5133	0
760	30538	0	0	14.3216	11.7416	0.858604	0.51264	-214.803	72.3349	0
760	33979	0	0	14.2679	11.7683	-0.102594	0.994723	2268.32	68.3598	0
762	22945	0	0	16.6696	1.3061	-0.681237	0.732063	736.281	14.1038	0
762	24564	0	0	16.7775	1.21342	0.826443	-0.56302	574.706	58.2013	0
763	17449	0	0	6.08883	4.88635	0.931389	0.364026	764.202	24.756	0
763	35728	0	0	6.03687	4.92766	0.142221	0.989835	462.868	46.8707	0
763	43206	0	0	5.97678	4.82033	-0.769798	-0.638287	1034.56	34.0333	0
765	19801	0	0	17.3838	2.99	0.366203	-0.930535	1000.59	82.5561	0
765	34359	0	0	17.4197	3.06167	0.964378	0.264529	402.227	44.0933	0
768	13532	0	0	24.1699	1.55281	-0.993974	0.109616	5.26502	19.813	0
768	22606	0	0	24.2079	1.60769	-0.452299	0.891867	377.698	12.0294	0
768	27136	0	0	24.1922	1.49332	-0.675641	-0.737231	-3.16772	2.99757	0
768	34863	0	0	24.2747	1.60589	0.500099	0.865968	101.05	1.07739	0
770	35323	0	0	8.13111	14.4161	-0.679832	0.733368	106.728	119.576	0
782	36735	0	0	16.0157	7.38636	0.484409	0.874841	615.142	481.749	0
782	42068	0	0	15.9303	7.31278	-0.936822	-0.349806	195.268	185.168	0
791	43345	0	0	15.9517	15.0059	0.766524	0.642216	250.407	481.263	0
792	17161	0	0	5.90028	3.46265	-0.925155	-0.379591	280.099	74.5137	0
792	22977	0	0	5.96056	3.56383	-0.106946	0.994265	342.494	66.2856	0
792	26350	0	0	6.03945	3.47108	0.964196	-0.265192	243.872	76.0179	0
794	28224	0	0	10.155	14.0862	-0.805754	-0.59225	1631.48	109.041	0
795	29376	0	0	2.67948	5.4971	-0.986133	0.165958	537.705	59.7417	0
795	44595	0	0	2.73365	5.55206	-0.179142	0.983823	42.7239	28.4966	0
797	19223	0	0	26.3701	3.4585	-0.415886	-0.909417	61.2541	34.7917	0
797	41358	0	0	26.352	3.56181	-0.700556	0.713598	326.351	57.2695	0
797	45924	0	0	26.3337	3.50686	-0.988685	-0.15001	405.065	26.4412	0
802	20157	0	0	26.8312	5.21194	-0.853688	0.520784	220.564	54.4279	0
803	25402	0	0	16.5428	9.55459	-0.74193	-0.670477	-27.9775	19.5976	0
813	49347	0	0	5.4899	2.43437	-0.937416	-0.348211	458.156	98.3892	0
815	46528	0	0	4.79022	8.41404	0.275202	0.961387	151.171	75.6673	0
815	47703	0	0	4.80917	8.30901	0.593783	-0.804625	16.531	12.3517	0
820	41886	0	0	13.7358	15.7251	-0.583818	-0.811884	5034.47	1639.05	0
820	50754	0	0	13.8175	15.7295	0.669344	-0.742953	4191.05	837.851	0
821	36787	0	0	20.2621	10.0393	-0.464919	0.885353	362.155	249.624	0
821	42232	0	0	20.3465	9.99408	0.994564	0.104126	430.851	209.985	0
823	13866	0	0	5.60205	12.764	0.958967	0.283517	515.647	22.6328	0
823	35627	0	0	5.49965	12.7558	-0.991853	0.127389	444.862	98.5942	0
828	17091	0	0	21.7446	2.60707	0.953192	-0.302366	430.82	128.785	0
828	41898	0	0	21.6946	2.5601	0.242734	-0.970093	680.798	4.37751	0
830	28142	0	0	11.3063	9.66373	-0.874515	-0.484998	668.112	390.715	0
832	50001	0	0	21.9937	5.14001	0.71512	0.699002	-4.8713	99.4648	0
835	18007	0	0	16.0826	7.28381	0.593611	0.804752	144.939	225.357	0
839	39514	0	0	6.31914	4.67083	0.922923	-0.384983	-16.7693	64.017	0
839	40630	0	0	6.25762	4.77028	0.0681418	0.997676	557.861	124.956	0
844	12215	0	0	7.94165	14.0918	-0.303299	-0.952895	159.994	159.989	0
844	25315	0	0	7.88983	14.1596	-0.999177	-0.0405706	140.625	91.5201	0
844	39276	0	0	8.03856	14.1615	0.999876	-0.0157696	296.466	143.282	0
846	52374	0	0	20.8908	8.17313	-0.999994	0.00333433	651.34	153.333	0
847	37194	0	0	1.1357	12.9597	-0.478982	0.877825	11.0507	22.7252	0
847	45800	0	0	1.15772	12.8438	-0.123401	-0.992357	-21.8585	28.2669	0
850	25100	0	0	20.603	4.25439	-0.71777	-0.69628	190.161	9.22057	0
850	27157	0	0	20.632	4.35023	-0.212521	0.977156	647.611	94.2927	0
850	45866	0	0	20.6631	4.24013	0.32985	-0.944034	422.458	69.5361	0
853	10941	0	0	4.80006	11.4019	-0.965808	-0.259258	175.188	10.8978	0
853	46963	0	0	4.84531	11.3571	-0.249919	-0.968267	70.4118	78.488	0
853	47935	0	0	4.84437	11.4793	-0.264735	0.964321	27.5334	35.9472	0
858	41265	0	0	1.71622	8.07544	-0.806484	-0.591256	488.641	71.3986	0
860	27295	0	0	9.09665	8.92741	0.176927	-0.984224	314.83	144.593	0
860	37736	0	0	9.12968	9.02654	0.73203	0.681273	375.663	84.3663	0
861	33305	0	0	17.0898	9.06246	-0.387556	-0.921846	504.65	392.656	0
863	42112	0	0	7.06754	6.77365	0.684029	-0.729455	120.863	30.1195	0
867	18214	0	0	15.3211	12.8735	0.816882	0.576804	710.731	150.342	0
867	40675	0	0	15.1985	12.8492	-0.975311	0.220835	123.097	0.852137	0
877	49531	0	0	8.6621	12.1869	-0.494159	-0.869371	458.314	175.154	0
878	23409	0	0	2.3048	4.53227	0.970555	0.240879	350.227	4.86172	0
878	26270	0	0	2.22631	4.451	-0.206397	-0.978468	305.285	25.0316	0
878	30503	0	0	2.17743	4.49323	-0.93885	-0.344326	336.835	14.6413	0
878	46687	0	0	2.28599	4.4678	0.688246	-0.725477	136.978	14.7858	0
884	22997	0	0	26.3376	6.54571	0.873981	0.48596	331.667	81.2019	0
884	36764	0	0	26.2261	6.46657	-0.747194	-0.664606	180.213	96.7155	0
884	41452	0	0	26.3035	6.44871	0.379426	-0.925222	420.112	150.415	0
886	30981	0	0	10.4703	8.60031	0.126634	-0.99195	118.414	320.536	0
886	35702	0	0	10.3985	8.64106	-0.916285	-0.400526	264.855	277.804	0
887	18468	0	0	6.59914	4.38962	-0.884487	0.466564	400.431	1.37498	0
890	28130	0	0	2.98424	6.43429	-0.927213	-0.374534	70.8849	15.8978	0
890	31378	0	0	3.04516	6.51467	0.109494	0.993987	103.134	6.05706	0
894	32109	0	0	26.9351	5.86112	-0.256111	0.966647	24.4066	26.2839	0
896	13137	0	0	6.26991	14.6934	0.98532	-0.170717	82.3113	30.9562	0
902	13037	0	0	9.40779	13.7116	0.00324157	0.999995	284.898	209.466	0
902	24511	0	0	9.35172	13.681	-0.844916	0.534899	-85.9196	26.5914	0
905	48879	0	0	9.54622	13.5511	-0.46027	0.887779	-144.194	12.1049	0
906	37428	0	0	26.0987	7.77276	0.355298	0.934753	48.7245	40.3519	0
909	22750	0	0	23.0883	8.30838	0.652717	-0.757601	730.762	155.453	0
909	37964	0	0	23.0506	8.39787	-0.0858312	0.99631	214.313	116.325	0
909	42323	0	0	23.0046	8.35431	-0.989735	0.142915	890.543	123.192	0
910	29800	0	0	3.18096	10.8528	0.897509	0.440997	206.023	13.4784	0
911	12196	0	0	3.0438	5.54528	-0.948494	-0.316794	472.643	16.381	0
911	33905	0	0	3.07716	5.62907	-0.471151	0.882053	112.253	10.1599	0
911	47648	0	0	3.17858	5.58129	0.98008	0.198602	523.946	38.7052	0
911	47902	0	0	3.09469	5.49926	-0.220483	-0.975391	295.934	57.3694	0
915	13240	0	0	12.5171	7.43057	0.999792	0.0203906	-5.90828	65.2079	0
915	19721	0	0	12.3784	7.43161	-0.999374	0.0353809	-81.0891	146.212	0
916	11491	0	0	16.5675	10.856	-0.997522	0.070356	824.773	471.696	0
917	38297	0	0	8.66669	12.5497	-0.314872	0.949134	81.9553	225.576	0
920	49309	0	0	8.53725	12.3374	0.481622	-0.876379	-39.6576	74.0847	0
923	15350	0	0	7.90435	1.07899	0.756209	0.65433	776.359	108.086	0
929	10665	0	0	10.5217	10.6528	-0.836514	0.547946	388.813	51.5997	0
930	40646	0	0	14.4557	15.638	0.426146	-0.904654	1012.73	77.8127	0
930	43371	0	0	14.3573	15.7332	-0.917914	0.396779	1700.57	101.398	0
936	20564	0	0	8.72128	9.15023	-0.718221	-0.695815	1299.23	206.606	0
937	15603	0	0	25.5701	8.85972	0.760368	0.649492	276.667	162.367	0
937	29213	0	0	25.4614	8.77581	-0.821195	-0.570647	134.684	76.9833	0
944	27030	0	0	2.37998	8.35701	0.751975	-0.659191	184.764	78.8279	0
945	32326	0	0	19.8361	1.78079	0.836048	-0.548656	429.331	109.637	0
952	51531	0	0	2.63876	15.6566	-0.738162	-0.674624	1.29409	25.2917	0
957	21380	0	0	17.3426	5.21473	0.901958	0.431824	421.299	4.09898	0
957	40715	0	0	17.2351	5.21923	-0.862674	0.50576	576.117	77.6504	0
961	31550	0	0	22.8285	2.80744	0.897725	-0.440555	461.781	64.212	0
961	44719	0	0	22.8223	2.8727	0.796969	0.60402	298.724	35.7913	0
962	26978	0	0	25.2695	5.75026	-0.841709	0.539931	494.23	42.1871	0
962	35535	0	0	25.3566	5.65069	0.423758	-0.905776	402.687	154.993	0
963	11181	0	0	9.6769	14.75	0.0775463	-0.996989	16.4203	191.637	0
963	16846	0	0	9.61316	14.8417	-0.907701	0.419618	168.888	98.5234	0
966	26437	0	0	16.3822	6.6342	0.823722	0.566993	12.2288	275.597	0
969	17433	0	0	10.2489	1.16491	0.766422	-0.642337	235.58	18.3729	0
969	21247	0	0	10.2153	1.26176	0.203963	0.978979	787.643	115.498	0
976	12145	0	0	2.3272	1.32227	0.0291518	0.999575	379.779	34.2706	0
978	11753	0	0	11.8775	15.543	0.478349	0.87817	614.155	546.792	0
978	36941	0	0	11.807	15.4762	-0.903177	-0.429268	1262.42	43.2466	0
982	43984	0	0	9.00431	5.48247	0.902436	0.430824	363.797	105.203	0
983	20088	0	0	23.9026	6.38335	0.159667	-0.987171	156.86	113.29	0
983	20114	0	0	23.9506	6.49717	0.81846	0.574564	213.474	102.372	0
983	27217	0	0	23.8853	6.528	-0.0773579	0.997003	-13.6501	0.351561	0
983	30000	0	0	23.8256	6.48775	-0.895375	0.445313	331.424	20.771	0
985	51413	0	0	24.4352	1.48953	-0.949934	-0.31245	9.63975	12.7394	0
986	16359	0	0	14.6325	2.69342	0.460636	-0.887589	1002.8	133.582	0
991	10045	0	0	5.79704	3.22517	0.960747	-0.277427	312.332	32.6009	0
991	34163	0	0	5.72266	3.31643	-0.0778816	0.996963	513.154	30.1998	0
991	40638	0	0	5.67901	3.19307	-0.687686	-0.726008	781.58	122.066	0
992	13566	0	0	24.8736	1.42144	-0.999922	-0.0125149	55.545	4.82007	0
1005	6612	0	0	11.1107	1.24036	0.915174	-0.403059	175.904	84.0157	0
1007	2117	0	0	19.1508	5.46643	-0.621643	-0.783301	460.902	243.56	0
1010	3759	0	0	8.72948	5.11355	0.743792	0.668411	1074.6	197.396	0
1013	7575	0	0	2.77123	8.2568	0.144033	0.989573	127.804	44.0644	0
1016	4733	0	0	2.427	5.79325	0.712974	0.701191	285.503	4.87456	0
1054	2262	0	0	14.6967	7.71307	0.740047	-0.672555	747.287	148.28	0
1060	9234	0	0	20.1977	9.94349	-0.400603	0.916252	555.747	187.598	0
1072	3337	0	0	19.1469	10.8726	-0.974956	0.222397	448.248	42.8896	0
1081	3881	0	0	6.6921	12.0801	0.984065	0.177811	393.851	115.827	0
1086	7584	0	0	19.3418	11.4469	-0.783722	0.621111	954.054	78.1472	0
1095	6332	0	0	12.7293	1.76663	-0.994436	-0.105339	158.917	65.0285	0
1129	8596	0	0	4.99919	15.3028	-0.840113	0.542412	43.2623	24.5792	0
1139	2094	0	0	22.1766	6.33995	-0.342116	0.939658	291.392	71.7498	0
1140	5327	0	0	16.9749	1.59785	-0.136178	-0.990684	629.007	0.624611	0
1140	6625	0	0	17.0326	1.62577	0.861408	-0.507913	404.996	0.476562	0
1145	4258	0	0	19.9895	11.0734	-0.601143	-0.799141	29.167	66.5664	0
1149	3633	0	0	13.3465	13.6397	0.943093	-0.332529	1522.93	136.604	0
1160	2197	0	0	6.7662	7.05141	-0.858468	-0.512868	804.584	107.616	0
1165	1409	0	0	18.6274	11.763	-0.500942	-0.865481	354.664	1283.06	1
1182	8611	0	0	1.20247	2.8192	0.996773	-0.0802695	269.918	12.482	0
1202	6326	0	0	13.82	1.3854	-0.197703	0.980262	1117.8	22.3903	0
1205	4052	0	0	23.144	9.69552	0.630871	0.775888	189.748	130.819	0
1205	9116	0	0	23.1483	9.58925	0.692466	-0.72145	226.141	198.471	0
1209	2079	0	0	13.6985	5.57979	0.0215167	-0.999768	620.589	44.4401	0
1209	3884	0	0	13.656	5.71005	-0.572357	0.820004	855.758	229.437	0
1209	7430	0	0	13.7685	5.64965	0.999711	-0.0240592	242.517	89.048	0
1212	1264	0	0	13.2463	8.77649	-0.648787	-0.76097	531.885	267.121	0
1216	5748	0	0	15.3253	10.0102	-0.159713	0.987163	1009.65	83.2854	0
1226	4635	0	0	9.20023	6.16202	0.637253	0.770655	939.121	125.81	0
1232	5677	0	0	8.72719	6.08388	0.736535	-0.676399	271.09	29.2407	0
1239	7789	0	0	13.6726	13.8086	0.133795	0.991009	1545.1	413.75	0
1240	3372	0	0	22.0624	7.41828	0.697347	0.716734	76.0377	11.0503	0
1258	8351	0	0	1.20592	8.79636	0.32466	-0.945831	-19.9455	0.103487	0
1270	1894	0	0	11.4193	13.9885	0.273497	0.961873	2665.07	854.75	0
1278	4526	0	0	8.13651	4.77401	-0.449032	-0.893516	920.369	139.806	0
1289	6360	0	0	2.72252	10.7655	-0.999311	0.0371218	403.648	41.0285	0
1326	5403	0	0	16.5592	5.36188	-0.153965	-0.988076	323.593	49.7081	0
1330	1694	0	0	20.9775	1.59648	-0.711127	0.703063	753.287	68.0063	0
1342	4647	0	0	25.8196	9.9343	0.998932	0.0462054	587	71.0645	0
1343	4524	0	0	23.0597	4.22664	-0.7553	-0.655379	66.0603	49.8642	0
1346	6825	0	0	9.23281	1.9367	0.532285	0.846565	587.417	24.9463	0
1364	7682	0	0	24.5801	3.86152	-0.759347	0.650685	307.235	43.9132	0
1365	9070	0	0	13.8023	6.21284	0.748613	0.663008	36.3684	266.055	0
1370	7101	0	0	26.5522	2.97754	0.999948	0.0101872	596.884	47.9056	0
1378	6279	0	0	23.8106	8.22881	-0.670722	-0.741709	10.239	28.9591	0
1390	3318	0	0	24.6867	8.26016	-0.545451	-0.838143	34.2301	93.4969	0
1413	6794	0	0	21.5691	9.7426	-0.487117	-0.873337	104.485	16.4065	0
1444	7762	0	0	4.50743	5.67387	-0.00801442	0.999968	406.533	71.929	0
1458	2416	0	0	26.6681	8.23612	-0.472302	0.881437	297.293	131.726	0
1471	4730	0	0	15.3825	2.08075	0.175674	0.984448	863.835	64.8639	0
1479	5898	0	0	8.33127	7.28217	-0.977898	-0.209083	27.1444	24.7027	0
1495	4088	0	0	26.6188	4.73	0.971324	-0.23776	689.957	55.5167	0
1503	7043	0	0	19.2794	1.66163	0.909487	-0.415732	801.433	188.1	0
1503	7601	0	0	19.1928	1.62435	-0.32378	-0.946132	516.925	218.335	0
1506	6723	0	0	24.9619	2.85331	-0.57396	-0.818883	276.571	66.538	0
1532	2571	0	0	1.39647	4.06056	0.733195	0.680018	380.786	11.9287	0
1532	6689	0	0	1.29141	3.97912	-0.841303	-0.540564	400.443	58.7375	0
1532	9681	0	0	1.33503	4.0808	-0.187861	0.982196	160.07	19.9037	0
1551	4314	0	0	6.96434	7.37391	-0.901172	-0.433461	840.868	23.0637	0
1562	7458	0	0	10.0202	5.74527	0.237335	0.971428	562.119	5.41938	0
1588	4552	0	0	5.14212	4.4371	-0.373894	-0.927471	700.93	84.9096	0
1590	7370	0	0	7.34121	10.63	-0.506289	0.862364	-15.4038	97.7104	0
1590	9505	0	0	7.38267	10.4954	0.0665081	-0.997786	-25.6892	3.47593	0
1610	9777	0	0	8.19688	9.47705	-0.883998	0.467491	335.453	25.9274	0
1616	1887	0	0	20.6203	10.4574	0.00568404	-0.999984	279.029	445.055	1
1621	4998	0	0	23.6704	1.80026	-0.488299	0.872676	275.964	14.4522	0
1622	4849	0	0	11.7197	3.87129	0.625964	0.779852	802.13	83.7626	0
1622	8796	0	0	11.6512	3.76354	-0.440221	-0.897889	1180.82	136.732	0
1624	5564	0	0	2.11905	7.42575	-0.988691	0.149967	325.611	2.88337	0
1624	7468	0	0	2.21892	7.47575	0.472594	0.88128	170.796	68.1926	0
1629	7458	0	0	9.99057	5.87353	0.639236	-0.76901	501.7	253.048	0
1635	2395	0	0	6.48478	4.32742	-0.834564	0.550911	57.3893	1.67753	0
1638	3195	0	0	1.07321	13.9757	0.2092	-0.977873	-25.3037	13.1115	0
1658	2079	0	0	13.7713	5.51784	-0.990257	-0.139255	103.224	137.676	0
1658	3589	0	0	13.9004	5.52118	0.996124	-0.0879647	77.8877	34.1966	0
1658	7430	0	0	13.8302	5.59163	-0.0843314	0.996438	1491.57	158.594	0
1662	3564	0	0	17.8783	7.18887	-0.486333	-0.873773	398.182	172.449	0
1663	5507	0	0	23.6744	9.43585	0.939285	0.343138	364.865	150.247	0
1666	7326	0	0	26.318	8.82357	-0.688939	-0.724819	79.2596	111.55	0
1680	5772	0	0	1.32829	7.26525	-0.429737	-0.902954	56.4813	2.19302	0
1687	5705	0	0	25.681	7.48464	0.864266	-0.503035	318.763	46.5253	0
1689	2402	0	0	21.5306	5.49626	0.988089	0.153886	55.8274	8.66252	0
1690	7552	0	0	26.4925	1.78067	-0.0241669	-0.999708	128.592	20.8463	0
1699	9203	0	0	4.13203	12.0189	-0.489983	0.871732	10.2791	30.7152	0
1711	9275	0	0	25.4154	3.07979	-0.948841	-0.315754	297.674	40.8505	0
1727	3656	0	0	2.72355	2.60867	0.179109	0.983829	350.37	57.8835	0
1733	1888	0	0	7.43506	13.681	0.959357	-0.282194	63.9104	28.1957	0
1733	6516	0	0	7.338	13.6716	-0.887766	-0.460295	261.339	2.69267	0
1750	2867	0	0	2.72726	13.466	-0.987759	0.155989	98.6763	21.0269	0
1755	6921	0	0	6.51842	8.8501	0.591797	0.806087	376.912	39.7053	0
1778	8918	0	0	16.1259	12.4667	0.554114	0.832441	-90.6026	157.016	0
1780	3051	0	0	7.85662	9.41914	0.815339	-0.578984	-126.203	17.0027	0
1790	7762	0	0	4.52817	5.80503	-0.316165	-0.948704	463.487	59.7422	0
1805	8121	0	0	18.3977	3.50086	0.621636	0.783306	287.879	46.0394	0
1808	4710	0	0	24.0838	3.34035	-0.0895991	0.995978	227.098	87.5504	0
1833	5884	0	0	26.4968	4.83699	0.859482	0.511166	534.59	81.2858	0
1833	6832	0	0	26.3953	4.81424	-0.995468	0.0950961	773.313	56.1778	0
1847	4862	0	0	5.56406	13.9255	-0.293836	-0.955856	9.91802	37.4163	0
1849	8714	0	0	14.0142	7.57868	0.989707	-0.143112	394.209	177.771	0
1856	5811	0	0	14.6879	11.2994	-0.93237	-0.361507	-78.3012	183.966	0
1877	8410	0	0	8.22976	2.74648	-0.924811	-0.380428	321.525	96.4088	0
1881	4191	0	0	19.4213	9.33744	0.808165	0.588956	-86.236	10.1443	0
1883	4524	0	0	22.9873	4.24747	0.290868	-0.956763	584.164	135.004	0
1894	7362	0	0	11.381	14.0358	-0.998077	-0.0619938	717.24	451.27	0
1918	6685	0	0	2.05159	1.34979	0.950548	0.310577	153.391	44.6706	0
1932	6446	0	0	14.9687	13.7418	-0.161027	0.98695	1337.89	344.27	0
1933	6921	0	0	6.51168	8.963	0.6835	-0.729951	39.6305	184.696	0
1954	3918	0	0	12.7285	15.6192	0.705431	0.708779	11167.5	2256.75	0
1955	9798	0	0	4.48426	11.2796	-0.768816	0.63947	30.4396	93.1262	0
1967	8312	0	0	1.5745	4.13558	0.313523	0.949581	198.876	6.6444	0
1986	9878	0	0	10.4273	12.0516	-0.72504	-0.688707	1551.25	125.878	0
1987	9041	0	0	6.97496	2.94092	-0.878884	-0.477035	283.035	30.9207	0
2003	8374	0	0	26.8912	2.3986	0.879001	-0.47682	246.123	11.5761	0
2012	4527	0	0	19.222	7.25095	-0.302628	-0.953109	102.955	29.1626	0
2019	8392	0	0	2.10063	10.8499	0.45843	-0.888731	13.1899	0.16822	0
2037	4341	0	0	3.98243	12.952	-0.987089	-0.160174	47.215	3.64852	0
2050	9274	0	0	2.62639	5.77122	-0.698101	0.715999	124.167	9.96956	0
2055	3882	0	0	21.2426	2.55216	0.966352	0.257222	226.807	39.7522	0
2056	5154	0	0	24.8167	4.34088	0.717401	0.696661	143.712	21.6327	0
2058	7573	0	0	2.14511	6.25651	-0.903048	-0.429539	491.013	75.0508	0
2058	8575	0	0	2.21312	6.36083	0.0288361	0.999584	93.053	19.0873	0
2066	6735	0	0	24.2188	9.59206	-0.212357	0.977192	-11.344	29.5703	0
2074	2956	0	0	4.13036	2.33093	-0.84413	0.536139	90.5915	11.0303	0
2081	8332	0	0	14.2217	13.5923	-0.664326	0.747443	5131.67	1269.52	0
2083	4628	0	0	3.66257	15.5679	-0.716217	-0.697878	43.6935	30.0437	0
2094	6097	0	0	22.1136	6.35876	-0.800631	-0.599158	130.737	105.311	0
2107	9165	0	0	24.548	9.40672	0.456301	-0.889826	79.2373	29.0079	0
2125	4927	0	0	10.0187	13.1004	-0.706706	0.707507	-102.467	117.812	0
2133	9545	0	0	19.2191	11.7015	0.818266	0.57484	-0.885927	20.9633	0
2142	8446	0	0	4.0023	10.0013	0.448491	-0.893787	-7.01231	49.8052	0
2143	8932	0	0	6.30356	1.87817	0.523288	0.852156	474.049	73.136	0
2161	5401	0	0	20.2176	3.70296	-0.401985	-0.915646	187.817	3.46154	0
2162	2715	0	0	15.1463	12.5655	-0.544425	0.83881	974.571	12.6463	0
2166	8276	0	0	11.2136	4.02407	-0.96032	0.278899	99.5101	9.68255	0
2174	3494	0	0	25.9598	5.83587	-0.741976	-0.670427	219.174	127.115	0
2181	6793	0	0	26.5482	7.55899	0.580151	-0.814509	35.5352	39.5297	0
2185	8874	0	0	22.6222	3.74123	-0.818635	-0.574314	-3.87802	30.3403	0
2201	9411	0	0	9.93345	6.80891	0.791576	0.61107	586.922	99.5836	0
2231	7375	0	0	8.38839	12.5371	-0.496262	0.868173	60.3817	131.308	0
2234	9587	0	0	14.9184	9.54739	0.490916	0.871207	623.466	536.616	0
2238	6847	0	0	17.9922	4.10842	-0.924619	-0.380893	199.712	28.5046	0
2247	2269	0	0	15.3801	14.2739	0.0918561	0.995772	1608.62	370.162	0
2247	4076	0	0	15.3276	14.2417	-0.929299	0.369328	1365.87	234.453	0
2262	8149	0	0	14.8177	7.69889	0.875857	0.482571	213.056	44.945	0
2282	7976	0	0	20.1063	5.73937	0.648895	0.760878	222.336	50.4208	0
2283	9521	0	0	8.43031	3.58934	-0.863654	0.504085	-37.0397	18.5091	0
2286	6078	0	0	9.81711	1.27473	-0.305299	-0.952257	962.847	48.4568	0
2287	3272	0	0	25.0959	5.98164	0.785429	0.618952	386.144	99.2183	0
2293	7085	0	0	16.5937	14.9073	-0.988069	-0.15401	75.2683	11.1694	0
2334	8322	0	0	12.4622	11.9448	-0.970054	0.242888	-219.744	137.599	0
2335	7407	0	0	18.0024	7.60629	0.952975	-0.303048	499.565	277.38	0
2341	4855	0	0	16.0501	5.50422	-0.410151	-0.912018	686.073	116.28	0
2341	6586	0	0	16.1192	5.5227	0.810463	-0.585789	650.314	113.478	0
2358	4856	0	0	14.3314	4.84507	0.275138	-0.961405	1389.88	255.499	0
2370	7637	0	0	11.5146	11.3587	-0.982864	0.184333	-210.944	77.2589	0
2408	5650	0	0	1.93853	11.959	-0.564719	0.825283	68.3633	99.9296	0
2410	2429	0	0	6.98289	8.57287	0.402073	-0.915608	110.321	60.3502	0
2428	8399	0	0	8.62017	2.51342	-0.999727	-0.0233642	182.404	4.69603	0
2439	5410	0	0	9.27649	8.27456	-0.342423	0.939546	676.442	190.447	0
2440	5718	0	0	14.2101	14.9368	-0.643216	0.765685	7941.85	382.629	0
2442	3551	0	0	8.96091	8.1238	0.961944	0.273247	411.149	138.075	0
2444	5819	0	0	3.28265	12.0451	-0.926772	0.375624	81.0574	32.6726	0
2445	5360	0	0	1.37286	8.7179	0.786097	0.618103	177.604	126.229	0
2445	8351	0	0	1.26257	8.71738	-0.79186	0.610703	250.169	127.711	0
2453	5258	0	0	9.08415	4.03067	-0.93398	0.357326	60.4938	2.05402	0
2453	5747	0	0	9.14076	3.94045	-0.0843291	-0.996438	740.523	64.4747	0
2461	7454	0	0	13.3905	1.76064	-0.909073	-0.416636	170.152	20.7328	0
2472	6586	0	0	16.2053	5.51845	-0.86455	-0.502547	4.96956	126.691	0
2482	2875	0	0	20.0862	1.4614	0.00551187	-0.999985	941.738	252.782	0
2495	2927	0	0	8.48038	12.8042	-0.960638	-0.277804	218.027	101.849	0
2495	6062	0	0	8.54993	12.8959	0.00886277	0.999961	192.508	218.509	0
2512	5489	0	0	26.318	5.91679	0.0768839	0.99704	66.1034	59.8736	0
2524	5790	0	0	8.55765	14.8445	-0.0384765	-0.99926	14.7826	95.4916	0
2544	7894	0	0	4.50884	8.49125	0.737759	-0.675065	35.7172	40.9445	0
2546	4396	0	0	7.1497	3.12072	0.976325	0.216311	444.464	40.8374	0
2554	4684	0	0	6.38467	1.05857	-0.97249	-0.232946	398.684	129.819	0
2557	9189	0	0	1.98687	6.67483	0.977416	0.211325	312.307	5.6381	0
2560	9941	0	0	19.2918	11.9738	-0.962955	0.269661	54.1419	697.366	1
2566	3114	0	0	12.8239	3.14096	-0.603279	0.797531	438.72	3.87171	0
2613	2902	0	0	5.37997	6.10653	-0.621263	-0.783602	324.037	42.033	0
2624	9112	0	0	17.6668	3.98361	-0.309993	-0.950739	451.599	131.056	0
2626	4274	0	0	21.5995	2.78353	0.791666	-0.610955	1014.9	127.752	0
2632	3620	0	0	18.7834	12.6859	-0.957174	0.289512	281.997	127.059	0
2658	6698	0	0	6.59639	14.4162	0.116019	0.993247	28.2702	11.8375	0
2665	8144	0	0	23.3834	7.30536	-0.852826	-0.522195	166.146	13.5682	0
2669	7140	0	0	7.59377	2.50785	0.0373082	-0.999304	316.737	10.7854	0
2695	9050	0	0	20.3754	6.57313	-0.984932	0.172943	600.607	148.531	0
2722	4353	0	0	10.4119	8.93013	0.893393	0.449277	600.186	422.891	0
2732	4743	0	0	9.63278	11.9343	-0.492882	0.870096	330.575	510.496	0
2748	4216	0	0	2.80793	14.3719	-0.748885	-0.6627	17.4734	40.7267	0
2750	8226	0	0	9.24881	4.81789	0.938975	0.343987	416.686	87.0354	0
2752	5653	0	0	2.93493	12.3678	0.982302	-0.187304	171.529	44.5575	0
2756	7579	0	0	16.8485	2.07785	-0.0595114	-0.998228	690.687	120.849	0
2806	9107	0	0	4.05062	2.00941	0.423488	-0.905902	19.1016	29.8262	0
2812	9140	0	0	1.31602	13.0405	0.443517	0.896266	51.6535	62.1358	0
2819	2973	0	0	22.3387	3.63696	0.396773	-0.917917	257.939	28.5098	0
2819	3850	0	0	22.3504	3.76705	0.554357	0.832279	74.935	35.6184	0
2823	4062	0	0	19.3759	3.91946	0.204363	-0.978895	488.727	31.68	0
2824	4937	0	0	19.8328	11.4441	-0.894802	0.446463	580.222	81.3966	0
2825	8239	0	0	16.9089	4.5745	0.420402	0.907338	757.291	183.238	0
2837	4860	0	0	16.0281	9.09269	0.354302	0.935131	1652.6	590.755	0
2838	7243	0	0	24.1285	1.3455	0.858047	-0.513572	524.983	51.6658	0
2859	4341	0	0	3.90039	12.8779	0.260892	0.965368	-41.0802	22.0648	0
2860	6515	0	0	7.94275	5.20042	-0.991057	0.133439	169.921	127.026	0
2863	8489	0	0	21.5404	10.2815	-0.998582	-0.0532426	51.1622	47.8634	0
2867	6896	0	0	2.62732	13.5401	-0.435439	0.900218	-5.97182	0.597962	0
2867	7265	0	0	2.69161	13.5385	0.480189	0.877165	-0.243562	26.7774	0
2879	5515	0	0	9.25114	5.08017	0.506711	0.862116	859.23	25.7792	0
2887	7253	0	0	20.7311	5.04455	-0.905185	-0.425017	187.59	73.138	0
2895	6869	0	0	9.32295	12.0672	-0.966747	-0.255736	176.262	110.161	0
2911	7609	0	0	14.2619	2.54985	-0.99095	0.134229	44.2702	1.90037	0
2912	3217	0	0	18.6796	6.29139	0.262333	0.964977	537.613	114.322	0
2923	6084	0	0	13.1823	13.7908	-0.0622352	-0.998062	3789.14	549.825	0
2933	7076	0	0	19.4128	1.78007	-0.199046	0.97999	416.12	67.2767	0
2944	6941	0	0	17.8859	8.71386	-0.456332	0.88981	1492.44	212.349	0
2951	6666	0	0	8.50824	15.8648	-0.106298	0.994334	-14.9873	8.88595	0
2961	7942	0	0	20.9796	1.07846	0.980411	-0.196961	217.952	36.3372	0
2996	7186	0	0	13.1454	3.48932	-0.451656	-0.892192	1018.15	191.828	0
3001	4260	0	0	9.06491	8.0346	-0.921611	-0.388114	360.048	83.8846	0
3030	4955	0	0	18.5151	8.10696	0.424256	-0.905542	1381.67	218.252	0
3030	7525	0	0	18.5006	8.24433	0.226255	0.974068	151.073	14.5631	0
3035	7913	0	0	20.8196	7.43914	0.49529	-0.868728	1202.51	216.101	0
3051	4428	0	0	7.91427	9.44859	0.00579172	0.999983	317.701	163.316	0
3057	6546	0	0	12.6244	8.71732	0.410376	0.911916	1431.32	322.103	0
3070	6553	0	0	1.73166	4.83236	0.641589	-0.767049	51.9021	27.1222	0
3074	4406	0	0	4.51943	5.36018	-0.993583	0.113103	68.6329	78.9704	0
3110	5235	0	0	13.1505	14.9087	-0.828265	-0.560337	1458.89	476.908	0
3117	7992	0	0	25.3605	8.98567	-0.855877	-0.51718	693.243	176.328	0
3134	8433	0	0	15.2005	9.57331	0.860143	0.510053	152.132	389.852	0
3142	8613	0	0	12.8898	11.0472	-0.67768	0.735357	540.554	492.479	0
3169	3977	0	0	11.7182	13.1413	0.291307	-0.95663	1934.68	960.853	0
3170	5111	0	0	23.4507	5.29051	0.965254	0.261314	71.6128	55.8709	0
3170	5562	0	0	23.3068	5.26566	-0.996982	-0.0776326	150.915	76.174	0
3176	7219	0	0	1.74277	12.5023	0.843952	0.536418	149.457	65.034	0
3185	5120	0	0	10.5141	1.74601	0.773636	-0.633631	342.786	46.6006	0
3191	9220	0	0	3.22693	4.84095	0.40731	-0.91329	49.8135	7.85661	0
3195	3827	0	0	1.13654	13.9525	0.791219	0.611533	117.324	34.1012	0
3220	3292	0	0	11.6021	7.32892	0.998872	0.0474796	199.74	59.3921	0
3229	8420	0	0	12.8177	15.1457	0.780503	-0.625152	-689.112	414.553	0
3231	3330	0	0	13.8516	14.1039	-0.00751722	0.999972	1762.4	16547.5	1
3252	6987	0	0	22.4748	5.203	-0.918913	0.394461	678.842	53.691	0
3260	4783	0	0	15.6514	10.6695	0.255198	-0.966889	2086.62	297.771	0
3261	8554	0	0	17.6177	8.44928	0.976884	-0.213771	120.382	96.1092	0
3269	7990	0	0	7.2293	3.75782	0.430216	0.902726	328.316	37.7565	0
3293	8494	0	0	20.2504	7.99896	0.746024	-0.665919	388.659	20.5054	0
3313	9340	0	0	9.38508	7.6047	0.545789	0.837923	69.7945	27.3535	0
3328	4871	0	0	4.81801	12.8198	-0.830262	-0.557373	172.651	47.1693	0
3329	4529	0	0	1.61015	9.54518	0.0571336	-0.998367	25.6545	8.52359	0
3331	8062	0	0	14.0155	6.50817	0.0870849	-0.996201	1767.02	7.64495	0
3340	6842	0	0	8.02195	8.59765	-0.124821	-0.992179	178.863	63.8257	0
3372	4895	0	0	22.1852	7.46003	0.989639	-0.14358	843.942	104.418	0
3384	9926	0	0	26.9607	4.20534	0.26251	0.964929	122.129	25.7223	0
3392	7539	0	0	16.7017	13.3291	0.489908	-0.871774	1567.33	482.849	0
3401	4436	0	0	23.2253	9.24923	0.872481	-0.488647	652.673	194.614	0
3416	3827	0	0	1.23457	13.9836	-0.999043	0.0437502	110.275	9.60797	0
3452	4542	0	0	19.6068	12.1169	-0.996418	0.0845627	316.448	128.198	1
3473	5905	0	0	19.5432	3.08569	-0.433612	0.901099	639.295	14.9278	0
3486	8146	0	0	9.70153	5.21966	-0.593063	-0.805156	1296.14	279.014	0
3507	8760	0	0	12.1867	8.09127	0.297608	-0.954688	699.412	107.207	0
3510	7168	0	0	15.646	8.99098	0.792324	0.610101	13.607	248.826	0
3522	7836	0	0	26.8424	8.16949	0.848006	0.529986	600.167	190.246	0
3523	7121	0	0	12.8958	2.39551	0.299511	-0.954093	769.208	126.64	0
3523	8076	0	0	12.9179	2.51991	0.610183	0.79226	728.826	184.616	0
3545	7991	0	0	16.9265	1.29879	0.993597	-0.112984	281.267	95.8507	0
3551	4260	0	0	9.01209	8.07714	-0.182167	-0.983268	767.538	119.897	0
3555	6791	0	0	19.28	3.59276	0.933453	0.3587	182.934	55.349	0
3558	8122	0	0	9.99931	2.64776	-0.422394	-0.906412	938.113	146.407	0
3561	5624	0	0	5.54922	2.76522	-0.828301	0.560283	66.592	29.2306	0
3565	5221	0	0	16.6612	10.2975	0.908117	-0.418716	624.819	203.297	0
3565	7798	0	0	16.6157	10.3979	0.283168	0.95907	103.304	302.608	0
3566	3795	0	0	12.4204	2.49644	-0.933536	0.358485	268.201	263.774	0
3571	5861	0	0	15.575	7.48489	-0.917456	-0.397838	-45.1367	136.022	0
3579	6662	0	0	3.00058	9.15939	-0.884377	0.466773	73.879	12.6559	0
3594	5085	0	0	4.30801	5.40395	0.934151	0.356877	662.634	68.4175	0
3602	8522	0	0	9.98848	1.6533	-0.667361	0.744735	407.274	89.2389	0
3612	8113	0	0	12.2394	10.1831	0.268878	-0.963174	1320.03	269.397	0
3615	8914	0	0	7.16282	2.20504	-0.974148	0.225912	0.0510331	44.9284	0
3622	7847	0	0	15.8446	13.2321	0.954906	-0.296907	1217.07	306.778	0
3622	8892	0	0	15.7544	13.3265	-0.253143	0.967429	763.579	539.937	0
3642	9665	0	0	15.1701	11.9688	-0.967816	0.251658	-307.087	17.7869	0
3671	4701	0	0	2.56243	12.796	0.355278	-0.934761	-22.5256	23.177	0
3697	9931	0	0	15.5864	15.3813	-0.936073	0.351806	594.032	110.973	0
3701	7117	0	0	17.7675	5.73047	-0.8604	0.509619	593.751	89.3096	0
3717	6774	0	0	7.2675	8.70426	-0.998143	-0.0609068	69.1223	76.3815	0
3752	9001	0	0	19.9428	6.94305	0.323361	-0.946276	686.457	67.1038	0
3758	3909	0	0	5.61686	12.491	0.798181	-0.602418	43.7892	7.22652	0
3759	8438	0	0	8.75369	5.23049	-0.416033	0.90935	-20.7659	32.2359	0
3765	7619	0	0	2.62701	7.01524	-0.910811	-0.412823	371.379	14.781	0
3775	9264	0	0	21.2008	4.94345	0.720975	0.692961	214.411	16.525	0
3786	6608	0	0	13.9224	12.4858	0.00705398	0.999975	1706.34	321.425	0
3797	8045	0	0	6.11693	3.33768	-0.997591	-0.0693658	164.062	1.25987	0
3814	9316	0	0	16.055	5.77691	-0.927313	0.374288	159.021	9.33046	0
3823	7799	0	0	18.1612	8.3839	0.45042	0.892817	28.6868	14.8123	0
3829	8077	0	0	16.435	14.9389	-0.297282	-0.95479	127.499	34.3713	0
3839	4572	0	0	9.88754	12.2721	-0.666753	-0.745279	1142.17	178.625	0
3850	8176	0	0	22.4569	3.81675	0.993978	-0.10958	175.274	95.5337	0
3852	6461	0	0	9.39303	6.38355	0.956269	-0.29249	35.71	41.255	0
3853	9303	0	0	9.92096	8.30186	0.980976	-0.194127	4.85023	33.0155	0
3865	7816	0	0	2.64724	6.03802	-0.700141	0.714005	42.8852	54.3955	0
3900	4349	0	0	17.0801	2.98903	0.646031	-0.763311	951.903	112.553	0
3900	6027	0	0	17.0151	3.0913	-0.416375	0.909193	1173.64	141.008	0
3919	8476	0	0	16.3237	3.61009	0.702735	-0.711451	344.38	0.848974	0
3941	8036	0	0	26.5588	2.49332	-0.869937	0.493163	388.885	52.1595	0
3947	6778	0	0	8.22603	10.1966	-0.380037	0.924971	327.47	53.123	0
3954	9520	0	0	14.416	12.1827	-0.297436	-0.954742	2485.53	502.597	0
3964	6673	0	0	16.341	4.44501	-0.762599	0.646872	1047.35	311.522	0
4000	4343	0	0	6.63238	13.4353	0.608852	-0.793284	99.2784	13.3614	0
4023	5811	0	0	14.5752	11.2877	0.986751	-0.16224	130.015	441.748	0
4025	4416	0	0	2.57217	7.6003	0.988847	-0.148935	550.402	83.1673	0
4050	5308	0	0	8.25638	13.1249	0.536815	0.8437	254.974	69.0226	0
4059	5372	0	0	13.4681	7.09278	0.99905	-0.0435746	-197.256	37.4586	0
4059	9900	0	0	13.3247	7.06696	-0.921023	-0.389508	414.716	141.944	0
4062	8643	0	0	19.3354	3.83411	-0.887477	-0.460853	96.1658	56.4711	0
4062	8815	0	0	19.3869	3.80216	-0.0191606	-0.999816	439.888	150.435	0
4065	8080	0	0	17.2321	14.2463	-0.654545	0.756023	617.29	27.853	0
4076	7358	0	0	15.273	14.312	-0.127526	0.991835	937.333	193.992	0
4078	4365	0	0	6.0383	1.29247	0.838023	-0.545634	88.8807	31.5201	0
4084	6241	0	0	1.67115	6.54916	0.536936	-0.843623	126.446	10.8081	0
4103	8660	0	0	6.43745	2.84047	-0.0753532	0.997157	235.516	50.0679	0
4103	9982	0	0	6.49367	2.81158	0.854253	0.519857	540.34	67.3503	0
4152	7731	0	0	11.3715	10.6505	-0.994214	-0.107415	102.003	447.866	0
4152	7808	0	0	11.4713	10.6064	0.588928	-0.808186	956.591	563.036	0
4160	4603	0	0	23.2458	3.26931	-0.0340534	-0.99942	237.612	34.211	0
4171	8821	0	0	21.8592	9.25671	0.999182	0.0404317	979.775	181.8	0
4196	5417	0	0	9.58489	5.67862	-0.449325	0.893368	364.267	88.5504	0
4203	6189	0	0	19.2627	1.40283	0.929606	-0.368555	229.685	1.26391	0
4240	4946	0	0	26.0485	4.96784	-0.445767	-0.895149	-27.8323	32.364	0
4259	7215	0	0	5.32102	14.0728	0.811302	-0.584627	15.1359	32.3357	0
4260	8008	0	0	9.00185	7.93548	0.0387412	-0.999249	594.587	116.001	0
4290	9752	0	0	26.2986	9.31064	0.796572	0.604543	144.975	92.842	0
4360	9832	0	0	4.78083	13.1253	-0.689574	-0.724215	85.7689	87.4591	0
4369	8198	0	0	11.3866	10.2227	-0.22494	-0.974373	3013.08	53.5844	0
4437	8397	0	0	19.8618	2.17184	-0.951067	0.308985	91.8588	35.2422	0
4452	7754	0	0	18.2691	9.82822	0.768103	0.640326	395.904	155.248	0
4527	4528	0	0	19.268	7.20863	0.925289	0.379264	-6.96858	21.1107	0
4527	9230	0	0	19.2084	7.10738	0.118034	-0.99301	366.167	163.688	0
4528	4715	0	0	19.3167	7.1726	-0.0940617	-0.995566	354.874	76.0366	0
4542	5533	0	0	19.5642	12.0659	0.260922	-0.96536	364.136	270.548	1
4554	8395	0	0	9.46286	5.07134	0.450895	-0.892577	201.387	45.0854	0
4565	6256	0	0	8.41815	3.70956	-0.943802	0.330512	316.408	54.9086	0
4565	9003	0	0	8.46371	3.75104	-0.241063	0.970509	854.799	103.874	0
4565	9521	0	0	8.42707	3.64974	-0.805916	-0.59203	825.817	166.327	0
4605	8528	0	0	7.99676	3.05155	0.218453	0.975847	1318.77	123.239	0
4628	7462	0	0	3.65919	15.4806	0.660122	-0.751158	46.0561	21.552	0
4630	8691	0	0	10.2769	4.21816	-0.958898	-0.283752	-25.3345	27.4161	0
4635	5768	0	0	9.26403	6.1485	0.267461	-0.963569	622.339	19.8609	0
4655	7684	0	0	21.1739	3.3341	0.730464	0.682951	-46.7002	8.20781	0
4668	8745	0	0	2.33114	13.0601	-0.196715	-0.980461	-10.0153	54.8906	0
4684	6477	0	0	6.31979	1.10985	0.0021519	0.999998	685.499	101.029	0
4693	9252	0	0	8.57229	4.92427	0.648334	0.761356	1002.91	21.2628	0
4705	6235	0	0	23.0656	1.85713	-0.973328	0.229418	442.203	104.512	0
4710	8642	0	0	24.1172	3.44558	0.64767	0.761921	170.171	45.597	0
4712	9529	0	0	14.8046	12.1762	0.886597	0.462543	-5.31713	245.799	0
4727	7755	0	0	24.7275	6.75807	0.983354	0.181699	678.036	83.6008	0
4732	5547	0	0	13.431	2.84492	-0.983347	0.181737	193.474	228.238	0
4739	9726	0	0	8.97912	8.96975	-0.0278669	0.999612	1284.88	249.255	0
4747	8082	0	0	1.20919	7.81415	-0.999672	-0.0255916	478.093	51.802	0
4755	7532	0	0	13.5008	9.89543	-0.950303	-0.311325	-59.4575	100.674	0
4761	8682	0	0	8.51348	4.09807	0.835602	0.549335	582.813	210.583	0
4807	5339	0	0	26.2514	5.32632	0.608686	-0.793411	149.295	99.1446	0
4820	6660	0	0	7.72764	7.59955	-0.573597	0.819138	-79.51	24.9879	0
4841	6576	0	0	8.89654	6.05318	0.116137	-0.993233	262.941	0.692718	0
4851	5409	0	0	2.36127	4.33155	-0.942407	-0.334469	372.392	2.0164	0
4861	9443	0	0	18.056	5.81598	0.854042	-0.520205	936.409	254.35	0
4862	6636	0	0	5.4795	13.8352	-0.934742	-0.355328	234.887	59.8547	0
4864	7197	0	0	2.09986	3.30242	-0.883469	0.46849	430.454	30.5816	0
4888	7309	0	0	17.3145	8.1006	-0.0124693	0.999922	618.016	10.0841	0
4889	8333	0	0	19.4791	8.0076	-0.828601	0.559839	1141.51	63.7034	0
4895	7161	0	0	22.2527	7.37776	-0.0513263	-0.998682	124.555	18.0205	0
4946	9739	0	0	26.0088	4.86067	-0.2446	-0.969624	3.94949	37.0095	0
5043	9443	0	0	18.1157	5.84357	-0.158826	-0.987307	589.733	143.607	0
5076	9225	0	0	9.55379	4.00263	-0.882642	0.470047	54.9084	24.984	0
5121	8731	0	0	12.4583	3.44147	-0.996326	-0.0856371	-2.19215	185.088	0
5134	7867	0	0	1.33498	1.30089	0.68883	0.724923	162.124	7.18049	0
5176	7507	0	0	7.68496	1.70824	-0.543497	-0.839411	740.375	26.7361	0
5213	5505	0	0	17.7479	12.9604	0.414619	-0.909995	442.694	27.0046	0
5219	5909	0	0	18.4304	12.4261	0.792599	0.609744	-92.9423	38.5057	0
5234	5804	0	0	12.2961	4.76486	0.997232	0.0743594	-41.6808	79.7497	0
5258	7827	0	0	8.98549	4.03403	-0.956213	-0.292671	41.6091	44.4722	0
5301	9447	0	0	18.8757	11.7933	0.577276	0.816549	798.933	1567.29	1
5316	6308	0	0	6.0363	14.7367	-0.942928	-0.332996	210.197	9.65882	0
5327	6625	0	0	17.029	1.55756	0.909594	0.415498	454.121	41.3174	0
5341	8337	0	0	21.9754	5.93879	-0.549442	-0.835532	78.0208	38.2684	0
5343	6612	0	0	11.1162	1.17549	0.833131	0.553076	242.505	35.1574	0
5357	7458	0	0	10.1107	5.82632	-0.991724	-0.128387	460.583	124.912	0
5357	9452	0	0	10.2249	5.87956	0.735809	0.677189	594.979	201.999	0
5365	8522	0	0	9.88374	1.75601	0.757647	-0.652664	290.664	56.399	0
5370	8819	0	0	10.706	6.52614	-0.35304	-0.935608	1466.13	78.3051	0
5384	6086	0	0	26.7433	7.47122	0.369638	-0.929176	-3.52353	3.60228	0
5387	6228	0	0	3.01234	10.8495	0.00231837	-0.999997	-17.7739	39.6348	0
5387	8636	0	0	3.07324	10.9323	0.955469	0.295092	337.916	1.07399	0
5399	6414	0	0	20.3519	1.43817	-0.430434	-0.902622	-1.37361	26.5604	0
5428	5442	0	0	12.1303	3.83724	-0.955912	-0.293654	211.561	12.1737	0
5429	8318	0	0	6.79631	4.50405	0.758638	0.651512	571.283	90.5298	0
5432	9178	0	0	25.9179	2.34803	-0.35264	-0.935759	125.18	14.0872	0
5433	8413	0	0	5.53711	9.02515	0.743397	-0.66885	91.3221	91.0096	0
5499	8333	0	0	19.4834	8.07418	-0.892254	-0.451533	350.854	181.75	0
5500	7783	0	0	6.57566	6.55313	-0.707245	0.706969	142.467	16.6923	0
5500	8488	0	0	6.5562	6.4923	-0.986032	-0.166557	28.473	15.9092	0
5506	5932	0	0	22.8489	8.21452	0.744969	0.667099	56.6712	50.3543	0
5575	6115	0	0	1.32903	9.47103	0.738081	-0.674712	148.427	68.5452	0
5591	9595	0	0	14.3909	1.33781	-0.864745	0.502211	655.863	167.973	0
5593	7415	0	0	21.1228	9.80994	-0.42584	0.904798	410.201	120.854	0
5609	7410	0	0	2.51216	7.07332	0.778336	0.627849	245.148	36.2261	0
5631	8876	0	0	20.842	2.71002	-0.622453	-0.782657	11.7204	70.4199	0
5649	6904	0	0	11.8422	14.6794	-0.981091	-0.193549	985.73	747.542	0
5669	6389	0	0	14.7074	11.0631	0.988317	0.152409	-357.767	174.086	0
5673	8713	0	0	21.5506	9.28165	-0.625088	-0.780554	202.912	153.615	0
5677	6576	0	0	8.85321	6.0154	0.968248	-0.249992	16.6653	90.8004	0
5683	8935	0	0	5.96345	12.4917	0.992804	0.119749	311.554	86.9862	0
5691	8854	0	0	13.6697	6.62791	0.106437	-0.994319	1290.12	9.20214	0
5700	9133	0	0	12.3994	7.2531	0.346651	-0.937994	837.98	146.064	0
5724	6600	0	0	5.38443	11.4009	0.946034	-0.324068	233.934	112.189	0
5725	8571	0	0	16.7185	3.8706	-0.709329	-0.704877	427.415	65.2635	0
5765	7610	0	0	2.06749	4.64299	-0.887708	0.460407	393.456	62.9882	0
5787	9164	0	0	19.7554	6.78872	0.030126	0.999546	537.863	172.729	0
5807	7939	0	0	25.3464	2.26405	-0.144707	-0.989475	198.669	27.075	0
5822	8041	0	0	9.94827	9.15846	0.904564	0.426338	253.395	139.633	0
5823	6153	0	0	7.37884	7.00061	-0.973648	-0.228054	602.674	121.844	0
5823	9056	0	0	7.50806	7.02657	0.986193	0.1656	481.477	21.9358	0
5833	8044	0	0	3.4573	9.10638	-0.271999	-0.962297	162.631	103.82	0
5833	8917	0	0	3.51899	9.12242	0.707028	-0.707186	21.8134	14.7201	0
5841	7344	0	0	5.50476	7.66328	-0.996745	-0.0806239	760.498	53.2189	0
5854	6815	0	0	16.1399	9.80683	-0.756939	0.653485	1338.49	151.911	0
5895	9529	0	0	14.9268	12.2428	-0.868953	-0.494895	-77.2938	68.0405	0
5900	9436	0	0	25.1031	4.67231	-0.8661	-0.499871	360.237	106.092	0
5904	9696	0	0	24.3395	5.22384	-0.0529857	-0.998595	10.7836	39.3897	0
5905	6850	0	0	19.5837	3.14029	0.988448	-0.151561	-20.9164	16.5991	0
5908	9791	0	0	2.4207	12.3341	0.232186	-0.972671	-36.9457	15.825	0
5910	6383	0	0	5.69342	6.95904	-0.437959	0.898995	176.276	4.12901	0
5921	6384	0	0	10.4794	4.60404	0.920945	-0.389694	368.458	228.226	0
5921	8587	0	0	10.4056	4.68496	-0.302659	0.953099	732.857	192.845	0
5927	8084	0	0	15.5243	8.41112	-0.919903	-0.392145	-62.1854	153.63	0
5957	8948	0	0	2.17279	7.83605	0.221321	0.975201	304.208	73.1856	0
6015	7414	0	0	6.81382	10.8091	-0.18838	0.982096	196.74	164.794	0
6016	6591	0	0	19.5972	3.63798	0.48194	0.876204	21.7517	6.94742	0
6020	8360	0	0	15.2026	6.56327	0.873362	-0.487072	270.625	95.7837	0
6036	7609	0	0	14.1178	2.55019	0.991564	0.129619	297.656	52.4	0
6044	8061	0	0	21.9263	2.24193	-0.741853	-0.670562	3.90244	16.2485	0
6068	9053	0	0	13.6122	3.57445	0.410267	-0.911966	1084.07	163.001	0
6070	7976	0	0	20.1649	5.72891	-0.345598	0.938383	991.43	93.7249	0
6095	7766	0	0	8.21193	7.53422	0.243838	0.969816	846.959	99.3373	0
6103	8752	0	0	7.25898	1.35958	-0.971078	0.238764	64.1234	65.3317	0
6119	8755	0	0	20.5076	6.45152	0.687264	0.726408	188.475	92.6272	0
6149	6721	0	0	8.00065	9.78615	-0.346036	0.938221	241.667	251.225	0
6153	7686	0	0	7.28373	6.91352	-0.312783	-0.949825	1107.55	45.5714	0
6170	8395	0	0	9.44456	4.95479	0.703478	0.710717	898.458	8.52246	0
6174	6490	0	0	6.04304	2.80159	0.388654	-0.921384	180.545	8.63422	0
6182	6500	0	0	18.2075	6.371	0.0187279	0.999825	133.977	6.43917	0
6190	9662	0	0	10.4446	15.6753	-0.144984	0.989434	-212.241	56.17	0
6203	6582	0	0	26.6762	8.43546	0.69736	-0.716721	434.968	208.407	0
6214	6837	0	0	12.3314	9.94074	0.977002	-0.213231	-76.0232	112.647	0
6237	6815	0	0	16.0304	9.89598	0.793132	-0.609049	743.116	234.81	0
6279	9341	0	0	23.8186	8.1268	0.778636	-0.627475	357.219	127.023	0
6292	7887	0	0	19.4204	3.05161	-0.472635	0.881258	892.007	143.008	0
6302	8598	0	0	1.88744	15.7603	0.302358	0.953194	-11.6621	1.24979	0
6316	6342	0	0	14.6574	4.15073	0.981652	-0.190683	336.621	50.988	0
6321	8320	0	0	5.07805	7.91108	0.495273	-0.868737	-79.3168	10.1367	0
6408	9418	0	0	15.7017	14.5509	0.0279529	-0.999609	1171.86	585.644	1
6408	9634	0	0	15.6345	14.599	-0.954731	-0.297469	-5683.32	2305.52	1
6424	8661	0	0	4.65909	5.9396	0.99851	0.0545763	284.474	92.2944	0
6431	9437	0	0	21.6981	4.35666	-0.49543	-0.868648	256.791	2.9538	0
6439	7966	0	0	24.7635	2.84793	0.388656	-0.921383	68.5381	31.5072	0
6450	8714	0	0	14.1258	7.63019	-0.532512	-0.846423	1532.91	405.05	0
6467	7989	0	0	23.2584	8.65942	-0.91902	-0.394211	225.25	123.065	0
6476	7728	0	0	7.15653	9.83041	0.259377	0.965776	559.162	123.769	0
6495	8754	0	0	14.1204	14.302	0.997355	-0.0726863	286.866	63.7198	0
6501	7007	0	0	8.88702	5.30509	0.852338	0.522991	682.931	139.792	0
6534	8655	0	0	11.7686	6.95056	-0.213331	-0.97698	831.545	86.3308	0
6626	9548	0	0	1.06119	13.8087	-0.944476	0.328582	190.589	34.4496	0
6651	9937	0	0	14.3732	14.5633	-0.68582	-0.727771	-346.868	327.975	0
6694	6746	0	0	15.8446	8.68308	0.495643	0.868526	816.415	312.997	0
6745	7167	0	0	15.5022	5.01732	-0.385012	-0.922912	1001.31	162.66	0
6758	8408	0	0	5.21674	6.51878	-0.595642	-0.80325	324.288	37.8341	0
6844	7163	0	0	19.4928	2.36866	0.807796	-0.589462	818.88	123.875	0
6850	9237	0	0	19.6258	3.18888	-0.292525	0.956258	1178.3	32.3907	0
6898	7061	0	0	5.95951	2.56379	-0.699518	0.714615	202.469	26.2955	0
6898	9057	0	0	6.01927	2.44218	0.137871	-0.99045	358.62	30.1538	0
6936	8842	0	0	3.42098	14.0382	-0.976563	0.215232	93.2336	20.2392	0
6947	9296	0	0	9.34566	2.7376	-0.294802	-0.955558	1111.12	185.937	0
6947	9539	0	0	9.29707	2.78642	-0.957177	-0.289505	151.58	25.3599	0
6969	8216	0	0	12.1553	11.6651	-0.653826	-0.756645	520.983	252.953	0
6982	8590	0	0	17.1134	4.20276	0.327168	0.944966	793.735	177.912	0
7018	9499	0	0	26.4917	9.27807	-0.943887	0.330269	559.65	187.831	0
7018	9771	0	0	26.5897	9.19939	0.526477	-0.85019	8.46567	68.8243	0
7068	7727	0	0	10.925	14.1185	0.993344	0.115183	614.333	488.848	0
7134	8429	0	0	3.31734	15.8291	-0.644145	-0.764903	39.1594	18.0545	0
7143	7778	0	0	7.11119	13.3242	0.996588	-0.082533	219.35	75.1507	0
7145	9189	0	0	2.06774	6.72635	-0.604883	-0.796315	115.83	15.9652	0
7228	9906	0	0	25.9857	1.80197	-0.469268	-0.883056	11.165	15.771	0
7268	7754	0	0	18.2676	9.91136	0.790617	-0.612311	157.869	1260.04	1
7284	7375	0	0	8.39374	12.641	-0.58353	-0.812092	736.504	151.974	0
7305	9872	0	0	9.91131	15.8914	0.556463	0.830872	47.9887	24.3862	0
7309	8329	0	0	17.263	8.19229	-0.847786	0.530338	726.39	160.905	0
7336	8125	0	0	23.0242	7.86376	0.383865	-0.923389	356.495	109.33	0
7365	8715	0	0	23.3656	7.7166	0.885984	-0.463716	383.808	19.8125	0
7365	9656	0	0	23.3656	7.7811	0.884511	0.46652	-57.6072	31.4586	0
7373	9334	0	0	18.9334	6.88246	0.981011	-0.193953	106.562	99.0913	0
7386	9618	0	0	6.594	2.37973	-0.240679	-0.970605	396.39	65.0333	0
7401	8492	0	0	4.28681	11.6912	-0.351186	0.936306	-20.2787	3.63509	0
7405	7423	0	0	1.98465	4.33824	0.213079	0.977035	231.05	5.12599	0
7414	7536	0	0	6.86121	10.8913	0.944647	0.328089	767.771	159.471	0
7423	9161	0	0	2.05108	4.3592	0.735569	-0.67745	214.15	1.16964	0
7474	8125	0	0	22.9903	7.79683	0.971338	0.237704	232.028	152.668	0
7553	9382	0	0	5.0273	11.4858	0.611909	0.790928	275.867	16.3132	0
7558	7975	0	0	8.91228	13.7081	-0.777444	0.628952	-46.1379	66.9188	0
7668	9714	0	0	2.65415	4.12326	0.997559	-0.0698271	229.372	30.8557	0
7685	7911	0	0	3.18724	13.1487	-0.848576	0.529074	135.438	72.0598	0
7715	9512	0	0	13.5049	6.32964	0.0919886	-0.99576	1576.17	71.9474	0
7762	9583	0	0	4.44617	5.71202	-0.901412	-0.432963	151.645	9.03315	0
7819	9568	0	0	17.4559	13.0507	0.932751	0.36052	341.603	253.625	0
7850	9601	0	0	14.1915	14.7095	-0.828506	-0.559981	-134.288	10.8987	0
7866	8540	0	0	14.2213	5.48232	-0.251752	-0.967792	639.05	219.502	0
7902	9889	0	0	16.53	8.69647	0.711909	-0.702271	1014.23	156.021	0
7922	8838	0	0	15.3764	12.1716	-0.622545	-0.782584	82.3455	139.536	0
7923	8558	0	0	12.3863	8.4378	-0.262532	0.964923	364.883	76.2417	0
8064	8697	0	0	17.7948	4.98827	0.395036	-0.918666	1288.96	18.801	0
8134	9451	0	0	22.3954	7.25066	-0.909497	-0.41571	370.947	121.811	0
8163	8354	0	0	13.6673	2.87772	0.641528	0.7671	529.226	61.7813	0
8195	9080	0	0	3.77746	3.1489	-0.424208	0.905565	74.5615	22.5605	0
8197	8838	0	0	15.3226	12.044	0.126105	0.992017	102.991	192.007	0
8212	9992	0	0	2.87454	8.02619	0.579446	-0.815011	15.6928	48.4677	0
8240	9431	0	0	2.17265	2.45785	-0.0351538	-0.999382	136.353	2.90102	0
8286	9036	0	0	5.25241	5.72352	0.994957	0.100302	627.615	62.2394	0
8289	8844	0	0	24.9831	4.24505	-0.279148	0.960248	9.87591	6.76939	0
8301	9658	0	0	23.146	2.42585	0.984238	-0.176847	126.796	17.1646	0
8354	8986	0	0	13.6822	2.98894	-0.416382	0.90919	946.061	79.7068	0
8355	9367	0	0	12.9761	8.59477	-0.575462	-0.817828	603.544	253.175	0
8399	9207	0	0	8.48596	2.48428	-0.919324	-0.393501	618.887	74.2908	0
8426	9671	0	0	16.0232	11.1043	0.452455	0.891787	-1784.92	2392	1
8427	8624	0	0	10.8883	9.50322	-0.93644	0.350827	12.2844	83.7426	0
8474	8773	0	0	5.45736	15.2576	-0.971696	-0.236233	76.2026	3.5957	0
8488	9347	0	0	6.46227	6.51232	-0.832357	0.55424	57.4706	10.2681	0
8522	8974	0	0	9.97345	1.77329	0.462364	0.88669	427.251	141.867	0
8542	9165	0	0	24.6535	9.34896	-0.995544	-0.0942989	520.693	31.0873	0
8544	8763	0	0	1.6267	12.0068	0.998939	0.0460596	257.08	32.5254	0
8570	9254	0	0	15.5904	1.2333	-0.646289	0.763093	674.166	78.6021	0
8571	9023	0	0	16.7035	3.7549	0.505649	-0.86274	1210.68	107.01	0
8573	9819	0	0	7.41395	5.21878	0.926054	-0.377392	21.8219	24.3708	0
8660	9982	0	0	6.49442	2.87449	0.841584	-0.540126	280.865	53.1802	0
8670	8717	0	0	26.4607	3.13169	0.5087	-0.860944	185.277	44.5445	0
8729	9903	0	0	7.74294	11.6632	0.942561	-0.334033	65.7647	210.686	0
8730	9572	0	0	11.1501	12.6747	0.560806	0.827948	726.557	37.5286	0
8788	9825	0	0	21.1124	8.15569	0.843566	-0.537025	835.684	50.0955	0
8796	9417	0	0	11.6866	3.71441	0.991506	0.130057	-27.0245	90.8704	0
8841	9213	0	0	5.80428	1.09854	0.192518	0.981293	661.444	104.088	0
8936	9023	0	0	16.8011	3.70052	-0.999716	-0.0238283	159.605	3.33699	0
9000	9297	0	0	1.7634	9.09355	0.596187	-0.802846	2.66285	10.6351	0
9053	9746	0	0	13.6765	3.49154	0.78105	-0.624468	420.145	105.905	0
9089	9831	0	0	2.80457	9.62417	0.902801	0.430059	516.743	34.4248	0
9125	9857	0	0	5.26915	10.9001	0.586664	0.809831	266.342	126.86	0
9175	9583	0	0	4.39261	5.75191	-0.155751	-0.987796	87.4575	14.027	0
9283	9340	0	0	9.45226	7.59839	-0.380426	0.924811	585.775	142.789	0
9296	9539	0	0	9.27926	2.72309	-0.666476	0.745527	477.654	34.7189	0
9514	9830	0	0	13.0542	6.87446	-0.989563	-0.144103	5.36669	183.727	0
9628	9776	0	0	15.3476	2.30625	0.833697	-0.552221	263.909	218.122	0
1000	13486	0	0	1.48399	3.51756	0.997928	0.0643483	394.739	26.6738	0
1000	44903	0	0	1.36585	3.50949	-0.99741	-0.0719227	373.422	9.01652	0
1004	51210	0	0	2.9177	2.25743	-0.443316	0.896365	409.595	34.1376	0
1007	21330	0	0	19.2498	5.56834	0.764783	0.644287	73.288	23.7029	0
1007	28217	0	0	19.1328	5.55689	-0.874752	0.484571	648.449	129.035	0
1007	30757	0	0	19.2645	5.50558	0.972064	-0.234715	625.975	122.821	0
1012	34103	0	0	7.33828	8.25817	-0.57643	0.817147	264.472	105.937	0
1019	18161	0	0	12.4499	7.01688	-0.445404	0.89533	182.078	333.599	0
1020	34199	0	0	2.31671	4.00374	0.996274	-0.0862418	100.96	9.47393	0
1020	41916	0	0	2.2265	3.96024	-0.551943	-0.833882	465.153	24.0879	0
1034	24409	0	0	18.5979	8.4913	0.520936	0.853596	302.392	80.5902	0
1034	30322	0	0	18.6066	8.3731	0.640173	-0.76823	239.679	35.8211	0
1034	31941	0	0	18.4901	8.40818	-0.957913	-0.287058	232.32	27.5189	0
1035	33125	0	0	15.5262	4.00407	0.771881	0.635767	522.137	176.657	0
1035	43568	0	0	15.414	3.9782	-0.972371	0.233441	196.906	166.958	0
1035	46423	0	0	15.4634	4.02606	-0.204943	0.978774	937.744	108.826	0
1036	11327	0	0	11.8083	1.15676	0.570093	0.82158	812.281	59.806	0
1040	20044	0	0	2.40554	1.7122	0.248275	0.968689	585.201	0.77283	0
1040	35245	0	0	2.37606	1.56611	-0.146745	-0.989174	357.877	24.7648	0
1041	46322	0	0	9.01325	6.38317	0.00184823	0.999998	1002.79	104.642	0
1041	47351	0	0	8.94936	6.34641	-0.866281	0.499557	220.74	14.4656	0
1045	40967	0	0	10.9585	6.98173	0.98142	0.191871	18.8967	194.186	0
1047	10193	0	0	4.34979	14.8125	-0.460062	0.887887	39.7412	23.7675	0
1047	28803	0	0	4.42299	14.7813	0.959132	0.282959	61.275	18.6559	0
1049	35723	0	0	25.528	7.972	-0.981752	0.190165	435.915	49.2293	0
1049	43772	0	0	25.5502	7.91577	-0.587903	-0.808931	-14.9298	37.5459	0
1049	46232	0	0	25.5726	8.01655	-0.189836	0.981816	-64.393	12.2567	0
1050	10965	0	0	15.9342	8.06805	0.0769461	-0.997035	382.966	173.983	0
1050	49670	0	0	15.8787	8.15122	-0.891295	0.453424	436.06	254.257	0
1052	10941	0	0	4.7241	11.4484	0.207662	-0.978201	47.6189	98.2078	0
1052	11014	0	0	4.66993	11.5687	-0.594688	0.803956	119.631	65.5842	0
1052	12897	0	0	4.64936	11.4849	-0.899227	-0.437482	753.375	82.3221	0
1052	47935	0	0	4.77696	11.5237	0.990425	0.13805	553.872	2.60921	0
1058	17932	0	0	3.77946	3.91279	0.982637	-0.185539	393.555	44.0846	0
1058	33805	0	0	3.67673	3.95389	-0.839435	0.543461	235.391	37.6684	0
1058	41988	0	0	3.73594	3.97839	0.210255	0.977646	215.52	73.7432	0
1058	47476	0	0	3.683	3.88465	-0.728792	-0.684735	393.705	10.6765	0
1059	21888	0	0	13.4665	7.85436	-0.9408	-0.338961	-89.9189	45.6194	0
1059	44486	0	0	13.5211	7.93494	-0.0347177	0.999397	1283.23	118.412	0
1060	25040	0	0	20.1603	9.86902	-0.974168	-0.225824	425.608	144.431	0
1072	32594	0	0	19.1975	10.9268	-0.289152	0.957283	575.778	272.145	0
1074	21420	0	0	16.6855	2.14752	0.605229	-0.796052	731.274	120.214	0
1074	35588	0	0	16.7138	2.22026	0.984143	0.177376	151.124	2.53131	0
1074	46480	0	0	16.6135	2.13728	-0.357851	-0.933779	710.05	175.763	0
1074	52547	0	0	16.5655	2.20774	-0.999952	0.00978046	161.369	58.0357	0
1075	16952	0	0	3.87548	6.387	0.892707	-0.450637	146.782	86.8517	0
1075	46237	0	0	3.85303	6.47242	0.556108	0.83111	491.921	64.0949	0
1076	24392	0	0	14.6265	6.53734	-0.49658	-0.867991	654.932	296.427	0
1076	28500	0	0	14.5938	6.61532	-0.967357	0.253418	672.611	440.816	0
1079	17343	0	0	17.7797	10.3822	0.472554	-0.881302	2098.87	411.714	0
1079	33792	0	0	17.696	10.3933	-0.68702	-0.726639	228.47	314.015	0
1081	16624	0	0	6.56658	12.0956	-0.911318	0.411702	125.151	26.6475	0
1081	20889	0	0	6.61735	12.1339	-0.144925	0.989443	39.523	22.1314	0
1086	29347	0	0	19.333	11.3829	-0.921442	-0.388516	148.256	130.258	0
1086	33930	0	0	19.4113	11.3472	0.311729	-0.950171	430.463	207.476	0
1086	45696	0	0	19.4534	11.3936	0.97546	-0.220177	691.045	99.6783	0
1088	12048	0	0	19.245	2.78077	-0.999889	0.014896	37.3361	2.54707	0
1091	20851	0	0	15.3685	4.92546	0.121651	0.992573	1019.43	168.253	0
1091	26040	0	0	15.3733	4.82327	0.21435	-0.976757	957.986	151.796	0
1092	13272	0	0	11.088	14.8451	-0.99489	0.100962	182.921	247.138	0
1092	22346	0	0	11.1271	14.9003	-0.42418	0.905578	40.8427	1030.18	0
1092	26338	0	0	11.2122	14.7983	0.814501	-0.580163	-457.657	1053.88	0
1094	23251	0	0	15.7918	9.93821	0.826317	0.563206	188.083	258.115	0
1094	23772	0	0	15.7613	9.83227	0.402135	-0.91558	1887.83	157.544	0
1094	26758	0	0	15.6917	9.95665	-0.569775	0.821801	1810.68	268.774	0
1094	26948	0	0	15.694	9.83729	-0.537069	-0.843538	180.877	169.634	0
1095	15179	0	0	12.8328	1.71232	0.478019	-0.878349	565.04	70.1592	0
1095	27441	0	0	12.7662	1.71207	-0.469819	-0.882763	960.643	86.2296	0
1095	31744	0	0	12.8693	1.77037	0.998638	-0.0521721	389.997	38.1535	0
1095	41513	0	0	12.7588	1.83151	-0.574292	0.818651	805.294	194.655	0
1095	46981	0	0	12.8339	1.83505	0.494817	0.868997	799.634	186.553	0
1099	14934	0	0	7.06432	13.9136	-0.916947	-0.399009	287.555	18.8701	0
1099	18351	0	0	7.07117	13.9791	-0.81417	0.580627	28.4831	50.9145	0
1104	26060	0	0	15.9033	12.6418	-0.293324	0.956013	3640.66	11.9253	0
1104	48808	0	0	15.9902	12.5667	0.988204	-0.153146	340.462	334.704	0
1104	49702	0	0	15.8818	12.5232	-0.608178	-0.7938	420.873	109.104	0
1108	21212	0	0	16.3423	9.53324	-0.984831	-0.173514	110.252	230.229	0
1108	27980	0	0	16.3703	9.58906	-0.451393	0.892325	1759.77	111.653	0
1110	24126	0	0	1.41776	10.6377	-0.278801	-0.960349	-41.0502	9.68648	0
1110	34890	0	0	1.4721	10.7647	0.50209	0.864815	-29.1348	17.2993	0
1110	39721	0	0	1.50669	10.7038	0.999953	-0.00967149	361.34	41.6321	0
1111	46309	0	0	18.2784	11.2481	-0.0289469	-0.999581	622.97	167.505	0
1111	48639	0	0	18.2372	11.3698	-0.630072	0.776536	1356.25	106.594	0
1117	25111	0	0	5.05307	5.50595	-0.266132	-0.963937	199.986	74.4032	0
1117	50816	0	0	5.13472	5.58261	0.978803	0.204803	206.297	44.1358	0
1117	52390	0	0	5.07387	5.63471	0.0510225	0.998698	93.5119	35.9868	0
1123	32460	0	0	1.9733	3.68712	0.0179819	-0.999838	85.2649	7.87961	0
1129	18321	0	0	5.04657	15.2136	-0.020889	-0.999782	-18.9597	8.27229	0
1129	41750	0	0	5.061	15.3277	0.228503	0.973543	-17.1561	11.8724	0
1129	48767	0	0	5.10394	15.2852	0.97107	0.238794	47.8597	14.3861	0
1130	38367	0	0	1.7744	13.8267	0.782753	-0.622333	41.5021	56.2072	0
1136	10635	0	0	15.2654	2.01258	0.0707251	-0.997496	1010.24	3.27887	0
1137	52730	0	0	25.6333	9.41497	0.33265	0.94305	148.418	1.70173	0
1138	35236	0	0	17.0458	3.32461	0.384543	-0.923107	793.116	108.722	0
1139	42769	0	0	22.1455	6.22076	-0.757492	-0.652844	194.002	129.676	0
1144	28995	0	0	20.5795	6.87676	0.710993	0.703199	115.065	58.6808	0
1149	26132	0	0	13.2983	13.6009	0.122076	-0.992521	1571.28	624.165	0
1152	34832	0	0	5.55492	15.6697	0.999034	-0.0439439	177.206	6.73329	0
1152	52211	0	0	5.41642	15.6344	-0.856026	-0.516932	117.49	35.8059	0
1153	19871	0	0	3.56951	5.88117	-0.792228	-0.610225	578.02	53.4077	0
1157	12359	0	0	19.5155	7.10064	-0.629348	-0.777123	278.644	112.969	0
1157	23162	0	0	19.5488	7.19273	0.0141705	0.9999	717.411	183.952	0
1159	11757	0	0	24.0166	1.62173	0.520125	0.85409	446.374	147.398	0
1159	13532	0	0	24.0465	1.5639	0.99759	-0.069384	7.47079	65.3264	0
1159	42405	0	0	23.9332	1.53162	-0.811048	-0.584979	238.341	29.1559	0
1160	15210	0	0	6.77925	7.14234	-0.679189	0.733963	149.862	51.3422	0
1161	36973	0	0	20.1815	11.5268	0.834692	-0.550717	501.379	41.6285	0
1161	44323	0	0	20.1268	11.5003	-0.0836963	-0.996491	164.484	73.705	0
1163	11113	0	0	24.0714	2.40984	-0.591106	-0.806594	179.489	93.1488	0
1163	39739	0	0	24.1683	2.45387	0.996326	-0.0856408	430.254	97.1919	0
1164	18044	0	0	7.66745	4.0732	-0.673806	-0.738908	688.621	102.011	0
1164	52173	0	0	7.77521	4.10718	0.975848	-0.218451	389.835	44.8544	0
1165	41956	0	0	18.6202	11.88	-0.602492	0.798125	-831.294	1685.05	1
1165	47010	0	0	18.6931	11.7605	0.433824	-0.900998	1025.02	460.394	1
1165	51136	0	0	18.7312	11.8391	0.976057	0.217515	-3135.4	297.436	1
1168	22647	0	0	15.8269	2.99473	-0.696957	-0.717112	576.544	154.129	0
1168	29943	0	0	15.9013	3.07838	0.630961	0.775815	143.883	37.9397	0
1168	41924	0	0	15.8407	3.08493	-0.44976	0.89315	558.552	88.3429	0
1173	34237	0	0	26.0058	8.40439	0.973665	-0.227983	326.817	94.2441	0
1176	29643	0	0	23.4806	6.9869	0.962133	0.27258	338.638	55.6745	0
1176	36989	0	0	23.4375	7.02413	0.127049	0.991896	-26.4519	74.793	0
1179	43103	0	0	20.8543	1.45317	-0.723107	-0.690736	-0.364704	55.8123	0
1179	45158	0	0	20.9634	1.46405	0.844954	-0.53484	571.324	132.27	0
1180	11694	0	0	20.6193	9.26184	-0.774705	-0.632323	73.5462	145.36	0
1180	17176	0	0	20.6786	9.37757	0.0594763	0.99823	216.863	238.676	0
1183	42304	0	0	23.0302	6.49921	0.835024	-0.550214	560.071	23.7057	0
1184	26629	0	0	1.89114	11.4621	-0.801483	-0.598018	114.096	67.5972	0
1184	50053	0	0	2.01235	11.5308	0.924772	0.380521	114.818	30.636	0
1185	33916	0	0	3.77008	14.2926	-0.951213	-0.308535	94.6907	11.0616	0
1188	17112	0	0	10.7217	3.83449	-0.0823014	-0.996607	574.192	82.9691	0
1188	35605	0	0	10.7349	3.9667	0.116511	0.993189	410.721	33.0363	0
1190	16481	0	0	6.80932	11.1102	-0.973491	0.228724	293.454	159.074	0
1193	47307	0	0	2.67591	3.96406	0.471544	-0.881843	12.6312	17.5041	0
1193	48793	0	0	2.61374	3.96659	-0.541827	-0.84049	34.7659	11.0414	0
1200	15025	0	0	2.78097	10.445	-0.668101	-0.744071	242.353	64.7472	0
1200	23456	0	0	2.8557	10.4303	0.337834	-0.941206	57.4168	23.2433	0
1200	38262	0	0	2.90269	10.4821	0.969808	-0.24387	260.408	43.8987	0
1203	27961	0	0	14.9612	3.16324	0.990358	-0.138532	263.883	338.847	0
1203	51836	0	0	14.862	3.12759	-0.675174	-0.737659	1001.68	404.215	0
1205	49142	0	0	23.0431	9.68396	-0.789744	0.613437	80.8067	2.33387	0
1206	16300	0	0	17.4319	2.44956	0.884669	0.46622	64.2385	50.3349	0
1206	33137	0	0	17.3093	2.46256	-0.767222	0.641382	152.329	89.9906	0
1206	51532	0	0	17.3048	2.37327	-0.827253	-0.561829	157.427	76.3616	0
1216	45640	0	0	15.2765	9.96627	-0.965712	0.259617	-91.6813	86.4663	0
1222	34652	0	0	20.8104	4.38288	-0.892512	0.451023	395.27	98.4887	0
1223	35755	0	0	2.99196	9.70517	-0.789155	0.614194	152.45	124.352	0
1226	24340	0	0	9.08125	6.08833	-0.973852	-0.227184	268.295	31.7137	0
1226	30335	0	0	9.10738	6.16301	-0.620227	0.784422	370.776	58.5816	0
1226	45744	0	0	9.13049	6.03483	-0.307042	-0.951696	728.526	48.2085	0
1228	22386	0	0	6.50136	13.8099	-0.806521	0.591206	192.782	65.0204	0
1228	34633	0	0	6.58232	13.812	0.774478	0.632601	405.853	72.1744	0
1230	19493	0	0	12.1224	4.65052	-0.992448	0.122669	442.436	40.0813	0
1231	24365	0	0	19.7551	7.7702	-0.147739	0.989026	415.332	231.177	0
1231	33788	0	0	19.6979	7.72506	-0.926902	0.375303	843.271	133.931	0
1232	12750	0	0	8.6168	6.10348	-0.924384	-0.381464	446.891	156.133	0
1232	44559	0	0	8.74182	6.14781	0.958242	0.285957	831.291	294.304	0
1238	37562	0	0	1.42882	8.4683	0.863927	0.503618	309.562	63.731	0
1239	31027	0	0	13.7075	13.7108	0.730657	-0.682745	2450.8	790.378	0
1239	45898	0	0	13.6196	13.7877	-0.772771	0.634684	1231.27	151.735	0
1240	47751	0	0	21.9509	7.39213	-0.943037	0.332687	568.408	75.504	0
1246	11223	0	0	2.48372	9.90608	0.907014	-0.4211	150.149	72.0895	0
1246	46782	0	0	2.43328	9.87135	0.0677135	-0.997705	-47.4531	17.1198	0
1246	50868	0	0	2.37451	9.95632	-0.909927	0.414768	141.967	60.2902	0
1249	19554	0	0	24.2668	6.28749	0.00566792	-0.999984	44.5624	50.0854	0
1249	38528	0	0	24.3226	6.32078	0.876691	-0.481054	822.429	70.333	0
1251	26420	0	0	19.0507	8.66026	-0.67067	-0.741756	129.36	102.555	0
1256	16494	0	0	2.92058	6.76988	0.96493	0.262507	110.821	15.9853	0
1256	37975	0	0	2.89948	6.71192	0.570518	-0.821285	24.9708	17.4733	0
1258	29122	0	0	1.24684	8.8414	0.972022	-0.234891	499.627	2.14774	0
1260	24527	0	0	14.245	3.34401	-0.869958	-0.493125	385.316	41.3679	0
1260	40438	0	0	14.2895	3.45147	-0.266191	0.96392	858.034	49.1362	0
1261	26880	0	0	7.58103	11.1194	-0.742056	0.670337	-49.0159	57.1422	0
1264	24022	0	0	13.1908	8.78486	-0.392475	0.919763	1630.75	388.911	0
1269	13251	0	0	22.4538	7.08532	-0.104292	-0.994547	-15.5438	31.0005	0
1269	25534	0	0	22.4031	7.12132	-0.904037	-0.427454	11.191	20.9075	0
1270	10375	0	0	11.4549	13.8889	0.81991	-0.572493	-283.928	379.911	0
1276	11091	0	0	21.7312	2.32467	-0.301682	0.953409	602.402	75.3788	0
1276	23866	0	0	21.6845	2.27507	-0.969704	0.244282	381.419	135.104	0
1276	39966	0	0	21.8131	2.29254	0.869542	0.493858	139.325	27.5666	0
1278	15398	0	0	8.23231	4.82531	0.992536	-0.121949	533.173	62.4132	0
1278	36619	0	0	8.10395	4.85631	-0.938779	0.344521	361.154	131.712	0
1280	10796	0	0	14.0051	9.62889	0.247994	-0.968761	2178.26	171.107	0
1280	19765	0	0	14.0024	9.73098	0.196153	0.980573	1955.73	323.505	0
1287	11258	0	0	22.8428	7.91558	0.952226	-0.305394	618.465	32.2669	0
1287	23236	0	0	22.8029	7.88087	0.168765	-0.985656	138.219	71.1228	0
1287	31585	0	0	22.7499	7.95623	-0.870828	0.491588	840.909	67.5953	0
1288	37926	0	0	20.8664	7.21326	0.443756	0.896147	238.394	36.5247	0
1289	13193	0	0	2.75484	10.8174	-0.473387	0.880854	12.3178	27.9966	0
1289	32293	0	0	2.84343	10.7474	0.966435	-0.256912	417.935	134.217	0
1293	27505	0	0	23.2116	6.01958	-0.64496	0.764217	774.283	113.431	0
1293	46664	0	0	23.2734	5.9014	0.259852	-0.965649	319.656	54.5836	0
1294	46365	0	0	24.488	5.13354	0.439909	-0.898042	226.298	89.3203	0
1303	48085	0	0	2.24395	5.16252	-0.79009	-0.612991	369.687	33.5563	0
1305	31371	0	0	26.3137	2.63935	-0.438245	-0.898855	174.235	40.5102	0
1307	25725	0	0	20.5134	3.8251	0.996593	0.0824742	308.265	29.3719	0
1309	32736	0	0	10.6399	12.2398	-0.628227	-0.77803	1555.94	241.582	0
1309	38409	0	0	10.7233	12.2586	0.903533	-0.428518	-235.174	67.496	0
1309	40435	0	0	10.7162	12.316	0.77818	0.628041	1267.37	241.275	0
1310	38813	0	0	5.91378	13.3932	0.701774	-0.712399	91.7878	59.5901	0
1311	40961	0	0	24.1479	9.03229	0.446037	0.895014	-3.44553	110.808	0
1321	30289	0	0	21.2241	3.83197	0.59657	-0.802561	459.579	6.68068	0
1321	43325	0	0	21.1683	3.94214	-0.294857	0.955541	340.868	76.844	0
1321	48475	0	0	21.1618	3.82479	-0.39851	-0.917164	141.904	74.7056	0
1326	17171	0	0	16.6196	5.38524	0.77866	-0.627446	542.991	106.307	0
1326	23398	0	0	16.5189	5.46658	-0.777423	0.628978	521.389	224.177	0
1329	16688	0	0	1.95836	7.37618	0.485171	-0.87442	141.136	26.691	0
1329	19022	0	0	1.86061	7.42506	-0.990577	-0.136958	599.358	50.5247	0
1329	35871	0	0	1.92919	7.50033	0.0449829	0.998988	76.2807	6.29942	0
1331	21457	0	0	8.89893	2.41177	-0.173248	-0.984878	1191.94	62.2328	0
1331	21845	0	0	8.96008	2.46056	0.998891	-0.0470888	93.8647	71.1255	0
1331	44775	0	0	8.86962	2.49838	-0.734981	0.678088	312.336	45.6171	0
1332	17666	0	0	24.4339	6.19325	-0.861258	-0.508168	37.5558	17.2973	0
1333	10569	0	0	13.5346	9.18345	-0.685237	0.72832	737.999	338.151	0
1333	14660	0	0	13.6014	9.18675	0.609122	0.793076	1249.46	483.817	0
1333	22396	0	0	13.5645	9.09462	-0.106831	-0.994277	1828.14	8.2848	0
1335	50823	0	0	13.2414	12.4695	-0.442573	-0.896732	3817.43	916.33	0
1339	51295	0	0	12.3435	7.61662	-0.570829	0.821069	338.611	48.1652	0
1339	52126	0	0	12.3123	7.55862	-0.999744	0.0226081	-166.222	27.0251	0
1341	51574	0	0	13.7861	14.8891	0.0787172	0.996897	7639.17	698.49	0
1343	12834	0	0	23.1438	4.28697	0.862714	0.505692	-1.58387	11.8975	0
1343	38665	0	0	23.1403	4.22907	0.794105	-0.60778	236.886	44.4918	0
1345	12567	0	0	20.8707	10.5831	0.947829	0.318779	-466.184	161.696	1
1346	25933	0	0	9.2123	1.80429	0.251357	-0.967894	593.23	198.207	0
1346	27358	0	0	9.12285	1.89091	-0.975619	0.219471	369.908	32.8463	0
1347	23633	0	0	12.3813	14.1146	0.913608	0.406596	189.045	1148.77	0
1349	11802	0	0	5.92518	9.4478	0.581245	-0.813729	-47.6073	25.5223	0
1349	23843	0	0	5.95008	9.5074	0.987928	0.154915	371.277	126.995	0
1349	24444	0	0	5.86401	9.44198	-0.41358	-0.910468	490.934	100.102	0
1349	30420	0	0	5.85289	9.5473	-0.594319	0.804229	163.305	63.434	0
1355	19397	0	0	10.4717	3.97689	0.864785	-0.502143	-47.541	15.765	0
1355	39931	0	0	10.3442	4.00483	-0.995516	-0.0945968	28.7937	68.7519	0
1355	46878	0	0	10.4741	4.04101	0.900959	0.433905	402.064	159.723	0
1357	25807	0	0	19.1959	12.1245	-0.393743	-0.91922	-108.968	124.453	0
1357	41471	0	0	19.2773	12.1927	0.974479	0.22448	194.681	117.442	0
1358	32268	0	0	22.1834	2.98246	0.0138786	0.999904	273.198	32.0166	0
1359	16205	0	0	15.6487	15.7	-0.834276	0.551348	445.159	1.34401	0
1359	44008	0	0	15.646	15.6381	-0.879171	-0.476507	120.788	142.8	0
1360	18050	0	0	16.0797	6.07763	-0.772611	-0.63488	-106.521	107.81	0
1361	14826	0	0	5.26851	4.08016	0.926087	0.37731	545.079	99.9299	0
1364	28757	0	0	24.6026	3.76615	-0.390562	-0.920577	138.221	47.7259	0
1371	18655	0	0	14.5576	14.3962	0.683932	0.729545	-12157	2212.3	1
1371	34820	0	0	14.5165	14.2733	0.108305	-0.994118	2948.46	341.028	1
1373	11850	0	0	11.0359	15.9189	0.99978	-0.0209773	794.466	237.21	0
1373	12523	0	0	10.9984	15.8608	0.435504	-0.900187	-167.252	101.161	0
1373	36725	0	0	10.9039	15.9123	-0.992729	-0.120372	794.523	155.954	0
1375	33575	0	0	10.663	1.51681	-0.707877	-0.706336	169.159	13.826	0
1375	37077	0	0	10.6929	1.61552	-0.196906	0.980422	693.269	14.579	0
1375	39563	0	0	10.7607	1.54219	0.962051	-0.272871	219.101	8.06383	0
1377	12511	0	0	1.6697	8.76137	0.223582	-0.974685	-38.1027	7.03268	0
1377	45169	0	0	1.7144	8.80729	0.980134	-0.198336	404.792	30.3149	0
1379	15728	0	0	14.9334	4.64597	0.4211	-0.907014	807.521	60.9307	0
1379	33877	0	0	14.9721	4.71617	0.991638	0.129053	6.32679	231.141	0
1379	43163	0	0	14.8665	4.65154	-0.566314	-0.824189	355.539	83.2999	0
1379	52623	0	0	14.876	4.76874	-0.425224	0.905088	829.334	234.217	0
1380	11600	0	0	11.1726	6.58501	0.941098	-0.338133	93.2972	132.478	0
1380	13225	0	0	11.0905	6.55229	-0.44972	-0.893169	1142.76	345.276	0
1383	33092	0	0	20.6044	3.24762	-0.279502	-0.960145	568.952	258.338	0
1383	50232	0	0	20.6705	3.37123	0.643316	0.765601	244.325	100.912	0
1385	11777	0	0	16.2158	12.2436	0.573066	0.819509	24.6634	203.66	0
1385	31163	0	0	16.2396	12.1894	0.991785	-0.127918	97.9439	269.282	0
1386	48680	0	0	19.2197	4.34122	0.897748	-0.44051	820.969	121.882	0
1388	23587	0	0	8.59101	8.10245	0.371103	-0.928592	486.248	86.3244	0
1388	48265	0	0	8.6356	8.1584	0.988126	-0.153647	31.4259	4.0865	0
1390	18439	0	0	24.6907	8.37963	-0.488903	0.872338	212.908	174.976	0
1390	19275	0	0	24.6552	8.32434	-0.996757	0.0804669	842.421	28.0574	0
1390	21488	0	0	24.7946	8.31775	0.999903	-0.013929	1067.03	82.1918	0
1390	36659	0	0	24.7642	8.26103	0.563638	-0.826022	127.148	70.5503	0
1395	31723	0	0	24.2595	7.51102	0.782484	0.622671	235.921	212.907	0
1395	37080	0	0	24.2302	7.39889	0.378796	-0.92548	400.905	180.261	0
1400	19935	0	0	18.3134	1.64333	0.135692	-0.990751	825.866	72.9262	0
1402	29680	0	0	11.1575	3.54279	-0.286584	-0.958055	674.971	73.9279	0
1403	14703	0	0	4.85554	15.8811	-0.676407	-0.736528	19.4852	3.20854	0
1407	22942	0	0	18.6964	12.4005	0.355886	0.934529	-40.6554	28.5988	0
1409	19904	0	0	18.5623	11.7602	-0.574023	0.818839	1028.74	854.708	1
1409	20906	0	0	18.5377	11.6994	-0.982841	-0.184456	49.4717	4.36539	0
1410	32148	0	0	6.67706	12.5004	0.370771	0.928724	9.73157	40.8807	0
1410	45298	0	0	6.65913	12.3908	0.0558018	-0.998442	31.6865	32.4862	0
1410	52612	0	0	6.70839	12.4256	0.921915	-0.387392	46.3391	53.4374	0
1412	26067	0	0	2.18261	15.1899	0.94091	-0.338657	47.2658	25.5705	0
1413	37013	0	0	21.5395	9.81633	-0.956678	0.291148	1579.6	58.8777	0
1413	45504	0	0	21.6632	9.79543	0.999229	-0.0392605	1593.17	177.942	0
1417	49296	0	0	2.2773	10.2853	0.751328	-0.65993	115.028	93.4683	0
1418	11542	0	0	11.0838	3.09176	-0.897985	0.440026	306.611	26.6407	0
1418	28246	0	0	11.1387	3.12325	0.0720902	0.997398	951.252	56.079	0
1418	31155	0	0	11.1549	3.01414	0.359473	-0.933156	1127.57	165.419	0
1422	28822	0	0	4.58613	10.4787	-0.530289	-0.847817	393.681	89.2884	0
1422	34468	0	0	4.69028	10.5097	0.907616	-0.4198	154.319	77.7535	0
1422	36264	0	0	4.67097	10.5957	0.641125	0.767436	291.608	84.7944	0
1422	42069	0	0	4.58665	10.6018	-0.522882	0.852405	168.149	61.4016	0
1424	41016	0	0	1.91046	2.33452	0.282224	0.959349	275.981	10.5741	0
1429	38503	0	0	19.5319	6.62511	0.183888	-0.982947	745.009	46.0606	0
1429	46736	0	0	19.5739	6.72823	0.817742	0.575585	9.95317	7.14726	0
1431	16817	0	0	3.00823	6.25257	-0.305909	-0.952061	113.586	11.6843	0
1431	18667	0	0	2.95862	6.30657	-0.973947	-0.226777	622.33	3.99809	0
1431	40897	0	0	3.07952	6.26707	0.652563	-0.757734	206.004	13.7283	0
1434	33003	0	0	14.5605	15.1925	-0.271858	-0.962337	92.7626	11.4577	0
1434	35049	0	0	14.5906	15.2981	0.276027	0.96115	161.54	212.362	0
1440	35941	0	0	19.8409	2.53049	0.421843	0.906669	104.377	19.1517	0
1440	39329	0	0	19.8017	2.41087	-0.197016	-0.9804	287.404	129.248	0
1441	13468	0	0	6.76985	14.8935	0.648471	0.761239	68.1309	31.9003	0
1442	33575	0	0	10.6473	1.41408	-0.46584	0.884869	755.376	84.4995	0
1443	14259	0	0	3.64338	2.88832	-0.795002	-0.606607	236.861	17.1802	0
1443	45318	0	0	3.70486	2.8593	0.0371591	-0.999309	81.2789	22.0374	0
1444	24017	0	0	4.57373	5.58465	0.955045	-0.296462	288.845	78.3215	0
1446	25436	0	0	14.0891	9.1665	-0.616031	-0.787722	1052.73	470.327	0
1446	31238	0	0	14.1523	9.15551	0.315534	-0.948914	1093.83	14.8413	0
1446	52706	0	0	14.1212	9.28715	-0.142915	0.989735	2226.05	236.664	0
1447	29133	0	0	14.4551	15.4546	-0.495734	0.868474	324.084	537.279	0
1447	29530	0	0	14.4302	15.3823	-0.923423	-0.383783	355.676	402.685	0
1447	35049	0	0	14.5394	15.3893	0.964756	-0.263147	462.575	79.4856	0
1450	12500	0	0	10.279	1.60927	0.312265	0.949995	1096.9	78.2391	0
1450	51412	0	0	10.2228	1.59183	-0.796343	0.604845	65.3906	21.739	0
1452	33942	0	0	2.63909	11.4023	0.373301	0.92771	14.5917	19.8667	0
1454	23545	0	0	20.8773	6.06118	-0.266069	0.963954	721.757	238.357	0
1458	20341	0	0	26.7326	8.22494	0.740837	0.671685	287.265	203.675	0
1458	48834	0	0	26.6404	8.18411	-0.995351	-0.0963122	947.701	81.9294	0
1461	28038	0	0	3.88333	4.7631	-0.593969	0.804488	68.8556	87.0055	0
1461	41361	0	0	3.93112	4.65702	0.208829	-0.977952	141.323	91.6311	0
1462	36350	0	0	6.62814	5.38753	0.950838	-0.309687	115.306	47.2941	0
1464	16801	0	0	1.85769	12.4298	-0.858697	-0.512484	200.807	76.6472	0
1469	12268	0	0	4.38414	2.48212	-0.749677	0.661804	241.729	25.8772	0
1470	11864	0	0	7.70056	3.94352	-0.719434	-0.69456	272.982	36.3291	0
1470	18044	0	0	7.6856	4.00649	-0.955631	0.294568	107.127	136.257	0
1470	34921	0	0	7.80832	3.97338	0.974117	-0.226044	215.16	105.333	0
1471	10635	0	0	15.3174	1.98575	-0.854416	-0.519589	255.805	73.2605	0
1473	17339	0	0	11.1764	13.0088	0.621162	-0.783682	-56.6239	21.0248	0
1473	31459	0	0	11.0842	13.0346	-0.936827	-0.349793	323.196	128.61	0
1474	13721	0	0	10.5978	3.02509	-0.668226	0.743958	475.528	74.2892	0
1474	34483	0	0	10.5735	2.96495	-0.997425	-0.0717117	181.252	27.5951	0
1475	32163	0	0	10.477	9.67901	-0.566096	0.82434	212.487	307.077	0
1479	29458	0	0	8.44192	7.2471	0.67931	-0.733851	25.6108	10.5789	0
1479	33309	0	0	8.37341	7.23354	-0.346602	-0.938012	934.53	56.0793	0
1479	42198	0	0	8.46076	7.31423	0.962495	0.271299	214.306	62.6652	0
1480	35434	0	0	2.19814	6.10091	0.559571	-0.828782	9.65242	22.8301	0
1481	23538	0	0	8.91229	12.8065	0.622822	-0.782363	-51.7489	13.3234	0
1486	29090	0	0	25.9142	2.70769	-0.595175	-0.803596	32.3273	3.73647	0
1486	32412	0	0	25.884	2.76914	-0.999806	0.019713	225.231	37.1909	0
1486	33739	0	0	25.9996	2.82997	0.55013	0.835079	199.302	29.6622	0
1488	21019	0	0	9.49392	13.9419	-0.442249	-0.896892	998.935	218.761	0
1488	48354	0	0	9.46175	13.9904	-0.99842	-0.0561885	948.283	244.204	0
1489	37624	0	0	6.32588	8.25514	0.352047	0.935982	637.588	161.214	0
1491	32737	0	0	7.77251	7.7811	0.917408	0.397948	307.24	122.126	0
1492	19008	0	0	13.3831	5.63374	-0.922965	0.384885	236.172	178.171	0
1492	44018	0	0	13.4394	5.53252	-0.159268	-0.987235	946.485	325.056	0
1492	47502	0	0	13.4745	5.67534	0.315858	0.948806	897.777	204.808	0
1495	28400	0	0	26.5746	4.68222	0.310465	-0.950585	118.244	44.8869	0
1497	24334	0	0	9.55942	9.77459	-0.748384	0.663265	-79.1696	77.0605	0
1497	34759	0	0	9.55285	9.7174	-0.88111	-0.472911	489.51	102.417	0
1500	16440	0	0	26.7038	5.93568	-0.22822	0.97361	127.4	49.7806	0
1500	29125	0	0	26.769	5.86111	0.934209	-0.356725	288.298	52.4329	0
1501	50849	0	0	3.29166	4.56368	-0.99061	0.136721	143.427	22.0439	0
1501	52673	0	0	3.3417	4.61955	-0.245228	0.969465	147.686	9.04632	0
1503	11075	0	0	19.1606	1.73461	-0.782224	0.622997	826.182	16.5497	0
1504	12254	0	0	5.38824	2.15721	-0.641225	0.767353	302.967	96.1553	0
1504	40474	0	0	5.36572	2.09524	-0.983773	-0.179418	-22.2067	22.3583	0
1506	46092	0	0	24.9475	2.9502	-0.786932	0.61704	532.665	27.8562	0
1509	41824	0	0	10.3535	15.7812	0.643223	0.765679	461.628	149.411	0
1513	18955	0	0	4.71439	8.82107	-0.999142	0.0414086	334.068	74.8998	0
1521	17262	0	0	20.7167	4.60673	0.778074	-0.628172	1360.73	133.213	0
1523	22480	0	0	7.19329	15.6131	0.981533	-0.191294	91.3985	35.7693	0
1523	38126	0	0	7.10224	15.5742	-0.539714	-0.841848	118.051	14.2691	0
1523	52281	0	0	7.17605	15.6677	0.69357	0.720389	30.5096	20.807	0
1524	22634	0	0	10.8582	1.93798	0.961558	0.2746	84.4713	19.5165	0
1527	22024	0	0	16.0463	13.6418	-0.458332	-0.888781	235.202	5.35368	0
1527	25995	0	0	16.0468	13.7696	-0.451854	0.892092	1506.66	285.502	0
1527	36571	0	0	16.1143	13.643	0.488081	-0.872798	648.241	82.2461	0
1528	20270	0	0	3.75127	6.9201	0.80931	-0.587382	125.531	46.9615	0
1528	34977	0	0	3.63386	6.94138	-0.964007	-0.265875	192.325	0.93398	0
1530	11077	0	0	23.7249	6.34798	-0.799745	-0.60034	33.3702	32.7344	0
1537	51680	0	0	10.2017	13.0967	-0.201341	-0.979521	1654.52	683.924	0
1538	25567	0	0	26.8307	8.5784	0.406805	0.913515	-25.5352	124.877	0
1542	28257	0	0	21.3811	5.7926	-0.976646	-0.214856	346.666	141.833	0
1542	33206	0	0	21.4388	5.74692	0.0153048	-0.999883	428.715	168.616	0
1551	27507	0	0	6.97041	7.43544	-0.799544	0.600608	129.184	9.36319	0
1551	34696	0	0	7.06582	7.4349	0.805635	0.592412	1419.78	126.454	0
1551	50589	0	0	7.01253	7.34053	-0.0915885	-0.995797	769.946	159.821	0
1552	17232	0	0	5.89775	8.42599	0.054566	0.99851	348.005	131.794	0
1555	24445	0	0	2.61962	5.06135	-0.685877	0.727717	163.278	4.94372	0
1555	25899	0	0	2.73311	5.02355	0.985163	0.17162	628.991	42.3556	0
1556	35493	0	0	3.29543	6.2311	-0.911647	-0.410974	528.409	25.3233	0
1556	48537	0	0	3.36044	6.32257	0.0883214	0.996092	404.1	63.4824	0
1563	21816	0	0	11.2566	2.07958	0.559084	0.829111	681.528	80.4561	0
1565	12528	0	0	9.96817	14.5474	0.972516	-0.232837	149.567	249.216	0
1568	31418	0	0	5.71333	12.004	0.637301	0.770615	311.313	94.5702	0
1568	50043	0	0	5.72424	11.9098	0.796823	-0.604213	138.101	168.731	0
1568	51623	0	0	5.61801	11.9063	-0.754363	-0.656458	424.774	127.599	0
1572	24179	0	0	9.90452	1.15331	0.417527	0.908664	701.731	66.0631	0
1580	14190	0	0	15.8217	15.5306	0.940022	-0.341113	618.281	31.5597	0
1580	44390	0	0	15.6977	15.5238	-0.897155	-0.441715	94.2533	251.889	0
1581	16220	0	0	9.68744	15.4464	0.357655	0.933854	40.4491	166.755	0
1583	21674	0	0	2.35324	10.1073	0.765222	-0.643767	24.1746	10.4552	0
1583	43449	0	0	2.26597	10.1728	-0.831129	0.556079	102.877	55.1063	0
1583	49296	0	0	2.31435	10.1971	0.0538152	0.998551	-58.6523	21.0484	0
1584	17964	0	0	1.57015	14.8765	-0.0478772	-0.998853	-17.4958	6.65941	0
1585	17942	0	0	6.84386	2.06789	0.787434	0.616399	65.3295	121.041	0
1587	37948	0	0	16.1631	3.32794	0.985993	0.166786	185.224	156.349	0
1587	45337	0	0	16.0588	3.27793	-0.747468	-0.664298	-12.9115	26.2625	0
1588	23161	0	0	5.09807	4.49223	-0.987405	-0.158213	335.548	70.2646	0
1588	26399	0	0	5.24059	4.50558	0.999612	0.0278488	440.765	97.2859	0
1588	32164	0	0	5.21241	4.44651	0.606041	-0.795433	32.8199	19.334	0
1590	25536	0	0	7.44814	10.5505	0.971529	-0.236922	383.233	184.743	0
1590	47693	0	0	7.32146	10.5223	-0.779725	-0.626122	856.426	142.845	0
1591	16495	0	0	7.42484	4.14428	-0.719073	-0.694935	369.038	85.75	0
1591	27106	0	0	7.47899	4.13139	0.328251	-0.94459	280.147	11.2212	0
1591	27383	0	0	7.51375	4.17922	0.999817	-0.0191085	89.7639	33.9024	0
1598	14028	0	0	6.65941	10.4421	-0.31494	0.949112	40.0156	1.44829	0
1598	17893	0	0	6.6159	10.3561	-0.951647	-0.307193	320.794	100.932	0
1598	34966	0	0	6.72336	10.4308	0.620355	0.784321	493.463	74.8261	0
1598	42837	0	0	6.68634	10.309	0.0786725	-0.996901	176.941	90.7799	0
1613	15544	0	0	5.82663	8.17928	-0.507926	-0.861401	445.086	108.316	0
1615	12948	0	0	5.64582	9.64487	0.958429	0.285331	407.165	65.1081	0
1615	24945	0	0	5.55081	9.65731	-0.852668	0.522453	228.292	23.5579	0
1618	15281	0	0	18.7688	8.45867	-0.967291	-0.253669	388.412	171.749	0
1618	29976	0	0	18.7906	8.51646	-0.560102	0.828424	1178.04	11.5315	0
1619	42460	0	0	8.90098	7.7255	-0.212026	0.977264	445.329	225.222	0
1621	10162	0	0	23.7496	1.76677	0.96604	0.258394	48.5301	5.96057	0
1621	18297	0	0	23.6786	1.70138	-0.337783	-0.941224	4.23906	44.05	0
1622	41395	0	0	11.657	3.8814	-0.350011	0.936745	580.704	139.542	0
1624	11908	0	0	2.1484	7.35878	-0.55875	-0.829336	174.102	3.69762	0
1644	50177	0	0	4.97806	13.352	-0.700484	0.713669	57.1005	31.4017	0
1644	52097	0	0	5.03452	13.2657	0.373321	-0.927702	67.4342	56.7833	0
1654	15607	0	0	7.18636	6.3764	0.529728	-0.848167	238.7	78.4582	0
1654	16104	0	0	7.18667	6.47358	0.534873	0.844932	299.225	31.9829	0
1654	45011	0	0	7.10011	6.41178	-0.972798	-0.231654	176.9	80.5771	0
1654	45556	0	0	7.12211	6.47147	-0.589428	0.807821	98.7848	23.17	0
1657	17526	0	0	14.1672	3.63086	-0.839211	0.543807	596.497	123.029	0
1662	10729	0	0	17.8452	7.28101	-0.930705	0.365771	404.964	42.1199	0
1662	17066	0	0	17.9637	7.30951	0.662452	0.749104	329.287	93.1592	0
1663	45378	0	0	23.6445	9.35928	0.458619	-0.888633	109.063	143.867	0
1666	24275	0	0	26.4	8.92127	0.594545	0.804062	-25.3898	79.5487	0
1667	19604	0	0	24.6023	1.29201	-0.254403	0.967098	421.945	53.3982	0
1667	23724	0	0	24.6886	1.18692	0.899337	-0.437256	229.044	46.2915	0
1667	25085	0	0	24.6106	1.14555	-0.14222	-0.989835	261.725	24.7918	0
1667	51423	0	0	24.5566	1.1819	-0.863617	-0.504149	7.16567	15.6472	0
1673	19944	0	0	9.37249	15.3651	0.497215	0.867628	98.9519	81.0736	0
1675	27914	0	0	11.2345	5.85651	-0.250896	0.968014	556.609	12.0009	0
1678	16092	0	0	3.10589	2.79248	0.155602	-0.98782	95.126	5.08238	0
1680	12804	0	0	1.41862	7.32465	0.999358	0.0358304	465.673	9.83851	0
1680	25080	0	0	1.38737	7.26766	0.503311	-0.864105	79.7361	8.28659	0
1680	29851	0	0	1.38719	7.37714	0.501082	0.8654	104.413	56.2542	0
1683	10531	0	0	8.88514	12.2221	0.594406	-0.804165	-52.8259	110.223	0
1683	13685	0	0	8.81508	12.3474	-0.373492	0.927634	150.846	272.665	0
1690	15133	0	0	26.5403	1.81067	0.910328	-0.413888	189.154	18.5875	0
1692	15587	0	0	10.3887	2.23266	-0.673487	0.739199	274.468	115.594	0
1692	29578	0	0	10.4078	2.13305	-0.352535	-0.935799	813.521	43.3478	0
1692	41207	0	0	10.4498	2.24431	0.353247	0.93553	791.504	126.262	0
1695	26039	0	0	15.4599	9.44547	-0.969072	-0.24678	164.351	120.949	0
1695	47433	0	0	15.5176	9.53614	-0.186481	0.982458	1353.43	314.842	0
1695	50446	0	0	15.6037	9.44904	0.980098	-0.198517	399.882	91.5247	0
1698	47420	0	0	3.42613	12.3499	0.549976	-0.83518	32.0294	4.8493	0
1700	12745	0	0	25.4117	4.87065	-0.993991	-0.109458	567.839	40.0076	0
1700	51034	0	0	25.5092	4.83094	0.634576	-0.77286	348.89	13.9457	0
1703	21228	0	0	6.7879	2.58718	-0.616093	0.787674	219.948	13.0321	0
1703	23394	0	0	6.77004	2.53433	-0.967669	-0.252222	180.679	19.9828	0
1703	27816	0	0	6.86952	2.54005	0.990174	-0.139842	373.659	94.9407	0
1707	49891	0	0	3.50948	12.7416	0.489651	0.871919	51.5661	66.0733	0
1708	33255	0	0	11.4815	2.39511	0.613241	0.789896	652.17	55.6918	0
1708	36447	0	0	11.4167	2.40631	-0.312162	0.950029	978.289	69.3425	0
1710	13097	0	0	8.45481	5.44537	-0.712131	0.702047	148.389	131.184	0
1710	36895	0	0	8.55336	5.44264	0.749333	0.662193	457.697	72.7612	0
1710	46485	0	0	8.45084	5.35515	-0.771769	-0.635903	531.65	105.785	0
1716	11769	0	0	26.0307	3.09215	0.423843	0.905736	178.63	11.5269	0
1716	33739	0	0	26.0191	2.95404	0.26762	-0.963524	204.113	37.3602	0
1719	25881	0	0	12.5793	13.0973	0.965981	-0.258613	-312.468	382.799	0
1719	36377	0	0	12.5431	13.1588	0.245919	0.96929	2169.19	289.498	0
1719	42676	0	0	12.4887	13.0834	-0.842449	-0.538776	1559.76	1427.44	0
1725	33093	0	0	17.5367	12.3001	0.221076	-0.975257	335.171	338.732	0
1725	41012	0	0	17.5357	12.4044	0.203103	0.979157	194.96	213.566	0
1725	46808	0	0	17.5782	12.3522	0.999999	0.00159348	415.84	219.574	0
1727	17691	0	0	2.67723	2.51908	-0.699183	-0.714943	348.08	43.7655	0
1727	32860	0	0	2.76533	2.56944	0.970849	0.239691	196.085	19.0933	0
1731	38521	0	0	1.84535	14.7068	0.126465	0.991971	-17.2295	6.93149	0
1731	38713	0	0	1.77804	14.6463	-0.999814	-0.0192935	123.444	11.2024	0
1733	41009	0	0	7.34644	13.732	-0.726207	0.687476	36.892	68.4997	0
1736	32517	0	0	24.8388	4.93987	-0.246088	-0.969248	107.543	7.20216	0
1737	39694	0	0	26.382	4.69844	-0.999854	0.0170774	493.126	57.5133	0
1738	44041	0	0	20.6013	9.81159	-0.960345	0.278816	854.387	93.9097	0
1741	17076	0	0	26.0953	2.10981	0.993603	0.112925	200.745	14.6158	0
1742	46992	0	0	13.4171	9.10991	-0.997917	-0.0645074	-127.085	42.4493	0
1748	36150	0	0	18.6624	1.77887	-0.993845	-0.11078	254.647	143.829	0
1748	40288	0	0	18.7358	1.8346	0.373423	0.927661	343.219	226.307	0
1748	49096	0	0	18.7543	1.74751	0.718837	-0.695178	612	128.238	0
1750	12401	0	0	2.84006	13.4533	0.997789	-0.0664649	85.0155	0.16257	0
1751	24884	0	0	14.0889	11.3625	-0.342209	0.939624	1327.61	86.2157	0
1751	28957	0	0	14.1254	11.2477	0.264373	-0.96442	2071.56	393.281	0
1755	11896	0	0	6.43734	8.76542	-0.77965	-0.626216	689.166	0.848505	0
1761	37196	0	0	21.8087	4.11332	0.868719	0.495305	364.751	235.021	0
1761	47227	0	0	21.7139	4.14153	-0.457751	0.889081	389.287	81.9577	0
1764	18310	0	0	12.1818	13.2992	0.75302	-0.657998	559.53	457.547	0
1764	34415	0	0	12.1868	13.366	0.842398	0.538857	1319.37	937.124	0
1764	36060	0	0	12.1155	13.2859	-0.437435	-0.89925	3006.1	422.315	0
1772	18633	0	0	15.1563	9.35851	-0.4332	0.901298	2074	154.196	0
1773	12872	0	0	11.0901	6.75313	-0.801767	0.597636	28.9286	95.7539	0
1773	52213	0	0	11.1717	6.76292	0.636491	0.771284	1255.03	262.192	0
1775	34241	0	0	2.38941	8.47556	0.851939	-0.523641	309.783	74.9667	0
1775	48902	0	0	2.27764	8.46278	-0.711632	-0.702552	167.229	2.53894	0
1776	12660	0	0	26.6504	2.01352	0.813262	-0.581898	151.117	17.5088	0
1776	27956	0	0	26.5943	1.99312	-0.250073	-0.968227	64.6774	1.31401	0
1776	50011	0	0	26.6248	2.09399	0.328425	0.94453	157.217	3.66831	0
1779	10991	0	0	15.104	1.53315	0.475161	-0.879899	774.192	126.205	0
1779	22079	0	0	15.0718	1.62833	-0.157915	0.987453	786.865	85.0622	0
1779	42289	0	0	15.0513	1.53571	-0.558593	-0.829442	518.019	51.9915	0
1780	33569	0	0	7.81643	9.51756	0.178146	0.984004	611.091	92.4098	0
1784	35597	0	0	18.4463	7.62004	-0.998861	-0.0477151	442.007	40.5403	0
1784	42170	0	0	18.5166	7.68214	0.168993	0.985617	1031.77	198.65	0
1790	20835	0	0	4.50318	5.88224	-0.812205	0.583372	347.737	77.9589	0
1790	44299	0	0	4.59276	5.83973	0.965512	-0.26036	218.054	89.8487	0
1792	15570	0	0	8.68058	11.4892	0.789429	-0.613841	123.378	9.46418	0
1793	31961	0	0	21.8413	1.44154	0.0304776	0.999535	216.541	36.1095	0
1793	38670	0	0	21.8917	1.41164	0.862238	0.506504	10.108	6.44533	0
1799	20457	0	0	13.2328	11.2499	-0.625291	-0.780392	3335.07	1267.57	0
1799	33714	0	0	13.3046	11.3771	0.34548	0.938426	2477.15	20.5433	0
1800	22161	0	0	8.10668	11.2154	0.367182	0.930149	1017.05	262.775	0
1800	38507	0	0	8.03356	11.1043	-0.70932	-0.704887	1339.08	81.9003	0
1805	12913	0	0	18.2867	3.47039	-0.934222	0.356693	653.073	149.437	0
1805	21495	0	0	18.294	3.40511	-0.830229	-0.557423	30.2208	12.2086	0
1805	44294	0	0	18.4248	3.44439	0.999971	-0.0076325	-20.4128	46.8597	0
1810	18460	0	0	4.42885	12.1852	-0.464383	0.885634	97.3259	148.185	0
1814	10278	0	0	6.67582	12.8231	-0.750143	-0.661275	105.018	6.59913	0
1814	12938	0	0	6.71103	12.9383	-0.252408	0.967621	64.305	77.553	0
1814	43304	0	0	6.79946	12.8662	0.99867	-0.0515551	508.732	109.318	0
1816	18646	0	0	6.97835	2.14157	0.366631	-0.930366	399.852	113.805	0
1816	44327	0	0	6.92192	2.25122	-0.544027	0.839068	314.42	31.4632	0
1817	39469	0	0	2.09192	12.6635	0.87474	-0.484593	187.25	47.7425	0
1821	20500	0	0	7.32663	9.65592	-0.448481	-0.893792	83.3064	70.6508	0
1821	30319	0	0	7.30676	9.75717	-0.752408	0.658698	-66.0963	24.6604	0
1821	43903	0	0	7.42103	9.71243	0.999639	-0.0268767	64.1492	106.625	0
1822	17527	0	0	16.8543	8.71874	0.632807	-0.77431	1287.76	93.3917	0
1822	51058	0	0	16.7767	8.7944	-0.789888	0.613251	1506.01	432.074	0
1824	11559	0	0	11.2973	12.7808	0.0923215	-0.995729	631.92	236.93	0
1824	19255	0	0	11.3594	12.873	0.957282	0.289156	-89.2387	487.633	0
1834	37745	0	0	2.17479	6.93532	0.674152	-0.738593	147.724	40.1907	0
1834	41596	0	0	2.12477	7.04897	-0.0895811	0.99598	14.9017	21.4569	0
1834	45505	0	0	2.07501	6.94899	-0.848451	-0.529275	32.9688	3.45829	0
1835	19841	0	0	3.63106	13.8784	0.376323	0.926488	12.9672	10.9864	0
1837	16078	0	0	12.9321	15.2163	0.998962	0.045542	-2.71595	518.42	0
1841	12274	0	0	18.9554	9.42833	-0.872792	0.488092	538.334	37.7888	0
1844	30996	0	0	4.12176	5.39714	-0.281362	-0.959602	55.517	29.5655	0
1844	39926	0	0	4.08262	5.44062	-0.983477	-0.181035	476.804	10.4573	0
1847	20643	0	0	5.58826	14.0394	0.119904	0.992785	-4.98735	0.588214	0
1848	12025	0	0	15.0037	8.56331	0.862776	-0.505587	379.058	406.102	0
1849	19323	0	0	13.9204	7.66041	-0.276781	0.960933	926.518	166.14	0
1849	38605	0	0	13.988	7.64647	0.635805	0.77185	-25.797	115.422	0
1850	11079	0	0	16.2673	12.4019	-0.994492	0.104816	1131.75	258.419	0
1856	37207	0	0	14.7331	11.3899	-0.27302	0.962008	2926.94	122.151	0
1861	40961	0	0	24.2193	9.13678	-0.671197	-0.741279	24.125	69.6597	0
1864	10926	0	0	12.0224	11.4559	0.151349	-0.98848	2570.61	393.945	0
1864	38856	0	0	12.0719	11.5006	0.969684	-0.244364	-110.683	493.91	0
1865	10663	0	0	16.0033	14.7977	0.267918	-0.963442	208.894	16.1058	0
1865	45742	0	0	15.939	14.8118	-0.647881	-0.761741	80.2006	127.944	0
1870	45117	0	0	4.78577	14.8723	0.920934	0.389719	42.8436	22.1825	0
1872	46445	0	0	17.5535	3.79509	-0.228229	0.973607	1341.32	172.28	0
1873	13214	0	0	9.42454	4.1106	0.882937	0.469492	185.376	82.4856	0
1874	21000	0	0	20.4902	1.23392	-0.930625	0.365974	140.115	43.4254	0
1874	25138	0	0	20.5415	1.27252	-0.0929401	0.995672	570.332	69.7955	0
1880	32786	0	0	3.53843	15.4593	0.606939	-0.794748	25.2286	9.37368	0
1881	29562	0	0	19.4255	9.2767	0.882691	-0.469954	507.398	79.8595	0
1882	40244	0	0	19.8886	2.9904	-0.85001	0.526767	181.677	136.23	0
1883	33335	0	0	22.898	4.3305	-0.975363	0.220605	563.878	121.247	0
1883	46257	0	0	22.9653	4.38553	-0.0205139	0.99979	143.993	134.753	0
1885	17367	0	0	12.2602	5.63686	-0.999997	0.00230337	150.379	120.657	0
1885	23909	0	0	12.2919	5.57596	-0.570858	-0.821049	589.46	10.1489	0
1887	51451	0	0	20.6749	10.3556	0.82992	-0.557882	440.786	22.6055	0
1888	29818	0	0	7.44967	13.6213	-0.720624	-0.693326	122.63	61.7878	0
1899	30430	0	0	17.7812	10.0207	0.316292	-0.948662	976.663	25.0051	0
1899	47165	0	0	17.7139	10.0343	-0.66039	-0.750923	388.493	20.3139	0
1900	17945	0	0	12.5293	12.5723	-0.677068	0.73592	197.943	251.747	0
1900	38586	0	0	12.5753	12.4745	0.135795	-0.990737	3052.6	332.358	0
1900	48776	0	0	12.5135	12.514	-0.956362	-0.292183	211.103	99.4079	0
1903	20530	0	0	7.96155	10.8818	-0.689695	0.7241	112.82	153.527	0
1903	51281	0	0	8.04919	10.8411	0.998164	-0.0605657	19.9359	84.9448	0
1904	36603	0	0	2.82808	5.32503	0.635669	-0.771962	191.453	3.69923	0
1907	28829	0	0	6.84752	12.4611	-0.57965	0.814866	-36.4672	17.8378	0
1907	52612	0	0	6.81691	12.4027	-0.99986	0.0167472	426.47	70.0134	0
1909	21045	0	0	12.5806	11.0995	-0.628402	-0.777889	1228.52	336.214	0
1915	11181	0	0	9.63024	14.7136	0.948185	-0.317719	198.755	175.653	0
1918	33513	0	0	1.91268	1.33346	-0.996665	0.0816047	170.403	4.21593	0
1920	23502	0	0	13.4989	7.72601	0.937593	0.347734	-9.04712	128.228	0
1920	34137	0	0	13.3711	7.72706	-0.931746	0.363112	-23.8535	90.9069	0
1926	13353	0	0	8.41329	13.6377	-0.806229	0.591604	-0.307966	42.5272	0
1926	46508	0	0	8.49019	13.6594	0.376934	0.92624	183.775	173.278	0
1926	48610	0	0	8.51996	13.5635	0.834862	-0.55046	19.1841	148.676	0
1928	18511	0	0	26.4551	2.38239	-0.866797	-0.498662	182.318	24.7247	0
1929	19459	0	0	9.25367	9.54259	0.987502	0.157604	592.895	225.377	0
1929	23792	0	0	9.22541	9.47284	0.597608	-0.801789	175.661	233.173	0
1929	44204	0	0	9.14314	9.59259	-0.534097	0.845423	246.029	27.0299	0
1932	19823	0	0	15.0436	13.6709	0.994378	-0.105893	1476.17	414.273	0
1932	41184	0	0	14.9369	13.6286	-0.651909	-0.758298	1189.05	560.371	0
1933	12817	0	0	6.44038	8.94573	-0.274767	-0.961511	151.185	28.309	0
1933	50873	0	0	6.39622	9.05403	-0.86939	0.494127	180.118	2.27783	0
1937	17570	0	0	13.1101	6.21536	-0.903138	0.42935	-33.4039	255.242	0
1938	21336	0	0	14.3299	10.754	-0.48894	-0.872318	1919.76	1169.4	0
1938	40009	0	0	14.4246	10.8411	0.909998	0.414612	57.7148	315.669	0
1942	16966	0	0	2.68068	14.948	-0.749147	0.662404	48.3585	11.9024	0
1944	16795	0	0	2.89156	7.32377	0.488905	0.872337	173.453	9.33386	0
1944	25300	0	0	2.92884	7.26362	0.998797	0.049029	424.111	73.3191	0
1944	48157	0	0	2.8006	7.2123	-0.756664	-0.653803	539.181	135.649	0
1948	32605	0	0	25.3897	9.14654	-0.939096	0.343654	536.551	107.515	0
1951	43209	0	0	15.7933	11.6876	0.317502	0.948258	1327.72	667.972	0
1951	52553	0	0	15.8278	11.5708	0.781509	-0.623894	1762.12	567.079	0
1954	11664	0	0	12.6182	15.5209	-0.784794	-0.619757	7779.88	1423.76	0
1954	39609	0	0	12.7087	15.5	0.436111	-0.899893	4439.5	3044.07	0
1957	37163	0	0	3.9277	12.0227	-0.577018	-0.816732	19.0743	2.40841	0
1957	41449	0	0	3.99039	12.0195	0.490109	-0.871661	35.486	32.0721	0
1957	42447	0	0	3.93706	12.1241	-0.417889	0.908498	44.4161	19.5326	0
1960	35559	0	0	14.1058	2.40352	0.270774	0.962643	171.27	47.266	0
1964	21362	0	0	8.8377	14.2012	0.97558	-0.219644	157.661	150.848	0
1964	47890	0	0	8.75292	14.2483	-0.701846	0.712328	-45.028	20.7332	0
1967	15848	0	0	1.57626	4.01841	0.342032	-0.939688	106.641	15.5934	0
1967	37846	0	0	1.51319	4.0309	-0.674782	-0.738017	233.113	46.161	0
1969	12548	0	0	8.00662	3.63803	0.594673	-0.803968	326.339	10.1126	0
1969	47019	0	0	7.94267	3.6305	-0.392441	-0.919777	356.328	45.9146	0
1981	10639	0	0	9.14228	8.43827	0.921175	0.389148	446.748	142.209	0
1981	50490	0	0	9.11068	8.36155	0.381141	-0.924517	961.134	248.414	0
1986	35927	0	0	10.4861	12.0394	0.393964	-0.919126	423.669	39.3698	0
1987	33545	0	0	7.02998	2.90444	-0.0993863	-0.995049	667.501	22.228	0
1987	52095	0	0	6.99059	3.02769	-0.657909	0.753097	265.284	15.6078	0
1989	41284	0	0	11.9395	6.90299	0.747344	-0.664437	443.745	235.812	0
1989	42127	0	0	11.9084	7.00356	0.242698	0.970102	1367.12	80.8873	0
1989	42133	0	0	11.8782	6.8843	-0.2475	-0.968888	1067.64	103.301	0
1992	16267	0	0	16.9521	8.32937	-0.952897	-0.303293	165.178	145.715	0
1992	16901	0	0	17.0212	8.40728	0.187202	0.982321	303.062	242.196	0
1992	35342	0	0	17.0703	8.34453	0.998591	-0.0530616	881.065	527.061	0
1993	15422	0	0	18.0205	8.91683	-0.598658	0.801005	1326.79	76.3072	0
1997	22666	0	0	8.20809	13.2549	-0.714151	-0.699992	786.103	106.048	0
1997	36246	0	0	8.22539	13.3505	-0.421895	0.906645	-16.2313	71.4968	0
1999	21859	0	0	7.72049	13.8031	0.65604	0.754726	394.239	61.0313	0
2003	30676	0	0	26.8828	2.47026	0.744662	0.667442	193.746	11.5594	0
2005	27501	0	0	26.4691	4.00947	0.889228	0.457465	43.4769	1.21592	0
2008	27511	0	0	7.06722	12.7895	-0.99991	-0.0133987	487.193	47.1473	0
2008	51246	0	0	7.16687	12.8139	0.892462	0.451122	846.047	19.0592	0
2013	23701	0	0	6.53268	14.0112	-0.0983634	-0.995151	31.6112	19.2346	0
2013	27376	0	0	6.5959	14.1038	0.891106	0.453796	277.031	2.7814	0
2013	49880	0	0	6.48928	14.1151	-0.777071	0.629413	11.2843	2.23748	0
2017	27533	0	0	10.935	4.48164	-0.853129	0.5217	479.927	68.4639	0
2018	21555	0	0	12.791	6.28408	0.163956	-0.986468	1339.68	84.8074	0
2018	41534	0	0	12.8444	6.32878	0.942537	-0.334102	43.5263	15.8015	0
2022	27738	0	0	3.70952	4.51246	-0.97577	0.218798	201.259	22.482	0
2023	15019	0	0	16.5917	6.28706	-0.689137	0.724631	1182.31	176.621	0
2025	25735	0	0	12.2035	14.3558	0.998043	-0.0625268	-252.498	635.277	0
2031	15102	0	0	1.30023	12.6987	-0.714907	0.699219	99.3782	54.8651	0
2035	27322	0	0	11.2601	5.58703	0.865281	0.501288	77.4583	71.2464	0
2037	24134	0	0	4.00724	13.0041	-0.49821	0.867056	-18.5148	15.5257	0
2037	37179	0	0	4.06457	12.9994	0.631518	0.775361	11.1272	39.1826	0
2038	48680	0	0	19.3393	4.34266	-0.886883	-0.461995	342.523	60.8971	0
2040	26658	0	0	4.51713	15.6851	0.999977	-0.00677744	184.953	4.48555	0
2040	40296	0	0	4.4828	15.627	0.489791	-0.87184	4.63587	9.52933	0
2042	21363	0	0	23.3658	3.7848	0.994038	-0.109032	370.882	36.0084	0
2042	43200	0	0	23.2924	3.8463	-0.282514	0.959263	158.837	75.0959	0
2044	13241	0	0	14.4771	13.5119	0.996302	-0.0859255	411.933	332.305	0
2044	31969	0	0	14.3685	13.4628	-0.593914	-0.804528	597.023	265.924	0
2046	14295	0	0	13.5678	3.23704	0.804666	0.593728	502.396	101.398	0
2046	51581	0	0	13.5782	3.17339	0.951231	-0.308481	75.4426	17.5093	0
2049	14366	0	0	3.49818	6.76598	-0.929608	-0.368549	574.558	20.1412	0
2049	34977	0	0	3.5699	6.86358	0.0742466	0.99724	94.2289	9.10521	0
2049	51840	0	0	3.6328	6.81351	0.95491	0.296895	672.761	23.6469	0
2053	16941	0	0	26.111	4.00546	-0.995432	-0.0954698	401.246	26.4607	0
2053	23663	0	0	26.1381	4.06987	-0.626255	0.779618	118.058	16.7313	0
2053	43575	0	0	26.208	4.08212	0.323139	0.946352	159.292	31.4995	0
2054	24000	0	0	20.8617	1.19698	-0.588053	-0.808823	107.995	107.753	0
2055	13182	0	0	21.2067	2.4708	0.462245	-0.886752	353.447	19.6305	0
2055	31278	0	0	21.1236	2.58424	-0.705797	0.708414	438.087	28.637	0
2056	24860	0	0	24.701	4.28063	-0.98203	-0.188723	313.682	102.661	0
2056	25279	0	0	24.7604	4.22587	-0.110336	-0.993894	203.14	11.6024	0
2056	49769	0	0	24.7388	4.35493	-0.427362	0.904081	575.126	130.027	0
2056	50651	0	0	24.8228	4.25336	0.807509	-0.589855	699.692	31.3089	0
2057	19575	0	0	22.8838	3.37177	0.859019	0.511943	231.572	49.5882	0
2057	26646	0	0	22.7861	3.33546	-0.984885	-0.173207	246.677	12.4832	0
2057	39059	0	0	22.8165	3.39284	-0.412446	0.910982	706.317	30.6246	0
2059	14054	0	0	4.82843	1.33647	0.352572	-0.935785	136.895	0.412052	0
2059	17677	0	0	4.76085	1.35131	-0.711112	-0.703078	566.499	34.6533	0
2063	30634	0	0	12.4105	1.11206	0.0796141	0.996826	505.221	18.5018	0
2066	16139	0	0	24.2793	9.57489	0.692981	0.720956	160.824	24.7465	0
2066	45963	0	0	24.2321	9.45975	-0.0128508	-0.999917	-135.167	49.9722	0
2067	24132	0	0	1.88616	13.4893	-0.574766	0.818318	46.4369	76.8883	0
2067	42367	0	0	1.85437	13.4315	-0.998928	0.0462876	116.16	34.5195	0
2070	45380	0	0	10.8513	3.75979	-0.138591	0.99035	902.825	196.233	0
2075	25744	0	0	1.09251	5.75001	0.963322	-0.26835	355.967	49.2138	0
2079	33227	0	0	13.6292	5.52142	-0.982063	0.188553	-146.623	67.067	0
2080	15029	0	0	16.7545	9.77583	0.957948	-0.286943	623.318	361.921	0
2080	20091	0	0	16.7267	9.84768	0.513094	0.858333	400.875	333.603	0
2080	28422	0	0	16.6929	9.73115	-0.0241964	-0.999707	1077.71	465.918	0
2080	49457	0	0	16.6428	9.82926	-0.824651	0.565642	1324.55	424.179	0
2081	29997	0	0	14.2196	13.4859	-0.691152	-0.722709	69.2708	899.597	0
2081	31969	0	0	14.2973	13.4714	0.38138	-0.924418	4510.49	62.8352	0
2082	17547	0	0	15.0097	12.6942	-0.392828	-0.919612	1694.86	2748.08	1
2082	20047	0	0	15.1037	12.7446	0.983311	-0.18193	-1277.24	723.135	1
2082	49787	0	0	15.0161	12.8221	-0.299346	0.954145	1837.64	195.937	0
2084	25789	0	0	11.2411	2.40373	0.900137	-0.435606	188.501	227.64	0
2085	10508	0	0	16.2282	4.62396	-0.295299	-0.955405	412.056	275.776	0
2085	33487	0	0	16.292	4.63766	0.659894	-0.751359	835.636	178.396	0
2088	44557	0	0	2.7044	9.40513	0.959655	0.28118	460.166	27.0651	0
2088	45456	0	0	2.5915	9.40594	-0.955441	0.295183	524.024	71.4771	0
2090	17064	0	0	8.56364	6.28967	0.30426	-0.952589	719.342	135.413	0
2090	23591	0	0	8.57185	6.42274	0.419095	0.907942	954.665	28.5058	0
2094	47569	0	0	22.2126	6.39785	0.994006	0.109326	58.3564	16.7014	0
2097	13926	0	0	16.9089	7.74115	-0.982782	-0.18477	31.1935	161.915	0
2097	23728	0	0	17.0553	7.76726	0.986091	0.166208	288.034	182.807	0
2097	52191	0	0	16.9249	7.80241	-0.768838	0.639444	1368.83	294.494	0
2097	52670	0	0	16.9987	7.68249	0.224932	-0.974375	1596.1	320.21	0
2099	15691	0	0	16.5512	9.33937	-0.34363	0.939105	2401.36	165.028	0
2100	28063	0	0	20.8601	7.65589	-0.853325	-0.52138	101.159	59.5599	0
2100	29739	0	0	20.9397	7.75985	0.28014	0.959959	239.189	169.113	0
2101	10733	0	0	17.7814	2.45987	0.458228	-0.888835	1346.51	94.499	0
2101	48993	0	0	17.7036	2.51217	-0.995963	0.0897634	103.858	124.183	0
2103	39891	0	0	8.16717	1.75271	-0.519434	0.854511	12.506	46.084	0
2103	44119	0	0	8.23894	1.75148	0.548046	0.836448	190.935	66.2153	0
2107	32529	0	0	24.5879	9.46368	0.992447	-0.122673	377.982	64.1331	0
2108	34252	0	0	11.7761	6.26708	0.61248	-0.790486	772.05	239.464	0
2108	49154	0	0	11.7551	6.38331	0.29626	0.955107	906.285	21.1734	0
2112	16145	0	0	26.816	5.39696	-0.768751	-0.639548	90.75	34.7799	0
2112	28762	0	0	26.873	5.37758	0.219863	-0.975531	5.16816	48.0514	0
2119	11494	0	0	9.781	11.1658	-0.988536	-0.150987	71.9546	13.4467	0
2119	14082	0	0	9.8013	11.226	-0.695937	0.718103	230.091	132.827	0
2119	32156	0	0	9.81844	11.1144	-0.448357	-0.893855	965.399	58.5212	0
2124	24392	0	0	14.5615	6.45235	0.708041	0.706172	-77.9354	59.8345	0
2124	36020	0	0	14.471	6.4268	-0.972848	0.231447	-30.922	104.732	0
2127	20756	0	0	16.4874	7.57903	-0.908089	-0.418778	361.46	46.4941	0
2133	13778	0	0	19.2267	11.6397	0.93427	-0.356567	715.376	183.564	0
2133	17330	0	0	19.1108	11.7017	-0.815271	0.57908	616.425	30.0384	0
2133	33226	0	0	19.1655	11.7297	0.010245	0.999948	369.766	60.5397	0
2133	43540	0	0	19.1511	11.5984	-0.207104	-0.978319	346.508	91.6107	0
2142	10786	0	0	3.89881	10.0563	-0.991661	-0.128872	223.092	43.1146	0
2142	16374	0	0	3.99761	10.1319	0.383668	0.923471	291.292	14.1669	0
2142	30065	0	0	4.04012	10.0499	0.975709	-0.219073	299.834	104.233	0
2142	46815	0	0	3.93618	10.129	-0.471387	0.881927	-2.12807	14.8301	0
2143	37350	0	0	6.25424	1.75841	-0.228624	-0.973515	661.266	39.0311	0
2147	19728	0	0	14.9355	12.4255	-0.831043	0.556208	2895.4	545.928	0
2147	45693	0	0	15.0395	12.3404	0.710313	-0.703886	3107.2	172.23	0
2149	10754	0	0	16.8949	9.43266	-0.243714	0.969847	1111.71	354.059	0
2149	18217	0	0	16.9522	9.35932	0.881395	-0.47238	994.133	221.212	0
2152	12178	0	0	26.5561	3.84754	0.767151	-0.641466	200.437	36.6674	0
2153	32745	0	0	12.0972	2.53245	-0.993131	0.117004	-71.9872	146.995	0
2162	20014	0	0	15.1156	12.5083	-0.999913	-0.0131564	606.262	80.736	0
2162	31072	0	0	15.2343	12.4658	0.764533	-0.644585	1447.39	64.9393	0
2167	14130	0	0	4.24903	10.0717	0.90792	0.419143	267.782	37.8306	0
2167	43419	0	0	4.1706	10.0941	-0.550796	0.83464	-47.7923	25.2843	0
2167	49437	0	0	4.24299	10.0166	0.795369	-0.606125	41.138	3.80496	0
2168	35693	0	0	11.912	9.02887	-0.595624	0.803264	1236.89	422.868	0
2169	22060	0	0	5.5479	3.42479	-0.980832	-0.194854	523.019	103.479	0
2170	45372	0	0	1.73933	14.9555	0.781263	-0.624202	111.444	34.499	0
2173	22716	0	0	23.3299	5.55584	-0.360613	0.932716	91.0254	92.1445	0
2173	41282	0	0	23.2904	5.49558	-0.999195	-0.0401156	213.957	81.6852	0
2175	14629	0	0	9.79041	12.9273	-0.977007	-0.213205	1048.99	445.276	0
2178	26314	0	0	10.8207	8.45286	-0.27239	-0.962187	1365.69	85.1561	0
2181	40845	0	0	26.4903	7.55586	-0.487726	-0.872997	19.1572	37.2133	0
2181	41366	0	0	26.5703	7.61108	0.98926	0.146168	220.021	52.2563	0
2182	36172	0	0	18.5506	8.78906	-0.284961	-0.958539	211.4	210.745	0
2182	48012	0	0	18.5143	8.83449	-0.997808	-0.0661762	659.255	305.008	0
2184	20686	0	0	25.8512	6.56826	-0.125294	-0.99212	-29.8835	57.3146	0
2184	50195	0	0	25.9104	6.67745	0.763134	0.64624	62.7672	152.059	0
2185	44100	0	0	22.7404	3.8141	0.880876	0.473348	-52.2103	49.0544	0
2186	13332	0	0	17.6702	4.52091	-0.423019	-0.906121	1156.74	275.491	0
2186	14186	0	0	17.6501	4.63034	-0.71637	0.697721	653.074	133.373	0
2186	39170	0	0	17.7669	4.57511	0.993796	-0.111217	500.716	178.01	0
2186	47536	0	0	17.7152	4.64899	0.237466	0.971396	854.326	68.1764	0
2188	52204	0	0	9.23537	4.92882	-0.97491	-0.2226	153.642	114.551	0
2189	23277	0	0	13.6483	1.08364	-0.984624	-0.174689	64.1378	25.553	0
2190	24564	0	0	16.7745	1.1559	0.880232	0.474543	517.411	72.8206	0
2190	39158	0	0	16.6799	1.14114	-0.983011	0.183547	326.381	40.8033	0
2197	35797	0	0	6.63941	6.98533	-0.912138	-0.409884	738.44	150.638	0
2197	36388	0	0	6.76762	6.98025	0.877163	-0.480193	85.6994	37.9585	0
2198	49158	0	0	4.91747	11.6161	0.438459	-0.898751	54.5596	10.0463	0
2201	22238	0	0	9.86883	6.8335	-0.184558	0.982822	800.966	203.636	0
2207	21342	0	0	14.2692	7.9202	-0.78515	-0.619306	223.373	252.51	0
2213	34846	0	0	19.9384	5.24185	-0.664046	0.747692	815.985	63.3818	0
2215	18015	0	0	13.9641	5.70396	0.39601	0.918246	415.067	188.647	0
2216	17238	0	0	17.0423	12.6754	-0.834519	-0.550979	92.9201	283.16	0
2216	49258	0	0	17.0892	12.769	-0.0592817	0.998241	1298.9	424.354	0
[truncated: 44,258 more rows]
