# Supplementary material for: Study on stability analysis of soil nail reinforced slopes under loading based on the discrete element method
Source: PLoS One. 2026 May 26;21(5):e0350163. doi: 10.1371/journal.pone.0350163 (PMC13210361; doi:10.1371/journal.pone.0350163)
Supplement: S1 File — (ZIP) [file pone.0350163.s001.zip › DATA in PFC/1.5_14_10000__measure.txt]

id	cx	cy	mradius	sxx	syy	sxy	s1	s3	angle_deg	porosity	strain_x	strain_y
1	15.7	15.35	0.63	-6020.89	-339.515	1271.69	-67.8577	-6292.55	77.9417	0.18209	-3.57999e-06	-1.19587e-05
2	14.44	15.098	0.63	-18270	-16715.6	6476.68	-10969.6	-24015.9	48.4215	0.155479	-9.49093e-07	-1.60786e-06
3	13.18	14.846	0.63	-6379.9	-45919.8	-1015.34	-6353.84	-45945.8	-1.47001	0.161823	-4.9106e-06	-5.75393e-06
4	17	14	0.63	-3230.04	-2353.21	991.558	-1707.47	-3875.78	56.9262	0.191528	-2.21192e-06	4.90003e-06
5	15.74	13.748	0.63	-7989.08	-9644.9	2845.22	-5853.77	-11780.2	36.8879	0.168144	3.37508e-06	-1.63145e-06
6	14.48	13.496	0.63	-6898.65	-19442	3004.8	-6215.99	-20124.7	12.7997	0.186628	-1.50847e-06	-3.58058e-06
7	18.4	12.6	0.63	-3780.23	-2228.21	1079.05	-1675.11	-4333.33	62.8611	0.17773	-1.07989e-06	2.24415e-06
8	17.14	12.348	0.63	-5981.11	-5547.12	1888.12	-3863.56	-7664.67	48.278	0.200056	1.72617e-06	-3.6502e-07
9	15.88	12.096	0.63	-5696.14	-10337.7	2302.32	-4747.87	-11286	22.3856	0.186293	9.76136e-06	-4.16788e-07
10	19.8	11.2	0.63	-2848.63	-2352.03	983.424	-1586.04	-3614.61	52.0851	0.186284	3.42948e-08	-1.5825e-06
11	18.54	10.948	0.63	-3881.73	-4140.27	1178.53	-2825.41	-5196.6	41.8702	0.178855	-4.81223e-06	-1.40745e-05
12	17.28	10.696	0.63	-6201.65	-7127.99	2315.99	-4302.96	-9026.67	39.3454	0.175189	-1.917e-06	-7.43159e-06
13	21	9.75	0.63	-5077.92	-2336.51	1005.65	-2007.17	-5407.27	71.8667	0.191132	2.50709e-06	-1.19583e-06
14	19.74	9.498	0.63	-4480	-3386.85	1258.86	-2561.02	-5305.83	56.7349	0.164532	1.66907e-06	1.33379e-06
15	18.48	9.246	0.63	-4335.56	-5388.98	1695.07	-3087.25	-6637.29	36.3693	0.165931	-3.56942e-06	1.47914e-06
16	22.5	9.3	0.63	-4784.7	-949.311	709.399	-822.305	-4911.7	79.8497	0.194717	-1.05461e-06	2.67623e-06
