# Supplementary material for: Study on stability analysis of soil nail reinforced slopes under loading based on the discrete element method
Source: PLoS One. 2026 May 26;21(5):e0350163. doi: 10.1371/journal.pone.0350163 (PMC13210361; doi:10.1371/journal.pone.0350163)
Supplement: S1 File — (ZIP) [file pone.0350163.s001.zip › DATA in PFC/1.5_14_10000__pbond.txt]

ball1_id	ball2_id	cx	cy	pb_fn	pb_fs	pb_state	bond_type
6	21988	6.96448	3.82203	53.3269	-21.2618	3	0
6	29749	6.99382	3.8997	44.0416	101.21	3	0
7	28757	24.6351	3.70278	48.3978	-10.2394	3	0
12	5819	3.15088	12.0888	2.24347	17.7434	3	0
17	4641	9.9247	4.57062	48.5207	-28.3587	3	0
17	7912	9.89897	4.71459	67.4309	-225.216	3	0
25	9688	14.7745	8.59631	93.1312	-354.986	3	0
35	7830	10.5554	10.8544	-208.61	-237.823	3	0
36	8603	24.9212	7.46515	26.4691	34.6518	3	0
40	1994	13.1934	6.05456	8.10728	-4.17752	3	0
51	1555	2.66115	4.94419	26.7145	62.3536	3	0
63	3510	15.5897	9.00871	143.749	-1.00076	3	0
67	4619	5.20725	9.36118	37.5054	-26.5622	3	0
93	3401	23.1383	9.21673	-38.9212	30.8168	3	0
151	611	11.413	4.31788	80.7988	-45.9201	3	0
174	289	14.905	15.2779	-742.725	-298.743	3	0
183	327	3.8695	15.6587	-18.5461	-29.7265	3	0
265	530	20.7757	6.82867	23.576	-68.8673	3	0
421	992	24.9064	1.46949	45.3449	4.65175	3	0
563	835	16.0906	7.20617	104.927	-243.021	3	0
639	940	18.1431	3.68752	220.913	47.5414	3	0
782	835	16.021	7.28457	89.0127	-125.821	3	0
12	29230	3.10814	12.0511	-39.4193	-30.5459	3	0
19	18330	5.9669	5.20237	60.4642	31.9486	3	0
19	28347	6.06265	5.2636	55.4144	-1.84546	3	0
21	51229	10.2967	12.1581	-262.851	78.3946	3	0
22	20360	18.9234	5.9068	26.8524	185.89	3	0
24	15402	6.12611	9.76777	46.5062	9.44807	3	0
24	42844	6.11725	9.69625	-39.393	-79.0149	3	0
32	15068	25.7954	7.89127	39.2701	102.32	3	0
32	23482	25.7089	7.9015	-45.9656	-163.578	3	0
32	23484	25.7752	8.00033	-115.289	14.4747	3	0
33	24026	22.8889	1.61873	68.048	1.34105	3	0
38	40341	1.84122	14.2094	3.13648	-28.2465	3	0
43	24224	12.0747	7.75013	105.333	167.224	3	0
48	15202	5.21156	13.7846	28.0121	-17.8383	3	0
48	34325	5.16421	13.6912	-82.8302	-35.9024	3	0
50	30371	26.6004	1.36108	26.0169	-3.16011	3	0
51	36503	2.71321	4.89603	18.0407	13.3071	3	0
54	38186	15.9096	4.50295	-44.352	-41.8801	3	0
54	42458	15.9314	4.44292	70.1147	144.893	3	0
55	34632	16.6214	6.0993	-156.621	-35.1574	3	0
56	47461	12.4296	5.45462	31.0533	-45.4124	3	0
57	25720	16.8625	13.0117	267.421	60.3454	3	1
57	35305	16.92	13.013	-2.03106	4.9008	3	0
59	25894	25.8862	3.20038	34.5432	7.53786	3	0
59	33269	25.8949	3.08788	23.8737	25.9789	3	0
60	50684	13.682	9.89256	185.363	174.891	3	0
66	34745	7.95405	1.6138	25.3333	-20.99	3	0
68	44691	12.1673	6.0429	-71.1445	-37.3664	3	0
68	47062	12.142	6.11749	49.9009	-0.40916	3	0
69	52350	10.6681	6.02596	76.9679	35.2066	3	0
70	16449	13.5474	3.89227	24.3724	-253.171	3	0
70	28456	13.4327	3.98515	29.351	-97.1289	3	0
70	46530	13.4463	3.86274	125.552	160.366	3	0
74	46308	14.4937	11.9993	-142.033	-310.172	3	0
76	45241	11.6066	7.61842	93.4557	-111.595	3	0
77	17481	23.5885	2.43528	59.8433	-64.7365	3	0
77	25772	23.7092	2.40073	46.2691	1.04661	3	0
84	39294	6.40791	15.0953	-5.07516	-18.9956	3	0
89	38214	23.0299	6.9888	77.8444	1.97038	3	0
89	42208	23.1374	7.03965	-23.6163	-12.0176	3	0
93	20568	23.0682	9.15071	66.2027	-91.0803	3	0
93	26651	23.1257	9.11233	-112.489	107.061	3	0
97	14939	5.2912	12.6599	17.516	-19.3273	3	0
107	4655	21.1199	3.35295	34.9318	40.5648	3	0
110	2442	8.8254	8.06451	64.1148	51.251	3	0
113	7001	17.4827	4.55339	33.6847	-50.6367	3	0
116	4553	3.78427	6.10316	-11.029	-8.4468	3	0
116	8132	3.72457	6.0407	19.7321	82.2486	3	0
117	9560	12.8106	14.4332	44.2239	556.076	3	0
139	5491	7.17789	1.71934	7.33655	27.5612	3	0
144	9028	14.5562	2.08525	92.576	-6.73046	3	0
147	7975	8.87726	13.7902	-111.79	-151.117	3	0
148	5013	17.8079	2.08304	53.7683	56.8517	3	0
148	8387	17.8006	2.02019	15.4347	54.6145	3	0
151	4981	11.3643	4.28191	-31.2659	-43.3405	3	0
166	6468	23.953	2.43365	18.2945	76.9141	3	0
174	7382	14.99	15.3403	86.0712	-631.505	3	0
176	4767	8.15173	12.5964	27.279	-24.3908	3	0
180	2910	1.91632	1.71252	11.8276	-2.98877	3	0
180	3028	1.98809	1.6913	22.3611	2.2978	3	0
198	2215	13.9974	5.63516	7.04078	-311.362	3	0
198	3589	14.0186	5.57368	104.258	81.649	3	0
204	1054	14.6138	7.813	209.595	-297.449	3	0
213	7139	19.0624	8.01737	44.8934	212.716	3	0
214	1408	26.8456	8.91471	-4.66764	82.4749	3	0
224	7552	26.4392	1.75406	12.0295	3.16393	3	0
225	8504	16.6091	11.7726	60.5643	410.708	3	0
225	9770	16.6226	11.6898	175.108	-19.9861	3	0
249	6821	23.2344	6.20865	41.0659	51.7276	3	0
251	5718	14.1744	15.0519	193.549	792.134	3	0
254	1981	9.03686	8.38808	78.8357	82.336	3	0
268	8484	7.06474	5.35276	-29.3897	-39.4067	3	0
270	6026	17.9606	6.47474	186.052	-5.79384	3	0
273	1287	22.8076	7.98045	-46.4451	-86.6794	3	0
273	5506	22.812	8.10434	23.231	158.17	3	0
289	3017	14.8433	15.2903	-148.095	159.451	3	0
290	2388	26.7386	4.88921	20.8349	26.4477	3	0
290	9384	26.7715	4.94328	55.9206	-4.99755	3	0
301	4888	17.2606	8.07056	37.5679	-226.107	3	0
304	6703	25.2353	4.30716	19.9089	39.661	3	0
306	7009	22.2113	6.76665	26.3326	-99.495	3	0
328	7438	18.2791	11.5315	44.8811	129.736	3	0
332	6358	1.4508	14.6806	-2.46711	-35.1493	3	0
350	1388	8.57852	8.2402	107.035	-122.362	3	0
354	8698	24.6158	2.55404	17.8839	33.9538	3	0
358	7018	26.5151	9.20234	22.3399	-183.848	3	0
362	9949	5.94633	10.0062	61.7529	-185.875	3	0
370	5503	10.4592	14.8741	-362.324	-155.852	3	0
373	2529	10.0142	5.35087	62.6659	-41.3678	3	0
403	8671	26.7013	7.21449	15.7823	134.187	3	0
406	5153	3.38421	10.7895	8.35329	94.5988	3	0
409	8871	6.45936	8.43916	50.5753	133.023	3	0
413	4705	23.1775	1.88094	8.33138	-53.2719	3	0
421	5075	24.8387	1.5735	36.6342	-9.01266	3	0
431	8337	21.889	5.84859	15.3779	-123.206	3	0
434	2877	25.7192	5.25499	72.8074	6.59701	3	0
440	6242	16.954	6.66129	-91.2174	-32.4951	3	0
444	7798	16.6146	10.533	240.238	577.178	3	0
445	8598	1.94765	15.7724	-14.4899	-4.16518	3	0
449	2819	22.235	3.7089	40.5401	-108.761	3	0
457	2431	19.8875	7.61524	-36.1173	136.551	3	0
460	5533	19.5118	12.0129	-332.446	-587.073	3	1
468	2717	7.95172	11.6708	-77.1764	121.246	3	0
468	9903	7.85904	11.6788	32.1937	30.5724	3	0
486	6544	8.48735	15.2246	-66.8171	60.0525	3	0
488	5488	23.6148	5.80067	-53.206	-0.932821	3	0
489	8141	16.6712	7.88999	-7.79986	95.012	3	0
522	9063	23.5286	1.3616	26.8835	-22.6649	3	0
524	6489	19.122	3.80955	25.313	-19.1976	3	0
527	4761	8.5117	4.03011	3.9281	-119.951	3	0
539	4640	11.0384	4.92968	17.8524	132.712	3	0
544	6177	3.33804	9.82725	-0.178909	-24.9099	3	0
548	3039	4.77508	8.92841	67.2782	58.2303	3	0
550	8755	20.5694	6.43757	48.3554	-1.41498	3	0
560	9834	15.5209	13.3584	-123.693	-7.11583	3	0
588	1850	16.3608	12.4394	86.0009	168.94	3	0
592	7004	12.6053	11.3381	44.7429	302.03	3	0
607	3277	25.9218	8.7183	-51.6478	-29.1853	3	0
611	4981	11.3549	4.33994	7.91713	38.3211	3	0
611	8232	11.3975	4.45183	93.5273	56.0833	3	0
613	5677	8.80885	5.96517	64.2982	-117.794	3	0
625	5498	5.00023	10.0512	-174.927	-119.613	3	0
625	7544	4.9478	10.18	-8.16455	-28.7518	3	0
627	6322	7.12898	1.61102	18.2565	-59.2938	3	0
665	9681	1.28688	4.20827	19.8809	10.828	3	0
679	6601	20.2663	8.78781	23.8269	-11.4954	3	0
680	7711	12.7792	13.8079	60.635	-1061.42	3	0
683	4642	11.57	15.9148	-121.973	263.732	3	0
690	1385	16.1269	12.2067	-74.2925	-172.965	3	0
697	8103	9.73561	4.12325	71.4497	4.56518	3	0
702	7878	4.31671	14.3452	3.7729	15.8782	3	0
707	9384	26.8615	4.88108	10.0671	47.8928	3	0
715	3209	3.82773	5.911	44.8758	7.98732	3	0
724	7274	10.3783	3.31532	51.7793	81.8915	3	0
731	9241	22.5082	6.16386	64.5717	-123.018	3	0
733	1123	2.02462	3.7197	14.1909	5.98529	3	0
751	8296	23.966	6.04222	-13.2721	-36.4241	3	0
754	1371	14.4499	14.3038	-18042.8	7070.14	3	1
756	5325	11.5251	6.48179	67.4092	-12.0456	3	0
758	9856	15.5585	2.83291	48.8696	-143.217	3	0
767	5985	15.7969	6.29997	91.8954	-155.993	3	0
778	4382	11.2668	10.1704	10.784	-159.429	3	0
778	8198	11.3191	10.1388	-113.154	235.071	3	0
784	5410	9.29261	8.40574	75.1403	11.0543	3	0
791	1865	15.9421	14.9211	164.185	569.112	3	0
807	9274	2.63534	5.83969	13.3694	-32.2578	3	0
816	9512	13.5115	6.20497	154.148	-17.6143	3	0
821	1060	20.2583	9.93903	-4.76061	-25.6433	3	0
829	1692	10.47	2.14585	35.7481	-53.796	3	0
830	5158	11.4017	9.67548	-208.923	-118.945	3	0
839	3006	6.26249	4.6273	85.3259	-27.3014	3	0
855	1486	25.9815	2.69666	23.356	41.663	3	0
863	3946	6.98428	6.77903	54.659	60.7246	3	0
865	6533	1.20426	6.51448	1.73814	27.1064	3	0
869	6758	5.28264	6.51243	-94.5248	8.06296	3	0
877	1683	8.77122	12.2659	55.3516	203.316	3	0
884	8370	26.2127	6.53536	47.5531	-1.99148	3	0
890	1431	3.03532	6.39768	9.98841	-17.3912	3	0
890	2227	3.09014	6.42784	13.2979	23.8169	3	0
895	6379	19.5364	10.2106	70.3093	331.375	3	1
910	6228	3.06947	10.8079	28.7712	7.50688	3	0
910	8636	3.13108	10.8864	-31.8383	-44.2387	3	0
915	5700	12.4112	7.37029	120.368	14.1418	3	0
916	4803	16.7075	10.8632	27.4945	-231.364	3	0
917	5518	8.63247	12.5011	87.934	118.717	3	0
921	5208	4.16897	14.1548	-41.5169	24.3482	3	0
922	4311	8.84824	6.8594	16.1215	28.5975	3	0
936	6354	8.78449	9.13431	38.1352	-114.839	3	0
944	1775	2.33602	8.44187	-21.7099	7.32361	3	0
959	9513	2.56105	11.6051	-114.574	-2.4318	3	0
982	7007	8.94738	5.40142	44.1613	-97.3312	3	0
991	2924	5.66294	3.2746	10.6282	-62.6351	3	0
106	25320	2.15289	5.70465	25.5884	48.374	3	0
106	47966	2.23676	5.72931	29.7539	-39.0239	3	0
107	30020	21.063	3.38578	23.5853	-6.61751	3	0
109	21833	5.95076	14.5213	-52.8549	-63.9325	3	0
109	46247	5.91527	14.6153	-51.3277	48.3977	3	0
110	11861	8.72967	7.97509	79.5911	25.0582	3	0
111	17343	17.8317	10.2509	190.397	99.9598	3	0
111	48451	17.7845	10.2019	151.498	-235.032	3	0
112	19678	17.9931	7.79131	-43.4832	-24.0857	3	0
112	44620	18.1047	7.82124	24.7632	-324.217	3	0
113	13332	17.5936	4.50932	58.9546	-136.238	3	0
113	14186	17.5782	4.61795	42.8786	178.963	3	0
117	40552	12.7621	14.4691	951.212	-70.4139	3	0
117	50168	12.7124	14.4401	-1050.96	-560.766	3	0
123	32028	3.80758	14.4061	9.62887	-19.3328	3	0
123	33916	3.72617	14.3286	-29.7529	-17.3087	3	0
125	19521	2.3068	7.03182	10.3091	-41.4232	3	0
125	37745	2.25208	6.94851	21.5316	-55.2776	3	0
125	50605	2.25283	7.04202	18.1567	34.7688	3	0
126	21177	4.83	7.63052	22.0742	4.35844	3	0
126	28446	4.83483	7.56131	90.0206	-34.2381	3	0
130	39047	5.21359	14.7108	7.50262	-10.1832	3	0
130	43752	5.31531	14.6779	-55.1305	30.9429	3	0
130	49960	5.23048	14.7722	-34.0834	2.89107	3	0
132	29470	7.38678	3.53732	40.1412	12.7153	3	0
135	34696	7.16504	7.45991	35.0316	102.24	3	0
135	41198	7.25345	7.38719	55.965	-57.59	3	0
138	28676	25.826	9.45987	36.33	150.286	3	0
140	37645	3.54532	14.7698	-19.1301	10.7316	3	0
140	39263	3.46851	14.8462	-13.0051	26.5775	3	0
146	43101	13.2823	12.0292	-117.786	-26.5503	3	0
146	43116	13.1586	11.9572	-97.907	387.003	3	0
147	13975	8.9355	13.8749	73.9669	52.8011	3	0
147	25145	8.88581	13.9082	-121.294	-56.6537	3	0
148	16186	17.9237	2.01009	81.513	-123.513	3	0
149	21700	25.6686	9.65517	4.3207	85.429	3	0
149	52219	25.7113	9.77127	5.33689	-116.043	3	0
151	28831	11.3909	4.20456	71.13	77.9414	3	0
152	16058	7.80752	3.25403	36.7055	25.3123	3	0
152	37748	7.7972	3.33762	22.4565	-67.1616	3	0
154	18833	5.79517	15.3263	-23.4381	-48.2937	3	0
156	34543	16.4121	8.11815	26.2322	502.5	3	0
158	11919	20.4491	5.70941	21.4244	0.680648	3	0
159	10956	26.4348	8.22172	-43.1067	68.946	3	0
159	40282	26.4447	8.10937	-61.0763	9.21035	3	0
164	17602	19.2808	1.78505	48.4178	-88.896	3	0
164	26505	19.2644	1.88266	62.0554	62.3959	3	0
165	30530	8.86154	14.9018	-166.116	-20.8344	3	0
165	31502	8.79049	14.932	48.5859	12.1063	3	0
165	42152	8.91276	14.9462	25.0958	166.394	3	0
166	25772	23.8559	2.38312	63.4093	-3.29411	3	0
174	30024	14.9385	15.377	-254.787	746.286	3	0
176	25833	8.05214	12.6533	-111.704	16.1096	3	0
176	28268	8.02621	12.5938	45.116	2.474	3	0
176	37679	8.12029	12.6565	31.08	-74.2084	3	0
179	24017	4.67086	5.5935	37.5793	0.0772247	3	0
182	17570	13.0486	6.17424	44.0384	10.0328	3	0
182	21445	12.992	6.13616	-10.0632	73.5226	3	0
183	10029	3.96709	15.7204	-21.1047	-0.540525	3	0
183	26193	3.92468	15.7694	-17.0568	19.5747	3	0
184	41451	17.0678	12.3024	65.3448	197.037	3	0
185	36620	13.7845	8.47025	76.2732	-29.093	3	0
185	45036	13.8503	8.45677	78.3005	154.561	3	0
189	17773	23.5094	5.45428	38.6979	-6.86387	3	0
193	18006	3.06322	15.3144	-67.2273	7.46341	3	0
193	19032	3.02776	15.3764	-7.74557	6.47485	3	0
198	22096	14.0821	5.5694	87.9802	-177.321	3	0
198	29453	14.0761	5.67366	149.436	185.677	3	0
204	15894	14.5671	7.94115	215.837	18.0398	3	0
204	21198	14.5194	7.8334	-67.8796	45.3693	3	0
204	25939	14.647	7.87616	-72.8963	-48.5482	3	0
204	32863	14.5132	7.89966	17.7805	74.1175	3	0
207	10791	10.2036	12.5247	0	0	0	0
207	17625	10.3128	12.5719	55.8166	123.916	3	0
213	33090	19.0242	7.91663	64.0171	255.865	3	0
214	16620	26.7655	8.94098	16.5683	-9.79577	3	0
215	37391	21.6906	8.53007	23.1478	-167.118	3	0
224	27982	26.3512	1.83913	30.3502	-1.70287	3	0
224	50945	26.3283	1.77665	9.05787	-5.05217	3	0
225	49371	16.5667	11.6738	40.4218	146.157	3	0
226	43870	11.0835	9.06687	192.146	-271.041	3	0
226	46877	11.0921	9.1911	146.084	98.5443	3	0
226	51602	11.0264	9.18602	46.0105	77.9735	3	0
231	13417	16.5134	1.49073	134.246	-5.2306	3	0
232	25618	20.5859	7.93146	-105.019	-49.1385	3	0
232	48017	20.5877	7.99491	23.3591	-28.4011	3	0
237	17124	20.5295	2.26751	86.8727	-7.18732	3	0
238	32540	12.5081	10.124	-212.751	142.836	3	0
245	24737	7.49951	3.40336	42.6286	-27.7833	3	0
245	41631	7.44927	3.35947	24.1007	-0.687438	3	0
249	11409	23.301	6.11995	51.7376	34.2138	3	0
249	27505	23.2179	6.11982	9.74668	-117.657	3	0
251	18674	14.2082	15.1796	96.4183	589.522	3	0
259	44262	4.31303	4.91645	61.437	12.0298	3	0
265	20380	20.8925	6.90938	-67.253	-116.706	3	0
268	15542	6.98274	5.45378	25.9235	-47.3758	3	0
268	21131	7.09687	5.42302	54.191	136.04	3	0
268	31410	7.00536	5.34993	47.0723	-42.1714	3	0
270	50443	17.9525	6.6139	106.467	51.3099	3	0
271	52249	7.29001	6.11905	32.3894	-147.187	3	0
273	16943	22.8841	8.02012	34.3962	-43.6528	3	0
277	17147	2.35591	13.2903	-48.6237	-9.59628	3	0
280	39494	13.7251	9.16594	108.604	385.843	3	0
280	40120	13.7611	9.10429	-557.175	-20.3477	3	0
282	34596	12.1261	12.4039	217.56	-58.3083	3	0
284	28978	12.6267	5.86378	32.1686	273.665	3	0
286	11280	20.0854	3.45085	2.24141	-101.187	3	0
286	29630	20.0411	3.35797	18.4625	57.4603	3	0
288	12437	11.699	7.81514	91.7313	66.8996	3	0
288	12732	11.7491	7.90727	156.229	18.078	3	0
288	51642	11.7716	7.81153	78.3791	-230.35	3	0
289	15400	14.7931	15.2467	182.961	49.2039	3	0
289	24636	14.9101	15.1654	292.24	736.952	3	0
290	10646	26.6427	4.96294	62.5241	-6.56224	3	0
293	17473	2.87179	15.2056	-18.8804	-31.0813	3	0
295	43789	3.66344	10.8665	6.86356	108.064	3	0
298	46883	14.7427	14.6227	-434.422	477.944	3	0
298	51311	14.7477	14.5034	198.258	157.789	3	0
301	13515	17.1559	8.11419	-52.8724	-301.944	3	0
301	20138	17.2025	8.0448	96.5008	285.896	3	0
305	20197	2.03427	13.7861	7.02744	8.93196	3	0
305	25469	1.94336	13.7248	-22.0486	-9.30979	3	0
306	28965	22.2906	6.7507	22.4586	15.8354	3	0
306	34072	22.2799	6.87621	26.737	96.9333	3	0
306	43894	22.3283	6.80275	18.7497	0.331008	3	0
310	12793	11.1101	5.83671	75.567	-198.867	3	0
310	27914	11.1435	5.91074	34.9375	67.7844	3	0
310	32468	11.0222	5.92637	5.48981	-250.791	3	0
312	28376	19.0919	8.55674	-66.6308	-91.503	3	0
312	46751	19.1551	8.6352	-27.2988	20.031	3	0
313	14362	18.2434	1.991	12.9652	12.2733	3	0
315	11736	6.33899	2.46239	32.6901	-55.6669	3	0
319	26680	4.11799	8.64632	-36.2274	40.3892	3	0
319	39905	4.18479	8.61882	89.3402	-15.3278	3	0
328	12483	18.288	11.6399	7.58514	273.09	3	1
328	13021	18.1731	11.6073	15.7685	-8.50598	3	0
328	21397	18.1847	11.5476	9.94838	16.9782	3	0
330	50178	1.27698	14.8836	2.21237	25.3311	3	0
336	33716	25.4442	8.44435	38.6603	148.915	3	0
336	49714	25.5065	8.42206	39.7358	-102.753	3	0
338	15248	26.4321	7.73497	39.8356	119.76	3	0
338	51992	26.4302	7.65612	27.7177	-93.2407	3	0
339	32629	23.636	4.41447	43.9017	4.35305	3	0
339	37003	23.6945	4.28216	37.5351	82.5458	3	0
341	32093	26.542	3.42354	34.0409	8.80912	3	0
342	28959	26.3768	5.55485	25.0165	102.353	3	0
348	19425	5.32026	13.047	37.7199	-47.9249	3	0
348	27041	5.43862	13.0187	20.9995	156.328	3	0
350	25826	8.5404	8.3088	32.655	245.117	3	0
354	13595	24.5613	2.66747	13.5191	-15.5576	3	0
354	48239	24.6258	2.68455	14.09	3.12024	3	0
355	21094	13.4156	12.4275	-459.306	1062.24	3	0
355	50823	13.2746	12.4057	-687.171	-606.513	3	0
358	35925	26.4136	9.17771	38.3936	143.687	3	0
358	37160	26.5076	9.08769	10.1836	59.0033	3	0
359	25413	13.815	5.01158	41.05	94.1016	3	0
359	37927	13.8568	5.09952	154.081	-40.6704	3	0
359	44031	13.865	4.97132	79.308	97.3667	3	0
362	12518	5.88274	10.0903	53.832	147.827	3	0
362	17338	5.96805	10.1526	-0.778163	-58.7759	3	0
362	28515	6.01466	10.0344	-80.8698	41.3505	3	0
363	13159	14.7326	13.1248	89.0166	-260.612	3	0
374	16165	4.58774	1.57277	-42.6184	0.90723	3	0
374	24287	4.71809	1.53356	8.90376	8.52132	3	0
375	15047	2.84776	3.75167	13.6308	31.9441	3	0
375	43957	2.95482	3.75417	11.9243	3.38652	3	0
376	17150	10.8244	2.93439	107.759	390.405	3	0
376	19194	10.8175	3.00298	19.1906	-206.622	3	0
376	32607	10.9333	2.91756	113.845	-201.455	3	0
384	18116	7.02909	9.04466	35.3719	72.872	3	0
384	42476	7.13606	9.00333	-2.42914	-32.0031	3	0
388	18883	21.6767	9.5324	88.3448	55.3877	3	0
388	29001	21.7103	9.41433	27.5304	95.168	3	0
395	15721	4.91361	9.40174	-64.7701	-75.2976	3	0
395	41829	4.89997	9.3143	78.3103	-16.0841	3	0
395	51048	4.97595	9.41421	39.1034	-3.78472	3	0
400	16125	19.3025	9.11045	57.435	-15.4963	3	0
403	13784	26.6744	7.12597	58.2158	-153.395	3	0
406	29800	3.27395	10.8581	7.35923	73.9381	3	0
406	31130	3.35971	10.8982	23.8679	-156.96	3	0
406	39315	3.28097	10.7995	25.4176	-2.40367	3	0
408	46789	3.34095	1.74924	3.15975	-12.1377	3	0
408	47519	3.35806	1.81912	27.9221	11.7293	3	0
410	44454	13.197	8.16071	64.4555	-12.4615	3	0
413	19246	23.2759	1.97372	0.213191	31.3495	3	0
416	49497	4.18754	6.00016	35.0985	97.6026	3	0
423	37881	12.9064	4.58518	19.2581	272.918	3	0
426	33990	10.2964	7.54128	-64.7682	-46.3297	3	0
426	44011	10.3962	7.51713	-91.6415	-46.854	3	0
426	44670	10.3251	7.49374	32.0944	8.24785	3	0
428	10957	8.35527	5.82444	60.226	-18.0974	3	0
431	10658	21.8678	5.7615	69.3264	118.528	3	0
431	21741	21.8104	5.86433	62.9687	60.7304	3	0
431	45094	21.792	5.7814	14.9526	-174.3	3	0
436	11887	17.9963	9.8789	143.91	-33.0926	3	1
436	22058	18.0181	9.76728	30.3836	-5.29408	3	0
436	46699	18.105	9.84798	-15.9905	1.51462	3	0
437	13241	14.5799	13.4376	248.721	-38.4273	3	0
443	14627	5.70325	9.9738	45.41	-137.468	3	0
444	29264	16.5279	10.6276	155.461	-88.5141	3	0
444	37471	16.5349	10.5603	-142.339	-180.361	3	0
451	37086	5.09862	3.47597	34.8322	96.6645	3	0
452	26596	12.964	5.43604	106.074	236.044	3	0
452	45323	12.8584	5.38331	24.2083	-323.811	3	0
453	40501	15.6427	13.248	211.079	547.202	3	0
454	23665	11.9917	12.916	207.104	-27.6316	3	0
454	44929	12.0594	12.8302	-250.092	334.546	3	0
455	12425	8.174	12.4245	-129.574	-61.3811	3	0
455	24363	8.13466	12.3721	43.3448	1.63198	3	0
455	31496	8.15836	12.3115	82.7896	-52.1175	3	0
455	34579	8.26747	12.3714	111.601	305.414	3	0
457	50187	19.926	7.74421	56.1244	125.549	3	0
459	44903	1.28936	3.55782	8.57676	15.9873	3	0
461	13027	13.6069	15.5249	79.7764	-1149.12	3	0
465	42912	9.7612	7.40236	-9.53311	-3.61752	3	0
470	27052	3.63617	6.25515	32.6464	20.485	3	0
470	36835	3.68939	6.31317	20.5628	-60.2876	3	0
474	25094	25.811	1.16973	15.2081	-1.14927	3	0
483	32952	23.1953	5.77467	34.6503	70.4895	3	0
486	17708	8.58056	15.2486	-26.1446	-93.7866	3	0
488	24415	23.5314	5.73836	46.671	-73.3503	3	0
488	24853	23.6414	5.73156	83.1584	1.83526	3	0
488	44442	23.5689	5.69604	-23.8042	-3.984	3	0
489	23613	16.7319	7.8805	153.665	12.8523	3	0
491	40045	25.3305	5.44759	76.6939	-62.6124	3	0
499	13325	18.8347	1.53301	93.0616	-155.404	3	0
507	44448	25.1093	1.82487	32.476	-6.99428	3	0
512	45863	17.8998	14.0192	36.5882	-24.1873	3	0
522	12218	23.6168	1.29891	38.8888	-1.87567	3	0
522	31661	23.5536	1.30267	-1.94303	-18.3711	3	0
522	50715	23.6306	1.39548	27.2396	112.685	3	0
524	17499	19.209	3.85972	32.4417	181.259	3	0
524	42589	19.2119	3.7585	91.0461	-11.184	3	0
525	14925	15.3972	3.21129	62.3797	-31.4612	3	0
530	21819	20.7611	6.7586	41.2427	3.43314	3	0
539	32875	11.1712	4.9705	73.3085	61.5294	3	0
539	50244	11.1068	4.85712	280.432	-31.3055	3	0
540	44654	4.6932	14.2528	16.769	7.09548	3	0
540	47374	4.60926	14.2949	-41.6174	54.4609	3	0
540	50774	4.58664	14.1994	10.2386	-53.4051	3	0
541	17502	7.99889	13.8729	-257.513	6.88695	3	0
541	34312	7.90519	13.9289	39.2361	124.537	3	0
544	20929	3.36638	9.89195	62.9012	-0.273368	3	0
544	50060	3.24842	9.87479	60.7521	9.86239	3	0
545	18739	12.247	15.3727	-469.038	-749.523	3	0
545	37578	12.2503	15.5123	-109.176	-417.74	3	0
546	21054	11.9861	12.0893	256.165	40.9117	3	0
546	40035	11.8943	11.9839	184.31	92.8881	3	0
546	52611	11.9561	11.9645	135.748	-168.003	3	0
547	50835	15.9751	7.52925	-21.2573	113.886	3	0
548	20718	4.87706	8.94968	85.0145	4.16284	3	0
557	48234	20.567	4.79988	25.7385	104.194	3	0
560	21176	15.457	13.3694	192.065	17.5719	3	0
563	30959	16.1814	7.21657	139.525	247.876	3	0
563	41006	16.1353	7.09196	145.25	47.6199	3	0
565	29903	11.3167	15.8609	-244.746	268.763	3	0
566	14826	5.33511	4.15352	73.4426	-64.4732	3	0
566	47505	5.41336	4.22251	34.6852	71.5846	3	0
567	17860	7.793	8.41201	-36.3163	-95.1791	3	0
567	20902	7.76021	8.35734	-4.82662	95.0576	3	0
574	13605	15.006	6.73852	53.9399	-114.168	3	0
582	21471	20.7313	6.63333	99.9692	5.73876	3	0
582	49751	20.8416	6.54652	124.609	-13.0329	3	0
585	17505	15.6572	1.82703	113.472	6.14776	3	0
585	37532	15.7147	1.85062	35.3702	-12.7603	3	0
587	43163	14.849	4.53978	128.417	-10.7206	3	0
588	21691	16.4343	12.4345	117.581	53.8699	3	0
588	23590	16.4622	12.4923	69.9225	-229.769	3	0
592	21303	12.481	11.3491	23.6412	-330.036	3	0
592	42986	12.6071	11.2701	-291.983	-57.2689	3	0
598	18739	12.3176	15.3421	956.15	998.991	3	0
598	44205	12.4287	15.3911	760.041	1681.02	3	0
599	23962	11.4984	2.84793	12.8713	117.147	3	0
600	17149	7.62225	10.2144	36.9744	99.408	3	0
600	37485	7.65892	10.1693	66.0659	-55.1444	3	0
600	41131	7.72217	10.2295	47.4248	159.455	3	0
610	29155	6.2368	11.3836	66.5349	-202.513	3	0
610	46830	6.20869	11.4651	31.3184	161.868	3	0
611	51012	11.4597	4.42465	26.1195	-82.9299	3	0
613	19614	8.88734	5.85989	2.13104	75.4493	3	0
613	43002	8.82222	5.83496	70.1072	-19.7908	3	0
616	43975	6.46771	6.19626	46.4357	31.9738	3	0
618	24312	7.25962	1.93905	10.1227	-40.6	3	0
618	41136	7.35608	1.93013	18.5184	48.7677	3	0
620	34589	21.0135	9.70388	24.0976	143.521	3	0
624	15949	10.3772	7.77347	67.2284	-214.524	3	0
624	47991	10.4671	7.7141	35.551	53.5291	3	0
625	32816	4.90225	10.1064	36.723	4.82743	3	0
627	31117	7.23985	1.6035	29.5392	136.406	3	0
632	31913	7.09659	15.2754	-14.1778	-38.4373	3	0
633	20663	14.6344	3.22885	80.5421	154.556	3	0
633	33370	14.7116	3.32337	62.7458	213.834	3	0
636	44038	8.28234	9.85124	-155.274	-149.543	3	0
639	18136	18.0643	3.77744	110.713	-269.032	3	0
639	39164	18.196	3.78268	36.6639	-119.032	3	0
639	46051	18.1364	3.82621	158.839	22.8265	3	0
642	33911	2.80477	8.99474	34.951	-88.9127	3	0
642	45598	2.781	9.05936	31.3991	33.561	3	0
645	21557	20.889	6.23134	68.1497	-1.04546	3	0
645	32884	20.998	6.2267	44.8509	-58.0341	3	0
645	48659	20.945	6.26289	11.8917	-14.1811	3	0
647	14928	2.63103	15.1825	-34.291	-3.13799	3	0
647	25793	2.68852	15.1914	-10.4982	22.8532	3	0
648	48849	20.8933	2.57734	38.6465	83.6857	3	0
651	47027	16.2341	9.15634	-135.96	118.195	3	0
654	13963	23.0857	5.72136	70.4106	55.4042	3	0
654	32952	23.1694	5.69945	26.3711	-33.0358	3	0
656	15308	16.3812	12.1038	-183.159	-38.1768	3	0
656	25528	16.4109	12.218	216.75	149.659	3	0
665	22590	1.21308	4.20876	6.11659	-59.9469	3	0
667	39128	8.75014	3.56084	77.6976	-46.7275	3	0
668	49029	2.63889	14.6957	-11.7866	33.4172	3	0
679	17157	20.2147	8.76286	-53.4194	-65.5788	3	0
679	30621	20.2171	8.8736	34.8912	115.332	3	0
683	21604	11.7114	15.914	-222.006	112.407	3	0
683	31393	11.6083	15.8247	-123.22	-408.796	3	0
685	37023	18.6104	1.59963	103.33	-51.2344	3	0
685	42664	18.6551	1.52115	72.1089	97.3631	3	0
690	52039	16.1013	12.2699	-247.175	327.675	3	0
694	16913	5.68742	7.99744	23.1377	49.099	3	0
694	37239	5.60105	7.93116	30.9805	-15.6402	3	0
698	41647	12.8292	5.02066	-13.4212	7.69693	3	0
698	46978	12.9276	5.07162	103.39	78.5074	3	0
703	11253	8.25418	2.44349	58.4225	149.005	3	0
703	17317	8.15748	2.34471	50.0026	22.4205	3	0
707	37769	26.852	4.77547	14.477	-31.8034	3	0
711	46709	12.5546	7.83302	53.3613	79.9137	3	0
713	48129	25.2196	1.881	29.8223	-0.301458	3	0
714	27165	24.2668	8.42149	-16.3633	-5.16416	3	0
721	45111	21.997	3.01001	12.9166	-101.131	3	0
726	27311	10.9789	7.76439	51.8359	-78.176	3	0
728	23479	22.8318	5.17519	90.0347	-52.3628	3	0
729	21254	5.33734	1.43206	-6.37303	-7.63723	3	0
731	14943	22.453	6.21814	-52.414	47.0773	3	0
732	36841	4.49738	4.21566	23.1178	1.48915	3	0
732	39611	4.45551	4.1063	18.5334	-2.14466	3	0
733	12389	2.15161	3.72901	34.2598	-9.32046	3	0
733	15915	2.15875	3.6579	10.6326	-7.99163	3	0
733	32460	2.02412	3.65553	19.2934	5.72949	3	0
733	43836	2.07923	3.75998	24.1135	-1.0612	3	0
743	47050	16.4564	9.69546	252.556	17.1226	3	0
745	16062	5.33002	2.4171	21.9626	-7.68949	3	0
748	47786	18.1595	9.11476	176.422	-254.136	3	0
754	24014	14.4125	14.2029	303.053	-27.9882	3	1
754	48672	14.3835	14.3314	88.9099	890.774	3	1
758	14827	15.4479	2.87801	-113.418	19.5638	3	0
758	17359	15.4716	2.94135	57.886	-2.71755	3	0
758	23061	15.4876	2.82536	62.2333	76.1944	3	0
759	16036	5.08457	1.49944	65.5154	-4.99566	3	0
759	49537	5.00504	1.41297	40.5942	64.2373	3	0
760	30538	14.3216	11.7416	-220.703	71.746	3	0
760	33979	14.2679	11.7683	227.715	5.15819	3	0
762	22945	16.6696	1.3061	83.1259	-1.5975	3	0
762	24564	16.7775	1.21342	57.4065	23.698	3	0
763	17449	6.08883	4.88635	88.977	-3.1317	3	0
763	35728	6.03687	4.92766	49.7412	-18.9968	3	0
763	43206	5.97678	4.82033	120.592	4.13519	3	0
765	19801	17.3838	2.99	107.348	8.8645	3	0
765	34359	17.4197	3.06167	43.1526	42.3244	3	0
768	13532	24.1699	1.55281	-20.8172	-18.2839	3	0
768	22606	24.2079	1.60769	43.8778	1.36817	3	0
768	27136	24.1922	1.49332	-9.63308	1.96198	3	0
768	34863	24.2747	1.60589	11.1463	2.22611	3	0
770	35323	8.13111	14.4161	-110.782	113.569	3	0
782	36735	16.0157	7.38636	65.986	438.215	3	0
782	42068	15.9303	7.31278	19.3163	-155.28	3	0
791	43345	15.9517	15.0059	-175.547	-507.585	3	0
792	17161	5.90028	3.46265	30.276	62.0516	3	0
792	22977	5.96056	3.56383	31.1919	-79.5309	3	0
792	26350	6.03945	3.47108	28.8491	106.355	3	0
794	28224	10.155	14.0862	171.614	-2.23411	3	0
795	29376	2.67948	5.4971	63.7182	12.6991	3	0
795	44595	2.73365	5.55206	4.47704	-32.7582	3	0
797	19223	26.3701	3.4585	6.22602	-27.5289	3	0
797	41358	26.352	3.56181	30.2591	10.0238	3	0
797	45924	26.3337	3.50686	39.903	-2.61722	3	0
802	20157	26.8312	5.21194	23.1296	23.172	3	0
803	25402	16.5428	9.55459	-193.172	-1.03099	3	0
813	49347	5.4899	2.43437	48.4772	81.9424	3	0
815	46528	4.79022	8.41404	16.0698	-81.4094	3	0
815	47703	4.80917	8.30901	-42.417	-15.7367	3	0
820	41886	13.7358	15.7251	573.226	908.414	3	0
820	50754	13.8175	15.7295	392.505	-537.647	3	0
821	36787	20.2621	10.0393	37.2928	237.481	3	0
821	42232	20.3465	9.99408	42.058	-165.625	3	0
823	13866	5.60205	12.764	49.0959	2.14707	3	0
823	35627	5.49965	12.7558	42.2921	59.3269	3	0
828	17091	21.7446	2.60707	50.0857	-100.355	3	0
828	41898	21.6946	2.5601	81.318	0.50236	3	0
830	28142	11.3063	9.66373	62.7432	325.749	3	0
832	50001	21.9937	5.14001	-60.4109	98.2206	3	0
835	18007	16.0826	7.28381	13.303	238.745	3	0
839	39514	6.31914	4.67083	-44.2324	61.2838	3	0
839	40630	6.25762	4.77028	58.8887	-97.5955	3	0
844	12215	7.94165	14.0918	-33.8943	-177.63	3	0
844	25315	7.88983	14.1596	13.5935	90.9679	3	0
844	39276	8.03856	14.1615	32.2407	177.056	3	0
846	52374	20.8908	8.17313	70.2366	-126.45	3	0
847	37194	1.1357	12.9597	-14.0015	24.4391	3	0
847	45800	1.15772	12.8438	-37.6354	-29.5572	3	0
850	25100	20.603	4.25439	19.5628	-3.43197	3	0
850	27157	20.632	4.35023	59.3001	48.1456	3	0
850	45866	20.6631	4.24013	43.4071	-9.58113	3	0
853	10941	4.80006	11.4019	19.6456	-9.7182	3	0
853	46963	4.84531	11.3571	7.121	-73.7583	3	0
853	47935	4.84437	11.4793	-21.5558	40.9436	3	0
858	41265	1.71622	8.07544	49.6742	-19.2574	3	0
860	27295	9.09665	8.92741	32.9975	-152.43	3	0
860	37736	9.12968	9.02654	39.4118	51.6671	3	0
861	33305	17.0898	9.06246	58.7715	414.736	3	0
863	42112	7.06754	6.77365	-33.175	44.9495	3	0
867	18214	15.3211	12.8735	71.591	154.385	3	0
867	40675	15.1985	12.8492	14.6088	-1.61819	3	0
877	49531	8.6621	12.1869	59.0218	-179.888	3	0
878	23409	2.3048	4.53227	41.2471	5.77536	3	0
878	26270	2.22631	4.451	33.2844	-2.71877	3	0
878	30503	2.17743	4.49323	38.3227	1.68831	3	0
878	46687	2.28599	4.4678	13.5187	-23.4318	3	0
884	22997	26.3376	6.54571	37.7363	-49.1759	3	0
884	36764	26.2261	6.46657	21.8024	-85.7634	3	0
884	41452	26.3035	6.44871	39.0801	104.387	3	0
886	30981	10.4703	8.60031	13.0306	-326.084	3	0
886	35702	10.3985	8.64106	28.451	272.369	3	0
887	18468	6.59914	4.38962	42.4008	21.7433	3	0
890	28130	2.98424	6.43429	7.38842	18.7715	3	0
890	31378	3.04516	6.51467	6.79263	-17.5142	3	0
894	32109	26.9351	5.86112	2.29473	25.8764	3	0
896	13137	6.26991	14.6934	9.1705	24.7855	3	0
902	13037	9.40779	13.7116	-85.8935	-218.273	3	0
902	24511	9.35172	13.681	-157.463	-33.2231	3	0
905	48879	9.54622	13.5511	-317.358	-3.15939	3	0
906	37428	26.0987	7.77276	4.78186	-34.9948	3	0
909	22750	23.0883	8.30838	67.7159	54.4705	3	0
909	37964	23.0506	8.39787	19.8358	110.044	3	0
909	42323	23.0046	8.35431	82.4615	-32.6171	3	0
910	29800	3.18096	10.8528	18.9263	-24.3395	3	0
911	12196	3.0438	5.54528	57.99	1.9966	3	0
911	33905	3.07716	5.62907	6.58392	-2.89035	3	0
911	47648	3.17858	5.58129	52.4735	6.8153	3	0
911	47902	3.09469	5.49926	32.7406	-42.2394	3	0
915	13240	12.5171	7.43057	-98.1739	70.9945	3	0
915	19721	12.3784	7.43161	-136.003	-149.611	3	0
916	11491	16.5675	10.856	87.3745	-424.83	3	0
917	38297	8.66669	12.5497	-4.97393	-215.676	3	0
920	49309	8.53725	12.3374	-164.786	65.303	3	0
923	15350	7.90435	1.07899	93.9311	20.0883	3	0
929	10665	10.5217	10.6528	42.2278	-39.4768	3	0
930	40646	14.4557	15.638	-95.9645	29.3904	3	0
930	43371	14.3573	15.7332	0	0	0	0
936	20564	8.72128	9.15023	143.151	36.8194	3	0
937	15603	25.5701	8.85972	28.8634	-127.162	3	0
937	29213	25.4614	8.77581	13.8369	-57.2586	3	0
944	27030	2.37998	8.35701	17.1908	63.7238	3	0
945	32326	19.8361	1.78079	44.6016	-116.623	3	0
952	51531	2.63876	15.6566	-11.0913	-26.4456	3	0
957	21380	17.3426	5.21473	45.8022	35.6375	3	0
957	40715	17.2351	5.21923	62.6055	-92.0099	3	0
961	31550	22.8285	2.80744	50.1718	-26.6808	3	0
961	44719	22.8223	2.8727	31.9087	29.2327	3	0
962	26978	25.2695	5.75026	45.2362	3.69735	3	0
962	35535	25.3566	5.65069	47.1161	119.324	3	0
963	11181	9.6769	14.75	-73.0744	-191.607	3	0
963	16846	9.61316	14.8417	-106.389	93.2162	3	0
966	26437	16.3822	6.6342	-64.3685	269.425	3	0
969	17433	10.2489	1.16491	22.317	18.802	3	0
969	21247	10.2153	1.26176	83.8915	-12.1831	3	0
976	12145	2.3272	1.32227	37.6107	-3.4113	3	0
978	11753	11.8775	15.543	-88.7711	-432.589	3	0
978	36941	11.807	15.4762	117.021	80.1167	3	0
982	43984	9.00431	5.48247	34.9509	121.852	3	0
983	20088	23.9026	6.38335	19.8232	113.919	3	0
983	20114	23.9506	6.49717	27.1545	-98.1057	3	0
983	27217	23.8853	6.528	-41.9958	-2.34066	3	0
983	30000	23.8256	6.48775	42.179	12.3284	3	0
985	51413	24.4352	1.48953	-16.3158	-16.1703	3	0
986	16359	14.6325	2.69342	117.284	-45.389	3	0
991	10045	5.79704	3.22517	35.3932	-7.35114	3	0
991	34163	5.72266	3.31643	64.2716	-3.98319	3	0
991	40638	5.67901	3.19307	95.5572	21.9862	3	0
992	13566	24.8736	1.42144	2.29283	2.17648	3	0
1005	6612	11.1107	1.24036	16.6608	-98.6783	3	0
1007	2117	19.1508	5.46643	56.2112	263.846	3	0
1010	3759	8.72948	5.11355	120.996	77.2416	3	0
1013	7575	2.77123	8.2568	13.345	-50.3181	3	0
1016	4733	2.427	5.79325	29.6433	-0.500414	3	0
1054	2262	14.6967	7.71307	86.7347	118.416	3	0
1060	9234	20.1977	9.94349	52.8387	140.77	3	0
1072	3337	19.1469	10.8726	51.13	-57.1548	3	0
1081	3881	6.6921	12.0801	39.486	116.783	3	0
1086	7584	19.3418	11.4469	107.226	8.99115	3	0
1095	6332	12.7293	1.76663	18.0378	79.0819	3	0
1129	8596	4.99919	15.3028	-9.96823	21.8438	3	0
1139	2094	22.1766	6.33995	28.6086	75.1439	3	0
1140	5327	16.9749	1.59785	65.2518	0.0597229	3	0
1140	6625	17.0326	1.62577	42.0062	0.0466923	3	0
1145	4258	19.9895	11.0734	-22.5122	61.0806	3	0
1149	3633	13.3465	13.6397	160.18	35.7478	3	0
1160	2197	6.7662	7.05141	100.944	24.8378	3	0
1165	1409	18.6274	11.763	35.3777	-1178.57	3	1
1182	8611	1.20247	2.8192	31.2364	7.94422	3	0
1202	6326	13.82	1.3854	127.247	2.48096	3	0
1205	4052	23.144	9.69552	17.4572	-101.931	3	0
1205	9116	23.1483	9.58925	20.5666	165.353	3	0
1209	2079	13.6985	5.57979	77.7896	5.4135	3	0
1209	3884	13.656	5.71005	100.14	-128.904	3	0
1209	7430	13.7685	5.64965	24.8128	-51.5957	3	0
1212	1264	13.2463	8.77649	51.1226	230.548	3	0
1216	5748	15.3253	10.0102	108.873	33.3553	3	0
1226	4635	9.20023	6.16202	116.216	23.5949	3	0
1232	5677	8.72719	6.08388	-39.7988	-37.1666	3	0
1239	7789	13.6726	13.8086	161.908	248.948	3	0
1240	3372	22.0624	7.41828	-7.42899	19.4879	3	0
1258	8351	1.20592	8.79636	-35.7203	2.41242	3	0
1270	1894	11.4193	13.9885	254.229	-473.575	3	0
1278	4526	8.13651	4.77401	108.131	30.3274	3	0
1289	6360	2.72252	10.7655	44.2492	4.49019	3	0
1326	5403	16.5592	5.36188	35.6484	43.1987	3	0
1330	1694	20.9775	1.59648	76.004	-6.99895	3	0
1342	4647	25.8196	9.9343	66.9582	8.12781	3	0
1343	4524	23.0597	4.22664	-12.5512	-58.939	3	0
1346	6825	9.23281	1.9367	73.0315	3.05443	3	0
1364	7682	24.5801	3.86152	33.2758	11.1841	3	0
1365	9070	13.8023	6.21284	3.78073	260.32	3	0
1370	7101	26.5522	2.97754	65.4111	-14.6067	3	0
1378	6279	23.8106	8.22881	-31.6563	-23.672	3	0
1390	3318	24.6867	8.26016	3.56	-93.3922	3	0
1413	6794	21.5691	9.7426	4.28857	-18.9146	3	0
1444	7762	4.50743	5.67387	48.2737	-59.0323	3	0
1458	2416	26.6681	8.23612	28.3435	88.4366	3	0
1471	4730	15.3825	2.08075	96.1167	7.25846	3	0
1479	5898	8.33127	7.28217	-10.9696	-26.9122	3	0
1495	4088	26.6188	4.73	73.5897	5.96723	3	0
1503	7043	19.2794	1.66163	98.8323	-119.696	3	0
1503	7601	19.1928	1.62435	63.6992	196.791	3	0
1506	6723	24.9619	2.85331	30.4724	-29.7126	3	0
1532	2571	1.39647	4.06056	39.0376	-1.25288	3	0
1532	6689	1.29141	3.97912	47.1929	-22.7197	3	0
1532	9681	1.33503	4.0808	18.855	-20.8209	3	0
1551	4314	6.96434	7.37391	84.9248	-2.29925	3	0
1562	7458	10.0202	5.74527	68.8462	-47.9822	3	0
1588	4552	5.14212	4.4371	86.0677	-18.3903	3	0
1590	7370	7.34121	10.63	-108.275	-99.0763	3	0
1590	9505	7.38267	10.4954	-113.308	0.503492	3	0
1610	9777	8.19688	9.47705	31.0703	53.5595	3	0
1616	1887	20.6203	10.4574	29.7547	379.639	3	1
1621	4998	23.6704	1.80026	27.0396	1.4456	3	0
1622	4849	11.7197	3.87129	86.8823	9.3539	3	0
1622	8796	11.6512	3.76354	134.13	14.8856	3	0
1624	5564	2.11905	7.42575	36.8003	-6.12498	3	0
1624	7468	2.21892	7.47575	19.7026	-67.529	3	0
1629	7458	9.99057	5.87353	48.7799	-271.724	3	0
1635	2395	6.48478	4.32742	-15.4397	3.88497	3	0
1638	3195	1.07321	13.9757	-46.6211	15.2265	3	0
1658	2079	13.7713	5.51784	11.8877	-136.899	3	0
1658	3589	13.9004	5.52118	-25.8415	-28.2631	3	0
1658	7430	13.8302	5.59163	152.682	-16.3704	3	0
1662	3564	17.8783	7.18887	50.2042	210.839	3	0
1663	5507	23.6744	9.43585	40.1976	-98.8793	3	0
1666	7326	26.318	8.82357	8.98204	-103.138	3	0
1680	5772	1.32829	7.26525	1.40392	-0.333811	3	0
1687	5705	25.681	7.48464	31.6748	30.082	3	0
1689	2402	21.5306	5.49626	-10.9214	-9.87801	3	0
1690	7552	26.4925	1.78067	11.8685	-6.77251	3	0
1699	9203	4.13203	12.0189	-41.9827	31.7866	3	0
1711	9275	25.4154	3.07979	32.7135	-7.39735	3	0
1727	3656	2.72355	2.60867	33.4412	-27.5389	3	0
1733	1888	7.43506	13.681	-22.6935	28.7632	3	0
1733	6516	7.338	13.6716	24.8482	-16.2314	3	0
1750	2867	2.72726	13.466	10.0521	31.9538	3	0
1755	6921	6.51842	8.8501	39.842	-44.3446	3	0
1778	8918	16.1259	12.4667	-281.928	181.187	3	0
1780	3051	7.85662	9.41914	-230.829	-2.46405	3	0
1790	7762	4.52817	5.80503	42.4857	-41.0128	3	0
1805	8121	18.3977	3.50086	28.4751	58.6331	3	0
1808	4710	24.0838	3.34035	21.9666	79.4184	3	0
1833	5884	26.4968	4.83699	49.3559	-17.4557	3	0
1833	6832	26.3953	4.81424	76.3753	-12.2844	3	0
1847	4862	5.56406	13.9255	-48.1065	-35.3967	3	0
1849	8714	14.0142	7.57868	50.429	-156.957	3	0
1856	5811	14.6879	11.2994	-142.426	184.006	3	0
1877	8410	8.22976	2.74648	36.4361	132.63	3	0
1881	4191	19.4213	9.33744	-131.761	15.1165	3	0
1883	4524	22.9873	4.24747	71.041	86.7196	3	0
1894	7362	11.381	14.0358	68.4073	410.59	3	0
1918	6685	2.05159	1.34979	19.1629	35.2267	3	0
1932	6446	14.9687	13.7418	153.565	330.84	3	0
1933	6921	6.51168	8.963	-86.7136	-192.818	3	0
1954	3918	12.7285	15.6192	1260.85	936.021	3	0
1955	9798	4.48426	11.2796	-7.67083	96.5908	3	0
1967	8312	1.5745	4.13558	19.3705	-4.36731	3	0
1986	9878	10.4273	12.0516	147.709	12.2257	3	0
1987	9041	6.97496	2.94092	32.3275	3.65545	3	0
2003	8374	26.8912	2.3986	27.3851	1.76362	3	0
2012	4527	19.222	7.25095	3.63084	39.0275	3	0
2019	8392	2.10063	10.8499	-25.6053	-2.38868	3	0
2037	4341	3.98243	12.952	4.34362	-7.95174	3	0
2050	9274	2.62639	5.77122	12.4279	7.71431	3	0
2055	3882	21.2426	2.55216	28.0662	-33.9376	3	0
2056	5154	24.8167	4.34088	14.8458	-3.25307	3	0
2058	7573	2.14511	6.25651	56.7613	-17.0293	3	0
2058	8575	2.21312	6.36083	9.91425	10.6855	3	0
2066	6735	24.2188	9.59206	-30.5851	26.9717	3	0
2074	2956	4.13036	2.33093	9.6733	19.978	3	0
2081	8332	14.2217	13.5923	636.776	-570.914	3	0
2083	4628	3.66257	15.5679	-26.0074	-34.9592	3	0
2094	6097	22.1136	6.35876	12.9548	-115.192	3	0
2107	9165	24.548	9.40672	10.0664	17.7125	3	0
2125	4927	10.0187	13.1004	-157.529	117.085	3	0
2133	9545	19.2191	11.7015	-38.4766	20.3768	3	0
2142	8446	4.0023	10.0013	-30.4249	-50.8983	3	0
2143	8932	6.30356	1.87817	46.2489	17.134	3	0
2161	5401	20.2176	3.70296	17.1139	2.16961	3	0
2162	2715	15.1463	12.5655	104.782	1.32528	3	0
2166	8276	11.2136	4.02407	3.93112	1.21857	3	0
2174	3494	25.9598	5.83587	20.4308	-123.154	3	0
2181	6793	26.5482	7.55899	-25.6782	-35.4836	3	0
2185	8874	22.6222	3.74123	-25.5492	-30.0539	3	0
2201	9411	9.93345	6.80891	68.6378	18.1902	3	0
2231	7375	8.38839	12.5371	-14.6977	-122.768	3	0
2234	9587	14.9184	9.54739	63.6306	507.35	3	0
2238	6847	17.9922	4.10842	18.9336	-39.8497	3	0
2247	2269	15.3801	14.2739	149.777	320.351	3	0
2247	4076	15.3276	14.2417	127.569	-104.137	3	0
2262	8149	14.8177	7.69889	27.1743	-75.3879	3	0
2282	7976	20.1063	5.73937	23.3975	72.7229	3	0
2283	9521	8.43031	3.58934	-74.1135	-15.5346	3	0
2286	6078	9.81711	1.27473	100.553	4.71109	3	0
2287	3272	25.0959	5.98164	45.4293	-55.4523	3	0
2293	7085	16.5937	14.9073	-2.10621	-1.06012	3	0
2334	8322	12.4622	11.9448	-253.015	-138.371	3	0
2335	7407	18.0024	7.60629	60.4981	-307.143	3	0
2341	4855	16.0501	5.50422	68.9608	47.8492	3	0
2341	6586	16.1192	5.5227	60.6379	-28.3239	3	0
2358	4856	14.3314	4.84507	165.211	-79.7728	3	0
2370	7637	11.5146	11.3587	-216.299	77.8297	3	0
2408	5650	1.93853	11.959	7.0991	110.712	3	0
2410	2429	6.98289	8.57287	-34.6279	-71.041	3	0
2428	8399	8.62017	2.51342	21.0845	-27.1942	3	0
2439	5410	9.27649	8.27456	86.9696	-203.849	3	0
2440	5718	14.2101	14.9368	809.232	39.0142	3	0
2442	3551	8.96091	8.1238	47.7684	125.343	3	0
2444	5819	3.28265	12.0451	9.86814	45.0806	3	0
2445	5360	1.37286	8.7179	18.8174	-139.342	3	0
2445	8351	1.26257	8.71738	23.0515	131.145	3	0
2453	5258	9.08415	4.03067	-27.5932	-0.645616	3	0
2453	5747	9.14076	3.94045	87.1938	-27.1555	3	0
2461	7454	13.3905	1.76064	17.9654	-3.04657	3	0
2472	6586	16.2053	5.51845	-19.2714	122.426	3	0
2482	2875	20.0862	1.4614	94.3423	156.235	3	0
2495	2927	8.48038	12.8042	21.3355	102.01	3	0
2495	6062	8.54993	12.8959	-124.726	-243.976	3	0
2512	5489	26.318	5.91679	7.96195	-55.8598	3	0
2524	5790	8.55765	14.8445	-105.717	-101.869	3	0
2544	7894	4.50884	8.49125	-27.8346	45.7035	3	0
2546	4396	7.1497	3.12072	51.7772	6.75612	3	0
2554	4684	6.38467	1.05857	47.081	125.476	3	0
2557	9189	1.98687	6.67483	28.9668	10.7179	3	0
2560	9941	19.2918	11.9738	-849.706	-542.585	3	1
2566	3114	12.8239	3.14096	51.1011	1.89875	3	0
2613	2902	5.37997	6.10653	36.2811	11.0632	3	0
2624	9112	17.6668	3.98361	47.0626	127.937	3	0
2626	4274	21.5995	2.78353	101.673	-13.4113	3	0
2632	3620	18.7834	12.6859	31.7096	-156.385	3	0
2658	6698	6.59639	14.4162	-77.7857	22.9908	3	0
2665	8144	23.3834	7.30536	16.9765	-24.5118	3	0
2669	7140	7.59377	2.50785	35.3321	-3.41693	3	0
2695	9050	20.3754	6.57313	68.1779	-103.32	3	0
2722	4353	10.4119	8.93013	60.4932	421.544	3	0
2732	4743	9.63278	11.9343	38.4298	-537.394	3	0
2748	4216	2.80793	14.3719	-7.51392	-43.427	3	0
2750	8226	9.24881	4.81789	40.7685	21.6722	3	0
2752	5653	2.93493	12.3678	19.9704	38.5076	3	0
2756	7579	16.8485	2.07785	67.0716	66.9852	3	0
2806	9107	4.05062	2.00941	-0.747638	33.3022	3	0
2812	9140	1.31602	13.0405	4.9369	-67.7401	3	0
2819	2973	22.3387	3.63696	26.2895	17.5031	3	0
2819	3850	22.3504	3.76705	9.06667	36.5298	3	0
2823	4062	19.3759	3.91946	51.8241	3.35014	3	0
2824	4937	19.8328	11.4441	70.497	-28.2505	3	0
2825	8239	16.9089	4.5745	79.6099	82.5649	3	0
2837	4860	16.0281	9.09269	152.934	438.548	3	0
2838	7243	24.1285	1.3455	50.7563	-11.1904	3	0
2859	4341	3.90039	12.8779	-79.0635	-22.6696	3	0
2860	6515	7.94275	5.20042	19.9345	144.196	3	0
2863	8489	21.5404	10.2815	1.61601	-45.5522	3	0
2867	6896	2.62732	13.5401	-46.9214	-4.13941	3	0
2867	7265	2.69161	13.5385	-10.0653	-27.2611	3	0
2879	5515	9.25114	5.08017	90.8233	2.22019	3	0
2887	7253	20.7311	5.04455	18.965	-64.1154	3	0
2895	6869	9.32295	12.0672	18.3326	110.356	3	0
2911	7609	14.2619	2.54985	3.15968	5.13882	3	0
2912	3217	18.6796	6.29139	50.2631	105.764	3	0
2923	6084	13.1823	13.7908	419.551	179.739	3	0
2933	7076	19.4128	1.78007	40.4329	37.312	3	0
2944	6941	17.8859	8.71386	144.448	52.5683	3	0
2951	6666	8.50824	15.8648	-82.1333	1.24184	3	0
2961	7942	20.9796	1.07846	20.063	-12.551	3	0
2996	7186	13.1454	3.48932	93.2256	29.0656	3	0
3001	4260	9.06491	8.0346	40.301	107.153	3	0
3030	4955	18.5151	8.10696	172.25	53.4007	3	0
3030	7525	18.5006	8.24433	1.48549	3.47541	3	0
3035	7913	20.8196	7.43914	144.605	127.695	3	0
3051	4428	7.91427	9.44859	32.5724	-195.709	3	0
3057	6546	12.6244	8.71732	156.973	112.333	3	0
3070	6553	1.73166	4.83236	1.48294	30.6349	3	0
3074	4406	4.51943	5.36018	6.31808	82.6977	3	0
3110	5235	13.1505	14.9087	170.815	314.983	3	0
3117	7992	25.3605	8.98567	76.9875	-74.8321	3	0
3134	8433	15.2005	9.57331	15.066	398.089	3	0
3142	8613	12.8898	11.0472	64.1678	-452.592	3	0
3169	3977	11.7182	13.1413	197.397	-686.066	3	0
3170	5111	23.4507	5.29051	-25.3282	-57.6516	3	0
3170	5562	23.3068	5.26566	18.6257	-88.2128	3	0
3176	7219	1.74277	12.5023	19.1921	-52.0935	3	0
3185	5120	10.5141	1.74601	36.7476	-36.6747	3	0
3191	9220	3.22693	4.84095	-12.3436	13.813	3	0
3195	3827	1.13654	13.9525	11.5865	-30.8733	3	0
3220	3292	11.6021	7.32892	19.5298	74.9107	3	0
3229	8420	12.8177	15.1457	-846.474	394.442	3	0
3231	3330	13.8516	14.1039	215.67	16592.3	3	1
3252	6987	22.4748	5.203	64.1351	5.04389	3	0
3260	4783	15.6514	10.6695	206.033	43.9251	3	0
3261	8554	17.6177	8.44928	-11.5037	-105.04	3	0
3269	7990	7.2293	3.75782	34.4528	-15.5337	3	0
3293	8494	20.2504	7.99896	37.317	6.56957	3	0
3313	9340	9.38508	7.6047	6.47906	22.6238	3	0
3328	4871	4.81801	12.8198	21.8329	-73.7134	3	0
3329	4529	1.61015	9.54518	-4.34194	-8.95633	3	0
3331	8062	14.0155	6.50817	194.519	-0.814766	3	0
3340	6842	8.02195	8.59765	19.254	-90.6834	3	0
3372	4895	22.1852	7.46003	106.196	-22.421	3	0
3384	9926	26.9607	4.20534	13.1695	-23.0066	3	0
3392	7539	16.7017	13.3291	145.726	494.276	3	0
3401	4436	23.2253	9.24923	63.7153	95.7332	3	0
3416	3827	1.23457	13.9836	10.8178	9.66423	3	0
3452	4542	19.6068	12.1169	-321.132	-261.349	3	1
3473	5905	19.5432	3.08569	75.7613	-2.78765	3	0
3486	8146	9.70153	5.21966	146.093	108.585	3	0
3507	8760	12.1867	8.09127	76.1214	-24.3036	3	0
3510	7168	15.646	8.99098	-114.355	259.174	3	0
3522	7836	26.8424	8.16949	63.0335	-115.836	3	0
3523	7121	12.8958	2.39551	72.144	-14.0166	3	0
3523	8076	12.9179	2.51991	84.3833	115.929	3	0
3545	7991	16.9265	1.29879	25.6249	-102.984	3	0
3551	4260	9.01209	8.07714	89.1966	-49.3623	3	0
3555	6791	19.28	3.59276	18.1472	-63.7908	3	0
3558	8122	9.99931	2.64776	86.7317	29.6917	3	0
3561	5624	5.54922	2.76522	5.89113	36.5244	3	0
3565	5221	16.6612	10.2975	79.1969	-208.729	3	0
3565	7798	16.6157	10.3979	12.7503	296.188	3	0
3566	3795	12.4204	2.49644	26.7155	-285.371	3	0
3571	5861	15.575	7.48489	-64.4254	132.805	3	0
3579	6662	3.00058	9.15939	1.70681	17.2712	3	0
3594	5085	4.30801	5.40395	77.4127	11.8107	3	0
3602	8522	9.98848	1.6533	48.1413	-26.6951	3	0
3612	8113	12.2394	10.1831	132.381	-127.857	3	0
3615	8914	7.16282	2.20504	-1.84592	45.226	3	0
3622	7847	15.8446	13.2321	146.619	-164.832	3	0
3622	8892	15.7544	13.3265	84.4949	620.752	3	0
3642	9665	15.1701	11.9688	-345.837	-14.8357	3	0
3671	4701	2.56243	12.796	-64.1025	23.4424	3	0
3697	9931	15.5864	15.3813	67.8614	-150.212	3	0
3701	7117	17.7675	5.73047	62.8841	-90.3337	3	0
3717	6774	7.2675	8.70426	7.41856	72.474	3	0
3752	9001	19.9428	6.94305	70.5385	32.476	3	0
3758	3909	5.61686	12.491	-17.109	2.52366	3	0
3759	8438	8.75369	5.23049	-90.3896	-35.1753	3	0
3765	7619	2.62701	7.01524	36.1783	2.64552	3	0
3775	9264	21.2008	4.94345	24.0556	-11.366	3	0
3786	6608	13.9224	12.4858	166.882	60.2737	3	0
3797	8045	6.11693	3.33768	18.0392	7.17068	3	0
3814	9316	16.055	5.77691	10.6705	-11.0093	3	0
3823	7799	18.1612	8.3839	-115.874	-17.0817	3	0
3829	8077	16.435	14.9389	-111.603	56.9586	3	0
3839	4572	9.88754	12.2721	144.353	22.7147	3	0
3850	8176	22.4569	3.81675	17.0017	-100.242	3	0
3852	6461	9.39303	6.38355	-179.772	-15.1586	3	0
3853	9303	9.92096	8.30186	-46.8213	-33.3409	3	0
3865	7816	2.64724	6.03802	-9.38963	61.4127	3	0
3900	4349	17.0801	2.98903	103.861	-65.3974	3	0
3900	6027	17.0151	3.0913	128.064	-19.7707	3	0
3919	8476	16.3237	3.61009	31.4206	-0.0654284	3	0
3941	8036	26.5588	2.49332	38.5721	5.27627	3	0
3947	6778	8.22603	10.1966	39.4262	-11.5675	3	0
3954	9520	14.416	12.1827	275.669	134.42	3	0
3964	6673	16.341	4.44501	111.889	-233.473	3	0
4000	4343	6.63238	13.4353	-67.2949	-26.451	3	0
4023	5811	14.5752	11.2877	13.5297	-452.018	3	0
4025	4416	2.57217	7.6003	61.8298	35.0066	3	0
4050	5308	8.25638	13.1249	25.3343	-61.4748	3	0
4059	5372	13.4681	7.09278	-232.445	31.3735	3	0
4059	9900	13.3247	7.06696	44.3469	165.625	3	0
4062	8643	19.3354	3.83411	-8.79081	-68.811	3	0
4062	8815	19.3869	3.80216	46.6051	97.408	3	0
4065	8080	17.2321	14.2463	-53.6944	30.2842	3	0
4076	7358	15.273	14.312	87.8434	228.364	3	0
4078	4365	6.0383	1.29247	8.16403	29.1248	3	0
4084	6241	1.67115	6.54916	13.4579	7.15405	3	0
4103	8660	6.43745	2.84047	25.2081	16.5029	3	0
4103	9982	6.49367	2.81158	56.9823	7.0654	3	0
4152	7731	11.3715	10.6505	10.4135	450.713	3	0
4152	7808	11.4713	10.6064	107.051	-487.573	3	0
4160	4603	23.2458	3.26931	24.6793	13.2009	3	0
4171	8821	21.8592	9.25671	121.784	-86.2854	3	0
4196	5417	9.58489	5.67862	43.4434	-76.735	3	0
4203	6189	19.2627	1.40283	22.736	-7.80298	3	0
4240	4946	26.0485	4.96784	-37.2341	-32.3264	3	0
4259	7215	5.32102	14.0728	-36.9263	30.794	3	0
4260	8008	9.00185	7.93548	73.2347	-144.284	3	0
4290	9752	26.2986	9.31064	13.3672	-71.2573	3	0
4360	9832	4.78083	13.1253	7.73107	-88.1676	3	0
4369	8198	11.3866	10.2227	322.14	5.60894	3	0
4437	8397	19.8618	2.17184	8.59814	-37.503	3	0
4452	7754	18.2691	9.82822	36.6746	188.271	3	0
4527	4528	19.268	7.20863	-63.5591	-19.2627	3	0
4527	9230	19.2084	7.10738	44.2981	191.818	3	0
4528	4715	19.3167	7.1726	34.1392	40.1154	3	0
4542	5533	19.5642	12.0659	-12.1399	-370.843	3	1
4554	8395	9.46286	5.07134	25.0367	-60.1016	3	0
4565	6256	8.41815	3.70956	29.2005	-7.89518	3	0
4565	9003	8.46371	3.75104	88.8434	-14.2164	3	0
4565	9521	8.42707	3.64974	81.6652	60.0111	3	0
4605	8528	7.99676	3.05155	143.844	-13.5766	3	0
4628	7462	3.65919	15.4806	-10.1344	19.8497	3	0
4630	8691	10.2769	4.21816	-60.1847	-32.9791	3	0
4635	5768	9.26403	6.1485	57.343	-30.5483	3	0
4655	7684	21.1739	3.3341	-79.195	-8.88675	3	0
4668	8745	2.33114	13.0601	-17.6706	-56.1295	3	0
4684	6477	6.31979	1.10985	69.3051	-44.3811	3	0
4693	9252	8.57229	4.92427	107.934	2.38663	3	0
4705	6235	23.0656	1.85713	49.7157	-71.8266	3	0
4710	8642	24.1172	3.44558	18.1673	-36.3481	3	0
4712	9529	14.8046	12.1762	-183.479	-261.898	3	0
4727	7755	24.7275	6.75807	78.3216	-10.5428	3	0
4732	5547	13.431	2.84492	22.5323	-234.815	3	0
4739	9726	8.97912	8.96975	129.32	-119.116	3	0
4747	8082	1.20919	7.81415	54.3183	-5.90301	3	0
4755	7532	13.5008	9.89543	-75.4598	100.445	3	0
4761	8682	8.51348	4.09807	61.8289	203.841	3	0
4807	5339	26.2514	5.32632	14.0064	97.51	3	0
4820	6660	7.72764	7.59955	-189.056	41.2941	3	0
4841	6576	8.89654	6.05318	24.2732	-8.83821	3	0
4851	5409	2.36127	4.33155	39.9224	-0.199959	3	0
4861	9443	18.056	5.81598	98.8721	-197.848	3	0
4862	6636	5.4795	13.8352	28.4407	-62.5466	3	0
4864	7197	2.09986	3.30242	50.6017	3.64704	3	0
4888	7309	17.3145	8.1006	66.1088	9.35624	3	0
4889	8333	19.4791	8.0076	122.888	-7.30359	3	0
4895	7161	22.2527	7.37776	11.8422	-9.94519	3	0
4946	9739	26.0088	4.86067	-6.29058	-37.412	3	0
5043	9443	18.1157	5.84357	62.2952	138.783	3	0
5076	9225	9.55379	4.00263	-8.92051	-29.7589	3	0
5121	8731	12.4583	3.44147	-15.114	183.797	3	0
5134	7867	1.33498	1.30089	17.9877	0.343666	3	0
5176	7507	7.68496	1.70824	75.9322	2.46021	3	0
5213	5505	17.7479	12.9604	43.2148	63.873	3	0
5219	5909	18.4304	12.4261	-212.407	-23.8947	3	0
5234	5804	12.2961	4.76486	-87.139	-79.8322	3	0
5258	7827	8.98549	4.03403	-0.151067	42.9734	3	0
5301	9447	18.8757	11.7933	62.7445	-1257.88	3	1
5316	6308	6.0363	14.7367	20.7979	-32.8768	3	0
5327	6625	17.029	1.55756	55.8265	5.59365	3	0
5341	8337	21.9754	5.93879	-59.9128	41.0666	3	0
5343	6612	11.1162	1.17549	28.8541	-4.44489	3	0
5357	7458	10.1107	5.82632	53.8496	162.981	3	0
5357	9452	10.2249	5.87956	69.5627	172.38	3	0
5365	8522	9.88374	1.75601	37.2328	-44.99	3	0
5370	8819	10.706	6.52614	152.65	8.17708	3	0
5384	6086	26.7433	7.47122	-42.0598	4.38349	3	0
5387	6228	3.01234	10.8495	-66.1609	-39.2705	3	0
5387	8636	3.07324	10.9323	38.3216	-0.141222	3	0
5399	6414	20.3519	1.43817	-29.9125	-30.5476	3	0
5428	5442	12.1303	3.83724	21.8594	3.472	3	0
5429	8318	6.79631	4.50405	63.5875	28.4698	3	0
5432	9178	25.9179	2.34803	14.0546	25.2175	3	0
5433	8413	5.53711	9.02515	-6.53755	85.493	3	0
5499	8333	19.4834	8.07418	40.0803	-150.642	3	0
5500	7783	6.57566	6.55313	-0.459706	-31.8414	3	0
5500	8488	6.5562	6.4923	2.64057	11.6006	3	0
5506	5932	22.8489	8.21452	5.2458	-45.2662	3	0
5575	6115	1.32903	9.47103	16.0809	79.1597	3	0
5591	9595	14.3909	1.33781	70.166	-156.78	3	0
5593	7415	21.1228	9.80994	38.0315	105.493	3	0
5609	7410	2.51216	7.07332	30.5121	-20.2894	3	0
5631	8876	20.842	2.71002	-19.6688	-70.6187	3	0
5649	6904	11.8422	14.6794	113.874	674.071	3	0
5669	6389	14.7074	11.0631	-388.914	171.686	3	0
5673	8713	21.5506	9.28165	19.4446	-126.685	3	0
5677	6576	8.85321	6.0154	-53.0082	95.1678	3	0
5683	8935	5.96345	12.4917	38.0531	62.1437	3	0
5691	8854	13.6697	6.62791	135.023	-0.961112	3	0
5700	9133	12.3994	7.2531	81.3968	66.9331	3	0
5724	6600	5.38443	11.4009	25.4667	132.506	3	0
5725	8571	16.7185	3.8706	54.6992	-18.7667	3	0
5765	7610	2.06749	4.64299	49.7659	58.4917	3	0
5787	9164	19.7554	6.78872	60.4318	136.017	3	0
5807	7939	25.3464	2.26405	20.3969	9.98488	3	0
5822	8041	9.94827	9.15846	23.8952	117.501	3	0
5823	6153	7.37884	7.00061	70.3243	82.6313	3	0
5823	9056	7.50806	7.02657	47.7685	9.82355	3	0
5833	8044	3.4573	9.10638	17.2679	-119.906	3	0
5833	8917	3.51899	9.12242	2.24613	18.1526	3	0
5841	7344	5.50476	7.66328	69.4297	4.8473	3	0
5854	6815	16.1399	9.80683	148.587	-26.2853	3	0
5895	9529	14.9268	12.2428	-183.261	-68.3285	3	0
5900	9436	25.1031	4.67231	37.9624	-65.4974	3	0
5904	9696	24.3395	5.22384	0.974093	37.8806	3	0
5905	6850	19.5837	3.14029	-72.5287	15.893	3	0
5908	9791	2.4207	12.3341	-69.3425	-17.2936	3	0
5910	6383	5.69342	6.95904	2.19392	20.6387	3	0
5921	6384	10.4794	4.60404	39.6775	-251.18	3	0
5921	8587	10.4056	4.68496	78.9178	-125.406	3	0
5927	8084	15.5243	8.41112	-301.409	-136.016	3	0
5957	8948	2.17279	7.83605	30.5344	-99.2825	3	0
6015	7414	6.81382	10.8091	21.1897	-174.256	3	0
6016	6591	19.5972	3.63798	-49.6983	-2.62986	3	0
6020	8360	15.2026	6.56327	25.7503	-112.209	3	0
6036	7609	14.1178	2.55019	28.5017	50.1859	3	0
6044	8061	21.9263	2.24193	-2.73506	15.3778	3	0
6068	9053	13.6122	3.57445	105.729	-35.8566	3	0
6070	7976	20.1649	5.72891	102.945	9.71901	3	0
6095	7766	8.21193	7.53422	83.498	-53.4779	3	0
6103	8752	7.25898	1.35958	7.0489	62.2602	3	0
6119	8755	20.5076	6.45152	-54.4314	89.5256	3	0
6149	6721	8.00065	9.78615	25.9492	-266.164	3	0
6153	7686	7.28373	6.91352	130.536	-5.31139	3	0
6170	8395	9.44456	4.95479	105.914	-1.15071	3	0
6174	6490	6.04304	2.80159	16.5628	0.359581	3	0
6182	6500	18.2075	6.371	1.96165	-21.3478	3	0
6190	9662	10.4446	15.6753	-234.133	-55.1697	3	0
6203	6582	26.6762	8.43546	46.4666	148.386	3	0
6214	6837	12.3314	9.94074	-94.9736	-111.085	3	0
6237	6815	16.0304	9.89598	90.7757	-202.783	3	0
6279	9341	23.8186	8.1268	36.5567	117.093	3	0
6292	7887	19.4204	3.05161	88.5683	20.1007	3	0
6302	8598	1.88744	15.7603	-18.2441	0.758484	3	0
6316	6342	14.6574	4.15073	35.3723	-30.5858	3	0
6321	8320	5.07805	7.91108	-90.9185	12.1325	3	0
6408	9418	15.7017	14.5509	106.902	271.563	3	1
6408	9634	15.6345	14.599	-7252.73	-2373	3	1
6424	8661	4.65909	5.9396	27.4719	102.752	3	0
6431	9437	21.6981	4.35666	25.1453	2.79933	3	0
6439	7966	24.7635	2.84793	8.0214	33.5559	3	0
6450	8714	14.1258	7.63019	152.567	193.489	3	0
6467	7989	23.2584	8.65942	21.1789	-93.6317	3	0
6476	7728	7.15653	9.83041	62.9161	-128.643	3	0
6495	8754	14.1204	14.302	22.8387	22.31	3	0
6501	7007	8.88702	5.30509	66.0834	84.5363	3	0
6534	8655	11.7686	6.95056	91.4236	10.1648	3	0
6626	9548	1.06119	13.8087	17.8951	11.0855	3	0
6651	9937	14.3732	14.5633	-809.375	-318.704	3	0
6694	6746	15.8446	8.68308	79.0389	236.476	3	0
6745	7167	15.5022	5.01732	98.8639	37.8368	3	0
6758	8408	5.21674	6.51878	36.8295	-44.3901	3	0
6844	7163	19.4928	2.36866	88.5346	-34.0591	3	0
6850	9237	19.6258	3.18888	127.193	3.25259	3	0
6898	7061	5.95951	2.56379	21.1894	-14.5909	3	0
6898	9057	6.01927	2.44218	33.0738	-21.3157	3	0
6936	8842	3.42098	14.0382	9.58603	31.4263	3	0
6947	9296	9.34566	2.7376	134.793	39.7363	3	0
6947	9539	9.29707	2.78642	16.3836	-30.6344	3	0
6969	8216	12.1553	11.6651	50.8099	177.455	3	0
6982	8590	17.1134	4.20276	101.413	114.286	3	0
7018	9499	26.4917	9.27807	57.5772	123.621	3	0
7018	9771	26.5897	9.19939	-21.4228	64.2219	3	0
7068	7727	10.925	14.1185	67.1943	467.491	3	0
7134	8429	3.31734	15.8291	-25.7035	10.5984	3	0
7143	7778	7.11119	13.3242	24.9855	85.4075	3	0
7145	9189	2.06774	6.72635	10.7387	-18.9052	3	0
7228	9906	25.9857	1.80197	-8.07033	-18.2154	3	0
7268	7754	18.2676	9.91136	-141.767	-1381.32	3	1
7284	7375	8.39374	12.641	69.1456	-114.547	3	0
7305	9872	9.91131	15.8914	-35.6798	-24.1228	3	0
7309	8329	17.263	8.19229	77.7279	-85.3952	3	0
7336	8125	23.0242	7.86376	34.9422	68.0613	3	0
7365	8715	23.3656	7.7166	43.1276	2.15327	3	0
7365	9656	23.3656	7.7811	-77.2012	32.5941	3	0
7373	9334	18.9334	6.88246	9.68217	-99.454	3	0
7386	9618	6.594	2.37973	38.3403	-50.0916	3	0
7401	8492	4.28681	11.6912	-47.3455	8.29054	3	0
7405	7423	1.98465	4.33824	26.3826	-3.15708	3	0
7414	7536	6.86121	10.8913	79.925	101.121	3	0
7423	9161	2.05108	4.3592	26.3258	-15.1025	3	0
7474	8125	22.9903	7.79683	23.958	-132.238	3	0
7553	9382	5.0273	11.4858	25.9335	-10.9386	3	0
7558	7975	8.91228	13.7081	-232.255	93.6272	3	0
7668	9714	2.65415	4.12326	22.9723	31.3543	3	0
7685	7911	3.18724	13.1487	15.0838	82.0813	3	0
7715	9512	13.5049	6.32964	175.415	8.0333	3	0
7762	9583	4.44617	5.71202	17.9191	25.2819	3	0
7819	9568	17.4559	13.0507	40.9936	-293.453	3	0
7850	9601	14.1915	14.7095	-795.543	19.5387	3	0
7866	8540	14.2213	5.48232	65.2208	169.202	3	0
7902	9889	16.53	8.69647	123.263	-45.2746	3	0
7922	8838	15.3764	12.1716	-86.4441	154.629	3	0
7923	8558	12.3863	8.4378	36.386	-39.2623	3	0
8064	8697	17.7948	4.98827	122.433	-1.69583	3	0
8134	9451	22.3954	7.25066	40.9263	-117.338	3	0
8163	8354	13.6673	2.87772	53.3334	25.3016	3	0
8195	9080	3.77746	3.1489	1.62115	-26.4741	3	0
8197	8838	15.3226	12.044	9.12983	190.491	3	0
8212	9992	2.87454	8.02619	-22.4716	49.9665	3	0
8240	9431	2.17265	2.45785	12.9601	-2.49621	3	0
8286	9036	5.25241	5.72352	57.4313	18.3906	3	0
8289	8844	24.9831	4.24505	0.0300139	7.58903	3	0
8301	9658	23.146	2.42585	12.09	-22.1238	3	0
8354	8986	13.6822	2.98894	95.2105	-8.01046	3	0
8355	9367	12.9761	8.59477	61.6054	169.03	3	0
8399	9207	8.48596	2.48428	58.2788	53.4655	3	0
8426	9671	16.0232	11.1043	-2133.82	2523.22	3	1
8427	8624	10.8883	9.50322	-24.0073	87.7851	3	0
8474	8773	5.45736	15.2576	3.5506	4.70227	3	0
8488	9347	6.46227	6.51232	5.2468	16.65	3	0
8522	8974	9.97345	1.77329	43.0048	94.6434	3	0
8542	9165	24.6535	9.34896	60.551	-3.56843	3	0
8544	8763	1.6267	12.0068	26.4371	9.94879	3	0
8570	9254	15.5904	1.2333	68.2	-17.8731	3	0
8571	9023	16.7035	3.7549	139.176	-12.2664	3	0
8573	9819	7.41395	5.21878	2.47716	-22.1836	3	0
8660	9982	6.49442	2.87449	29.8047	51.7719	3	0
8670	8717	26.4607	3.13169	16.7562	30.6126	3	0
8729	9903	7.74294	11.6632	-10.931	201.921	3	0
8730	9572	11.1501	12.6747	72.9342	-68.1186	3	0
8788	9825	21.1124	8.15569	82.9784	4.95248	3	0
8796	9417	11.6866	3.71441	-34.3823	89.7135	3	0
8841	9213	5.80428	1.09854	80.8505	-29.2269	3	0
8936	9023	16.8011	3.70052	17.1747	-7.57275	3	0
9000	9297	1.7634	9.09355	-9.00016	12.6639	3	0
9053	9746	13.6765	3.49154	40.9736	-117.384	3	0
9089	9831	2.80457	9.62417	55.1502	3.67114	3	0
9125	9857	5.26915	10.9001	24.6196	-149.776	3	0
9175	9583	4.39261	5.75191	-19.2829	0.0262372	3	0
9283	9340	9.45226	7.59839	73.0884	-84.0545	3	0
9296	9539	9.27926	2.72309	52.0905	10.3845	3	0
9514	9830	13.0542	6.87446	-9.06473	185.269	3	0
9628	9776	15.3476	2.30625	30.5606	-239.42	3	0
1000	13486	1.48399	3.51756	41.8475	2.83196	3	0
1000	44903	1.36585	3.50949	37.7623	0.912234	3	0
1004	51210	2.9177	2.25743	41.7139	-10.5616	3	0
1007	21330	19.2498	5.56834	-48.6373	-15.9698	3	0
1007	28217	19.1328	5.55689	79.97	-122.761	3	0
1007	30757	19.2645	5.50558	72.4836	-85.6412	3	0
1012	34103	7.33828	8.25817	-31.6797	-134.884	3	0
1019	18161	12.4499	7.01688	21.4831	-339.864	3	0
1020	34199	2.31671	4.00374	4.81284	14.1888	3	0
1020	41916	2.2265	3.96024	48.5829	-2.59204	3	0
1034	24409	18.5979	8.4913	-40.5732	109.881	3	0
1034	30322	18.6066	8.3731	26.0889	-56.2225	3	0
1034	31941	18.4901	8.40818	-26.2141	66.6633	3	0
1035	33125	15.5262	4.00407	59.5312	182.005	3	0
1035	43568	15.414	3.9782	21.7951	-181.814	3	0
1035	46423	15.4634	4.02606	106.916	-17.9092	3	0
1036	11327	11.8083	1.15676	100.793	-7.28457	3	0
1040	20044	2.40554	1.7122	56.9753	-0.175913	3	0
1040	35245	2.37606	1.56611	42.4537	-3.02964	3	0
1041	46322	9.01325	6.38317	110.899	-81.7645	3	0
1041	47351	8.94936	6.34641	23.4874	46.0547	3	0
1045	40967	10.9585	6.98173	-13.0848	188.8	3	0
1047	10193	4.34979	14.8125	-33.963	26.458	3	0
1047	28803	4.42299	14.7813	5.70721	-18.7994	3	0
1049	35723	25.528	7.972	44.1216	10.3823	3	0
1049	43772	25.5502	7.91577	-37.3656	-37.9372	3	0
1049	46232	25.5726	8.01655	-90.015	-10.3838	3	0
1050	10965	15.9342	8.06805	39.3734	188.58	3	0
1050	49670	15.8787	8.15122	40.0525	-238.79	3	0
1052	10941	4.7241	11.4484	-29.6496	97.2297	3	0
1052	11014	4.66993	11.5687	-77.3089	85.7526	3	0
1052	12897	4.64936	11.4849	83.6449	-52.6375	3	0
1052	47935	4.77696	11.5237	53.7678	0.231886	3	0
1058	17932	3.77946	3.91279	39.8644	28.9104	3	0
1058	33805	3.67673	3.95389	23.8593	40.3902	3	0
1058	41988	3.73594	3.97839	21.8646	-72.9408	3	0
1058	47476	3.683	3.88465	39.9029	-1.00097	3	0
1059	21888	13.4665	7.85436	-90.8923	45.7908	3	0
1059	44486	13.5211	7.93494	132.025	12.1003	3	0
1060	25040	20.1603	9.86902	40.0109	-105.501	3	0
1072	32594	19.1975	10.9268	71.5863	284.197	3	0
1074	21420	16.6855	2.14752	95.1214	-61.188	3	0
1074	35588	16.7138	2.22026	18.4014	12.2048	3	0
1074	46480	16.6135	2.13728	83.7072	110.288	3	0
1074	52547	16.5655	2.20774	17.3158	-60.6256	3	0
1075	16952	3.87548	6.387	16.7818	99.595	3	0
1075	46237	3.85303	6.47242	56.7789	-37.8715	3	0
1076	24392	14.6265	6.53734	63.8091	257.124	3	0
1076	28500	14.5938	6.61532	81.2637	-411.383	3	0
1079	17343	17.7797	10.3822	261.434	185.345	3	0
1079	33792	17.696	10.3933	-89.2945	-262.225	3	0
1081	16624	6.56658	12.0956	13.6929	30.939	3	0
1081	20889	6.61735	12.1339	-44.2983	-16.5877	3	0
1086	29347	19.333	11.3829	16.6498	-114.905	3	0
1086	33930	19.4113	11.3472	48.0272	195.744	3	0
1086	45696	19.4534	11.3936	67.3989	-27.8371	3	0
1088	12048	19.245	2.78077	-63.6227	-1.38389	3	0
1091	20851	15.3685	4.92546	95.9548	38.4532	3	0
1091	26040	15.3733	4.82327	90.1389	-51.2043	3	0
1092	13272	11.088	14.8451	7.83762	254.646	3	0
1092	22346	11.1271	14.9003	-374.474	-980.298	3	0
1092	26338	11.2122	14.7983	-677.506	1036.74	3	0
1094	23251	15.7918	9.93821	21.682	274.967	3	0
1094	23772	15.7613	9.83227	221.087	-18.4719	3	0
1094	26758	15.6917	9.95665	186.277	-50.5676	3	0
1094	26948	15.694	9.83729	8.90366	174.422	3	0
1095	15179	12.8328	1.71232	66.4311	-30.2144	3	0
1095	27441	12.7662	1.71207	103.007	9.24347	3	0
1095	31744	12.8693	1.77037	46.4484	-4.5665	3	0
1095	41513	12.7588	1.83151	87.0689	-145.11	3	0
1095	46981	12.8339	1.83505	91.306	120.435	3	0
1099	14934	7.06432	13.9136	32.5489	-16.5241	3	0
1099	18351	7.07117	13.9791	-40.1714	62.4456	3	0
1104	26060	15.9033	12.6418	434.961	242.745	3	0
1104	48808	15.9902	12.5667	35.3082	-334.471	3	0
1104	49702	15.8818	12.5232	45.5815	84.8709	3	0
1108	21212	16.3423	9.53324	8.32626	-235.518	3	0
1108	27980	16.3703	9.58906	167.138	-15.2208	3	0
1110	24126	1.41776	10.6377	-51.7907	-10.4279	3	0
1110	34890	1.4721	10.7647	-43.5584	15.377	3	0
1110	39721	1.50669	10.7038	43.7549	5.41763	3	0
1111	46309	18.2784	11.2481	75.2219	127.321	3	0
1111	48639	18.2372	11.3698	146.708	50.3317	3	0
1117	25111	5.05307	5.50595	22.3964	-93.0581	3	0
1117	50816	5.13472	5.58261	22.2399	57.4222	3	0
1117	52390	5.07387	5.63471	-1.63891	-38.5409	3	0
1123	32460	1.9733	3.68712	8.44286	-4.49833	3	0
1129	18321	5.04657	15.2136	-51.348	-7.57163	3	0
1129	41750	5.061	15.3277	-34.4333	-11.9916	3	0
1129	48767	5.10394	15.2852	0.591834	-10.7356	3	0
1130	38367	1.7744	13.8267	-0.514201	57.3131	3	0
1136	10635	15.2654	2.01258	102.142	-0.345095	3	0
1137	52730	25.6333	9.41497	13.6846	2.14558	3	0
1138	35236	17.0458	3.32461	98.6542	-30.8182	3	0
1139	42769	22.1455	6.22076	24.4765	-139.393	3	0
1144	28995	20.5795	6.87676	13.3376	-50.1952	3	0
1149	26132	13.2983	13.6009	165.324	524.974	3	0
1152	34832	5.55492	15.6697	-13.5954	11.3499	3	0
1152	52211	5.41642	15.6344	-6.01356	-24.8633	3	0
1153	19871	3.56951	5.88117	57.4555	-16.508	3	0
1157	12359	19.5155	7.10064	13.5322	-95.8716	3	0
1157	23162	19.5488	7.19273	67.3854	178.761	3	0
1159	11757	24.0166	1.62173	49.748	120.77	3	0
1159	13532	24.0465	1.5639	-8.34778	-62.6875	3	0
1159	42405	23.9332	1.53162	26.5575	-8.82515	3	0
1160	15210	6.77925	7.14234	1.94508	-61.4623	3	0
1161	36973	20.1815	11.5268	52.8723	-14.0482	3	0
1161	44323	20.1268	11.5003	-12.4509	71.5537	3	0
1163	11113	24.0714	2.40984	19.2397	107.275	3	0
1163	39739	24.1683	2.45387	43.8999	-58.3478	3	0
1164	18044	7.66745	4.0732	78.8174	11.9091	3	0
1164	52173	7.77521	4.10718	44.9713	-7.67828	3	0
1165	41956	18.6202	11.88	-1387.8	-1757.33	3	1
1165	47010	18.6931	11.7605	114.446	566.192	3	1
1165	51136	18.7312	11.8391	-3859.34	-269.282	3	1
1168	22647	15.8269	2.99473	58.1195	130.931	3	0
1168	29943	15.9013	3.07838	14.4784	-32.4727	3	0
1168	41924	15.8407	3.08493	56.2706	-18.3151	3	0
1173	34237	26.0058	8.40439	29.7368	62.1412	3	0
1176	29643	23.4806	6.9869	31.5432	-11.3365	3	0
1176	36989	23.4375	7.02413	-61.0735	71.2044	3	0
1179	43103	20.8543	1.45317	-10.6092	54.2951	3	0
1179	45158	20.9634	1.46405	55.6234	-66.6955	3	0
1180	11694	20.6193	9.26184	-19.0748	-133.118	3	0
1180	17176	20.6786	9.37757	14.0912	238.558	3	0
1183	42304	23.0302	6.49921	56.9863	-3.12268	3	0
1184	26629	1.89114	11.4621	13.1155	-58.4327	3	0
1184	50053	2.01235	11.5308	12.4683	-46.672	3	0
1185	33916	3.77008	14.2926	8.95964	-5.05596	3	0
1188	17112	10.7217	3.83449	67.1187	10.1006	3	0
1188	35605	10.7349	3.9667	38.2957	3.01358	3	0
1190	16481	6.80932	11.1102	26.7547	167.037	3	0
1193	47307	2.67591	3.96406	-19.3677	22.0139	3	0
1193	48793	2.61374	3.96659	3.49031	-11.274	3	0
1200	15025	2.78097	10.445	26.4536	-38.2858	3	0
1200	23456	2.8557	10.4303	1.21447	19.8938	3	0
1200	38262	2.90269	10.4821	29.4579	17.8482	3	0
1203	27961	14.9612	3.16324	28.1184	-356.1	3	0
1203	51836	14.862	3.12759	106.793	326.474	3	0
1205	49142	23.0431	9.68396	9.09333	8.23411	3	0
1206	16300	17.4319	2.44956	-2.81737	51.2833	3	0
1206	33137	17.3093	2.46256	17.77	-98.3387	3	0
1206	51532	17.3048	2.37327	15.5659	83.8445	3	0
1216	45640	15.2765	9.96627	-174.955	97.6434	3	0
1222	34652	20.8104	4.38288	46.9373	-94.1363	3	0
1223	35755	2.99196	9.70517	15.0366	140.556	3	0
1226	24340	9.08125	6.08833	32.7951	49.5856	3	0
1226	30335	9.10738	6.16301	34.0871	-47.0345	3	0
1226	45744	9.13049	6.03483	69.6758	4.5841	3	0
1228	22386	6.50136	13.8099	17.9354	83.8394	3	0
1228	34633	6.58232	13.812	37.7602	-50.3519	3	0
1230	19493	12.1224	4.65052	46.9029	5.60109	3	0
1231	24365	19.7551	7.7702	45.1333	276.448	3	0
1231	33788	19.6979	7.72506	101.065	-90.368	3	0
1232	12750	8.6168	6.10348	52.4298	130.718	3	0
1232	44559	8.74182	6.14781	77.0897	260.512	3	0
1238	37562	1.42882	8.4683	36.162	-33.7786	3	0
1239	31027	13.7075	13.7108	256.792	-469.98	3	0
1239	45898	13.6196	13.7877	108.706	126.457	3	0
1240	47751	21.9509	7.39213	68.0618	-33.426	3	0
1246	11223	2.48372	9.90608	16.1161	83.7439	3	0
1246	46782	2.43328	9.87135	-84.1778	16.3275	3	0
1246	50868	2.37451	9.95632	14.8742	70.305	3	0
1249	19554	24.2668	6.28749	-0.280746	47.7286	3	0
1249	38528	24.3226	6.32078	92.9325	-7.91654	3	0
1251	26420	19.0507	8.66026	11.7849	106.997	3	0
1256	16494	2.92058	6.76988	10.7062	-21.4956	3	0
1256	37975	2.89948	6.71192	0.2411	-17.4606	3	0
1258	29122	1.24684	8.8414	56.166	0.240409	3	0
1260	24527	14.245	3.34401	44.4201	11.0597	3	0
1260	40438	14.2895	3.45147	81.5471	4.64504	3	0
1261	26880	7.58103	11.1194	-197.013	-62.6307	3	0
1264	24022	13.1908	8.78486	155.286	-186.17	3	0
1269	13251	22.4538	7.08532	-71.2895	21.7112	3	0
1269	25534	22.4031	7.12132	-29.9548	-23.0414	3	0
1270	10375	11.4549	13.8889	-331.1	377.503	3	0
1276	11091	21.7312	2.32467	56.5957	7.93688	3	0
1276	23866	21.6845	2.27507	46.8383	-128.423	3	0
1276	39966	21.8131	2.29254	14.2343	39.9803	3	0
1278	15398	8.23231	4.82531	56.2005	62.8965	3	0
1278	36619	8.10395	4.85631	40.7482	148.407	3	0
1280	10796	14.0051	9.62889	206.824	-16.6622	3	0
1280	19765	14.0024	9.73098	185.94	34.5243	3	0
1287	11258	22.8428	7.91558	57.2812	-3.12734	3	0
1287	23236	22.8029	7.88087	12.7423	75.8331	3	0
1287	31585	22.7499	7.95623	77.6964	6.4528	3	0
1288	37926	20.8664	7.21326	23.5046	60.2382	3	0
1289	13193	2.75484	10.8174	-42.7096	-32.3102	3	0
1289	32293	2.84343	10.7474	45.839	95.2955	3	0
1293	27505	23.2116	6.01958	93.1254	18.8064	3	0
1293	46664	23.2734	5.9014	37.2171	43.6221	3	0
1294	46365	24.488	5.13354	27.2424	75.7453	3	0
1303	48085	2.24395	5.16252	37.4879	-14.8818	3	0
1305	31371	26.3137	2.63935	17.4636	-19.8556	3	0
1307	25725	20.5134	3.8251	32.5329	-49.0603	3	0
1309	32736	10.6399	12.2398	152.6	23.9737	3	0
1309	38409	10.7233	12.2586	-340.288	-77.2047	3	0
1309	40435	10.7162	12.316	124.367	55.418	3	0
1310	38813	5.91378	13.3932	-78.3273	56.2575	3	0
1311	40961	24.1479	9.03229	-13.605	-109.433	3	0
1321	30289	21.2241	3.83197	47.0314	0.687228	3	0
1321	43325	21.1683	3.94214	32.9673	55.9722	3	0
1321	48475	21.1618	3.82479	15.7807	79.9239	3	0
1326	17171	16.6196	5.38524	62.1985	-52.4649	3	0
1326	23398	16.5189	5.46658	58.5052	-230.03	3	0
1329	16688	1.95836	7.37618	15.7065	16.2479	3	0
1329	19022	1.86061	7.42506	63.4121	1.1987	3	0
1329	35871	1.92919	7.50033	8.92622	-10.5503	3	0
1331	21457	8.89893	2.41177	112.323	-6.16955	3	0
1331	21845	8.96008	2.46056	-32.3981	90.0767	3	0
1331	44775	8.86962	2.49838	29.519	-42.1839	3	0
1332	17666	24.4339	6.19325	-1.61394	-19.9167	3	0
1333	10569	13.5346	9.18345	69.1473	-293.079	3	0
1333	14660	13.6014	9.18675	116.939	320.089	3	0
1333	22396	13.5645	9.09462	171.252	-0.778426	3	0
1335	50823	13.2414	12.4695	385.374	323.739	3	0
1339	51295	12.3435	7.61662	34.5055	-20.7077	3	0
1339	52126	12.3123	7.55862	-196.008	-22.3011	3	0
1341	51574	13.7861	14.8891	834.799	76.8232	3	0
1343	12834	23.1438	4.28697	-39.3379	15.4772	3	0
1343	38665	23.1403	4.22907	22.2138	-27.3248	3	0
1345	12567	20.8707	10.5831	-803.336	178.578	3	1
1346	25933	9.2123	1.80429	63.0459	-226.517	3	0
1346	27358	9.12285	1.89091	45.9659	62.5747	3	0
1347	23633	12.3813	14.1146	17.342	1134.39	3	0
1349	11802	5.92518	9.4478	-148.502	36.9175	3	0
1349	23843	5.95008	9.5074	40.6514	139.897	3	0
1349	24444	5.86401	9.44198	45.9649	-86.4051	3	0
1349	30420	5.85289	9.5473	-34.3375	-83.413	3	0
1355	19397	10.4717	3.97689	-98.5459	12.9168	3	0
1355	39931	10.3442	4.00483	-56.5396	-75.8271	3	0
1355	46878	10.4741	4.04101	46.9123	138.054	3	0
1357	25807	19.1959	12.1245	-119.854	123.94	3	0
1357	41471	19.2773	12.1927	9.12875	-101.455	3	0
1358	32268	22.1834	2.98246	25.0498	65.7868	3	0
1359	16205	15.6487	15.7	6.28068	-14.651	3	0
1359	44008	15.646	15.6381	-209.955	-132.027	3	0
1360	18050	16.0797	6.07763	-137.542	104.79	3	0
1361	14826	5.26851	4.08016	53.6901	82.2315	3	0
1364	28757	24.6026	3.76615	13.8588	58.5148	3	0
1371	18655	14.5576	14.3962	-13328.7	2468.8	3	1
1371	34820	14.5165	14.2733	317.128	35.1932	3	1
1373	11850	11.0359	15.9189	-186.874	-78.6053	3	0
1373	12523	10.9984	15.8608	-208.813	99.3676	3	0
1373	36725	10.9039	15.9123	-248.672	22.0588	3	0
1375	33575	10.663	1.51681	17.128	29.8853	3	0
1375	37077	10.6929	1.61552	71.9381	-1.37503	3	0
1375	39563	10.7607	1.54219	20.4088	18.4979	3	0
1377	12511	1.6697	8.76137	-52.6581	-4.50591	3	0
1377	45169	1.7144	8.80729	42.8082	3.02769	3	0
1379	15728	14.9334	4.64597	96.4012	-7.26782	3	0
1379	33877	14.9721	4.71617	-95.0072	238.025	3	0
1379	43163	14.8665	4.65154	39.6658	95.1117	3	0
1379	52623	14.876	4.76874	93.3413	-200.471	3	0
1380	11600	11.1726	6.58501	-62.6784	-129.419	3	0
1380	13225	11.0905	6.55229	120.668	198.434	3	0
1383	33092	20.6044	3.24762	71.2048	246.592	3	0
1383	50232	20.6705	3.37123	25.8978	104.824	3	0
1385	11777	16.2158	12.2436	-334.42	250.779	3	0
1385	31163	16.2396	12.1894	-3.50318	-271.766	3	0
1386	48680	19.2197	4.34122	97.0897	-71.161	3	0
1388	23587	8.59101	8.10245	61.3209	-70.0748	3	0
1388	48265	8.6356	8.1584	-12.4238	1.0079	3	0
1390	18439	24.6907	8.37963	24.1564	142.085	3	0
1390	19275	24.6552	8.32434	89.735	2.90781	3	0
1390	21488	24.7946	8.31775	108.62	-8.50594	3	0
1390	36659	24.7642	8.26103	14.0756	51.2362	3	0
1395	31723	24.2595	7.51102	28.1645	-192.213	3	0
1395	37080	24.2302	7.39889	37.1461	135.434	3	0
1400	19935	18.3134	1.64333	83.2548	7.37242	3	0
1402	29680	11.1575	3.54279	64.8494	7.45324	3	0
1403	14703	4.85554	15.8811	-25.5621	3.09945	3	0
1407	22942	18.6964	12.4005	-203.139	26.6409	3	0
1409	19904	18.5623	11.7602	110.009	951.531	3	1
1409	20906	18.5377	11.6994	5.21903	0.920184	3	0
1410	32148	6.67706	12.5004	-77.2796	-54.965	3	0
1410	45298	6.65913	12.3908	-152.251	-60.9221	3	0
1410	52612	6.70839	12.4256	4.62282	55.3205	3	0
1412	26067	2.18261	15.1899	1.27516	30.5586	3	0
1413	37013	21.5395	9.81633	177.093	6.83227	3	0
1413	45504	21.6632	9.79543	179.193	-20.1136	3	0
1417	49296	2.2773	10.2853	11.055	106.35	3	0
1418	11542	11.0838	3.09176	31.1876	0.00274321	3	0
1418	28246	11.1387	3.12325	96.3652	5.79381	3	0
1418	31155	11.1549	3.01414	114.656	-47.1497	3	0
1422	28822	4.58613	10.4787	49.8539	-76.4273	3	0
1422	34468	4.69028	10.5097	19.3944	79.0891	3	0
1422	36264	4.67097	10.5957	34.5327	-64.7938	3	0
1422	42069	4.58665	10.6018	15.7896	61.223	3	0
1424	41016	1.91046	2.33452	29.7371	0.773583	3	0
1429	38503	19.5319	6.62511	72.7985	4.51805	3	0
1429	46736	19.5739	6.72823	-16.7211	4.88278	3	0
1431	16817	3.00823	6.25257	14.437	24.6785	3	0
1431	18667	2.95862	6.30657	69.9867	-0.541333	3	0
1431	40897	3.07952	6.26707	25.0982	4.23073	3	0
1434	33003	14.5605	15.1925	-338.24	85.116	3	0
1434	35049	14.5906	15.2981	-425.899	312.758	3	0
1440	35941	19.8409	2.53049	11.7335	-8.81839	3	0
1440	39329	19.8017	2.41087	32.3222	135.771	3	0
1441	13468	6.76985	14.8935	-2.59027	-40.8601	3	0
1442	33575	10.6473	1.41408	76.0378	-30.9996	3	0
1443	14259	3.64338	2.88832	29.2247	-2.78721	3	0
1443	45318	3.70486	2.8593	8.05664	-30.8068	3	0
1444	24017	4.57373	5.58465	27.5179	99.3559	3	0
1446	25436	14.0891	9.1665	108.83	373.708	3	0
1446	31238	14.1523	9.15551	123.26	-20.5918	3	0
1446	52706	14.1212	9.28715	260.667	-27.7534	3	0
1447	29133	14.4551	15.4546	22.8443	569.15	3	0
1447	29530	14.4302	15.3823	-324.083	-428.062	3	0
1447	35049	14.5394	15.3893	0	0	0	0
1450	12500	10.279	1.60927	100.692	7.40959	3	0
1450	51412	10.2228	1.59183	-5.4722	-27.0612	3	0
1452	33942	2.63909	11.4023	-7.10832	-23.5104	3	0
1454	23545	20.8773	6.06118	73.627	176.299	3	0
1458	20341	26.7326	8.22494	27.4774	-165.456	3	0
1458	48834	26.6404	8.18411	91.195	-7.77313	3	0
1461	28038	3.88333	4.7631	-0.9059	95.4393	3	0
1461	41361	3.93112	4.65702	13.2521	-104.878	3	0
1462	36350	6.62814	5.38753	11.061	58.8038	3	0
1464	16801	1.85769	12.4298	20.8675	-65.2912	3	0
1469	12268	4.38414	2.48212	23.7543	25.0403	3	0
1470	11864	7.70056	3.94352	30.077	4.35294	3	0
1470	18044	7.6856	4.00649	3.63741	-145.912	3	0
1470	34921	7.80832	3.97338	23.7466	131.788	3	0
1471	10635	15.3174	1.98575	25.8764	95.6337	3	0
1473	17339	11.1764	13.0088	-178.585	22.9142	3	0
1473	31459	11.0842	13.0346	33.7053	84.8392	3	0
1474	13721	10.5978	3.02509	51.4494	-35.2584	3	0
1474	34483	10.5735	2.96495	17.7241	16.9048	3	0
1475	32163	10.477	9.67901	19.4368	-322.031	3	0
1479	29458	8.44192	7.2471	-129.039	16.4106	3	0
1479	33309	8.37341	7.23354	110.085	-6.59102	3	0
1479	42198	8.46076	7.31423	25.0815	82.6238	3	0
1480	35434	2.19814	6.10091	-20.449	-17.5528	3	0
1481	23538	8.91229	12.8065	-227.206	14.9121	3	0
1486	29090	25.9142	2.70769	-5.39718	-0.303891	3	0
1486	32412	25.884	2.76914	28.307	-31.0326	3	0
1486	33739	25.9996	2.82997	24.1392	-9.19608	3	0
1488	21019	9.49392	13.9419	100.103	-176.546	3	0
1488	48354	9.46175	13.9904	98.3209	114.275	3	0
1489	37624	6.32588	8.25514	58.5257	-151.075	3	0
1491	32737	7.77251	7.7811	28.0823	109.81	3	0
1492	19008	13.3831	5.63374	25.6138	-201.143	3	0
1492	44018	13.4394	5.53252	119.578	232.685	3	0
1492	47502	13.4745	5.67534	98.5129	64.345	3	0
1495	28400	26.5746	4.68222	13.9302	46.3382	3	0
1497	24334	9.55942	9.77459	-150.073	-83.8783	3	0
1497	34759	9.55285	9.7174	44.634	32.3758	3	0
1500	16440	26.7038	5.93568	12.8447	39.3254	3	0
1500	29125	26.769	5.86111	29.0579	33.7231	3	0
1501	50849	3.29166	4.56368	12.8328	9.22576	3	0
1501	52673	3.3417	4.61955	17.4385	-5.13282	3	0
1503	11075	19.1606	1.73461	92.8886	-1.84787	3	0
1504	12254	5.38824	2.15721	35.1032	-119.937	3	0
1504	40474	5.36572	2.09524	-44.5304	18.4326	3	0
1506	46092	24.9475	2.9502	55.3024	2.88434	3	0
1509	41824	10.3535	15.7812	-105.404	-73.2267	3	0
1513	18955	4.71439	8.82107	39.7072	95.4528	3	0
1521	17262	20.7167	4.60673	166.514	-16.2725	3	0
1523	22480	7.19329	15.6131	-48.4083	51.0909	3	0
1523	38126	7.10224	15.5742	-36.5217	-28.8143	3	0
1523	52281	7.17605	15.6677	-42.5576	-28.5376	3	0
1524	22634	10.8582	1.93798	7.27721	-25.9066	3	0
1527	22024	16.0463	13.6418	-133.796	39.4897	3	0
1527	25995	16.0468	13.7696	185.617	441.698	3	0
1527	36571	16.1143	13.643	65.4808	-30.7826	3	0
1528	20270	3.75127	6.9201	13.3543	57.0103	3	0
1528	34977	3.63386	6.94138	21.0937	4.49037	3	0
1530	11077	23.7249	6.34798	-15.9373	-28.4066	3	0
1537	51680	10.2017	13.0967	176.112	-535.548	3	0
1538	25567	26.8307	8.5784	-51.3512	-120.715	3	0
1542	28257	21.3811	5.7926	35.867	-130.379	3	0
1542	33206	21.4388	5.74692	44.7298	145.658	3	0
1551	27507	6.97041	7.43544	-24.5346	36.4054	3	0
1551	34696	7.06582	7.4349	141.512	12.6025	3	0
1551	50589	7.01253	7.34053	81.3923	-120.571	3	0
1552	17232	5.89775	8.42599	37.8871	-172.95	3	0
1555	24445	2.61962	5.06135	16.2468	-7.68616	3	0
1555	25899	2.73311	5.02355	75.2912	-1.98275	3	0
1556	35493	3.29543	6.2311	50.7158	-2.41462	3	0
1556	48537	3.36044	6.32257	46.5529	-50.8403	3	0
1563	21816	11.2566	2.07958	62.9004	7.58375	3	0
1565	12528	9.96817	14.5474	-46.7605	271.005	3	0
1568	31418	5.71333	12.004	29.3742	-62.4367	3	0
1568	50043	5.72424	11.9098	0.0956357	181.189	3	0
1568	51623	5.61801	11.9063	51.2252	-114.941	3	0
1572	24179	9.90452	1.15331	76.1506	6.8021	3	0
1580	14190	15.8217	15.5306	73.1672	98.0791	3	0
1580	44390	15.6977	15.5238	-217.684	-257.031	3	0
1581	16220	9.68744	15.4464	-106.308	-179.27	3	0
1583	21674	2.35324	10.1073	-8.01872	16.0084	3	0
1583	43449	2.26597	10.1728	10.0435	64.7215	3	0
1583	49296	2.31435	10.1971	-79.5625	20.0018	3	0
1584	17964	1.57015	14.8765	-32.8036	-7.62433	3	0
1585	17942	6.84386	2.06789	6.1878	116.765	3	0
1587	37948	16.1631	3.32794	16.8723	-170.973	3	0
1587	45337	16.0588	3.27793	-26.783	-28.6591	3	0
1588	23161	5.09807	4.49223	40.4436	37.1851	3	0
1588	26399	5.24059	4.50558	41.4731	73.5183	3	0
1588	32164	5.21241	4.44651	-21.4634	25.1347	3	0
1590	25536	7.44814	10.5505	47.8047	222.688	3	0
1590	47693	7.32146	10.5223	84.4234	-55.474	3	0
1591	16495	7.42484	4.14428	34.4375	107.266	3	0
1591	27106	7.47899	4.13139	26.1114	-20.9773	3	0
1591	27383	7.51375	4.17922	7.75725	46.3177	3	0
1598	14028	6.65941	10.4421	-78.7464	-4.5674	3	0
1598	17893	6.6159	10.3561	35.2044	90.3226	3	0
1598	34966	6.72336	10.4308	59.2256	-67.3748	3	0
1598	42837	6.68634	10.309	-11.4383	-104.37	3	0
1613	15544	5.82663	8.17928	53.1519	-99.0124	3	0
1615	12948	5.64582	9.64487	38.7247	75.013	3	0
1615	24945	5.55081	9.65731	21.6928	4.69151	3	0
1618	15281	18.7688	8.45867	37.5025	-118.948	3	0
1618	29976	18.7906	8.51646	113.813	1.09135	3	0
1619	42460	8.90098	7.7255	50.4742	-258.469	3	0
1621	10162	23.7496	1.76677	-21.3055	10.275	3	0
1621	18297	23.6786	1.70138	-1.87913	43.13	3	0
1622	41395	11.657	3.8814	66.1359	-83.9822	3	0
1624	11908	2.1484	7.35878	19.4771	-6.82015	3	0
1644	50177	4.97806	13.352	-59.4076	42.0021	3	0
1644	52097	5.03452	13.2657	-82.8534	60.7126	3	0
1654	15607	7.18636	6.3764	24.5958	-79.6163	3	0
1654	16104	7.18667	6.47358	30.7698	12.5698	3	0
1654	45011	7.10011	6.41178	18.1524	87.9955	3	0
1654	45556	7.12211	6.47147	-23.3193	-30.5643	3	0
1657	17526	14.1672	3.63086	63.9268	-90.9494	3	0
1662	10729	17.8452	7.28101	41.025	-52.224	3	0
1662	17066	17.9637	7.30951	-8.38751	105.857	3	0
1663	45378	23.6445	9.35928	9.871	126.435	3	0
1666	24275	26.4	8.92127	-56.5817	-76.4273	3	0
1667	19604	24.6023	1.29201	43.747	5.52522	3	0
1667	23724	24.6886	1.18692	29.1217	-32.0988	3	0
1667	25085	24.6106	1.14555	23.8797	2.25711	3	0
1667	51423	24.5566	1.1819	-10.7311	-13.2057	3	0
1673	19944	9.37249	15.3651	-48.1515	-92.7145	3	0
1675	27914	11.2345	5.85651	53.5646	-16.0101	3	0
1678	16092	3.10589	2.79248	10.1634	-7.87476	3	0
1680	12804	1.41862	7.32465	43.8518	0.937604	3	0
1680	25080	1.38737	7.26766	7.68299	6.65131	3	0
1680	29851	1.38719	7.37714	11.7331	-58.9866	3	0
1683	10531	8.88514	12.2221	-212.943	-128.333	3	0
1683	13685	8.81508	12.3474	-8.90519	-279.143	3	0
1690	15133	26.5403	1.81067	17.5733	1.75152	3	0
1692	15587	10.3887	2.23266	29.1194	-142.148	3	0
1692	29578	10.4078	2.13305	83.8653	4.49933	3	0
1692	41207	10.4498	2.24431	82.4311	52.9616	3	0
1695	26039	15.4599	9.44547	18.3218	-105.661	3	0
1695	47433	15.5176	9.53614	174.013	136.983	3	0
1695	50446	15.6037	9.44904	47.5729	-53.7216	3	0
1698	47420	3.42613	12.3499	-43.7229	-12.0832	3	0
1700	12745	25.4117	4.87065	60.7216	-12.9576	3	0
1700	51034	25.5092	4.83094	37.3262	1.51191	3	0
1703	21228	6.7879	2.58718	20.2353	1.36869	3	0
1703	23394	6.77004	2.53433	16.3969	-32.0163	3	0
1703	27816	6.86952	2.54005	34.4908	128.48	3	0
1707	49891	3.50948	12.7416	5.10357	-69.9051	3	0
1708	33255	11.4815	2.39511	72.2152	6.16883	3	0
1708	36447	11.4167	2.40631	108.158	7.73196	3	0
1710	13097	8.45481	5.44537	4.95346	-139.678	3	0
1710	36895	8.55336	5.44264	52.5781	60.9621	3	0
1710	46485	8.45084	5.35515	59.4665	65.4115	3	0
1716	11769	26.0307	3.09215	22.5695	7.56438	3	0
1716	33739	26.0191	2.95404	24.5948	18.9524	3	0
1719	25881	12.5793	13.0973	-374.092	-376.328	3	0
1719	36377	12.5431	13.1588	197.475	-7.80965	3	0
1719	42676	12.4887	13.0834	142.068	1206.49	3	0
1725	33093	17.5367	12.3001	-1.90093	346.308	3	0
1725	41012	17.5357	12.4044	-61.6154	219.923	3	0
1725	46808	17.5782	12.3522	39.1044	-253.253	3	0
1727	17691	2.67723	2.51908	33.2382	5.67063	3	0
1727	32860	2.76533	2.56944	18.55	-1.83283	3	0
1731	38521	1.84535	14.7068	-33.3447	7.26214	3	0
1731	38713	1.77804	14.6463	11.2983	-2.15406	3	0
1733	41009	7.34644	13.732	-81.8569	89.2079	3	0
1736	32517	24.8388	4.93987	11.1936	0.277631	3	0
1737	39694	26.382	4.69844	50.7946	3.2497	3	0
1738	44041	20.6013	9.81159	92.8273	-12.9734	3	0
1741	17076	26.0953	2.10981	20.3953	-15.1884	3	0
1742	46992	13.4171	9.10991	-146.148	-40.6762	3	0
1748	36150	18.6624	1.77887	24.6956	-170.917	3	0
1748	40288	18.7358	1.8346	33.2751	253.591	3	0
1748	49096	18.7543	1.74751	59.3512	-71.2614	3	0
1750	12401	2.84006	13.4533	8.59266	8.15715	3	0
1751	24884	14.0889	11.3625	124.561	-7.76861	3	0
1751	28957	14.1254	11.2477	222.77	-105.94	3	0
1755	11896	6.43734	8.76542	72.9411	0.272088	3	0
1761	37196	21.8087	4.11332	45.6647	-247.67	3	0
1761	47227	21.7139	4.14153	38.3295	42.7342	3	0
1764	18310	12.1818	13.2992	56.0255	-388.324	3	0
1764	34415	12.1868	13.366	132.34	750.153	3	0
1764	36060	12.1155	13.2859	301.738	42.4171	3	0
1772	18633	15.1563	9.35851	241.498	-17.9869	3	0
1773	12872	11.0901	6.75313	2.80339	-91.1558	3	0
1773	52213	11.1717	6.76292	127.871	83.5238	3	0
1775	34241	2.38941	8.47556	34.4823	51.17	3	0
1775	48902	2.27764	8.46278	17.563	-1.78038	3	0
1776	12660	26.6504	2.01352	14.3009	7.82338	3	0
1776	27956	26.5943	1.99312	6.07879	0.645076	3	0
1776	50011	26.6248	2.09399	14.8337	2.83981	3	0
1779	10991	15.104	1.53315	71.7318	-73.0592	3	0
1779	22079	15.0718	1.62833	72.9133	7.96331	3	0
1779	42289	15.0513	1.53571	47.9935	-4.82841	3	0
1780	33569	7.81643	9.51756	56.2296	-66.6192	3	0
1784	35597	18.4463	7.62004	47.4732	-33.8493	3	0
1784	42170	18.5166	7.68214	110.827	122.14	3	0
1790	20835	4.50318	5.88224	31.8679	81.7007	3	0
1790	44299	4.59276	5.83973	19.9864	103.213	3	0
1792	15570	8.68058	11.4892	-17.9767	-19.19	3	0
1793	31961	21.8413	1.44154	23.4106	-4.78943	3	0
1793	38670	21.8917	1.41164	-0.784525	4.98715	3	0
1799	20457	13.2328	11.2499	370.452	790.847	3	0
1799	33714	13.3046	11.3771	306.759	2.42142	3	0
1800	22161	8.10668	11.2154	121.51	-185.74	3	0
1800	38507	8.03356	11.1043	160.447	9.88899	3	0
1805	12913	18.2867	3.47039	81.6544	-115.824	3	0
1805	21495	18.294	3.40511	-80.9348	-0.179368	3	0
1805	44294	18.4248	3.44439	-110.781	56.8443	3	0
1810	18460	4.42885	12.1852	10.0714	163.542	3	0
1814	10278	6.67582	12.8231	5.64508	-16.8471	3	0
1814	12938	6.71103	12.9383	-198.294	-104.795	3	0
1814	43304	6.79946	12.8662	63.0512	152.531	3	0
1816	18646	6.97835	2.14157	40.2476	-110.029	3	0
1816	44327	6.92192	2.25122	30.856	-10.8598	3	0
1817	39469	2.09192	12.6635	22.5962	43.4576	3	0
1821	20500	7.32663	9.65592	7.19417	-69.1217	3	0
1821	30319	7.30676	9.75717	-160.922	18.2562	3	0
1821	43903	7.42103	9.71243	6.72192	100.883	3	0
1822	17527	16.8543	8.71874	126.89	-9.19535	3	0
1822	51058	16.7767	8.7944	148.397	-307.211	3	0
1824	11559	11.2973	12.7808	67.1935	-195.252	3	0
1824	19255	11.3594	12.873	-93.6422	487.341	3	0
1834	37745	2.17479	6.93532	17.1122	45.4493	3	0
1834	41596	2.12477	7.04897	-9.65925	-23.0321	3	0
1834	45505	2.07501	6.94899	3.80868	2.07454	3	0
1835	19841	3.63106	13.8784	-7.24675	-10.1978	3	0
1837	16078	12.9321	15.2163	-516.404	429.262	3	0
1841	12274	18.9554	9.42833	0	0	0	0
1844	30996	4.12176	5.39714	-4.16189	-37.4331	3	0
1844	39926	4.08262	5.44062	45.9945	4.9544	3	0
1847	20643	5.58826	14.0394	-103.214	-2.69207	3	0
1848	12025	15.0037	8.56331	40.3132	-422.467	3	0
1849	19323	13.9204	7.66041	99.309	86.183	3	0
1849	38605	13.988	7.64647	-38.8808	-115.407	3	0
1850	11079	16.2673	12.4019	115.826	-279.077	3	0
1856	37207	14.7331	11.3899	352.346	14.6397	3	0
1861	40961	24.2193	9.13678	2.67503	-66.0362	3	0
1864	10926	12.0224	11.4559	276.628	-102.865	3	0
1864	38856	12.0719	11.5006	-163.248	497.393	3	0
1865	10663	16.0033	14.7977	-83.6767	14.5839	3	0
1865	45742	15.939	14.8118	-351.64	-148.584	3	0
1870	45117	4.78577	14.8723	4.08896	-22.9525	3	0
1872	46445	17.5535	3.79509	156.819	20.0341	3	0
1873	13214	9.42454	4.1106	16.917	99.6691	3	0
1874	21000	20.4902	1.23392	15.2727	-42.8077	3	0
1874	25138	20.5415	1.27252	62.265	7.63972	3	0
1880	32786	3.53843	15.4593	-14.1903	8.04719	3	0
1881	29562	19.4255	9.2767	52.1653	-40.8831	3	0
1882	40244	19.8886	2.9904	19.9195	-147.898	3	0
1883	33335	22.898	4.3305	57.1779	-69.7665	3	0
1883	46257	22.9653	4.38553	15.8786	145.069	3	0
1885	17367	12.2602	5.63686	15.311	-133.475	3	0
1885	23909	12.2919	5.57596	75.4213	1.26414	3	0
1887	51451	20.6749	10.3556	40.4817	26.379	3	0
1888	29818	7.44967	13.6213	-3.45613	-75.3962	3	0
1899	30430	17.7812	10.0207	118.411	3.31932	3	0
1899	47165	17.7139	10.0343	-1.85537	51.5651	3	0
1900	17945	12.5293	12.5723	8.32919	-225.493	3	0
1900	38586	12.5753	12.4745	311.145	-132.683	3	0
1900	48776	12.5135	12.514	21.4443	-75.4385	3	0
1903	20530	7.96155	10.8818	-10.4919	175.217	3	0
1903	51281	8.04919	10.8411	-0.68213	85.279	3	0
1904	36603	2.82808	5.32503	19.8516	-0.190815	3	0
1907	28829	6.84752	12.4611	-141.526	-31.0549	3	0
1907	52612	6.81691	12.4027	43.2952	98.2578	3	0
1909	21045	12.5806	11.0995	115.106	150.352	3	0
1915	11181	9.63024	14.7136	-18.017	200.793	3	0
1918	33513	1.91268	1.33346	17.9026	0.781818	3	0
1920	23502	13.4989	7.72601	-49.4082	124.905	3	0
1920	34137	13.3711	7.72706	-56.2816	-86.0015	3	0
1926	13353	8.41329	13.6377	-144.872	49.9816	3	0
1926	46508	8.49019	13.6594	12.5481	-194.553	3	0
1926	48610	8.51996	13.5635	-85.6967	161.995	3	0
1928	18511	26.4551	2.38239	18.0594	-13.6116	3	0
1929	19459	9.25367	9.54259	71.5346	204.807	3	0
1929	23792	9.22541	9.47284	-13.5174	-246.615	3	0
1929	44204	9.14314	9.59259	15.8559	-11.5832	3	0
1932	19823	15.0436	13.6709	168.9	-243.782	3	0
1932	41184	14.9369	13.6286	121.95	451.622	3	0
1933	12817	6.44038	8.94573	13.6147	-32.8153	3	0
1933	50873	6.39622	9.05403	4.36733	-12.5975	3	0
1937	17570	13.1101	6.21536	-85.9841	-259.759	3	0
1938	21336	14.3299	10.754	229.116	923.409	3	0
1938	40009	14.4246	10.8411	-17.4422	-311.96	3	0
1942	16966	2.68068	14.948	-5.02239	12.5775	3	0
1944	16795	2.89156	7.32377	20.0864	5.3534	3	0
1944	25300	2.92884	7.26362	51.0856	50.9949	3	0
1944	48157	2.8006	7.2123	61.0831	-92.2174	3	0
1948	32605	25.3897	9.14654	49.7967	43.479	3	0
1951	43209	15.7933	11.6876	167.672	542.825	3	0
1951	52553	15.8278	11.5708	224.509	-357.006	3	0
1954	11664	12.6182	15.5209	785.451	694.504	3	0
1954	39609	12.7087	15.5	442.722	-2434.77	3	0
1957	37163	3.9277	12.0227	-42.4629	-5.4894	3	0
1957	41449	3.99039	12.0195	-44.0516	42.1762	3	0
1957	42447	3.93706	12.1241	-35.8932	14.6356	3	0
1960	35559	14.1058	2.40352	16.1264	24.1737	3	0
1964	21362	8.8377	14.2012	-35.436	127.761	3	0
1964	47890	8.75292	14.2483	-144.433	21.0576	3	0
1967	15848	1.57626	4.01841	11.7695	28.8465	3	0
1967	37846	1.51319	4.0309	25.3669	-42.0515	3	0
1969	12548	8.00662	3.63803	35.027	1.71935	3	0
1969	47019	7.94267	3.6305	40.8088	9.25629	3	0
1981	10639	9.14228	8.43827	44.0586	111.648	3	0
1981	50490	9.11068	8.36155	88.1907	-166.97	3	0
1986	35927	10.4861	12.0394	40.3439	24.4592	3	0
1987	33545	7.02998	2.90444	69.856	2.58149	3	0
1987	52095	6.99059	3.02769	32.6769	-37.291	3	0
1989	41284	11.9395	6.90299	48.5672	-221.358	3	0
1989	42127	11.9084	7.00356	149.989	8.87476	3	0
1989	42133	11.8782	6.8843	117.081	11.4161	3	0
1992	16267	16.9521	8.32937	6.14135	163.322	3	0
1992	16901	17.0212	8.40728	32.7777	272.595	3	0
1992	35342	17.0703	8.34453	94.8586	-490.996	3	0
1993	15422	18.0205	8.91683	123.084	-9.72764	3	0
1997	22666	8.20809	13.2549	83.6088	-137.684	3	0
1997	36246	8.22539	13.3505	-150.541	61.8204	3	0
1999	21859	7.72049	13.8031	-12.7978	-2.63662	3	0
2003	30676	26.8828	2.47026	20.8468	7.70078	3	0
2005	27501	26.4691	4.00947	4.34617	-0.446153	3	0
2008	27511	7.06722	12.7895	46.5443	29.4868	3	0
2008	51246	7.16687	12.8139	80.7827	-33.5126	3	0
2013	23701	6.53268	14.0112	-36.2652	-11.6698	3	0
2013	27376	6.5959	14.1038	31.3949	-28.6185	3	0
2013	49880	6.48928	14.1151	-79.5482	-1.50193	3	0
2017	27533	10.935	4.48164	46.1488	-31.952	3	0
2018	21555	12.791	6.28408	161.763	-10.237	3	0
2018	41534	12.8444	6.32878	2.81491	-13.8459	3	0
2022	27738	3.70952	4.51246	22.0471	-5.59289	3	0
2023	15019	16.5917	6.28706	137.749	-56.8211	3	0
2025	25735	12.2035	14.3558	-310.364	629.449	3	0
2031	15102	1.30023	12.6987	9.31479	59.9793	3	0
2035	27322	11.2601	5.58703	7.03745	69.5225	3	0
2037	24134	4.00724	13.0041	-70.6806	13.7874	3	0
2037	37179	4.06457	12.9994	-3.9928	-41.5574	3	0
2038	48680	19.3393	4.34266	40.473	56.0806	3	0
2040	26658	4.51713	15.6851	-6.17879	-6.90023	3	0
2040	40296	4.4828	15.627	-25.4243	13.2018	3	0
2042	21363	23.3658	3.7848	35.2284	-38.5271	3	0
2042	43200	23.2924	3.8463	16.3437	70.1478	3	0
2044	13241	14.4771	13.5119	49.4487	-356.131	3	0
2044	31969	14.3685	13.4628	71.816	226.217	3	0
2046	14295	13.5678	3.23704	52.1937	71.358	3	0
2046	51581	13.5782	3.17339	8.17	22.3309	3	0
2049	14366	3.49818	6.76598	69.0371	2.4175	3	0
2049	34977	3.5699	6.86358	10.3302	3.97698	3	0
2049	51840	3.6328	6.81351	73.4115	-2.62885	3	0
2053	16941	26.111	4.00546	48.5074	-9.05231	3	0
2053	23663	26.1381	4.06987	13.3511	9.49729	3	0
2053	43575	26.208	4.08212	20.2604	-20.488	3	0
2054	24000	20.8617	1.19698	11.6705	103.886	3	0
2055	13182	21.2067	2.4708	41.4332	-18.2595	3	0
2055	31278	21.1236	2.58424	52.3971	-8.63357	3	0
2056	24860	24.701	4.28063	31.1116	-88.1713	3	0
2056	25279	24.7604	4.22587	24.35	3.48933	3	0
2056	49769	24.7388	4.35493	68.8988	58.9215	3	0
2056	50651	24.8228	4.25336	79.6419	3.54501	3	0
2057	19575	22.8838	3.37177	21.7429	-27.6811	3	0
2057	26646	22.7861	3.33546	23.5136	-9.95605	3	0
2057	39059	22.8165	3.39284	67.6685	2.96443	3	0
2059	14054	4.82843	1.33647	15.2983	-4.81917	3	0
2059	17677	4.76085	1.35131	63.9228	-4.05417	3	0
2063	30634	12.4105	1.11206	47.5678	1.76615	3	0
2066	16139	24.2793	9.57489	17.128	-3.75873	3	0
2066	45963	24.2321	9.45975	-135.258	49.9823	3	0
2067	24132	1.88616	13.4893	-9.24546	80.4236	3	0
2067	42367	1.85437	13.4315	10.9254	-34.617	3	0
2070	45380	10.8513	3.75979	101.364	-106.66	3	0
2075	25744	1.09251	5.75001	41.2258	17.259	3	0
2079	33227	13.6292	5.52142	-239.493	64.9509	3	0
2080	15029	16.7545	9.77583	69.4327	-337.274	3	0
2080	20091	16.7267	9.84768	44.64	340.509	3	0
2080	28422	16.6929	9.73115	117.039	470.861	3	0
2080	49457	16.6428	9.82926	147.637	-309.728	3	0
2081	29997	14.2196	13.4859	5.01013	903.488	3	0
2081	31969	14.2973	13.4714	571.268	12.1277	3	0
2082	17547	15.0097	12.6942	-298.218	2574.83	3	1
2082	20047	15.1037	12.7446	-1991.02	827.954	3	1
2082	49787	15.0161	12.8221	220.911	44.0589	3	0
2084	25789	11.2411	2.40373	17.4989	-233.588	3	0
2085	10508	16.2282	4.62396	43.7749	287.273	3	0
2085	33487	16.292	4.63766	85.3639	-166.365	3	0
2088	44557	2.7044	9.40513	48.5693	-2.7708	3	0
2088	45456	2.5915	9.40594	55.3062	7.54334	3	0
2090	17064	8.56364	6.28967	86.2617	-119.387	3	0
2090	23591	8.57185	6.42274	118.737	-65.3263	3	0
2094	47569	22.2126	6.39785	-5.98378	-20.6287	3	0
2097	13926	16.9089	7.74115	-32.8298	-154.377	3	0
2097	23728	17.0553	7.76726	33.7622	213.545	3	0
2097	52191	16.9249	7.80241	133.741	-220.026	3	0
2097	52670	16.9987	7.68249	196.424	124.001	3	0
2099	15691	16.5512	9.33937	271.715	18.6328	3	0
2100	28063	20.8601	7.65589	-34.598	-46.8452	3	0
2100	29739	20.9397	7.75985	21.6256	178.145	3	0
2101	10733	17.7814	2.45987	130.251	-9.11443	3	0
2101	48993	17.7036	2.51217	10.0471	-131.936	3	0
2103	39891	8.16717	1.75271	-12.9719	-42.4284	3	0
2103	44119	8.23894	1.75148	20.9974	67.1656	3	0
2107	32529	24.5879	9.46368	39.8055	-10.9892	3	0
2108	34252	11.7761	6.26708	84.3469	-202.219	3	0
2108	49154	11.7551	6.38331	106.436	-2.47948	3	0
2112	16145	26.816	5.39696	9.35409	-23.6172	3	0
2112	28762	26.873	5.37758	-4.47679	47.2684	3	0
2119	11494	9.781	11.1658	6.74247	-12.5707	3	0
2119	14082	9.8013	11.226	6.82038	-129.9	3	0
2119	32156	9.81844	11.1144	98.6834	-5.87165	3	0
2124	24392	14.5615	6.45235	-85.4025	58.588	3	0
2124	36020	14.471	6.4268	-90.1098	-102.067	3	0
2127	20756	16.4874	7.57903	42.6676	2.78175	3	0
2133	13778	19.2267	11.6397	77.1542	-137.408	3	0
2133	17330	19.1108	11.7017	58.6615	23.2923	3	0
2133	33226	19.1655	11.7297	-1.71924	60.7721	3	0
2133	43540	19.1511	11.5984	-87.2438	51.951	3	0
2142	10786	3.89881	10.0563	21.5087	39.6143	3	0
2142	16374	3.99761	10.1319	28.2937	6.0799	3	0
2142	30065	4.04012	10.0499	29.3162	116.366	3	0
2142	46815	3.93618	10.129	-26.5355	-18.5644	3	0
2143	37350	6.25424	1.75841	69.5831	3.74132	3	0
2147	19728	14.9355	12.4255	320.605	-238.781	3	0
2147	45693	15.0395	12.3404	334.506	-18.6754	3	0
2149	10754	16.8949	9.43266	102.81	297.858	3	0
2149	18217	16.9522	9.35932	91.9526	-106.22	3	0
2152	12178	26.5561	3.84754	21.2061	16.6825	3	0
2153	32745	12.0972	2.53245	-113.299	140.111	3	0
2162	20014	15.1156	12.5083	69.4278	-86.7007	3	0
2162	31072	15.2343	12.4658	146.01	6.38621	3	0
2167	14130	4.24903	10.0717	25.9947	7.85114	3	0
2167	43419	4.1706	10.0941	-148.127	-10.6513	3	0
2167	49437	4.24299	10.0166	-25.209	-6.24893	3	0
2168	35693	11.912	9.02887	126.09	-268.052	3	0
2169	22060	5.5479	3.42479	48.8151	79.8214	3	0
2170	45372	1.73933	14.9555	-2.51983	19.4783	3	0
2173	22716	23.3299	5.55584	9.95744	97.6298	3	0
2173	41282	23.2904	5.49558	23.5389	-71.2373	3	0
2175	14629	9.79041	12.9273	107.517	365.383	3	0
2178	26314	10.8207	8.45286	152.614	9.50834	3	0
2181	40845	26.4903	7.55586	1.68714	-35.946	3	0
2181	41366	26.5703	7.61108	21.5273	-34.7653	3	0
2182	36172	18.5506	8.78906	-10.1335	221.714	3	0
2182	48012	18.5143	8.83449	60.9591	-291.72	3	0
2184	20686	25.8512	6.56826	-41.6143	55.792	3	0
2184	50195	25.9104	6.67745	6.61201	-156.529	3	0
2185	44100	22.7404	3.8141	-74.4906	-48.9507	3	0
2186	13332	17.6702	4.52091	139.093	180.701	3	0
2186	14186	17.6501	4.63034	72.1527	-142.47	3	0
2186	39170	17.7669	4.57511	49.4581	-155.285	3	0
2186	47536	17.7152	4.64899	102.734	8.21944	3	0
2188	52204	9.23537	4.92882	13.8595	119.259	3	0
2189	23277	13.6483	1.08364	7.11909	24.6132	3	0
2190	24564	16.7745	1.1559	47.7731	-16.8657	3	0
2190	39158	16.6799	1.14114	29.7193	-35.1108	3	0
2197	35797	6.63941	6.98533	89.531	103.539	3	0
2197	36388	6.76762	6.98025	9.35479	-42.6975	3	0
2198	49158	4.91747	11.6161	-59.4763	-17.2095	3	0
2201	22238	9.86883	6.8335	93.7461	-141.847	3	0
2207	21342	14.2692	7.9202	7.76593	262.539	3	0
2213	34846	19.9384	5.24185	93.5812	-7.27781	3	0
2215	18015	13.9641	5.70396	40.4659	146.94	3	0
2216	17238	17.0423	12.6754	-52.1942	-300.338	3	0
2216	49258	17.0892	12.769	126.402	301.186	3	0
[truncated: 44,257 more rows]
