# Supplementary material for: Study on stability analysis of soil nail reinforced slopes under loading based on the discrete element method
Source: PLoS One. 2026 May 26;21(5):e0350163. doi: 10.1371/journal.pone.0350163 (PMC13210361; doi:10.1371/journal.pone.0350163)
Supplement: S1 File — (ZIP) [file pone.0350163.s001.zip › DATA in PFC/1.5_14_20000__balls.txt]

id	x	y	radius	vel_x	vel_y	rotation	disp_x	disp_y	ball_type	ball_stress
6	6.92954	3.87752	0.0663017	-3.18551e-07	1.4554e-07	-0.00438332	-0.00262102	-0.00299799	0	11299.8
7	24.7004	3.68776	0.0661725	8.01923e-07	4.42099e-06	-0.00897683	0.00163301	-0.00116021	0	6466.32
12	3.10075	12.1022	0.0509531	9.82234e-06	4.72312e-05	-0.0318966	-0.00168874	0.00105768	0	264.942
13	25.4117	9.36124	0.0532987	5.9095e-06	-1.153e-05	0.0122107	0.00210753	0.00200704	0	1772.9
17	9.91526	4.6405	0.0733272	3.65052e-06	5.19914e-06	0.0523745	-0.00230717	-0.00588545	0	6190.95
19	6.01465	5.22906	0.05695	-8.23861e-08	2.43118e-05	-0.0549652	-0.00317689	-0.00333852	0	8457.47
21	10.2248	12.1714	0.0736155	8.5457e-07	5.22828e-06	-0.276986	-0.00521379	-0.0233706	0	1341.7
22	18.9488	5.97084	0.0711969	6.54239e-07	-2.48799e-06	-0.00508099	0.00686469	-0.00744939	0	1540.97
23	24.364	1.33171	0.0743081	-6.21355e-08	-2.98502e-06	-0.0214838	0.000264753	-0.000246661	0	5039.4
24	6.05946	9.73726	0.0702117	3.7331e-06	1.27839e-05	-0.0850819	-0.00501168	-0.00453982	0	4543.7
25	14.8267	8.54329	0.0650594	3.04611e-06	-5.73187e-07	-0.0535404	0.00589809	-0.0208745	0	18092.4
32	25.7584	7.94105	0.0623302	2.18996e-06	-1.02158e-05	-0.0602796	0.00205683	0.000797572	0	2634.04
33	22.923	1.56763	0.0611813	-1.37445e-06	-4.03341e-06	-0.0524459	0.00070919	-0.000493713	0	5938.91
35	10.617	10.8484	0.063695	9.93414e-07	5.69776e-06	-0.178127	-0.00414341	-0.0221044	0	12719.1
36	24.9869	7.43617	0.0704374	3.41216e-06	-8.25574e-06	0.0767182	0.00313003	6.85966e-05	0	4773.29
38	1.77314	14.1991	0.0689745	1.7923e-05	1.28111e-05	-0.00827791	-0.000344177	0.00350584	0	864.818
40	13.144	6.01661	0.059253	6.23412e-06	-1.966e-06	-0.0128079	0.000806757	-0.0119227	0	3884.34
43	12.108	7.79549	0.0637265	5.61106e-06	3.34438e-06	-0.369561	-0.00115807	-0.0169104	0	9155.91
48	5.15395	13.7549	0.0639966	1.37681e-05	4.87873e-06	-0.0472409	-0.00236325	0.000627076	0	2210.51
50	26.5878	1.3109	0.0517331	-4.388e-08	-1.5168e-06	0.00617343	3.2403e-05	-0.000149258	0	5365.1
51	2.65626	4.88675	0.0569854	-3.63569e-06	1.71774e-05	0.0351529	-0.00126663	-0.00144312	0	4101.07
54	15.9753	4.48852	0.0651129	2.35809e-06	-5.82085e-06	-0.0458248	0.00288695	-0.00741386	0	13145.8
55	16.5739	6.07863	0.0526254	1.47964e-06	1.69295e-06	-0.03062	0.00553884	-0.0106143	0	782.156
56	12.4046	5.5111	0.0661494	3.51705e-07	-3.60294e-06	0.0871886	-0.000898691	-0.00981409	0	9159.11
57	16.8987	12.9511	0.0582426	1.60908e-05	-4.66887e-06	0.452135	0.0124601	-0.0214435	0	29163.7
59	25.9241	3.14625	0.0655528	-4.39413e-07	-6.82564e-06	-0.0184363	0.000712822	-0.000871176	0	4500.3
60	13.6554	9.81098	0.0743989	1.37111e-05	1.03753e-06	-0.0386387	0.00412997	-0.0262074	0	22911.9
63	15.5726	9.06735	0.0727707	8.59281e-06	-3.5452e-06	-0.189492	0.00861297	-0.0213916	0	13662.8
66	8.0007	1.56906	0.0646488	1.49707e-06	-2.26276e-07	0.078778	-0.000719762	-0.000782385	0	9063.67
67	5.24423	9.4196	0.0715959	-5.20318e-07	1.917e-05	0.0148189	-0.00414812	-0.00318413	0	4169.51
68	12.1239	6.06446	0.0507543	3.7891e-06	5.43379e-07	-0.0887042	-0.000984031	-0.0110731	0	8424.99
69	10.6187	5.96744	0.0718533	2.37228e-06	1.27615e-07	0.0230602	-0.00297718	-0.0100238	0	11716.3
70	13.4819	3.92574	0.0749461	7.16938e-06	-1.59943e-06	-0.023729	4.64077e-05	-0.00571128	0	11081.5
73	15.8637	5.43761	0.064192	5.08594e-06	-2.7486e-06	-0.161236	0.00345	-0.00949284	0	4866.87
74	14.5603	11.9778	0.061199	2.2996e-05	-6.02078e-06	-0.0941885	0.0108085	-0.036406	0	5315.45
76	11.6085	7.55672	0.0540018	6.38375e-06	2.3659e-07	0.0903093	-0.00221481	-0.0157062	0	11222
77	23.6492	2.41619	0.0628765	-7.8026e-07	-3.14345e-06	0.0394897	0.00149643	-0.000832787	0	5790.27
84	6.35706	15.0579	0.0626555	9.34658e-06	-1.06018e-06	-0.0955814	-0.000936118	-0.000448755	0	1359.46
89	23.1012	6.98179	0.0689511	8.31263e-06	-1.07362e-05	0.0613068	0.00535521	-0.00199288	0	6230.59
93	23.1229	9.16597	0.0539827	1.20998e-05	-1.23639e-05	-0.037191	0.00583441	-0.000188739	0	7829.72
94	21.0524	2.22341	0.0603816	-3.44248e-07	-4.30457e-06	-0.020203	0.00197206	-0.00150859	0	4172.1
97	5.3261	12.7037	0.0572822	1.43261e-05	1.27105e-05	-0.0497047	-0.00325081	-0.000853192	0	5079.44
106	2.20636	5.67543	0.0610708	-2.23583e-06	2.04665e-05	0.023233	-0.000979723	-0.00141059	0	5270.97
107	21.1139	3.40408	0.0530311	1.21814e-06	-4.87677e-06	-0.0372334	0.00344714	-0.00257598	0	10892.5
109	5.97179	14.5833	0.0657444	1.1324e-05	8.13663e-06	-0.0789871	-0.00151467	-8.02348e-05	0	2264.35
110	8.76576	8.02449	0.0669978	1.33714e-06	1.4308e-05	-0.0487488	-0.00513368	-0.0104793	0	7937.24
111	17.8549	10.1797	0.0660148	1.99739e-05	-1.49622e-06	0.111053	0.0119133	-0.0152568	0	28711.1
112	18.0438	7.83732	0.0692958	1.51143e-06	4.04554e-07	-0.0423736	0.00923757	-0.0118386	0	8916.09
113	17.5509	4.55502	0.0664494	2.76608e-08	-8.85364e-07	-0.0165321	0.00399677	-0.00673846	0	5724.18
116	3.79524	6.03084	0.0724108	2.23568e-06	1.87129e-05	-0.0116902	-0.00234651	-0.00195115	0	3838.59
117	12.7618	14.3867	0.0528143	1.66707e-05	-1.2099e-05	0.378648	0.00265193	-0.0606299	0	125623
123	3.73403	14.4026	0.0732345	1.1388e-05	2.69672e-05	-0.0722341	-0.000962175	0.00265018	0	1425.6
124	11.2055	10.6198	0.0520857	9.7788e-06	1.82348e-06	-0.0305203	-0.00274091	-0.0242909	0	2388.79
125	2.27131	6.99453	0.0506884	1.64592e-08	1.83587e-05	0.012215	-0.00118872	-0.00118345	0	4194.8
126	4.89521	7.59913	0.073449	1.00216e-05	3.38619e-05	-0.022471	-0.00346949	-0.00263436	0	7600.64
129	13.5426	1.84321	0.0556184	-6.5418e-07	1.77759e-07	0.0756271	4.75048e-05	-0.00140681	0	3436.99
130	5.27435	14.7276	0.0635387	1.81857e-06	4.73328e-07	-0.0853431	-0.00120995	0.00133445	0	1164.13
132	7.3527	3.48409	0.0612998	-9.75597e-07	1.72689e-06	0.0473874	-0.00244167	-0.00304162	0	5130.59
135	7.22911	7.44741	0.0671837	5.40259e-06	2.78285e-05	0.0161949	-0.00484997	-0.00648998	0	7611.67
138	25.7813	9.51928	0.0738569	4.79647e-06	-1.22085e-05	0.099406	0.00163858	0.002553	0	8151.98
139	7.22301	1.6963	0.0508491	2.9694e-06	-1.40554e-06	0.0275819	-0.00079827	-0.000899209	0	1467
140	3.5083	14.8112	0.0542148	7.00901e-06	1.85816e-05	-0.054522	-0.00058813	0.0030156	0	1433.06
144	14.5288	2.15069	0.0719444	-5.37094e-07	-2.2184e-07	0.0629002	0.000366764	-0.00188002	0	6894.52
146	13.2308	11.9609	0.0729542	2.30101e-05	-8.18883e-06	-0.112203	0.0060721	-0.0403556	0	5905.16
147	8.88019	13.8426	0.0591766	2.11033e-05	7.84837e-06	-0.352291	-0.00438944	-0.0132214	0	9167.28
148	17.8655	2.04361	0.0685789	1.30928e-07	-3.45597e-06	-0.00112902	0.00175845	-0.00210109	0	9362.76
149	25.6597	9.72601	0.0702225	6.57305e-06	-1.19818e-05	0.121105	0.00180041	0.00258471	0	1113.39
151	11.419	4.25475	0.0606199	4.68059e-06	3.24894e-06	-0.000853037	-0.00162599	-0.00596039	0	9342.04
152	7.86241	3.30194	0.0747382	-8.22606e-09	2.43286e-06	-0.0392441	-0.00233838	-0.00288003	0	4040.34
154	5.82137	15.374	0.0540798	-8.69784e-07	-1.48637e-06	-0.0641752	-0.000473268	0.000949243	0	651.779
156	16.3907	8.0565	0.0594527	3.16798e-07	6.97268e-07	0.168207	0.00820932	-0.0160777	0	7320.86
158	20.4881	5.75073	0.056673	5.19894e-06	-9.40858e-06	-0.0219017	0.00598163	-0.00483615	0	9862.81
159	26.4539	8.16736	0.0580336	4.18405e-07	-1.15259e-05	0.109554	0.000930867	0.00112604	0	7867.84
164	19.2301	1.82603	0.0662468	-3.16914e-07	-2.49113e-06	-0.0590328	0.00161444	-0.00117251	0	12696.6
165	8.84771	14.9637	0.0686752	1.005e-05	1.46501e-05	-0.252549	-0.000924714	-0.0109929	0	3244.96
166	23.9177	2.3837	0.0612084	-1.8487e-06	-3.8456e-06	0.0539815	0.00130726	-0.000877419	0	6948.02
168	25.6821	4.35793	0.0728704	1.50474e-07	-6.08987e-06	0.0116481	0.00113419	-0.00106951	0	2953.14
169	1.19906	11.8642	0.0650754	4.0513e-07	6.21019e-06	0.0105087	-0.000188004	0.00192085	0	932.059
174	14.9403	15.3025	0.0549835	1.08653e-05	-1.26605e-06	0.921224	0.00373419	-0.0393388	0	10622.4
176	8.08593	12.5967	0.0631689	2.29495e-06	1.7097e-05	-0.0903638	-0.00594749	-0.0102467	0	4820.5
179	4.71379	5.6155	0.0500627	-3.79041e-07	2.62444e-05	-0.0129493	-0.00274556	-0.00254229	0	5834.24
180	1.94273	1.66989	0.050051	2.83459e-06	-2.78579e-06	-0.0120089	-0.000164622	-0.000383524	0	4466.73
182	13.0523	6.10206	0.0661618	6.09215e-06	-2.59705e-06	0.0310048	0.000600805	-0.0122196	0	3343.34
183	3.90533	15.7115	0.0625571	-2.56333e-07	1.98258e-05	-0.051973	-8.56889e-05	0.00328032	0	973.654
184	17.0776	12.2273	0.0654121	1.81725e-05	-3.60595e-06	0.047572	0.0124756	-0.0198553	0	5294.88
185	13.8064	8.3913	0.0716066	2.04436e-06	2.00725e-07	-0.0093073	0.0031009	-0.0206988	0	11526
189	23.5565	5.42988	0.0509866	1.42135e-06	-7.7792e-06	0.00256559	0.00383948	-0.00178688	0	5121.04
192	3.97106	10.6905	0.0714068	1.29949e-05	4.0949e-05	-0.0153164	-0.00289895	-0.000562218	0	2190.63
193	3.0889	15.372	0.0615546	6.82418e-06	9.10173e-06	-0.0500133	-0.000161475	0.00357879	0	708.972
194	14.6723	14.0371	0.055082	2.0672e-05	-3.91942e-06	0.26676	0.0101292	-0.0458803	0	19599.5
198	14.0544	5.6146	0.0582414	9.63294e-06	-6.21595e-07	-0.0791286	0.00151637	-0.0109371	0	17903.7
201	12.124	5.33602	0.0569031	6.78156e-06	9.97085e-07	0.103308	-0.0014568	-0.00933819	0	21639.6
204	14.5797	7.86325	0.0697578	8.02312e-07	-1.52428e-07	0.301691	0.00460338	-0.0180544	0	17275.3
207	10.2553	12.5362	0.0595275	5.39583e-06	5.3162e-06	-1.31759	-0.0063384	-0.0241803	0	7521.76
211	20.4809	3.32074	0.0738337	1.45772e-06	-5.29034e-06	0.0192403	0.00350924	-0.00312568	0	4048.02
213	19.0411	7.96525	0.0544855	5.00328e-06	-7.58599e-06	0.132602	0.00972774	-0.00892785	0	18145.9
214	26.8177	8.96553	0.0569992	1.0875e-06	-1.29465e-05	0.0368206	0.000417997	0.00239613	0	1209.95
215	21.749	8.56553	0.0660345	1.69201e-05	-1.22218e-05	0.113873	0.00783043	-0.00345197	0	6901.72
221	21.8945	1.94516	0.0539172	-1.29632e-06	-3.69768e-06	-0.0252329	0.00141981	-0.00101022	0	15404.4
222	13.6928	11.8774	0.0686692	2.15274e-05	-9.20114e-06	0.122208	0.00799569	-0.0380379	0	13655
224	26.3889	1.78984	0.0619406	-1.04895e-07	-4.35171e-06	-0.013662	0.000174864	-0.0003826	0	5415.85
225	16.5886	11.7145	0.0542313	1.69584e-05	-4.40506e-06	0.227209	0.0125675	-0.0223383	0	27766.2
226	11.0617	9.12098	0.0668501	4.35507e-06	-4.44929e-07	-0.0341855	-0.00410674	-0.019298	0	16800
230	3.47214	1.07333	0.0538894	8.53975e-07	2.98461e-07	0.0209437	-7.85012e-05	-5.6927e-05	0	3229.88
231	16.485	1.55579	0.0716493	2.67398e-06	4.17282e-07	-0.00689364	0.000512693	-0.000955005	0	13494.6
232	20.6575	7.95857	0.0732421	1.86961e-05	-1.16618e-05	0.0530449	0.00912442	-0.0055071	0	2104.51
233	18.1661	13.1303	0.0515218	1.4771e-05	-3.80071e-06	0.302642	0.0105714	-0.0127623	0	5010.13
237	20.4952	2.31131	0.0568839	-4.63398e-07	-4.1791e-06	-0.107936	0.00203664	-0.00132298	0	12724.9
238	12.4564	10.1171	0.0522518	1.41102e-05	-1.09876e-06	0.302848	0.000441256	-0.0263976	0	5970.88
245	7.51681	3.32996	0.0743509	-4.18986e-07	1.89616e-06	0.0390405	-0.00221904	-0.00277796	0	5382
246	12.5743	4.87614	0.0579262	6.79522e-06	2.1443e-06	-0.0231447	-0.000599037	-0.0086318	0	2119.67
247	14.4002	7.68375	0.0744534	2.4785e-07	-1.01678e-07	-0.0872258	0.0038852	-0.0175091	0	23314.6
249	23.2617	6.15702	0.056453	4.55754e-06	-9.92988e-06	-0.0429981	0.00451368	-0.00209035	0	5573.89
251	14.1848	15.0911	0.0670332	1.07141e-05	-7.89967e-06	0.618555	0.00807675	-0.055249	0	33645.3
254	8.9744	8.35073	0.0676596	2.13271e-06	1.55044e-05	-0.29736	-0.00567942	-0.0113374	0	6949.77
259	4.2602	4.91709	0.0518508	7.86529e-07	1.75487e-05	-0.0243068	-0.00225569	-0.0018867	0	9763.37
265	20.8506	6.84794	0.0744524	1.1642e-05	-1.13284e-05	-0.00476474	0.00738807	-0.005364	0	8229.31
268	7.03038	5.40793	0.0659841	-1.54147e-07	2.45626e-05	0.00368312	-0.0036228	-0.00446672	0	6402.78
270	17.9416	6.53832	0.0722776	1.09666e-05	1.2467e-07	-0.251407	0.00726995	-0.00979556	0	15147.5
271	7.2956	6.057	0.0599637	1.27831e-07	3.25939e-05	-0.0602385	-0.00419965	-0.00532067	0	5531.37
273	22.8273	8.04107	0.063691	1.00176e-05	-1.27428e-05	-0.0294516	0.00604077	-0.00174074	0	2840.62
277	2.35222	13.3496	0.0580283	1.26657e-05	1.55627e-05	0.00211745	-0.000797452	0.0027654	0	865.329
280	13.6893	9.09152	0.0734476	8.51539e-06	1.93654e-06	0.0397428	0.00350107	-0.0228791	0	9229.68
282	12.1251	12.4401	0.054446	2.17437e-05	-8.20021e-06	0.275105	-0.000991655	-0.036604	0	26153.2
284	12.6729	5.89009	0.0564164	-1.14298e-05	-5.47005e-05	-0.185891	-0.000635528	-0.0108561	0	12443.5
286	20.0253	3.42182	0.0677922	3.10478e-06	-5.6335e-06	-0.00863421	0.00359856	-0.00311657	0	3565.4
288	11.7364	7.84561	0.0547113	3.62957e-06	2.63108e-06	-0.113637	-0.00198063	-0.016775	0	18478.8
289	14.8633	15.1986	0.0731574	1.31035e-05	-1.98102e-06	0.474103	0.00463862	-0.0416766	0	20321.6
290	26.7062	4.94568	0.0655788	-1.0908e-07	-8.13811e-06	-0.000488129	0.000272232	-0.000890901	0	7049.32
293	2.84538	15.145	0.0677	8.90904e-06	1.03916e-05	-0.0340928	-0.000299238	0.00359238	0	1765.2
295	3.71373	10.8216	0.0683585	1.44923e-05	4.50601e-05	-0.0757197	-0.00284103	-0.000376599	0	1097.07
298	14.7077	14.5385	0.0720911	1.97804e-05	-2.79541e-06	0.38201	0.00567074	-0.0458234	0	26106.7
300	5.89016	5.56854	0.0512414	5.93726e-07	1.79596e-05	0.00719564	-0.00322848	-0.00341242	0	6970.17
301	17.2168	8.09457	0.0575657	-1.06259e-06	-9.60595e-07	-0.0159467	0.00913777	-0.0137534	0	12845.6
304	25.2709	4.24114	0.0742154	2.99562e-06	-1.29705e-06	-0.00339034	0.00139276	-0.00119152	0	1874.19
305	1.9701	13.7844	0.0640556	1.70789e-05	1.27564e-05	0.00584894	-0.000504853	0.00310247	0	1032.93
306	22.2646	6.81003	0.0674183	1.07823e-05	-1.10602e-05	-0.00334101	0.0060227	-0.00286775	0	4117.3
310	11.0786	5.88993	0.0656974	3.93651e-06	-2.26293e-08	-0.0809942	-0.00232438	-0.00999341	0	19950.4
312	19.1242	8.59484	0.0507272	1.61895e-06	-1.11141e-05	-0.0482531	0.0105991	-0.00992834	0	23848.2
313	18.2039	1.94779	0.0586009	-1.80319e-07	-2.48438e-06	0.0270699	0.00162396	-0.00164629	0	12527.2
315	6.35412	2.39692	0.0668322	-1.84172e-06	-2.84819e-07	0.0810258	-0.00143476	-0.00120642	0	3152.91
319	4.12551	8.57235	0.0736573	2.87694e-06	3.25229e-05	0.0758062	-0.00306441	-0.001804	0	6040.39
327	3.83309	15.6086	0.0632286	1.38807e-06	1.96183e-05	-0.0396	-0.000137552	0.00327591	0	954.569
328	18.2464	11.5825	0.0696034	1.71507e-05	-2.5587e-06	0.280535	0.0119472	-0.0136662	0	3537.26
330	1.21966	14.9054	0.0605822	7.54797e-06	1.15725e-05	-0.00387917	-0.000132181	0.00398664	0	841.827
332	1.48518	14.7271	0.0564883	1.31896e-05	9.42829e-06	0.00400146	-0.000195737	0.00384252	0	1103.67
336	25.4638	8.39835	0.0502189	4.1763e-06	-1.04976e-05	0.0272165	0.00224904	0.00107668	0	11352.7
338	26.4645	7.69517	0.0515005	6.59277e-08	-1.07152e-05	-0.00791109	0.000714048	0.000679681	0	8416.87
339	23.6768	4.35191	0.0732215	1.20617e-06	2.95617e-07	-0.0122554	0.00297242	-0.00165296	0	5828.83
341	26.4772	3.41519	0.0654933	-2.34925e-07	-6.98954e-06	0.00230425	0.000308425	-0.000791884	0	5132.35
342	26.3384	5.59636	0.0571704	-1.13593e-06	-7.27794e-06	0.00745337	0.0008354	-0.000718236	0	6481.08
348	5.38379	13.0574	0.0659875	1.92047e-05	1.13916e-05	-0.13817	-0.00307788	-0.000452868	0	2433.79
350	8.58603	8.28542	0.0516838	3.53537e-06	1.27461e-05	-0.0329481	-0.00552724	-0.0107364	0	18141.6
354	24.609	2.61975	0.0666467	1.0466e-06	-7.93605e-06	-0.0364315	0.00127161	-0.000989652	0	2476.05
355	13.352	12.3728	0.0748768	2.58712e-05	-8.58396e-06	0.142601	0.00611109	-0.0415751	0	12337.2
358	26.4751	9.14865	0.0682527	2.53187e-06	-1.14666e-05	-0.0472859	0.000807704	0.00236421	0	3120.1
359	13.8767	5.03165	0.0661344	6.71279e-06	-2.12062e-06	0.194042	0.000901818	-0.00953762	0	15684.9
362	5.95357	10.0775	0.0740584	2.08955e-06	1.11135e-05	-0.0448531	-0.00481782	-0.00422859	0	7723.5
363	14.7894	13.1251	0.0548778	2.00032e-05	-6.00035e-06	-0.333944	0.0114922	-0.0393933	0	32625.5
366	26.6782	5.17873	0.0620491	-2.28645e-07	-8.25322e-06	0.00729306	0.000308688	-0.00091774	0	6928.19
368	5.36488	7.76748	0.0683189	1.45062e-05	2.97502e-05	0.0177799	-0.00375802	-0.00370857	0	1662.78
370	10.4805	14.8169	0.0502697	1.70182e-05	-1.90915e-06	-0.330813	-0.00259361	-0.0244764	0	8960.72
373	10.0441	5.41451	0.0746167	3.05944e-06	3.37096e-06	0.152506	-0.00341905	-0.00787427	0	11056.9
374	4.65338	1.55524	0.0681705	-8.16924e-07	4.77797e-06	0.0290785	-0.000459793	-0.000419377	0	3217.95
375	2.90168	3.71541	0.0650516	2.962e-06	1.48708e-05	0.010367	-0.000942919	-0.00126391	0	3250.94
376	10.886	2.97345	0.0744426	-1.04786e-06	3.80956e-07	0.0945813	-0.00101607	-0.00364611	0	15037.4
383	7.88459	8.25713	0.0566434	8.54916e-06	1.14978e-05	-0.165453	-0.00545271	-0.00850247	0	6825.9
384	7.0905	9.04775	0.064401	1.65644e-05	1.18289e-05	0.0188286	-0.00536061	-0.00702661	0	11533.4
388	21.7294	9.48092	0.0697648	2.34759e-05	-1.31343e-05	0.0452316	0.00826414	-0.00301851	0	6629.93
395	4.95464	9.3489	0.067038	4.81502e-07	2.6606e-05	-0.022905	-0.00369055	-0.00270028	0	7227.04
400	19.3514	9.0717	0.0552619	6.40829e-06	-1.60599e-05	0.212999	0.0108653	-0.00915519	0	7429.4
403	26.7391	7.15499	0.0706882	2.39063e-07	-1.08422e-05	0.029968	0.000257089	0.000412619	0	6789.27
406	3.33554	10.8359	0.0665292	9.93015e-06	3.89005e-05	-0.0130199	-0.00215203	1.50321e-05	0	2893.67
407	5.07713	7.3242	0.0659139	9.80824e-06	3.0981e-05	-0.0391681	-0.00358689	-0.00298773	0	6284.4
408	3.40851	1.76954	0.0708068	5.54489e-06	2.79175e-06	0.0155246	-0.00041507	-0.00045527	0	2896.2
409	6.53068	8.43727	0.0738786	1.83786e-05	1.34488e-05	-0.0633379	-0.0050293	-0.00555095	0	5851.6
410	13.219	8.10157	0.0540482	1.4718e-06	-6.04475e-07	-0.153333	0.00145655	-0.0188183	0	13425.1
413	23.2321	1.92189	0.0680833	-1.14349e-06	-6.14752e-06	-0.0220701	0.00102328	-0.000463107	0	901.429
416	4.24989	6.01167	0.0649273	2.38542e-06	2.59897e-05	0.0144478	-0.00252675	-0.00214129	0	5343.23
421	24.8841	1.52869	0.0636026	-8.85235e-09	-3.12147e-06	-0.0414042	0.000397738	-0.000346981	0	5088.6
423	12.8719	4.5398	0.0538369	6.83238e-06	4.91708e-07	0.02289	-0.000736046	-0.00772764	0	10391.3
425	17.724	7.70115	0.0635653	2.58482e-06	-6.19219e-07	0.190484	0.00895978	-0.0121315	0	20841.8
426	10.3473	7.53412	0.052616	3.99043e-06	3.52076e-07	-0.172401	-0.00360733	-0.0128505	0	3124.64
428	8.32478	5.77791	0.0518119	-1.15216e-06	1.04815e-05	-0.00541556	-0.00391136	-0.0068111	0	11426
431	21.844	5.8125	0.0590341	8.79697e-06	-1.09893e-05	-0.0299901	0.00559495	-0.00321866	0	8947.28
434	25.7586	5.21232	0.0574064	-4.29842e-07	-6.72797e-06	-0.0701687	0.00137612	-0.000930323	0	8505.08
436	18.0475	9.82254	0.0665746	-1.06099e-06	-5.2758e-06	0.199703	0.0126545	-0.0144034	0	13096
437	14.6108	13.3586	0.0621401	2.21916e-05	-5.2617e-06	0.337282	0.0126535	-0.0440679	0	17097.5
440	17.0233	6.68892	0.073674	6.99675e-06	1.72315e-07	-0.00582882	0.00695937	-0.0116609	0	10792.7
442	8.29662	11.5461	0.073583	6.24265e-06	1.45277e-05	-0.138906	-0.00618189	-0.0118804	0	10969.4
443	5.71171	10.0317	0.0607451	2.56344e-06	1.2304e-05	-0.0728912	-0.0046232	-0.00374226	0	8888.01
444	16.6004	10.5901	0.0708922	1.20665e-05	-3.72765e-06	0.075785	0.0136818	-0.020906	0	18865.2
445	1.9883	15.7268	0.0627039	1.86083e-05	1.46837e-06	-0.0102247	0.000133461	0.00431927	0	950.944
449	22.1741	3.71089	0.0625854	1.94821e-06	-3.63244e-06	0.0353141	0.00319413	-0.0022565	0	4543.53
451	5.15142	3.46944	0.0541923	4.43618e-06	9.10283e-06	-0.0290297	-0.00202052	-0.00171722	0	5209.84
452	12.9265	5.37386	0.0685271	6.84092e-06	-2.76582e-07	-0.0886838	-0.000592877	-0.00957038	0	10960.8
453	15.6395	13.2971	0.0664688	1.80904e-05	-2.14478e-06	0.190681	0.0130046	-0.0331073	0	19979.7
454	11.9991	12.8335	0.064013	2.54971e-05	-1.00649e-05	0.205501	-0.00069023	-0.0384401	0	21324
455	8.19805	12.3578	0.0670414	9.357e-07	1.88033e-05	-0.284078	-0.0061507	-0.0106653	0	9813.7
457	19.9105	7.67666	0.0674014	1.5514e-05	-1.36923e-05	0.0205288	0.00923768	-0.00683438	0	12402.9
459	1.26305	3.62444	0.0720698	4.6476e-07	2.03856e-06	0.0232798	-0.000173085	-0.0009962	0	3029.84
460	19.4522	12.0254	0.066915	1.58726e-05	1.53681e-06	0.217863	0.0100211	-0.0084955	3	5656.81
461	13.5564	15.475	0.0554754	1.64424e-06	-1.83806e-05	0.246373	0.00580694	-0.0744845	0	103621
465	9.68418	7.39228	0.0749948	2.0842e-06	4.70193e-06	-0.133949	-0.0043333	-0.0117519	0	6164.81
468	7.90573	11.7085	0.0605431	5.7087e-06	1.46023e-05	-0.185847	-0.00604588	-0.0101238	0	2648.53
470	3.687	6.26005	0.0523271	1.38402e-06	1.88e-05	0.0123732	-0.00221661	-0.00188103	0	8353.31
472	2.2319	1.46489	0.071164	3.37789e-06	-8.82488e-07	0.0312702	-0.00016162	-0.000323432	0	2724.91
473	4.93052	5.39373	0.0526372	-1.62215e-06	2.6044e-05	-0.0441533	-0.00282941	-0.00270817	0	6176.4
474	25.8455	1.11576	0.0640883	-9.45213e-08	-4.51033e-07	-0.024984	8.28569e-05	-2.85152e-05	0	749.251
480	8.83722	4.11571	0.0694584	1.7784e-08	1.53958e-06	0.0392157	-0.00271501	-0.00469445	0	6396.3
483	23.1607	5.82891	0.0664931	3.663e-06	-9.02796e-06	-0.00648892	0.00438598	-0.00212584	0	7262.18
486	8.54396	15.1933	0.0627767	4.6261e-06	1.47782e-05	-0.26476	-0.000238108	-0.00869106	0	4452.2
488	23.5894	5.74941	0.0573331	1.77822e-06	-8.31384e-06	-0.00178252	0.0039415	-0.00179429	0	8731.8
489	16.7135	7.92589	0.0578933	7.47086e-07	-1.70881e-06	0.0703024	0.00832324	-0.015516	0	24620.3
491	25.2656	5.43999	0.0663825	-4.54145e-07	-6.29012e-06	0.00305781	0.00199878	-0.00109831	0	8562.72
496	14.3789	12.4376	0.0533871	2.05834e-05	-8.79562e-06	0.254599	0.0129515	-0.0394381	0	34707.6
499	18.7714	1.56172	0.0702159	-2.47935e-07	-1.97566e-06	-0.00982679	0.000923355	-0.000976053	0	8424.76
507	25.0766	1.86567	0.052702	-3.45692e-07	-4.03409e-06	-0.025803	0.000471441	-0.000515404	0	7523.3
512	17.9431	13.98	0.0508849	1.91755e-05	-8.7388e-06	0.228457	0.0082913	-0.0132396	0	6701.91
517	25.5096	7.50446	0.0578825	1.76863e-06	-9.33518e-06	0.0307175	0.00245856	0.00031735	0	1561.56
522	23.5885	1.35217	0.0605552	-3.07007e-07	-2.17909e-06	-0.0434397	0.000314763	-0.00020472	0	4623.58
523	8.83805	1.08463	0.0585388	-8.06697e-07	2.21692e-06	-0.0192451	3.91487e-05	-0.000314888	0	1633.1
524	19.1828	3.80617	0.0588156	6.94716e-06	-5.63746e-06	0.00180568	0.00406967	-0.00416466	0	9535.93
525	15.3638	3.26539	0.0660034	4.37434e-06	-4.51225e-06	0.0805632	0.00174814	-0.0045037	0	15508.4
527	8.5557	3.99452	0.0564019	-4.04534e-07	6.82548e-08	-0.0617235	-0.00273992	-0.00440197	0	3327.22
530	20.7087	6.80404	0.0741585	1.17043e-05	-1.10385e-05	0.0111634	0.00745857	-0.00548201	0	9156.95
532	9.99536	9.93066	0.0624988	6.72255e-07	5.65779e-06	-0.0106472	-0.00505001	-0.0177117	0	12049.4
539	11.11	4.92563	0.0728112	6.10546e-06	8.8479e-07	-0.0242651	-0.00208547	-0.00789749	0	24701.6
540	4.63285	14.2395	0.061307	4.09728e-06	1.95257e-06	-0.0569194	-0.0014974	0.00172674	0	1374.86
541	7.96149	13.916	0.0589606	1.46127e-05	9.32618e-06	-0.38435	-0.00370361	-0.00787614	0	4367.12
544	3.30687	9.87866	0.0598369	8.25723e-06	3.23526e-05	-0.075932	-0.00236113	-0.000743832	0	6145.62
545	12.2267	15.4151	0.0720506	4.29408e-06	-1.17281e-05	0.525845	-0.00669924	-0.0579451	0	7288.9
546	11.9434	12.0167	0.0701651	1.81979e-05	-6.05608e-06	-0.0984595	-0.00109144	-0.0338633	0	29318.2
547	15.935	7.48346	0.0581319	1.42006e-06	1.64866e-06	-0.14613	0.00731998	-0.0154918	0	2278.27
548	4.82636	8.9281	0.0531474	1.47269e-06	3.18612e-05	-0.0441846	-0.00356306	-0.00265346	0	11113.9
550	20.5948	6.36834	0.0700979	3.65976e-06	-1.00617e-05	-0.129432	0.00728499	-0.00516135	0	8275.86
552	2.5412	14.2918	0.0543431	1.85942e-05	1.86541e-05	-0.0400014	-0.000669179	0.00326112	0	1250.11
557	20.5453	4.72774	0.0743363	9.31739e-06	-9.98373e-06	0.0372077	0.00518861	-0.00394604	0	9443.12
559	6.96045	6.03585	0.050317	1.09279e-06	3.19558e-05	-0.000578904	-0.0042367	-0.00512062	0	9514.95
560	15.484	13.2804	0.0748306	2.03016e-05	-3.26859e-06	-0.0852785	0.0128298	-0.0343048	0	19324.9
563	16.1455	7.15345	0.0688686	1.40686e-06	1.20717e-06	0.029838	0.00689575	-0.0137672	0	22494.6
565	11.2793	15.9006	0.0677077	9.43461e-06	-5.18085e-06	-0.835665	0.00424784	-0.0317223	0	2633.84
566	5.35142	4.21127	0.0615532	1.98133e-06	1.09243e-05	0.112161	-0.00244148	-0.00230676	0	8091.13
567	7.81824	8.35407	0.0606749	9.84946e-06	1.32828e-05	-0.0746087	-0.00540842	-0.00824898	0	1489.74
570	23.801	2.76063	0.0505607	-1.26633e-07	-5.94619e-07	-0.0257718	0.00168966	-0.00114149	0	7481.31
574	15.0458	6.69846	0.0505279	2.06707e-06	5.95072e-08	0.177522	0.00408384	-0.0130606	0	14692.6
577	24.4868	1.67651	0.0527173	5.11079e-08	-4.94008e-06	-0.019246	0.00066527	-0.000478069	0	1551.12
582	20.7801	6.57445	0.0721215	9.43068e-06	-1.06398e-05	-0.0301084	0.00722175	-0.00527374	0	12442
585	15.6672	1.88429	0.0589638	5.10266e-07	-7.6392e-07	-0.0116882	0.000493457	-0.0016359	0	14396.7
587	14.8655	4.48594	0.0524154	2.50836e-06	-3.26414e-06	0.117132	0.00252618	-0.00756253	0	18354.2
588	16.4075	12.474	0.0617713	1.92405e-05	-4.93418e-06	0.109065	0.0131448	-0.0247244	0	23551.1
592	12.5404	11.2861	0.0748549	1.74173e-05	-4.80863e-06	-0.128575	0.00135916	-0.0327242	0	8672.25
598	12.3677	15.3414	0.0615193	5.72021e-06	-1.22914e-05	-1.51698	-0.00470158	-0.0644412	0	90066.3
599	11.5496	2.89095	0.0683366	-6.79298e-07	1.08618e-06	0.0441696	-0.000694563	-0.00362413	0	1593.99
600	7.67007	10.2136	0.050801	2.38799e-06	7.24246e-06	-0.0920089	-0.00563233	-0.00908253	0	13039.9
607	25.96	8.78272	0.0736031	2.38915e-06	-1.05565e-05	0.105761	0.00165322	0.00186561	0	3656.48
610	6.26734	11.4386	0.0659058	4.73113e-06	8.00785e-06	-0.184134	-0.0049852	-0.00413531	0	7942.94
611	11.4044	4.38181	0.0674922	5.66475e-06	3.35602e-06	0.0032889	-0.00166953	-0.00610001	0	8835.56
613	8.83192	5.89825	0.0680411	-8.49847e-08	1.09393e-05	0.0548867	-0.00391253	-0.00750345	0	5877.33
616	6.52387	6.21118	0.0606374	1.48086e-06	2.57556e-05	-0.0853729	-0.00396442	-0.00444018	0	5024.28
618	7.30619	1.92132	0.0502334	2.02673e-06	-8.50957e-07	0.0293024	-0.000939746	-0.000897118	0	3502.66
620	21.0099	9.6503	0.0522163	2.29969e-05	5.42322e-07	0.148565	0.00910355	-0.00419925	0	6549.76
624	10.405	7.71394	0.0607039	3.88899e-06	-8.00835e-07	-0.0167204	-0.00370458	-0.0134028	0	15394.3
625	4.96943	10.1135	0.0695933	-1.6313e-06	2.35263e-05	-0.122439	-0.00379186	-0.0021481	0	6543.98
626	12.5732	3.56262	0.0634161	2.38718e-06	2.25931e-06	0.02786	-0.000495811	-0.00527264	0	4041.01
627	7.18334	1.59571	0.0567775	2.30098e-06	-2.07486e-06	-0.00255338	-0.000628531	-0.000552543	0	4254.43
632	7.14422	15.3095	0.0594225	5.28909e-06	8.63675e-06	-0.156495	-0.000376327	-0.00248552	0	1311.51
633	14.6655	3.28037	0.061966	4.63885e-06	-3.06962e-06	-0.0401523	0.0007834	-0.00434339	0	9723.56
636	8.22737	9.88265	0.0639263	6.30715e-06	5.06924e-06	-0.0949667	-0.00556905	-0.0108557	0	14302.1
639	18.1331	3.75409	0.0701593	4.45968e-06	-5.19759e-06	-0.152197	0.00398327	-0.00463797	0	20947.2
642	2.84645	9.04668	0.0675386	8.35643e-06	1.26306e-05	-0.0441343	-0.00181858	-0.0008943	0	5097.06
645	20.9458	6.19975	0.0608616	8.70017e-06	-9.80437e-06	0.0296484	0.00662665	-0.00475392	0	9443.84
647	2.65262	15.2349	0.055016	1.44227e-05	8.71617e-06	-0.0269082	-0.000210932	0.00372811	0	1146.34
648	20.8541	2.52634	0.0645715	-8.84408e-08	-4.49501e-06	-0.0395377	0.00230864	-0.00155139	0	6262.31
651	16.1787	9.12021	0.0662388	7.77546e-06	-4.34543e-06	0.137523	0.0100955	-0.0190107	0	8268.2
652	11.8744	6.10943	0.0591497	3.50068e-06	2.32526e-07	-0.0711319	-0.00145964	-0.0114082	0	14475.8
654	23.1226	5.68216	0.051725	3.19346e-06	-8.74574e-06	-0.0529983	0.00430868	-0.00217854	0	12865.4
655	15.2048	3.28514	0.0570951	4.77015e-06	-4.1218e-06	0.0561727	0.00120269	-0.00451861	0	15693.1
656	16.4453	12.1379	0.073641	1.91976e-05	-4.36976e-06	0.0279715	0.0128789	-0.0240884	0	14819.6
665	1.25024	4.26945	0.07174	1.4683e-06	9.81044e-06	0.00904463	-0.00036494	-0.00114646	0	1770.61
667	8.73621	3.60858	0.0514877	-9.56999e-08	1.05553e-06	0.0499213	-0.00239751	-0.00414904	0	10613.7
668	2.59611	14.7417	0.0613802	1.71787e-05	1.04305e-05	-0.0274555	-0.000434499	0.00347798	0	899.997
671	11.9999	6.32614	0.0556775	3.65523e-06	1.96911e-07	-0.293909	-0.0011836	-0.011998	0	10742
678	14.0438	13.6695	0.0744261	2.38273e-05	-7.80901e-06	0.726755	0.010085	-0.0508123	0	15260.6
679	20.2248	8.81486	0.0555366	2.03165e-05	-1.62493e-05	0.00397492	0.00983741	-0.00667849	0	4712.51
680	12.8324	13.7471	0.0599959	2.73011e-05	-1.22071e-05	-0.338652	0.00746544	-0.053403	0	44536.6
683	11.6419	15.8738	0.0742025	7.20376e-06	-4.97617e-06	-0.632841	0.00319139	-0.0369879	0	8218.04
685	18.6518	1.57058	0.0501048	-2.76096e-07	-1.21775e-06	-0.0268092	0.00105042	-0.000825485	0	16459.8
690	16.0701	12.2044	0.0640833	1.84613e-05	-3.64454e-06	0.413252	0.0123853	-0.0271309	0	3492.24
692	4.39107	5.5495	0.0590312	3.03991e-07	2.48775e-05	0.0349224	-0.00252586	-0.00221533	0	5140.31
694	5.62394	7.98612	0.0621857	1.78333e-05	3.11058e-05	-0.0416473	-0.00414631	-0.00404384	0	4525.05
697	9.6829	4.06847	0.0734195	8.9438e-07	3.53685e-06	-0.00597313	-0.00242326	-0.00512507	0	10706.3
698	12.8975	5.00433	0.0696895	7.33183e-06	1.00894e-07	-0.0169418	-0.000714437	-0.00878513	0	10528.4
702	4.27278	14.3752	0.0521242	8.969e-06	1.27327e-05	-0.041828	-0.00118108	0.00219638	0	1263.6
703	8.19404	2.40392	0.070854	5.32451e-07	-9.57314e-07	0.00650921	-0.00162306	-0.00183998	0	9587.63
707	26.8852	4.82529	0.0602173	-1.12471e-08	-8.44847e-06	-0.000297395	0.000117912	-0.000857436	0	4498.55
711	12.5964	7.85809	0.053742	6.06731e-06	6.1047e-07	-0.212036	-3.78194e-05	-0.0176269	0	20304.7
713	25.1749	1.92053	0.060026	-5.0844e-07	-4.08277e-06	-0.0191979	0.000435901	-0.000521459	0	4257.65
714	24.2828	8.47183	0.0520093	8.53382e-06	-8.36499e-06	-0.082378	0.00406532	0.000366278	0	11259.5
715	3.75691	5.8916	0.0721444	1.49462e-06	1.72677e-05	0.00971722	-0.00225917	-0.00192611	0	7669.13
721	21.9323	3.01655	0.0665844	-5.74363e-08	-3.12619e-06	0.0165721	0.00281528	-0.0021089	0	1223.84
724	10.4227	3.34717	0.0566134	-6.73576e-07	5.35407e-07	0.0384141	-0.00160742	-0.00427807	0	5840.03
726	11.004	7.69452	0.0678767	4.21815e-06	-1.42174e-06	-0.0901024	-0.00282368	-0.0148379	0	12935.9
728	22.7689	5.18721	0.0665394	3.69492e-06	-6.97288e-06	0.0158985	0.00422594	-0.00240387	0	11698.4
729	5.41075	1.42364	0.0740347	-1.05863e-06	-6.26916e-07	0.037374	-0.000259985	-0.000252602	0	3545.06
731	22.4529	6.15848	0.0582903	8.03661e-06	-1.05194e-05	0.129013	0.00540098	-0.00281677	0	7551.04
732	4.44867	4.17041	0.0652063	1.40884e-07	3.85792e-06	0.0274414	-0.00200654	-0.00170475	0	2838.11
733	2.09056	3.68655	0.073878	4.22858e-06	7.80915e-06	0.00223227	-0.000643673	-0.00107564	0	5218.69
743	16.4733	9.62259	0.0640414	1.83609e-05	5.11448e-09	0.150621	0.0112849	-0.0199215	0	23152.9
745	5.33469	2.47192	0.0557049	-8.05184e-07	2.79747e-07	0.0539639	-0.00137399	-0.00118946	0	2589.53
748	18.2178	9.08408	0.0579331	2.09401e-06	-3.94215e-07	0.507537	0.0117385	-0.0128046	0	19744.6
751	23.9665	6.09467	0.053261	1.53959e-06	-7.98772e-06	-0.0670942	0.00369083	-0.00156412	0	5345.02
754	14.3997	14.242	0.0659321	2.08466e-05	-3.81549e-06	0.579184	0.00826998	-0.0494967	1	158263
756	11.5158	6.41857	0.0580577	3.38393e-06	9.1109e-07	-0.163984	-0.00157245	-0.0116743	0	9820.82
758	15.5175	2.88661	0.069552	3.6421e-06	-4.1202e-06	-0.0614615	0.00139444	-0.00368199	0	9607.57
759	5.05647	1.44513	0.0610039	-9.48911e-07	4.77773e-07	0.057853	-0.000443681	-0.000324066	0	8184.78
760	14.2786	11.6949	0.0557999	2.02921e-05	-6.02339e-06	-0.124177	0.00964985	-0.0360126	0	29703.2
762	16.7185	1.25349	0.0716476	5.1547e-06	7.74089e-06	0.0115498	0.00036075	-0.000448743	0	7000.82
763	6.026	4.8608	0.0659921	-4.79765e-07	1.88067e-05	-0.0111586	-0.00295144	-0.00318495	0	10850.5
765	17.363	3.04393	0.0600962	4.22363e-06	-2.47272e-06	0.0636484	0.00231657	-0.0037395	0	14533.8
767	15.7517	6.32918	0.0593063	4.33745e-06	3.37828e-06	-0.0643472	0.00494788	-0.0117831	0	22518.3
768	24.2399	1.54495	0.070205	2.54746e-08	-4.41212e-06	-0.0734555	0.000480253	-0.000325857	0	4318.91
770	8.17029	14.3683	0.0596184	1.48023e-05	6.36205e-06	-0.197702	-0.00274427	-0.00824658	0	1424.62
776	7.26797	4.14205	0.0669048	5.68144e-07	-1.26108e-07	0.0331307	-0.00297701	-0.00329719	0	2414.83
778	11.2675	10.1035	0.0555536	9.24579e-06	2.7698e-07	-0.0484337	-0.00301338	-0.0232368	0	10139.7
782	15.9899	7.32635	0.0601232	1.37599e-06	1.38814e-06	-0.175647	0.00630183	-0.0148642	0	9490.12
784	9.31819	8.44127	0.0504376	3.82549e-06	1.03891e-05	-0.000220917	-0.00526292	-0.0125013	0	10756.9
791	15.9078	14.9534	0.0590755	1.68394e-05	1.44469e-06	0.0829503	0.00256561	-0.0291144	0	18859.2
792	5.96737	3.4896	0.0737045	-6.12443e-06	-5.251e-07	0.00383616	-0.00210395	-0.00204009	0	4672.54
794	10.2002	14.1094	0.0588257	1.97362e-05	6.11321e-07	-0.223417	-0.00439263	-0.0232855	0	17637.1
795	2.74501	5.4852	0.067232	-2.46776e-06	1.43533e-05	-0.0129637	-0.00134155	-0.00156261	0	7493.94
797	26.3968	3.516	0.0636889	-4.21221e-07	-7.04106e-06	-0.0114086	0.000394267	-0.000807556	0	8415.3
802	26.8864	5.1779	0.0645945	-2.30937e-07	-9.03462e-06	0.0238486	0.000145473	-0.000816006	0	5210.84
803	16.5961	9.58775	0.0638442	1.96733e-05	8.81555e-07	0.26252	0.0114372	-0.019174	0	9655.9
804	24.9279	7.99718	0.0679596	4.66121e-06	-9.45147e-06	0.0649299	0.00339627	0.000492944	0	3490.74
807	2.67987	5.86598	0.0526539	-4.00573e-06	1.54494e-05	-0.015014	-0.001261	-0.00153009	0	2341.32
811	5.15586	13.8845	0.0656718	1.33355e-05	4.91104e-06	-0.109465	-0.00216366	0.000726913	0	1233.68
813	5.54937	2.45606	0.0643101	-1.47306e-06	-1.51354e-07	0.0334764	-0.00141489	-0.00136017	0	5743.15
815	4.77212	8.35559	0.0594729	1.08625e-05	3.59791e-05	-0.016922	-0.00351198	-0.00263988	0	1404.13
816	13.5135	6.13132	0.0673582	7.79371e-06	-1.47545e-06	-0.020056	0.00183738	-0.0128002	0	12762.2
820	13.7749	15.7419	0.0654669	-3.9785e-06	-1.55361e-05	1.89262	0.0020006	-0.072691	0	91841.6
821	20.2943	9.98495	0.0578805	-4.73083e-06	-1.69195e-05	0.0281629	0.0104643	-0.00633657	0	4865.48
823	5.55004	12.7485	0.0526342	1.31944e-05	9.4022e-06	-0.0801666	-0.00340331	-0.00120837	0	6851.41
828	21.6787	2.62746	0.0704305	-2.41341e-07	-3.24791e-06	-0.0990949	0.00225985	-0.00176508	0	11051.9
829	10.5112	2.1019	0.0598005	-4.12901e-07	-3.28737e-07	-0.0404378	-0.000526332	-0.00179011	0	14339.1
830	11.3502	9.67795	0.0518253	4.37455e-06	3.27615e-07	-0.197003	-0.00291135	-0.0217285	0	7377.73
832	21.9571	5.10033	0.0545061	6.84957e-06	-7.74268e-06	-0.0227875	0.00464152	-0.00321499	0	5984.25
833	2.71905	12.0784	0.0688549	1.03181e-06	3.82442e-05	-0.0299205	-0.00139097	0.00144414	0	3956.27
835	16.0546	7.23402	0.0528461	2.55155e-07	6.72903e-07	0.245258	0.00648526	-0.0145274	0	14401.7
838	13.0451	5.96384	0.0529311	5.91811e-06	-1.69278e-06	0.159025	0.000671465	-0.0115901	0	7777.47
839	6.25122	4.69691	0.0719646	2.58611e-07	1.13807e-05	0.0639888	-0.00295609	-0.0032858	0	6038.46
844	7.96268	14.1591	0.0744422	2.01428e-05	6.08667e-06	-0.219335	-0.00307196	-0.00732733	0	2647.01
846	20.9556	8.17051	0.0604337	1.73269e-05	-1.06993e-05	0.00360395	0.00877817	-0.00488689	0	14799.5
847	1.16531	12.9067	0.0619518	-2.48859e-07	1.50451e-05	-0.014436	-0.000119369	0.00279026	0	3529.14
850	20.6464	4.29245	0.0573745	5.19177e-06	-7.35449e-06	-0.000137255	0.00449896	-0.0036101	0	8586.72
851	10.4237	7.26139	0.0509779	3.02581e-06	8.2509e-07	0.125909	-0.00335354	-0.0125836	0	10520.9
853	4.85935	11.4177	0.0632651	5.77738e-06	2.5804e-05	-0.0391933	-0.00360031	-0.00124946	0	2888.15
855	26.0037	2.62834	0.0714329	3.38879e-07	-6.64363e-06	0.00345497	0.000529379	-0.000721275	0	6639.1
858	1.76162	8.10865	0.056868	1.58599e-06	1.63428e-05	-0.0516654	-0.000760141	-0.000762525	0	9214.58
860	9.08322	8.97977	0.0595568	5.71598e-06	1.68863e-05	-0.0274454	-0.00591523	-0.0125719	0	4329.15
861	17.1215	9.11496	0.0661227	8.52184e-06	8.52779e-06	-0.0335536	0.0117862	-0.0167607	0	5893.34
863	7.02619	6.81265	0.0572811	4.76093e-06	3.10174e-05	-0.0307478	-0.00444856	-0.00561913	0	6429.67
865	1.25505	6.47069	0.0667671	-2.42509e-07	1.96213e-05	-0.0764773	-0.000176812	-0.00114548	0	254.716
867	15.2709	12.8167	0.0685131	1.95483e-05	-6.37282e-06	0.327116	0.0110075	-0.0347949	0	46914
869	5.31079	6.44846	0.0691575	1.59968e-06	1.11184e-05	-0.0552324	-0.00353277	-0.00329083	0	5359.11
877	8.69563	12.2447	0.0740592	1.42758e-07	1.30864e-05	-0.168898	-0.00630042	-0.0132594	0	4346.18
878	2.23966	4.51557	0.0667472	7.56911e-07	1.62853e-05	0.00981539	-0.000819422	-0.00130875	0	7675.53
884	26.278	6.51213	0.0688161	-2.10636e-07	-8.36619e-06	0.0133079	0.0010371	-0.000354695	0	6888.85
886	10.4596	8.66051	0.068922	4.70942e-06	-6.34661e-07	-0.12938	-0.00415035	-0.0162772	0	2747.23
887	6.65866	4.35576	0.0691138	-4.45965e-07	2.40064e-06	-0.000491433	-0.00298119	-0.00333819	0	12033.9
890	3.03785	6.45553	0.0587731	-5.05431e-09	1.3254e-05	0.00532951	-0.00176499	-0.00159018	0	2962.65
894	26.9497	5.80602	0.056733	-2.28894e-07	-8.99605e-06	-0.0333497	3.85261e-05	-0.000598875	0	495.06
895	19.5804	10.1432	0.0739153	3.85486e-06	1.66066e-06	0.221904	0.0114313	-0.00819364	0	5547.06
896	6.20091	14.7051	0.0692891	1.4689e-05	-2.10376e-07	-0.166981	-0.00148599	-0.000450094	0	789.102
902	9.40535	13.6372	0.0660392	1.67788e-05	5.33591e-06	-0.246265	-0.00459761	-0.0169999	0	4406.34
905	9.57092	13.4896	0.0587747	1.48057e-05	2.28294e-06	-0.0976899	-0.00497361	-0.0185842	0	7312.68
906	26.0797	7.72111	0.0558017	4.20274e-07	-9.97912e-06	0.0368818	0.00161487	0.00088038	0	959.347
909	23.0581	8.34638	0.0510643	1.04485e-05	-1.28871e-05	0.0157644	0.00608302	-0.00139091	0	13227.1
910	3.12589	10.8263	0.0603284	7.68426e-06	3.03795e-05	0.0132929	-0.00201279	0.000160419	0	2352.61
911	3.1093	5.56663	0.069926	-1.37102e-06	1.10737e-05	-0.020436	-0.00158944	-0.00162201	0	7519.46
915	12.4476	7.42103	0.0693544	9.44004e-06	-1.45817e-07	-0.207205	-0.000504047	-0.0162938	0	9019.15
916	16.6451	10.8403	0.070713	1.44137e-05	-3.30724e-06	0.204461	0.0140811	-0.0213646	0	4650.95
917	8.67936	12.4955	0.0501374	-4.31093e-07	1.87984e-05	-0.203916	-0.00640285	-0.0134127	0	21248.6
920	8.50869	12.3777	0.05292	-1.35312e-07	1.53726e-05	-0.0423718	-0.00627371	-0.0125549	0	5835.37
921	4.13939	14.2088	0.0602919	6.21605e-06	2.11465e-05	-0.0546345	-0.00132467	0.00222324	0	1462.98
922	8.9077	6.85317	0.0618363	6.03664e-07	1.44815e-05	-0.0228137	-0.00463853	-0.00914131	0	13797.5
923	7.85226	1.03394	0.0689001	2.09077e-07	-2.8731e-07	-0.0149699	-8.41114e-05	-5.10198e-05	0	3805.32
925	21.0855	4.45201	0.0548205	5.31017e-06	-6.31714e-06	-0.0135512	0.00464212	-0.00330215	0	6574.31
929	10.5705	10.6089	0.0609197	2.41876e-06	5.07891e-06	0.114752	-0.00419481	-0.0214553	0	20957.1
930	14.426	15.6809	0.0732719	4.43299e-06	-7.34966e-06	0.730856	0.00253477	-0.0471386	0	19838.9
936	8.76293	9.18729	0.061923	1.04843e-05	1.17753e-05	-0.160718	-0.00566873	-0.0120797	0	16885.1
937	25.5189	8.81588	0.0688396	3.74797e-06	-1.10117e-05	0.0791351	0.00211239	0.00152219	0	2175.97
940	18.1565	3.61888	0.0676806	5.82203e-06	-5.45676e-06	-0.141196	0.00352282	-0.00438464	0	18815.2
944	2.34068	8.3904	0.0513398	6.75525e-06	1.59186e-05	-0.0362371	-0.00148705	-0.000871147	0	5878.76
945	19.7884	1.81204	0.0579692	-4.67464e-07	-3.19422e-06	-0.0288327	0.00141755	-0.00103165	0	5279.66
952	2.68836	15.7039	0.0672419	1.42567e-05	8.27972e-06	-0.0364131	-3.89089e-05	0.00391108	0	366.921
954	12.3244	9.43349	0.0646526	1.19561e-05	1.46302e-07	-0.0526853	0.000411697	-0.0230346	0	19546
957	17.2902	5.18441	0.0609954	-2.42007e-06	-1.8543e-07	-0.0207347	0.005	-0.0079812	0	14987.7
959	2.56772	11.5529	0.0531979	2.95108e-06	3.07432e-05	-0.0358048	-0.00142188	0.00104623	0	3392.43
961	22.7736	2.8343	0.0625279	4.36868e-07	-2.88229e-06	0.0665074	0.00218817	-0.00131009	0	7407.95
962	25.3286	5.7126	0.0689487	-5.67444e-07	-6.63462e-06	-0.00118499	0.00220505	-0.000991717	0	5020.87
963	9.67097	14.8062	0.0647393	1.71556e-05	1.09573e-05	-0.45498	-0.00196551	-0.0168561	0	2990.5
964	26.8188	9.72074	0.0630698	2.25232e-07	-1.12081e-05	-0.0538947	0.000215811	0.00298606	0	2348.46
966	16.3442	6.59983	0.0500184	2.56478e-06	3.62381e-06	-0.0545882	0.0061387	-0.0119909	0	2792.99
969	10.2029	1.20309	0.0598204	-7.02515e-07	1.47952e-07	0.00323138	-0.000360976	-0.000424604	0	9700.06
970	7.33366	1.47869	0.0683361	1.4938e-06	-1.9466e-06	0.00976672	-0.000594911	-0.000709327	0	8371.28
975	20.2785	7.70955	0.055118	1.90876e-05	-1.24541e-05	0.151475	0.0093111	-0.00669671	0	5907.36
976	2.32558	1.26728	0.055008	2.77423e-06	-4.93216e-07	0.0421357	-4.56548e-05	-0.000182037	0	4838.54
978	11.8517	15.4768	0.0510833	6.70291e-06	-8.171e-06	-0.972656	-0.00252917	-0.0442043	0	10918.1
982	8.95114	5.45454	0.0568746	2.9187e-08	1.08598e-05	0.0354252	-0.00373273	-0.00696542	0	5340.17
983	23.8931	6.45457	0.0729546	3.56072e-06	-8.93642e-06	0.0214121	0.00428615	-0.00149496	0	3306.54
985	24.4835	1.5052	0.0506798	-1.94806e-07	-3.38197e-06	-0.0264952	0.000428195	-0.000312885	0	6537.3
986	14.6024	2.75058	0.0662777	1.48468e-06	-1.35439e-06	-0.0188465	0.000614623	-0.00320727	0	11071.2
990	18.5164	5.646	0.0521266	2.61127e-06	-2.67312e-06	-0.100065	0.00636388	-0.00750551	0	6405.14
991	5.72719	3.24414	0.0716886	-2.89433e-06	5.06656e-07	-0.00955955	-0.002046	-0.00182093	0	8855.21
992	24.9245	1.42193	0.0508065	-3.16514e-07	-2.27747e-06	-0.0514786	0.000270062	-0.000299097	0	7760.13
1000	1.42477	3.51325	0.0593005	1.1211e-06	1.20241e-06	0.00716523	-0.000273334	-0.0010197	0	6066.13
1001	7.87977	12.5009	0.0532487	3.94129e-06	1.64208e-05	-0.115821	-0.00563484	-0.00903371	0	984.88
1004	2.94814	2.19495	0.0694819	5.6716e-06	3.51995e-06	0.0416755	-0.000608489	-0.000649129	0	6423.05
1005	11.0617	1.26168	0.0534515	-1.07816e-06	4.77938e-07	0.0169521	-0.000195784	-0.000363349	0	19990.6
1007	19.1984	5.51902	0.071452	1.45873e-06	-1.52462e-06	-0.0128609	0.00635542	-0.0065981	0	9122.34
1010	8.68062	5.06818	0.0634417	-1.04731e-07	8.30365e-06	-0.0532717	-0.00345134	-0.00613936	0	13591.8
1012	7.37021	8.20578	0.059997	1.33657e-05	1.12013e-05	-0.010252	-0.0053502	-0.00691995	0	8274.87
1013	2.76196	8.19849	0.0583922	6.03563e-06	1.28405e-05	0.0137641	-0.00173333	-0.00118534	0	3968.34
1016	2.3852	5.75199	0.0579309	-3.11233e-06	1.87195e-05	0.00294706	-0.00112768	-0.00144737	0	3610.24
1019	12.4797	6.95012	0.066886	5.76478e-06	-1.47506e-06	-0.0747648	-6.0286e-05	-0.0137552	0	8893.49
1020	2.25823	4.00818	0.058313	4.21479e-06	1.23565e-05	0.0126885	-0.000783199	-0.00120256	0	5352.59
1025	10.8129	9.97907	0.0555286	4.56991e-06	1.00384e-06	-0.0539909	-0.00343266	-0.0208849	0	11345.9
1026	9.19651	14.3735	0.0662878	1.75296e-05	7.82818e-06	-0.171491	-0.00263762	-0.0145073	0	6557.11
1034	18.5653	8.42363	0.0729725	-2.51894e-06	-4.72411e-06	-0.0294647	0.0103754	-0.0110235	0	3488.05
1035	15.4778	3.96005	0.0643433	2.4579e-06	-3.96845e-06	-0.0253916	0.00227324	-0.00622615	0	16950.9
1036	11.7659	1.09563	0.0743936	-3.33935e-07	1.75264e-09	0.0358146	-7.6097e-05	-0.000116172	0	6471.67
1040	2.3869	1.63978	0.0747493	4.68442e-06	-6.50927e-07	0.0184332	-0.000241232	-0.000338876	0	5977.3
1041	9.01107	6.30547	0.073633	1.50354e-08	1.27129e-05	0.0635779	-0.00406873	-0.00844966	0	13743.8
1045	10.9027	6.96486	0.0554634	4.52323e-06	-6.59245e-08	-0.165783	-0.00281846	-0.0124635	0	2779.77
1047	4.37304	14.7679	0.0516076	1.23537e-05	9.92144e-06	-0.0465784	-0.000891528	0.00237341	0	872.028
1049	25.5845	7.96168	0.0563072	3.02659e-06	-1.02752e-05	0.00936419	0.00235924	0.00066529	0	4396.57
1050	15.9338	8.11686	0.0573749	-1.05441e-07	-1.96153e-06	0.0879372	0.00768117	-0.0166221	0	5009.44
1052	4.70845	11.5139	0.0675791	6.83105e-06	2.93732e-05	-0.0214202	-0.00333073	-0.00104653	0	7755.05
1054	14.6511	7.74861	0.0656755	1.58987e-07	-5.57089e-07	0.255362	0.00550741	-0.0171417	0	18040.4
1058	3.72333	3.92254	0.0564525	-6.12506e-06	1.84878e-05	-0.0106954	-0.00147138	-0.00146032	0	6862.19
1059	13.5244	7.86584	0.0603027	1.70363e-06	-1.28788e-06	-0.0908654	0.00217571	-0.0178785	0	15245.4
1060	20.2292	9.88061	0.0652486	2.61789e-05	2.14165e-06	0.0281972	0.0105669	-0.00639417	0	9943.46
1067	15.8484	1.10784	0.0502907	2.55533e-06	2.07707e-06	-0.0446799	0.000117494	-0.000250475	0	4467.76
1072	19.2243	10.8515	0.0737916	3.31e-05	-2.99622e-06	0.152485	0.0106631	-0.00957709	0	10370.4
1074	16.6409	2.20583	0.0747733	-4.80307e-07	-1.69824e-06	-0.0464451	0.00120308	-0.00231737	0	13536.1
1075	3.81476	6.41612	0.066699	9.70639e-07	2.21187e-05	0.034622	-0.00245793	-0.00188908	0	6197.93
1076	14.6628	6.59108	0.0695897	4.29646e-06	-3.25768e-06	0.00833028	0.00325263	-0.0132147	0	11476.7
1079	17.7521	10.438	0.0722417	3.45029e-05	-2.14276e-06	-0.129092	0.0126721	-0.0156013	0	20241.5
1081	6.62451	12.0661	0.0662689	1.20367e-05	1.31878e-05	-0.0938128	-0.00495523	-0.00461426	0	4172.55
1086	19.3971	11.4033	0.0635363	2.06726e-05	-1.72133e-06	0.108082	0.0109741	-0.00859495	0	10848.7
1088	19.3065	2.77864	0.0603192	1.05063e-06	-4.08734e-06	-0.0924319	0.00247161	-0.00243606	0	6286.66
1091	15.3636	4.86977	0.0519565	4.66008e-06	-4.03236e-06	-0.0430616	0.00270208	-0.00838444	0	12764.3
1092	11.1542	14.8218	0.0685601	1.26964e-05	-7.547e-06	-0.421388	-0.0039722	-0.0334906	0	6192.42
1094	15.7382	9.88631	0.0717778	2.33155e-05	-2.99031e-06	0.103534	0.0109756	-0.0229338	0	18386.5
1095	12.7991	1.77338	0.0702856	-1.40987e-06	4.28104e-07	-0.0294076	-0.000146712	-0.00131627	0	16594.4
1099	7.12413	13.9383	0.0668619	1.29687e-05	1.45731e-05	-0.232249	-0.00293738	-0.00417084	0	3221.23
1101	13.829	11.8884	0.0680402	2.13798e-05	-8.91302e-06	-0.114627	0.00798164	-0.0373445	0	9474.91
1104	15.9294	12.562	0.0679193	1.93423e-05	-5.91429e-06	0.492349	0.0123105	-0.0301855	0	30102.5
1108	16.3998	9.53233	0.0524742	1.81689e-05	-3.49916e-07	0.114058	0.0113867	-0.0199625	0	26069
1110	1.43689	10.705	0.0695716	1.53903e-06	4.95818e-06	-0.0222926	-0.000552899	0.000959992	0	3142.96
1111	18.2867	11.3099	0.0686647	1.8036e-05	3.28026e-06	0.116803	0.0124298	-0.0134537	0	12787.5
1117	5.06904	5.56779	0.0656155	-1.88524e-06	2.43351e-05	-0.010046	-0.00298534	-0.0028476	0	2343.95
1123	1.97195	3.74497	0.0583925	4.00572e-06	6.88004e-06	-0.0115462	-0.00061205	-0.00106694	0	5596.74
1127	11.6361	7.88953	0.0546375	3.7149e-06	2.31874e-06	0.0250449	-0.00220322	-0.016714	0	1453.82
1129	5.04744	15.2725	0.057856	-4.48717e-07	-1.40746e-06	-0.0599329	-0.00058301	0.00208048	0	741.81
1130	1.72801	13.8651	0.0590353	1.30131e-05	1.42154e-05	-0.0296685	-0.000362663	0.00329678	0	1037.69
1133	17.9002	2.86344	0.0681161	3.1268e-06	-4.30501e-06	0.0339039	0.00234216	-0.00315696	0	14109.2
1136	15.2615	2.07061	0.059161	-8.38539e-07	-1.0708e-06	-0.123562	0.000501155	-0.00182104	0	18486.1
1137	25.6175	9.36834	0.0508096	4.83589e-06	-1.16798e-05	-0.0167625	0.00197738	0.00225447	0	2940.67
1138	17.0195	3.38863	0.0718462	2.65358e-06	-3.38597e-06	-0.0592867	0.0025141	-0.00435682	0	8455.2
1139	22.2051	6.26813	0.0748633	9.96853e-06	-1.19212e-05	-0.00673431	0.00558596	-0.0029832	0	4242.84
1140	16.9832	1.65455	0.0578772	6.86776e-07	-3.2037e-07	0.0238142	0.000853847	-0.00116126	0	12119.5
1143	26.1558	8.75698	0.0549035	1.68996e-06	-1.10285e-05	-0.110299	0.00136698	0.00202684	0	1698.32
1144	20.5357	6.82674	0.0670766	1.05485e-05	-1.1236e-05	-0.0232091	0.00760243	-0.00569423	0	7793.85
1145	20.0278	11.1137	0.0544203	5.15689e-07	1.33634e-05	0.201897	0.0108819	-0.00642082	0	1583.67
1146	16.2209	6.69928	0.0604839	2.67249e-06	5.5477e-06	-0.181894	0.00594037	-0.0122985	0	3758.12
1149	13.2953	13.633	0.0588583	2.71269e-05	-9.83533e-06	0.578228	0.00820099	-0.0524889	0	34454.4
1152	5.48021	15.674	0.0747192	4.73204e-07	-7.9263e-06	-0.0835781	-0.000167871	0.00179742	0	1398.37
1153	3.62135	5.92105	0.0668576	1.27312e-06	1.55321e-05	-0.00716138	-0.00212548	-0.00180044	0	8453.75
1157	19.5524	7.13713	0.0519091	1.09472e-05	-1.0742e-05	0.050092	0.00841514	-0.00753417	0	10334.8
1159	23.9842	1.56809	0.0627139	5.1704e-08	-4.01365e-06	-0.0168525	0.000432431	-0.000310312	0	5098.61
1160	6.82659	7.08613	0.0730389	6.03335e-07	3.06937e-05	-0.0525147	-0.00445648	-0.00545341	0	8335
1161	20.1371	11.5568	0.0595917	1.16855e-05	4.40864e-06	0.104994	0.0103776	-0.00578883	0	6972.4
1162	12.0013	3.04283	0.0582026	-8.71719e-08	2.03742e-06	0.0610625	-0.000607465	-0.00371096	0	14366.9
1163	24.1082	2.45865	0.0611387	-1.67925e-06	-2.68053e-06	-0.000200328	0.00138346	-0.000887538	0	5935.43
1164	7.71006	4.11956	0.0653594	3.9977e-07	-3.85109e-07	-0.0611401	-0.00275308	-0.00376429	0	9297.17
1165	18.6681	11.8181	0.0703482	1.67421e-05	-1.86348e-06	0.268174	0.0108104	-0.0116216	3	22984.2
1166	1.28675	1.02841	0.0672162	4.86612e-07	-2.72265e-07	0.00979225	-1.87037e-06	-5.72669e-05	0	1951.85
1168	15.8668	3.03289	0.0560539	3.81063e-06	-3.96031e-06	-0.000855246	0.00171702	-0.00402844	0	9129.19
1173	25.9579	8.41659	0.0501891	2.33178e-06	-1.01305e-05	0.0385379	0.00170142	0.00143416	0	4422.46
1176	23.4334	6.97205	0.0517273	7.13603e-06	-1.0086e-05	0.189263	0.00487381	-0.00159399	0	3441.6
1177	3.60364	7.17973	0.0709388	3.0961e-06	2.03786e-05	0.00995098	-0.00238183	-0.00173973	0	3668.2
1179	20.905	1.50095	0.0696132	-3.771e-07	-2.56048e-06	0.00134246	0.000744606	-0.000603031	0	5083.11
1180	20.6792	9.30416	0.0710117	2.58411e-05	-5.98299e-06	0.0742025	0.00963015	-0.00521491	0	12869.6
1182	1.13725	2.82408	0.0654352	5.29235e-07	-6.53359e-06	-0.00598548	-8.74861e-05	-0.000752117	0	3125.49
1183	22.9856	6.52926	0.0566639	8.05736e-06	-1.10912e-05	-0.0771592	0.00517591	-0.00221526	0	7581.45
1184	1.94691	11.5048	0.0703177	1.52397e-06	1.51695e-05	-0.0398773	-0.000998861	0.00144863	0	1313.98
1185	3.81985	14.3102	0.0529321	1.21364e-05	2.84848e-05	-0.0301258	-0.00106454	0.00254265	0	1901.6
1188	10.7262	3.89813	0.0664697	1.73522e-06	2.70236e-06	-0.0383539	-0.00185853	-0.00516581	0	5302.38
1190	6.85543	11.0958	0.050159	6.98851e-06	1.15084e-05	-0.0640201	-0.00534501	-0.00605306	0	5302.42
1193	2.6465	4.01754	0.0613589	3.49829e-06	1.60373e-05	0.0192315	-0.000972933	-0.00128025	0	351.384
1200	2.82967	10.5003	0.0743606	8.98789e-06	2.5905e-05	-0.0341521	-0.00188427	0.000134651	0	6006.09
1202	13.8327	1.32221	0.0642738	-3.61449e-08	6.27764e-09	-0.00172077	0.000151355	-0.000529308	0	10523.9
1203	14.9028	3.16929	0.0596772	4.2119e-06	-4.33391e-06	-0.180723	0.00128401	-0.0044503	0	15175.4
1205	23.1021	9.64074	0.0710282	1.33923e-05	-1.09072e-05	0.0600546	0.00582583	0.00047063	0	4343.79
1206	17.3671	2.41361	0.0742643	2.35262e-07	-3.99172e-06	-0.063235	0.00173524	-0.00268975	0	2399.69
1208	15.6584	4.67809	0.0603027	3.42194e-06	-5.16363e-06	-0.0114785	0.00284725	-0.0080203	0	14230.7
1209	13.6976	5.64581	0.0716682	8.66147e-06	-4.35786e-08	0.120655	0.00127403	-0.011042	0	7691.39
1212	13.2863	8.81098	0.0597483	3.53231e-06	-7.76892e-08	-0.309568	0.00229786	-0.0218397	0	10086.7
1216	15.34	9.93852	0.06045	2.27612e-05	-1.16999e-07	0.117945	0.00984959	-0.0241584	0	12021.5
1222	20.8729	4.35075	0.0674016	5.21798e-06	-7.09163e-06	-0.0680153	0.00459356	-0.00347059	0	8940.77
1223	3.03403	9.67133	0.0547721	1.05312e-05	2.17616e-05	0.0642338	-0.00223017	-0.000527768	0	4642.93
1226	9.15119	6.10103	0.0739154	-1.36144e-07	1.10138e-05	-0.0356806	-0.00391277	-0.00823525	0	11211.2
1228	6.54113	13.7785	0.0512918	9.66686e-06	1.65657e-05	-0.119223	-0.00304956	-0.00236069	0	7072.85
1230	12.1806	4.6394	0.0593932	8.17248e-06	8.23454e-07	-0.00972734	-0.00125593	-0.00770292	0	11205.5
1231	19.7708	7.69368	0.0735998	1.4987e-05	-1.31707e-05	0.0942392	0.00931608	-0.0075362	0	11137.1
1232	8.67622	6.12515	0.0664852	1.82757e-07	1.14666e-05	-0.0615851	-0.00399749	-0.00750206	0	15147.1
1236	10.09	13.1666	0.0634189	8.93058e-06	7.37605e-07	-0.0982004	-0.00616979	-0.0237945	0	11336.1
1238	1.37153	8.43472	0.0661524	-2.29084e-08	1.46897e-05	0.00623912	-0.000404091	-0.000656094	0	3657.59
1239	13.6693	13.724	0.0585536	2.50638e-05	-1.01159e-05	0.361602	0.00867589	-0.0533707	0	28458
1240	22.0184	7.36802	0.0680147	1.21986e-05	-1.13261e-05	0.0591189	0.0067353	-0.00305713	0	6125.6
1246	2.42849	9.93137	0.0601435	9.37949e-06	1.90136e-05	-0.0149386	-0.00144483	-9.31726e-05	0	2681.07
1249	24.2683	6.35102	0.0641512	1.91272e-06	-7.19297e-06	-0.0710625	0.00364161	-0.00119029	0	9173.13
1251	19.0938	8.6967	0.0559408	1.65425e-06	-1.09016e-05	-0.0515429	0.0107879	-0.0101264	0	23277.4
1256	2.86802	6.75505	0.0534974	-3.48202e-07	1.42882e-05	-0.0149107	-0.001893	-0.00164171	0	1395.25
1258	1.18527	8.85616	0.063327	4.02536e-08	1.35428e-05	0.0247983	-0.000165681	-0.000260922	0	5325.68
1260	14.3095	3.37813	0.0737946	4.76959e-06	-2.79161e-06	-0.087182	0.000577367	-0.00451264	0	17848
1261	7.62565	11.072	0.0639618	1.15124e-05	4.23323e-06	-0.126072	-0.00590398	-0.00907622	0	529.384
1264	13.2126	8.72534	0.0533796	4.92118e-06	-9.6466e-08	-0.102431	0.00161448	-0.0211392	0	26821.6
1269	22.4636	7.14708	0.063422	1.10113e-05	-1.21512e-05	0.0427735	0.0062663	-0.00272394	0	290.489
1270	11.3997	13.9072	0.0649339	2.40794e-05	-1.05469e-05	0.105783	-0.0038795	-0.0385161	0	26951.6
1276	21.7533	2.25739	0.0700192	-8.86819e-07	-3.47056e-06	-0.0265846	0.00195958	-0.00118619	0	10036.3
1278	8.16473	4.83077	0.066566	-3.20524e-06	4.7945e-07	-0.010225	-0.00317132	-0.00533669	0	10852.5
1280	13.9946	9.66654	0.0525437	1.58498e-05	3.81609e-06	-0.195827	0.00478811	-0.0262014	0	24326.2
1285	12.1026	1.93868	0.0617283	-2.66298e-06	8.29262e-07	0.0736323	-0.00024212	-0.00165165	0	9934.96
1287	22.7974	7.93026	0.0510806	9.89139e-06	-1.26234e-05	-0.020428	0.00617307	-0.00187954	0	10351.6
1288	20.845	7.15978	0.056876	1.40648e-05	-1.06071e-05	0.0991673	0.00754786	-0.0051566	0	8669.29
1289	2.78315	10.7634	0.0615966	5.99123e-06	2.84135e-05	-0.140455	-0.00170824	0.000426538	0	4237.99
1293	23.2579	5.96629	0.0683643	3.62203e-06	-9.56041e-06	-0.0251188	0.00442971	-0.00216501	0	8364.38
1294	24.458	5.19699	0.0713993	9.81484e-08	-2.68981e-06	-0.0267904	0.00279908	-0.00132257	0	1835.46
1303	2.28804	5.19642	0.0564573	-1.00459e-06	2.02976e-05	0.032613	-0.000920815	-0.00136732	0	4870.35
1305	26.3383	2.68918	0.0558624	2.76742e-07	-6.21792e-06	-0.0115713	0.000333715	-0.000674446	0	5943.29
1307	20.4568	3.81849	0.0590787	4.33411e-06	-6.39442e-06	0.026278	0.00425229	-0.00347386	0	4953.61
1309	10.6718	12.2687	0.0544067	4.54826e-06	1.69562e-06	-0.335078	-0.0046247	-0.0269138	0	16214.1
1310	5.85989	13.4459	0.0746242	1.44523e-05	1.02685e-05	-0.116299	-0.00300515	-0.00110612	0	909.505
1311	24.1253	8.98289	0.0556705	1.03494e-05	-8.0834e-06	-0.022538	0.00433119	0.000652699	0	6591.73
1312	22.6848	2.20226	0.0698623	-1.9524e-06	-4.50093e-06	-0.0451514	0.001589	-0.000941008	0	6025.19
1314	25.3683	3.30789	0.056869	5.90708e-09	-5.08998e-06	-0.014647	0.00107814	-0.000955495	0	5297.03
1315	7.09485	10.5848	0.050348	4.74611e-06	1.57716e-05	0.019049	-0.00576989	-0.00712601	0	1960.7
1321	21.1888	3.8808	0.0626909	4.24939e-06	-5.47485e-06	-0.0954298	0.00398362	-0.00291231	0	7007.64
1326	16.5716	5.4216	0.0647897	-1.6503e-06	9.81225e-07	0.0477304	0.00459755	-0.00853201	0	7313.01
1327	13.5174	8.49999	0.0522123	2.93651e-06	7.43695e-07	-0.324175	0.00238925	-0.0201904	0	954.702
1328	26.7103	6.52259	0.0585285	-8.56081e-08	-9.70177e-06	0.0889758	0.000365004	-0.000262568	0	3434.47
1329	1.92575	7.43368	0.0663739	4.35908e-08	1.59624e-05	-0.0287076	-0.000910563	-0.000942535	0	6283.73
1330	21.0178	1.55667	0.0561609	-3.98512e-07	-2.47219e-06	0.0936858	0.000835016	-0.000759275	0	7773.22
1331	8.90719	2.46187	0.0521875	2.13611e-08	7.81037e-08	0.0814685	-0.00149251	-0.00232327	0	15254.1
1332	24.4915	6.22571	0.0649534	8.23066e-07	-7.01008e-06	0.0720203	0.00333404	-0.00110092	0	9831.9
1333	13.5717	9.13428	0.0516911	8.64376e-06	8.65864e-07	-0.0644999	0.00329564	-0.0232002	0	22997.7
1335	13.2693	12.4978	0.0561487	2.6801e-05	-7.77947e-06	-0.606019	0.00596445	-0.0437172	0	44088.7
1339	12.385	7.54865	0.0726811	8.09344e-06	5.2078e-07	-0.204583	-0.000162165	-0.016688	0	6602.57
1341	13.7838	14.7896	0.0705973	1.43324e-05	-1.30212e-05	0.156793	0.00602149	-0.0593675	0	93799.7
1342	25.7499	9.93268	0.070472	4.71805e-06	-1.09932e-05	0.224276	0.00116904	0.00311054	0	5515.41
1343	23.1006	4.25973	0.0519836	3.61485e-06	-5.65189e-06	0.0182017	0.00317143	-0.00190716	0	2870.43
1345	20.8247	10.5638	0.0539918	3.70869e-06	-1.13761e-05	0.14586	0.0100658	-0.00448542	4	6335.82
1346	9.19349	1.87415	0.0730283	-1.63445e-06	-1.18632e-07	0.0695432	-0.000922188	-0.00151703	0	7267.85
1347	12.334	14.0687	0.0520753	2.13778e-05	-8.98038e-06	0.698952	0.000415596	-0.0498983	0	18867
1349	5.88708	9.49587	0.06151	8.58666e-06	1.21103e-05	-0.0169119	-0.00475334	-0.00416591	0	4893.42
1355	10.4113	4.00887	0.0685138	1.70927e-06	2.84874e-06	-0.0730238	-0.00207734	-0.00489256	0	3971.52
1357	19.2243	12.1747	0.059589	1.46133e-05	1.33112e-07	0.23409	0.00975863	-0.00926959	0	3001.92
1358	22.1838	2.91375	0.0679493	2.74785e-08	-2.60908e-06	-0.0399391	0.00252535	-0.00167402	0	3662.95
1359	15.6993	15.6528	0.0602541	1.55451e-05	-1.09464e-06	0.438199	0.000480024	-0.0279279	0	4177.44
1360	16.128	6.10944	0.0590564	2.92561e-06	1.74644e-06	-0.216693	0.00508292	-0.0113946	0	1657.73
1361	5.21686	4.05856	0.0546911	3.15849e-06	8.59623e-06	-0.0788706	-0.00209728	-0.00202632	0	7371.02
1364	24.6272	3.82137	0.0607544	-2.10503e-06	-7.75385e-07	-0.00660809	0.00182249	-0.00127296	0	3589.07
1365	13.7521	6.16126	0.068454	8.95805e-06	-1.3932e-06	-0.059331	0.00190746	-0.0123149	0	1436.16
1367	1.20836	15.4049	0.0511838	4.55074e-06	1.04181e-05	0.00202968	8.34848e-06	0.00419202	0	2340.03
1370	26.4909	2.97653	0.0615854	-1.02424e-08	-6.48871e-06	0.0130065	0.000338122	-0.00074775	0	7676.5
1371	14.5127	14.3201	0.0713639	2.03333e-05	-3.09725e-06	0.602543	0.0074938	-0.0483221	1	82109.6
1373	10.9719	15.9074	0.066228	9.42495e-06	-3.37757e-06	-0.539454	0.00485555	-0.026545	0	9022.94
1375	10.7042	1.55771	0.0586031	-6.9171e-07	7.91994e-07	0.0604328	-0.000447478	-0.000886562	0	9771.25
1377	1.65609	8.81882	0.05913	4.96671e-09	1.50502e-05	0.0241659	-0.00079451	-0.000425056	0	4617.82
1378	23.8563	8.2765	0.0644952	8.65536e-06	-9.21268e-06	0.174817	0.00487803	-0.000392388	0	8760.67
1379	14.9061	4.70346	0.0678105	4.26006e-06	-3.94448e-06	0.0508819	0.0023085	-0.00791283	0	8909.92
1380	11.1159	6.59895	0.0590921	3.49173e-06	7.59021e-07	-0.0398193	-0.00235204	-0.0121079	0	14310.4
1383	20.6262	3.31514	0.0717003	1.338e-06	-5.00251e-06	-0.00734288	0.00350348	-0.00249434	0	4286.13
1385	16.1896	12.1838	0.0570199	1.90409e-05	-3.68291e-06	0.469043	0.0127633	-0.0258491	0	2340.1
1386	19.1552	4.37159	0.0746756	7.12194e-07	-8.24791e-07	-0.00853422	0.00486133	-0.00497723	0	12029
1388	8.56158	8.1643	0.0722819	3.04619e-06	1.26659e-05	-0.0688169	-0.00532672	-0.0105686	0	10240.2
1390	24.7266	8.31906	0.0698834	7.39271e-06	-9.02014e-06	-0.0203938	0.00345642	0.000567398	0	10443.8
1395	24.205	7.4657	0.0725055	4.6981e-06	-8.48997e-06	-0.00129433	0.00427901	-0.000476166	0	5977.31
1400	18.306	1.7012	0.0590804	-8.00892e-07	-1.58017e-06	-0.170462	0.00114334	-0.00116094	0	9780.96
1402	11.1719	3.59129	0.0532113	4.21272e-07	2.41486e-06	0.0259101	-0.00142991	-0.00483478	0	9821.28
1403	4.90233	15.9335	0.069195	1.34349e-05	2.98767e-06	-0.0687131	0.000122311	0.00260213	0	121.711
1404	4.32451	6.41825	0.0578612	1.75716e-06	2.89224e-05	0.00682196	-0.00270756	-0.00217537	0	4810.39
1405	10.0021	2.97819	0.0506099	-1.66116e-06	1.9027e-07	-0.030864	-0.00161627	-0.00332031	0	6650.03
1407	18.6806	12.3396	0.0593663	1.31843e-05	-3.24022e-06	0.0673404	0.0105107	-0.010853	0	9660.04
1408	26.8718	8.86993	0.0529316	8.09308e-07	-1.31767e-05	-0.0216026	0.000274889	0.00230156	0	3006.38
1409	18.6028	11.7047	0.0605278	1.69502e-05	-1.97352e-06	0.271806	0.0113456	-0.0119313	0	8352.68
1410	6.65355	12.4455	0.0568896	4.2353e-06	1.35976e-05	-0.15747	-0.00485194	-0.00427909	0	894.912
1412	2.13301	15.2097	0.0526671	1.74051e-05	6.07634e-06	-0.0423846	-0.000143089	0.00395727	0	895.091
1413	21.6043	9.79648	0.063365	1.83662e-05	-4.02762e-06	0.2217	0.00836923	-0.00295551	0	16170.7
1417	2.23121	10.3255	0.0606189	9.41652e-06	1.51476e-05	-0.037229	-0.00118644	0.000500942	0	2196.57
1418	11.1341	3.06489	0.0566174	-9.95121e-07	1.33105e-06	0.277382	-0.00108749	-0.00395922	0	13239.4
1422	4.62275	10.5392	0.0725157	4.82676e-06	3.36622e-05	0.0271263	-0.00361965	-0.0016817	0	4213.65
1424	1.89328	2.27637	0.0603815	2.48353e-06	-3.57935e-07	0.014604	-0.00033091	-0.000625595	0	7247.93
1429	19.5238	6.68642	0.0662495	5.7069e-06	-9.18163e-06	-0.0711411	0.00802717	-0.00732579	0	8997.16
1431	3.03014	6.32266	0.0744386	-9.46223e-07	1.30972e-05	0.00959509	-0.00171192	-0.00157736	0	6599.86
1432	6.36338	2.6199	0.0504403	-1.0467e-06	-1.26053e-06	0.00979821	-0.00162355	-0.00139844	0	8150.63
1434	14.5787	15.2224	0.0548255	1.14194e-05	-4.60484e-06	0.564839	0.00623956	-0.0465653	0	50915.9
1440	19.8153	2.47206	0.0634338	-1.42174e-07	-3.88072e-06	-0.0898574	0.00232203	-0.00188623	0	3247.22
1441	6.72967	14.8462	0.0609359	1.57581e-05	2.37755e-06	-0.0979967	-0.00127956	-0.00178801	0	676.348
1442	10.6733	1.36415	0.0561845	-6.43381e-07	6.09417e-07	0.0602073	-0.000293213	-0.000705719	0	15751
1443	3.70155	2.93265	0.073911	-1.93803e-06	6.6692e-06	0.00965656	-0.00111908	-0.000998208	0	3068.22
1444	4.5067	5.60396	0.0688838	-6.13439e-09	2.50804e-05	-0.019607	-0.00256611	-0.00226766	0	5497.26
1446	14.134	9.20784	0.0680027	8.20266e-06	4.50748e-06	-0.144709	0.00600136	-0.0243154	0	20595.7
1447	14.4864	15.3807	0.0577646	8.96807e-06	-5.45033e-06	0.696361	0.00525317	-0.04826	0	10656.5
1450	10.263	1.56076	0.0506971	-8.14807e-07	-6.53113e-08	0.034645	-0.000433176	-0.000877587	0	14709.9
1452	2.61398	11.3421	0.0653809	4.24409e-06	2.98156e-05	0.00143818	-0.00145052	0.000917946	0	82.8983
1454	20.8981	5.99517	0.0661452	9.10633e-06	-9.67752e-06	-0.0970198	0.00632284	-0.00476271	0	7533.58
1456	22.8774	1.04032	0.0588169	-2.37952e-08	-7.14563e-07	-0.0605404	5.97065e-05	-0.000135873	0	4371.2
1458	26.6935	8.18997	0.0532367	-9.88722e-08	-1.33619e-05	-0.0239369	0.000605694	0.00137162	0	14564.9
1461	3.91761	4.7144	0.0595567	-2.17891e-07	1.90002e-05	0.0124526	-0.00215542	-0.00168846	0	2369.15
1462	6.57506	5.40229	0.0541104	1.72787e-07	2.6901e-05	0.0318811	-0.00342455	-0.00398332	0	6053.94
1464	1.90713	12.4606	0.0579976	1.43671e-07	2.06179e-05	-0.0215037	-0.000717965	0.00218793	0	3539.93
1469	4.43255	2.43843	0.0654062	-3.60807e-06	3.21144e-06	-0.00474895	-0.00114996	-0.000896711	0	4305.27
1470	7.74499	3.98605	0.0637097	3.7446e-07	4.32672e-07	-0.0337362	-0.00273614	-0.00339545	0	2936.14
1471	15.3716	2.01769	0.0632092	-1.3404e-06	-1.31163e-06	-0.00211422	0.000440302	-0.00181239	0	11559.7
1473	11.1375	13.0393	0.0592334	2.49809e-05	-6.48202e-06	-0.255649	-0.0044251	-0.0322032	0	5275.14
1474	10.6464	2.96848	0.0737805	-1.19901e-06	3.87929e-07	0.0493979	-0.00133005	-0.00353701	0	8567.62
1475	10.5079	9.62192	0.0580883	1.86953e-06	-7.04419e-08	-0.042159	-0.00392982	-0.0185747	0	3696.55
1479	8.3941	7.29183	0.066763	-3.35419e-07	1.39343e-05	-0.0196555	-0.00487264	-0.00873145	0	9075.11
1480	2.16818	6.14376	0.0525086	-2.57575e-06	1.95841e-05	-0.0246861	-0.00116253	-0.00138002	0	1101.21
1481	8.86676	12.8529	0.0684754	2.18597e-06	1.73978e-05	-0.236407	-0.00589646	-0.0145049	0	12312.2
1486	25.9589	2.76729	0.07464	1.78759e-07	-6.9483e-06	0.00982622	0.000589019	-0.000738112	0	2796.3
1488	9.51726	13.9851	0.0578392	2.52432e-05	6.09695e-06	-0.463171	-0.00447971	-0.0172938	0	20995.7
1489	6.30582	8.20534	0.05061	1.08294e-05	1.91932e-05	-0.0581056	-0.00461115	-0.00512065	0	8962.39
1491	7.72393	7.75742	0.0503279	6.7348e-06	2.23911e-05	-0.100007	-0.00489754	-0.00747697	0	3930.96
1492	13.4515	5.59982	0.0738181	9.03304e-06	-5.72653e-07	-0.122148	0.000579189	-0.0109769	0	9237.2
1495	26.5541	4.74549	0.067007	-2.96204e-08	-7.50334e-06	-0.0101191	0.000456692	-0.000823319	0	8143.79
1497	9.59471	9.7331	0.0503342	2.27734e-06	9.51701e-06	-0.185479	-0.00505948	-0.0162621	0	4947.33
1498	7.1899	8.21721	0.0683938	9.50564e-06	9.82257e-06	0.031985	-0.00541317	-0.00695545	0	2302.05
1500	26.7168	5.88084	0.0560817	-7.34731e-07	-8.53805e-06	-0.0265929	0.00037442	-0.000549525	0	3442.15
1501	3.3574	4.55378	0.0671265	-3.10793e-06	1.71223e-05	0.0285165	-0.00150467	-0.00149589	0	5213.23
1503	19.2162	1.69031	0.0703332	-2.28461e-07	-2.24955e-06	-0.100016	0.00141756	-0.00104713	0	11823.8
1504	5.42962	2.10655	0.0655243	-6.06565e-07	6.66579e-07	0.00829848	-0.00111266	-0.000924709	0	3245.03
1506	25.0012	2.90811	0.0675449	3.23881e-06	-7.74049e-06	0.0244742	0.00118962	-0.000898817	0	7137.94
1509	10.3194	15.7292	0.0549416	1.58912e-05	-4.68967e-06	-0.34315	0.00237429	-0.0201002	0	4426.8
1510	1.87378	4.37652	0.0588523	3.29109e-06	1.26012e-05	-0.00875543	-0.000637195	-0.0011793	0	4515.64
1513	4.78001	8.81699	0.0674513	5.18805e-06	3.20725e-05	-0.050249	-0.00345925	-0.002635	0	5255.33
1521	20.6652	4.64849	0.0697463	7.44683e-06	-9.91718e-06	-0.04877	0.00503517	-0.00385757	0	16201.3
1523	7.13478	15.6235	0.0598753	1.31578e-06	5.36618e-06	-0.168465	0.000469456	-0.00214265	0	1919.93
1524	10.786	1.91673	0.074746	-1.69952e-06	7.43824e-07	-0.156129	-0.000625138	-0.00146135	0	8606.64
1527	16.0843	13.6915	0.0718341	1.70499e-05	-6.00374e-07	0.50702	0.009908	-0.0283749	0	14714.4
1528	3.6965	6.95811	0.0662202	2.01044e-06	2.21997e-05	-0.0138972	-0.00240434	-0.00180476	0	2270.12
1530	23.7771	6.3847	0.0624773	3.68933e-06	-9.23378e-06	0.0498825	0.00435051	-0.00159577	0	569.109
1532	1.34743	4.01468	0.0668194	2.32273e-06	6.67285e-06	0.0209698	-0.00029041	-0.00107128	0	8164.84
1537	10.2106	13.1428	0.0595689	8.69544e-06	4.2042e-07	-0.192023	-0.00632775	-0.0245263	0	19186.9
1538	26.8011	8.51259	0.0731278	4.32166e-07	-1.37481e-05	-0.0155462	0.000452365	0.00182944	0	1280.39
1542	21.441	5.80319	0.0582461	9.4367e-06	-1.01431e-05	0.0782354	0.00598655	-0.0037916	0	16061.5
1544	22.98	9.60219	0.0571533	1.37117e-05	-1.15414e-05	0.264591	0.00601762	0.000135002	0	5446.82
1551	7.01568	7.39679	0.0595614	6.43517e-06	3.02651e-05	-0.0579614	-0.00463632	-0.00596863	0	16510.1
1552	5.89218	8.36144	0.0625977	1.59219e-05	2.71832e-05	-0.0326881	-0.00438525	-0.00437182	0	6344.89
1554	17.4396	7.71141	0.0504965	-4.28811e-08	-3.5717e-06	-0.0539543	0.00880798	-0.0127745	0	15496.1
1555	2.66563	5.01118	0.0679892	-3.65874e-06	1.79285e-05	0.0210033	-0.00120188	-0.00149357	0	8729.9
1556	3.35372	6.257	0.0651342	-3.34164e-07	1.34968e-05	0.0081342	-0.00194981	-0.00168965	0	6852.04
1562	10.0018	5.67301	0.0701158	2.04623e-06	1.91833e-06	-0.161945	-0.00344214	-0.00841603	0	8273.15
1563	11.2278	2.03636	0.051093	-1.82778e-06	1.09775e-06	0.0082952	-0.000582069	-0.00182716	0	12527
1565	9.89832	14.5542	0.0701834	1.83945e-05	4.97975e-06	-0.381612	-0.00340392	-0.0192677	0	2659.59
1568	5.66772	11.9502	0.0685703	9.22613e-06	1.22107e-05	-0.117496	-0.00393327	-0.00204979	0	4485.83
1572	9.87901	1.0979	0.06094	-6.50575e-07	3.27883e-07	0.0520513	-0.000157583	-0.000164085	0	5023.58
1574	2.04244	3.07582	0.074792	3.78141e-06	9.69976e-07	0.00559378	-0.000444971	-0.000897757	0	2280.54
1575	20.4017	6.78631	0.0649613	8.898e-06	-1.21319e-05	0.0624612	0.00759205	-0.00573004	0	8828.32
1577	2.28108	5.53215	0.0528894	-1.76214e-06	1.99007e-05	-0.0347814	-0.000932663	-0.00144782	0	6532.29
1580	15.7589	15.5398	0.0674921	1.58536e-05	-8.37997e-08	0.435787	0.00089859	-0.0277515	0	4772.73
1581	9.66171	15.3706	0.0727767	1.3421e-05	1.32116e-05	-0.343147	0.000420999	-0.0155164	0	3991.04
1583	2.31066	10.1425	0.0546926	8.9515e-06	1.73064e-05	-0.00628756	-0.00151108	0.000138473	0	3112.5
1584	1.57287	14.9369	0.0585554	1.13961e-05	1.0001e-05	-0.0304914	-0.000153047	0.00390056	0	839.426
1585	6.79087	2.02645	0.0665159	2.36858e-06	-2.67476e-06	0.0482441	-0.00120996	-0.000913041	0	2103.21
1587	16.1049	3.31573	0.060183	2.5032e-06	-3.80599e-06	-0.0633111	0.00212001	-0.00436512	0	15083.6
1588	5.16769	4.50241	0.0717747	-1.17108e-06	5.56168e-06	-0.0443097	-0.00240847	-0.00237766	0	10547.2
1590	7.37502	10.5635	0.0723776	3.63868e-06	1.41619e-05	-0.00885238	-0.00579198	-0.0084356	0	6728.76
1591	7.46064	4.17835	0.051743	-5.15081e-09	-9.55656e-08	-0.00888231	-0.00272696	-0.00370406	0	8082.1
1595	6.74483	12.7434	0.0550526	4.53595e-06	1.3303e-05	-0.103344	-0.00452554	-0.00421107	0	4626.46
1598	6.67838	10.3744	0.0683893	9.70323e-06	9.17483e-06	0.00154914	-0.00524932	-0.00578048	0	5077.93
1600	7.68307	5.03239	0.0530385	-2.20109e-06	3.36364e-06	0.0943416	-0.0033976	-0.00486957	0	5423.75
1609	25.6475	9.14134	0.0622813	4.18658e-06	-1.11071e-05	0.183085	0.00189524	0.00215702	0	3384.16
1610	8.2392	9.44804	0.0510751	7.35999e-06	8.43454e-06	-0.0382141	-0.00567913	-0.0105056	0	9432.28
1613	5.85894	8.23556	0.0678287	1.72651e-05	2.91159e-05	-0.0192266	-0.00427698	-0.00431436	0	5907.06
1615	5.59333	9.62819	0.0525523	3.36779e-06	1.43011e-05	-0.00879867	-0.00453405	-0.00353005	0	5465.64
1616	20.6251	10.5277	0.0727735	5.29188e-06	-1.34497e-05	0.145599	0.0101534	-0.00499463	4	5081.5
1618	18.8259	8.46692	0.0534983	-4.02927e-07	-1.07185e-05	0.0118148	0.0103525	-0.010676	0	18203.9
1619	8.91222	7.65798	0.0639789	9.95304e-07	1.38246e-05	0.0881521	-0.00464201	-0.0102223	0	5838.53
1621	23.6974	1.75238	0.0545225	-6.78856e-07	-6.22975e-06	-0.0448457	0.000837078	-0.000629831	0	3996.57
1622	11.6788	3.81861	0.0642992	2.83742e-06	2.60801e-06	-0.0535708	-0.00129309	-0.00519922	0	13425
1624	2.18609	7.41498	0.0684182	2.20432e-07	1.57374e-05	-0.0224123	-0.00106205	-0.00108478	0	4455.92
1629	9.95399	5.91088	0.0544277	2.07568e-06	1.69551e-06	0.0202076	-0.00365496	-0.00897006	0	11805
1635	6.53971	4.28855	0.0676719	-7.40582e-07	2.98672e-06	-0.0261964	-0.00291146	-0.00326422	0	9472.34
1638	1.06086	14.0351	0.0590288	3.85818e-07	1.32881e-05	0.0050045	-1.30521e-05	0.00350025	0	282.087
1644	5.01361	13.3147	0.0525908	1.32089e-05	9.01332e-06	-0.0323775	-0.0025614	0.000435893	0	1253.22
1654	7.1537	6.42232	0.0574554	2.23626e-06	3.37631e-05	-0.0283264	-0.0045052	-0.00559281	0	4967.59
1657	14.2178	3.59582	0.0600173	5.71889e-06	-3.26897e-06	0.0312887	0.00061812	-0.00491048	0	10637.2
1658	13.8363	5.52157	0.0651276	9.41866e-06	-2.7083e-07	0.128448	0.00124398	-0.0106181	0	16114.9
1662	17.919	7.24819	0.0744011	1.15455e-05	-2.24185e-07	-0.00480958	0.008781	-0.0112485	0	13794.5
1663	23.6185	9.41493	0.0621908	1.10772e-05	-8.96495e-06	0.0789571	0.0048999	0.000663414	0	4715.53
1666	26.3624	8.87093	0.063904	1.78579e-06	-1.18754e-05	-0.0610251	0.000851555	0.00197654	0	3813.01
1667	24.6214	1.21959	0.074901	2.71931e-08	-1.28688e-06	-0.0293431	0.00013994	-0.000118815	0	3915.87
1672	23.6111	2.19433	0.051055	-6.14829e-07	-4.0747e-06	-0.0177833	0.00134778	-0.000720533	0	7854.53
1673	9.34251	15.3057	0.0606711	1.23694e-05	1.83843e-05	-0.226554	0.000153875	-0.0132819	0	1602.97
1675	11.2467	5.79996	0.0532404	4.79635e-06	3.51184e-08	0.0133821	-0.00230912	-0.0101071	0	7145.28
1678	3.0961	2.85142	0.060194	2.38883e-06	6.80853e-06	0.0106958	-0.000867244	-0.000979104	0	3143.16
1680	1.35527	7.32197	0.0633413	8.63418e-07	1.70762e-05	-0.014712	-0.000444891	-0.000894445	0	6394.34
1683	8.83908	12.2733	0.0723601	1.42077e-07	1.16335e-05	-0.226711	-0.00621158	-0.0141277	0	8173.23
1686	9.41665	13.3345	0.0550599	1.25232e-05	6.14381e-06	-0.567236	-0.00550718	-0.0175576	0	11645.9
1687	25.6345	7.51255	0.0551676	1.19668e-06	-9.0424e-06	-0.0313303	0.00210521	0.000312924	0	2982.67
1689	21.4837	5.48668	0.0502944	9.73657e-06	-1.02137e-05	0.00928292	0.00539519	-0.00369155	0	926.4
1690	26.4938	1.83165	0.0512534	-1.38618e-07	-4.62573e-06	-0.000422431	0.000137764	-0.000421326	0	6237.77
1692	10.4285	2.18774	0.0595136	-3.47473e-07	2.96225e-08	0.0152844	-0.00054498	-0.00188954	0	11867
1694	20.9368	1.63666	0.0578523	-6.36284e-07	-3.36628e-06	-0.0535765	0.00089318	-0.000892266	0	8467.23
1695	15.5365	9.45249	0.073807	1.74329e-05	-1.77567e-06	0.0801424	0.00993871	-0.0222444	0	14546.7
1698	3.38578	12.4105	0.0716802	1.24064e-05	3.92907e-05	-0.0761855	-0.00186596	0.00127162	0	1219.63
1699	4.16381	11.96	0.0676332	1.4772e-05	4.02411e-05	-0.0929367	-0.00272417	-3.87692e-06	0	3895.66
1700	25.472	4.87664	0.0599296	2.78761e-08	-5.32904e-06	0.0068741	0.00161427	-0.00111331	0	10638.7
1703	6.81844	2.54648	0.0508479	-6.36269e-07	-7.53604e-07	-0.0591588	-0.00152077	-0.00135672	0	5831.74
1707	3.48134	12.6938	0.0557429	8.5209e-06	3.24662e-05	-0.0351615	-0.00176079	0.00144909	0	2156.81
1708	11.4383	2.33851	0.070119	-1.71524e-06	7.27814e-07	-0.059183	-0.000510579	-0.0025137	0	16151.1
1709	7.17875	1.14884	0.059461	-1.85e-08	-1.42107e-06	-0.0159125	-0.000347468	-0.000314316	0	12574.1
1710	8.50103	5.39494	0.0674805	-4.17299e-08	9.18045e-06	-0.00756858	-0.00365142	-0.00625011	0	6225.67
1711	25.4745	3.09886	0.0617936	-5.57583e-08	-5.43402e-06	-0.00105748	0.000981326	-0.000865707	0	6184.03
1716	25.9997	3.02484	0.0739274	-2.27841e-07	-7.1388e-06	-0.0206523	0.000640158	-0.000773966	0	2448.58
1718	18.5357	9.77781	0.0517696	7.42806e-06	-2.2122e-06	0.0990962	0.0126637	-0.0118925	0	14196.2
1719	12.5315	13.0874	0.0501239	2.81595e-05	-1.07972e-05	-1.42273	0.00136397	-0.046196	0	21272.1
1723	22.2436	4.15326	0.0505175	3.13671e-06	-3.51179e-06	-0.081348	0.003686	-0.00241423	0	15457.7
1725	17.5309	12.3439	0.053406	1.90984e-05	-4.77038e-06	0.286404	0.0118567	-0.0165599	0	9277.05
1727	2.71378	2.5564	0.0527856	4.14099e-06	3.71039e-06	0.0217719	-0.000650568	-0.000795069	0	8070.07
1731	1.83765	14.6493	0.0598557	1.64666e-05	1.20621e-05	-0.0080621	-0.000283163	0.00371201	0	1523.02
1733	7.38287	13.6931	0.0525621	1.1308e-05	1.64571e-05	-0.142096	-0.00355544	-0.0055619	0	3998.89
1736	24.8542	4.99556	0.0581349	2.8182e-07	-1.50447e-06	-0.0710368	0.00218007	-0.001276	0	6175.83
1737	26.4396	4.69702	0.0574413	-1.73082e-07	-7.28074e-06	-0.01377	0.000548072	-0.000862248	0	6451.03
1738	20.6647	9.79208	0.0609455	2.35798e-05	7.1096e-06	0.198593	0.00962845	-0.00515525	0	8566.91
1741	26.0219	2.10119	0.0741335	2.80334e-07	-5.47497e-06	-0.00764569	0.000360585	-0.000506965	0	2298.21
1742	13.4719	9.10185	0.0532378	7.66493e-06	2.58418e-07	0.0502041	0.00306397	-0.0230235	0	1896.25
1748	18.7164	1.78418	0.0536975	-3.8181e-07	-2.24001e-06	0.0499586	0.00120331	-0.00129325	0	7820.11
1750	2.7829	13.4584	0.0568419	9.09596e-06	1.6488e-05	-0.00687914	-0.000938525	0.00262813	0	1303.97
1751	14.114	11.2887	0.060392	1.80178e-05	-4.75109e-06	0.284826	0.0086349	-0.0342	0	21874.2
1755	6.48096	8.79978	0.0591838	1.76238e-05	1.26908e-05	-0.0226891	-0.00506359	-0.00540766	0	6996.34
1761	21.7488	4.07649	0.0715553	4.33543e-06	-4.72586e-06	0.0611431	0.0042192	-0.00294934	0	5019.22
1764	12.1401	13.3148	0.0558125	2.669e-05	-1.10941e-05	-0.103547	0.000376666	-0.0426972	0	37286.9
1772	15.1896	9.28796	0.0658932	1.19924e-05	-1.41588e-06	-0.0447034	0.00921353	-0.022508	0	17328
1773	11.1345	6.71307	0.056787	3.72208e-06	2.27624e-07	0.00458269	-0.0023747	-0.012305	0	13575
1775	2.32782	8.51261	0.0715296	6.63343e-06	1.63674e-05	-0.047872	-0.00138363	-0.000814946	0	4448.34
1776	26.6076	2.04396	0.0527689	-6.37503e-09	-5.13308e-06	-0.0115624	0.000142581	-0.000478768	0	3336.89
1778	16.1021	12.4073	0.0551742	1.90891e-05	-4.66331e-06	0.790205	0.0133009	-0.0268998	0	23478.7
1779	15.08	1.57755	0.0510657	-1.1004e-06	-3.22991e-07	-0.0322037	0.000313241	-0.000931809	0	17517.2
1780	7.80232	9.4512	0.0630059	1.15406e-06	9.67249e-06	-0.00902071	-0.00593272	-0.00905514	0	11018.1
1784	18.511	7.61791	0.0602331	4.3693e-06	-2.26345e-06	0.00264326	0.00883579	-0.0100752	0	14584.5
1785	19.1503	9.83142	0.0577688	1.30393e-05	-1.02085e-05	0.0690191	0.0117009	-0.00990401	0	3590.9
1790	4.54276	5.8517	0.0504967	2.1334e-08	2.58245e-05	-0.0307259	-0.00269463	-0.00239482	0	8347.4
1792	8.62865	11.5206	0.0621988	6.53171e-06	7.35682e-06	-0.0722161	-0.00584275	-0.0135399	0	13643.8
1793	21.8398	1.38076	0.0606626	-7.32451e-07	-1.95844e-06	-0.054042	0.000690764	-0.000343412	0	4803.23
1795	7.54232	10.8641	0.0541297	4.7063e-06	6.00714e-06	-0.0628788	-0.00615524	-0.00891421	0	5556.23
1797	9.66801	1.20028	0.0518851	-1.11527e-06	8.63562e-08	0.0416251	-7.74531e-05	-0.000327505	0	12303.9
1799	13.2817	11.2901	0.0742022	1.7853e-05	-7.9015e-06	-0.72358	0.005102	-0.0350022	0	21022.4
1800	8.07881	11.1468	0.0680755	1.03861e-05	9.03562e-06	-0.117886	-0.00598337	-0.0109524	0	11670.4
1805	18.355	3.44303	0.0714494	6.30907e-06	-4.77867e-06	0.0694917	0.00324355	-0.00384131	0	8001.64
1808	24.0895	3.28636	0.0536141	-4.45029e-07	1.84345e-06	0.0176509	0.00189182	-0.0012824	0	10611.4
1810	4.45467	12.133	0.0589427	1.20957e-05	3.95943e-05	-0.128459	-0.00304034	-0.000279265	0	1529.34
1814	6.72668	12.8678	0.0707558	4.72823e-06	1.47986e-05	-0.152801	-0.00449738	-0.0041467	0	5098.71
1816	6.95497	2.19858	0.0620232	1.57796e-06	-4.77167e-07	0.0925684	-0.00131416	-0.0012994	0	4226.21
1817	2.03158	12.6979	0.0686172	1.01256e-06	1.71401e-05	-0.0692142	-0.000728353	0.00234678	0	2679.2
1821	7.35318	9.71028	0.0651974	3.40709e-06	1.49043e-05	-0.142682	-0.00553561	-0.00793828	0	616.867
1822	16.8249	8.7528	0.0546535	5.97872e-06	-4.80477e-07	0.306006	0.00988252	-0.0162793	0	15313.4
1824	11.289	12.8363	0.0718163	2.28432e-05	-5.70248e-06	-0.0306203	-0.00359298	-0.0322924	0	8181.01
1827	8.69595	10.7216	0.052713	1.4038e-05	5.16213e-06	-0.0106399	-0.00590221	-0.0131264	0	15187.2
1833	26.45	4.80859	0.0548108	-4.11807e-08	-7.32265e-06	0.0328829	0.000519693	-0.000882205	0	11317.5
1834	2.13016	6.98313	0.065575	1.35902e-07	1.74289e-05	0.000170819	-0.000964867	-0.00116459	0	1719.4
1835	3.60388	13.8143	0.0704282	4.9714e-06	2.21663e-05	-0.00451531	-0.00132777	0.0024466	0	1101.88
1837	12.8816	15.1769	0.0501277	4.92499e-06	-1.61634e-05	-0.965539	-0.000533154	-0.0744997	0	86330.6
1841	19.0264	9.38675	0.0742039	1.80635e-05	-5.22703e-06	0.0551363	0.0121585	-0.0107875	0	6612.89
1844	4.1364	5.44981	0.0558589	1.60509e-06	2.19688e-05	-0.0232687	-0.00214799	-0.00186971	0	6987.14
1845	4.91559	5.29213	0.0501872	-1.45963e-06	2.60524e-05	-0.0123947	-0.00262501	-0.00268348	0	7436.05
1847	5.58011	13.9814	0.0584821	1.09448e-05	1.35108e-05	-0.0945523	-0.00219214	-7.12005e-05	0	362.165
1848	14.9558	8.58296	0.0595933	2.94098e-06	-1.17697e-06	-0.0364364	0.00672761	-0.0208453	0	9441.44
1849	13.9426	7.58081	0.0740834	1.51651e-06	-1.82809e-06	-0.0548097	0.00305523	-0.0167036	0	10472.2
1850	16.3307	12.3837	0.0570302	1.94692e-05	-4.74926e-06	0.11807	0.0131659	-0.0245483	0	18200.2
1856	14.7574	11.3078	0.0684778	1.92601e-05	-2.64501e-06	0.0848775	0.0108427	-0.0326656	0	26653
1858	4.40095	14.194	0.0593455	3.74551e-06	8.36359e-06	-0.0469336	-0.00140592	0.00194702	0	2312.08
1861	24.2693	9.19049	0.071703	9.09995e-06	-8.02315e-06	0.166066	0.00378601	0.00107002	0	6653.53
1864	12.0132	11.4996	0.0603296	1.74719e-05	-2.87612e-06	0.197643	-0.000498006	-0.0315316	0	28614.3
1865	15.9856	14.8507	0.0702051	1.78596e-05	2.14262e-06	0.313273	0.00183622	-0.0293268	0	14743.8
1868	20.3149	2.43061	0.0737322	-4.77619e-07	-4.38706e-06	0.077658	0.00224233	-0.00184041	0	7228.95
1870	4.73669	14.8528	0.0527823	2.37045e-06	3.60838e-07	-0.0679993	-0.000949699	0.00207173	0	1065.71
1872	17.5705	3.72814	0.0662107	2.10474e-06	-4.90375e-06	-0.0431824	0.0037504	-0.00517493	0	14686.5
1873	9.37567	4.08293	0.0539178	6.15813e-07	4.06559e-06	-0.0153896	-0.0025378	-0.0047884	0	6124.91
1874	20.5474	1.21134	0.0613683	5.37704e-08	-1.88885e-06	-0.0833248	0.000362588	-0.000257394	0	8213.63
1877	8.29244	2.77135	0.0687444	1.69443e-08	-3.14305e-09	0.0391659	-0.00168686	-0.00252254	0	5851.41
1880	3.50352	15.5066	0.0573619	2.90574e-06	1.11683e-05	-0.0493467	-0.00018996	0.00339485	0	1052.72
1881	19.3807	9.29903	0.0573655	6.46042e-06	-8.19924e-06	-0.0535833	0.0111924	-0.00927625	0	6356.11
1882	19.9479	2.95338	0.0679084	4.27692e-07	-4.96746e-06	-0.0286682	0.00309609	-0.00249935	0	2042.18
1883	22.9685	4.31393	0.0706071	2.9372e-06	-5.25248e-06	0.0144396	0.00343762	-0.00202032	0	7713.23
1885	12.3334	5.63157	0.0740096	-1.14851e-06	-7.92999e-06	-0.067928	-0.00139926	-0.0102365	0	10381.4
1887	20.6261	10.3896	0.0653964	7.08237e-06	-1.25712e-05	0.143498	0.0105013	-0.00499262	0	3668.28
1888	7.49198	13.6608	0.0612134	1.11143e-05	1.74091e-05	-0.175045	-0.00362204	-0.00594515	0	1180.62
1894	11.4313	14.02	0.0527783	2.2722e-05	-1.10653e-05	-0.426384	-0.00485348	-0.0387344	0	37219.6
1898	11.3172	9.418	0.0661964	3.50406e-06	8.0963e-07	-0.0534138	-0.00339856	-0.0204307	0	18610.4
1899	17.7655	10.0783	0.0689836	-5.73827e-07	5.13998e-06	0.103562	0.0119404	-0.0154948	0	21295.3
1900	12.5684	12.5104	0.0567481	2.70535e-05	-1.05619e-05	-0.526737	0.00124879	-0.0404413	0	28281.7
1903	7.99423	10.839	0.0519691	1.0656e-05	7.35789e-06	0.0939695	-0.00637469	-0.0106209	0	10087.1
1904	2.79066	5.36889	0.0578602	-3.36144e-06	1.46777e-05	-0.0135672	-0.00136166	-0.00155472	0	5262.29
1906	13.1542	1.19012	0.0522302	-1.77673e-07	1.16598e-07	0.0925519	6.89355e-06	-0.000296311	0	10541
1907	6.88735	12.399	0.0730445	8.35639e-06	1.63209e-05	-0.206502	-0.0050945	-0.00517679	0	4934.45
1909	12.6155	11.1254	0.0541906	1.70264e-05	-5.12334e-06	-0.19152	0.00149702	-0.0325305	0	18672.2
1915	9.56664	14.7266	0.0660753	1.65071e-05	1.34551e-05	-0.299265	-0.00205533	-0.0159113	0	3903.36
1918	1.98371	1.32754	0.0713816	2.55655e-06	-2.00133e-06	0.0031677	-0.000147781	-0.000201104	0	6208.5
1920	13.436	7.69351	0.0683676	3.20091e-06	-3.5811e-06	0.0587218	0.00205175	-0.0174722	0	17274.7
1925	2.7415	10.0213	0.0547106	1.03429e-05	2.16339e-05	0.0235744	-0.00178499	8.85273e-06	0	2099.13
1926	8.46378	13.5938	0.064975	1.59015e-05	1.59067e-05	-0.226655	-0.00396104	-0.0110807	0	2839.83
1928	26.5034	2.40979	0.0556095	1.60444e-07	-5.91443e-06	-0.0261669	0.000147048	-0.000603124	0	3179.59
1929	9.17933	9.52434	0.072745	7.28735e-06	1.3561e-05	-0.143217	-0.00542975	-0.0137661	0	16635
1930	17.183	10.0513	0.0658528	2.32621e-05	8.63758e-06	0.1515	0.0127429	-0.0176811	0	29338.3
1932	14.9851	13.6581	0.0649122	2.00869e-05	-4.96052e-06	0.300903	0.0118562	-0.040092	0	30106.1
1933	6.4582	9.01462	0.0744419	2.03355e-05	1.28608e-05	-0.0785709	-0.00541177	-0.0054669	0	4387.57
1937	13.1735	6.17938	0.0696908	6.68002e-06	-2.70778e-06	-0.0419967	0.000921131	-0.012077	0	4076.03
1938	14.3678	10.7973	0.067772	1.93801e-05	-9.08658e-07	-0.165888	0.00939899	-0.0313755	0	20469.4
1942	2.7199	14.915	0.0526615	1.42621e-05	9.23078e-06	-0.0213764	-0.000380681	0.00357537	0	1269
1944	2.85493	7.25941	0.0731366	1.48127e-06	1.29332e-05	0.0297221	-0.00184733	-0.00130881	0	4916.34
1945	6.14275	2.83161	0.0616684	-2.24871e-06	-1.81066e-07	-0.0066888	-0.00186425	-0.00155703	0	9497.53
1948	25.4388	9.12995	0.0511859	4.66175e-06	-1.15746e-05	-0.00287688	0.00217178	0.00181353	0	6550.12
1951	15.7762	11.603	0.0743511	1.9831e-05	-3.53134e-06	0.213686	0.0125656	-0.0281504	0	23279.7
1954	12.6745	15.5293	0.0744683	6.70413e-06	-1.54752e-05	-1.33316	-0.00346099	-0.0753855	0	106681
1955	4.52298	11.2455	0.0524041	1.08873e-05	3.61323e-05	-0.115061	-0.00318777	-0.0010686	0	916.101
1957	3.96044	12.071	0.0587376	1.1027e-05	3.57034e-05	-0.160282	-0.00237279	0.000468819	0	577.004
1960	14.0915	2.35087	0.0533426	-2.70896e-07	1.26008e-07	-0.0131488	0.00027626	-0.00264935	0	2694.48
1963	23.3261	1.02841	0.064903	1.12543e-08	-6.42009e-07	-0.0511402	8.24982e-05	-2.00483e-05	0	1485.59
1964	8.78693	14.2063	0.0505364	1.74078e-05	6.59025e-06	-0.363398	-0.0030879	-0.0119595	0	5487.45
1967	1.55484	4.07613	0.0620456	3.26565e-06	7.84469e-06	-0.0139765	-0.000422094	-0.001131	0	6157.3
1969	7.96679	3.68843	0.0648267	-5.50833e-07	-8.46142e-07	-0.0452165	-0.00259077	-0.00334956	0	6835.41
1974	17.6874	10.5452	0.0535038	3.52573e-05	2.96063e-05	0.0184987	0.0130484	-0.0158109	0	26557
1981	9.08571	8.4096	0.0585002	3.06691e-06	1.44279e-05	-0.100405	-0.00550772	-0.0119536	0	18810.5
1986	10.463	12.0752	0.0526236	1.50495e-06	5.30093e-06	-0.155153	-0.00499271	-0.0254101	0	20867.5
1987	7.03596	2.97349	0.0705948	-1.14903e-06	-7.98338e-07	0.0161548	-0.00202806	-0.00218753	0	9170.18
1989	11.8929	6.93687	0.0616263	3.71183e-06	2.62314e-08	0.0422268	-0.00110757	-0.0140525	0	16091.4
1990	6.64861	12.6651	0.069242	5.61586e-06	1.53262e-05	-0.0325583	-0.00449976	-0.00410781	0	5232.77
1992	17.0146	8.33996	0.0606354	-3.28793e-07	-2.41474e-07	0.108068	0.00924153	-0.0155261	0	10876.3
1993	18.0659	8.85697	0.066575	2.44158e-06	-5.90108e-06	-0.0591224	0.0109134	-0.0134249	0	13889.5
1994	13.2374	6.07639	0.0516541	6.45997e-06	-2.46065e-06	-0.117866	0.000844321	-0.0120168	0	15834.1
1997	8.24804	13.2914	0.0595085	9.12242e-06	1.6702e-05	-0.227539	-0.00503946	-0.010329	0	8488.54
1998	9.51867	13.2994	0.0528569	9.97361e-06	3.40098e-06	-0.339352	-0.00585372	-0.0186029	0	7761.79
1999	7.68553	13.7618	0.0504523	1.22584e-05	1.39218e-05	-0.177288	-0.00381872	-0.00671653	0	5223.3
2003	26.8362	2.42815	0.0626684	1.36374e-07	-5.88856e-06	0.0128274	3.52601e-05	-0.000590884	0	5068.81
2005	26.4179	3.9826	0.0577259	-8.72434e-07	-6.89928e-06	0.00753823	0.000353288	-0.00091807	0	490.386
2008	7.11741	12.7874	0.0528133	4.30616e-06	1.51718e-05	-0.125068	-0.00504171	-0.00569824	0	10853.3
2010	23.3096	4.61508	0.0502821	2.57038e-06	-7.41016e-06	0.0183466	0.00344875	-0.00204874	0	3626.8
2012	19.2419	7.29504	0.0505717	1.74724e-05	-5.59796e-06	0.0123789	0.0088201	-0.0081377	0	11826.9
2013	6.53772	14.0738	0.0639257	1.31636e-05	1.3932e-05	-0.123982	-0.00247162	-0.00211817	0	2649.22
2017	10.9895	4.44439	0.065156	5.41651e-06	3.95322e-06	0.0420166	-0.00200778	-0.00665218	0	17765
2018	12.7801	6.34543	0.0686708	5.58398e-06	-2.28051e-06	0.0415961	0.000591479	-0.0124963	0	11912.2
2019	2.07121	10.9063	0.0628997	2.84147e-06	1.50475e-05	-0.0256786	-0.0011889	0.000859088	0	2539.56
2022	3.76869	4.49826	0.0615749	-1.36854e-06	1.97905e-05	-0.0283381	-0.00172569	-0.0015201	0	2344.25
2023	16.6403	6.23385	0.0659501	1.88089e-06	1.28231e-06	0.109458	0.00630069	-0.0109495	0	13360.8
2025	12.1377	14.3351	0.0640284	1.45095e-05	-1.025e-05	-0.690024	-0.00356265	-0.0502986	0	32935.4
2027	8.62143	8.74231	0.0641595	1.06349e-05	1.37078e-05	-0.0882517	-0.0060674	-0.0113421	0	8697.21
2031	1.34399	12.657	0.061494	3.0616e-07	1.65051e-05	-0.0120047	-0.000343459	0.00255866	0	1423.46
2035	11.2147	5.55668	0.0511198	5.42768e-06	2.53787e-07	-0.0493385	-0.00235522	-0.00949449	0	1010.45
2037	4.03158	12.9607	0.0507832	4.48027e-06	2.76233e-05	-0.0123164	-0.0019204	0.00129746	0	878.801
2038	19.4021	4.3717	0.0681115	7.4236e-06	5.0957e-07	-0.0258673	0.00479466	-0.0047833	0	11325
2040	4.44975	15.687	0.067251	3.24247e-06	1.10039e-05	-0.0779891	-0.000145582	0.00285186	0	1785.38
2042	23.31	3.79017	0.0575958	8.56519e-06	-2.28889e-06	0.00468857	0.00269307	-0.00179447	0	4403.84
2043	12.7364	5.99652	0.0678889	-3.4511e-05	-1.84667e-05	-0.426485	0.000157382	-0.0116126	0	13169.4
2044	14.4152	13.4949	0.0683693	2.27314e-05	-5.03155e-06	0.0721746	0.0119014	-0.0458906	0	9841.86
2046	13.5111	3.19312	0.0706085	1.9759e-06	-2.84383e-07	0.0217714	0.000153524	-0.00411127	0	13877.4
2049	3.56342	6.79145	0.0714906	2.31499e-06	1.92051e-05	0.0184443	-0.00235166	-0.00176642	0	6700.33
2050	2.67194	5.72311	0.0662142	-3.50529e-06	1.51157e-05	0.0144928	-0.00126314	-0.00154749	0	5807.79
2053	26.1846	4.01203	0.0736242	-5.68699e-07	-6.47083e-06	0.0170885	0.000652435	-0.000897365	0	5341.25
2054	20.8974	1.2458	0.0605794	-1.88426e-07	-1.5196e-06	0.0241635	0.000370976	-0.000208805	0	9760.97
2055	21.175	2.53293	0.0711623	-8.67929e-08	-4.41014e-06	-0.0372501	0.00232725	-0.00184542	0	6706.92
2056	24.7688	4.29284	0.0680967	-7.70451e-07	-1.21318e-05	-0.0468529	0.00185256	-0.00127653	0	8999.48
2057	22.8396	3.34377	0.0530302	6.95022e-07	-2.48888e-06	-0.025386	0.00257018	-0.00173864	0	12905.8
2058	2.21048	6.2872	0.0730256	-1.84908e-06	1.85616e-05	-0.0268481	-0.00107272	-0.00134072	0	7053.95
2059	4.80582	1.39581	0.0635951	-9.31036e-07	2.27738e-06	0.0264476	-0.000373713	-0.000320604	0	6586.46
2060	8.784	12.5467	0.0667948	-1.08904e-06	1.87862e-05	-0.220448	-0.00639143	-0.0140509	0	16672.6
2063	12.4064	1.06023	0.051979	-1.18464e-07	2.02853e-07	0.0020703	-1.34671e-05	-0.000122465	0	5271.45
2065	4.27434	5.77722	0.0719326	6.99547e-07	2.45203e-05	-0.0624782	-0.00250101	-0.00200465	0	4780.78
2066	24.235	9.52762	0.0668855	9.22751e-06	-7.07885e-06	0.0696609	0.00388351	0.00168541	0	5273.77
2067	1.92886	13.4295	0.0749584	9.57703e-06	1.35949e-05	-0.0278396	-0.000665478	0.0028986	0	1838.92
2070	10.8592	3.6946	0.0634308	5.78213e-07	1.58225e-06	0.0107323	-0.0016544	-0.00500597	0	13035
2074	4.18655	2.29452	0.067208	-3.17112e-06	3.39953e-06	0.0120687	-0.000996804	-0.000827541	0	2770.01
2075	1.02413	5.76851	0.0709732	2.33365e-07	1.96386e-05	-0.0339114	-9.15087e-05	-0.00110545	0	1753.24
2079	13.7007	5.50232	0.0720642	8.83718e-06	-1.32044e-07	-0.0828459	0.00130666	-0.0109324	0	4419.33
2080	16.7009	9.78416	0.0627898	2.5737e-05	1.55595e-06	0.0920831	0.0126396	-0.0193339	0	15537.8
2081	14.2758	13.5154	0.0725616	2.3676e-05	-6.15985e-06	0.207865	0.0118326	-0.0459667	0	41852.6
2082	15.0424	12.739	0.0683659	1.97707e-05	-7.03234e-06	0.306998	0.0114466	-0.036059	0	23029.8
2083	3.70735	15.6133	0.0627049	2.08663e-06	1.64787e-05	-0.0268404	-0.000140646	0.00335196	0	1230.12
2084	11.1945	2.42478	0.0513697	-1.46907e-06	6.03516e-07	-0.0553531	-0.000622763	-0.00262678	0	4566.95
2085	16.2498	4.6841	0.0668802	2.74057e-06	-7.25593e-06	-0.0635599	0.00360773	-0.00746268	0	12705.1
2088	2.647	9.38829	0.0590124	1.07173e-05	1.89201e-05	-0.0594317	-0.00165716	-0.000547086	0	7193.92
2090	8.53966	6.3538	0.0716433	6.67422e-07	1.26882e-05	-0.0596638	-0.00439432	-0.00814036	0	9460.4
2091	25.8608	5.1299	0.0742617	-3.63492e-07	-6.75839e-06	-0.0186411	0.00120479	-0.000916687	0	11183.9
2094	22.1607	6.39033	0.0552093	1.03734e-05	-1.16874e-05	-0.0261246	0.00578708	-0.0029698	0	4548.05
2097	16.9865	7.74792	0.0744314	7.32122e-07	4.71964e-07	0.105137	0.00867666	-0.0139127	0	13932.1
2099	16.5797	9.26774	0.066425	1.46161e-05	3.07089e-07	0.072697	0.0110931	-0.0187714	0	26648.3
2100	20.924	7.69018	0.0702331	1.74753e-05	-9.60743e-06	-0.10718	0.00779939	-0.00463313	0	4382.82
2101	17.7579	2.50599	0.053551	1.43706e-06	-4.31732e-06	0.0364152	0.00199321	-0.00274993	0	15700
2102	14.4244	1.56382	0.0533907	-5.17707e-07	-2.18939e-07	-0.0380139	0.000128596	-0.00100892	0	8202.02
2103	8.20164	1.69472	0.067243	1.39387e-06	4.4374e-07	-0.02381	-0.000903697	-0.00105757	0	2101.91
2107	24.5158	9.4736	0.0744045	8.50972e-06	-7.88682e-06	-0.0282357	0.00338963	0.00145818	0	3797.06
2108	11.7346	6.31385	0.066672	3.49403e-06	7.2816e-07	0.0463075	-0.0015139	-0.0117377	0	16311.9
2112	26.8604	5.43343	0.0576793	-2.67648e-07	-8.69322e-06	0.0339926	0.000192292	-0.00080221	0	815.64
2114	13.8169	11.5129	0.0740862	1.87293e-05	-6.12365e-06	0.214171	0.00754478	-0.0356399	0	2632.82
2117	19.1108	5.40896	0.0695021	4.82583e-06	1.68806e-08	-0.0146409	0.00602149	-0.00623367	0	8161.25
2119	9.84663	11.1667	0.06931	1.33387e-06	1.08323e-05	-0.104461	-0.00593938	-0.0193325	0	12859
2124	14.525	6.40773	0.053768	8.89849e-06	-2.27167e-06	0.309077	0.00300758	-0.0132185	0	628.792
2125	10.0604	13.0443	0.0627011	6.92577e-06	1.22407e-06	-0.223304	-0.0055434	-0.0237527	0	11049.2
2127	16.552	7.59952	0.066948	9.33876e-08	-1.37694e-06	0.0103468	0.00748016	-0.0149556	0	14891.2
2129	7.60505	7.7522	0.0686798	6.86659e-06	2.08319e-05	-0.00623357	-0.00490593	-0.00735224	0	3969.53
2133	19.1706	11.6586	0.0663319	1.78827e-05	-3.8467e-07	0.205314	0.0112855	-0.00957389	0	9876.26
2138	5.49359	14.1758	0.0533362	7.57785e-06	1.26836e-05	-0.0943076	-0.00184576	0.000360728	0	1215.48
2142	3.9686	10.0651	0.0718819	6.78983e-06	3.77393e-05	-0.0117419	-0.00297077	-0.00104162	0	4747.05
2143	6.2687	1.82186	0.0656783	8.57158e-07	-2.80423e-06	0.0389788	-0.00104228	-0.000809328	0	7171.17
2147	14.9983	12.37	0.0676906	2.02755e-05	-6.72154e-06	0.17072	0.0131216	-0.0357761	0	47003.2
2149	16.9133	9.37434	0.0509613	1.57034e-05	-8.35033e-07	0.0843433	0.0114804	-0.0179562	0	12243
2152	26.5108	3.88514	0.0593161	-6.81073e-07	-7.64682e-06	0.0028298	0.000346015	-0.000872647	0	4604.56
2153	12.1559	2.52408	0.0593341	-2.56461e-06	1.34843e-06	0.144859	-0.000393555	-0.00285095	0	1605.82
2158	9.87	5.64118	0.0656955	2.25592e-06	3.59085e-06	-0.108157	-0.0034992	-0.0079912	0	12671.1
2161	20.24	3.74709	0.0501888	4.53835e-06	-5.82418e-06	-0.0402241	0.00420141	-0.00361191	0	13221.7
2162	15.1894	12.4916	0.0673038	2.03305e-05	-6.41503e-06	0.285378	0.012659	-0.0351406	0	14571
2166	11.2616	4.00711	0.0507635	3.09378e-06	3.054e-06	0.130121	-0.00151664	-0.00563806	0	11836.8
2167	4.1987	10.0484	0.0537634	3.18331e-06	3.75516e-05	-0.0960339	-0.00312674	-0.00148828	0	3343.32
2168	11.9522	8.96403	0.068143	7.09147e-06	4.72559e-07	-0.00326611	-0.000879932	-0.02037	0	12703.1
2169	5.59732	3.43381	0.051579	-3.85755e-06	3.55427e-06	-0.00991232	-0.00205916	-0.00201965	0	7350.18
2170	1.68683	14.9994	0.0671916	1.2003e-05	1.10786e-05	-0.0336958	-0.000134799	0.0038944	0	971.174
2173	23.3543	5.4971	0.0619566	1.79402e-06	-8.6887e-06	0.0375818	0.00393773	-0.00195203	0	3293.41
2174	25.9985	5.87005	0.0514156	-9.71489e-07	-6.84664e-06	-0.000790515	0.00105594	-0.000568943	0	4169.46
2175	9.85663	12.9317	0.0709753	6.10461e-06	3.38823e-06	-0.346645	-0.00620024	-0.0216713	0	9305.11
2178	10.8391	8.51524	0.0737772	3.47875e-06	-7.25e-07	-0.0853789	-0.00357696	-0.017094	0	12454.3
2181	26.517	7.6035	0.0542266	1.16457e-07	-1.08308e-05	0.0604523	0.000521616	0.000601616	0	2398.06
2182	18.5707	8.83211	0.0509524	3.30856e-06	-1.01234e-05	0.0836499	0.0108751	-0.0116521	0	21520.7
2184	25.8604	6.63417	0.0667007	-8.13102e-08	-7.64039e-06	0.00482181	0.0016426	-0.00047536	0	1498.33
2185	22.6807	3.78017	0.0695458	1.2775e-06	-3.21571e-06	-0.0669707	0.00312761	-0.00198691	0	2035.76
2186	17.7013	4.57927	0.0683463	1.45734e-06	-1.64734e-06	-0.0503236	0.0043779	-0.00685219	0	14995.9
2188	9.28314	4.93676	0.0506731	1.37817e-06	7.20504e-06	0.0147261	-0.00321625	-0.00672611	0	16584.5
2189	13.7107	1.09464	0.0633808	-1.9828e-08	1.31594e-08	-0.0464711	7.97936e-05	-0.000143143	0	7681.27
2190	16.7301	1.13161	0.0508616	2.4965e-06	3.43597e-07	-0.0189055	0.000363773	-0.000400145	0	10623.4
2191	12.4113	6.35006	0.0625932	3.8798e-06	2.10785e-07	-0.155184	0.000122863	-0.0126247	0	11452.2
2197	6.70252	7.01215	0.0717389	1.09538e-06	2.79851e-05	-0.112619	-0.00446804	-0.00516591	0	9577.28
2198	4.88805	11.6724	0.0632944	7.73137e-06	2.59129e-05	-0.0343253	-0.0034472	-0.00119073	0	3252.58
2201	9.87909	6.76325	0.0662779	1.44744e-07	3.63562e-06	-0.030591	-0.00390184	-0.010466	0	13287.1
2207	14.3202	7.94931	0.0618888	1.30545e-06	1.55417e-07	-0.0735933	0.00442972	-0.0184629	0	7179.28
2213	19.9866	5.18813	0.0683581	4.07299e-06	-5.15656e-06	0.0655864	0.00567414	-0.00527907	0	8298.37
2215	13.9417	5.64456	0.05848	1.04592e-05	-9.79894e-07	-0.088011	0.00140753	-0.0113998	0	2925.1
2216	17.099	12.6989	0.0604855	1.93838e-05	-3.3974e-06	0.208958	0.0121315	-0.0196804	0	15496.8
2217	21.5341	8.00921	0.0581882	1.46192e-05	-1.059e-05	0.0248966	0.00785922	-0.00416043	0	4481.77
2224	9.10958	4.31702	0.0726794	1.90288e-06	4.52186e-06	0.0302558	-0.00264726	-0.0052085	0	4585.45
2227	3.1424	6.39764	0.0607879	2.74174e-07	1.34886e-05	0.00434509	-0.00180286	-0.00161382	0	7085.45
2231	8.4187	12.4729	0.067214	-5.65192e-07	2.05975e-05	-0.0632716	-0.00625932	-0.0118926	0	6214.63
2232	6.09748	14.1789	0.0537277	1.20906e-05	1.36428e-05	-0.106515	-0.00215133	-0.000857601	0	3190.14
2234	14.89	9.47808	0.0660671	1.4249e-05	-5.25158e-07	0.010839	0.00768673	-0.0236027	0	8057.6
2237	4.67856	2.55372	0.0623698	-3.67224e-06	2.00793e-06	0.0136646	-0.00122988	-0.000963549	0	6569.91
2238	18.0567	4.13141	0.067488	1.29232e-06	-5.09175e-06	-0.030231	0.00413781	-0.00539165	0	15718.4
2242	11.2253	8.31261	0.070586	2.58806e-06	-2.96791e-07	-0.0172473	-0.00227623	-0.0167653	0	13628.6
2245	6.47252	12.4945	0.0697635	9.73162e-06	1.20896e-05	-0.0988719	-0.00453895	-0.00372785	0	5635.29
2246	18.9903	7.26287	0.0607177	1.39453e-05	-5.76943e-07	0.252002	0.00872851	-0.0088292	0	9046.62
2247	15.3798	14.2045	0.0515318	2.07068e-05	-6.65775e-07	0.713844	0.00865165	-0.036773	0	34358.5
2249	6.60831	2.9416	0.060063	-1.84877e-06	-1.66233e-06	-0.0230935	-0.00199523	-0.00180964	0	8719.07
2253	20.9451	8.51719	0.060002	1.71974e-05	-1.11239e-05	-0.00385126	0.00886879	-0.00477926	0	4031.32
2255	9.83518	12.7099	0.0504562	2.68127e-06	3.3551e-06	-0.556448	-0.00688237	-0.0211352	0	1350.66
2261	18.6802	5.19643	0.0701284	1.56164e-06	-3.89679e-07	0.0201417	0.00602531	-0.00615607	0	8225.52
2262	14.755	7.65426	0.0748774	7.1262e-07	6.04148e-08	0.0270117	0.00548103	-0.0169862	0	10175.1
2265	21.5648	10.0383	0.0611503	5.08614e-06	4.8285e-06	-0.0543214	0.00858945	-0.00290274	0	2985.06
2266	3.99941	4.42993	0.05307	-1.76221e-06	1.7568e-05	0.00809004	-0.00183003	-0.00173075	0	4649.45
2267	19.5965	6.18952	0.0741421	-5.77509e-07	-1.00172e-06	0.0448768	0.00707755	-0.00684262	0	6096.58
2269	15.3897	14.3165	0.0612254	2.02508e-05	-2.50305e-07	0.741715	0.00789082	-0.0369873	0	20728.5
2272	2.86395	11.3147	0.0595025	8.21215e-06	3.55854e-05	0.0375941	-0.00165787	0.000832607	0	2896.51
2273	7.04955	15.1074	0.0526431	1.00457e-05	8.78097e-06	-0.143789	-0.000818103	-0.00241805	0	511.681
2274	3.27435	8.12333	0.0651498	4.32518e-06	1.65009e-05	-1.38554e-06	-0.00227176	-0.00138152	0	3453.85
2275	8.18262	10.0035	0.0652568	5.19454e-06	8.74e-06	-0.0693095	-0.00565227	-0.0109858	0	19417.9
2277	7.54951	15.9235	0.073526	-6.43701e-06	1.4424e-05	-0.222458	0.0017342	-0.00306376	0	1181.94
2279	16.261	6.81249	0.0583177	2.54115e-06	2.6019e-06	-0.0578301	0.00643923	-0.0133063	0	16717.3
2281	19.8136	7.00514	0.0543351	8.38025e-06	-1.23222e-05	0.118375	0.00825588	-0.00705421	0	5787.26
2282	20.0702	5.6906	0.0604616	2.50544e-06	-4.83992e-06	0.033853	0.00607365	-0.00561461	0	2661.39
2283	8.48961	3.55219	0.0699421	3.9455e-07	-5.03709e-07	0.00497188	-0.00218267	-0.00379772	0	8441.56
2286	9.83478	1.32998	0.0583055	-1.15125e-06	-6.24633e-08	0.00801468	-0.000202553	-0.000384627	0	13068.8
2287	25.045	5.93997	0.0666688	5.46746e-08	-6.18584e-06	-0.00483612	0.00254405	-0.00101227	0	7458.26
2289	7.44287	14.9431	0.060388	5.97726e-06	7.91136e-06	-0.192046	-0.00116286	-0.00391867	0	1418.06
2291	13.2861	10.9425	0.0533603	1.97354e-05	-1.93027e-06	-0.121842	0.00379667	-0.031273	0	26331.3
2293	16.6446	14.9039	0.0502877	1.73164e-05	2.60992e-06	0.514414	0.00217528	-0.022259	0	2987.83
2294	19.8278	9.82574	0.0526701	1.75486e-05	3.49814e-07	0.0403888	0.0110641	-0.00737161	0	3735.57
2295	7.66371	7.08208	0.0603533	4.75682e-06	2.60748e-05	-0.135596	-0.00482557	-0.00692364	0	15917.3
2296	15.2425	13.2479	0.0701527	1.91315e-05	-3.72766e-06	0.226765	0.0133126	-0.0351763	0	19623.1
2298	6.3211	9.49504	0.0528443	6.58368e-06	1.54266e-05	-0.0584702	-0.0048837	-0.00503351	0	9700.21
2305	17.5132	6.52651	0.0596992	1.0101e-05	-2.78395e-06	0.110658	0.00739698	-0.0101219	0	18977.1
2309	11.9335	14.4519	0.0508868	1.49457e-05	-1.33191e-05	-0.508068	-0.00397592	-0.0464613	0	9946.34
2311	13.363	6.46098	0.0556784	7.56515e-06	-4.79792e-06	0.139794	0.00193541	-0.0133015	0	17559.8
2312	25.6521	1.76762	0.0650968	-1.7175e-07	-3.67605e-06	-0.00455726	0.000355935	-0.000396028	0	3752.78
2315	5.7003	2.29851	0.0637494	-1.75145e-06	-3.51928e-07	0.0310791	-0.00130757	-0.00107229	0	7609.77
2316	16.237	2.00913	0.0581378	3.80165e-08	-4.20463e-06	-0.0453916	0.000807618	-0.00168705	0	664.771
2318	24.7279	8.92554	0.0508462	7.54153e-06	-8.91942e-06	-0.0149469	0.00305632	0.00128086	0	4381.25
2321	4.17279	1.60939	0.0619402	1.18919e-07	5.13669e-06	0.0125303	-0.000502945	-0.000488183	0	3514.36
2324	7.06686	12.2108	0.0699409	7.88683e-06	1.6502e-05	-0.0510848	-0.00568487	-0.00599399	0	1938.74
2326	13.3258	1.09663	0.0587349	-8.8258e-08	7.70798e-08	-0.0434881	1.30137e-05	-0.000181957	0	6533.19
2334	12.5177	11.9132	0.0559514	2.11829e-05	-9.2549e-06	-0.238349	0.00193618	-0.0360943	0	27540.8
2335	17.9377	7.62254	0.0727081	2.20413e-06	7.92152e-07	0.0229409	0.00878253	-0.0115665	0	15476.4
2340	15.5153	6.12102	0.0539369	6.60761e-06	8.03676e-07	0.0298642	0.0041971	-0.0111262	0	7206.38
2341	16.0755	5.55084	0.0566488	2.21756e-06	-2.51457e-07	0.0845112	0.00420068	-0.0100188	0	13724.7
2344	9.2125	7.28751	0.0606522	1.88389e-07	1.2785e-05	-0.0812054	-0.00445452	-0.0107742	0	5784.81
2346	4.21774	10.5624	0.0711426	1.12914e-05	3.45847e-05	-0.018703	-0.00322775	-0.00111386	0	2922.32
2348	12.0689	7.07684	0.0740875	5.05236e-06	2.6442e-07	0.0966985	-0.00108122	-0.0140937	0	14866.9
2350	9.3501	10.0158	0.0551077	1.00763e-05	9.64045e-06	-0.0541056	-0.00534009	-0.0156394	0	6574.96
2353	9.55825	7.39887	0.0510137	1.83551e-06	6.78812e-06	-0.119843	-0.00442898	-0.0115349	0	9138.67
2356	21.5183	5.2437	0.0638932	8.457e-06	-8.86798e-06	-0.0176662	0.00506075	-0.00354807	0	12223.4
2358	14.3132	4.90747	0.0696637	5.97428e-06	-2.99035e-06	0.0217338	0.00167207	-0.00895222	0	17602.8
2361	2.08611	11.0219	0.0535754	2.00906e-06	1.50973e-05	-0.0137902	-0.00111377	0.000934359	0	2193.69
2368	12.5369	2.93325	0.0668108	-6.0845e-07	1.33842e-06	-0.00109384	-0.000511639	-0.00371636	0	15588.7
2370	11.5858	11.3303	0.0735153	1.13111e-05	5.8996e-07	-0.148559	-0.00237711	-0.0298169	0	4872.43
2371	11.2198	9.50027	0.0613514	2.96046e-06	2.96404e-07	-0.0709984	-0.00339462	-0.0204724	0	16736.1
2379	14.2514	6.4905	0.0725748	1.14554e-05	-1.70024e-06	0.000673056	0.00224563	-0.0131079	0	15930.3
2380	5.95346	11.5814	0.0665929	6.33714e-06	7.82436e-06	-0.0258702	-0.00459345	-0.00331811	0	7122.21
2382	12.0623	10.4462	0.0707681	1.62298e-05	-2.32092e-06	-0.165615	-0.000908212	-0.0275671	0	10896.1
2384	6.43421	10.8938	0.0637568	4.22941e-06	9.89159e-06	-0.0525596	-0.0052567	-0.00500897	0	2715.64
2387	2.48583	3.16075	0.0625973	3.64272e-06	5.47416e-06	0.00622764	-0.000748082	-0.000989068	0	3492.23
2388	26.7675	4.83817	0.0582703	-1.81461e-08	-8.33034e-06	0.00748127	0.000211938	-0.00088499	0	6565.12
2390	7.41455	9.10017	0.0739495	1.02847e-05	1.24229e-05	-0.00524926	-0.00533663	-0.00797353	0	7411.62
2394	9.47206	5.98832	0.063719	7.27958e-07	8.2038e-06	-0.0500511	-0.0039139	-0.00835744	0	10803.3
2395	6.42321	4.36553	0.0721006	-1.4916e-06	5.06562e-06	-0.0534912	-0.00286327	-0.00316408	0	6272.78
2398	7.35624	7.23835	0.0608078	5.14017e-06	3.02582e-05	-0.00322374	-0.00460258	-0.00644874	0	12601.8
2399	15.5391	3.37838	0.0681613	3.58363e-06	-3.91323e-06	0.202329	0.00177395	-0.00468514	0	15811.7
2402	21.5955	5.5041	0.0629719	9.81848e-06	-9.61921e-06	-0.0346699	0.00541177	-0.00369148	0	3452.4
2405	4.44624	2.12904	0.0603419	-2.48009e-06	3.1827e-06	0.01985	-0.000979934	-0.000783421	0	5067.83
2406	8.64507	12.3804	0.0702981	-1.55251e-06	1.64988e-05	-0.122904	-0.00631721	-0.0132741	0	9291.49
2408	1.97885	11.9003	0.072198	-1.09538e-06	1.85892e-05	0.0287693	-0.000828564	0.00166878	0	1401.6
2409	16.0335	3.46276	0.0548437	1.55575e-06	-4.59632e-06	-0.0753596	0.00259131	-0.00479771	0	8419.58
2410	6.95086	8.6368	0.0731671	1.71308e-05	1.16145e-05	-0.0599421	-0.00537642	-0.00618107	0	8256.41
2412	14.9777	8.25513	0.0660838	2.26505e-06	-7.78273e-07	-0.0575006	0.00613232	-0.0195941	0	16601
2413	24.1088	9.83478	0.0633198	1.04299e-05	-6.93323e-06	0.0479181	0.00384046	0.00175119	0	5091.35
2414	3.24232	9.74852	0.0655325	7.87107e-06	2.93646e-05	-0.0799038	-0.00239599	-0.000641637	0	3150.14
2416	26.6369	8.29597	0.0670519	4.729e-07	-1.27336e-05	-0.00238375	0.00083753	0.00143325	0	5632.91
2418	19.0972	12.6307	0.0748337	9.13902e-06	-3.03387e-07	-0.0242621	0.01032	-0.00914319	0	1671.92
2419	15.7833	1.561	0.06078	2.94744e-07	3.66315e-07	0.131412	0.000253942	-0.00112458	0	7108.61
2421	6.36306	4.77021	0.0589809	1.69755e-06	1.16695e-05	0.0378402	-0.00331484	-0.00340627	0	7725.98
2422	18.1887	7.25531	0.0667608	1.25703e-05	-1.40526e-06	0.101647	0.00865346	-0.0103597	0	14082.1
2428	8.68534	2.51379	0.0660104	1.13308e-06	-2.18576e-06	-0.0129324	-0.0015272	-0.00235004	0	5061.74
2429	7.00919	8.50391	0.0719609	1.39622e-05	9.65804e-06	-0.0490434	-0.00538049	-0.00624058	0	5342.08
2430	10.7335	12.8302	0.0598949	1.49682e-05	-3.92933e-06	-0.301177	-0.0051379	-0.0282843	0	2993.56
2431	19.8772	7.55843	0.0554951	1.45618e-05	-1.40498e-05	0.0627926	0.00900315	-0.00685888	0	5455.53
2432	15.5061	12.7365	0.0599871	1.97775e-05	-5.71508e-06	0.340612	0.0114815	-0.0334252	2	98561.9
2433	25.4705	8.24954	0.0537927	3.97529e-06	-1.04617e-05	-0.0845886	0.00226744	0.000859987	0	7981.26
2434	22.104	3.43678	0.0701964	7.16702e-07	-3.21295e-06	-0.000336182	0.00301862	-0.00203421	0	7599.08
2436	1.89295	2.05938	0.0618098	2.30814e-06	-1.32647e-06	0.0122791	-0.000255182	-0.000564411	0	3481.01
2439	9.29924	8.19926	0.0738319	2.65692e-06	1.07775e-05	-0.0166037	-0.00504563	-0.0121427	0	15330.1
2440	14.2504	14.8672	0.0568134	1.39312e-05	-5.21739e-06	0.738142	0.0078136	-0.053152	0	83382.5
2442	8.8866	8.09807	0.0747456	1.60768e-06	1.32698e-05	-0.113941	-0.00506012	-0.0107846	0	4693.41
2443	13.6893	1.55263	0.0748077	-1.29136e-07	5.47396e-08	0.0767882	7.57563e-05	-0.000959795	0	6923.73
2444	3.35048	12.0177	0.0741806	9.60598e-06	4.31522e-05	-0.0105804	-0.00175372	0.000921917	0	1690.41
2445	1.31772	8.67442	0.0699092	7.2907e-08	1.38349e-05	-0.0493416	-0.000406776	-0.00060152	0	2318.23
2447	25.6239	4.6991	0.0523917	4.15684e-07	-5.68009e-06	-0.0539362	0.00140874	-0.00113991	0	6275.14
2449	19.1905	7.53134	0.0683783	1.48033e-05	-4.58476e-06	0.0859029	0.0087967	-0.00841149	0	9352.09
2453	9.14508	4.00451	0.0667304	4.2665e-07	4.20298e-06	0.0923658	-0.00255111	-0.00474608	0	8278.19
2454	13.4708	13.8124	0.0626547	2.55947e-05	-1.07962e-05	0.0574309	0.00904122	-0.0535911	0	45953
2455	7.02979	2.60289	0.0655008	1.9425e-07	-3.28783e-07	0.0162839	-0.00167589	-0.00179108	0	11531.6
2461	13.4441	1.78455	0.0590245	-6.61356e-07	2.02135e-07	-0.0161595	1.48099e-05	-0.00136019	0	13462.3
2465	5.73323	12.6666	0.0587779	1.23558e-05	8.61129e-06	-0.0886164	-0.00362293	-0.0015881	0	2553.7
2468	20.5374	8.58244	0.0570844	1.94318e-05	-1.12772e-05	0.118692	0.00969903	-0.00540811	0	2121.79
2470	26.0095	1.27431	0.053189	1.69213e-08	-1.07351e-06	-0.0239222	0.000122128	-8.94209e-05	0	925.108
2471	22.5748	5.28459	0.0616939	5.0938e-06	-6.96597e-06	-0.00729603	0.00436835	-0.00240966	0	3158.69
2472	16.265	5.54695	0.0664956	1.89383e-06	1.04036e-06	-0.0373073	0.00440474	-0.00981854	0	12883.7
2473	25.063	6.23528	0.0736829	2.59563e-08	-6.56095e-06	-0.0012736	0.0027607	-0.000616286	0	2845.72
2474	13.0412	2.29108	0.0645678	-1.66118e-06	3.83521e-07	0.00130183	-6.10543e-06	-0.00231736	0	5667.47
2477	18.4492	6.25549	0.0711376	2.42605e-06	-3.49441e-06	-0.0710816	0.00698504	-0.00838827	0	10528.9
2478	17.5215	13.353	0.0719113	1.59937e-05	-4.44431e-06	0.385672	0.00945583	-0.0167176	2	15971.1
2480	7.12792	14.5397	0.0740197	2.0699e-05	1.6962e-06	-0.170696	-0.00189871	-0.00332374	0	2546.09
2482	20.0864	1.53022	0.0692865	-2.45359e-07	-2.84365e-06	-0.107839	0.00112076	-0.000739706	0	13722.9
2484	17.1171	11.7715	0.0639397	1.72945e-05	-3.7767e-06	0.0341195	0.0116724	-0.0195706	0	19839.3
2485	11.6627	10.3197	0.0636628	1.06359e-05	-1.39194e-06	0.0324794	-0.00252097	-0.0259637	0	7707.51
2487	19.9713	10.6485	0.0733322	1.05374e-05	-5.63145e-06	0.0926439	0.0100903	-0.00678366	0	7349.84
2495	8.54647	12.8179	0.0718119	1.60358e-06	2.16545e-05	-0.147421	-0.00581254	-0.0126564	0	2283.31
2497	14.4725	2.79823	0.0722134	1.21481e-06	-1.24398e-06	-0.0571282	0.000727849	-0.00310142	0	6719.5
2500	4.52657	12.7699	0.0635261	5.24537e-06	2.80151e-05	-0.0169735	-0.00252682	0.000479641	0	2053.63
2501	11.6319	13.3091	0.0659452	2.69476e-05	-9.69662e-06	-0.583665	-0.00330033	-0.038828	0	5707.72
2506	10.0732	1.23657	0.0742233	-8.53393e-07	1.31115e-07	0.00324987	-0.000345695	-0.000427538	0	9615.79
2508	1.72315	9.67082	0.0577928	1.53655e-06	1.21947e-05	-0.00763334	-0.000605161	0.00016293	0	4051.01
2512	26.3132	5.84822	0.0684706	-1.10081e-06	-7.43951e-06	-0.0157383	0.000825593	-0.000714044	0	3667.76
2520	26.8883	4.01365	0.0600471	-3.21969e-07	-9.02955e-06	0.0327968	7.77549e-05	-0.000798876	0	4912.97
2521	11.7098	8.3673	0.0671228	4.82728e-06	2.43269e-06	-0.134324	-0.00164408	-0.0183257	0	10871
2522	6.38695	10.6772	0.0505069	3.91474e-06	6.47974e-06	-0.0392903	-0.00512225	-0.00497005	0	10959.3
2524	8.5597	14.9082	0.0683711	6.3802e-06	1.32619e-05	-0.220697	-0.0012937	-0.00919402	0	1044.88
2527	4.18857	13.1531	0.0676259	2.60669e-06	2.60671e-05	-0.0387918	-0.00197757	0.00137581	0	2682.72
2529	9.98876	5.29584	0.0564906	3.06833e-06	4.06936e-06	-0.0715892	-0.00317111	-0.00785853	0	7271.94
2534	3.24156	1.25542	0.0525106	1.91083e-06	-5.61411e-08	0.0147358	-0.000107505	-8.65505e-05	0	1011.77
2540	6.40933	15.2774	0.0699727	3.85926e-06	-1.56212e-06	-0.101178	-0.000586666	-0.000339748	0	302.341
2542	19.859	4.21493	0.0741047	8.66408e-06	-7.49698e-06	0.02705	0.00462257	-0.004267	0	7674.62
2543	17.369	4.18197	0.0693852	-6.92144e-08	-4.23119e-06	0.0591296	0.0040259	-0.0061509	0	15414.6
2544	4.46717	8.52676	0.0541364	9.61382e-06	3.53624e-05	-0.0699688	-0.00350605	-0.00212325	0	4688.52
2545	2.32072	3.8454	0.0731358	4.94796e-06	1.25299e-05	-0.0423378	-0.00083323	-0.00125297	0	3479.76
2546	7.08171	3.10476	0.0685679	-1.68423e-07	4.49162e-08	0.0199462	-0.0021201	-0.00227154	0	10640.1
2549	1.05704	1.38536	0.056359	-7.45433e-07	-8.46316e-06	0.0181961	-2.40669e-05	-0.000222413	0	854.99
2550	12.3356	10.9081	0.071738	1.58436e-05	-2.97934e-06	0.0706498	0.00038027	-0.0301053	0	22293
2553	3.1079	3.22976	0.0542609	8.91977e-07	8.96518e-06	0.0300072	-0.000998267	-0.00112232	0	7320.27
2554	6.45039	1.07418	0.0677389	1.05873e-06	-1.21036e-06	0.0312552	-0.000120536	-0.000294511	0	4320.29
2555	24.1248	4.55931	0.0747019	7.90741e-06	5.98172e-06	0.0140339	0.00255526	-0.00143638	0	5592.33
2557	1.92924	6.66188	0.0585991	-1.64059e-07	1.68208e-05	0.013573	-0.000853425	-0.00120745	0	3804.95
2560	19.3514	11.9542	0.0565641	1.62223e-05	1.02047e-06	0.218385	0.0102887	-0.00888035	3	10441.9
2561	26.1787	3.86835	0.0702159	-5.43912e-07	-6.21823e-06	-0.0263292	0.000761344	-0.000919043	0	1043.22
2562	24.1453	4.38502	0.0569687	3.20449e-06	8.13087e-06	-0.0170454	0.00247259	-0.00137321	0	4640.42
2564	10.0567	11.7126	0.0642982	3.70901e-07	5.84385e-06	-0.0710534	-0.00542263	-0.0212051	0	13908.5
2566	12.8639	3.08581	0.0665183	-2.37486e-07	1.4063e-06	0.0390043	-0.000268161	-0.00426324	0	5725.53
2571	1.43808	4.09878	0.0571145	2.47945e-06	7.93235e-06	0.00372718	-0.000361083	-0.00109457	0	5247.47
2572	2.62736	1.58489	0.0571337	3.76638e-06	-1.94837e-07	-0.0241079	-0.000232659	-0.000389255	0	2618.81
2574	13.267	9.16814	0.0698162	8.03462e-06	1.04888e-07	-0.00701403	0.00268465	-0.0227649	0	10985.4
2579	20.3464	5.57721	0.0506038	4.66677e-06	-6.23271e-06	0.239595	0.00588592	-0.00494646	0	5083.19
2584	3.85884	8.77285	0.0588989	2.54068e-06	3.09641e-05	-0.0205171	-0.00286687	-0.00155634	0	8723.42
2590	5.30453	12.0062	0.074053	9.36557e-06	1.57421e-05	-0.0817841	-0.00375999	-0.00140642	0	4489.88
2593	25.168	6.96714	0.0685641	1.19392e-06	-8.15123e-06	0.00890992	0.00255068	-0.000223753	0	1598.99
2594	10.8543	8.14343	0.0738624	2.64908e-06	-3.89319e-07	0.0481184	-0.00292878	-0.0160229	0	12115.9
2599	21.9452	9.02739	0.0634557	1.86653e-05	-1.14316e-05	0.107631	0.00786607	-0.00256965	0	12019.4
2601	10.2079	9.23893	0.0744389	1.06536e-06	8.22622e-07	-0.205159	-0.00474604	-0.0168809	0	15740.2
2603	1.00937	5.20494	0.0689208	2.75003e-07	1.96502e-05	-0.0161173	-8.87967e-05	-0.00109246	0	2588.9
2607	25.5416	2.46657	0.0665756	-1.61699e-07	-5.83038e-06	0.00481339	0.00072667	-0.000710139	0	4456.7
2613	5.4205	6.15808	0.0678388	8.04932e-07	8.33559e-06	0.00991674	-0.00321488	-0.00324027	0	3410.24
2615	14.8248	2.68058	0.0554674	1.21478e-06	-2.35508e-06	-0.100472	0.000838463	-0.00295358	0	10948.1
2617	15.6268	11.6032	0.074997	2.03721e-05	-3.91176e-06	0.339619	0.0125421	-0.0288901	0	17565.2
2618	24.7236	9.92967	0.0728359	1.01146e-05	-8.74061e-06	0.00618617	0.00277655	0.0024339	0	3047.26
2622	17.268	4.54321	0.062101	-4.22257e-07	-2.38042e-06	0.0295936	0.00405376	-0.00679269	0	12886.8
2624	17.69	4.04517	0.0677412	-2.61921e-08	-5.68495e-06	0.055907	0.00422687	-0.0056354	0	3673.98
2625	5.79331	8.55855	0.0678276	1.50769e-05	2.39611e-05	-0.0331682	-0.00431741	-0.00409048	0	7644.6
2626	21.5422	2.82781	0.0741911	2.74562e-07	-3.75959e-06	0.013291	0.00268441	-0.00198383	0	9107.71
2628	6.58991	5.01756	0.0588028	-3.78033e-07	1.34417e-05	-0.0515283	-0.00328634	-0.00374398	0	3868.39
2631	8.16875	1.22331	0.0701893	-2.96164e-07	1.943e-06	-0.0451181	-0.000211723	-0.0004402	0	6460.74
2632	18.8548	12.661	0.0689094	9.46421e-06	-4.61592e-06	-0.0659937	0.0108117	-0.00986432	0	858.172
2635	5.96437	3.73654	0.0582039	5.45345e-06	-2.32431e-06	-0.0309076	-0.00222241	-0.00229557	0	2836.49
2636	16.6324	3.95619	0.0710906	3.3665e-06	-5.86846e-06	0.0679812	0.00322235	-0.00544132	0	13011.1
2642	10.061	11.9684	0.0587005	6.55063e-08	4.57282e-06	-0.0848984	-0.0060059	-0.021538	0	13935.1
2644	23.0924	1.46709	0.0747931	-1.14904e-06	-3.31532e-06	-0.00458118	0.000518559	-0.000234451	0	3776.13
2655	14.8245	5.4543	0.0716755	7.91351e-06	-4.10319e-07	-0.0371932	0.00270232	-0.0102386	0	11210.9
2656	12.694	7.11427	0.0664699	7.33057e-06	-2.17168e-06	-0.0673759	0.000708984	-0.0151151	0	24829.9
2658	6.58848	14.3568	0.0588774	1.49057e-05	9.18394e-06	-0.122666	-0.00211006	-0.00199227	0	1984.25
2665	23.4404	7.33794	0.063709	6.64162e-06	-9.40563e-06	-0.00854176	0.00520656	-0.00143042	0	7935.09
2666	11.8333	2.88718	0.0722858	-6.14736e-07	1.61796e-06	0.029689	-0.000645056	-0.00335493	0	8504.91
2667	12.0503	9.89593	0.0592992	9.53616e-06	-5.64227e-07	-0.124382	-0.000976928	-0.0251622	0	11051.6
2668	18.0046	13.3481	0.0661342	1.60009e-05	-3.95427e-06	0.352504	0.00951418	-0.0135565	2	12287.5
2669	7.59066	2.57	0.0631579	-3.30439e-07	2.3083e-06	0.0248296	-0.00149461	-0.00186306	0	5669.74
2671	11.1534	10.7775	0.0588925	8.53813e-06	8.9649e-07	-0.370455	-0.00294594	-0.0250106	0	29837
2672	9.16929	1.01362	0.0578116	-3.21685e-07	6.28531e-07	-0.0271428	-1.38326e-05	-0.000127364	0	6282.2
2673	3.5533	15.619	0.0526446	2.80517e-06	1.22689e-05	-0.0532517	-7.53271e-05	0.00342538	0	250.642
2674	6.89056	1.62987	0.0705746	1.79497e-06	-1.64727e-06	0.271212	-0.000925784	-0.000372357	0	564.51
2675	9.22636	14.6146	0.0725244	1.43777e-05	1.05374e-05	-0.303097	-0.0022666	-0.0137733	0	3026.42
2676	15.6153	10.274	0.052877	2.48799e-05	-2.03897e-06	0.00995789	0.010724	-0.0247947	0	26580.4
2678	25.2283	3.6908	0.0659721	2.78145e-06	-4.06278e-06	-0.00983122	0.00138502	-0.0010612	0	6258.47
2679	16.2759	9.04899	0.0544844	7.81344e-06	-2.50748e-06	-0.0312125	0.0102329	-0.0186105	0	7847.86
2682	16.3098	11.1308	0.0688884	1.73265e-05	-4.1188e-06	0.333414	0.0142609	-0.0237278	0	11348.5
2684	19.0354	2.18153	0.0646644	-5.74354e-08	-3.09403e-06	0.0458034	0.00184722	-0.00190497	0	6562.57
2691	2.15677	9.60703	0.0533263	5.86914e-06	1.65631e-05	-0.0108613	-0.00102248	-0.000198436	0	4899.14
2695	20.4439	6.55889	0.0658857	4.16397e-06	-1.18691e-05	0.193302	0.00722178	-0.00567604	0	6338.79
2698	4.17108	5.69514	0.0602325	1.40142e-06	2.28066e-05	0.0192002	-0.00242939	-0.00193806	0	6441.2
2699	22.121	4.71374	0.0665646	4.61247e-06	-5.70803e-06	0.0437973	0.00429906	-0.00273298	0	1315.18
2701	19.8713	8.15925	0.0633157	1.94711e-05	-1.27855e-05	-0.0489153	0.00981355	-0.00740848	0	5263.29
2704	4.62956	15.3439	0.0656311	3.04092e-06	4.73017e-06	-0.0493886	-0.000490827	0.00252936	0	860.446
2712	13.0757	1.10043	0.0669623	-9.71763e-08	2.04707e-07	-0.00099428	-2.07252e-05	-0.00025653	0	675.709
2713	10.9311	13.0832	0.0614398	2.07941e-05	-5.89426e-06	-0.701741	-0.00498892	-0.0296322	0	8293.35
2714	5.26665	4.88211	0.0503877	-4.28665e-06	1.62684e-05	0.011828	-0.00264653	-0.00278847	0	8370.81
2715	15.1198	12.5982	0.0602846	2.01835e-05	-6.80535e-06	0.306877	0.0122075	-0.0356424	0	41694.3
2716	17.5412	9.82914	0.0628048	1.49926e-06	-1.52132e-06	0.185446	0.0126013	-0.0160999	4	8296.55
2717	7.99375	11.6208	0.0635505	8.25906e-06	1.42975e-05	-0.136197	-0.00636513	-0.0106469	0	4933.18
2720	10.1752	12.7866	0.0742319	6.99883e-06	3.11538e-06	-0.400806	-0.00608221	-0.0242296	0	6277.77
2722	10.3437	8.88901	0.0737258	3.50341e-06	-1.50611e-08	-0.0749184	-0.00473305	-0.0160461	0	6645.87
2729	19.4465	6.51527	0.0523888	4.06862e-06	-5.11956e-06	-0.015552	0.00736081	-0.00727867	0	13107
2730	8.46588	1.88174	0.0614134	-2.97696e-07	-2.96346e-07	0.052419	-0.000861735	-0.00120567	0	13193.3
2732	9.6622	11.8678	0.0657718	-2.5008e-06	9.89491e-06	-0.21516	-0.00616528	-0.0190142	0	17371.6
2736	6.58139	5.5297	0.0736461	-7.97731e-08	2.79908e-05	0.0431305	-0.00373515	-0.00404073	0	9331.76
2746	6.66258	15.7047	0.0608699	-2.65677e-06	-2.89031e-06	-0.152066	0.000323897	-0.000614226	0	909.766
2748	2.85952	14.4195	0.0694119	1.74077e-05	1.45183e-05	-0.0290073	-0.000696693	0.00320461	0	623.185
2750	9.19486	4.79554	0.055895	8.0176e-07	7.40653e-06	-0.100867	-0.00309404	-0.00636955	0	6668.9
2752	2.86222	12.3823	0.0733363	7.24618e-06	3.9552e-05	-0.0235561	-0.00147546	0.0015481	0	2140.8
2753	23.3442	3.55545	0.0657852	2.78644e-06	1.46209e-06	-0.0102256	0.00256733	-0.00161682	0	8466.11
2754	17.8251	13.9308	0.064088	1.7216e-05	-7.96907e-06	0.322448	0.00809181	-0.0135776	0	6742.57
2755	23.1136	5.54133	0.0527168	2.9018e-06	-8.38903e-06	0.0883205	0.00441966	-0.00236531	0	2951.91
2756	16.8523	2.13031	0.0537767	7.6524e-07	-1.07629e-06	0.115122	0.00113851	-0.00225485	0	14620.5
2765	2.68442	1.3589	0.073603	3.5595e-06	-4.18269e-07	0.00814114	-0.000130627	-0.000120432	0	1297.17
2767	15.0918	12.982	0.0741864	1.94429e-05	-6.33207e-06	-0.364333	0.0112504	-0.0357981	0	19476.3
2768	1.99272	1.84534	0.0647132	3.79133e-06	-2.12506e-06	0.00963688	-0.000214461	-0.000443773	0	2708.34
2778	12.7224	5.12163	0.0521553	6.76998e-06	8.76381e-07	0.0700937	-0.000748194	-0.00894107	0	1397.07
2780	2.13098	2.30076	0.0549816	3.29515e-06	1.34138e-06	0.00657252	-0.000415572	-0.000710551	0	2760.34
2781	6.55509	7.37713	0.0682361	-2.67724e-07	2.7213e-05	-0.0355619	-0.00419442	-0.00506203	0	3259.87
2783	7.68061	2.22546	0.0720895	1.66102e-06	5.16407e-07	-0.00461479	-0.00144298	-0.0015895	0	5439.06
2792	18.7838	11.583	0.0652318	1.82066e-05	-1.77991e-06	0.143195	0.0115304	-0.0111015	0	10231.7
2793	26.7372	3.82498	0.0677559	-7.20759e-07	-8.24765e-06	0.00864853	0.000206258	-0.000861977	0	6305.68
2795	8.67502	1.91958	0.0580409	-8.38033e-07	-2.04935e-07	-0.0421562	-0.00101049	-0.00145122	0	7946.25
2799	21.4239	8.34029	0.0597477	1.6349e-05	-1.04545e-05	-0.0749815	0.00827823	-0.00413446	0	11246.3
2803	15.8927	8.27583	0.0729599	3.24926e-06	-2.8851e-06	-0.11416	0.00840049	-0.0178973	0	5719.49
2806	4.02003	2.07372	0.07132	2.41486e-06	4.23357e-06	-0.00859892	-0.000768868	-0.000611356	0	4851.86
2807	17.9016	9.50993	0.0627087	2.49593e-05	8.11615e-06	0.0887209	0.0130049	-0.014663	0	23131.1
2808	2.11317	2.95624	0.0635964	3.28575e-06	5.09275e-07	-0.0024514	-0.00053751	-0.000896725	0	6167.81
2811	15.8821	10.9807	0.0715724	1.73242e-05	-4.73342e-06	0.314674	0.0150691	-0.0262073	0	9689.15
2812	1.28298	12.9753	0.0743766	-2.16761e-07	1.46326e-05	-0.0127307	-0.000184799	0.0028252	0	2080.56
2813	4.89619	8.37782	0.0657386	1.20159e-05	3.64737e-05	0.00286804	-0.00375275	-0.00270035	0	3746.33
2814	3.2077	7.09678	0.0693158	4.37805e-07	1.40897e-05	0.0147584	-0.00217449	-0.00165841	0	6772.65
2816	26.7235	6.63778	0.0573217	-2.53026e-07	-9.87985e-06	-0.117315	0.000472251	-0.000162304	0	5141.99
2819	22.3108	3.70419	0.0743753	1.53773e-06	-2.78625e-06	0.0137705	0.00313925	-0.00200914	0	3979.94
2820	7.5576	3.07788	0.055841	-8.34077e-07	2.82557e-07	-0.0288904	-0.00235547	-0.00236953	0	7994.94
2821	24.1926	8.89689	0.0537564	1.04029e-05	-7.95637e-06	0.0108199	0.00398665	0.000497183	0	9851.15
2823	19.3646	3.98205	0.0661366	7.29963e-06	-6.64851e-06	0.0951647	0.00431532	-0.00425348	0	10149.5
2824	19.9032	11.4084	0.0725433	1.74857e-05	1.88656e-06	0.0752629	0.0108297	-0.00680063	0	7122.49
2825	16.8863	4.5179	0.0587488	8.28278e-07	-2.70716e-06	-0.119454	0.00391213	-0.00670629	0	9027.41
2826	9.76718	11.3897	0.0607091	1.03017e-06	1.00801e-05	-0.125598	-0.00592316	-0.0194934	0	7989.21
2829	5.66677	4.79035	0.0526746	-4.18369e-06	1.83183e-05	-0.0449124	-0.00272016	-0.00286617	0	6646.4
2831	3.37981	11.7094	0.0654868	6.78325e-06	4.51129e-05	-0.0404539	-0.0020706	0.000664856	0	2206.16
2832	20.2793	4.95751	0.0675012	7.91332e-06	-6.55829e-06	0.0405948	0.00561577	-0.0047415	0	7545.7
2837	16.0149	9.03526	0.0510034	9.06123e-06	-3.6424e-06	-0.138054	0.00922445	-0.019712	0	24979.4
2838	24.0827	1.37289	0.0536185	-8.43356e-08	-3.15211e-06	0.00692218	0.00035891	-0.000228082	0	7087.83
2839	23.2989	2.95485	0.0650763	3.25721e-06	1.48265e-06	-0.00232813	0.00220545	-0.00137224	0	2063.27
2841	2.422	12.9475	0.0594728	5.41868e-06	2.0227e-05	-0.0512075	-0.00092473	0.00245266	0	3396.67
2846	14.0974	13.2829	0.0731068	2.3893e-05	-7.97288e-06	0.35929	0.0104263	-0.0455203	0	45609.5
2847	12.1982	15.157	0.0746318	5.77945e-06	-1.03183e-05	-0.568654	-0.00593923	-0.0553197	0	50042.8
2849	8.99606	14.7734	0.0742832	1.29019e-05	1.38892e-05	-0.243612	-0.00168167	-0.0120906	0	5168.22
2850	3.40702	7.78081	0.0737727	2.40728e-06	1.59699e-05	-0.0219748	-0.00236094	-0.00146318	0	6173.3
2853	16.0492	1.04552	0.0628026	1.036e-06	9.28089e-07	0.00150885	8.56823e-05	-0.000127715	0	6450.45
2857	20.9244	9.14224	0.0748862	2.30797e-05	-1.44518e-05	0.0264686	0.00931948	-0.00489639	0	9892.81
2859	3.88245	12.8159	0.0649238	5.32811e-06	2.85233e-05	-0.0451221	-0.00200831	0.00124108	0	2153.1
2860	8.00734	5.18853	0.0671221	-7.68228e-07	5.71686e-06	-0.0700317	-0.0037629	-0.00591389	0	2459.13
2862	11.7967	12.6109	0.059878	2.14593e-05	-5.19095e-06	-0.119606	-0.00209234	-0.0361698	0	9971.36
2863	21.6182	10.284	0.0734198	-4.14628e-06	3.89785e-06	0.0703688	0.00883177	-0.00278691	0	534.167
2866	7.58548	11.6959	0.0538422	9.73113e-06	9.41986e-06	0.0297111	-0.00599348	-0.00878255	0	7810.3
2867	2.65744	13.4783	0.0702486	1.16652e-05	1.41668e-05	-0.0241738	-0.000903678	0.00273531	0	1220.33
2868	10.6754	9.06631	0.0644821	3.34398e-06	-3.29315e-08	0.0285938	-0.0041655	-0.0176634	0	14970.6
2872	17.0633	13.0083	0.0667479	1.59809e-05	-5.07593e-06	0.36049	0.0119345	-0.0201116	0	5947.85
2875	20.0868	1.40554	0.0556815	1.69279e-08	-2.22376e-06	-0.148593	0.000583114	-0.000584678	0	10608.6
2876	5.01821	5.31364	0.0547601	-1.71894e-06	2.47365e-05	-0.0846772	-0.00264	-0.00282877	0	3061.11
2877	25.6854	5.29232	0.0514214	-5.63908e-07	-6.78769e-06	0.0134497	0.00152693	-0.00098479	0	12600.7
2878	25.2555	4.63793	0.0598194	2.41719e-06	-7.87885e-07	-0.0151629	0.00163114	-0.0011516	0	10861.4
2879	9.21959	5.02586	0.0590985	5.79426e-07	8.02302e-06	-0.0639217	-0.00327564	-0.00692925	0	13007.5
2887	20.7848	5.0664	0.0562426	1.08216e-05	-1.08706e-05	-0.0159168	0.0054192	-0.00409047	0	10498.3
2888	20.4486	10.2258	0.0692763	-1.03482e-05	-3.68211e-05	0.0810433	0.0107142	-0.00558431	0	6106.02
2892	16.1739	10.4957	0.0743418	1.50346e-05	-3.65584e-06	0.229281	0.0130614	-0.0237019	0	11043.7
2894	16.8619	12.7093	0.0545313	1.86281e-05	-4.25321e-06	0.0812866	0.0132499	-0.0216835	0	12433.8
2895	9.381	12.0747	0.0632702	-1.81169e-06	4.21305e-06	-0.240691	-0.00644963	-0.0176603	0	568.964
2896	21.3865	5.45368	0.0523499	9.4145e-06	-1.00059e-05	0.00897155	0.00538357	-0.00368035	0	5596.09
2897	5.13484	1.21693	0.0704047	-6.51942e-07	-3.33722e-08	0.0129193	-9.00937e-05	-7.56902e-05	0	3061.66
2901	22.3665	4.61482	0.0723136	3.59159e-06	-5.09059e-06	0.00219128	0.00404805	-0.00254925	0	5449.2
2902	5.33926	6.0556	0.0630612	-3.0461e-06	1.17812e-05	0.0130975	-0.00316906	-0.00320269	0	5790.74
2906	15.5552	4.75569	0.068947	3.45943e-06	-5.16092e-06	0.0180521	0.00279696	-0.00817997	0	5040.53
2910	1.88425	1.76357	0.0604401	2.97703e-06	-3.3111e-06	0.00770884	-0.000155179	-0.00040533	0	3688.21
2911	14.3136	2.54152	0.0522045	1.28777e-07	-3.6688e-07	0.139375	0.000152779	-0.00267182	0	11306.4
2912	18.6692	6.23567	0.0535535	3.53308e-06	-3.07972e-06	-0.0261579	0.00701407	-0.00822679	0	7630.8
2920	13.7925	12.8172	0.0592384	2.49003e-05	-7.34314e-06	0.177823	0.0074032	-0.044614	0	14795.5
2923	13.1906	13.8257	0.0623349	2.41857e-05	-1.22245e-05	-0.0461145	0.00849059	-0.0544423	0	49391.8
2924	5.59486	3.30403	0.0735957	-7.24731e-06	4.85336e-06	-0.0503768	-0.00204184	-0.00185019	0	3428.14
2925	16.0838	3.0744	0.0581516	3.61561e-06	-3.68552e-06	-0.0953098	0.00164516	-0.00378409	0	9570.9
2926	8.1206	11.817	0.0622085	5.19976e-06	1.38518e-05	-0.108023	-0.0061565	-0.0110221	0	3767.32
2927	8.42523	12.7832	0.0544523	2.12547e-06	2.16145e-05	-0.223188	-0.00594848	-0.0120335	0	2518.79
2928	9.95111	12.6966	0.0659661	4.48415e-06	4.0778e-06	-0.281044	-0.00664374	-0.0223186	0	18573.9
2931	6.17316	12.695	0.0641105	1.25729e-05	1.01743e-05	-0.100846	-0.00388737	-0.00268435	0	7200.68
2933	19.4243	1.72674	0.0538243	-1.14688e-07	-2.72229e-06	-0.0851414	0.00153198	-0.00126928	0	5949.14
2934	5.35743	9.88973	0.058369	8.71482e-07	1.47087e-05	-0.0236805	-0.00428468	-0.00311568	0	4515.26
2938	2.94758	11.7823	0.0513378	5.37164e-06	3.84833e-05	-0.0197329	-0.00167104	0.00101155	0	4987.45
2941	6.13528	8.68492	0.0560774	1.66879e-05	1.83901e-05	-0.013474	-0.00461584	-0.00494709	0	6250.53
2942	8.27652	14.3376	0.0508717	1.64448e-05	6.44806e-06	-0.158871	-0.00277075	-0.00865771	0	4289.68
2943	24.5807	1.75582	0.0702605	6.38334e-08	-5.02678e-06	0.0327725	0.00062097	-0.000446658	0	6811.04
2944	17.9245	8.64277	0.0725303	-4.9748e-06	-3.68008e-06	-0.0988927	0.0107039	-0.0133766	0	14011.8
2948	20.8743	3.56438	0.0577312	3.33314e-06	-4.78563e-06	-0.0537307	0.00362203	-0.00265495	0	7132.24
2949	18.3393	9.72681	0.0692693	5.54161e-06	2.83551e-07	0.0181442	0.0128148	-0.0126908	0	16783.4
2950	23.4419	5.59715	0.0709792	1.61122e-06	-8.49364e-06	-0.0071262	0.0039475	-0.00186361	0	6161.46
2951	8.51501	15.8096	0.0515405	3.76596e-06	1.18704e-05	-0.281658	0.00234137	-0.00766131	0	1352.89
2956	4.07941	2.3626	0.0598534	-4.00521e-06	3.80451e-06	-0.0236787	-0.00095768	-0.000793905	0	4782.44
2961	20.93	1.08843	0.0506925	-1.57785e-07	-7.08326e-07	-0.0365019	0.000197063	-1.86401e-05	0	3477.41
2962	19.351	7.00059	0.0655806	1.32937e-05	-7.28152e-06	0.0276536	0.00860387	-0.00775731	0	11949.6
2963	10.8287	11.7449	0.051657	3.93579e-06	3.76939e-06	0.0822458	-0.00412072	-0.027039	0	11667.4
2964	11.9384	14.2356	0.0683598	1.70023e-05	-1.15275e-05	-0.588945	-0.00357429	-0.0458798	0	26842.5
2967	5.93314	1.6911	0.0522099	2.07647e-07	-1.25946e-06	-0.0143616	-0.000668522	-0.000670142	0	5217.95
2969	11.3246	6.82352	0.0608028	4.07982e-06	-3.51827e-07	-0.0582382	-0.00236548	-0.0128854	0	4202.99
2972	3.4454	4.64429	0.0592143	-9.04789e-07	1.80801e-05	0.0030637	-0.00159596	-0.00149182	0	6395.8
2973	22.3628	3.58374	0.0569134	9.82923e-07	-2.78353e-06	-0.0399283	0.00306597	-0.0019915	0	3651.28
2981	18.1087	1.79846	0.0627607	-3.39994e-07	-1.95333e-06	-0.0971941	0.00156702	-0.00156643	0	8624.66
2982	4.73421	14.0282	0.0673547	3.48637e-06	2.78641e-07	-0.0544752	-0.00169648	0.00150172	0	689.249
2984	8.92011	1.90544	0.0616494	-1.03602e-06	-4.06717e-07	0.0358846	-0.000886785	-0.00150966	0	4839.69
2985	10.8041	12.7189	0.071635	1.53506e-05	-4.13894e-06	-0.203464	-0.00499122	-0.0286583	0	20358.7
2990	18.9563	7.72871	0.0561108	6.14357e-06	-6.11831e-06	0.19718	0.00910591	-0.00909244	0	4941.51
2995	15.0605	5.59069	0.0725077	8.37747e-06	-1.13503e-06	-0.0548042	0.00277513	-0.0105503	0	9327.66
2996	13.1681	3.5317	0.0503964	3.395e-06	7.6242e-08	-0.023223	9.31465e-05	-0.00499268	0	14084.7
3001	9.12062	8.05349	0.0631593	1.5978e-06	1.28108e-05	0.00985951	-0.00493154	-0.011299	0	11504
3006	6.27061	4.55576	0.0707038	3.05018e-07	8.73649e-06	-0.0204015	-0.002874	-0.00316105	0	8942.66
3010	6.09004	9.02477	0.0713026	1.40456e-05	1.48979e-05	0.0601389	-0.00481118	-0.00472902	0	5814.8
3012	17.233	1.53483	0.0725718	5.13209e-07	-1.60752e-06	0.0680102	0.000754499	-0.000862982	0	12111.5
3016	21.3426	2.10538	0.0572148	-6.48186e-07	-3.90896e-06	-0.0853453	0.00163738	-0.00130511	0	4043.15
3017	14.8329	15.3226	0.0543679	1.04665e-05	-2.72131e-06	0.0887027	0.00445438	-0.041592	0	8490.35
3022	20.5537	9.46782	0.0685965	2.80138e-05	6.96232e-07	0.0894293	0.0099179	-0.00565343	0	2982.36
3025	9.61269	3.22989	0.0628959	-1.09385e-06	1.3441e-06	0.056063	-0.0016947	-0.00409102	0	11141.7
3027	6.29351	14.2787	0.0614593	1.43344e-05	8.49843e-06	-0.0976683	-0.00209903	-0.00113505	0	2169.11
3028	2.0541	1.72207	0.0730635	3.7885e-06	-1.85499e-06	0.00822277	-0.000202177	-0.000407126	0	5456.01
3029	1.81463	6.6287	0.0607643	-2.78147e-07	1.68239e-05	-0.00629694	-0.000827397	-0.00118838	0	2285.06
3030	18.4895	8.16771	0.0731293	-2.28853e-06	-4.40011e-08	-0.0879209	0.0103864	-0.0108542	0	13985.3
3035	20.7892	7.49706	0.0698415	1.6222e-05	-9.79843e-06	0.0490413	0.00808275	-0.00533591	0	15131.9
3036	26.7926	9.18861	0.057968	9.82473e-07	-1.23678e-05	-0.00664121	0.000201998	0.00243842	0	4221.18
3038	18.136	10.8621	0.0599919	1.0666e-05	-1.8804e-05	0.119963	0.0120396	-0.0137443	0	17588.1
3039	4.71724	8.92619	0.0562554	4.04002e-06	3.19543e-05	-0.0787276	-0.00344535	-0.00240376	0	8688.45
3040	2.27449	2.8372	0.0607019	3.10447e-06	1.31282e-06	0.00479817	-0.00051169	-0.000856615	0	6162.67
3041	19.6973	9.28396	0.0651982	1.6505e-05	-2.41394e-05	0.0979605	0.0108838	-0.00835741	0	1803.9
3050	14.9811	10.0135	0.0632713	2.52841e-05	-9.51768e-07	0.0562282	0.00971296	-0.0259757	0	14888.1
3051	7.9111	9.37392	0.0701557	2.62634e-06	8.6656e-06	-0.0456371	-0.00566711	-0.00931875	0	8804.46
3055	10.3825	5.83128	0.0708135	2.54687e-06	5.68859e-07	-0.19228	-0.00309998	-0.00926499	0	9843.69
3057	12.5975	8.64733	0.0654543	9.2264e-06	4.13936e-07	-0.105677	-0.000493417	-0.0207103	0	14257
3059	1.70257	9.39006	0.0747659	7.55166e-08	1.35516e-05	-0.0281912	-0.000649658	-0.000168441	0	6666.99
3064	22.162	4.83464	0.0555716	4.70011e-06	-6.18234e-06	0.0814087	0.00431767	-0.00271465	0	10626.1
3065	12.9017	2.11329	0.0566699	-1.85046e-06	5.34386e-07	0.0166918	-0.000213928	-0.0023568	0	3870.37
3066	17.7627	3.44062	0.0564604	4.74604e-06	-3.75178e-06	-0.0811015	0.00301733	-0.00407713	0	6223.59
3070	1.68909	4.88232	0.0659279	7.04833e-07	1.73422e-05	0.0100256	-0.000545327	-0.00124278	0	5367.31
3071	2.42444	2.15335	0.0690315	4.1159e-06	1.30468e-06	0.0119521	-0.000438223	-0.000624009	0	8030.15
3072	3.00884	1.00632	0.0612464	6.27983e-08	-6.45822e-10	0.0140522	4.79569e-06	-6.00721e-05	0	1348.2
3073	1.08015	14.2954	0.0699138	1.94028e-06	1.13797e-05	0.0157061	-2.76322e-05	0.00364857	0	648.152
3074	4.58302	5.35161	0.0653068	-2.79073e-07	2.55134e-05	-0.0184854	-0.00252376	-0.0024536	0	1680.71
3075	10.5636	12.2892	0.0556673	4.08021e-06	2.75191e-06	-0.199565	-0.00468345	-0.0263821	0	29203.5
3077	17.7024	3.18552	0.0721928	5.3501e-06	-3.8003e-06	-0.0213468	0.00218881	-0.00371979	0	3146
3078	10.5181	1.90538	0.0589042	-8.46295e-07	-1.61434e-07	-0.0394289	-0.000553051	-0.00151242	0	20978.5
3079	18.6074	12.5368	0.0591548	1.21459e-05	-2.42298e-06	0.0745143	0.0107236	-0.0108079	0	2115.63
3082	26.2049	6.90972	0.058752	1.65837e-07	-8.78153e-06	0.0408916	0.00105683	-4.83973e-05	0	5617.48
3084	12.6152	10.9371	0.073869	1.58955e-05	-4.6062e-06	0.093241	0.00160828	-0.031449	0	23517.1
3085	15.2707	5.49533	0.0583086	7.70159e-06	-2.21657e-06	-0.0368612	0.00282552	-0.0100145	0	7574.5
3086	10.4803	14.6025	0.0570635	1.88494e-05	-3.0895e-06	-0.49964	-0.00405811	-0.0253964	0	18139.7
3088	17.8558	4.67192	0.0562998	3.68768e-06	-1.45217e-06	-0.00608953	0.00449303	-0.0066325	0	21760.7
3091	20.7982	1.57892	0.062792	-3.68288e-07	-2.9989e-06	-0.0222566	0.000799013	-0.000687048	0	6086.5
3096	3.00769	4.566	0.0610521	-2.92893e-06	1.35162e-05	0.0664177	-0.00132496	-0.00147712	0	2901.88
3098	1.54063	5.97245	0.0564076	-1.23662e-06	2.22423e-05	0.0119916	-0.000484433	-0.00126408	0	8494.86
3108	13.4925	4.976	0.0581297	8.57661e-06	-9.74192e-07	0.0295322	0.000166735	-0.00895918	0	13752.6
3110	13.2139	14.9171	0.0749467	1.22336e-05	-1.64103e-05	-0.0182989	0.00267697	-0.066986	0	88702.9
3112	18.0647	4.64376	0.0534668	2.49446e-06	-4.07544e-06	0.0213085	0.00427634	-0.00612468	0	10232.3
3113	12.7173	6.11867	0.0559667	3.56366e-06	-2.15529e-06	0.00468331	0.000250723	-0.0117786	0	9309.35
3114	12.784	3.19142	0.0659946	4.84703e-08	1.67048e-06	-0.0711179	-0.000189594	-0.00429835	0	18783.8
3117	25.415	9.01881	0.062464	4.72916e-06	-1.15361e-05	0.182857	0.0023557	0.0016804	0	6931.52
3124	25.1972	3.5627	0.0556405	2.97543e-06	-4.86382e-06	0.0223937	0.00135968	-0.00109999	0	4680.93
3130	19.8963	5.70604	0.0736057	8.25586e-07	-6.29691e-06	-0.0685395	0.00617193	-0.00594427	0	7910.66
3131	3.961	3.96123	0.0643298	-5.71846e-06	1.43037e-05	0.0263843	-0.00162235	-0.00155792	0	7427.64
3133	15.7839	12.325	0.0671208	1.93274e-05	-5.16199e-06	0.152492	0.0127555	-0.0302089	0	32753.7
3134	15.1579	9.5335	0.0553579	1.46849e-05	-6.3607e-07	0.0535995	0.00968036	-0.0231571	0	18271.8
3135	8.46947	5.96263	0.0682974	-8.28527e-07	1.08802e-05	-0.00587127	-0.00413833	-0.00688764	0	6691.73
3136	23.409	6.34608	0.0723996	4.83139e-06	-1.04163e-05	0.0372824	0.00457298	-0.00199933	0	4205.71
3139	18.2675	10.8463	0.0725609	1.4913e-05	-2.29242e-05	0.239578	0.0120294	-0.0130697	0	6124.87
3142	12.9392	10.9792	0.0707686	1.86409e-05	-4.39702e-06	0.0292339	0.00273455	-0.032104	0	14276.1
3144	6.04288	11.9007	0.0512387	1.01631e-05	7.53579e-06	-0.135394	-0.00457625	-0.00316588	0	3925.37
3145	10.0714	9.73953	0.0503903	2.45181e-07	4.2411e-06	-0.156583	-0.00462628	-0.017557	0	1633.94
3147	21.3368	6.97981	0.0680382	1.30019e-05	-1.07026e-05	-0.0180825	0.00717722	-0.00425846	0	10666
3152	13.9887	7.94314	0.0672696	2.10164e-06	-1.85725e-07	-0.0664717	0.00325487	-0.0190913	0	7261.17
3157	20.0745	9.6667	0.0542418	3.40792e-05	1.13227e-06	-0.10227	0.010556	-0.00708589	0	17610.1
3158	2.95855	6.9907	0.065434	1.55072e-08	1.40515e-05	-0.00366349	-0.00196727	-0.0016355	0	7366.3
3161	7.85221	12.6031	0.0525587	3.84876e-06	1.63062e-05	-0.140836	-0.00563027	-0.00890848	0	12639.1
3162	7.52646	7.98081	0.074475	8.35827e-06	1.54513e-05	0.00746353	-0.00522273	-0.00733075	0	9406.51
3163	11.7567	4.27307	0.0502385	5.27425e-06	1.74387e-06	-0.0637008	-0.00142144	-0.00677071	0	14951.5
3165	6.96943	1.2772	0.0736609	7.67475e-07	-1.6051e-06	-0.0109486	-0.000344923	-0.000291843	0	6801.31
3167	12.4562	12.7465	0.0705802	2.96597e-05	-1.0891e-05	-0.248324	0.000861434	-0.0412283	0	33411.1
3168	7.64311	4.82892	0.0664767	-1.92402e-06	2.52309e-06	-0.0270331	-0.00325063	-0.00471573	0	3072.51
3169	11.7	13.1766	0.0568346	2.70476e-05	-8.20808e-06	-0.484743	-0.00367176	-0.0383289	0	25561.6
3170	23.3818	5.2704	0.073335	1.42198e-06	-8.15265e-06	0.00790312	0.00373783	-0.00189744	0	1677.39
3173	4.76718	3.22422	0.0647473	-6.00962e-08	-1.92936e-06	0.00481753	-0.0016652	-0.00139746	0	7551.68
3175	13.9039	15.5332	0.0511296	1.41147e-06	-1.37781e-05	0.455822	0.0055403	-0.0658079	0	61989.6
3176	1.6795	12.4634	0.0748098	-1.07556e-07	1.81029e-05	-0.000110058	-0.000532554	0.00220483	0	3237.56
3178	15.4577	10.6849	0.0564615	1.79915e-05	-3.91052e-06	0.0210027	0.012212	-0.0266566	0	21183.8
3181	12.7341	8.85955	0.0669422	1.06434e-05	-1.74443e-08	-0.233753	0.000408883	-0.0217879	0	6696
3182	16.3374	5.80859	0.0664294	1.76395e-07	9.67885e-07	-0.114716	0.00486108	-0.0101708	0	6407.86
3185	10.4591	1.79017	0.0707683	-9.88777e-07	-1.12052e-07	-0.0375601	-0.000572357	-0.00131805	0	10541.3
3186	17.4786	4.79944	0.0592273	-5.46501e-07	-1.10478e-06	-0.0649216	0.00471941	-0.00708002	0	6463.92
3187	1.15971	3.72419	0.0637969	2.69623e-07	4.45728e-06	-0.00317255	-8.39422e-05	-0.00108068	0	8161.5
3190	14.3132	2.77114	0.0739007	8.94654e-07	-6.63786e-07	-0.0771968	0.000119996	-0.00305021	0	11920.4
3191	3.19978	4.89936	0.0647713	-3.55345e-06	1.33113e-05	0.0171504	-0.00154535	-0.00154155	0	3643.39
3193	16.2607	14.213	0.0564443	1.60591e-05	1.88624e-06	0.596338	0.00741915	-0.0265809	0	7227.3
3195	1.08643	13.9155	0.0633375	5.88492e-07	1.59216e-05	-0.0139637	-3.74467e-05	0.00341824	0	645.29
3198	1.81112	5.08161	0.0569976	3.41011e-07	1.90056e-05	-0.0557875	-0.000551712	-0.00127447	0	4490.34
3200	8.30716	5.67387	0.0537852	-1.233e-06	1.03379e-05	-0.0600232	-0.00386681	-0.00674435	0	5964.48
3201	19.8238	1.92247	0.058153	-6.11576e-07	-3.39818e-06	-0.0526701	0.00189385	-0.00124052	0	4623.5
3202	16.4158	10.4407	0.0599108	1.14427e-05	-3.57771e-06	-0.173061	0.0131937	-0.0219151	0	30609.6
3204	16.7085	11.418	0.0569321	1.6692e-05	-3.20475e-06	0.317935	0.0126481	-0.0214427	0	57022.7
3206	15.8726	14.1602	0.0699621	1.76403e-05	1.54176e-06	0.475893	0.0074618	-0.0305996	0	13871.3
3209	3.8826	5.9249	0.058019	1.78221e-06	2.03267e-05	-0.015783	-0.00233217	-0.00196478	0	5114.63
3215	3.50739	3.89228	0.07227	-4.38335e-06	1.77659e-05	-0.0249653	-0.0013748	-0.00133278	0	4090.61
3217	18.6968	6.33694	0.0515913	5.89717e-06	-4.89377e-06	-0.0542805	0.00728524	-0.00839876	0	16103.9
3218	2.36376	12.6488	0.0622398	1.63467e-06	2.50489e-05	-0.00810107	-0.00104965	0.00221164	0	2671.76
3220	11.5294	7.31798	0.0719879	7.81768e-06	-3.35078e-07	-0.0899593	-0.00175588	-0.0150315	0	8687.91
3221	3.8276	1.93391	0.0633541	6.20769e-06	1.20361e-06	0.0306218	-0.000638445	-0.000621386	0	5054.01
3225	4.68811	9.6191	0.0647385	-1.10196e-06	3.23205e-05	0.00660745	-0.00354381	-0.0020477	0	5991.93
3226	14.6338	6.37527	0.0597902	9.2641e-06	-1.13914e-06	0.20942	0.00320337	-0.0125739	0	13293.1
3227	17.8888	12.0406	0.0616991	1.87131e-05	-2.92666e-06	-0.0120351	0.0117524	-0.0150853	0	21279.4
3229	12.7595	15.1567	0.0737187	5.28141e-06	-1.47365e-05	-0.640487	-0.00111365	-0.0709878	0	97633.3
3231	13.8568	14.004	0.0732564	2.35354e-05	-8.94404e-06	0.117232	0.00881046	-0.0536704	0	97615.1
3234	10.0842	2.04046	0.0552365	-8.35625e-07	-1.11739e-07	-0.11147	-0.000681067	-0.00175452	0	12503.6
3235	3.5542	4.10676	0.0531706	-4.1359e-06	1.98339e-05	0.0348898	-0.00148366	-0.00149311	0	6607.98
3237	26.797	6.096	0.0670084	-3.48901e-07	-9.04479e-06	0.0561299	0.000277384	-0.000507454	0	8183.86
3238	6.71085	10.9627	0.0669004	5.37605e-06	1.14713e-05	-0.195566	-0.0052399	-0.00565087	0	2548.02
3239	12.0032	9.09658	0.0711515	7.67863e-06	-9.475e-08	0.240205	-0.00117268	-0.0208018	0	2722.19
3243	7.03443	15.9472	0.0515769	-1.02357e-05	-3.71732e-07	-0.173268	0.00134092	-0.00136777	0	671.266
3252	22.5252	5.18102	0.052437	4.78162e-06	-6.90689e-06	0.0499936	0.00440682	-0.00270186	0	7468.99
3253	24.4376	2.41821	0.059406	-2.33209e-07	-6.17336e-06	-0.0398245	0.00113554	-0.000839612	0	7042.22
3254	4.06234	5.65582	0.0555112	2.0028e-06	2.2318e-05	0.00510882	-0.00237469	-0.00194245	0	4164.11
3259	22.465	4.15762	0.0595493	2.73021e-06	-3.42623e-06	-0.0271419	0.00355997	-0.00217567	0	6516.63
3260	15.6412	10.7198	0.0657183	1.773e-05	-3.80846e-06	-0.096083	0.0127163	-0.0260484	0	26881.2
3261	17.5706	8.45385	0.053464	-1.93022e-06	1.58004e-06	-0.0775974	0.0100233	-0.0137228	0	965.129
3264	1.37088	12.7807	0.0650775	4.95225e-07	1.61494e-05	0.000669076	-0.000274739	0.0026357	0	4107.56
3266	9.32978	13.0192	0.0632912	8.58586e-06	1.12741e-05	-0.36311	-0.00613713	-0.0174674	0	10439.1
3269	7.19867	3.69468	0.0682209	-4.43423e-08	-3.93593e-08	-0.007602	-0.00254943	-0.00318533	0	4509.18
3270	17.8967	3.73629	0.062841	2.63028e-06	-4.62148e-06	-0.0501583	0.00410251	-0.00516059	0	9776.34
3272	25.1524	6.02473	0.0704268	-5.44115e-08	-6.484e-06	0.0932246	0.00235887	-0.000888375	0	5356.63
3274	17.7643	9.31057	0.0702767	1.69527e-05	4.96447e-06	0.0100698	0.0120832	-0.0147064	0	7052.66
3275	17.5615	5.06377	0.0728111	1.2299e-07	-4.64716e-06	-0.0185793	0.00500056	-0.00745504	0	13044.9
3276	5.44284	2.29295	0.0612539	-1.37888e-06	6.06545e-07	0.0266826	-0.00131827	-0.00113427	0	7134.16
3277	25.889	8.66191	0.0664835	2.56135e-06	-1.04908e-05	-0.00389658	0.00177346	0.00169913	0	6298.33
3278	6.60163	11.4333	0.0629261	5.7618e-06	6.09929e-06	-0.0219579	-0.00523235	-0.00522548	0	8667.55
3279	26.9062	9.94659	0.0565539	5.28208e-09	-1.15907e-05	-0.00790968	0.000123718	0.00310406	0	3855.89
3285	2.26923	12.5606	0.0671179	2.17932e-06	2.51282e-05	-0.0089624	-0.000923639	0.00210633	0	2919.25
3286	20.4312	4.77736	0.0504195	9.91595e-06	-9.93539e-06	0.0182927	0.00523544	-0.00414806	0	9536.84
3287	3.16264	13.4617	0.0630361	7.62453e-06	2.41507e-05	0.0114362	-0.0010836	0.00245512	0	346.219
3289	10.7541	3.62794	0.0611415	2.38579e-07	1.52482e-06	0.00359424	-0.00165968	-0.00486584	0	11234.5
3290	11.3022	7.96026	0.0618765	3.05337e-06	2.66009e-07	-0.0786795	-0.00242189	-0.0162179	0	7196.08
3291	3.15314	11.2333	0.0560811	4.48138e-06	3.82327e-05	-0.01754	-0.00190733	0.000571132	0	1132.6
3292	11.6553	7.32385	0.0541862	7.40839e-06	-1.44572e-07	0.049272	-0.00177958	-0.0152581	0	18655.8
3293	20.2041	8.04129	0.0685124	2.04619e-05	-1.27692e-05	0.0398528	0.0093651	-0.00658561	0	4291.33
3300	21.2104	7.15912	0.054034	1.34278e-05	-1.09863e-05	0.111491	0.00734392	-0.0045491	0	7866.37
3301	15.7334	6.20274	0.0687646	5.36477e-06	2.58683e-06	-0.151381	0.00456136	-0.0115163	0	10890.3
3305	19.717	6.5454	0.0532526	4.59357e-06	-7.71721e-06	-0.104526	0.00797875	-0.00713791	0	8886.29
3306	19.6562	7.15405	0.0532871	1.02137e-05	-1.20002e-05	0.0445318	0.00835755	-0.00713492	0	3752.32
3307	12.0789	2.42469	0.0660133	-2.80923e-06	1.3798e-06	0.0461637	-0.000347848	-0.00236148	0	14012.4
3310	19.1164	2.09004	0.0576962	-2.19466e-08	-2.81451e-06	0.0475013	0.00189122	-0.00172785	0	5951.28
3311	14.9603	1.99513	0.055028	-9.59218e-07	-3.75283e-07	0.00163058	0.000383699	-0.00181429	0	14921.7
3313	9.35486	7.55606	0.0514451	1.53034e-06	1.01427e-05	-0.0341087	-0.00433457	-0.0111912	0	3329.67
3318	24.6567	8.21139	0.0585264	6.81878e-06	-8.61709e-06	0.0947999	0.00368639	0.000423355	0	1464.53
3323	17.6094	5.20437	0.0707411	-3.45114e-07	-7.65048e-06	-0.0798039	0.00491048	-0.00796086	0	13929.8
3326	11.7893	11.2963	0.0535826	1.50827e-05	-1.30916e-06	0.0256682	-0.0018578	-0.0296803	0	8149.6
3327	11.4914	4.84859	0.0719059	7.80941e-06	1.66686e-07	-0.0741584	-0.00176563	-0.0081461	0	15371
3328	4.87687	12.8603	0.0725419	9.37455e-06	1.71897e-05	-0.0545885	-0.0026984	8.80137e-05	0	2424.68
3329	1.60583	9.61663	0.0716189	7.4055e-07	1.17304e-05	0.0809138	-0.000475899	1.18869e-05	0	2786.69
3330	13.8555	14.1469	0.0698045	2.19867e-05	-8.93771e-06	0.138786	0.00851513	-0.0536729	1	49180.8
3331	14.0106	6.56828	0.0672284	9.42657e-06	-3.15815e-06	0.132616	0.00193956	-0.0133407	0	17835.7
3332	1.77132	1.43003	0.0650462	2.1183e-06	-3.63204e-06	0.00586372	-0.00013304	-0.000281566	0	3751.06
3334	18.9202	7.9708	0.0669122	9.14544e-07	-6.24493e-06	0.226113	0.00986779	-0.0100223	0	13775.8
3336	1.75769	2.83666	0.0629907	2.87425e-06	-5.28367e-07	0.00360047	-0.000337732	-0.000804279	0	6791.78
3337	19.0897	10.882	0.0644652	2.86557e-05	-1.59828e-06	0.0894833	0.0106971	-0.00993511	0	9291.46
3340	8.02828	8.66472	0.072213	1.07865e-05	1.09026e-05	-0.039875	-0.00548773	-0.00926785	0	4457.21
3342	13.6594	13.3208	0.0593633	2.56528e-05	-7.52646e-06	-0.0143606	0.00822263	-0.0497565	0	37023.5
3344	1.70744	5.79159	0.0620182	-5.00154e-07	2.23775e-05	0.0192704	-0.00051815	-0.00126129	0	3741.63
3346	5.97366	15.8182	0.069747	-1.88595e-06	-6.47769e-06	-0.0908517	9.18766e-05	0.00104183	0	726.8
3352	20.4859	7.10925	0.0567604	1.31771e-05	-1.25585e-05	0.0149374	0.00771373	-0.00580311	0	8153.56
3355	12.9383	6.02216	0.0690706	3.39879e-06	-1.77538e-06	0.0221761	0.000658185	-0.0117949	0	21527.5
3356	4.04698	15.075	0.0708145	9.16048e-06	1.7186e-05	-0.0343153	-0.000556253	0.00281972	0	1503.16
3358	1.63737	12.9475	0.0526909	1.52687e-06	1.43575e-05	-0.0144356	-0.000380967	0.00267909	0	2164.69
3359	9.65317	14.9355	0.0554859	1.41618e-05	1.38319e-05	-0.334317	-0.00142873	-0.01639	0	7475.32
3364	3.80581	13.1711	0.0500384	3.50654e-06	2.99109e-05	-0.0171884	-0.00181674	0.00175019	0	2718.27
3371	25.8512	1.70998	0.0549103	4.69295e-08	-3.74101e-06	-0.00342668	0.000274794	-0.000381462	0	2168.54
3372	22.1166	7.469	0.0728244	1.17668e-05	-1.15636e-05	0.0278425	0.00669444	-0.00299257	0	9684.76
3377	20.4827	2.6091	0.0545558	-1.62336e-08	-4.64561e-06	-0.036432	0.00248515	-0.00173462	0	13879.3
3380	11.2138	5.13032	0.0616241	6.05589e-06	2.37657e-07	-0.29481	-0.00192341	-0.008754	0	8723.74
3384	26.9416	4.13488	0.07264	-2.9295e-07	-9.05134e-06	-0.0198675	4.30495e-05	-0.000814502	0	2742.37
3390	12.9474	3.50257	0.0502051	2.29162e-06	7.68783e-07	0.00238914	-0.000135243	-0.00485031	0	13690.3
3391	1.36724	6.53267	0.0611443	-7.75906e-07	1.83864e-05	-0.0917888	-0.000311304	-0.00106174	0	3909.26
3392	16.6735	13.3773	0.068448	1.74692e-05	-4.98724e-06	0.324301	0.010346	-0.0228279	0	17294.3
3397	7.05568	5.78943	0.0568593	8.97153e-07	2.97314e-05	9.82258e-05	-0.00403707	-0.00496061	0	9235.83
3401	23.1657	9.28433	0.0719192	1.24974e-05	-1.17696e-05	0.106056	0.00583667	-0.00010613	0	8942.5
3406	2.15005	8.21717	0.0548213	3.92303e-06	1.58812e-05	-0.0603894	-0.0011902	-0.000861071	0	3708.05
3408	9.09353	7.27919	0.0588429	7.794e-07	1.35689e-05	-0.142363	-0.00446654	-0.00988442	0	17190.7
3410	9.50604	5.85761	0.0621857	1.06705e-06	7.92416e-06	0.0286217	-0.00402363	-0.00826562	0	7264.97
3411	15.1815	15.0823	0.0503076	1.55425e-05	-1.00912e-06	0.712501	0.00391192	-0.036935	0	18919.1
3412	16.662	6.7495	0.0596516	3.38856e-06	9.74767e-07	0.0754412	0.00690481	-0.0124113	0	11920.6
3415	17.104	11.5474	0.0634813	1.68955e-05	-2.6152e-06	0.276118	0.0120776	-0.0193786	0	12535
3416	1.28883	13.9829	0.0544052	6.12969e-06	1.6202e-05	-0.026462	-0.000130752	0.00346571	0	1644.71
3420	12.2486	3.64018	0.0520516	3.06429e-06	2.9855e-06	-0.0461189	-0.000454311	-0.00499431	0	10707.2
3421	16.6996	9.53301	0.0534175	2.15568e-05	4.24151e-06	0.132751	0.0117356	-0.0184685	0	4597.61
3423	26.9399	4.72381	0.0550982	1.68132e-08	-8.56027e-06	0.0152777	8.30895e-05	-0.000859756	0	5153.43
3424	19.8738	7.10091	0.057582	1.02741e-05	-1.25301e-05	-0.0886499	0.00847719	-0.00685164	0	9406.67
3428	2.03269	3.94666	0.0576655	3.83492e-06	9.52511e-06	0.00576814	-0.000630422	-0.00113228	0	5009.19
3429	7.67466	10.319	0.0549191	2.90126e-06	9.59718e-06	-0.128238	-0.00586889	-0.0091632	0	8533.23
3430	12.9316	3.79653	0.0710275	4.93527e-06	3.0093e-07	-0.0611247	-0.000228813	-0.00550048	0	5577.95
3431	6.39084	3.82379	0.0594542	-2.95158e-06	2.60796e-06	-0.0461335	-0.00249046	-0.00268867	0	5525.75
3432	14.1575	11.5044	0.056756	1.84605e-05	-4.93182e-06	0.161167	0.00869238	-0.0350959	0	35143.4
3433	14.8051	13.0006	0.0709725	2.03131e-05	-5.78334e-06	0.414564	0.0108357	-0.0391542	0	14541
3437	3.70573	4.87208	0.0698473	-2.8064e-07	2.0537e-05	0.0311243	-0.001808	-0.00158644	0	5685
3438	19.8243	11.9366	0.0628261	1.69489e-05	2.75999e-06	0.207198	0.0103406	-0.00705887	0	2839.28
3439	6.21407	6.02934	0.0727516	4.93067e-06	1.62969e-05	-0.079293	-0.00376489	-0.00417541	0	4753.72
3440	10.6811	2.20881	0.0538405	-9.84281e-07	9.74637e-08	0.0101353	-0.000575859	-0.00202813	0	10527.1
3444	15.8789	1.4903	0.0582642	-1.97576e-06	-1.36029e-06	-0.00104466	0.000311478	-0.000834844	0	10821
3446	9.3163	2.12437	0.064895	-2.76626e-06	-5.37345e-07	0.000553034	-0.000958031	-0.00176781	0	9402.22
3448	17.6788	13.669	0.0610919	1.51771e-05	-6.13561e-06	0.222485	0.00853366	-0.0153509	0	3271.74
3449	9.22864	11.9222	0.0504037	-1.32891e-06	4.63817e-06	-0.522815	-0.00675087	-0.0166049	0	14877.3
3452	19.6727	12.1079	0.0612493	1.55175e-05	2.55129e-06	0.224353	0.00969854	-0.0076386	3	5948.63
3458	2.8425	14.8799	0.0749872	1.21365e-05	1.10104e-05	-0.04065	-0.000430308	0.00346027	0	1150.4
3459	18.1403	9.74685	0.0533963	8.70385e-06	-2.60533e-06	0.344929	0.0128694	-0.0138232	0	13883.9
3463	21.9141	7.27857	0.0669808	1.3023e-05	-1.1414e-05	0.0769289	0.00670918	-0.00322949	0	2252.72
3469	8.88659	8.81226	0.0567459	7.4848e-06	1.72139e-05	0.068578	-0.00568503	-0.0119195	0	8745.28
3470	3.5248	2.44291	0.0690435	1.33792e-06	2.51448e-06	0.0428328	-0.000855625	-0.000878104	0	7026.31
3472	22.0017	2.16769	0.059975	-1.3318e-06	-3.80041e-06	-0.0262224	0.00179805	-0.00132006	0	4418.46
3473	19.5738	3.0238	0.0672757	1.03318e-06	-5.18147e-06	-0.0293188	0.0029132	-0.00261891	0	9360.85
3474	12.116	9.54596	0.0545295	7.27458e-06	-1.17404e-06	0.252979	-0.00176292	-0.0243308	0	7993.06
3476	22.4749	9.03624	0.0612791	1.42705e-05	-1.33116e-05	0.0211825	0.00712898	-0.00166141	0	6277.9
3477	25.4165	2.10235	0.0733415	-7.4575e-08	-4.74932e-06	-0.0155473	0.000588365	-0.000645914	0	4208.23
3480	18.5325	2.97605	0.0703337	3.27373e-06	-5.23383e-06	-0.0669532	0.00286852	-0.00326792	0	12015.9
3481	24.7275	6.17715	0.074433	1.92702e-07	-6.25463e-06	-0.0170428	0.00304963	-0.000833837	0	5845.77
3483	13.0259	4.05515	0.0611566	6.81516e-06	-1.4623e-07	0.0605806	-0.000319121	-0.00579998	0	13009.1
3485	8.76397	15.9191	0.0720969	8.86551e-06	1.50896e-05	-0.323456	0.00286047	-0.00883633	0	320.858
3486	9.74028	5.2709	0.0682911	2.21102e-06	5.45174e-06	-0.0186729	-0.0033156	-0.00732134	0	13131.9
3487	4.7786	7.36043	0.0630253	7.54096e-06	3.41013e-05	-0.032375	-0.00339201	-0.00266893	0	2520.98
3494	25.9078	5.78795	0.0709542	-9.73966e-07	-6.88577e-06	-0.0106263	0.00127871	-0.000756548	0	6885.95
3495	4.15954	15.7498	0.059686	2.03227e-06	1.90763e-05	-0.0395378	-0.000109164	0.0031147	0	495.675
3496	19.0136	5.15595	0.0739201	6.18298e-06	4.23631e-07	0.00258928	0.00582168	-0.00614252	0	13026.9
3498	24.8923	3.82128	0.0719344	7.15444e-06	-2.74694e-07	-0.0329979	0.00156635	-0.00119498	0	3752.24
3507	12.1682	8.14075	0.0611321	6.09303e-06	1.84186e-06	-0.0755499	-0.000885526	-0.017635	0	7161.9
3510	15.6095	8.94885	0.051651	6.24849e-06	-3.25289e-06	0.140722	0.00841947	-0.0211509	0	24233.9
3511	15.9346	12.2065	0.0714373	1.9118e-05	-4.1838e-06	0.353549	0.0122447	-0.0287124	0	13895.8
3512	2.47914	12.6069	0.0605588	3.05851e-06	2.63587e-05	-0.0319809	-0.00112763	0.00209326	0	3843.28
3513	7.91464	5.53695	0.0553721	-1.96392e-06	1.44259e-05	0.0880857	-0.0038922	-0.00598741	0	16011.2
3514	4.86939	8.60422	0.0739106	9.42224e-06	3.46214e-05	-0.042411	-0.00356186	-0.00268947	0	1513.27
3516	26.2186	5.59431	0.0628632	-1.21768e-06	-7.08394e-06	0.0209135	0.00091916	-0.000749803	0	6296.87
3518	1.49704	5.74656	0.0674583	-4.14876e-07	2.39169e-05	-0.00289458	-0.000387276	-0.00119504	0	4573.97
3519	17.3579	10.7552	0.0736292	2.73705e-06	5.78465e-06	0.192985	0.013154	-0.0178509	0	26840.3
3522	26.7929	8.13913	0.0587283	-6.82779e-08	-1.39039e-05	-0.00934942	0.000376986	0.00127845	0	12342
3523	12.8744	2.46213	0.0713311	-1.58805e-06	9.35305e-07	0.0455167	-6.69441e-05	-0.00272844	0	18776.9
3524	10.6347	11.4736	0.064081	3.41614e-06	3.86781e-06	-0.217261	-0.00415214	-0.0245078	0	8329.18
3526	20.4373	2.19832	0.0703145	-4.75716e-07	-4.14145e-06	-0.0221681	0.00184591	-0.00116766	0	4264.82
3527	12.3251	15.182	0.0539732	5.6779e-06	-1.1896e-05	0.44767	-0.00447925	-0.0582547	0	8948.84
3530	26.7279	5.75753	0.0644948	-8.48798e-07	-8.37083e-06	-0.0578555	0.000394812	-0.000687821	0	3783.06
3533	13.6581	6.90933	0.0610527	8.61276e-06	-4.83535e-06	-0.0190503	0.00133614	-0.0143347	0	7679.06
3534	15.6199	10.3795	0.0531381	2.20672e-05	-3.05202e-06	-0.339174	0.0115909	-0.0251524	0	22838.4
3535	14.7137	8.48722	0.0609542	1.92459e-06	-3.66323e-07	0.0381477	0.0056897	-0.0208913	0	2151.89
3539	2.98654	8.96098	0.0614539	6.0628e-06	1.56548e-05	0.0439396	-0.00195875	-0.000980398	0	4231.09
3542	18.7597	8.95736	0.0563896	5.19144e-06	-7.55842e-06	-0.0628328	0.0111307	-0.0112024	0	20566
3543	16.4958	4.95991	0.0642734	2.58014e-06	-3.67549e-06	0.0316624	0.00420096	-0.0076129	0	1773.8
3545	16.854	1.30672	0.0732805	-2.16462e-06	1.49062e-06	-0.111431	0.000470371	-0.000664491	0	11126.5
3546	18.4232	6.81512	0.0572124	1.44111e-05	-4.7134e-06	0.00986003	0.00780605	-0.00927955	0	5434.97
3547	4.69092	12.995	0.058401	6.2079e-06	1.93566e-05	-0.0910193	-0.00247082	0.000432778	0	1041.93
3549	8.44169	15.7072	0.0739575	4.98053e-06	1.50912e-05	-0.296601	0.00169398	-0.00744008	0	2652.29
3551	9.02158	8.13621	0.0657474	1.47147e-06	1.33044e-05	-0.00491384	-0.00502547	-0.0111726	0	10881.4
3555	19.2155	3.56524	0.071284	6.67461e-06	-5.46757e-06	-0.100992	0.00382475	-0.00393328	0	5971.56
3558	10.0201	2.69236	0.0509721	-1.63519e-06	2.14898e-07	0.0939158	-0.00142365	-0.00305027	0	16100.7
3559	3.14332	9.63107	0.0617943	7.65996e-06	2.34021e-05	0.00465136	-0.00226105	-0.000536043	0	1735.95
3560	13.6248	5.28899	0.0515841	8.64795e-06	-6.88377e-07	-0.0228595	0.00101833	-0.00966792	0	3095.51
3561	5.61036	2.72259	0.0748918	-2.80567e-07	-1.92607e-06	-0.0226611	-0.00168979	-0.00143162	0	9000.96
3562	23.224	7.26931	0.0568266	7.15601e-06	-9.80831e-06	0.125091	0.00532874	-0.00152844	0	4555.7
3563	13.8424	11.6687	0.061015	1.90413e-05	-7.70296e-06	0.59428	0.00781423	-0.0364604	0	13575
3564	17.8475	7.12036	0.0722236	1.01693e-05	4.05857e-07	-0.0817343	0.00840729	-0.0109598	0	3736.36
3565	16.6016	10.3177	0.0728814	8.78919e-06	-1.15216e-07	0.246026	0.0127601	-0.0207835	0	3917.3
3566	12.4871	2.46959	0.0717031	-2.26668e-06	1.17681e-06	-0.151645	-0.000158753	-0.00236341	0	4838.35
3571	15.6416	7.50428	0.0689538	-3.89801e-07	3.7e-08	-0.0488558	0.00644411	-0.0160827	0	20824.5
3572	16.3563	7.02004	0.0737238	2.96682e-06	1.44041e-06	-0.0670993	0.00673547	-0.013578	0	8344.86
3575	7.88764	10.7989	0.0606285	1.09585e-05	3.82646e-06	0.0859696	-0.00598307	-0.0102408	0	5565.07
3576	10.7787	3.25989	0.0739082	-4.85383e-07	1.23958e-06	0.0262694	-0.00150387	-0.00438902	0	6355.93
3577	10.3997	13.1337	0.0513988	1.09686e-05	-2.98744e-06	0.0321171	-0.00571193	-0.0263056	0	11233
3579	3.04689	9.13396	0.0535076	4.75912e-06	1.7133e-05	-0.0175848	-0.00201312	-0.000952012	0	6406.89
3581	17.5017	5.91093	0.0709003	5.17874e-06	-1.40156e-06	-0.0458142	0.0060945	-0.00922935	0	10899.9
3583	15.4705	11.3889	0.0604593	1.83367e-05	-3.13373e-06	0.344686	0.0134844	-0.0296482	0	12950.7
3585	23.6789	9.00888	0.0531542	1.13829e-05	-9.40275e-06	0.0440006	0.00503462	-7.3639e-05	0	8226.77
3588	14.4517	6.73667	0.0668947	5.38894e-06	-3.09741e-06	-0.00371637	0.00294727	-0.0144992	0	16370.1
3589	13.9748	5.50938	0.07401	9.44591e-06	-1.44689e-06	-0.10657	0.00130338	-0.0105568	0	8060.18
3590	4.4769	12.5692	0.0601433	3.93643e-06	3.2353e-05	-0.0492109	-0.0026617	0.000295023	0	2125.3
3592	15.1527	8.34353	0.0626772	3.73448e-06	8.11648e-08	0.0912386	0.00630735	-0.0195272	0	17864.7
3594	4.24051	5.37762	0.0710873	9.0018e-07	2.21599e-05	-0.0644237	-0.0023679	-0.0020551	0	7053.5
3596	17.7859	11.7335	0.057459	1.68737e-05	-2.66765e-06	0.283424	0.0111995	-0.0160414	0	1271.05
3598	16.2621	3.11579	0.0704682	2.53206e-06	-3.91959e-06	-0.073023	0.00194924	-0.00396546	0	20203.1
3599	13.0797	4.82159	0.0661668	7.97702e-06	1.27547e-07	0.0963036	-0.000421399	-0.00809036	0	11032.5
3602	10.0335	1.60247	0.0678983	-1.01911e-06	-2.26653e-07	0.0700623	-0.000439043	-0.000689552	0	10516
3606	17.6353	4.23119	0.0597999	-1.62754e-07	-4.33386e-06	0.0137422	0.0041042	-0.0061926	0	10801
3609	9.75262	7.51976	0.0699063	2.95233e-06	3.90672e-06	-0.0647447	-0.00421897	-0.0119532	0	6101.14
3610	17.0507	4.00004	0.0618452	2.15794e-06	-6.42661e-06	0.00850464	0.00351091	-0.00598332	0	12118
3612	12.2205	10.2374	0.0702562	1.32828e-05	-1.18039e-06	-0.0439071	-0.000407706	-0.0265375	0	14812.6
3614	11.0744	8.77857	0.0632002	3.6389e-06	-3.26992e-07	-0.119992	-0.00334481	-0.0182233	0	19274.6
3615	7.21206	2.19283	0.0512376	2.18539e-06	-3.94832e-07	0.0974199	-0.00130811	-0.00128855	0	2516.28
3616	1.40405	15.7981	0.07214	1.10533e-05	1.81419e-06	0.00738595	2.26357e-05	0.00439257	0	734.358
3617	16.4722	2.41188	0.0602309	1.30507e-06	-4.3361e-06	-0.128546	0.00136115	-0.00250271	0	10389
3618	16.4277	1.67113	0.0574336	-2.88458e-07	2.02169e-06	0.0195456	0.000552792	-0.00111941	0	11476.5
3620	18.7281	12.6992	0.0634248	9.72918e-06	-3.78378e-06	0.116395	0.0107645	-0.0101939	0	3279.22
3622	15.7793	13.2383	0.0747328	1.779e-05	-1.27159e-06	0.342756	0.0117204	-0.0320943	0	7439.92
3624	12.4941	13.7687	0.0626379	2.60426e-05	-9.49972e-06	-0.656573	0.00257363	-0.0511464	0	24277.1
3626	13.9881	2.30731	0.0588805	-2.96387e-07	1.70867e-07	0.0129111	0.000274142	-0.00258063	0	10433.7
3630	17.3179	10.0776	0.071603	1.69443e-05	3.55784e-06	0.137985	0.0126082	-0.0172047	0	15590.1
3633	13.4137	13.5919	0.0667301	2.79013e-05	-8.65518e-06	0.219514	0.00826188	-0.0515354	0	64414.5
3636	21.0347	8.8503	0.0537087	2.02012e-05	-1.21778e-05	0.0338925	0.0093616	-0.00438529	0	11136.4
3642	15.2273	11.9388	0.0523084	2.30354e-05	-4.05778e-06	-0.113925	0.0125169	-0.0335159	0	24419.3
3643	11.7378	1.76588	0.0740613	-2.78504e-06	8.33598e-07	-0.0643473	-0.000344799	-0.00151065	0	6598.75
3648	8.8675	13.1168	0.0735373	7.32113e-06	1.50238e-05	-0.182405	-0.00530672	-0.0141983	0	893.136
3649	6.23164	3.80538	0.0581113	-2.31534e-06	4.27902e-06	-0.0193743	-0.00240475	-0.00250222	0	8786.22
3652	14.8127	1.20425	0.0548154	-5.6704e-07	-1.16177e-07	0.0585509	-1.58226e-05	-0.000380419	0	13798.3
3654	12.406	12.1829	0.0746019	2.26499e-05	-9.94675e-06	-0.221913	0.00173119	-0.0364261	0	15345.8
3655	5.86805	3.03532	0.05179	2.37917e-06	-7.22845e-07	0.0260655	-0.0020213	-0.00169596	0	5614.29
3656	2.73609	2.67916	0.0721166	3.56464e-06	3.69658e-06	-0.014836	-0.000728566	-0.000845212	0	6662.15
3658	20.2781	4.63462	0.0635793	8.2787e-06	-7.20465e-06	-0.0460224	0.00515276	-0.00418731	0	6115.02
3659	2.53223	13.4987	0.0566645	1.13829e-05	1.36878e-05	0.00296923	-0.000870897	0.00281007	0	1653.84
3660	5.6098	1.59752	0.068492	3.176e-07	-9.23384e-07	0.0357366	-0.000716062	-0.000525925	0	6370.29
3666	6.12525	6.6492	0.0701219	1.88072e-06	2.68852e-05	0.00736636	-0.00416054	-0.00427267	0	4271.9
3671	2.54332	12.8461	0.0523514	5.07277e-06	2.26988e-05	-0.0330521	-0.0010409	0.00227655	0	1219.31
3675	14.5995	9.94616	0.0745239	2.43854e-05	2.5748e-07	-0.188202	0.0080642	-0.0269685	0	28960.4
3677	1.10641	3.00885	0.0531488	6.26196e-07	-4.41944e-06	0.010534	-0.00010757	-0.000832718	0	8299.51
3679	10.7837	4.69456	0.0676954	5.07708e-06	3.04011e-06	-0.0315912	-0.00212717	-0.00670875	0	10584.4
3680	5.73184	11.5093	0.0593786	4.67193e-06	1.03391e-05	-0.114509	-0.00452361	-0.00278798	0	7959.82
3685	6.40414	9.29665	0.074742	8.47849e-06	1.30747e-05	-0.124676	-0.00513696	-0.00547203	0	5290.21
3695	12.7164	10.6986	0.0592007	1.68123e-05	-2.18752e-06	0.209746	0.00193301	-0.0300623	0	21633.7
3697	15.648	15.3439	0.0648562	1.51872e-05	-2.53969e-07	0.250805	0.00172072	-0.0294315	0	5219.64
3700	8.85598	15.2005	0.0618909	7.479e-06	1.68649e-05	-0.316242	-0.000217579	-0.0105618	0	2017.65
3701	17.8301	5.69093	0.0692606	-1.31509e-06	-3.14527e-06	0.0309031	0.00600028	-0.00855584	0	5406.78
3702	7.73829	15.2649	0.0558753	1.61999e-06	1.61215e-05	-0.1952	-0.000199724	-0.00471211	0	1567.24
3703	10.7563	8.61958	0.0596569	3.44836e-06	-3.73847e-07	-0.162105	-0.00347245	-0.017079	0	13337.2
3704	21.9257	9.62371	0.0603127	2.21958e-05	-1.25888e-05	-0.0152121	0.00787232	-0.00205952	0	6890.13
3705	4.17723	1.72993	0.0587546	6.33676e-07	5.58382e-06	0.0381288	-0.000603301	-0.000537181	0	7266.73
3711	6.56728	8.19227	0.0679347	1.26737e-05	1.49231e-05	0.0400668	-0.0047931	-0.00563222	0	7937.57
3712	8.89556	15.0841	0.0609854	6.85188e-06	1.42717e-05	-0.268273	-0.000622872	-0.0110025	0	5411.28
3717	7.33667	8.70504	0.0719116	1.45059e-05	1.15055e-05	-0.0183382	-0.00531763	-0.00732601	0	2598.75
3718	10.9938	3.50591	0.0530154	-8.36562e-08	2.27256e-06	-0.0817087	-0.00169509	-0.00453368	0	8152.79
3721	17.8604	10.5147	0.0604893	-2.01395e-06	-1.6261e-05	-0.0200245	0.0126376	-0.0153829	0	12382.6
3726	11.2428	4.10586	0.0500133	4.58834e-06	3.29209e-06	0.050259	-0.00165211	-0.00581932	0	14058.3
3730	9.39432	2.23225	0.0554987	-2.58965e-06	-1.39208e-07	-0.00885229	-0.00120525	-0.00203521	0	6998.92
3733	7.90581	15.8238	0.0519634	-4.07452e-07	1.80753e-05	-0.235784	0.00171406	-0.0046847	0	911.401
3734	25.5403	9.06291	0.0706164	4.48402e-06	-1.12914e-05	0.0583265	0.00215188	0.00190174	0	8991.51
3736	20.3564	9.222	0.0532958	2.6628e-05	-8.07229e-06	0.142627	0.00987855	-0.00603103	0	9032.82
3739	11.0697	12.4022	0.0561029	1.34385e-05	-8.49176e-08	0.660259	-0.00435247	-0.0293617	0	11797.2
3743	3.12344	6.80097	0.0623457	9.11961e-08	1.4357e-05	0.00637594	-0.00200478	-0.00167611	0	6112.71
3746	13.2783	12.6196	0.0667517	2.69002e-05	-8.27646e-06	-0.57101	0.00694758	-0.0444358	0	34867.5
3750	13.9082	1.02689	0.0550296	-2.355e-08	-4.12022e-08	-0.0111755	-3.57563e-05	-0.000158009	0	7039.41
3752	19.9275	6.99644	0.0601039	7.56002e-06	-1.20538e-05	-0.0846123	0.00818621	-0.00684337	0	13173
3756	15.4529	10.0492	0.0620836	2.52699e-05	-1.7495e-06	-0.054286	0.00990935	-0.0239255	0	12658.6
3757	25.0245	8.5591	0.0666723	5.69272e-06	-1.04165e-05	-0.0121278	0.00297072	0.00120569	0	3669.21
3758	5.5647	12.5283	0.0630884	1.20623e-05	1.2766e-05	-0.0945153	-0.00369734	-0.00149249	0	1268.82
3759	8.78281	5.15986	0.074135	5.63367e-07	9.1937e-06	-0.0404033	-0.00342645	-0.00644349	0	11161.3
3760	6.45009	11.2254	0.0601889	2.80626e-06	6.88959e-06	-0.0725064	-0.00518891	-0.00493359	0	8163.63
3762	20.2747	7.11393	0.0635572	1.12978e-05	-1.34562e-05	-0.00887867	0.00772996	-0.00618383	0	4952
3763	9.55842	7.17173	0.0575201	4.60086e-07	6.95194e-06	-0.062644	-0.00450195	-0.0113589	0	4515.51
3765	2.69358	7.04508	0.0739679	1.06848e-08	1.48748e-05	-0.0685573	-0.00150315	-0.0014054	0	5785.39
3771	22.5132	6.84189	0.0531057	1.02734e-05	-1.12135e-05	0.0648347	0.00588254	-0.00262939	0	14888.6
3774	24.2989	4.07418	0.0716501	-1.27435e-05	-1.41953e-05	-0.044267	0.002209	-0.00133974	0	7326.14
3775	21.1553	4.89545	0.0666553	8.49377e-06	-8.29576e-06	-0.0468169	0.00492316	-0.00365773	0	9342.11
3778	1.85568	9.8478	0.0666303	4.74069e-06	1.2011e-05	0.00562217	-0.000741528	7.95362e-05	0	1589.36
3783	23.9363	4.2378	0.0715735	-4.39627e-06	6.64435e-06	0.0134455	0.00247056	-0.00147608	0	4785.57
3785	8.2	14.8385	0.0560957	2.00323e-06	7.38094e-06	-0.163736	-0.00134912	-0.00753302	0	511.249
3786	13.9271	12.4007	0.0648627	2.40088e-05	-8.91399e-06	0.365596	0.00982558	-0.0410178	0	30657
3792	14.051	14.8874	0.0743138	1.29042e-05	-9.43356e-06	-0.017089	0.00687198	-0.0558193	0	58158.2
3795	12.3683	2.51501	0.055753	-2.62955e-06	1.30101e-06	-0.0222364	-0.000255969	-0.0027531	0	23082.7
3797	6.18666	3.34155	0.0710468	-1.94711e-08	4.84586e-07	0.0204569	-0.00215917	-0.00212543	0	8307.63
3798	5.51088	11.5936	0.0592673	6.37237e-06	1.18317e-05	-0.141596	-0.00417192	-0.0021553	0	2061.8
3800	23.021	6.24583	0.0681058	6.44232e-06	-9.83616e-06	-0.0152478	0.00492574	-0.00221937	0	9741.99
3803	11.1179	7.77103	0.0695706	4.27079e-06	-3.56811e-07	-0.119679	-0.00272472	-0.0152673	0	24408.8
3804	12.6115	4.16077	0.0638389	6.26845e-06	1.08071e-06	0.0978583	-0.000690382	-0.00651466	0	21936.9
3805	23.4685	7.57632	0.0554453	6.48836e-06	-9.64058e-06	0.0417613	0.0052023	-0.00139076	0	6394.34
3806	17.6896	10.6592	0.0607886	8.37319e-06	5.07185e-06	0.212903	0.0128345	-0.015977	0	26298.1
3811	18.2484	4.79949	0.0745197	2.15858e-06	2.94805e-07	-0.0798148	0.00470882	-0.00654876	0	4776.4
3813	20.1857	2.10018	0.0671732	-5.54753e-07	-3.86555e-06	-0.0565418	0.00179027	-0.0013113	0	14633.5
3814	16.1035	5.75301	0.050112	2.91805e-06	6.90243e-07	-0.0122322	0.00407846	-0.0102988	0	9184.08
3819	6.00303	8.53683	0.055619	1.45354e-05	2.4541e-05	-0.0788729	-0.00464097	-0.0045823	0	10301.3
3823	18.1375	8.31999	0.064284	-4.97146e-06	-4.18889e-06	0.0944675	0.0102612	-0.0129998	0	4991.52
3826	26.6225	6.69993	0.0615483	-1.04222e-07	-9.79088e-06	-0.0142053	0.000651332	-3.89999e-05	0	6053.02
3827	1.17981	13.9877	0.0547951	3.35018e-06	1.57715e-05	0.036614	-0.000109372	0.00347601	0	1603.52
3829	16.4566	14.9937	0.0697327	1.73722e-05	4.0135e-06	0.444773	0.00161385	-0.0238398	0	1866.15
3836	11.3658	3.414	0.0615703	-1.55371e-07	1.99271e-06	0.0373112	-0.00136501	-0.00471272	0	4410.7
3839	9.93294	12.3156	0.0725687	1.95768e-06	5.36926e-06	-0.0753811	-0.00608657	-0.0212672	0	8600.77
3841	16.1052	4.89505	0.0543975	1.11587e-06	-6.54135e-06	-0.0950878	0.00393146	-0.00806562	0	15127
3843	17.1723	7.35011	0.0583703	7.85137e-06	-5.00649e-06	0.077498	0.0082495	-0.0123842	0	12266.2
3846	2.41307	14.4677	0.0549221	1.9446e-05	1.27667e-05	-0.0397029	-0.000437713	0.00345136	0	494.211
3848	10.537	3.40293	0.0707416	-1.56515e-07	5.58251e-07	-0.0178582	-0.00168829	-0.00419783	0	10292.1
3850	22.3902	3.82324	0.0688243	1.9831e-06	-2.84335e-06	-0.0671875	0.00322834	-0.00208292	0	7164.28
3851	17.9757	11.6554	0.0630064	1.6857e-05	-2.60675e-06	0.295094	0.0115928	-0.0150631	3	31847.1
3852	9.33501	6.39634	0.0584003	2.06035e-07	1.14631e-05	0.0587274	-0.00423496	-0.00866631	0	1424.19
3853	9.85816	8.30673	0.0617272	4.32023e-06	3.71037e-07	0.0221963	-0.00456321	-0.0142792	0	11035.1
3855	23.0056	7.2387	0.0580163	8.68065e-06	-1.12562e-05	0.00434248	0.00575443	-0.00207697	0	11246.6
3856	1.9152	1.10522	0.073815	1.59692e-06	-7.66563e-07	0.0263138	-6.49868e-05	-0.000103692	0	2192.95
3859	20.3653	9.33011	0.0553028	2.81998e-05	-3.82546e-06	0.0993839	0.0100367	-0.00609606	0	19896.1
3862	26.8794	3.69138	0.0615808	-4.71944e-07	-8.16314e-06	-0.00172203	0.000182008	-0.000770653	0	3368.1
3863	18.084	1.08702	0.0705584	-2.72118e-07	-5.94646e-08	-0.0631748	0.000290043	-0.000209094	0	3541.86
3864	4.3867	3.18587	0.0695522	-4.3474e-06	4.0935e-06	-0.00706944	-0.00149506	-0.00129708	0	5955.87
3865	2.69548	5.98742	0.0698256	-2.76173e-06	1.51786e-05	0.0120236	-0.00128219	-0.00154841	0	6411.76
3869	5.83295	11.9797	0.0567482	9.27332e-06	8.5414e-06	-0.192579	-0.00423672	-0.002571	0	3435.67
3876	6.139	8.46955	0.0749112	1.63026e-05	2.17803e-05	-0.000967577	-0.00469646	-0.00477998	0	2860.48
3878	16.5159	3.74467	0.0514407	1.49923e-06	-6.2356e-06	-0.237475	0.00286603	-0.00489573	0	6357.92
3881	6.74453	12.0875	0.0558099	7.30028e-06	1.59716e-05	-0.161673	-0.00493027	-0.00514026	0	6942.73
3882	21.3122	2.56943	0.0708149	-5.45283e-08	-4.18735e-06	-0.0192265	0.00229201	-0.00186806	0	10459.9
3883	12.8957	13.0725	0.0739474	2.82757e-05	-1.13818e-05	-0.440663	0.00336391	-0.0479221	0	39517.6
3884	13.6186	5.7586	0.0662946	8.51191e-06	-9.49935e-07	-0.022642	0.00105322	-0.0113832	0	7294.52
3885	4.51299	11.9041	0.0595048	1.26436e-05	3.79188e-05	-0.0539612	-0.00306358	-0.000441601	0	6056.51
3886	1.15112	6.93771	0.0651427	-2.1331e-09	1.82618e-05	-0.00302761	-0.000192356	-0.00103134	0	2248.75
3900	17.0417	3.0337	0.0612458	3.88126e-06	-2.30935e-06	-0.0373008	0.00220427	-0.00393827	0	16506.1
3903	13.4188	8.58622	0.0743312	3.53251e-06	-2.07404e-07	-0.0936292	0.002114	-0.0201526	0	8725.67
3904	12.3231	12.7846	0.0675058	2.88173e-05	-1.03021e-05	-0.0247279	0.000470798	-0.0409682	0	19802.1
3905	13.948	11.5839	0.0746858	1.9243e-05	-6.30049e-06	-0.260676	0.00815303	-0.0356823	0	27318.1
3906	12.8455	9.34168	0.0592569	1.21552e-05	-1.86827e-07	0.0691263	0.00162448	-0.0239525	0	2764.8
3909	5.66857	12.4498	0.0671649	1.08422e-05	1.159e-05	-0.0496038	-0.00377692	-0.00163987	0	6696.45
3912	16.4388	7.66813	0.0570961	4.583e-08	-1.21393e-06	0.00394862	0.00789644	-0.0151207	0	9310.12
3913	25.4641	3.80116	0.062432	-3.36948e-07	-5.68611e-06	0.0597101	0.001224	-0.00112968	0	4816.75
3914	11.2456	14.5921	0.0733503	1.60294e-05	-1.13268e-05	-0.499211	-0.00444855	-0.0361022	0	26293.9
3918	12.7723	15.6235	0.0636365	6.29667e-06	-1.51216e-05	-0.827893	-0.00133771	-0.0805811	0	168911
3919	16.2897	3.64339	0.0502387	1.01078e-06	-5.26474e-06	0.0509631	0.00267059	-0.00482477	0	5063.2
3921	5.29381	3.10965	0.0633075	-1.43958e-06	-2.98097e-06	0.00292399	-0.00184004	-0.00154749	0	9787.88
3922	8.36544	11.7859	0.0587764	2.24836e-06	1.14256e-05	-0.0925961	-0.00632569	-0.0121021	0	10250.5
3927	3.45087	6.87671	0.0697388	1.59737e-06	1.82868e-05	-0.00997995	-0.0023324	-0.0017686	0	4306.19
3928	5.39243	3.17712	0.056328	-1.73173e-07	3.32143e-07	0.0148393	-0.00193127	-0.00158709	0	10534.4
3934	22.7727	6.63963	0.056191	8.85056e-06	-1.19033e-05	0.0058107	0.00529762	-0.00234976	0	4837.6
3937	1.90976	13.9014	0.0676083	1.81081e-05	1.47004e-05	-0.0555275	-0.000526584	0.00319067	0	1096.65
3940	16.0889	4.55137	0.0645726	2.71605e-06	-7.25877e-06	-0.145957	0.00299501	-0.00716319	0	13573.6
3941	26.6067	2.46589	0.0550538	2.72439e-07	-5.92281e-06	-0.0240746	0.000159799	-0.000639538	0	5345.49
3944	12.7107	4.08818	0.0591406	6.39268e-06	9.37897e-07	0.0707501	-0.000493302	-0.00622805	0	731.669
3946	6.92849	6.7322	0.0695431	2.2633e-06	3.05285e-05	-0.0556094	-0.00451443	-0.00539387	0	7893.32
3947	8.25106	10.1233	0.0733352	7.84891e-06	7.97492e-06	0.00148777	-0.00577642	-0.0113161	0	19618.5
3948	15.5929	8.17191	0.0683211	1.17183e-06	-6.30655e-08	-0.112791	0.00752128	-0.0183725	0	19863
3949	17.6215	11.1035	0.0509874	8.90242e-06	1.30705e-06	0.123402	0.0129097	-0.0168313	0	2076.41
3951	6.27646	6.96237	0.0655391	9.55543e-06	3.08158e-05	0.00867487	-0.0042492	-0.00444773	0	10629.8
3954	14.4406	12.2229	0.0623986	2.18553e-05	-7.77037e-06	-0.336838	0.0118582	-0.0384675	0	32713.2
3955	10.8273	9.38666	0.0671943	3.52629e-06	4.28805e-08	-0.104718	-0.00369962	-0.0192115	0	12873.1
3959	20.8381	2.17128	0.0636947	-3.35485e-07	-4.6038e-06	-0.0453566	0.00197058	-0.0013363	0	4382.9
3961	10.1275	3.80929	0.0601669	-6.93522e-07	2.66078e-06	0.0427969	-0.00202013	-0.0047154	0	8718.55
3964	16.3955	4.39697	0.0693892	3.04733e-06	-8.54752e-06	0.0895744	0.00332939	-0.00640334	0	10254.9
3965	24.0106	7.30791	0.0541737	4.94038e-06	-9.14356e-06	-0.0206542	0.00443062	-0.000891497	0	5011.04
3968	12.7565	13.0467	0.0678998	2.85761e-05	-1.10006e-05	-0.125254	0.00331493	-0.0470186	0	19564.2
3969	20.9905	7.95072	0.0679346	1.7516e-05	-9.54726e-06	-0.0435202	0.00844505	-0.00480074	0	2782.87
3971	22.89	5.94332	0.0694973	5.21208e-06	-8.44326e-06	-0.0660382	0.00476872	-0.00232198	0	9799.01
3972	15.7149	4.46946	0.0692248	2.70287e-06	-4.73332e-06	0.0105109	0.00282456	-0.00737907	0	10784.2
3973	9.80153	15.3681	0.0671955	1.3546e-05	7.63161e-06	-0.362788	0.000357717	-0.01659	0	3598.45
3977	11.7366	13.0582	0.0674645	2.61075e-05	-8.36321e-06	0.148187	-0.00267002	-0.037672	0	34544.4
3978	26.9374	1.59588	0.0638	4.0937e-07	-3.17113e-06	-0.0156349	4.68664e-05	-0.000319132	0	3862.4
3983	16.9664	10.0905	0.0718977	2.0827e-05	1.00336e-06	0.11999	0.0126546	-0.0186306	0	7641.9
3985	2.88833	3.5014	0.0501551	3.81015e-06	1.36348e-05	0.02404	-0.000894813	-0.0012395	0	4357.15
3986	26.1489	1.03445	0.0623929	4.7854e-08	-4.98258e-07	-0.0357391	3.78835e-05	-5.32192e-05	0	1470.99
3994	18.0868	11.9315	0.0575157	1.80251e-05	-2.54134e-06	-0.279656	0.0115195	-0.0141671	0	15513.4
3997	23.9431	4.84808	0.0602473	9.35662e-07	-7.46109e-06	0.031767	0.00293588	-0.00143778	0	4509.39
3998	11.2218	8.97348	0.0560994	4.08437e-06	-1.79875e-07	0.073812	-0.0038095	-0.0191858	0	13198.5
4000	6.58759	13.4899	0.0706538	8.31312e-06	1.4591e-05	-0.16423	-0.00359685	-0.00294417	0	2257.29
4002	24.4365	6.74811	0.0501567	2.22442e-06	-7.70174e-06	0.144857	0.00343656	-0.000857498	0	8812.19
4007	14.3308	1.1638	0.0501607	-1.63073e-07	-1.06154e-07	0.137536	-0.000119511	-0.000287167	0	11683.9
4011	13.8809	8.77045	0.0742602	6.08557e-06	3.03552e-06	-0.308589	0.00354149	-0.0219594	0	18309.5
4012	14.1902	3.43168	0.0570594	5.37572e-06	-2.53384e-06	0.00507829	0.000643611	-0.00445294	0	12250.8
4015	16.0393	3.67263	0.0715494	1.51878e-06	-4.31649e-06	0.031396	0.00268389	-0.00534346	0	16466.6
4016	21.1795	5.99534	0.0701638	9.81186e-06	-1.00197e-05	0.0244226	0.00618017	-0.00442578	0	11992
4017	25.2692	7.35938	0.0584386	1.79949e-06	-8.69722e-06	0.0379707	0.00247426	0.000229254	0	6188.02
4019	3.96752	1.74779	0.0589099	4.4592e-06	3.48015e-06	0.00153945	-0.000531405	-0.000456807	0	1460.98
4020	1.20005	2.71391	0.0539244	5.70271e-07	-5.28784e-06	0.0115159	-9.96126e-05	-0.000734883	0	5984.63
4021	3.63625	8.06022	0.0543836	2.18329e-06	2.35682e-05	-0.032654	-0.00246406	-0.00155498	0	7101.42
4023	14.5126	11.2822	0.0688551	1.82605e-05	-1.9494e-06	0.128867	0.0103308	-0.0333332	0	11745.8
4025	2.49986	7.61044	0.0724735	1.39465e-06	1.4074e-05	0.0177334	-0.00147834	-0.00132231	0	5432.07
4028	20.8273	4.10208	0.0584646	4.68053e-06	-6.1744e-06	-0.000321169	0.00427554	-0.00323323	0	2868.56
4035	12.3682	15.8884	0.0515807	7.43857e-06	-1.34366e-05	-3.41783	0.00581287	-0.0601694	0	57686.8
4038	8.97458	3.30437	0.050107	4.63e-08	1.11808e-06	-0.041077	-0.00212816	-0.00365609	0	7734.66
4040	14.9725	1.58974	0.0572039	-1.04435e-06	-2.55739e-07	0.0605507	0.000346497	-0.000886985	0	7103.16
4050	8.22399	13.0731	0.0552444	5.71044e-06	1.54909e-05	-0.122633	-0.0055721	-0.010616	0	1909.78
4052	23.1788	9.7353	0.0507918	1.27108e-05	-1.08347e-05	0.0368134	0.00553217	0.000664505	0	4865.08
4053	20.3348	3.80903	0.0629752	5.06078e-06	-6.1781e-06	0.0595556	0.0043305	-0.00353942	0	8049.88
4056	12.3093	4.64204	0.0693571	7.73606e-06	1.61369e-06	-0.0626011	-0.00128219	-0.00776041	0	6529.68
4059	13.394	7.08838	0.0747271	8.33879e-06	-4.87854e-06	0.0605167	0.00103484	-0.0154106	0	15457
4060	23.0221	6.89273	0.0500955	8.28609e-06	-1.10131e-05	-0.0357101	0.00525364	-0.00212631	0	5207.72
4061	25.4863	6.16634	0.0742269	-3.28353e-08	-6.67251e-06	0.00114828	0.00193645	-0.000643929	0	5365.13
4062	19.3902	3.85935	0.0593086	6.85602e-06	-5.93457e-06	-0.0549629	0.00433917	-0.004153	0	6135.15
4064	3.51694	8.16839	0.0720407	2.11394e-06	2.12992e-05	-0.0427748	-0.00241291	-0.00148672	0	3601.77
4065	17.282	14.1846	0.0704772	1.64303e-05	-4.37866e-06	0.329162	0.00749206	-0.0169777	0	7847.03
4067	22.1421	4.34067	0.0563027	3.43975e-06	-4.1553e-06	-0.0139804	0.00409803	-0.00253733	0	10595.3
4070	1.81366	12.7769	0.0533691	1.31883e-06	1.51044e-05	-0.0627903	-0.000594892	0.0025022	0	1095.75
4072	12.4889	15.8547	0.0741419	6.72394e-06	-1.16238e-05	-5.30662	0.00297232	-0.0711926	0	47337.4
4076	15.2839	14.2418	0.0517036	1.97955e-05	-1.18963e-06	0.694058	0.00830855	-0.0382707	0	20128.9
4077	13.2454	12.2878	0.0504497	2.49481e-05	-8.58492e-06	0.800902	0.00507214	-0.0417469	0	31474.6
4078	5.99567	1.31994	0.0506772	3.46925e-07	-1.0406e-06	0.110684	-0.000350837	-0.00034365	0	6018.08
4079	16.7288	13.9801	0.0668978	1.60239e-05	-2.98969e-07	0.282313	0.00883606	-0.0219671	0	2599.21
4084	1.63124	6.61084	0.0738072	-3.98932e-07	1.68256e-05	-0.0182942	-0.000592721	-0.00116558	0	4495.71
4085	16.0595	11.3124	0.0700904	1.70372e-05	-4.48485e-06	0.331903	0.0131957	-0.0251803	0	3115.12
4086	7.38353	13.0779	0.052518	5.3734e-06	1.42658e-05	-0.157017	-0.00477903	-0.00646027	0	5511.02
4088	26.677	4.71536	0.0598427	-1.58402e-08	-7.91125e-06	-0.0360586	0.000319708	-0.000853544	0	9471.71
4095	6.36574	13.5046	0.0570551	9.08723e-06	1.37555e-05	-0.11693	-0.00323346	-0.00217658	0	2633
4103	6.44103	2.77935	0.0605254	-1.48416e-06	-2.11727e-06	-0.0304873	-0.00191632	-0.0015963	0	7586.35
4106	2.88501	10.8647	0.0714545	4.85169e-06	3.03709e-05	-0.0305617	-0.00201933	0.000259982	0	1518.59
4113	8.33217	7.92611	0.067494	1.5186e-06	1.49092e-05	-0.118026	-0.00508926	-0.00939592	0	8552.53
4116	10.1748	4.08324	0.0693249	1.95922e-06	4.44255e-06	-0.0125493	-0.00228369	-0.00522135	0	8725.39
4121	8.1963	3.79254	0.0724925	2.94018e-07	-7.74852e-07	0.0320651	-0.0026371	-0.00368961	0	9723.03
4124	14.3911	7.01824	0.0731361	5.59941e-06	-1.82547e-06	-0.110056	0.00308069	-0.0150471	0	13835.7
4127	10.1423	7.24103	0.0513406	2.81844e-06	1.76778e-06	-0.0614534	-0.00378242	-0.0122011	0	10210.9
4133	15.9973	10.9196	0.0560281	1.60938e-05	-4.22333e-06	-0.116505	0.0135397	-0.0250632	0	27191.9
4135	22.3203	5.48022	0.0521836	6.26433e-06	-8.17814e-06	-0.0237922	0.00480269	-0.00284203	0	10711.3
4138	12.6823	14.1678	0.0703192	2.34095e-05	-1.07959e-05	0.432171	0.0034842	-0.0571639	0	31211
4142	5.2525	7.51983	0.0634133	1.24428e-05	2.61973e-05	-0.099605	-0.00388592	-0.00332763	0	4714.96
4144	6.85127	11.1958	0.0500694	1.2038e-05	1.13602e-05	0.103786	-0.00571399	-0.00609534	0	3281.62
4145	18.3615	6.42804	0.0511729	1.06908e-05	-5.19558e-06	-0.0922151	0.00749012	-0.00899408	0	17475.6
4146	10.1512	15.2156	0.0508852	1.42358e-05	-4.72318e-07	-0.331394	-0.000892864	-0.0200808	0	3262.5
4147	5.12633	4.75633	0.0605799	-2.43145e-06	8.71351e-06	-0.0233637	-0.00257834	-0.00250263	0	4789.28
4150	4.67818	10.9626	0.053728	5.97287e-06	3.15621e-05	-0.0256181	-0.0036813	-0.00145262	0	7646.62
4151	12.119	4.99934	0.0577578	8.32785e-06	8.68221e-07	-0.0124672	-0.000909537	-0.00833976	0	4285.46
4152	11.4331	10.6443	0.0630387	1.44931e-05	1.40438e-07	-0.179938	-0.00250447	-0.0260446	0	13777.4
4153	24.396	6.03347	0.0582068	7.50424e-07	-6.77339e-06	0.0756827	0.00333809	-0.0011833	0	6773.76
4154	1.94896	2.1687	0.0610591	2.40049e-06	-9.15036e-07	0.0219366	-0.000282075	-0.000562317	0	2068.21
4156	15.0096	2.59568	0.0576053	9.40273e-07	-2.28777e-06	-0.145261	0.000771486	-0.00295468	0	14695
4160	23.2491	3.32673	0.0582288	2.41674e-06	3.06762e-06	-0.0198162	0.00244347	-0.00150161	0	5641.37
4163	21.2085	7.28343	0.0703645	1.44089e-05	-1.12115e-05	0.0613069	0.0072593	-0.00459429	0	5727
4164	14.3658	5.13148	0.0646434	6.42543e-06	-3.10771e-06	-0.0226053	0.00187654	-0.009468	0	13772.2
4167	18.31	8.83725	0.0696012	7.17246e-07	-4.38325e-06	0.0211686	0.0112969	-0.01249	0	14159.6
4168	5.2338	8.25343	0.0527649	1.57821e-05	3.55617e-05	-0.0248538	-0.00397771	-0.00332574	0	1682.32
4171	21.7924	9.25241	0.0710814	2.17814e-05	-1.28112e-05	0.108219	0.00797702	-0.00293521	0	10416.3
4172	12.0738	14.0006	0.0648587	2.11218e-05	-9.88333e-06	-0.103066	-0.00276641	-0.0466927	0	34981.1
4173	12.3337	5.90447	0.0688274	1.24094e-05	-1.83937e-06	-0.108913	-0.0010379	-0.0114776	0	4090.25
4176	5.19559	15.4288	0.0654906	-2.55346e-07	-1.67552e-06	-0.0713486	-0.000409691	0.00197377	0	1103.15
4177	2.40213	6.48499	0.0505321	-3.32213e-07	1.71316e-05	-0.00136569	-0.00106507	-0.00134797	0	3067.46
4179	10.0124	14.7425	0.0589128	1.8254e-05	3.30294e-06	-0.494152	-0.00250725	-0.0199982	0	11560.4
4184	21.1635	4.54888	0.0635042	6.48993e-06	-7.21009e-06	-0.045373	0.00470506	-0.00343191	0	5555.62
4188	12.3875	6.85479	0.0659968	4.88886e-06	-1.04493e-06	-0.0187202	-0.00016852	-0.0135047	0	11683.7
4191	19.4855	9.37531	0.0720973	6.21257e-06	-8.05306e-06	-0.0858759	0.0114859	-0.00929992	0	5002.88
4196	9.61523	5.61083	0.0715289	1.44131e-06	6.72943e-06	0.0590737	-0.00353987	-0.00790068	0	9769.8
4200	18.7874	8.84743	0.0572689	1.33371e-06	-9.4794e-06	-0.086844	0.0108314	-0.0110798	0	12439.5
4203	19.212	1.42277	0.0549855	-2.15988e-07	-1.75497e-06	-0.0193185	0.000725563	-0.000567469	0	3490.34
4206	26.0766	1.97535	0.0630495	3.16156e-07	-4.69206e-06	-0.00871268	0.000278015	-0.000367161	0	2753.8
4210	3.65946	13.2136	0.0663178	3.94656e-06	3.01701e-05	-0.0268983	-0.00157626	0.00184033	0	2075.27
4214	7.98995	11.2668	0.0710004	1.0087e-05	7.68422e-06	-0.135517	-0.00612313	-0.0104297	0	3082.25
4216	2.76202	14.3332	0.0608545	1.75782e-05	1.50827e-05	-0.0238677	-0.000683764	0.00317952	0	1149.98
4220	22.7846	3.58606	0.0575848	6.50836e-07	-2.98488e-06	0.0143788	0.00292037	-0.00187783	0	6204.24
4225	8.72999	13.3364	0.0629602	1.08508e-05	1.43426e-05	-0.219519	-0.00514175	-0.013231	0	5830.11
4226	9.70201	10.383	0.0675882	6.10648e-06	9.70077e-06	-0.255789	-0.00536002	-0.0175133	0	16929.3
4233	11.5351	13.6024	0.06364	2.6012e-05	-9.19498e-06	-0.114713	-0.00438738	-0.0397364	0	4480.61
4235	1.47876	9.63957	0.0577111	8.27158e-07	1.07195e-05	-0.058918	-0.000416893	2.18653e-05	0	4052.39
4237	15.8816	4.26324	0.0736613	2.05086e-06	-4.6101e-06	-0.0709352	0.00279231	-0.0070106	0	5694.65
4240	26.0753	5.02034	0.059117	-2.24772e-07	-6.98236e-06	-0.00668998	0.00100742	-0.000877055	0	6486.15
4241	6.25693	5.50372	0.0618566	5.22887e-07	2.63381e-05	0.0249048	-0.00339126	-0.00361714	0	7519.79
4243	19.0335	2.44436	0.0517933	5.15829e-07	-3.79238e-06	-0.0712468	0.00198895	-0.00253584	0	6945.68
4246	9.70611	10.7445	0.0613645	2.06575e-06	1.25577e-05	-0.0188813	-0.00526313	-0.0183807	0	23756
4247	24.5713	8.67079	0.0590965	7.98351e-06	-8.6696e-06	0.0925254	0.00364253	0.000640987	0	10587.8
4249	8.73215	8.49957	0.0699526	3.57268e-06	1.37713e-05	-0.0142158	-0.00588006	-0.0109487	0	9742.08
4251	22.7162	1.99148	0.0624149	-1.85685e-06	-4.79796e-06	-0.0179423	0.00139793	-0.000741436	0	7920.95
4252	9.67357	1.31805	0.0661605	-1.50776e-06	-2.74877e-07	0.0286784	-0.00031008	-0.000438178	0	7725.64
4257	9.01694	4.65642	0.0646737	7.08567e-07	6.02356e-06	-0.000104678	-0.00310023	-0.00562396	0	13120.7
4258	19.9533	11.0147	0.0694747	1.69092e-06	1.20116e-05	0.0345059	0.0109585	-0.00651927	0	7921.4
4259	5.27174	14.108	0.0595105	8.20509e-06	6.43773e-06	-0.0978147	-0.00190564	0.000701225	0	1251.64
4260	8.99662	8.00141	0.0715048	1.24512e-06	1.31345e-05	-0.043258	-0.00496864	-0.0110462	0	10346
4267	20.4541	9.01432	0.0553694	2.2668e-05	-1.36302e-05	-0.028509	0.00969089	-0.00569419	0	4237.17
4269	5.08875	6.35072	0.0733256	-1.11107e-06	1.97085e-05	0.0196555	-0.00327912	-0.00308654	0	7488.62
4270	3.96756	2.52964	0.0517724	-3.93707e-06	3.901e-06	0.0306705	-0.00105524	-0.0009121	0	5476.59
4271	20.2314	3.1591	0.0746728	8.01432e-07	-4.9145e-06	0.021731	0.00324123	-0.00261008	0	7491.91
4272	6.83241	10.9903	0.0578227	5.8328e-06	1.13693e-05	-0.109882	-0.00517441	-0.00611277	0	1426.54
4273	3.76282	12.1847	0.0712447	1.06445e-05	3.19311e-05	-0.0653823	-0.00208088	0.000865287	0	3240.29
4274	21.6448	2.74861	0.0556981	1.53338e-07	-3.37597e-06	-0.0699473	0.00252385	-0.00188835	0	15901.6
4276	19.7605	9.42732	0.0721289	1.84226e-05	-1.75398e-05	0.0508933	0.0109496	-0.00824981	0	8784.87
4278	15.1987	8.84571	0.0582436	1.79315e-06	-7.95751e-10	-0.363634	0.00791394	-0.0211321	0	18325.2
4280	3.72426	7.22862	0.0592542	2.94172e-06	2.32358e-05	-0.0258469	-0.0024212	-0.00171397	0	2029.37
4281	8.27818	8.64461	0.0587717	1.09817e-05	1.02929e-05	0.0541532	-0.00570996	-0.0101492	0	12965.4
4286	8.6346	1.33538	0.0726611	-1.17042e-07	2.55067e-06	0.129742	-0.00018223	-0.000304307	0	7671.1
4288	15.6139	3.27937	0.0562143	3.5316e-06	-4.17121e-06	0.0800149	0.00199718	-0.00433732	0	10461.4
4290	26.2518	9.27614	0.0594695	2.65348e-06	-1.13481e-05	0.0951805	0.00106212	0.00267939	0	2911.95
4291	13.5449	14.8217	0.0610514	1.44476e-05	-1.46403e-05	0.895421	0.00518247	-0.0629978	0	10610.3
4293	8.69415	10.8374	0.0634549	1.40043e-05	3.85316e-06	-0.122677	-0.0061241	-0.0132673	0	14453
4294	21.0783	8.499	0.0744424	1.69777e-05	-1.09073e-05	0.0683659	0.0088723	-0.0045172	0	1501.36
4298	24.0713	2.58733	0.0728639	-7.24503e-07	3.17311e-08	0.0161113	0.00148336	-0.000902172	0	4392.78
4299	7.4631	1.34276	0.0711488	7.5615e-07	-1.16457e-06	0.0187697	-0.000510164	-0.000550443	0	10278.2
4301	18.2895	4.22816	0.0530268	3.56423e-07	6.6121e-08	0.0304627	0.0044815	-0.00547632	0	3764.58
4302	4.44645	13.0004	0.0507384	2.63929e-06	2.37826e-05	-0.0910755	-0.00234642	0.000803154	0	580.703
4303	19.1696	11.3132	0.0545568	2.20441e-05	-2.30766e-06	0.0291464	0.0115309	-0.00981052	0	11552.5
4309	11.6789	11.0513	0.0621761	1.4121e-05	-8.33578e-07	0.103866	-0.00173793	-0.0287639	0	17191.6
4310	10.0559	15.2789	0.0596968	1.41123e-05	1.08677e-06	-0.339121	-0.000287635	-0.0188182	0	6183.8
4311	8.78695	6.85658	0.0590064	5.8112e-07	1.43568e-05	-0.0531478	-0.0046068	-0.00901361	0	2753.32
4312	5.34164	13.4442	0.0684068	1.84123e-05	8.77533e-06	-0.101305	-0.00260641	-0.000138206	0	4194.47
4313	11.8422	7.4461	0.0544584	7.29478e-06	1.99121e-07	0.360945	-0.00189823	-0.0153602	0	17701.7
4314	6.91148	7.34672	0.0562071	4.24571e-06	3.18956e-05	-0.0572885	-0.00454985	-0.00580442	0	11376.2
4315	22.1842	9.35725	0.0516917	1.88318e-05	-1.28245e-05	0.023142	0.00741066	-0.00184671	0	15199
4319	16.4142	1.88414	0.0559102	-2.17695e-08	1.18456e-06	-0.128778	0.000713828	-0.00165531	0	11344.6
4324	3.71482	10.0674	0.0649097	7.64325e-06	3.94157e-05	0.0362004	-0.00278539	-0.000933253	0	2584.32
4325	19.8594	4.02772	0.0728485	7.43238e-06	-6.82399e-06	-0.0142173	0.00461272	-0.00407664	0	5973.13
4328	23.4104	3.89753	0.0672421	-1.13943e-06	-4.87188e-07	-0.0367903	0.002785	-0.0017214	0	11767.7
4331	14.8598	11.4076	0.0745706	1.9086e-05	-2.49377e-06	0.167579	0.011028	-0.0327297	0	18057.5
4333	3.82853	11.0493	0.0512912	1.11867e-05	4.32593e-05	-0.0779331	-0.002725	-0.000217134	0	6710.7
4337	21.2612	1.18712	0.0737909	-1.02419e-07	-9.18322e-07	-0.0447495	0.000330673	-0.000148575	0	7491.95
4339	16.0165	12.6489	0.0536922	1.81458e-05	-6.58055e-06	-0.0284396	0.0125336	-0.028349	0	6029.64
4340	13.1754	12.1998	0.0621619	2.45405e-05	-8.80626e-06	0.354707	0.0052056	-0.0411072	0	17587.6
4341	3.91659	12.9421	0.0657493	4.73193e-06	2.75495e-05	-0.0453962	-0.00191842	0.00134226	0	891.06
4343	6.67214	13.3795	0.0684204	7.03718e-06	1.41353e-05	-0.146783	-0.00378457	-0.00322762	0	7399.33
4344	11.75	10.6377	0.0631256	1.46671e-05	-1.52052e-06	-0.339156	-0.00170149	-0.0273037	0	27291.1
4349	17.1216	2.93935	0.062735	4.0406e-06	-1.98882e-06	0.0103273	0.00216875	-0.00374173	0	16022
4350	17.3611	1.60262	0.0724718	-2.40873e-06	-1.23162e-06	-0.0946631	0.000760497	-0.000935743	0	13043
4353	10.4599	8.94676	0.0561513	3.01509e-06	-3.04958e-08	-0.217578	-0.00428677	-0.0171801	0	8439.02
4355	24.4466	3.30369	0.0509401	-1.23014e-05	1.6403e-05	-0.0410308	0.00162776	-0.00109896	0	4479.62
4356	17.2043	11.4382	0.0736912	1.68056e-05	-2.58665e-06	0.273298	0.012614	-0.0188946	3	38606.9
4360	4.82169	13.1697	0.0611385	1.10874e-05	1.45642e-05	-0.0774882	-0.00246552	0.000481622	0	3416.74
4365	6.08784	1.26001	0.0593025	3.36774e-07	-9.0584e-07	0.0939096	-0.000294093	-0.000226452	0	8181.6
4367	5.50258	14.2937	0.0650111	7.81855e-06	1.29202e-05	-0.096079	-0.0017139	0.000454214	0	2306.6
4369	11.4019	10.2826	0.0740622	1.04238e-05	2.24485e-07	-0.135386	-0.00288199	-0.0242108	0	30447.5
4371	11.7623	2.99415	0.0563523	-5.04066e-07	1.52337e-06	0.0602189	-0.000957031	-0.00366175	0	6332.69
4374	6.26805	13.6845	0.053883	1.15083e-05	1.48347e-05	-0.0409843	-0.0029305	-0.00187746	0	2011.58
4382	11.2625	10.2329	0.0740401	1.00168e-05	-2.71428e-08	-0.231984	-0.00315261	-0.0233408	0	4223.27
4385	24.829	9.29051	0.0609203	7.78726e-06	-9.15509e-06	-0.0195064	0.00311777	0.00146345	0	6194.66
4388	8.20011	10.3856	0.0626391	1.41816e-05	8.35712e-06	-0.0671189	-0.00563174	-0.0113783	0	5076.84
4391	10.7789	9.1688	0.054094	3.46902e-06	-3.55925e-07	-0.0769916	-0.00444425	-0.0182734	0	10111.9
4396	7.21305	3.13386	0.0660756	-1.1786e-06	1.29945e-06	-0.00798779	-0.00220001	-0.00228536	0	12580.8
4398	14.4296	15.1498	0.0562779	1.19097e-05	-6.27176e-06	0.66273	0.00710779	-0.0501427	0	72097.6
4402	18.8841	3.00687	0.0715026	3.22568e-06	-5.31298e-06	-0.0423675	0.00279902	-0.00321333	0	13618.6
4403	13.7119	4.73456	0.0697905	7.10521e-06	-2.58157e-06	-0.114585	0.000911283	-0.00774624	0	10465
4406	4.46774	5.36484	0.0508136	2.45337e-07	2.47578e-05	-0.0178103	-0.00248451	-0.00223121	0	2820.04
4410	20.2188	8.28986	0.0634053	1.95736e-05	-1.22632e-05	0.034194	0.00975405	-0.00660439	0	9927.78
4412	14.0917	1.12378	0.0585071	-4.90301e-08	-2.62855e-08	-0.0263381	-4.19038e-05	-0.000339541	0	9028.73
4413	18.5226	5.38027	0.0657757	1.62441e-06	2.23738e-06	0.0559753	0.00602532	-0.006742	0	6659.03
4416	2.63387	7.59024	0.0632761	1.90514e-06	1.25046e-05	0.00193234	-0.00158003	-0.001348	0	7230.99
4418	21.0061	3.74886	0.060574	3.80153e-06	-5.14164e-06	-0.00889929	0.00379339	-0.00288047	0	11301
4423	6.70902	5.01052	0.0606139	-7.74172e-07	1.31145e-05	-0.0608244	-0.00336005	-0.00396588	0	10059.5
4427	2.0219	8.17274	0.0528163	1.82047e-06	1.59838e-05	-0.00718735	-0.00108699	-0.00082385	0	2432.85
4428	7.91173	9.50136	0.0574446	7.39911e-07	8.38445e-06	-0.135634	-0.00588117	-0.00937725	0	9195.51
4430	8.33312	6.20212	0.067764	1.11167e-08	1.1972e-05	-0.110128	-0.00427687	-0.00709107	0	1351.85
4432	15.7493	12.7166	0.0631021	1.96797e-05	-5.09099e-06	0.386564	0.0117015	-0.0319069	0	12206.9
4435	24.6115	7.66034	0.0518293	4.31725e-06	-8.83363e-06	0.0524708	0.00376516	-0.000127325	0	3115.02
4436	23.2754	9.22281	0.0541707	1.20073e-05	-1.184e-05	-0.0177212	0.00568199	-0.000140351	0	7768.36
4437	19.933	2.14834	0.0738374	-5.86176e-07	-3.85299e-06	-0.0453978	0.0019524	-0.00137654	0	8578.56
4439	25.7195	5.60764	0.0553535	-9.11607e-07	-6.79099e-06	0.069895	0.00136897	-0.000760608	0	8150.51
4440	9.7429	5.8238	0.0548685	1.8588e-06	3.89759e-06	-0.106563	-0.00376052	-0.00808648	0	9522.06
4445	16.8723	14.6391	0.0677883	1.61016e-05	9.80101e-07	0.497698	0.00460508	-0.0202526	0	1284.34
4446	24.4056	8.95209	0.0747783	9.45337e-06	-7.81222e-06	0.142434	0.00356196	0.000945574	0	5547.6
4448	10.4896	12.6232	0.0711586	8.35239e-06	1.52197e-06	-0.0229214	-0.00538425	-0.0269724	0	11525.8
4449	9.17749	15.3323	0.0612435	1.13243e-05	1.89206e-05	-0.244656	0.000339977	-0.0122903	0	7887.98
4451	23.3285	2.72103	0.0506442	4.29069e-07	-5.11687e-07	0.0404183	0.00181185	-0.00114154	0	6974.75
4452	18.2362	9.78879	0.0512778	1.21523e-05	-3.29189e-06	0.350735	0.0126883	-0.0133688	0	26058
4453	16.4312	4.14038	0.0717411	2.58947e-06	-7.84205e-06	-0.0529632	0.00334446	-0.00604811	0	8367.26
4454	16.6527	9.98763	0.0725207	1.52884e-05	2.61108e-06	0.218047	0.0124816	-0.0202463	0	16299
4456	25.1852	9.80102	0.0644321	9.17897e-06	-1.04875e-05	6.33636e-05	0.00219719	0.00235635	0	5389.2
4462	6.10124	10.2363	0.0578395	6.21297e-06	1.10268e-05	-0.0712315	-0.00494854	-0.00444488	0	2775.98
4464	6.64201	13.7164	0.0673111	9.34052e-06	1.66516e-05	-0.19234	-0.00331253	-0.00276641	0	2300.33
4470	5.73121	14.1856	0.0670224	1.08646e-05	1.55393e-05	-0.105027	-0.0019752	-4.49708e-05	0	1188.6
4473	22.6265	3.97903	0.0502189	2.05709e-06	-3.37819e-06	0.000143535	0.00335357	-0.0021133	0	6692.85
4475	12.2596	2.71906	0.0582695	-2.08703e-06	1.66206e-06	-0.0923446	-0.000536045	-0.00333951	0	15745.8
4481	7.36219	14.8586	0.0565475	8.85035e-06	6.88945e-06	-0.113808	-0.0013434	-0.00375782	0	1255.82
4485	9.43479	3.04971	0.070215	-9.09089e-07	2.34452e-06	-0.13806	-0.00175614	-0.0035245	0	17887.9
4486	21.2904	9.74804	0.0588734	1.69181e-05	9.58316e-07	0.13199	0.00885996	-0.00377393	0	14379.9
4488	18.0452	4.99933	0.0727063	-1.68419e-07	-6.04537e-07	-0.0187947	0.00513994	-0.00691629	0	10798.9
4491	16.3845	5.91983	0.0544378	1.85814e-07	1.45351e-06	-0.166597	0.00506395	-0.0102988	0	11304.7
4495	9.75242	9.81764	0.053568	1.8456e-06	7.8495e-06	-0.174235	-0.00499795	-0.0168877	0	10171.7
4497	8.31087	1.21141	0.0675832	-8.55117e-07	2.63354e-06	0.0758136	-0.000156902	-0.000372897	0	4696.09
4502	8.21665	15.671	0.0594097	2.48024e-06	1.40416e-05	-0.243499	0.00140501	-0.0063494	0	1264.37
4504	10.9128	10.8447	0.0733779	3.81104e-06	3.87812e-06	0.101556	-0.00326764	-0.0242946	0	14455.7
4506	13.4803	10.0842	0.0539402	1.93535e-05	-7.89197e-07	-0.0351235	0.00492949	-0.0276413	0	21609.2
4510	9.33329	1.35101	0.0568605	-1.73273e-06	1.07842e-06	0.0134972	-0.00017	-0.000701944	0	8767.12
4511	5.57248	9.52028	0.0575268	5.01998e-06	1.35442e-05	-0.0511863	-0.00431942	-0.00351786	0	5136.55
4512	18.1291	2.04898	0.067381	1.4154e-07	-2.72499e-06	-0.0385861	0.00170505	-0.00175682	0	10649.5
4514	1.03994	9.24484	0.072348	2.07308e-07	1.12058e-05	-0.00318381	-6.47793e-05	-1.31301e-05	0	1453.47
4516	21.1843	9.5186	0.0598191	2.30902e-05	-3.40302e-06	0.00576754	0.00891179	-0.00395402	0	7321.55
4517	16.9429	11.019	0.0737693	1.59787e-05	-1.79337e-06	0.187007	0.0140438	-0.0202571	0	13028.6
4521	8.04504	8.08343	0.0567385	5.38372e-06	1.19125e-05	-0.0624103	-0.00525747	-0.00858414	0	4899.34
4522	1.06843	7.31356	0.051551	1.14236e-07	1.96659e-05	0.00708605	-9.71386e-05	-0.000907255	0	1878.43
4524	23.0091	4.18026	0.0692819	3.06921e-06	-5.01527e-06	-0.0604119	0.00321587	-0.00197801	0	6823.43
4525	25.9665	1.16325	0.0659435	-3.06585e-08	-6.74406e-07	-0.0117921	9.21207e-05	-6.58794e-05	0	3824.13
4526	8.10357	4.70929	0.0696796	-1.50693e-06	-1.33777e-06	-0.0889936	-0.00327002	-0.00511547	0	9633.58
4527	19.2042	7.17656	0.0738252	1.55482e-05	-5.9076e-06	0.0538334	0.00880732	-0.00813052	0	8746.6
4528	19.3267	7.22688	0.0585512	1.51948e-05	-6.44203e-06	0.0992522	0.00882987	-0.007891	0	10019.1
4529	1.61324	9.48764	0.0577385	-1.51894e-07	1.32606e-05	-0.0676538	-0.000424022	4.36293e-06	0	1617.1
4534	2.44849	13.2998	0.0504644	1.11687e-05	1.47679e-05	-0.00829597	-0.00083633	0.00272845	0	2233.29
4535	2.26407	9.62637	0.0558618	8.63026e-06	1.77899e-05	0.00969009	-0.00110092	-0.000208398	0	4960.15
4540	24.6677	7.99639	0.0533382	5.4843e-06	-8.56317e-06	-0.0243189	0.00359758	0.00029054	0	10784.9
4542	19.554	12.1178	0.0579642	1.54683e-05	2.00334e-06	0.224858	0.00965868	-0.00810432	0	7385.31
4544	3.96786	12.7142	0.0678627	2.68018e-06	2.66194e-05	-0.042841	-0.00210156	0.00105981	0	1052.78
4546	24.0466	3.06717	0.0567297	1.0301e-06	1.08406e-06	0.0254219	0.00183163	-0.0012126	0	11802.5
4550	11.6221	2.76263	0.0701909	-9.26599e-07	7.58236e-07	-0.0231843	-0.000613614	-0.00326586	0	6704.31
4551	3.50664	4.33753	0.0645881	-3.36705e-06	2.01538e-05	0.0193907	-0.00155686	-0.0014547	0	4654.04
4552	5.11465	4.37096	0.070226	-5.61416e-07	9.70346e-06	-0.0669829	-0.00246031	-0.00221657	0	13482.8
4553	3.77136	6.17143	0.0702231	1.62295e-06	1.89042e-05	-0.0402705	-0.00229819	-0.00193605	0	6378.82
4554	9.42894	5.13167	0.0714171	1.19591e-06	7.04921e-06	-0.000504943	-0.0034186	-0.006853	0	6790.13
4556	13.1584	3.77175	0.0549857	5.44628e-06	-4.59071e-07	-0.0419592	-0.000186354	-0.00540921	0	17426.5
4557	8.34299	11.6703	0.059124	4.52218e-06	1.26174e-05	-0.00862979	-0.00630774	-0.0119999	0	10675.4
4560	11.7051	15.6999	0.0747677	6.53374e-06	-7.28082e-06	-1.04645	0.00139553	-0.039448	0	21985.7
4562	13.3012	5.52271	0.0711018	9.16615e-06	-6.60239e-07	-0.242743	0.00019862	-0.0106702	0	17155.9
4564	26.8975	2.62181	0.0548887	2.35951e-07	-6.15096e-06	-0.027908	5.5407e-05	-0.000626858	0	3069.04
4565	8.47819	3.68617	0.0649183	-6.282e-08	-3.72305e-07	-0.00897147	-0.00224154	-0.00395948	0	20013.4
4566	14.8716	12.8863	0.0613772	1.95167e-05	-6.63765e-06	0.443456	0.0111099	-0.0372326	0	32567.2
4568	6.26145	15.6091	0.0739092	-1.11829e-06	-4.75504e-06	-0.0963541	-3.71825e-05	0.000284577	0	755.506
4569	4.77196	11.0246	0.0588369	5.37333e-06	2.8131e-05	-0.0219062	-0.00379319	-0.00145375	0	5750.3
4572	9.83636	12.2079	0.0723756	-3.0343e-07	6.25872e-06	-0.138323	-0.00618372	-0.0209193	0	14675.7
4573	13.7113	2.71026	0.0563393	1.12784e-07	2.71755e-07	0.0381916	0.000181443	-0.00292085	0	4720.23
4574	8.07278	6.441	0.0611989	2.75639e-06	1.64723e-05	-0.0571959	-0.00443699	-0.0071172	0	5925.28
4579	19.369	6.17117	0.0592634	2.18965e-06	-3.6559e-06	0.101863	0.00706289	-0.0068727	0	8015.27
4581	6.92209	4.26939	0.069379	-6.11653e-08	9.16999e-07	0.0246068	-0.00299598	-0.00332376	0	3464.3
4589	15.3551	6.30382	0.0699281	4.67718e-06	5.17289e-07	-0.00291418	0.00404877	-0.0119937	0	18187.6
4593	12.8404	12.3425	0.0665716	2.4868e-05	-1.03651e-05	-0.235153	0.00304501	-0.0400423	0	34532
4595	19.2924	4.5708	0.067949	7.32825e-07	-2.13201e-06	-0.0298961	0.00513163	-0.00488918	0	5962.86
4596	4.27099	14.2066	0.0713695	5.40412e-06	1.45653e-05	-0.0702368	-0.00135557	0.00207764	0	2106.35
4597	14.3955	6.581	0.0720393	7.67268e-06	-3.73696e-06	-0.0803869	0.00300552	-0.0136945	0	7287.96
4599	25.8356	3.44354	0.0590291	-2.68398e-07	-6.21501e-06	0.0312432	0.000777621	-0.000930569	0	7163.3
4600	17.4493	10.2638	0.0626978	1.18219e-05	3.36122e-06	0.126376	0.0128386	-0.0168283	0	3229.16
4601	12.8985	8.69036	0.0550122	9.86533e-06	-2.95234e-07	-0.114925	0.000536056	-0.0207438	0	4205.02
4603	23.2445	3.19396	0.074678	2.14628e-06	1.46829e-06	-0.0244136	0.00236362	-0.00145446	0	9059.06
4604	14.7366	5.84707	0.0633313	1.05957e-05	-3.75579e-07	-0.0317694	0.00270765	-0.0108832	0	18607.6
4605	7.98236	2.99068	0.0612144	1.91289e-07	8.50196e-07	0.0642339	-0.00211767	-0.00256594	0	15064.2
4607	24.2795	1.91281	0.0651711	8.33061e-08	-5.92774e-06	-0.0144202	0.000777526	-0.000505882	0	5017.49
4608	24.5071	4.83376	0.0724422	-1.40855e-06	-1.62302e-06	-0.0233504	0.00242818	-0.00135466	0	5038.34
4609	19.7334	3.45042	0.0515852	5.06124e-06	-5.3233e-06	0.0401667	0.00366826	-0.00320299	0	14261.4
4610	18.2565	7.38369	0.0739447	7.77441e-06	-1.08921e-06	0.168594	0.00857907	-0.0100413	0	8070.07
4613	5.87894	6.51468	0.0518355	7.35939e-06	1.68018e-06	0.0258935	-0.00390511	-0.00399311	0	9400.93
4614	12.777	8.38336	0.0534248	6.65579e-06	-6.31657e-08	0.127639	0.000168011	-0.01947	0	26655.7
4616	21.4095	9.7253	0.0628192	1.92264e-05	-7.04726e-07	0.195632	0.00872055	-0.00334161	0	14465.8
4619	5.1754	9.31371	0.0548327	9.17127e-07	2.11778e-05	0.0246653	-0.00403056	-0.0031816	0	7128.97
4621	4.75096	13.9084	0.0508774	3.68964e-06	-3.47691e-07	-0.0250765	-0.00180048	0.00134953	0	1334.35
4622	20.5221	7.77951	0.0696597	1.80118e-05	-1.14842e-05	0.0681684	0.00889943	-0.0056242	0	17126.1
4624	4.65288	4.21425	0.067572	1.26165e-06	4.55714e-07	0.00841542	-0.00213684	-0.00182315	0	9144.46
4625	13.1753	7.10913	0.060168	8.41809e-06	-3.73037e-06	0.106654	0.00105297	-0.0153175	0	14238.2
4627	25.3381	6.46671	0.0521484	-9.13776e-09	-6.8692e-06	0.0633793	0.00206243	-0.000391657	0	2174.15
4628	3.6193	15.5275	0.0602974	2.84489e-06	1.37064e-05	-0.0367617	-0.000165766	0.00332327	0	823.137
4629	1.42173	6.01449	0.0698451	-1.24964e-06	2.22107e-05	-0.0300069	-0.00040146	-0.00124625	0	6127.32
4630	10.331	4.23181	0.0574941	3.72377e-06	3.52142e-06	0.0674062	-0.00213597	-0.00534776	0	10921.8
4632	16.8681	10.315	0.0721576	1.244e-05	-1.01231e-06	0.268725	0.0128013	-0.0194814	0	20560.7
4633	9.36264	4.53757	0.06079	2.87127e-06	5.5194e-06	0.141269	-0.00264759	-0.005584	0	4206.73
4635	9.24319	6.21223	0.070615	1.14119e-08	1.09095e-05	0.0218077	-0.00397406	-0.00839599	0	14913.5
4637	16.8802	3.37365	0.0682917	2.21473e-06	-3.88187e-06	0.153493	0.00249502	-0.00447114	0	12658.7
4638	14.5958	1.01869	0.0645665	-1.29981e-07	-1.84892e-08	-0.02974	3.75525e-06	-6.48805e-05	0	2319.51
4640	10.9839	4.92604	0.0536289	6.60729e-06	1.93584e-06	-0.12496	-0.00205228	-0.00744714	0	2994.81
4641	9.93194	4.49402	0.0742159	3.99499e-06	6.28169e-06	-0.00979295	-0.00221525	-0.00580486	0	5709.04
4642	11.5228	15.9138	0.0511037	4.99416e-06	-5.85883e-06	-0.524433	0.00347585	-0.0351532	0	3922.39
4645	19.6999	4.37874	0.0640842	8.51512e-06	-4.02428e-06	-0.0452301	0.00473135	-0.00435001	0	5942.2
4647	25.8844	9.93906	0.0643777	4.13259e-06	-1.03756e-05	0.0536878	0.00104917	0.00342522	0	6617.81
4648	6.43381	2.54313	0.0537913	-1.29868e-06	-1.32729e-06	-0.00216426	-0.00161125	-0.00142487	0	4245.33
4649	10.3531	5.11468	0.068831	1.69883e-06	2.73399e-06	-0.0577803	-0.00306166	-0.00783933	0	12307.8
4651	11.4763	14.6029	0.0655006	1.46661e-05	-1.32923e-05	-1.28931	-0.00414079	-0.0390213	0	24901.9
4652	15.4207	13.0859	0.0700608	1.85888e-05	-4.57978e-06	-0.156708	0.0117533	-0.0342817	0	18429.8
4655	21.1306	3.29076	0.0616081	7.32527e-07	-4.92784e-06	-0.00175413	0.00331467	-0.00252608	0	5254.7
4656	16.5777	1.24249	0.0565958	-2.50079e-07	-3.05236e-06	-0.0164874	0.000424949	-0.000542287	0	7071.05
4661	20.4414	2.40892	0.0548344	-3.54822e-07	-4.25971e-06	-4.22087e-05	0.00221138	-0.00140623	0	10870.7
4665	13.7914	3.98678	0.0623088	7.60266e-06	-2.94018e-06	-0.105644	0.000621248	-0.00589055	0	13290.6
4668	2.34087	13.112	0.0515645	8.64086e-06	1.7537e-05	-0.0361093	-0.000813928	0.00262408	0	1083.87
4673	15.9855	13.9448	0.0616465	1.67252e-05	6.86724e-07	0.521698	0.00908166	-0.0291105	0	20192.7
4674	4.23133	15.5504	0.0616209	7.98195e-06	1.90128e-05	-0.0604604	-0.000232457	0.00295597	0	827.979
4677	10.6222	11.769	0.0608171	3.67745e-06	4.52484e-06	-0.0645754	-0.00425402	-0.0255638	0	19319.4
4679	19.0145	1.52805	0.0549012	-1.82594e-07	-1.6761e-06	-0.048204	0.000847726	-0.000574714	0	6107.34
4680	6.2253	2.31776	0.0706549	-1.29441e-06	-2.25173e-06	0.0396228	-0.00137453	-0.00114174	0	4648.98
4681	9.23001	10.3734	0.0601303	7.88301e-06	8.67369e-06	-0.205261	-0.00614459	-0.0149122	0	10258.7
[truncated: 20,538 more rows]
