# Supplementary material for: Study on stability analysis of soil nail reinforced slopes under loading based on the discrete element method
Source: PLoS One. 2026 May 26;21(5):e0350163. doi: 10.1371/journal.pone.0350163 (PMC13210361; doi:10.1371/journal.pone.0350163)
Supplement: S1 File — (ZIP) [file pone.0350163.s001.zip › DATA in PFC/1.5_14_20000__contacts.txt]

ball1_id	ball2_id	ball1_type	ball2_type	cx	cy	nx	ny	fn	fs	bond_type
6	21988	0	0	6.96314	3.82056	0.508044	-0.861331	906.952	116.259	0
6	29749	0	0	6.99248	3.89815	0.950259	0.31146	811.662	213.01	0
7	28757	0	0	24.636	3.70219	-0.975838	0.218495	990.811	126.971	0
12	5819	0	0	3.15004	12.0893	0.967463	-0.253011	61.3599	34.202	0
17	4641	0	0	9.92355	4.5677	0.113133	-0.99358	803.491	6.89088	0
17	7912	0	0	9.89767	4.71159	-0.240265	0.970707	1133.24	528.731	0
25	9688	0	0	14.7775	8.58574	-0.757026	0.653384	1695.53	720.751	0
35	7830	0	0	10.5533	10.8433	-0.996885	-0.0788673	-376.45	468.302	0
36	8603	0	0	24.9228	7.46523	-0.910888	0.412654	542.11	89.2273	0
40	1994	0	0	13.1939	6.04855	0.842158	0.539231	211.503	31.5141	0
51	1555	0	0	2.66053	4.94348	0.0750422	0.99718	506.477	105.631	0
63	3510	0	0	15.5942	8.99802	0.296888	-0.954912	3170.01	2.43508	0
67	4619	0	0	5.20525	9.35963	-0.54501	-0.83843	735.243	133.806	0
93	3401	0	0	23.1412	9.21671	0.339667	0.940546	11.6983	72.3082	0
151	611	0	0	11.4121	4.31487	-0.114529	0.99342	1500.75	151.961	0
174	289	0	0	14.9072	15.2578	-0.595588	-0.80329	7.75085	787.521	0
183	327	0	0	3.8694	15.6604	-0.574557	-0.818465	45.4451	52.3214	0
265	530	0	0	20.7795	6.82595	-0.955338	-0.295515	373.51	180.332	0
421	992	0	0	24.9066	1.46932	0.354109	-0.935204	991.878	101.24	0
563	835	0	0	16.094	7.19905	-0.74821	0.663462	2212.95	625.33	0
639	940	0	0	18.145	3.68527	0.170644	-0.985333	3736.12	538.836	0
782	835	0	0	16.0243	7.27721	0.574088	-0.818794	1891	424.458	0
12	29230	0	0	3.10731	12.0516	0.128634	-0.991692	13.7802	51.488	0
19	18330	0	0	5.96533	5.20076	-0.867369	-0.497666	1165.71	157.23	0
19	28347	0	0	6.06106	5.26193	0.816005	0.578045	1077.55	39.4054	0
21	51229	0	0	10.2942	12.1462	0.939879	-0.341508	-323.612	164.713	0
22	20360	0	0	18.9268	5.90313	-0.308098	-0.951355	484.367	352.912	0
24	15402	0	0	6.12367	9.76551	0.915324	0.402718	720.745	77.7438	0
24	42844	0	0	6.1148	9.69402	0.787953	-0.615735	67.4656	140.432	0
32	15068	0	0	25.7964	7.89169	0.609503	-0.792783	763.369	314.571	0
32	23482	0	0	25.7099	7.90189	-0.778009	-0.628253	-61.9669	341.709	0
32	23484	0	0	25.7763	8.00082	0.285789	0.958293	-187.466	32.1446	0
33	24026	0	0	22.8893	1.61848	-0.553226	0.833031	1166.09	34.3874	0
38	40341	0	0	1.84104	14.2112	0.9845	0.175383	66.1088	48.8406	0
43	24224	0	0	12.074	7.74179	-0.534819	-0.844967	1847.24	556.313	0
48	15202	0	0	5.21036	13.7849	0.882467	0.470374	477.453	79.0483	0
48	34325	0	0	5.163	13.6915	0.141541	-0.989932	50.6008	57.2675	0
50	30371	0	0	26.6004	1.36099	0.244608	0.969622	570.622	69.1092	0
51	36503	0	0	2.71257	4.89534	0.988551	0.150886	344.984	2.37148	0
54	38186	0	0	15.9111	4.49927	-0.986267	0.165156	-22.2512	82.3932	0
54	42458	0	0	15.9328	4.43927	-0.652892	-0.757451	1306.45	383.34	0
55	34632	0	0	16.6244	6.09394	0.957016	0.290034	-146.316	96.5233	0
56	47461	0	0	12.4292	5.44973	0.371353	-0.928492	540.541	75.1333	0
57	25720	0	0	16.8686	13.0009	-0.516802	0.856105	5039.26	1519.97	1
57	35305	0	0	16.9261	13.0025	0.470733	0.882276	-0.198762	4.93607	0
59	25894	0	0	25.8866	3.19993	-0.572736	0.81974	707.113	111.865	0
59	33269	0	0	25.8952	3.08746	-0.440889	-0.897562	481.355	38.308	0
60	50684	0	0	13.6845	9.87928	0.391629	0.920123	3167.4	853.033	0
66	34745	0	0	7.95366	1.61337	-0.727914	0.685668	480.307	60.9334	0
68	44691	0	0	12.1668	6.03731	0.845295	-0.5343	25.5646	63.0671	0
68	47062	0	0	12.1416	6.11191	0.350441	0.936585	1039.97	9.32353	0
69	52350	0	0	10.6666	6.02091	0.666955	0.745098	1352.02	186.298	0
70	16449	0	0	13.5475	3.88956	0.87552	-0.483182	497.149	472.795	0
70	28456	0	0	13.4327	3.98223	-0.656741	0.754116	517.386	236.454	0
70	46530	0	0	13.4463	3.85995	-0.475707	-0.879604	2030.27	541.145	0
74	46308	0	0	14.4992	11.981	-0.998683	0.0513087	-196.909	619.558	0
76	45241	0	0	11.6055	7.61051	-0.0563415	0.998412	1923.23	361.517	0
77	17481	0	0	23.5893	2.43482	-0.954856	0.297069	1093.17	208.225	0
77	25772	0	0	23.7099	2.40031	0.967432	-0.25313	847.373	17.6509	0
84	39294	0	0	6.40745	15.0951	0.804274	0.594259	26.1994	18.6895	0
89	38214	0	0	23.0327	6.9878	-0.996177	0.0873523	1414.64	27.4933	0
89	42208	0	0	23.1402	7.03869	0.564668	0.825318	45.7147	25.5556	0
93	20568	0	0	23.0713	9.1506	-0.95847	-0.285193	1368.75	370.613	0
93	26651	0	0	23.1286	9.11223	0.10499	-0.994473	-211.297	222.472	0
97	14939	0	0	5.28958	12.6596	-0.638017	-0.770023	379.404	97.2941	0
107	4655	0	0	21.1217	3.35166	0.1458	-0.989314	761.287	114.251	0
110	2442	0	0	8.82287	8.05927	0.854137	0.520048	1091.44	202.73	0
113	7001	0	0	17.4847	4.55001	-0.997154	-0.0753961	592.708	115.986	0
116	4553	0	0	3.78312	6.10222	-0.167518	0.985869	80.1278	17.6775	0
116	8132	0	0	3.72341	6.0398	-0.992325	0.123657	333.422	146.722	0
117	9560	0	0	12.812	14.4027	0.952665	0.304022	2591.41	1714.35	0
139	5491	0	0	7.17749	1.7189	-0.895687	0.444684	170.485	58.6442	0
144	9028	0	0	14.5564	2.08435	0.383442	-0.923565	1520.33	109.634	0
147	7975	0	0	8.87506	13.7836	-0.0865869	-0.996244	188.446	284.168	0
148	5013	0	0	17.8088	2.08201	-0.827847	0.560954	1018.4	193.674	0
148	8387	0	0	17.8014	2.01922	-0.93459	-0.355727	314.613	106.232	0
151	4981	0	0	11.3635	4.27891	-0.917148	0.398547	132.85	70.3455	0
166	6468	0	0	23.9537	2.43318	0.58813	0.808766	341.962	130.623	0
174	3017	0	0	14.8863	15.3126	-0.98296	0.18382	385.378	61.576	0
174	7382	0	0	14.9918	15.3213	0.939017	0.343872	2162.6	1110.26	0
176	4767	0	0	8.14881	12.5913	0.996239	-0.0866527	425.864	38.0271	0
180	2910	0	0	1.91624	1.71233	-0.529543	0.848283	258.664	25.8616	0
180	3028	0	0	1.988	1.6911	0.905551	0.424238	484.365	49.9919	0
198	2215	0	0	13.9982	5.62955	-0.966463	0.256805	163.521	651.807	0
198	3589	0	0	14.0194	5.56827	-0.603544	-0.79733	1957.04	463.008	0
204	1054	0	0	14.6165	7.80419	0.528378	-0.849009	3428.01	929.852	0
213	7139	0	0	19.0674	8.01286	0.48358	0.8753	891.554	376.749	0
214	1408	0	0	26.8457	8.91596	0.492988	-0.870036	11.8358	165.373	0
224	7552	0	0	26.4393	1.75386	0.813803	-0.581141	225.355	18.7267	0
225	8504	0	0	16.6156	11.7614	0.499762	0.866163	1201.45	738.486	0
225	9770	0	0	16.629	11.6788	0.749419	-0.662096	3789.94	370.197	0
249	6821	0	0	23.2368	6.20761	-0.441837	0.897096	795.733	216.974	0
251	5718	0	0	14.1785	15.0245	-0.0945149	-0.995523	2978.62	1407.49	0
254	1981	0	0	9.0341	8.3823	0.883985	0.467516	1539.49	346.821	0
268	8484	0	0	7.06295	5.35053	0.493491	-0.869751	-29.895	89.7578	0
270	6026	0	0	17.9643	6.4699	0.314311	-0.94932	3124.67	53.4559	0
273	1287	0	0	22.8107	7.97958	-0.260786	-0.965397	33.4922	185.071	0
273	5506	0	0	22.8152	8.10352	-0.191519	0.981489	416.511	340.136	0
289	3017	0	0	14.8459	15.2697	-0.238464	0.971151	1242.1	687.643	0
290	2388	0	0	26.7387	4.88876	0.495657	-0.868519	391.675	107.678	0
290	9384	0	0	26.7717	4.94284	0.99906	-0.0433435	989.726	86.7237	0
301	4888	0	0	17.2653	8.06376	0.844336	-0.535814	710.119	379.07	0
304	6703	0	0	25.236	4.30657	-0.470521	0.882389	324.707	103.024	0
306	7009	0	0	22.2144	6.76519	-0.745687	-0.666296	453.23	174.807	0
328	7438	0	0	18.2852	11.5248	0.5585	-0.829504	736.355	172.344	0
332	6358	0	0	1.45072	14.6825	-0.610938	-0.791678	151.709	69.4934	0
350	1388	0	0	8.57584	8.23495	-0.197844	-0.980234	2255.35	379.231	0
354	8698	0	0	24.6164	2.55354	0.11008	-0.993923	369.275	74.33	0
358	7018	0	0	26.5154	9.20364	0.591708	0.806152	372.322	378.766	0
362	9949	0	0	5.94401	10.0041	-0.129194	-0.991619	934.577	355.488	0
370	5503	0	0	10.458	14.8622	-0.444712	0.895674	-507.512	329.05	0
373	2529	0	0	10.0126	5.34696	-0.422729	-0.906256	1328.59	148.601	0
403	8671	0	0	26.7014	7.21475	-0.533129	0.846034	235.188	246.685	0
406	5153	0	0	3.38312	10.7895	0.715947	-0.698154	138.091	181.25	0
409	8871	0	0	6.45691	8.43653	-0.99995	-0.0100419	752.286	220.315	0
413	4705	0	0	23.178	1.88069	-0.795676	-0.605723	148.854	101.566	0
421	5075	0	0	24.8389	1.57332	-0.711499	0.702688	771.541	106.472	0
431	8337	0	0	21.8919	5.84705	0.810734	0.585415	292.111	221.799	0
434	2877	0	0	25.72	5.25452	-0.675311	0.737533	1566.68	149.47	0
440	6242	0	0	16.9576	6.65539	-0.890605	-0.454777	-69.8114	67.284	0
444	7798	0	0	16.6214	10.5226	0.296528	-0.955024	3865.44	1416.03	0
445	8598	0	0	1.94772	15.7746	-0.647358	0.762186	12.7768	13.5503	0
449	2819	0	0	22.2366	3.70783	0.9988	-0.0489672	755.531	226.521	0
457	2431	0	0	19.8922	7.61182	-0.271307	-0.962493	407.337	245.944	0
460	5533	0	0	19.517	12.0089	0.968886	-0.247508	467.494	1207.09	1
468	2717	0	0	7.94868	11.6657	0.708647	-0.705563	96.3355	243.225	0
468	9903	0	0	7.85604	11.6739	-0.821323	-0.570464	618.45	67.7431	0
486	6544	0	0	8.48733	15.2204	-0.901797	0.432159	402.699	115.567	0
488	5488	0	0	23.6168	5.7998	0.478485	0.878096	-73.7775	3.09077	0
489	8141	0	0	16.6755	7.88222	-0.655936	-0.754817	215.613	201.051	0
522	9063	0	0	23.5287	1.36149	-0.988059	0.154077	502.154	53.4047	0
524	6489	0	0	19.1241	3.80746	-0.999759	0.0219468	498.18	84.2643	0
527	4761	0	0	8.51026	4.02788	-0.805977	0.591947	250.844	215.19	0
539	4640	0	0	11.0374	4.92587	-0.999995	0.00319218	362.366	235.545	0
544	6177	0	0	3.33687	9.82689	0.501328	-0.865257	57.9676	56.0346	0
548	3039	0	0	4.77336	8.92717	-0.999846	-0.0175401	1354	218.066	0
550	8755	0	0	20.5732	6.43497	-0.308391	0.95126	962.812	14.2015	0
560	9834	0	0	15.5275	13.3413	0.581136	0.813806	152.317	52.7897	0
588	1850	0	0	16.3675	12.4271	-0.647887	-0.761737	1652.95	413.742	0
592	7004	0	0	12.6062	11.3216	0.880207	0.47459	579.411	547.37	0
607	3277	0	0	25.9227	8.71925	-0.506626	-0.862166	-70.9431	61.1123	0
611	4981	0	0	11.3541	4.33691	-0.746025	-0.665918	177.702	69.3491	0
611	8232	0	0	11.3967	4.44875	-0.114886	0.993379	1593.03	257.327	0
613	5677	0	0	8.80685	5.96144	-0.36882	0.929501	1057.96	329.558	0
625	5498	0	0	4.99834	10.0501	0.414939	-0.909849	-199.921	221.06	0
625	7544	0	0	4.94598	10.1789	-0.337302	0.941397	162.337	65.5797	0
627	6322	0	0	7.12866	1.61071	-0.964368	0.264565	360.359	90.6175	0
665	9681	0	0	1.2867	4.20771	0.50849	-0.861068	318.599	0.684215	0
679	6601	0	0	20.2713	8.78454	0.837648	-0.54621	498.618	10.0264	0
680	7711	0	0	12.7829	13.781	-0.824752	0.565495	869.591	2196.06	0
683	4642	0	0	11.5714	15.8975	-0.948095	0.317987	660.349	586.64	0
690	1385	0	0	16.1333	12.1935	0.985532	-0.16949	-120.143	382.941	0
697	8103	0	0	9.73438	4.12066	0.702246	0.711935	1143.3	70.2183	0
702	7878	0	0	4.31607	14.3462	0.830751	-0.556644	101.099	31.6203	0
707	9384	0	0	26.8615	4.88065	-0.392988	0.919543	189.342	91.1529	0
715	3209	0	0	3.82658	5.91006	0.966631	0.256173	898.752	9.81291	0
724	7274	0	0	10.3774	3.31323	-0.799689	-0.600414	1008.06	230.912	0
731	9241	0	0	22.5109	6.16251	0.997595	0.0693053	1266.61	374.581	0
733	1123	0	0	2.02431	3.71918	-0.89709	0.441847	300.773	25.0549	0
751	8296	0	0	23.9679	6.04146	0.0279136	-0.99961	74.038	64.04	0
754	1371	0	0	14.454	14.2795	0.822405	0.568903	-33314.7	11592.9	1
756	5325	0	0	11.5243	6.47593	0.147814	0.989015	1293.71	29.5132	0
758	9856	0	0	15.5593	2.83114	0.602334	-0.798244	943.498	251.005	0
767	5985	0	0	15.7994	6.29414	0.805883	-0.592075	1838.31	414.848	0
778	4382	0	0	11.2654	10.159	-0.0387762	0.999248	1097.08	501.752	0
778	8198	0	0	11.3178	10.1272	0.904458	0.426563	204.754	617.772	0
784	5410	0	0	9.29002	8.39958	-0.559902	-0.828559	1591.27	229.529	0
791	1865	0	0	15.9433	14.9065	0.603462	-0.797392	3096.2	1278.14	0
807	9274	0	0	2.63471	5.83895	-0.858062	-0.513545	288.395	43.9535	0
816	9512	0	0	13.5125	6.19846	-0.0148088	0.99989	2716	340.25	0
821	1060	0	0	20.2637	9.93591	-0.529593	-0.848252	148.507	53.5792	0
829	1692	0	0	10.4697	2.14493	-0.693998	0.719977	658.13	121.877	0
830	5158	0	0	11.4004	9.66458	0.966328	-0.257314	-284.174	230.804	0
839	3006	0	0	6.261	4.62571	0.136127	-0.990691	1283.45	112.958	0
855	1486	0	0	25.9818	2.69629	-0.307207	0.951643	393.876	107.862	0
863	3946	0	0	6.98207	6.77632	-0.771951	-0.635682	1032.95	173.08	0
865	6533	0	0	1.20419	6.51394	-0.761797	0.647816	33.151	50.5477	0
869	6758	0	0	5.28091	6.51087	-0.431863	0.901939	-135.282	30.8601	0
877	1683	0	0	8.76818	12.2591	0.980696	0.195537	976.159	424.356	0
884	8370	0	0	26.2132	6.5352	-0.942076	0.335399	793.715	35.6781	0
890	1431	0	0	3.03445	6.39691	-0.0579505	-0.998319	177.488	26.4042	0
890	2227	0	0	3.08925	6.42707	0.874838	-0.484415	325.582	60.133	0
895	6379	0	0	19.5421	10.2065	-0.517187	0.855872	1184.2	647.365	1
910	6228	0	0	3.0685	10.8079	-0.952484	-0.304587	539.34	63.3238	0
910	8636	0	0	3.13007	10.8865	0.0692797	0.997597	2.91337	85.0485	0
915	5700	0	0	12.411	7.36225	-0.528131	-0.849163	2216.43	302.468	0
916	4803	0	0	16.7146	10.8528	0.984331	0.176329	426.887	438.496	0
917	5518	0	0	8.62939	12.4947	-0.999853	-0.0171196	1867.37	460.534	0
921	5208	0	0	4.16827	14.1559	0.478978	-0.877827	18.4326	43.05	0
922	4311	0	0	8.84591	6.85491	-0.9996	0.0282718	314.825	57.0475	0
936	6354	0	0	8.78169	9.12836	0.303394	-0.952865	665.285	217.704	0
944	1775	0	0	2.33531	8.44147	-0.104667	0.994507	-2.79045	15.3581	0
959	9513	0	0	2.56036	11.6056	-0.13825	0.990397	-115.526	8.07759	0
982	7007	0	0	8.94556	5.39798	-0.0981548	-0.995171	852.878	126.481	0
991	2924	0	0	5.6619	3.27369	-0.911052	0.412292	185.647	115.863	0
106	25320	0	0	2.15241	5.70398	-0.883927	0.467625	467.897	104.162	0
106	47966	0	0	2.23624	5.72863	0.489711	0.871885	541.201	83.2797	0
107	30020	0	0	21.0647	3.3845	-0.9291	-0.369828	464.055	2.40112	0
109	21833	0	0	5.94993	14.5213	-0.332653	-0.943049	20.8141	106.835	0
109	46247	0	0	5.91448	14.6154	-0.872385	0.48882	375.734	61.3423	0
110	11861	0	0	8.72712	7.96996	-0.578141	-0.815937	1532.18	215.646	0
111	17343	0	0	17.8378	10.2433	-0.259012	0.965874	3281.12	382.356	0
111	48451	0	0	17.7907	10.1942	-0.975427	0.220324	2618.87	684.406	0
112	19678	0	0	17.9979	7.7854	-0.662331	-0.749211	552.752	26.4793	0
112	44620	0	0	18.1095	7.81551	0.949041	-0.315153	478.93	630.344	0
113	13332	0	0	17.5957	4.506	0.674299	-0.738458	1018.02	225.389	0
113	14186	0	0	17.5804	4.61451	0.443801	0.896125	781.648	298.116	0
117	40552	0	0	12.7633	14.4385	0.0297425	0.999558	19018.2	1529.9	0
117	50168	0	0	12.7133	14.41	-0.901249	0.433302	-2064.57	1139.93	0
123	32028	0	0	3.80707	14.4074	0.997893	0.0648816	203.557	45.2897	0
123	33916	0	0	3.72564	14.3299	-0.114644	-0.993407	23.2312	26.5227	0
125	19521	0	0	2.30619	7.03126	0.688654	0.72509	232.344	79.7296	0
125	37745	0	0	2.25152	6.94794	-0.39092	-0.920425	486.939	95.4821	0
125	50605	0	0	2.25226	7.04145	-0.376249	0.926518	395.262	37.2617	0
126	21177	0	0	4.8283	7.62925	-0.911859	0.410503	401.201	23.8441	0
126	28446	0	0	4.83315	7.56005	-0.846187	-0.532886	1444.87	256.022	0
130	39047	0	0	5.21293	14.7115	-0.967127	-0.254294	130.124	27.4875	0
130	43752	0	0	5.31463	14.6785	0.634197	-0.773171	180.517	94.7383	0
130	49960	0	0	5.22985	14.773	-0.700644	0.713511	141.911	15.5295	0
132	29470	0	0	7.38551	3.53579	0.535826	0.844328	739.787	116.209	0
135	34696	0	0	7.16266	7.4568	-0.990163	0.139919	698.67	151.308	0
135	41198	0	0	7.25109	7.38405	0.327744	-0.944767	1182.05	200.773	0
138	28676	0	0	25.8268	9.4612	0.616176	-0.787609	711.53	377.703	0
140	37645	0	0	3.54499	14.7713	0.676677	-0.73628	95.6189	27.5169	0
140	39263	0	0	3.46822	14.8477	-0.739448	0.673214	110.248	42.86	0
146	43101	0	0	13.2856	12.009	0.751252	0.660016	-171.857	71.4125	0
146	43116	0	0	13.1616	11.9374	-0.947011	-0.3212	-197.51	749.166	0
147	13975	0	0	8.93343	13.8681	0.901574	0.432626	1536.65	203.491	0
147	25145	0	0	8.88377	13.9017	0.0605597	0.998165	265.191	104.504	0
148	16186	0	0	17.9246	2.00913	0.863711	-0.503987	1630.32	384.85	0
149	21700	0	0	25.6695	9.65654	0.139759	-0.990186	98.5692	181.335	0
149	52219	0	0	25.7121	9.77277	0.745952	0.665999	106.645	241.495	0
151	28831	0	0	11.39	4.20162	-0.478996	-0.877817	1363.09	311.402	0
152	16058	0	0	7.80633	3.25261	-0.750904	-0.660412	647.869	108.357	0
152	37748	0	0	7.79601	3.33616	-0.888901	0.458099	393.259	102.395	0
154	18833	0	0	5.79487	15.3269	-0.49006	-0.871688	131.923	97.7658	0
156	34543	0	0	16.4165	8.10999	0.434341	0.900749	492.27	986.524	0
158	11919	0	0	20.4521	5.707	-0.635432	-0.772157	465.008	0.313855	0
159	10956	0	0	26.4353	8.22236	-0.319832	0.947474	-24.6348	144.581	0
159	40282	0	0	26.4452	8.10995	-0.149693	-0.988733	-108.204	21.7668	0
164	17602	0	0	19.2816	1.78449	0.778176	-0.628046	1048.06	250.825	0
164	26505	0	0	19.2652	1.88202	0.531333	0.847163	1240.86	211.881	0
165	30530	0	0	8.86102	14.8962	0.193504	-0.9811	-148.205	57.3093	0
165	31502	0	0	8.79003	14.9266	-0.84162	-0.54007	885.537	8.22716	0
165	42152	0	0	8.91229	14.9404	0.941025	-0.338337	378.921	322.755	0
166	25772	0	0	23.8566	2.38268	-0.999859	-0.0167673	1187.17	66.072	0
174	30024	0	0	14.9406	15.3576	0.00546579	0.999985	-181.811	1384.21	0
176	25833	0	0	8.04927	12.6483	-0.57954	0.814944	13.8513	21.7551	0
176	28268	0	0	8.02332	12.5888	-0.992075	-0.125646	779.118	67.6067	0
176	37679	0	0	8.11743	12.6515	0.498891	0.866665	545.338	223.82	0
179	24017	0	0	4.66951	5.59229	-0.885659	-0.464336	798.938	1.92309	0
182	17570	0	0	13.0489	6.1681	-0.0515759	0.998669	725.203	53.6915	0
182	21445	0	0	12.9924	6.13005	-0.906075	0.423118	79.8511	158.26	0
183	10029	0	0	3.96701	15.722	0.985979	0.16687	25.0495	9.573	0
183	26193	0	0	3.92463	15.771	0.308766	0.951138	26.5765	30.9798	0
184	41451	0	0	17.0742	12.2925	-0.0532786	0.99858	1097.09	348.099	0
185	36620	0	0	13.7861	8.45988	-0.283092	0.959093	1565.12	260.405	0
185	45036	0	0	13.852	8.44643	0.637304	0.770612	1251.68	376.545	0
189	17773	0	0	23.5113	5.45337	-0.887147	0.461487	836.351	32.4589	0
193	18006	0	0	3.0631	15.3161	-0.419083	-0.907948	-76.5609	12.7465	0
193	19032	0	0	3.02767	15.3782	-0.995026	0.0996169	152.214	2.85315	0
198	22096	0	0	14.083	5.56398	0.491396	-0.870936	1664.17	479.686	0
198	29453	0	0	14.077	5.66806	0.389384	0.921075	2784.64	740.051	0
204	15894	0	0	14.5694	7.93202	-0.148195	0.988958	3745.35	233.917	0
204	21198	0	0	14.5218	7.82433	-0.830174	-0.557504	149.026	85.5903	0
204	25939	0	0	14.6494	7.86725	0.998354	0.057351	64.9551	102.61	0
204	32863	0	0	14.5156	7.89056	-0.920132	0.391609	206.055	103.733	0
207	10791	0	0	10.2005	12.513	-0.921117	-0.389286	979.489	85.1987	0
207	17625	0	0	10.31	12.5596	0.919521	0.39304	1237.37	451.027	0
213	33090	0	0	19.0291	7.91222	-0.221561	-0.975147	1262.03	471.815	0
214	16620	0	0	26.7657	8.94223	-0.912506	-0.409062	290.978	61.1736	0
215	37391	0	0	21.6946	8.52826	-0.825107	-0.564976	369.732	342.014	0
224	27982	0	0	26.3513	1.83893	-0.607783	0.794103	560.874	29.4106	0
224	50945	0	0	26.3284	1.77646	-0.976386	-0.216034	168.619	29.8772	0
225	49371	0	0	16.5731	11.6627	-0.285482	-0.958384	1023.25	339.469	0
226	43870	0	0	11.0816	9.05733	0.297636	-0.95468	3338.93	825.105	0
226	46877	0	0	11.0902	9.18135	0.426157	0.904649	2497.98	522.219	0
226	51602	0	0	11.0245	9.17641	-0.557723	0.830027	1234.41	132.226	0
231	13417	0	0	16.5136	1.49031	0.400631	-0.91624	2530.19	104.485	0
232	25618	0	0	20.5905	7.92868	-0.913107	-0.40772	-14.0978	96.2391	0
232	48017	0	0	20.5924	7.99212	-0.888836	0.458225	500.199	41.3918	0
237	17124	0	0	20.5305	2.26687	0.622264	-0.782807	1750.52	147.561	0
238	32540	0	0	12.5085	10.1108	0.99268	-0.120773	-437.635	280.084	0
245	24737	0	0	7.49834	3.40194	-0.248565	0.968615	727.599	7.06034	0
245	41631	0	0	7.44814	3.35805	-0.925558	0.378606	484.853	13.2669	0
249	11409	0	0	23.3033	6.11892	0.73716	-0.675718	1018.69	139.891	0
249	27505	0	0	23.2202	6.11876	-0.734951	-0.67812	207.913	222.958	0
251	18674	0	0	14.2123	15.1521	0.411007	0.911632	1589.05	1022.26	0
259	44262	0	0	4.31187	4.91552	0.999536	-0.0304706	1285.42	132.01	0
265	20380	0	0	20.8962	6.90676	0.613355	0.789807	371.337	198.786	0
268	15542	0	0	6.98091	5.45151	-0.750372	0.661015	599.762	49.2891	0
268	21131	0	0	7.09504	5.42074	0.980938	0.19432	1067.34	285.01	0
268	31410	0	0	7.00358	5.34771	-0.406586	-0.913612	1019.98	72.9013	0
270	50443	0	0	17.9564	6.60892	0.204654	0.978834	2367.99	391.767	0
271	52249	0	0	7.28787	6.11642	-0.12908	0.991634	595.698	262.495	0
273	16943	0	0	22.8871	8.01931	0.939738	-0.341894	687.727	132.436	0
277	17147	0	0	2.35552	13.2917	0.0567986	-0.998386	-44.2856	19.0759	0
280	39494	0	0	13.727	9.15442	0.514589	0.857437	1853.91	943.718	0
280	40120	0	0	13.7631	9.09286	0.999836	0.0181331	-1083.18	33.2835	0
282	34596	0	0	12.1259	12.3859	0.0150555	-0.999887	4288.01	815.434	0
284	28978	0	0	12.6263	5.85847	-0.827571	-0.561362	614.536	504.129	0
286	11280	0	0	20.0873	3.44932	0.913907	0.405924	257.708	221.665	0
286	29630	0	0	20.0429	3.3564	0.259309	-0.965794	363.653	168.986	0
288	12437	0	0	11.6979	7.80686	-0.704184	-0.710017	1856.26	366.936	0
288	12732	0	0	11.7482	7.89879	0.217043	0.976162	3131.9	390.834	0
288	51642	0	0	11.7707	7.8032	0.628761	-0.777599	1571.52	579.06	0
289	15400	0	0	14.7956	15.2258	-0.928328	0.371762	2921.16	146.109	0
289	24636	0	0	14.9126	15.1449	0.675814	-0.737072	4815.32	1799.03	0
290	10646	0	0	26.6429	4.96249	-0.966553	0.256467	1097.11	70.8925	0
293	17473	0	0	2.87164	15.2074	0.387928	0.92169	-2.43497	57.7063	0
295	43789	0	0	3.66211	10.8664	-0.755453	0.655202	143.156	193.541	0
298	46883	0	0	14.7457	14.6002	0.524355	0.8515	-212.217	815.061	0
298	51311	0	0	14.7507	14.4809	0.598238	-0.801319	4241.64	130.642	0
301	13515	0	0	17.1606	8.10717	-0.975797	0.21868	67.3268	618.797	0
301	20138	0	0	17.2071	8.03798	-0.168289	-0.985738	1862.99	689.678	0
305	20197	0	0	2.03401	13.7877	0.998703	0.0509175	156.408	5.85049	0
305	25469	0	0	1.9431	13.7264	-0.421794	-0.906691	-27.2008	21.5222	0
306	28965	0	0	22.2937	6.74928	0.431977	-0.901885	424.813	10.1897	0
306	34072	0	0	22.283	6.87477	0.273111	0.961983	557.292	206.543	0
306	43894	0	0	22.3314	6.80134	0.99164	-0.129037	311.071	2.01051	0
310	12793	0	0	11.109	5.83179	0.463029	-0.886343	1513.95	477.126	0
310	27914	0	0	11.1423	5.90571	0.970666	0.240432	572.716	89.6471	0
310	32468	0	0	11.021	5.9213	-0.878361	0.477997	402.091	471.889	0
312	28376	0	0	19.0973	8.55178	-0.529886	-0.848069	236.83	164.147	0
312	46751	0	0	19.1605	8.63025	0.716175	0.697921	54.113	68.1195	0
313	14362	0	0	18.2442	1.99017	0.689166	0.724603	264.928	18.7606	0
315	11736	0	0	6.33821	2.46177	-0.238327	0.971185	601.998	132.611	0
319	26680	0	0	4.11648	8.64545	-0.122629	0.992453	-24.1962	77.0951	0
319	39905	0	0	4.18325	8.61793	0.78489	0.619635	1348.26	121.857	0
328	12483	0	0	18.2939	11.6332	0.683749	0.729717	292.258	415.092	1
328	13021	0	0	18.1791	11.6004	-0.966416	0.256984	346.043	47.2966	0
328	21397	0	0	18.1908	11.5407	-0.798888	-0.60148	173.423	16.0577	0
330	50178	0	0	1.27691	14.8856	0.945077	-0.326848	196.391	55.9747	0
336	33716	0	0	25.4454	8.44495	-0.366696	0.930341	870.219	411.056	0
336	49714	0	0	25.5076	8.4227	0.874008	0.485911	872.33	327.04	0
338	15248	0	0	26.4325	7.73539	-0.622707	0.782455	864.672	345.388	0
338	51992	0	0	26.4306	7.65646	-0.659021	-0.752125	571.043	256.439	0
339	32629	0	0	23.6375	4.41363	-0.536781	0.843721	811.176	78.6823	0
339	37003	0	0	23.6959	4.28133	0.261601	-0.965176	761.041	231.11	0
341	32093	0	0	26.5421	3.42314	0.99259	0.121514	612.033	40.5935	0
342	28959	0	0	26.3772	5.55446	0.679387	-0.73378	484.253	246.534	0
348	19425	0	0	5.31873	13.0468	-0.987119	-0.159986	614.635	63.1583	0
348	27041	0	0	5.43699	13.0184	0.807056	-0.590476	352.007	281.148	0
350	25826	0	0	8.53775	8.30365	-0.935507	0.353307	721.548	396.099	0
354	13595	0	0	24.562	2.66698	-0.705614	0.708597	293.106	9.64357	0
354	48239	0	0	24.6264	2.68404	0.261334	0.965248	253.582	14.4539	0
355	21094	0	0	13.4192	12.4065	0.893632	0.4488	-899.091	2102.24	0
355	50823	0	0	13.2775	12.3848	-0.987234	0.159276	-1395.66	1129.68	0
358	35925	0	0	26.414	9.17903	-0.895241	0.445582	730.842	312.212	0
358	37160	0	0	26.508	9.08893	0.48254	-0.875874	236.203	175.549	0
359	25413	0	0	13.8155	5.00682	-0.926682	-0.375846	709.648	193.795	0
359	37927	0	0	13.8573	5.09465	-0.295386	0.955378	2988.75	536.213	0
359	44031	0	0	13.8654	4.96656	-0.170887	-0.985291	1489.4	300.832	0
362	12518	0	0	5.88042	10.0883	-0.989245	0.146267	930.012	239.417	0
362	17338	0	0	5.96569	10.1505	0.163752	0.986502	309.461	93.3605	0
362	28515	0	0	6.01229	10.0323	0.792645	-0.609684	64.3181	76.4946	0
363	13159	0	0	14.7386	13.105	-0.930198	-0.367057	1605.12	460.516	0
374	16165	0	0	4.58748	1.57253	-0.967263	0.253778	-24.1036	1.88295	0
374	21737	0	0	4.69833	1.60646	0.659639	0.751582	406.193	12.2923	0
374	24287	0	0	4.71784	1.53335	0.946872	-0.321612	130.261	30.0375	0
375	15047	0	0	2.84729	3.75105	-0.836421	0.548087	230.919	38.7715	0
375	43957	0	0	2.95434	3.75356	0.809841	0.58665	257.785	12.2774	0
376	17150	0	0	10.8238	2.9327	-0.836345	-0.548204	1809.42	796.876	0
376	19194	0	0	10.8169	3.00103	-0.92868	0.370881	368.458	388.913	0
376	32607	0	0	10.9329	2.91588	0.631647	-0.775256	1874.53	540.104	0
384	18116	0	0	7.02648	9.04127	-0.994918	-0.100685	624.071	141.85	0
384	42476	0	0	7.13343	8.99986	0.667576	-0.744542	328.065	25.342	0
388	18883	0	0	21.6809	9.53092	-0.695922	0.718118	1467.72	231.893	0
388	29001	0	0	21.7145	9.41288	-0.213839	-0.976869	476.216	170.799	0
395	15721	0	0	4.91178	9.40044	-0.639385	0.768887	12.9803	146.803	0
395	41829	0	0	4.89817	9.31302	-0.844044	-0.536274	1378.95	181.656	0
395	51048	0	0	4.97411	9.41289	0.291132	0.956683	762.088	69.8089	0
400	16125	0	0	19.3081	9.10584	-0.785884	0.618373	1237.91	106.599	0
403	13784	0	0	26.6746	7.12614	-0.912737	-0.408547	1210.14	431.908	0
406	29800	0	0	3.27292	10.8582	-0.941947	0.335761	158.8	136.539	0
406	31130	0	0	3.35861	10.8982	0.347209	0.937788	406.752	299.647	0
406	39315	0	0	3.27992	10.7995	-0.837007	-0.547192	507.421	50.3967	0
408	46789	0	0	3.34075	1.74901	-0.957029	-0.289991	57.0059	22.3177	0
408	47519	0	0	3.35786	1.81888	-0.716293	0.6978	453.282	57.4542	0
410	44454	0	0	13.1977	8.1512	-0.393207	0.91945	1529.1	300.947	0
413	19246	0	0	23.2765	1.97346	0.651792	0.758398	22.7395	66.623	0
416	49497	0	0	4.18628	5.99916	-0.981204	-0.192975	798.873	187.048	0
423	37881	0	0	12.9061	4.58124	0.636774	0.771051	396.551	546.354	0
426	33990	0	0	10.2946	7.53488	-0.999896	0.0144322	-56.7198	89.4146	0
426	44011	0	0	10.3944	7.51065	0.895332	-0.445399	-126.046	101.608	0
426	44670	0	0	10.3233	7.48735	-0.456518	-0.889714	638.384	118.903	0
428	10957	0	0	8.35327	5.82108	0.550712	0.834695	1287.38	37.0543	0
431	10658	0	0	21.8706	5.75992	0.450552	-0.89275	1437.09	369.2	0
431	21741	0	0	21.8133	5.86273	-0.522288	0.852769	1303.61	251.613	0
431	45094	0	0	21.7949	5.77976	-0.832002	-0.554773	292.469	369.531	0
436	11887	0	0	18.0027	9.87166	-0.674426	0.738342	2547.51	474.803	1
436	22058	0	0	18.0247	9.76009	-0.344031	-0.938958	670.534	16.144	0
436	46699	0	0	18.1115	9.84095	0.960998	0.276555	27.6628	2.78297	0
437	13241	0	0	14.5863	13.4155	-0.396613	0.917986	3703.47	618.215	0
443	14627	0	0	5.70103	9.972	-0.176096	-0.984373	783.074	222.261	0
444	29264	0	0	16.5349	10.6169	-0.925408	0.378971	3017.75	511.226	0
444	37471	0	0	16.542	10.5497	-0.822084	-0.569366	59.8105	400.392	0
451	37086	0	0	5.09761	3.47519	-0.99434	0.106245	712.493	197.36	0
452	26596	0	0	12.9639	5.43114	0.546721	0.837315	1718.22	602.14	0
452	45323	0	0	12.8582	5.37845	-0.997753	0.0670022	353.849	592.281	0
453	40501	0	0	15.649	13.2315	0.144183	-0.989551	3566.47	1341.88	0
454	23665	0	0	11.9915	12.8969	-0.119958	0.992779	3518.09	481.584	0
454	44929	0	0	12.0592	12.8109	0.935854	-0.352388	-507.568	625.767	0
455	12425	0	0	8.17103	12.4193	-0.402682	0.91534	67.2518	97.2744	0
455	24363	0	0	8.13169	12.367	-0.99071	0.135995	695.376	35.58	0
455	31496	0	0	8.15535	12.3063	-0.63812	-0.769937	1523.53	204.853	0
455	34579	0	0	8.26446	12.3659	0.99275	0.120199	1854.97	664.029	0
457	50187	0	0	19.9308	7.74076	0.30269	0.953089	930.634	175.355	0
459	44903	0	0	1.28927	3.55734	0.363953	-0.931417	168.234	14.3431	0
461	13027	0	0	13.6102	15.4885	0.969795	0.243921	744.082	1446.89	0
465	42912	0	0	9.75904	7.39646	0.998445	0.055754	56.5619	11.1505	0
470	27052	0	0	3.63508	6.25425	-0.993827	-0.110944	677.326	72.4608	0
470	36835	0	0	3.68826	6.31224	0.0240566	0.999711	440.791	64.2669	0
474	25094	0	0	25.811	1.16971	-0.539	0.842306	266.019	16.7283	0
483	32952	0	0	23.1975	5.7736	0.554462	-0.832209	589.29	207.677	0
486	17708	0	0	8.5806	15.2442	0.583846	0.811865	489.077	197.28	0
488	24415	0	0	23.5334	5.73744	-0.977902	-0.209062	915.777	269.557	0
488	24853	0	0	23.6434	5.73069	0.944823	-0.327581	1633.48	31.7326	0
488	44442	0	0	23.5709	5.69514	-0.322396	-0.946605	-27.0667	7.26147	0
489	23613	0	0	16.7362	7.87278	0.39397	-0.919123	2980.16	245.9	0
491	40045	0	0	25.3315	5.44708	0.994257	0.107023	1307.17	281.656	0
499	13325	0	0	18.8351	1.5326	0.90948	-0.415747	1575.97	323.695	0
507	44448	0	0	25.1095	1.82462	0.625867	-0.77993	678.877	66.3721	0
512	45863	0	0	17.904	14.0125	-0.76887	0.639405	1070.57	83.2326	0
522	12218	0	0	23.617	1.29882	0.470703	-0.882292	722.1	34.3641	0
522	31661	0	0	23.5538	1.30257	-0.573081	-0.819499	16.421	39.4621	0
522	50715	0	0	23.6308	1.39533	0.700381	0.713769	521.028	202.889	0
524	17499	0	0	19.2111	3.8576	0.482478	0.875908	551.191	311.645	0
524	42589	0	0	19.2139	3.75644	0.530201	-0.847872	1683.16	99.1782	0
525	14925	0	0	15.3981	3.20908	0.520349	-0.853954	1125.2	131.64	0
530	21819	0	0	20.7649	6.75586	0.75967	-0.650309	731.672	64.9846	0
539	32875	0	0	11.1702	4.96648	0.827162	0.561964	1379.37	275.61	0
539	50244	0	0	11.1058	4.85329	-0.0586633	-0.998278	4824.3	563.869	0
540	44654	0	0	4.69243	14.2536	0.97298	0.230888	318.193	0.87931	0
540	47374	0	0	4.60853	14.2958	-0.396779	0.917914	20.6984	103.878	0
540	50774	0	0	4.58587	14.2002	-0.767477	-0.641077	191.394	91.9857	0
541	17502	0	0	7.99703	13.8688	0.60156	-0.798827	191.453	17.7224	0
541	34312	0	0	7.90339	13.9253	-0.987631	0.156798	768.712	189.976	0
544	20929	0	0	3.3652	9.89157	0.976375	0.216081	1146.88	0.671044	0
544	50060	0	0	3.24728	9.87448	-0.997545	-0.0700253	1109.44	92.7844	0
545	18739	0	0	12.2434	15.3447	0.23182	-0.972759	1281.91	1800.45	0
545	37578	0	0	12.2474	15.4841	0.288029	0.957622	2012.73	913.181	0
546	21054	0	0	11.9858	12.0724	0.606048	0.795428	4504.91	803.62	0
546	40035	0	0	11.8938	11.9673	-0.708671	-0.705539	3129.83	637.256	0
546	52611	0	0	11.9557	11.9478	0.176294	-0.984338	3384.03	828.368	0
547	50835	0	0	15.979	7.52142	0.757073	0.65333	341.533	249.809	0
548	20718	0	0	4.87529	8.94836	0.92395	0.382514	1703.27	92.9661	0
557	48234	0	0	20.5697	4.79786	0.329058	0.94431	486.044	185.988	0
560	21176	0	0	15.4636	13.3522	-0.273265	0.961939	3306.81	200.314	0
563	30959	0	0	16.1851	7.20955	0.576633	0.817003	2352.07	724.798	0
563	41006	0	0	16.1388	7.08513	-0.0965929	-0.995324	2876.87	170.011	0
565	29903	0	0	11.3182	15.845	0.573647	-0.819103	618.268	651.532	0
566	14826	0	0	5.33395	4.1524	-0.284482	-0.958681	1440.49	257.591	0
566	47505	0	0	5.4121	4.22136	0.986464	0.163978	628.016	141.567	0
567	17860	0	0	7.79035	8.40798	-0.459614	0.888119	322.521	168.81	0
567	20902	0	0	7.75757	8.35337	-0.999932	-0.0116902	67.5747	191.67	0
574	13605	0	0	15.008	6.73185	-0.749341	0.662185	1148.11	381.559	0
582	21471	0	0	20.7351	6.63065	-0.624961	0.780656	2079.43	130.85	0
582	49751	0	0	20.8452	6.54387	0.905178	-0.425033	2519.52	254.077	0
585	17505	0	0	15.6574	1.82627	-0.166585	-0.986027	2133.03	119.875	0
585	37532	0	0	15.715	1.84982	0.810833	-0.585277	661.838	75.2072	0
587	43163	0	0	14.8503	4.53593	-0.290396	0.956906	2702.42	219.442	0
588	21691	0	0	16.441	12.4223	0.543362	-0.839499	2249.96	60.5837	0
588	23590	0	0	16.4689	12.4802	0.995069	0.0991805	1198.29	407.558	0
592	21303	0	0	12.4818	11.3326	-0.783217	0.621749	272.765	578.233	0
592	36365	0	0	12.5458	11.3607	0.0720259	0.997403	738.089	13.0103	0
592	42986	0	0	12.608	11.2537	0.901875	-0.431997	-399.376	157.593	0
598	18739	0	0	12.3146	15.3122	-0.876515	-0.481375	18198.4	5006.94	0
598	44205	0	0	12.4263	15.358	0.962176	0.272429	14608.9	5974.16	0
599	23962	0	0	11.498	2.84616	-0.75502	-0.655702	262.113	240.715	0
600	17149	0	0	7.61951	10.21	-0.997594	-0.0693325	766.213	169.162	0
600	37485	0	0	7.65618	10.1648	-0.274182	-0.961678	1406.63	143.495	0
600	41131	0	0	7.71943	10.2249	0.974483	0.224462	994.7	331.161	0
610	29155	0	0	6.23438	11.3816	-0.500934	-0.865486	1100.2	354.64	0
610	46830	0	0	6.2063	11.4632	-0.927223	0.37451	538.318	269.905	0
611	51012	0	0	11.4588	4.4216	0.807372	0.590043	481	196.166	0
613	19614	0	0	8.88534	5.85614	0.785264	-0.619161	213.857	161.687	0
613	43002	0	0	8.82025	5.83128	-0.171651	-0.985158	1216.41	29.5876	0
616	43975	0	0	6.46575	6.19411	-0.959461	-0.28184	875.345	126.986	0
618	24312	0	0	7.25913	1.93857	-0.938869	0.344275	216.918	73.6307	0
618	41136	0	0	7.3556	1.92966	0.986024	0.166601	419.25	96.3178	0
620	34589	0	0	21.0181	9.70181	0.157474	0.987523	455.63	274.018	0
624	15949	0	0	10.3753	7.7667	-0.490665	0.871348	1189.75	442.898	0
624	47991	0	0	10.4652	7.70735	0.994064	-0.108799	544.174	106.747	0
625	32816	0	0	4.9004	10.1054	-0.993176	-0.116628	721.76	80.1181	0
627	31117	0	0	7.23953	1.60317	0.991302	0.131608	583.776	213.897	0
632	31913	0	0	7.09635	15.2743	-0.805612	-0.592444	160.852	49.981	0
633	20663	0	0	14.6347	3.22675	-0.49836	-0.86697	1359.07	368.98	0
633	33370	0	0	14.7121	3.3211	0.752818	0.658229	1127.32	462.55	0
636	44038	0	0	8.27968	9.84585	0.817883	-0.575385	10.2242	282.666	0
639	18136	0	0	18.0663	3.77499	-0.954341	0.298718	2049.91	573.605	0
639	39164	0	0	18.198	3.78037	0.927002	0.375056	617.368	274.386	0
639	46051	0	0	18.1385	3.82383	0.0777982	0.996969	2716.28	329.505	0
642	33911	0	0	2.8039	8.99431	-0.630671	-0.77605	581.967	146.069	0
642	45598	0	0	2.78013	9.05897	-0.983244	0.182294	528.956	58.0538	0
645	21557	0	0	20.8924	6.22889	-0.877521	0.479538	1209.06	66.4007	0
645	32884	0	0	21.0013	6.22433	0.914488	0.404613	713.456	85.3456	0
645	48659	0	0	20.9484	6.26049	0.0429283	0.999078	343.379	56.6976	0
647	14928	0	0	2.6309	15.1844	-0.394533	-0.918882	-19.4021	4.47252	0
647	25793	0	0	2.68839	15.1932	0.650816	-0.759235	174.881	35.6315	0
648	48849	0	0	20.8946	2.57651	0.628018	0.778199	696.151	111.929	0
651	47027	0	0	16.2394	9.14678	0.916206	0.400708	-11.1832	226.656	0
654	13963	0	0	23.0879	5.72026	-0.673274	0.739393	1545.05	279.969	0
654	32952	0	0	23.1716	5.69836	0.94951	0.313738	576.004	134.636	0
656	15308	0	0	16.3878	12.0916	-0.779267	-0.626692	-186.41	104.399	0
656	25528	0	0	16.4175	12.2059	-0.377937	0.925831	3466.28	142.202	0
665	22590	0	0	1.21292	4.20819	-0.520238	-0.854021	106.613	107.152	0
667	39128	0	0	8.74895	3.55883	0.248152	-0.968721	1648.45	177.023	0
668	49029	0	0	2.63864	14.6975	0.693119	-0.720823	78.4464	59.4144	0
679	17157	0	0	20.2198	8.75952	-0.0902655	-0.995918	442.928	138.642	0
679	30621	0	0	20.2222	8.87028	-0.0479289	0.998851	703.528	211.635	0
683	21604	0	0	11.7131	15.8957	0.956093	0.293063	2205.61	162.141	0
683	31393	0	0	11.6095	15.8069	-0.436197	-0.899851	954.245	925.143	0
685	37023	0	0	18.6109	1.59916	-0.8193	0.573365	2326.1	344.776	0
685	42664	0	0	18.6555	1.52077	0.0752906	-0.997162	1602.91	314.129	0
690	52039	0	0	16.1077	12.2565	0.585774	0.810474	200.575	641.147	0
694	16913	0	0	5.68537	7.99542	0.988734	0.149683	478.8	79.3417	0
694	37239	0	0	5.599	7.9292	-0.401419	-0.915894	528.838	74.444	0
698	41647	0	0	12.8288	5.0163	-0.98512	0.171869	139.537	30.4261	0
698	46978	0	0	12.9273	5.06715	0.42894	0.903333	2264.71	398.056	0
703	11253	0	0	8.25339	2.4425	0.838431	0.545008	921.72	301.46	0
703	17317	0	0	8.15667	2.3438	-0.527937	-0.849284	1034.27	136.613	0
707	37769	0	0	26.8521	4.77503	-0.550392	-0.834907	274.242	66.4249	0
711	46709	0	0	12.5547	7.82428	-0.776574	-0.630027	1082.18	264.665	0
713	48129	0	0	25.2198	1.88075	0.748529	-0.663102	573.115	8.57785	0
714	27165	0	0	24.2688	8.42173	-0.268577	-0.963258	-28.7238	9.46604	0
721	45111	0	0	21.9984	3.00899	0.993518	-0.113673	211.544	199.047	0
726	27311	0	0	10.9775	7.75695	-0.390677	0.920528	971.749	196.905	0
728	23479	0	0	22.834	5.17403	0.98012	-0.198407	1708.85	291.099	0
729	21254	0	0	5.3372	1.4319	-0.993749	0.111635	70.5599	10.9693	0
731	14943	0	0	22.4558	6.21675	0.050363	0.998731	18.5213	88.5566	0
732	36841	0	0	4.49635	4.21483	0.731619	0.681714	468.592	2.76647	0
732	39611	0	0	4.45451	4.10548	0.0896168	-0.995976	312.971	14.8547	0
733	12389	0	0	2.15127	3.72849	0.822775	0.568367	592.192	51.782	0
733	15915	0	0	2.15843	3.65739	0.918782	-0.394764	274.576	38.076	0
733	32460	0	0	2.0238	3.65502	-0.904212	-0.427084	391.515	15.4126	0
733	43836	0	0	2.07891	3.75945	-0.157779	0.987474	393.851	4.83873	0
743	47050	0	0	16.4623	9.68538	-0.171318	0.985216	4514.47	388.107	0
745	16062	0	0	5.32934	2.41653	-0.0962592	-0.995356	435.828	68.6681	0
748	47786	0	0	18.1654	9.10816	-0.908645	0.417569	3483.78	887.35	0
754	24014	0	0	14.4171	14.1784	0.263979	-0.964528	6444.54	448.842	1
754	48672	0	0	14.3874	14.3068	-0.187024	0.982355	5909.6	3499.24	1
758	14827	0	0	15.4486	2.87622	-0.988809	-0.149187	-75.4006	33.4716	0
758	17359	0	0	15.4724	2.93951	-0.648447	0.761259	957.672	70.0897	0
758	23061	0	0	15.4882	2.82358	-0.420589	-0.907251	1089.12	234.756	0
759	16036	0	0	5.08431	1.49927	0.45728	0.889323	1275.19	93.7565	0
759	49537	0	0	5.00482	1.41283	-0.847842	-0.530249	750.397	134.159	0
760	30538	0	0	14.3267	11.7235	0.858918	0.512113	-364.133	175.35	0
760	33979	0	0	14.273	11.7502	-0.101764	0.994809	4319.42	226.163	0
762	22945	0	0	16.6698	1.30584	-0.681368	0.731941	1471.87	25.6412	0
762	24564	0	0	16.7777	1.2132	0.82638	-0.563112	1154.31	109.276	0
763	17449	0	0	6.08732	4.88476	0.931463	0.363837	1505.55	53.9352	0
763	35728	0	0	6.03537	4.92608	0.142123	0.989849	894.329	83.3204	0
763	43206	0	0	5.97533	4.8188	-0.769877	-0.638193	2018.44	50.7853	0
765	19801	0	0	17.3849	2.98817	0.366433	-0.930444	2002.55	166.227	0
765	34359	0	0	17.4208	3.05978	0.964434	0.264323	816.702	51.3307	0
768	13532	0	0	24.1701	1.55267	-0.993939	0.109935	21.7831	47.584	0
768	22606	0	0	24.2082	1.60752	-0.451897	0.89207	759.078	25.0278	0
768	27136	0	0	24.1924	1.49318	-0.676036	-0.736869	2.82425	7.49492	0
768	34863	0	0	24.275	1.6057	0.500577	0.865692	205.7	6.20991	0
770	35323	0	0	8.12986	14.4122	-0.677759	0.735285	146.74	254.538	0
782	36735	0	0	16.0192	7.37873	0.489017	0.872274	1287.97	984.319	0
782	42068	0	0	15.9336	7.30528	-0.936446	-0.350811	411.259	353.967	0
791	43345	0	0	15.953	14.9917	0.763163	0.646206	484.707	989.781	0
792	17161	0	0	5.89921	3.46168	-0.925348	-0.379119	556.597	143.871	0
792	22977	0	0	5.95943	3.56279	-0.107792	0.994174	659.682	118.002	0
792	26350	0	0	6.03835	3.47003	0.96403	-0.265794	506.841	158.088	0
794	28224	0	0	10.1529	14.0748	-0.806752	-0.590891	3218.78	206.65	0
795	29376	0	0	2.67884	5.49636	-0.98609	0.166215	1085.39	121.016	0
795	44595	0	0	2.73296	5.5513	-0.179298	0.983795	90.8816	64.3829	0
797	19223	0	0	26.3703	3.45808	-0.415557	-0.909567	120.869	72.8308	0
797	41358	0	0	26.3522	3.5614	-0.700456	0.713696	656.624	114.595	0
797	45924	0	0	26.3339	3.50645	-0.988668	-0.150118	825.074	50.0685	0
802	20157	0	0	26.8312	5.21152	-0.853671	0.520812	451.756	106.299	0
803	25402	0	0	16.5487	9.54484	-0.74137	-0.671097	-4.18466	45.9503	0
813	49347	0	0	5.48919	2.43375	-0.937603	-0.347709	930.147	195.933	0
815	46528	0	0	4.78846	8.41276	0.274863	0.961483	282.796	156.53	0
815	47703	0	0	4.80744	8.30771	0.593626	-0.804741	5.97101	22.2551	0
820	41886	0	0	13.7375	15.6889	-0.576353	-0.817201	11017.3	3204.43	0
820	50754	0	0	13.8195	15.6945	0.685244	-0.728313	7861.07	1736	0
821	36787	0	0	20.2676	10.0362	-0.463129	0.886291	746.913	504.254	0
821	42232	0	0	20.3518	9.9911	0.994329	0.106351	876.545	426.152	0
823	13866	0	0	5.60035	12.7634	0.959121	0.282995	1018.99	48.8703	0
823	35627	0	0	5.49799	12.7553	-0.991703	0.128552	877.305	191.496	0
828	17091	0	0	21.7457	2.6062	0.953255	-0.302166	879.947	256.457	0
828	41898	0	0	21.6957	2.55923	0.242246	-0.970215	1381.69	0.0376841	0
830	28142	0	0	11.3048	9.65307	-0.876578	-0.481261	1322.91	762.795	0
832	50001	0	0	21.9961	5.13841	0.715602	0.698508	31.6086	202.455	0
835	18007	0	0	16.0861	7.27644	0.595715	0.803196	291.63	461.377	0
839	39514	0	0	6.31766	4.66921	0.922993	-0.384817	-18.3602	117.567	0
839	40630	0	0	6.25604	4.76863	0.0671296	0.997744	1077.11	232.388	0
844	12215	0	0	7.94007	14.0882	-0.304046	-0.952657	343.939	346.091	0
844	25315	0	0	7.88831	14.1562	-0.999272	-0.0381549	231.85	197.754	0
844	39276	0	0	8.03702	14.1576	0.999821	-0.018922	563.382	313.304	0
846	52374	0	0	20.8953	8.17065	-0.999997	0.00241209	1342.15	330.975	0
847	37194	0	0	1.13566	12.9611	-0.478629	0.878017	21.2529	45.8872	0
847	45800	0	0	1.15766	12.8452	-0.123432	-0.992353	-39.3755	56.802	0
850	25100	0	0	20.6053	4.25258	-0.717886	-0.696161	360.656	29.4996	0
850	27157	0	0	20.6343	4.3484	-0.211573	0.977362	1279.69	197.362	0
850	45866	0	0	20.6653	4.23833	0.329718	-0.94408	855.072	142.542	0
853	10941	0	0	4.79829	11.4013	-0.965893	-0.25894	344.777	23.4038	0
853	46963	0	0	4.84356	11.3564	-0.249662	-0.968333	133.419	152.651	0
853	47935	0	0	4.84265	11.4787	-0.263908	0.964548	51.8645	76.232	0
858	41265	0	0	1.71587	8.07508	-0.806297	-0.591511	966.589	143.774	0
860	27295	0	0	9.09381	8.92122	0.177924	-0.984044	607.972	284.11	0
860	37736	0	0	9.12683	9.02025	0.732897	0.680339	751.057	158.143	0
861	33305	0	0	17.0957	9.05416	-0.390074	-0.920783	979.283	783.888	0
863	42112	0	0	7.06532	6.77087	0.683642	-0.729817	271.318	73.0158	0
867	18214	0	0	15.3267	12.8561	0.816504	0.57734	1430.94	313.4	0
867	40675	0	0	15.2041	12.8316	-0.975924	0.218112	257.102	0.903344	0
877	49531	0	0	8.65904	12.1804	-0.494341	-0.869268	960.934	369.308	0
878	23409	0	0	2.30438	4.53163	0.970573	0.240808	694.833	5.565	0
878	26270	0	0	2.22591	4.45037	-0.206299	-0.978489	598.822	44.4053	0
878	30503	0	0	2.17704	4.4926	-0.938853	-0.344318	667.762	28.3486	0
878	46687	0	0	2.28558	4.46718	0.688358	-0.725371	286.184	32.8493	0
884	22997	0	0	26.3381	6.54558	0.873713	0.486441	664.898	170.357	0
884	36764	0	0	26.2266	6.4664	-0.74685	-0.664993	354.961	187.116	0
884	41452	0	0	26.304	6.44855	0.378424	-0.925633	848.923	297.789	0
886	30981	0	0	10.4684	8.59219	0.127575	-0.991829	220.234	665.26	0
886	35702	0	0	10.3964	8.63308	-0.917279	-0.398245	509.023	567.236	0
887	18468	0	0	6.59763	4.38797	-0.884405	0.46672	810.873	13.867	0
890	28130	0	0	2.98336	6.43352	-0.927191	-0.374588	135.954	33.5441	0
890	31378	0	0	3.04426	6.5139	0.109193	0.994021	183.399	19.5122	0
894	32109	0	0	26.9352	5.86084	-0.255452	0.966822	30.1179	53.3258	0
896	13137	0	0	6.26911	14.6932	0.985085	-0.172068	132.573	47.3162	0
902	13037	0	0	9.40559	13.7032	0.00368136	0.999993	547.383	406.411	0
902	24511	0	0	9.34951	13.6727	-0.843865	0.536556	-153.556	74.3393	0
905	48879	0	0	9.5438	13.542	-0.459431	0.888213	-316.353	22.9688	0
906	37428	0	0	26.0995	7.77325	0.354551	0.935037	59.178	89.1659	0
909	22750	0	0	23.0914	8.30775	0.652581	-0.757719	1483.5	318.573	0
909	37964	0	0	23.0537	8.39721	-0.0854516	0.996342	437.863	227.673	0
909	42323	0	0	23.0077	8.35362	-0.989824	0.142296	1804.52	257.447	0
910	29800	0	0	3.17996	10.8529	0.897401	0.441217	415.113	26.7106	0
911	12196	0	0	3.04303	5.5445	-0.948508	-0.316754	945.856	30.1359	0
911	33905	0	0	3.07638	5.62829	-0.470955	0.882157	232.488	20.0291	0
911	47648	0	0	3.17776	5.5805	0.980102	0.198497	1055.65	74.9927	0
911	47902	0	0	3.09391	5.49849	-0.22024	-0.975446	581.507	110.45	0
915	13240	0	0	12.517	7.42235	0.999821	0.0189462	58.1899	124.612	0
915	19721	0	0	12.3782	7.42351	-0.999362	0.0357236	-89.9311	324.071	0
916	11491	0	0	16.5747	10.845	-0.997854	0.065481	1619.61	939.512	0
917	38297	0	0	8.66355	12.5431	-0.315278	0.948999	133.207	430.5	0
920	49309	0	0	8.53419	12.3311	0.480534	-0.876976	-58.4628	141.469	0
923	15350	0	0	7.90428	1.07894	0.756281	0.654247	1546.81	205.633	0
929	10665	0	0	10.5196	10.6421	-0.837066	0.547103	765.519	106.97	0
930	40646	0	0	14.4575	15.6149	0.430461	-0.902609	2185.35	209.628	0
930	43371	0	0	14.3587	15.7092	-0.921807	0.387648	4506	203.139	0
936	20564	0	0	8.7185	9.14439	-0.719323	-0.694675	2556.87	411.063	0
937	15603	0	0	25.5711	8.86061	0.759385	0.650642	561.971	327.3	0
937	29213	0	0	25.4625	8.77657	-0.82057	-0.571546	270.663	157.255	0
944	27030	0	0	2.37921	8.35657	0.751422	-0.659822	368.617	153.047	0
945	32326	0	0	19.8368	1.78032	0.836384	-0.548144	893.568	228.457	0
952	51531	0	0	2.63875	15.6585	-0.738224	-0.674556	2.8809	50.3197	0
957	21380	0	0	17.3452	5.2107	0.902053	0.431626	841.045	4.87602	0
957	40715	0	0	17.2377	5.21517	-0.862948	0.505292	1215.64	181.168	0
961	31550	0	0	22.8296	2.80681	0.897881	-0.440238	937.407	131.726	0
961	44719	0	0	22.8234	2.87202	0.797031	0.603939	632.537	79.0821	0
962	26978	0	0	25.2706	5.7498	-0.841445	0.540342	988.701	95.0241	0
962	35535	0	0	25.3577	5.6502	0.42291	-0.906172	799.48	294.635	0
963	11181	0	0	9.67588	14.7416	0.0758107	-0.997122	20.3286	395.319	0
963	16846	0	0	9.61232	14.8336	-0.906054	0.423163	403.513	213.237	0
966	26437	0	0	16.3855	6.62813	0.824954	0.565199	35.5295	575.164	0
969	17433	0	0	10.2487	1.16472	0.76659	-0.642136	452.255	31.5628	0
969	21247	0	0	10.2151	1.26152	0.203764	0.97902	1580.9	234.397	0
976	12145	0	0	2.32716	1.32216	0.0288096	0.999585	751.534	70.881	0
978	11753	0	0	11.8764	15.5216	0.483076	0.875578	724.302	1010.42	0
978	36941	0	0	11.8055	15.4553	-0.906575	-0.422045	2286.78	179.837	0
982	43984	0	0	9.00245	5.47896	0.90295	0.429746	737.657	205.214	0
983	20088	0	0	23.9047	6.38263	0.159297	-0.987231	316.911	210.941	0
983	20114	0	0	23.9527	6.4965	0.817936	0.57531	451.262	193.671	0
983	27217	0	0	23.8875	6.5273	-0.0775035	0.996992	-43.4076	0.288851	0
983	30000	0	0	23.8278	6.48702	-0.89538	0.445302	664.856	44.3999	0
985	51413	0	0	24.4354	1.48937	-0.950008	-0.312227	23.2997	22.9515	0
986	16359	0	0	14.6328	2.69186	0.460468	-0.887677	2059.09	307.495	0
991	10045	0	0	5.79598	3.22427	0.960729	-0.277489	641.347	58.9464	0
991	34163	0	0	5.72161	3.31551	-0.0779982	0.996954	1028.73	57.8547	0
991	40638	0	0	5.67798	3.19221	-0.687893	-0.725812	1576.29	239.22	0
992	13566	0	0	24.8737	1.42131	-0.999925	-0.0122182	114.542	11.4924	0
1005	6612	0	0	11.1106	1.24021	0.915507	-0.402302	333.969	184.689	0
1007	2117	0	0	19.154	5.46323	-0.623066	-0.782169	886.418	484.245	0
1010	3759	0	0	8.72774	5.11045	0.744394	0.667741	2085.75	396.618	0
1013	7575	0	0	2.77034	8.25623	0.143555	0.989642	255.714	88.6204	0
1016	4733	0	0	2.42643	5.79254	0.712967	0.701197	565.486	12.7851	0
1054	2262	0	0	14.6996	7.70453	0.740265	-0.672315	1404.97	254.52	0
1060	9234	0	0	20.2032	9.94037	-0.399216	0.916857	1136.52	330.112	0
1072	3337	0	0	19.1524	10.8678	-0.975227	0.221207	1273.92	86.3116	0
1081	3881	0	0	6.68967	12.0778	0.984437	0.175737	767.596	224.578	0
1086	7584	0	0	19.3473	11.4426	-0.784271	0.620419	1891.38	168.294	0
1095	6332	0	0	12.7293	1.76602	-0.994495	-0.104784	315.812	135.419	0
1129	8596	0	0	4.99888	15.3039	-0.839736	0.542995	82.7222	43.1393	0
1139	2094	0	0	22.1796	6.33846	-0.341383	0.939924	623.806	122.579	0
1140	5327	0	0	16.9753	1.59729	-0.13612	-0.990692	1254.48	3.37824	0
1140	6625	0	0	17.033	1.6252	0.86148	-0.507792	830.108	6.05914	0
1145	4258	0	0	19.9951	11.0702	-0.600795	-0.799403	99.3707	125.837	0
1149	3633	0	0	13.3508	13.6137	0.944536	-0.328407	2894.46	379.839	0
1160	2197	0	0	6.764	7.04881	-0.858901	-0.512142	1572.85	218.881	0
1165	1409	0	0	18.633	11.7571	-0.498909	-0.866654	803.818	2736.37	1
1182	8611	0	0	1.20241	2.81883	0.996766	-0.0803612	532.344	27.9035	0
1202	6326	0	0	13.8201	1.38508	-0.19789	0.980224	2209.81	37.4964	0
1205	4052	0	0	23.1468	9.69588	0.629715	0.776826	383.548	258.191	0
1205	9116	0	0	23.1512	9.58949	0.691351	-0.722519	469.768	394.7	0
1209	2079	0	0	13.6992	5.57426	0.0216167	-0.999766	1244.97	118.084	0
1209	3884	0	0	13.6566	5.70441	-0.573528	0.819186	1737.49	475.356	0
1209	7430	0	0	13.7692	5.64414	0.999727	-0.0233759	475.033	199.966	0
1212	1264	0	0	13.2473	8.76574	-0.652149	-0.758091	992.799	527.799	0
1216	5748	0	0	15.3304	9.99808	-0.159599	0.987182	2520.23	238.883	0
1226	4635	0	0	9.19824	6.1579	0.637405	0.770529	1859.97	230.968	0
1232	5677	0	0	8.72517	6.08015	0.736203	-0.676761	547.298	51.2123	0
1239	7789	0	0	13.6772	13.7819	0.134701	0.990886	3106.26	877.608	0
1240	3372	0	0	22.0658	7.41679	0.697136	0.716939	159.571	33.9828	0
1258	8351	0	0	1.20584	8.79624	0.324684	-0.945822	-27.9752	0.0456584	0
1270	1894	0	0	11.4172	13.9694	0.269463	0.963011	5264.49	1732.84	0
1278	4526	0	0	8.13485	4.77142	-0.449682	-0.893189	1737.62	263.7	0
1289	6360	0	0	2.7217	10.7657	-0.999281	0.0379246	796.932	80.3473	0
1326	5403	0	0	16.5616	5.35763	-0.15468	-0.987965	656.946	115.892	0
1330	1694	0	0	20.9779	1.59607	-0.711316	0.702873	1500.02	144.813	0
1342	4647	0	0	25.8202	9.93602	0.998875	0.0474141	1187.87	148.855	0
1343	4524	0	0	23.0613	4.22567	-0.755063	-0.655652	117.448	102.121	0
1346	6825	0	0	9.23233	1.93593	0.53222	0.846606	1172.88	45.9215	0
1364	7682	0	0	24.5811	3.86088	-0.759163	0.650901	631.257	97.5435	0
1365	9070	0	0	13.8035	6.20652	0.750063	0.661367	82.0474	531.026	0
1370	7101	0	0	26.5523	2.97717	0.999946	0.0103829	1202.49	101.506	0
1378	6279	0	0	23.8131	8.22861	-0.670029	-0.742335	20.6142	58.4476	0
1390	3318	0	0	24.6885	8.26046	-0.544546	-0.838731	59.854	191.343	0
1413	6794	0	0	21.5735	9.74114	-0.486325	-0.873778	190.687	24.0481	0
1444	7762	0	0	4.50614	5.67276	-0.00820688	0.999966	758.269	133.257	0
1458	2416	0	0	26.6685	8.23687	-0.471427	0.881905	614.69	260.132	0
1471	4730	0	0	15.3828	2.07981	0.176265	0.984343	1706.96	115.505	0
1479	5898	0	0	8.32883	7.2779	-0.977972	-0.208737	39.8479	51.6662	0
1495	4088	0	0	26.619	4.72957	0.971262	-0.238015	1410.11	118.897	0
1503	7043	0	0	19.2801	1.66111	0.909455	-0.415803	1596.85	335.349	0
1503	7601	0	0	19.1934	1.62389	-0.325639	-0.945494	1036.23	356.327	0
1506	6723	0	0	24.9625	2.85286	-0.573764	-0.819021	549.767	126.003	0
1532	2571	0	0	1.39631	4.06003	0.733112	0.680108	754.178	26.512	0
1532	6689	0	0	1.2913	3.97858	-0.841075	-0.540918	793.467	121.059	0
1532	9681	0	0	1.33486	4.08027	-0.188153	0.98214	318.199	37.1567	0
1551	4314	0	0	6.96207	7.37103	-0.901357	-0.433077	1658.63	60.1142	0
1562	7458	0	0	10.0185	5.74105	0.237947	0.971278	1091.6	16.5046	0
1588	4552	0	0	5.14088	4.43597	-0.374234	-0.927334	1484.98	171.787	0
1590	7370	0	0	7.33832	10.626	-0.506561	0.862204	-26.0373	189.962	0
1590	9505	0	0	7.37982	10.4912	0.0662915	-0.9978	-4.3229	11.3656	0
1610	9777	0	0	8.19417	9.47193	-0.883324	0.468763	692.61	36.7924	0
1616	1887	0	0	20.6256	10.4549	0.00692969	-0.999976	560.745	933.033	1
1621	4998	0	0	23.6708	1.79994	-0.487839	0.872934	565.164	31.9357	0
1622	4849	0	0	11.719	3.86865	0.62648	0.779438	1567.21	202.415	0
1622	8796	0	0	11.6505	3.76101	-0.440607	-0.8977	2332.25	288.857	0
1624	5564	0	0	2.11853	7.42524	-0.988664	0.150145	651.765	3.50341	0
1624	7468	0	0	2.21838	7.47522	0.472446	0.88136	341.666	135.07	0
1629	7458	0	0	9.98882	5.86916	0.640877	-0.767644	999.937	501.321	0
1635	2395	0	0	6.48331	4.32582	-0.834347	0.551239	68.0868	5.70846	0
1638	3195	0	0	1.0732	13.9774	0.209042	-0.977907	-51.3318	28.0719	0
1658	2079	0	0	13.772	5.51243	-0.99008	-0.140505	237.421	291.106	0
1658	3589	0	0	13.9011	5.51586	0.996146	-0.0877137	198.688	78.3382	0
1658	7430	0	0	13.8309	5.58623	-0.0844153	0.996431	3008.45	309.719	0
1662	3564	0	0	17.8827	7.18332	-0.487761	-0.872977	806.759	373.001	0
1663	5507	0	0	23.6768	9.43631	0.938946	0.344063	734.756	296.073	0
1666	7326	0	0	26.3184	8.82462	-0.688763	-0.724987	176.176	213.564	0
1680	5772	0	0	1.32807	7.26483	-0.429751	-0.902948	107.481	3.28509	0
1687	5705	0	0	25.682	7.48482	0.863976	-0.503533	645.893	94.1359	0
1689	2402	0	0	21.5333	5.49442	0.988089	0.153884	124.821	16.5469	0
1690	7552	0	0	26.4926	1.78046	-0.0241519	-0.999708	267.111	45.3781	0
1699	9203	0	0	4.13074	12.019	-0.489116	0.872219	26.4124	57.7334	0
1711	9275	0	0	25.4159	3.07936	-0.948823	-0.315808	595.085	82.2094	0
1727	3656	0	0	2.72321	2.60827	0.178834	0.983879	699.82	110.718	0
1733	1888	0	0	7.43328	13.6782	0.958887	-0.283788	133.167	71.0372	0
1733	6516	0	0	7.33622	13.669	-0.888383	-0.459102	503.14	6.4029	0
1750	2867	0	0	2.72679	13.4673	-0.987684	0.156463	197.368	46.1254	0
1755	6921	0	0	6.51593	8.84744	0.591607	0.806227	741.773	76.5261	0
1778	8918	0	0	16.1327	12.4535	0.551536	0.834151	-198.166	334.241	0
1780	3051	0	0	7.8538	9.41463	0.81521	-0.579165	-207.966	34.3745	0
1790	7762	0	0	4.52684	5.8039	-0.315984	-0.948764	870.074	117.756	0
1805	8121	0	0	18.3994	3.4989	0.622345	0.782743	631.862	70.8819	0
1808	4710	0	0	24.0848	3.3397	-0.0887161	0.996057	458.031	180.003	0
1833	5884	0	0	26.497	4.83656	0.859214	0.511616	1097.05	161.984	0
1833	6832	0	0	26.3956	4.81378	-0.995476	0.0950117	1570.03	109.473	0
1847	4862	0	0	5.56289	13.9255	-0.29435	-0.955698	13.9818	76.7473	0
1849	8714	0	0	14.0158	7.57028	0.989822	-0.142308	999.954	419.916	0
1856	5811	0	0	14.6934	11.2831	-0.9329	-0.360135	-198.741	336.175	0
1877	8410	0	0	8.2289	2.74527	-0.925096	-0.379734	652.16	193.302	0
1881	4191	0	0	19.4271	9.33283	0.808603	0.588355	-146.083	22.9825	0
1883	4524	0	0	22.989	4.24646	0.290222	-0.956959	1195.24	265.82	0
1894	7362	0	0	11.3787	14.0171	-0.998465	-0.0553905	1394.35	880.541	0
1918	6685	0	0	2.05152	1.34967	0.950653	0.310256	305.43	87.8294	0
1932	6446	0	0	14.9745	13.722	-0.162477	0.986712	3601.21	910.462	0
1933	6921	0	0	6.5091	8.96033	0.684007	-0.729476	47.0866	371.251	0
1954	3918	0	0	12.7273	15.5802	0.720124	0.693846	24512.4	4828.07	0
1955	9798	0	0	4.48274	11.2791	-0.767835	0.640647	55.9911	182.026	0
1967	8312	0	0	1.57428	4.13502	0.313475	0.949596	388.915	10.6883	0
1986	9878	0	0	10.4249	12.0392	-0.727438	-0.686174	3019.43	235.549	0
1987	9041	0	0	6.97394	2.93984	-0.878929	-0.476953	568.645	66.3984	0
2003	8374	0	0	26.8912	2.39831	0.879046	-0.476737	503.645	20.0288	0
2012	4527	0	0	19.2266	7.24688	-0.302735	-0.953075	237.912	74.2018	0
2019	8392	0	0	2.10005	10.8504	0.458359	-0.888767	31.1204	2.21407	0
2037	4341	0	0	3.98148	12.9526	-0.987118	-0.159993	101.113	8.17775	0
2050	9274	0	0	2.62577	5.77048	-0.698004	0.716094	266.444	20.9984	0
2055	3882	0	0	21.2438	2.55122	0.966367	0.257168	455.857	89.0459	0
2056	5154	0	0	24.8176	4.34024	0.717471	0.696588	285.943	42.5159	0
2058	7573	0	0	2.14459	6.25588	-0.903137	-0.429352	968.497	147.68	0
2058	8575	0	0	2.21261	6.36017	0.0292155	0.999573	186.921	46.3908	0
2066	6735	0	0	24.2208	9.59299	-0.212252	0.977215	-16.7449	55.6749	0
2074	2956	0	0	4.12987	2.33053	-0.844024	0.536305	169.61	13.9318	0
2081	8332	0	0	14.2276	13.5689	-0.669686	0.742645	10184.8	2599.98	0
2083	4628	0	0	3.66246	15.5696	-0.716192	-0.697903	79.8237	54.5976	0
2094	6097	0	0	22.1166	6.35725	-0.800234	-0.599688	268.428	189.818	0
2107	9165	0	0	24.5497	9.40751	0.456218	-0.889868	132.367	56.0207	0
2125	4927	0	0	10.0161	13.0889	-0.704622	0.709583	-211.658	224.426	0
2133	9545	0	0	19.2248	11.6968	0.817351	0.57614	-0.327009	51.4897	0
2142	8446	0	0	4.00086	10.0008	0.448622	-0.893722	-8.80426	99.6575	0
2143	8932	0	0	6.30301	1.87776	0.523109	0.852266	968.592	148.706	0
2161	5401	0	0	20.2198	3.70116	-0.402515	-0.915413	379.18	8.95134	0
2162	2715	0	0	15.1527	12.5479	-0.54655	0.837427	1962.06	61.462	0
2166	8276	0	0	11.2128	4.02121	-0.960586	0.277985	178.807	8.28947	0
2174	3494	0	0	25.9604	5.83556	-0.741151	-0.671339	435.593	244.711	0
2181	6793	0	0	26.5485	7.55935	0.580796	-0.814049	101.326	62.0513	0
2185	8874	0	0	22.6238	3.74024	-0.818788	-0.574097	6.47944	56.072	0
2201	9411	0	0	9.93152	6.80362	0.792342	0.610077	1156.84	194.528	0
2231	7375	0	0	8.38537	12.5313	-0.495737	0.868472	130.67	257.855	0
2234	9587	0	0	14.9227	9.53541	0.494832	0.868988	1179.81	1099.71	0
2238	6847	0	0	17.9943	4.1057	-0.924471	-0.381252	400.345	66.5596	0
2247	2269	0	0	15.3843	14.2556	0.088576	0.996069	3133.84	759.023	0
2247	4076	0	0	15.3319	14.2231	-0.931935	0.362625	2587.52	480.253	0
2262	8149	0	0	14.8205	7.69038	0.875793	0.482687	423.504	75.2714	0
2282	7976	0	0	20.1094	5.73652	0.649175	0.760639	474.06	104.169	0
2283	9521	0	0	8.42918	3.58749	-0.863535	0.504289	-78.97	33.0875	0
2286	6078	0	0	9.81702	1.27458	-0.305305	-0.952255	1918.58	93.9559	0
2287	3272	0	0	25.0972	5.98118	0.78494	0.619571	779.63	200.214	0
2293	7085	0	0	16.595	14.896	-0.987377	-0.158389	136.227	18.2331	0
2334	8322	0	0	12.4632	11.9268	-0.969889	0.243547	-482.662	295.093	0
2335	7407	0	0	18.007	7.60067	0.953626	-0.300994	1024.87	568.278	0
2341	4855	0	0	16.0522	5.49923	-0.410213	-0.91199	1386.91	217.525	0
2341	6586	0	0	16.1214	5.51777	0.811328	-0.584591	1323.12	229.546	0
2358	4856	0	0	14.3323	4.84065	0.275704	-0.961243	2761.18	484.89	0
2370	7637	0	0	11.5135	11.3441	-0.982346	0.187073	-430.753	163.377	0
2408	5650	0	0	1.93818	11.9598	-0.564019	0.825762	137.183	196.831	0
2410	2429	0	0	6.98027	8.5698	0.401928	-0.915671	183.739	125.885	0
2428	8399	0	0	8.61941	2.51226	-0.99973	-0.0232535	379.651	10.5203	0
2439	5410	0	0	9.27395	8.26849	-0.343213	0.939258	1350.42	376.734	0
2440	5718	0	0	14.2142	14.91	-0.646789	0.762669	15859.6	873.383	0
2442	3551	0	0	8.95842	8.11836	0.962324	0.271907	823.27	270.844	0
2444	5819	0	0	3.28179	12.0455	-0.926661	0.375897	154.559	69.3419	0
2445	5360	0	0	1.37263	8.71765	0.785729	0.618571	350.57	248.127	0
2445	8351	0	0	1.26244	8.71718	-0.790909	0.611934	496.743	251.003	0
2453	5258	0	0	9.08281	4.02829	-0.93417	0.356829	94.2264	1.30501	0
2453	5747	0	0	9.1395	3.93812	-0.0837775	-0.996484	1456.84	145.584	0
2461	7454	0	0	13.3905	1.75997	-0.909062	-0.416661	353.415	37.4771	0
2472	6586	0	0	16.2075	5.51357	-0.864917	-0.501914	14.7689	258.393	0
2482	2875	0	0	20.0866	1.46107	0.00364213	-0.999993	1758.2	430.025	0
2495	2927	0	0	8.4775	12.7981	-0.961345	-0.275346	471.492	190.332	0
2495	6062	0	0	8.54714	12.8897	0.00931782	0.999957	355.117	451.401	0
2512	5489	0	0	26.3185	5.91643	0.0768524	0.997042	185.639	105.668	0
2524	5790	0	0	8.55697	14.8398	-0.0398694	-0.999205	66.9436	198.515	0
2544	7894	0	0	4.5071	8.49019	0.737436	-0.675417	57.4142	76.992	0
2546	4396	0	0	7.1486	3.11958	0.97632	0.216332	917.003	80.7848	0
2554	4684	0	0	6.38461	1.05848	-0.972649	-0.232281	811.537	258.371	0
2557	9189	0	0	1.98644	6.67425	0.977415	0.21133	638.147	23.9619	0
2560	9941	0	0	19.297	11.9693	-0.963466	0.267832	96.8977	1334.44	1
2566	3114	0	0	12.8238	3.13882	-0.603164	0.797617	853.815	14.5452	0
2613	2902	0	0	5.37839	6.10496	-0.621218	-0.783638	652.269	77.7209	0
2624	9112	0	0	17.6689	3.98082	-0.310741	-0.950495	892.073	247.49	0
2626	4274	0	0	21.6008	2.78256	0.791601	-0.611038	2061.99	259.837	0
2632	3620	0	0	18.7888	12.6809	-0.957502	0.288426	571.089	259.841	0
2658	6698	0	0	6.59538	14.4152	0.117138	0.993116	78.3053	33.2743	0
2665	8144	0	0	23.3861	7.30469	-0.852772	-0.522284	332.311	26.7295	0
2669	7140	0	0	7.593	2.50693	0.0371077	-0.999311	631.92	12.5368	0
2695	9050	0	0	20.3791	6.57017	-0.9852	0.17141	1225.48	315.019	0
2722	4353	0	0	10.4097	8.9218	0.895479	0.445103	1231.95	840.87	0
2732	4743	0	0	9.6297	11.9249	-0.4946	0.869121	635.457	1027.81	0
2748	4216	0	0	2.80757	14.3735	-0.748818	-0.662776	39.1694	83.3003	0
2750	8226	0	0	9.24724	4.81469	0.939176	0.343436	802.441	174.507	0
2752	5653	0	0	2.93419	12.3686	0.982225	-0.18771	332.359	87.6858	0
2756	7579	0	0	16.8491	2.07674	-0.0598859	-0.998205	1406.89	227.894	0
2806	9107	0	0	4.05022	2.00911	0.423335	-0.905973	39.2641	54.9986	0
2812	9140	0	0	1.3159	13.0419	0.443116	0.896464	107.013	126.499	0
2819	2973	0	0	22.3403	3.63595	0.396532	-0.918021	504.932	67.9763	0
2819	3850	0	0	22.352	3.76603	0.554688	0.832059	136.738	72.7643	0
2823	4062	0	0	19.3781	3.91736	0.204337	-0.978901	1046.45	85.9346	0
2824	4937	0	0	19.8383	11.4407	-0.895403	0.445257	1154.34	169.521	0
2825	8239	0	0	16.911	4.57107	0.421713	0.906729	1507.08	360.491	0
2837	4860	0	0	16.0331	9.08265	0.358672	0.933464	3318.57	1194.12	0
2838	7243	0	0	24.1286	1.3454	0.858039	-0.513584	1056.49	105.007	0
2859	4341	0	0	3.89941	12.8786	0.261105	0.96531	-74.8362	42.2192	0
2860	6515	0	0	7.9409	5.19758	-0.990844	0.135013	289.603	258.441	0
2863	8489	0	0	21.5449	10.2801	-0.998566	-0.0535433	104.85	95.7201	0
2867	6896	0	0	2.62686	13.5415	-0.435299	0.900286	-6.50805	1.52873	0
2867	7265	0	0	2.69114	13.5399	0.48005	0.877241	4.62941	56.7563	0
2879	5515	0	0	9.24946	5.0767	0.506493	0.862244	1661.44	85.6247	0
2887	7253	0	0	20.7339	5.04247	-0.904904	-0.425615	382.25	158.737	0
2895	6869	0	0	9.31981	12.0587	-0.967397	-0.253265	362.922	243.842	0
2911	7609	0	0	14.2619	2.54848	-0.991044	0.133537	80.8917	7.53475	0
2912	3217	0	0	18.6833	6.28725	0.263703	0.964604	1046.05	204.921	0
2923	6084	0	0	13.1866	13.7638	-0.0638412	-0.99796	7423.53	1134.13	0
2933	7076	0	0	19.4136	1.77942	-0.198546	0.980092	846.342	120.011	0
2944	6941	0	0	17.8915	8.70715	-0.455799	0.890083	2968.54	426.525	0
2951	6666	0	0	8.50964	15.8609	-0.104287	0.994547	-35.5617	20.892	0
2961	7942	0	0	20.9797	1.07845	0.98038	-0.197118	459.215	76.0431	0
2996	7186	0	0	13.1454	3.48689	-0.452621	-0.891703	2032.58	377.05	0
3001	4260	0	0	9.06247	8.02907	-0.921983	-0.38723	722.469	157.134	0
3030	4955	0	0	18.5203	8.10158	0.42327	-0.906004	2789.78	435.366	0
3030	7525	0	0	18.506	8.23893	0.226618	0.973984	292.324	32.9174	0
3035	7913	0	0	20.8237	7.43648	0.494182	-0.869358	2441.21	466.485	0
3051	4428	0	0	7.91145	9.444	0.00495113	0.999988	666.237	331.098	0
3057	6546	0	0	12.6244	8.70681	0.412552	0.910934	2852.53	622.265	0
3070	6553	0	0	1.73138	4.83175	0.641446	-0.767168	113.781	56.6607	0
3074	4406	0	0	4.51818	5.35905	-0.993473	0.114064	152.788	168.576	0
3110	5235	0	0	13.152	14.8751	-0.827399	-0.561614	2125.8	792.034	0
3117	7992	0	0	25.3618	8.98652	-0.855215	-0.518274	1428.26	362.319	0
3134	8433	0	0	15.2056	9.5616	0.861449	0.507845	264.905	812.043	0
3142	8613	0	0	12.8912	11.0311	-0.679299	0.733862	1053.48	1013.22	0
3169	3977	0	0	11.7167	13.1225	0.2958	-0.95525	3747.93	1916.88	0
3170	5111	0	0	23.4526	5.28958	0.965178	0.261595	143.288	114.315	0
3170	5562	0	0	23.3088	5.26467	-0.996942	-0.0781396	315.22	143.929	0
3176	7219	0	0	1.74249	12.5034	0.843755	0.536729	303.885	125.743	0
3185	5120	0	0	10.5139	1.74538	0.773832	-0.633391	682.216	93.5897	0
3191	9220	0	0	3.22616	4.8402	0.407299	-0.913295	83.8624	14.6334	0
3195	3827	0	0	1.1365	13.9542	0.790974	0.61185	239.454	73.3639	0
3220	3292	0	0	11.6012	7.32133	0.998914	0.0465833	382.011	108.712	0
3229	8420	0	0	12.8173	15.1098	0.776231	-0.630448	-1318.61	906.28	0
3231	3330	0	0	13.8561	14.0772	-0.00863633	0.999963	3725.11	32756.3	1
3252	6987	0	0	22.4771	5.20166	-0.918914	0.394459	1241.59	116.403	0
3260	4783	0	0	15.6579	10.6565	0.254526	-0.967066	4163.16	581.866	0
3261	8554	0	0	17.6229	8.44246	0.977051	-0.213006	249.802	206.198	0
3269	7990	0	0	7.22797	3.75621	0.429963	0.902846	672.573	87.5516	0
3293	8494	0	0	20.2552	7.99571	0.74615	-0.665778	772.472	45.8892	0
3313	9340	0	0	9.38292	7.59913	0.545873	0.837868	153.295	56.3547	0
3328	4871	0	0	4.81667	12.8199	-0.830335	-0.557265	320.28	98.1815	0
3329	4529	0	0	1.60993	9.54521	0.0573337	-0.998355	65.5001	15.6445	0
3331	8062	0	0	14.0165	6.50156	0.0875772	-0.996158	3408.26	46.0092	0
3340	6842	0	0	8.01927	8.59311	-0.124833	-0.992178	382.779	137.085	0
3372	4895	0	0	22.1886	7.45858	0.989682	-0.143284	1731.1	201.749	0
3384	9926	0	0	26.9607	4.20493	0.262479	0.964938	243.358	55.7458	0
3392	7539	0	0	16.7069	13.3178	0.488774	-0.87241	3078.37	980.352	0
3401	4436	0	0	23.2283	9.24923	0.872266	-0.489032	1310.35	383.459	0
3416	3827	0	0	1.23451	13.9853	-0.999041	0.043791	231.844	17.2707	0
3433	4566	0	0	14.8407	12.9393	0.502789	-0.864409	945.528	9.56887	0
3452	4542	0	0	19.6117	12.113	-0.996581	0.0826196	654.203	183.64	1
3473	5905	0	0	19.5447	3.08436	-0.433281	0.901259	1239.75	27.1895	0
3486	8146	0	0	9.69982	5.21612	-0.594042	-0.804434	2518.14	555.677	0
3507	8760	0	0	12.1863	8.08246	0.297072	-0.954855	1445.98	213.37	0
3510	7168	0	0	15.6504	8.98027	0.793635	0.608394	54.8193	397.146	0
3522	7836	0	0	26.8426	8.17022	0.847526	0.530754	1227.59	383.57	0
3523	7121	0	0	12.8957	2.39419	0.29992	-0.953964	1530.49	248.053	0
3523	8076	0	0	12.9178	2.5185	0.610664	0.79189	1432.63	350.365	0
3545	7991	0	0	16.9267	1.29846	0.993601	-0.112943	562.31	166.777	0
3551	4260	0	0	9.00962	8.07164	-0.182075	-0.983285	1524.2	227.614	0
3555	6791	0	0	19.2819	3.59078	0.933424	0.358775	327.315	89.7612	0
3558	8122	0	0	9.99861	2.64627	-0.422296	-0.906458	1853.4	280.707	0
3561	5624	0	0	5.54838	2.76454	-0.828107	0.56057	122.402	62.2941	0
3565	5221	0	0	16.6678	10.2874	0.909126	-0.416522	1213.22	423.757	0
3565	7798	0	0	16.6222	10.3876	0.283421	0.958996	195.459	618.428	0
3566	3795	0	0	12.4203	2.49515	-0.934097	0.35702	546.824	541.933	0
3571	5861	0	0	15.5783	7.47688	-0.917779	-0.397091	-94.584	269.917	0
3579	6662	0	0	2.9996	9.15895	-0.884201	0.467106	148.041	29.1858	0
3594	5085	0	0	4.30682	5.40293	0.934269	0.35657	1289.18	132.833	0
3602	8522	0	0	9.98823	1.65291	-0.667957	0.7442	791.537	172.071	0
3612	8113	0	0	12.2394	10.1699	0.268829	-0.963188	2436.88	459.49	0
3615	8914	0	0	7.16215	2.20439	-0.974206	0.225662	0.760041	86.0357	0
3622	7847	0	0	15.8506	13.2164	0.956168	-0.292818	2504.34	645.803	0
3622	8892	0	0	15.7605	13.3105	-0.251026	0.96798	1630.41	1142.98	0
3642	9665	0	0	15.1764	11.952	-0.967955	0.251124	-572.25	54.935	0
3671	4701	0	0	2.5619	12.7971	0.354858	-0.93492	-42.4952	43.6378	0
3697	9931	0	0	15.5873	15.3664	-0.937457	0.348102	1187.46	156.414	0
3701	7117	0	0	17.7706	5.72612	-0.86087	0.508825	1179.21	181.676	0
3717	6774	0	0	7.26491	8.70072	-0.998196	-0.0600361	163.902	146.833	0
3752	9001	0	0	19.9469	6.93961	0.322205	-0.94667	1365.99	153.169	0
3758	3909	0	0	5.61501	12.4903	0.797809	-0.60291	106.795	17.134	0
3759	8438	0	0	8.75196	5.22735	-0.415697	0.909503	-70.3946	60.1737	0
3765	7619	0	0	2.62627	7.01459	-0.910943	-0.412532	719.665	30.9449	0
3775	9264	0	0	21.2034	4.9416	0.721016	0.692918	430.629	38.5879	0
3786	6608	0	0	13.9275	12.4654	0.00664368	0.999978	3621.58	698.375	0
3797	8045	0	0	6.11584	3.33663	-0.99759	-0.0693792	340.367	2.37267	0
3814	9316	0	0	16.0571	5.77172	-0.927514	0.373788	283.336	7.13066	0
3823	7799	0	0	18.1664	8.3775	0.449289	0.893386	75.8134	32.0921	0
3829	8077	0	0	16.4361	14.9269	-0.293878	-0.955843	192.778	79.4815	0
3839	4572	0	0	9.88459	12.2617	-0.66753	-0.744583	2227.58	326.036	0
3850	8176	0	0	22.4585	3.81572	0.994005	-0.109336	331.436	180.185	0
3852	6461	0	0	9.39099	6.3792	0.956195	-0.292732	108.014	63.134	0
3853	9303	0	0	9.91875	8.29476	0.981036	-0.193825	8.16036	65.6392	0
3865	7816	0	0	2.64662	6.0373	-0.699778	0.71436	92.7402	109.006	0
3900	4349	0	0	17.0812	2.98709	0.646355	-0.763037	1941.53	232.536	0
3900	6027	0	0	17.0163	3.08928	-0.416179	0.909283	2345.92	250.054	0
3919	8476	0	0	16.325	3.60768	0.702734	-0.711452	683.517	0.114289	0
3941	8036	0	0	26.5589	2.493	-0.869847	0.493322	782.98	102.682	0
3947	6778	0	0	8.22323	10.191	-0.380022	0.924977	674.517	112.188	0
3954	9520	0	0	14.4219	12.1636	-0.300885	-0.953661	4983.7	979.757	0
3964	6673	0	0	16.3427	4.44166	-0.763567	0.645729	1901.4	558.156	0
4000	4343	0	0	6.63054	13.4338	0.607987	-0.793947	242.638	34.6458	0
4023	5811	0	0	14.5806	11.2713	0.987365	-0.158461	282.479	930.975	0
4025	4416	0	0	2.57141	7.59965	0.988825	-0.149083	1089.9	162.986	0
4050	5308	0	0	8.25369	13.1196	0.537777	0.843087	477.018	144.128	0
4059	5372	0	0	13.4688	7.08512	0.999053	-0.0435029	-335.265	106.654	0
4059	9900	0	0	13.3253	7.05933	-0.921178	-0.389141	667.446	192.16	0
4062	8643	0	0	19.3376	3.832	-0.887195	-0.461394	155.064	146.939	0
4062	8815	0	0	19.389	3.80012	-0.0209102	-0.999781	985.569	337.375	0
4065	8080	0	0	17.2357	14.2378	-0.656221	0.754569	1366.02	54.803	0
4076	7358	0	0	15.2771	14.2929	-0.131747	0.991283	1880.32	414.906	0
4078	4365	0	0	6.03814	1.29233	0.838356	-0.545123	181.297	59.293	0
4084	6241	0	0	1.67084	6.5486	0.536858	-0.843673	212.858	7.68226	0
4103	8660	0	0	6.43649	2.83968	-0.0751218	0.997174	436.913	90.1358	0
4103	9982	0	0	6.49268	2.81076	0.854391	0.51963	1071.2	142.708	0
4152	7731	0	0	11.3704	10.6379	-0.994747	-0.10236	187.121	914.674	0
4152	7808	0	0	11.4702	10.5935	0.590714	-0.806881	1938.11	1148.19	0
4160	4603	0	0	23.2471	3.26857	-0.0343651	-0.999409	496.897	64.5786	0
4171	8821	0	0	21.8633	9.25542	0.9991	0.0424104	1949.53	350.745	0
4196	5417	0	0	9.58308	5.67466	-0.449963	0.893047	712.317	170.463	0
4203	6189	0	0	19.2631	1.40255	0.929632	-0.368489	402.638	33.2917	0
4240	4946	0	0	26.049	4.96739	-0.445761	-0.895152	-50.2018	62.8479	0
4259	7215	0	0	5.32001	14.0731	0.810589	-0.585616	23.7374	71.5775	0
4260	8008	0	0	8.99939	7.93004	0.0388731	-0.999244	1186.58	222.315	0
4290	9752	0	0	26.2991	9.31212	0.79577	0.6056	281.157	175.28	0
4360	9832	0	0	4.77962	13.1255	-0.689328	-0.724449	179.731	175.164	0
4369	8198	0	0	11.3853	10.2108	-0.225182	-0.974317	5654.6	81.7327	0
4437	8397	0	0	19.8628	2.17114	-0.95109	0.308914	190.324	81.1863	0
4452	7754	0	0	18.2755	9.8216	0.767748	0.640752	865.174	310.077	0
4527	4528	0	0	19.2725	7.20462	0.924997	0.379973	-9.45395	46.2389	0
4527	9230	0	0	19.2129	7.10332	0.117421	-0.993082	759.69	316.444	0
4528	4715	0	0	19.3212	7.16866	-0.0940443	-0.995568	702.817	142.299	0
4542	5533	0	0	19.5692	12.0619	0.2628	-0.96485	754.455	634.499	1
4554	8395	0	0	9.46116	5.06795	0.451227	-0.892409	353.853	109.167	0
4565	6256	0	0	8.41701	3.70758	-0.943852	0.33037	643.967	108.901	0
4565	9003	0	0	8.46251	3.74903	-0.242022	0.970271	1666.96	208.653	0
4565	9521	0	0	8.42591	3.64785	-0.806501	-0.591233	1646.89	324.724	0
4605	8528	0	0	7.99565	3.05022	0.217867	0.975978	2581.71	249.058	0
4628	7462	0	0	3.65905	15.4822	0.659742	-0.751492	87.764	35.7549	0
4630	8691	0	0	10.2758	4.21547	-0.958831	-0.283979	-41.2238	56.9888	0
4635	5768	0	0	9.26206	6.14438	0.268003	-0.963418	1228.85	17.1144	0
4655	7684	0	0	21.1757	3.33286	0.73042	0.682998	-103.725	24.3272	0
4668	8745	0	0	2.33073	13.0614	-0.196656	-0.980472	-15.7679	114.11	0
4684	6477	0	0	6.3197	1.10977	0.00146777	0.999999	1355.79	192.28	0
4693	9252	0	0	8.57058	4.92138	0.648377	0.76132	1910.09	32.6046	0
4705	6235	0	0	23.0662	1.85686	-0.973378	0.229204	888.116	210.34	0
4710	8642	0	0	24.1182	3.44493	0.647501	0.762064	347.878	100.522	0
4712	9529	0	0	14.811	12.1581	0.885256	0.465103	-73.5131	570.72	0
4727	7755	0	0	24.7291	6.7578	0.983259	0.182215	1363.1	158.745	0
4732	5547	0	0	13.4311	2.84319	-0.983589	0.180425	389.08	468.018	0
4739	9726	0	0	8.97632	8.96366	-0.0289127	0.999582	2523.81	483.453	0
4747	8082	0	0	1.20905	7.81377	-0.999674	-0.0255152	940	97.4624	0
4755	7532	0	0	13.5027	9.88198	-0.950677	-0.310182	-136.971	190.076	0
4761	8682	0	0	8.51204	4.0957	0.83645	0.548043	1163.68	398.61	0
4807	5339	0	0	26.2518	5.32588	0.607604	-0.79424	290.129	189.847	0
4820	6660	0	0	7.72523	7.59581	-0.57279	0.819702	-163.689	54.6888	0
4841	6576	0	0	8.89454	6.0492	0.115483	-0.993309	512.953	1.01542	0
4851	5409	0	0	2.36082	4.33092	-0.942457	-0.334326	735.062	2.49299	0
4861	9443	0	0	18.0593	5.81167	0.854474	-0.519494	1897.92	536.805	0
4862	6636	0	0	5.47829	13.8352	-0.934968	-0.354733	484.586	118.204	0
4864	7197	0	0	2.09956	3.30196	-0.883402	0.468617	849.195	60.13	0
4888	7309	0	0	17.3193	8.09386	-0.0124528	0.999922	1244.24	1.4412	0
4889	8333	0	0	19.4841	8.00341	-0.829076	0.559136	2338.09	117.147	0
4895	7161	0	0	22.2561	7.37634	-0.0510956	-0.998694	248.54	34.3142	0
4946	9739	0	0	26.0093	4.8602	-0.244607	-0.969622	14.2654	73.0635	0
5043	9443	0	0	18.1191	5.83928	-0.160267	-0.987074	1198.53	298.128	0
5076	9225	0	0	9.55255	4.00017	-0.882497	0.470318	106.847	51.2296	0
5121	8731	0	0	12.458	3.43904	-0.99637	-0.0851334	-29.6582	259.926	0
5134	7867	0	0	1.33498	1.3008	0.688819	0.724934	324.596	14.4458	0
5176	7507	0	0	7.68456	1.70779	-0.543661	-0.839305	1477.21	53.4865	0
5213	5505	0	0	17.7536	12.9529	0.416283	-0.909235	870.897	76.3449	0
5219	5909	0	0	18.4359	12.4203	0.79129	0.61144	-226.931	140.685	0
5234	5804	0	0	12.2957	4.76086	0.997265	0.0739043	-59.636	146.396	0
5258	7827	0	0	8.98413	4.03164	-0.956243	-0.292574	82.4439	93.9972	0
5301	9447	0	0	18.8812	11.788	0.575635	0.817706	1669.86	3064.64	1
5316	6308	0	0	6.0356	14.7367	-0.943151	-0.332366	356.74	2.7545	0
5327	6625	0	0	17.0295	1.55702	0.909599	0.415488	943.392	75.9353	0
5341	8337	0	0	21.9783	5.93727	-0.549991	-0.835171	176.504	87.8908	0
5343	6612	0	0	11.1161	1.17541	0.833066	0.553173	496.205	60.6864	0
5357	7458	0	0	10.1091	5.82195	-0.991917	-0.126892	927.449	237.341	0
5357	9452	0	0	10.2233	5.875	0.736849	0.676057	1182	375.633	0
5365	8522	0	0	9.88342	1.75552	0.758199	-0.652023	570.936	116.724	0
5370	8819	0	0	10.7046	6.5206	-0.353148	-0.935567	2914.27	157.241	0
5384	6086	0	0	26.7434	7.47153	0.369626	-0.929181	-14.2802	22.7634	0
5387	6228	0	0	3.01136	10.8496	0.00271484	-0.999996	-30.4648	75.5977	0
5387	8636	0	0	3.07222	10.9324	0.955489	0.295026	662.498	1.51035	0
5399	6414	0	0	20.3523	1.43788	-0.430391	-0.902643	-8.12581	77.9116	0
5428	5442	0	0	12.1298	3.83448	-0.955834	-0.293907	447.29	25.4751	0
5429	8318	0	0	6.79475	4.50229	0.758796	0.651328	1128.9	171.418	0
5432	9178	0	0	25.9181	2.34772	-0.352951	-0.935642	244.059	43.1317	0
5433	8413	0	0	5.5351	9.02334	0.742677	-0.669649	164.178	176.681	0
5499	8333	0	0	19.4883	8.07001	-0.891463	-0.453093	703.921	391.073	0
5500	7783	0	0	6.57357	6.55086	-0.707154	0.707059	274.1	42.7577	0
5500	8488	0	0	6.55411	6.49004	-0.986086	-0.166233	91.7031	34.7226	0
5506	5932	0	0	22.8521	8.21373	0.74461	0.6675	109.176	103.328	0
5575	6115	0	0	1.32888	9.47111	0.737681	-0.675149	294.84	134.209	0
5591	9595	0	0	14.3909	1.3375	-0.865124	0.501559	1308.47	328.998	0
5593	7415	0	0	21.1275	9.80802	-0.424539	0.90541	821.561	245.554	0
5609	7410	0	0	2.51148	7.07268	0.778238	0.627969	490.475	67.9394	0
5631	8876	0	0	20.8433	2.70907	-0.622499	-0.78262	7.55888	149.323	0
5649	6904	0	0	11.8397	14.6566	-0.982167	-0.18801	1927.45	1573.61	0
5669	6389	0	0	14.7127	11.0474	0.988358	0.152147	-731.222	362.262	0
5673	8713	0	0	21.5549	9.28003	-0.623567	-0.78177	385.204	303.186	0
5677	6576	0	0	8.85118	6.01151	0.967857	-0.251501	21.6472	182.214	0
5683	8935	0	0	5.9615	12.4906	0.99293	0.118702	601.438	176.07	0
5691	8854	0	0	13.6706	6.62098	0.107146	-0.994243	2538.27	32.1956	0
5700	9133	0	0	12.3992	7.24521	0.347966	-0.937507	1947.5	166.364	0
5724	6600	0	0	5.38239	11.3998	0.945439	-0.3258	467.878	223.507	0
5725	8571	0	0	16.7202	3.86793	-0.709642	-0.704563	866.924	150.397	0
5765	7610	0	0	2.06713	4.64237	-0.887474	0.460859	796.279	132.034	0
5787	9164	0	0	19.7595	6.78511	0.0309068	0.999522	1062.32	339.26	0
5807	7939	0	0	25.3468	2.26371	-0.145016	-0.989429	394.211	51.9083	0
5822	8041	0	0	9.94592	9.15055	0.90565	0.424026	507.989	278.595	0
5823	6153	0	0	7.3765	6.99753	-0.973888	-0.227028	1214.98	238.805	0
5823	9056	0	0	7.50569	7.02338	0.986267	0.165157	985.94	77.439	0
5833	8044	0	0	3.45609	9.10583	-0.271369	-0.962475	322.654	214.439	0
5833	8917	0	0	3.51771	9.12186	0.706658	-0.707555	48.5371	32.2826	0
5841	7344	0	0	5.50279	7.66135	-0.996764	-0.0803792	1530.87	97.4711	0
5854	6815	0	0	16.146	9.79606	-0.757681	0.652626	2696.46	361.988	0
5895	9529	0	0	14.9332	12.225	-0.868881	-0.495021	-117.348	179.049	0
5900	9436	0	0	25.104	4.67171	-0.86585	-0.500304	741.357	219.05	0
5904	9696	0	0	24.3409	5.22315	-0.0532489	-0.998581	29.0372	81.7825	0
5905	6850	0	0	19.5853	3.13892	0.988385	-0.151973	60.526	20.546	0
5908	9791	0	0	2.42016	12.3351	0.231956	-0.972726	-70.628	31.93	0
5910	6383	0	0	5.6915	6.95717	-0.43768	0.899131	356.061	25.7521	0
5921	6384	0	0	10.4782	4.60088	0.921687	-0.387933	698.168	442.707	0
5921	8587	0	0	10.4045	4.68165	-0.302862	0.953034	1415.8	373.97	0
5927	8084	0	0	15.5282	8.40162	-0.919485	-0.393126	-54.2665	293.105	0
5957	8948	0	0	2.17226	7.83556	0.220425	0.975404	612.535	145.92	0
6015	7414	0	0	6.81125	10.8062	-0.188615	0.982051	418.733	321.401	0
6016	6591	0	0	19.5991	3.63625	0.481989	0.876177	22.6748	6.17785	0
6020	8360	0	0	15.2048	6.55688	0.873821	-0.486247	568.82	183.128	0
6036	7609	0	0	14.1179	2.54878	0.99159	0.12942	578.928	107.317	0
6044	8061	0	0	21.9273	2.24128	-0.742187	-0.670192	13.3133	36.5925	0
6068	9053	0	0	13.6123	3.57207	0.410797	-0.911727	2129.42	346.988	0
6070	7976	0	0	20.168	5.72608	-0.345597	0.938383	1978.77	185.856	0
6095	7766	0	0	8.20958	7.52996	0.244328	0.969693	1678.87	173.32	0
6103	8752	0	0	7.25876	1.35931	-0.970982	0.239154	144.155	129.863	0
6119	8755	0	0	20.5114	6.44887	0.687182	0.726485	369.067	172.31	0
6149	6721	0	0	7.99777	9.7813	-0.346577	0.938022	470.588	517.993	0
6153	7686	0	0	7.2814	6.91056	-0.312914	-0.949781	2102.06	120.967	0
6170	8395	0	0	9.44291	4.95145	0.703395	0.710799	1777.95	25.7473	0
6174	6490	0	0	6.04212	2.80085	0.389033	-0.921224	368.128	19.7778	0
6182	6500	0	0	18.2111	6.36668	0.0199105	0.999802	305.91	20.7418	0
6190	9662	0	0	10.4454	15.6647	-0.142132	0.989848	-416.466	109.655	0
6203	6582	0	0	26.6765	8.43637	0.696509	-0.717548	881.791	415.499	0
6214	6837	0	0	12.3313	9.92792	0.977177	-0.212424	-154.872	219.286	0
6237	6815	0	0	16.0364	9.88491	0.795075	-0.606511	1499.43	483.812	0
6279	9341	0	0	23.8211	8.12654	0.778484	-0.627664	693.61	240.202	0
6292	7887	0	0	19.422	3.05023	-0.472182	0.881501	1866.91	269.485	0
6302	8598	0	0	1.8875	15.7624	0.302422	0.953174	-18.7936	5.21587	0
6316	6342	0	0	14.6584	4.14742	0.981542	-0.191249	638.4	71.5716	0
6321	8320	0	0	5.07615	7.90956	0.494882	-0.86896	-152.786	24.4966	0
6408	9418	0	0	15.7043	14.5346	0.0339618	-0.999423	2305.39	1191.66	1
6408	9634	0	0	15.6368	14.5822	-0.952889	-0.303319	-10905.8	4620.13	1
6424	8661	0	0	4.65768	5.93841	0.998566	0.0535334	545.775	169.772	0
6431	9437	0	0	21.7002	4.35512	-0.495147	-0.868809	527.204	9.49858	0
6439	7966	0	0	24.7642	2.84742	0.38856	-0.921423	146.055	63.3273	0
6450	8714	0	0	14.1276	7.62167	-0.535051	-0.84482	3004.33	730.392	0
6467	7989	0	0	23.2613	8.65907	-0.9185	-0.395421	454.322	229.073	0
6476	7728	0	0	7.15381	9.82678	0.259196	0.965825	1073.53	190.298	0
6495	8754	0	0	14.1245	14.2761	0.997622	-0.0689207	596.789	131.883	0
6501	7007	0	0	8.88527	5.30173	0.852784	0.522263	1378.23	283.027	0
6534	8655	0	0	11.768	6.94352	-0.213775	-0.976883	1654.88	196.314	0
6626	9548	0	0	1.06116	13.8104	-0.944398	0.328804	392.528	64.7142	0
6651	9937	0	0	14.3768	14.5384	-0.684202	-0.729293	-646.333	653.52	0
6694	6746	0	0	15.849	8.67333	0.498075	0.867134	1845.46	656.743	0
6745	7167	0	0	15.5037	5.01293	-0.386607	-0.922245	2022.01	351.14	0
6758	8408	0	0	5.21504	6.51727	-0.595541	-0.803325	634.381	76.8964	0
6844	7163	0	0	19.4938	2.36775	0.808095	-0.589052	1672.76	251.23	0
6850	9237	0	0	19.6275	3.18744	-0.291935	0.956438	2453.29	60.3404	0
6898	7061	0	0	5.95872	2.56313	-0.699915	0.714226	408.264	48.9408	0
6898	9057	0	0	6.01855	2.44157	0.138624	-0.990345	716.439	64.5687	0
6936	8842	0	0	3.42041	14.0396	-0.976434	0.215817	186.927	42.4275	0
6947	9296	0	0	9.34473	2.73614	-0.295174	-0.955444	2201.52	358.19	0
6947	9539	0	0	9.29615	2.78494	-0.95732	-0.28903	304.704	50.689	0
6969	8216	0	0	12.1552	11.6488	-0.656321	-0.754481	1231.67	531.241	0
6982	8590	0	0	17.1152	4.19963	0.328468	0.944515	1590.45	360.959	0
7018	9499	0	0	26.492	9.27947	-0.943528	0.331293	1121.84	371.55	0
7018	9771	0	0	26.59	9.20071	0.526047	-0.850456	22.9947	152.788	0
7068	7727	0	0	10.9227	14.1031	0.994072	0.108723	1188.91	951.561	0
7134	8429	0	0	3.31735	15.8309	-0.644405	-0.764684	70.4941	27.9643	0
7143	7778	0	0	7.10909	13.3218	0.996386	-0.0849399	432.291	157.871	0
7145	9189	0	0	2.06729	6.72576	-0.604756	-0.796411	227.066	32.7984	0
7228	9906	0	0	25.9858	1.80178	-0.46914	-0.883124	24.4428	29.7256	0
7268	7754	0	0	18.2739	9.90464	0.791864	-0.610698	327.308	2489.39	1
7284	7375	0	0	8.39077	12.6351	-0.584168	-0.811633	1429.39	284.851	0
7305	9872	0	0	9.91293	15.8833	0.558903	0.829233	69.9683	63.0208	0
7309	8329	0	0	17.2678	8.18543	-0.848651	0.528954	1486.94	331.287	0
7336	8125	0	0	23.0272	7.86301	0.383374	-0.923593	743.13	221.868	0
7365	8715	0	0	23.3683	7.71596	0.885765	-0.464134	805.201	34.043	0
7365	9656	0	0	23.3683	7.78046	0.884825	0.465923	-118.497	64.7761	0
7373	9334	0	0	18.9377	6.87806	0.981231	-0.192835	205.04	205.123	0
7386	9618	0	0	6.59326	2.37914	-0.239865	-0.970806	785.497	130.185	0
7401	8492	0	0	4.2854	11.691	-0.350789	0.936455	-35.8048	5.34005	0
7405	7423	0	0	1.98431	4.33766	0.213053	0.977041	451.342	8.00862	0
7414	7536	0	0	6.85863	10.8882	0.945205	0.326477	1485.75	314.115	0
7423	9161	0	0	2.05072	4.35861	0.735538	-0.677483	432.809	1.41437	0
7474	8125	0	0	22.9933	7.79603	0.971078	0.238761	478.465	307.473	0
7553	9382	0	0	5.02553	11.4851	0.612178	0.79072	525.214	23.8598	0
7558	7975	0	0	8.91	13.7012	-0.775306	0.631586	-81.3036	125.437	0
7668	9714	0	0	2.65362	4.12261	0.997538	-0.0701343	451.488	59.1779	0
7685	7911	0	0	3.1866	13.1497	-0.848122	0.529802	288.709	145.68	0
7715	9512	0	0	13.5058	6.323	0.0920213	-0.995757	3068.32	23.9311	0
7762	9583	0	0	4.44486	5.71093	-0.901593	-0.432586	310.15	14.9712	0
7819	9568	0	0	17.4616	13.0422	0.931207	0.36449	653.617	474.811	0
7850	9601	0	0	14.1956	14.6833	-0.82621	-0.563363	-404.614	20.6107	0
7866	8540	0	0	14.2223	5.47698	-0.253271	-0.967395	1216.21	419.301	0
7902	9889	0	0	16.535	8.68779	0.712506	-0.701666	2069.17	307.813	0
7922	8838	0	0	15.3828	12.1551	-0.622583	-0.782554	271.008	321.163	0
7923	8558	0	0	12.3861	8.42794	-0.262365	0.964969	720.165	175.537	0
8064	8697	0	0	17.7974	4.98469	0.395491	-0.91847	2614.32	23.3469	0
8134	9451	0	0	22.3986	7.24928	-0.908998	-0.4168	765.265	228.726	0
8163	8354	0	0	13.6675	2.87595	0.641735	0.766927	1075.32	107.022	0
8195	9080	0	0	3.77683	3.14829	-0.4243	0.905522	156.995	50.1274	0
8197	8838	0	0	15.329	12.0275	0.124909	0.992168	218.605	395.565	0
8212	9992	0	0	2.87362	8.02557	0.579096	-0.815259	38.0364	92.458	0
8240	9431	0	0	2.17243	2.45748	-0.035083	-0.999384	262.718	6.2161	0
8286	9036	0	0	5.25087	5.72201	0.995016	0.0997112	1213.54	126.707	0
8289	8844	0	0	24.984	4.24447	-0.279116	0.960258	30.5868	8.33022	0
8301	9658	0	0	23.1469	2.42535	0.984285	-0.176585	254.67	45.3174	0
8354	8986	0	0	13.6824	2.98706	-0.417608	0.908627	1868.33	161.146	0
8355	9367	0	0	12.9766	8.58445	-0.57671	-0.816949	1190.23	511.048	0
8399	9207	0	0	8.48521	2.48319	-0.919673	-0.392685	1242.05	144.613	0
8426	9671	0	0	16.0306	11.0915	0.449842	0.893108	-3573.43	4846.5	1
8427	8624	0	0	10.8864	9.49344	-0.936003	0.351991	52.6598	168.232	0
8474	8773	0	0	5.457	15.2584	-0.971848	-0.235608	188.483	18.2374	0
8488	9347	0	0	6.46019	6.5101	-0.832071	0.554669	152.993	28.4233	0
8522	8974	0	0	9.97319	1.77281	0.462894	0.886414	854.061	280.254	0
8542	9165	0	0	24.6552	9.34977	-0.995524	-0.0945121	1053.69	61.6479	0
8544	8763	0	0	1.62643	12.0077	0.998938	0.046072	506.567	59.2242	0
8570	9254	0	0	15.5905	1.23301	-0.646399	0.762999	1334.56	162.549	0
8571	9023	0	0	16.705	3.7523	0.505123	-0.863047	2490.16	196.208	0
8573	9819	0	0	7.41212	5.21642	0.925678	-0.378312	50.6506	43.2456	0
8660	9982	0	0	6.49345	2.87367	0.841337	-0.540511	593.697	110.996	0
8670	8717	0	0	26.4609	3.1313	0.508471	-0.861079	379.529	90.5351	0
8729	9903	0	0	7.73996	11.6586	0.941487	-0.33705	165.882	425.438	0
8730	9572	0	0	11.1484	12.6592	0.563193	0.826325	1458.67	73.3774	0
8788	9825	0	0	21.1168	8.15338	0.843511	-0.537112	1717.3	133.126	0
8796	9417	0	0	11.6859	3.71191	0.991584	0.129466	-46.0838	157.914	0
8841	9213	0	0	5.80422	1.09846	0.192046	0.981386	1324.84	201.58	0
8936	9023	0	0	16.8026	3.6979	-0.999734	-0.0230613	345.628	9.36536	0
9000	9297	0	0	1.76296	9.0934	0.595977	-0.803002	11.1161	23.7251	0
9053	9746	0	0	13.6766	3.48927	0.781776	-0.623559	815.246	213.706	0
9089	9831	0	0	2.80373	9.62392	0.902782	0.430098	1016.19	68.6964	0
9125	9857	0	0	5.26711	10.8989	0.585182	0.810902	524.719	257.881	0
9175	9583	0	0	4.39134	5.75085	-0.156254	-0.987717	168.216	25.2279	0
9283	9340	0	0	9.45011	7.59285	-0.380539	0.924765	1185.03	279.24	0
9296	9539	0	0	9.27832	2.72166	-0.66655	0.74546	949.24	84.4738	0
9514	9830	0	0	13.0546	6.86697	-0.989541	-0.144255	27.3898	348.106	0
9628	9776	0	0	15.3479	2.30515	0.834327	-0.55127	561.565	447.126	0
1000	13486	0	0	1.48384	3.51706	0.997923	0.0644124	780.789	49.9714	0
1000	44903	0	0	1.36573	3.509	-0.997417	-0.0718296	736.37	16.7032	0
1004	51210	0	0	2.91738	2.25708	-0.443689	0.896181	814.151	69.5849	0
1007	21330	0	0	19.2531	5.56503	0.764918	0.644127	176.779	58.0125	0
1007	28217	0	0	19.136	5.55355	-0.874973	0.484171	1288.09	259.884	0
1007	30757	0	0	19.2677	5.50231	0.972175	-0.234256	1179.45	225.719	0
1012	34103	0	0	7.33566	8.25473	-0.576712	0.816947	698.268	233.615	0
1019	18161	0	0	12.4499	7.0099	-0.446708	0.89468	611.811	679.926	0
1020	34199	0	0	2.31632	4.00314	0.99626	-0.0864083	195.007	24.4909	0
1020	41916	0	0	2.22613	3.95967	-0.551901	-0.833909	908.678	49.7077	0
1034	24409	0	0	18.6033	8.48582	0.521834	0.853047	627.163	172.513	0
1034	30322	0	0	18.612	8.36766	0.640489	-0.767968	501.844	84.0205	0
1034	31941	0	0	18.4955	8.40266	-0.957755	-0.287586	471.965	52.2873	0
1035	33125	0	0	15.5275	4.00086	0.772753	0.634707	1038.42	319.931	0
1035	43568	0	0	15.4152	3.97495	-0.97281	0.231603	434.412	359.058	0
1035	46423	0	0	15.4646	4.02289	-0.204878	0.978788	1895.61	166.485	0
1036	11327	0	0	11.8082	1.15667	0.570116	0.821564	1646.1	121.857	0
1040	20044	0	0	2.40541	1.71201	0.248227	0.968702	1152.19	0.932796	0
1040	35245	0	0	2.37596	1.56596	-0.146576	-0.989199	709.741	47.9899	0
1041	46322	0	0	9.01109	6.37895	0.000341263	1	1998.13	210.136	0
1041	47351	0	0	8.94731	6.34221	-0.866444	0.499274	419.26	44.4548	0
1045	40967	0	0	10.9571	6.97537	0.98188	0.189503	43.5813	385.677	0
1047	10193	0	0	4.34934	14.8137	-0.459436	0.888211	75.101	53.1936	0
1047	28803	0	0	4.42251	14.7825	0.959166	0.282843	129.595	36.1565	0
1049	35723	0	0	25.5293	7.97238	-0.981738	0.19024	890.625	95.7262	0
1049	43772	0	0	25.5514	7.91612	-0.587566	-0.809176	-38.3636	76.5093	0
1049	46232	0	0	25.5738	8.01696	-0.190243	0.981737	-145.187	25.9041	0
1050	10965	0	0	15.9381	8.0597	0.0758954	-0.997116	820.173	283.387	0
1050	49670	0	0	15.8826	8.14269	-0.892605	0.450839	822.691	462.631	0
1052	10941	0	0	4.7224	11.4479	0.206636	-0.978418	77.271	197.355	0
1052	11014	0	0	4.66832	11.5683	-0.593982	0.804478	219.668	139.961	0
1052	12897	0	0	4.64776	11.4844	-0.899171	-0.437597	1486.82	175.44	0
1052	47935	0	0	4.7753	11.5232	0.990477	0.13768	1102.21	1.51601	0
1058	17932	0	0	3.77869	3.91206	0.982571	-0.185889	786.016	88.2217	0
1058	33805	0	0	3.67601	3.9532	-0.839189	0.54384	464.248	67.9944	0
1058	41988	0	0	3.73516	3.97768	0.209686	0.977769	413.381	135.87	0
1058	47476	0	0	3.68226	3.88395	-0.728867	-0.684656	774.303	25.3034	0
1059	21888	0	0	13.4676	7.84543	-0.940965	-0.338505	-165.651	100.471	0
1059	44486	0	0	13.5223	7.92595	-0.0342989	0.999412	2554.34	228.13	0
1060	25040	0	0	20.1657	9.86579	-0.973789	-0.227453	885.831	254.595	0
1072	32594	0	0	19.203	10.922	-0.289043	0.957316	1139.23	441.193	0
1074	21420	0	0	16.6861	2.14636	0.605142	-0.796118	1522.76	244.152	0
1074	35588	0	0	16.7144	2.21904	0.984236	0.176859	290.665	7.22152	0
1074	46480	0	0	16.6141	2.13617	-0.359004	-0.933336	1438.36	344.549	0
1074	52547	0	0	16.5662	2.20657	-0.999952	0.00984685	309.255	108.186	0
1075	16952	0	0	3.87424	6.38605	0.892426	-0.451193	272.127	179.907	0
1075	46237	0	0	3.85178	6.4715	0.555837	0.831291	979.84	140.291	0
1076	24392	0	0	14.6281	6.53081	-0.498238	-0.86704	1322.92	600.959	0
1076	28500	0	0	14.5955	6.60848	-0.968135	0.250428	1397.7	920.512	0
1079	17343	0	0	17.786	10.3745	0.470887	-0.882194	4162.92	848.871	0
1079	33792	0	0	17.7026	10.3854	-0.686182	-0.72743	468.526	636.946	0
1081	16624	0	0	6.56417	12.0935	-0.910901	0.412625	221.386	64.3613	0
1081	20889	0	0	6.61494	12.1317	-0.144283	0.989537	88.9491	42.0336	0
1086	29347	0	0	19.3386	11.3785	-0.920557	-0.390609	256.615	252.209	0
1086	33930	0	0	19.4168	11.343	0.311621	-0.950206	827.479	403.712	0
1086	45696	0	0	19.459	11.3894	0.975789	-0.218713	1362.23	220.345	0
1088	12048	0	0	19.2462	2.77955	-0.999885	0.0151488	78.5434	12.0933	0
1091	20851	0	0	15.3699	4.92122	0.122432	0.992477	2012.42	330.785	0
1091	26040	0	0	15.3747	4.81912	0.214379	-0.97675	1890.16	302.261	0
1092	13272	0	0	11.0861	14.8291	-0.994205	0.1075	486.92	509.477	0
1092	22346	0	0	11.1248	14.884	-0.426792	0.90435	-47.4793	1993.92	0
1092	26338	0	0	11.21	14.7812	0.808885	-0.587966	-852.098	2106.33	0
1094	23251	0	0	15.7975	9.92662	0.827085	0.562077	465.114	544.371	0
1094	23772	0	0	15.767	9.82085	0.402588	-0.915381	3769.97	343.006	0
1094	26758	0	0	15.6974	9.945	-0.57105	0.820916	3813.73	611.039	0
1094	26948	0	0	15.6996	9.82586	-0.538394	-0.842693	648.348	438.663	0
1095	15179	0	0	12.8327	1.71169	0.478074	-0.87832	1110.94	123.07	0
1095	27441	0	0	12.7661	1.71147	-0.470157	-0.882583	1921.72	160.27	0
1095	31744	0	0	12.8692	1.7697	0.998626	-0.052396	786.593	84.652	0
1095	41513	0	0	12.7587	1.83079	-0.575028	0.818134	1613.32	380.229	0
1095	46981	0	0	12.8339	1.83434	0.495492	0.868612	1590.99	361.31	0
1099	14934	0	0	7.06282	13.9117	-0.917606	-0.397492	550.728	33.5913	0
1099	18351	0	0	7.06976	13.9772	-0.812962	0.582317	72.3206	91.2696	0
1104	26060	0	0	15.9094	12.6266	-0.295644	0.955298	6925.04	20.3199	0
1104	48808	0	0	15.9966	12.5522	0.989436	-0.144968	854.135	675.535	0
1104	49702	0	0	15.8883	12.508	-0.605944	-0.795507	653.825	184.085	0
1108	21212	0	0	16.3482	9.52303	-0.984149	-0.177344	225.275	484.886	0
1108	27980	0	0	16.3761	9.57894	-0.452569	0.891729	3574.19	194.755	0
1110	24126	0	0	1.41748	10.6382	-0.278882	-0.960325	-75.0437	18.5505	0
1110	34890	0	0	1.47185	10.7652	0.502298	0.864694	-55.6599	29.3159	0
1110	39721	0	0	1.50641	10.7043	0.99995	-0.0100076	708.425	88.0907	0
1111	46309	0	0	18.2847	11.2414	-0.0286931	-0.999588	1307.48	293.749	0
1111	48639	0	0	18.2435	11.363	-0.630877	0.775883	2718.53	213.592	0
1117	25111	0	0	5.05162	5.50457	-0.265695	-0.964057	379.387	152.52	0
1117	50816	0	0	5.13323	5.5812	0.978887	0.204402	401.473	83.9788	0
1117	52390	0	0	5.07239	5.63333	0.0510465	0.998696	185.512	73.9161	0
1123	32460	0	0	1.973	3.6866	0.0179655	-0.999839	166.169	15.7221	0
1129	18321	0	0	5.0462	15.2146	-0.0214505	-0.99977	-52.9629	7.93413	0
1129	41750	0	0	5.06069	15.3288	0.22894	0.973441	-52.7265	27.1586	0
1129	48767	0	0	5.10361	15.2863	0.971183	0.238334	81.8511	24.434	0
1130	38367	0	0	1.77418	13.8283	0.782305	-0.622896	79.7908	113.079	0
1136	10635	0	0	15.2656	2.01172	0.0702947	-0.997526	2021.73	24.6457	0
1137	52730	0	0	25.6343	9.41617	0.332148	0.943227	297.867	0.280572	0
1138	35236	0	0	17.047	3.32245	0.38442	-0.923158	1602.75	208.414	0
1139	42769	0	0	22.1484	6.21924	-0.75713	-0.653264	442.165	248.582	0
1144	28995	0	0	20.5834	6.87391	0.710754	0.703441	215.146	107.116	0
1149	26132	0	0	13.3025	13.5748	0.121268	-0.99262	3526.87	1268.01	0
1152	34832	0	0	5.55482	15.6706	0.999001	-0.0446912	372.514	25.6388	0
1152	52211	0	0	5.41627	15.6354	-0.856272	-0.516525	260.366	76.8604	0
1153	19871	0	0	3.56847	5.88031	-0.792175	-0.610294	1154.01	107.522	0
1157	12359	0	0	19.5199	7.09683	-0.628638	-0.777698	565.188	246.857	0
1157	23162	0	0	19.5532	7.18891	0.0155472	0.999879	1462.65	375.186	0
1159	11757	0	0	24.0169	1.62151	0.521285	0.853383	897.136	305.868	0
1159	13532	0	0	24.0468	1.56376	0.99761	-0.0690899	36.8705	131.684	0
1159	42405	0	0	23.9335	1.53146	-0.810933	-0.585139	491.963	67.574	0
1160	15210	0	0	6.77705	7.13967	-0.679159	0.733991	286.489	116.206	0
1161	36973	0	0	20.1868	11.524	0.835261	-0.549854	1026.74	94.1822	0
1161	44323	0	0	20.1321	11.4975	-0.083349	-0.99652	299.301	152.248	0
1163	11113	0	0	24.072	2.40943	-0.591815	-0.806074	370.722	193.089	0
1163	39739	0	0	24.169	2.45345	0.996359	-0.0852565	871.578	197.589	0
1164	18044	0	0	7.66605	4.07136	-0.67425	-0.738503	1382.24	212.266	0
1164	52173	0	0	7.77379	4.10528	0.975806	-0.218638	811.054	100.654	0
1165	41956	0	0	18.6256	11.8741	-0.604365	0.796707	-1612.33	3384.33	1
1165	47010	0	0	18.6988	11.7548	0.435904	-0.899993	2094.36	867.485	1
1165	51136	0	0	18.7367	11.8335	0.975576	0.219662	-6223.7	509.817	1
1168	22647	0	0	15.8277	2.9928	-0.69815	-0.715952	1136.49	306.151	0
1168	29943	0	0	15.9022	3.07636	0.630935	0.775835	258.986	64.8993	0
1168	41924	0	0	15.8416	3.08289	-0.449872	0.893093	1107.39	191.897	0
1173	34237	0	0	26.0067	8.40514	0.973544	-0.228499	655.494	188.548	0
1176	29643	0	0	23.4831	6.98616	0.961956	0.273206	690.937	118.231	0
1176	36989	0	0	23.44	7.0234	0.127133	0.991886	-51.3827	154.307	0
1179	43103	0	0	20.8547	1.45288	-0.723362	-0.690469	6.84664	101.404	0
1179	45158	0	0	20.9638	1.4638	0.845267	-0.534344	1160.15	262.109	0
1180	11694	0	0	20.6243	9.25917	-0.773707	-0.633544	159.313	293.771	0
1180	17176	0	0	20.6835	9.37499	0.0605877	0.998163	448.514	496.028	0
1183	42304	0	0	23.0328	6.49811	0.83478	-0.550583	1120.57	33.9657	0
1184	26629	0	0	1.89067	11.4628	-0.801336	-0.598215	223.324	130.909	0
1184	50053	0	0	2.01186	11.5315	0.924797	0.380461	232.107	62.3647	0
1185	33916	0	0	3.76953	14.2939	-0.951297	-0.308276	206.84	26.8937	0
1188	17112	0	0	10.7207	3.83193	-0.0825943	-0.996583	1127.34	156.441	0
1188	35605	0	0	10.7339	3.96411	0.116659	0.993172	807.879	72.4087	0
1190	16481	0	0	6.80673	11.1074	-0.972887	0.231281	584.408	300.783	0
1193	47307	0	0	2.67543	3.96343	0.471487	-0.881873	24.4036	34.7677	0
1193	48793	0	0	2.61326	3.96596	-0.541638	-0.840612	69.1362	20.0464	0
1200	15025	0	0	2.78007	10.445	-0.667866	-0.744282	483.826	128.279	0
1200	23456	0	0	2.85475	10.4304	0.337492	-0.941328	97.1437	38.352	0
1200	38262	0	0	2.90174	10.4821	0.969664	-0.244442	516.399	87.9791	0
1203	27961	0	0	14.9618	3.1612	0.99075	-0.1357	678.86	714.748	0
1203	51836	0	0	14.8625	3.12555	-0.67774	-0.735302	2068.43	790.356	0
1205	49142	0	0	23.0461	9.68425	-0.789981	0.613132	168.49	11.7042	0
1206	16300	0	0	17.4328	2.44816	0.885045	0.465506	141.188	107.364	0
1206	33137	0	0	17.3102	2.46121	-0.767308	0.641279	335.777	182.144	0
1206	51532	0	0	17.3057	2.37199	-0.827815	-0.561002	329.304	155.205	0
1216	45640	0	0	15.2815	9.95418	-0.965974	0.258641	-123.942	111.397	0
1222	34652	0	0	20.8127	4.38112	-0.892582	0.450885	777.672	188.733	0
1223	35755	0	0	2.9909	9.70496	-0.788637	0.614859	283.975	251.673	0
1226	24340	0	0	9.07928	6.08429	-0.973968	-0.226684	541.261	74.4598	0
1226	30335	0	0	9.1054	6.15891	-0.620449	0.784246	734.763	115.417	0
1226	45744	0	0	9.12852	6.03079	-0.307229	-0.951636	1440.11	96.363	0
1228	22386	0	0	6.49988	13.8088	-0.805497	0.5926	393.216	126.225	0
1228	34633	0	0	6.58081	13.8108	0.77502	0.631936	777.065	116.086	0
1230	19493	0	0	12.1217	4.6467	-0.992396	0.123086	852.47	64.6789	0
1231	24365	0	0	19.76	7.76641	-0.146231	0.989251	828.5	481.12	0
1231	33788	0	0	19.7027	7.72119	-0.927272	0.374389	1745.52	277.383	0
1232	12750	0	0	8.61476	6.0999	-0.924985	-0.380003	904.033	314.841	0
1232	44559	0	0	8.73983	6.1439	0.959185	0.282779	1652.29	594.385	0
1238	37562	0	0	1.4286	8.46801	0.86375	0.503921	612.603	126.755	0
1239	31027	0	0	13.7122	13.6845	0.735022	-0.678043	4939.14	1601.83	0
1239	45898	0	0	13.6242	13.7611	-0.772831	0.634612	2461.75	300.312	0
1240	47751	0	0	21.9543	7.39058	-0.943224	0.332158	1128.18	150.026	0
1246	11223	0	0	2.48299	9.90603	0.906755	-0.421657	301.045	141.247	0
1246	46782	0	0	2.43256	9.87129	0.0674509	-0.997723	-71.783	32.8564	0
1246	50868	0	0	2.37382	9.95632	-0.909687	0.415294	283.092	119.559	0
1249	19554	0	0	24.2686	6.28692	0.00478164	-0.999989	76.7359	102.307	0
1249	38528	0	0	24.3244	6.3202	0.876485	-0.481429	1653.61	147.929	0
1251	26420	0	0	19.0562	8.65523	-0.671095	-0.741371	245.991	216.55	0
1256	16494	0	0	2.91963	6.76909	0.964883	0.262682	229.31	28.7541	0
1256	37975	0	0	2.89855	6.71113	0.570803	-0.821087	44.4959	39.1717	0
1258	29122	0	0	1.24674	8.8413	0.972025	-0.234876	982.725	4.62437	0
1260	24527	0	0	14.2453	3.34182	-0.87032	-0.492487	838.16	98.1138	0
1260	40438	0	0	14.2899	3.4492	-0.265625	0.964076	1752.5	111.648	0
1261	26880	0	0	7.57807	11.115	-0.741999	0.670401	-46.0028	115.158	0
1264	24022	0	0	13.1917	8.77419	-0.393254	0.91943	3332.55	766.962	0
1269	13251	0	0	22.457	7.08394	-0.104712	-0.994503	-9.6529	50.1714	0
1269	25534	0	0	22.4063	7.11994	-0.903853	-0.427843	7.87911	50.9136	0
1270	10375	0	0	11.4531	13.8696	0.817556	-0.575849	-566.429	777.124	0
1276	11091	0	0	21.7322	2.32405	-0.301398	0.953499	1213.07	143.683	0
1276	23866	0	0	21.6855	2.27439	-0.969981	0.243179	799.358	279.757	0
1276	39966	0	0	21.8142	2.2919	0.869829	0.493354	276.15	62.367	0
1278	15398	0	0	8.23067	4.82264	0.99248	-0.122408	854.899	92.8462	0
1278	36619	0	0	8.10232	4.85366	-0.938834	0.34437	401.867	83.5951	0
1280	10796	0	0	14.0077	9.6159	0.249275	-0.968433	4343.96	357.955	0
1280	19765	0	0	14.005	9.71778	0.198331	0.980135	3891.02	642.7	0
1287	11258	0	0	22.846	7.91469	0.952294	-0.305182	1281.18	69.2788	0
1287	23236	0	0	22.806	7.87997	0.168043	-0.98578	284.242	143.643	0
1287	31585	0	0	22.7531	7.95532	-0.870588	0.492013	1730.44	140.637	0
1288	37926	0	0	20.8702	7.21068	0.443711	0.89617	488.427	91.5307	0
1289	13193	0	0	2.75401	10.8177	-0.473052	0.881034	16.9622	57.9187	0
1289	32293	0	0	2.84256	10.7475	0.966083	-0.258232	822.856	264.002	0
1293	27505	0	0	23.2139	6.0185	-0.644576	0.76454	1575.82	234.273	0
1293	46664	0	0	23.2757	5.90032	0.259408	-0.965768	654.791	112.384	0
1294	46365	0	0	24.4894	5.13288	0.439185	-0.898397	428.057	198.052	0
1303	48085	0	0	2.24351	5.16186	-0.789973	-0.613141	732.369	79.0888	0
1305	31371	0	0	26.3139	2.63901	-0.438101	-0.898926	349.366	74.5422	0
1307	25725	0	0	20.5156	3.82338	0.996562	0.0828474	657.39	38.6595	0
1309	32736	0	0	10.6377	12.2266	-0.630138	-0.776483	3067.18	485.557	0
1309	38409	0	0	10.7212	12.2452	0.903391	-0.428817	-448.675	132.381	0
1309	40435	0	0	10.714	12.3026	0.779428	0.626491	2482.27	477.967	0
1310	38813	0	0	5.91222	13.3927	0.700797	-0.713361	203.816	130.443	0
1311	40961	0	0	24.1501	9.03272	0.444935	0.895563	-9.25767	227.969	0
1321	30289	0	0	21.2261	3.83049	0.595796	-0.803135	912.438	14.718	0
1321	43325	0	0	21.1704	3.94068	-0.293847	0.955852	665.115	143.224	0
1321	48475	0	0	21.1637	3.82336	-0.399566	-0.916704	269.782	167.449	0
1326	17171	0	0	16.622	5.381	0.778809	-0.627261	1084.28	214.134	0
1326	23398	0	0	16.5211	5.46216	-0.779214	0.626758	1058.69	452.7	0
1329	16688	0	0	1.95788	7.37572	0.484928	-0.874554	279.848	50.7027	0
1329	19022	0	0	1.86018	7.42461	-0.990573	-0.136988	1195.14	99.3547	0
1329	35871	0	0	1.92873	7.49988	0.0449612	0.998989	152.741	13.1443	0
1331	21457	0	0	8.89821	2.41066	-0.172698	-0.984975	2355.41	139.46	0
1331	21845	0	0	8.95934	2.45938	0.998863	-0.0476783	211.116	145.275	0
1331	44775	0	0	8.86885	2.49719	-0.735474	0.677553	617.478	80.1808	0
1332	17666	0	0	24.4356	6.1927	-0.861031	-0.508553	75.7703	35.9738	0
1333	10569	0	0	13.5363	9.17174	-0.687486	0.726198	1431.61	685.992	0
1333	14660	0	0	13.6032	9.17503	0.611785	0.791024	2500.2	989.154	0
1333	22396	0	0	13.5662	9.08312	-0.107151	-0.994243	3640.54	23.3085	0
1335	50823	0	0	13.2443	12.448	-0.448868	-0.893598	7837.37	1900.38	0
1339	51295	0	0	12.3436	7.60831	-0.569963	0.821671	721.195	92.3675	0
1339	52126	0	0	12.3122	7.55044	-0.999696	0.0246449	-348.412	26.5591	0
1341	51574	0	0	13.7895	14.8592	0.081741	0.996654	15855.1	1941.5	0
1343	12834	0	0	23.1454	4.28601	0.862759	0.505615	-28.6346	30.7667	0
1343	38665	0	0	23.1419	4.22812	0.794203	-0.607653	484.318	88.0088	0
1345	12567	0	0	20.8758	10.581	0.947425	0.319978	-621.044	419.486	1
1346	25933	0	0	9.21197	1.8036	0.253358	-0.967372	1187.3	395.848	0
1346	27358	0	0	9.1224	1.89015	-0.975622	0.219456	745.506	67.6302	0
1347	23633	0	0	12.3818	14.0894	0.917854	0.396917	166.318	2128.17	0
1349	11802	0	0	5.92287	9.44571	0.580928	-0.813955	-105.691	54.927	0
1349	23843	0	0	5.94775	9.50531	0.988098	0.153825	724.451	241.115	0
1349	24444	0	0	5.86172	9.43996	-0.413039	-0.910713	962.126	196.73	0
1349	30420	0	0	5.85054	9.54529	-0.594459	0.804126	313.993	125.83	0
1355	19397	0	0	10.4706	3.97439	0.864481	-0.502666	-98.8067	33.6482	0
1355	39931	0	0	10.3431	4.00236	-0.995466	-0.0951196	50.8962	141.966	0
1355	46878	0	0	10.473	4.03849	0.901526	0.432724	800.736	317.426	0
1357	25807	0	0	19.2009	12.1199	-0.392972	-0.919551	-200.527	242.852	0
1357	41471	0	0	19.2823	12.1882	0.974073	0.226234	383.011	223.063	0
1358	32268	0	0	22.1847	2.9816	0.0145638	0.999894	551.117	65.1865	0
1359	16205	0	0	15.6489	15.6859	-0.836265	0.548326	866.384	31.1556	0
1359	44008	0	0	15.6464	15.6238	-0.87682	-0.480818	87.1121	221.669	0
1360	18050	0	0	16.0822	6.07196	-0.773764	-0.633474	-166.205	201.429	0
1361	14826	0	0	5.26745	4.07911	0.92647	0.376369	1074.97	184.548	0
1364	28757	0	0	24.6035	3.76553	-0.391072	-0.92036	265.199	100.69	0
1371	18655	0	0	14.5611	14.3724	0.679745	0.733449	-24610.2	3995.6	1
1371	34820	0	0	14.5208	14.2493	0.113668	-0.993519	6128.72	958.146	1
1373	11850	0	0	11.0382	15.9056	0.99962	-0.0275532	1671.11	499.898	0
1373	12523	0	0	11.0003	15.8476	0.429013	-0.903298	-350.902	224.305	0
1373	36725	0	0	10.906	15.8997	-0.993252	-0.11598	1681.91	329.826	0
1375	33575	0	0	10.6628	1.51636	-0.7077	-0.706513	330.302	38.4808	0
1375	37077	0	0	10.6926	1.61505	-0.1975	0.980303	1383.28	41.0627	0
1375	39563	0	0	10.7605	1.54176	0.962078	-0.272776	425.312	16.6487	0
1377	12511	0	0	1.66933	8.76117	0.223727	-0.974652	-69.7667	12.8164	0
1377	45169	0	0	1.71399	8.8071	0.98012	-0.198405	796.003	63.2886	0
1379	15728	0	0	14.9346	4.64205	0.42153	-0.906814	1540.44	100.112	0
1379	33877	0	0	14.9734	4.71211	0.991856	0.127361	25.3424	467.21	0
1379	43163	0	0	14.8677	4.6476	-0.566241	-0.82424	712.587	132.195	0
1379	52623	0	0	14.8772	4.76471	-0.42661	0.904436	1549.23	446.973	0
1380	11600	0	0	11.1715	6.57903	0.941535	-0.336915	243.741	246.567	0
1380	13225	0	0	11.0892	6.54636	-0.452054	-0.891991	2279.48	672.801	0
1383	33092	0	0	20.6061	3.24642	-0.281008	-0.959706	1129.97	541.069	0
1383	50232	0	0	20.6724	3.36992	0.644133	0.764913	443.904	205.968	0
1385	11777	0	0	16.2224	12.2308	0.572624	0.819818	116.57	456.216	0
1385	31163	0	0	16.2461	12.1768	0.992302	-0.123841	153.624	559.617	0
1386	48680	0	0	19.2222	4.3388	0.898089	-0.439814	1650.31	223.735	0
1388	23587	0	0	8.58838	8.09726	0.37127	-0.928525	967.809	164.715	0
1388	48265	0	0	8.63297	8.15317	0.988071	-0.154001	45.3609	3.12152	0
1390	18439	0	0	24.6925	8.37999	-0.487959	0.872867	409.198	352.812	0
1390	19275	0	0	24.657	8.32466	-0.996777	0.0802241	1711.72	56.6662	0
1390	21488	0	0	24.7963	8.31812	0.99991	-0.0133951	2155.71	157.099	0
1390	36659	0	0	24.7659	8.26137	0.563614	-0.826038	256.027	137.685	0
1395	31723	0	0	24.2616	7.51089	0.781553	0.623839	523.097	409.46	0
1395	37080	0	0	24.2323	7.39868	0.377879	-0.925855	808.616	309.057	0
1400	19935	0	0	18.3139	1.64278	0.1346	-0.9909	1627.74	161.926	0
1402	29680	0	0	11.1567	3.54041	-0.286801	-0.95799	1346.73	151.037	0
1403	14703	0	0	4.8555	15.8825	-0.676825	-0.736144	32.5045	3.81271	0
1407	22942	0	0	18.7018	12.3952	0.355392	0.934717	-160.047	57.4374	0
1409	19904	0	0	18.568	11.7542	-0.575953	0.817483	2170.36	1860.9	1
1409	20906	0	0	18.5435	11.6934	-0.982398	-0.186802	103.529	10.3146	0
1410	32148	0	0	6.67472	12.4984	0.371779	0.928321	30.3632	62.932	0
1410	45298	0	0	6.65672	12.3886	0.0556963	-0.998448	57.0175	76.1274	0
1410	52612	0	0	6.70595	12.4234	0.921324	-0.388796	129.937	103.138	0
1412	26067	0	0	2.18253	15.1918	0.940723	-0.339175	107.765	49.5566	0
1413	37013	0	0	21.5438	9.8148	-0.956976	0.290167	3197.24	116.891	0
1413	45504	0	0	21.6674	9.79409	0.999282	-0.0378837	3209.36	371.906	0
1417	49296	0	0	2.27666	10.2855	0.750439	-0.660939	227.039	183.609	0
1418	11542	0	0	11.0832	3.08972	-0.898545	0.438882	594.732	44.0506	0
1418	28246	0	0	11.1381	3.12123	0.0708903	0.997484	1897.21	109.591	0
1418	31155	0	0	11.1545	3.01225	0.361178	-0.932497	2229.19	338.069	0
1422	28822	0	0	4.58439	10.4779	-0.529927	-0.848043	752.528	178.063	0
1422	34468	0	0	4.68849	10.5088	0.907455	-0.420149	297.195	161.514	0
1422	36264	0	0	4.66915	10.5949	0.640593	0.76788	551.768	172.309	0
1422	42069	0	0	4.58492	10.601	-0.522394	0.852704	320.953	124.28	0
1424	41016	0	0	1.91029	2.3342	0.282186	0.95936	544.399	18.4796	0
1429	38503	0	0	19.5359	6.62145	0.182537	-0.983199	1472.65	109.659	0
1429	46736	0	0	19.578	6.72453	0.817969	0.575262	-8.49251	7.64568	0
1431	16817	0	0	3.00738	6.25181	-0.305877	-0.952071	213.071	33.4287	0
1431	18667	0	0	2.95779	6.3058	-0.973898	-0.226985	1229.26	17.5528	0
1431	40897	0	0	3.07865	6.26631	0.652455	-0.757827	396.31	38.9441	0
1434	33003	0	0	14.564	15.1693	-0.26678	-0.963757	276.259	24.1649	0
1434	35049	0	0	14.5938	15.2754	0.272706	0.962097	366.91	401.674	0
1440	35941	0	0	19.8421	2.52953	0.422188	0.906508	212.147	25.3798	0
1440	39329	0	0	19.8028	2.40995	-0.198473	-0.980106	589.366	258.565	0
1441	13468	0	0	6.76922	14.8926	0.649	0.760789	102.842	57.3858	0
1442	33575	0	0	10.6471	1.41368	-0.466486	0.884528	1513.53	166.845	0
1443	14259	0	0	3.64282	2.88783	-0.79491	-0.606727	473.853	29.8224	0
1443	45318	0	0	3.70432	2.85881	0.037472	-0.999298	156.187	45.0188	0
1444	24017	0	0	4.57242	5.58349	0.954734	-0.29746	559.881	157.051	0
1446	25436	0	0	14.0919	9.15464	-0.620514	-0.784195	2120.61	973.795	0
1446	31238	0	0	14.1554	9.14339	0.314087	-0.949394	2224.38	50.1828	0
1446	52706	0	0	14.1243	9.2749	-0.144035	0.989573	4512.78	484.052	0
1447	29133	0	0	14.4578	15.4308	-0.496734	0.867903	765.135	1109.85	0
1447	29530	0	0	14.4331	15.3579	-0.918984	-0.394295	778.902	902.222	0
1447	35049	0	0	14.5422	15.3661	0.967326	-0.253535	1473.71	248.564	0
1450	12500	0	0	10.2787	1.60878	0.312351	0.949967	2190.88	152.113	0
1450	51412	0	0	10.2226	1.59139	-0.796449	0.604706	128.142	44.887	0
1452	33942	0	0	2.63837	11.4028	0.37318	0.927759	24.9837	41.7569	0
1454	23545	0	0	20.8806	6.0588	-0.265122	0.964215	1290.81	367.442	0
1458	20341	0	0	26.7329	8.22575	0.739706	0.67293	563.246	402.911	0
1458	48834	0	0	26.6407	8.18484	-0.995316	-0.0966717	1920.38	169.716	0
1461	28038	0	0	3.88229	4.76231	-0.593427	0.804888	137.415	180.762	0
1461	41361	0	0	3.93011	4.65623	0.210094	-0.977681	282.069	185.495	0
1462	36350	0	0	6.62642	5.38553	0.950654	-0.310252	232.929	97.9446	0
1464	16801	0	0	1.85736	12.4309	-0.858461	-0.51288	404.135	151.901	0
1469	12268	0	0	4.38357	2.48168	-0.749607	0.661883	481.345	42.0259	0
1470	11864	0	0	7.69916	3.94184	-0.719669	-0.694318	549.994	73.8178	0
1470	18044	0	0	7.6842	4.00474	-0.955851	0.293852	204.965	279.883	0
1470	34921	0	0	7.8069	3.97162	0.973882	-0.227055	421.93	208.495	0
1471	10635	0	0	15.3176	1.9849	-0.854782	-0.518988	498.326	161.555	0
1473	17339	0	0	11.1744	12.9928	0.621367	-0.78352	66.2304	82.082	0
1473	31459	0	0	11.0821	13.0188	-0.938234	-0.346002	982.618	391.587	0
1474	13721	0	0	10.5971	3.02328	-0.668737	0.743499	933.431	127.774	0
1474	34483	0	0	10.5729	2.96317	-0.997404	-0.0720137	362.3	43.7662	0
1475	32163	0	0	10.475	9.66967	-0.567965	0.823053	405.35	602.401	0
1479	29458	0	0	8.4395	7.24276	0.679106	-0.73404	57.1423	8.48179	0
1479	33309	0	0	8.37099	7.22928	-0.346566	-0.938026	1816.08	122.946	0
1479	42198	0	0	8.45833	7.30986	0.962779	0.270289	444.129	129.428	0
1480	35434	0	0	2.19758	6.10025	0.559912	-0.828552	26.7195	46.484	0
1481	23538	0	0	8.90938	12.7992	0.621682	-0.78327	-42.5836	29.3407	0
1486	29090	0	0	25.9145	2.70731	-0.59512	-0.803637	67.071	3.18443	0
1486	32412	0	0	25.8843	2.76875	-0.99981	0.0195128	450.882	82.7418	0
1486	33739	0	0	25.9999	2.82959	0.550075	0.835115	400.125	51.244	0
1488	21019	0	0	9.49173	13.9334	-0.442788	-0.896627	2022.33	429.78	0
1488	48354	0	0	9.45961	13.9821	-0.998653	-0.0518916	1885.96	474.943	0
1489	37624	0	0	6.32353	8.25263	0.350777	0.936459	1220.07	321.194	0
1491	32737	0	0	7.7701	7.77737	0.918028	0.396516	614.635	249.973	0
1492	19008	0	0	13.3834	5.62819	-0.923091	0.384582	488.768	345.778	0
1492	44018	0	0	13.4396	5.52705	-0.160602	-0.987019	1924.87	634.626	0
1492	47502	0	0	13.4749	5.66974	0.317142	0.948378	1843.46	406.217	0
1495	28400	0	0	26.5748	4.6818	0.310031	-0.950726	230.475	82.951	0
1497	24334	0	0	9.55693	9.76658	-0.748412	0.663234	-136.953	137.019	0
1497	34759	0	0	9.5504	9.70941	-0.881868	-0.471497	946.561	193.653	0
1498	52358	0	0	7.1266	8.1914	-0.925956	-0.377631	501.193	58.3097	0
1500	16440	0	0	26.704	5.93542	-0.227974	0.973667	248.28	105.86	0
1500	29125	0	0	26.7691	5.86083	0.934078	-0.357068	569.599	102.496	0
1501	50849	0	0	3.29091	4.56296	-0.990596	0.136822	283.76	43.1759	0
1501	52673	0	0	3.34093	4.61882	-0.245466	0.969405	286.675	8.35329	0
1503	11075	0	0	19.1613	1.73409	-0.781916	0.623384	1552.84	46.2317	0
1504	12254	0	0	5.38764	2.15671	-0.641807	0.766866	581.795	195.944	0
1504	40474	0	0	5.36513	2.09479	-0.983786	-0.179345	-32.3045	46.8287	0
1506	46092	0	0	24.9481	2.94973	-0.786957	0.617007	1085.72	55.5584	0
1509	41824	0	0	10.3548	15.7711	0.644979	0.764201	964.05	300.493	0
1513	18955	0	0	4.7127	8.81985	-0.999101	0.0423837	657.574	156.973	0
1521	17262	0	0	20.7192	4.60483	0.778137	-0.628095	2741.08	264.732	0
1523	22480	0	0	7.19354	15.6119	0.981164	-0.193177	165.055	79.3374	0
1523	38126	0	0	7.10241	15.5732	-0.540833	-0.84113	252.603	9.79289	0
1523	52281	0	0	7.17637	15.6666	0.694494	0.719499	68.5582	43.9105	0
1524	22634	0	0	10.8579	1.9372	0.961752	0.273921	166.217	36.9082	0
1527	22024	0	0	16.0516	13.6275	-0.454784	-0.890602	522.784	2.21375	0
1527	25995	0	0	16.0518	13.7554	-0.45307	0.891475	2934.49	563.845	0
1527	36571	0	0	16.1196	13.629	0.49182	-0.870697	1263.78	148.431	0
1528	20270	0	0	3.75005	6.91919	0.808934	-0.587899	253.374	95.1894	0
1528	34977	0	0	3.63268	6.94051	-0.964029	-0.265798	412.333	9.811	0
1530	11077	0	0	23.7272	6.34717	-0.799476	-0.600698	68.012	65.6185	0
1537	51680	0	0	10.1988	13.0846	-0.198606	-0.980079	3174.13	1369.87	0
1538	25567	0	0	26.8308	8.57943	0.405949	0.913896	-48.8138	244.814	0
1542	28257	0	0	21.3842	5.79061	-0.976271	-0.216551	745.896	282.535	0
1542	33206	0	0	21.4418	5.74505	0.0134489	-0.99991	877.291	349.768	0
1551	27507	0	0	6.96813	7.43253	-0.799308	0.600921	256.174	18.0463	0
1551	34696	0	0	7.0635	7.43191	0.805985	0.591936	2774.06	242.186	0
1551	50589	0	0	7.01029	7.33764	-0.090745	-0.995874	1511.47	296.679	0
1552	17232	0	0	5.89554	8.42385	0.0537512	0.998554	644.797	268.329	0
1555	24445	0	0	2.61902	5.06062	-0.685934	0.727664	326.825	13.0103	0
1555	25899	0	0	2.73248	5.02284	0.985128	0.171825	1262	100.537	0
1556	35493	0	0	3.29448	6.23029	-0.911639	-0.410991	1052.27	44.6345	0
1556	48537	0	0	3.35945	6.32174	0.0880359	0.996117	772.804	124.491	0
1563	21816	0	0	11.2563	2.07865	0.558969	0.829188	1357.8	150.577	0
1565	12528	0	0	9.96644	14.5375	0.971066	-0.238813	310.202	505.899	0
1568	31418	0	0	5.71139	12.003	0.637522	0.770432	609.507	185.988	0
1568	50043	0	0	5.72221	11.9087	0.795588	-0.605838	308.654	338.346	0
1568	51623	0	0	5.61607	11.9053	-0.75454	-0.656254	845.695	254.074	0
1572	24179	0	0	9.90442	1.1532	0.417482	0.908685	1399.71	132.304	0
1580	14190	0	0	15.8223	15.517	0.941169	-0.337935	1203.6	141.457	0
1580	44390	0	0	15.6984	15.5097	-0.894917	-0.446233	361.836	444.948	0
1581	16220	0	0	9.68788	15.4386	0.359415	0.933178	42.5213	323.789	0
1583	21674	0	0	2.35249	10.1073	0.765156	-0.643845	52.8202	21.1501	0
1583	43449	0	0	2.26527	10.173	-0.830541	0.556958	205.674	105.957	0
1583	49296	0	0	2.31363	10.1972	0.0542498	0.998527	-110.909	41.4972	0
1584	17964	0	0	1.57007	14.8785	-0.0480116	-0.998847	-35.7675	9.57075	0
1585	17942	0	0	6.84326	2.0674	0.787837	0.615883	132.998	252.136	0
1587	37948	0	0	16.1643	3.32572	0.986131	0.165968	160.188	139.938	0
1587	45337	0	0	16.0599	3.27575	-0.747581	-0.66417	-65.1152	57.2238	0
1588	23161	0	0	5.09685	4.49112	-0.987538	-0.157381	735.077	136.8	0
1588	26399	0	0	5.23935	4.50436	0.999631	0.0271791	810.396	135.656	0
1588	32164	0	0	5.21115	4.44532	0.605599	-0.79577	105.199	28.4015	0
1590	25536	0	0	7.44526	10.5462	0.971139	-0.238514	733.435	375.772	0
1590	47693	0	0	7.31862	10.5183	-0.780235	-0.625487	1639.93	277.506	0
1591	16495	0	0	7.4234	4.14249	-0.720338	-0.693623	621.978	180.77	0
1591	27106	0	0	7.47759	4.12954	0.327978	-0.944685	576.575	28.4648	0
1591	27383	0	0	7.51235	4.17732	0.999802	-0.0198829	260.99	57.9553	0
1598	14028	0	0	6.65684	10.4393	-0.314748	0.949175	129.414	11.8609	0
1598	17893	0	0	6.61331	10.3534	-0.951919	-0.306349	639.736	196.713	0
1598	34966	0	0	6.72077	10.4279	0.620414	0.784275	1003.06	158.711	0
1598	42837	0	0	6.6838	10.3062	0.079335	-0.996848	411.161	179.264	0
1613	15544	0	0	5.82455	8.17719	-0.507642	-0.861568	864.073	225.217	0
1615	12948	0	0	5.6436	9.6431	0.958692	0.284445	788.001	127.544	0
1615	24945	0	0	5.54861	9.65561	-0.852479	0.522761	435.881	48.5113	0
1618	15281	0	0	18.7742	8.45332	-0.967096	-0.254413	715.746	287.821	0
1618	29976	0	0	18.796	8.51111	-0.559946	0.828529	2431.93	22.9535	0
1619	42460	0	0	8.89855	7.7204	-0.213864	0.976864	875.164	444.479	0
1621	10162	0	0	23.7501	1.76643	0.966165	0.257923	95.9714	12.2568	0
1621	18297	0	0	23.679	1.70108	-0.338552	-0.940948	14.4168	88.4564	0
1622	41395	0	0	11.6563	3.87877	-0.350588	0.93653	1191.2	302.436	0
1624	11908	0	0	2.14787	7.35827	-0.558924	-0.829219	355.399	9.0888	0
1644	50177	0	0	4.97678	13.3523	-0.699991	0.714152	106.537	69.5369	0
1644	52097	0	0	5.0332	13.2659	0.372476	-0.928042	110.124	117.166	0
1654	15607	0	0	7.18412	6.37367	0.530244	-0.847845	494.736	153.729	0
1654	16104	0	0	7.1844	6.47081	0.534967	0.844873	710.168	59.6013	0
1654	45011	0	0	7.09785	6.40907	-0.973011	-0.230759	465.139	150.672	0
1654	45556	0	0	7.11986	6.46873	-0.589121	0.808045	125.216	37.0799	0
1657	17526	0	0	14.1675	3.62837	-0.839686	0.543072	1169.28	257.705	0
1662	10729	0	0	17.8498	7.27535	-0.930887	0.365308	858.762	80.0024	0
1662	17066	0	0	17.9682	7.30389	0.662552	0.749016	664.446	173.603	0
1663	45378	0	0	23.6469	9.35967	0.457951	-0.888977	232.958	290.397	0
1666	24275	0	0	26.4004	8.92236	0.59396	0.804495	-10.445	177.44	0
1667	19604	0	0	24.6024	1.29194	-0.254064	0.967187	846.168	106.72	0
1667	23724	0	0	24.6887	1.18687	0.899327	-0.437276	458.726	92.7483	0
1667	25085	0	0	24.6107	1.1455	-0.142411	-0.989808	524.134	50.4382	0
1667	51423	0	0	24.5567	1.18184	-0.863589	-0.504196	15.6814	30.8028	0
1673	19944	0	0	9.37276	15.3583	0.498616	0.866823	182.884	175.587	0
1675	27914	0	0	11.2334	5.85144	-0.251034	0.967978	1088.77	21.8665	0
1678	16092	0	0	3.10546	2.79201	0.155688	-0.987806	173.923	7.61218	0
1680	12804	0	0	1.41838	7.32422	0.999364	0.035665	921.563	20.2762	0
1680	25080	0	0	1.38713	7.26723	0.503121	-0.864216	152.52	8.7157	0
1680	29851	0	0	1.38695	7.37673	0.500727	0.865605	216.977	113.801	0
1683	10531	0	0	8.88211	12.2149	0.593524	-0.804816	-78.5736	233.28	0
1683	13685	0	0	8.81207	12.3404	-0.37317	0.927763	92.2274	457.715	0
1690	15133	0	0	26.5404	1.81046	0.910298	-0.413953	393.258	36.9942	0
1692	15587	0	0	10.3884	2.23166	-0.674234	0.738518	541.411	231.358	0
1692	29578	0	0	10.4075	2.13214	-0.352485	-0.935818	1651.78	77.9097	0
1692	41207	0	0	10.4495	2.24332	0.35341	0.935468	1592.35	243.981	0
1695	26039	0	0	15.4651	9.4342	-0.968788	-0.247891	355.012	182.242	0
1695	47433	0	0	15.5228	9.52487	-0.186622	0.982432	2987.36	656.531	0
1695	50446	0	0	15.6089	9.43791	0.980274	-0.197645	850.958	200.078	0
1698	47420	0	0	3.42521	12.3506	0.54977	-0.835316	60.2639	11.2371	0
1700	12745	0	0	25.4126	4.87008	-0.993959	-0.109751	1182.96	83.2929	0
1700	51034	0	0	25.51	4.83039	0.634379	-0.773022	719.966	32.1612	0
1703	21228	0	0	6.78713	2.58651	-0.616115	0.787656	425.36	23.7817	0
1703	23394	0	0	6.76928	2.53366	-0.967642	-0.252327	365.576	31.9815	0
1703	27816	0	0	6.86872	2.5393	0.989942	-0.141472	733.073	177.627	0
1707	49891	0	0	3.5086	12.7423	0.489427	0.872044	103.575	131.28	0
1708	33255	0	0	11.4812	2.39381	0.613669	0.789563	1306.09	107.749	0
1708	36447	0	0	11.4164	2.40502	-0.311778	0.950155	1951.77	121.587	0
1710	13097	0	0	8.45296	5.44228	-0.712568	0.701603	294.725	278.863	0
1710	36895	0	0	8.55154	5.43954	0.749559	0.661937	971.884	136.478	0
1710	46485	0	0	8.44902	5.35214	-0.772119	-0.635478	1137.58	233.795	0
1716	11769	0	0	26.031	3.09175	0.423904	0.905707	362.908	15.2993	0
1716	33739	0	0	26.0194	2.95365	0.267354	-0.963598	429.777	73.9579	0
1719	25881	0	0	12.5802	13.0742	0.965517	-0.26034	-829.083	663.345	0
1719	36377	0	0	12.544	13.1357	0.251609	0.967829	3838.37	580.122	0
1719	42676	0	0	12.489	13.061	-0.849744	-0.527196	2487.5	2263.65	0
1725	33093	0	0	17.5427	12.2919	0.219992	-0.975502	691.334	650.29	0
1725	41012	0	0	17.5418	12.3962	0.204045	0.978962	446.979	433.383	0
1725	46808	0	0	17.5842	12.3442	0.999988	0.00497939	888.107	437.763	0
1727	17691	0	0	2.67691	2.5187	-0.699143	-0.714982	687.511	83.4048	0
1727	32860	0	0	2.76499	2.56905	0.970813	0.239837	391.958	42.0883	0
1731	38521	0	0	1.84522	14.7086	0.126632	0.99195	-32.5354	16.5023	0
1731	38713	0	0	1.77791	14.6481	-0.999816	-0.0191983	258.855	24.2959	0
1733	41009	0	0	7.34473	13.7294	-0.724501	0.689274	95.9987	132.339	0
1736	32517	0	0	24.8399	4.93924	-0.246121	-0.969239	158.633	40.799	0
1737	39694	0	0	26.3823	4.69799	-0.999856	0.0169504	999.907	126.652	0
1738	44041	0	0	20.6062	9.80897	-0.960693	0.277614	1721.68	194.063	0
1741	17076	0	0	26.0955	2.10956	0.993593	0.113014	421.193	36.8864	0
1742	46992	0	0	13.4187	9.09837	-0.997859	-0.0654013	-219.593	93.0524	0
1748	36150	0	0	18.6631	1.77814	-0.993637	-0.112628	579.512	307.777	0
1748	40288	0	0	18.7365	1.83391	0.375366	0.926877	737.886	476.397	0
1748	49096	0	0	18.7549	1.74692	0.719095	-0.694911	1324.05	254.765	0
1750	12401	0	0	2.83958	13.4546	0.997768	-0.0667784	166.635	2.78874	0
1751	24884	0	0	14.0932	11.3452	-0.34449	0.93879	2645.74	185.452	0
1751	28957	0	0	14.13	11.2307	0.266461	-0.963846	4143.85	791.119	0
1755	11896	0	0	6.43488	8.7628	-0.779885	-0.625923	1345.52	9.86989	0
1761	37196	0	0	21.8108	4.11196	0.867828	0.496864	723.897	445.328	0
1761	47227	0	0	21.7161	4.14005	-0.457751	0.88908	826.948	172.841	0
1764	18310	0	0	12.1822	13.2782	0.754484	-0.656318	870.548	819.572	0
1764	34415	0	0	12.1872	13.3445	0.845329	0.534246	2749.46	1847.31	0
1764	36060	0	0	12.1156	13.265	-0.44139	-0.897315	5995.04	761.173	0
1772	18633	0	0	15.1611	9.34715	-0.433653	0.90108	4144.17	268.785	0
1773	12872	0	0	11.0889	6.74696	-0.80218	0.597082	41.5072	195.008	0
1773	52213	0	0	11.1705	6.75672	0.637003	0.770861	2457.09	506.726	0
1775	34241	0	0	2.3887	8.47514	0.851598	-0.524195	615.823	147.256	0
1775	48902	0	0	2.27695	8.46241	-0.711779	-0.702403	323.594	13.8848	0
1776	12660	0	0	26.6504	2.01327	0.813193	-0.581994	311.233	38.7889	0
1776	27956	0	0	26.5944	1.99289	-0.250179	-0.9682	132.116	3.4201	0
1776	50011	0	0	26.6249	2.09374	0.328482	0.94451	315.176	6.5201	0
1779	10991	0	0	15.1042	1.53274	0.475374	-0.879784	1523.59	255.841	0
1779	22079	0	0	15.0719	1.62784	-0.157864	0.987461	1588.79	162.915	0
1779	42289	0	0	15.0515	1.53529	-0.558896	-0.829238	1053.5	108.677	0
1780	33569	0	0	7.81351	9.51309	0.177818	0.984063	1270.3	196.194	0
1784	35597	0	0	18.4509	7.61497	-0.99881	-0.0487767	882.136	112.093	0
1784	42170	0	0	18.5213	7.67708	0.170928	0.985283	2062.37	408.208	0
1790	20835	0	0	4.50188	5.88112	-0.811686	0.584093	650.627	150.008	0
1790	44299	0	0	4.5914	5.83853	0.965221	-0.261437	412.354	161.557	0
1792	15570	0	0	8.6777	11.4824	0.788698	-0.614781	238.558	3.49545	0
1793	31961	0	0	21.8417	1.44136	0.0307801	0.999526	444.401	71.7314	0
1793	38670	0	0	21.8921	1.41145	0.862435	0.506167	20.4422	10.246	0
1799	20457	0	0	13.2349	11.2331	-0.634516	-0.772909	6501.56	2576.23	0
1799	33714	0	0	13.3075	11.3594	0.348405	0.937344	4811.03	41.5562	0
1800	22161	0	0	8.10373	11.2099	0.366925	0.93025	1927.75	509.262	0
1800	38507	0	0	8.03062	11.099	-0.710121	-0.704079	2585.76	141.593	0
1805	12913	0	0	18.2883	3.4684	-0.934596	0.35571	1306.19	283.285	0
1805	21495	0	0	18.2957	3.40316	-0.830048	-0.557692	89.2191	26.8678	0
1805	44294	0	0	18.4265	3.44247	0.999969	-0.00782635	-63.374	100.339	0
1810	18460	0	0	4.42748	12.1852	-0.462166	0.886793	186.928	293.279	0
1814	10278	0	0	6.67357	12.8211	-0.750562	-0.6608	222.978	20.7895	0
1814	12938	0	0	6.70887	12.9364	-0.251294	0.967911	115.069	164.992	0
1814	43304	0	0	6.79721	12.864	0.998555	-0.0537356	986.181	249.931	0
1816	18646	0	0	6.97777	2.14098	0.368059	-0.929802	787.15	234.138	0
1816	44327	0	0	6.92123	2.25054	-0.544525	0.838745	610.743	61.9539	0
1817	39469	0	0	2.09153	12.6646	0.874405	-0.485197	359.977	94.2341	0
1821	20500	0	0	7.32391	9.65203	-0.448928	-0.893568	167.797	119.141	0
1821	30319	0	0	7.30407	9.75334	-0.751904	0.659273	-73.9108	57.9245	0
1821	43903	0	0	7.41834	9.70842	0.999594	-0.0284866	159.003	193.331	0
1822	17527	0	0	16.8594	8.71066	0.63364	-0.773628	2675.27	177.664	0
1822	51058	0	0	16.7817	8.78602	-0.792275	0.610164	3094.47	913.383	0
1824	11559	0	0	11.2957	12.7649	0.0927878	-0.995686	1326.12	478.876	0
1824	19255	0	0	11.3579	12.8569	0.958223	0.286021	-163.989	968.559	0
1834	37745	0	0	2.17429	6.93475	0.673969	-0.73876	302.988	78.1305	0
1834	41596	0	0	2.12427	7.04841	-0.0898994	0.995951	38.2792	40.0412	0
1834	45505	0	0	2.07453	6.94842	-0.848392	-0.529369	72.5096	8.10293	0
1835	19841	0	0	3.63039	13.8796	0.37647	0.926429	30.9233	19.295	0
1837	16078	0	0	12.9321	15.1791	0.999074	0.0430253	63.088	1116.54	0
1841	12274	0	0	18.9616	9.42284	-0.873557	0.486722	1226.85	98.3638	0
1844	30996	0	0	4.12069	5.39624	-0.281266	-0.95963	94.1001	67.471	0
1844	39926	0	0	4.08157	5.43972	-0.983465	-0.181096	926.93	26.1676	0
1847	20643	0	0	5.58719	14.0395	0.120811	0.992676	-30.2526	5.71561	0
1848	12025	0	0	15.0073	8.55301	0.864083	-0.503349	756.23	798.511	0
1849	19323	0	0	13.922	7.65185	-0.277971	0.96059	2492.5	181.766	0
1849	38605	0	0	13.9897	7.63804	0.63561	0.772011	-89.2852	218.332	0
1850	11079	0	0	16.2741	12.3895	-0.994929	0.100581	2222.55	522.506	0
1856	37207	0	0	14.7387	11.3734	-0.273133	0.961976	5861.8	259.632	0
1861	40961	0	0	24.2213	9.13731	-0.6701	-0.742271	48.6131	137.143	0
1864	10926	0	0	12.0224	11.4403	0.152309	-0.988333	5294.05	642.038	0
1864	38856	0	0	12.0718	11.4847	0.969259	-0.246044	-200.843	795.835	0
1865	10663	0	0	16.0046	14.7831	0.271612	-0.962407	414.741	6.80735	0
1865	45742	0	0	15.9402	14.7969	-0.643959	-0.76506	114.869	256.724	0
1870	45117	0	0	4.78526	14.8733	0.921035	0.389481	91.1371	51.4325	0
1872	46445	0	0	17.5555	3.79244	-0.227861	0.973694	2695.61	338.412	0
1873	13214	0	0	9.42326	4.10816	0.883533	0.468369	363.817	179.877	0
1874	21000	0	0	20.4903	1.23378	-0.930641	0.365933	304.294	87.6607	0
1874	25138	0	0	20.5418	1.27236	-0.0923485	0.995727	1189.86	137.714	0
1880	32786	0	0	3.53829	15.461	0.606574	-0.795027	54.5495	18.3049	0
1881	29562	0	0	19.4312	9.27211	0.882766	-0.469814	1058.19	161.285	0
1882	40244	0	0	19.8901	2.9891	-0.85031	0.526281	313.392	274.569	0
1883	33335	0	0	22.8998	4.32942	-0.975539	0.219827	1121.3	255.769	0
1883	46257	0	0	22.9671	4.3845	-0.0196561	0.999807	289.314	271.84	0
1885	17367	0	0	12.2595	5.63168	-0.999999	0.00159735	356.839	230.537	0
1885	23909	0	0	12.2912	5.57085	-0.570769	-0.82111	1174.93	20.9483	0
1887	51451	0	0	20.6803	10.3532	0.83031	-0.557302	891.326	66.4651	0
1888	29818	0	0	7.44783	13.6184	-0.721393	-0.692526	234.683	137.014	0
1899	30430	0	0	17.7874	10.0131	0.317548	-0.948242	1965.01	49.5881	0
1899	47165	0	0	17.72	10.0265	-0.659722	-0.75151	758.522	23.529	0
1900	17945	0	0	12.53	12.5521	-0.677614	0.735418	696.157	574.695	0
1900	38586	0	0	12.5762	12.4545	0.137847	-0.990454	6327.82	609.16	0
1900	48776	0	0	12.5142	12.4939	-0.956756	-0.290891	230.837	214.006	0
1903	20530	0	0	7.95848	10.8766	-0.688486	0.72525	207.267	310.183	0
1903	51281	0	0	8.04606	10.8358	0.998099	-0.0616233	21.1669	172.621	0
1904	36603	0	0	2.82739	5.32429	0.635616	-0.772005	381.352	4.51289	0
1907	28829	0	0	6.84506	12.4587	-0.578239	0.815867	-33.0384	0.298258	0
1907	52612	0	0	6.8144	12.4004	-0.99982	0.0189974	937.386	164.975	0
1909	21045	0	0	12.5814	11.0834	-0.630399	-0.776272	2437.02	644.511	0
1915	11181	0	0	9.6292	14.7053	0.946656	-0.322246	398.229	361.322	0
1918	33513	0	0	1.91261	1.33335	-0.996667	0.0815723	335.044	8.78849	0
1920	23502	0	0	13.5001	7.71725	0.937797	0.347184	-27.1451	264.206	0
1920	34137	0	0	13.3723	7.71828	-0.932085	0.362239	-57.8944	197.442	0
1926	13353	0	0	8.41136	13.6324	-0.805121	0.593111	22.0132	82.9439	0
1926	46508	0	0	8.48826	13.6539	0.377161	0.926148	367.13	335.611	0
1926	48610	0	0	8.51792	13.5578	0.833064	-0.553176	82.5889	272.195	0
1928	18511	0	0	26.4552	2.38209	-0.866817	-0.498626	367.151	55.8217	0
1929	19459	0	0	9.25106	9.53553	0.988058	0.154079	1160.52	454.397	0
1929	23792	0	0	9.22286	9.46607	0.598467	-0.801147	379.25	460.113	0
1929	44204	0	0	9.14059	9.58582	-0.53316	0.846014	491.713	60.9287	0
1932	14381	0	0	15.0069	13.5971	0.336302	-0.941754	2835.41	20.0451	0
1932	19823	0	0	15.0494	13.6514	0.994572	-0.104046	2654.1	300.315	0
1932	41184	0	0	14.9429	13.6088	-0.650353	-0.759632	1471.88	663.296	0
1933	12817	0	0	6.43776	8.94305	-0.274528	-0.961579	305.536	63.5701	0
1933	50873	0	0	6.3936	9.05141	-0.868948	0.494903	349.633	13.0814	0
1937	17570	0	0	13.1105	6.20925	-0.903559	0.428464	-14.7584	487.99	0
1938	21336	0	0	14.3344	10.7386	-0.495145	-0.868811	3788.15	2352.07	0
1938	40009	0	0	14.4294	10.8256	0.90872	0.417406	112.414	644.632	0
1942	16966	0	0	2.68048	14.9498	-0.748963	0.662612	99.3001	23.9806	0
1944	16795	0	0	2.89065	7.32312	0.489061	0.87225	354.414	13.9843	0
1944	25300	0	0	2.9279	7.26295	0.998824	0.0484798	833.113	147.225	0
1944	48157	0	0	2.79974	7.21164	-0.756134	-0.654416	1075.08	264.681	0
1948	32605	0	0	25.3908	9.14753	-0.9389	0.344191	1061.52	215.164	0
1951	43209	0	0	15.7997	11.6734	0.317618	0.948219	2318.11	1140.77	0
1951	52553	0	0	15.8343	11.557	0.783947	-0.620827	3980.21	1110.6	0
1954	11664	0	0	12.616	15.4845	-0.794196	-0.607662	15924.7	3407.54	0
1954	39609	0	0	12.7079	15.4632	0.45081	-0.89262	7777.31	6125.7	0
1957	37163	0	0	3.9265	12.023	-0.57759	-0.816327	39.5845	7.70219	0
1957	41449	0	0	3.98916	12.0197	0.488862	-0.872361	75.9677	60.4016	0
1957	42447	0	0	3.93595	12.1244	-0.41685	0.908975	97.3396	35.9646	0
1960	35559	0	0	14.1059	2.40219	0.270952	0.962593	343.1	78.4332	0
1964	21362	0	0	8.83617	14.195	0.974798	-0.223091	322.921	276.746	0
1964	47890	0	0	8.75148	14.2425	-0.699774	0.714365	-66.6398	47.1394	0
1967	15848	0	0	1.57604	4.01786	0.341826	-0.939763	213.559	31.8678	0
1967	37846	0	0	1.513	4.03035	-0.674587	-0.738195	461.579	92.6669	0
1969	12548	0	0	8.00529	3.63637	0.594584	-0.804034	686.431	17.5038	0
1969	47019	0	0	7.94135	3.62886	-0.392731	-0.919653	706.816	81.9344	0
1981	10639	0	0	9.13958	8.43222	0.921999	0.387193	986.172	284.855	0
1981	50490	0	0	9.10801	8.3557	0.382364	-0.924012	1908.82	514.425	0
1986	35927	0	0	10.4836	12.0269	0.392806	-0.919621	857.8	69.6689	0
1987	33545	0	0	7.02897	2.90338	-0.099125	-0.995075	1335.89	38.7133	0
1987	52095	0	0	6.98955	3.02657	-0.658155	0.752882	527.524	28.728	0
1989	41284	0	0	11.939	6.89607	0.748666	-0.662947	879.446	480.114	0
1989	42127	0	0	11.9079	6.99647	0.242713	0.970098	2637.77	162.683	0
1989	42133	0	0	11.8777	6.87732	-0.247801	-0.968811	2056.99	237.228	0
1992	16267	0	0	16.9569	8.32162	-0.953054	-0.302799	311.757	312.029	0
1992	16901	0	0	17.0261	8.39946	0.189313	0.981917	574.029	509.132	0
1992	35342	0	0	17.075	8.33704	0.998837	-0.0482215	1803.78	1078.83	0
1993	15422	0	0	18.0262	8.91011	-0.598615	0.801037	2659.74	154.972	0
1997	22666	0	0	8.20558	13.2499	-0.715136	-0.698986	1547.48	202.185	0
1997	36246	0	0	8.22305	13.3455	-0.419272	0.907861	-9.73476	113.742	0
1999	21859	0	0	7.71865	13.7998	0.657018	0.753875	736.152	118.749	0
2003	30676	0	0	26.8828	2.46995	0.744672	0.667431	387.267	11.9426	0
2005	27501	0	0	26.4692	4.009	0.88922	0.457479	83.5594	5.4854	0
2008	27511	0	0	7.06476	12.7868	-0.999929	-0.0119246	957.686	77.1444	0
2008	51246	0	0	7.16438	12.8111	0.893007	0.450044	1648.72	56.6493	0
2013	23701	0	0	6.53136	14.0102	-0.0993527	-0.995052	53.1772	26.2641	0
2013	27376	0	0	6.59466	14.1028	0.891581	0.452861	525.489	11.546	0
2013	49880	0	0	6.48805	14.1142	-0.776305	0.630358	23.222	3.09893	0
2017	27533	0	0	10.934	4.4783	-0.853331	0.521369	958.521	166.403	0
2017	37211	0	0	10.9363	4.40668	-0.815552	-0.578684	63.763	107.983	0
2018	21555	0	0	12.7913	6.27787	0.16408	-0.986447	2600.24	162.469	0
2018	41534	0	0	12.8447	6.32253	0.94264	-0.33381	152.926	29.207	0
2022	27738	0	0	3.70866	4.51172	-0.975774	0.218781	394.318	42.2389	0
2023	15019	0	0	16.5949	6.28149	-0.689856	0.723946	2502.26	384.694	0
2025	25735	0	0	12.2018	14.3306	0.997556	-0.0698695	-623.579	1188.29	0
2031	15102	0	0	1.30009	12.7	-0.714422	0.699715	192.048	110.558	0
2035	27322	0	0	11.2589	5.58226	0.865707	0.500551	163.792	153.219	0
2037	24134	0	0	4.00629	13.0048	-0.497796	0.867294	-31.9603	30.5274	0
2037	37179	0	0	4.06361	13.0001	0.631374	0.775478	32.694	78.2823	0
2038	48680	0	0	19.3417	4.34028	-0.886989	-0.461791	690.546	103.28	0
2040	26658	0	0	4.51699	15.6865	0.999973	-0.00729399	341.693	0.405625	0
2040	40296	0	0	4.48264	15.6284	0.489254	-0.872142	24.1866	21.2822	0
2042	21363	0	0	23.3672	3.78393	0.994094	-0.108519	754.755	63.4089	0
2042	43200	0	0	23.2938	3.8454	-0.281799	0.959474	315.359	140.468	0
2044	13241	0	0	14.4833	13.4893	0.996633	-0.0819931	707.661	701.189	0
2044	31969	0	0	14.3745	13.4401	-0.596284	-0.802774	1103.06	577.761	0
2046	14295	0	0	13.5679	3.23495	0.804976	0.593307	1008.24	185.006	0
2046	51581	0	0	13.5783	3.17134	0.951229	-0.308484	142.719	33.2742	0
2049	14366	0	0	3.49704	6.76513	-0.929589	-0.368598	1097.16	45.3268	0
2049	34977	0	0	3.56873	6.86272	0.0742229	0.997242	180.969	23.1496	0
2049	51840	0	0	3.63161	6.81264	0.954938	0.296805	1336.17	65.2204	0
2053	16941	0	0	26.1113	4.00499	-0.9954	-0.0958042	821.859	53.5869	0
2053	23663	0	0	26.1385	4.0694	-0.626403	0.779499	247.341	35.3708	0
2053	43575	0	0	26.2083	4.08167	0.322874	0.946442	334.439	70.1407	0
2054	24000	0	0	20.8618	1.1969	-0.588642	-0.808394	225.589	232.81	0
2055	13182	0	0	21.2079	2.46987	0.462025	-0.886867	713.411	31.2381	0
2055	31278	0	0	21.1249	2.58331	-0.705539	0.708671	910.976	57.4144	0
2056	24860	0	0	24.702	4.27997	-0.981942	-0.189184	627.656	202.161	0
2056	25279	0	0	24.7613	4.22524	-0.110551	-0.99387	398.281	16.9762	0
2056	49769	0	0	24.7398	4.35429	-0.426722	0.904383	1143.78	259.909	0
2056	50651	0	0	24.8237	4.25274	0.807407	-0.589995	1401.29	65.3644	0
2057	19575	0	0	22.8851	3.3709	0.858908	0.51213	488.471	100.369	0
2057	26646	0	0	22.7874	3.33459	-0.984906	-0.173089	503.096	3.96614	0
2057	39059	0	0	22.8178	3.39194	-0.41209	0.911143	1461.25	59.4204	0
2059	14054	0	0	4.82825	1.33632	0.352835	-0.935686	263.513	11.9471	0
2059	17677	0	0	4.76068	1.35116	-0.710982	-0.70321	1121.55	48.3922	0
2063	30634	0	0	12.4105	1.11198	0.0795775	0.996829	993.101	29.7769	0
2066	16139	0	0	24.2813	9.57582	0.692688	0.721238	320.375	49.9566	0
2066	45963	0	0	24.2341	9.46059	-0.0127428	-0.999919	-271.836	100.457	0
2067	24132	0	0	1.88588	13.4908	-0.574106	0.818781	97.7714	157.025	0
2067	42367	0	0	1.85404	13.433	-0.998925	0.0463507	232.726	70.1428	0
2070	45380	0	0	10.8504	3.75724	-0.139568	0.990213	1805.37	400.607	0
2075	25744	0	0	1.09244	5.74945	0.963223	-0.268702	714.264	98.9419	0
2079	33227	0	0	13.6298	5.51597	-0.981984	0.188965	-294.896	138.971	0
2080	15029	0	0	16.761	9.76641	0.959026	-0.283318	1206.94	775.093	0
2080	20091	0	0	16.7332	9.83799	0.513636	0.858008	660.443	596.64	0
2080	28422	0	0	16.6992	9.72153	-0.0280359	-0.999607	1759.92	967.562	0
2080	49457	0	0	16.6492	9.81945	-0.82593	0.563773	2516.9	701.617	0
2081	29997	0	0	14.2253	13.4633	-0.696391	-0.717663	-2.58757	1865.68	0
2081	31969	0	0	14.3033	13.4487	0.380651	-0.924719	8996.06	56.0887	0
2082	17547	0	0	15.0157	12.6761	-0.390372	-0.920657	3952.78	4803.38	1
2082	20047	0	0	15.1096	12.7267	0.983804	-0.179247	-1828.17	1954.47	1
2082	49787	0	0	15.0219	12.804	-0.301236	0.95355	3543.23	381.376	0
2084	25789	0	0	11.2407	2.40249	0.900733	-0.434373	361.915	472.346	0
2085	10508	0	0	16.2299	4.6203	-0.297775	-0.954636	755.032	514.696	0
2085	33487	0	0	16.2939	4.63402	0.660726	-0.750628	1784.45	364.48	0
2088	44557	0	0	2.70358	9.40485	0.959737	0.280901	903.929	51.2075	0
2088	45456	0	0	2.59071	9.40571	-0.955305	0.29562	1008.53	142.517	0
2090	17064	0	0	8.56146	6.2857	0.304817	-0.952411	1419.27	288.908	0
2090	23591	0	0	8.56962	6.4187	0.419069	0.907954	1919.7	47.4526	0
2094	47569	0	0	22.2156	6.39636	0.993997	0.109411	113.36	34.9557	0
2097	13926	0	0	16.9134	7.734	-0.982352	-0.187039	70.0502	320.592	0
2097	23728	0	0	17.0598	7.76031	0.98601	0.166689	592.721	358.676	0
2097	52191	0	0	16.9293	7.7952	-0.770972	0.636869	2716.19	574.951	0
2097	52670	0	0	17.0032	7.67556	0.224777	-0.97441	3151.94	640.001	0
2099	15691	0	0	16.557	9.32983	-0.343732	0.939068	4844.36	266.157	0
2100	28063	0	0	20.8641	7.65353	-0.852972	-0.521956	178.854	95.358	0
2100	29739	0	0	20.9438	7.75748	0.282066	0.959395	472.153	324.012	0
2101	10733	0	0	17.7824	2.45857	0.458468	-0.888711	2712.08	179.068	0
2101	48993	0	0	17.7046	2.51075	-0.996046	0.0888437	223.753	255.416	0
2103	39891	0	0	8.16672	1.75219	-0.519271	0.85461	39.1615	91.1818	0
2103	44119	0	0	8.23851	1.75092	0.548558	0.836112	391.978	124.072	0
2107	32529	0	0	24.5896	9.46448	0.992465	-0.12253	760.354	127.872	0
2108	34252	0	0	11.7754	6.2613	0.613658	-0.789572	1555.05	475.747	0
2108	49154	0	0	11.7543	6.37741	0.296487	0.955037	1748.86	18.606	0
2112	16145	0	0	26.8161	5.39655	-0.768575	-0.63976	185.19	72.6453	0
2112	28762	0	0	26.8731	5.37717	0.219665	-0.975575	23.9882	94.8539	0
2119	11494	0	0	9.77814	11.1563	-0.988624	-0.150409	128.67	10.0907	0
2119	14082	0	0	9.79844	11.2164	-0.695975	0.718066	463.91	244.994	0
2119	32156	0	0	9.81557	11.1049	-0.448835	-0.893615	1874.55	115.641	0
2124	24392	0	0	14.563	6.44581	0.707025	0.707189	-158.178	125.973	0
2124	36020	0	0	14.4725	6.42011	-0.973214	0.229901	-46.1918	215.448	0
2127	20756	0	0	16.4913	7.5715	-0.907968	-0.419039	767.608	98.7969	0
2133	13778	0	0	19.2325	11.6352	0.935139	-0.354282	1451.44	374.29	0
2133	17330	0	0	19.1165	11.6969	-0.816178	0.5778	1234.87	68.3036	0
2133	33226	0	0	19.1712	11.7249	0.0088781	0.999961	736.424	120.749	0
2133	43540	0	0	19.1569	11.5936	-0.20668	-0.978409	688.909	175.582	0
2142	10786	0	0	3.89736	10.0559	-0.991725	-0.128378	431.429	92.7971	0
2142	16374	0	0	3.99614	10.1314	0.38362	0.923491	578.973	32.5563	0
2142	30065	0	0	4.03863	10.0493	0.975447	-0.220234	580.071	204.739	0
2142	46815	0	0	3.93473	10.1285	-0.471181	0.882036	7.25662	30.7359	0
2143	37350	0	0	6.25375	1.75803	-0.227988	-0.973664	1314.93	53.6077	0
2147	19728	0	0	14.9422	12.4073	-0.833116	0.553098	5835.2	1100.37	0
2147	45693	0	0	15.0462	12.3227	0.711109	-0.703082	6333.84	301.608	0
2149	10754	0	0	16.901	9.42366	-0.240699	0.9706	2178.68	711.083	0
2149	18217	0	0	16.9581	9.35046	0.882616	-0.470095	1963.33	421.997	0
2152	12178	0	0	26.5562	3.8471	0.76707	-0.641563	415.69	77.8977	0
2153	32745	0	0	12.0969	2.53108	-0.993036	0.117808	-138.469	295.552	0
2162	20014	0	0	15.1221	12.4905	-0.999867	-0.0163389	1240.92	211.539	0
2162	31072	0	0	15.2408	12.4484	0.765871	-0.642994	2971.44	143.504	0
2167	14130	0	0	4.24749	10.0709	0.907989	0.418994	524.064	72.0647	0
2167	43419	0	0	4.16903	10.0934	-0.55076	0.834663	-88.5338	48.8726	0
2167	49437	0	0	4.24144	10.0158	0.79497	-0.606649	82.3935	6.47091	0
2168	35693	0	0	11.9115	9.01852	-0.598123	0.801404	2461.96	837.265	0
2169	22060	0	0	5.54687	3.42384	-0.981043	-0.193793	1044.73	196.819	0
2170	45372	0	0	1.73925	14.9575	0.781049	-0.62447	223.784	66.8641	0
2173	22716	0	0	23.3319	5.55488	-0.360209	0.932872	180.485	186.539	0
2173	41282	0	0	23.2924	5.49458	-0.999174	-0.0406436	433.786	163.769	0
2175	14629	0	0	9.78738	12.917	-0.978244	-0.207459	2062.97	851.51	0
2178	26314	0	0	10.819	8.44444	-0.273043	-0.962002	2975.47	173.261	0
2181	40845	0	0	26.4906	7.55616	-0.486681	-0.87358	12.6022	70.9152	0
2181	41366	0	0	26.5706	7.61146	0.989139	0.146985	394.69	121.184	0
2182	36172	0	0	18.5561	8.78331	-0.286697	-0.958021	389.662	467.121	0
2182	48012	0	0	18.52	8.82853	-0.997524	-0.0703307	1390.86	636.68	0
2184	20686	0	0	25.852	6.56803	-0.125843	-0.99205	-41.2796	116.941	0
2184	50195	0	0	25.9112	6.6773	0.762307	0.647215	139.242	307.413	0
2185	44100	0	0	22.742	3.81311	0.880908	0.473288	-111.208	105.07	0
2186	13332	0	0	17.6723	4.51756	-0.424314	-0.905515	2305.02	556.852	0
2186	14186	0	0	17.6524	4.62686	-0.716636	0.697447	1392.13	264.133	0
2186	39170	0	0	17.7691	4.5718	0.993991	-0.109466	1076.18	387.707	0
2186	47536	0	0	17.7175	4.64551	0.237988	0.971268	1680.46	144.113	0
2188	52204	0	0	9.23374	4.92555	-0.975196	-0.221342	317.918	238.936	0
2189	23277	0	0	13.6484	1.08359	-0.984674	-0.174407	120.758	61.4628	0
2190	24564	0	0	16.7747	1.15569	0.880142	0.47471	1075.95	138.512	0
2190	39158	0	0	16.6801	1.14092	-0.983055	0.183309	649.043	63.4161	0
2197	35797	0	0	6.6372	6.98289	-0.912626	-0.408796	1433.56	281.582	0
2197	36388	0	0	6.76539	6.97768	0.876881	-0.480707	153.611	89.1628	0
[truncated: 44,487 more rows]
