# Supplementary material for: Study on stability analysis of soil nail reinforced slopes under loading based on the discrete element method
Source: PLoS One. 2026 May 26;21(5):e0350163. doi: 10.1371/journal.pone.0350163 (PMC13210361; doi:10.1371/journal.pone.0350163)
Supplement: S1 File — (ZIP) [file pone.0350163.s001.zip › DATA in PFC/1.5_14_20000__measure.txt]

id	cx	cy	mradius	sxx	syy	sxy	s1	s3	angle_deg	porosity	strain_x	strain_y
1	15.7	15.35	0.63	-12049	-553.989	2428.56	-61.9644	-12541	78.5469	0.186936	2.67558e-06	-1.85683e-06
2	14.44	15.098	0.63	-36338.3	-33129	12825.7	-21807.9	-47659.3	48.5657	0.156177	4.11908e-06	-3.13356e-06
3	13.18	14.846	0.63	-14519	-96843.2	-1803.77	-14479.5	-96882.7	-1.25458	0.16333	6.38842e-06	-5.83066e-06
4	17	14	0.63	-6375.74	-4703.55	2012.09	-3360.76	-7718.53	56.2824	0.193309	-8.63987e-07	2.71636e-06
5	15.74	13.748	0.63	-16054.9	-18620.7	5702.96	-11492.3	-23183.3	38.6612	0.165213	-2.83793e-06	3.13701e-06
6	14.48	13.496	0.63	-13567.1	-39245.7	6389.96	-12064.9	-40747.9	13.2295	0.176763	-3.93115e-06	2.53112e-06
7	18.4	12.6	0.63	-7659.41	-4444.27	2156.7	-3361.92	-8741.75	63.3501	0.177183	-5.90163e-06	-1.81182e-06
8	17.14	12.348	0.63	-11902.4	-10914.6	3727.09	-7648.85	-15168.2	48.7744	0.198831	-7.52156e-07	4.87512e-07
9	15.88	12.096	0.63	-11535.5	-20951.7	4635.26	-9636.61	-22850.5	22.2766	0.18769	-2.84224e-06	-2.35503e-06
10	19.8	11.2	0.63	-5888.85	-4615.25	1948.96	-3201.7	-7302.4	54.0471	0.184923	-1.97037e-05	1.19255e-06
11	18.54	10.948	0.63	-8308.75	-8456.38	2419.07	-5962.37	-10802.8	44.1261	0.178604	2.01035e-05	5.38473e-06
12	17.28	10.696	0.63	-12472	-14279.1	4675.27	-8613.81	-18137.4	39.5309	0.172913	-5.81692e-06	-1.75716e-06
13	21	9.75	0.63	-10329.6	-4655.9	2029.81	-4004.51	-10981	72.2078	0.190922	-5.90844e-06	1.41835e-05
14	19.74	9.498	0.63	-8913.07	-6668.11	2468.17	-5079.16	-10502	57.2276	0.165001	2.20375e-05	2.02362e-05
15	18.48	9.246	0.63	-8965.68	-10820.2	3417.55	-6351.84	-13434.1	37.4097	0.165604	-8.00969e-07	1.04503e-05
16	22.5	9.3	0.63	-9899.06	-1953.54	1450.49	-1697.02	-10155.6	79.9712	0.187846	-7.02513e-06	1.48626e-06
