# Supplementary material for: Study on stability analysis of soil nail reinforced slopes under loading based on the discrete element method
Source: PLoS One. 2026 May 26;21(5):e0350163. doi: 10.1371/journal.pone.0350163 (PMC13210361; doi:10.1371/journal.pone.0350163)
Supplement: S1 File — (ZIP) [file pone.0350163.s001.zip › DATA in PFC/1.5_14_20000__pbond.txt]

ball1_id	ball2_id	cx	cy	pb_fn	pb_fs	pb_state	bond_type
6	21988	6.96314	3.82056	105.927	-46.1589	3	0
6	29749	6.99248	3.89815	89.9967	208.294	3	0
7	28757	24.636	3.70219	99.3204	-23.208	3	0
12	5819	3.15004	12.0893	4.14418	35.4001	3	0
17	4641	9.92355	4.5677	102.233	-57.405	3	0
17	7912	9.89767	4.71159	143.813	-436.236	3	0
25	9688	14.7775	8.58574	187.308	-732.574	3	0
35	7830	10.5533	10.8433	-410.648	-464.845	3	0
36	8603	24.9228	7.46523	55.2102	71.89	3	0
40	1994	13.1939	6.04855	19.8041	-17.2166	3	0
51	1555	2.66053	4.94348	51.8107	121.803	3	0
63	3510	15.5942	8.99802	296.78	-0.1598	3	0
67	4619	5.20525	9.35963	72.6622	-50.3629	3	0
93	3401	23.1412	9.21671	-84.6654	64.2868	3	0
151	611	11.4121	4.31487	162.063	-58.3243	3	0
174	289	14.9072	15.2578	-1453	-580.297	3	0
183	327	3.8694	15.6604	-41.7913	-63.021	3	0
265	530	20.7795	6.82595	48.1011	-154.71	3	0
421	992	24.9066	1.46932	91.4873	9.34127	3	0
563	835	16.094	7.19905	211.529	-509.571	3	0
639	940	18.145	3.68527	445.107	65.569	3	0
782	835	16.0243	7.27721	180.759	-265.411	3	0
12	29230	3.10731	12.0516	-76.338	-59.681	3	0
19	18330	5.96533	5.20076	119.124	59.8417	3	0
19	28347	6.06106	5.26193	110.183	-3.85379	3	0
21	51229	10.2942	12.1462	-536.105	157.705	3	0
22	20360	18.9268	5.90313	52.0765	366.766	3	0
24	15402	6.12367	9.76551	88.6995	10.0565	3	0
24	42844	6.1148	9.69402	-85.5914	-153.049	3	0
32	15068	25.7964	7.89169	84.6138	211.745	3	0
32	23482	25.7099	7.90189	-88.7776	-339.424	3	0
32	23484	25.7763	8.00082	-232.088	31.9797	3	0
33	24026	22.8893	1.61848	127.013	3.91141	3	0
38	40341	1.84104	14.2112	7.17901	-53.7616	3	0
43	24224	12.074	7.74179	208.822	363.893	3	0
48	15202	5.21036	13.7849	54.1647	-32.1171	3	0
48	34325	5.163	13.6915	-165.425	-70.5016	3	0
50	30371	26.6004	1.36099	52.9402	-6.4522	3	0
51	36503	2.71257	4.89534	35.2928	20.8921	3	0
54	38186	15.9111	4.49927	-112.13	-80.5169	3	0
54	42458	15.9328	4.43927	137.361	310.797	3	0
55	34632	16.6244	6.09394	-351.855	-77.9832	3	0
56	47461	12.4292	5.44973	61.0876	-91.2588	3	0
57	25720	16.8686	13.0009	525.756	141.459	3	1
57	35305	16.9261	13.0025	-3.63656	4.82711	3	0
59	25894	25.8866	3.19993	70.4918	21.2455	3	0
59	33269	25.8952	3.08746	48.2651	49.9323	3	0
60	50684	13.6845	9.87928	370.167	367.157	3	0
66	34745	7.95366	1.61337	49.0769	-41.1857	3	0
68	44691	12.1668	6.03731	-143.768	-80.3862	3	0
68	47062	12.1416	6.11191	95.8379	0.8305	3	0
69	52350	10.6666	6.02091	154.112	64.6871	3	0
70	16449	13.5475	3.88956	47.6321	-494.34	3	0
70	28456	13.4327	3.98223	65.094	-261.061	3	0
70	46530	13.4463	3.85995	245.833	367.396	3	0
74	46308	14.4992	11.981	-270.406	-618.976	3	0
76	45241	11.6055	7.61051	187.422	-232.257	3	0
77	17481	23.5893	2.43482	122.098	-127.124	3	0
77	25772	23.7099	2.40031	94.6168	1.97974	3	0
84	39294	6.40745	15.0951	-10.5864	-21.0571	3	0
89	38214	23.0327	6.9878	159.754	3.05113	3	0
89	42208	23.1402	7.03869	-45.0142	-23.1276	3	0
93	20568	23.0713	9.1506	133.377	-190.092	3	0
93	26651	23.1286	9.11223	-235.587	220.201	3	0
97	14939	5.28958	12.6596	30.5434	-42.6974	3	0
107	4655	21.1217	3.35166	72.9828	77.2467	3	0
110	2442	8.82287	8.05927	128.859	106.263	3	0
113	7001	17.4847	4.55001	69.5298	-105.872	3	0
116	4553	3.78312	6.10222	-9.43761	-16.558	3	0
116	8132	3.72341	6.0398	38.5321	146.371	3	0
117	9560	12.812	14.4027	166.932	1345.42	3	0
139	5491	7.17749	1.7189	15.525	61.6098	3	0
144	9028	14.5564	2.08435	183.883	-13.3016	3	0
147	7975	8.87506	13.7836	-215.733	-292.225	3	0
148	5013	17.8088	2.08201	113.357	109.528	3	0
148	8387	17.8014	2.01922	31.4242	106.566	3	0
151	4981	11.3635	4.27891	-37.4039	-83.7807	3	0
166	6468	23.9537	2.43318	36.7849	150.155	3	0
174	3017	14.8863	15.3126	0	0	0	0
174	7382	14.9918	15.3213	213.999	-1227.87	3	0
176	4767	8.14881	12.5913	47.7673	-57.2681	3	0
180	2910	1.91624	1.71233	23.5149	-4.90504	3	0
180	3028	1.988	1.6911	44.074	4.53962	3	0
198	2215	13.9982	5.62955	17.0166	-626.186	3	0
198	3589	14.0194	5.56827	204.17	176.307	3	0
204	1054	14.6165	7.80419	397.995	-644.88	3	0
213	7139	19.0674	8.01286	87.2316	417.661	3	0
214	1408	26.8457	8.91596	-12.3234	165.52	3	0
224	7552	26.4393	1.75386	24.7902	3.51238	3	0
225	8504	16.6156	11.7614	116.96	812.3	3	0
225	9770	16.629	11.6788	370.842	-38.807	3	0
249	6821	23.2368	6.20761	80.7283	119.362	3	0
251	5718	14.1785	15.0245	345.288	1581.91	3	0
254	1981	9.0341	8.3823	161.255	167.379	3	0
268	8484	7.06295	5.35053	-53.4819	-88.6757	3	0
270	6026	17.9643	6.4699	373.946	-6.50046	3	0
273	1287	22.8107	7.97958	-101.64	-182.913	3	0
273	5506	22.8152	8.10352	46.8908	325.209	3	0
289	3017	14.8459	15.2697	-136.691	479.283	3	0
290	2388	26.7387	4.88876	40.8226	54.7852	3	0
290	9384	26.7717	4.94284	113.259	-10.7863	3	0
301	4888	17.2653	8.06376	73.2675	-443.221	3	0
304	6703	25.236	4.30657	39.6391	86.8844	3	0
306	7009	22.2144	6.76519	52.0444	-212.632	3	0
328	7438	18.2852	11.5248	88.9105	266.22	3	0
332	6358	1.45072	14.6825	-10.0854	-61.628	3	0
350	1388	8.57584	8.23495	211.181	-239.267	3	0
354	8698	24.6164	2.55354	36.8886	66.8632	3	0
358	7018	26.5154	9.20364	43.7439	-388.421	3	0
362	9949	5.94401	10.0041	114.974	-369.201	3	0
370	5503	10.458	14.8622	-696.039	-319.706	3	0
373	2529	10.0126	5.34696	134.854	-88.973	3	0
403	8671	26.7014	7.21475	28.9598	265.389	3	0
406	5153	3.38312	10.7895	16.1555	187.473	3	0
409	8871	6.45691	8.43653	96.6965	263.845	3	0
413	4705	23.178	1.88069	16.689	-114.718	3	0
421	5075	24.8389	1.57332	73.7705	-19.4639	3	0
431	8337	21.8919	5.84705	30.7795	-246.086	3	0
434	2877	25.72	5.25452	146.097	13.9087	3	0
440	6242	16.9576	6.65539	-174.251	-61.4296	3	0
444	7798	16.6214	10.5226	478.566	1185.98	3	0
445	8598	1.94772	15.7746	-28.1979	-10.6998	3	0
449	2819	22.2366	3.70783	84.0339	-195.881	3	0
457	2431	19.8922	7.61182	-96.4429	283.202	3	0
460	5533	19.517	12.0089	-676.305	-954.843	3	1
468	2717	7.94868	11.6657	-171.366	251.259	3	0
468	9903	7.85604	11.6739	66.7313	61.3162	3	0
486	6544	8.48733	15.2204	-160.46	101.751	3	0
488	5488	23.6168	5.7998	-110.87	-0.970201	3	0
489	8141	16.6755	7.88222	-17.9363	194.123	3	0
522	9063	23.5287	1.36149	54.2061	-40.1785	3	0
524	6489	19.1241	3.80746	49.8088	-39.1873	3	0
527	4761	8.51026	4.02788	4.84715	-225.877	3	0
539	4640	11.0374	4.92587	35.1016	264.511	3	0
544	6177	3.33687	9.82689	-1.51817	-50.2456	3	0
548	3039	4.77336	8.92717	130.089	114.834	3	0
550	8755	20.5732	6.43497	105.686	-1.78731	3	0
560	9834	15.5275	13.3413	-259.909	-30.7663	3	0
588	1850	16.3675	12.4271	168.746	315.98	3	0
592	7004	12.6062	11.3216	68.1474	492.447	3	0
607	3277	25.9227	8.71925	-109.752	-63.3748	3	0
611	4981	11.3541	4.33691	17.3437	72.4284	3	0
611	8232	11.3967	4.44875	186.781	128.148	3	0
613	5677	8.80685	5.96144	126.648	-242.105	3	0
625	5498	4.99834	10.0501	-335.382	-228.951	3	0
625	7544	4.94598	10.1789	-15.0319	-51.9977	3	0
627	6322	7.12866	1.61071	36.2496	-115.069	3	0
665	9681	1.2867	4.20771	38.6897	15.628	3	0
679	6601	20.2713	8.78454	48.638	-15.8456	3	0
680	7711	12.7829	13.781	93.1229	-2084.34	3	0
683	4642	11.5714	15.8975	-307	464.222	3	0
690	1385	16.1333	12.1935	-168.618	-378.752	3	0
697	8103	9.73438	4.12066	140.069	8.52395	3	0
702	7878	4.31607	14.3462	9.4167	31.3354	3	0
707	9384	26.8615	4.88065	20.2502	98.5854	3	0
715	3209	3.82658	5.91006	93.4461	13.9243	3	0
724	7274	10.3774	3.31323	102.372	170.662	3	0
731	9241	22.5109	6.16251	132.211	-269.658	3	0
733	1123	2.02431	3.71918	28.6086	12.5473	3	0
751	8296	23.9679	6.04146	-25.4783	-74.2985	3	0
754	1371	14.454	14.2795	-35929.7	12093.7	3	1
756	5325	11.5243	6.47593	134.591	-17.6398	3	0
758	9856	15.5593	2.83114	99.106	-291.894	3	0
767	5985	15.7994	6.29414	187.013	-323.054	3	0
778	4382	11.2654	10.159	109.455	-453.527	3	0
778	8198	11.3178	10.1272	-18.6115	611.241	3	0
784	5410	9.29002	8.39958	145.707	21.1775	3	0
791	1865	15.9433	14.9065	322.694	1158.8	3	0
807	9274	2.63471	5.83895	27.4646	-63.5908	3	0
816	9512	13.5125	6.19846	302.252	-37.865	3	0
821	1060	20.2637	9.93591	6.67926	-56.3771	3	0
829	1692	10.4697	2.14493	70.0031	-108.078	3	0
830	5158	11.4004	9.66458	-400.692	-235.128	3	0
839	3006	6.261	4.62571	158.926	-50.7949	3	0
855	1486	25.9818	2.69629	49.0564	82.9008	3	0
863	3946	6.98207	6.77632	106.168	112.482	3	0
865	6533	1.20419	6.51394	3.49333	55.2991	3	0
869	6758	5.28091	6.51087	-183.447	23.1878	3	0
877	1683	8.76818	12.2591	123.383	439.686	3	0
884	8370	26.2132	6.5352	96.0112	-4.28855	3	0
890	1431	3.03445	6.39691	18.6606	-33.4047	3	0
890	2227	3.08925	6.42707	25.448	48.2822	3	0
895	6379	19.5421	10.2065	143.747	679.702	3	1
910	6228	3.0685	10.8079	57.6769	16.8137	3	0
910	8636	3.13007	10.8865	-63.7096	-85.8662	3	0
915	5700	12.411	7.36225	257.129	35.1116	3	0
916	4803	16.7146	10.8528	42.6627	-454.39	3	0
917	5518	8.62939	12.4947	170.118	250.028	3	0
921	5208	4.16827	14.1559	-85.8014	47.2813	3	0
922	4311	8.84591	6.85491	33.0657	48.686	3	0
936	6354	8.78169	9.12836	73.2946	-229.081	3	0
944	1775	2.33531	8.44147	-46.232	14.1052	3	0
959	9513	2.56036	11.6056	-222.337	-5.43204	3	0
982	7007	8.94556	5.39798	87.0255	-198.784	3	0
991	2924	5.6619	3.27369	22.8587	-122.158	3	0
106	25320	2.15241	5.70398	50.9126	97.1745	3	0
106	47966	2.23624	5.72863	58.908	-86.7348	3	0
107	30020	21.0647	3.3845	44.458	-6.63211	3	0
109	21833	5.94993	14.5213	-112.431	-121.4	3	0
109	46247	5.91448	14.6154	-104.575	98.7773	3	0
110	11861	8.72712	7.96996	158.774	47.0545	3	0
111	17343	17.8378	10.2433	382.68	197.566	3	0
111	48451	17.7907	10.1942	305.221	-478.346	3	0
112	19678	17.9979	7.7854	-114.732	-60.3341	3	0
112	44620	18.1095	7.81551	58.1104	-643.096	3	0
113	13332	17.5957	4.506	119.418	-277.396	3	0
113	14186	17.5804	4.61451	86.3675	358.087	3	0
117	40552	12.7633	14.4385	1816.94	-146.133	3	0
117	50168	12.7133	14.41	-2120.37	-1135.02	3	0
123	32028	3.80707	14.4074	20.8418	-38.9499	3	0
123	33916	3.72564	14.3299	-56.8164	-35.7314	3	0
125	19521	2.30619	7.03126	21.3717	-80.1249	3	0
125	37745	2.25152	6.94794	44.8144	-109.012	3	0
125	50605	2.25226	7.04145	36.3737	66.8911	3	0
126	21177	4.8283	7.62925	43.9457	6.138	3	0
126	28446	4.83315	7.56005	178.06	-62.0208	3	0
130	39047	5.21293	14.7115	14.6614	-23.8321	3	0
130	43752	5.31463	14.6785	-112.865	72.8346	3	0
130	49960	5.22985	14.773	-70.8342	4.3565	3	0
132	29470	7.38551	3.53579	80.4658	30.0941	3	0
135	34696	7.16266	7.4568	69.5585	207.43	3	0
135	41198	7.25109	7.38405	108.553	-103.637	3	0
138	28676	25.8268	9.4612	73.566	306.507	3	0
140	37645	3.54499	14.7713	-33.4716	18.2783	3	0
140	39263	3.46822	14.8477	-22.7848	51.7463	3	0
146	43101	13.2856	12.009	-225.898	-77.1688	3	0
146	43116	13.1616	11.9374	-234.185	747.854	3	0
147	13975	8.93343	13.8681	146.623	136.161	3	0
147	25145	8.88377	13.9017	-221.396	-136.261	3	0
148	16186	17.9246	2.00913	165.468	-249.586	3	0
149	21700	25.6695	9.65654	10.1523	178.478	3	0
149	52219	25.7121	9.77277	10.3148	-235.946	3	0
151	28831	11.39	4.20162	147.379	163.414	3	0
152	16058	7.80633	3.25261	71.2695	57.2795	3	0
152	37748	7.79601	3.33616	45.8194	-124.128	3	0
154	18833	5.79487	15.3269	-61.8841	-95.4878	3	0
156	34543	16.4165	8.10999	52.2877	1005.62	3	0
158	11919	20.4521	5.707	47.2601	0.871399	3	0
159	10956	26.4353	8.22236	-90.638	144.083	3	0
159	40282	26.4452	8.10995	-129.424	22.1212	3	0
164	17602	19.2816	1.78449	98.4619	-176.067	3	0
164	26505	19.2652	1.88202	123.736	119.358	3	0
165	30530	8.86102	14.8962	-313.054	-40.2385	3	0
165	31502	8.79003	14.9266	91.8484	46.3678	3	0
165	42152	8.91229	14.9404	45.7215	329.055	3	0
166	25772	23.8566	2.38268	129.455	-7.21526	3	0
174	30024	14.9406	15.3576	-495.1	1430.11	3	0
176	25833	8.04927	12.6483	-231.621	25.69	3	0
176	28268	8.02332	12.5888	84.4061	7.3273	3	0
176	37679	8.11743	12.6515	61.1367	-155.925	3	0
179	24017	4.66951	5.59229	72.6381	-0.152367	3	0
182	17570	13.0489	6.1681	84.681	6.19352	3	0
182	21445	12.9924	6.13005	-33.2545	152.129	3	0
183	10029	3.96701	15.722	-38.4257	1.80055	3	0
183	26193	3.92463	15.771	-35.6325	36.8587	3	0
184	41451	17.0742	12.2925	126.76	435.34	3	0
185	36620	13.7861	8.45988	156.06	-48.9075	3	0
185	45036	13.852	8.44643	156.7	295.632	3	0
189	17773	23.5113	5.45337	77.3933	-11.7473	3	0
193	18006	3.0631	15.3161	-130.411	12.1409	3	0
193	19032	3.02767	15.3782	-5.7145	12.5121	3	0
198	22096	14.083	5.56398	173.563	-352.455	3	0
198	29453	14.077	5.66806	290.494	403.368	3	0
204	15894	14.5694	7.93202	415.429	25.9548	3	0
204	21198	14.5218	7.82433	-143.499	109.426	3	0
204	25939	14.6494	7.86725	-180.865	-77.1999	3	0
204	32863	14.5156	7.89056	-0.0932444	139.042	3	0
207	10791	10.2005	12.513	0	0	0	0
207	17625	10.31	12.5596	131.367	336.761	3	0
213	33090	19.0291	7.91222	123.798	489.568	3	0
214	16620	26.7657	8.94223	29.4772	-36.3518	3	0
215	37391	21.6946	8.52826	43.0276	-350.758	3	0
224	27982	26.3513	1.83893	61.823	-3.24798	3	0
224	50945	26.3284	1.77646	18.5117	-10.1759	3	0
225	49371	16.5731	11.6627	87.5642	345.054	3	0
226	43870	11.0816	9.05733	390.63	-564.151	3	0
226	46877	11.0902	9.18135	294.089	204.749	3	0
226	51602	11.0245	9.17641	98.7216	170.044	3	0
231	13417	16.5136	1.49031	267.616	-11.0737	3	0
232	25618	20.5905	7.92868	-176.751	-89.1389	3	0
232	48017	20.5924	7.99212	49.2515	-32.1116	3	0
237	17124	20.5305	2.26687	178.81	-15.0833	3	0
238	32540	12.5085	10.1108	-462.69	281.857	3	0
245	24737	7.49834	3.40194	87.1161	-55.1122	3	0
245	41631	7.44814	3.35805	47.2507	-0.864318	3	0
249	11409	23.3033	6.11892	103.334	63.3796	3	0
249	27505	23.2202	6.11876	21.0389	-245.98	3	0
251	18674	14.2123	15.1521	151.933	1260.79	3	0
259	44262	4.31187	4.91552	120.775	20.9331	3	0
265	20380	20.8962	6.90676	-147.781	-249.973	3	0
268	15542	6.98091	5.45151	56.5371	-60.2504	3	0
268	21131	7.09504	5.42074	124.434	295.271	3	0
268	31410	7.00358	5.34771	104.112	-80.568	3	0
270	50443	17.9564	6.60892	215.897	110.704	3	0
271	52249	7.28787	6.11642	63.7586	-309.88	3	0
273	16943	22.8871	8.01931	68.6778	-89.4995	3	0
277	17147	2.35552	13.2917	-97.3892	-17.3115	3	0
280	39494	13.727	9.15442	219.343	789.334	3	0
280	40120	13.7631	9.09286	-1153.74	-40.1188	3	0
282	34596	12.1259	12.3859	404.32	-146.262	3	0
284	28978	12.6263	5.85847	62.3093	545.531	3	0
286	11280	20.0873	3.44932	-6.94047	-206.642	3	0
286	29630	20.0429	3.3564	36.1602	129.721	3	0
288	12437	11.6979	7.80686	183.075	137.698	3	0
288	12732	11.7482	7.89879	308.866	38.4557	3	0
288	51642	11.7707	7.8032	155	-465.783	3	0
289	15400	14.7956	15.2258	350.582	117.179	3	0
289	24636	14.9126	15.1449	613.296	1437.23	3	0
290	10646	26.6429	4.96249	127.148	-12.6904	3	0
293	17473	2.87164	15.2074	-34.611	-60.3912	3	0
295	43789	3.66211	10.8664	16.5985	205.616	3	0
298	46883	14.7457	14.6002	-924.403	928.774	3	0
298	51311	14.7507	14.4809	399.684	266.226	3	0
301	13515	17.1606	8.10717	-106.499	-617.141	3	0
301	20138	17.2071	8.03798	192.282	587.618	3	0
305	20197	2.03401	13.7877	14.8488	17.8152	3	0
305	25469	1.9431	13.7264	-44.0425	-20.7894	3	0
306	28965	22.2937	6.74928	41.7189	32.9569	3	0
306	34072	22.283	6.87477	36.2847	198.079	3	0
306	43894	22.3314	6.80134	36.6903	0.150523	3	0
310	12793	11.109	5.83179	152.29	-404.479	3	0
310	27914	11.1423	5.90571	66.4195	131.628	3	0
310	32468	11.021	5.9213	17.9682	-496.928	3	0
312	28376	19.0973	8.55178	-109.464	-151.662	3	0
312	46751	19.1605	8.63025	-57.666	54.6016	3	0
313	14362	18.2442	1.99017	27.7728	19.4004	3	0
315	11736	6.33821	2.46177	62.9872	-115.699	3	0
319	26680	4.11648	8.64545	-63.4234	81.3321	3	0
319	39905	4.18325	8.61793	173.116	-20.0792	3	0
328	12483	18.2939	11.6332	14.2102	493.594	3	1
328	13021	18.1791	11.6004	33.8679	-16.4334	3	0
328	21397	18.1908	11.5407	16.2886	27.7051	3	0
330	50178	1.27691	14.8856	4.91082	48.3007	3	0
336	33716	25.4454	8.44495	79.4256	307.129	3	0
336	49714	25.5076	8.4227	79.609	-210.541	3	0
338	15248	26.4325	7.73539	80.7306	251.877	3	0
338	51992	26.4306	7.65646	53.2883	-201.963	3	0
339	32629	23.6375	4.41363	90.9	8.84391	3	0
339	37003	23.6959	4.28133	78.3347	170.376	3	0
341	32093	26.5421	3.42314	68.3395	14.9871	3	0
342	28959	26.3772	5.55446	49.6884	215.254	3	0
348	19425	5.31873	13.0468	71.614	-101.597	3	0
348	27041	5.43699	13.0184	39.3303	307.503	3	0
350	25826	8.53775	8.30365	67.5389	481.189	3	0
354	13595	24.562	2.66698	28.7425	-28.7347	3	0
354	48239	24.6264	2.68404	29.685	6.82403	3	0
355	21094	13.4192	12.4065	-914.806	2100.97	3	0
355	50823	13.2775	12.3848	-1417.42	-1128.23	3	0
358	35925	26.414	9.17903	83.8784	283.774	3	0
358	37160	26.508	9.08893	27.1261	151.11	3	0
359	25413	13.8155	5.00682	79.7818	193.529	3	0
359	37927	13.8573	5.09465	305.503	-84.1645	3	0
359	44031	13.8654	4.96656	162.677	196.759	3	0
362	12518	5.88042	10.0883	105.449	291.394	3	0
362	17338	5.96569	10.1505	-5.33532	-112.841	3	0
362	28515	6.01229	10.0323	-163.898	76.0901	3	0
363	13159	14.7386	13.105	158.656	-619.559	3	0
374	16165	4.58748	1.57253	-48.1047	3.23431	3	0
374	21737	4.69833	1.60646	0	0	0	0
374	24287	4.71784	1.53335	13.0325	-14.0709	3	0
375	15047	2.84729	3.75105	26.5782	60.6585	3	0
375	43957	2.95434	3.75356	23.3434	2.94508	3	0
376	17150	10.8238	2.9327	215.203	797.47	3	0
376	19194	10.8169	3.00103	37.2734	-403.113	3	0
376	32607	10.9329	2.91588	228.046	-413.341	3	0
384	18116	7.02648	9.04127	71.1038	151.564	3	0
384	42476	7.13343	8.99986	-12.3894	-55.7488	3	0
388	18883	21.6809	9.53092	168.722	100.401	3	0
388	29001	21.7145	9.41288	53.5079	185.738	3	0
395	15721	4.91178	9.40044	-123.937	-141.257	3	0
395	41829	4.89817	9.31302	152.561	-28.1967	3	0
395	51048	4.97411	9.41289	73.2514	-6.69628	3	0
400	16125	19.3081	9.10584	113.375	-33.9821	3	0
403	13784	26.6746	7.12614	116.879	-316.657	3	0
406	29800	3.27292	10.8582	14.5796	146.244	3	0
406	31130	3.35861	10.8982	47.731	-308.826	3	0
406	39315	3.27992	10.7995	50.8361	-5.04639	3	0
408	46789	3.34075	1.74901	6.72659	-21.6973	3	0
408	47519	3.35786	1.81888	56.1756	22.788	3	0
410	44454	13.1977	8.1512	143.335	-85.5871	3	0
413	19246	23.2765	1.97346	-4.04165	63.6375	3	0
416	49497	4.18628	5.99916	91.7907	175.58	3	0
423	37881	12.9061	4.58124	38.4754	537.732	3	0
426	33990	10.2946	7.53488	-141.5	-85.4853	3	0
426	44011	10.3944	7.51065	-187.669	-91.216	3	0
426	44670	10.3233	7.48735	60.7287	23.2014	3	0
428	10957	8.35327	5.82108	120.877	-34.2147	3	0
431	10658	21.8706	5.75992	151.757	229.935	3	0
431	21741	21.8133	5.86273	137.661	122.62	3	0
431	45094	21.7949	5.77976	30.8317	-391.01	3	0
436	11887	18.0027	9.87166	298.768	-57.7	3	1
436	22058	18.0247	9.76009	38.5874	-13.7725	3	0
436	46699	18.1115	9.84095	-30.3991	2.2946	3	0
437	13241	14.5863	13.4155	409.133	-117.749	3	0
443	14627	5.70103	9.972	84.8298	-264.085	3	0
444	29264	16.5349	10.6169	318.893	-178.534	3	0
444	37471	16.542	10.5497	-284.391	-367.198	3	0
451	37086	5.09761	3.47519	69.6719	189.756	3	0
452	26596	12.9639	5.43114	207.033	438.565	3	0
452	45323	12.8582	5.37845	42.6003	-625.516	3	0
453	40501	15.649	13.2315	411.5	1134.54	3	0
454	23665	11.9915	12.8969	398.487	-54.4916	3	0
454	44929	12.0592	12.8109	-556.647	629.465	3	0
455	12425	8.17103	12.4193	-257.575	-117.248	3	0
455	24363	8.13169	12.367	82.2144	4.20216	3	0
455	31496	8.15535	12.3063	160.555	-96.174	3	0
455	34579	8.26446	12.3659	216.292	635.761	3	0
457	50187	19.9308	7.74076	110.55	241.953	3	0
459	44903	1.28927	3.55734	16.9783	33.0932	3	0
461	13027	13.6102	15.4885	-154.414	-1597.31	3	0
465	42912	9.75904	7.39646	-13.1114	-1.66261	3	0
470	27052	3.63508	6.25425	64.147	38.8273	3	0
470	36835	3.68826	6.31224	41.7402	-119.21	3	0
474	25094	25.811	1.16971	30.2007	-1.92517	3	0
483	32952	23.1975	5.7736	68.3543	147.581	3	0
486	17708	8.5806	15.2442	-33.9999	-178.354	3	0
488	24415	23.5334	5.73744	94.2064	-152.06	3	0
488	24853	23.6434	5.73069	168.001	3.17125	3	0
488	44442	23.5709	5.69514	-55.2418	-9.40838	3	0
489	23613	16.7362	7.87278	309.255	25.565	3	0
491	40045	25.3315	5.44708	153.158	-126.84	3	0
499	13325	18.8351	1.5326	184.987	-300.117	3	0
507	44448	25.1095	1.82462	64.7114	-15.2935	3	0
512	45863	17.904	14.0125	59.1662	-24.6641	3	0
522	12218	23.617	1.29882	77.944	-3.75602	3	0
522	31661	23.5538	1.30257	-0.468774	-36.8275	3	0
522	50715	23.6308	1.39533	56.2537	231.312	3	0
524	17499	19.2111	3.8576	57.9832	330.171	3	0
524	42589	19.2139	3.75644	177.141	-16.9868	3	0
525	14925	15.3981	3.20908	124.535	-79.0812	3	0
530	21819	20.7649	6.75586	83.1622	7.55406	3	0
539	32875	11.1702	4.96648	148.192	118.638	3	0
539	50244	11.1058	4.85329	553.914	-64.4174	3	0
540	44654	4.69243	14.2536	34.3083	12.2314	3	0
540	47374	4.60853	14.2958	-78.0194	109.841	3	0
540	50774	4.58587	14.2002	20.9044	-112.784	3	0
541	17502	7.99703	13.8688	-553.124	6.1795	3	0
541	34312	7.90339	13.9253	81.0684	253.665	3	0
544	20929	3.3652	9.89157	122.554	0.0767477	3	0
544	50060	3.24728	9.87448	118.552	18.6355	3	0
545	18739	12.2434	15.3447	-571.221	-1675.39	3	0
545	37578	12.2474	15.4841	-14.6825	-734.939	3	0
546	21054	11.9858	12.0724	554.294	116.281	3	0
546	40035	11.8938	11.9673	361.78	163.215	3	0
546	52611	11.9557	11.9478	335.418	-342.13	3	0
547	50835	15.979	7.52142	-19.7567	236.95	3	0
548	20718	4.87529	8.94836	163.629	8.93477	3	0
557	48234	20.5697	4.79786	52.11	207.657	3	0
560	21176	15.4636	13.3522	363.361	33.2251	3	0
563	30959	16.1851	7.20955	284.747	514.708	3	0
563	41006	16.1388	7.08513	295.191	86.1424	3	0
565	29903	11.3182	15.845	-578.58	536.395	3	0
566	14826	5.33395	4.1524	142.687	-150.444	3	0
566	47505	5.4121	4.22136	68.7106	146.933	3	0
567	17860	7.79035	8.40798	-82.4257	-187.252	3	0
567	20902	7.75757	8.35337	-4.47543	180.277	3	0
574	13605	15.008	6.73185	105.356	-249.91	3	0
582	21471	20.7351	6.63065	209.372	13.1244	3	0
582	49751	20.8452	6.54387	259.807	-26.3932	3	0
585	17505	15.6574	1.82627	224.995	12.6493	3	0
585	37532	15.715	1.84982	69.8112	-24.1457	3	0
587	43163	14.8503	4.53593	256.417	-20.7848	3	0
588	21691	16.441	12.4223	239.063	97.6387	3	0
588	23590	16.4689	12.4802	131.598	-469.783	3	0
592	21303	12.4818	11.3326	29.1334	-538.471	3	0
592	36365	12.5458	11.3607	0	0	0	0
592	42986	12.608	11.2537	-540.339	-162.2	3	0
598	18739	12.3146	15.3122	1993.75	2607.3	3	0
598	44205	12.4263	15.358	1595.57	3697.25	3	0
599	23962	11.498	2.84616	27.0459	227.215	3	0
600	17149	7.61951	10.21	70.6687	203.887	3	0
600	37485	7.65618	10.1648	129.696	-112.802	3	0
600	41131	7.71943	10.2249	91.673	328.856	3	0
610	29155	6.23438	11.3816	128.114	-410.69	3	0
610	46830	6.2063	11.4632	59.4451	315.147	3	0
611	51012	11.4588	4.4216	56.9402	-163.126	3	0
613	19614	8.88534	5.85614	-16.8956	155.206	3	0
613	43002	8.82025	5.83128	139.565	-72.5281	3	0
616	43975	6.46575	6.19411	94.6315	64.0164	3	0
618	24312	7.25913	1.93857	19.7895	-82.911	3	0
618	41136	7.3556	1.92966	37.8303	103.994	3	0
620	34589	21.0181	9.70181	43.0833	285.962	3	0
624	15949	10.3753	7.7667	128.807	-453.847	3	0
624	47991	10.4652	7.70735	58.9143	112.19	3	0
625	32816	4.9004	10.1054	72.651	8.07941	3	0
627	31117	7.23953	1.60317	59.5196	268.449	3	0
632	31913	7.09635	15.2743	-29.7942	-71.808	3	0
633	20663	14.6347	3.22675	149.86	290.569	3	0
633	33370	14.7121	3.3211	122.773	432.486	3	0
636	44038	8.27968	9.84585	-333.847	-309.962	3	0
639	18136	18.0663	3.77499	225.965	-552.426	3	0
639	39164	18.198	3.78037	75.9061	-234.034	3	0
639	46051	18.1385	3.82383	318.687	38.6939	3	0
642	33911	2.8039	8.99431	69.2511	-175.275	3	0
642	45598	2.78013	9.05897	61.6401	68.2349	3	0
645	21557	20.8924	6.22889	130.859	-7.08964	3	0
645	32884	21.0013	6.22433	77.3821	-104.332	3	0
645	48659	20.9484	6.26049	28.2683	-25.5612	3	0
647	14928	2.6309	15.1844	-65.1715	-6.41503	3	0
647	25793	2.68839	15.1932	-14.9104	46.6938	3	0
648	48849	20.8946	2.57651	79.5692	160.254	3	0
651	47027	16.2394	9.14678	-259.058	228.9	3	0
654	13963	23.0879	5.72026	144.799	111.917	3	0
654	32952	23.1716	5.69836	54.0011	-67.4332	3	0
656	15308	16.3878	12.0916	-384.255	-84.6004	3	0
656	25528	16.4175	12.2059	429.992	259.308	3	0
665	22590	1.21292	4.20819	11.4579	-120.426	3	0
667	39128	8.74895	3.55883	153.848	-99.9545	3	0
668	49029	2.63864	14.6975	-24.2684	68.8537	3	0
679	17157	20.2198	8.75952	-116.377	-139.451	3	0
679	30621	20.2222	8.87028	70.3312	227.261	3	0
683	21604	11.7131	15.8957	-589.605	327.643	3	0
683	31393	11.6095	15.8069	-347.379	-744.711	3	0
685	37023	18.6109	1.59916	211.831	-100.769	3	0
685	42664	18.6555	1.52077	145.973	201.136	3	0
690	52039	16.1077	12.2565	-569.352	676.319	3	0
694	16913	5.68537	7.99542	45.6725	90.8298	3	0
694	37239	5.599	7.9292	58.4025	-31.4896	3	0
698	41647	12.8288	5.0163	0.664805	27.5131	3	0
698	46978	12.9273	5.06715	215.473	149.05	3	0
703	11253	8.25339	2.4425	114.2	304.948	3	0
703	17317	8.15667	2.3438	98.49	44.2844	3	0
707	37769	26.8521	4.77503	29.4681	-67.4672	3	0
711	46709	12.5547	7.82428	105.006	203.459	3	0
713	48129	25.2198	1.88075	61.4063	-0.919017	3	0
714	27165	24.2688	8.42173	-37.1371	-8.16987	3	0
721	45111	21.9984	3.00899	24.8277	-202.965	3	0
726	27311	10.9775	7.75695	104.172	-156.059	3	0
728	23479	22.834	5.17403	196.477	-114.072	3	0
729	21254	5.3372	1.4319	-11.4506	-13.7232	3	0
731	14943	22.4558	6.21675	-112.406	103.677	3	0
732	36841	4.49635	4.21483	46.3654	-0.179039	3	0
732	39611	4.45451	4.10548	36.0102	5.14628	3	0
733	12389	2.15127	3.72849	67.6773	-19.9086	3	0
733	15915	2.15843	3.65739	22.2484	-18.9972	3	0
733	32460	2.0238	3.65502	38.8721	10.4282	3	0
733	43836	2.07891	3.75945	47.0295	-1.53513	3	0
743	47050	16.4623	9.68538	474.469	40.984	3	0
745	16062	5.32934	2.41653	43.6694	-20.5128	3	0
748	47786	18.1654	9.10816	361.738	-475.438	3	0
754	24014	14.4171	14.1784	633.747	-44.5282	3	1
754	48672	14.3874	14.3068	324.131	1656.43	3	1
758	14827	15.4486	2.87622	-236.053	38.3414	3	0
758	17359	15.4724	2.93951	113.789	-8.34684	3	0
758	23061	15.4882	2.82358	118.55	158.473	3	0
759	16036	5.08431	1.49927	126.673	-9.34022	3	0
759	49537	5.00482	1.41283	81.4991	131.791	3	0
760	30538	14.3267	11.7235	-385.527	176.602	3	0
760	33979	14.273	11.7502	433.637	18.5412	3	0
762	22945	16.6698	1.30584	166.193	-2.90038	3	0
762	24564	16.7777	1.2132	115.344	53.6038	3	0
763	17449	6.08732	4.88476	175.415	-6.53386	3	0
763	35728	6.03537	4.92608	96.172	-35.7705	3	0
763	43206	5.97533	4.8188	235.308	6.0884	3	0
765	19801	17.3849	2.98817	214.854	17.842	3	0
765	34359	17.4208	3.05978	87.6242	103.406	3	0
768	13532	24.1701	1.55267	-44.9024	-37.064	3	0
768	22606	24.2082	1.60752	88.218	2.87939	3	0
768	27136	24.1924	1.49318	-20.9736	5.11906	3	0
768	34863	24.275	1.6057	22.6963	5.1476	3	0
770	35323	8.12986	14.4122	-232.911	203.319	3	0
782	36735	16.0192	7.37873	138.207	895.224	3	0
782	42068	15.9336	7.30528	40.6824	-322.537	3	0
791	43345	15.953	14.9917	-340.101	-1044.18	3	0
792	17161	5.89921	3.46168	60.3654	132.314	3	0
792	22977	5.95943	3.56279	60.0792	-164.535	3	0
792	26350	6.03835	3.47003	60.1273	217.594	3	0
794	28224	10.1529	14.0748	338.703	-6.65603	3	0
795	29376	2.67884	5.49636	128.633	24.1108	3	0
795	44595	2.73296	5.5513	9.53625	-68.2241	3	0
797	19223	26.3703	3.45808	12.5463	-58.2004	3	0
797	41358	26.3522	3.5614	61.0569	21.0201	3	0
797	45924	26.3339	3.50645	81.4733	-4.99106	3	0
802	20157	26.8312	5.21152	47.4657	49.1703	3	0
803	25402	16.5487	9.54484	-297.662	73.0289	3	0
813	49347	5.48919	2.43375	98.5837	167.281	3	0
815	46528	4.78846	8.41276	30.0616	-146.507	3	0
815	47703	4.80744	8.30771	-83.0745	-20.8005	3	0
820	41886	13.7375	15.6889	1254.69	1572.45	3	0
820	50754	13.8195	15.6945	736.335	-972.533	3	0
821	36787	20.2676	10.0362	77.2134	503.07	3	0
821	42232	20.3518	9.9911	86.3545	-343.458	3	0
823	13866	5.60035	12.7634	97.0352	4.64599	3	0
823	35627	5.49799	12.7553	83.479	118.014	3	0
828	17091	21.7457	2.6062	102.306	-208.093	3	0
828	41898	21.6957	2.55923	165.137	-0.0166394	3	0
830	28142	11.3048	9.65307	124.239	669.639	3	0
832	50001	21.9961	5.13841	-133.005	189.894	3	0
835	18007	16.0861	7.27644	26.7776	474.823	3	0
839	39514	6.31766	4.66921	-85.3775	114.701	3	0
839	40630	6.25604	4.76863	113.759	-200.87	3	0
844	12215	7.94007	14.0882	-60.7432	-347.823	3	0
844	25315	7.88831	14.1562	22.4192	176.668	3	0
844	39276	8.03702	14.1576	61.2794	333.567	3	0
846	52374	20.8953	8.17065	144.729	-257.442	3	0
847	37194	1.13566	12.9611	-29.8686	49.9541	3	0
847	45800	1.15766	12.8452	-77.7901	-58.9729	3	0
850	25100	20.6053	4.25258	37.1131	-4.63889	3	0
850	27157	20.6343	4.3484	117.187	102.869	3	0
850	45866	20.6653	4.23833	87.9392	-19.1966	3	0
853	10941	4.79829	11.4013	38.6937	-28.1512	3	0
853	46963	4.84356	11.3564	13.5129	-152.422	3	0
853	47935	4.84265	11.4787	-45.4875	79.8661	3	0
858	41265	1.71587	8.07508	98.2858	-40.7224	3	0
860	27295	9.09381	8.92122	64.1983	-315.635	3	0
860	37736	9.12683	9.02025	79.3671	102.908	3	0
861	33305	17.0957	9.05416	114.208	834.698	3	0
863	42112	7.06532	6.77087	-57.3411	89.3878	3	0
867	18214	15.3267	12.8561	144.137	308.55	3	0
867	40675	15.2041	12.8316	30.0488	-1.81348	3	0
877	49531	8.65904	12.1804	123.865	-384.171	3	0
878	23409	2.30438	4.53163	81.8322	14.4007	3	0
878	26270	2.22591	4.45037	65.288	-4.83119	3	0
878	30503	2.17704	4.4926	75.9734	3.25061	3	0
878	46687	2.28558	4.46718	28.2656	-45.1103	3	0
884	22997	26.3381	6.54558	75.6857	-101.804	3	0
884	36764	26.2266	6.4664	42.9437	-175.335	3	0
884	41452	26.304	6.44855	78.9694	221.986	3	0
886	30981	10.4684	8.59219	24.3264	-655.088	3	0
886	35702	10.3964	8.63308	54.7106	569.357	3	0
887	18468	6.59763	4.38797	86.2481	46.0064	3	0
890	28130	2.98336	6.43352	14.2326	36.8067	3	0
890	31378	3.04426	6.5139	19.2726	-33.8749	3	0
894	32109	26.9352	5.86084	2.83803	51.3766	3	0
896	13137	6.26911	14.6932	14.7703	49.4668	3	0
902	13037	9.40559	13.7032	-148.857	-443.912	3	0
902	24511	9.34951	13.6727	-319.007	-84.5039	3	0
905	48879	9.5438	13.542	-611.588	-34.5048	3	0
906	37428	26.0995	7.77325	5.83144	-86.391	3	0
909	22750	23.0914	8.30775	137.468	111.05	3	0
909	37964	23.0537	8.39721	40.551	222.509	3	0
909	42323	23.0077	8.35362	167.155	-62.2805	3	0
910	29800	3.17996	10.8529	38.1395	-44.8418	3	0
911	12196	3.04303	5.5445	116.05	3.68423	3	0
911	33905	3.07638	5.62829	14.4798	-2.64564	3	0
911	47648	3.17776	5.5805	105.724	12.3126	3	0
911	47902	3.09391	5.49849	64.3397	-84.3146	3	0
915	13240	12.517	7.42235	-218.628	153.914	3	0
915	19721	12.3782	7.42351	-280.205	-339.619	3	0
916	11491	16.5747	10.845	171.823	-855.066	3	0
917	38297	8.66355	12.5431	-10.609	-422.823	3	0
920	49309	8.53419	12.3311	-328.95	123.55	3	0
923	15350	7.90428	1.07894	187.241	37.2037	3	0
929	10665	10.5196	10.6421	83.1406	-85.2202	3	0
930	40646	14.4575	15.6149	-40.0041	156.135	3	0
930	43371	14.3587	15.7092	0	0	0	0
936	20564	8.7185	9.14439	281.741	67.498	3	0
937	15603	25.5711	8.86061	58.6278	-256.178	3	0
937	29213	25.4625	8.77657	27.8586	-120.094	3	0
944	27030	2.37921	8.35657	34.3108	126.356	3	0
945	32326	19.8368	1.78032	92.8327	-243.132	3	0
952	51531	2.63875	15.6585	-15.6169	-53.3367	3	0
957	21380	17.3452	5.2107	91.44	55.7092	3	0
957	40715	17.2377	5.21517	132.139	-217.842	3	0
961	31550	22.8296	2.80681	101.891	-52.9495	3	0
961	44719	22.8234	2.87202	67.5866	60.4224	3	0
962	26978	25.2706	5.7498	90.4946	8.36437	3	0
962	35535	25.3577	5.6502	93.5563	249.879	3	0
963	11181	9.67588	14.7416	-139.556	-384.534	3	0
963	16846	9.61232	14.8336	-210.951	183.466	3	0
966	26437	16.3855	6.62813	-137.817	544.82	3	0
969	17433	10.2487	1.16472	43.0703	40.2856	3	0
969	21247	10.2151	1.26152	168.657	-28.0515	3	0
976	12145	2.32716	1.32216	74.4561	-7.03951	3	0
978	11753	11.8764	15.5216	-243.558	-896.886	3	0
978	36941	11.8055	15.4553	211.976	-9.40211	3	0
982	43984	9.00245	5.47896	70.8826	246.8	3	0
983	20088	23.9047	6.38263	40.0635	243.093	3	0
983	20114	23.9527	6.4965	57.4322	-199.72	3	0
983	27217	23.8875	6.5273	-83.8533	-6.77857	3	0
983	30000	23.8278	6.48702	84.6351	22.0441	3	0
985	51413	24.4354	1.48937	-33.0788	-30.4666	3	0
986	16359	14.6328	2.69186	240.825	-90.4121	3	0
991	10045	5.79598	3.22427	72.819	-13.4188	3	0
991	34163	5.72161	3.31551	128.924	-7.45403	3	0
991	40638	5.67798	3.19221	192.784	43.3144	3	0
992	13566	24.8737	1.42131	4.58763	2.46681	3	0
1005	6612	11.1106	1.24021	31.9265	-193.444	3	0
1007	2117	19.154	5.46323	108.141	526.367	3	0
1010	3759	8.72774	5.11045	234.849	139.681	3	0
1013	7575	2.77034	8.25623	26.7209	-97.4647	3	0
1016	4733	2.42643	5.79254	58.7144	-1.32178	3	0
1054	2262	14.6996	7.70453	163.092	252.372	3	0
1060	9234	20.2032	9.94037	108.67	311.696	3	0
1072	3337	19.1524	10.8678	145.427	-47.688	3	0
1081	3881	6.68967	12.0778	77.0144	237.782	3	0
1086	7584	19.3473	11.4426	212.906	19.3713	3	0
1095	6332	12.7293	1.76602	35.846	151.476	3	0
1129	8596	4.99888	15.3039	-14.0503	36.4221	3	0
1139	2094	22.1796	6.33846	61.6634	146.247	3	0
1140	5327	16.9753	1.59729	130.142	0.345361	3	0
1140	6625	17.033	1.6252	86.1096	0.625859	3	0
1145	4258	19.9951	11.0702	-36.3824	104.067	3	0
1149	3633	13.3508	13.6137	304.628	-69.9792	3	0
1160	2197	6.764	7.04881	197.342	54.4029	3	0
1165	1409	18.633	11.7571	83.8789	-2491.82	3	1
1182	8611	1.20241	2.81883	61.6057	14.9267	3	0
1202	6326	13.8201	1.38508	251.633	4.20163	3	0
1205	4052	23.1468	9.69588	35.3286	-206.285	3	0
1205	9116	23.1512	9.58949	42.8406	336.801	3	0
1209	2079	13.6992	5.57426	156.066	14.6459	3	0
1209	3884	13.6566	5.70441	203.362	-278.742	3	0
1209	7430	13.7692	5.64414	48.6146	-140.291	3	0
1212	1264	13.2473	8.76574	95.5829	494.881	3	0
1216	5748	15.3304	9.99808	271.804	60.7	3	0
1226	4635	9.19824	6.1579	230.173	42.3077	3	0
1232	5677	8.72517	6.08015	-103.453	-69.0578	3	0
1239	7789	13.6772	13.7819	325.566	440.697	3	0
1240	3372	22.0658	7.41679	-24.597	37.0701	3	0
1258	8351	1.20584	8.79624	-71.9841	3.96776	3	0
1270	1894	11.4172	13.9694	502.417	-1009.66	3	0
1278	4526	8.13485	4.77142	204.15	79.5834	3	0
1289	6360	2.7217	10.7657	87.3851	8.80272	3	0
1326	5403	16.5616	5.35763	72.4142	84.1208	3	0
1330	1694	20.9779	1.59607	151.409	-14.9341	3	0
1342	4647	25.8202	9.93602	135.498	17.0215	3	0
1343	4524	23.0613	4.22567	-13.3814	-120.029	3	0
1346	6825	9.23233	1.93593	146.168	5.6747	3	0
1364	7682	24.5811	3.86088	68.3817	27.4479	3	0
1365	9070	13.8035	6.20652	8.54998	518.209	3	0
1370	7101	26.5523	2.97717	131.824	-27.9192	3	0
1378	6279	23.8131	8.22861	-65.3925	-49.8141	3	0
1390	3318	24.6885	8.26046	5.51663	-194.927	3	0
1413	6794	21.5735	9.74114	5.73732	-40.8033	3	0
1444	7762	4.50614	5.67276	90.0515	-115.508	3	0
1458	2416	26.6685	8.23687	58.8859	184.965	3	0
1471	4730	15.3828	2.07981	189.929	12.8931	3	0
1479	5898	8.32883	7.2779	-10.1374	-50.0877	3	0
1495	4088	26.619	4.72957	150.568	12.7421	3	0
1503	7043	19.2801	1.66111	196.923	-234.432	3	0
1503	7601	19.1934	1.62389	127.74	355.425	3	0
1506	6723	24.9625	2.85286	60.6456	-59.5748	3	0
1532	2571	1.39631	4.06003	77.3172	-2.74781	3	0
1532	6689	1.2913	3.97858	93.5244	-44.689	3	0
1532	9681	1.33486	4.08027	37.4961	-43.3181	3	0
1551	4314	6.96207	7.37103	167.563	-6.04336	3	0
1562	7458	10.0185	5.74105	133.965	-111.798	3	0
1588	4552	5.14088	4.43597	182.627	-33.5817	3	0
1590	7370	7.33832	10.626	-249.751	-195.918	3	0
1590	9505	7.37982	10.4912	-234.78	-5.47788	3	0
1610	9777	8.19417	9.47193	64.1725	91.8607	3	0
1616	1887	20.6256	10.4549	61.2537	764.198	3	1
1621	4998	23.6708	1.79994	55.4747	3.16462	3	0
1622	4849	11.719	3.86865	169.751	22.2072	3	0
1622	8796	11.6505	3.76101	264.941	32.1686	3	0
1624	5564	2.11853	7.42524	73.6713	-12.346	3	0
1624	7468	2.21838	7.47522	39.4267	-138.087	3	0
1629	7458	9.98882	5.86916	97.6915	-549.166	3	0
1635	2395	6.48331	4.32582	-20.2084	10.2084	3	0
1638	3195	1.0732	13.9774	-88.6407	30.2682	3	0
1658	2079	13.772	5.51243	23.8064	-301.149	3	0
1658	3589	13.9011	5.51586	-70.0608	-63.4369	3	0
1658	7430	13.8309	5.58623	307.959	-31.8423	3	0
1662	3564	17.8827	7.18332	101.773	431.056	3	0
1663	5507	23.6768	9.43631	81.1158	-197.225	3	0
1666	7326	26.3184	8.82462	19.965	-211.174	3	0
1680	5772	1.32807	7.26483	4.48872	-1.48998	3	0
1687	5705	25.682	7.48482	64.1821	61.5013	3	0
1689	2402	21.5333	5.49442	-16.5067	-22.6909	3	0
1690	7552	26.4926	1.78046	24.7474	-13.5703	3	0
1699	9203	4.13074	12.019	-88.8345	60.382	3	0
1711	9275	25.4159	3.07936	65.4268	-15.087	3	0
1727	3656	2.72321	2.60827	66.8102	-58.5803	3	0
1733	1888	7.43328	13.6782	-46.5063	60.568	3	0
1733	6516	7.33622	13.669	47.8494	-28.6408	3	0
1750	2867	2.72679	13.4673	20.1265	70.9082	3	0
1755	6921	6.51593	8.84744	78.4587	-84.9676	3	0
1778	8918	16.1327	12.4535	-594.244	373.02	3	0
1780	3051	7.8538	9.41463	-465.45	-3.65898	3	0
1790	7762	4.52684	5.8039	79.7816	-78.8635	3	0
1805	8121	18.3994	3.4989	62.6067	137.218	3	0
1808	4710	24.0848	3.3397	44.331	170.799	3	0
1833	5884	26.497	4.83656	101.296	-34.7083	3	0
1833	6832	26.3956	4.81378	155.085	-22.8805	3	0
1847	4862	5.56289	13.9255	-96.2241	-74.2552	3	0
1849	8714	14.0158	7.57028	127.948	-355.046	3	0
1856	5811	14.6934	11.2831	-300.464	332.968	3	0
1877	8410	8.2289	2.74527	73.9609	249.967	3	0
1881	4191	19.4271	9.33283	-255.841	28.2641	3	0
1883	4524	22.989	4.24646	145.409	166.722	3	0
1894	7362	11.3787	14.0171	133.056	841.107	3	0
1918	6685	2.05152	1.34967	38.1568	70.7532	3	0
1932	6446	14.9745	13.722	413.635	686.186	3	0
1933	6921	6.5091	8.96033	-195.182	-373.878	3	0
1954	3918	12.7273	15.5802	2767.54	2701.92	3	0
1955	9798	4.48274	11.2791	-8.14603	187.519	3	0
1967	8312	1.57428	4.13502	37.8803	-7.548	3	0
1986	9878	10.4249	12.0392	287.516	22.8357	3	0
1987	9041	6.97394	2.93984	65.5486	7.78208	3	0
2003	8374	26.8912	2.39831	56.0672	2.70506	3	0
2012	4527	19.2266	7.24688	2.85467	83.7659	3	0
2019	8392	2.10005	10.8504	-50.564	-5.17574	3	0
2037	4341	3.98148	12.9526	9.31311	-16.2696	3	0
2050	9274	2.62577	5.77048	26.6963	18.5484	3	0
2055	3882	21.2438	2.55122	56.482	-67.5942	3	0
2056	5154	24.8176	4.34024	29.5759	-14.1577	3	0
2058	7573	2.14459	6.25588	111.958	-32.4666	3	0
2058	8575	2.21261	6.36017	19.9213	27.2298	3	0
2066	6735	24.2208	9.59299	-65.1757	52.1528	3	0
2074	2956	4.12987	2.33053	18.1211	39.4728	3	0
2081	8332	14.2276	13.5689	1263.83	-1188.16	3	0
2083	4628	3.66246	15.5696	-45.8418	-71.2976	3	0
2094	6097	22.1166	6.35725	26.686	-217.024	3	0
2107	9165	24.5497	9.40751	16.816	37.0921	3	0
2125	4927	10.0161	13.0889	-325.03	226.22	3	0
2133	9545	19.2248	11.6968	-81.2658	42.7783	3	0
2142	8446	4.00086	10.0008	-60.3237	-98.537	3	0
2143	8932	6.30301	1.87776	94.7742	32.3653	3	0
2161	5401	20.2198	3.70116	34.5702	4.39371	3	0
2162	2715	15.1527	12.5479	211.032	6.57767	3	0
2166	8276	11.2128	4.02121	8.17811	5.06295	3	0
2174	3494	25.9604	5.83556	40.6103	-259.171	3	0
2181	6793	26.5485	7.55935	-20.7812	-59.9868	3	0
2185	8874	22.6238	3.74024	-60.7289	-57.8293	3	0
2201	9411	9.93152	6.80362	135.342	42.6611	3	0
2231	7375	8.38537	12.5313	-43.0644	-233.302	3	0
2234	9587	14.9227	9.53541	120.459	1057.97	3	0
2238	6847	17.9943	4.1057	38.0245	-88.4178	3	0
2247	2269	15.3843	14.2556	292.284	598.212	3	0
2247	4076	15.3319	14.2231	241.713	-220.541	3	0
2262	8149	14.8205	7.69038	54.0923	-134.118	3	0
2282	7976	20.1094	5.73652	49.955	130.149	3	0
2283	9521	8.42918	3.58749	-149.217	-32.5484	3	0
2286	6078	9.81702	1.27458	200.362	9.4627	3	0
2287	3272	25.0972	5.98118	91.7231	-114.098	3	0
2293	7085	16.595	14.896	-4.81583	-1.72286	3	0
2334	8322	12.4632	11.9268	-569.084	-296.41	3	0
2335	7407	18.007	7.60067	124.202	-633.719	3	0
2341	4855	16.0522	5.49923	139.413	101.793	3	0
2341	6586	16.1214	5.51777	123.384	-56.478	3	0
2358	4856	14.3323	4.84065	328.301	-171.678	3	0
2370	7637	11.5135	11.3441	-453.585	165.916	3	0
2408	5650	1.93818	11.9598	14.2461	215.208	3	0
2410	2429	6.98027	8.5698	-76.1646	-132.165	3	0
2428	8399	8.61941	2.51226	44.0882	-44.6903	3	0
2439	5410	9.27395	8.26849	173.686	-401.962	3	0
2440	5718	14.2142	14.91	1617.11	89.0861	3	0
2442	3551	8.95842	8.11836	95.6627	250.382	3	0
2444	5819	3.28179	12.0455	18.8483	89.782	3	0
2445	5360	1.37263	8.71765	37.144	-273.479	3	0
2445	8351	1.26244	8.71718	45.7719	257.855	3	0
2453	5258	9.08281	4.02829	-58.6208	-0.938901	3	0
2453	5747	9.1395	3.93812	171.537	-60.8769	3	0
2461	7454	13.3905	1.75997	37.3152	-1.9383	3	0
2472	6586	16.2075	5.51357	-38.132	249.224	3	0
2482	2875	20.0866	1.46107	176.155	243.538	3	0
2495	2927	8.4775	12.7981	46.228	218.037	3	0
2495	6062	8.54714	12.8897	-229.069	-480.588	3	0
2512	5489	26.3185	5.91643	22.3597	-112.962	3	0
2524	5790	8.55697	14.8398	-189.293	-197.887	3	0
2544	7894	4.5071	8.49019	-49.6069	81.78	3	0
2546	4396	7.1486	3.11958	106.935	11.7154	3	0
2554	4684	6.38461	1.05848	95.8352	253.797	3	0
2557	9189	1.98644	6.67425	59.2104	17.3289	3	0
2560	9941	19.297	11.9693	-1510.36	-1144.3	3	1
2566	3114	12.8238	3.13882	99.5009	4.6341	3	0
2613	2902	5.37839	6.10496	73.0421	15.3285	3	0
2624	9112	17.6689	3.98082	92.9683	260.107	3	0
2626	4274	21.6008	2.78256	206.623	-26.0072	3	0
2632	3620	18.7888	12.6809	64.2527	-296.056	3	0
2658	6698	6.59538	14.4152	-149.138	44.2055	3	0
2665	8144	23.3861	7.30469	33.9887	-52.6885	3	0
2669	7140	7.593	2.50693	70.6797	-6.8518	3	0
2695	9050	20.3791	6.57017	139.11	-221.519	3	0
2722	4353	10.4097	8.9218	124.278	845.859	3	0
2732	4743	9.6297	11.9249	73.8728	-1052.42	3	0
2748	4216	2.80757	14.3735	-8.45581	-89.0483	3	0
2750	8226	9.24724	4.81469	78.5187	49.8502	3	0
2752	5653	2.93419	12.3686	38.7086	73.9699	3	0
2756	7579	16.8491	2.07674	136.621	147.011	3	0
2806	9107	4.05022	2.00911	-2.02036	61.4891	3	0
2812	9140	1.3159	13.0419	10.2386	-137.163	3	0
2819	2973	22.3403	3.63595	51.5308	36.5274	3	0
2819	3850	22.352	3.76603	16.5444	59.9215	3	0
2823	4062	19.3781	3.91736	110.965	9.10322	3	0
2824	4937	19.8383	11.4407	140.265	-57.6237	3	0
2825	8239	16.911	4.57107	158.445	171.55	3	0
2837	4860	16.0331	9.08265	307.144	877.922	3	0
2838	7243	24.1286	1.3454	102.233	-20.5681	3	0
2859	4341	3.89941	12.8786	-157.357	-46.1445	3	0
2860	6515	7.9409	5.19758	34.0996	271.647	3	0
2863	8489	21.5449	10.2801	-5.86166	-100.979	3	0
2867	6896	2.62686	13.5415	-101.88	-9.05783	3	0
2867	7265	2.69114	13.5399	-16.7774	-58.8013	3	0
2879	5515	9.24946	5.0767	175.62	8.56618	3	0
2887	7253	20.7339	5.04247	38.6473	-126.182	3	0
2895	6869	9.31981	12.0587	38.8319	241.854	3	0
2911	7609	14.2619	2.54848	4.98377	14.7031	3	0
2912	3217	18.6833	6.28725	97.8179	200.948	3	0
2923	6084	13.1866	13.7638	822.424	335.881	3	0
2933	7076	19.4136	1.77942	82.2447	75.4878	3	0
2944	6941	17.8915	8.70715	287.329	108.793	3	0
2951	6666	8.50964	15.8609	-165.949	-3.3013	3	0
2961	7942	20.9797	1.07845	42.2718	-25.9213	3	0
2996	7186	13.1454	3.48689	186.111	70.2328	3	0
3001	4260	9.06247	8.02907	80.9472	214.942	3	0
3030	4955	18.5203	8.10158	347.968	109.68	3	0
3030	7525	18.506	8.23893	-0.222951	-5.95521	3	0
3035	7913	20.8237	7.43648	293.822	309.06	3	0
3051	4428	7.91145	9.444	68.4889	-387.366	3	0
3057	6546	12.6244	8.70681	312.889	238.413	3	0
3070	6553	1.73138	4.83175	4.53687	59.8247	3	0
3074	4406	4.51818	5.35905	14.0816	160.012	3	0
3110	5235	13.152	14.8751	248.899	573.934	3	0
3117	7992	25.3618	8.98652	158.615	-148.843	3	0
3134	8433	15.2056	9.5616	26.083	804.856	3	0
3142	8613	12.8912	11.0311	125.173	-939.603	3	0
3169	3977	11.7167	13.1225	382.471	-1377.9	3	0
3170	5111	23.4526	5.28958	-47.7673	-119.205	3	0
3170	5562	23.3088	5.26467	38.904	-171.3	3	0
3176	7219	1.74249	12.5034	39.0232	-102.248	3	0
3185	5120	10.5139	1.74538	73.1355	-75.2652	3	0
3191	9220	3.22616	4.8402	-21.3516	28.8647	3	0
3195	3827	1.1365	13.9542	23.649	-64.0406	3	0
3220	3292	11.6012	7.32133	37.3515	143.842	3	0
3229	8420	12.8173	15.1098	-1790.16	853.443	3	0
3231	3330	13.8561	14.0772	456.114	32566.2	3	1
3252	6987	22.4771	5.20166	117.551	10.9964	3	0
3260	4783	15.6579	10.6565	411.183	78.6778	3	0
3261	8554	17.6229	8.44246	-17.1339	-214.255	3	0
3269	7990	7.22797	3.75621	70.8481	-38.2083	3	0
3293	8494	20.2552	7.99571	74.2833	19.5784	3	0
3313	9340	9.38292	7.59913	14.269	42.8868	3	0
3328	4871	4.81667	12.8199	40.5377	-145.71	3	0
3329	4529	1.60993	9.54521	-12.1051	-17.7218	3	0
3331	8062	14.0165	6.50156	375.215	-5.03858	3	0
3340	6842	8.01927	8.59311	25.204	-178.552	3	0
3372	4895	22.1886	7.45858	217.952	-42.1061	3	0
3384	9926	26.9607	4.20493	26.2419	-45.1509	3	0
3392	7539	16.7069	13.3178	286.714	967	3	0
3401	4436	23.2283	9.24923	128.003	199.974	3	0
3416	3827	1.23451	13.9853	22.7477	19.1694	3	0
3433	4566	14.8407	12.9393	0	0	0	0
3452	4542	19.6117	12.113	-464.713	-402.988	3	1
3473	5905	19.5447	3.08436	146.972	-5.0347	3	0
3486	8146	9.69982	5.21612	283.829	262.775	3	0
3507	8760	12.1863	8.08246	157.456	-45.9277	3	0
3510	7168	15.6504	8.98027	-121.767	401.422	3	0
3522	7836	26.8426	8.17022	128.983	-234.616	3	0
3523	7121	12.8957	2.39419	143.566	-29.6333	3	0
3523	8076	12.9178	2.5185	165.869	235.215	3	0
3545	7991	16.9267	1.29846	51.2295	-219.759	3	0
3551	4260	9.00962	8.07164	177.131	-101.463	3	0
3555	6791	19.2819	3.59078	18.4215	-107.758	3	0
3558	8122	9.99861	2.64627	171.407	58.0125	3	0
3561	5624	5.54838	2.76454	11.7868	70.1611	3	0
3565	5221	16.6678	10.2874	154.053	-420.855	3	0
3565	7798	16.6222	10.3876	24.162	595.543	3	0
3566	3795	12.4203	2.49515	54.6669	-566.496	3	0
3571	5861	15.5783	7.47688	-139.832	262.688	3	0
3579	6662	2.9996	9.15895	0.0561747	33.8744	3	0
3594	5085	4.30682	5.40293	150.609	19.0966	3	0
3602	8522	9.98823	1.65291	94.0841	-51.547	3	0
3612	8113	12.2394	10.1699	244.628	-194.426	3	0
3615	8914	7.16215	2.20439	-5.48001	85.9696	3	0
3622	7847	15.8506	13.2164	301.765	-340.279	3	0
3622	8892	15.7605	13.3105	180.447	1309.9	3	0
3642	9665	15.1764	11.952	-609.894	-49.1433	3	0
3671	4701	2.5619	12.7971	-134.127	43.4959	3	0
3697	9931	15.5873	15.3664	135.998	-273.899	3	0
3701	7117	17.7706	5.72612	124.929	-193.745	3	0
3717	6774	7.26491	8.70072	17.5908	133.992	3	0
3752	9001	19.9469	6.93961	141.479	71.0678	3	0
3758	3909	5.61501	12.4903	-31.9097	3.73921	3	0
3759	8438	8.75196	5.22735	-182.456	-59.3033	3	0
3765	7619	2.62627	7.01459	70.1247	5.17889	3	0
3775	9264	21.2034	4.9416	48.3138	-24.7465	3	0
3786	6608	13.9275	12.4654	354.27	159.591	3	0
3797	8045	6.11584	3.33663	37.5818	17.4697	3	0
3814	9316	16.0571	5.77172	25.8013	-22.2127	3	0
3823	7799	18.1664	8.3775	-252.897	-40.2013	3	0
3829	8077	16.4361	14.9269	-222.917	130.831	3	0
3839	4572	9.88459	12.2617	281.601	41.4906	3	0
3850	8176	22.4585	3.81572	32.1832	-200.029	3	0
3852	6461	9.39099	6.3792	-394.171	-39.9444	3	0
3853	9303	9.91875	8.29476	-103.645	-62.7693	3	0
3865	7816	2.64662	6.0373	-15.9184	119.146	3	0
3900	4349	17.0812	2.98709	211.854	-131.086	3	0
3900	6027	17.0163	3.08928	255.989	-50.9036	3	0
3919	8476	16.325	3.60768	62.385	0.0229801	3	0
3941	8036	26.5589	2.493	77.661	10.2859	3	0
3947	6778	8.22323	10.191	81.2948	-25.7114	3	0
3954	9520	14.4219	12.1636	552.842	232.94	3	0
3964	6673	16.3427	4.44166	203.127	-389.988	3	0
4000	4343	6.63054	13.4338	-151.249	-63.6062	3	0
4023	5811	14.5806	11.2713	29.5651	-937.986	3	0
4025	4416	2.57141	7.59965	122.435	68.6301	3	0
4050	5308	8.25369	13.1196	45.7209	-90.9372	3	0
4059	5372	13.4688	7.08512	-410.922	95.5881	3	0
4059	9900	13.3253	7.05933	71.3722	191.081	3	0
4062	8643	19.3376	3.832	-31.1012	-163.79	3	0
4062	8815	19.389	3.80012	104.469	238.355	3	0
4065	8080	17.2357	14.2378	-179.484	35.2286	3	0
4076	7358	15.2771	14.2929	176.217	424.234	3	0
4078	4365	6.03814	1.29233	16.6689	55.3049	3	0
4084	6241	1.67084	6.5486	22.6655	0.938508	3	0
4103	8660	6.43649	2.83968	46.9556	35.6832	3	0
4103	9982	6.49268	2.81076	113.358	15.0682	3	0
4152	7731	11.3704	10.6379	19.1089	895.665	3	0
4152	7808	11.4702	10.5935	216.944	-1022.49	3	0
4160	4603	23.2471	3.26857	51.7253	28.7596	3	0
4171	8821	21.8633	9.25542	242.488	-151.987	3	0
4196	5417	9.58308	5.67466	85.3083	-159.615	3	0
4203	6189	19.2631	1.40255	39.8715	-24.638	3	0
4240	4946	26.049	4.96739	-78.2924	-64.6866	3	0
4259	7215	5.32001	14.0731	-76.7313	70.2689	3	0
4260	8008	8.99939	7.93004	146.15	-284.742	3	0
4290	9752	26.2991	9.31212	25.961	-140.921	3	0
4360	9832	4.77962	13.1255	16.321	-172.767	3	0
4369	8198	11.3853	10.2108	604.556	-9.2302	3	0
4437	8397	19.8628	2.17114	17.8384	-77.2899	3	0
4452	7754	18.2755	9.8216	80.3244	384.272	3	0
4527	4528	19.2725	7.20462	-130.812	-36.576	3	0
4527	9230	19.2129	7.10332	92.0176	368.653	3	0
4528	4715	19.3212	7.16866	68.1306	86.7405	3	0
4542	5533	19.5692	12.0619	77.2442	-795.122	3	1
4554	8395	9.46116	5.06795	44.0923	-124.181	3	0
4565	6256	8.41701	3.70758	59.6949	-17.5806	3	0
4565	9003	8.46251	3.74903	173.967	-25.8967	3	0
4565	9521	8.42591	3.64785	163.209	119.254	3	0
4605	8528	7.99565	3.05022	281.6	-27.3003	3	0
4628	7462	3.65905	15.4822	-21.2237	41.5769	3	0
4630	8691	10.2758	4.21547	-125.306	-68.559	3	0
4635	5768	9.26206	6.14438	113.282	-78.1969	3	0
4655	7684	21.1757	3.33286	-170.439	-21.0626	3	0
4668	8745	2.33073	13.0614	-35.7453	-115.017	3	0
4684	6477	6.3197	1.10977	137.073	-91.7953	3	0
4693	9252	8.57058	4.92138	205.565	3.60725	3	0
4705	6235	23.0662	1.85686	99.8486	-134.789	3	0
4710	8642	24.1182	3.44493	37.1828	-75.4642	3	0
4712	9529	14.811	12.1581	-324.405	-595.121	3	0
4727	7755	24.7291	6.7578	157.459	-19.8855	3	0
4732	5547	13.4311	2.84319	45.3917	-462.152	3	0
4739	9726	8.97632	8.96366	254.307	-244.72	3	0
4747	8082	1.20905	7.81377	106.806	-11.0915	3	0
4755	7532	13.5027	9.88198	-140.762	190	3	0
4761	8682	8.51204	4.0957	123.644	407.366	3	0
4807	5339	26.2518	5.32588	27.2222	204.811	3	0
4820	6660	7.72523	7.59581	-387.046	80.714	3	0
4841	6576	8.89454	6.0492	47.3592	-26.4672	3	0
4851	5409	2.36082	4.33092	78.8025	-0.251052	3	0
4861	9443	18.0593	5.81167	200.448	-406.789	3	0
4862	6636	5.47829	13.8352	58.6748	-136.577	3	0
4864	7197	2.09956	3.30196	99.8263	7.12033	3	0
4888	7309	17.3193	8.09386	133.186	15.4364	3	0
4889	8333	19.4841	8.00341	252.221	-13.08	3	0
4895	7161	22.2561	7.37634	12.7204	-33.8068	3	0
4946	9739	26.0093	4.8602	-19.0838	-75.647	3	0
5043	9443	18.1191	5.83928	126.609	288.38	3	0
5076	9225	9.55255	4.00017	-21.9025	-57.9982	3	0
5121	8731	12.458	3.43904	-70.9848	257.139	3	0
5134	7867	1.33498	1.3008	36.3806	1.16615	3	0
5176	7507	7.68456	1.70779	151.608	5.20757	3	0
5213	5505	17.7536	12.9529	86.1552	120.274	3	0
5219	5909	18.4359	12.4203	-419.229	-122.35	3	0
5234	5804	12.2957	4.76086	-196.311	-148.785	3	0
5258	7827	8.98413	4.03164	0.834107	84.9683	3	0
5301	9447	18.8812	11.788	140.671	-2554.54	3	1
5316	6308	6.0356	14.7367	35.3055	-54.4634	3	0
5327	6625	17.0295	1.55702	115.974	10.3928	3	0
5341	8337	21.9783	5.93727	-97.1005	88.3902	3	0
5343	6612	11.1161	1.17541	59.1835	-8.80963	3	0
5357	7458	10.1091	5.82195	108.434	324.368	3	0
5357	9452	10.2233	5.875	138.195	352.819	3	0
5365	8522	9.88342	1.75552	73.1703	-90.6345	3	0
5370	8819	10.7046	6.5206	303.952	16.4243	3	0
5384	6086	26.7434	7.47153	-86.313	-21.9025	3	0
5387	6228	3.01136	10.8496	-129.508	-81.4688	3	0
5387	8636	3.07222	10.9324	75.1324	-0.190508	3	0
5399	6414	20.3523	1.43788	-51.1131	-84.506	3	0
5428	5442	12.1298	3.83448	46.4128	8.17977	3	0
5429	8318	6.79475	4.50229	126.031	55.7546	3	0
5432	9178	25.9181	2.34772	27.4043	50.3466	3	0
5433	8413	5.5351	9.02334	-23.1445	172.472	3	0
5499	8333	19.4883	8.07001	80.4564	-318.304	3	0
5500	7783	6.57357	6.55086	-1.57784	-61.2834	3	0
5500	8488	6.55411	6.49004	8.56576	20.7664	3	0
5506	5932	22.8521	8.21373	8.66494	-100.15	3	0
5575	6115	1.32888	9.47111	31.946	154.094	3	0
5591	9595	14.3909	1.3375	139.984	-314.852	3	0
5593	7415	21.1275	9.80802	76.1704	228.674	3	0
5609	7410	2.51148	7.07268	61.0466	-41.1529	3	0
5631	8876	20.8433	2.70907	-42.0954	-146.051	3	0
5649	6904	11.8397	14.6566	222.819	1332.31	3	0
5669	6389	14.7127	11.0474	-799.234	356.577	3	0
5673	8713	21.5549	9.28003	36.9864	-259.51	3	0
5677	6576	8.85118	6.01151	-103.819	179.756	3	0
5683	8935	5.9615	12.4906	73.479	130.024	3	0
5691	8854	13.6706	6.62098	265.757	-3.3695	3	0
5700	9133	12.3992	7.24521	189.199	133.106	3	0
5724	6600	5.38239	11.3998	50.9344	254.972	3	0
5725	8571	16.7202	3.86793	110.972	-29.4345	3	0
5765	7610	2.06713	4.64237	100.726	114.182	3	0
5787	9164	19.7595	6.78511	119.988	280.358	3	0
5807	7939	25.3468	2.26371	40.5164	21.099	3	0
5822	8041	9.94592	9.15055	47.9995	238.82	3	0
5823	6153	7.3765	6.99753	141.823	155.616	3	0
5823	9056	7.50569	7.02338	97.8607	-26.0837	3	0
5833	8044	3.45609	9.10583	34.277	-231.942	3	0
5833	8917	3.51771	9.12186	3.29842	39.2494	3	0
5841	7344	5.50279	7.66135	139.86	8.89567	3	0
5854	6815	16.146	9.79606	299.337	-43.4828	3	0
5895	9529	14.9332	12.225	-376.591	-179.103	3	0
5900	9436	25.104	4.67171	78.1624	-133.307	3	0
5904	9696	24.3409	5.22315	-1.23423	77.4418	3	0
5905	6850	19.5853	3.13892	-119.225	19.1612	3	0
5908	9791	2.42016	12.3351	-141.876	-36.9344	3	0
5910	6383	5.6915	6.95717	13.7176	2.42875	3	0
5921	6384	10.4782	4.60088	75.1824	-512.743	3	0
5921	8587	10.4045	4.68165	152.461	-247.365	3	0
5927	8084	15.5282	8.40162	-541.063	-270.582	3	0
5957	8948	2.17226	7.83556	61.4822	-200.452	3	0
6015	7414	6.81125	10.8062	45.0994	-334.343	3	0
6016	6591	19.5991	3.63625	-116.993	-7.41094	3	0
6020	8360	15.2048	6.55688	54.1237	-230.925	3	0
6036	7609	14.1179	2.54878	55.4346	111.564	3	0
6044	8061	21.9273	2.24128	-8.27205	34.3919	3	0
6068	9053	13.6123	3.57207	207.726	-82.892	3	0
6070	7976	20.168	5.72608	205.503	19.289	3	0
6095	7766	8.20958	7.52996	165.632	-109.613	3	0
6103	8752	7.25876	1.35931	15.8465	123.465	3	0
6119	8755	20.5114	6.44887	-125.93	204.399	3	0
6149	6721	7.99777	9.7813	50.6758	-534.14	3	0
6153	7686	7.2814	6.91056	247.814	-14.2024	3	0
6170	8395	9.44291	4.95145	209.693	-3.18322	3	0
6174	6490	6.04212	2.80085	33.7967	0.651934	3	0
6182	6500	18.2111	6.36668	-25.3161	-35.1891	3	0
6190	9662	10.4454	15.6647	-447.957	-109.502	3	0
6203	6582	26.6765	8.43637	94.3438	306.376	3	0
6214	6837	12.3313	9.92792	-227.787	-219.398	3	0
6237	6815	16.0364	9.88491	183.163	-407.801	3	0
6279	9341	23.8211	8.12654	70.9818	248.295	3	0
6292	7887	19.422	3.05023	185.374	54.1053	3	0
6302	8598	1.8875	15.7624	-32.6805	4.19587	3	0
6316	6342	14.6584	4.14742	67.092	-61.4181	3	0
6321	8320	5.07615	7.90956	-183.181	29.2716	3	0
6408	9418	15.7043	14.5346	186.935	510.461	3	1
6408	9634	15.6368	14.5822	-14218.8	-4627.14	3	1
6424	8661	4.65768	5.93841	52.7659	196.623	3	0
6431	9437	21.7002	4.35512	51.6461	6.86013	3	0
6439	7966	24.7642	2.84742	17.1472	65.2751	3	0
6450	8714	14.1276	7.62167	299.04	337.483	3	0
6467	7989	23.2613	8.65907	42.7486	-190.071	3	0
6476	7728	7.15381	9.82678	120.883	-201.705	3	0
6495	8754	14.1245	14.2761	45.8717	43.8566	3	0
6501	7007	8.88527	5.30173	133.367	162.705	3	0
6534	8655	11.768	6.94352	181.97	22.6646	3	0
6626	9548	1.06116	13.8104	36.8694	18.4515	3	0
6651	9937	14.3768	14.5384	-1617.69	-637.817	3	0
6694	6746	15.849	8.67333	178.753	501.336	3	0
6745	7167	15.5037	5.01293	199.642	90.907	3	0
6758	8408	5.21504	6.51727	72.0796	-78.4006	3	0
6844	7163	19.4938	2.36775	180.854	-78.0551	3	0
6850	9237	19.6275	3.18744	264.825	6.26968	3	0
6898	7061	5.95872	2.56313	42.9072	-36.4924	3	0
6898	9057	6.01855	2.44157	66.0737	-57.6653	3	0
6936	8842	3.42041	14.0396	19.2413	68.5505	3	0
6947	9296	9.34473	2.73614	267.311	74.6932	3	0
6947	9539	9.29615	2.78494	33.0973	-57.613	3	0
6969	8216	12.1552	11.6488	120.212	342.135	3	0
6982	8590	17.1152	4.19963	203.227	241.236	3	0
7018	9499	26.492	9.27947	115.416	247.081	3	0
7018	9771	26.59	9.20071	-16.0915	155.956	3	0
7068	7727	10.9227	14.1031	130.118	950.902	3	0
7134	8429	3.31735	15.8309	-45.5731	24.6539	3	0
7143	7778	7.10909	13.3218	49.2426	195.823	3	0
7145	9189	2.06729	6.72576	21.0634	-41.094	3	0
7228	9906	25.9858	1.80178	-14.063	-34.8029	3	0
7268	7754	18.2739	9.90464	-262.105	-2673.61	3	1
7284	7375	8.39077	12.6351	134.217	-230.118	3	0
7305	9872	9.91293	15.8833	-76.1675	-63.3583	3	0
7309	8329	17.2678	8.18543	159.194	-161.793	3	0
7336	8125	23.0272	7.86301	72.9776	138.378	3	0
7365	8715	23.3683	7.71596	90.5167	3.75361	3	0
7365	9656	23.3683	7.78046	-166.973	67.8619	3	0
7373	9334	18.9377	6.87806	18.6856	-200.207	3	0
7386	9618	6.59326	2.37914	76.0764	-97.7139	3	0
7401	8492	4.2854	11.691	-95.9772	14.2913	3	0
7405	7423	1.98431	4.33766	51.5369	-5.50934	3	0
7414	7536	6.85863	10.8882	154.681	198.042	3	0
7423	9161	2.05072	4.35861	53.2093	-26.0712	3	0
7474	8125	22.9933	7.79603	49.4544	-277.478	3	0
7553	9382	5.02553	11.4851	49.3805	-17.2513	3	0
7558	7975	8.91	13.7012	-460.382	180.535	3	0
7668	9714	2.65362	4.12261	45.2423	57.46	3	0
7685	7911	3.1866	13.1497	32.1538	164.849	3	0
7715	9512	13.5058	6.323	341.482	-2.63741	3	0
7762	9583	4.44486	5.71093	36.7457	42.6629	3	0
7819	9568	17.4616	13.0422	79.0326	-536.537	3	0
7850	9601	14.1956	14.6833	-1857.15	87.9438	3	0
7866	8540	14.2223	5.47698	124.177	351.82	3	0
7902	9889	16.535	8.68779	251.545	-80.9705	3	0
7922	8838	15.3828	12.1551	-199.87	369.103	3	0
7923	8558	12.3861	8.42794	71.88	-76.6921	3	0
8064	8697	17.7974	4.98469	248.345	-2.12811	3	0
8134	9451	22.3986	7.24928	84.4533	-251.835	3	0
8163	8354	13.6675	2.87595	108.385	54.1518	3	0
8195	9080	3.77683	3.14829	4.70271	-53.7831	3	0
8197	8838	15.329	12.0275	19.7076	416.347	3	0
8212	9992	2.87362	8.02557	-47.5838	97.9457	3	0
8240	9431	2.17243	2.45748	24.9803	-5.42579	3	0
8286	9036	5.25087	5.72201	111.124	35.4298	3	0
8289	8844	24.984	4.24447	-1.16063	11.8122	3	0
8301	9658	23.1469	2.42535	24.3304	-44.2794	3	0
8354	8986	13.6824	2.98706	188.113	-16.2141	3	0
8355	9367	12.9766	8.58445	121.49	356.434	3	0
8399	9207	8.48521	2.48319	117.467	104.4	3	0
8426	9671	16.0306	11.0915	-4037.84	4954.15	3	1
8427	8624	10.8864	9.49344	-45.7066	183.929	3	0
8474	8773	5.457	15.2584	-3.87179	3.20353	3	0
8488	9347	6.46019	6.5101	14.1981	39.3924	3	0
8522	8974	9.97319	1.77281	85.9652	192.181	3	0
8542	9165	24.6552	9.34977	122.543	-7.12286	3	0
8544	8763	1.62643	12.0077	52.1029	20.5703	3	0
8570	9254	15.5905	1.23301	135.031	-30.3727	3	0
8571	9023	16.705	3.7523	286.262	-24.6009	3	0
8573	9819	7.41212	5.21642	5.8991	-36.1912	3	0
8660	9982	6.49345	2.87367	63.0267	111.412	3	0
8670	8717	26.4609	3.1313	34.486	60.7174	3	0
8729	9903	7.73996	11.6586	-30.6674	408.158	3	0
8730	9572	11.1484	12.6592	146.495	-111.473	3	0
8788	9825	21.1168	8.15338	170.627	13.2072	3	0
8796	9417	11.6859	3.71191	-62.3711	157.371	3	0
8841	9213	5.80422	1.09846	162.338	-63.3791	3	0
8936	9023	16.8026	3.6979	37.2138	-20.4483	3	0
9000	9297	1.76296	9.0934	-20.1359	26.2169	3	0
9053	9746	13.6766	3.48927	79.5244	-252.857	3	0
9089	9831	2.80373	9.62392	108.454	7.32883	3	0
9125	9857	5.26711	10.8989	48.5159	-290.762	3	0
9175	9583	4.39134	5.75085	-36.0782	-0.917558	3	0
9283	9340	9.45011	7.59285	147.894	-174.144	3	0
9296	9539	9.27832	2.72166	103.565	19.3558	3	0
9514	9830	13.0546	6.86697	-76.0137	345.517	3	0
9628	9776	15.3479	2.30515	65.0406	-476.343	3	0
1000	13486	1.48384	3.51706	82.7788	5.30871	3	0
1000	44903	1.36573	3.509	74.4654	1.76628	3	0
1004	51210	2.91738	2.25708	83.0143	-20.1816	3	0
1007	21330	19.2531	5.56503	-67.6202	-30.0011	3	0
1007	28217	19.136	5.55355	158.874	-250.998	3	0
1007	30757	19.2677	5.50231	136.622	-159.654	3	0
1012	34103	7.33566	8.25473	31.4768	-229.735	3	0
1019	18161	12.4499	7.0099	72.1867	-707.578	3	0
1020	34199	2.31632	4.00314	9.92811	25.9375	3	0
1020	41916	2.22613	3.95967	94.9069	-5.2679	3	0
1034	24409	18.6033	8.48582	-108.295	227.301	3	0
1034	30322	18.612	8.36766	54.681	-107.371	3	0
1034	31941	18.4955	8.40266	-80.0422	123.541	3	0
1035	33125	15.5275	4.00086	118.395	345.167	3	0
1035	43568	15.4152	3.97495	48.1026	-387.672	3	0
1035	46423	15.4646	4.02289	216.127	-29.5628	3	0
1036	11327	11.8082	1.15667	204.544	-15.0054	3	0
1040	20044	2.40541	1.71201	112.213	-0.0089568	3	0
1040	35245	2.37596	1.56596	84.2786	-5.79033	3	0
1041	46322	9.01109	6.37895	220.974	-176.464	3	0
1041	47351	8.94731	6.34221	44.7546	89.3131	3	0
1045	40967	10.9571	6.97537	-17.874	381.321	3	0
1047	10193	4.34934	14.8137	-69.1219	58.9945	3	0
1047	28803	4.42251	14.7825	12.0991	-49.3588	3	0
1049	35723	25.5293	7.97238	90.1456	21.0308	3	0
1049	43772	25.5514	7.91612	-77.6355	-77.2795	3	0
1049	46232	25.5738	8.01696	-184.122	-25.0871	3	0
1050	10965	15.9381	8.0597	84.3785	297.507	3	0
1050	49670	15.8826	8.14269	75.5672	-454.884	3	0
1052	10941	4.7224	11.4479	-64.7438	194.919	3	0
1052	11014	4.66832	11.5683	-147.358	174.284	3	0
1052	12897	4.64776	11.4844	165.078	-98.0424	3	0
1052	47935	4.7753	11.5232	107	0.125883	3	0
1058	17932	3.77869	3.91206	79.6799	55.3494	3	0
1058	33805	3.67601	3.9532	47.077	86.5417	3	0
1058	41988	3.73516	3.97768	41.9378	-152.299	3	0
1058	47476	3.68226	3.88395	78.5149	-2.48454	3	0
1059	21888	13.4676	7.84543	-207.146	102.89	3	0
1059	44486	13.5223	7.92595	262.842	23.3926	3	0
1060	25040	20.1657	9.86579	83.3165	-215.841	3	0
1072	32594	19.203	10.922	141.64	512.452	3	0
1074	21420	16.6861	2.14636	198.087	-119.563	3	0
1074	35588	16.7144	2.21904	35.3956	19.2309	3	0
1074	46480	16.6141	2.13617	169.58	238.344	3	0
1074	52547	16.5662	2.20657	33.1927	-131.729	3	0
1075	16952	3.87424	6.38605	31.1127	190.293	3	0
1075	46237	3.85178	6.4715	113.107	-69.4311	3	0
1076	24392	14.6281	6.53081	128.917	544.184	3	0
1076	28500	14.5955	6.60848	168.918	-876.108	3	0
1079	17343	17.786	10.3745	518.689	387.266	3	0
1079	33792	17.7026	10.3854	-157.337	-561.623	3	0
1081	16624	6.56417	12.0935	24.2732	58.9471	3	0
1081	20889	6.61494	12.1317	-83.0217	-27.54	3	0
1086	29347	19.3386	11.3785	28.8427	-239.025	3	0
1086	33930	19.4168	11.343	92.7891	398.025	3	0
1086	45696	19.459	11.3894	132.995	-57.0772	3	0
1088	12048	19.2462	2.77955	-137.772	0.297115	3	0
1091	20851	15.3699	4.92122	189.426	69.3034	3	0
1091	26040	15.3747	4.81912	177.885	-103.954	3	0
1092	13272	11.0861	14.8291	57.2109	523.152	3	0
1092	22346	11.1248	14.884	-795.97	-1967.41	3	0
1092	26338	11.21	14.7812	-1281.65	2082.46	3	0
1094	23251	15.7975	9.92662	53.6603	561.839	3	0
1094	23772	15.767	9.82085	441.564	-40.1971	3	0
1094	26758	15.6974	9.945	392.429	-142.307	3	0
1094	26948	15.6996	9.82586	70.5352	403.786	3	0
1095	15179	12.8327	1.71169	130.669	-58.4731	3	0
1095	27441	12.7661	1.71147	206.101	17.1857	3	0
1095	31744	12.8692	1.7697	93.6826	-10.1026	3	0
1095	41513	12.7587	1.83079	174.628	-292.038	3	0
1095	46981	12.8339	1.83434	181.684	247.416	3	0
1099	14934	7.06282	13.9117	62.3409	-23.2091	3	0
1099	18351	7.06976	13.9772	-104.487	119.97	3	0
1104	26060	15.9094	12.6266	827.749	485.249	3	0
1104	48808	15.9966	12.5522	88.9014	-698.071	3	0
1104	49702	15.8883	12.508	-14.6717	163.322	3	0
1108	21212	16.3482	9.52303	21.3866	-473.181	3	0
1108	27980	16.3761	9.57894	339.472	-28.5084	3	0
1110	24126	1.41748	10.6382	-103.122	-20.9102	3	0
1110	34890	1.47185	10.7652	-84.8035	27.6258	3	0
1110	39721	1.50641	10.7043	85.7912	11.2347	3	0
1111	46309	18.2847	11.2414	157.874	203.186	3	0
1111	48639	18.2435	11.363	294.194	85.152	3	0
1117	25111	5.05162	5.50457	42.5337	-177.873	3	0
1117	50816	5.13323	5.5812	43.359	110.876	3	0
1117	52390	5.07239	5.63333	-10.9149	-77.5514	3	0
1123	32460	1.973	3.6866	16.4795	-8.49723	3	0
1129	18321	5.0462	15.2146	-125.391	-8.10512	3	0
1129	41750	5.06069	15.3288	-67.266	-26.2427	3	0
1129	48767	5.10361	15.2863	-4.95868	-26.2816	3	0
1130	38367	1.77418	13.8283	6.60522	118.985	3	0
1136	10635	15.2656	2.01172	204.465	-2.5065	3	0
1137	52730	25.6343	9.41617	27.4707	0.0591244	3	0
1138	35236	17.047	3.32245	199.385	-69.5435	3	0
1139	42769	22.1484	6.21924	55.8653	-270.821	3	0
1144	28995	20.5834	6.87391	25.089	-112.407	3	0
1149	26132	13.3025	13.5748	371.284	977.682	3	0
1152	34832	5.55482	15.6706	-48.6111	11.3945	3	0
1152	52211	5.41627	15.6354	-33.121	-54.4059	3	0
1153	19871	3.56847	5.88031	114.738	-32.9111	3	0
1157	12359	19.5199	7.09683	37.7785	-192.319	3	0
1157	23162	19.5532	7.18891	137.478	354.045	3	0
1159	11757	24.0169	1.62151	99.9849	252.626	3	0
1159	13532	24.0468	1.56376	-19.7258	-124.521	3	0
1159	42405	23.9335	1.53146	54.8234	-15.1245	3	0
1160	15210	6.77705	7.13967	8.39016	-123.094	3	0
1161	36973	20.1868	11.524	108.819	-31.0077	3	0
1161	44323	20.1321	11.4975	-20.8775	136.136	3	0
1163	11113	24.072	2.40943	39.7385	209.588	3	0
1163	39739	24.169	2.45345	88.9292	-126.915	3	0
1164	18044	7.66605	4.07136	158.207	30.3153	3	0
1164	52173	7.77379	4.10528	93.6671	-32.2874	3	0
1165	41956	18.6256	11.8741	-2611.08	-3483.72	3	1
1165	47010	18.6988	11.7548	234.618	1112.9	3	1
1165	51136	18.7367	11.8335	-7454.95	-560.522	3	1
1168	22647	15.8277	2.9928	114.565	290.689	3	0
1168	29943	15.9022	3.07636	26.0815	-67.6964	3	0
1168	41924	15.8416	3.08289	111.597	-50.5243	3	0
1173	34237	26.0067	8.40514	59.7192	131.693	3	0
1176	29643	23.4831	6.98616	64.5731	-21.5951	3	0
1176	36989	23.44	7.0234	-132.595	148.548	3	0
1179	43103	20.8547	1.45288	-25.1337	100.838	3	0
1179	45158	20.9638	1.4638	113.021	-134.57	3	0
1180	11694	20.6243	9.25917	-33.8536	-273.752	3	0
1180	17176	20.6835	9.37499	12.8077	469.571	3	0
1183	42304	23.0328	6.49811	114.04	-4.68672	3	0
1184	26629	1.89067	11.4628	25.678	-115.513	3	0
1184	50053	2.01186	11.5315	25.2087	-87.2248	3	0
1185	33916	3.76953	14.2939	19.6166	-10.8205	3	0
1188	17112	10.7207	3.83193	132.025	18.7218	3	0
1188	35605	10.7339	3.96411	75.6253	7.22963	3	0
1190	16481	6.80673	11.1074	53.2815	339.34	3	0
1193	47307	2.67543	3.96343	-38.6782	43.0493	3	0
1193	48793	2.61326	3.96596	6.95277	-24.9367	3	0
1200	15025	2.78007	10.445	52.8209	-74.7145	3	0
1200	23456	2.85475	10.4304	1.76133	41.8923	3	0
1200	38262	2.90174	10.4821	58.4277	36.0773	3	0
1203	27961	14.9618	3.1612	72.3666	-763.182	3	0
1203	51836	14.8625	3.12555	220.539	647.005	3	0
1205	49142	23.0461	9.68425	18.3299	23.9965	3	0
1206	16300	17.4328	2.44816	-12.3827	99.7195	3	0
1206	33137	17.3102	2.46121	39.1827	-187.842	3	0
1206	51532	17.3057	2.37199	32.5756	151.273	3	0
1216	45640	15.2815	9.95418	-284.643	136.911	3	0
1222	34652	20.8127	4.38112	92.3628	-203.682	3	0
1223	35755	2.9909	9.70496	28.0219	274.575	3	0
1226	24340	9.07928	6.08429	66.3723	108.673	3	0
1226	30335	9.1054	6.15891	67.55	-90.0182	3	0
1226	45744	9.12852	6.03079	137.955	9.20474	3	0
1228	22386	6.49988	13.8088	36.5836	149.986	3	0
1228	34633	6.58081	13.8108	72.2976	-93.1373	3	0
1230	19493	12.1217	4.6467	90.4381	9.56581	3	0
1231	24365	19.76	7.76641	90.1137	572.239	3	0
1231	33788	19.7027	7.72119	211.665	-189.012	3	0
1232	12750	8.61476	6.0999	106.082	261.939	3	0
1232	44559	8.73983	6.1439	153.331	531.548	3	0
1238	37562	1.4286	8.46801	71.571	-70.7113	3	0
1239	31027	13.7122	13.6845	517.646	-955.574	3	0
1239	45898	13.6242	13.7611	210.246	236.374	3	0
1240	47751	21.9543	7.39058	135.09	-57.1424	3	0
1246	11223	2.48299	9.90603	32.318	164.565	3	0
1246	46782	2.43256	9.87129	-166.698	33.7917	3	0
1246	50868	2.37382	9.95632	29.6657	137.435	3	0
1249	19554	24.2686	6.28692	3.85487	89.9137	3	0
1249	38528	24.3244	6.3202	186.854	-16.6847	3	0
1251	26420	19.0562	8.65523	-8.8726	212.186	3	0
1256	16494	2.91963	6.76909	22.1586	-43.382	3	0
1256	37975	2.89855	6.71113	-6.44175	-36.9534	3	0
1258	29122	1.24674	8.8413	110.474	0.518821	3	0
1260	24527	14.2453	3.34182	96.657	18.8481	3	0
1260	40438	14.2899	3.4492	166.557	10.5861	3	0
1261	26880	7.57807	11.115	-408.664	-129.106	3	0
1264	24022	13.1917	8.77419	317.641	-365.693	3	0
1269	13251	22.457	7.08394	-152.91	43.4567	3	0
1269	25534	22.4063	7.11994	-60.5075	-44.225	3	0
1270	10375	11.4531	13.8696	-677.143	774.105	3	0
1276	11091	21.7322	2.32405	113.989	19.361	3	0
1276	23866	21.6855	2.27439	98.1766	-249.102	3	0
1276	39966	21.8142	2.2919	28.2417	75.2023	3	0
1278	15398	8.23067	4.82264	90.1128	113.859	3	0
1278	36619	8.10232	4.85366	45.3807	47.0387	3	0
1280	10796	14.0077	9.6159	412.769	-35.0276	3	0
1280	19765	14.005	9.71778	369.976	89.2111	3	0
1287	11258	22.846	7.91469	118.709	-6.73575	3	0
1287	23236	22.806	7.87997	26.2774	155.436	3	0
1287	31585	22.7531	7.95532	160.148	13.2231	3	0
1288	37926	20.8702	7.21068	48.2181	120.891	3	0
1289	13193	2.75401	10.8177	-83.5737	-59.048	3	0
1289	32293	2.84256	10.7475	90.2511	186.2	3	0
1293	27505	23.2139	6.0185	189.536	34.7147	3	0
1293	46664	23.2757	5.90032	76.2625	98.3831	3	0
1294	46365	24.4894	5.13288	51.5513	187.902	3	0
1303	48085	2.24351	5.16186	74.285	-29.2111	3	0
1305	31371	26.3139	2.63901	35.0638	-42.4337	3	0
1307	25725	20.5156	3.82338	69.4256	-75.0917	3	0
1309	32736	10.6377	12.2266	300.906	48.194	3	0
1309	38409	10.7212	12.2452	-698.15	-148.645	3	0
1309	40435	10.714	12.3026	243.591	114.132	3	0
1310	38813	5.91222	13.3927	-161.634	118.152	3	0
1311	40961	24.1501	9.03272	-29.375	-226.17	3	0
1321	30289	21.2261	3.83049	93.3951	1.51009	3	0
1321	43325	21.1704	3.94068	64.3591	101.031	3	0
1321	48475	21.1637	3.82336	30.0279	157.723	3	0
1326	17171	16.622	5.381	124.292	-110.241	3	0
1326	23398	16.5211	5.46216	118.835	-470.902	3	0
1329	16688	1.95788	7.37572	31.1533	37.2624	3	0
1329	19022	1.86018	7.42461	126.446	0.943045	3	0
1329	35871	1.92873	7.49988	17.8867	-19.491	3	0
1331	21457	8.89821	2.41066	222.283	-13.4683	3	0
1331	21845	8.95934	2.45938	-64.6289	178.002	3	0
1331	44775	8.86885	2.49719	58.3582	-82.2084	3	0
1332	17666	24.4356	6.1927	-0.82504	-40.1041	3	0
1333	10569	13.5363	9.17174	134.135	-604.595	3	0
1333	14660	13.6032	9.17503	234.127	662.807	3	0
1333	22396	13.5662	9.08312	341.067	-2.18608	3	0
1335	50823	13.2443	12.448	791.227	688.167	3	0
1339	51295	12.3436	7.60831	75.0897	-46.7371	3	0
1339	52126	12.3122	7.55044	-446.212	-30.9572	3	0
1341	51574	13.7895	14.8592	1732.69	212.829	3	0
1343	12834	23.1454	4.28601	-80.3863	30.3858	3	0
1343	38665	23.1419	4.22812	45.516	-55.1333	3	0
1345	12567	20.8758	10.581	-2292.13	419.378	3	1
1346	25933	9.21197	1.8036	126.182	-458.694	3	0
1346	27358	9.1224	1.89015	92.8552	130.899	3	0
1347	23633	12.3818	14.0894	15.2571	2121.77	3	0
1349	11802	5.92287	9.44571	-296.282	72.4624	3	0
1349	23843	5.94775	9.50531	79.3395	273.139	3	0
1349	24444	5.86172	9.43996	90.1535	-170.252	3	0
1349	30420	5.85054	9.54529	-82.8749	-159.559	3	0
1355	19397	10.4706	3.97439	-198.976	31.1383	3	0
1355	39931	10.3431	4.00236	-110.665	-149.247	3	0
1355	46878	10.473	4.03849	93.4289	280.824	3	0
1357	25807	19.2009	12.1199	-228.796	239.937	3	0
1357	41471	19.2823	12.1882	14.1043	-198.952	3	0
1358	32268	22.1847	2.9816	50.5797	122.96	3	0
1359	16205	15.6489	15.6859	-13.4442	-7.545	3	0
1359	44008	15.6464	15.6238	-323.012	-246.354	3	0
1360	18050	16.0822	6.07196	-290.129	198.106	3	0
1361	14826	5.26745	4.07911	105.936	168.806	3	0
1364	28757	24.6035	3.76553	26.5904	118.03	3	0
1371	18655	14.5611	14.3724	-26944.4	4582.08	3	1
1371	34820	14.5208	14.2493	659.335	101.597	3	1
1373	11850	11.0382	15.9056	-338.631	-178.845	3	0
1373	12523	11.0003	15.8476	-446.468	225.292	3	0
1373	36725	10.906	15.8997	-527.221	46.0573	3	0
1375	33575	10.6628	1.51636	34.0336	54.8698	3	0
1375	37077	10.6926	1.61505	144.327	-4.15343	3	0
1375	39563	10.7605	1.54176	39.7799	38.7139	3	0
1377	12511	1.66933	8.76117	-107.536	-9.05522	3	0
1377	45169	1.71399	8.8071	84.1801	6.39016	3	0
1379	15728	14.9346	4.64205	183.93	-11.947	3	0
1379	33877	14.9734	4.71211	-189.115	457.96	3	0
1379	43163	14.8677	4.6476	79.5117	173.447	3	0
1379	52623	14.8772	4.76471	174.391	-393.109	3	0
1380	11600	11.1715	6.57903	-125.276	-265.513	3	0
1380	13225	11.0892	6.54636	240.811	418.852	3	0
1383	33092	20.6061	3.24642	141.416	490.856	3	0
1383	50232	20.6724	3.36992	47.0764	214.317	3	0
1385	11777	16.2224	12.2308	-684.668	492.729	3	0
1385	31163	16.2461	12.1768	-15.4785	-551.486	3	0
1386	48680	19.2222	4.3388	195.175	-159.541	3	0
1388	23587	8.58838	8.09726	122.144	-135.122	3	0
1388	48265	8.63297	8.15317	-18.6344	-0.334632	3	0
1390	18439	24.6925	8.37999	46.5026	292.638	3	0
1390	19275	24.657	8.32466	182.362	5.9562	3	0
1390	21488	24.7963	8.31812	219.444	-16.1313	3	0
1390	36659	24.7659	8.26137	28.4825	101.013	3	0
1395	31723	24.2616	7.51089	62.4642	-384.61	3	0
1395	37080	24.2323	7.39868	74.9292	230.885	3	0
1400	19935	18.3139	1.64278	164.137	16.3495	3	0
1402	29680	11.1567	3.54041	129.464	14.8714	3	0
1403	14703	4.8555	15.8825	-63.6193	9.15761	3	0
1407	22942	18.7018	12.3952	-407.552	73.7928	3	0
1409	19904	18.568	11.7542	233.285	1999.18	3	1
1409	20906	18.5435	11.6934	11.0563	1.5626	3	0
1410	32148	6.67472	12.4984	-155.098	-91.7585	3	0
1410	45298	6.65672	12.3886	-307.323	-121.859	3	0
1410	52612	6.70595	12.4234	13.1105	94.2748	3	0
1412	26067	2.18253	15.1918	1.64699	61.6215	3	0
1413	37013	21.5438	9.8148	359.038	13.3573	3	0
1413	45504	21.6674	9.79409	360.976	-41.9299	3	0
1417	49296	2.27666	10.2855	21.8201	204.787	3	0
1418	11542	11.0832	3.08972	60.4943	3.37189	3	0
1418	28246	11.1381	3.12123	192.585	11.2369	3	0
1418	31155	11.1545	3.01225	226.709	-95.0177	3	0
1422	28822	4.58439	10.4779	95.306	-153.647	3	0
1422	34468	4.68849	10.5088	37.3508	161.411	3	0
1422	36264	4.66915	10.5949	65.346	-133.984	3	0
1422	42069	4.58492	10.601	30.1384	120.043	3	0
1424	41016	1.91029	2.3342	58.6594	0.642614	3	0
1429	38503	19.5359	6.62145	143.9	10.7325	3	0
1429	46736	19.578	6.72453	-29.2049	9.70432	3	0
1431	16817	3.00738	6.25181	27.1249	48.2583	3	0
1431	18667	2.95779	6.3058	138.247	-2.06579	3	0
1431	40897	3.07865	6.26631	48.2996	11.2924	3	0
1434	33003	14.564	15.1693	-789.366	155.391	3	0
1434	35049	14.5938	15.2754	-876.435	608.249	3	0
1440	35941	19.8421	2.52953	23.8667	-11.16	3	0
1440	39329	19.8028	2.40995	66.3184	282.549	3	0
1441	13468	6.76922	14.8926	-7.64605	-64.9309	3	0
1442	33575	10.6471	1.41368	152.625	-60.6047	3	0
1443	14259	3.64282	2.88783	58.6728	-4.83703	3	0
1443	45318	3.70432	2.85881	15.6269	-58.2511	3	0
1444	24017	4.57242	5.58349	53.4119	196.98	3	0
1446	25436	14.0919	9.15464	219.226	776.489	3	0
1446	31238	14.1554	9.14339	250.784	-50.5429	3	0
1446	52706	14.1243	9.2749	528.455	-56.7238	3	0
1447	29133	14.4578	15.4308	63.6337	1164.61	3	0
1447	29530	14.4331	15.3579	-621.621	-899.64	3	0
1447	35049	14.5422	15.3661	0	0	0	0
1450	12500	10.2787	1.60878	201.404	14.2106	3	0
1450	51412	10.2226	1.59139	-15.2807	-53.2641	3	0
1452	33942	2.63837	11.4028	-12.2637	-46.4771	3	0
1454	23545	20.8806	6.0588	131.888	263.351	3	0
1458	20341	26.7329	8.22575	54.0344	-339.631	3	0
1458	48834	26.6407	8.18484	184.794	-16.2206	3	0
1461	28038	3.88229	4.76231	1.55089	184.071	3	0
1461	41361	3.93011	4.65623	26.4817	-205.694	3	0
1462	36350	6.62642	5.38553	22.5472	114.243	3	0
1464	16801	1.85736	12.4309	42.0012	-129.619	3	0
1469	12268	4.38357	2.48168	47.4191	56.0781	3	0
1470	11864	7.69916	3.94184	60.7587	14.1	3	0
1470	18044	7.6842	4.00474	10.7829	-293.609	3	0
1470	34921	7.8069	3.97162	47.1155	255.575	3	0
1471	10635	15.3176	1.9849	50.41	180.589	3	0
1473	17339	11.1744	12.9928	-247.164	-60.5433	3	0
1473	31459	11.0821	13.0188	102.619	280.131	3	0
1474	13721	10.5971	3.02328	100.992	-80.3893	3	0
1474	34483	10.5729	2.96317	35.8111	40.331	3	0
1475	32163	10.475	9.66967	41.6733	-614.957	3	0
1479	29458	8.4395	7.24276	-252.38	22.9695	3	0
1479	33309	8.37099	7.22928	213.928	-14.4677	3	0
1479	42198	8.45833	7.30986	52.1539	151.874	3	0
1480	35434	2.19758	6.10025	-40.0747	-37.5386	3	0
1481	23538	8.90938	12.7992	-420.983	28.7496	3	0
1486	29090	25.9145	2.70731	-9.3194	-0.899002	3	0
1486	32412	25.8843	2.76875	56.7586	-60.1993	3	0
1486	33739	25.9999	2.82959	48.4982	-23.9312	3	0
1488	21019	9.49173	13.9334	202.658	-352.475	3	0
1488	48354	9.45961	13.9821	195.543	230.263	3	0
1489	37624	6.32353	8.25263	112.066	-299.499	3	0
1491	32737	7.7701	7.77737	56.1938	228.546	3	0
1492	19008	13.3834	5.62819	53.0088	-388.806	3	0
1492	44018	13.4396	5.52705	243.199	480.161	3	0
1492	47502	13.4749	5.66974	202.283	137.769	3	0
1495	28400	26.5748	4.6818	27.1934	96.5363	3	0
1497	24334	9.55693	9.76658	-302.946	-155.238	3	0
1497	34759	9.5504	9.70941	86.4364	70.8466	3	0
1498	52358	7.1266	8.1914	0	0	0	0
1500	16440	26.704	5.93542	25.0357	88.3277	3	0
1500	29125	26.7691	5.86083	57.4275	67.6065	3	0
1501	50849	3.29091	4.56296	25.6887	18.1769	3	0
1501	52673	3.34093	4.61882	33.8895	-9.72076	3	0
1503	11075	19.1613	1.73409	174.588	-5.18505	3	0
1504	12254	5.38764	2.15671	67.4095	-224.78	3	0
1504	40474	5.36513	2.09479	-84.8622	39.498	3	0
1506	46092	24.9481	2.94973	112.741	5.7606	3	0
1509	41824	10.3548	15.7711	-191.449	-164.666	3	0
1513	18955	4.7127	8.81985	78.1615	176.7	3	0
1521	17262	20.7192	4.60483	335.492	-32.3726	3	0
1523	22480	7.19354	15.6119	-103.148	86.944	3	0
1523	38126	7.10241	15.5732	-68.5249	-44.6134	3	0
1523	52281	7.17637	15.6666	-91.1576	-50.3578	3	0
1524	22634	10.8579	1.9372	15.0282	-46.4839	3	0
1527	22024	16.0516	13.6275	-250.307	55.1609	3	0
1527	25995	16.0518	13.7554	361.521	841.173	3	0
1527	36571	16.1196	13.629	127.987	-56.426	3	0
1528	20270	3.75005	6.91919	26.9564	117.585	3	0
1528	34977	3.63268	6.94051	45.2324	11.1337	3	0
1530	11077	23.7272	6.34717	-35.4074	-62.2316	3	0
1537	51680	10.1988	13.0846	337.883	-1074	3	0
1538	25567	26.8308	8.57943	-107.656	-246.843	3	0
1542	28257	21.3842	5.79061	77.2121	-267.101	3	0
1542	33206	21.4418	5.74505	91.5332	309.572	3	0
1551	27507	6.96813	7.43253	-41.6397	69.8963	3	0
1551	34696	7.0635	7.43191	276.497	24.1378	3	0
1551	50589	7.01029	7.33764	159.821	-237.728	3	0
1552	17232	5.89554	8.42385	70.2065	-325.707	3	0
1555	24445	2.61902	5.06062	32.5205	-13.8279	3	0
1555	25899	2.73248	5.02284	151.063	-6.66505	3	0
1556	35493	3.29448	6.23029	101.08	-4.2712	3	0
1556	48537	3.35945	6.32174	89.0477	-79.8451	3	0
1563	21816	11.2563	2.07865	125.599	14.0848	3	0
1565	12528	9.96644	14.5375	-53.498	525.572	3	0
1568	31418	5.71139	12.003	57.5317	-124.119	3	0
1568	50043	5.72221	11.9087	-4.5295	353	3	0
1568	51623	5.61607	11.9053	101.989	-229.389	3	0
1572	24179	9.90442	1.1532	151.978	13.9985	3	0
1580	14190	15.8223	15.517	142.779	176.576	3	0
1580	44390	15.6984	15.5097	-341.713	-511.495	3	0
1581	16220	9.68788	15.4386	-200.988	-321.453	3	0
1583	21674	2.35249	10.1073	-18.0135	30.5707	3	0
1583	43449	2.26527	10.173	20.0833	126.11	3	0
1583	49296	2.31363	10.1972	-154.204	39.0751	3	0
1584	17964	1.57007	14.8785	-59.6688	-10.6367	3	0
1585	17942	6.84326	2.0674	12.9814	232.919	3	0
1587	37948	16.1643	3.32572	-27.2943	-152.05	3	0
1587	45337	16.0599	3.27575	-93.4219	-61.0884	3	0
1588	23161	5.09685	4.49112	88.626	69.6786	3	0
1588	26399	5.23935	4.50436	76.3177	107.88	3	0
1588	32164	5.21115	4.44532	-11.4535	30.5379	3	0
1590	25536	7.44526	10.5462	91.6542	417.539	3	0
1590	47693	7.31862	10.5183	161.679	-112.179	3	0
1591	16495	7.4234	4.14249	58.1585	234.034	3	0
1591	27106	7.47759	4.12954	53.9107	-46.4327	3	0
1591	27383	7.51235	4.17732	23.815	91.9617	3	0
1598	14028	6.65684	10.4393	-165.316	-4.71326	3	0
1598	17893	6.61331	10.3534	70.2629	174.946	3	0
1598	34966	6.72077	10.4279	120.542	-128.97	3	0
1598	42837	6.6838	10.3062	-16.5319	-202.945	3	0
1613	15544	5.82455	8.17719	103.201	-194.797	3	0
1615	12948	5.6436	9.6431	74.9454	143.943	3	0
1615	24945	5.54861	9.65561	41.4362	18.8147	3	0
1618	15281	18.7742	8.45332	69.141	-213.908	3	0
1618	29976	18.796	8.51111	235.008	2.19421	3	0
1619	42460	8.89855	7.7204	99.2357	-518.126	3	0
1621	10162	23.7501	1.76643	-43.0478	22.9219	3	0
1621	18297	23.679	1.70108	-6.37058	87.5739	3	0
1622	41395	11.6563	3.87877	135.699	-175.902	3	0
1624	11908	2.14787	7.35827	39.7607	-14.0341	3	0
1644	50177	4.97678	13.3523	-115.109	85.4788	3	0
1644	52097	5.0332	13.2659	-163.46	126.529	3	0
1654	15607	7.18412	6.37367	50.9847	-173.764	3	0
1654	16104	7.1844	6.47081	73.1245	13.2077	3	0
1654	45011	7.09785	6.40907	47.8604	179.03	3	0
1654	45556	7.11986	6.46873	-38.7226	-39.715	3	0
1657	17526	14.1675	3.62837	125.313	-213.316	3	0
1662	10729	17.8498	7.27535	87.0786	-97.3604	3	0
1662	17066	17.9682	7.30389	-26.565	215.827	3	0
1663	45378	23.6469	9.35967	21.2549	260.679	3	0
1666	24275	26.4004	8.92236	-85.4992	-173.317	3	0
1667	19604	24.6024	1.29194	87.7512	11.0561	3	0
1667	23724	24.6887	1.18687	58.376	-66.7613	3	0
1667	25085	24.6107	1.1455	47.8416	4.599	3	0
1667	51423	24.5567	1.18184	-23.3161	-28.6909	3	0
1673	19944	9.37276	15.3583	-78.0795	-187.337	3	0
1675	27914	11.2334	5.85144	104.777	-27.8815	3	0
1678	16092	3.10546	2.79201	18.6309	-21.3418	3	0
1680	12804	1.41838	7.32422	86.7852	1.92057	3	0
1680	25080	1.38713	7.26723	14.6986	12.471	3	0
1680	29851	1.38695	7.37673	24.3897	-115.692	3	0
1683	10531	8.88211	12.2149	-383.761	-256.511	3	0
1683	13685	8.81207	12.3404	-169.402	-448.394	3	0
1690	15133	26.5404	1.81046	36.5502	3.35555	3	0
1692	15587	10.3884	2.23166	57.5132	-277.181	3	0
1692	29578	10.4075	2.13214	170.384	8.06655	3	0
1692	41207	10.4495	2.24332	166.19	99.7173	3	0
1695	26039	15.4651	9.4342	39.6551	-162.303	3	0
1695	47433	15.5228	9.52487	384.18	247.889	3	0
1695	50446	15.6089	9.43791	101.256	-108.394	3	0
1698	47420	3.42521	12.3506	-90.6703	-26.0265	3	0
1700	12745	25.4126	4.87008	126.559	-25.3375	3	0
1700	51034	25.51	4.83039	77.0427	3.46149	3	0
1703	21228	6.78713	2.58651	39.1967	2.24152	3	0
1703	23394	6.76928	2.53366	33.4645	-64.3289	3	0
1703	27816	6.86872	2.5393	67.6677	263.496	3	0
1707	49891	3.5086	12.7423	10.3202	-141.841	3	0
1708	33255	11.4812	2.39381	144.642	11.9346	3	0
1708	36447	11.4164	2.40502	215.784	13.508	3	0
1710	13097	8.45296	5.44228	-4.09739	-285.836	3	0
1710	36895	8.55154	5.43954	111.849	101.22	3	0
1710	46485	8.44902	5.35214	127.241	133.503	3	0
1716	11769	26.031	3.09175	45.9641	9.75106	3	0
1716	33739	26.0194	2.95365	51.9665	38.644	3	0
1719	25881	12.5802	13.0742	-891.731	-673.571	3	0
1719	36377	12.544	13.1357	349.561	-6.35078	3	0
1719	42676	12.489	13.061	226.598	1907.57	3	0
1725	33093	17.5427	12.2919	6.05601	698.982	3	0
1725	41012	17.5418	12.3962	-142.059	445.925	3	0
1725	46808	17.5842	12.3442	84.6802	-507.721	3	0
1727	17691	2.67691	2.5187	65.6506	9.88987	3	0
1727	32860	2.76499	2.56905	37.254	-4.02862	3	0
1731	38521	1.84522	14.7086	-60.1537	17.1551	3	0
1731	38713	1.77791	14.6481	23.9205	-2.66467	3	0
1733	41009	7.34473	13.7294	-173.342	178.344	3	0
1736	32517	24.8399	4.93924	16.5152	-41.7113	3	0
1737	39694	26.3823	4.69799	103.016	3.83813	3	0
1738	44041	20.6062	9.80897	187.057	-25.9249	3	0
1741	17076	26.0955	2.10956	42.8711	-29.911	3	0
1742	46992	13.4187	9.09837	-273.459	-93.5741	3	0
1748	36150	18.6631	1.77814	56.201	-358.374	3	0
1748	40288	18.7365	1.83391	71.5498	510.998	3	0
1748	49096	18.7549	1.74692	128.406	-129.938	3	0
1750	12401	2.83958	13.4546	16.9243	19.8529	3	0
1751	24884	14.0932	11.3452	248.436	-17.0954	3	0
1751	28957	14.13	11.2307	446.094	-260.244	3	0
1755	11896	6.43488	8.7628	142.41	-0.820835	3	0
1761	37196	21.8108	4.11196	90.6277	-489.866	3	0
1761	47227	21.7161	4.14005	81.488	72.9452	3	0
1764	18310	12.1822	13.2782	87.0943	-724.182	3	0
1764	34415	12.1872	13.3445	275.944	1475.39	3	0
1764	36060	12.1156	13.265	601.876	76.5196	3	0
1772	18633	15.1611	9.34715	482.552	-31.3296	3	0
1773	12872	11.0889	6.74696	4.05422	-188.579	3	0
1773	52213	11.1705	6.75672	250.47	188.279	3	0
1775	34241	2.3887	8.47514	68.548	104.274	3	0
1775	48902	2.27695	8.46241	34.0004	-4.94852	3	0
1776	12660	26.6504	2.01327	29.586	15.7417	3	0
1776	27956	26.5944	1.99289	12.5167	1.06558	3	0
1776	50011	26.6249	2.09374	29.9129	5.00137	3	0
1779	10991	15.1042	1.53274	141.176	-149.328	3	0
1779	22079	15.0719	1.62784	147.225	15.1777	3	0
1779	42289	15.0515	1.53529	97.6146	-10.0812	3	0
1780	33569	7.81351	9.51309	117.025	-130.806	3	0
1784	35597	18.4509	7.61497	94.7935	-74.3641	3	0
1784	42170	18.5213	7.67708	221.631	249.384	3	0
1790	20835	4.50188	5.88112	59.6517	147.004	3	0
1790	44299	4.5914	5.83853	37.8094	207.395	3	0
1792	15570	8.6777	11.4824	-41.443	-18.2302	3	0
1793	31961	21.8417	1.44136	48.0647	-10.6788	3	0
1793	38670	21.8921	1.41145	-2.81033	9.58799	3	0
1799	20457	13.2349	11.2331	722.408	1638.57	3	0
1799	33714	13.3075	11.3594	595.797	5.02376	3	0
1800	22161	8.10373	11.2099	230.388	-383.406	3	0
1800	38507	8.03062	11.099	309.843	17.0423	3	0
1805	12913	18.2883	3.4684	163.315	-244.436	3	0
1805	21495	18.2957	3.40316	-172.639	-5.17556	3	0
1805	44294	18.4265	3.44247	-237.876	114.004	3	0
1810	18460	4.42748	12.1852	19.3746	322.197	3	0
1814	10278	6.67357	12.8211	12.2381	-49.249	3	0
1814	12938	6.70887	12.9364	-385.187	-199.966	3	0
1814	43304	6.79721	12.864	122.24	301.251	3	0
1816	18646	6.97777	2.14098	79.2315	-226.091	3	0
1816	44327	6.92123	2.25054	59.9407	-20.8865	3	0
1817	39469	2.09153	12.6646	43.4398	94.0936	3	0
1821	20500	7.32391	9.65203	15.8321	-122.289	3	0
1821	30319	7.30407	9.75334	-290.938	48.0527	3	0
1821	43903	7.41834	9.70842	17.6636	187.691	3	0
1822	17527	16.8594	8.71066	263.61	-17.4992	3	0
1822	51058	16.7817	8.78602	304.918	-585.572	3	0
1824	11559	11.2957	12.7649	141.022	-384.933	3	0
1824	19255	11.3579	12.8569	-176.848	968.106	3	0
1834	37745	2.17429	6.93475	35.1141	88.2947	3	0
1834	41596	2.12427	7.04841	-18.4076	-45.3689	3	0
1834	45505	2.07453	6.94842	8.3932	7.44042	3	0
1835	19841	3.63039	13.8796	-15.159	-17.6813	3	0
1837	16078	12.9321	15.1791	-1012.13	935.357	3	0
1841	12274	18.9616	9.42284	0	0	0	0
1844	30996	4.12069	5.39624	-9.05641	-71.865	3	0
1844	39926	4.08157	5.43972	89.467	6.04679	3	0
1847	20643	5.58719	14.0395	-202.137	1.0504	3	0
1848	12025	15.0073	8.55301	80.4798	-848.98	3	0
1849	19323	13.922	7.65185	267.389	157.056	3	0
1849	38605	13.9897	7.63804	-134.322	-211.252	3	0
1850	11079	16.2741	12.3895	227.505	-576.087	3	0
1856	37207	14.7387	11.3734	705.874	31.2004	3	0
1861	40961	24.2213	9.13731	5.45041	-132.677	3	0
1864	10926	12.0224	11.4403	569.855	-184.766	3	0
1864	38856	12.0718	11.4847	-367.026	802.647	3	0
1865	10663	16.0046	14.7831	-165.197	23.2866	3	0
1865	45742	15.9402	14.7969	-687.75	-300.128	3	0
1870	45117	4.78526	14.8733	8.70025	-52.5296	3	0
1872	46445	17.5555	3.79244	315.184	39.4595	3	0
1873	13214	9.42326	4.10816	33.201	195.295	3	0
1874	21000	20.4903	1.23378	33.2206	-80.8932	3	0
1874	25138	20.5418	1.27236	129.992	15.0645	3	0
1880	32786	3.53829	15.461	-29.7598	18.8906	3	0
1881	29562	19.4312	9.27211	108.854	-73.3031	3	0
1882	40244	19.8901	2.9891	34.3629	-274.314	3	0
1883	33335	22.8998	4.32942	113.724	-129.293	3	0
1883	46257	22.9671	4.3845	31.9893	284.693	3	0
1885	17367	12.2595	5.63168	36.332	-261.949	3	0
1885	23909	12.2912	5.57085	150.332	2.64592	3	0
1887	51451	20.6803	10.3532	86.1012	56.1295	3	0
1888	29818	7.44783	13.6184	-7.49509	-144.954	3	0
1899	30430	17.7874	10.0131	238.238	6.29978	3	0
1899	47165	17.72	10.0265	-4.16916	103.883	3	0
1900	17945	12.53	12.5521	70.9577	-486.768	3	0
1900	38586	12.5762	12.4545	644.981	-265.651	3	0
1900	48776	12.5142	12.4939	23.4558	-190.436	3	0
1903	20530	7.95848	10.8766	-26.6275	351.1	3	0
1903	51281	8.04606	10.8358	-1.93973	174.344	3	0
1904	36603	2.82739	5.32429	39.5475	1.47779	3	0
1907	28829	6.84506	12.4587	-263.495	-39.2835	3	0
1907	52612	6.8144	12.4004	95.1682	200.28	3	0
1909	21045	12.5814	11.0834	228.373	291.986	3	0
1915	11181	9.6292	14.7053	-40.7574	412.817	3	0
1918	33513	1.91261	1.33335	35.2203	1.33097	3	0
1920	23502	13.5001	7.71725	-119.448	259.075	3	0
1920	34137	13.3723	7.71828	-147.827	-181.658	3	0
1926	13353	8.41136	13.6324	-293.008	93.9508	3	0
1926	46508	8.48826	13.6539	30.4919	-359.314	3	0
1926	48610	8.51792	13.5578	-144.366	300.783	3	0
1928	18511	26.4552	2.38209	36.5589	-26.7538	3	0
1929	19459	9.25106	9.53553	140.137	416.037	3	0
1929	23792	9.22286	9.46607	-54.8984	-482.782	3	0
1929	44204	9.14059	9.58582	36.7845	-20.6211	3	0
1932	14381	15.0069	13.5971	0	0	0	0
1932	19823	15.0494	13.6514	304.252	-150.586	3	0
1932	41184	14.9429	13.6088	150.987	569.039	3	0
1933	12817	6.43776	8.94305	27.8871	-66.4805	3	0
1933	50873	6.3936	9.05141	-14.5367	-31.499	3	0
1937	17570	13.1105	6.20925	-193.368	-510.03	3	0
1938	21336	14.3344	10.7386	452.137	1874.04	3	0
1938	40009	14.4294	10.8256	-20.9293	-645.329	3	0
1942	16966	2.68048	14.9498	-5.58515	25.0523	3	0
1944	16795	2.89065	7.32312	41.0711	12.3189	3	0
1944	25300	2.9279	7.26295	100.351	106.45	3	0
1944	48157	2.79974	7.21164	121.796	-177.135	3	0
1948	32605	25.3908	9.14753	98.5479	96.7612	3	0
1951	43209	15.7997	11.6734	292.792	946.941	3	0
1951	52553	15.8343	11.557	508.339	-647.075	3	0
1954	11664	12.616	15.4845	1607.97	1504.31	3	0
1954	39609	12.7079	15.4632	775.581	-5109.87	3	0
1957	37163	3.9265	12.023	-82.9127	-9.30803	3	0
1957	41449	3.98916	12.0197	-87.8318	82.4595	3	0
1957	42447	3.93595	12.1244	-69.7022	24.3033	3	0
1960	35559	14.1059	2.40219	32.3278	45.2434	3	0
1964	21362	8.83617	14.195	-72.335	231.183	3	0
1964	47890	8.75148	14.2425	-286.855	48.0506	3	0
1967	15848	1.57604	4.01786	23.5724	54.7959	3	0
1967	37846	1.513	4.03035	50.2282	-82.0676	3	0
1969	12548	8.00529	3.63637	74.1234	3.74747	3	0
1969	47019	7.94135	3.62886	81.0353	18.507	3	0
1981	10639	9.13958	8.43222	97.5562	217.201	3	0
1981	50490	9.10801	8.3557	175.152	-354.926	3	0
1986	35927	10.4836	12.0269	81.6841	44.9744	3	0
1987	33545	7.02897	2.90338	139.914	4.30957	3	0
1987	52095	6.98955	3.02657	65.1216	-76.1267	3	0
1989	41284	11.939	6.89607	96.3759	-489.775	3	0
1989	42127	11.9079	6.99647	289.415	17.8505	3	0
1989	42133	11.8777	6.87732	225.641	26.1117	3	0
1992	16267	16.9569	8.32162	5.64139	316.156	3	0
1992	16901	17.0261	8.39946	62.084	559.278	3	0
1992	35342	17.075	8.33704	194.236	-1008.6	3	0
1993	15422	18.0262	8.91011	246.817	-19.9173	3	0
1997	22666	8.20558	13.2499	164.588	-242.116	3	0
1997	36246	8.22305	13.3455	-332.345	121.256	3	0
1999	21859	7.71865	13.7998	-19.6327	-2.62326	3	0
2003	30676	26.8828	2.46995	41.7756	11.7351	3	0
2005	27501	26.4692	4.009	8.4948	-2.13835	3	0
2008	27511	7.06476	12.7868	91.493	58.5507	3	0
2008	51246	7.16438	12.8111	157.467	-55.0783	3	0
2013	23701	6.53136	14.0102	-74.2569	-15.7524	3	0
2013	27376	6.59466	14.1028	59.5597	-53.8476	3	0
2013	49880	6.48805	14.1142	-167.934	0.96335	3	0
2017	27533	10.934	4.4783	92.232	-104.88	3	0
2017	37211	10.9363	4.40668	-1.44822	96.8764	3	0
2018	21555	12.7913	6.27787	313.984	-19.6151	3	0
2018	41534	12.8447	6.32253	12.3841	-32.0339	3	0
2022	27738	3.70866	4.51172	43.2154	-11.8713	3	0
2023	15019	16.5949	6.28149	291.562	-103.308	3	0
2025	25735	12.2018	14.3306	-671.179	1193.09	3	0
2031	15102	1.30009	12.7	18.0011	115.99	3	0
2035	27322	11.2589	5.58226	15.0454	137.178	3	0
2037	24134	4.00629	13.0048	-142.12	28.6618	3	0
2037	37179	4.06361	13.0001	-9.83453	-83.0436	3	0
2038	48680	19.3417	4.34028	81.6334	115.253	3	0
2040	26658	4.51699	15.6865	-12.2877	-8.60752	3	0
2040	40296	4.48264	15.6284	-59.0965	29.5198	3	0
2042	21363	23.3672	3.78393	71.7018	-84.142	3	0
2042	43200	23.2938	3.8454	32.5113	153.391	3	0
2044	13241	14.4833	13.4893	85.0219	-718.77	3	0
2044	31969	14.3745	13.4401	132.688	457.926	3	0
2046	14295	13.5679	3.23495	104.768	149.74	3	0
2046	51581	13.5783	3.17134	15.5075	45.9702	3	0
2049	14366	3.49704	6.76513	131.85	5.44459	3	0
2049	34977	3.56873	6.86272	19.8471	15.6589	3	0
2049	51840	3.63161	6.81264	145.812	-7.16591	3	0
2053	16941	26.1113	4.00499	99.4637	-19.5625	3	0
2053	23663	26.1385	4.0694	28.1157	20.3534	3	0
2053	43575	26.2083	4.08167	42.587	-42.2898	3	0
2054	24000	20.8618	1.1969	24.3784	209.856	3	0
2055	13182	21.2079	2.46987	83.6407	-40.3022	3	0
2055	31278	21.1249	2.58331	109.007	-16.2461	3	0
2056	24860	24.702	4.27997	62.2902	-179.946	3	0
2056	25279	24.7613	4.22524	47.7412	7.50254	3	0
2056	49769	24.7398	4.35429	137.062	127.072	3	0
2056	50651	24.8237	4.25274	159.525	7.4225	3	0
2057	19575	22.8851	3.3709	45.8638	-60.0853	3	0
2057	26646	22.7874	3.33459	47.9675	-24.6403	3	0
2057	39059	22.8178	3.39194	140.059	5.72566	3	0
2059	14054	4.82825	1.33632	29.5857	2.73293	3	0
2059	17677	4.76068	1.35116	126.554	-5.60445	3	0
2063	30634	12.4105	1.11198	93.5107	2.82791	3	0
2066	16139	24.2813	9.57582	34.1368	-8.94433	3	0
2066	45963	24.2341	9.46059	-275.386	100.458	3	0
2067	24132	1.88588	13.4908	-19.8243	164.606	3	0
2067	42367	1.85404	13.433	21.893	-66.8559	3	0
2070	45380	10.8504	3.75724	202.972	-229.927	3	0
2075	25744	1.09244	5.74945	82.7311	32.2981	3	0
2079	33227	13.6298	5.51597	-505.367	130.82	3	0
2080	15029	16.761	9.76641	134.547	-660.917	3	0
2080	20091	16.7332	9.83799	73.5997	614.461	3	0
2080	28422	16.6992	9.72153	191.129	932.8	3	0
2080	49457	16.6492	9.81945	280.667	-470.417	3	0
2081	29997	14.2253	13.4633	-53.2529	1863.12	3	0
2081	31969	14.3033	13.4487	1139.73	16.6717	3	0
2082	17547	15.0157	12.6761	-350.724	4186.98	3	1
2082	20047	15.1096	12.7267	-3169.92	2040	3	1
2082	49787	15.0219	12.804	426.068	113.021	3	0
2084	25789	11.2407	2.40249	33.6555	-460.339	3	0
2085	10508	16.2299	4.6203	80.2163	563.857	3	0
2085	33487	16.2939	4.63402	182.296	-270.373	3	0
2088	44557	2.70358	9.40485	95.4153	-5.2633	3	0
2088	45456	2.59071	9.40571	106.454	15.0428	3	0
2090	17064	8.56146	6.2857	170.195	-250.185	3	0
2090	23591	8.56962	6.4187	238.764	-148.56	3	0
2094	47569	22.2156	6.39636	-23.621	-42.9953	3	0
2097	13926	16.9134	7.734	-61.0757	-317.439	3	0
2097	23728	17.0598	7.76031	69.4953	401.472	3	0
2097	52191	16.9293	7.7952	265.383	-446.547	3	0
2097	52670	17.0032	7.67556	387.982	279.889	3	0
2099	15691	16.557	9.32983	548.141	30.0756	3	0
2100	28063	20.8641	7.65353	-60.1822	-81.4066	3	0
2100	29739	20.9438	7.75748	51.4048	332.001	3	0
2101	10733	17.7824	2.45857	262.357	-17.2957	3	0
2101	48993	17.7046	2.51075	21.6458	-269.163	3	0
2103	39891	8.16672	1.75219	-23.5903	-81.4726	3	0
2103	44119	8.23851	1.75092	43.5497	145.191	3	0
2107	32529	24.5896	9.46448	80.1018	-21.8754	3	0
2108	34252	11.7754	6.2613	169.89	-409.095	3	0
2108	49154	11.7543	6.37741	205.57	-2.17742	3	0
2112	16145	26.8161	5.39655	19.1218	-51.3996	3	0
2112	28762	26.8731	5.37717	-14.8017	96.5262	3	0
2119	11494	9.77814	11.1563	12.1255	-12.6937	3	0
2119	14082	9.79844	11.2164	-6.80453	-260.371	3	0
2119	32156	9.81557	11.1049	191.811	-11.7227	3	0
2124	24392	14.563	6.44581	-184.947	121.293	3	0
2124	36020	14.4725	6.42011	-205.687	-208.274	3	0
2127	20756	16.4913	7.5715	90.6275	-31.7319	3	0
2133	13778	19.2325	11.6352	156.748	-279.522	3	0
2133	17330	19.1165	11.6969	117.6	52.5595	3	0
2133	33226	19.1712	11.7249	-6.29289	127.772	3	0
2133	43540	19.1569	11.5936	-190.986	101.646	3	0
2142	10786	3.89736	10.0559	41.5993	82.7578	3	0
2142	16374	3.99614	10.1314	56.2504	13.6183	3	0
2142	30065	4.03863	10.0493	56.7163	230.174	3	0
2142	46815	3.93473	10.1285	-53.9206	-37.3583	3	0
2143	37350	6.25375	1.75803	138.366	5.27587	3	0
2147	19728	14.9422	12.4073	646.602	-471.557	3	0
2147	45693	15.0462	12.3227	682.202	-32.6166	3	0
2149	10754	16.901	9.42366	201.499	592.713	3	0
2149	18217	16.9581	9.35046	181.599	-197.929	3	0
2152	12178	26.5562	3.8471	44.0339	32.6196	3	0
2153	32745	12.0969	2.53108	-238.412	278.538	3	0
2162	20014	15.1221	12.4905	143.068	-175.936	3	0
2162	31072	15.2408	12.4484	300.199	14.3347	3	0
2167	14130	4.24749	10.0709	50.8764	15.6546	3	0
2167	43419	4.16903	10.0934	-292.793	-21.2154	3	0
2167	49437	4.24144	10.0158	-52.3701	-12.4845	3	0
2168	35693	11.9115	9.01852	251.001	-536.311	3	0
2169	22060	5.54687	3.42384	97.6009	167.694	3	0
2170	45372	1.73925	14.9575	2.7871	38.5652	3	0
2173	22716	23.3319	5.55488	19.8205	195.011	3	0
2173	41282	23.2924	5.49458	47.7754	-147.625	3	0
2175	14629	9.78738	12.917	211.445	724.067	3	0
2178	26314	10.819	8.44444	332.843	19.3725	3	0
2181	40845	26.4906	7.55616	-17.866	-70.3004	3	0
2181	41366	26.5706	7.61146	38.6173	-86.8364	3	0
2182	36172	18.5561	8.78331	-68.628	485.532	3	0
2182	48012	18.52	8.82853	128.618	-601.184	3	0
2184	20686	25.852	6.56803	-75.9062	113.492	3	0
2184	50195	25.9112	6.6773	14.6787	-316.093	3	0
2185	44100	22.742	3.81311	-158.893	-102.424	3	0
2186	13332	17.6723	4.51756	277.18	382.787	3	0
2186	14186	17.6524	4.62686	153.818	-285.436	3	0
2186	39170	17.7691	4.5718	106.32	-340.014	3	0
2186	47536	17.7175	4.64551	202.08	17.3518	3	0
2188	52204	9.23374	4.92555	28.9763	232.97	3	0
2189	23277	13.6484	1.08359	13.4889	46.3967	3	0
2190	24564	16.7747	1.15569	99.344	-32.9093	3	0
2190	39158	16.6801	1.14092	59.1212	-69.3232	3	0
2197	35797	6.6372	6.98289	173.946	207.409	3	0
2197	36388	6.76539	6.97768	16.7744	-88.0771	3	0
[truncated: 44,486 more rows]
