# Supplementary material for: Study on stability analysis of soil nail reinforced slopes under loading based on the discrete element method
Source: PLoS One. 2026 May 26;21(5):e0350163. doi: 10.1371/journal.pone.0350163 (PMC13210361; doi:10.1371/journal.pone.0350163)
Supplement: S1 File — (ZIP) [file pone.0350163.s001.zip › DATA in PFC/1.5_14_5000__balls.txt]

id	x	y	radius	vel_x	vel_y	rotation	disp_x	disp_y	ball_type	ball_stress
6	6.93152	3.87975	0.0663017	7.12128e-07	-1.55041e-06	7.03481e-05	-0.000639323	-0.000763486	0	2856.6
7	24.6992	3.68863	0.0661725	-1.10408e-06	2.74674e-07	-0.00203862	0.00040011	-0.00029193	0	1574.88
12	3.102	12.1014	0.0509531	-5.05515e-07	-1.28617e-06	-0.0092033	-0.000442048	0.000269495	0	91.5443
13	25.4101	9.35971	0.0532987	-2.66517e-06	-8.52608e-07	0.00271607	0.000520458	0.000477776	0	433.957
17	9.91699	4.64491	0.0733272	1.76225e-06	6.64809e-08	0.0133421	-0.000573976	-0.00147955	0	1493.49
19	6.01703	5.23153	0.05695	1.07955e-06	-1.15772e-06	-0.014137	-0.000799108	-0.00086856	0	2133.17
21	10.2287	12.1888	0.0736155	-4.3407e-08	-2.55635e-07	-0.0746051	-0.00138774	-0.00596811	0	310.939
22	18.9436	5.97641	0.0711969	6.91983e-07	-1.31068e-06	-0.00366294	0.00170115	-0.00187714	0	372.597
23	24.3638	1.33189	0.0743081	-1.03453e-07	1.54831e-07	-0.00526104	6.57001e-05	-6.16253e-05	0	1261.88
24	6.06318	9.74061	0.0702117	-8.05556e-07	-1.01601e-06	-0.020296	-0.00129247	-0.00119781	0	1267.76
25	14.8222	8.55891	0.0650594	3.5088e-06	-5.11725e-06	-0.00853027	0.00141899	-0.00524806	0	4597.65
32	25.7569	7.94043	0.0623302	-9.8956e-07	1.7876e-08	-0.0141743	0.000510559	0.000181221	0	600.966
33	22.9225	1.568	0.0611813	3.208e-07	1.47546e-08	-0.0112914	0.00017652	-0.000123023	0	1606.06
35	10.62	10.8648	0.063695	7.24144e-07	2.79696e-07	-0.0452711	-0.00109539	-0.00563988	0	3172.19
36	24.9846	7.43611	0.0704374	3.04099e-07	-3.2347e-07	0.0189717	0.000767879	4.45681e-06	0	1164.9
38	1.7734	14.1965	0.0689745	3.57456e-07	-9.90188e-07	-0.00183916	-8.49321e-05	0.000915867	0	220.381
40	13.1434	6.02555	0.059253	3.93225e-06	-4.89074e-06	0.000441168	0.000196213	-0.00298483	0	962.16
43	12.1089	7.80816	0.0637265	2.43904e-06	-4.13836e-06	-0.0946717	-0.000312375	-0.00424411	0	2346.1
48	5.15572	13.7543	0.0639966	5.72003e-06	-3.30079e-06	-0.0135999	-0.000592565	0.00011867	0	685.651
50	26.5878	1.31101	0.0517331	-5.98964e-07	-2.07417e-07	0.00141378	8.71419e-06	-3.65889e-05	0	1298.59
51	2.65721	4.88781	0.0569854	9.24392e-07	7.03317e-07	0.00946988	-0.000316645	-0.000378525	0	1075.41
54	15.9731	4.49407	0.0651129	1.08409e-06	-9.76265e-07	-0.0111935	0.000720495	-0.00185911	0	3428.17
55	16.5697	6.08658	0.0526254	9.81693e-07	-2.36349e-06	-0.0061845	0.00139618	-0.0026607	0	177.558
56	12.4053	5.51844	0.0661494	2.56999e-06	-3.19424e-06	0.0228682	-0.00022497	-0.00246958	0	2280.6
57	16.8893	12.9671	0.0582426	2.39762e-06	-5.57907e-07	0.111478	0.00300629	-0.00542687	0	7406.15
59	25.9236	3.1469	0.0655528	-2.27653e-06	-8.37633e-07	-0.00451564	0.000177641	-0.000215747	0	1114.65
60	13.6523	9.83059	0.0743989	2.87166e-06	-4.4526e-06	-0.00855743	0.000991669	-0.00659555	0	5803.24
63	15.5661	9.08342	0.0727707	4.16767e-06	-3.43486e-06	-0.0437129	0.00206628	-0.00532827	0	3260.35
66	8.00124	1.56965	0.0646488	3.34984e-07	-1.769e-08	0.0194904	-0.000175832	-0.00019732	0	2273.87
67	5.24731	9.42195	0.0715959	-7.7466e-07	-4.50748e-07	0.00380939	-0.00106993	-0.000839868	0	1147.82
68	12.1246	6.07274	0.0507543	2.74781e-07	-5.19634e-06	-0.0202539	-0.000253292	-0.00278941	0	2144.58
69	10.6209	5.97493	0.0718533	1.12318e-06	-1.06894e-06	0.00565273	-0.00074449	-0.00252441	0	2990.28
70	13.4819	3.93003	0.0749461	2.73541e-06	-2.22892e-06	-0.0108187	3.05084e-05	-0.00142155	0	2809.21
73	15.8612	5.44473	0.064192	2.69913e-06	-2.43918e-06	-0.0385099	0.000865257	-0.00237884	0	1179.88
74	14.5522	12.0051	0.061199	4.64277e-06	-5.8366e-06	-0.0230607	0.00261747	-0.00915075	0	1310.43
76	11.6102	7.56849	0.0540018	2.15963e-06	-2.69851e-06	0.0246046	-0.000571698	-0.00393661	0	2865.12
77	23.6481	2.41681	0.0628765	4.86326e-08	8.76164e-08	0.00885378	0.000368551	-0.000208149	0	1429.4
84	6.35776	15.0581	0.0626555	2.3376e-06	-5.46167e-07	-0.0215191	-0.000236295	-0.000176335	0	469.874
89	23.0972	6.98327	0.0689511	1.0727e-06	-1.39151e-06	0.0140464	0.0013176	-0.000511949	0	1543.72
93	23.1185	9.16608	0.0539827	-1.12331e-06	-3.37545e-06	-0.00855249	0.00143157	-7.79679e-05	0	1934.7
94	21.0509	2.22454	0.0603816	1.89678e-06	8.31393e-09	-0.00493384	0.00048351	-0.00037718	0	1013.77
97	5.32851	12.7042	0.0572822	2.74444e-06	-3.91161e-06	-0.0143961	-0.000835109	-0.000260023	0	1353.26
106	2.2071	5.67647	0.0610708	8.02301e-07	7.91197e-07	0.00587393	-0.000244044	-0.000370668	0	1350.93
107	21.1113	3.40601	0.0530311	1.92511e-06	1.36128e-07	-0.00688244	0.000843061	-0.000643868	0	2708.16
109	5.97294	14.5833	0.0657444	2.87292e-06	-1.91958e-06	-0.0207867	-0.000363132	-8.85512e-05	0	414.674
110	8.76959	8.0323	0.0669978	1.03036e-06	-1.75421e-06	-0.0106633	-0.00129884	-0.00266937	0	2017.12
111	17.8459	10.1911	0.0660148	4.21338e-06	-6.27099e-06	0.0278819	0.00292498	-0.00385373	0	7183.02
112	18.0368	7.84619	0.0692958	3.0142e-06	-6.85383e-06	-0.0141492	0.0022419	-0.00297671	0	2158.22
113	17.5479	4.56006	0.0664494	4.02592e-07	-4.57483e-07	-0.00166858	0.00100312	-0.00168999	0	1457.39
116	3.797	6.03228	0.0724108	-7.98054e-09	-9.62046e-08	-0.00185886	-0.000589756	-0.000510192	0	1040.09
117	12.7597	14.432	0.0528143	4.73711e-06	-3.3896e-06	0.124454	0.00056235	-0.0153427	0	33573.6
123	3.73476	14.4006	0.0732345	3.88597e-06	-1.5284e-06	-0.0193601	-0.000233547	0.000679343	0	344.835
124	11.2075	10.638	0.0520857	1.36829e-06	-1.85022e-06	-0.004213	-0.000734401	-0.00614499	0	599.236
125	2.2722	6.9954	0.0506884	1.53572e-06	6.61921e-08	0.00319037	-0.000301694	-0.000320423	0	1040.03
126	4.8978	7.60107	0.073449	7.37283e-07	-1.95622e-06	-0.00598772	-0.000880082	-0.000697822	0	1921.5
129	13.5426	1.84426	0.0556184	8.77357e-07	-6.48929e-07	0.0182107	1.19653e-05	-0.000355072	0	877.888
130	5.27528	14.7266	0.0635387	5.2145e-06	-1.78241e-06	-0.0232088	-0.00028738	0.00028742	0	345.612
132	7.35455	3.48637	0.0612998	1.20497e-06	-1.84041e-06	0.0115098	-0.000600077	-0.000767785	0	1258.3
135	7.23274	7.45223	0.0671837	1.97988e-07	-2.25115e-06	0.00480917	-0.00122613	-0.00167775	0	1946.45
138	25.7801	9.51734	0.0738569	-2.34277e-06	-4.34261e-08	0.0235207	0.000404338	0.000609961	0	2021.7
139	7.22361	1.69697	0.0508491	1.69119e-07	5.8705e-09	0.00689578	-0.000199168	-0.000230451	0	348.557
140	3.50875	14.809	0.0542148	4.53889e-06	-6.45114e-07	-0.0151494	-0.000135633	0.000779996	0	323.303
144	14.5285	2.1521	0.0719444	1.5075e-06	-1.53946e-06	0.0138559	9.63957e-05	-0.000473804	0	1719.34
146	13.2261	11.9911	0.0729542	4.56963e-06	-4.45458e-06	-0.0242372	0.00141481	-0.0101564	0	1307.97
147	8.88342	13.8524	0.0591766	3.36913e-06	-4.85671e-06	-0.0893057	-0.00115076	-0.00339494	0	2361.16
148	17.8642	2.04518	0.0685789	2.54339e-06	-1.99214e-07	-8.88274e-05	0.000438071	-0.000532784	0	2302.86
149	25.6584	9.72405	0.0702225	-3.99562e-06	1.90104e-07	0.0298691	0.000441956	0.00061924	0	273.201
151	11.4203	4.25921	0.0606199	3.42577e-06	-4.17918e-07	-0.00103257	-0.000403737	-0.0015017	0	2385.36
152	7.86417	3.30409	0.0747382	2.17723e-06	-1.39864e-06	-0.0105645	-0.000575377	-0.000725639	0	1034.2
154	5.82173	15.3732	0.0540798	5.99838e-06	-7.2867e-07	-0.0137634	-0.000112899	0.000172497	0	177.477
156	16.3845	8.06858	0.0594527	5.53771e-06	-1.85772e-06	0.0432572	0.00200563	-0.00399625	0	1952.87
158	20.4836	5.75436	0.056673	4.46314e-07	-1.39277e-06	-0.00652092	0.00148665	-0.00120599	0	2396.36
159	26.4532	8.1665	0.0580336	-4.48919e-09	-2.32658e-06	0.026141	0.00022875	0.000265314	0	1962.03
164	19.2289	1.82691	0.0662468	3.00367e-06	-8.8489e-07	-0.0133779	0.000410221	-0.000294763	0	3181.06
165	8.84839	14.9718	0.0686752	4.23303e-06	-1.44321e-06	-0.0653479	-0.000244983	-0.00280911	0	898.925
166	23.9167	2.38436	0.0612084	-7.28093e-08	4.53934e-07	0.0128147	0.000321885	-0.000219505	0	1708.15
168	25.6813	4.35873	0.0728704	-9.82072e-07	-2.00085e-06	0.00274475	0.00027796	-0.000265874	0	709.814
169	1.19919	11.8628	0.0650754	-4.96382e-07	-1.18646e-06	0.00291256	-4.9262e-05	0.000494446	0	250.904
174	14.9374	15.332	0.0549835	-7.5983e-08	2.57626e-06	0.244076	0.000770797	-0.00982802	0	1865.86
176	8.09032	12.6044	0.0631689	-1.03264e-06	-4.51805e-07	-0.0202823	-0.00155789	-0.0026272	0	1312.13
179	4.71584	5.61738	0.0500627	1.50804e-07	-1.10229e-06	-0.00239425	-0.000690491	-0.000666504	0	1533.55
180	1.94285	1.67018	0.050051	2.54541e-07	3.28359e-07	-0.00290601	-4.13431e-05	-9.87522e-05	0	1139.06
182	13.0519	6.11122	0.0661618	3.98539e-06	-4.78612e-06	0.00871448	0.000139395	-0.00306602	0	878.545
183	3.90542	15.7091	0.0625571	3.55218e-06	-7.62337e-07	-0.0146215	7.07231e-06	0.000832863	0	262.142
184	17.0682	12.2421	0.0654121	4.76463e-06	-1.69874e-06	0.012576	0.0030346	-0.00502816	0	1587.04
185	13.804	8.40677	0.0716066	2.82193e-06	-3.17674e-06	-0.00114946	0.000733572	-0.00522502	0	2915.48
189	23.5536	5.43121	0.0509866	-1.06942e-07	-2.09574e-06	0.000888674	0.00094506	-0.000450164	0	1248.15
192	3.97321	10.6909	0.0714068	-1.01235e-06	-6.95065e-07	-0.00338994	-0.000754888	-0.000156841	0	565.918
193	3.08904	15.3694	0.0615546	1.57309e-06	-1.10924e-06	-0.0126569	-2.45713e-05	0.000935254	0	179.074
194	14.6646	14.0714	0.055082	2.49951e-06	-2.13711e-07	0.0757382	0.00242893	-0.0115999	0	4429.66
198	14.0533	5.62281	0.0582414	3.37564e-06	-2.43037e-06	-0.0211212	0.000374093	-0.00272769	0	4591.19
201	12.1251	5.343	0.0569031	2.37838e-06	-2.26167e-06	0.0255162	-0.00035953	-0.00235624	0	5517.42
204	14.5763	7.87676	0.0697578	3.44379e-06	-1.69855e-06	0.0762455	0.00113173	-0.00453729	0	4633.94
207	10.2599	12.554	0.0595275	-3.33116e-07	-1.74568e-07	-0.267476	-0.0016727	-0.0063554	0	944.981
211	20.4782	3.32308	0.0738337	2.25992e-06	-1.45331e-07	0.00512958	0.000864376	-0.000782655	0	1035.81
213	19.0338	7.97194	0.0544855	2.63287e-06	-6.91509e-06	0.0369896	0.00238112	-0.00223293	0	4588.23
214	26.8173	8.9637	0.0569992	-1.57875e-07	-1.39041e-06	0.012236	9.97787e-05	0.000572138	0	318.805
215	21.7431	8.5681	0.0660345	2.49614e-07	-4.8212e-06	0.0301937	0.00192632	-0.000884032	0	1736.97
221	21.8934	1.94592	0.0539172	1.16653e-06	-6.22081e-07	-0.00623779	0.000351424	-0.000250298	0	3796.01
222	13.6867	11.9058	0.0686692	5.42266e-06	-5.94176e-06	0.036199	0.00190499	-0.00955043	0	3625.01
224	26.3887	1.79013	0.0619406	-1.76533e-06	-6.7425e-07	-0.00311434	4.36366e-05	-9.35166e-05	0	1349.74
225	16.5791	11.7313	0.0542313	4.33592e-06	-2.39899e-06	0.0483829	0.00308426	-0.00560707	0	6456.71
226	11.0648	9.13543	0.0668501	9.90472e-07	-2.00981e-06	-0.00942676	-0.00105493	-0.00485156	0	4130.28
230	3.4722	1.07337	0.0538894	3.10079e-08	1.27985e-08	0.00538751	-1.97269e-05	-1.46334e-05	0	822.696
231	16.4846	1.5565	0.0716493	1.06048e-06	-1.43429e-06	0.00359159	0.000124074	-0.000243947	0	3457.59
232	20.6506	7.96268	0.0732421	9.04353e-07	-4.97774e-06	0.0129123	0.00224632	-0.0014009	0	468.89
233	18.158	13.1398	0.0515218	1.58573e-06	-2.88904e-06	0.0714384	0.00254169	-0.0032921	0	1310.62
237	20.4937	2.3123	0.0568839	2.30206e-06	-4.02981e-08	-0.025811	0.000498724	-0.000333339	0	3210.12
238	12.4561	10.1369	0.0522518	9.9375e-07	-3.90391e-06	0.0702232	5.97199e-05	-0.00664082	0	1420.89
245	7.51849	3.33204	0.0743509	1.35537e-06	-1.88952e-06	0.00933863	-0.00054658	-0.000703179	0	1359.72
246	12.5747	4.88259	0.0579262	4.00683e-06	-1.5701e-06	-0.00758348	-0.000152218	-0.00218321	0	561.495
247	14.3973	7.69687	0.0744534	1.71793e-06	-1.02642e-06	-0.0240411	0.000940802	-0.00439222	0	5719.78
249	23.2583	6.15858	0.056453	8.32535e-07	-2.44781e-06	-0.00896209	0.00111209	-0.000524998	0	1354.86
251	14.1787	15.1324	0.0670332	2.80628e-06	1.90775e-06	0.14436	0.00199986	-0.0139543	0	7883.22
254	8.97864	8.35919	0.0676596	5.80749e-07	-1.39315e-06	-0.0735656	-0.00143654	-0.00287862	0	1697.78
259	4.26189	4.91849	0.0518508	-3.17911e-08	-2.13251e-08	-0.00591383	-0.000569404	-0.000492478	0	2531.47
265	20.845	6.85196	0.0744524	8.76047e-08	-4.23461e-06	-0.00172848	0.0018231	-0.00134183	0	2050.58
268	7.0331	5.41126	0.0659841	1.48915e-06	-1.7276e-06	0.00221249	-0.000905929	-0.0011342	0	1460.23
270	17.9361	6.54565	0.0722776	1.67456e-06	-4.02319e-06	-0.0622231	0.00178935	-0.00246025	0	3782.32
271	7.29874	6.06095	0.0599637	2.91007e-07	-1.22253e-06	-0.0147584	-0.00105855	-0.00137052	0	1374.63
273	22.8228	8.04235	0.063691	3.35271e-07	-3.23643e-06	-0.00575913	0.00149132	-0.000458913	0	687.243
277	2.35282	13.3476	0.0580283	7.08285e-08	-3.72294e-07	-0.000211313	-0.000202934	0.000722387	0	229.285
280	13.6866	9.10863	0.0734476	1.61626e-06	-3.5037e-06	0.00793742	0.000838493	-0.00577271	0	2323.15
282	12.1257	12.4674	0.054446	2.73857e-06	-4.72176e-07	0.0676894	-0.00036036	-0.00928466	0	7446.05
284	12.6734	5.89822	0.0564164	3.55277e-06	-5.34009e-06	-0.0439714	-0.000159184	-0.00272992	0	3168
286	20.0226	3.42416	0.0677922	2.18344e-06	-2.03175e-07	-0.000434989	0.000892928	-0.000777959	0	866.139
288	11.7378	7.85818	0.0547113	1.58432e-06	-3.11023e-06	-0.024174	-0.000516782	-0.00420164	0	4718.07
289	14.8597	15.2298	0.0731574	-1.67665e-08	2.95502e-06	0.143094	0.00101852	-0.0104808	0	4771.29
290	26.706	4.94636	0.0655788	-2.26861e-07	-2.13266e-06	-0.000231974	6.6926e-05	-0.000217782	0	1759.49
293	2.84562	15.1423	0.0677	-2.23697e-06	-2.37196e-06	-0.00829854	-6.21135e-05	0.000939916	0	420.842
295	3.71583	10.8219	0.0683585	-1.19927e-06	-6.12802e-07	-0.0190393	-0.000741309	-0.000109909	0	285.745
298	14.7034	14.5727	0.0720911	1.92487e-06	1.08733e-06	0.106444	0.00133448	-0.0115736	0	6871.89
300	5.89257	5.57106	0.0512414	1.64371e-06	-1.25788e-06	0.00362987	-0.00081796	-0.000888093	0	1797.97
301	17.2098	8.10489	0.0575657	3.85699e-06	-4.45972e-06	-0.00543701	0.00222349	-0.00344021	0	3265
304	25.2699	4.24203	0.0742154	-1.6408e-06	-2.64453e-07	-0.00136299	0.000342692	-0.000298414	0	468.397
305	1.97048	13.7821	0.0640556	1.06871e-07	-9.74222e-07	0.00145204	-0.000125884	0.000812882	0	264.932
306	22.2601	6.81218	0.0674183	3.06538e-07	-5.10332e-06	-0.00352466	0.00148558	-0.000719372	0	1234.72
310	11.0803	5.8974	0.0656974	5.76759e-07	-2.11617e-06	-0.020195	-0.000579452	-0.00252052	0	5091.49
312	19.1162	8.60225	0.0507272	2.93555e-06	-7.79383e-06	-0.0133871	0.00260532	-0.00251735	0	4997.13
313	18.2027	1.94902	0.0586009	3.09212e-06	-2.5242e-07	0.00708353	0.000407653	-0.000417693	0	3069.66
315	6.3552	2.39781	0.0668322	9.27261e-07	-1.50299e-09	0.0212834	-0.00035325	-0.000310604	0	834.194
319	4.12779	8.57368	0.0736573	-2.55253e-07	-5.17236e-07	0.0204198	-0.000784569	-0.00048004	0	1568.51
327	3.83322	15.6062	0.0632286	2.31833e-06	-2.52324e-06	-0.0113307	-8.51732e-06	0.000837574	0	227.478
328	18.2373	11.5927	0.0696034	4.14481e-06	-5.35665e-06	0.0713181	0.00293716	-0.00347064	0	1005.59
330	1.21976	14.9024	0.0605822	5.34222e-07	-4.04206e-07	-0.00111668	-3.2672e-05	0.00104184	0	211.609
332	1.48533	14.7243	0.0564883	6.40223e-07	-8.08853e-07	0.000452674	-4.73821e-05	0.00100449	0	252.887
336	25.4621	8.39752	0.0502189	-7.29529e-07	-7.33062e-07	0.00745231	0.000552478	0.000252348	0	2807.17
338	26.464	7.69465	0.0515005	-4.79248e-07	-2.86721e-06	-0.00227225	0.000177908	0.000159333	0	2135.45
339	23.6745	4.35315	0.0732215	3.46003e-07	-1.00784e-06	-0.00327693	0.000726533	-0.000413523	0	1432.27
341	26.477	3.41579	0.0654933	-8.30321e-07	-3.06917e-06	0.000547398	7.56755e-05	-0.000192942	0	1280.98
342	26.3378	5.5969	0.0571704	1.20826e-07	-2.56641e-06	0.00234707	0.000204031	-0.00017748	0	1606.69
348	5.38609	13.0577	0.0659875	4.16044e-06	-4.41174e-06	-0.0363927	-0.000784746	-0.000164159	0	688.639
350	8.59015	8.29341	0.0516838	6.40786e-07	-2.73354e-06	-0.00707797	-0.00140559	-0.00273837	0	4617.42
354	24.6081	2.62049	0.0666467	-1.56836e-06	5.99914e-07	-0.00902233	0.000314819	-0.000248263	0	603.036
355	13.3473	12.4039	0.0748768	4.31296e-06	-3.7969e-06	0.0488289	0.00141069	-0.0104665	0	3138.19
358	26.4745	9.14685	0.0682527	-3.21122e-07	-6.58038e-07	-0.00761125	0.000206555	0.000561739	0	711.257
359	13.8761	5.03881	0.0661344	3.02717e-06	-4.9516e-06	0.0491222	0.000235359	-0.00237702	0	3940.42
362	5.95715	10.0806	0.0740584	-9.52747e-07	-1.17256e-06	-0.0117807	-0.00124114	-0.00112158	0	2024.62
363	14.7807	13.1546	0.0548778	1.53524e-06	-3.21426e-06	-0.062423	0.00279357	-0.00991766	0	7850
366	26.678	5.17942	0.0620491	-9.05115e-08	-1.86277e-06	0.00187064	7.55129e-05	-0.000225071	0	1720.82
368	5.36768	7.77021	0.0683189	1.61798e-05	-2.15043e-06	0.00486834	-0.000950909	-0.000974848	0	459
370	10.4824	14.8351	0.0502697	4.124e-06	-3.05371e-06	-0.0830189	-0.000705085	-0.00631448	0	2033.96
373	10.0467	5.42039	0.0746167	1.46624e-06	-1.22913e-06	0.0379172	-0.000857141	-0.00198911	0	2662.37
374	4.65373	1.55557	0.0681705	1.11857e-07	2.98743e-07	0.0140953	-0.000103102	-9.28188e-05	0	514.697
375	2.90239	3.71635	0.0650516	8.841e-07	1.56917e-08	0.0028203	-0.000236112	-0.000329351	0	850.06
376	10.8868	2.97618	0.0744426	2.97557e-06	2.61213e-07	0.0229285	-0.000251467	-0.000919713	0	3840.94
383	7.88865	8.26344	0.0566434	2.94373e-07	-2.3962e-06	-0.0411023	-0.00138541	-0.00219285	0	1760.3
384	7.09448	9.05296	0.064401	8.51819e-08	-2.15381e-06	0.0033376	-0.00138173	-0.00180854	0	2938.36
388	21.7232	9.48315	0.0697648	1.69253e-06	-3.70175e-06	0.0124058	0.00202854	-0.000784364	0	1796.42
395	4.95738	9.35089	0.067038	-1.24841e-06	-9.3596e-07	-0.0061003	-0.000949738	-0.000712737	0	1946.01
400	19.3432	9.07854	0.0552619	3.8804e-06	-8.34184e-06	0.0556896	0.00265315	-0.00231225	0	1909.99
403	26.7389	7.15466	0.0706882	-3.38674e-07	-3.09e-06	0.0072372	6.39992e-05	8.29287e-05	0	1709.16
406	3.33713	10.8359	0.0665292	-8.71563e-07	-6.15632e-07	-0.00359016	-0.000559704	-7.53401e-06	0	739.744
407	5.07981	7.3264	0.0659139	1.0035e-06	-3.24865e-06	-0.00973041	-0.000908211	-0.000786773	0	1665.36
408	3.40882	1.76988	0.0708068	1.0567e-07	-1.42474e-08	0.00415659	-0.000103689	-0.000117237	0	731.532
409	6.53443	8.44138	0.0738786	-2.83155e-07	-1.27144e-06	-0.0146188	-0.0012858	-0.00144011	0	1539.28
410	13.2178	8.11568	0.0540482	4.38952e-06	-3.3508e-06	-0.0453404	0.000333028	-0.00471048	0	3185.1
413	23.2314	1.92224	0.0680833	4.69089e-07	1.20115e-07	-0.00656093	0.000251891	-0.000113994	0	224.473
416	4.2518	6.01326	0.0649273	1.07237e-07	-1.96317e-07	0.00684696	-0.000617363	-0.000556662	0	944.646
421	24.8838	1.52895	0.0636026	-8.17814e-07	2.34545e-07	-0.0102512	9.88506e-05	-8.61957e-05	0	1264.53
423	12.8725	4.54558	0.0538369	3.58044e-06	-1.75713e-06	0.013964	-0.000173046	-0.00194383	0	2579.55
425	17.7172	7.71025	0.0635653	3.22816e-06	-6.44794e-06	0.0455148	0.00218488	-0.00303503	0	5038.76
426	10.35	7.54373	0.052616	1.10603e-06	-1.72703e-07	-0.0432759	-0.000907195	-0.00323726	0	808.06
428	8.32771	5.78297	0.0518119	8.1537e-07	-1.14368e-06	-0.00116872	-0.000982874	-0.00174647	0	2762.35
431	21.8398	5.81489	0.0590341	4.73237e-07	-2.03549e-06	-0.00568213	0.00138913	-0.000831614	0	2037.15
434	25.7576	5.21301	0.0574064	-1.23603e-07	-3.00987e-06	-0.0156232	0.000338685	-0.000234924	0	2142.28
436	18.038	9.8333	0.0665746	3.82876e-06	-6.46147e-06	0.0486107	0.00310534	-0.00364327	0	3250.44
437	14.6012	13.3916	0.0621401	9.27634e-07	-2.5756e-06	0.10509	0.00301643	-0.0110769	0	5076.21
440	17.018	6.69766	0.073674	1.70187e-06	-4.41928e-06	-0.00178784	0.00171311	-0.00291222	0	2686.52
442	8.30119	11.555	0.073583	1.56402e-06	-2.24672e-06	-0.0343674	-0.00161423	-0.00303606	0	2835.62
443	5.71514	10.0344	0.0607451	-1.10343e-06	-9.90953e-07	-0.0195108	-0.00119353	-0.000991762	0	2340.95
444	16.59	10.6058	0.0708922	4.42612e-06	-3.4944e-06	0.017142	0.0033355	-0.00525847	0	4645.47
445	1.98821	15.7236	0.0627039	2.45304e-06	-9.62856e-07	-0.00316997	3.93637e-05	0.00112916	0	244.67
449	22.1717	3.71258	0.0625854	2.04671e-06	4.74894e-07	0.00866451	0.000778304	-0.000571895	0	1113.48
451	5.15294	3.47071	0.0541923	8.39649e-07	-1.2691e-07	-0.00692652	-0.000500772	-0.000447784	0	1291.86
452	12.9269	5.38103	0.0685271	3.98397e-06	-3.86771e-06	-0.021975	-0.00015207	-0.00239689	0	2593.74
453	15.6296	13.3219	0.0664688	1.66711e-06	-1.62754e-06	0.0554876	0.00312972	-0.00831215	0	4953.44
454	11.9995	12.8622	0.064013	5.16325e-07	-4.57677e-06	0.0576786	-0.000259802	-0.00978267	0	5597.73
455	8.2026	12.3658	0.0670414	-2.29279e-06	-1.26793e-06	-0.072167	-0.00160955	-0.00273312	0	2543.2
457	19.9035	7.68179	0.0674014	7.53795e-07	-5.80071e-06	0.00139415	0.00226059	-0.00170439	0	3093.58
459	1.26318	3.62518	0.0720698	1.83105e-07	3.63455e-07	0.00569939	-4.41225e-05	-0.000256924	0	768.181
460	19.4446	12.0318	0.066915	4.34282e-06	-6.02731e-06	0.0559161	0.00244764	-0.00214823	3	1585.36
461	13.5518	15.5304	0.0554754	2.55265e-06	-8.57862e-07	0.0995556	0.00120068	-0.0190984	0	34004.1
465	9.68742	7.40107	0.0749948	9.06726e-07	-6.57601e-07	-0.0344813	-0.00108835	-0.00296036	0	1498.66
468	7.91021	11.716	0.0605431	1.53974e-06	-3.10646e-06	-0.0480318	-0.00157163	-0.00260146	0	628.842
470	3.68866	6.26144	0.0523271	-3.3923e-08	-1.22529e-07	0.00364536	-0.0005599	-0.000490916	0	2088.06
472	2.23202	1.46513	0.071164	2.03426e-07	1.90754e-07	0.00794625	-4.13392e-05	-8.34054e-05	0	694.205
473	4.93264	5.39572	0.0526372	1.70338e-07	-1.18168e-06	-0.0107314	-0.000713156	-0.000708287	0	1596.49
474	25.8455	1.11578	0.0640883	-4.12644e-07	3.97312e-08	-0.0057732	2.12796e-05	-6.94836e-06	0	186.142
480	8.83927	4.11921	0.0694584	1.87025e-06	-2.32544e-08	0.0111351	-0.000664871	-0.0011893	0	1618.43
483	23.1574	5.83051	0.0664931	4.63077e-07	-2.45892e-06	-0.00268548	0.00108683	-0.000530318	0	1837.42
486	8.54412	15.1998	0.0627767	3.01056e-06	-2.72349e-06	-0.0682713	-8.31804e-05	-0.00220022	0	1084.56
488	23.5864	5.75075	0.0573331	-4.53442e-08	-2.4655e-06	-0.00160792	0.000974104	-0.000455553	0	2173.61
489	16.7072	7.93755	0.0578933	5.56827e-06	-3.01838e-06	0.0189418	0.00202972	-0.00386161	0	6074.79
491	25.2641	5.44081	0.0663825	-6.65665e-08	-3.36873e-06	0.000814164	0.000491593	-0.000280397	0	2155.63
496	14.3691	12.4671	0.0533871	3.01913e-06	-4.37923e-06	0.0655533	0.00314522	-0.0099412	0	8842.89
499	18.7707	1.56245	0.0702159	2.12496e-06	-1.09171e-06	-0.00573022	0.000238495	-0.000250584	0	2159.25
507	25.0762	1.86606	0.052702	-1.36475e-06	2.97095e-07	-0.00602125	0.000117639	-0.000128917	0	1877.49
512	17.9368	13.9898	0.0508849	2.81675e-06	-1.29846e-06	0.0521621	0.0020035	-0.00340369	0	1732.62
517	25.5078	7.5042	0.0578825	-7.09065e-07	-1.37579e-07	0.00760186	0.000607481	6.50373e-05	0	413.826
522	23.5883	1.35233	0.0605552	1.4375e-07	-1.7503e-09	-0.0108795	7.72097e-05	-5.19486e-05	0	1160.35
523	8.83802	1.08486	0.0585388	-1.38897e-08	-1.4634e-07	-0.00423894	1.09279e-05	-8.14054e-05	0	411.043
524	19.1798	3.80929	0.0588156	2.09245e-06	-4.12636e-07	0.00996172	0.00102607	-0.00104745	0	2533.32
525	15.3625	3.26876	0.0660034	1.7109e-06	-1.8948e-06	0.0191509	0.00043998	-0.00112912	0	3900.27
527	8.55777	3.9978	0.0564019	1.84172e-06	-1.98239e-07	-0.0158346	-0.000669868	-0.0011159	0	874.169
530	20.703	6.80816	0.0741585	2.54639e-07	-3.86857e-06	0.00111177	0.00183929	-0.00136589	0	2290.43
532	9.99908	9.94389	0.0624988	6.43449e-07	-1.94112e-06	0.00304893	-0.00132483	-0.00449081	0	3347.03
539	11.1116	4.93153	0.0728112	1.57625e-06	-1.7088e-06	-0.0063693	-0.000520036	-0.00199656	0	6304.98
540	4.63398	14.2382	0.061307	5.41817e-06	-2.09981e-06	-0.0168362	-0.000370394	0.000423397	0	381.658
541	7.96424	13.9219	0.0589606	-7.67083e-08	-6.29526e-06	-0.0999326	-0.000947424	-0.00204493	0	1047.83
544	3.30862	9.8792	0.0598369	-2.77756e-07	-1.05956e-06	-0.020771	-0.000610708	-0.000207389	0	1603.92
545	12.2319	15.4576	0.0720506	6.6283e-06	-8.38974e-06	0.134431	-0.00146155	-0.0153546	0	387.229
546	11.9441	12.042	0.0701651	4.32072e-06	-3.60491e-06	-0.0223346	-0.00034447	-0.0086157	0	6696.9
547	15.9295	7.49509	0.0581319	4.78815e-06	-1.56782e-06	-0.0286914	0.0017978	-0.00386188	0	578.869
548	4.82901	8.93006	0.0531474	-8.95655e-07	-4.21307e-07	-0.0117325	-0.000916441	-0.000700276	0	2926.87
550	20.5893	6.37221	0.0700979	7.6367e-07	-2.55951e-06	-0.0298797	0.00180577	-0.00129333	0	1894.28
552	2.54171	14.2894	0.0543431	2.03846e-06	-5.73362e-07	-0.0108211	-0.000164536	0.000850862	0	323.091
557	20.5414	4.7307	0.0743363	-2.83181e-07	-7.68961e-08	0.00875793	0.00128283	-0.000986169	0	2348.46
559	6.96362	6.03965	0.050317	4.55197e-07	-1.53704e-06	0.000375891	-0.0010665	-0.00131844	0	2492.53
560	15.4742	13.3061	0.0748306	2.15375e-06	-2.00729e-06	-0.0212689	0.00307831	-0.00860859	0	4761.51
563	16.1403	7.16379	0.0688686	1.00904e-06	-1.58998e-06	0.0100618	0.00170111	-0.00343134	0	5534.23
565	11.2761	15.9241	0.0677077	8.09326e-06	-1.61328e-05	-0.210091	0.00109971	-0.00824008	0	664.954
566	5.35327	4.21297	0.0615532	1.25728e-08	-5.02202e-07	0.0297132	-0.000596928	-0.000604937	0	2139.55
567	7.82227	8.3602	0.0606749	5.22979e-07	-2.87023e-06	-0.0171164	-0.00137864	-0.00212591	0	371.146
570	23.7998	2.76148	0.0505607	-1.59389e-07	2.07257e-07	-0.00559076	0.00041713	-0.000287252	0	1860.33
574	15.0428	6.70825	0.0505279	1.2183e-06	-1.20405e-06	0.0451769	0.00101595	-0.00326946	0	3701.69
577	24.4863	1.67687	0.0527173	-2.65652e-07	3.32868e-07	-0.00450926	0.000165524	-0.000119361	0	390.608
582	20.7746	6.57841	0.0721215	3.27269e-07	-3.65073e-06	-0.00603823	0.00178576	-0.00131428	0	2982.48
585	15.6669	1.88552	0.0589638	1.55103e-06	-1.80818e-06	-0.00252839	0.000121121	-0.00041259	0	3642.63
587	14.8636	4.49161	0.0524154	2.2532e-07	-9.74866e-07	0.0281189	0.000628498	-0.00189611	0	4601.91
588	16.3975	12.4925	0.0617713	3.66172e-06	-2.37992e-06	0.0292598	0.00318541	-0.00622848	0	5927.27
592	12.5393	11.3106	0.0748549	1.98318e-06	-3.42695e-06	-0.0332451	0.000269336	-0.008225	0	1695.93
598	12.3714	15.3891	0.0615193	6.52133e-06	-5.75094e-06	-0.198152	-0.00107243	-0.0167977	0	19552.1
599	11.5501	2.89366	0.0683366	3.21688e-06	-3.37645e-08	0.0116078	-0.000169646	-0.000908417	0	367.039
600	7.67424	10.2203	0.050801	6.81272e-08	-5.43475e-06	-0.0231489	-0.00145885	-0.00233246	0	3380.94
607	25.9587	8.7813	0.0736031	-7.02528e-07	-6.24488e-07	0.0253672	0.000405773	0.000443506	0	899.699
610	6.27104	11.4416	0.0659058	3.06928e-07	-3.87649e-06	-0.0443244	-0.00128997	-0.00109887	0	2115.13
611	11.4056	4.38638	0.0674922	3.28242e-06	-3.10413e-07	-0.00147999	-0.000410962	-0.0015368	0	2212.66
613	8.83486	5.90385	0.0680411	1.58447e-06	-9.98994e-07	0.0152881	-0.000979693	-0.00190542	0	1486.61
616	6.52683	6.21447	0.0606374	2.91214e-07	-3.10983e-06	-0.0225367	-0.00100603	-0.00114672	0	1304.72
618	7.3069	1.92198	0.0502334	3.84478e-07	-6.22961e-08	0.00707068	-0.000233645	-0.000231538	0	869.599
620	21.003	9.65342	0.0522163	1.55109e-06	-4.99268e-06	0.0416851	0.00223464	-0.00107428	0	1641.97
624	10.4078	7.72397	0.0607039	1.09332e-06	-8.92821e-08	-0.00343444	-0.000930487	-0.00337329	0	4073.71
625	4.97224	10.1151	0.0695933	-1.50661e-06	-1.27907e-06	-0.0331471	-0.000981714	-0.000568487	0	1756.61
626	12.5736	3.56656	0.0634161	2.99374e-06	-1.29897e-06	0.0181049	-0.000117929	-0.00133347	0	1068.54
627	7.18381	1.59612	0.0567775	6.68626e-08	-1.18943e-08	-0.000285292	-0.000154414	-0.000140811	0	1090.7
632	7.14448	15.3113	0.0594225	2.71729e-06	-1.92088e-07	-0.0350957	-0.000117655	-0.000658493	0	340.376
633	14.665	3.28362	0.061966	3.53055e-06	-2.49619e-06	-0.0109923	0.000210061	-0.00110172	0	2575.8
636	8.2315	9.89073	0.0639263	1.64396e-07	-4.85368e-06	-0.0223806	-0.00143967	-0.00277441	0	3544.68
639	18.1301	3.75756	0.0701593	2.60365e-06	2.96397e-08	-0.036777	0.000995846	-0.00116919	0	5186.88
642	2.8478	9.04733	0.0675386	3.2156e-07	-1.03944e-06	-0.0109651	-0.000469879	-0.000244594	0	1315.07
645	20.9408	6.20332	0.0608616	8.67779e-07	-3.11646e-06	0.00580921	0.00164003	-0.00118011	0	2785.36
647	2.65279	15.2322	0.055016	2.07018e-06	-2.16266e-07	-0.0063752	-4.05867e-05	0.000976573	0	271.47
648	20.8523	2.5275	0.0645715	2.50487e-06	1.78993e-07	-0.00970087	0.000563828	-0.000389837	0	1532.67
651	16.171	9.13448	0.0662388	4.2554e-06	-2.86656e-06	0.0359553	0.0024285	-0.0047409	0	2013.74
652	11.8755	6.11797	0.0591497	-7.58596e-08	-4.01758e-06	-0.0172695	-0.000371703	-0.00287232	0	3661.6
654	23.1194	5.6838	0.051725	3.73612e-07	-2.32897e-06	-0.0139325	0.0010639	-0.000544672	0	3152.25
655	15.2039	3.28853	0.0570951	2.29179e-06	-1.93949e-06	0.0149546	0.000313282	-0.00113349	0	4028
656	16.4355	12.1559	0.073641	3.5003e-06	-2.8048e-06	0.0122607	0.00315571	-0.00605454	0	3756.12
665	1.25051	4.2703	0.07174	1.83656e-07	3.51403e-07	0.0020288	-9.11581e-05	-0.000297257	0	465.466
667	8.73801	3.61168	0.0514877	1.75026e-06	-6.36408e-08	0.0131433	-0.000589942	-0.00105137	0	2691.97
668	2.59644	14.7391	0.0613802	3.16771e-06	2.40051e-08	-0.00748853	-0.000100161	0.000909964	0	206.345
671	12.0008	6.33512	0.0556775	5.23048e-07	-3.8473e-06	-0.0726609	-0.000305467	-0.00301999	0	2695.73
678	14.0361	13.7075	0.0744261	2.39206e-06	-2.21384e-06	0.180832	0.00237975	-0.0128165	0	3704.84
679	20.2174	8.81985	0.0555366	4.1209e-06	-6.93212e-06	0.00143331	0.002414	-0.00169643	0	1198.82
680	12.8267	13.7871	0.0599959	2.20237e-06	-5.06788e-06	-0.0829782	0.00175835	-0.0134524	0	10732.3
683	11.6395	15.9013	0.0742025	5.62724e-06	-1.54521e-05	-0.162962	0.000774183	-0.00957467	0	2515.82
685	18.651	1.5712	0.0501048	1.93878e-06	-1.08534e-06	-0.00527847	0.000269792	-0.000208627	0	4100.26
690	16.0607	12.2247	0.0640833	4.01948e-06	-3.46295e-06	0.0961747	0.00303955	-0.00679496	0	1007.81
692	4.39296	5.55113	0.0590312	4.39842e-08	-5.08101e-07	0.00819822	-0.000633768	-0.000582581	0	1452.11
694	5.62704	7.9891	0.0621857	4.75814e-09	-3.6388e-07	-0.00950257	-0.00105193	-0.00106348	0	1227.72
697	9.68472	4.0723	0.0734195	2.215e-06	6.25814e-07	-0.00140458	-0.000599664	-0.00128935	0	2783.57
698	12.898	5.0109	0.0696895	4.418e-06	-2.50701e-06	-0.00451741	-0.000180244	-0.00220739	0	2461.96
702	4.27367	14.3736	0.0521242	5.30232e-06	-1.79596e-06	-0.0119092	-0.000288604	0.00055442	0	322.665
703	8.19526	2.40529	0.070854	1.32808e-06	-1.14049e-06	0.00180543	-0.000405176	-0.000463863	0	2456.06
707	26.8851	4.82594	0.0602173	-9.0972e-08	-1.85433e-06	-8.25404e-05	2.89657e-05	-0.000209053	0	1116.46
711	12.5963	7.8713	0.053742	4.09073e-06	-5.5663e-06	-0.0557415	-5.26067e-05	-0.0044173	0	4994.55
713	25.1746	1.92092	0.060026	-1.41995e-06	2.84064e-07	-0.00478785	0.00010898	-0.000130672	0	1055.05
714	24.2797	8.47153	0.0520093	1.214e-06	-4.23253e-06	-0.0197474	0.00100067	6.93163e-05	0	2803.21
715	3.75861	5.89302	0.0721444	5.67757e-09	-9.85372e-08	0.00124875	-0.000564821	-0.000503263	0	1949.41
721	21.9302	3.01813	0.0665844	1.95373e-06	9.5764e-07	0.00324234	0.000691299	-0.000525592	0	323.674
724	10.4239	3.35037	0.0566134	2.94188e-06	3.21925e-07	0.00950886	-0.000401025	-0.00107968	0	1527.13
726	11.0061	7.70563	0.0678767	1.40828e-06	-1.27241e-06	-0.0213429	-0.000720154	-0.00372963	0	3337.93
728	22.7657	5.18901	0.0665394	-3.89982e-08	-1.92803e-06	0.00938316	0.0010223	-0.000597944	0	2754.46
729	5.41094	1.42383	0.0740347	1.12995e-07	2.25451e-07	0.00912657	-6.24107e-05	-6.72777e-05	0	912.598
731	22.4488	6.1606	0.0582903	7.01329e-07	-3.49322e-06	0.0314362	0.00132751	-0.000702851	0	1858.42
732	4.45018	4.17167	0.0652063	3.84912e-07	1.35974e-07	0.00667082	-0.000498582	-0.000439452	0	719.364
733	2.09104	3.68734	0.073878	6.53128e-07	-6.41432e-09	0.0006919	-0.000161273	-0.000279205	0	1344.64
743	16.4647	9.63755	0.0640414	3.34956e-06	-3.13572e-06	0.045537	0.00272475	-0.00496389	0	6213.6
745	5.33573	2.4728	0.0557049	1.10324e-06	4.32667e-07	0.014037	-0.000342799	-0.000307905	0	654.191
748	18.209	9.09365	0.0579331	3.93801e-06	-7.32201e-06	0.121059	0.0028803	-0.00323503	0	4846.25
751	23.9637	6.09583	0.053261	7.72305e-08	-1.20602e-06	-0.0162131	0.000908279	-0.000402543	0	1308.11
754	14.3934	14.279	0.0659321	2.62483e-06	-5.34901e-07	0.141193	0.00195955	-0.0124775	1	40511.2
756	11.5169	6.4273	0.0580577	3.08628e-07	-2.52104e-06	-0.0403188	-0.000402059	-0.00293886	0	2388.26
758	15.5164	2.88936	0.069552	1.88033e-06	-1.81496e-06	-0.0156768	0.000345742	-0.000927086	0	2415.66
759	5.05681	1.44537	0.0610039	1.22626e-07	1.92702e-07	0.0147252	-0.000107736	-8.31171e-05	0	2153.52
760	14.2713	11.7219	0.0557999	5.49359e-06	-5.56273e-06	-0.0300408	0.00227354	-0.00902301	0	7721.3
762	16.7183	1.25382	0.0716476	4.72708e-07	-6.799e-07	0.00256645	9.16531e-05	-0.000113196	0	1773.7
763	6.02822	4.86316	0.0659921	8.97251e-07	-1.47542e-06	-0.00451697	-0.000736391	-0.000829121	0	2825.19
765	17.3612	3.04673	0.0600962	2.59194e-06	-7.70463e-07	0.0135219	0.000577902	-0.000942567	0	3636.63
767	15.748	6.33802	0.0593063	3.9864e-06	-2.92944e-06	-0.0158289	0.00123263	-0.00294615	0	5615.51
768	24.2395	1.5452	0.070205	-8.45843e-08	1.65041e-07	-0.0181463	0.000119036	-8.22731e-05	0	1097.77
770	8.17233	14.3744	0.0596184	5.12128e-06	-6.86886e-06	-0.0512553	-0.000707072	-0.00212351	0	362.889
776	7.27023	4.14453	0.0669048	1.84464e-06	-1.56153e-06	0.00808744	-0.000710779	-0.000818264	0	261.19
778	11.2698	10.1208	0.0555536	1.83787e-06	-3.11545e-06	0.0161925	-0.000793754	-0.00596995	0	1248.78
782	15.9851	7.33752	0.0601232	2.25066e-06	-5.47817e-07	-0.0378594	0.00155407	-0.00370107	0	2312.42
784	9.32212	8.45062	0.0504376	6.149e-07	-1.287e-06	-0.000764516	-0.00133817	-0.00316049	0	2823.62
791	15.9058	14.9753	0.0590755	1.39448e-06	2.7572e-06	0.0250422	0.000524214	-0.0072889	0	4640.02
792	5.96895	3.49112	0.0737045	3.84148e-07	-1.81743e-07	0.00116445	-0.00051841	-0.000524445	0	1194.98
794	10.2034	14.1267	0.0588257	3.92014e-06	-2.87078e-06	-0.060527	-0.00114114	-0.00598263	0	4506.11
795	2.74602	5.48635	0.067232	1.41065e-06	1.2314e-06	-0.00369299	-0.000334301	-0.000410228	0	1902.49
797	26.3965	3.51661	0.0636889	-1.27955e-06	-2.78814e-06	-0.00299505	9.65142e-05	-0.000197159	0	2078.23
802	26.8862	5.17851	0.0645945	-3.98657e-08	-1.56284e-06	0.00587714	3.55289e-05	-0.000200157	0	1292.5
803	16.5875	9.60217	0.0638442	3.35151e-06	-3.38103e-06	0.0568408	0.00277202	-0.0047545	0	1038.19
804	24.9253	7.9968	0.0679596	-1.12313e-06	-1.72368e-06	0.0166189	0.000838848	0.000105548	0	869.178
807	2.68082	5.86711	0.0526539	1.37729e-06	1.00108e-06	-0.00343068	-0.000314482	-0.000402522	0	580.13
811	5.15748	13.8839	0.0656718	5.8978e-06	-2.98855e-06	-0.028202	-0.000542896	0.000141805	0	327.96
813	5.55043	2.45707	0.0643101	9.78259e-07	1.3586e-07	0.00918621	-0.000352716	-0.000351676	0	1423.4
815	4.77473	8.35754	0.0594729	-4.20778e-07	-4.12499e-07	-0.004811	-0.000896171	-0.000697617	0	385.328
816	13.5121	6.14094	0.0673582	3.75768e-06	-4.36827e-06	0.00402366	0.000439209	-0.00318399	0	3304.3
820	13.7734	15.7962	0.0654669	-3.47476e-06	2.64934e-07	0.39714	0.000445056	-0.0183554	0	22463.2
821	20.2864	9.98968	0.0578805	4.02705e-06	-6.39016e-06	0.0066735	0.0025661	-0.00160789	0	1150.64
823	5.55257	12.7494	0.0526342	2.08398e-06	-4.39682e-06	-0.0222038	-0.000873019	-0.000357964	0	1772.07
828	21.677	2.62879	0.0704305	1.48908e-06	4.07971e-09	-0.0244219	0.000554475	-0.000441082	0	2747.1
829	10.5116	2.10324	0.0598005	1.11332e-06	-3.46319e-07	-0.0103204	-0.000126327	-0.000448224	0	3586.58
830	11.3523	9.69422	0.0518253	1.30754e-06	-2.83008e-06	-0.0578053	-0.000755628	-0.00546073	0	1877.48
832	21.9536	5.10272	0.0545061	3.7476e-07	-8.83067e-07	-0.005584	0.00114378	-0.000822418	0	1471.21
833	2.72007	12.0773	0.0688549	-6.13438e-07	-1.44309e-06	-0.00796354	-0.000364668	0.00037196	0	1042.94
835	16.0497	7.24493	0.0528461	1.44455e-06	-8.67876e-07	0.068001	0.00160169	-0.00361648	0	3537.74
838	13.0446	5.97253	0.0529311	3.67947e-06	-5.34112e-06	0.0410121	0.000160224	-0.00290014	0	1862.43
839	6.25345	4.69935	0.0719646	9.57105e-07	-1.4432e-06	0.0204223	-0.000725773	-0.000847056	0	1703
844	7.96496	14.1645	0.0744422	3.24517e-06	-4.39997e-06	-0.0543966	-0.000788956	-0.00190158	0	628.541
846	20.949	8.17414	0.0604337	1.10056e-06	-5.31782e-06	0.00398698	0.00216172	-0.00124948	0	3674.72
847	1.1654	12.9046	0.0619518	-1.96464e-07	-1.02045e-06	-0.00383081	-3.0762e-05	0.000730273	0	912.677
850	20.6431	4.29516	0.0573745	5.00074e-07	-3.11003e-08	0.0010204	0.00111491	-0.000906025	0	2122.63
851	10.4262	7.2708	0.0509779	1.20004e-06	-3.30839e-07	0.0327971	-0.000841612	-0.00316838	0	2671.12
853	4.86202	11.4186	0.0632651	-5.52322e-07	-2.26729e-06	-0.009393	-0.000937207	-0.000342645	0	768.433
855	26.0033	2.62888	0.0714329	-2.06238e-06	-6.56081e-07	0.000678974	0.000131768	-0.000177623	0	1635.66
858	1.76219	8.1092	0.056868	1.48929e-06	7.5699e-08	-0.013042	-0.000195033	-0.000214185	0	2354.29
860	9.08763	8.98915	0.0595568	8.57484e-07	-1.94072e-06	-0.00211592	-0.00151449	-0.00318796	0	1100.76
861	17.1125	9.12754	0.0661227	3.45791e-06	-5.2119e-06	-0.00588634	0.00287207	-0.00418575	0	1487.87
863	7.02951	6.81682	0.0572811	6.58079e-07	-1.79073e-06	-0.00688507	-0.00112771	-0.00145265	0	1677.43
865	1.25519	6.47153	0.0667671	2.35764e-07	7.37201e-07	-0.0190087	-4.46531e-05	-0.000307812	0	64.05
867	15.2626	12.8427	0.0685131	2.59335e-06	-3.43027e-06	0.082685	0.0026513	-0.00875301	0	11411.2
869	5.31343	6.45089	0.0691575	2.24744e-06	-1.7334e-06	-0.0150986	-0.000896363	-0.000859549	0	1342.17
877	8.70028	12.2546	0.0740592	7.03908e-07	-2.51779e-06	-0.0388426	-0.00164979	-0.00336788	0	935.993
878	2.24027	4.51654	0.0667472	5.28829e-07	2.45628e-07	0.00241661	-0.000204772	-0.000341604	0	1955.05
884	26.2772	6.5124	0.0688161	-3.80373e-08	-3.30159e-06	0.00338689	0.000252092	-9.33466e-05	0	1734.6
886	10.4627	8.6727	0.068922	2.10296e-06	-5.78316e-07	-0.0325547	-0.00106502	-0.00409229	0	720.403
887	6.66091	4.35825	0.0691138	1.17381e-06	-1.26774e-06	0.000499291	-0.00073146	-0.00085415	0	3063
890	3.03917	6.4567	0.0587731	2.06034e-07	1.67376e-07	0.00134074	-0.000443895	-0.000418472	0	788.164
894	26.9496	5.80647	0.056733	2.00505e-08	-1.65868e-06	-0.00808513	9.26776e-06	-0.000150449	0	134.376
895	19.5717	10.1494	0.0739153	4.29233e-06	-8.04951e-06	0.0555852	0.00279913	-0.0020723	0	1377.28
896	6.20203	14.7054	0.0692891	1.96264e-06	-1.63814e-06	-0.0420568	-0.000361535	-0.000183012	0	225.117
902	9.40873	13.6498	0.0660392	2.50572e-06	-3.30511e-06	-0.063603	-0.0012116	-0.00435754	0	1137.82
905	9.57458	13.5034	0.0587747	2.01222e-06	-3.51562e-06	-0.0254031	-0.00131285	-0.0047655	0	1886.54
906	26.0785	7.72044	0.0558017	-3.63661e-07	-2.50713e-06	0.00807899	0.000395425	0.000208048	0	295.156
909	23.0535	8.34739	0.0510643	-1.64808e-07	-3.66484e-06	0.00438694	0.0014995	-0.0003731	0	3210.46
910	3.12738	10.8262	0.0603284	-7.89455e-07	-9.31604e-07	0.00342745	-0.00052436	3.02855e-05	0	587.44
911	3.11049	5.56783	0.069926	4.82912e-07	5.17376e-07	-0.00544824	-0.000399011	-0.00042404	0	1910.94
915	12.4479	7.43322	0.0693544	2.5268e-06	-5.44832e-06	-0.0455833	-0.000148216	-0.00411049	0	2087.29
916	16.6345	10.8563	0.070713	4.35907e-06	-3.76209e-06	0.0511942	0.00343052	-0.00537696	0	1329.94
917	8.68409	12.5055	0.0501374	-1.11886e-07	-8.98643e-07	-0.0561026	-0.00167757	-0.00342607	0	5669.73
920	8.51332	12.387	0.05292	-1.18492e-06	-1.00882e-06	-0.0100655	-0.00165033	-0.00320549	0	1471.28
921	4.14039	14.2072	0.0602919	4.19512e-06	-2.11449e-06	-0.0152953	-0.000328679	0.000561566	0	371.553
922	8.91118	6.85999	0.0618363	1.41598e-06	-1.57805e-06	-0.00390875	-0.00116221	-0.00231991	0	3436.02
923	7.85233	1.03398	0.0689001	2.31329e-08	2.57593e-08	-0.0037376	-2.0504e-05	-1.34321e-05	0	943.153
925	21.082	4.45448	0.0548205	2.8471e-07	-1.78997e-07	-0.00316721	0.00114689	-0.000826404	0	1605.58
929	10.5736	10.6248	0.0609197	7.72219e-07	-6.29337e-07	0.0331244	-0.0011025	-0.00547994	0	5209.26
930	14.4239	15.7163	0.0732719	-6.0558e-07	2.69133e-06	0.144686	0.000355263	-0.0117754	0	1816.62
936	8.76713	9.19629	0.061923	5.00558e-07	-2.69693e-06	-0.0369448	-0.00146564	-0.00308077	0	4322.97
937	25.5173	8.81472	0.0688396	-5.70426e-07	1.59192e-07	0.01896	0.00051868	0.000360734	0	549.868
940	18.1538	3.62216	0.0676806	2.4706e-06	-7.18246e-08	-0.0373038	0.00087632	-0.00110734	0	4702.49
944	2.34179	8.39103	0.0513398	7.70955e-07	-9.86266e-09	-0.00844032	-0.000382783	-0.0002387	0	1492.54
945	19.7873	1.81281	0.0579692	2.47277e-06	-1.01593e-06	-0.00589545	0.00036484	-0.000263571	0	1292.59
952	2.68841	15.701	0.0672419	4.40412e-06	-3.04482e-07	-0.00982147	4.06241e-06	0.00102982	0	87.7596
954	12.324	9.45074	0.0646526	6.68333e-07	-5.49975e-06	-0.0128052	4.79569e-05	-0.00578236	0	5122.08
957	17.2865	5.1904	0.0609954	9.63236e-07	-2.11071e-06	-0.00625755	0.00123938	-0.00199157	0	3660.95
959	2.56877	11.5521	0.0531979	-6.59924e-07	-1.74559e-06	-0.00924664	-0.000372004	0.00026511	0	870.377
961	22.7719	2.83528	0.0625279	1.77582e-06	-1.23269e-07	0.0164673	0.000539116	-0.000326164	0	1828.37
962	25.3269	5.71334	0.0689487	7.26384e-08	-2.92792e-06	-0.000611895	0.000541873	-0.000254457	0	1253.71
963	9.67243	14.8187	0.0647393	3.73707e-06	-1.4033e-06	-0.119018	-0.000506394	-0.00434276	0	716.734
964	26.8187	9.71847	0.0630698	-3.95481e-07	-6.06424e-07	-0.0138173	5.32008e-05	0.000717826	0	601.665
966	16.3396	6.60883	0.0500184	1.65499e-06	-2.77976e-06	-0.0130065	0.00152732	-0.00299339	0	607.336
969	10.2032	1.20341	0.0598204	-1.91804e-09	-2.42105e-07	0.00100224	-8.94712e-05	-0.000106413	0	2450.42
970	7.33411	1.47922	0.0683361	4.94193e-08	-2.42656e-08	0.00281289	-0.000146522	-0.000182276	0	2131.64
975	20.2715	7.71456	0.055118	8.88774e-07	-5.23461e-06	0.0348645	0.00228375	-0.00168103	0	1455.36
976	2.32561	1.26741	0.055008	1.02668e-07	7.69437e-08	0.0105604	-1.17023e-05	-4.71913e-05	0	1249.41
978	11.8536	15.5094	0.0510833	7.72954e-06	-1.39097e-05	-0.257596	-0.000596942	-0.0115255	0	3566.68
982	8.95394	5.45974	0.0568746	1.75784e-06	-6.80191e-07	0.0099824	-0.000933682	-0.00176269	0	1361.12
983	23.8899	6.45567	0.0729546	-1.29492e-07	1.09641e-07	0.00451195	0.0010567	-0.000385823	0	830.1
985	24.4832	1.50543	0.0506798	-1.76328e-07	2.43896e-07	-0.00718894	0.000106259	-7.76681e-05	0	1617.62
986	14.6019	2.75298	0.0662777	2.28518e-06	-2.62544e-06	0.00125512	0.000146757	-0.000807194	0	2616.86
990	18.5116	5.65162	0.0521266	2.9716e-07	-9.13603e-07	-0.024288	0.00157156	-0.0018888	0	1714.93
991	5.72873	3.24549	0.0716886	7.2023e-07	-1.17968e-07	-0.00284276	-0.000505613	-0.000469347	0	2233.29
992	24.9243	1.42215	0.0508065	-5.87757e-07	1.44626e-07	-0.0126499	6.73353e-05	-7.43207e-05	0	1950.63
1000	1.42498	3.51401	0.0593005	2.03715e-07	2.77937e-07	0.00190989	-6.92663e-05	-0.000262931	0	1544.46
1001	7.88393	12.5076	0.0532487	1.90256e-06	3.72076e-06	-0.0287665	-0.00147524	-0.00232607	0	295.5
1004	2.94859	2.19544	0.0694819	2.38818e-07	-3.29459e-08	0.0106216	-0.000152682	-0.000166532	0	1642.07
1005	11.0619	1.26196	0.0534515	9.11847e-08	-9.75676e-08	0.000646885	-4.09526e-05	-8.72645e-05	0	4658.09
1007	19.1936	5.52396	0.071452	5.92922e-07	-4.67397e-07	0.00133938	0.00157413	-0.00164925	0	2306.46
1010	8.68321	5.07276	0.0634417	2.00381e-06	-5.46634e-07	-0.0103284	-0.000856761	-0.00155768	0	3498.95
1012	7.3742	8.21093	0.059997	2.11752e-07	-2.24962e-06	-0.000339829	-0.00136221	-0.00177189	0	1859.37
1013	2.76325	8.19936	0.0583922	7.25346e-07	-1.83283e-07	0.00367556	-0.000442631	-0.000319049	0	991.502
1016	2.38605	5.75306	0.0579309	1.13752e-06	1.01379e-06	0.00118229	-0.000280682	-0.000380795	0	930.359
1019	12.4797	6.96044	0.066886	2.25712e-06	-5.71317e-06	-0.0211704	-5.25777e-05	-0.00343947	0	2022.31
1020	2.25882	4.00907	0.058313	5.8143e-07	8.50087e-08	0.00293915	-0.000196933	-0.000312223	0	1398.39
1025	10.8154	9.99468	0.0555286	9.0423e-07	-2.8048e-06	-0.00394065	-0.000902388	-0.00527026	0	3305.17
1026	9.19846	14.3842	0.0662878	5.41067e-06	-1.52135e-06	-0.0435563	-0.000685761	-0.00373137	0	1731.15
1034	18.5574	8.43186	0.0729725	2.24878e-06	-7.68333e-06	-0.0101473	0.00251727	-0.00279037	0	880.117
1035	15.4761	3.96472	0.0643433	1.42931e-06	-7.15316e-07	-0.00854958	0.000568333	-0.0015521	0	4169.79
1036	11.7659	1.09572	0.0743936	2.92371e-08	-3.24889e-08	0.00893166	-1.73583e-05	-2.86091e-05	0	1607.58
1040	2.38708	1.64003	0.0747493	2.66579e-07	1.87045e-07	0.00441544	-6.1536e-05	-8.74961e-05	0	1529.09
1041	9.01411	6.31178	0.073633	1.44486e-06	-1.44974e-06	0.0171058	-0.00102271	-0.00214147	0	3454.36
1045	10.9048	6.97419	0.0554634	8.08935e-07	-1.02039e-06	-0.0424573	-0.000712369	-0.00313387	0	671.083
1047	4.37372	14.7661	0.0516076	4.56481e-06	-1.01577e-06	-0.0125581	-0.000213239	0.000598764	0	233.562
1049	25.5827	7.96116	0.0563072	-3.42476e-07	-4.06149e-07	0.00259559	0.000582705	0.000148377	0	1081.25
1050	15.928	8.12937	0.0573749	5.37642e-06	-5.60679e-07	0.0560697	0.00185917	-0.00411917	0	1164.27
1052	4.71091	11.5147	0.0675791	-4.81759e-07	-2.14156e-06	-0.00643995	-0.000868196	-0.000289232	0	2065.55
1054	14.6469	7.76144	0.0656755	4.20146e-06	-5.44841e-07	0.064671	0.00134618	-0.0043108	0	4865.24
1058	3.72444	3.92362	0.0564525	1.10693e-06	7.55286e-07	-0.00324685	-0.000364979	-0.000379371	0	1769.72
1059	13.5227	7.87922	0.0603027	3.35382e-06	-3.13917e-06	-0.0247008	0.000493466	-0.00449941	0	3784.34
1060	20.2212	9.88538	0.0652486	4.24319e-06	-6.321e-06	0.00647639	0.00258754	-0.00162211	0	2438.61
1067	15.8483	1.10803	0.0502907	5.05262e-07	-1.30021e-07	-0.0121288	3.01193e-05	-6.41962e-05	0	1134.82
1072	19.2162	10.8586	0.0737916	3.89575e-06	-7.79376e-06	0.0326742	0.00258918	-0.00242383	0	2183.72
1074	16.64	2.20757	0.0747733	2.37833e-06	-1.48647e-06	-0.0112983	0.00028474	-0.000573766	0	3310.47
1075	3.81659	6.41752	0.066699	5.3705e-08	-3.19436e-08	0.00858601	-0.000622749	-0.000491937	0	1608.77
1076	14.6603	6.60098	0.0695897	2.4059e-06	-1.66581e-06	0.000424396	0.000821308	-0.00331331	0	2804.78
1079	17.7426	10.4496	0.0722417	3.85553e-06	-6.07206e-06	-0.0290549	0.00309803	-0.00394981	0	5088.62
1081	6.62818	12.0695	0.0662689	8.04884e-07	-4.21922e-06	-0.0248535	-0.00128129	-0.00122233	0	1116.39
1086	19.3888	11.4097	0.0635363	3.17434e-06	-7.29834e-06	0.0266567	0.00269982	-0.00217786	0	2777.96
1088	19.3046	2.78047	0.0603192	1.38053e-06	-5.27092e-08	-0.0223806	0.000608199	-0.000605819	0	1541.35
1091	15.3616	4.87605	0.0519565	2.2678e-06	-2.17047e-06	-0.0105131	0.000676399	-0.00210354	0	3321.36
1092	11.1572	14.8466	0.0685601	8.0049e-06	-1.00126e-05	-0.0980605	-0.00100447	-0.00862344	0	1686.92
1094	15.7299	9.90352	0.0717778	3.80123e-06	-2.99769e-06	0.0307448	0.00263206	-0.00572633	0	4169.61
1095	12.7992	1.77437	0.0702856	8.77755e-07	-5.19817e-07	-0.0076932	-3.49422e-05	-0.000325285	0	4112.49
1099	7.12633	13.9413	0.0668619	2.68468e-06	-2.26512e-06	-0.0573683	-0.00074276	-0.00111878	0	804.591
1101	13.8229	11.9164	0.0680402	5.07205e-06	-6.33785e-06	-0.0206445	0.0018927	-0.00936028	0	2491.87
1104	15.9201	12.5846	0.0679193	3.00223e-06	-2.19919e-06	0.110154	0.00297339	-0.00756667	0	8248.11
1108	16.3912	9.54732	0.0524742	3.28446e-06	-3.03693e-06	0.0299793	0.00275126	-0.00497255	0	6448.67
1110	1.4373	10.7043	0.0695716	-8.26899e-07	-1.02592e-06	-0.00591245	-0.000143696	0.000238412	0	824.118
1111	18.2773	11.32	0.0686647	5.05711e-06	-4.7306e-06	0.0229214	0.00305258	-0.00342649	0	3156.04
1117	5.07127	5.56989	0.0656155	5.65632e-07	-1.64858e-06	-0.00243867	-0.000753242	-0.000747019	0	594.9
1123	1.97241	3.74576	0.0583925	5.97646e-07	-3.79685e-09	-0.00290125	-0.000153337	-0.000277346	0	1431.69
1127	11.6377	7.90206	0.0546375	1.64768e-06	-2.64777e-06	0.000800427	-0.000568446	-0.00417996	0	292.08
1129	5.0479	15.2709	0.057856	5.45113e-06	-9.03406e-07	-0.0158226	-0.00012506	0.000484094	0	173.143
1130	1.72828	13.8626	0.0590353	9.65503e-08	-9.28389e-07	-0.00837986	-8.99069e-05	0.000862061	0	264.814
1133	17.8984	2.8658	0.0681161	2.04437e-06	-4.77611e-07	0.00819885	0.000580011	-0.000802888	0	3538.14
1136	15.2611	2.07197	0.059161	1.62488e-06	-1.94376e-06	-0.0321119	0.00012415	-0.000461539	0	4640.96
1137	25.616	9.36662	0.0508096	-2.41e-06	4.48448e-07	-0.00308787	0.000487925	0.000538394	0	740.482
1138	17.0176	3.3919	0.0718462	2.062e-06	-3.24554e-07	-0.0144209	0.000634626	-0.00108849	0	2020.02
1139	22.2009	6.27036	0.0748633	4.11335e-07	-3.97129e-06	0.00148487	0.00136913	-0.000747925	0	900.471
1140	16.9825	1.65543	0.0578772	1.29799e-06	-1.10805e-06	0.00604906	0.000204638	-0.000287923	0	3013.93
1143	26.1548	8.75544	0.0549035	-8.13891e-08	-7.13941e-07	-0.0269485	0.000336605	0.000482985	0	419.73
1144	20.53	6.83102	0.0670766	7.24973e-07	-3.87118e-06	-0.00818716	0.00187194	-0.00141776	0	1853.41
1145	20.0195	11.1185	0.0544203	6.44508e-07	-6.98608e-06	0.0505432	0.00267842	-0.00162373	0	458.682
1146	16.2165	6.70851	0.0604839	1.67348e-06	-2.63878e-06	-0.0431618	0.00148022	-0.00306937	0	898.628
1149	13.2891	13.6723	0.0588583	3.83175e-06	-4.93205e-06	0.149747	0.00194423	-0.0131693	0	8148.31
1152	5.48036	15.6726	0.0747192	7.62536e-06	-2.66691e-06	-0.0200473	-2.70919e-05	0.000397799	0	289.049
1153	3.62294	5.92238	0.0668576	1.26367e-07	-8.89586e-08	-0.00230642	-0.000531569	-0.000472078	0	2122.71
1157	19.5461	7.14279	0.0519091	1.14443e-06	-4.44316e-06	0.0149932	0.00207532	-0.00187158	0	2518.09
1159	23.9839	1.56832	0.0627139	1.22121e-08	8.69894e-08	-0.00463709	0.000106637	-7.78353e-05	0	1263.1
1160	6.82992	7.09017	0.0730389	1.86359e-06	-3.35615e-07	-0.0138427	-0.00112834	-0.00141062	0	2192.53
1161	20.1292	11.5611	0.0595917	1.55686e-06	-5.4727e-06	0.0259087	0.00255668	-0.00146366	0	1792.31
1162	12.0018	3.04563	0.0582026	4.02023e-06	-2.00589e-07	0.0130415	-0.000141288	-0.000909036	0	3302.56
1163	24.1071	2.45931	0.0611387	-2.61532e-07	6.01574e-07	0.00131446	0.000342102	-0.000221823	0	1452.16
1164	7.71213	4.12238	0.0653594	1.21993e-06	-4.3854e-07	-0.0159427	-0.000678774	-0.000944541	0	2259.87
1165	18.66	11.8267	0.0703482	4.20609e-06	-5.41435e-06	0.068375	0.00264889	-0.00294967	3	5253.06
1166	1.28675	1.02845	0.0672162	5.03723e-08	4.6647e-08	0.00266556	-3.74156e-07	-1.47825e-05	0	497.678
1168	15.8655	3.0359	0.0560539	1.49139e-06	-1.29446e-06	0.000690633	0.000417193	-0.00101261	0	2314.06
1173	25.9566	8.4155	0.0501891	-1.29716e-06	-3.82389e-07	0.00930922	0.000418546	0.00034003	0	1099.09
1176	23.4298	6.97323	0.0517273	6.82182e-07	-2.91716e-07	0.0452314	0.00120122	-0.000414571	0	879.601
1177	3.60542	7.18101	0.0709388	-1.72186e-07	1.30463e-07	0.00251412	-0.000605751	-0.00045559	0	984.584
1179	20.9045	1.5014	0.0696132	8.31846e-07	-9.69963e-08	-0.000663247	0.000188038	-0.000151282	0	1271.59
1180	20.672	9.30804	0.0710117	2.54967e-06	-6.24714e-06	0.0187539	0.00236578	-0.00132929	0	3184.74
1182	1.13731	2.82464	0.0654352	-1.36035e-08	5.44572e-07	-0.00102829	-2.20139e-05	-0.000194279	0	798.459
1183	22.9817	6.53091	0.0566639	1.21384e-06	-3.42338e-06	-0.0193448	0.00127381	-0.000557085	0	1891.05
1184	1.94765	11.5037	0.0703177	-8.23068e-07	-1.06313e-06	-0.0105879	-0.000261205	0.000368295	0	333.115
1185	3.82065	14.3083	0.0529321	3.82259e-06	-1.89854e-06	-0.00838063	-0.000260703	0.000648371	0	474.78
1188	10.7276	3.90199	0.0664697	3.20537e-06	1.11982e-07	-0.011161	-0.000463631	-0.00130376	0	1362.68
1190	6.85939	11.1003	0.050159	3.5618e-07	-4.09091e-06	-0.0167346	-0.00138304	-0.00158452	0	1317.12
1193	2.64722	4.01849	0.0613589	7.35714e-07	5.90784e-08	0.00494593	-0.000243232	-0.000332622	0	83.4609
1200	2.83106	10.5002	0.0743606	-5.62842e-07	-1.59798e-06	-0.00934385	-0.000490737	2.30784e-05	0	1563.91
1202	13.8326	1.32261	0.0642738	2.80454e-07	-3.83462e-07	-0.000547145	3.97051e-05	-0.000131832	0	2648.61
1203	14.9019	3.1726	0.0596772	2.92767e-06	-2.43403e-06	-0.0485189	0.000347259	-0.00113467	0	3323.24
1205	23.0977	9.64034	0.0710282	5.47496e-07	-3.48766e-06	0.0141221	0.00142574	7.92978e-05	0	1072.5
1206	17.3658	2.41562	0.0742643	2.5924e-06	-6.24214e-07	-0.0168666	0.000425294	-0.000680183	0	512.669
1208	15.6563	4.6841	0.0603027	1.46953e-06	-2.13718e-06	-0.00232658	0.000713131	-0.00201168	0	3592.72
1209	13.6967	5.65411	0.0716682	3.60432e-06	-5.66169e-06	0.0271407	0.000315466	-0.00274221	0	1827.14
1212	13.2845	8.82734	0.0597483	2.26846e-06	-3.03465e-06	-0.0753855	0.000526736	-0.00547204	0	2612.28
1216	15.3326	9.9566	0.06045	3.756e-06	-4.7374e-06	0.0404821	0.00237549	-0.00608032	0	2165.69
1222	20.8694	4.35336	0.0674016	3.92235e-07	3.39772e-08	-0.0154913	0.00113622	-0.00086736	0	2300.27
1223	3.03569	9.6717	0.0547721	7.86196e-08	-1.33033e-06	0.0173219	-0.000575739	-0.000151175	0	1195.33
1226	9.15413	6.10718	0.0739154	1.73869e-06	-1.19151e-06	-0.00877184	-0.000979198	-0.00208171	0	2842.71
1228	6.54341	13.7802	0.0512918	2.1515e-06	-4.15155e-06	-0.0302718	-0.000766507	-0.000661895	0	1723.29
1230	12.1816	4.64516	0.0593932	3.27173e-06	-8.08171e-07	-0.00493902	-0.000304508	-0.00193517	0	3004.05
1231	19.7638	7.69936	0.0735998	6.7771e-07	-6.01612e-06	0.0241081	0.00228009	-0.00186182	0	2672.07
1232	8.67921	6.13073	0.0664852	1.16857e-06	-1.6146e-06	-0.0152272	-0.00100075	-0.00191659	0	3799.84
1236	10.0945	13.1844	0.0634189	4.31783e-07	-1.79456e-06	-0.0255779	-0.00163227	-0.00608118	0	2992.84
1238	1.37183	8.43519	0.0661524	6.92136e-07	3.21156e-07	0.00189971	-0.000103653	-0.000185143	0	938.984
1239	13.6627	13.764	0.0585536	3.47627e-06	-4.23552e-06	0.103001	0.00202906	-0.0134346	0	6783.64
1240	22.0133	7.3703	0.0680147	-1.20386e-08	-7.03686e-06	0.0141267	0.0016584	-0.000778249	0	1509.23
1246	2.42956	9.93142	0.0601435	-4.02642e-07	-1.38239e-06	-0.00337661	-0.000374422	-3.88282e-05	0	694.32
1249	24.2656	6.3519	0.0641512	-8.72404e-07	-6.46657e-07	-0.0176256	0.000895639	-0.000311024	0	2274.19
1251	19.0856	8.70427	0.0559408	2.67568e-06	-7.65303e-06	-0.00765599	0.00264443	-0.00256149	0	5375.2
1256	2.86944	6.75625	0.0534974	-4.40854e-08	1.3558e-07	-0.00258813	-0.00047508	-0.000433635	0	356.199
1258	1.1854	8.85633	0.063327	8.65305e-09	1.50783e-07	0.00647863	-4.25224e-05	-8.27492e-05	0	1348.15
1260	14.309	3.38151	0.0737946	2.98513e-06	-2.07885e-06	-0.0241875	0.000160691	-0.0011322	0	4292.24
1261	7.63003	11.0788	0.0639618	1.6413e-06	-3.988e-06	-0.0315307	-0.00152995	-0.00234111	0	141.338
1264	13.2113	8.74117	0.0533796	2.96625e-06	-3.18594e-06	-0.0299519	0.000363984	-0.00530215	0	6643.2
1269	22.4589	7.14912	0.063422	2.01524e-07	-5.90333e-06	0.00873166	0.00153963	-0.000690924	0	97.0025
1270	11.4026	13.9358	0.0649339	-1.61071e-07	-1.70623e-06	0.0218635	-0.00104964	-0.0098335	0	6818.26
1276	21.7518	2.25828	0.0700192	1.17566e-06	-4.94383e-07	-0.00614199	0.000483064	-0.000293979	0	2481.3
1278	8.16713	4.83475	0.066566	1.35283e-06	-7.22488e-07	-0.00453681	-0.000773702	-0.00135272	0	3148.77
1280	13.991	9.68615	0.0525437	2.51573e-06	-5.3946e-06	-0.0473569	0.00115094	-0.00659009	0	6095.07
1285	12.1028	1.93993	0.0617283	1.02943e-06	-3.30677e-07	0.0180376	-5.79668e-05	-0.00040569	0	2472.24
1287	22.7928	7.93164	0.0510806	1.04389e-07	-3.50394e-06	-0.00450425	0.00152413	-0.000490757	0	2486.21
1288	20.8393	7.16364	0.056876	1.08447e-06	-4.85141e-06	0.0233828	0.00186217	-0.00129896	0	2121.68
1289	2.78442	10.7631	0.0615966	-6.39889e-07	-1.67978e-06	-0.0367996	-0.000445127	9.92463e-05	0	1115.79
1293	23.2546	5.96792	0.0683643	5.13465e-07	-2.48444e-06	-0.00556104	0.00109189	-0.000542355	0	2070.04
1294	24.4559	5.19797	0.0713993	-2.75473e-07	-2.07119e-06	-0.0057822	0.000691479	-0.000342161	0	489.34
1303	2.28874	5.19743	0.0564573	6.90025e-07	6.5138e-07	0.00962099	-0.000229842	-0.000358868	0	1246.94
1305	26.3381	2.68969	0.0558624	-1.73779e-06	-1.71988e-06	-0.002946	8.27114e-05	-0.00016474	0	1488.37
1307	20.4536	3.82109	0.0590787	1.91785e-06	-1.52405e-07	0.00784462	0.00105702	-0.000869359	0	1186.6
1309	10.6752	12.2888	0.0544067	-4.75385e-07	-8.42674e-09	-0.0816803	-0.00126131	-0.00685737	0	4349.51
1310	5.86214	13.4467	0.0746242	3.01067e-06	-4.88133e-06	-0.0313752	-0.000755592	-0.000335733	0	203.756
1311	24.1221	8.98237	0.0556705	-1.11001e-07	-9.79121e-06	-0.00537346	0.00106888	0.000136484	0	1614.24
1312	22.6836	2.20296	0.0698623	7.90213e-07	-3.51063e-07	-0.0114073	0.000391794	-0.000234277	0	1477.64
1314	25.3675	3.30861	0.056869	-2.28925e-06	1.46552e-07	-0.00352563	0.000265857	-0.000239074	0	1295.02
1315	7.09913	10.5901	0.050348	1.63547e-08	-4.66352e-06	0.00564522	-0.00148999	-0.00185099	0	374.366
1321	21.1858	3.88298	0.0626909	1.41543e-06	-5.75723e-08	-0.0229057	0.000970084	-0.000729293	0	1725.72
1326	16.5681	5.42799	0.0647897	1.66147e-06	-1.01009e-06	0.0160826	0.00114596	-0.00214453	0	1784.99
1328	26.7101	6.52278	0.0585285	3.18803e-08	-2.31784e-06	0.0215373	8.99349e-05	-7.07844e-05	0	860.369
1329	1.92643	7.43436	0.0663739	1.97916e-06	7.38983e-07	-0.006992	-0.0002315	-0.000258449	0	1590.86
1330	21.0172	1.55724	0.0561609	7.59583e-07	-1.62538e-07	0.0213353	0.000212778	-0.000190116	0	1993.37
1331	8.90831	2.4636	0.0521875	3.06112e-06	-1.022e-06	0.0205456	-0.000367501	-0.000589061	0	3896.48
1332	24.489	6.22653	0.0649534	-2.79042e-07	-1.48818e-06	0.0178181	0.000820237	-0.000287318	0	2442.17
1333	13.5692	9.15164	0.0516911	1.73421e-06	-3.16773e-06	-0.0185059	0.000793222	-0.00584891	0	5947.91
1335	13.2647	12.5305	0.0561487	4.24094e-06	-3.33945e-06	-0.139113	0.00139163	-0.0110119	0	10660.5
1339	12.3851	7.56113	0.0726811	3.16224e-06	-5.24995e-06	-0.0488173	-7.85809e-05	-0.00420027	0	1655.03
1341	13.7792	14.834	0.0705973	3.64824e-06	-1.34331e-07	0.117185	0.0014574	-0.0149567	0	25523.8
1342	25.749	9.93032	0.070472	-3.1845e-06	7.36758e-07	0.0543916	0.000288912	0.000749266	0	1358.53
1343	23.0982	4.26116	0.0519836	-4.33181e-08	-6.90603e-07	0.00482034	0.000775681	-0.000474899	0	739.58
1345	20.8171	10.5671	0.0539918	3.20781e-06	-4.08586e-06	0.0358471	0.00245946	-0.00115019	4	1670.75
1346	9.19419	1.87529	0.0730283	6.56607e-07	-4.10064e-07	0.0178538	-0.000227317	-0.000381969	0	1834.02
1347	12.3336	14.1059	0.0520753	6.60801e-06	-2.68775e-06	0.213147	3.24882e-05	-0.0127138	0	5235.88
1349	5.8906	9.49893	0.06151	-4.26061e-07	-5.33498e-07	-0.00421762	-0.0012252	-0.00109969	0	1271.94
1355	10.4129	4.01253	0.0685138	2.75377e-06	2.72773e-07	-0.0192873	-0.000517807	-0.00123592	0	998.469
1357	19.2169	12.1817	0.059589	4.01131e-06	-5.39484e-06	0.0599255	0.00237729	-0.00234412	0	715.349
1358	22.1818	2.915	0.0679493	1.92239e-06	2.4035e-07	-0.00923599	0.000621084	-0.00041744	0	933.333
1359	15.6989	15.6738	0.0602541	-1.6462e-06	2.46513e-06	0.0970745	0.00010436	-0.00691827	0	1365.14
1360	16.1242	6.11799	0.0590564	3.08449e-06	-3.10756e-06	-0.0524845	0.00127079	-0.00284637	0	425.032
1361	5.21844	4.06006	0.0546911	2.65903e-07	-7.74628e-08	-0.0245261	-0.000518977	-0.000521713	0	1902.35
1364	24.6258	3.82232	0.0607544	-9.04696e-07	1.79726e-07	-0.00181481	0.000446138	-0.00031982	0	880.264
1365	13.7507	6.17053	0.068454	3.31e-06	-3.48075e-06	-0.0277893	0.000479767	-0.00304578	0	336.085
1367	1.20836	15.4018	0.0511838	5.36793e-07	-8.39526e-07	0.000619357	4.84032e-06	0.00109828	0	562
1370	26.4906	2.9771	0.0615854	-1.16305e-06	-2.40206e-06	0.00281406	8.41758e-05	-0.000183479	0	1913.59
1371	14.5069	14.3562	0.0713639	2.34433e-06	-1.23514e-07	0.14604	0.00177282	-0.0121918	1	24322
1373	10.9683	15.927	0.066228	1.36862e-05	-1.60743e-05	-0.146864	0.00129313	-0.00693296	0	2140.41
1375	10.7045	1.55838	0.0586031	2.09621e-07	-1.68049e-07	0.0154268	-0.000108896	-0.000222384	0	2465.63
1377	1.65668	8.81912	0.05913	-4.37893e-08	1.66711e-07	0.00633676	-0.000205398	-0.000124969	0	1176.08
1378	23.8527	8.27677	0.0644952	3.5826e-07	-4.37112e-06	0.0436038	0.00120189	-0.000118252	0	2162.42
1379	14.9043	4.70939	0.0678105	9.89504e-07	-9.02805e-07	0.0147567	0.000578753	-0.00198419	0	2329.03
1380	11.1176	6.60801	0.0590921	6.4447e-07	-1.94566e-06	-0.00994617	-0.000595176	-0.00304761	0	3570.27
1383	20.6236	3.31701	0.0717003	2.27645e-06	-5.68443e-08	-0.00431711	0.00086242	-0.000628301	0	1167.06
1385	16.1799	12.2032	0.0570199	3.71693e-06	-2.95574e-06	0.115498	0.00313202	-0.00649532	0	385.508
1386	19.1516	4.37532	0.0746756	4.43573e-07	-5.00245e-07	-0.000425444	0.0012048	-0.00125092	0	3004.02
1388	8.56556	8.17217	0.0722819	6.554e-07	-1.87424e-06	-0.0155984	-0.00135082	-0.00269656	0	2628.1
1390	24.724	8.31861	0.0698834	-1.23182e-07	-2.63892e-06	-0.00436184	0.000852668	0.000121203	0	2587.34
1395	24.2017	7.46605	0.0725055	2.81736e-07	-3.23219e-06	-0.00559177	0.00104357	-0.000134496	0	1431.26
1400	18.3051	1.70206	0.0590804	2.41174e-06	-5.50749e-07	-0.0426406	0.000286315	-0.000295284	0	2481.39
1402	11.173	3.5949	0.0532113	3.94008e-06	-4.05335e-08	0.00629916	-0.000360179	-0.00121815	0	2515.78
1403	4.90227	15.9315	0.069195	7.19714e-06	-5.27742e-07	-0.0201754	6.48949e-05	0.000617299	0	27.813
1404	4.32653	6.41986	0.0578612	1.61115e-07	-5.61905e-07	0.00129089	-0.000685773	-0.000567364	0	1279.87
1405	10.0033	2.98067	0.0506099	2.76627e-06	2.87474e-07	-0.00848767	-0.000403354	-0.000835674	0	1747.37
1407	18.6727	12.3477	0.0593663	3.27136e-06	-5.23454e-06	0.0123189	0.00256598	-0.00277292	0	2932.02
1408	26.8716	8.86818	0.0529316	-1.56982e-07	-1.39935e-06	-0.0046304	6.68591e-05	0.000550353	0	778.953
1409	18.5943	11.7136	0.0605278	4.20526e-06	-5.41434e-06	0.0692642	0.00278512	-0.00302883	0	2037.03
1410	6.65715	12.4487	0.0568896	5.06684e-08	-4.95986e-06	-0.0387131	-0.00124515	-0.00114346	0	177.173
1412	2.13312	15.2067	0.0526671	2.74896e-06	-1.34896e-06	-0.0101491	-2.92685e-05	0.00103424	0	222.685
1413	21.5979	9.79867	0.063365	2.05176e-06	-3.70301e-06	0.0549839	0.00205534	-0.000764521	0	4032.33
1417	2.23209	10.3251	0.0606189	-6.57829e-07	-1.23303e-06	-0.00959504	-0.000307267	0.000116801	0	554.716
1418	11.1349	3.06786	0.0566174	3.43411e-06	2.92038e-07	0.0678419	-0.000270565	-0.000995732	0	3393.31
1422	4.62543	10.5405	0.0725157	-1.21167e-06	-1.55591e-06	0.0075161	-0.000940248	-0.000449425	0	1137.61
1424	1.89352	2.27683	0.0603815	2.3832e-07	4.3838e-07	0.00363346	-8.36016e-05	-0.000160983	0	1843.73
1429	19.5178	6.69193	0.0662495	1.55701e-06	-3.41208e-06	-0.0156709	0.00198693	-0.00182494	0	2267.14
1431	3.03142	6.32382	0.0744386	6.15196e-07	1.82129e-07	0.0028064	-0.000430344	-0.000415004	0	1718.76
1432	6.3646	2.62094	0.0504403	1.48172e-06	-1.72803e-07	0.00383184	-0.000402093	-0.000359962	0	2074.02
1434	14.574	15.2572	0.0548255	6.6094e-07	2.97894e-06	0.174172	0.00146654	-0.0117738	0	14127.3
1440	19.8136	2.47348	0.0634338	2.27917e-06	-2.38783e-07	-0.0213064	0.000571431	-0.000464793	0	829.165
1441	6.73063	14.8475	0.0609359	2.4067e-06	-1.49234e-06	-0.021735	-0.000315825	-0.000509709	0	170.022
1442	10.6735	1.36468	0.0561845	2.91509e-08	-1.00607e-07	0.0146139	-7.052e-05	-0.000177208	0	3985.83
1443	3.70239	2.93339	0.073911	9.63759e-07	1.44841e-07	0.00141344	-0.000278691	-0.000256962	0	769.595
1444	4.50862	5.60563	0.0688838	2.29496e-08	-6.87881e-07	-0.00437889	-0.000644298	-0.000597447	0	1489.11
1446	14.1295	9.22602	0.0680027	2.73912e-06	-4.50283e-06	-0.0315854	0.00143194	-0.00613846	0	5019.05
1447	14.4824	15.4168	0.0577646	8.59637e-08	2.89366e-06	0.208285	0.00125412	-0.0121978	0	2428.8
1450	10.2633	1.56142	0.0506971	3.14227e-07	-3.54058e-07	0.00763867	-0.000107395	-0.000219252	0	3718.87
1452	2.61505	11.3414	0.0653809	-6.5693e-07	-1.90966e-06	0.000208693	-0.000379917	0.000230028	0	34.9999
1454	20.8933	5.99873	0.0661452	1.08261e-06	-2.56248e-06	-0.0239686	0.00154787	-0.00120047	0	2188.25
1456	22.8774	1.04043	0.0588169	5.49407e-08	-6.72783e-09	-0.0138838	1.53742e-05	-3.28754e-05	0	1056.99
1458	26.6931	8.18892	0.0532367	6.37587e-08	-2.30503e-06	-0.00684408	0.000148291	0.000322362	0	3601.01
1461	3.91922	4.71565	0.0595567	2.6101e-07	-3.161e-08	0.0038999	-0.000544955	-0.000441146	0	591.277
1462	6.57762	5.40525	0.0541104	1.7161e-06	-1.90805e-06	0.00936414	-0.000864366	-0.00102547	0	1593.12
1464	1.90766	12.459	0.0579976	-5.33539e-07	-8.2309e-07	-0.00544903	-0.000187902	0.000569769	0	925.143
1469	4.43342	2.43909	0.0654062	5.80946e-07	4.00216e-07	-0.00180307	-0.000286543	-0.000229502	0	1107.45
1470	7.74705	3.98859	0.0637097	1.55975e-06	-3.29025e-07	-0.0100606	-0.000671919	-0.000856505	0	763.393
1471	15.3713	2.01904	0.0632092	1.54966e-06	-1.93897e-06	8.45927e-05	0.000109083	-0.000459225	0	2928.13
1473	11.1408	13.0633	0.0592334	5.78733e-07	-4.99589e-06	-0.0621589	-0.00118534	-0.00816705	0	654.619
1474	10.6474	2.97112	0.0737805	3.00316e-06	1.73186e-07	0.0111947	-0.000328853	-0.000895809	0	2209.42
1475	10.5108	9.63583	0.0580883	5.03688e-07	-1.85574e-06	-0.00829947	-0.00101905	-0.00466823	0	888.576
1479	8.39774	7.29833	0.066763	8.36651e-07	-1.91062e-06	-0.00426369	-0.00122922	-0.00223598	0	2267.62
1480	2.16905	6.14478	0.0525086	1.37976e-06	9.44797e-07	-0.00548164	-0.000291135	-0.000364902	0	264.864
1481	8.87111	12.8637	0.0684754	8.13906e-07	-2.54533e-06	-0.0609173	-0.00154305	-0.00371826	0	3241.38
1486	25.9584	2.76785	0.07464	-1.92136e-06	-5.78703e-07	0.00279369	0.000145294	-0.000181452	0	681.624
1488	9.52057	13.9979	0.0578392	6.52371e-07	-3.82317e-06	-0.11809	-0.00116954	-0.00443761	0	5292.82
1489	6.30925	8.20913	0.05061	-2.38584e-07	-8.6823e-07	-0.0128627	-0.00117222	-0.00133368	0	2386.11
1491	7.7276	7.76296	0.0503279	2.67042e-07	-2.41894e-06	-0.0247732	-0.00123359	-0.00193675	0	1022.5
1492	13.451	5.60807	0.0738181	3.13998e-06	-5.34781e-06	-0.028615	0.000149006	-0.00272679	0	2162.88
1495	26.5537	4.74611	0.067007	-2.54406e-07	-2.4845e-06	-0.00242233	0.00011216	-0.000201688	0	2015.69
1497	9.59845	9.74524	0.0503342	8.85737e-07	-2.13651e-06	-0.0469237	-0.00131954	-0.00412683	0	1297.02
1500	26.7165	5.88125	0.0560817	1.16998e-07	-2.2797e-06	-0.00637662	9.03175e-05	-0.000137881	0	872.066
1501	3.35853	4.55488	0.0671265	1.27191e-06	5.73417e-07	0.0066124	-0.000375715	-0.000392108	0	1334.9
1503	19.2152	1.69109	0.0703332	2.63182e-06	-8.04431e-07	-0.0276505	0.000360429	-0.000262314	0	3166.96
1504	5.43046	2.10724	0.0655243	7.26659e-07	6.36504e-07	0.00259559	-0.000277566	-0.000237964	0	848.939
1506	25.0003	2.90879	0.0675449	-1.72893e-06	3.66446e-07	0.00639007	0.000293601	-0.000225535	0	1765.07
1509	10.3177	15.7441	0.0549416	1.06681e-05	-4.03451e-06	-0.0939447	0.000624104	-0.00513976	0	1125.18
1510	1.87426	4.3774	0.0588523	3.7377e-07	9.5853e-08	-0.00171736	-0.000159271	-0.000306674	0	1166.09
1513	4.78258	8.81893	0.0674513	-8.15962e-07	-4.37384e-07	-0.012766	-0.000887697	-0.000695965	0	1345.86
1521	20.6614	4.65139	0.0697463	-8.58345e-08	5.30854e-08	-0.0127101	0.0012436	-0.000965994	0	4031.45
1523	7.13438	15.6251	0.0598753	1.78829e-06	1.32405e-06	-0.0366832	7.01551e-05	-0.00056332	0	540.724
1524	10.7865	1.91783	0.074746	8.09191e-07	-3.02351e-07	-0.0395144	-0.000150907	-0.000367653	0	2165.14
1527	16.0767	13.7128	0.0718341	5.0927e-07	-2.38103e-07	0.123876	0.00240186	-0.00711999	0	3713.75
1528	3.69829	6.95944	0.0662202	-1.66287e-07	-4.15006e-09	-0.00302174	-0.000612072	-0.000472242	0	612.585
1530	23.7738	6.38589	0.0624773	2.98377e-07	-1.45034e-07	0.0123378	0.00107199	-0.000409296	0	159.509
1532	1.34765	4.01548	0.0668194	1.88308e-07	2.54585e-07	0.00484147	-7.22643e-05	-0.000277579	0	2078.53
1537	10.2152	13.1611	0.0595689	2.75427e-07	-1.74735e-06	-0.0512913	-0.00167179	-0.00626668	0	5003
1538	26.8008	8.5112	0.0731278	1.85874e-08	-1.77675e-06	-0.00416861	0.000112366	0.000435636	0	336.506
1542	21.4365	5.80603	0.0582461	1.06223e-06	-2.36934e-06	0.0180075	0.0014734	-0.000954748	0	3861
1544	22.9755	9.60205	0.0571533	1.09125e-06	-4.66506e-06	0.0646751	0.00147353	-4.77801e-06	0	1342.59
1551	7.01914	7.40121	0.0595614	4.72763e-07	-1.7783e-06	-0.0159825	-0.00117188	-0.00154223	0	4273.86
1552	5.89545	8.36466	0.0625977	-3.81235e-07	-3.58855e-07	-0.00735426	-0.00111751	-0.00114782	0	1685.38
1554	17.4329	7.72099	0.0504965	3.80061e-06	-5.31411e-06	-0.0131136	0.00214299	-0.00319946	0	3836.25
1555	2.66653	5.01228	0.0679892	1.01833e-06	8.81072e-07	0.00484434	-0.000300502	-0.000391726	0	2230.96
1556	3.35519	6.25825	0.0651342	2.37858e-07	9.08339e-08	0.00145732	-0.000488704	-0.000443807	0	1772.25
1562	10.0044	5.67931	0.0701158	1.43028e-06	-9.47438e-07	-0.0393937	-0.00086228	-0.00212069	0	2089.23
1563	11.2283	2.03773	0.051093	1.04727e-06	-3.03513e-07	0.00179701	-0.00013598	-0.000459155	0	3202.5
1565	9.90084	14.5685	0.0701834	2.64824e-06	-1.18575e-06	-0.0971751	-0.000879212	-0.00495837	0	680.063
1568	5.67064	11.9517	0.0685703	7.26765e-07	-3.72758e-06	-0.0319526	-0.00101614	-0.000568308	0	1144.87
1572	9.87913	1.09802	0.06094	-1.84727e-08	-1.46195e-07	0.013444	-3.74116e-05	-4.11293e-05	0	1267.14
1574	2.04277	3.07648	0.074792	2.60231e-07	2.37501e-07	0.00126274	-0.000111838	-0.000232134	0	594.856
1575	20.396	6.79062	0.0649613	5.71921e-07	-4.27025e-06	0.0174199	0.0018763	-0.00142848	0	2179.23
1577	2.28178	5.53321	0.0528894	9.13743e-07	8.03878e-07	-0.00753186	-0.000233314	-0.000379706	0	1669.03
1580	15.7581	15.5607	0.0674921	-8.27898e-07	3.49451e-06	0.0980533	0.000172029	-0.00688442	0	1279.82
1581	9.66138	15.3822	0.0727767	3.91647e-06	1.89619e-06	-0.0895116	9.32482e-05	-0.00397451	0	978.633
1583	2.31178	10.1424	0.0546926	-6.15117e-07	-1.31767e-06	-0.00110194	-0.000391953	2.10007e-05	0	813.499
1584	1.57299	14.934	0.0585554	1.13108e-06	-1.07023e-06	-0.00775828	-3.57141e-05	0.00102	0	208.133
1585	6.79179	2.02713	0.0665159	4.49152e-07	2.26256e-08	0.0123252	-0.000297234	-0.000235252	0	513.849
1587	16.1033	3.319	0.060183	9.1009e-07	-4.06702e-07	-0.0153415	0.000507063	-0.00110082	0	4412.91
1588	5.16952	4.50419	0.0717747	-7.35428e-08	-7.51182e-07	-0.0148034	-0.000587427	-0.000598141	0	1959.82
1590	7.37932	10.5698	0.0723776	2.82756e-07	-5.05343e-06	-0.000816076	-0.00149799	-0.0021712	0	1741
1591	7.46269	4.18112	0.051743	1.24269e-06	-1.35509e-06	-0.000586166	-0.000674313	-0.000929996	0	1899.83
1595	6.7482	12.7465	0.0550526	-1.89926e-06	-3.07057e-06	-0.026139	-0.00116273	-0.00112424	0	1138.68
1598	6.68228	10.3786	0.0683893	-6.52348e-07	-3.21595e-06	-0.00012194	-0.00135312	-0.00151776	0	1209.91
1600	7.68562	5.03603	0.0530385	9.38598e-07	-9.92571e-07	0.0265247	-0.000844237	-0.00122783	0	1357.41
1609	25.6461	9.1397	0.0622813	-1.19196e-06	-4.22897e-07	0.0442632	0.000467324	0.00051484	0	839.707
1610	8.24341	9.45585	0.0510751	2.25942e-08	-4.09936e-06	-0.00903989	-0.00147302	-0.00269154	0	2419.81
1613	5.86213	8.23874	0.0678287	-2.23686e-07	-5.38883e-07	-0.00333626	-0.00108714	-0.0011333	0	1531.82
1615	5.59669	9.63079	0.0525523	-8.73572e-07	-4.22655e-07	-0.00236399	-0.00116981	-0.000933724	0	1432.48
1616	20.6174	10.5314	0.0727735	3.3861e-06	-4.81995e-06	0.0360655	0.0024812	-0.00127595	4	1188.9
1618	18.818	8.4749	0.0534983	2.21551e-06	-7.69862e-06	0.00580378	0.00249976	-0.00269452	0	4673.87
1619	8.91569	7.6656	0.0639789	9.9009e-07	-1.68047e-06	0.0247627	-0.00117339	-0.00259818	0	1499.76
1621	23.6968	1.75285	0.0545225	3.27486e-07	1.8342e-07	-0.0108157	0.000205969	-0.000158023	0	1002.85
1622	11.6798	3.82249	0.0642992	3.60137e-06	-5.20818e-07	-0.00986148	-0.000309043	-0.00131759	0	3159.21
1624	2.18688	7.41577	0.0684182	1.8134e-06	2.8023e-07	-0.00544065	-0.000269653	-0.000294417	0	1111.39
1629	9.95673	5.91759	0.0544277	1.6706e-06	-6.23625e-07	0.00417014	-0.000916269	-0.00225937	0	2967.37
1635	6.54191	4.29098	0.0676719	9.64097e-07	-1.37038e-06	-0.00664851	-0.00071518	-0.000834414	0	2416.95
1638	1.06087	14.0325	0.0590288	1.28061e-08	-9.52751e-07	0.00133667	-3.39104e-06	0.00091555	0	64.1916
1644	5.01552	13.3143	0.0525908	4.77693e-06	-3.88019e-06	-0.0100287	-0.000650501	7.28939e-05	0	405.901
1654	7.15708	6.42648	0.0574554	1.03217e-07	-1.6527e-06	-0.00716249	-0.00112836	-0.00143678	0	1150.05
1657	14.2174	3.5995	0.0600173	3.22505e-06	-2.26879e-06	0.00759115	0.000162309	-0.00123584	0	2642.91
1658	13.8354	5.52954	0.0651276	3.46225e-06	-4.78997e-06	0.0311141	0.000309186	-0.0026453	0	3903.2
1662	17.9123	7.25662	0.0744011	2.28615e-06	-6.20167e-06	-0.00145549	0.00214973	-0.00281938	0	3406.93
1663	23.6148	9.41439	0.0621908	-6.55138e-07	-1.56913e-06	0.0201544	0.00120294	0.000130902	0	1158.64
1666	26.3618	8.86943	0.063904	-4.65971e-08	-9.45923e-07	-0.0165141	0.000211244	0.000469325	0	958.167
1667	24.6213	1.21968	0.074901	-2.10873e-07	1.0694e-08	-0.00729873	3.47645e-05	-2.94316e-05	0	983.25
1672	23.6101	2.19487	0.051055	2.55475e-07	1.35406e-07	-0.00381117	0.000332053	-0.000180861	0	1934.4
1673	9.34237	15.3156	0.0606711	2.64464e-06	3.58422e-06	-0.0572731	2.31789e-05	-0.00339876	0	369.399
1675	11.2484	5.80751	0.0532404	2.70849e-07	-2.42091e-06	0.00362556	-0.000579026	-0.00255136	0	1828.44
1678	3.09675	2.85214	0.060194	7.10025e-07	6.37672e-08	0.0031922	-0.000217163	-0.000252373	0	821.507
1680	1.3556	7.32261	0.0633413	7.61064e-07	1.182e-06	-0.00309714	-0.000113264	-0.000247968	0	1634.85
1683	8.84366	12.2838	0.0723601	1.03972e-06	-2.34617e-06	-0.0553888	-0.00162676	-0.00357007	0	1729
1686	9.4207	13.3476	0.0550599	-1.15132e-08	-2.00537e-06	-0.150558	-0.00145512	-0.00449624	0	3170.24
1687	25.6329	7.5123	0.0551676	-5.30248e-07	-6.20291e-07	-0.00799595	0.000522602	6.34021e-05	0	721.66
1689	21.4796	5.48945	0.0502944	5.63656e-07	-1.5254e-06	0.0016046	0.001337	-0.000926757	0	225.977
1690	26.4937	1.83197	0.0512534	-1.68303e-06	-1.09318e-06	-0.000864139	3.43571e-05	-0.000103795	0	1531.2
1692	10.4289	2.18916	0.0595136	1.26731e-06	-3.38192e-07	0.00335716	-0.000130373	-0.000472917	0	2970.33
1694	20.9362	1.63733	0.0578523	1.00011e-06	-1.07898e-07	-0.0132709	0.000229457	-0.0002224	0	2174.2
1695	15.529	9.4692	0.073807	3.43401e-06	-3.58201e-06	0.0273609	0.00238597	-0.00553445	0	3269.95
1698	3.38716	12.4095	0.0716802	-3.77312e-07	-1.49983e-06	-0.0197916	-0.000487406	0.000324128	0	317.754
1699	4.16582	11.96	0.0676332	-4.4718e-07	-1.74196e-06	-0.0236753	-0.00071066	-1.0994e-05	0	1006.03
1700	25.4708	4.87748	0.0599296	-2.96397e-07	-2.91301e-06	0.00168183	0.000394653	-0.000277048	0	2596.14
1703	6.81959	2.54749	0.0508479	1.42776e-06	-2.48359e-07	-0.0155707	-0.000376202	-0.000348647	0	1518.96
1707	3.48265	12.6927	0.0557429	-1.7208e-07	-1.66459e-06	-0.00955463	-0.000457327	0.000369307	0	552.058
1708	11.4386	2.3404	0.070119	1.43903e-06	-3.49125e-07	-0.014217	-0.000119925	-0.00062781	0	4054.92
1709	7.17901	1.14907	0.059461	7.76679e-09	-1.45107e-08	-0.00377091	-8.65543e-05	-8.03468e-05	0	3256.32
1710	8.50377	5.39959	0.0674805	1.44342e-06	-1.05015e-06	-0.00167322	-0.000918566	-0.00160412	0	1522.47
1711	25.4737	3.09951	0.0617936	-2.17837e-06	1.21506e-07	-0.000511272	0.000242225	-0.000215902	0	1535.91
1716	25.9992	3.02542	0.0739274	-1.98277e-06	-9.71573e-07	-0.0052591	0.000157725	-0.000189866	0	591.792
1718	18.5261	9.78668	0.0517696	3.89977e-06	-7.39088e-06	0.0298225	0.00311278	-0.00302144	0	3439.65
1719	12.5304	13.1219	0.0501239	4.0271e-07	-2.88513e-06	-0.364349	0.000302931	-0.0116723	0	6113.33
1723	22.2408	4.15505	0.0505175	1.06251e-06	-1.79437e-08	-0.019272	0.000892984	-0.000618511	0	4191.49
1725	17.5219	12.3563	0.053406	4.54194e-06	-2.75574e-06	0.0707019	0.0028594	-0.0042189	0	2189.72
1727	2.71427	2.55699	0.0527856	4.09201e-07	3.98965e-08	0.00604147	-0.000163328	-0.000204131	0	2062.7
1731	1.83786	14.6465	0.0598557	7.74242e-07	-1.4081e-06	-0.0023497	-6.78819e-05	0.000970368	0	366.352
1733	7.38551	13.6972	0.0525621	1.37227e-06	-3.59831e-06	-0.0363231	-0.000909617	-0.00146197	0	991.85
1736	24.8526	4.99651	0.0581349	-4.90184e-07	-2.01114e-06	-0.0172513	0.000535086	-0.000322931	0	1840.45
1737	26.4392	4.69767	0.0574413	-3.7814e-07	-2.69719e-06	-0.0031573	0.000134702	-0.00021152	0	1594.99
1738	20.6574	9.79592	0.0609455	2.55782e-06	-5.5602e-06	0.0491803	0.00236291	-0.00131373	0	2088.87
1741	26.0216	2.10157	0.0741335	-1.66845e-06	-4.91492e-07	-0.00150654	8.85904e-05	-0.000123756	0	530.287
1742	13.4695	9.11908	0.0532378	1.72122e-06	-2.75827e-06	0.00708172	0.000732528	-0.00579701	0	508.478
1748	18.7155	1.78513	0.0536975	3.03195e-06	-4.31371e-07	0.0151167	0.000312987	-0.000341799	0	1677.19
1750	2.7836	13.4565	0.0568419	4.61732e-07	-6.32298e-07	-0.00209366	-0.000237877	0.000685204	0	331.393
1751	14.1074	11.3143	0.060392	2.90915e-06	-6.71162e-06	0.0743791	0.00207322	-0.00857258	0	5558.86
1755	6.48472	8.80379	0.0591838	1.92997e-07	-1.80117e-06	-0.00453622	-0.00130183	-0.00140509	0	1833.38
1761	21.7456	4.07868	0.0715553	7.55544e-07	-3.52701e-08	0.012319	0.00103224	-0.00075572	0	1169.7
1764	12.1397	13.3466	0.0558125	2.9982e-07	-2.99556e-06	-0.0273159	-6.07089e-06	-0.0108602	0	9818.97
1772	15.1826	9.30482	0.0658932	3.49502e-06	-5.39637e-06	-0.00645201	0.00219923	-0.00564949	0	4415.7
1773	11.1363	6.72227	0.056787	7.21203e-07	-1.72738e-06	-0.00014774	-0.000598406	-0.00309839	0	3572.06
1775	2.32885	8.5132	0.0715296	5.1153e-07	-9.28887e-09	-0.0118619	-0.000356936	-0.000224637	0	1115.4
1776	26.6075	2.04432	0.0527689	-1.06989e-06	-1.91658e-06	-0.00286898	3.54062e-05	-0.000117788	0	806.98
1778	16.092	12.4274	0.0551742	4.20702e-06	-2.30315e-06	0.18798	0.00322823	-0.00675499	0	5782.72
1779	15.0797	1.57824	0.0510657	8.42575e-07	-4.91338e-07	-0.00747191	7.86741e-05	-0.00024515	0	4363.42
1780	7.80672	9.45793	0.0630059	-1.09208e-07	-3.97025e-06	-0.00160501	-0.00153167	-0.0023277	0	2728.55
1784	18.5043	7.62544	0.0602331	1.67237e-06	-7.30794e-06	0.00184625	0.00215815	-0.00253896	0	3612
1785	19.1415	9.83883	0.0577688	4.29526e-06	-8.42611e-06	0.0191239	0.00287345	-0.00249747	0	905.268
1790	4.54478	5.85346	0.0504967	1.76227e-07	-7.55657e-07	-0.00962244	-0.000681503	-0.000632001	0	2282.93
1792	8.63297	11.5307	0.0621988	1.66534e-08	-1.4917e-06	-0.02012	-0.00152919	-0.00344671	0	3511.18
1793	21.8393	1.38102	0.0606626	4.02833e-07	-3.79031e-07	-0.0128986	0.000171485	-8.50076e-05	0	1190.16
1795	7.54688	10.8708	0.0541297	1.03694e-06	-4.80593e-06	-0.0175892	-0.00159247	-0.00229982	0	1393
1797	9.66807	1.20052	0.0518851	2.79969e-09	-1.39764e-07	0.0101027	-1.8628e-05	-8.30612e-05	0	3117.71
1799	13.2778	11.3164	0.0742022	2.27117e-06	-4.18556e-06	-0.193646	0.00118607	-0.00877621	0	5426.35
1800	8.08324	11.1549	0.0680755	1.77688e-07	-1.91334e-06	-0.0276324	-0.00155582	-0.00280306	0	3050.34
1805	18.3526	3.44589	0.0714494	2.0764e-06	-3.82956e-07	0.0160839	0.000800971	-0.000975808	0	1977.36
1808	24.0881	3.28732	0.0536141	-1.48638e-07	1.17781e-08	0.00514552	0.000464039	-0.000320228	0	2600.29
1810	4.45692	12.1332	0.0589427	4.85217e-07	-2.48947e-06	-0.0335923	-0.000791143	-8.48872e-05	0	413.873
1814	6.73002	12.8709	0.0707558	5.37634e-08	-2.2622e-06	-0.0387827	-0.00115595	-0.00111095	0	1305.42
1816	6.95595	2.19955	0.0620232	8.13362e-07	-1.80605e-08	0.0235784	-0.000325982	-0.000330447	0	1089.92
1817	2.03212	12.6961	0.0686172	-3.09503e-07	-7.67786e-07	-0.0182629	-0.000189597	0.000612927	0	691.119
1821	7.35728	9.71618	0.0651974	-1.68001e-07	-3.33321e-06	-0.0332515	-0.00143705	-0.00204095	0	129.703
1822	16.8174	8.76503	0.0546535	3.73796e-06	-3.11139e-06	0.0758033	0.00239279	-0.00405701	0	3781.25
1824	11.2916	12.8603	0.0718163	5.69409e-07	-3.61086e-06	-0.0128196	-0.000990192	-0.00824336	0	2023.83
1827	8.70031	10.7314	0.052713	-3.05058e-07	-1.06611e-06	-0.00636401	-0.00154267	-0.00334386	0	3774.49
1833	26.4496	4.80926	0.0548108	-3.86551e-07	-2.61955e-06	0.00825954	0.000127819	-0.00021644	0	2806.98
1834	2.13088	6.98398	0.065575	1.70038e-06	4.39118e-07	-0.00115166	-0.000244818	-0.00031437	0	432.321
1835	3.60488	13.8125	0.0704282	2.14553e-06	-1.45994e-06	-0.00207113	-0.000334838	0.000626354	0	280.3
1837	12.8819	15.2324	0.0501277	6.30633e-06	-3.51116e-06	-0.279669	-0.000175284	-0.018986	0	23768.2
1841	19.0172	9.39484	0.0742039	3.49644e-06	-7.40063e-06	0.00748551	0.00293396	-0.00269794	0	1337.96
1844	4.138	5.45119	0.0558589	1.28412e-07	-2.00072e-08	-0.0060113	-0.000540397	-0.00048865	0	1801.87
1845	4.91755	5.29412	0.0501872	2.33171e-07	-1.14984e-06	-0.00331538	-0.000660194	-0.000701775	0	1885.31
1847	5.58176	13.9814	0.0584821	4.09032e-06	-3.51497e-06	-0.0244889	-0.000541421	-7.48907e-05	0	75.0888
1848	14.9507	8.59858	0.0595933	3.55943e-06	-4.51896e-06	-0.00449352	0.00161964	-0.00523196	0	2446.04
1849	13.9402	7.59336	0.0740834	1.30857e-06	-3.14294e-07	-0.0262026	0.000722475	-0.00415144	0	1853.31
1850	16.3207	12.4021	0.0570302	3.61483e-06	-2.90626e-06	0.0383401	0.00319443	-0.00618921	0	4597.3
1856	14.7491	11.3323	0.0684778	5.1337e-06	-7.02752e-06	0.0243886	0.00260431	-0.00820836	0	6856.53
1858	4.40201	14.1925	0.0593455	4.98773e-06	-2.06722e-06	-0.0130203	-0.000348942	0.000484635	0	591.674
1861	24.2664	9.18966	0.071703	-1.18491e-06	-3.57444e-06	0.0416525	0.000933303	0.000240741	0	1659.95
1864	12.0135	11.5232	0.0603296	4.29662e-06	-2.56775e-06	0.0496885	-0.000182245	-0.00791079	0	6962.18
1865	15.9841	14.8727	0.0702051	1.36271e-06	2.7124e-06	0.0778813	0.000346072	-0.00733979	0	3730.02
1868	20.3133	2.432	0.0737322	2.8436e-06	-1.19403e-07	0.0187162	0.000549173	-0.00045372	0	1821.81
1870	4.73741	14.8512	0.0527823	4.85335e-06	-1.07228e-06	-0.0205348	-0.000225126	0.000506645	0	257.293
1872	17.5677	3.73201	0.0662107	2.23792e-06	-7.21971e-08	-0.0107507	0.000942985	-0.0012994	0	3727.57
1873	9.37758	4.08651	0.0539178	2.04014e-06	3.5442e-07	-0.00211114	-0.000625785	-0.00121017	0	1564.88
1874	20.5472	1.21153	0.0613683	5.7441e-07	-4.83043e-08	-0.0199437	8.51e-05	-6.1465e-05	0	1978.02
1877	8.29371	2.77324	0.0687444	2.64592e-06	-1.18088e-06	0.0102125	-0.000420609	-0.000638366	0	1456.33
1880	3.50368	15.5041	0.0573619	-1.07702e-06	-1.75639e-07	-0.0146304	-2.51085e-05	0.000878852	0	262.196
1881	19.3722	9.30596	0.0573655	4.3704e-06	-8.22022e-06	-0.011355	0.00274291	-0.00234166	0	1546.77
1882	19.9455	2.95527	0.0679084	2.37434e-06	-2.84376e-07	-0.00906508	0.000776067	-0.000612223	0	738.312
1883	22.9659	4.31545	0.0706071	-4.22975e-08	-9.81837e-07	0.00316774	0.00084239	-0.000504022	0	1918
1885	12.3344	5.63923	0.0740096	1.48686e-06	-3.57723e-06	-0.0167224	-0.000350532	-0.00257561	0	2575.93
1887	20.6181	10.3933	0.0653964	3.92064e-06	-4.81991e-06	0.03561	0.00256746	-0.00127553	0	916.74
1888	7.49468	13.6652	0.0612134	5.30509e-07	-1.653e-06	-0.0457772	-0.000927891	-0.00155832	0	299.171
1894	11.4349	14.0488	0.0527783	1.60662e-06	-1.75758e-06	-0.105234	-0.00126561	-0.00989673	0	9375.52
1898	11.3197	9.43329	0.0661964	6.62925e-07	-2.26138e-06	-0.014705	-0.000880537	-0.00513646	0	4749.46
1899	17.7565	10.0899	0.0689836	3.73055e-06	-5.94747e-06	0.025099	0.00293218	-0.00390898	0	5314.07
1900	12.5674	12.5406	0.0567481	1.66056e-06	-3.00801e-06	-0.12798	0.000231675	-0.0101864	0	7017.39
1903	7.99895	10.8469	0.0519691	1.30358e-06	-3.58461e-06	0.0238163	-0.00165268	-0.00271589	0	2683.33
1904	2.79169	5.37003	0.0578602	1.41639e-06	1.19433e-06	-0.00396476	-0.000340565	-0.000408417	0	1369.19
1906	13.1542	1.19034	0.0522302	1.07776e-07	-1.98998e-07	0.023979	8.71382e-07	-7.40392e-05	0	2642.67
1907	6.89114	12.4028	0.0730445	2.6853e-06	-2.84981e-06	-0.0518999	-0.00130408	-0.00136429	0	1098.4
1909	12.6143	11.1497	0.0541906	1.58705e-06	-3.53661e-06	-0.0501263	0.000309935	-0.00818946	0	4871.3
1915	9.56817	14.7384	0.0660753	3.7049e-06	-8.88709e-07	-0.0772488	-0.000530883	-0.00409952	0	978.807
1918	1.98381	1.32769	0.0713816	1.76289e-07	9.89969e-08	0.000809895	-3.82898e-05	-5.16324e-05	0	1581.21
1920	13.4344	7.70659	0.0683676	3.35091e-06	-3.35859e-06	0.0146333	0.000459683	-0.00439756	0	4155.22
1925	2.74282	10.0213	0.0547106	-3.15654e-07	-1.63834e-06	0.00579033	-0.000461584	-1.16006e-05	0	539.671
1926	8.46671	13.602	0.064975	1.67889e-06	-6.82667e-06	-0.0552614	-0.00103182	-0.00283387	0	679.509
1928	26.5032	2.41024	0.0556095	-1.23664e-06	-1.9885e-06	-0.00677063	3.49756e-05	-0.000147955	0	759.032
1929	9.18335	9.53461	0.072745	1.26271e-06	-2.7119e-06	-0.0358836	-0.00140772	-0.00350148	0	4257.47
1930	17.1734	10.0645	0.0658528	3.71604e-06	-5.53665e-06	0.0428777	0.00312901	-0.00445033	0	7101.38
1932	14.9761	13.6879	0.0649122	1.31495e-06	-1.04024e-06	0.0668654	0.00293589	-0.0102415	0	5542.56
1933	6.46221	9.01867	0.0744419	7.43725e-08	-1.58075e-06	-0.0198576	-0.00139219	-0.00142173	0	1140.05
1937	13.1728	6.18844	0.0696908	3.33986e-06	-4.56469e-06	-0.00763089	0.000221703	-0.00302175	0	1068.55
1938	14.3607	10.8208	0.067772	3.56034e-06	-7.05259e-06	-0.0401395	0.00225917	-0.00787615	0	5216.61
1942	2.7202	14.9123	0.0526615	2.02706e-06	-1.02349e-07	-0.00553898	-8.38697e-05	0.000934211	0	310.927
1944	2.85631	7.26036	0.0731366	3.72069e-07	2.83083e-07	0.00777776	-0.000469268	-0.000350179	0	1248.7
1945	6.14415	2.83277	0.0616684	1.23628e-06	-1.34206e-08	-0.00144804	-0.000462371	-0.000402181	0	2394.44
1948	25.4371	9.12857	0.0511859	-1.60217e-06	-6.12017e-07	-0.00120998	0.000534395	0.000432294	0	1640.06
1951	15.7666	11.6242	0.0743511	4.80085e-06	-5.83647e-06	0.0226329	0.00303507	-0.00697472	0	3986.51
1954	12.6773	15.5856	0.0744683	7.41875e-06	-5.7378e-06	-0.331145	-0.000661123	-0.0190824	0	19166.5
1955	4.52534	11.2463	0.0524041	-8.79825e-07	-1.94953e-06	-0.0292012	-0.000830909	-0.00029182	0	240.407
1957	3.9622	12.0706	0.0587376	-4.59974e-07	-1.61024e-06	-0.0417169	-0.000619548	0.00011165	0	144.2
1960	14.0913	2.35286	0.0533426	2.15633e-06	-1.65106e-06	-0.00204377	7.63805e-05	-0.000661427	0	676.869
1963	23.326	1.02843	0.064903	5.18127e-08	3.00368e-08	-0.0114505	1.8365e-05	-5.09692e-06	0	351.83
1964	8.78921	14.2152	0.0505364	5.40653e-06	-5.34597e-06	-0.0963165	-0.000803941	-0.00306142	0	1417.23
1967	1.55516	4.07697	0.0620456	2.87035e-07	1.23933e-07	-0.00319193	-0.000105168	-0.000292599	0	1578.28
1969	7.96874	3.69093	0.0648267	1.46543e-06	-7.10655e-07	-0.0112666	-0.000639583	-0.000846841	0	1687.97
1974	17.6776	10.557	0.0535038	4.14868e-06	-5.9403e-06	0.00557035	0.00319185	-0.00400348	0	6621.85
1981	9.08982	8.41852	0.0585002	4.77474e-07	-1.40614e-06	-0.0192317	-0.00139578	-0.00302634	0	4717.36
1986	10.4667	12.0941	0.0526236	-7.84391e-08	-4.11623e-08	-0.0349798	-0.00133479	-0.00648368	0	5521.38
1987	7.03749	2.97512	0.0705948	8.55923e-07	-5.747e-07	0.00422895	-0.000500757	-0.000555331	0	2333.59
1989	11.8938	6.9474	0.0616263	1.61033e-06	-3.54616e-06	0.0135845	-0.000299178	-0.00352921	0	4116.91
1990	6.65196	12.6682	0.069242	-6.24311e-07	-3.2942e-06	-0.00809099	-0.00115343	-0.00110211	0	1310.45
1992	17.0076	8.35161	0.0606354	3.72083e-06	-3.54688e-06	0.0248843	0.00223965	-0.00387679	0	2709.3
1993	18.0576	8.86701	0.066575	3.6839e-06	-6.94805e-06	-0.0159087	0.00264737	-0.00339173	0	3480.7
1994	13.2367	6.0854	0.0516541	3.57067e-06	-4.45186e-06	-0.0283624	0.000204807	-0.00300445	0	3930.09
1997	8.25177	13.2991	0.0595085	1.70255e-06	-4.06609e-06	-0.0628131	-0.00131298	-0.00264193	0	2173.24
1998	9.52298	13.3132	0.0528569	7.54259e-07	-2.38631e-06	-0.0840454	-0.00154282	-0.00476385	0	2141.89
1999	7.68837	13.7667	0.0504523	2.72605e-06	-4.12402e-06	-0.0457386	-0.000977774	-0.00175314	0	1239.94
2003	26.8361	2.42859	0.0626684	-6.0999e-07	-3.58745e-06	0.00326131	7.54548e-06	-0.000145196	0	1262.41
2005	26.4177	3.98329	0.0577259	-1.05938e-06	-3.13854e-06	0.00152266	8.60008e-05	-0.000225298	0	112.588
2008	7.12115	12.7916	0.0528133	2.51432e-06	-1.93405e-06	-0.0305535	-0.00130195	-0.00149188	0	2781.5
2010	23.307	4.61662	0.0502821	-1.19173e-07	-1.02093e-06	0.00487886	0.000845383	-0.000509611	0	902.786
2012	19.2352	7.30114	0.0505717	1.26693e-06	-5.40068e-06	0.00509067	0.00216701	-0.00203087	0	2916.32
2013	6.53957	14.0754	0.0639257	1.95643e-06	-3.32498e-06	-0.0316117	-0.000615746	-0.000600084	0	698.7
2017	10.991	4.44936	0.065156	3.10423e-06	-1.6385e-07	0.0229014	-0.000498472	-0.00168486	0	4484.15
2018	12.7796	6.35479	0.0686708	3.3635e-06	-5.16325e-06	0.014302	0.000131855	-0.00313209	0	2996.98
2019	2.07209	10.9056	0.0628997	-1.02144e-06	-1.13575e-06	-0.00693047	-0.00031046	0.000212665	0	653.869
2022	3.76999	4.49939	0.0615749	9.07065e-07	3.94156e-07	-0.00752096	-0.000431551	-0.00039619	0	598.618
2023	16.6356	6.24206	0.0659501	1.32953e-06	-2.43298e-06	0.0254494	0.00157045	-0.00274191	0	3175.15
2025	12.1403	14.3726	0.0640284	6.21697e-06	-5.59183e-06	-0.194469	-0.000935349	-0.0128465	0	8658.54
2027	8.62594	8.75076	0.0641595	5.98331e-07	-2.77543e-06	-0.0183528	-0.00155055	-0.00289556	0	2188.92
2031	1.34424	12.6551	0.061494	-4.90929e-07	-9.90839e-07	-0.00317857	-8.96835e-05	0.000668639	0	368.847
2035	11.2164	5.56378	0.0511198	1.22327e-07	-2.37988e-06	-0.0130444	-0.000585182	-0.00240022	0	208.561
2037	4.03301	12.9598	0.0507832	7.48091e-07	-2.51396e-06	-0.00321103	-0.000494591	0.000323368	0	230.053
2038	19.3985	4.37528	0.0681115	3.48553e-07	-2.64665e-07	-0.00484341	0.00118791	-0.00119589	0	2861.89
2040	4.44989	15.6849	0.067251	4.27184e-06	-1.19883e-07	-0.019938	-7.80185e-06	0.000711014	0	439.709
2042	23.308	3.79152	0.0575958	1.94749e-06	-2.47697e-07	0.00199247	0.000656775	-0.000447034	0	1083.52
2043	12.7362	6.00522	0.0678889	4.08727e-06	-5.57381e-06	-0.103442	2.8433e-05	-0.00291295	0	3340.99
2044	14.4062	13.5292	0.0683693	1.58084e-06	-2.09229e-06	0.023937	0.00282295	-0.0115676	0	2856.23
2046	13.511	3.19621	0.0706085	2.06156e-06	-1.94853e-06	0.00450766	5.24311e-05	-0.00102595	0	3485.86
2049	3.56518	6.79275	0.0714906	-1.83945e-07	5.52337e-08	0.00601228	-0.000596173	-0.000463349	0	1707.42
2050	2.67289	5.72425	0.0662142	1.59742e-06	1.13915e-06	0.00361094	-0.000314533	-0.000406731	0	1463.67
2053	26.1841	4.01271	0.0736242	-1.67962e-06	-2.50954e-06	0.00407191	0.00015974	-0.000222435	0	1284.77
2054	20.8971	1.24595	0.0605794	4.55172e-07	-1.68566e-08	0.00548105	9.00346e-05	-5.1561e-05	0	2352.42
2055	21.1733	2.53431	0.0711623	2.01305e-06	3.90282e-08	-0.00829717	0.000570799	-0.000462018	0	1682.35
2056	24.7674	4.29379	0.0680967	-8.42224e-07	-3.95471e-07	-0.0115605	0.000455099	-0.000322089	0	2276.42
2057	22.8377	3.34508	0.0530302	2.55851e-06	7.50652e-08	-0.00571582	0.000629784	-0.000429767	0	3141.2
2058	2.21128	6.28819	0.0730256	1.41447e-06	9.32835e-07	-0.00654702	-0.0002697	-0.000355383	0	1761.41
2059	4.8061	1.39605	0.0635951	5.90245e-08	2.06604e-07	0.00427285	-9.1989e-05	-8.10722e-05	0	1670.39
2060	8.78872	12.5571	0.0667948	6.42187e-07	-1.34319e-06	-0.0669538	-0.00167268	-0.00359635	0	4456.33
2063	12.4064	1.06032	0.051979	3.46105e-08	-3.36716e-08	1.50536e-05	-2.59483e-06	-3.02226e-05	0	1301.26
2065	4.27621	5.77869	0.0719326	1.26885e-07	-3.60525e-07	-0.0164784	-0.000627855	-0.000527276	0	1257.92
2066	24.2321	9.52633	0.0668855	-1.48761e-06	-1.97327e-06	0.0175499	0.000952823	0.000392394	0	1303.65
2067	1.92935	13.4273	0.0749584	-2.57886e-07	-9.3846e-07	-0.00769798	-0.00016879	0.000758234	0	474.463
2070	10.8604	3.69834	0.0634308	3.67303e-06	3.91693e-08	0.00248095	-0.000412324	-0.0012623	0	3290.88
2074	4.18729	2.29513	0.067208	3.8531e-07	3.33285e-07	0.0030477	-0.000251459	-0.000212165	0	724.248
2075	1.0242	5.76932	0.0709732	4.59506e-08	4.81799e-07	-0.00871036	-2.21038e-05	-0.00029237	0	435.326
2079	13.6997	5.51054	0.0720642	3.29984e-06	-5.74359e-06	-0.0200176	0.000322078	-0.00271614	0	1045.57
2080	16.6914	9.79865	0.0627898	4.02909e-06	-4.77988e-06	0.0302645	0.00308324	-0.00484976	0	4367.77
2081	14.2668	13.5498	0.0725616	2.04063e-06	-1.83903e-06	0.0498758	0.0028201	-0.011595	0	10691.5
2082	15.0337	12.766	0.0683659	2.72685e-06	-3.70214e-06	0.0779167	0.00276148	-0.00907342	0	6270.52
2083	3.70748	15.6108	0.0627049	2.90387e-07	-9.67558e-07	-0.0079284	-8.79652e-06	0.000860856	0	295.345
2084	11.195	2.42674	0.0513697	1.74141e-06	-2.07297e-07	-0.0159288	-0.000145918	-0.000662503	0	1159.11
2085	16.2471	4.68968	0.0668802	5.34216e-07	-8.10611e-07	-0.0180571	0.00090359	-0.00187754	0	3161.96
2088	2.64823	9.38868	0.0590124	6.83817e-08	-1.44548e-06	-0.0153358	-0.000428134	-0.000155651	0	1837.1
2090	8.54296	6.35986	0.0716433	7.78143e-07	-1.81337e-06	-0.0138171	-0.00110124	-0.00207672	0	2347.85
2091	25.8599	5.13059	0.0742617	-2.80095e-07	-2.90187e-06	-0.00483272	0.000296841	-0.000229606	0	2779.79
2094	22.1564	6.39255	0.0552093	4.5083e-07	-4.33956e-06	-0.00298994	0.00141802	-0.000742071	0	932.29
2097	16.9799	7.75836	0.0744314	4.38478e-06	-4.63883e-06	0.0278142	0.00211614	-0.00346897	0	3485.99
2099	16.5713	9.28185	0.066425	2.50278e-06	-2.7671e-06	0.0227365	0.00269265	-0.0046627	0	6617.67
2100	20.9182	7.69364	0.0702331	6.75613e-07	-4.89985e-06	-0.0222546	0.00192231	-0.00117291	0	783.054
2101	17.7564	2.50804	0.053551	2.5573e-06	-5.15195e-07	0.0101982	0.000492759	-0.000698506	0	3910.78
2102	14.4243	1.56458	0.0533907	3.53027e-07	-1.86254e-07	-0.00856768	3.37212e-05	-0.000253881	0	2080.95
2103	8.20232	1.69551	0.067243	4.36296e-07	-1.91976e-07	-0.00599036	-0.000222054	-0.000265311	0	528.877
2107	24.5132	9.47248	0.0744045	-2.47192e-06	1.084e-07	-0.00642455	0.000832889	0.000341923	0	973.741
2108	11.7357	6.32263	0.066672	3.34044e-07	-3.06428e-06	0.0117122	-0.000387922	-0.00295521	0	4142.08
2112	26.8602	5.43404	0.0576793	-6.59513e-09	-1.52514e-06	0.00823482	4.77431e-05	-0.0001972	0	166.585
2114	13.8112	11.5396	0.0740862	3.95103e-06	-5.88301e-06	0.0569897	0.00180573	-0.00893197	0	632.359
2117	19.1062	5.41363	0.0695021	4.59577e-07	-4.58972e-07	-0.00209943	0.00149287	-0.00156055	0	2050.13
2119	9.851	11.1811	0.06931	7.92763e-08	-1.5405e-07	-0.0258503	-0.00156443	-0.00492886	0	3386.03
2124	14.5227	6.41763	0.053768	3.66322e-06	-2.18278e-06	0.0759018	0.00076157	-0.00331206	0	156.255
2125	10.0645	13.062	0.0627011	2.69537e-07	-1.64074e-06	-0.0585588	-0.00147782	-0.00606773	0	2951.34
2127	16.5464	7.61076	0.066948	5.02706e-06	-2.17157e-06	1.43508e-05	0.00182846	-0.00372016	0	3694.9
2129	7.60871	7.75765	0.0686798	3.89167e-08	-2.32722e-06	-0.00185438	-0.00123664	-0.00190621	0	991.809
2133	19.1621	11.6658	0.0663319	3.8858e-06	-5.95423e-06	0.0518779	0.00277239	-0.0024236	0	2555.89
2138	5.49498	14.1754	0.0533362	4.74913e-06	-2.53551e-06	-0.0246109	-0.000452799	3.56319e-05	0	367.492
2142	3.9708	10.0658	0.0718819	-7.81339e-07	-9.47193e-08	-0.00252302	-0.000769665	-0.000282702	0	1235.42
2143	6.26948	1.82246	0.0656783	1.65844e-07	1.079e-07	0.0079266	-0.000258439	-0.000208407	0	1823.35
2147	14.9884	12.3968	0.0676906	3.23849e-06	-3.69583e-06	0.0477041	0.00319165	-0.00900082	0	12021.3
2149	16.9046	9.38782	0.0509613	3.3166e-06	-4.96204e-06	0.0149706	0.00279538	-0.00448074	0	3173.58
2152	26.5105	3.8858	0.0593161	-9.74522e-07	-3.34643e-06	0.000125588	8.54839e-05	-0.000212781	0	1138.21
2153	12.1562	2.52623	0.0593341	1.89498e-06	-4.94766e-07	0.034303	-9.5416e-05	-0.000701615	0	375.091
2158	9.87263	5.64716	0.0656955	1.68687e-06	-8.74214e-07	-0.0258859	-0.000875298	-0.00201612	0	3159.13
2161	20.2368	3.7498	0.0501888	2.37191e-06	-4.01275e-07	-0.0115367	0.00103953	-0.000900972	0	3330.6
2162	15.1798	12.5179	0.0673038	2.9274e-06	-3.04031e-06	0.0699001	0.00307008	-0.00884443	0	3594.16
2166	11.2627	4.01133	0.0507635	3.55058e-06	-1.59621e-07	0.0331127	-0.000375193	-0.00142092	0	3013.37
2167	4.20102	10.0495	0.0537634	-8.35151e-07	-5.47831e-07	-0.0248417	-0.000810243	-0.000397874	0	881.393
2168	11.9528	8.97928	0.068143	1.79095e-06	-3.24999e-06	0.000508978	-0.000255951	-0.00512194	0	3229.75
2169	5.59888	3.43531	0.051579	5.52675e-07	-2.03591e-07	-0.00235589	-0.000507224	-0.000517198	0	1889.19
2170	1.68693	14.9965	0.0671916	1.38959e-06	-1.29257e-06	-0.00874474	-3.06646e-05	0.00101875	0	241.724
2173	23.3513	5.49856	0.0619566	-1.25484e-07	-2.35724e-06	0.00865161	0.000968653	-0.000490941	0	795.225
2174	25.9977	5.87047	0.0514156	1.09734e-07	-3.51017e-06	-0.000398553	0.000256452	-0.000152465	0	1111.08
2175	9.86119	12.9478	0.0709753	-4.04164e-08	-1.48522e-06	-0.0886013	-0.00164267	-0.00554106	0	2432.22
2178	10.8417	8.52802	0.0737772	2.02192e-06	-4.454e-07	-0.0248566	-0.000931414	-0.00431693	0	2798.03
2181	26.5166	7.60304	0.0542266	-8.08461e-07	-2.97867e-06	0.0132138	0.000131536	0.00014038	0	624.713
2182	18.5625	8.84079	0.0509524	2.78097e-06	-7.60145e-06	0.0229754	0.002652	-0.00297039	0	5588.09
2184	25.8591	6.63452	0.0667007	-1.10923e-07	-3.67834e-06	0.00190617	0.000403318	-0.000127997	0	391.525
2185	22.6784	3.78166	0.0695458	2.25944e-06	3.69813e-07	-0.0154769	0.000759554	-0.000490055	0	460.574
2186	17.698	4.5844	0.0683463	3.84275e-07	-3.56181e-07	-0.0136012	0.00109329	-0.00171824	0	3694.06
2188	9.28555	4.94179	0.0506731	2.27479e-06	-1.5652e-07	0.00554815	-0.000800474	-0.00169505	0	4204.37
2189	13.7107	1.09474	0.0633808	1.76065e-07	-2.07409e-07	-0.0111799	2.03591e-05	-3.59046e-05	0	1923.38
2190	16.7298	1.13191	0.0508616	3.18394e-07	-5.14746e-07	-0.00425458	9.22606e-05	-0.000101038	0	2662.94
2191	12.4112	6.35952	0.0625932	1.80708e-06	-5.53351e-06	-0.0360953	1.27306e-05	-0.00316748	0	2920.86
2197	6.70586	7.01598	0.0717389	4.4994e-07	-1.14387e-06	-0.0313388	-0.0011313	-0.001337	0	2509.15
2198	4.8906	11.6733	0.0632944	-2.24237e-07	-2.53456e-06	-0.00946002	-0.000898358	-0.000328087	0	882.338
2201	9.88202	6.77107	0.0662779	1.70753e-06	-6.48445e-07	-0.00584341	-0.000973998	-0.00263735	0	3380.41
2207	14.3168	7.96318	0.0618888	2.91808e-06	-2.25857e-06	-0.0428799	0.0010745	-0.00459538	0	511.513
2213	19.9824	5.19209	0.0683581	-2.9597e-07	-3.60299e-07	0.0165391	0.00140579	-0.00131494	0	2068.64
2215	13.9406	5.65312	0.05848	3.98277e-06	-3.44619e-06	-0.0227772	0.000347092	-0.00283961	0	735.835
2216	17.0898	12.7136	0.0604855	2.82806e-06	-8.43667e-07	0.0598546	0.00290766	-0.00499991	0	3816.88
2217	21.5282	8.01231	0.0581882	6.27127e-07	-6.06364e-06	0.00247293	0.00194104	-0.00106557	0	1261.91
2224	9.11157	4.32092	0.0726794	1.71398e-06	1.43629e-07	0.00822695	-0.000650535	-0.00131619	0	1149.46
2227	3.14375	6.39882	0.0607879	2.30017e-07	3.09834e-07	0.000511525	-0.000454013	-0.000425001	0	1861.09
2231	8.42332	12.4817	0.067214	-1.35928e-06	-2.10452e-06	-0.01507	-0.00163891	-0.00303963	0	1669.32
2232	6.0991	14.1795	0.0537277	2.68871e-06	-3.42257e-06	-0.0287443	-0.000531189	-0.000279293	0	744.365
2234	14.8842	9.49575	0.0660671	3.56229e-06	-6.29524e-06	0.00657098	0.00181746	-0.00592835	0	2207.62
2237	4.67948	2.55443	0.0623698	8.85587e-07	4.46482e-07	0.00382026	-0.000305771	-0.000249014	0	1679.15
2238	18.0536	4.13544	0.067488	1.64194e-06	-4.35298e-07	-0.00704739	0.00103677	-0.00135688	0	3958.05
2242	11.227	8.32516	0.070586	1.97999e-06	-1.2922e-06	-0.00354161	-0.000588072	-0.00421629	0	3392.27
2245	6.47589	12.4972	0.0697635	1.07141e-06	-3.72007e-06	-0.0256781	-0.00116808	-0.00100375	0	1481.05
2246	18.9838	7.26949	0.0607177	1.72237e-06	-5.73505e-06	0.0662812	0.00215113	-0.00220426	0	2253.62
2247	15.3732	14.232	0.0515318	2.20531e-06	1.19304e-06	0.18728	0.00209376	-0.00927323	0	9077.04
2249	6.60981	2.94295	0.060063	8.11191e-07	-5.04784e-07	-0.00570394	-0.000493539	-0.000463627	0	2258.73
2253	20.9384	8.52075	0.060002	1.69974e-06	-5.43267e-06	-0.00207586	0.00217848	-0.00122053	0	1013.25
2255	9.84024	12.7257	0.0504562	-3.04651e-07	-1.43687e-06	-0.14078	-0.0018181	-0.00540309	0	321.367
2261	18.6757	5.20103	0.0701284	3.81794e-07	-7.54394e-07	0.00631394	0.00149876	-0.00154998	0	2154.31
2262	14.7508	7.66698	0.0748774	4.04606e-06	-2.29909e-07	0.00639698	0.00134281	-0.00426438	0	2605.25
2265	21.5583	10.0404	0.0611503	2.81945e-06	-3.63028e-06	-0.0126155	0.00210499	-0.000758817	0	727.852
2266	4.00078	4.43121	0.05307	8.01317e-07	1.76282e-07	0.00222821	-0.000457741	-0.000451804	0	1210.19
2267	19.5912	6.19466	0.0741421	1.11988e-06	-2.25947e-06	0.0119144	0.00175855	-0.001702	0	1515.44
2269	15.3838	14.3441	0.0612254	2.18225e-06	1.56727e-06	0.191585	0.00189712	-0.0093272	0	5335.87
2272	2.86518	11.3141	0.0595025	-6.63344e-07	-1.49211e-06	0.0101809	-0.000433622	0.000207266	0	737.544
2273	7.05015	15.1092	0.0526431	3.94952e-06	-8.59314e-07	-0.0331411	-0.000220157	-0.000649554	0	155.246
2274	3.27604	8.12434	0.0651498	-1.82766e-07	-5.62884e-07	-0.000639111	-0.00058113	-0.000368873	0	877.731
2275	8.18681	10.0117	0.0652568	2.47223e-07	-4.74025e-06	-0.0167561	-0.00146604	-0.00280959	0	4972.5
2277	7.54814	15.9258	0.073526	-3.61701e-07	2.73911e-06	-0.0522251	0.000366408	-0.000779277	0	270.72
2279	16.2561	6.82248	0.0583177	1.58191e-06	-2.3491e-06	-0.0136221	0.00159732	-0.00331565	0	4120.08
2281	19.8074	7.01044	0.0543351	1.2945e-06	-3.84408e-06	0.0319633	0.00203336	-0.00175195	0	1402.26
2282	20.0657	5.69481	0.0604616	4.09819e-07	-6.09939e-07	0.0102696	0.00150778	-0.00139886	0	631.409
2283	8.49126	3.55503	0.0699421	1.55448e-06	-2.22958e-07	0.00127041	-0.000536345	-0.000963861	0	2161.46
2286	9.83494	1.33027	0.0583055	6.51755e-08	-2.60553e-07	0.00176402	-4.94003e-05	-9.76345e-05	0	3289.02
2287	25.0431	5.94072	0.0666688	1.60889e-08	-2.39398e-06	-0.00119965	0.000625725	-0.000260314	0	1847.08
2289	7.44372	14.946	0.060388	3.39708e-06	-1.54154e-06	-0.0447499	-0.000307426	-0.00102303	0	390.512
2291	13.2831	10.9659	0.0533603	6.55979e-07	-3.06236e-06	-0.0321231	0.000868178	-0.00786359	0	6670.37
2293	16.6429	14.9206	0.0502877	1.42413e-06	3.79481e-06	0.128505	0.000456546	-0.00558399	0	675.377
2294	19.8195	9.83124	0.0526701	4.48264e-06	-7.68782e-06	0.00866188	0.00271	-0.00187337	0	951.032
2295	7.66731	7.0872	0.0603533	6.50402e-07	-2.02976e-06	-0.0279689	-0.00122005	-0.00180144	0	3792.5
2296	15.2324	13.2742	0.0701527	1.96113e-06	-3.07929e-06	0.069708	0.00319795	-0.00884541	0	4716.25
2298	6.32472	9.49875	0.0528443	-2.69679e-08	-1.41626e-06	-0.0112577	-0.00126096	-0.00131671	0	2526.27
2305	17.5076	6.5341	0.0596992	1.37683e-06	-4.3477e-06	0.024713	0.00181737	-0.00253853	0	4788.33
2309	11.9365	14.4866	0.0508868	4.50048e-06	-5.79231e-06	-0.13175	-0.0010507	-0.0118323	0	2692.93
2311	13.3616	6.47096	0.0556784	2.26456e-06	-4.02726e-06	0.0442112	0.000475715	-0.0033233	0	4482.85
2312	25.6518	1.76791	0.0650968	-1.49194e-06	-1.61235e-08	-0.0010853	8.92335e-05	-9.92894e-05	0	941.055
2315	5.70128	2.29931	0.0637494	7.88686e-07	2.85922e-07	0.00751792	-0.000324569	-0.000278557	0	1956.84
2316	16.2363	2.01039	0.0581378	2.08821e-06	-2.0818e-06	-0.00991191	0.000196205	-0.000425912	0	139.109
2318	24.7256	8.92456	0.0508462	-1.27995e-06	-5.52349e-07	-0.00651573	0.000749238	0.000302514	0	1124.36
2321	4.17317	1.60975	0.0619402	8.22536e-08	1.95426e-07	0.00377223	-0.000124702	-0.0001262	0	881.493
2324	7.07107	12.2152	0.0699409	2.83247e-06	-2.00287e-08	-0.0149701	-0.00147545	-0.00156937	0	486.686
2326	13.3258	1.09677	0.0587349	9.81796e-08	-1.78401e-07	-0.0113533	2.77784e-06	-4.44998e-05	0	1604.28
2334	12.5161	11.9402	0.0559514	3.55057e-06	-2.98872e-06	-0.0719991	0.000405018	-0.00907761	0	6720.83
2335	17.9311	7.6312	0.0727081	2.83618e-06	-6.74008e-06	0.00506126	0.00214141	-0.00290188	0	3820.62
2340	15.5121	6.12937	0.0539369	2.57608e-06	-3.73568e-06	0.00887395	0.00105125	-0.00278336	0	1771.11
2341	16.0723	5.55835	0.0566488	2.92109e-06	-1.85051e-06	0.0211915	0.00105157	-0.0025098	0	3433.35
2344	9.21583	7.29556	0.0606522	1.04008e-06	-1.35463e-06	-0.0169555	-0.00112106	-0.00272403	0	1449.68
2346	4.22012	10.5632	0.0711426	-9.54206e-07	-8.76706e-07	-0.00457417	-0.000840493	-0.000299817	0	794.75
2348	12.0697	7.08739	0.0740875	1.66231e-06	-4.26259e-06	0.0235691	-0.000305778	-0.00354367	0	3875.45
2350	9.35404	10.0274	0.0551077	4.29317e-07	-2.78443e-06	-0.0124852	-0.00140061	-0.00397758	0	1674.63
2353	9.56156	7.4075	0.0510137	1.06121e-06	-6.64538e-07	-0.0273527	-0.0011168	-0.00290757	0	2358.54
2356	21.5145	5.24636	0.0638932	5.84351e-07	-7.78794e-07	-0.00535964	0.00125364	-0.000892343	0	3045.17
2358	14.3119	4.91418	0.0696637	2.00295e-06	-1.8363e-06	0.00626357	0.000424268	-0.00223451	0	4436.15
2361	2.08693	11.0212	0.0535754	-1.00926e-06	-1.14465e-06	-0.00423487	-0.000290758	0.00023234	0	557.144
2368	12.5373	2.93606	0.0668108	3.44496e-06	-9.96421e-07	-0.00261065	-0.00012388	-0.000906499	0	3845.78
2370	11.5876	11.3526	0.0735153	2.5921e-06	-9.48422e-07	-0.0366256	-0.000654498	-0.00749757	0	1116.45
2371	11.2223	9.5156	0.0613514	7.10231e-07	-2.33943e-06	-0.0154154	-0.000881247	-0.00514012	0	4077.72
2379	14.2497	6.50032	0.0725748	3.0977e-06	-6.48028e-07	-0.00055257	0.000584183	-0.00328856	0	4122.43
2380	5.95687	11.5838	0.0665929	2.36445e-07	-3.94388e-06	-0.00637955	-0.00119062	-0.000892528	0	1812.74
2382	12.063	10.4668	0.0707681	7.28688e-07	-4.59069e-06	-0.0438635	-0.000284304	-0.00692988	0	2853.27
2384	6.43811	10.8975	0.0637568	-3.83093e-07	-3.70673e-06	-0.0137258	-0.00135814	-0.00132427	0	695.531
2387	2.48639	3.16148	0.0625973	5.98659e-07	7.37906e-08	0.00148815	-0.000187541	-0.000255981	0	871.621
2388	26.7674	4.83884	0.0582703	-1.57231e-07	-2.00531e-06	0.00199285	5.20935e-05	-0.000216034	0	1615.25
2390	7.41851	9.10609	0.0739495	-1.00544e-07	-3.05392e-06	-0.00207369	-0.00137405	-0.00205403	0	1902.27
2394	9.47499	5.99457	0.063719	1.84724e-06	-8.50692e-07	-0.0122894	-0.000984786	-0.00210519	0	2755.95
2395	6.42537	4.36788	0.0721006	8.26205e-07	-1.28229e-06	-0.012785	-0.000703079	-0.000807049	0	1624.15
2398	7.35967	7.24312	0.0608078	3.97958e-07	-2.11127e-06	-0.00192374	-0.00116625	-0.00166902	0	3288.35
2399	15.5378	3.3819	0.0681613	1.45604e-06	-1.46817e-06	0.0488306	0.000442584	-0.0011719	0	4088.13
2402	21.5914	5.50687	0.0629719	4.58306e-07	-1.31988e-06	-0.00842163	0.00134336	-0.000926644	0	874.9
2405	4.44697	2.12963	0.0603419	2.88461e-07	3.22526e-07	0.00432629	-0.000246349	-0.000198621	0	1334.62
2406	8.64972	12.3903	0.0702981	-8.34443e-08	-4.41008e-07	-0.0308343	-0.00166485	-0.00338556	0	2595.62
2408	1.97946	11.899	0.072198	-7.50413e-07	-8.47636e-07	0.00775209	-0.000217358	0.000429194	0	352.159
2409	16.0316	3.46634	0.0548437	9.11968e-07	-3.03799e-07	-0.029569	0.000651428	-0.00121181	0	1947.76
2410	6.95485	8.64139	0.0731671	-2.87919e-08	-2.03463e-06	-0.0138415	-0.00138339	-0.00159071	0	2229.89
2412	14.973	8.26981	0.0660838	3.63333e-06	-2.51562e-06	-0.0146952	0.00149482	-0.00491719	0	4279.68
2413	24.1059	9.83343	0.0633198	7.80211e-10	4.52289e-07	0.0121756	0.000940038	0.000406089	0	1262.23
2414	3.24409	9.74898	0.0655325	-9.92509e-08	-1.15399e-06	-0.0216537	-0.000619111	-0.000180318	0	816.605
2416	26.6362	8.29487	0.0670519	7.06215e-08	-2.15658e-06	-0.000767819	0.000205527	0.000338183	0	1383.28
2418	19.0894	12.6375	0.0748337	2.76278e-06	-5.57872e-06	-0.00533745	0.0025093	-0.00232388	0	424.065
2419	15.7831	1.56184	0.06078	1.03041e-06	-1.26893e-06	0.0328383	6.0761e-05	-0.000284516	0	1813.57
2421	6.36555	4.77274	0.0589809	1.30021e-06	-1.3881e-06	0.0127351	-0.000822563	-0.00087659	0	2023.88
2422	18.1822	7.26307	0.0667608	2.18253e-06	-5.82995e-06	0.026627	0.00212167	-0.0026028	0	3425.73
2428	8.68649	2.51555	0.0660104	2.74703e-06	-1.4447e-06	-0.0038245	-0.000378508	-0.000595952	0	1282.03
2429	7.01319	8.50855	0.0719609	-5.56172e-08	-2.02257e-06	-0.0090735	-0.00137888	-0.00160005	0	1429.33
2430	10.7372	12.8513	0.0598949	-1.40049e-07	-1.66568e-06	-0.0722694	-0.00137363	-0.00722724	0	853.967
2431	19.8704	7.56358	0.0554951	5.2143e-07	-5.59952e-06	0.0150167	0.00220786	-0.00170822	0	1470.89
2432	15.4974	12.7615	0.0599871	2.72429e-06	-3.07364e-06	0.0862017	0.00277199	-0.0084068	2	24818
2433	25.4688	8.24888	0.0537927	-6.49304e-07	-5.55799e-07	-0.0201775	0.000557461	0.000197417	0	1959.55
2434	22.1017	3.4383	0.0701964	2.25382e-06	8.93947e-07	0.000876422	0.000737116	-0.000508141	0	1849.28
2436	1.89314	2.0598	0.0618098	2.9191e-07	4.84455e-07	0.0036377	-6.4205e-05	-0.000145036	0	881.324
2439	9.303	8.20833	0.0738319	3.4047e-07	-1.29897e-06	-0.00332008	-0.00128463	-0.00306884	0	3941.1
2440	14.2445	14.907	0.0568134	2.99119e-06	1.15868e-06	0.178331	0.00189302	-0.0134117	0	22254.6
2442	8.89038	8.10611	0.0747456	8.48094e-07	-1.9012e-06	-0.0268638	-0.00128388	-0.00274069	0	1199.71
2443	13.6892	1.55335	0.0748077	4.10123e-07	-4.77194e-07	0.0203003	2.09745e-05	-0.000239874	0	1722.7
2444	3.35177	12.017	0.0741806	-4.71095e-07	-1.3589e-06	-0.0025499	-0.000459619	0.000233156	0	442.51
2445	1.31802	8.67485	0.0699092	3.90604e-08	-4.70368e-09	-0.0138676	-0.000104549	-0.00017067	0	588.03
2447	25.6228	4.69995	0.0523917	-8.5069e-08	-2.87666e-06	-0.0135298	0.000345236	-0.000283333	0	1542.35
2449	19.1839	7.53766	0.0683783	1.0978e-06	-5.9291e-06	0.0277654	0.00216102	-0.0020952	0	2287.64
2453	9.147	4.00805	0.0667304	2.00605e-06	4.08023e-07	0.0231472	-0.000625114	-0.00120165	0	2105.01
2454	13.4639	13.8525	0.0626547	3.96079e-06	-3.98541e-06	-0.00302465	0.00213066	-0.0134785	0	11727.5
2455	7.03105	2.60422	0.0655008	1.33615e-06	-3.29634e-07	0.00406006	-0.000414936	-0.000455621	0	2911.24
2461	13.4441	1.78557	0.0590245	8.18962e-07	-6.21042e-07	-0.00519304	2.65808e-06	-0.000340065	0	3410.21
2465	5.73593	12.6677	0.0587779	1.67183e-06	-4.43254e-06	-0.0231895	-0.000929318	-0.000456851	0	690.867
2468	20.5301	8.58646	0.0570844	2.19211e-06	-5.86669e-06	0.0292485	0.00237949	-0.00138184	0	486.877
2470	26.0094	1.27438	0.053189	-7.89749e-07	-1.11284e-07	-0.00530997	3.09146e-05	-2.16538e-05	0	229.797
2472	16.2617	5.55431	0.0664956	2.37917e-06	-2.05597e-06	-0.00918675	0.00110201	-0.00246031	0	3125.01
2473	25.0609	6.23573	0.0736829	-5.07837e-08	-2.37474e-06	-0.000131662	0.000679003	-0.000165084	0	691.072
2474	13.0412	2.29282	0.0645678	1.93612e-06	-7.20254e-07	-0.000971646	-6.80636e-07	-0.000574034	0	1384.4
2477	18.444	6.26177	0.0711376	1.48812e-06	-1.5773e-06	-0.0169956	0.00172485	-0.00210842	0	2611.37
2478	17.5143	13.3655	0.0719113	2.19574e-06	-2.537e-07	0.0946337	0.00227039	-0.00426103	2	4294.02
2480	7.12935	14.5422	0.0740197	2.60812e-06	-8.60484e-07	-0.0428039	-0.000475978	-0.000890394	0	623.021
2482	20.0856	1.53077	0.0692865	1.56603e-06	-4.15854e-07	-0.0264856	0.000307727	-0.00019145	0	2755.68
2484	17.1083	11.7861	0.0639397	4.42557e-06	-2.67673e-06	0.0114	0.00286798	-0.00495113	0	5053.78
2485	11.6645	10.3391	0.0636628	9.27167e-07	-2.89297e-06	0.0184486	-0.000671972	-0.00654034	0	2019.2
2487	19.9637	10.6536	0.0733322	2.91126e-06	-6.74673e-06	0.0243948	0.00246188	-0.00172227	0	1926.91
2495	8.55076	12.8273	0.0718119	-6.19776e-07	-1.61131e-06	-0.0380431	-0.00152256	-0.00323834	0	586.467
2497	14.4719	2.80054	0.0722134	2.45466e-06	-2.40308e-06	-0.00783704	0.000169862	-0.000795371	0	1616.99
2500	4.52845	12.7695	0.0635261	1.73754e-06	-3.42788e-06	-0.00481367	-0.000651087	0.000101663	0	567.065
2501	11.6343	13.338	0.0659452	4.29887e-07	-1.58623e-05	-0.150463	-0.000909282	-0.00989072	0	1648.11
2506	10.0734	1.23689	0.0742233	9.91329e-09	-2.55923e-07	0.000584623	-8.53963e-05	-0.000106473	0	2447.02
2508	1.7236	9.67068	0.0577928	-5.94998e-07	-7.36963e-07	-0.00222288	-0.000156629	2.74673e-05	0	1036
2512	26.3126	5.84876	0.0684706	1.50326e-07	-2.90678e-06	-0.00192929	0.000196584	-0.000173973	0	802.789
2520	26.8882	4.01425	0.0600471	-2.47997e-07	-2.19216e-06	0.00789458	1.9176e-05	-0.000194855	0	1215.22
2521	11.711	8.38101	0.0671228	1.61086e-06	-2.77933e-06	-0.0291787	-0.000432715	-0.00461614	0	2635.64
2522	6.39075	10.6809	0.0505069	-4.92807e-07	-3.42027e-06	-0.00957217	-0.00132007	-0.00131569	0	2797.62
2524	8.56065	14.9151	0.0683711	3.27782e-06	-2.1157e-06	-0.0573185	-0.000345266	-0.00234914	0	199.458
2527	4.19004	13.1521	0.0676259	1.56943e-06	-3.18778e-06	-0.0103046	-0.000508266	0.000339467	0	668.828
2529	9.99113	5.30171	0.0564906	1.44834e-06	-1.29385e-06	-0.0168523	-0.000799108	-0.00198543	0	1679.89
2534	3.24164	1.25548	0.0525106	4.34318e-08	4.46026e-09	0.00364833	-2.65438e-05	-2.21705e-05	0	276.582
2540	6.40976	15.2776	0.0699727	3.36758e-06	1.54551e-07	-0.0223675	-0.000160059	-0.000140852	0	75.1092
2542	19.8555	4.21815	0.0741047	3.4805e-07	-1.04583e-07	0.00174451	0.00114708	-0.00105148	0	1658.66
2543	17.366	4.18658	0.0693852	1.25316e-06	-1.95346e-07	0.0135824	0.00101252	-0.00154301	0	3898.21
2544	4.46978	8.52832	0.0541364	-7.10752e-07	-6.22951e-07	-0.0181622	-0.000897415	-0.000562353	0	1207.11
2545	2.32134	3.84633	0.0731358	6.2672e-07	4.26558e-08	-0.0109462	-0.000209074	-0.000323648	0	883.046
2546	7.08331	3.10645	0.0685679	7.32967e-07	-7.75257e-07	0.00454656	-0.000522621	-0.000577229	0	2677.81
2549	1.05706	1.38552	0.056359	3.67805e-08	1.56074e-07	0.00542417	-6.02274e-06	-5.80669e-05	0	204.415
2550	12.3352	10.9307	0.071738	2.3201e-06	-4.50715e-06	0.0145924	2.89536e-05	-0.00757329	0	5923.27
2553	3.10865	3.23059	0.0542609	1.04183e-06	-2.67571e-08	0.00805814	-0.000246884	-0.000289933	0	1896.7
2554	6.45048	1.0744	0.0677389	-2.50118e-08	9.85732e-09	0.00722872	-3.0523e-05	-7.40331e-05	0	1087.38
2555	24.1229	4.56039	0.0747019	5.58306e-07	-9.51006e-07	0.00341392	0.000624785	-0.000362577	0	1410.39
2557	1.92987	6.66276	0.0585991	1.10238e-06	9.18364e-07	0.00276262	-0.000221351	-0.000322852	0	988.242
2560	19.3437	11.9608	0.0565641	4.18311e-06	-5.8007e-06	0.0560326	0.00251618	-0.00224708	3	2641.53
2561	26.1781	3.86905	0.0702159	-1.76113e-06	-2.10228e-06	-0.00612482	0.000187515	-0.0002262	0	245.472
2562	24.1434	4.38604	0.0569687	4.95067e-07	-6.33799e-07	-0.00412095	0.000604383	-0.000347485	0	1139.82
2564	10.0607	11.7284	0.0642982	9.85734e-07	-4.89034e-07	-0.018946	-0.00143293	-0.00541471	0	3660.67
2566	12.8641	3.08901	0.0665183	2.73757e-06	-1.91184e-06	0.00724296	-4.98629e-05	-0.00106123	0	1497.91
2571	1.43835	4.09959	0.0571145	2.48168e-07	1.99749e-07	0.000783595	-8.9632e-05	-0.000283815	0	1333.47
2572	2.62754	1.58518	0.0571337	2.62908e-07	2.15353e-07	-0.00648284	-5.93253e-05	-0.00010003	0	661.949
2574	13.2649	9.1852	0.0698162	1.77063e-06	-3.51738e-06	-0.00930125	0.000635338	-0.0057015	0	2773.11
2579	20.342	5.58093	0.0506038	1.8211e-07	-8.64057e-07	0.0595008	0.00146305	-0.00123137	0	1220.37
2584	3.86097	8.77399	0.0588989	-2.19367e-07	-6.73071e-07	-0.00601012	-0.00073639	-0.000416621	0	2199.27
2590	5.30732	12.0072	0.074053	1.00561e-06	-3.49029e-06	-0.0222422	-0.000971902	-0.000396519	0	1184.92
2593	25.1661	6.96729	0.0685641	-6.31754e-07	3.98033e-07	0.00467427	0.000624759	-7.16385e-05	0	416.391
2594	10.8565	8.15542	0.0738624	2.15007e-06	-7.49113e-07	0.012471	-0.000750676	-0.00402873	0	3107.25
2599	21.9393	9.0293	0.0634557	4.91376e-07	-4.29143e-06	0.0270324	0.0019293	-0.000667992	0	3001.92
2601	10.2114	9.25156	0.0744389	1.3134e-06	-1.09331e-06	-0.0507117	-0.00121571	-0.00425231	0	3967.87
2603	1.00944	5.20574	0.0689208	2.22182e-08	4.30457e-07	-0.00387153	-2.18528e-05	-0.000286856	0	666.105
2607	25.5411	2.4671	0.0665756	-1.73752e-06	1.18754e-07	0.00123268	0.000181035	-0.000176518	0	1097.66
2613	5.42289	6.16047	0.0678388	1.7141e-06	-1.23662e-06	0.00280961	-0.000816305	-0.000848584	0	896.377
2615	14.8242	2.68279	0.0554674	2.14554e-06	-2.97474e-06	-0.0286015	0.000206298	-0.000744544	0	2742.63
2617	15.6173	11.6249	0.074997	4.50084e-06	-5.27228e-06	0.0550109	0.00303939	-0.00716075	0	4534.01
2618	24.7215	9.92781	0.0728359	9.12246e-07	7.85539e-07	0.00206158	0.000680651	0.000578851	0	744.027
2622	17.265	4.5483	0.062101	6.40162e-07	-3.74519e-07	0.00771241	0.0010211	-0.00170129	0	3196.96
2624	17.6868	4.04938	0.0677412	1.83803e-06	-1.0002e-07	0.0142885	0.00105782	-0.00141828	0	898.245
2625	5.79653	8.56156	0.0678276	-5.48806e-07	-9.83229e-08	-0.00685999	-0.00110459	-0.0010789	0	2042.27
2626	21.5402	2.8293	0.0741911	2.0116e-06	4.71927e-07	0.00365417	0.000659041	-0.00049647	0	2269.26
2628	6.59238	5.02035	0.0588028	1.77022e-06	-1.35789e-06	-0.0122814	-0.000819733	-0.00096073	0	941.963
2631	8.16891	1.22364	0.0701893	3.22053e-08	4.34912e-08	-0.0118367	-5.40034e-05	-0.00011004	0	1651.76
2632	18.8466	12.6684	0.0689094	2.025e-06	-4.82179e-06	-0.0104911	0.00262401	-0.00252781	0	265.526
2635	5.96604	3.73824	0.0582039	1.36699e-07	-5.25495e-07	-0.00765572	-0.000545811	-0.000591304	0	754.378
2636	16.63	3.96029	0.0710906	1.71464e-06	-1.06087e-07	0.0174539	0.00080925	-0.00134817	0	3043.62
2642	10.0654	11.9844	0.0587005	6.306e-07	-4.15192e-07	-0.0220615	-0.00158463	-0.00550115	0	3654.33
2644	23.092	1.46727	0.0747931	3.23031e-07	1.43968e-07	-0.000637997	0.000129956	-5.69315e-05	0	1020.8
2655	14.8225	5.46198	0.0716755	2.84793e-06	-2.17253e-06	-0.00784108	0.000686357	-0.00256425	0	2730.02
2656	12.6935	7.12559	0.0664699	2.26605e-06	-5.66223e-06	-0.0173403	0.000148898	-0.003793	0	6336.04
2658	6.59007	14.3582	0.0588774	2.06196e-06	-2.74438e-06	-0.0324173	-0.000520716	-0.000568743	0	533.477
2665	23.4365	7.33899	0.063709	-2.04349e-09	-1.75242e-06	-0.00358326	0.00128359	-0.000382596	0	2052.64
2666	11.8338	2.88971	0.0722858	3.14851e-06	-1.25996e-07	0.0100168	-0.000154747	-0.000829182	0	2055.43
2667	12.051	9.91479	0.0592992	5.05729e-07	-5.4285e-06	-0.0381687	-0.00027838	-0.0062993	0	2620.28
2668	17.9973	13.3582	0.0661342	2.21892e-06	-1.69974e-06	0.0872061	0.00228662	-0.00348175	2	3127.33
2669	7.59178	2.57139	0.0631579	1.54719e-06	-4.85798e-07	0.00630952	-0.000372171	-0.00047282	0	1435.58
2671	11.1555	10.7962	0.0588925	1.79742e-06	-1.39319e-06	-0.090593	-0.000796099	-0.00632989	0	7424.18
2672	9.1693	1.01372	0.0578116	-2.1032e-08	-4.15027e-08	-0.00717431	-3.39503e-06	-3.23429e-05	0	1604.19
2673	3.55339	15.6165	0.0526446	3.80691e-08	1.65332e-07	-0.0151131	6.06176e-06	0.000885217	0	60.3897
2674	6.89136	1.63015	0.0705746	1.27937e-07	-3.65258e-08	0.00320764	-0.000123844	-9.39488e-05	0	48.9962
2675	9.22803	14.6249	0.0725244	5.85453e-06	-1.40658e-06	-0.0797027	-0.000591981	-0.00353618	0	835.913
2676	15.6072	10.2926	0.052877	3.50799e-06	-4.16188e-06	0.0180174	0.00254681	-0.00619449	0	7070.26
2678	25.2272	3.69159	0.0659721	-1.76946e-06	2.24913e-07	-0.00250569	0.000340389	-0.000266554	0	1550.19
2679	16.2681	9.06296	0.0544844	4.22686e-06	-2.73885e-06	-0.00530934	0.00246405	-0.00464098	0	1827.85
2682	16.2991	11.1486	0.0688884	3.95764e-06	-4.02281e-06	0.0792083	0.00348771	-0.00593721	0	2835.03
2684	19.034	2.18295	0.0646644	3.06313e-06	-3.84724e-07	0.0129352	0.000462702	-0.000484664	0	1624.83
2691	2.15753	9.60716	0.0533263	-5.23563e-07	-8.28984e-07	-0.0025842	-0.000264679	-6.6281e-05	0	1283.92
2695	20.4385	6.56315	0.0658857	4.65475e-07	-3.10437e-06	0.0475231	0.00178646	-0.00141977	0	1476.07
2698	4.1729	5.69657	0.0602325	1.04603e-09	-9.92095e-08	0.00527289	-0.000611243	-0.000506712	0	1698.9
2699	22.1177	4.71577	0.0665646	3.90703e-07	-5.46704e-07	0.012607	0.00106185	-0.000702766	0	327.3
2701	19.8639	8.16481	0.0633157	1.36242e-06	-6.81568e-06	-0.00976809	0.00241082	-0.00185364	0	1352.72
2704	4.62995	15.342	0.0656311	4.89758e-06	-5.40149e-07	-0.0150483	-9.84248e-05	0.000623612	0	186.804
2712	13.0757	1.10062	0.0669623	3.27367e-08	-1.96925e-07	3.99195e-05	-6.31959e-06	-6.42725e-05	0	154.421
2713	10.9348	13.1052	0.0614398	8.26151e-07	-3.38449e-06	-0.171948	-0.00133179	-0.00757948	0	2268.44
2714	5.26863	4.88416	0.0503877	7.20883e-08	-1.49109e-06	0.00308815	-0.00066714	-0.000740499	0	1865.77
2715	15.1105	12.6249	0.0602846	2.87044e-06	-3.62683e-06	0.0778449	0.00295482	-0.00896803	0	10071.4
2716	17.5317	9.84119	0.0628048	3.88228e-06	-6.04911e-06	0.0444257	0.00309131	-0.00405277	4	1823.93
2717	7.99846	11.6287	0.0635505	1.54804e-06	-3.70831e-06	-0.0342688	-0.00165288	-0.00273024	0	1250.47
2720	10.1797	12.8047	0.0742319	-1.41484e-07	-5.93822e-07	-0.101629	-0.00161638	-0.00618463	0	1692.38
2722	10.3473	8.90102	0.0737258	1.66117e-06	-4.98162e-07	-0.0182498	-0.00120795	-0.00403815	0	1625.33
2729	19.441	6.52073	0.0523888	1.37763e-06	-2.7633e-06	-0.000868884	0.00182705	-0.00181432	0	3286.84
2730	8.46653	1.88264	0.0614134	6.69163e-07	-5.84545e-07	0.0130391	-0.000211032	-0.00030499	0	3370.52
2732	9.66675	11.8819	0.0657718	1.95429e-06	-1.36723e-07	-0.0548132	-0.00161246	-0.00486379	0	4467.93
2736	6.58417	5.5327	0.0736461	1.56955e-06	-1.84753e-06	0.0123027	-0.000946604	-0.00104068	0	2441.14
2746	6.6623	15.7051	0.0608699	3.07633e-06	5.2808e-07	-0.0363991	4.56241e-05	-0.000198489	0	268.181
2748	2.86005	14.4171	0.0694119	3.12139e-06	-1.01695e-07	-0.00847946	-0.000170119	0.000834231	0	161.365
2750	9.19719	4.8003	0.055895	2.09286e-06	6.09358e-08	-0.0272814	-0.000768837	-0.0016045	0	1751.36
2752	2.86331	12.3812	0.0733363	-3.66211e-07	-1.45312e-06	-0.00687191	-0.000386389	0.00040161	0	549.449
2753	23.3423	3.55667	0.0657852	2.08541e-06	-3.32362e-07	-0.00191242	0.000626644	-0.00040177	0	2053.26
2754	17.8189	13.9409	0.064088	3.43925e-06	-1.24413e-06	0.0787778	0.00194575	-0.0034812	0	1752.43
2755	23.1103	5.54311	0.0527168	3.2618e-07	-2.15823e-06	0.0203611	0.00108943	-0.000592038	0	713.702
2756	16.8515	2.13201	0.0537767	2.43717e-06	-1.26208e-06	0.0291712	0.000269628	-0.000558728	0	3589.01
2765	2.68452	1.35899	0.073603	2.03249e-07	8.53146e-08	0.00191321	-3.28297e-05	-3.10261e-05	0	332.971
2767	15.0832	13.0088	0.0741864	2.71423e-06	-3.0788e-06	-0.0969043	0.00271714	-0.00899965	0	4655.72
2768	1.99288	1.84567	0.0647132	3.22512e-07	4.24529e-07	0.00224042	-5.41854e-05	-0.000114115	0	702.171
2778	12.7229	5.1283	0.0521553	4.24464e-06	-2.20001e-06	0.0127204	-0.000184397	-0.0022731	0	237.612
2780	2.13129	2.30129	0.0549816	3.49607e-07	3.12851e-07	0.00153538	-0.000104782	-0.000183536	0	690.61
2781	6.55822	7.38088	0.0682361	-5.47287e-09	-1.01596e-06	-0.00912165	-0.00106213	-0.00131046	0	898.572
2783	7.68169	2.22665	0.0720895	1.07767e-06	-2.98238e-07	-0.000617875	-0.000359012	-0.000404882	0	1405.45
2792	18.7751	11.5913	0.0652318	4.0554e-06	-6.19938e-06	0.0354009	0.00283009	-0.00282008	0	2562.67
2793	26.7371	3.82564	0.0677559	-4.27994e-07	-3.24545e-06	0.00252017	5.03761e-05	-0.00021027	0	1574.47
2795	8.67578	1.92067	0.0580409	6.70319e-07	-7.96851e-07	-0.0106925	-0.000248354	-0.000364603	0	1978.99
2799	21.4176	8.34337	0.0597477	7.32158e-07	-5.56637e-06	-0.0156154	0.00204021	-0.00105958	0	2796.4
2803	15.8863	8.28922	0.0729599	4.1411e-06	-1.1894e-06	-0.0427393	0.00202787	-0.00449779	0	1634.47
2806	4.02061	2.07418	0.07132	2.20523e-07	1.56606e-07	-0.00210304	-0.00019286	-0.000156925	0	1243.64
2807	17.8918	9.52088	0.0627087	4.30976e-06	-6.75818e-06	0.0220646	0.00318359	-0.00370408	0	5804.29
2808	2.11357	2.95691	0.0635964	2.94918e-07	2.04461e-07	-0.000143052	-0.000135851	-0.000231416	0	1538.35
2811	15.8707	11.0004	0.0715724	4.41331e-06	-4.94903e-06	0.0751324	0.00367834	-0.00652624	0	2442.01
2812	1.28311	12.9732	0.0743766	-2.91424e-07	-9.48507e-07	-0.00336935	-4.75234e-05	0.000739318	0	536.239
2813	4.89899	8.3798	0.0657386	-6.81011e-07	-3.9641e-07	0.00127821	-0.000957423	-0.00071373	0	1024.88
2814	3.20932	7.09801	0.0693158	-1.878e-07	1.16123e-07	0.00469567	-0.000551519	-0.000435751	0	1743.75
2816	26.7232	6.63789	0.0573217	1.14741e-07	-2.34935e-06	-0.027926	0.000115245	-4.76928e-05	0	1240.61
2819	22.3084	3.7057	0.0743753	2.29691e-06	5.11529e-07	0.00431798	0.00076556	-0.000502087	0	968.399
2820	7.55938	3.07964	0.055841	1.21717e-06	-1.10007e-06	-0.00708875	-0.000581818	-0.000603967	0	1989.34
2821	24.1896	8.89649	0.0537564	-1.05842e-06	-5.21011e-06	0.00223799	0.000987188	0.000100256	0	2370.66
2823	19.3613	3.98524	0.0661366	1.68227e-06	-5.66279e-07	0.0281827	0.00107532	-0.00107064	0	2499.63
2824	19.895	11.4135	0.0725433	1.76303e-06	-5.60247e-06	0.0168529	0.00266856	-0.00172056	0	1796.21
2825	16.8833	4.52292	0.0587488	9.20652e-07	-2.26336e-09	-0.0281162	0.000984842	-0.00168299	0	2271.82
2826	9.77154	11.4042	0.0607091	3.71838e-07	-4.25237e-08	-0.0296127	-0.00156007	-0.00497903	0	2114.1
2829	5.66881	4.79247	0.0526746	6.07276e-07	-1.36257e-06	-0.0117957	-0.000678712	-0.000752612	0	1698.62
2831	3.38133	11.7089	0.0654868	-6.26631e-07	-9.64081e-07	-0.0104069	-0.000542668	0.000164698	0	583.059
2832	20.275	4.96107	0.0675012	-2.13851e-07	-5.40283e-08	0.00990012	0.00138855	-0.00118266	0	1853.25
2837	16.0079	9.05005	0.0510034	3.9806e-06	-2.63301e-06	-0.0327667	0.00221166	-0.00491859	0	6248.89
2838	24.0824	1.37306	0.0536185	7.46477e-08	5.73545e-08	0.00145817	8.80127e-05	-5.74213e-05	0	1758.32
2839	23.2973	2.95588	0.0650763	1.26917e-06	-4.67868e-07	-0.000974306	0.000541575	-0.000342524	0	502.741
2841	2.42268	12.9457	0.0594728	-2.57959e-07	-4.92478e-07	-0.0135882	-0.000239906	0.000639578	0	884.619
2846	14.0895	13.3169	0.0731068	1.52714e-06	-2.58855e-06	0.0736384	0.00250431	-0.0114786	0	11195.6
2847	12.2032	15.1984	0.0746318	8.21107e-06	-9.61017e-06	-0.316303	-0.000935855	-0.013854	0	4875.45
2849	8.9973	14.7823	0.0742832	3.67431e-06	-2.35131e-06	-0.0628875	-0.000437547	-0.00309834	0	1394.22
2850	3.40878	7.78188	0.0737727	-1.08688e-07	-3.49319e-07	-0.00508474	-0.000600622	-0.00038794	0	1585.45
2853	16.0491	1.04562	0.0628026	3.8018e-07	-2.1753e-07	0.000457948	2.47972e-05	-2.85504e-05	0	1451.73
2857	20.9174	9.14589	0.0748862	2.7383e-06	-5.92264e-06	0.00644913	0.00228719	-0.00125241	0	2462.2
2859	3.88394	12.8149	0.0649238	3.19004e-07	-2.15347e-06	-0.0122697	-0.000519143	0.000311298	0	542.13
2860	8.01016	5.19296	0.0671221	1.288e-06	-1.17855e-06	-0.0203118	-0.000949474	-0.00148204	0	534.738
2862	11.7982	12.6379	0.059878	3.38359e-06	-9.12228e-07	-0.0241035	-0.000622021	-0.00919976	0	2637.58
2863	21.6115	10.2861	0.0734198	4.02363e-06	-3.0949e-06	0.0217487	0.00215678	-0.000726735	0	135.012
2866	7.58991	11.7024	0.0538422	1.38007e-06	2.44645e-07	0.0089911	-0.00155651	-0.00226808	0	2025.96
2867	2.65812	13.4763	0.0702486	4.50351e-07	-5.78847e-07	-0.00649008	-0.000228938	0.00071351	0	308.071
2868	10.6785	9.07953	0.0644821	4.06547e-07	-1.32787e-06	0.00582315	-0.00106665	-0.00443997	0	3693.05
2872	17.0543	13.0233	0.0667479	2.32733e-06	-4.88146e-07	0.089945	0.00287678	-0.00509937	0	1475.13
2875	20.0864	1.40597	0.0556815	1.08743e-06	-1.60812e-07	-0.0353403	0.000134832	-0.00014852	0	3047.17
2876	5.02018	5.31572	0.0547601	3.93667e-07	-1.4462e-06	-0.0233972	-0.000663034	-0.00074157	0	758.163
2877	25.6842	5.29305	0.0514214	6.07647e-08	-3.14571e-06	0.00381215	0.000374726	-0.000250417	0	3157.04
2878	25.2543	4.63879	0.0598194	-4.68323e-07	-1.30228e-06	-0.00344161	0.000399448	-0.000288444	0	2676.51
2879	9.22205	5.03105	0.0590985	2.38304e-06	-1.73032e-07	-0.0154463	-0.000814957	-0.00174571	0	3359.38
2887	20.7807	5.06946	0.0562426	-2.31828e-07	6.37736e-09	-0.00424825	0.00134131	-0.00102632	0	2687.24
2888	20.4405	10.2299	0.0692763	4.24693e-06	-5.25646e-06	0.0191957	0.00261948	-0.0014252	0	1513.57
2892	16.164	10.5135	0.0743418	5.18493e-06	-3.88665e-06	0.0559102	0.00319431	-0.00592487	0	2734.2
2894	16.8518	12.7255	0.0545313	3.26501e-06	-1.39008e-06	0.0246378	0.00319083	-0.00548516	0	3326
2895	9.38575	12.0878	0.0632702	1.85063e-06	-9.79916e-09	-0.0528945	-0.00169617	-0.00455265	0	115.699
2896	21.3825	5.45644	0.0523499	4.33769e-07	-1.50043e-06	0.00285856	0.00133542	-0.000922929	0	1354.87
2897	5.13491	1.21698	0.0704047	3.16729e-08	7.76231e-08	0.00405352	-2.27473e-05	-1.97465e-05	0	808.852
2901	22.3634	4.61671	0.0723136	2.43094e-07	-8.88942e-07	7.18604e-05	0.00100048	-0.000656455	0	1183.12
2902	5.34162	6.05796	0.0630612	1.27237e-06	-1.79811e-06	0.00336541	-0.000805541	-0.000838267	0	1504.46
2906	15.5531	4.76182	0.068947	1.61491e-06	-2.31662e-06	0.00628773	0.000699178	-0.00205441	0	1246.44
2910	1.88437	1.76387	0.0604401	2.83509e-07	3.4527e-07	0.0020381	-3.88493e-05	-0.000104239	0	945.692
2911	14.3135	2.54352	0.0522045	2.18015e-06	-2.07925e-06	0.0335522	4.4035e-05	-0.000668791	0	3052.14
2912	18.6639	6.24183	0.0535535	1.11342e-06	-1.48475e-06	-0.00731872	0.00173539	-0.00206848	0	1935.31
2920	13.7868	12.8506	0.0592384	3.28408e-06	-4.55103e-06	0.0316802	0.00176691	-0.0112361	0	3724.24
2923	13.1841	13.8664	0.0623349	3.76405e-06	-4.198e-06	-0.0110271	0.00200519	-0.0136903	0	12504.5
2924	5.5964	3.3054	0.0735957	7.40133e-07	-1.06871e-07	-0.0129449	-0.000504472	-0.000475878	0	857.329
2925	16.0826	3.07724	0.0581516	1.16032e-06	-9.64521e-07	-0.0237288	0.000396144	-0.000945031	0	2611.46
2926	8.12516	11.8252	0.0622085	-1.52738e-09	-2.13405e-08	-0.0241929	-0.00160226	-0.00282389	0	839.114
2927	8.42962	12.7921	0.0544523	3.40493e-07	-3.36321e-06	-0.0572117	-0.00155752	-0.00308288	0	621.737
2928	9.956	12.7132	0.0659661	-3.10409e-07	-8.04818e-07	-0.0728999	-0.00175892	-0.00570144	0	4829.74
2931	6.17605	12.697	0.0641105	9.74407e-07	-5.46698e-06	-0.0269934	-0.000998215	-0.000738463	0	1871.89
2933	19.4232	1.72769	0.0538243	2.59084e-06	-1.06672e-06	-0.0216264	0.000390106	-0.000319199	0	1408.59
2934	5.36061	9.89202	0.058369	-1.17811e-06	-8.69009e-07	-0.00684241	-0.0011046	-0.000823364	0	1182.67
2938	2.94882	11.7816	0.0513378	-7.11063e-07	-1.45943e-06	-0.00558319	-0.000438171	0.000256558	0	1304.48
2941	6.13871	8.68858	0.0560774	-1.68859e-07	-6.16151e-07	-0.00127404	-0.0011844	-0.00129438	0	1647.57
2942	8.27858	14.3441	0.0508717	4.81083e-06	-4.64178e-06	-0.0375632	-0.000714376	-0.00223244	0	965.67
2943	24.5802	1.75615	0.0702605	-4.97906e-07	4.15065e-07	0.00837075	0.000153935	-0.000111346	0	1721.67
2944	17.9163	8.65278	0.0725303	3.50718e-06	-5.82987e-06	-0.022989	0.00258538	-0.0033679	0	3515.06
2948	20.8716	3.56637	0.0577312	2.17436e-06	-8.31384e-08	-0.0111996	0.00088653	-0.000665187	0	1840.17
2949	18.3296	9.73628	0.0692693	3.63537e-06	-6.72014e-06	0.00452788	0.00314992	-0.00321718	0	4151.93
2950	23.4389	5.59854	0.0709792	4.84125e-08	-2.39142e-06	-0.00221054	0.000973112	-0.000469489	0	1510.27
2951	8.51321	15.8154	0.0515405	-2.60451e-06	-3.98405e-07	-0.0700976	0.000541215	-0.00190177	0	319.445
2956	4.08012	2.36319	0.0598534	4.25607e-07	2.68863e-07	-0.00598694	-0.000241343	-0.000203776	0	1223.63
2961	20.9298	1.08845	0.0506925	2.25936e-07	3.58562e-09	-0.00849147	4.70776e-05	-4.05957e-06	0	802.627
2962	19.3445	7.0064	0.0655806	1.80788e-06	-4.48628e-06	0.00719908	0.00211578	-0.0019383	0	2898.57
2963	10.8317	11.7651	0.051657	2.68556e-07	3.30215e-07	0.0187715	-0.00111702	-0.00685219	0	2825.92
2964	11.941	14.2698	0.0683598	5.18115e-06	-2.72682e-06	-0.154085	-0.000960333	-0.0116924	0	6999.62
2967	5.93364	1.69161	0.0522099	2.45705e-07	3.98718e-07	-0.00413712	-0.000172457	-0.000161407	0	1224.18
2969	11.3263	6.83316	0.0608028	8.12176e-07	-2.00991e-06	-0.0131795	-0.000602573	-0.00323939	0	1063.63
2972	3.4466	4.6454	0.0592143	1.03579e-06	4.15176e-07	0.000395605	-0.000399482	-0.000390444	0	1640.08
2973	22.3605	3.58523	0.0569134	2.39276e-06	5.90923e-07	-0.0100575	0.000748841	-0.000496722	0	931.237
2981	18.1075	1.79963	0.0627607	2.54858e-06	-2.41954e-07	-0.0236164	0.000392792	-0.000396911	0	2175.04
2982	4.73548	14.027	0.0673547	5.3526e-06	-2.63128e-06	-0.0148931	-0.000423618	0.000357432	0	165.71
2984	8.92078	1.90657	0.0616494	6.44679e-07	-1.16036e-06	0.00913021	-0.000218304	-0.000381897	0	1220
2985	10.8078	12.7402	0.071635	1.68303e-07	-1.46692e-06	-0.0592556	-0.00133732	-0.00731715	0	5333.7
2990	18.9494	7.73552	0.0561108	1.69435e-06	-6.48339e-06	0.0599274	0.00222925	-0.00227785	0	1046.91
2995	15.0584	5.5986	0.0725077	2.42826e-06	-2.0287e-06	-0.0123491	0.0007031	-0.00264031	0	2312.96
2996	13.1681	3.53545	0.0503964	2.4919e-06	-1.71057e-06	-0.00613425	4.13982e-05	-0.00124423	0	3562.87
3001	9.1243	8.06193	0.0631593	4.89001e-07	-1.55868e-06	0.0038354	-0.00125268	-0.00286245	0	2895.83
3006	6.27278	4.55811	0.0707038	6.58594e-07	-1.42432e-06	-0.00891849	-0.000705099	-0.000811592	0	2497.78
3010	6.09361	9.02826	0.0713026	-2.08611e-07	-5.73843e-07	0.0160165	-0.00123629	-0.00124018	0	1528.29
3012	17.2324	1.53548	0.0725718	9.94287e-07	-9.12026e-07	0.0174907	0.000180782	-0.000214991	0	2965
3016	21.3414	2.10636	0.0572148	1.57329e-06	2.2366e-09	-0.0212852	0.000402024	-0.000325851	0	1027.32
3017	14.8293	15.3537	0.0543679	-5.98587e-07	2.79618e-06	0.0524065	0.000857339	-0.010417	0	446.343
3022	20.5462	9.47203	0.0685965	3.03728e-06	-6.66429e-06	0.0221545	0.00243496	-0.00143653	0	671.812
3025	9.61396	3.23295	0.0628959	2.17592e-06	3.41053e-07	0.0138241	-0.000420576	-0.00103056	0	2804.7
3027	6.29509	14.2795	0.0614593	2.25776e-06	-3.17551e-06	-0.0249599	-0.000516524	-0.0003537	0	535.593
3028	2.05425	1.72237	0.0730635	2.85338e-07	3.72567e-07	0.00207386	-5.1015e-05	-0.00010463	0	1411.99
3029	1.81524	6.62958	0.0607643	9.69652e-07	8.99828e-07	-0.0022553	-0.000217397	-0.00031263	0	377.33
3030	18.4816	8.17582	0.0731293	1.82686e-06	-7.42732e-06	-0.0197188	0.00252327	-0.00274259	0	3516.75
3035	20.7831	7.50105	0.0698415	1.16277e-06	-4.91995e-06	0.015071	0.00200372	-0.00134776	0	3700.34
3036	26.7924	9.18676	0.057968	-2.97197e-07	-1.01559e-06	-0.00594242	5.10497e-05	0.000587778	0	1191.35
3038	18.1269	10.8724	0.0599919	5.96304e-06	-6.9463e-06	0.0367785	0.0029499	-0.00349129	0	4045.24
3039	4.7198	8.92796	0.0562554	-9.07686e-07	-5.97976e-07	-0.0214335	-0.000885899	-0.000634616	0	2269.09
3040	2.27487	2.83784	0.0607019	3.01877e-07	1.4566e-07	0.00163642	-0.000128898	-0.000221303	0	1569.63
3041	19.6891	9.29021	0.0651982	4.63668e-06	-7.03984e-06	0.024246	0.00266924	-0.00210748	0	443.76
3050	14.9737	10.0329	0.0632713	4.07079e-06	-8.11398e-06	0.0184228	0.00233207	-0.00652613	0	3864.03
3051	7.9153	9.38084	0.0701557	-9.70531e-08	-4.01413e-06	-0.0119563	-0.00146321	-0.0023935	0	2252.77
3055	10.3848	5.83821	0.0708135	1.24322e-06	-8.38305e-07	-0.0490351	-0.000775754	-0.00233051	0	2456.64
3057	12.5978	8.66286	0.0654543	3.39866e-06	-4.71757e-06	-0.0257999	-0.000142842	-0.00518274	0	3559.05
3059	1.70305	9.39017	0.0747659	-3.69176e-07	-9.50618e-08	-0.00741531	-0.000167815	-5.78635e-05	0	1714.74
3064	22.1588	4.83666	0.0555716	3.02293e-07	-9.8359e-07	0.0197641	0.00106258	-0.000696978	0	2700.08
3065	12.9019	2.11506	0.0566699	1.3389e-06	-7.18992e-07	0.00369833	-5.06727e-05	-0.000582541	0	963.911
3066	17.7605	3.44367	0.0564604	2.46469e-06	-2.14503e-07	-0.0218777	0.000753977	-0.00102962	0	1579.39
3070	1.6895	4.88324	0.0659279	3.15865e-07	2.40454e-07	0.00265078	-0.000135142	-0.000324717	0	1356.31
3071	2.42477	2.15381	0.0690315	3.24995e-07	1.75458e-07	0.00261281	-0.000110516	-0.000161028	0	2061.37
3072	3.00884	1.00637	0.0612464	-2.35504e-09	2.01388e-08	0.00345588	1.30522e-06	-1.53702e-05	0	347.099
3073	1.08017	14.2927	0.0699138	1.58348e-08	-8.44381e-07	0.00365772	-7.1719e-06	0.000953401	0	152.846
3074	4.58491	5.35342	0.0653068	1.43708e-08	-7.15411e-07	-0.00469568	-0.000636831	-0.000642482	0	411.8
3075	10.567	12.3089	0.0556673	-3.3195e-07	-1.97812e-07	-0.0454808	-0.00127233	-0.00672751	0	7771.47
3077	17.7008	3.1883	0.0721928	2.35297e-06	-4.39014e-07	-0.00784027	0.000548854	-0.00094071	0	753.817
3078	10.5186	1.90651	0.0589042	8.02572e-07	-3.61681e-07	-0.00996652	-0.000133487	-0.000378839	0	5298.07
3079	18.5992	12.5449	0.0591548	1.7486e-06	-5.55737e-06	0.0237972	0.00258456	-0.00278368	0	460.185
3082	26.2041	6.90975	0.058752	-3.77893e-07	-3.75545e-06	0.00983341	0.000257409	-1.48786e-05	0	1354.42
3084	12.6139	10.9607	0.073869	1.67493e-06	-4.01097e-06	0.0272523	0.000346155	-0.00791312	0	5988.22
3085	15.2686	5.50284	0.0583086	4.60928e-06	-3.74731e-06	-0.00599824	0.000715516	-0.00250493	0	1875.71
3086	10.4833	14.6214	0.0570635	3.5272e-06	-1.89207e-06	-0.124196	-0.00103066	-0.00655171	0	5129.86
3088	17.8524	4.67688	0.0562998	2.9177e-07	-4.3909e-07	0.0014854	0.00111625	-0.00167353	0	5475.25
3091	20.7976	1.57943	0.062792	9.98181e-07	2.28183e-08	-0.00717515	0.000201691	-0.000172963	0	1518.1
3096	3.00868	4.5671	0.0610521	1.12873e-06	4.47805e-07	0.0163392	-0.000331163	-0.000385781	0	751.272
3098	1.54099	5.97338	0.0564076	2.97613e-07	5.77012e-07	0.00307217	-0.000120912	-0.000334876	0	2156.68
3108	13.4924	4.98272	0.0581297	3.42815e-06	-4.04587e-06	0.00978206	5.24678e-05	-0.00223754	0	3440.21
3110	13.2119	14.9673	0.0749467	5.32894e-06	-1.13069e-06	-0.117324	0.000644562	-0.0168696	0	26201
3112	18.0615	4.64835	0.0534668	5.61939e-07	-1.01363e-06	-0.000562609	0.00107555	-0.00153676	0	2387.74
3113	12.7171	6.1275	0.0559667	3.35484e-06	-5.89528e-06	0.00113831	5.08509e-05	-0.00295414	0	2228.52
3114	12.7842	3.19465	0.0659946	2.80889e-06	-1.66756e-06	-0.0176186	-2.65075e-05	-0.00106947	0	4896.61
3117	25.4133	9.01753	0.062464	-1.37105e-06	-1.05174e-06	0.0441284	0.000578731	0.0004002	0	1678.84
3124	25.1962	3.56353	0.0556405	-1.74115e-06	2.34955e-07	0.00550904	0.000334517	-0.000275394	0	1153.07
3130	19.8917	5.7105	0.0736057	1.86938e-07	-1.03317e-06	-0.018051	0.00153276	-0.00148139	0	1943.55
3131	3.96222	3.96238	0.0643298	1.14959e-06	6.87601e-07	0.00664897	-0.000403752	-0.000405368	0	1946.48
3133	15.7743	12.3477	0.0671208	3.05882e-06	-3.34567e-06	0.0477132	0.00310921	-0.00755559	0	8113.26
3134	15.1506	9.55083	0.0553579	3.45876e-06	-5.5528e-06	0.0064134	0.00232426	-0.00582407	0	4508.6
3135	8.47257	5.96775	0.0682974	8.85337e-07	-1.58704e-06	-0.0015605	-0.00103649	-0.00176585	0	1623.91
3136	23.4055	6.34757	0.0723996	7.7193e-07	-1.55617e-06	0.00901264	0.0011238	-0.000509168	0	1048.84
3139	18.2584	10.8561	0.0725609	5.63147e-06	-7.32978e-06	0.066168	0.00294747	-0.00332597	0	1534.89
3142	12.9371	11.0032	0.0707686	1.20432e-06	-3.30339e-06	0.00605054	0.00062111	-0.00806495	0	3641.45
3144	6.04627	11.903	0.0512387	7.03649e-07	-4.24795e-06	-0.0346117	-0.00118267	-0.000854968	0	983.521
3145	10.0748	9.75265	0.0503903	9.08745e-07	-1.40017e-06	-0.0340756	-0.00119596	-0.00443888	0	397.332
3147	21.3314	6.98299	0.0680382	2.99714e-07	-6.65249e-06	-0.00258983	0.00177502	-0.00107806	0	2584.64
3152	13.9862	7.9574	0.0672696	2.97138e-06	-2.30481e-06	-0.0116912	0.00078413	-0.00483244	0	1689.94
3157	20.0665	9.67199	0.0542418	4.39705e-06	-6.6999e-06	-0.0240547	0.00258918	-0.00179757	0	4304.6
3158	2.96002	6.9919	0.065434	-1.22785e-07	-1.16954e-07	-0.00102397	-0.000496604	-0.000431884	0	1912.97
3161	7.85637	12.6097	0.0525587	1.46038e-06	6.05762e-07	-0.0379278	-0.00147525	-0.00229543	0	3275.72
3162	7.53037	7.98624	0.074475	8.38196e-08	-2.34187e-06	0.00176074	-0.00131678	-0.00190056	0	2431.9
3163	11.7578	4.27817	0.0502385	3.61478e-06	-8.12278e-07	-0.0276956	-0.000368644	-0.0016775	0	3116.42
3165	6.96969	1.27742	0.0736609	3.67795e-09	-4.23429e-08	-0.002455	-8.6009e-05	-7.54059e-05	0	1753.99
3167	12.4554	12.7773	0.0705802	-2.79523e-07	-9.66368e-07	-0.0380261	8.73648e-05	-0.0103697	0	6846.49
3168	7.64557	4.83245	0.0664767	9.8959e-07	-1.02382e-06	-0.00712493	-0.000798331	-0.00119057	0	769.98
3169	11.7026	13.2052	0.0568346	3.174e-06	-7.15271e-06	-0.124513	-0.00101202	-0.00976556	0	6581.95
3170	23.379	5.27182	0.073335	-3.53388e-07	-1.52255e-06	0.00226632	0.000912613	-0.000476487	0	459.746
3173	4.76844	3.22525	0.0647473	1.3533e-06	2.69017e-07	0.00119939	-0.000412217	-0.000361209	0	1922.78
3175	13.8996	15.5824	0.0511296	7.32298e-07	4.4301e-07	0.122905	0.00123987	-0.0165998	0	14883
3176	1.6799	12.4617	0.0748098	-6.38509e-07	-9.08556e-07	-0.000162892	-0.000139208	0.000574144	0	844.316
3178	15.4485	10.7049	0.0564615	3.90526e-06	-5.2316e-06	0.00638782	0.00298833	-0.0066534	0	5108.15
3181	12.7338	8.87589	0.0669422	2.14275e-06	-3.92189e-06	-0.0558588	7.66793e-05	-0.00544603	0	1615.7
3182	16.3337	5.81621	0.0664294	1.71731e-06	-2.26118e-06	-0.029127	0.00121782	-0.00254578	0	1527.79
3185	10.4596	1.79115	0.0707683	6.04319e-07	-3.29768e-07	-0.01009	-0.000138845	-0.000329949	0	2663.79
3186	17.4751	4.80474	0.0592273	4.65493e-07	-7.14416e-07	-0.0154073	0.00117645	-0.00177536	0	1731.73
3187	1.15977	3.72499	0.0637969	1.05857e-07	4.97879e-07	-0.0007625	-2.12331e-05	-0.000278555	0	2079.39
3190	14.3132	2.77342	0.0739007	2.41962e-06	-2.08359e-06	-0.0233894	3.96423e-05	-0.000767224	0	3055.05
3191	3.20093	4.90049	0.0647713	1.11487e-06	5.62309e-07	0.00397918	-0.000386684	-0.000403255	0	954.649
3193	16.255	14.2329	0.0564443	1.2557e-06	1.61216e-06	0.14788	0.00178233	-0.00665495	0	1702.86
3195	1.08646	13.913	0.0633375	-1.41801e-08	-9.78842e-07	-0.00300659	-9.3209e-06	0.000895537	0	155.867
3198	1.81153	5.08255	0.0569976	3.05507e-07	2.99584e-07	-0.0126135	-0.000136955	-0.000332947	0	1144.11
3200	8.31006	5.67889	0.0537852	9.33018e-07	-1.04525e-06	-0.0140586	-0.000971667	-0.00173152	0	1252.75
3201	19.8224	1.9234	0.058153	2.93255e-06	-7.37307e-07	-0.0102628	0.000475714	-0.00031285	0	1148.45
3202	16.4058	10.4571	0.0599108	5.2936e-06	-3.50337e-06	-0.0411363	0.00322532	-0.00549748	0	7527.41
3204	16.699	11.4341	0.0569321	3.62878e-06	-3.56284e-06	0.0757108	0.00310587	-0.0053935	0	13068.2
3206	15.8669	14.1831	0.0699621	1.04234e-06	1.4671e-06	0.12139	0.00179745	-0.00767321	0	3654.33
3209	3.88435	5.92635	0.058019	-2.03423e-10	-5.44762e-08	-0.00298751	-0.000581353	-0.000514471	0	1212.24
3215	3.50842	3.89327	0.07227	9.59981e-07	3.67401e-07	-0.00662004	-0.000341528	-0.000346071	0	1042.01
3217	18.6914	6.34323	0.0515913	1.15428e-06	-1.74339e-06	-0.0131733	0.00180683	-0.00211327	0	4007.49
3218	2.36453	12.6471	0.0622398	-2.00695e-07	-6.86361e-07	-0.0023364	-0.000274296	0.000576731	0	684.285
3220	11.5307	7.32924	0.0719879	2.02312e-06	-2.55168e-06	-0.0226836	-0.000457702	-0.00376998	0	2110.08
3221	3.82808	1.93437	0.0633541	1.78317e-07	5.2856e-08	0.00802478	-0.000158234	-0.000161062	0	1283.77
3225	4.69074	9.6206	0.0647385	-1.01036e-06	-1.26407e-06	0.0014967	-0.000913953	-0.000542614	0	1631.22
3226	14.6314	6.38469	0.0597902	3.70272e-06	-2.58689e-06	0.0507839	0.000806641	-0.00315314	0	3373.17
3227	17.8799	12.0518	0.0616991	3.25025e-06	-3.79564e-06	0.00063573	0.00284837	-0.00384681	0	5183.64
3229	12.7603	15.2096	0.0737187	6.1248e-06	-4.61936e-06	-0.162531	-0.000313352	-0.0180992	0	27279.6
3231	13.85	14.0442	0.0732564	3.66456e-06	-2.53739e-06	0.0280936	0.00208411	-0.013501	0	24398.7
3234	10.0847	2.04177	0.0552365	1.00399e-06	-4.98401e-07	-0.0279076	-0.000165949	-0.000441368	0	3144.48
3235	3.55532	4.10787	0.0531706	1.23449e-06	7.04963e-07	0.00864577	-0.000369906	-0.000389033	0	1652.63
3237	26.7967	6.09637	0.0670084	1.80734e-08	-2.28369e-06	0.0130189	6.69298e-05	-0.000130436	0	1978.81
3238	6.71473	10.9669	0.0669004	4.04247e-08	-4.14845e-06	-0.0488159	-0.00135381	-0.00148486	0	581.633
3239	12.0041	9.11216	0.0711515	9.45608e-07	-3.65396e-06	0.0604086	-0.000326521	-0.00522518	0	697.45
3243	7.03337	15.9482	0.0515769	6.33618e-07	2.7638e-06	-0.0416155	0.000274618	-0.000378029	0	158.228
3252	22.5219	5.18303	0.052437	1.65355e-08	-2.13774e-06	0.0168328	0.00107474	-0.000694806	0	2157.06
3253	24.4368	2.41884	0.059406	-9.96553e-07	7.86589e-07	-0.0102363	0.000281016	-0.000211455	0	1738.17
3254	4.06412	5.65726	0.0555112	-1.66997e-08	-6.52667e-08	0.000818262	-0.000597422	-0.000507442	0	1049.15
3259	22.4623	4.15927	0.0595493	1.221e-06	3.43927e-08	-0.00542183	0.000861	-0.000528857	0	1378.48
3260	15.6316	10.7394	0.0657183	4.19172e-06	-4.77865e-06	-0.0249405	0.00311137	-0.00649898	0	6596.82
3261	17.563	8.46413	0.053464	3.48291e-06	-5.5328e-06	-0.0171767	0.00242626	-0.00344833	0	240.707
3264	1.37108	12.7787	0.0650775	-4.87676e-07	-9.72082e-07	-7.12352e-06	-7.12661e-05	0.000689869	0	1055.23
3266	9.33432	13.0322	0.0632912	3.23505e-07	-3.16829e-06	-0.0928619	-0.00160313	-0.00446528	0	2567.08
3269	7.20059	3.69706	0.0682209	1.17336e-06	-1.94963e-06	-0.00116324	-0.000622934	-0.000800151	0	1124.16
3270	17.8936	3.74015	0.062841	2.44193e-06	-3.57316e-07	-0.0120458	0.00102568	-0.00129831	0	2420.21
3272	25.1506	6.02539	0.0704268	1.81057e-09	-2.21066e-06	0.0223294	0.000580275	-0.000230095	0	1356.26
3274	17.7551	9.32157	0.0702767	4.47904e-06	-6.73994e-06	-0.00307553	0.00295646	-0.00370591	0	1818.3
3275	17.5578	5.06936	0.0728111	6.91199e-07	-1.21405e-06	-0.00568365	0.00124041	-0.00186857	0	3253.61
3276	5.44383	2.29379	0.0612539	7.91467e-07	5.21388e-07	0.00683937	-0.000330129	-0.000294169	0	1756.51
3277	25.8876	8.66061	0.0664835	-9.33355e-07	-6.82706e-07	-0.00119951	0.000434043	0.000403746	0	1557.75
3278	6.6055	11.4371	0.0629261	1.4474e-07	-4.65369e-06	-0.00436035	-0.00135607	-0.00137745	0	2201.22
3279	26.9062	9.94424	0.0565539	-1.45975e-07	-7.92275e-07	-0.00182212	3.02719e-05	0.000747306	0	954.441
3285	2.26991	12.5591	0.0671179	-2.78867e-07	-6.74849e-07	-0.002741	-0.000241338	0.000548727	0	735.82
3286	20.4272	4.78047	0.0504195	-2.64371e-07	-2.65065e-08	0.00470079	0.00129489	-0.00103514	0	2356.26
3287	3.16345	13.4599	0.0630361	7.71205e-07	-8.72196e-07	0.00186767	-0.000275951	0.000632489	0	93.3662
3289	10.7554	3.63157	0.0611415	3.37797e-06	1.03106e-07	0.000556827	-0.00041328	-0.00122774	0	2850.61
3290	11.304	7.9724	0.0618765	1.45628e-06	-1.8502e-06	-0.0187556	-0.000626281	-0.00408164	0	1674.63
3291	3.15455	11.2329	0.0560811	-8.41984e-07	-8.89537e-07	-0.00456231	-0.000499335	0.000138078	0	289.262
3292	11.6566	7.33528	0.0541862	2.17151e-06	-2.93475e-06	0.0116147	-0.00046436	-0.00382361	0	4750.85
3293	20.1971	8.04622	0.0685124	1.53013e-06	-6.02329e-06	0.00901626	0.00230147	-0.00165876	0	1000.57
3300	21.2049	7.16253	0.054034	4.83354e-07	-6.44907e-06	0.0363205	0.00181444	-0.0011427	0	1938.39
3301	15.73	6.21138	0.0687646	4.14839e-06	-3.82087e-06	-0.035757	0.00114416	-0.00288046	0	2739.95
3305	19.711	6.55076	0.0532526	1.20082e-06	-2.90975e-06	-0.0281424	0.00197784	-0.00177518	0	2181.33
3306	19.6499	7.15941	0.0532871	9.39139e-07	-4.41201e-06	0.0110375	0.00205683	-0.00177204	0	924.349
3307	12.0792	2.42647	0.0660133	1.60469e-06	-3.12576e-07	0.0118742	-8.21305e-05	-0.000579506	0	3495.65
3310	19.115	2.09133	0.0576962	3.30822e-06	-2.98274e-07	0.0131101	0.000477726	-0.000437249	0	1478.8
3311	14.96	1.99648	0.055028	1.47369e-06	-1.64624e-06	-0.000291087	9.74536e-05	-0.000460728	0	3748.95
3313	9.3581	7.56443	0.0514451	6.98721e-07	-1.16543e-06	-0.00759426	-0.00109273	-0.00281979	0	810.676
3318	24.6539	8.21106	0.0585264	-1.88629e-08	-4.0229e-06	0.0245696	0.000910046	8.55576e-05	0	373.909
3323	17.6057	5.21033	0.0707411	6.74882e-07	-1.47774e-06	-0.0185029	0.00122086	-0.00199897	0	3493.38
3326	11.7907	11.3185	0.0535826	3.11679e-06	-2.03567e-06	0.00603828	-0.000528547	-0.0074532	0	2205.35
3327	11.4927	4.85466	0.0719059	1.97985e-06	-1.35599e-06	-0.019167	-0.000433026	-0.00207563	0	3737.1
3328	4.87887	12.8602	0.0725419	2.71557e-06	-3.89022e-06	-0.0160867	-0.00069393	-9.69962e-06	0	638.747
3329	1.60618	9.61661	0.0716189	-6.06845e-07	-5.08081e-07	0.0208979	-0.000123309	-1.18915e-05	0	700.738
3330	13.849	14.1871	0.0698045	3.01844e-06	-2.54072e-06	0.0332154	0.00201374	-0.0135015	1	12140.5
3331	14.0092	6.57828	0.0672284	2.11798e-06	-1.43118e-06	0.0435674	0.000504083	-0.00333952	0	4884.67
3332	1.77142	1.43024	0.0650462	2.22348e-07	2.01413e-07	0.00122011	-3.41542e-05	-7.20821e-05	0	970.105
3334	18.9127	7.9783	0.0669122	2.64208e-06	-7.63899e-06	0.0599365	0.0024147	-0.00252194	0	3517.32
3336	1.75794	2.83725	0.0629907	2.59387e-08	3.12656e-07	0.00102897	-8.57327e-05	-0.000207144	0	1733.78
3337	19.0816	10.8894	0.0644652	4.20934e-06	-8.7781e-06	0.0182838	0.00258833	-0.00251335	0	1645.77
3340	8.03236	8.67161	0.072213	4.35949e-07	-2.50941e-06	-0.0086888	-0.00140511	-0.00238545	0	1061.98
3342	13.6531	13.358	0.0593633	2.99609e-06	-5.28529e-06	-0.00709988	0.0019198	-0.0125372	0	9520.79
3344	1.70783	5.79251	0.0620182	3.12145e-07	5.23484e-07	0.00540027	-0.000129541	-0.000334637	0	950.031
3346	5.97358	15.8173	0.069747	6.95584e-06	-1.06354e-06	-0.0228423	1.83165e-05	0.00021097	0	192.939
3352	20.48	7.11361	0.0567604	7.34743e-07	-4.35464e-06	0.00170166	0.00190017	-0.00144474	0	1873.99
3355	12.9378	6.03099	0.0690706	3.72546e-06	-5.23782e-06	0.0068813	0.000151129	-0.00295978	0	5207.03
3356	4.04741	15.0729	0.0708145	5.95739e-06	-9.82689e-07	-0.00951473	-0.000123978	0.000719223	0	318.478
3358	1.63765	12.9455	0.0526909	-7.0329e-07	-9.74924e-07	-0.00413186	-9.83069e-05	0.000701457	0	558.485
3359	9.65423	14.9477	0.0554859	3.74656e-06	2.31106e-07	-0.0855331	-0.000368667	-0.00421939	0	1874.82
3364	3.80716	13.1698	0.0500384	9.0315e-07	-1.9593e-06	-0.00478841	-0.000466905	0.000443478	0	711.179
3371	25.851	1.71027	0.0549103	-1.46059e-06	-1.87343e-07	-0.000614046	6.92234e-05	-9.50047e-05	0	543.495
3372	22.1115	7.47123	0.0728244	-1.24373e-08	-7.03632e-06	0.00722577	0.00164903	-0.000763961	0	2434.94
3377	20.4808	2.61039	0.0545558	2.60534e-06	-6.68195e-08	-0.00926353	0.000606463	-0.000435671	0	3422.57
3380	11.2153	5.13686	0.0616241	8.96066e-07	-2.55214e-06	-0.0758235	-0.000476661	-0.00221641	0	2193.49
3384	26.9416	4.13549	0.07264	-4.83792e-08	-1.86507e-06	-0.0051457	1.03104e-05	-0.0001983	0	678.904
3390	12.9475	3.50621	0.0502051	2.56861e-06	-1.51528e-06	0.00277978	-1.57005e-05	-0.00120636	0	3484.45
3391	1.36747	6.53344	0.0611443	3.43788e-07	8.25822e-07	-0.0224808	-7.92363e-05	-0.000289057	0	1008.31
3392	16.6656	13.3944	0.068448	1.61777e-06	-4.66918e-07	0.0800839	0.00248648	-0.00576691	0	4392.93
3397	7.05869	5.79311	0.0568593	7.97533e-07	-1.24221e-06	-0.00320845	-0.00102554	-0.00127496	0	2475.62
3401	23.1613	9.28438	0.0719192	-1.6022e-06	-3.32788e-06	0.0255306	0.00143112	-5.85931e-05	0	2193.34
3406	2.15094	8.2178	0.0548213	1.31198e-06	4.995e-08	-0.0154172	-0.000304985	-0.000237675	0	947.433
3408	9.09687	7.28657	0.0588429	1.09397e-06	-1.43943e-06	-0.0326378	-0.00112441	-0.0025042	0	4311.08
3410	9.50905	5.86379	0.0621857	1.6588e-06	-6.89715e-07	0.00804936	-0.00101122	-0.00208179	0	1864.52
3411	15.1784	15.11	0.0503076	1.01773e-06	2.18729e-06	0.180684	0.000857498	-0.00927347	0	4862.29
3412	16.6568	6.75881	0.0596516	2.14436e-06	-3.19156e-06	0.0183252	0.00170341	-0.00309184	0	2909.94
3415	17.0949	11.5619	0.0634813	3.71899e-06	-3.37611e-06	0.066848	0.00296796	-0.00489826	0	3185.55
3416	1.28893	13.9804	0.0544052	-8.89399e-08	-8.04703e-07	-0.00728126	-3.22352e-05	0.000905865	0	402.759
3420	12.2489	3.64394	0.0520516	3.09493e-06	-1.48753e-06	-0.0147271	-0.00011295	-0.00124065	0	2779.35
3421	16.6908	9.54691	0.0534175	3.2433e-06	-3.87393e-06	0.0368654	0.00285496	-0.0045727	0	1178.21
3423	26.9398	4.72446	0.0550982	-1.51678e-07	-1.78194e-06	0.00361907	2.03146e-05	-0.000209387	0	1282.49
3424	19.8674	7.10605	0.057582	1.05194e-06	-4.41285e-06	-0.0206237	0.00207262	-0.00171017	0	2325.88
3428	2.03316	3.94749	0.0576655	5.2213e-07	3.25663e-08	0.00141152	-0.000158444	-0.000294123	0	1286.33
3429	7.67901	10.3258	0.0549191	1.7368e-07	-5.46073e-06	-0.0315433	-0.001518	-0.00235335	0	2204.81
3430	12.9318	3.80065	0.0710275	2.84384e-06	-1.52735e-06	-0.0177905	-4.46646e-05	-0.00137847	0	1350.58
3431	6.39272	3.82579	0.0594542	2.76432e-07	-1.25435e-06	-0.0128953	-0.000609243	-0.000689078	0	1384.48
3432	14.1509	11.5307	0.056756	4.18994e-06	-6.56636e-06	0.0423251	0.00206854	-0.00879737	0	9003.19
3433	14.7969	13.0299	0.0709725	1.44782e-06	-3.63418e-06	0.0942207	0.00263266	-0.00986648	0	3244.1
3437	3.70708	4.87325	0.0698473	6.10227e-07	2.28582e-08	0.0079862	-0.000454547	-0.000414673	0	1481.52
3438	19.8165	11.9419	0.0628261	3.8244e-06	-6.51061e-06	0.0512417	0.00253172	-0.00178035	0	631.448
3439	6.21687	6.03244	0.0727516	9.68213e-07	-2.03236e-06	-0.0208034	-0.000956937	-0.00107691	0	1198.96
3440	10.6815	2.21033	0.0538405	1.18583e-06	-2.47612e-07	0.00185255	-0.000136722	-0.000509142	0	2599.83
3444	15.8787	1.49092	0.0582642	9.58155e-07	-1.20005e-06	0.000169074	7.55021e-05	-0.000211616	0	2725.1
3446	9.31703	2.1257	0.064895	1.31618e-06	-3.94606e-07	0.000359305	-0.000233836	-0.000446888	0	2413.81
3448	17.6724	13.6804	0.0610919	2.77735e-06	-6.81757e-07	0.0549722	0.00204869	-0.00392756	0	766.433
3449	9.23362	11.9346	0.0504037	1.17531e-06	-4.27516e-08	-0.135611	-0.00177607	-0.00415902	0	3018.26
3452	19.6654	12.1137	0.0612493	4.56791e-06	-6.58484e-06	0.0575438	0.00236524	-0.00192815	3	1485.37
3458	2.84283	14.8773	0.0749872	1.03212e-06	-4.4752e-07	-0.0102251	-9.66542e-05	0.000904255	0	289.15
3459	18.1306	9.75718	0.0533963	3.75136e-06	-6.57003e-06	0.0863537	0.00316015	-0.00349969	0	3379.65
3463	21.909	7.28098	0.0669808	1.92114e-08	-6.85726e-06	0.0202319	0.00164771	-0.000824987	0	576.804
3469	8.89082	8.82115	0.0567459	4.14212e-07	-2.30944e-06	0.0187845	-0.00145542	-0.00303345	0	2239.15
3470	3.52544	2.44356	0.0690435	4.61207e-07	2.9496e-08	0.0102451	-0.000213316	-0.00022664	0	1789.65
3472	22.0004	2.16868	0.059975	1.10196e-06	-4.62919e-07	-0.00634335	0.000443885	-0.000326515	0	1103.49
3473	19.5716	3.02576	0.0672757	1.97418e-06	-3.42739e-07	-0.0125239	0.000709361	-0.000661276	0	2544.04
3474	12.1173	9.56419	0.0545295	3.91088e-07	-5.93567e-06	0.0580482	-0.000484873	-0.00610457	0	2063.68
3476	22.4695	9.03746	0.0612791	1.81937e-07	-4.53026e-06	0.00297873	0.00174933	-0.000440722	0	1532.96
3477	25.416	2.10283	0.0733415	-1.55812e-06	1.33822e-07	-0.00394034	0.000146328	-0.000161536	0	1047.72
3480	18.5304	2.97849	0.0703337	1.78864e-06	-5.65047e-07	-0.0159353	0.000709514	-0.000833409	0	2969.97
3481	24.7252	6.17776	0.074433	-1.00787e-07	-2.24443e-06	-0.00364441	0.000749838	-0.000219331	0	1466.04
3483	13.0261	4.0595	0.0611566	3.05536e-06	-1.58102e-06	0.0156997	-5.83458e-05	-0.00145694	0	3441.88
3485	8.76179	15.9258	0.0720969	-6.31825e-06	1.19644e-06	-0.0833668	0.000684633	-0.00218949	0	86.8672
3486	9.74276	5.27638	0.0682911	1.63517e-06	-7.59284e-07	-0.00913529	-0.000828799	-0.00184779	0	3359.64
3487	4.78113	7.36239	0.0630253	5.4083e-07	-3.13244e-06	-0.00873024	-0.000860872	-0.000703634	0	647.358
3494	25.9069	5.78851	0.0709542	1.28353e-07	-3.47305e-06	-0.00224242	0.000310808	-0.00019749	0	1755.78
3495	4.15965	15.7475	0.059686	4.35815e-06	5.60761e-07	-0.0108876	1.40654e-06	0.000786893	0	122.174
3496	19.0093	5.16055	0.0739201	5.06657e-07	-4.1944e-07	0.000659739	0.00144604	-0.00153767	0	3268.42
3498	24.8911	3.82217	0.0719344	-1.33594e-06	6.34168e-08	-0.00753059	0.000385096	-0.000300603	0	933.509
3507	12.1688	8.15396	0.0611321	1.87137e-06	-4.81559e-06	-0.0233543	-0.000236993	-0.00442179	0	1709.89
3510	15.603	8.96473	0.051651	3.86988e-06	-3.32708e-06	0.0273966	0.00201746	-0.00527054	0	5895.91
3511	15.9254	12.228	0.0714373	4.02713e-06	-3.46002e-06	0.0993798	0.00301929	-0.00717145	0	3958.82
3512	2.47997	12.6054	0.0605588	-2.30342e-07	-8.93813e-07	-0.00881227	-0.000294796	0.000545388	0	995.92
3513	7.91754	5.54141	0.0553721	1.20711e-06	-6.14413e-07	0.0217794	-0.000985928	-0.00152934	0	4210.72
3514	4.87204	8.6062	0.0739106	-8.33598e-07	-3.82541e-07	-0.0107576	-0.000911523	-0.00071014	0	403.284
3516	26.2179	5.59487	0.0628632	1.41625e-07	-2.72486e-06	0.00688249	0.000225265	-0.000187488	0	1572.74
3518	1.49733	5.74744	0.0674583	2.41981e-07	4.5053e-07	-0.000741059	-9.648e-05	-0.000316927	0	1174.61
3519	17.3479	10.7686	0.0736292	4.23028e-06	-4.81712e-06	0.0482601	0.00321435	-0.00451017	0	6737.54
3522	26.7927	8.13815	0.0587283	1.72753e-09	-2.51911e-06	-0.00196608	9.27422e-05	0.000301182	0	3062.27
3523	12.8744	2.46419	0.0713311	2.23118e-06	-9.23971e-07	0.00948552	-1.53226e-05	-0.000672034	0	4613.76
3524	10.6378	11.4919	0.064081	7.68384e-07	4.29288e-07	-0.0530355	-0.00111398	-0.00624128	0	2223.71
3526	20.4359	2.19919	0.0703145	2.18392e-06	-2.46432e-07	-0.00587486	0.000454407	-0.000294526	0	1154.59
3527	12.3289	15.2251	0.0539732	7.31969e-06	-7.649e-06	0.0093144	-0.000701951	-0.0150868	0	4946.86
3530	26.7276	5.75805	0.0644948	1.63987e-07	-1.93692e-06	-0.0153827	9.31148e-05	-0.000170105	0	892.424
3533	13.6571	6.92005	0.0610527	2.01186e-06	-2.72094e-06	-0.00315141	0.000316698	-0.00361059	0	2098.85
3534	15.6111	10.3984	0.0531381	3.62544e-06	-4.38222e-06	-0.109124	0.00279483	-0.0062913	0	5898.92
3535	14.7094	8.50285	0.0609542	3.51959e-06	-5.07507e-06	0.0128173	0.0013675	-0.00526503	0	565.708
3539	2.988	8.96169	0.0614539	8.93322e-08	-1.18374e-06	0.0115399	-0.000504853	-0.000266494	0	1071.47
3542	18.7512	8.96575	0.0563896	3.29752e-06	-7.38085e-06	-0.0292431	0.00269376	-0.00282049	0	4150.36
3543	16.4927	4.96561	0.0642734	1.45154e-06	-5.01831e-07	0.00787468	0.00104906	-0.00192065	0	340.747
3545	16.8536	1.30722	0.0732805	5.00979e-07	-9.20536e-07	-0.0265062	0.000115909	-0.000165898	0	2806.11
3546	18.4173	6.82207	0.0572124	1.63635e-06	-3.65127e-06	0.00188561	0.00192579	-0.00233562	0	1363.87
3547	4.69275	12.9946	0.058401	2.75373e-06	-3.68288e-06	-0.0242462	-0.000636202	8.03843e-05	0	282.638
3549	8.44037	15.7127	0.0739575	-8.50902e-07	-1.25551e-06	-0.0727626	0.000377611	-0.00184758	0	758.873
3551	9.02533	8.14455	0.0657474	5.66532e-07	-1.57281e-06	0.000146567	-0.00127672	-0.00283399	0	2775.13
3555	19.2126	3.56819	0.071284	1.95531e-06	-3.12002e-07	-0.0301132	0.000970743	-0.000976064	0	1808.32
3558	10.0212	2.69464	0.0509721	2.50634e-06	3.21295e-08	0.0228002	-0.000352399	-0.000767023	0	4141.27
3559	3.145	9.63145	0.0617943	-3.7455e-08	-1.13079e-06	0.00120488	-0.000583465	-0.000153157	0	447.675
3560	13.6241	5.29625	0.0515841	3.44911e-06	-4.6883e-06	-0.00396414	0.00025427	-0.00241056	0	754.674
3561	5.61163	2.72365	0.0748918	1.39804e-06	-1.71071e-08	-0.00566939	-0.000418702	-0.000369817	0	2250.31
3562	23.22	7.27044	0.0568266	1.70934e-08	-1.2641e-06	0.0293362	0.00131261	-0.000399309	0	1154.91
3563	13.8364	11.696	0.061015	5.03851e-06	-6.91352e-06	0.155477	0.00186859	-0.0091393	0	3555.27
3564	17.8412	7.12857	0.0722236	2.43115e-06	-5.62842e-06	-0.0190065	0.0020616	-0.00275045	0	914.25
3565	16.5919	10.3332	0.0728814	5.00202e-06	-3.47717e-06	0.0597077	0.00311969	-0.0052246	0	1069.31
3566	12.4872	2.47138	0.0717031	2.01356e-06	-5.40297e-07	-0.0373335	-3.91228e-05	-0.0005767	0	1141.86
3571	15.6367	7.51633	0.0689538	4.7077e-06	-7.66882e-08	-0.0103839	0.00159566	-0.00402511	0	5344.53
3572	16.3512	7.03024	0.0737238	1.15279e-06	-2.76969e-06	-0.0127979	0.00166234	-0.00337903	0	2096.49
3575	7.89207	10.8065	0.0606285	1.44757e-06	-4.0459e-06	0.0223724	-0.0015533	-0.00262144	0	1409.07
3576	10.7798	3.26317	0.0739082	3.20104e-06	1.13652e-07	0.00805942	-0.000376573	-0.00110843	0	1620.99
3577	10.4039	13.1533	0.0513988	3.83346e-07	-1.22914e-06	0.00393961	-0.00151887	-0.00672243	0	2845.62
3579	3.04838	9.13466	0.0535076	1.51786e-07	-1.18963e-06	-0.00449958	-0.000519321	-0.000260234	0	1653.43
3581	17.4971	5.91784	0.0709003	-2.13763e-07	-2.15527e-06	-0.00952664	0.00151658	-0.00231396	0	2696.51
3583	15.4603	11.4111	0.0604593	5.11425e-06	-5.98416e-06	0.0935547	0.00327882	-0.00738299	0	3467.73
3585	23.6751	9.00891	0.0531542	-1.49951e-06	-2.61838e-06	0.0114286	0.00124058	-4.31236e-05	0	2060.53
3588	14.4495	6.74754	0.0668947	2.91159e-06	-9.12515e-07	0.00700982	0.000743368	-0.00362902	0	4190.59
3589	13.9738	5.5173	0.07401	3.29714e-06	-3.43909e-06	-0.0258192	0.000323345	-0.002633	0	2041.2
3590	4.47888	12.569	0.0601433	1.06438e-06	-2.91789e-06	-0.0126717	-0.000689531	5.45191e-05	0	548.267
3592	15.1479	8.35816	0.0626772	3.74726e-06	-2.19731e-06	0.025248	0.00153237	-0.00489616	0	4522.6
3594	4.24228	5.37914	0.0710873	1.16322e-07	-1.21998e-07	-0.017463	-0.000597632	-0.000537542	0	1810.22
3596	17.7775	11.7455	0.057459	4.31605e-06	-4.81954e-06	0.0708298	0.00274772	-0.00407136	0	400.968
3598	16.2606	3.11878	0.0704682	1.2929e-06	-6.68199e-07	-0.0144606	0.00047736	-0.000976836	0	4240.09
3599	13.08	4.82766	0.0661668	3.97067e-06	-2.41965e-06	0.0268197	-9.99057e-05	-0.00202639	0	2747.21
3602	10.0338	1.60298	0.0678983	3.19911e-07	-3.30181e-07	0.0170541	-0.000107122	-0.00017393	0	2646.96
3606	17.6322	4.23583	0.0597999	1.20454e-06	-2.04586e-07	0.00224333	0.00102631	-0.00155574	0	2752.48
3609	9.75579	7.5287	0.0699063	7.47816e-07	-5.17079e-07	-0.0151394	-0.0010565	-0.00301227	0	1524.67
3610	17.0481	4.00452	0.0618452	1.33455e-06	-1.28244e-07	0.00102988	0.000888778	-0.00149981	0	3123.02
3612	12.2207	10.2573	0.0702562	7.82285e-07	-4.71507e-06	0.00302116	-0.000209837	-0.00670057	0	3099.96
3614	11.0769	8.7922	0.0632002	2.18143e-06	-1.68168e-06	-0.0308247	-0.000866996	-0.00459022	0	4705.02
3615	7.21305	2.19379	0.0512376	8.79242e-07	-1.54242e-07	0.0256491	-0.00032415	-0.000327498	0	624.201
3616	1.40404	15.7949	0.07214	5.11186e-07	-2.78194e-06	0.00173156	1.05258e-05	0.00114982	0	185.642
3617	16.4712	2.41377	0.0602309	2.54908e-06	-1.70132e-06	-0.0305689	0.000328463	-0.000614377	0	2500.45
3618	16.4273	1.67196	0.0574336	1.33408e-06	-1.57843e-06	0.00993518	0.000123727	-0.000291804	0	2733.04
3620	18.72	12.7068	0.0634248	1.50444e-06	-5.49955e-06	0.0327281	0.00260583	-0.00262767	0	817.609
3622	15.7704	13.2623	0.0747328	2.16743e-06	-1.73993e-06	0.081584	0.00281568	-0.00805685	0	1677.75
3624	12.492	13.807	0.0626379	2.89779e-06	-2.72289e-06	-0.141608	0.000552881	-0.0127979	0	5104.9
3626	13.9879	2.30925	0.0588805	2.07032e-06	-1.3138e-06	0.0029008	7.71238e-05	-0.000647591	0	2579.09
3630	17.3084	10.0905	0.071603	3.64971e-06	-5.44572e-06	0.0329492	0.00309603	-0.00433001	0	3953.83
3633	13.4073	13.6304	0.0667301	3.61722e-06	-5.22739e-06	0.0495027	0.00194136	-0.0129701	0	16420.2
3636	21.0277	8.85356	0.0537087	3.04617e-06	-5.53854e-06	0.0078071	0.00229758	-0.00112913	0	2721.73
3642	15.2178	11.9639	0.0523084	3.2478e-06	-4.09892e-06	-0.0356365	0.00306071	-0.00842758	0	6244.39
3643	11.7381	1.76701	0.0740613	9.7386e-07	-2.76254e-07	-0.0157698	-8.42139e-05	-0.000376727	0	1588.44
3648	8.87141	13.1273	0.0735373	1.91397e-06	-4.15085e-06	-0.0461399	-0.00139131	-0.00364124	0	210.613
3649	6.23345	3.80724	0.0581113	2.6716e-07	-8.71663e-07	-0.00513424	-0.000590064	-0.000643227	0	2201.39
3652	14.8127	1.20454	0.0548154	2.97558e-07	-1.4408e-08	0.0139271	-6.32028e-06	-9.91538e-05	0	3627.17
3654	12.4046	12.2102	0.0746019	3.49927e-06	-4.06445e-06	-0.0587446	0.00034244	-0.0091444	0	4039.45
3655	5.86957	3.03658	0.05179	1.0079e-06	-6.54894e-08	0.00643693	-0.000499607	-0.000437551	0	1418.68
3656	2.73664	2.67979	0.0721166	4.29043e-07	3.75114e-08	-0.00335142	-0.000182668	-0.00021696	0	1703.24
3658	20.2742	4.63776	0.0635793	-2.3837e-07	-1.20031e-07	-0.00955366	0.00127391	-0.001048	0	1476.5
3659	2.53288	13.4966	0.0566645	4.44894e-07	-3.75015e-07	0.000332967	-0.000220577	0.000732963	0	410.718
3660	5.61033	1.59791	0.068492	2.43695e-07	3.37689e-07	0.00790527	-0.000178983	-0.00013578	0	1686.43
3666	6.12837	6.65236	0.0701219	-2.0687e-06	-9.45751e-07	0.00296482	-0.00104968	-0.00111018	0	1137.37
3671	2.54409	12.8444	0.0523514	-2.76827e-07	-7.34216e-07	-0.00884622	-0.000269984	0.000592503	0	303.958
3675	14.5934	9.96634	0.0745239	3.30742e-06	-8.44103e-06	-0.0446412	0.00195376	-0.00679051	0	7083.76
3677	1.10649	3.00947	0.0531488	-4.53806e-08	5.53125e-07	0.00276267	-2.73407e-05	-0.000215014	0	2116.77
3679	10.7853	4.69957	0.0676954	2.35151e-06	-1.19259e-07	-0.00807984	-0.000531432	-0.00169715	0	2690.63
3680	5.7352	11.5113	0.0593786	6.03145e-08	-3.35164e-06	-0.0297808	-0.00117292	-0.000754966	0	2059.15
3685	6.40796	9.3007	0.074742	-6.7069e-08	-1.51785e-06	-0.0300152	-0.00132206	-0.00142286	0	1358.07
3695	12.7149	10.721	0.0592007	1.87754e-06	-3.43787e-06	0.0512964	0.000430844	-0.00756751	0	5465.1
3697	15.6466	15.366	0.0648562	8.32671e-07	2.77604e-06	0.0580797	0.000324397	-0.00733492	0	1361.65
3700	8.85613	15.2084	0.0618909	3.19321e-06	-2.79366e-07	-0.0801774	-6.94113e-05	-0.00268935	0	511.009
3701	17.8256	5.69734	0.0692606	1.13323e-07	-8.9294e-07	0.00766994	0.00148956	-0.00215145	0	1351.99
3702	7.73841	15.2685	0.0558753	2.3946e-06	-1.54831e-06	-0.048008	-8.13571e-05	-0.00119702	0	392.511
3703	10.7589	8.63236	0.0596569	2.23125e-06	-3.6528e-07	-0.0457932	-0.000895936	-0.00430278	0	3255.45
3704	21.9198	9.62523	0.0603127	1.73901e-06	-3.09124e-06	-0.00479974	0.00193347	-0.000537619	0	1908.24
3705	4.17768	1.73033	0.0587546	1.15221e-07	1.56804e-07	0.010059	-0.000151329	-0.000138169	0	1861.41
3711	6.57086	8.19644	0.0679347	-6.1903e-08	-1.69954e-06	0.0140039	-0.00120785	-0.00146519	0	2040.64
3712	8.89602	15.0923	0.0609854	3.72144e-06	-1.17725e-06	-0.0677982	-0.000169268	-0.00281266	0	1481
3717	7.34061	8.71048	0.0719116	-1.17729e-07	-2.40628e-06	-0.00664799	-0.00136966	-0.00188773	0	674.235
3718	10.9951	3.5093	0.0530154	3.84457e-06	-1.66057e-09	-0.0182793	-0.00042564	-0.00114331	0	2041.94
3721	17.8508	10.5262	0.0604893	4.24676e-06	-6.22227e-06	-0.00317755	0.00308604	-0.00389634	0	3104.22
3726	11.244	4.11022	0.0500133	3.43179e-06	-1.54065e-07	0.0119981	-0.000410871	-0.00146737	0	3590.43
3730	9.39524	2.23377	0.0554987	1.66765e-06	-5.52463e-07	-0.00193917	-0.000294339	-0.000514676	0	1805.31
3733	7.90446	15.8273	0.0519634	-1.21003e-06	-7.00142e-09	-0.0579923	0.000368744	-0.00117395	0	242.581
3734	25.5387	9.06146	0.0706164	-9.79407e-07	-5.48981e-07	0.0141274	0.000529063	0.000453992	0	2227.91
3736	20.349	9.2265	0.0532958	3.85771e-06	-7.32377e-06	0.0353942	0.00242816	-0.00152875	0	2200.89
3739	11.073	12.4243	0.0561029	3.50108e-07	-9.98161e-07	0.0518536	-0.000994027	-0.00735087	0	372.868
3743	3.12494	6.8022	0.0623457	-1.98136e-07	-1.62186e-08	0.00206071	-0.000503459	-0.000440717	0	1558.21
3746	13.2729	12.6529	0.0667517	3.8163e-06	-3.3662e-06	-0.1417	0.00163301	-0.0111874	0	8550.94
3750	13.9082	1.02701	0.0550296	5.67816e-08	-9.74533e-08	-0.00246621	-8.74111e-06	-3.91456e-05	0	1769.98
3752	19.9214	7.00158	0.0601039	1.30428e-06	-3.88864e-06	-0.0189854	0.00201734	-0.00169971	0	3237.64
3756	15.4453	10.0672	0.0620836	3.34874e-06	-4.33649e-06	-0.0076387	0.00237912	-0.00598468	0	3463.67
3757	25.0223	8.55818	0.0666723	-8.95192e-07	-9.16987e-07	-0.00262632	0.000729066	0.000282413	0	905.644
3758	5.56744	12.5294	0.0630884	1.83591e-06	-4.20853e-06	-0.0238945	-0.000950395	-0.000428041	0	356.259
3759	8.78539	5.16467	0.074135	1.99764e-06	-5.37775e-07	-0.00830094	-0.000852869	-0.00163305	0	2937.33
3760	6.45394	11.229	0.0601889	-2.57217e-09	-3.8966e-06	-0.0185222	-0.00134193	-0.00130584	0	2059.56
3762	20.2689	7.11856	0.0635572	9.41004e-07	-4.50566e-06	0.00304109	0.001946	-0.00156046	0	734.267
3763	9.56179	7.18023	0.0575201	1.19766e-06	-6.96143e-07	-0.0160875	-0.00113159	-0.00286108	0	1110.03
3765	2.6947	7.04611	0.0739679	7.12116e-07	3.299e-07	-0.0166624	-0.000380803	-0.000375781	0	1464.75
3771	22.5087	6.84386	0.0531057	3.74223e-07	-4.73997e-06	0.015577	0.00144752	-0.000659857	0	3787.09
3774	24.2973	4.07518	0.0716501	2.25299e-07	-2.5029e-07	-0.00998068	0.000539751	-0.000338747	0	1780.62
3775	21.1516	4.89819	0.0666553	-6.86748e-08	-2.39094e-08	-0.0117149	0.0012174	-0.000915696	0	2349.19
3778	1.85623	9.84772	0.0666303	-8.34635e-07	-9.25031e-07	0.00185598	-0.000191581	5.85504e-06	0	417.917
3783	23.9345	4.2389	0.0715735	9.31117e-07	-7.82991e-07	0.00259608	0.000602996	-0.000372359	0	1161.95
3785	8.20099	14.8441	0.0560957	4.93822e-06	-5.54247e-06	-0.0400185	-0.000356552	-0.00192834	0	176.186
3786	13.9196	12.4313	0.0648627	5.01992e-06	-5.29251e-06	0.0554181	0.00232792	-0.0104	0	6557.49
3792	14.0459	14.9291	0.0743138	3.54815e-06	1.15551e-06	0.0148487	0.00171046	-0.0140772	0	15417.2
3795	12.3685	2.51709	0.055753	2.05048e-06	-4.8064e-07	-0.00641467	-6.32137e-05	-0.00067096	0	5597.95
3797	6.18828	3.34313	0.0710468	4.9109e-07	-1.9215e-07	0.00464808	-0.000532706	-0.00054652	0	2092.01
3798	5.51397	11.5952	0.0592673	8.60254e-08	-3.25672e-06	-0.036886	-0.00108235	-0.000589796	0	520.839
3800	23.0173	6.2475	0.0681058	1.1193e-06	-2.88653e-06	-0.00463641	0.00120966	-0.000555603	0	2411.45
3803	11.1199	7.78246	0.0695706	1.50635e-06	-1.5642e-06	-0.0284543	-0.000697714	-0.00383665	0	6272.76
3804	12.612	4.16567	0.0638389	3.50547e-06	-1.43652e-06	0.00958811	-0.000154104	-0.00161085	0	4834.8
3805	23.4646	7.57734	0.0554453	8.68047e-08	-2.72365e-06	0.00962037	0.00130051	-0.000376171	0	1264.02
3806	17.6799	10.6711	0.0607886	4.34555e-06	-5.6894e-06	0.0531816	0.00313682	-0.00404337	0	6444.17
3811	18.2449	4.8044	0.0745197	4.5336e-07	-9.27618e-07	-0.0140837	0.00118831	-0.00163263	0	836.982
3813	20.1843	2.10117	0.0671732	2.76658e-06	-6.41149e-07	-0.0128874	0.000444348	-0.000320717	0	3650.76
3814	16.1004	5.76073	0.050112	2.18976e-06	-2.46264e-06	-0.00192207	0.00102485	-0.00257734	0	2257.68
3819	6.00648	8.54021	0.055619	-3.40058e-07	-4.28529e-07	-0.0198991	-0.00118796	-0.00120154	0	2675.31
3823	18.1297	8.32973	0.064284	2.55662e-06	-6.59538e-06	0.0218517	0.00249317	-0.00326173	0	1279.14
3826	26.622	6.69995	0.0615483	2.47689e-08	-2.76043e-06	-0.00267842	0.000157405	-1.99033e-05	0	1499.97
3827	1.17989	13.9851	0.0547951	-4.24346e-08	-8.01959e-07	0.00902203	-2.68871e-05	0.000909778	0	379.581
3829	16.4553	15.0115	0.0697327	8.92475e-07	4.35996e-06	0.110983	0.000309551	-0.00597245	0	542.926
3836	11.3668	3.41753	0.0615703	4.14918e-06	5.44476e-08	0.0118346	-0.000344924	-0.00118536	0	1168.56
3839	9.93742	12.3314	0.0725687	6.63578e-07	-3.8678e-07	-0.0171523	-0.00160513	-0.00542805	0	2282.69
3841	16.1023	4.90109	0.0543975	1.08874e-06	-7.75475e-07	-0.0235631	0.000986969	-0.00202517	0	3756.39
3843	17.1661	7.3594	0.0583703	4.07844e-06	-5.20295e-06	0.016921	0.00201982	-0.00309287	0	2965.98
3846	2.4134	14.4652	0.0549221	1.87697e-06	-9.01111e-07	-0.0101586	-0.000106589	0.000902604	0	100.029
3848	10.5383	3.40607	0.0707416	3.10165e-06	3.31612e-07	-0.0056772	-0.00042076	-0.00106174	0	2596.1
3850	22.3877	3.8248	0.0688243	2.07403e-06	4.76942e-07	-0.0158588	0.000787982	-0.000520276	0	1868.34
3851	17.9669	11.6666	0.0630064	4.09455e-06	-5.07381e-06	0.0747008	0.00284613	-0.0038245	3	7835.86
3852	9.33818	6.40282	0.0584003	1.76927e-06	-1.1624e-06	0.0212054	-0.00106648	-0.00217908	0	360.377
3853	9.86155	8.31741	0.0617272	8.60141e-07	-3.82761e-07	0.00557999	-0.00116915	-0.00359953	0	2714.42
3855	23.0013	7.24025	0.0580163	9.4123e-07	-2.79105e-06	1.93311e-05	0.0014186	-0.000531437	0	2818.05
3856	1.91525	1.10529	0.073815	4.23778e-08	5.2599e-08	0.00684619	-1.7304e-05	-2.66463e-05	0	573.491
3859	20.3577	9.33466	0.0553028	3.62382e-06	-7.03335e-06	0.0254318	0.00246697	-0.00154436	0	4893.29
3862	26.8793	3.69197	0.0615808	-1.48993e-07	-3.28906e-06	-0.000845153	4.53994e-05	-0.000186196	0	831.251
3863	18.0838	1.08717	0.0705584	8.35634e-08	-2.4767e-07	-0.0162065	7.21629e-05	-5.25927e-05	0	903.063
3864	4.38782	3.18683	0.0695522	1.32992e-06	5.74489e-07	-0.0021815	-0.000370077	-0.000335461	0	1520.08
3865	2.69644	5.98856	0.0698256	1.27716e-06	8.9235e-07	0.00302764	-0.000320569	-0.000406952	0	1637.56
3869	5.83609	11.9815	0.0567482	5.63284e-07	-3.7648e-06	-0.0496294	-0.0010947	-0.000706798	0	955.788
3876	6.1425	8.47308	0.0749112	-2.45371e-07	-6.33731e-07	0.00238742	-0.00119907	-0.00125002	0	752.264
3878	16.5138	3.74835	0.0514407	1.67918e-06	-3.43283e-08	-0.0600704	0.000724672	-0.00121588	0	1706.11
3881	6.74819	12.0913	0.0558099	1.27281e-06	-4.4342e-06	-0.0426507	-0.00127611	-0.00135247	0	1772.16
3882	21.3104	2.57083	0.0708149	1.97552e-06	8.40843e-09	-0.00485803	0.000561725	-0.000467325	0	2591.16
3883	12.8931	13.1084	0.0739474	3.02748e-06	-4.71197e-06	-0.115551	0.000742031	-0.0120886	0	9845.81
3884	13.6179	5.76716	0.0662946	3.51719e-06	-5.47434e-06	-0.00553959	0.000266819	-0.00281961	0	1639.54
3885	4.51526	11.9044	0.0595048	-4.20871e-08	-2.60508e-06	-0.014861	-0.000797515	-0.000126632	0	1537.45
3886	1.15126	6.93846	0.0651427	2.82549e-07	9.42844e-07	-0.000651269	-4.77265e-05	-0.000282533	0	613.48
3900	17.0401	3.03665	0.0612458	2.60763e-06	-8.43095e-07	-0.0100124	0.000550651	-0.000983348	0	4147.24
3903	13.4172	8.60131	0.0743312	3.25526e-06	-2.42561e-06	-0.0247699	0.000480225	-0.00505941	0	2247.84
3904	12.3226	12.8152	0.0675058	-1.66165e-06	2.90106e-07	0.000412333	1.27462e-05	-0.0103707	0	5253.12
3905	13.9418	11.6107	0.0746858	5.03011e-06	-6.87646e-06	-0.0609605	0.00195774	-0.00893601	0	6666.16
3906	12.8443	9.35963	0.0592569	1.70246e-06	-5.06081e-06	0.0209078	0.000372856	-0.00600357	0	746.237
3909	5.67138	12.451	0.0671649	1.55039e-06	-4.15294e-06	-0.0142987	-0.00097104	-0.000467413	0	1786.48
3912	16.4328	7.6795	0.0570961	4.92983e-06	-2.14137e-06	0.00161193	0.00191805	-0.003753	0	2219.69
3913	25.4632	3.80201	0.062432	-1.96453e-06	-1.3747e-07	0.0151326	0.000301421	-0.000281943	0	1180.03
3914	11.249	14.6189	0.0733503	6.06721e-06	-1.21144e-05	-0.123742	-0.00111291	-0.00926858	0	7137.81
3918	12.7736	15.6838	0.0636365	3.93434e-06	-4.85408e-06	-0.353726	-3.19158e-05	-0.0202348	0	34568.8
3919	16.2877	3.64701	0.0502387	1.22891e-06	-2.31963e-07	0.0205976	0.000674733	-0.00120337	0	1268.35
3921	5.2952	3.1108	0.0633075	1.28703e-06	-1.37325e-08	0.00115297	-0.000455515	-0.000397894	0	2489.46
3922	8.37012	11.7949	0.0587764	1.07508e-06	-2.11127e-06	-0.0226055	-0.00165005	-0.00309374	0	2706.52
3927	3.4526	6.87801	0.0697388	-2.23943e-07	7.57323e-08	-0.00198026	-0.000594304	-0.000466122	0	947.789
3928	5.39388	3.1783	0.056328	1.12545e-06	-4.35068e-08	0.00305091	-0.000477862	-0.000408713	0	2653.76
3934	22.7687	6.64139	0.056191	6.39496e-07	-4.18522e-06	0.00134992	0.00130265	-0.000592713	0	1203.94
3937	1.91016	13.8991	0.0676083	2.04393e-07	-9.4994e-07	-0.0145752	-0.000130018	0.000835194	0	272.823
3940	16.0866	4.55673	0.0645726	9.34818e-07	-1.15893e-06	-0.0375099	0.000742702	-0.00180082	0	3355.31
3941	26.6066	2.46637	0.0550538	-9.62723e-07	-2.39486e-06	-0.00632091	3.86372e-05	-0.000157512	0	1348.13
3944	12.7111	4.09285	0.0591406	3.32464e-06	-1.93783e-06	0.0116915	-0.000113291	-0.00155491	0	186.706
3946	6.93186	6.7362	0.0695431	1.02162e-06	-1.92161e-06	-0.012539	-0.00114285	-0.0013971	0	2047.17
3947	8.25534	10.1317	0.0733352	5.53279e-07	-3.69853e-06	0.00311333	-0.00149974	-0.00289261	0	5026.84
3948	15.5872	8.18569	0.0683211	3.76694e-06	-1.05385e-07	-0.0287602	0.00181854	-0.00460052	0	4977.57
3949	17.6117	11.1161	0.0509874	4.10213e-06	-4.92125e-06	0.0228209	0.00315753	-0.00427109	0	657.615
3951	6.27964	6.96567	0.0655391	4.73854e-07	4.08571e-06	0.00263368	-0.00107364	-0.00115577	0	2716.75
3954	14.4316	12.2517	0.0623986	4.64828e-06	-4.95793e-06	-0.0846771	0.00285788	-0.00969487	0	8486.87
3955	10.8301	9.40105	0.0671943	3.94762e-07	-2.13183e-06	-0.025345	-0.000953646	-0.00481884	0	3187.24
3959	20.8366	2.17228	0.0636947	1.85092e-06	-3.28912e-09	-0.0111557	0.00048358	-0.000333331	0	1083.22
3961	10.129	3.81282	0.0601669	2.54918e-06	3.31089e-07	0.0101806	-0.00050306	-0.00118899	0	2255.62
3964	16.393	4.40179	0.0693892	6.73436e-07	-5.90583e-07	0.0250762	0.000832131	-0.00158786	0	2358.95
3965	24.0073	7.30857	0.0541737	4.94173e-07	-7.69039e-07	-0.00343313	0.00109755	-0.0002307	0	1050.83
3968	12.7539	13.0818	0.0678998	7.26925e-07	-4.28095e-06	-0.0338826	0.000732731	-0.0118562	0	5321.47
3969	20.9841	7.9543	0.0679346	1.35588e-06	-4.53165e-06	-0.00986621	0.00208612	-0.00122021	0	760.81
3971	22.8864	5.94507	0.0694973	6.71891e-07	-2.65788e-06	-0.0149876	0.00117728	-0.000577501	0	2449.14
3972	15.7128	4.47499	0.0692248	1.81892e-06	-8.76465e-07	0.00335993	0.00071235	-0.00185116	0	2714.86
3973	9.80125	15.3804	0.0671955	3.81547e-06	6.67462e-07	-0.0966328	7.68953e-05	-0.00425513	0	823.052
3977	11.7386	13.0863	0.0674645	3.07527e-06	-4.06625e-06	0.0387371	-0.000762712	-0.00959982	0	9120.73
3978	26.9373	1.59612	0.0638	-1.84648e-07	-2.06844e-06	-0.00380414	1.17672e-05	-7.94269e-05	0	949.251
3983	16.9569	10.1044	0.0718977	4.45283e-06	-5.79694e-06	0.029009	0.00310515	-0.00468509	0	1949.35
3985	2.889	3.50232	0.0501551	9.73793e-07	1.15824e-08	0.00609764	-0.000223254	-0.000322333	0	1097.31
3986	26.1489	1.03449	0.0623929	-2.50899e-07	5.59128e-08	-0.00917074	9.93624e-06	-1.30915e-05	0	365.013
3994	18.0781	11.942	0.0575157	2.84338e-06	-5.21817e-06	-0.0544641	0.00280667	-0.00360608	0	3926.28
3997	23.9408	4.84915	0.0602473	1.05992e-07	-1.1488e-06	0.00797784	0.000719242	-0.000362635	0	1102.44
3998	11.2246	8.98784	0.0560994	1.67032e-06	-1.65585e-06	0.0193368	-0.000983205	-0.00482392	0	3267.6
4000	6.59027	13.4921	0.0706538	2.52974e-06	-3.87691e-06	-0.0418743	-0.000914001	-0.000808333	0	520.118
4002	24.4339	6.74874	0.0501567	-6.71686e-07	-2.96873e-07	0.036046	0.000847629	-0.000227965	0	2189.49
4007	14.3309	1.16401	0.0501607	1.27988e-07	-3.18834e-08	0.0345952	-2.98939e-05	-7.1648e-05	0	2966.3
4011	13.8782	8.78686	0.0742602	1.5813e-06	-3.29508e-06	-0.0795916	0.000832817	-0.00554997	0	4771.16
4012	14.1897	3.43502	0.0570594	2.96127e-06	-2.00334e-06	0.000620688	0.000176385	-0.0011153	0	3030.69
4015	16.0373	3.67662	0.0715494	1.0786e-06	-3.08256e-07	0.00621444	0.000675457	-0.00135577	0	3521.43
4016	21.1749	5.99866	0.0701638	1.40182e-06	-3.12799e-06	0.0106707	0.00151156	-0.00110917	0	2870.66
4017	25.2674	7.35919	0.0584386	-7.75723e-07	-4.02243e-07	0.00860074	0.000611942	4.37423e-05	0	1600.69
4019	3.96791	1.74813	0.0589099	1.18862e-07	1.25827e-07	0.000844367	-0.00013349	-0.000118336	0	379.186
4020	1.20013	2.71445	0.0539244	-1.59308e-08	5.33526e-07	0.00317989	-2.51907e-05	-0.000189625	0	1524.87
4021	3.63808	8.06137	0.0543836	-2.33751e-07	-1.02201e-06	-0.00768299	-0.000627648	-0.00041324	0	1844.3
4023	14.5048	11.3071	0.0688551	3.49553e-06	-7.01617e-06	0.0329132	0.00247506	-0.00835478	0	2911.05
4025	2.50097	7.61141	0.0724735	1.37322e-06	4.71974e-08	0.00451519	-0.000376446	-0.000355273	0	1382.59
4028	20.8241	4.10451	0.0584646	8.37911e-07	-3.92047e-08	0.000868608	0.00106317	-0.000807793	0	777.385
4035	12.3638	15.933	0.0515807	3.54413e-07	-4.24919e-06	-0.746142	0.0013469	-0.0155359	0	19271.7
4038	8.97618	3.3071	0.050107	2.05068e-06	4.10363e-09	-0.0113042	-0.000523211	-0.000925808	0	1916.79
4040	14.9722	1.5904	0.0572039	6.88443e-07	-5.25593e-07	0.0135094	8.79468e-05	-0.000232584	0	1768.02
4050	8.22811	13.081	0.0552444	3.13185e-06	-1.91602e-06	-0.0350761	-0.00144749	-0.00272309	0	522.349
4052	23.1746	9.73477	0.0507918	1.99444e-07	-3.76205e-06	0.00872694	0.00135559	0.000125274	0	1231.47
4053	20.3316	3.81168	0.0629752	2.13794e-06	-3.22888e-07	0.0148864	0.00107345	-0.000884748	0	2037.16
4056	12.3102	4.64785	0.0693571	3.34779e-06	-1.10196e-06	-0.0162204	-0.000311943	-0.00195319	0	1730.03
4059	13.3932	7.09988	0.0747271	2.05952e-06	-3.78088e-06	0.0198922	0.000225376	-0.00390679	0	3115.4
4060	23.0182	6.89432	0.0500955	1.08905e-06	-2.36979e-06	-0.00849318	0.00129479	-0.00054177	0	1251.33
4061	25.4848	6.16682	0.0742269	9.3497e-08	-3.1008e-06	0.00071805	0.000477893	-0.000169473	0	1353.73
4062	19.387	3.86246	0.0593086	1.7753e-06	-6.07639e-07	-0.00385908	0.00109783	-0.00104457	0	1397.18
4064	3.51873	8.16948	0.0720407	-3.7712e-07	-9.88392e-07	-0.0108895	-0.000615893	-0.000396037	0	909.058
4065	17.2763	14.1972	0.0704772	2.0951e-06	7.99266e-08	0.0790094	0.00181791	-0.00430527	0	1785.47
4067	22.139	4.34256	0.0563027	5.77649e-07	-9.94059e-08	-0.00795601	0.0010062	-0.00064915	0	2711.46
4070	1.8141	12.775	0.0533691	-5.7634e-07	-9.2309e-07	-0.0159049	-0.000154901	0.000654152	0	302.501
4072	12.4867	15.9077	0.0741419	2.05779e-06	2.08344e-06	-1.27649	0.000726642	-0.0181641	0	15179.8
4076	15.2776	14.2704	0.0517036	1.99771e-06	1.03226e-06	0.182078	0.00200522	-0.00966131	0	5187.69
4077	13.2414	12.319	0.0504497	4.70211e-06	-3.47557e-06	0.170747	0.00109101	-0.0105556	0	6717.51
4078	5.99593	1.3202	0.0506772	5.31183e-08	1.05656e-07	0.0273358	-8.82164e-05	-8.58466e-05	0	1499.08
4079	16.7221	13.9965	0.0668978	1.04631e-06	1.42623e-06	0.0703517	0.00214266	-0.00553123	0	555.263
4084	1.63168	6.61169	0.0738072	6.63477e-07	9.02607e-07	-0.00267855	-0.000148612	-0.00031427	0	1255.66
4085	16.0495	11.3313	0.0700904	3.69897e-06	-4.4191e-06	0.0786829	0.00323402	-0.0062812	0	682.652
4086	7.38707	13.0827	0.052518	1.35362e-06	2.31411e-06	-0.0391118	-0.00123819	-0.00167715	0	1451.21
4088	26.6768	4.716	0.0598427	-2.16209e-07	-2.26791e-06	-0.00882893	7.85887e-05	-0.00020866	0	2338.37
4095	6.36815	13.5061	0.0570551	1.61149e-06	-5.27434e-06	-0.0312549	-0.000818179	-0.00061621	0	598.13
4103	6.44248	2.78054	0.0605254	1.13238e-06	-2.18892e-07	-0.00699041	-0.000474494	-0.000409452	0	1959.37
4106	2.88651	10.8645	0.0714545	-6.72379e-07	-1.51343e-06	-0.00799	-0.0005268	5.56297e-05	0	387.119
4113	8.33598	7.9331	0.067494	1.10885e-06	-2.16839e-06	-0.0278537	-0.00128692	-0.00240786	0	2141.36
4116	10.1765	4.08715	0.0693249	2.71999e-06	4.9965e-07	-0.00414576	-0.000567514	-0.00131447	0	2232.25
4121	8.19829	3.7953	0.0724925	1.50458e-06	-2.74938e-07	0.00739751	-0.000646772	-0.000935862	0	2446.08
4124	14.3888	7.02951	0.0731361	2.29699e-06	-1.86759e-07	-0.0255771	0.000754202	-0.00377473	0	3617.42
4127	10.1451	7.25016	0.0513406	1.32429e-06	-5.29118e-07	-0.0155686	-0.00094728	-0.00307049	0	2538.87
4133	15.9871	10.9384	0.0560281	4.64617e-06	-4.83977e-06	-0.0287154	0.00331129	-0.0062532	0	6643.26
4135	22.3167	5.48235	0.0521836	3.03543e-07	-2.07413e-06	-0.00634874	0.00120254	-0.000717978	0	2943.02
4138	12.6796	14.2105	0.0703192	3.75377e-06	-4.28857e-06	0.13089	0.000756279	-0.0144637	0	8618.13
4142	5.2554	7.52228	0.0634133	2.68568e-08	-1.22142e-06	-0.0256867	-0.000985435	-0.000874119	0	1220.3
4144	6.8555	11.2003	0.0500694	4.91693e-07	-4.26543e-06	0.0269	-0.00148014	-0.00159513	0	828.481
4145	18.3558	6.43478	0.0511729	1.65154e-06	-2.39509e-06	-0.0210017	0.00184662	-0.00226014	0	4438.7
4146	10.1519	15.2305	0.0508852	6.77761e-06	-1.8135e-06	-0.0858798	-0.000252508	-0.0051562	0	789.525
4147	5.12826	4.75818	0.0605799	-5.7384e-08	-1.06425e-06	-0.0108694	-0.000651732	-0.000651437	0	1338.47
4150	4.68091	10.9637	0.053728	-8.89072e-07	-2.21663e-06	-0.00730933	-0.000959058	-0.000392979	0	2031.27
4151	12.1197	5.00558	0.0577578	2.88848e-06	-1.06646e-06	-0.00038861	-0.000219663	-0.0021009	0	1083.3
4152	11.4349	10.6638	0.0630387	1.25543e-06	-2.05223e-06	-0.0418953	-0.000680665	-0.00657218	0	3347.97
4153	24.3934	6.03435	0.0582068	-3.27206e-07	-1.66249e-06	0.0189613	0.000821246	-0.00030804	0	1672.69
4154	1.94917	2.16912	0.0610591	2.93731e-07	5.02357e-07	0.00567415	-7.05575e-05	-0.000144478	0	529.283
4156	15.009	2.59789	0.0576053	2.58388e-06	-2.90572e-06	-0.0331466	0.000194036	-0.000745516	0	3731.61
4160	23.2472	3.32786	0.0582288	1.81333e-06	-4.67112e-07	-0.00514309	0.000597793	-0.000374157	0	1379.48
4163	21.203	7.28687	0.0703645	4.87551e-07	-6.25544e-06	0.0144644	0.00176711	-0.00115104	0	913.59
4164	14.3644	5.13858	0.0646434	2.69283e-06	-1.48084e-06	-0.00665346	0.000473541	-0.00235999	0	3371.27
4167	18.3014	8.84658	0.0696012	3.84569e-06	-7.47202e-06	0.00206579	0.00275353	-0.00315907	0	3508.15
4168	5.23677	8.25588	0.0527649	-4.28215e-07	-1.04191e-07	-0.00654434	-0.00101492	-0.000880966	0	406.977
4171	21.7864	9.25458	0.0710814	1.6581e-06	-4.35908e-06	0.0262492	0.00195805	-0.000760488	0	2597.29
4172	12.0758	14.0354	0.0648587	-1.28916e-06	-8.5064e-06	-0.0295572	-0.000781746	-0.0118896	0	9535.56
4173	12.3345	5.91306	0.0688274	8.65351e-07	-5.4368e-06	-0.026045	-0.000261132	-0.00288632	0	1044.62
4176	5.19591	15.4272	0.0654906	5.87576e-06	-1.23676e-06	-0.0186758	-8.12343e-05	0.000450621	0	258.306
4177	2.40292	6.48598	0.0505321	1.5935e-06	5.78816e-07	-0.000129725	-0.000269998	-0.000357843	0	791.459
4179	10.0142	14.7573	0.0589128	4.31149e-06	-1.12977e-06	-0.128878	-0.000641898	-0.00515449	0	2899.43
4184	21.16	4.55145	0.0635042	-5.62782e-08	-3.64395e-07	-0.0112454	0.00116265	-0.000858724	0	1396.21
4188	12.3876	6.86491	0.0659968	2.16355e-06	-5.31202e-06	-0.00441207	-7.18039e-05	-0.00338339	0	2948.54
4191	19.4768	9.38226	0.0720973	5.1934e-06	-8.17183e-06	-0.0209554	0.00281589	-0.00234647	0	1298.5
4196	9.61788	5.61675	0.0715289	1.55014e-06	-6.33694e-07	0.0161584	-0.000889141	-0.00198888	0	2493.29
4200	18.7792	8.85572	0.0572689	2.92278e-06	-7.43389e-06	-0.0104334	0.00263535	-0.00279262	0	2708.95
4203	19.2115	1.4232	0.0549855	1.60793e-06	-8.94193e-07	-0.000885149	0.000179824	-0.000142673	0	1099.09
4206	26.0764	1.97562	0.0630495	-1.55614e-06	-3.63579e-07	-0.00269396	6.88139e-05	-8.97596e-05	0	672.794
4210	3.66063	13.2123	0.0663178	7.8086e-07	-1.7114e-06	-0.00686467	-0.000403798	0.000468862	0	541.682
4214	7.99448	11.2745	0.0710004	3.37178e-07	-2.01981e-06	-0.033502	-0.001594	-0.00267179	0	840.985
4216	2.76254	14.3308	0.0608545	2.58555e-06	-2.39504e-07	-0.0061398	-0.000167502	0.000829083	0	284.298
4220	22.7823	3.58747	0.0575848	2.62739e-06	2.75952e-07	0.00280032	0.000711004	-0.000464009	0	1525.63
4225	8.73379	13.3462	0.0629602	1.50601e-06	-6.00929e-06	-0.0552646	-0.00134968	-0.00339346	0	1624.21
4226	9.70596	10.396	0.0675882	-3.97737e-07	-2.14444e-06	-0.0656034	-0.00140839	-0.00445277	0	4385.25
4233	11.5383	13.632	0.06364	6.19452e-06	-4.65581e-06	-0.0241049	-0.00119273	-0.0101341	0	1166.63
4235	1.47907	9.63954	0.0577111	-6.42877e-07	-4.36012e-07	-0.0154417	-0.000108148	-8.61699e-06	0	1025.21
4237	15.8795	4.26849	0.0736613	1.04377e-06	-1.24386e-06	-0.0160369	0.00070485	-0.00176137	0	1487.12
4240	26.0746	5.021	0.059117	-3.24788e-07	-2.66396e-06	-0.00165305	0.000247082	-0.000219753	0	1609.4
4241	6.25946	5.5064	0.0618566	1.89205e-06	-1.30677e-06	0.00635444	-0.000857381	-0.000936121	0	1922.16
4243	19.032	2.44626	0.0517933	2.00497e-06	-1.3606e-07	-0.0186972	0.000497017	-0.000636515	0	1656.71
4246	9.70998	10.7582	0.0613645	-6.74384e-08	-8.35698e-07	-0.00614971	-0.00138713	-0.0046812	0	6193.48
4247	24.5685	8.67029	0.0590965	-4.84875e-07	-4.47815e-06	0.0232556	0.000896121	0.000138077	0	2706.69
4249	8.73654	8.50772	0.0699526	4.89647e-07	-2.37602e-06	-0.00240426	-0.00149414	-0.00279205	0	2455.18
4251	22.7151	1.99203	0.0624149	5.57756e-07	-2.85886e-07	-0.00484804	0.00034363	-0.000186703	0	1928.75
4252	9.67381	1.31838	0.0661605	4.41101e-08	-1.94004e-07	0.00813544	-7.53402e-05	-0.000111051	0	1942.21
4257	9.01927	4.66062	0.0646737	1.87689e-06	1.87722e-07	0.00108836	-0.000766276	-0.00142128	0	3372.42
4258	19.9451	11.0196	0.0694747	1.0198e-06	-7.00026e-06	0.0207015	0.0027038	-0.0016569	0	1815.63
4259	5.27318	14.1074	0.0595105	6.45199e-06	-2.52753e-06	-0.0271683	-0.00047286	0.000134021	0	312.529
4260	9.00033	8.00965	0.0715048	6.88614e-07	-1.87239e-06	-0.00911867	-0.00126036	-0.00280239	0	2648.27
4267	20.4468	9.01857	0.0553694	3.93291e-06	-6.32521e-06	-0.0101812	0.00237975	-0.00144578	0	1033.1
4269	5.0912	6.353	0.0733256	7.17554e-07	-2.95625e-06	0.00419914	-0.000832137	-0.000805316	0	1941.87
4270	3.96835	2.53032	0.0517724	5.91271e-07	3.32087e-07	0.00760041	-0.000266461	-0.000233334	0	1404.86
4271	20.229	3.16106	0.0746728	2.39093e-06	-1.53554e-07	0.00630511	0.000799231	-0.0006514	0	1865.43
4272	6.83625	10.9948	0.0578227	1.01895e-08	-4.01833e-06	-0.0268819	-0.00133718	-0.0015984	0	357.991
4273	3.76436	12.184	0.0712447	-4.94039e-07	-1.69043e-06	-0.0176263	-0.00054439	0.000217598	0	858.025
4274	21.6429	2.75002	0.0556981	1.78179e-06	2.44432e-07	-0.0170417	0.000619605	-0.000472087	0	3964.88
4276	19.7522	9.43349	0.0721289	4.87467e-06	-7.18703e-06	0.0139133	0.00268831	-0.00208614	0	2226.39
4278	15.1927	8.86154	0.0582436	3.8953e-06	-3.28908e-06	-0.0875456	0.00190085	-0.00529738	0	4625.23
4280	3.72606	7.22989	0.0592542	-1.20792e-07	3.1978e-09	-0.00731767	-0.000616242	-0.000449511	0	500.155
4281	8.28243	8.65215	0.0587717	5.07942e-07	-2.82981e-06	0.0134883	-0.00145927	-0.0026048	0	3272.65
4286	8.63474	1.33561	0.0726611	3.85012e-08	-1.78388e-07	0.0334912	-4.47093e-05	-7.68915e-05	0	1967.91
4288	15.6124	3.28262	0.0562143	1.29554e-06	-1.52934e-06	0.0217568	0.000489894	-0.00108968	0	2699.82
4290	26.251	9.2741	0.0594695	-1.0469e-07	-2.81773e-07	0.0236326	0.000265268	0.000636717	0	722.958
4291	13.541	14.8687	0.0610514	4.02642e-06	-9.91738e-07	0.215261	0.00130032	-0.0159474	0	4836.01
4293	8.69868	10.8473	0.0634549	2.05378e-09	-1.12151e-06	-0.0328668	-0.0015926	-0.00337805	0	3560.5
4294	21.0716	8.50235	0.0744424	1.79173e-06	-5.26471e-06	0.0173905	0.00217877	-0.00116125	0	330.584
4298	24.0702	2.588	0.0728639	-3.98181e-07	4.53219e-07	0.00434191	0.0003654	-0.000225433	0	1086.58
4299	7.46348	1.34317	0.0711488	1.33983e-08	-3.45761e-09	0.00493955	-0.000126763	-0.000141398	0	2616
4301	18.2862	4.23225	0.0530268	1.94636e-06	-5.57744e-07	0.00767768	0.00112777	-0.00138248	0	980.042
4302	4.44819	12.9998	0.0507384	1.96612e-06	-3.67493e-06	-0.0238668	-0.000601148	0.000187623	0	141.73
4303	19.1609	11.3205	0.0545568	3.91205e-06	-7.66171e-06	0.00789274	0.0028384	-0.00247858	0	2904.34
4309	11.6801	11.0729	0.0621761	2.23507e-06	-1.60337e-06	0.0258365	-0.000501304	-0.00723032	0	4333.63
4310	10.0561	15.2929	0.0596968	4.54822e-06	-1.54814e-06	-0.0835975	-9.24154e-05	-0.00482472	0	1517.33
4311	8.79041	6.86331	0.0590064	1.47972e-06	-1.76796e-06	-0.0109838	-0.0011549	-0.00228826	0	629.637
4312	5.34359	13.4442	0.0684068	4.90234e-06	-4.47473e-06	-0.027993	-0.000657122	-8.05203e-05	0	1061.8
4313	11.8436	7.45761	0.0544584	2.46905e-06	-3.45341e-06	0.0894553	-0.000496512	-0.00385239	0	4442.41
4314	6.91488	7.35103	0.0562071	6.35592e-07	-1.41488e-06	-0.015982	-0.00115133	-0.00149682	0	2867.35
4315	22.1786	9.35861	0.0516917	5.30652e-07	-2.82433e-06	0.00612863	0.00181628	-0.000487109	0	3681.98
4319	16.4137	1.88538	0.0559102	1.83502e-06	-1.77071e-06	-0.0290101	0.000167636	-0.000415826	0	2809.73
4324	3.71688	10.0681	0.0649097	-8.72795e-07	-3.39827e-07	0.0106447	-0.000721277	-0.000256099	0	676.298
4325	19.856	4.03078	0.0728485	7.16766e-07	-3.98386e-07	-0.00386088	0.00114429	-0.00101336	0	1523.95
4328	23.4083	3.89882	0.0672421	1.70781e-06	-4.20337e-07	-0.0105467	0.000678196	-0.000430588	0	2865.35
4331	14.8514	11.4321	0.0745706	5.06448e-06	-6.32184e-06	0.046527	0.00264653	-0.00822134	0	4714.88
4333	3.83054	11.0494	0.0512912	-9.42547e-07	-7.19058e-07	-0.02002	-0.000711847	-6.56471e-05	0	1764.21
4337	21.261	1.18723	0.0737909	1.87313e-07	5.33429e-08	-0.0118865	8.33826e-05	-3.6612e-05	0	1894.12
4339	16.007	12.6701	0.0536922	3.15951e-06	-2.35122e-06	-0.0158233	0.00303484	-0.00713838	0	2053.47
4340	13.1714	12.2305	0.0621619	4.69528e-06	-3.52159e-06	0.0966629	0.00123113	-0.0103162	0	4225.99
4341	3.91802	12.9411	0.0657493	5.49085e-07	-2.25352e-06	-0.0122778	-0.00049473	0.000336849	0	221.272
4343	6.67495	13.3819	0.0684204	2.58272e-06	-2.52057e-06	-0.038123	-0.000967384	-0.000879124	0	1858.06
4344	11.7512	10.6581	0.0631256	1.38444e-06	-2.2398e-06	-0.079732	-0.000486809	-0.00686713	0	6849.67
4349	17.12	2.94215	0.062735	2.63597e-06	-8.81963e-07	0.00117836	0.00053977	-0.00093679	0	3934.68
4350	17.3605	1.60332	0.0724718	1.30549e-06	-5.31272e-07	-0.0230096	0.000183029	-0.000233124	0	3226.54
4353	10.4631	8.95962	0.0561513	1.17738e-06	-7.51489e-07	-0.0545232	-0.00109476	-0.00432107	0	2069.18
4355	24.4454	3.30451	0.0509401	-9.78278e-07	1.48039e-07	-0.0096769	0.00039934	-0.000276075	0	1112.04
4356	17.1948	11.4523	0.0736912	3.67239e-06	-3.52724e-06	0.0669637	0.00309809	-0.00478028	3	9902.45
4360	4.82352	13.1694	0.0611385	3.46954e-06	-3.45071e-06	-0.0205856	-0.000631029	9.04854e-05	0	796.347
4365	6.08806	1.26018	0.0593025	3.60269e-08	6.87112e-08	0.0238328	-7.4665e-05	-5.73206e-05	0	2106.68
4367	5.50388	14.2933	0.0650111	4.86263e-06	-2.36741e-06	-0.0250622	-0.000418772	5.65641e-05	0	666.115
4369	11.404	10.3007	0.0740622	1.29409e-06	-2.4888e-06	-0.0323853	-0.000772231	-0.00612197	0	7710.13
4371	11.7631	2.99691	0.0563523	3.42205e-06	-2.60396e-08	0.0165131	-0.000235344	-0.000906956	0	1545.12
4374	6.27025	13.6858	0.053883	2.03971e-06	-4.2413e-06	-0.0128415	-0.000732932	-0.00053842	0	557.495
4382	11.2648	10.2503	0.0740401	1.83425e-06	-2.86235e-06	-0.0552874	-0.00082443	-0.00597582	0	432.9
4385	24.8267	9.28939	0.0609203	-2.09549e-06	-1.2649e-06	-0.00442591	0.00076793	0.000347511	0	1522.21
4388	8.20427	10.394	0.0626391	1.40798e-07	-3.43865e-06	-0.0172189	-0.00146793	-0.00290774	0	1316.14
4391	10.7823	9.18248	0.054094	3.1792e-07	-1.50965e-06	-0.0192619	-0.00113655	-0.00459597	0	2463.07
4396	7.21471	3.13557	0.0660756	7.25394e-07	-1.09725e-06	-0.00185469	-0.000541726	-0.000581611	0	3148.39
4398	14.4242	15.1873	0.0562779	1.51202e-06	2.64498e-06	0.158934	0.00172192	-0.0126462	0	19716.7
4402	18.882	3.00927	0.0715026	1.73085e-06	-3.49774e-07	-0.0070023	0.000692747	-0.000808582	0	3485.41
4403	13.7113	4.74037	0.0697905	3.42597e-06	-3.88923e-06	-0.0271037	0.000238117	-0.00193269	0	2622.37
4406	4.4696	5.36649	0.0508136	4.78467e-08	-6.03473e-07	-0.00367659	-0.000627394	-0.000585772	0	739.573
4410	20.2115	8.29479	0.0634053	2.28302e-06	-6.31006e-06	0.00836712	0.00239975	-0.00166854	0	2519.11
4412	14.0918	1.12404	0.0585071	8.40579e-08	-2.91063e-08	-0.00673715	-1.027e-05	-8.48746e-05	0	2250.44
4413	18.5181	5.38532	0.0657757	9.8122e-08	-7.6316e-07	0.0161998	0.00149423	-0.00169639	0	1671.59
4416	2.63504	7.59122	0.0632761	1.13571e-06	9.27785e-08	0.00089539	-0.000402135	-0.000361495	0	1833.69
4418	21.0032	3.75102	0.060574	1.73701e-06	-8.96051e-08	0.00408702	0.000919998	-0.000718098	0	2745.89
4423	6.71155	5.01347	0.0606139	1.88759e-06	-1.44371e-06	-0.0149184	-0.000837536	-0.00101478	0	2516.52
4427	2.02271	8.17333	0.0528163	1.37559e-06	6.13008e-08	-0.00187811	-0.000278183	-0.000229145	0	631.98
4428	7.91609	9.50833	0.0574446	-1.13389e-07	-4.52487e-06	-0.0339112	-0.0015196	-0.00240748	0	2273.1
4430	8.33632	6.2074	0.067764	9.67236e-07	-1.66273e-06	-0.0279797	-0.00107074	-0.00181886	0	318.195
4432	15.7404	12.7405	0.0631021	2.61422e-06	-2.60452e-06	0.100256	0.00283264	-0.00802275	0	475.486
4435	24.6086	7.66042	0.0518293	3.80985e-07	-1.39312e-06	0.0131944	0.000927216	-4.40456e-05	0	998.77
4436	23.2711	9.22289	0.0541707	-1.37714e-06	-3.39447e-06	-0.00393397	0.00139388	-6.56885e-05	0	1887.3
4437	19.9316	2.14938	0.0738374	3.30978e-06	-4.52521e-07	-0.00948901	0.000484405	-0.000343293	0	2079.55
4439	25.7184	5.60821	0.0553535	1.62631e-07	-3.49937e-06	0.0178397	0.000334725	-0.000198365	0	2072.04
4440	9.74571	5.82985	0.0548685	1.7781e-06	-7.50181e-07	-0.0258296	-0.000943868	-0.00203664	0	2386.03
4445	16.8688	14.6542	0.0677883	1.31324e-06	3.63768e-06	0.122914	0.00106326	-0.00509559	0	345.12
4446	24.4029	8.95134	0.0747783	-1.00731e-06	-5.40148e-06	0.0368756	0.000891413	0.000201069	0	1272.25
4448	10.4935	12.6433	0.0711586	-3.5146e-07	-6.4748e-07	-0.00107175	-0.00147742	-0.00688517	0	2862.33
4449	9.17721	15.3414	0.0612435	1.69102e-06	2.34637e-06	-0.063308	6.79638e-05	-0.00313609	0	1898.29
4451	23.3271	2.72189	0.0506442	5.46954e-07	-1.59182e-07	0.0103586	0.000446249	-0.000285565	0	1711.23
4452	18.2266	9.79878	0.0512778	3.73485e-06	-6.53987e-06	0.0872859	0.00311713	-0.00338734	0	6372.94
4453	16.4287	4.14492	0.0717411	1.34213e-06	-3.70697e-07	-0.00814291	0.000842287	-0.00150564	0	2013.52
4454	16.6433	10.0028	0.0725207	5.77016e-06	-3.92673e-06	0.049597	0.00301988	-0.00512449	0	3671.8
4456	25.1835	9.79923	0.0644321	-1.53604e-06	1.98801e-07	8.76039e-05	0.000541401	0.00056328	0	1317.55
4462	6.10492	10.2396	0.0578395	-8.96622e-07	-1.74629e-06	-0.0203722	-0.00126729	-0.0011816	0	694.506
4464	6.64448	13.7184	0.0673111	1.9381e-06	-3.76566e-06	-0.0504635	-0.000836419	-0.000764251	0	454.798
4470	5.7327	14.1856	0.0670224	3.62627e-06	-2.6231e-06	-0.0278954	-0.000484027	-7.16626e-05	0	268.634
4473	22.6239	3.98062	0.0502189	1.4741e-06	-2.85179e-08	-0.00186259	0.000812378	-0.000517761	0	1511.02
4475	12.26	2.72159	0.0582695	2.54136e-06	-2.8061e-07	-0.0200765	-0.000129117	-0.000809917	0	3743.97
4481	7.36319	14.8613	0.0565475	2.1004e-06	-1.3268e-06	-0.0276687	-0.000344432	-0.00099032	0	360.986
4485	9.43611	3.05234	0.070215	2.20899e-06	1.68867e-07	-0.0343306	-0.000434641	-0.000889028	0	4552.81
4486	21.2837	9.75084	0.0588734	1.37656e-06	-5.19564e-06	0.0331735	0.00217537	-0.000970806	0	3505.36
4488	18.0413	5.0045	0.0727063	1.81985e-07	-7.00456e-07	-0.00220165	0.0012634	-0.00174467	0	2962.85
4491	16.3807	5.92756	0.0544378	1.82551e-06	-2.22633e-06	-0.0416865	0.00126844	-0.00257705	0	2762.63
4495	9.75611	9.83024	0.053568	6.97921e-07	-2.09712e-06	-0.0450718	-0.00130823	-0.00428308	0	2943.92
4497	8.31099	1.21169	0.0675832	8.67419e-09	-1.42219e-08	0.0191971	-3.884e-05	-9.43906e-05	0	1176.01
4502	8.21554	15.6757	0.0594097	-2.21997e-07	-1.58699e-06	-0.0576137	0.00030258	-0.00158539	0	317.96
4504	10.9151	10.8628	0.0733779	1.53847e-06	1.11616e-07	0.0253511	-0.000878284	-0.00617484	0	3641.31
4506	13.4766	10.1049	0.0539402	1.74968e-06	-4.54981e-06	-0.00547745	0.00117427	-0.00695785	0	5452.41
4510	9.33342	1.35154	0.0568605	-5.75401e-08	-3.0392e-07	0.00341028	-4.1892e-05	-0.000177114	0	2188.9
4511	5.57568	9.52287	0.0575268	-8.25099e-07	-3.46426e-07	-0.0125	-0.00111327	-0.000930469	0	1354.37
4512	18.1279	2.05029	0.067381	3.25246e-06	-3.55981e-07	-0.00896181	0.000426847	-0.000446233	0	2724.11
4514	1.03999	9.24484	0.072348	-7.2456e-08	3.13807e-07	-0.000716278	-1.67142e-05	-1.78996e-05	0	368.779
4516	21.1776	9.52154	0.0598191	1.54775e-06	-5.37083e-06	0.00212103	0.00218866	-0.00101476	0	1875.43
4517	16.9323	11.0341	0.0737693	3.6818e-06	-3.51135e-06	0.0447301	0.00344975	-0.00512618	0	2323.52
4521	8.04897	8.0898	0.0567385	3.12857e-07	-1.97439e-06	-0.0143624	-0.00133073	-0.0022116	0	1206.01
4522	1.0685	7.31421	0.051551	2.26911e-07	1.12078e-06	0.00231401	-2.44556e-05	-0.000253079	0	459.682
4524	23.0066	4.18175	0.0692819	1.36534e-07	-6.71463e-07	-0.0157596	0.00078534	-0.000493874	0	1705.53
4525	25.9665	1.1633	0.0659435	-5.47196e-07	-1.55729e-08	-0.00284711	2.34265e-05	-1.61607e-05	0	942.185
4526	8.10605	4.71311	0.0696796	1.23094e-06	-5.77499e-07	-0.0224921	-0.000793216	-0.00129778	0	2616.36
4527	19.1976	7.18266	0.0738252	1.57215e-06	-5.24976e-06	0.0138208	0.00217114	-0.00203035	0	2162.02
4528	19.3201	7.2328	0.0585512	1.33341e-06	-4.99074e-06	0.0254347	0.00217181	-0.0019676	0	2495.19
4529	1.61355	9.48762	0.0577385	-4.92759e-07	-2.1104e-07	-0.0173618	-0.000109807	-1.31693e-05	0	400.482
4534	2.44911	13.2978	0.0504644	2.45031e-08	-5.09825e-07	-0.00300085	-0.0002137	0.000711461	0	573.019
4535	2.26489	9.62651	0.0558618	-2.64246e-07	-1.11136e-06	0.00249496	-0.000285083	-6.85513e-05	0	1285.38
4540	24.665	7.99615	0.0533382	-4.36561e-07	-1.12033e-06	-0.00608215	0.000888899	5.30312e-05	0	2700.74
4542	19.5467	12.1238	0.0579642	4.59434e-06	-6.27085e-06	0.0576983	0.00235482	-0.00204763	0	1835.06
4544	3.96942	12.7134	0.0678627	1.55321e-07	-2.27026e-06	-0.0118549	-0.000544084	0.000264206	0	271.029
4546	24.0452	3.06808	0.0567297	-5.15749e-07	2.17411e-07	0.0069169	0.00045022	-0.000303658	0	2917.21
4550	11.6225	2.76509	0.0701909	2.49205e-06	-1.75181e-07	-0.0052014	-0.000148901	-0.000813112	0	1623.64
4551	3.50781	4.33861	0.0645881	1.22518e-06	6.95116e-07	0.00368663	-0.000388851	-0.000380245	0	1203.52
4552	5.1165	4.37262	0.070226	-1.26876e-07	-4.94089e-07	-0.0213407	-0.000608658	-0.000560842	0	3348.74
4553	3.77308	6.17286	0.0702231	-1.69329e-08	-6.02803e-08	-0.0102019	-0.000579533	-0.000505	0	1610.67
4554	9.43151	5.1368	0.0714171	2.11057e-06	-3.46813e-07	-3.04756e-07	-0.000852674	-0.00172572	0	1761.84
4556	13.1585	3.77581	0.0549857	2.80452e-06	-1.86975e-06	-0.0117982	-2.40193e-05	-0.0013501	0	4435.39
4557	8.34765	11.6792	0.059124	1.41981e-06	-1.97442e-06	-0.00171636	-0.00164639	-0.00306734	0	2681.44
4560	11.704	15.7291	0.0747677	5.78644e-06	-1.55862e-05	-0.272773	0.000363242	-0.0102699	0	5529.43
4562	13.301	5.53072	0.0711018	3.5289e-06	-4.74219e-06	-0.0585635	5.21517e-05	-0.00266428	0	4220.67
4564	26.8975	2.62228	0.0548887	-3.34947e-07	-4.02154e-06	-0.00722689	1.3213e-05	-0.000155311	0	741.867
4565	8.47988	3.68913	0.0649183	1.59155e-06	-1.13041e-07	-0.00293225	-0.000546286	-0.00100509	0	5109.41
4566	14.8631	12.9141	0.0613772	2.36494e-06	-3.70564e-06	0.102331	0.00265944	-0.00934862	0	5968.16
4568	6.26146	15.6088	0.0739092	4.39265e-06	1.12688e-07	-0.022049	-2.61629e-05	2.06802e-05	0	185.128
4569	4.77477	11.0257	0.0588369	-1.01692e-06	-2.17126e-06	-0.00652899	-0.000987179	-0.000395445	0	1554.47
4572	9.84092	12.2235	0.0723756	5.17797e-07	-2.60381e-07	-0.0336708	-0.00162608	-0.00534187	0	3828.98
4573	13.7112	2.71245	0.0563393	2.43868e-06	-1.34708e-06	0.00790248	5.33694e-05	-0.00073078	0	1150.48
4574	8.0761	6.44629	0.0611989	4.33285e-07	-1.41185e-06	-0.0156403	-0.00111034	-0.00182778	0	1423.68
4579	19.3637	6.17634	0.0592634	8.72175e-07	-2.00839e-06	0.0262059	0.00175909	-0.00170924	0	2145.76
4581	6.92436	4.27187	0.069379	1.57959e-06	-1.36145e-06	0.00783503	-0.000731945	-0.000845286	0	893.521
4589	15.3521	6.31281	0.0699281	2.78891e-06	-2.99914e-06	-0.00151149	0.00101346	-0.0030001	0	4531.87
4593	12.838	12.3724	0.0665716	3.4663e-06	-3.2631e-06	-0.05776	0.000668532	-0.0101028	0	8521.36
4595	19.2886	4.57447	0.067949	-1.54508e-08	-4.13628e-07	-0.00589562	0.00127022	-0.00122565	0	1525.19
4596	4.27201	14.2051	0.0713695	4.50809e-06	-2.39335e-06	-0.0201856	-0.000336183	0.000520402	0	510.573
4597	14.3932	6.59127	0.0720393	4.02759e-06	-1.53197e-06	-0.0182022	0.00076224	-0.00343029	0	1820.45
4599	25.835	3.44424	0.0590291	-2.37274e-06	-6.73425e-07	0.00801174	0.000192	-0.000230791	0	1783.9
4600	17.4396	10.2764	0.0626978	3.64694e-06	-5.6354e-06	0.0331871	0.00313992	-0.00423815	0	789.571
4601	12.8981	8.70591	0.0550122	3.35519e-06	-3.96045e-06	-0.0293509	0.000107222	-0.00518997	0	1015.33
4603	23.2427	3.19506	0.074678	1.52335e-06	-4.26401e-07	-0.00615374	0.000579213	-0.000362796	0	2222.42
4604	14.7346	5.85523	0.0633313	3.42184e-06	-2.16571e-06	-0.00602551	0.000687466	-0.00272338	0	4579.63
4605	7.98395	2.9926	0.0612144	2.27553e-06	-1.24024e-06	0.0166567	-0.000526515	-0.000646454	0	3839.81
4607	24.2789	1.91318	0.0651711	-2.76622e-07	4.4322e-07	-0.00321937	0.000191513	-0.000127451	0	1263.32
4608	24.5053	4.83477	0.0724422	-2.4809e-07	-1.69193e-06	-0.00537728	0.000595277	-0.000346825	0	1246.79
4609	19.7307	3.45283	0.0515852	2.10155e-06	-3.75192e-07	0.0104905	0.000912209	-0.00080169	0	3622.8
4610	18.25	7.3912	0.0739447	2.02184e-06	-6.57552e-06	0.042284	0.0021022	-0.00252663	0	1917.62
4613	5.88185	6.51764	0.0518355	-3.40393e-06	1.3134e-06	0.00706428	-0.000989179	-0.00103631	0	2400.67
4614	12.7768	8.39795	0.0534248	4.27375e-06	-4.48223e-06	0.0294436	1.63134e-05	-0.00487967	0	6711.64
4616	21.4029	9.72778	0.0628192	1.52918e-06	-4.6354e-06	0.048673	0.00214221	-0.000863472	0	3527.95
4619	5.17839	9.31605	0.0548327	-7.90057e-07	-3.61518e-07	0.00558982	-0.00103881	-0.000839461	0	1840.81
4621	4.7523	13.9073	0.0508774	5.33117e-06	-2.72999e-06	-0.00276827	-0.000452996	0.000316732	0	369.254
4622	20.5153	7.7837	0.0696597	9.59241e-07	-5.06932e-06	0.016345	0.00218746	-0.00143222	0	4166.31
4624	4.65449	4.2156	0.067572	1.92956e-07	-2.90993e-08	0.00209124	-0.000528345	-0.000469471	0	2286.66
4625	13.1744	7.1206	0.060168	2.2875e-06	-4.92169e-06	0.0237881	0.000226937	-0.00384766	0	3540.66
4627	25.3366	6.46699	0.0521484	1.27718e-07	-2.64837e-06	0.0147901	0.000512029	-0.000111435	0	523.522
4628	3.61944	15.525	0.0602974	-4.35352e-06	-2.95853e-06	-0.0107136	-1.80652e-05	0.000856548	0	201.736
4629	1.42203	6.01541	0.0698451	2.63392e-07	5.73195e-07	-0.00741077	-0.000100296	-0.00033109	0	1572.65
4630	10.3326	4.23581	0.0574941	2.75524e-06	5.45675e-07	0.0167084	-0.000530931	-0.00134888	0	2755
4632	16.8584	10.3296	0.0721576	4.77972e-06	-4.30985e-06	0.0698054	0.00313334	-0.00489876	0	5076.68
4633	9.36463	4.54175	0.06079	1.90599e-06	1.24541e-07	0.0353295	-0.000653748	-0.00140601	0	1056.93
4635	9.24616	6.21851	0.070615	1.84496e-06	-1.25412e-06	0.00760532	-0.000995377	-0.00212155	0	3787.09
4637	16.8784	3.377	0.0682917	1.85561e-06	-2.89189e-07	0.0404275	0.000626686	-0.00111562	0	3100.09
4638	14.5958	1.01874	0.0645665	2.92856e-08	-2.15872e-08	-0.00821568	9.94377e-07	-1.6488e-05	0	599.909
4640	10.9855	4.93161	0.0536289	1.68075e-06	-1.25731e-06	-0.0328459	-0.000511438	-0.00187608	0	788.508
4641	9.9336	4.49836	0.0742159	2.08917e-06	2.38893e-07	-0.00338592	-0.000550804	-0.00146047	0	1398.03
4642	11.5202	15.9398	0.0511037	5.9802e-06	-1.56728e-05	-0.130583	0.000852335	-0.00908174	0	1192
4645	19.6963	4.382	0.0640842	-7.01784e-08	-2.04492e-07	-0.00924002	0.00117235	-0.00108486	0	1599.66
4647	25.8836	9.93646	0.0643777	-2.77927e-06	-3.37374e-07	0.0118636	0.000259692	0.000824269	0	1625.38
4648	6.43502	2.54419	0.0537913	1.51772e-06	-1.70231e-07	6.1644e-05	-0.000397999	-0.000366119	0	1109.17
4649	10.3554	5.12054	0.068831	1.20144e-06	-1.11471e-06	-0.0147998	-0.000763496	-0.00197023	0	3219.73
4651	11.4794	14.6319	0.0655006	5.85184e-06	-1.02543e-05	-0.326547	-0.00104107	-0.00999206	0	6326.77
4652	15.4117	13.1116	0.0700608	2.73853e-06	-2.36507e-06	-0.0341936	0.00282844	-0.00861155	0	4338.17
4655	21.1281	3.29265	0.0616081	2.00982e-06	1.25617e-07	-0.000138505	0.000813373	-0.000632023	0	1284.64
4656	16.5774	1.24289	0.0565958	4.09304e-07	-7.48305e-07	-0.00303475	0.000108079	-0.0001372	0	1776.63
4661	20.4397	2.40997	0.0548344	2.6749e-06	1.45157e-07	-0.000272939	0.000540673	-0.000354509	0	2695.89
4665	13.7909	3.9912	0.0623088	3.16433e-06	-2.83225e-06	-0.0252699	0.000173079	-0.00146947	0	3345.91
4668	2.34148	13.1101	0.0515645	-2.54991e-07	-4.88058e-07	-0.00989553	-0.000209702	0.000684711	0	268.825
4673	15.9786	13.9666	0.0616465	2.12785e-07	5.12298e-07	0.136765	0.00220917	-0.00729689	0	5164.25
4674	4.23153	15.5482	0.0616209	5.63038e-06	2.79154e-07	-0.0160882	-3.20666e-05	0.000746893	0	204.469
4677	10.6253	11.7881	0.0608171	1.64397e-07	3.63975e-07	-0.0157286	-0.00114604	-0.00650522	0	4976.55
4679	19.0139	1.52847	0.0549012	1.90725e-06	-1.19263e-06	-0.0192314	0.000219498	-0.00015407	0	1931.56
4680	6.22633	2.31861	0.0706549	6.8036e-07	2.89395e-08	0.0106702	-0.000338372	-0.000294125	0	1178.29
4681	9.23455	10.3845	0.0601303	-4.04533e-07	-1.724e-06	-0.0496914	-0.00160848	-0.00379704	0	2644.59
4684	6.31967	1.04302	0.0669519	-1.11688e-08	1.56551e-08	0.00192019	-2.39176e-05	-2.50264e-05	0	1300.36
4688	2.46988	13.1605	0.0629394	-1.24566e-07	-5.48294e-07	-0.00801394	-0.000223681	0.000665895	0	234.078
4690	15.1624	1.76161	0.0615401	1.13357e-06	-8.8273e-07	-0.0183304	9.43394e-05	-0.000319598	0	3191.28
[truncated: 20,473 more rows]
