# Supplementary material for: Study on stability analysis of soil nail reinforced slopes under loading based on the discrete element method
Source: PLoS One. 2026 May 26;21(5):e0350163. doi: 10.1371/journal.pone.0350163 (PMC13210361; doi:10.1371/journal.pone.0350163)
Supplement: S1 File — (ZIP) [file pone.0350163.s001.zip › DATA in PFC/1.5_14_5000__contacts.txt]

ball1_id	ball2_id	ball1_type	ball2_type	cx	cy	nx	ny	fn	fs	bond_type
6	21988	0	0	6.96512	3.82276	0.507873	-0.861432	233.589	29.5656	0
6	29749	0	0	6.99446	3.90047	0.94986	0.312674	200.049	52.6393	0
7	28757	0	0	24.6347	3.70307	-0.975808	0.218629	242.336	30.9671	0
12	5819	0	0	3.15129	12.0885	0.967562	-0.252634	18.6929	8.38097	0
17	4641	0	0	9.92525	4.57208	0.112626	-0.993637	191.654	1.62251	0
17	7912	0	0	9.89961	4.71609	-0.237278	0.971442	267.012	130.44	0
25	9688	0	0	14.7732	8.60155	-0.754998	0.655727	422.836	191.243	0
35	7830	0	0	10.5565	10.86	-0.997065	-0.0765549	-95.0473	116.258	0
36	8603	0	0	24.9204	7.46515	-0.911027	0.412347	131.005	20.5625	0
40	1994	0	0	13.1933	6.05753	0.841777	0.539826	37.2411	6.55551	0
51	1555	0	0	2.66146	4.94456	0.0746325	0.997211	133.226	25.6584	0
63	3510	0	0	15.5877	9.01399	0.297532	-0.954712	768.941	9.86514	0
67	4619	0	0	5.20828	9.36198	-0.545483	-0.838122	192.512	31.7006	0
93	3401	0	0	23.1368	9.21679	0.339809	0.940495	1.35463	16.0065	0
151	611	0	0	11.4133	4.31938	-0.114156	0.993463	383.073	34.5233	0
174	289	0	0	14.904	15.2881	-0.605128	-0.796128	65.655	187.452	0
183	327	0	0	3.86951	15.6579	-0.574398	-0.818576	11.0149	12.3116	0
265	530	0	0	20.7739	6.83002	-0.955548	-0.294834	96.0267	42.235	0
421	992	0	0	24.9063	1.46957	0.354741	-0.934965	245.493	25.2556	0
563	835	0	0	16.089	7.20971	-0.744726	0.667371	549.667	152.161	0
639	940	0	0	18.1422	3.68864	0.172817	-0.984954	929.71	138.68	0
782	835	0	0	16.0195	7.28824	0.57223	-0.820093	466.3	96.9013	0
12	29230	0	0	3.10855	12.0509	0.128492	-0.991711	4.86738	13.6211	0
19	18330	0	0	5.96769	5.20318	-0.86712	-0.498099	298.077	45.3312	0
19	28347	0	0	6.06345	5.26444	0.815764	0.578384	271.76	9.75853	0
21	51229	0	0	10.298	12.1641	0.942023	-0.335549	-82.8556	38.7128	0
22	20360	0	0	18.9218	5.90865	-0.306552	-0.951854	123.922	85.3292	0
24	15402	0	0	6.12738	9.76894	0.914838	0.403821	192.994	20.4335	0
24	42844	0	0	6.11851	9.6974	0.788164	-0.615465	23.8925	34.9977	0
32	15068	0	0	25.7949	7.89111	0.610818	-0.791771	177.131	77.6512	0
32	23482	0	0	25.7084	7.90136	-0.778912	-0.627134	-13.4543	83.7273	0
32	23484	0	0	25.7747	8.00013	0.286007	0.958227	-47.3981	6.35192	0
33	24026	0	0	22.8887	1.61886	-0.553931	0.832562	315.711	5.85986	0
38	40341	0	0	1.8413	14.2086	0.984512	0.175318	15.6703	12.8553	0
43	24224	0	0	12.075	7.75427	-0.531684	-0.846943	468.277	142.842	0
48	15202	0	0	5.21212	13.7845	0.882076	0.471108	130.35	17.0716	0
48	34325	0	0	5.16478	13.6911	0.141759	-0.989901	27.6969	11.6276	0
50	30371	0	0	26.6004	1.36112	0.244558	0.969635	138.39	16.4967	0
51	36503	0	0	2.71353	4.8964	0.988579	0.150702	88.8522	1.64606	0
54	38186	0	0	15.909	4.50478	-0.986348	0.164675	-1.6844	22.284	0
54	42458	0	0	15.9307	4.44472	-0.65162	-0.758545	338.725	91.3514	0
55	34632	0	0	16.6201	6.10197	0.956345	0.29224	-34.2299	23.4338	0
56	47461	0	0	12.4298	5.45705	0.370873	-0.928684	131.589	16.9872	0
57	25720	0	0	16.8595	13.0171	-0.511691	0.85917	1276.98	353.823	1
57	35305	0	0	16.917	13.0183	0.475983	0.879454	-0.383171	4.86754	0
59	25894	0	0	25.886	3.2006	-0.572945	0.819594	171.958	28.3458	0
59	33269	0	0	25.8947	3.08809	-0.440529	-0.897738	120.151	6.37137	0
60	50684	0	0	13.6809	9.89916	0.385877	0.92255	802.563	208.391	0
66	34745	0	0	7.95424	1.61402	-0.727184	0.686442	125.133	17.293	0
68	44691	0	0	12.1676	6.04568	0.845965	-0.533238	0.856667	16.7605	0
68	47062	0	0	12.1423	6.12027	0.348013	0.93749	268.638	0.978629	0
69	52350	0	0	10.6688	6.02848	0.666389	0.745604	341.31	46.67	0
70	16449	0	0	13.5473	3.89363	0.873985	-0.485953	122.862	114.929	0
70	28456	0	0	13.4327	3.9866	-0.655787	0.754946	115.708	51.2034	0
70	46530	0	0	13.4464	3.86414	-0.474595	-0.880204	518.874	131.985	0
74	46308	0	0	14.4911	12.0085	-0.99845	0.0556615	-42.7788	151.429	0
76	45241	0	0	11.6072	7.62235	-0.0542859	0.998525	487.173	87.2247	0
77	17481	0	0	23.5882	2.4355	-0.954619	0.297829	270.383	50.5423	0
77	25772	0	0	23.7088	2.40094	0.967492	-0.252903	208.868	3.98685	0
84	39294	0	0	6.40809	15.0955	0.803418	0.595416	30.0561	11.7516	0
89	38214	0	0	23.0286	6.98932	-0.996138	0.0877963	353.158	11.2332	0
89	42208	0	0	23.1361	7.04015	0.564827	0.82521	10.9311	8.5555	0
93	20568	0	0	23.0668	9.15083	-0.959175	-0.282813	336.947	91.4142	0
93	26651	0	0	23.1243	9.11243	0.106403	-0.994323	-50.6582	54.2131	0
97	14939	0	0	5.29201	12.6601	-0.637581	-0.770383	112.478	26.4819	0
107	4655	0	0	21.1191	3.35358	0.14663	-0.989191	178.642	30.1402	0
110	2442	0	0	8.82668	8.06719	0.85329	0.521437	277.013	48.6193	0
113	7001	0	0	17.4817	4.55506	-0.997157	-0.0753533	148.919	28.7644	0
116	4553	0	0	3.78485	6.10365	-0.16779	0.985823	20.9024	3.15432	0
116	8132	0	0	3.72515	6.04118	-0.992429	0.122823	83.9235	36.3867	0
117	9560	0	0	12.8099	14.4483	0.95111	0.308853	540.728	368.564	0
139	5491	0	0	7.17807	1.71956	-0.895824	0.444408	40.8896	14.242	0
144	9028	0	0	14.5561	2.0857	0.383067	-0.923721	382.565	28.204	0
147	7975	0	0	8.87839	13.7935	-0.0851917	-0.996365	46.6326	66.7057	0
148	5013	0	0	17.8074	2.08355	-0.828329	0.560242	241.186	50.8063	0
148	8387	0	0	17.8002	2.02066	-0.933903	-0.357527	77.6628	20.2999	0
151	4981	0	0	11.3647	4.2834	-0.916869	0.399189	35.0464	14.422	0
166	6468	0	0	23.9526	2.43388	0.587363	0.809324	84.148	30.8473	0
174	7382	0	0	14.9892	15.35	0.944466	0.328609	456.406	263.289	0
176	4767	0	0	8.15323	12.599	0.996418	-0.0845675	127.094	13.1832	0
180	2910	0	0	1.91636	1.71262	-0.529522	0.848296	65.9064	6.47011	0
180	3028	0	0	1.98813	1.69139	0.905536	0.424269	123.866	12.2893	0
198	2215	0	0	13.9971	5.63793	-0.965666	0.259786	34.4591	157.16	0
198	3589	0	0	14.0183	5.57635	-0.601721	-0.798706	503.957	115.464	0
204	1054	0	0	14.6126	7.81736	0.522414	-0.852692	921.189	242.118	0
213	7139	0	0	19.06	8.01963	0.481671	0.876352	228.201	100.199	0
214	1408	0	0	26.8455	8.91417	0.494031	-0.869445	-0.0924906	42.0151	0
224	7552	0	0	26.4391	1.75415	0.813909	-0.580992	55.6111	2.02253	0
225	8504	0	0	16.6061	11.7782	0.498166	0.867082	305.876	194.992	0
225	9770	0	0	16.6196	11.6954	0.748265	-0.6634	874.812	97.2447	0
249	6821	0	0	23.2333	6.20918	-0.442599	0.89672	199.908	49.3859	0
251	5718	0	0	14.1725	15.0657	-0.0934398	-0.995625	877.967	415.412	0
254	1981	0	0	9.03827	8.39101	0.882215	0.470847	376.378	86.1272	0
268	8484	0	0	7.06562	5.35385	0.492837	-0.870122	-4.28132	20.5095	0
270	6026	0	0	17.9589	6.47717	0.315852	-0.948808	773.251	22.3454	0
273	1287	0	0	22.8061	7.98091	-0.261829	-0.965114	8.39375	44.5354	0
273	5506	0	0	22.8105	8.10479	-0.193565	0.981087	101.222	81.2088	0
289	3017	0	0	14.8423	15.3009	-0.238331	0.971184	155.589	104.126	0
290	2388	0	0	26.7385	4.88943	0.495919	-0.868369	99.6458	27.4032	0
290	9384	0	0	26.7715	4.9435	0.99905	-0.0435763	246.935	21.4987	0
301	4888	0	0	17.2584	8.07395	0.843098	-0.537761	182.875	90.4921	0
304	6703	0	0	25.2349	4.30746	-0.470959	0.882155	80.2699	27.8456	0
306	7009	0	0	22.2098	6.76739	-0.746542	-0.665338	145.34	39.1444	0
328	7438	0	0	18.2761	11.5349	0.556732	-0.830692	201.757	49.1192	0
332	6358	0	0	1.45085	14.6796	-0.611294	-0.791403	33.8609	16.7992	0
350	1388	0	0	8.5799	8.24289	-0.198778	-0.980044	573.975	96.4947	0
354	8698	0	0	24.6155	2.55428	0.110966	-0.993824	89.7232	20.8253	0
358	7018	0	0	26.5149	9.20178	0.593103	0.805126	97.9968	94.6026	0
362	9949	0	0	5.94752	10.0072	-0.130106	-0.9915	251.118	91.6201	0
370	5503	0	0	10.4598	14.8801	-0.447301	0.894383	-119.777	78.2993	0
373	2529	0	0	10.0151	5.35284	-0.423884	-0.905717	312.183	35.4741	0
403	8671	0	0	26.7012	7.21441	-0.53356	0.845762	60.9752	64.7662	0
406	5153	0	0	3.38476	10.7895	0.716758	-0.697322	36.3353	44.8053	0
409	8871	0	0	6.46063	8.4405	-0.999929	-0.0119266	195.865	64.2213	0
413	4705	0	0	23.1772	1.88105	-0.795885	-0.605448	38.3751	23.2658	0
421	5075	0	0	24.8386	1.57359	-0.711624	0.70256	192.157	24.6554	0
431	8337	0	0	21.8877	5.84938	0.811398	0.584494	70.7862	56.5292	0
434	2877	0	0	25.7189	5.25524	-0.675707	0.73717	394.765	35.4327	0
440	6242	0	0	16.9524	6.66421	-0.890931	-0.454139	-14.4464	19.872	0
444	7798	0	0	16.6113	10.5382	0.300644	-0.953736	957.902	349.317	0
445	8598	0	0	1.94762	15.7714	-0.64739	0.762159	6.19472	3.15137	0
449	2819	0	0	22.2342	3.70943	0.998737	-0.0502463	182.847	59.5996	0
457	2431	0	0	19.8853	7.61695	-0.269979	-0.962866	120.974	59.8265	0
460	5533	0	0	19.5094	12.015	0.968172	-0.250284	91.3684	310.518	1
468	2717	0	0	7.95327	11.6734	0.711186	-0.703004	21.3854	60.332	0
468	9903	0	0	7.86058	11.6813	-0.82004	-0.572306	149.475	16.4213	0
486	6544	0	0	8.48743	15.2267	-0.903436	0.428723	97.5916	29.0675	0
488	5488	0	0	23.6138	5.80112	0.478136	0.878286	-18.4173	0.344448	0
489	8141	0	0	16.6693	7.89384	-0.65511	-0.755533	43.4196	49.3118	0
522	9063	0	0	23.5285	1.36165	-0.988049	0.154137	128.157	16.5131	0
524	6489	0	0	19.1211	3.8106	-0.999749	0.0223829	130.672	19.4847	0
527	4761	0	0	8.51239	4.03124	-0.805041	0.593219	72.3764	53.0592	0
539	4640	0	0	11.0389	4.93158	-1	0.000576208	96.8741	55.0696	0
544	6177	0	0	3.33864	9.82744	0.501673	-0.865057	13.2267	14.9022	0
548	3039	0	0	4.77596	8.92904	-0.999815	-0.0192106	352.331	58.7493	0
550	8755	0	0	20.5676	6.43886	-0.308779	0.951134	216.025	0.638936	0
560	9834	0	0	15.5178	13.3669	0.582679	0.812702	54.9818	4.78168	0
588	1850	0	0	16.3576	12.4455	-0.647377	-0.76217	404.386	108.144	0
592	7004	0	0	12.605	11.3463	0.87864	0.477486	204.455	169.705	0
607	3277	0	0	25.9214	8.71789	-0.507509	-0.861647	-16.6488	15.3879	0
611	4981	0	0	11.3554	4.34145	-0.745789	-0.666182	35.3977	16.0877	0
611	8232	0	0	11.3979	4.45336	-0.114787	0.99339	411.155	68.3655	0
613	5677	0	0	8.80982	5.96709	-0.368051	0.929805	269.301	82.6951	0
625	5498	0	0	5.00119	10.0518	0.416012	-0.909359	-38.6375	56.2582	0
625	7544	0	0	4.94873	10.1805	-0.338109	0.941107	55.0521	13.5905	0
627	6322	0	0	7.12914	1.61118	-0.964096	0.265555	94.1315	21.1574	0
665	9681	0	0	1.28697	4.20855	0.508423	-0.861108	81.9485	2.10814	0
679	6601	0	0	20.2639	8.78946	0.837033	-0.547153	124.647	4.59955	0
680	7711	0	0	12.7775	13.8214	-0.820547	0.571579	318.663	575.893	0
683	4642	0	0	11.5688	15.9241	-0.951434	0.307852	200.328	177.989	0
690	1385	0	0	16.1238	12.2133	0.984075	-0.177754	-15.1547	82.9353	0
697	8103	0	0	9.7362	4.12454	0.701909	0.712267	302.598	18.7038	0
702	7878	0	0	4.317	14.3446	0.831331	-0.555778	26.4966	7.82563	0
707	9384	0	0	26.8614	4.88129	-0.393365	0.919382	47.2516	24.3282	0
715	3209	0	0	3.82831	5.9115	0.966607	0.256263	211.062	7.89898	0
724	7274	0	0	10.3787	3.31637	-0.799176	-0.601097	261.212	58.1245	0
731	9241	0	0	22.5069	6.16453	0.997718	0.0675231	305.665	85.3754	0
733	1123	0	0	2.02478	3.71997	-0.897146	0.441735	77.1861	7.3729	0
751	8296	0	0	23.9651	6.04263	0.0276086	-0.999619	17.3622	18.2616	0
754	1371	0	0	14.4479	14.3161	0.826799	0.562497	-8443.18	3895.24	1
756	5325	0	0	11.5254	6.48471	0.146602	0.989196	323.87	4.36498	0
758	9856	0	0	15.5582	2.8338	0.60115	-0.799136	231.259	68.8037	0
767	5985	0	0	15.7957	6.30287	0.80506	-0.593193	457.655	105.628	0
778	4382	0	0	11.2676	10.1763	-0.0379103	0.999281	54.0841	73.8169	0
778	8198	0	0	11.3199	10.1447	0.902642	0.430392	-37.2278	120.8	0
784	5410	0	0	9.29393	8.40887	-0.559537	-0.828806	415.739	61.5104	0
791	1865	0	0	15.9416	14.9284	0.606776	-0.794873	771.546	315.072	0
807	9274	0	0	2.63564	5.84008	-0.858168	-0.513368	71.9132	10.5368	0
816	9512	0	0	13.5111	6.20817	-0.0143645	0.999897	706.651	77.6293	0
821	1060	0	0	20.2558	9.94065	-0.530226	-0.847857	26.1593	14.7257	0
829	1692	0	0	10.4702	2.1463	-0.693621	0.72034	169.156	33.2152	0
830	5158	0	0	11.4024	9.68091	0.966445	-0.256875	-87.7954	59.5569	0
839	3006	0	0	6.2632	4.6281	0.13562	-0.990761	368.983	32.4941	0
855	1486	0	0	25.9814	2.69684	-0.307467	0.951559	90.428	25.5566	0
863	3946	0	0	6.98541	6.78041	-0.771131	-0.636676	265.82	45.6307	0
865	6533	0	0	1.2043	6.51475	-0.762161	0.647387	7.85083	12.7508	0
869	6758	0	0	5.28352	6.51323	-0.432509	0.90163	-35.8197	5.73144	0
877	1683	0	0	8.7728	12.2694	0.979796	0.199999	206.804	102.437	0
884	8370	0	0	26.2124	6.53547	-0.942053	0.335464	198.854	9.13933	0
890	1431	0	0	3.03575	6.39808	-0.0582423	-0.998302	47.5168	4.81929	0
890	2227	0	0	3.09058	6.42825	0.874954	-0.484207	85.9288	13.2237	0
895	6379	0	0	19.5337	10.2127	-0.514696	0.857373	288.759	175.287	1
910	6228	0	0	3.06997	10.8078	-0.952541	-0.30441	136.175	16.3632	0
910	8636	0	0	3.13159	10.8863	0.0698481	0.997558	0.566361	22.1647	0
915	5700	0	0	12.4114	7.37432	-0.527033	-0.849845	521.924	62.607	0
916	4803	0	0	16.704	10.8684	0.985179	0.171528	144.368	106.885	0
917	5518	0	0	8.63406	12.5044	-0.999759	-0.0219499	488.55	120.818	0
921	5208	0	0	4.1693	14.1543	0.479739	-0.877411	3.54087	11.9824	0
922	4311	0	0	8.84938	6.86169	-0.999623	0.0274718	71.86	12.7938	0
936	6354	0	0	8.78596	9.13735	0.304277	-0.952584	178.755	56.9515	0
944	1775	0	0	2.33638	8.44208	-0.105327	0.994438	-3.24526	4.19952	0
959	9513	0	0	2.5614	11.6048	-0.138672	0.990338	-29.9376	2.71161	0
982	7007	0	0	8.94827	5.40317	-0.0996957	-0.995018	220.378	33.7563	0
991	2924	0	0	5.66343	3.27505	-0.910997	0.412414	46.9569	28.4844	0
106	25320	0	0	2.15312	5.705	-0.88408	0.467335	119.969	27.0672	0
106	47966	0	0	2.23702	5.72966	0.490276	0.871567	139.561	22.7307	0
107	30020	0	0	21.0621	3.3864	-0.928928	-0.370261	129.188	0.218847	0
109	21833	0	0	5.95113	14.5213	-0.332062	-0.943258	-0.534872	28.498	0
109	46247	0	0	5.91561	14.6153	-0.873189	0.487381	71.3124	15.7822	0
110	11861	0	0	8.73096	7.97771	-0.577666	-0.816273	389.649	55.8405	0
111	17343	0	0	17.8288	10.2548	-0.259404	0.965769	828.395	101.154	0
111	48451	0	0	17.7816	10.2058	-0.974858	0.222828	650.16	173.15	0
112	19678	0	0	17.991	7.79427	-0.661978	-0.749523	130.122	1.53993	0
112	44620	0	0	18.1024	7.82412	0.94787	-0.318656	108.692	153.83	0
113	13332	0	0	17.5926	4.51096	0.67329	-0.739379	258.306	60.3632	0
113	14186	0	0	17.5772	4.61966	0.441256	0.897381	201.628	75.3151	0
117	40552	0	0	12.7615	14.4845	0.0348042	0.999394	5148.48	372.918	0
117	50168	0	0	12.712	14.4552	-0.899606	0.436702	-496.822	288.35	0
123	32028	0	0	3.8078	14.4054	0.997866	0.0652982	49.0632	13.1926	0
123	33916	0	0	3.72641	14.3279	-0.11408	-0.993472	3.96412	6.66436	0
125	19521	0	0	2.30711	7.03211	0.689081	0.724684	56.8735	21.8155	0
125	37745	0	0	2.25236	6.94881	-0.391717	-0.920086	117.897	24.8745	0
125	50605	0	0	2.25312	7.04231	-0.37666	0.926352	99.1303	11.9093	0
126	21177	0	0	4.83087	7.63118	-0.911922	0.410363	98.9788	4.88591	0
126	28446	0	0	4.83569	7.56197	-0.846296	-0.532713	367.789	67.386	0
130	39047	0	0	5.21387	14.7104	-0.966936	-0.255018	40.398	5.86388	0
130	43752	0	0	5.3156	14.6776	0.635276	-0.772285	51.7084	22.3416	0
130	49960	0	0	5.23074	14.7718	-0.701426	0.712742	33.8618	2.18933	0
132	29470	0	0	7.38739	3.53807	0.536274	0.844044	184.875	30.2292	0
135	34696	0	0	7.16625	7.46151	-0.990388	0.138317	178.319	40.6667	0
135	41198	0	0	7.25465	7.3888	0.326579	-0.94517	300.322	52.8003	0
138	28676	0	0	25.8256	9.45929	0.617183	-0.786819	172.533	90.5027	0
140	37645	0	0	3.54546	14.7691	0.677205	-0.735794	24.0741	8.04161	0
140	39263	0	0	3.46864	14.8454	-0.740113	0.672482	27.6697	13.8565	0
146	43101	0	0	13.2809	12.0392	0.750996	0.660306	-59.2059	10.1059	0
146	43116	0	0	13.1572	11.9671	-0.944501	-0.32851	-55.9716	195.652	0
147	13975	0	0	8.93657	13.8783	0.89912	0.437702	395.541	50.1825	0
147	25145	0	0	8.88685	13.9114	0.057915	0.998322	68.8767	25.3369	0
148	16186	0	0	17.9233	2.01057	0.862864	-0.505437	404.406	97.52	0
149	21700	0	0	25.6682	9.65457	0.140154	-0.99013	19.4205	43.6771	0
149	52219	0	0	25.7109	9.77061	0.748398	0.66325	31.3842	61.004	0
151	28831	0	0	11.3913	4.20602	-0.478292	-0.878201	338.438	75.1727	0
152	16058	0	0	7.8081	3.25473	-0.750617	-0.660738	167.517	27.1048	0
152	37748	0	0	7.79778	3.33834	-0.888699	0.458492	99.4475	25.9514	0
154	18833	0	0	5.79526	15.3261	-0.489578	-0.871959	27.5466	27.3946	0
156	34543	0	0	16.4101	8.12218	0.430856	0.902421	137.843	237.818	0
158	11919	0	0	20.4476	5.71061	-0.635257	-0.772301	114.184	1.85844	0
159	10956	0	0	26.4346	8.22145	-0.320581	0.947221	-6.86892	36.0075	0
159	40282	0	0	26.4445	8.10913	-0.150523	-0.988606	-26.1491	4.49005	0
164	17602	0	0	19.2804	1.78532	0.777866	-0.62843	265.24	66.9265	0
164	26505	0	0	19.264	1.88298	0.530104	0.847932	315.461	56.9264	0
165	30530	0	0	8.8619	14.9045	0.196659	-0.980472	-26.3971	14.4035	0
165	31502	0	0	8.79082	14.9346	-0.839553	-0.543277	232.302	2.99897	0
165	42152	0	0	8.91309	14.9489	0.942624	-0.333857	95.1854	82.3119	0
166	25772	0	0	23.8556	2.38333	-0.999858	-0.0168784	292.23	15.6384	0
174	30024	0	0	14.9377	15.387	0.00545446	0.999985	35.7362	328.816	0
176	25833	0	0	8.05362	12.6558	-0.580877	0.813991	-7.12032	6.81463	0
176	28268	0	0	8.0277	12.5963	-0.991783	-0.12793	222.211	9.39054	0
176	37679	0	0	8.12177	12.6591	0.498033	0.867158	144.287	52.6653	0
179	24017	0	0	4.67154	5.59414	-0.885602	-0.464446	210.79	1.48799	0
182	17570	0	0	13.0484	6.17727	-0.0519446	0.99865	185.813	19.8339	0
182	21445	0	0	12.9919	6.13918	-0.906268	0.422703	21.9242	34.9505	0
183	10029	0	0	3.96709	15.7196	0.985876	0.167474	4.25924	0.0647835	0
183	26193	0	0	3.92467	15.7686	0.308108	0.951351	11.8223	7.59194	0
184	41451	0	0	17.0647	12.3074	-0.0541012	0.998535	306.078	97.7457	0
185	36620	0	0	13.7839	8.47544	-0.281752	0.959487	382.996	64.9928	0
185	45036	0	0	13.8496	8.46194	0.637136	0.770751	326.787	106.386	0
189	17773	0	0	23.5084	5.45474	-0.887014	0.461743	205.531	8.66578	0
193	18006	0	0	3.06328	15.3135	-0.418618	-0.908162	-20.0821	2.97498	0
193	19032	0	0	3.0278	15.3755	-0.995076	0.0991129	35.4964	0.692295	0
198	22096	0	0	14.0818	5.57208	0.48963	-0.87193	420.879	125.176	0
198	29453	0	0	14.0758	5.67643	0.386505	0.922288	723.247	187.578	0
204	15894	0	0	14.566	7.94567	-0.146994	0.989137	987.941	84.1678	0
204	21198	0	0	14.5183	7.83788	-0.83023	-0.557422	19.931	18.1002	0
204	25939	0	0	14.6459	7.88057	0.998511	0.0545586	32.8617	36.4106	0
204	32863	0	0	14.5121	7.90417	-0.919547	0.39298	71.7299	22.1255	0
207	10791	0	0	10.2052	12.5306	-0.919739	-0.392531	144.038	24.8772	0
207	17625	0	0	10.3143	12.5782	0.913703	0.406383	167.438	58.0511	0
213	33090	0	0	19.0219	7.91884	-0.218261	-0.975891	324.8	126.703	0
214	16620	0	0	26.7654	8.94043	-0.912749	-0.408521	82.8281	11.9186	0
215	37391	0	0	21.6886	8.53099	-0.826866	-0.5624	96.3278	87.3313	0
224	27982	0	0	26.3511	1.83923	-0.607847	0.794054	139.028	5.38821	0
224	50945	0	0	26.3283	1.77675	-0.976364	-0.216134	42.8017	7.92456	0
225	49371	0	0	16.5636	11.6794	-0.285237	-0.958457	248.827	72.8861	0
226	43870	0	0	11.0845	9.07162	0.295191	-0.955438	820.03	204.401	0
226	46877	0	0	11.0931	9.19596	0.423343	0.905969	622.041	130.209	0
226	51602	0	0	11.0274	9.1908	-0.559645	0.828733	294.126	33.2326	0
231	13417	0	0	16.5133	1.49094	0.400486	-0.916303	639.467	24.4289	0
232	25618	0	0	20.5837	7.93285	-0.913368	-0.407135	-7.80458	22.6833	0
232	48017	0	0	20.5855	7.99631	-0.888256	0.45935	120.149	9.82099	0
237	17124	0	0	20.5291	2.26784	0.622778	-0.782399	426.195	35.3244	0
238	32540	0	0	12.508	10.1307	0.99291	-0.118869	-91.6709	68.5813	0
245	24737	0	0	7.50008	3.40405	-0.247658	0.968847	179.989	3.35541	0
245	41631	0	0	7.44981	3.36016	-0.925383	0.379032	128.143	0.53263	0
249	11409	0	0	23.2999	6.12048	0.737391	-0.675466	252.118	34.9309	0
249	27505	0	0	23.2168	6.12036	-0.735532	-0.67749	48.1352	54.8007	0
251	18674	0	0	14.2063	15.1935	0.411135	0.911574	530.518	240.834	0
259	44262	0	0	4.3136	4.91694	0.999555	-0.0298382	331.792	33.6423	0
265	20380	0	0	20.8907	6.91067	0.614593	0.788844	91.9915	50.0168	0
268	15542	0	0	6.98365	5.4549	-0.749767	0.661702	137.855	18.3218	0
268	21131	0	0	7.09778	5.42414	0.980751	0.195264	235.416	68.5416	0
268	31410	0	0	7.00624	5.35102	-0.407236	-0.913323	236.706	10.8572	0
270	50443	0	0	17.9506	6.61639	0.200709	0.979651	583.425	108.452	0
271	52249	0	0	7.29108	6.1204	-0.127933	0.991783	152.869	59.5848	0
273	16943	0	0	22.8826	8.02056	0.939574	-0.342346	165.561	32.433	0
277	17147	0	0	2.3561	13.2897	0.0566921	-0.998392	-9.69879	5.1242	0
280	39494	0	0	13.7242	9.17169	0.511932	0.859026	465.997	240.196	0
280	40120	0	0	13.7602	9.10999	0.999829	0.0184767	-266.802	7.98143	0
282	34596	0	0	12.1263	12.413	0.0103763	-0.999946	1236.02	214.26	0
284	28978	0	0	12.6268	5.86642	-0.825571	-0.564298	156.724	125.445	0
286	11280	0	0	20.0846	3.4516	0.914245	0.405162	59.5193	57.9819	0
286	29630	0	0	20.0403	3.35874	0.260293	-0.96553	91.4156	41.7328	0
288	12437	0	0	11.6995	7.81925	-0.701702	-0.71247	477.016	90.3857	0
288	12732	0	0	11.7497	7.91148	0.216425	0.976299	796.605	79.3482	0
288	51642	0	0	11.7721	7.81566	0.627107	-0.778933	389.69	143.007	0
289	15400	0	0	14.792	15.2574	-0.926022	0.37747	734.007	61.4229	0
289	24636	0	0	14.909	15.1759	0.675087	-0.737738	1086.73	484.745	0
290	10646	0	0	26.6426	4.96316	-0.966584	0.256351	274.869	17.1203	0
293	17473	0	0	2.87187	15.2047	0.387812	0.921739	-1.95652	13.0592	0
295	43789	0	0	3.66412	10.8666	-0.756693	0.65377	36.9087	49.6856	0
298	46883	0	0	14.7412	14.6342	0.524445	0.851444	-67.033	217.096	0
298	51311	0	0	14.7462	14.5148	0.594026	-0.804446	1076.71	12.6063	0
301	13515	0	0	17.1537	8.11769	-0.974952	0.222417	12.3352	150.434	0
301	20138	0	0	17.2003	8.0482	-0.165387	-0.986229	471.808	167.021	0
305	20197	0	0	2.0344	13.7854	0.9987	0.0509744	39.4486	0.198117	0
305	25469	0	0	1.94348	13.7241	-0.421842	-0.90667	-8.39994	5.04667	0
306	28965	0	0	22.2892	6.75143	0.432302	-0.901729	117.19	1.53177	0
306	34072	0	0	22.2784	6.87694	0.27225	0.962227	174.222	53.3193	0
306	43894	0	0	22.3269	6.80346	0.991603	-0.129319	86.898	1.59173	0
310	12793	0	0	11.1107	5.83917	0.461621	-0.887077	374.974	124.424	0
310	27914	0	0	11.144	5.91325	0.970395	0.241522	157.023	24.6851	0
310	32468	0	0	11.0228	5.9289	-0.87736	0.479832	109.72	114.636	0
312	28376	0	0	19.0893	8.55922	-0.52992	-0.848047	65.1368	42.1386	0
312	46751	0	0	19.1525	8.63768	0.715467	0.698646	12.37	3.07609	0
313	14362	0	0	18.243	1.99141	0.689042	0.724721	59.8704	1.01688	0
315	11736	0	0	6.33936	2.4627	-0.237223	0.971455	160.337	34.5935	0
319	26680	0	0	4.11876	8.64676	-0.122693	0.992445	-7.83687	19.8253	0
319	39905	0	0	4.18557	8.61927	0.784987	0.619513	353.683	30.4539	0
328	12483	0	0	18.2851	11.6433	0.686413	0.727212	89.9189	117.001	1
328	13021	0	0	18.1702	11.6108	-0.965424	0.260685	83.7284	11.5593	0
328	21397	0	0	18.1817	11.551	-0.800803	-0.598928	64.6181	0.338591	0
330	50178	0	0	1.27702	14.8826	0.945201	-0.326489	47.8721	14.5835	0
336	33716	0	0	25.4436	8.44411	-0.368825	0.929499	211.085	100.693	0
336	49714	0	0	25.5059	8.4218	0.874995	0.484132	218.841	80.6399	0
338	15248	0	0	26.4319	7.73481	-0.624624	0.780926	216.6	84.9204	0
338	51992	0	0	26.43	7.65599	-0.660271	-0.751028	149.636	63.0287	0
339	32629	0	0	23.6352	4.41488	-0.537008	0.843577	199.418	18.2712	0
339	37003	0	0	23.6938	4.28257	0.262882	-0.964828	184.791	58.4722	0
341	32093	0	0	26.5419	3.42374	0.992592	0.121495	154.7	9.49202	0
342	28959	0	0	26.3767	5.55505	0.680526	-0.732724	121.588	61.5269	0
348	19425	0	0	5.32102	13.047	-0.986961	-0.160959	164.572	17.6067	0
348	27041	0	0	5.43943	13.0189	0.80913	-0.58763	102.179	69.9941	0
350	25826	0	0	8.54177	8.31143	-0.937107	0.349043	181.028	102.992	0
354	13595	0	0	24.561	2.66771	-0.705947	0.708264	71.5043	0.497719	0
354	48239	0	0	24.6255	2.6848	0.261035	0.965329	60.9415	5.85014	0
355	21094	0	0	13.414	12.438	0.890008	0.455946	-231.135	533.283	0
355	50823	0	0	13.2733	12.4162	-0.986374	0.16452	-334.694	315.147	0
358	35925	0	0	26.4134	9.17715	-0.895911	0.444233	164.215	82.5242	0
358	37160	0	0	26.5074	9.08715	0.483482	-0.875354	43.0226	32.7792	0
359	25413	0	0	13.8148	5.01394	-0.926489	-0.376322	183.376	46.1704	0
359	37927	0	0	13.8566	5.10193	-0.294297	0.955714	747.654	132.163	0
359	44031	0	0	13.8648	4.97367	-0.170832	-0.9853	363.586	76.669	0
362	12518	0	0	5.88394	10.0913	-0.989519	0.144401	236.83	56.1279	0
362	17338	0	0	5.96926	10.1536	0.163633	0.986521	87.2708	20.411	0
362	28515	0	0	6.01587	10.0355	0.793322	-0.608802	20.0455	20.2463	0
363	13159	0	0	14.7297	13.1347	-0.932278	-0.361742	442.912	120.596	0
374	16165	0	0	4.58785	1.57287	-0.967194	0.254041	-13.9041	1.89898	0
374	24287	0	0	4.71819	1.53364	0.946721	-0.322056	46.5424	6.29799	0
375	15047	0	0	2.84799	3.75199	-0.83642	0.548089	62.6988	10.3469	0
375	43957	0	0	2.95506	3.75449	0.809907	0.586558	66.2723	2.65964	0
376	17150	0	0	10.8246	2.93523	-0.834931	-0.550354	461.294	204.004	0
376	19194	0	0	10.8178	3.00395	-0.927628	0.373506	100.282	95.4517	0
376	32607	0	0	10.9335	2.91841	0.629143	-0.777289	473.726	134.925	0
384	18116	0	0	7.03045	9.0464	-0.994778	-0.102066	155.748	37.3108	0
384	42476	0	0	7.13742	9.0051	0.667814	-0.744328	83.9627	9.35925	0
388	18883	0	0	21.6747	9.53317	-0.696198	0.71785	382.725	61.0875	0
388	29001	0	0	21.7083	9.41509	-0.212989	-0.977055	126.278	39.9101	0
395	15721	0	0	4.91455	9.40241	-0.639315	0.768945	14.3311	34.8748	0
395	41829	0	0	4.9009	9.31495	-0.843655	-0.536886	354.85	47.8168	0
395	51048	0	0	4.97689	9.41489	0.291614	0.956536	204.591	19.8292	0
400	16125	0	0	19.2999	9.11278	-0.784749	0.619814	315.417	23.0379	0
403	13784	0	0	26.6743	7.12594	-0.913715	-0.406356	301.157	109.963	0
406	29800	0	0	3.27448	10.8581	-0.942366	0.334584	37.1853	33.7654	0
406	31130	0	0	3.36027	10.8982	0.348129	0.937447	105.393	73.365	0
406	39315	0	0	3.28151	10.7995	-0.836901	-0.547354	130.628	12.9511	0
408	46789	0	0	3.34105	1.74935	-0.957053	-0.289912	14.7543	6.18196	0
408	47519	0	0	3.35816	1.81924	-0.716224	0.69787	114.165	15.4045	0
410	44454	0	0	13.1967	8.16539	-0.391844	0.920032	334.719	55.5524	0
413	19246	0	0	23.2757	1.97385	0.651119	0.758976	4.65899	16.5421	0
416	49497	0	0	4.18817	6.00069	-0.981053	-0.19374	125.305	40.4448	0
423	37881	0	0	12.9066	4.58714	0.634357	0.77304	101.634	135.5	0
426	33990	0	0	10.2973	7.54448	-0.999899	0.01422	-16.8445	22.7776	0
426	44011	0	0	10.3971	7.52036	0.895957	-0.444141	-32.7367	26.3224	0
426	44670	0	0	10.326	7.49692	-0.455675	-0.890146	166.351	28.4092	0
428	10957	0	0	8.35624	5.82616	0.551217	0.834362	314.87	10.9381	0
431	10658	0	0	21.8665	5.76231	0.451984	-0.892026	318.851	89.4731	0
431	21741	0	0	21.809	5.86514	-0.522734	0.852496	291.603	59.6914	0
431	45094	0	0	21.7906	5.78223	-0.832996	-0.553279	75.3269	87.3635	0
436	11887	0	0	17.9933	9.88254	-0.672482	0.740113	624.531	142.151	1
436	22058	0	0	18.015	9.77089	-0.346314	-0.938119	184.142	9.89442	0
436	46699	0	0	18.102	9.85153	0.961751	0.273925	7.69293	0.00674033	0
437	13241	0	0	14.5769	13.4487	-0.392075	0.919933	1132.22	155.347	0
443	14627	0	0	5.7044	9.97473	-0.176928	-0.984224	210.315	57.3496	0
444	29264	0	0	16.5246	10.6329	-0.923659	0.383216	744.425	128.996	0
444	37471	0	0	16.5316	10.5657	-0.824434	-0.565957	13.9307	96.2144	0
451	37086	0	0	5.0991	3.47638	-0.994505	0.10469	180.009	52.1984	0
452	26596	0	0	12.9642	5.43847	0.544208	0.83895	432.4	155.257	0
452	45323	0	0	12.8586	5.38572	-0.99766	0.0683774	100.543	156.155	0
453	40501	0	0	15.6396	13.2563	0.150248	-0.988648	883.486	318.407	0
454	23665	0	0	11.992	12.9257	-0.118224	0.992987	924.843	122.88	0
454	44929	0	0	12.0596	12.84	0.937793	-0.347195	-116.267	172.076	0
455	12425	0	0	8.17553	12.4271	-0.403728	0.914879	1.12844	28.3441	0
455	24363	0	0	8.13619	12.3747	-0.991046	0.133518	190.502	5.84772	0
455	31496	0	0	8.1599	12.3142	-0.637446	-0.770495	395.856	54.5342	0
455	34579	0	0	8.26901	12.3742	0.991961	0.126545	484.92	178.246	0
457	50187	0	0	19.9238	7.74594	0.301382	0.953503	247.59	51.7213	0
459	44903	0	0	1.28941	3.55807	0.364131	-0.931348	41.8874	4.06575	0
461	13027	0	0	13.6056	15.5432	0.972651	0.23227	611	742.158	0
465	42912	0	0	9.76228	7.40532	0.998392	0.0566845	6.92174	5.72472	0
470	27052	0	0	3.63672	6.25563	-0.9938	-0.11118	174.232	19.8007	0
470	36835	0	0	3.68997	6.31365	0.0250892	0.999685	108.401	19.6974	0
474	25094	0	0	25.8109	1.16974	-0.539079	0.842255	64.65	3.6479	0
483	32952	0	0	23.1943	5.77521	0.555068	-0.831805	145.562	56.8417	0
486	17708	0	0	8.58063	15.2508	0.581984	0.8132	114.926	51.123	0
488	24415	0	0	23.5304	5.73883	-0.978089	-0.208189	227.564	66.8058	0
488	24853	0	0	23.6405	5.73201	0.944815	-0.327605	406.257	8.42872	0
488	44442	0	0	23.5679	5.6965	-0.322407	-0.946601	-7.44383	1.02622	0
489	23613	0	0	16.7299	7.88432	0.39323	-0.91944	737	63.1623	0
491	40045	0	0	25.33	5.44786	0.994318	0.106455	329.338	70.8216	0
499	13325	0	0	18.8345	1.53321	0.908891	-0.417034	410.906	94.9402	0
507	44448	0	0	25.1092	1.82499	0.625762	-0.780014	171.734	14.7228	0
512	45863	0	0	17.8978	14.0225	-0.767157	0.64146	276.71	20.5266	0
522	12218	0	0	23.6167	1.29896	0.470876	-0.882199	185.246	7.13899	0
522	31661	0	0	23.5536	1.30272	-0.572989	-0.819563	1.71646	9.46548	0
522	50715	0	0	23.6305	1.39556	0.699246	0.714881	126.859	51.4984	0
524	17499	0	0	19.208	3.86079	0.480745	0.87686	158.793	80.8063	0
524	42589	0	0	19.2109	3.75952	0.530395	-0.847751	442.085	36.6307	0
525	14925	0	0	15.3968	3.21239	0.519532	-0.854451	283.535	28.2046	0
530	21819	0	0	20.7593	6.75994	0.759489	-0.65052	181.693	15.3159	0
539	32875	0	0	11.1717	4.97251	0.826168	0.563424	346.756	69.8546	0
539	50244	0	0	11.1073	4.85903	-0.0585835	-0.998283	1233.19	139.048	0
540	44654	0	0	4.69355	14.2524	0.972853	0.231423	85.9475	1.30239	0
540	47374	0	0	4.60959	14.2944	-0.397975	0.917396	7.10537	26.4552	0
540	50774	0	0	4.587	14.1989	-0.767382	-0.64119	54.1347	22.8949	0
541	17502	0	0	7.99982	13.8749	0.603914	-0.79705	20.3916	9.95433	0
541	34312	0	0	7.90608	13.9308	-0.988431	0.15167	196.076	49.9939	0
544	20929	0	0	3.36698	9.89215	0.976239	0.216698	300.631	0.108967	0
544	50060	0	0	3.249	9.87495	-0.997469	-0.0711019	289.773	25.7986	0
545	18739	0	0	12.2485	15.3874	0.230028	-0.973184	-2.55844	369.197	0
545	37578	0	0	12.2516	15.527	0.273275	0.961936	177.713	323.645	0
546	21054	0	0	11.9864	12.0979	0.603056	0.797699	1015.02	175.93	0
546	40035	0	0	11.8946	11.9923	-0.706269	-0.707944	752.925	176.554	0
546	52611	0	0	11.9563	11.9729	0.173463	-0.98484	729.639	181.4	0
547	50835	0	0	15.9734	7.53315	0.755642	0.654985	87.898	56.6339	0
548	20718	0	0	4.87798	8.95036	0.92375	0.382996	442.732	20.6787	0
557	48234	0	0	20.5657	4.80087	0.328019	0.944671	118.367	41.53	0
560	21176	0	0	15.4539	13.378	-0.272312	0.962209	854.823	69.3225	0
563	30959	0	0	16.1797	7.22007	0.574139	0.818758	564.392	174.29	0
563	41006	0	0	16.1337	7.09536	-0.0959352	-0.995388	698.385	53.5249	0
565	29903	0	0	11.3157	15.8692	0.584589	-0.81133	158.087	162.447	0
566	14826	0	0	5.33566	4.15409	-0.286484	-0.958085	382.427	65.8797	0
566	47505	0	0	5.41396	4.2231	0.986375	0.164513	162.167	38.0046	0
567	17860	0	0	7.79439	8.41408	-0.459538	0.888158	74.5039	47.7084	0
567	20902	0	0	7.7616	8.35937	-0.999907	-0.0136024	25.7255	49.3179	0
574	13605	0	0	15.0051	6.74184	-0.7463	0.66561	294.4	97.9016	0
582	21471	0	0	20.7296	6.63464	-0.625323	0.780366	499.761	30.1579	0
582	49751	0	0	20.8398	6.54782	0.905324	-0.424722	615.92	58.3947	0
585	17505	0	0	15.6571	1.82742	-0.166021	-0.986122	539.258	28.2713	0
585	37532	0	0	15.7146	1.85102	0.810734	-0.585414	168.794	20.9759	0
587	43163	0	0	14.8485	4.54171	-0.288804	0.957388	676.009	53.0341	0
588	21691	0	0	16.431	12.4407	0.542242	-0.840222	557.763	3.89263	0
588	23590	0	0	16.459	12.4983	0.995552	0.0942109	321.658	97.5767	0
592	21303	0	0	12.4808	11.3573	-0.781698	0.623658	108.922	159.252	0
592	42986	0	0	12.6068	11.2783	0.90201	-0.431714	-121.476	32.4759	0
598	18739	0	0	12.3188	15.3575	-0.857012	-0.515297	3543.79	915.916	0
598	44205	0	0	12.4298	15.4078	0.952186	0.305518	2839.41	1325.14	0
599	23962	0	0	11.4986	2.84882	-0.754393	-0.656423	59.6608	56.6935	0
600	17149	0	0	7.62367	10.2167	-0.99742	-0.0717799	202.352	46.3071	0
600	37485	0	0	7.66034	10.1715	-0.274219	-0.961667	359.698	36.9962	0
600	41131	0	0	7.7236	10.2319	0.973724	0.227731	258.564	83.6433	0
610	29155	0	0	6.23802	11.3846	-0.501443	-0.865191	290.982	89.9271	0
610	46830	0	0	6.2099	11.4661	-0.928416	0.371542	148.371	67.1127	0
611	51012	0	0	11.4601	4.42618	0.807284	0.590163	109.479	55.8817	0
613	19614	0	0	8.88832	5.86181	0.786053	-0.618159	53.9705	38.1112	0
613	43002	0	0	8.82318	5.83684	-0.171601	-0.985166	305.864	10.0676	0
616	43975	0	0	6.4687	6.19734	-0.959198	-0.282734	218.775	31.9598	0
618	24312	0	0	7.25985	1.93929	-0.938465	0.345373	59.9498	15.3102	0
618	41136	0	0	7.35631	1.93037	0.985887	0.16741	103.275	19.8227	0
620	34589	0	0	21.0112	9.70495	0.156632	0.987657	119.653	78.1609	0
624	15949	0	0	10.3782	7.77684	-0.488533	0.872545	308.404	110.317	0
624	47991	0	0	10.468	7.71746	0.994203	-0.107516	165.052	33.2783	0
625	32816	0	0	4.9032	10.1069	-0.993027	-0.117884	184.182	19.8043	0
627	31117	0	0	7.24001	1.60366	0.991111	0.13304	149.743	52.7053	0
632	31913	0	0	7.09667	15.276	-0.8047	-0.593682	43.3636	18.09	0
633	20663	0	0	14.6342	3.22991	-0.496991	-0.867756	362.377	98.1031	0
633	33370	0	0	14.7114	3.32451	0.750713	0.660628	283.669	121.865	0
636	44038	0	0	8.28373	9.85398	0.817852	-0.575429	-2.87064	68.7736	0
639	18136	0	0	18.0633	3.77866	-0.953544	0.301254	511.176	148.314	0
639	39164	0	0	18.195	3.78383	0.927075	0.374876	144.678	74.2601	0
639	46051	0	0	18.1354	3.82739	0.0765346	0.997067	673.162	85.2276	0
642	33911	0	0	2.80521	8.99496	-0.630967	-0.775809	150.627	38.4066	0
642	45598	0	0	2.78145	9.05956	-0.983432	0.18128	135.597	15.2278	0
645	21557	0	0	20.8874	6.23253	-0.877099	0.48031	328.352	4.45314	0
645	32884	0	0	20.9964	6.22785	0.914912	0.403654	228.318	39.976	0
645	48659	0	0	20.9434	6.26407	0.0434142	0.999057	101.371	12.3225	0
647	14928	0	0	2.6311	15.1816	-0.394239	-0.919008	-4.3266	1.97005	0
647	25793	0	0	2.68859	15.1905	0.651327	-0.758798	42.4346	10.1522	0
648	48849	0	0	20.8928	2.57775	0.626865	0.779128	169.985	29.503	0
651	47027	0	0	16.2316	9.1611	0.915688	0.40189	-12.0101	49.1671	0
654	13963	0	0	23.0846	5.72191	-0.67384	0.738877	375.963	72.4725	0
654	32952	0	0	23.1684	5.69999	0.949594	0.313482	139.072	32.6046	0
656	15308	0	0	16.3781	12.1098	-0.780081	-0.625679	-43.2144	23.4768	0
656	25528	0	0	16.4077	12.224	-0.378009	0.925802	882.68	22.7653	0
665	22590	0	0	1.21316	4.20906	-0.520708	-0.853735	30.5465	27.6984	0
667	39128	0	0	8.75071	3.56186	0.246974	-0.969022	415.901	40.0435	0
668	49029	0	0	2.63901	14.6949	0.693644	-0.720318	19.9712	15.6404	0
679	17157	0	0	20.2123	8.76455	-0.091841	-0.995774	115.27	36.3176	0
679	30621	0	0	20.2147	8.87528	-0.0492798	0.998785	178.544	51.3684	0
683	21604	0	0	11.7101	15.924	0.95188	0.306471	673.89	52.1391	0
683	31393	0	0	11.6074	15.8343	-0.431586	-0.902072	298.047	278.855	0
685	37023	0	0	18.6101	1.59986	-0.818742	0.574161	581.176	89.8654	0
685	42664	0	0	18.6549	1.52134	0.0772487	-0.997012	402.656	82.8598	0
690	52039	0	0	16.0982	12.2767	0.584715	0.811239	98.2632	150.765	0
694	16913	0	0	5.68847	7.99848	0.988526	0.151048	124.226	21.7603	0
694	37239	0	0	5.6021	7.93216	-0.401239	-0.915974	146.489	22.3741	0
698	41647	0	0	12.8293	5.02282	-0.985271	0.171	30.6299	2.38124	0
698	46978	0	0	12.9278	5.07384	0.427842	0.903854	526.769	97.043	0
703	11253	0	0	8.25457	2.44398	0.837592	0.546297	239.367	74.0895	0
703	17317	0	0	8.15787	2.34515	-0.527909	-0.849301	266.078	33.1721	0
707	37769	0	0	26.8519	4.77569	-0.550757	-0.834665	65.8453	18.6555	0
711	46709	0	0	12.5547	7.83736	-0.774915	-0.632066	268.617	67.0042	0
713	48129	0	0	25.2195	1.88112	0.748423	-0.663222	139.967	1.4499	0
714	27165	0	0	24.2658	8.42144	-0.268269	-0.963344	-4.35923	2.50285	0
721	45111	0	0	21.9963	3.01051	0.993415	-0.114569	54.1313	47.9036	0
726	27311	0	0	10.9796	7.76809	-0.390429	0.920633	241.834	50.7812	0
728	23479	0	0	22.8308	5.17575	0.979896	-0.199507	385.91	58.7081	0
729	21254	0	0	5.33741	1.43215	-0.99366	0.112426	13.7172	3.7633	0
731	14943	0	0	22.4517	6.21883	0.0494921	0.998775	12.3687	19.9062	0
732	36841	0	0	4.49787	4.2161	0.731743	0.68158	117.802	3.86174	0
732	39611	0	0	4.456	4.10674	0.0893277	-0.996002	83.7068	3.13386	0
733	12389	0	0	2.15178	3.72928	0.822866	0.568236	150.427	12.259	0
733	15915	0	0	2.15891	3.65817	0.918738	-0.394868	71.1103	9.28716	0
733	32460	0	0	2.02428	3.6558	-0.904189	-0.427133	98.6473	3.73645	0
733	43836	0	0	2.07939	3.76026	-0.157765	0.987477	103.243	2.98619	0
743	47050	0	0	16.4536	9.70046	-0.173036	0.984915	1222.31	63.2532	0
745	16062	0	0	5.33035	2.4174	-0.0966367	-0.99532	111.043	17.9116	0
748	47786	0	0	18.1566	9.11808	-0.906194	0.422862	850.528	230.468	0
754	24014	0	0	14.4103	14.2153	0.256616	-0.966514	1558.12	138.554	1
754	48672	0	0	14.3816	14.3439	-0.179566	0.983746	392.563	594.241	1
758	14827	0	0	15.4476	2.87891	-0.988655	-0.150204	-32.4456	7.83183	0
758	17359	0	0	15.4713	2.94227	-0.648824	0.760939	246.349	11.924	0
758	23061	0	0	15.4873	2.82625	-0.418975	-0.907998	281.878	62.0474	0
759	16036	0	0	5.0847	1.49953	0.457844	0.889033	337.854	24.1586	0
759	49537	0	0	5.00514	1.41305	-0.84778	-0.530347	191.875	35.3928	0
760	30538	0	0	14.3192	11.7505	0.858315	0.513124	-114.435	18.4942	0
760	33979	0	0	14.2655	11.7773	-0.103245	0.994656	1200.44	11.7889	0
762	22945	0	0	16.6695	1.30622	-0.681171	0.732124	373.305	5.82092	0
762	24564	0	0	16.7774	1.21353	0.826472	-0.562978	293.051	26.3828	0
763	17449	0	0	6.08958	4.88715	0.931356	0.36411	386.683	8.37628	0
763	35728	0	0	6.03761	4.92846	0.142297	0.989824	236.919	26.0219	0
763	43206	0	0	5.9775	4.8211	-0.769757	-0.638337	530.797	15.5497	0
765	19801	0	0	17.3832	2.9909	0.366128	-0.930564	505.83	42.8033	0
765	34359	0	0	17.4191	3.06261	0.964355	0.264613	201.105	18.5019	0
768	13532	0	0	24.1697	1.55288	-0.993991	0.109464	9.88715	8.56025	0
768	22606	0	0	24.2078	1.60777	-0.452484	0.891772	191.312	4.44248	0
768	27136	0	0	24.1921	1.49339	-0.675462	-0.737395	-2.36643	1.78626	0
768	34863	0	0	24.2746	1.60598	0.499878	0.866096	53.4297	2.57026	0
770	35323	0	0	8.13176	14.4181	-0.680923	0.732355	44.4643	61.8706	0
782	36735	0	0	16.0141	7.39015	0.482257	0.87603	307.826	239.051	0
782	42068	0	0	15.9288	7.31653	-0.937017	-0.349283	99.9468	93.7168	0
791	43345	0	0	15.9511	15.0131	0.768182	0.640232	109.612	245.774	0
792	17161	0	0	5.9008	3.46313	-0.925069	-0.379798	140.637	37.6486	0
792	22977	0	0	5.96111	3.56434	-0.106551	0.994307	171.972	32.51	0
792	26350	0	0	6.03997	3.47161	0.96428	-0.264887	125.004	38.7292	0
794	28224	0	0	10.1561	14.0919	-0.805173	-0.59304	820.108	60.5122	0
795	29376	0	0	2.6798	5.49749	-0.986157	0.165816	271.615	29.9589	0
795	44595	0	0	2.73398	5.55246	-0.179098	0.983831	23.5907	14.3232	0
797	19223	0	0	26.37	3.4587	-0.416039	-0.909347	29.8683	17.1736	0
797	41358	0	0	26.3519	3.56201	-0.700604	0.71355	163.806	29.3613	0
797	45924	0	0	26.3336	3.50707	-0.988693	-0.149956	202.817	13.6987	0
802	20157	0	0	26.8311	5.21215	-0.853695	0.520773	110.184	26.9545	0
803	25402	0	0	16.5401	9.55939	-0.742389	-0.669969	-28.0227	8.98708	0
813	49347	0	0	5.49024	2.4347	-0.937331	-0.348439	231.11	47.9929	0
815	46528	0	0	4.79111	8.4147	0.275406	0.961328	76.1077	36.0636	0
815	47703	0	0	4.81006	8.30968	0.593864	-0.804565	8.75364	8.78371	0
820	41886	0	0	13.7351	15.7434	-0.586022	-0.810295	2648.42	779.394	0
820	50754	0	0	13.8166	15.7473	0.661866	-0.749622	2064.06	324.274	0
821	36787	0	0	20.2595	10.0409	-0.465673	0.884957	179.55	127.84	0
821	42232	0	0	20.344	9.99564	0.994678	0.103034	213.156	107.529	0
823	13866	0	0	5.6029	12.7643	0.958886	0.283793	259.288	12.3641	0
823	35627	0	0	5.50048	12.756	-0.991929	0.126792	224.564	47.5137	0
828	17091	0	0	21.744	2.6075	0.953159	-0.302469	217.37	65.031	0
828	41898	0	0	21.6941	2.56052	0.242962	-0.970036	343.321	2.86611	0
830	28142	0	0	11.3071	9.66903	-0.873436	-0.48694	344.766	194.651	0
832	50001	0	0	21.9925	5.14082	0.714867	0.69926	-1.83394	49.2313	0
835	18007	0	0	16.081	7.28748	0.592604	0.805494	68.5274	110.274	0
839	39514	0	0	6.31986	4.67164	0.922866	-0.385122	-6.6041	34.98	0
839	40630	0	0	6.25839	4.7711	0.0686946	0.997638	298.888	58.3316	0
844	12215	0	0	7.94243	14.0936	-0.303015	-0.952986	72.0629	85.8743	0
844	25315	0	0	7.8906	14.1614	-0.999127	-0.0417746	66.5607	48.192	0
844	39276	0	0	8.03933	14.1634	0.999899	-0.0142313	142.65	75.9121	0
846	52374	0	0	20.8887	8.17437	-0.999993	0.00380362	323.982	75.3246	0
847	37194	0	0	1.13572	12.959	-0.47915	0.877733	7.1665	11.1421	0
847	45800	0	0	1.15776	12.8432	-0.12339	-0.992358	-10.343	14.2119	0
850	25100	0	0	20.6019	4.25527	-0.717721	-0.696331	90.5639	8.93294	0
850	27157	0	0	20.6309	4.35113	-0.212963	0.97706	314.207	52.5165	0
850	45866	0	0	20.662	4.24101	0.329893	-0.944018	205.222	33.5023	0
853	10941	0	0	4.80095	11.4022	-0.96576	-0.259436	89.6964	7.36774	0
853	46963	0	0	4.8462	11.3574	-0.250035	-0.968237	39.283	38.7284	0
853	47935	0	0	4.84524	11.4796	-0.265149	0.964207	15.7352	18.414	0
858	41265	0	0	1.71639	8.07564	-0.806572	-0.591135	248.626	35.778	0
860	27295	0	0	9.09812	8.93056	0.176386	-0.984321	158.604	72.5289	0
860	37736	0	0	9.13117	9.02973	0.731646	0.681685	188.594	42.3251	0
861	33305	0	0	17.087	9.0666	-0.386315	-0.922367	248.225	191.143	0
863	42112	0	0	7.06866	6.77508	0.684191	-0.729303	72.7244	15.7312	0
867	18214	0	0	15.3185	12.8821	0.817069	0.576539	337.407	77.6282	0
867	40675	0	0	15.1958	12.8579	-0.975009	0.222166	61.1858	0.17318	0
877	49531	0	0	8.6637	12.1902	-0.494128	-0.869389	227.171	82.495	0
878	23409	0	0	2.30501	4.53261	0.970543	0.240926	177.337	1.33165	0
878	26270	0	0	2.22651	4.45132	-0.206445	-0.978458	154.359	13.0174	0
878	30503	0	0	2.17763	4.49356	-0.938846	-0.344338	168.399	7.27107	0
878	46687	0	0	2.28619	4.46813	0.688188	-0.725533	71.515	8.02508	0
884	22997	0	0	26.3373	6.54581	0.874104	0.485739	167.558	39.5383	0
884	36764	0	0	26.2258	6.46669	-0.74735	-0.664431	89.8828	49.1554	0
884	41452	0	0	26.3033	6.44882	0.379896	-0.925029	216.121	75.3307	0
886	30981	0	0	10.4714	8.60436	0.126204	-0.992004	59.4159	161.761	0
886	35702	0	0	10.3996	8.64503	-0.915822	-0.401584	134.822	138.282	0
887	18468	0	0	6.59985	4.39045	-0.88452	0.466503	206.307	2.25457	0
890	28130	0	0	2.98468	6.43469	-0.927219	-0.37452	35.5896	7.90577	0
890	31378	0	0	3.04561	6.51507	0.109641	0.993971	50.5175	3.98382	0
894	32109	0	0	26.9351	5.86128	-0.256406	0.966569	10.0911	13.2071	0
896	13137	0	0	6.27027	14.6936	0.985447	-0.169986	36.2706	14.222	0
902	13037	0	0	9.40893	13.7158	0.00299306	0.999996	138.977	109.226	0
902	24511	0	0	9.35288	13.6851	-0.845481	0.534005	-30.6994	16.2399	0
905	48879	0	0	9.54748	13.5556	-0.460797	0.887506	-82.4286	5.52771	0
906	37428	0	0	26.0983	7.77256	0.355603	0.934637	25.4441	20.1971	0
909	22750	0	0	23.0868	8.30874	0.652781	-0.757547	356.704	79.0243	0
909	37964	0	0	23.0491	8.39824	-0.0860258	0.996293	102.478	54.6989	0
909	42323	0	0	23.003	8.3547	-0.989687	0.143246	443.903	61.5315	0
910	29800	0	0	3.18148	10.8527	0.897573	0.440866	103.492	6.70845	0
911	12196	0	0	3.04419	5.54568	-0.948474	-0.316853	236.002	9.01674	0
911	33905	0	0	3.07755	5.62948	-0.471264	0.881992	58.4557	4.5225	0
911	47648	0	0	3.17898	5.58171	0.980065	0.198679	261.04	20.2731	0
911	47902	0	0	3.09507	5.49967	-0.220595	-0.975365	149.613	29.8361	0
915	13240	0	0	12.5173	7.43466	0.999783	0.0208273	9.73139	26.6642	0
915	19721	0	0	12.3786	7.43566	-0.999379	0.0352507	-34.4865	73.3282	0
916	11491	0	0	16.564	10.8615	-0.997345	0.0728236	426.217	227.966	0
917	38297	0	0	8.66831	12.5531	-0.314712	0.949187	51.5484	116.497	0
920	49309	0	0	8.53884	12.3406	0.482154	-0.876087	-22.6418	37.0282	0
923	15350	0	0	7.90438	1.07902	0.756168	0.654377	389.515	55.999	0
929	10665	0	0	10.5228	10.6582	-0.836217	0.548399	160.66	18.9303	0
930	40646	0	0	14.4549	15.65	0.423877	-0.90572	357.086	43.3005	0
936	20564	0	0	8.72274	9.15322	-0.717681	-0.696372	648.638	103.162	0
937	15603	0	0	25.5696	8.85934	0.760842	0.648937	137.679	81.2598	0
937	29213	0	0	25.4608	8.7755	-0.821481	-0.570236	66.4378	38.1616	0
944	27030	0	0	2.38037	8.35724	0.752247	-0.658881	92.8002	38.3457	0
945	32326	0	0	19.8357	1.78103	0.835885	-0.548904	212.188	53.2341	0
952	51531	0	0	2.6388	15.6556	-0.73815	-0.674637	1.33658	12.0288	0
957	21380	0	0	17.3414	5.21672	0.901881	0.431984	209.959	5.10283	0
957	40715	0	0	17.2339	5.22122	-0.862553	0.505968	285.2	41.2711	0
961	31550	0	0	22.828	2.80775	0.897647	-0.440715	236.088	30.818	0
961	44719	0	0	22.8217	2.87303	0.796933	0.604067	152.328	16.8084	0
962	26978	0	0	25.2689	5.75051	-0.841834	0.539736	247.176	21.1173	0
962	35535	0	0	25.3561	5.65096	0.424143	-0.905595	202.281	76.1352	0
963	11181	0	0	9.67751	14.7541	0.0784879	-0.996915	12.7174	103.202	0
963	16846	0	0	9.61368	14.8457	-0.908531	0.417817	89.9406	52.3815	0
966	26437	0	0	16.3807	6.63723	0.823121	0.567866	9.99716	134.866	0
969	17433	0	0	10.249	1.16501	0.766338	-0.642437	121.121	9.89685	0
969	21247	0	0	10.2154	1.26189	0.204054	0.97896	393.537	56.969	0
976	12145	0	0	2.32722	1.32232	0.0293208	0.99957	191.729	18.1552	0
978	11753	0	0	11.8779	15.5544	0.475501	0.879715	340.396	298.531	0
978	36941	0	0	11.8077	15.4873	-0.901031	-0.433754	703.541	22.3666	0
982	43984	0	0	9.00523	5.48426	0.902183	0.431354	185.248	54.7082	0
983	20088	0	0	23.9015	6.38373	0.159804	-0.987149	76.0666	57.8522	0
983	20114	0	0	23.9496	6.49753	0.818714	0.574201	111.51	51.3305	0
983	27217	0	0	23.8842	6.52838	-0.077295	0.997008	-9.41447	0.861656	0
983	30000	0	0	23.8246	6.48814	-0.895376	0.445311	164.189	10.1209	0
985	51413	0	0	24.4351	1.4896	-0.949904	-0.312542	6.9125	6.18736	0
986	16359	0	0	14.6324	2.6942	0.460669	-0.887572	496.875	66.2458	0
991	10045	0	0	5.79755	3.22562	0.960758	-0.277388	161.253	15.5476	0
991	34163	0	0	5.72316	3.31689	-0.0778219	0.996967	261.659	16.7298	0
991	40638	0	0	5.6795	3.1935	-0.687589	-0.7261	397.276	61.9087	0
992	13566	0	0	24.8735	1.42151	-0.99992	-0.0126536	30.1536	2.62778	0
1005	6612	0	0	11.1107	1.24043	0.915015	-0.403421	94.6135	39.1868	0
1007	2117	0	0	19.1493	5.46804	-0.621011	-0.783802	217.681	115.087	0
1010	3759	0	0	8.73032	5.11514	0.743498	0.668739	539.216	101.513	0
1013	7575	0	0	2.77167	8.2571	0.144283	0.989537	63.7315	21.4264	0
1016	4733	0	0	2.42729	5.79362	0.712977	0.701187	145.488	3.22069	0
1054	2262	0	0	14.6955	7.7173	0.739953	-0.672659	382.275	73.3737	0
1060	9234	0	0	20.195	9.94512	-0.401209	0.915986	286.666	84.7576	0
1072	3337	0	0	19.1444	10.8751	-0.974818	0.223	217.314	13.314	0
1081	3881	0	0	6.69333	12.0814	0.983865	0.17891	203.722	54.1734	0
1086	7584	0	0	19.3391	11.4491	-0.783443	0.621463	480.327	39.7655	0
1095	6332	0	0	12.7294	1.76695	-0.994405	-0.105632	78.8566	29.6709	0
1129	8596	0	0	4.9993	15.3022	-0.840316	0.542097	20.4797	12.6899	0
1139	2094	0	0	22.1753	6.34069	-0.342436	0.939541	124.546	40.5268	0
1140	5327	0	0	16.9747	1.59812	-0.1362	-0.990681	317.37	0.109015	0
1140	6625	0	0	17.0324	1.62604	0.86137	-0.507978	200.401	2.36826	0
1145	4258	0	0	19.9868	11.0751	-0.601312	-0.799014	28.881	29.838	0
1149	3633	0	0	13.3445	13.6527	0.9426	-0.333923	774.892	64.412	0
1160	2197	0	0	6.76733	7.05274	-0.858234	-0.513259	403.463	52.9101	0
1165	1409	0	0	18.6247	11.7659	-0.501958	-0.864892	195.291	665.219	1
1182	8611	0	0	1.2025	2.8194	0.996777	-0.0802284	136.891	6.21594	0
1202	6326	0	0	13.8199	1.38556	-0.197616	0.980279	557.314	11.0828	0
1205	4052	0	0	23.1426	9.6954	0.631415	0.775445	95.4903	64.9759	0
1205	9116	0	0	23.1469	9.5892	0.693013	-0.720925	114.623	98.1023	0
1209	2079	0	0	13.6982	5.58252	0.0214231	-0.99977	296.303	21.9722	0
1209	3884	0	0	13.6557	5.71284	-0.571789	0.820401	405.011	107.008	0
1209	7430	0	0	13.7682	5.65237	0.999704	-0.0243152	118.957	41.1619	0
1212	1264	0	0	13.2458	8.78183	-0.647167	-0.762348	271.535	127.969	0
1216	5748	0	0	15.3229	10.0162	-0.159574	0.987186	497.068	43.2958	0
1226	4635	0	0	9.2012	6.16412	0.637179	0.770716	468.507	62.719	0
1232	5677	0	0	8.72817	6.08579	0.736694	-0.676226	127.25	14.9142	0
1239	7789	0	0	13.6705	13.8219	0.133328	0.991072	714.842	192.962	0
1240	3372	0	0	22.0608	7.41904	0.697429	0.716653	36.4578	7.82821	0
1258	8351	0	0	1.20596	8.79644	0.324652	-0.945834	-9.72901	0.264895	0
1270	1894	0	0	11.4204	13.9982	0.275097	0.961417	1332.65	420.726	0
1278	4526	0	0	8.13729	4.77532	-0.448727	-0.893669	457.299	69.5944	0
1289	6360	0	0	2.72293	10.7653	-0.999326	0.0367155	205.397	21.0511	0
1326	5403	0	0	16.5582	5.36399	-0.153688	-0.988119	158.386	24.1383	0
1330	1694	0	0	20.9773	1.59669	-0.711053	0.703138	384.35	32.7152	0
1342	4647	0	0	25.8194	9.93353	0.998959	0.0456068	291.597	36.5006	0
1343	4524	0	0	23.0589	4.22712	-0.755398	-0.655266	31.6256	25.0586	0
1346	6825	0	0	9.23305	1.93709	0.532305	0.846553	298.975	9.74351	0
1364	7682	0	0	24.5797	3.86183	-0.75943	0.650589	153.4	22.0309	0
1365	9070	0	0	13.8019	6.21595	0.747901	0.66381	24.9016	140.198	0
1370	7101	0	0	26.5521	2.97772	0.999949	0.0100946	301.605	22.8938	0
1378	6279	0	0	23.8094	8.22896	-0.671053	-0.74141	6.16687	13.7125	0
1390	3318	0	0	24.6858	8.26008	-0.545877	-0.837865	16.8249	47.094	0
1413	6794	0	0	21.5671	9.74337	-0.487549	-0.873095	51.5608	10.192	0
1444	7762	0	0	4.50808	5.67446	-0.00789846	0.999969	207.903	39.6654	0
1458	2416	0	0	26.6679	8.23581	-0.472714	0.881216	149.454	64.7137	0
1471	4730	0	0	15.3824	2.08123	0.175411	0.984495	429.374	32.4561	0
1479	5898	0	0	8.33249	7.28437	-0.977876	-0.209184	8.29966	12.2449	0
1495	4088	0	0	26.6187	4.73021	0.97135	-0.237653	347.358	27.4501	0
1503	7043	0	0	19.2791	1.66188	0.909503	-0.415697	415.673	100.211	0
1503	7601	0	0	19.1925	1.62458	-0.322851	-0.94645	266.12	122.424	0
1506	6723	0	0	24.9616	2.85354	-0.574054	-0.818817	137.613	33.0942	0
1532	2571	0	0	1.39656	4.06083	0.733242	0.679967	189.51	7.49356	0
1532	6689	0	0	1.29147	3.9794	-0.841421	-0.54038	202.524	30.6819	0
1532	9681	0	0	1.33511	4.08108	-0.187707	0.982225	82.5171	10.9531	0
1551	4314	0	0	6.9655	7.37539	-0.901063	-0.433689	425.066	8.34822	0
1562	7458	0	0	10.021	5.7474	0.237037	0.971501	286.752	1.73566	0
1588	4552	0	0	5.14272	4.43769	-0.373745	-0.927531	306.113	35.6666	0
1590	7370	0	0	7.34269	10.6322	-0.506114	0.862467	-5.52678	48.0715	0
1590	9505	0	0	7.38414	10.4975	0.0666334	-0.997778	-11.7987	1.63026	0
1610	9777	0	0	8.19831	9.47966	-0.884351	0.466822	178.319	12.3594	0
1616	1887	0	0	20.6178	10.4587	0.00503483	-0.999987	140.799	211.86	1
1621	4998	0	0	23.6702	1.80041	-0.488514	0.872556	139.08	6.93737	0
1622	4849	0	0	11.72	3.87261	0.625678	0.780082	399.67	23.0416	0
1622	8796	0	0	11.6515	3.76481	-0.440057	-0.89797	596.763	78.9251	0
1624	5564	0	0	2.1193	7.42601	-0.988702	0.149892	163.258	1.30669	0
1624	7468	0	0	2.21919	7.47602	0.47267	0.881239	87.7279	32.9995	0
1629	7458	0	0	9.99144	5.87573	0.638409	-0.769697	252.104	127.899	0
1635	2395	0	0	6.48549	4.32821	-0.834665	0.550757	22.8159	0.517668	0
1638	3195	0	0	1.07322	13.9748	0.20929	-0.977854	-11.7952	6.67725	0
1658	2079	0	0	13.771	5.52052	-0.990333	-0.138713	51.0926	65.7951	0
1658	3589	0	0	13.9002	5.52381	0.996112	-0.0880925	43.1893	14.7392	0
1658	7430	0	0	13.8299	5.5943	-0.0842303	0.996446	732.327	78.2395	0
1662	3564	0	0	17.8762	7.19164	-0.485635	-0.874162	200.569	86.9223	0
1663	5507	0	0	23.6732	9.4357	0.939451	0.342684	180.253	75.0786	0
1666	7326	0	0	26.3178	8.82313	-0.689004	-0.724758	38.5384	55.0744	0
1680	5772	0	0	1.3284	7.26547	-0.42975	-0.902948	30.881	1.06187	0
1687	5705	0	0	25.6805	7.4846	0.864405	-0.502796	156.12	22.7674	0
1689	2402	0	0	21.5293	5.49718	0.988087	0.153899	30.8705	3.29958	0
1690	7552	0	0	26.4924	1.78077	-0.0241672	-0.999708	61.9541	9.25351	0
1699	9203	0	0	4.13267	12.0189	-0.490433	0.871479	10.3343	15.6823	0
1711	9275	0	0	25.4151	3.08001	-0.948849	-0.315731	148.119	20.4979	0
1727	3656	0	0	2.72372	2.60888	0.179236	0.983806	177.861	29.4369	0
1733	1888	0	0	7.43595	13.6824	0.959604	-0.281353	29.8234	14.4604	0
1733	6516	0	0	7.33889	13.673	-0.887461	-0.460883	131.354	0.752359	0
1750	2867	0	0	2.72748	13.4653	-0.987785	0.155825	49.5399	12.095	0
1755	6921	0	0	6.51973	8.85145	0.591933	0.805988	189.995	20.6359	0
1778	8918	0	0	16.1227	12.4733	0.555419	0.831571	-52.8244	86.6562	0
1780	3051	0	0	7.8581	9.42145	0.815415	-0.578877	-57.8691	9.79917	0
1790	7762	0	0	4.52883	5.80564	-0.316253	-0.948675	239.835	28.4673	0
1805	8121	0	0	18.3969	3.50184	0.62132	0.783557	139.381	21.7541	0
1808	4710	0	0	24.0833	3.34067	-0.0899977	0.995942	115.871	44.507	0
1833	5884	0	0	26.4966	4.83721	0.859608	0.510954	271.032	39.5294	0
1833	6832	0	0	26.3952	4.81446	-0.995464	0.0951408	389.725	28.6039	0
1847	4862	0	0	5.5646	13.9255	-0.293531	-0.95595	7.02115	19.6144	0
1849	8714	0	0	14.0135	7.58277	0.989712	-0.143072	190.24	89.708	0
1856	5811	0	0	14.6853	11.3075	-0.932083	-0.362244	-21.4029	97.0955	0
1877	8410	0	0	8.23018	2.74707	-0.92465	-0.380818	161.386	46.3098	0
1881	4191	0	0	19.4186	9.33977	0.807943	0.58926	-44.1233	5.2883	0
1883	4524	0	0	22.9865	4.24796	0.291237	-0.956651	299.751	69.7397	0
1894	7362	0	0	11.3823	14.0454	-0.997867	-0.0652801	338.182	215.688	0
1918	6685	0	0	2.05163	1.34985	0.950498	0.31073	77.9148	20.9178	0
1932	6446	0	0	14.9658	13.752	-0.16023	0.98708	668.324	172.633	0
1933	6921	0	0	6.51303	8.96436	0.683223	-0.73021	15.8165	93.4214	0
1954	3918	0	0	12.7292	15.6386	0.699911	0.71423	4377.84	969.891	0
1955	9798	0	0	4.48503	11.2798	-0.769317	0.638867	15.5168	47.2907	0
1967	8312	0	0	1.57461	4.13587	0.313549	0.949572	99.0291	2.47667	0
1986	9878	0	0	10.4286	12.0579	-0.72386	-0.689947	796.01	63.4493	0
1987	9041	0	0	6.97546	2.94145	-0.878866	-0.47707	143.841	15.2323	0
2003	8374	0	0	26.8912	2.39874	0.878974	-0.47687	123.004	5.02596	0
2012	4527	0	0	19.2199	7.25298	-0.302596	-0.953119	50.8631	13.3337	0
2019	8392	0	0	2.10093	10.8497	0.45846	-0.888715	9.83591	0.530362	0
2037	4341	0	0	3.9829	12.9516	-0.987076	-0.160252	22.8115	3.00624	0
2050	9274	0	0	2.6267	5.77162	-0.698148	0.715953	62.7427	5.5578	0
2055	3882	0	0	21.242	2.55262	0.966349	0.257236	116.321	22.1309	0
2056	5154	0	0	24.8162	4.34121	0.71736	0.696702	72.9193	11.1276	0
2058	7573	0	0	2.14537	6.25683	-0.903007	-0.429626	247.909	38.3923	0
2058	8575	0	0	2.21338	6.36117	0.0286659	0.999589	47.562	9.3252	0
2066	6735	0	0	24.2178	9.59168	-0.212413	0.97718	-4.63922	14.61	0
2074	2956	0	0	4.1306	2.33113	-0.84418	0.53606	47.02	4.33226	0
2081	8332	0	0	14.2189	13.6041	-0.661699	0.74977	2556.66	631.165	0
2083	4628	0	0	3.6626	15.5671	-0.716228	-0.697866	18.3608	14.9663	0
2094	6097	0	0	22.1122	6.35952	-0.800853	-0.598862	67.7676	52.9918	0
2107	9165	0	0	24.5471	9.4064	0.456336	-0.889807	41.4929	14.8297	0
2125	4927	0	0	10.0201	13.1063	-0.707806	0.706407	-48.5047	55.533	0
2133	9545	0	0	19.2164	11.7038	0.818721	0.574191	0.324891	9.9003	0
2142	8446	0	0	4.00303	10.0016	0.448413	-0.893827	-4.70336	25.6929	0
2143	8932	0	0	6.30383	1.87838	0.523345	0.852121	239.274	35.7329	0
2161	5401	0	0	20.2166	3.70384	-0.401762	-0.915744	90.4506	1.50325	0
2162	2715	0	0	15.1432	12.5743	-0.543338	0.839514	462.139	10.9491	0
2166	8276	0	0	11.214	4.0255	-0.96019	0.279347	44.5724	4.30658	0
2174	3494	0	0	25.9595	5.83604	-0.74235	-0.670012	112.529	63.316	0
2181	6793	0	0	26.548	7.55886	0.579918	-0.814675	20.0745	17.5949	0
2185	8874	0	0	22.6214	3.74172	-0.818569	-0.574408	0.740187	16.1484	0
2201	9411	0	0	9.93441	6.81157	0.791227	0.611522	297.079	48.168	0
2231	7375	0	0	8.38995	12.5401	-0.496526	0.868022	35.08	67.4695	0
2234	9587	0	0	14.9165	9.55334	0.489001	0.872283	321.988	257.185	0
2238	6847	0	0	17.9912	4.10977	-0.924681	-0.380743	97.8797	13.017	0
2247	2269	0	0	15.378	14.2832	0.0934198	0.995627	805.829	202.861	0
2247	4076	0	0	15.3255	14.2512	-0.927918	0.372785	698.018	124.223	0
2262	8149	0	0	14.8164	7.7031	0.875873	0.482541	110.305	26.5846	0
2282	7976	0	0	20.1048	5.74077	0.648684	0.761058	109.608	24.1892	0
2283	9521	0	0	8.43085	3.59027	-0.863716	0.50398	-21.6642	7.6271	0
2286	6078	0	0	9.81715	1.27481	-0.305294	-0.952258	483.79	22.6934	0
2287	3272	0	0	25.0954	5.98189	0.785665	0.618653	193.319	48.9533	0
2293	7085	0	0	16.5932	14.913	-0.988425	-0.15171	46.3619	6.36419	0
2334	8322	0	0	12.4618	11.9538	-0.970171	0.242422	-120.286	67.1719	0
2335	7407	0	0	18.0003	7.60911	0.952656	-0.30405	253.567	138.272	0
2341	4855	0	0	16.0491	5.5067	-0.410166	-0.912011	345.067	56.1437	0
2341	6586	0	0	16.1182	5.52515	0.810037	-0.586379	330.999	56.017	0
2358	4856	0	0	14.331	4.84727	0.274817	-0.961497	691.394	125.089	0
2370	7637	0	0	11.5153	11.3661	-0.983108	0.183026	-99.1901	35.8806	0
2408	5650	0	0	1.93871	11.9585	-0.56508	0.825036	34.5162	51.5988	0
2410	2429	0	0	6.98427	8.57442	0.402105	-0.915594	56.8522	29.8903	0
2428	8399	0	0	8.62054	2.514	-0.999726	-0.0234233	91.5474	0.513406	0
2439	5410	0	0	9.27778	8.27763	-0.341999	0.9397	344.819	94.0508	0
2440	5718	0	0	14.2082	14.9504	-0.641435	0.767178	4082.62	198.646	0
2442	3551	0	0	8.96218	8.12656	0.961757	0.273903	212.4	69.6132	0
2444	5819	0	0	3.28307	12.0448	-0.926826	0.375491	42.7317	17.3487	0
2445	5360	0	0	1.37298	8.71804	0.78628	0.617871	90.9859	62.4799	0
2445	8351	0	0	1.26263	8.71749	-0.792345	0.610073	124.972	64.9336	0
2453	5258	0	0	9.08478	4.03188	-0.933878	0.357592	31.8912	1.76841	0
2453	5747	0	0	9.14136	3.94162	-0.0846028	-0.996415	368.023	29.0352	0
2461	7454	0	0	13.3905	1.76099	-0.909086	-0.416609	82.5162	7.18504	0
2472	6586	0	0	16.2043	5.52087	-0.864381	-0.502837	5.24966	64.316	0
2482	2875	0	0	20.086	1.46157	0.0065615	-0.999978	491.733	142.684	0
2495	2927	0	0	8.48185	12.8073	-0.960297	-0.27898	110.846	52.3589	0
2495	6062	0	0	8.55138	12.8991	0.00863998	0.999963	95.9963	111.165	0
2512	5489	0	0	26.3178	5.91697	0.0768877	0.99704	13.7936	32.3604	0
2524	5790	0	0	8.55806	14.8468	-0.0379305	-0.99928	1.72291	51.028	0
2544	7894	0	0	4.50972	8.49179	0.737949	-0.674857	17.1141	18.6817	0
2546	4396	0	0	7.15023	3.12128	0.976326	0.216304	221.785	21.7389	0
2554	4684	0	0	6.38469	1.05862	-0.972411	-0.233276	202.808	65.3126	0
2557	9189	0	0	1.98709	6.67514	0.977411	0.211349	157.169	2.03319	0
2560	9941	0	0	19.2893	11.9761	-0.962701	0.270569	14.5921	351.746	1
2566	3114	0	0	12.824	3.14204	-0.603332	0.79749	234.078	1.65572	0
2613	2902	0	0	5.38077	6.10734	-0.621281	-0.783588	166.439	19.3052	0
2624	9112	0	0	17.6658	3.98499	-0.309627	-0.950858	222.001	64.44	0
2626	4274	0	0	21.5989	2.78401	0.791685	-0.61093	513.552	63.889	0
2632	3620	0	0	18.7807	12.6884	-0.957003	0.290078	135.304	66.1926	0
2658	6698	0	0	6.59686	14.4166	0.115416	0.993317	25.5406	6.50427	0
2665	8144	0	0	23.3822	7.30574	-0.852845	-0.522164	88.4664	7.23052	0
2669	7140	0	0	7.59414	2.5083	0.0374022	-0.9993	157.16	4.40064	0
2695	9050	0	0	20.3736	6.57458	-0.984798	0.173704	302.984	73.4896	0
2722	4353	0	0	10.413	8.93429	0.892336	0.451372	300.864	208.267	0
2732	4743	0	0	9.63441	11.9391	-0.491989	0.870601	165.764	258.217	0
2748	4216	0	0	2.80809	14.3711	-0.748929	-0.662651	8.4514	21.1229	0
2750	8226	0	0	9.24958	4.81951	0.938872	0.344267	208.921	41.908	0
2752	5653	0	0	2.9353	12.3675	0.982341	-0.187099	84.7891	22.8025	0
2756	7579	0	0	16.8483	2.07838	-0.0593922	-0.998235	346.912	58.3977	0
2806	9107	0	0	4.05082	2.00957	0.423564	-0.905866	9.42065	15.1431	0
2812	9140	0	0	1.31608	13.0398	0.443702	0.896174	25.537	33.0169	0
2819	2973	0	0	22.3379	3.63745	0.396861	-0.917879	129.533	15.5119	0
2819	3850	0	0	22.3496	3.76756	0.554186	0.832393	30.9425	17.4119	0
2823	4062	0	0	19.3748	3.92051	0.204208	-0.978927	234.728	12.3989	0
2824	4937	0	0	19.8302	11.4459	-0.89451	0.447048	294.17	38.547	0
2825	8239	0	0	16.908	4.57619	0.419796	0.907618	385.306	92.5841	0
2837	4860	0	0	16.0258	9.09767	0.352128	0.935952	821.684	297.675	0
2838	7243	0	0	24.1284	1.34555	0.858044	-0.513576	264.487	25.7193	0
2859	4341	0	0	3.90087	12.8776	0.260784	0.965397	-21.018	10.2264	0
2860	6515	0	0	7.94368	5.20184	-0.991195	0.132408	70.757	54.0743	0
2863	8489	0	0	21.5382	10.2822	-0.998593	-0.0530347	26.3699	24.609	0
2867	6896	0	0	2.62754	13.5395	-0.435496	0.900191	0.0731588	0.756217	0
2867	7265	0	0	2.69183	13.5378	0.480251	0.877131	-1.05251	14.9123	0
2879	5515	0	0	9.25197	5.08192	0.506845	0.862037	432.231	12.0792	0
2887	7253	0	0	20.7298	5.04558	-0.905307	-0.424757	97.9631	38.4835	0
2895	6869	0	0	9.32461	12.0716	-0.966422	-0.256962	82.9322	46.4347	0
2911	7609	0	0	14.2618	2.55054	-0.990902	0.134583	23.4131	0.896152	0
2912	3217	0	0	18.6779	6.29347	0.261626	0.965169	271.037	52.0819	0
2923	6084	0	0	13.1802	13.8043	-0.0613837	-0.998114	1875.57	271.376	0
2933	7076	0	0	19.4125	1.78039	-0.199288	0.979941	207.104	33.5903	0
2944	6941	0	0	17.8833	8.71721	-0.456588	0.889678	762.144	108.331	0
2951	6666	0	0	8.50769	15.8666	-0.107241	0.994233	-10.6958	4.88599	0
2961	7942	0	0	20.9795	1.07847	0.980426	-0.196887	106.77	17.755	0
2996	7186	0	0	13.1454	3.49054	-0.451243	-0.892401	514.346	96.2378	0
3001	4260	0	0	9.06616	8.03741	-0.921438	-0.388525	185.891	45.5705	0
3030	4955	0	0	18.5126	8.10966	0.424751	-0.90531	697.539	102.003	0
3030	7525	0	0	18.4981	8.24705	0.226064	0.974112	80.6958	9.35586	0
3035	7913	0	0	20.8177	7.44046	0.495775	-0.868451	598.986	101.585	0
3051	4428	0	0	7.91574	9.45094	0.00618605	0.999981	160.229	83.1607	0
3057	6546	0	0	12.6246	8.72252	0.409362	0.912372	712.247	160.244	0
3070	6553	0	0	1.7318	4.83268	0.641673	-0.766978	27.1602	15.5654	0
3074	4406	0	0	4.52005	5.36077	-0.993637	0.112626	33.3844	38.5369	0
3110	5235	0	0	13.1499	14.9253	-0.828304	-0.560279	942.461	282.917	0
3117	7992	0	0	25.3599	8.98532	-0.856191	-0.516659	347.018	87.9613	0
3134	8433	0	0	15.1982	9.57912	0.859496	0.511143	81.4442	183.531	0
3142	8613	0	0	12.8892	11.0553	-0.676898	0.736077	259.887	233.718	0
3169	3977	0	0	11.7191	13.1508	0.289146	-0.957285	967.93	481.931	0
3170	5111	0	0	23.4498	5.29097	0.965284	0.261202	43.9981	29.1666	0
3170	5562	0	0	23.3059	5.26615	-0.997	-0.0773975	83.1698	37.0574	0
3176	7219	0	0	1.74291	12.5018	0.844055	0.536256	76.8502	34.3494	0
3185	5120	0	0	10.5143	1.74633	0.773547	-0.633739	171.893	22.0968	0
3191	9220	0	0	3.22731	4.84135	0.407325	-0.913283	24.3655	4.06241	0
3195	3827	0	0	1.13656	13.9517	0.791325	0.611396	57.6513	20.1116	0
3220	3292	0	0	11.6025	7.33269	0.99885	0.0479459	102.764	28.7004	0
3229	8420	0	0	12.818	15.1636	0.782101	-0.623152	-352.952	235.651	0
3231	3330	0	0	13.8495	14.1173	-0.00706237	0.999975	822.641	8314.15	1
3252	6987	0	0	22.4738	5.20368	-0.918929	0.394423	353.009	25.8339	0
3260	4783	0	0	15.6484	10.6759	0.255592	-0.966785	1017.63	145.59	0
3261	8554	0	0	17.6152	8.45268	0.976812	-0.214097	57.2827	47.1879	0
3269	7990	0	0	7.22994	3.75861	0.430347	0.902663	169.112	20.63	0
3293	8494	0	0	20.2482	8.00061	0.745969	-0.665981	184.638	8.93735	0
3313	9340	0	0	9.38616	7.60751	0.545745	0.837951	32.4988	13.2045	0
3328	4871	0	0	4.81868	12.8198	-0.830204	-0.55746	93.1486	24.6876	0
3329	4529	0	0	1.61026	9.54519	0.0570404	-0.998372	13.0595	4.21919	0
3331	8062	0	0	14.015	6.51144	0.0869451	-0.996213	899.943	10.2428	0
3340	6842	0	0	8.02336	8.59998	-0.124769	-0.992186	90.9457	30.0401	0
3372	4895	0	0	22.1836	7.46077	0.989619	-0.143714	426.136	53.2752	0
3384	9926	0	0	26.9607	4.20555	0.262528	0.964925	59.516	14.8234	0
3392	7539	0	0	16.6992	13.3348	0.490655	-0.871354	782.845	245.733	0
3401	4436	0	0	23.2239	9.2493	0.872581	-0.488469	321.672	95.4594	0
3416	3827	0	0	1.2346	13.9827	-0.999044	0.0437263	57.3423	6.02986	0
3452	4542	0	0	19.6044	12.1189	-0.996336	0.0855256	156.358	68.1739	1
3473	5905	0	0	19.5425	3.08634	-0.433755	0.901031	334.203	6.71739	0
3486	8146	0	0	9.70236	5.22146	-0.592582	-0.80551	655.592	138.389	0
3507	8760	0	0	12.187	8.09564	0.297957	-0.954579	351.431	56.3717	0
3510	7168	0	0	15.6439	8.99628	0.791343	0.611373	-4.31316	123.03	0
3522	7836	0	0	26.8424	8.16919	0.848236	0.529618	306.703	96.833	0
3523	7121	0	0	12.8958	2.39619	0.299342	-0.954146	374.69	61.9148	0
3523	8076	0	0	12.9179	2.52063	0.609954	0.792437	358.313	88.7321	0
3545	7991	0	0	16.9264	1.29895	0.993594	-0.113012	142.541	46.4663	0
3551	4260	0	0	9.01335	8.07993	-0.182237	-0.983255	386.008	60.7406	0
3555	6791	0	0	19.2791	3.59373	0.933458	0.358688	96.9325	25.5499	0
3558	8122	0	0	9.99965	2.6485	-0.42243	-0.906396	475.665	70.6199	0
3561	5624	0	0	5.54963	2.76558	-0.828397	0.560141	32.4795	14.9035	0
3565	5221	0	0	16.6581	10.3027	0.907601	-0.419834	317.023	98.2212	0
3565	7798	0	0	16.6126	10.4031	0.283059	0.959102	52.3499	146.845	0
3566	3795	0	0	12.4204	2.4971	-0.933247	0.359236	129.708	125.077	0
3571	5861	0	0	15.5735	7.48888	-0.917297	-0.398203	-18.0978	70.1495	0
3579	6662	0	0	3.00108	9.15961	-0.884462	0.466613	37.4539	7.02288	0
3594	5085	0	0	4.30861	5.4045	0.934087	0.357046	333.576	32.8954	0
3602	8522	0	0	9.9886	1.65349	-0.667066	0.744999	204.333	44.5151	0
3612	8113	0	0	12.2396	10.1897	0.268893	-0.96317	730.493	173.394	0
3615	8914	0	0	7.16314	2.20537	-0.974121	0.226029	0.0522239	22.7214	0
3622	7847	0	0	15.8416	13.24	0.95428	-0.298913	593.335	157.326	0
3622	8892	0	0	15.7514	13.3346	-0.253917	0.967226	376.95	279.076	0
3642	9665	0	0	15.1671	11.9771	-0.967765	0.251855	-173.633	4.49159	0
3671	4701	0	0	2.56269	12.7955	0.355505	-0.934674	-8.54532	11.2554	0
3697	9931	0	0	15.586	15.3889	-0.935328	0.353781	308.07	55.091	0
3701	7117	0	0	17.7661	5.73263	-0.860176	0.509997	293.083	49.0735	0
3717	6774	0	0	7.26886	8.70606	-0.998109	-0.0614619	38.6744	39.5342	0
3752	9001	0	0	19.9408	6.94475	0.323869	-0.946102	350.855	34.4697	0
3758	3909	0	0	5.61778	12.4914	0.798372	-0.602164	22.8689	3.65618	0
3759	8438	0	0	8.75453	5.23209	-0.416119	0.90931	-11.3365	14.5618	0
3765	7619	0	0	2.62738	7.01558	-0.910745	-0.412969	185.073	7.70886	0
3775	9264	0	0	21.1997	4.94436	0.720943	0.692994	111.421	2.49188	0
3786	6608	0	0	13.92	12.4961	0.00719355	0.999974	812.176	138.692	0
3797	8045	0	0	6.11746	3.33821	-0.997591	-0.0693641	80.7567	1.28755	0
3814	9316	0	0	16.054	5.77948	-0.927209	0.374544	76.0253	5.17829	0
3823	7799	0	0	18.1587	8.38711	0.450943	0.892553	16.6672	6.6559	0
3829	8077	0	0	16.4345	14.945	-0.299095	-0.954223	83.182	19.0078	0
3839	4572	0	0	9.88911	12.2774	-0.666339	-0.745649	577.008	83.043	0
3850	8176	0	0	22.4561	3.81725	0.993962	-0.109725	92.0961	49.69	0
3852	6461	0	0	9.39404	6.38575	0.956303	-0.292378	28.449	21.435	0
3853	9303	0	0	9.9221	8.30541	0.980941	-0.194307	8.75823	15.4906	0
3865	7816	0	0	2.64754	6.0384	-0.700337	0.713812	22.1611	27.4416	0
3900	4349	0	0	17.0795	2.98997	0.645873	-0.763445	477.88	58.413	0
3900	6027	0	0	17.0146	3.09229	-0.416535	0.90912	592.023	66.0251	0
3919	8476	0	0	16.323	3.61128	0.702684	-0.711502	177.54	2.13584	0
3941	8036	0	0	26.5588	2.49348	-0.86998	0.493086	197.427	26.4103	0
3947	6778	0	0	8.2275	10.1995	-0.379992	0.92499	165.386	19.6689	0
3954	9520	0	0	14.4131	12.1922	-0.2956	-0.955312	1269.24	251.057	0
3964	6673	0	0	16.3403	4.44666	-0.761824	0.647784	542.789	150.863	0
4000	4343	0	0	6.63329	13.4361	0.609334	-0.792914	47.2837	5.73864	0
4023	5811	0	0	14.5727	11.2958	0.986448	-0.164076	62.4007	219.091	0
4025	4416	0	0	2.57255	7.60063	0.988858	-0.14886	275.874	40.8135	0
4050	5308	0	0	8.25774	13.1276	0.536341	0.844001	128.599	35.671	0
4059	5372	0	0	13.4679	7.09658	0.999028	-0.0440901	-98.3134	18.38	0
4059	9900	0	0	13.3245	7.07076	-0.92083	-0.389965	213.345	70.987	0
4062	8643	0	0	19.3343	3.83516	-0.887591	-0.460632	50.7418	24.3363	0
4062	8815	0	0	19.3859	3.80319	-0.0185355	-0.999828	206.916	70.2954	0
4065	8080	0	0	17.2303	14.2506	-0.653707	0.756747	313.988	20.623	0
4076	7358	0	0	15.2711	14.3216	-0.125452	0.9921	455.79	120.978	0
4078	4365	0	0	6.03838	1.29254	0.83787	-0.545869	47.2713	17.2151	0
4084	6241	0	0	1.6713	6.54945	0.536961	-0.843607	70.9028	4.17515	0
4103	8660	0	0	6.43791	2.84088	-0.0754388	0.99715	119.17	25.2339	0
4103	9982	0	0	6.49414	2.81199	0.854188	0.519964	270.855	33.8612	0
4152	7731	0	0	11.3722	10.6569	-0.993939	-0.109936	55.1375	224.554	0
4152	7808	0	0	11.4719	10.6128	0.588087	-0.808798	475.231	278.43	0
4160	4603	0	0	23.2453	3.26968	-0.0338953	-0.999425	120.922	16.3662	0
4171	8821	0	0	21.8573	9.25738	0.999223	0.039415	491.3	89.419	0
4196	5417	0	0	9.58579	5.68062	-0.449006	0.893529	181.965	44.4251	0
4203	6189	0	0	19.2625	1.40296	0.92958	-0.368619	134.102	4.36281	0
4240	4946	0	0	26.0482	4.96807	-0.445778	-0.895143	-14.6865	16.3356	0
4259	7215	0	0	5.32149	14.0727	0.811653	-0.58414	9.00393	15.6359	0
4260	8008	0	0	9.00308	7.93825	0.0386193	-0.999254	306.305	59.1005	0
4290	9752	0	0	26.2983	9.30999	0.796981	0.604005	74.7984	46.5733	0
4360	9832	0	0	4.78142	13.1252	-0.689694	-0.724101	40.2711	43.8112	0
4369	8198	0	0	11.3874	10.2287	-0.225066	-0.974344	1503.67	24.4455	0
4437	8397	0	0	19.8614	2.17219	-0.951056	0.309018	49.2984	14.5387	0
4452	7754	0	0	18.266	9.83156	0.76828	0.640114	202.949	80.7216	0
4527	4528	0	0	19.2659	7.21062	0.925442	0.378888	1.18137	9.75523	0
4527	9230	0	0	19.2063	7.10941	0.118365	-0.99297	185.236	81.1077	0
4528	4715	0	0	19.3146	7.17456	-0.0940996	-0.995563	172.218	38.3398	0
4542	5533	0	0	19.5617	12.0679	0.259991	-0.965611	178.894	141.864	1
4554	8395	0	0	9.4637	5.07305	0.450739	-0.892656	98.6276	21.3356	0
4565	6256	0	0	8.41869	3.71056	-0.943778	0.330579	164.121	24.7288	0
4565	9003	0	0	8.46428	3.75206	-0.240571	0.970632	429.824	52.8472	0
4565	9521	0	0	8.42762	3.65069	-0.805609	-0.592448	416.058	80.6564	0
4605	8528	0	0	7.99731	3.05221	0.218714	0.975789	666.381	62.2803	0
4628	7462	0	0	3.65923	15.4798	0.660302	-0.751	20.7073	10.4385	0
4630	8691	0	0	10.2774	4.2195	-0.95894	-0.283609	-12.4128	13.7092	0
4635	5768	0	0	9.265	6.1506	0.26724	-0.96363	312.099	7.86621	0
4655	7684	0	0	21.1731	3.3347	0.730487	0.682926	-19.2941	5.13195	0
4668	8745	0	0	2.33134	13.0595	-0.196734	-0.980457	-3.57979	28.5448	0
4684	6477	0	0	6.31984	1.10989	0.00246732	0.999997	344.914	51.347	0
4693	9252	0	0	8.57311	4.92575	0.648306	0.76138	500.871	14.3669	0
4705	6235	0	0	23.0653	1.85727	-0.973286	0.229596	225.095	52.3502	0
4710	8642	0	0	24.1167	3.44591	0.647755	0.761848	86.8224	23.4219	0
4712	9529	0	0	14.8015	12.1851	0.887262	0.461266	12.4512	97.4376	0
4727	7755	0	0	24.7267	6.75823	0.983401	0.181444	340.399	41.2942	0
4732	5547	0	0	13.4309	2.8458	-0.983226	0.182392	100.812	111.248	0
4739	9726	0	0	8.98058	8.97286	-0.027285	0.999628	649.619	126.167	0
4747	8082	0	0	1.20926	7.81435	-0.999672	-0.0256272	241.74	25.2064	0
4755	7532	0	0	13.5	9.90211	-0.950126	-0.311866	-36.401	55.0057	0
4761	8682	0	0	8.51417	4.09927	0.835154	0.550015	293.69	104.746	0
4807	5339	0	0	26.2512	5.32654	0.60916	-0.793047	73.8433	48.9728	0
4820	6660	0	0	7.72886	7.60147	-0.573966	0.818879	-41.064	13.2217	0
4841	6576	0	0	8.89751	6.05521	0.116479	-0.993193	131.215	2.53428	0
4851	5409	0	0	2.36149	4.33188	-0.942375	-0.334558	189.503	1.83349	0
4861	9443	0	0	18.0544	5.81814	0.853867	-0.520491	460.222	129.493	0
4862	6636	0	0	5.48007	13.8352	-0.934613	-0.355667	118.202	31.2571	0
4864	7197	0	0	2.10001	3.30265	-0.883494	0.468443	217.745	13.3315	0
4888	7309	0	0	17.3123	8.10395	-0.0125566	0.999921	310.258	2.57923	0
4889	8333	0	0	19.4768	8.00969	-0.828407	0.560126	553.27	36.9455	0
4895	7161	0	0	22.2511	7.37849	-0.0514149	-0.998677	67.0059	4.04117	0
4946	9739	0	0	26.0085	4.86091	-0.244608	-0.969622	0.19809	18.7364	0
5043	9443	0	0	18.1141	5.84572	-0.158121	-0.98742	291.023	74.2298	0
5076	9225	0	0	9.55438	4.00387	-0.882699	0.469939	26.3622	12.4714	0
5121	8731	0	0	12.4584	3.4427	-0.996305	-0.0858854	37.0944	139.382	0
5134	7867	0	0	1.33499	1.30094	0.688836	0.724917	83.557	3.31672	0
5176	7507	0	0	7.68516	1.70846	-0.54342	-0.839461	376.286	13.7719	0
5213	5505	0	0	17.7452	12.9641	0.41384	-0.91035	222.41	20.1254	0
5219	5909	0	0	18.4277	12.4289	0.793206	0.608953	-34.5912	1.54877	0
5234	5804	0	0	12.2963	4.76686	0.997216	0.0745661	-15.0249	37.4223	0
5258	7827	0	0	8.98613	4.03525	-0.956197	-0.292724	20.2907	20.5875	0
5301	9447	0	0	18.873	11.796	0.578097	0.815968	379.669	774.692	1
5316	6308	0	0	6.03661	14.7367	-0.942842	-0.333241	119.976	2.05591	0
5327	6625	0	0	17.0288	1.55783	0.90959	0.415506	228.364	20.5226	0
5341	8337	0	0	21.9741	5.93956	-0.549219	-0.835679	35.57	19.7223	0
5343	6612	0	0	11.1162	1.17554	0.833159	0.553034	116.87	18.4833	0
5357	7458	0	0	10.1115	5.82852	-0.991632	-0.1291	238.59	66.9289	0
5357	9452	0	0	10.2257	5.88185	0.735309	0.677732	301.043	96.3806	0
5365	8522	0	0	9.88389	1.75626	0.757378	-0.652977	145.786	27.5028	0
5370	8819	0	0	10.7067	6.5289	-0.352987	-0.935628	743.632	40.8893	0
5384	6086	0	0	26.7432	7.47113	0.369744	-0.929134	-2.14976	3.09805	0
5387	6228	0	0	3.01284	10.8495	0.00213192	-0.999998	-8.53822	21.9473	0
5387	8636	0	0	3.07376	10.9323	0.955459	0.295124	174.039	0.26201	0
5399	6414	0	0	20.3518	1.4383	-0.430351	-0.902662	2.66577	11.9447	0
5428	5442	0	0	12.1305	3.83863	-0.955958	-0.293505	97.6784	2.8721	0
5429	8318	0	0	6.79706	4.50492	0.758578	0.651583	286.501	42.5284	0
5432	9178	0	0	25.9178	2.34818	-0.352473	-0.935822	62.9892	6.80856	0
5433	8413	0	0	5.53815	9.02609	0.743745	-0.668463	52.0938	44.5015	0
5499	8333	0	0	19.4811	8.07626	-0.892609	-0.450831	181.302	83.0809	0
5500	7783	0	0	6.57671	6.55429	-0.70729	0.706924	73.8902	9.11625	0
5500	8488	0	0	6.55726	6.49345	-0.985997	-0.166763	15.3042	6.55569	0
5506	5932	0	0	22.8473	8.21496	0.745114	0.666937	30.9311	26.0225	0
5575	6115	0	0	1.3291	9.47101	0.738284	-0.67449	75.3718	35.8074	0
5591	9595	0	0	14.3909	1.33797	-0.864562	0.502526	326.959	83.285	0
5593	7415	0	0	21.1206	9.81094	-0.426347	0.90456	194.12	62.6321	0
5609	7410	0	0	2.5125	7.07365	0.778378	0.627796	123.82	17.5855	0
5631	8876	0	0	20.8413	2.71049	-0.622431	-0.782674	3.93414	35.2709	0
5649	6904	0	0	11.8433	14.6912	-0.980441	-0.196811	467.968	375.133	0
5669	6389	0	0	14.7049	11.0709	0.988301	0.152517	-173.824	89.0005	0
5673	8713	0	0	21.5485	9.28248	-0.625811	-0.779974	100.661	76.7024	0
5677	6576	0	0	8.8542	6.01739	0.96844	-0.249247	9.46875	46.5854	0
5683	8935	0	0	5.96443	12.4922	0.99274	0.12028	160.433	43.1207	0
5691	8854	0	0	13.6693	6.63132	0.106183	-0.994347	693.146	7.1664	0
5700	9133	0	0	12.3995	7.25707	0.346206	-0.938159	412.206	65.7434	0
5724	6600	0	0	5.38546	11.4014	0.94635	-0.323143	118.941	55.765	0
5725	8571	0	0	16.7178	3.87191	-0.70917	-0.705037	235.532	40.8618	0
5765	7610	0	0	2.06768	4.64331	-0.887834	0.460163	201.488	33.716	0
5787	9164	0	0	19.7534	6.79049	0.0298182	0.999555	257.991	88.262	0
5807	7939	0	0	25.3463	2.26422	-0.14455	-0.989498	98.7462	14.19	0
5822	8041	0	0	9.94951	9.16244	0.904052	0.427422	121.904	69.7251	0
5823	6153	0	0	7.38003	7.0022	-0.973512	-0.228637	304.723	64.4013	0
5823	9056	0	0	7.50926	7.02822	0.986129	0.165978	240.174	1.57602	0
5833	8044	0	0	3.45792	9.10665	-0.272337	-0.962202	83.9425	50.4517	0
5833	8917	0	0	3.51965	9.12271	0.707211	-0.707003	10.7919	6.42899	0
5841	7344	0	0	5.50576	7.66427	-0.996736	-0.0807361	383.287	24.2916	0
5854	6815	0	0	16.1371	9.81218	-0.756576	0.653905	659.888	84.927	0
5895	9529	0	0	14.9236	12.2516	-0.869029	-0.494761	-18.2626	27.2742	0
5900	9436	0	0	25.1026	4.67262	-0.866222	-0.499659	183.362	53.7588	0
5904	9696	0	0	24.3388	5.2242	-0.0528356	-0.998603	5.27202	20.591	0
5905	6850	0	0	19.5829	3.14096	0.988476	-0.151377	-18.2637	10.5699	0
5908	9791	0	0	2.42097	12.3337	0.232292	-0.972646	-16.5996	7.63629	0
5910	6383	0	0	5.69439	6.95999	-0.438201	0.898877	90.9332	3.94966	0
5921	6384	0	0	10.4799	4.60562	0.920576	-0.390563	184.401	114.491	0
5921	8587	0	0	10.4062	4.68662	-0.302534	0.953139	369.789	98.983	0
5927	8084	0	0	15.5226	8.41583	-0.92008	-0.391731	-37.708	79.9605	0
5957	8948	0	0	2.17305	7.8363	0.221766	0.9751	155.303	36.5617	0
6015	7414	0	0	6.81514	10.8106	-0.188226	0.982126	97.1806	82.8933	0
6016	6591	0	0	19.5963	3.63883	0.481953	0.876197	11.5008	5.81751	0
6020	8360	0	0	15.2017	6.56646	0.873104	-0.487535	143.984	45.5921	0
6036	7609	0	0	14.1178	2.5509	0.991558	0.129665	151.012	24.4601	0
6044	8061	0	0	21.9259	2.24224	-0.741683	-0.670751	1.26785	8.1564	0
6068	9053	0	0	13.6122	3.57566	0.410004	-0.912084	545.049	79.5464	0
6070	7976	0	0	20.1634	5.73031	-0.345616	0.938376	497.005	48.4026	0
6095	7766	0	0	8.21311	7.53641	0.243623	0.96987	422.305	44.2657	0
6103	8752	0	0	7.25908	1.35971	-0.971126	0.238566	35.2759	33.4008	0
6119	8755	0	0	20.5058	6.45282	0.687321	0.726354	96.9811	43.689	0
6149	6721	0	0	8.00213	9.78863	-0.345763	0.938322	123.11	129.082	0
6153	7686	0	0	7.28492	6.91503	-0.312711	-0.949848	564.099	24.1427	0
6170	8395	0	0	9.44537	4.95649	0.703533	0.710663	452.442	4.10914	0
6174	6490	0	0	6.04348	2.80197	0.388468	-0.921462	93.6606	4.92136	0
6182	6500	0	0	18.2058	6.37319	0.0181834	0.999835	71.9789	4.76719	0
6190	9662	0	0	10.4442	15.6806	-0.146493	0.989212	-104.104	23.9037	0
6203	6582	0	0	26.676	8.43507	0.697768	-0.716324	220.055	103.589	0
6214	6837	0	0	12.3316	9.94712	0.976909	-0.213655	-30.1908	59.0848	0
6237	6815	0	0	16.0277	9.90147	0.792243	-0.610206	357.661	115.709	0
6279	9341	0	0	23.8174	8.12698	0.7787	-0.627396	183.415	62.8588	0
6292	7887	0	0	19.4197	3.05227	-0.472805	0.881167	448.672	78.8942	0
6302	8598	0	0	1.88742	15.7592	0.302332	0.953203	-3.75009	0.856003	0
6316	6342	0	0	14.6569	4.15238	0.981701	-0.190428	168.794	20.2871	0
6321	8320	0	0	5.07901	7.91187	0.495468	-0.868626	-40.7689	6.65111	0
6408	9418	0	0	15.7004	14.5592	0.0248873	-0.99969	593.214	312.886	1
6408	9634	0	0	15.6334	14.6075	-0.955659	-0.294476	-2728.51	1186.24	1
6424	8661	0	0	4.65981	5.94023	0.998482	0.0550862	144.381	48.3809	0
6431	9437	0	0	21.6971	4.35743	-0.49556	-0.868574	131.613	0.523555	0
6439	7966	0	0	24.7632	2.84818	0.388704	-0.921363	34.2345	15.093	0
6450	8714	0	0	14.125	7.63438	-0.530936	-0.847412	738.639	196.376	0
6467	7989	0	0	23.2571	8.65964	-0.919257	-0.393658	110.639	59.2066	0
6476	7728	0	0	7.15792	9.83228	0.259662	0.9657	282.38	61.588	0
6495	8754	0	0	14.1185	14.315	0.99723	-0.0743842	137.733	31.6907	0
6501	7007	0	0	8.88788	5.3068	0.852114	0.523355	351.89	70.6884	0
6534	8655	0	0	11.7689	6.95406	-0.213184	-0.977012	413.243	42.9098	0
6626	9548	0	0	1.06121	13.8079	-0.94452	0.328453	96.7102	17.1945	0
6651	9937	0	0	14.3715	14.5758	-0.686808	-0.726839	-214.589	171.5	0
6694	6746	0	0	15.8426	8.68796	0.494784	0.869016	403.722	147.496	0
6745	7167	0	0	15.5015	5.0195	-0.384281	-0.923216	496.975	80.015	0
6758	8408	0	0	5.21762	6.51956	-0.595703	-0.803205	166.88	19.35	0
6844	7163	0	0	19.4923	2.3691	0.807665	-0.589642	418.581	61.5789	0
6850	9237	0	0	19.6251	3.18959	-0.292786	0.956178	537.063	7.59813	0
6898	7061	0	0	5.9599	2.56414	-0.699329	0.7148	103.493	13.1895	0
6898	9057	0	0	6.01962	2.44249	0.137545	-0.990495	181.007	14.2428	0
6936	8842	0	0	3.42123	14.0376	-0.976615	0.214996	46.6853	11.5267	0
6947	9296	0	0	9.34612	2.73834	-0.294616	-0.955616	556.329	94.5773	0
6947	9539	0	0	9.29752	2.78716	-0.957105	-0.28974	81.7218	12.4649	0
6969	8216	0	0	12.1554	11.6733	-0.652345	-0.757922	264.048	124.235	0
6982	8590	0	0	17.1125	4.2043	0.326561	0.945176	395.331	90.7211	0
7018	9499	0	0	26.4916	9.27746	-0.944048	0.329809	276.322	95.6714	0
7018	9771	0	0	26.5896	9.19882	0.526589	-0.85012	-7.23414	31.2361	0
7068	7727	0	0	10.9262	14.1264	0.992952	0.118514	297.058	252.301	0
7134	8429	0	0	3.31733	15.8282	-0.644028	-0.765002	19.6135	8.06679	0
7143	7778	0	0	7.11224	13.3254	0.996683	-0.0813845	118.969	39.4624	0
7145	9189	0	0	2.06798	6.72665	-0.604938	-0.796273	59.3914	8.46272	0
7228	9906	0	0	25.9856	1.80206	-0.46934	-0.883017	6.16101	9.0536	0
7268	7754	0	0	18.2645	9.91475	0.79001	-0.613093	58.2994	652.816	1
7284	7375	0	0	8.39527	12.644	-0.583159	-0.812358	376.921	77.3763	0
7305	9872	0	0	9.91052	15.8953	0.554751	0.832017	21.7329	12.4066	0
7309	8329	0	0	17.2608	8.19571	-0.847352	0.531032	356.75	80.9907	0
7336	8125	0	0	23.0227	7.86417	0.38411	-0.923287	181.787	52.4955	0
7365	8715	0	0	23.3643	7.71695	0.886089	-0.463515	179.972	8.6135	0
7365	9656	0	0	23.3642	7.78145	0.884361	0.466803	-23.813	15.24	0
7373	9334	0	0	18.9314	6.88467	0.980899	-0.194518	45.1421	47.9219	0
7386	9618	0	0	6.59435	2.38003	-0.241059	-0.97051	201.46	32.6806	0
7401	8492	0	0	4.28753	11.6913	-0.351406	0.936223	-7.29141	2.68939	0
7405	7423	0	0	1.98483	4.33854	0.213092	0.977032	117.879	1.28135	0
7414	7536	0	0	6.86254	10.8929	0.944358	0.328921	389.89	77.945	0
7423	9161	0	0	2.05126	4.35951	0.735587	-0.67743	114.001	1.26726	0
7474	8125	0	0	22.9889	7.79726	0.971456	0.237221	114.127	71.886	0
7553	9382	0	0	5.0282	11.4862	0.611766	0.791039	143.94	7.97378	0
7558	7975	0	0	8.91344	13.7115	-0.778573	0.627554	-24.2849	35.6077	0
7668	9714	0	0	2.65441	4.1236	0.997571	-0.06965	118.703	13.7962	0
7685	7911	0	0	3.18754	13.1481	-0.84881	0.528698	73.1439	36.6914	0
7715	9512	0	0	13.5045	6.3329	0.092109	-0.995749	795.731	77.2256	0
7762	9583	0	0	4.44683	5.7126	-0.901314	-0.433167	75.7651	5.0005	0
7819	9568	0	0	17.4531	13.055	0.933569	0.358399	168.067	125.319	0
7850	9601	0	0	14.1896	14.7226	-0.829522	-0.558473	-34.4525	0.66576	0
7866	8540	0	0	14.2209	5.48495	-0.251127	-0.967954	321.453	111.399	0
7902	9889	0	0	16.5278	8.70077	0.711588	-0.702597	502.345	77.9317	0
7922	8838	0	0	15.3733	12.1798	-0.62256	-0.782572	42.4981	48.2576	0
7923	8558	0	0	12.3866	8.44269	-0.262591	0.964907	176.921	42.8172	0
8064	8697	0	0	17.7936	4.99006	0.394858	-0.918742	647.954	6.12416	0
8134	9451	0	0	22.3938	7.25136	-0.909715	-0.415233	189.479	55.3016	0
8163	8354	0	0	13.6671	2.87862	0.641429	0.767182	263.939	27.861	0
8195	9080	0	0	3.77776	3.14921	-0.424165	0.905585	38.6622	10.7383	0
8197	8838	0	0	15.3194	12.0522	0.126745	0.991935	63.2229	82.1308	0
8212	9992	0	0	2.875	8.0265	0.579625	-0.814884	9.52258	24.0507	0
8240	9431	0	0	2.17276	2.45803	-0.0351865	-0.999381	67.714	1.53146	0
8286	9036	0	0	5.25319	5.72431	0.994931	0.100556	314.88	32.3541	0
8289	8844	0	0	24.9827	4.24535	-0.279151	0.960247	4.38791	3.65209	0
8301	9658	0	0	23.1456	2.4261	0.984215	-0.176979	65.0673	7.49259	0
8354	8986	0	0	13.6821	2.98989	-0.415768	0.909471	471.819	37.5443	0
8355	9367	0	0	12.9759	8.59989	-0.574862	-0.818251	296.47	123.315	0
8399	9207	0	0	8.48633	2.48482	-0.919141	-0.393929	314.497	35.7059	0
8426	9671	0	0	16.0196	11.1106	0.453733	0.891138	-816.959	1122.16	1
8427	8624	0	0	10.8893	9.50809	-0.936616	0.350359	7.95066	45.0983	0
8474	8773	0	0	5.45748	15.2573	-0.971625	-0.236528	37.2513	0.110205	0
8488	9347	0	0	6.46332	6.51345	-0.832514	0.554005	32.7131	5.43554	0
8522	8974	0	0	9.97357	1.77353	0.462105	0.886825	212.838	70.2937	0
8542	9165	0	0	24.6527	9.34863	-0.995553	-0.094199	261.663	14.1961	0
8544	8763	0	0	1.62683	12.0064	0.99894	0.046036	131.105	16.5254	0
8570	9254	0	0	15.5904	1.23344	-0.646224	0.763148	334.041	39.1286	0
8571	9023	0	0	16.7028	3.75618	0.505897	-0.862594	597.362	53.11	0
8573	9819	0	0	7.41486	5.21996	0.926243	-0.376928	2.93051	14.0375	0
8660	9982	0	0	6.49489	2.87491	0.841693	-0.539957	140.263	27.0769	0
8670	8717	0	0	26.4606	3.13188	0.508817	-0.860875	92.1027	22.3171	0
8729	9903	0	0	7.74447	11.6655	0.943096	-0.332521	36.1902	106.607	0
8730	9572	0	0	11.1511	12.6826	0.559685	0.828706	350.218	7.62707	0
8788	9825	0	0	21.1103	8.15683	0.843575	-0.537011	423.726	21.9999	0
8796	9417	0	0	11.6869	3.71568	0.991454	0.13046	-12.0163	48.8028	0
8841	9213	0	0	5.8043	1.09858	0.192725	0.981253	332.57	51.6888	0
8936	9023	0	0	16.8004	3.70181	-0.999707	-0.0241942	80.7204	2.61547	0
9000	9297	0	0	1.76362	9.09364	0.596282	-0.802775	3.58265	5.18065	0
9053	9746	0	0	13.6765	3.49268	0.78071	-0.624894	209.963	53.0153	0
9089	9831	0	0	2.805	9.62431	0.902824	0.43001	262.194	17.6468	0
9125	9857	0	0	5.27019	10.9007	0.587453	0.809258	138.115	63.6962	0
9175	9583	0	0	4.39326	5.75247	-0.155474	-0.98784	45.5776	7.49313	0
9283	9340	0	0	9.45334	7.6012	-0.380318	0.924856	294.591	68.6828	0
9296	9539	0	0	9.27971	2.72381	-0.666431	0.745567	235.549	16.1154	0
9514	9830	0	0	13.054	6.87816	-0.98956	-0.144122	9.90305	94.6057	0
9628	9776	0	0	15.3474	2.3068	0.833372	-0.552713	128.721	106.962	0
1000	13486	0	0	1.48407	3.51782	0.99793	0.0643134	197.059	13.2047	0
1000	44903	0	0	1.36591	3.50975	-0.997407	-0.0719645	186.819	4.10457	0
1004	51210	0	0	2.91786	2.25761	-0.443135	0.896455	209.531	17.4517	0
1007	21330	0	0	19.2483	5.56997	0.764822	0.644242	19.7382	11.011	0
1007	28217	0	0	19.1312	5.55856	-0.874609	0.48483	318.099	63.1093	0
1007	30757	0	0	19.263	5.50719	0.97198	-0.235063	319.909	59.018	0
1012	34103	0	0	7.33966	8.25991	-0.576246	0.817276	112.861	55.2988	0
1019	18161	0	0	12.45	7.0203	-0.444803	0.895628	89.6894	164.486	0
1020	34199	0	0	2.31691	4.00405	0.996282	-0.0861488	51.5534	3.49668	0
1020	41916	0	0	2.22669	3.96054	-0.55196	-0.833871	234.984	12.278	0
1034	24409	0	0	18.5953	8.49408	0.520485	0.853871	154.642	38.2126	0
1034	30322	0	0	18.6041	8.37585	0.640006	-0.76837	123.743	13.451	0
1034	31941	0	0	18.4876	8.41096	-0.957973	-0.286858	125.678	12.7282	0
1035	33125	0	0	15.5257	4.00566	0.771363	0.636396	258.905	86.699	0
1035	43568	0	0	15.4135	3.97979	-0.972179	0.234237	99.1093	82.0984	0
1035	46423	0	0	15.4629	4.02762	-0.204987	0.978765	470.243	54.3587	0
1036	11327	0	0	11.8083	1.15681	0.570081	0.821589	397.567	29.2276	0
1040	20044	0	0	2.4056	1.7123	0.248294	0.968685	294.331	1.33509	0
1040	35245	0	0	2.37612	1.56619	-0.146829	-0.989162	181.983	12.7506	0
1041	46322	0	0	9.0143	6.38532	0.00257738	0.999997	507.791	56.7424	0
1041	47351	0	0	8.95036	6.34856	-0.866192	0.499711	110.191	9.56743	0
1045	40967	0	0	10.9592	6.98489	0.981183	0.19308	16.2887	94.1155	0
1047	10193	0	0	4.34998	14.8119	-0.460346	0.887739	19.1649	13.7078	0
1047	28803	0	0	4.42318	14.7807	0.959102	0.283061	34.8277	9.75746	0
1049	35723	0	0	25.5275	7.97186	-0.981757	0.190138	218.423	22.306	0
1049	43772	0	0	25.5496	7.91564	-0.588079	-0.808804	-7.01911	19.5295	0
1049	46232	0	0	25.572	8.01639	-0.18964	0.981854	-35.2311	5.42805	0
1050	10965	0	0	15.9324	8.07218	0.0774395	-0.996997	181.232	99.3148	0
1050	49670	0	0	15.8769	8.15545	-0.890449	0.455084	210.845	132.38	0
1052	10941	0	0	4.72496	11.4487	0.208176	-0.978091	28.3296	51.0079	0
1052	11014	0	0	4.67074	11.5689	-0.595047	0.803691	64.9167	34.2964	0
1052	12897	0	0	4.65017	11.4851	-0.899253	-0.437429	387.929	40.9817	0
1052	47935	0	0	4.77779	11.524	0.990398	0.138248	282.801	0.667529	0
1058	17932	0	0	3.77983	3.91317	0.982672	-0.185351	200.139	21.8585	0
1058	33805	0	0	3.67709	3.95426	-0.839555	0.543275	119.888	18.9762	0
1058	41988	0	0	3.73632	3.97876	0.210526	0.977588	109.316	36.5698	0
1058	47476	0	0	3.68336	3.88501	-0.728749	-0.684781	199.144	4.96441	0
1059	21888	0	0	13.466	7.85879	-0.940706	-0.339224	-43.3404	23.5569	0
1059	44486	0	0	13.5206	7.93941	-0.0349418	0.999389	630.041	58.1486	0
1060	25040	0	0	20.1577	9.87071	-0.974348	-0.225045	207.103	66.3311	0
1072	32594	0	0	19.1949	10.9292	-0.289592	0.95715	292.929	124.693	0
1074	21420	0	0	16.6852	2.14807	0.605227	-0.796053	367.453	59.0277	0
1074	35588	0	0	16.7135	2.22084	0.984102	0.177605	72.7118	2.65671	0
1074	46480	0	0	16.6133	2.13782	-0.357373	-0.933962	351.105	86.3422	0
1074	52547	0	0	16.5652	2.2083	-0.999952	0.00974769	78.4196	26.3738	0
1075	16952	0	0	3.87611	6.3875	0.892861	-0.450332	72.5878	42.8591	0
1075	46237	0	0	3.85366	6.4729	0.55626	0.831009	253.37	31.528	0
1076	24392	0	0	14.6258	6.54058	-0.495847	-0.86841	337.045	150.865	0
1076	28500	0	0	14.5931	6.6187	-0.967007	0.254749	333.525	220.916	0
1079	17343	0	0	17.7767	10.3861	0.473316	-0.880893	1057.34	200.356	0
1079	33792	0	0	17.6929	10.3972	-0.687393	-0.726286	101.694	157.19	0
1081	16624	0	0	6.56779	12.0968	-0.911549	0.411192	65.7404	12.6607	0
1081	20889	0	0	6.61856	12.1351	-0.145283	0.98939	22.6733	7.93824	0
1086	29347	0	0	19.3302	11.3851	-0.921862	-0.387518	69.2466	65.4593	0
1086	33930	0	0	19.4086	11.3494	0.311814	-0.950143	218.033	105.168	0
1086	45696	0	0	19.4507	11.3957	0.975301	-0.22088	342.286	52.1688	0
1088	12048	0	0	19.2444	2.78136	-0.99989	0.0148063	15.5264	0.514684	0
1091	20851	0	0	15.3678	4.92757	0.12125	0.992622	510.43	81.7084	0
1091	26040	0	0	15.3727	4.82534	0.214372	-0.976752	483.214	72.8079	0
1092	13272	0	0	11.0889	14.8533	-0.995208	0.0977824	84.8878	122.085	0
1092	22346	0	0	11.1282	14.9088	-0.422821	0.906213	34.2144	511.926	0
1092	26338	0	0	11.2132	14.8071	0.817267	-0.57626	-221.084	528.288	0
1094	23251	0	0	15.7891	9.94395	0.825972	0.563711	59.5027	130.546	0
1094	23772	0	0	15.7587	9.83792	0.401851	-0.915705	957.059	77.9223	0
1094	26758	0	0	15.6891	9.96241	-0.569233	0.822176	885.803	133.958	0
1094	26948	0	0	15.6914	9.84296	-0.536638	-0.843812	37.79	82.8358	0
1095	15179	0	0	12.8328	1.71264	0.478	-0.87836	276.801	34.5562	0
1095	27441	0	0	12.7662	1.71238	-0.469639	-0.882858	478.28	41.66	0
1095	31744	0	0	12.8693	1.77071	0.998644	-0.0520532	194.074	17.5559	0
1095	41513	0	0	12.7589	1.83188	-0.573923	0.818909	392.447	94.9495	0
1095	46981	0	0	12.8339	1.83541	0.494479	0.86919	397.144	92.7737	0
1099	14934	0	0	7.06506	13.9146	-0.916613	-0.399776	140.926	6.42444	0
1099	18351	0	0	7.07185	13.9801	-0.81478	0.579771	15.1472	27.7916	0
1104	26060	0	0	15.9003	12.6495	-0.292218	0.956352	1977.09	1.28839	0
1104	48808	0	0	15.9871	12.574	0.987593	-0.157038	184.799	170.066	0
1104	49702	0	0	15.8787	12.5308	-0.609321	-0.792923	286.314	70.4449	0
1108	21212	0	0	16.3395	9.53832	-0.985161	-0.171634	65.0436	125.15	0
1108	27980	0	0	16.3675	9.59409	-0.45071	0.892671	858.148	43.5822	0
1110	24126	0	0	1.4179	10.6375	-0.278766	-0.960359	-20.2923	5.05464	0
1110	34890	0	0	1.47222	10.7644	0.501981	0.864879	-16.1774	7.28387	0
1110	39721	0	0	1.50684	10.7036	0.999955	-0.0095173	184.982	23.6708	0
1111	46309	0	0	18.2753	11.2514	-0.0290238	-0.999579	299.822	94.2431	0
1111	48639	0	0	18.2341	11.3732	-0.629618	0.776905	695.313	61.4494	0
1117	25111	0	0	5.0538	5.50667	-0.266382	-0.963868	103.898	39.9237	0
1117	50816	0	0	5.13547	5.58334	0.978761	0.205005	102.358	21.849	0
1117	52390	0	0	5.07462	5.63542	0.0510007	0.998699	52.1032	20.5461	0
1123	32460	0	0	1.97346	3.68739	0.0179889	-0.999838	45.3958	4.15224	0
1129	18321	0	0	5.0467	15.2131	-0.0206471	-0.999787	-8.83542	5.19825	0
1129	41750	0	0	5.0611	15.3272	0.228288	0.973594	-8.59883	7.52706	0
1129	48767	0	0	5.10405	15.2847	0.971018	0.239005	23.2144	4.9755	0
1130	38367	0	0	1.7745	13.8259	0.78297	-0.62206	20.7855	29.5181	0
1136	10635	0	0	15.2653	2.01301	0.0709238	-0.997482	506.147	2.63368	0
1137	52730	0	0	25.6329	9.41445	0.332872	0.942972	75.9968	1.11588	0
1138	35236	0	0	17.0452	3.32567	0.384611	-0.923079	397.076	50.2315	0
1139	42769	0	0	22.1442	6.22151	-0.757701	-0.652602	84.1652	71.0589	0
1144	28995	0	0	20.5777	6.87817	0.711107	0.703084	62.5187	32.4871	0
1149	26132	0	0	13.2963	13.614	0.12289	-0.99242	772.692	299.683	0
1152	34832	0	0	5.55494	15.6693	0.999047	-0.043638	71.1501	3.91433	0
1152	52211	0	0	5.41645	15.634	-0.855892	-0.517155	48.2658	18.3532	0
1153	19871	0	0	3.57003	5.88163	-0.792252	-0.610194	292.584	28.1476	0
1157	12359	0	0	19.5134	7.10252	-0.629733	-0.776812	143.374	53.7151	0
1157	23162	0	0	19.5468	7.19463	0.0134812	0.999909	357.418	86.4892	0
1159	11757	0	0	24.0164	1.62183	0.519595	0.854412	221.931	76.124	0
1159	13532	0	0	24.0464	1.56396	0.99758	-0.0695305	9.39219	32.884	0
1159	42405	0	0	23.9331	1.5317	-0.811105	-0.5849	121.256	17.0243	0
1160	15210	0	0	6.78037	7.14371	-0.679205	0.733949	84.7415	23.3501	0
1161	36973	0	0	20.1789	11.5283	0.834394	-0.551169	260.167	23.1804	0
1161	44323	0	0	20.1243	11.5018	-0.0838212	-0.996481	74.9976	37.964	0
1163	11113	0	0	24.0711	2.41003	-0.590748	-0.806856	87.8178	45.8672	0
1163	39739	0	0	24.168	2.45407	0.996311	-0.0858152	215.572	49.222	0
1164	18044	0	0	7.66813	4.0741	-0.673585	-0.739109	347.073	51.1812	0
1164	52173	0	0	7.77589	4.10812	0.975888	-0.218274	193.006	19.7569	0
1165	41956	0	0	18.6177	11.8829	-0.601554	0.798832	-438.038	853.446	1
1165	47010	0	0	18.6904	11.7633	0.432782	-0.901499	518.749	234.567	1
1165	51136	0	0	18.7286	11.842	0.976296	0.216439	-1480.37	148.911	1
1168	22647	0	0	15.8265	2.9957	-0.696477	-0.717579	289.16	73.6905	0
1168	29943	0	0	15.9009	3.07938	0.630976	0.775803	63.6048	17.1351	0
1168	41924	0	0	15.8403	3.08594	-0.449707	0.893176	278.479	47.857	0
1173	34237	0	0	26.0054	8.40408	0.973717	-0.227761	164.453	45.7076	0
1176	29643	0	0	23.4795	6.9873	0.962216	0.272287	173.346	28.8414	0
1176	36989	0	0	23.4363	7.02453	0.127018	0.9919	-10.3973	37.7249	0
1179	43103	0	0	20.8542	1.45331	-0.722954	-0.690896	-2.6726	28.0731	0
1179	45158	0	0	20.9632	1.46418	0.844802	-0.535078	291.502	67.1731	0
1180	11694	0	0	20.6169	9.26319	-0.775202	-0.631714	35.2794	73.5904	0
1180	17176	0	0	20.6762	9.37888	0.0589359	0.998262	105.884	120.294	0
1183	42304	0	0	23.0289	6.49977	0.835129	-0.550054	282.454	11.7563	0
1184	26629	0	0	1.89138	11.4617	-0.801548	-0.597931	58.4295	36.3405	0
1184	50053	0	0	2.0126	11.5304	0.924768	0.380531	58.5287	16.0851	0
1185	33916	0	0	3.77033	14.292	-0.951168	-0.308674	49.6638	5.75348	0
1188	17112	0	0	10.7221	3.83576	-0.0821733	-0.996618	289.047	41.0203	0
1188	35605	0	0	10.7353	3.968	0.116495	0.993191	208.213	18.8269	0
1190	16481	0	0	6.81063	11.1117	-0.973791	0.227445	151.227	81.4737	0
1193	47307	0	0	2.67616	3.96439	0.471573	-0.881827	5.80934	8.48272	0
1193	48793	0	0	2.61397	3.96692	-0.541914	-0.840434	16.7245	5.31468	0
1200	15025	0	0	2.78142	10.4449	-0.66822	-0.743964	123.967	33.5157	0
1200	23456	0	0	2.85618	10.4303	0.338003	-0.941145	30.6058	11.5237	0
1200	38262	0	0	2.90317	10.4821	0.96988	-0.243583	130.351	22.205	0
1203	27961	0	0	14.9609	3.16427	0.990183	-0.139776	87.8763	161.908	0
1203	51836	0	0	14.8617	3.12861	-0.673962	-0.738766	470.759	207.61	0
1205	49142	0	0	23.0417	9.68389	-0.789629	0.613584	40.3571	3.59788	0
1206	16300	0	0	17.4314	2.45025	0.884473	0.466591	23.7197	24.694	0
1206	33137	0	0	17.3089	2.46323	-0.767179	0.641432	74.0896	44.3304	0
1206	51532	0	0	17.3044	2.3739	-0.826929	-0.562307	71.2184	37.0229	0
1216	45640	0	0	15.2742	9.97231	-0.965666	0.259785	-47.5731	39.9558	0
1222	34652	0	0	20.8093	4.38374	-0.892487	0.451074	198.22	49.0829	0
1223	35755	0	0	2.9925	9.70528	-0.789412	0.613864	74.0382	61.7362	0
1226	24340	0	0	9.08221	6.09039	-0.973799	-0.227412	133.143	15.1382	0
1226	30335	0	0	9.10834	6.1651	-0.620113	0.784512	186.802	28.2408	0
1226	45744	0	0	9.13146	6.03689	-0.30692	-0.951735	366.107	23.9907	0
1228	22386	0	0	6.50207	13.8104	-0.807058	0.590472	91.2345	34.5783	0
1228	34633	0	0	6.58307	13.8126	0.774209	0.63293	202.856	37.6117	0
1230	19493	0	0	12.1227	4.65243	-0.992476	0.122443	240.264	17.3635	0
1231	24365	0	0	19.7528	7.77209	-0.14848	0.988915	205.232	112.169	0
1231	33788	0	0	19.6956	7.72698	-0.926729	0.375731	413.441	65.3952	0
1232	12750	0	0	8.61779	6.10532	-0.924073	-0.382216	221.265	76.5904	0
1232	44559	0	0	8.74279	6.14981	0.957774	0.287521	417.456	144.578	0
1238	37562	0	0	1.42894	8.46847	0.864009	0.503477	156.951	31.4168	0
1239	31027	0	0	13.7053	13.7239	0.728706	-0.684826	1175.92	371.675	0
1239	45898	0	0	13.6175	13.8011	-0.77275	0.63471	608.397	57.1903	0
1240	47751	0	0	21.9492	7.39292	-0.942947	0.332943	280.35	41.2729	0
1246	11223	0	0	2.48409	9.90613	0.90714	-0.420829	75.2799	37.0329	0
1246	46782	0	0	2.43364	9.8714	0.0678285	-0.997697	-21.982	8.70868	0
1246	50868	0	0	2.37486	9.95633	-0.910044	0.414511	72.0879	28.1913	0
1249	19554	0	0	24.266	6.2878	0.00612883	-0.999981	17.9641	25.5166	0
1249	38528	0	0	24.3217	6.32109	0.876803	-0.48085	410.168	37.5615	0
1251	26420	0	0	19.0481	8.66277	-0.670439	-0.741965	87.2981	45.3948	0
1256	16494	0	0	2.92106	6.77029	0.964959	0.262402	57.1554	7.79194	0
1256	37975	0	0	2.89995	6.71233	0.570366	-0.821391	12.2577	9.63563	0
1258	29122	0	0	1.24689	8.84147	0.97202	-0.234899	250.613	1.11318	0
1260	24527	0	0	14.2449	3.34511	-0.869766	-0.493464	195.367	17.5231	0
1260	40438	0	0	14.2894	3.45262	-0.2664	0.963862	434.947	24.9431	0
1261	26880	0	0	7.58253	11.1217	-0.74209	0.6703	-23.856	28.623	0
1264	24022	0	0	13.1905	8.79016	-0.392119	0.919914	799.17	188.222	0
1269	13251	0	0	22.4523	7.08603	-0.104063	-0.994571	-3.83707	12.6278	0
1269	25534	0	0	22.4015	7.12202	-0.904112	-0.427296	8.60454	10.4203	0
1270	10375	0	0	11.4559	13.8988	0.821154	-0.570707	-137.251	185.604	0
1276	11091	0	0	21.7307	2.32498	-0.301792	0.953374	302.431	37.9898	0
1276	23866	0	0	21.684	2.27541	-0.96956	0.244854	194.863	68.8383	0
1276	39966	0	0	21.8127	2.29285	0.869397	0.494114	69.0245	12.43	0
1278	15398	0	0	8.2331	4.82666	0.992568	-0.121688	270.358	31.9542	0
1278	36619	0	0	8.10469	4.85761	-0.939039	0.343811	181.575	62.119	0
1280	10796	0	0	14.004	9.63534	0.247396	-0.968914	1084.96	84.7941	0
1280	19765	0	0	14.0012	9.73755	0.195156	0.980772	982.374	155.255	0
1287	11258	0	0	22.8414	7.91605	0.952196	-0.305489	306.515	17.6614	0
1287	23236	0	0	22.8014	7.88136	0.169107	-0.985598	68.1247	36.0436	0
1287	31585	0	0	22.7483	7.95671	-0.870932	0.491404	415.838	33.6239	0
1288	37926	0	0	20.8646	7.21455	0.443769	0.896141	116.708	17.3601	0
1289	13193	0	0	2.75526	10.8173	-0.473546	0.880769	9.00768	13.978	0
1289	32293	0	0	2.84388	10.7473	0.966617	-0.256227	214.447	66.8165	0
1293	27505	0	0	23.2105	6.02013	-0.645157	0.76405	387.957	55.5972	0
1293	46664	0	0	23.2724	5.90194	0.260052	-0.965595	160.743	28.0485	0
1294	46365	0	0	24.4873	5.13389	0.440211	-0.897895	114.648	45.4494	0
1303	48085	0	0	2.24417	5.16286	-0.790151	-0.612912	188.401	17.8718	0
1305	31371	0	0	26.3136	2.63951	-0.438305	-0.898827	87.8799	18.8381	0
1307	25725	0	0	20.5124	3.82594	0.996615	0.0822118	159.913	17.7563	0
1309	32736	0	0	10.6411	12.2465	-0.627201	-0.778857	809.49	117.327	0
1309	38409	0	0	10.7244	12.2654	0.903593	-0.428393	-110.472	40.5556	0
1309	40435	0	0	10.7174	12.3229	0.77757	0.628797	673.692	130.857	0
1310	38813	0	0	5.91454	13.3936	0.702293	-0.711888	43.152	31.3592	0
1311	40961	0	0	24.1469	9.03215	0.446566	0.894751	0.232289	55.6085	0
1321	30289	0	0	21.2232	3.8327	0.596935	-0.80229	229.86	3.33157	0
1321	43325	0	0	21.1673	3.94285	-0.295326	0.955396	184.553	40.3259	0
1321	48475	0	0	21.1608	3.82549	-0.398012	-0.91738	78.598	36.2334	0
1326	17171	0	0	16.6185	5.38735	0.778551	-0.627581	270.928	51.9652	0
1326	23398	0	0	16.5178	5.46878	-0.776518	0.630095	257.241	112.569	0
1329	16688	0	0	1.95859	7.37641	0.485277	-0.874361	70.196	12.2803	0
1329	19022	0	0	1.86082	7.42529	-0.990579	-0.136943	303.521	24.5064	0
1329	35871	0	0	1.92941	7.50056	0.0449997	0.998987	38.0782	5.0375	0
1331	21457	0	0	8.89928	2.41232	-0.173489	-0.984836	601.296	33.1276	0
1331	21845	0	0	8.96045	2.46116	0.998905	-0.0467943	50.9413	35.5235	0
1331	44775	0	0	8.87	2.49898	-0.734735	0.678354	158.298	20.508	0
1332	17666	0	0	24.433	6.19355	-0.861364	-0.507988	20.299	8.11508	0
1333	10569	0	0	13.5339	9.18928	-0.684199	0.729296	388.841	174.498	0
1333	14660	0	0	13.6006	9.1926	0.60789	0.794022	630.621	244.716	0
1333	22396	0	0	13.5637	9.10035	-0.106659	-0.994296	933.254	0.501651	0
1335	50823	0	0	13.2401	12.4802	-0.43931	-0.898335	1886.16	448.365	0
1339	51295	0	0	12.3436	7.62076	-0.57123	0.82079	170.031	20.9781	0
1339	52126	0	0	12.3124	7.56271	-0.999764	0.0217212	-87.6797	10.4184	0
1341	51574	0	0	13.7847	14.9042	0.0774597	0.996995	3516.97	288.41	0
1343	12834	0	0	23.143	4.28744	0.862687	0.505739	-0.938057	6.03536	0
1343	38665	0	0	23.1395	4.22953	0.794074	-0.607821	119.133	23.7645	0
1345	12567	0	0	20.8682	10.5843	0.948037	0.31816	-229.717	92.0777	1
1346	25933	0	0	9.21246	1.80464	0.250366	-0.968151	295.144	100.146	0
1346	27358	0	0	9.12307	1.89129	-0.975615	0.21949	188.663	20.5513	0
1347	23633	0	0	12.3811	14.1273	0.911439	0.411435	105.298	582.918	0
1349	11802	0	0	5.92638	9.44887	0.581414	-0.813608	-27.0051	12.6213	0
1349	23843	0	0	5.95128	9.50848	0.987838	0.155489	189.708	65.0861	0
1349	24444	0	0	5.86519	9.44302	-0.413852	-0.910344	250.002	51.5589	0
1349	30420	0	0	5.8541	9.54835	-0.594222	0.804301	79.6189	32.1615	0
1355	19397	0	0	10.4722	3.97813	0.864923	-0.501904	-26.2254	8.23902	0
1355	39931	0	0	10.3447	4.00607	-0.99554	-0.0943398	12.1149	35.9488	0
1355	46878	0	0	10.4745	4.04227	0.900684	0.434475	201.911	80.0979	0
1357	25807	0	0	19.1934	12.1269	-0.394077	-0.919077	-47.9107	59.516	0
1357	41471	0	0	19.2749	12.195	0.974687	0.223573	90.4003	54.494	0
1358	32268	0	0	22.1828	2.98288	0.0135285	0.999908	139.444	21.7741	0
1359	16205	0	0	15.6487	15.7071	-0.833316	0.552797	239.78	7.38895	0
1359	44008	0	0	15.6459	15.6453	-0.880387	-0.474256	60.696	72.6316	0
1360	18050	0	0	16.0786	6.08044	-0.772013	-0.635607	-52.1939	51.8401	0
1361	14826	0	0	5.26903	4.0807	0.925919	0.377722	279.02	52.0786	0
1364	28757	0	0	24.6021	3.76646	-0.390313	-0.920682	67.2427	22.9827	0
1371	18655	0	0	14.5559	14.4081	0.685925	0.727672	-6054.83	1149.7	1
1371	34820	0	0	14.5145	14.2854	0.105756	-0.994392	1463.16	165.603	1
1373	11850	0	0	11.0345	15.9259	0.999853	-0.0171518	403.17	115.588	0
1373	12523	0	0	10.9973	15.8676	0.439125	-0.898426	-76.1432	45.3975	0
1373	36725	0	0	10.9026	15.9188	-0.992364	-0.123341	401.213	84.2823	0
1375	33575	0	0	10.6631	1.51703	-0.707955	-0.706257	84.4223	4.67702	0
1375	37077	0	0	10.693	1.61577	-0.196616	0.980481	345.919	7.7521	0
1375	39563	0	0	10.7608	1.54241	0.962037	-0.272919	108.533	5.86457	0
1377	12511	0	0	1.6699	8.7615	0.223499	-0.974704	-19.9613	3.58931	0
1377	45169	0	0	1.7146	8.8074	0.980137	-0.198324	203.15	16.1079	0
1379	15728	0	0	14.9329	4.64792	0.420835	-0.907137	405.17	29.9393	0
1379	33877	0	0	14.9716	4.7182	0.991537	0.129825	1.97184	118.024	0
1379	43163	0	0	14.8659	4.65351	-0.566326	-0.824181	180.381	37.6556	0
1379	52623	0	0	14.8756	4.77076	-0.424473	0.90544	414.955	118.833	0
1380	11600	0	0	11.1732	6.588	0.940877	-0.338747	51.028	65.8813	0
1380	13225	0	0	11.0911	6.55525	-0.448625	-0.89372	574.126	170.547	0
1383	33092	0	0	20.6036	3.24821	-0.278762	-0.96036	293.1	128.532	0
1383	50232	0	0	20.6696	3.37187	0.642925	0.765929	135.949	51.4962	0
1385	11777	0	0	16.2126	12.2499	0.573303	0.819344	-16.1748	102.275	0
1385	31163	0	0	16.2365	12.1958	0.991518	-0.129968	42.9534	134.538	0
1386	48680	0	0	19.2185	4.34242	0.897583	-0.440846	409.283	56.8008	0
1388	23587	0	0	8.59235	8.1051	0.370946	-0.928655	246.486	43.7655	0
1388	48265	0	0	8.63695	8.16108	0.988144	-0.153529	15.5013	0.284196	0
1390	18439	0	0	24.6898	8.37951	-0.489334	0.872097	103.419	87.7196	0
1390	19275	0	0	24.6543	8.32424	-0.996747	0.0805954	421.458	14.7339	0
1390	21488	0	0	24.7938	8.31762	0.999899	-0.0142066	535.632	40.8618	0
1390	36659	0	0	24.7633	8.26092	0.563643	-0.826018	59.4734	34.5441	0
1395	31723	0	0	24.2585	7.51113	0.782883	0.622169	113.484	102.749	0
1395	37080	0	0	24.2292	7.39905	0.379491	-0.925195	195.145	87.6169	0
1400	19935	0	0	18.3131	1.64361	0.136185	-0.990683	415.94	39.3975	0
1402	29680	0	0	11.1578	3.54398	-0.286445	-0.958097	340.424	38.956	0
1403	14703	0	0	4.8555	15.8805	-0.676188	-0.736729	7.58516	0.00989752	0
1407	22942	0	0	18.6938	12.4031	0.35613	0.934436	-9.45967	12.508	0
1409	19904	0	0	18.5596	11.7632	-0.573056	0.819516	529.611	453.681	1
1409	20906	0	0	18.5349	11.7025	-0.983061	-0.183281	24.3352	2.80501	0
1410	32148	0	0	6.67822	12.5015	0.370353	0.928891	5.11444	19.1234	0
1410	45298	0	0	6.66033	12.3919	0.055925	-0.998435	6.8263	20.4103	0
1410	52612	0	0	6.70961	12.4267	0.922235	-0.386629	28.5378	26.5129	0
1412	26067	0	0	2.18266	15.1889	0.941009	-0.338382	23.3673	11.9913	0
1413	37013	0	0	21.5374	9.81712	-0.956518	0.291674	790.621	30.4059	0
1413	45504	0	0	21.6611	9.79614	0.999202	-0.0399438	799.828	88.1887	0
1417	49296	0	0	2.27763	10.2852	0.751781	-0.659412	57.6295	46.8505	0
1418	11542	0	0	11.0841	3.09278	-0.897723	0.440561	150.114	8.83009	0
1418	28246	0	0	11.139	3.12425	0.0726497	0.997358	488.211	29.3741	0
1418	31155	0	0	11.1552	3.01509	0.35863	-0.93348	570.373	85.5451	0
1422	28822	0	0	4.58701	10.4791	-0.530474	-0.847701	202.008	44.4384	0
1422	34468	0	0	4.6912	10.5101	0.907689	-0.419643	79.155	37.2951	0
1422	36264	0	0	4.6719	10.5961	0.64137	0.767231	151.493	41.2992	0
1422	42069	0	0	4.58754	10.6022	-0.523137	0.852248	86.2421	30.9675	0
1424	41016	0	0	1.91054	2.33468	0.282229	0.959347	138.625	4.59041	0
1429	38503	0	0	19.53	6.62692	0.184463	-0.982839	373.844	22.704	0
1429	46736	0	0	19.5719	6.73006	0.817653	0.575712	-1.61513	2.48568	0
1431	16817	0	0	3.00865	6.25297	-0.305931	-0.952054	58.9822	5.88008	0
1431	18667	0	0	2.95903	6.30697	-0.973971	-0.226675	312.308	2.22228	0
1431	40897	0	0	3.07995	6.26747	0.652607	-0.757697	102.77	5.84326	0
1434	33003	0	0	14.5589	15.2044	-0.274096	-0.961702	69.5338	18.7111	0
1434	35049	0	0	14.5891	15.3099	0.276853	0.960912	94.2639	19.7318	0
1440	35941	0	0	19.8403	2.53097	0.421683	0.906743	58.5994	15.117	0
1440	39329	0	0	19.8011	2.41133	-0.19633	-0.980538	144.51	63.7858	0
1441	13468	0	0	6.77014	14.8939	0.648269	0.761411	35.3117	14.3127	0
1442	33575	0	0	10.6474	1.41428	-0.46552	0.885037	379.377	41.0252	0
1443	14259	0	0	3.64364	2.88857	-0.795041	-0.606556	119.334	8.71595	0
1443	45318	0	0	3.70513	2.85955	0.0370136	-0.999315	39.3421	10.4128	0
1444	24017	0	0	4.57439	5.58526	0.955196	-0.295975	146.775	41.2111	0
1446	25436	0	0	14.0878	9.17241	-0.613868	-0.789408	524.125	228.976	0
1446	31238	0	0	14.151	9.16154	0.316255	-0.948674	537.412	5.57029	0
1446	52706	0	0	14.1198	9.29325	-0.142349	0.989816	1098.89	119.697	0
1447	29133	0	0	14.4538	15.467	-0.495169	0.868797	162.252	302.057	0
1447	29530	0	0	14.4289	15.3949	-0.925275	-0.379298	140.394	190.29	0
1447	35049	0	0	14.5381	15.4013	0.963399	-0.26807	124.339	21.728	0
1450	12500	0	0	10.2791	1.60951	0.312199	0.950017	552.103	39.772	0
1450	51412	0	0	10.223	1.59205	-0.796296	0.604907	31.4046	10.7259	0
1452	33942	0	0	2.63945	11.4021	0.373365	0.927685	6.72632	10.2881	0
1454	23545	0	0	20.8757	6.06237	-0.266897	0.963725	380.056	133.578	0
1458	20341	0	0	26.7325	8.22461	0.741359	0.671108	138.376	99.6105	0
1458	48834	0	0	26.6402	8.18381	-0.995365	-0.0961693	476.361	43.4499	0
1461	28038	0	0	3.88385	4.76352	-0.594238	0.804289	35.0302	44.5869	0
1461	41361	0	0	3.93161	4.65744	0.208208	-0.978084	70.2905	46.1609	0
1462	36350	0	0	6.629	5.38853	0.950931	-0.309404	62.8594	22.4859	0
1464	16801	0	0	1.85785	12.4293	-0.858819	-0.512278	103.724	40.0723	0
1469	12268	0	0	4.38441	2.48235	-0.749686	0.661794	122.935	12.4388	0
1470	11864	0	0	7.70124	3.94434	-0.719313	-0.694686	139.202	16.1837	0
1470	18044	0	0	7.68628	4.00734	-0.955533	0.294886	54.7681	67.3572	0
1470	34921	0	0	7.809	3.97425	0.974245	-0.225492	111.959	54.4743	0
1471	10635	0	0	15.3173	1.98619	-0.854237	-0.519884	124.837	33.5813	0
1473	17339	0	0	11.1776	13.0169	0.621444	-0.783459	-22.5089	6.80149	0
1473	31459	0	0	11.0854	13.0426	-0.93639	-0.350961	178.014	63.2029	0
1474	13721	0	0	10.5981	3.026	-0.667985	0.744174	236.83	36.8711	0
1474	34483	0	0	10.5738	2.96584	-0.997435	-0.0715712	98.5079	14.0039	0
1475	32163	0	0	10.478	9.68371	-0.564977	0.825107	97.7308	151.471	0
1479	29458	0	0	8.44312	7.24932	0.679405	-0.733763	5.96786	4.14495	0
1479	33309	0	0	8.37461	7.23572	-0.34664	-0.937998	464.543	24.7301	0
1479	42198	0	0	8.46196	7.31646	0.962349	0.271817	102.487	34.3148	0
1480	35434	0	0	2.19842	6.10126	0.559397	-0.8289	3.83999	11.6702	0
1481	23538	0	0	8.91379	12.8102	0.623432	-0.781878	-21.7458	4.19305	0
1486	29090	0	0	25.914	2.70787	-0.595206	-0.803573	17.8517	2.29728	0
1486	32412	0	0	25.8838	2.76933	-0.999804	0.0198164	112.03	17.6246	0
1486	33739	0	0	25.9995	2.83016	0.550149	0.835066	99.435	16.3182	0
1488	21019	0	0	9.49506	13.9461	-0.441976	-0.897027	508.39	112.358	0
1488	48354	0	0	9.46287	13.9945	-0.998296	-0.0583587	479.254	118.625	0
1489	37624	0	0	6.32708	8.25642	0.352764	0.935712	324.751	82.6268	0
1491	32737	0	0	7.77374	7.78302	0.917128	0.398593	160.012	61.4531	0
1492	19008	0	0	13.383	5.63648	-0.922911	0.385013	117.248	93.9694	0
1492	44018	0	0	13.4393	5.53521	-0.158601	-0.987343	456.334	161.139	0
1492	47502	0	0	13.4743	5.6781	0.315296	0.948993	425.52	102.327	0
1495	28400	0	0	26.5745	4.68243	0.310655	-0.950523	58.6826	23.4921	0
1497	24334	0	0	9.56076	9.77864	-0.748308	0.663351	-33.2303	35.8378	0
1497	34759	0	0	9.55417	9.72143	-0.880782	-0.473523	242.43	50.9328	0
1500	16440	0	0	26.7037	5.93583	-0.228318	0.973587	65.6792	23.8827	0
1500	29125	0	0	26.7689	5.86126	0.934268	-0.356572	140.847	24.3469	0
1501	50849	0	0	3.29203	4.56406	-0.990618	0.136658	71.3128	10.9663	0
1501	52673	0	0	3.34208	4.61994	-0.245113	0.969495	72.9291	3.59804	0
1503	11075	0	0	19.1602	1.73486	-0.782361	0.622825	446.005	5.08615	0
1504	12254	0	0	5.38852	2.15747	-0.640884	0.767638	153.368	49.9161	0
1504	40474	0	0	5.366	2.09548	-0.983774	-0.179415	-10.3488	11.7514	0
1506	46092	0	0	24.9472	2.95043	-0.786919	0.617056	265.754	14.5691	0
1509	41824	0	0	10.3529	15.7862	0.642193	0.766543	242.481	68.6877	0
1513	18955	0	0	4.71525	8.82169	-0.999165	0.0408651	167.395	36.406	0
1521	17262	0	0	20.7155	4.60766	0.778035	-0.62822	689.141	66.5865	0
1523	22480	0	0	7.19314	15.6137	0.981732	-0.190271	45.2557	22.2029	0
1523	38126	0	0	7.10212	15.5747	-0.539184	-0.842188	68.2301	7.34439	0
1523	52281	0	0	7.17587	15.6682	0.693123	0.720819	29.6971	14.6512	0
1524	22634	0	0	10.8583	1.93837	0.96146	0.274945	47.3876	10.4163	0
1527	22024	0	0	16.0437	13.649	-0.459933	-0.887954	97.8922	4.03197	0
1527	25995	0	0	16.0444	13.7768	-0.451287	0.892379	750.212	164.588	0
1527	36571	0	0	16.1117	13.65	0.48617	-0.873865	333.916	44.1529	0
1528	20270	0	0	3.75189	6.92056	0.809468	-0.587164	65.1322	22.2276	0
1528	34977	0	0	3.63446	6.94184	-0.964004	-0.265888	98.5044	0.805064	0
1530	11077	0	0	23.7239	6.3484	-0.799868	-0.600176	21.2216	17.1485	0
1537	51680	0	0	10.2032	13.1028	-0.202592	-0.979263	830.602	349.405	0
1538	25567	0	0	26.8306	8.57796	0.407211	0.913334	-16.5372	62.3644	0
1542	28257	0	0	21.3797	5.79358	-0.976826	-0.214033	182.6	66.5626	0
1542	33206	0	0	21.4374	5.74786	0.0162009	-0.999869	219.489	83.9981	0
1551	27507	0	0	6.97158	7.43692	-0.799686	0.600418	70.5853	4.98323	0
1551	34696	0	0	7.06701	7.43643	0.805429	0.592692	718.287	63.3551	0
1551	50589	0	0	7.01368	7.34202	-0.0920056	-0.995758	385.972	81.1004	0
1552	17232	0	0	5.89889	8.42709	0.0550739	0.998482	177.848	63.0945	0
1555	24445	0	0	2.61992	5.06173	-0.685857	0.727736	82.9908	2.7635	0
1555	25899	0	0	2.73342	5.02393	0.985179	0.171529	318.511	22.8958	0
1556	35493	0	0	3.29591	6.23152	-0.91165	-0.410968	268.637	13.0839	0
1556	48537	0	0	3.36094	6.32301	0.088507	0.996076	206.022	32.3612	0
1563	21816	0	0	11.2568	2.08005	0.559125	0.829084	342.025	40.545	0
1565	12528	0	0	9.9691	14.5524	0.973246	-0.229766	70.2284	127.681	0
1568	31418	0	0	5.71429	12.0045	0.637172	0.770722	164.879	49.5074	0
1568	50043	0	0	5.72526	11.9104	0.79747	-0.603358	70.4686	86.7511	0
1568	51623	0	0	5.61898	11.9068	-0.754253	-0.656584	221.639	62.9696	0
1572	24179	0	0	9.90456	1.15336	0.417548	0.908655	353.512	33.2806	0
1580	14190	0	0	15.8215	15.5376	0.939491	-0.342572	337.639	28.0996	0
1580	44390	0	0	15.6975	15.531	-0.898226	-0.439534	71.9127	121.448	0
1581	16220	0	0	9.68734	15.4502	0.35676	0.934196	14.0195	85.8216	0
1583	21674	0	0	2.35361	10.1072	0.765251	-0.643732	13.414	5.33716	0
1583	43449	0	0	2.26633	10.1728	-0.83143	0.555629	52.538	28.5543	0
1583	49296	0	0	2.31471	10.197	0.0536	0.998562	-27.6196	10.4381	0
1584	17964	0	0	1.57019	14.8756	-0.0478285	-0.998856	-8.98335	3.0938	0
1585	17942	0	0	6.84414	2.06814	0.78724	0.616646	32.1614	60.3098	0
1587	37948	0	0	16.1626	3.329	0.986079	0.166278	92.8381	75.8944	0
1587	45337	0	0	16.0583	3.27902	-0.747398	-0.664376	-8.49802	13.2981	0
1588	23161	0	0	5.09866	4.49281	-0.98734	-0.158618	132.081	29.3732	0
1588	26399	0	0	5.24119	4.50621	0.999603	0.0281691	266.317	72.9115	0
1588	32164	0	0	5.21302	4.44713	0.606244	-0.795279	-17.7223	17.559	0
1590	25536	0	0	7.44962	10.5527	0.971735	-0.236074	195.911	94.1125	0
1590	47693	0	0	7.32293	10.5244	-0.779484	-0.626422	431.119	72.8576	0
1591	16495	0	0	7.42554	4.14515	-0.718503	-0.695524	182.736	47.7928	0
1591	27106	0	0	7.47967	4.1323	0.32835	-0.944556	138.167	6.2492	0
1591	27383	0	0	7.51442	4.18015	0.999824	-0.0187479	40.7939	15.1125	0
1598	14028	0	0	6.66073	10.4435	-0.315056	0.949073	20.2582	1.02472	0
1598	17893	0	0	6.61722	10.3576	-0.951488	-0.307687	162.387	49.4349	0
1598	34966	0	0	6.72468	10.4322	0.620297	0.784367	248.049	38.4114	0
1598	42837	0	0	6.68763	10.3105	0.0783653	-0.996925	89.4103	44.4731	0
1613	15544	0	0	5.82769	8.18036	-0.508108	-0.861294	224.855	54.2655	0
1615	12948	0	0	5.64696	9.64578	0.958286	0.285812	204.577	33.7041	0
1615	24945	0	0	5.55195	9.65819	-0.852751	0.522318	114.341	10.5549	0
1618	15281	0	0	18.7663	8.46137	-0.967446	-0.253076	202.978	92.1329	0
1618	29976	0	0	18.7881	8.51915	-0.560166	0.828381	600.887	7.01222	0
1619	42460	0	0	8.9022	7.7281	-0.21104	0.977477	226.486	112.468	0
1621	10162	0	0	23.7494	1.76693	0.96598	0.258618	27.0788	3.42704	0
1621	18297	0	0	23.6784	1.70153	-0.337413	-0.941357	2.03014	23.1425	0
1622	41395	0	0	11.6573	3.88271	-0.349779	0.936832	263.595	65.728	0
1624	11908	0	0	2.14867	7.35904	-0.55867	-0.82939	89.282	2.79231	0
1644	50177	0	0	4.97868	13.3519	-0.700752	0.713405	33.1516	14.2604	0
1644	52097	0	0	5.03516	13.2656	0.373747	-0.927531	40.7714	29.3508	0
1654	15607	0	0	7.18747	6.37779	0.529506	-0.848306	127.648	41.9175	0
1654	16104	0	0	7.18778	6.47499	0.534821	0.844965	154.993	24.581	0
1654	45011	0	0	7.10122	6.41315	-0.972704	-0.23205	89.6864	36.0871	0
1654	45556	0	0	7.12323	6.47287	-0.589453	0.807803	43.1692	12.571	0
1657	17526	0	0	14.1671	3.63213	-0.839043	0.544065	290.545	63.3716	0
1662	10729	0	0	17.8431	7.28384	-0.930602	0.366034	203.976	19.8394	0
1662	17066	0	0	17.9616	7.31232	0.66238	0.749168	171.535	46.2454	0
1663	45378	0	0	23.6433	9.35916	0.458939	-0.888468	55.697	72.3052	0
1666	24275	0	0	26.3998	8.9208	0.59474	0.803918	-12.5744	39.8637	0
1667	19604	0	0	24.6022	1.29205	-0.25456	0.967057	211.046	26.7555	0
1667	23724	0	0	24.6886	1.18695	0.899341	-0.437248	116.157	22.1472	0
1667	25085	0	0	24.6106	1.14557	-0.142135	-0.989847	130.537	12.207	0
1667	51423	0	0	24.5566	1.18193	-0.86363	-0.504126	5.32009	8.16701	0
1673	19944	0	0	9.37249	15.3682	0.496465	0.868057	50.0461	42.6055	0
1675	27914	0	0	11.2351	5.85904	-0.250793	0.968041	279.556	7.51582	0
1678	16092	0	0	3.1061	2.79273	0.155572	-0.987825	46.7648	2.11429	0
1680	12804	0	0	1.41874	7.32488	0.999356	0.0358857	234.412	5.19734	0
1680	25080	0	0	1.38748	7.26788	0.50339	-0.86406	38.7719	4.54176	0
1680	29851	0	0	1.38732	7.37736	0.501275	0.865288	53.9391	29.1621	0
1683	10531	0	0	8.88673	12.2257	0.594962	-0.803754	-32.6144	53.1856	0
1683	13685	0	0	8.81665	12.3509	-0.373552	0.927609	110.514	150.031	0
1690	15133	0	0	26.5403	1.81077	0.910344	-0.413851	95.5753	9.85596	0
1692	15587	0	0	10.3888	2.23315	-0.673107	0.739545	139.987	58.3548	0
1692	29578	0	0	10.4079	2.13351	-0.352553	-0.935792	407.641	22.0804	0
1692	41207	0	0	10.4499	2.2448	0.353161	0.935562	394.625	62.688	0
1695	26039	0	0	15.4575	9.45104	-0.969262	-0.246031	55.7074	64.1249	0
1695	47433	0	0	15.5152	9.54168	-0.186396	0.982475	691.786	164.501	0
1695	50446	0	0	15.6013	9.45452	0.980014	-0.198931	203.861	47.9903	0
1698	47420	0	0	3.42659	12.3496	0.55008	-0.835112	18.1544	1.55543	0
1700	12745	0	0	25.4113	4.87094	-0.994008	-0.109311	286.285	18.7785	0
1700	51034	0	0	25.5088	4.83122	0.634656	-0.772795	174.239	7.08635	0
1703	21228	0	0	6.78827	2.58753	-0.61608	0.787683	109.847	6.81895	0
1703	23394	0	0	6.77041	2.53467	-0.967684	-0.252166	91.2677	11.1555	0
1703	27816	0	0	6.86991	2.54042	0.990285	-0.139055	188.591	49.8471	0
1707	49891	0	0	3.50992	12.7412	0.489759	0.871858	28.167	32.8332	0
1708	33255	0	0	11.4816	2.39576	0.61303	0.790059	320.154	28.124	0
1708	36447	0	0	11.4168	2.40695	-0.312348	0.949968	496.762	36.3353	0
1710	13097	0	0	8.45573	5.44697	-0.711943	0.702237	77.198	63.8718	0
1710	36895	0	0	8.55427	5.44424	0.749182	0.662364	231.579	33.695	0
1710	46485	0	0	8.45176	5.35671	-0.771602	-0.636106	270.134	53.4235	0
1716	11769	0	0	26.0305	3.09235	0.423802	0.905755	89.0617	6.32905	0
1716	33739	0	0	26.019	2.95423	0.267746	-0.963489	99.8395	18.2127	0
1719	25881	0	0	12.5788	13.109	0.966144	-0.258004	-145.806	186.772	0
1719	36377	0	0	12.5426	13.1704	0.243106	0.97	1106.1	137.64	0
1719	42676	0	0	12.4885	13.0945	-0.837425	-0.546552	823.166	723.482	0
1725	33093	0	0	17.5337	12.3042	0.221691	-0.975117	157.776	164.643	0
1725	41012	0	0	17.5327	12.4085	0.202585	0.979265	94.9798	104.774	0
1725	46808	0	0	17.5752	12.3562	1	-0.000167289	216.021	107.773	0
1727	17691	0	0	2.67738	2.51928	-0.699197	-0.714929	177.295	21.7526	0
1727	32860	0	0	2.76549	2.56963	0.970864	0.239631	99.586	9.62718	0
1731	38521	0	0	1.84542	14.7059	0.126409	0.991978	-8.79668	3.98818	0
1731	38713	0	0	1.77811	14.6454	-0.999813	-0.0193292	62.5567	7.60051	0
1733	41009	0	0	7.34729	13.7333	-0.727066	0.686568	17.5219	36.4226	0
1736	32517	0	0	24.8383	4.94019	-0.245936	-0.969286	53.1664	1.80994	0
1737	39694	0	0	26.3819	4.69866	-0.999853	0.0171378	247.862	29.5355	0
1738	44041	0	0	20.599	9.81294	-0.960162	0.279444	419.23	46.8661	0
1741	17076	0	0	26.0952	2.10993	0.993609	0.11288	99.5398	9.7145	0
1742	46992	0	0	13.4164	9.11566	-0.997934	-0.0642457	-61.3268	23.0794	0
1748	36150	0	0	18.6621	1.77923	-0.993942	-0.109903	115.404	69.8354	0
1748	40288	0	0	18.7355	1.83495	0.372501	0.928032	161.119	109.491	0
1748	49096	0	0	18.7541	1.74781	0.718665	-0.695356	289.622	63.5198	0
1750	12401	0	0	2.84029	13.4527	0.997796	-0.0663611	41.4883	0.675805	0
1751	24884	0	0	14.0868	11.371	-0.341016	0.940058	660.685	43.1714	0
1751	28957	0	0	14.1233	11.2561	0.263484	-0.964664	1049.86	204.811	0
1755	11896	0	0	6.43863	8.76675	-0.779562	-0.626325	349.327	1.12883	0
1761	37196	0	0	21.8077	4.114	0.869141	0.494564	185.231	124.618	0
1761	47227	0	0	21.7129	4.14227	-0.457785	0.889063	190.161	38.632	0
1764	18310	0	0	12.1817	13.3099	0.752236	-0.658894	273.608	231.943	0
1764	34415	0	0	12.1866	13.3768	0.840734	0.541448	678.497	475.596	0
1764	36060	0	0	12.1155	13.2965	-0.435228	-0.90032	1528.23	206.612	0
1772	18633	0	0	15.1541	9.36416	-0.432914	0.901435	1031.22	94.6343	0
1773	12872	0	0	11.0908	6.75621	-0.801585	0.597881	20.3012	48.871	0
1773	52213	0	0	11.1723	6.76602	0.636321	0.771424	632.254	129.267	0
1775	34241	0	0	2.38978	8.47578	0.852097	-0.523384	154.737	37.0696	0
1775	48902	0	0	2.27799	8.46298	-0.711566	-0.70262	85.9719	2.87804	0
1776	12660	0	0	26.6503	2.01364	0.813293	-0.581855	75.0046	9.57212	0
1776	27956	0	0	26.5943	1.99324	-0.250023	-0.96824	30.549	0.0577167	0
1776	50011	0	0	26.6248	2.09412	0.328395	0.94454	75.7721	2.67268	0
1779	10991	0	0	15.104	1.53337	0.475049	-0.879959	389.494	63.1522	0
1779	22079	0	0	15.0717	1.62858	-0.157936	0.987449	387.71	44.7836	0
1779	42289	0	0	15.0513	1.53593	-0.558443	-0.829543	250.92	26.4242	0
1780	33569	0	0	7.81795	9.51986	0.178297	0.983977	305.169	46.3364	0
1784	35597	0	0	18.4442	7.6226	-0.998886	-0.0471966	209.402	18.7217	0
1784	42170	0	0	18.5144	7.68471	0.168044	0.985779	525.305	102.368	0
1790	20835	0	0	4.50384	5.88284	-0.812483	0.582985	179.57	39.9795	0
1790	44299	0	0	4.59345	5.84037	0.965654	-0.259833	110.202	46.2945	0
1792	15570	0	0	8.68208	11.4926	0.789851	-0.613299	54.7285	6.26236	0
1793	31961	0	0	21.8411	1.44163	0.0303252	0.99954	108.03	18.4313	0
1793	38670	0	0	21.8915	1.41174	0.862139	0.506671	4.6329	2.93338	0
1799	20457	0	0	13.2318	11.2583	-0.620687	-0.784058	1689.51	614.824	0
1799	33714	0	0	13.3033	11.3859	0.344094	0.938935	1266.64	24.315	0
1800	22161	0	0	8.10821	11.2181	0.367315	0.930097	509.976	132.134	0
1800	38507	0	0	8.03507	11.107	-0.708933	-0.705276	673.506	40.2479	0
1805	12913	0	0	18.2859	3.47138	-0.934055	0.357129	332.222	77.5131	0
1805	21495	0	0	18.2933	3.40609	-0.8303	-0.557316	15.1214	8.07167	0
1805	44294	0	0	18.424	3.44535	0.999971	-0.00756335	-12.9183	24.0573	0
1810	18460	0	0	4.42953	12.1853	-0.465515	0.88504	53.488	74.4593	0
1814	10278	0	0	6.67696	12.8241	-0.749912	-0.661537	50.4649	2.82275	0
1814	12938	0	0	6.71212	12.9393	-0.25294	0.967482	27.4723	40.4411	0
1814	43304	0	0	6.80059	12.8673	0.998725	-0.0504842	257.14	55.6939	0
1816	18646	0	0	6.97863	2.14187	0.365923	-0.930645	201.124	56.0522	0
1816	44327	0	0	6.92226	2.25156	-0.543776	0.83923	160.403	14.6914	0
1817	39469	0	0	2.09211	12.6629	0.874887	-0.484327	93.5083	24.7248	0
1821	20500	0	0	7.32805	9.6579	-0.44836	-0.893853	46.3666	34.7548	0
1821	30319	0	0	7.30819	9.75912	-0.752601	0.658477	-29.2712	11.6218	0
1821	43903	0	0	7.42244	9.71448	0.99966	-0.0260766	36.0579	54.86	0
1822	17527	0	0	16.8519	8.72275	0.632395	-0.774646	642.73	41.1135	0
1822	51058	0	0	16.7744	8.79856	-0.788629	0.614869	758.627	218.615	0
1824	11559	0	0	11.2982	12.7889	0.0921415	-0.995746	316.848	114.369	0
1824	19255	0	0	11.3603	12.8812	0.956756	0.29089	-45.4242	242.343	0
1834	37745	0	0	2.17504	6.93561	0.674274	-0.738481	76.1498	20.177	0
1834	41596	0	0	2.12502	7.04926	-0.0894332	0.995993	7.92517	10.8465	0
1834	45505	0	0	2.07525	6.94928	-0.848469	-0.529245	17.0301	2.70725	0
1835	19841	0	0	3.63137	13.8778	0.376241	0.926522	5.4313	5.21885	0
1837	16078	0	0	12.9321	15.2347	0.998968	0.0454229	-14.576	294.856	0
1841	12274	0	0	18.9524	9.4311	-0.872441	0.48872	192.971	2.23507	0
1844	30996	0	0	4.12229	5.39763	-0.281402	-0.95959	23.5851	15.5029	0
1844	39926	0	0	4.08314	5.4411	-0.983479	-0.181024	241.808	6.4709	0
1847	20643	0	0	5.58875	14.0394	0.119467	0.992838	2.71192	1.65851	0
1848	12025	0	0	15.0021	8.56841	0.862101	-0.506736	186.458	201.953	0
1849	19323	0	0	13.9198	7.66452	-0.276383	0.961047	457.712	83.2367	0
1849	38605	0	0	13.9873	7.65056	0.635598	0.772021	-12.8132	58.2282	0
1850	11079	0	0	16.2641	12.4082	-0.994265	0.106946	561.007	144.387	0
1856	37207	0	0	14.7304	11.398	-0.272994	0.962016	1478.34	54.1315	0
1861	40961	0	0	24.2183	9.13659	-0.671735	-0.740792	15.1257	35.0036	0
1864	10926	0	0	12.0226	11.4637	0.150385	-0.988627	1312.91	196.614	0
1864	38856	0	0	12.0721	11.5086	0.97006	-0.242867	-43.7907	244.374	0
1865	10663	0	0	16.0027	14.8051	0.26605	-0.963959	115.438	3.75769	0
1865	45742	0	0	15.9384	14.8193	-0.649838	-0.760073	38.8677	68.4608	0
1870	45117	0	0	4.78597	14.8718	0.92087	0.389871	24.3891	10.3288	0
1872	46445	0	0	17.5526	3.79639	-0.228383	0.973571	674.541	83.9616	0
1873	13214	0	0	9.42514	4.11183	0.882655	0.470021	93.1864	39.1122	0
1874	21000	0	0	20.4901	1.23399	-0.930611	0.366009	67.0825	19.9382	0
1874	25138	0	0	20.5414	1.2726	-0.093205	0.995647	283.915	34.9848	0
1880	32786	0	0	3.53848	15.4585	0.60712	-0.79461	15.2477	5.13235	0
1881	29562	0	0	19.4228	9.27902	0.882629	-0.47007	264.298	45.9442	0
1882	40244	0	0	19.8878	2.99104	-0.849867	0.526998	119.521	69.8234	0
1883	33335	0	0	22.8972	4.33103	-0.975268	0.221025	282.164	65.9838	0
1883	46257	0	0	22.9645	4.38602	-0.0209615	0.99978	72.3999	68.6748	0
1885	17367	0	0	12.2605	5.63943	-0.999996	0.00270636	78.3557	59.8919	0
1885	23909	0	0	12.2922	5.57849	-0.570934	-0.820996	292.605	6.77066	0
1887	51451	0	0	20.6724	10.3568	0.829703	-0.558206	217.67	11.7105	0
1888	29818	0	0	7.4506	13.6227	-0.720209	-0.693757	63.5994	32.2738	0
1899	30430	0	0	17.7783	10.0246	0.315705	-0.948857	489.079	14.7334	0
1899	47165	0	0	17.711	10.0382	-0.660694	-0.750656	195.322	9.16722	0
1900	17945	0	0	12.529	12.5824	-0.67704	0.735946	58.0649	125.535	0
1900	38586	0	0	12.5751	12.4846	0.134986	-0.990847	1517.89	184.991	0
1900	48776	0	0	12.5132	12.524	-0.956083	-0.293094	119.878	43.8736	0
1903	20530	0	0	7.96312	10.8844	-0.690283	0.72354	55.7329	77.8811	0
1903	51281	0	0	8.05079	10.8438	0.998195	-0.0600612	10.5764	42.653	0
1904	36603	0	0	2.82842	5.32543	0.635703	-0.771933	97.5247	0.813155	0
1907	28829	0	0	6.84874	12.4623	-0.580284	0.814414	-19.1311	11.3867	0
1907	52612	0	0	6.81815	12.404	-0.999878	0.0156297	221.073	38.0399	0
1909	21045	0	0	12.5804	11.1076	-0.627354	-0.778735	617.329	168.436	0
1915	11181	0	0	9.63086	14.7176	0.94895	-0.315425	101.833	92.7032	0
1918	33513	0	0	1.91271	1.33351	-0.996663	0.0816216	86.2663	2.36391	0
1920	23502	0	0	13.4985	7.73037	0.937489	0.348014	-0.984891	65.6388	0
1920	34137	0	0	13.3707	7.73142	-0.931618	0.363439	-6.80878	43.6187	0
1926	13353	0	0	8.41426	13.6404	-0.806796	0.59083	-8.75351	22.7884	0
1926	46508	0	0	8.49117	13.6621	0.376877	0.926263	99.8662	93.2246	0
1926	48610	0	0	8.52099	13.5664	0.83578	-0.549064	-2.35248	76.9237	0
1928	18511	0	0	26.4551	2.38253	-0.866788	-0.498677	87.4802	13.2923	0
1929	19459	0	0	9.25506	9.54618	0.987235	0.15927	301.498	119.138	0
1929	23792	0	0	9.22677	9.47628	0.597099	-0.802168	92.0219	120.09	0
1929	44204	0	0	9.1445	9.59603	-0.534534	0.845147	124.873	14.2203	0
1932	19823	0	0	15.0406	13.681	0.994173	-0.107794	720.399	202.313	0
1932	41184	0	0	14.9339	13.6387	-0.650692	-0.759342	601.252	283.071	0
1933	12817	0	0	6.44175	8.94709	-0.27487	-0.961481	77.5461	13.496	0
1933	50873	0	0	6.39757	9.05537	-0.869621	0.493719	89.833	0.724752	0
1937	17570	0	0	13.1099	6.21838	-0.902928	0.429791	-8.82827	130.218	0
1938	21336	0	0	14.3278	10.7617	-0.485929	-0.873998	968.719	574.756	0
1938	40009	0	0	14.4224	10.8488	0.910595	0.4133	41.6808	154.903	0
1942	16966	0	0	2.68077	14.9472	-0.74921	0.662333	25.4733	6.89424	0
1944	16795	0	0	2.89202	7.3241	0.488832	0.872378	87.7904	4.58282	0
1944	25300	0	0	2.92931	7.26397	0.998784	0.0493037	214.089	37.1345	0
1944	48157	0	0	2.80103	7.21264	-0.756946	-0.653477	272.575	68.234	0
1948	32605	0	0	25.3891	9.14612	-0.939184	0.343414	266.269	54.1622	0
1951	43209	0	0	15.7902	11.6946	0.317428	0.948282	771.739	401.486	0
1951	52553	0	0	15.8246	11.5777	0.780305	-0.625399	671.571	273.007	0
1954	11664	0	0	12.6194	15.5391	-0.779837	-0.625983	3080.06	677.421	0
1954	39609	0	0	12.7093	15.5185	0.429788	-0.90293	2030.01	1382.43	0
1957	37163	0	0	3.92832	12.0226	-0.576728	-0.816936	9.0622	1.41373	0
1957	41449	0	0	3.99101	12.0194	0.490739	-0.871307	19.8573	15.3706	0
1957	42447	0	0	3.93762	12.1239	-0.418452	0.908239	24.3072	9.79277	0
1960	35559	0	0	14.1057	2.4042	0.270717	0.962659	80.3575	23.6905	0
1964	21362	0	0	8.83849	14.2042	0.976009	-0.217731	77.3673	68.7834	0
1964	47890	0	0	8.75368	14.2512	-0.702839	0.711349	-27.1226	12.9382	0
1967	15848	0	0	1.57637	4.0187	0.342142	-0.939648	55.5837	9.10406	0
1967	37846	0	0	1.51329	4.03119	-0.674885	-0.737923	117.644	25.3205	0
1969	12548	0	0	8.00727	3.63886	0.594737	-0.80392	162.803	4.4481	0
1969	47019	0	0	7.94332	3.63132	-0.39228	-0.919846	179.747	24.9331	0
1981	10639	0	0	9.14365	8.44133	0.920791	0.390057	226.651	71.6426	0
1981	50490	0	0	9.11204	8.36452	0.380543	-0.924763	490.918	124.013	0
1986	35927	0	0	10.4874	12.0458	0.394559	-0.918871	222.047	19.4196	0
1987	33545	0	0	7.03047	2.90497	-0.0995182	-0.995036	338.097	10.9336	0
1987	52095	0	0	6.99109	3.02824	-0.657788	0.753203	135.219	5.25621	0
1989	41284	0	0	11.9397	6.90644	0.746724	-0.665134	219.855	114.617	0
1989	42127	0	0	11.9087	7.00708	0.242813	0.970073	680.672	38.5159	0
1989	42133	0	0	11.8785	6.88777	-0.247436	-0.968904	534.699	49.7667	0
1992	16267	0	0	16.9499	8.33323	-0.952814	-0.303554	84.2148	70.8365	0
1992	16901	0	0	17.0189	8.41116	0.1862	0.982512	148.401	118.348	0
1992	35342	0	0	17.0681	8.34825	0.998463	-0.055431	448.012	258.491	0
1993	15422	0	0	18.0178	8.92021	-0.598774	0.800918	672.306	41.6461	0
1997	22666	0	0	8.20936	13.2575	-0.713697	-0.700454	390.74	61.4269	0
1997	36246	0	0	8.22658	13.353	-0.423229	0.906023	-13.9126	34.173	0
1999	21859	0	0	7.72141	13.8048	0.655584	0.755122	194.413	32.0549	0
2003	30676	0	0	26.8828	2.47041	0.744648	0.667457	96.1306	7.13731	0
2005	27501	0	0	26.469	4.0097	0.889229	0.457462	22.2591	0.502905	0
2008	27511	0	0	7.06847	12.7909	-0.999899	-0.0141876	247.99	23.4339	0
2008	51246	0	0	7.16813	12.8154	0.89223	0.451581	431.787	4.6498	0
2013	23701	0	0	6.53332	14.0117	-0.0978671	-0.995199	15.3479	7.84939	0
2013	27376	0	0	6.59649	14.1044	0.890859	0.45428	138.776	2.46489	0
2013	49880	0	0	6.48987	14.1156	-0.77743	0.628969	6.27255	1.19701	0
2017	27533	0	0	10.9355	4.48331	-0.853028	0.521865	242.65	36.4183	0
2018	21555	0	0	12.7908	6.28714	0.163935	-0.986471	656.298	46.2946	0
2018	41534	0	0	12.8443	6.33186	0.94249	-0.334234	36.4678	8.91104	0
2022	27738	0	0	3.70994	4.51285	-0.97577	0.218798	100.773	10.8231	0
2023	15019	0	0	16.5902	6.28983	-0.688788	0.724963	591.84	89.9604	0
2025	25735	0	0	12.2043	14.3688	0.998277	-0.0586697	-115.149	337.895	0
2031	15102	0	0	1.30029	12.6981	-0.715154	0.698967	50.6411	28.3242	0
2035	27322	0	0	11.2607	5.58942	0.865076	0.501641	37.6288	36.1447	0
2037	24134	0	0	4.00771	13.0038	-0.498406	0.866944	-8.74093	8.06046	0
2037	37179	0	0	4.06504	12.9991	0.631588	0.775305	3.77767	20.0951	0
2038	48680	0	0	19.3381	4.34384	-0.886857	-0.462043	167.336	30.0654	0
2040	26658	0	0	4.51713	15.6844	0.999979	-0.00650017	84.0964	2.74897	0
2040	40296	0	0	4.48282	15.6263	0.490081	-0.871677	3.57622	5.96506	0
2042	21363	0	0	23.3652	3.78523	0.994012	-0.109269	183.768	19.9192	0
2042	43200	0	0	23.2917	3.84674	-0.282827	0.959171	83.2645	35.1331	0
2044	13241	0	0	14.4742	13.5232	0.996121	-0.0879947	243.034	180.773	0
2044	31969	0	0	14.3657	13.4742	-0.592727	-0.805403	310.423	130.375	0
2046	14295	0	0	13.5678	3.2381	0.80451	0.593939	253.31	50.0322	0
2046	51581	0	0	13.5782	3.17443	0.951231	-0.308481	40.3826	9.1809	0
2049	14366	0	0	3.49876	6.76642	-0.929626	-0.368505	293.276	8.81803	0
2049	34977	0	0	3.57049	6.86403	0.0743143	0.997235	52.3491	6.26404	0
2049	51840	0	0	3.6334	6.81397	0.954904	0.296915	339.227	13.1756	0
2053	16941	0	0	26.1108	4.00569	-0.995447	-0.0953202	199.692	13.136	0
2053	23663	0	0	26.138	4.0701	-0.626191	0.779669	58.307	8.6034	0
2053	43575	0	0	26.2079	4.08234	0.323258	0.946311	78.5678	15.2027	0
2054	24000	0	0	20.8616	1.19702	-0.587767	-0.809031	53.8718	51.2328	0
2055	13182	0	0	21.2061	2.47125	0.46235	-0.886698	180.477	9.79232	0
2055	31278	0	0	21.1231	2.58469	-0.70591	0.708301	225.226	14.6229	0
2056	24860	0	0	24.7006	4.28096	-0.982071	-0.188512	157.723	51.3807	0
2056	25279	0	0	24.7599	4.22618	-0.110235	-0.993906	102.155	4.15989	0
2056	49769	0	0	24.7383	4.35525	-0.427652	0.903944	289.17	66.2397	0
2056	50651	0	0	24.8223	4.25368	0.807551	-0.589797	353.167	16.9412	0
2057	19575	0	0	22.8832	3.3722	0.859063	0.511869	115.025	24.9235	0
2057	26646	0	0	22.7854	3.33589	-0.984872	-0.173281	124.862	5.32913	0
2057	39059	0	0	22.8158	3.39328	-0.412614	0.910906	354.269	14.1438	0
2059	14054	0	0	4.82851	1.33654	0.352452	-0.93583	68.469	0.735988	0
2059	17677	0	0	4.76092	1.35139	-0.711156	-0.703034	287.078	17.6743	0
2063	30634	0	0	12.4105	1.1121	0.079632	0.996824	248.706	9.6791	0
2066	16139	0	0	24.2784	9.57451	0.693118	0.720825	78.0435	11.5667	0
2066	45963	0	0	24.2312	9.4594	-0.0129077	-0.999917	-67.5565	24.9118	0
2067	24132	0	0	1.8863	13.4886	-0.575079	0.818098	24.6011	40.8574	0
2067	42367	0	0	1.85453	13.4308	-0.998928	0.0462802	60.2155	18.107	0
2070	45380	0	0	10.8517	3.76106	-0.138164	0.990409	455.5	101.496	0
2075	25744	0	0	1.09254	5.7503	0.96337	-0.268175	181.524	24.4031	0
2079	33227	0	0	13.6289	5.52411	-0.982106	0.188329	-69.5067	33.5119	0
2080	15029	0	0	16.7514	9.78053	0.957366	-0.288878	300.089	185.113	0
2080	20091	0	0	16.7236	9.85252	0.512826	0.858492	204.313	159.36	0
2080	28422	0	0	16.69	9.73595	-0.0223354	-0.999751	545.778	246.288	0
2080	49457	0	0	16.6398	9.83418	-0.823752	0.56695	675.34	212.512	0
2081	29997	0	0	14.2169	13.4972	-0.688664	-0.72508	62.5555	447.93	0
2081	31969	0	0	14.2945	13.4828	0.381821	-0.924236	2226.45	40.6573	0
2082	17547	0	0	15.0068	12.7032	-0.394034	-0.919096	935.881	1327.19	1
2082	20047	0	0	15.1009	12.7534	0.983067	-0.183245	-584.554	437.508	1
2082	49787	0	0	15.0133	12.8311	-0.298466	0.95442	913.771	87.8409	0
2084	25789	0	0	11.2412	2.40435	0.899846	-0.436207	94.3175	110.773	0
2085	10508	0	0	16.2274	4.62579	-0.293977	-0.955813	211.208	136.69	0
2085	33487	0	0	16.2911	4.63949	0.659459	-0.75174	425.111	90.677	0
2088	44557	0	0	2.70483	9.40527	0.959621	0.281297	235.005	13.2538	0
2088	45456	0	0	2.5919	9.40607	-0.955503	0.294982	262.725	36.9922	0
2090	17064	0	0	8.56471	6.2917	0.304008	-0.952669	353.145	68.5686	0
2090	23591	0	0	8.57294	6.42482	0.419074	0.907952	473.846	13.0111	0
2094	47569	0	0	22.2112	6.39858	0.994012	0.109271	27.45	6.00741	0
2097	13926	0	0	16.9068	7.7447	-0.982993	-0.183644	11.8047	77.8389	0
2097	23728	0	0	17.0532	7.77071	0.986116	0.166056	144.435	87.2126	0
2097	52191	0	0	16.9229	7.80599	-0.767751	0.640748	685.557	144.533	0
2097	52670	0	0	16.9967	7.68591	0.224926	-0.974376	790.355	157.938	0
2099	15691	0	0	16.5485	9.3441	-0.343614	0.939111	1200.34	87.9169	0
2100	28063	0	0	20.8582	7.65706	-0.853516	-0.521066	37.8175	34.2055	0
2100	29739	0	0	20.9377	7.76102	0.279087	0.960266	109.931	86.9581	0
2101	10733	0	0	17.7809	2.46053	0.458061	-0.888921	676.335	47.308	0
2101	48993	0	0	17.7031	2.51287	-0.995923	0.0902032	50.6985	64.538	0
2103	39891	0	0	8.16739	1.75297	-0.519517	0.85446	6.62388	22.2837	0
2103	44119	0	0	8.23915	1.75176	0.547812	0.836602	97.5912	30.8271	0
2107	32529	0	0	24.5871	9.46335	0.992438	-0.122745	187.859	30.5992	0
2108	34252	0	0	11.7765	6.26995	0.611899	-0.790936	385.808	119.031	0
2108	49154	0	0	11.7555	6.38625	0.296173	0.955134	453.326	7.22648	0
2112	16145	0	0	26.8159	5.39716	-0.768819	-0.639467	44.1373	17.7199	0
2112	28762	0	0	26.8729	5.37779	0.219969	-0.975507	0.869075	24.1291	0
2119	11494	0	0	9.78252	11.1707	-0.988494	-0.151259	38.0807	9.77709	0
2119	14082	0	0	9.80283	11.2309	-0.695889	0.718149	116.785	65.4715	0
2119	32156	0	0	9.81997	11.1192	-0.448113	-0.893977	493.354	26.6382	0
2124	24392	0	0	14.5608	6.45559	0.708494	0.705717	-39.6679	29.3418	0
2124	36020	0	0	14.4704	6.43012	-0.972687	0.232122	-12.0409	53.2719	0
2127	20756	0	0	16.4856	7.58275	-0.9081	-0.418752	200.865	20.1712	0
2133	13778	0	0	19.2239	11.6421	0.933836	-0.357702	367.682	88.5839	0
2133	17330	0	0	19.1081	11.7042	-0.814815	0.579721	320.479	8.01679	0
2133	33226	0	0	19.1628	11.7321	0.0109354	0.99994	186.638	33.5522	0
2133	43540	0	0	19.1483	11.6009	-0.207285	-0.978281	187.737	47.0213	0
2142	10786	0	0	3.89955	10.0566	-0.991632	-0.129094	115.192	21.9058	0
2142	16374	0	0	3.99836	10.1322	0.383689	0.923462	145.456	8.05663	0
2142	30065	0	0	4.04088	10.0501	0.975839	-0.218489	156.226	53.5586	0
2142	46815	0	0	3.93692	10.1292	-0.471485	0.881874	2.39775	8.21254	0
2143	37350	0	0	6.25447	1.7586	-0.228902	-0.973449	334.686	21.7952	0
2147	19728	0	0	14.9323	12.4345	-0.830005	0.557755	1476.56	286.254	0
2147	45693	0	0	15.0363	12.3493	0.709918	-0.704284	1538.06	67.2665	0
2149	10754	0	0	16.8921	9.43715	-0.245381	0.969427	554.312	175.654	0
2149	18217	0	0	16.9494	9.36373	0.880796	-0.473496	501.976	107.6	0
2152	12178	0	0	26.556	3.84776	0.767194	-0.641415	99.4257	18.9919	0
2153	32745	0	0	12.0973	2.53315	-0.993182	0.116572	-28.9277	69.6518	0
2162	20014	0	0	15.1125	12.5171	-0.999933	-0.0115547	328.388	56.5058	0
2162	31072	0	0	15.2311	12.4745	0.763844	-0.645401	730.713	48.2883	0
2167	14130	0	0	4.24982	10.0721	0.90789	0.419208	135.309	18.1341	0
2167	43419	0	0	4.1714	10.0944	-0.550802	0.834636	-19.685	13.3315	0
2167	49437	0	0	4.24378	10.017	0.795568	-0.605865	23.2949	1.7055	0
2168	35693	0	0	11.9123	9.03402	-0.594389	0.804177	621.971	209.685	0
2169	22060	0	0	5.5484	3.42526	-0.980742	-0.195308	269.62	51.5185	0
2170	45372	0	0	1.73938	14.9546	0.781375	-0.624062	54.9568	16.7431	0
2173	22716	0	0	23.3289	5.55634	-0.360824	0.932634	45.2816	46.2058	0
2173	41282	0	0	23.2894	5.49609	-0.999203	-0.0399211	102.963	40.5689	0
2175	14629	0	0	9.79201	12.9325	-0.976357	-0.216163	534.87	220.757	0
2178	26314	0	0	10.8217	8.45709	-0.271874	-0.962333	682.892	42.6588	0
2181	40845	0	0	26.4901	7.55575	-0.488185	-0.87274	11.0846	19.906	0
2181	41366	0	0	26.5702	7.61094	0.989298	0.145907	107.898	25.9568	0
2182	36172	0	0	18.548	8.79198	-0.284239	-0.958753	105.174	106.16	0
2182	48012	0	0	18.5117	8.83753	-0.997939	-0.0641708	334.17	149.053	0
2184	20686	0	0	25.8508	6.56839	-0.125036	-0.992152	-18.8685	29.4117	0
2184	50195	0	0	25.91	6.67755	0.763528	0.645774	28.2724	77.436	0
2185	44100	0	0	22.7396	3.81459	0.880869	0.47336	-23.7341	23.7937	0
2186	13332	0	0	17.6692	4.52256	-0.422408	-0.906406	578.864	141.053	0
2186	14186	0	0	17.6491	4.63206	-0.716216	0.697878	329.116	67.9401	0
2186	39170	0	0	17.7658	4.57676	0.993714	-0.111945	250.501	93.0105	0
2186	47536	0	0	17.7142	4.65071	0.237234	0.971453	429.997	36.5952	0
2188	52204	0	0	9.23617	4.93048	-0.974764	-0.223237	80.9861	52.9939	0
2189	23277	0	0	13.6483	1.08367	-0.984598	-0.174835	32.8653	10.9931	0
2190	24564	0	0	16.7745	1.156	0.880269	0.474475	267.044	36.3858	0
2190	39158	0	0	16.6798	1.14124	-0.98299	0.183659	165.623	20.1241	0
2197	35797	0	0	6.64055	6.98658	-0.91188	-0.410456	381.677	77.5094	0
2197	36388	0	0	6.76877	6.98157	0.877335	-0.479879	56.4762	17.2671	0
2198	49158	0	0	4.91833	11.6164	0.438584	-0.89869	29.6147	4.23694	0
2201	22238	0	0	9.86983	6.83614	-0.184166	0.982895	398.234	100.217	0
2207	21342	0	0	14.2682	7.92475	-0.784181	-0.620532	28.2118	81.9611	0
2213	34846	0	0	19.937	5.24318	-0.663881	0.747838	415.692	27.2453	0
2215	18015	0	0	13.9637	5.70683	0.395025	0.918671	201.712	93.4343	0
2216	17238	0	0	17.0392	12.6804	-0.835752	-0.549106	48.9519	144.083	0
2216	49258	0	0	17.0862	12.7739	-0.0598462	0.998208	643.39	199.133	0
2217	42930	0	0	21.5733	8.04899	0.775667	0.631142	129.955	106.611	0
[truncated: 44,139 more rows]
