# Supplementary material for: Study on stability analysis of soil nail reinforced slopes under loading based on the discrete element method
Source: PLoS One. 2026 May 26;21(5):e0350163. doi: 10.1371/journal.pone.0350163 (PMC13210361; doi:10.1371/journal.pone.0350163)
Supplement: S1 File — (ZIP) [file pone.0350163.s001.zip › DATA in PFC/1.5_14_5000__measure.txt]

id	cx	cy	mradius	sxx	syy	sxy	s1	s3	angle_deg	porosity	strain_x	strain_y
1	15.7	15.35	0.63	-2999.01	-138.2	620.209	-9.52869	-3127.68	78.2795	0.180748	-1.43503e-06	1.41593e-06
2	14.44	15.098	0.63	-9277.28	-8362.42	3237.71	-5549.98	-12089.7	49.0208	0.155551	-2.64626e-06	2.17055e-06
3	13.18	14.846	0.63	-3340.25	-22744.6	-566.334	-3323.74	-22761.2	-1.67033	0.165432	-3.29471e-06	2.05589e-06
4	17	14	0.63	-1622.22	-1161.44	494.376	-846.402	-1937.25	57.4933	0.198539	1.0718e-06	2.22538e-06
5	15.74	13.748	0.63	-3937.97	-4899.94	1435.79	-2904.74	-5933.16	35.7397	0.16957	-4.90013e-07	3.57251e-06
6	14.48	13.496	0.63	-3453.26	-9797.21	1528.73	-3104.09	-10146.4	12.8659	0.19545	-6.33626e-07	2.9388e-06
7	18.4	12.6	0.63	-1856.34	-1108.49	531.878	-832.246	-2132.58	62.5541	0.177898	-5.91038e-07	1.80298e-06
8	17.14	12.348	0.63	-3002.77	-2833.4	942	-1972.29	-3863.88	47.5686	0.200758	-4.14283e-07	2.12115e-06
9	15.88	12.096	0.63	-2804.95	-4991.42	1144.04	-2315.78	-5480.58	23.1504	0.186121	7.30746e-07	2.89297e-06
10	19.8	11.2	0.63	-1432.43	-1158.66	492.697	-784.182	-1806.9	52.7634	0.186939	-2.47129e-06	8.07255e-07
11	18.54	10.948	0.63	-1877.8	-2057.23	593.348	-1367.42	-2567.6	40.701	0.190189	-1.52538e-06	1.62903e-06
12	17.28	10.696	0.63	-3085.71	-3589.06	1173.62	-2137.08	-4537.69	38.9483	0.175289	3.06069e-07	1.19204e-06
13	21	9.75	0.63	-2542.24	-1137.16	502.098	-976.18	-2703.22	72.2235	0.191229	-1.73475e-06	1.65395e-06
14	19.74	9.498	0.63	-2267.04	-1721.76	633.099	-1305.09	-2683.71	56.6493	0.164391	-3.05539e-07	-8.23032e-07
15	18.48	9.246	0.63	-2180.68	-2702.31	834.299	-1567.38	-3315.61	36.32	0.166257	-9.90626e-07	9.14452e-07
16	22.5	9.3	0.63	-2379.72	-479.846	357.368	-414.849	-2444.72	79.6918	0.194752	-7.61971e-07	1.59277e-06
