# Supplementary material for: Study on stability analysis of soil nail reinforced slopes under loading based on the discrete element method
Source: PLoS One. 2026 May 26;21(5):e0350163. doi: 10.1371/journal.pone.0350163 (PMC13210361; doi:10.1371/journal.pone.0350163)
Supplement: S1 File — (ZIP) [file pone.0350163.s001.zip › DATA in PFC/1.5_14_5000__pbond.txt]

ball1_id	ball2_id	cx	cy	pb_fn	pb_fs	pb_state	bond_type
6	21988	6.96512	3.82276	27.0907	-10.1995	3	0
6	29749	6.99446	3.90047	22.1813	53.1011	3	0
7	28757	24.6347	3.70307	24.2739	-5.32405	3	0
12	5819	3.15129	12.0885	1.22933	8.84755	3	0
17	4641	9.92525	4.57208	23.9801	-16.3224	3	0
17	7912	9.89961	4.71609	33.6507	-109.984	3	0
25	9688	14.7732	8.60155	46.6837	-180.537	3	0
35	7830	10.5565	10.86	-102.538	-115.915	3	0
36	8603	24.9204	7.46515	13.2317	18.0668	3	0
40	1994	13.1933	6.05753	3.48706	-3.43698	3	0
51	1555	2.66146	4.94456	13.6233	30.7186	3	0
63	3510	15.5877	9.01399	71.9683	-0.855475	3	0
67	4619	5.20828	9.36198	19.0255	-14.4354	3	0
93	3401	23.1368	9.21679	-19.4596	14.7069	3	0
151	611	11.4133	4.31938	41.2079	-15.654	3	0
174	289	14.904	15.2881	-404.779	-163.542	3	0
183	327	3.86951	15.6579	-6.3782	-13.5081	3	0
265	530	20.7739	6.83002	12.2613	-35.1502	3	0
421	992	24.9063	1.46957	22.6406	2.33253	3	0
563	835	16.089	7.20971	52.5373	-114.078	3	0
639	940	18.1422	3.68864	110.518	20.6056	3	0
782	835	16.0195	7.28824	44.5733	-56.8304	3	0
12	29230	3.10855	12.0509	-20.392	-15.9247	3	0
19	18330	5.96769	5.20318	30.4048	18.0672	3	0
19	28347	6.06345	5.26444	27.7884	-0.822302	3	0
21	51229	10.298	12.1641	-132.418	41.8974	3	0
22	20360	18.9218	5.90865	13.2891	94.346	3	0
24	15402	6.12738	9.76894	23.7161	2.56427	3	0
24	42844	6.11851	9.6974	-19.2446	-39.549	3	0
32	15068	25.7949	7.89111	19.6336	51.393	3	0
32	23482	25.7084	7.90136	-22.7289	-82.2622	3	0
32	23484	25.7747	8.00013	-58.3257	7.54465	3	0
33	24026	22.8887	1.61886	34.3031	0.801267	3	0
38	40341	1.8413	14.2086	1.68688	-13.2373	3	0
43	24224	12.075	7.75427	52.9364	87.0801	3	0
48	15202	5.21212	13.7845	14.7791	-9.10763	3	0
48	34325	5.16478	13.6911	-39.9465	-19.6994	3	0
50	30371	26.6004	1.36112	12.8393	-1.57102	3	0
51	36503	2.71353	4.8964	9.08787	7.03619	3	0
54	38186	15.909	4.50478	-19.6025	-21.6821	3	0
54	42458	15.9307	4.44472	35.6138	70.9667	3	0
55	34632	16.6201	6.10197	-75.9947	-17.1261	3	0
56	47461	12.4298	5.45705	14.8101	-22.7966	3	0
57	25720	16.8595	13.0171	133.23	19.7928	3	1
57	35305	16.917	13.0183	-0.984915	4.7812	3	0
59	25894	25.886	3.2006	17.1264	4.18997	3	0
59	33269	25.8947	3.08809	12.0186	14.2081	3	0
60	50684	13.6809	9.89916	93.6501	84.4966	3	0
66	34745	7.95424	1.61402	12.4781	-12.1717	3	0
68	44691	12.1676	6.04568	-37.1259	-19.5782	3	0
68	47062	12.1423	6.12027	24.756	-0.0808596	3	0
69	52350	10.6688	6.02848	38.3251	16.5368	3	0
70	16449	13.5473	3.89363	11.7467	-128.131	3	0
70	28456	13.4327	3.9866	14.5153	-43.5868	3	0
70	46530	13.4464	3.86414	62.8272	77.9099	3	0
74	46308	14.4911	12.0085	-65.3876	-150.395	3	0
76	45241	11.6072	7.62235	47.4412	-53.4658	3	0
77	17481	23.5882	2.4355	30.1887	-32.7204	3	0
77	25772	23.7088	2.40094	23.2922	0.453393	3	0
84	39294	6.40809	15.0955	-1.06424	-6.99424	3	0
89	38214	23.0286	6.98932	39.7864	1.21345	3	0
89	42208	23.1361	7.04015	-10.7418	-6.45019	3	0
93	20568	23.0668	9.15083	32.8337	-46.1674	3	0
93	26651	23.1243	9.11243	-56.7112	53.2058	3	0
97	14939	5.29201	12.6601	9.47047	-10.0545	3	0
107	4655	21.1191	3.35358	17.1121	18.6483	3	0
110	2442	8.82668	8.06719	32.6247	25.4596	3	0
113	7001	17.4817	4.55506	17.4694	-23.3901	3	0
116	4553	3.78485	6.10365	-4.68964	-4.80236	3	0
116	8132	3.72515	6.04118	9.66954	40.671	3	0
117	9560	12.8099	14.4483	20.5205	317.528	3	0
139	5491	7.17807	1.71956	2.46351	14.7784	3	0
144	9028	14.5561	2.0857	46.2566	-3.45166	3	0
147	7975	8.87839	13.7935	-49.3483	-73.5369	3	0
148	5013	17.8074	2.08355	26.8188	29.5001	3	0
148	8387	17.8002	2.02066	7.71014	27.7776	3	0
151	4981	11.3647	4.2834	-9.56963	-20.1991	3	0
166	6468	23.9526	2.43388	9.04613	38.4546	3	0
174	7382	14.9892	15.35	44.9622	-303.554	3	0
176	4767	8.15323	12.599	14.2552	-11.3869	3	0
180	2910	1.91636	1.71262	5.97395	-0.971308	3	0
180	3028	1.98813	1.69139	11.271	1.10894	3	0
198	2215	13.9971	5.63793	3.55145	-154.863	3	0
198	3589	14.0183	5.57635	52.5695	41.8677	3	0
204	1054	14.6126	7.81736	106.951	-146.896	3	0
213	7139	19.06	8.01963	22.0485	106.733	3	0
214	1408	26.8455	8.91417	-2.87537	41.5618	3	0
224	7552	26.4391	1.75415	6.07996	2.15916	3	0
225	8504	16.6061	11.7782	29.8957	199.91	3	0
225	9770	16.6196	11.6954	85.5974	-9.90866	3	0
249	6821	23.2333	6.20918	20.281	25.1933	3	0
251	5718	14.1725	15.0657	101.751	411.261	3	0
254	1981	9.03827	8.39101	39.4238	42.2422	3	0
268	8484	7.06562	5.35385	-13.7408	-20.1202	3	0
270	6026	17.9589	6.47717	92.5177	-2.77702	3	0
273	1287	22.8061	7.98091	-22.7261	-42.9054	3	0
273	5506	22.8105	8.10479	11.2666	79.1882	3	0
289	3017	14.8423	15.3009	-108.882	80.375	3	0
290	2388	26.7385	4.88943	10.3416	13.3181	3	0
290	9384	26.7715	4.9435	28.2578	-2.74862	3	0
301	4888	17.2584	8.07395	18.8324	-112.718	3	0
304	6703	25.2349	4.30746	9.79906	19.0977	3	0
306	7009	22.2098	6.76739	16.6354	-50.1971	3	0
328	7438	18.2761	11.5349	23.5846	66.4686	3	0
332	6358	1.45085	14.6796	-3.3597	-15.36	3	0
350	1388	8.5799	8.24289	53.6633	-60.0101	3	0
354	8698	24.6155	2.55428	8.96287	17.3057	3	0
358	7018	26.5149	9.20178	11.4388	-90.5174	3	0
362	9949	5.94752	10.0072	30.8932	-93.6674	3	0
370	5503	10.4598	14.8801	-184.639	-72.3466	3	0
373	2529	10.0151	5.35284	31.6761	-21.4407	3	0
403	8671	26.7012	7.21441	7.38103	67.9263	3	0
406	5153	3.38476	10.7895	4.25094	49.2385	3	0
409	8871	6.46063	8.4405	25.0653	67.5946	3	0
413	4705	23.1772	1.88105	4.26663	-27.0708	3	0
421	5075	24.8386	1.57359	18.3676	-4.72086	3	0
431	8337	21.8877	5.84938	7.40763	-63.2404	3	0
434	2877	25.7189	5.25524	36.8128	3.27441	3	0
440	6242	16.9524	6.66421	-42.1228	-15.1773	3	0
444	7798	16.6113	10.5382	118.522	275.813	3	0
445	8598	1.94762	15.7714	-9.05056	-2.91679	3	0
449	2819	22.2342	3.70943	20.325	-56.1932	3	0
457	2431	19.8853	7.61695	-19.7477	62.9958	3	0
460	5533	19.5094	12.015	-185.337	-283.451	3	1
468	2717	7.95327	11.6734	-39.6059	60.91	3	0
468	9903	7.86058	11.6813	16.0783	13.2016	3	0
486	6544	8.48743	15.2267	-44.9512	28.747	3	0
488	5488	23.6138	5.80112	-26.4395	-0.880258	3	0
489	8141	16.6693	7.89384	-3.27435	48.3385	3	0
522	9063	23.5285	1.36165	13.8043	-10.6785	3	0
524	6489	19.1211	3.8106	13.0648	-9.73076	3	0
527	4761	8.51239	4.03124	4.93236	-59.5074	3	0
539	4640	11.0389	4.93158	9.38399	66.7616	3	0
544	6177	3.33864	9.82744	-1.64284	-14.3554	3	0
548	3039	4.77596	8.92904	33.8468	29.638	3	0
550	8755	20.5676	6.43886	23.2103	-0.148324	3	0
560	9834	15.5178	13.3669	-70.3394	-3.90083	3	0
588	1850	16.3576	12.4455	40.9151	83.7042	3	0
592	7004	12.605	11.3463	23.9634	152.882	3	0
607	3277	25.9214	8.71789	-26.5332	-15.3031	3	0
611	4981	11.3554	4.34145	3.34982	18.5649	3	0
611	8232	11.3979	4.45336	47.9839	27.8929	3	0
613	5677	8.80982	5.96709	32.1815	-58.498	3	0
625	5498	5.00119	10.0518	-88.3329	-61.1266	3	0
625	7544	4.94873	10.1805	-4.24671	-15.3481	3	0
627	6322	7.12914	1.61118	9.10097	-29.8938	3	0
665	9681	1.28697	4.20855	9.92633	2.32415	3	0
679	6601	20.2639	8.78946	12.0188	-4.64976	3	0
680	7711	12.7775	13.8214	34.0984	-531.784	3	0
683	4642	11.5688	15.9241	-78.1233	141.388	3	0
690	1385	16.1238	12.2133	-42.3505	-84.5105	3	0
697	8103	9.7362	4.12454	36.9448	2.2049	3	0
702	7878	4.317	14.3446	0.779605	8.64042	3	0
707	9384	26.8614	4.88129	4.97701	24.2885	3	0
715	3209	3.82831	5.9115	21.9448	4.44904	3	0
724	7274	10.3787	3.31637	26.4092	41.0983	3	0
731	9241	22.5069	6.16453	31.8806	-64.3485	3	0
733	1123	2.02478	3.71997	7.31759	3.03604	3	0
751	8296	23.9651	6.04263	-6.3727	-18.3885	3	0
754	1371	14.4479	14.3161	-9335.52	4053.94	3	1
756	5325	11.5254	6.48471	33.6939	-3.58206	3	0
758	9856	15.5582	2.8338	24.2847	-71.6673	3	0
767	5985	15.7957	6.30287	46.5346	-76.838	3	0
778	4382	11.2676	10.1763	5.15858	-80.2509	3	0
778	8198	11.3199	10.1447	-57.7845	118.774	3	0
784	5410	9.29393	8.40887	37.9917	5.77331	3	0
791	1865	15.9416	14.9284	80.5664	288.406	3	0
807	9274	2.63564	5.84008	6.8394	-15.9388	3	0
816	9512	13.5111	6.20817	78.623	-8.63736	3	0
821	1060	20.2558	9.94065	-0.519856	-12.5597	3	0
829	1692	10.4702	2.1463	17.9925	-27.3475	3	0
830	5158	11.4024	9.68091	-107.085	-60.8623	3	0
839	3006	6.2632	4.6281	45.6337	-12.5277	3	0
855	1486	25.9814	2.69684	11.1234	20.3957	3	0
863	3946	6.98541	6.78041	27.3172	29.2468	3	0
865	6533	1.2043	6.51475	0.787888	13.9297	3	0
869	6758	5.28352	6.51323	-47.1166	4.25124	3	0
877	1683	8.7728	12.2694	26.118	100.071	3	0
884	8370	26.2124	6.53547	24.0441	-1.07785	3	0
890	1431	3.03575	6.39808	4.98996	-7.9302	3	0
890	2227	3.09058	6.42825	6.65039	12.4596	3	0
895	6379	19.5337	10.2127	32.689	185.566	3	1
910	6228	3.06997	10.8078	14.5508	4.55216	3	0
910	8636	3.13159	10.8863	-16.7323	-23.5056	3	0
915	5700	12.4114	7.37432	60.5152	7.28053	3	0
916	4803	16.704	10.8684	14.3384	-106.057	3	0
917	5518	8.63406	12.5044	44.4569	59.6534	3	0
921	5208	4.1693	14.1543	-22.99	12.6397	3	0
922	4311	8.84938	6.86169	7.4193	16.3581	3	0
936	6354	8.78596	9.13735	19.6798	-58.4128	3	0
944	1775	2.33638	8.44208	-11.5676	4.08649	3	0
959	9513	2.5614	11.6048	-59.4495	-1.72144	3	0
982	7007	8.94827	5.40317	22.4272	-45.5086	3	0
991	2924	5.66343	3.27505	5.46724	-31.428	3	0
106	25320	2.15312	5.705	13.0417	24.1411	3	0
106	47966	2.23702	5.72966	15.1908	-19.8532	3	0
107	30020	21.0621	3.3864	12.347	-0.0769344	3	0
109	21833	5.95113	14.5213	-24.5453	-31.8334	3	0
109	46247	5.91561	14.6153	-26.1261	22.7657	3	0
110	11861	8.73096	7.97771	40.3781	13.6604	3	0
111	17343	17.8288	10.2548	96.6164	46.8722	3	0
111	48451	17.7816	10.2058	75.6082	-114.234	3	0
112	19678	17.991	7.79427	-17.7539	-11.7148	3	0
112	44620	18.1024	7.82412	13.0443	-162.699	3	0
113	13332	17.5926	4.51096	30.2966	-63.9221	3	0
113	14186	17.5772	4.61966	22.2758	88.7734	3	0
117	40552	12.7615	14.4845	491.871	-35.6005	3	0
117	50168	12.712	14.4552	-522.889	-286.541	3	0
123	32028	3.8078	14.4054	4.99679	-9.0506	3	0
123	33916	3.72641	14.3279	-16.2339	-9.40251	3	0
125	19521	2.30711	7.03211	5.2205	-20.7335	3	0
125	37745	2.25236	6.94881	10.8458	-27.5431	3	0
125	50605	2.25312	7.04231	9.11606	17.7371	3	0
126	21177	4.83087	7.63118	10.7953	1.76643	3	0
126	28446	4.83569	7.56197	45.263	-15.2311	3	0
130	39047	5.21387	14.7104	4.54488	-3.6469	3	0
130	43752	5.3156	14.6776	-31.489	13.2089	3	0
130	49960	5.23074	14.7718	-19.5043	1.74037	3	0
132	29470	7.38739	3.53807	19.8636	6.66657	3	0
135	34696	7.16625	7.46151	17.694	53.7128	3	0
135	41198	7.25465	7.3888	27.5798	-27.795	3	0
138	28676	25.8256	9.45929	17.8384	74.7858	3	0
140	37645	3.54546	14.7691	-10.3526	5.35797	3	0
140	39263	3.46864	14.8454	-7.27391	14.3999	3	0
146	43101	13.2809	12.0392	-62.7959	-9.83345	3	0
146	43116	13.1572	11.9671	-61.5936	194.948	3	0
147	13975	8.93657	13.8783	37.7332	32.3721	3	0
147	25145	8.88685	13.9114	-55.3782	-32.3212	3	0
148	16186	17.9233	2.01057	41.0368	-63.592	3	0
149	21700	25.6682	9.65457	1.98445	41.5588	3	0
149	52219	25.7109	9.77061	2.49685	-56.7697	3	0
151	28831	11.3913	4.20602	36.5838	40.3816	3	0
152	16058	7.8081	3.25473	18.391	14.5178	3	0
152	37748	7.79778	3.33834	11.5855	-34.1624	3	0
154	18833	5.79526	15.3261	-10.1905	-27.3387	3	0
156	34543	16.4101	8.12218	14.6229	251.603	3	0
158	11919	20.4476	5.71061	11.5438	-0.169934	3	0
159	10956	26.4346	8.22145	-22.2815	34.2168	3	0
159	40282	26.4445	8.10913	-30.6258	4.66624	3	0
164	17602	19.2804	1.78532	24.9185	-43.9576	3	0
164	26505	19.264	1.88298	31.4482	32.5708	3	0
165	30530	8.8619	14.9045	-84.8237	-15.7073	3	0
165	31502	8.79082	14.9346	24.0931	10.4603	3	0
165	42152	8.91309	14.9489	11.4566	85.9518	3	0
166	25772	23.8556	2.38333	31.8478	-1.7147	3	0
174	30024	14.9377	15.387	-181.31	364.635	3	0
176	25833	8.05362	12.6558	-54.9283	9.7539	3	0
176	28268	8.0277	12.5963	24.0732	1.02041	3	0
176	37679	8.12177	12.6591	16.1521	-35.7094	3	0
179	24017	4.67154	5.59414	19.1091	-0.115225	3	0
182	17570	13.0484	6.17727	21.6477	2.23707	3	0
182	21445	12.9919	6.13918	-12.7685	38.5601	3	0
183	10029	3.96709	15.7196	-7.60709	-0.59179	3	0
183	26193	3.92467	15.7686	-8.75652	8.3846	3	0
184	41451	17.0647	12.3074	34.2681	89.9135	3	0
185	36620	13.7839	8.47544	38.0807	-17.7376	3	0
185	45036	13.8496	8.46194	40.8371	80.7563	3	0
189	17773	23.5084	5.45474	19.0192	-3.77827	3	0
193	18006	3.06328	15.3135	-33.1592	2.21426	3	0
193	19032	3.0278	15.3755	-3.07781	3.33248	3	0
198	22096	14.0818	5.57208	43.8504	-91.7074	3	0
198	29453	14.0758	5.67643	75.4277	93.2746	3	0
204	15894	14.566	7.94567	109.523	9.34166	3	0
204	21198	14.5183	7.83788	-36.8356	24.6426	3	0
204	25939	14.6459	7.88057	-38.7219	-26.8206	3	0
204	32863	14.5121	7.90417	8.76699	32.374	3	0
207	10791	10.2052	12.5306	0	0	0	0
207	17625	10.3143	12.5782	17.538	36.4933	3	0
213	33090	19.0219	7.91884	31.7027	127.431	3	0
214	16620	26.7654	8.94043	8.39081	-4.62614	3	0
215	37391	21.6886	8.53099	11.1318	-81.8731	3	0
224	27982	26.3511	1.83923	15.3246	-0.601856	3	0
224	50945	26.3283	1.77675	4.64325	-2.30059	3	0
225	49371	16.5636	11.6794	16.4649	64.2483	3	0
226	43870	11.0845	9.07162	95.9103	-137.126	3	0
226	46877	11.0931	9.19596	72.8551	48.1082	3	0
226	51602	11.0274	9.1908	17.0507	41.2856	3	0
231	13417	16.5133	1.49094	67.6359	-2.60624	3	0
232	25618	20.5837	7.93285	-43.8946	-23.1181	3	0
232	48017	20.5855	7.99631	11.6081	-8.66015	3	0
237	17124	20.5291	2.26784	43.5344	-3.6186	3	0
238	32540	12.508	10.1307	-99.4656	68.1747	3	0
245	24737	7.50008	3.40405	21.2621	-12.623	3	0
245	41631	7.44981	3.36016	12.4707	-0.0601895	3	0
249	11409	23.2999	6.12048	25.5642	19.764	3	0
249	27505	23.2168	6.12036	4.8297	-57.9248	3	0
251	18674	14.2063	15.1935	50.5326	302.409	3	0
259	44262	4.3136	4.91694	31.1745	5.93846	3	0
265	20380	20.8907	6.91067	-31.3401	-57.1241	3	0
268	15542	6.98365	5.4549	12.8798	-25.4857	3	0
268	21131	7.09778	5.42414	27.4455	67.9704	3	0
268	31410	7.00624	5.35102	23.9826	-21.1314	3	0
270	50443	17.9506	6.61639	53.1076	24.5385	3	0
271	52249	7.29108	6.1204	16.3383	-75.8192	3	0
273	16943	22.8826	8.02056	16.5141	-21.5759	3	0
277	17147	2.3561	13.2897	-25.8441	-4.73296	3	0
280	39494	13.7242	9.17169	54.9852	197.213	3	0
280	40120	13.7602	9.10999	-282.14	-8.91372	3	0
282	34596	12.1263	12.413	116.465	-22.9191	3	0
284	28978	12.6268	5.86642	15.8906	138.594	3	0
286	11280	20.0846	3.4516	5.24148	-51.6751	3	0
286	29630	20.0403	3.35874	8.99796	30.8043	3	0
288	12437	11.6995	7.81925	47.039	32.9277	3	0
288	12732	11.7497	7.91148	78.5347	7.73376	3	0
288	51642	11.7721	7.81566	38.4352	-113.938	3	0
289	15400	14.792	15.2574	87.8552	56.3784	3	0
289	24636	14.909	15.1759	138.158	392.733	3	0
290	10646	26.6426	4.96316	31.8095	-3.41307	3	0
293	17473	2.87187	15.2047	-11.0629	-14.3215	3	0
295	43789	3.66412	10.8666	4.27783	55.4225	3	0
298	46883	14.7412	14.6342	-228.002	243.247	3	0
298	51311	14.7462	14.5148	100.213	83.6158	3	0
301	13515	17.1537	8.11769	-25.2283	-149.364	3	0
301	20138	17.2003	8.0482	48.6496	140.522	3	0
305	20197	2.0344	13.7854	3.7451	5.07553	3	0
305	25469	1.94348	13.7241	-12.6808	-5.06166	3	0
306	28965	22.2892	6.75143	11.5087	8.52409	3	0
306	34072	22.2784	6.87694	14.9409	46.227	3	0
306	43894	22.3269	6.80346	10.0551	1.29448	3	0
310	12793	11.1107	5.83917	37.3004	-98.8957	3	0
310	27914	11.144	5.91325	18.1429	34.6715	3	0
310	32468	11.0228	5.9289	-0.817225	-127.114	3	0
312	28376	19.0893	8.55922	-34.2689	-40.9164	3	0
312	46751	19.1525	8.63768	-12.7445	5.09255	3	0
313	14362	18.243	1.99141	6.26092	6.16767	3	0
315	11736	6.33936	2.4627	16.7761	-27.5361	3	0
319	26680	4.11876	8.64676	-17.0837	21.2356	3	0
319	39905	4.18557	8.61927	45.4127	-5.73472	3	0
328	12483	18.2851	11.6433	4.58529	152.217	3	1
328	13021	18.1702	11.6108	7.89316	-4.64602	3	0
328	21397	18.1817	11.551	6.13686	7.91536	3	0
330	50178	1.27702	14.8826	0.688193	11.0802	3	0
336	33716	25.4436	8.44411	19.2659	75.8086	3	0
336	49714	25.5059	8.4218	19.9645	-51.325	3	0
338	15248	26.4319	7.73481	20.212	60.4992	3	0
338	51992	26.43	7.65599	13.9362	-47.4459	3	0
339	32629	23.6352	4.41488	22.3388	2.07349	3	0
339	37003	23.6938	4.28257	19.0098	41.9992	3	0
341	32093	26.5419	3.42374	17.1003	3.73984	3	0
342	28959	26.3767	5.55505	12.4759	53.8761	3	0
348	19425	5.32102	13.047	19.1421	-22.8055	3	0
348	27041	5.43943	13.0189	11.3918	75.8664	3	0
350	25826	8.54177	8.31143	16.901	122.594	3	0
354	13595	24.561	2.66771	6.55443	-7.40646	3	0
354	48239	24.6255	2.6848	7.02733	0.902631	3	0
355	21094	13.414	12.438	-232.855	533.166	3	0
355	50823	13.2733	12.4162	-339.885	-314.64	3	0
358	35925	26.4134	9.17715	18.6601	71.0531	3	0
358	37160	26.5074	9.08715	4.89704	27.9669	3	0
359	25413	13.8148	5.01394	20.616	48.3833	3	0
359	37927	13.8566	5.10193	76.3976	-21.6346	3	0
359	44031	13.8648	4.97367	39.6253	49.6936	3	0
362	12518	5.88394	10.0913	26.853	73.0653	3	0
362	17338	5.96926	10.1536	0.777164	-28.4758	3	0
362	28515	6.01587	10.0355	-41.4731	20.9735	3	0
363	13159	14.7297	13.1347	43.7126	-166.06	3	0
374	16165	4.58785	1.57287	-21.8168	0.747076	3	0
374	24287	4.71819	1.53364	4.92721	4.56646	3	0
375	15047	2.84799	3.75199	7.2118	16.3022	3	0
375	43957	2.95506	3.75449	5.88229	1.5278	3	0
376	17150	10.8246	2.93523	54.7854	195.797	3	0
376	19194	10.8178	3.00395	10.1445	-105.22	3	0
376	32607	10.9335	2.91841	57.3661	-100.016	3	0
384	18116	7.03045	9.0464	17.6657	36.5675	3	0
384	42476	7.13742	9.0051	-1.63959	-16.5949	3	0
388	18883	21.6747	9.53317	43.7304	28.4215	3	0
388	29001	21.7083	9.41509	14.0572	48.5698	3	0
395	15721	4.91455	9.40241	-33.4848	-38.3117	3	0
395	41829	4.9009	9.31495	39.259	-7.69219	3	0
395	51048	4.97689	9.41489	19.6651	-1.89227	3	0
400	16125	19.2999	9.11278	28.8357	-5.18914	3	0
403	13784	26.6743	7.12594	29.078	-77.9148	3	0
406	29800	3.27448	10.8581	3.4045	38.3983	3	0
406	31130	3.36027	10.8982	12.3416	-83.2241	3	0
406	39315	3.28151	10.7995	13.0814	-1.29434	3	0
408	46789	3.34105	1.74935	1.48541	-6.30974	3	0
408	47519	3.35816	1.81924	14.1073	5.70755	3	0
410	44454	13.1967	8.16539	31.3728	-7.81885	3	0
413	19246	23.2757	1.97385	-0.0171784	15.7257	3	0
416	49497	4.18817	6.00069	14.3773	55.2513	3	0
423	37881	12.9066	4.58714	9.80732	143.439	3	0
426	33990	10.2973	7.54448	-32.4475	-21.8516	3	0
426	44011	10.3971	7.52036	-46.0447	-24.3127	3	0
426	44670	10.326	7.49692	15.7852	4.19785	3	0
428	10957	8.35624	5.82616	29.5645	-4.91868	3	0
431	10658	21.8665	5.76231	33.6707	56.1709	3	0
431	21741	21.809	5.86514	30.7934	31.2464	3	0
431	45094	21.7906	5.78223	7.90146	-84.5265	3	0
436	11887	17.9933	9.88254	72.8107	-18.5936	3	1
436	22058	18.015	9.77089	13.3843	-3.83914	3	0
436	46699	18.102	9.85153	-8.82576	0.739735	3	0
437	13241	14.5769	13.4487	124.902	-16.907	3	0
443	14627	5.7044	9.97473	22.7833	-68.8709	3	0
444	29264	16.5246	10.6329	78.4974	-42.5245	3	0
444	37471	16.5316	10.5657	-66.2324	-87.6156	3	0
451	37086	5.0991	3.47638	17.6023	50.6584	3	0
452	26596	12.9642	5.43847	52.0469	125.337	3	0
452	45323	12.8586	5.38572	12.0682	-164.282	3	0
453	40501	15.6396	13.2563	101.937	305.351	3	0
454	23665	11.992	12.9257	104.165	-13.7803	3	0
454	44929	12.0596	12.84	-124.868	171.574	3	0
455	12425	8.17553	12.4271	-63.9244	-30.8988	3	0
455	24363	8.13619	12.3747	22.5231	0.686907	3	0
455	31496	8.1599	12.3142	41.7103	-27.405	3	0
455	34579	8.26901	12.3742	56.4932	152.659	3	0
457	50187	19.9238	7.74594	29.4111	56.6254	3	0
459	44903	1.28941	3.55807	4.22968	7.78381	3	0
461	13027	13.6056	15.5432	60.8758	-838.572	3	0
465	42912	9.76228	7.40532	-6.59989	-3.60821	3	0
470	27052	3.63672	6.25563	16.4841	10.1227	3	0
470	36835	3.68997	6.31365	10.2498	-30.0744	3	0
474	25094	25.8109	1.16974	7.32241	-1.8763	3	0
483	32952	23.1943	5.77521	16.8185	37.2539	3	0
486	17708	8.58063	15.2508	-10.2131	-48.0691	3	0
488	24415	23.5304	5.73883	23.4096	-36.605	3	0
488	24853	23.6405	5.73201	41.7553	0.773989	3	0
488	44442	23.5679	5.6965	-12.1551	-1.81573	3	0
489	23613	16.7299	7.88432	76.4794	6.6021	3	0
491	40045	25.33	5.44786	38.5524	-31.2123	3	0
499	13325	18.8345	1.53321	48.2317	-84.786	3	0
507	44448	25.1092	1.82499	16.3536	-3.1882	3	0
512	45863	17.8978	14.0225	19.5425	-9.38277	3	0
522	12218	23.6167	1.29896	19.9492	-0.814971	3	0
522	31661	23.5536	1.30272	-0.221083	-9.17075	3	0
522	50715	23.6305	1.39556	13.6728	56.2159	3	0
524	17499	19.208	3.86079	16.6831	91.781	3	0
524	42589	19.2109	3.75952	46.5179	-5.96761	3	0
525	14925	15.3968	3.21239	31.345	-13.2345	3	0
530	21819	20.7593	6.75994	20.3358	1.88021	3	0
539	32875	11.1717	4.97251	36.9609	31.9972	3	0
539	50244	11.1073	4.85903	141.589	-15.6401	3	0
540	44654	4.69355	14.2524	9.25218	5.97949	3	0
540	47374	4.60959	14.2944	-22.9008	27.1782	3	0
540	50774	4.587	14.1989	5.91269	-29.0441	3	0
541	17502	7.99982	13.8749	-126.542	6.67245	3	0
541	34312	7.90608	13.9308	20.6653	60.3083	3	0
544	20929	3.36698	9.89215	32.1039	0.0166714	3	0
544	50060	3.249	9.87495	30.9445	5.47833	3	0
545	18739	12.2485	15.3874	-289.521	-377.517	3	0
545	37578	12.2516	15.527	-67.0363	-291.167	3	0
546	21054	11.9864	12.0979	124.824	21.6358	3	0
546	40035	11.8946	11.9923	86.9185	61.7606	3	0
546	52611	11.9563	11.9729	72.2752	-84.4345	3	0
547	50835	15.9734	7.53315	-5.89432	56.3473	3	0
548	20718	4.87798	8.95036	42.5144	1.98926	3	0
557	48234	20.5657	4.80087	12.67	52.4174	3	0
560	21176	15.4539	13.378	93.9299	9.72532	3	0
563	30959	16.1797	7.22007	68.3267	119.873	3	0
563	41006	16.1337	7.09536	71.6391	23.7262	3	0
565	29903	11.3157	15.8692	-123.188	137.081	3	0
566	14826	5.33566	4.15409	37.7904	-33.2879	3	0
566	47505	5.41396	4.2231	17.6478	37.8006	3	0
567	17860	7.79439	8.41408	-20.9657	-50.1774	3	0
567	20902	7.7616	8.35937	-2.2647	45.8381	3	0
574	13605	15.0051	6.74184	27.002	-59.3712	3	0
582	21471	20.7296	6.63464	50.0807	2.97077	3	0
582	49751	20.8398	6.54782	63.2387	-6.18671	3	0
585	17505	15.6571	1.82742	56.872	2.9863	3	0
585	37532	15.7146	1.85102	17.8011	-6.48437	3	0
587	43163	14.8485	4.54171	64.1425	-4.99535	3	0
588	21691	16.431	12.4407	58.8624	21.3277	3	0
588	23590	16.459	12.4983	35.2052	-116.386	3	0
592	21303	12.4808	11.3573	11.5256	-164.067	3	0
592	42986	12.6068	11.2783	-149.733	-29.075	3	0
598	18739	12.3188	15.3575	388.207	483.827	3	0
598	44205	12.4298	15.4078	310.054	883.339	3	0
599	23962	11.4986	2.84882	6.11008	60.3834	3	0
600	17149	7.62367	10.2167	18.6632	50.6252	3	0
600	37485	7.66034	10.1715	33.1365	-27.6138	3	0
600	41131	7.7236	10.2319	23.7783	79.7908	3	0
610	29155	6.23802	11.3846	33.8716	-100.189	3	0
610	46830	6.2099	11.4661	16.3522	79.2698	3	0
611	51012	11.4601	4.42618	12.755	-52.8573	3	0
613	19614	8.88832	5.86181	-0.180842	37.0014	3	0
613	43002	8.82318	5.83684	35.023	-8.36385	3	0
616	43975	6.4687	6.19734	23.6183	16.6928	3	0
618	24312	7.25985	1.93929	5.45911	-20.2721	3	0
618	41136	7.35631	1.93037	8.98341	24.6026	3	0
620	34589	21.0112	9.70495	11.3141	72.4274	3	0
624	15949	10.3782	7.77684	33.389	-110.186	3	0
624	47991	10.468	7.71746	17.8692	28.0336	3	0
625	32816	4.9032	10.1069	18.5236	2.42981	3	0
627	31117	7.24001	1.60366	15.259	69.6427	3	0
632	31913	7.09667	15.276	-7.62278	-15.3405	3	0
633	20663	14.6342	3.22991	39.958	82.7683	3	0
633	33370	14.7114	3.32451	30.8823	113.121	3	0
636	44038	8.28373	9.85398	-77.2151	-74.1129	3	0
639	18136	18.0633	3.77866	56.3401	-134	3	0
639	39164	18.195	3.78383	17.7406	-61.2695	3	0
639	46051	18.1354	3.82739	78.9679	10.0328	3	0
642	33911	2.80521	8.99496	17.9206	-44.0558	3	0
642	45598	2.78145	9.05956	15.7859	17.0738	3	0
645	21557	20.8874	6.23253	35.2901	-0.367435	3	0
645	32884	20.9964	6.22785	24.7377	-27.7263	3	0
645	48659	20.9434	6.26407	7.97394	-7.1043	3	0
647	14928	2.6311	15.1816	-17.019	-2.18744	3	0
647	25793	2.68859	15.1905	-5.44318	11.8847	3	0
648	48849	20.8928	2.57775	19.3902	41.5601	3	0
651	47027	16.2316	9.1611	-72.2315	55.7053	3	0
654	13963	23.0846	5.72191	35.1957	30.1882	3	0
654	32952	23.1684	5.69999	13.0382	-17.5257	3	0
656	15308	16.3781	12.1098	-82.3375	-22.2151	3	0
656	25528	16.4077	12.224	109.398	74.7684	3	0
665	22590	1.21316	4.20906	3.25902	-30.0841	3	0
667	39128	8.75071	3.56186	38.7754	-24.8664	3	0
668	49029	2.63901	14.6949	-7.45065	17.0069	3	0
679	17157	20.2123	8.76455	-24.7521	-32.8908	3	0
679	30621	20.2147	8.87528	17.8489	56.2963	3	0
683	21604	11.7101	15.924	-137.639	94.2684	3	0
683	31393	11.6074	15.8343	-94.4399	-221.545	3	0
685	37023	18.6101	1.59986	52.9	-23.6036	3	0
685	42664	18.6549	1.52134	36.6516	53.0081	3	0
690	52039	16.0982	12.2767	-124.788	162.458	3	0
694	16913	5.68847	7.99848	11.8256	25.1776	3	0
694	37239	5.6021	7.93216	16.1092	-7.73738	3	0
698	41647	12.8293	5.02282	-6.89574	2.07095	3	0
698	46978	12.9278	5.07384	50.0787	41.997	3	0
703	11253	8.25457	2.44398	29.5069	76.9261	3	0
703	17317	8.15787	2.34515	25.0877	11.7911	3	0
707	37769	26.8519	4.77569	7.06775	-16.1111	3	0
711	46709	12.5547	7.83736	26.0478	35.7613	3	0
713	48129	25.2195	1.88112	14.9797	-0.154917	3	0
714	27165	24.2658	8.42144	-7.70668	-2.1788	3	0
721	45111	21.9963	3.01051	6.32872	-51.2887	3	0
726	27311	10.9796	7.76809	25.9091	-38.4971	3	0
728	23479	22.8308	5.17575	44.3444	-27.843	3	0
729	21254	5.33741	1.43215	-2.8675	-3.79465	3	0
731	14943	22.4517	6.21883	-26.9333	23.3342	3	0
732	36841	4.49787	4.2161	11.6355	1.75923	3	0
732	39611	4.456	4.10674	9.56069	-0.976827	3	0
733	12389	2.15178	3.72928	17.183	-5.08386	3	0
733	15915	2.15891	3.65817	5.30532	-4.47122	3	0
733	32460	2.02428	3.6558	9.78091	2.91442	3	0
733	43836	2.07939	3.76026	12.3198	-0.378265	3	0
743	47050	16.4536	9.70046	128.426	6.83822	3	0
745	16062	5.33035	2.4174	11.1112	-3.60291	3	0
748	47786	18.1566	9.11808	88.3147	-134.612	3	0
754	24014	14.4103	14.2153	147.771	-13.6687	3	1
754	48672	14.3816	14.3439	-19.3545	533.53	3	1
758	14827	15.4476	2.87891	-61.8052	10.4	3	0
758	17359	15.4713	2.94227	29.2707	-1.43586	3	0
758	23061	15.4873	2.82625	30.6729	41.4876	3	0
759	16036	5.0847	1.49953	33.5028	-2.42222	3	0
759	49537	5.00514	1.41305	20.7651	32.9489	3	0
760	30538	14.3192	11.7505	-127.821	17.556	3	0
760	33979	14.2655	11.7773	120.505	0.227125	3	0
762	22945	16.6695	1.30622	42.1363	-0.662141	3	0
762	24564	16.7774	1.21353	29.252	12.5276	3	0
763	17449	6.08958	4.88715	44.96	-1.22189	3	0
763	35728	6.03761	4.92846	25.4261	-11.8266	3	0
763	43206	5.9775	4.8211	61.8551	1.98009	3	0
765	19801	17.3832	2.9909	54.2619	4.59918	3	0
765	34359	17.4191	3.06261	21.573	22.3519	3	0
768	13532	24.1697	1.55288	-11.5882	-9.88183	3	0
768	22606	24.2078	1.60777	22.2081	0.48609	3	0
768	27136	24.1921	1.49339	-4.96303	1.34059	3	0
768	34863	24.2746	1.60598	5.89049	1.15206	3	0
770	35323	8.13176	14.4181	-58.2077	54.6066	3	0
782	36735	16.0141	7.39015	32.9989	217.502	3	0
782	42068	15.9288	7.31653	9.8869	-85.8381	3	0
791	43345	15.9511	15.0131	-94.7315	-260.227	3	0
792	17161	5.9008	3.46313	15.0993	33.9358	3	0
792	22977	5.96111	3.56434	15.662	-39.3426	3	0
792	26350	6.03997	3.47161	14.7107	53.6611	3	0
794	28224	10.1561	14.0919	86.203	2.34433	3	0
795	29376	2.6798	5.49749	32.1796	6.37658	3	0
795	44595	2.73398	5.55246	2.467	-16.8189	3	0
797	19223	26.37	3.4587	2.90655	-14.2484	3	0
797	41358	26.3519	3.56201	15.1018	4.97729	3	0
797	45924	26.3336	3.50707	19.8856	-1.331	3	0
802	20157	26.8311	5.21215	11.5107	12.2452	3	0
803	25402	16.5401	9.55939	-89.78	0.162882	3	0
813	49347	5.49024	2.4347	24.374	43.0839	3	0
815	46528	4.79111	8.4147	8.09037	-41.1596	3	0
815	47703	4.81006	8.30968	-20.7715	-10.1592	3	0
820	41886	13.7351	15.7434	301.443	409.173	3	0
820	50754	13.8166	15.7473	193.235	-304.287	3	0
821	36787	20.2595	10.0409	18.3456	117.331	3	0
821	42232	20.344	9.99564	20.4218	-84.8484	3	0
823	13866	5.6029	12.7643	24.6796	1.16905	3	0
823	35627	5.50048	12.756	21.3104	29.795	3	0
828	17091	21.744	2.6075	25.2679	-51.9393	3	0
828	41898	21.6941	2.56052	40.9593	0.321611	3	0
830	28142	11.3071	9.66903	32.3757	163.299	3	0
832	50001	21.9925	5.14082	-31.8266	49.2504	3	0
835	18007	16.081	7.28748	6.28396	118.34	3	0
839	39514	6.31986	4.67164	-20.2136	33.6039	3	0
839	40630	6.25839	4.7711	31.5221	-49.6361	3	0
844	12215	7.94243	14.0936	-18.3616	-88.7201	3	0
844	25315	7.8906	14.1614	6.428	44.3301	3	0
844	39276	8.03933	14.1634	15.5065	88.2826	3	0
846	52374	20.8887	8.17437	34.9363	-63.1131	3	0
847	37194	1.13572	12.959	-8.15217	12.6174	3	0
847	45800	1.15776	12.8432	-21.4834	-15.4202	3	0
850	25100	20.6019	4.25527	9.31059	-3.96427	3	0
850	27157	20.6309	4.35113	28.7664	25.2263	3	0
850	45866	20.662	4.24101	21.0455	-4.52687	3	0
853	10941	4.80095	11.4022	10.0434	-4.73874	3	0
853	46963	4.8462	11.3574	3.96306	-38.0309	3	0
853	47935	4.84524	11.4796	-11.4616	20.9557	3	0
858	41265	1.71639	8.07564	25.2625	-10.2901	3	0
860	27295	9.09812	8.93056	16.3696	-75.9011	3	0
860	37736	9.13117	9.02973	19.501	27.0623	3	0
861	33305	17.087	9.0666	28.8213	204.117	3	0
863	42112	7.06866	6.77508	-15.2946	22.7592	3	0
867	18214	15.3185	12.8821	33.9865	74.6725	3	0
867	40675	15.1958	12.8579	7.37367	-1.55963	3	0
877	49531	8.6637	12.1902	29.2021	-84.5091	3	0
878	23409	2.30501	4.53261	20.8854	4.22745	3	0
878	26270	2.22651	4.45132	16.8294	-1.40872	3	0
878	30503	2.17763	4.49356	19.1593	0.847148	3	0
878	46687	2.28619	4.46813	7.04871	-11.737	3	0
884	22997	26.3373	6.54581	19.0472	-24.1709	3	0
884	36764	26.2258	6.46669	10.8741	-42.3604	3	0
884	41452	26.3033	6.44882	20.1042	50.5994	3	0
886	30981	10.4714	8.60436	6.48553	-161.758	3	0
886	35702	10.3996	8.64503	14.4662	138.017	3	0
887	18468	6.59985	4.39045	21.6627	11.3777	3	0
890	28130	2.98468	6.43469	3.67597	9.8995	3	0
890	31378	3.04561	6.51507	4.20074	-7.75963	3	0
894	32109	26.9351	5.86128	0.93291	12.2309	3	0
896	13137	6.27027	14.6936	4.04099	13.6727	3	0
902	13037	9.40893	13.7158	-34.7912	-111.775	3	0
902	24511	9.35288	13.6851	-81.3467	-21.9693	3	0
905	48879	9.54748	13.5556	-154.822	-4.90399	3	0
906	37428	26.0983	7.77256	2.44451	-17.6808	3	0
909	22750	23.0868	8.30874	33.0539	27.6742	3	0
909	37964	23.0491	8.39824	9.47261	54.5496	3	0
909	42323	23.003	8.3547	41.0736	-14.2055	3	0
910	29800	3.18148	10.8527	9.50479	-10.936	3	0
911	12196	3.04419	5.54568	28.9558	1.09306	3	0
911	33905	3.07755	5.62948	3.45638	-1.00717	3	0
911	47648	3.17898	5.58171	26.1433	3.37563	3	0
911	47902	3.09507	5.49967	16.5499	-20.4302	3	0
915	13240	12.5173	7.43466	-50.2203	33.6385	3	0
915	19721	12.3786	7.43566	-73.6448	-77.7705	3	0
916	11491	16.564	10.8615	45.0297	-202.122	3	0
917	38297	8.66831	12.5531	-1.12849	-112.763	3	0
920	49309	8.53884	12.3406	-82.3771	33.1672	3	0
923	15350	7.90438	1.07902	47.08	10.8065	3	0
929	10665	10.5228	10.6582	17.4488	-16.2273	3	0
930	40646	14.4549	15.65	-81.0836	-26.8335	3	0
936	20564	8.72274	9.15322	71.4566	21.5183	3	0
937	15603	25.5696	8.85934	14.3634	-63.3363	3	0
937	29213	25.4608	8.7755	6.79957	-28.7629	3	0
944	27030	2.38037	8.35724	8.62727	32.2636	3	0
945	32326	19.8357	1.78103	22.042	-57.2325	3	0
952	51531	2.6388	15.6556	-6.70069	-12.5586	3	0
957	21380	17.3414	5.21672	22.8239	14.2993	3	0
957	40715	17.2339	5.22122	30.975	-48.6945	3	0
961	31550	22.828	2.80775	25.6302	-11.6875	3	0
961	44719	22.8217	2.87303	16.2619	13.9114	3	0
962	26978	25.2689	5.75051	22.6237	1.859	3	0
962	35535	25.3561	5.65096	23.6609	61.5123	3	0
963	11181	9.67751	14.7541	-31.5009	-97.5569	3	0
963	16846	9.61368	14.8457	-53.9282	47.36	3	0
966	26437	16.3807	6.63723	-30.546	134.065	3	0
969	17433	10.249	1.16501	11.3539	9.40183	3	0
969	21247	10.2154	1.26189	41.7786	-5.70513	3	0
976	12145	2.32722	1.32232	18.9726	-1.81433	3	0
978	11753	11.8779	15.5544	-36.687	-239.319	3	0
978	36941	11.8077	15.4873	65.2155	32.6844	3	0
982	43984	9.00523	5.48426	17.7906	61.6249	3	0
983	20088	23.9015	6.38373	9.60608	60.11	3	0
983	20114	23.9496	6.49753	14.1713	-48.9248	3	0
983	27217	23.8842	6.52838	-19.5299	-0.449708	3	0
983	30000	23.8246	6.48814	20.8849	6.01938	3	0
985	51413	24.4351	1.4896	-8.13957	-8.36223	3	0
986	16359	14.6324	2.6942	58.113	-20.7332	3	0
991	10045	5.79755	3.22562	18.2078	-4.23366	3	0
991	34163	5.72316	3.31689	32.7345	-2.29216	3	0
991	40638	5.6795	3.1935	48.5407	12.1421	3	0
992	13566	24.8735	1.42151	0.69103	1.36852	3	0
1005	6612	11.1107	1.24043	8.80991	-49.9423	3	0
1007	2117	19.1493	5.46804	26.5285	136.596	3	0
1010	3759	8.73032	5.11514	60.7139	39.0154	3	0
1013	7575	2.77167	8.2571	6.64487	-26.0065	3	0
1016	4733	2.42729	5.79362	15.1053	-0.32869	3	0
1054	2262	14.6955	7.7173	44.3564	55.4591	3	0
1060	9234	20.195	9.94512	26.9714	72.1239	3	0
1072	3337	19.1444	10.8751	24.7559	-26.3244	3	0
1081	3881	6.69333	12.0814	20.3948	54.0716	3	0
1086	7584	19.3391	11.4491	53.8156	4.66377	3	0
1095	6332	12.7294	1.76695	8.95057	38.7054	3	0
1129	8596	4.9993	15.3022	-7.45924	10.7853	3	0
1139	2094	22.1753	6.34069	12.0177	42.6488	3	0
1140	5327	16.9747	1.59812	32.9209	0.00628759	3	0
1140	6625	17.0324	1.62604	20.7804	0.242947	3	0
1145	4258	19.9868	11.0751	-13.1033	31.1951	3	0
1149	3633	13.3445	13.6527	81.3975	23.5537	3	0
1160	2197	6.76733	7.05274	50.6132	9.86275	3	0
1165	1409	18.6247	11.7659	18.168	-591.013	3	1
1182	8611	1.2025	2.8194	15.8418	4.15092	3	0
1202	6326	13.8199	1.38556	63.405	1.19297	3	0
1205	4052	23.1426	9.6954	8.76512	-49.7304	3	0
1205	9116	23.1469	9.5892	10.3709	80.3875	3	0
1209	2079	13.6982	5.58252	37.1349	2.5969	3	0
1209	3884	13.6557	5.71284	47.3722	-63.1913	3	0
1209	7430	13.7682	5.65237	12.1645	-29.3693	3	0
1212	1264	13.2458	8.78183	26.009	113.317	3	0
1216	5748	15.3229	10.0162	53.5854	24.8679	3	0
1226	4635	9.2012	6.16412	57.9767	12.794	3	0
1232	5677	8.72817	6.08579	-14.4282	-20.951	3	0
1239	7789	13.6705	13.8219	74.8719	142.091	3	0
1240	3372	22.0608	7.41904	-5.44572	12.139	3	0
1258	8351	1.20596	8.79644	-18.249	1.32969	3	0
1270	1894	11.4204	13.9982	127.012	-229.187	3	0
1278	4526	8.13729	4.77532	53.7252	15.2112	3	0
1289	6360	2.72293	10.7653	22.5048	2.29904	3	0
1326	5403	16.5582	5.36399	17.4276	22.4385	3	0
1330	1694	20.9773	1.59669	38.7489	-3.43527	3	0
1342	4647	25.8194	9.93353	33.262	4.18515	3	0
1343	4524	23.0589	4.22712	-5.3392	-30.0968	3	0
1346	6825	9.23305	1.93709	36.9989	1.15528	3	0
1364	7682	24.5797	3.86183	16.6087	6.21015	3	0
1365	9070	13.8019	6.21595	2.58351	137.106	3	0
1370	7101	26.5521	2.97772	33.0298	-7.87378	3	0
1378	6279	23.8094	8.22896	-15.5126	-11.4741	3	0
1390	3318	24.6858	8.26008	1.73616	-47.0379	3	0
1413	6794	21.5671	9.74337	1.05109	-10.4688	3	0
1444	7762	4.50808	5.67446	24.6812	-31.2896	3	0
1458	2416	26.6679	8.23581	14.1173	44.9958	3	0
1471	4730	15.3824	2.08123	47.7753	3.65253	3	0
1479	5898	8.33249	7.28437	-4.17613	-12.7032	3	0
1495	4088	26.6187	4.73021	36.9686	2.96714	3	0
1503	7043	19.2791	1.66188	51.2606	-61.9325	3	0
1503	7601	19.1925	1.62458	32.7701	115.728	3	0
1506	6723	24.9616	2.85354	15.1252	-13.9233	3	0
1532	2571	1.39656	4.06083	19.4283	-0.798385	3	0
1532	6689	1.29147	3.9794	23.8612	-11.8591	3	0
1532	9681	1.33511	4.08108	9.71271	-10.7207	3	0
1551	4314	6.9655	7.37539	42.9063	-0.812188	3	0
1562	7458	10.021	5.7474	34.9801	-28.2702	3	0
1588	4552	5.14272	4.43769	37.4442	-12.4078	3	0
1590	7370	7.34269	10.6322	-54.8018	-49.2033	3	0
1590	9505	7.38414	10.4975	-56.8637	-0.418888	3	0
1610	9777	8.19831	9.47966	16.5067	26.669	3	0
1616	1887	20.6178	10.4587	14.2495	181.044	3	1
1621	4998	23.6702	1.80041	13.5808	0.70671	3	0
1622	4849	11.72	3.87261	43.2901	2.77515	3	0
1622	8796	11.6515	3.76481	67.7759	8.31805	3	0
1624	5564	2.1193	7.42601	18.4467	-3.16921	3	0
1624	7468	2.21919	7.47602	10.1136	-34.1469	3	0
1629	7458	9.99144	5.87573	24.2773	-139.008	3	0
1635	2395	6.48549	4.32821	-6.69983	3.01941	3	0
1638	3195	1.07322	13.9748	-21.6305	7.95954	3	0
1658	2079	13.771	5.52052	3.85646	-66.2546	3	0
1658	3589	13.9002	5.52381	-16.9853	-12.9423	3	0
1658	7430	13.8299	5.5943	74.9616	-8.14165	3	0
1662	3564	17.8762	7.19164	25.2623	102.327	3	0
1663	5507	23.6732	9.4357	19.7754	-49.5579	3	0
1666	7326	26.3178	8.82313	4.36734	-51.5737	3	0
1680	5772	1.3284	7.26547	0.61787	-0.185028	3	0
1687	5705	25.6805	7.4846	15.5128	17.7156	3	0
1689	2402	21.5293	5.49718	-6.36102	-5.5221	3	0
1690	7552	26.4924	1.78077	5.67277	-3.68085	3	0
1699	9203	4.13267	12.0189	-22.1894	14.1675	3	0
1711	9275	25.4151	3.08001	16.2634	-4.08825	3	0
1727	3656	2.72372	2.60888	16.9682	-13.7161	3	0
1733	1888	7.43595	13.6824	-10.024	13.5292	3	0
1733	6516	7.33889	13.673	12.4835	-7.47448	3	0
1750	2867	2.72748	13.4653	5.03632	18.3025	3	0
1755	6921	6.51973	8.85145	20.0587	-22.4718	3	0
1778	8918	16.1227	12.4733	-128.232	93.408	3	0
1780	3051	7.8581	9.42145	-118.574	-1.29072	3	0
1790	7762	4.52883	5.80564	21.9702	-22.8165	3	0
1805	8121	18.3969	3.50184	13.7404	27.815	3	0
1808	4710	24.0833	3.34067	11.195	40.9322	3	0
1833	5884	26.4966	4.83721	25.0181	-9.01493	3	0
1833	6832	26.3952	4.81446	38.4799	-6.74073	3	0
1847	4862	5.5646	13.9255	-23.9974	-17.5481	3	0
1849	8714	14.0135	7.58277	24.3265	-82.0155	3	0
1856	5811	14.6853	11.3075	-72.1314	100.86	3	0
1877	8410	8.23018	2.74707	18.2615	66.765	3	0
1881	4191	19.4186	9.33977	-64.089	8.1522	3	0
1883	4524	22.9865	4.24796	36.4277	41.8324	3	0
1894	7362	11.3823	14.0454	32.2156	192.265	3	0
1918	6685	2.05163	1.34985	9.73375	18.7251	3	0
1932	6446	14.9658	13.752	76.6269	164.165	3	0
1933	6921	6.51303	8.96436	-45.8333	-96.6592	3	0
1954	3918	12.7292	15.6386	494.273	460.298	3	0
1955	9798	4.48503	11.2798	-4.2004	49.3534	3	0
1967	8312	1.57461	4.13587	9.64542	-2.08362	3	0
1986	9878	10.4286	12.0579	75.791	6.13835	3	0
1987	9041	6.97546	2.94145	16.137	1.83063	3	0
2003	8374	26.8912	2.39874	13.6724	1.03409	3	0
2012	4527	19.2199	7.25298	1.60958	19.6392	3	0
2019	8392	2.10093	10.8497	-13.8634	-2.00117	3	0
2037	4341	3.9829	12.9516	2.09356	-3.16388	3	0
2050	9274	2.6267	5.77162	6.26781	3.8083	3	0
2055	3882	21.242	2.55262	14.3593	-16.0328	3	0
2056	5154	24.8162	4.34121	7.5134	-1.26639	3	0
2058	7573	2.14537	6.25683	28.6584	-8.22245	3	0
2058	8575	2.21338	6.36117	5.06457	5.07578	3	0
2066	6735	24.2178	9.59168	-15.7952	13.1723	3	0
2074	2956	4.1306	2.33113	5.01511	10.57	3	0
2081	8332	14.2189	13.6041	317.24	-275.738	3	0
2083	4628	3.6626	15.5671	-11.6301	-16.5464	3	0
2094	6097	22.1122	6.35952	3.19128	-60.1194	3	0
2107	9165	24.5471	9.4064	5.27129	8.69348	3	0
2125	4927	10.0201	13.1063	-76.6743	57.1386	3	0
2133	9545	19.2164	11.7038	-19.6594	11.3016	3	0
2142	8446	4.00303	10.0016	-16.5024	-25.6422	3	0
2143	8932	6.30383	1.87838	23.2124	8.27964	3	0
2161	5401	20.2166	3.70384	8.23204	0.788353	3	0
2162	2715	15.1432	12.5743	49.6462	1.14267	3	0
2166	8276	11.214	4.0255	3.80655	1.24391	3	0
2174	3494	25.9595	5.83604	10.4869	-62.5828	3	0
2181	6793	26.548	7.55886	-13.7322	-18.6758	3	0
2185	8874	22.6214	3.74172	-12.7083	-16.2614	3	0
2201	9411	9.93441	6.81157	34.7143	9.02441	3	0
2231	7375	8.38995	12.5401	-8.10288	-62.254	3	0
2234	9587	14.9165	9.55334	32.8363	238.164	3	0
2238	6847	17.9912	4.10977	9.2439	-20.5917	3	0
2247	2269	15.378	14.2832	74.7686	158.544	3	0
2247	4076	15.3255	14.2512	65.1691	-55.7688	3	0
2262	8149	14.8164	7.7031	14.0315	-42.0816	3	0
2282	7976	20.1048	5.74077	11.5044	35.7288	3	0
2283	9521	8.43085	3.59027	-35.5081	-7.3923	3	0
2286	6078	9.81715	1.27481	50.5236	2.02055	3	0
2287	3272	25.0954	5.98189	22.7434	-28.2071	3	0
2293	7085	16.5932	14.913	-0.586336	-0.806669	3	0
2334	8322	12.4618	11.9538	-137.063	-66.351	3	0
2335	7407	18.0003	7.60911	30.6656	-154.744	3	0
2341	4855	16.0491	5.5067	34.6809	24.8755	3	0
2341	6586	16.1182	5.52515	30.8584	-13.2056	3	0
2358	4856	14.331	4.84727	82.1387	-39.5351	3	0
2370	7637	11.5153	11.3661	-101.433	35.6408	3	0
2408	5650	1.93871	11.9585	3.58404	57.0265	3	0
2410	2429	6.98427	8.57442	-15.0219	-34.9701	3	0
2428	8399	8.62054	2.514	10.4884	-13.225	3	0
2439	5410	9.27778	8.27763	44.3014	-100.249	3	0
2440	5718	14.2082	14.9504	415.463	20.237	3	0
2442	3551	8.96218	8.12656	24.6709	62.2635	3	0
2444	5819	3.28307	12.0448	5.18567	23.6049	3	0
2445	5360	1.37298	8.71804	9.63973	-72.713	3	0
2445	8351	1.26263	8.71749	11.5154	65.7349	3	0
2453	5258	9.08478	4.03188	-13.7538	1.57305	3	0
2453	5747	9.14136	3.94162	43.3333	-13.4383	3	0
2461	7454	13.3905	1.76099	8.71246	-2.79803	3	0
2472	6586	16.2043	5.52087	-9.74013	61.9546	3	0
2482	2875	20.086	1.46157	49.2499	98.7336	3	0
2495	2927	8.48185	12.8073	10.8093	52.3401	3	0
2495	6062	8.55138	12.8991	-49.4359	-124.453	3	0
2512	5489	26.3178	5.91697	1.6614	-32.6374	3	0
2524	5790	8.55806	14.8468	-46.248	-51.5531	3	0
2544	7894	4.50972	8.49179	-13.1528	21.0238	3	0
2546	4396	7.15023	3.12128	25.7849	3.55042	3	0
2554	4684	6.38469	1.05862	23.9498	63.6137	3	0
2557	9189	1.98709	6.67514	14.5673	4.97811	3	0
2560	9941	19.2893	11.9761	-408.042	-264.075	3	1
2566	3114	12.824	3.14204	27.24	1.24177	3	0
2613	2902	5.38077	6.10734	18.6306	6.31701	3	0
2624	9112	17.6658	3.98499	23.1341	65.4953	3	0
2626	4274	21.5989	2.78401	51.4219	-6.36717	3	0
2632	3620	18.7807	12.6884	15.1963	-82.0702	3	0
2658	6698	6.59686	14.4166	-39.3906	11.9703	3	0
2665	8144	23.3822	7.30574	9.0234	-12.0235	3	0
2669	7140	7.59414	2.5083	17.4355	-1.63733	3	0
2695	9050	20.3736	6.57458	34.3932	-50.1189	3	0
2722	4353	10.413	8.93429	30.2725	212.152	3	0
2732	4743	9.63441	11.9391	19.2704	-267.183	3	0
2748	4216	2.80809	14.3711	-1.76994	-22.6803	3	0
2750	8226	9.24958	4.81951	20.4365	10.1363	3	0
2752	5653	2.9353	12.3675	9.86437	20.9335	3	0
2756	7579	16.8483	2.07838	33.688	34.3421	3	0
2806	9107	4.05082	2.00957	-0.643093	16.7905	3	0
2812	9140	1.31608	13.0398	2.43575	-35.1544	3	0
2819	2973	22.3379	3.63745	13.1671	8.40348	3	0
2819	3850	22.3496	3.76756	3.74386	17.5192	3	0
2823	4062	19.3748	3.92051	24.8903	1.3056	3	0
2824	4937	19.8302	11.4459	35.7354	-17.4872	3	0
2825	8239	16.908	4.57619	40.4981	43.9382	3	0
2837	4860	16.0258	9.09767	76.0208	218.627	3	0
2838	7243	24.1284	1.34555	25.527	-5.50213	3	0
2859	4341	3.90087	12.8776	-40.3713	-11.7365	3	0
2860	6515	7.94368	5.20184	8.19792	61.3738	3	0
2863	8489	21.5382	10.2822	1.57224	-24.071	3	0
2867	6896	2.62754	13.5395	-25.7405	-2.55802	3	0
2867	7265	2.69183	13.5378	-4.34032	-15.02	3	0
2879	5515	9.25197	5.08192	45.6882	0.769755	3	0
2887	7253	20.7298	5.04558	9.90261	-30.6258	3	0
2895	6869	9.32461	12.0716	8.45628	50.341	3	0
2911	7609	14.2618	2.55054	1.71802	2.79848	3	0
2912	3217	18.6779	6.29347	25.3297	53.4263	3	0
2923	6084	13.1802	13.8043	207.432	87.9267	3	0
2933	7076	19.4125	1.78039	20.1193	20.6058	3	0
2944	6941	17.8833	8.71721	73.7577	26.2979	3	0
2951	6666	8.50769	15.8666	-44.4662	-0.18414	3	0
2961	7942	20.9795	1.07847	9.82843	-6.28708	3	0
2996	7186	13.1454	3.49054	47.0955	16.3226	3	0
3001	4260	9.06616	8.03741	20.769	53.8012	3	0
3030	4955	18.5126	8.10966	86.8775	24.1038	3	0
3030	7525	18.4981	8.24705	1.00773	2.60094	3	0
3035	7913	20.8177	7.44046	71.9037	49.0262	3	0
3051	4428	7.91574	9.45094	16.3449	-99.6634	3	0
3057	6546	12.6246	8.72252	78.0874	58.6573	3	0
3070	6553	1.7318	4.83268	0.790527	14.7431	3	0
3074	4406	4.52005	5.36077	3.06634	41.6607	3	0
3110	5235	13.1499	14.9253	110.348	149.745	3	0
3117	7992	25.3599	8.98532	38.5378	-37.6025	3	0
3134	8433	15.1982	9.57912	8.08259	190.744	3	0
3142	8613	12.8892	11.0553	30.7861	-213.019	3	0
3169	3977	11.7191	13.1508	98.7234	-344.731	3	0
3170	5111	23.4498	5.29097	-18.609	-28.2364	3	0
3170	5562	23.3059	5.26615	10.2647	-42.7956	3	0
3176	7219	1.74291	12.5018	9.86829	-27.6705	3	0
3185	5120	10.5143	1.74633	18.4274	-18.0788	3	0
3191	9220	3.22731	4.84135	-6.38962	6.64796	3	0
3195	3827	1.13656	13.9517	5.6929	-15.2734	3	0
3220	3292	11.6025	7.33269	10.0479	32.682	3	0
3229	8420	12.818	15.1636	-410.44	227.085	3	0
3231	3330	13.8495	14.1173	100.544	8285.45	3	1
3252	6987	22.4738	5.20368	33.2072	2.3997	3	0
3260	4783	15.6484	10.6759	100.423	25.2275	3	0
3261	8554	17.6152	8.45268	-3.94159	-50.8568	3	0
3269	7990	7.22994	3.75861	17.6216	-6.61669	3	0
3293	8494	20.2482	8.00061	17.6672	1.60949	3	0
3313	9340	9.38616	7.60751	2.9997	10.8287	3	0
3328	4871	4.81868	12.8198	11.7598	-38.9055	3	0
3329	4529	1.61026	9.54519	-2.36972	-4.60592	3	0
3331	8062	14.015	6.51144	99.0549	-1.10078	3	0
3340	6842	8.02336	8.59998	4.49941	-44.3233	3	0
3372	4895	22.1836	7.46077	53.565	-11.7821	3	0
3384	9926	26.9607	4.20555	6.41776	-11.2743	3	0
3392	7539	16.6992	13.3348	72.5289	236.159	3	0
3401	4436	23.2239	9.2493	31.3596	47.445	3	0
3416	3827	1.2346	13.9827	5.62342	5.34653	3	0
3452	4542	19.6044	12.1189	-143.303	-131.028	3	1
3473	5905	19.5425	3.08634	39.5791	-1.39481	3	0
3486	8146	9.70236	5.22146	73.8943	53.302	3	0
3507	8760	12.187	8.09564	38.211	-10.8151	3	0
3510	7168	15.6439	8.99628	-53.8925	127.486	3	0
3522	7836	26.8424	8.16919	32.1873	-56.4735	3	0
3523	7121	12.8958	2.39619	35.1307	-8.05834	3	0
3523	8076	12.9179	2.52063	41.4853	58.7412	3	0
3545	7991	16.9264	1.29895	12.9863	-52.1548	3	0
3551	4260	9.01335	8.07993	44.8577	-23.7726	3	0
3555	6791	19.2791	3.59373	9.5971	-34.5845	3	0
3558	8122	9.99965	2.6485	43.9492	15.0684	3	0
3561	5624	5.54963	2.76558	2.91709	18.8679	3	0
3565	5221	16.6581	10.3027	40.0393	-100.319	3	0
3565	7798	16.6126	10.4031	6.44054	144.824	3	0
3566	3795	12.4204	2.4971	12.8219	-138.886	3	0
3571	5861	15.5735	7.48888	-26.7057	68.8094	3	0
3579	6662	3.00108	9.15961	-0.280546	8.75847	3	0
3594	5085	4.30861	5.4045	38.9703	5.00432	3	0
3602	8522	9.9886	1.65349	23.8776	-13.1009	3	0
3612	8113	12.2396	10.1897	73.1295	-101.033	3	0
3615	8914	7.16314	2.20537	-1.13503	22.7805	3	0
3622	7847	15.8416	13.24	71.4442	-80.895	3	0
3622	8892	15.7514	13.3346	41.6978	311.578	3	0
3642	9665	15.1671	11.9771	-192.951	-3.70332	3	0
3671	4701	2.56269	12.7955	-34.9454	11.5936	3	0
3697	9931	15.586	15.3889	35.0276	-75.6141	3	0
3701	7117	17.7661	5.73263	31.0204	-46.477	3	0
3717	6774	7.26886	8.70606	4.15073	37.0416	3	0
3752	9001	19.9408	6.94475	35.5032	16.241	3	0
3758	3909	5.61778	12.4914	-9.14213	0.982493	3	0
3759	8438	8.75453	5.23209	-40.9589	-16.3495	3	0
3765	7619	2.62738	7.01558	18.0196	1.43781	3	0
3775	9264	21.1997	4.94436	12.5007	-7.27611	3	0
3786	6608	13.92	12.4961	79.3962	21.7574	3	0
3797	8045	6.11746	3.33821	8.80521	4.25833	3	0
3814	9316	16.054	5.77948	6.91645	-5.89943	3	0
3823	7799	18.1587	8.38711	-55.1856	-7.46478	3	0
3829	8077	16.4345	14.945	-58.991	24.3035	3	0
3839	4572	9.88911	12.2774	72.8898	10.5578	3	0
3850	8176	22.4561	3.81725	8.91544	-52.8051	3	0
3852	6461	9.39404	6.38575	-92.0063	-9.9953	3	0
3853	9303	9.9221	8.30541	-24.3861	-16.7675	3	0
3865	7816	2.64754	6.0384	-5.16285	30.5487	3	0
3900	4349	17.0795	2.98997	52.1336	-31.874	3	0
3900	6027	17.0146	3.09229	64.5952	-11.4047	3	0
3919	8476	16.323	3.61128	16.1875	-0.183071	3	0
3941	8036	26.5588	2.49348	19.5821	2.72351	3	0
3947	6778	8.2275	10.1995	19.8719	-6.28088	3	0
3954	9520	14.4131	12.1922	140.721	69.1009	3	0
3964	6673	16.3403	4.44666	57.9863	-113.563	3	0
4000	4343	6.63329	13.4361	-32.2431	-12.7943	3	0
4023	5811	14.5727	11.2958	6.41848	-219.874	3	0
4025	4416	2.57255	7.60063	30.9905	17.5741	3	0
4050	5308	8.25774	13.1276	12.7605	-31.431	3	0
4059	5372	13.4679	7.09658	-115.989	15.3199	3	0
4059	9900	13.3245	7.07076	22.8137	84.004	3	0
4062	8643	19.3343	3.83516	-2.9636	-31.2965	3	0
4062	8815	19.3859	3.80319	21.901	41.9609	3	0
4065	8080	17.2303	14.2506	-36.2635	15.8706	3	0
4076	7358	15.2711	14.3216	42.7149	112.349	3	0
4078	4365	6.03838	1.29254	4.33484	14.4822	3	0
4084	6241	1.6713	6.54945	7.53936	4.03665	3	0
4103	8660	6.43791	2.84088	12.6443	8.34703	3	0
4103	9982	6.49414	2.81199	28.3636	3.50893	3	0
4152	7731	11.3722	10.6569	5.62581	224.466	3	0
4152	7808	11.4719	10.6128	53.1576	-243.914	3	0
4160	4603	23.2453	3.26968	12.5074	5.70802	3	0
4171	8821	21.8573	9.25738	60.9846	-38.7976	3	0
4196	5417	9.58579	5.68062	21.5154	-38.8457	3	0
4203	6189	19.2625	1.40296	13.2661	-2.49563	3	0
4240	4946	26.0482	4.96807	-18.7708	-16.3059	3	0
4259	7215	5.32149	14.0727	-22.7574	14.2551	3	0
4260	8008	9.00308	7.93825	37.7273	-70.0554	3	0
4290	9752	26.2983	9.30999	6.87736	-34.9992	3	0
4360	9832	4.78142	13.1252	3.57171	-45.0993	3	0
4369	8198	11.3874	10.2287	160.763	2.49359	3	0
4437	8397	19.8614	2.17219	4.60413	-18.354	3	0
4452	7754	18.266	9.83156	18.7267	95.004	3	0
4527	4528	19.2659	7.21062	-28.5632	-8.97735	3	0
4527	9230	19.2063	7.10941	22.3579	97.9171	3	0
4528	4715	19.3146	7.17456	16.2951	18.8041	3	0
4542	5533	19.5617	12.0679	0.855997	-157.963	3	1
4554	8395	9.4637	5.07305	12.1936	-31.4377	3	0
4565	6256	8.41869	3.71056	15.0232	-4.81205	3	0
4565	9003	8.46428	3.75206	44.3013	-6.62574	3	0
4565	9521	8.42762	3.65069	40.9707	29.9219	3	0
4605	8528	7.99731	3.05221	72.6855	-6.92753	3	0
4628	7462	3.65923	15.4798	-6.18523	9.19984	3	0
4630	8691	10.2774	4.2195	-27.7435	-16.1108	3	0
4635	5768	9.265	6.1506	28.7289	-16.8559	3	0
4655	7684	21.1731	3.3347	-37.2391	-6.43911	3	0
4668	8745	2.33134	13.0595	-9.65745	-29.3183	3	0
4684	6477	6.31984	1.10989	34.8714	-23.0325	3	0
4693	9252	8.57311	4.92575	53.9041	1.64449	3	0
4705	6235	23.0653	1.85727	25.3068	-36.2815	3	0
4710	8642	24.1167	3.44591	9.24853	-16.0213	3	0
4712	9529	14.8015	12.1851	-111.848	-108.808	3	0
4727	7755	24.7267	6.75823	39.3179	-5.29181	3	0
4732	5547	13.4309	2.8458	11.7033	-118.964	3	0
4739	9726	8.98058	8.97286	65.2317	-58.3169	3	0
4747	8082	1.20926	7.81435	27.4612	-2.88091	3	0
4755	7532	13.5	9.90211	-37.0936	54.9603	3	0
4761	8682	8.51417	4.09927	31.0608	102.044	3	0
4807	5339	26.2512	5.32654	6.926	50.7885	3	0
4820	6660	7.72886	7.60147	-94.798	20.946	3	0
4841	6576	8.89751	6.05521	12.1097	-2.88086	3	0
4851	5409	2.36149	4.33188	20.3157	-0.18035	3	0
4861	9443	18.0544	5.81814	48.5669	-98.8129	3	0
4862	6636	5.48007	13.8352	14.3121	-27.3098	3	0
4864	7197	2.10001	3.30265	25.5968	1.61984	3	0
4888	7309	17.3123	8.10395	33.1435	1.58793	3	0
4889	8333	19.4768	8.00969	59.3088	-4.41147	3	0
4895	7161	22.2511	7.37849	5.47864	-1.802	3	0
4946	9739	26.0085	4.86091	-3.01661	-18.6807	3	0
5043	9443	18.1141	5.84572	30.7388	69.9387	3	0
5076	9225	9.55438	4.00387	-3.63161	-14.3774	3	0
5121	8731	12.4584	3.4427	3.80035	142.773	3	0
5134	7867	1.33499	1.30094	9.09332	-0.0937394	3	0
5176	7507	7.68516	1.70846	38.539	1.12875	3	0
5213	5505	17.7452	12.9641	20.1198	34.2687	3	0
5219	5909	18.4277	12.4289	-101.08	9.57627	3	0
5234	5804	12.2963	4.76686	-44.7961	-39.7554	3	0
5258	7827	8.98613	4.03525	-0.399445	21.2159	3	0
5301	9447	18.873	11.796	27.1918	-614.365	3	1
5316	6308	6.03661	14.7367	11.8661	-16.6149	3	0
5327	6625	17.0288	1.55783	28.0736	2.79578	3	0
5341	8337	21.9741	5.93956	-29.2093	20.6733	3	0
5343	6612	11.1162	1.17554	13.8347	-2.90228	3	0
5357	7458	10.1115	5.82852	27.8951	79.9558	3	0
5357	9452	10.2257	5.88185	35.1968	85.5484	3	0
5365	8522	9.88389	1.75626	18.656	-22.4043	3	0
5370	8819	10.7067	6.5289	77.163	4.26787	3	0
5384	6086	26.7432	7.47113	-21.5895	2.92682	3	0
5387	6228	3.01284	10.8495	-33.9095	-21.0348	3	0
5387	8636	3.07376	10.9323	19.7363	-0.0491312	3	0
5399	6414	20.3518	1.4383	-17.3853	-10.8358	3	0
5428	5442	12.1305	3.83863	9.99739	4.64808	3	0
5429	8318	6.79706	4.50492	31.6967	14.3611	3	0
5432	9178	25.9178	2.34818	7.07089	13.0137	3	0
5433	8413	5.53815	9.02609	-7.43868	43.8843	3	0
5499	8333	19.4811	8.07626	20.6905	-64.2756	3	0
5500	7783	6.57671	6.55429	4.01282	-15.9914	3	0
5500	8488	6.55726	6.49345	1.40654	4.18196	3	0
5506	5932	22.8473	8.21496	1.5642	-24.1583	3	0
5575	6115	1.3291	9.47101	8.16472	39.6602	3	0
5591	9595	14.3909	1.33797	34.979	-78.2029	3	0
5593	7415	21.1206	9.81094	17.9977	53.901	3	0
5609	7410	2.5125	7.07365	15.4112	-9.91632	3	0
5631	8876	20.8413	2.71049	-10.499	-35.4412	3	0
5649	6904	11.8433	14.6912	53.975	325.772	3	0
5669	6389	14.7049	11.0709	-195.35	88.5301	3	0
5673	8713	21.5485	9.28248	9.60508	-62.3961	3	0
5677	6576	8.8542	6.01739	-27.8849	50.3209	3	0
5683	8935	5.96443	12.4922	19.5851	30.1239	3	0
5691	8854	13.6693	6.63132	72.4948	-0.747883	3	0
5700	9133	12.3995	7.25707	40.0281	37.3565	3	0
5724	6600	5.38546	11.4014	12.9483	67.9518	3	0
5725	8571	16.7178	3.87191	30.1312	-8.13752	3	0
5765	7610	2.06768	4.64331	25.4802	29.2868	3	0
5787	9164	19.7534	6.79049	28.6503	68.8677	3	0
5807	7939	25.3463	2.26422	10.1158	4.74939	3	0
5822	8041	9.94951	9.16244	11.446	61.2773	3	0
5823	6153	7.38003	7.0022	35.5324	41.171	3	0
5823	9056	7.50926	7.02822	23.8075	13.6744	3	0
5833	8044	3.45792	9.10665	8.90409	-62.459	3	0
5833	8917	3.51965	9.12271	0.369245	8.2392	3	0
5841	7344	5.50576	7.66427	34.9438	2.20232	3	0
5854	6815	16.1371	9.81218	73.2548	-9.35102	3	0
5895	9529	14.9236	12.2516	-97.2043	-28.2374	3	0
5900	9436	25.1026	4.67262	19.3058	-32.4321	3	0
5904	9696	24.3388	5.2242	0.464358	19.7717	3	0
5905	6850	19.5829	3.14096	-46.6622	10.0314	3	0
5908	9791	2.42097	12.3337	-36.7765	-9.60006	3	0
5910	6383	5.69439	6.95999	2.68431	9.05715	3	0
5921	6384	10.4799	4.60562	19.8572	-126.845	3	0
5921	8587	10.4062	4.68662	39.8208	-63.8158	3	0
5927	8084	15.5226	8.41583	-143.504	-67.5391	3	0
5957	8948	2.17305	7.8363	15.5883	-50.8544	3	0
6015	7414	6.81514	10.8106	10.4668	-87.1778	3	0
6016	6591	19.5963	3.63883	-25.2676	-2.84475	3	0
6020	8360	15.2017	6.56646	13.7003	-54.8448	3	0
6036	7609	14.1178	2.5509	14.4599	24.4998	3	0
6044	8061	21.9259	2.24224	-1.19528	7.73386	3	0
6068	9053	13.6122	3.57566	53.1352	-17.274	3	0
6070	7976	20.1634	5.73031	51.5874	5.01122	3	0
6095	7766	8.21311	7.53641	41.5721	-27.1166	3	0
6103	8752	7.25908	1.35971	3.87778	31.2658	3	0
6119	8755	20.5058	6.45282	-26.9042	46.6625	3	0
6149	6721	8.00213	9.78863	13.1434	-136.158	3	0
6153	7686	7.28492	6.91503	66.4501	-2.78442	3	0
6170	8395	9.44537	4.95649	53.2845	-0.629942	3	0
6174	6490	6.04348	2.80197	8.58033	0.0953969	3	0
6182	6500	18.2058	6.37319	-4.94115	-11.864	3	0
6190	9662	10.4442	15.6806	-115.592	-23.5553	3	0
6203	6582	26.676	8.43507	23.4387	74.2809	3	0
6214	6837	12.3316	9.94712	-47.8288	-59.328	3	0
6237	6815	16.0277	9.90147	43.6902	-106.653	3	0
6279	9341	23.8174	8.12698	18.7702	58.3724	3	0
6292	7887	19.4197	3.05227	44.5461	14.8552	3	0
6302	8598	1.88742	15.7592	-9.07062	0.140944	3	0
6316	6342	14.6569	4.15238	17.7324	-16.2649	3	0
6321	8320	5.07901	7.91187	-46.7961	7.51365	3	0
6408	9418	15.7004	14.5592	51.0093	133.13	3	1
6408	9634	15.6334	14.6075	-3680.06	-1113.75	3	1
6424	8661	4.65981	5.94023	13.9109	54.1452	3	0
6431	9437	21.6971	4.35743	12.8779	1.44497	3	0
6439	7966	24.7632	2.84818	3.98296	15.9962	3	0
6450	8714	14.125	7.63438	73.501	99.6816	3	0
6467	7989	23.2571	8.65964	10.3871	-46.5949	3	0
6476	7728	7.15792	9.83228	31.724	-64.724	3	0
6495	8754	14.1185	14.315	11.4619	11.4377	3	0
6501	7007	8.88788	5.3068	34.0489	41.4771	3	0
6534	8655	11.7689	6.95406	45.4207	5.07412	3	0
6626	9548	1.06121	13.8079	9.07412	5.48378	3	0
6651	9937	14.3715	14.5758	-422.101	-177.607	3	0
6694	6746	15.8426	8.68796	39.0494	111.622	3	0
6745	7167	15.5015	5.0195	49.0684	18.8874	3	0
6758	8408	5.21762	6.51956	18.936	-21.5382	3	0
6844	7163	19.4923	2.3691	45.2556	-17.2474	3	0
6850	9237	19.6251	3.18959	57.974	0.576314	3	0
6898	7061	5.9599	2.56414	10.7443	-7.69437	3	0
6898	9057	6.01962	2.44249	16.6934	-11.1299	3	0
6936	8842	3.42123	14.0376	4.78913	17.6813	3	0
6947	9296	9.34612	2.73834	67.3685	19.2925	3	0
6947	9539	9.29752	2.78716	8.75842	-15.8468	3	0
6969	8216	12.1554	11.6733	25.7188	85.0503	3	0
6982	8590	17.1125	4.2043	50.5009	58.4282	3	0
7018	9499	26.4916	9.27746	28.4283	61.0649	3	0
7018	9771	26.5896	9.19882	-15.194	30.3247	3	0
7068	7727	10.9262	14.1264	32.4482	233.411	3	0
7134	8429	3.31733	15.8282	-12.2489	4.96092	3	0
7143	7778	7.11224	13.3254	13.5507	40.9565	3	0
7145	9189	2.06798	6.72665	5.50024	-9.56349	3	0
7228	9906	25.9856	1.80206	-4.6661	-9.2404	3	0
7268	7754	18.2645	9.91475	-95.3845	-711.776	3	1
7284	7375	8.39527	12.644	35.3762	-56.8813	3	0
7305	9872	9.91052	15.8953	-21.9222	-12.555	3	0
7309	8329	17.2608	8.19571	38.1341	-41.109	3	0
7336	8125	23.0227	7.86417	17.7552	34.0133	3	0
7365	8715	23.3643	7.71695	20.2046	0.89385	3	0
7365	9656	23.3642	7.78145	-35.4066	16.0575	3	0
7373	9334	18.9314	6.88467	4.06675	-49.2876	3	0
7386	9618	6.59435	2.38003	19.4358	-25.5218	3	0
7401	8492	4.28753	11.6913	-24.891	3.53017	3	0
7405	7423	1.98483	4.33854	13.4601	-1.51051	3	0
7414	7536	6.86254	10.8929	40.5799	49.3576	3	0
7423	9161	2.05126	4.35951	14.0129	-8.27912	3	0
7474	8125	22.9889	7.79726	11.76	-66.0591	3	0
7553	9382	5.0282	11.4862	13.528	-5.56868	3	0
7558	7975	8.91344	13.7115	-113.514	44.8577	3	0
7668	9714	2.65441	4.1236	11.8762	16.0746	3	0
7685	7911	3.18754	13.1481	8.1461	41.5286	3	0
7715	9512	13.5045	6.3329	88.556	8.62071	3	0
7762	9583	4.44683	5.7126	8.90636	13.2467	3	0
7819	9568	17.4531	13.055	19.837	-147.021	3	0
7850	9601	14.1896	14.7226	-406.783	-6.93965	3	0
7866	8540	14.2209	5.48495	32.7785	86.27	3	0
7902	9889	16.5278	8.70077	61.0162	-20.4063	3	0
7922	8838	15.3733	12.1798	-56.4922	52.0187	3	0
7923	8558	12.3866	8.44269	17.608	-18.6833	3	0
8064	8697	17.7936	4.99006	61.5374	-0.49121	3	0
8134	9451	22.3938	7.25136	20.8948	-61.2003	3	0
8163	8354	13.6671	2.87862	26.59	12.5855	3	0
8195	9080	3.77776	3.14921	0.964348	-13.6383	3	0
8197	8838	15.3194	12.0522	5.49132	81.209	3	0
8212	9992	2.875	8.0265	-11.0669	25.5842	3	0
8240	9431	2.17276	2.45803	6.43099	-1.29684	3	0
8286	9036	5.25319	5.72431	28.7728	9.97703	3	0
8289	8844	24.9827	4.24535	-0.0162763	4.0269	3	0
8301	9658	23.1456	2.4261	6.18109	-10.9244	3	0
8354	8986	13.6821	2.98989	47.4385	-3.76329	3	0
8355	9367	12.9759	8.59989	30.2615	82.9436	3	0
8399	9207	8.48633	2.48482	29.3681	27.1385	3	0
8426	9671	16.0196	11.1106	-977.978	1167.48	3	1
8427	8624	10.8893	9.50809	-16.9042	46.648	3	0
8474	8773	5.45748	15.2573	4.33629	3.74116	3	0
8488	9347	6.46332	6.51345	2.92682	8.20917	3	0
8522	8974	9.97357	1.77353	21.4232	48.7084	3	0
8542	9165	24.6527	9.34863	30.4238	-1.60385	3	0
8544	8763	1.62683	12.0064	13.4774	5.61154	3	0
8570	9254	15.5904	1.23344	33.78	-9.16577	3	0
8571	9023	16.7028	3.75618	68.6713	-6.07018	3	0
8573	9819	7.41486	5.21996	-0.809727	-13.4184	3	0
8660	9982	6.49489	2.87491	14.8731	25.6034	3	0
8670	8717	26.4606	3.13188	8.25207	15.2734	3	0
8729	9903	7.74447	11.6655	-5.30249	102.372	3	0
8730	9572	11.1511	12.6826	35.1201	-43.5585	3	0
8788	9825	21.1103	8.15683	42.0225	2.15928	3	0
8796	9417	11.6869	3.71568	-20.0776	47.5203	3	0
8841	9213	5.8043	1.09858	40.4533	-15.7383	3	0
8936	9023	16.8004	3.70181	8.67709	-4.07855	3	0
9000	9297	1.76362	9.09364	-5.20013	6.62431	3	0
9053	9746	13.6765	3.49268	20.4657	-60.1934	3	0
9089	9831	2.805	9.62431	27.9831	1.88049	3	0
9125	9857	5.27019	10.9007	12.7604	-74.235	3	0
9175	9583	4.39326	5.75247	-11.3248	0.419489	3	0
9283	9340	9.45334	7.6012	36.6056	-43.0378	3	0
9296	9539	9.27971	2.72381	25.6643	5.35258	3	0
9514	9830	13.054	6.87816	-10.3845	94.3935	3	0
9628	9776	15.3474	2.3068	14.9006	-120.297	3	0
1000	13486	1.48407	3.51782	20.8882	1.40389	3	0
1000	44903	1.36591	3.50975	18.8921	0.41355	3	0
1004	51210	2.91786	2.25761	21.2897	-5.61934	3	0
1007	21330	19.2483	5.56997	-26.7289	-7.34016	3	0
1007	28217	19.1312	5.55856	39.2192	-62.6599	3	0
1007	30757	19.263	5.50719	37.0158	-44.3626	3	0
1012	34103	7.33966	8.25991	-11.108	-65.8674	3	0
1019	18161	12.45	7.0203	10.5823	-168.794	3	0
1020	34199	2.31691	4.00405	2.45346	7.24459	3	0
1020	41916	2.22669	3.96054	24.5429	-1.35856	3	0
1034	24409	18.5953	8.49408	-21.5978	53.2856	3	0
1034	30322	18.6041	8.37585	13.4447	-28.0874	3	0
1034	31941	18.4876	8.41096	-13.2245	30.9134	3	0
1035	33125	15.5257	4.00566	29.5189	93.7289	3	0
1035	43568	15.4135	3.97979	10.9627	-92.2971	3	0
1035	46423	15.4629	4.02762	53.6145	-9.20612	3	0
1036	11327	11.8083	1.15681	49.1904	-3.47975	3	0
1040	20044	2.4056	1.7123	28.6382	0.0284962	3	0
1040	35245	2.37612	1.56619	21.5458	-1.60155	3	0
1041	46322	9.0143	6.38532	56.157	-36.8787	3	0
1041	47351	8.95036	6.34856	11.6444	22.5974	3	0
1045	40967	10.9592	6.98489	-4.94197	91.8957	3	0
1047	10193	4.34998	14.8119	-17.2648	14.011	3	0
1047	28803	4.42318	14.7807	3.23283	-9.21288	3	0
1049	35723	25.5275	7.97186	22.1079	5.44876	3	0
1049	43772	25.5496	7.91564	-19.0145	-19.2321	3	0
1049	46232	25.572	8.01639	-46.1387	-5.28233	3	0
1050	10965	15.9324	8.07218	18.6074	102.109	3	0
1050	49670	15.8769	8.15545	19.3649	-128.258	3	0
1052	10941	4.72496	11.4487	-15.6761	48.7021	3	0
1052	11014	4.67074	11.5689	-39.7854	42.9075	3	0
1052	12897	4.65017	11.4851	43.07	-25.8958	3	0
1052	47935	4.77779	11.524	27.4525	0.0432895	3	0
1058	17932	3.77983	3.91317	20.2423	14.1108	3	0
1058	33805	3.67709	3.95426	12.1413	20.1618	3	0
1058	41988	3.73632	3.97876	11.0902	-38.6637	3	0
1058	47476	3.68336	3.88501	20.1646	-0.422013	3	0
1059	21888	13.466	7.85879	-47.8585	23.1818	3	0
1059	44486	13.5206	7.93941	64.8014	5.8973	3	0
1060	25040	20.1577	9.87071	19.4501	-53.8288	3	0
1072	32594	19.1949	10.9292	36.4198	140.96	3	0
1074	21420	16.6852	2.14807	47.7913	-29.9916	3	0
1074	35588	16.7135	2.22084	8.85186	6.31808	3	0
1074	46480	16.6133	2.13782	41.385	56.7185	3	0
1074	52547	16.5652	2.2083	8.41056	-30.524	3	0
1075	16952	3.87611	6.3875	8.29907	49.5579	3	0
1075	46237	3.85366	6.4729	29.2393	-17.8735	3	0
1076	24392	14.6258	6.54058	32.825	131.85	3	0
1076	28500	14.5931	6.6187	40.2724	-208.683	3	0
1079	17343	17.7767	10.3861	131.622	85.6755	3	0
1079	33792	17.6929	10.3972	-32.0313	-134.992	3	0
1081	16624	6.56779	12.0968	7.16113	16.0039	3	0
1081	20889	6.61856	12.1351	-22.7229	-7.89767	3	0
1086	29347	19.3302	11.3851	7.75935	-58.1949	3	0
1086	33930	19.4086	11.3494	24.0767	96.9863	3	0
1086	45696	19.4507	11.3957	33.3138	-15.1464	3	0
1088	12048	19.2444	2.78136	-25.7587	-0.469679	3	0
1091	20851	15.3678	4.92757	48.0415	20.6027	3	0
1091	26040	15.3727	4.82534	45.4478	-23.2761	3	0
1092	13272	11.0889	14.8533	9.37571	119.685	3	0
1092	22346	11.1282	14.9088	-179.438	-497.139	3	0
1092	26338	11.2132	14.8071	-324.327	526.549	3	0
1094	23251	15.7891	9.94395	2.98432	136.525	3	0
1094	23772	15.7587	9.83792	112.056	-9.14499	3	0
1094	26758	15.6891	9.96241	91.0903	-17.1517	3	0
1094	26948	15.6914	9.84296	-7.94647	79.796	3	0
1095	15179	12.8328	1.71264	32.5129	-14.9279	3	0
1095	27441	12.7662	1.71238	51.2642	4.46253	3	0
1095	31744	12.8693	1.77071	23.1141	-2.11334	3	0
1095	41513	12.7589	1.83188	42.3322	-71.7491	3	0
1095	46981	12.8339	1.83541	45.3392	57.3399	3	0
1099	14934	7.06506	13.9146	15.95	-7.89892	3	0
1099	18351	7.07185	13.9801	-19.732	32.0114	3	0
1104	26060	15.9003	12.6495	236.009	117.123	3	0
1104	48808	15.9871	12.574	19.0673	-165.722	3	0
1104	49702	15.8787	12.5308	33.5863	44.752	3	0
1108	21212	16.3395	9.53832	6.16777	-119.821	3	0
1108	27980	16.3675	9.59409	81.5015	-6.52515	3	0
1110	24126	1.4179	10.6375	-26.451	-5.85478	3	0
1110	34890	1.47222	10.7644	-22.538	6.56532	3	0
1110	39721	1.50684	10.7036	22.3957	3.08789	3	0
1111	46309	18.2753	11.2514	36.2026	73.5168	3	0
1111	48639	18.2341	11.3732	75.1525	33.928	3	0
1117	25111	5.0538	5.50667	11.6108	-46.7028	3	0
1117	50816	5.13547	5.58334	10.993	29.3888	3	0
1117	52390	5.07462	5.63542	-2.22232	-20.3127	3	0
1123	32460	1.97346	3.68739	4.4823	-2.0362	3	0
1129	18321	5.0467	15.2131	-28.1053	-4.80704	3	0
1129	41750	5.0611	15.3272	-16.5594	-8.06577	3	0
1129	48767	5.10405	15.2847	2.11762	-4.37123	3	0
1130	38367	1.7745	13.8259	0.224487	28.9396	3	0
1136	10635	15.2653	2.01301	51.1476	-0.279899	3	0
1137	52730	25.6329	9.41445	7.00416	0.712511	3	0
1138	35236	17.0452	3.32567	49.3807	-16.1974	3	0
1139	42769	22.1442	6.22151	10.5839	-73.0716	3	0
1144	28995	20.5777	6.87817	7.16763	-25.7578	3	0
1149	26132	13.2963	13.614	81.2178	266.111	3	0
1152	34832	5.55494	15.6693	-3.31315	5.29894	3	0
1152	52211	5.41645	15.634	-1.42421	-16.9413	3	0
1153	19871	3.57003	5.88163	29.0688	-7.36236	3	0
1157	12359	19.5134	7.10252	-1.9026	-45.7887	3	0
1157	23162	19.5468	7.19463	33.5267	89.1846	3	0
1159	11757	24.0164	1.62183	24.734	61.0655	3	0
1159	13532	24.0464	1.56396	-5.14336	-32.1075	3	0
1159	42405	23.9331	1.5317	13.5084	-4.43316	3	0
1160	15210	6.78037	7.14371	1.35533	-29.044	3	0
1161	36973	20.1789	11.5283	27.1853	-7.97503	3	0
1161	44323	20.1243	11.5018	-5.90428	35.1412	3	0
1163	11113	24.0711	2.41003	9.41313	53.7785	3	0
1163	39739	24.168	2.45407	21.9953	-28.942	3	0
1164	18044	7.66813	4.0741	39.7249	6.08981	3	0
1164	52173	7.77589	4.10812	22.2165	-2.85677	3	0
1165	41956	18.6177	11.8829	-643.065	-866.428	3	1
1165	47010	18.6904	11.7633	57.5516	253.124	3	1
1165	51136	18.7286	11.842	-1865.86	-143.835	3	1
1168	22647	15.8265	2.9957	29.1493	66.5163	3	0
1168	29943	15.9009	3.07938	6.38582	-16.7145	3	0
1168	41924	15.8403	3.08594	28.0374	-8.63447	3	0
1173	34237	26.0054	8.40408	14.9257	32.2387	3	0
1176	29643	23.4795	6.9873	16.0462	-5.04085	3	0
1176	36989	23.4363	7.02453	-30.0265	36.0061	3	0
1179	43103	20.8542	1.45331	-6.28917	27.4481	3	0
1179	45158	20.9632	1.46418	28.3468	-33.2341	3	0
1180	11694	20.6169	9.26319	-7.81016	-66.5062	3	0
1180	17176	20.6762	9.37888	6.11106	119.535	3	0
1183	42304	23.0289	6.49977	28.7272	-1.58999	3	0
1184	26629	1.89138	11.4617	6.71327	-31.1865	3	0
1184	50053	2.0126	11.5304	6.35386	-23.8334	3	0
1185	33916	3.77033	14.292	4.68099	-2.18638	3	0
1188	17112	10.7221	3.83576	33.6597	5.17822	3	0
1188	35605	10.7353	3.968	19.2615	1.66003	3	0
1190	16481	6.81063	11.1117	13.7876	84.1976	3	0
1193	47307	2.67616	3.96439	-9.57705	11.1109	3	0
1193	48793	2.61397	3.96692	1.6812	-5.80034	3	0
1200	15025	2.78142	10.4449	13.5265	-20.1952	3	0
1200	23456	2.85618	10.4303	-0.261542	9.62593	3	0
1200	38262	2.90317	10.4821	14.7398	9.2552	3	0
1203	27961	14.9609	3.16427	9.35116	-167.931	3	0
1203	51836	14.8617	3.12861	50.1824	175.661	3	0
1205	49142	23.0417	9.68389	4.36844	3.08053	3	0
1206	16300	17.4314	2.45025	-1.96645	25.7783	3	0
1206	33137	17.3089	2.46323	8.63748	-50.2546	3	0
1206	51532	17.3044	2.3739	7.03436	42.1505	3	0
1216	45640	15.2742	9.97231	-87.6333	45.3671	3	0
1222	34652	20.8093	4.38374	23.5296	-48.8015	3	0
1223	35755	2.9925	9.70528	7.29505	72.3046	3	0
1226	24340	9.08221	6.09039	16.1701	24.7391	3	0
1226	30335	9.10834	6.1651	17.1736	-24.8468	3	0
1226	45744	9.13146	6.03689	34.9001	2.26031	3	0
1228	22386	6.50207	13.8104	8.48752	41.1403	3	0
1228	34633	6.58307	13.8126	18.8735	-25.4804	3	0
1230	19493	12.1227	4.65243	25.4375	1.05242	3	0
1231	24365	19.7528	7.77209	22.2604	134.233	3	0
1231	33788	19.6956	7.72698	48.3753	-43.4097	3	0
1232	12750	8.61779	6.10532	25.9493	62.7527	3	0
1232	44559	8.74279	6.14981	38.6595	128.576	3	0
1238	37562	1.42894	8.46847	18.3301	-18.0714	3	0
1239	31027	13.7053	13.7239	123.144	-245.009	3	0
1239	45898	13.6175	13.8011	54.557	78.1567	3	0
1240	47751	21.9492	7.39292	33.5694	-18.9926	3	0
1246	11223	2.48409	9.90613	8.07733	41.8746	3	0
1246	46782	2.43364	9.8714	-42.2572	8.731	3	0
1246	50868	2.37486	9.95633	7.55002	36.2731	3	0
1249	19554	24.266	6.2878	0.726552	23.7742	3	0
1249	38528	24.3217	6.32109	46.348	-4.21344	3	0
1251	26420	19.0481	8.66277	8.50538	54.2449	3	0
1256	16494	2.92106	6.77029	5.51923	-10.8193	3	0
1256	37975	2.89995	6.71233	0.442844	-8.75431	3	0
1258	29122	1.24689	8.84147	28.1727	-0.126172	3	0
1260	24527	14.2449	3.34511	22.5089	4.29225	3	0
1260	40438	14.2894	3.45262	41.3371	2.34574	3	0
1261	26880	7.58253	11.1217	-99.6111	-31.9053	3	0
1264	24022	13.1905	8.79016	75.9515	-95.2478	3	0
1269	13251	22.4523	7.08603	-35.5052	9.85184	3	0
1269	25534	22.4015	7.12202	-13.6603	-12.744	3	0
1270	10375	11.4559	13.8988	-153.052	185.469	3	0
1276	11091	21.7307	2.32498	28.4032	3.84378	3	0
1276	23866	21.684	2.27541	23.9225	-64.3575	3	0
1276	39966	21.8127	2.29285	7.03729	19.524	3	0
1278	15398	8.2331	4.82666	28.4978	30.5491	3	0
1278	36619	8.10469	4.85761	20.3148	78.9342	3	0
1280	10796	14.004	9.63534	102.857	-8.25349	3	0
1280	19765	14.0012	9.73755	93.3801	18.9022	3	0
1287	11258	22.8414	7.91605	28.366	-1.66015	3	0
1287	23236	22.8014	7.88136	6.24515	38.4824	3	0
1287	31585	22.7483	7.95671	38.2959	3.30393	3	0
1288	37926	20.8646	7.21455	11.477	29.4216	3	0
1289	13193	2.75526	10.8173	-22.3908	-16.5432	3	0
1289	32293	2.84388	10.7473	23.5202	48.1377	3	0
1293	27505	23.2105	6.02013	46.6571	8.48263	3	0
1293	46664	23.2724	5.90194	18.7026	19.7317	3	0
1294	46365	24.4873	5.13389	13.7902	38.2329	3	0
1303	48085	2.24417	5.16286	19.0949	-6.80472	3	0
1305	31371	26.3136	2.63951	8.78523	-11.2252	3	0
1307	25725	20.5124	3.82594	16.8563	-29.6364	3	0
1309	32736	10.6411	12.2465	79.3466	11.56	3	0
1309	38409	10.7244	12.2654	-167.087	-40.9492	3	0
1309	40435	10.7174	12.3229	66.1063	26.3832	3	0
1310	38813	5.91454	13.3936	-38.8915	28.7662	3	0
1311	40961	24.1469	9.03215	-7.17569	-54.5421	3	0
1321	30289	21.2232	3.8327	23.5127	0.344346	3	0
1321	43325	21.1673	3.94285	17.8339	34.9298	3	0
1321	48475	21.1608	3.82549	8.72764	41.3004	3	0
1326	17171	16.6185	5.38735	30.9888	-25.3926	3	0
1326	23398	16.5178	5.46878	28.8456	-107.851	3	0
1329	16688	1.95859	7.37641	7.80686	8.64844	3	0
1329	19022	1.86082	7.42529	32.1125	0.798596	3	0
1329	35871	1.92941	7.50056	4.44923	-4.7393	3	0
1331	21457	8.89928	2.41232	56.5009	-3.4188	3	0
1331	21845	8.96045	2.46116	-16.6991	47.0082	3	0
1331	44775	8.87	2.49898	14.9608	-21.4577	3	0
1332	17666	24.433	6.19355	-1.78305	-10.0589	3	0
1333	10569	13.5339	9.18928	36.4327	-148.926	3	0
1333	14660	13.6006	9.1926	58.9562	163.407	3	0
1333	22396	13.5637	9.10035	87.4058	0.0448268	3	0
1335	50823	13.2401	12.4802	190.394	155.026	3	0
1339	51295	12.3436	7.62076	17.5777	-6.52111	3	0
1339	52126	12.3124	7.56271	-98.9258	-9.9981	3	0
1341	51574	13.7847	14.9042	384.297	31.8737	3	0
1343	12834	23.143	4.28744	-20.5959	7.86364	3	0
1343	38665	23.1395	4.22953	11.1243	-14.485	3	0
1345	12567	20.8682	10.5843	-444.959	69.6328	3	1
1346	25933	9.21246	1.80464	31.3666	-112.083	3	0
1346	27358	9.12307	1.89129	23.3394	30.8589	3	0
1347	23633	12.3811	14.1273	9.6595	570.797	3	0
1349	11802	5.92638	9.44887	-74.9633	18.3746	3	0
1349	23843	5.95128	9.50848	20.7616	70.5174	3	0
1349	24444	5.86519	9.44302	23.3702	-43.1509	3	0
1349	30420	5.8541	9.54835	-19.126	-41.5722	3	0
1355	19397	10.4722	3.97813	-49.8165	6.50688	3	0
1355	39931	10.3447	4.00607	-25.7793	-38.7304	3	0
1355	46878	10.4745	4.04227	23.5588	69.2258	3	0
1357	25807	19.1934	12.1269	-59.836	57.8011	3	0
1357	41471	19.2749	12.195	1.77851	-49.4792	3	0
1358	32268	22.1828	2.98288	12.763	30.3039	3	0
1359	16205	15.6487	15.7071	-5.71802	-9.01938	3	0
1359	44008	15.6459	15.6453	-109.849	-68.6383	3	0
1360	18050	16.0786	6.08044	-68.6867	52.3427	3	0
1361	14826	5.26903	4.0807	27.4574	45.6833	3	0
1364	28757	24.6021	3.76646	6.74215	28.6072	3	0
1371	18655	14.5559	14.4081	-6847.16	1314.51	3	1
1371	34820	14.5145	14.2854	157.305	16.3169	3	1
1373	11850	11.0345	15.9259	-61.1967	-41.738	3	0
1373	12523	10.9973	15.8676	-104.973	46.5462	3	0
1373	36725	10.9026	15.9188	-82.5492	-1.7868	3	0
1375	33575	10.6631	1.51703	8.23828	15.1767	3	0
1375	37077	10.693	1.61577	35.4976	-0.658819	3	0
1375	39563	10.7608	1.54241	10.0222	8.65423	3	0
1377	12511	1.6699	8.7615	-27.8609	-2.35692	3	0
1377	45169	1.7146	8.8074	21.4838	1.61467	3	0
1379	15728	14.9329	4.64792	48.3506	-3.5667	3	0
1379	33877	14.9716	4.7182	-49.1173	124.191	3	0
1379	43163	14.8659	4.65351	20.1184	46.4897	3	0
1379	52623	14.8756	4.77076	46.6883	-100.21	3	0
1380	11600	11.1732	6.588	-34.1279	-65.9222	3	0
1380	13225	11.0911	6.55525	60.5676	96.2807	3	0
1383	33092	20.6036	3.24821	36.6818	119.22	3	0
1383	50232	20.6696	3.37187	14.3974	50.7005	3	0
1385	11777	16.2126	12.2499	-158.524	116.702	3	0
1385	31163	16.2365	12.1958	-4.54039	-134.623	3	0
1386	48680	19.2185	4.34242	48.3998	-38.0879	3	0
1388	23587	8.59235	8.1051	31.0378	-34.5269	3	0
1388	48265	8.63695	8.16108	-5.04828	0.968371	3	0
1390	18439	24.6898	8.37951	11.6919	71.959	3	0
1390	19275	24.6543	8.32424	44.8797	1.48814	3	0
1390	21488	24.7938	8.31762	54.5256	-4.29868	3	0
1390	36659	24.7633	8.26092	6.51041	26.0743	3	0
1395	31723	24.2585	7.51113	13.5407	-94.4018	3	0
1395	37080	24.2292	7.39905	18.0782	66.5243	3	0
1400	19935	18.3131	1.64361	41.9072	3.99051	3	0
1402	29680	11.1578	3.54398	32.6705	4.08817	3	0
1403	14703	4.8555	15.8805	-8.02536	1.89901	3	0
1407	22942	18.6938	12.4031	-97.8429	10.8608	3	0
1409	19904	18.5596	11.7632	56.111	486.358	3	1
1409	20906	18.5349	11.7025	2.5047	0.751689	3	0
1410	32148	6.67822	12.5015	-37.6404	-26.451	3	0
1410	45298	6.66033	12.3919	-73.9359	-31.3463	3	0
1410	52612	6.70961	12.4267	2.81546	24.9339	3	0
1412	26067	2.18266	15.1889	0.313667	13.9453	3	0
1413	37013	21.5374	9.81712	88.3515	3.62987	3	0
1413	45504	21.6611	9.79614	89.9614	-10.0185	3	0
1417	49296	2.27763	10.2852	5.53862	55.2785	3	0
1418	11542	11.0841	3.09278	15.2692	-3.16667	3	0
1418	28246	11.139	3.12425	49.2661	3.07746	3	0
1418	31155	11.1552	3.01509	57.9791	-21.9591	3	0
1422	28822	4.58701	10.4791	25.5762	-38.4134	3	0
1422	34468	4.6912	10.5101	9.948	39.2681	3	0
1422	36264	4.6719	10.5961	17.9375	-34.348	3	0
1422	42069	4.58754	10.6022	8.09838	28.8853	3	0
1424	41016	1.91054	2.33468	14.937	0.284692	3	0
1429	38503	19.53	6.62692	36.5301	2.23578	3	0
1429	46736	19.5719	6.73006	-6.48475	2.33392	3	0
1431	16817	3.00865	6.25297	7.47304	12.5122	3	0
1431	18667	2.95903	6.30697	35.1196	-0.341613	3	0
1431	40897	3.07995	6.26747	12.5123	2.41973	3	0
1434	33003	14.5589	15.2044	-224.874	31.7185	3	0
1434	35049	14.5891	15.3099	-271.046	82.9523	3	0
1440	35941	19.8403	2.53097	6.57967	-8.09307	3	0
1440	39329	19.8011	2.41133	16.2346	66.5403	3	0
1441	13468	6.77014	14.8939	-2.72413	-20.7898	3	0
1442	33575	10.6474	1.41428	38.0551	-15.6246	3	0
1443	14259	3.64364	2.88857	14.621	-1.47738	3	0
1443	45318	3.70513	2.85955	3.81847	-15.5298	3	0
1444	24017	4.57439	5.58526	13.9449	49.7125	3	0
1446	25436	14.0878	9.17241	54.1835	181.292	3	0
1446	31238	14.151	9.16154	60.497	-6.94669	3	0
1446	52706	14.1198	9.29325	128.672	-14.056	3	0
1447	29133	14.4538	15.467	-6.8621	315.997	3	0
1447	29530	14.4289	15.3949	-172.921	-213.162	3	0
1447	35049	14.5381	15.4013	0	0	0	0
1450	12500	10.2791	1.60951	50.5383	3.86813	3	0
1450	51412	10.223	1.59205	-2.53789	-13.4677	3	0
1452	33942	2.63945	11.4021	-4.25896	-11.7558	3	0
1454	23545	20.8757	6.06237	38.6426	94.8591	3	0
1458	20341	26.7325	8.22461	13.1502	-84.3856	3	0
1458	48834	26.6402	8.18381	45.8391	-4.07037	3	0
1461	28038	3.88385	4.76352	0.0971975	48.5237	3	0
1461	41361	3.93161	4.65744	6.57521	-54.3662	3	0
1462	36350	6.629	5.38853	5.93938	29.6981	3	0
1464	16801	1.85785	12.4293	10.7769	-34.0268	3	0
1469	12268	4.38441	2.48235	12.022	12.1832	3	0
1470	11864	7.70124	3.94434	15.2597	1.48146	3	0
1470	18044	7.68628	4.00734	2.54858	-73.1005	3	0
1470	34921	7.809	3.97425	12.083	66.8647	3	0
1471	10635	15.3173	1.98619	12.6276	47.4092	3	0
1473	17339	11.1776	13.0169	-96.719	10.0618	3	0
1473	31459	11.0854	13.0426	18.533	35.8942	3	0
1474	13721	10.5981	3.026	25.6236	-19.43	3	0
1474	34483	10.5738	2.96584	9.45785	8.2719	3	0
1475	32163	10.478	9.68371	9.76287	-154.241	3	0
1479	29458	8.44312	7.24932	-61.2889	6.74594	3	0
1479	33309	8.37461	7.23572	54.7219	-2.89819	3	0
1479	42198	8.46196	7.31646	11.9095	39.2767	3	0
1480	35434	2.19842	6.10126	-10.308	-9.47914	3	0
1481	23538	8.91379	12.8102	-116.373	10.6975	3	0
1486	29090	25.914	2.70787	-3.09478	-0.330398	3	0
1486	32412	25.8838	2.76933	14.0339	-16.5583	3	0
1486	33739	25.9995	2.83016	12.0257	-4.88803	3	0
1488	21019	9.49506	13.9461	50.9457	-83.3792	3	0
1488	48354	9.46287	13.9945	49.6899	56.6156	3	0
1489	37624	6.32708	8.25642	29.7709	-74.0109	3	0
1491	32737	7.77374	7.78302	14.6182	54.4064	3	0
1492	19008	13.383	5.63648	12.716	-106.312	3	0
1492	44018	13.4393	5.53521	57.6461	121.599	3	0
1492	47502	13.4743	5.6781	46.6919	41.0668	3	0
1495	28400	26.5745	4.68243	6.89148	23.4402	3	0
1497	24334	9.56076	9.77864	-76.7301	-41.3961	3	0
1497	34759	9.55417	9.72143	22.0358	16.8808	3	0
1500	16440	26.7037	5.93583	6.62012	18.4421	3	0
1500	29125	26.7689	5.86126	14.1872	17.2118	3	0
1501	50849	3.29203	4.56406	6.22641	4.5706	3	0
1501	52673	3.34208	4.61994	8.59	-2.93973	3	0
1503	11075	19.1602	1.73486	50.1448	-0.559012	3	0
1504	12254	5.38852	2.15747	17.7699	-59.6242	3	0
1504	40474	5.366	2.09548	-21.0588	10.1944	3	0
1506	46092	24.9472	2.95043	27.5817	1.50496	3	0
1509	41824	10.3529	15.7862	-56.3173	-31.2278	3	0
1513	18955	4.71525	8.82169	19.8953	47.8579	3	0
1521	17262	20.7155	4.60766	84.3005	-8.11634	3	0
1523	22480	7.19314	15.6137	-21.2619	25.8707	3	0
1523	38126	7.10212	15.5747	-18.7803	-15.2437	3	0
1523	52281	7.17587	15.6682	-25.9009	-13.2069	3	0
1524	22634	10.8583	1.93837	3.76103	-14.9471	3	0
1527	22024	16.0437	13.649	-72.8023	9.17121	3	0
1527	25995	16.0444	13.7768	92.4242	225.215	3	0
1527	36571	16.1117	13.65	33.562	-17.2563	3	0
1528	20270	3.75189	6.92056	6.92809	27.5185	3	0
1528	34977	3.63446	6.94184	10.7999	2.22463	3	0
1530	11077	23.7239	6.3484	-14.5942	-14.4179	3	0
1537	51680	10.2032	13.1028	88.4027	-268.236	3	0
1538	25567	26.8306	8.57796	-24.6681	-61.2707	3	0
1542	28257	21.3797	5.79358	18.876	-61.4017	3	0
1542	33206	21.4374	5.74786	22.8997	69.0937	3	0
1551	27507	6.97158	7.43692	-14.7977	19.4437	3	0
1551	34696	7.06701	7.43643	71.5934	6.31334	3	0
1551	50589	7.01368	7.34202	40.7806	-59.7773	3	0
1552	17232	5.89889	8.42709	19.3577	-85.3628	3	0
1555	24445	2.61992	5.06173	8.25793	-4.47528	3	0
1555	25899	2.73342	5.02393	38.1263	-1.27752	3	0
1556	35493	3.29591	6.23152	25.7413	-1.23791	3	0
1556	48537	3.36094	6.32301	23.7236	-25.5506	3	0
1563	21816	11.2568	2.08005	31.4243	3.8835	3	0
1565	12528	9.9691	14.5524	-15.4823	133.97	3	0
1568	31418	5.71429	12.0045	15.5468	-32.1006	3	0
1568	50043	5.72526	11.9104	1.35846	91.35	3	0
1568	51623	5.61898	11.9068	26.7269	-59.9043	3	0
1572	24179	9.90456	1.15336	38.3204	3.24065	3	0
1580	14190	15.8215	15.5376	38.6464	35.3443	3	0
1580	44390	15.6975	15.531	-119.372	-142.169	3	0
1581	16220	9.68734	15.4502	-53.8453	-81.751	3	0
1583	21674	2.35361	10.1072	-4.74158	7.49122	3	0
1583	43449	2.26633	10.1728	5.12704	32.6987	3	0
1583	49296	2.31471	10.197	-40.2683	10.623	3	0
1584	17964	1.57019	14.8756	-15.7224	-2.83833	3	0
1585	17942	6.84414	2.06814	2.85791	58.7795	3	0
1587	37948	16.1626	3.329	8.43935	-86.5936	3	0
1587	45337	16.0583	3.27902	-13.6166	-14.1922	3	0
1588	23161	5.09866	4.49281	15.906	19.5447	3	0
1588	26399	5.24119	4.50621	25.0282	54.5067	3	0
1588	32164	5.21302	4.44713	-22.6095	17.7841	3	0
1590	25536	7.44962	10.5527	24.3496	111.356	3	0
1590	47693	7.32293	10.5244	42.487	-28.7368	3	0
1591	16495	7.42554	4.14515	16.9659	50.7852	3	0
1591	27106	7.47967	4.1323	12.7963	-11.7424	3	0
1591	27383	7.51442	4.18015	3.16479	21.4626	3	0
1598	14028	6.66073	10.4435	-39.8334	-1.7949	3	0
1598	17893	6.61722	10.3576	17.792	44.8949	3	0
1598	34966	6.72468	10.4322	29.6971	-34.506	3	0
1598	42837	6.68763	10.3105	-3.9703	-50.6611	3	0
1613	15544	5.82769	8.18036	26.8448	-46.6109	3	0
1615	12948	5.64696	9.64578	19.4569	39.5453	3	0
1615	24945	5.55195	9.65819	10.8551	2.20523	3	0
1618	15281	18.7663	8.46137	19.5794	-61.7845	3	0
1618	29976	18.7881	8.51915	58.0284	0.656276	3	0
1619	42460	8.9022	7.7281	25.6483	-126.247	3	0
1621	10162	23.7494	1.76693	-12.8326	4.93853	3	0
1621	18297	23.6784	1.70153	-0.296385	22.7492	3	0
1622	41395	11.6573	3.88271	30.0029	-45.704	3	0
1624	11908	2.14867	7.35904	9.98748	-3.34113	3	0
1644	50177	4.97868	13.3519	-28.7921	19.9668	3	0
1644	52097	5.03516	13.2656	-41.2976	30.3727	3	0
1654	15607	7.18747	6.37779	13.15	-39.8734	3	0
1654	16104	7.18778	6.47499	15.9042	4.39982	3	0
1654	45011	7.10122	6.41315	9.16353	40.7907	3	0
1654	45556	7.12323	6.47287	-7.52466	-14.757	3	0
1657	17526	14.1671	3.63213	31.1378	-47.4689	3	0
1662	10729	17.8431	7.28384	20.6277	-24.5111	3	0
1662	17066	17.9616	7.31232	-5.88026	52.4562	3	0
1663	45378	23.6433	9.35916	4.96758	63.4247	3	0
1666	24275	26.3998	8.9208	-30.4877	-37.5561	3	0
1667	19604	24.6022	1.29205	21.8706	2.76208	3	0
1667	23724	24.6886	1.18695	14.7435	-16.8432	3	0
1667	25085	24.6106	1.14557	11.9003	1.10792	3	0
1667	51423	24.5566	1.18193	-6.37803	-6.39795	3	0
1673	19944	9.37249	15.3682	-21.377	-49.0138	3	0
1675	27914	11.2351	5.85904	26.9027	-8.25165	3	0
1678	16092	3.1061	2.79273	4.96624	-4.2513	3	0
1680	12804	1.41874	7.32488	22.0729	0.500522	3	0
1680	25080	1.38748	7.26788	3.73447	3.80767	3	0
1680	29851	1.38732	7.37736	6.05787	-28.7272	3	0
1683	10531	8.88673	12.2257	-112.415	-61.2274	3	0
1683	13685	8.81665	12.3509	7.546	-152.467	3	0
1690	15133	26.5403	1.81077	8.87276	1.00061	3	0
1692	15587	10.3888	2.23315	14.8151	-72.2309	3	0
1692	29578	10.4079	2.13351	41.9736	2.30427	3	0
1692	41207	10.4499	2.2448	40.9223	28.2355	3	0
1695	26039	15.4575	9.45104	6.16555	-58.7843	3	0
1695	47433	15.5152	9.54168	88.9077	70.8597	3	0
1695	50446	15.6013	9.45452	24.2444	-27.7931	3	0
1698	47420	3.42659	12.3496	-22.9646	-7.17625	3	0
1700	12745	25.4113	4.87094	30.5866	-6.8935	3	0
1700	51034	25.5088	4.83122	18.6332	0.777713	3	0
1703	21228	6.78827	2.58753	10.0721	0.658445	3	0
1703	23394	6.77041	2.53467	8.14352	-16.5892	3	0
1703	27816	6.86991	2.54042	17.4075	62.9075	3	0
1707	49891	3.50992	12.7412	2.75656	-35.7489	3	0
1708	33255	11.4816	2.39576	35.4418	3.11547	3	0
1708	36447	11.4168	2.40695	54.9211	4.08274	3	0
1710	13097	8.45573	5.44697	3.97787	-69.601	3	0
1710	36895	8.55427	5.44424	26.5133	29.4381	3	0
1710	46485	8.45176	5.35671	30.2152	29.4741	3	0
1716	11769	26.0305	3.09235	11.1984	3.96113	3	0
1716	33739	26.019	2.95423	11.9472	9.48817	3	0
1719	25881	12.5788	13.109	-171.282	-184.502	3	0
1719	36377	12.5426	13.1704	100.613	-4.86734	3	0
1719	42676	12.4885	13.0945	74.9543	625.011	3	0
1725	33093	17.5337	12.3042	1.33199	162.902	3	0
1725	41012	17.5327	12.4085	-29.258	105.895	3	0
1725	46808	17.5752	12.3562	19.8211	-114.242	3	0
1727	17691	2.67738	2.51928	16.9299	3.24196	3	0
1727	32860	2.76549	2.56963	9.33534	-0.928904	3	0
1731	38521	1.84542	14.7059	-17.0831	4.06254	3	0
1731	38713	1.77811	14.6454	6.18636	-0.983749	3	0
1733	41009	7.34729	13.7333	-37.652	46.0522	3	0
1736	32517	24.8383	4.94019	5.52982	-0.499232	3	0
1737	39694	26.3819	4.69866	25.5214	0.409745	3	0
1738	44041	20.599	9.81294	45.5485	-6.35799	3	0
1741	17076	26.0952	2.10993	10.0769	-5.99816	3	0
1742	46992	13.4164	9.11566	-73.955	-21.9853	3	0
1748	36150	18.6621	1.77923	11.1919	-83.2232	3	0
1748	40288	18.7355	1.83495	15.615	126.193	3	0
1748	49096	18.7541	1.74781	28.0869	-40.2965	3	0
1750	12401	2.84029	13.4527	4.14944	5.37386	3	0
1751	24884	14.0868	11.371	61.8849	-3.72183	3	0
1751	28957	14.1233	11.2561	112.663	-54.7046	3	0
1755	11896	6.43863	8.76675	36.9726	0.0800344	3	0
1761	37196	21.8077	4.114	23.1899	-132.7	3	0
1761	47227	21.7129	4.14227	18.6934	22.9171	3	0
1764	18310	12.1817	13.3099	27.3142	-196.011	3	0
1764	34415	12.1866	13.3768	67.9857	379.192	3	0
1764	36060	12.1155	13.2965	153.335	20.7167	3	0
1772	18633	15.1541	9.36416	120.077	-11.0514	3	0
1773	12872	11.0908	6.75621	1.94546	-45.6694	3	0
1773	52213	11.1723	6.76602	64.3542	41.1085	3	0
1775	34241	2.38978	8.47578	17.2239	25.8199	3	0
1775	48902	2.27799	8.46298	9.02106	-1.36274	3	0
1776	12660	26.6503	2.01364	7.03498	4.4067	3	0
1776	27956	26.5943	1.99324	2.8208	0.414729	3	0
1776	50011	26.6248	2.09412	7.05866	1.52581	3	0
1779	10991	15.104	1.53337	36.0829	-36.0897	3	0
1779	22079	15.0717	1.62858	35.9247	4.23081	3	0
1779	42289	15.0513	1.53593	23.2422	-2.45932	3	0
1780	33569	7.81795	9.51986	28.0158	-32.6562	3	0
1784	35597	18.4442	7.6226	22.4649	-14.9099	3	0
1784	42170	18.5144	7.68471	56.3744	58.1109	3	0
1790	20835	4.50384	5.88284	16.442	45.443	3	0
1790	44299	4.59345	5.84037	10.0932	52.3803	3	0
1792	15570	8.68208	11.4926	-7.94521	-9.35983	3	0
1793	31961	21.8411	1.44163	11.67	-2.46721	3	0
1793	38670	21.8915	1.41174	0.355645	2.19175	3	0
1799	20457	13.2318	11.2583	187.549	364.541	3	0
1799	33714	13.3033	11.3859	156.844	2.88853	3	0
1800	22161	8.10821	11.2181	60.8867	-94.6189	3	0
1800	38507	8.03507	11.107	80.6877	4.89758	3	0
1805	12913	18.2859	3.47138	41.5378	-60.4407	3	0
1805	21495	18.2933	3.40609	-41.1035	-0.829388	3	0
1805	44294	18.424	3.44535	-52.7238	28.6292	3	0
1810	18460	4.42953	12.1853	5.51984	82.8909	3	0
1814	10278	6.67696	12.8241	2.02945	-9.16156	3	0
1814	12938	6.71212	12.9393	-100.659	-54.2681	3	0
1814	43304	6.80059	12.8673	31.8618	71.1049	3	0
1816	18646	6.97863	2.14187	20.2444	-54.4454	3	0
1816	44327	6.92226	2.25156	15.7389	-5.76807	3	0
1817	39469	2.09211	12.6629	11.284	24.4562	3	0
1821	20500	7.32805	9.6579	3.41759	-34.9521	3	0
1821	30319	7.30819	9.75912	-82.1036	9.66902	3	0
1821	43903	7.42244	9.71448	2.98508	51.8211	3	0
1822	17527	16.8519	8.72275	63.3315	-4.04404	3	0
1822	51058	16.7744	8.79856	74.7524	-143.138	3	0
1824	11559	11.2982	12.7889	33.6852	-100.487	3	0
1824	19255	11.3603	12.8812	-46.3092	242.222	3	0
1834	37745	2.17504	6.93561	8.81362	21.7682	3	0
1834	41596	2.12502	7.04926	-4.86648	-11.9367	3	0
1834	45505	2.07525	6.94928	1.96068	0.685468	3	0
1835	19841	3.63137	13.8778	-3.32768	-5.99557	3	0
1837	16078	12.9321	15.2347	-247.25	261.952	3	0
1841	12274	18.9524	9.4311	0	0	0	0
1844	30996	4.12229	5.39763	-2.27067	-19.0448	3	0
1844	39926	4.08314	5.4411	23.2991	1.68946	3	0
1847	20643	5.58875	14.0394	-51.5791	-1.44644	3	0
1848	12025	15.0021	8.56841	19.8026	-213.791	3	0
1849	19323	13.9198	7.66452	48.991	42.0561	3	0
1849	38605	13.9873	7.65056	-21.7593	-56.8439	3	0
1850	11079	16.2641	12.4082	57.3919	-129.102	3	0
1856	37207	14.7304	11.398	177.85	6.44625	3	0
1861	40961	24.2183	9.13659	1.54627	-32.8138	3	0
1864	10926	12.0226	11.4637	141.213	-57.1783	3	0
1864	38856	12.0721	11.5086	-76.5428	245.897	3	0
1865	10663	16.0027	14.8051	-48.4578	5.24105	3	0
1865	45742	15.9384	14.8193	-183.488	-83.6493	3	0
1870	45117	4.78597	14.8718	2.32683	-10.2394	3	0
1872	46445	17.5526	3.79639	78.8481	9.7091	3	0
1873	13214	9.42514	4.11183	8.50396	50.6651	3	0
1874	21000	20.4901	1.23399	7.28887	-22.6724	3	0
1874	25138	20.5414	1.2726	30.9542	3.83424	3	0
1880	32786	3.53848	15.4585	-9.12792	3.33105	3	0
1881	29562	19.4228	9.27902	27.1447	-19.5834	3	0
1882	40244	19.8878	2.99104	13.1038	-82.4093	3	0
1883	33335	22.8972	4.33103	28.6003	-33.1162	3	0
1883	46257	22.9645	4.38602	7.94152	74.0619	3	0
1885	17367	12.2605	5.63943	7.73631	-67.2863	3	0
1885	23909	12.2922	5.57849	37.4388	0.831902	3	0
1887	51451	20.6724	10.3568	17.8903	13.9569	3	0
1888	29818	7.4506	13.6227	-3.68489	-37.8023	3	0
1899	30430	17.7783	10.0246	59.2959	2.07364	3	0
1899	47165	17.711	10.0382	1.06281	25.5028	3	0
1900	17945	12.529	12.5824	-2.84414	-116.604	3	0
1900	38586	12.5751	12.4846	154.715	-55.8361	3	0
1900	48776	12.5132	12.524	12.1459	-26.4878	3	0
1903	20530	7.96312	10.8844	-4.43435	88.4178	3	0
1903	51281	8.05079	10.8438	-0.468157	42.9227	3	0
1904	36603	2.82842	5.32543	10.1095	-0.0781409	3	0
1907	28829	6.84874	12.4623	-65.5609	-16.0653	3	0
1907	52612	6.81815	12.404	22.4414	45.8867	3	0
1909	21045	12.5804	11.1076	57.8232	75.0223	3	0
1915	11181	9.63086	14.7176	-5.99996	103.99	3	0
1918	33513	1.91271	1.33351	9.05275	0.384247	3	0
1920	23502	13.4985	7.73037	-26.1535	64.4932	3	0
1920	34137	13.3707	7.73142	-31.2652	-41.9698	3	0
1926	13353	8.41426	13.6404	-74.2442	26.5817	3	0
1926	46508	8.49117	13.6621	8.45234	-104.039	3	0
1926	48610	8.52099	13.5664	-48.225	84.1668	3	0
1928	18511	26.4551	2.38253	8.56736	-6.81975	3	0
1929	19459	9.25506	9.54618	36.3166	109.736	3	0
1929	23792	9.22677	9.47628	-6.89257	-124.932	3	0
1929	44204	9.1445	9.59603	9.84818	-9.09702	3	0
1932	19823	15.0406	13.681	82.0561	-125.132	3	0
1932	41184	14.9339	13.6387	61.6032	220.601	3	0
1933	12817	6.44175	8.94709	6.80559	-16.5368	3	0
1933	50873	6.39757	9.05537	-0.167569	-6.3211	3	0
1937	17570	13.1099	6.21838	-46.7405	-134.242	3	0
1938	21336	14.3278	10.7617	115.596	461.191	3	0
1938	40009	14.4224	10.8488	-2.07293	-156.516	3	0
1942	16966	2.68077	14.9472	-2.95775	5.80608	3	0
1944	16795	2.89202	7.3241	10.1527	3.30869	3	0
1944	25300	2.92931	7.26397	25.7877	25.0371	3	0
1944	48157	2.80103	7.21264	30.8792	-45.798	3	0
1948	32605	25.3891	9.14612	24.697	22.5	3	0
1951	43209	15.7902	11.6946	97.4331	342.746	3	0
1951	52553	15.8246	11.5777	84.9621	-223.289	3	0
1954	11664	12.6194	15.5391	310.826	388.224	3	0
1954	39609	12.7093	15.5185	202.439	-1133.56	3	0
1957	37163	3.92832	12.0226	-20.5477	-2.39706	3	0
1957	41449	3.99101	12.0194	-22.6823	21.685	3	0
1957	42447	3.93762	12.1239	-19.7967	5.57322	3	0
1960	35559	14.1057	2.4042	7.55454	15.0518	3	0
1964	21362	8.83849	14.2042	-16.8196	61.2924	3	0
1964	47890	8.75368	14.2512	-72.5873	12.7552	3	0
1967	15848	1.57637	4.0187	6.13317	13.182	3	0
1967	37846	1.51329	4.03119	12.8018	-19.8648	3	0
1969	12548	8.00727	3.63886	17.2715	1.28052	3	0
1969	47019	7.94332	3.63132	20.5421	4.97833	3	0
1981	10639	9.14365	8.44133	22.2304	54.8813	3	0
1981	50490	9.11204	8.36452	45.0432	-82.442	3	0
1986	35927	10.4874	12.0458	21.1444	10.4492	3	0
1987	33545	7.03047	2.90497	35.3292	1.39753	3	0
1987	52095	6.99109	3.02824	16.585	-19.3487	3	0
1989	41284	11.9397	6.90644	24.0001	-112.361	3	0
1989	42127	11.9087	7.00708	74.6662	4.2251	3	0
1989	42133	11.8785	6.88777	58.6022	5.54187	3	0
1992	16267	16.9499	8.33323	7.81786	80.733	3	0
1992	16901	17.0189	8.41116	16.0503	132.979	3	0
1992	35342	17.0681	8.34825	48.2187	-240.603	3	0
1993	15422	18.0178	8.92021	62.331	-5.12524	3	0
1997	22666	8.20936	13.2575	41.5585	-68.2912	3	0
1997	36246	8.22658	13.353	-72.6376	34.5924	3	0
1999	21859	7.72141	13.8048	-6.89665	-0.746107	3	0
2003	30676	26.8828	2.47041	10.29	3.51581	3	0
2005	27501	26.469	4.0097	2.15008	-0.323369	3	0
2008	27511	7.06847	12.7909	23.6918	12.6763	3	0
2008	51246	7.16813	12.8154	41.2062	-16.2521	3	0
2013	23701	6.53332	14.0117	-18.9303	-4.7104	3	0
2013	27376	6.59649	14.1044	15.7226	-14.8939	3	0
2013	49880	6.48987	14.1156	-39.7139	-0.820826	3	0
2017	27533	10.9355	4.48331	23.3018	-13.6143	3	0
2018	21555	12.7908	6.28714	79.2394	-5.58627	3	0
2018	41534	12.8443	6.33186	-4.4768	-6.12975	3	0
2022	27738	3.70994	4.51285	11.0291	-3.93427	3	0
2023	15019	16.5902	6.28983	68.9413	-24.0862	3	0
2025	25735	12.2043	14.3688	-134.487	336.965	3	0
2031	15102	1.30029	12.6981	4.74648	31.1746	3	0
2035	27322	11.2607	5.58942	3.34301	35.3834	3	0
2037	24134	4.00771	13.0038	-36.8586	7.26182	3	0
2037	37179	4.06504	12.9991	-1.3177	-20.7247	3	0
2038	48680	19.3381	4.34384	19.7537	28.0493	3	0
2040	26658	4.51713	15.6844	-2.37908	-3.32476	3	0
2040	40296	4.48282	15.6263	-13.6204	7.73934	3	0
2042	21363	23.3652	3.78523	17.4499	-17.7073	3	0
2042	43200	23.2917	3.84674	8.5375	35.7479	3	0
2044	13241	14.4742	13.5232	29.1318	-175.894	3	0
2044	31969	14.3657	13.4742	37.3409	109.182	3	0
2046	14295	13.5678	3.2381	26.3053	35.6877	3	0
2046	51581	13.5782	3.17443	4.34617	10.8194	3	0
2049	14366	3.49876	6.76642	35.2293	1.05654	3	0
2049	34977	3.57049	6.86403	5.7352	2.72261	3	0
2049	51840	3.6334	6.81397	37.0118	-1.48608	3	0
2053	16941	26.1108	4.00569	24.0897	-4.73654	3	0
2053	23663	26.138	4.0701	6.52735	4.8265	3	0
2053	43575	26.2079	4.08234	9.97017	-10.2374	3	0
2054	24000	20.8616	1.19702	5.82169	52.7995	3	0
2055	13182	21.2061	2.47125	21.1516	-7.21609	3	0
2055	31278	21.1231	2.58469	26.9153	-3.47943	3	0
2056	24860	24.7006	4.28096	15.6244	-44.5339	3	0
2056	25279	24.7599	4.22618	12.2451	1.68806	3	0
2056	49769	24.7383	4.35525	34.6217	29.1866	3	0
2056	50651	24.8223	4.25368	40.1871	1.90911	3	0
2057	19575	22.8832	3.3722	10.8	-13.7741	3	0
2057	26646	22.7854	3.33589	11.8965	-5.4921	3	0
2057	39059	22.8158	3.39328	33.9106	1.38408	3	0
2059	14054	4.82851	1.33654	7.57716	-2.59252	3	0
2059	17677	4.76092	1.35139	32.3934	-2.1383	3	0
2063	30634	12.4105	1.1121	23.4121	0.935331	3	0
2066	16139	24.2784	9.57451	8.30333	-2.47156	3	0
2066	45963	24.2312	9.4594	-67.6027	24.9037	3	0
2067	24132	1.8863	13.4886	-5.97283	40.7665	3	0
2067	42367	1.85453	13.4308	5.66164	-16.8179	3	0
2070	45380	10.8517	3.76106	51.0039	-55.4728	3	0
2075	25744	1.09254	5.7503	21.0182	8.69451	3	0
2079	33227	13.6289	5.52411	-118.289	31.2635	3	0
2080	15029	16.7514	9.78053	33.3704	-166.286	3	0
2080	20091	16.7236	9.85252	22.7098	178.317	3	0
2080	28422	16.69	9.73595	59.2694	228.758	3	0
2080	49457	16.6398	9.83418	75.2055	-178.489	3	0
2081	29997	14.2169	13.4972	2.94882	449.7	3	0
2081	31969	14.2945	13.4828	281.808	7.38044	3	0
2082	17547	15.0068	12.7032	-153.485	1289.19	3	1
2082	20047	15.1009	12.7534	-1007.87	458.07	3	1
2082	49787	15.0133	12.8311	109.783	14.6253	3	0
2084	25789	11.2412	2.40435	8.72405	-118.848	3	0
2085	10508	16.2274	4.62579	22.4347	145.409	3	0
2085	33487	16.2911	4.63949	43.4241	-82.1036	3	0
2088	44557	2.70483	9.40527	24.8	-1.36787	3	0
2088	45456	2.5919	9.40607	27.722	3.90292	3	0
2090	17064	8.56471	6.2917	42.3483	-58.0367	3	0
2090	23591	8.57294	6.42482	58.9348	-30.9627	3	0
2094	47569	22.2112	6.39858	0.0277508	-8.16798	3	0
2097	13926	16.9068	7.7447	-14.2269	-74.4744	3	0
2097	23728	17.0532	7.77071	16.9211	105.806	3	0
2097	52191	16.9229	7.80599	66.9818	-105.998	3	0
2097	52670	16.9967	7.68591	97.2188	64.3815	3	0
2099	15691	16.5485	9.3441	135.819	9.90763	3	0
2100	28063	20.8582	7.65706	-13.6877	-27.5037	3	0
2100	29739	20.9377	7.76102	8.61136	94.9862	3	0
2101	10733	17.7809	2.46053	65.4173	-4.54913	3	0
2101	48993	17.7031	2.51287	4.90437	-68.0383	3	0
2103	39891	8.16739	1.75297	-6.3595	-20.537	3	0
2103	44119	8.23915	1.75176	10.5265	35.799	3	0
2107	32529	24.5871	9.46335	19.7693	-6.23468	3	0
2108	34252	11.7765	6.26995	42.1498	-102.461	3	0
2108	49154	11.7555	6.38625	53.1433	-0.838557	3	0
2112	16145	26.8159	5.39716	4.53306	-11.7548	3	0
2112	28762	26.8729	5.37779	-2.85061	23.8242	3	0
2119	11494	9.78252	11.1707	3.52737	-8.69681	3	0
2119	14082	9.80283	11.2309	8.124	-65.8182	3	0
2119	32156	9.81997	11.1192	50.3301	-2.60576	3	0
2124	24392	14.5608	6.45559	-44.0337	28.8467	3	0
2124	36020	14.4704	6.43012	-47.6456	-51.6951	3	0
2127	20756	16.4856	7.58275	23.7037	-6.06844	3	0
2133	13778	19.2239	11.6421	39.5564	-68.1659	3	0
2133	17330	19.1081	11.7042	30.4578	10.9496	3	0
2133	33226	19.1628	11.7321	0.621979	30.7689	3	0
2133	43540	19.1483	11.6009	-46.1866	24.8565	3	0
2142	10786	3.89955	10.0566	11.1036	20.7693	3	0
2142	16374	3.99836	10.1322	14.1214	2.49084	3	0
2142	30065	4.04088	10.0501	15.275	58.6723	3	0
2142	46815	3.93692	10.1292	-15.3431	-9.28586	3	0
2143	37350	6.25447	1.7586	35.218	1.92692	3	0
2147	19728	14.9323	12.4345	163.269	-116.711	3	0
2147	45693	15.0363	12.3493	165.419	-7.36469	3	0
2149	10754	16.8921	9.43715	51.253	144.862	3	0
2149	18217	16.9494	9.36373	46.4304	-53.3493	3	0
2152	12178	26.556	3.84776	10.4937	8.34266	3	0
2153	32745	12.0973	2.53315	-55.8142	70.3583	3	0
2162	20014	15.1125	12.5171	37.1857	-42.2419	3	0
2162	31072	15.2311	12.4745	73.5032	4.7016	3	0
2167	14130	4.24982	10.0721	13.1332	3.9284	3	0
2167	43419	4.1714	10.0944	-75.9076	-5.33943	3	0
2167	49437	4.24378	10.017	-12.1482	-2.95567	3	0
2168	35693	11.9123	9.03402	63.3925	-132.971	3	0
2169	22060	5.5484	3.42526	25.1194	42.268	3	0
2170	45372	1.73938	14.9546	-1.11433	8.87653	3	0
2173	22716	23.3289	5.55634	4.91411	48.3232	3	0
2173	41282	23.2894	5.49609	11.3016	-39.1613	3	0
2175	14629	9.79201	12.9325	54.8218	183.079	3	0
2178	26314	10.8217	8.45709	76.1692	4.75039	3	0
2181	40845	26.4901	7.55575	0.955317	-18.5461	3	0
2181	41366	26.5702	7.61094	10.557	-17.7776	3	0
2182	36172	18.548	8.79198	1.49205	111.183	3	0
2182	48012	18.5117	8.83753	30.8951	-142.526	3	0
2184	20686	25.8508	6.56839	-22.7356	28.9975	3	0
2184	50195	25.91	6.67755	2.9735	-79.5688	3	0
2185	44100	22.7396	3.81459	-36.298	-24.5026	3	0
2186	13332	17.6692	4.52256	69.6013	90.0608	3	0
2186	14186	17.6491	4.63206	36.3556	-68.9655	3	0
2186	39170	17.7658	4.57676	24.734	-75.2239	3	0
2186	47536	17.7142	4.65071	51.7063	4.42228	3	0
2188	52204	9.23617	4.93048	7.17371	60.0998	3	0
2189	23277	13.6483	1.08367	3.6009	12.5818	3	0
2190	24564	16.7745	1.156	24.6564	-8.44242	3	0
2190	39158	16.6798	1.14124	15.0706	-17.7014	3	0
2197	35797	6.64055	6.98658	46.2061	50.6421	3	0
2197	36388	6.76877	6.98157	6.16201	-21.6022	3	0
2198	49158	4.91833	11.6164	-32.1213	-9.73995	3	0
2201	22238	9.86983	6.83614	46.6098	-70.7649	3	0
2207	21342	14.2682	7.92475	-9.75369	79.9917	3	0
2213	34846	19.937	5.24318	47.638	-3.13028	3	0
2215	18015	13.9637	5.70683	19.6178	72.2629	3	0
2216	17238	17.0392	12.6804	-16.6995	-151.531	3	0
2216	49258	17.0862	12.7739	62.5422	168.856	3	0
2217	42930	21.5733	8.04899	13.3542	-115.482	3	0
[truncated: 44,139 more rows]
