# Supplementary material for: Study on stability analysis of soil nail reinforced slopes under loading based on the discrete element method
Source: PLoS One. 2026 May 26;21(5):e0350163. doi: 10.1371/journal.pone.0350163 (PMC13210361; doi:10.1371/journal.pone.0350163)
Supplement: S1 File — (ZIP) [file pone.0350163.s001.zip › DATA in PFC/1_14_10000__balls.txt]

id	x	y	radius	vel_x	vel_y	rotation	disp_x	disp_y	ball_type	ball_stress
6	6.93131	3.87964	0.0663017	-5.71978e-08	-7.20062e-08	0.000180113	-0.00084862	-0.000874073	0	3369.13
7	24.6993	3.68852	0.0661725	5.99513e-07	-9.73272e-08	-0.00205703	0.000523709	-0.000397582	0	2091.09
12	3.10196	12.1016	0.0509531	3.15588e-06	-1.42521e-05	-0.00992867	-0.000482753	0.000460928	0	86.1565
13	25.4102	9.35982	0.0532987	5.59907e-06	-3.07057e-06	0.00380034	0.000670016	0.000587078	0	575.507
17	9.91675	4.6446	0.0733272	8.86985e-07	-1.96898e-06	0.0169337	-0.000823242	-0.00179297	0	1823.28
19	6.01681	5.23144	0.05695	7.42889e-07	-2.70695e-07	-0.0144769	-0.00101997	-0.000957917	0	2552.77
21	10.2284	12.1879	0.0736155	3.57557e-06	-5.54381e-06	-0.108304	-0.00164569	-0.00684841	0	306.582
22	18.944	5.9757	0.0711969	-7.48852e-08	-7.26682e-07	-0.00406137	0.00213593	-0.00258189	0	538.179
23	24.3638	1.33187	0.0743081	1.934e-06	3.34302e-08	-0.0068961	8.68157e-05	-8.28107e-05	0	1683.64
24	6.06292	9.7406	0.0702117	5.47944e-07	-3.84279e-06	-0.0268197	-0.00155706	-0.00120277	0	1338.07
25	14.8225	8.55727	0.0650594	7.39725e-06	-2.78568e-06	-0.011972	0.00163644	-0.00688788	0	6148.75
32	25.757	7.94046	0.0623302	-9.36664e-09	-2.48436e-06	-0.0186123	0.000662752	0.00021256	0	786.278
33	22.9225	1.56796	0.0611813	-5.22219e-07	-4.21645e-07	-0.0132169	0.000227888	-0.000166573	0	2149.5
35	10.6197	10.8638	0.063695	4.00927e-07	-8.64236e-06	-0.0708409	-0.00145862	-0.0066422	0	3971.97
36	24.9848	7.43608	0.0704374	-2.81071e-07	-1.57731e-06	0.0246097	0.000999586	-2.40254e-05	0	1532.38
38	1.7734	14.1967	0.0689745	3.3207e-06	-1.50358e-05	-0.00240925	-8.6703e-05	0.00115111	0	225.737
40	13.1433	6.02473	0.059253	1.62753e-06	-8.01573e-06	-0.00121486	7.69665e-05	-0.00380975	0	1176.28
43	12.1086	7.8071	0.0637265	5.4429e-06	-9.23991e-06	-0.125533	-0.000583892	-0.00529596	0	3061.64
48	5.15569	13.7546	0.0639966	2.44343e-06	-9.7666e-06	-0.0149164	-0.000620438	0.000351992	0	564.698
50	26.5878	1.311	0.0517331	1.31872e-07	3.74254e-08	0.00188612	1.12664e-05	-4.89641e-05	0	1742.53
51	2.65713	4.8878	0.0569854	-1.64436e-07	-1.76768e-06	0.0118421	-0.000401416	-0.000388995	0	1137.1
54	15.9732	4.49348	0.0651129	8.20488e-07	-1.45763e-06	-0.0138206	0.000813273	-0.002449	0	4436.31
55	16.57	6.08568	0.0526254	3.42181e-07	2.55198e-07	-0.0107614	0.00165893	-0.00356303	0	193.723
56	12.4051	5.5178	0.0661494	1.48231e-06	-2.98883e-06	0.0249962	-0.000419885	-0.00311229	0	2861.64
57	16.8903	12.9649	0.0582426	4.49997e-07	-6.34141e-06	0.150504	0.00400522	-0.00762679	0	10580
59	25.9236	3.14683	0.0655528	1.78704e-06	-3.80721e-07	-0.00598085	0.000233412	-0.000289851	0	1477.94
60	13.6523	9.82869	0.0743989	5.56238e-06	-9.64518e-06	-0.0213659	0.00103842	-0.00849632	0	7305.04
63	15.5665	9.08163	0.0727707	5.00218e-06	-2.13569e-06	-0.0623521	0.00251233	-0.00711181	0	4393.78
66	8.00118	1.56961	0.0646488	-8.56221e-07	7.31138e-07	0.0264709	-0.000241528	-0.000233224	0	2761.42
67	5.24709	9.42199	0.0715959	2.04202e-06	-2.90466e-06	0.00223089	-0.00128851	-0.000801449	0	1051.64
68	12.1244	6.07203	0.0507543	2.10079e-06	-4.41641e-06	-0.019527	-0.000484391	-0.00350012	0	2819.19
69	10.6206	5.97437	0.0718533	9.66426e-07	-5.20256e-06	0.00756862	-0.00107131	-0.00309243	0	3684.3
70	13.4818	3.92962	0.0749461	1.44408e-06	-2.13904e-06	-0.0119562	-8.38723e-05	-0.00183709	0	3670.92
73	15.8613	5.44396	0.064192	1.00842e-07	-1.02813e-06	-0.0526403	0.000964252	-0.00314766	0	1580.34
74	14.5528	12.002	0.061199	1.45985e-06	-7.34482e-06	-0.0491316	0.00325307	-0.0122118	0	2003.81
76	11.6098	7.56753	0.0540018	4.80867e-06	-8.7503e-06	0.0274365	-0.000897337	-0.00489045	0	3364.13
77	23.6482	2.41673	0.0628765	1.16306e-07	-1.0643e-06	0.0127664	0.000479727	-0.000283919	0	1889.44
84	6.35778	15.0584	0.0626555	2.0884e-06	-6.07355e-06	-0.0244159	-0.000209318	5.96938e-05	0	353.75
89	23.0976	6.98306	0.0689511	1.90816e-06	-2.83946e-06	0.0206465	0.00172476	-0.000726484	0	1989.53
93	23.1189	9.16599	0.0539827	1.66361e-06	-2.1451e-06	-0.00892358	0.00185357	-0.000166565	0	2529.1
94	21.051	2.22441	0.0603816	-1.32843e-07	3.31159e-07	-0.00597236	0.000616503	-0.000510356	0	1360.06
97	5.32844	12.7044	0.0572822	2.5687e-06	-5.88128e-06	-0.0156176	-0.000909639	-6.86274e-05	0	1394.92
106	2.20704	5.67648	0.0610708	-1.95375e-07	-2.73242e-06	0.00733724	-0.000302699	-0.000368844	0	1548.27
107	21.1116	3.40578	0.0530311	1.86806e-06	2.39629e-07	-0.00876606	0.00107929	-0.000878108	0	3637.81
109	5.97294	14.5835	0.0657444	2.76842e-06	-8.45302e-06	-0.0217865	-0.000361787	0.000149159	0	482.818
110	8.76918	8.03188	0.0669978	4.97517e-06	-7.38328e-06	-0.0154847	-0.0017092	-0.00308935	0	2451.46
111	17.8467	10.1896	0.0660148	-8.51777e-08	-1.57004e-06	0.0336318	0.00376116	-0.0053582	0	9926.34
112	18.0374	7.84506	0.0692958	2.6366e-06	-2.21219e-06	-0.0234562	0.00280724	-0.00410394	0	2877.79
113	17.5481	4.55949	0.0664494	-7.48303e-07	1.58074e-07	-0.00233379	0.00120411	-0.0022691	0	1876.73
116	3.79685	6.03227	0.0724108	-1.71286e-07	-4.57484e-06	-0.00207481	-0.000736548	-0.000520088	0	1136.39
117	12.7594	14.4289	0.0528143	8.70866e-07	-1.26411e-06	0.150208	0.000271453	-0.0184968	0	34452.4
123	3.73476	14.4009	0.0732345	-5.10201e-08	-2.28829e-05	-0.0197254	-0.000237527	0.000906215	0	346.726
124	11.2072	10.6367	0.0520857	1.48756e-07	-1.42592e-05	-0.0185703	-0.00105815	-0.00742493	0	574.7
125	2.27213	6.99544	0.0506884	-3.77364e-07	-2.97542e-06	0.00312752	-0.000370735	-0.000276744	0	1170.69
126	4.89759	7.60107	0.073449	5.73821e-07	-7.37064e-06	-0.00686514	-0.00108912	-0.000692089	0	2398.78
129	13.5426	1.84416	0.0556184	3.6354e-06	-9.05623e-07	0.022886	-2.00727e-05	-0.00046095	0	1044.49
130	5.27528	14.7268	0.0635387	1.5694e-06	-9.85167e-06	-0.0227176	-0.000286983	0.00054266	0	307.482
132	7.35435	3.48625	0.0612998	-7.70491e-09	-2.07499e-07	0.0136807	-0.000800132	-0.000890735	0	1544.97
135	7.23241	7.45204	0.0671837	3.62026e-06	-3.26905e-06	-0.00109209	-0.00155679	-0.0018581	0	2311.19
138	25.7802	9.51749	0.0738569	3.30419e-06	2.36985e-06	0.0314742	0.000519821	0.000762169	0	2618.1
139	7.22354	1.69693	0.0508491	-2.32265e-06	2.97603e-07	0.00834408	-0.000268549	-0.000269463	0	414.46
140	3.50876	14.8092	0.0542148	-3.02837e-05	-1.40334e-05	-0.016326	-0.000129271	0.00100921	0	323.544
144	14.5285	2.15195	0.0719444	2.98142e-06	-7.33373e-07	0.0207628	7.66996e-05	-0.000618241	0	2171.17
146	13.2263	11.9882	0.0729542	2.09846e-06	-1.20843e-06	-0.0602059	0.00157275	-0.0129806	0	1624.25
147	8.88343	13.8522	0.0591766	2.45364e-06	-7.03133e-06	-0.101785	-0.00114947	-0.00357874	0	2285.47
148	17.8643	2.045	0.0685789	3.50422e-06	2.58255e-08	7.74502e-05	0.000534158	-0.000705274	0	3034.96
149	25.6585	9.7242	0.0702225	-7.70317e-06	-3.55965e-07	0.038763	0.000565822	0.000771346	0	366.162
151	11.4201	4.25885	0.0606199	6.9587e-07	-4.97893e-07	5.27755e-05	-0.000612559	-0.00186654	0	2930.58
152	7.86397	3.30396	0.0747382	1.11617e-07	3.36159e-08	-0.0140094	-0.000778593	-0.000855403	0	1271.74
154	5.82175	15.3735	0.0540798	-1.82181e-06	-8.01377e-06	-0.0164118	-9.31346e-05	0.000438035	0	148.333
156	16.3849	8.06718	0.0594527	4.49008e-06	-3.5974e-06	0.0530432	0.00243081	-0.0053933	0	2528.02
158	20.484	5.75389	0.056673	3.13566e-06	-2.31834e-06	-0.00901097	0.00189745	-0.00167594	0	3256.99
159	26.4533	8.16656	0.0580336	-4.76664e-08	-1.94923e-06	0.0345732	0.000296412	0.000326865	0	2534.89
164	19.229	1.82681	0.0662468	-4.40525e-07	-1.10085e-07	-0.01656	0.000512766	-0.000395949	0	4262.16
165	8.84854	14.9718	0.0686752	2.57495e-06	-7.7202e-06	-0.0702566	-9.48021e-05	-0.00288326	0	787.802
166	23.9168	2.38428	0.0612084	8.09014e-07	-1.08491e-06	0.0173391	0.000419522	-0.000296458	0	2233.7
168	25.6814	4.35864	0.0728704	1.15306e-06	-1.08912e-06	0.00351938	0.000363551	-0.000361568	0	965.449
169	1.19919	11.863	0.0650754	5.393e-07	-8.01751e-06	0.00344209	-5.42877e-05	0.0006992	0	281.115
174	14.938	15.3282	0.0549835	2.13273e-06	-5.3243e-06	0.330004	0.00136631	-0.0136434	0	2818.21
176	8.09016	12.6042	0.0631689	2.48954e-06	-8.36153e-06	-0.0327753	-0.0017178	-0.00276211	0	1344.01
179	4.71566	5.61733	0.0500627	-2.0365e-07	-7.31928e-06	-0.00267945	-0.000872571	-0.000708582	0	1871.8
180	1.94284	1.67017	0.050051	-5.72577e-07	1.98015e-07	-0.0033024	-5.24714e-05	-0.000110121	0	1316.32
182	13.0517	6.11037	0.0661618	1.83229e-06	-8.30246e-06	0.00852677	5.4773e-06	-0.00390842	0	995.624
183	3.90544	15.7093	0.0625571	1.36907e-06	-1.83933e-05	-0.0149977	2.64103e-05	0.00107287	0	285.475
184	17.0691	12.2401	0.0654121	7.23869e-07	-3.84362e-06	0.011581	0.00396698	-0.00703938	0	2263.96
185	13.804	8.40526	0.0716066	1.2752e-05	-6.97777e-06	-0.00629116	0.000722118	-0.00673553	0	3824.46
189	23.5539	5.43103	0.0509866	2.60695e-07	-1.08081e-06	0.00207862	0.00123352	-0.000629717	0	1717.21
192	3.97309	10.691	0.0714068	1.96979e-06	-6.49475e-06	-0.00476699	-0.000874023	-1.81007e-05	0	616.361
193	3.08906	15.3696	0.0615546	3.29708e-06	-1.37693e-05	-0.0151972	-3.08304e-06	0.00117385	0	185.885
194	14.6655	14.067	0.055082	-8.96055e-07	-7.94758e-07	0.0689514	0.00330669	-0.0160107	0	7099.53
198	14.0532	5.622	0.0582414	2.05799e-06	-7.07493e-06	-0.0273058	0.000315326	-0.00353494	0	5947.07
201	12.1249	5.3424	0.0569031	1.77009e-06	-2.20648e-06	0.0322242	-0.00058024	-0.0029616	0	7046.74
204	14.5764	7.87538	0.0697578	8.37702e-06	-8.38144e-06	0.0954741	0.00124741	-0.00592099	0	5909.48
207	10.2597	12.5532	0.0595275	6.79981e-06	-3.46949e-06	-0.330883	-0.00188252	-0.00718944	0	1358.63
211	20.4785	3.3228	0.0738337	-5.56003e-07	1.33285e-06	0.00843175	0.00109537	-0.00106466	0	1391.03
213	19.0344	7.97104	0.0544855	2.15708e-06	-1.72135e-06	0.0474319	0.00302827	-0.00313933	0	6139.28
214	26.8174	8.96385	0.0569992	-1.6204e-07	-2.18052e-06	0.0163236	0.000129073	0.000723544	0	413.901
215	21.7437	8.56768	0.0660345	3.66105e-06	-8.12283e-07	0.0426031	0.00250081	-0.00129691	0	2335.33
221	21.8935	1.94583	0.0539172	-1.03902e-06	-2.2664e-07	-0.00840587	0.000450332	-0.000340391	0	5068.3
222	13.687	11.903	0.0686692	2.61015e-06	-1.63869e-06	0.0280973	0.00221133	-0.0123836	0	4734.26
224	26.3887	1.7901	0.0619406	1.30387e-07	1.13999e-08	-0.00410003	5.70616e-05	-0.000125332	0	1782.08
225	16.58	11.7291	0.0542313	3.134e-06	-3.97454e-06	0.0671518	0.00397536	-0.00776129	0	9036.4
226	11.0643	9.13435	0.0668501	4.57019e-06	-1.19759e-05	-0.0163265	-0.00148366	-0.00592474	0	4787.8
230	3.4722	1.07337	0.0538894	-2.52689e-07	2.13987e-08	0.00666092	-2.43783e-05	-1.66361e-05	0	967.836
231	16.4846	1.55643	0.0716493	4.14947e-06	1.50887e-07	0.00494713	0.000137306	-0.000319949	0	4547.78
232	20.6512	7.96208	0.0732421	6.06487e-07	-1.73953e-06	0.0169243	0.0028974	-0.00200591	0	638.899
233	18.1589	13.1383	0.0515218	-1.08341e-07	-8.38637e-06	0.0951242	0.00336893	-0.00472759	0	1853.16
237	20.4938	2.31217	0.0568839	-1.90855e-08	2.9808e-08	-0.0337507	0.00063478	-0.000457163	0	4329.77
238	12.4559	10.1352	0.0522518	4.33434e-06	-1.95003e-05	0.0755046	-0.000127257	-0.00832987	0	1715.5
245	7.5183	3.33192	0.0743509	-9.2028e-08	-2.38291e-07	0.00871156	-0.000736253	-0.000814922	0	1525.2
246	12.5746	4.88201	0.0579262	1.27254e-06	-1.66187e-06	-0.0116536	-0.000324817	-0.00276304	0	684.264
247	14.3974	7.69555	0.0744534	5.77712e-06	-7.37208e-06	-0.030859	0.000995811	-0.00571229	0	7484.63
249	23.2586	6.15837	0.056453	-1.09604e-07	-2.76017e-06	-0.012569	0.00145534	-0.000739241	0	1865.67
251	14.1798	15.1268	0.0670332	7.57346e-08	1.27554e-06	0.16805	0.00302772	-0.0195341	0	11986.5
254	8.97821	8.35873	0.0676596	5.49798e-06	-8.5718e-06	-0.0952642	-0.00186979	-0.00334159	0	2245.62
259	4.26174	4.91846	0.0518508	-7.86008e-07	-4.51985e-06	-0.00682173	-0.000718698	-0.000522343	0	2981.5
265	20.8455	6.85141	0.0744524	4.30128e-06	-3.38277e-06	-0.00196395	0.00235773	-0.00188586	0	2771.4
268	7.03282	5.41112	0.0659841	5.37286e-07	-4.02313e-07	0.00270187	-0.00117792	-0.00128177	0	1781.87
270	17.9366	6.54476	0.0722776	1.14567e-08	-4.56596e-07	-0.0781016	0.002216	-0.00335115	0	5101.39
271	7.29842	6.06079	0.0599637	-3.06999e-07	3.59503e-07	-0.0156066	-0.00137977	-0.0015291	0	1710
273	22.8232	8.04214	0.063691	2.9963e-06	-2.81518e-06	-0.00855347	0.00193818	-0.000669064	0	998.822
277	2.3528	13.3478	0.0580283	3.02418e-06	-1.50185e-05	0.000128931	-0.000215496	0.000947972	0	236.089
280	13.6866	9.10696	0.0734476	9.52769e-06	-7.58752e-06	0.00794385	0.000830547	-0.00744402	0	3046.83
282	12.1255	12.4654	0.054446	4.08977e-06	-8.07163e-06	0.0888319	-0.00061444	-0.0113049	0	8844.89
284	12.6732	5.89749	0.0564164	1.17419e-06	-5.28418e-06	-0.0558221	-0.000340323	-0.00346291	0	4171.5
286	20.0229	3.42388	0.0677922	5.11886e-06	-2.41994e-06	-7.15318e-05	0.00111438	-0.00105771	0	1089.51
288	11.7375	7.85716	0.0547113	5.31627e-06	-9.77687e-06	-0.0315115	-0.000831306	-0.00522653	0	5772.57
289	14.8604	15.2257	0.0731574	1.31928e-06	-3.61866e-06	0.201877	0.00170981	-0.0145687	0	7334.15
290	26.706	4.94628	0.0655788	6.46715e-07	-1.00397e-06	-0.000524992	8.74675e-05	-0.000298218	0	2321.49
293	2.84563	15.1426	0.0677	3.30134e-06	-1.33967e-05	-0.00974601	-4.71638e-05	0.00117971	0	450.405
295	3.71572	10.822	0.0683585	2.5437e-06	-7.93663e-06	-0.0238168	-0.000851994	3.46172e-05	0	335.969
298	14.704	14.5683	0.0720911	2.52491e-08	-9.14228e-07	0.135218	0.00194412	-0.0160425	0	10289.8
300	5.89234	5.57098	0.0512414	1.09614e-06	-1.08498e-06	0.00439351	-0.00104336	-0.000973433	0	2044.41
301	17.2104	8.10363	0.0575657	3.03754e-06	-2.35302e-06	-0.00886795	0.00275549	-0.0046952	0	4622.91
304	25.27	4.24192	0.0742154	9.71158e-07	-5.70246e-07	-0.00178634	0.000448745	-0.000405669	0	648.141
305	1.97048	13.7824	0.0640556	3.22339e-06	-1.46721e-05	0.001065	-0.000130754	0.00104112	0	261.411
306	22.2605	6.81187	0.0674183	2.08324e-06	-1.82932e-06	-0.00333255	0.00194039	-0.00102674	0	1629.67
310	11.0801	5.89681	0.0656974	1.44918e-06	-4.7956e-06	-0.0242473	-0.000874183	-0.00311127	0	6342.48
312	19.1169	8.60123	0.0507272	1.17983e-06	-1.69552e-06	-0.0148547	0.00333111	-0.00353804	0	6911.6
313	18.2028	1.94888	0.0586009	2.92239e-06	5.43176e-08	0.00868176	0.000495275	-0.000556205	0	4014.69
315	6.35509	2.39777	0.0668322	-1.97359e-06	3.35371e-07	0.0263221	-0.000469775	-0.000352195	0	889.209
319	4.12763	8.57374	0.0736573	6.12183e-08	-5.14423e-06	0.0221421	-0.00095013	-0.000420038	0	1762.38
327	3.83324	15.6064	0.0632286	9.59137e-07	-1.75775e-05	-0.0121176	9.9041e-06	0.00107515	0	243.889
328	18.2382	11.5912	0.0696034	1.40345e-06	-3.73264e-06	0.096184	0.00379905	-0.00493523	0	1197.81
330	1.21976	14.9027	0.0605822	1.32569e-06	-1.4427e-05	-0.00140643	-3.31908e-05	0.00129157	0	208.854
332	1.48533	14.7245	0.0564883	2.57059e-06	-1.39548e-05	0.000510378	-4.63772e-05	0.00124846	0	253.424
336	25.4622	8.39757	0.0502189	-1.5364e-07	-2.4403e-06	0.0101231	0.000717357	0.000302433	0	3637.66
338	26.4641	7.69468	0.0515005	-1.5251e-08	-1.79926e-06	-0.0029042	0.000231655	0.000189309	0	2783.06
339	23.6748	4.35299	0.0732215	-1.15491e-07	-2.64672e-07	-0.00352352	0.000943218	-0.000570352	0	1904.69
341	26.477	3.41572	0.0654933	8.02442e-07	-8.23285e-07	0.00123531	0.000100054	-0.000260358	0	1708.33
342	26.3379	5.59683	0.0571704	7.186e-07	-1.50457e-06	0.0028126	0.000266796	-0.000248156	0	2113.02
348	5.38602	13.0579	0.0659875	3.05956e-06	-6.36626e-06	-0.0408625	-0.000848792	4.4092e-05	0	676.517
350	8.58974	8.29301	0.0516838	5.44652e-06	-6.21819e-06	-0.0129065	-0.00180939	-0.00314643	0	5520.82
354	24.6082	2.62041	0.0666467	2.06092e-06	-8.65685e-08	-0.012107	0.000412281	-0.000335043	0	795.936
355	13.3475	12.4008	0.0748768	1.43944e-06	-3.26454e-07	0.0532576	0.00156651	-0.0134858	0	4137.18
358	26.4745	9.147	0.0682527	4.49962e-06	-6.04021e-06	-0.00921657	0.000266579	0.000707005	0	924.953
359	13.876	5.03811	0.0661344	7.16023e-07	-6.14728e-06	0.061734	0.000157876	-0.0030759	0	5100.99
362	5.95691	10.0806	0.0740584	1.44633e-06	-2.91713e-06	-0.0160174	-0.00147988	-0.0010993	0	2261.25
363	14.7815	13.151	0.0548778	4.54324e-08	-4.39865e-06	-0.0997544	0.00358278	-0.0134961	0	12391
366	26.678	5.17934	0.0620491	6.42151e-07	-1.75134e-06	0.00260949	9.8949e-05	-0.000307848	0	2265.2
368	5.36745	7.77018	0.0683189	8.22677e-07	-9.66608e-06	0.00493971	-0.00118261	-0.00100023	0	408.163
370	10.4826	14.8346	0.0502697	5.68681e-06	-8.79883e-06	-0.104162	-0.000457484	-0.00680521	0	1866.14
373	10.0463	5.41997	0.0746167	5.22471e-07	-3.42143e-06	0.0427781	-0.00119318	-0.00241574	0	3182.36
374	4.6537	1.55556	0.0681705	-1.33894e-06	-3.0294e-07	0.0168457	-0.000133615	-0.000100463	0	555.879
375	2.90233	3.71632	0.0650516	-9.94254e-07	-6.83221e-07	0.00323462	-0.000297857	-0.000351835	0	910.551
376	10.8866	2.97596	0.0744426	3.56764e-06	-8.97273e-07	0.0280234	-0.00039093	-0.00113532	0	4739.56
383	7.88828	8.26318	0.0566434	5.36184e-06	-4.07764e-06	-0.0548879	-0.00176073	-0.00245613	0	2189.48
384	7.09415	9.05283	0.064401	1.75161e-06	-5.07597e-06	0.000213782	-0.00170865	-0.00194653	0	3340.79
388	21.7238	9.48276	0.0697648	7.37764e-07	-4.73381e-07	0.0187502	0.00263004	-0.00117156	0	2394.85
395	4.95719	9.35094	0.067038	3.60827e-06	-3.34508e-06	-0.0104964	-0.00114354	-0.000659699	0	2093.11
400	19.344	9.07757	0.0552619	1.08751e-06	-1.93908e-06	0.0772949	0.00340875	-0.00328824	0	2651.84
403	26.7389	7.15466	0.0706882	-1.06713e-09	-1.3559e-06	0.00936412	8.37961e-05	9.01496e-05	0	2242.73
406	3.33705	10.836	0.0665292	1.41198e-06	-9.94371e-06	-0.00428097	-0.00064658	0.00015378	0	822.359
407	5.07958	7.32639	0.0659139	5.08077e-07	-8.24466e-06	-0.0115321	-0.00113304	-0.000799121	0	1875.78
408	3.40879	1.76987	0.0708068	-9.42453e-07	1.75647e-07	0.00431229	-0.000134864	-0.000131678	0	850.079
409	6.53412	8.44128	0.0738786	3.11614e-06	-5.61912e-06	-0.0180215	-0.00159129	-0.00153629	0	1817.79
410	13.2177	8.11439	0.0540482	8.75002e-06	-9.29043e-06	-0.05931	0.000225124	-0.00600577	0	3940.37
413	23.2315	1.92219	0.0680833	-4.31292e-08	-1.29594e-07	-0.00885203	0.000327918	-0.00015841	0	320.566
416	4.25164	6.01324	0.0649273	4.6331e-08	-6.14383e-06	0.00735026	-0.000774019	-0.000570331	0	1054.35
421	24.8838	1.52892	0.0636026	1.81684e-06	-7.2179e-07	-0.0134246	0.00013058	-0.000115359	0	1694.53
423	12.8723	4.54505	0.0538369	1.23049e-06	-1.17009e-06	0.0149399	-0.000351107	-0.00248048	0	3249.04
425	17.7177	7.70913	0.0635653	2.47588e-06	-1.54717e-06	0.0606072	0.00271848	-0.00415374	0	6751.21
426	10.3496	7.54307	0.052616	7.08218e-06	-1.09711e-05	-0.0538636	-0.00129349	-0.00390365	0	1045.57
428	8.32739	5.78269	0.0518119	-4.39611e-07	-1.66625e-07	-0.00300084	-0.00130891	-0.00203387	0	3381.38
431	21.8402	5.81455	0.0590341	2.00999e-06	-1.13381e-06	-0.00672255	0.00179874	-0.00116741	0	2720.08
434	25.7577	5.21292	0.0574064	1.12395e-06	-1.08907e-06	-0.0206406	0.000442734	-0.000324174	0	2823.78
436	18.0389	9.83187	0.0665746	-4.91519e-07	-1.91456e-06	0.0623069	0.00399022	-0.00507889	0	4403.77
437	14.6021	13.3876	0.0621401	3.38108e-07	-2.51467e-06	0.138606	0.00390867	-0.0150928	0	7927.52
440	17.0184	6.69665	0.073674	1.26654e-06	-1.33598e-06	-0.0045269	0.00208436	-0.00392583	0	3626.46
442	8.30093	11.5547	0.073583	4.03949e-07	-9.36909e-06	-0.0398164	-0.00187553	-0.003293	0	3154.21
443	5.71491	10.0345	0.0607451	1.53823e-06	-2.40456e-06	-0.0223308	-0.0014189	-0.000949688	0	2641.48
444	16.591	10.6038	0.0708922	1.10551e-06	-3.17244e-06	0.020908	0.00427362	-0.00722283	0	6360.31
445	1.98823	15.7238	0.0627039	3.76347e-06	-1.34505e-05	-0.0035231	6.11229e-05	0.00138798	0	225.13
449	22.172	3.71236	0.0625854	5.71511e-07	-1.08299e-06	0.0125269	0.00100382	-0.000791267	0	1428.6
451	5.1528	3.47066	0.0541923	-9.64603e-07	-6.03155e-07	-0.0104195	-0.000642183	-0.000499866	0	1598.64
452	12.9267	5.38037	0.0685271	1.2024e-06	-3.55444e-06	-0.0291723	-0.000326274	-0.00306099	0	3353.64
453	15.6307	13.3187	0.0664688	4.23898e-08	-5.95636e-06	0.0622967	0.00417473	-0.0115014	0	7580.45
454	11.9993	12.8602	0.064013	2.81379e-06	-7.19411e-06	0.0413924	-0.000508552	-0.0117354	0	5918.45
455	8.2024	12.3656	0.0670414	1.50642e-06	-8.23999e-06	-0.0876091	-0.00180191	-0.00291252	0	2777.17
457	19.9042	7.68108	0.0674014	1.33015e-06	-1.76773e-06	0.00280118	0.00289582	-0.00242153	0	4130.98
459	1.26317	3.62516	0.0720698	-2.96647e-07	1.66086e-07	0.00729549	-5.36728e-05	-0.000273352	0	902.245
460	19.4453	12.0307	0.066915	1.53338e-06	-4.11915e-06	0.0755826	0.00313949	-0.00315142	3	2088.2
461	13.5521	15.5223	0.0554754	2.75741e-08	5.18266e-06	-0.0731787	0.00154058	-0.0271546	0	58260.3
465	9.68703	7.4005	0.0749948	7.58119e-06	-8.74926e-06	-0.0401675	-0.00147983	-0.00353147	0	1986.89
468	7.90997	11.7158	0.0605431	2.50419e-07	-9.02088e-06	-0.0558858	-0.0018136	-0.00276699	0	684.183
470	3.68852	6.26144	0.0523271	-1.48384e-07	-4.48553e-06	0.00503991	-0.000698231	-0.000492979	0	2400.31
472	2.23201	1.46512	0.071164	-4.56191e-07	-8.91645e-08	0.00900356	-5.0598e-05	-9.36172e-05	0	790.348
473	4.93245	5.39567	0.0526372	-6.91964e-07	-4.67075e-06	-0.0112709	-0.000896291	-0.000765143	0	1881.49
474	25.8455	1.11578	0.0640883	1.78871e-07	-8.5448e-08	-0.00771658	2.82326e-05	-9.39499e-06	0	247.178
480	8.83902	4.11899	0.0694584	1.90325e-06	-9.53437e-07	0.0142905	-0.000915872	-0.00141324	0	1967.36
483	23.1577	5.83029	0.0664931	-7.18685e-10	-1.88706e-06	-0.00249843	0.00141496	-0.000747481	0	2372.09
486	8.54426	15.1998	0.0627767	3.57881e-06	-4.49173e-06	-0.0761077	5.61003e-05	-0.00218397	0	1092.48
488	23.5867	5.75057	0.0573331	2.00556e-07	-1.78033e-06	-0.00134071	0.00127015	-0.000639151	0	2856.1
489	16.7076	7.93618	0.0578933	3.64875e-06	-3.4382e-06	0.0216467	0.00247881	-0.00522479	0	8074.41
491	25.2643	5.4407	0.0663825	1.33337e-06	-9.27951e-07	0.00152492	0.000642654	-0.000388261	0	2841.61
496	14.37	12.4638	0.0533871	2.88788e-07	-5.49923e-06	0.0719784	0.00399149	-0.0133103	0	12885.8
499	18.7708	1.56236	0.0702159	2.3839e-07	2.67484e-08	-0.00941284	0.000289236	-0.000339162	0	2800.43
507	25.0762	1.86602	0.052702	1.95402e-06	-1.16615e-06	-0.00784841	0.000154988	-0.000172178	0	2500.13
512	17.9375	13.9884	0.0508849	1.46231e-06	-1.09001e-05	0.0609203	0.00269842	-0.0048635	0	2312.03
517	25.508	7.5042	0.0578825	-9.20011e-09	-2.18489e-06	0.0102297	0.000791129	6.03081e-05	0	541.404
522	23.5883	1.35231	0.0605552	-3.38049e-08	6.46737e-07	-0.0142203	9.99639e-05	-6.97297e-05	0	1551.9
523	8.83802	1.08484	0.0585388	-1.43236e-08	3.79915e-07	-0.00526479	9.70909e-06	-9.85481e-05	0	504.947
524	19.18	3.80891	0.0588156	-8.19012e-08	-1.76345e-06	0.013819	0.00126815	-0.00142346	0	3313.47
525	15.3626	3.26841	0.0660034	3.15411e-07	-3.09442e-06	0.0242367	0.000480269	-0.00147836	0	5015.52
527	8.55752	3.99759	0.0564019	1.97321e-06	-5.72347e-07	-0.0189745	-0.000918748	-0.00132502	0	1059.11
530	20.7036	6.80761	0.0741585	4.6812e-06	-3.63515e-06	0.00541567	0.00237872	-0.001919	0	3022
532	9.99868	9.94312	0.0624988	3.79685e-06	-8.15538e-06	-0.00399876	-0.00172815	-0.00525525	0	3681.53
539	11.1114	4.93106	0.0728112	4.41782e-07	-2.52271e-06	-0.00533767	-0.000773207	-0.00247282	0	7805.7
540	4.63398	14.2384	0.061307	6.86911e-07	-1.50672e-05	-0.0158249	-0.000376426	0.000652832	0	313.81
541	7.96424	13.9219	0.0589606	2.03305e-06	-5.92936e-06	-0.110794	-0.000954169	-0.00202368	0	1044.37
544	3.30852	9.87932	0.0598369	-1.27206e-07	-6.55795e-06	-0.0216321	-0.00071915	-8.90495e-05	0	1796.73
545	12.2327	15.457	0.0720506	1.65852e-06	-1.55404e-06	-0.217846	-0.000637714	-0.0159835	0	2392
546	11.9439	12.0401	0.0701651	1.90478e-06	-8.79747e-06	-0.0466269	-0.000594864	-0.0104491	0	8546.85
547	15.9298	7.4938	0.0581319	4.88631e-06	-3.93934e-06	-0.0484007	0.00214315	-0.00514852	0	621.501
548	4.82882	8.93009	0.0531474	2.54542e-06	-3.6647e-06	-0.0117743	-0.00110676	-0.000664304	0	3361.63
550	20.5898	6.37169	0.0700979	3.73117e-06	-3.2632e-06	-0.0392917	0.00232323	-0.00180985	0	2560.74
552	2.54171	14.2896	0.0543431	3.52488e-06	-1.46654e-05	-0.0117942	-0.000167611	0.00108138	0	311.405
557	20.5417	4.73032	0.0743363	1.8499e-06	-1.50087e-06	0.0130314	0.00163068	-0.00136198	0	3108.64
559	6.9633	6.0395	0.050317	1.36238e-06	-1.21161e-06	-0.00382515	-0.00137934	-0.00147569	0	2754.56
560	15.4752	13.3028	0.0748306	-9.27757e-08	-6.17686e-06	-0.0537747	0.00406229	-0.0118821	0	6978.92
563	16.1406	7.16263	0.0688686	4.74474e-06	-2.42168e-06	0.00729888	0.00203255	-0.00458923	0	7376.32
565	11.2768	15.9236	0.0677077	6.12238e-06	-1.2412e-05	-0.206084	0.00174888	-0.0087242	0	657.607
566	5.35309	4.21292	0.0615532	3.68474e-07	-1.46776e-06	0.0368038	-0.000775122	-0.000661465	0	2527.17
567	7.8219	8.35996	0.0606749	5.45944e-06	-4.54204e-06	-0.0236208	-0.00174781	-0.00236468	0	376.913
570	23.7999	2.76138	0.0505607	-5.26555e-08	-1.43446e-06	-0.00703481	0.00054352	-0.000390434	0	2506.19
574	15.0428	6.70723	0.0505279	3.70952e-06	-4.33649e-06	0.0589681	0.00110452	-0.00429579	0	4954.35
577	24.4863	1.67683	0.0527173	2.78177e-06	-1.35944e-07	-0.00640339	0.000218384	-0.000160547	0	529.952
582	20.7751	6.57788	0.0721215	4.72031e-06	-3.38926e-06	-0.00719569	0.00230318	-0.00184855	0	3920.17
585	15.6669	1.88539	0.0589638	3.97152e-06	1.17818e-07	-0.0018202	0.000123653	-0.000539984	0	4744.18
587	14.8636	4.49102	0.0524154	1.47981e-06	-3.33849e-06	0.0398741	0.000674965	-0.00247817	0	5944.12
588	16.3985	12.4901	0.0617713	1.34402e-06	-6.48769e-06	0.0271615	0.00419098	-0.00867547	0	8403.01
592	12.5391	11.3086	0.0748549	3.97345e-07	-8.32441e-06	-0.0516375	0.000116411	-0.0102838	0	2074.99
598	12.3713	15.3882	0.0615193	9.61344e-07	-1.25629e-06	-0.358934	-0.00112099	-0.0176141	0	17538.1
599	11.55	2.89343	0.0683366	5.47536e-06	-1.9706e-06	0.0157826	-0.000286756	-0.00113737	0	474.005
600	7.67393	10.2201	0.050801	4.42905e-07	-5.6256e-06	-0.0296816	-0.00177228	-0.00252321	0	3871.49
607	25.9588	8.78141	0.0736031	5.04949e-07	-6.86247e-06	0.0332468	0.000525006	0.000552813	0	1167.78
610	6.27085	11.4417	0.0659058	1.46147e-06	-5.46384e-06	-0.0478462	-0.00148175	-0.0010297	0	2250.3
611	11.4054	4.386	0.0674922	8.16361e-07	-5.06303e-07	0.000350489	-0.000632774	-0.00191075	0	2826.42
613	8.83451	5.90351	0.0680411	-1.40236e-07	-1.69072e-06	0.0162006	-0.00132235	-0.00224944	0	1696.08
616	6.52655	6.21436	0.0606374	2.22695e-06	-1.48017e-06	-0.0271745	-0.00128389	-0.00126319	0	1595.08
618	7.30682	1.92195	0.0502334	-2.68652e-06	4.95205e-07	0.00794521	-0.000315875	-0.000264023	0	1094.94
620	21.0037	9.65288	0.0522163	-1.40414e-07	-2.79832e-06	0.0563318	0.00288098	-0.0016115	0	2379.29
624	10.4074	7.72328	0.0607039	6.75519e-06	-1.1698e-05	-0.0105106	-0.00132238	-0.00406108	0	4947.06
625	4.97206	10.1151	0.0695933	2.2004e-06	-2.54811e-06	-0.0350766	-0.00115784	-0.000482284	0	1896.05
626	12.5735	3.56619	0.0634161	1.34447e-06	-2.91734e-07	0.0168102	-0.000246621	-0.00169553	0	1328.3
627	7.18375	1.5961	0.0567775	-1.43099e-06	4.18475e-07	-0.000309346	-0.000210717	-0.000161754	0	1301.04
632	7.14454	15.3115	0.0594225	2.81516e-06	-2.7485e-06	-0.0384746	-5.76526e-05	-0.000463917	0	357.832
633	14.6649	3.28329	0.061966	3.64586e-07	-2.62103e-06	-0.0142295	0.000171877	-0.0014332	0	3357.51
636	8.23115	9.89043	0.0639263	3.21219e-06	-5.18362e-06	-0.0279433	-0.00178285	-0.00307593	0	4117.92
639	18.1303	3.75716	0.0701593	-2.00881e-07	2.17608e-07	-0.044502	0.00121768	-0.00157484	0	6919.39
642	2.84771	9.04742	0.0675386	1.81405e-09	-6.91632e-06	-0.0116239	-0.000562769	-0.000152292	0	1490.34
645	20.9413	6.20285	0.0608616	3.19281e-06	-2.85641e-06	0.00836477	0.00211963	-0.00164929	0	3753.85
647	2.6528	15.2324	0.055016	3.94579e-06	-1.35681e-05	-0.00745436	-2.35562e-05	0.00121865	0	301.88
648	20.8525	2.52736	0.0645715	6.52e-08	3.88556e-07	-0.0126433	0.000717876	-0.000530509	0	1992.98
651	16.1716	9.13282	0.0662388	3.35642e-06	-1.94103e-06	0.0414791	0.00300706	-0.00640359	0	2667.75
652	11.8753	6.11725	0.0591497	2.5575e-06	-5.79375e-06	-0.0228524	-0.000635998	-0.00359069	0	4561.28
654	23.1197	5.68358	0.051725	7.47236e-08	-1.8829e-06	-0.0172875	0.00138774	-0.000763368	0	4171.49
655	15.2039	3.28817	0.0570951	2.26847e-07	-2.64505e-06	0.020991	0.000309194	-0.00149061	0	5358.48
656	16.4365	12.1536	0.073641	1.25424e-06	-4.65627e-06	0.00623488	0.00411798	-0.00838486	0	5522.86
665	1.25049	4.27029	0.07174	-1.99374e-07	-1.17883e-07	0.00272963	-0.000113994	-0.000309631	0	444.722
667	8.73779	3.61147	0.0514877	1.46148e-06	-1.90634e-07	0.0125154	-0.000816674	-0.00125491	0	3195.08
668	2.59645	14.7394	0.0613802	3.98177e-06	-1.37623e-05	-0.00835199	-9.25462e-05	0.00114476	0	215.497
671	12.0005	6.33436	0.0556775	2.10017e-06	-6.67998e-06	-0.0905049	-0.000547784	-0.0037826	0	3483.13
678	14.0367	13.703	0.0744261	3.00489e-09	4.469e-08	0.204363	0.00293644	-0.0172979	0	4410.62
679	20.2181	8.8191	0.0555366	5.43534e-07	-2.57913e-06	0.00186518	0.00311217	-0.00244107	0	1695.09
680	12.8269	13.7837	0.0599959	3.23558e-07	-1.52631e-06	-0.124267	0.0020097	-0.0168046	0	14363.5
683	11.6405	15.9005	0.0742025	4.18869e-08	-1.12169e-05	-0.223223	0.00176292	-0.0102913	0	1688.69
685	18.6511	1.57113	0.0501048	5.13315e-07	-6.02872e-07	-0.0123518	0.000329859	-0.000273907	0	5291.22
690	16.0616	12.2221	0.0640833	1.73167e-06	-4.2285e-06	0.126121	0.00394791	-0.00935599	0	1418.15
692	4.39279	5.5511	0.0590312	-7.9937e-07	-6.77447e-06	0.0121229	-0.000799877	-0.000615435	0	1659.32
694	5.62679	7.98906	0.0621857	1.6583e-06	-8.71991e-06	-0.0130829	-0.00129798	-0.00110209	0	1313.38
697	9.68448	4.07203	0.0734195	8.59383e-07	-1.59101e-06	-0.00141698	-0.000843013	-0.00156152	0	3413.14
698	12.8978	5.01029	0.0696895	1.7395e-06	-2.05853e-06	-0.00636245	-0.0003604	-0.0028156	0	3228.97
702	4.27367	14.3738	0.0521242	-1.17355e-07	-1.75056e-05	-0.0125125	-0.000292301	0.000783161	0	283.498
703	8.19511	2.40521	0.070854	-8.48176e-07	1.0752e-07	0.00206744	-0.000552946	-0.000549876	0	2923.82
707	26.8851	4.82586	0.0602173	3.85635e-07	-1.17315e-06	-0.000421437	3.79569e-05	-0.000286618	0	1482.02
711	12.5961	7.87014	0.053742	6.64071e-06	-9.25969e-06	-0.0747312	-0.00026798	-0.00557418	0	6550.55
713	25.1746	1.92088	0.060026	1.86217e-06	-1.21118e-06	-0.00638195	0.000143316	-0.000174466	0	1420.73
714	24.28	8.47151	0.0520093	1.5512e-07	-1.30607e-06	-0.0252942	0.00129892	4.73567e-05	0	3683.93
715	3.75847	5.89301	0.0721444	-8.67648e-08	-4.59024e-06	0.00147587	-0.000705448	-0.000514565	0	2235.03
721	21.9304	3.01794	0.0665844	8.36301e-07	-2.77207e-07	0.00318931	0.00089289	-0.000718251	0	448.606
724	10.4237	3.35013	0.0566134	2.08967e-06	-1.14678e-06	0.0119128	-0.000585426	-0.00132466	0	2033.54
726	11.0057	7.70479	0.0678767	5.56475e-06	-1.06729e-05	-0.0300609	-0.00107582	-0.00456703	0	4211.64
728	22.766	5.18878	0.0665394	4.68326e-07	-1.20422e-06	0.0117104	0.00132629	-0.000832709	0	3657.44
729	5.41092	1.42382	0.0740347	-1.29008e-06	-6.65918e-07	0.0118469	-8.39471e-05	-7.43927e-05	0	1058.98
731	22.4492	6.16031	0.0582903	9.34642e-07	-1.17948e-06	0.0436151	0.00173164	-0.000989921	0	2554.19
732	4.45004	4.17163	0.0652063	-7.01861e-07	-2.41632e-06	0.00995719	-0.000634781	-0.000480451	0	843.027
733	2.091	3.68733	0.073878	-4.83407e-07	1.31961e-07	0.00113375	-0.000202597	-0.000295681	0	1546.19
743	16.4654	9.63575	0.0640414	6.20708e-07	-1.86369e-06	0.0577665	0.00343733	-0.00676148	0	8384.74
745	5.33562	2.47276	0.0557049	-1.87378e-06	-6.192e-08	0.0163078	-0.000445323	-0.000349625	0	687.472
748	18.2098	9.09237	0.0579331	8.45544e-07	-2.56068e-06	0.161046	0.00367887	-0.00451117	0	6406.96
751	23.964	6.09567	0.053261	2.19334e-07	-2.02257e-06	-0.021311	0.0011885	-0.000567301	0	1798.06
754	14.3942	14.2743	0.0659321	-6.35419e-07	-1.09847e-07	0.170685	0.00271311	-0.0171772	1	61318.1
756	11.5167	6.42659	0.0580577	2.73042e-06	-6.29114e-06	-0.053799	-0.000662018	-0.00365122	0	2854.68
758	15.5164	2.88907	0.069552	6.54218e-08	-2.86774e-06	-0.0192005	0.000367874	-0.00121425	0	3257.06
759	5.05678	1.44536	0.0610039	-1.34993e-06	-4.96939e-07	0.0192073	-0.00014063	-9.55485e-05	0	2472.03
760	14.2717	11.7189	0.0557999	1.73021e-06	-6.69116e-06	-0.0564925	0.00274846	-0.0119451	0	10159.7
762	16.7183	1.25379	0.0716476	1.99305e-06	1.73216e-07	0.00461945	0.000107695	-0.00014713	0	2189.35
763	6.02801	4.86307	0.0659921	4.47931e-07	-1.84336e-07	-0.00294105	-0.000946569	-0.000916241	0	3394.31
765	17.3614	3.04642	0.0600962	3.3267e-07	-3.9606e-07	0.0173084	0.000686371	-0.00125314	0	4770.27
767	15.7482	6.33706	0.0593063	1.60145e-06	-2.2126e-06	-0.0246957	0.00141033	-0.00390326	0	7327.43
768	24.2396	1.54517	0.070205	2.33428e-06	-2.40272e-07	-0.0239799	0.000156816	-0.000110643	0	1465.97
770	8.17238	14.3744	0.0596184	-3.64269e-07	-4.16166e-06	-0.0576635	-0.000654215	-0.00210625	0	357.513
776	7.27	4.1444	0.0669048	9.6504e-08	-1.19717e-07	0.00842478	-0.000944428	-0.000942587	0	309.586
778	11.2694	10.1195	0.0555536	8.66875e-09	-1.42328e-05	0.0157002	-0.00116542	-0.00725106	0	1464.32
782	15.9854	7.33627	0.0601232	4.77845e-06	-3.49143e-06	-0.0610856	0.00183334	-0.00494846	0	3165.6
784	9.3217	8.45007	0.0504376	6.10436e-06	-7.08609e-06	0.000642305	-0.00175982	-0.00370299	0	3393.8
791	15.9061	14.9723	0.0590755	1.0439e-06	-7.46883e-06	0.0200132	0.000859596	-0.0102342	0	6741.67
792	5.9688	3.49105	0.0737045	-5.76531e-07	-4.90585e-07	0.0014306	-0.000676158	-0.000587939	0	1407.51
794	10.2035	14.1262	0.0588257	2.2014e-06	-4.45485e-06	-0.0724425	-0.00109622	-0.00650725	0	4393.55
795	2.74593	5.48635	0.067232	-7.4691e-08	-3.2574e-06	-0.00491081	-0.000418109	-0.000416554	0	2177.76
797	26.3965	3.51654	0.0636889	9.4743e-07	-9.15891e-07	-0.00378198	0.000127069	-0.000266591	0	2766.3
802	26.8863	5.17844	0.0645945	3.98026e-07	-1.4977e-06	0.00797927	4.64828e-05	-0.000275969	0	1721.64
803	16.5882	9.60043	0.0638442	2.87562e-07	-1.51235e-06	0.0741881	0.00350214	-0.00649	0	1817.16
804	24.9256	7.9968	0.0679596	1.17282e-07	-1.7433e-06	0.0218992	0.00109094	0.000105969	0	1141.79
807	2.68074	5.86711	0.0526539	-2.10282e-07	-3.23372e-06	-0.00426483	-0.000391621	-0.000397273	0	659.998
811	5.15746	13.8841	0.0656718	2.81718e-06	-1.0127e-05	-0.0303107	-0.000564548	0.000379314	0	286.87
813	5.55033	2.45703	0.0643101	-2.21374e-06	-1.21097e-07	0.0114281	-0.000458753	-0.000399136	0	1728.26
815	4.77453	8.35757	0.0594729	1.21724e-06	-4.625e-06	-0.00422553	-0.00109693	-0.000665244	0	358.556
816	13.5121	6.14004	0.0673582	2.25648e-06	-9.10873e-06	0.0039349	0.000392321	-0.0040841	0	4333.87
820	13.7737	15.7875	0.0654669	-3.54822e-06	5.73111e-06	0.692628	0.000784043	-0.0271102	0	43916.3
821	20.2872	9.98891	0.0578805	2.60258e-07	-2.97158e-06	0.0107299	0.00330162	-0.00237577	0	1528.26
823	5.5525	12.7496	0.0526342	2.59449e-06	-5.81836e-06	-0.023195	-0.000950781	-0.00017075	0	1848.04
828	21.6771	2.62863	0.0704305	-3.168e-08	3.81741e-08	-0.0320422	0.000711543	-0.000600729	0	3690.74
829	10.5115	2.10315	0.0598005	1.00156e-06	7.14687e-07	-0.00934816	-0.000205109	-0.000547539	0	4393.66
830	11.3519	9.693	0.0518253	2.42594e-06	-1.36847e-05	-0.0788842	-0.00112175	-0.00667878	0	2396.4
832	21.9539	5.10241	0.0545061	1.72769e-06	-1.47009e-06	-0.00656115	0.00147776	-0.00114138	0	1922.1
833	2.72004	12.0775	0.0688549	2.39729e-06	-1.22235e-05	-0.00906769	-0.000398525	0.000571413	0	1097.54
835	16.05	7.24371	0.0528461	4.84667e-06	-2.94258e-06	0.0855426	0.00189524	-0.00483726	0	4559.65
838	13.0445	5.97174	0.0529311	1.62447e-06	-7.5656e-06	0.048298	3.11283e-05	-0.00369852	0	2255.42
839	6.25323	4.69925	0.0719646	1.5294e-08	-3.26828e-07	0.0229179	-0.000939867	-0.000946199	0	1909.87
844	7.96499	14.1645	0.0744422	2.4742e-06	-5.34751e-06	-0.0630986	-0.000764265	-0.00186167	0	661.75
846	20.9496	8.17359	0.0604337	2.30238e-06	-2.30067e-06	0.00570089	0.00280153	-0.0018077	0	4955.38
847	1.1654	12.9049	0.0619518	4.9361e-07	-1.26066e-05	-0.00404588	-3.28879e-05	0.000952497	0	972.028
850	20.6434	4.29482	0.0573745	1.65302e-06	-2.53542e-07	-0.000846965	0.00141681	-0.00124316	0	2864.86
851	10.4258	7.27015	0.0509779	6.10133e-06	-9.79329e-06	0.0357004	-0.00119806	-0.00382423	0	3180.01
853	4.86189	11.4188	0.0632651	1.08381e-06	-4.71188e-06	-0.0128903	-0.00106563	-0.000193937	0	781.485
855	26.0034	2.62882	0.0714329	1.6327e-06	-4.16241e-07	0.00095116	0.000173642	-0.0002384	0	2175.85
858	1.76215	8.10927	0.056868	-4.83877e-07	-4.67148e-06	-0.0156703	-0.000235346	-0.000137173	0	2734.1
860	9.08719	8.98865	0.0595568	5.49871e-06	-5.80009e-06	-0.0084314	-0.00194968	-0.00369382	0	1340.25
861	17.1133	9.12599	0.0661227	2.83923e-07	-9.74742e-07	-0.00949	0.00363717	-0.00573583	0	2074.53
863	7.02918	6.81666	0.0572811	-9.92699e-07	-7.97037e-07	-0.00811173	-0.00145401	-0.0016105	0	2020.07
865	1.25518	6.47156	0.0667671	-2.61606e-08	-2.40989e-06	-0.0251365	-5.51153e-05	-0.000280013	0	83.3191
867	15.2633	12.8395	0.0685131	5.35916e-07	-6.11373e-06	0.0978609	0.00342295	-0.0119421	0	16734.5
869	5.3132	6.45084	0.0691575	3.13684e-08	-5.81367e-06	-0.0174862	-0.00112177	-0.000910081	0	1592.48
877	8.70006	12.2543	0.0740592	1.58364e-06	-9.68779e-06	-0.0474841	-0.00186712	-0.00367838	0	1049.96
878	2.24022	4.51652	0.0667472	-3.66038e-07	-7.87528e-07	0.00318284	-0.0002594	-0.000354598	0	2259.54
884	26.2773	6.51235	0.0688161	1.88324e-07	-1.88877e-06	0.00456887	0.000330176	-0.000140705	0	2275.33
886	10.4623	8.67187	0.068922	6.27145e-06	-1.10437e-05	-0.0451916	-0.00148314	-0.00492351	0	942.343
887	6.66068	4.35813	0.0691138	-3.61078e-07	-1.30862e-07	0.000798465	-0.00095596	-0.000967683	0	3633.03
890	3.03907	6.45671	0.0587731	-5.41189e-08	-2.99344e-06	0.000238008	-0.000551293	-0.000405646	0	883.719
894	26.9496	5.8064	0.056733	7.60913e-08	-1.60122e-06	-0.00969242	1.25294e-05	-0.000212669	0	192.65
895	19.5725	10.1484	0.0739153	-9.12879e-08	-3.08531e-06	0.0740898	0.00359545	-0.00301875	0	1822.92
896	6.20205	14.7056	0.0692891	3.13361e-06	-7.10943e-06	-0.0447415	-0.000347961	5.10224e-05	0	200.141
902	9.40871	13.6495	0.0660392	3.95172e-06	-5.42857e-06	-0.0768862	-0.00123139	-0.00471778	0	1175.65
905	9.57453	13.503	0.0587747	3.03203e-06	-4.83404e-06	-0.036521	-0.00136291	-0.00519357	0	1826.98
906	26.0786	7.72048	0.0558017	4.33097e-08	-2.13125e-06	0.0108114	0.00051237	0.000250501	0	391.242
909	23.054	8.34722	0.0510643	2.62603e-06	-2.82501e-06	0.00657921	0.00195023	-0.000551159	0	4278.94
910	3.1273	10.8263	0.0603284	1.29951e-06	-1.02077e-05	0.00356051	-0.00060333	0.000190464	0	661.253
911	3.11039	5.56783	0.069926	-1.30294e-07	-4.22252e-06	-0.00697513	-0.000500044	-0.000426899	0	2222.66
915	12.4477	7.43216	0.0693544	5.27826e-06	-8.64107e-06	-0.0592079	-0.000374007	-0.00516806	0	2870.77
916	16.6355	10.8543	0.070713	1.46464e-06	-3.66118e-06	0.0639506	0.00442071	-0.00739823	0	1812.42
917	8.68389	12.5052	0.0501374	1.95205e-06	-8.78203e-06	-0.0702814	-0.00186916	-0.00372359	0	5919.75
920	8.51312	12.3867	0.05292	1.54119e-06	-8.70567e-06	-0.0147208	-0.00184833	-0.00347334	0	1508.91
921	4.14038	14.2074	0.0602919	1.31833e-08	-1.79059e-05	-0.0149615	-0.000336885	0.000790092	0	377.775
922	8.91079	6.85958	0.0618363	2.44051e-06	-5.16861e-06	-0.00722174	-0.00154903	-0.00272516	0	4082.4
923	7.85232	1.03397	0.0689001	8.35116e-08	8.62894e-08	-0.00358719	-2.74673e-05	-1.55256e-05	0	1191.69
925	21.0823	4.45417	0.0548205	1.50623e-06	-4.74136e-07	-0.00407568	0.00146464	-0.00113834	0	2123.25
929	10.5733	10.6238	0.0609197	1.39661e-06	-1.01584e-05	0.0182005	-0.00146162	-0.00646249	0	5832.61
930	14.4245	15.7117	0.0732719	2.07932e-06	-1.81342e-06	0.236896	0.00095737	-0.0164077	0	4664.69
936	8.76673	9.19586	0.061923	5.45821e-06	-5.25257e-06	-0.0492653	-0.001861	-0.00351371	0	4878.72
937	25.5175	8.8148	0.0688396	-4.38215e-07	-3.06076e-06	0.0254925	0.0006709	0.000442626	0	716.34
940	18.154	3.62177	0.0676806	1.9236e-07	4.18519e-07	-0.0422833	0.00107045	-0.00148959	0	6262.6
944	2.34171	8.39111	0.0513398	-1.25162e-07	-5.65403e-06	-0.0100452	-0.000459608	-0.000159229	0	1675.22
945	19.7874	1.81272	0.0579692	-1.70455e-08	1.57073e-07	-0.00776888	0.00045893	-0.000359191	0	1709.81
952	2.68843	15.7012	0.0672419	3.04621e-06	-1.41569e-05	-0.0109361	3.13909e-05	0.0012737	0	80.2432
954	12.3238	9.4493	0.0646526	6.80743e-06	-1.76229e-05	-0.0211058	-0.000134696	-0.00722455	0	6382.07
957	17.2867	5.18972	0.0609954	-1.4044e-06	4.40694e-07	-0.00761076	0.00149024	-0.00267285	0	4973.63
959	2.56873	11.5523	0.0531979	2.49895e-06	-1.04829e-05	-0.0113606	-0.000415153	0.000455469	0	967.483
961	22.7721	2.83516	0.0625279	4.57502e-07	-3.59655e-07	0.021905	0.000698728	-0.000448186	0	2405.6
962	25.3271	5.71324	0.0689487	1.10243e-06	-4.9623e-07	-0.000171151	0.00070774	-0.000353499	0	1670.19
963	9.67263	14.8184	0.0647393	2.22313e-06	-6.46407e-06	-0.131739	-0.00030536	-0.004606	0	614.468
964	26.8187	9.71866	0.0630698	-4.84129e-08	-2.52734e-06	-0.017201	6.77135e-05	0.000910023	0	762.874
966	16.3398	6.60782	0.0500184	1.86126e-06	-6.73105e-07	-0.0179163	0.00181534	-0.00399978	0	941.647
969	10.2032	1.20338	0.0598204	1.00145e-07	4.13453e-07	0.00362931	-0.00012281	-0.000129676	0	3075.64
970	7.33406	1.47919	0.0683361	-1.24159e-06	7.50569e-07	0.00418115	-0.000200231	-0.000212976	0	2587.81
975	20.2721	7.71387	0.055118	9.09781e-07	-1.77101e-06	0.0462538	0.00294079	-0.00237801	0	1884.96
976	2.32561	1.26741	0.055008	-2.90641e-07	-4.83519e-08	0.0128333	-1.55031e-05	-5.315e-05	0	1374.73
978	11.8544	15.5089	0.0510833	2.60743e-06	-9.44825e-06	-0.28156	0.000192933	-0.0121095	0	2286.36
982	8.9536	5.45941	0.0568746	8.43967e-07	-1.81582e-06	0.0121956	-0.00127119	-0.00209218	0	1654.62
983	23.8902	6.45551	0.0729546	9.0982e-08	-2.15721e-06	0.00744712	0.00138576	-0.000548056	0	1083.86
985	24.4832	1.50541	0.0506798	2.52083e-06	-4.63081e-07	-0.00887102	0.000140104	-0.000103805	0	2143.56
986	14.6019	2.75274	0.0662777	6.93332e-07	-1.95469e-06	0.00443117	0.000112898	-0.00105424	0	3310.74
990	18.5119	5.65093	0.0521266	-6.72707e-07	-1.37816e-08	-0.0342092	0.00193768	-0.0025832	0	2336.4
991	5.72858	3.24543	0.0716886	-8.18064e-07	-4.05222e-07	-0.00296022	-0.00065417	-0.000528536	0	2646.92
992	24.9243	1.42213	0.0508065	1.56544e-06	-6.654e-07	-0.016927	8.88138e-05	-9.92511e-05	0	2599.92
1000	1.42496	3.51399	0.0593005	-2.17713e-07	1.48777e-07	0.00204653	-8.53971e-05	-0.000282136	0	1839.19
1001	7.88377	12.5075	0.0532487	1.26491e-06	-8.26165e-06	-0.0390663	-0.00163674	-0.00241984	0	345.236
1004	2.94855	2.19542	0.0694819	-1.38841e-06	1.6518e-08	0.0117733	-0.000192484	-0.000184608	0	1925.98
1005	11.0618	1.26194	0.0534515	3.90396e-07	9.31128e-08	0.00163608	-6.23711e-05	-0.000109081	0	5834.11
1007	19.194	5.52335	0.071452	7.6507e-07	-1.09839e-06	0.000959447	0.00198006	-0.00226522	0	3038.96
1010	8.6829	5.07248	0.0634417	9.37747e-07	-1.42703e-06	-0.0114772	-0.00116499	-0.00184216	0	4297.91
1012	7.37384	8.21076	0.059997	5.15669e-06	-2.72668e-06	0.00337326	-0.00172828	-0.00193964	0	2188.91
1013	2.76316	8.19942	0.0583922	1.76537e-07	-4.73928e-06	0.00463738	-0.000534007	-0.000253661	0	1145.66
1016	2.38598	5.75306	0.0579309	-2.27998e-07	-2.76647e-06	0.00287148	-0.000348246	-0.000378564	0	1028.5
1019	12.4795	6.95955	0.066886	4.31421e-06	-8.54163e-06	-0.0282466	-0.000257382	-0.00433165	0	2751.83
1020	2.25877	4.00906	0.058313	-5.02072e-07	4.30766e-08	0.00508426	-0.000246515	-0.000329586	0	1548.46
1025	10.8151	9.99364	0.0555286	2.18368e-06	-9.9178e-06	-0.0140549	-0.00125973	-0.0063148	0	3479.2
1026	9.19856	14.384	0.0662878	-1.79018e-07	-6.65065e-06	-0.0567511	-0.000587198	-0.00393639	0	1683.87
1034	18.5581	8.43076	0.0729725	1.68895e-06	-1.63535e-06	-0.0150909	0.00321012	-0.00389038	0	1134.85
1035	15.4761	3.96423	0.0643433	4.29029e-07	-3.2865e-06	-0.0108064	0.000622069	-0.00204198	0	5488.23
1036	11.7659	1.09571	0.0743936	2.30277e-07	1.28685e-07	0.0118209	-2.69029e-05	-3.72953e-05	0	2058.28
1040	2.38706	1.64002	0.0747493	-6.25885e-07	-2.60523e-08	0.00615536	-7.62012e-05	-9.73372e-05	0	1728.4
1041	9.01376	6.31139	0.073633	7.51933e-07	-3.25671e-06	0.0216589	-0.00137443	-0.00253258	0	4086.71
1045	10.9044	6.97349	0.0554634	5.24438e-06	-8.0441e-06	-0.0561547	-0.00104825	-0.00383436	0	862.071
1047	4.37373	14.7663	0.0516076	-4.07345e-08	-1.81734e-05	-0.0134963	-0.000206605	0.000827312	0	181.86
1049	25.5829	7.96118	0.0563072	-2.02855e-09	-2.39944e-06	0.00352709	0.000756695	0.000169486	0	1408.75
1050	15.9283	8.12796	0.0573749	5.78419e-06	-2.75761e-06	0.058963	0.00222157	-0.00552337	0	1562.26
1052	4.7108	11.5148	0.0675791	1.55989e-06	-5.40698e-06	-0.00601721	-0.000981638	-0.000132624	0	2194.18
1054	14.6471	7.76013	0.0656755	8.09451e-06	-7.6088e-06	0.0857419	0.00154122	-0.0056193	0	6249.12
1058	3.72434	3.92359	0.0564525	-9.53827e-07	-1.72106e-06	-0.00192905	-0.000466222	-0.000404997	0	1993.16
1059	13.5226	7.87796	0.0603027	7.76477e-06	-8.62087e-06	-0.0283971	0.00041598	-0.00576689	0	4799.23
1060	20.222	9.88461	0.0652486	2.80081e-07	-3.02414e-06	0.0112225	0.00333338	-0.00239355	0	3346.39
1067	15.8484	1.10801	0.0502907	9.89761e-07	1.83542e-07	-0.0153296	3.29773e-05	-8.49e-05	0	1575.62
1072	19.217	10.8576	0.0737916	-2.62801e-07	-3.3319e-06	0.0436647	0.00333447	-0.00349045	0	3107.7
1074	16.64	2.20739	0.0747733	4.43749e-06	-1.8485e-07	-0.0136692	0.000321438	-0.000758238	0	4445.33
1075	3.81644	6.41752	0.066699	1.35646e-07	-5.0323e-06	0.012728	-0.000775333	-0.000489449	0	1845.32
1076	14.6604	6.59998	0.0695897	4.04967e-06	-5.59831e-06	-0.00509841	0.00085291	-0.00432187	0	3552.31
1079	17.7435	10.4481	0.0722417	5.91196e-08	-1.94385e-06	-0.0403546	0.00399065	-0.00549913	0	7034.44
1081	6.62802	12.0696	0.0662689	1.20223e-06	-8.07403e-06	-0.0294291	-0.00143854	-0.00115061	0	1129.63
1086	19.3896	11.4087	0.0635363	5.44808e-07	-4.40762e-06	0.036525	0.00348202	-0.00317061	0	3960.89
1088	19.3048	2.78025	0.0603192	-7.96572e-07	2.68873e-07	-0.0272286	0.000757804	-0.000823634	0	2012.09
1091	15.3616	4.87538	0.0519565	1.53723e-06	-3.3322e-06	-0.0129652	0.000729847	-0.00277011	0	4340.88
1092	11.1574	14.8459	0.0685601	4.66017e-06	-1.02725e-05	-0.151075	-0.000778137	-0.00939626	0	1355.71
1094	15.7305	9.90155	0.0717778	3.42141e-06	-1.96923e-06	0.040208	0.00329234	-0.00769524	0	5539.06
1095	12.7992	1.77427	0.0702856	2.64586e-06	-6.75946e-07	-0.00890847	-7.35412e-05	-0.000423107	0	5345.73
1099	7.12631	13.9415	0.0668619	4.45516e-06	-6.5124e-06	-0.0638304	-0.000760669	-0.000980634	0	743.476
1101	13.8233	11.9135	0.0680402	3.70302e-06	-2.23757e-06	-0.0508109	0.00221923	-0.0122387	0	3219.7
1104	15.921	12.5817	0.0679193	2.08215e-07	-6.22739e-06	0.15304	0.00386203	-0.0104639	0	11539.6
1108	16.3919	9.54552	0.0524742	1.18508e-06	-1.76485e-06	0.0306485	0.00346277	-0.0067639	0	8854.95
1110	1.43728	10.7045	0.0695716	6.62123e-07	-7.72114e-06	-0.00607793	-0.000164733	0.000412314	0	933.444
1111	18.2782	11.3185	0.0686647	5.74789e-07	-3.53087e-06	0.031385	0.0039588	-0.00485487	0	4457.6
1117	5.07108	5.56984	0.0656155	-1.50584e-07	-4.55996e-06	-0.00255572	-0.000951106	-0.000803101	0	643.197
1123	1.97237	3.74574	0.0583925	-4.67289e-07	7.13896e-08	-0.00356953	-0.000192694	-0.00029272	0	1640.36
1127	11.6374	7.90105	0.0546375	5.08032e-06	-1.03763e-05	-0.00296616	-0.00089264	-0.0051891	0	395.046
1129	5.0479	15.2711	0.057856	4.47292e-08	-1.14163e-05	-0.0147566	-0.000117861	0.00073575	0	157.704
1130	1.72828	13.8629	0.0590353	2.82882e-06	-1.49558e-05	-0.00869249	-9.35947e-05	0.00109415	0	266.234
1133	17.8986	2.86552	0.0681161	1.05242e-07	3.2633e-07	0.0120085	0.00069873	-0.00107605	0	4746.45
1136	15.2611	2.07183	0.059161	2.98024e-06	-8.70717e-07	-0.0397511	0.000115209	-0.000606596	0	6055.81
1137	25.6161	9.36675	0.0508096	2.41322e-06	-2.43844e-06	-0.00406987	0.000627024	0.000668005	0	957.931
1138	17.0177	3.39154	0.0718462	6.06205e-07	-1.56873e-06	-0.015615	0.000747777	-0.00144987	0	2633.57
1139	22.2013	6.27005	0.0748633	1.00567e-06	-7.66301e-07	0.00358272	0.00178331	-0.00106105	0	1318.82
1140	16.9826	1.65533	0.0578772	4.67712e-06	4.96111e-07	0.00813264	0.000240856	-0.000379374	0	4044.39
1143	26.1549	8.75556	0.0549035	5.53908e-07	-4.89448e-06	-0.0353987	0.0004343	0.000604478	0	544.249
1144	20.5305	6.83044	0.0670766	2.6741e-06	-2.62569e-06	-0.0079527	0.00241407	-0.0019937	0	2503.79
1145	20.0203	11.1177	0.0544203	6.03369e-07	-2.38205e-06	0.0710136	0.00344897	-0.00240664	0	646.032
1146	16.2168	6.70748	0.0604839	2.14782e-06	-1.22936e-06	-0.0592463	0.0017462	-0.00409835	0	1271.4
1149	13.2893	13.6685	0.0588583	-5.44293e-08	4.73518e-07	0.117926	0.00213465	-0.0170178	0	7050.61
1152	5.48036	15.6729	0.0747192	-4.05583e-06	-7.76192e-06	-0.0192768	-2.00006e-05	0.000671648	0	344.854
1153	3.62281	5.92238	0.0668576	-1.87111e-07	-4.47217e-06	-0.00220186	-0.000665274	-0.00047468	0	2458.02
1157	19.5467	7.14204	0.0519091	1.52304e-06	-1.82783e-06	0.0151685	0.0026424	-0.00262435	0	3631.87
1159	23.9839	1.5683	0.0627139	1.87658e-06	1.78237e-07	-0.0061697	0.000140158	-0.000105203	0	1702
1160	6.8296	7.09003	0.0730389	3.99657e-06	-3.18948e-07	-0.0177546	-0.00144238	-0.00154565	0	2500.92
1161	20.13	11.5604	0.0595917	7.64542e-07	-2.30465e-06	0.0351784	0.00328333	-0.0021766	0	2534.5
1162	12.0017	3.04539	0.0582026	3.73552e-06	-1.00876e-06	0.0201041	-0.000258619	-0.00115183	0	4305.62
1163	24.1072	2.45924	0.0611387	1.14764e-06	-6.96785e-07	0.00119872	0.000447287	-0.000300303	0	1926.56
1164	7.7119	4.12223	0.0653594	7.11594e-07	-1.31043e-07	-0.0188887	-0.000912959	-0.00109014	0	2683.14
1165	18.6607	11.8255	0.0703482	1.48081e-06	-3.86795e-06	0.0923043	0.00341014	-0.00423209	3	7715.87
1166	1.28675	1.02845	0.0672162	-5.62695e-08	2.26424e-08	0.00317062	-4.52295e-07	-1.65992e-05	0	554.844
1168	15.8656	3.03558	0.0560539	3.62224e-07	-4.01099e-06	0.000582941	0.000461624	-0.00133201	0	3077.1
1173	25.9567	8.41558	0.0501891	-6.77845e-09	-2.87446e-06	0.0119434	0.000542183	0.000420554	0	1434.86
1176	23.4301	6.97305	0.0517273	1.05054e-06	-2.21782e-06	0.0602988	0.00157209	-0.000591644	0	1111.61
1177	3.60528	7.18103	0.0709388	6.39455e-09	-4.21786e-06	0.00305155	-0.000744718	-0.000432274	0	1155.69
1179	20.9045	1.50134	0.0696132	-3.93056e-07	-8.80601e-07	-0.000714155	0.0002388	-0.000206562	0	1663
1180	20.6727	9.30742	0.0710117	2.79178e-07	-4.46841e-06	0.027141	0.00306062	-0.00195353	0	4195.56
1182	1.13731	2.82463	0.0654352	9.2045e-09	5.9037e-07	-0.00229197	-2.84889e-05	-0.000209236	0	943.791
1183	22.9821	6.53068	0.0566639	1.21775e-06	-2.87587e-06	-0.0237412	0.00167083	-0.000788406	0	2554.42
1184	1.94762	11.5039	0.0703177	1.39054e-06	-1.10319e-05	-0.012161	-0.000291965	0.000564032	0	367.466
1185	3.82065	14.3086	0.0529321	6.28706e-07	-1.90055e-05	-0.00837664	-0.000266509	0.000875725	0	472.336
1188	10.7274	3.90169	0.0664697	1.03545e-06	-2.39294e-06	-0.0109002	-0.000674494	-0.00160562	0	1598.56
1190	6.85916	11.1003	0.050159	7.54943e-09	-8.95146e-06	-0.0224101	-0.00161047	-0.00161071	0	1596.06
1193	2.64716	4.01847	0.0613589	-5.50962e-07	-3.59283e-07	0.00617751	-0.000307345	-0.00035234	0	70.6253
1200	2.83098	10.5004	0.0743606	5.64693e-07	-8.56367e-06	-0.0103906	-0.000568009	0.000177201	0	1735.08
1202	13.8326	1.32257	0.0642738	2.81464e-06	-9.60212e-08	0.00236671	3.78928e-05	-0.000171007	0	3392.75
1203	14.9019	3.17226	0.0596772	4.82861e-07	-2.46796e-06	-0.0602814	0.000357284	-0.00147471	0	4332.64
1205	23.0981	9.64031	0.0710282	2.11185e-06	-1.44868e-06	0.0192641	0.0018361	4.10028e-05	0	1414.81
1206	17.3659	2.4154	0.0742643	2.72236e-06	-6.5676e-07	-0.0221692	0.00050261	-0.000903002	0	677.406
1208	15.6564	4.68346	0.0603027	1.03885e-06	-2.64132e-06	-0.000713029	0.000780396	-0.0026519	0	4738.65
1209	13.6966	5.65332	0.0716682	1.91532e-06	-7.17131e-06	0.0381869	0.000238999	-0.0035345	0	2324.63
1212	13.2844	8.82583	0.0597483	1.21976e-05	-1.15423e-05	-0.0948754	0.000454599	-0.00698474	0	3538.48
1216	15.3331	9.95456	0.06045	4.4653e-06	-4.52345e-06	0.052749	0.00294351	-0.00811259	0	3074.17
1222	20.8697	4.35304	0.0674016	1.62275e-06	-6.05357e-07	-0.0214296	0.00144961	-0.00118716	0	3078.33
1223	3.03558	9.67182	0.0547721	-2.38727e-07	-7.04637e-06	0.0199311	-0.000680863	-2.97108e-05	0	1345.74
1226	9.15378	6.10679	0.0739154	1.13952e-06	-2.89529e-06	-0.0115607	-0.00132817	-0.00247199	0	3479.44
1228	6.54338	13.7803	0.0512918	4.08179e-06	-5.29107e-06	-0.0362255	-0.000798174	-0.00048272	0	1639.25
1230	12.1814	4.64466	0.0593932	1.46248e-06	-5.25642e-07	-0.00872747	-0.00050706	-0.00244153	0	3676.89
1231	19.7644	7.69858	0.0735998	1.24991e-06	-1.41581e-06	0.0318542	0.00292089	-0.00263613	0	3597.69
1232	8.67887	6.13041	0.0664852	-1.28058e-07	-1.37079e-06	-0.0219054	-0.00134317	-0.00224125	0	4577.03
1236	10.0944	13.1837	0.0634189	3.4183e-06	-2.14259e-06	-0.0431701	-0.00175738	-0.00677179	0	3109.22
1238	1.37181	8.43527	0.0661524	-3.5053e-07	-3.08119e-06	0.00249909	-0.000124002	-0.000101219	0	1075.61
1239	13.663	13.7595	0.0585536	-2.50153e-07	7.33659e-07	0.111826	0.00233373	-0.0178851	0	7271.94
1240	22.0138	7.36996	0.0680147	3.65487e-06	-3.17671e-06	0.0203381	0.00216164	-0.00111947	0	2027.15
1246	2.4295	9.93155	0.0601435	-2.65149e-08	-6.98335e-06	-0.00359086	-0.000436634	9.60073e-05	0	837.541
1249	24.2658	6.35178	0.0641512	8.94722e-07	-1.44434e-06	-0.0238074	0.00117292	-0.000436964	0	3096.19
1251	19.0864	8.70323	0.0559408	1.04053e-06	-1.89473e-06	-0.0101499	0.00338328	-0.00360164	0	7402.88
1256	2.86933	6.75627	0.0534974	-2.56176e-07	-3.19833e-06	-0.00506927	-0.000588529	-0.000418194	0	400.821
1258	1.18539	8.85644	0.063327	-8.26585e-09	-2.07593e-06	0.0076903	-5.12286e-05	2.52824e-05	0	1574.54
1260	14.309	3.38117	0.0737946	3.87096e-07	-2.311e-06	-0.0307798	0.000108921	-0.0014749	0	5441.6
1261	7.62975	11.0786	0.0639618	-2.2205e-07	-7.32313e-06	-0.040431	-0.00180407	-0.00249936	0	84.0845
1264	13.2112	8.73971	0.0533796	1.17098e-05	-1.2187e-05	-0.0427977	0.000249157	-0.00676396	0	8631.22
1269	22.4594	7.14882	0.063422	3.63466e-06	-3.42606e-06	0.0130402	0.00201455	-0.000986979	0	110.622
1270	11.4025	13.9345	0.0649339	3.73863e-06	-1.02212e-05	0.0111866	-0.00108385	-0.0111475	0	6995.81
1276	21.752	2.25817	0.0700192	-3.84003e-07	-3.20358e-09	-0.00690856	0.000621396	-0.00040088	0	3265.45
1278	8.16686	4.83452	0.066566	4.43947e-07	-1.18348e-06	-0.00604823	-0.00104621	-0.00158617	0	3802.06
1280	13.9911	9.68418	0.0525437	5.11191e-06	-8.58611e-06	-0.0534052	0.00125416	-0.00856475	0	8543.78
1285	12.1027	1.93982	0.0617283	2.64589e-06	-6.01877e-07	0.0268154	-0.000112093	-0.000520997	0	3028.39
1287	22.7932	7.93142	0.0510806	3.37327e-06	-2.77954e-06	-0.00264275	0.0019816	-0.000711698	0	3402.15
1288	20.8399	7.1631	0.056876	3.26601e-06	-1.60364e-06	0.032664	0.00240714	-0.00183532	0	2778.45
1289	2.78435	10.7632	0.0615966	1.11866e-06	-9.44445e-06	-0.0418179	-0.000512513	0.000265677	0	1256.3
1293	23.2549	5.9677	0.0683643	-4.97363e-08	-2.09786e-06	-0.00725094	0.00142827	-0.000760062	0	2730.81
1294	24.4561	5.19783	0.0713993	5.0914e-07	-9.28936e-07	-0.00773411	0.000902701	-0.00047675	0	689.829
1303	2.28867	5.19743	0.0564573	-1.87059e-07	-2.06599e-06	0.0125074	-0.000290198	-0.000361452	0	1441.26
1305	26.3381	2.68963	0.0558624	1.10533e-06	-1.89166e-07	-0.00398289	0.00010913	-0.000221405	0	1967.46
1307	20.4539	3.82078	0.0590787	1.37656e-06	-1.81805e-07	0.0110861	0.00134139	-0.0011872	0	1577.81
1309	10.6749	12.2877	0.0544067	3.91536e-06	-4.017e-06	-0.104047	-0.00154298	-0.00792418	0	5181.29
1310	5.86209	13.4469	0.0746242	3.68786e-06	-6.63308e-06	-0.0344338	-0.000804397	-0.000134599	0	258.732
1311	24.1224	8.98237	0.0556705	4.83608e-07	-1.09915e-06	-0.00601283	0.00138175	0.000132325	0	2096.7
1312	22.6837	2.20288	0.0698623	-3.64852e-07	-1.66239e-07	-0.0136166	0.00050828	-0.000318906	0	1982.98
1314	25.3676	3.30852	0.056869	1.13918e-06	-1.62303e-07	-0.00453905	0.000348689	-0.000321896	0	1707.21
1315	7.09885	10.59	0.050348	-1.77732e-07	-7.76353e-06	0.00124058	-0.00176847	-0.00194409	0	515.476
1321	21.186	3.88271	0.0626909	1.47929e-06	-5.30018e-07	-0.028685	0.00124667	-0.000999246	0	2244.87
1326	16.5683	5.42726	0.0647897	-4.05812e-07	1.26577e-06	0.0209037	0.00134374	-0.00286755	0	2363.75
1328	26.7101	6.52274	0.0585285	1.39896e-07	-1.64159e-06	0.0281599	0.000117515	-0.000110227	0	1129.43
1329	1.92638	7.43442	0.0663739	-1.47007e-07	-3.43471e-06	-0.00812813	-0.000282206	-0.000197095	0	1864.66
1330	21.0172	1.55717	0.0561609	-4.6515e-07	-9.84244e-07	0.0308911	0.000270822	-0.000257487	0	2610.13
1331	8.90817	2.46348	0.0521875	1.66284e-07	9.34662e-07	0.0264098	-0.000515392	-0.000708878	0	4722.41
1332	24.4892	6.2264	0.0649534	1.0931e-06	-8.1842e-07	0.0240758	0.0010701	-0.000408122	0	3253.46
1333	13.5692	9.14997	0.0516911	1.07223e-05	-9.53386e-06	-0.0200955	0.000775792	-0.00751794	0	7857.41
1335	13.2648	12.5274	0.0561487	1.56123e-06	-5.35712e-07	-0.209666	0.00147643	-0.0141183	0	14138
1339	12.3849	7.56006	0.0726811	5.28616e-06	-8.51068e-06	-0.0647161	-0.000284474	-0.00527029	0	2065.18
1341	13.7796	14.8282	0.0705973	-3.21357e-07	3.65635e-06	0.124562	0.00185046	-0.020708	0	42488.1
1342	25.7491	9.93051	0.070472	-6.59175e-06	7.432e-06	0.0705005	0.0003685	0.000938686	0	1733.63
1343	23.0984	4.26098	0.0519836	1.3579e-07	-1.11517e-06	0.00675597	0.00100789	-0.000656822	0	1076.73
1345	20.8177	10.5665	0.0539918	-2.0393e-07	-2.15023e-06	0.0508336	0.00313581	-0.00175048	4	2626.44
1346	9.19409	1.87521	0.0730283	-2.31227e-07	1.1004e-06	0.0213408	-0.000321394	-0.000465568	0	2245.68
1347	12.3336	14.1034	0.0520753	2.04779e-06	-7.60442e-06	0.18827	8.88977e-06	-0.0152593	0	5146.03
1349	5.89035	9.49894	0.06151	6.24069e-07	-3.99278e-06	-0.00594611	-0.00148404	-0.00109476	0	1400.39
1355	10.4127	4.01225	0.0685138	4.84894e-07	-1.89075e-06	-0.024476	-0.000742867	-0.00151659	0	1366.65
1357	19.2176	12.1806	0.059589	1.68829e-06	-4.29775e-06	0.0820599	0.00305346	-0.00341074	0	1048.57
1358	22.182	2.91485	0.0679493	3.32111e-07	-1.57482e-07	-0.0133668	0.000804061	-0.000574796	0	1262.57
1359	15.6992	15.6712	0.0602541	1.14053e-06	-9.6269e-06	0.124315	0.000431338	-0.00959674	0	1720.96
1360	16.1244	6.11705	0.0590564	3.68001e-07	3.55205e-07	-0.0714707	0.00149038	-0.00378511	0	587.017
1361	5.21829	4.06001	0.0546911	-5.87227e-07	-1.99059e-06	-0.0291836	-0.000668383	-0.000571817	0	2279.39
1364	24.6259	3.8222	0.0607544	2.15763e-07	-1.18416e-07	-0.0019828	0.000584058	-0.000435854	0	1178.47
1365	13.7507	6.16964	0.068454	2.32874e-06	-8.60906e-06	-0.032214	0.000432352	-0.00393502	0	403.807
1367	1.20836	15.402	0.0511838	1.14135e-06	-1.48227e-05	9.37121e-05	8.56291e-06	0.00135371	0	592.822
1370	26.4907	2.97704	0.0615854	1.03981e-06	-5.02991e-07	0.00387666	0.000110916	-0.00024649	0	2528.64
1371	14.5076	14.3516	0.0713639	-4.91951e-07	-3.16934e-07	0.180746	0.00248613	-0.0168272	1	36300.8
1373	10.9689	15.9265	0.066228	6.30689e-06	-1.01844e-05	-0.152858	0.00188387	-0.00741227	0	2169.67
1375	10.7045	1.55832	0.0586031	4.0128e-07	4.80522e-07	0.021422	-0.000157512	-0.000276724	0	2921.1
1377	1.65664	8.81922	0.05913	-1.99097e-07	-3.87079e-06	0.00728942	-0.000246398	-2.35671e-05	0	1358.9
1378	23.853	8.27669	0.0644952	3.48288e-07	-2.02078e-06	0.0586477	0.00156196	-0.000202844	0	2854.35
1379	14.9044	4.70878	0.0678105	1.6823e-06	-3.43524e-06	0.0196055	0.000603494	-0.00259602	0	3018.93
1380	11.1173	6.6073	0.0590921	3.56746e-06	-7.37839e-06	-0.0100555	-0.000897994	-0.00375806	0	4435.22
1383	20.6238	3.31678	0.0717003	2.71714e-08	8.67855e-07	-0.00699416	0.00109326	-0.000854643	0	1556.29
1385	16.1809	12.2007	0.0570199	1.41478e-06	-4.49905e-06	0.146331	0.00407288	-0.00896531	0	538.801
1386	19.1519	4.37486	0.0746756	-1.84348e-07	3.01625e-07	-0.000616668	0.00150228	-0.00170368	0	4009.54
1388	8.56516	8.17177	0.0722819	5.05949e-06	-6.46108e-06	-0.0234074	-0.00174598	-0.00309821	0	3083.9
1390	24.7242	8.31861	0.0698834	8.82584e-08	-1.45087e-06	-0.00535122	0.00110788	0.000124279	0	3404.5
1395	24.2021	7.46597	0.0725055	1.98281e-07	-1.31324e-06	-0.00724805	0.00136493	-0.00021063	0	1914.28
1400	18.3052	1.70196	0.0590804	2.82595e-06	-1.99605e-08	-0.0504389	0.000344884	-0.000398114	0	3312.89
1402	11.1728	3.59461	0.0532113	2.00043e-06	-1.93211e-06	0.00840146	-0.000535878	-0.00151569	0	3163.59
1403	4.90227	15.9317	0.069195	-6.17444e-06	-1.20963e-05	-0.0181194	6.22219e-05	0.000870272	0	43.0338
1404	4.32636	6.41985	0.0578612	6.36109e-07	-7.17588e-06	0.000332625	-0.000856762	-0.000573488	0	1506.33
1405	10.0031	2.98049	0.0506099	2.94522e-06	1.38063e-07	-0.0106407	-0.000581649	-0.00101932	0	2262.54
1407	18.6735	12.3465	0.0593663	1.04176e-06	-3.89453e-06	0.0122901	0.00333973	-0.00396252	0	4003.38
1408	26.8716	8.86832	0.0529316	-1.20217e-07	-2.13301e-06	-0.0053981	8.68848e-05	0.000695793	0	1020.07
1409	18.5951	11.7123	0.0605278	1.43824e-06	-3.8429e-06	0.093499	0.00359405	-0.00433891	0	2578.94
1410	6.65701	12.4488	0.0568896	2.04669e-06	-7.50043e-06	-0.0446726	-0.00138223	-0.00104889	0	248.061
1412	2.13313	15.207	0.0526671	3.63055e-06	-1.37141e-05	-0.0115743	-1.72964e-05	0.0012808	0	220.783
1413	21.5985	9.79828	0.063365	-2.5405e-08	-5.54615e-07	0.0789726	0.00265178	-0.00115719	0	5349.63
1417	2.23204	10.3253	0.0606189	4.78015e-08	-8.33114e-06	-0.0101737	-0.000356464	0.000280137	0	650.937
1418	11.1347	3.06761	0.0566174	3.59673e-06	-1.96874e-06	0.0886727	-0.000420659	-0.0012413	0	4164.98
1422	4.62528	10.5406	0.0725157	1.94226e-06	-3.80498e-06	0.00766243	-0.00109435	-0.000339239	0	1185.7
1424	1.8935	2.27682	0.0603815	-6.50387e-07	6.24129e-07	0.00482689	-0.000103917	-0.000176897	0	2122.82
1429	19.5183	6.69121	0.0662495	1.04202e-06	-1.05862e-06	-0.0212452	0.00252979	-0.00253525	0	3090.78
1431	3.03131	6.32383	0.0744386	-7.39442e-08	-3.28654e-06	0.00224533	-0.000535829	-0.000402487	0	1975.27
1432	6.36447	2.62089	0.0504403	-1.28123e-06	2.49056e-07	0.00502331	-0.000532355	-0.00040878	0	2487.89
1434	14.5749	15.2525	0.0548255	2.07585e-07	-1.70065e-06	0.239301	0.00238278	-0.0164409	0	20986.5
1440	19.8137	2.47332	0.0634338	2.76065e-09	1.37489e-06	-0.0271956	0.000718916	-0.000631984	0	1108.97
1441	6.73066	14.8477	0.0609359	4.13153e-06	-5.15963e-06	-0.0253476	-0.000287934	-0.000302063	0	152.431
1442	10.6735	1.36464	0.0561845	3.43279e-07	4.41664e-07	0.0203644	-0.000104294	-0.000221551	0	4871.21
1443	3.70232	2.93337	0.073911	-1.4969e-06	-1.57393e-07	0.00262327	-0.000355201	-0.000280531	0	934.112
1444	4.50845	5.6056	0.0688838	-6.24813e-07	-7.15623e-06	-0.00567608	-0.000815205	-0.000627906	0	1682.57
1446	14.1297	9.22419	0.0680027	5.61465e-06	-5.06256e-06	-0.0420419	0.00162473	-0.00797099	0	6844.83
1447	14.4833	15.412	0.0577646	1.3317e-06	-2.18052e-06	0.271116	0.00209457	-0.0170556	0	3942.44
1450	10.2632	1.56137	0.0506971	2.81367e-07	7.73783e-07	0.0127877	-0.000155129	-0.000269374	0	4590.17
1452	2.615	11.3416	0.0653809	2.26271e-06	-1.01877e-05	-0.000946576	-0.000426875	0.000413936	0	30.104
1454	20.8938	5.99826	0.0661452	3.31636e-06	-2.45032e-06	-0.0332532	0.00199196	-0.00167018	0	2939.76
1456	22.8774	1.04042	0.0588169	-2.16655e-07	1.66804e-07	-0.0183557	1.97675e-05	-4.36726e-05	0	1398.75
1458	26.6931	8.189	0.0532367	8.20159e-09	-1.57464e-06	-0.00804026	0.000191758	0.000403059	0	4703.03
1461	3.91908	4.71562	0.0595567	-8.0722e-07	-3.70279e-06	0.00535424	-0.000685819	-0.000465756	0	687.883
1462	6.57738	5.40513	0.0541104	1.44938e-06	-5.58233e-09	0.0120721	-0.00111048	-0.00114542	0	1839.1
1464	1.90764	12.4592	0.0579976	2.13838e-06	-1.20237e-05	-0.00557955	-0.000202813	0.000782127	0	985.873
1469	4.43334	2.43907	0.0654062	-2.13226e-06	-3.20107e-07	-0.00168988	-0.000366947	-0.000256523	0	1312.19
1470	7.74682	3.98846	0.0637097	7.42066e-07	-2.70472e-09	-0.0146455	-0.000903042	-0.00098769	0	968.709
1471	15.3713	2.0189	0.0632092	3.13585e-06	-4.182e-07	0.0048404	9.73767e-05	-0.000604082	0	3799.37
1473	11.1405	13.062	0.0592334	4.95391e-06	-8.53176e-06	-0.111843	-0.00142211	-0.00943185	0	1306.56
1474	10.6472	2.97091	0.0737805	3.51529e-06	-3.6696e-07	0.0141409	-0.000488373	-0.00110223	0	2722.64
1475	10.5104	9.63493	0.0580883	3.77867e-06	-8.3551e-06	-0.0162839	-0.00139769	-0.00557132	0	1063.72
1479	8.39736	7.29799	0.066763	4.20471e-06	-5.40091e-07	-0.0076171	-0.00161048	-0.00257526	0	2731.05
1480	2.16897	6.14479	0.0525086	-4.43922e-07	-2.34824e-06	-0.00743968	-0.000364127	-0.000350132	0	310.523
1481	8.87097	12.8634	0.0684754	2.7596e-06	-8.19142e-06	-0.0735748	-0.00168512	-0.00400865	0	3398.15
1486	25.9585	2.76778	0.07464	1.72821e-06	-3.76823e-07	0.00341817	0.000191545	-0.000243936	0	915.778
1488	9.52061	13.9976	0.0578392	2.66553e-09	-4.53019e-06	-0.131956	-0.00113214	-0.00479437	0	5188.48
1489	6.30898	8.20905	0.05061	3.15737e-06	-6.09935e-06	-0.0135103	-0.00145024	-0.00141616	0	2662.06
1491	7.72724	7.76274	0.0503279	3.64907e-06	-3.58091e-07	-0.0332458	-0.00158787	-0.00215885	0	1237.73
1492	13.4509	5.60729	0.0738181	2.08136e-06	-8.05015e-06	-0.0397848	2.92196e-05	-0.00350862	0	2868
1495	26.5537	4.74604	0.067007	1.03258e-06	-1.09563e-06	-0.00321879	0.000146773	-0.000276897	0	2647.85
1497	9.59806	9.74458	0.0503342	4.73802e-06	-7.89767e-06	-0.0590163	-0.00170994	-0.00478095	0	1741.82
1500	26.7165	5.88119	0.0560817	2.04771e-07	-1.65464e-06	-0.00739025	0.000119123	-0.000196647	0	1179.84
1501	3.35843	4.55487	0.0671265	-5.59486e-07	-2.58074e-06	0.00847369	-0.000475292	-0.000408432	0	1527.16
1503	19.2153	1.69101	0.0703332	-5.22531e-07	-3.99114e-09	-0.0360023	0.000448989	-0.000351661	0	4152.8
1504	5.43037	2.1072	0.0655243	-2.59532e-06	-5.1078e-07	0.00250435	-0.000364637	-0.000273103	0	924.819
1506	25.0004	2.90871	0.0675449	1.74748e-06	2.51397e-07	0.00854114	0.000385829	-0.000304292	0	2338.77
1509	10.3181	15.7437	0.0549416	5.25333e-06	-5.76486e-06	-0.106972	0.00108381	-0.00550814	0	1199.51
1510	1.87422	4.37739	0.0588523	-4.52366e-07	-2.23142e-07	-0.00188823	-0.000202095	-0.000318011	0	1337.68
1513	4.78239	8.81897	0.0674513	1.95178e-06	-3.62656e-06	-0.0149908	-0.00107511	-0.000659993	0	1510.48
1521	20.6617	4.65102	0.0697463	1.84648e-06	-1.16678e-06	-0.0118841	0.00158353	-0.00132822	0	5461.37
1523	7.13445	15.6253	0.0598753	2.70231e-06	-1.85457e-06	-0.0415335	0.000146565	-0.000353858	0	525.088
1524	10.7864	1.91774	0.074746	9.82521e-07	4.00635e-07	-0.0477729	-0.000231964	-0.0004555	0	2784.22
1527	16.0776	13.7099	0.0718341	8.89087e-07	-7.65131e-06	0.167065	0.0032426	-0.00999424	0	5394.1
1528	3.69814	6.95946	0.0662202	-3.15773e-07	-4.48214e-06	-0.00370899	-0.00075657	-0.000454938	0	660.729
1530	23.7742	6.38572	0.0624773	1.92963e-07	-2.24874e-06	0.0161782	0.00140745	-0.000581358	0	177.535
1532	1.34763	4.01546	0.0668194	-1.66182e-07	3.6318e-08	0.00669425	-9.13494e-05	-0.000289833	0	2409.91
1537	10.2151	13.1603	0.0595689	2.86673e-06	-2.4214e-06	-0.0697399	-0.00181084	-0.00701922	0	5066.46
1538	26.8008	8.51131	0.0731278	-5.70143e-08	-1.72332e-06	-0.00504981	0.000145566	0.000546266	0	425.057
1542	21.4369	5.80565	0.0582461	2.34568e-06	-1.21622e-06	0.0258085	0.0019018	-0.00133414	0	5114.19
1544	22.9759	9.60198	0.0571533	2.1633e-06	-1.56046e-06	0.0851633	0.00190046	-7.59995e-05	0	1717.98
1551	7.01883	7.40106	0.0595614	2.51887e-06	-4.24979e-06	-0.0204616	-0.00149012	-0.00169486	0	4981.02
1552	5.89519	8.36462	0.0625977	1.86066e-06	-6.19718e-06	-0.0111276	-0.00137417	-0.00119378	0	1852.28
1554	17.4334	7.71982	0.0504965	2.91098e-06	-1.64849e-06	-0.0190267	0.00265053	-0.00436947	0	5196.17
1555	2.66645	5.01227	0.0679892	-2.73147e-07	-2.05743e-06	0.00752571	-0.00037675	-0.000403259	0	2629.25
1556	3.35506	6.25825	0.0651342	-2.75257e-07	-3.98917e-06	0.00245242	-0.000611252	-0.00043569	0	2013.43
1562	10.0041	5.67886	0.0701158	7.41012e-07	-3.96426e-06	-0.0493784	-0.00120168	-0.00256894	0	2527.6
1563	11.2282	2.03762	0.051093	2.01755e-06	-3.50265e-08	0.00231433	-0.000221708	-0.000576103	0	4089.59
1565	9.90099	14.5682	0.0701834	2.0321e-06	-5.35416e-06	-0.112217	-0.000732261	-0.00531324	0	762.701
1568	5.67051	11.9519	0.0685703	1.05212e-06	-5.28243e-06	-0.0356823	-0.00115065	-0.000416778	0	1166.62
1572	9.87911	1.09801	0.06094	4.02862e-08	2.58952e-07	0.0173777	-5.46479e-05	-5.07978e-05	0	1543.89
1574	2.04274	3.07646	0.074792	-2.07073e-07	3.47857e-07	0.00263292	-0.000140427	-0.000251634	0	676.42
1575	20.3966	6.79003	0.0649613	2.67165e-06	-2.56374e-06	0.0282301	0.00241335	-0.00201167	0	2895.13
1577	2.28173	5.53321	0.0528894	-2.55857e-07	-2.71445e-06	-0.0090476	-0.000288961	-0.000380979	0	1962
1580	15.7585	15.558	0.0674921	4.58258e-07	-9.39294e-06	0.125461	0.000496283	-0.00958429	0	1702.88
1581	9.66167	15.382	0.0727767	4.70649e-06	-3.81811e-06	-0.102839	0.000381745	-0.0041804	0	928.16
1583	2.31172	10.1426	0.0546926	1.35114e-07	-7.4397e-06	-0.00181762	-0.000456497	0.000168219	0	933.093
1584	1.57299	14.9342	0.0585554	2.92128e-06	-1.37721e-05	-0.00831407	-3.23657e-05	0.00126565	0	203.153
1585	6.79169	2.02709	0.0665159	-2.81497e-06	7.74761e-07	0.0162462	-0.00039717	-0.000270451	0	597.956
1587	16.1034	3.31865	0.060183	9.75343e-07	-4.09733e-06	-0.0174465	0.000569441	-0.00145294	0	5779.18
1588	5.16934	4.50414	0.0717747	6.44683e-07	-1.7923e-06	-0.0167388	-0.000758579	-0.000653341	0	2434.13
1590	7.37903	10.5696	0.0723776	6.77453e-08	-7.76649e-06	-0.00551744	-0.0017876	-0.00231442	0	2049.79
1591	7.46246	4.18098	0.051743	4.4207e-07	-2.12774e-07	0.00098576	-0.000908709	-0.00107451	0	2159.53
1595	6.74808	12.7466	0.0550526	3.02348e-06	-6.83362e-06	-0.031397	-0.00127879	-0.00102014	0	1247.85
1598	6.68202	10.3786	0.0683893	-7.80487e-07	-6.73665e-06	0.00114914	-0.00161217	-0.00154837	0	1311.72
1600	7.68535	5.03585	0.0530385	3.26963e-07	-1.09835e-06	0.0324508	-0.00111677	-0.00141113	0	1581.4
1609	25.6462	9.13982	0.0622813	7.40483e-06	-2.16435e-06	0.0570484	0.000602234	0.000638861	0	1079.21
1610	8.24304	9.45554	0.0510751	3.90138e-06	-4.86561e-06	-0.0158614	-0.00184354	-0.00300035	0	2770.73
1613	5.86188	8.2387	0.0678287	1.74351e-06	-6.84309e-06	-0.00522403	-0.00133921	-0.00117759	0	1745.14
1615	5.59645	9.63082	0.0525523	1.90453e-06	-2.70887e-06	-0.00384812	-0.00140613	-0.000901332	0	1673.44
1616	20.6181	10.5307	0.0727735	-2.02573e-07	-2.4758e-06	0.0504364	0.00316592	-0.00192727	4	2068.03
1618	18.8187	8.47382	0.0534983	1.73712e-06	-1.34472e-06	0.0142358	0.00319211	-0.00377384	0	6324.84
1619	8.9153	7.66517	0.0639789	5.61751e-06	-8.0708e-06	0.0299175	-0.00156428	-0.00302516	0	1786.52
1621	23.6969	1.75279	0.0545225	7.03665e-07	1.2339e-07	-0.0138908	0.000269586	-0.000213157	0	1326.26
1622	11.6796	3.82216	0.0642992	4.6511e-07	-5.35556e-07	-0.01198	-0.000489676	-0.00164914	0	4062.47
1624	2.18682	7.41582	0.0684182	-3.20549e-08	-3.0986e-06	-0.00732089	-0.000329098	-0.000239271	0	1278.13
1629	9.95638	5.91712	0.0544277	1.21988e-06	-4.35868e-06	0.00724401	-0.00126328	-0.0027302	0	3656.8
1635	6.54169	4.29087	0.0676719	-3.31531e-07	-1.59781e-07	-0.0073388	-0.000934827	-0.000944493	0	2863.13
1638	1.06087	14.0328	0.0590288	1.95331e-07	-1.42605e-05	0.00131699	-3.39182e-06	0.00115322	0	72.4951
1644	5.01548	13.3146	0.0525908	1.85413e-06	-8.40549e-06	-0.0113748	-0.000694957	0.000297045	0	384.02
1654	7.15675	6.42631	0.0574554	2.18649e-06	-2.0196e-06	-0.00896925	-0.00145481	-0.00160152	0	1384.91
1657	14.2173	3.59912	0.0600173	5.9441e-07	-2.66657e-06	0.00962774	9.71819e-05	-0.00161069	0	3299.19
1658	13.8353	5.52876	0.0651276	2.44271e-06	-6.85831e-06	0.0414479	0.000237883	-0.00342523	0	5038.47
1662	17.9129	7.25558	0.0744011	1.71526e-06	-1.31155e-06	-0.00280326	0.00267559	-0.00385746	0	4591.35
1663	23.6151	9.41438	0.0621908	1.3638e-06	-8.99564e-07	0.0274351	0.00155159	0.000120905	0	1521.1
1666	26.3618	8.86955	0.063904	2.54674e-07	-4.00693e-06	-0.0210195	0.000275019	0.000588733	0	1264.34
1667	24.6213	1.21967	0.074901	1.06302e-06	-5.41035e-07	-0.00964365	4.5936e-05	-3.94905e-05	0	1308.16
1672	23.6102	2.19481	0.051055	7.17356e-08	-8.09196e-07	-0.00492782	0.000434097	-0.000246863	0	2590.26
1673	9.34261	15.3154	0.0606711	4.3304e-06	-5.02363e-06	-0.0675489	0.000261716	-0.00353114	0	344.976
1675	11.2482	5.8069	0.0532404	1.16859e-06	-3.75555e-06	0.00357562	-0.000865821	-0.00315817	0	2246.92
1678	3.09669	2.85212	0.060194	-1.25992e-06	-7.59066e-08	0.00465479	-0.00027378	-0.000277586	0	907.424
1680	1.35557	7.32267	0.0633413	-3.32546e-07	-2.34773e-06	-0.00332709	-0.00013833	-0.000191412	0	1847.91
1683	8.84345	12.2835	0.0723601	1.82203e-06	-9.59227e-06	-0.0663652	-0.00184053	-0.00391106	0	1882.09
1686	9.42062	13.3472	0.0550599	5.75725e-06	-7.30175e-06	-0.169293	-0.00153222	-0.00489702	0	3248.07
1687	25.633	7.5123	0.0551676	-1.08653e-07	-1.99257e-06	-0.0104773	0.000680304	5.86199e-05	0	945.992
1689	21.48	5.48908	0.0502944	1.65082e-06	-1.13435e-06	0.00249415	0.00172442	-0.00129134	0	189.02
1690	26.4937	1.83194	0.0512534	1.4379e-07	1.1178e-07	-0.00116616	4.48735e-05	-0.000138851	0	2040.96
1692	10.4288	2.18905	0.0595136	1.22452e-06	8.09125e-07	0.00705291	-0.000210358	-0.00057695	0	3624.66
1694	20.9362	1.63725	0.0578523	-1.40878e-07	-5.85233e-07	-0.0169853	0.000290189	-0.000302439	0	2862.39
1695	15.5296	9.46734	0.073807	3.6775e-06	-3.01496e-06	0.0249606	0.00295733	-0.0073886	0	4284.9
1698	3.38712	12.4097	0.0716802	2.87454e-06	-1.70129e-05	-0.0212074	-0.000529077	0.000523809	0	347.355
1699	4.16574	11.9601	0.0676332	2.90315e-06	-9.84634e-06	-0.0275672	-0.000790331	0.000159058	0	1178.9
1700	25.471	4.87738	0.0599296	1.01491e-06	-1.14228e-06	0.00273707	0.000515489	-0.000379051	0	3412.26
1703	6.81946	2.54744	0.0508479	-1.54915e-06	3.07533e-07	-0.0203682	-0.000504618	-0.000395249	0	1814.12
1707	3.48261	12.6929	0.0557429	1.825e-06	-1.83219e-05	-0.00928548	-0.000493413	0.000575125	0	560.479
1708	11.4386	2.34024	0.070119	3.37692e-06	-6.05096e-07	-0.01631	-0.000207751	-0.000787362	0	4996.5
1709	7.17898	1.14906	0.059461	1.43371e-07	3.25943e-07	-0.00303459	-0.00011222	-9.4984e-05	0	3908.96
1710	8.50345	5.39931	0.0674805	1.59228e-07	-7.32112e-07	-0.00231022	-0.00123776	-0.00188034	0	1851.97
1711	25.4738	3.09943	0.0617936	1.41989e-06	-7.66782e-08	-0.000300171	0.000318284	-0.00029111	0	2026.64
1716	25.9992	3.02536	0.0739274	1.64328e-06	-2.64359e-07	-0.00687012	0.000207549	-0.000255746	0	797.051
1718	18.527	9.78545	0.0517696	-2.66649e-07	-3.04679e-06	0.0376917	0.00400125	-0.00424915	0	4915.13
1719	12.5302	13.1192	0.0501239	1.56771e-06	-3.96526e-06	-0.473856	3.99724e-05	-0.0143645	0	6958.39
1723	22.241	4.15481	0.0505175	4.44232e-08	-8.33925e-07	-0.0252219	0.0011519	-0.000857614	0	5609.36
1725	17.5228	12.3545	0.053406	2.06605e-06	-3.85971e-06	0.0938556	0.00374798	-0.00595114	0	3026.79
1727	2.71422	2.55697	0.0527856	-1.30701e-06	1.18159e-07	0.00670773	-0.000206071	-0.000225046	0	2405.03
1731	1.83786	14.6468	0.0598557	3.97887e-06	-1.41902e-05	-0.00268065	-6.44563e-05	0.00121027	0	377.967
1733	7.38548	13.6973	0.0525621	5.48216e-06	-6.36806e-06	-0.0452056	-0.000944306	-0.00137444	0	893.439
1736	24.8528	4.99639	0.0581349	8.75764e-07	-1.06274e-06	-0.0215998	0.000700108	-0.000445417	0	2444.6
1737	26.4392	4.69759	0.0574413	8.30374e-07	-1.17584e-06	-0.00415544	0.000176165	-0.000289654	0	2094.25
1738	20.6581	9.79529	0.0609455	-9.75443e-08	-2.76579e-06	0.0707196	0.0030458	-0.00195123	0	2850.86
1741	26.0216	2.10153	0.0741335	5.97272e-07	-3.44079e-07	-0.00234783	0.00011671	-0.000166266	0	712.323
1742	13.4695	9.11743	0.0532378	1.16197e-05	-1.12629e-05	0.00109385	0.000709911	-0.00744517	0	622.382
1748	18.7156	1.78501	0.0536975	7.36832e-07	2.39386e-07	0.0207889	0.000377762	-0.000460612	0	2165.95
1750	2.78358	13.4567	0.0568419	2.94334e-06	-1.56179e-05	-0.00167025	-0.000250536	0.000908811	0	351.784
1751	14.1078	11.3116	0.060392	5.24097e-06	-7.81029e-06	0.0927096	0.00245274	-0.0112543	0	7646.1
1755	6.48442	8.80371	0.0591838	1.90145e-06	-5.44111e-06	-0.00435184	-0.00160397	-0.00147947	0	2110.82
1761	21.7459	4.0784	0.0715553	8.25477e-07	-9.16838e-07	0.0142031	0.00132661	-0.00103447	0	1537.38
1764	12.1396	13.3445	0.0558125	1.49032e-06	-7.37359e-06	-0.0542319	-0.000193669	-0.0129897	0	10742.1
1772	15.1831	9.30301	0.0658932	3.28702e-06	-4.97866e-06	-0.0048123	0.00268614	-0.00746259	0	5782.27
1773	11.136	6.72155	0.056787	3.54379e-06	-7.58904e-06	-0.00303361	-0.000902287	-0.00382131	0	4568.68
1775	2.32878	8.51329	0.0715296	-2.8297e-08	-5.89411e-06	-0.0144788	-0.000428849	-0.000140434	0	1292.04
1776	26.6075	2.04428	0.0527689	1.82529e-07	4.08358e-07	-0.0038862	4.65437e-05	-0.000157884	0	1075.41
1778	16.093	12.4248	0.0551742	1.48477e-06	-4.93988e-06	0.261859	0.00420658	-0.00934202	0	7715.8
1779	15.0797	1.57817	0.0510657	5.10817e-06	-4.50241e-07	-0.0081762	7.40201e-05	-0.000317998	0	5855
1780	7.80636	9.4577	0.0630059	2.56715e-06	-4.42683e-06	-0.00788064	-0.0018964	-0.002556	0	3061.86
1784	18.5049	7.62446	0.0602331	2.37311e-06	-1.30023e-06	0.00266801	0.00271012	-0.00352268	0	4941.11
1785	19.1423	9.83775	0.0577688	6.6594e-09	-3.10377e-06	0.0257997	0.00370022	-0.00357437	0	1180.48
1790	4.5446	5.85343	0.0504967	8.17537e-09	-7.54061e-06	-0.0111346	-0.000858143	-0.000664886	0	2643.61
1792	8.63271	11.5304	0.0621988	6.04886e-07	-9.02118e-06	-0.0278399	-0.00178772	-0.00379385	0	3766.27
1793	21.8393	1.38099	0.0606626	-7.2993e-07	-3.90098e-07	-0.016017	0.000220616	-0.000117588	0	1654.76
1795	7.54659	10.8706	0.0541297	2.8686e-08	-7.95227e-06	-0.0196108	-0.00187975	-0.00245874	0	1500.4
1797	9.66806	1.2005	0.0518851	-7.00423e-08	3.92081e-07	0.0133638	-3.11236e-05	-9.95767e-05	0	3900.53
1799	13.2779	11.3139	0.0742022	2.71384e-06	-7.26501e-07	-0.245689	0.00125467	-0.0111991	0	7332.04
1800	8.08296	11.1547	0.0680755	5.21912e-07	-7.46851e-06	-0.0309858	-0.00183887	-0.00303597	0	3301.16
1805	18.3527	3.44555	0.0714494	4.84519e-07	-3.07415e-07	0.0217329	0.000976483	-0.00131996	0	2600.35
1808	24.0883	3.28721	0.0536141	-6.84339e-08	-8.22777e-07	0.00734546	0.00060704	-0.000435597	0	3403.33
1810	4.45684	12.1334	0.0589427	2.62309e-06	-8.48711e-06	-0.0388295	-0.00087017	8.66105e-05	0	412.181
1814	6.72991	12.871	0.0707558	3.16687e-06	-6.4234e-06	-0.044794	-0.00125922	-0.000999352	0	1462.2
1816	6.95584	2.19949	0.0620232	-2.2405e-06	5.57832e-07	0.0282795	-0.000437463	-0.000382715	0	1269.51
1817	2.0321	12.6964	0.0686172	2.04248e-06	-1.36311e-05	-0.0196934	-0.000202915	0.00082948	0	727.97
1821	7.35696	9.71601	0.0651974	7.02345e-07	-5.0199e-06	-0.0406052	-0.00175735	-0.00220236	0	197.662
1822	16.818	8.76355	0.0546535	2.88857e-06	-2.61662e-06	0.0990568	0.00298702	-0.00552999	0	4887.75
1824	11.2914	12.8589	0.0718163	4.94796e-06	-9.60239e-06	-0.0374773	-0.00123156	-0.00964256	0	1940.61
1827	8.69997	10.731	0.052713	1.81793e-06	-7.07723e-06	-0.0137102	-0.00188198	-0.00372221	0	4260.67
1833	26.4497	4.80918	0.0548108	1.07776e-06	-1.27045e-06	0.0108581	0.000167493	-0.000296368	0	3704.68
1834	2.13082	6.98403	0.065575	-2.00669e-07	-2.7153e-06	-0.00127914	-0.000300077	-0.000270002	0	497.518
1835	3.60486	13.8127	0.0704282	1.03487e-06	-1.92845e-05	-0.00276336	-0.000349054	0.000851776	0	262.52
1837	12.8814	15.2291	0.0501277	1.02059e-06	3.08586e-06	-0.132286	-0.000689023	-0.0222944	0	37920
1841	19.018	9.39372	0.0742039	7.52788e-07	-2.56485e-06	0.014203	0.00379332	-0.00382482	0	1967.78
1844	4.13786	5.45118	0.0558589	-5.43008e-07	-5.05384e-06	-0.00818173	-0.0006798	-0.000506458	0	2088.47
1845	4.91738	5.29406	0.0501872	-4.80961e-07	-4.28862e-06	-0.00567226	-0.000832635	-0.000758523	0	2217.35
1847	5.58174	13.9816	0.0584821	3.79332e-06	-8.91466e-06	-0.026833	-0.00056263	0.000156519	0	62.4464
1848	14.951	8.59693	0.0595933	6.49911e-06	-2.37989e-06	-0.00865776	0.00189114	-0.00687616	0	3138.23
1849	13.9402	7.59216	0.0740834	5.27097e-06	-6.62305e-06	-0.0347407	0.000714418	-0.00535703	0	2425.3
1850	16.3217	12.3997	0.0570302	1.35384e-06	-6.21888e-06	0.0370819	0.00416131	-0.00858379	0	6398.45
1856	14.7497	11.3295	0.0684778	6.19275e-06	-9.71227e-06	0.0298921	0.00319199	-0.0109502	0	9139.7
1858	4.402	14.1928	0.0593455	4.82694e-07	-1.64857e-05	-0.0138951	-0.000357289	0.000714685	0	572.157
1861	24.2667	9.18969	0.071703	3.08641e-07	-1.03418e-06	0.0547845	0.00120332	0.000269948	0	2173.43
1864	12.0133	11.5214	0.0603296	8.03668e-07	-9.7926e-06	0.0385175	-0.00042305	-0.00970185	0	8115.1
1865	15.9843	14.8697	0.0702051	1.29053e-06	-6.90859e-06	0.0962011	0.000580981	-0.0103257	0	5238.73
1868	20.3134	2.43183	0.0737322	2.76557e-08	6.38266e-07	0.0236134	0.000700793	-0.000616606	0	2438.92
1870	4.73742	14.8515	0.0527823	6.51781e-07	-1.41383e-05	-0.0179655	-0.000215701	0.000743115	0	247.491
1872	17.5679	3.73158	0.0662107	4.65912e-07	-1.38528e-07	-0.0119187	0.00114334	-0.00173364	0	4847.92
1873	9.37733	4.08626	0.0539178	1.41103e-06	-1.15273e-06	-0.00339708	-0.000877651	-0.00145561	0	1837.95
1874	20.5472	1.21151	0.0613683	-3.00097e-07	-5.24253e-07	-0.0254634	0.000105845	-8.50327e-05	0	2729.23
1877	8.29355	2.77312	0.0687444	-1.69749e-07	2.18646e-07	0.0126585	-0.000575668	-0.000755929	0	1798.29
1880	3.5037	15.5043	0.0573619	1.85225e-06	-1.52992e-05	-0.0150389	-5.07678e-06	0.00111459	0	279.944
1881	19.373	9.30497	0.0573655	1.10003e-06	-2.34976e-06	-0.0146608	0.00353324	-0.00333429	0	1972.17
1882	19.9457	2.95505	0.0679084	1.76432e-07	7.62984e-07	-0.0127227	0.000970178	-0.000833379	0	895.133
1883	22.9662	4.31525	0.0706071	1.69479e-07	-1.05641e-06	0.00363377	0.00109304	-0.000697771	0	2538.46
1885	12.3342	5.63856	0.0740096	1.16837e-06	-3.05803e-06	-0.0213011	-0.000575318	-0.00324367	0	3307.55
1887	20.6189	10.3927	0.0653964	-3.24367e-08	-2.46876e-06	0.0497832	0.00328653	-0.00192667	0	1263.55
1888	7.49464	13.6653	0.0612134	5.28124e-06	-6.08377e-06	-0.0533436	-0.000963047	-0.00148957	0	305.208
1894	11.4349	14.0475	0.0527783	3.61049e-06	-1.14328e-05	-0.16308	-0.00131595	-0.0112075	0	10186.8
1898	11.3193	9.43214	0.0661964	4.39829e-06	-1.34676e-05	-0.0203671	-0.00126523	-0.00629193	0	6170.24
1899	17.7573	10.0884	0.0689836	-2.04078e-07	-1.43308e-06	0.03327	0.00376894	-0.00542607	0	7400.38
1900	12.5672	12.5381	0.0567481	3.62075e-06	-5.65841e-06	-0.199724	2.84923e-05	-0.0126854	0	9288.57
1903	7.99863	10.8466	0.0519691	4.86777e-07	-6.82896e-06	0.0220665	-0.00197106	-0.00294778	0	3029.65
1904	2.7916	5.37003	0.0578602	-7.98845e-08	-3.1019e-06	-0.00507517	-0.000425783	-0.00041616	0	1477.11
1906	13.1542	1.19032	0.0522302	1.4848e-06	8.19435e-08	0.0321739	-5.74661e-06	-9.56264e-05	0	3263.56
1907	6.891	12.4029	0.0730445	1.75011e-06	-8.64525e-06	-0.0581519	-0.00144734	-0.00130112	0	1120.3
1909	12.6142	11.1476	0.0541906	5.12094e-07	-8.65762e-06	-0.0708898	0.000191865	-0.0102673	0	6521.21
1915	9.56833	14.7382	0.0660753	2.86621e-06	-7.09355e-06	-0.0883362	-0.00037033	-0.00433785	0	910.043
1918	1.98381	1.32768	0.0713816	-3.02996e-07	1.30744e-08	0.00101219	-4.57691e-05	-5.83599e-05	0	1789.89
1920	13.4343	7.70536	0.0683676	6.80403e-06	-8.39036e-06	0.017619	0.000382438	-0.0056244	0	5247.01
1925	2.74274	10.0215	0.0547106	-6.68338e-08	-7.37839e-06	0.00757098	-0.000542033	0.000133456	0	596.984
1926	8.46668	13.6019	0.064975	2.28003e-06	-5.84286e-06	-0.064999	-0.00106249	-0.00294511	0	671.871
1928	26.5033	2.41019	0.0556095	5.04767e-07	6.70566e-08	-0.00916225	4.59634e-05	-0.000198649	0	1009.22
1929	9.18295	9.53409	0.072745	5.40296e-06	-6.31069e-06	-0.0445402	-0.00180694	-0.00401923	0	5009.23
1930	17.1743	10.0628	0.0658528	-1.65075e-07	-8.83068e-07	0.0606438	0.00401425	-0.00613156	0	9416.25
1932	14.9772	13.684	0.0649122	-1.18073e-07	-4.61423e-06	0.0677732	0.00395536	-0.0141284	0	7832.03
1933	6.4619	9.0186	0.0744419	8.34037e-07	-5.66564e-06	-0.0229353	-0.00170585	-0.00149375	0	1383.8
1937	13.1727	6.1876	0.0696908	2.21845e-06	-9.98913e-06	-0.0115463	0.000112437	-0.00386062	0	1375.05
1938	14.3612	10.8184	0.067772	9.11372e-06	-8.99646e-06	-0.0578703	0.00272702	-0.0103512	0	7441.14
1942	2.72021	14.9126	0.0526615	3.84232e-06	-1.3403e-05	-0.00606095	-7.36769e-05	0.0011736	0	308.388
1944	2.8562	7.26041	0.0731366	9.29529e-08	-3.32002e-06	0.0111594	-0.000573706	-0.000305846	0	1434.13
1945	6.14401	2.83272	0.0616684	-1.11822e-06	-9.72172e-08	-0.00169043	-0.000604762	-0.00045537	0	2844.29
1948	25.4373	9.12867	0.0511859	6.71113e-08	-3.18841e-06	-0.00130205	0.000688934	0.000531213	0	2152.79
1951	15.7675	11.6216	0.0743511	2.65536e-06	-6.24447e-06	0.0366976	0.00390009	-0.00954241	0	6403.43
1954	12.6771	15.584	0.0744683	2.34628e-07	2.68429e-06	-0.257813	-0.000845684	-0.0206577	0	30651.6
1955	4.52523	11.2465	0.0524041	1.30036e-06	-5.27244e-06	-0.0343253	-0.000944023	-0.000150259	0	283.332
1957	3.96213	12.0708	0.0587376	2.8061e-06	-1.20751e-05	-0.0488767	-0.00068477	0.000295123	0	157.103
1960	14.0912	2.35266	0.0533426	2.72142e-06	-1.03403e-06	-0.00204744	4.61244e-05	-0.000861728	0	857.636
1963	23.326	1.02842	0.064903	-4.10083e-08	1.55279e-07	-0.0148903	2.38669e-05	-7.50361e-06	0	475.015
1964	8.78926	14.2151	0.0505364	-1.21869e-07	-7.22742e-06	-0.110823	-0.00075732	-0.00318529	0	1533.93
1967	1.55513	4.07695	0.0620456	-2.4285e-07	-4.31072e-09	-0.00376302	-0.000132295	-0.000308113	0	1828.03
1969	7.96852	3.69078	0.0648267	5.3184e-07	-8.53936e-08	-0.0139242	-0.000860344	-0.000998384	0	1859.31
1974	17.6785	10.5554	0.0535038	-1.02639e-07	-2.04524e-06	0.00763489	0.00410994	-0.00557896	0	9167.32
1981	9.08939	8.41803	0.0585002	5.60424e-06	-7.46106e-06	-0.0292872	-0.00182288	-0.00352215	0	5610.21
1986	10.4664	12.0931	0.0526236	2.58881e-06	-4.17097e-06	-0.0475823	-0.00160261	-0.0074692	0	5970.4
1987	7.03732	2.97503	0.0705948	-5.70239e-07	4.86901e-08	0.0055972	-0.000665754	-0.00064357	0	2771.92
1989	11.8935	6.94652	0.0616263	3.84485e-06	-8.04993e-06	0.0199858	-0.000545639	-0.00440193	0	5168.13
1990	6.65184	12.6683	0.069242	2.74337e-06	-7.12673e-06	-0.0122473	-0.00127009	-0.000995874	0	1422.67
1992	17.0082	8.3502	0.0606354	3.50958e-06	-1.53051e-06	0.0322487	0.00276779	-0.00529089	0	3514.44
1993	18.0583	8.8657	0.066575	1.47189e-06	-2.12591e-06	-0.0202484	0.0033704	-0.00470339	0	4729.42
1994	13.2366	6.08457	0.0516541	2.08859e-06	-9.3731e-06	-0.0379751	8.94313e-05	-0.00384048	0	5139.69
1997	8.25169	13.299	0.0595085	2.08232e-06	-6.11619e-06	-0.0696157	-0.00139186	-0.00273845	0	2140.74
1998	9.52289	13.3128	0.0528569	5.37176e-06	-5.60623e-06	-0.0996489	-0.00163127	-0.00520516	0	2114.03
1999	7.68834	13.7668	0.0504523	5.14168e-06	-4.68242e-06	-0.0514113	-0.00100457	-0.00170277	0	1297.34
2003	26.8361	2.42854	0.0626684	1.57837e-07	6.18098e-07	0.00421046	1.04075e-05	-0.000194776	0	1671.6
2005	26.4177	3.98321	0.0577259	1.21897e-06	-9.09269e-07	0.0022174	0.000113655	-0.000304664	0	168.509
2008	7.12103	12.7917	0.0528133	3.61043e-06	-8.42573e-06	-0.0356974	-0.00142138	-0.00144181	0	2894.35
2010	23.3072	4.61642	0.0502821	4.0292e-07	-1.07534e-06	0.00806514	0.00109866	-0.000702668	0	1182.8
2012	19.2358	7.30034	0.0505717	1.14499e-06	-1.39628e-06	0.00640244	0.00275802	-0.00283064	0	3974.19
2013	6.53956	14.0755	0.0639257	4.28254e-06	-5.56325e-06	-0.0339055	-0.000629564	-0.00041034	0	606.862
2017	10.9907	4.44896	0.065156	1.05365e-06	-2.60943e-06	0.0286617	-0.000735335	-0.00208631	0	5492.7
2018	12.7795	6.35396	0.0686708	3.04425e-06	-7.8364e-06	0.020457	-2.61931e-06	-0.00396607	0	3693.4
2019	2.07205	10.9058	0.0628997	6.2845e-07	-1.01021e-05	-0.00738931	-0.000356757	0.000389482	0	764.215
2022	3.76987	4.49937	0.0615749	-8.28113e-07	-3.11568e-06	-0.00977148	-0.00054708	-0.000415876	0	742.961
2023	16.6359	6.24113	0.0659501	8.43549e-07	-1.88761e-07	0.0293955	0.00188274	-0.00366808	0	3935.42
2025	12.1403	14.3705	0.0640284	3.06327e-06	-9.19941e-06	-0.218814	-0.00100331	-0.0148525	0	9215.79
2027	8.62552	8.75035	0.0641595	5.55052e-06	-5.64343e-06	-0.020384	-0.00197662	-0.00330741	0	2396.63
2031	1.34423	12.6553	0.061494	1.04289e-06	-1.20419e-05	-0.00336412	-9.7178e-05	0.000886492	0	385.063
2035	11.2161	5.5632	0.0511198	1.26077e-06	-3.28947e-06	-0.0182286	-0.00087775	-0.00297827	0	277.524
2037	4.03297	12.96	0.0507832	1.23237e-06	-1.75378e-05	-0.00331728	-0.000531405	0.00053633	0	242.403
2038	19.3988	4.37484	0.0681115	3.37848e-07	2.17648e-07	-0.0068256	0.00148408	-0.00163638	0	3810.72
2040	4.4499	15.6851	0.067251	-1.75741e-06	-1.81528e-05	-0.0218369	2.17773e-06	0.000944254	0	471.966
2042	23.3082	3.79135	0.0575958	1.15873e-07	-3.32036e-07	0.00298553	0.000854992	-0.000615321	0	1427.81
2043	12.7361	6.00445	0.0678889	1.32441e-06	-5.71585e-06	-0.128696	-0.000123849	-0.00368613	0	4382.67
2044	14.407	13.525	0.0683693	2.21249e-07	-1.40526e-06	-0.00268239	0.00363222	-0.0157538	0	4185.41
2046	13.511	3.19591	0.0706085	1.32464e-06	-1.02648e-06	0.00753615	-2.73055e-05	-0.00132597	0	4536.52
2049	3.56504	6.79277	0.0714906	-8.06087e-07	-3.81387e-06	0.00851101	-0.000736335	-0.000449078	0	1984.4
2050	2.67281	5.72425	0.0662142	-3.31246e-07	-3.28736e-06	0.00566703	-0.000391771	-0.000408205	0	1684.74
2053	26.1841	4.01263	0.0736242	1.26605e-06	-9.14703e-07	0.00548254	0.000209863	-0.000301399	0	1730.74
2054	20.8972	1.24594	0.0605794	-5.55098e-07	-5.39206e-07	0.00710978	0.00011374	-7.06208e-05	0	3132.32
2055	21.1734	2.53415	0.0711623	-1.12027e-08	2.41549e-07	-0.0103411	0.000730199	-0.000626829	0	2250.85
2056	24.7676	4.29367	0.0680967	5.10879e-07	-6.15434e-07	-0.0153775	0.000595746	-0.000440183	0	3060.36
2057	22.8378	3.34491	0.0530302	9.18792e-09	-6.61209e-07	-0.00693004	0.000817336	-0.000590956	0	4231.83
2058	2.21122	6.28821	0.0730256	-2.23899e-07	-2.43449e-06	-0.00853603	-0.00033696	-0.000333576	0	2135.78
2059	4.80607	1.39603	0.0635951	-9.98155e-07	-4.34821e-07	0.00696916	-0.000119007	-9.6174e-05	0	1989.01
2060	8.78853	12.5568	0.0667948	2.15377e-06	-8.92262e-06	-0.0791826	-0.00185971	-0.0039132	0	4760.24
2063	12.4064	1.06031	0.051979	7.60884e-07	-1.55226e-07	0.00245684	-8.06617e-06	-3.84224e-05	0	1663.75
2065	4.27605	5.77868	0.0719326	-2.6203e-07	-6.30909e-06	-0.0191988	-0.000792978	-0.000540531	0	1455.24
2066	24.2323	9.5264	0.0668855	2.52923e-07	-4.91181e-07	0.0234111	0.00122481	0.000465819	0	1701.13
2067	1.92934	13.4276	0.0749584	3.31121e-06	-1.46536e-05	-0.00792187	-0.000178983	0.000984198	0	487.989
2070	10.8602	3.69804	0.0634308	1.61929e-06	-2.17311e-06	0.00195184	-0.000602203	-0.00155964	0	4059.34
2074	4.18722	2.29511	0.067208	-1.81685e-06	-2.70592e-07	0.00333522	-0.000321372	-0.000236163	0	798.677
2075	1.02419	5.76934	0.0709732	1.01947e-08	-3.55279e-06	-0.0110168	-2.84389e-05	-0.000276107	0	513.179
2079	13.6997	5.50975	0.0720642	2.04859e-06	-7.34621e-06	-0.0257661	0.000254358	-0.0035	0	1434.3
2080	16.6922	9.79686	0.0627898	-7.08421e-08	-1.55826e-06	0.0357076	0.00391703	-0.00663324	0	5638.75
2081	14.2676	13.5457	0.0725616	4.37462e-07	-1.33223e-06	0.0646739	0.00358093	-0.0156889	0	14301.3
2082	15.0345	12.7627	0.0683659	4.82389e-07	-5.99556e-06	0.0907963	0.00355353	-0.0123185	0	9000.47
2083	3.7075	15.611	0.0627049	1.38423e-06	-1.66215e-05	-0.00814176	1.05356e-05	0.00109888	0	332.779
2084	11.1949	2.42658	0.0513697	3.67677e-06	-1.55362e-07	-0.0226089	-0.000241383	-0.000827446	0	1442.58
2085	16.2472	4.68908	0.0668802	-4.84748e-08	3.61891e-07	-0.0198831	0.00104115	-0.00248409	0	4105.78
2088	2.64815	9.38879	0.0590124	1.86863e-10	-6.36481e-06	-0.0180342	-0.000507288	-4.39587e-05	0	2161.31
2090	8.5426	6.35951	0.0716433	2.33666e-06	5.16545e-07	-0.0168659	-0.00145645	-0.00242562	0	2818.28
2091	25.86	5.1305	0.0742617	1.43093e-06	-1.24347e-06	-0.00586622	0.000388093	-0.000316852	0	3659.21
2094	22.1568	6.39224	0.0552093	1.04395e-06	-1.13943e-06	-0.00696791	0.00185197	-0.00105431	0	1433.26
2097	16.9804	7.75713	0.0744314	3.1296e-06	-2.14814e-06	0.0365304	0.00260157	-0.00470275	0	4668.54
2099	16.572	9.28016	0.066425	1.32501e-06	-1.76126e-06	0.0357553	0.00338053	-0.00635195	0	8872.56
2100	20.9187	7.69314	0.0702331	2.56079e-06	-8.37638e-07	-0.0341961	0.00248998	-0.00168039	0	1083.49
2101	17.7565	2.50781	0.053551	1.69996e-06	-2.51565e-08	0.0194031	0.000588314	-0.000932029	0	5111.25
2102	14.4243	1.5645	0.0533907	4.58055e-06	-4.43014e-07	-0.00725008	2.15041e-05	-0.000329271	0	2765.39
2103	8.20224	1.69546	0.067243	-9.72734e-07	1.81054e-07	-0.00732494	-0.000303666	-0.000314114	0	667.731
2107	24.5135	9.47254	0.0744045	1.61999e-07	-8.29889e-07	-0.0076861	0.00107027	0.000404145	0	1248.3
2108	11.7355	6.3219	0.066672	2.33827e-06	-5.70562e-06	0.0130073	-0.000649944	-0.00368557	0	5155.52
2112	26.8603	5.43396	0.0576793	1.53547e-07	-1.40277e-06	0.0106459	6.2857e-05	-0.000272726	0	251.148
2114	13.8115	11.5369	0.0740862	3.52016e-06	-2.51571e-06	0.0495639	0.00208598	-0.0116487	0	819.373
2117	19.1066	5.41305	0.0695021	7.2949e-07	-8.15502e-07	-0.00389579	0.00186704	-0.00214142	0	2812.17
2119	9.85065	11.1804	0.06931	9.76898e-07	-9.53145e-06	-0.0415527	-0.00191332	-0.00566833	0	3848.4
2124	14.5227	6.41663	0.053768	4.18372e-06	-6.24125e-06	0.0904895	0.000779764	-0.00431275	0	244.518
2125	10.0643	13.0613	0.0627011	3.99729e-06	-2.15564e-06	-0.0768377	-0.00160468	-0.00675635	0	3200.16
2127	16.5468	7.60946	0.066948	3.74252e-06	-2.66009e-06	-4.88438e-05	0.0022065	-0.00502133	0	4885.8
2129	7.60836	7.75744	0.0686798	3.60132e-06	3.91152e-07	-0.00375771	-0.00158899	-0.00211495	0	1227.59
2133	19.1629	11.6647	0.0663319	1.18902e-06	-4.07909e-06	0.0716706	0.0035782	-0.00351765	0	3504.56
2138	5.49497	14.1757	0.0533362	3.05988e-06	-9.85309e-06	-0.0263874	-0.000467269	0.000274421	0	355.983
2142	3.97066	10.0659	0.0718819	1.16154e-06	-4.82387e-06	-0.00394079	-0.000902854	-0.000170917	0	1275.19
2143	6.2694	1.82243	0.0656783	-2.9785e-06	8.49063e-08	0.0118214	-0.000341015	-0.000239041	0	2120.4
2147	14.9892	12.3936	0.0676906	1.5221e-07	-7.51992e-06	0.0505398	0.00405172	-0.0122021	0	16426.9
2149	16.9053	9.38617	0.0509613	8.93163e-09	-8.09355e-07	0.0164145	0.00354121	-0.00613045	0	4172.76
2152	26.5105	3.88572	0.0593161	9.52343e-07	-9.35576e-07	0.000221917	0.000112318	-0.000288204	0	1499.11
2153	12.1561	2.52604	0.0593341	4.62075e-06	-2.12915e-06	0.0443636	-0.000191686	-0.000893765	0	473.233
2158	9.87228	5.64674	0.0656955	8.83158e-07	-3.52787e-06	-0.030679	-0.00121843	-0.00243411	0	3888.14
2161	20.2371	3.74947	0.0501888	-3.61973e-07	1.1819e-07	-0.0127444	0.00131587	-0.00123168	0	4394.19
2162	15.1806	12.5147	0.0673038	1.77063e-06	-6.61064e-06	0.0900438	0.00391427	-0.012036	0	4751.23
2166	11.2625	4.01098	0.0507635	8.0952e-07	-1.32365e-06	0.0428294	-0.00056728	-0.00176937	0	3684.45
2167	4.20088	10.0496	0.0537634	2.16336e-06	-3.59077e-06	-0.0263297	-0.000948029	-0.000295811	0	974.54
2168	11.9525	8.97805	0.068143	7.74335e-06	-1.55896e-05	-0.0118881	-0.000514755	-0.00635556	0	3838.21
2169	5.59873	3.43525	0.051579	-7.87676e-07	-6.63296e-07	-0.00338518	-0.000657162	-0.000582909	0	2236.22
2170	1.68694	14.9967	0.0671916	3.50801e-06	-1.38264e-05	-0.0089856	-2.46338e-05	0.00126373	0	253.46
2173	23.3516	5.49836	0.0619566	1.62963e-07	-1.61209e-06	0.0135364	0.00126442	-0.000688981	0	1063.5
2174	25.9977	5.87041	0.0514156	6.32398e-07	-1.15135e-06	-0.000321343	0.000334597	-0.000216935	0	1444.65
2175	9.86104	12.9472	0.0709753	5.68136e-06	-4.47166e-06	-0.106658	-0.00178952	-0.00617741	0	2591.74
2178	10.8413	8.52708	0.0737772	5.78045e-06	-1.2744e-05	-0.0333631	-0.00132952	-0.00524764	0	3470.72
2181	26.5166	7.60306	0.0542266	-1.80895e-09	-1.63876e-06	0.0168475	0.000171882	0.000165278	0	846.838
2182	18.5632	8.83961	0.0509524	1.05689e-06	-2.24868e-06	0.0339266	0.00338574	-0.00415668	0	7611.85
2184	25.8592	6.63446	0.0667007	1.54295e-07	-7.47251e-07	0.00230821	0.000528653	-0.000185808	0	511.537
2185	22.6786	3.78148	0.0695458	1.69702e-07	-6.68345e-07	-0.021026	0.00098253	-0.000678091	0	688.083
2186	17.6982	4.58381	0.0683463	-6.57991e-07	2.47834e-07	-0.0197826	0.00132757	-0.00230444	0	5021.67
2188	9.28525	4.94145	0.0506731	8.64709e-07	-1.9577e-06	0.00575365	-0.00110083	-0.00203312	0	5108.19
2189	13.7107	1.09474	0.0633808	1.09405e-06	-2.24214e-07	-0.0126243	2.31251e-05	-4.56173e-05	0	2436.76
2190	16.7298	1.13188	0.0508616	1.45239e-06	1.12987e-07	-0.00630236	0.000109404	-0.000130357	0	3588.6
2191	12.411	6.35871	0.0625932	2.81779e-06	-6.29036e-06	-0.0460066	-0.000159463	-0.00397842	0	3786.5
2197	6.70555	7.01585	0.0717389	4.08286e-06	-2.65479e-06	-0.0372971	-0.0014452	-0.00146086	0	2909.21
2198	4.89048	11.6734	0.0632944	1.33509e-06	-5.39013e-06	-0.0114142	-0.00101305	-0.000171922	0	881.548
2201	9.88165	6.77054	0.0662779	4.46512e-06	-5.55011e-06	-0.00747132	-0.00134491	-0.00316899	0	4136.86
2207	14.3169	7.96178	0.0618888	8.9641e-06	-7.56646e-06	-0.0567531	0.0011954	-0.00599986	0	1031.36
2213	19.9827	5.1916	0.0683581	2.41875e-06	-1.90233e-06	0.024948	0.00178204	-0.00180745	0	2749.72
2215	13.9406	5.65228	0.05848	2.23969e-06	-7.50686e-06	-0.0281878	0.000279832	-0.00367656	0	997.833
2216	17.0907	12.7116	0.0604855	2.09696e-06	-4.56584e-06	0.0754556	0.00385129	-0.00702099	0	5539.46
2217	21.5288	8.01183	0.0581882	5.63276e-06	-3.32363e-07	0.00312683	0.00252988	-0.00153975	0	1715.01
2224	9.11132	4.32066	0.0726794	1.8516e-06	-1.10881e-06	0.00729231	-0.000904999	-0.00156949	0	1449.42
2227	3.14364	6.39884	0.0607879	-2.86494e-07	-3.19547e-06	0.00368745	-0.000564455	-0.000412043	0	2206.02
2231	8.42313	12.4815	0.067214	2.14626e-06	-8.19696e-06	-0.0243887	-0.00182943	-0.00326485	0	1805.44
2232	6.09909	14.1797	0.0537277	3.33074e-06	-6.79162e-06	-0.0310425	-0.000543018	-5.92271e-05	0	743.789
2234	14.8845	9.49386	0.0660671	4.79593e-06	-6.52565e-06	-0.00125613	0.00215518	-0.00781707	0	2729.57
2237	4.67939	2.55441	0.0623698	-2.28025e-06	-4.97329e-07	0.00490268	-0.000393103	-0.000275899	0	1982.07
2238	18.0538	4.13497	0.067488	2.73632e-07	9.02369e-08	-0.00860214	0.00126435	-0.0018275	0	5325.49
2242	11.2267	8.32421	0.070586	5.90205e-06	-1.28883e-05	-0.00734244	-0.000928388	-0.00516943	0	4058.94
2245	6.47576	12.4973	0.0697635	2.50354e-06	-6.85857e-06	-0.0304356	-0.00129588	-0.000890242	0	1555.59
2246	18.9843	7.26863	0.0607177	9.7664e-07	-1.2305e-06	0.091418	0.00271845	-0.00307006	0	2930.06
2247	15.3741	14.2283	0.0515318	-6.97134e-07	-4.2459e-06	0.25703	0.00291653	-0.0129364	0	13333
2249	6.60966	2.94288	0.060063	-8.69527e-07	-2.00278e-08	-0.00655506	-0.000651709	-0.000529787	0	2687.49
2253	20.9391	8.5202	0.060002	1.88837e-06	-4.15953e-06	0.000642697	0.0028262	-0.00177015	0	1462.81
2255	9.84005	12.725	0.0504562	6.48129e-06	-5.22116e-06	-0.16705	-0.00201109	-0.00606271	0	319.32
2261	18.6761	5.20047	0.0701284	-2.61998e-07	-1.31747e-07	0.00721939	0.00186278	-0.00211124	0	2749.18
2262	14.751	7.66566	0.0748774	7.57661e-06	-7.40662e-06	0.000944135	0.00152389	-0.00557835	0	3287.99
2265	21.5589	10.04	0.0611503	8.92145e-08	-7.64542e-07	-0.0118812	0.00270498	-0.00115855	0	1013.34
2266	4.00066	4.43118	0.05307	-8.53771e-07	-3.17695e-06	0.00324942	-0.000581378	-0.000483246	0	1303.2
2267	19.5917	6.194	0.0741421	5.52224e-07	-1.58209e-06	0.0161429	0.00222981	-0.0023622	0	1917.47
2269	15.3845	14.3404	0.0612254	-6.77107e-07	-4.118e-06	0.259127	0.00267345	-0.0130201	0	7830.47
2272	2.86512	11.3143	0.0595025	2.24105e-06	-1.07889e-05	0.0107159	-0.000490914	0.000387556	0	840.614
2273	7.05019	15.1094	0.0526431	3.35281e-06	-3.72284e-06	-0.0369354	-0.000174471	-0.000455718	0	80.6191
2274	3.27592	8.1244	0.0651498	2.9369e-07	-4.10329e-06	-0.00102274	-0.000704084	-0.000308597	0	1004.53
2275	8.18647	10.0114	0.0652568	2.94966e-06	-5.21116e-06	-0.0199219	-0.0018027	-0.00311193	0	5662.88
2277	7.54826	15.9259	0.073526	6.41942e-06	-2.62842e-06	-0.0566558	0.000487825	-0.000596546	0	248.647
2279	16.2564	6.82136	0.0583177	2.88461e-06	-2.02774e-06	-0.0161384	0.00189506	-0.00443809	0	5291.78
2281	19.808	7.00975	0.0543351	1.59479e-06	-2.01926e-06	0.0391461	0.00261026	-0.00245079	0	1789.95
2282	20.0661	5.69429	0.0604616	2.04643e-06	-2.03669e-06	0.0110334	0.00191356	-0.00192711	0	935.287
2283	8.49105	3.55485	0.0699421	9.74015e-07	-1.74378e-09	0.00233751	-0.000742923	-0.00114144	0	2536.64
2286	9.83491	1.33025	0.0583055	3.34118e-10	5.79935e-07	0.00508444	-7.68751e-05	-0.000117457	0	4092.63
2287	25.0433	5.94061	0.0666688	1.36376e-06	-2.8956e-07	-0.00106303	0.000816366	-0.000364881	0	2436.9
2289	7.44378	14.9462	0.060388	3.24309e-06	-3.0386e-06	-0.048938	-0.000244724	-0.000869792	0	326.792
2291	13.2831	10.9637	0.0533603	4.06075e-06	-7.4669e-06	-0.0561251	0.000822886	-0.0100477	0	9014
2293	16.6431	14.9183	0.0502877	3.58332e-07	-8.2554e-06	0.172172	0.000707442	-0.00794557	0	1225.34
2294	19.8203	9.83038	0.0526701	2.08883e-07	-2.76573e-06	0.0122358	0.00349447	-0.00273102	0	1280.32
2295	7.66696	7.08698	0.0603533	4.69191e-08	-9.8151e-06	-0.0323656	-0.001575	-0.00202091	0	4572.96
2296	15.2334	13.271	0.0701527	5.06686e-07	-6.10193e-06	0.079743	0.00419906	-0.0121074	0	6473.84
2298	6.32445	9.49872	0.0528443	-2.9797e-07	-5.1416e-06	-0.0160344	-0.00152938	-0.00134846	0	2873.79
2305	17.5081	6.53319	0.0596992	1.54341e-07	-7.03335e-07	0.031676	0.00223542	-0.00344421	0	6557.48
2309	11.9363	14.4849	0.0508868	3.06565e-06	-8.8942e-06	-0.183318	-0.00118497	-0.0134945	0	3100.57
2311	13.3615	6.47003	0.0556784	3.46052e-06	-9.52054e-06	0.0508585	0.000425702	-0.00424931	0	5558.38
2312	25.6518	1.76788	0.0650968	1.00207e-06	-4.85192e-07	-0.00151303	0.0001172	-0.000132818	0	1250.23
2315	5.70118	2.29927	0.0637494	-2.38466e-06	5.91815e-08	0.0101852	-0.000425714	-0.000316498	0	2299.26
2316	16.2364	2.01026	0.0581378	4.56106e-06	6.57417e-08	-0.0123645	0.000212891	-0.000561032	0	181.61
2318	24.7258	8.92461	0.0508462	3.22079e-07	-1.42107e-06	-0.00830892	0.000968078	0.000356038	0	1443.58
2321	4.17314	1.60973	0.0619402	-1.41234e-06	-1.99039e-07	0.00459461	-0.000159084	-0.000142926	0	996.893
2324	7.07089	12.2153	0.0699409	1.26962e-06	-9.54618e-06	-0.0225216	-0.00165997	-0.00153813	0	493.914
2326	13.3258	1.09675	0.0587349	9.4928e-07	-9.91106e-08	-0.0136461	3.24552e-07	-5.77248e-05	0	2071.63
2334	12.516	11.938	0.0559514	2.48338e-06	-7.33243e-06	-0.115685	0.000253351	-0.0112845	0	7744.28
2335	17.9316	7.63011	0.0727081	2.32711e-06	-2.01942e-06	0.00425101	0.00266064	-0.00399226	0	5087.61
2340	15.5123	6.12848	0.0539369	2.1329e-06	-3.30735e-06	0.0107424	0.0011713	-0.00367087	0	2309.82
2341	16.0725	5.55753	0.0566488	1.25594e-07	8.40759e-08	0.0261303	0.00121113	-0.00332843	0	4607.77
2344	9.21545	7.29508	0.0606522	5.86215e-06	-8.09694e-06	-0.0233161	-0.00150714	-0.00320801	0	1834.99
2346	4.21999	10.5633	0.0711426	1.80059e-06	-4.81439e-06	-0.0066799	-0.000972324	-0.000180538	0	780.588
2348	12.0694	7.0865	0.0740875	4.1791e-06	-8.68525e-06	0.026119	-0.000568961	-0.00442917	0	4919.13
2350	9.35364	10.0268	0.0551077	5.12477e-06	-7.72889e-06	-0.0216686	-0.00179606	-0.00456425	0	1972.26
2353	9.56117	7.40694	0.0510137	7.06699e-06	-8.50648e-06	-0.0353231	-0.00150764	-0.00346552	0	2796.51
2356	21.5148	5.24601	0.0638932	2.03191e-06	-1.26667e-06	-0.00587269	0.00161502	-0.0012424	0	4040.73
2358	14.3119	4.91351	0.0696637	2.22098e-06	-5.38164e-06	0.00853624	0.000393591	-0.00290998	0	5773.53
2361	2.08689	11.0214	0.0535754	8.27721e-07	-1.05697e-05	-0.00489304	-0.000333538	0.000414069	0	615.794
2368	12.5372	2.93579	0.0668108	2.97585e-06	-1.16256e-06	-0.00120097	-0.000233713	-0.00117028	0	4949.41
2370	11.5872	11.3511	0.0735153	1.58766e-06	-1.22098e-05	-0.0607406	-0.000980107	-0.00905523	0	1062.17
2371	11.2219	9.51446	0.0613514	3.79453e-06	-1.27755e-05	-0.0181305	-0.00126303	-0.00628138	0	4768.1
2379	14.2497	6.49934	0.0725748	3.42504e-06	-7.35294e-06	0.00559189	0.000550679	-0.00425966	0	5379.81
2380	5.9567	11.5839	0.0665929	1.31871e-06	-4.73378e-06	-0.00786691	-0.00135833	-0.000785323	0	1960.21
2382	12.0627	10.4651	0.0707681	1.80197e-06	-1.77798e-05	-0.0539208	-0.00055472	-0.00861121	0	3557.4
2384	6.43788	10.8975	0.0637568	2.52066e-07	-6.13224e-06	-0.0189324	-0.00158753	-0.00130487	0	676.781
2387	2.48635	3.16146	0.0625973	-6.4154e-07	4.32048e-07	0.00211674	-0.000235511	-0.000275472	0	1083.46
2388	26.7674	4.83876	0.0582703	5.13204e-07	-1.15374e-06	0.00277792	6.81868e-05	-0.000295752	0	2132.54
2390	7.41818	9.10591	0.0739495	3.05183e-06	-5.49494e-06	-0.00478531	-0.00170646	-0.00223633	0	2182.97
2394	9.47464	5.99416	0.063719	1.77985e-06	-3.29155e-06	-0.0165941	-0.00133893	-0.00251692	0	3444.21
2395	6.42515	4.36778	0.0721006	-2.02234e-07	-3.73777e-07	-0.0178728	-0.000919018	-0.000911386	0	1944.36
2398	7.35934	7.24294	0.0608078	1.47552e-06	-6.65458e-06	-0.00413456	-0.001502	-0.00185442	0	3837.39
2399	15.5378	3.38153	0.0681613	2.47692e-07	-3.77239e-06	0.0665057	0.00047869	-0.00153938	0	5328.24
2402	21.5918	5.5065	0.0629719	1.6474e-06	-8.09241e-07	-0.0108298	0.0017342	-0.0012916	0	1094.45
2405	4.4469	2.1296	0.0603419	-1.93071e-06	-3.61914e-07	0.00577861	-0.000317376	-0.000223474	0	1532.44
2406	8.64952	12.39	0.0702981	1.61422e-06	-8.94052e-06	-0.0371467	-0.00186682	-0.0036798	0	2665.12
2408	1.97944	11.8992	0.072198	2.09374e-06	-1.16278e-05	0.00784063	-0.000240454	0.000628631	0	385.426
2409	16.0317	3.46596	0.0548437	1.07497e-06	-3.80283e-06	-0.0384457	0.000746671	-0.00159641	0	2643.57
2410	6.95452	8.64128	0.0731671	3.94537e-06	-5.22179e-06	-0.0163591	-0.0017213	-0.001704	0	2546.33
2412	14.9733	8.26826	0.0660838	8.26548e-06	-4.36784e-06	-0.0251368	0.00172349	-0.00646266	0	5539.29
2413	24.1061	9.83351	0.0633198	4.49261e-07	-1.09635e-07	0.01667	0.00120402	0.000482593	0	1631.16
2414	3.24398	9.7491	0.0655325	-4.08998e-08	-6.85385e-06	-0.024727	-0.000731351	-6.10252e-05	0	964.343
2416	26.6363	8.29496	0.0670519	-5.68893e-08	-1.79806e-06	-0.00105348	0.000265467	0.000422853	0	1823.82
2418	19.0902	12.6365	0.0748337	2.09276e-06	-7.29317e-06	-0.00948496	0.00327867	-0.00336011	0	589.05
2419	15.7831	1.56175	0.06078	4.76025e-06	1.50398e-07	0.0388245	5.49623e-05	-0.000374942	0	2263.97
2421	6.36531	4.77264	0.0589809	7.09103e-08	-3.89512e-08	0.0133327	-0.00105905	-0.000979629	0	2341.11
2422	18.1827	7.26209	0.0667608	1.78486e-06	-1.15068e-06	0.0368507	0.00265392	-0.00357974	0	4533.76
2428	8.68634	2.51543	0.0660104	4.66972e-08	4.61299e-07	-0.00642377	-0.000529523	-0.000711748	0	1580.83
2429	7.01286	8.50843	0.0719609	4.48922e-06	-5.07778e-06	-0.0110865	-0.00171675	-0.00172166	0	1757.39
2430	10.737	12.8502	0.0598949	5.03626e-06	-4.91439e-06	-0.112979	-0.00159924	-0.0082675	0	789.484
2431	19.871	7.56287	0.0554951	1.62801e-06	-1.65356e-06	0.018981	0.0028226	-0.0024188	0	1977.59
2432	15.4982	12.7584	0.0599871	4.82584e-07	-6.26805e-06	0.102927	0.00356664	-0.0115304	2	36120.6
2433	25.469	8.24891	0.0537927	-2.83846e-08	-2.70253e-06	-0.0262669	0.000724104	0.000231022	0	2567.46
2434	22.1019	3.43811	0.0701964	6.85e-07	-6.41492e-07	0.00202582	0.000953497	-0.000699022	0	2480.29
2436	1.89313	2.05979	0.0618098	-6.58594e-07	6.47782e-07	0.00367137	-8.07357e-05	-0.000159644	0	1034.34
2439	9.30259	8.2078	0.0738319	5.83051e-06	-8.12377e-06	-0.00924698	-0.00169823	-0.00359638	0	4726.65
2440	14.2454	14.9017	0.0568134	-1.87889e-07	8.77988e-07	0.291833	0.00280049	-0.0186748	0	34048.5
2442	8.88997	8.10568	0.0747456	4.92368e-06	-7.7731e-06	-0.0395738	-0.00169231	-0.00317809	0	1605.29
2443	13.6892	1.55328	0.0748077	3.14463e-06	-1.34638e-07	0.0263969	8.81491e-06	-0.00030994	0	2204.74
2444	3.35173	12.0172	0.0741806	3.19178e-06	-1.50622e-05	-0.00292972	-0.000502021	0.000423943	0	474.969
2445	1.318	8.67494	0.0699092	-1.92271e-08	-2.5224e-06	-0.0165888	-0.000124785	-8.09178e-05	0	709.012
2447	25.6229	4.69985	0.0523917	1.66501e-06	-1.36317e-06	-0.0173639	0.000450783	-0.000386133	0	2023.3
2449	19.1845	7.53682	0.0683783	1.37046e-06	-1.4218e-06	0.034721	0.00274184	-0.00293636	0	3142.1
2453	9.14676	4.00781	0.0667304	1.84379e-06	-1.16425e-06	0.0283267	-0.000872249	-0.00143994	0	2608.71
2454	13.4642	13.8484	0.0626547	-5.1278e-07	7.1818e-07	-0.0790594	0.00249033	-0.0176625	0	16400.9
2455	7.03091	2.60415	0.0655008	-1.25364e-06	3.23488e-07	0.00530575	-0.000554474	-0.000529021	0	3445.18
2461	13.4441	1.78547	0.0590245	3.55327e-06	-8.49281e-07	-0.00528461	-3.15692e-05	-0.000441585	0	4422.53
2465	5.73584	12.6679	0.0587779	2.62833e-06	-5.93227e-06	-0.0282183	-0.00101709	-0.000281698	0	671.418
2468	20.5308	8.58585	0.0570844	9.58662e-07	-4.68985e-06	0.0373535	0.00307944	-0.00199505	0	690.909
2470	26.0094	1.27437	0.053189	3.00617e-07	-2.16347e-07	-0.00734346	4.12018e-05	-2.94484e-05	0	314.091
2472	16.2619	5.5535	0.0664956	1.13247e-08	8.28843e-07	-0.0121448	0.0012745	-0.00327125	0	4214.04
2473	25.0611	6.23566	0.0736829	1.41764e-06	-1.66302e-07	-0.000771749	0.000883828	-0.000241985	0	908.993
2474	13.0412	2.29266	0.0645678	4.50474e-06	-1.99577e-06	0.00162667	-5.53552e-05	-0.000739139	0	1756.88
2477	18.4444	6.26098	0.0711376	-7.48926e-07	-3.2918e-07	-0.0219241	0.0021495	-0.00289571	0	3515.83
2478	17.515	13.3637	0.0719113	6.28527e-07	-6.57162e-06	0.12824	0.0030094	-0.00604759	2	6073.07
2480	7.12937	14.5423	0.0740197	5.24664e-06	-5.58928e-06	-0.0481083	-0.00045228	-0.000725404	0	553.381
2482	20.0856	1.5307	0.0692865	-3.44207e-08	-1.91927e-07	-0.0349238	0.000384882	-0.000259383	0	3661.24
2484	17.1091	11.7842	0.0639397	1.56608e-06	-3.37704e-06	0.0141525	0.00370942	-0.00689937	0	7274.39
2485	11.6642	10.3376	0.0636628	2.41896e-07	-1.78776e-05	0.0113063	-0.00103392	-0.00803681	0	2327.59
2487	19.9643	10.6528	0.0733322	-1.24782e-07	-2.53715e-06	0.0338517	0.00314499	-0.0025431	0	2635.33
2495	8.55062	12.8271	0.0718119	2.30434e-06	-7.25221e-06	-0.0495362	-0.00165793	-0.00346825	0	580.78
2497	14.4719	2.8003	0.0722134	8.16324e-07	-1.58649e-06	-0.011894	0.000142448	-0.00103574	0	2027.06
2500	4.52839	12.7698	0.0635261	1.84988e-06	-9.85205e-06	-0.00518664	-0.000708135	0.000312655	0	539.13
2501	11.6341	13.3364	0.0659452	4.01806e-06	-9.58159e-06	-0.199621	-0.00114821	-0.011504	0	2392.55
2506	10.0734	1.23686	0.0742233	1.02528e-07	4.70565e-07	0.00254626	-0.000120745	-0.000132108	0	2876.3
2508	1.72357	9.67082	0.0577928	-2.49878e-07	-5.00448e-06	-0.00207973	-0.000183424	0.000165999	0	1197.17
2512	26.3126	5.84869	0.0684706	4.93446e-07	-1.69541e-06	-0.00201798	0.000257166	-0.000243973	0	1085.79
2520	26.8882	4.01418	0.0600471	1.82597e-07	-9.57339e-07	0.0102332	2.52926e-05	-0.000265786	0	1626.44
2521	11.7107	8.37991	0.0671228	5.99992e-06	-1.15012e-05	-0.0408805	-0.000728051	-0.00571686	0	3265.39
2522	6.39051	10.6809	0.0505069	-8.97142e-08	-5.3215e-06	-0.014952	-0.00155588	-0.00130257	0	3162.48
2524	8.56076	14.9151	0.0683711	1.20007e-06	-5.04832e-06	-0.0645259	-0.000231035	-0.00234865	0	212.301
2527	4.19001	13.1523	0.0676259	4.59512e-07	-1.5818e-05	-0.011489	-0.000543585	0.000557736	0	739.784
2529	9.99081	5.30129	0.0564906	5.82305e-07	-3.19818e-06	-0.018377	-0.00111762	-0.00241134	0	2188.42
2534	3.24163	1.25548	0.0525106	-4.37554e-07	5.52557e-08	0.00484215	-3.52361e-05	-2.41033e-05	0	251.773
2540	6.4098	15.2778	0.0699727	4.63317e-07	-5.63732e-06	-0.0245648	-0.000119835	9.9382e-05	0	86.1476
2542	19.8558	4.21775	0.0741047	-1.17949e-06	-6.4275e-07	0.00493085	0.00144011	-0.00144953	0	2288
2543	17.3662	4.18606	0.0693852	-2.27067e-07	-4.30028e-07	0.0185077	0.00121994	-0.00206153	0	5143.2
2544	4.46959	8.52838	0.0541364	5.84307e-07	-5.06421e-06	-0.0198144	-0.00108861	-0.00051024	0	1387.01
2545	2.32129	3.84631	0.0731358	-5.2591e-07	-1.14603e-09	-0.0124782	-0.000261408	-0.000348779	0	1045.64
2546	7.08313	3.10636	0.0685679	-4.20609e-07	-1.41143e-08	0.00634526	-0.000694461	-0.000668428	0	3208.23
2549	1.05706	1.38552	0.056359	-5.52319e-08	2.74936e-07	0.00621895	-7.9052e-06	-6.33133e-05	0	231.206
2550	12.335	10.9288	0.071738	-3.87387e-07	-1.09082e-05	0.00823037	-0.0001868	-0.00942738	0	7395.87
2553	3.10859	3.23056	0.0542609	-7.63926e-07	-3.3629e-07	0.0109257	-0.000313937	-0.000316932	0	2161.24
2554	6.45047	1.07439	0.0677389	-2.79862e-07	2.97424e-08	0.00912814	-3.9843e-05	-8.76912e-05	0	1338.5
2555	24.1231	4.56025	0.0747019	9.39014e-08	-1.08071e-06	0.00492249	0.000813952	-0.000500355	0	1886.07
2557	1.92982	6.6628	0.0585991	-2.27493e-07	-2.28071e-06	0.00407266	-0.000270703	-0.000289678	0	1100.43
2560	19.3444	11.9598	0.0565641	1.54456e-06	-4.12491e-06	0.075801	0.00323214	-0.00328509	3	3794.19
2561	26.1782	3.86897	0.0702159	1.16587e-06	-8.28035e-07	-0.00762525	0.000245925	-0.000306071	0	343.803
2562	24.1436	4.38591	0.0569687	-3.99799e-08	-9.5809e-07	-0.00527902	0.000787741	-0.000478722	0	1557.24
2564	10.0604	11.7276	0.0642982	1.29279e-06	-6.60514e-06	-0.035024	-0.00173585	-0.00621215	0	4105.15
2566	12.864	3.08871	0.0665183	2.39665e-06	-7.68329e-07	0.0107812	-0.000158197	-0.00136472	0	1771.61
2571	1.43833	4.09958	0.0571145	-1.50432e-07	-2.06284e-08	0.00165577	-0.000113556	-0.000295517	0	1549.06
2572	2.62752	1.58517	0.0571337	-9.53447e-07	-9.11213e-08	-0.00639166	-7.38139e-05	-0.000111806	0	773.557
2574	13.2649	9.18363	0.0698162	1.19443e-05	-1.2535e-05	-0.0138059	0.000586095	-0.00727924	0	3521.24
2579	20.3424	5.58045	0.0506038	2.62035e-06	-1.88383e-06	0.0784406	0.00186593	-0.0017103	0	1607.07
2584	3.86082	8.77406	0.0588989	2.06638e-07	-4.877e-06	-0.0057038	-0.000886651	-0.000343599	0	2590
2590	5.3072	12.0073	0.074053	1.19264e-06	-4.69334e-06	-0.0250855	-0.00109292	-0.000230878	0	1207.29
2593	25.1663	6.96724	0.0685641	1.34832e-07	-8.14783e-07	0.00662405	0.000814339	-0.000121579	0	575.878
2594	10.8561	8.15454	0.0738624	6.2317e-06	-1.31081e-05	0.0100449	-0.00111953	-0.00491113	0	3818.53
2599	21.9398	9.02897	0.0634557	1.99309e-06	-5.35326e-07	0.0399087	0.00250436	-0.000997424	0	4043.9
2601	10.211	9.25076	0.0744389	5.38325e-06	-8.34117e-06	-0.0585075	-0.0016287	-0.00505427	0	4934.11
2603	1.00943	5.20575	0.0689208	-4.73263e-09	-1.4756e-06	-0.00509511	-2.75862e-05	-0.000279899	0	725.731
2607	25.5411	2.46704	0.0665756	2.49216e-06	-4.95036e-07	0.00167364	0.00023795	-0.000236488	0	1469.55
2613	5.42268	6.16041	0.0678388	5.21451e-07	-4.97054e-06	0.00354981	-0.00102927	-0.000907605	0	1021.3
2615	14.8241	2.68256	0.0554674	4.26357e-07	-1.91814e-06	-0.0359848	0.00018946	-0.000972286	0	3538.81
2617	15.6181	11.6223	0.074997	2.44333e-06	-7.50081e-06	0.0801672	0.00389096	-0.0097678	0	5965.94
2618	24.7217	9.92794	0.0728359	3.07493e-07	-7.21713e-07	0.00343959	0.000871783	0.000708137	0	983.445
2622	17.2652	4.54773	0.062101	-7.74623e-07	2.05704e-07	0.0101764	0.00122191	-0.0022755	0	4213.74
2624	17.687	4.04891	0.0677412	1.73251e-07	-2.36633e-07	0.0181411	0.0012844	-0.0018916	0	1209.85
2625	5.79628	8.56154	0.0678276	1.57317e-06	-5.62425e-06	-0.00947457	-0.00135307	-0.00110036	0	2308.23
2626	21.5404	2.82912	0.0741911	2.69013e-07	-5.9651e-08	0.00533197	0.000846398	-0.000677201	0	2967.48
2628	6.59214	5.02023	0.0588028	2.55776e-07	-5.94553e-07	-0.0164362	-0.00105865	-0.00107953	0	1286.61
2631	8.16889	1.22361	0.0701893	2.6865e-07	4.32125e-07	-0.0139046	-7.24748e-05	-0.000135546	0	2084.46
2632	18.8474	12.6673	0.0689094	1.31596e-06	-4.4932e-06	-0.0193859	0.00345575	-0.00363606	0	405.445
2635	5.96587	3.73818	0.0582039	-2.28298e-07	-1.76927e-07	-0.00810891	-0.000714606	-0.00065908	0	827.92
2636	16.6302	3.95984	0.0710906	9.65618e-08	-1.37895e-06	0.0225797	0.000948179	-0.00179567	0	4051.75
2642	10.0651	11.9836	0.0587005	3.15211e-06	-5.98621e-06	-0.0361645	-0.00188546	-0.00629846	0	3827.99
2644	23.0921	1.46725	0.0747931	-3.16779e-07	-1.24034e-09	4.68283e-05	0.000167991	-7.95655e-05	0	1385.41
2655	14.8225	5.46119	0.0716755	1.76433e-06	-5.29857e-06	-0.0101682	0.00071082	-0.00334859	0	3584.49
2656	12.6933	7.1246	0.0664699	4.91988e-06	-9.59741e-06	-0.0192877	-3.29449e-06	-0.00479007	0	8070.99
2658	6.59007	14.3584	0.0588774	5.17093e-06	-5.93071e-06	-0.0341414	-0.000521206	-0.000372738	0	509.203
2665	23.4369	7.33882	0.063709	1.30741e-06	-2.17382e-06	-0.00335377	0.00167507	-0.000546976	0	2690.43
2666	11.8337	2.88949	0.0722858	5.02133e-06	-2.1035e-06	0.0112537	-0.000267191	-0.00104603	0	2677.15
2667	12.0507	9.91327	0.0592992	2.25597e-06	-1.7266e-05	-0.0538402	-0.000534933	-0.00782053	0	3479.7
2668	17.9981	13.3566	0.0661342	6.21579e-07	-7.80577e-06	0.117969	0.00303129	-0.00499247	2	4366.97
2669	7.59165	2.5713	0.0631579	-7.75164e-07	5.26132e-08	0.00765075	-0.000504905	-0.000556332	0	1691.81
2671	11.1552	10.7949	0.0588925	8.36717e-08	-1.27692e-05	-0.105057	-0.00110523	-0.00761129	0	8980.06
2672	9.16929	1.01371	0.0578116	-1.83923e-08	1.47325e-07	-0.00812085	-4.7525e-06	-3.88991e-05	0	1919.83
2673	3.55341	15.6167	0.0526446	2.04596e-06	-1.53796e-05	-0.0164749	2.91113e-05	0.00112111	0	72.5734
2674	6.89128	1.63014	0.0705746	-1.9186e-06	-7.08603e-08	0.0265188	-0.000203662	-0.00010446	0	82.9951
2675	9.22815	14.6247	0.0725244	1.52096e-06	-6.62773e-06	-0.0932381	-0.000472346	-0.00371847	0	850.024
2676	15.6078	10.2905	0.052877	4.31388e-06	-2.77411e-06	0.0172916	0.00318318	-0.00834475	0	9397.72
2678	25.2273	3.6915	0.0659721	8.76858e-07	-2.88299e-07	-0.0027592	0.000445786	-0.00036115	0	2067.7
2679	16.2687	9.06133	0.0544844	1.0374e-06	-1.33545e-06	-0.0135086	0.00305615	-0.00626894	0	2500.08
2682	16.3001	11.1463	0.0688884	1.74674e-06	-4.41115e-06	0.10192	0.00449872	-0.00814528	0	4083.25
2684	19.0341	2.18278	0.0646644	-3.82504e-07	3.21207e-07	0.018174	0.000573298	-0.000652965	0	2139.08
2691	2.15748	9.60729	0.0533263	-8.97975e-08	-6.22136e-06	-0.00164918	-0.000310508	5.80664e-05	0	1504.33
2695	20.439	6.56258	0.0658857	3.35483e-06	-2.64011e-06	0.0653562	0.00229397	-0.00198471	0	1973
2698	4.17274	5.69655	0.0602325	-3.52314e-07	-5.53812e-06	0.00666729	-0.000767256	-0.000524534	0	1947.56
2699	22.118	4.7155	0.0665646	7.55671e-07	-2.12968e-06	0.0165206	0.00137195	-0.000975524	0	410.379
2701	19.8645	8.16403	0.0633157	-2.05609e-08	-1.81674e-06	-0.0101661	0.00309334	-0.00263382	0	1776.63
2704	4.62996	15.3422	0.0656311	-5.1443e-10	-1.60764e-05	-0.0133654	-8.86603e-05	0.000855992	0	206.225
2712	13.0757	1.1006	0.0669623	1.09322e-06	2.18206e-08	0.000301365	-1.26868e-05	-8.44522e-05	0	197.197
2713	10.9345	13.1041	0.0614398	4.47011e-06	-6.70282e-06	-0.22531	-0.00157129	-0.00867501	0	2451.55
2714	5.26844	4.8841	0.0503877	3.19747e-07	-1.82322e-06	0.00220491	-0.000849954	-0.000806117	0	2144.99
2715	15.1113	12.6217	0.0602846	4.26399e-07	-6.03113e-06	0.0907467	0.00377929	-0.0121953	0	14935.6
2716	17.5325	9.83964	0.0628048	-3.83783e-07	-1.11904e-06	0.0562068	0.00397094	-0.00559966	4	3033.95
2717	7.99821	11.6285	0.0635505	1.9423e-07	-8.80875e-06	-0.0419704	-0.00190797	-0.00292484	0	1293.37
2720	10.1795	12.8039	0.0742319	5.33622e-06	-3.46349e-06	-0.120159	-0.00179686	-0.00697255	0	1760.1
2722	10.3468	8.90022	0.0737258	6.23467e-06	-9.55377e-06	-0.0279915	-0.00164705	-0.00483953	0	2024.89
2729	19.4415	6.52003	0.0523888	6.04258e-07	-8.41685e-07	0.00193461	0.00231707	-0.00252024	0	4290.96
2730	8.46644	1.88258	0.0614134	-1.07465e-06	4.13885e-07	0.0158621	-0.000298253	-0.000362916	0	3980.76
2732	9.66646	11.8813	0.0657718	2.96627e-06	-6.97825e-06	-0.0733189	-0.00190351	-0.00549508	0	4871.26
2736	6.58391	5.53258	0.0736461	1.32094e-06	-8.56214e-07	0.0167917	-0.00121223	-0.00116209	0	2867.12
2746	6.66236	15.7054	0.0608699	-2.42631e-06	-3.36417e-06	-0.0378116	0.000110694	4.56448e-05	0	276.163
2748	2.86005	14.4173	0.0694119	2.67989e-06	-1.46285e-05	-0.00912796	-0.000172816	0.0010647	0	166.267
2750	9.19689	4.79999	0.055895	9.62815e-07	-1.92425e-06	-0.037006	-0.0010607	-0.00191787	0	2258.48
2752	2.86328	12.3814	0.0733363	2.7294e-06	-1.36567e-05	-0.00711839	-0.000418771	0.000601758	0	587.432
2753	23.3425	3.55652	0.0657852	6.47602e-08	-8.79871e-07	-0.00122803	0.000816318	-0.000549276	0	2730.07
2754	17.8196	13.9394	0.064088	9.22453e-07	-1.14212e-05	0.1099	0.00261848	-0.00496466	0	2552.44
2755	23.1106	5.54288	0.0527168	5.55394e-07	-1.84253e-06	0.0258889	0.00142037	-0.000822366	0	944.175
2756	16.8515	2.13183	0.0537767	5.01006e-06	-3.89881e-09	0.0407557	0.000306445	-0.000733005	0	4703.88
2765	2.68451	1.35899	0.073603	-6.44907e-07	-3.77936e-08	0.00235607	-4.21625e-05	-3.34983e-05	0	377.603
2767	15.084	13.0056	0.0741864	2.61526e-07	-6.24343e-06	-0.132098	0.00350578	-0.0122588	0	6537.95
2768	1.99287	1.84566	0.0647132	-5.8878e-07	2.94025e-07	0.00198963	-6.79774e-05	-0.000127229	0	805.102
2778	12.7227	5.12769	0.0521553	1.08994e-06	-2.85276e-06	0.014292	-0.000365103	-0.00288258	0	317.764
2780	2.13127	2.30127	0.0549816	-8.57488e-07	4.04553e-07	0.00187025	-0.000130889	-0.000201989	0	853.653
2781	6.55793	7.38077	0.0682361	1.26277e-06	-3.65099e-06	-0.0093279	-0.00135323	-0.0014172	0	1000.16
2783	7.68156	2.22657	0.0720895	-1.62385e-06	3.58999e-07	0.00143858	-0.000485449	-0.000480791	0	1652.27
2792	18.7759	11.5901	0.0652318	9.5057e-07	-3.9504e-06	0.0483057	0.00365675	-0.00405373	0	3579.34
2793	26.7371	3.82556	0.0677559	6.90082e-07	-8.81858e-07	0.00333813	6.61581e-05	-0.00028458	0	2080.23
2795	8.67568	1.92059	0.0580409	-8.4938e-07	7.53934e-07	-0.010994	-0.000348883	-0.00044222	0	2554.31
2799	21.4182	8.34288	0.0597477	3.75508e-06	-1.32214e-06	-0.0203295	0.00264481	-0.00154396	0	3851.67
2803	15.8867	8.28772	0.0729599	5.0969e-06	-1.7701e-06	-0.0571078	0.00245087	-0.005999	0	2315
2806	4.02055	2.07416	0.07132	-1.544e-06	-1.47669e-07	-0.00177306	-0.000247867	-0.000174192	0	1455.47
2807	17.8927	9.51945	0.0627087	-4.98575e-07	-1.65071e-06	0.0276328	0.00408558	-0.00514235	0	7957.31
2808	2.11354	2.95689	0.0635964	-4.4392e-07	7.51513e-07	0.000316091	-0.000168897	-0.000252438	0	1843.46
2811	15.8717	10.998	0.0715724	2.15628e-06	-5.10241e-06	0.0954931	0.00473964	-0.00890048	0	3684.94
2812	1.28311	12.9734	0.0743766	6.1125e-07	-1.28923e-05	-0.00367927	-5.06958e-05	0.000962405	0	556.902
2813	4.89877	8.37983	0.0657386	1.54669e-06	-4.2584e-06	0.00195748	-0.00117227	-0.000683848	0	1089.35
2814	3.20919	7.09803	0.0693158	-1.5642e-07	-3.09333e-06	0.00528496	-0.000678042	-0.000412134	0	2077.35
2816	26.7232	6.63786	0.0573217	2.28019e-07	-1.53223e-06	-0.0362863	0.000150354	-8.01413e-05	0	1639.32
2819	22.3086	3.70551	0.0743753	3.36665e-07	-9.81965e-07	0.00586757	0.000988299	-0.000693717	0	1291.88
2820	7.55918	3.07954	0.055841	-2.03362e-07	-5.85575e-08	-0.00978913	-0.00077439	-0.000707304	0	2410.73
2821	24.1899	8.89648	0.0537564	4.56658e-07	-1.0446e-06	0.00473654	0.00127678	8.6273e-05	0	3072.05
2823	19.3616	3.98485	0.0661366	-3.4003e-07	-2.49999e-06	0.0363557	0.0013382	-0.00145642	0	3325.78
2824	19.8958	11.4127	0.0725433	7.70548e-07	-2.89238e-06	0.0283736	0.00343874	-0.00253879	0	2592.77
2825	16.8835	4.52236	0.0587488	-6.85431e-07	1.88779e-07	-0.0379164	0.00117303	-0.00224694	0	3087.79
2826	9.7712	11.4035	0.0607091	1.48914e-06	-8.4756e-06	-0.0370427	-0.00190073	-0.00568781	0	2360.43
2829	5.66862	4.79239	0.0526746	5.65573e-07	-8.90277e-07	-0.0128223	-0.000872907	-0.00082379	0	2019.69
2831	3.38127	11.7091	0.0654868	3.28412e-06	-1.37884e-05	-0.0129789	-0.000602561	0.000344461	0	648.584
2832	20.2754	4.96062	0.0675012	2.77019e-06	-1.39736e-06	0.0122195	0.00176327	-0.00162606	0	2502.91
2837	16.0084	9.04836	0.0510034	3.55413e-06	-1.44656e-06	-0.0522463	0.00271589	-0.00661691	0	8429.19
2838	24.0824	1.37304	0.0536185	1.29641e-06	2.47933e-07	0.00190105	0.000115808	-7.76601e-05	0	2335.26
2839	23.2974	2.95576	0.0650763	-1.81543e-07	-1.01192e-06	-0.00178842	0.000707022	-0.000468363	0	674.942
2841	2.42267	12.9459	0.0594728	2.79514e-06	-1.4799e-05	-0.0147249	-0.000255548	0.000858668	0	906.432
2846	14.09	13.313	0.0731068	5.04411e-07	-1.85666e-06	0.0700567	0.0030194	-0.0153899	0	15438.6
2847	12.2031	15.1971	0.0746318	1.94844e-06	-4.75628e-06	-0.470236	-0.00100998	-0.0151763	0	2646.48
2849	8.99744	14.7822	0.0742832	1.11967e-06	-7.83272e-06	-0.0718994	-0.000305035	-0.00320619	0	1262.78
2850	3.40865	7.78194	0.0737727	1.10557e-07	-3.73041e-06	-0.0060996	-0.00073375	-0.000334552	0	1815.37
2853	16.0491	1.04561	0.0628026	6.12689e-07	9.72527e-08	0.00112262	2.93008e-05	-3.78798e-05	0	1919.12
2857	20.9181	9.1453	0.0748862	5.50148e-07	-4.40831e-06	0.012538	0.0029649	-0.00184093	0	3238.49
2859	3.8839	12.8151	0.0649238	9.94763e-07	-1.73421e-05	-0.0134694	-0.000558345	0.000519707	0	541.265
2860	8.00985	5.19271	0.0671221	8.46288e-07	-2.68435e-07	-0.0283486	-0.00125754	-0.00173472	0	707.647
2862	11.7979	12.636	0.059878	3.6083e-06	-8.96996e-06	-0.0687495	-0.000868862	-0.011007	0	2290.46
2863	21.6121	10.2857	0.0734198	1.36593e-07	-5.21782e-07	0.0372293	0.00274695	-0.00111439	0	180.754
2866	7.58967	11.7023	0.0538422	-5.40534e-09	-7.93481e-06	0.00291422	-0.00179607	-0.00237456	0	2074.98
2867	2.6581	13.4765	0.0702486	2.79211e-06	-1.54678e-05	-0.00679845	-0.000241214	0.00093732	0	327.041
2868	10.6781	9.07862	0.0644821	5.04431e-06	-1.03689e-05	0.00161836	-0.00148338	-0.00534947	0	4428.08
2872	17.0552	13.0213	0.0667479	1.0481e-06	-6.22675e-06	0.120865	0.00383072	-0.00717971	0	2035.37
2875	20.0864	1.40592	0.0556815	-6.52127e-09	-4.88969e-07	-0.0472246	0.000169276	-0.000202192	0	4011.28
2876	5.02001	5.31566	0.0547601	-1.61619e-07	-3.64235e-06	-0.0254739	-0.000837522	-0.000801931	0	930.447
2877	25.6843	5.29296	0.0514214	1.09564e-06	-1.05352e-06	0.00457226	0.00049048	-0.000344323	0	4162.24
2878	25.2544	4.63868	0.0598194	1.16791e-06	-6.59553e-07	-0.00426641	0.000521131	-0.000394425	0	3548.63
2879	9.22175	5.0307	0.0590985	1.02019e-06	-1.96284e-06	-0.0220792	-0.00111674	-0.00209182	0	4058.31
2887	20.7811	5.06906	0.0562426	2.74101e-06	-1.16537e-06	-0.0041996	0.00171131	-0.00142319	0	3559.01
2888	20.4413	10.2292	0.0692763	5.4911e-08	-2.67216e-06	0.0287567	0.00336361	-0.00212669	0	2124.95
2892	16.1649	10.5113	0.0743418	1.98544e-06	-2.64601e-06	0.068745	0.00407775	-0.00806364	0	3773.81
2894	16.8529	12.7233	0.0545313	1.28108e-06	-4.91532e-06	0.0284798	0.00424331	-0.00769881	0	4575.1
2895	9.3855	12.0873	0.0632702	3.02876e-06	-8.7974e-06	-0.0705296	-0.00194271	-0.00508246	0	106.048
2896	21.3829	5.45608	0.0523499	1.67696e-06	-1.87107e-06	0.00366187	0.00171874	-0.001287	0	1753.23
2897	5.1349	1.21698	0.0704047	-6.88339e-07	-2.31626e-07	0.00448107	-2.96422e-05	-2.12742e-05	0	865.354
2901	22.3637	4.61645	0.0723136	6.41239e-07	-1.62574e-06	4.9263e-05	0.0012941	-0.000913653	0	1584.47
2902	5.34141	6.0579	0.0630612	2.01881e-07	-5.21488e-06	0.00274306	-0.00101616	-0.000897963	0	1634.97
2906	15.5531	4.76116	0.068947	1.1196e-06	-2.84639e-06	0.00822968	0.000762664	-0.00270579	0	1575.43
2910	1.88436	1.76386	0.0604401	-5.65013e-07	3.58327e-07	0.00260317	-4.99439e-05	-0.000116182	0	1049.23
2911	14.3135	2.54331	0.0522045	1.65642e-06	-1.11921e-06	0.0450035	-9.57951e-06	-0.000873552	0	3871.26
2912	18.6643	6.24105	0.0535535	-3.38318e-07	-4.51122e-07	-0.011426	0.00217512	-0.00284369	0	2664.78
2920	13.7871	12.847	0.0592384	1.45499e-06	-3.96747e-07	0.0213257	0.00203149	-0.0148032	0	4565.31
2923	13.1844	13.8625	0.0623349	-3.1482e-07	-1.8056e-07	-0.0873338	0.0022918	-0.0175924	0	17165.4
2924	5.59625	3.30534	0.0735957	-7.92521e-07	-3.69426e-07	-0.0157009	-0.000652595	-0.000535813	0	1085.19
2925	16.0826	3.07694	0.0581516	6.983e-07	-4.28252e-06	-0.0310528	0.000434867	-0.0012487	0	3469.72
2926	8.12492	11.825	0.0622085	1.10309e-06	-9.35747e-06	-0.034806	-0.0018405	-0.00303098	0	964.245
2927	8.42948	12.7919	0.0544523	2.83557e-06	-8.21499e-06	-0.0705738	-0.00169888	-0.00328677	0	690.773
2928	9.95581	12.7125	0.0659661	6.79697e-06	-4.68247e-06	-0.0835437	-0.00194935	-0.0064161	0	4890.12
2931	6.17595	12.6971	0.0641105	3.25154e-06	-5.43815e-06	-0.0289163	-0.0010942	-0.000589195	0	1869.67
2933	19.4233	1.72758	0.0538243	-3.81518e-07	6.58779e-08	-0.0302674	0.000491217	-0.000427393	0	1871.17
2934	5.36039	9.89207	0.058369	1.69389e-06	-2.10338e-06	-0.00637497	-0.00131977	-0.000769029	0	1227.42
2938	2.94877	11.7817	0.0513378	2.82454e-06	-1.26439e-05	-0.00409905	-0.000484582	0.000445671	0	1418.61
2941	6.13844	8.68852	0.0560774	1.76657e-06	-5.48228e-06	-0.0035902	-0.00145294	-0.00135128	0	1831.48
2942	8.27863	14.3441	0.0508717	-1.69307e-07	-4.3785e-06	-0.0415317	-0.000659839	-0.00222915	0	982.11
2943	24.5803	1.75611	0.0702605	2.57882e-06	-8.48767e-08	0.0116021	0.000202927	-0.000149897	0	2281.36
2944	17.917	8.65149	0.0725303	1.98513e-06	-2.26993e-06	-0.0323581	0.00327719	-0.00465487	0	4855.4
2948	20.8718	3.56612	0.0577312	1.262e-06	2.48199e-07	-0.0151249	0.0011312	-0.000912969	0	2329.3
2949	18.3305	9.73498	0.0692693	-4.36937e-07	-2.58106e-06	0.00463861	0.00404682	-0.00451693	0	5673.2
2950	23.4392	5.59836	0.0709792	9.33222e-08	-1.5764e-06	-0.00207956	0.0012689	-0.000658469	0	2006.01
2951	8.51342	15.8154	0.0515405	7.23074e-06	-4.71505e-06	-0.078647	0.00074945	-0.00182784	0	426.687
2956	4.08005	2.36317	0.0598534	-1.8159e-06	-2.06573e-07	-0.00753117	-0.000308593	-0.000224966	0	1455.5
2961	20.9299	1.08844	0.0506925	-2.71668e-07	-3.09875e-07	-0.0114187	5.79307e-05	-6.59066e-06	0	1007.2
2962	19.3451	7.00565	0.0655806	7.99306e-07	-1.57542e-06	0.0110788	0.00269529	-0.00269731	0	3872.01
2963	10.8315	11.7639	0.051657	1.95167e-06	-5.50825e-06	0.0107027	-0.00139928	-0.0080524	0	3358.13
2964	11.9409	14.2681	0.0683598	1.84472e-06	-9.52922e-06	-0.181659	-0.00104955	-0.0133957	0	6958.88
2967	5.93358	1.69159	0.0522099	-1.58657e-06	-1.23765e-07	-0.00420321	-0.000225676	-0.000182887	0	1420.03
2969	11.326	6.8324	0.0608028	3.75557e-06	-7.5332e-06	-0.0179212	-0.000911671	-0.00400437	0	1337.37
2972	3.4465	4.64538	0.0592143	-5.97911e-07	-2.79971e-06	0.00149729	-0.000505197	-0.000404237	0	1919.97
2973	22.3607	3.58505	0.0569134	6.31204e-07	-1.14859e-06	-0.0130792	0.000970566	-0.000683812	0	1264.39
2981	18.1076	1.7995	0.0627607	3.15588e-06	-1.91604e-07	-0.0285657	0.000477272	-0.000524877	0	2957.69
2982	4.73547	14.0273	0.0673547	1.10367e-06	-1.32027e-05	-0.0149574	-0.000437447	0.000595105	0	162.351
2984	8.92069	1.90649	0.0616494	-5.25326e-07	1.00813e-06	0.0121481	-0.000308577	-0.000459052	0	1380.96
2985	10.8075	12.7391	0.071635	5.34419e-06	-6.13601e-06	-0.0619332	-0.0015721	-0.00841272	0	5627.87
2990	18.95	7.73461	0.0561108	1.73734e-06	-2.02519e-06	0.0764243	0.00281158	-0.00319164	0	1385.76
2995	15.0584	5.59777	0.0725077	1.92369e-06	-4.80039e-06	-0.0122282	0.000731189	-0.00346393	0	2863.3
2996	13.168	3.53509	0.0503964	1.46613e-06	-1.59223e-06	-0.00770751	-5.25815e-05	-0.00160397	0	4674.37
3001	9.12389	8.06145	0.0631593	5.59958e-06	-8.44175e-06	0.00213817	-0.00166064	-0.00333748	0	3484.38
3006	6.27257	4.55801	0.0707038	1.42698e-07	1.06109e-08	-0.00998022	-0.000915377	-0.000906594	0	2827.18
3010	6.09335	9.02823	0.0713026	7.79576e-07	-5.0192e-06	0.0179233	-0.00150213	-0.00127205	0	1685.25
3012	17.2324	1.53541	0.0725718	4.57501e-06	4.45476e-07	0.0236702	0.000211056	-0.000284821	0	3827.25
3016	21.3415	2.10624	0.0572148	-4.38769e-07	1.76306e-08	-0.0271895	0.000510732	-0.000442421	0	1424.01
3017	14.8299	15.3497	0.0543679	2.09911e-06	-3.89333e-06	0.0597969	0.00150649	-0.014492	0	742.128
3022	20.5469	9.47136	0.0685965	9.40189e-08	-3.6514e-06	0.0326505	0.00314922	-0.00211165	0	962.531
3025	9.61378	3.23273	0.0628959	2.61388e-06	2.66456e-07	0.017824	-0.000603271	-0.0012505	0	3488.84
3027	6.29508	14.2797	0.0614593	4.07339e-06	-6.6668e-06	-0.0276038	-0.000523899	-0.000138588	0	572.394
3028	2.05424	1.72236	0.0730635	-6.06631e-07	1.07327e-07	0.00267153	-6.41055e-05	-0.00011674	0	1593.48
3029	1.81519	6.62961	0.0607643	-2.57842e-07	-2.2722e-06	-0.00349389	-0.000265722	-0.000279532	0	426.32
3030	18.4823	8.17475	0.0731293	2.3981e-06	-1.05924e-06	-0.0267443	0.00321252	-0.00380797	0	4703.67
3035	20.7837	7.50049	0.0698415	2.45633e-06	-7.38056e-07	0.0187796	0.00258755	-0.00190739	0	5001.06
3036	26.7924	9.18692	0.057968	2.75692e-07	-2.38551e-06	-0.00750682	6.57706e-05	0.000743629	0	1567.14
3038	18.1277	10.871	0.0599919	4.75969e-07	-2.70248e-06	0.048712	0.00380963	-0.00492241	0	5760.82
3039	4.71962	8.928	0.0562554	1.87045e-06	-3.69987e-06	-0.0255279	-0.00107024	-0.000590469	0	2657.39
3040	2.27484	2.83782	0.0607019	-5.56546e-07	6.63397e-07	0.00218115	-0.000162004	-0.000240743	0	1839.47
3041	19.6898	9.2893	0.0651982	1.09877e-06	-2.49469e-06	0.0304475	0.0034409	-0.00302352	0	591.559
3050	14.9743	10.0308	0.0632713	4.56929e-06	-7.18147e-06	0.0130249	0.00288297	-0.00862329	0	5077.96
3051	7.91495	9.3806	0.0701557	3.06038e-06	-4.57083e-06	-0.0169541	-0.00181995	-0.00263835	0	2684.23
3055	10.3845	5.83769	0.0708135	9.30733e-07	-4.47972e-06	-0.0604178	-0.00110385	-0.00284868	0	2946.37
3057	12.5976	8.6615	0.0654543	7.80969e-06	-1.2984e-05	-0.0350837	-0.000396722	-0.00654357	0	4469.83
3059	1.70302	9.39029	0.0747659	-6.97056e-08	-4.34159e-06	-0.00928497	-0.000197429	6.11997e-05	0	1933.59
3064	22.1591	4.83639	0.0555716	7.52841e-07	-1.92386e-06	0.0264682	0.00137365	-0.000969819	0	3530.24
3065	12.9019	2.11489	0.0566699	3.79088e-06	-1.85023e-06	0.0055589	-0.000107013	-0.000753658	0	1181.66
3066	17.7606	3.44332	0.0564604	3.84046e-08	8.5018e-08	-0.0306773	0.000909119	-0.00138347	0	2194.82
3070	1.68947	4.88323	0.0659279	-4.7438e-07	-8.56021e-07	0.00348306	-0.000170955	-0.000329597	0	1633.4
3071	2.42474	2.1538	0.0690315	-1.1032e-06	2.19026e-07	0.00301827	-0.000138948	-0.000177658	0	2380.35
3072	3.00884	1.00636	0.0612464	-2.64516e-08	-3.54778e-08	0.00436426	1.16136e-06	-1.72525e-05	0	384.342
3073	1.08017	14.2929	0.0699138	3.27118e-07	-1.43444e-05	0.00349399	-6.82188e-06	0.00119275	0	150.09
3074	4.58475	5.35338	0.0653068	-6.06901e-07	-6.62288e-06	-0.00496703	-0.000800015	-0.000685669	0	496.009
3075	10.5668	12.3079	0.0556673	3.93637e-06	-3.48642e-06	-0.0624748	-0.00153917	-0.00774299	0	8592.26
3077	17.7009	3.18798	0.0721928	-2.26641e-07	3.1937e-07	-0.00982197	0.000648562	-0.00126488	0	1057.04
3078	10.5185	1.90643	0.0589042	4.3244e-07	6.94669e-07	-0.0100117	-0.000204353	-0.00046466	0	6391.11
3079	18.6	12.5437	0.0591548	1.28105e-06	-4.26078e-06	0.0256883	0.00338793	-0.00397311	0	616.283
3082	26.2042	6.90972	0.058752	2.50336e-07	-1.82668e-06	0.012579	0.000336923	-3.88876e-05	0	1801.34
3084	12.6138	10.9586	0.073869	-2.79493e-07	-9.75755e-06	0.0404447	0.0002189	-0.0099241	0	7178.21
3085	15.2686	5.50204	0.0583086	2.0501e-06	-4.50966e-06	-0.00833727	0.000750252	-0.00329659	0	2379.32
3086	10.4835	14.6208	0.0570635	4.70758e-06	-7.99831e-06	-0.145164	-0.000857896	-0.00708738	0	4552.68
3088	17.8527	4.6763	0.0562998	-6.0911e-07	4.40905e-07	0.000366876	0.00135614	-0.00225502	0	7325.26
3091	20.7977	1.57937	0.062792	-2.90385e-07	-8.7266e-07	-0.0100794	0.000255405	-0.000236418	0	2010.5
3096	3.0086	4.56708	0.0610521	-4.52751e-07	-1.84595e-06	0.0213511	-0.00041727	-0.000405093	0	824.138
3098	1.54096	5.97339	0.0564076	2.45945e-08	-3.05044e-06	0.00397984	-0.000151049	-0.000322778	0	2603.25
3108	13.4923	4.98208	0.0581297	9.87362e-07	-4.29725e-06	0.0158247	-7.50029e-05	-0.00287814	0	4402.29
3110	13.2118	14.9625	0.0749467	1.18453e-06	5.23218e-06	-0.239018	0.000622464	-0.0216783	0	32780
3112	18.0617	4.64781	0.0534668	2.10139e-08	-1.23571e-07	0.00024346	0.00130312	-0.00207756	0	3294.22
3113	12.7169	6.12671	0.0559667	1.82334e-06	-5.67547e-06	-0.00108498	-0.000102441	-0.00373952	0	2783.35
3114	12.7841	3.19435	0.0659946	1.85544e-06	-7.72692e-07	-0.0230109	-0.000129701	-0.00137187	0	6084.72
3117	25.4134	9.01762	0.062464	-1.03096e-06	-2.49844e-06	0.0575908	0.000746566	0.000489636	0	2161.89
3124	25.1963	3.56343	0.0556405	1.0842e-06	-2.10455e-07	0.00752515	0.000438834	-0.0003729	0	1511.81
3130	19.8921	5.70994	0.0736057	1.61711e-06	-1.50442e-06	-0.022207	0.0019355	-0.0020486	0	2654.16
3131	3.96211	3.96235	0.0643298	-9.36549e-07	-1.75223e-06	0.00866143	-0.000513692	-0.000437081	0	2188.13
3133	15.7752	12.3449	0.0671208	6.27967e-07	-6.92624e-06	0.0457547	0.00396983	-0.0103823	0	12022.7
3134	15.1511	9.54896	0.0553579	5.14748e-06	-4.94244e-06	-0.000485789	0.0028372	-0.00769912	0	5877.07
3135	8.47222	5.96746	0.0682974	-6.1064e-07	5.20239e-08	0.00061571	-0.00138394	-0.00205455	0	2011.03
3136	23.4059	6.34736	0.0723996	2.39814e-07	-3.11135e-06	0.0121927	0.00147703	-0.000716517	0	1369.27
3139	18.2592	10.8547	0.0725609	1.69307e-07	-2.54563e-06	0.0881624	0.00380673	-0.00469528	0	2163.42
3142	12.937	11.0011	0.0707686	2.80149e-06	-7.34458e-06	0.000908584	0.000548381	-0.010214	0	4498.24
3144	6.04612	11.9031	0.0512387	1.15247e-06	-6.04426e-06	-0.0402482	-0.00133487	-0.000738713	0	1049.47
3145	10.0744	9.75187	0.0503903	4.38912e-06	-7.52446e-06	-0.0545666	-0.00159138	-0.00521117	0	842.252
3147	21.332	6.98254	0.0680382	3.28231e-06	-2.26501e-06	-0.00199852	0.00230396	-0.00153185	0	3518.97
3152	13.9862	7.956	0.0672696	8.50497e-06	-7.70213e-06	-0.0172294	0.00079858	-0.00623645	0	2255.8
3157	20.0673	9.67116	0.0542418	4.51264e-07	-2.85542e-06	-0.0267435	0.00333779	-0.00262628	0	5714.67
3158	2.95991	6.99192	0.065434	-1.00131e-07	-3.03089e-06	0.00093383	-0.000611296	-0.000413193	0	2250.5
3161	7.85621	12.6097	0.0525587	1.84304e-06	-7.67974e-06	-0.044131	-0.00163152	-0.00237531	0	3422.68
3162	7.53001	7.98604	0.074475	5.01131e-06	-2.09151e-07	-5.9304e-06	-0.00167159	-0.00210472	0	2766.72
3163	11.7576	4.27773	0.0502385	7.82593e-07	-2.69655e-07	-0.0318949	-0.000567376	-0.00211009	0	4016.05
3165	6.96967	1.27741	0.0736609	-7.47357e-09	1.16664e-07	-0.00180187	-0.000113784	-8.38216e-05	0	2080.56
3167	12.4552	12.7749	0.0705802	3.2194e-06	-4.46575e-06	-0.0843051	-0.000106656	-0.0127713	0	8529.92
3168	7.64531	4.83227	0.0664767	4.51093e-07	-1.02114e-06	-0.00915911	-0.00105971	-0.00137308	0	1010.92
3169	11.7024	13.2035	0.0568346	3.30848e-06	-9.24378e-06	-0.155687	-0.00128476	-0.0115077	0	6506.34
3170	23.3793	5.27163	0.073335	-1.50493e-07	-9.88717e-07	0.00271113	0.00119143	-0.000664682	0	586.269
3173	4.76832	3.22522	0.0647473	-1.33242e-06	-1.02695e-06	0.000599081	-0.000528167	-0.000398092	0	2268.87
3175	13.9003	15.575	0.0511296	-7.19685e-07	4.79353e-06	0.174058	0.0019622	-0.0239536	0	23504.2
3176	1.67989	12.4619	0.0748098	2.20535e-06	-1.14475e-05	-8.10925e-06	-0.000149939	0.000786709	0	889.362
3178	15.4493	10.7026	0.0564615	5.40414e-06	-4.99314e-06	0.0054172	0.00375034	-0.00895273	0	6523.67
3181	12.7336	8.87445	0.0669422	7.9305e-06	-1.54093e-05	-0.0780094	-0.000116847	-0.00688538	0	2250.42
3182	16.334	5.81537	0.0664294	-5.15936e-08	8.12526e-07	-0.0394741	0.00142259	-0.00338726	0	2043.12
3185	10.4595	1.79108	0.0707683	3.23267e-07	6.89329e-07	-0.00956534	-0.000205063	-0.000408684	0	3145.49
3186	17.4753	4.80413	0.0592273	-1.26703e-06	2.32688e-07	-0.0192309	0.0014207	-0.00238458	0	2440.81
3187	1.15976	3.72497	0.0637969	-1.19668e-07	2.35572e-09	-0.000344811	-2.64548e-05	-0.000297336	0	2373.97
3190	14.3131	2.77319	0.0739007	1.12567e-06	-1.33336e-06	-0.0293935	-2.44901e-05	-0.00100225	0	3961.15
3191	3.20083	4.90048	0.0647713	-2.57193e-07	-2.79105e-06	0.00502466	-0.000487538	-0.000419006	0	1066.42
3193	16.2557	14.2302	0.0564443	3.61974e-06	-8.75846e-06	0.201931	0.0024726	-0.00939201	0	2714.62
3195	1.08646	13.9132	0.0633375	3.89231e-07	-1.42823e-05	-0.00340266	-9.81297e-06	0.00113065	0	163.783
3198	1.8115	5.08255	0.0569976	-4.29793e-07	-1.59573e-06	-0.0171541	-0.000172112	-0.000335258	0	1371.69
3200	8.30973	5.6786	0.0537852	-4.24604e-07	2.09541e-07	-0.0187309	-0.00130165	-0.00201534	0	1614.81
3201	19.8225	1.92329	0.058153	-1.68352e-07	2.30538e-07	-0.015125	0.000601087	-0.000422908	0	1525.04
3202	16.4067	10.4551	0.0599108	9.96058e-07	-2.2986e-06	-0.0597131	0.00411937	-0.00751676	0	10210.4
3204	16.6999	11.432	0.0569321	1.42909e-06	-3.96707e-06	0.09722	0.00400842	-0.00744595	0	17924.2
3206	15.8676	14.18	0.0699621	3.16661e-06	-6.26743e-06	0.156004	0.00248227	-0.0107591	0	5479.75
3209	3.8842	5.92634	0.058019	-3.52753e-08	-5.07329e-06	-0.00304591	-0.000726182	-0.00052638	0	1467.77
3215	3.50833	3.89324	0.07227	-9.19665e-07	-1.5184e-06	-0.006996	-0.000435133	-0.00037116	0	1214.28
3217	18.6918	6.34244	0.0515913	2.86904e-08	-4.35239e-07	-0.0142648	0.00227054	-0.00290532	0	5393.86
3218	2.36451	12.6474	0.0622398	2.36922e-06	-1.39239e-05	-0.00221333	-0.00029563	0.000791463	0	713.929
3220	11.5304	7.32835	0.0719879	4.48352e-06	-8.14755e-06	-0.0328007	-0.000737995	-0.00466089	0	2506.77
3221	3.82803	1.93435	0.0633541	-1.41342e-06	1.11153e-07	0.0105518	-0.000204717	-0.000179531	0	1533.39
3225	4.69056	9.62068	0.0647385	3.60398e-06	-3.9349e-06	0.0014988	-0.00109309	-0.000466365	0	1747
3226	14.6314	6.38373	0.0597902	3.68947e-06	-5.90842e-06	0.0675951	0.000840451	-0.00411689	0	4313.14
3227	17.8808	12.0502	0.0616991	1.54448e-06	-4.7711e-06	-0.00358591	0.00370887	-0.00543892	0	7412.3
3229	12.7598	15.2068	0.0737187	1.85084e-06	1.00067e-06	-0.267746	-0.000787588	-0.0208903	0	29711.3
3231	13.8506	14.0394	0.0732564	-8.54706e-07	7.33399e-07	-0.0290476	0.0026321	-0.0182119	0	38907
3234	10.0846	2.04167	0.0552365	7.24041e-07	1.30489e-06	-0.0315493	-0.000245525	-0.000544728	0	3952.24
3235	3.55522	4.10784	0.0531706	-1.03374e-06	-2.09964e-06	0.0103508	-0.00046965	-0.000414482	0	1993.27
3237	26.7968	6.09631	0.0670084	1.14764e-07	-1.81362e-06	0.0169495	8.78243e-05	-0.00018764	0	2609.28
3238	6.7145	10.9669	0.0669004	2.28501e-08	-7.2515e-06	-0.0577319	-0.0015835	-0.0015007	0	719.808
3239	12.0038	9.1109	0.0711515	8.01216e-06	-1.46351e-05	0.0700761	-0.000599013	-0.00648699	0	820.912
3243	7.03347	15.9484	0.0515769	2.78594e-06	-2.89752e-06	-0.0479214	0.000375049	-0.000147858	0	149.468
3252	22.5222	5.18276	0.052437	3.59029e-07	-1.29395e-06	0.0249838	0.00139383	-0.000964373	0	2818.89
3253	24.4369	2.41877	0.059406	2.51289e-06	-3.22813e-07	-0.0136476	0.000367408	-0.000285803	0	2312.05
3254	4.06396	5.65724	0.0555112	-3.59069e-07	-5.0036e-06	0.00135861	-0.00075007	-0.000526642	0	1160.22
3259	22.4626	4.15906	0.0595493	5.54518e-07	-1.20119e-06	-0.00561967	0.00111192	-0.000735211	0	1842.82
3260	15.6324	10.7371	0.0657183	4.30895e-06	-3.64913e-06	-0.0406117	0.00393148	-0.00877463	0	9130.16
3261	17.5637	8.46283	0.053464	1.90567e-06	-1.56435e-06	-0.0294586	0.00304708	-0.00474262	0	276.772
3264	1.37108	12.779	0.0650775	1.07733e-06	-1.22098e-05	-0.000454324	-7.62895e-05	0.000909908	0	1133.36
3266	9.33419	13.0317	0.0632912	5.81071e-06	-6.68194e-06	-0.112001	-0.00173085	-0.00489707	0	2711.95
3269	7.20039	3.69694	0.0682209	1.16147e-07	-4.26206e-07	-0.00199468	-0.000828306	-0.000927082	0	1314.54
3270	17.8938	3.73971	0.062841	3.21231e-07	-2.67419e-08	-0.0194953	0.0012519	-0.00174177	0	3270.53
3272	25.1508	6.02529	0.0704268	1.3788e-06	-1.66189e-07	0.0293755	0.000756658	-0.000324882	0	1800.42
3274	17.756	9.32014	0.0702767	-1.84426e-07	-1.5549e-06	-0.0065117	0.00378085	-0.00513333	0	2534.41
3275	17.558	5.06871	0.0728111	-1.40885e-06	2.50687e-07	-0.00814705	0.00150017	-0.00251172	0	4322.7
3276	5.44373	2.29375	0.0612539	-2.17901e-06	-4.32171e-08	0.00809038	-0.000427618	-0.000334907	0	2111.16
3277	25.8877	8.66071	0.0664835	-3.62558e-07	-3.95988e-06	-0.000983523	0.000561936	0.000502115	0	2013.11
3278	6.6053	11.4371	0.0629261	7.96487e-07	-7.46792e-06	-0.00989637	-0.00156135	-0.00135292	0	2372.55
3279	26.9062	9.94444	0.0565539	1.48065e-07	-2.60478e-06	-0.00195627	3.85922e-05	0.00094827	0	1211.65
3285	2.26989	12.5593	0.0671179	2.26795e-06	-1.35392e-05	-0.00350002	-0.000258985	0.000760042	0	781.275
3286	20.4276	4.78007	0.0504195	1.69763e-06	-1.26487e-06	0.00539532	0.00164356	-0.00143204	0	3103.99
3287	3.16344	13.4601	0.0630361	2.31321e-06	-1.70482e-05	0.00195009	-0.000289562	0.00085565	0	96.4056
3289	10.7552	3.63129	0.0611415	1.71687e-06	-2.35675e-06	0.000638151	-0.000604288	-0.00151382	0	3473.3
3290	11.3037	7.97147	0.0618765	5.46893e-06	-1.09813e-05	-0.0219599	-0.000959404	-0.00501104	0	2095.88
3291	3.15448	11.233	0.0560811	2.24411e-06	-1.13128e-05	-0.00603632	-0.0005689	0.000312918	0	311.657
3292	11.6564	7.33436	0.0541862	4.52496e-06	-8.27552e-06	0.0148645	-0.000744473	-0.00475037	0	5899.82
3293	20.1977	8.04551	0.0685124	-1.28947e-07	-1.973e-06	0.010548	0.00296419	-0.00236357	0	1376.37
3300	21.2054	7.16204	0.054034	3.34363e-06	-1.78118e-06	0.0480389	0.00234774	-0.00163039	0	2549.83
3301	15.7302	6.21044	0.0687646	1.30426e-06	-2.06827e-06	-0.0446816	0.00129813	-0.00381621	0	3682.92
3305	19.7116	6.55007	0.0532526	1.43879e-06	-1.98402e-06	-0.0335962	0.00252611	-0.00246017	0	2976.18
3306	19.6505	7.15869	0.0532871	1.68368e-06	-1.89285e-06	0.0198574	0.00262608	-0.00249341	0	1244.62
3307	12.0791	2.4263	0.0660133	4.01865e-06	-1.47807e-06	0.0143948	-0.000165175	-0.000741953	0	4297.43
3310	19.1151	2.09118	0.0576962	-3.44072e-07	3.18326e-07	0.0177427	0.000596624	-0.000587813	0	1934.62
3311	14.96	1.99634	0.055028	3.61611e-06	-2.12677e-07	0.00043521	8.66563e-05	-0.000600608	0	5045.21
3313	9.35771	7.56392	0.0514451	6.54012e-06	-9.1917e-06	-0.00906567	-0.00148467	-0.00332936	0	971.232
3318	24.6542	8.21105	0.0585264	1.13086e-07	-1.4665e-06	0.0318989	0.00118228	7.8199e-05	0	484.851
3323	17.606	5.20964	0.0707411	-1.29762e-06	1.44793e-07	-0.0236543	0.00146878	-0.00269795	0	4687.82
3326	11.7904	11.3169	0.0535826	1.13672e-06	-1.22874e-05	-0.0164864	-0.000828224	-0.00911376	0	2593.04
3327	11.4925	4.85415	0.0719059	9.64698e-07	-1.11539e-06	-0.0244515	-0.000664794	-0.00258503	0	4696.62
3328	4.87882	12.8604	0.0725419	1.97835e-06	-7.80406e-06	-0.017537	-0.000751582	0.000204566	0	669.135
3329	1.60616	9.61674	0.0716189	-2.21424e-07	-4.19992e-06	0.0248888	-0.0001438	0.000118082	0	786.082
3330	13.8497	14.1824	0.0698045	-7.5362e-07	7.29737e-07	-0.0177275	0.00269932	-0.0182117	1	23439.8
3331	14.0091	6.5773	0.0672284	3.51342e-06	-8.50493e-06	0.0543562	0.000456409	-0.00431931	0	6362.47
3332	1.77142	1.43023	0.0650462	-3.86641e-07	2.60513e-08	0.00161397	-4.11966e-05	-8.09844e-05	0	1108.28
3334	18.9134	7.9773	0.0669122	2.54033e-06	-1.85871e-06	0.0796811	0.00307211	-0.00352413	0	4725.31
3336	1.75792	2.83724	0.0629907	-2.26526e-07	5.50794e-07	0.0012222	-0.000107085	-0.000223917	0	2037.66
3337	19.0823	10.8883	0.0644652	-8.75356e-08	-3.52407e-06	0.0240694	0.00333403	-0.00361086	0	2328.66
3340	8.03199	8.67132	0.072213	5.45219e-06	-5.40332e-06	-0.0131327	-0.00177849	-0.00267098	0	1236.88
3342	13.6533	13.3541	0.0593633	3.40426e-07	7.17322e-08	-0.0135247	0.00212444	-0.0164709	0	11355.2
3344	1.7078	5.79252	0.0620182	7.74856e-08	-2.98858e-06	0.00652314	-0.000161048	-0.000322954	0	1092.42
3346	5.97362	15.8176	0.069747	-5.31335e-06	-7.9023e-06	-0.0231338	5.18704e-05	0.000494004	0	197.977
3352	20.4806	7.11302	0.0567604	3.70153e-06	-2.4579e-06	0.00493173	0.00244674	-0.00203515	0	2561.64
3355	12.9377	6.0302	0.0690706	1.4726e-06	-7.29052e-06	0.0140273	2.67383e-05	-0.00375732	0	6539.38
3356	4.04743	15.0732	0.0708145	1.98615e-06	-1.80188e-05	-0.0106058	-0.000112777	0.000948144	0	342.53
3358	1.63764	12.9457	0.0526909	1.66477e-06	-1.28457e-05	-0.00417259	-0.000105028	0.000924208	0	580.993
3359	9.65443	14.9474	0.0554859	4.67458e-06	-5.11667e-06	-0.0994455	-0.000159455	-0.00447015	0	1717.23
3364	3.80713	13.17	0.0500384	9.09947e-07	-1.9231e-05	-0.0055578	-0.000500033	0.000661808	0	736.175
3371	25.851	1.71023	0.0549103	5.44507e-07	-3.53248e-07	-0.000677322	9.09282e-05	-0.000126894	0	725.109
3372	22.112	7.4709	0.0728244	3.89487e-06	-3.27775e-06	0.0109958	0.00214997	-0.00109817	0	3252.12
3377	20.481	2.61024	0.0545558	2.78775e-07	8.56727e-07	-0.0107625	0.000770922	-0.000594339	0	4536.94
3380	11.215	5.13633	0.0616241	3.32952e-07	-2.02133e-06	-0.0963777	-0.000725289	-0.00274779	0	2817.49
3384	26.9416	4.13542	0.07264	8.51261e-08	-9.4744e-07	-0.00674258	1.37034e-05	-0.000270727	0	913.452
3390	12.9474	3.50587	0.0502051	1.6025e-06	-8.27048e-07	0.00298154	-0.000117823	-0.00155128	0	4430.61
3391	1.36745	6.53348	0.0611443	-1.13727e-07	-2.58263e-06	-0.0296125	-9.64772e-05	-0.000252671	0	1142.79
3392	16.6665	13.3921	0.068448	1.11511e-06	-7.38493e-06	0.105089	0.00332739	-0.00808808	0	6635.71
3397	7.0584	5.79296	0.0568593	2.3757e-06	2.8445e-07	-0.0051217	-0.00132212	-0.00143234	0	3021.76
3401	23.1617	9.2843	0.0719192	1.7411e-06	-2.02146e-06	0.0353983	0.00185266	-0.000138176	0	2903.16
3406	2.15088	8.21787	0.0548213	-1.72331e-07	-4.96992e-06	-0.0188858	-0.000366235	-0.000161608	0	1076.2
3408	9.09649	7.28613	0.0588429	5.86119e-06	-7.1774e-06	-0.0402194	-0.00150893	-0.00294331	0	5089.92
3410	9.50869	5.86338	0.0621857	1.3242e-06	-3.20525e-06	0.00795468	-0.001372	-0.00249769	0	2292.5
3411	15.179	15.1064	0.0503076	7.57128e-07	-4.28196e-06	0.240601	0.00140818	-0.0128531	0	7526.25
3412	16.6572	6.75776	0.0596516	2.70399e-06	-1.46236e-06	0.0249889	0.00205928	-0.00414815	0	3580.88
3415	17.0958	11.56	0.0634813	1.39367e-06	-3.65897e-06	0.0856848	0.00383284	-0.00681012	0	4391.29
3416	1.28893	13.9806	0.0544052	1.48952e-06	-1.46066e-05	-0.00707469	-3.33719e-05	0.00114097	0	420.666
3420	12.2488	3.6436	0.0520516	1.03684e-06	5.06645e-08	-0.0180227	-0.000233601	-0.00157327	0	3355.55
3421	16.6915	9.54523	0.0534175	2.69436e-07	-8.14797e-07	0.0435702	0.00360977	-0.00625322	0	1446.09
3423	26.9398	4.72438	0.0550982	1.87178e-07	-1.29073e-06	0.00482708	2.64582e-05	-0.000286894	0	1704.36
3424	19.868	7.10537	0.057582	2.15862e-06	-1.4549e-06	-0.0252072	0.00266086	-0.00239794	0	3137.65
3428	2.03312	3.94748	0.0576655	-5.0743e-07	1.61453e-07	0.00265413	-0.000197836	-0.000310309	0	1399.3
3429	7.67869	10.3256	0.0549191	6.73723e-07	-5.86398e-06	-0.0385907	-0.001833	-0.00254614	0	2396.25
3430	12.9317	3.80026	0.0710275	1.46861e-06	-1.05714e-06	-0.0212597	-0.000162019	-0.00177023	0	1759.96
3431	6.39252	3.8257	0.0594542	-3.07157e-07	-1.25166e-07	-0.0154071	-0.000803235	-0.000777529	0	1653.01
3432	14.1513	11.5279	0.056756	6.61673e-07	-6.26361e-06	0.0630376	0.00241512	-0.0115798	0	12087.5
3433	14.7977	13.0263	0.0709725	-1.56945e-07	-4.95511e-06	0.115259	0.00344028	-0.0133961	0	5366.59
3437	3.70696	4.87323	0.0698473	-5.29653e-07	-3.47316e-06	0.0096132	-0.000575066	-0.000429487	0	1713.71
3438	19.8172	11.941	0.0628261	1.36485e-06	-3.35813e-06	0.0717538	0.00325234	-0.00265152	0	807.198
3439	6.21661	6.03233	0.0727516	4.2009e-07	-2.42872e-06	-0.0241698	-0.00121947	-0.00118386	0	1427.77
3440	10.6814	2.21022	0.0538405	1.56677e-06	2.50265e-07	0.00495883	-0.000222827	-0.000620822	0	3267.06
3444	15.8787	1.49085	0.0582642	3.89478e-06	1.93882e-07	0.00218714	7.74692e-05	-0.000279231	0	3525.88
3446	9.31693	2.1256	0.064895	2.06166e-07	1.20023e-06	0.00317279	-0.000336604	-0.000541939	0	2921.38
3448	17.673	13.6788	0.0610919	3.55881e-07	-8.0531e-06	0.0737317	0.00273804	-0.00559514	0	1228.71
3449	9.23334	11.9342	0.0504037	2.16652e-06	-9.85011e-06	-0.153066	-0.00205389	-0.00463934	0	3426.05
3452	19.6661	12.1127	0.0612493	1.36269e-06	-3.85427e-06	0.0778572	0.0030279	-0.00285373	3	2193.98
3458	2.84284	14.8776	0.0749872	3.39466e-06	-1.38249e-05	-0.0112275	-8.75713e-05	0.00114115	0	292.024
3459	18.1315	9.75579	0.0533963	-5.67406e-07	-2.21299e-06	0.111958	0.00405979	-0.00489106	0	4511.43
3463	21.9095	7.28061	0.0669808	3.51387e-06	-2.56743e-06	0.0293383	0.0021451	-0.0011888	0	867.623
3469	8.8904	8.82069	0.0567459	6.03116e-06	-5.46009e-06	0.0188524	-0.0018725	-0.00348954	0	2648.54
3470	3.52538	2.44354	0.0690435	-1.52726e-06	-2.10265e-09	0.0128817	-0.000270799	-0.000250628	0	2120.58
3472	22.0005	2.16857	0.059975	-7.71352e-07	-1.4006e-08	-0.00895085	0.000572372	-0.000442375	0	1412.42
3473	19.5718	3.02552	0.0672757	2.50978e-07	-1.9075e-07	-0.0121894	0.000887911	-0.00089971	0	3325.55
3474	12.117	9.56268	0.0545295	4.94341e-06	-1.73973e-05	0.0558512	-0.000795451	-0.00761072	0	2529.54
3476	22.47	9.03724	0.0612791	2.01855e-06	-9.54283e-07	0.0107667	0.00227055	-0.000666284	0	2117.01
3477	25.4161	2.10278	0.0733415	1.804e-06	-1.27443e-06	-0.00518182	0.00019242	-0.000215534	0	1392
3480	18.5306	2.9782	0.0703337	1.11477e-06	2.11454e-06	-0.0178766	0.000871728	-0.00112123	0	3950.98
3481	24.7254	6.17766	0.074433	1.59286e-06	-4.51616e-07	-0.00445662	0.00097743	-0.000314961	0	1932.66
3483	13.026	4.05909	0.0611566	1.18087e-06	-1.31162e-06	0.0185382	-0.00019192	-0.00186729	0	4305.8
3485	8.76205	15.9258	0.0720969	1.07835e-05	-6.65181e-06	-0.0966708	0.000946635	-0.00216314	0	49.502
3486	9.74244	5.276	0.0682911	8.59492e-07	-2.73338e-06	-0.011635	-0.00114962	-0.00222635	0	4161.24
3487	4.78093	7.36239	0.0630253	7.19341e-07	-7.35824e-06	-0.00969476	-0.00106521	-0.000707738	0	736.134
3494	25.907	5.78844	0.0709542	6.23357e-07	-1.1254e-06	-0.00256871	0.000405427	-0.000275453	0	2314.34
3495	4.15967	15.7477	0.059686	2.54423e-07	-1.97131e-05	-0.0111716	1.81684e-05	0.00102376	0	130.759
3496	19.0096	5.15998	0.0739201	1.11556e-07	-6.55757e-07	0.00151372	0.0018001	-0.0021086	0	4235.88
3498	24.8912	3.82207	0.0719344	6.28065e-07	-3.79292e-07	-0.00978421	0.000504687	-0.000409098	0	1284.91
3507	12.1686	8.15286	0.0611321	6.22364e-06	-1.00644e-05	-0.0339134	-0.000500144	-0.00552057	0	2077.21
3510	15.6035	8.96297	0.051651	5.37452e-06	-2.33786e-06	0.0393549	0.00244804	-0.00703442	0	7881.58
3511	15.9262	12.2253	0.0714373	1.96291e-06	-6.173e-06	0.129665	0.00390173	-0.0098558	0	5803.8
3512	2.47995	12.6056	0.0605588	2.34827e-06	-1.40335e-05	-0.00960783	-0.000317715	0.000757362	0	1053.41
3513	7.91723	5.54117	0.0553721	3.84635e-07	7.38823e-07	0.0281398	-0.00130059	-0.00176436	0	5095.25
3514	4.87184	8.60623	0.0739106	1.93521e-06	-3.83582e-06	-0.0139748	-0.0011117	-0.000678713	0	447.163
3516	26.2179	5.5948	0.0628632	9.1261e-07	-1.19801e-06	0.00865132	0.000294397	-0.000260582	0	2083.7
3518	1.49731	5.74746	0.0674583	1.89558e-07	-3.26002e-06	-0.000510348	-0.000120668	-0.00030394	0	1325.03
3519	17.3488	10.7668	0.0736292	8.49039e-08	-1.91325e-06	0.0616064	0.00413753	-0.00626776	0	9281.86
3522	26.7927	8.13823	0.0587283	-2.08495e-09	-1.34267e-06	-0.00248191	0.000119092	0.000373634	0	3930.85
3523	12.8744	2.46399	0.0713311	4.31917e-06	-2.18221e-06	0.011755	-8.33943e-05	-0.000868731	0	5952.03
3524	10.6375	11.4908	0.064081	1.37904e-06	-5.84879e-06	-0.0705378	-0.00142543	-0.00729659	0	3012.52
3526	20.436	2.19908	0.0703145	5.97213e-08	5.15518e-09	-0.00790635	0.000577033	-0.000405411	0	1551.7
3527	12.3288	15.2237	0.0539732	1.95691e-06	-3.67448e-06	-0.151261	-0.000791651	-0.0165456	0	2178.68
3530	26.7277	5.75798	0.0644948	9.96912e-08	-1.91546e-06	-0.0197487	0.000121847	-0.000238618	0	1178.8
3533	13.657	6.91903	0.0610527	3.92596e-06	-8.08651e-06	-0.0121181	0.000215214	-0.00463599	0	2577.07
3534	15.6118	10.3962	0.0531381	5.03761e-06	-2.83462e-06	-0.146327	0.00348883	-0.00847533	0	8203.2
3535	14.7096	8.50122	0.0609542	8.64386e-06	-4.0418e-06	0.0078562	0.00156031	-0.00689269	0	899.011
3539	2.9879	8.96178	0.0614539	-4.92285e-08	-6.55252e-06	0.0129987	-0.000605064	-0.000175334	0	1156.84
3542	18.752	8.96461	0.0563896	1.27818e-06	-2.45395e-06	-0.0385247	0.00344489	-0.00395926	0	5662.2
3543	16.4928	4.96497	0.0642734	-7.51866e-07	1.57817e-06	0.010107	0.00122921	-0.00255975	0	416.626
3545	16.8537	1.30717	0.0732805	2.74947e-06	5.54797e-07	-0.0323518	0.000137714	-0.000219513	0	3727.35
3546	18.4178	6.82118	0.0572124	5.01219e-07	-4.37018e-07	0.00196798	0.00240371	-0.00322198	0	1947.54
3547	4.69271	12.9949	0.058401	1.8847e-06	-8.84131e-06	-0.0253859	-0.00068194	0.000302382	0	266.481
3549	8.44057	15.7128	0.0739575	6.9668e-06	-3.4686e-06	-0.0815377	0.00057068	-0.00177362	0	678.687
3551	9.02492	8.14408	0.0657474	5.13325e-06	-8.43575e-06	-0.00269881	-0.00168413	-0.00330109	0	3482.38
3555	19.2128	3.56784	0.071284	-7.64036e-07	-6.86175e-07	-0.0402444	0.00119982	-0.00132601	0	2445.62
3558	10.021	2.69447	0.0509721	2.22161e-06	6.38534e-07	0.0293207	-0.000508613	-0.000939165	0	5018.16
3559	3.14489	9.63158	0.0617943	-2.13823e-07	-6.91562e-06	0.001345	-0.000690682	-3.23813e-05	0	533.652
3560	13.624	5.29555	0.0515841	1.65979e-06	-7.30983e-06	-0.00589941	0.000170057	-0.00311096	0	995.12
3561	5.61151	2.7236	0.0748918	-1.44331e-06	-1.65136e-07	-0.00648135	-0.000543184	-0.00041857	0	2631.55
3562	23.2204	7.27026	0.0568266	1.93179e-06	-2.21103e-06	0.04055	0.00171448	-0.000576596	0	1516.26
3563	13.8367	11.6932	0.061015	2.38705e-06	-2.08258e-06	0.181004	0.00216542	-0.011949	0	4326.63
3564	17.8417	7.12756	0.0722236	1.51678e-06	-1.20647e-06	-0.0262014	0.00255513	-0.00376203	0	1287.48
3565	16.5928	10.3313	0.0728814	4.12354e-07	-3.1001e-06	0.0774489	0.00398131	-0.00716975	0	1447.39
3566	12.4872	2.47121	0.0717031	4.28113e-06	-1.76696e-06	-0.0469864	-0.000113959	-0.000745219	0	1451.54
3571	15.637	7.51502	0.0689538	5.49626e-06	-4.35393e-06	-0.0139861	0.00186071	-0.00533805	0	7088.79
3572	16.3516	7.02909	0.0737238	4.08155e-06	-1.92284e-06	-0.0211649	0.00198753	-0.00453112	0	2606.84
3575	7.89177	10.8063	0.0606285	7.92589e-07	-6.46871e-06	0.0196143	-0.00185208	-0.00283748	0	1417.79
3576	10.7796	3.26291	0.0739082	2.51817e-06	-1.72271e-06	0.010292	-0.000554665	-0.00136892	0	2036.03
3577	10.4038	13.1524	0.0513988	1.63504e-06	-2.09956e-06	0.0033713	-0.0016663	-0.00755988	0	3123.78
3579	3.04828	9.13475	0.0535076	-2.42426e-07	-6.65486e-06	-0.00534143	-0.00062054	-0.000165447	0	1888.9
3581	17.4974	5.91703	0.0709003	-1.20635e-06	-3.14119e-07	-0.0129776	0.00184666	-0.00313023	0	3585.42
3583	15.4612	11.4085	0.0604593	2.89297e-06	-8.09414e-06	0.125489	0.00420387	-0.0100194	0	4568.51
3585	23.6754	9.00884	0.0531542	1.1663e-06	-1.16195e-06	0.0151066	0.00160512	-0.000108918	0	2666.14
3588	14.4495	6.74645	0.0668947	4.45044e-06	-6.65033e-06	0.00910657	0.000749991	-0.00471664	0	5449.74
3589	13.9737	5.51652	0.07401	2.2694e-06	-7.57152e-06	-0.0322449	0.000254399	-0.00341375	0	2680.29
3590	4.47881	12.5692	0.0601433	1.82868e-06	-9.53968e-06	-0.0137227	-0.000750792	0.000258955	0	545.955
3592	15.1481	8.35659	0.0626772	7.91499e-06	-2.67182e-06	0.0258845	0.0017754	-0.00646292	0	5828.52
3594	4.24212	5.37911	0.0710873	-1.09108e-06	-5.6509e-06	-0.0200516	-0.000750952	-0.000568672	0	2143.12
3596	17.7783	11.7438	0.057459	1.49741e-06	-3.79815e-06	0.0924878	0.00354497	-0.00573542	0	597.523
3598	16.2607	3.11846	0.0704682	1.50579e-06	-4.21749e-06	-0.0187098	0.000537492	-0.00129233	0	5561.29
3599	13.0798	4.82709	0.0661668	1.24408e-06	-1.95234e-06	0.0330578	-0.000263319	-0.00259604	0	3575.19
3602	10.0338	1.60295	0.0678983	1.70251e-07	9.04723e-07	0.0231731	-0.000160034	-0.000209538	0	3290.43
3606	17.6324	4.2353	0.0597999	-3.91633e-07	-8.44604e-08	-0.000639811	0.00124045	-0.0020817	0	3691.6
3609	9.75539	7.52812	0.0699063	7.33096e-06	-9.53967e-06	-0.0175842	-0.0014519	-0.00359175	0	2014.84
3610	17.0482	4.00402	0.0618452	-3.02211e-07	-1.12633e-06	0.00227306	0.0010564	-0.00200075	0	4233.92
3612	12.2205	10.2557	0.0702562	2.78085e-06	-1.78181e-05	-0.0102888	-0.000433769	-0.00832973	0	3790.97
3614	11.0765	8.79119	0.0632002	5.17403e-06	-1.35492e-05	-0.0393567	-0.00124119	-0.00560754	0	5793.31
3615	7.21293	2.19374	0.0512376	-2.15537e-06	3.48945e-07	0.0315544	-0.000434992	-0.000381856	0	714.256
3616	1.40405	15.7952	0.07214	1.64242e-06	-1.47743e-05	0.00137283	1.92864e-05	0.00141076	0	188.774
3617	16.4712	2.41357	0.0602309	3.57581e-06	-7.46653e-07	-0.0384367	0.000373091	-0.000814357	0	3286.75
3618	16.4273	1.67187	0.0574336	4.71907e-06	5.71392e-10	0.0142967	0.00013501	-0.000382808	0	3586.94
3620	18.7208	12.7056	0.0634248	6.64187e-07	-5.09404e-06	0.0421658	0.00343243	-0.00377056	0	1204.16
3622	15.7713	13.2592	0.0747328	1.84897e-07	-5.91646e-06	0.103944	0.00376029	-0.0111868	0	2401.21
3624	12.4922	13.8043	0.0626379	5.27063e-07	-6.77971e-06	-0.227198	0.000658888	-0.0155563	0	6028.76
3626	13.9878	2.30905	0.0588805	3.33978e-06	-1.21304e-06	0.00439741	4.61724e-05	-0.000841942	0	3414.67
3630	17.3093	10.0888	0.071603	-3.03326e-07	-8.97313e-07	0.0473942	0.00397127	-0.00597144	0	5352.01
3633	13.4075	13.6265	0.0667301	1.19886e-07	9.494e-07	0.0596842	0.0021355	-0.0168777	0	20374.8
3636	21.0284	8.85303	0.0537087	1.3361e-06	-3.73655e-06	0.0091601	0.00298314	-0.00165589	0	3826.17
3642	15.2187	11.9609	0.0523084	3.72163e-06	-8.42681e-06	-0.0460804	0.00389455	-0.0114234	0	8900.11
3643	11.738	1.76691	0.0740613	2.03142e-06	-1.38734e-07	-0.0208818	-0.000141834	-0.000476124	0	2131.71
3648	8.87131	13.1271	0.0735373	2.95553e-06	-7.68907e-06	-0.0578506	-0.00149353	-0.00390569	0	230.819
3649	6.23327	3.80716	0.0581113	-1.56688e-07	-1.53891e-07	-0.00388419	-0.000771835	-0.000722689	0	2600.4
3652	14.8127	1.2045	0.0548154	2.50983e-06	-1.38377e-07	0.0222531	-1.78062e-05	-0.000130201	0	4681.57
3654	12.4044	12.208	0.0746019	3.62975e-06	-6.9719e-06	-0.0738151	0.000190459	-0.011312	0	4750.78
3655	5.86943	3.03652	0.05179	-9.753e-07	-2.47089e-07	0.00775381	-0.000646071	-0.000496047	0	1662.56
3656	2.73659	2.67976	0.0721166	-1.21608e-06	5.72538e-08	-0.00462887	-0.000229778	-0.000239486	0	2000.41
3658	20.2746	4.63737	0.0635793	2.08691e-06	-5.72275e-07	-0.00924852	0.00161796	-0.00143866	0	2063.31
3659	2.53287	13.4968	0.0566645	2.8808e-06	-1.53392e-05	0.00011045	-0.00023236	0.000958459	0	436.516
3660	5.61028	1.59789	0.068492	-1.36301e-06	-7.94794e-07	0.0121634	-0.000229435	-0.000154654	0	1903.49
3666	6.12808	6.65228	0.0701219	1.04027e-06	-4.73088e-06	0.00158769	-0.00133353	-0.00119841	0	1257.64
3671	2.54407	12.8446	0.0523514	2.42194e-06	-1.46565e-05	-0.0102595	-0.000288731	0.000809058	0	320.529
3675	14.5938	9.96421	0.0745239	5.63601e-06	-7.08677e-06	-0.0646754	0.00233379	-0.00891789	0	9496.54
3677	1.10648	3.00945	0.0531488	-9.00105e-08	4.59198e-07	0.00310584	-3.42626e-05	-0.000230796	0	2443.8
3679	10.785	4.69918	0.0676954	4.58049e-07	-2.96534e-06	-0.0101406	-0.000782383	-0.002088	0	3304.93
3680	5.73503	11.5114	0.0593786	7.47868e-07	-4.16363e-06	-0.033637	-0.00133789	-0.000640861	0	2202.78
3685	6.40767	9.30064	0.074742	-2.53977e-07	-5.55681e-06	-0.0388457	-0.00161097	-0.00147814	0	1610.49
3695	12.7147	10.7191	0.0592007	1.59571e-06	-1.21159e-05	0.0455873	0.000300876	-0.00952971	0	6380.49
3697	15.647	15.3631	0.0648562	1.14979e-07	-8.37977e-06	0.0670256	0.00068442	-0.0102067	0	1803.61
3700	8.85629	15.2084	0.0618909	3.688e-06	-7.6123e-06	-0.0912643	9.35852e-05	-0.00273418	0	416.89
3701	17.8259	5.69658	0.0692606	-1.09753e-06	1.9158e-07	0.00881171	0.00182141	-0.00290735	0	1727.6
3702	7.73851	15.2686	0.0558753	3.74449e-06	3.56018e-08	-0.0531948	2.07602e-05	-0.00105328	0	299.187
3703	10.7585	8.63145	0.0596569	5.79095e-06	-1.24216e-05	-0.0590177	-0.00127218	-0.00521405	0	3959.53
3704	21.9203	9.62494	0.0603127	9.54856e-07	-6.36785e-07	-0.00616442	0.00249865	-0.000829227	0	2626.61
3705	4.17764	1.73031	0.0587546	-1.5276e-06	-2.77576e-07	0.0119711	-0.000194342	-0.000156024	0	2185.2
3711	6.57056	8.19634	0.0679347	4.57341e-06	-5.86662e-06	0.0142098	-0.00150938	-0.00156673	0	2407.83
3712	8.89617	15.0922	0.0609854	3.35596e-06	-7.35569e-06	-0.0745429	-1.18392e-05	-0.00287821	0	1259.89
3717	7.34028	8.71031	0.0719116	3.42939e-06	-5.01664e-06	-0.0102848	-0.00170627	-0.00205238	0	744.989
3718	10.9949	3.50903	0.0530154	2.28879e-06	-2.25094e-06	-0.0253624	-0.000614009	-0.0014189	0	2703.98
3721	17.8517	10.5247	0.0604893	-4.14563e-08	-2.17862e-06	-0.00535148	0.00397762	-0.0054462	0	4315.07
3726	11.2438	4.10986	0.0500133	6.21552e-07	-1.44632e-06	0.0172291	-0.000614555	-0.00182626	0	4418.76
3730	9.39511	2.23366	0.0554987	3.31745e-07	1.17663e-06	-0.000381611	-0.000421009	-0.000625815	0	2019.43
3733	7.90462	15.8275	0.0519634	6.24645e-06	-1.02494e-06	-0.0605792	0.000525641	-0.00102461	0	254.012
3734	25.5389	9.06157	0.0706164	5.71839e-07	-4.84658e-06	0.0186525	0.000682032	0.000560096	0	2890.2
3736	20.3497	9.22579	0.0532958	1.1387e-06	-3.92119e-06	0.0527677	0.00313562	-0.00223694	0	2969.69
3739	11.0727	12.423	0.0561029	5.68625e-06	-8.54093e-06	0.118347	-0.001351	-0.00862296	0	550.958
3743	3.12482	6.80222	0.0623457	-2.02585e-07	-3.04851e-06	0.00436448	-0.000622702	-0.000423889	0	1871.98
3746	13.2731	12.6497	0.0667517	1.1818e-06	-2.32949e-07	-0.205269	0.0018117	-0.0143566	0	11917.8
3750	13.9082	1.02699	0.0550296	5.78867e-07	1.91785e-08	-0.00291294	-1.39857e-05	-5.16436e-05	0	2384.75
3752	19.9219	7.0009	0.0601039	1.91629e-06	-1.76765e-06	-0.025359	0.00258985	-0.00238155	0	4292.35
3756	15.4459	10.0652	0.0620836	3.2844e-06	-2.59709e-06	-0.0132644	0.00294315	-0.00800902	0	4746.41
3757	25.0225	8.55823	0.0666723	1.26132e-07	-2.35068e-06	-0.00228192	0.00094546	0.000334902	0	1184.68
3758	5.56735	12.5296	0.0630884	2.48941e-06	-5.86374e-06	-0.0286547	-0.00104648	-0.000252025	0	351.867
3759	8.78508	5.16437	0.074135	1.11772e-06	-1.44969e-06	-0.0097515	-0.0011647	-0.00193128	0	3590.5
3760	6.45373	11.229	0.0601889	3.70884e-07	-6.38824e-06	-0.0221379	-0.00154911	-0.00127718	0	2185.96
3762	20.2694	7.11793	0.0635572	3.09593e-06	-2.04533e-06	0.00275293	0.00248191	-0.00219007	0	1264.28
3763	9.56141	7.17968	0.0575201	6.56629e-06	-7.43236e-06	-0.0218518	-0.00151956	-0.00341264	0	1282.69
3765	2.69461	7.04614	0.0739679	-1.49679e-07	-3.28793e-06	-0.0219822	-0.00046729	-0.000341186	0	1720.66
3771	22.5092	6.84358	0.0531057	2.42562e-06	-2.39464e-06	0.0215004	0.00189316	-0.000938388	0	4982.48
3774	24.2974	4.07505	0.0716501	-2.60798e-07	-8.3273e-07	-0.0126659	0.0007055	-0.000464782	0	2382.79
3775	21.152	4.89784	0.0666553	2.1995e-06	-1.54532e-06	-0.01577	0.00156502	-0.00126391	0	3124.28
3778	1.8562	9.84786	0.0666303	3.45057e-10	-6.42795e-06	0.00198744	-0.000222525	0.000143034	0	494.863
3783	23.9347	4.23876	0.0715735	-2.1978e-07	-6.46043e-07	0.00411242	0.000786352	-0.000512022	0	1549.18
3785	8.20108	14.8441	0.0560957	4.5648e-07	-2.49182e-06	-0.0454921	-0.000263786	-0.00187413	0	137.194
3786	13.92	12.4281	0.0648627	3.61754e-07	-1.36217e-06	0.0542444	0.00275875	-0.0136759	0	7494.5
3792	14.0466	14.9236	0.0743138	-4.48496e-07	2.26654e-06	-0.0241679	0.00244699	-0.0196011	0	26367.3
3795	12.3684	2.5169	0.055753	4.52933e-06	-1.87127e-06	-0.0077852	-0.000144912	-0.000865481	0	7236.33
3797	6.18812	3.34306	0.0710468	-6.80838e-07	-5.08599e-07	0.00581628	-0.000692944	-0.000615061	0	2509.1
3798	5.51381	11.5953	0.0592673	4.85486e-07	-3.75302e-06	-0.0427731	-0.00123511	-0.000456976	0	622.554
3800	23.0176	6.24727	0.0681058	3.05086e-08	-2.35438e-06	-0.005238	0.00158736	-0.00078007	0	3261.53
3803	11.1196	7.78159	0.0695706	5.46195e-06	-1.04323e-05	-0.0392565	-0.00104754	-0.00470625	0	7690.2
3804	12.6119	4.16523	0.0638389	6.95403e-07	-4.24405e-07	0.0202301	-0.000312837	-0.00205746	0	6399.21
3805	23.465	7.57718	0.0554453	1.16652e-06	-2.2646e-06	0.0143896	0.00169048	-0.000539053	0	1775.4
3806	17.6808	10.6695	0.0607886	-3.81041e-08	-2.20094e-06	0.0671765	0.00404698	-0.00563732	0	8883.62
3811	18.2451	4.80383	0.0745197	-1.65956e-08	7.43517e-09	-0.0182084	0.00144872	-0.0022068	0	1117.61
3813	20.1844	2.10105	0.0671732	5.46402e-08	-7.18601e-08	-0.0163904	0.000562321	-0.000437086	0	4847.24
3814	16.1006	5.75989	0.050112	-1.15792e-07	3.78123e-07	-0.00591876	0.00117341	-0.00342331	0	3055.65
3819	6.00621	8.54016	0.055619	1.75507e-06	-5.69915e-06	-0.0171063	-0.00145804	-0.00125239	0	3090.96
3823	18.1304	8.32849	0.064284	1.95715e-06	-1.68856e-06	0.0284791	0.003165	-0.00450208	0	1778.2
3826	26.622	6.69992	0.0615483	3.09946e-07	-1.72884e-06	-0.0036212	0.000205694	-4.38232e-05	0	1984.11
3827	1.17989	13.9854	0.0547951	9.42254e-07	-1.44264e-05	0.00875911	-2.78094e-05	0.00114497	0	408.018
3829	16.4556	15.009	0.0697327	1.71478e-07	-7.92831e-06	0.146082	0.000523193	-0.00847088	0	601.798
3836	11.3667	3.41723	0.0615703	2.39154e-06	-1.80624e-06	0.013492	-0.000513658	-0.00148266	0	1378.21
3839	9.93719	12.3307	0.0725687	6.37726e-06	-4.85981e-06	-0.0243649	-0.00183451	-0.00614306	0	2505.94
3841	16.1024	4.90045	0.0543975	5.51922e-07	-2.50733e-07	-0.0311753	0.00113825	-0.00267287	0	5038.87
3843	17.1665	7.3583	0.0583703	2.48045e-06	-1.2387e-06	0.018551	0.00248098	-0.00419626	0	3762.54
3846	2.4134	14.4654	0.0549221	3.91303e-06	-1.40068e-05	-0.0110901	-0.000102088	0.00113731	0	106.998
3848	10.5381	3.40582	0.0707416	2.13251e-06	-1.28574e-06	-0.00594909	-0.00061089	-0.00130492	0	3273.91
3850	22.3879	3.8246	0.0688243	1.49247e-07	-8.62942e-07	-0.0201343	0.00101879	-0.000719817	0	2578.47
3851	17.9678	11.665	0.0630064	1.48918e-06	-3.87478e-06	0.0991097	0.00367376	-0.005409	3	11461.3
3852	9.33782	6.40241	0.0584003	2.69196e-06	-3.41705e-06	0.0218164	-0.00143136	-0.0025941	0	453.789
3853	9.86114	8.31673	0.0617272	6.05072e-06	-9.00776e-06	0.00908807	-0.00158511	-0.0042788	0	3562.63
3855	23.0017	7.24002	0.0580163	2.8917e-06	-2.55833e-06	0.00214269	0.00185416	-0.000756459	0	3730.24
3856	1.91524	1.10529	0.073815	-7.32439e-08	-6.45301e-09	0.00788938	-2.06416e-05	-3.03639e-05	0	641.715
3859	20.3584	9.33394	0.0553028	1.02526e-06	-3.94152e-06	0.0348732	0.00318803	-0.00225782	0	6469.11
3862	26.8793	3.6919	0.0615808	4.5411e-07	-8.33972e-07	-0.001137	5.90934e-05	-0.000253294	0	1114.57
3863	18.0838	1.08716	0.0705584	1.25529e-06	-2.49656e-07	-0.0200015	8.89047e-05	-6.8531e-05	0	1215.51
3864	4.38772	3.1868	0.0695522	-1.6331e-06	-7.84984e-07	-0.00274603	-0.000472312	-0.000366083	0	1775.13
3865	2.69636	5.98856	0.0698256	-1.35151e-07	-3.13076e-06	0.00463851	-0.000400182	-0.000401815	0	1921.87
3869	5.83595	11.9817	0.0567482	1.05934e-06	-5.46226e-06	-0.0546784	-0.00123446	-0.000571263	0	926.378
3876	6.14221	8.47302	0.0749112	2.50486e-06	-5.75399e-06	0.00116665	-0.00148551	-0.0013074	0	774.848
3878	16.5139	3.74795	0.0514407	1.05059e-07	-1.92187e-06	-0.0767835	0.000836522	-0.00161601	0	2140.68
3881	6.74803	12.0914	0.0558099	1.40862e-06	-8.80372e-06	-0.048474	-0.00143118	-0.00129749	0	1874.89
3882	21.3106	2.57066	0.0708149	2.78836e-08	1.78511e-07	-0.00572012	0.000718708	-0.00063388	0	3389.46
3883	12.8929	13.1052	0.0739474	1.77912e-06	-2.20741e-06	-0.152081	0.000610401	-0.0152841	0	12453.3
3884	13.6178	5.76634	0.0662946	1.97272e-06	-7.16694e-06	-0.00787967	0.000167746	-0.00363958	0	2051.66
3885	4.51517	11.9046	0.0595048	2.50321e-06	-7.52397e-06	-0.0161193	-0.000888801	4.05435e-05	0	1751.57
3886	1.15125	6.9385	0.0651427	-1.85103e-07	-1.96282e-06	-0.000181001	-5.81354e-05	-0.000239738	0	684.132
3900	17.0401	3.03633	0.0612458	6.89008e-07	-1.54909e-06	-0.0125822	0.000645065	-0.00130665	0	5402.72
3903	13.4171	8.5999	0.0743312	1.16731e-05	-9.6098e-06	-0.0384275	0.000400369	-0.00647258	0	2933.88
3904	12.3225	12.8129	0.0675058	3.0818e-06	-4.83047e-06	-0.0305691	-0.00017541	-0.0126503	0	5732.61
3905	13.9421	11.6079	0.0746858	3.01641e-06	-3.095e-06	-0.0882572	0.0022737	-0.0117061	0	9287.79
3906	12.8441	9.35805	0.0592569	1.16891e-05	-1.79769e-05	0.0171018	0.000252022	-0.00758862	0	937.495
3909	5.67128	12.4512	0.0671649	2.30974e-06	-6.08427e-06	-0.0166079	-0.00107366	-0.000298085	0	1792.78
3912	16.4332	7.6782	0.0570961	3.76635e-06	-3.09152e-06	0.000344865	0.00231047	-0.00505286	0	3027.84
3913	25.4633	3.80191	0.062432	9.39105e-07	-3.02928e-07	0.0194091	0.000395347	-0.000380179	0	1584.72
3914	11.2491	14.618	0.0733503	4.51329e-06	-1.10435e-05	-0.157182	-0.000999132	-0.0101486	0	6076.39
3918	12.7729	15.6824	0.0636365	9.21088e-07	3.03476e-06	-0.863383	-0.000745921	-0.0216695	0	47914.2
3919	16.2878	3.64662	0.0502387	8.44659e-07	-3.27011e-06	0.0229163	0.000773879	-0.00159966	0	1621.65
3921	5.29507	3.11074	0.0633075	-1.12755e-06	-1.53154e-07	0.000982667	-0.000587527	-0.000448504	0	2957.41
3922	8.36987	11.7946	0.0587764	7.978e-07	-1.00338e-05	-0.0314485	-0.00189973	-0.00335633	0	2821.68
3927	3.45246	6.87802	0.0697388	-5.47391e-07	-3.52882e-06	-0.00281244	-0.000734003	-0.000452909	0	1085.54
3928	5.39374	3.17825	0.056328	-1.01192e-06	-2.31626e-07	0.00524437	-0.000615243	-0.000460559	0	3189.35
3934	22.7691	6.64114	0.056191	1.30081e-06	-2.96017e-06	0.00290834	0.00170623	-0.000842965	0	1634.43
3937	1.91015	13.8993	0.0676083	2.91455e-06	-1.47378e-05	-0.0153722	-0.00013565	0.00106472	0	283.034
3940	16.0867	4.55615	0.0645726	5.23325e-07	-3.88789e-07	-0.0485605	0.000842337	-0.00237726	0	4493.86
3941	26.6066	2.46632	0.0550538	5.01041e-07	1.38428e-07	-0.00827465	5.13698e-05	-0.000211115	0	1776.07
3944	12.711	4.09242	0.0591406	8.74896e-07	-4.12715e-07	0.0152142	-0.000252567	-0.00198234	0	235.982
3946	6.93153	6.73605	0.0695431	-2.06982e-07	-3.38844e-07	-0.0159543	-0.0014709	-0.00154444	0	2320.53
3947	8.25499	10.1314	0.0733352	3.18505e-06	-5.70356e-06	0.00352688	-0.00184695	-0.00320193	0	5770.81
3948	15.5876	8.18418	0.0683211	6.26606e-06	-2.18406e-06	-0.0439029	0.00217078	-0.00610431	0	6578.59
3949	17.6127	11.1144	0.0509874	6.1459e-07	-2.87341e-06	0.0294999	0.00408526	-0.00598767	0	970.636
3951	6.27935	6.96557	0.0655391	1.15089e-06	-5.07368e-06	0.00295778	-0.00135925	-0.00125054	0	3154.15
3954	14.4323	12.2485	0.0623986	1.80454e-06	-5.1168e-06	-0.134304	0.00360481	-0.0129414	0	12246.3
3955	10.8297	9.40005	0.0671943	3.94222e-06	-9.96875e-06	-0.033242	-0.00134151	-0.00581402	0	3839.83
3959	20.8367	2.17216	0.0636947	8.25933e-08	2.0524e-07	-0.0142572	0.000616667	-0.000451447	0	1400.71
3961	10.1288	3.81255	0.0601669	8.23648e-07	-1.53272e-06	0.0128607	-0.000718432	-0.00145358	0	2821.86
3964	16.3932	4.40127	0.0693892	-2.22047e-07	2.21232e-07	0.0325366	0.000967917	-0.00210608	0	2956.49
3965	24.0076	7.30846	0.0541737	1.62281e-07	-1.70327e-06	-0.00632177	0.00143677	-0.000339751	0	1446.46
3968	12.7537	13.0789	0.0678998	1.94842e-06	-2.44282e-06	-0.0785872	0.000551864	-0.0147606	0	6254.08
3969	20.9847	7.95376	0.0679346	2.15535e-06	-1.13774e-06	-0.0125855	0.0027034	-0.00176286	0	1060.78
3971	22.8868	5.94483	0.0694973	1.25069e-07	-2.02464e-06	-0.0201631	0.00153554	-0.000810714	0	3294.66
3972	15.7129	4.4744	0.0692248	1.11329e-06	-2.70306e-06	0.00592398	0.000794091	-0.00243955	0	3507.95
3973	9.80155	15.3802	0.0671955	5.31608e-06	-3.15394e-06	-0.111013	0.000377639	-0.00449953	0	772.762
3977	11.7383	13.0846	0.0674645	2.8357e-06	-9.21091e-06	0.0268418	-0.0010423	-0.011348	0	10119.2
3978	26.9373	1.59609	0.0638	-1.21201e-07	7.86129e-07	-0.00514915	1.55406e-05	-0.000106189	0	1268.27
3983	16.9577	10.1027	0.0718977	-3.55629e-07	-1.58746e-06	0.0382937	0.00397266	-0.00643689	0	2960.57
3985	2.88894	3.50229	0.0501551	-1.25068e-06	-2.98506e-07	0.00925513	-0.00028057	-0.000348909	0	1295.33
3986	26.1489	1.03449	0.0623929	7.61176e-08	-8.20143e-08	-0.0125043	1.34457e-05	-1.76254e-05	0	484.225
3994	18.0789	11.9405	0.0575157	1.84249e-06	-4.03161e-06	-0.0709567	0.00364139	-0.00511568	0	5698.89
3997	23.9411	4.84901	0.0602473	2.43362e-07	-9.42413e-07	0.0103572	0.000935721	-0.000504834	0	1442.9
3998	11.2242	8.98675	0.0560994	5.24142e-06	-1.37767e-05	0.0159414	-0.00139256	-0.00591156	0	3936.31
4000	6.59021	13.4922	0.0706538	5.24904e-06	-4.80927e-06	-0.047522	-0.000968366	-0.000647422	0	577.251
4002	24.4342	6.74864	0.0501567	3.01626e-07	-1.45637e-06	0.0468391	0.00110744	-0.000328353	0	2862.65
4007	14.3308	1.16399	0.0501607	1.4434e-06	-1.31053e-07	0.0466682	-4.63986e-05	-9.45204e-05	0	3786.73
4011	13.8782	8.78525	0.0742602	1.27281e-05	-5.64783e-06	-0.108164	0.000834975	-0.00716066	0	6051.69
4012	14.1897	3.43468	0.0570594	5.1874e-07	-2.43643e-06	0.00237198	0.000126834	-0.0014527	0	3830.77
4015	16.0374	3.67619	0.0715494	1.18814e-06	-3.60976e-06	0.00978578	0.00076947	-0.00178846	0	4607.41
4016	21.1753	5.99822	0.0701638	2.7465e-06	-2.26362e-06	0.0153508	0.00194402	-0.00155378	0	3927.43
4017	25.2676	7.35918	0.0584386	-1.88594e-07	-1.29083e-06	0.0114137	0.000797246	2.90428e-05	0	2116.32
4019	3.96788	1.74811	0.0589099	-1.49698e-06	-8.63584e-08	0.00104295	-0.000172931	-0.000131573	0	361.185
4020	1.20012	2.71444	0.0539244	-1.26537e-07	6.39248e-07	0.00422826	-3.14961e-05	-0.000204991	0	1805.05
4021	3.63794	8.06142	0.0543836	3.03212e-07	-4.73724e-06	-0.0112521	-0.000766543	-0.000354779	0	2022.41
4023	14.5053	11.3044	0.0688551	5.99789e-06	-7.48413e-06	0.0314533	0.00302735	-0.0110685	0	3938.32
4025	2.50088	7.61145	0.0724735	2.34581e-07	-3.41722e-06	0.00619463	-0.000459049	-0.000309321	0	1624.38
4028	20.8244	4.10421	0.0584646	1.51304e-06	-5.18771e-09	0.000902413	0.00135123	-0.00110517	0	1033.11
4035	12.3653	15.9328	0.0515807	-3.16934e-06	-2.56605e-06	-0.450517	0.00291462	-0.0157332	0	9562.05
4038	8.97597	3.30692	0.050107	1.44319e-06	1.79187e-07	-0.0102721	-0.000730712	-0.00110752	0	2470.2
4040	14.9722	1.59033	0.0572039	5.23225e-06	-3.01997e-07	0.0184686	8.69904e-05	-0.00029983	0	2304.16
4050	8.22801	13.0809	0.0552444	2.46656e-06	-7.18352e-06	-0.0378867	-0.00154991	-0.00283161	0	511.021
4052	23.175	9.73474	0.0507918	2.10704e-06	-1.24635e-06	0.0127259	0.00174235	0.000102646	0	1609.96
4053	20.3319	3.81136	0.0629752	-3.80421e-07	-6.37716e-07	0.0224935	0.00135882	-0.00121029	0	2738.45
4056	12.31	4.64733	0.0693571	1.41654e-06	-5.14912e-07	-0.0202006	-0.000515625	-0.00247009	0	2100.58
4059	13.3931	7.09878	0.0747271	4.08928e-06	-8.33093e-06	0.0216222	9.40016e-05	-0.00500231	0	3902.4
4060	23.0186	6.89409	0.0500955	1.85023e-06	-3.0966e-06	-0.0094079	0.00169592	-0.000768155	0	1745.98
4061	25.485	6.16674	0.0742269	9.28379e-07	-2.69935e-07	0.00127647	0.000623788	-0.000243017	0	1825.83
4062	19.3872	3.86209	0.0593086	-5.83452e-07	-2.18253e-07	-0.0048838	0.00136671	-0.00142078	0	1931.82
4064	3.5186	8.16954	0.0720407	4.48119e-07	-4.58319e-06	-0.012631	-0.000748583	-0.000335188	0	1052.13
4065	17.277	14.1954	0.0704772	6.41196e-07	-9.74832e-06	0.111075	0.00247141	-0.00612757	0	2564.5
4067	22.1393	4.34231	0.0563027	3.15232e-07	-1.22327e-06	-0.00929239	0.00130089	-0.000900673	0	3585.31
4070	1.81409	12.7752	0.0533691	1.92374e-06	-1.29795e-05	-0.0173866	-0.000166014	0.000873459	0	323.322
4072	12.4886	15.9086	0.0741419	-3.21231e-06	-1.44022e-06	-0.842488	0.00263687	-0.0172949	0	6151.67
4076	15.2784	14.2666	0.0517036	-6.31468e-07	-3.82514e-06	0.237389	0.00280583	-0.0134625	0	7984.51
4077	13.2414	12.316	0.0504497	1.7134e-06	-1.04684e-06	0.239726	0.00114022	-0.0135451	0	7808.23
4078	5.9959	1.32019	0.0506772	-5.08458e-07	-4.5294e-07	0.0347441	-0.000111923	-9.85463e-05	0	1757.62
4079	16.7229	13.9942	0.0668978	1.87165e-06	-8.33603e-06	0.0877456	0.00293533	-0.00783146	0	898.264
4084	1.63165	6.61172	0.0738072	-2.29474e-07	-2.45264e-06	-0.00425177	-0.000182524	-0.00028417	0	1364.93
4085	16.0505	11.329	0.0700904	1.52371e-06	-4.72256e-06	0.101086	0.00417211	-0.00858753	0	1029.55
4086	7.38698	13.0827	0.052518	3.94242e-06	-6.86216e-06	-0.0462893	-0.00132992	-0.00164038	0	1530.73
4088	26.6768	4.71593	0.0598427	6.24654e-07	-9.705e-07	-0.0113515	0.00010296	-0.000285887	0	3080.19
4095	6.3681	13.5063	0.0570551	4.09766e-06	-4.82233e-06	-0.0363491	-0.000868201	-0.000434743	0	666.414
4103	6.44232	2.78048	0.0605254	-1.0917e-06	1.29737e-07	-0.00791251	-0.000625134	-0.000465546	0	2335.19
4106	2.88643	10.8646	0.0714545	1.51568e-06	-1.0388e-05	-0.00898853	-0.000602365	0.000217321	0	446.354
4113	8.33559	7.93276	0.067494	5.97858e-06	-2.94276e-06	-0.0386697	-0.00166932	-0.00274442	0	2546.31
4116	10.1763	4.08686	0.0693249	3.77047e-07	-1.70219e-06	-0.00324624	-0.000804027	-0.00160771	0	2761.27
4121	8.19805	3.79513	0.0724925	9.75798e-07	-1.21689e-07	0.0100121	-0.000880498	-0.00110393	0	3050.35
4124	14.3888	7.02838	0.0731361	4.55069e-06	-6.80694e-06	-0.0377923	0.000771988	-0.0049053	0	4761.93
4127	10.1447	7.24953	0.0513406	6.74168e-06	-9.23799e-06	-0.0187346	-0.00132132	-0.00369903	0	2936
4133	15.988	10.9361	0.0560281	3.24568e-06	-4.10397e-06	-0.0449224	0.00424618	-0.00853664	0	9396.94
4135	22.3171	5.48206	0.0521836	2.64634e-07	-1.04509e-06	-0.00670341	0.0015583	-0.00100381	0	3960.85
4138	12.6798	14.2073	0.0703192	-3.18681e-07	-2.46731e-06	0.120946	0.000925518	-0.0176417	0	8178.9
4142	5.25517	7.52226	0.0634133	5.38985e-07	-8.95182e-06	-0.0319624	-0.00122238	-0.000895518	0	1502.27
4144	6.85527	11.2003	0.0500694	1.48086e-07	-9.35883e-06	0.0260202	-0.0017115	-0.00162257	0	955.988
4145	18.3563	6.43393	0.0511729	-2.41477e-07	-2.2855e-07	-0.0241296	0.00230284	-0.00310326	0	5967.21
4146	10.1522	15.2301	0.0508852	4.47006e-06	-5.76909e-06	-0.093261	9.80586e-05	-0.00552499	0	554.149
4147	5.12808	4.75812	0.0605799	5.15118e-07	-1.54431e-06	-0.0103345	-0.000830095	-0.000708725	0	1564.06
4150	4.68076	10.9638	0.053728	1.37347e-06	-4.46517e-06	-0.0084525	-0.0010993	-0.000266585	0	2092.87
4151	12.1195	5.00504	0.0577578	1.60723e-06	-1.22768e-06	-0.00401745	-0.00040455	-0.00263979	0	1310.11
4152	11.4346	10.6624	0.0630387	-1.02272e-07	-1.60323e-05	-0.0589705	-0.00100344	-0.00798745	0	3701.75
4153	24.3937	6.03422	0.0582068	7.41652e-07	-1.02028e-06	0.0257612	0.00107207	-0.000435085	0	2211.05
4154	1.94915	2.1691	0.0610591	-7.08621e-07	5.52134e-07	0.00560184	-8.82804e-05	-0.00015871	0	553.989
4156	15.009	2.59766	0.0576053	7.27141e-07	-1.88499e-06	-0.0439445	0.000177706	-0.000974939	0	4985.28
4160	23.2474	3.32772	0.0582288	-1.40762e-07	-7.54618e-07	-0.00647507	0.000779527	-0.00051226	0	1834.63
4163	21.2035	7.28638	0.0703645	3.66588e-06	-1.75868e-06	0.0219868	0.00229844	-0.00164224	0	1349.37
4164	14.3644	5.13787	0.0646434	1.06679e-06	-5.35889e-06	-0.0100932	0.000455971	-0.00307293	0	4387.45
4167	18.3022	8.84533	0.0696012	1.20599e-06	-1.80572e-06	0.00317868	0.00351249	-0.00440514	0	4770.93
4168	5.23654	8.25588	0.0527649	1.46641e-06	-5.07285e-06	-0.0087585	-0.00124467	-0.000878341	0	421.831
4171	21.787	9.25421	0.0710814	1.25649e-06	-4.67246e-07	0.0385802	0.0025387	-0.00113263	0	3371.03
4172	12.0757	14.0334	0.0648587	2.17546e-06	-9.51189e-06	0.0184035	-0.000859425	-0.0138628	0	9303.31
4173	12.3343	5.91232	0.0688274	1.61466e-06	-4.7092e-06	-0.0312774	-0.000484134	-0.00362862	0	1300.95
4176	5.19592	15.4275	0.0654906	-7.13982e-07	-1.01561e-05	-0.0182587	-7.49331e-05	0.000711175	0	270.567
4177	2.40286	6.48601	0.0505321	-1.05623e-08	-2.64466e-06	-0.00123592	-0.000334622	-0.000332231	0	827.951
4179	10.0144	14.757	0.0589128	3.61673e-06	-5.84354e-06	-0.141021	-0.000442757	-0.00551221	0	2500.94
4184	21.1603	4.55113	0.0635042	1.46292e-06	-7.22421e-07	-0.0166632	0.00148717	-0.00118096	0	1874.41
4188	12.3874	6.86404	0.0659968	3.91134e-06	-8.39163e-06	-0.00893712	-0.000282445	-0.00425484	0	3737.79
4191	19.4776	9.38127	0.0720973	9.95257e-07	-2.21267e-06	-0.0263775	0.00363214	-0.00334004	0	1860.39
4196	9.61754	5.61635	0.0715289	1.20071e-06	-3.11133e-06	0.0186291	-0.00123104	-0.00238895	0	3052.21
4200	18.7799	8.8546	0.0572689	1.1637e-06	-2.19086e-06	-0.012764	0.00337408	-0.00391659	0	3864.01
4203	19.2115	1.42314	0.0549855	8.21039e-08	1.9591e-08	-0.001194	0.00022004	-0.000194401	0	1352.87
4206	26.0764	1.97559	0.0630495	3.31564e-07	-2.93402e-07	-0.00330682	9.02956e-05	-0.000120642	0	896.834
4210	3.6606	13.2125	0.0663178	9.4573e-07	-1.95698e-05	-0.00717627	-0.000428356	0.000685759	0	568.203
4214	7.9942	11.2743	0.0710004	2.45746e-07	-7.99963e-06	-0.042014	-0.00187741	-0.00287679	0	951.412
4216	2.76253	14.3311	0.0608545	2.94382e-06	-1.47446e-05	-0.00636539	-0.000170331	0.0010587	0	283.472
4220	22.7826	3.58729	0.0575848	5.73754e-08	-6.06219e-07	0.00467244	0.000922174	-0.000638244	0	2056.72
4225	8.73372	13.346	0.0629602	2.42811e-06	-6.29948e-06	-0.0662278	-0.00142071	-0.00359677	0	1499.5
4226	9.70559	10.3953	0.0675882	2.83819e-06	-8.68802e-06	-0.0800096	-0.00178592	-0.00515394	0	5259.21
4233	11.5382	13.6305	0.06364	4.05822e-06	-9.22373e-06	-0.0728314	-0.00132764	-0.0116349	0	1473.99
4235	1.47905	9.63967	0.0577111	-2.4596e-07	-3.87203e-06	-0.018412	-0.000126546	0.000120566	0	1155.16
4237	15.8796	4.26793	0.0736613	6.98635e-07	-2.17897e-06	-0.0208465	0.00079267	-0.00231716	0	2043.18
4240	26.0747	5.02091	0.059117	1.62814e-06	-1.08103e-06	-0.00170478	0.000323177	-0.000302204	0	2118.65
4241	6.25922	5.5063	0.0618566	8.04781e-07	-2.70559e-07	0.00873542	-0.00109784	-0.0010313	0	2203.65
4243	19.0322	2.44604	0.0517933	1.85766e-07	3.99255e-07	-0.0266783	0.000616504	-0.000857815	0	2264.58
4246	9.70962	10.7575	0.0613645	1.80523e-06	-1.01367e-05	-0.00677973	-0.00174928	-0.00539064	0	7249.52
4247	24.5688	8.67029	0.0590965	2.80025e-07	-1.41925e-06	0.0302881	0.00116037	0.000141226	0	3545.92
4249	8.73611	8.50731	0.0699526	6.22633e-06	-6.83384e-06	-0.00545922	-0.00191542	-0.00321069	0	2936.73
4251	22.7152	1.99196	0.0624149	-6.43302e-07	-3.07599e-07	-0.00612482	0.000444447	-0.000254439	0	2595.28
4252	9.67377	1.31835	0.0661605	-4.54815e-08	5.54378e-07	0.00902366	-0.000109001	-0.000134499	0	2448.12
4257	9.01899	4.66035	0.0646737	1.37463e-06	-1.57639e-06	0.00397807	-0.00105022	-0.00169224	0	4035.17
4258	19.9458	11.0188	0.0694747	5.84287e-07	-2.21144e-06	0.0260874	0.00348091	-0.00244918	0	2569.42
4259	5.27316	14.1077	0.0595105	2.55475e-06	-1.02397e-05	-0.0282607	-0.000486161	0.000371754	0	296.291
4260	8.99992	8.00919	0.0715048	5.23467e-06	-8.72208e-06	-0.0141111	-0.00166852	-0.00326352	0	3203.2
4267	20.4475	9.0179	0.0553694	1.11659e-06	-4.39466e-06	-0.0140924	0.00307009	-0.00211753	0	1509.92
4269	5.09099	6.35295	0.0733256	-1.96536e-07	-6.14441e-06	0.0066921	-0.00104346	-0.00085301	0	2285
4270	3.96828	2.53029	0.0517724	-1.79053e-06	-4.64034e-08	0.00993853	-0.000336155	-0.000257908	0	1652.21
4271	20.2292	3.16082	0.0746728	-9.21765e-07	1.14715e-06	0.00779948	0.00100637	-0.000886805	0	2435.65
4272	6.83602	10.9948	0.0578227	2.86112e-07	-8.39307e-06	-0.0320128	-0.00156454	-0.00163031	0	414.936
4273	3.76431	12.1842	0.0712447	2.69669e-06	-1.5036e-05	-0.019323	-0.000593556	0.000410989	0	918.372
4274	21.6431	2.74985	0.0556981	5.52868e-08	-2.22662e-07	-0.0221453	0.000796834	-0.000642645	0	5242.26
4276	19.753	9.43257	0.0721289	8.61428e-07	-2.35819e-06	0.0159298	0.00346631	-0.00300332	0	3057.81
4278	15.1931	8.85985	0.0582436	5.53215e-06	-1.91711e-06	-0.11684	0.00227061	-0.00699401	0	6091.06
4280	3.72592	7.22991	0.0592542	1.53035e-07	-4.56994e-06	-0.00872718	-0.000757981	-0.00042379	0	646.11
4281	8.28204	8.65181	0.0587717	5.46495e-06	-5.18278e-06	0.0144764	-0.00184867	-0.00294786	0	3931.46
4286	8.63472	1.33559	0.0726611	-6.11652e-08	6.30923e-07	0.0416183	-6.79181e-05	-8.88715e-05	0	2373.36
4288	15.6125	3.28228	0.0562143	3.04714e-07	-3.80243e-06	0.027841	0.000547498	-0.00142822	0	3450.45
4290	26.2511	9.27426	0.0594695	-2.70795e-06	1.78685e-07	0.0307044	0.000342117	0.000802237	0	941.375
4291	13.5412	14.8631	0.0610514	-7.12696e-08	5.38757e-06	0.219682	0.00154605	-0.0216137	0	6904.11
4293	8.69835	10.8469	0.0634549	1.52495e-06	-7.13836e-06	-0.0429729	-0.00192679	-0.00375973	0	4121.78
4294	21.0722	8.50183	0.0744424	2.42703e-06	-3.16234e-06	0.0229938	0.00282729	-0.00168561	0	459.823
4298	24.0703	2.58792	0.0728639	8.15154e-07	-9.26127e-07	0.00558512	0.000476183	-0.000305929	0	1448.96
4299	7.46344	1.34314	0.0711488	-2.97992e-07	5.90853e-07	0.0067793	-0.00016771	-0.000168415	0	3130.55
4301	18.2865	4.23177	0.0530268	-2.14335e-07	1.69852e-07	0.00897717	0.00138711	-0.00186579	0	1372.92
4302	4.44814	13	0.0507384	1.54951e-06	-1.18065e-05	-0.027131	-0.00064851	0.000400159	0	149.137
4303	19.1617	11.3194	0.0545568	4.20186e-07	-3.93416e-06	0.0108128	0.00367073	-0.00357527	0	4042.84
4309	11.6798	11.0713	0.0621761	4.9977e-07	-1.38955e-05	0.0268693	-0.000793762	-0.00880951	0	4853.24
4310	10.0564	15.2926	0.0596968	4.77663e-06	-4.43887e-06	-0.0977011	0.000230586	-0.00515307	0	1287.93
4311	8.79002	6.86292	0.0590064	2.23993e-06	-4.44122e-06	-0.0171826	-0.00153881	-0.00267387	0	792.598
4312	5.34355	13.4445	0.0684068	3.42235e-06	-7.14587e-06	-0.0292218	-0.000699507	0.000136515	0	1071.33
4313	11.8433	7.45666	0.0544584	4.37304e-06	-8.67729e-06	0.11522	-0.000794301	-0.00479768	0	5653.35
4314	6.91457	7.35089	0.0562071	1.7953e-06	-3.60378e-06	-0.0176983	-0.00146415	-0.00163999	0	3464.37
4315	22.1791	9.35835	0.0516917	1.52903e-06	-6.96357e-07	0.00995945	0.00235113	-0.000745609	0	4931.22
4319	16.4137	1.88525	0.0559102	5.0849e-06	4.59685e-07	-0.0394362	0.00018028	-0.000549556	0	3683.5
4324	3.71676	10.0682	0.0649097	4.84752e-07	-5.50056e-06	0.0110934	-0.000844855	-0.000141407	0	770.179
4325	19.8563	4.03041	0.0728485	-1.84545e-06	1.64109e-06	-0.0016332	0.00144091	-0.00138801	0	2025.23
4328	23.4085	3.89866	0.0672421	1.33928e-07	-3.1561e-07	-0.0128257	0.00088266	-0.00059126	0	3792.55
4331	14.852	11.4293	0.0745706	5.57642e-06	-9.69273e-06	0.0569342	0.00325848	-0.0109977	0	6476.98
4333	3.83044	11.0496	0.0512912	2.2309e-06	-8.30165e-06	-0.0230027	-0.00081225	8.48712e-05	0	1966.77
4337	21.261	1.18722	0.0737909	-3.76286e-07	-3.8993e-07	-0.0147959	0.000106419	-4.9862e-05	0	2508.48
4339	16.008	12.6673	0.0536922	2.95176e-07	-6.94895e-06	-0.0444853	0.00396932	-0.00989821	0	3118.27
4340	13.1716	12.2277	0.0621619	2.13994e-06	-1.51939e-06	0.125642	0.00135366	-0.0131951	0	5919.95
4341	3.91798	12.9413	0.0657493	1.15286e-06	-1.81037e-05	-0.012692	-0.000531195	0.000547788	0	234.708
4343	6.67489	13.382	0.0684204	4.87157e-06	-5.33271e-06	-0.0439482	-0.00102941	-0.000729896	0	1948.05
4344	11.7509	10.6566	0.0631256	2.66193e-07	-1.75348e-05	-0.0982299	-0.000784782	-0.00842256	0	8277.47
4349	17.1201	2.94185	0.062735	7.62253e-07	-1.24585e-06	0.000561076	0.000635414	-0.00124342	0	5178.07
4350	17.3605	1.60325	0.0724718	4.7428e-06	2.94722e-07	-0.028538	0.000212892	-0.000307307	0	4199.07
4353	10.4627	8.95875	0.0561513	5.71905e-06	-1.00361e-05	-0.0765074	-0.00150899	-0.00518945	0	2633.97
4355	24.4455	3.30441	0.0509401	6.6685e-07	-4.75522e-07	-0.0123487	0.000522894	-0.000376256	0	1480.98
4356	17.1957	11.4505	0.0736912	1.43438e-06	-3.66576e-06	0.0863236	0.00400016	-0.00665796	3	14419.4
4360	4.82348	13.1696	0.0611385	1.40419e-06	-8.60601e-06	-0.0224995	-0.000673932	0.000314746	0	907.794
4365	6.08803	1.26017	0.0593025	-4.97772e-07	-6.41102e-08	0.0310446	-9.68419e-05	-6.66754e-05	0	2486.52
4367	5.50387	14.2936	0.0650111	2.853e-06	-9.50531e-06	-0.0266732	-0.000427479	0.000299154	0	621.823
4369	11.4037	10.2994	0.0740622	5.00361e-08	-1.53252e-05	-0.0446187	-0.00114723	-0.00744833	0	9362
4371	11.7629	2.99667	0.0563523	4.62273e-06	-1.44588e-06	0.0238967	-0.000373151	-0.00114612	0	1891.41
4374	6.27021	13.686	0.053883	3.36501e-06	-5.15782e-06	-0.0151982	-0.000769714	-0.000346563	0	507.789
4382	11.2645	10.249	0.0740401	3.35769e-08	-1.43393e-05	-0.0751271	-0.00121155	-0.00725538	0	319.094
4385	24.8269	9.28946	0.0609203	1.8563e-07	-1.30121e-06	-0.00520981	0.000987966	0.000414309	0	1971.5
4388	8.20394	10.3937	0.0626391	1.80304e-06	-5.59853e-06	-0.0229616	-0.0017979	-0.00320644	0	1492.65
4391	10.7818	9.18151	0.054094	4.99628e-06	-1.04868e-05	-0.027476	-0.00157115	-0.00556483	0	2892.36
4396	7.21454	3.13548	0.0660756	-3.39304e-07	-1.02692e-07	-0.000658223	-0.000719674	-0.000671368	0	3746.47
4398	14.4252	15.1823	0.0562779	1.45743e-07	-6.76985e-07	0.232329	0.00273202	-0.0176925	0	31404.1
4402	18.8822	3.00899	0.0715026	-2.10746e-07	4.80111e-07	-0.00948605	0.000852156	-0.00109201	0	4678.06
4403	13.7112	4.73981	0.0697905	1.52974e-06	-4.34886e-06	-0.0329263	0.00015643	-0.00249724	0	3370.47
4406	4.46944	5.36646	0.0508136	-9.1892e-07	-6.64364e-06	-0.00410566	-0.000788103	-0.000619155	0	783.528
4410	20.2122	8.29408	0.0634053	7.16321e-07	-2.15001e-06	0.0160982	0.00309205	-0.00238455	0	3368.89
4412	14.0918	1.12401	0.0585071	1.30772e-06	-8.81982e-08	-0.0100314	-2.06909e-05	-0.000109938	0	2983.13
4413	18.5184	5.38471	0.0657757	-6.41003e-07	2.69595e-07	0.0215903	0.00185132	-0.0023094	0	2093.26
4416	2.63496	7.59127	0.0632761	3.18312e-07	-3.69239e-06	0.00130046	-0.000490115	-0.000315316	0	2123.76
4418	21.0035	3.75076	0.060574	2.05087e-06	-3.37306e-07	0.00210345	0.00117726	-0.000983499	0	3650.95
4423	6.7113	5.01334	0.0606139	4.94365e-07	-4.09121e-07	-0.0146206	-0.00108282	-0.00114685	0	3105.22
4427	2.02265	8.17341	0.0528163	-8.32388e-08	-4.81193e-06	-0.00289568	-0.000335086	-0.00015244	0	683.015
4428	7.91573	9.50808	0.0574446	2.71312e-06	-4.35712e-06	-0.0413611	-0.00188006	-0.00265454	0	2675.91
4430	8.33597	6.20711	0.067764	7.39844e-07	-5.19788e-07	-0.0321399	-0.00142089	-0.00210863	0	368.596
4432	15.7413	12.7375	0.0631021	5.78652e-07	-6.43127e-06	0.122665	0.0036454	-0.0110665	0	2118.22
4435	24.6089	7.66037	0.0518293	7.21392e-08	-1.33622e-06	0.0186196	0.00120832	-8.81766e-05	0	1306.48
4436	23.2715	9.22281	0.0541707	1.7568e-06	-1.92657e-06	-0.00439249	0.00180572	-0.000142755	0	2520.71
4437	19.9317	2.14925	0.0738374	-2.9217e-07	4.92177e-07	-0.01264	0.000612701	-0.000465731	0	2817.99
4439	25.7185	5.60813	0.0553535	9.09126e-07	-8.22671e-07	0.0236155	0.000437747	-0.000277501	0	2727.46
4440	9.74536	5.82943	0.0548685	1.28374e-06	-3.58926e-06	-0.0354827	-0.00129545	-0.00245145	0	3060.65
4445	16.8692	14.652	0.0677883	6.99195e-07	-7.43073e-06	0.167782	0.0015158	-0.00726631	0	501.011
4446	24.4032	8.95136	0.0747783	4.10714e-07	-1.28068e-06	0.0488972	0.00115174	0.000219871	0	1650.65
4448	10.4933	12.6423	0.0711586	6.14373e-06	-2.52213e-06	-0.0121975	-0.00165196	-0.00784419	0	3056.97
4449	9.17743	15.3413	0.0612435	4.36164e-06	-4.89917e-06	-0.0716323	0.000284931	-0.00323888	0	2024.98
4451	23.3272	2.72179	0.0506442	5.11892e-07	-1.24056e-06	0.0145234	0.000580354	-0.000387785	0	2256.49
4452	18.2275	9.79742	0.0512778	-4.18703e-07	-2.36103e-06	0.115162	0.00400542	-0.00474261	0	8688.47
4453	16.4288	4.14443	0.0717411	6.26541e-07	1.30343e-07	-0.0137563	0.000971208	-0.00199903	0	2693.11
4454	16.6441	10.0009	0.0725207	-9.75249e-08	-2.52123e-06	0.0680231	0.00385548	-0.00699553	0	5093.69
4456	25.1836	9.79936	0.0644321	2.90699e-06	-2.57448e-06	0.000586758	0.000693795	0.000693497	0	1704.55
4462	6.10468	10.2396	0.0578395	1.03681e-06	-3.14676e-06	-0.0251037	-0.00151005	-0.00116732	0	804.35
4464	6.64445	13.7186	0.0673111	4.47647e-06	-5.72054e-06	-0.0570148	-0.000873744	-0.000595874	0	533.909
4470	5.73269	14.1858	0.0670224	3.31221e-06	-8.94777e-06	-0.0293132	-0.000497123	0.000163226	0	290.749
4473	22.6242	3.98042	0.0502189	3.22111e-07	-9.9107e-07	-0.000969767	0.00104927	-0.00071759	0	2013.96
4475	12.2599	2.72136	0.0582695	4.42777e-06	-2.35993e-06	-0.0272711	-0.000235965	-0.00104597	0	4826.41
4481	7.36325	14.8615	0.0565475	4.00131e-06	-4.15192e-06	-0.03015	-0.00028915	-0.000834761	0	299.116
4485	9.43593	3.05215	0.070215	2.10338e-06	4.6798e-07	-0.0421389	-0.000620086	-0.0010747	0	5455.41
4486	21.2843	9.75036	0.0588734	-1.5504e-07	-1.31229e-06	0.0466874	0.00280672	-0.00145877	0	4687.65
4488	18.0416	5.00389	0.0727063	-7.19226e-07	3.15332e-07	-0.000827292	0.00153532	-0.0023601	0	4033.35
4491	16.381	5.9267	0.0544378	2.05066e-07	8.77487e-07	-0.0599233	0.00149847	-0.00343537	0	3662.82
4495	9.75571	9.82954	0.053568	4.36436e-06	-7.95415e-06	-0.0574146	-0.00170768	-0.00498696	0	3427.33
4497	8.31097	1.21167	0.0675832	1.92333e-07	4.95022e-07	0.0243332	-5.55734e-05	-0.000111974	0	1403
4502	8.21571	15.6758	0.0594097	6.24467e-06	-2.25575e-06	-0.063643	0.000472254	-0.00147477	0	306.151
4504	10.9148	10.8616	0.0733779	6.29078e-07	-1.06782e-05	0.0281643	-0.00119881	-0.00734811	0	4029.9
4506	13.4766	10.1029	0.0539402	5.60318e-06	-1.18758e-05	-0.0214118	0.00125245	-0.00891613	0	6552.02
4510	9.3334	1.3515	0.0568605	-1.58676e-07	7.85373e-07	0.00390416	-6.50272e-05	-0.000212427	0	2722.73
4511	5.57545	9.5229	0.0575268	1.90101e-06	-2.79245e-06	-0.0153889	-0.00134426	-0.000897751	0	1504.77
4512	18.128	2.05015	0.067381	2.8872e-06	-2.66258e-08	-0.0101865	0.000519025	-0.000593879	0	3694.94
4514	1.03998	9.24496	0.072348	-5.08449e-08	-2.31491e-06	-0.00103866	-1.94704e-05	0.000105375	0	407.696
4516	21.1782	9.52104	0.0598191	-1.75596e-07	-2.03276e-06	0.00566516	0.00282832	-0.00151219	0	2739.82
4517	16.9334	11.0321	0.0737693	1.34045e-06	-3.44884e-06	0.0580564	0.00445805	-0.00708309	0	3068.97
4521	8.04859	8.08953	0.0567385	5.07682e-06	-3.49555e-06	-0.0200569	-0.00170662	-0.00248795	0	1365.64
4522	1.06849	7.31427	0.051551	-1.13997e-07	-1.74449e-06	0.00329572	-2.91824e-05	-0.000199644	0	504.999
4524	23.0069	4.18156	0.0692819	1.68177e-07	-1.03094e-06	-0.0194791	0.00101904	-0.000683643	0	2285.14
4525	25.9665	1.16329	0.0659435	2.4599e-07	-1.52997e-07	-0.00374599	3.11535e-05	-2.1814e-05	0	1267.14
4526	8.10578	4.71288	0.0696796	6.51929e-07	-1.12392e-06	-0.0267758	-0.0010634	-0.00152382	0	3183.49
4527	19.1982	7.18186	0.0738252	9.31803e-07	-1.37061e-06	0.0186431	0.00275945	-0.00282513	0	2866.82
4528	19.3207	7.23202	0.0585512	1.15174e-06	-1.51372e-06	0.0322932	0.00276671	-0.00274153	0	3306.52
4529	1.61353	9.48775	0.0577385	6.71006e-09	-3.79854e-06	-0.0210423	-0.000128809	0.000114686	0	427.712
4534	2.4491	13.298	0.0504644	3.06524e-06	-1.51045e-05	-0.00351838	-0.000226488	0.000937118	0	570.665
4535	2.26484	9.62663	0.0558618	1.70851e-08	-6.24408e-06	0.00350654	-0.000334777	5.89908e-05	0	1482.54
4540	24.6652	7.99614	0.0533382	1.05758e-07	-1.40567e-06	-0.00789648	0.00115645	3.74884e-05	0	3546.45
4542	19.5473	12.1229	0.0579642	1.34734e-06	-4.05147e-06	0.0780851	0.00301383	-0.00301541	0	2643.23
4544	3.96937	12.7136	0.0678627	8.36154e-07	-1.65016e-05	-0.0131254	-0.000587545	0.000468104	0	297.036
4546	24.0454	3.06797	0.0567297	1.02243e-07	-9.99868e-07	0.00987896	0.000588885	-0.000412907	0	3847.88
4550	11.6224	2.76488	0.0701909	5.45868e-06	-1.70802e-06	-0.00659415	-0.000254561	-0.00102024	0	2154.34
4551	3.5077	4.33859	0.0645881	-9.29585e-07	-2.4452e-06	0.00502658	-0.000493207	-0.000397516	0	1350.32
4552	5.11633	4.37257	0.070226	4.05946e-07	-2.17375e-06	-0.0225398	-0.000779886	-0.000611111	0	3975.05
4553	3.77293	6.17285	0.0702231	-1.40589e-07	-4.58382e-06	-0.0117068	-0.000723994	-0.000512079	0	1928.49
4554	9.4312	5.13645	0.0714171	8.04553e-07	-1.96366e-06	-0.00220385	-0.00116465	-0.00207453	0	2299.42
4556	13.1584	3.77542	0.0549857	1.08962e-06	-1.62658e-06	-0.0105728	-0.000144269	-0.00174009	0	5642.57
4557	8.34739	11.679	0.059124	6.13985e-07	-9.44904e-06	-0.0076718	-0.00190609	-0.00332717	0	2926.68
4560	11.7049	15.7285	0.0747677	1.14503e-06	-1.12006e-05	-0.294905	0.00123772	-0.01089	0	4868.19
4562	13.3009	5.52997	0.0711018	1.62261e-06	-6.3371e-06	-0.071509	-8.28702e-05	-0.00341315	0	5448.18
4564	26.8975	2.62223	0.0548887	1.63086e-07	4.49642e-07	-0.009357	1.7555e-05	-0.000207911	0	996.486
4565	8.47967	3.68894	0.0649183	1.15671e-06	-1.4552e-07	-0.00315385	-0.000759712	-0.00119012	0	6214.43
4566	14.8639	12.9108	0.0613772	4.92455e-07	-5.68641e-06	0.121106	0.00343601	-0.0126705	0	8698.36
4568	6.2615	15.6091	0.0739092	-2.26967e-06	-6.40189e-06	-0.0254643	1.79427e-05	0.000275772	0	144.963
4569	4.77462	11.0258	0.0588369	1.17551e-06	-4.22901e-06	-0.00708834	-0.00113416	-0.000260652	0	1579.91
4572	9.84068	12.2228	0.0723756	5.98824e-06	-5.12804e-06	-0.0450733	-0.00186778	-0.00603836	0	4084.05
4573	13.7111	2.71223	0.0563393	2.11473e-06	-1.01731e-06	0.00780749	-7.00037e-06	-0.000947571	0	1557.7
4574	8.07575	6.44603	0.0611989	-2.97007e-07	-2.61322e-06	-0.0162728	-0.00146377	-0.00209458	0	1613.45
4579	19.3641	6.17568	0.0592634	4.26941e-07	-1.21541e-06	0.0352491	0.00222546	-0.0023684	0	2833.37
4581	6.92412	4.27175	0.069379	-6.66228e-08	-2.94165e-07	0.00795115	-0.000967043	-0.000966909	0	973.775
4589	15.3522	6.31186	0.0699281	2.88499e-06	-3.77641e-06	-0.000591085	0.00112168	-0.00395003	0	5927.68
4593	12.838	12.3697	0.0665716	2.46224e-06	-4.28025e-06	-0.101799	0.000577359	-0.0127503	0	11221.1
4595	19.2889	4.57402	0.067949	4.58539e-07	-5.99155e-07	-0.00795087	0.00159462	-0.00167224	0	1969.58
4596	4.272	14.2053	0.0713695	3.60347e-08	-1.7296e-05	-0.0189868	-0.000344505	0.000751043	0	512.812
4597	14.3933	6.59025	0.0720393	4.4023e-06	-6.19719e-06	-0.0191833	0.000780409	-0.00444791	0	2273.29
4599	25.8351	3.44416	0.0590291	1.30593e-06	-7.51558e-08	0.0108481	0.000251857	-0.00031072	0	2353.67
4600	17.4405	10.2748	0.0626978	-2.54598e-07	-1.05057e-06	0.0385046	0.00403429	-0.00585244	0	1089.06
4601	12.8979	8.70452	0.0550122	8.87931e-06	-1.21817e-05	-0.045796	-8.71661e-05	-0.00658204	0	1295.34
4603	23.2429	3.19492	0.074678	-3.05105e-07	-8.50634e-07	-0.00792164	0.000754441	-0.000496795	0	2947.68
4604	14.7346	5.8544	0.0633313	1.71811e-06	-4.99242e-06	-0.0113135	0.000701629	-0.0035599	0	6133.65
4605	7.98376	2.99248	0.0612144	-5.39969e-08	9.66697e-09	0.0222234	-0.00071083	-0.000764377	0	4622.17
4607	24.2789	1.91314	0.0651711	2.86516e-06	-2.52496e-07	-0.00456837	0.000252758	-0.000171899	0	1714.99
4608	24.5055	4.83464	0.0724422	7.87504e-07	-1.35578e-06	-0.00739759	0.000775515	-0.000479669	0	1657
4609	19.7309	3.45253	0.0515852	-4.07006e-06	7.07647e-07	0.0174822	0.00113268	-0.00109427	0	4750.72
4610	18.2505	7.39024	0.0739447	1.90376e-06	-1.41479e-06	0.0577181	0.00262239	-0.00348708	0	2506.53
4613	5.88159	6.51756	0.0518355	9.53079e-07	-4.08758e-06	0.00822087	-0.0012482	-0.00111608	0	2699.01
4614	12.7766	8.39665	0.0534248	8.27692e-06	-1.0402e-05	0.0316818	-0.000195152	-0.00618579	0	8512.28
4616	21.4035	9.72734	0.0628192	-1.32394e-08	-1.01891e-06	0.0705951	0.00276529	-0.0013012	0	4775.4
4619	5.17818	9.31609	0.0548327	2.35899e-06	-2.97746e-06	0.00771027	-0.00125246	-0.000805235	0	2052.8
4621	4.75229	13.9076	0.0508774	1.35415e-06	-1.27861e-05	-0.00186168	-0.000466699	0.000555117	0	329.692
4622	20.516	7.78309	0.0696597	7.25097e-07	-1.44338e-06	0.0271264	0.00281399	-0.00204721	0	5730.85
4624	4.65434	4.21556	0.067572	-5.12838e-07	-2.4829e-06	0.00416949	-0.000675971	-0.000511659	0	2696.62
4625	13.1743	7.11954	0.060168	4.83754e-06	-8.55824e-06	0.026393	9.02427e-05	-0.00490511	0	4269.82
4627	25.3367	6.46694	0.0521484	1.51966e-06	-1.19347e-07	0.0196375	0.000668216	-0.000169926	0	699.676
4628	3.61946	15.5253	0.0602974	1.65069e-06	-1.60189e-05	-0.011096	1.84105e-06	0.00109304	0	264.462
4629	1.422	6.01542	0.0698451	1.4568e-08	-2.97236e-06	-0.00968796	-0.000124956	-0.000316634	0	1811.58
4630	10.3323	4.23551	0.0574941	5.42605e-07	-2.01206e-06	0.0180713	-0.000769178	-0.00164734	0	3297.46
4632	16.8593	10.3278	0.0721576	3.38733e-07	-2.23136e-06	0.0963794	0.00401638	-0.0067285	0	6709.99
4633	9.36438	4.54146	0.06079	1.56693e-06	-1.63371e-06	0.0410687	-0.000910274	-0.00169351	0	1239.41
4635	9.24581	6.21811	0.070615	1.68237e-06	-3.27853e-06	0.00603784	-0.00134892	-0.00252123	0	4608.15
4637	16.8785	3.37664	0.0682917	6.68817e-07	-1.82877e-06	0.0558005	0.000734121	-0.00148343	0	3916.9
4638	14.5958	1.01874	0.0645665	4.94876e-07	-2.31632e-07	-0.0108006	3.70717e-08	-2.14023e-05	0	794.68
4640	10.9852	4.93117	0.0536289	5.37163e-07	-2.98713e-06	-0.0441446	-0.00076244	-0.00231371	0	984.775
4641	9.93336	4.49805	0.0742159	9.35268e-07	-1.97499e-06	-0.00517697	-0.000792186	-0.00177004	0	1716.73
4642	11.5212	15.9392	0.0511037	1.08082e-09	-8.68048e-06	-0.223429	0.00186818	-0.00969195	0	753.302
4645	19.6966	4.3816	0.0640842	-4.65818e-07	4.67782e-08	-0.0145534	0.00147452	-0.00148795	0	2120.03
4647	25.8837	9.93668	0.0643777	3.41917e-06	1.5334e-05	0.0167175	0.000330943	0.00103765	0	2076.63
4648	6.43489	2.54414	0.0537913	-1.36486e-06	3.11566e-07	0.000516992	-0.000527063	-0.000415743	0	1267.83
4649	10.3551	5.1201	0.068831	4.44176e-07	-3.3522e-06	-0.0176098	-0.0010772	-0.00241081	0	3944.9
4651	11.4795	14.6309	0.0655006	4.01234e-06	-1.04251e-05	-0.346172	-0.000950235	-0.0110635	0	6693.92
4652	15.4126	13.1084	0.0700608	1.14251e-08	-6.92982e-06	-0.0586233	0.00371117	-0.0118173	0	6535.11
4655	21.1284	3.29242	0.0616081	1.69101e-06	3.21228e-07	0.000825375	0.00104263	-0.000861627	0	1659.41
4656	16.5774	1.24285	0.0565958	1.71497e-06	-6.27019e-08	-0.0016612	0.000127521	-0.000177152	0	2370.84
4661	20.4399	2.40984	0.0548344	1.85392e-07	3.74045e-07	0.000825106	0.000688995	-0.000486798	0	3627.99
4665	13.7908	3.99076	0.0623088	1.42783e-06	-2.59804e-06	-0.0338714	9.26199e-05	-0.00190644	0	4526.52
4668	2.34147	13.1103	0.0515645	2.96099e-06	-1.50332e-05	-0.0108572	-0.000222413	0.000906941	0	289.997
4673	15.9794	13.9637	0.0616465	2.19967e-06	-7.81161e-06	0.172165	0.00301573	-0.0102412	0	7698.52
4674	4.23155	15.5484	0.0616209	-1.41139e-07	-1.95774e-05	-0.0168066	-1.71932e-05	0.000980676	0	205.568
4677	10.6251	11.787	0.0608171	1.53116e-06	-4.45236e-06	-0.024485	-0.00142439	-0.0075659	0	5804.35
4679	19.0139	1.52841	0.0549012	5.16361e-07	-6.00542e-08	-0.0241277	0.000268766	-0.000208673	0	2578.7
4680	6.22622	2.31857	0.0706549	-2.38075e-06	2.29547e-07	0.0139896	-0.00044693	-0.000333273	0	1432.25
4681	9.23415	10.384	0.0601303	3.49146e-06	-8.42221e-06	-0.0629832	-0.00201395	-0.00433046	0	3127.85
4684	6.31967	1.04302	0.0669519	-2.893e-07	7.69023e-09	0.00320715	-3.05452e-05	-2.94458e-05	0	1560.24
4688	2.46987	13.1608	0.0629394	2.89694e-06	-1.50222e-05	-0.00843141	-0.000236583	0.000887506	0	248.188
4690	15.1624	1.76151	0.0615401	5.2006e-06	-9.53475e-07	-0.0224813	8.96314e-05	-0.000420428	0	4256.72
[truncated: 20,481 more rows]
