# Supplementary material for: Study on stability analysis of soil nail reinforced slopes under loading based on the discrete element method
Source: PLoS One. 2026 May 26;21(5):e0350163. doi: 10.1371/journal.pone.0350163 (PMC13210361; doi:10.1371/journal.pone.0350163)
Supplement: S1 File — (ZIP) [file pone.0350163.s001.zip › DATA in PFC/1_14_10000__contacts.txt]

ball1_id	ball2_id	ball1_type	ball2_type	cx	cy	nx	ny	fn	fs	bond_type
6	21988	0	0	6.96491	3.82265	0.507868	-0.861435	254.79	30.0816	0
6	29749	0	0	6.99425	3.90036	0.949877	0.312625	256.605	60.8301	0
7	28757	0	0	24.6348	3.70297	-0.975814	0.218605	316.904	41.9026	0
12	5819	0	0	3.15125	12.0887	0.967561	-0.252637	19.6696	9.93748	0
17	4641	0	0	9.925	4.57177	0.112681	-0.993631	225.322	5.13413	0
17	7912	0	0	9.89934	4.71577	-0.237571	0.97137	326.017	165.227	0
25	9688	0	0	14.7734	8.59989	-0.755189	0.655507	561.549	257.227	0
35	7830	0	0	10.5561	10.859	-0.997079	-0.0763794	-94.976	127.701	0
36	8603	0	0	24.9206	7.46512	-0.911018	0.412367	176.184	26.2277	0
40	1994	0	0	13.1931	6.0567	0.841832	0.539739	67.4326	11.0543	0
51	1555	0	0	2.66138	4.94455	0.0747011	0.997206	137.944	30.6366	0
63	3510	0	0	15.5881	9.01222	0.297463	-0.954733	1026.75	46.3417	0
67	4619	0	0	5.20806	9.36201	-0.54544	-0.83815	183.316	38.5824	0
93	3401	0	0	23.1373	9.21671	0.339783	0.940504	5.6245	21.1722	0
151	611	0	0	11.4131	4.31901	-0.114264	0.99345	467.764	49.0042	0
174	289	0	0	14.9047	15.2842	-0.603633	-0.797262	47.8473	269.322	0
183	327	0	0	3.86953	15.6582	-0.574393	-0.818579	18.0224	12.2755	0
265	530	0	0	20.7744	6.82947	-0.955528	-0.294899	118.034	52.1322	0
421	992	0	0	24.9064	1.46954	0.354675	-0.93499	329.143	32.4161	0
563	835	0	0	16.0893	7.20851	-0.745121	0.666929	701.465	214.772	0
639	940	0	0	18.1424	3.68824	0.17265	-0.984983	1245.66	175.424	0
782	835	0	0	16.0198	7.28701	0.572426	-0.819957	617.165	140.3	0
12	29230	0	0	3.10851	12.0511	0.128495	-0.99171	4.05684	15.3949	0
19	18330	0	0	5.96747	5.20309	-0.867112	-0.498114	369.663	47.8436	0
19	28347	0	0	6.06323	5.26435	0.815759	0.578392	331.138	21.5967	0
21	51229	0	0	10.2977	12.1632	0.941836	-0.336074	-68.6127	52.4012	0
22	20360	0	0	18.9222	5.90795	-0.30674	-0.951793	176.941	111.093	0
24	15402	0	0	6.12711	9.76893	0.914869	0.403752	220.001	19.7501	0
24	42844	0	0	6.11825	9.69739	0.788132	-0.615506	28.9435	37.5828	0
32	15068	0	0	25.7951	7.89114	0.610689	-0.791871	230.096	101.991	0
32	23482	0	0	25.7085	7.90138	-0.778825	-0.627242	-16.508	107.735	0
32	23484	0	0	25.7749	8.00017	0.285974	0.958237	-62.6512	7.42495	0
33	24026	0	0	22.8887	1.61881	-0.553883	0.832595	421.439	4.88499	0
38	40341	0	0	1.8413	14.2088	0.984511	0.17532	14.6735	13.3778	0
43	24224	0	0	12.0748	7.75324	-0.531916	-0.846797	610.864	175.307	0
48	15202	0	0	5.21209	13.7847	0.882084	0.471091	113.53	19.8689	0
48	34325	0	0	5.16475	13.6913	0.141705	-0.989909	23.4081	10.2366	0
50	30371	0	0	26.6004	1.36111	0.244561	0.969634	186.328	21.3609	0
51	36503	0	0	2.71344	4.89639	0.988574	0.150736	99.0324	0.997677	0
54	38186	0	0	15.909	4.5042	-0.986342	0.164707	-9.68419	26.7245	0
54	42458	0	0	15.9308	4.44415	-0.651743	-0.75844	459.336	127.26	0
55	34632	0	0	16.6204	6.10106	0.956407	0.292037	-31.2511	28.3594	0
56	47461	0	0	12.4296	5.45641	0.370899	-0.928673	160.216	22.5693	0
57	25720	0	0	16.8604	13.0149	-0.512277	0.85882	1831	506.249	1
57	35305	0	0	16.918	13.0161	0.475383	0.879779	-0.751162	4.94869	0
59	25894	0	0	25.8861	3.20052	-0.572927	0.819606	229.148	35.523	0
59	33269	0	0	25.8948	3.08801	-0.440572	-0.897717	160.506	10.4534	0
60	50684	0	0	13.681	9.89724	0.386408	0.922328	1060.92	261.648	0
66	34745	0	0	7.95417	1.61398	-0.727242	0.686381	138.438	14.0946	0
68	44691	0	0	12.1673	6.04496	0.845905	-0.533334	7.41754	16.9841	0
68	47062	0	0	12.142	6.11956	0.34818	0.937428	358.975	6.7105	0
69	52350	0	0	10.6685	6.02791	0.66644	0.745559	433.953	60.3656	0
70	16449	0	0	13.5472	3.89324	0.874132	-0.485689	150.048	149.213	0
70	28456	0	0	13.4326	3.98618	-0.655824	0.754914	149.905	63.2572	0
70	46530	0	0	13.4462	3.86373	-0.474655	-0.880172	683.572	173.214	0
74	46308	0	0	14.4917	12.0054	-0.998465	0.0553942	-91.2468	184.801	0
76	45241	0	0	11.6069	7.62139	-0.0545618	0.99851	583.648	118.418	0
77	17481	0	0	23.5883	2.43542	-0.954643	0.297753	356.272	71.2195	0
77	25772	0	0	23.7089	2.40086	0.967488	-0.252916	269.372	7.0524	0
84	39294	0	0	6.40812	15.0957	0.803442	0.595382	1.49005	9.09422	0
89	38214	0	0	23.029	6.9891	-0.996145	0.0877199	453.783	9.20046	0
89	42208	0	0	23.1365	7.03994	0.564803	0.825225	10.2127	9.48959	0
93	20568	0	0	23.0672	9.15073	-0.959094	-0.283089	443.988	119.715	0
93	26651	0	0	23.1247	9.11233	0.106289	-0.994335	-65.8761	71.8478	0
97	14939	0	0	5.29193	12.6603	-0.637605	-0.770363	103.741	25.9339	0
107	4655	0	0	21.1193	3.35334	0.146576	-0.989199	240.667	34.5784	0
110	2442	0	0	8.82627	8.06676	0.853348	0.521341	361.274	55.1986	0
113	7001	0	0	17.4819	4.55448	-0.99716	-0.0753188	181.711	36.5371	0
116	4553	0	0	3.78471	6.10364	-0.16777	0.985826	6.72094	4.10203	0
116	8132	0	0	3.72501	6.04117	-0.99242	0.12289	106.828	43.2576	0
117	9560	0	0	12.8096	14.445	0.951852	0.306558	1730.56	552.053	0
139	5491	0	0	7.17801	1.71952	-0.895801	0.444455	47.5329	23.1734	0
144	9028	0	0	14.5561	2.08556	0.383131	-0.923694	480.729	41.3547	0
147	7975	0	0	8.87838	13.7933	-0.0853207	-0.996354	45.3941	71.6172	0
148	5013	0	0	17.8076	2.08338	-0.828276	0.560321	293.148	67.6231	0
148	8387	0	0	17.8003	2.02051	-0.933982	-0.357321	119.401	24.666	0
151	4981	0	0	11.3645	4.28303	-0.916906	0.399103	45.0514	17.8248	0
166	6468	0	0	23.9527	2.4338	0.587456	0.809256	112.597	42.3458	0
174	7382	0	0	14.9898	15.3463	0.943664	0.330906	658.268	394.001	0
176	4767	0	0	8.15307	12.5989	0.996398	-0.0848015	142.3	10.0745	0
180	2910	0	0	1.91635	1.71261	-0.529524	0.848295	71.4855	4.87352	0
180	3028	0	0	1.98812	1.69138	0.905536	0.42427	146.876	14.6288	0
198	2215	0	0	13.997	5.63711	-0.965735	0.259531	29.0692	200.741	0
198	3589	0	0	14.0182	5.57556	-0.601867	-0.798596	671.868	151.199	0
204	1054	0	0	14.6128	7.81602	0.523088	-0.852279	1177.25	336.4	0
213	7139	0	0	19.0607	8.01872	0.481899	0.876227	307.761	139.85	0
214	1408	0	0	26.8455	8.91432	0.493944	-0.869494	2.4993	55.2697	0
224	7552	0	0	26.4391	1.75412	0.813898	-0.581008	71.6617	2.67602	0
225	8504	0	0	16.607	11.7761	0.498481	0.8669	448.783	265.127	0
225	9770	0	0	16.6205	11.6932	0.748443	-0.663199	1208.09	155.597	0
249	6821	0	0	23.2337	6.20897	-0.442506	0.896765	275.276	70.0386	0
251	5718	0	0	14.1734	15.0601	-0.0943266	-0.995541	1466.71	693.878	0
254	1981	0	0	9.03784	8.39053	0.882334	0.470623	488.379	99.0661	0
268	8484	0	0	7.06535	5.3537	0.49288	-0.870097	1.28614	25.3014	0
270	6026	0	0	17.9594	6.47629	0.315787	-0.94883	1063.73	54.062	0
273	1287	0	0	22.8066	7.9807	-0.261719	-0.965144	17.4812	59.4233	0
273	5506	0	0	22.8109	8.10458	-0.193385	0.981123	149.209	114.913	0
289	3017	0	0	14.8429	15.2968	-0.238619	0.971113	254.761	147.158	0
290	2388	0	0	26.7385	4.88935	0.495895	-0.868383	131.235	36.5561	0
290	9384	0	0	26.7715	4.94342	0.999051	-0.0435541	323.884	29.9264	0
301	4888	0	0	17.2589	8.07271	0.843227	-0.537558	254.503	133.774	0
304	6703	0	0	25.2351	4.30735	-0.470926	0.882173	111.285	35.1988	0
306	7009	0	0	22.2103	6.76708	-0.746452	-0.665439	169.493	54.182	0
328	7438	0	0	18.277	11.5334	0.556959	-0.83054	270.004	69.8705	0
332	6358	0	0	1.45085	14.6799	-0.611288	-0.791408	34.3417	16.0148	0
350	1388	0	0	8.5795	8.24248	-0.198721	-0.980056	662.193	116.256	0
354	8698	0	0	24.6156	2.55419	0.110876	-0.993834	120.484	27.5459	0
358	7018	0	0	26.515	9.20193	0.59296	0.805232	124.492	122.666	0
362	9949	0	0	5.94728	10.0073	-0.130092	-0.991502	258.184	98.6978	0
370	5503	0	0	10.4601	14.8796	-0.446836	0.894616	-106.308	61.6015	0
373	2529	0	0	10.0147	5.35242	-0.423776	-0.905767	402.174	53.5592	0
403	8671	0	0	26.7012	7.21442	-0.533523	0.845786	82.385	85.4459	0
406	5153	0	0	3.38467	10.7897	0.716706	-0.697375	45.5713	51.3979	0
409	8871	0	0	6.46033	8.44041	-0.99993	-0.0118197	249.88	68.4738	0
413	4705	0	0	23.1773	1.88101	-0.795873	-0.605464	52.8326	29.1767	0
421	5075	0	0	24.8386	1.57356	-0.711613	0.702571	254.89	32.86	0
431	8337	0	0	21.8881	5.84905	0.811329	0.584589	94.3022	73.3096	0
434	2877	0	0	25.719	5.25515	-0.67567	0.737204	519.847	45.9756	0
440	6242	0	0	16.9527	6.66319	-0.890922	-0.454156	-31.0849	22.1832	0
444	7798	0	0	16.6122	10.5363	0.300245	-0.953862	1308.74	464.633	0
445	8598	0	0	1.94765	15.7716	-0.647399	0.762152	0.64681	4.98961	0
449	2819	0	0	22.2344	3.70923	0.998747	-0.0500451	229.726	81.0734	0
457	2431	0	0	19.886	7.61624	-0.270147	-0.962819	154.932	83.0684	0
460	5533	0	0	19.5101	12.014	0.96826	-0.249946	151.399	433.242	1
468	2717	0	0	7.95302	11.6732	0.711017	-0.703175	26.9887	66.2744	0
468	9903	0	0	7.86033	11.6812	-0.820116	-0.572198	161.084	13.4702	0
486	6544	0	0	8.48757	15.2267	-0.903366	0.428871	91.7243	30.8197	0
488	5488	0	0	23.6141	5.80094	0.478184	0.87826	-24.315	0.386505	0
489	8141	0	0	16.6697	7.89248	-0.655261	-0.755403	67.4893	70.2781	0
522	9063	0	0	23.5285	1.36163	-0.988051	0.154129	169.574	19.6492	0
524	6489	0	0	19.1213	3.81022	-0.999751	0.0223358	157.206	15.4766	0
527	4761	0	0	8.51213	4.03103	-0.805102	0.593137	84.0782	59.8775	0
539	4640	0	0	11.0387	4.93112	-1	0.000882504	120.589	77.1319	0
544	6177	0	0	3.33853	9.82756	0.501634	-0.86508	15.9358	12.4785	0
548	3039	0	0	4.77577	8.92908	-0.999817	-0.0191368	420.136	67.5403	0
550	8755	0	0	20.5682	6.43834	-0.308747	0.951144	297.116	4.76101	0
560	9834	0	0	15.5188	13.3636	0.582889	0.812552	63.588	7.60746	0
588	1850	0	0	16.3586	12.4431	-0.647785	-0.761823	570.117	167.166	0
592	7004	0	0	12.6049	11.3442	0.878905	0.476997	339.575	235.655	0
607	3277	0	0	25.9215	8.71799	-0.507429	-0.861694	-20.5258	19.8684	0
611	4981	0	0	11.3551	4.34108	-0.745793	-0.666177	64.592	20.695	0
611	8232	0	0	11.3977	4.45299	-0.114788	0.99339	502.144	88.5907	0
613	5677	0	0	8.80948	5.96674	-0.36808	0.929794	296.268	99.9915	0
625	5498	0	0	5.00101	10.0519	0.415963	-0.909381	-53.8801	62.3833	0
625	7544	0	0	4.94856	10.1806	-0.338011	0.941142	45.5772	8.83965	0
627	6322	0	0	7.12908	1.61116	-0.964109	0.265508	107.332	21.0349	0
665	9681	0	0	1.28695	4.20854	0.508409	-0.861116	81.5527	5.88568	0
679	6601	0	0	20.2646	8.78873	0.837124	-0.547013	174.428	2.57407	0
680	7711	0	0	12.7777	13.8181	-0.819895	0.572513	7.96192	491.028	0
683	4642	0	0	11.5698	15.9234	-0.951165	0.308683	119.668	119.422	0
690	1385	0	0	16.1247	12.2108	0.984215	-0.176979	-22.9171	110.76	0
697	8103	0	0	9.73596	4.12427	0.701934	0.712242	400.913	20.8064	0
702	7878	0	0	4.31699	14.3448	0.831327	-0.555783	25.2396	6.36781	0
707	9384	0	0	26.8614	4.88122	-0.393331	0.919397	65.4428	32.1187	0
715	3209	0	0	3.82816	5.91149	0.966606	0.256267	258.127	5.64935	0
724	7274	0	0	10.3785	3.31613	-0.799208	-0.601055	346.569	73.253	0
731	9241	0	0	22.5073	6.16425	0.997703	0.0677432	408.295	115.023	0
733	1123	0	0	2.02474	3.71996	-0.89714	0.441747	92.008	11.3608	0
751	8296	0	0	23.9654	6.04246	0.0276395	-0.999618	29.5549	21.6293	0
754	1371	0	0	14.4487	14.3114	0.826488	0.562954	-12691.1	5524.64	1
756	5325	0	0	11.5252	6.484	0.146624	0.989192	378.897	2.8005	0
758	9856	0	0	15.5582	2.83353	0.60131	-0.799016	304.441	94.9414	0
767	5985	0	0	15.7959	6.30192	0.805105	-0.593133	571.714	134.395	0
778	4382	0	0	11.2673	10.175	-0.038029	0.999277	40.6477	114.519	0
778	8198	0	0	11.3195	10.1434	0.902724	0.430219	-35.746	161.096	0
784	5410	0	0	9.29351	8.40833	-0.559559	-0.828791	497.404	57.8882	0
791	1865	0	0	15.9418	14.9255	0.606132	-0.795364	1100.49	465.834	0
807	9274	0	0	2.63557	5.84009	-0.858143	-0.51341	84.355	14.2038	0
816	9512	0	0	13.5111	6.20726	-0.0144643	0.999895	926.829	121.333	0
821	1060	0	0	20.2565	9.93988	-0.530152	-0.847902	32.5066	15.5855	0
829	1692	0	0	10.4701	2.1462	-0.693646	0.720316	197.842	35.9023	0
830	5158	0	0	11.402	9.67968	0.966402	-0.257035	-114.503	71.3193	0
839	3006	0	0	6.26299	4.62801	0.13565	-0.990757	409.903	35.5699	0
855	1486	0	0	25.9814	2.69678	-0.307443	0.951566	124.364	34.1019	0
863	3946	0	0	6.98508	6.78026	-0.771177	-0.63662	325.41	60.6241	0
865	6533	0	0	1.20429	6.51478	-0.76212	0.647436	5.85681	17.0149	0
869	6758	0	0	5.2833	6.51318	-0.43248	0.901644	-42.56	6.53572	0
877	1683	0	0	8.77259	12.2691	0.979838	0.199794	236.584	102.379	0
884	8370	0	0	26.2125	6.53542	-0.942056	0.335454	262.014	13.1773	0
890	1431	0	0	3.03565	6.39809	-0.0582279	-0.998303	45.301	8.08068	0
890	2227	0	0	3.09047	6.42826	0.874948	-0.484217	109.355	22.0619	0
895	6379	0	0	19.5345	10.2118	-0.514973	0.857206	393.131	209.988	1
910	6228	0	0	3.06989	10.808	-0.952535	-0.304431	155.764	16.7728	0
910	8636	0	0	3.13151	10.8865	0.0698501	0.997557	-3.25062	22.1625	0
915	5700	0	0	12.4112	7.37327	-0.52713	-0.849785	720.183	74.8185	0
916	4803	0	0	16.705	10.8665	0.985102	0.171969	194.014	141.048	0
917	5518	0	0	8.63387	12.5041	-0.999765	-0.021685	540.813	118.868	0
921	5208	0	0	4.16929	14.1545	0.479741	-0.87741	6.11221	10.2492	0
922	4311	0	0	8.84899	6.86129	-0.999618	0.0276349	98.3339	23.0455	0
936	6354	0	0	8.78555	9.13691	0.304146	-0.952625	176.976	54.372	0
944	1775	0	0	2.33631	8.44216	-0.105284	0.994442	-7.75506	4.8117	0
959	9513	0	0	2.56135	11.605	-0.138646	0.990342	-36.159	2.20753	0
982	7007	0	0	8.94794	5.40284	-0.0995293	-0.995035	276.873	42.3964	0
991	2924	0	0	5.66329	3.27499	-0.910998	0.412411	55.0061	32.097	0
106	25320	0	0	2.15307	5.70501	-0.884069	0.467357	144.613	36.223	0
106	47966	0	0	2.23695	5.72966	0.490219	0.871599	153.732	31.9915	0
107	30020	0	0	21.0624	3.38617	-0.928943	-0.370222	172.127	7.37327	0
109	21833	0	0	5.95113	14.5215	-0.332088	-0.943249	-3.73714	29.4596	0
109	46247	0	0	5.91561	14.6155	-0.873168	0.487419	86.3888	13.6185	0
110	11861	0	0	8.73055	7.97729	-0.577657	-0.81628	479.165	47.6008	0
111	17343	0	0	17.8296	10.2533	-0.259377	0.965776	1174.7	124.596	0
111	48451	0	0	17.7825	10.2043	-0.974919	0.222562	865.348	220.889	0
112	19678	0	0	17.9915	7.79315	-0.662073	-0.749439	173.962	5.73291	0
112	44620	0	0	18.103	7.82303	0.94802	-0.31821	126.812	223.352	0
113	13332	0	0	17.5928	4.5104	0.673435	-0.739247	336.355	88.2353	0
113	14186	0	0	17.5775	4.61907	0.441522	0.897251	266.008	105.642	0
117	40552	0	0	12.7612	14.4813	0.0346185	0.999401	4490.36	687.565	0
117	50168	0	0	12.7117	14.4521	-0.899126	0.43769	-584.935	287.318	0
123	32028	0	0	3.8078	14.4056	0.997865	0.0653177	47.0151	13.8304	0
123	33916	0	0	3.72641	14.3282	-0.114096	-0.99347	3.77018	5.13581	0
125	19521	0	0	2.30704	7.03216	0.689038	0.724725	62.2445	25.445	0
125	37745	0	0	2.25229	6.94885	-0.391651	-0.920114	130.541	28.5392	0
125	50605	0	0	2.25305	7.04236	-0.376607	0.926373	113.096	14.9672	0
126	21177	0	0	4.83066	7.63119	-0.911908	0.410395	139.208	3.60003	0
126	28446	0	0	4.83549	7.56198	-0.846273	-0.532749	441.995	85.3583	0
130	39047	0	0	5.21387	14.7106	-0.966929	-0.255046	36.1276	7.97934	0
130	43752	0	0	5.3156	14.6778	0.635252	-0.772305	48.1709	23.0248	0
130	49960	0	0	5.23074	14.7721	-0.701431	0.712737	32.3377	2.13469	0
132	29470	0	0	7.38719	3.53794	0.536221	0.844078	228.048	33.6296	0
135	34696	0	0	7.16592	7.46134	-0.990369	0.138452	219.427	50.2595	0
135	41198	0	0	7.25431	7.38862	0.326498	-0.945198	352.776	55.3024	0
138	28676	0	0	25.8257	9.45944	0.617099	-0.786886	227.38	118.468	0
140	37645	0	0	3.54547	14.7693	0.677184	-0.735814	22.6295	9.63325	0
140	39263	0	0	3.46865	14.8456	-0.740091	0.672507	27.6229	13.7316	0
146	43101	0	0	13.281	12.0364	0.751234	0.660036	-33.0519	12.2644	0
146	43116	0	0	13.1574	11.9644	-0.944926	-0.327285	-17.2305	277.796	0
147	13975	0	0	8.93658	13.8781	0.899263	0.437409	396.93	50.3351	0
147	25145	0	0	8.88686	13.9113	0.0580998	0.998311	55.9672	22.3193	0
148	16186	0	0	17.9234	2.01041	0.862955	-0.505281	528.458	125.153	0
149	21700	0	0	25.6683	9.65472	0.140136	-0.990132	27.8602	58.1515	0
149	52219	0	0	25.711	9.77078	0.748167	0.663511	40.0025	79.6871	0
151	28831	0	0	11.3911	4.20566	-0.478295	-0.878199	422.698	93.588	0
152	16058	0	0	7.8079	3.2546	-0.750619	-0.660735	209.233	27.797	0
152	37748	0	0	7.79758	3.33822	-0.888688	0.458512	116.217	25.6857	0
154	18833	0	0	5.79528	15.3264	-0.489614	-0.871939	22.2754	23.6482	0
156	34543	0	0	16.4105	8.12077	0.431274	0.902221	182.722	317.39	0
158	11919	0	0	20.448	5.71014	-0.635289	-0.772275	158.433	0.132087	0
159	10956	0	0	26.4347	8.22152	-0.320511	0.947245	-6.24865	46.3309	0
159	40282	0	0	26.4445	8.10919	-0.150441	-0.988619	-33.8657	6.32429	0
164	17602	0	0	19.2805	1.78523	0.777923	-0.628359	338.977	87.9464	0
164	26505	0	0	19.2641	1.88287	0.530236	0.84785	433.843	78.0221	0
165	30530	0	0	8.86204	14.9044	0.196528	-0.980498	-36.743	13.6178	0
165	31502	0	0	8.79096	14.9345	-0.839673	-0.543092	219.598	6.88527	0
165	42152	0	0	8.91324	14.9488	0.942594	-0.333941	75.3603	74.3955	0
166	25772	0	0	23.8557	2.38325	-0.999858	-0.0168741	380.577	19.781	0
174	30024	0	0	14.9383	15.3832	0.00583886	0.999983	26.5672	508.111	0
176	25833	0	0	8.05346	12.6557	-0.580737	0.814091	5.63485	9.28708	0
176	28268	0	0	8.02754	12.5962	-0.991811	-0.127715	224.408	20.3098	0
176	37679	0	0	8.12162	12.659	0.498136	0.867099	134.631	57.1436	0
179	24017	0	0	4.67136	5.5941	-0.885592	-0.464463	255.358	6.99426	0
182	17570	0	0	13.0483	6.17643	-0.0518495	0.998655	228.572	14.1451	0
182	21445	0	0	12.9918	6.13835	-0.906204	0.422841	14.0852	52.8929	0
183	10029	0	0	3.96711	15.7198	0.985877	0.16747	9.54799	2.25566	0
183	26193	0	0	3.92469	15.7688	0.308106	0.951352	11.6112	6.71331	0
184	41451	0	0	17.0656	12.3053	-0.053907	0.998546	451.949	139.958	0
185	36620	0	0	13.7838	8.47392	-0.281895	0.959445	495.045	86.9061	0
185	45036	0	0	13.8496	8.46042	0.637203	0.770696	435.946	145.747	0
189	17773	0	0	23.5087	5.45455	-0.887038	0.461697	281.153	13.0197	0
193	18006	0	0	3.0633	15.3138	-0.418653	-0.908146	-19.7123	4.44656	0
193	19032	0	0	3.02783	15.3757	-0.995075	0.0991258	38.5544	0.809757	0
198	22096	0	0	14.0817	5.57128	0.489839	-0.871813	529.799	164.833	0
198	29453	0	0	14.0757	5.67561	0.38667	0.922218	949.02	242.008	0
204	15894	0	0	14.5661	7.94427	-0.147059	0.989128	1289.11	106.578	0
204	21198	0	0	14.5185	7.8365	-0.830285	-0.557339	18.214	29.6257	0
204	25939	0	0	14.646	7.8792	0.998502	0.0547193	41.1549	37.1843	0
204	32863	0	0	14.5122	7.90278	-0.919566	0.392936	68.1834	40.5406	0
207	10791	0	0	10.205	12.5298	-0.919824	-0.39233	233.815	40.3142	0
207	17625	0	0	10.3141	12.5773	0.913968	0.405787	249.48	57.1438	0
213	33090	0	0	19.0225	7.91794	-0.218701	-0.975792	457.319	172.308	0
214	16620	0	0	26.7654	8.94058	-0.91272	-0.408586	110.376	16.327	0
215	37391	0	0	21.6892	8.53056	-0.826663	-0.562697	125.747	113.153	0
224	27982	0	0	26.3512	1.8392	-0.607842	0.794058	184.092	8.98999	0
224	50945	0	0	26.3283	1.77672	-0.976366	-0.216124	56.6047	10.572	0
225	49371	0	0	16.5645	11.6772	-0.285285	-0.958443	344.207	115.858	0
226	43870	0	0	11.0841	9.07056	0.295411	-0.95537	950.336	260.426	0
226	46877	0	0	11.0926	9.19487	0.42361	0.905845	760.409	164.95	0
226	51602	0	0	11.027	9.18975	-0.559315	0.828955	301.941	43.1369	0
231	13417	0	0	16.5133	1.49088	0.400565	-0.916268	829.602	47.3411	0
232	25618	0	0	20.5843	7.93224	-0.913339	-0.4072	-6.54673	33.5839	0
232	48017	0	0	20.5862	7.9957	-0.888336	0.459194	151.629	10.3541	0
237	17124	0	0	20.5292	2.26772	0.622729	-0.782437	569.081	52.4003	0
238	32540	0	0	12.5078	10.1289	0.992872	-0.119188	-107.566	87.7144	0
245	24737	0	0	7.49988	3.40394	-0.247722	0.968831	189.199	10.5315	0
245	41631	0	0	7.44963	3.36005	-0.925388	0.379021	156.935	0.937802	0
249	11409	0	0	23.3002	6.12026	0.737382	-0.675476	347.605	43.9968	0
249	27505	0	0	23.2171	6.12014	-0.735479	-0.677548	62.9106	73.7074	0
251	18674	0	0	14.2074	15.1878	0.412269	0.911062	940.826	402.574	0
259	44262	0	0	4.31345	4.91691	0.999554	-0.0298688	399.698	44.6962	0
265	20380	0	0	20.8913	6.91014	0.614489	0.788925	144.621	61.5581	0
268	15542	0	0	6.98338	5.45475	-0.749751	0.66172	169.943	13.9201	0
268	21131	0	0	7.0975	5.42399	0.980763	0.195203	291.661	79.3536	0
268	31410	0	0	7.00597	5.35088	-0.407162	-0.913356	276.245	20.265	0
270	50443	0	0	17.9511	6.61548	0.201154	0.97956	812.225	157.403	0
271	52249	0	0	7.29075	6.12024	-0.128026	0.991771	181.488	75.9611	0
273	16943	0	0	22.8831	8.02035	0.939604	-0.342265	233.261	45.768	0
277	17147	0	0	2.35609	13.2899	0.0567013	-0.998391	-12.8729	5.82942	0
280	39494	0	0	13.7242	9.17	0.512155	0.858893	627.501	309.516	0
280	40120	0	0	13.7602	9.10832	0.99983	0.018463	-352.647	19.2581	0
282	34596	0	0	12.1261	12.411	0.0106474	-0.999943	1399.2	243.555	0
284	28978	0	0	12.6267	5.86571	-0.82581	-0.563949	221.98	170.169	0
286	11280	0	0	20.0848	3.45133	0.914221	0.405216	64.7875	69.4878	0
286	29630	0	0	20.0405	3.35846	0.260282	-0.965533	122.082	50.5761	0
288	12437	0	0	11.6992	7.81824	-0.70196	-0.712217	592.436	111.491	0
288	12732	0	0	11.7493	7.91044	0.216476	0.976288	981.087	95.3595	0
288	51642	0	0	11.7718	7.81464	0.627208	-0.778851	470.12	175.924	0
289	15400	0	0	14.7927	15.2532	-0.926375	0.376601	1139.85	50.8384	0
289	24636	0	0	14.9097	15.1718	0.67494	-0.737873	1696.88	748.233	0
290	10646	0	0	26.6426	4.96308	-0.966581	0.256362	360.367	24.6349	0
293	17473	0	0	2.87188	15.2049	0.387825	0.921733	-2.62145	14.5827	0
295	43789	0	0	3.66402	10.8667	-0.756612	0.653865	43.312	58.2108	0
298	46883	0	0	14.7419	14.6297	0.524811	0.851219	-78.4091	328.225	0
298	51311	0	0	14.7468	14.5104	0.594358	-0.804201	1624.01	48.4754	0
301	13515	0	0	17.1543	8.11641	-0.975047	0.222	16.0476	200.464	0
301	20138	0	0	17.2009	8.04696	-0.165751	-0.986168	659.94	229.483	0
305	20197	0	0	2.03439	13.7856	0.9987	0.0509717	37.6551	1.73377	0
305	25469	0	0	1.94348	13.7243	-0.421852	-0.906665	-8.13184	4.70222	0
306	28965	0	0	22.2896	6.75112	0.432285	-0.901737	180.551	5.42244	0
306	34072	0	0	22.2788	6.87663	0.272344	0.9622	237.197	81.3716	0
306	43894	0	0	22.3273	6.80316	0.991613	-0.12924	103.921	0.534235	0
310	12793	0	0	11.1104	5.83858	0.461752	-0.887009	439.966	150.472	0
310	27914	0	0	11.1437	5.91265	0.970435	0.241362	206.702	38.1108	0
310	32468	0	0	11.0225	5.9283	-0.877418	0.479726	139.081	137.608	0
312	28376	0	0	19.09	8.5582	-0.529967	-0.848019	82.2177	60.362	0
312	46751	0	0	19.1532	8.63666	0.715527	0.698585	12.401	10.5811	0
313	14362	0	0	18.2431	1.99127	0.68906	0.724704	87.8773	0.691723	0
315	11736	0	0	6.33924	2.46266	-0.237318	0.971432	168.766	39.3947	0
319	26680	0	0	4.11859	8.64682	-0.122675	0.992447	-14.2206	22.81	0
319	39905	0	0	4.1854	8.61933	0.784974	0.619528	395.186	39.2944	0
328	12483	0	0	18.2859	11.6418	0.686096	0.727511	94.9142	192.086	1
328	13021	0	0	18.171	11.6093	-0.965542	0.260248	86.2497	12.4334	0
328	21397	0	0	18.1825	11.5496	-0.800606	-0.599191	72.9724	7.77046	0
330	50178	0	0	1.27702	14.8829	0.945193	-0.326511	48.2166	14.5428	0
336	33716	0	0	25.4438	8.44416	-0.368633	0.929575	274.314	134.631	0
336	49714	0	0	25.5061	8.42185	0.874895	0.484313	284.679	106.954	0
338	15248	0	0	26.4319	7.73485	-0.624454	0.781061	281.843	113.521	0
338	51992	0	0	26.4301	7.65601	-0.660155	-0.751129	192.648	85.996	0
339	32629	0	0	23.6355	4.41473	-0.536984	0.843593	267.686	22.7415	0
339	37003	0	0	23.694	4.28241	0.262779	-0.964856	250.444	78.1292	0
341	32093	0	0	26.5419	3.42367	0.992592	0.121495	204.888	13.8847	0
342	28959	0	0	26.3767	5.55497	0.680423	-0.732819	163.949	84.363	0
348	19425	0	0	5.32095	13.0473	-0.986961	-0.160959	166.611	21.5969	0
348	27041	0	0	5.43936	13.0191	0.809058	-0.587729	103.568	76.6737	0
350	25826	0	0	8.54137	8.31105	-0.936958	0.349441	241.734	126.909	0
354	13595	0	0	24.5611	2.66762	-0.705919	0.708293	93.4087	3.29055	0
354	48239	0	0	24.6256	2.68471	0.261074	0.965319	82.2073	6.85606	0
355	21094	0	0	13.4142	12.435	0.890428	0.455124	-273.059	702.728	0
355	50823	0	0	13.2734	12.4132	-0.986393	0.164404	-472.163	374.746	0
358	35925	0	0	26.4134	9.1773	-0.895853	0.44435	214.952	104.886	0
358	37160	0	0	26.5075	9.0873	0.483425	-0.875386	57.5087	44.1385	0
359	25413	0	0	13.8148	5.01325	-0.926523	-0.376238	240.637	62.6147	0
359	37927	0	0	13.8565	5.10122	-0.294468	0.955661	969.649	175.392	0
359	44031	0	0	13.8647	4.97298	-0.17086	-0.985295	471.971	103.477	0
362	12518	0	0	5.88371	10.0913	-0.989497	0.144556	292.832	65.3247	0
362	17338	0	0	5.96903	10.1537	0.163692	0.986511	71.2485	25.0772	0
362	28515	0	0	6.01563	10.0356	0.793245	-0.608903	26.2917	28.1278	0
363	13159	0	0	14.7305	13.1312	-0.932202	-0.361938	683.765	161.035	0
374	16165	0	0	4.58782	1.57286	-0.96721	0.253977	-14.827	1.78735	0
374	24287	0	0	4.71816	1.53363	0.946709	-0.322089	47.3908	11.4671	0
375	15047	0	0	2.84793	3.75197	-0.836415	0.548097	67.2431	13.1301	0
375	43957	0	0	2.955	3.75447	0.809895	0.586575	72.23	2.57124	0
376	17150	0	0	10.8245	2.93503	-0.835056	-0.550165	586.495	257.639	0
376	19194	0	0	10.8176	3.00372	-0.927714	0.373292	115.038	119.159	0
376	32607	0	0	10.9334	2.91821	0.629351	-0.777121	571.3	162.391	0
384	18116	0	0	7.03012	9.04627	-0.994791	-0.10194	191.497	42.5172	0
384	42476	0	0	7.13709	9.00495	0.667746	-0.744389	94.4692	7.77578	0
388	18883	0	0	21.6753	9.53278	-0.696199	0.717848	511.319	84.4651	0
388	29001	0	0	21.7089	9.4147	-0.213117	-0.977027	165.864	55.5553	0
395	15721	0	0	4.91436	9.40246	-0.639295	0.768962	6.59366	40.0669	0
395	41829	0	0	4.9007	9.315	-0.843668	-0.536866	402.942	58.1417	0
395	51048	0	0	4.9767	9.41494	0.291643	0.956527	206.932	19.1706	0
400	16125	0	0	19.3006	9.1118	-0.784886	0.61964	442.838	35.3664	0
403	13784	0	0	26.6743	7.12594	-0.913624	-0.406561	393.772	143.826	0
406	29800	0	0	3.27439	10.8583	-0.94235	0.334629	52.9758	36.6877	0
406	31130	0	0	3.36018	10.8983	0.348133	0.937445	109.359	83.1752	0
406	39315	0	0	3.28142	10.7996	-0.836905	-0.547347	136.202	15.281	0
408	46789	0	0	3.34102	1.74934	-0.957055	-0.289908	26.5283	2.85599	0
408	47519	0	0	3.35813	1.81922	-0.716214	0.697881	126.347	17.586	0
410	44454	0	0	13.1966	8.16409	-0.391894	0.92001	404.754	73.0326	0
413	19246	0	0	23.2757	1.9738	0.651193	0.758912	14.876	22.4091	0
416	49497	0	0	4.18801	6.00068	-0.981058	-0.193713	143.539	44.2418	0
423	37881	0	0	12.9064	4.58659	0.634557	0.772876	130.527	165.901	0
426	33990	0	0	10.297	7.54382	-0.999897	0.0143668	-12.4365	18.502	0
426	44011	0	0	10.3967	7.51969	0.895909	-0.444238	-40.1051	24.8719	0
426	44670	0	0	10.3256	7.49626	-0.45566	-0.890154	204.632	27.4035	0
428	10957	0	0	8.35591	5.82588	0.551122	0.834425	393.469	23.294	0
431	10658	0	0	21.8669	5.76197	0.451859	-0.892089	427.007	117.403	0
431	21741	0	0	21.8094	5.8648	-0.522726	0.852501	389.173	77.9374	0
431	45094	0	0	21.7911	5.78189	-0.832919	-0.553395	99.7848	115.77	0
436	11887	0	0	17.9941	9.88109	-0.672658	0.739953	844.974	210.993	1
436	22058	0	0	18.0159	9.76946	-0.346107	-0.938195	264.918	11.493	0
436	46699	0	0	18.1029	9.85011	0.961681	0.274171	4.87867	0.106213	0
437	13241	0	0	14.5777	13.4446	-0.392723	0.919657	1751.68	273.034	0
443	14627	0	0	5.70418	9.97477	-0.176928	-0.984224	215.454	55.7533	0
444	29264	0	0	16.5255	10.6309	-0.923843	0.382772	990.133	184.542	0
444	37471	0	0	16.5325	10.5637	-0.82427	-0.566197	29.7842	123.575	0
451	37086	0	0	5.09896	3.47633	-0.994491	0.104821	223.962	67.8929	0
452	26596	0	0	12.964	5.43779	0.544407	0.838821	565.704	191.123	0
452	45323	0	0	12.8584	5.38505	-0.997662	0.068344	132.906	191.249	0
453	40501	0	0	15.6406	13.2531	0.149371	-0.988781	1379.51	459.68	0
454	23665	0	0	11.9917	12.9237	-0.118022	0.993011	942.209	151.759	0
454	44929	0	0	12.0593	12.8379	0.937287	-0.34856	-135.265	262.721	0
455	12425	0	0	8.17535	12.4269	-0.40355	0.914958	17.876	25.2613	0
455	24363	0	0	8.136	12.3746	-0.991016	0.133747	205.351	26.4278	0
455	31496	0	0	8.15971	12.314	-0.637515	-0.770438	413.7	67.552	0
455	34579	0	0	8.26882	12.374	0.992001	0.126232	534.152	181.862	0
457	50187	0	0	19.9244	7.74522	0.30157	0.953444	339.409	73.7541	0
459	44903	0	0	1.2894	3.55806	0.364109	-0.931356	42.7952	7.20028	0
461	13027	0	0	13.606	15.5352	0.972696	0.232083	870.653	833.576	0
465	42912	0	0	9.76189	7.40474	0.998398	0.056574	13.8324	3.87646	0
470	27052	0	0	3.63658	6.25563	-0.993802	-0.111167	213.93	24.0837	0
470	36835	0	0	3.68983	6.31364	0.0250171	0.999687	116.493	19.102	0
474	25094	0	0	25.811	1.16974	-0.539074	0.842258	86.538	5.26848	0
483	32952	0	0	23.1946	5.77499	0.555022	-0.831836	198.096	74.9624	0
486	17708	0	0	8.58078	15.2508	0.5821	0.813117	126.814	50.8453	0
488	24415	0	0	23.5307	5.73864	-0.978069	-0.208282	294.371	85.9961	0
488	24853	0	0	23.6408	5.73183	0.944822	-0.327584	533.615	6.29476	0
488	44442	0	0	23.5682	5.69632	-0.322415	-0.946598	-10.4138	0.540892	0
489	23613	0	0	16.7304	7.88297	0.393278	-0.91942	989.719	65.021	0
491	40045	0	0	25.3302	5.44776	0.99431	0.106527	430.339	90.9257	0
499	13325	0	0	18.8345	1.53314	0.908973	-0.416855	528.627	131.738	0
507	44448	0	0	25.1092	1.82495	0.625773	-0.780005	228.314	22.3616	0
512	45863	0	0	17.8985	14.021	-0.767337	0.641244	369.344	26.2756	0
522	12218	0	0	23.6168	1.29894	0.470865	-0.882206	244.833	11.2211	0
522	31661	0	0	23.5536	1.3027	-0.572996	-0.819558	3.85656	12.9805	0
522	50715	0	0	23.6306	1.39553	0.699372	0.714758	172.879	68.4471	0
524	17499	0	0	19.2083	3.8604	0.480925	0.876762	213.583	104.185	0
524	42589	0	0	19.2112	3.75915	0.530432	-0.847727	575.009	59.4916	0
525	14925	0	0	15.3968	3.21204	0.519626	-0.854394	358.988	41.7188	0
530	21819	0	0	20.7599	6.7594	0.759532	-0.65047	234.65	17.8078	0
539	32875	0	0	11.1714	4.97202	0.826247	0.563308	445.157	90.2683	0
539	50244	0	0	11.1071	4.85857	-0.058554	-0.998284	1533.39	178.314	0
540	44654	0	0	4.69355	14.2526	0.972841	0.231475	73.5913	1.63166	0
540	47374	0	0	4.60959	14.2946	-0.397954	0.917405	5.47223	25.7825	0
540	50774	0	0	4.58699	14.1992	-0.767395	-0.641175	41.9575	21.7523	0
541	17502	0	0	7.99981	13.8749	0.603781	-0.79715	42.1341	5.75585	0
541	34312	0	0	7.90607	13.9308	-0.988399	0.151879	178.78	49.3516	0
544	20929	0	0	3.36687	9.89227	0.976242	0.216681	333.782	3.72244	0
544	50060	0	0	3.24889	9.87507	-0.997472	-0.071065	326.496	25.5053	0
545	18739	0	0	12.2489	15.3866	0.224359	-0.974507	-572.901	20.7973	0
545	37578	0	0	12.2526	15.5265	0.274845	0.961489	-491.44	295.254	0
546	21054	0	0	11.9862	12.096	0.603475	0.797382	1457.4	214.101	0
546	40035	0	0	11.8944	11.9905	-0.706473	-0.70774	1104.62	210.858	0
546	52611	0	0	11.9561	11.9711	0.173614	-0.984814	792.281	232.16	0
547	50835	0	0	15.9738	7.53184	0.755832	0.654765	107.228	80.3816	0
548	20718	0	0	4.87778	8.95039	0.923742	0.383014	522.258	23.3899	0
557	48234	0	0	20.5661	4.80049	0.328127	0.944634	170.636	57.9393	0
560	21176	0	0	15.4549	13.3747	-0.272067	0.962278	1360.16	123.322	0
563	30959	0	0	16.1801	7.21889	0.574435	0.81855	800.176	244.052	0
563	41006	0	0	16.134	7.09422	-0.0959747	-0.995384	986.674	56.9247	0
565	29903	0	0	11.3164	15.8687	0.584695	-0.811253	158.669	158.678	0
566	14826	0	0	5.3355	4.15404	-0.286272	-0.958148	448.711	87.9196	0
566	47505	0	0	5.41378	4.22304	0.986379	0.164486	206.557	48.503	0
567	17860	0	0	7.79402	8.41385	-0.459514	0.88817	74.1227	55.776	0
567	20902	0	0	7.76124	8.35914	-0.999909	-0.0134693	31.8649	56.0664	0
574	13605	0	0	15.0052	6.7408	-0.746549	0.665331	381.798	122.202	0
582	21471	0	0	20.7301	6.63411	-0.625291	0.780391	670.04	41.085	0
582	49751	0	0	20.8404	6.54729	0.905325	-0.424719	805.428	83.9111	0
585	17505	0	0	15.6571	1.8273	-0.166053	-0.986117	712.23	40.059	0
585	37532	0	0	15.7146	1.85089	0.810748	-0.585395	208.153	27.0581	0
587	43163	0	0	14.8485	4.54111	-0.289014	0.957325	877.227	81.9983	0
588	21691	0	0	16.432	12.4382	0.542355	-0.840149	804.513	5.83356	0
588	23590	0	0	16.46	12.4959	0.995505	0.0947059	424.346	148.302	0
592	21303	0	0	12.4806	11.3552	-0.781742	0.623602	74.0178	189.202	0
592	42986	0	0	12.6067	11.2762	0.901915	-0.431913	-191.265	35.1666	0
598	18739	0	0	12.3189	15.3566	-0.855918	-0.517111	3673.47	121.69	0
598	44205	0	0	12.4297	15.4069	0.952833	0.303494	3815.81	1146.95	0
599	23962	0	0	11.4985	2.84859	-0.754448	-0.65636	75.9513	70.9147	0
600	17149	0	0	7.62336	10.2165	-0.99743	-0.0716538	248.912	44.6348	0
600	37485	0	0	7.66002	10.1714	-0.274275	-0.961651	398.017	33.6814	0
600	41131	0	0	7.72328	10.2317	0.973761	0.227574	307.415	89.235	0
610	29155	0	0	6.23783	11.3847	-0.501421	-0.865204	295.276	97.5691	0
610	46830	0	0	6.20971	11.4662	-0.928341	0.371728	168.195	80.7972	0
611	51012	0	0	11.4599	4.4258	0.807314	0.590122	165.157	71.0459	0
613	19614	0	0	8.88797	5.86145	0.78596	-0.618277	61.751	51.628	0
613	43002	0	0	8.82284	5.8365	-0.171593	-0.985168	351.27	5.37669	0
616	43975	0	0	6.46842	6.19723	-0.959211	-0.28269	275.752	38.5185	0
618	24312	0	0	7.25977	1.93926	-0.938498	0.345286	64.7511	18.9943	0
618	41136	0	0	7.35623	1.93034	0.985901	0.167331	137.446	27.815	0
620	34589	0	0	21.0119	9.70441	0.156724	0.987642	183.229	111.641	0
624	15949	0	0	10.3778	7.77614	-0.4887	0.872452	354.916	133.526	0
624	47991	0	0	10.4676	7.71676	0.994181	-0.107724	226.931	37.0151	0
625	32816	0	0	4.90302	10.107	-0.99303	-0.117859	212.363	17.3798	0
627	31117	0	0	7.23995	1.60364	0.991125	0.132936	185.742	63.2923	0
632	31913	0	0	7.09673	15.2762	-0.804741	-0.593626	42.5606	14.2533	0
633	20663	0	0	14.6342	3.22958	-0.49708	-0.867705	482.6	126.015	0
633	33370	0	0	14.7114	3.32416	0.750937	0.660374	382.101	166.311	0
636	44038	0	0	8.28338	9.85368	0.817814	-0.575482	7.72429	75.1342	0
639	18136	0	0	18.0635	3.77823	-0.953633	0.300971	653.638	195.666	0
639	39164	0	0	18.1953	3.78343	0.927077	0.374872	186.811	92.9399	0
639	46051	0	0	18.1357	3.82698	0.0766258	0.99706	916.593	113.513	0
642	33911	0	0	2.80512	8.99506	-0.630945	-0.775827	166.224	41.9902	0
642	45598	0	0	2.78135	9.05965	-0.983422	0.181334	158.326	17.2348	0
645	21557	0	0	20.8879	6.23205	-0.877171	0.480178	447.849	14.9415	0
645	32884	0	0	20.9969	6.22739	0.914872	0.403743	283.786	49.7135	0
645	48659	0	0	20.9439	6.2636	0.0433475	0.99906	145.787	22.6248	0
647	14928	0	0	2.63111	15.1819	-0.394259	-0.918999	-4.07242	1.56659	0
647	25793	0	0	2.6886	15.1907	0.651304	-0.758817	46.7573	9.13369	0
648	48849	0	0	20.8929	2.5776	0.627003	0.779017	221.117	45.6651	0
651	47027	0	0	16.2322	9.15942	0.915858	0.401503	-6.64297	85.0268	0
654	13963	0	0	23.0849	5.72169	-0.673805	0.73891	498.564	98.8441	0
654	32952	0	0	23.1687	5.69977	0.949587	0.313504	181.226	40.7264	0
656	15308	0	0	16.379	12.1075	-0.780053	-0.625713	-61.0454	33.5911	0
656	25528	0	0	16.4087	12.2217	-0.37806	0.925781	1283.71	39.7368	0
665	22590	0	0	1.21314	4.20905	-0.520659	-0.853765	28.2188	36.5686	0
667	39128	0	0	8.75049	3.56166	0.247077	-0.968996	488.985	53.2554	0
668	49029	0	0	2.63901	14.6952	0.693624	-0.720338	20.1962	16.0373	0
679	17157	0	0	20.213	8.76381	-0.0916954	-0.995787	162.635	48.1049	0
679	30621	0	0	20.2154	8.87454	-0.0491523	0.998791	254.65	72.1802	0
683	21604	0	0	11.7112	15.9233	0.951863	0.306523	456.083	43.1783	0
683	31393	0	0	11.6083	15.8336	-0.432935	-0.901425	210.919	198.475	0
685	37023	0	0	18.6102	1.59979	-0.818818	0.574053	747.901	118.99	0
685	42664	0	0	18.6549	1.52127	0.0770979	-0.997024	528.482	109.014	0
690	52039	0	0	16.0991	12.2741	0.585035	0.811008	136.289	204.511	0
694	16913	0	0	5.68822	7.99844	0.988533	0.151002	142.158	20.2285	0
694	37239	0	0	5.60185	7.93212	-0.40127	-0.91596	148.357	21.0528	0
698	41647	0	0	12.8292	5.02222	-0.985244	0.171156	34.8537	7.33521	0
698	46978	0	0	12.9276	5.07322	0.427941	0.903806	696.485	126.883	0
703	11253	0	0	8.25443	2.44389	0.837636	0.546228	304.797	87.8438	0
703	17317	0	0	8.15773	2.34506	-0.527872	-0.849324	331.406	37.4536	0
707	37769	0	0	26.852	4.77561	-0.550721	-0.834689	89.0275	23.6499	0
711	46709	0	0	12.5545	7.83621	-0.775106	-0.631831	368.174	94.3529	0
713	48129	0	0	25.2195	1.88108	0.748434	-0.663209	187.388	3.83363	0
714	27165	0	0	24.2661	8.42142	-0.268286	-0.963339	-4.91849	2.97	0
721	45111	0	0	21.9965	3.01032	0.993427	-0.114464	71.5805	63.7744	0
726	27311	0	0	10.9792	7.76725	-0.390417	0.920638	275.246	60.0829	0
728	23479	0	0	22.8311	5.17553	0.979928	-0.199351	506.448	86.7136	0
729	21254	0	0	5.33738	1.43214	-0.993666	0.112374	18.1863	1.64097	0
731	14943	0	0	22.4521	6.21855	0.0496108	0.998769	25.7258	26.8559	0
732	36841	0	0	4.49773	4.21606	0.731696	0.681632	138.113	4.89362	0
732	39611	0	0	4.45586	4.1067	0.0893541	-0.996	88.0683	7.71625	0
733	12389	0	0	2.15173	3.72927	0.822856	0.56825	179.15	18.1282	0
733	15915	0	0	2.15887	3.65816	0.918739	-0.394866	87.7312	9.43613	0
733	32460	0	0	2.02424	3.65579	-0.904188	-0.427134	118.841	1.84609	0
733	43836	0	0	2.07935	3.76024	-0.157761	0.987477	109.503	0.985584	0
743	47050	0	0	16.4544	9.69865	-0.172949	0.984931	1666.79	56.3357	0
745	16062	0	0	5.33025	2.41736	-0.096592	-0.995324	118.247	22.2171	0
748	47786	0	0	18.1574	9.11677	-0.906474	0.422261	1118.83	312.793	0
754	24014	0	0	14.4111	14.2106	0.257112	-0.966382	2380.96	231.771	1
754	48672	0	0	14.3823	14.3392	-0.180064	0.983655	1065.91	998.921	1
758	14827	0	0	15.4477	2.87863	-0.988667	-0.150124	-40.4895	9.15999	0
758	17359	0	0	15.4713	2.94198	-0.648795	0.760963	314.201	14.5038	0
758	23061	0	0	15.4873	2.82597	-0.419093	-0.907943	387.064	81.9926	0
759	16036	0	0	5.08466	1.49952	0.457781	0.889065	397.587	30.7174	0
759	49537	0	0	5.00511	1.41304	-0.847773	-0.530359	236.902	42.3428	0
760	30538	0	0	14.3197	11.7476	0.858531	0.512762	-140.657	37.7386	0
760	33979	0	0	14.266	11.7743	-0.102976	0.994684	1642.29	14.0442	0
762	22945	0	0	16.6695	1.30618	-0.6812	0.732098	457.339	15.1734	0
762	24564	0	0	16.7774	1.21349	0.826457	-0.563	346.87	41.3109	0
763	17449	0	0	6.08936	4.88706	0.931359	0.364101	480.803	9.64868	0
763	35728	0	0	6.03739	4.92837	0.142281	0.989826	267.098	25.8727	0
763	43206	0	0	5.97729	4.82102	-0.769748	-0.638348	636.133	9.43761	0
765	19801	0	0	17.3833	2.9906	0.366163	-0.930551	656.892	47.2685	0
765	34359	0	0	17.4192	3.06229	0.964376	0.264536	271.314	37.699	0
768	13532	0	0	24.1698	1.55286	-0.993985	0.109513	10.426	10.9462	0
768	22606	0	0	24.2078	1.60774	-0.452426	0.891802	255.229	4.45713	0
768	27136	0	0	24.1921	1.49337	-0.675523	-0.737339	-1.54511	2.57146	0
768	34863	0	0	24.2747	1.60595	0.49995	0.866054	72.5322	1.02018	0
770	35323	0	0	8.13181	14.4181	-0.680796	0.732473	43.885	58.4368	0
782	36735	0	0	16.0144	7.38888	0.482915	0.875667	437.856	320.354	0
782	42068	0	0	15.9291	7.31528	-0.937043	-0.349214	141.661	104.278	0
791	43345	0	0	15.9515	15.0102	0.767605	0.640923	164.568	360.386	0
792	17161	0	0	5.90064	3.46307	-0.925072	-0.379793	179.615	41.8415	0
792	22977	0	0	5.96094	3.56428	-0.106649	0.994297	197.039	38.5521	0
792	26350	0	0	6.03981	3.47154	0.964262	-0.264951	154.839	50.6089	0
794	28224	0	0	10.1562	14.0914	-0.805209	-0.592991	791.982	25.2685	0
795	29376	0	0	2.67972	5.49748	-0.986152	0.165845	342.323	41.0045	0
795	44595	0	0	2.7339	5.55245	-0.179102	0.983831	11.9342	19.6275	0
797	19223	0	0	26.37	3.45863	-0.41599	-0.909369	42.609	22.7073	0
797	41358	0	0	26.3519	3.56194	-0.700591	0.713563	217.785	38.3674	0
797	45924	0	0	26.3336	3.507	-0.98869	-0.149976	266.048	17.3395	0
802	20157	0	0	26.8311	5.21207	-0.853692	0.520778	148.837	33.7006	0
803	25402	0	0	16.5408	9.55764	-0.742336	-0.670028	-19.7513	8.50014	0
813	49347	0	0	5.49014	2.43465	-0.937339	-0.34842	288.771	59.7788	0
815	46528	0	0	4.79091	8.41473	0.275369	0.961339	73.7369	44.7382	0
815	47703	0	0	4.80985	8.30971	0.593834	-0.804587	-2.84415	5.75339	0
820	41886	0	0	13.7355	15.7348	-0.586336	-0.810068	5399.9	1722.5	0
820	50754	0	0	13.8173	15.7389	0.667625	-0.744498	3514.1	965.33	0
821	36787	0	0	20.2603	10.0401	-0.465467	0.885065	242.499	171.259	0
821	42232	0	0	20.3447	9.9949	0.994634	0.103457	281.351	145.502	0
823	13866	0	0	5.60282	12.7645	0.958892	0.283772	276.616	5.6877	0
823	35627	0	0	5.50041	12.7562	-0.991925	0.126828	247.507	54.1477	0
828	17091	0	0	21.7442	2.60734	0.953174	-0.302423	276.862	86.9422	0
828	41898	0	0	21.6942	2.56037	0.242892	-0.970053	464.904	4.60882	0
830	28142	0	0	11.3067	9.66784	-0.873736	-0.486401	439.016	240.778	0
832	50001	0	0	21.9929	5.14049	0.714982	0.699143	3.777	69.1902	0
835	18007	0	0	16.0813	7.28624	0.592968	0.805226	90.9586	148.725	0
839	39514	0	0	6.31965	4.67154	0.922874	-0.385102	-8.43695	38.8719	0
839	40630	0	0	6.25817	4.771	0.0685582	0.997647	335.682	74.1783	0
844	12215	0	0	7.94245	14.0937	-0.303123	-0.952951	82.0354	88.7726	0
844	25315	0	0	7.89062	14.1614	-0.999133	-0.0416394	59.9539	52.4961	0
844	39276	0	0	8.03936	14.1634	0.999896	-0.0144009	143.371	77.1419	0
846	52374	0	0	20.8893	8.1738	-0.999994	0.00359275	412.585	105.681	0
847	37194	0	0	1.13572	12.9592	-0.479136	0.877741	7.89787	11.753	0
847	45800	0	0	1.15775	12.8434	-0.123394	-0.992358	-12.1499	15.3153	0
850	25100	0	0	20.6022	4.25493	-0.717755	-0.696295	109.863	9.30767	0
850	27157	0	0	20.6312	4.35079	-0.212814	0.977093	432.116	67.244	0
850	45866	0	0	20.6623	4.24068	0.329862	-0.944029	300.568	47.3113	0
853	10941	0	0	4.80082	11.4024	-0.965764	-0.259422	97.8147	9.51556	0
853	46963	0	0	4.84607	11.3575	-0.250083	-0.968225	29.5193	39.6661	0
853	47935	0	0	4.84512	11.4798	-0.265043	0.964237	10.6516	25.5599	0
858	41265	0	0	1.71636	8.07571	-0.806539	-0.591181	282.488	45.9306	0
860	27295	0	0	9.09769	8.93006	0.176444	-0.984311	182.749	88.1609	0
860	37736	0	0	9.13074	9.02922	0.731713	0.681612	234.429	42.0502	0
861	33305	0	0	17.0878	9.06506	-0.386786	-0.922169	355.109	271.286	0
863	42112	0	0	7.06834	6.77492	0.68416	-0.729332	79.202	18.8317	0
867	18214	0	0	15.3192	12.8789	0.817163	0.576406	521.671	124.946	0
867	40675	0	0	15.1966	12.8547	-0.975065	0.22192	82.7702	1.11873	0
877	49531	0	0	8.66348	12.1899	-0.494142	-0.869381	233.429	91.1233	0
878	23409	0	0	2.30496	4.5326	0.970541	0.240936	216.262	1.95632	0
878	26270	0	0	2.22646	4.45131	-0.20643	-0.978461	167.012	14.5381	0
878	30503	0	0	2.17758	4.49355	-0.938844	-0.344344	206.434	10.8309	0
878	46687	0	0	2.28614	4.46812	0.688195	-0.725526	78.5921	8.85223	0
884	22997	0	0	26.3374	6.54576	0.874066	0.485807	217.812	54.7059	0
884	36764	0	0	26.2259	6.46664	-0.7473	-0.664487	118.054	64.2542	0
884	41452	0	0	26.3034	6.44877	0.379758	-0.925086	283.078	101.535	0
886	30981	0	0	10.4709	8.60353	0.126279	-0.991995	77.034	203.441	0
886	35702	0	0	10.3991	8.64423	-0.915974	-0.401237	170.465	170.334	0
887	18468	0	0	6.59963	4.39033	-0.884507	0.466527	245.746	5.56565	0
890	28130	0	0	2.98457	6.4347	-0.927218	-0.374521	39.9302	6.84124	0
890	31378	0	0	3.0455	6.51509	0.109624	0.993973	40.1481	3.91991	0
894	32109	0	0	26.9351	5.86122	-0.256318	0.966592	15.6535	17.5535	0
896	13137	0	0	6.27028	14.6938	0.985439	-0.170029	27.8035	16.6865	0
902	13037	0	0	9.40892	13.7154	0.00318167	0.999995	134.514	108.345	0
902	24511	0	0	9.35286	13.6848	-0.84533	0.534244	-24.336	12.1363	0
905	48879	0	0	9.54743	13.5552	-0.460581	0.887618	-78.0463	4.72314	0
906	37428	0	0	26.0984	7.77261	0.355516	0.93467	33.435	25.6746	0
909	22750	0	0	23.0873	8.30856	0.652759	-0.757566	482.103	103.642	0
909	37964	0	0	23.0496	8.39806	-0.0859677	0.996298	139.81	78.2331	0
909	42323	0	0	23.0035	8.35451	-0.989709	0.143095	585.548	86.473	0
910	29800	0	0	3.18139	10.8529	0.897544	0.440926	120.715	9.74172	0
911	12196	0	0	3.04409	5.54568	-0.948478	-0.316843	284.78	11.0995	0
911	33905	0	0	3.07745	5.62947	-0.471228	0.882011	66.961	6.47632	0
911	47648	0	0	3.17888	5.58171	0.980069	0.198658	322.328	20.3937	0
911	47902	0	0	3.09497	5.49967	-0.220573	-0.97537	165.587	36.1074	0
915	13240	0	0	12.517	7.43359	0.999788	0.0205952	5.33892	40.1718	0
915	19721	0	0	12.3784	7.43461	-0.999375	0.0353547	-51.2288	92.0321	0
916	11491	0	0	16.565	10.8594	-0.997398	0.0720952	576.493	315.279	0
917	38297	0	0	8.66813	12.5528	-0.314487	0.949262	27.3142	116.86	0
920	49309	0	0	8.53864	12.3403	0.482012	-0.876164	-15.4287	44.9134	0
923	15350	0	0	7.90437	1.07901	0.756163	0.654383	493.831	61.9657	0
929	10665	0	0	10.5224	10.6572	-0.83611	0.548562	158.668	18.247	0
930	40646	0	0	14.4556	15.6454	0.424823	-0.905276	571.828	30.0256	0
930	43371	0	0	14.3573	15.7409	-0.917101	0.398656	912.598	14.9443	0
936	20564	0	0	8.72234	9.1528	-0.717801	-0.696248	756.857	111.318	0
937	15603	0	0	25.5698	8.85943	0.7607	0.649104	178.442	105.75	0
937	29213	0	0	25.461	8.77557	-0.82139	-0.570367	86.9506	49.9381	0
944	27030	0	0	2.38028	8.35732	0.752177	-0.658962	105.81	48.7593	0
945	32326	0	0	19.8358	1.78094	0.835953	-0.5488	289.481	76.3218	0
952	51531	0	0	2.63882	15.6559	-0.738166	-0.674619	1.05834	11.6144	0
957	21380	0	0	17.3417	5.21603	0.901925	0.431894	293.837	11.4351	0
957	40715	0	0	17.2342	5.22053	-0.862599	0.505888	369.152	56.1848	0
961	31550	0	0	22.8282	2.80763	0.897676	-0.440656	310.912	47.5808	0
961	44719	0	0	22.8219	2.8729	0.796946	0.60405	203.793	28.2304	0
962	26978	0	0	25.2691	5.75041	-0.8418	0.53979	330.086	25.4771	0
962	35535	0	0	25.3563	5.65086	0.424023	-0.905651	270.771	103.168	0
963	11181	0	0	9.67769	14.7539	0.0781778	-0.996939	9.24531	92.4194	0
963	16846	0	0	9.61387	14.8455	-0.908444	0.418006	75.4847	48.9712	0
966	26437	0	0	16.381	6.63621	0.823331	0.567562	1.08021	180.726	0
969	17433	0	0	10.249	1.16498	0.766343	-0.642432	144.343	16.0089	0
969	21247	0	0	10.2154	1.26186	0.203999	0.978971	499.664	75.6136	0
976	12145	0	0	2.32722	1.32232	0.0292876	0.999571	212.729	21.0434	0
978	11753	0	0	11.8788	15.5538	0.476507	0.879171	154.512	172.559	0
978	36941	0	0	11.8084	15.4867	-0.901101	-0.433609	441.06	60.0993	0
982	43984	0	0	9.00489	5.48393	0.90222	0.431275	246.202	67.5088	0
983	20088	0	0	23.9018	6.38357	0.159758	-0.987156	109.505	73.0096	0
983	20114	0	0	23.9499	6.49738	0.818614	0.574344	137.574	64.179	0
983	27217	0	0	23.8846	6.52822	-0.0773325	0.997005	-5.22627	0.82028	0
983	30000	0	0	23.8249	6.48798	-0.895381	0.4453	215.755	13.6903	0
985	51413	0	0	24.4351	1.48957	-0.949913	-0.312515	6.0624	8.84601	0
986	16359	0	0	14.6324	2.69396	0.46071	-0.887551	628.712	93.7127	0
991	10045	0	0	5.7974	3.22556	0.960753	-0.277405	187.857	14.9913	0
991	34163	0	0	5.72301	3.31683	-0.0778427	0.996966	299.119	17.2632	0
991	40638	0	0	5.67936	3.19345	-0.687584	-0.726105	473.592	66.8782	0
992	13566	0	0	24.8736	1.42149	-0.999921	-0.0126077	39.0082	2.76209	0
1005	6612	0	0	11.1107	1.24041	0.915058	-0.403322	99.6742	53.1202	0
1007	2117	0	0	19.1497	5.46744	-0.621271	-0.783596	306.207	167.753	0
1010	3759	0	0	8.73001	5.11485	0.743535	0.668696	673.01	120.701	0
1013	7575	0	0	2.77158	8.25716	0.144236	0.989543	66.6717	26.5691	0
1016	4733	0	0	2.42722	5.79362	0.71296	0.701205	161.806	5.35281	0
1054	2262	0	0	14.6956	7.71599	0.739888	-0.67273	457.411	106.227	0
1060	9234	0	0	20.1958	9.94435	-0.401062	0.916051	400.549	117.479	0
1072	3337	0	0	19.1451	10.874	-0.974867	0.222789	299.532	19.0741	0
1081	3881	0	0	6.69317	12.0814	0.98389	0.178774	213.056	58.1481	0
1086	7584	0	0	19.3398	11.4481	-0.783557	0.62132	680.158	41.0455	0
1095	6332	0	0	12.7293	1.76685	-0.994414	-0.10555	99.254	36.7968	0
1129	8596	0	0	4.99931	15.3025	-0.840323	0.542087	21.5629	10.3797	0
1139	2094	0	0	22.1757	6.34038	-0.3423	0.939591	190.393	45.8774	0
1140	5327	0	0	16.9747	1.59804	-0.136191	-0.990683	427.985	3.22747	0
1140	6625	0	0	17.0324	1.62595	0.861385	-0.507953	258.898	0.100278	0
1145	4258	0	0	19.9876	11.0743	-0.601242	-0.799067	33.7497	42.1155	0
1149	3633	0	0	13.3447	13.6488	0.942455	-0.334332	515.085	33.9356	0
1160	2197	0	0	6.76702	7.05261	-0.858268	-0.513203	470.367	48.1048	0
1165	1409	0	0	18.6254	11.7646	-0.501593	-0.865104	232.398	849.052	1
1182	8611	0	0	1.20249	2.81938	0.996776	-0.0802369	166.146	6.07472	0
1202	6326	0	0	13.8199	1.38551	-0.19768	0.980267	719.175	11.3552	0
1205	4052	0	0	23.143	9.69537	0.631236	0.775591	125.715	85.2893	0
1205	9116	0	0	23.1473	9.58915	0.692875	-0.721057	150.709	125.842	0
1209	2079	0	0	13.6981	5.58173	0.0214852	-0.999769	390.574	9.1351	0
1209	3884	0	0	13.6556	5.71204	-0.571994	0.820258	515.73	144.355	0
1209	7430	0	0	13.7681	5.65157	0.999703	-0.0243803	150.213	37.0938	0
1212	1264	0	0	13.2458	8.78034	-0.647609	-0.761973	394.954	174.144	0
1216	5748	0	0	15.3235	10.0142	-0.159646	0.987174	697.656	45.1086	0
1226	4635	0	0	9.20085	6.16372	0.637192	0.770705	584.494	70.8687	0
1232	5677	0	0	8.72783	6.08546	0.7366	-0.676328	148.089	10.8992	0
1239	7789	0	0	13.6708	13.8175	0.134078	0.990971	1057.14	274.168	0
1240	3372	0	0	22.0613	7.4187	0.697396	0.716686	59.5326	10.8828	0
1258	8351	0	0	1.20595	8.79655	0.324654	-0.945833	-14.4647	0.511525	0
1270	1894	0	0	11.4204	13.9969	0.274962	0.961455	1347.01	489.369	0
1278	4526	0	0	8.13702	4.77509	-0.448735	-0.893665	544.099	68.5266	0
1289	6360	0	0	2.72287	10.7655	-0.999324	0.0367709	235.694	21.7955	0
1326	5403	0	0	16.5584	5.36327	-0.153734	-0.988112	224.646	31.2217	0
1330	1694	0	0	20.9773	1.59661	-0.711097	0.703094	504.685	46.6917	0
1342	4647	0	0	25.8194	9.93373	0.998951	0.0457872	373.244	45.1683	0
1343	4524	0	0	23.0592	4.22693	-0.755361	-0.655309	51.0121	32.8346	0
1346	6825	0	0	9.23295	1.937	0.532291	0.846561	367.773	14.6557	0
1364	7682	0	0	24.5798	3.86172	-0.759408	0.650615	202.587	28.4768	0
1365	9070	0	0	13.8018	6.21505	0.748071	0.663618	35.1766	165.65	0
1370	7101	0	0	26.5521	2.97766	0.999949	0.0101259	396.635	31.0756	0
1378	6279	0	0	23.8098	8.22887	-0.670939	-0.741513	5.73767	18.5424	0
1390	3318	0	0	24.6861	8.26007	-0.545747	-0.83795	22.9546	61.7531	0
1413	6794	0	0	21.5677	9.74297	-0.487393	-0.873183	72.8112	10.002	0
1444	7762	0	0	4.50791	5.67442	-0.00791683	0.999969	222.495	43.8113	0
1458	2416	0	0	26.668	8.23589	-0.472594	0.88128	196.861	86.9102	0
1471	4730	0	0	15.3824	2.08108	0.175433	0.984491	569.812	33.2057	0
1479	5898	0	0	8.3321	7.28403	-0.977897	-0.209087	14.9129	11.9996	0
1495	4088	0	0	26.6188	4.73013	0.971342	-0.237686	453.375	35.2203	0
1503	7043	0	0	19.2792	1.66179	0.909502	-0.415699	533.555	136.423	0
1503	7601	0	0	19.1925	1.6245	-0.323148	-0.946349	358.64	163.873	0
1506	6723	0	0	24.9617	2.85346	-0.574025	-0.818838	183.658	42.7677	0
1532	2571	0	0	1.39653	4.06082	0.733222	0.679989	224.868	13.7033	0
1532	6689	0	0	1.29145	3.97938	-0.841388	-0.540431	243.11	38.1597	0
1532	9681	0	0	1.33509	4.08107	-0.187749	0.982217	84.7991	12.8207	0
1551	4314	0	0	6.96519	7.37525	-0.901086	-0.433641	525.13	9.89493	0
1562	7458	0	0	10.0207	5.74695	0.237084	0.971489	340.533	7.21311	0
1588	4552	0	0	5.14255	4.43763	-0.373758	-0.927526	357.955	46.7853	0
1590	7370	0	0	7.34241	10.632	-0.506038	0.862511	7.9328	48.5028	0
1590	9505	0	0	7.38384	10.4974	0.0665292	-0.997784	-8.43044	2.29789	0
1610	9777	0	0	8.19794	9.47936	-0.884207	0.467095	216.686	20.7407	0
1616	1887	0	0	20.6185	10.458	0.00528365	-0.999986	190.595	297.894	1
1621	4998	0	0	23.6702	1.80036	-0.488452	0.872591	187.141	8.14929	0
1622	4849	0	0	11.7198	3.87228	0.625734	0.780037	514.046	32.1812	0
1622	8796	0	0	11.6513	3.76448	-0.440083	-0.897957	759.761	96.6746	0
1624	5564	0	0	2.11924	7.42607	-0.988699	0.149917	202.811	5.66278	0
1624	7468	0	0	2.21913	7.47607	0.472646	0.881252	96.3908	43.177	0
1629	7458	0	0	9.9911	5.87527	0.638533	-0.769594	297.096	152.847	0
1635	2395	0	0	6.48527	4.32811	-0.834638	0.550798	19.2838	1.23864	0
1638	3195	0	0	1.07322	13.9751	0.209282	-0.977855	-12.7496	6.58733	0
1658	2079	0	0	13.7709	5.51974	-0.990328	-0.138744	67.4608	68.1987	0
1658	3589	0	0	13.9001	5.52303	0.996112	-0.0880969	47.0242	14.6158	0
1658	7430	0	0	13.8299	5.59351	-0.0843111	0.996439	954.064	115.64	0
1662	3564	0	0	17.8767	7.19062	-0.485881	-0.874025	285.988	123.884	0
1663	5507	0	0	23.6735	9.4357	0.939398	0.342828	237.625	97.4085	0
1666	7326	0	0	26.3178	8.82324	-0.688983	-0.724777	51.0427	73.999	0
1680	5772	0	0	1.32838	7.26553	-0.42974	-0.902952	15.4782	2.01909	0
1687	5705	0	0	25.6807	7.48459	0.864363	-0.502868	204.153	29.4465	0
1689	2402	0	0	21.5296	5.49682	0.988088	0.153891	22.9129	4.42712	0
1690	7552	0	0	26.4925	1.78074	-0.0241646	-0.999708	85.2788	11.2281	0
1699	9203	0	0	4.1326	12.019	-0.490322	0.871541	-2.12799	20.5125	0
1711	9275	0	0	25.4152	3.07993	-0.948846	-0.315738	194.258	26.5259	0
1727	3656	0	0	2.72367	2.60886	0.179204	0.983812	204.031	35.9846	0
1733	1888	0	0	7.43591	13.6825	0.959559	-0.281506	33.3845	16.9626	0
1733	6516	0	0	7.33886	13.6731	-0.887498	-0.460812	114.22	0.665678	0
1750	2867	0	0	2.72747	13.4655	-0.987784	0.155827	53.394	11.5656	0
1755	6921	0	0	6.51942	8.85138	0.591893	0.806017	216.442	25.1879	0
1778	8918	0	0	16.1236	12.4707	0.555039	0.831824	-71.6757	122.317	0
1780	3051	0	0	7.85774	9.42122	0.815376	-0.578931	-64.1558	13.2558	0
1790	7762	0	0	4.52866	5.80561	-0.316231	-0.948682	262.835	39.2591	0
1805	8121	0	0	18.3971	3.50149	0.621411	0.783485	201.041	33.6618	0
1808	4710	0	0	24.0834	3.34056	-0.0898831	0.995952	157.806	60.5093	0
1833	5884	0	0	26.4967	4.83713	0.859567	0.511024	354.128	51.0481	0
1833	6832	0	0	26.3952	4.81438	-0.995466	0.0951208	512.757	38.0822	0
1847	4862	0	0	5.56458	13.9257	-0.293553	-0.955943	4.96583	19.4148	0
1849	8714	0	0	14.0135	7.58156	0.989701	-0.143151	239.718	110.937	0
1856	5811	0	0	14.6859	11.3048	-0.932295	-0.361698	-51.9513	167.936	0
1877	8410	0	0	8.23002	2.74696	-0.924683	-0.380738	207.389	56.3764	0
1881	4191	0	0	19.4194	9.33878	0.808016	0.58916	-69.7114	12.0312	0
1883	4524	0	0	22.9867	4.24777	0.291134	-0.956682	399.295	96.6084	0
1894	7362	0	0	11.3822	14.0442	-0.997951	-0.0639903	469.466	310.708	0
1918	6685	0	0	2.05162	1.34985	0.950504	0.310711	92.1995	25.499	0
1932	6446	0	0	14.9668	13.7481	-0.160423	0.987048	1013.96	238.721	0
1933	6921	0	0	6.51272	8.96429	0.683239	-0.730195	22.5894	103.202	0
1954	3918	0	0	12.7288	15.6371	0.697428	0.716655	7414.75	1487.61	0
1955	9798	0	0	4.48492	11.2799	-0.769259	0.638937	15.6819	51.4116	0
1967	8312	0	0	1.57458	4.13585	0.313531	0.949578	110.039	6.22593	0
1986	9878	0	0	10.4284	12.0569	-0.724066	-0.689731	906.658	61.6576	0
1987	9041	0	0	6.97529	2.94137	-0.878869	-0.477064	188.495	16.5883	0
2003	8374	0	0	26.8912	2.39869	0.878981	-0.476856	163.474	5.2381	0
2012	4527	0	0	19.2205	7.25219	-0.302627	-0.953109	77.1566	19.615	0
2019	8392	0	0	2.10088	10.8499	0.458454	-0.888718	8.9542	0.149205	0
2037	4341	0	0	3.98286	12.9518	-0.987073	-0.160269	23.0343	2.27287	0
2050	9274	0	0	2.62662	5.77162	-0.698121	0.71598	70.2193	10.9519	0
2055	3882	0	0	21.2422	2.55245	0.966351	0.257229	148.1	28.4679	0
2056	5154	0	0	24.8164	4.34109	0.717374	0.696688	99.7179	13.6783	0
2058	7573	0	0	2.14531	6.25685	-0.903008	-0.429625	299.916	50.9856	0
2058	8575	0	0	2.21331	6.36119	0.0287288	0.999587	51.6116	13.5988	0
2066	6735	0	0	24.2181	9.59175	-0.21241	0.977181	-7.96401	18.1606	0
2074	2956	0	0	4.13053	2.33111	-0.844164	0.536085	55.3316	7.80169	0
2081	8332	0	0	14.2196	13.5998	-0.663041	0.748583	3388.91	986.909	0
2083	4628	0	0	3.66262	15.5673	-0.71622	-0.697875	25.6801	15.6149	0
2094	6097	0	0	22.1126	6.3592	-0.800802	-0.598929	92.9706	64.5168	0
2107	9165	0	0	24.5474	9.40646	0.456337	-0.889807	52.0711	19.2559	0
2125	4927	0	0	10.02	13.1056	-0.707515	0.706698	-55.4235	74.0977	0
2133	9545	0	0	19.2172	11.7028	0.818572	0.574404	-2.47449	17.2264	0
2142	8446	0	0	4.0029	10.0017	0.448412	-0.893827	-4.81735	27.9884	0
2143	8932	0	0	6.30374	1.87835	0.523312	0.852141	287.693	42.2867	0
2161	5401	0	0	20.2169	3.70352	-0.401865	-0.915699	131.249	8.52133	0
2162	2715	0	0	15.1441	12.5711	-0.543575	0.839361	677.783	22.6038	0
2166	8276	0	0	11.2138	4.02515	-0.960221	0.279241	58.0126	6.48347	0
2174	3494	0	0	25.9596	5.83597	-0.742235	-0.67014	147.682	82.9274	0
2181	6793	0	0	26.5481	7.55889	0.579984	-0.814628	27.8921	24.6578	0
2185	8874	0	0	22.6217	3.74153	-0.818587	-0.574383	0.238032	22.0348	0
2201	9411	0	0	9.93404	6.81102	0.791306	0.611421	388.856	58.9663	0
2231	7375	0	0	8.38977	12.5399	-0.496311	0.868145	33.5564	61.4143	0
2234	9587	0	0	14.9168	9.55142	0.489714	0.871883	433.233	358.191	0
2238	6847	0	0	17.9914	4.1093	-0.924676	-0.380755	135.609	17.8737	0
2247	2269	0	0	15.3788	14.2795	0.0930354	0.995663	1179.25	290.812	0
2247	4076	0	0	15.3263	14.2474	-0.92841	0.371557	1037.52	185.351	0
2262	8149	0	0	14.8166	7.70178	0.875926	0.482445	146.585	26.2635	0
2282	7976	0	0	20.1053	5.74023	0.64882	0.760942	159.18	38.9326	0
2283	9521	0	0	8.43064	3.5901	-0.863703	0.504002	-24.8688	9.67104	0
2286	6078	0	0	9.81713	1.27479	-0.30524	-0.952275	603.161	17.9936	0
2287	3272	0	0	25.0955	5.98179	0.78559	0.618747	251.687	65.0806	0
2293	7085	0	0	16.5934	14.9106	-0.988308	-0.15247	50.1548	7.56405	0
2334	8322	0	0	12.4617	11.9516	-0.970039	0.242951	-156.271	79.3746	0
2335	7407	0	0	18.0009	7.60804	0.952776	-0.303673	317.614	193.922	0
2341	4855	0	0	16.0492	5.50588	-0.410174	-0.912007	480.853	80.4686	0
2341	6586	0	0	16.1183	5.52434	0.810141	-0.586235	415.944	72.5391	0
2358	4856	0	0	14.331	4.8466	0.274946	-0.96146	895.637	167.19	0
2370	7637	0	0	11.515	11.3646	-0.983026	0.183466	-110.091	46.5548	0
2408	5650	0	0	1.93869	11.9587	-0.56503	0.82507	38.8131	57.3689	0
2410	2429	0	0	6.98393	8.5743	0.402084	-0.915603	55.3421	31.9883	0
2428	8399	0	0	8.62039	2.51389	-0.999726	-0.0233929	118.826	1.18781	0
2439	5410	0	0	9.27736	8.2771	-0.342054	0.93968	393.278	111.686	0
2440	5718	0	0	14.2092	14.945	-0.642423	0.766351	6305.61	207.994	0
2442	3551	0	0	8.96177	8.12611	0.961814	0.273705	293.348	83.2457	0
2444	5819	0	0	3.28303	12.045	-0.926824	0.375496	52.2214	16.129	0
2445	5360	0	0	1.37296	8.71813	0.786236	0.617926	109.065	75.7525	0
2445	8351	0	0	1.26262	8.71759	-0.792249	0.610197	151.228	78.2217	0
2453	5258	0	0	9.08453	4.03164	-0.933877	0.357594	51.3211	1.97812	0
2453	5747	0	0	9.14112	3.94139	-0.0845155	-0.996422	453.126	40.412	0
2461	7454	0	0	13.3905	1.76089	-0.909078	-0.416625	116.897	2.85782	0
2472	6586	0	0	16.2044	5.52007	-0.864444	-0.50273	4.35002	83.322	0
2482	2875	0	0	20.0861	1.46151	0.00621998	-0.999981	653.254	195.71	0
2495	2927	0	0	8.48171	12.8071	-0.960356	-0.278777	127.533	48.8609	0
2495	6062	0	0	8.55125	12.8989	0.00877512	0.999961	84.6803	116.966	0
2512	5489	0	0	26.3179	5.9169	0.0768802	0.99704	27.94	40.1037	0
2524	5790	0	0	8.55816	14.8467	-0.0380187	-0.999277	-4.61761	55.8543	0
2544	7894	0	0	4.50953	8.49184	0.737885	-0.674926	26.2314	22.8906	0
2546	4396	0	0	7.15005	3.12119	0.976322	0.216323	285.776	27.7236	0
2554	4684	0	0	6.38469	1.05861	-0.972425	-0.233216	256.929	79.5863	0
2557	9189	0	0	1.98704	6.67517	0.977405	0.211376	181.328	8.47746	0
2560	9941	0	0	19.29	11.975	-0.962794	0.270236	40.945	530.608	1
2566	3114	0	0	12.8239	3.14174	-0.603303	0.797512	259.377	4.78777	0
2613	2902	0	0	5.38056	6.10728	-0.621268	-0.783598	176.907	21.0509	0
2624	9112	0	0	17.666	3.98452	-0.309694	-0.950836	313.173	91.509	0
2626	4274	0	0	21.599	2.78383	0.791693	-0.610919	671.73	86.6038	0
2632	3620	0	0	18.7815	12.6872	-0.957079	0.289827	193.142	100.444	0
2658	6698	0	0	6.59686	14.4168	0.115457	0.993313	34.1527	5.02	0
2665	8144	0	0	23.3826	7.30557	-0.85283	-0.522189	113.494	6.50397	0
2669	7140	0	0	7.59401	2.50822	0.0373914	-0.999301	178.171	4.3382	0
2695	9050	0	0	20.3742	6.574	-0.98485	0.173408	390.174	103.92	0
2722	4353	0	0	10.4126	8.93345	0.892583	0.450883	390.18	253.079	0
2732	4743	0	0	9.63413	11.9385	-0.491829	0.870692	172.626	275.066	0
2748	4216	0	0	2.80809	14.3714	-0.748926	-0.662654	8.34377	22.4273	0
2750	8226	0	0	9.24929	4.81919	0.93891	0.344163	291.272	55.8848	0
2752	5653	0	0	2.93527	12.3677	0.982339	-0.187111	92.4648	25.3198	0
2756	7579	0	0	16.8483	2.07822	-0.0593886	-0.998235	459.889	76.4281	0
2806	9107	0	0	4.05076	2.00955	0.423548	-0.905874	5.43848	19.7939	0
2812	9140	0	0	1.31607	13.04	0.443691	0.89618	26.5722	33.3526	0
2819	2973	0	0	22.3382	3.63726	0.396867	-0.917876	180.418	17.8943	0
2819	3850	0	0	22.3498	3.76737	0.55425	0.83235	54.975	26.6556	0
2823	4062	0	0	19.3751	3.92013	0.204269	-0.978915	325.787	17.4553	0
2824	4937	0	0	19.831	11.445	-0.894645	0.446777	414.469	53.5703	0
2825	8239	0	0	16.9082	4.57561	0.419962	0.907542	531.449	123.804	0
2837	4860	0	0	16.0263	9.09595	0.352878	0.935669	1121.41	390.241	0
2838	7243	0	0	24.1284	1.34553	0.858047	-0.513571	349.218	35.1539	0
2859	4341	0	0	3.90083	12.8778	0.260799	0.965393	-22.3911	11.2192	0
2860	6515	0	0	7.94338	5.2016	-0.991157	0.132691	99.6407	78.4443	0
2863	8489	0	0	21.5388	10.2818	-0.998581	-0.0532562	35.3821	32.7264	0
2867	6896	0	0	2.62752	13.5397	-0.435489	0.900194	1.45947	0.0974802	0
2867	7265	0	0	2.69181	13.5381	0.480246	0.877134	-1.91829	15.3267	0
2879	5515	0	0	9.25166	5.08157	0.506815	0.862055	528.197	5.69492	0
2887	7253	0	0	20.7302	5.04518	-0.905287	-0.424801	127.27	46.3847	0
2895	6869	0	0	9.32436	12.0711	-0.9665	-0.256668	102.627	49.6484	0
2911	7609	0	0	14.2618	2.55033	-0.990916	0.134481	27.8184	0.766301	0
2912	3217	0	0	18.6783	6.29269	0.261879	0.965101	381.059	78.9485	0
2923	6084	0	0	13.1805	13.8005	-0.0622562	-0.99806	2599.13	344.587	0
2933	7076	0	0	19.4126	1.78028	-0.199248	0.979949	281.474	47.5083	0
2944	6941	0	0	17.884	8.71592	-0.456524	0.889711	1044.77	137.781	0
2951	6666	0	0	8.5079	15.8667	-0.107112	0.994247	-10.1597	4.775	0
2961	7942	0	0	20.9795	1.07847	0.980422	-0.196908	123.667	20.1124	0
2996	7186	0	0	13.1453	3.49019	-0.451303	-0.892371	675.111	120.44	0
3001	4260	0	0	9.06575	8.03694	-0.921475	-0.388437	244.624	47.1123	0
3030	4955	0	0	18.5133	8.1086	0.424612	-0.905375	946.379	135.077	0
3030	7525	0	0	18.4988	8.24598	0.226176	0.974086	109.148	4.4447	0
3035	7913	0	0	20.8183	7.43991	0.495658	-0.868518	819.667	131.002	0
3051	4428	0	0	7.91538	9.4507	0.00615704	0.999981	185.065	97.2922	0
3057	6546	0	0	12.6243	8.72115	0.409606	0.912263	902.259	194.731	0
3070	6553	0	0	1.73176	4.83267	0.641643	-0.767003	29.1192	19.8718	0
3074	4406	0	0	4.51989	5.36073	-0.993628	0.112712	48.308	45.5464	0
3110	5235	0	0	13.1497	14.9208	-0.830215	-0.557443	2289.24	709.362	0
3117	7992	0	0	25.3601	8.9854	-0.856094	-0.51682	447.626	113.67	0
3134	8433	0	0	15.1987	9.57721	0.859857	0.510535	128.863	256.368	0
3142	8613	0	0	12.8891	11.0531	-0.676974	0.736007	284.304	286.53	0
3169	3977	0	0	11.7188	13.1491	0.289082	-0.957304	924.949	508.099	0
3170	5111	0	0	23.4501	5.29079	0.965272	0.261247	43.6543	37.1208	0
3170	5562	0	0	23.3062	5.26595	-0.996994	-0.0774834	99.4162	49.1657	0
3176	7219	0	0	1.7429	12.502	0.844046	0.536271	78.2635	36.4424	0
3185	5120	0	0	10.5142	1.74625	0.773577	-0.633702	185.46	23.3213	0
3191	9220	0	0	3.22721	4.84133	0.407321	-0.913285	30.5107	5.09267	0
3195	3827	0	0	1.13655	13.9519	0.791323	0.611398	60.8797	18.9497	0
3220	3292	0	0	11.6023	7.33178	0.998864	0.0476622	119.769	47.0432	0
3229	8420	0	0	12.8175	15.1606	0.780551	-0.625092	-593.35	237.478	0
3231	3330	0	0	13.8501	14.1126	-0.00609964	0.999981	2487.1	12323.4	1
3252	6987	0	0	22.4741	5.20341	-0.918933	0.394414	461.393	31.1234	0
3260	4783	0	0	15.6492	10.6737	0.255363	-0.966845	1408.07	177.061	0
3261	8554	0	0	17.6159	8.45139	0.976826	-0.214034	65.9127	63.5712	0
3269	7990	0	0	7.22973	3.75848	0.430304	0.902684	206.414	29.7142	0
3293	8494	0	0	20.2488	7.99991	0.745997	-0.665949	255.504	14.4475	0
3313	9340	0	0	9.38577	7.607	0.545764	0.837939	47.3262	12.5289	0
3328	4871	0	0	4.81862	12.82	-0.830207	-0.557455	80.8548	29.6652	0
3329	4529	0	0	1.61024	9.54531	0.057051	-0.998371	9.75217	4.63883	0
3331	8062	0	0	14.015	6.51047	0.0869837	-0.99621	1164.71	18.1583	0
3340	6842	0	0	8.02298	8.5997	-0.124774	-0.992185	96.23	41.5552	0
3372	4895	0	0	22.1841	7.46045	0.989634	-0.143613	556.88	73.6069	0
3384	9926	0	0	26.9607	4.20548	0.262525	0.964925	81.0666	20.3611	0
3392	7539	0	0	16.7	13.3325	0.490291	-0.871559	1201.31	360.992	0
3401	4436	0	0	23.2243	9.24922	0.872571	-0.488487	429.113	126.169	0
3416	3827	0	0	1.2346	13.983	-0.999044	0.0437271	59.6771	4.80665	0
3452	4542	0	0	19.6051	12.1179	-0.996366	0.0851714	241.796	70.2434	1
3473	5905	0	0	19.5426	3.0861	-0.433762	0.901028	437.304	14.0439	0
3486	8146	0	0	9.70204	5.22109	-0.592656	-0.805456	815.419	161.025	0
3507	8760	0	0	12.1868	8.09454	0.297823	-0.954621	414.903	63.1733	0
3510	7168	0	0	15.6443	8.99449	0.791754	0.61084	3.34427	174.469	0
3522	7836	0	0	26.8424	8.16927	0.848172	0.52972	391.515	126.244	0
3523	7121	0	0	12.8957	2.396	0.299437	-0.954116	474.586	80.524	0
3523	8076	0	0	12.9178	2.52043	0.610004	0.792398	486.025	117.767	0
3545	7991	0	0	16.9264	1.29889	0.993595	-0.113003	184.001	58.7412	0
3551	4260	0	0	9.01294	8.07947	-0.18225	-0.983252	450.853	76.4032	0
3555	6791	0	0	19.2793	3.59338	0.933465	0.358669	115.215	36.2681	0
3558	8122	0	0	9.9995	2.64833	-0.42235	-0.906433	585.733	81.3104	0
3561	5624	0	0	5.5495	2.76553	-0.82838	0.560166	34.6723	17.4051	0
3565	5221	0	0	16.6589	10.3007	0.907784	-0.419438	411.756	150.009	0
3565	7798	0	0	16.6134	10.4012	0.283143	0.959078	101.317	197.606	0
3566	3795	0	0	12.4203	2.49692	-0.933322	0.35904	162.314	160.534	0
3571	5861	0	0	15.5738	7.48758	-0.917345	-0.398093	-34.23	87.1233	0
3579	6662	0	0	3.00098	9.15971	-0.884437	0.46666	51.3763	6.90674	0
3594	5085	0	0	4.30846	5.40447	0.934087	0.357046	398.895	34.7748	0
3602	8522	0	0	9.98855	1.65345	-0.667145	0.744928	228.205	49.5449	0
3612	8113	0	0	12.2394	10.1881	0.268859	-0.96318	801.186	209.746	0
3615	8914	0	0	7.16303	2.20532	-0.974123	0.226018	-1.03287	31.3703	0
3622	7847	0	0	15.8426	13.2369	0.954476	-0.298289	805.97	218.89	0
3622	8892	0	0	15.7524	13.3314	-0.253549	0.967323	536.834	390.579	0
3642	9665	0	0	15.1679	11.9741	-0.967762	0.251866	-208.517	1.36384	0
3671	4701	0	0	2.56267	12.7957	0.355471	-0.934687	-13.7189	13.4205	0
3697	9931	0	0	15.5864	15.386	-0.935514	0.353289	439.179	73.1622	0
3701	7117	0	0	17.7664	5.73186	-0.860274	0.509832	370.115	64.5241	0
3717	6774	0	0	7.26853	8.7059	-0.998117	-0.061331	47.3115	46.2291	0
3752	9001	0	0	19.9414	6.94407	0.323714	-0.946155	471.068	43.6259	0
3758	3909	0	0	5.61768	12.4916	0.798329	-0.602221	27.6107	5.37726	0
3759	8438	0	0	8.75422	5.2318	-0.416082	0.909327	-25.8853	17.9941	0
3765	7619	0	0	2.6273	7.01562	-0.910762	-0.412931	218.887	7.66382	0
3775	9264	0	0	21.2	4.94401	0.720974	0.692962	148.396	2.75952	0
3786	6608	0	0	13.9205	12.4929	0.00743313	0.999972	1102.44	172.707	0
3797	8045	0	0	6.1173	3.33814	-0.997591	-0.0693735	114.273	0.402066	0
3814	9316	0	0	16.0542	5.77863	-0.927231	0.37449	88.2322	5.98442	0
3823	7799	0	0	18.1594	8.38588	0.450821	0.892614	21.1621	5.2922	0
3829	8077	0	0	16.4347	14.9425	-0.29858	-0.954385	96.3686	30.7191	0
3839	4572	0	0	9.88887	12.2767	-0.66645	-0.74555	641.18	64.1328	0
3850	8176	0	0	22.4563	3.81706	0.993969	-0.109662	121.843	66.0622	0
3852	6461	0	0	9.39368	6.38532	0.956277	-0.292463	38.4745	23.3997	0
3853	9303	0	0	9.92169	8.30473	0.980932	-0.194349	11.4661	11.5206	0
3865	7816	0	0	2.64747	6.0384	-0.700282	0.713866	26.9987	35.6471	0
3900	4349	0	0	17.0796	2.98966	0.645945	-0.763384	611.851	82.7597	0
3900	6027	0	0	17.0147	3.09196	-0.416514	0.909129	772.373	92.9553	0
3919	8476	0	0	16.3231	3.61089	0.702713	-0.711474	205.382	2.10938	0
3941	8036	0	0	26.5588	2.49343	-0.869967	0.493111	259.728	33.8747	0
3947	6778	0	0	8.22715	10.1992	-0.379944	0.925009	161.941	17.0647	0
3954	9520	0	0	14.4138	12.189	-0.296565	-0.955013	1976.02	389.878	0
3964	6673	0	0	16.3404	4.44611	-0.762063	0.647503	691.045	199.515	0
4000	4343	0	0	6.63323	13.4362	0.609259	-0.792971	63.6828	6.52696	0
4023	5811	0	0	14.5732	11.2932	0.986501	-0.163757	59.5313	270.051	0
4025	4416	0	0	2.57247	7.60068	0.988858	-0.148864	336.154	51.4386	0
4050	5308	0	0	8.25764	13.1275	0.536415	0.843954	129.108	42.2613	0
4059	5372	0	0	13.4678	7.0955	0.999033	-0.0439713	-130.562	18.4123	0
4059	9900	0	0	13.3243	7.06969	-0.920939	-0.389706	270.784	100.139	0
4062	8643	0	0	19.3346	3.83478	-0.887568	-0.460676	63.898	32.3153	0
4062	8815	0	0	19.3861	3.80281	-0.0186699	-0.999826	290.317	91.7482	0
4065	8080	0	0	17.2309	14.2487	-0.653978	0.756513	440.67	26.1812	0
4076	7358	0	0	15.2719	14.3178	-0.126129	0.992014	741.207	168.24	0
4078	4365	0	0	6.03836	1.29253	0.837889	-0.545841	53.2656	26.3925	0
4084	6241	0	0	1.67126	6.54948	0.536945	-0.843617	79.3753	4.46651	0
4103	8660	0	0	6.43776	2.84082	-0.0754136	0.997152	124.891	27.9029	0
4103	9982	0	0	6.49399	2.81193	0.854197	0.51995	340.731	41.3447	0
4152	7731	0	0	11.3719	10.6555	-0.994017	-0.109221	79.7053	266.611	0
4152	7808	0	0	11.4716	10.6114	0.58811	-0.808781	523.734	312.417	0
4160	4603	0	0	23.2454	3.26954	-0.0339453	-0.999424	164.247	22.4066	0
4171	8821	0	0	21.8579	9.25704	0.999206	0.0398402	631.305	121.511	0
4196	5417	0	0	9.58544	5.68022	-0.449032	0.893516	214.13	50.7161	0
4203	6189	0	0	19.2626	1.40291	0.929593	-0.368588	157.18	6.6932	0
4240	4946	0	0	26.0483	4.96799	-0.445774	-0.895146	-17.036	21.0698	0
4259	7215	0	0	5.32147	14.0729	0.811629	-0.584174	7.6734	16.7703	0
4260	8008	0	0	9.00268	7.93779	0.0385971	-0.999255	337.891	66.8293	0
4290	9752	0	0	26.2984	9.31016	0.796861	0.604162	95.1171	60.0135	0
4360	9832	0	0	4.78138	13.1254	-0.689698	-0.724097	44.1396	46.1246	0
4369	8198	0	0	11.387	10.2274	-0.224998	-0.974359	1833.77	15.9898	0
4437	8397	0	0	19.8615	2.17206	-0.951062	0.308999	63.38	20.5186	0
4452	7754	0	0	18.2669	9.83021	0.76825	0.640151	284.869	120.451	0
4527	4528	0	0	19.2665	7.20984	0.925394	0.379006	-16.8383	11.58	0
4527	9230	0	0	19.2069	7.10861	0.118305	-0.992977	264.864	107.901	0
4528	4715	0	0	19.3151	7.17379	-0.0941151	-0.995561	240.425	50.2245	0
4542	5533	0	0	19.5624	12.067	0.260334	-0.965519	260.714	228.849	1
4554	8395	0	0	9.46339	5.0727	0.450758	-0.892646	118.305	25.7482	0
4565	6256	0	0	8.41848	3.71038	-0.943771	0.330599	204.965	30.7824	0
4565	9003	0	0	8.46406	3.75187	-0.240683	0.970604	505.324	62.3491	0
4565	9521	0	0	8.42741	3.65051	-0.805666	-0.59237	518.654	103.055	0
4605	8528	0	0	7.99712	3.05209	0.218615	0.975811	800.646	86.4381	0
4628	7462	0	0	3.65925	15.48	0.660284	-0.751016	22.9598	11.1757	0
4630	8691	0	0	10.2772	4.2192	-0.95893	-0.283641	-11.9571	14.8471	0
4635	5768	0	0	9.26464	6.1502	0.267266	-0.963623	362.306	13.7522	0
4655	7684	0	0	21.1733	3.33448	0.730459	0.682956	-26.5132	7.72256	0
4668	8745	0	0	2.33132	13.0597	-0.196743	-0.980455	-5.66037	30.0607	0
4684	6477	0	0	6.31982	1.10988	0.00236988	0.999997	400.279	61.9641	0
4693	9252	0	0	8.57282	4.92548	0.648276	0.761405	630.438	15.9586	0
4705	6235	0	0	23.0654	1.85722	-0.973303	0.229522	294.107	67.1397	0
4710	8642	0	0	24.1168	3.44579	0.647736	0.761865	113.061	28.2922	0
4712	9529	0	0	14.8023	12.182	0.887172	0.46144	-54.4077	119.58	0
4727	7755	0	0	24.727	6.75815	0.983386	0.181526	444.83	56.5795	0
4732	5547	0	0	13.4309	2.84554	-0.983262	0.182198	119.548	144.966	0
4739	9726	0	0	8.98016	8.97238	-0.0273522	0.999626	711.521	146.907	0
4747	8082	0	0	1.20925	7.81442	-0.999672	-0.0256154	288.969	29.3309	0
4755	7532	0	0	13.5	9.90018	-0.950268	-0.311433	-52.2837	95.8392	0
4761	8682	0	0	8.51391	4.09905	0.835225	0.549908	376.277	126.716	0
4807	5339	0	0	26.2512	5.32646	0.609014	-0.793159	98.5977	64.8162	0
4820	6660	0	0	7.7285	7.60124	-0.573867	0.818948	-50.7429	14.6372	0
4841	6576	0	0	8.89716	6.05484	0.116395	-0.993203	150.803	1.80938	0
4851	5409	0	0	2.36143	4.33187	-0.942378	-0.334549	222.567	4.01043	0
4861	9443	0	0	18.0548	5.81736	0.853923	-0.5204	587.167	173.49	0
4862	6636	0	0	5.48005	13.8354	-0.934614	-0.355662	117.575	34.3742	0
4864	7197	0	0	2.09997	3.30264	-0.883477	0.468474	256.254	28.2813	0
4888	7309	0	0	17.3128	8.10272	-0.0124989	0.999922	418.677	2.07074	0
4889	8333	0	0	19.4774	8.00883	-0.828492	0.560001	729.638	54.1413	0
4895	7161	0	0	22.2516	7.37817	-0.0513806	-0.998679	94.4895	5.24547	0
4946	9739	0	0	26.0086	4.86082	-0.244603	-0.969623	4.70539	24.3632	0
5043	9443	0	0	18.1145	5.84494	-0.158373	-0.987379	389.935	100.893	0
5076	9225	0	0	9.55413	4.00361	-0.882675	0.469983	41.1503	13.0565	0
5121	8731	0	0	12.4583	3.44237	-0.996313	-0.0857872	18.9331	153.953	0
5134	7867	0	0	1.33498	1.30093	0.688832	0.724921	94.5121	2.94561	0
5176	7507	0	0	7.68508	1.70842	-0.543391	-0.83948	462.014	5.7489	0
5213	5505	0	0	17.746	12.9625	0.414039	-0.910259	322.443	29.8431	0
5219	5909	0	0	18.4285	12.4277	0.793025	0.60919	-51.9046	0.109396	0
5234	5804	0	0	12.2962	4.76633	0.997223	0.074477	-23.1759	47.9355	0
5258	7827	0	0	8.98588	4.03501	-0.956196	-0.292728	35.3968	22.4289	0
5301	9447	0	0	18.8737	11.7948	0.577803	0.816176	481.71	1023.24	1
5316	6308	0	0	6.03662	14.7369	-0.94286	-0.333188	77.0178	6.40424	0
5327	6625	0	0	17.0288	1.55774	0.909594	0.415498	300.374	31.9884	0
5341	8337	0	0	21.9745	5.93924	-0.549269	-0.835646	51.5593	27.3665	0
5343	6612	0	0	11.1162	1.17553	0.833147	0.553051	158.594	17.0667	0
5357	7458	0	0	10.1112	5.82804	-0.991665	-0.128842	309.409	88.6037	0
5357	9452	0	0	10.2254	5.88135	0.735406	0.677627	403.525	121.556	0
5365	8522	0	0	9.88382	1.75621	0.757454	-0.652888	159.544	32.4028	0
5370	8819	0	0	10.7064	6.52828	-0.353025	-0.935614	924.612	42.3999	0
5384	6086	0	0	26.7432	7.47114	0.369709	-0.929148	-3.71182	2.36693	0
5387	6228	0	0	3.01277	10.8496	0.00213587	-0.999998	-14.137	22.5453	0
5387	8636	0	0	3.07368	10.9324	0.955459	0.295125	191.938	0.185428	0
5399	6414	0	0	20.3518	1.43826	-0.430436	-0.902621	4.36252	15.932	0
5428	5442	0	0	12.1303	3.83826	-0.955962	-0.293491	138.128	1.0263	0
5429	8318	0	0	6.79683	4.5048	0.758569	0.651592	357.695	51.817	0
5432	9178	0	0	25.9178	2.34813	-0.352526	-0.935802	85.7566	12.125	0
5433	8413	0	0	5.53793	9.02609	0.743635	-0.668586	48.3492	58.8125	0
5499	8333	0	0	19.4817	8.07539	-0.892537	-0.450975	234.845	105.451	0
5500	7783	0	0	6.57642	6.55418	-0.707257	0.706957	85.0295	7.60413	0
5500	8488	0	0	6.55697	6.49334	-0.986006	-0.166713	27.9422	8.21822	0
5506	5932	0	0	22.8478	8.21475	0.745044	0.667015	35.6252	36.1145	0
5575	6115	0	0	1.32909	9.47114	0.738249	-0.674528	84.662	41.3831	0
5591	9595	0	0	14.3909	1.33792	-0.864604	0.502454	413.862	106.15	0
5593	7415	0	0	21.1212	9.81043	-0.426229	0.904615	289.887	82.4777	0
5609	7410	0	0	2.51242	7.07369	0.778364	0.627814	133.047	19.7314	0
5631	8876	0	0	20.8415	2.71032	-0.62242	-0.782683	10.5188	45.1984	0
5649	6904	0	0	11.8433	14.6898	-0.980573	-0.196156	662.132	474.68	0
5669	6389	0	0	14.7055	11.0683	0.988328	0.152342	-244.718	118.118	0
5673	8713	0	0	21.5491	9.28206	-0.625564	-0.780173	140.144	99.1477	0
5677	6576	0	0	8.85385	6.01703	0.968399	-0.249408	12.6574	50.4763	0
5683	8935	0	0	5.96433	12.4924	0.992747	0.120225	170.573	44.2427	0
5691	8854	0	0	13.6692	6.63034	0.106272	-0.994337	869.382	16.2066	0
5700	9133	0	0	12.3993	7.25604	0.346321	-0.938116	518.879	87.2435	0
5724	6600	0	0	5.38531	11.4015	0.946319	-0.323234	134.729	60.0716	0
5725	8571	0	0	16.7179	3.87147	-0.709236	-0.704971	311.426	46.9064	0
5765	7610	0	0	2.06763	4.6433	-0.887807	0.460215	243.198	44.9013	0
5787	9164	0	0	19.754	6.7898	0.0300074	0.99955	370.39	124.177	0
5807	7939	0	0	25.3463	2.26416	-0.144601	-0.98949	135.473	19.4511	0
5822	8041	0	0	9.9491	9.16171	0.904136	0.427245	169.932	77.5093	0
5823	6153	0	0	7.37968	7.00201	-0.973534	-0.228541	385.005	73.1987	0
5823	9056	0	0	7.50891	7.02802	0.986155	0.165829	309.188	7.01576	0
5833	8044	0	0	3.45779	9.10675	-0.272292	-0.962215	83.2395	62.8864	0
5833	8917	0	0	3.51951	9.1228	0.707156	-0.707057	14.9081	11.1837	0
5841	7344	0	0	5.50552	7.66423	-0.996739	-0.0806926	470.958	37.0496	0
5854	6815	0	0	16.1378	9.81029	-0.756697	0.653766	857.302	108.596	0
5895	9529	0	0	14.9245	12.2485	-0.869111	-0.494616	-20.2339	29.5329	0
5900	9436	0	0	25.1028	4.67251	-0.866181	-0.499731	236.594	70.1039	0
5904	9696	0	0	24.339	5.22406	-0.0528959	-0.9986	8.4512	27.834	0
5905	6850	0	0	19.5831	3.14071	0.988473	-0.151394	-27.2144	11.9171	0
5908	9791	0	0	2.42094	12.3339	0.232275	-0.97265	-18.159	7.6122	0
5910	6383	0	0	5.69414	6.95994	-0.43814	0.898907	92.7878	9.67827	0
5921	6384	0	0	10.4797	4.60526	0.920631	-0.390435	235.955	135.561	0
5921	8587	0	0	10.406	4.68624	-0.30257	0.953127	435.029	117.262	0
5927	8084	0	0	15.5229	8.41428	-0.920057	-0.391785	-49.0354	96.851	0
5957	8948	0	0	2.17299	7.83637	0.221684	0.975119	177.372	44.8448	0
6015	7414	0	0	6.8149	10.8106	-0.188157	0.982139	108.961	87.929	0
6016	6591	0	0	19.5965	3.63851	0.481945	0.876202	11.5463	4.36562	0
6020	8360	0	0	15.2018	6.56545	0.873206	-0.487351	142.902	65.8486	0
6036	7609	0	0	14.1177	2.55068	0.991563	0.129629	218.308	37.8718	0
6044	8061	0	0	21.926	2.24213	-0.741732	-0.670696	5.94166	10.9401	0
6068	9053	0	0	13.6121	3.57531	0.410135	-0.912025	692.16	102.905	0
6070	7976	0	0	20.1638	5.72977	-0.345626	0.938372	684.132	65.3823	0
6095	7766	0	0	8.21275	7.5361	0.243753	0.969837	496.681	56.1593	0
6103	8752	0	0	7.25904	1.35969	-0.971116	0.238609	41.3318	44.3465	0
6119	8755	0	0	20.5064	6.4523	0.687314	0.726361	127.765	59.576	0
6149	6721	0	0	8.00178	9.78837	-0.345728	0.938335	137.192	144.732	0
6153	7686	0	0	7.28457	6.91486	-0.31272	-0.949845	632.529	34.8688	0
6170	8395	0	0	9.44506	4.95614	0.703525	0.710671	579.599	3.21901	0
6174	6490	0	0	6.04334	2.80192	0.388508	-0.921445	93.3192	2.74527	0
6182	6500	0	0	18.2062	6.37237	0.0182965	0.999833	101.932	9.0385	0
6190	9662	0	0	10.4446	15.6802	-0.146424	0.989222	-114.391	33.1142	0
6203	6582	0	0	26.6761	8.43517	0.697651	-0.716437	284.779	136.765	0
6214	6837	0	0	12.3313	9.9455	0.976857	-0.213894	-42.3348	56.5363	0
6237	6815	0	0	16.0284	9.89953	0.792565	-0.609788	449.923	172.598	0
6279	9341	0	0	23.8177	8.12688	0.778701	-0.627395	243.588	84.1887	0
6292	7887	0	0	19.4199	3.05203	-0.472825	0.881156	589.478	98.8401	0
6302	8598	0	0	1.88744	15.7595	0.302338	0.953201	-5.15636	2.41406	0
6316	6342	0	0	14.6569	4.15187	0.981681	-0.19053	212.028	31.1069	0
6321	8320	0	0	5.07879	7.91187	0.495452	-0.868635	-49.3649	8.25969	0
6408	9418	0	0	15.7009	14.5559	0.0260158	-0.999662	888.422	475.079	1
6408	9634	0	0	15.6338	14.6041	-0.955318	-0.29558	-4024.83	1831.42	1
6424	8661	0	0	4.65962	5.9402	0.998487	0.0549854	170.654	61.7472	0
6431	9437	0	0	21.6974	4.35713	-0.495564	-0.868571	185.597	3.56871	0
6439	7966	0	0	24.7633	2.84809	0.388691	-0.921368	48.2972	21.293	0
6450	8714	0	0	14.125	7.63313	-0.531413	-0.847113	1023.01	268.891	0
6467	7989	0	0	23.2575	8.65951	-0.919173	-0.393855	150.521	79.7148	0
6476	7728	0	0	7.15762	9.83214	0.259596	0.965717	304.309	65.4248	0
6495	8754	0	0	14.1192	14.3102	0.997227	-0.074422	253.71	57.395	0
6501	7007	0	0	8.88756	5.30649	0.852164	0.523275	451.324	87.3459	0
6534	8655	0	0	11.7686	6.95319	-0.213215	-0.977005	513.184	40.2097	0
6626	9548	0	0	1.06121	13.8081	-0.944517	0.328462	101.097	17.4596	0
6651	9937	0	0	14.3723	14.571	-0.686684	-0.726956	-297.322	265.616	0
6694	6746	0	0	15.843	8.6863	0.495138	0.868814	585.417	212.301	0
6745	7167	0	0	15.5016	5.01881	-0.384488	-0.92313	668.225	108.682	0
6758	8408	0	0	5.2174	6.51952	-0.595675	-0.803226	183.544	27.5992	0
6844	7163	0	0	19.4924	2.36894	0.807729	-0.589553	540.51	84.3236	0
6850	9237	0	0	19.6252	3.18933	-0.292758	0.956187	761.457	14.3711	0
6898	7061	0	0	5.95977	2.56409	-0.699367	0.714763	111.761	15.4797	0
6898	9057	0	0	6.01951	2.44245	0.137652	-0.990481	193.963	17.7126	0
6936	8842	0	0	3.42123	14.0378	-0.976615	0.214996	45.8655	10.381	0
6947	9296	0	0	9.34594	2.73818	-0.294622	-0.955614	669.087	112.104	0
6947	9539	0	0	9.29734	2.787	-0.957114	-0.28971	113.699	14.1211	0
6969	8216	0	0	12.1552	11.6713	-0.652769	-0.757557	386.763	126.99	0
6982	8590	0	0	17.1127	4.20378	0.326713	0.945123	547.57	117.656	0
7018	9499	0	0	26.4916	9.27763	-0.944003	0.329938	357.779	123.81	0
7018	9771	0	0	26.5896	9.19897	0.526574	-0.850129	-5.82645	41.2283	0
7068	7727	0	0	10.9262	14.1255	0.993	0.118118	327.493	258.165	0
7134	8429	0	0	3.31736	15.8285	-0.644036	-0.764996	18.7665	8.68823	0
7143	7778	0	0	7.11218	13.3255	0.99667	-0.0815354	114.304	42.5763	0
7145	9189	0	0	2.06792	6.72669	-0.604916	-0.79629	59.6712	10.2531	0
7228	9906	0	0	25.9857	1.80203	-0.469316	-0.88303	9.85076	11.1579	0
7268	7754	0	0	18.2654	9.91338	0.790197	-0.612852	-6.13902	1003.2	1
7284	7375	0	0	8.39511	12.6438	-0.583214	-0.812319	369.127	75.6221	0
7305	9872	0	0	9.91096	15.8951	0.55503	0.83183	20.6674	8.87719	0
7309	8329	0	0	17.2613	8.19446	-0.84752	0.530763	447.541	106.362	0
7336	8125	0	0	23.0232	7.86398	0.384061	-0.923308	247.18	73.9272	0
7365	8715	0	0	23.3647	7.71679	0.886067	-0.463557	248.598	13.3205	0
7365	9656	0	0	23.3647	7.78129	0.8844	0.46673	-36.8495	21.2365	0
7373	9334	0	0	18.932	6.88381	0.980942	-0.1943	55.0269	68.3525	0
7386	9618	0	0	6.59423	2.37999	-0.240926	-0.970543	237.263	43.7546	0
7401	8492	0	0	4.28744	11.6915	-0.351342	0.936247	-10.3214	4.39944	0
7405	7423	0	0	1.98478	4.33853	0.213081	0.977035	120.267	3.11325	0
7414	7536	0	0	6.8623	10.8928	0.944393	0.328818	439.676	79.389	0
7423	9161	0	0	2.05121	4.35949	0.735579	-0.677439	125.17	4.62787	0
7474	8125	0	0	22.9893	7.79707	0.971411	0.237402	154.48	100.201	0
7553	9382	0	0	5.02807	11.4863	0.611807	0.791007	139.412	2.77193	0
7558	7975	0	0	8.91342	13.7113	-0.778353	0.627827	-14.126	40.9596	0
7668	9714	0	0	2.65434	4.12358	0.99757	-0.0696739	139.925	17.0381	0
7685	7911	0	0	3.18752	13.1484	-0.848788	0.528733	73.9819	38.6293	0
7715	9512	0	0	13.5044	6.33197	0.092107	-0.995749	1011.89	60.0703	0
7762	9583	0	0	4.44666	5.71258	-0.90133	-0.433133	93.9801	2.39578	0
7819	9568	0	0	17.454	13.0532	0.933259	0.359204	237.586	176.145	0
7850	9601	0	0	14.1905	14.7176	-0.829497	-0.558511	-24.0514	109.095	0
7866	8540	0	0	14.2208	5.48416	-0.251242	-0.967924	413.386	140.162	0
7902	9889	0	0	16.5283	8.69924	0.711657	-0.702527	656.021	111.451	0
7922	8838	0	0	15.3741	12.1768	-0.62257	-0.782564	93.8805	105.842	0
7923	8558	0	0	12.3863	8.44144	-0.262545	0.96492	230.569	46.9574	0
8064	8697	0	0	17.7939	4.98943	0.394968	-0.918695	867.81	26.7046	0
8134	9451	0	0	22.3943	7.25106	-0.909629	-0.415422	237.678	75.2584	0
8163	8354	0	0	13.6671	2.87836	0.641458	0.767158	344.421	40.0933	0
8195	9080	0	0	3.77768	3.14918	-0.424178	0.905579	39.0737	13.6636	0
8197	8838	0	0	15.3203	12.0492	0.126522	0.991964	105.196	115.471	0
8212	9992	0	0	2.8749	8.02656	0.579568	-0.814924	10.5619	33.8793	0
8240	9431	0	0	2.17273	2.45801	-0.0351747	-0.999381	69.1049	3.27025	0
8286	9036	0	0	5.25299	5.72424	0.994937	0.100496	388.136	42.9222	0
8289	8844	0	0	24.9829	4.24524	-0.279156	0.960246	9.90253	4.93197	0
8301	9658	0	0	23.1457	2.42601	0.984224	-0.17693	83.7416	11.423	0
8354	8986	0	0	13.6821	2.98962	-0.415987	0.909371	598.585	59.5202	0
8355	9367	0	0	12.9757	8.5985	-0.575112	-0.818074	395.661	161.536	0
8399	9207	0	0	8.48618	2.48472	-0.919177	-0.393846	403.445	50.5227	0
8426	9671	0	0	16.0207	11.1083	0.453397	0.891309	-1164.86	1646.57	1
8427	8624	0	0	10.8889	9.50707	-0.936511	0.350637	7.3847	76.3283	0
8474	8773	0	0	5.45748	15.2575	-0.971618	-0.236556	33.3665	0.593835	0
8488	9347	0	0	6.46302	6.51334	-0.832457	0.55409	45.1429	7.00627	0
8522	8974	0	0	9.97351	1.77348	0.462105	0.886825	262.124	81.8373	0
8542	9165	0	0	24.6529	9.3487	-0.995549	-0.0942409	338.225	19.134	0
8544	8763	0	0	1.62681	12.0066	0.998939	0.0460442	143.565	16.9842	0
8570	9254	0	0	15.5904	1.2334	-0.646254	0.763122	412.799	54.2455	0
8571	9023	0	0	16.7029	3.75575	0.505845	-0.862624	761.298	76.4261	0
8573	9819	0	0	7.41458	5.21978	0.926185	-0.37707	13.4046	7.80532	0
8660	9982	0	0	6.49474	2.87485	0.84166	-0.540008	185.094	38.723	0
8670	8717	0	0	26.4607	3.13182	0.508781	-0.860896	123.172	28.3467	0
8729	9903	0	0	7.74422	11.6654	0.943025	-0.332723	49.0121	112.084	0
8730	9572	0	0	11.1508	12.6813	0.559921	0.828546	454.676	74.5085	0
8788	9825	0	0	21.1109	8.1563	0.843612	-0.536953	552.024	24.3346	0
8796	9417	0	0	11.6867	3.71535	0.991469	0.13034	-10.7046	63.1877	0
8841	9213	0	0	5.8043	1.09857	0.192665	0.981265	393.192	63.7732	0
8936	9023	0	0	16.8006	3.70138	-0.99971	-0.0240631	91.1022	2.51418	0
9000	9297	0	0	1.76357	9.09375	0.59627	-0.802784	0.906786	6.92026	0
9053	9746	0	0	13.6764	3.49235	0.780807	-0.624773	255.314	65.7758	0
9089	9831	0	0	2.80492	9.62443	0.902813	0.430034	295.227	18.6343	0
9125	9857	0	0	5.27002	10.9008	0.587351	0.809332	145.142	73.0108	0
9175	9583	0	0	4.39309	5.75245	-0.155534	-0.987831	39.5228	9.28244	0
9283	9340	0	0	9.45295	7.60068	-0.380293	0.924866	340.749	78.9713	0
9296	9539	0	0	9.27954	2.72366	-0.666452	0.745548	271.88	24.1594	0
9514	9830	0	0	13.0539	6.87714	-0.989582	-0.14397	8.53131	131.361	0
9628	9776	0	0	15.3474	2.30663	0.833477	-0.552554	160.802	140.033	0
1000	13486	0	0	1.48405	3.5178	0.99793	0.0643163	243.911	18.2921	0
1000	44903	0	0	1.3659	3.50973	-0.997408	-0.0719522	229.111	6.10263	0
1004	51210	0	0	2.91782	2.25759	-0.44316	0.896442	232.186	16.1029	0
1007	21330	0	0	19.2487	5.56936	0.764806	0.64426	33.3443	19.122	0
1007	28217	0	0	19.1316	5.55793	-0.874684	0.484693	402.504	87.7576	0
1007	30757	0	0	19.2634	5.50659	0.972012	-0.234932	390.126	78.5273	0
1012	34103	0	0	7.3393	8.25975	-0.576203	0.817307	132.7	53.7607	0
1019	18161	0	0	12.4498	7.01941	-0.444973	0.895544	109.389	216.723	0
1020	34199	0	0	2.31686	4.00403	0.996282	-0.0861539	64.3809	6.10914	0
1020	41916	0	0	2.22665	3.96053	-0.551941	-0.833883	260.681	23.3133	0
1034	24409	0	0	18.5961	8.49297	0.520676	0.853754	206.777	59.9444	0
1034	30322	0	0	18.6048	8.37476	0.640102	-0.76829	163.558	29.6531	0
1034	31941	0	0	18.4883	8.40986	-0.957977	-0.286844	150.687	20.7523	0
1035	33125	0	0	15.5258	4.00516	0.771524	0.636201	359.26	118.506	0
1035	43568	0	0	15.4136	3.97929	-0.972233	0.234013	121.302	104.514	0
1035	46423	0	0	15.463	4.02713	-0.205005	0.978761	610.512	77.8944	0
1036	11327	0	0	11.8083	1.15679	0.570072	0.821595	541.2	40.9466	0
1040	20044	0	0	2.40558	1.71229	0.248272	0.96869	332.011	5.92269	0
1040	35245	0	0	2.3761	1.56618	-0.146801	-0.989166	204.327	16.9203	0
1041	46322	0	0	9.01393	6.38493	0.00235551	0.999997	587.889	71.7786	0
1041	47351	0	0	8.95001	6.34817	-0.866162	0.499763	121.228	22.6412	0
1045	40967	0	0	10.9588	6.98417	0.981265	0.192665	18.4471	125.963	0
1047	10193	0	0	4.34999	14.8121	-0.460341	0.887742	14.6305	12.1993	0
1047	28803	0	0	4.42319	14.7809	0.959103	0.283058	27.9366	8.3892	0
1049	35723	0	0	25.5276	7.97188	-0.981758	0.190137	287.581	30.2636	0
1049	43772	0	0	25.5498	7.91566	-0.588019	-0.808847	-8.62903	24.6842	0
1049	46232	0	0	25.5722	8.01642	-0.189704	0.981841	-42.9807	8.1977	0
1050	10965	0	0	15.9327	8.07078	0.0773123	-0.997007	254.807	120.543	0
1050	49670	0	0	15.8773	8.15402	-0.890662	0.454666	273.369	171.317	0
1052	10941	0	0	4.72484	11.4488	0.20806	-0.978116	20.2166	59.6678	0
1052	11014	0	0	4.67063	11.5691	-0.595001	0.803725	60.9647	39.9473	0
1052	12897	0	0	4.65006	11.4853	-0.899215	-0.437508	423.315	58.0258	0
1052	47935	0	0	4.77768	11.5242	0.990398	0.138244	322.738	0.823451	0
1058	17932	0	0	3.77973	3.91314	0.982661	-0.185411	238.53	34.3701	0
1058	33805	0	0	3.67699	3.95423	-0.839536	0.543305	138.637	22.0992	0
1058	41988	0	0	3.73621	3.97874	0.210454	0.977604	106.073	41.7776	0
1058	47476	0	0	3.68326	3.88498	-0.728727	-0.684804	224.62	17.2916	0
1059	21888	0	0	13.4659	7.85753	-0.940758	-0.339079	-42.3768	41.2928	0
1059	44486	0	0	13.5205	7.93814	-0.0349416	0.999389	790.798	49.4955	0
1060	25040	0	0	20.1585	9.86992	-0.97428	-0.225342	273.471	93.7267	0
1072	32594	0	0	19.1956	10.9281	-0.289471	0.957187	419.134	172.913	0
1074	21420	0	0	16.6853	2.14789	0.605267	-0.796022	469.146	80.5816	0
1074	35588	0	0	16.7135	2.22065	0.984114	0.177539	108.122	3.02485	0
1074	46480	0	0	16.6133	2.13764	-0.357481	-0.933921	488.664	115.717	0
1074	52547	0	0	16.5653	2.20812	-0.999952	0.0097584	108.792	35.8793	0
1075	16952	0	0	3.87595	6.3875	0.892823	-0.450408	88.7111	56.8566	0
1075	46237	0	0	3.85351	6.47291	0.556203	0.831047	282.91	48.3729	0
1076	24392	0	0	14.6259	6.53958	-0.496038	-0.868301	435.246	193.271	0
1076	28500	0	0	14.5931	6.61767	-0.967081	0.25447	410.319	283.573	0
1079	17343	0	0	17.7776	10.3845	0.473121	-0.880998	1463.61	266.012	0
1079	33792	0	0	17.6938	10.3956	-0.687297	-0.726376	147.322	208.096	0
1081	16624	0	0	6.56764	12.0968	-0.911503	0.411293	73.002	16.3855	0
1081	20889	0	0	6.6184	12.1351	-0.145195	0.989403	12.9794	11.1371	0
1086	29347	0	0	19.331	11.3841	-0.921718	-0.387862	106.997	84.9068	0
1086	33930	0	0	19.4094	11.3484	0.311815	-0.950143	319.522	148.131	0
1086	45696	0	0	19.4515	11.3947	0.975364	-0.220603	475.994	66.4147	0
1088	12048	0	0	19.2445	2.78114	-0.99989	0.0148024	24.6406	1.67421	0
1091	20851	0	0	15.3679	4.9269	0.121304	0.992615	677.789	104.958	0
1091	26040	0	0	15.3727	4.82468	0.214389	-0.976748	636.421	100.411	0
1092	13272	0	0	11.0892	14.8526	-0.995131	0.0985569	140.841	118.602	0
1092	22346	0	0	11.1284	14.9081	-0.421754	0.90671	-77.3428	427.24	0
1092	26338	0	0	11.2134	14.8063	0.816828	-0.576881	-157.453	541.028	0
1094	23251	0	0	15.7898	9.94196	0.82617	0.563421	94.6511	189.627	0
1094	23772	0	0	15.7593	9.83597	0.401955	-0.915659	1271.68	130.648	0
1094	26758	0	0	15.6898	9.96042	-0.569447	0.822028	1176.36	186.908	0
1094	26948	0	0	15.692	9.84101	-0.536796	-0.843712	56.9258	104.506	0
1095	15179	0	0	12.8328	1.71255	0.478024	-0.878347	345.811	41.6659	0
1095	27441	0	0	12.7662	1.71229	-0.469672	-0.882841	646.573	45.4793	0
1095	31744	0	0	12.8693	1.77061	0.998643	-0.0520846	255.625	11.5047	0
1095	41513	0	0	12.7589	1.83177	-0.574049	0.818821	495.026	125.87	0
1095	46981	0	0	12.8339	1.83531	0.494535	0.869158	520.555	116.635	0
1099	14934	0	0	7.06504	13.9148	-0.916641	-0.399711	124.679	3.88037	0
1099	18351	0	0	7.07184	13.9803	-0.814721	0.579854	17.2289	25.6326	0
1104	26060	0	0	15.9011	12.6465	-0.292825	0.956166	2749.2	27.6793	0
1104	48808	0	0	15.988	12.5712	0.987785	-0.155824	243.394	229.345	0
1104	49702	0	0	15.8796	12.5279	-0.609052	-0.79313	421.096	100.204	0
1108	21212	0	0	16.3402	9.5365	-0.985087	-0.172057	69.9259	146.506	0
1108	27980	0	0	16.3682	9.59228	-0.450865	0.892592	1188.33	89.2301	0
1110	24126	0	0	1.41788	10.6376	-0.27877	-0.960358	-26.7745	5.10725	0
1110	34890	0	0	1.4722	10.7646	0.502002	0.864866	-19.6435	10.4572	0
1110	39721	0	0	1.50682	10.7038	0.999955	-0.00953044	209.154	23.0831	0
1111	46309	0	0	18.2762	11.25	-0.0290623	-0.999578	439.873	130.031	0
1111	48639	0	0	18.235	11.3718	-0.629784	0.77677	974.047	75.2121	0
1117	25111	0	0	5.05361	5.50661	-0.266302	-0.96389	110.37	46.042	0
1117	50816	0	0	5.13527	5.58328	0.978763	0.204993	123.744	27.1531	0
1117	52390	0	0	5.07442	5.63537	0.0509937	0.998699	48.6906	24.3996	0
1123	32460	0	0	1.97342	3.68737	0.0179864	-0.999838	40.7803	4.54241	0
1129	18321	0	0	5.04671	15.2133	-0.0206537	-0.999787	-8.03741	1.97177	0
1129	41750	0	0	5.06111	15.3275	0.228288	0.973594	-7.12907	5.14919	0
1129	48767	0	0	5.10406	15.285	0.971005	0.239058	20.8177	8.14296	0
1130	38367	0	0	1.77449	13.8261	0.782959	-0.622073	21.8311	29.7877	0
1136	10635	0	0	15.2653	2.01288	0.0708823	-0.997485	668.68	2.41168	0
1137	52730	0	0	25.633	9.41458	0.332812	0.942993	96.4094	2.00334	0
1138	35236	0	0	17.0453	3.32532	0.38462	-0.923075	524.975	74.3847	0
1139	42769	0	0	22.1446	6.22119	-0.757643	-0.652669	130.409	87.9154	0
1144	28995	0	0	20.5782	6.87759	0.711072	0.703119	68.6056	33.8251	0
1149	26132	0	0	13.2965	13.6101	0.122761	-0.992436	871.997	259.974	0
1152	34832	0	0	5.55495	15.6696	0.999049	-0.0436122	88.8032	4.45853	0
1152	52211	0	0	5.41646	15.6342	-0.85588	-0.517174	60.4183	18.7912	0
1153	19871	0	0	3.5699	5.88162	-0.792238	-0.610213	339.705	34.3808	0
1157	12359	0	0	19.514	7.10177	-0.629661	-0.77687	200.704	72.2377	0
1157	23162	0	0	19.5474	7.19387	0.0136951	0.999906	518.097	127.695	0
1159	11757	0	0	24.0165	1.62179	0.51978	0.8543	302.475	100.537	0
1159	13532	0	0	24.0465	1.56394	0.997583	-0.0694823	9.68899	44.772	0
1159	42405	0	0	23.9331	1.53167	-0.811089	-0.584923	164.808	20.1308	0
1160	15210	0	0	6.78006	7.14358	-0.679139	0.73401	83.158	18.0456	0
1161	36973	0	0	20.1797	11.5276	0.834515	-0.550985	362.357	28.7011	0
1161	44323	0	0	20.125	11.5011	-0.0837467	-0.996487	115.716	55.115	0
1163	11113	0	0	24.0712	2.40996	-0.590869	-0.806767	117.793	62.283	0
1163	39739	0	0	24.1681	2.454	0.996316	-0.0857552	284.485	65.5472	0
1164	18044	0	0	7.6679	4.07396	-0.673608	-0.739089	423.841	54.1923	0
1164	52173	0	0	7.77565	4.10796	0.975861	-0.218392	224.058	16.0134	0
1165	41956	0	0	18.6184	11.8816	-0.601891	0.798579	-578.016	1197.32	1
1165	47010	0	0	18.6912	11.7621	0.433156	-0.901319	729.43	316.443	1
1165	51136	0	0	18.7293	11.8407	0.97621	0.216826	-2160.04	230.993	1
1168	22647	0	0	15.8265	2.99539	-0.696614	-0.717446	394.457	100.929	0
1168	29943	0	0	15.9009	3.07906	0.630973	0.775805	108.081	26.6065	0
1168	41924	0	0	15.8404	3.08562	-0.449735	0.893162	356.241	62.7145	0
1173	34237	0	0	26.0056	8.40415	0.973703	-0.22782	215.266	60.0947	0
1176	29643	0	0	23.4798	6.98712	0.962182	0.272409	221.894	37.327	0
1176	36989	0	0	23.4367	7.02436	0.127011	0.991901	-15.708	49.1029	0
1179	43103	0	0	20.8542	1.45326	-0.723017	-0.690831	-0.232415	40.3731	0
1179	45158	0	0	20.9633	1.46413	0.844862	-0.534984	379.176	89.3767	0
1180	11694	0	0	20.6177	9.26255	-0.775028	-0.631927	46.0313	95.8349	0
1180	17176	0	0	20.6769	9.37826	0.0590962	0.998252	151.856	166.658	0
1183	42304	0	0	23.0293	6.49954	0.835105	-0.550091	383.104	21.2717	0
1184	26629	0	0	1.89135	11.4619	-0.801541	-0.59794	63.7564	38.2697	0
1184	50053	0	0	2.01257	11.5306	0.924767	0.380534	62.2566	18.1833	0
1185	33916	0	0	3.77033	14.2922	-0.951166	-0.308679	45.3181	7.37061	0
1188	17112	0	0	10.7219	3.83546	-0.0821791	-0.996618	339.384	46.0493	0
1188	35605	0	0	10.7351	3.96769	0.116489	0.993192	245.934	21.4904	0
1190	16481	0	0	6.81041	11.1117	-0.973742	0.227655	184.635	90.2088	0
1193	47307	0	0	2.67609	3.96437	0.471568	-0.88183	3.15097	11.4066	0
1193	48793	0	0	2.61391	3.9669	-0.541881	-0.840455	18.7845	8.42174	0
1200	15025	0	0	2.78135	10.4451	-0.668198	-0.743983	127.682	37.4672	0
1200	23456	0	0	2.8561	10.4304	0.337959	-0.941161	32.3047	15.7509	0
1200	38262	0	0	2.90309	10.4822	0.969871	-0.243618	154.803	24.2586	0
1203	27961	0	0	14.9609	3.16394	0.990223	-0.139492	97.0385	209.758	0
1203	51836	0	0	14.8617	3.12829	-0.674333	-0.738428	626.748	270.544	0
1205	49142	0	0	23.0421	9.68384	-0.789696	0.613498	60.4513	2.82073	0
1206	16300	0	0	17.4315	2.45002	0.884539	0.466467	42.2339	32.7853	0
1206	33137	0	0	17.3089	2.46301	-0.767208	0.641398	89.679	62.0653	0
1206	51532	0	0	17.3045	2.37369	-0.82706	-0.562114	104.522	52.5882	0
1216	45640	0	0	15.2747	9.97028	-0.965641	0.259881	-77.4453	64.4799	0
1222	34652	0	0	20.8096	4.38342	-0.892513	0.451021	254.048	71.0043	0
1223	35755	0	0	2.9924	9.70541	-0.789363	0.613927	89.9641	72.3092	0
1226	24340	0	0	9.08186	6.09	-0.973818	-0.22733	187.032	19.5145	0
1226	30335	0	0	9.10799	6.16472	-0.62008	0.784539	205.796	27.5215	0
1226	45744	0	0	9.13111	6.0365	-0.306949	-0.951726	434.174	20.4032	0
1228	22386	0	0	6.50205	13.8106	-0.807013	0.590533	93.0521	36.3309	0
1228	34633	0	0	6.58304	13.8128	0.774244	0.632887	188.967	35.1007	0
1230	19493	0	0	12.1225	4.65193	-0.992459	0.122573	291.539	16.5246	0
1231	24365	0	0	19.7535	7.77131	-0.148249	0.98895	287.843	146.08	0
1231	33788	0	0	19.6963	7.7262	-0.926792	0.375575	544.869	83.3268	0
1232	12750	0	0	8.61745	6.10501	-0.924147	-0.382038	292.316	91.8164	0
1232	44559	0	0	8.74245	6.14947	0.957882	0.287163	517.951	173.83	0
1238	37562	0	0	1.42891	8.46855	0.863982	0.503523	179.753	39.9532	0
1239	31027	0	0	13.7056	13.7195	0.72954	-0.683938	1225.4	572.995	0
1239	45898	0	0	13.6178	13.7967	-0.772268	0.635297	396.499	103.765	0
1240	47751	0	0	21.9497	7.39257	-0.943004	0.332782	374.883	54.256	0
1246	11223	0	0	2.48402	9.90626	0.907117	-0.420878	90.2112	43.6879	0
1246	46782	0	0	2.43358	9.87153	0.0678109	-0.997698	-28.8955	10.9898	0
1246	50868	0	0	2.3748	9.95647	-0.910024	0.414555	86.0573	34.7756	0
1249	19554	0	0	24.2662	6.28767	0.00595738	-0.999982	37.6338	34.0782	0
1249	38528	0	0	24.322	6.32097	0.876761	-0.480927	550.105	46.0992	0
1251	26420	0	0	19.0489	8.66174	-0.670537	-0.741876	118.372	63.4848	0
1256	16494	0	0	2.92094	6.77031	0.964954	0.262418	68.7165	9.89264	0
1256	37975	0	0	2.89983	6.71234	0.570391	-0.821373	9.64697	10.7996	0
1258	29122	0	0	1.24688	8.84158	0.97202	-0.234896	302.767	0.165593	0
1260	24527	0	0	14.2448	3.34478	-0.869826	-0.493359	269.177	25.3953	0
1260	40438	0	0	14.2893	3.45228	-0.266356	0.963875	534.892	28.33	0
1261	26880	0	0	7.58226	11.1215	-0.741979	0.670424	-19.2642	21.6948	0
1264	24022	0	0	13.1903	8.78868	-0.3923	0.919837	994.997	254.919	0
1269	13251	0	0	22.4527	7.08573	-0.104152	-0.994561	0.875693	20.5632	0
1269	25534	0	0	22.402	7.12172	-0.904083	-0.427358	2.29319	13.6888	0
1270	10375	0	0	11.4559	13.8974	0.820678	-0.57139	-170.256	243.137	0
1276	11091	0	0	21.7309	2.32487	-0.301783	0.953377	403.624	49.5278	0
1276	23866	0	0	21.6841	2.27529	-0.969613	0.244642	246.615	95.1175	0
1276	39966	0	0	21.8128	2.29274	0.869442	0.494034	91.6955	19.611	0
1278	15398	0	0	8.23282	4.82643	0.992558	-0.121774	340.194	43.9435	0
1278	36619	0	0	8.10443	4.85739	-0.93895	0.344053	224.48	85.3302	0
1280	10796	0	0	14.0041	9.63339	0.247616	-0.968858	1453.93	103.353	0
1280	19765	0	0	14.0013	9.73556	0.195365	0.980731	1349.58	169.823	0
1287	11258	0	0	22.8418	7.91584	0.95222	-0.305413	408.084	25.0608	0
1287	23236	0	0	22.8018	7.88114	0.169038	-0.98561	104.291	50.9954	0
1287	31585	0	0	22.7488	7.95649	-0.870926	0.491415	563.437	40.7949	0
1288	37926	0	0	20.8651	7.21401	0.443784	0.896134	155.103	23.4676	0
1289	13193	0	0	2.75519	10.8175	-0.473509	0.880789	5.32994	15.2894	0
1289	32293	0	0	2.84381	10.7475	0.966592	-0.256319	243.324	76.5441	0
1293	27505	0	0	23.2109	6.01991	-0.645106	0.764093	519.342	72.521	0
1293	46664	0	0	23.2727	5.90172	0.25996	-0.965619	213.394	42.4614	0
1294	46365	0	0	24.4875	5.13375	0.440127	-0.897936	159.79	59.2715	0
1303	48085	0	0	2.24412	5.16286	-0.790113	-0.612961	220.472	23.6955	0
1305	31371	0	0	26.3136	2.63945	-0.438282	-0.898837	116.745	23.3077	0
1307	25725	0	0	20.5127	3.82563	0.996611	0.0822599	199.573	14.8893	0
1309	32736	0	0	10.6409	12.2454	-0.627347	-0.77874	948.77	90.7026	0
1309	38409	0	0	10.7241	12.2643	0.90344	-0.428715	-116.667	36.4125	0
1309	40435	0	0	10.7171	12.3218	0.777789	0.628525	840.554	154.138	0
1310	38813	0	0	5.91449	13.3938	0.702255	-0.711925	57.2203	33.8606	0
1311	40961	0	0	24.1472	9.03215	0.446395	0.894836	-2.37585	72.6143	0
1321	30289	0	0	21.2235	3.83242	0.596824	-0.802372	307.429	1.46503	0
1321	43325	0	0	21.1675	3.94258	-0.295225	0.955428	233.266	53.4521	0
1321	48475	0	0	21.1611	3.82523	-0.398201	-0.917298	92.3866	54.7394	0
1326	17171	0	0	16.6187	5.38663	0.77859	-0.627532	343.327	67.7138	0
1326	23398	0	0	16.518	5.46803	-0.776831	0.629709	333.114	153.34	0
1329	16688	0	0	1.95854	7.37647	0.48524	-0.874381	75.4531	19.5488	0
1329	19022	0	0	1.86077	7.42535	-0.990575	-0.136969	362.187	33.9138	0
1329	35871	0	0	1.92936	7.50063	0.0450021	0.998987	34.4419	1.60581	0
1331	21457	0	0	8.89914	2.41221	-0.173399	-0.984852	730.094	49.4671	0
1331	21845	0	0	8.9603	2.46104	0.998902	-0.0468579	63.5089	43.2711	0
1331	44775	0	0	8.86985	2.49886	-0.734789	0.678296	178.451	21.3468	0
1332	17666	0	0	24.4333	6.19342	-0.86133	-0.508046	22.7093	10.5768	0
1333	10569	0	0	13.5339	9.1876	-0.684407	0.7291	454.872	221.425	0
1333	14660	0	0	13.6006	9.19091	0.608204	0.793781	880.764	318.75	0
1333	22396	0	0	13.5637	9.0987	-0.106613	-0.994301	1250.92	37.1527	0
1335	50823	0	0	13.2402	12.4772	-0.439939	-0.898028	2564.68	525.073	0
1339	51295	0	0	12.3434	7.6197	-0.571077	0.820896	191.51	26.158	0
1339	52126	0	0	12.3122	7.56167	-0.999757	0.0220425	-112.147	9.31188	0
1341	51574	0	0	13.7851	14.8983	0.0786066	0.996906	6467.36	377.062	0
1343	12834	0	0	23.1432	4.28726	0.862688	0.505736	6.64772	7.81484	0
1343	38665	0	0	23.1397	4.22936	0.794097	-0.607791	164.136	33.6827	0
1345	12567	0	0	20.8689	10.5837	0.947954	0.318407	-329.35	123.483	1
1346	25933	0	0	9.21239	1.80456	0.250692	-0.968067	362.596	122.491	0
1346	27358	0	0	9.12298	1.89121	-0.975603	0.219543	229.005	26.2144	0
1347	23633	0	0	12.3811	14.1247	0.911864	0.410492	85.6754	598.987	0
1349	11802	0	0	5.92612	9.44887	0.581381	-0.813631	-30.0363	16.7648	0
1349	23843	0	0	5.95102	9.50848	0.987852	0.155399	213.016	68.757	0
1349	24444	0	0	5.86493	9.44303	-0.413787	-0.910374	273.284	62.7218	0
1349	30420	0	0	5.85384	9.54836	-0.594168	0.804341	85.7809	31.3598	0
1355	19397	0	0	10.4719	3.97784	0.864883	-0.501973	-27.715	12.2799	0
1355	39931	0	0	10.3445	4.00579	-0.995538	-0.0943619	27.2941	36.2382	0
1355	46878	0	0	10.4743	4.04198	0.900753	0.434333	277.059	103.93	0
1357	25807	0	0	19.1941	12.1258	-0.393978	-0.91912	-68.9711	87.3106	0
1357	41471	0	0	19.2756	12.1939	0.974618	0.223876	133.855	78.3206	0
1358	32268	0	0	22.183	2.98272	0.0136085	0.999907	191.242	25.584	0
1359	16205	0	0	15.649	15.7044	-0.833502	0.552517	316.036	18.2593	0
1359	44008	0	0	15.6462	15.6425	-0.879983	-0.475005	81.6655	106.438	0
1360	18050	0	0	16.0788	6.07952	-0.772242	-0.635328	-72.6967	70.7608	0
1361	14826	0	0	5.26888	4.08065	0.925942	0.377666	337.612	65.1293	0
1364	28757	0	0	24.6023	3.76635	-0.390393	-0.920649	91.5224	30.454	0
1371	18655	0	0	14.5565	14.4035	0.685413	0.728154	-9175.46	1819.56	1
1371	34820	0	0	14.5152	14.2807	0.10636	-0.994328	2351.19	205.224	1
1373	11850	0	0	11.0351	15.9254	0.999851	-0.0172491	404.227	116.814	0
1373	12523	0	0	10.9979	15.8671	0.439005	-0.898485	-70.772	51.7089	0
1373	36725	0	0	10.9032	15.9184	-0.992384	-0.12318	409.749	88.6557	0
1375	33575	0	0	10.663	1.51698	-0.707926	-0.706287	104.744	8.54803	0
1375	37077	0	0	10.693	1.61571	-0.196738	0.980456	416.579	15.4759	0
1375	39563	0	0	10.7608	1.54236	0.962039	-0.272913	118.324	5.87982	0
1377	12511	0	0	1.66986	8.7616	0.223513	-0.974701	-27.9954	4.08904	0
1377	45169	0	0	1.71456	8.8075	0.980135	-0.198332	244.391	20.169	0
1379	15728	0	0	14.9329	4.64731	0.420931	-0.907093	516.863	40.4512	0
1379	33877	0	0	14.9716	4.71757	0.99157	0.129571	-2.30896	155.599	0
1379	43163	0	0	14.866	4.6529	-0.56633	-0.824179	245.414	57.6831	0
1379	52623	0	0	14.8756	4.77013	-0.424733	0.905319	541.4	164.138	0
1380	11600	0	0	11.1729	6.58729	0.940917	-0.338638	63.1641	78.3666	0
1380	13225	0	0	11.0908	6.55455	-0.44881	-0.893627	717.346	204.735	0
1383	33092	0	0	20.6038	3.24799	-0.278981	-0.960296	397.783	175.46	0
1383	50232	0	0	20.6699	3.37164	0.643096	0.765786	178.643	74.7105	0
1385	11777	0	0	16.2136	12.2475	0.573346	0.819313	0.584844	144.201	0
1385	31163	0	0	16.2374	12.1933	0.991591	-0.12941	69.8728	179.521	0
1386	48680	0	0	19.2188	4.34198	0.897646	-0.440718	530.647	79.106	0
1388	23587	0	0	8.59195	8.10469	0.370874	-0.928683	273.331	45.0088	0
1388	48265	0	0	8.63655	8.16067	0.988125	-0.153655	34.5267	1.00601	0
1390	18439	0	0	24.6901	8.37951	-0.489219	0.872161	139.236	113.516	0
1390	19275	0	0	24.6546	8.32424	-0.996751	0.0805403	552.044	19.3331	0
1390	21488	0	0	24.794	8.31763	0.9999	-0.0141155	698.679	53.3895	0
1390	36659	0	0	24.7636	8.26092	0.563649	-0.826014	83.0528	46.6508	0
1395	31723	0	0	24.2588	7.51106	0.782752	0.622334	151.983	139.666	0
1395	37080	0	0	24.2295	7.39897	0.379279	-0.925282	259.317	118.435	0
1400	19935	0	0	18.3132	1.64351	0.13608	-0.990698	559.09	45.5008	0
1402	29680	0	0	11.1576	3.54368	-0.286454	-0.958094	431.024	32.0111	0
1403	14703	0	0	4.8555	15.8808	-0.676151	-0.736763	11.2228	3.02701	0
1407	22942	0	0	18.6946	12.402	0.356083	0.934454	-6.19957	20.1661	0
1409	19904	0	0	18.5604	11.7619	-0.573403	0.819273	683.406	565.289	1
1409	20906	0	0	18.5357	11.7012	-0.982982	-0.183702	30.991	2.92547	0
1410	32148	0	0	6.67809	12.5016	0.370425	0.928863	11.624	22.5927	0
1410	45298	0	0	6.66019	12.392	0.0558776	-0.998438	21.432	19.2263	0
1410	52612	0	0	6.70947	12.4268	0.922187	-0.386743	26.8048	28.713	0
1412	26067	0	0	2.18267	15.1892	0.940999	-0.338411	23.8719	11.0812	0
1413	37013	0	0	21.538	9.81671	-0.9566	0.291404	1047.98	32.0854	0
1413	45504	0	0	21.6617	9.79577	0.999214	-0.0396402	1060.43	118.348	0
1417	49296	0	0	2.27758	10.2853	0.751702	-0.659502	69.6745	54.5571	0
1418	11542	0	0	11.0839	3.09253	-0.897765	0.440475	193.839	8.11257	0
1418	28246	0	0	11.1388	3.124	0.0724841	0.99737	594.054	24.8447	0
1418	31155	0	0	11.155	3.01485	0.358895	-0.933378	695.792	104.508	0
1422	28822	0	0	4.58686	10.4792	-0.530443	-0.84772	204.129	54.8436	0
1422	34468	0	0	4.69104	10.5102	0.90766	-0.419705	94.6753	47.9441	0
1422	36264	0	0	4.67174	10.5962	0.641339	0.767258	144.871	52.0202	0
1422	42069	0	0	4.58739	10.6023	-0.523026	0.852317	97.1569	39.073	0
1424	41016	0	0	1.91052	2.33466	0.282212	0.959352	147.828	3.03742	0
1429	38503	0	0	19.5305	6.62622	0.184279	-0.982874	529.643	29.7365	0
1429	46736	0	0	19.5725	6.72934	0.81769	0.575659	-6.80355	5.06097	0
1431	16817	0	0	3.00855	6.25298	-0.30594	-0.952051	50.5854	10.9733	0
1431	18667	0	0	2.95893	6.30699	-0.973965	-0.2267	380.677	3.134	0
1431	40897	0	0	3.07985	6.26748	0.652575	-0.757724	121.687	12.7557	0
1434	33003	0	0	14.5599	15.1997	-0.273314	-0.961925	39.5151	21.7169	0
1434	35049	0	0	14.59	15.3053	0.276507	0.961012	110.856	100.853	0
1440	35941	0	0	19.8405	2.5308	0.421735	0.906719	75.629	14.8334	0
1440	39329	0	0	19.8013	2.41117	-0.196504	-0.980503	197.022	86.4808	0
1441	13468	0	0	6.77017	14.8941	0.648324	0.761365	35.2641	12.5816	0
1442	33575	0	0	10.6474	1.41423	-0.465627	0.884981	448.946	48.4593	0
1443	14259	0	0	3.64357	2.88855	-0.795025	-0.606576	148.543	11.3156	0
1443	45318	0	0	3.70505	2.85952	0.037054	-0.999313	39.6047	13.7406	0
1444	24017	0	0	4.57422	5.58522	0.955164	-0.296077	179.239	52.7212	0
1446	25436	0	0	14.0879	9.17062	-0.614626	-0.788819	734.702	322.986	0
1446	31238	0	0	14.1511	9.15971	0.316054	-0.948741	713.009	22.8385	0
1446	52706	0	0	14.12	9.2914	-0.14256	0.989786	1482.67	182.83	0
1447	29133	0	0	14.4547	15.4621	-0.494881	0.868961	276.194	477.87	0
1447	29530	0	0	14.4298	15.3899	-0.924206	-0.381895	238.106	327.657	0
1447	35049	0	0	14.5389	15.3966	0.963983	-0.265964	360.345	63.268	0
1450	12500	0	0	10.279	1.60945	0.312163	0.950028	684.771	40.5228	0
1450	51412	0	0	10.2229	1.592	-0.796322	0.604873	40.3687	11.4901	0
1452	33942	0	0	2.6394	11.4023	0.373365	0.927685	4.9312	12.5199	0
1454	23545	0	0	20.8762	6.0619	-0.266581	0.963812	511.221	172.562	0
1458	20341	0	0	26.7325	8.2247	0.741215	0.671268	189.994	133.228	0
1458	48834	0	0	26.6403	8.18389	-0.99536	-0.0962203	619.409	52.5457	0
1461	28038	0	0	3.88371	4.7635	-0.594161	0.804346	36.7139	57.0707	0
1461	41361	0	0	3.93148	4.65742	0.208358	-0.978053	78.1884	58.2094	0
1462	36350	0	0	6.62875	5.38841	0.950909	-0.309471	74.8785	28.0389	0
1464	16801	0	0	1.85784	12.4295	-0.858806	-0.512301	110.162	42.2494	0
1469	12268	0	0	4.38433	2.48233	-0.749661	0.661822	145.193	19.4468	0
1470	11864	0	0	7.70101	3.94421	-0.719319	-0.69468	179.649	14.7848	0
1470	18044	0	0	7.68605	4.00721	-0.955548	0.294834	64.5468	79.3174	0
1470	34921	0	0	7.80877	3.97411	0.974202	-0.225679	144.018	75.0508	0
1471	10635	0	0	15.3173	1.98605	-0.854296	-0.519786	176.988	46.698	0
1473	17339	0	0	11.1773	13.0156	0.621109	-0.783724	-77.7741	13.3682	0
1473	31459	0	0	11.0851	13.0413	-0.936622	-0.350342	336.708	83.9902	0
1474	13721	0	0	10.598	3.02578	-0.668045	0.744121	281.251	38.9483	0
1474	34483	0	0	10.5737	2.96563	-0.997433	-0.0716011	123.005	13.7545	0
1475	32163	0	0	10.4776	9.6828	-0.565147	0.82499	107.384	182.849	0
1479	29458	0	0	8.44274	7.24897	0.679346	-0.733818	9.49476	10.0695	0
1479	33309	0	0	8.37423	7.23539	-0.346672	-0.937986	551.765	38.8362	0
1479	42198	0	0	8.46158	7.31611	0.962393	0.271662	132.164	37.8248	0
1480	35434	0	0	2.19835	6.10127	0.559445	-0.828867	-0.247711	13.5907	0
1481	23538	0	0	8.91364	12.8099	0.623268	-0.782008	-6.6124	9.12081	0
1486	29090	0	0	25.9141	2.70781	-0.595195	-0.803581	24.98	2.17774	0
1486	32412	0	0	25.8839	2.76926	-0.999804	0.0197803	146.874	25.0944	0
1486	33739	0	0	25.9995	2.83009	0.550142	0.835071	133.375	18.4429	0
1488	21019	0	0	9.49509	13.9458	-0.442073	-0.896979	477.77	105.74	0
1488	48354	0	0	9.46291	13.9942	-0.998313	-0.0580666	487.034	123.323	0
1489	37624	0	0	6.32679	8.25634	0.352549	0.935793	364.667	102.804	0
1491	32737	0	0	7.77339	7.78279	0.917184	0.398463	192.308	70.7001	0
1492	19008	0	0	13.3829	5.6357	-0.922894	0.385054	141.97	109.551	0
1492	44018	0	0	13.4392	5.53444	-0.158743	-0.98732	611.395	202.292	0
1492	47502	0	0	13.4742	5.67731	0.315417	0.948953	581.683	129.017	0
1495	28400	0	0	26.5746	4.68236	0.310597	-0.950542	79.4876	32.5666	0
1497	24334	0	0	9.56037	9.778	-0.74831	0.663349	-35.8286	42.4191	0
1497	34759	0	0	9.55378	9.72079	-0.88085	-0.473395	321.416	62.8525	0
1500	16440	0	0	26.7037	5.93577	-0.228296	0.973592	89.3482	32.594	0
1500	29125	0	0	26.7689	5.8612	0.934247	-0.356626	190.98	31.6848	0
1501	50849	0	0	3.29193	4.56404	-0.990617	0.136666	88.8749	13.7179	0
1501	52673	0	0	3.34198	4.61992	-0.245145	0.969486	77.8693	4.10683	0
1503	11075	0	0	19.1603	1.73477	-0.782329	0.622866	568.125	7.76192	0
1504	12254	0	0	5.38843	2.15743	-0.640926	0.767603	163.589	53.2465	0
1504	40474	0	0	5.36591	2.09544	-0.983774	-0.179413	-9.96931	12.0769	0
1506	46092	0	0	24.9473	2.95035	-0.786927	0.617046	351.508	17.013	0
1509	41824	0	0	10.3533	15.7858	0.642356	0.766406	259.192	71.448	0
1513	18955	0	0	4.71506	8.82173	-0.999161	0.0409459	198.003	44.2185	0
1521	17262	0	0	20.7159	4.60731	0.778088	-0.628156	908.199	98.0682	0
1523	22480	0	0	7.19322	15.6139	0.981709	-0.190385	44.8412	23.4328	0
1523	38126	0	0	7.1022	15.5749	-0.539229	-0.842159	67.9286	9.38194	0
1523	52281	0	0	7.17595	15.6684	0.69318	0.720765	23.5393	15.4464	0
1524	22634	0	0	10.8582	1.93827	0.961484	0.274861	59.7919	10.1781	0
1527	22024	0	0	16.0446	13.6461	-0.459455	-0.888201	140.786	15.1799	0
1527	25995	0	0	16.0452	13.7739	-0.451417	0.892313	1117.42	223.415	0
1527	36571	0	0	16.1125	13.6472	0.486841	-0.873491	490.185	62.5947	0
1528	20270	0	0	3.75174	6.92058	0.809434	-0.58721	78.4271	30.1107	0
1528	34977	0	0	3.63432	6.94185	-0.963997	-0.265912	117.734	2.41651	0
1530	11077	0	0	23.7242	6.34822	-0.799834	-0.600221	19.1338	19.9403	0
1537	51680	0	0	10.2031	13.1021	-0.202644	-0.979253	807.121	363.685	0
1538	25567	0	0	26.8306	8.57807	0.407093	0.913387	-18.3011	81.1623	0
1542	28257	0	0	21.3801	5.79319	-0.976763	-0.214323	235.867	90.5129	0
1542	33206	0	0	21.4378	5.74748	0.0159431	-0.999873	301.038	111.48	0
1551	27507	0	0	6.97127	7.43677	-0.799636	0.600485	61.5527	10.9239	0
1551	34696	0	0	7.06669	7.43627	0.805458	0.592653	853.091	69.6843	0
1551	50589	0	0	7.01336	7.34187	-0.0919791	-0.995761	428.676	95.4044	0
1552	17232	0	0	5.89863	8.42705	0.0549888	0.998487	191.563	83.4962	0
1555	24445	0	0	2.61985	5.06172	-0.685859	0.727734	98.1648	7.07315	0
1555	25899	0	0	2.73334	5.02392	0.985173	0.171565	396.403	26.7307	0
1556	35493	0	0	3.29579	6.23153	-0.911636	-0.410997	317.146	21.8878	0
1556	48537	0	0	3.36082	6.32301	0.0884811	0.996078	220.316	35.7274	0
1563	21816	0	0	11.2567	2.07993	0.559108	0.829095	447.79	51.8811	0
1565	12528	0	0	9.96925	14.552	0.973169	-0.230091	82.0618	124.539	0
1568	31418	0	0	5.71416	12.0047	0.6372	0.770698	159.274	52.1485	0
1568	50043	0	0	5.72512	11.9105	0.797391	-0.603464	81.7091	96.8711	0
1568	51623	0	0	5.61885	11.9069	-0.754254	-0.656582	221.187	72.8663	0
1572	24179	0	0	9.90454	1.15335	0.417538	0.90866	438.794	42.2792	0
1580	14190	0	0	15.8218	15.5349	0.939569	-0.34236	461.2	43.2492	0
1580	44390	0	0	15.6978	15.5283	-0.897859	-0.440282	96.4284	187.811	0
1581	16220	0	0	9.68764	15.45	0.356877	0.934151	20.8838	93.7674	0
1583	21674	0	0	2.35355	10.1074	0.765236	-0.643749	20.6647	8.51362	0
1583	43449	0	0	2.26627	10.1729	-0.831376	0.55571	64.4865	33.5927	0
1583	49296	0	0	2.31465	10.1972	0.0536481	0.99856	-34.8687	12.2685	0
1584	17964	0	0	1.5702	14.8758	-0.0478387	-0.998855	-9.32028	2.64145	0
1585	17942	0	0	6.84404	2.0681	0.787267	0.616613	37.707	72.5497	0
1587	37948	0	0	16.1627	3.32866	0.986055	0.166423	128.626	94.0268	0
1587	45337	0	0	16.0584	3.27867	-0.747411	-0.664362	-8.28247	15.4079	0
1588	23161	0	0	5.09849	4.49276	-0.987346	-0.158578	178.805	32.8557	0
1588	26399	0	0	5.24102	4.50615	0.999605	0.0281188	311.404	80.346	0
1588	32164	0	0	5.21284	4.44707	0.606203	-0.79531	-8.97549	17.1566	0
1590	25536	0	0	7.44932	10.5525	0.971685	-0.236282	239.393	103.691	0
1590	47693	0	0	7.32263	10.5243	-0.779533	-0.626361	488.641	87.1576	0
1591	16495	0	0	7.4253	4.14501	-0.718558	-0.695468	215.014	52.1193	0
1591	27106	0	0	7.47943	4.13215	0.328366	-0.944551	149.382	3.65117	0
1591	27383	0	0	7.51418	4.18	0.999823	-0.0187984	52.1346	20.7334	0
1598	14028	0	0	6.66047	10.4435	-0.315017	0.949086	28.1945	2.50818	0
1598	17893	0	0	6.61696	10.3575	-0.951496	-0.30766	178.17	50.5438	0
1598	34966	0	0	6.72442	10.4322	0.620297	0.784367	262.833	50.483	0
1598	42837	0	0	6.68737	10.3104	0.0783047	-0.996929	94.6669	44.9245	0
1613	15544	0	0	5.82744	8.18032	-0.508068	-0.861317	253.447	69.4334	0
1615	12948	0	0	5.64672	9.64581	0.958272	0.285858	239.394	28.6748	0
1615	24945	0	0	5.55172	9.65823	-0.852684	0.522427	144.418	18.4819	0
1618	15281	0	0	18.767	8.46028	-0.967408	-0.253223	267.449	106.018	0
1618	29976	0	0	18.7888	8.51806	-0.560178	0.828372	827.668	2.11101	0
1619	42460	0	0	8.90179	7.72766	-0.211245	0.977433	263.692	134.912	0
1621	10162	0	0	23.7495	1.76688	0.965999	0.258545	33.275	4.61366	0
1621	18297	0	0	23.6785	1.70147	-0.33753	-0.941315	3.91396	31.3075	0
1622	41395	0	0	11.6571	3.88238	-0.349846	0.936807	337.301	82.7777	0
1624	11908	0	0	2.14861	7.3591	-0.558685	-0.82938	95.342	4.41748	0
1644	50177	0	0	4.97864	13.3521	-0.700723	0.713433	33.8446	17.3113	0
1644	52097	0	0	5.03511	13.2658	0.373703	-0.927549	37.2993	32.7478	0
1654	15607	0	0	7.18714	6.37762	0.529495	-0.848313	148.435	39.2353	0
1654	16104	0	0	7.18745	6.47482	0.5348	0.844979	188.228	22.5457	0
1654	45011	0	0	7.1009	6.41299	-0.97272	-0.231984	123.872	35.2235	0
1654	45556	0	0	7.1229	6.4727	-0.589409	0.807835	39.8199	10.9545	0
1657	17526	0	0	14.167	3.63175	-0.839077	0.544012	359.617	76.6508	0
1662	10729	0	0	17.8436	7.2828	-0.930649	0.365914	227.54	29.3432	0
1662	17066	0	0	17.9621	7.31127	0.662489	0.749072	218.549	73.2109	0
1663	45378	0	0	23.6436	9.35915	0.458868	-0.888504	73.2198	93.7503	0
1666	24275	0	0	26.3998	8.92092	0.594687	0.803957	-16.0656	50.8635	0
1667	19604	0	0	24.6022	1.29204	-0.25451	0.96707	282.419	35.1779	0
1667	23724	0	0	24.6886	1.18694	0.89934	-0.43725	152.756	30.3427	0
1667	25085	0	0	24.6106	1.14556	-0.142163	-0.989843	175.156	16.8545	0
1667	51423	0	0	24.5566	1.18192	-0.863625	-0.504134	5.76586	9.94749	0
1673	19944	0	0	9.37274	15.3681	0.496627	0.867964	43.5147	40.4766	0
1675	27914	0	0	11.2348	5.85843	-0.250855	0.968025	341.516	8.16898	0
1678	16092	0	0	3.10605	2.7927	0.155588	-0.987822	42.9648	2.26952	0
1680	12804	0	0	1.41871	7.32493	0.999356	0.0358765	283.412	5.56845	0
1680	25080	0	0	1.38745	7.26794	0.503369	-0.864072	46.5104	4.61706	0
1680	29851	0	0	1.38729	7.37742	0.501222	0.865319	45.5268	32.3454	0
1683	10531	0	0	8.88651	12.2253	0.594824	-0.803856	-26.4958	55.2385	0
1683	13685	0	0	8.81645	12.3506	-0.373414	0.927665	118.031	152.366	0
1690	15133	0	0	26.5403	1.81074	0.910339	-0.413863	126.353	11.4115	0
1692	15587	0	0	10.3888	2.23304	-0.673228	0.739435	157.235	69.3724	0
1692	29578	0	0	10.4079	2.1334	-0.3525	-0.935812	508.585	20.5933	0
1692	41207	0	0	10.4498	2.24469	0.353123	0.935577	492.664	75.6555	0
1695	26039	0	0	15.458	9.44919	-0.969256	-0.246055	35.9167	58.1758	0
1695	47433	0	0	15.5158	9.53982	-0.186406	0.982473	950.586	218.511	0
1695	50446	0	0	15.6019	9.45267	0.980018	-0.19891	232.628	65.3654	0
1698	47420	0	0	3.42655	12.3498	0.550067	-0.83512	20.4696	1.80849	0
1700	12745	0	0	25.4115	4.87083	-0.994001	-0.10937	372.486	27.0582	0
1700	51034	0	0	25.5089	4.83112	0.634633	-0.772814	232.49	10.5758	0
1703	21228	0	0	6.78815	2.58748	-0.616058	0.787701	120.563	7.88028	0
1703	23394	0	0	6.77028	2.53463	-0.967687	-0.252153	123.866	12.8555	0
1703	27816	0	0	6.86977	2.54037	0.990254	-0.139275	232.188	61.7897	0
1707	49891	0	0	3.50988	12.7415	0.489754	0.87186	24.7566	34.5	0
1708	33255	0	0	11.4815	2.3956	0.613072	0.790027	420.938	26.4513	0
1708	36447	0	0	11.4167	2.40679	-0.312318	0.949978	593.835	43.7784	0
1710	13097	0	0	8.45541	5.44669	-0.711949	0.702231	85.6985	69.5421	0
1710	36895	0	0	8.55394	5.44396	0.749166	0.662382	293.754	32.7214	0
1710	46485	0	0	8.45144	5.35644	-0.771608	-0.636098	335.951	59.9844	0
1716	11769	0	0	26.0306	3.09228	0.423816	0.905748	119.947	6.10719	0
1716	33739	0	0	26.019	2.95417	0.267708	-0.9635	136.72	23.493	0
1719	25881	0	0	12.5786	13.1062	0.965646	-0.259861	-200.493	101.071	0
1719	36377	0	0	12.5423	13.1677	0.243498	0.969901	1385.76	61.7612	0
1719	42676	0	0	12.4882	13.0919	-0.838478	-0.544935	1185.23	862.719	0
1725	33093	0	0	17.5346	12.3025	0.221396	-0.975184	238.484	237.382	0
1725	41012	0	0	17.5336	12.4068	0.202883	0.979203	135.928	151.822	0
1725	46808	0	0	17.5761	12.3545	1	0.000447543	285.023	154.658	0
1727	17691	0	0	2.67734	2.51926	-0.699181	-0.714944	206.529	19.8158	0
1727	32860	0	0	2.76544	2.56961	0.97086	0.239645	125.824	13.7794	0
1731	38521	0	0	1.84543	14.7061	0.126423	0.991976	-9.137	3.40182	0
1731	38713	0	0	1.77812	14.6456	-0.999813	-0.0193272	65.2384	6.72294	0
1733	41009	0	0	7.34726	13.7334	-0.726967	0.686672	16.7541	35.4914	0
1736	32517	0	0	24.8385	4.94007	-0.246008	-0.969268	69.625	2.19182	0
1737	39694	0	0	26.3819	4.69858	-0.999854	0.0171104	323.224	39.0565	0
1738	44041	0	0	20.5996	9.81228	-0.960239	0.27918	564.26	68.268	0
1741	17076	0	0	26.0953	2.10989	0.993607	0.112895	131.529	11.0802	0
1742	46992	0	0	13.4164	9.11402	-0.997946	-0.0640637	-77.7113	16.6788	0
1748	36150	0	0	18.6622	1.7791	-0.993914	-0.11016	145.243	93.1754	0
1748	40288	0	0	18.7356	1.83482	0.372774	0.927922	207.938	145.923	0
1748	49096	0	0	18.7541	1.7477	0.718761	-0.695257	377.988	85.0848	0
1750	12401	0	0	2.84027	13.4529	0.997796	-0.0663576	44.8549	0.443821	0
1751	24884	0	0	14.0872	11.3683	-0.341284	0.93996	866.004	59.8054	0
1751	28957	0	0	14.1237	11.2534	0.26384	-0.964566	1448.82	299.617	0
1755	11896	0	0	6.43833	8.76668	-0.779543	-0.626348	402.876	8.02193	0
1761	37196	0	0	21.808	4.11373	0.869028	0.494762	238.091	163.752	0
1761	47227	0	0	21.7132	4.14199	-0.45776	0.889076	268.943	56.1332	0
1764	18310	0	0	12.1815	13.3077	0.751668	-0.659542	147.426	196.798	0
1764	34415	0	0	12.1865	13.3746	0.841354	0.540485	948.875	566.435	0
1764	36060	0	0	12.1153	13.2944	-0.435804	-0.900042	1830.18	125.262	0
1772	18633	0	0	15.1546	9.36232	-0.433105	0.901343	1355.75	140.414	0
1773	12872	0	0	11.0904	6.75549	-0.801574	0.597896	24.5969	56.6368	0
1773	52213	0	0	11.172	6.76529	0.636331	0.771416	809.642	158.533	0
1775	34241	0	0	2.3897	8.47586	0.852066	-0.523435	188.814	46.6367	0
1775	48902	0	0	2.27792	8.46306	-0.711575	-0.70261	93.8799	2.47826	0
1776	12660	0	0	26.6503	2.0136	0.813282	-0.581869	98.451	12.3621	0
1776	27956	0	0	26.5943	1.9932	-0.25004	-0.968236	42.9981	0.0545634	0
1776	50011	0	0	26.6248	2.09408	0.328404	0.944537	102.289	3.07533	0
1779	10991	0	0	15.104	1.53331	0.475115	-0.879924	505.63	82.3552	0
1779	22079	0	0	15.0717	1.62851	-0.157977	0.987443	512.533	41.6447	0
1779	42289	0	0	15.0513	1.53586	-0.558475	-0.829521	356.016	29.5901	0
1780	33569	0	0	7.81758	9.51963	0.178292	0.983978	334.548	57.6184	0
1784	35597	0	0	18.4448	7.62161	-0.998878	-0.0473577	256.376	22.9752	0
1784	42170	0	0	18.515	7.68371	0.16836	0.985726	737.768	139.218	0
1790	20835	0	0	4.50367	5.88281	-0.812411	0.583086	215.301	59.7147	0
1790	44299	0	0	4.59327	5.84033	0.965627	-0.259932	139.161	54.7132	0
1792	15570	0	0	8.68181	11.4922	0.789699	-0.613495	62.3547	0.223035	0
1793	31961	0	0	21.8412	1.4416	0.0303633	0.999539	152.174	25.8479	0
1793	38670	0	0	21.8916	1.4117	0.862169	0.50662	9.11158	5.28763	0
1799	20457	0	0	13.2318	11.256	-0.621889	-0.783105	2273.86	798.629	0
1799	33714	0	0	13.3034	11.3834	0.344517	0.93878	1712.87	64.8679	0
1800	22161	0	0	8.10792	11.2179	0.367311	0.930098	539.35	137.175	0
1800	38507	0	0	8.03478	11.1068	-0.708979	-0.70523	725.144	31.0229	0
1805	12913	0	0	18.2861	3.47103	-0.934091	0.357036	430.324	99.014	0
1805	21495	0	0	18.2934	3.40574	-0.830299	-0.557318	15.7621	4.63722	0
1805	44294	0	0	18.4242	3.44501	0.999971	-0.00756101	-25.783	32.0518	0
1810	18460	0	0	4.42947	12.1855	-0.46533	0.885137	53.9006	86.4212	0
1814	10278	0	0	6.67685	12.8242	-0.749943	-0.661502	56.7121	5.48376	0
1814	12938	0	0	6.71203	12.9394	-0.252846	0.967506	42.6588	41.7212	0
1814	43304	0	0	6.80049	12.8674	0.998717	-0.0506299	278.86	55.0176	0
1816	18646	0	0	6.97853	2.14182	0.366117	-0.930569	235.432	69.367	0
1816	44327	0	0	6.92214	2.2515	-0.543828	0.839197	183.385	17.1715	0
1817	39469	0	0	2.09209	12.6631	0.874876	-0.484347	102.579	25.4568	0
1821	20500	0	0	7.32772	9.65774	-0.4484	-0.893833	57.1258	41.7261	0
1821	30319	0	0	7.30787	9.75897	-0.752523	0.658566	-27.2328	15.6645	0
1821	43903	0	0	7.42212	9.71431	0.999656	-0.0262094	51.1047	63.4542	0
1822	17527	0	0	16.8525	8.72129	0.632502	-0.774558	863.293	63.1823	0
1822	51058	0	0	16.7749	8.79706	-0.789053	0.614326	1002.12	300.785	0
1824	11559	0	0	11.298	12.7875	0.0919109	-0.995767	260.969	137.635	0
1824	19255	0	0	11.3601	12.8798	0.956909	0.290387	-41.0959	259.662	0
1834	37745	0	0	2.17498	6.93566	0.674242	-0.73851	90.6265	26.1476	0
1834	41596	0	0	2.12496	7.0493	-0.0894609	0.99599	2.53766	13.5613	0
1834	45505	0	0	2.07519	6.94932	-0.848458	-0.529263	15.5172	0.0656218	0
1835	19841	0	0	3.63135	13.878	0.376258	0.926515	4.94391	5.29183	0
1837	16078	0	0	12.9314	15.2311	0.99924	0.0389768	756.597	714.545	0
1841	12274	0	0	18.9533	9.42996	-0.87257	0.48849	309.875	16.2244	0
1844	30996	0	0	4.12216	5.39761	-0.281392	-0.959593	18.1402	21.0108	0
1844	39926	0	0	4.08301	5.44108	-0.983476	-0.181037	295.074	3.87435	0
1847	20643	0	0	5.58873	14.0397	0.119506	0.992833	-0.724366	1.30471	0
1848	12025	0	0	15.0023	8.56679	0.862301	-0.506395	227.609	269.376	0
1849	19323	0	0	13.9197	7.66331	-0.276482	0.961019	586.469	100.713	0
1849	38605	0	0	13.9873	7.64935	0.635685	0.771949	-5.71259	74.1047	0
1850	11079	0	0	16.265	12.4057	-0.994341	0.106236	766.544	198.358	0
1856	37207	0	0	14.731	11.3953	-0.272947	0.962029	1996.87	45.9803	0
1861	40961	0	0	24.2186	9.13661	-0.671562	-0.740948	16.0613	45.7149	0
1864	10926	0	0	12.0224	11.4619	0.150555	-0.988602	1539.36	254.666	0
1864	38856	0	0	12.0718	11.5067	0.969815	-0.243841	-55.531	353.6	0
1865	10663	0	0	16.003	14.8021	0.266658	-0.963791	159.968	3.12155	0
1865	45742	0	0	15.9387	14.8163	-0.64915	-0.760661	28.2904	101.46	0
1870	45117	0	0	4.78598	14.872	0.92084	0.389942	17.8268	13.0889	0
1872	46445	0	0	17.5528	3.79595	-0.228364	0.973576	893.32	115.582	0
1873	13214	0	0	9.42489	4.11158	0.882741	0.46986	119.625	49.9008	0
1874	21000	0	0	20.4901	1.23396	-0.930615	0.365999	90.2177	25.2794	0
1874	25138	0	0	20.5415	1.27257	-0.0931424	0.995653	391.876	44.1862	0
1880	32786	0	0	3.5385	15.4588	0.607103	-0.794623	13.2093	4.06318	0
1881	29562	0	0	19.4236	9.27803	0.882669	-0.469995	344.117	62.6042	0
1882	40244	0	0	19.888	2.99081	-0.849924	0.526905	145.404	93.7919	0
1883	33335	0	0	22.8974	4.33083	-0.975303	0.22087	364.646	87.7533	0
1883	46257	0	0	22.9647	4.38583	-0.0208161	0.999783	112.154	92.5622	0
1885	17367	0	0	12.2603	5.63875	-0.999997	0.0026314	94.1829	72.3836	0
1885	23909	0	0	12.292	5.57782	-0.57093	-0.820998	387.708	5.50484	0
1887	51451	0	0	20.6731	10.3562	0.829807	-0.55805	300.84	24.5259	0
1888	29818	0	0	7.45055	13.6228	-0.720281	-0.693683	62.5072	33.4377	0
1899	30430	0	0	17.7791	10.0231	0.315882	-0.948798	707.471	9.16002	0
1899	47165	0	0	17.7118	10.0367	-0.660643	-0.7507	271.639	24.4585	0
1900	17945	0	0	12.5288	12.5799	-0.676507	0.736436	-14.5541	121.708	0
1900	38586	0	0	12.5749	12.4821	0.135466	-0.990782	1788.72	305.263	0
1900	48776	0	0	12.513	12.5216	-0.956445	-0.291914	297.339	34.0438	0
1903	20530	0	0	7.96281	10.8842	-0.690116	0.723699	82.3202	90.1513	0
1903	51281	0	0	8.05047	10.8435	0.998185	-0.0602215	29.2755	50.4716	0
1904	36603	0	0	2.82834	5.32542	0.635688	-0.771946	107.898	2.9615	0
1907	28829	0	0	6.8486	12.4624	-0.580197	0.814476	-6.56261	9.40821	0
1907	52612	0	0	6.81801	12.404	-0.999876	0.0157716	227.605	35.5793	0
1909	21045	0	0	12.5802	11.1055	-0.627741	-0.778422	848.703	210.123	0
1915	11181	0	0	9.63103	14.7174	0.948863	-0.315689	96.1735	91.9978	0
1918	33513	0	0	1.9127	1.3335	-0.996663	0.0816225	98.7756	2.22086	0
1920	23502	0	0	13.4984	7.72913	0.937544	0.347866	-7.5504	93.7729	0
1920	34137	0	0	13.3707	7.73019	-0.931638	0.363388	-15.6469	58.0936	0
1926	13353	0	0	8.41424	13.6403	-0.806682	0.590985	2.71641	25.5439	0
1926	46508	0	0	8.49115	13.662	0.377013	0.926208	92.7136	96.4017	0
1926	48610	0	0	8.52096	13.5662	0.835653	-0.549257	-3.00251	78.2316	0
1928	18511	0	0	26.4551	2.38248	-0.866792	-0.49867	115.898	16.1346	0
1929	19459	0	0	9.25466	9.54563	0.987296	0.158894	381.775	141.818	0
1929	23792	0	0	9.22638	9.47576	0.597122	-0.80215	94.2396	134.127	0
1929	44204	0	0	9.14411	9.59552	-0.534376	0.845247	138.687	13.3189	0
1932	19823	0	0	15.0416	13.6771	0.994237	-0.107207	968.16	306.149	0
1932	41184	0	0	14.9349	13.6349	-0.651906	-0.7583	883.834	437.656	0
1933	12817	0	0	6.44144	8.94702	-0.274846	-0.961488	82.1834	18.1385	0
1933	50873	0	0	6.39727	9.0553	-0.86956	0.493828	114.635	5.17589	0
1937	17570	0	0	13.1098	6.21753	-0.902961	0.429722	-22.2684	165.256	0
1938	21336	0	0	14.3282	10.7593	-0.486952	-0.873429	1409.71	784.56	0
1938	40009	0	0	14.4228	10.8464	0.910545	0.413409	88.2657	177.152	0
1942	16966	0	0	2.68078	14.9474	-0.7492	0.662344	23.5593	6.12404	0
1944	16795	0	0	2.89192	7.32415	0.488835	0.872377	88.2831	8.28947	0
1944	25300	0	0	2.9292	7.26401	0.998786	0.0492578	259.689	43.7805	0
1944	48157	0	0	2.80093	7.21268	-0.756872	-0.653563	311.796	87.4478	0
1948	32605	0	0	25.3893	9.14622	-0.939166	0.343464	349.168	70.4858	0
1951	43209	0	0	15.7911	11.692	0.317568	0.948236	1051.13	481.134	0
1951	52553	0	0	15.8255	11.5752	0.780719	-0.624883	1005.91	395.76	0
1954	11664	0	0	12.6194	15.5375	-0.778619	-0.627497	5815.02	20.7117	0
1954	39609	0	0	12.7089	15.5167	0.426541	-0.904468	281.191	955.316	0
1957	37163	0	0	3.92825	12.0228	-0.576775	-0.816903	8.6885	3.30148	0
1957	41449	0	0	3.99094	12.0196	0.490654	-0.871354	21.7663	16.7729	0
1957	42447	0	0	3.93756	12.1241	-0.418342	0.908289	27.5354	12.625	0
1960	35559	0	0	14.1057	2.40399	0.270682	0.962669	104.079	28.2681	0
1964	21362	0	0	8.83854	14.2041	0.975961	-0.217943	94.3625	77.3379	0
1964	47890	0	0	8.75373	14.251	-0.702664	0.711522	-23.5497	16.5317	0
1967	15848	0	0	1.57635	4.01869	0.34211	-0.93966	50.3711	11.6286	0
1967	37846	0	0	1.51327	4.03117	-0.674855	-0.73795	141.563	30.5035	0
1969	12548	0	0	8.00704	3.6387	0.594717	-0.803935	160.334	3.03311	0
1969	47019	0	0	7.9431	3.63117	-0.392293	-0.91984	212.909	28.0084	0
1981	10639	0	0	9.14323	8.44082	0.920894	0.389812	297.839	85.897	0
1981	50490	0	0	9.11161	8.36403	0.38057	-0.924752	544.909	142.451	0
1986	35927	0	0	10.4871	12.0448	0.394167	-0.919039	182.521	15.5776	0
1987	33545	0	0	7.03031	2.90488	-0.0994848	-0.995039	386.419	15.2804	0
1987	52095	0	0	6.99093	3.02815	-0.657811	0.753183	153.677	4.57377	0
1989	41284	0	0	11.9395	6.90557	0.74682	-0.665026	270.006	127.706	0
1989	42127	0	0	11.9084	7.0062	0.242749	0.970089	866.91	37.1112	0
1989	42133	0	0	11.8783	6.8869	-0.247419	-0.968908	681.631	38.7434	0
1992	16267	0	0	16.9505	8.33182	-0.95288	-0.303348	99.5784	105.333	0
1992	16901	0	0	17.0195	8.40974	0.186551	0.982445	218.238	154.095	0
1992	35342	0	0	17.0686	8.34689	0.998506	-0.0546406	564.125	354.076	0
1993	15422	0	0	18.0186	8.91889	-0.598775	0.800918	917.258	74.175	0
1997	22666	0	0	8.20927	13.2574	-0.713765	-0.700385	385.233	58.8501	0
1997	36246	0	0	8.22651	13.3529	-0.42304	0.906111	-1.29758	32.9078	0
1999	21859	0	0	7.72139	13.8048	0.65565	0.755065	203.074	38.1173	0
2003	30676	0	0	26.8828	2.47036	0.744652	0.667453	128.186	6.0731	0
2005	27501	0	0	26.469	4.00962	0.889228	0.457464	29.7126	0.00648644	0
2008	27511	0	0	7.06835	12.7909	-0.999901	-0.0140516	268.255	21.7377	0
2008	51246	0	0	7.16801	12.8155	0.892241	0.45156	433.672	5.1301	0
2013	23701	0	0	6.5333	14.0119	-0.0979317	-0.995193	11.0238	7.55027	0
2013	27376	0	0	6.59648	14.1046	0.890884	0.45423	123.14	4.75947	0
2013	49880	0	0	6.48986	14.1158	-0.777382	0.629029	4.64893	4.57825	0
2017	27533	0	0	10.9352	4.48291	-0.853012	0.521891	288.061	36.8753	0
2018	21555	0	0	12.7907	6.28632	0.163979	-0.986464	816.985	70.5038	0
2018	41534	0	0	12.8441	6.33103	0.942492	-0.334227	36.1485	6.46125	0
2022	27738	0	0	3.70983	4.51283	-0.975767	0.218814	127.226	11.274	0
2023	15019	0	0	16.5905	6.28889	-0.688893	0.724863	743.738	116.379	0
2025	25735	0	0	12.2042	14.3667	0.998201	-0.0599574	-62.6718	488.912	0
2031	15102	0	0	1.30029	12.6983	-0.715126	0.698996	52.6708	27.0752	0
2035	27322	0	0	11.2604	5.58883	0.865133	0.501542	49.6417	43.2736	0
2037	24134	0	0	4.00767	13.004	-0.498398	0.866948	-7.9694	9.04538	0
2037	37179	0	0	4.065	12.9993	0.631573	0.775317	3.63568	21.8474	0
2038	48680	0	0	19.3384	4.34341	-0.886889	-0.461983	229.169	45.7229	0
2040	26658	0	0	4.51714	15.6847	0.999979	-0.00651654	88.3208	0.263576	0
2040	40296	0	0	4.48283	15.6265	0.490073	-0.871681	9.15153	5.43797	0
2042	21363	0	0	23.3654	3.78507	0.994023	-0.109168	240.445	32.5657	0
2042	43200	0	0	23.2919	3.84657	-0.282742	0.959196	117.803	49.0165	0
2044	13241	0	0	14.475	13.5191	0.996172	-0.087412	138.03	260.559	0
2044	31969	0	0	14.3664	13.4701	-0.593789	-0.804621	573.615	257.995	0
2046	14295	0	0	13.5677	3.2378	0.804558	0.593874	341.083	69.7336	0
2046	51581	0	0	13.5781	3.17413	0.951228	-0.308488	49.3982	13.382	0
2049	14366	0	0	3.49862	6.76644	-0.929617	-0.368526	345.713	9.61979	0
2049	34977	0	0	3.57035	6.86404	0.0743001	0.997236	48.166	6.26618	0
2049	51840	0	0	3.63326	6.81398	0.9549	0.296928	406.106	21.3012	0
2053	16941	0	0	26.1109	4.00561	-0.995442	-0.0953713	264.579	19.4059	0
2053	23663	0	0	26.138	4.07002	-0.626215	0.779651	80.2927	12.971	0
2053	43575	0	0	26.2079	4.08227	0.323218	0.946324	107.842	21.0931	0
2054	24000	0	0	20.8616	1.197	-0.587866	-0.808958	74.8611	67.3442	0
2055	13182	0	0	21.2063	2.47108	0.462328	-0.886709	244.398	18.3977	0
2055	31278	0	0	21.1232	2.58453	-0.705879	0.708332	292.828	26.3829	0
2056	24860	0	0	24.7007	4.28084	-0.982057	-0.188585	211.591	69.4187	0
2056	25279	0	0	24.7601	4.22607	-0.110272	-0.993901	139.191	7.17189	0
2056	49769	0	0	24.7385	4.35513	-0.427578	0.903979	388.072	88.2944	0
2056	50651	0	0	24.8225	4.25356	0.80754	-0.589813	472.445	20.8098	0
2057	19575	0	0	22.8834	3.37204	0.859057	0.51188	154.107	32.3894	0
2057	26646	0	0	22.7856	3.33573	-0.984876	-0.173259	166.728	8.58135	0
2057	39059	0	0	22.816	3.39311	-0.412572	0.910925	476.58	15.895	0
2059	14054	0	0	4.82849	1.33653	0.352489	-0.935816	72.2991	2.87524	0
2059	17677	0	0	4.7609	1.35137	-0.711137	-0.703054	351.364	21.6066	0
2063	30634	0	0	12.4105	1.11209	0.0796057	0.996826	314.153	10.3588	0
2066	16139	0	0	24.2786	9.57458	0.693065	0.720875	103.281	15.0396	0
2066	45963	0	0	24.2315	9.45947	-0.0128746	-0.999917	-87.8366	32.2905	0
2067	24132	0	0	1.88629	13.4888	-0.575056	0.818114	25.6346	41.8916	0
2067	42367	0	0	1.85452	13.431	-0.998929	0.0462739	60.6265	17.495	0
2070	45380	0	0	10.8515	3.76075	-0.138308	0.990389	552.464	125.212	0
2075	25744	0	0	1.09253	5.75031	0.963361	-0.268209	223.966	27.097	0
2079	33227	0	0	13.6288	5.52334	-0.982094	0.188394	-93.0359	43.4893	0
2080	15029	0	0	16.7523	9.77879	0.957551	-0.288265	360.284	241.056	0
2080	20091	0	0	16.7244	9.85073	0.513048	0.85836	263.63	221.841	0
2080	28422	0	0	16.6908	9.73418	-0.0229429	-0.999737	739.387	336.112	0
2080	49457	0	0	16.6406	9.83237	-0.824031	0.566545	864.569	305.409	0
2081	29997	0	0	14.2175	13.4932	-0.690031	-0.723779	173.689	654.564	0
2081	31969	0	0	14.2952	13.4788	0.381394	-0.924413	3001.12	14.0469	0
2082	17547	0	0	15.0076	12.6999	-0.393829	-0.919184	1617.78	1833.78	1
2082	20047	0	0	15.1017	12.7502	0.98311	-0.183014	-650.956	779.643	1
2082	49787	0	0	15.0141	12.8279	-0.29867	0.954356	1427.83	130.704	0
2084	25789	0	0	11.2411	2.4042	0.899917	-0.436062	114.554	140.22	0
2085	10508	0	0	16.2276	4.62519	-0.294291	-0.955716	274.824	175.986	0
2085	33487	0	0	16.2913	4.63889	0.659609	-0.751609	544.077	122.689	0
2088	44557	0	0	2.70475	9.40538	0.959626	0.281279	270.859	18.8111	0
2088	45456	0	0	2.59182	9.40619	-0.95549	0.295025	314.588	42.7016	0
2090	17064	0	0	8.56435	6.29135	0.304033	-0.952661	414.221	81.8042	0
2090	23591	0	0	8.57257	6.42447	0.418989	0.907991	569.604	3.66542	0
2094	47569	0	0	22.2116	6.39827	0.994008	0.109308	41.8514	10.4376	0
2097	13926	0	0	16.9073	7.74344	-0.982934	-0.183958	6.35748	98.421	0
2097	23728	0	0	17.0537	7.76946	0.986131	0.165968	169.856	140.379	0
2097	52191	0	0	16.9233	7.80471	-0.768212	0.640196	918.243	217.907	0
2097	52670	0	0	16.9971	7.68469	0.224967	-0.974366	1091.7	205.723	0
2099	15691	0	0	16.5492	9.34239	-0.343666	0.939092	1657.54	110.526	0
2100	28063	0	0	20.8588	7.65655	-0.853472	-0.521139	49.7316	31.239	0
2100	29739	0	0	20.9383	7.7605	0.279458	0.960158	165.674	124.551	0
2101	10733	0	0	17.781	2.4603	0.458177	-0.888861	881.303	68.866	0
2101	48993	0	0	17.7032	2.51263	-0.995934	0.090084	62.1587	77.3472	0
2103	39891	0	0	8.1673	1.75292	-0.519506	0.854467	3.11076	26.5617	0
2103	44119	0	0	8.23907	1.75171	0.54782	0.836596	115.863	31.1775	0
2107	32529	0	0	24.5873	9.46341	0.992442	-0.122713	244.999	41.7523	0
2108	34252	0	0	11.7762	6.26923	0.612018	-0.790844	461.461	151.598	0
2108	49154	0	0	11.7552	6.38551	0.296222	0.955119	588.632	21.009	0
2112	16145	0	0	26.8159	5.39709	-0.768798	-0.639492	60.8969	23.3171	0
2112	28762	0	0	26.8729	5.37771	0.219936	-0.975514	4.58258	31.7904	0
2119	11494	0	0	9.78217	11.1699	-0.98854	-0.150961	93.0705	7.04127	0
2119	14082	0	0	9.80248	11.2301	-0.695742	0.718292	117.332	66.7909	0
2119	32156	0	0	9.81961	11.1185	-0.44828	-0.893893	524.463	31.143	0
2124	24392	0	0	14.5608	6.4546	0.708405	0.705806	-47.8316	37.479	0
2124	36020	0	0	14.4704	6.42911	-0.972707	0.232039	-25.3134	63.1061	0
2127	20756	0	0	16.486	7.58145	-0.908141	-0.418664	262.002	19.1856	0
2133	13778	0	0	19.2247	11.641	0.934012	-0.35724	511.14	135.724	0
2133	17330	0	0	19.1089	11.703	-0.81501	0.579446	452.113	11.7973	0
2133	33226	0	0	19.1636	11.731	0.0106742	0.999943	256.169	47.045	0
2133	43540	0	0	19.1491	11.5998	-0.207198	-0.978299	250.419	67.9328	0
2142	10786	0	0	3.89942	10.0567	-0.991637	-0.129061	122.057	22.4067	0
2142	16374	0	0	3.99822	10.1323	0.383701	0.923458	148.124	5.67148	0
2142	30065	0	0	4.04075	10.0503	0.975823	-0.218563	165.828	59.2508	0
2142	46815	0	0	3.93679	10.1293	-0.471456	0.881889	-1.63777	9.38656	0
2143	37350	0	0	6.25439	1.75857	-0.228793	-0.973475	390.444	15.4903	0
2147	19728	0	0	14.9332	12.4312	-0.830292	0.557328	1925.54	370.086	0
2147	45693	0	0	15.0371	12.3461	0.709965	-0.704237	2030.04	115.953	0
2149	10754	0	0	16.8929	9.4355	-0.244854	0.96956	749.697	239.904	0
2149	18217	0	0	16.9501	9.3621	0.880977	-0.473159	666.371	146.657	0
2152	12178	0	0	26.556	3.84768	0.767182	-0.64143	132.855	25.175	0
2153	32745	0	0	12.0972	2.53296	-0.993173	0.116654	-32.3996	84.4578	0
2162	20014	0	0	15.1134	12.5139	-0.999929	-0.0119324	366.437	53.2882	0
2162	31072	0	0	15.232	12.4713	0.764032	-0.645178	967.041	24.1152	0
2167	14130	0	0	4.24968	10.0722	0.907884	0.419221	151.481	21.1957	0
2167	43419	0	0	4.17125	10.0945	-0.550828	0.834619	-25.7058	13.7858	0
2167	49437	0	0	4.24364	10.0171	0.795536	-0.605906	25.6606	2.07228	0
2168	35693	0	0	11.9121	9.03278	-0.594552	0.804057	713.139	252.173	0
2169	22060	0	0	5.54825	3.4252	-0.98076	-0.195219	319.28	60.7544	0
2170	45372	0	0	1.73938	14.9549	0.781369	-0.624069	58.9812	16.1304	0
2173	22716	0	0	23.3292	5.55614	-0.360768	0.932656	60.6891	62.1416	0
2173	41282	0	0	23.2897	5.49589	-0.9992	-0.0399981	137.109	55.8281	0
2175	14629	0	0	9.79185	12.9319	-0.97645	-0.215744	594.448	226.241	0
2178	26314	0	0	10.8213	8.45617	-0.271988	-0.962301	833.891	34.1022	0
2181	40845	0	0	26.4902	7.55577	-0.488046	-0.872818	16.2147	26.9498	0
2181	41366	0	0	26.5702	7.61097	0.989287	0.145982	145.709	32.5116	0
2182	36172	0	0	18.5487	8.79081	-0.284516	-0.958671	151.769	149.439	0
2182	48012	0	0	18.5124	8.83631	-0.997898	-0.0648081	433.054	202.795	0
2184	20686	0	0	25.8509	6.56833	-0.125116	-0.992142	-20.6457	39.2837	0
2184	50195	0	0	25.9101	6.6775	0.763402	0.645924	41.2332	102.146	0
2185	44100	0	0	22.7399	3.8144	0.880864	0.473369	-30.8349	32.0921	0
2186	13332	0	0	17.6694	4.52199	-0.422601	-0.906316	802.09	193.642	0
2186	14186	0	0	17.6493	4.63146	-0.71628	0.697813	431.45	94.1646	0
2186	39170	0	0	17.7661	4.57618	0.993732	-0.111792	324.492	119.614	0
2186	47536	0	0	17.7144	4.65012	0.237312	0.971433	601.576	46.3742	0
2188	52204	0	0	9.23587	4.93015	-0.974807	-0.223048	103.022	67.6263	0
2189	23277	0	0	13.6483	1.08366	-0.984605	-0.174796	46.8149	15.7592	0
2190	24564	0	0	16.7745	1.15597	0.880273	0.474468	358.79	47.2999	0
2190	39158	0	0	16.6798	1.14121	-0.982991	0.183651	218.109	25.3036	0
2197	35797	0	0	6.64023	6.98646	-0.911911	-0.410387	461.007	81.4173	0
2197	36388	0	0	6.76845	6.98144	0.877275	-0.479989	80.4203	10.6665	0
2198	49158	0	0	4.91822	11.6166	0.438546	-0.898709	30.1671	3.031	0
2201	22238	0	0	9.86945	6.83561	-0.184278	0.982874	462.731	126.252	0
2207	21342	0	0	14.2683	7.92337	-0.784547	-0.62007	103.187	135.707	0
2213	34846	0	0	19.9374	5.24267	-0.663972	0.747757	554.473	45.7689	0
2215	18015	0	0	13.9637	5.70599	0.395206	0.918592	261.74	115.034	0
2216	17238	0	0	17.0402	12.6784	-0.835293	-0.549805	70.4506	199.028	0
2216	49258	0	0	17.0871	12.7719	-0.0594753	0.99823	936.096	294.061	0
[truncated: 44,178 more rows]
