# Supplementary material for: Study on stability analysis of soil nail reinforced slopes under loading based on the discrete element method
Source: PLoS One. 2026 May 26;21(5):e0350163. doi: 10.1371/journal.pone.0350163 (PMC13210361; doi:10.1371/journal.pone.0350163)
Supplement: S1 File — (ZIP) [file pone.0350163.s001.zip › DATA in PFC/1_14_10000__measure.txt]

id	cx	cy	mradius	sxx	syy	sxy	s1	s3	angle_deg	porosity	strain_x	strain_y
1	15.7	15.35	0.63	-4353.43	-224.506	909.477	-33.0529	-4544.88	78.1123	0.181281	-1.26935e-06	-3.987e-06
2	14.44	15.098	0.63	-13982	-13944.6	5012.4	-8950.85	-18975.7	45.107	0.155387	1.18822e-06	-2.07491e-06
3	13.18	14.846	0.63	-5104.87	-29553.2	-2971.81	-4748.82	-29909.3	-6.83202	0.162128	-2.67908e-06	2.8253e-06
4	17	14	0.63	-2379.95	-1701.4	725.498	-1239.77	-2841.59	57.5315	0.190823	-7.20189e-07	-1.51907e-06
5	15.74	13.748	0.63	-5698.22	-7338.38	2096.47	-4267.14	-8769.46	34.318	0.168998	2.01351e-06	4.25456e-07
6	14.48	13.496	0.63	-4468.41	-14316.5	1913.59	-4109.65	-14675.3	10.6185	0.195072	-9.47165e-08	3.44155e-06
7	18.4	12.6	0.63	-2664.39	-1628.62	772.965	-1216.09	-3076.93	61.911	0.177805	4.53811e-07	-4.23112e-06
8	17.14	12.348	0.63	-4187.13	-4085.1	1342.76	-2792.39	-5479.84	46.0879	0.200458	2.10268e-07	-1.87058e-06
9	15.88	12.096	0.63	-3742.11	-7297.54	1522.57	-3179.21	-7860.45	20.2896	0.186059	-7.77386e-07	1.69958e-07
10	19.8	11.2	0.63	-2028.61	-1693.59	708.248	-1133.31	-2588.89	51.6533	0.186698	5.66148e-07	-5.6998e-07
11	18.54	10.948	0.63	-2618.49	-2959.65	816.144	-1955.29	-3622.85	39.0973	0.178922	-2.66204e-07	-1.66009e-06
12	17.28	10.696	0.63	-4119.57	-5017.75	1567.64	-2937.96	-6199.36	37.0072	0.175187	-6.02862e-07	-2.30645e-06
13	21	9.75	0.63	-3381.95	-1640.64	688.514	-1401.3	-3621.29	70.8315	0.191211	-1.65435e-09	2.06724e-06
14	19.74	9.498	0.63	-3002.98	-2396.61	864.853	-1783.34	-3616.25	54.6595	0.164377	-9.96109e-08	-8.92754e-07
15	18.48	9.246	0.63	-2862.34	-3788.9	1129.24	-2105.04	-4546.19	33.8469	0.166125	7.05509e-07	-8.50159e-07
16	22.5	9.3	0.63	-3152.02	-660.807	483.947	-570.098	-3242.73	79.3839	0.19473	3.63292e-07	1.67736e-07
