# Supplementary material for: Study on stability analysis of soil nail reinforced slopes under loading based on the discrete element method
Source: PLoS One. 2026 May 26;21(5):e0350163. doi: 10.1371/journal.pone.0350163 (PMC13210361; doi:10.1371/journal.pone.0350163)
Supplement: S1 File — (ZIP) [file pone.0350163.s001.zip › DATA in PFC/1_14_10000__pbond.txt]

ball1_id	ball2_id	cx	cy	pb_fn	pb_fs	pb_state	bond_type
6	21988	6.96491	3.82265	29.5729	-8.59767	3	0
6	29749	6.99425	3.90036	28.4522	58.1109	3	0
7	28757	24.6348	3.70297	31.7505	-6.82446	3	0
12	5819	3.15125	12.0887	1.79036	8.66855	3	0
17	4641	9.925	4.57177	28.2862	-23.6451	3	0
17	7912	9.89934	4.71577	41.1546	-143.007	3	0
25	9688	14.7734	8.59989	62.0105	-238.335	3	0
35	7830	10.5561	10.859	-102.208	-127.077	3	0
36	8603	24.9206	7.46512	17.845	23.1139	3	0
40	1994	13.1931	6.0567	6.31404	-2.52134	3	0
51	1555	2.66138	4.94455	14.106	44.1216	3	0
63	3510	15.5881	9.01222	96.1067	-4.27077	3	0
67	4619	5.20806	9.36201	18.1167	-20.244	3	0
93	3401	23.1373	9.21671	-28.444	22.383	3	0
151	611	11.4131	4.31901	50.3655	-26.407	3	0
174	289	14.9047	15.2842	-579.843	-239.354	3	0
183	327	3.86953	15.6582	-9.52298	-15.5125	3	0
265	530	20.7744	6.82947	15.1038	-41.1129	3	0
421	992	24.9064	1.46954	30.3565	2.99299	3	0
563	835	16.0893	7.20851	67.0476	-166.284	3	0
639	940	18.1424	3.68824	148.187	29.5694	3	0
782	835	16.0198	7.28701	58.9944	-87.768	3	0
12	29230	3.10851	12.0511	-21.3775	-16.7899	3	0
19	18330	5.96747	5.20309	37.7248	14.71	3	0
19	28347	6.06323	5.26435	33.86	-2.0328	3	0
21	51229	10.2977	12.1632	-133.251	55.2369	3	0
22	20360	18.9222	5.90795	18.9945	124.847	3	0
24	15402	6.12711	9.76893	27.0416	2.48802	3	0
24	42844	6.11825	9.69739	-22.1737	-43.6905	3	0
32	15068	25.7951	7.89114	25.5045	66.3472	3	0
32	23482	25.7085	7.90138	-29.8531	-107.009	3	0
32	23484	25.7749	8.00017	-76.0478	9.45128	3	0
33	24026	22.8887	1.61881	45.8298	0.694984	3	0
38	40341	1.8413	14.2088	1.57835	-15.3743	3	0
43	24224	12.0748	7.75324	69.0551	96.9713	3	0
48	15202	5.21209	13.7847	12.8704	-9.78255	3	0
48	34325	5.16475	13.6913	-47.5366	-17.2639	3	0
50	30371	26.6004	1.36111	17.2868	-2.02229	3	0
51	36503	2.71344	4.89639	10.1294	5.31495	3	0
54	38186	15.909	4.5042	-31.5004	-23.5199	3	0
54	42458	15.9308	4.44415	48.2949	94.268	3	0
55	34632	16.6204	6.10106	-88.9688	-26.6332	3	0
56	47461	12.4296	5.45641	18.0495	-35.3405	3	0
57	25720	16.8604	13.0149	191.032	35.6957	3	1
57	35305	16.918	13.0161	-1.48585	4.92442	3	0
59	25894	25.8861	3.20052	22.8293	5.37723	3	0
59	33269	25.8948	3.08801	16.0682	18.4253	3	0
60	50684	13.681	9.89724	123.859	97.2486	3	0
66	34745	7.95417	1.61398	13.8491	-9.73024	3	0
68	44691	12.1673	6.04496	-54.6878	-16.4196	3	0
68	47062	12.142	6.11956	33.081	-0.616613	3	0
69	52350	10.6685	6.02791	48.9381	21.9523	3	0
70	16449	13.5472	3.89324	14.3531	-163.649	3	0
70	28456	13.4326	3.98618	18.8214	-51.6351	3	0
70	46530	13.4462	3.86373	82.7694	94.7605	3	0
74	46308	14.4917	12.0054	-123.93	-182.778	3	0
76	45241	11.6069	7.62139	56.8453	-83.5496	3	0
77	17481	23.5883	2.43542	39.7829	-40.1065	3	0
77	25772	23.7089	2.40086	30.0509	0.795833	3	0
84	39294	6.40812	15.0957	-6.38546	-9.30771	3	0
89	38214	23.029	6.9891	51.1588	0.983712	3	0
89	42208	23.1365	7.03994	-15.2674	-6.80732	3	0
93	20568	23.0672	9.15073	43.2643	-61.5397	3	0
93	26651	23.1247	9.11233	-72.8883	70.6392	3	0
97	14939	5.29193	12.6603	5.52945	-11.1526	3	0
107	4655	21.1193	3.35334	23.0597	23.5144	3	0
110	2442	8.82627	8.06676	42.5811	18.4022	3	0
113	7001	17.4819	4.55448	21.3163	-28.7195	3	0
116	4553	3.78471	6.10364	-8.04086	-4.03734	3	0
116	8132	3.72501	6.04117	12.3192	51.4557	3	0
117	9560	12.8096	14.445	163.329	294.465	3	0
139	5491	7.17801	1.71952	2.70037	22.1079	3	0
144	9028	14.5561	2.08556	58.1307	-5.0424	3	0
147	7975	8.87838	13.7933	-65.8465	-82.0112	3	0
148	5013	17.8076	2.08338	32.6044	42.1615	3	0
148	8387	17.8003	2.02051	11.8873	38.0039	3	0
151	4981	11.3645	4.28303	-18.196	-26.3291	3	0
166	6468	23.9527	2.4338	12.107	53.0397	3	0
174	7382	14.9898	15.3463	64.9611	-465.859	3	0
176	4767	8.15307	12.5989	15.9609	-9.45753	3	0
180	2910	1.91635	1.71261	6.48011	-0.993007	3	0
180	3028	1.98812	1.69138	13.3647	1.32181	3	0
198	2215	13.997	5.63711	2.98173	-196.305	3	0
198	3589	14.0182	5.57556	70.0877	51.0923	3	0
204	1054	14.6128	7.81602	136.68	-211.98	3	0
213	7139	19.0607	8.01872	29.8663	140.01	3	0
214	1408	26.8455	8.91432	-3.51892	54.2305	3	0
224	7552	26.4391	1.75412	7.84915	2.61284	3	0
225	8504	16.607	11.7761	43.8791	286.28	3	0
225	9770	16.6205	11.6932	118.208	-16.2303	3	0
249	6821	23.2337	6.20897	27.9272	36.4526	3	0
251	5718	14.1734	15.0601	170.007	620.842	3	0
254	1981	9.03784	8.39053	51.1553	38.3623	3	0
268	8484	7.06535	5.3537	-17.237	-24.656	3	0
270	6026	17.9594	6.47629	127.284	-6.57299	3	0
273	1287	22.8066	7.9807	-30.5282	-55.2559	3	0
273	5506	22.8109	8.10458	16.6883	103.862	3	0
289	3017	14.8429	15.2968	-133.331	120.487	3	0
290	2388	26.7385	4.88935	13.6388	17.1732	3	0
290	9384	26.7715	4.94342	37.0634	-3.78683	3	0
301	4888	17.2589	8.07271	26.2276	-151.088	3	0
304	6703	25.2351	4.30735	13.5853	24.3073	3	0
306	7009	22.2103	6.76708	19.4132	-63.1144	3	0
328	7438	18.277	11.5334	31.9241	85.8515	3	0
332	6358	1.45085	14.6799	-3.78819	-16.1929	3	0
350	1388	8.5795	8.24248	61.9279	-79.1938	3	0
354	8698	24.6156	2.55419	12.0357	22.338	3	0
358	7018	26.515	9.20193	14.559	-116.219	3	0
362	9949	5.94728	10.0073	31.7624	-110.247	3	0
370	5503	10.4601	14.8796	-185.834	-60.421	3	0
373	2529	10.0147	5.35242	40.8113	-31.5513	3	0
403	8671	26.7012	7.21442	10.0329	87.7485	3	0
406	5153	3.38467	10.7897	5.33147	55.1192	3	0
409	8871	6.46033	8.44041	32.019	75.0086	3	0
413	4705	23.1773	1.88101	5.89291	-34.951	3	0
421	5075	24.8386	1.57356	24.3663	-6.27551	3	0
431	8337	21.8881	5.84905	9.89092	-78.962	3	0
434	2877	25.719	5.25515	48.477	4.25759	3	0
440	6242	16.9527	6.66319	-61.485	-17.8808	3	0
444	7798	16.6122	10.5363	161.967	362.131	3	0
445	8598	1.94765	15.7716	-10.368	-4.14222	3	0
449	2819	22.2344	3.70923	25.5402	-78.4566	3	0
457	2431	19.886	7.61624	-18.8783	87.9587	3	0
460	5533	19.5101	12.014	-252.788	-403.359	3	1
468	2717	7.95302	11.6732	-53.0468	74.0785	3	0
468	9903	7.86033	11.6812	17.3323	13.0464	3	0
486	6544	8.48757	15.2267	-57.0411	32.2816	3	0
488	5488	23.6141	5.80094	-36.3336	0.514585	3	0
489	8141	16.6697	7.89248	-4.05049	64.0296	3	0
522	9063	23.5285	1.36163	18.2785	-13.4859	3	0
524	6489	19.1213	3.81022	15.7177	-8.28564	3	0
527	4761	8.51213	4.03103	0.186493	-67.8179	3	0
539	4640	11.0387	4.93112	11.6812	93.0349	3	0
544	6177	3.33853	9.82756	-0.597159	-11.4865	3	0
548	3039	4.77577	8.92908	40.3617	33.1864	3	0
550	8755	20.5682	6.43834	32.1661	-0.744696	3	0
560	9834	15.5188	13.3636	-91.2133	2.16774	3	0
588	1850	16.3586	12.4431	57.883	140.641	3	0
592	7004	12.6049	11.3442	39.8857	202.743	3	0
607	3277	25.9215	8.71799	-33.2216	-18.2305	3	0
611	4981	11.3551	4.34108	6.22072	23.8912	3	0
611	8232	11.3977	4.45299	58.6695	38.1303	3	0
613	5677	8.80948	5.96674	35.4117	-72.8053	3	0
625	5498	5.00101	10.0519	-101.479	-68.1511	3	0
625	7544	4.94856	10.1806	-5.89809	-7.71152	3	0
627	6322	7.12908	1.61116	10.447	-31.1956	3	0
665	9681	1.28695	4.20854	9.87823	7.35068	3	0
679	6601	20.2646	8.78873	16.8934	-10.6963	3	0
680	7711	12.7777	13.8181	-17.7312	-489.954	3	0
683	4642	11.5698	15.9234	-85.2767	97.6286	3	0
690	1385	16.1247	12.2108	-60.4163	-114.117	3	0
697	8103	9.73596	4.12427	49.0046	2.46281	3	0
702	7878	4.31699	14.3448	1.59052	8.67811	3	0
707	9384	26.8614	4.88122	6.93236	30.821	3	0
715	3209	3.82816	5.91149	26.8383	4.19398	3	0
724	7274	10.3785	3.31613	35.0908	48.906	3	0
731	9241	22.5073	6.16425	42.596	-87.8411	3	0
733	1123	2.02474	3.71996	8.81031	4.73587	3	0
751	8296	23.9654	6.04246	-8.32713	-23.8894	3	0
754	1371	14.4487	14.3114	-13949.8	5847.47	3	1
756	5325	11.5252	6.484	39.4186	-20.1675	3	0
758	9856	15.5582	2.83353	31.9725	-97.671	3	0
767	5985	15.7959	6.30192	58.1399	-101.105	3	0
778	4382	11.2673	10.175	2.78259	-118.668	3	0
778	8198	11.3195	10.1434	-61.242	160.825	3	0
784	5410	9.29351	8.40833	45.4749	5.41752	3	0
791	1865	15.9418	14.9255	114.427	408.266	3	0
807	9274	2.63557	5.84009	8.02479	-22.2855	3	0
816	9512	13.5111	6.20726	103.127	-13.5013	3	0
821	1060	20.2565	9.93988	2.32522	-13.6595	3	0
829	1692	10.4701	2.1462	21.0438	-26.6409	3	0
830	5158	11.402	9.67968	-123.212	-71.0228	3	0
839	3006	6.26299	4.62801	50.7032	-15.4948	3	0
855	1486	25.9814	2.69678	15.3655	26.101	3	0
863	3946	6.98508	6.78026	33.4423	32.9311	3	0
865	6533	1.20429	6.51478	0.574661	17.9074	3	0
869	6758	5.2833	6.51318	-55.6421	4.62603	3	0
877	1683	8.77259	12.2691	29.8829	106.787	3	0
884	8370	26.2125	6.53542	31.6853	-1.56636	3	0
890	1431	3.03565	6.39809	4.7569	-11.6382	3	0
890	2227	3.09047	6.42826	9.85592	15.9833	3	0
895	6379	19.5345	10.2118	45.6338	225.647	3	1
910	6228	3.06989	10.808	16.6462	3.09407	3	0
910	8636	3.13151	10.8865	-19.1762	-22.5157	3	0
915	5700	12.4112	7.37327	83.5192	8.69743	3	0
916	4803	16.705	10.8665	19.3157	-138.476	3	0
917	5518	8.63387	12.5041	49.22	59.7168	3	0
921	5208	4.16929	14.1545	-21.749	12.5717	3	0
922	4311	8.84899	6.86129	10.2138	25.9554	3	0
936	6354	8.78555	9.13691	17.7049	-66.4848	3	0
944	1775	2.33631	8.44216	-15.8687	4.66751	3	0
959	9513	2.56135	11.605	-63.8778	-2.20087	3	0
982	7007	8.94794	5.40284	28.1971	-63.0226	3	0
991	2924	5.66329	3.27499	6.47659	-36.4326	3	0
106	25320	2.15307	5.70501	15.7242	30.721	3	0
106	47966	2.23695	5.72966	16.7332	-25.6132	3	0
107	30020	21.0624	3.38617	16.4646	0.281861	3	0
109	21833	5.95113	14.5215	-29.3887	-32.1132	3	0
109	46247	5.91561	14.6155	-28.0324	25.2581	3	0
110	11861	8.73055	7.97729	49.6543	6.30135	3	0
111	17343	17.8296	10.2533	137.006	54.8643	3	0
111	48451	17.7825	10.2043	100.706	-156.421	3	0
112	19678	17.9915	7.79315	-19.5808	-15.3831	3	0
112	44620	18.103	7.82303	15.25	-233.072	3	0
113	13332	17.5928	4.5104	39.4524	-94.2272	3	0
113	14186	17.5775	4.61907	29.3898	120.272	3	0
117	40552	12.7612	14.4813	428.997	-65.6616	3	0
117	50168	12.7117	14.4521	-634.095	-285.675	3	0
123	32028	3.8078	14.4056	4.78673	-12.2372	3	0
123	33916	3.72641	14.3282	-16.5967	-8.00113	3	0
125	19521	2.30704	7.03216	5.71488	-26.8833	3	0
125	37745	2.25229	6.94885	12.0096	-34.9938	3	0
125	50605	2.25305	7.04236	10.4015	23.3383	3	0
126	21177	4.83066	7.63119	15.208	2.51705	3	0
126	28446	4.83549	7.56198	54.412	-22.5193	3	0
130	39047	5.21387	14.7106	4.0634	-6.072	3	0
130	43752	5.3156	14.6778	-30.999	16.7786	3	0
130	49960	5.23074	14.7721	-16.3022	2.56694	3	0
132	29470	7.38719	3.53794	24.5786	4.55693	3	0
135	34696	7.16592	7.46134	21.7913	62.4597	3	0
135	41198	7.25431	7.38862	32.3969	-26.124	3	0
138	28676	25.8257	9.45944	23.5091	96.9606	3	0
140	37645	3.54547	14.7693	-10.1304	6.62885	3	0
140	39263	3.46865	14.8456	-7.36028	15.904	3	0
146	43101	13.281	12.0364	-42.3859	-13.3806	3	0
146	43116	13.1574	11.9644	-21.247	277.517	3	0
147	13975	8.93658	13.8781	37.8658	38.167	3	0
147	25145	8.88686	13.9113	-71.4857	-33.6418	3	0
148	16186	17.9234	2.01041	53.6282	-81.2758	3	0
149	21700	25.6683	9.65472	2.85539	54.4368	3	0
149	52219	25.711	9.77078	3.25816	-73.6566	3	0
151	28831	11.3911	4.20566	45.6948	45.0406	3	0
152	16058	7.8079	3.2546	22.9832	10.882	3	0
152	37748	7.79758	3.33822	13.5394	-34.5424	3	0
154	18833	5.79528	15.3264	-13.7451	-27.4841	3	0
156	34543	16.4105	8.12077	19.3922	335.423	3	0
158	11919	20.448	5.71014	16.0487	1.80691	3	0
159	10956	26.4347	8.22152	-29.4244	45.7392	3	0
159	40282	26.4445	8.10919	-40.2948	6.64168	3	0
164	17602	19.2805	1.78523	31.8459	-60.9214	3	0
164	26505	19.2641	1.88287	43.2542	44.8277	3	0
165	30530	8.86204	14.9044	-94.3756	-12.3292	3	0
165	31502	8.79096	14.9345	22.7754	19.1258	3	0
165	42152	8.91324	14.9488	3.58788	81.7857	3	0
166	25772	23.8557	2.38325	41.4835	-2.16652	3	0
174	30024	14.9383	15.3832	-224.118	551.323	3	0
176	25833	8.05346	12.6557	-67.594	9.2302	3	0
176	28268	8.02754	12.5962	24.3112	2.20336	3	0
176	37679	8.12162	12.659	15.069	-48.6858	3	0
179	24017	4.67136	5.5941	23.1654	-0.619054	3	0
182	17570	13.0483	6.17643	26.6445	1.57213	3	0
182	21445	12.9918	6.13835	-22.6569	58.1269	3	0
183	10029	3.96711	15.7198	-9.37914	-0.664514	3	0
183	26193	3.92469	15.7688	-9.42925	8.39108	3	0
184	41451	17.0656	12.3053	52.1244	131.646	3	0
185	36620	13.7838	8.47392	49.2635	-28.6877	3	0
185	45036	13.8496	8.46042	54.5117	106.202	3	0
189	17773	23.5087	5.45455	26.017	-4.93218	3	0
193	18006	3.0633	15.3138	-37.5212	3.4344	3	0
193	19032	3.02783	15.3757	-2.12814	1.67885	3	0
198	22096	14.0817	5.57128	55.2141	-121.215	3	0
198	29453	14.0757	5.67561	98.9827	107.552	3	0
204	15894	14.5661	7.94427	142.935	11.8278	3	0
204	21198	14.5185	7.8365	-38.9966	36.6673	3	0
204	25939	14.646	7.8792	-44.9356	-22.428	3	0
204	32863	14.5122	7.90278	7.64677	50.4404	3	0
207	10791	10.205	12.5298	0	0	0	0
207	17625	10.3141	12.5773	25.5616	19.2431	3	0
213	33090	19.0225	7.91794	44.7244	172.914	3	0
214	16620	26.7654	8.94058	11.1816	-6.34188	3	0
215	37391	21.6892	8.53056	14.5639	-109.863	3	0
224	27982	26.3512	1.8392	20.2918	-1.01137	3	0
224	50945	26.3283	1.77672	6.1647	-3.02285	3	0
225	49371	16.5645	11.6772	33.6805	97.7197	3	0
226	43870	11.0841	9.07056	111.157	-185.115	3	0
226	46877	11.0926	9.19487	89.1732	57.1094	3	0
226	51602	11.027	9.18975	-14.8843	59.0741	3	0
231	13417	16.5133	1.49088	87.7463	-5.02964	3	0
232	25618	20.5843	7.93224	-66.0945	-31.8798	3	0
232	48017	20.5862	7.9957	14.7262	-18.601	3	0
237	17124	20.5292	2.26772	58.1298	-5.36285	3	0
238	32540	12.5078	10.1289	-113.254	88.123	3	0
245	24737	7.49988	3.40394	22.3697	-19.1865	3	0
245	41631	7.44963	3.36005	15.278	-0.286117	3	0
249	11409	23.3002	6.12026	35.2516	22.088	3	0
249	27505	23.2171	6.12014	6.32848	-75.5532	3	0
251	18674	14.2074	15.1878	89.8393	526.884	3	0
259	44262	4.31345	4.91691	37.5548	6.17156	3	0
265	20380	20.8913	6.91014	-40.9776	-71.2125	3	0
268	15542	6.98338	5.45475	15.9126	-19.3244	3	0
268	21131	7.0975	5.42399	34.0027	79.299	3	0
268	31410	7.00597	5.35088	28.0274	-29.5812	3	0
270	50443	17.9511	6.61548	73.9789	38.6265	3	0
271	52249	7.29075	6.12024	19.403	-92.0792	3	0
273	16943	22.8831	8.02035	23.2772	-30.6887	3	0
277	17147	2.35609	13.2899	-28.1225	-5.16355	3	0
280	39494	13.7242	9.17	74.1107	238.87	3	0
280	40120	13.7602	9.10832	-366.37	-19.4676	3	0
282	34596	12.1261	12.411	131.856	-22.5404	3	0
284	28978	12.6267	5.86571	22.5071	180.254	3	0
286	11280	20.0848	3.45133	-4.81587	-61.3261	3	0
286	29630	20.0405	3.35846	12.0577	32.8781	3	0
288	12437	11.6992	7.81824	58.4228	44.4593	3	0
288	12732	11.7493	7.91044	96.7302	9.31296	3	0
288	51642	11.7718	7.81464	46.368	-140.516	3	0
289	15400	14.7927	15.2532	136.616	73.2355	3	0
289	24636	14.9097	15.1718	215.91	607.932	3	0
290	10646	26.6426	4.96308	41.7231	-4.63697	3	0
293	17473	2.87188	15.2049	-11.3259	-15.5574	3	0
295	43789	3.66402	10.8667	5.02037	64.9501	3	0
298	46883	14.7419	14.6297	-316.537	369.242	3	0
298	51311	14.7468	14.5104	152	117.03	3	0
301	13515	17.1543	8.11641	-42.1865	-200.642	3	0
301	20138	17.2009	8.04696	68.0732	191.96	3	0
305	20197	2.03439	13.7856	3.57483	5.04453	3	0
305	25469	1.94348	13.7243	-12.3383	-4.67651	3	0
306	28965	22.2896	6.75112	17.7311	9.46551	3	0
306	34072	22.2788	6.87663	20.2685	65.8665	3	0
306	43894	22.3273	6.80316	12.0776	-5.74632	3	0
310	12793	11.1104	5.83858	43.8618	-123.19	3	0
310	27914	11.1437	5.91265	23.9123	50.9355	3	0
310	32468	11.0225	5.9283	-2.53566	-152.033	3	0
312	28376	19.09	8.5582	-39.5203	-58.3251	3	0
312	46751	19.1532	8.63666	-20.6058	12.9434	3	0
313	14362	18.2431	1.99127	9.19903	7.98315	3	0
315	11736	6.33924	2.46266	17.658	-33.9373	3	0
319	26680	4.11859	8.64682	-22.0674	23.8087	3	0
319	39905	4.1854	8.61933	50.7417	-9.08063	3	0
328	12483	18.2859	11.6418	4.22238	231.526	3	1
328	13021	18.171	11.6093	8.14293	-6.346	3	0
328	21397	18.1825	11.5496	6.95018	17.2675	3	0
330	50178	1.27702	14.8829	-0.799773	13.4263	3	0
336	33716	25.4438	8.44416	25.0369	97.8376	3	0
336	49714	25.5061	8.42185	25.9736	-66.7804	3	0
338	15248	26.4319	7.73485	26.3045	76.8187	3	0
338	51992	26.4301	7.65601	17.9528	-61.7149	3	0
339	32629	23.6355	4.41473	29.9897	2.57449	3	0
339	37003	23.694	4.28241	25.7687	53.3932	3	0
341	32093	26.5419	3.42367	22.7234	5.34483	3	0
342	28959	26.3767	5.55497	16.8225	68.5894	3	0
348	19425	5.32095	13.0473	19.3797	-29.6409	3	0
348	27041	5.43936	13.0191	11.5471	83.4052	3	0
350	25826	8.54137	8.31105	22.5881	150.475	3	0
354	13595	24.5611	2.66762	8.74763	-10.1726	3	0
354	48239	24.6256	2.68471	9.52853	1.56093	3	0
355	21094	13.4142	12.435	-275.064	702.582	3	0
355	50823	13.2734	12.4132	-480.132	-373.873	3	0
358	35925	26.4134	9.1773	24.4998	92.526	3	0
358	37160	26.5075	9.0873	6.5642	36.0421	3	0
359	25413	13.8148	5.01325	27.0535	63.5135	3	0
359	37927	13.8565	5.10122	99.092	-33.8581	3	0
359	44031	13.8647	4.97298	51.4717	63.3626	3	0
362	12518	5.88371	10.0913	33.2028	88.3266	3	0
362	17338	5.96903	10.1537	-9.99686	-28.8071	3	0
362	28515	6.01563	10.0356	-47.9325	29.1468	3	0
363	13159	14.7305	13.1312	67.5332	-200.471	3	0
374	16165	4.58782	1.57286	-27.1887	0.128969	3	0
374	24287	4.71816	1.53363	5.01702	9.98044	3	0
375	15047	2.84793	3.75197	7.73496	21.0106	3	0
375	43957	2.955	3.75447	6.42548	0.0057905	3	0
376	17150	10.8245	2.93503	69.6834	248.119	3	0
376	19194	10.8176	3.00372	11.6373	-129.658	3	0
376	32607	10.9334	2.91821	69.2549	-129.629	3	0
384	18116	7.03012	9.04627	21.7449	43.8216	3	0
384	42476	7.13709	9.00495	-0.773122	-15.2025	3	0
388	18883	21.6753	9.53278	58.5444	36.0245	3	0
388	29001	21.7089	9.4147	18.52	74.5023	3	0
395	15721	4.91436	9.40246	-29.7295	-41.9041	3	0
395	41829	4.9007	9.315	44.5796	-11.3572	3	0
395	51048	4.9767	9.41494	19.8901	-1.82896	3	0
400	16125	19.3006	9.1118	40.5128	-7.94503	3	0
403	13784	26.6743	7.12594	38.0239	-100.427	3	0
406	29800	3.27439	10.8583	4.85547	42.1229	3	0
406	31130	3.36018	10.8983	12.8072	-88.2081	3	0
406	39315	3.28142	10.7996	13.64	-1.5278	3	0
408	46789	3.34102	1.74934	2.94594	-4.52483	3	0
408	47519	3.35813	1.81922	15.6158	8.23187	3	0
410	44454	13.1966	8.16409	37.938	-12.9342	3	0
413	19246	23.2757	1.9738	-1.09732	20.2078	3	0
416	49497	4.18801	6.00068	16.4729	60.7166	3	0
423	37881	12.9064	4.58659	12.6159	175.765	3	0
426	33990	10.297	7.54382	-29.8737	-17.9319	3	0
426	44011	10.3967	7.51969	-52.3888	-22.71	3	0
426	44670	10.3256	7.49626	19.4301	-5.18893	3	0
428	10957	8.35591	5.82588	36.9445	-16.5508	3	0
431	10658	21.8669	5.76197	45.092	72.9144	3	0
431	21741	21.8094	5.8648	41.0967	35.5273	3	0
431	45094	21.7911	5.78189	10.4842	-107.93	3	0
436	11887	17.9941	9.88109	98.7136	-26.6914	3	1
436	22058	18.0159	9.76946	26.8519	-2.34615	3	0
436	46699	18.1029	9.85011	-12.5179	0.898728	3	0
437	13241	14.5777	13.4446	193.379	-49.6834	3	0
443	14627	5.70418	9.97477	23.34	-77.8225	3	0
444	29264	16.5255	10.6309	104.48	-68.4487	3	0
444	37471	16.5325	10.5637	-80.5296	-106.422	3	0
451	37086	5.09896	3.47633	21.9004	60.1707	3	0
452	26596	12.964	5.43779	68.1147	145.499	3	0
452	45323	12.8584	5.38505	15.969	-202.323	3	0
453	40501	15.6406	13.2531	159.168	380.322	3	0
454	23665	11.9917	12.9237	106.136	-18.8411	3	0
454	44929	12.0593	12.8379	-147.655	261.166	3	0
455	12425	8.17535	12.4269	-78.5089	-30.9155	3	0
455	24363	8.136	12.3746	24.2786	3.1201	3	0
455	31496	8.15971	12.314	43.5909	-34.3058	3	0
455	34579	8.26882	12.374	62.2354	164.693	3	0
457	50187	19.9244	7.74522	40.3183	83.1609	3	0
459	44903	1.2894	3.55806	4.28258	11.2898	3	0
461	13027	13.606	15.5352	86.8168	-959.757	3	0
465	42912	9.76189	7.40474	-1.89942	6.38234	3	0
470	27052	3.63658	6.25563	20.245	12.9522	3	0
470	36835	3.68983	6.31364	11.0164	-35.6769	3	0
474	25094	25.811	1.16974	9.80919	-3.10483	3	0
483	32952	23.1946	5.77499	22.9199	46.4184	3	0
486	17708	8.58078	15.2508	-19.3268	-46.1707	3	0
488	24415	23.5307	5.73864	30.2821	-48.0181	3	0
488	24853	23.6408	5.73183	54.8567	0.554508	3	0
488	44442	23.5682	5.69632	-15.9093	-1.38907	3	0
489	23613	16.7304	7.88297	102.704	6.79498	3	0
491	40045	25.3302	5.44776	50.3901	-42.0087	3	0
499	13325	18.8345	1.53314	62.0499	-118.289	3	0
507	44448	25.1092	1.82495	21.7487	-4.30162	3	0
512	45863	17.8985	14.021	30.9843	-23.1383	3	0
522	12218	23.6168	1.29894	26.3862	-1.25595	3	0
522	31661	23.5536	1.3027	0.162732	-12.4092	3	0
522	50715	23.6306	1.39553	18.6441	75.8019	3	0
524	17499	19.2083	3.8604	22.4498	121.873	3	0
524	42589	19.2112	3.75915	60.5081	-9.26696	3	0
525	14925	15.3968	3.21204	39.6993	-22.2151	3	0
530	21819	20.7599	6.7594	26.3854	2.16487	3	0
539	32875	11.1714	4.97202	47.5605	39.858	3	0
539	50244	11.1071	4.85857	176.057	-20.1485	3	0
540	44654	4.69355	14.2526	7.91911	-0.116866	3	0
540	47374	4.60959	14.2946	-19.2481	30.0937	3	0
540	50774	4.58699	14.1992	4.58267	-26.5085	3	0
541	17502	7.99981	13.8749	-148.39	4.69037	3	0
541	34312	7.90607	13.9308	18.8409	68.8872	3	0
544	20929	3.36687	9.89227	35.6471	-0.39284	3	0
544	50060	3.24889	9.87507	34.8695	4.83126	3	0
545	18739	12.2489	15.3866	-593.941	-18.6383	3	0
545	37578	12.2526	15.5265	-514.011	-295.676	3	0
546	21054	11.9862	12.096	179.263	26.3332	3	0
546	40035	11.8944	11.9905	127.588	39.777	3	0
546	52611	11.9561	11.9711	78.4852	-126.367	3	0
547	50835	15.9738	7.53184	4.89304	76.5027	3	0
548	20718	4.87778	8.95039	50.1554	2.24975	3	0
557	48234	20.5661	4.80049	18.2768	74.9439	3	0
560	21176	15.4549	13.3747	149.458	17.62	3	0
563	30959	16.1801	7.21889	96.8712	156.217	3	0
563	41006	16.134	7.09422	101.223	16.9541	3	0
565	29903	11.3164	15.8687	-198.656	125.967	3	0
566	14826	5.3355	4.15404	44.3619	-45.0285	3	0
566	47505	5.41378	4.22304	22.5135	45.5965	3	0
567	17860	7.79402	8.41385	-30.2454	-59.2287	3	0
567	20902	7.76124	8.35914	1.16895	51.9527	3	0
574	13605	15.0052	6.7408	35.0235	-71.0049	3	0
582	21471	20.7301	6.63411	67.2514	4.07264	3	0
582	49751	20.8404	6.54729	82.8075	-8.82158	3	0
585	17505	15.6571	1.8273	75.1183	4.22976	3	0
585	37532	15.7146	1.85089	21.953	-8.91183	3	0
587	43163	14.8485	4.54111	83.2348	-7.74358	3	0
588	21691	16.432	12.4382	85.1385	5.80113	3	0
588	23590	16.46	12.4959	46.4966	-158.186	3	0
592	21303	12.4806	11.3552	7.77453	-191.34	3	0
592	42986	12.6067	11.2762	-214.077	-31.8481	3	0
598	18739	12.3189	15.3566	402.414	10.7289	3	0
598	44205	12.4297	15.4069	416.7	551.003	3	0
599	23962	11.4985	2.84859	7.7947	76.7078	3	0
600	17149	7.62336	10.2165	22.9574	53.0395	3	0
600	37485	7.66002	10.1714	36.6707	-31.9125	3	0
600	41131	7.72328	10.2317	28.284	85.355	3	0
610	29155	6.23783	11.3847	34.3717	-115.709	3	0
610	46830	6.20971	11.4662	18.543	98.3791	3	0
611	51012	11.4599	4.4258	19.3768	-58.4826	3	0
613	19614	8.88797	5.86145	1.09511	51.057	3	0
613	43002	8.82284	5.8365	40.2362	-21.141	3	0
616	43975	6.46842	6.19723	29.7809	17.22	3	0
618	24312	7.25977	1.93926	5.89744	-24.0957	3	0
618	41136	7.35623	1.93034	12.1031	32.2547	3	0
620	34589	21.0119	9.70441	17.3257	99.2708	3	0
624	15949	10.3778	7.77614	38.4245	-145.484	3	0
624	47991	10.4676	7.71676	24.5684	35.2764	3	0
625	32816	4.90302	10.107	21.361	1.76244	3	0
627	31117	7.23995	1.60364	18.93	84.616	3	0
632	31913	7.09673	15.2762	-12.7877	-14.9208	3	0
633	20663	14.6342	3.22958	53.2146	99.6568	3	0
633	33370	14.7114	3.32416	41.6036	147.007	3	0
636	44038	8.28338	9.85368	-86.0515	-84.7642	3	0
639	18136	18.0635	3.77823	72.0445	-176.177	3	0
639	39164	18.1953	3.78343	22.925	-70.1362	3	0
639	46051	18.1357	3.82698	107.53	13.4071	3	0
642	33911	2.80512	8.99506	19.7766	-50.9593	3	0
642	45598	2.78135	9.05965	18.4354	19.0404	3	0
645	21557	20.8879	6.23205	48.2572	-1.50557	3	0
645	32884	20.9969	6.22739	30.7567	-37.7726	3	0
645	48659	20.9439	6.2636	15.1686	-8.29876	3	0
647	14928	2.63111	15.1819	-20.1135	-1.57447	3	0
647	25793	2.6886	15.1907	-5.37488	13.1647	3	0
648	48849	20.8929	2.5776	25.2382	57.655	3	0
651	47027	16.2322	9.15942	-92.0694	94.4759	3	0
654	13963	23.0849	5.72169	46.6897	34.7769	3	0
654	32952	23.1687	5.69977	16.9901	-21.7413	3	0
656	15308	16.379	12.1075	-137.055	-27.8692	3	0
656	25528	16.4087	12.2217	159.161	67.3797	3	0
665	22590	1.21314	4.20905	3.00813	-40.3956	3	0
667	39128	8.75049	3.56166	45.5986	-33.8527	3	0
668	49029	2.63901	14.6952	-6.88824	18.936	3	0
679	17157	20.213	8.76381	-25.5034	-40.76	3	0
679	30621	20.2154	8.87454	25.4572	73.6415	3	0
683	21604	11.7112	15.9233	-199.467	43.8637	3	0
683	31393	11.6083	15.8336	-88.2661	-158.813	3	0
685	37023	18.6102	1.59979	68.0857	-33.355	3	0
685	42664	18.6549	1.52127	48.1121	61.4503	3	0
690	52039	16.0991	12.2741	-146.449	240.917	3	0
694	16913	5.68822	7.99844	13.5373	23.4143	3	0
694	37239	5.60185	7.93212	16.3159	-8.80604	3	0
698	41647	12.8292	5.02222	-6.63451	9.46195	3	0
698	46978	12.9276	5.07322	66.23	48.0077	3	0
703	11253	8.25443	2.44389	37.628	85.8884	3	0
703	17317	8.15773	2.34506	31.3298	9.26761	3	0
707	37769	26.852	4.77561	9.55958	-21.5267	3	0
711	46709	12.5545	7.83621	35.7101	48.1873	3	0
713	48129	25.2195	1.88108	20.0625	-0.410418	3	0
714	27165	24.2661	8.42142	-9.56487	-2.94666	3	0
721	45111	21.9965	3.01032	8.37934	-69.8111	3	0
726	27311	10.9792	7.76725	29.4917	-52.6315	3	0
728	23479	22.8311	5.17553	58.2058	-40.5311	3	0
729	21254	5.33738	1.43214	-3.45302	-2.34369	3	0
731	14943	22.4521	6.21855	-39.1127	33.8934	3	0
732	36841	4.49773	4.21606	13.6463	-2.1131	3	0
732	39611	4.45586	4.1067	10.0639	-0.212918	3	0
733	12389	2.15173	3.72927	20.4661	-7.61411	3	0
733	15915	2.15887	3.65816	6.99714	-3.86958	3	0
733	32460	2.02424	3.65579	11.7868	3.05087	3	0
733	43836	2.07935	3.76024	13.0676	0.978487	3	0
743	47050	16.4544	9.69865	175.146	6.11112	3	0
745	16062	5.33025	2.41736	11.8314	-7.33254	3	0
748	47786	18.1574	9.11677	116.174	-176.05	3	0
754	24014	14.4111	14.2106	229.606	-22.9395	3	1
754	48672	14.3823	14.3392	-13.5365	738.336	3	1
758	14827	15.4477	2.87863	-76.9135	12.8442	3	0
758	17359	15.4713	2.94198	37.3327	-1.7423	3	0
758	23061	15.4873	2.82597	42.1235	49.9654	3	0
759	16036	5.08466	1.49952	39.4402	-3.07416	3	0
759	49537	5.00511	1.41304	25.6613	38.721	3	0
760	30538	14.3197	11.7476	-147.94	37.1108	3	0
760	33979	14.266	11.7743	164.865	-5.91409	3	0
762	22945	16.6695	1.30618	51.626	-1.71828	3	0
762	24564	16.7774	1.21349	34.6319	18.1161	3	0
763	17449	6.08936	4.88706	55.9339	-1.37025	3	0
763	35728	6.03739	4.92837	28.6737	-11.8921	3	0
763	43206	5.97729	4.82102	74.1368	1.26745	3	0
765	19801	17.3833	2.9906	70.4704	5.07827	3	0
765	34359	17.4192	3.06229	29.1062	33.8247	3	0
768	13532	24.1698	1.55286	-15.096	-13.0796	3	0
768	22606	24.2078	1.60774	29.6393	0.487793	3	0
768	27136	24.1921	1.49337	-6.64991	1.79647	3	0
768	34863	24.2747	1.60595	7.99881	1.51459	3	0
770	35323	8.13181	14.4181	-78.3077	59.229	3	0
782	36735	16.0144	7.38888	46.9563	278.972	3	0
782	42068	15.9291	7.31528	14.0133	-94.5793	3	0
791	43345	15.9515	15.0102	-126.816	-375.605	3	0
792	17161	5.90064	3.46307	19.341	34.9164	3	0
792	22977	5.96094	3.56428	17.9449	-48.8738	3	0
792	26350	6.03981	3.47154	18.2593	65.6918	3	0
794	28224	10.1562	14.0914	83.2423	-16.5772	3	0
795	29376	2.67972	5.49748	40.5602	8.36369	3	0
795	44595	2.7339	5.55245	1.00243	-21.4849	3	0
797	19223	26.37	3.45863	4.23382	-18.5134	3	0
797	41358	26.3519	3.56194	20.1353	6.51966	3	0
797	45924	26.3336	3.507	26.1439	-1.70451	3	0
802	20157	26.8311	5.21207	15.5794	16.7371	3	0
803	25402	16.5408	9.55764	-124.52	6.19101	3	0
813	49347	5.49014	2.43465	30.4953	49.4875	3	0
815	46528	4.79091	8.41473	7.83835	-45.7976	3	0
815	47703	4.80985	8.30971	-26.1937	-5.6149	3	0
820	41886	13.7355	15.7348	614.85	894.373	3	0
820	50754	13.8173	15.7389	329.084	-557.855	3	0
821	36787	20.2603	10.0401	24.8784	154.839	3	0
821	42232	20.3447	9.9949	27.1996	-111.783	3	0
823	13866	5.60282	12.7645	26.33	0.533176	3	0
823	35627	5.50041	12.7562	23.4955	30.7043	3	0
828	17091	21.7442	2.60734	32.185	-67.6337	3	0
828	41898	21.6942	2.56037	55.4994	0.530022	3	0
830	28142	11.3067	9.66784	41.2274	197.656	3	0
832	50001	21.9929	5.14049	-44.7053	71.0114	3	0
835	18007	16.0813	7.28624	8.34444	159.137	3	0
839	39514	6.31965	4.67154	-21.8717	37.6948	3	0
839	40630	6.25817	4.771	35.4103	-64.1155	3	0
844	12215	7.94245	14.0937	-23.6613	-94.5877	3	0
844	25315	7.89062	14.1614	5.78881	43.8974	3	0
844	39276	8.03936	14.1634	15.5849	90.7141	3	0
846	52374	20.8893	8.1738	44.4906	-90.6118	3	0
847	37194	1.13572	12.9592	-8.20838	13.7685	3	0
847	45800	1.15775	12.8434	-21.5272	-16.2339	3	0
850	25100	20.6022	4.25493	11.2972	-1.21666	3	0
850	27157	20.6312	4.35079	39.5647	31.7325	3	0
850	45866	20.6623	4.24068	30.8601	-6.29716	3	0
853	10941	4.80082	11.4024	10.9552	-12.1462	3	0
853	46963	4.84607	11.3575	2.97256	-39.5814	3	0
853	47935	4.84512	11.4798	-15.3349	27.9935	3	0
858	41265	1.71636	8.07571	28.7067	-14.1474	3	0
860	27295	9.09769	8.93006	18.9395	-98.9283	3	0
860	37736	9.13074	9.02922	24.3795	19.1476	3	0
861	33305	17.0878	9.06506	41.3052	279.669	3	0
863	42112	7.06834	6.77492	-18.7203	29.0753	3	0
867	18214	15.3192	12.8789	52.5472	113.621	3	0
867	40675	15.1966	12.8547	9.81925	-1.43553	3	0
877	49531	8.66348	12.1899	30.0094	-107.26	3	0
878	23409	2.30496	4.5326	25.4697	2.07909	3	0
878	26270	2.22646	4.45131	18.2089	-1.57401	3	0
878	30503	2.17758	4.49355	23.4866	1.25171	3	0
878	46687	2.28614	4.46812	7.74818	-13.373	3	0
884	22997	26.3374	6.54576	24.7703	-30.1189	3	0
884	36764	26.2259	6.46664	14.2823	-55.09	3	0
884	41452	26.3034	6.44877	26.3328	67.0355	3	0
886	30981	10.4709	8.60353	8.44005	-209.122	3	0
886	35702	10.3991	8.64423	18.2995	168.238	3	0
887	18468	6.59963	4.39033	25.876	15.8207	3	0
890	28130	2.98457	6.4347	4.13253	9.9061	3	0
890	31378	3.0455	6.51509	2.16137	-8.08226	3	0
894	32109	26.9351	5.86122	1.46205	16.8845	3	0
896	13137	6.27028	14.6938	3.09766	14.23	3	0
902	13037	9.40892	13.7154	-54.2464	-120.185	3	0
902	24511	9.35286	13.6848	-90.2824	-18.2517	3	0
905	48879	9.54743	13.5552	-177.954	-3.76272	3	0
906	37428	26.0984	7.77261	3.24681	-21.6708	3	0
909	22750	23.0873	8.30856	44.674	37.3957	3	0
909	37964	23.0496	8.39806	12.9319	73.7058	3	0
909	42323	23.0035	8.35451	54.1992	-20.9586	3	0
910	29800	3.18139	10.8529	11.0874	-17.4138	3	0
911	12196	3.04409	5.54568	34.9405	1.34861	3	0
911	33905	3.07745	5.62947	3.94188	-0.477698	3	0
911	47648	3.17888	5.58171	32.2814	3.76566	3	0
911	47902	3.09497	5.49967	18.3174	-25.482	3	0
915	13240	12.517	7.43359	-49.6222	45.7552	3	0
915	19721	12.3784	7.43461	-84.1813	-94.8801	3	0
916	11491	16.565	10.8594	60.9959	-272.898	3	0
917	38297	8.66813	12.5528	-12.677	-110.814	3	0
920	49309	8.53864	12.3403	-95.5092	39.7963	3	0
923	15350	7.90437	1.07901	59.7138	11.5231	3	0
929	10665	10.5224	10.6572	9.43382	-23.575	3	0
930	40646	14.4556	15.6454	-131.392	21.2362	3	0
930	43371	14.3573	15.7409	0	0	0	0
936	20564	8.72234	9.1528	83.3821	19.1921	3	0
937	15603	25.5698	8.85943	18.616	-81.201	3	0
937	29213	25.461	8.77557	8.91478	-36.9864	3	0
944	27030	2.38028	8.35732	9.8387	40.22	3	0
945	32326	19.8358	1.78094	30.0722	-79.849	3	0
952	51531	2.63882	15.6559	-6.52837	-12.4039	3	0
957	21380	17.3417	5.21603	31.9436	22.437	3	0
957	40715	17.2342	5.22053	40.1029	-64.4955	3	0
961	31550	22.8282	2.80763	33.7664	-16.046	3	0
961	44719	22.8219	2.8729	21.7625	17.8608	3	0
962	26978	25.2691	5.75041	30.2123	2.73677	3	0
962	35535	25.3563	5.65086	31.6769	80.6594	3	0
963	11181	9.67769	14.7539	-40.8724	-91.6212	3	0
963	16846	9.61387	14.8455	-92.4537	45.794	3	0
966	26437	16.381	6.63621	-38.0976	177.553	3	0
969	17433	10.249	1.16498	13.5781	17.9247	3	0
969	21247	10.2154	1.26186	53.1187	-7.79525	3	0
976	12145	2.32722	1.32232	21.054	-2.10139	3	0
978	11753	11.8788	15.5538	-105.065	-179.056	3	0
978	36941	11.8084	15.4867	40.8846	-10.4794	3	0
982	43984	9.00489	5.48393	23.6489	72.0877	3	0
983	20088	23.9018	6.38357	13.8347	80.7293	3	0
983	20114	23.9499	6.49738	17.4901	-66.7239	3	0
983	27217	23.8846	6.52822	-28.8198	-0.605916	3	0
983	30000	23.8249	6.48798	27.4508	9.36213	3	0
985	51413	24.4351	1.48957	-10.6896	-11.1697	3	0
986	16359	14.6324	2.69396	73.5322	-29.9293	3	0
991	10045	5.7974	3.22556	21.2341	-2.22376	3	0
991	34163	5.72301	3.31683	37.432	-2.37121	3	0
991	40638	5.67936	3.19345	57.8774	8.70649	3	0
992	13566	24.8736	1.42149	0.732764	1.68309	3	0
1005	6612	11.1107	1.24041	9.29867	-63.46	3	0
1007	2117	19.1497	5.46744	37.3322	187.599	3	0
1010	3759	8.73001	5.11485	75.7787	43.9397	3	0
1013	7575	2.77158	8.25716	6.95233	-30.7674	3	0
1016	4733	2.42722	5.79362	16.7996	-0.550071	3	0
1054	2262	14.6956	7.71599	53.0797	88.7849	3	0
1060	9234	20.1958	9.94435	37.9192	92.6234	3	0
1072	3337	19.1451	10.874	34.1457	-36.3873	3	0
1081	3881	6.69317	12.0814	21.332	59.5659	3	0
1086	7584	19.3398	11.4481	76.3457	4.80809	3	0
1095	6332	12.7293	1.76685	11.2658	48.8932	3	0
1129	8596	4.99931	15.3025	-4.12982	11.0822	3	0
1139	2094	22.1757	6.34038	18.5654	59.0091	3	0
1140	5327	16.9747	1.59804	44.3967	-0.339918	3	0
1140	6625	17.0324	1.62595	26.8492	-0.0131522	3	0
1145	4258	19.9876	11.0743	-16.9614	44.8956	3	0
1149	3633	13.3447	13.6488	54.035	56.5698	3	0
1160	2197	6.76702	7.05261	59.008	6.38234	3	0
1165	1409	18.6254	11.7646	22.1749	-770.466	3	1
1182	8611	1.20249	2.81938	19.2273	4.5729	3	0
1202	6326	13.8199	1.38551	81.8418	1.224	3	0
1205	4052	23.143	9.69537	11.5523	-65.1976	3	0
1205	9116	23.1473	9.58915	13.6702	104.036	3	0
1209	2079	13.6981	5.58173	48.9533	-0.204321	3	0
1209	3884	13.6556	5.71204	60.3337	-88.9061	3	0
1209	7430	13.7681	5.65157	15.364	-13.932	3	0
1212	1264	13.2458	8.78034	37.914	142.858	3	0
1216	5748	15.3235	10.0142	75.2207	11.4155	3	0
1226	4635	9.20085	6.16372	72.3304	9.19698	3	0
1232	5677	8.72783	6.08546	-31.8825	-18.258	3	0
1239	7789	13.6708	13.8175	110.756	176.751	3	0
1240	3372	22.0613	7.4187	-10.0985	18.5149	3	0
1258	8351	1.20595	8.79655	-23.3876	1.47564	3	0
1270	1894	11.4204	13.9969	128.383	-301.098	3	0
1278	4526	8.13702	4.77509	63.9234	8.86484	3	0
1289	6360	2.72287	10.7655	25.8278	2.3807	3	0
1326	5403	16.5584	5.36327	24.7355	22.1198	3	0
1330	1694	20.9773	1.59661	50.9003	-4.84661	3	0
1342	4647	25.8194	9.93373	42.5754	5.17386	3	0
1343	4524	23.0592	4.22693	-9.50891	-38.455	3	0
1346	6825	9.23295	1.937	45.5933	1.76892	3	0
1364	7682	24.5798	3.86172	21.9378	7.35935	3	0
1365	9070	13.8018	6.21505	3.6563	160.225	3	0
1370	7101	26.5521	2.97766	43.4512	-10.2044	3	0
1378	6279	23.8098	8.22887	-20.734	-14.6351	3	0
1390	3318	24.6861	8.26007	2.37847	-60.3838	3	0
1413	6794	21.5677	9.74297	1.62523	-4.00109	3	0
1444	7762	4.50791	5.67442	26.4144	-37.7054	3	0
1458	2416	26.668	8.23589	18.6792	58.2584	3	0
1471	4730	15.3824	2.08108	63.4015	3.73593	3	0
1479	5898	8.3321	7.28403	-3.22915	-13.7361	3	0
1495	4088	26.6188	4.73013	48.3009	3.79771	3	0
1503	7043	19.2792	1.66179	65.7978	-85.7419	3	0
1503	7601	19.1925	1.6245	44.1796	140.396	3	0
1506	6723	24.9617	2.85346	20.2106	-18.7471	3	0
1532	2571	1.39653	4.06082	23.0532	-1.43667	3	0
1532	6689	1.29145	3.97938	28.6457	-14.3426	3	0
1532	9681	1.33509	4.08107	9.97996	-13.3769	3	0
1551	4314	6.96519	7.37525	53.0182	-0.96849	3	0
1562	7458	10.0207	5.74695	41.5943	-45.6629	3	0
1588	4552	5.14255	4.43763	43.8287	-14.7213	3	0
1590	7370	7.34241	10.632	-59.5036	-50.7964	3	0
1590	9505	7.38384	10.4974	-70.1932	-0.631591	3	0
1610	9777	8.19794	9.47936	20.0627	41.8359	3	0
1616	1887	20.6185	10.458	19.7764	245.76	3	1
1621	4998	23.6702	1.80036	18.3063	0.82587	3	0
1622	4849	11.7198	3.87228	55.6786	3.76397	3	0
1622	8796	11.6513	3.76448	86.2935	10.3341	3	0
1624	5564	2.11924	7.42607	22.918	-2.87761	3	0
1624	7468	2.21913	7.47607	11.1136	-45.2667	3	0
1629	7458	9.9911	5.87527	28.6941	-163.929	3	0
1635	2395	6.48527	4.32811	-6.79222	2.59519	3	0
1638	3195	1.07322	13.9751	-24.4668	8.50891	3	0
1658	2079	13.7709	5.51974	7.76621	-66.1275	3	0
1658	3589	13.9001	5.52303	-20.1372	-8.54746	3	0
1658	7430	13.8299	5.59351	97.6599	-12.0255	3	0
1662	3564	17.8767	7.19062	36.0435	138.822	3	0
1663	5507	23.6735	9.4357	26.122	-62.7255	3	0
1666	7326	26.3178	8.82324	5.78438	-66.2142	3	0
1680	5772	1.32838	7.26553	-1.47965	-0.148489	3	0
1687	5705	25.6807	7.48459	20.2859	22.1704	3	0
1689	2402	21.5296	5.49682	-9.69877	-6.34133	3	0
1690	7552	26.4925	1.78074	7.84141	-4.93636	3	0
1699	9203	4.1326	12.019	-23.9925	21.7032	3	0
1711	9275	25.4152	3.07993	21.3384	-5.00395	3	0
1727	3656	2.72367	2.60886	19.4672	-18.116	3	0
1733	1888	7.43591	13.6825	-15.1086	15.2136	3	0
1733	6516	7.33886	13.6731	10.8536	-10.895	3	0
1750	2867	2.72747	13.4655	5.42974	18.5884	3	0
1755	6921	6.51942	8.85138	22.8579	-30.282	3	0
1778	8918	16.1236	12.4707	-155.276	130.475	3	0
1780	3051	7.85774	9.42122	-138.85	-5.64069	3	0
1790	7762	4.52866	5.80561	24.08	-27.6166	3	0
1805	8121	18.3971	3.50149	19.8586	35.761	3	0
1808	4710	24.0834	3.34056	15.2561	53.8563	3	0
1833	5884	26.4967	4.83713	32.6914	-11.7585	3	0
1833	6832	26.3952	4.81438	50.6345	-8.7223	3	0
1847	4862	5.56458	13.9257	-27.9401	-18.9042	3	0
1849	8714	14.0135	7.58156	30.6582	-93.6506	3	0
1856	5811	14.6859	11.3048	-73.9251	169.299	3	0
1877	8410	8.23002	2.74696	23.4825	82.6594	3	0
1881	4191	19.4194	9.33878	-87.4789	13.7963	3	0
1883	4524	22.9867	4.24777	48.5423	54.6877	3	0
1894	7362	11.3822	14.0442	44.7504	280.24	3	0
1918	6685	2.05162	1.34985	11.5183	21.3456	3	0
1932	6446	14.9668	13.7481	116.343	219.499	3	0
1933	6921	6.51272	8.96429	-51.1019	-107.456	3	0
1954	3918	12.7288	15.6371	837.139	-544.139	3	0
1955	9798	4.48492	11.2799	0.354465	53.0389	3	0
1967	8312	1.57458	4.13585	10.7178	-3.14394	3	0
1986	9878	10.4284	12.0569	86.3274	5.9933	3	0
1987	9041	6.97529	2.94137	21.331	1.98835	3	0
2003	8374	26.8912	2.39869	18.1798	1.05771	3	0
2012	4527	19.2205	7.25219	5.60246	29.2957	3	0
2019	8392	2.10088	10.8499	-14.0389	-1.83399	3	0
2037	4341	3.98286	12.9518	2.11411	-5.38315	3	0
2050	9274	2.62662	5.77162	7.01761	9.23448	3	0
2055	3882	21.2422	2.55245	18.3019	-19.0295	3	0
2056	5154	24.8164	4.34109	10.2901	-1.48302	3	0
2058	7573	2.14531	6.25685	34.6704	-11.4178	3	0
2058	8575	2.21331	6.36119	5.49629	7.76879	3	0
2066	6735	24.2181	9.59175	-21.1929	16.7836	3	0
2074	2956	4.13053	2.33111	5.9037	13.0868	3	0
2081	8332	14.2196	13.5998	420.516	-526.011	3	0
2083	4628	3.66262	15.5673	-12.4219	-18.6889	3	0
2094	6097	22.1126	6.3592	0.73543	-74.714	3	0
2107	9165	24.5474	9.40646	6.61516	11.6565	3	0
2125	4927	10.02	13.1056	-95.0465	73.8506	3	0
2133	9545	19.2172	11.7028	-25.2194	18.4199	3	0
2142	8446	4.0029	10.0017	-17.3147	-28.1425	3	0
2143	8932	6.30374	1.87835	27.9633	10.1085	3	0
2161	5401	20.2169	3.70352	11.9537	2.82079	3	0
2162	2715	15.1441	12.5711	72.8487	2.39667	3	0
2166	8276	11.2138	4.02515	0.862861	1.94092	3	0
2174	3494	25.9596	5.83597	13.7646	-80.9114	3	0
2181	6793	26.5481	7.55889	-17.3205	-23.4297	3	0
2185	8874	22.6217	3.74153	-16.3	-21.3791	3	0
2201	9411	9.93404	6.81102	45.456	6.93514	3	0
2231	7375	8.38977	12.5399	-15.3905	-52.8587	3	0
2234	9587	14.9168	9.55142	44.1993	323.004	3	0
2238	6847	17.9914	4.1093	12.8339	-23.0827	3	0
2247	2269	15.3788	14.2795	109.659	236.911	3	0
2247	4076	15.3263	14.2474	96.8905	-76.2139	3	0
2262	8149	14.8166	7.70178	18.6721	-46.0856	3	0
2282	7976	20.1053	5.74023	16.7344	58.3787	3	0
2283	9521	8.43064	3.5901	-45.5655	-8.67881	3	0
2286	6078	9.81713	1.27479	62.9899	1.52974	3	0
2287	3272	25.0955	5.98179	29.6105	-36.7609	3	0
2293	7085	16.5934	14.9106	-1.46922	-1.00837	3	0
2334	8322	12.4617	11.9516	-170.866	-77.5108	3	0
2335	7407	18.0009	7.60804	38.4326	-216.426	3	0
2341	4855	16.0492	5.50588	48.3309	30.8309	3	0
2341	6586	16.1183	5.52434	38.7804	-16.3641	3	0
2358	4856	14.331	4.8466	106.43	-53.1344	3	0
2370	7637	11.515	11.3646	-111.515	46.7304	3	0
2408	5650	1.93869	11.9587	4.03028	63.4907	3	0
2410	2429	6.98393	8.5743	-25.9961	-37.8921	3	0
2428	8399	8.62039	2.51389	13.6698	-17.5159	3	0
2439	5410	9.27736	8.2771	50.5364	-126.479	3	0
2440	5718	14.2092	14.945	642.281	21.1956	3	0
2442	3551	8.96177	8.12611	34.078	72.1472	3	0
2444	5819	3.28303	12.045	6.34508	24.0257	3	0
2445	5360	1.37296	8.71813	11.5553	-87.6928	3	0
2445	8351	1.26262	8.71759	13.9348	78.2772	3	0
2453	5258	9.08453	4.03164	-13.0564	7.13084	3	0
2453	5747	9.14112	3.94139	53.354	-21.6221	3	0
2461	7454	13.3905	1.76089	12.3425	-2.14663	3	0
2472	6586	16.2044	5.52007	-10.3376	80.7714	3	0
2482	2875	20.0861	1.46151	65.435	118.12	3	0
2495	2927	8.48171	12.8071	12.4481	51.9594	3	0
2495	6062	8.55125	12.8989	-82.4271	-134.066	3	0
2512	5489	26.3179	5.9169	3.36529	-39.5831	3	0
2524	5790	8.55816	14.8467	-54.4784	-56.7576	3	0
2544	7894	4.50953	8.49184	-11.9525	28.4428	3	0
2546	4396	7.15005	3.12119	33.2543	4.43378	3	0
2554	4684	6.38469	1.05861	30.341	77.1159	3	0
2557	9189	1.98704	6.67517	16.8097	4.68057	3	0
2560	9941	19.29	11.975	-633.261	-415.215	3	1
2566	3114	12.8239	3.14174	30.1898	4.15889	3	0
2613	2902	5.38056	6.10728	19.803	4.14391	3	0
2624	9112	17.666	3.98452	32.636	79.1626	3	0
2626	4274	21.599	2.78383	67.2762	-10.6852	3	0
2632	3620	18.7815	12.6872	21.7073	-118.963	3	0
2658	6698	6.59686	14.4168	-41.6824	10.8432	3	0
2665	8144	23.3826	7.30557	11.5858	-15.724	3	0
2669	7140	7.59401	2.50822	19.7919	-3.00017	3	0
2695	9050	20.3742	6.574	44.2905	-71.9119	3	0
2722	4353	10.4126	8.93345	39.2902	246.712	3	0
2732	4743	9.63413	11.9385	18.2874	-283.121	3	0
2748	4216	2.80809	14.3714	-2.57606	-24.2774	3	0
2750	8226	9.24929	4.81919	28.4954	10.8189	3	0
2752	5653	2.93527	12.3677	10.7587	20.9493	3	0
2756	7579	16.8483	2.07822	44.659	41.3714	3	0
2806	9107	4.05076	2.00955	-3.30984	21.2524	3	0
2812	9140	1.31607	13.04	2.53489	-37.4086	3	0
2819	2973	22.3382	3.63726	18.3673	6.63805	3	0
2819	3850	22.3498	3.76737	6.65164	26.6723	3	0
2823	4062	19.3751	3.92013	34.5462	1.84177	3	0
2824	4937	19.831	11.445	50.3543	-23.6834	3	0
2825	8239	16.9082	4.57561	55.8641	52.5808	3	0
2837	4860	16.0263	9.09595	103.765	283.236	3	0
2838	7243	24.1284	1.34553	33.7333	-8.05082	3	0
2859	4341	3.90083	12.8778	-44.4692	-11.5775	3	0
2860	6515	7.94338	5.2016	11.6165	88.5352	3	0
2863	8489	21.5388	10.2818	2.3797	-31.1284	3	0
2867	6896	2.62752	13.5397	-27.9252	-2.10673	3	0
2867	7265	2.69181	13.5381	-6.02761	-15.3975	3	0
2879	5515	9.25166	5.08157	55.8321	0.0933395	3	0
2887	7253	20.7302	5.04518	12.8658	-29.4629	3	0
2895	6869	9.32436	12.0711	10.74	53.9612	3	0
2911	7609	14.2618	2.55033	1.83491	5.32735	3	0
2912	3217	18.6783	6.29269	35.6203	72.967	3	0
2923	6084	13.1805	13.8005	287.639	54.7626	3	0
2933	7076	19.4126	1.78028	27.3471	19.9	3	0
2944	6941	17.884	8.71592	101.115	30.1104	3	0
2951	6666	8.5079	15.8667	-46.8377	-1.59997	3	0
2961	7942	20.9795	1.07847	11.3839	-7.73264	3	0
2996	7186	13.1453	3.49019	61.8158	13.6639	3	0
3001	4260	9.06575	8.03694	27.356	58.8375	3	0
3030	4955	18.5133	8.1086	117.93	28.7444	3	0
3030	7525	18.4988	8.24598	7.40156	10.7345	3	0
3035	7913	20.8183	7.43991	98.4873	67.6594	3	0
3051	4428	7.91538	9.4507	18.9042	-116.205	3	0
3057	6546	12.6243	8.72115	98.9328	59.8607	3	0
3070	6553	1.73176	4.83267	0.466052	20.2299	3	0
3074	4406	4.51989	5.36073	4.44307	49.562	3	0
3110	5235	13.1497	14.9208	268.036	374.857	3	0
3117	7992	25.3601	8.9854	49.7107	-48.3515	3	0
3134	8433	15.1987	9.57721	12.782	270.935	3	0
3142	8613	12.8891	11.0531	33.6902	-269.023	3	0
3169	3977	11.7188	13.1491	94.3365	-379.399	3	0
3170	5111	23.4501	5.29079	-25.5881	-38.9562	3	0
3170	5562	23.3062	5.26595	12.2698	-57.5689	3	0
3176	7219	1.7429	12.502	10.0498	-29.7258	3	0
3185	5120	10.5142	1.74625	19.8818	-20.6831	3	0
3191	9220	3.22721	4.84133	-7.86769	9.75278	3	0
3195	3827	1.13655	13.9519	6.01176	-16.2009	3	0
3220	3292	11.6023	7.33178	11.7106	56.3252	3	0
3229	8420	12.8175	15.1606	-784.765	234.469	3	0
3231	3330	13.8501	14.1126	304.451	11924.2	3	1
3252	6987	22.4741	5.20341	43.495	2.90178	3	0
3260	4783	15.6492	10.6737	138.996	25.1626	3	0
3261	8554	17.6159	8.45139	-17.8629	-70.3767	3	0
3269	7990	7.22973	3.75848	21.5652	-10.79	3	0
3293	8494	20.2488	7.99991	24.4924	-0.564849	3	0
3313	9340	9.38577	7.607	4.38296	12.132	3	0
3328	4871	4.81862	12.82	10.2022	-42.0816	3	0
3329	4529	1.61024	9.54531	-4.91004	-4.68869	3	0
3331	8062	14.015	6.51047	128.205	-1.97226	3	0
3340	6842	8.02298	8.5997	2.89823	-56.5907	3	0
3372	4895	22.1841	7.46045	70.0348	-17.8078	3	0
3384	9926	26.9607	4.20548	8.74161	-14.3373	3	0
3392	7539	16.7	13.3325	111.574	334.187	3	0
3401	4436	23.2243	9.24922	41.8621	60.5158	3	0
3416	3827	1.2346	13.983	5.85254	5.38071	3	0
3452	4542	19.6051	12.1179	-186.976	-174.3	3	1
3473	5905	19.5426	3.0861	51.8062	-2.57904	3	0
3486	8146	9.70204	5.22109	91.909	57.4924	3	0
3507	8760	12.1868	8.09454	45.1258	-18.5967	3	0
3510	7168	15.6443	8.99449	-60.9862	181.134	3	0
3522	7836	26.8424	8.16927	41.102	-73.0988	3	0
3523	7121	12.8957	2.396	44.5029	-13.0277	3	0
3523	8076	12.9178	2.52043	56.2719	71.4426	3	0
3545	7991	16.9264	1.29889	16.7635	-64.6234	3	0
3551	4260	9.01294	8.07947	52.3936	-32.1726	3	0
3555	6791	19.2793	3.59338	11.4148	-42.5454	3	0
3558	8122	9.9995	2.64833	54.1318	14.2615	3	0
3561	5624	5.5495	2.76553	3.13831	20.9406	3	0
3565	5221	16.6589	10.3007	52.0911	-149.972	3	0
3565	7798	16.6134	10.4012	12.5042	197.375	3	0
3566	3795	12.4203	2.49692	16.0929	-176.171	3	0
3571	5861	15.5738	7.48758	-40.5229	86.0956	3	0
3579	6662	3.00098	9.15971	2.16361	10.8189	3	0
3594	5085	4.30846	5.40447	46.6011	4.09359	3	0
3602	8522	9.98855	1.65345	26.7318	-14.473	3	0
3612	8113	12.2394	10.1881	80.2343	-129.474	3	0
3615	8914	7.16303	2.20532	-2.11314	31.5291	3	0
3622	7847	15.8426	13.2369	97.0717	-118.248	3	0
3622	8892	15.7524	13.3314	59.3959	415.576	3	0
3642	9665	15.1679	11.9741	-258.145	-2.83698	3	0
3671	4701	2.56267	12.7957	-38.022	13.3201	3	0
3697	9931	15.5864	15.386	50.0814	-96.4012	3	0
3701	7117	17.7664	5.73186	39.184	-65.9254	3	0
3717	6774	7.26853	8.7059	5.07771	43.9958	3	0
3752	9001	19.9414	6.94407	48.053	17.8793	3	0
3758	3909	5.61768	12.4916	-7.63821	2.38222	3	0
3759	8438	8.75422	5.2318	-55.7261	-17.9479	3	0
3765	7619	2.6273	7.01562	21.3154	1.41551	3	0
3775	9264	21.2	4.94401	16.6491	-5.5897	3	0
3786	6608	13.9205	12.4929	107.796	6.50415	3	0
3797	8045	6.1173	3.33814	12.5204	4.40942	3	0
3814	9316	16.0542	5.77863	7.08481	-7.79639	3	0
3823	7799	18.1594	8.38588	-66.3538	-5.0723	3	0
3829	8077	16.4347	14.9425	-80.2126	43.6691	3	0
3839	4572	9.88887	12.2767	81.0044	8.16051	3	0
3850	8176	22.4563	3.81706	11.8073	-68.2312	3	0
3852	6461	9.39368	6.38532	-111.437	-7.89411	3	0
3853	9303	9.92169	8.30473	-26.0568	-13.3649	3	0
3865	7816	2.64747	6.0384	-6.45701	40.016	3	0
3900	4349	17.0796	2.98966	66.7531	-47.3152	3	0
3900	6027	17.0147	3.09196	84.2759	-18.2864	3	0
3919	8476	16.3231	3.61089	18.7296	-0.181574	3	0
3941	8036	26.5588	2.49343	25.7615	3.4628	3	0
3947	6778	8.22715	10.1992	18.9044	-1.16768	3	0
3954	9520	14.4138	12.189	219.139	84.4981	3	0
3964	6673	16.3404	4.44611	73.8245	-149.958	3	0
4000	4343	6.63323	13.4362	-38.5296	-13.6114	3	0
4023	5811	14.5732	11.2932	6.1167	-272.888	3	0
4025	4416	2.57247	7.60068	37.7621	20.8914	3	0
4050	5308	8.25764	13.1275	12.8111	-33.0584	3	0
4059	5372	13.4678	7.0955	-150.486	14.9786	3	0
4059	9900	13.3243	7.06969	28.9559	115.451	3	0
4062	8643	19.3346	3.83478	-4.63883	-39.745	3	0
4062	8815	19.3861	3.80281	30.7448	50.3207	3	0
4065	8080	17.2309	14.2487	-26.7443	17.0396	3	0
4076	7358	15.2719	14.3178	69.4632	154.876	3	0
4078	4365	6.03836	1.29253	4.88648	23.2462	3	0
4084	6241	1.67126	6.54948	8.44215	6.24011	3	0
4103	8660	6.43776	2.84082	13.2593	11.4618	3	0
4103	9982	6.49399	2.81193	35.7842	4.30367	3	0
4152	7731	11.3719	10.6555	8.13559	271.468	3	0
4152	7808	11.4716	10.6114	58.5882	-282.878	3	0
4160	4603	23.2454	3.26954	17.0267	8.60488	3	0
4171	8821	21.8579	9.25704	78.4107	-62.2796	3	0
4196	5417	9.58544	5.68022	25.3843	-43.034	3	0
4203	6189	19.2626	1.40291	15.5526	-3.79331	3	0
4240	4946	26.0483	4.96799	-24.566	-21.0345	3	0
4259	7215	5.32147	14.0729	-21.6065	16.3241	3	0
4260	8008	9.00268	7.93779	41.6177	-85.3395	3	0
4290	9752	26.2984	9.31016	8.7564	-45.1995	3	0
4360	9832	4.78138	13.1254	3.92536	-47.0911	3	0
4369	8198	11.387	10.2274	196.056	1.23083	3	0
4437	8397	19.8615	2.17206	5.92559	-25.0677	3	0
4452	7754	18.2669	9.83021	26.3466	128.822	3	0
4527	4528	19.2665	7.20984	-44.9551	-12.4663	3	0
4527	9230	19.2069	7.10861	32.0139	120.322	3	0
4528	4715	19.3151	7.17379	22.9584	26.6818	3	0
4542	5533	19.5624	12.067	10.7349	-236.162	3	1
4554	8395	9.46339	5.0727	14.6529	-36.1501	3	0
4565	6256	8.41848	3.71038	18.8255	-2.84986	3	0
4565	9003	8.46406	3.75187	52.2145	-9.12197	3	0
4565	9521	8.42741	3.65051	51.1599	34.9232	3	0
4605	8528	7.99712	3.05209	87.3303	-9.56254	3	0
4628	7462	3.65925	15.48	-6.86056	10.63	3	0
4630	8691	10.2772	4.2192	-31.6211	-18.1516	3	0
4635	5768	9.26464	6.1502	33.3597	-21.6179	3	0
4655	7684	21.1733	3.33448	-49.3774	-9.11437	3	0
4668	8745	2.33132	13.0597	-10.1588	-30.7201	3	0
4684	6477	6.31982	1.10988	40.4689	-29.337	3	0
4693	9252	8.57282	4.92548	67.8482	1.81579	3	0
4705	6235	23.0654	1.85722	33.0657	-50.545	3	0
4710	8642	24.1168	3.44579	12.0562	-19.1781	3	0
4712	9529	14.8023	12.182	-124.84	-119.94	3	0
4727	7755	24.727	6.75815	51.3817	-7.21722	3	0
4732	5547	13.4309	2.84554	13.893	-153.255	3	0
4739	9726	8.98016	8.97238	71.4766	-78.2142	3	0
4747	8082	1.20925	7.81442	32.8278	-3.34958	3	0
4755	7532	13.5	9.90018	-57.2762	95.2641	3	0
4761	8682	8.51391	4.09905	39.8496	118.833	3	0
4807	5339	26.2512	5.32646	9.24895	64.8957	3	0
4820	6660	7.7285	7.60124	-115.176	24.6221	3	0
4841	6576	8.89716	6.05484	13.9184	-8.93569	3	0
4851	5409	2.36143	4.33187	23.8603	-0.413729	3	0
4861	9443	18.0548	5.81736	61.9776	-130.198	3	0
4862	6636	5.48005	13.8354	14.2362	-30.88	3	0
4864	7197	2.09997	3.30264	30.1237	3.37852	3	0
4888	7309	17.3128	8.10272	44.7568	0.668356	3	0
4889	8333	19.4774	8.00883	78.3715	-6.27007	3	0
4895	7161	22.2516	7.37817	6.99999	2.96874	3	0
4946	9739	26.0086	4.86082	-3.65496	-24.75	3	0
5043	9443	18.1145	5.84494	41.1881	93.2527	3	0
5076	9225	9.55413	4.00361	-4.04573	-17.0785	3	0
5121	8731	12.4583	3.44237	1.87729	154.578	3	0
5134	7867	1.33498	1.30093	10.3335	-0.135751	3	0
5176	7507	7.68508	1.70842	47.3436	0.304758	3	0
5213	5505	17.746	12.9625	33.592	42.7149	3	0
5219	5909	18.4285	12.4277	-143.883	13.668	3	0
5234	5804	12.2962	4.76633	-50.9482	-48.8804	3	0
5258	7827	8.98588	4.03501	1.77019	24.2515	3	0
5301	9447	18.8737	11.7948	35.3351	-811.292	3	1
5316	6308	6.03662	14.7369	7.61331	-13.9523	3	0
5327	6625	17.0288	1.55774	36.9259	4.43929	3	0
5341	8337	21.9745	5.93924	-37.1645	27.3753	3	0
5343	6612	11.1162	1.17553	18.8227	-2.28217	3	0
5357	7458	10.1112	5.82804	36.175	103.774	3	0
5357	9452	10.2254	5.88135	47.1786	93.9661	3	0
5365	8522	9.88382	1.75621	20.42	-28.5401	3	0
5370	8819	10.7064	6.52828	96.0717	4.4257	3	0
5384	6086	26.7432	7.47114	-27.3022	3.55518	3	0
5387	6228	3.01277	10.8496	-39.0128	-21.462	3	0
5387	8636	3.07368	10.9324	21.7662	-0.627154	3	0
5399	6414	20.3518	1.43826	-17.4322	-14.0535	3	0
5428	5442	12.1303	3.83826	14.2106	7.59754	3	0
5429	8318	6.79683	4.5048	39.6692	12.7416	3	0
5432	9178	25.9178	2.34813	9.62756	16.8968	3	0
5433	8413	5.53793	9.02609	-6.00958	58.7377	3	0
5499	8333	19.4817	8.07539	26.8139	-79.4337	3	0
5500	7783	6.57642	6.55418	2.31568	-14.9621	3	0
5500	8488	6.55697	6.49334	2.59083	5.06226	3	0
5506	5932	22.8478	8.21475	1.60598	-31.9788	3	0
5575	6115	1.32909	9.47114	9.17139	46.9558	3	0
5591	9595	14.3909	1.33792	44.2761	-96.6041	3	0
5593	7415	21.1212	9.81043	26.8767	69.5048	3	0
5609	7410	2.51242	7.07369	16.5596	-13.8525	3	0
5631	8876	20.8415	2.71032	-11.9548	-46.4062	3	0
5649	6904	11.8433	14.6898	76.4374	398.687	3	0
5669	6389	14.7055	11.0683	-261.195	117.39	3	0
5673	8713	21.5491	9.28206	13.4044	-77.9221	3	0
5677	6576	8.85385	6.01703	-27.615	53.9966	3	0
5683	8935	5.96433	12.4924	20.8243	31.0997	3	0
5691	8854	13.6692	6.63034	90.9541	-1.69477	3	0
5700	9133	12.3993	7.25604	50.3926	42.8337	3	0
5724	6600	5.38531	11.4015	14.667	71.7692	3	0
5725	8571	16.7179	3.87147	39.8483	-9.18882	3	0
5765	7610	2.06763	4.6433	30.7569	33.9117	3	0
5787	9164	19.754	6.7898	41.414	95.2718	3	0
5807	7939	25.3463	2.26416	13.8946	6.4034	3	0
5822	8041	9.9491	9.16171	15.9932	60.5729	3	0
5823	6153	7.37968	7.00201	44.907	42.2798	3	0
5823	9056	7.50891	7.02802	30.6605	18.6584	3	0
5833	8044	3.45779	9.10675	8.82937	-69.9733	3	0
5833	8917	3.51951	9.1228	1.60563	12.9718	3	0
5841	7344	5.50552	7.66423	42.959	3.36868	3	0
5854	6815	16.1378	9.81029	95.17	-21.2051	3	0
5895	9529	14.9245	12.2485	-105.984	-24.8251	3	0
5900	9436	25.1028	4.67251	24.9207	-42.8899	3	0
5904	9696	24.339	5.22406	0.758467	26.5004	3	0
5905	6850	19.5831	3.14071	-59.1051	13.1771	3	0
5908	9791	2.42094	12.3339	-39.5462	-9.99151	3	0
5910	6383	5.69414	6.95994	0.748087	14.8151	3	0
5921	6384	10.4797	4.60526	25.4088	-146.783	3	0
5921	8587	10.406	4.68624	46.8462	-80.8401	3	0
5927	8084	15.5229	8.41428	-189.32	-78.4911	3	0
5957	8948	2.17299	7.83637	17.8035	-59.7631	3	0
6015	7414	6.8149	10.8106	11.7355	-91.2387	3	0
6016	6591	19.5965	3.63851	-32.2086	-0.667582	3	0
6020	8360	15.2018	6.56545	13.5972	-78.835	3	0
6036	7609	14.1177	2.55068	20.9039	36.0012	3	0
6044	8061	21.926	2.24213	-0.900237	10.3089	3	0
6068	9053	13.6121	3.57531	67.4892	-28.9333	3	0
6070	7976	20.1638	5.72977	71.025	6.77496	3	0
6095	7766	8.21275	7.5361	48.9152	-31.8408	3	0
6103	8752	7.25904	1.35969	4.54349	42.68	3	0
6119	8755	20.5064	6.4523	-32.6471	62.4914	3	0
6149	6721	8.00178	9.78837	14.6644	-150.126	3	0
6153	7686	7.28457	6.91486	74.5197	-4.0493	3	0
6170	8395	9.44506	4.95614	68.289	-0.524907	3	0
6174	6490	6.04334	2.80192	8.54897	0.687151	3	0
6182	6500	18.2062	6.37237	5.75703	-22.8564	3	0
6190	9662	10.4446	15.6802	-130.308	-32.5865	3	0
6203	6582	26.6761	8.43517	30.3738	95.7227	3	0
6214	6837	12.3313	9.9455	-56.7858	-55.9389	3	0
6237	6815	16.0284	9.89953	54.9605	-158.507	3	0
6279	9341	23.8177	8.12688	24.9281	73.9681	3	0
6292	7887	19.4199	3.05203	58.5278	13.4203	3	0
6302	8598	1.88744	15.7595	-9.81625	1.66635	3	0
6316	6342	14.6569	4.15187	22.2766	-16.4108	3	0
6321	8320	5.07879	7.91187	-55.9998	9.42063	3	0
6408	9418	15.7009	14.5559	72.6098	221.865	3	1
6408	9634	15.6338	14.6041	-5224.97	-1869.45	3	1
6424	8661	4.65962	5.9402	16.4541	67.0064	3	0
6431	9437	21.6974	4.35713	18.1684	3.65163	3	0
6439	7966	24.7633	2.84809	5.63851	21.39	3	0
6450	8714	14.125	7.63313	101.809	124.33	3	0
6467	7989	23.2575	8.65951	14.1424	-61.311	3	0
6476	7728	7.15762	9.83214	34.1952	-81.1872	3	0
6495	8754	14.1192	14.3102	20.3884	19.9372	3	0
6501	7007	8.88756	5.30649	43.671	48.5343	3	0
6534	8655	11.7686	6.95319	56.4118	4.66091	3	0
6626	9548	1.06121	13.8081	9.48629	6.11133	3	0
6651	9937	14.3723	14.571	-550.678	-245.415	3	0
6694	6746	15.843	8.6863	56.6555	146.744	3	0
6745	7167	15.5016	5.01881	65.9767	25.8629	3	0
6758	8408	5.2174	6.51952	20.8302	-26.2933	3	0
6844	7163	19.4924	2.36894	58.4381	-25.4715	3	0
6850	9237	19.6252	3.18933	82.1966	1.30744	3	0
6898	7061	5.95977	2.56409	11.6169	-8.93372	3	0
6898	9057	6.01951	2.44245	17.8883	-15.5759	3	0
6936	8842	3.42123	14.0378	4.70465	16.9418	3	0
6947	9296	9.34594	2.73818	81.0722	22.2867	3	0
6947	9539	9.29734	2.787	12.2489	-14.4901	3	0
6969	8216	12.1552	11.6713	37.7025	68.0538	3	0
6982	8590	17.1127	4.20378	69.9557	65.3149	3	0
7018	9499	26.4916	9.27763	36.8086	79.8057	3	0
7018	9771	26.5896	9.19897	-19.8393	38.762	3	0
7068	7727	10.9262	14.1255	35.7812	253.252	3	0
7134	8429	3.31736	15.8285	-13.5233	5.31687	3	0
7143	7778	7.11218	13.3255	13.0193	47.9538	3	0
7145	9189	2.06792	6.72669	5.52621	-11.6492	3	0
7228	9906	25.9857	1.80203	-5.7434	-12.1517	3	0
7268	7754	18.2654	9.91338	-226.657	-1093.71	3	1
7284	7375	8.39511	12.6438	34.6442	-71.3251	3	0
7305	9872	9.91096	15.8951	-31.6904	-10.6194	3	0
7309	8329	17.2613	8.19446	47.8591	-58.0857	3	0
7336	8125	23.0232	7.86398	24.1883	43.9558	3	0
7365	8715	23.3647	7.71679	27.9221	1.42319	3	0
7365	9656	23.3647	7.78129	-49.5341	21.8465	3	0
7373	9334	18.932	6.88381	4.97049	-69.4673	3	0
7386	9618	6.59423	2.37999	22.908	-33.9447	3	0
7401	8492	4.28744	11.6915	-28.7179	6.09226	3	0
7405	7423	1.98478	4.33853	13.7328	-2.16943	3	0
7414	7536	6.8623	10.8928	45.7637	49.9097	3	0
7423	9161	2.05121	4.35949	15.386	-6.20306	3	0
7474	8125	22.9893	7.79707	15.935	-87.2664	3	0
7553	9382	5.02807	11.4863	13.102	-6.33376	3	0
7558	7975	8.91342	13.7113	-135.825	53.1992	3	0
7668	9714	2.65434	4.12358	14.004	19.7598	3	0
7685	7911	3.18752	13.1484	8.23943	44.8873	3	0
7715	9512	13.5044	6.33197	112.614	6.71144	3	0
7762	9583	4.44666	5.71258	11.0699	13.2355	3	0
7819	9568	17.454	13.0532	28.3124	-206.97	3	0
7850	9601	14.1905	14.7176	-619.139	101.791	3	0
7866	8540	14.2208	5.48416	42.1694	104.706	3	0
7902	9889	16.5283	8.69924	79.7036	-37.2863	3	0
7922	8838	15.3741	12.1768	-34.3408	101.707	3	0
7923	8558	12.3863	8.44144	22.9676	-29.1845	3	0
8064	8697	17.7939	4.98943	82.424	-2.44669	3	0
8134	9451	22.3943	7.25106	26.2152	-82.4947	3	0
8163	8354	13.6671	2.87836	34.7033	15.4808	3	0
8195	9080	3.77768	3.14918	0.0969992	-15.8801	3	0
8197	8838	15.3203	12.0492	9.33158	112.855	3	0
8212	9992	2.8749	8.02656	-15.077	33.9071	3	0
8240	9431	2.17273	2.45801	6.5631	-2.05768	3	0
8286	9036	5.25299	5.72424	35.4859	12.1982	3	0
8289	8844	24.9829	4.24524	1.12306	5.33692	3	0
8301	9658	23.1457	2.42601	7.96864	-14.2737	3	0
8354	8986	13.6821	2.98962	60.208	-5.977	3	0
8355	9367	12.9757	8.5985	40.3863	106.133	3	0
8399	9207	8.48618	2.48472	37.8163	32.9206	3	0
8426	9671	16.0207	11.1083	-1421.97	1746.08	3	1
8427	8624	10.8889	9.50707	-15.2535	79.7764	3	0
8474	8773	5.45748	15.2575	1.45128	1.41385	3	0
8488	9347	6.46302	6.51334	4.0916	13.2552	3	0
8522	8974	9.97351	1.77348	26.384	52.9539	3	0
8542	9165	24.6529	9.3487	39.3286	-2.17817	3	0
8544	8763	1.62681	12.0066	14.7593	6.04203	3	0
8570	9254	15.5904	1.2334	41.7501	-13.1779	3	0
8571	9023	16.7029	3.75575	87.5168	-12.016	3	0
8573	9819	7.41458	5.21978	1.47802	-6.41238	3	0
8660	9982	6.49474	2.87485	19.634	34.1054	3	0
8670	8717	26.4607	3.13182	11.0878	20.0596	3	0
8729	9903	7.74422	11.6654	-5.13286	109.157	3	0
8730	9572	11.1508	12.6813	45.6159	-77.0368	3	0
8788	9825	21.1109	8.1563	54.7775	2.39139	3	0
8796	9417	11.6867	3.71535	-26.2165	62.4126	3	0
8841	9213	5.8043	1.09857	47.8988	-20.1818	3	0
8936	9023	16.8006	3.70138	9.79545	-2.79353	3	0
9000	9297	1.76357	9.09375	-6.60359	8.19765	3	0
9053	9746	13.6764	3.49235	24.8907	-75.9168	3	0
9089	9831	2.80492	9.62443	31.5085	1.98588	3	0
9125	9857	5.27002	10.9008	13.4103	-85.8389	3	0
9175	9583	4.39309	5.75245	-17.2816	0.0177153	3	0
9283	9340	9.45295	7.60068	33.5579	-47.5878	3	0
9296	9539	9.27954	2.72366	29.6299	9.872	3	0
9514	9830	13.0539	6.87714	-0.0196962	132.283	3	0
9628	9776	15.3474	2.30663	18.6168	-156.334	3	0
1000	13486	1.48405	3.5178	25.8557	1.94328	3	0
1000	44903	1.3659	3.50973	23.1689	0.615604	3	0
1004	51210	2.91782	2.25759	23.6026	-5.96195	3	0
1007	21330	19.2487	5.56936	-34.1675	-9.07487	3	0
1007	28217	19.1316	5.55793	49.631	-92.0331	3	0
1007	30757	19.2634	5.50659	45.1527	-62.3059	3	0
1012	34103	7.3393	8.25975	-21.4176	-68.6924	3	0
1019	18161	12.4498	7.01941	12.9066	-224.841	3	0
1020	34199	2.31686	4.00403	3.43885	6.78478	3	0
1020	41916	2.22665	3.96053	27.2268	-2.51114	3	0
1034	24409	18.5961	8.49297	-13.4921	76.939	3	0
1034	30322	18.6048	8.37476	17.787	-48.5817	3	0
1034	31941	18.4883	8.40986	-14.0498	47.3253	3	0
1035	33125	15.5258	4.00516	40.9609	120.545	3	0
1035	43568	15.4136	3.97929	13.4209	-116.316	3	0
1035	46423	15.463	4.02713	69.6072	-13.6397	3	0
1036	11327	11.8083	1.15679	67.0625	-4.938	3	0
1040	20044	2.40558	1.71229	32.309	-0.681533	3	0
1040	35245	2.3761	1.56618	24.2018	-2.09719	3	0
1041	46322	9.01393	6.38493	65.0151	-55.4131	3	0
1041	47351	8.95001	6.34817	12.8269	38.674	3	0
1045	40967	10.9588	6.98417	-5.29599	124.075	3	0
1047	10193	4.34999	14.8121	-15.5375	14.3413	3	0
1047	28803	4.42319	14.7809	2.58812	-10.0557	3	0
1049	35723	25.5276	7.97188	29.1079	6.78064	3	0
1049	43772	25.5498	7.91566	-25.0064	-25.2751	3	0
1049	46232	25.5722	8.01642	-58.9366	-6.98406	3	0
1050	10965	15.9327	8.07078	26.181	117.825	3	0
1050	49670	15.8773	8.15402	25.1081	-163.323	3	0
1052	10941	4.72484	11.4488	-19.2115	60.7522	3	0
1052	11014	4.67063	11.5691	-35.4314	51.0281	3	0
1052	12897	4.65006	11.4853	46.9988	-35.0918	3	0
1052	47935	4.77768	11.5242	31.3295	-0.101734	3	0
1058	17932	3.77973	3.91314	24.137	21.3156	3	0
1058	33805	3.67699	3.95423	14.0435	26.6302	3	0
1058	41988	3.73621	3.97874	10.7612	-46.7411	3	0
1058	47476	3.68326	3.88498	22.7492	-1.67395	3	0
1059	21888	13.4659	7.85753	-43.01	41.2553	3	0
1059	44486	13.5205	7.93814	81.3459	5.00587	3	0
1060	25040	20.1585	9.86992	25.6951	-70.8745	3	0
1072	32594	19.1956	10.9281	52.1109	189.451	3	0
1074	21420	16.6853	2.14789	61.0207	-45.8081	3	0
1074	35588	16.7135	2.22065	13.1643	11.5542	3	0
1074	46480	16.6133	2.13764	57.6042	69.4527	3	0
1074	52547	16.5653	2.20812	11.6713	-38.0558	3	0
1075	16952	3.87595	6.3875	10.1425	63.5691	3	0
1075	46237	3.85351	6.47291	32.6496	-23.3562	3	0
1076	24392	14.6259	6.53958	42.3965	158.583	3	0
1076	28500	14.5931	6.61767	49.5559	-259.519	3	0
1079	17343	17.7776	10.3845	182.259	102.806	3	0
1079	33792	17.6938	10.3956	-47.1077	-175.967	3	0
1081	16624	6.56764	12.0968	7.95949	18.6644	3	0
1081	20889	6.6184	12.1351	-30.1718	-6.55198	3	0
1086	29347	19.331	11.3841	12.0072	-74.6316	3	0
1086	33930	19.4094	11.3484	35.5191	131.479	3	0
1086	45696	19.4515	11.3947	46.3815	-20.8679	3	0
1088	12048	19.2445	2.78114	-39.1559	-0.100578	3	0
1091	20851	15.3679	4.9269	63.7953	20.4965	3	0
1091	26040	15.3727	4.82468	59.8695	-33.725	3	0
1092	13272	11.0892	14.8526	16.4688	123.494	3	0
1092	22346	11.1284	14.9081	-268.481	-433.321	3	0
1092	26338	11.2134	14.8063	-326.437	535.782	3	0
1094	23251	15.7898	9.94196	10.897	199.326	3	0
1094	23772	15.7593	9.83597	148.911	-15.3213	3	0
1094	26758	15.6898	9.96042	120.994	-35.8831	3	0
1094	26948	15.692	9.84101	5.55239	105.041	3	0
1095	15179	12.8328	1.71255	40.6336	-19.1584	3	0
1095	27441	12.7662	1.71229	69.3169	4.87222	3	0
1095	31744	12.8693	1.77061	30.4447	-1.39264	3	0
1095	41513	12.7589	1.83177	53.4479	-97.0172	3	0
1095	46981	12.8339	1.83531	59.4334	70.8319	3	0
1099	14934	7.06504	13.9148	14.1108	-10.4744	3	0
1099	18351	7.07184	13.9803	-28.5833	32.8319	3	0
1104	26060	15.9011	12.6465	328.347	107.089	3	0
1104	48808	15.988	12.5712	25.1808	-216.589	3	0
1104	49702	15.8796	12.5279	49.7053	65.8853	3	0
1108	21212	16.3402	9.5365	6.63149	-149.021	3	0
1108	27980	16.3682	9.59228	112.862	-12.5107	3	0
1110	24126	1.41788	10.6376	-32.1089	-5.7634	3	0
1110	34890	1.4722	10.7646	-26.7286	9.4882	3	0
1110	39721	1.50682	10.7038	25.3232	3.01269	3	0
1111	46309	18.2762	11.25	53.1135	93.0353	3	0
1111	48639	18.235	11.3718	105.329	34.0948	3	0
1117	25111	5.05361	5.50661	12.3372	-57.2325	3	0
1117	50816	5.13527	5.58328	13.3071	32.9088	3	0
1117	52390	5.07442	5.63537	-6.38218	-22.9444	3	0
1123	32460	1.97342	3.68737	4.02275	-2.68925	3	0
1129	18321	5.04671	15.2133	-31.0463	-2.20065	3	0
1129	41750	5.06111	15.3275	-19.53	-5.25788	3	0
1129	48767	5.10406	15.285	-0.335106	-7.94072	3	0
1130	38367	1.77449	13.8261	-0.255712	30.2723	3	0
1136	10635	15.2653	2.01288	67.5895	0.230556	3	0
1137	52730	25.633	9.41458	8.88712	1.87057	3	0
1138	35236	17.0453	3.32532	65.2933	-23.3675	3	0
1139	42769	22.1446	6.22119	16.433	-86.0141	3	0
1144	28995	20.5782	6.87759	7.88235	-27.1104	3	0
1149	26132	13.2965	13.6101	91.6374	219.844	3	0
1152	34832	5.55495	15.6696	-9.1999	5.48836	3	0
1152	52211	5.41646	15.6342	-4.5896	-17.1918	3	0
1153	19871	3.5699	5.88162	33.755	-10.9463	3	0
1157	12359	19.514	7.10177	16.8017	-54.5459	3	0
1157	23162	19.5474	7.19387	48.6392	113.348	3	0
1159	11757	24.0165	1.62179	33.7105	81.7145	3	0
1159	13532	24.0465	1.56394	-7.31642	-42.6816	3	0
1159	42405	23.9331	1.53167	18.3622	-5.45017	3	0
1160	15210	6.78006	7.14358	4.11205	-22.7356	3	0
1161	36973	20.1797	11.5276	38.0677	-15.4082	3	0
1161	44323	20.125	11.5011	-6.17581	44.6641	3	0
1163	11113	24.0712	2.40996	12.6263	72.1876	3	0
1163	39739	24.1681	2.454	29.0267	-38.4361	3	0
1164	18044	7.6679	4.07396	48.5115	6.43172	3	0
1164	52173	7.77565	4.10796	25.8064	7.9854	3	0
1165	41956	18.6184	11.8816	-929.696	-1143.44	3	1
1165	47010	18.6912	11.7621	81.2279	366.135	3	1
1165	51136	18.7293	11.8407	-2791.99	-272.19	3	1
1168	22647	15.8265	2.99539	39.7639	85.7173	3	0
1168	29943	15.9009	3.07906	10.8693	-20.8039	3	0
1168	41924	15.8404	3.08562	35.8764	-11.605	3	0
1173	34237	26.0056	8.40415	19.5609	41.245	3	0
1176	29643	23.4798	6.98712	20.5979	-8.73773	3	0
1176	36989	23.4367	7.02436	-40.716	47.8545	3	0
1179	43103	20.8542	1.45326	-4.86221	39.5856	3	0
1179	45158	20.9633	1.46413	36.8931	-45.2501	3	0
1180	11694	20.6177	9.26255	-14.021	-85.959	3	0
1180	17176	20.6769	9.37826	15.8822	161.152	3	0
1183	42304	23.0293	6.49954	38.9725	-2.66997	3	0
1184	26629	1.89135	11.4619	7.32592	-34.9499	3	0
1184	50053	2.01257	11.5306	6.75881	-27.3938	3	0
1185	33916	3.77033	14.2922	4.26804	-2.57734	3	0
1188	17112	10.7219	3.83546	39.5662	5.76811	3	0
1188	35605	10.7351	3.96769	22.807	1.91038	3	0
1190	16481	6.81041	11.1117	16.8335	94.6253	3	0
1193	47307	2.67609	3.96437	-13.1981	13.849	3	0
1193	48793	2.61391	3.9669	1.85224	-8.74101	3	0
1200	15025	2.78135	10.4451	13.9323	-23.7467	3	0
1200	23456	2.8561	10.4304	-0.0586385	14.0783	3	0
1200	38262	2.90309	10.4822	17.507	9.14741	3	0
1203	27961	14.9609	3.16394	10.3281	-214.201	3	0
1203	51836	14.8617	3.12829	66.8152	220.482	3	0
1205	49142	23.0421	9.68384	6.69488	0.589727	3	0
1206	16300	17.4315	2.45002	1.46289	35.7	3	0
1206	33137	17.3089	2.46301	10.4571	-69.2488	3	0
1206	51532	17.3045	2.37369	10.3302	61.8015	3	0
1216	45640	15.2747	9.97028	-131.132	71.985	3	0
1222	34652	20.8096	4.38342	30.1615	-70.26	3	0
1223	35755	2.9924	9.70541	8.86739	84.2951	3	0
1226	24340	9.08186	6.09	22.799	30.7107	3	0
1226	30335	9.10799	6.16472	18.9197	-24.6772	3	0
1226	45744	9.13111	6.0365	41.4315	1.91607	3	0
1228	22386	6.50205	13.8106	8.65663	38.7855	3	0
1228	34633	6.58304	13.8128	17.5814	-28.3018	3	0
1230	19493	12.1225	4.65193	30.8815	6.84309	3	0
1231	24365	19.7535	7.77131	31.254	181.764	3	0
1231	33788	19.6963	7.7262	64.486	-58.8841	3	0
1232	12750	8.61745	6.10501	34.2882	73.2545	3	0
1232	44559	8.74245	6.14947	47.9918	153.055	3	0
1238	37562	1.42891	8.46855	20.9944	-23.987	3	0
1239	31027	13.7056	13.7195	128.331	-427.453	3	0
1239	45898	13.6178	13.7967	23.3382	96.3158	3	0
1240	47751	21.9497	7.39257	44.8889	-33.5613	3	0
1246	11223	2.48402	9.90626	9.68052	50.3559	3	0
1246	46782	2.43358	9.87153	-51.0731	10.2998	3	0
1246	50868	2.3748	9.95647	9.01418	42.8034	3	0
1249	19554	24.2662	6.28767	-2.02341	33.7347	3	0
1249	38528	24.322	6.32097	62.1606	-5.17818	3	0
1251	26420	19.0489	8.66174	11.6321	74.7864	3	0
1256	16494	2.92094	6.77031	6.63665	-14.2695	3	0
1256	37975	2.89983	6.71234	-2.43322	-10.8732	3	0
1258	29122	1.24688	8.84158	34.0358	-0.0196478	3	0
1260	24527	14.2448	3.34478	31.0231	8.24374	3	0
1260	40438	14.2893	3.45228	50.8359	2.66763	3	0
1261	26880	7.58226	11.1215	-116.717	-25.9475	3	0
1264	24022	13.1903	8.78868	94.6339	-136.313	3	0
1269	13251	22.4527	7.08573	-48.0059	19.1387	3	0
1269	25534	22.402	7.12172	-24.7363	-16.2845	3	0
1270	10375	11.4559	13.8974	-185.818	242.97	3	0
1276	11091	21.7309	2.32487	37.9138	4.6859	3	0
1276	23866	21.6841	2.27529	30.2795	-88.4846	3	0
1276	39966	21.8128	2.29274	9.35823	28.5827	3	0
1278	15398	8.23282	4.82643	35.859	39.4028	3	0
1278	36619	8.10443	4.85739	25.1967	100.048	3	0
1280	10796	14.0041	9.63339	137.944	-10.132	3	0
1280	19765	14.0013	9.73556	128.299	16.364	3	0
1287	11258	22.8418	7.91584	37.7806	-2.38707	3	0
1287	23236	22.8018	7.88114	9.59745	50.9435	3	0
1287	31585	22.7488	7.95649	51.9772	3.96862	3	0
1288	37926	20.8651	7.21401	15.272	42.0488	3	0
1289	13193	2.75519	10.8175	-23.4739	-16.9457	3	0
1289	32293	2.84381	10.7475	26.6874	53.8358	3	0
1293	27505	23.2109	6.01991	62.4605	10.618	3	0
1293	46664	23.2727	5.90172	24.8368	32.5955	3	0
1294	46365	24.4875	5.13375	19.2292	48.2372	3	0
1303	48085	2.24412	5.16286	22.3488	-11.9488	3	0
1305	31371	26.3136	2.63945	11.6861	-14.6908	3	0
1307	25725	20.5127	3.82563	21.0473	-28.1282	3	0
1309	32736	10.6409	12.2454	93.0149	8.92588	3	0
1309	38409	10.7241	12.2643	-191.551	-36.5874	3	0
1309	40435	10.7171	12.3218	82.4814	21.1144	3	0
1310	38813	5.91449	13.3938	-38.516	30.0597	3	0
1311	40961	24.1472	9.03215	-9.80193	-71.3333	3	0
1321	30289	21.2235	3.83242	31.4542	-0.14673	3	0
1321	43325	21.1675	3.94258	22.55	38.2872	3	0
1321	48475	21.1611	3.82523	10.2639	59.5659	3	0
1326	17171	16.6187	5.38663	39.2941	-35.7053	3	0
1326	23398	16.518	5.46803	37.3649	-153.17	3	0
1329	16688	1.95854	7.37647	8.39229	13.3542	3	0
1329	19022	1.86077	7.42535	38.3194	-0.301817	3	0
1329	35871	1.92936	7.50063	4.02309	-3.0842	3	0
1331	21457	8.89914	2.41221	68.6737	-4.96306	3	0
1331	21845	8.9603	2.46104	-17.227	56.7417	3	0
1331	44775	8.86985	2.49886	16.8655	-24.3714	3	0
1332	17666	24.4333	6.19342	-2.13819	-12.2286	3	0
1333	10569	13.5339	9.1876	42.6195	-185.657	3	0
1333	14660	13.6006	9.19091	82.3935	196.493	3	0
1333	22396	13.5637	9.0987	117.169	-3.48323	3	0
1335	50823	13.2402	12.4772	258.897	121.133	3	0
1339	51295	12.3434	7.6197	8.17045	-6.71176	3	0
1339	52126	12.3122	7.56167	-121.43	-9.86697	3	0
1341	51574	13.7851	14.8983	706.736	41.6954	3	0
1343	12834	23.1432	4.28726	-27.6668	10.7421	3	0
1343	38665	23.1397	4.22936	15.3625	-19.6363	3	0
1345	12567	20.8689	10.5837	-558.648	119.499	3	1
1346	25933	9.21239	1.80456	38.5351	-149.913	3	0
1346	27358	9.12298	1.89121	28.3757	47.5683	3	0
1347	23633	12.3811	14.1247	7.8594	586.631	3	0
1349	11802	5.92612	9.44887	-89.3234	21.6471	3	0
1349	23843	5.95102	9.50848	23.3149	78.394	3	0
1349	24444	5.86493	9.44303	25.5536	-55.6267	3	0
1349	30420	5.85384	9.54836	-30.4124	-42.8318	3	0
1355	19397	10.4719	3.97784	-63.3633	10.3885	3	0
1355	39931	10.3445	4.00579	-29.9319	-41.7234	3	0
1355	46878	10.4743	4.04198	32.3269	86.0464	3	0
1357	25807	19.1941	12.1258	-90.4956	84.7913	3	0
1357	41471	19.2756	12.1939	7.40409	-66.3791	3	0
1358	32268	22.183	2.98272	17.5212	35.9181	3	0
1359	16205	15.649	15.7044	5.52128	-3.7772	3	0
1359	44008	15.6462	15.6425	-153.977	-105.881	3	0
1360	18050	16.0788	6.07952	-86.3716	70.6523	3	0
1361	14826	5.26888	4.08065	33.2344	52.4913	3	0
1364	28757	24.6023	3.76635	9.17658	39.1549	3	0
1371	18655	14.5565	14.4035	-10331.7	2205.43	3	1
1371	34820	14.5152	14.2807	252.86	20.5802	3	1
1373	11850	11.0351	15.9254	-91.7449	-39.2546	3	0
1373	12523	10.9979	15.8671	-105.795	53.8357	3	0
1373	36725	10.9032	15.9184	-121.77	2.03891	3	0
1375	33575	10.663	1.51698	10.3703	21.1488	3	0
1375	37077	10.693	1.61571	42.9105	-1.46912	3	0
1375	39563	10.7608	1.54236	10.9419	13.9284	3	0
1377	12511	1.66986	8.7616	-34.6599	-2.94496	3	0
1377	45169	1.71456	8.8075	25.8452	2.05269	3	0
1379	15728	14.9329	4.64731	61.6896	-4.82206	3	0
1379	33877	14.9716	4.71757	-61.5869	163.157	3	0
1379	43163	14.866	4.6529	27.376	64.9199	3	0
1379	52623	14.8756	4.77013	60.9242	-135.593	3	0
1380	11600	11.1729	6.58729	-48.6204	-74.877	3	0
1380	13225	11.0908	6.55455	75.705	111.535	3	0
1383	33092	20.6038	3.24799	49.783	154.411	3	0
1383	50232	20.6699	3.37164	18.9279	73.2768	3	0
1385	11777	16.2136	12.2475	-204.412	168.771	3	0
1385	31163	16.2374	12.1933	-5.76284	-183.805	3	0
1386	48680	19.2188	4.34198	62.7534	-54.7562	3	0
1388	23587	8.59195	8.10469	28.4775	-35.0948	3	0
1388	48265	8.63655	8.16067	3.88735	1.52736	3	0
1390	18439	24.6901	8.37951	15.7694	92.1172	3	0
1390	19275	24.6546	8.32424	58.7942	1.9782	3	0
1390	21488	24.794	8.31763	71.1232	-5.57396	3	0
1390	36659	24.7636	8.26092	9.14628	33.6778	3	0
1395	31723	24.2588	7.51106	18.1391	-124.494	3	0
1395	37080	24.2295	7.39897	24.0251	88.1065	3	0
1400	19935	18.3132	1.64351	56.3461	4.60613	3	0
1402	29680	11.1576	3.54368	41.385	3.4193	3	0
1403	14703	4.8555	15.8808	-15.4747	0.905744	3	0
1407	22942	18.6946	12.402	-138.43	15.0508	3	0
1409	19904	18.5604	11.7619	72.7183	542.708	3	1
1409	20906	18.5357	11.7012	3.22342	0.764696	3	0
1410	32148	6.67809	12.5016	-44.969	-30.4578	3	0
1410	45298	6.66019	12.392	-87.303	-35.4467	3	0
1410	52612	6.70947	12.4268	2.63952	29.0855	3	0
1412	26067	2.18267	15.1892	-0.965174	14.6116	3	0
1413	37013	21.538	9.81671	117.298	3.81878	3	0
1413	45504	21.6617	9.79577	119.272	-13.4107	3	0
1417	49296	2.27758	10.2853	6.69623	64.5007	3	0
1418	11542	11.0839	3.09253	19.7167	4.17293	3	0
1418	28246	11.1388	3.124	60.0321	2.61674	3	0
1418	31155	11.155	3.01485	70.7364	-30.9169	3	0
1422	28822	4.58686	10.4792	25.8449	-48.0152	3	0
1422	34468	4.69104	10.5102	11.8986	49.7397	3	0
1422	36264	4.67174	10.5962	17.1531	-40.6924	3	0
1422	42069	4.58739	10.6023	9.12331	42.7635	3	0
1424	41016	1.91052	2.33466	15.9286	-0.428461	3	0
1429	38503	19.5305	6.62622	51.754	2.92296	3	0
1429	46736	19.5725	6.72934	-10.8985	5.11995	3	0
1431	16817	3.00855	6.25298	6.05045	16.8615	3	0
1431	18667	2.95893	6.30699	42.8088	-0.444151	3	0
1431	40897	3.07985	6.26748	14.8186	4.24581	3	0
1434	33003	14.5599	15.1997	-268.888	75.2166	3	0
1434	35049	14.59	15.3053	-363.483	183.542	3	0
1440	35941	19.8405	2.5308	8.49693	-4.88457	3	0
1440	39329	19.8013	2.41117	22.1466	86.064	3	0
1441	13468	6.77017	14.8941	-3.49976	-19.2451	3	0
1442	33575	10.6474	1.41423	45.0829	-19.2388	3	0
1443	14259	3.64357	2.88855	18.2504	-1.92081	3	0
1443	45318	3.70505	2.85952	3.84502	-17.7123	3	0
1444	24017	4.57422	5.58522	17.0465	61.2302	3	0
1446	25436	14.0879	9.17062	75.9526	248.678	3	0
1446	31238	14.1511	9.15971	80.3039	-22.7474	3	0
1446	52706	14.12	9.2914	173.614	-21.4493	3	0
1447	29133	14.4547	15.4621	18.4853	494.152	3	0
1447	29530	14.4298	15.3899	-259.123	-368.643	3	0
1447	35049	14.5389	15.3966	0	0	0	0
1450	12500	10.279	1.60945	62.7517	3.93693	3	0
1450	51412	10.2229	1.592	-7.36203	-16.1407	3	0
1452	33942	2.6394	11.4023	-6.59294	-14.1236	3	0
1454	23545	20.8762	6.0619	52.0716	125.291	3	0
1458	20341	26.7325	8.2247	18.1172	-106.078	3	0
1458	48834	26.6403	8.18389	59.6042	-4.94561	3	0
1461	28038	3.88371	4.7635	-1.80407	61.7469	3	0
1461	41361	3.93148	4.65742	7.3176	-67.0634	3	0
1462	36350	6.62875	5.38841	7.11307	37.6483	3	0
1464	16801	1.85784	12.4295	11.4461	-37.3336	3	0
1469	12268	4.38433	2.48233	14.2203	18.029	3	0
1470	11864	7.70101	3.94421	19.7396	1.32651	3	0
1470	18044	7.68605	4.00721	3.46154	-86.0175	3	0
1470	34921	7.80877	3.97411	15.7062	87.1473	3	0
1471	10635	15.3173	1.98605	17.9032	68.4678	3	0
1473	17339	11.1773	13.0156	-160.577	11.7264	3	0
1473	31459	11.0851	13.0413	35.1174	34.0845	3	0
1474	13721	10.598	3.02578	30.4298	-23.1145	3	0
1474	34483	10.5737	2.96563	11.9051	10.4102	3	0
1475	32163	10.4776	9.6828	-3.22084	-189.682	3	0
1479	29458	8.44274	7.24897	-78.925	9.21003	3	0
1479	33309	8.37423	7.23539	64.9963	-4.55984	3	0
1479	42198	8.46158	7.31611	15.4054	49.0717	3	0
1480	35434	2.19835	6.10127	-14.882	-11.0579	3	0
1481	23538	8.91364	12.8099	-137.237	12.0736	3	0
1486	29090	25.9141	2.70781	-3.72147	-0.579911	3	0
1486	32412	25.8839	2.76926	18.4273	-21.659	3	0
1486	33739	25.9995	2.83009	16.1426	-6.56704	3	0
1488	21019	9.49509	13.9458	47.8773	-99.468	3	0
1488	48354	9.46291	13.9942	50.4966	63.3234	3	0
1489	37624	6.32679	8.25634	33.4398	-94.8939	3	0
1491	32737	7.77339	7.78279	17.5716	60.6359	3	0
1492	19008	13.3829	5.6357	15.3972	-123.795	3	0
1492	44018	13.4392	5.53444	77.2385	141.572	3	0
1492	47502	13.4742	5.67731	63.8278	38.1625	3	0
1495	28400	26.5746	4.68236	9.35014	30.5062	3	0
1497	24334	9.56037	9.778	-99.4475	-46.9538	3	0
1497	34759	9.55378	9.72079	29.2599	14.6503	3	0
1500	16440	26.7037	5.93577	9.00717	24.2508	3	0
1500	29125	26.7689	5.8612	19.2432	24.0309	3	0
1501	50849	3.29193	4.56404	7.83527	5.37201	3	0
1501	52673	3.34198	4.61992	9.17473	-3.19065	3	0
1503	11075	19.1603	1.73477	63.8749	-0.859852	3	0
1504	12254	5.38843	2.15743	18.9541	-67.3257	3	0
1504	40474	5.36591	2.09544	-25.0029	10.1523	3	0
1506	46092	24.9473	2.95035	36.4878	1.75825	3	0
1509	41824	10.3533	15.7858	-62.7149	-35.3979	3	0
1513	18955	4.71506	8.82173	23.5336	55.1986	3	0
1521	17262	20.7159	4.60731	111.117	-11.9702	3	0
1523	22480	7.19322	15.6139	-26.0184	29.019	3	0
1523	38126	7.1022	15.5749	-21.2106	-19.2045	3	0
1523	52281	7.17595	15.6684	-28.9424	-13.9676	3	0
1524	22634	10.8582	1.93827	4.93717	-13.3307	3	0
1527	22024	16.0446	13.6461	-84.1074	24.2503	3	0
1527	25995	16.0452	13.7739	137.664	293.58	3	0
1527	36571	16.1125	13.6472	49.4306	-24.9002	3	0
1528	20270	3.75174	6.92058	8.34263	34.9589	3	0
1528	34977	3.63432	6.94185	12.9097	-0.924588	3	0
1530	11077	23.7242	6.34822	-15.5922	-16.3694	3	0
1537	51680	10.2031	13.1021	85.9031	-306.102	3	0
1538	25567	26.8306	8.57807	-32.2791	-78.728	3	0
1542	28257	21.3801	5.79319	24.3925	-82.0103	3	0
1542	33206	21.4378	5.74748	31.4083	94.4183	3	0
1551	27507	6.97127	7.43677	-13.5941	24.0958	3	0
1551	34696	7.06669	7.43627	85.0295	6.94418	3	0
1551	50589	7.01336	7.34187	45.2973	-70.9515	3	0
1552	17232	5.89863	8.42705	20.8512	-105.372	3	0
1555	24445	2.61985	5.06172	9.76781	-2.801	3	0
1555	25899	2.73334	5.02392	47.4501	-1.86216	3	0
1556	35493	3.29579	6.23153	30.4049	-2.08433	3	0
1556	48537	3.36082	6.32301	25.371	-31.4875	3	0
1563	21816	11.2567	2.07993	41.23	4.9345	3	0
1565	12528	9.96925	14.552	-29.9722	136.864	3	0
1568	31418	5.71416	12.0047	15.0176	-35.9471	3	0
1568	50043	5.72512	11.9105	3.19762	102.964	3	0
1568	51623	5.61885	11.9069	26.6724	-69.1289	3	0
1572	24179	9.90454	1.15335	47.5853	4.21824	3	0
1580	14190	15.8218	15.5349	54.4854	70.6227	3	0
1580	44390	15.6978	15.5283	-147.464	-214.496	3	0
1581	16220	9.68764	15.45	-68.685	-97.4864	3	0
1583	21674	2.35355	10.1074	-4.37907	10.1718	3	0
1583	43449	2.26627	10.1729	6.29401	38.7592	3	0
1583	49296	2.31465	10.1972	-47.6005	12.3278	3	0
1584	17964	1.5702	14.8758	-18.0715	-2.99591	3	0
1585	17942	6.84404	2.0681	3.41465	70.7641	3	0
1587	37948	16.1627	3.32866	11.706	-108.005	3	0
1587	45337	16.0584	3.27867	-11.3111	-15.9359	3	0
1588	23161	5.09849	4.49276	21.5408	19.0242	3	0
1588	26399	5.24102	4.50615	29.2785	57.0728	3	0
1588	32164	5.21284	4.44707	-20.8914	18.6319	3	0
1590	25536	7.44932	10.5525	29.7941	128.12	3	0
1590	47693	7.32263	10.5243	48.1589	-34.5346	3	0
1591	16495	7.4253	4.14501	19.993	56.0396	3	0
1591	27106	7.47943	4.13215	13.8481	-14.4673	3	0
1591	27383	7.51418	4.18	4.22833	28.0965	3	0
1598	14028	6.66047	10.4435	-48.0345	0.509923	3	0
1598	17893	6.61696	10.3575	19.5268	45.0275	3	0
1598	34966	6.72442	10.4322	31.4759	-42.4193	3	0
1598	42837	6.68737	10.3104	-9.50866	-48.7525	3	0
1613	15544	5.82744	8.18032	30.2602	-57.7154	3	0
1615	12948	5.64672	9.64581	22.7684	31.1871	3	0
1615	24945	5.55172	9.65823	13.7157	17.0224	3	0
1618	15281	18.767	8.46028	25.8109	-66.7355	3	0
1618	29976	18.7888	8.51806	79.9479	-0.227335	3	0
1619	42460	8.90179	7.72766	29.869	-155.671	3	0
1621	10162	23.7495	1.76688	-17.9584	6.97537	3	0
1621	18297	23.6785	1.70147	-0.445074	30.5403	3	0
1622	41395	11.6571	3.88238	38.4014	-56.5139	3	0
1624	11908	2.14861	7.3591	10.6655	-5.20948	3	0
1644	50177	4.97864	13.3521	-31.8561	22.3237	3	0
1644	52097	5.03511	13.2658	-44.4733	33.7413	3	0
1654	15607	7.18714	6.37762	15.2924	-41.1825	3	0
1654	16104	7.18745	6.47482	19.3296	-0.535263	3	0
1654	45011	7.1009	6.41299	12.687	46.8313	3	0
1654	45556	7.1229	6.4727	-8.10799	-12.1244	3	0
1657	17526	14.167	3.63175	38.5403	-57.2628	3	0
1662	10729	17.8436	7.2828	23.0192	-43.3545	3	0
1662	17066	17.9621	7.31127	5.43656	84.3168	3	0
1663	45378	23.6436	9.35915	6.57764	82.0301	3	0
1666	24275	26.3998	8.92092	-38.4517	-47.2172	3	0
1667	19604	24.6022	1.29204	29.2741	3.63529	3	0
1667	23724	24.6886	1.18694	19.405	-21.9909	3	0
1667	25085	24.6106	1.14556	15.9747	1.53231	3	0
1667	51423	24.5566	1.18192	-8.25554	-8.40005	3	0
1673	19944	9.37274	15.3681	-35.0235	-48.2884	3	0
1675	27914	11.2348	5.85843	32.8654	-18.8971	3	0
1678	16092	3.10605	2.7927	4.55529	-5.43177	3	0
1680	12804	1.41871	7.32493	26.6874	0.535471	3	0
1680	25080	1.38745	7.26794	4.48037	6.35073	3	0
1680	29851	1.38729	7.37742	5.11201	-36.4779	3	0
1683	10531	8.88651	12.2253	-127.44	-68.6889	3	0
1683	13685	8.81645	12.3506	-12.3748	-158.249	3	0
1690	15133	26.5403	1.81074	11.7343	1.11653	3	0
1692	15587	10.3888	2.23304	16.6497	-86.8838	3	0
1692	29578	10.4079	2.1334	52.3922	2.15079	3	0
1692	41207	10.4498	2.24469	51.176	30.4552	3	0
1695	26039	15.458	9.44919	2.39663	-54.8298	3	0
1695	47433	15.5158	9.53982	122.196	87.4257	3	0
1695	50446	15.6019	9.45267	27.6679	-40.763	3	0
1698	47420	3.42655	12.3498	-23.9176	-7.00262	3	0
1700	12745	25.4115	4.87083	39.8128	-9.27772	3	0
1700	51034	25.5089	4.83112	24.8679	1.15122	3	0
1703	21228	6.78815	2.58748	11.0613	1.50472	3	0
1703	23394	6.77028	2.53463	11.1526	-18.8447	3	0
1703	27816	6.86977	2.54037	21.4318	80.7502	3	0
1707	49891	3.50988	12.7415	2.41449	-37.1677	3	0
1708	33255	11.4815	2.3956	46.6044	2.93021	3	0
1708	36447	11.4167	2.40679	65.6533	4.90563	3	0
1710	13097	8.45541	5.44669	0.601224	-75.8201	3	0
1710	36895	8.55394	5.44396	33.6803	23.5201	3	0
1710	46485	8.45144	5.35644	37.577	28.5032	3	0
1716	11769	26.0306	3.09228	15.1197	5.19368	3	0
1716	33739	26.019	2.95417	16.4205	12.442	3	0
1719	25881	12.5786	13.1062	-238.323	-96.4856	3	0
1719	36377	12.5423	13.1677	126.094	-59.347	3	0
1719	42676	12.4882	13.0919	107.943	712.642	3	0
1725	33093	17.5346	12.3025	7.08517	233.427	3	0
1725	41012	17.5336	12.4068	-37.9141	148.486	3	0
1725	46808	17.5761	12.3545	26.48	-168.987	3	0
1727	17691	2.67734	2.51926	19.7215	1.98687	3	0
1727	32860	2.76544	2.56961	11.8408	-1.3254	3	0
1731	38521	1.84543	14.7061	-18.4011	4.62939	3	0
1731	38713	1.77812	14.6456	4.41366	-1.52048	3	0
1733	41009	7.34726	13.7334	-47.3018	46.7151	3	0
1736	32517	24.8385	4.94007	7.24413	3.50299	3	0
1737	39694	26.3819	4.69858	33.287	0.405346	3	0
1738	44041	20.5996	9.81228	61.3056	-9.0261	3	0
1741	17076	26.0953	2.10989	13.3384	-9.02979	3	0
1742	46992	13.4164	9.11402	-86.8919	-15.3599	3	0
1748	36150	18.6622	1.7791	14.0856	-109.772	3	0
1748	40288	18.7356	1.83482	20.1555	166.693	3	0
1748	49096	18.7541	1.7477	36.6567	-54.7942	3	0
1750	12401	2.84027	13.4529	4.4931	4.99104	3	0
1751	24884	14.0872	11.3683	81.1803	-5.28911	3	0
1751	28957	14.1237	11.2534	155.658	-96.3887	3	0
1755	11896	6.43833	8.76668	42.6403	-5.85968	3	0
1761	37196	21.808	4.11373	29.8076	-167.102	3	0
1761	47227	21.7132	4.14199	26.4622	25.8667	3	0
1764	18310	12.1815	13.3077	14.6435	-182.886	3	0
1764	34415	12.1865	13.3746	95.1359	430.829	3	0
1764	36060	12.1153	13.2944	183.657	12.5476	3	0
1772	18633	15.1546	9.36232	157.865	-16.3821	3	0
1773	12872	11.0904	6.75549	0.807316	-52.4541	3	0
1773	52213	11.172	6.76529	82.4461	43.7005	3	0
1775	34241	2.3897	8.47586	21.0171	32.0502	3	0
1775	48902	2.27792	8.46306	9.85237	-1.90108	3	0
1776	12660	26.6503	2.0136	9.27324	5.42761	3	0
1776	27956	26.5943	1.9932	4.00922	0.565801	3	0
1776	50011	26.6248	2.09408	9.59006	2.05338	3	0
1779	10991	15.104	1.53331	46.845	-48.6968	3	0
1779	22079	15.0717	1.62851	47.4917	3.93994	3	0
1779	42289	15.0513	1.53586	32.9812	-2.75251	3	0
1780	33569	7.81758	9.51963	30.7254	-42.1297	3	0
1784	35597	18.4448	7.62161	27.5153	-18.3253	3	0
1784	42170	18.515	7.68371	79.2172	73.2585	3	0
1790	20835	4.50367	5.88281	19.7196	56.6871	3	0
1790	44299	4.59327	5.84033	12.7495	62.8821	3	0
1792	15570	8.68181	11.4922	-17.1036	-5.07467	3	0
1793	31961	21.8412	1.4416	16.4463	-3.33161	3	0
1793	38670	21.8916	1.4117	0.830882	4.09153	3	0
1799	20457	13.2318	11.256	252.499	457.829	3	0
1799	33714	13.3034	11.3834	212.107	-8.15631	3	0
1800	22161	8.10792	11.2179	64.3985	-109.565	3	0
1800	38507	8.03478	11.1068	86.8757	3.7921	3	0
1805	12913	18.2861	3.47103	53.8036	-70.5817	3	0
1805	21495	18.2934	3.40574	-49.0989	3.44927	3	0
1805	44294	18.4242	3.44501	-71.5214	37.0261	3	0
1810	18460	4.42947	12.1855	5.56268	94.8656	3	0
1814	10278	6.67685	12.8242	-0.235022	-14.2684	3	0
1814	12938	6.71203	12.9394	-114.623	-56.6388	3	0
1814	43304	6.80049	12.8674	34.5544	76.4778	3	0
1816	18646	6.97853	2.14182	23.6976	-70.3611	3	0
1816	44327	6.92214	2.2515	17.9946	-6.24723	3	0
1817	39469	2.09209	12.6631	12.3786	24.9329	3	0
1821	20500	7.32772	9.65774	4.51757	-42.7731	3	0
1821	30319	7.30787	9.75897	-92.9651	15.8603	3	0
1821	43903	7.42212	9.71431	5.2172	58.2069	3	0
1822	17527	16.8525	8.72129	85.065	-6.21861	3	0
1822	51058	16.7749	8.79706	98.7452	-200.106	3	0
1824	11559	11.298	12.7875	27.0118	-130.732	3	0
1824	19255	11.3601	12.8798	-42.4949	259.615	3	0
1834	37745	2.17498	6.93566	10.4921	28.1268	3	0
1834	41596	2.12496	7.0493	-7.98779	-14.2817	3	0
1834	45505	2.07519	6.94932	1.78527	-0.411252	3	0
1835	19841	3.63135	13.878	-4.13505	-5.71933	3	0
1837	16078	12.9314	15.2311	68.9049	665.079	3	0
1841	12274	18.9533	9.42996	0	0	0	0
1844	30996	4.12216	5.39761	-6.48843	-24.149	3	0
1844	39926	4.08301	5.44108	28.4433	0.534898	3	0
1847	20643	5.58873	14.0397	-56.2044	-0.655811	3	0
1848	12025	15.0023	8.56679	24.1849	-282.45	3	0
1849	19323	13.9197	7.66331	62.8107	50.7435	3	0
1849	38605	13.9873	7.64935	-12.9698	-72.8274	3	0
1850	11079	16.265	12.4057	78.4353	-187.321	3	0
1856	37207	14.731	11.3953	240.312	5.46434	3	0
1861	40961	24.2186	9.13661	1.76113	-43.2493	3	0
1864	10926	12.0224	11.4619	165.595	-84.2999	3	0
1864	38856	12.0718	11.5067	-95.8204	356.037	3	0
1865	10663	16.003	14.8021	-64.6271	3.50694	3	0
1865	45742	15.9387	14.8163	-257.03	-118.971	3	0
1870	45117	4.78598	14.872	1.70023	-14.3467	3	0
1872	46445	17.5528	3.79595	104.431	13.4041	3	0
1873	13214	9.42489	4.11158	10.9167	64.2121	3	0
1874	21000	20.4901	1.23396	9.81799	-30.16	3	0
1874	25138	20.5415	1.27257	42.7564	4.84013	3	0
1880	32786	3.5385	15.4588	-8.16023	4.50478	3	0
1881	29562	19.4236	9.27803	35.3599	-30.7723	3	0
1882	40244	19.888	2.99081	15.942	-108.494	3	0
1883	33335	22.8974	4.33083	36.9674	-46.777	3	0
1883	46257	22.9647	4.38583	12.3487	96.1074	3	0
1885	17367	12.2603	5.63875	2.75962	-81.7591	3	0
1885	23909	12.292	5.57782	49.6071	0.669941	3	0
1887	51451	20.6731	10.3562	26.3118	14.6259	3	0
1888	29818	7.45055	13.6228	-7.80611	-41.6043	3	0
1899	30430	17.7791	10.0231	85.7738	1.39829	3	0
1899	47165	17.7118	10.0367	9.40951	39.2605	3	0
1900	17945	12.5288	12.5799	-83.122	-112.016	3	0
1900	38586	12.5749	12.4821	182.321	-168.397	3	0
1900	48776	12.513	12.5216	30.2342	25.2541	3	0
1903	20530	7.96281	10.8842	0.494953	104.487	3	0
1903	51281	8.05047	10.8435	1.54711	48.9039	3	0
1904	36603	2.82834	5.32542	11.1854	0.961828	3	0
1907	28829	6.8486	12.4624	-75.4757	-18.1368	3	0
1907	52612	6.81801	12.404	23.1046	52.1566	3	0
1909	21045	12.5802	11.1055	79.5086	81.0563	3	0
1915	11181	9.63103	14.7174	-22.8883	108.159	3	0
1918	33513	1.9127	1.3335	10.3685	0.729797	3	0
1920	23502	13.4984	7.72913	-30.432	93.6336	3	0
1920	34137	13.3707	7.73019	-37.0478	-55.7449	3	0
1926	13353	8.41424	13.6403	-84.5019	29.4323	3	0
1926	46508	8.49115	13.662	1.35997	-108.546	3	0
1926	48610	8.52096	13.5662	-58.3025	87.5688	3	0
1928	18511	26.4551	2.38248	11.4116	-9.23462	3	0
1929	19459	9.25466	9.54563	46.0188	130.235	3	0
1929	23792	9.22638	9.47576	-21.797	-142.51	3	0
1929	44204	9.14411	9.59552	2.99332	-3.95289	3	0
1932	19823	15.0416	13.6771	110.525	-215.46	3	0
1932	41184	14.9349	13.6349	90.6147	356.69	3	0
1933	12817	6.44144	8.94702	7.23439	-20.7006	3	0
1933	50873	6.39727	9.0553	5.45584	-0.526298	3	0
1937	17570	13.1098	6.21753	-56.9939	-168.094	3	0
1938	21336	14.3282	10.7593	168.235	595.263	3	0
1938	40009	14.4228	10.8464	8.46008	-171.751	3	0
1942	16966	2.68078	14.9474	-3.14112	6.63687	3	0
1944	16795	2.89192	7.32415	10.2098	4.09544	3	0
1944	25300	2.9292	7.26401	31.2804	29.6398	3	0
1944	48157	2.80093	7.21268	35.3227	-57.0107	3	0
1948	32605	25.3893	9.14622	32.3953	27.2343	3	0
1951	43209	15.7911	11.692	132.729	420.845	3	0
1951	52553	15.8255	11.5752	127.744	-291.341	3	0
1954	11664	12.6194	15.5375	586.976	1.60449	3	0
1954	39609	12.7089	15.5167	-89.5978	-978.729	3	0
1957	37163	3.92825	12.0228	-26.7113	-2.89838	3	0
1957	41449	3.99094	12.0196	-21.3126	22.9979	3	0
1957	42447	3.93756	12.1241	-16.4776	10.2434	3	0
1960	35559	14.1057	2.40399	9.7912	14.0601	3	0
1964	21362	8.83854	14.2041	-29.2795	63.8483	3	0
1964	47890	8.75373	14.251	-83.2281	15.3538	3	0
1967	15848	1.57635	4.01869	5.55774	17.9903	3	0
1967	37846	1.51327	4.03117	15.4047	-25.87	3	0
1969	12548	8.00704	3.6387	17.0034	2.08145	3	0
1969	47019	7.9431	3.63117	24.3482	2.28231	3	0
1981	10639	9.14323	8.44082	29.2906	64.636	3	0
1981	50490	9.11161	8.36403	49.9975	-99.0417	3	0
1986	35927	10.4871	12.0448	9.66279	22.7742	3	0
1987	33545	7.03031	2.90488	40.3941	1.85284	3	0
1987	52095	6.99093	3.02815	18.8687	-21.5371	3	0
1989	41284	11.9395	6.90557	29.5032	-124.178	3	0
1989	42127	11.9084	7.0062	95.1017	4.07054	3	0
1989	42133	11.8783	6.8869	74.7248	4.3323	3	0
1992	16267	16.9505	8.33182	6.68686	117.326	3	0
1992	16901	17.0195	8.40974	23.6035	174.082	3	0
1992	35342	17.0686	8.34689	60.7241	-327.878	3	0
1993	15422	18.0186	8.91889	85.0689	-9.18472	3	0
1997	22666	8.20927	13.2574	40.9728	-73.5893	3	0
1997	36246	8.22651	13.3529	-86.2612	36.989	3	0
1999	21859	7.72139	13.8048	-11.1602	-2.60605	3	0
2003	30676	26.8828	2.47036	13.7567	4.55664	3	0
2005	27501	26.469	4.00962	2.92153	-0.280062	3	0
2008	27511	7.06835	12.7909	25.6279	15.5377	3	0
2008	51246	7.16801	12.8155	41.3862	-22.652	3	0
2013	23701	6.5333	14.0119	-24.8403	-2.43597	3	0
2013	27376	6.59648	14.1046	13.9501	-13.8434	3	0
2013	49880	6.48986	14.1158	-45.2683	2.45534	3	0
2017	27533	10.9352	4.48291	27.6744	-10.0496	3	0
2018	21555	12.7907	6.28632	98.6433	-8.50969	3	0
2018	41534	12.8441	6.33103	-17.3785	-1.94181	3	0
2022	27738	3.70983	4.51283	13.9297	-2.47447	3	0
2023	15019	16.5905	6.28889	86.642	-40.4921	3	0
2025	25735	12.2042	14.3667	-77.6973	488.37	3	0
2031	15102	1.30029	12.6983	4.93673	34.6112	3	0
2035	27322	11.2604	5.58883	4.45728	43.7973	3	0
2037	24134	4.00767	13.004	-38.2874	7.78077	3	0
2037	37179	4.065	12.9993	-3.57023	-23.0186	3	0
2038	48680	19.3384	4.34341	27.0666	41.8409	3	0
2040	26658	4.51714	15.6847	-1.17743	-3.3723	3	0
2040	40296	4.48283	15.6265	-16.5471	7.36483	3	0
2042	21363	23.3654	3.78507	22.8351	-23.8535	3	0
2042	43200	23.2919	3.84657	12.1051	45.1179	3	0
2044	13241	14.475	13.5191	16.5008	-275.172	3	0
2044	31969	14.3664	13.4701	69.0003	186.038	3	0
2046	14295	13.5677	3.2378	35.4279	48.5561	3	0
2046	51581	13.5781	3.17413	5.32946	17.401	3	0
2049	14366	3.49862	6.76644	41.5318	1.15291	3	0
2049	34977	3.57035	6.86404	5.27623	4.81167	3	0
2049	51840	3.63326	6.81398	44.3105	-2.37286	3	0
2053	16941	26.1109	4.00561	31.9505	-6.40876	3	0
2053	23663	26.138	4.07002	9.03821	6.2393	3	0
2053	43575	26.2079	4.08227	13.7019	-13.24	3	0
2054	24000	20.8616	1.197	8.08992	69.8553	3	0
2055	13182	21.2063	2.47108	28.6466	-10.8442	3	0
2055	31278	21.1232	2.58453	35.008	-5.05807	3	0
2056	24860	24.7007	4.28084	20.9736	-59.4596	3	0
2056	25279	24.7601	4.22607	16.6845	2.3024	3	0
2056	49769	24.7385	4.35513	46.4769	35.6927	3	0
2056	50651	24.8225	4.25356	53.7679	2.34959	3	0
2057	19575	22.8834	3.37204	14.4695	-16.1331	3	0
2057	26646	22.7856	3.33573	15.8891	-5.45732	3	0
2057	39059	22.816	3.39311	45.639	1.552	3	0
2059	14054	4.82849	1.33653	8.00935	-1.96759	3	0
2059	17677	4.7609	1.35137	39.6474	-2.58201	3	0
2063	30634	12.4105	1.11209	29.5752	0.999341	3	0
2066	16139	24.2786	9.57458	10.9937	-3.51253	3	0
2066	45963	24.2315	9.45947	-87.8572	32.2869	3	0
2067	24132	1.88629	13.4888	-6.04832	43.7995	3	0
2067	42367	1.85452	13.431	5.70031	-18.871	3	0
2070	45380	10.8515	3.76075	61.9201	-74.7278	3	0
2075	25744	1.09253	5.75031	25.9348	9.90402	3	0
2079	33227	13.6288	5.52334	-153.474	42.8865	3	0
2080	15029	16.7523	9.77879	40.0863	-226.818	3	0
2080	20091	16.7244	9.85073	29.3278	240.083	3	0
2080	28422	16.6908	9.73418	80.2959	299.324	3	0
2080	49457	16.6406	9.83237	96.3176	-228.933	3	0
2081	29997	14.2175	13.4932	15.6985	671.076	3	0
2081	31969	14.2952	13.4788	379.983	5.85274	3	0
2082	17547	15.0076	12.6999	-132.033	1648.03	3	1
2082	20047	15.1017	12.7502	-1167.87	805.77	3	1
2082	49787	15.0141	12.8279	171.617	14.1481	3	0
2084	25789	11.2411	2.4042	10.6094	-149.256	3	0
2085	10508	16.2276	4.62519	29.1939	181.329	3	0
2085	33487	16.2913	4.63889	55.5778	-107.603	3	0
2088	44557	2.70475	9.40538	28.5849	-1.9561	3	0
2088	45456	2.59182	9.40619	33.1969	4.50564	3	0
2090	17064	8.56435	6.29135	49.6724	-72.7408	3	0
2090	23591	8.57257	6.42447	70.8447	-57.1213	3	0
2094	47569	22.2116	6.39827	-3.02218	-13.5749	3	0
2097	13926	16.9073	7.74344	-26.4885	-94.7634	3	0
2097	23728	17.0537	7.76946	19.9025	161.899	3	0
2097	52191	16.9233	7.80471	89.7162	-163.741	3	0
2097	52670	16.9971	7.68469	134.32	77.9782	3	0
2099	15691	16.5492	9.34239	187.551	12.4659	3	0
2100	28063	20.8588	7.65655	-24.0873	-34.6795	3	0
2100	29739	20.9383	7.7605	18.3046	127.1	3	0
2101	10733	17.781	2.4603	85.2461	-6.63467	3	0
2101	48993	17.7032	2.51263	6.01304	-81.262	3	0
2103	39891	8.1673	1.75292	-9.10502	-24.6833	3	0
2103	44119	8.23907	1.75171	12.5762	36.0761	3	0
2107	32529	24.5873	9.46341	25.791	-7.61631	3	0
2108	34252	11.7762	6.26923	50.4149	-128.732	3	0
2108	49154	11.7552	6.38551	69.0628	-2.46015	3	0
2112	16145	26.8159	5.39709	6.26646	-15.4565	3	0
2112	28762	26.8729	5.37771	-3.24134	31.1116	3	0
2119	11494	9.78217	11.1699	8.74666	0.672851	3	0
2119	14082	9.80248	11.2301	-14.6581	-65.0887	3	0
2119	32156	9.81961	11.1185	53.5167	-3.0672	3	0
2124	24392	14.5608	6.4546	-49.7059	37.2576	3	0
2124	36020	14.4704	6.42911	-59.8292	-59.9102	3	0
2127	20756	16.486	7.58145	30.923	4.65451	3	0
2133	13778	19.2247	11.641	55.0692	-96.8319	3	0
2133	17330	19.1089	11.703	43.0026	11.5277	3	0
2133	33226	19.1636	11.731	8.16659	41.9546	3	0
2133	43540	19.1491	11.5998	-50.256	33.3638	3	0
2142	10786	3.89942	10.0567	11.7656	22.0225	3	0
2142	16374	3.99822	10.1323	14.3806	4.60051	3	0
2142	30065	4.04075	10.0503	16.2138	66.9631	3	0
2142	46815	3.93679	10.1293	-15.1671	-10.2175	3	0
2143	37350	6.25439	1.75857	41.0853	1.2603	3	0
2147	19728	14.9332	12.4312	213.057	-168.889	3	0
2147	45693	15.0371	12.3461	218.434	-12.6113	3	0
2149	10754	16.8929	9.4355	69.3253	184.38	3	0
2149	18217	16.9501	9.3621	61.6362	-74.4514	3	0
2152	12178	26.556	3.84768	14.0389	10.5417	3	0
2153	32745	12.0972	2.53296	-66.9467	86.1398	3	0
2162	20014	15.1134	12.5139	41.6006	-54.8326	3	0
2162	31072	15.232	12.4713	97.4126	2.25599	3	0
2167	14130	4.24968	10.0722	14.7033	4.88431	3	0
2167	43419	4.17125	10.0945	-87.1007	-6.7349	3	0
2167	49437	4.24364	10.0171	-13.3248	-3.39738	3	0
2168	35693	11.9121	9.03278	72.6881	-165.392	3	0
2169	22060	5.54825	3.4252	29.7632	49.0566	3	0
2170	45372	1.73938	14.9549	-3.39236	9.03645	3	0
2173	22716	23.3292	5.55614	6.61281	66.1208	3	0
2173	41282	23.2897	5.49589	15.0663	-49.8491	3	0
2175	14629	9.79185	12.9319	60.9284	197.165	3	0
2178	26314	10.8213	8.45617	93.0748	3.7924	3	0
2181	40845	26.4902	7.55577	0.323391	-24.1685	3	0
2181	41366	26.5702	7.61097	14.2565	-22.7822	3	0
2182	36172	18.5487	8.79081	7.51393	153.858	3	0
2182	48012	18.5124	8.83631	40.0399	-187.719	3	0
2184	20686	25.8509	6.56833	-31.2705	38.0916	3	0
2184	50195	25.9101	6.6775	4.34055	-103.287	3	0
2185	44100	22.7399	3.8144	-51.5205	-33.554	3	0
2186	13332	17.6694	4.52199	96.4453	115.09	3	0
2186	14186	17.6493	4.63146	47.6636	-95.863	3	0
2186	39170	17.7661	4.57618	32.0451	-92.2024	3	0
2186	47536	17.7144	4.65012	72.3395	5.59766	3	0
2188	52204	9.23587	4.93015	9.20143	76.6866	3	0
2189	23277	13.6483	1.08366	5.17024	19.6084	3	0
2190	24564	16.7745	1.15597	33.1275	-9.19615	3	0
2190	39158	16.6798	1.14121	19.8533	-20.57	3	0
2197	35797	6.64023	6.98646	55.8399	51.7988	3	0
2197	36388	6.76845	6.98144	8.77802	-19.0418	3	0
2198	49158	4.91822	11.6166	-32.4863	-7.35751	3	0
2201	22238	9.86945	6.83561	54.1586	-93.5846	3	0
2207	21342	14.2683	7.92337	-2.43212	145.982	3	0
2213	34846	19.9374	5.24267	63.5664	-5.25631	3	0
2215	18015	13.9637	5.70599	25.4835	87.3965	3	0
2216	17238	17.0402	12.6784	-35.7254	-212.746	3	0
2216	49258	17.0871	12.7719	91.0576	230.949	3	0
[truncated: 44,178 more rows]
