# Supplementary material for: Study on stability analysis of soil nail reinforced slopes under loading based on the discrete element method
Source: PLoS One. 2026 May 26;21(5):e0350163. doi: 10.1371/journal.pone.0350163 (PMC13210361; doi:10.1371/journal.pone.0350163)
Supplement: S1 File — (ZIP) [file pone.0350163.s001.zip › DATA in PFC/1_14_20000__balls.txt]

id	x	y	radius	vel_x	vel_y	rotation	disp_x	disp_y	ball_type	ball_stress
6	6.93043	3.87882	0.0663017	4.58219e-06	1.71977e-06	-0.00390472	-0.00173178	-0.00170147	0	6590.22
7	24.6998	3.68812	0.0661725	1.1073e-05	-6.55301e-06	-0.00504527	0.00107803	-0.000804979	0	4309.42
12	3.10152	12.1021	0.0509531	-5.9372e-08	1.46488e-05	-0.0170536	-0.000917656	0.000985184	0	127.909
13	25.4109	9.36047	0.0532987	5.15662e-06	-1.54551e-06	0.00623827	0.00138259	0.00123837	0	1162.18
17	9.91587	4.64285	0.0733272	1.22938e-05	-3.2646e-06	0.0334825	-0.00169688	-0.00354317	0	3657.05
19	6.01578	5.23056	0.05695	1.28483e-05	2.05973e-07	-0.0272661	-0.00204805	-0.00183583	0	5030.17
21	10.227	12.1813	0.0736155	1.43073e-05	-5.03046e-06	-0.21235	-0.0030717	-0.0134594	0	421.737
22	18.9462	5.97309	0.0711969	-2.9675e-06	2.67887e-06	-0.00346413	0.00435391	-0.0051941	0	1077.97
23	24.3639	1.33179	0.0743081	3.02746e-06	-3.75639e-06	-0.0144592	0.00017623	-0.000166202	0	3401.38
24	6.06145	9.73955	0.0702117	-1.67554e-06	-4.59176e-07	-0.0529966	-0.00302297	-0.00225163	0	2563.99
25	14.8243	8.55029	0.0650594	3.2303e-06	-1.42625e-06	-0.0303067	0.00342923	-0.0138686	0	12284.7
32	25.7577	7.94071	0.0623302	-7.13554e-08	-4.94415e-06	-0.0382431	0.00135927	0.000456637	0	1621.09
33	22.9228	1.56778	0.0611813	6.53944e-06	-1.69548e-06	-0.0307517	0.000468833	-0.000339174	0	4177.58
35	10.6184	10.8574	0.063695	4.2421e-06	-5.09419e-07	-0.145584	-0.00274009	-0.0130795	0	7957.93
36	24.9858	7.43608	0.0704374	-1.85593e-06	-6.76871e-06	0.0517497	0.00205705	-2.81666e-05	0	3171.61
38	1.77331	14.1978	0.0689745	9.58797e-06	1.91736e-05	-0.00439263	-0.000177502	0.00229658	0	446.781
40	13.1433	6.02089	0.059253	3.39685e-07	-1.60559e-05	-0.00930846	0.000127684	-0.00764541	0	2405.42
43	12.108	7.8018	0.0637265	6.48824e-07	-5.16792e-06	-0.248541	-0.00115824	-0.0106002	0	6132.2
48	5.15509	13.7551	0.0639966	9.45503e-06	1.84506e-07	-0.0242662	-0.00122425	0.000840194	0	893.621
50	26.5878	1.31095	0.0517331	-3.11654e-08	-4.87209e-07	0.00443859	2.08808e-05	-0.000100628	0	3609.79
51	2.65672	4.88746	0.0569854	6.7811e-07	4.12089e-06	0.0225074	-0.000806117	-0.000734119	0	2146.12
54	15.974	4.49099	0.0651129	5.24113e-06	-3.79274e-07	-0.0309233	0.00160665	-0.00494113	0	8885.35
55	16.5717	6.08204	0.0526254	2.35337e-06	-4.03639e-06	-0.0243749	0.00333226	-0.00720026	0	418.961
56	12.4046	5.5147	0.0661494	-1.01003e-08	-7.10074e-06	0.0434873	-0.000891254	-0.00621099	0	5731.86
57	16.8947	12.9572	0.0582426	1.54056e-05	-1.61004e-05	0.305609	0.00840903	-0.0152983	0	21157.9
59	25.9239	3.14653	0.0655528	6.2709e-06	-5.53636e-06	-0.0135557	0.000474435	-0.000591151	0	3010.05
60	13.6535	9.82012	0.0743989	-5.75939e-06	-1.54295e-06	-0.0489792	0.0022369	-0.0170638	0	14493
63	15.5692	9.07435	0.0727707	1.3783e-06	-4.48871e-06	-0.127196	0.00523101	-0.0143966	0	9016.1
66	8.00092	1.56939	0.0646488	1.24951e-06	2.01242e-07	0.0542521	-0.000496044	-0.000457189	0	5502.15
67	5.24587	9.42131	0.0715959	-5.37423e-06	1.96472e-06	0.0022061	-0.00250961	-0.00147905	0	1897.43
68	12.1239	6.06856	0.0507543	1.69253e-06	-8.85927e-06	-0.0451269	-0.00101192	-0.00697464	0	5611.21
69	10.6195	5.97132	0.0718533	8.11181e-06	-1.55173e-06	0.0151057	-0.00219327	-0.00613518	0	7284.71
70	13.4816	3.92777	0.0749461	6.74646e-06	-2.32225e-06	-0.016007	-0.000238997	-0.00368674	0	7316.7
73	15.8622	5.44075	0.064192	1.34293e-06	-5.29242e-06	-0.106723	0.00192145	-0.00635452	0	3295.1
74	14.5564	11.9897	0.061199	1.5187e-05	-7.1779e-06	-0.0955412	0.00684903	-0.0245174	0	4283.19
76	11.6089	7.56266	0.0540018	3.3499e-06	-7.70318e-06	0.0483267	-0.00180201	-0.00976362	0	6735.16
77	23.6487	2.41645	0.0628765	7.86986e-06	-9.2206e-06	0.0260492	0.00098138	-0.000571778	0	3830.47
84	6.35753	15.0587	0.0626555	7.35853e-06	-6.77545e-07	-0.0501686	-0.00046431	0.000386655	0	599.1
89	23.0994	6.98232	0.0689511	2.21076e-06	-4.15466e-06	0.042794	0.00353382	-0.00146528	0	4076.16
93	23.1209	9.16586	0.0539827	-9.1646e-07	-4.92318e-06	-0.0199471	0.00382265	-0.000296316	0	5184.32
94	21.0517	2.22389	0.0603816	1.30686e-06	3.60644e-07	-0.0129609	0.0012735	-0.00102884	0	2744.17
97	5.3276	12.7045	0.0572822	5.50325e-06	1.10591e-06	-0.0281141	-0.00174981	1.22068e-05	0	2684.93
106	2.20673	5.67616	0.0610708	2.3016e-06	4.3307e-06	0.0152088	-0.000610716	-0.000687796	0	2988.28
107	21.1127	3.40489	0.0530311	8.6545e-06	3.61579e-07	-0.019252	0.00222684	-0.00177326	0	7337.5
109	5.97254	14.5839	0.0657444	9.40845e-06	1.61845e-06	-0.0401129	-0.000771009	0.000541757	0	1181.66
110	8.76749	8.02893	0.0669978	1.39126e-06	2.17029e-07	-0.0303682	-0.00340407	-0.00603716	0	4768.14
111	17.8507	10.1842	0.0660148	8.01476e-06	-6.45811e-07	0.0644737	0.00773781	-0.0107815	0	20014.3
112	18.0404	7.84088	0.0692958	1.24156e-06	-2.47109e-06	-0.0417274	0.00578066	-0.008278	0	6021.18
113	17.5494	4.55717	0.0664494	2.74322e-06	-1.14297e-06	-0.0071165	0.00243731	-0.00458424	0	3691.81
116	3.79611	6.03182	0.0724108	4.3246e-06	-1.83393e-07	-0.00459848	-0.00147879	-0.000974195	0	2084.84
117	12.7599	14.4108	0.0528143	8.59202e-06	-1.21535e-05	0.294532	0.000793944	-0.0365901	0	65099.5
123	3.7345	14.4018	0.0732345	8.62858e-06	8.30713e-06	-0.0360879	-0.00049303	0.00186801	0	729.881
124	11.2063	10.6294	0.0520857	3.53913e-07	-3.37778e-06	-0.0412404	-0.00193877	-0.0147559	0	1162.97
125	2.27176	6.99524	0.0506884	-8.80692e-08	3.96481e-06	0.00675643	-0.000734044	-0.000482028	0	2301.05
126	4.89651	7.60048	0.073449	-3.75498e-07	3.77654e-06	-0.0145176	-0.00216651	-0.00127991	0	4708.87
129	13.5425	1.84369	0.0556184	7.47114e-07	1.06009e-06	0.0451597	-5.27754e-05	-0.000922218	0	2070.26
130	5.27494	14.7276	0.0635387	6.40124e-06	2.44702e-06	-0.0397444	-0.0006206	0.00125359	0	553.979
132	7.35351	3.4854	0.0612998	4.77313e-06	1.85655e-06	0.0260554	-0.0016393	-0.00173992	0	3094.77
135	7.23086	7.45032	0.0671837	4.87997e-06	4.72041e-07	-0.00381788	-0.00310117	-0.00357966	0	4497.41
138	25.7808	9.51832	0.0738569	2.67165e-06	-8.35164e-07	0.0644397	0.00107382	0.00159746	0	5360.31
139	7.22326	1.69667	0.0508491	3.84657e-07	-1.58474e-07	0.0157853	-0.000550277	-0.000522746	0	901.41
140	3.5086	14.8102	0.0542148	1.27667e-05	1.16517e-05	-0.028594	-0.000291244	0.00205778	0	761.479
144	14.5286	2.15134	0.0719444	2.82479e-06	-4.15496e-07	0.0413747	0.000138286	-0.00122992	0	4353.63
146	13.2282	11.9752	0.0729542	1.32926e-05	-1.18945e-05	-0.126287	0.00347477	-0.0260322	0	3339.24
147	8.88244	13.8489	0.0591766	1.50888e-05	-2.71726e-06	-0.196825	-0.00213534	-0.00691809	0	4626.23
148	17.8648	2.04429	0.0685789	1.33306e-06	1.06088e-07	-0.000473577	0.00107828	-0.00141994	0	6097.73
149	25.6591	9.72505	0.0702225	3.33493e-06	-1.151e-06	0.0801858	0.00117586	0.00161808	0	734.392
151	11.4194	4.257	0.0606199	9.23897e-06	-1.34095e-06	0.00442355	-0.00127144	-0.00371101	0	5806.73
152	7.86315	3.30313	0.0747382	4.95596e-06	7.74868e-07	-0.0274537	-0.0015967	-0.00168469	0	2454.5
154	5.82157	15.3742	0.0540798	7.18132e-06	4.81184e-07	-0.0303031	-0.000272255	0.00112189	0	366.939
156	16.3875	8.06165	0.0594527	2.56813e-06	-6.55674e-06	0.103849	0.00501775	-0.0109215	0	4792.97
158	20.486	5.75219	0.056673	-1.06174e-06	-3.76765e-06	-0.0178528	0.00386754	-0.00338142	0	6583.75
159	26.4536	8.16691	0.0580336	7.05886e-07	-4.58478e-06	0.0708042	0.000611727	0.000681675	0	5202.05
164	19.2295	1.8264	0.0662468	8.98786e-08	2.73711e-07	-0.035818	0.00102968	-0.00079917	0	8656.99
165	8.84851	14.9691	0.0686752	9.9768e-06	-3.08789e-06	-0.140979	-0.000124591	-0.00553021	0	1339.15
166	23.9172	2.38398	0.0612084	9.54929e-06	-1.16252e-05	0.0340853	0.000856988	-0.000602511	0	4598.39
168	25.6818	4.35826	0.0728704	9.57242e-06	-5.48849e-06	0.00736342	0.000748024	-0.000735121	0	1966.18
169	1.19914	11.8637	0.0650754	-2.74568e-07	1.7957e-05	0.00619257	-0.000103315	0.00143598	0	511.9
174	14.9397	15.3142	0.0549835	2.14846e-05	-1.79208e-05	0.648271	0.00304728	-0.0275761	0	6303.32
176	8.08862	12.6016	0.0631689	1.60348e-05	2.16469e-06	-0.0678196	-0.00325983	-0.00534257	0	2423.73
179	4.71478	5.6167	0.0500627	5.49781e-06	1.7046e-06	-0.00678368	-0.00175296	-0.00134203	0	3687.02
180	1.94279	1.67006	0.050051	7.17429e-07	2.45777e-06	-0.00620311	-0.000104927	-0.000213131	0	2572.69
182	13.0517	6.10645	0.0661618	-7.67709e-07	-1.67873e-05	0.013921	-6.53908e-06	-0.00783235	0	1970.6
183	3.90538	15.7105	0.0625571	9.73652e-06	1.15541e-05	-0.0259489	-2.85289e-05	0.00220577	0	553.161
184	17.0734	12.233	0.0654121	1.18738e-05	-5.22638e-06	0.0193504	0.00827959	-0.0141306	0	4216.93
185	13.8048	8.39846	0.0716066	-8.66158e-07	5.27243e-07	-0.0111198	0.00154998	-0.0135415	0	7579
189	23.5552	5.43039	0.0509866	3.77738e-06	-1.42718e-06	0.00370335	0.00253362	-0.00127867	0	3538.11
192	3.97229	10.6911	0.0714068	2.41585e-08	5.54225e-06	-0.0110433	-0.00167289	5.40803e-05	0	1190.3
193	3.089	15.3708	0.0615546	1.5446e-05	1.43213e-05	-0.0278864	-5.72873e-05	0.00235172	0	392.298
194	14.6693	14.0509	0.055082	1.76323e-05	-1.63077e-05	0.11735	0.00704353	-0.0321051	0	15407
198	14.0535	5.61841	0.0582414	1.2938e-06	-9.16635e-06	-0.0538744	0.000604666	-0.00712631	0	11919.8
201	12.1243	5.33946	0.0569031	9.34177e-07	-5.26216e-06	0.0646573	-0.00121674	-0.00589769	0	13955.8
204	14.5777	7.86939	0.0697578	9.82184e-07	-1.74688e-06	0.189255	0.00260183	-0.0119141	0	11748.7
207	10.2581	12.5465	0.0595275	2.26792e-05	-5.53993e-06	-0.744472	-0.0035434	-0.0138798	0	3748.24
211	20.4796	3.32172	0.0738337	7.64059e-06	-2.06455e-07	0.0159606	0.00225543	-0.00214687	0	2805.7
213	19.0376	7.96785	0.0544855	4.04945e-06	-1.59883e-07	0.0880406	0.00623078	-0.00632586	0	12506.6
214	26.8175	8.96463	0.0569992	-1.52872e-07	-3.37508e-06	0.0275558	0.000270235	0.00150336	0	786.379
215	21.7464	8.5664	0.0660345	1.87343e-06	-5.97378e-06	0.0812309	0.00515758	-0.00257926	0	4730.81
221	21.894	1.94548	0.0539172	9.9826e-07	8.83333e-07	-0.0173898	0.000927538	-0.000689293	0	10392.1
222	13.6895	11.8905	0.0686692	1.58478e-05	-1.01962e-05	0.0497951	0.00474228	-0.0248572	0	9165.23
224	26.3888	1.78997	0.0619406	1.5227e-07	-1.55512e-06	-0.00947715	0.00011511	-0.0002587	0	3641.06
225	16.5842	11.7213	0.0542313	9.3195e-06	-9.40677e-06	0.140511	0.00823274	-0.0156224	0	18902.5
226	11.063	9.1285	0.0668501	3.13342e-07	-3.13608e-07	-0.034234	-0.00288073	-0.0117806	0	9625.56
230	3.47217	1.07335	0.0538894	1.76519e-07	4.13931e-07	0.0132808	-4.88169e-05	-3.23011e-05	0	1908.04
231	16.4848	1.55612	0.0716493	2.08479e-06	-2.99982e-07	0.00166439	0.000279397	-0.000628465	0	8923.52
232	20.6543	7.96008	0.0732421	4.24186e-06	-4.93868e-06	0.0378953	0.00594549	-0.00399864	0	1442
233	18.1626	13.1336	0.0515218	8.66775e-06	-1.79805e-05	0.193193	0.00710066	-0.00941136	0	3621.6
237	20.4945	2.31172	0.0568839	1.52138e-06	4.95544e-07	-0.0684802	0.00130883	-0.000912212	0	8656.41
238	12.4559	10.1269	0.0522518	-1.23796e-06	-5.85642e-08	0.149979	-7.62374e-05	-0.0166475	0	3495.95
245	7.51752	3.33115	0.0743509	5.03813e-06	2.16512e-06	0.0179138	-0.0015102	-0.00159033	0	2943.96
246	12.5742	4.87927	0.0579262	7.70303e-07	-5.03131e-06	-0.0218263	-0.000712639	-0.00550507	0	1308.76
247	14.3984	7.68977	0.0744534	-7.70684e-08	-9.57707e-07	-0.0656153	0.00208355	-0.0114875	0	15018.5
249	23.2602	6.15761	0.056453	1.68157e-06	-1.72382e-06	-0.0265784	0.00298551	-0.00150093	0	3778.74
251	14.1831	15.1071	0.0670332	1.85779e-05	-5.78896e-06	0.366896	0.00639588	-0.0392287	0	24264.7
254	8.97636	8.35552	0.0676596	3.40729e-06	1.21526e-06	-0.190516	-0.00371807	-0.00654871	0	4440.44
259	4.26102	4.91799	0.0518508	3.84901e-06	2.82712e-06	-0.0119372	-0.001441	-0.000988909	0	5812.18
265	20.848	6.8495	0.0744524	1.89459e-06	-8.18263e-06	-0.00261554	0.00482655	-0.00380245	0	5795.38
268	7.03164	5.40992	0.0659841	1.55915e-05	3.29121e-07	0.00393132	-0.00236181	-0.00248254	0	3518.91
270	17.9389	6.54134	0.0722776	-1.83047e-07	-9.79066e-06	-0.162292	0.00454675	-0.00676776	0	10274.6
271	7.29705	6.05937	0.0599637	1.29638e-05	-1.82607e-07	-0.0290689	-0.0027527	-0.00295569	0	3356.29
273	22.8253	8.04148	0.063691	2.70012e-06	-6.28572e-06	-0.0190014	0.00398248	-0.00133615	0	1973.38
277	2.3526	13.3488	0.0580283	1.23752e-06	2.23341e-05	0.00178524	-0.000420117	0.00191118	0	430.329
280	13.6876	9.09945	0.0734476	-6.66673e-06	-6.4193e-07	0.0158751	0.0017972	-0.0149494	0	5964.31
282	12.1252	12.4542	0.054446	1.72105e-05	-1.26369e-05	0.171274	-0.000904235	-0.0224445	0	16491.9
284	12.6728	5.89403	0.0564164	-1.0137e-06	-1.00747e-05	-0.114503	-0.000721191	-0.006921	0	8269.06
286	20.024	3.4228	0.0677922	7.54362e-06	-3.13177e-06	-0.00136444	0.00229307	-0.00213966	0	2226.09
288	11.7367	7.85194	0.0547113	9.3937e-07	-2.69634e-06	-0.0731862	-0.00164436	-0.0104474	0	11550.7
289	14.8625	15.211	0.0731574	2.05885e-05	-1.58593e-05	0.350342	0.00381863	-0.0293179	0	14819.2
290	26.7061	4.94596	0.0655788	1.8581e-06	-6.66331e-06	-0.000473105	0.000179929	-0.000614474	0	4729.08
293	2.84555	15.1437	0.0677	1.78485e-05	1.45148e-05	-0.0173016	-0.000135721	0.00235622	0	980.361
295	3.71494	10.8221	0.0683585	-2.34231e-07	7.59832e-06	-0.0475848	-0.00163039	0.00015623	0	654.927
298	14.7063	14.5521	0.0720911	1.66494e-05	-1.7227e-05	0.251738	0.00424381	-0.0322195	0	20005.8
300	5.8913	5.57008	0.0512414	1.04034e-05	2.12667e-07	0.00206934	-0.00208707	-0.00186715	0	4071.83
301	17.2133	8.09884	0.0575657	1.38698e-06	-3.31006e-06	-0.0194026	0.00568136	-0.00948601	0	9202.56
304	25.2704	4.24151	0.0742154	1.1578e-05	-5.28357e-06	-0.00237506	0.000921137	-0.000821496	0	1298.57
305	1.97035	13.7834	0.0640556	5.23582e-06	2.33928e-05	0.00228605	-0.00025831	0.00208315	0	519.666
306	22.2626	6.81083	0.0674183	2.99028e-06	-7.84049e-06	-0.00350703	0.00397496	-0.00206679	0	3005.8
310	11.0791	5.89375	0.0656974	6.70098e-06	-3.07384e-06	-0.0497703	-0.00180308	-0.00617382	0	12647.3
312	19.1205	8.5977	0.0507272	7.28189e-07	-3.09934e-06	-0.032082	0.00686002	-0.00707261	0	15888.4
313	18.2033	1.94831	0.0586009	1.36747e-06	1.13787e-06	0.0180922	0.000998503	-0.00111941	0	8182.72
315	6.3546	2.39745	0.0668322	5.33984e-07	-3.94722e-07	0.0505856	-0.000960689	-0.000677586	0	1681.75
319	4.12672	8.57342	0.0736573	-5.9735e-06	1.10158e-05	0.0422323	-0.00185948	-0.000738108	0	3401.02
327	3.83317	15.6076	0.0632286	7.99785e-06	1.21311e-05	-0.0204696	-5.31343e-05	0.00220357	0	502.349
328	18.2423	11.5863	0.0696034	1.09917e-05	-6.56271e-06	0.193405	0.00786987	-0.00988898	0	2132.71
330	1.21972	14.9039	0.0605822	4.55281e-06	1.66231e-05	-0.00205286	-7.13329e-05	0.00256922	0	466.279
332	1.48528	14.7258	0.0564883	8.41792e-06	1.7642e-05	0.00117292	-0.000101406	0.00248676	0	586.241
336	25.463	8.39791	0.0502189	7.11459e-07	-5.38466e-06	0.0186744	0.00147587	0.000638529	0	7482.21
338	26.4643	7.69489	0.0515005	6.22634e-07	-4.45825e-06	-0.00576854	0.000471576	0.000396071	0	5610
339	23.6758	4.35241	0.0732215	7.40193e-06	-5.23444e-06	-0.00834542	0.00194044	-0.00115561	0	3896.17
341	26.4771	3.41544	0.0654933	3.49358e-06	-5.63152e-06	0.00189037	0.000204963	-0.000537726	0	3456.55
342	26.3381	5.59657	0.0571704	3.04241e-06	-3.46306e-06	0.00612404	0.000547307	-0.000509012	0	4320.93
348	5.38523	13.0581	0.0659875	8.32181e-06	5.22438e-08	-0.0766976	-0.00164674	0.000243203	0	1251.19
350	8.58796	8.29001	0.0516838	3.56789e-06	5.29876e-07	-0.0262992	-0.00359527	-0.00613948	0	10950.5
354	24.6086	2.62007	0.0666467	9.89018e-06	-1.04972e-05	-0.0247007	0.0008412	-0.000677099	0	1647.05
355	13.3494	12.3873	0.0748768	1.31164e-05	-1.16519e-05	0.0749027	0.0034881	-0.0270036	0	8141.38
358	26.4748	9.14777	0.0682527	-1.16409e-07	-1.72966e-06	-0.0218431	0.000542938	0.00147802	0	1915.15
359	13.8761	5.035	0.0661344	2.5976e-06	-1.00659e-05	0.124378	0.000272611	-0.00619428	0	10339.3
362	5.95552	10.0797	0.0740584	-1.02073e-06	-2.57136e-07	-0.031112	-0.00286541	-0.00204771	0	4416.07
363	14.7855	13.1373	0.0548778	8.31119e-06	-1.92547e-05	-0.230107	0.00759316	-0.0271601	0	24456.7
366	26.6781	5.17901	0.0620491	2.23654e-06	-5.64962e-06	0.00445544	0.000202977	-0.000635504	0	4634.35
368	5.36628	7.76931	0.0683189	-1.04278e-06	2.72476e-06	0.0071706	-0.00235182	-0.00187852	0	783.494
370	10.4824	14.828	0.0502697	1.47983e-05	-4.95345e-06	-0.210725	-0.000658708	-0.0133642	0	3875.84
373	10.0451	5.4176	0.0746167	9.22766e-06	-4.81993e-07	0.0848185	-0.00243105	-0.00478015	0	6367.5
374	4.65356	1.55546	0.0681705	-7.98298e-07	8.94597e-07	0.0261988	-0.000280356	-0.000205734	0	1310.21
375	2.90203	3.71601	0.0650516	3.31233e-07	2.00965e-06	0.00541291	-0.000599056	-0.000668693	0	1744.03
376	10.8862	2.97484	0.0744426	4.28788e-06	-6.63597e-07	0.0586607	-0.000814215	-0.00225307	0	9296.87
383	7.88654	8.26089	0.0566434	3.20625e-06	1.00767e-06	-0.106667	-0.00350038	-0.00473892	0	4320.45
384	7.09251	9.05104	0.064401	2.84031e-07	2.57237e-06	-0.00193621	-0.00334877	-0.00373024	0	6338.73
388	21.7266	9.48161	0.0697648	1.06255e-05	-1.05558e-05	0.0293725	0.00543054	-0.00232229	0	4896.74
395	4.9561	9.3504	0.067038	-4.2753e-06	4.10875e-06	-0.0208017	-0.00222916	-0.00119924	0	3955.98
400	19.3476	9.07425	0.0552619	8.19698e-06	-1.04335e-05	0.148846	0.0070524	-0.00660877	0	5230.61
403	26.739	7.15478	0.0706882	1.31526e-06	-3.6972e-06	0.0191795	0.000171165	0.000206436	0	4554.44
406	3.33645	10.8363	0.0665292	-7.16431e-07	1.263e-05	-0.0078429	-0.00123816	0.000390962	0	1577.81
407	5.07846	7.32569	0.0659139	1.59977e-06	1.54293e-06	-0.023112	-0.0022608	-0.00149199	0	3513.17
408	3.40865	1.76974	0.0708068	1.03088e-06	3.56307e-06	0.0076906	-0.000273149	-0.000255285	0	1680.84
409	6.53257	8.43989	0.0738786	-1.1703e-06	4.09304e-06	-0.0371463	-0.00313894	-0.00292551	0	3543.92
410	13.218	8.10833	0.0540482	-1.86613e-06	-5.80353e-06	-0.119083	0.000513695	-0.0120639	0	8016.91
413	23.2318	1.92203	0.0680833	8.4349e-06	-5.37138e-06	-0.0171407	0.000672121	-0.000317525	0	620.163
416	4.25084	6.01273	0.0649273	4.94621e-06	-1.29856e-07	0.00532521	-0.00157799	-0.00107951	0	2682.3
421	24.884	1.5288	0.0636026	3.0704e-06	-4.10463e-06	-0.0278834	0.00026414	-0.000233469	0	3441.01
423	12.8719	4.54257	0.0538369	1.83212e-06	-2.7019e-06	0.0168596	-0.00076968	-0.00495472	0	6551.08
425	17.7206	7.70489	0.0635653	-1.87809e-06	-8.89753e-06	0.124959	0.00559828	-0.00839674	0	13791.6
426	10.3483	7.53925	0.052616	3.53003e-07	-1.67924e-06	-0.104778	-0.00260588	-0.00772384	0	2048.77
428	8.32606	5.78075	0.0518119	1.00259e-05	-7.24214e-07	-0.00871073	-0.00263614	-0.00397089	0	6880.27
431	21.8421	5.81343	0.0590341	5.70584e-07	-5.98296e-06	-0.0185336	0.00367605	-0.00229378	0	5943.46
434	25.7582	5.21259	0.0574064	5.81979e-06	-3.19134e-06	-0.0443266	0.000908097	-0.000655557	0	5711.64
436	18.0431	9.82674	0.0665746	8.92306e-06	-1.65223e-06	0.127693	0.00821015	-0.0102109	0	8905.48
437	14.6065	13.3723	0.0621401	1.01876e-05	-1.62261e-05	0.229632	0.00834432	-0.0303746	0	15034
440	17.0206	6.69263	0.073674	-1.47323e-06	-7.81021e-06	-0.00846133	0.00426591	-0.0079465	0	7308.47
442	8.29922	11.5516	0.073583	8.23188e-06	2.32838e-07	-0.079654	-0.00358707	-0.00639412	0	6097.73
443	5.71358	10.0337	0.0607451	-1.53528e-06	1.03516e-07	-0.0407468	-0.00274442	-0.00176622	0	5040.51
444	16.5956	10.5965	0.0708922	8.85518e-06	-5.74329e-08	0.0430581	0.00884828	-0.0145433	0	12896.9
445	1.98827	15.7252	0.0627039	2.15321e-05	1.29157e-05	-0.00603424	9.78913e-05	0.00275908	0	515.124
449	22.173	3.71157	0.0625854	6.24155e-06	-7.31836e-07	0.0188158	0.00206621	-0.00157902	0	2924.83
451	5.15214	3.47019	0.0541923	6.28274e-07	1.16516e-06	-0.0213333	-0.00129948	-0.000961146	0	3154.82
452	12.9263	5.37731	0.0685271	-1.01899e-06	-7.02016e-06	-0.060002	-0.000705961	-0.00612487	0	6806.11
453	15.6353	13.307	0.0664688	2.40675e-05	-2.54408e-05	0.107022	0.00879358	-0.0231761	0	15499.4
454	11.9991	12.8487	0.064013	2.06397e-05	-1.6011e-05	0.0763999	-0.000697899	-0.0232544	0	11392.9
455	8.20078	12.3629	0.0670414	1.23689e-05	-2.00922e-08	-0.168424	-0.0034274	-0.00563203	0	5420.92
457	19.9072	7.6786	0.0674014	2.88143e-06	-6.49385e-06	0.01318	0.00595607	-0.00489302	0	8360.09
459	1.26312	3.62491	0.0720698	4.16865e-08	2.22217e-06	0.0147269	-0.000105478	-0.000526701	0	1763.7
460	19.4487	12.0276	0.066915	1.28145e-05	-1.20427e-05	0.150593	0.00654331	-0.00631218	3	3997.67
461	13.5545	15.4953	0.0554754	1.03501e-05	-1.66907e-05	-0.225191	0.00393492	-0.0541968	0	103137
465	9.68555	7.39705	0.0749948	-2.01036e-08	-6.32432e-08	-0.0779145	-0.00296526	-0.00698042	0	3984.86
468	7.90831	11.7132	0.0605431	8.1765e-06	3.558e-07	-0.108971	-0.00346726	-0.00534959	0	1354.93
470	3.68782	6.26101	0.0523271	3.59857e-06	-2.1941e-07	0.0108175	-0.00139807	-0.000917575	0	4498.48
472	2.23196	1.46503	0.071164	7.40676e-07	1.75902e-06	0.0178437	-9.99507e-05	-0.000181226	0	1542.79
473	4.93155	5.39498	0.0526372	7.68395e-06	2.62432e-07	-0.023578	-0.00180107	-0.00145697	0	3655.68
474	25.8455	1.11577	0.0640883	1.7267e-07	-2.40086e-07	-0.0162575	5.47371e-05	-1.97578e-05	0	502.314
480	8.83806	4.11761	0.0694584	5.70177e-06	-4.45226e-07	0.0255565	-0.00186997	-0.00279348	0	3887.56
483	23.1592	5.82952	0.0664931	2.44018e-06	-1.27478e-06	-0.00662176	0.00290133	-0.00151968	0	4876.28
486	8.54439	15.1978	0.0627767	7.43295e-06	-7.14277e-07	-0.149957	0.000195277	-0.004191	0	2306.98
488	23.5881	5.74991	0.0573331	2.9983e-06	-1.92665e-06	-0.00288973	0.00260224	-0.00129282	0	5874.64
489	16.7103	7.93083	0.0578933	-6.58643e-07	-3.59657e-06	0.0430634	0.00511944	-0.0105803	0	16318.6
491	25.265	5.44031	0.0663825	-3.99307e-08	-4.15647e-06	0.00341443	0.00131952	-0.000780493	0	5754.98
496	14.3743	12.4504	0.0533871	1.46276e-05	-8.5333e-06	0.140201	0.00834971	-0.0266914	0	25656.9
499	18.7711	1.56202	0.0702159	-2.35863e-07	-4.111e-07	-0.0137778	0.00057794	-0.00067509	0	5549.77
507	25.0764	1.86584	0.052702	3.56815e-06	-4.65681e-06	-0.0161357	0.000313523	-0.000348131	0	5101.2
512	17.9405	13.9835	0.0508849	8.63107e-06	-1.61447e-05	0.143239	0.00568019	-0.0097071	0	4631.78
517	25.5088	7.50428	0.0578825	-1.64004e-06	-4.80769e-06	0.0208016	0.00162643	0.000144058	0	1108.34
522	23.5884	1.35224	0.0605552	5.004e-06	-2.97411e-06	-0.0291264	0.00020656	-0.000140394	0	3165.37
523	8.83802	1.08475	0.0585388	2.64428e-07	-1.12825e-07	-0.0124946	1.56593e-05	-0.000191526	0	1027.83
524	19.1813	3.80746	0.0588156	2.32546e-06	-4.89215e-06	0.0159774	0.00258328	-0.00287367	0	6424.9
525	15.363	3.26692	0.0660034	3.3772e-06	-6.65297e-07	0.0520206	0.000947307	-0.00297267	0	10118.5
527	8.55655	3.9963	0.0564019	5.54506e-06	-4.45643e-07	-0.036139	-0.00188091	-0.00261541	0	1937.81
530	20.7061	6.80566	0.0741585	1.28418e-06	-7.91265e-06	0.013633	0.00487018	-0.00387059	0	6200.19
532	9.99708	9.93801	0.0624988	1.3244e-06	-1.93644e-06	-0.00833768	-0.00332226	-0.0103637	0	7082.96
539	11.1105	4.92863	0.0728112	8.70782e-06	-2.16053e-06	-0.00985441	-0.00159421	-0.00490417	0	15377.7
540	4.63359	14.2392	0.061307	7.72837e-06	5.64442e-06	-0.0291739	-0.000764371	0.00140462	0	647.835
541	7.96335	13.9201	0.0589606	1.04971e-05	2.85001e-06	-0.216634	-0.00183553	-0.00381754	0	2195.29
544	3.30785	9.87932	0.0598369	-4.38606e-06	1.05741e-05	-0.0406726	-0.00138812	-8.19159e-05	0	3471.48
545	12.2325	15.4421	0.0720506	2.64625e-05	-2.31378e-05	-0.413679	-0.00089413	-0.0309171	0	3981
546	11.9436	12.0299	0.0701651	2.02811e-05	-1.45489e-05	-0.105277	-0.000906246	-0.0207439	0	16716.3
547	15.9321	7.48853	0.0581319	3.88001e-06	-1.26112e-05	-0.105661	0.00439846	-0.0104167	0	1511.22
548	4.82776	8.92954	0.0531474	-6.09573e-06	4.51519e-06	-0.0242908	-0.00216459	-0.0012155	0	6474.1
550	20.5922	6.36986	0.0700979	-1.74842e-06	-6.06299e-06	-0.0841932	0.00475104	-0.00363624	0	5348.12
552	2.54153	14.2907	0.0543431	1.03454e-05	1.97061e-05	-0.022062	-0.000341844	0.00216564	0	666.743
557	20.5434	4.72894	0.0743363	2.97422e-06	-1.29615e-06	0.0284575	0.0033262	-0.00274547	0	6231.13
559	6.96193	6.03812	0.050317	1.23103e-05	-1.92035e-06	-0.00765168	-0.00274996	-0.00285118	0	5346.62
560	15.4797	13.2907	0.0748306	1.22546e-05	-1.86924e-05	-0.11217	0.00859371	-0.0239483	0	14378.2
563	16.1427	7.15794	0.0688686	1.50208e-06	-1.29032e-05	0.0142291	0.00416487	-0.0092838	0	14926.5
565	11.2787	15.9152	0.0677077	1.457e-05	-3.86179e-06	-0.390256	0.00364624	-0.0171621	0	1332.1
566	5.35229	4.21232	0.0615532	1.20983e-06	1.10889e-06	0.0670728	-0.00157786	-0.00126103	0	4832.61
567	7.82018	8.35776	0.0606749	3.01253e-06	1.93644e-06	-0.0484484	-0.00347156	-0.00456443	0	792.74
570	23.8005	2.76098	0.0505607	8.69076e-06	-8.99744e-06	-0.0172344	0.00111309	-0.000790517	0	5041.55
574	15.044	6.70286	0.0505279	1.82163e-07	-8.1177e-06	0.118584	0.00221171	-0.00866194	0	9961.59
577	24.4866	1.67666	0.0527173	5.58981e-06	-6.37044e-06	-0.0125631	0.00044193	-0.000323368	0	1077.06
582	20.7776	6.576	0.0721215	4.09604e-07	-6.55429e-06	-0.0161335	0.00471673	-0.00372499	0	8145.23
585	15.667	1.88485	0.0589638	1.66624e-06	-7.85902e-07	-0.00529722	0.000242932	-0.0010777	0	9522.86
587	14.8643	4.48852	0.0524154	1.19615e-05	-4.80895e-06	0.0828175	0.00132757	-0.00498718	0	11915.6
588	16.4031	12.4813	0.0617713	1.64158e-05	-1.97349e-05	0.0464822	0.0087666	-0.0174406	0	17010
592	12.5395	11.2983	0.0748549	6.4408e-06	-6.82291e-06	-0.107322	0.000502178	-0.0205502	0	4107.16
598	12.3706	15.3718	0.0615193	2.51404e-05	-2.43985e-05	-0.825795	-0.00181161	-0.034107	0	36150.1
599	11.5497	2.8923	0.0683366	3.53313e-06	1.09167e-07	0.030015	-0.000609974	-0.00227142	0	965.599
600	7.67228	10.2178	0.050801	3.77669e-06	1.91495e-06	-0.0617586	-0.00342766	-0.00486699	0	7496.37
607	25.9594	8.78202	0.0736031	2.08479e-06	-2.27697e-06	0.0686697	0.00108229	0.00115693	0	2411.65
610	6.26948	11.4408	0.0659058	1.09037e-05	1.76249e-06	-0.0944403	-0.00284675	-0.00189847	0	4179.83
611	11.4047	4.38411	0.0674922	9.43552e-06	-1.41714e-06	0.00411737	-0.00132448	-0.00380035	0	5631.68
613	8.83316	5.90133	0.0680411	5.3315e-06	-7.93725e-07	0.027885	-0.00267827	-0.00442439	0	3282.28
616	6.52527	6.21319	0.0606374	1.22957e-05	-1.89253e-06	-0.0536123	-0.00256187	-0.00242661	0	3118.09
618	7.30648	1.92171	0.0502334	5.93737e-07	-1.30036e-07	0.0177451	-0.000650398	-0.000506077	0	2243.84
620	21.0068	9.6513	0.0522163	1.54625e-05	-1.44615e-05	0.115622	0.00596074	-0.00319329	0	4750.81
624	10.4061	7.71931	0.0607039	1.39984e-06	-2.21393e-06	-0.0235794	-0.00265999	-0.00803948	0	9475.31
625	4.97099	10.1148	0.0695933	-8.81427e-08	4.78629e-06	-0.0668873	-0.00223404	-0.000859236	0	3564.44
626	12.5732	3.56451	0.0634161	6.06542e-06	-1.68832e-06	0.0182878	-0.000534805	-0.00337672	0	2580.14
627	7.18353	1.59595	0.0567775	1.71173e-07	-2.14267e-08	-0.000545524	-0.000431584	-0.000316639	0	2546.9
632	7.14449	15.3112	0.0594225	1.01026e-05	2.48074e-06	-0.086848	-0.000104261	-0.000713441	0	728.816
633	14.665	3.28187	0.061966	2.96739e-06	-3.4273e-07	-0.0245298	0.000291961	-0.00284521	0	6613.98
636	8.22948	9.88753	0.0639263	1.62459e-06	-2.22878e-08	-0.0538241	-0.00345275	-0.00597963	0	7961.65
639	18.1316	3.75556	0.0701593	2.91617e-06	-1.58908e-06	-0.0980606	0.00247399	-0.003173	0	13987.4
642	2.84717	9.04736	0.0675386	-4.90461e-06	1.34372e-05	-0.0216807	-0.00109659	-0.000210393	0	2847.34
645	20.9435	6.20117	0.0608616	-5.19032e-07	-8.3183e-06	0.0202244	0.00433565	-0.00333242	0	6812.8
647	2.65274	15.2336	0.055016	1.70681e-05	1.40744e-05	-0.0136002	-8.80975e-05	0.00242869	0	651.751
648	20.8532	2.52682	0.0645715	3.23245e-06	1.51676e-08	-0.0259561	0.00148627	-0.00106488	0	4142.7
651	16.1748	9.12628	0.0662388	4.16849e-06	-3.99736e-06	0.0825984	0.00622505	-0.0129435	0	5391.32
652	11.8746	6.11369	0.0591497	3.49e-06	-5.94527e-06	-0.0458069	-0.00132179	-0.00715405	0	9048.93
654	23.1211	5.68279	0.051725	3.11199e-06	-1.14155e-06	-0.0361831	0.00284514	-0.00155285	0	8557.58
655	15.2041	3.28666	0.0570951	3.7149e-06	-1.3984e-07	0.0433735	0.000577765	-0.00299968	0	10622.9
656	16.4409	12.1451	0.073641	1.78049e-05	-1.1298e-05	-0.00354183	0.00855218	-0.0168765	0	10661.5
665	1.25037	4.27001	0.07174	-1.17322e-07	1.97272e-06	0.00569274	-0.000228175	-0.000592026	0	867.235
667	8.73693	3.61025	0.0514877	4.23097e-06	-6.845e-07	0.0211767	-0.00167058	-0.00248166	0	6254.01
668	2.59634	14.7405	0.0613802	1.61885e-05	1.76359e-05	-0.0152283	-0.00020373	0.00228697	0	509.939
671	12	6.3306	0.0556775	4.15303e-06	-8.30569e-06	-0.185946	-0.00113446	-0.00754035	0	7006.43
678	14.0401	13.6855	0.0744261	1.08009e-05	-1.49648e-05	0.406013	0.00629058	-0.0347508	0	8355.59
679	20.2214	8.81666	0.0555366	3.90976e-06	-1.74386e-05	0.00739875	0.00641886	-0.0048827	0	3367.13
680	12.8293	13.767	0.0599959	1.08073e-05	-1.74687e-06	-0.252761	0.00438616	-0.0335235	0	28898
683	11.6423	15.8908	0.0742025	1.99496e-05	-5.37422e-06	-0.428259	0.00363704	-0.0200157	0	3435.21
685	18.6514	1.57085	0.0501048	-8.08596e-08	-1.35693e-06	-0.0247687	0.000660922	-0.000554303	0	10655.7
690	16.0659	12.2126	0.0640833	1.83716e-05	-1.32302e-05	0.262189	0.00818357	-0.0188911	0	2665.28
692	4.39198	5.55056	0.0590312	5.07996e-06	1.12794e-06	0.0266361	-0.00160884	-0.00115423	0	2936.68
694	5.62552	7.98809	0.0621857	-1.7973e-06	3.69206e-06	-0.0256806	-0.00256623	-0.00207484	0	2440.98
697	9.68359	4.0705	0.0734195	6.42586e-06	-3.23273e-06	-0.00239091	-0.00172768	-0.00309066	0	6718.39
698	12.8974	5.00748	0.0696895	-5.49089e-09	-4.81076e-06	-0.0129649	-0.000775819	-0.00562679	0	6697.05
702	4.27336	14.3747	0.0521242	6.36541e-06	5.38259e-06	-0.0224226	-0.000604162	0.00164219	0	683.621
703	8.19453	2.40467	0.070854	2.45795e-06	4.52705e-07	0.00261694	-0.00113115	-0.0010859	0	5729.59
707	26.8852	4.82556	0.0602173	6.29016e-07	-7.86348e-06	-0.000361063	7.80144e-05	-0.000591206	0	3013.26
711	12.5959	7.86454	0.053742	-1.63884e-06	-4.32666e-06	-0.149035	-0.000502577	-0.0111782	0	12970.5
713	25.1747	1.9207	0.060026	3.42205e-06	-4.78526e-06	-0.0127164	0.000290456	-0.000354221	0	2882.43
714	24.2814	8.47159	0.0520093	1.98282e-06	-2.7076e-06	-0.0532701	0.00267381	0.000131705	0	7522.84
715	3.75775	5.89256	0.0721444	4.66424e-06	2.40978e-07	0.00439868	-0.00141988	-0.000964902	0	4438.86
721	21.9313	3.01721	0.0665844	5.5004e-06	1.92971e-07	0.0103134	0.00183168	-0.00144996	0	836.149
724	10.4231	3.34883	0.0566134	5.11262e-06	-1.55999e-06	0.0227192	-0.00121158	-0.00261832	0	4077.84
726	11.0047	7.70028	0.0678767	5.49691e-06	-3.81259e-06	-0.0647177	-0.00215252	-0.00907091	0	8373.22
728	22.7674	5.18792	0.0665394	6.46686e-06	-4.06163e-06	0.0165937	0.00273938	-0.00168767	0	7683.94
729	5.41083	1.42376	0.0740347	-5.51996e-07	-7.67617e-08	0.0250356	-0.00017544	-0.000139425	0	2078.12
731	22.451	6.1593	0.0582903	1.62907e-06	-3.95849e-06	0.0886168	0.00356118	-0.00199752	0	5156.97
732	4.4494	4.17119	0.0652063	6.96423e-07	2.43518e-06	0.0226283	-0.0012781	-0.000925168	0	1683.84
733	2.0908	3.68706	0.073878	2.61432e-09	1.90747e-06	0.00236018	-0.000405694	-0.000564853	0	3029.75
743	16.4691	9.62884	0.0640414	9.34436e-07	-2.57951e-06	0.10977	0.0071067	-0.013677	0	16503.6
745	5.33517	2.47243	0.0557049	-2.94016e-07	6.21023e-07	0.0322016	-0.000901172	-0.00067195	0	1320.27
748	18.2137	9.08782	0.0579331	1.20464e-06	-5.42844e-06	0.337347	0.00757378	-0.00906207	0	13087.9
751	23.9652	6.0951	0.053261	7.68673e-07	-3.13219e-06	-0.0441437	0.00243808	-0.00113511	0	3694
754	14.3973	14.257	0.0659321	1.54218e-05	-1.49417e-05	0.349913	0.00585734	-0.0345217	1	121134
756	11.516	6.42297	0.0580577	4.53351e-06	-4.7434e-06	-0.107949	-0.00136667	-0.00727205	0	5858.41
758	15.5168	2.88785	0.069552	2.10089e-06	-7.67127e-07	-0.0388981	0.000732325	-0.00243735	0	6542.75
759	5.05663	1.44527	0.0610039	-8.02795e-07	3.01147e-07	0.0389548	-0.00028851	-0.000186724	0	4809.14
760	14.2749	11.7069	0.0557999	1.43567e-05	-1.65673e-05	-0.106247	0.00589206	-0.0240259	0	19934.1
762	16.7184	1.25365	0.0716476	8.54152e-08	-2.22285e-07	0.0092369	0.000210629	-0.000292759	0	4324.02
763	6.02705	4.86224	0.0659921	8.62759e-06	7.51094e-07	-0.0051288	-0.0019078	-0.00175374	0	6595.7
765	17.3621	3.04515	0.0600962	2.13687e-06	1.01813e-06	0.0390582	0.00138662	-0.00251461	0	9684.36
767	15.7496	6.33308	0.0593063	9.22007e-07	-8.43279e-06	-0.0522063	0.00283975	-0.00788418	0	14794.1
768	24.2397	1.54506	0.070205	5.20935e-06	-5.26858e-06	-0.048225	0.000316222	-0.000222704	0	2927.97
770	8.1718	14.3726	0.0596184	6.01626e-06	1.61296e-06	-0.111118	-0.00124057	-0.00398894	0	679.858
776	7.26901	4.14348	0.0669048	6.41837e-06	1.9205e-06	0.0131149	-0.00194049	-0.00186064	0	928.036
778	11.2683	10.1124	0.0555536	-4.26726e-07	-1.25904e-06	0.0160075	-0.00220447	-0.0144016	0	3191.82
782	15.9873	7.3312	0.0601232	3.56984e-07	-1.34238e-05	-0.120024	0.00375731	-0.0100163	0	6360.63
784	9.31997	8.44648	0.0504376	4.46558e-06	1.15837e-06	0.000257042	-0.00348394	-0.00729137	0	6553.11
791	15.9074	14.962	0.0590755	1.96811e-05	-1.16193e-05	0.0467753	0.00208894	-0.0206041	0	13724.3
792	5.9681	3.49051	0.0737045	6.64783e-07	3.05705e-07	0.00315263	-0.00137707	-0.00113126	0	2763.85
794	10.2026	14.12	0.0588257	2.11127e-05	-5.75286e-06	-0.15663	-0.00194885	-0.0127588	0	8589.47
795	2.74551	5.48598	0.067232	3.3806e-06	3.74364e-06	-0.00973677	-0.000841947	-0.00078397	0	4316.32
797	26.3966	3.51625	0.0636889	4.47114e-06	-6.15323e-06	-0.00780157	0.00025986	-0.000550728	0	5642.25
802	26.8863	5.17814	0.0645945	9.3469e-07	-6.88787e-06	0.0160518	9.625e-05	-0.000569371	0	3477.82
803	16.5919	9.59379	0.0638442	2.31742e-06	8.03117e-08	0.156106	0.00723148	-0.013138	0	5044.53
804	24.9267	7.99693	0.0679596	-1.56063e-06	-7.79534e-06	0.0440907	0.00223876	0.000239581	0	2317.83
807	2.68034	5.86677	0.0526539	2.44814e-06	2.45206e-06	-0.00880645	-0.000788498	-0.000739631	0	1282.07
811	5.1569	13.8846	0.0656718	1.01321e-05	8.15698e-07	-0.0565612	-0.00112101	0.000899853	0	601.17
813	5.54986	2.45666	0.0643101	-2.01597e-07	3.40482e-07	0.02207	-0.000926887	-0.000767335	0	3445.63
815	4.77347	8.35701	0.0594729	-4.20378e-06	8.98514e-06	-0.00903582	-0.0021589	-0.00122152	0	678.21
816	13.5125	6.13589	0.0673582	3.58256e-06	-1.20926e-05	-0.00733393	0.00078974	-0.0082345	0	8624.14
820	13.7747	15.7604	0.0654669	1.214e-06	-2.09284e-05	1.63674	0.00174287	-0.0542281	0	91390.5
821	20.2907	9.98653	0.0578805	1.53393e-05	-2.06145e-05	0.0259305	0.00681446	-0.00475702	0	3244.45
823	5.55162	12.7496	0.0526342	7.5583e-06	6.36353e-07	-0.0412657	-0.00183029	-0.000176171	0	3465.44
828	21.6779	2.62801	0.0704305	4.96427e-06	4.73289e-07	-0.0652783	0.00146477	-0.00121375	0	7495.96
829	10.5113	2.1026	0.0598005	3.99523e-06	-2.31803e-06	-0.0175533	-0.000436078	-0.00109262	0	8776.49
830	11.3509	9.68639	0.0518253	-1.46602e-06	-1.04543e-06	-0.156308	-0.00214078	-0.0132925	0	4848.76
832	21.9555	5.10128	0.0545061	2.17807e-06	-7.20524e-07	-0.0152803	0.00302234	-0.00226398	0	3886.42
833	2.71968	12.0782	0.0688549	2.33008e-07	2.10277e-05	-0.0172117	-0.000756623	0.00119608	0	2062.6
835	16.052	7.23876	0.0528461	3.37093e-08	-1.36551e-05	0.163253	0.00388501	-0.0097893	0	9221.52
838	13.0445	5.96802	0.0529311	2.35043e-08	-1.43249e-05	0.0890132	3.58633e-05	-0.00741829	0	4625.45
839	6.25227	4.69838	0.0719646	7.95363e-06	1.76725e-06	0.0409111	-0.00190572	-0.0018179	0	3553.8
844	7.9643	14.1629	0.0744422	9.40751e-06	4.77234e-06	-0.128508	-0.00145184	-0.00349627	0	1381.95
846	20.9526	8.1718	0.0604337	1.33298e-06	-7.51947e-06	0.00678289	0.00575771	-0.00359811	0	10004.4
847	1.16537	12.9058	0.0619518	-4.13104e-07	1.55352e-05	-0.00752579	-6.3245e-05	0.00191485	0	1872.08
850	20.6448	4.29357	0.0573745	8.64397e-06	-5.44159e-06	0.000171156	0.00289728	-0.00249629	0	5924.85
851	10.4246	7.2664	0.0509779	1.07208e-06	-1.70437e-06	0.0669411	-0.00242199	-0.00757205	0	6301.08
853	4.86091	11.4187	0.0632651	3.10674e-07	3.57342e-06	-0.0246977	-0.00204149	-0.00026724	0	1439
855	26.0036	2.62857	0.0714329	3.60971e-06	-3.98767e-06	0.00261486	0.000351439	-0.000488335	0	4459.62
858	1.76192	8.10922	0.056868	-1.99738e-06	1.30514e-05	-0.0301646	-0.000460835	-0.000190395	0	5310.91
860	9.0853	8.9851	0.0595568	4.38197e-06	4.78358e-07	-0.0222757	-0.00384058	-0.00724322	0	2566.16
861	17.1172	9.12012	0.0661227	3.34129e-06	-1.40069e-06	-0.0308661	0.00747739	-0.0116027	0	4266.1
863	7.02774	6.81517	0.0572811	6.88316e-06	-1.13068e-06	-0.0176986	-0.00289503	-0.00310626	0	3835.57
865	1.25512	6.47134	0.0667671	2.27141e-06	6.16964e-06	-0.0498699	-0.000109849	-0.000498718	0	165.57
867	15.2671	12.8274	0.0685131	1.74384e-05	-1.52294e-05	0.193414	0.00723142	-0.0240062	0	34130
869	5.31209	6.45002	0.0691575	6.36753e-06	-2.90447e-07	-0.0351399	-0.00223237	-0.00172948	0	3069.32
877	8.69838	12.2508	0.0740592	1.39968e-05	-3.67658e-07	-0.0953862	-0.00354702	-0.00717088	0	2267.47
878	2.23996	4.51621	0.0667472	4.29562e-07	2.69447e-06	0.00720403	-0.000522522	-0.000670091	0	4443.48
884	26.2777	6.5122	0.0688161	1.07571e-06	-4.29687e-06	0.00819667	0.000679948	-0.000284212	0	4589.22
886	10.4608	8.66703	0.068922	7.86997e-06	-2.391e-06	-0.092295	-0.00290741	-0.00975684	0	1939.91
887	6.6597	4.35723	0.0691138	5.93856e-06	2.4878e-06	0.00124796	-0.00193619	-0.00187379	0	7114.24
890	3.03852	6.45637	0.0587731	2.17124e-06	2.98415e-07	-0.00105806	-0.00109963	-0.000751473	0	1694.2
894	26.9496	5.80618	0.056733	-4.27067e-09	-5.09164e-06	-0.0211986	2.56776e-05	-0.000436124	0	364.622
895	19.5763	10.1454	0.0739153	1.3204e-05	-1.99848e-05	0.150022	0.00741322	-0.00607125	0	3668.74
896	6.20165	14.7059	0.0692891	8.97638e-06	1.06923e-06	-0.0859756	-0.000744265	0.000363175	0	324.556
902	9.40768	13.645	0.0660392	2.3958e-05	-1.75767e-06	-0.155383	-0.00226121	-0.00918686	0	2399.55
905	9.57338	13.4981	0.0587747	2.5372e-05	-6.84775e-07	-0.0721691	-0.00251038	-0.0101232	0	3785.05
906	26.0791	7.72076	0.0558017	-7.35317e-07	-4.44489e-06	0.0211638	0.00105381	0.000529228	0	756.926
909	23.056	8.34667	0.0510643	1.52617e-06	-6.02199e-06	0.0119119	0.00401334	-0.0010925	0	8879.23
910	3.12675	10.8266	0.0603284	-5.84504e-07	1.47483e-05	0.00799125	-0.00115467	0.000461808	0	1293.94
911	3.10988	5.56745	0.069926	3.67029e-06	1.48097e-06	-0.0139265	-0.00100568	-0.00080234	0	4354.3
915	12.4473	7.42698	0.0693544	2.6165e-06	-9.43229e-06	-0.119002	-0.000748833	-0.0103497	0	5815.88
916	16.6402	10.8468	0.070713	1.19504e-05	-6.06537e-07	0.126192	0.00917607	-0.0148799	0	3497.81
917	8.68221	12.5017	0.0501374	1.95016e-05	3.31849e-07	-0.13258	-0.00354898	-0.00724322	0	11170.7
920	8.51146	12.3835	0.05292	1.65352e-05	7.45728e-07	-0.0315524	-0.0035071	-0.00675101	0	3046.45
921	4.14003	14.2083	0.0602919	6.33243e-06	5.87581e-06	-0.0276225	-0.000682566	0.00165336	0	738.931
922	8.90924	6.85695	0.0618363	-4.55923e-08	-3.04143e-07	-0.0148728	-0.00309994	-0.00535631	0	8236.34
923	7.85229	1.03396	0.0689001	2.03296e-07	8.12878e-08	-0.0071114	-5.56898e-05	-3.00637e-05	0	2379.21
925	21.0839	4.45301	0.0548205	8.36476e-06	-1.26918e-06	-0.00826618	0.00298831	-0.00229477	0	4224.38
929	10.5719	10.6176	0.0609197	3.46128e-06	-8.31465e-07	0.024084	-0.00277894	-0.0127121	0	11860.7
930	14.426	15.6952	0.0732719	2.00667e-05	-5.4494e-06	0.550158	0.00247017	-0.0329027	0	12633.7
936	8.76495	9.19251	0.061923	2.98233e-06	-3.59717e-08	-0.103054	-0.00364301	-0.00686207	0	9596.55
937	25.5182	8.81529	0.0688396	3.14358e-06	-3.60785e-06	0.0524816	0.00138306	0.000931083	0	1473.12
940	18.1551	3.62026	0.0676806	3.82731e-06	-8.73174e-07	-0.0871418	0.00218077	-0.00300025	0	12554.9
944	2.34127	8.39104	0.0513398	-3.90069e-06	1.4008e-05	-0.0205162	-0.000899446	-0.00023082	0	3203.44
945	19.7879	1.81236	0.0579692	-9.99e-07	-1.4585e-07	-0.0182464	0.000912651	-0.000711493	0	3520.49
952	2.6884	15.7025	0.0672419	1.72569e-05	1.03291e-05	-0.0211134	-3.35277e-06	0.00253426	0	194.607
954	12.3239	9.44207	0.0646526	-2.37823e-06	-1.52282e-06	-0.0495921	-0.000120071	-0.0144578	0	12345.6
957	17.2883	5.18698	0.0609954	2.24733e-06	-1.38142e-06	-0.0144746	0.00303275	-0.00540941	0	10146
959	2.56836	11.5528	0.0531979	-4.46215e-07	1.78326e-05	-0.022202	-0.000790696	0.00097191	0	1866.26
961	22.7728	2.8347	0.0625279	4.2364e-06	-3.346e-06	0.0435839	0.00142565	-0.000910065	0	4864.21
962	25.3278	5.71288	0.0689487	-2.76936e-08	-4.71795e-06	0.00072332	0.00145578	-0.000708315	0	3381.69
963	9.67247	14.8141	0.0647393	1.41562e-05	-7.58861e-06	-0.254181	-0.000467892	-0.00895377	0	1364.69
964	26.8188	9.71964	0.0630698	-1.70932e-07	-2.61685e-06	-0.0357589	0.000140493	0.0018909	0	1551.55
966	16.3417	6.60372	0.0500184	2.57649e-06	-1.34808e-05	-0.0332591	0.00369215	-0.00810272	0	1841.69
969	10.203	1.20325	0.0598204	9.04448e-07	2.50896e-07	0.00817099	-0.000254163	-0.000258803	0	6212.96
970	7.33385	1.47899	0.0683361	3.7327e-07	3.89581e-08	0.00820603	-0.000409282	-0.000414008	0	5084.49
975	20.2752	7.71145	0.055118	4.15361e-06	-3.94365e-06	0.10419	0.00604622	-0.00479041	0	3880.71
976	2.32559	1.26736	0.055008	3.09009e-07	6.62528e-07	0.0255235	-3.03035e-05	-0.000102692	0	2665.77
978	11.8548	15.4973	0.0510833	1.75113e-05	-1.50907e-05	-0.564099	0.000626747	-0.0236431	0	4127
982	8.9523	5.45738	0.0568746	8.11152e-06	-9.73818e-07	0.0245459	-0.00257753	-0.00412376	0	3253.21
983	23.8917	6.45496	0.0729546	6.7563e-07	-2.85952e-06	0.0137646	0.0028376	-0.00109656	0	2233.47
985	24.4834	1.5053	0.0506798	3.52631e-06	-4.70742e-06	-0.0165788	0.000284502	-0.000208767	0	4349.32
986	14.602	2.7517	0.0662777	2.96691e-06	-9.51661e-07	0.0036522	0.000207228	-0.0020922	0	6786.58
990	18.514	5.6483	0.0521266	6.32221e-07	4.78838e-07	-0.0682818	0.00396328	-0.00520479	0	4554.38
991	5.72791	3.24495	0.0716886	3.67189e-07	4.31268e-07	-0.00498579	-0.00132962	-0.00101492	0	5234.08
992	24.9244	1.42203	0.0508065	2.28145e-06	-3.02099e-06	-0.0339245	0.00017875	-0.000200865	0	5236.25
1000	1.42488	3.51373	0.0593005	7.32364e-09	2.24413e-06	0.00399677	-0.000168841	-0.00054445	0	3619.89
1001	7.88229	12.5053	0.0532487	1.37743e-05	1.79632e-06	-0.0762257	-0.00311267	-0.00465394	0	711.844
1004	2.94836	2.19525	0.0694819	1.66298e-06	3.79164e-06	0.0235153	-0.000385555	-0.000356542	0	3764.81
1005	11.0618	1.26182	0.0534515	1.78034e-06	9.05936e-08	0.0118715	-0.000142436	-0.000224557	0	12293.7
1007	19.1961	5.52103	0.071452	-1.0302e-06	1.67221e-07	-0.00580065	0.00403487	-0.00458012	0	6113.84
1010	8.6817	5.07069	0.0634417	1.04946e-05	-1.11865e-06	-0.0258093	-0.00236282	-0.00363013	0	8472.43
1012	7.37213	8.20895	0.059997	2.98947e-06	2.44029e-06	0.00689264	-0.00343313	-0.00374823	0	4564.04
1013	2.76264	8.19925	0.0583922	-3.08624e-06	1.21633e-05	0.00906849	-0.00105097	-0.000420544	0	2183.17
1016	2.38563	5.75273	0.0579309	3.19905e-06	3.91142e-06	0.00511393	-0.000703087	-0.00070576	0	1969.52
1019	12.4792	6.95522	0.066886	3.64536e-06	-1.41514e-05	-0.055474	-0.000515874	-0.0086591	0	5327.07
1020	2.25852	4.00876	0.058313	-9.0845e-09	1.87468e-06	0.0114772	-0.000493168	-0.000628529	0	2959.13
1025	10.8139	9.98743	0.0555286	5.03193e-07	-2.8976e-06	-0.0302619	-0.00242005	-0.0125193	0	6750.45
1026	9.19809	14.3804	0.0662878	1.30524e-05	-4.43997e-06	-0.114411	-0.00105524	-0.00762748	0	3181.16
1034	18.5615	8.42685	0.0729725	3.30205e-06	9.56731e-07	-0.0283654	0.00664634	-0.00779951	0	2474.31
1035	15.4767	3.96215	0.0643433	7.02469e-06	-1.74467e-06	-0.0208097	0.00121871	-0.00412233	0	11064.8
1036	11.7659	1.09567	0.0743936	1.08945e-06	-3.00003e-08	0.0245119	-5.85084e-05	-7.53057e-05	0	4139.24
1040	2.38699	1.63993	0.0747493	7.93573e-07	2.00034e-06	0.0124347	-0.000151119	-0.000187538	0	3366.21
1041	9.01236	6.30893	0.073633	3.13629e-06	-5.41386e-07	0.0414387	-0.00277075	-0.00498613	0	8044.29
1045	10.9034	6.96971	0.0554634	2.76645e-06	-2.93612e-06	-0.112758	-0.00213421	-0.00761367	0	1721.15
1047	4.37348	14.7672	0.0516076	5.9696e-06	4.73779e-06	-0.0232206	-0.000448981	0.00173346	0	524.379
1049	25.5837	7.96138	0.0563072	-2.95854e-07	-5.19342e-06	0.00704699	0.00155334	0.000370194	0	2877.08
1050	15.9307	8.12229	0.0573749	4.20509e-06	-7.92189e-06	0.081438	0.00461382	-0.0111942	0	3187.47
1052	4.7099	11.5148	0.0675791	-5.78475e-07	2.64939e-06	-0.0111202	-0.00187649	-0.000148337	0	4112.29
1054	14.6488	7.75444	0.0656755	-3.77125e-07	-1.79676e-06	0.164425	0.00318835	-0.011314	0	12270.6
1058	3.72386	3.92322	0.0564525	7.70683e-07	3.26995e-06	-0.00384939	-0.000940277	-0.000770773	0	3845.11
1059	13.5231	7.87214	0.0603027	-1.19068e-06	-1.49486e-06	-0.0627283	0.000897631	-0.011579	0	9773.77
1060	20.2255	9.8822	0.0652486	1.73482e-05	-1.96231e-05	0.0219017	0.00688229	-0.0047965	0	6940.26
1067	15.8484	1.10793	0.0502907	5.78058e-07	-2.73343e-07	-0.0296433	6.2716e-05	-0.00016729	0	3131.8
1072	19.2205	10.854	0.0737916	2.38229e-05	-1.21348e-05	0.085433	0.00689399	-0.00702831	0	6319.04
1074	16.6404	2.20662	0.0747733	3.4014e-06	-7.40392e-07	-0.028381	0.000665583	-0.00152851	0	9014.88
1075	3.81567	6.4171	0.066699	3.73843e-06	-5.15884e-07	0.0246499	-0.0015479	-0.000907152	0	3576.14
1076	14.6612	6.5956	0.0695897	-7.26627e-07	-7.66689e-06	-0.0101822	0.00167281	-0.00870084	0	7358.72
1079	17.7477	10.4425	0.0722417	3.96595e-06	3.51457e-07	-0.0980032	0.00823442	-0.0110473	0	14129.7
1081	6.6267	12.0686	0.0662689	1.33546e-05	3.38574e-06	-0.0586442	-0.00276244	-0.00210727	0	2037.06
1086	19.3933	11.4055	0.0635363	2.51739e-05	-1.32287e-05	0.0701696	0.00720052	-0.00635931	0	7843.52
1088	19.3056	2.7794	0.0603192	5.0743e-06	3.72863e-06	-0.0574389	0.00155006	-0.00167387	0	4086.16
1091	15.3623	4.87257	0.0519565	6.22436e-06	-1.53285e-06	-0.0289228	0.00143653	-0.00558439	0	8492.18
1092	11.1569	14.8368	0.0685601	1.8071e-05	-6.17934e-06	-0.301162	-0.00125412	-0.0184755	0	2496.87
1094	15.7341	9.89372	0.0717778	2.86106e-06	-9.22424e-07	0.0642251	0.00684454	-0.0155209	0	12058.6
1095	12.7991	1.77384	0.0702856	2.1633e-06	8.47027e-08	-0.0181071	-0.000159035	-0.000854659	0	10794.9
1099	7.12558	13.9408	0.0668619	1.73546e-05	3.39199e-06	-0.124251	-0.00149251	-0.00171459	0	1421.46
1101	13.8258	11.9011	0.0680402	1.38447e-05	-1.16705e-05	-0.114172	0.00477112	-0.0246018	0	6503.56
1104	15.9252	12.5711	0.0679193	1.89065e-05	-1.76511e-05	0.306941	0.00811796	-0.021094	0	22063.6
1108	16.3956	9.5386	0.0524742	1.06045e-06	-3.17598e-06	0.0659652	0.00715698	-0.0136855	0	17865.7
1110	1.43713	10.7049	0.0695716	-5.27663e-07	1.1969e-05	-0.0112578	-0.000315346	0.000893457	0	1756.54
1111	18.2825	11.3137	0.0686647	1.41237e-05	-4.59423e-06	0.0750306	0.00820709	-0.00971162	0	8808.04
1117	5.07012	5.56912	0.0656155	7.29204e-06	4.56682e-08	-0.00599468	-0.00190684	-0.00152495	0	1263.57
1123	1.97217	3.74548	0.0583925	-9.55806e-08	1.87922e-06	-0.00735555	-0.000385711	-0.000558551	0	3207.67
1127	11.6365	7.89587	0.0546375	1.4313e-06	-2.57414e-06	-0.00554086	-0.00177	-0.010372	0	810.699
1129	5.04772	15.272	0.057856	4.84128e-06	1.88001e-06	-0.0286338	-0.000302443	0.00159719	0	348.248
1130	1.72819	13.8639	0.0590353	4.83276e-06	2.05069e-05	-0.0158878	-0.000186572	0.0021854	0	538.758
1133	17.8993	2.86444	0.0681161	3.03019e-06	3.1565e-07	0.0232241	0.00141842	-0.00215856	0	9602.42
1136	15.2612	2.07123	0.059161	1.8989e-06	-1.0134e-06	-0.0777102	0.000217084	-0.00120795	0	12092.9
1137	25.6168	9.36748	0.0508096	4.86203e-06	-1.0917e-06	-0.00726746	0.00129578	0.00140336	0	1903.71
1138	17.0185	3.39006	0.0718462	1.64749e-06	1.1588e-06	-0.0282847	0.00148686	-0.00292599	0	5501.53
1139	22.2032	6.26899	0.0748633	1.94761e-06	-6.32257e-06	-0.00230715	0.00367805	-0.00212387	0	2916.62
1140	16.9828	1.65495	0.0578772	2.5972e-06	-1.37356e-08	0.0172506	0.000493077	-0.000767516	0	8157.36
1143	26.1553	8.75622	0.0549035	6.09428e-07	-3.10859e-06	-0.0717188	0.000895751	0.00126337	0	1106.37
1144	20.533	6.82841	0.0670766	1.92651e-06	-7.93812e-06	-0.00934382	0.00494779	-0.00402769	0	5107.83
1145	20.024	11.1153	0.0544203	2.47528e-05	-2.71868e-05	0.140228	0.00710765	-0.00482358	0	1287.13
1146	16.2186	6.70328	0.0604839	4.51008e-07	-1.32013e-05	-0.126291	0.0035477	-0.00829974	0	2504.31
1149	13.2918	13.6514	0.0588583	1.12981e-05	-4.8499e-06	0.215293	0.00462655	-0.034064	0	13481
1152	5.48025	15.6737	0.0747192	9.18914e-06	1.00277e-06	-0.0315514	-0.000128111	0.00152883	0	860.047
1153	3.62213	5.92196	0.0668576	4.40608e-06	2.57551e-07	-0.00333044	-0.00133922	-0.000889899	0	4828.97
1157	19.5494	7.13936	0.0519091	5.48571e-08	-2.08756e-06	0.0262595	0.00540929	-0.00530369	0	7442.31
1159	23.9841	1.56819	0.0627139	5.63816e-06	-4.36479e-06	-0.0110509	0.00028489	-0.000213559	0	3489.21
1160	6.82817	7.08861	0.0730389	4.13376e-06	-5.26326e-07	-0.0352377	-0.00287376	-0.00297517	0	4744.68
1161	20.1335	11.5582	0.0595917	2.39635e-05	-2.23263e-05	0.0711553	0.00678287	-0.00434722	0	4998.96
1162	12.0014	3.04421	0.0582026	4.46469e-06	-3.93451e-08	0.0452867	-0.000562567	-0.00233283	0	9072.89
1163	24.1077	2.45893	0.0611387	1.01376e-05	-1.12519e-05	0.00244966	0.000912161	-0.000606908	0	3955.38
1164	7.71095	4.12118	0.0653594	7.94097e-06	3.37311e-08	-0.0383156	-0.00185494	-0.00214355	0	5407.93
1165	18.6644	11.8212	0.0703482	1.17413e-05	-7.86911e-06	0.185591	0.00708664	-0.0084757	3	16229.8
1166	1.28675	1.02844	0.0672162	1.31684e-07	6.51805e-07	0.00603029	-1.1023e-06	-3.2164e-05	0	1086.32
1168	15.866	3.03424	0.0560539	2.61703e-06	3.96312e-07	0.00105925	0.000936955	-0.00267688	0	6219.94
1173	25.9573	8.41604	0.0501891	1.0319e-06	-3.44435e-06	0.0227062	0.0011163	0.000880181	0	2965.37
1176	23.4318	6.97246	0.0517273	1.74073e-06	-2.94741e-06	0.124819	0.0032216	-0.00118754	0	2318.83
1177	3.60454	7.18068	0.0709388	1.0373e-09	3.3611e-07	0.0061634	-0.00148155	-0.000783666	0	2254.89
1179	20.9048	1.50114	0.0696132	-1.99869e-06	-1.20144e-09	0.000400356	0.000482211	-0.000413037	0	3364.7
1180	20.6759	9.30549	0.0710117	9.88908e-06	-1.61463e-05	0.0544874	0.00632154	-0.00387967	0	8594.2
1182	1.13728	2.82443	0.0654352	6.38672e-09	2.6396e-06	-0.0049683	-5.66271e-05	-0.00040547	0	1844.44
1183	22.9838	6.52987	0.0566639	1.58399e-06	-3.86436e-06	-0.0478614	0.00342501	-0.00160036	0	5250.79
1184	1.94736	11.5045	0.0703177	1.45478e-08	1.48144e-05	-0.0234799	-0.000555011	0.0011853	0	689.2
1185	3.82037	14.3095	0.0529321	6.57428e-06	7.13162e-06	-0.0143719	-0.00054672	0.00181309	0	962.621
1188	10.7267	3.90011	0.0664697	6.93706e-06	-1.00746e-06	-0.0182004	-0.00139455	-0.00318442	0	3106.89
1190	6.85767	11.0988	0.050159	1.123e-05	4.50639e-07	-0.0424442	-0.00309994	-0.00304686	0	3049.34
1193	2.64685	4.01815	0.0613589	7.24667e-08	1.64225e-06	0.0128375	-0.000618323	-0.000669704	0	152.037
1200	2.83046	10.5006	0.0743606	-1.73198e-06	1.59711e-05	-0.0195569	-0.00108909	0.00043591	0	3296.76
1202	13.8327	1.3224	0.0642738	-1.71287e-06	8.51845e-08	0.00571591	6.95527e-05	-0.000342348	0	6752.91
1203	14.9022	3.17081	0.0596772	2.81613e-06	-9.83516e-08	-0.119225	0.000654709	-0.00292207	0	9590.4
1205	23.1001	9.64041	0.0710282	3.75146e-07	-4.36069e-06	0.0400984	0.00378987	0.000140287	0	2782.19
1206	17.3664	2.41449	0.0742643	1.66028e-06	1.30488e-08	-0.0458739	0.00102497	-0.00180506	0	1429.85
1208	15.6571	4.68076	0.0603027	6.05331e-06	-6.97099e-07	-0.00227438	0.00153678	-0.00534752	0	9519.24
1209	13.6968	5.64972	0.0716682	3.08537e-06	-1.32004e-05	0.0792997	0.000447946	-0.00713631	0	4787.22
1212	13.285	8.81875	0.0597483	-2.81049e-06	-2.07923e-06	-0.198363	0.00103542	-0.0140626	0	7012.22
1216	15.3363	9.94632	0.06045	4.22827e-06	-2.75381e-07	0.101797	0.00612245	-0.0163601	0	6562.46
1222	20.8712	4.35182	0.0674016	9.2118e-06	-3.00141e-06	-0.0442692	0.0029554	-0.00239963	0	6098.45
1223	3.03494	9.67189	0.0547721	-4.44435e-06	1.33695e-05	0.0379451	-0.00131817	3.35902e-05	0	2562.31
1226	9.15242	6.10438	0.0739154	3.86114e-06	-2.98764e-07	-0.025287	-0.00268738	-0.00487746	0	6802.37
1228	6.5426	13.7801	0.0512918	1.45817e-05	3.8528e-07	-0.0690211	-0.00158147	-0.000725077	0	3566.31
1230	12.1808	4.64222	0.0593932	3.18778e-06	-4.30315e-06	-0.0119485	-0.00107893	-0.00487774	0	7093.97
1231	19.7675	7.69586	0.0735998	2.54021e-06	-5.17363e-06	0.0595383	0.00600506	-0.00536079	0	7367.19
1232	8.6775	6.12826	0.0664852	5.01866e-06	-1.60819e-06	-0.0473529	-0.00271244	-0.00438934	0	9007.33
1236	10.0929	13.1772	0.0634189	2.89299e-05	-4.5131e-06	-0.0935072	-0.0032578	-0.0132822	0	6022
1238	1.37169	8.43526	0.0661524	-1.77017e-06	1.22106e-05	0.00494738	-0.000242971	-0.000113331	0	2048.42
1239	13.6657	13.7415	0.0585536	8.72862e-06	-9.52612e-06	0.219413	0.00506653	-0.0358974	0	14933.2
1240	22.0161	7.36884	0.0680147	8.60564e-07	-6.43099e-06	0.0411059	0.00443128	-0.00223898	0	4098
1246	2.4291	9.93174	0.0601435	-3.94964e-08	1.35247e-05	-0.00773069	-0.000841459	0.000278518	0	1598.84
1249	24.2671	6.35134	0.0641512	9.76969e-08	-3.13464e-06	-0.0467909	0.00240518	-0.000878083	0	6251.61
1251	19.09	8.69962	0.0559408	2.26061e-06	-2.48328e-06	-0.0323711	0.00698576	-0.00721287	0	15935.8
1256	2.86874	6.75592	0.0534974	2.21875e-06	8.32013e-07	-0.0119637	-0.00117464	-0.000772161	0	819.194
1258	1.18534	8.85655	0.063327	-1.0456e-06	1.13036e-05	0.0143852	-9.92652e-05	0.000136651	0	3093.73
1260	14.309	3.3797	0.0737946	5.17409e-06	-8.48729e-07	-0.0593045	0.000154907	-0.00294716	0	10939.9
1261	7.62809	11.0763	0.0639618	7.94809e-06	5.08015e-07	-0.0807449	-0.00346818	-0.00481019	0	246.849
1264	13.2116	8.73287	0.0533796	-1.60688e-06	-2.82592e-06	-0.0842243	0.000604217	-0.0136059	0	17358.3
1269	22.4615	7.14783	0.063422	2.60605e-06	-7.5618e-06	0.025395	0.0041305	-0.00198284	0	236.375
1270	11.4018	13.9237	0.0649339	1.75696e-05	-1.07608e-05	0.0257941	-0.00184737	-0.0219937	0	13722.3
1276	21.7526	2.25776	0.0700192	4.45073e-06	1.15795e-06	-0.0150347	0.00127726	-0.000810857	0	6699.57
1278	8.16576	4.83299	0.066566	1.24672e-05	-1.08133e-08	-0.00337948	-0.0021381	-0.00311883	0	7159.66
1280	13.9925	9.67553	0.0525437	-7.03514e-06	-3.67443e-07	-0.11372	0.00267782	-0.017215	0	16932
1285	12.1026	1.93928	0.0617283	4.28224e-06	2.43091e-07	0.0545806	-0.000237253	-0.00105146	0	6001.53
1287	22.7953	7.93071	0.0510806	3.24478e-06	-5.56894e-06	-0.00666354	0.00407002	-0.0014252	0	6879.94
1288	20.8424	7.16125	0.056876	4.81583e-06	-7.11011e-06	0.0687022	0.00493149	-0.00368455	0	5748.14
1289	2.78388	10.7636	0.0615966	-1.08625e-06	1.61124e-05	-0.0788181	-0.000981212	0.000610016	0	2379.68
1293	23.2564	5.96691	0.0683643	1.97917e-06	-1.41506e-06	-0.0141472	0.00293076	-0.00154641	0	5577.46
1294	24.4571	5.19735	0.0713993	1.82137e-06	-5.56046e-06	-0.0167046	0.00185014	-0.000954166	0	1315.82
1303	2.28838	5.19711	0.0564573	7.20193e-07	4.3042e-06	0.0239384	-0.000585589	-0.000677101	0	2813.44
1305	26.3382	2.6894	0.0558624	2.23367e-06	-3.64747e-06	-0.00740927	0.000222175	-0.000457966	0	3983.88
1307	20.4553	3.81957	0.0590787	7.13768e-06	-5.83359e-06	0.019043	0.00274073	-0.00239475	0	3325.82
1309	10.6736	12.28	0.0544067	2.60875e-05	-7.67579e-06	-0.212876	-0.00282389	-0.0156153	0	9718.85
1310	5.86131	13.4469	0.0746242	1.31385e-05	-1.01561e-06	-0.0648626	-0.00158488	-7.57722e-05	0	510.853
1311	24.1238	8.98255	0.0556705	9.86895e-07	-2.82982e-06	-0.0128031	0.00284559	0.000314515	0	4307.24
1312	22.6842	2.20255	0.0698623	3.54562e-06	-3.55453e-06	-0.0283832	0.00103866	-0.000646683	0	4058.34
1314	25.3679	3.30819	0.056869	9.08912e-06	-8.48962e-06	-0.00992689	0.000712599	-0.000652162	0	3547.31
1315	7.0972	10.5882	0.050348	6.70479e-06	1.91422e-06	0.00443439	-0.00341512	-0.00371079	0	1025.75
1321	21.1874	3.8817	0.0626909	8.68818e-06	-1.74439e-06	-0.0597157	0.00257185	-0.0020141	0	4523.1
1326	16.5697	5.42434	0.0647897	2.27404e-06	-4.04949e-06	0.0341719	0.00270477	-0.00579302	0	4896.4
1327	13.516	8.50747	0.0522123	-5.79771e-07	-2.26424e-06	0.0573085	0.000975	-0.012713	0	107.954
1328	26.7102	6.52263	0.0585285	1.17193e-06	-4.50962e-06	0.0585419	0.00024029	-0.000223401	0	2300.83
1329	1.9261	7.4343	0.0663739	-4.62038e-07	6.66346e-06	-0.0150729	-0.000560495	-0.000320505	0	3667.92
1330	21.0175	1.55691	0.0561609	-1.72524e-06	-5.47999e-08	0.0638095	0.000545642	-0.00051449	0	5180.26
1331	8.90762	2.46279	0.0521875	3.68369e-06	-5.42731e-07	0.0541913	-0.00105754	-0.0014013	0	9318.11
1332	24.4903	6.226	0.0649534	-1.23295e-06	-4.41628e-06	0.0501578	0.00219838	-0.000815491	0	6598.95
1333	13.5701	9.14239	0.0516911	-6.90149e-06	-1.61682e-07	-0.0359592	0.00166863	-0.0150938	0	15243.9
1335	13.2666	12.5133	0.0561487	1.0758e-05	-1.08496e-05	-0.445911	0.00327037	-0.0282398	0	28917.1
1339	12.3846	7.55478	0.0726811	6.07308e-07	-8.73068e-06	-0.131967	-0.000552272	-0.0105581	0	4099.19
1341	13.7819	14.8074	0.0705973	2.14273e-05	-5.79816e-06	0.103682	0.00417914	-0.0415589	0	79122.3
1342	25.7495	9.93153	0.070472	2.34323e-06	-1.02986e-06	0.147766	0.000762806	0.00196027	0	3607.38
1343	23.0995	4.2603	0.0519836	8.18972e-06	-3.90475e-06	0.0127906	0.00207048	-0.00133137	0	2117.48
1345	20.8211	10.5648	0.0539918	1.61987e-05	-2.34778e-05	0.104568	0.0064743	-0.00347297	4	5187.53
1346	9.19376	1.87475	0.0730283	1.31717e-06	2.50282e-07	0.0424978	-0.000659615	-0.000924318	0	4471.91
1347	12.334	14.0884	0.0520753	9.2925e-06	-1.09311e-05	0.371743	0.000378269	-0.0302089	0	9983.67
1349	5.88894	9.49799	0.06151	-3.43113e-06	-5.32456e-07	-0.0105657	-0.00289112	-0.00204356	0	2574.92
1355	10.4119	4.01077	0.0685138	7.49234e-06	-1.17726e-06	-0.0471622	-0.00153276	-0.00299954	0	2708.5
1357	19.2209	12.1772	0.059589	1.25048e-05	-1.07857e-05	0.164272	0.00638071	-0.00683429	0	2211.82
1358	22.1829	2.91427	0.0679493	5.20648e-06	2.92965e-07	-0.0279787	0.00164217	-0.00115626	0	2523.4
1359	15.6997	15.6612	0.0602541	1.77379e-05	-1.62842e-05	0.272688	0.000922683	-0.0195506	0	3410.32
1360	16.1259	6.11319	0.0590564	-2.01668e-07	-1.03481e-05	-0.153116	0.00300808	-0.0076505	0	1188.24
1361	5.21761	4.05948	0.0546911	9.77553e-07	8.54456e-07	-0.0507377	-0.00134987	-0.00110161	0	4400.11
1364	24.6266	3.82176	0.0607544	1.14385e-05	-6.50941e-06	-0.00374999	0.00120286	-0.00088291	0	2415.23
1365	13.7511	6.16561	0.068454	2.97649e-06	-1.01189e-05	-0.0493605	0.000836256	-0.00796422	0	890.721
1367	1.20837	15.4034	0.0511838	4.98682e-06	1.92098e-05	0.000463894	1.44806e-05	0.00268908	0	1323.23
1370	26.4908	2.97677	0.0615854	2.70473e-06	-4.51398e-06	0.00899587	0.000225672	-0.000508176	0	5136.29
1371	14.5105	14.3346	0.0713639	1.57551e-05	-1.54238e-05	0.372719	0.0053877	-0.0338017	1	65269.1
1373	10.971	15.9193	0.066228	1.41478e-05	8.03214e-08	-0.298863	0.00396519	-0.0145766	0	4319.87
1375	10.7043	1.55805	0.0586031	2.62989e-06	-3.29686e-07	0.0427434	-0.000331166	-0.000552323	0	5705.44
1377	1.65641	8.81929	0.05913	-1.46344e-06	1.15308e-05	0.0139318	-0.000480783	4.03013e-05	0	2649.34
1378	23.8547	8.2765	0.0644952	2.61864e-06	-3.62875e-06	0.121073	0.00321673	-0.000390534	0	5866.75
1379	14.9049	4.70615	0.0678105	8.7369e-06	-5.7396e-06	0.0359261	0.00117746	-0.00522448	0	5919.25
1380	11.1164	6.60358	0.0590921	4.3186e-06	-3.32488e-06	-0.0191904	-0.00183787	-0.00747236	0	9017.66
1383	20.625	3.31592	0.0717003	7.63088e-06	3.51732e-08	-0.00958026	0.00225196	-0.00171608	0	3026.13
1385	16.1852	12.1916	0.0570199	1.84657e-05	-1.42004e-05	0.307156	0.00845165	-0.0180611	0	1285.85
1386	19.1534	4.37314	0.0746756	1.47274e-06	-1.09059e-06	-0.00500931	0.00307371	-0.00342866	0	8090.38
1388	8.56343	8.16882	0.0722819	2.88694e-06	4.83075e-07	-0.0495336	-0.00347605	-0.00604211	0	6086.03
1390	24.7254	8.31877	0.0698834	9.15087e-07	-6.62074e-06	-0.0116206	0.00227522	0.000280566	0	6945.47
1395	24.2035	7.46576	0.0725055	-2.3577e-07	-1.78438e-06	-0.0181395	0.00281702	-0.000415263	0	4056.74
1400	18.3055	1.70156	0.0590804	7.62805e-07	7.46698e-08	-0.106355	0.000697481	-0.000798391	0	6566.26
1402	11.1723	3.59311	0.0532113	5.35886e-06	7.30528e-07	0.016088	-0.0011016	-0.00301375	0	6041.84
1403	4.90225	15.9327	0.069195	8.41939e-06	2.50724e-06	-0.0364755	3.9525e-05	0.00186458	0	89.3853
1404	4.32551	6.41935	0.0578612	4.36414e-06	-2.38183e-07	0.00157742	-0.00171009	-0.00107758	0	2870.57
1405	10.0025	2.97949	0.0506099	4.70791e-06	-1.67199e-06	-0.0161612	-0.00119473	-0.00201989	0	4521.84
1407	18.6771	12.3426	0.0593663	3.30232e-06	-1.33297e-05	0.0366813	0.00696592	-0.0079054	0	7289.02
1408	26.8717	8.86907	0.0529316	-2.06592e-07	-3.18756e-06	-0.0130166	0.000180196	0.00144558	0	2049.98
1409	18.599	11.7079	0.0605278	1.14431e-05	-7.69107e-06	0.188069	0.00745667	-0.00869021	0	5019.11
1410	6.65574	12.4479	0.0568896	1.80051e-05	4.24906e-06	-0.0890364	-0.00266025	-0.00189128	0	493.208
1412	2.1331	15.2083	0.0526671	1.91042e-05	1.40426e-05	-0.0245961	-5.06057e-05	0.00254685	0	455.269
1413	21.6014	9.79716	0.063365	1.07916e-05	-1.38978e-05	0.15997	0.00547974	-0.00227512	0	10907.9
1417	2.23171	10.3256	0.0606189	8.94427e-10	1.24113e-05	-0.0208895	-0.000685682	0.000637011	0	1253.06
1418	11.1343	3.06638	0.0566174	3.27885e-06	7.66147e-08	0.17728	-0.000875777	-0.00247471	0	8146.4
1422	4.62427	10.5404	0.0725157	-9.50298e-08	4.51969e-06	0.0131348	-0.00209925	-0.000565429	0	2151.78
1424	1.8934	2.27665	0.0603815	5.74402e-07	3.46852e-06	0.0100798	-0.000206255	-0.000341872	0	4200.34
1429	19.5209	6.68862	0.0662495	-1.05316e-06	-3.66662e-06	-0.0452676	0.00516316	-0.00512575	0	6237.56
1431	3.03078	6.32349	0.0744386	2.53282e-06	5.97671e-07	0.00241203	-0.00107218	-0.000745684	0	3830.52
1432	6.36391	2.62051	0.0504403	5.51776e-07	-2.33031e-07	0.00917843	-0.00108537	-0.000787998	0	4937.53
1434	14.5776	15.2361	0.0548255	1.91469e-05	-1.08868e-05	0.437982	0.00513377	-0.0328737	0	40512.4
1440	19.8145	2.47267	0.0634338	3.25174e-06	2.18883e-07	-0.0570391	0.00147988	-0.00128283	0	2148.27
1441	6.73034	14.8477	0.0609359	1.12455e-05	1.4021e-06	-0.0503666	-0.000611058	-0.000352431	0	397.327
1442	10.6733	1.36441	0.0561845	1.62565e-06	4.2415e-08	0.0424642	-0.000222359	-0.000443217	0	9621.58
1443	3.70196	2.93311	0.073911	6.72373e-07	2.96338e-06	0.00679681	-0.00071476	-0.000539911	0	1838.9
1444	4.50763	5.60505	0.0688838	5.01521e-06	1.69183e-06	-0.0118759	-0.00163853	-0.0011771	0	3265.27
1446	14.1315	9.21615	0.0680027	-5.86437e-06	-3.31298e-07	-0.0915072	0.00343118	-0.0160086	0	13836.1
1447	14.4856	15.395	0.0577646	1.8569e-05	-9.33213e-06	0.504817	0.00446473	-0.0340535	0	8664.52
1450	10.2631	1.5611	0.0506971	1.98646e-06	-1.17744e-07	0.0278055	-0.000323599	-0.000537994	0	9047.59
1452	2.61462	11.3421	0.0653809	5.5402e-07	1.68454e-05	-0.00153475	-0.00081134	0.000892369	0	63.8081
1454	20.8959	5.99658	0.0661452	-1.99545e-06	-7.44558e-06	-0.0662732	0.0041069	-0.00335085	0	5431.39
1456	22.8774	1.04037	0.0588169	8.9455e-07	-1.57443e-06	-0.0391147	3.9577e-05	-9.0204e-05	0	2897.91
1458	26.6933	8.18944	0.0532367	7.21422e-07	-4.04988e-06	-0.0160068	0.000396548	0.000841507	0	9631.39
1461	3.91839	4.71521	0.0595567	2.31755e-06	3.32586e-06	0.0111466	-0.0013716	-0.000880638	0	1353.77
1462	6.57626	5.40407	0.0541104	1.60008e-05	5.66497e-07	0.024207	-0.00222775	-0.00220392	0	3520.12
1464	1.90746	12.4601	0.0579976	-4.45984e-07	1.97523e-05	-0.0102214	-0.00038442	0.0015978	0	1861.11
1469	4.43296	2.43882	0.0654062	-4.23121e-07	2.29408e-06	-0.00198789	-0.000740608	-0.000500127	0	2549.73
1470	7.74588	3.98751	0.0637097	6.46463e-06	2.03234e-07	-0.0272258	-0.00184111	-0.00193656	0	1899.07
1471	15.3714	2.0183	0.0632092	1.69826e-06	-1.17003e-06	0.0103477	0.00018131	-0.00120422	0	7551.6
1473	11.1394	13.0529	0.0592334	2.35203e-05	-1.65882e-05	-0.224091	-0.00255098	-0.0185968	0	2464.85
1474	10.6467	2.96983	0.0737805	4.92082e-06	-1.29161e-06	0.0289386	-0.00101354	-0.00218093	0	5293.28
1475	10.5091	9.62944	0.0580883	-2.3423e-07	-8.75854e-07	-0.0306619	-0.0026999	-0.0110599	0	2203.64
1479	8.39575	7.29555	0.066763	1.72679e-06	5.5464e-07	-0.0147113	-0.00321884	-0.00501515	0	5376.32
1480	2.16861	6.1445	0.0525086	2.99747e-06	4.7019e-06	-0.0147095	-0.000732193	-0.000642243	0	648.643
1481	8.86948	12.8596	0.0684754	2.27394e-05	-1.37652e-06	-0.142938	-0.00317267	-0.00779559	0	6490.61
1486	25.9587	2.76753	0.07464	4.397e-06	-4.42749e-06	0.00715526	0.000389728	-0.00050032	0	1904.55
1488	9.51967	13.993	0.0578392	1.94916e-05	-6.03526e-06	-0.260536	-0.0020695	-0.00932336	0	9823.18
1489	6.30756	8.20777	0.05061	-1.33789e-06	3.3858e-06	-0.0267982	-0.00286692	-0.00269117	0	5052.19
1491	7.72566	7.76074	0.0503279	4.61534e-06	2.12947e-08	-0.0683809	-0.00317167	-0.00415851	0	2424.42
1492	13.4509	5.60372	0.0738181	1.99701e-06	-1.2822e-05	-0.0822456	9.90685e-06	-0.00707788	0	5941.92
1495	26.5539	4.74574	0.067007	2.20781e-06	-6.42099e-06	-0.00676174	0.000301151	-0.000570422	0	5426.15
1497	9.59645	9.73996	0.0503342	9.51561e-07	-2.94639e-06	-0.118598	-0.00331444	-0.0094053	0	3294.94
1500	26.7167	5.88098	0.0560817	1.0407e-06	-4.44066e-06	-0.0167383	0.000247076	-0.000403584	0	2340.97
1501	3.35795	4.5545	0.0671265	1.30276e-06	3.32748e-06	0.0170775	-0.000954418	-0.000772012	0	2960.66
1503	19.2157	1.69064	0.0703332	-8.10358e-07	3.78257e-07	-0.0671318	0.000903259	-0.000712254	0	8015.76
1504	5.43	2.10694	0.0655243	-7.39919e-07	3.89306e-07	0.00531401	-0.000739929	-0.000529158	0	1741.53
1506	25.0008	2.9084	0.0675449	9.72592e-06	-9.24281e-06	0.0172042	0.00078854	-0.000616224	0	4792.13
1509	10.3194	15.7384	0.0549416	9.49777e-06	-6.53155e-06	-0.207745	0.00234223	-0.0108298	0	2406.75
1510	1.87401	4.3771	0.0588523	1.63192e-07	2.01272e-06	-0.00320542	-0.000406042	-0.000605942	0	2628.55
1513	4.78137	8.81842	0.0674513	-5.98159e-06	5.54826e-06	-0.0297587	-0.00210341	-0.00120787	0	2942.18
1521	20.6634	4.64968	0.0697463	5.05437e-06	-1.73555e-06	-0.0243269	0.00323411	-0.00267508	0	11003
1523	7.13467	15.6251	0.0598753	8.48776e-06	5.47725e-07	-0.092413	0.000357279	-0.000495947	0	971.039
1524	10.7861	1.91729	0.074746	4.15411e-06	-2.20513e-06	-0.0943098	-0.000487965	-0.000907615	0	5609.86
1527	16.0812	13.6998	0.0718341	1.73961e-05	-2.42029e-05	0.331275	0.00683783	-0.0201106	0	10802
1528	3.69739	6.95908	0.0662202	6.41846e-08	-2.11819e-07	-0.00631116	-0.00150924	-0.000831664	0	1266.07
1530	23.7757	6.38514	0.0624773	1.56879e-06	-3.02266e-06	0.0328825	0.00288045	-0.00116408	0	343.221
1532	1.34753	4.0152	0.0668194	-7.76288e-08	1.71939e-06	0.0140728	-0.00018393	-0.000554544	0	4737.19
1537	10.2136	13.1536	0.0595689	3.0148e-05	-4.49449e-06	-0.139672	-0.00336307	-0.0137686	0	9880.88
1538	26.801	8.5119	0.0731278	8.87995e-08	-3.45708e-06	-0.0109945	0.000299445	0.00114048	0	874.283
1542	21.4389	5.80431	0.0582461	-1.04594e-06	-5.45715e-06	0.0542313	0.00390367	-0.00267074	0	10650.5
1544	22.9779	9.60196	0.0571533	3.09827e-07	-3.76166e-06	0.179114	0.00391911	-9.55393e-05	0	3407.88
1551	7.01735	7.39949	0.0595614	4.16413e-06	4.35922e-07	-0.0399654	-0.00296546	-0.00326597	0	9708.61
1552	5.89385	8.36356	0.0625977	-2.53237e-06	2.25144e-06	-0.0217725	-0.0027089	-0.00225419	0	3515.8
1554	17.4363	7.71536	0.0504965	9.0397e-06	-9.37288e-06	-0.0350209	0.005472	-0.00882533	0	10465.4
1555	2.66607	5.01191	0.0679892	9.28985e-07	4.40943e-06	0.0145095	-0.000759971	-0.000760852	0	5166.82
1556	3.35445	6.25788	0.0651342	3.41502e-06	-3.92016e-07	0.00682817	-0.00122404	-0.000807437	0	3878.7
1562	10.0028	5.67634	0.0701158	7.65302e-06	-1.92509e-07	-0.0998495	-0.00244227	-0.00508673	0	5000.91
1563	11.2279	2.03704	0.051093	5.49631e-06	-1.7024e-06	0.00677146	-0.000476219	-0.00114992	0	8055.42
1565	9.90048	14.5631	0.0701834	1.39203e-05	-8.07127e-06	-0.218852	-0.00124861	-0.0103812	0	1458.13
1568	5.66945	11.9516	0.0685703	5.94573e-06	2.55608e-06	-0.0675585	-0.00220281	-0.00067572	0	2210.34
1572	9.87905	1.09796	0.06094	5.5774e-07	1.86206e-07	0.0341681	-0.000119443	-0.000101064	0	3043.85
1574	2.0426	3.07623	0.074792	4.00436e-07	3.10905e-06	0.00381182	-0.00027999	-0.000484119	0	1314.16
1575	20.3991	6.78798	0.0649613	1.03845e-06	-7.91772e-06	0.0551541	0.00493453	-0.00406363	0	5835.56
1577	2.28143	5.53288	0.0528894	1.82588e-06	4.3146e-06	-0.0200247	-0.000580336	-0.000714305	0	3876.27
1580	15.7591	15.5481	0.0674921	1.88509e-05	-1.48542e-05	0.275448	0.00114432	-0.0194902	0	3464.19
1581	9.66217	15.378	0.0727767	1.0791e-05	-1.00071e-05	-0.20162	0.000887014	-0.00811942	0	1915.43
1583	2.31129	10.1428	0.0546926	-1.36682e-07	1.23263e-05	-0.00523825	-0.000878304	0.000423389	0	1844.83
1584	1.57295	14.9355	0.0585554	9.49349e-06	1.69648e-05	-0.016983	-7.28531e-05	0.00251764	0	443.986
1585	6.79126	2.02684	0.0665159	4.92431e-07	-1.20666e-06	0.0308068	-0.000819388	-0.000522733	0	1210.88
1587	16.104	3.31719	0.060183	2.10263e-06	4.49535e-07	-0.0359335	0.00116501	-0.00291274	0	10833.5
1588	5.16855	4.50351	0.0717747	2.03902e-06	1.37844e-06	-0.0255575	-0.00154783	-0.00127832	0	5775.25
1590	7.37736	10.5675	0.0723776	6.05266e-06	2.05168e-06	-0.0116723	-0.00345447	-0.0044489	0	3936.19
1591	7.46152	4.17994	0.051743	7.26051e-06	9.60568e-07	0.00307437	-0.00184344	-0.00210832	0	4312.59
1595	6.74689	12.7458	0.0550526	2.16069e-05	3.87204e-06	-0.0604595	-0.00246811	-0.00182449	0	2396.68
1598	6.68051	10.3772	0.0683893	4.68194e-06	1.73007e-06	0.00266294	-0.00311371	-0.00292756	0	2587.02
1600	7.68421	5.03449	0.0530385	1.48336e-05	-1.37484e-07	0.0609683	-0.00225293	-0.00276794	0	3023.81
1609	25.6468	9.14053	0.0622813	4.25234e-06	-1.88871e-06	0.118637	0.0012414	0.0013403	0	2236.86
1610	8.24129	9.4527	0.0510751	1.19207e-06	6.24495e-07	-0.0363731	-0.00358905	-0.00584022	0	5434.36
1613	5.86057	8.23765	0.0678287	-2.2544e-06	3.2846e-06	-0.0126101	-0.00264528	-0.00222298	0	3324.69
1615	5.59513	9.63005	0.0525523	-3.99595e-06	5.07457e-07	-0.00836233	-0.00273047	-0.00167309	0	3202.45
1616	20.6215	10.5288	0.0727735	1.60262e-05	-2.36724e-05	0.103806	0.00653654	-0.00383664	4	4226.71
1618	18.8221	8.47002	0.0534983	3.08961e-06	2.52726e-07	0.0277633	0.00662236	-0.00757607	0	12407.6
1619	8.91374	7.66227	0.0639789	4.08921e-07	1.96899e-07	0.0540566	-0.00312084	-0.00592573	0	3421.04
1621	23.6971	1.75258	0.0545225	9.10539e-06	-7.84157e-06	-0.0302881	0.00055001	-0.000428375	0	2615.57
1622	11.679	3.82054	0.0642992	7.58502e-06	-1.65825e-07	-0.0305692	-0.00104183	-0.00327226	0	8448.44
1624	2.18649	7.41566	0.0684182	-6.04995e-07	6.64999e-06	-0.0144287	-0.000654063	-0.000404551	0	2534.74
1629	9.95508	5.91444	0.0544277	6.59262e-06	-1.07898e-06	0.0175253	-0.00256512	-0.00540975	0	7323.59
1635	6.54073	4.28999	0.0676719	5.2507e-06	2.13122e-06	-0.0149416	-0.00189251	-0.00182955	0	5582.92
1638	1.06087	14.0339	0.0590288	3.40083e-07	1.49709e-05	0.0021805	-7.01357e-06	0.002299	0	167.202
1644	5.01482	13.315	0.0525908	6.06932e-06	1.33807e-06	-0.018271	-0.0013543	0.000718061	0	612.281
1654	7.1553	6.42482	0.0574554	8.57357e-06	1.44065e-07	-0.0202545	-0.0029067	-0.00309277	0	2606.35
1657	14.2173	3.59751	0.0600173	6.47022e-06	-1.10122e-06	0.0197746	0.000129475	-0.00322068	0	6780.18
1658	13.8355	5.52528	0.0651276	1.28674e-06	-1.08995e-05	0.0842566	0.000445261	-0.00690458	0	10394.6
1662	17.9157	7.25164	0.0744011	5.42833e-06	-8.9477e-06	-0.00543628	0.0055036	-0.00779691	0	9299.52
1663	23.6168	9.41456	0.0621908	3.20197e-07	-5.83989e-06	0.0556804	0.0032008	0.00030005	0	3136.63
1666	26.3621	8.87019	0.063904	2.05083e-07	-3.05323e-06	-0.0424292	0.00056398	0.00122981	0	2558.69
1667	24.6213	1.21963	0.074901	1.52431e-06	-2.02232e-06	-0.0192974	9.28905e-05	-7.96052e-05	0	2610.04
1672	23.6106	2.19456	0.051055	8.09603e-06	-8.64754e-06	-0.0113868	0.000884589	-0.000494751	0	5341.16
1673	9.34298	15.3122	0.0606711	9.36784e-06	-1.04728e-05	-0.129948	0.000627594	-0.0068019	0	663.139
1675	11.2472	5.80379	0.0532404	6.7249e-06	-3.3827e-06	0.00841555	-0.00178044	-0.0062727	0	4423.49
1678	3.09642	2.85186	0.060194	9.09422e-07	3.84302e-06	0.0101154	-0.000545346	-0.000534712	0	1715.67
1680	1.35544	7.32255	0.0633413	2.0849e-07	6.59367e-06	-0.00820319	-0.000275925	-0.000307309	0	3552.66
1683	8.84179	12.2798	0.0723601	1.53346e-05	-3.16158e-07	-0.132986	-0.0034972	-0.00763815	0	3793.44
1686	9.41932	13.3425	0.0550599	2.53916e-05	-6.2908e-07	-0.32542	-0.00283642	-0.00955309	0	6009.43
1687	25.6337	7.51238	0.0551676	-1.64871e-06	-4.27373e-06	-0.0213428	0.00139236	0.000140753	0	1997.48
1689	21.4818	5.48778	0.0502944	-2.55566e-06	-4.5322e-06	0.00711703	0.00351751	-0.00259423	0	435.572
1690	26.4937	1.83179	0.0512534	9.87414e-08	-1.52346e-06	-0.00121435	9.10019e-05	-0.000285941	0	4164.92
1692	10.4286	2.18848	0.0595136	4.11984e-06	-2.14771e-06	0.015696	-0.000447829	-0.00115128	0	7211.39
1694	20.9365	1.63694	0.0578523	-1.77918e-06	1.18588e-06	-0.034073	0.000582113	-0.000605633	0	5676.09
1695	15.5327	9.45977	0.073807	2.32144e-07	-3.16975e-06	0.0399624	0.00612141	-0.0149614	0	8925.29
1698	3.38664	12.4103	0.0716802	6.13664e-07	1.36894e-05	-0.0397674	-0.00100714	0.00111109	0	674.285
1699	4.16503	11.9604	0.0676332	-8.05648e-07	5.65433e-06	-0.0523521	-0.00150616	0.000404919	0	2246.16
1700	25.4715	4.87699	0.0599296	9.67754e-06	-2.58958e-06	0.00588577	0.00106048	-0.000771449	0	7013.58
1703	6.81893	2.54708	0.0508479	1.08367e-06	-2.95281e-07	-0.0386874	-0.00103187	-0.000760791	0	3548.18
1707	3.48216	12.6935	0.0557429	-3.03641e-08	1.42755e-05	-0.017581	-0.000944549	0.00121346	0	1081.32
1708	11.4383	2.33945	0.070119	4.11596e-06	3.66406e-10	-0.0329848	-0.000446661	-0.00157777	0	9988.96
1709	7.17887	1.14896	0.059461	1.54517e-08	1.53086e-07	-0.00742886	-0.000223718	-0.000187366	0	7594.51
1710	8.50219	5.39752	0.0674805	9.64988e-06	-4.85989e-07	-0.00208645	-0.0024982	-0.00367502	0	3771.47
1711	25.4741	3.09913	0.0617936	8.21813e-06	-7.21022e-06	-0.000166195	0.000650272	-0.000591256	0	4168.48
1716	25.9995	3.02509	0.0739274	5.41373e-06	-5.14583e-06	-0.0126594	0.000423998	-0.000526585	0	1650.04
1718	18.5313	9.78116	0.0517696	7.94361e-06	-4.93072e-06	0.0698029	0.0082265	-0.00854661	0	9550.32
1719	12.5305	13.1049	0.0501239	1.77082e-05	-4.79454e-06	-0.964111	0.000375853	-0.0286071	0	13182.2
1723	22.2423	4.15397	0.0505175	8.27935e-06	-9.10119e-07	-0.0540668	0.00238358	-0.00169834	0	10684.9
1725	17.5269	12.3486	0.053406	8.35442e-06	-4.42014e-06	0.197802	0.00786062	-0.0118927	0	6505.16
1727	2.71402	2.55676	0.0527856	1.4307e-06	3.89214e-06	0.0129897	-0.00041189	-0.000435756	0	4661.49
1731	1.83779	14.648	0.0598557	1.19781e-05	1.8183e-05	-0.00460044	-0.00013835	0.00240796	0	838.928
1733	7.3846	13.6962	0.0525621	1.57762e-05	6.35154e-06	-0.0871057	-0.00181875	-0.00251402	0	1959.93
1736	24.8535	4.99594	0.0581349	3.62381e-06	-4.07544e-06	-0.0468282	0.00143802	-0.000897295	0	4687.6
1737	26.4394	4.69729	0.0574413	2.83758e-06	-5.64355e-06	-0.00757846	0.000361156	-0.000596166	0	4279.35
1738	20.6613	9.79335	0.0609455	2.0495e-05	-1.64071e-05	0.145284	0.00629814	-0.00388868	0	5894.88
1741	26.0217	2.10135	0.0741335	1.08043e-06	-2.62851e-06	-0.00591391	0.000237123	-0.000341776	0	1485.79
1742	13.4704	9.10991	0.0532378	-6.65016e-06	1.03199e-07	0.00990427	0.00154337	-0.0149615	0	1195.7
1748	18.7159	1.78457	0.0536975	5.90464e-07	1.30038e-06	0.037491	0.000745124	-0.000902343	0	4852.28
1750	2.78334	13.4576	0.0568419	2.9747e-08	2.22584e-05	-0.00202783	-0.000490671	0.0018441	0	696.762
1751	14.1105	11.3002	0.060392	9.42414e-06	-1.46231e-05	0.17808	0.00519662	-0.0226359	0	15187.9
1755	6.48287	8.80238	0.0591838	-5.40831e-07	1.94146e-06	-0.0105778	-0.00315246	-0.00281148	0	4047.66
1761	21.7473	4.07738	0.0715553	1.0583e-05	-1.55101e-06	0.0393171	0.00273209	-0.00205867	0	3157.08
1764	12.1397	13.3318	0.0558125	1.87822e-05	-1.09356e-05	-0.10746	-5.50707e-05	-0.0257182	0	20606.1
1772	15.186	9.29543	0.0658932	2.40409e-08	-2.51685e-06	-0.013009	0.00560136	-0.0150447	0	11634.7
1773	11.135	6.71778	0.056787	4.49274e-06	-3.64675e-06	-0.00593429	-0.00184891	-0.00759707	0	9066.34
1775	2.32837	8.51323	0.0715296	-5.10705e-06	1.39371e-05	-0.0287908	-0.00083987	-0.000192486	0	2526.83
1776	26.6075	2.04411	0.0527689	2.80638e-07	-1.93697e-06	-0.00804417	9.49768e-05	-0.00032542	0	2251.49
1778	16.0976	12.4153	0.0551742	1.72115e-05	-1.31333e-05	0.543101	0.00879098	-0.0188409	0	16040.1
1779	15.0798	1.57787	0.0510657	-4.66874e-07	-7.0851e-08	-0.0168999	0.000138392	-0.000617398	0	11855.5
1780	7.80456	9.45531	0.0630059	8.38058e-07	2.51754e-06	-0.0199909	-0.00369684	-0.00494205	0	6013.36
1784	18.5077	7.6209	0.0602331	1.1711e-07	1.33198e-06	0.00641515	0.0055746	-0.00708198	0	9898.4
1785	19.1463	9.83413	0.0577688	1.41182e-05	-1.44734e-05	0.0494652	0.00761021	-0.00720131	0	2307.68
1790	4.54374	5.85284	0.0504967	4.90967e-06	8.71862e-07	-0.0177012	-0.00171572	-0.00124905	0	5029.99
1792	8.63108	11.5268	0.0621988	4.55505e-06	1.06607e-06	-0.0547562	-0.00341338	-0.00739721	0	7368.7
1793	21.8395	1.38087	0.0606626	-6.56827e-07	1.52418e-06	-0.0338982	0.000451076	-0.000235857	0	3285.45
1795	7.54485	10.8683	0.0541297	8.40487e-06	5.15347e-07	-0.0371738	-0.00362207	-0.00472762	0	2976.49
1797	9.66802	1.20041	0.0518851	6.81497e-07	5.39976e-08	0.0271019	-6.8169e-05	-0.000195227	0	7774.25
1799	13.2794	11.3026	0.0742022	1.10435e-05	-9.56178e-06	-0.476105	0.00281591	-0.022486	0	14628.2
1800	8.08127	11.1518	0.0680755	7.66267e-06	-1.03097e-06	-0.0647693	-0.00352798	-0.00588666	0	6358.34
1805	18.3538	3.44422	0.0714494	4.3515e-06	-7.03713e-07	0.0454998	0.00199921	-0.00264961	0	5265.73
1808	24.0889	3.28676	0.0536141	8.39511e-06	-8.7398e-06	0.0119513	0.00124372	-0.00088404	0	6930.23
1810	4.45605	12.1336	0.0589427	-1.54637e-06	6.86306e-06	-0.0743907	-0.00166144	0.000271796	0	761.651
1814	6.72874	12.8702	0.0707558	2.26876e-05	3.0218e-06	-0.0883016	-0.00243613	-0.00177798	0	2788.98
1816	6.95538	2.19913	0.0620232	1.16753e-06	-1.07252e-06	0.0545074	-0.000899678	-0.000746749	0	2504.04
1817	2.03192	12.6972	0.0686172	-6.43371e-08	2.12529e-05	-0.037218	-0.000387502	0.00168327	0	1407.7
1821	7.3553	9.71398	0.0651974	5.79865e-07	2.22342e-06	-0.0812167	-0.00340897	-0.00423169	0	364.106
1822	16.8211	8.7579	0.0546535	-2.48773e-06	-1.80319e-05	0.198735	0.00615632	-0.0111817	0	9903.13
1824	11.2904	12.8496	0.0718163	2.15889e-05	-1.40422e-05	-0.0754097	-0.00217495	-0.0190154	0	3721.32
1827	8.69825	10.7275	0.052713	6.63882e-07	-1.73353e-06	-0.0268077	-0.00360365	-0.00725844	0	8526.76
1833	26.4498	4.80886	0.0548108	3.11171e-06	-5.47378e-06	0.0218666	0.000343581	-0.000609696	0	7552.66
1834	2.13053	6.98383	0.065575	1.50466e-06	4.63448e-06	-0.00175945	-0.000594485	-0.000470418	0	996.543
1835	3.60452	13.8136	0.0704282	2.97897e-06	1.29334e-05	-0.00263823	-0.000689425	0.00175849	0	531.528
1837	12.8809	15.2078	0.0501277	1.97935e-05	-3.02112e-05	-0.334232	-0.0011492	-0.0436413	0	74257.5
1841	19.0221	9.38982	0.0742039	1.30705e-05	-4.82015e-06	0.0351809	0.00788883	-0.00772453	0	4518.04
1844	4.13718	5.45073	0.0558589	5.50625e-06	1.59613e-06	-0.0145756	-0.00136351	-0.000954791	0	4104.38
1845	4.91654	5.29337	0.0501872	7.96088e-06	1.91642e-07	-0.0128754	-0.0016751	-0.0014448	0	4461.75
1847	5.58117	13.9819	0.0584821	1.36739e-05	-4.44968e-08	-0.0493586	-0.0011351	0.000506225	0	206.625
1848	14.9531	8.58995	0.0595933	2.93347e-06	-1.90034e-06	-0.0264509	0.00395461	-0.0138575	0	6262.1
1849	13.941	7.58676	0.0740834	7.00093e-08	1.7858e-06	-0.0731731	0.00148853	-0.0107534	0	4858.89
1850	16.3262	12.391	0.0570302	1.81302e-05	-1.87255e-05	0.0600336	0.00869485	-0.0172402	0	13012.4
1856	14.7533	11.3185	0.0684778	1.25654e-05	-6.25898e-06	0.0578016	0.00674437	-0.0220159	0	18295.8
1858	4.40163	14.1936	0.0593455	6.28427e-06	4.65719e-06	-0.0232351	-0.000722272	0.00151667	0	1144.92
1861	24.268	9.19001	0.071703	9.69727e-07	-3.25759e-06	0.111942	0.00247948	0.000597367	0	4423.14
1864	12.0131	11.5118	0.0603296	1.1241e-05	-8.82772e-06	0.0739775	-0.000615065	-0.0193174	0	15772.4
1865	15.9853	14.8593	0.0702051	1.55786e-05	-1.20681e-05	0.198037	0.00153903	-0.020773	0	10825.8
1868	20.3141	2.4312	0.0737322	2.47236e-06	1.15314e-07	0.0496292	0.00144345	-0.00125372	0	4909.77
1870	4.73715	14.8523	0.0527823	4.71647e-06	5.42109e-06	-0.031656	-0.000480714	0.00157677	0	573.093
1872	17.5691	3.72982	0.0662107	2.50312e-06	-5.73495e-07	-0.0241393	0.00231767	-0.00349529	0	9778.24
1873	9.37641	4.08484	0.0539178	5.90203e-06	-2.24928e-06	-0.00768585	-0.0017981	-0.0028802	0	3637.21
1874	20.5473	1.21142	0.0613683	-1.48507e-06	1.25489e-07	-0.053485	0.000226364	-0.000174638	0	5560.52
1877	8.29295	2.77239	0.0687444	4.00858e-06	1.24626e-07	0.0243671	-0.00117662	-0.00148894	0	3568.59
1880	3.50363	15.5055	0.0573619	1.1943e-05	1.34725e-05	-0.024291	-7.55965e-05	0.00225598	0	572.243
1881	19.3768	9.3016	0.0573655	1.65379e-05	-1.33418e-05	-0.0336455	0.00729543	-0.00670649	0	4104.95
1882	19.9467	2.95417	0.0679084	6.8454e-06	-1.27307e-06	-0.0212072	0.0019831	-0.00170951	0	1480.25
1883	22.9673	4.31454	0.0706071	8.6974e-06	-3.68536e-06	0.00922631	0.00224301	-0.0014095	0	5135.94
1885	12.3336	5.63533	0.0740096	6.44624e-07	-7.54048e-06	-0.0422855	-0.00119891	-0.00647133	0	6688.61
1887	20.6224	10.3908	0.0653964	1.57473e-05	-2.3639e-05	0.102448	0.00678474	-0.00383529	0	2599.35
1888	7.49375	13.664	0.0612134	1.5468e-05	5.36111e-06	-0.100191	-0.00185399	-0.00273984	0	723.848
1894	11.4339	14.0366	0.0527783	1.38412e-05	-1.00877e-05	-0.323801	-0.0023153	-0.0221069	0	19771.8
1898	11.3181	9.42591	0.0661964	-1.64486e-06	-1.44533e-06	-0.0425785	-0.00243726	-0.0125167	0	12143.7
1899	17.7613	10.0829	0.0689836	8.29598e-06	-5.19568e-07	0.069687	0.00775486	-0.0109228	0	14931.2
1900	12.5675	12.5255	0.0567481	1.6941e-05	-9.12573e-06	-0.402939	0.000354067	-0.0253214	0	18170.8
1903	7.99681	10.8439	0.0519691	6.57508e-06	-1.35457e-06	0.0390834	-0.00379685	-0.00571527	0	5672.51
1904	2.79117	5.36966	0.0578602	2.29886e-06	3.95737e-06	-0.0109271	-0.000856481	-0.000783857	0	2835.28
1906	13.1542	1.19022	0.0522302	-5.60004e-07	-1.10111e-07	0.0630522	-1.21025e-05	-0.000191985	0	6529.1
1907	6.88966	12.4018	0.0730445	1.60406e-05	3.28845e-06	-0.114556	-0.00278766	-0.00239535	0	2163.15
1909	12.6147	11.1374	0.0541906	6.27606e-06	-4.05918e-06	-0.147814	0.000633327	-0.0205323	0	12720.8
1915	9.56808	14.7341	0.0660753	1.37454e-05	-7.61979e-06	-0.177747	-0.000621597	-0.00841466	0	2061.14
1918	1.98376	1.32762	0.0713816	4.94333e-07	1.34184e-06	0.00219388	-8.95113e-05	-0.000112945	0	3495.63
1920	13.4348	7.6997	0.0683676	-2.34231e-06	-3.65806e-06	0.0338217	0.000819472	-0.0112867	0	10662
1925	2.74224	10.0217	0.0547106	-9.44983e-07	1.60718e-05	0.0149537	-0.00104673	0.000350241	0	1150.15
1926	8.46576	13.5992	0.064975	1.49389e-05	-3.69266e-08	-0.12752	-0.00198581	-0.00569746	0	1409.32
1928	26.5033	2.40998	0.0556095	7.33023e-07	-3.06914e-06	-0.0184319	9.53726e-05	-0.000409472	0	2110.49
1929	9.18124	9.53023	0.072745	-9.18311e-07	-3.78018e-06	-0.0899847	-0.00351866	-0.00788388	0	9925.44
1930	17.1786	10.0566	0.0658528	2.6066e-06	1.5426e-07	0.115617	0.00826279	-0.0123533	0	19537.9
1932	14.9814	13.6701	0.0649122	1.64161e-05	-2.03527e-05	0.13866	0.0082277	-0.0281083	0	19952.3
1933	6.46026	9.01726	0.0744419	-7.5885e-07	1.39506e-06	-0.0460761	-0.00334467	-0.00283383	0	2664.15
1937	13.1728	6.18371	0.0696908	3.42553e-08	-1.71841e-05	-0.0273272	0.000205689	-0.00775169	0	2683.48
1938	14.3642	10.8079	0.067772	7.22126e-06	-5.13156e-06	-0.117548	0.00574156	-0.0208141	0	14716.2
1942	2.72011	14.9137	0.0526615	1.72783e-05	1.59017e-05	-0.0104026	-0.00017671	0.00234485	0	698.428
1944	2.85563	7.26018	0.0731366	2.36095e-07	2.46152e-06	0.0224187	-0.00114118	-0.000532802	0	2806.81
1945	6.14339	2.83229	0.0616684	4.64221e-07	1.95014e-08	-0.00390973	-0.00123034	-0.000875845	0	5631.84
1948	25.438	9.12925	0.0511859	3.81219e-06	-2.51087e-06	-0.00336259	0.00142227	0.00111906	0	4370.63
1951	15.7717	11.6118	0.0743511	1.31057e-05	-4.0672e-06	0.120993	0.00814896	-0.0193719	0	15533.5
1954	12.6766	15.5646	0.0744683	2.12935e-05	-2.97639e-05	-0.48116	-0.00136549	-0.0400592	0	58654.4
1955	4.52437	11.2464	0.0524041	2.01545e-06	2.81125e-06	-0.065577	-0.00180404	-0.000191938	0	532.592
1957	3.96151	12.0712	0.0587376	-3.64348e-07	8.49318e-06	-0.0930318	-0.00130531	0.0006648	0	320.142
1960	14.0913	2.35179	0.0533426	4.46585e-06	-2.77641e-07	-0.00412925	7.27417e-05	-0.00172771	0	1707.04
1963	23.3261	1.02842	0.064903	1.61979e-06	-6.58233e-07	-0.0320956	5.20193e-05	-1.39739e-05	0	992.38
1964	8.78861	14.2121	0.0505364	1.04171e-05	-3.27418e-06	-0.212226	-0.00140333	-0.00614694	0	2706.01
1967	1.555	4.07667	0.0620456	-4.51158e-08	1.58083e-06	-0.0081803	-0.000266012	-0.00059128	0	3577.91
1969	7.96762	3.68982	0.0648267	6.12744e-06	2.87518e-07	-0.027803	-0.00175626	-0.00196514	0	3689.61
1974	17.6829	10.5498	0.0535038	2.50703e-06	-5.72012e-07	0.0183146	0.00848974	-0.0111999	0	18659.7
1981	9.08759	8.41463	0.0585002	4.35369e-06	1.28704e-06	-0.0670808	-0.00361909	-0.00691904	0	11120.6
1986	10.465	12.0859	0.0526236	1.62618e-05	-3.24759e-06	-0.101291	-0.00296633	-0.0146975	0	11302.9
1987	7.03662	2.97443	0.0705948	2.33128e-06	2.09943e-07	0.0113868	-0.00136398	-0.00125309	0	5439.66
1989	11.8929	6.94213	0.0616263	4.70124e-06	-9.7354e-06	0.0364643	-0.00111727	-0.00879486	0	10173.7
1990	6.65066	12.6675	0.069242	1.88328e-05	4.62137e-06	-0.0212476	-0.00245232	-0.00177473	0	2763.48
1992	17.0111	8.34479	0.0606354	3.65638e-06	-8.69278e-06	0.0669124	0.00571416	-0.0106917	0	7208.79
1993	18.0619	8.86093	0.066575	1.1776e-07	-2.58314e-06	-0.0410466	0.00695124	-0.00947263	0	9411.17
1994	13.2367	6.08069	0.0516541	1.12755e-06	-1.6639e-05	-0.0801673	0.000155393	-0.00771407	0	10319.1
1997	8.25046	13.2964	0.0595085	1.35942e-05	2.5323e-06	-0.129833	-0.00261527	-0.00530902	0	4245.65
1998	9.52149	13.3079	0.0528569	2.66538e-05	-4.08975e-07	-0.198147	-0.00303786	-0.010149	0	4074.69
1999	7.68741	13.7653	0.0504523	1.37436e-05	5.89379e-06	-0.10266	-0.00193081	-0.0031747	0	3042.29
2003	26.8361	2.42834	0.0626684	1.40293e-07	-3.26369e-06	0.00899913	2.10324e-05	-0.000402104	0	3413.81
2005	26.4178	3.98289	0.0577259	4.40004e-06	-7.69027e-06	0.0039634	0.000233786	-0.000626689	0	326.18
2008	7.11972	12.7904	0.0528133	2.03524e-05	1.76462e-06	-0.0690931	-0.00273254	-0.00267583	0	5651.88
2010	23.3084	4.6157	0.0502821	8.16848e-06	-4.62726e-06	0.0154357	0.00225404	-0.00142655	0	2373.3
2012	19.2387	7.29747	0.0505717	5.94909e-07	-6.5927e-07	0.00866836	0.00565634	-0.00570853	0	8066.08
2013	6.53893	14.0754	0.0639257	1.35365e-05	1.31693e-06	-0.0680544	-0.00125972	-0.000583668	0	1131.83
2017	10.9899	4.44691	0.065156	1.06389e-05	-1.13949e-06	0.0407309	-0.001526	-0.00413637	0	10858.3
2018	12.7794	6.34998	0.0686708	-9.00801e-08	-1.63548e-05	0.0373601	-1.91818e-05	-0.00793932	0	7303.02
2019	2.07172	10.9063	0.0628997	-1.92754e-07	1.39286e-05	-0.0143166	-0.000682135	0.000850181	0	1471.71
2022	3.76932	4.499	0.0615749	1.36571e-06	3.82218e-06	-0.0185887	-0.00109507	-0.000785798	0	1446.74
2023	16.6378	6.23738	0.0659501	3.27315e-06	-2.13452e-06	0.0585346	0.00382381	-0.00742029	0	8121.46
2025	12.1396	14.3561	0.0640284	6.84235e-06	-1.15573e-05	-0.433661	-0.00165354	-0.0293419	0	17837.8
2027	8.62359	8.7472	0.0641595	3.83895e-06	-2.17991e-08	-0.0476588	-0.0039008	-0.00645233	0	4790.85
2031	1.34414	12.6562	0.061494	-4.65448e-07	1.66618e-05	-0.00640843	-0.000185146	0.00178973	0	737.287
2035	11.2152	5.56027	0.0511198	7.26924e-06	-3.15362e-06	-0.0376249	-0.00181503	-0.00590857	0	648.537
2037	4.03248	12.9606	0.0507832	1.79057e-08	1.14432e-05	-0.00648279	-0.00102192	0.00114598	0	452.739
2038	19.4003	4.37317	0.0681115	2.1229e-06	-1.86673e-06	-0.0150352	0.00303168	-0.00330879	0	7615.08
2040	4.44982	15.6862	0.067251	4.71032e-06	3.25213e-06	-0.0418015	-7.62119e-05	0.00198455	0	968.021
2042	23.3091	3.79071	0.0575958	7.66382e-06	-4.16765e-06	0.00417657	0.00175864	-0.00124933	0	2908.52
2043	12.7359	6.00076	0.0678889	-1.33339e-06	-1.26061e-05	-0.261332	-0.000274312	-0.00737519	0	8713.42
2044	14.4111	13.5092	0.0683693	8.13436e-06	-1.63586e-05	-0.00874173	0.00779191	-0.0316463	0	7789.4
2046	13.5109	3.19458	0.0706085	5.33704e-06	-4.71235e-07	0.0173111	-0.000114544	-0.00265668	0	9103.18
2049	3.56431	6.79239	0.0714906	2.93839e-07	4.08553e-08	0.0168199	-0.0014673	-0.000825157	0	3821.52
2050	2.67241	5.72389	0.0662142	2.78717e-06	3.44512e-06	0.0120502	-0.000789158	-0.000764766	0	3307.59
2053	26.1843	4.01231	0.0736242	6.47227e-06	-6.87264e-06	0.0114986	0.00043028	-0.000617811	0	3535.75
2054	20.8973	1.24586	0.0605794	-1.87859e-06	-6.43609e-08	0.0155198	0.000236698	-0.000142396	0	6477.06
2055	21.1742	2.53351	0.0711623	4.40973e-06	-4.29125e-07	-0.0246936	0.00150755	-0.00126343	0	4581.31
2056	24.7682	4.29323	0.0680967	1.11195e-05	-4.2702e-06	-0.030805	0.00122404	-0.000889464	0	6190.58
2057	22.8387	3.3443	0.0530302	6.24935e-06	-2.09646e-06	-0.0141366	0.00167571	-0.00120383	0	8671.32
2058	2.21088	6.28794	0.0730256	2.9571e-06	5.27124e-06	-0.0181563	-0.000676129	-0.000607311	0	4230.01
2059	4.80595	1.39594	0.0635951	-6.96413e-07	4.16281e-07	0.0172888	-0.000240935	-0.000190882	0	3992.87
2060	8.78686	12.5531	0.0667948	1.95534e-05	1.91315e-07	-0.146438	-0.00352537	-0.0076157	0	8941.3
2063	12.4064	1.06027	0.051979	1.5381e-06	-9.51743e-07	0.0060259	-1.87106e-05	-7.74998e-05	0	3383.75
2065	4.27525	5.77821	0.0719326	4.63778e-06	8.16654e-07	-0.0386698	-0.00159369	-0.00101507	0	2789.89
2066	24.2336	9.52694	0.0668855	1.75951e-06	-4.02674e-06	0.047273	0.0025304	0.00100058	0	3495.23
2067	1.92917	13.4286	0.0749584	2.98348e-06	2.26879e-05	-0.0139756	-0.000350293	0.00197536	0	948.095
2070	10.8596	3.69651	0.0634308	5.66411e-06	-3.39711e-07	0.00591839	-0.00124349	-0.00309658	0	8040.54
2074	4.1869	2.29489	0.067208	-1.0892e-07	2.61904e-06	0.00694492	-0.000642814	-0.000458121	0	1517.57
2075	1.02416	5.76911	0.0709732	4.21902e-07	3.04367e-06	-0.0219983	-5.87196e-05	-0.000504733	0	1020.66
2079	13.6999	5.50619	0.0720642	2.51293e-06	-1.32307e-05	-0.05383	0.000481415	-0.00706538	0	2978.66
2080	16.6964	9.79012	0.0627898	2.42091e-06	-1.75358e-07	0.0623792	0.00809614	-0.0133754	0	11122
2081	14.2716	13.5299	0.0725616	8.43188e-06	-1.77225e-05	0.138007	0.00763144	-0.0314813	0	28259.1
2082	15.0385	12.7503	0.0683659	1.6737e-05	-1.3351e-05	0.178479	0.00749023	-0.0247479	0	18636.1
2083	3.70744	15.6122	0.0627049	9.28733e-06	1.46458e-05	-0.0126539	-5.4436e-05	0.00223927	0	669.68
2084	11.1946	2.42576	0.0513697	3.87164e-06	-5.88224e-07	-0.0381829	-0.000520754	-0.00164921	0	2848.93
2085	16.2483	4.68654	0.0668802	1.65352e-06	-1.87436e-07	-0.044235	0.00208273	-0.0050184	0	8069.88
2088	2.64767	9.38884	0.0590124	-1.21823e-06	1.41811e-05	-0.03528	-0.000984934	3.17812e-06	0	4180.93
2090	8.54114	6.35719	0.0716433	4.95145e-06	-6.24786e-07	-0.0324659	-0.00292271	-0.00474541	0	5572.03
2091	25.8604	5.13018	0.0742617	6.93919e-06	-2.73781e-06	-0.0119446	0.000795447	-0.000642941	0	7452.94
2094	22.1588	6.39118	0.0552093	2.36418e-06	-6.43708e-06	-0.0225963	0.0038152	-0.00211564	0	3108.36
2097	16.9832	7.75232	0.0744314	4.35833e-06	-1.4869e-05	0.0718688	0.00537574	-0.00951085	0	9360.59
2099	16.5756	9.27365	0.066425	2.77558e-06	1.42688e-07	0.0563746	0.00696759	-0.0128664	0	17981.8
2100	20.9213	7.69145	0.0702331	6.36206e-06	-8.60322e-06	-0.074395	0.00509219	-0.00337068	0	2707.66
2101	17.7572	2.50688	0.053551	1.52184e-06	1.65955e-07	0.0388334	0.0011988	-0.00186594	0	10254.5
2102	14.4243	1.56417	0.0533907	-8.64404e-07	-1.54612e-07	-0.0144914	3.69926e-05	-0.000656991	0	5512.49
2103	8.20192	1.69515	0.067243	1.68168e-06	2.34519e-07	-0.0146812	-0.000621785	-0.000619364	0	1364.3
2107	24.5146	9.47301	0.0744045	1.30973e-06	-4.00327e-06	-0.016957	0.00221162	0.000868099	0	2556.81
2108	11.7348	6.31825	0.066672	4.47128e-06	-5.64005e-06	0.0243625	-0.00134385	-0.00734221	0	10286.1
2112	26.8603	5.43367	0.0576793	1.82838e-06	-5.88124e-06	0.0215986	0.000128464	-0.000562316	0	512.49
2114	13.8138	11.5251	0.0740862	1.48525e-05	-1.3032e-05	0.0899954	0.00446357	-0.0234177	0	1712.37
2117	19.1085	5.41087	0.0695021	-8.77679e-08	3.21126e-07	-0.00949098	0.00379767	-0.00432109	0	5732.08
2119	9.84894	11.1749	0.06931	4.28971e-06	-1.83821e-06	-0.0847328	-0.00362742	-0.0111351	0	7529.61
2124	14.5235	6.41226	0.053768	-1.26253e-07	-8.15914e-06	0.183454	0.00153212	-0.00868833	0	429.638
2125	10.063	13.0548	0.0627011	2.87445e-05	-6.73846e-06	-0.154733	-0.00296735	-0.0132506	0	6280.99
2127	16.5491	7.60431	0.066948	1.7805e-06	-1.26843e-05	0.00398953	0.00456298	-0.0101743	0	9773.26
2129	7.60678	7.75548	0.0686798	5.03614e-06	1.39433e-07	-0.00672834	-0.00317108	-0.00407401	0	2444.55
2133	19.1667	11.6611	0.0663319	1.37266e-05	-8.51069e-06	0.144054	0.00741831	-0.00705221	0	6991.18
2138	5.49448	14.1761	0.0533362	1.26064e-05	4.56215e-07	-0.0491557	-0.000951101	0.000738591	0	606.635
2142	3.96983	10.0659	0.0718819	-3.67178e-06	7.36407e-06	-0.00908363	-0.00174037	-0.000241651	0	2410.96
2143	6.26904	1.8222	0.0656783	-2.20905e-07	-3.47352e-07	0.0255303	-0.000697756	-0.000460855	0	4150.46
2147	14.9936	12.3813	0.0676906	1.58066e-05	-1.31426e-05	0.0905702	0.00847101	-0.024511	0	33045.6
2149	16.9091	9.3799	0.0509613	1.0301e-05	-1.71551e-06	0.0418047	0.00729197	-0.0124015	0	8292.76
2152	26.5106	3.88542	0.0593161	3.80994e-06	-7.16502e-06	0.00113912	0.00022944	-0.000595104	0	3064.55
2153	12.1559	2.52513	0.0593341	4.01705e-06	-4.38647e-08	0.0915657	-0.000409852	-0.00180216	0	932.687
2158	9.87102	5.64436	0.0656955	7.45051e-06	-7.65206e-07	-0.0618413	-0.00247657	-0.00481465	0	7762.9
2161	20.2385	3.74821	0.0501888	6.71754e-06	-6.12056e-06	-0.0240537	0.0027012	-0.00249014	0	8952.5
2162	15.1849	12.5025	0.0673038	1.20472e-05	-1.44752e-05	0.183559	0.00820256	-0.0241854	0	9274.98
2166	11.2619	4.00923	0.0507635	8.47845e-06	1.15205e-07	0.0870094	-0.00118054	-0.00351954	0	7233.85
2167	4.2	10.0494	0.0537634	-3.00462e-06	5.67836e-06	-0.0512487	-0.00182705	-0.00047858	0	1803.21
2168	11.9521	8.97171	0.068143	1.72172e-06	-4.67295e-07	-0.026213	-0.000946316	-0.012689	0	7540.03
2169	5.59805	3.43471	0.051579	3.09699e-07	7.24449e-07	-0.00692472	-0.00133682	-0.00112316	0	4417.03
2170	1.6869	14.998	0.0671916	1.20248e-05	1.68835e-05	-0.0181126	-5.86444e-05	0.0025137	0	550.073
2173	23.3529	5.49765	0.0619566	3.35248e-06	-1.35371e-06	0.0280419	0.00259637	-0.00140119	0	2170.65
2174	25.9981	5.8702	0.0514156	1.86084e-06	-3.97133e-06	-0.00160467	0.000692884	-0.000422614	0	2787.1
2175	9.85949	12.9412	0.0709753	2.78315e-05	-4.52265e-06	-0.208104	-0.00334166	-0.012092	0	5082.74
2178	10.8401	8.52192	0.0737772	7.53041e-06	-7.22383e-07	-0.0695308	-0.00259396	-0.0104115	0	7090.56
2181	26.5168	7.60324	0.0542266	1.37795e-06	-4.35906e-06	0.03755	0.000348053	0.000346434	0	1669.86
2182	18.5668	8.83546	0.0509524	3.83766e-06	-7.94e-07	0.0605346	0.00700506	-0.00830073	0	14968.4
2184	25.8598	6.63428	0.0667007	-1.73523e-08	-4.51047e-06	0.00480874	0.00108183	-0.000365934	0	1004.02
2185	22.6796	3.78077	0.0695458	6.43315e-06	-1.39974e-06	-0.0449738	0.00202596	-0.00138098	0	1482.14
2186	17.6996	4.58146	0.0683463	1.99607e-06	-1.9575e-06	-0.041915	0.00270317	-0.00465567	0	10118.2
2188	9.28411	4.93946	0.0506731	1.14071e-05	-2.28306e-06	0.00894328	-0.00224213	-0.00401869	0	10116.3
2189	13.7107	1.09469	0.0633808	-8.47351e-07	1.33915e-07	-0.0254718	4.5376e-05	-9.0519e-05	0	4846.16
2190	16.7299	1.13175	0.0508616	-5.5328e-07	-2.36996e-07	-0.0125091	0.000213331	-0.000259228	0	7247.3
2191	12.4109	6.35474	0.0625932	-4.49222e-08	-1.27037e-05	-0.0934299	-0.000338569	-0.00795143	0	7473.91
2197	6.70411	7.0145	0.0717389	4.0606e-06	-1.29607e-07	-0.0697102	-0.00287832	-0.00281203	0	5499.31
2198	4.88956	11.6734	0.0632944	8.01951e-08	3.37209e-06	-0.0205688	-0.00193499	-0.000220646	0	1583.19
2201	9.88027	6.76744	0.0662779	1.77329e-06	-4.51122e-07	-0.0143503	-0.00272484	-0.00626906	0	8261.59
2207	14.3183	7.95561	0.0618888	6.10504e-07	9.11567e-07	-0.104852	0.00253201	-0.0121673	0	3306.85
2213	19.9846	5.18975	0.0683581	-1.08486e-06	-1.65658e-06	0.049915	0.00362808	-0.0036593	0	5528.95
2215	13.9408	5.64854	0.05848	2.15052e-06	-1.06493e-05	-0.0577704	0.00053271	-0.00741658	0	2006.29
2216	17.095	12.7046	0.0604855	8.6825e-06	-1.42283e-05	0.134013	0.00808131	-0.0140738	0	11248.5
2217	21.5315	8.0103	0.0581882	5.89497e-07	-8.43037e-06	0.00444106	0.00517631	-0.00306874	0	3432.82
2224	9.11037	4.31913	0.0726794	7.12472e-06	-1.45509e-06	0.0136893	-0.00185015	-0.00310229	0	2855.38
2227	3.14308	6.39849	0.0607879	2.76558e-06	-4.68915e-07	0.00920199	-0.00112745	-0.000764319	0	4304.74
2231	8.42148	12.4785	0.067214	1.66711e-05	-5.1794e-08	-0.0513645	-0.0034753	-0.00633558	0	3499.02
2232	6.09853	14.1799	0.0537277	1.13988e-05	1.45992e-06	-0.0568569	-0.00110865	0.000116602	0	1516.16
2234	14.8869	9.48594	0.0660671	-1.65316e-06	2.88423e-07	-0.00497884	0.00454624	-0.0157432	0	5238.08
2237	4.67899	2.55415	0.0623698	-4.68249e-07	1.93307e-06	0.00788863	-0.000793471	-0.000532467	0	3855.75
2238	18.0551	4.13311	0.067488	4.05313e-06	-2.07363e-06	-0.0208293	0.00257932	-0.00368247	0	10673.4
2242	11.2258	8.31909	0.070586	5.41617e-06	-1.00411e-06	-0.0186622	-0.00181658	-0.0102846	0	8087.23
2245	6.47456	12.4966	0.0697635	1.62005e-05	3.08297e-06	-0.0575107	-0.00249555	-0.00157472	0	2874.55
2246	18.9872	7.26552	0.0607177	6.07836e-08	-5.08909e-07	0.179242	0.00557425	-0.00618266	0	5977.25
2247	15.3774	14.2153	0.0515318	1.78031e-05	-1.56555e-05	0.493958	0.00621099	-0.025952	0	26423.1
2249	6.60898	2.94238	0.060063	1.69591e-06	2.99608e-08	-0.0128773	-0.0013301	-0.00102712	0	5246.18
2253	20.9421	8.51846	0.060002	6.87614e-06	-8.69622e-06	0.00152867	0.0058248	-0.00351681	0	2973.77
2255	9.83828	12.7192	0.0504562	2.60065e-05	-1.04764e-06	-0.337992	-0.00378632	-0.0118718	0	530.827
2261	18.678	5.19833	0.0701284	6.02133e-07	1.43704e-08	0.0143359	0.00377781	-0.00425246	0	5480.93
2262	14.7526	7.66	0.0748774	3.81371e-07	-1.5097e-06	0.00187985	0.00314741	-0.0112409	0	6639.03
2265	21.5618	10.0389	0.0611503	1.05417e-05	-1.3656e-05	-0.0240891	0.00558957	-0.00226742	0	2038.65
2266	4.00008	4.43075	0.05307	1.36271e-06	3.52385e-06	0.00468663	-0.00116437	-0.000919797	0	2467.55
2267	19.594	6.19159	0.0741421	-1.61513e-06	-2.63647e-06	0.0322013	0.00455495	-0.00477507	0	3959.29
2269	15.3876	14.3273	0.0612254	1.66285e-05	-1.74713e-05	0.517036	0.0057294	-0.0261235	0	15761.4
2272	2.86468	11.3147	0.0595025	5.98586e-08	1.67472e-05	0.01915	-0.000933932	0.000838705	0	1590.81
2273	7.05001	15.1091	0.0526431	1.23275e-05	1.0921e-06	-0.0804302	-0.00035782	-0.000688458	0	69.1577
2274	3.27524	8.12418	0.0651498	-4.40797e-06	1.15921e-05	-0.0025355	-0.00138703	-0.000525616	0	1987.99
2275	8.18479	10.0084	0.0652568	2.64095e-06	-1.31805e-08	-0.0348873	-0.00348187	-0.00604582	0	10960.3
2277	7.54888	15.9255	0.073526	5.91531e-06	7.64597e-06	-0.127115	0.00110357	-0.00103266	0	597.322
2279	16.2584	6.81681	0.0583177	1.49887e-07	-1.44316e-05	-0.0359901	0.00386385	-0.00898485	0	10738.4
2281	19.8107	7.00723	0.0543351	-6.12362e-08	-7.81535e-06	0.0740247	0.00533788	-0.00496816	0	3636.11
2282	20.0681	5.69231	0.0604616	-2.12966e-06	-1.60684e-06	0.0194908	0.00390296	-0.00389786	0	1865.39
2283	8.49027	3.55374	0.0699421	4.75241e-06	-5.44462e-07	0.00472169	-0.00152264	-0.00225014	0	4945.56
2286	9.83482	1.33014	0.0583055	9.33122e-07	4.65939e-07	0.0121065	-0.000165702	-0.000228484	0	8173.95
2287	25.0441	5.94025	0.0666688	-1.37229e-06	-7.02152e-06	-0.00136387	0.00167717	-0.000732049	0	5022.96
2289	7.44355	14.9455	0.060388	1.3454e-05	3.7408e-06	-0.099159	-0.000481641	-0.0015399	0	639.953
2291	13.2842	10.9536	0.0533603	6.40019e-06	-5.57538e-06	-0.117364	0.00191981	-0.020147	0	17878.2
2293	16.6442	14.9102	0.0502877	1.18536e-05	-7.61784e-06	0.347731	0.00175756	-0.0159749	0	2547.12
2294	19.824	9.82764	0.0526701	1.4334e-05	-2.10263e-05	0.0350008	0.0072038	-0.00547555	0	2624.84
2295	7.66539	7.08511	0.0603533	7.1083e-06	1.56599e-06	-0.0710706	-0.0031417	-0.00389276	0	9063
2296	15.2381	13.2587	0.0701527	1.46012e-05	-1.57527e-05	0.1433	0.00888431	-0.0243705	0	13882.4
2298	6.323	9.49754	0.0528443	-1.14863e-06	3.37186e-07	-0.0317964	-0.00297923	-0.0025335	0	5541.32
2305	17.5104	6.52968	0.0596992	-1.07812e-07	-7.91935e-06	0.0648492	0.00458373	-0.00695529	0	13119.5
2309	11.9355	14.4717	0.0508868	7.62562e-06	-1.50062e-05	-0.36628	-0.00202923	-0.0266559	0	5785.91
2311	13.362	6.46574	0.0556784	5.88632e-07	-1.19932e-05	0.0874229	0.000853655	-0.00854499	0	11178.1
2312	25.6519	1.76774	0.0650968	1.77444e-06	-2.64083e-06	-0.00316433	0.000236358	-0.000268886	0	2567.37
2315	5.70074	2.29898	0.0637494	-2.23717e-07	1.04737e-07	0.0203983	-0.000864858	-0.000609347	0	4494.47
2316	16.2366	2.0097	0.0581378	2.87604e-06	-5.5203e-07	-0.028077	0.000427044	-0.00111546	0	378.384
2318	24.7268	8.92502	0.0508462	1.94106e-06	-4.45751e-06	-0.0145446	0.00199776	0.00076229	0	2948.38
2321	4.17298	1.6096	0.0619402	-5.46189e-07	1.89959e-06	0.00947656	-0.000320048	-0.000278402	0	1937.15
2324	7.06936	12.2139	0.0699409	1.18876e-05	1.24608e-06	-0.0428244	-0.00318465	-0.00288991	0	867.418
2326	13.3258	1.09669	0.0587349	-3.45792e-07	9.28781e-08	-0.0267516	7.70152e-07	-0.00011627	0	4169.95
2334	12.5165	11.9267	0.0559514	1.34611e-05	-1.23452e-05	-0.232605	0.000796373	-0.0225352	0	15041.3
2335	17.9344	7.62604	0.0727081	8.14564e-07	-4.7641e-06	0.0100357	0.0054785	-0.00805951	0	10410
2340	15.5134	6.12474	0.0539369	3.2285e-07	-7.56641e-06	0.0180154	0.0023357	-0.00740651	0	4717.64
2341	16.0737	5.55413	0.0566488	9.55432e-07	-5.9076e-06	0.0533038	0.00243147	-0.00672199	0	9251.6
2344	9.21393	7.29197	0.0606522	1.01557e-07	7.35239e-08	-0.050927	-0.00301929	-0.00631512	0	3668.67
2346	4.2191	10.5632	0.0711426	-6.06948e-08	4.17981e-06	-0.0136501	-0.00186454	-0.000256939	0	1398.35
2348	12.0688	7.08209	0.0740875	4.05407e-06	-1.27167e-05	0.0542738	-0.00115261	-0.00884491	0	9803.39
2350	9.35198	10.0225	0.0551077	-2.22772e-07	-2.42709e-06	-0.0465588	-0.00346204	-0.00895409	0	4006.39
2353	9.55966	7.40356	0.0510137	-2.03924e-08	-1.47338e-08	-0.076761	-0.00301284	-0.00684292	0	5342.95
2356	21.5165	5.24476	0.0638932	-6.9414e-07	-3.08854e-06	-0.00827397	0.00329067	-0.00249137	0	8257.52
2358	14.3122	4.91056	0.0696637	4.53576e-06	-5.67025e-06	0.0172718	0.000749862	-0.0058598	0	11546.2
2361	2.08659	11.0219	0.0535754	-3.997e-07	1.41074e-05	-0.00909953	-0.000637674	0.000898075	0	1206.24
2368	12.5369	2.93458	0.0668108	4.75615e-06	2.68381e-07	-0.000340057	-0.000503497	-0.00237989	0	9989.33
2370	11.5865	11.3421	0.0735153	8.87723e-06	-7.71406e-06	-0.120722	-0.00172478	-0.0180587	0	2456.29
2371	11.2207	9.50825	0.0613514	-9.12772e-07	-8.96578e-07	-0.0368682	-0.00243464	-0.0124888	0	9486.22
2379	14.2502	6.49503	0.0725748	2.14506e-06	-7.21868e-06	0.00744446	0.00106287	-0.00857702	0	10597.5
2380	5.95545	11.5833	0.0665929	9.22486e-06	4.39367e-06	-0.0167496	-0.00260408	-0.00140868	0	3769.47
2382	12.0623	10.4566	0.0707681	6.21547e-07	-3.98827e-06	-0.104027	-0.000925359	-0.0171888	0	7000.48
2384	6.43641	10.8964	0.0637568	8.64298e-06	7.1981e-07	-0.0369081	-0.0030602	-0.00244134	0	1264.01
2387	2.48611	3.16121	0.0625973	7.28409e-07	2.93757e-06	0.00487322	-0.000469389	-0.0005269	0	2143.25
2388	26.7675	4.83845	0.0582703	1.0391e-06	-7.30526e-06	0.00515557	0.000140374	-0.000609464	0	4379.22
2390	7.41654	9.10384	0.0739495	7.72606e-07	2.39402e-06	-0.0109618	-0.00334337	-0.00430434	0	4231.3
2394	9.47327	5.9917	0.063719	4.88398e-06	-5.54948e-07	-0.0354389	-0.00270939	-0.00497559	0	6755.38
2395	6.42421	4.36693	0.0721006	5.02277e-06	1.73474e-06	-0.0364225	-0.00186195	-0.00176383	0	3776.88
2398	7.35785	7.24122	0.0608078	5.7541e-06	3.18109e-07	-0.00533387	-0.00299272	-0.00357239	0	7365.89
2399	15.5383	3.37997	0.0681613	3.92212e-06	-2.8064e-07	0.138205	0.00094652	-0.00310295	0	10540.6
2402	21.5936	5.5052	0.0629719	-2.005e-06	-4.58377e-06	-0.0252849	0.00353314	-0.00259478	0	2247.76
2405	4.44658	2.12939	0.0603419	-6.54569e-07	1.93492e-06	0.0137566	-0.00063665	-0.000437624	0	2933.61
2406	8.64785	12.3865	0.0702981	1.81004e-05	-4.8804e-08	-0.0765304	-0.00353795	-0.0071635	0	5061.48
2408	1.97922	11.8999	0.072198	1.21225e-06	1.71131e-05	0.0145801	-0.000455844	0.00130725	0	751.561
2409	16.0324	3.46436	0.0548437	2.70644e-06	4.35843e-07	-0.0611743	0.00148046	-0.0032	0	5596.4
2410	6.95285	8.63972	0.0731671	4.89462e-07	3.10788e-06	-0.0341852	-0.00339022	-0.00326145	0	4767.35
2412	14.9751	8.2617	0.0660838	2.85319e-06	-2.13668e-06	-0.049322	0.00358533	-0.013023	0	11030.7
2413	24.1074	9.83406	0.0633198	-1.25685e-06	-4.79757e-06	0.0331081	0.00249243	0.00103716	0	3364.64
2414	3.2433	9.74913	0.0655325	-4.96413e-06	1.13907e-05	-0.0463991	-0.00141361	-2.87313e-05	0	1841.77
2416	26.6366	8.29542	0.0670519	7.03633e-07	-4.39512e-06	-0.00209458	0.000547867	0.000881742	0	3723.59
2418	19.0938	12.6331	0.0748337	7.34252e-06	-1.5319e-05	-0.0219898	0.00686176	-0.00670033	0	1100.25
2419	15.7832	1.56138	0.06078	9.6478e-08	-7.77954e-07	0.0749646	0.000107134	-0.000747409	0	4463.71
2421	6.36424	4.77173	0.0589809	9.79087e-06	1.29564e-06	0.02161	-0.00213436	-0.00188481	0	4507.21
2422	18.1855	7.25844	0.0667608	-1.70598e-06	-1.56328e-06	0.0781865	0.00545431	-0.00722518	0	9224.05
2428	8.68578	2.51474	0.0660104	3.29865e-06	-2.93679e-07	-0.0113988	-0.00108465	-0.00140641	0	3089.88
2429	7.01118	8.50686	0.0719609	6.08447e-07	3.02656e-06	-0.0247833	-0.00339111	-0.00329478	0	3462.3
2430	10.7357	12.8422	0.0598949	2.76885e-05	-7.45655e-06	-0.230052	-0.0029143	-0.0162624	0	1353.75
2431	19.874	7.56039	0.0554951	2.10426e-06	-5.55623e-06	0.0454537	0.00580311	-0.00489186	0	3879.57
2432	15.5022	12.7468	0.0599871	1.67173e-05	-1.725e-05	0.203569	0.00751497	-0.023192	2	72816.3
2433	25.4698	8.24918	0.0537927	6.56353e-08	-5.60714e-06	-0.0555405	0.00148931	0.000494266	0	5238.36
2434	22.1029	3.43741	0.0701964	6.29519e-06	-3.31112e-07	0.00270571	0.00196085	-0.00140716	0	5026.28
2436	1.89304	2.05964	0.0618098	4.94942e-07	3.24443e-06	0.00731869	-0.000161127	-0.000309478	0	2039.15
2439	9.30092	8.20432	0.0738319	2.22794e-06	9.06654e-07	-0.02302	-0.00336434	-0.00708094	0	9219.67
2440	14.2486	14.8828	0.0568134	2.21682e-05	-7.69447e-06	0.57482	0.00595432	-0.0375529	0	66236.5
2442	8.8883	8.10263	0.0747456	1.82074e-06	2.83738e-07	-0.0802284	-0.00336483	-0.00622105	0	3174.89
2443	13.6892	1.55297	0.0748077	-1.13597e-06	3.18692e-07	0.0515582	9.93226e-06	-0.000618392	0	4430.24
2444	3.35128	12.0177	0.0741806	4.41496e-07	1.33204e-05	-0.00589306	-0.000953814	0.000915723	0	929.128
2445	1.31788	8.67495	0.0699092	-1.36865e-06	1.17643e-05	-0.0308251	-0.000244077	-7.37465e-05	0	1373.8
2447	25.6234	4.69945	0.0523917	1.02643e-05	-4.18625e-06	-0.0359376	0.000927037	-0.00078594	0	4143.2
2449	19.1874	7.53383	0.0683783	2.12244e-06	-5.54186e-08	0.0619628	0.00563263	-0.00592409	0	6391.38
2453	9.14584	4.00641	0.0667304	5.50553e-06	-1.29029e-06	0.0549195	-0.00178713	-0.0028471	0	5087.74
2454	13.4671	13.8306	0.0626547	1.00068e-05	-6.9574e-06	-0.160104	0.00535622	-0.0353948	0	33258.4
2455	7.03033	2.60365	0.0655008	1.72156e-06	-4.03165e-07	0.00943653	-0.00113345	-0.00103155	0	6759.68
2461	13.4441	1.78503	0.0590245	7.07375e-07	9.17031e-07	-0.00795377	-7.435e-05	-0.000885371	0	8875.93
2465	5.7349	12.6678	0.0587779	8.20963e-06	4.08748e-07	-0.0554187	-0.00195714	-0.000391161	0	1163.1
2468	20.5341	8.58388	0.0570844	5.6311e-06	-1.32944e-05	0.0753515	0.00635588	-0.00396605	0	1521.36
2470	26.0095	1.27434	0.053189	3.23005e-07	-5.8712e-07	-0.0161968	8.01551e-05	-5.9756e-05	0	621.978
2471	22.5733	5.28531	0.0616939	4.76431e-06	-4.0959e-06	0.00438071	0.00280984	-0.0016892	0	1185.2
2472	16.2632	5.55016	0.0664956	1.67703e-06	-4.95458e-06	-0.0264459	0.0025625	-0.00660805	0	8604.44
2473	25.0621	6.23542	0.0736829	-2.15936e-06	-6.48661e-06	-0.000814676	0.00181625	-0.000477168	0	1872.48
2474	13.0411	2.29191	0.0645678	3.71095e-06	1.00656e-06	0.00586263	-0.000131214	-0.00149014	0	3544.94
2477	18.4467	6.25804	0.0711376	9.10728e-07	7.80692e-07	-0.0470943	0.00440113	-0.00583234	0	7216.37
2478	17.5184	13.3577	0.0719113	1.32938e-05	-1.44062e-05	0.260854	0.00637936	-0.0120895	2	12133.4
2480	7.12892	14.5418	0.0740197	1.38902e-05	2.062e-06	-0.0960964	-0.000906008	-0.00122882	0	1115.67
2482	20.086	1.53045	0.0692865	-2.22517e-06	-1.83002e-07	-0.0736657	0.000735954	-0.000511018	0	8545.82
2484	17.1131	11.7773	0.0639397	1.39586e-05	-4.09173e-06	0.0229137	0.00769448	-0.0138429	0	14587.7
2485	11.6633	10.3296	0.0636628	1.55884e-07	-4.13603e-06	0.0181666	-0.00191433	-0.01601	0	4632.89
2487	19.9677	10.6502	0.0733322	1.76114e-05	-2.5265e-05	0.065194	0.00649518	-0.00510123	0	5313.79
2495	8.54915	12.8238	0.0718119	1.8276e-05	-5.35487e-07	-0.0946391	-0.00312966	-0.00672883	0	1062.03
2497	14.472	2.79931	0.0722134	3.48354e-06	-2.33282e-07	-0.0374805	0.00027792	-0.00202843	0	4255.78
2500	4.52774	12.7702	0.0635261	1.32559e-06	7.04409e-06	-0.0099824	-0.00135888	0.000719225	0	1008.49
2501	11.6332	13.3252	0.0659452	2.29464e-05	-1.66003e-05	-0.396189	-0.00197293	-0.0227285	0	4724.1
2506	10.0733	1.23673	0.0742233	9.30015e-07	3.43474e-07	0.00557947	-0.000254737	-0.000266177	0	5586.51
2508	1.7234	9.67107	0.0577928	-7.82429e-07	1.1032e-05	-0.00452647	-0.000353738	0.000415989	0	2289.29
2512	26.3129	5.84842	0.0684706	2.35162e-06	-3.49463e-06	-0.0087112	0.000538963	-0.00050752	0	2393.28
2520	26.8882	4.01389	0.0600471	9.46543e-07	-7.92912e-06	0.0220806	5.23829e-05	-0.000549936	0	3273.13
2521	11.71	8.37424	0.0671228	3.63069e-06	-6.00169e-07	-0.089267	-0.00140946	-0.0113891	0	6676.99
2522	6.38906	10.6797	0.0505069	5.89856e-06	1.3046e-06	-0.029462	-0.00300355	-0.00244492	0	6114.42
2524	8.56061	14.9129	0.0683711	5.79293e-06	-1.32233e-07	-0.127485	-0.000388496	-0.00448529	0	402.499
2527	4.1895	13.153	0.0676259	1.52911e-06	9.78636e-06	-0.0205028	-0.00105014	0.00119865	0	1415.69
2529	9.98965	5.29892	0.0564906	9.44504e-06	-6.6353e-07	-0.0373722	-0.00227554	-0.00477451	0	4393.06
2534	3.2416	1.25546	0.0525106	1.99202e-07	6.61669e-07	0.00930502	-7.32436e-05	-4.6197e-05	0	451.709
2540	6.40965	15.2782	0.0699727	6.1815e-06	-1.84035e-06	-0.0532184	-0.000274397	0.000463151	0	150.183
2542	19.8573	4.21625	0.0741047	2.88885e-06	-6.31336e-06	0.0184551	0.00294288	-0.00295281	0	4929.49
2543	17.3674	4.18396	0.0693852	3.25454e-06	-1.35948e-06	0.0388775	0.00246149	-0.00416233	0	10280.1
2544	4.46854	8.52797	0.0541364	-6.34121e-06	9.37212e-06	-0.0404026	-0.00213287	-0.000914419	0	2623.67
2545	2.32103	3.84599	0.0731358	-2.33591e-07	1.79097e-06	-0.0243478	-0.00052253	-0.000670245	0	2072.98
2546	7.08241	3.10573	0.0685679	3.02856e-06	3.32566e-07	0.0130131	-0.00142214	-0.00130027	0	6313.68
2549	1.05705	1.38546	0.056359	8.9815e-08	2.07488e-06	0.0123006	-1.5679e-05	-0.000122312	0	469.54
2550	12.335	10.9194	0.071738	2.40303e-06	-3.17355e-06	0.0112639	-0.00015804	-0.0188258	0	14514.1
2553	3.10827	3.23027	0.0542609	4.58366e-07	3.43515e-06	0.0221475	-0.00063333	-0.000609002	0	4148.82
2554	6.45043	1.07431	0.0677389	-5.01743e-08	7.70778e-08	0.0193847	-8.09857e-05	-0.000172307	0	2689.47
2555	24.1239	4.55974	0.0747019	7.43919e-06	-5.11448e-06	0.0106151	0.00167713	-0.00101213	0	3827.6
2557	1.92956	6.66257	0.0585991	3.79567e-06	6.2673e-06	0.0108653	-0.00053076	-0.000516803	0	2077.1
2560	19.3479	11.9565	0.0565641	1.20404e-05	-1.09792e-05	0.151185	0.00672815	-0.00657862	3	7911.11
2561	26.1785	3.86865	0.0702159	7.01992e-06	-7.4734e-06	-0.0162372	0.000504222	-0.000627424	0	695.212
2562	24.1444	4.38543	0.0569687	9.52815e-06	-5.05775e-06	-0.0104531	0.00162427	-0.000966509	0	3196.36
2564	10.0588	11.7216	0.0642982	9.92673e-06	-1.8087e-06	-0.0709464	-0.00327639	-0.0121966	0	7900.76
2566	12.8638	3.08733	0.0665183	4.17881e-06	-6.73451e-07	0.0254456	-0.000373877	-0.00274353	0	3478.16
2571	1.43821	4.09931	0.0571145	-1.26999e-07	1.71983e-06	0.00383295	-0.000228842	-0.00056483	0	3051.05
2572	2.62745	1.58507	0.0571337	8.50902e-07	1.61334e-06	-0.0120665	-0.00014666	-0.000217457	0	1501.4
2574	13.2656	9.17624	0.0698162	-5.34012e-06	-1.3107e-06	-0.0176868	0.00129345	-0.014662	0	7060.25
2579	20.3443	5.5787	0.0506038	-1.96367e-06	-3.57294e-06	0.16133	0.00380104	-0.00345269	0	3331.23
2584	3.85997	8.77382	0.0588989	-5.87375e-06	1.21169e-05	-0.0119368	-0.00173334	-0.000582939	0	5071.7
2590	5.3062	12.0073	0.074053	3.15705e-06	2.07616e-06	-0.0467063	-0.00209308	-0.000319273	0	2327.75
2593	25.1672	6.96714	0.0685641	-1.61499e-06	-5.91513e-06	0.0109135	0.00167049	-0.000227192	0	1172.33
2594	10.855	8.1497	0.0738624	7.36973e-06	-1.9639e-06	0.0173222	-0.00220834	-0.00975457	0	7639.78
2599	21.9425	9.02798	0.0634557	3.0801e-06	-4.54736e-06	0.080094	0.00516675	-0.00197983	0	8230.01
2601	10.2095	9.24581	0.0744389	4.15006e-06	-5.19826e-06	-0.12275	-0.00318315	-0.0100049	0	9781.78
2603	1.0094	5.20551	0.0689208	4.62132e-08	2.17813e-06	-0.0103786	-5.71808e-05	-0.000519163	0	1410.51
2607	25.5414	2.4668	0.0665756	5.36029e-06	-5.11671e-06	0.00378818	0.000482842	-0.000481891	0	3007.04
2613	5.42166	6.15958	0.0678388	7.72944e-06	-3.98229e-07	0.00842857	-0.00204793	-0.00173231	0	1947.03
2615	14.8243	2.6816	0.0554674	2.47954e-06	-6.93867e-07	-0.0700295	0.000360177	-0.00193342	0	6992.47
2617	15.6224	11.6122	0.074997	1.5769e-05	-6.03636e-06	0.203407	0.00811333	-0.0198267	0	11940.3
2618	24.7226	9.92873	0.0728359	-1.79289e-07	-2.07663e-06	0.0065987	0.00180206	0.00149866	0	2014.47
2622	17.2664	4.5454	0.062101	1.39697e-06	-1.01981e-06	0.0203552	0.00246178	-0.00459999	0	8588.33
2624	17.6883	4.04699	0.0677412	4.75778e-06	-6.65564e-07	0.03685	0.00260732	-0.00381159	0	2453.49
2625	5.79497	8.56058	0.0678276	-3.29258e-06	9.63874e-07	-0.0218238	-0.00266296	-0.00206195	0	4367.21
2626	21.5413	2.82843	0.0741911	6.85027e-06	5.29232e-08	0.0107506	0.00174137	-0.0013663	0	6083.61
2628	6.59106	5.01923	0.0588028	1.42399e-05	1.50227e-06	-0.0349724	-0.00213179	-0.00207786	0	2532.2
2631	8.16882	1.22348	0.0701893	7.46686e-07	3.55165e-07	-0.0261755	-0.000145819	-0.000269413	0	4100.55
2632	18.8512	12.6637	0.0689094	3.50313e-06	-1.40299e-05	-0.051209	0.00723956	-0.00724715	0	787.846
2635	5.96513	3.73757	0.0582039	1.38382e-06	5.03838e-07	-0.0160591	-0.00145796	-0.00126559	0	1568.65
2636	16.6311	3.958	0.0710906	4.73529e-06	-1.99011e-07	0.0486696	0.00189199	-0.00363825	0	8399.01
2642	10.0635	11.9775	0.0587005	1.35057e-05	-1.77796e-06	-0.0735813	-0.00355814	-0.0123614	0	7327.75
2644	23.0922	1.46717	0.0747931	6.51885e-06	-3.29349e-06	-0.00165548	0.000344535	-0.000159251	0	2676.61
2655	14.8232	5.4578	0.0716755	-4.66997e-08	-6.46694e-06	-0.0217253	0.00139716	-0.00674568	0	7310.12
2656	12.6933	7.11979	0.0664699	1.40306e-06	-1.25248e-05	-0.0420933	1.5031e-05	-0.00959714	0	16281.5
2658	6.58953	14.3582	0.0588774	1.03839e-05	1.85429e-06	-0.065407	-0.00105898	-0.000507987	0	969.174
2665	23.4386	7.33827	0.063709	1.71192e-06	-3.51834e-06	-0.00542598	0.00343491	-0.00109644	0	5352.85
2666	11.8334	2.88843	0.0722858	3.80229e-06	5.42593e-08	0.0187684	-0.000573621	-0.00210648	0	5431.13
2667	12.0503	9.90544	0.0592992	-7.80589e-07	-1.317e-06	-0.106808	-0.000933206	-0.015649	0	7163.18
2668	18.0015	13.3517	0.0661342	1.33189e-05	-1.49925e-05	0.238661	0.00642136	-0.00995187	2	8611.91
2669	7.59112	2.57077	0.0631579	2.59659e-06	6.33512e-07	0.0154542	-0.00103582	-0.0010887	0	3328.02
2671	11.1543	10.7874	0.0588925	2.28117e-06	-1.25678e-06	-0.216596	-0.00202851	-0.0151134	0	17734.4
2672	9.16929	1.01367	0.0578116	7.65933e-08	-4.35403e-09	-0.0155617	-9.15749e-06	-7.65932e-05	0	3778.98
2673	3.55337	15.6178	0.0526446	1.19482e-05	1.40924e-05	-0.027131	-1.37416e-05	0.00227344	0	174.155
2674	6.89092	1.63004	0.0705746	1.11732e-08	-9.86534e-09	0.140882	-0.000560526	-0.000198862	0	307.365
2675	9.2278	14.6212	0.0725244	1.31156e-05	-6.0447e-06	-0.180652	-0.000820541	-0.00720122	0	1511.39
2676	15.6112	10.282	0.052877	6.07229e-06	-5.529e-07	0.0364733	0.00664147	-0.0168705	0	19327.7
2678	25.2278	3.69113	0.0659721	1.03353e-05	-6.50076e-06	-0.00481945	0.000915754	-0.000729973	0	4237.67
2679	16.272	9.05492	0.0544844	3.43749e-06	-5.25995e-06	-0.0308126	0.00631754	-0.012677	0	5276.21
2682	16.3049	11.1381	0.0688884	1.03343e-05	-2.4496e-06	0.213466	0.00932329	-0.0164369	0	8142.07
2684	19.0347	2.18213	0.0646644	1.51213e-06	2.79204e-06	0.0350956	0.00116127	-0.00130819	0	4320.75
2691	2.15719	9.60743	0.0533263	-6.7346e-07	1.19069e-05	-0.00466669	-0.000600906	0.000203439	0	2886.8
2695	20.4414	6.56057	0.0658857	-1.4878e-06	-7.01338e-06	0.132946	0.00469026	-0.00400004	0	4219.71
2698	4.17197	5.69609	0.0602325	4.86938e-06	7.19089e-07	0.0119097	-0.00154123	-0.000988284	0	3708.37
2699	22.1195	4.71454	0.0665646	9.95471e-06	-1.62495e-06	0.0302084	0.00279867	-0.00193202	0	832.062
2701	19.8678	8.16134	0.0633157	5.67877e-06	-8.68804e-06	-0.032399	0.00636196	-0.00531629	0	3556.72
2704	4.6298	15.3431	0.0656311	5.38446e-06	2.57499e-06	-0.0247732	-0.000249311	0.00181449	0	458.737
2712	13.0757	1.10052	0.0669623	-1.94939e-07	-4.51613e-07	-0.000629999	-2.64454e-05	-0.000168907	0	436.428
2713	10.9332	13.0958	0.0614398	2.87544e-05	-1.17143e-05	-0.44056	-0.00285107	-0.0170708	0	4866.13
2714	5.26759	4.88338	0.0503877	5.91363e-06	7.58057e-07	0.00556374	-0.00170648	-0.00152764	0	4523.14
2715	15.1155	12.6094	0.0602846	1.56545e-05	-1.39409e-05	0.178528	0.0079343	-0.0245054	0	30642.6
2716	17.5367	9.83396	0.0628048	8.49519e-06	7.22696e-07	0.115911	0.00817217	-0.0112823	4	6816.59
2717	7.99647	11.6258	0.0635505	8.08237e-06	9.54923e-08	-0.0785171	-0.00364973	-0.00566126	0	2502.19
2720	10.178	12.7972	0.0742319	2.99969e-05	-5.50555e-06	-0.241377	-0.0033469	-0.0136858	0	3446.12
2722	10.3452	8.89548	0.0737258	4.6231e-06	-3.67746e-06	-0.0582414	-0.00323055	-0.00957884	0	4024.72
2729	19.4439	6.51746	0.0523888	-3.44526e-06	-1.76865e-06	-0.000706829	0.00473082	-0.00509342	0	8580.19
2730	8.46613	1.88223	0.0614134	1.48128e-06	5.68583e-07	0.0305975	-0.000613429	-0.000713306	0	7752.57
2732	9.66473	11.876	0.0657718	1.05993e-05	-2.15444e-06	-0.145204	-0.00363539	-0.0107415	0	9604.89
2736	6.5827	5.53151	0.0736461	1.60651e-05	1.52096e-07	0.0346568	-0.00241943	-0.00223633	0	5568.26
2746	6.66246	15.7057	0.0608699	5.8436e-06	-2.79839e-06	-0.0733953	0.000207705	0.000357092	0	537.47
2748	2.85986	14.4184	0.0694119	1.09727e-05	1.69658e-05	-0.0158785	-0.000357277	0.00214132	0	335.402
2750	9.19579	4.79811	0.055895	1.24739e-05	-2.74139e-06	-0.0703694	-0.00216344	-0.00379006	0	4456.15
2752	2.8629	12.382	0.0733363	1.42784e-06	1.80365e-05	-0.0128791	-0.000796648	0.00125295	0	1113.76
2753	23.3433	3.55595	0.0657852	6.42949e-06	-7.26013e-06	-0.00332832	0.00167704	-0.00111628	0	5648.89
2754	17.8225	13.9345	0.064088	1.2252e-05	-1.39725e-05	0.225296	0.00551633	-0.00994424	0	4933.19
2755	23.1121	5.54203	0.0527168	3.57855e-06	-1.28756e-06	0.0520421	0.00291309	-0.00167124	0	2068.36
2756	16.8518	2.13109	0.0537767	3.23634e-06	-3.70159e-07	0.081899	0.000635247	-0.00147524	0	9504.51
2765	2.68447	1.35896	0.073603	9.22743e-07	7.85312e-07	0.00468322	-8.51322e-05	-6.34734e-05	0	738.532
2767	15.0879	12.9932	0.0741864	1.18326e-05	-1.63516e-05	-0.257811	0.00741691	-0.0246489	0	14472.2
2768	1.9928	1.84554	0.0647132	6.71657e-07	3.14743e-06	0.00393445	-0.000135382	-0.000245714	0	1555.72
2778	12.7223	5.12482	0.0521553	-4.34347e-08	-5.54563e-06	0.0292903	-0.000793965	-0.00574929	0	610.863
2780	2.13114	2.30108	0.0549816	7.03375e-07	3.8955e-06	0.00347118	-0.000261038	-0.00038812	0	1713.93
2781	6.55659	7.37947	0.0682361	2.84649e-06	-8.59117e-08	-0.018002	-0.00269852	-0.00271673	0	1846.18
2783	7.68105	2.22611	0.0720895	2.43308e-06	5.27454e-07	0.00293494	-0.000996214	-0.000940807	0	3200.67
2792	18.7799	11.586	0.0652318	1.43735e-05	-8.11852e-06	0.100004	0.00758801	-0.00811042	0	7317.15
2793	26.7372	3.82526	0.0677559	2.32114e-06	-7.19417e-06	0.00549924	0.000135568	-0.000588212	0	4258.7
2795	8.67531	1.92015	0.0580409	1.46129e-06	1.26708e-07	-0.0222924	-0.000714887	-0.000878939	0	5145.43
2799	21.421	8.34137	0.0597477	5.64005e-06	-7.0124e-06	-0.046801	0.00544937	-0.00305922	0	7841.46
2803	15.8894	8.28163	0.0729599	3.60628e-06	-6.93841e-06	-0.0849972	0.00508667	-0.0120971	0	4127.86
2806	4.0203	2.07399	0.07132	-6.20014e-08	2.79006e-06	-0.00400879	-0.000497319	-0.000338409	0	2848.48
2807	17.8971	9.51425	0.0627087	6.8037e-06	-1.91024e-06	0.054352	0.00842771	-0.0103385	0	16087.1
2808	2.11338	2.95665	0.0635964	6.96676e-07	3.08392e-06	0.000535951	-0.000335005	-0.000486007	0	3712.17
2811	15.8768	10.9889	0.0715724	1.09027e-05	-2.67259e-06	0.199282	0.00983085	-0.0180195	0	7697.62
2812	1.28306	12.9744	0.0743766	-6.51215e-07	1.6379e-05	-0.00675167	-9.78333e-05	0.00193439	0	1064.42
2813	4.89764	8.37926	0.0657386	-3.83914e-06	7.71136e-06	0.00217275	-0.00230622	-0.00126014	0	1986.06
2814	3.20852	7.09769	0.0693158	-1.68568e-08	5.22802e-07	0.0100233	-0.00134972	-0.000749177	0	4024.82
2816	26.7233	6.63778	0.0573217	1.18397e-06	-4.55472e-06	-0.0758857	0.000309475	-0.000158745	0	3393.12
2819	22.3097	3.7048	0.0743753	6.67049e-06	-3.11789e-07	0.0115184	0.00203258	-0.00139966	0	2615.67
2820	7.55837	3.07887	0.055841	4.32373e-06	1.75628e-06	-0.019352	-0.00158376	-0.00137849	0	4754.38
2821	24.1912	8.89661	0.0537564	2.25493e-06	-1.98519e-06	0.0105848	0.00262638	0.0002172	0	6322.59
2823	19.363	3.98337	0.0661366	9.24003e-07	-5.66941e-06	0.0714638	0.00273894	-0.00293789	0	6792.44
2824	19.8995	11.4101	0.0725433	2.53198e-05	-2.06288e-05	0.058352	0.00710629	-0.00507887	0	5201.73
2825	16.8847	4.52007	0.0587488	3.16938e-06	-8.59595e-07	-0.0800162	0.00235143	-0.00453599	0	6242.4
2826	9.76949	11.3981	0.0607091	3.72459e-06	-2.50752e-06	-0.0731723	-0.00360866	-0.0111515	0	4564.01
2829	5.66773	4.79165	0.0526746	5.91345e-06	1.16853e-06	-0.0232903	-0.00176213	-0.00156814	0	3959.37
2831	3.38073	11.7095	0.0654868	-2.64107e-07	1.19929e-05	-0.0252754	-0.00114704	0.000760256	0	1208.81
2832	20.2772	4.95896	0.0675012	2.23801e-08	-2.15082e-06	0.0248514	0.0035928	-0.00329076	0	5063.71
2837	16.0113	9.0416	0.0510034	2.45653e-06	-3.4904e-06	-0.10813	0.00564075	-0.0133741	0	17082.2
2838	24.0826	1.37296	0.0536185	4.08841e-06	-3.27068e-06	0.00470805	0.000236391	-0.000156511	0	4800.24
2839	23.2982	2.95528	0.0650763	4.4538e-06	-8.98227e-06	-0.0019325	0.00144974	-0.000950114	0	1382.09
2841	2.42243	12.9468	0.0594728	1.2767e-07	2.20979e-05	-0.027377	-0.000490507	0.00174	0	1715.12
2846	14.0934	13.2975	0.0731068	9.83953e-06	-1.84425e-05	0.144461	0.0064375	-0.0308616	0	30880.8
2847	12.2022	15.1822	0.0746318	2.08256e-05	-2.05316e-05	-0.82841	-0.00195739	-0.0300762	0	11362.9
2849	8.99722	14.7793	0.0742832	1.17487e-05	-5.54779e-06	-0.14453	-0.000522184	-0.00617241	0	2213.41
2850	3.40793	7.78169	0.0737727	-3.36929e-06	5.81006e-06	-0.0111933	-0.00145358	-0.000576554	0	3524.1
2853	16.0492	1.04556	0.0628026	3.76384e-07	-7.77073e-08	0.00259787	5.25782e-05	-8.20056e-05	0	4124
2857	20.9213	9.14348	0.0748862	1.39044e-05	-1.42772e-05	0.0239951	0.00612195	-0.00365632	0	6631.47
2859	3.88339	12.8157	0.0649238	-2.86391e-07	1.25882e-05	-0.0245995	-0.00107118	0.00111091	0	1063.59
2860	8.00858	5.19101	0.0671221	1.16949e-05	-1.23996e-06	-0.0553835	-0.00252809	-0.00342689	0	1583.69
2862	11.7974	12.6253	0.059878	2.07038e-05	-1.51305e-05	-0.15257	-0.00142354	-0.0218032	0	4227.26
2863	21.6151	10.2846	0.0734198	1.42681e-05	-1.9778e-05	0.0685443	0.00568159	-0.00218233	0	365.862
2866	7.58803	11.7001	0.0538422	7.93306e-06	5.84546e-07	-0.00149136	-0.00344154	-0.00456947	0	4105.74
2867	2.65787	13.4774	0.0702486	-3.69959e-08	2.24459e-05	-0.0120157	-0.000472922	0.00189456	0	667.376
2868	10.6767	9.07335	0.0644821	3.83939e-06	-4.65419e-07	-0.00222215	-0.00289349	-0.0106166	0	8866.82
2872	17.0594	13.0141	0.0667479	1.35053e-05	-1.5159e-05	0.241661	0.00805516	-0.0143886	0	4092.05
2875	20.0866	1.40572	0.0556815	-2.30517e-06	-2.60337e-07	-0.0963474	0.000363198	-0.000403308	0	7428.47
2876	5.01916	5.31494	0.0547601	8.01695e-06	1.17169e-08	-0.0484609	-0.00168636	-0.00152765	0	1918.04
2877	25.6849	5.29261	0.0514214	3.83733e-06	-3.51434e-06	0.00915095	0.00100744	-0.00069471	0	8477.92
2878	25.2549	4.63828	0.0598194	1.14975e-05	-2.81831e-06	-0.00975116	0.00107184	-0.000797186	0	7291.15
2879	9.2206	5.02866	0.0590985	1.06533e-05	-1.97763e-06	-0.0394897	-0.0022712	-0.00413436	0	8053.41
2887	20.7829	5.06762	0.0562426	4.4931e-07	-2.96249e-07	-0.00645751	0.00348319	-0.00286655	0	7057.79
2888	20.4449	10.2271	0.0692763	1.75091e-05	-2.21285e-05	0.0611851	0.00694534	-0.00424494	0	4234.87
2892	16.1692	10.5031	0.0743418	7.21616e-06	-1.61293e-07	0.142821	0.00843605	-0.0162964	0	7836.91
2894	16.8575	12.7156	0.0545313	1.76948e-05	-1.45118e-05	0.0428142	0.0088924	-0.015442	0	9104.67
2895	9.38375	12.0825	0.0632702	1.41826e-05	-1.09415e-06	-0.148798	-0.00369596	-0.00986953	0	180.456
2896	21.3846	5.45478	0.0523499	-2.8778e-06	-4.65648e-06	0.00532889	0.00350216	-0.00258617	0	3712.78
2897	5.13487	1.21696	0.0704047	-3.08115e-07	4.44243e-08	0.00937742	-6.04151e-05	-4.10314e-05	0	1643.44
2901	22.3651	4.61556	0.0723136	1.03926e-05	-1.70801e-06	0.00310028	0.00263926	-0.00180533	0	3536.31
2902	5.3404	6.05708	0.0630612	7.5494e-06	-3.20749e-08	0.00561931	-0.00202122	-0.00171532	0	3136.67
2906	15.5539	4.75842	0.068947	5.31864e-06	-1.15724e-06	0.0137827	0.0015021	-0.00545413	0	3237.32
2910	1.88431	1.76375	0.0604401	7.26699e-07	2.71674e-06	0.00493141	-0.000100293	-0.000225204	0	2030.51
2911	14.3134	2.54244	0.0522045	5.33312e-06	-4.43045e-07	0.0962434	-4.28339e-05	-0.00174289	0	7295.47
2912	18.6666	6.23817	0.0535535	-1.56964e-06	2.7356e-06	-0.0225483	0.0044473	-0.00572799	0	5553.73
2920	13.7895	12.8321	0.0592384	8.34797e-06	-1.90661e-05	0.0571804	0.00437439	-0.0296833	0	9277.2
2923	13.187	13.8449	0.0623349	1.16052e-05	-2.7331e-06	-0.188701	0.00494547	-0.0351974	0	34480.6
2924	5.59558	3.30485	0.0735957	4.46637e-07	5.37855e-07	-0.030462	-0.00132662	-0.00103059	0	2162.91
2925	16.083	3.07567	0.0581516	2.38708e-06	7.11088e-07	-0.0612706	0.000883141	-0.00251509	0	6736.21
2926	8.12324	11.8222	0.0622085	8.62162e-06	5.28329e-08	-0.0736748	-0.00351565	-0.00586967	0	2171.89
2927	8.42797	12.7888	0.0544523	1.79411e-05	6.64369e-09	-0.139877	-0.00321005	-0.00636726	0	1460.77
2928	9.9541	12.7063	0.0659661	2.86158e-05	-2.59641e-06	-0.172386	-0.00365647	-0.012574	0	9662.59
2931	6.17494	12.6967	0.0641105	1.20477e-05	-7.91724e-07	-0.054913	-0.00210799	-0.00098602	0	3505.47
2933	19.4238	1.72714	0.0538243	-1.57293e-06	-7.08707e-08	-0.0587006	0.000987676	-0.000862772	0	3976.06
2934	5.35916	9.89142	0.058369	-2.06699e-06	1.85687e-06	-0.0126572	-0.00255642	-0.00141997	0	2317.97
2938	2.94833	11.7823	0.0513378	-2.54283e-07	1.58911e-05	-0.00806404	-0.0009221	0.000955399	0	2668.6
2941	6.13704	8.68732	0.0560774	-2.08258e-06	2.1742e-06	-0.0119553	-0.00285488	-0.00255342	0	3443.59
2942	8.27805	14.3421	0.0508717	6.57426e-06	1.72842e-06	-0.0917347	-0.0012457	-0.00423696	0	2029.04
2943	24.5805	1.75596	0.0702605	5.25935e-06	-6.14516e-06	0.0229756	0.000411748	-0.000303079	0	4608.54
2944	17.9205	8.64676	0.0725303	1.45966e-06	-2.60246e-06	-0.0720445	0.00677293	-0.00938072	0	9492.98
2948	20.873	3.5652	0.0577312	6.72004e-06	-2.27042e-06	-0.036303	0.00233366	-0.00183732	0	4721.22
2949	18.3348	9.73043	0.0692693	7.49768e-06	-4.71731e-06	0.00516506	0.00831722	-0.0090709	0	11528.3
2950	23.4405	5.59768	0.0709792	3.05813e-06	-1.47827e-06	-0.00349958	0.00260265	-0.0013384	0	4115.91
2951	8.51427	15.8137	0.0515405	1.12458e-05	-5.05385e-06	-0.14841	0.00159418	-0.00354167	0	803.291
2956	4.07975	2.36296	0.0598534	1.55345e-07	2.82811e-06	-0.0150489	-0.000617654	-0.000435367	0	2837.81
2961	20.9299	1.08844	0.0506925	-7.41708e-07	-8.00346e-08	-0.0236543	0.000123689	-1.34655e-05	0	2192.43
2962	19.3479	7.0029	0.0655806	-1.93275e-06	-2.97507e-06	0.0164058	0.00551277	-0.00544478	0	7842.39
2963	10.8303	11.756	0.051657	1.55392e-05	-4.84544e-08	0.0162473	-0.0025395	-0.0159307	0	6717.77
2964	11.9403	14.255	0.0683598	8.20016e-06	-1.31339e-05	-0.356293	-0.00173712	-0.0264653	0	13246.7
2967	5.93335	1.69141	0.0522099	-5.60129e-07	-1.89246e-07	-0.0039311	-0.000457561	-0.000361442	0	2845.43
2969	11.3251	6.82843	0.0608028	4.85633e-06	-4.58556e-06	-0.038094	-0.00186169	-0.00797124	0	2715.5
2972	3.44599	4.64502	0.0592143	1.26424e-06	3.46002e-06	0.00385793	-0.00101247	-0.000763548	0	3713.2
2973	22.3618	3.58435	0.0569134	6.6531e-06	-6.20349e-07	-0.0265951	0.00199611	-0.00138093	0	2528.3
2981	18.1081	1.79897	0.0627607	1.3219e-06	9.49995e-07	-0.0584778	0.000965318	-0.00106039	0	5852.51
2982	4.73503	14.028	0.0673547	7.68424e-06	4.26789e-06	-0.0266647	-0.000873758	0.00129183	0	337.998
2984	8.92037	1.90604	0.0616494	1.20675e-06	3.04059e-08	0.0229851	-0.000632648	-0.000908025	0	2754.92
2985	10.8062	12.731	0.071635	2.47724e-05	-9.3227e-06	-0.115333	-0.00286894	-0.0165572	0	10889.2
2990	18.953	7.73137	0.0561108	4.78328e-06	-6.54542e-07	0.137905	0.00577907	-0.00642861	0	3175.3
2995	15.0591	5.59425	0.0725077	3.06131e-07	-5.21894e-06	-0.0283254	0.00143686	-0.00698166	0	5840.7
2996	13.1679	3.53347	0.0503964	4.69831e-06	-1.54685e-06	-0.0134592	-0.000174404	-0.00321571	0	9325.01
3001	9.12226	8.05824	0.0631593	1.2703e-06	9.47117e-07	0.00273202	-0.0032963	-0.00655331	0	6889.93
3006	6.27163	4.55717	0.0707038	5.84839e-06	1.66765e-06	-0.0147432	-0.00185431	-0.00174459	0	5229.52
3010	6.09191	9.02711	0.0713026	-3.3436e-06	1.65649e-07	0.0346108	-0.00293867	-0.0023929	0	3271.9
3012	17.2326	1.53512	0.0725718	1.27865e-06	2.66558e-07	0.0485113	0.000431702	-0.000574401	0	7769.11
3016	21.3421	2.10579	0.0572148	4.99381e-07	7.693e-07	-0.0560544	0.00105567	-0.000893778	0	2825.69
3017	14.8321	15.335	0.0543679	1.86009e-05	-1.58558e-05	0.0659464	0.00365524	-0.0291928	0	3554.46
3022	20.5503	9.46926	0.0685965	1.51457e-05	-1.65354e-05	0.0642881	0.00650978	-0.00420553	0	1944.77
3025	9.61315	3.2315	0.0628959	3.92078e-06	-1.5418e-06	0.0364547	-0.00123933	-0.00247767	0	6907.82
3027	6.29453	14.2798	0.0614593	1.02833e-05	1.68979e-06	-0.0519265	-0.00107031	-3.69566e-05	0	1082.54
3028	2.05418	1.72225	0.0730635	7.41301e-07	2.86947e-06	0.0053297	-0.00012798	-0.00022563	0	3095.88
3029	1.81494	6.62939	0.0607643	3.30306e-06	5.72061e-06	-0.00575894	-0.000518597	-0.000502308	0	1003.94
3030	18.4857	8.17093	0.0731293	4.60176e-06	6.69299e-07	-0.0571443	0.00663889	-0.00762756	0	9588.98
3035	20.7864	7.49857	0.0698415	3.92095e-06	-6.11286e-06	0.0371149	0.00528038	-0.00383071	0	10385.6
3036	26.7925	9.18771	0.057968	-3.91306e-07	-3.22809e-06	-0.0102126	0.000133415	0.0015392	0	2910.72
3038	18.1318	10.866	0.0599919	1.35805e-05	-2.74484e-06	0.0820777	0.0078805	-0.00986354	0	12075.9
3039	4.7186	8.92752	0.0562554	-6.35867e-06	5.16337e-06	-0.0509167	-0.00209333	-0.00106883	0	5162.69
3040	2.27468	2.8376	0.0607019	1.04668e-06	3.20703e-06	0.00349121	-0.000322271	-0.000461821	0	3595.57
3041	19.6935	9.28624	0.0651982	1.34077e-05	-1.92221e-05	0.0648158	0.007101	-0.00607803	0	1229.83
3050	14.9774	10.0221	0.0632713	2.2325e-06	-1.60883e-06	0.0231824	0.00599048	-0.0173636	0	10006
3051	7.91322	9.37813	0.0701557	4.74828e-07	1.94179e-06	-0.0355003	-0.00354716	-0.00511126	0	5269.31
3055	10.3833	5.83489	0.0708135	8.31112e-06	-5.00491e-07	-0.120318	-0.00225492	-0.00565424	0	5884.41
3057	12.5972	8.6549	0.0654543	-1.22508e-07	-2.16935e-06	-0.074913	-0.000735717	-0.0131447	0	8961.78
3059	1.70284	9.39043	0.0747659	-9.71932e-07	1.15978e-05	-0.0172913	-0.000381551	0.000207526	0	3771.95
3064	22.1605	4.83544	0.0555716	8.28358e-06	-1.68901e-06	0.0542609	0.00281114	-0.0019188	0	7036.03
3065	12.9017	2.11412	0.0566699	2.93885e-06	1.88536e-07	0.0112107	-0.000233703	-0.0015208	0	2370.56
3066	17.7616	3.44192	0.0564604	3.09148e-06	5.7951e-08	-0.0607668	0.00184435	-0.00278037	0	4394.22
3070	1.68929	4.88294	0.0659279	5.2927e-07	3.12179e-06	0.00710428	-0.000348577	-0.000621292	0	3242.4
3071	2.4246	2.15363	0.0690315	8.92354e-07	3.94061e-06	0.00694816	-0.000278099	-0.000341939	0	4641.79
3072	3.00884	1.00635	0.0612464	3.45633e-08	2.07548e-07	0.00875695	2.32272e-06	-3.35261e-05	0	743.117
3073	1.08016	14.2941	0.0699138	1.26647e-06	1.54919e-05	0.00754626	-1.34288e-05	0.00237885	0	313.696
3074	4.58394	5.35276	0.0653068	6.92213e-06	1.33957e-06	-0.00921421	-0.00160374	-0.00129737	0	1061.55
3075	10.5655	12.3004	0.0556673	1.95475e-05	-3.20645e-06	-0.129028	-0.0028219	-0.0152352	0	16686.5
3077	17.7015	3.1867	0.0721928	2.87614e-06	9.37527e-07	-0.0180715	0.00131385	-0.00253938	0	2221.62
3078	10.5183	1.90597	0.0589042	3.04479e-06	-1.66262e-06	-0.0198872	-0.00043268	-0.000928321	0	12580
3079	18.6038	12.5398	0.0591548	1.3905e-06	-1.51457e-05	0.0415052	0.0071219	-0.00788937	0	1398.26
3082	26.2045	6.90969	0.058752	4.95689e-07	-4.37165e-06	0.0266767	0.000694818	-7.77106e-05	0	3670.91
3084	12.6142	10.9487	0.073869	3.98527e-06	-7.1222e-07	0.0769776	0.000662444	-0.0198451	0	14205.9
3085	15.2693	5.49869	0.0583086	-2.28374e-07	-5.28119e-06	-0.0243025	0.00147104	-0.00664999	0	4823.39
3086	10.4829	14.614	0.0570635	1.32799e-05	-4.98146e-06	-0.288494	-0.00144766	-0.0139223	0	8809.07
3088	17.8541	4.674	0.0562998	3.22199e-06	-2.2808e-06	-0.00381398	0.00276947	-0.00454755	0	14617.8
3091	20.798	1.57914	0.062792	-2.01762e-06	1.23421e-06	-0.0175667	0.000517436	-0.000469792	0	4084.76
3096	3.00818	4.56671	0.0610521	1.54172e-06	3.14917e-06	0.043993	-0.000838421	-0.000767823	0	1607.49
3098	1.54081	5.97312	0.0564076	2.11231e-06	5.17965e-06	0.00844318	-0.000303466	-0.000594069	0	5138.97
3108	13.4922	4.97917	0.0581297	-1.67035e-08	-8.75929e-06	0.0271004	-0.000199582	-0.00578895	0	8719.03
3110	13.2127	14.9409	0.0749467	2.16189e-05	-1.7555e-05	-0.296329	0.00152505	-0.0432313	0	60063.4
3112	18.063	4.64568	0.0534668	3.15477e-06	-3.6659e-06	0.00854694	0.00263923	-0.00420791	0	7053.07
3113	12.7168	6.12297	0.0559667	-2.03901e-07	-1.40429e-05	-0.00630416	-0.000229384	-0.00748154	0	5706.04
3114	12.7839	3.19296	0.0659946	4.09712e-06	-1.17986e-06	-0.0446829	-0.000321641	-0.00275873	0	12000.3
3117	25.4142	9.01816	0.062464	3.75396e-06	-2.65142e-06	0.119355	0.00154038	0.00103207	0	4485.34
3124	25.1967	3.56305	0.0556405	9.81309e-06	-6.21379e-06	0.0155518	0.000900409	-0.000756133	0	3088.67
3130	19.8941	5.70784	0.0736057	-2.72311e-06	-1.76772e-06	-0.046161	0.00394624	-0.00414319	0	5312.26
3131	3.96159	3.96195	0.0643298	1.06079e-06	3.35315e-06	0.0172459	-0.00103421	-0.000833231	0	4217.78
3133	15.7795	12.3343	0.0671208	2.02624e-05	-1.33346e-05	0.079834	0.00829365	-0.0209397	0	23595.4
3134	15.1541	9.54115	0.0553579	5.15821e-07	-8.66074e-07	0.00936605	0.00589007	-0.0155045	0	11993.5
3135	8.47081	5.96551	0.0682974	6.83356e-06	-9.32351e-07	0.00462999	-0.00279787	-0.00400361	0	4102.42
3136	23.4074	6.34663	0.0723996	2.1947e-06	-2.71877e-06	0.0264407	0.0030263	-0.00144415	0	2734.04
3139	18.2633	10.85	0.0725609	1.41028e-05	-3.91429e-06	0.167384	0.00787562	-0.0094051	0	4128.21
3142	12.9378	10.9908	0.0707686	6.69555e-06	-1.54062e-06	0.000658314	0.00135024	-0.0204708	0	8929.51
3144	6.0449	11.9025	0.0512387	9.30856e-06	3.89367e-06	-0.081889	-0.00255752	-0.0013095	0	1946.3
3145	10.0729	9.74679	0.0503903	1.16118e-06	-3.79706e-06	-0.115013	-0.00307952	-0.0102944	0	1832.35
3147	21.3344	6.98101	0.0680382	2.95744e-06	-1.0299e-05	-0.0106009	0.00470677	-0.00306073	0	7300.83
3152	13.9871	7.94969	0.0672696	1.6376e-08	1.57875e-06	-0.037661	0.0016865	-0.0125441	0	4571.98
3157	20.0708	9.66853	0.0542418	2.04079e-05	-2.34397e-05	-0.0499286	0.00689477	-0.00525592	0	11876.6
3158	2.9593	6.99158	0.065434	7.39777e-07	6.19434e-07	0.00193251	-0.00121963	-0.000754378	0	4336.34
3161	7.85474	12.6075	0.0525587	1.49138e-05	1.80481e-06	-0.0865387	-0.00309654	-0.00456832	0	6531.62
3162	7.52836	7.98409	0.074475	4.72201e-06	1.17353e-06	0.00114177	-0.00332416	-0.00405576	0	5383.62
3163	11.757	4.2756	0.0502385	9.02273e-06	-1.65167e-06	-0.0479595	-0.00115632	-0.00424758	0	9153.97
3165	6.96955	1.27733	0.0736609	5.25691e-08	2.83996e-08	-0.00438686	-0.000226617	-0.000162706	0	4044.9
3167	12.4554	12.7623	0.0705802	1.80299e-05	-1.04302e-05	-0.186762	0.000130057	-0.0254458	0	17537.8
3168	7.64422	4.83095	0.0664767	1.47427e-05	-1.22404e-07	-0.0164556	-0.00214998	-0.00268793	0	1958.9
3169	11.7014	13.1922	0.0568346	2.37458e-05	-1.81219e-05	-0.31276	-0.00224636	-0.0227432	0	12409.7
3170	23.3806	5.27094	0.073335	4.91533e-06	-8.34021e-07	0.00366019	0.0024489	-0.00135671	0	1122.01
3173	4.76778	3.22485	0.0647473	5.32396e-07	1.66613e-06	0.000733676	-0.00106977	-0.000767127	0	4479.74
3175	13.903	15.5509	0.0511296	1.03559e-05	-1.15197e-05	0.315017	0.00464831	-0.0480471	0	51241.7
3176	1.67975	12.4628	0.0748098	-3.49247e-07	1.90829e-05	0.000149271	-0.000285288	0.00160519	0	1683.13
3178	15.4533	10.6935	0.0564615	8.11287e-06	-2.11636e-08	0.000565188	0.00776732	-0.018108	0	13328.4
3181	12.7335	8.86749	0.0669422	-3.79345e-07	-1.35734e-06	-0.163758	-0.000156079	-0.0138465	0	4611.2
3182	16.3354	5.81191	0.0664294	1.63456e-06	-7.33671e-06	-0.079819	0.00286495	-0.00684654	0	4204.31
3185	10.4593	1.79067	0.0707683	3.03977e-06	-1.23411e-06	-0.0169754	-0.000432488	-0.00081832	0	6200.34
3186	17.4768	4.8017	0.0592273	7.40457e-07	-8.19914e-07	-0.0394694	0.00288409	-0.00481937	0	4746.67
3187	1.15974	3.7247	0.0637969	1.38076e-08	1.81044e-06	-0.000318649	-5.2681e-05	-0.000573135	0	4633.55
3190	14.313	2.7722	0.0739007	5.04111e-06	-2.99205e-07	-0.0498305	-9.08458e-05	-0.00199243	0	7712.68
3191	3.20034	4.9001	0.0647713	1.24321e-06	4.09541e-06	0.0116722	-0.000978252	-0.000793134	0	2027.53
3193	16.2585	14.2207	0.0564443	1.68922e-05	-1.86077e-05	0.403858	0.00529148	-0.0189082	0	5525.28
3195	1.08645	13.9143	0.0633375	1.41329e-06	1.5387e-05	-0.00793614	-2.03722e-05	0.00225344	0	326.948
3198	1.81132	5.08225	0.0569976	5.45097e-07	2.9187e-06	-0.0379735	-0.000349973	-0.000631084	0	2732.82
3200	8.30841	5.67669	0.0537852	9.89435e-06	-5.99836e-07	-0.0398233	-0.00262486	-0.00393169	0	3556.94
3201	19.8231	1.92286	0.058153	1.04373e-08	-3.4371e-07	-0.0306557	0.0012227	-0.000848583	0	3121.63
3202	16.4111	10.4474	0.0599108	7.21006e-06	6.15056e-08	-0.126325	0.00852178	-0.0151576	0	21009.4
3204	16.7041	11.4245	0.0569321	1.06295e-05	-2.82338e-06	0.202537	0.00829579	-0.0149766	0	39940.5
3206	15.8704	14.1691	0.0699621	2.42805e-05	-1.64356e-05	0.319613	0.00531054	-0.0216453	0	10593.7
3209	3.88346	5.92588	0.058019	4.91424e-06	1.23021e-07	-0.0070762	-0.0014645	-0.000985612	0	3081.93
3215	3.50788	3.8929	0.07227	7.03832e-07	3e-06	-0.0134337	-0.000878254	-0.000708007	0	2397.31
3217	18.6942	6.33949	0.0515913	-1.7973e-06	2.25524e-06	-0.0331074	0.00463757	-0.00585201	0	11064.5
3218	2.36424	12.6482	0.0622398	-3.07363e-08	2.25965e-05	-0.00421957	-0.00056333	0.00161469	0	1377.67
3220	11.5296	7.32371	0.0719879	4.8297e-06	-9.18488e-06	-0.0710056	-0.00149301	-0.00929541	0	5120.04
3221	3.82783	1.93419	0.0633541	-1.67204e-08	3.42573e-06	0.0206536	-0.00041336	-0.000347539	0	3014.07
3225	4.68953	9.62032	0.0647385	-2.70733e-06	4.78233e-06	0.00223002	-0.00212046	-0.000825571	0	3212.57
3226	14.6322	6.37955	0.0597902	-9.84804e-08	-8.40674e-06	0.137668	0.00165231	-0.00829147	0	8583.08
3227	17.8848	12.0448	0.0616991	6.85816e-06	-5.09123e-06	-0.00819503	0.00776947	-0.0108644	0	15339.9
3229	12.7593	15.1868	0.0737187	2.20102e-05	-2.88042e-05	-0.558434	-0.00127268	-0.0408779	0	54556.7
3231	13.8536	14.0211	0.0732564	1.15761e-05	-9.1226e-06	-0.0683435	0.0056704	-0.0366027	0	79290
3234	10.0844	2.04113	0.0552365	3.72643e-06	-1.02737e-06	-0.0631928	-0.000514661	-0.00108029	0	7851.98
3235	3.55474	4.10747	0.0531706	1.03275e-06	3.27978e-06	0.0179454	-0.00094365	-0.000786993	0	3963.64
3237	26.7969	6.09612	0.0670084	6.94174e-07	-4.56405e-06	0.0358485	0.000183166	-0.000380274	0	5410.06
3238	6.71304	10.9655	0.0669004	1.14693e-05	8.82553e-07	-0.116361	-0.0030508	-0.00283247	0	1407.28
3239	12.0033	9.10442	0.0711515	-5.37327e-07	-6.21824e-07	0.135471	-0.00110383	-0.0129629	0	1734.82
3243	7.03394	15.9485	0.0515769	3.68661e-06	5.51564e-07	-0.100938	0.000844692	-5.24632e-05	0	366.372
3252	22.5237	5.18181	0.052437	6.0802e-06	-3.28e-06	0.0413464	0.00286651	-0.0019172	0	5306.5
3253	24.4373	2.41848	0.059406	9.62384e-06	-1.0593e-05	-0.0267636	0.000747998	-0.000576875	0	4722.59
3254	4.06321	5.65677	0.0555112	5.03465e-06	7.06878e-07	0.00141943	-0.00150805	-0.000990833	0	2322.27
3259	22.4638	4.15828	0.0595493	7.92317e-06	-7.43525e-07	-0.0159	0.00230404	-0.00151178	0	4225.54
3260	15.6366	10.7281	0.0657183	6.88638e-06	-5.92002e-07	-0.082144	0.00812892	-0.0177625	0	18874.6
3261	17.5669	8.45801	0.053464	5.64735e-06	-9.55985e-06	-0.0611895	0.00628863	-0.00956253	0	571.861
3264	1.37101	12.7799	0.0650775	-7.2318e-07	1.69216e-05	-0.000464835	-0.000146199	0.00183399	0	2184.27
3266	9.33266	13.0271	0.0632912	2.45272e-05	-9.48575e-07	-0.222435	-0.00325765	-0.00955375	0	5432.21
3269	7.19952	3.69605	0.0682209	4.8882e-06	1.77594e-06	-0.00614744	-0.00169875	-0.00181138	0	2515.72
3270	17.8951	3.73795	0.062841	3.3749e-06	-5.12572e-07	-0.0383624	0.00254229	-0.00350603	0	6641.37
3272	25.1516	6.02497	0.0704268	-1.18118e-06	-6.73275e-06	0.0615547	0.00155511	-0.000651321	0	3644.84
3274	17.76	9.31494	0.0702767	2.29609e-06	-3.43849e-06	-0.0146606	0.00778789	-0.010335	0	5074
3275	17.5596	5.06615	0.0728111	1.3894e-06	-5.99479e-07	-0.0143429	0.00305124	-0.00507606	0	8690.76
3276	5.4433	2.29344	0.0612539	-4.2866e-07	4.63374e-07	0.0144277	-0.000861969	-0.000643383	0	4167.95
3277	25.8883	8.66126	0.0664835	2.43655e-06	-2.96792e-06	-0.00248551	0.00115867	0.00105149	0	4161.05
3278	6.60386	11.436	0.0629261	1.26654e-05	7.42145e-07	-0.0218741	-0.00299835	-0.00253277	0	4514.93
3279	26.9062	9.94546	0.0565539	7.25357e-07	-3.14879e-06	-0.00434369	8.00864e-05	0.00196833	0	2512.77
3285	2.26966	12.5601	0.0671179	-3.60816e-07	2.28856e-05	-0.00614298	-0.000492505	0.0015546	0	1533.34
3286	20.4293	4.77861	0.0504195	2.99137e-06	-1.32738e-06	0.0147803	0.00334692	-0.00289764	0	6191.85
3287	3.16316	13.461	0.0630361	-6.42759e-07	1.9435e-05	0.0054787	-0.000566547	0.0017539	0	175.612
3289	10.7545	3.6298	0.0611415	5.38134e-06	-8.75779e-07	0.001472	-0.00124835	-0.0030018	0	6902.04
3290	11.3027	7.9665	0.0618765	3.06723e-06	-2.77212e-06	-0.0550636	-0.00189691	-0.00998081	0	4107.45
3291	3.15397	11.2334	0.0560811	9.99246e-07	1.37174e-05	-0.0115149	-0.00108559	0.000694919	0	599.132
3292	11.6556	7.32962	0.0541862	4.35911e-06	-9.44084e-06	0.0266823	-0.00150513	-0.00948727	0	11722.6
3293	20.2009	8.04312	0.0685124	6.28519e-06	-6.61802e-06	0.0233345	0.00608024	-0.00475283	0	2849.44
3300	21.2079	7.1604	0.054034	5.60834e-06	-1.05878e-05	0.0808478	0.00480418	-0.00327436	0	5278.28
3301	15.7315	6.20655	0.0687646	4.9011e-07	-7.55224e-06	-0.0929367	0.00259898	-0.00770635	0	7362.36
3305	19.7142	6.54756	0.0532526	-1.3828e-06	-4.95739e-06	-0.0650686	0.0051576	-0.00497397	0	6079.78
3306	19.6532	7.15614	0.0532871	5.84466e-07	-1.55334e-06	0.0380445	0.00538185	-0.00504554	0	2570.52
3307	12.0789	2.42555	0.0660133	4.11172e-06	1.44859e-08	0.0300006	-0.00035453	-0.00149935	0	8626.1
3310	19.1157	2.09059	0.0576962	1.26768e-06	1.42326e-06	0.0355959	0.00120222	-0.00118223	0	3919.13
3311	14.9601	1.99576	0.055028	1.19807e-06	-8.92082e-07	0.00119137	0.00016019	-0.00118925	0	10077.1
3313	9.35623	7.56068	0.0514451	2.53295e-08	3.27374e-07	-0.0201779	-0.00296187	-0.00656934	0	2051.41
3318	24.6554	8.21116	0.0585264	1.55097e-06	-5.31393e-06	0.0647562	0.00242814	0.000185522	0	970.366
3323	17.6075	5.20689	0.0707411	5.14941e-07	-1.11225e-06	-0.0523883	0.00298314	-0.00544772	0	9434.52
3326	11.7898	11.3078	0.0535826	5.39724e-06	-8.49867e-06	-0.0242677	-0.00140158	-0.0181759	0	5050.29
3327	11.4917	4.85162	0.0719059	6.6668e-06	-2.18676e-06	-0.0461901	-0.00138753	-0.00511483	0	9599.52
3328	4.87812	12.8608	0.0725419	3.13491e-06	2.70802e-06	-0.0313796	-0.0014467	0.00052431	0	1283.66
3329	1.60603	9.61694	0.0716189	-1.03169e-06	1.14131e-05	0.0482116	-0.000277511	0.000323963	0	1564.47
3330	13.8528	14.164	0.0698045	1.3975e-05	-9.09328e-06	-0.0438518	0.00582774	-0.0366021	1	49530.4
3331	14.0096	6.57293	0.0672284	8.36794e-07	-6.14104e-06	0.0913131	0.000872417	-0.008689	0	12004.6
3332	1.77138	1.43016	0.0650462	5.81743e-07	1.97988e-06	0.00350684	-8.12452e-05	-0.00015815	0	2146.47
3334	18.9166	7.97374	0.0669122	3.2166e-06	1.16956e-06	0.154504	0.00632427	-0.00708447	0	9663.17
3336	1.75782	2.83703	0.0629907	4.51055e-07	3.08697e-06	0.00223378	-0.000211371	-0.000432649	0	3979.71
3337	19.0859	10.8847	0.0644652	2.25298e-05	-1.00525e-05	0.0510035	0.00689573	-0.00727017	0	4774.57
3340	8.03025	8.66882	0.072213	2.14106e-06	2.94427e-07	-0.0283821	-0.00351911	-0.00517453	0	2503.76
3342	13.6558	13.3376	0.0593633	8.06175e-06	-1.48797e-05	-0.0246269	0.00461858	-0.0329815	0	22704.6
3344	1.70763	5.79225	0.0620182	2.4136e-06	5.57484e-06	0.0117474	-0.000322853	-0.000593243	0	2155.63
3346	5.97357	15.8183	0.069747	5.4278e-06	6.22977e-07	-0.0468472	2.5274e-06	0.00123211	0	455.337
3352	20.4832	7.11095	0.0567604	4.90538e-06	-5.50884e-06	0.0123696	0.00501061	-0.00410731	0	5427.8
3355	12.9377	6.02643	0.0690706	-6.26417e-07	-1.48306e-05	0.0251545	3.31181e-05	-0.00752722	0	13158.3
3356	4.04727	15.0742	0.0708145	7.9679e-06	8.33681e-06	-0.0179009	-0.000273182	0.0019601	0	830.153
3358	1.63755	12.9466	0.0526909	-4.9924e-07	2.01049e-05	-0.00676786	-0.000202133	0.00186219	0	1129.31
3359	9.65441	14.9432	0.0554859	1.45014e-05	-9.33561e-06	-0.204739	-0.000179135	-0.00869811	0	3234.81
3364	3.80667	13.1708	0.0500384	2.49573e-07	1.31762e-05	-0.0118388	-0.000966521	0.00138903	0	1444.82
3371	25.8511	1.7101	0.0549103	8.05531e-07	-2.10853e-06	-0.00224666	0.000182258	-0.000258018	0	1492.32
3372	22.1143	7.4698	0.0728244	1.17259e-06	-6.96006e-06	0.0203261	0.00440549	-0.00219659	0	6531.53
3377	20.4818	2.60964	0.0545558	4.37023e-06	7.54326e-08	-0.0227736	0.0015975	-0.00119058	0	9194.92
3380	11.2142	5.13363	0.0616241	8.02389e-06	-2.63882e-06	-0.191211	-0.00149926	-0.00545006	0	5648.02
3384	26.9416	4.13513	0.07264	6.34394e-07	-8.25562e-06	-0.0135155	2.85578e-05	-0.000559835	0	1833.07
3390	12.9473	3.5043	0.0502051	4.30773e-06	-1.53162e-06	0.00462355	-0.000297456	-0.00311742	0	8852.99
3391	1.36736	6.53329	0.0611443	3.28009e-06	6.72416e-06	-0.0593121	-0.000191126	-0.000438835	0	2241.68
3392	16.6702	13.3839	0.068448	1.55683e-05	-1.54963e-05	0.218628	0.0070401	-0.0162278	0	13131.2
3397	7.05709	5.79162	0.0568593	1.3355e-05	-1.22386e-06	-0.00857186	-0.00263488	-0.0027698	0	5841.62
3401	23.1636	9.2842	0.0719192	-3.47334e-07	-4.33326e-06	0.0733464	0.00382249	-0.000232707	0	5849.51
3406	2.15053	8.2178	0.0548213	-3.63528e-06	1.29283e-05	-0.0378514	-0.000717728	-0.000239387	0	2141.63
3408	9.09498	7.28329	0.0588429	3.44043e-07	-6.74956e-09	-0.0838387	-0.00302196	-0.00578181	0	10150.9
3410	9.50728	5.86094	0.0621857	6.46752e-06	-7.02067e-07	0.0126461	-0.00277983	-0.00493819	0	4522.43
3411	15.1808	15.0933	0.0503076	2.27515e-05	-1.82333e-05	0.504247	0.00318013	-0.0259311	0	14976.3
3412	16.6593	6.75349	0.0596516	6.86297e-06	-4.67518e-06	0.0493098	0.00420606	-0.00841147	0	7392.93
3415	17.0999	11.5532	0.0634813	1.07043e-05	-2.98006e-06	0.175414	0.00793714	-0.0136629	0	8575.25
3416	1.28889	13.9817	0.0544052	4.13762e-06	1.67209e-05	-0.0143786	-6.70337e-05	0.00227336	0	867.744
3420	12.2486	3.64201	0.0520516	7.17076e-06	-1.20403e-06	-0.0346951	-0.000499186	-0.00316835	0	6786.37
3421	16.6954	9.53881	0.0534175	3.7525e-06	-4.06049e-07	0.0793597	0.00744275	-0.0126728	0	2364.5
3423	26.9398	4.72407	0.0550982	2.34941e-07	-8.1073e-06	0.00968676	5.44159e-05	-0.000592303	0	3448.51
3424	19.8708	7.10292	0.057582	1.38836e-06	-6.33932e-06	-0.0539982	0.00547154	-0.00484282	0	6419.1
3428	2.03293	3.9472	0.0576655	1.66287e-08	1.78665e-06	0.00546565	-0.000395102	-0.000592395	0	2699.51
3429	7.67698	10.3233	0.0549191	4.33878e-06	1.05001e-06	-0.0815509	-0.0035467	-0.00491057	0	4604.87
3430	12.9315	3.79849	0.0710275	4.9587e-06	-2.73678e-06	-0.0387075	-0.000385556	-0.00353941	0	3637.8
3431	6.39169	3.82498	0.0594542	2.97848e-06	1.01012e-06	-0.0293996	-0.00163814	-0.00150306	0	3306.06
3432	14.154	11.5162	0.056756	1.6628e-05	-1.35165e-05	0.118008	0.00517207	-0.0232899	0	23930.9
3433	14.8015	13.0128	0.0709725	1.53813e-05	-1.61708e-05	0.249359	0.00727962	-0.0269643	0	10899.9
3437	3.70638	4.87285	0.0698473	1.56518e-06	3.2427e-06	0.0197534	-0.00115229	-0.000809126	0	3303.59
3438	19.8207	11.9383	0.0628261	1.26048e-05	-1.71972e-05	0.145912	0.00676391	-0.00531544	0	2030.93
3439	6.2154	6.03123	0.0727516	1.3393e-05	-9.93148e-08	-0.0449349	-0.00242897	-0.00227983	0	2783.16
3440	10.6812	2.2096	0.0538405	4.62756e-06	-2.73492e-06	0.00994598	-0.000476336	-0.00123683	0	6575.7
3444	15.8788	1.49058	0.0582642	1.08527e-07	-5.62533e-07	0.00636916	0.000151135	-0.000557484	0	6961.54
3446	9.31656	2.12507	0.064895	3.02838e-06	-1.2973e-07	0.00559854	-0.000697274	-0.00107113	0	5704.6
3448	17.6761	13.6732	0.0610919	9.69903e-06	-1.45691e-05	0.151184	0.00579798	-0.0111897	0	2293.19
3449	9.23148	11.9297	0.0504037	1.24458e-05	-3.04967e-07	-0.305905	-0.0039153	-0.00914242	0	7455.86
3452	19.6694	12.1099	0.0612493	1.37241e-05	-1.44345e-05	0.154879	0.00632096	-0.00571993	3	4423.22
3458	2.84273	14.8787	0.0749872	1.74383e-05	1.62709e-05	-0.0203099	-0.000202292	0.00228385	0	610.287
3459	18.1358	9.75085	0.0533963	7.9456e-06	-3.39588e-06	0.228643	0.00834988	-0.00982836	0	9246.02
3463	21.9118	7.27944	0.0669808	9.47816e-07	-5.87421e-06	0.0547898	0.00440462	-0.00236719	0	1676.57
3469	8.88858	8.81735	0.0567459	4.50024e-06	1.72429e-08	0.0361306	-0.00369484	-0.00682888	0	5193.13
3470	3.52511	2.4433	0.0690435	1.16472e-06	3.54416e-06	0.026667	-0.00054348	-0.000484468	0	4172.97
3472	22.0011	2.16811	0.059975	3.58652e-06	1.68267e-07	-0.0186759	0.0011753	-0.000897239	0	2900.48
3473	19.5728	3.02461	0.0672757	7.23045e-06	-7.13971e-07	-0.015712	0.00183767	-0.00180991	0	6479.98
3474	12.1163	9.55508	0.0545295	-3.63844e-06	-6.31596e-07	0.111418	-0.00144809	-0.0152184	0	4793.61
3476	22.4724	9.03659	0.0612791	6.79569e-07	-4.59206e-06	0.015939	0.00468206	-0.00131591	0	4216.34
3477	25.4163	2.10255	0.0733415	3.81956e-06	-5.17526e-06	-0.0103296	0.000391161	-0.00043791	0	2819.04
3480	18.5315	2.97707	0.0703337	3.43485e-06	-6.87856e-08	-0.0399709	0.00177707	-0.00225144	0	7999.01
3481	24.7264	6.17735	0.074433	-2.03502e-06	-5.4741e-06	-0.010046	0.00200792	-0.000627363	0	3950.11
3483	13.0257	4.05722	0.0611566	6.48446e-06	-2.91658e-06	0.0381132	-0.000458712	-0.00373016	0	8375.61
3485	8.76306	15.9238	0.0720969	1.04056e-05	-8.21066e-06	-0.183942	0.00194922	-0.00417817	0	131.456
3486	9.74125	5.27382	0.0682911	9.15156e-06	-6.55984e-07	-0.023586	-0.00234123	-0.00440393	0	8233.01
3487	4.77987	7.36178	0.0630253	1.98276e-06	1.58088e-06	-0.0190549	-0.00211936	-0.0013192	0	1415.61
3494	25.9074	5.78816	0.0709542	1.82317e-06	-4.13614e-06	-0.00575502	0.00083985	-0.000546587	0	4639.36
3495	4.1596	15.7488	0.059686	6.33608e-06	9.02028e-06	-0.0195465	-4.69045e-05	0.00212717	0	268.731
3496	19.0115	5.15783	0.0739201	9.74072e-07	3.76955e-07	0.00456335	0.00365029	-0.00425832	0	8691.28
3498	24.8917	3.82165	0.0719344	1.11965e-05	-5.56173e-06	-0.0208637	0.00103669	-0.000827498	0	2603.26
3507	12.1681	8.14733	0.0611321	1.15927e-06	-2.52199e-06	-0.0713163	-0.000980404	-0.0110496	0	4037.54
3510	15.6061	8.95576	0.051651	1.36789e-06	-4.76194e-06	0.0820563	0.00510068	-0.0142396	0	15939.5
3511	15.9304	12.2153	0.0714373	1.83432e-05	-1.1226e-05	0.236808	0.0080756	-0.0199106	0	10905.4
3512	2.47966	12.6064	0.0605588	4.78118e-08	2.23373e-05	-0.0173935	-0.000604978	0.00155059	0	2008.63
3513	7.91592	5.5395	0.0553721	1.29474e-05	-1.89265e-06	0.0577928	-0.00260556	-0.00343751	0	10067.3
3514	4.87077	8.60567	0.0739106	-5.13279e-06	6.62503e-06	-0.0283648	-0.00218272	-0.00124789	0	851.066
3516	26.2182	5.59453	0.0628632	3.10793e-06	-3.55999e-06	0.0152736	0.000603494	-0.000532779	0	4235.6
3518	1.49718	5.7472	0.0674583	1.8911e-06	4.44594e-06	-0.000396121	-0.00024349	-0.000558096	0	2593.6
3519	17.3533	10.7605	0.0736292	6.9206e-06	1.438e-06	0.131792	0.00856183	-0.0125936	0	18619.1
3522	26.7928	8.13863	0.0587283	2.06431e-07	-3.34466e-06	-0.00501666	0.000246799	0.00078107	0	8100.13
3523	12.8742	2.4631	0.0713311	4.32678e-06	6.60141e-07	0.0257962	-0.000190108	-0.00175532	0	12059.3
3524	10.6363	11.4837	0.064081	1.06541e-05	-7.21555e-07	-0.145795	-0.00262022	-0.0143997	0	5922.34
3526	20.4366	2.19868	0.0703145	7.20947e-07	6.36188e-07	-0.0141	0.00118398	-0.000806833	0	2952.34
3527	12.3281	15.2078	0.0539732	2.15312e-05	-2.24965e-05	-0.324864	-0.00156016	-0.0324742	0	966.129
3530	26.7278	5.75773	0.0644948	8.60564e-07	-4.85738e-06	-0.0387597	0.000257104	-0.000492449	0	2496.63
3533	13.6572	6.91438	0.0610527	5.7951e-07	-4.95913e-06	-0.0267278	0.000436549	-0.0092825	0	5037.9
3534	15.6155	10.3875	0.0531381	5.33787e-06	-4.6739e-07	-0.289923	0.00724704	-0.0171385	0	16804.2
3535	14.7113	8.49424	0.0609542	3.74802e-06	-1.06716e-06	0.0126986	0.00326977	-0.013871	0	1789.34
3539	2.98732	8.9617	0.0614539	-4.97907e-06	1.45966e-05	0.024365	-0.00118137	-0.000253718	0	2297.46
3542	18.7557	8.9606	0.0563896	5.94237e-06	-9.78604e-07	-0.0527951	0.00717693	-0.0079623	0	13281
3543	16.4941	4.96237	0.0642734	2.3875e-06	-7.41025e-07	0.023688	0.00247336	-0.00516017	0	1036.23
3545	16.8538	1.30694	0.0732805	-2.39804e-07	1.01199e-07	-0.0684863	0.000276694	-0.000443055	0	7413.86
3546	18.4203	6.81791	0.0572124	3.28106e-07	-1.72834e-06	0.00400188	0.00493043	-0.00648988	0	3870.39
3547	4.69207	12.9953	0.058401	3.52158e-06	4.79729e-06	-0.0467152	-0.00131511	0.000712471	0	510.671
3549	8.44123	15.7112	0.0739575	9.1912e-06	-3.27241e-06	-0.15996	0.00123753	-0.00343488	0	1367.12
3551	9.02326	8.14091	0.0657474	1.7046e-06	1.01568e-06	-0.00629885	-0.00334472	-0.00647344	0	6732.76
3555	19.2141	3.56647	0.071284	2.82284e-06	-3.89647e-06	-0.0750849	0.00243433	-0.00269727	0	4417.52
3558	10.0205	2.69354	0.0509721	3.92152e-06	-2.13434e-06	0.0625446	-0.00104526	-0.00186319	0	9836.76
3559	3.14425	9.63164	0.0617943	-4.91665e-06	1.26196e-05	-0.000167958	-0.00133768	2.83496e-05	0	1014.75
3560	13.6241	5.2924	0.0515841	1.83466e-06	-1.10727e-05	-0.0167499	0.000301615	-0.00626516	0	1973.01
3561	5.61095	2.72321	0.0748918	1.32386e-08	3.55976e-07	-0.0131111	-0.00110182	-0.000803221	0	5119.87
3562	23.2222	7.26968	0.0568266	1.8042e-06	-3.52822e-06	0.0844394	0.00351555	-0.00116223	0	3092.58
3563	13.8392	11.6812	0.061015	1.84952e-05	-1.3527e-05	0.351906	0.004634	-0.0240186	0	8374.06
3564	17.8444	7.12372	0.0722236	8.85678e-06	-1.01311e-05	-0.0542105	0.00525337	-0.00760069	0	2635.82
3565	16.597	10.324	0.0728814	4.89026e-06	4.99294e-07	0.158967	0.00823822	-0.014445	0	2818.84
3566	12.487	2.47044	0.0717031	3.99678e-06	3.80343e-07	-0.094314	-0.000248907	-0.00151573	0	3014.55
3571	15.639	7.50957	0.0689538	5.49822e-06	-9.72e-06	-0.03219	0.00380915	-0.0107856	0	14142.1
3572	16.3536	7.02444	0.0737238	2.65029e-06	-1.5162e-05	-0.0491823	0.00406832	-0.00917749	0	5146.81
3575	7.89006	10.8037	0.0606285	6.17045e-06	-8.13358e-07	0.0371851	-0.00356444	-0.00549741	0	2825.98
3576	10.779	3.26156	0.0739082	4.27134e-06	-3.47768e-07	0.0171509	-0.00114536	-0.00271326	0	3989.05
3577	10.4024	13.1451	0.0513988	3.15245e-05	-8.30585e-06	0.000103741	-0.00306449	-0.0148529	0	6134.86
3579	3.04769	9.13468	0.0535076	-5.15028e-06	1.46308e-05	-0.0115963	-0.00120785	-0.000233429	0	3601.8
3581	17.4993	5.91384	0.0709003	-9.29701e-07	-1.96607e-06	-0.028875	0.00376278	-0.00631931	0	7292.12
3583	15.4658	11.3982	0.0604593	1.34827e-05	-7.59437e-06	0.242782	0.00873313	-0.0202736	0	8560.29
3585	23.6771	9.00877	0.0531542	-9.98069e-08	-4.14159e-06	0.0318475	0.00330643	-0.000183413	0	5419.93
3588	14.4502	6.74167	0.0668947	5.45729e-08	-6.95114e-06	0.0101985	0.00147878	-0.00949373	0	10939.8
3589	13.974	5.51305	0.07401	1.03982e-06	-9.29846e-06	-0.0664452	0.000477564	-0.00687927	0	5446.42
3590	4.47813	12.5696	0.0601433	-5.9476e-09	6.76357e-06	-0.0264866	-0.00143532	0.000613449	0	1084.62
3592	15.15	8.35002	0.0626772	3.80099e-06	-3.92424e-06	0.0456755	0.00369813	-0.0130339	0	11629.5
3594	4.24137	5.3786	0.0710873	6.03357e-06	1.45449e-06	-0.0361102	-0.00150333	-0.00107465	0	4258.47
3596	17.7821	11.738	0.057459	1.1006e-05	-3.5695e-06	0.185941	0.00735992	-0.0114948	0	1084.86
3598	16.2612	3.11714	0.0704682	1.99218e-06	1.59888e-06	-0.0392424	0.00108174	-0.00261789	0	12404.9
3599	13.0795	4.82449	0.0661668	3.45143e-07	-4.1244e-06	0.0637026	-0.000587927	-0.00519329	0	7225.5
3602	10.0336	1.60274	0.0678983	1.72165e-06	1.96925e-07	0.0468326	-0.00033634	-0.000415191	0	6553.88
3606	17.6337	4.23318	0.0597999	3.11587e-06	-1.36622e-06	-0.00191254	0.00251759	-0.00420291	0	7270.55
3609	9.75393	7.52461	0.0699063	8.64023e-08	1.4116e-07	-0.0374413	-0.00291299	-0.00709823	0	4025.99
3610	17.0493	4.00198	0.0618452	1.55274e-06	-4.18336e-07	0.00593361	0.00211077	-0.00403955	0	8330.8
3612	12.2203	10.2474	0.0702562	-1.24622e-06	-2.55137e-06	-0.0417901	-0.000604216	-0.016591	0	8460.02
3614	11.0753	8.78565	0.0632002	4.19696e-06	-1.53806e-06	-0.0807888	-0.00241464	-0.0111424	0	11540.4
3615	7.21247	2.19337	0.0512376	1.34807e-06	-1.11224e-06	0.060935	-0.000896169	-0.000747522	0	1420.1
3616	1.40406	15.7965	0.07214	1.15891e-05	1.40993e-05	0.0036042	3.25516e-05	0.0028016	0	408.842
3617	16.4716	2.41273	0.0602309	2.97487e-06	-9.97828e-07	-0.0806063	0.000756942	-0.00165322	0	6644.9
3618	16.4275	1.67151	0.0574336	2.53591e-06	-6.27875e-07	0.0187835	0.000292937	-0.000742379	0	7397.91
3620	18.7246	12.7019	0.0634248	1.83961e-06	-1.53673e-05	0.0785378	0.00720459	-0.00748812	0	2292.81
3622	15.7755	13.2478	0.0747328	1.73829e-05	-2.17705e-05	0.211938	0.00793437	-0.0225557	0	5730.97
3624	12.4932	13.7887	0.0626379	1.40902e-05	-9.2833e-06	-0.48693	0.00168732	-0.0311009	0	13049
3626	13.9879	2.30821	0.0588805	4.19594e-06	-4.77276e-07	0.00973529	7.13969e-05	-0.00168415	0	6749.07
3630	17.3135	10.0827	0.071603	2.48959e-06	1.17094e-06	0.0955046	0.00817523	-0.0120373	0	10754.5
3633	13.41	13.6096	0.0667301	1.12424e-05	-9.54219e-06	0.125252	0.00463318	-0.033794	0	40761.5
3636	21.0315	8.85142	0.0537087	3.2485e-06	-1.0509e-05	0.0175776	0.0061576	-0.0032738	0	7832.69
3642	15.2229	11.9494	0.0523084	1.57087e-05	-7.99991e-06	-0.0909765	0.0081269	-0.0229541	0	17448
3643	11.7379	1.76644	0.0740613	5.85203e-06	-7.68997e-07	-0.0420378	-0.000292795	-0.000951319	0	4399.5
3648	8.87001	13.1234	0.0735373	2.12601e-05	-1.60651e-06	-0.112989	-0.00279559	-0.00759239	0	461.525
3649	6.23247	3.80649	0.0581113	2.03234e-06	5.51383e-07	-0.00702119	-0.00157253	-0.00139228	0	5072.65
3652	14.8127	1.20438	0.0548154	-9.2702e-07	-3.11054e-08	0.0453406	-3.39088e-05	-0.000255145	0	9059.09
3654	12.4049	12.1967	0.0746019	1.39901e-05	-1.28479e-05	-0.138868	0.00068268	-0.0225932	0	9116.76
3655	5.86876	3.03606	0.05179	3.77077e-07	7.12249e-08	0.0163915	-0.00131557	-0.000953611	0	3273.56
3656	2.73636	2.67954	0.0721166	1.32144e-06	3.78603e-06	-0.010315	-0.000458413	-0.000463506	0	3859.23
3658	20.2762	4.63591	0.0635793	3.71693e-06	-3.45901e-06	-0.0265625	0.0032946	-0.00290008	0	4134.91
3659	2.53265	13.4978	0.0566645	1.98647e-07	2.25262e-05	0.00115553	-0.000455486	0.00193327	0	866.792
3660	5.61005	1.59775	0.068492	-4.46592e-07	-1.61552e-07	0.0258418	-0.000465216	-0.00029785	0	3652.88
3666	6.12675	6.65118	0.0701219	5.70692e-06	-1.54085e-06	0.000153468	-0.00266478	-0.00229719	0	2335.71
3671	2.54381	12.8454	0.0523514	-1.42869e-07	2.19269e-05	-0.0179447	-0.000551083	0.00164791	0	660.184
3675	14.5963	9.9552	0.0745239	-1.21705e-07	-2.38298e-06	-0.134003	0.00484715	-0.0179332	0	19303.1
3677	1.10645	3.00924	0.0531488	-8.29702e-08	2.80845e-06	0.00633941	-6.7848e-05	-0.000446273	0	4774.28
3679	10.7842	4.69714	0.0676954	1.00451e-05	-1.44677e-06	-0.0223583	-0.00161333	-0.0041321	0	6605.51
3680	5.7338	11.511	0.0593786	8.14927e-06	4.56951e-06	-0.0655202	-0.00256647	-0.00112828	0	4131.57
3685	6.40613	9.29932	0.074742	-9.02884e-07	8.5044e-07	-0.0787183	-0.00314853	-0.00279524	0	3210.4
3695	12.7152	10.7096	0.0592007	1.88743e-06	8.52001e-08	0.089124	0.000820897	-0.0190597	0	12592.9
3697	15.6479	15.3526	0.0648562	2.2508e-05	-1.76439e-05	0.155261	0.00163177	-0.0206761	0	3790.64
3700	8.85649	15.2059	0.0618909	8.66817e-06	-3.47606e-06	-0.179228	0.000289528	-0.0052459	0	891.348
3701	17.8278	5.69362	0.0692606	2.2224e-06	-6.62449e-07	0.0188162	0.0037098	-0.00586952	0	3478.76
3702	7.73858	15.2677	0.0558753	1.2194e-05	3.44168e-06	-0.105808	8.71407e-05	-0.0019643	0	604.204
3703	10.7573	8.62632	0.0596569	6.69319e-06	-1.35126e-06	-0.117437	-0.00248209	-0.0103447	0	7892.6
3704	21.923	9.62415	0.0603127	8.49567e-06	-6.23647e-06	-0.0135151	0.00516388	-0.00161712	0	5315.71
3705	4.17744	1.73017	0.0587546	-5.43365e-07	2.22633e-06	0.0237825	-0.000389048	-0.000304215	0	4297.31
3711	6.56908	8.19492	0.0679347	2.23246e-08	3.69782e-06	0.0239619	-0.00299324	-0.00298512	0	4676.32
3712	8.89626	15.0896	0.0609854	9.34074e-06	-3.96479e-06	-0.151004	6.98126e-05	-0.00551654	0	2699.95
3717	7.33862	8.70841	0.0719116	1.24593e-06	3.1189e-06	-0.0215145	-0.00336005	-0.00394839	0	1496.96
3718	10.9943	3.50763	0.0530154	4.79726e-06	1.68402e-07	-0.0507018	-0.00126031	-0.00282016	0	5473.05
3721	17.856	10.5192	0.0604893	5.72193e-06	6.77005e-07	-0.0172287	0.00822861	-0.0109363	0	8382.84
3726	11.2432	4.10805	0.0500133	9.01838e-06	-3.04766e-07	0.0345874	-0.00127389	-0.00363281	0	8700.36
3730	9.39466	2.23304	0.0554987	3.56251e-06	-4.12429e-07	-0.00331181	-0.000870012	-0.00123763	0	3916.86
3733	7.90525	15.8266	0.0519634	9.43486e-06	5.72425e-06	-0.123807	0.00115347	-0.00195212	0	479.222
3734	25.5396	9.06218	0.0706164	4.76018e-06	-2.42473e-06	0.0376561	0.00140735	0.00117629	0	5918.56
3736	20.353	9.22357	0.0532958	9.20593e-06	-1.85516e-05	0.104656	0.00646911	-0.00445901	0	6106.55
3739	11.0713	12.4144	0.0561029	2.25264e-05	-1.23551e-05	0.411445	-0.00268646	-0.0171752	0	4450.87
3743	3.1242	6.80187	0.0623457	1.48678e-06	9.48245e-08	0.00978617	-0.00124376	-0.000775192	0	3640.46
3746	13.2753	12.6353	0.0667517	1.05664e-05	-1.06218e-05	-0.415756	0.00396166	-0.0287247	0	24155.1
3750	13.9082	1.02694	0.0550296	-6.58761e-07	-1.03486e-08	-0.00662698	-2.83255e-05	-0.000103942	0	4758.62
3752	19.9246	6.99846	0.0601039	1.24996e-06	-8.84538e-06	-0.0544074	0.00529551	-0.00482567	0	8771.22
3756	15.4491	10.057	0.0620836	4.82172e-06	-8.52197e-07	-0.0323316	0.00612797	-0.0161703	0	9454.81
3757	25.0235	8.55861	0.0666723	5.4502e-07	-6.40894e-06	-0.00589104	0.00194593	0.000712796	0	2432.9
3758	5.56638	12.5295	0.0630884	6.70521e-06	1.22294e-06	-0.0575244	-0.00200951	-0.000341736	0	696.457
3759	8.78388	5.16249	0.074135	9.91975e-06	-1.0638e-06	-0.0209014	-0.00236278	-0.00380584	0	7033.81
3760	6.4523	11.2279	0.0601889	1.07754e-05	1.48388e-07	-0.0438275	-0.00298032	-0.0023851	0	4185.04
3762	20.272	7.11571	0.0635572	4.12315e-06	-7.13094e-06	-0.0037449	0.00501546	-0.00440978	0	3297.36
3763	9.55988	7.17634	0.0575201	-1.43723e-07	-2.86121e-07	-0.0450106	-0.00304659	-0.00674372	0	2606.7
3765	2.69416	7.04587	0.0739679	2.68776e-07	2.23713e-06	-0.0444911	-0.000925697	-0.000607787	0	3354.45
3771	22.5112	6.84262	0.0531057	2.56194e-06	-7.34572e-06	0.0458415	0.00388082	-0.00189879	0	10113.8
3774	24.2982	4.07458	0.0716501	1.01112e-05	-5.81917e-06	-0.0268907	0.00145289	-0.000938326	0	4892.09
3775	21.1536	4.89656	0.0666553	4.49235e-06	-1.28558e-06	-0.0327952	0.00319206	-0.00254382	0	6306.45
3778	1.85599	9.84809	0.0666303	-4.01018e-07	1.05664e-05	0.00269283	-0.000428877	0.000370322	0	916.906
3783	23.9355	4.23824	0.0715735	9.10718e-06	-5.36673e-06	0.00896114	0.00161813	-0.00103686	0	3178.64
3785	8.20087	14.8424	0.0560957	5.98194e-06	4.46371e-07	-0.0904005	-0.000475234	-0.00357062	0	362.626
3786	13.9231	12.4144	0.0648627	1.71228e-05	-1.5612e-05	0.145799	0.00588649	-0.0273396	0	16524.1
3792	14.0493	14.9038	0.0743138	2.06511e-05	-5.06931e-06	-0.123398	0.00519457	-0.0393828	0	49794
3795	12.3682	2.51601	0.055753	4.28797e-06	2.57499e-07	-0.0158455	-0.000310656	-0.00175852	0	14799.8
3797	6.1874	3.34249	0.0710468	7.54563e-07	2.27103e-07	0.0122072	-0.00141069	-0.00118721	0	4947.39
3798	5.51268	11.595	0.0592673	4.44936e-06	4.70403e-06	-0.0827122	-0.00236499	-0.000769659	0	1232.11
3800	23.0193	6.24647	0.0681058	1.83068e-06	-2.87746e-06	-0.00974112	0.00325722	-0.00158631	0	6652.64
3803	11.1185	7.77694	0.0695706	5.6397e-06	-4.24814e-06	-0.0832688	-0.00208907	-0.00935845	0	15353.2
3804	12.6115	4.16314	0.0638389	6.83877e-06	-4.07355e-06	0.0611867	-0.000694483	-0.00414756	0	13765.9
3805	23.4668	7.57664	0.0554453	1.51174e-06	-4.36344e-06	0.0285086	0.00344399	-0.00107121	0	3981.17
3806	17.6852	10.6638	0.0607886	4.8136e-06	-3.47532e-08	0.135051	0.00836212	-0.0113209	0	18100.8
3811	18.2466	4.80154	0.0745197	1.52693e-06	-1.04812e-06	-0.0438465	0.00292268	-0.00448962	0	2964.53
3813	20.185	2.1006	0.0671732	4.31582e-07	3.9865e-08	-0.0366231	0.00114651	-0.000890278	0	9831.65
3814	16.1018	5.75639	0.050112	1.49482e-06	-7.84001e-06	-0.0153106	0.00235321	-0.00691762	0	6220.92
3819	6.0048	8.53905	0.055619	-2.78411e-06	2.58895e-06	-0.0298929	-0.00286896	-0.00236631	0	5937.61
3823	18.1338	8.3239	0.064284	2.24102e-06	-2.14496e-07	0.0632378	0.00652599	-0.00909265	0	3424.76
3826	26.6222	6.69989	0.0615483	1.70688e-06	-4.38983e-06	-0.00872371	0.000425559	-8.04335e-05	0	4007.12
3827	1.17986	13.9865	0.0547951	2.98063e-06	1.61724e-05	0.018168	-5.57183e-05	0.00228039	0	856.233
3829	16.4564	15.0005	0.0697327	1.41734e-05	-7.15198e-06	0.297739	0.00137615	-0.0170349	0	1380.95
3836	11.3661	3.41576	0.0615703	4.75516e-06	9.55247e-07	0.023076	-0.00105423	-0.00295084	0	2593.04
3839	9.93556	12.3248	0.0725687	1.7674e-05	-2.78623e-06	-0.0494819	-0.00346528	-0.0120384	0	4869.94
3841	16.1035	4.89772	0.0543975	3.9175e-06	-5.80013e-07	-0.061255	0.0022668	-0.00539555	0	10144.8
3843	17.1692	7.35402	0.0583703	1.57025e-06	-4.99938e-06	0.0380489	0.00512207	-0.00847773	0	7803.28
3846	2.41329	14.4665	0.0549221	1.19563e-05	2.01463e-05	-0.0211759	-0.000212335	0.00227224	0	246.547
3848	10.5375	3.40455	0.0707416	4.87776e-06	-1.26261e-06	-0.00947987	-0.00126185	-0.00258092	0	6442.69
3850	22.389	3.82387	0.0688243	7.4179e-06	-7.11335e-07	-0.0431237	0.00209449	-0.00145331	0	5026.8
3851	17.9717	11.6596	0.0630064	1.09617e-05	-4.94829e-06	0.198687	0.00761846	-0.0108399	3	23745.2
3852	9.33636	6.39988	0.0584003	3.04062e-06	-5.07644e-07	0.0397402	-0.00288514	-0.00512395	0	999.074
3853	9.8596	8.31255	0.0617272	3.97134e-06	1.05435e-06	0.0172134	-0.00312258	-0.00845708	0	7129.65
3855	23.0037	7.23925	0.0580163	2.64564e-06	-5.27499e-06	0.0038369	0.00379713	-0.00152787	0	7583.42
3856	1.91523	1.10526	0.073815	2.81388e-08	5.4499e-07	0.0153585	-3.91885e-05	-5.86208e-05	0	1228.04
3859	20.3618	9.3317	0.0553028	1.11234e-05	-1.85433e-05	0.072354	0.0065811	-0.00450272	0	13203.3
3862	26.8793	3.69163	0.0615808	1.50336e-06	-6.69322e-06	-0.0024193	0.000120804	-0.000527193	0	2266.6
3863	18.0839	1.08709	0.0705584	9.70427e-08	-5.2114e-08	-0.0380362	0.000183129	-0.00013884	0	2423.84
3864	4.38724	3.18646	0.0695522	9.00426e-07	2.39577e-06	-0.00486238	-0.000953304	-0.000705031	0	3520.85
3865	2.69595	5.98822	0.0698256	2.75296e-06	2.17515e-06	0.00915741	-0.000804404	-0.000748424	0	3741.66
3869	5.83482	11.9813	0.0567482	7.632e-06	2.30505e-06	-0.1035	-0.00236868	-0.000972716	0	1705.4
3876	6.14077	8.47186	0.0749112	-1.58657e-06	2.8866e-06	-0.000671784	-0.00293118	-0.00247338	0	1436.09
3878	16.5147	3.74631	0.0514407	4.65576e-06	7.92483e-07	-0.155078	0.0016607	-0.00326275	0	4147.48
3881	6.74672	12.0903	0.0558099	1.41618e-05	2.85335e-06	-0.0895583	-0.00274538	-0.00240248	0	3437.72
3882	21.3114	2.57002	0.0708149	4.03637e-06	-6.93509e-07	-0.0122651	0.00148415	-0.00127949	0	6959.95
3883	12.8939	13.09	0.0739474	1.47426e-05	-8.04611e-06	-0.294812	0.00156448	-0.0305132	0	24935.7
3884	13.6179	5.76263	0.0662946	2.90146e-06	-1.29663e-05	-0.017499	0.000297042	-0.00735657	0	4355.62
3885	4.51436	11.9047	0.0595048	-1.12056e-06	5.58837e-06	-0.0301239	-0.00169414	0.000180754	0	3319.16
3886	1.15119	6.93833	0.0651427	1.64899e-06	7.66454e-06	-3.25428e-06	-0.00011467	-0.000410722	0	1318.03
3900	17.0408	3.035	0.0612458	2.14761e-06	2.56799e-07	-0.0251185	0.00129298	-0.00263525	0	10895.3
3903	13.4176	8.59336	0.0743312	-1.3466e-06	-1.65506e-06	-0.0791993	0.000911673	-0.0130148	0	5835.24
3904	12.3226	12.8004	0.0675058	1.82522e-05	-1.14601e-05	-0.0685405	-3.25812e-05	-0.0251318	0	11351.6
3905	13.9447	11.596	0.0746858	1.42211e-05	-1.78516e-05	-0.187543	0.00484455	-0.0235476	0	18837.9
3906	12.8445	9.35039	0.0592569	-3.15837e-06	-6.80205e-07	0.0276148	0.000628684	-0.0152406	0	1769.89
3909	5.67029	12.451	0.0671649	6.40678e-06	7.69605e-07	-0.0296947	-0.00206266	-0.000430201	0	3292.29
3912	16.4357	7.67301	0.0570961	-5.45206e-07	-8.74356e-06	0.000954915	0.00478768	-0.0102433	0	6102.77
3913	25.4637	3.80152	0.062432	9.37738e-06	-6.9216e-06	0.040467	0.000811783	-0.000772037	0	3249.29
3914	11.2484	14.6082	0.0733503	1.46479e-05	-6.17103e-06	-0.314547	-0.00170157	-0.0199657	0	11636.4
3918	12.7724	15.6621	0.0636365	1.76637e-05	-3.25144e-05	-1.60617	-0.00123087	-0.0419382	0	90700.8
3919	16.2886	3.645	0.0502387	3.86263e-06	6.35683e-07	0.0351737	0.00153261	-0.00322007	0	3290.14
3921	5.29446	3.11033	0.0633075	1.47867e-07	7.99154e-07	0.00171149	-0.00119361	-0.00086425	0	5809.08
3922	8.36814	11.7915	0.0587764	8.67496e-06	8.32036e-08	-0.0638634	-0.00362835	-0.00651759	0	5461.71
3927	3.45174	6.87764	0.0697388	3.68516e-07	2.50824e-08	-0.00668994	-0.0014629	-0.00083223	0	2107.08
3928	5.39311	3.17782	0.056328	2.23464e-07	6.21731e-07	0.012461	-0.00124968	-0.000885755	0	6333.04
3934	22.7709	6.64028	0.056191	1.60436e-06	-3.7021e-06	0.00673278	0.00350399	-0.00170262	0	3408.34
3937	1.91002	13.9004	0.0676083	5.24364e-06	2.22416e-05	-0.0285182	-0.000271576	0.00212956	0	568.623
3940	16.0875	4.55374	0.0645726	3.71999e-06	-1.70444e-07	-0.0962807	0.00166668	-0.00479107	0	9240.73
3941	26.6066	2.4661	0.0550538	7.52241e-07	-3.31141e-06	-0.0161344	0.000104542	-0.000434604	0	3599.47
3944	12.7106	4.09044	0.0591406	7.22894e-06	-3.81171e-06	0.0418752	-0.000566373	-0.00396901	0	397.354
3946	6.93007	6.73462	0.0695431	7.29479e-06	-6.55438e-07	-0.0344172	-0.00292711	-0.00297715	0	4425.06
3947	8.25327	10.1284	0.0733352	2.64465e-06	-9.79703e-07	0.00592272	-0.00356483	-0.00622247	0	11168
3948	15.5899	8.17795	0.0683211	5.3279e-06	-7.19747e-06	-0.0888736	0.00450208	-0.0123375	0	13241.8
3949	17.617	11.1084	0.0509874	1.25416e-05	-3.35531e-06	0.071957	0.00845922	-0.0119978	0	1771.3
3951	6.278	6.96442	0.0655391	3.4346e-06	-4.71351e-07	0.0065645	-0.00271101	-0.00239734	0	6056.45
3954	14.4363	12.2354	0.0623986	1.26692e-05	-1.35364e-05	-0.27193	0.00756689	-0.0259571	0	24275.1
3955	10.8284	9.39431	0.0671943	-1.76244e-07	-1.06418e-06	-0.0686998	-0.0025836	-0.0115589	0	7729.97
3959	20.8374	2.1717	0.0636947	7.83356e-07	1.0017e-06	-0.0317518	0.00127301	-0.000910831	0	2885.36
3961	10.128	3.81113	0.0601669	6.14436e-06	-1.83732e-06	0.0260699	-0.00148146	-0.00287395	0	5558.96
3964	16.3941	4.39912	0.0693892	3.47548e-06	-5.05779e-07	0.0705172	0.00192197	-0.00425577	0	5833.15
3965	24.0092	7.30812	0.0541737	4.40575e-08	-2.12863e-06	-0.0242016	0.00295713	-0.000683394	0	3003.68
3968	12.7546	13.0643	0.0678998	1.57155e-05	-5.74166e-06	-0.146514	0.00143796	-0.0294323	0	11941.3
3969	20.9876	7.95199	0.0679346	2.38376e-06	-7.24565e-06	-0.0297541	0.00553897	-0.00352659	0	2079.54
3971	22.8884	5.94399	0.0694973	1.56691e-06	-2.57332e-06	-0.0413771	0.00314965	-0.00165051	0	6569.31
3972	15.7137	4.47192	0.0692248	7.01157e-06	-3.27405e-07	0.011975	0.00156222	-0.00491489	0	7075.83
3973	9.80207	15.3759	0.0671955	1.16074e-05	-9.65324e-06	-0.221612	0.000898329	-0.00876067	0	1574.37
3977	11.7376	13.0735	0.0674645	2.07717e-05	-1.91515e-05	0.0469148	-0.00176298	-0.0224333	0	19359.6
3978	26.9374	1.59598	0.0638	3.27356e-08	-1.19106e-06	-0.0101833	3.13292e-05	-0.000217702	0	2592.28
3983	16.962	10.0961	0.0718977	-3.02003e-07	1.29246e-06	0.0821657	0.00818046	-0.0129753	0	5897.22
3985	2.88866	3.50198	0.0501551	2.75149e-07	2.26611e-06	0.0184243	-0.00056225	-0.00066602	0	2550.87
3986	26.1489	1.03447	0.0623929	6.53297e-08	-2.54414e-07	-0.0247545	2.54294e-05	-3.60402e-05	0	1001.63
3994	18.0829	11.9354	0.0575157	3.25763e-06	-1.13411e-05	-0.196519	0.00758861	-0.0102369	0	11330
3997	23.942	4.84849	0.0602473	6.01648e-06	-3.93311e-06	0.0203887	0.00192247	-0.0010243	0	3015.15
3998	11.2229	8.98091	0.0560994	2.86791e-06	-5.02633e-07	0.028111	-0.00271169	-0.0117592	0	7768.69
4000	6.58929	13.4918	0.0706538	1.7618e-05	-2.8136e-08	-0.0924734	-0.00188817	-0.00105931	0	1175.91
4002	24.4353	6.7483	0.0501567	-2.51882e-07	-4.16351e-06	0.0951167	0.00227125	-0.00065854	0	5961.62
4007	14.3308	1.16389	0.0501607	-1.38272e-06	-2.91689e-07	0.0938852	-9.41015e-05	-0.000189958	0	7528.11
4011	13.8792	8.77803	0.0742602	-2.91542e-06	1.76767e-06	-0.207131	0.00181909	-0.0143813	0	11707.9
4012	14.1898	3.43323	0.0570594	5.30643e-06	-9.58077e-07	0.00420466	0.000190929	-0.00290493	0	7752.81
4015	16.0381	3.67439	0.0715494	4.45979e-06	-4.24906e-07	0.0203021	0.00151729	-0.00358373	0	9991.12
4016	21.1774	5.99665	0.0701638	-2.96497e-07	-7.68022e-06	0.0242532	0.00401279	-0.00311639	0	8135.28
4017	25.2684	7.35923	0.0584386	-2.13307e-06	-5.65762e-06	0.0234582	0.00163817	8.05769e-05	0	4315.19
4019	3.9677	1.74799	0.0589099	-3.39244e-07	2.5009e-06	0.000861202	-0.000344696	-0.000254979	0	668.26
4020	1.20009	2.71424	0.0539244	1.0728e-07	2.85429e-06	0.00821421	-6.19005e-05	-0.0003972	0	3526.9
4021	3.6372	8.06117	0.0543836	-3.89086e-06	9.53814e-06	-0.0231818	-0.00151535	-0.000612442	0	3878.32
4023	14.5087	11.2932	0.0688551	1.67437e-05	-8.99212e-06	0.0571126	0.00640849	-0.0222695	0	8062.41
4025	2.50043	7.61122	0.0724735	-2.06018e-06	9.03485e-06	0.0120857	-0.00090806	-0.000539427	0	3188.03
4028	20.8258	4.10308	0.0584646	8.52667e-06	-4.10644e-06	-0.000982853	0.00275317	-0.00223389	0	2025.22
4035	12.3684	15.9179	0.0515807	2.35263e-05	-2.26865e-05	-0.903733	0.00596328	-0.0306466	0	18101.9
4038	8.9752	3.30584	0.050107	3.96572e-06	-6.99403e-07	-0.0188766	-0.00150068	-0.00218778	0	4972.21
4040	14.9723	1.59005	0.0572039	-6.39124e-07	-9.52696e-08	0.0384222	0.000163769	-0.000580743	0	4617.59
4050	8.22663	13.0782	0.0552444	1.40542e-05	3.63888e-06	-0.0779643	-0.00293044	-0.00547174	0	1025.86
4052	23.1769	9.73491	0.0507918	6.85116e-07	-4.90942e-06	0.0253892	0.00359403	0.000271285	0	3161.97
4053	20.3333	3.81012	0.0629752	6.53084e-06	-5.53237e-06	0.0443249	0.00278717	-0.00244288	0	5533.05
4056	12.3095	4.64487	0.0693571	2.48437e-06	-4.97827e-06	-0.0385539	-0.00109496	-0.00493034	0	4045.18
4059	13.3932	7.09379	0.0747271	-1.28407e-06	-6.93376e-06	0.0361694	0.000208449	-0.00999547	0	8871.63
4060	23.0203	6.89331	0.0500955	2.437e-06	-4.36783e-06	-0.0206509	0.00347315	-0.00155416	0	3485.59
4061	25.4856	6.1665	0.0742269	-7.99126e-07	-4.79356e-06	0.00209339	0.00127801	-0.00048289	0	3659.5
4062	19.3886	3.86064	0.0593086	2.23452e-06	-5.7685e-06	-0.0264797	0.00277556	-0.00286681	0	4038.84
4064	3.51787	8.1693	0.0720407	-4.83376e-06	1.10113e-05	-0.0261673	-0.0014766	-0.000572438	0	2032.88
4065	17.2797	14.1893	0.0704772	7.20483e-06	-1.85242e-05	0.220088	0.00521064	-0.012279	0	4975.14
4067	22.1407	4.34142	0.0563027	9.91071e-06	-1.21926e-06	-0.0108408	0.00266396	-0.00178649	0	7275.24
4070	1.81394	12.7761	0.0533691	-3.26184e-07	2.05595e-05	-0.0336352	-0.000316785	0.00176737	0	585.771
4072	12.4915	15.8923	0.0741419	2.33946e-05	-2.22517e-05	-1.62683	0.00547624	-0.0336455	0	11688.3
4076	15.2815	14.2531	0.0517036	1.85968e-05	-1.68258e-05	0.468618	0.00598559	-0.0270059	0	15709.9
4077	13.2431	12.3026	0.0504497	1.25672e-05	-1.04528e-05	0.541157	0.00277827	-0.0270191	0	18420.6
4078	5.99579	1.32009	0.0506772	-4.45082e-07	-1.8025e-07	0.0699178	-0.000229606	-0.000192283	0	3489.28
4079	16.7262	13.9863	0.0668978	1.50127e-05	-1.89693e-05	0.180573	0.00619433	-0.0157388	0	1941.4
4084	1.63147	6.6115	0.0738072	3.39588e-06	5.83628e-06	-0.0102662	-0.000364709	-0.000502878	0	2516.58
4085	16.0549	11.3203	0.0700904	1.06028e-05	-2.19364e-06	0.212274	0.00864036	-0.0173653	0	2240.1
4086	7.38576	13.0813	0.052518	1.64156e-05	3.56196e-06	-0.0932235	-0.00255151	-0.00306844	0	3129.12
4088	26.6769	4.71562	0.0598427	1.58466e-06	-6.98261e-06	-0.0230735	0.000210894	-0.000589328	0	6305.28
4095	6.36727	13.5061	0.0570551	1.48604e-05	-1.56807e-07	-0.0651883	-0.0017055	-0.000638416	0	1457.45
4103	6.44167	2.78005	0.0605254	1.0163e-06	-2.36954e-07	-0.0172759	-0.0012748	-0.000901153	0	4527.78
4106	2.88588	10.8649	0.0714545	-1.01639e-06	1.55016e-05	-0.0182552	-0.00115084	0.000512861	0	865.201
4113	8.33394	7.93017	0.067494	2.58569e-06	4.81294e-07	-0.0803011	-0.00332526	-0.00533523	0	5140.3
4116	10.1754	4.08528	0.0693249	7.86773e-06	-1.65412e-06	-0.00540801	-0.00164944	-0.00318204	0	5466.46
4121	8.19713	3.79406	0.0724925	5.62312e-06	-4.21762e-07	0.0201343	-0.00180062	-0.00217158	0	6034.89
4124	14.3895	7.02342	0.0731361	-2.5808e-08	-4.5007e-06	-0.0792245	0.00154826	-0.009865	0	9491.27
4127	10.1434	7.2459	0.0513406	8.35036e-07	-1.09203e-06	-0.0363722	-0.00267204	-0.00732501	0	5954.04
4133	15.9925	10.9274	0.0560281	9.16739e-06	-4.40322e-07	-0.0911299	0.0087703	-0.0172661	0	18972.7
4135	22.3187	5.48106	0.0521836	2.28716e-06	-3.43981e-06	-0.0144563	0.00315796	-0.00200809	0	7485.15
4138	12.6811	14.1899	0.0703192	9.89857e-06	-8.25081e-06	0.20623	0.00223845	-0.0350036	0	15161.4
4142	5.25396	7.52148	0.0634133	4.02322e-08	2.16064e-06	-0.0606614	-0.00243	-0.0016772	0	2881.56
4144	6.85368	11.1989	0.0500694	1.07564e-05	5.71148e-07	0.0516513	-0.00329416	-0.00306883	0	1786.45
4145	18.3587	6.43078	0.0511729	9.0083e-07	7.44177e-07	-0.0491964	0.00472669	-0.00625799	0	12089
4146	10.1525	15.2248	0.0508852	1.69588e-05	-8.2519e-06	-0.185465	0.000425214	-0.0108203	0	925.576
4147	5.12725	4.75747	0.0605799	4.29333e-06	1.16112e-06	-0.0131707	-0.00166433	-0.0013578	0	2915.71
4150	4.67976	10.9637	0.053728	3.50623e-06	3.05537e-06	-0.0165093	-0.00210069	-0.000418201	0	3850.25
4151	12.1191	5.00242	0.0577578	2.5182e-06	-3.94152e-06	-0.010399	-0.000870868	-0.00526251	0	2561.81
4152	11.4337	10.6545	0.0630387	2.76356e-06	-5.09226e-06	-0.122837	-0.00182918	-0.0158965	0	7418.61
4153	24.3948	6.03379	0.0582068	-1.33926e-06	-3.62747e-06	0.0483338	0.00220205	-0.000869189	0	4637.06
4154	1.94906	2.16895	0.0610591	3.84499e-07	3.35612e-06	0.0108362	-0.000176852	-0.000307157	0	1067
4156	15.0092	2.59669	0.0576053	2.43627e-06	-8.42683e-07	-0.0958722	0.000333332	-0.00194342	0	9986.12
4160	23.2482	3.32719	0.0582288	5.56715e-06	-7.96051e-06	-0.0128931	0.00159953	-0.00103953	0	3789.7
4163	21.206	7.28472	0.0703645	5.23225e-06	-1.1365e-05	0.0468089	0.00474667	-0.0033037	0	3590.83
4164	14.3648	5.13475	0.0646434	3.45213e-06	-7.45133e-06	-0.0217995	0.000881864	-0.00619188	0	8877.57
4167	18.3059	8.8409	0.0696012	2.58441e-06	-3.2893e-06	0.00827258	0.00726004	-0.00883356	0	9602.48
4168	5.23533	8.25512	0.0527649	-3.32306e-06	5.93369e-06	-0.0190802	-0.00244884	-0.00163387	0	808.527
4171	21.7897	9.25309	0.0710814	5.82769e-06	-5.02851e-06	0.0760279	0.00523919	-0.0022503	0	7001.74
4172	12.0752	14.0199	0.0648587	1.37034e-05	-9.94227e-06	0.0221951	-0.00137649	-0.0274005	0	17754.3
4173	12.3337	5.90871	0.0688274	5.77532e-07	-8.69421e-06	-0.0653149	-0.00101537	-0.00724207	0	2556.63
4176	5.19577	15.4283	0.0654906	5.33475e-06	1.49723e-06	-0.0305533	-0.000222069	0.00156386	0	543.288
4177	2.40253	6.48574	0.0505321	2.61703e-06	3.26905e-06	-0.00269821	-0.000664769	-0.000603699	0	1602.91
4179	10.0142	14.7517	0.0589128	1.31676e-05	-7.45719e-06	-0.273393	-0.000689793	-0.0107745	0	4337.25
4184	21.1618	4.54993	0.0635042	6.00815e-06	4.3876e-09	-0.0326133	0.00303481	-0.00238099	0	3809.74
4188	12.3871	6.85979	0.0659968	3.75945e-06	-1.35848e-05	-0.0215777	-0.000571231	-0.00850286	0	7275.99
4191	19.4815	9.37789	0.0720973	1.90648e-05	-1.78946e-05	-0.0559781	0.00749728	-0.00671873	0	3708.63
4196	9.61627	5.61401	0.0715289	7.68345e-06	-8.21093e-07	0.0355383	-0.0025031	-0.00472539	0	6064.34
4200	18.7835	8.85064	0.0572689	5.3312e-06	-1.69912e-07	-0.0527712	0.00699817	-0.00787259	0	8539.44
4203	19.2118	1.42295	0.0549855	-1.01242e-06	-1.2389e-07	-0.00676119	0.000454583	-0.000393165	0	2408.52
4206	26.0765	1.97546	0.0630495	5.72784e-07	-1.87215e-06	-0.00594666	0.000183164	-0.000248569	0	1821.94
4210	3.6602	13.2132	0.0663178	-1.09502e-07	1.39029e-05	-0.0131595	-0.000829274	0.00143708	0	1081.12
4214	7.99248	11.2716	0.0710004	7.49834e-06	-1.49813e-07	-0.0854331	-0.00359989	-0.00557325	0	1816.89
4216	2.76236	14.3321	0.0608545	1.01361e-05	1.82314e-05	-0.0111981	-0.000349262	0.00212712	0	589.686
4220	22.7835	3.58663	0.0575848	6.5293e-06	-1.81272e-06	0.00982917	0.00189919	-0.00130022	0	4187.35
4225	8.73248	13.3427	0.0629602	1.90119e-05	-1.36186e-06	-0.131969	-0.0026519	-0.00697816	0	2769.47
4226	9.70396	10.3904	0.0675882	4.80359e-07	-4.09024e-06	-0.162696	-0.00341728	-0.0101376	0	10194.9
4233	11.5372	13.6191	0.06364	2.06741e-05	-1.40705e-05	-0.141317	-0.00233904	-0.0229687	0	2763.93
4235	1.47893	9.63988	0.0577111	-6.06256e-07	1.2283e-05	-0.035345	-0.000244038	0.000328727	0	2250.95
4237	15.8803	4.26558	0.0736613	6.94885e-06	-3.21394e-07	-0.0417102	0.00155974	-0.00466932	0	4094.95
4240	26.075	5.0206	0.059117	7.2735e-06	-2.74544e-06	-0.00311308	0.000663103	-0.000615065	0	4336.55
4241	6.25812	5.50535	0.0618566	1.34496e-05	9.29402e-08	0.020125	-0.00219626	-0.00198041	0	4322.13
4243	19.0328	2.44516	0.0517933	1.57066e-06	4.28313e-06	-0.050468	0.00124326	-0.00173646	0	4729.7
4246	9.70804	10.7523	0.0613645	1.2976e-06	-2.9378e-06	-0.0102533	-0.00332812	-0.0105937	0	14207.7
4247	24.57	8.67048	0.0590965	2.93338e-06	-4.71246e-06	0.0626673	0.00239153	0.000324558	0	7206.07
4249	8.73423	8.50424	0.0699526	4.85684e-06	2.88692e-07	-0.0146285	-0.00379834	-0.00627157	0	5765.27
4251	22.7157	1.99171	0.0624149	3.46127e-06	-2.87782e-06	-0.0123314	0.000912011	-0.000512401	0	5327.69
4252	9.67365	1.31822	0.0661605	8.62431e-07	2.71298e-07	0.0150206	-0.000231992	-0.000264534	0	4910.69
4257	9.0179	4.6587	0.0646737	1.05765e-05	-1.2045e-06	0.00969222	-0.00214092	-0.00334147	0	7986.74
4258	19.9495	11.0163	0.0694747	2.17981e-05	-2.35768e-05	0.0425434	0.0071662	-0.00490799	0	5391.45
4259	5.27267	14.1082	0.0595105	1.14152e-05	1.74738e-06	-0.0506427	-0.000976395	0.000900438	0	756.774
4260	8.99827	8.00606	0.0715048	1.29924e-06	6.84232e-07	-0.0317942	-0.00331484	-0.00640004	0	6277.01
4267	20.4507	9.0158	0.0553694	9.63026e-06	-1.54058e-05	-0.0246599	0.0063326	-0.00421601	0	3080.3
4269	5.08995	6.35219	0.0733256	6.33642e-06	-4.19746e-07	0.0139843	-0.00207666	-0.00161926	0	4404.09
4270	3.96795	2.53005	0.0517724	5.02736e-07	3.08814e-06	0.020358	-0.00067039	-0.000500039	0	3189.99
4271	20.2302	3.15992	0.0746728	7.68575e-06	-8.98191e-07	0.0158705	0.00207385	-0.00178911	0	4899.31
4272	6.83457	10.9933	0.0578227	1.1542e-05	8.614e-07	-0.0639292	-0.00301196	-0.00309453	0	796.922
4273	3.76378	12.1847	0.0712447	-3.93017e-07	1.17172e-05	-0.0375652	-0.00112988	0.000892124	0	1746.37
4274	21.6439	2.7492	0.0556981	6.10871e-06	2.16078e-07	-0.0439873	0.0016377	-0.00129824	0	10647.4
4276	19.7567	9.42955	0.0721289	1.69207e-05	-1.98911e-05	0.0347292	0.00715354	-0.00601997	0	5998.18
4278	15.1955	8.85273	0.0582436	2.90721e-06	-2.3735e-06	-0.241069	0.00473942	-0.0141092	0	12321.1
4280	3.72517	7.22957	0.0592542	-7.97602e-08	2.55528e-07	-0.0183302	-0.00150827	-0.000766852	0	1339.45
4281	8.28023	8.64903	0.0587717	2.37075e-06	-3.39737e-08	0.0291102	-0.00365698	-0.00572402	0	7647.33
4286	8.63464	1.33551	0.0726611	9.70284e-07	2.42892e-08	0.0815496	-0.000141833	-0.00017396	0	4634.69
4288	15.613	3.28084	0.0562143	3.15542e-06	-2.11836e-07	0.0532472	0.00110192	-0.00286888	0	6842.68
4290	26.2514	9.27514	0.0594695	1.45962e-07	-1.19386e-06	0.0645748	0.00070125	0.001676	0	1924.93
4291	13.5431	14.8415	0.0610514	2.06344e-05	-1.0246e-05	0.422745	0.00344225	-0.0432324	0	9272.02
4293	8.69658	10.8434	0.0634549	1.79988e-06	-1.74794e-06	-0.08744	-0.00369709	-0.00733353	0	8096.25
4294	21.0752	8.50018	0.0744424	5.99193e-06	-9.20971e-06	0.0441783	0.00582694	-0.00333624	0	1093.94
4298	24.0708	2.58761	0.0728639	9.90403e-06	-1.04368e-05	0.0106122	0.000975263	-0.000617303	0	2960.98
4299	7.46327	1.34298	0.0711488	4.1542e-07	1.02758e-07	0.0136166	-0.000336784	-0.000327843	0	6144.27
4301	18.2879	4.22987	0.0530268	2.73229e-06	-3.80423e-06	0.0192752	0.00281975	-0.00376241	0	2683.73
4302	4.44754	13.0005	0.0507384	1.53733e-06	6.86971e-06	-0.0500079	-0.00125465	0.000893363	0	349.348
4303	19.1656	11.3158	0.0545568	2.02586e-05	-8.32055e-06	0.0194362	0.00758876	-0.00719344	0	8332.04
4309	11.6793	11.0625	0.0621761	4.17699e-06	-6.32786e-06	0.0472627	-0.00136002	-0.0175619	0	9839.16
4310	10.0568	15.2877	0.0596968	1.48009e-05	-8.42593e-06	-0.195839	0.000645189	-0.0100771	0	2524.04
4311	8.78848	6.86035	0.0590064	2.028e-07	-6.46637e-08	-0.0387669	-0.00307797	-0.00524355	0	1683.62
4312	5.34288	13.4448	0.0684068	1.0029e-05	-1.67752e-07	-0.0532503	-0.00137242	0.000427219	0	2116.3
4313	11.8425	7.45187	0.0544584	4.40658e-06	-9.51915e-06	0.229723	-0.00160146	-0.00958495	0	11304.9
4314	6.91312	7.34937	0.0562071	4.20869e-06	4.45448e-08	-0.0348742	-0.00291422	-0.00315894	0	6673.19
4315	22.1816	9.35763	0.0516917	6.22291e-06	-3.9239e-06	0.019495	0.00485165	-0.00146616	0	10035.9
4319	16.4139	1.8847	0.0559102	2.58449e-06	-5.50699e-07	-0.0841391	0.000375052	-0.001096	0	7383.16
4324	3.71597	10.0682	0.0649097	-5.0373e-06	8.3702e-06	0.0200464	-0.00162677	-0.000184158	0	1493.62
4325	19.8578	4.02898	0.0728485	4.15643e-06	-8.74707e-06	-0.00242163	0.00295143	-0.00281467	0	4020.35
4328	23.4095	3.89806	0.0672421	8.46854e-06	-5.07386e-06	-0.025916	0.00181874	-0.00119681	0	7749.18
4331	14.8556	11.4182	0.0745706	1.94732e-05	-4.97108e-06	0.108755	0.0068818	-0.0221157	0	12848.9
4333	3.8297	11.0497	0.0512912	1.49477e-06	5.93885e-06	-0.0443769	-0.00155146	0.000255142	0	3695.33
4337	21.2611	1.18717	0.0737909	-1.49093e-06	6.67619e-07	-0.0284299	0.000215258	-0.000100745	0	5014.41
4339	16.0123	12.6573	0.0536922	1.83718e-05	-1.76137e-05	-0.0806418	0.00833062	-0.0199017	0	5188.56
4340	13.1732	12.2144	0.0621619	1.47068e-05	-1.02459e-05	0.226132	0.00297072	-0.0265059	0	12002.1
4341	3.91749	12.9419	0.0657493	-2.94317e-08	1.17017e-05	-0.0240539	-0.00102089	0.00116715	0	461.505
4343	6.67392	13.3815	0.0684204	1.92124e-05	5.61718e-07	-0.0811037	-0.0019984	-0.00122542	0	3673.45
4344	11.7503	10.6482	0.0631256	1.78901e-06	-3.97619e-06	-0.202979	-0.00138856	-0.0167953	0	16325.8
4349	17.1207	2.94059	0.062735	2.34887e-06	1.50693e-07	0.00059968	0.00127796	-0.0025018	0	10654.9
4350	17.3608	1.60294	0.0724718	1.96656e-06	5.82044e-08	-0.0583231	0.000434012	-0.000619071	0	8523.1
4353	10.4612	8.95366	0.0561513	4.41706e-06	-3.74219e-06	-0.150727	-0.00295214	-0.0102824	0	5138.67
4355	24.4461	3.30402	0.0509401	1.10613e-05	-8.10549e-06	-0.0251582	0.00107281	-0.000760357	0	3062.91
4356	17.2	11.4438	0.0736912	1.05985e-05	-2.93727e-06	0.175006	0.00827897	-0.0133536	3	29578.3
4360	4.82285	13.17	0.0611385	5.55624e-06	2.87095e-06	-0.0405821	-0.00130613	0.00074105	0	1777.76
4365	6.08793	1.26011	0.0593025	-3.79735e-07	-8.64095e-08	0.0641721	-0.000200073	-0.000128829	0	4897.24
4367	5.50341	14.2941	0.0650111	1.12719e-05	1.16582e-06	-0.046124	-0.000880633	0.000793229	0	1105.59
4369	11.4027	10.292	0.0740622	-1.01771e-08	-2.57478e-06	-0.0955243	-0.00214948	-0.014823	0	18515.5
4371	11.7625	2.99551	0.0563523	3.83959e-06	2.0102e-07	0.0436948	-0.000783655	-0.0023063	0	3882.29
4374	6.26944	13.6859	0.053883	1.398e-05	-3.07304e-07	-0.021772	-0.00153687	-0.000467377	0	882.66
4382	11.2634	10.2418	0.0740401	-2.02851e-07	-1.14782e-06	-0.154612	-0.00228291	-0.0144158	0	770.602
4385	24.8279	9.28993	0.0609203	3.45374e-07	-3.50996e-06	-0.0109666	0.00203808	0.000882125	0	4053.17
4388	8.20228	10.3907	0.0626391	3.49896e-06	-2.37956e-06	-0.0452592	-0.00345936	-0.00623046	0	2932.08
4391	10.7803	9.17603	0.054094	1.57292e-06	-5.49482e-07	-0.060409	-0.0030594	-0.011046	0	5848.12
4396	7.21378	3.13484	0.0660756	3.57239e-06	4.33192e-07	-0.000309181	-0.00147403	-0.00130433	0	7384.72
4398	14.4283	15.1645	0.0562779	2.02852e-05	-8.40207e-06	0.476417	0.00577374	-0.0354957	0	59500.4
4402	18.8831	3.00788	0.0715026	4.04874e-06	5.57638e-08	-0.0271449	0.00174018	-0.00220273	0	9250.86
4403	13.7113	4.73728	0.0697905	1.86463e-06	-7.41003e-06	-0.072728	0.000271033	-0.00502265	0	6849.09
4406	4.46865	5.36591	0.0508136	6.75655e-06	1.37982e-06	-0.00888533	-0.00157867	-0.00116335	0	1460.85
4410	20.2154	8.29168	0.0634053	6.82759e-06	-1.23541e-05	0.0280664	0.00635453	-0.00478184	0	6679.29
4412	14.0917	1.1239	0.0585071	-1.29335e-06	-3.68734e-09	-0.0206171	-4.30374e-05	-0.000219626	0	5983.19
4413	18.5203	5.38236	0.0657757	3.78908e-08	8.40708e-07	0.040656	0.00376134	-0.00465551	0	4299.05
4416	2.63448	7.59104	0.0632761	-1.65833e-06	9.1377e-06	0.0047584	-0.000968812	-0.000548705	0	4104.42
4418	21.0047	3.74975	0.060574	7.71485e-06	-2.19249e-06	-0.000677722	0.0024414	-0.00198912	0	7562.96
4423	6.71021	5.01227	0.0606139	1.52643e-05	2.06371e-06	-0.0300977	-0.00217983	-0.00221491	0	6005.53
4427	2.02233	8.17334	0.0528163	-3.86465e-06	1.25238e-05	-0.00527798	-0.000656872	-0.000219359	0	1308.86
4428	7.91395	9.5056	0.0574446	1.01782e-06	2.21863e-06	-0.0832361	-0.00365938	-0.00514369	0	5255.88
4430	8.33453	6.20511	0.067764	6.59439e-06	-6.1976e-07	-0.0666468	-0.0028657	-0.00410751	0	701.719
4432	15.7453	12.7263	0.0631021	1.73671e-05	-1.97221e-05	0.238331	0.00766331	-0.0222729	0	8179.15
4435	24.6102	7.6603	0.0518293	-1.2521e-06	-4.69265e-06	0.0362123	0.00248352	-0.000164651	0	2659.95
4436	23.2734	9.22271	0.0541707	-7.14845e-07	-4.77212e-06	-0.0104607	0.00372555	-0.000245886	0	5132.22
4437	19.9323	2.14878	0.0738374	1.03553e-06	3.70465e-07	-0.0290116	0.00125093	-0.000937351	0	5777.84
4439	25.719	5.60785	0.0553535	1.71569e-06	-3.9476e-06	0.0475942	0.000902888	-0.000551805	0	5496.91
4440	9.74403	5.82703	0.0548685	6.49071e-06	-7.26631e-07	-0.0740753	-0.00262591	-0.00485363	0	6189.14
4445	16.8711	14.6447	0.0677883	9.62928e-06	-9.69739e-06	0.345676	0.00340086	-0.0145872	0	991.35
4446	24.4044	8.95164	0.0747783	2.34e-06	-2.67638e-06	0.100745	0.0023629	0.000500424	0	3445.51
4448	10.492	12.6347	0.0711586	2.56116e-05	-5.30931e-06	-0.0349916	-0.00301491	-0.0154235	0	6148.15
4449	9.17781	15.3383	0.0612435	7.59101e-06	-1.00557e-05	-0.144606	0.00066693	-0.00620872	0	3840.17
4451	23.3278	2.72139	0.0506442	4.75491e-06	-8.47623e-06	0.0285839	0.00118831	-0.000786097	0	4573.55
4452	18.2318	9.79264	0.0512778	7.90569e-06	-4.1212e-06	0.232576	0.00823495	-0.00952683	0	17840.1
4453	16.4298	4.14239	0.0717411	4.84791e-06	-3.30655e-07	-0.0309432	0.0019279	-0.0040352	0	5622.02
4454	16.6482	9.99382	0.0725207	2.15802e-06	5.15215e-07	0.142884	0.00799729	-0.0140625	0	10662.1
4456	25.1844	9.80013	0.0644321	3.269e-06	-1.65017e-06	0.000821252	0.00143269	0.00146152	0	3507.29
4462	6.10326	10.2386	0.0578395	7.79282e-07	-1.17171e-08	-0.0470127	-0.00292742	-0.00217452	0	1523.58
4464	6.6436	13.7182	0.0673111	1.60505e-05	-5.92885e-08	-0.104655	-0.00171867	-0.000952972	0	1424.43
4470	5.73217	14.1862	0.0670224	1.32425e-05	8.5352e-07	-0.054202	-0.00101886	0.000545357	0	603.359
4473	22.6253	3.97967	0.0502189	7.14605e-06	-9.69393e-07	0.00195434	0.00217042	-0.00146851	0	4399.94
4475	12.2596	2.72027	0.0582695	4.4959e-06	3.2696e-07	-0.0591348	-0.000506634	-0.00213358	0	9983.82
4481	7.36295	14.8609	0.0565475	1.43971e-05	3.5212e-06	-0.0688611	-0.00058424	-0.00145521	0	535.026
4485	9.43528	3.0511	0.070215	3.57337e-06	-8.41969e-07	-0.0844328	-0.00127177	-0.00212778	0	10814.4
4486	21.2873	9.74893	0.0588734	1.30802e-05	-1.62849e-05	0.0950796	0.00580436	-0.00288654	0	9513.26
4488	18.0432	5.00148	0.0727063	3.04761e-06	-3.62135e-09	-0.00744316	0.00314733	-0.00476308	0	7598.59
4491	16.3825	5.92319	0.0544378	9.71411e-07	-8.00719e-06	-0.121633	0.00301976	-0.00694598	0	7516.51
4495	9.75411	9.82472	0.053568	9.59602e-07	-3.13535e-06	-0.117313	-0.00329991	-0.0098115	0	6676.15
4497	8.31091	1.21156	0.0675832	7.74189e-07	3.17987e-07	0.0489269	-0.000116257	-0.000219965	0	2800.06
4502	8.21629	15.6745	0.0594097	9.08894e-06	-3.13545e-07	-0.129649	0.00104385	-0.00284887	0	617.873
4504	10.9138	10.8544	0.0733779	4.67285e-06	3.97391e-07	0.0537847	-0.00221563	-0.0145352	0	7929.28
4506	13.4781	10.0939	0.0539402	-3.21062e-06	-2.10642e-06	-0.0536309	0.00270791	-0.0178855	0	13034.5
4510	9.33333	1.3513	0.0568605	8.01291e-07	1.64202e-08	0.00817458	-0.000137407	-0.000417743	0	5448.73
4511	5.57418	9.52213	0.0575268	-5.17125e-06	3.50565e-07	-0.030713	-0.00261767	-0.00166566	0	2844.71
4512	18.1285	2.04954	0.067381	1.28584e-06	7.49274e-07	-0.0209195	0.00104673	-0.00119516	0	7344.93
4514	1.03996	9.24515	0.072348	-1.26797e-07	1.15706e-05	-0.00274093	-3.82519e-05	0.000298103	0	826.504
4516	21.1813	9.51955	0.0598191	1.46673e-05	-1.34728e-05	0.00949117	0.00584678	-0.0030017	0	5582.12
4517	16.9381	11.025	0.0737693	1.23091e-05	-1.19465e-06	0.115501	0.0091872	-0.0142147	0	8114.36
4521	8.0469	8.0872	0.0567385	3.51256e-06	3.2478e-07	-0.0442087	-0.00339656	-0.00481575	0	2811.54
4522	1.06846	7.31414	0.051551	3.25651e-07	7.81995e-06	0.00567035	-5.90242e-05	-0.000323712	0	971.621
4524	23.0079	4.18086	0.0692819	8.1006e-06	-3.13832e-06	-0.0395729	0.00209553	-0.00138115	0	4599.96
4525	25.9665	1.16327	0.0659435	2.25473e-07	-3.70283e-07	-0.00765482	6.12967e-05	-4.48642e-05	0	2560.55
4526	8.10467	4.71141	0.0696796	1.24166e-05	6.47985e-07	-0.0568503	-0.00217305	-0.00299709	0	6117.8
4527	19.2011	7.17899	0.0738252	-6.84673e-07	-1.12606e-06	0.036608	0.00564614	-0.00569841	0	5853.79
4528	19.3236	7.22923	0.0585512	3.9484e-07	-9.74696e-07	0.0652569	0.00566881	-0.00553427	0	6719.71
4529	1.61341	9.48794	0.0577385	-1.10274e-06	1.16875e-05	-0.0411248	-0.00024767	0.000311102	0	900.46
4534	2.44889	13.2989	0.0504644	1.84217e-07	2.15784e-05	-0.00570923	-0.0004402	0.00189236	0	1155.94
4535	2.26452	9.62678	0.0558618	-5.51338e-07	1.35048e-05	0.00570925	-0.000648	0.000206602	0	2861.14
4540	24.6664	7.9962	0.0533382	4.27448e-09	-5.82207e-06	-0.0167822	0.0023725	9.65868e-05	0	7224.92
4542	19.5506	12.1199	0.0579642	1.38266e-05	-1.31303e-05	0.155283	0.00629319	-0.00604152	0	5340.46
4544	3.96883	12.7141	0.0678627	3.36378e-08	1.2129e-05	-0.0237583	-0.00112516	0.00101037	0	583.475
4546	24.046	3.06755	0.0567297	8.8808e-06	-9.27265e-06	0.020132	0.00120471	-0.000834538	0	7922.25
4550	11.6221	2.76385	0.0701909	3.33299e-06	1.39595e-07	-0.0141528	-0.000541701	-0.00204719	0	4458.9
4551	3.50721	4.33823	0.0645881	1.02654e-06	3.28158e-06	0.0118587	-0.000988714	-0.000751508	0	2671.07
4552	5.11553	4.37198	0.070226	1.24917e-06	1.49074e-06	-0.03781	-0.00157635	-0.00119271	0	7893.58
4553	3.77221	6.17241	0.0702231	3.87756e-06	-8.79853e-08	-0.0238703	-0.00144958	-0.000956678	0	3837.99
4554	9.42999	5.13442	0.0714171	9.69341e-06	-1.76133e-06	-0.00356757	-0.00237246	-0.00409812	0	4564.45
4556	13.1582	3.77368	0.0549857	4.93982e-06	-2.76564e-06	-0.0191919	-0.000361645	-0.00348583	0	11234.5
4557	8.34565	11.6758	0.059124	7.89432e-06	4.18149e-07	-0.0186334	-0.00364369	-0.00646055	0	5836.2
4560	11.7063	15.7181	0.0747677	1.68907e-05	-7.64734e-06	-0.573298	0.00262382	-0.0212024	0	9129.75
4562	13.3008	5.52652	0.0711018	9.8889e-07	-1.18064e-05	-0.144541	-0.000211823	-0.00686242	0	11044.8
4564	26.8975	2.622	0.0548887	3.72133e-07	-3.76403e-06	-0.018578	3.63812e-05	-0.000428675	0	2034.98
4565	8.47887	3.68778	0.0649183	4.95528e-06	-5.68576e-07	-0.00552836	-0.00156178	-0.00234563	0	12238
4566	14.8677	12.898	0.0613772	1.44417e-05	-1.44391e-05	0.24384	0.00728559	-0.0254564	0	19298.2
4568	6.26147	15.6096	0.0739092	5.12109e-06	-1.72255e-06	-0.0500473	-1.49829e-05	0.00080985	0	404.946
4569	4.77359	11.0257	0.0588369	5.09406e-06	2.49498e-06	-0.012787	-0.00216821	-0.000403777	0	2942.83
4572	9.83901	12.217	0.0723756	1.61228e-05	-2.16492e-06	-0.0928687	-0.0035366	-0.0118281	0	7961.95
4573	13.7111	2.71128	0.0563393	6.54966e-06	-6.37589e-07	0.0176066	-5.3309e-05	-0.00189777	0	3243.33
4574	8.07428	6.44405	0.0611989	5.85162e-06	2.11838e-08	-0.0301556	-0.00293225	-0.00407333	0	3339.73
4579	19.3664	6.17325	0.0592634	-3.91576e-06	-1.80795e-07	0.0714201	0.00453859	-0.00478961	0	5734.94
4581	6.92313	4.27083	0.069379	7.10697e-06	2.7627e-06	0.0121918	-0.00196164	-0.00188024	0	1812.79
4589	15.3533	6.30784	0.0699281	-6.46402e-07	-8.73909e-06	0.0026664	0.0022343	-0.00796948	0	11902.4
4593	12.8388	12.357	0.0665716	1.32801e-05	-1.19313e-05	-0.208954	0.00145463	-0.0254702	0	22327
4595	19.2905	4.57232	0.067949	1.64772e-06	-1.43461e-06	-0.0192994	0.00324277	-0.00337627	0	3782.34
4596	4.27165	14.2061	0.0713695	6.18966e-06	5.70157e-06	-0.035232	-0.000697813	0.00158073	0	1059.2
4597	14.394	6.58573	0.0720393	-1.02972e-07	-7.10431e-06	-0.0413656	0.00153289	-0.00896272	0	4551.43
4599	25.8353	3.44383	0.0590291	7.45312e-06	-7.04365e-06	0.020975	0.000514795	-0.000634599	0	4830.97
4600	17.4448	10.2689	0.0626978	-8.05732e-08	3.02648e-06	0.071415	0.00832156	-0.0117924	0	2354.39
4601	12.8979	8.69786	0.0550122	-5.02538e-07	-2.98069e-06	-0.0933056	-0.000104099	-0.0132387	0	2620.68
4603	23.2437	3.19441	0.074678	4.25038e-06	-7.89397e-06	-0.0159443	0.00154762	-0.00100778	0	6025.33
4604	14.7353	5.85079	0.0633313	-6.69961e-07	-5.33012e-06	-0.0226484	0.00137551	-0.0071714	0	12402.5
4605	7.98302	2.99174	0.0612144	4.43165e-06	6.09421e-07	0.0448943	-0.00145254	-0.00150681	0	9130.78
4607	24.2792	1.91297	0.0651711	7.22754e-06	-7.36251e-06	-0.00912571	0.00051218	-0.000346056	0	3423.65
4608	24.5063	4.83415	0.0724422	6.05222e-06	-5.35105e-06	-0.0154648	0.00159406	-0.000963381	0	3409.26
4609	19.7321	3.45142	0.0515852	7.90506e-06	-4.50188e-06	0.0345422	0.00232868	-0.00221103	0	9482.74
4610	18.2533	7.3867	0.0739447	3.01301e-06	2.31524e-07	0.114947	0.00539728	-0.00702686	0	5136.53
4613	5.88035	6.51653	0.0518355	7.62447e-06	-7.63438e-08	0.0157081	-0.0024905	-0.00214262	0	5195.64
4614	12.7765	8.39041	0.0534248	-1.62009e-07	-2.50668e-06	0.0639335	-0.000329113	-0.0124269	0	17134.5
4616	21.4065	9.72607	0.0628192	1.26458e-05	-1.5139e-05	0.140794	0.00571995	-0.00256994	0	9630.15
4619	5.17699	9.3154	0.0548327	-5.20483e-06	2.12398e-06	0.0157209	-0.00244012	-0.0014874	0	3977.02
4621	4.75183	13.9082	0.0508774	6.45353e-06	4.70659e-06	-0.000788481	-0.000924334	0.00121612	0	641.745
4622	20.5189	7.78105	0.0696597	3.73257e-06	-4.74886e-06	0.0546096	0.00577973	-0.00408699	0	11574.1
4624	4.65365	4.21509	0.067572	8.75113e-07	1.79555e-06	0.0080221	-0.00136791	-0.00098435	0	5343.85
4625	13.1744	7.1146	0.060168	-5.85552e-07	-1.00804e-05	0.0550092	0.000208703	-0.00984314	0	8820.74
4627	25.3374	6.46678	0.0521484	-1.62192e-06	-5.42854e-06	0.0429884	0.00136233	-0.000326027	0	1442.66
4628	3.6194	15.5264	0.0602974	1.10901e-05	1.35093e-05	-0.0190918	-6.2766e-05	0.00222165	0	519.887
4629	1.42188	6.01516	0.0698451	1.67319e-06	4.97225e-06	-0.0198718	-0.000250961	-0.000580268	0	3556.59
4630	10.3315	4.2339	0.0574941	9.00229e-06	-1.55407e-06	0.0358836	-0.00158798	-0.00325667	0	6477.22
4632	16.8636	10.321	0.0721576	2.3522e-06	1.98523e-06	0.187781	0.00828195	-0.01356	0	13769.5
4633	9.36343	4.5398	0.06079	9.22715e-06	-3.20205e-06	0.0816601	-0.0018603	-0.00335268	0	2478.93
4635	9.24443	6.21565	0.070615	3.8089e-06	-1.40441e-07	0.0098884	-0.00272535	-0.00497681	0	9001.93
4637	16.8792	3.37512	0.0682917	2.2857e-06	1.00564e-06	0.113541	0.00146336	-0.00299648	0	7994.32
4638	14.5958	1.01872	0.0645665	-3.11112e-07	2.9608e-08	-0.020366	-3.40834e-07	-4.23795e-05	0	1537.8
4640	10.9844	4.92889	0.0536289	8.95989e-06	-1.87295e-06	-0.0887453	-0.00157209	-0.00459491	0	1991.26
4641	9.93252	4.49633	0.0742159	1.10805e-05	-3.09727e-06	-0.00852071	-0.00163457	-0.00349676	0	3408.03
4642	11.5231	15.93	0.0511037	1.98762e-05	-5.47108e-06	-0.377279	0.00373779	-0.0189005	0	1537.29
4645	19.6982	4.38007	0.0640842	2.22223e-06	-4.61848e-06	-0.032385	0.0030072	-0.00301495	0	3967.06
4647	25.884	9.93781	0.0643777	1.79731e-06	-6.37126e-07	0.0352531	0.00068444	0.00216782	0	4322.46
4648	6.43434	2.54375	0.0537913	4.54691e-07	-3.03717e-07	0.00147709	-0.00107519	-0.000803723	0	2429.05
4649	10.354	5.11773	0.068831	1.10236e-05	-8.1892e-07	-0.0335312	-0.00219624	-0.00478472	0	7803.79
4651	11.4788	14.6202	0.0655006	1.31451e-05	-1.05057e-05	-0.67469	-0.00160149	-0.021765	0	12744.8
4652	15.4167	13.0964	0.0700608	1.70622e-05	-1.83468e-05	-0.133918	0.00784568	-0.0237997	0	13945.7
4655	21.1295	3.29155	0.0616081	8.81762e-06	2.62719e-07	0.00155951	0.00214761	-0.00173937	0	3402.33
4656	16.5775	1.24268	0.0565958	1.41513e-07	-4.71429e-07	-0.00525265	0.000246448	-0.000351187	0	4708.82
4661	20.4406	2.40936	0.0548344	2.3826e-06	2.76279e-08	-0.000835836	0.00142225	-0.000970012	0	7314.56
4665	13.7909	3.98885	0.0623088	6.91543e-06	-2.16942e-06	-0.070058	0.000115836	-0.0038216	0	9086.55
4668	2.34126	13.1112	0.0515645	1.59273e-07	2.22981e-05	-0.0202841	-0.000428834	0.00183357	0	554.76
4673	15.9828	13.9533	0.0616465	2.12716e-05	-1.83311e-05	0.340453	0.00637204	-0.020602	0	15213.2
4674	4.23146	15.5495	0.0616209	5.91164e-06	8.57103e-06	-0.0322626	-0.000107054	0.00204277	0	437.973
4677	10.6239	11.7796	0.0608171	9.52187e-06	-3.92849e-06	-0.0468291	-0.00261262	-0.0149281	0	11322.5
4679	19.0142	1.52822	0.0549012	-8.30846e-07	-3.45383e-07	-0.0369786	0.000537107	-0.000406495	0	4419.61
4680	6.22576	2.31826	0.0706549	3.79463e-07	-3.07926e-07	0.0269719	-0.000913182	-0.000641267	0	2860.28
4681	9.23229	10.3798	0.0601303	-4.38412e-08	-2.39505e-06	-0.127695	-0.00387308	-0.00848695	0	6120.62
4684	6.31963	1.04299	0.0669519	-7.98869e-08	-9.26309e-09	0.00575816	-6.11668e-05	-5.78162e-05	0	3082.93
[truncated: 20,506 more rows]
