# Supplementary material for: Study on stability analysis of soil nail reinforced slopes under loading based on the discrete element method
Source: PLoS One. 2026 May 26;21(5):e0350163. doi: 10.1371/journal.pone.0350163 (PMC13210361; doi:10.1371/journal.pone.0350163)
Supplement: S1 File — (ZIP) [file pone.0350163.s001.zip › DATA in PFC/1_14_20000__contacts.txt]

ball1_id	ball2_id	ball1_type	ball2_type	cx	cy	nx	ny	fn	fs	bond_type
6	21988	0	0	6.96403	3.82183	0.507904	-0.861414	483.88	53.67	0
6	29749	0	0	6.99337	3.8995	0.950026	0.312171	524.284	120.59	0
7	28757	0	0	24.6354	3.70255	-0.975828	0.218538	654.824	84.8479	0
12	5819	0	0	3.15082	12.0892	0.967528	-0.252762	32.9249	16.9383	0
17	4641	0	0	9.92415	4.57003	0.112908	-0.993605	452.382	10.9515	0
17	7912	0	0	9.89837	4.71398	-0.238864	0.971053	651.77	333.683	0
25	9688	0	0	14.7751	8.59283	-0.756063	0.654499	1113.64	514.73	0
35	7830	0	0	10.5548	10.8525	-0.997034	-0.0769614	-181.332	263.767	0
36	8603	0	0	24.9217	7.46512	-0.910987	0.412435	358.011	55.0344	0
40	1994	0	0	13.1932	6.05284	0.842028	0.539434	151.598	20.2983	0
51	1555	0	0	2.66098	4.9442	0.0748797	0.997193	258.564	64.5253	0
63	3510	0	0	15.5908	9.00497	0.297161	-0.954827	2081.98	87.3942	0
67	4619	0	0	5.20686	9.36133	-0.545238	-0.838281	343.219	70.9733	0
93	3401	0	0	23.1392	9.2166	0.339699	0.940534	9.92248	45.1224	0
151	611	0	0	11.4125	4.31714	-0.114558	0.993417	928.442	98.5514	0
174	289	0	0	14.9065	15.2699	-0.598462	-0.801151	-53.8842	586.322	0
183	327	0	0	3.86947	15.6593	-0.57442	-0.818561	32.3624	27.5707	0
265	530	0	0	20.7769	6.82753	-0.955449	-0.295157	247.785	111.051	0
421	992	0	0	24.9065	1.46943	0.354389	-0.935098	669.444	67.9972	0
563	835	0	0	16.0914	7.20368	-0.746694	0.665168	1421.97	428.701	0
639	940	0	0	18.1436	3.68669	0.171727	-0.985145	2509.54	349.87	0
782	835	0	0	16.0217	7.282	0.573299	-0.819346	1249.83	294.035	0
12	29230	0	0	3.10808	12.0516	0.128547	-0.991703	4.42055	26.9851	0
19	18330	0	0	5.96645	5.20223	-0.867198	-0.497964	726.299	86.2029	0
19	28347	0	0	6.06219	5.26346	0.81582	0.578306	652.037	44.6514	0
21	51229	0	0	10.2963	12.1564	0.94094	-0.338573	-128.448	109.719	0
22	20360	0	0	18.9244	5.90537	-0.307428	-0.951571	348.154	225.141	0
24	15402	0	0	6.12565	9.76785	0.915045	0.403352	426.564	31.4772	0
24	42844	0	0	6.11678	9.69633	0.788032	-0.615634	53.1332	72.1984	0
32	15068	0	0	25.7957	7.89136	0.61009	-0.792332	475.68	204.198	0
32	23482	0	0	25.7092	7.90159	-0.778431	-0.62773	-38.6816	219.529	0
32	23484	0	0	25.7756	8.00045	0.28585	0.958274	-124.768	18.0028	0
33	24026	0	0	22.889	1.61864	-0.553588	0.832791	821.526	14.6287	0
38	40341	0	0	1.84121	14.2099	0.984507	0.175346	31.7152	27.3791	0
43	24224	0	0	12.0741	7.74801	-0.533218	-0.845978	1234.06	343.679	0
48	15202	0	0	5.21149	13.7852	0.88218	0.470913	204.026	42.4145	0
48	34325	0	0	5.16414	13.6918	0.141593	-0.989925	17.2668	21.7768	0
50	30371	0	0	26.6004	1.36105	0.244588	0.969627	386.051	45.9705	0
51	36503	0	0	2.71303	4.89605	0.988562	0.150814	193.146	2.38656	0
54	38186	0	0	15.9098	4.50172	-0.986306	0.164924	-24.0114	56.1196	0
54	42458	0	0	15.9316	4.4417	-0.652308	-0.757954	923.866	260.682	0
55	34632	0	0	16.6221	6.09738	0.956726	0.290992	-72.8512	59.889	0
56	47461	0	0	12.4292	5.45332	0.371061	-0.928608	341.594	41.8496	0
57	25720	0	0	16.8647	13.0072	-0.514607	0.857426	3657.6	1113.98	1
57	35305	0	0	16.9222	13.0085	0.472993	0.881066	-0.437598	4.96124	0
59	25894	0	0	25.8864	3.20021	-0.57285	0.81966	474.582	74.2384	0
59	33269	0	0	25.895	3.08772	-0.440735	-0.897637	321.899	27.9878	0
60	50684	0	0	13.6824	9.88855	0.38894	0.921263	2100.52	528.005	0
66	34745	0	0	7.9539	1.61373	-0.727539	0.686066	264.216	23.3569	0
68	44691	0	0	12.1668	6.04144	0.845617	-0.53379	38.9221	27.8046	0
68	47062	0	0	12.1416	6.11605	0.34921	0.937044	697.218	1.36486	0
69	52350	0	0	10.6674	6.02483	0.666676	0.745348	871.184	120.115	0
70	16449	0	0	13.5471	3.89148	0.874793	-0.484497	308.992	301.791	0
70	28456	0	0	13.4324	3.9843	-0.656215	0.754574	299.257	134.096	0
70	46530	0	0	13.4461	3.86193	-0.475093	-0.879935	1359.08	337.856	0
74	46308	0	0	14.4952	11.993	-0.998563	0.0535925	-227.77	373.814	0
76	45241	0	0	11.6059	7.61649	-0.0554234	0.998463	1163.99	242.457	0
77	17481	0	0	23.5888	2.4351	-0.954762	0.29737	722.334	140.804	0
77	25772	0	0	23.7094	2.40057	0.96746	-0.253025	554.05	13.4469	0
84	39294	0	0	6.40789	15.096	0.803747	0.594971	-9.51266	11.5942	0
89	38214	0	0	23.0309	6.98834	-0.996165	0.0874956	932.753	22.4606	0
89	42208	0	0	23.1383	7.03921	0.564735	0.825272	22.1544	19.6063	0
93	20568	0	0	23.0692	9.15054	-0.95876	-0.284218	908.416	244.494	0
93	26651	0	0	23.1266	9.11216	0.105688	-0.994399	-139.057	148.183	0
97	14939	0	0	5.29109	12.6604	-0.637751	-0.770243	186.718	49.8943	0
107	4655	0	0	21.1205	3.35246	0.146235	-0.98925	500.117	69.8331	0
110	2442	0	0	8.82459	8.06377	0.85369	0.520781	707.17	111.502	0
113	7001	0	0	17.4832	4.55217	-0.99716	-0.0753107	363.054	64.2065	0
116	4553	0	0	3.78398	6.10319	-0.167646	0.985847	12.849	5.80556	0
116	8132	0	0	3.72427	6.04074	-0.99238	0.123218	196.473	83.2313	0
117	9560	0	0	12.8101	14.4267	0.952995	0.302987	3563.42	1114.18	0
139	5491	0	0	7.17773	1.71927	-0.895732	0.444595	103.503	48.6097	0
144	9028	0	0	14.5561	2.08498	0.383297	-0.923625	960.401	79.691	0
147	7975	0	0	8.87736	13.79	-0.085847	-0.996308	119.065	140.374	0
148	5013	0	0	17.8081	2.08268	-0.828053	0.56065	586.509	127.934	0
148	8387	0	0	17.8008	2.01985	-0.934297	-0.356495	252.611	58.1127	0
151	4981	0	0	11.3638	4.28117	-0.917056	0.398759	89.4978	40.9162	0
166	6468	0	0	23.9532	2.43347	0.587817	0.808994	230.033	86.5144	0
174	7382	0	0	14.9913	15.3328	0.941089	0.338158	1315.2	811.082	0
176	4767	0	0	8.15151	12.5962	0.996323	-0.0856768	244.201	7.51193	0
180	2910	0	0	1.9163	1.7125	-0.529535	0.848288	139.855	8.55746	0
180	3028	0	0	1.98806	1.69128	0.905537	0.424267	288.067	26.8777	0
198	2215	0	0	13.9973	5.63345	-0.966074	0.258264	65.4784	410.666	0
198	3589	0	0	14.0185	5.57202	-0.602644	-0.79801	1348.57	307.556	0
204	1054	0	0	14.6143	7.81018	0.525644	-0.850705	2315.79	662.995	0
213	7139	0	0	19.0639	8.01549	0.482864	0.875695	625.471	266.15	0
214	1408	0	0	26.8456	8.91508	0.493497	-0.869748	7.71232	107.814	0
224	7552	0	0	26.4392	1.75399	0.813844	-0.581083	152.052	12.9866	0
225	8504	0	0	16.6113	11.7682	0.499466	0.866334	900.304	512.315	0
225	9770	0	0	16.6247	11.6854	0.748967	-0.662607	2541.37	287.045	0
249	6821	0	0	23.2352	6.2082	-0.442194	0.896919	558.67	148.216	0
251	5718	0	0	14.1767	15.0405	-0.0955856	-0.995421	2677.92	1345.27	0
254	1981	0	0	9.03602	8.38722	0.88305	0.469278	971.104	195.835	0
268	8484	0	0	7.06418	5.35251	0.493111	-0.869967	-0.937806	52.8846	0
270	6026	0	0	17.9616	6.4729	0.315156	-0.94904	2159.35	77.8046	0
273	1287	0	0	22.8086	7.98001	-0.261258	-0.965269	22.9887	123.401	0
273	5506	0	0	22.813	8.10392	-0.192452	0.981306	292.497	236.749	0
289	3017	0	0	14.8451	15.2821	-0.238237	0.971207	772.727	442.313	0
290	2388	0	0	26.7386	4.88903	0.49578	-0.868448	268.154	72.2655	0
290	9384	0	0	26.7716	4.94311	0.999056	-0.0434455	658.477	55.8928	0
301	4888	0	0	17.2618	8.06797	0.843765	-0.536712	501.144	265.775	0
304	6703	0	0	25.2355	4.30694	-0.470741	0.882271	223.903	68.3928	0
306	7009	0	0	22.2123	6.76601	-0.746069	-0.665869	320.881	116.702	0
328	7438	0	0	18.2811	11.5285	0.557802	-0.829974	515.119	133.707	0
332	6358	0	0	1.4508	14.6811	-0.611147	-0.791517	81.7703	34.9779	0
350	1388	0	0	8.57774	8.23951	-0.198365	-0.980128	1316.03	228.891	0
354	8698	0	0	24.616	2.55385	0.110477	-0.993879	244.726	52.214	0
358	7018	0	0	26.5152	9.20273	0.5923	0.805718	250.088	258.594	0
362	9949	0	0	5.94592	10.0063	-0.129821	-0.991537	489.306	189.381	0
370	5503	0	0	10.4599	14.8732	-0.445319	0.895372	-209.637	116.19	0
373	2529	0	0	10.0135	5.35005	-0.423279	-0.905999	791.637	94.2356	0
403	8671	0	0	26.7013	7.21454	-0.533334	0.845905	166.224	168.254	0
406	5153	0	0	3.38406	10.7899	0.716378	-0.697712	87.0957	100.359	0
409	8871	0	0	6.45879	8.43907	-0.999938	-0.0111239	500.606	127.075	0
413	4705	0	0	23.1777	1.88084	-0.795786	-0.605578	103.167	61.6135	0
421	5075	0	0	24.8388	1.57344	-0.711556	0.702629	521.11	69.3778	0
431	8337	0	0	21.89	5.84795	0.811052	0.584974	191.664	142.957	0
434	2877	0	0	25.7195	5.25481	-0.675498	0.737361	1058.82	97.7036	0
440	6242	0	0	16.9549	6.65914	-0.890797	-0.454402	-49.9026	50.5654	0
444	7798	0	0	16.6167	10.529	0.298378	-0.954448	2661.17	917.002	0
445	8598	0	0	1.94768	15.773	-0.647378	0.762169	8.07178	6.6598	0
449	2819	0	0	22.2355	3.70848	0.998776	-0.0494553	479.068	154.076	0
457	2431	0	0	19.889	7.61377	-0.270746	-0.962651	297.948	166.836	0
460	5533	0	0	19.5135	12.011	0.968591	-0.248661	345.986	878.5	1
468	2717	0	0	7.95132	11.6706	0.710046	-0.704155	43.5713	138.192	0
468	9903	0	0	7.85865	11.6787	-0.820614	-0.571482	330.928	30.9833	0
486	6544	0	0	8.48772	15.2248	-0.902773	0.430118	211.266	52.0257	0
488	5488	0	0	23.6155	5.8003	0.478367	0.87816	-47.5185	2.79427	0
489	8141	0	0	16.6723	7.88715	-0.65569	-0.755031	126.388	139.728	0
522	9063	0	0	23.5286	1.36156	-0.988054	0.154108	343.91	33.7797	0
524	6489	0	0	19.1226	3.80876	-0.999754	0.0221955	299.278	37.6511	0
527	4761	0	0	8.51115	4.02971	-0.805444	0.592671	133.405	120.848	0
539	4640	0	0	11.0379	4.92878	-0.999998	0.00207319	243.837	158.943	0
544	6177	0	0	3.33785	9.82756	0.501479	-0.86517	34.6498	23.0048	0
548	3039	0	0	4.77473	8.92856	-0.999829	-0.0184761	819.544	130.545	0
550	8755	0	0	20.5706	6.4365	-0.308584	0.951197	623.178	9.73866	0
560	9834	0	0	15.5234	13.3516	0.582529	0.81281	136.826	30.6094	0
588	1850	0	0	16.3631	12.4344	-0.648443	-0.761263	1188.5	302.183	0
592	7004	0	0	12.6053	11.3338	0.879866	0.475222	626.499	464.629	0
607	3277	0	0	25.9221	8.71857	-0.507049	-0.861917	-46.6787	37.4283	0
611	4981	0	0	11.3544	4.3392	-0.745856	-0.666107	143.557	37.0726	0
611	8232	0	0	11.397	4.45107	-0.114847	0.993383	976.27	162.228	0
613	5677	0	0	8.80811	5.96455	-0.368344	0.92969	560.446	200.331	0
625	5498	0	0	4.99992	10.0514	0.415556	-0.909568	-121.107	123.657	0
625	7544	0	0	4.94751	10.1802	-0.337636	0.941277	70.1113	19.6733	0
627	6322	0	0	7.12886	1.61098	-0.964209	0.265142	202.196	42.5398	0
665	9681	0	0	1.28683	4.20826	0.508411	-0.861114	159.757	13.782	0
679	6601	0	0	20.2679	8.78632	0.83746	-0.546498	339.784	4.84045	0
680	7711	0	0	12.7801	13.8013	-0.82045	0.571718	-38.892	949.211	0
683	4642	0	0	11.5717	15.914	-0.949954	0.312389	254.535	233	0
690	1385	0	0	16.129	12.2015	0.984876	-0.173261	-6.40606	237.271	0
697	8103	0	0	9.73507	4.12272	0.702058	0.71212	795.944	41.1133	0
702	7878	0	0	4.31667	14.3457	0.831146	-0.556055	52.5537	13.8953	0
707	9384	0	0	26.8615	4.88091	-0.393161	0.919469	129.931	60.5525	0
715	3209	0	0	3.82744	5.91103	0.966611	0.256248	541.337	1.93116	0
724	7274	0	0	10.3778	3.31486	-0.799386	-0.600818	700.374	148.164	0
731	9241	0	0	22.5091	6.16329	0.997651	0.0685073	848.881	239.047	0
733	1123	0	0	2.02454	3.71969	-0.897115	0.441798	183.218	19.8161	0
751	8296	0	0	23.9667	6.04189	0.0277707	-0.999614	56.9768	47.3772	0
754	1371	0	0	14.4517	14.2943	0.82467	0.565614	-25156.6	9149.49	1
756	5325	0	0	11.5245	6.48036	0.146989	0.989138	758.471	0.0411243	0
758	9856	0	0	15.5586	2.83235	0.601913	-0.798561	613.955	177.343	0
767	5985	0	0	15.7973	6.29798	0.805419	-0.592706	1162.07	262.173	0
778	4382	0	0	11.2662	10.1679	-0.0382809	0.999267	131.154	238.086	0
778	8198	0	0	11.3186	10.1362	0.903102	0.429427	-104.126	330.378	0
784	5410	0	0	9.29179	8.40476	-0.559723	-0.82868	956.03	104.928	0
791	1865	0	0	15.943	14.915	0.60451	-0.796598	2271.62	932.1	0
807	9274	0	0	2.63518	5.83974	-0.858072	-0.513529	163.094	29.6192	0
816	9512	0	0	13.5115	6.20307	-0.0146736	0.999892	1831.9	246.708	0
821	1060	0	0	20.26	9.93749	-0.529862	-0.848084	99.4755	31.4557	0
829	1692	0	0	10.4698	2.14564	-0.693797	0.72017	383.107	56.3229	0
830	5158	0	0	11.4011	9.67303	0.966292	-0.257448	-191.348	140.515	0
839	3006	0	0	6.26204	4.62715	0.135867	-0.990727	749.317	63.1539	0
855	1486	0	0	25.9816	2.69652	-0.30733	0.951603	266.128	71.7571	0
863	3946	0	0	6.98364	6.77879	-0.771471	-0.636265	642.068	126.615	0
865	6533	0	0	1.20425	6.51458	-0.761956	0.647629	19.7864	33.0312	0
869	6758	0	0	5.28219	6.51239	-0.432233	0.901762	-89.4642	10.7341	0
877	1683	0	0	8.77092	12.2654	0.980157	0.198223	510.346	194.181	0
884	8370	0	0	26.2129	6.53527	-0.942063	0.335437	525.222	23.7102	0
890	1431	0	0	3.0351	6.39775	-0.0581393	-0.998308	82.4371	19.4777	0
890	2227	0	0	3.08992	6.42791	0.874896	-0.48431	218.32	47.2643	0
895	6379	0	0	19.5382	10.2087	-0.516111	0.856522	807.627	411.001	1
910	6228	0	0	3.06934	10.8083	-0.952512	-0.304501	300.425	31.2475	0
910	8636	0	0	3.13095	10.8868	0.0696799	0.997569	-2.05894	39.0852	0
915	5700	0	0	12.4108	7.36814	-0.527614	-0.849484	1430.64	148.946	0
916	4803	0	0	16.7097	10.8591	0.984733	0.174074	349.33	264.008	0
917	5518	0	0	8.63221	12.5007	-0.999804	-0.01982	1032.62	230.348	0
921	5208	0	0	4.16893	14.1554	0.479489	-0.877548	14.534	21.0582	0
922	4311	0	0	8.84745	6.85869	-0.999604	0.0281459	210.486	51.5813	0
936	6354	0	0	8.78374	9.13356	0.303696	-0.952769	345.919	111.009	0
944	1775	0	0	2.33588	8.4421	-0.105035	0.994468	-5.26528	8.99971	0
959	9513	0	0	2.56098	11.6055	-0.138482	0.990365	-64.2754	3.12227	0
982	7007	0	0	8.94668	5.40082	-0.0988172	-0.995106	531.761	83.3877	0
991	2924	0	0	5.66261	3.2745	-0.911018	0.412366	109.444	64.4172	0
106	25320	0	0	2.15277	5.70469	-0.884003	0.467481	282.514	68.1815	0
106	47966	0	0	2.23663	5.72935	0.489966	0.871741	294.456	60.3621	0
107	30020	0	0	21.0635	3.38529	-0.929029	-0.370007	332.688	12.7709	0
109	21833	0	0	5.9507	14.5219	-0.332273	-0.943183	-8.9932	57.5342	0
109	46247	0	0	5.91521	14.6159	-0.872903	0.487893	200.397	31.5137	0
110	11861	0	0	8.72886	7.97436	-0.57777	-0.816199	930.954	78.049	0
111	17343	0	0	17.8336	10.2478	-0.259143	0.965839	2331.8	232.612	0
111	48451	0	0	17.7865	10.1988	-0.97517	0.221459	1779.88	449.324	0
112	19678	0	0	17.9945	7.78898	-0.662242	-0.74929	374.22	7.5905	0
112	44620	0	0	18.106	7.81897	0.948562	-0.316591	266.1	445.889	0
113	13332	0	0	17.5941	4.50812	0.67394	-0.738786	651.581	173.163	0
113	14186	0	0	17.5788	4.61671	0.442702	0.896669	528.029	198.629	0
117	40552	0	0	12.7616	14.4631	0.0327367	0.999464	8351.67	1451.29	0
117	50168	0	0	12.7119	14.4341	-0.899145	0.43765	-1202.7	532.909	0
123	32028	0	0	3.80754	14.4066	0.99787	0.0652278	100.177	25.2613	0
123	33916	0	0	3.72614	14.3291	-0.114276	-0.993449	14.2415	11.1128	0
125	19521	0	0	2.30666	7.03196	0.688849	0.724905	127.727	49.723	0
125	37745	0	0	2.25195	6.94864	-0.391326	-0.920252	259.268	57.4763	0
125	50605	0	0	2.2527	7.04215	-0.376417	0.92645	217.724	29.8689	0
126	21177	0	0	4.8296	7.63061	-0.911866	0.410488	279.261	1.39876	0
126	28446	0	0	4.83443	7.56139	-0.84621	-0.532849	860.132	167.53	0
130	39047	0	0	5.21353	14.7114	-0.966961	-0.254924	72.9877	21.7225	0
130	43752	0	0	5.31525	14.6785	0.634884	-0.772607	87.0208	53.4086	0
130	49960	0	0	5.23041	14.7728	-0.701219	0.712946	57.3251	8.60016	0
132	29470	0	0	7.38633	3.53709	0.536028	0.8442	453.458	61.2219	0
135	34696	0	0	7.16439	7.45966	-0.990275	0.139126	427.865	92.9348	0
135	41198	0	0	7.25278	7.38692	0.326778	-0.945101	690.863	102.903	0
138	28676	0	0	25.8262	9.46026	0.61663	-0.787253	467.826	244.689	0
140	37645	0	0	3.5453	14.7704	0.677003	-0.73598	50.4571	17.2614	0
140	39263	0	0	3.4685	14.8467	-0.739858	0.672763	60.8039	25.6208	0
146	43101	0	0	13.283	12.0233	0.751455	0.659785	-58.3627	50.2072	0
146	43116	0	0	13.1592	11.9516	-0.946294	-0.323307	-17.066	587.066	0
147	13975	0	0	8.93563	13.8746	0.900223	0.43543	772.858	85.903	0
147	25145	0	0	8.88594	13.908	0.0590676	0.998254	134.507	45.2625	0
148	16186	0	0	17.9239	2.00975	0.863337	-0.504628	1050.33	246.667	0
149	21700	0	0	25.6689	9.65557	0.139963	-0.990157	60.3661	120.769	0
149	52219	0	0	25.7115	9.77172	0.747079	0.664735	73.4095	159.924	0
151	28831	0	0	11.3904	4.20383	-0.478527	-0.878073	841.629	191.546	0
152	16058	0	0	7.80708	3.25379	-0.750723	-0.660617	408.358	56.448	0
152	37748	0	0	7.79676	3.33738	-0.888736	0.458419	220.191	49.8723	0
154	18833	0	0	5.7951	15.3271	-0.489659	-0.871914	61.3367	52.1202	0
156	34543	0	0	16.4132	8.11519	0.432909	0.901438	346.25	652.662	0
158	11919	0	0	20.45	5.70845	-0.635388	-0.772193	315.54	0.19744	0
159	10956	0	0	26.435	8.22189	-0.320189	0.947354	-12.9356	96.9842	0
159	40282	0	0	26.4449	8.10952	-0.150074	-0.988675	-70.0473	11.979	0
164	17602	0	0	19.281	1.78485	0.77808	-0.628165	694.068	169.773	0
164	26505	0	0	19.2646	1.88243	0.530789	0.847504	872.31	156.55	0
165	30530	0	0	8.86194	14.9017	0.195381	-0.980727	-91.6558	35.0643	0
165	31502	0	0	8.79089	14.932	-0.84047	-0.541858	391.208	24.5473	0
165	42152	0	0	8.91319	14.9461	0.942039	-0.335502	145.882	136.296	0
166	25772	0	0	23.8562	2.38295	-0.999859	-0.0168069	784.569	40.9803	0
174	30024	0	0	14.94	15.3694	0.00670922	0.999977	-82.7282	1074.03	0
176	25833	0	0	8.05194	12.6531	-0.580123	0.814529	28.9824	2.92102	0
176	28268	0	0	8.026	12.5936	-0.991937	-0.126734	400.862	48.4217	0
176	37679	0	0	8.1201	12.6564	0.498548	0.866862	232.53	116.899	0
179	24017	0	0	4.67049	5.59348	-0.885605	-0.46444	492.667	9.21364	0
182	17570	0	0	13.0483	6.17249	-0.0516055	0.998668	467.1	21.0654	0
182	21445	0	0	12.9918	6.13445	-0.906065	0.42314	19.4379	116.757	0
183	10029	0	0	3.96706	15.7209	0.985907	0.167296	20.6669	4.05986	0
183	26193	0	0	3.92465	15.7699	0.308308	0.951287	18.4712	16.8478	0
184	41451	0	0	17.0699	12.2982	-0.0534741	0.998569	852.215	285.331	0
185	36620	0	0	13.7846	8.46708	-0.282495	0.959269	985.902	175.167	0
185	45036	0	0	13.8504	8.4536	0.637301	0.770615	861.011	266.729	0
189	17773	0	0	23.51	5.45389	-0.887115	0.461549	576.489	30.5424	0
193	18006	0	0	3.06323	15.3149	-0.418817	-0.908071	-40.7974	9.05884	0
193	19032	0	0	3.02777	15.3769	-0.995059	0.0992804	84.1855	2.82126	0
198	22096	0	0	14.0821	5.56774	0.490667	-0.871347	1062.1	328.42	0
198	29453	0	0	14.076	5.67195	0.387832	0.92173	1895.3	483.415	0
204	15894	0	0	14.5675	7.93822	-0.147501	0.989062	2551.64	188.244	0
204	21198	0	0	14.5198	7.8305	-0.830327	-0.557277	60.4312	57.3497	0
204	25939	0	0	14.6474	7.87328	0.998441	0.0558245	90.6287	71.9885	0
204	32863	0	0	14.5136	7.89675	-0.919782	0.392431	142.123	92.5013	0
207	10791	0	0	10.2033	12.5232	-0.920389	-0.391004	585.365	43.7092	0
207	17625	0	0	10.3126	12.5703	0.916191	0.400742	663.165	170.884	0
213	33090	0	0	19.0256	7.91479	-0.220344	-0.975422	901.567	334.629	0
214	16620	0	0	26.7655	8.94135	-0.912621	-0.408807	208.89	32.425	0
215	37391	0	0	21.6919	8.5292	-0.82588	-0.563846	243.218	233.116	0
224	27982	0	0	26.3512	1.83906	-0.607809	0.794083	376.347	22.1257	0
224	50945	0	0	26.3283	1.77659	-0.976377	-0.216074	115.065	22.7847	0
225	49371	0	0	16.5688	11.6694	-0.285507	-0.958377	703.401	228.255	0
226	43870	0	0	11.0827	9.06476	0.296348	-0.95508	1913.98	507.061	0
226	46877	0	0	11.0913	9.18895	0.424808	0.905283	1489.76	323.483	0
226	51602	0	0	11.0256	9.18395	-0.558305	0.829636	644.487	76.0585	0
231	13417	0	0	16.5134	1.4906	0.400671	-0.916222	1634.53	94.0937	0
232	25618	0	0	20.5873	7.93021	-0.913206	-0.407497	-17.0115	64.8055	0
232	48017	0	0	20.5892	7.99366	-0.888624	0.458636	330.57	25.6741	0
237	17124	0	0	20.5298	2.26727	0.622513	-0.78261	1171.84	97.6539	0
238	32540	0	0	12.5079	10.1206	0.992743	-0.120254	-232.391	180.778	0
245	24737	0	0	7.49909	3.40315	-0.248077	0.96874	374.496	17.7817	0
245	41631	0	0	7.44885	3.35926	-0.925445	0.378881	296.165	4.437	0
249	11409	0	0	23.3017	6.11951	0.737275	-0.675593	711.016	89.0953	0
249	27505	0	0	23.2187	6.11937	-0.735212	-0.677838	120.921	153.256	0
251	18674	0	0	14.2108	15.1681	0.412899	0.910777	1613.71	804.708	0
259	44262	0	0	4.31271	4.91643	0.999546	-0.0301139	794.648	86.6959	0
265	20380	0	0	20.8937	6.90827	0.613962	0.789336	300.091	120.052	0
268	15542	0	0	6.98219	5.45353	-0.750011	0.661425	340.48	12.5811	0
268	21131	0	0	7.09631	5.42277	0.980816	0.194935	588.095	148.208	0
268	31410	0	0	7.00481	5.34968	-0.40689	-0.913477	532.284	41.4075	0
270	50443	0	0	17.9535	6.612	0.203003	0.979178	1650	285.234	0
271	52249	0	0	7.28935	6.1188	-0.128508	0.991709	345.501	158.964	0
273	16943	0	0	22.8851	8.0197	0.939686	-0.342039	474.807	94.8327	0
277	17147	0	0	2.35589	13.2909	0.0567546	-0.998388	-27.3292	12.3774	0
280	39494	0	0	13.7253	9.16242	0.513317	0.858199	1238.63	599.116	0
280	40120	0	0	13.7613	9.1008	0.999833	0.0182765	-699.201	37.9825	0
282	34596	0	0	12.1259	12.3999	0.0124277	-0.999923	2601.81	466.86	0
284	28978	0	0	12.6262	5.86234	-0.826741	-0.562582	444.342	338.424	0
286	11280	0	0	20.086	3.45027	0.914071	0.405554	138.869	140.376	0
286	29630	0	0	20.0416	3.35738	0.259921	-0.96563	247.142	101.665	0
288	12437	0	0	11.6983	7.8131	-0.703087	-0.711104	1173.13	227.6	0
288	12732	0	0	11.7485	7.90517	0.216768	0.976223	1959.77	203.59	0
288	51642	0	0	11.771	7.80947	0.627814	-0.778363	952.879	353.643	0
289	15400	0	0	14.7948	15.2383	-0.927382	0.374117	2240.82	64.2129	0
289	24636	0	0	14.9118	15.1571	0.675038	-0.737783	3542.07	1441.98	0
290	10646	0	0	26.6428	4.96276	-0.966569	0.256408	731.897	50.1203	0
293	17473	0	0	2.87179	15.2061	0.387838	0.921727	-3.62806	33.317	0
295	43789	0	0	3.66327	10.8669	-0.756116	0.654437	89.1571	113.784	0
298	46883	0	0	14.7443	14.6136	0.525136	0.851018	-179.289	665.779	0
298	51311	0	0	14.7492	14.4944	0.596316	-0.80275	3262.64	25.2847	0
301	13515	0	0	17.1572	8.11153	-0.975416	0.220373	27.6325	410.978	0
301	20138	0	0	17.2037	8.04221	-0.167071	-0.985945	1328.65	474.817	0
305	20197	0	0	2.03426	13.7867	0.998701	0.0509461	79.9662	5.12475	0
305	25469	0	0	1.94335	13.7254	-0.421846	-0.906668	-10.2134	9.12316	0
306	28965	0	0	22.2917	6.75008	0.432168	-0.901793	326.892	0.189624	0
306	34072	0	0	22.2809	6.87558	0.272733	0.96209	421.451	148.808	0
306	43894	0	0	22.3294	6.80213	0.991629	-0.129117	205.684	1.97199	0
310	12793	0	0	11.1095	5.83556	0.462298	-0.886724	886.111	292.349	0
310	27914	0	0	11.1428	5.90955	0.970579	0.240784	408.762	67.7082	0
310	32468	0	0	11.0215	5.92519	-0.877813	0.479004	268.04	275.652	0
312	28376	0	0	19.0936	8.55465	-0.530063	-0.847958	172.501	123.463	0
312	46751	0	0	19.1568	8.63311	0.715913	0.69819	27.5358	48.7963	0
313	14362	0	0	18.2436	1.9907	0.689108	0.724659	185.289	3.23228	0
315	11736	0	0	6.33872	2.46232	-0.23779	0.971317	316.617	71.7143	0
319	26680	0	0	4.11769	8.64651	-0.122635	0.992452	-24.7728	40.7918	0
319	39905	0	0	4.18448	8.61901	0.784922	0.619595	770.964	70.4165	0
328	12483	0	0	18.2899	11.6369	0.684859	0.728676	148.315	379.528	1
328	13021	0	0	18.1751	11.6043	-0.966002	0.258536	167.993	22.783	0
328	21397	0	0	18.1867	11.5445	-0.799756	-0.600325	101.864	24.1855	0
330	50178	0	0	1.27698	14.8841	0.945144	-0.326653	106.746	28.3357	0
336	33716	0	0	25.4446	8.4445	-0.367693	0.929947	565.85	277.377	0
336	49714	0	0	25.5068	8.42222	0.874455	0.485107	585.205	219.859	0
338	15248	0	0	26.4322	7.73508	-0.623591	0.781751	574.794	226.832	0
338	51992	0	0	26.4303	7.6562	-0.65961	-0.751608	384.69	169.439	0
339	32629	0	0	23.6365	4.41414	-0.536872	0.843664	545.788	47.563	0
339	37003	0	0	23.6949	4.28183	0.262217	-0.965009	514.631	155.516	0
341	32093	0	0	26.542	3.42339	0.992592	0.121496	412.871	24.3881	0
342	28959	0	0	26.377	5.55469	0.679909	-0.733296	327.119	162.582	0
348	19425	0	0	5.32016	13.0475	-0.987009	-0.160667	310.816	34.9088	0
348	27041	0	0	5.43852	13.0192	0.808321	-0.588742	176.086	150.848	0
350	25826	0	0	8.53963	8.30814	-0.936269	0.351283	482.509	239.806	0
354	13595	0	0	24.5616	2.66729	-0.705773	0.708438	190.165	6.88512	0
354	48239	0	0	24.626	2.68436	0.261224	0.965278	167.494	8.88469	0
355	21094	0	0	13.4164	12.4212	0.892108	0.451823	-520.977	1392.73	0
355	50823	0	0	13.2751	12.3996	-0.986689	0.162617	-966.996	678.018	0
358	35925	0	0	26.4137	9.17811	-0.895569	0.444922	452.985	217.192	0
358	37160	0	0	26.5077	9.08806	0.483085	-0.875574	118.93	100.945	0
359	25413	0	0	13.8149	5.01015	-0.926619	-0.376003	483.572	138.57	0
359	37927	0	0	13.8566	5.09805	-0.295028	0.955489	1970.93	363.412	0
359	44031	0	0	13.8648	4.96988	-0.170896	-0.985289	969.747	204.31	0
362	12518	0	0	5.88234	10.0904	-0.989389	0.145289	580.843	128.152	0
362	17338	0	0	5.96765	10.1527	0.163816	0.986491	141.234	46.7075	0
362	28515	0	0	6.01424	10.0346	0.792949	-0.609288	65.0058	55.5577	0
363	13159	0	0	14.7346	13.1174	-0.931575	-0.363549	1294.52	322.875	0
374	16165	0	0	4.58766	1.57275	-0.967264	0.253773	-26.344	1.33565	0
374	21737	0	0	4.69852	1.60669	0.659619	0.7516	79.0856	7.36795	0
374	24287	0	0	4.71801	1.53353	0.946726	-0.322041	83.7926	12.1337	0
375	15047	0	0	2.84763	3.75165	-0.836404	0.548114	128.835	22.9683	0
375	43957	0	0	2.95469	3.75415	0.809866	0.586616	134.041	0.929115	0
376	17150	0	0	10.8241	2.934	-0.835664	-0.54924	1154.81	509.641	0
376	19194	0	0	10.8172	3.00252	-0.928154	0.372196	211.744	240.742	0
376	32607	0	0	10.933	2.91717	0.630408	-0.776264	1123.19	327.113	0
384	18116	0	0	7.02848	9.04452	-0.994851	-0.101351	365.275	83.3989	0
384	42476	0	0	7.13544	9.00316	0.667573	-0.744544	181.195	11.7283	0
388	18883	0	0	21.6781	9.53162	-0.696009	0.718033	1052.5	171.134	0
388	29001	0	0	21.7117	9.41357	-0.213529	-0.976937	347.544	122.932	0
395	15721	0	0	4.91327	9.40193	-0.639292	0.768964	-13.1359	84.7554	0
395	41829	0	0	4.89962	9.31449	-0.843814	-0.536636	781.828	114.649	0
395	51048	0	0	4.97561	9.4144	0.291539	0.956559	398.444	28.5467	0
400	16125	0	0	19.3043	9.10842	-0.78542	0.618963	877.061	71.7262	0
403	13784	0	0	26.6745	7.12599	-0.913194	-0.407526	803.22	286.954	0
406	29800	0	0	3.27381	10.8585	-0.9422	0.335051	105.838	72.5883	0
406	31130	0	0	3.35957	10.8986	0.347854	0.937549	207.782	163.812	0
406	39315	0	0	3.28083	10.7999	-0.83695	-0.547279	259.539	31.0972	0
408	46789	0	0	3.34089	1.74921	-0.957048	-0.289929	54.6225	4.09613	0
408	47519	0	0	3.358	1.81909	-0.716223	0.697871	249.736	33.7263	0
410	44454	0	0	13.1969	8.15801	-0.392053	0.919943	850.744	146.117	0
413	19246	0	0	23.2761	1.97362	0.65151	0.75864	20.324	45.2256	0
416	49497	0	0	4.18722	6.00019	-0.981114	-0.19343	396.302	94.3971	0
423	37881	0	0	12.906	4.58407	0.63554	0.772068	268.538	334.816	0
426	33990	0	0	10.2956	7.54001	-0.999895	0.0145244	-20.9816	40.7727	0
426	44011	0	0	10.3954	7.51583	0.895642	-0.444775	-72.7982	46.3702	0
426	44670	0	0	10.3243	7.49245	-0.455961	-0.89	399.005	54.3592	0
428	10957	0	0	8.35456	5.82393	0.550815	0.834628	780.657	39.1086	0
431	10658	0	0	21.8687	5.76085	0.451185	-0.89243	956.394	246.868	0
431	21741	0	0	21.8113	5.86366	-0.522547	0.85261	861.437	161.952	0
431	45094	0	0	21.793	5.78073	-0.832502	-0.554023	198.736	247.714	0
436	11887	0	0	17.9983	9.87591	-0.673499	0.739188	1712.07	379.564	1
436	22058	0	0	18.0202	9.76431	-0.345111	-0.938562	507.7	29.5753	0
436	46699	0	0	18.1071	9.84505	0.961353	0.275318	12.9082	0.448553	0
437	13241	0	0	14.582	13.4292	-0.394906	0.918721	3175.53	528.972	0
443	14627	0	0	5.70287	9.97396	-0.176682	-0.984268	396.881	109.459	0
444	29264	0	0	16.5301	10.6235	-0.924602	0.380933	1988.49	359.162	0
444	37471	0	0	16.5371	10.5562	-0.82326	-0.567664	46.9034	255.537	0
451	37086	0	0	5.09832	3.4759	-0.994423	0.105464	441.069	132.082	0
452	26596	0	0	12.9637	5.43465	0.545606	0.838041	1151.39	382.189	0
452	45323	0	0	12.858	5.38195	-0.997699	0.0677998	269.752	385.7	0
453	40501	0	0	15.645	13.2415	0.146557	-0.989202	2835.81	979.076	0
454	23665	0	0	11.9915	12.9122	-0.118454	0.99296	1813.65	299.253	0
454	44929	0	0	12.0591	12.8262	0.936098	-0.35174	-257.884	516.185	0
455	12425	0	0	8.17374	12.4243	-0.403024	0.915189	54.0014	45.7979	0
455	24363	0	0	8.13439	12.3719	-0.990882	0.134734	413.091	51.6875	0
455	31496	0	0	8.15807	12.3113	-0.637774	-0.770224	783.753	117.822	0
455	34579	0	0	8.26719	12.3712	0.992303	0.123836	1035.59	330.494	0
457	50187	0	0	19.9275	7.74272	0.302251	0.953228	669.536	135.485	0
459	44903	0	0	1.28934	3.5578	0.364026	-0.931389	82.0156	16.3234	0
461	13027	0	0	13.6085	15.5083	0.972008	0.234948	779.169	1079.08	0
465	42912	0	0	9.7604	7.40126	0.998423	0.0561313	34.2494	15.5871	0
470	27052	0	0	3.63589	6.2552	-0.993807	-0.111122	417.367	48.9146	0
470	36835	0	0	3.6891	6.31322	0.0246184	0.999697	214.914	43.1991	0
474	25094	0	0	25.811	1.16972	-0.539037	0.842282	185.818	14.2134	0
483	32952	0	0	23.196	5.77421	0.554721	-0.832036	399.97	142.423	0
486	17708	0	0	8.58097	15.2488	0.582797	0.812617	254.892	92.485	0
488	24415	0	0	23.532	5.73796	-0.977981	-0.208692	603.973	172.03	0
488	24853	0	0	23.6421	5.73118	0.944829	-0.327563	1091.99	14.2738	0
488	44442	0	0	23.5696	5.69566	-0.322415	-0.946598	-15.5572	2.41997	0
489	23613	0	0	16.733	7.87766	0.393609	-0.919278	2014.1	129.665	0
491	40045	0	0	25.3308	5.44738	0.99428	0.106804	868.6	181.976	0
499	13325	0	0	18.8348	1.53286	0.90925	-0.416251	1024.33	234.284	0
507	44448	0	0	25.1093	1.82478	0.625823	-0.779965	460.614	42.0107	0
512	45863	0	0	17.9014	14.0161	-0.768249	0.640151	739.91	56.9301	0
522	12218	0	0	23.6169	1.29888	0.470788	-0.882246	492.007	26.4359	0
522	31661	0	0	23.5537	1.30263	-0.57304	-0.819527	10.0998	26.4155	0
522	50715	0	0	23.6307	1.39542	0.699887	0.714254	359.908	137.472	0
524	17499	0	0	19.2096	3.85892	0.481715	0.876328	385.376	211.023	0
524	42589	0	0	19.2125	3.75772	0.530398	-0.847749	1130.88	102.713	0
525	14925	0	0	15.3973	3.21058	0.520041	-0.854141	725.387	81.2538	0
530	21819	0	0	20.7624	6.75746	0.759615	-0.650373	465.045	53.7011	0
539	32875	0	0	11.1706	4.96953	0.826686	0.562664	877.428	187.285	0
539	50244	0	0	11.1063	4.85621	-0.0585585	-0.998284	3011.45	353.878	0
540	44654	0	0	4.69316	14.2533	0.972886	0.231286	154.196	1.1064	0
540	47374	0	0	4.60922	14.2954	-0.397559	0.917577	5.74313	52.3281	0
540	50774	0	0	4.5866	14.1999	-0.767422	-0.641142	89.9142	47.483	0
541	17502	0	0	7.99892	13.873	0.602897	-0.797819	136.312	5.42025	0
541	34312	0	0	7.90521	13.9292	-0.9881	0.15381	321.858	110.752	0
544	20929	0	0	3.36619	9.89226	0.976292	0.216459	641.783	6.98366	0
544	50060	0	0	3.24824	9.8751	-0.997499	-0.0706781	630.368	46.1459	0
545	18739	0	0	12.2483	15.3714	0.219067	-0.97571	-956.725	73.7055	0
545	37578	0	0	12.2527	15.5116	0.27964	0.960105	-802.011	526.813	0
546	21054	0	0	11.9859	12.0856	0.60479	0.796385	2940.47	424.423	0
546	40035	0	0	11.894	11.9804	-0.707642	-0.706571	2244.44	395.27	0
546	52611	0	0	11.9558	11.9609	0.174801	-0.984604	1480.36	452.558	0
547	50835	0	0	15.9761	7.52653	0.756519	0.653972	231.924	172.717	0
548	20718	0	0	4.87671	8.94983	0.923802	0.382869	1011.64	47.03	0
557	48234	0	0	20.5678	4.79908	0.32856	0.944483	354.475	119.662	0
560	21176	0	0	15.4594	13.3626	-0.272141	0.962257	2623.92	168.207	0
563	30959	0	0	16.1823	7.21411	0.575591	0.817738	1623.54	483.732	0
563	41006	0	0	16.1361	7.08957	-0.0962669	-0.995356	1994.84	111.292	0
565	29903	0	0	11.3181	15.86	0.581353	-0.813651	322.399	320.781	0
566	14826	0	0	5.33476	4.15344	-0.285351	-0.958423	855.385	166.696	0
566	47505	0	0	5.41297	4.22242	0.986418	0.164252	397.368	89.6201	0
567	17860	0	0	7.79229	8.41166	-0.459525	0.888165	161.614	103.366	0
567	20902	0	0	7.75951	8.35699	-0.999919	-0.0127317	53.7667	109.08	0
574	13605	0	0	15.0062	6.73635	-0.747894	0.663819	750.514	231.994	0
582	21471	0	0	20.7325	6.63221	-0.625139	0.780514	1380.62	86.634	0
582	49751	0	0	20.8427	6.54542	0.905271	-0.424835	1658.15	175.059	0
585	17505	0	0	15.6572	1.82679	-0.166279	-0.986079	1433.09	86.784	0
585	37532	0	0	15.7147	1.85036	0.810793	-0.585333	411.528	45.9206	0
587	43163	0	0	14.8491	4.53855	-0.289769	0.957097	1763.06	167.568	0
588	21691	0	0	16.4366	12.4295	0.542758	-0.839889	1627.15	63.9082	0
588	23590	0	0	16.4645	12.4873	0.995299	0.0968541	852.513	310.96	0
592	21303	0	0	12.481	11.3449	-0.782387	0.622793	122.552	391.182	0
592	42986	0	0	12.6071	11.2659	0.901665	-0.432436	-372.496	59.4855	0
598	18739	0	0	12.3181	15.3406	-0.860187	-0.509979	7775.51	415.442	0
598	44205	0	0	12.4291	15.3897	0.95601	0.293334	7743.42	2229.88	0
599	23962	0	0	11.4981	2.84748	-0.7547	-0.65607	159.782	148.412	0
600	17149	0	0	7.62171	10.2142	-0.997498	-0.0707006	478.059	72.2615	0
600	37485	0	0	7.65837	10.169	-0.274333	-0.961635	777.414	61.005	0
600	41131	0	0	7.72163	10.2292	0.974057	0.226301	602.509	173.409	0
610	29155	0	0	6.23648	11.3838	-0.501239	-0.865309	540.365	192.244	0
610	46830	0	0	6.20838	11.4654	-0.927872	0.372898	310.801	166.092	0
611	51012	0	0	11.4592	4.4239	0.807376	0.590037	342.696	119.507	0
613	19614	0	0	8.88659	5.85925	0.785601	-0.618734	116.018	112.642	0
613	43002	0	0	8.82149	5.83434	-0.171605	-0.985166	687.11	4.25464	0
616	43975	0	0	6.46715	6.19609	-0.959302	-0.282381	556.002	77.7135	0
618	24312	0	0	7.25943	1.93899	-0.938675	0.344804	120.228	44.0527	0
618	41136	0	0	7.35589	1.93007	0.985965	0.166955	278.16	63.9117	0
620	34589	0	0	21.015	9.70282	0.157068	0.987588	370.548	226.479	0
624	15949	0	0	10.3764	7.77213	-0.489454	0.872029	700.282	253.309	0
624	47991	0	0	10.4663	7.71274	0.994107	-0.108399	429.248	73.8297	0
625	32816	0	0	4.90195	10.1066	-0.993084	-0.117405	419.73	34.673	0
627	31117	0	0	7.23973	1.60345	0.9912	0.132373	366.195	130.713	0
632	31913	0	0	7.09666	15.276	-0.805098	-0.593142	82.5293	25.9967	0
633	20663	0	0	14.6343	3.22821	-0.497611	-0.8674	944.165	253.418	0
633	33370	0	0	14.7116	3.32267	0.751904	0.659273	768.86	315.014	0
636	44038	0	0	8.28174	9.85074	0.817734	-0.575596	26.9777	143.348	0
639	18136	0	0	18.0648	3.77655	-0.953988	0.299846	1302.41	374.333	0
639	39164	0	0	18.1965	3.78182	0.927075	0.374875	380.692	174.429	0
639	46051	0	0	18.137	3.82533	0.0772034	0.997015	1867.26	219.323	0
642	33911	0	0	2.8046	8.995	-0.630825	-0.775925	310.919	82.317	0
642	45598	0	0	2.78083	9.05962	-0.983354	0.181702	307.24	37.1171	0
645	21557	0	0	20.8901	6.23034	-0.877394	0.47977	845.648	45.0106	0
645	32884	0	0	20.9991	6.22573	0.914672	0.404196	487.025	70.9883	0
645	48659	0	0	20.9461	6.26191	0.0431086	0.99907	276.867	33.1699	0
647	14928	0	0	2.63104	15.1831	-0.394345	-0.918962	-8.62823	3.3914	0
647	25793	0	0	2.68853	15.1919	0.651116	-0.758979	99.9003	22.3282	0
648	48849	0	0	20.8937	2.57703	0.627546	0.77858	465.844	82.6722	0
651	47027	0	0	16.2355	9.15284	0.916172	0.400785	-23.1669	175.98	0
654	13963	0	0	23.0864	5.72089	-0.673522	0.739168	1024.66	191.279	0
654	32952	0	0	23.1702	5.69898	0.949555	0.313599	377.87	82.9772	0
656	15308	0	0	16.3834	12.0989	-0.779807	-0.62602	-218.031	62.5349	0
656	25528	0	0	16.4132	12.2131	-0.378057	0.925782	2517.87	121.301	0
665	22590	0	0	1.21304	4.20875	-0.520451	-0.853891	54.3059	72.4998	0
667	39128	0	0	8.74965	3.56046	0.247591	-0.968865	961.91	110.631	0
668	49029	0	0	2.63889	14.6963	0.693442	-0.720513	42.3497	33.8347	0
679	17157	0	0	20.2164	8.76135	-0.0909439	-0.995856	328.178	92.1739	0
679	30621	0	0	20.2187	8.87209	-0.048551	0.998821	507.497	141.103	0
683	21604	0	0	11.7132	15.9133	0.95336	0.301834	914.399	91.197	0
683	31393	0	0	11.61	15.8239	-0.435321	-0.900275	429.618	380.547	0
685	37023	0	0	18.6105	1.59947	-0.819085	0.573672	1492.01	229.44	0
685	42664	0	0	18.6552	1.52102	0.07628	-0.997086	1059.9	193.891	0
690	52039	0	0	16.1035	12.2646	0.585805	0.810452	188.593	439.001	0
694	16913	0	0	5.68695	7.99744	0.988612	0.150487	275.198	37.9755	0
694	37239	0	0	5.60058	7.93116	-0.401351	-0.915924	262.993	47.5816	0
698	41647	0	0	12.8287	5.01944	-0.985164	0.171614	72.6339	23.5137	0
698	46978	0	0	12.9272	5.07036	0.428397	0.903591	1450.44	258.661	0
703	11253	0	0	8.25386	2.44331	0.837951	0.545746	596.129	171.725	0
703	17317	0	0	8.15716	2.34454	-0.527841	-0.849343	655.227	72.9165	0
707	37769	0	0	26.852	4.7753	-0.550561	-0.834795	180.951	46.344	0
711	46709	0	0	12.5542	7.83067	-0.775818	-0.630957	732.268	187.215	0
713	48129	0	0	25.2196	1.88091	0.748483	-0.663155	385.786	3.55103	0
714	27165	0	0	24.2675	8.4215	-0.268412	-0.963304	-12.504	5.33316	0
721	45111	0	0	21.9974	3.00962	0.993475	-0.11405	135.376	131.418	0
726	27311	0	0	10.9782	7.76274	-0.390468	0.920616	559.152	105.47	0
728	23479	0	0	22.8325	5.17471	0.980034	-0.198832	1096.02	188.164	0
729	21254	0	0	5.33729	1.43205	-0.993702	0.112057	45.0677	0.42076	0
731	14943	0	0	22.454	6.21755	0.0500274	0.998748	23.3431	59.7501	0
732	36841	0	0	4.49708	4.21562	0.731574	0.681762	276.027	17.4907	0
732	39611	0	0	4.45523	4.10626	0.0894636	-0.99599	168.573	17.7026	0
733	12389	0	0	2.15152	3.729	0.822814	0.568311	353.707	39.8772	0
733	15915	0	0	2.15867	3.65789	0.918754	-0.394831	173.862	20.006	0
733	32460	0	0	2.02404	3.65552	-0.904193	-0.427123	239.268	4.15372	0
733	43836	0	0	2.07915	3.75997	-0.15776	0.987477	210.496	6.73992	0
743	47050	0	0	16.4581	9.69167	-0.172237	0.985056	3264.28	160.094	0
745	16062	0	0	5.3298	2.41704	-0.0964063	-0.995342	224.954	42.1731	0
748	47786	0	0	18.1613	9.11205	-0.907672	0.419681	2291.33	629.7	0
754	24014	0	0	14.4145	14.1933	0.260126	-0.965575	4900.99	430.397	1
754	48672	0	0	14.3853	14.3218	-0.183104	0.983094	4087.43	2727.97	1
758	14827	0	0	15.448	2.87743	-0.988735	-0.149677	-57.2508	13.9485	0
758	17359	0	0	15.4717	2.94076	-0.648623	0.76111	609.585	41.1292	0
758	23061	0	0	15.4876	2.82479	-0.419772	-0.907629	776.867	159.467	0
759	16036	0	0	5.08449	1.49942	0.457521	0.889199	769.59	65.1648	0
759	49537	0	0	5.00497	1.41295	-0.847781	-0.530346	478.891	76.2663	0
760	30538	0	0	14.3229	11.7355	0.858944	0.51207	-233.543	119.22	0
760	33979	0	0	14.2692	11.7622	-0.102219	0.994762	3102.21	33.9656	0
762	22945	0	0	16.6696	1.30602	-0.681296	0.732008	904.817	32.8513	0
762	24564	0	0	16.7775	1.21335	0.826399	-0.563085	678.913	79.3286	0
763	17449	0	0	6.08839	4.88621	0.931396	0.364008	939.261	30.932	0
763	35728	0	0	6.03643	4.92752	0.142197	0.989838	518.25	41.1428	0
763	43206	0	0	5.97635	4.8202	-0.769788	-0.6383	1223.57	18.1172	0
765	19801	0	0	17.384	2.98937	0.366306	-0.930494	1323.76	99.1329	0
765	34359	0	0	17.4199	3.06101	0.964427	0.26435	565.156	74.0061	0
768	13532	0	0	24.1699	1.55276	-0.993962	0.109722	13.2806	26.4835	0
768	22606	0	0	24.208	1.60763	-0.452167	0.891933	512.322	15.6027	0
768	27136	0	0	24.1922	1.49327	-0.675773	-0.73711	-0.638206	4.75698	0
768	34863	0	0	24.2748	1.60582	0.500263	0.865874	145.891	3.05061	0
770	35323	0	0	8.13126	14.4163	-0.679679	0.73351	82.5986	116.998	0
782	36735	0	0	16.0165	7.3837	0.485905	0.874012	881.247	654.381	0
782	42068	0	0	15.931	7.31018	-0.936835	-0.349772	274.327	213.972	0
791	43345	0	0	15.9526	15	0.765258	0.643724	315.584	701.823	0
792	17161	0	0	5.89994	3.46255	-0.925166	-0.379564	354.276	78.7345	0
792	22977	0	0	5.96021	3.56372	-0.107161	0.994242	380.325	67.792	0
792	26350	0	0	6.0391	3.47097	0.964157	-0.265331	315.629	96.002	0
794	28224	0	0	10.1553	14.0852	-0.805918	-0.592027	1540.89	52.7607	0
795	29376	0	0	2.67932	5.49712	-0.986125	0.166007	688.586	82.6622	0
795	44595	0	0	2.73347	5.55208	-0.17917	0.983818	28.508	39.7613	0
797	19223	0	0	26.3702	3.45834	-0.415771	-0.909469	86.1603	47.1525	0
797	41358	0	0	26.3521	3.56165	-0.700527	0.713626	442.367	78.1546	0
797	45924	0	0	26.3338	3.50671	-0.988678	-0.150053	546.443	35.6527	0
802	20157	0	0	26.8312	5.21177	-0.853683	0.520793	296.115	69.7344	0
803	25402	0	0	16.5445	9.55093	-0.741883	-0.670529	-31.1549	5.39459	0
813	49347	0	0	5.48967	2.43431	-0.937432	-0.348168	572.226	115.701	0
815	46528	0	0	4.78983	8.41418	0.275175	0.961394	135.908	87.8869	0
815	47703	0	0	4.80879	8.30914	0.593705	-0.804683	-7.38318	5.09105	0
820	41886	0	0	13.737	15.7076	-0.580355	-0.814364	11775.5	3342.5	0
820	50754	0	0	13.8191	15.7128	0.682405	-0.730975	6656.61	1946.98	0
821	36787	0	0	20.2638	10.0377	-0.464419	0.885615	501.965	332.098	0
821	42232	0	0	20.3482	9.9926	0.994473	0.104994	579.927	285.171	0
823	13866	0	0	5.60193	12.7644	0.958967	0.283517	519.662	8.02591	0
823	35627	0	0	5.49954	12.7563	-0.991847	0.127438	470.73	104.474	0
828	17091	0	0	21.7449	2.60674	0.953224	-0.302263	573.103	173.414	0
828	41898	0	0	21.6949	2.55977	0.242578	-0.970132	941.165	5.37743	0
830	28142	0	0	11.3057	9.66137	-0.875174	-0.483809	876.212	469.918	0
832	50001	0	0	21.9944	5.13937	0.71534	0.698777	8.28829	139.187	0
835	18007	0	0	16.0834	7.28123	0.594415	0.804158	174.474	308.8	0
839	39514	0	0	6.31869	4.67067	0.922928	-0.384973	-12.1522	72.1796	0
839	40630	0	0	6.25715	4.77012	0.0679062	0.997692	621.852	155.166	0
844	12215	0	0	7.94172	14.092	-0.303619	-0.952793	192.308	166.488	0
844	25315	0	0	7.88993	14.1599	-0.99919	-0.0402498	101.928	98.66	0
844	39276	0	0	8.03866	14.1617	0.999869	-0.0161898	277.157	152.694	0
846	52374	0	0	20.8923	8.17197	-0.999996	0.00295143	880.782	223.521	0
847	37194	0	0	1.1357	12.9602	-0.478963	0.877835	13.0931	23.8268	0
847	45800	0	0	1.15772	12.8443	-0.12341	-0.992356	-22.2277	29.2043	0
850	25100	0	0	20.6037	4.25369	-0.717837	-0.696211	239.366	15.7604	0
850	27157	0	0	20.6327	4.34952	-0.212294	0.977206	893.414	129.897	0
850	45866	0	0	20.6638	4.23944	0.329798	-0.944052	610.72	96.6572	0
853	10941	0	0	4.79985	11.4023	-0.965812	-0.259243	181.034	21.2984	0
853	46963	0	0	4.8451	11.3574	-0.249991	-0.968248	48.9067	73.7297	0
853	47935	0	0	4.84418	11.4797	-0.26452	0.96438	16.9051	54.7912	0
858	41265	0	0	1.71615	8.07565	-0.806406	-0.591362	546.445	89.1196	0
860	27295	0	0	9.09583	8.92652	0.177016	-0.984208	341.107	173.116	0
860	37736	0	0	9.12887	9.02563	0.732189	0.681102	457.278	75.6471	0
861	33305	0	0	17.0915	9.05926	-0.388632	-0.921393	734.422	550.757	0
863	42112	0	0	7.06689	6.77341	0.683964	-0.729516	124.275	46.7716	0
867	18214	0	0	15.323	12.8669	0.817132	0.576451	1104.3	272.905	0
867	40675	0	0	15.2004	12.8425	-0.975422	0.220344	172.283	3.89679	0
877	49531	0	0	8.66179	12.1864	-0.494237	-0.869327	465.71	179.142	0
878	23409	0	0	2.30469	4.53228	0.970547	0.240912	427.148	7.54083	0
878	26270	0	0	2.2262	4.451	-0.206359	-0.978476	320.632	26.9754	0
878	30503	0	0	2.17732	4.49324	-0.93884	-0.344355	413.61	22.6634	0
878	46687	0	0	2.28588	4.46781	0.688265	-0.72546	156.195	15.8375	0
884	22997	0	0	26.3378	6.54564	0.873891	0.486122	444.799	110.024	0
884	36764	0	0	26.2263	6.46648	-0.747076	-0.664738	240.125	129.584	0
884	41452	0	0	26.3037	6.44862	0.379104	-0.925354	566.903	200.859	0
886	30981	0	0	10.4696	8.5987	0.126746	-0.991935	158.891	412.99	0
886	35702	0	0	10.3977	8.6395	-0.916626	-0.399746	325.93	344.07	0
887	18468	0	0	6.59866	4.38943	-0.884454	0.466628	482.221	20.8424	0
890	28130	0	0	2.98403	6.43436	-0.927215	-0.37453	73.7422	12.6413	0
890	31378	0	0	3.04495	6.51474	0.109481	0.993989	67.6305	7.45692	0
894	32109	0	0	26.9351	5.861	-0.255889	0.966706	29.6642	35.8191	0
896	13137	0	0	6.26988	14.6941	0.985318	-0.17073	45.2207	27.9158	0
902	13037	0	0	9.40793	13.711	0.00367322	0.999993	278.06	192.562	0
902	24511	0	0	9.35185	13.6804	-0.844613	0.535377	-51.8988	25.4234	0
905	48879	0	0	9.54629	13.5504	-0.459924	0.887959	-117.106	5.65245	0
906	37428	0	0	26.0989	7.77289	0.355092	0.934831	63.4094	53.9188	0
909	22750	0	0	23.0893	8.30803	0.652674	-0.757639	1004.89	213.065	0
909	37964	0	0	23.0516	8.39751	-0.0857089	0.99632	292.294	159.706	0
909	42323	0	0	23.0056	8.35394	-0.989778	0.142614	1206.4	177.491	0
910	29800	0	0	3.18083	10.8532	0.897463	0.44109	234.312	24.0994	0
911	12196	0	0	3.0436	5.54531	-0.948494	-0.316795	570.151	21.8227	0
911	33905	0	0	3.07696	5.6291	-0.471072	0.882094	137.029	15.335	0
911	47648	0	0	3.17836	5.58132	0.980088	0.198564	652.337	36.6269	0
911	47902	0	0	3.09448	5.4993	-0.220435	-0.975402	314.593	67.4414	0
915	13240	0	0	12.5167	7.42835	0.999803	0.0198481	35.6977	86.7767	0
915	19721	0	0	12.378	7.42945	-0.999364	0.0356552	-70.872	184.505	0
916	11491	0	0	16.5698	10.8517	-0.997631	0.0687942	1105.5	659.163	0
917	38297	0	0	8.66645	12.5493	-0.314423	0.949283	40.3296	222.708	0
920	49309	0	0	8.53697	12.337	0.481331	-0.876539	-2.38405	86.5909	0
923	15350	0	0	7.90432	1.07898	0.756188	0.654355	980.353	113.101	0
929	10665	0	0	10.5211	10.6509	-0.836257	0.548338	370.343	55.2751	0
930	40646	0	0	14.4573	15.629	0.428332	-0.903621	1256.64	151.079	0
930	43371	0	0	14.3587	15.7238	-0.920121	0.391635	2966.16	172.293	0
936	20564	0	0	8.72054	9.14952	-0.718464	-0.695564	1485.76	223.766	0
937	15603	0	0	25.5704	8.85997	0.760051	0.649863	371.56	218	0
937	29213	0	0	25.4617	8.77602	-0.820987	-0.570947	181.004	103.32	0
944	27030	0	0	2.37982	8.35723	0.751816	-0.659373	201.987	95.3275	0
945	32326	0	0	19.8363	1.78062	0.836197	-0.548429	582.548	148.309	0
952	51531	0	0	2.63879	15.6571	-0.738181	-0.674602	1.69564	27.328	0
957	21380	0	0	17.3432	5.21328	0.902027	0.43168	597.354	6.4057	0
957	40715	0	0	17.2357	5.21777	-0.862803	0.50554	766.043	104.747	0
961	31550	0	0	22.8289	2.80719	0.897804	-0.440395	622.778	86.5145	0
961	44719	0	0	22.8226	2.87243	0.797014	0.603961	411.479	52.6554	0
962	26978	0	0	25.2699	5.75007	-0.841638	0.540043	670.906	54.7497	0
962	35535	0	0	25.357	5.65049	0.423478	-0.905906	549.514	203.965	0
963	11181	0	0	9.67745	14.7495	0.0769401	-0.997036	43.0781	172.876	0
963	16846	0	0	9.61373	14.8413	-0.907529	0.41999	177.749	79.3919	0
966	26437	0	0	16.383	6.63206	0.824151	0.566371	30.2348	373.444	0
969	17433	0	0	10.2488	1.16486	0.766418	-0.642342	290.709	29.8866	0
969	21247	0	0	10.2152	1.26171	0.203815	0.979009	1010.73	152.664	0
976	12145	0	0	2.32719	1.32226	0.029083	0.999577	412.073	42.8909	0
978	11753	0	0	11.8794	15.5422	0.479449	0.87757	303.564	352.428	0
978	36941	0	0	11.8088	15.4755	-0.903436	-0.428723	824.592	71.745	0
982	43984	0	0	9.00359	5.48185	0.90251	0.430668	488.516	126.782	0
983	20088	0	0	23.9033	6.38303	0.159528	-0.987193	226.511	148.449	0
983	20114	0	0	23.9513	6.49686	0.818266	0.574839	285.182	131.994	0
983	27217	0	0	23.886	6.52769	-0.0774256	0.996998	-12.4242	0.506069	0
983	30000	0	0	23.8264	6.48742	-0.89539	0.445283	449.077	28.8892	0
985	51413	0	0	24.4352	1.48947	-0.949956	-0.312383	15.3877	17.1028	0
986	16359	0	0	14.6325	2.69295	0.460736	-0.887537	1252.38	197.002	0
991	10045	0	0	5.79671	3.22508	0.960737	-0.277462	376.533	26.5731	0
991	34163	0	0	5.72233	3.31633	-0.0779247	0.996959	582.486	27.6697	0
991	40638	0	0	5.67869	3.19298	-0.68768	-0.726014	935.532	124.4	0
992	13566	0	0	24.8737	1.42139	-0.999923	-0.012413	73.6068	6.2292	0
1005	6612	0	0	11.1106	1.24032	0.915276	-0.402828	168.067	121.974	0
1007	2117	0	0	19.1517	5.46519	-0.62228	-0.782794	633.2	333.696	0
1010	3759	0	0	8.72881	5.11302	0.743848	0.668349	1327.35	238.384	0
1013	7575	0	0	2.77104	8.257	0.143953	0.989585	121.055	54.9623	0
1016	4733	0	0	2.42686	5.79329	0.712942	0.701223	308.171	10.9301	0
1054	2262	0	0	14.6973	7.71031	0.739926	-0.672688	899.791	204.983	0
1060	9234	0	0	20.1994	9.94195	-0.40024	0.91641	797.961	247.299	0
1072	3337	0	0	19.1487	10.8704	-0.975057	0.221956	628.429	49.8996	0
1081	3881	0	0	6.69185	12.0804	0.984106	0.177582	400.782	118.696	0
1086	7584	0	0	19.3436	11.4449	-0.78392	0.620861	1350.84	112.834	0
1095	6332	0	0	12.7292	1.76645	-0.994453	-0.105181	199.396	82.6108	0
1129	8596	0	0	4.99914	15.3034	-0.840144	0.542363	51.9162	21.0032	0
1139	2094	0	0	22.1776	6.33932	-0.341831	0.939762	435.031	84.6555	0
1140	5327	0	0	16.9749	1.59767	-0.136156	-0.990687	861.663	1.4699	0
1140	6625	0	0	17.0326	1.62558	0.861438	-0.507863	532.877	6.54542	0
1145	4258	0	0	19.9913	11.0718	-0.600942	-0.799292	74.8201	86.3663	0
1149	3633	0	0	13.3472	13.6318	0.942786	-0.333398	938.873	108.311	0
1160	2197	0	0	6.76559	7.05122	-0.858509	-0.512798	912.914	100.949	0
1165	1409	0	0	18.6292	11.7603	-0.500171	-0.865927	396.442	1677.25	1
1182	8611	0	0	1.20245	2.81918	0.996772	-0.080281	323.586	14.1968	0
1202	6326	0	0	13.82	1.38531	-0.197851	0.980232	1428.55	18.3811	0
1205	4052	0	0	23.1449	9.69551	0.630452	0.776228	242.431	173.526	0
1205	9116	0	0	23.1492	9.58921	0.692166	-0.721739	301.468	261.416	0
1209	2079	0	0	13.6983	5.57815	0.0216167	-0.999766	802.48	26.7911	0
1209	3884	0	0	13.6558	5.70837	-0.572775	0.819713	1069.06	311.543	0
1209	7430	0	0	13.7683	5.64799	0.999709	-0.0241409	299.748	83.2473	0
1212	1264	0	0	13.2462	8.77339	-0.649797	-0.760108	761.473	363.064	0
1216	5748	0	0	15.3267	10.0059	-0.159775	0.987153	1479.9	92.7894	0
1226	4635	0	0	9.19948	6.16129	0.637292	0.770623	1150.44	128.17	0
1232	5677	0	0	8.72645	6.08328	0.736325	-0.676628	281.918	16.5357	0
1239	7789	0	0	13.6736	13.7994	0.13527	0.990809	2192.59	588.521	0
1240	3372	0	0	22.0635	7.41759	0.69727	0.716809	113.42	20.7342	0
1258	8351	0	0	1.2059	8.79665	0.324662	-0.94583	-19.0759	0.37527	0
1270	1894	0	0	11.4195	13.986	0.273225	0.96195	2627.47	965.699	0
1278	4526	0	0	8.13592	4.77359	-0.449014	-0.893525	1055.06	129.089	0
1289	6360	0	0	2.72241	10.7659	-0.999308	0.0371956	451.124	38.8001	0
1326	5403	0	0	16.5597	5.36036	-0.15418	-0.988043	457.245	70.3093	0
1330	1694	0	0	20.9776	1.59633	-0.711226	0.702964	1001.2	100.757	0
1342	4647	0	0	25.8198	9.93481	0.998913	0.0466057	776.759	95.6132	0
1343	4524	0	0	23.0602	4.22625	-0.755218	-0.655474	99.4325	61.8847	0
1346	6825	0	0	9.2326	1.93654	0.532232	0.846598	726.642	30.5726	0
1364	7682	0	0	24.5805	3.86127	-0.759297	0.650745	417.071	57.0684	0
1365	9070	0	0	13.8023	6.21095	0.749009	0.66256	68.6319	326.69	0
1370	7101	0	0	26.5522	2.9774	0.999947	0.0102588	803.622	63.5497	0
1378	6279	0	0	23.8114	8.22865	-0.670464	-0.741942	11.4678	37.191	0
1390	3318	0	0	24.6873	8.2602	-0.545143	-0.838343	42.9074	124.006	0
1413	6794	0	0	21.5705	9.74183	-0.486729	-0.873553	142.193	9.91547	0
1444	7762	0	0	4.50708	5.67387	-0.00803054	0.999968	434.786	69.8672	0
1458	2416	0	0	26.6682	8.23634	-0.472021	0.881587	403.086	176.197	0
1471	4730	0	0	15.3825	2.08045	0.17573	0.984438	1139.46	60.8261	0
1479	5898	0	0	8.33049	7.28161	-0.977958	-0.208803	29.9784	22.9931	0
1495	4088	0	0	26.6189	4.72983	0.971303	-0.237845	932.097	75.4632	0
1503	7043	0	0	19.2796	1.66144	0.909491	-0.415725	1053.47	236.969	0
1503	7601	0	0	19.1929	1.62418	-0.324356	-0.945935	713.179	261.332	0
1506	6723	0	0	24.9621	2.85315	-0.573896	-0.818928	374.306	86.1002	0
1532	2571	0	0	1.39643	4.06055	0.733156	0.680061	445.212	25.8776	0
1532	6689	0	0	1.29138	3.97911	-0.841239	-0.540664	481.028	79.7332	0
1532	9681	0	0	1.33498	4.0808	-0.187941	0.98218	161.154	22.3122	0
1551	4314	0	0	6.96372	7.3737	-0.901221	-0.43336	1029.87	19.5639	0
1562	7458	0	0	10.0195	5.74441	0.237432	0.971404	656.454	7.29745	0
1588	4552	0	0	5.14175	4.43703	-0.373908	-0.927466	786.018	93.8336	0
1590	7370	0	0	7.34072	10.6299	-0.50611	0.862469	2.06912	95.9758	0
1590	9505	0	0	7.38216	10.4952	0.0663257	-0.997798	-6.39805	1.53114	0
1610	9777	0	0	8.19623	9.47657	-0.88368	0.468091	431.673	39.8293	0
1616	1887	0	0	20.622	10.4561	0.00620773	-0.999981	406.558	624.976	1
1621	4998	0	0	23.6705	1.80014	-0.488142	0.872764	383.166	20.4608	0
1622	4849	0	0	11.7193	3.87062	0.626104	0.779739	1018.97	113.636	0
1622	8796	0	0	11.6508	3.7629	-0.440285	-0.897858	1490.9	167.585	0
1624	5564	0	0	2.11893	7.42591	-0.98868	0.15004	404.984	13.7651	0
1624	7468	0	0	2.2188	7.47591	0.472539	0.88131	184.746	92.776	0
1629	7458	0	0	9.98984	5.87264	0.639487	-0.768802	601.907	290.253	0
1635	2395	0	0	6.48432	4.32724	-0.834499	0.55101	37.869	1.1755	0
1638	3195	0	0	1.07321	13.9762	0.209189	-0.977875	-30.157	14.627	0
1658	2079	0	0	13.7712	5.51622	-0.990239	-0.13938	152.499	139.354	0
1658	3589	0	0	13.9003	5.51956	0.996122	-0.0879882	111.987	30.2761	0
1658	7430	0	0	13.8301	5.58999	-0.0844647	0.996426	1957.85	237.216	0
1662	3564	0	0	17.8795	7.18673	-0.48685	-0.873486	571.549	260.447	0
1663	5507	0	0	23.6751	9.43591	0.93916	0.343481	487.033	198.023	0
1666	7326	0	0	26.3181	8.82388	-0.688885	-0.724871	109.41	147.673	0
1680	5772	0	0	1.32824	7.26541	-0.429738	-0.902953	29.6599	3.83656	0
1687	5705	0	0	25.6814	7.48466	0.864168	-0.503204	431.77	60.5065	0
1689	2402	0	0	21.5314	5.49551	0.988089	0.15388	52.1922	13.796	0
1690	7552	0	0	26.4925	1.78059	-0.0241716	-0.999708	178.745	31.0262	0
1699	9203	0	0	4.13192	12.0193	-0.48981	0.871829	-2.00388	37.0552	0
1711	9275	0	0	25.4155	3.07963	-0.948834	-0.315776	400.941	51.6219	0
1727	3656	0	0	2.72346	2.60864	0.179046	0.983841	393.987	70.2527	0
1733	1888	0	0	7.43503	13.6813	0.959285	-0.282441	92.0697	32.3223	0
1733	6516	0	0	7.33797	13.672	-0.887835	-0.460162	223.937	4.67826	0
1750	2867	0	0	2.72723	13.4665	-0.987756	0.156006	107.965	20.9015	0
1755	6921	0	0	6.51786	8.85004	0.591739	0.80613	419.769	47.3219	0
1778	8918	0	0	16.1282	12.4614	0.553261	0.833008	-163.482	237.556	0
1780	3051	0	0	7.85597	9.41879	0.815253	-0.579105	-112.459	28.6754	0
1790	7762	0	0	4.52781	5.80503	-0.316128	-0.948717	497.323	78.5765	0
1805	8121	0	0	18.3982	3.50012	0.621867	0.783123	435.294	67.5867	0
1808	4710	0	0	24.0841	3.3401	-0.0893014	0.996005	302.476	121.08	0
1833	5884	0	0	26.4968	4.83682	0.859392	0.511318	725.587	106.84	0
1833	6832	0	0	26.3954	4.81406	-0.995471	0.0950647	1046.54	75.6257	0
1847	4862	0	0	5.56399	13.926	-0.293793	-0.955869	0.545985	42.1672	0
1849	8714	0	0	14.0143	7.57615	0.989681	-0.143286	471.037	216.59	0
1856	5811	0	0	14.6894	11.2938	-0.932791	-0.360419	-86.6481	317.524	0
1877	8410	0	0	8.22942	2.74626	-0.924867	-0.380291	416.098	118.249	0
1881	4191	0	0	19.4232	9.3354	0.808316	0.588749	-115.662	15.8698	0
1883	4524	0	0	22.9878	4.24707	0.290681	-0.95682	797.606	183.585	0
1894	7362	0	0	11.3812	14.0335	-0.998226	-0.0595411	919.587	595.905	0
1918	6685	0	0	2.05158	1.34978	0.950561	0.310538	183.428	50.622	0
1932	6446	0	0	14.971	13.734	-0.161204	0.986921	2573.37	612.721	0
1933	6921	0	0	6.51111	8.96295	0.68348	-0.729969	47.8795	200.267	0
1954	3918	0	0	12.7283	15.6172	0.700722	0.713434	14129.7	2933.88	0
1955	9798	0	0	4.48409	11.2799	-0.768724	0.63958	30.2504	97.2567	0
1967	8312	0	0	1.57444	4.13557	0.313487	0.949593	211.991	12.4255	0
1986	9878	0	0	10.427	12.0498	-0.725493	-0.688229	1706.27	119.126	0
1987	9041	0	0	6.9746	2.94076	-0.878889	-0.477027	385.904	30.031	0
2003	8374	0	0	26.8912	2.39849	0.87902	-0.476786	332.87	13.0505	0
2012	4527	0	0	19.2234	7.24931	-0.302723	-0.953079	174.837	42.4165	0
2019	8392	0	0	2.10055	10.8504	0.458408	-0.888742	18.0145	2.22653	0
2037	4341	0	0	3.98237	12.9525	-0.987086	-0.160189	49.0898	6.47555	0
2050	9274	0	0	2.62623	5.77126	-0.698041	0.716058	142.395	23.002	0
2055	3882	0	0	21.2429	2.55181	0.966361	0.25719	305.937	63.7333	0
2056	5154	0	0	24.817	4.34063	0.717426	0.696634	197.436	27.6521	0
2058	7573	0	0	2.14498	6.25659	-0.90305	-0.429535	587.193	98.9521	0
2058	8575	0	0	2.213	6.36091	0.0290043	0.999579	101.106	29.5043	0
2066	6735	0	0	24.2194	9.5923	-0.212349	0.977194	-12.1288	39.0137	0
2074	2956	0	0	4.13022	2.33089	-0.844095	0.536194	102.983	11.947	0
2081	8332	0	0	14.2235	13.5837	-0.667268	0.744817	6752.82	1996.69	0
2083	4628	0	0	3.66256	15.5684	-0.71617	-0.697925	44.1635	32.4643	0
2094	6097	0	0	22.1146	6.35812	-0.800566	-0.599244	174.226	125.192	0
2107	9165	0	0	24.5485	9.40693	0.456287	-0.889833	96.2616	40.0673	0
2125	4927	0	0	10.0187	13.0992	-0.706148	0.708064	-104.332	139.844	0
2133	9545	0	0	19.221	11.6993	0.81793	0.575317	-2.81455	35.1448	0
2142	8446	0	0	4.00207	10.0016	0.448466	-0.8938	-13.3129	55.1655	0
2143	8932	0	0	6.30337	1.87812	0.523199	0.852211	572.983	85.0958	0
2161	5401	0	0	20.2183	3.70227	-0.402178	-0.915561	281.202	13.1605	0
2162	2715	0	0	15.1483	12.5589	-0.544887	0.83851	1375.26	47.9953	0
2166	8276	0	0	11.2132	4.02337	-0.960387	0.278669	98.5954	7.19296	0
2174	3494	0	0	25.96	5.83574	-0.741689	-0.670744	286.703	165.071	0
2181	6793	0	0	26.5483	7.55908	0.580342	-0.814373	63.0314	50.7646	0
2185	8874	0	0	22.6227	3.74084	-0.818682	-0.574247	2.56641	40.6419	0
2201	9411	0	0	9.93267	6.80788	0.791747	0.610849	779.243	106.562	0
2231	7375	0	0	8.38815	12.5368	-0.495813	0.868429	88.1049	113.332	0
2234	9587	0	0	14.9194	9.54338	0.492373	0.870384	831.826	736.901	0
2238	6847	0	0	17.9928	4.10744	-0.924619	-0.380894	253.471	33.8232	0
2247	2269	0	0	15.382	14.2665	0.0910054	0.99585	2386.47	568.82	0
2247	4076	0	0	15.3295	14.2342	-0.93032	0.36675	2011.32	373.419	0
2262	8149	0	0	14.8182	7.69611	0.875969	0.482368	302.453	35.4507	0
2282	7976	0	0	20.1073	5.73824	0.649114	0.760691	320.826	80.8474	0
2283	9521	0	0	8.42985	3.58901	-0.863629	0.504128	-53.9048	20.1703	0
2286	6078	0	0	9.81706	1.27471	-0.305153	-0.952303	1195.05	31.5728	0
2287	3272	0	0	25.0964	5.98144	0.785271	0.619152	521.036	134.019	0
2293	7085	0	0	16.5945	14.9024	-0.987834	-0.155514	77.256	11.7352	0
2334	8322	0	0	12.4621	11.9404	-0.969764	0.244044	-300.916	163.585	0
2335	7407	0	0	18.0037	7.60408	0.953218	-0.302283	670.081	388.71	0
2341	4855	0	0	16.0505	5.50251	-0.410243	-0.911976	969.108	146.265	0
2341	6586	0	0	16.1196	5.521	0.810705	-0.585455	840.615	144.212	0
2358	4856	0	0	14.3314	4.8437	0.275371	-0.961338	1793.66	328.527	0
2370	7637	0	0	11.5142	11.3557	-0.982688	0.18527	-244.648	101.488	0
2408	5650	0	0	1.9385	11.9594	-0.564643	0.825335	75.7352	108.636	0
2410	2429	0	0	6.98226	8.57274	0.402013	-0.915634	81.5289	69.7796	0
2428	8399	0	0	8.61984	2.5132	-0.999729	-0.0232872	241.879	4.62348	0
2439	5410	0	0	9.27567	8.27359	-0.342503	0.939517	775.831	210.871	0
2440	5718	0	0	14.2124	14.9258	-0.644959	0.764217	12634.4	574.864	0
2442	3551	0	0	8.96011	8.123	0.962062	0.272829	563.587	159.613	0
2444	5819	0	0	3.28258	12.0455	-0.92677	0.37563	102.133	29.6956	0
2445	5360	0	0	1.37282	8.71816	0.786015	0.618208	210.689	150.016	0
2445	8351	0	0	1.26255	8.71765	-0.791674	0.610944	295.021	152.277	0
2453	5258	0	0	9.08361	4.03022	-0.933964	0.357367	88.7432	8.59269	0
2453	5747	0	0	9.14023	3.94	-0.0841553	-0.996453	899.292	84.8741	0
2461	7454	0	0	13.3904	1.76044	-0.909062	-0.416661	243.31	13.9064	0
2472	6586	0	0	16.2057	5.51676	-0.864709	-0.502273	10.2565	166.844	0
2482	2875	0	0	20.0863	1.46128	0.00496266	-0.999988	1224.45	316.307	0
2495	2927	0	0	8.48022	12.8039	-0.960761	-0.277376	262.752	91.6392	0
2495	6062	0	0	8.54981	12.8956	0.00918075	0.999958	140.898	235.18	0
2512	5489	0	0	26.3182	5.91664	0.0768787	0.99704	108.643	74.3343	0
2524	5790	0	0	8.55796	14.8446	-0.0387606	-0.999249	21.9735	104.601	0
2544	7894	0	0	4.50847	8.49142	0.737638	-0.675196	41.6486	52.144	0
2546	4396	0	0	7.14931	3.12056	0.976314	0.216357	583.392	57.2136	0
2554	4684	0	0	6.38465	1.05856	-0.972516	-0.232838	521.561	157.736	0
2557	9189	0	0	1.98677	6.67494	0.977398	0.211406	352.458	19.8726	0
2560	9941	0	0	19.2935	11.9717	-0.96315	0.268964	6.16002	1007.36	1
2566	3114	0	0	12.8237	3.14035	-0.603218	0.797576	494.176	11.8824	0
2613	2902	0	0	5.37955	6.10646	-0.621231	-0.783627	336.96	38.5993	0
2624	9112	0	0	17.6673	3.98262	-0.31018	-0.950678	629.266	166.262	0
2626	4274	0	0	21.5999	2.78316	0.791663	-0.610958	1375.36	177.866	0
2632	3620	0	0	18.7853	12.6836	-0.957309	0.289065	414.613	197.371	0
2658	6698	0	0	6.59636	14.4167	0.11602	0.993247	62.9462	1.49143	0
2665	8144	0	0	23.3843	7.30502	-0.852804	-0.522231	217.559	16.2197	0
2669	7140	0	0	7.59347	2.5077	0.0372928	-0.999304	353.251	4.60169	0
2695	9050	0	0	20.3766	6.57191	-0.985044	0.172304	801.436	205.872	0
2722	4353	0	0	10.4111	8.92851	0.893896	0.448275	764.225	498.576	0
2732	4743	0	0	9.63236	11.9332	-0.492513	0.870305	349.083	548.319	0
2748	4216	0	0	2.80791	14.3724	-0.748876	-0.66271	17.1454	44.8463	0
2750	8226	0	0	9.24818	4.81729	0.939052	0.343775	581.097	117.878	0
2752	5653	0	0	2.93488	12.3683	0.982297	-0.187328	171.879	46.5204	0
2756	7579	0	0	16.8486	2.07749	-0.0595371	-0.998226	929.509	154.292	0
2806	9107	0	0	4.0505	2.00938	0.423453	-0.905918	11.0109	37.4508	0
2812	9140	0	0	1.31601	13.041	0.443496	0.896276	54.7207	64.4909	0
2819	2973	0	0	22.3392	3.63656	0.396771	-0.917918	353.452	39.3028	0
2819	3850	0	0	22.3509	3.76665	0.554491	0.832189	117.685	50.893	0
2823	4062	0	0	19.3765	3.91866	0.204388	-0.97889	695.282	45.1742	0
2824	4937	0	0	19.8346	11.4424	-0.895107	0.445851	843.112	129.162	0
2825	8239	0	0	16.9094	4.57328	0.420861	0.907125	1049.51	236.406	0
2837	4860	0	0	16.0294	9.08908	0.355821	0.934554	2285.26	791.947	0
2838	7243	0	0	24.1285	1.34546	0.858048	-0.51357	714.107	72.855	0
2859	4341	0	0	3.90033	12.8784	0.260909	0.965363	-42.4364	19.2556	0
2860	6515	0	0	7.94212	5.19999	-0.990994	0.133909	212.683	177.075	0
2863	8489	0	0	21.5418	10.2807	-0.998561	-0.0536294	71.8282	65.6042	0
2867	6896	0	0	2.62729	13.5407	-0.435425	0.900225	-0.254198	0.19073	0
2867	7265	0	0	2.69158	13.539	0.48017	0.877176	-2.44451	29.2237	0
2879	5515	0	0	9.25048	5.07952	0.506621	0.862169	1043.47	15.0431	0
2887	7253	0	0	20.732	5.04372	-0.905124	-0.425147	260.216	88.4879	0
2895	6869	0	0	9.32258	12.0664	-0.966903	-0.255145	204.261	116.59	0
2911	7609	0	0	14.2618	2.54943	-0.990985	0.13397	54.0896	5.77287	0
2912	3217	0	0	18.6807	6.28977	0.26287	0.964831	770.687	156.417	0
2923	6084	0	0	13.183	13.783	-0.0640234	-0.997948	5243.29	655.926	0
2933	7076	0	0	19.4131	1.77984	-0.198957	0.980008	566.198	83.2835	0
2944	6941	0	0	17.8875	8.71117	-0.456164	0.889896	2058.95	298.753	0
2951	6666	0	0	8.5088	15.865	-0.106135	0.994352	-10.7367	14.6195	0
2961	7942	0	0	20.9796	1.07846	0.980401	-0.197011	278.248	43.9431	0
2996	7186	0	0	13.1451	3.48862	-0.451778	-0.89213	1344.62	234.306	0
3001	4260	0	0	9.06411	8.03377	-0.921698	-0.387908	480.795	76.6393	0
3030	4955	0	0	18.5167	8.1048	0.42397	-0.905676	1912.57	285.493	0
3030	7525	0	0	18.5023	8.24215	0.22646	0.974021	218.713	6.96637	0
3035	7913	0	0	20.8209	7.43799	0.495025	-0.868879	1689.62	290.477	0
3051	4428	0	0	7.91362	9.44822	0.00574899	0.999983	369.521	193.833	0
3057	6546	0	0	12.6241	8.71447	0.410938	0.911663	1811.14	377.042	0
3070	6553	0	0	1.73158	4.83237	0.641547	-0.767084	64.9577	36.0827	0
3074	4406	0	0	4.5191	5.36016	-0.993561	0.113299	108.338	99.3149	0
3110	5235	0	0	13.1506	14.8994	-0.831536	-0.555471	4078.89	1208.68	0
3117	7992	0	0	25.3609	8.98591	-0.855658	-0.517541	927.283	235.825	0
3134	8433	0	0	15.2018	9.56931	0.8609	0.508775	248.006	542.787	0
3142	8613	0	0	12.8899	11.0428	-0.677802	0.735245	569.977	602.38	0
3169	3977	0	0	11.7179	13.1379	0.291195	-0.956664	1748.12	988.922	0
3170	5111	0	0	23.4513	5.29011	0.965225	0.261421	77.5193	79.098	0
3170	5562	0	0	23.3075	5.26524	-0.996969	-0.0777937	199.214	100.764	0
3176	7219	0	0	1.74275	12.5028	0.843942	0.536435	155.957	65.8794	0
3185	5120	0	0	10.514	1.74586	0.773709	-0.633542	364.683	43.1795	0
3191	9220	0	0	3.22672	4.84095	0.407314	-0.913288	46.3168	12.7303	0
3195	3827	0	0	1.13653	13.953	0.791216	0.611536	127.497	36.642	0
3220	3292	0	0	11.6015	7.32708	0.998902	0.0468544	235.845	91.6608	0
3229	8420	0	0	12.8171	15.14	0.777032	-0.629461	-1314.91	332.232	0
3231	3330	0	0	13.8532	14.0942	-0.00546912	0.999985	5549.81	24689.3	1
3252	6987	0	0	22.4756	5.20245	-0.918921	0.394441	878.285	72.7808	0
3260	4783	0	0	15.6533	10.6647	0.254754	-0.967006	2900.2	367.141	0
3261	8554	0	0	17.6191	8.44659	0.976923	-0.213593	139.906	140.005	0
3269	7990	0	0	7.22884	3.75759	0.430151	0.902757	400.903	51.0035	0
3293	8494	0	0	20.2519	7.99754	0.746131	-0.665799	521.826	33.1918	0
3313	9340	0	0	9.38429	7.60376	0.545823	0.8379	115.429	26.1513	0
3328	4871	0	0	4.81792	12.8203	-0.830247	-0.557395	146.78	57.8919	0
3329	4529	0	0	1.61012	9.54552	0.0571614	-0.998365	31.01	8.32821	0
3331	8062	0	0	14.0154	6.50615	0.0872134	-0.99619	2239.43	47.419	0
3340	6842	0	0	8.02124	8.5972	-0.124816	-0.99218	192.604	84.3195	0
3372	4895	0	0	22.1863	7.45937	0.989663	-0.143412	1138.25	148.061	0
3384	9926	0	0	26.9607	4.20518	0.262501	0.964932	162.683	35.6679	0
3392	7539	0	0	16.7036	13.3244	0.489184	-0.87218	2373.71	727.623	0
3401	4436	0	0	23.2263	9.24912	0.872447	-0.488708	866.039	258.317	0
3416	3827	0	0	1.23457	13.9841	-0.999042	0.0437572	121.933	8.62792	0
3452	4542	0	0	19.6084	12.115	-0.99648	0.0838292	469.16	124.13	1
3473	5905	0	0	19.5436	3.08518	-0.433601	0.901105	855.688	27.2077	0
3486	8146	0	0	9.70083	5.21897	-0.593212	-0.805047	1608.58	318.662	0
3507	8760	0	0	12.1862	8.08902	0.297298	-0.954785	809.575	131.248	0
3510	7168	0	0	15.6471	8.98721	0.793139	0.609041	-4.76348	363.15	0
3522	7836	0	0	26.8425	8.1697	0.84785	0.530236	803.964	257.285	0
3523	7121	0	0	12.8956	2.39514	0.299717	-0.954028	958.22	163.88	0
3523	8076	0	0	12.9177	2.51951	0.610285	0.792182	991.065	233.323	0
3545	7991	0	0	16.9265	1.29867	0.993598	-0.112976	362.82	109.47	0
3551	4260	0	0	9.01129	8.07631	-0.182196	-0.983262	879.004	143.173	0
3555	6791	0	0	19.2805	3.59201	0.93346	0.358681	213.11	64.309	0
3558	8122	0	0	9.99898	2.64743	-0.422186	-0.906509	1164.25	162.906	0
3561	5624	0	0	5.54895	2.76516	-0.828273	0.560325	59.9989	35.9783	0
3565	5221	0	0	16.6632	10.2936	0.908477	-0.417935	805.485	306.354	0
3565	7798	0	0	16.6177	10.3939	0.283289	0.959035	204.918	396.267	0
3566	3795	0	0	12.4202	2.49608	-0.933676	0.35812	331.119	336.368	0
3571	5861	0	0	15.5757	7.48215	-0.917566	-0.397585	-73.7887	170.718	0
3579	6662	0	0	3.0004	9.15965	-0.884325	0.466871	103.642	12.7661	0
3594	5085	0	0	4.30769	5.40394	0.934133	0.356926	779.726	64.0826	0
3602	8522	0	0	9.98835	1.65322	-0.667517	0.744594	441.802	96.3964	0
3612	8113	0	0	12.2392	10.1798	0.26877	-0.963204	1393.86	314.982	0
3615	8914	0	0	7.16256	2.20494	-0.97415	0.225902	-1.66433	61.1558	0
3622	7847	0	0	15.8468	13.2257	0.955321	-0.29557	1778.53	444.953	0
3622	8892	0	0	15.7567	13.3201	-0.25203	0.967719	1181.17	806.86	0
3642	9665	0	0	15.1721	11.9626	-0.967829	0.251607	-411.777	31.2708	0
3671	4701	0	0	2.5624	12.7965	0.355221	-0.934782	-34.572	23.1233	0
3697	9931	0	0	15.5873	15.3754	-0.936452	0.350797	872.268	110.193	0
3701	7117	0	0	17.7683	5.72885	-0.860583	0.509309	753.643	124.148	0
3717	6774	0	0	7.26687	8.70405	-0.998159	-0.0606538	104.901	88.1902	0
3752	9001	0	0	19.944	6.94163	0.322995	-0.946401	959.465	88.546	0
3758	3909	0	0	5.61671	12.4915	0.7981	-0.602524	63.3433	13.141	0
3759	8438	0	0	8.75302	5.22995	-0.415927	0.909398	-42.7983	36.0405	0
3765	7619	0	0	2.62684	7.01537	-0.910844	-0.412752	425.361	16.6696	0
3775	9264	0	0	21.2016	4.94272	0.721015	0.69292	299.638	2.15717	0
3786	6608	0	0	13.9236	12.4791	0.00755265	0.999971	2369.21	375.593	0
3797	8045	0	0	6.11659	3.33756	-0.997589	-0.0693928	246.068	2.81816	0
3814	9316	0	0	16.0553	5.77512	-0.927357	0.374178	183.21	13.9623	0
3823	7799	0	0	18.1627	8.38134	0.450071	0.892993	60.3119	9.10169	0
3829	8077	0	0	16.4357	14.9338	-0.296135	-0.955146	104.643	49.5308	0
3839	4572	0	0	9.88722	12.2708	-0.666958	-0.745095	1251.87	127.806	0
3850	8176	0	0	22.4574	3.81634	0.993988	-0.109491	227.159	123.856	0
3852	6461	0	0	9.39227	6.38276	0.956199	-0.292718	95.8221	48.8254	0
3853	9303	0	0	9.92016	8.30056	0.980953	-0.194244	18.5529	25.7798	0
3865	7816	0	0	2.64708	6.03808	-0.700046	0.714098	53.4555	73.762	0
3900	4349	0	0	17.0803	2.98836	0.6462	-0.763168	1252.4	150.677	0
3900	6027	0	0	17.0153	3.09061	-0.416338	0.90921	1552.61	195.069	0
3919	8476	0	0	16.3239	3.60927	0.702751	-0.711436	402.034	2.624	0
3941	8036	0	0	26.5588	2.49321	-0.869905	0.49322	527.522	66.4451	0
3947	6778	0	0	8.22544	10.1962	-0.379899	0.925028	316.14	43.345	0
3954	9520	0	0	14.4177	12.1761	-0.29944	-0.954115	3910.03	748.695	0
3964	6673	0	0	16.3413	4.44387	-0.762996	0.646403	1350.67	404.268	0
4000	4343	0	0	6.63229	13.4358	0.608746	-0.793366	136.776	9.19234	0
4023	5811	0	0	14.5766	11.2821	0.98685	-0.161636	118.614	563.539	0
4025	4416	0	0	2.572	7.60045	0.988849	-0.14892	661.346	102.002	0
4050	5308	0	0	8.25629	13.1248	0.536968	0.843602	251.439	74.549	0
4059	5372	0	0	13.468	7.09053	0.999048	-0.0436337	-246.267	48.6947	0
4059	9900	0	0	13.3244	7.06474	-0.921176	-0.389146	507.218	203.306	0
4062	8643	0	0	19.336	3.83331	-0.887397	-0.461006	113.441	83.6249	0
4062	8815	0	0	19.3875	3.80138	-0.0197103	-0.999806	634.463	214.909	0
4065	8080	0	0	17.2336	14.2425	-0.654908	0.755709	849.167	12.4916	0
4076	7358	0	0	15.2749	14.3042	-0.128917	0.991655	1494.79	337.577	0
4078	4365	0	0	6.03824	1.29245	0.838059	-0.54558	109.712	53.8666	0
4084	6241	0	0	1.67108	6.54926	0.536892	-0.843651	135.001	10.5401	0
4103	8660	0	0	6.43712	2.84038	-0.0752745	0.997163	225.931	52.0504	0
4103	9982	0	0	6.49333	2.81148	0.854271	0.519828	675.888	85.4712	0
4152	7731	0	0	11.3711	10.6478	-0.994364	-0.106019	155.164	534.707	0
4152	7808	0	0	11.4708	10.6036	0.588926	-0.808187	1046.5	626.822	0
4160	4603	0	0	23.2462	3.26902	-0.0341511	-0.999417	335.796	45.7555	0
4171	8821	0	0	21.8606	9.25603	0.999146	0.0413087	1293.56	240.454	0
4196	5417	0	0	9.58415	5.67787	-0.449342	0.89336	423.864	92.0186	0
4203	6189	0	0	19.2628	1.40272	0.92963	-0.368495	265.639	8.63456	0
4240	4946	0	0	26.0486	4.96766	-0.445764	-0.895151	-37.544	42.2971	0
4259	7215	0	0	5.32096	14.0734	0.811265	-0.584679	10.7767	38.6243	0
4260	8008	0	0	9.00103	7.93466	0.0386358	-0.999253	656.254	117.07	0
4290	9752	0	0	26.2987	9.31108	0.796309	0.60489	194.325	120.374	0
4360	9832	0	0	4.78076	13.1258	-0.689567	-0.724222	86.4642	89.3438	0
4369	8198	0	0	11.3861	10.2201	-0.224907	-0.97438	3616.82	40.6306	0
4437	8397	0	0	19.8621	2.17159	-0.951079	0.308946	118.702	49.5527	0
4452	7754	0	0	18.2711	9.82543	0.768047	0.640393	593.19	236.838	0
4527	4528	0	0	19.2694	7.20701	0.925198	0.379486	-19.7413	32.7868	0
4527	9230	0	0	19.2098	7.10575	0.117854	-0.993031	538.767	220.014	0
4528	4715	0	0	19.318	7.17101	-0.0941136	-0.995561	483.76	103.831	0
4542	5533	0	0	19.5658	12.064	0.261631	-0.965168	547.033	444.38	1
4554	8395	0	0	9.46219	5.07069	0.45092	-0.892565	227.808	55.8342	0
4565	6256	0	0	8.41768	3.70921	-0.943785	0.33056	404.311	59.6887	0
4565	9003	0	0	8.46323	3.75068	-0.241269	0.970458	980.658	121.863	0
4565	9521	0	0	8.4266	3.6494	-0.806013	-0.591898	1028.76	201.491	0
4605	8528	0	0	7.99635	3.05132	0.218224	0.975899	1572.75	180.377	0
4628	7462	0	0	3.65917	15.4811	0.660103	-0.751175	54.8706	22.0087	0
4630	8691	0	0	10.2764	4.21758	-0.958883	-0.2838	-23.0318	28.3018	0
4635	5768	0	0	9.26328	6.14777	0.267533	-0.963549	703.332	27.1871	0
4655	7684	0	0	21.1745	3.33362	0.730418	0.683	-69.9622	20.0778	0
4668	8745	0	0	2.33112	13.0607	-0.196723	-0.980459	-7.11757	59.1162	0
4684	6477	0	0	6.31976	1.10984	0.00191863	0.999998	777.325	116.762	0
4693	9252	0	0	8.57166	4.92377	0.648273	0.761408	1222.21	27.5827	0
4705	6235	0	0	23.0658	1.85703	-0.973357	0.229294	589.256	143.808	0
4710	8642	0	0	24.1175	3.44534	0.647635	0.761951	227.334	65.4279	0
4712	9529	0	0	14.8065	12.1696	0.886414	0.462892	-29.6678	295.946	0
4727	7755	0	0	24.7281	6.75792	0.983318	0.181896	920.366	116.263	0
4732	5547	0	0	13.4308	2.84442	-0.983417	0.181361	235.205	299.184	0
4739	9726	0	0	8.97833	8.96893	-0.0279402	0.99961	1380.65	283.99	0
4747	8082	0	0	1.20916	7.81434	-0.999674	-0.0255502	559.683	51.7201	0
4755	7532	0	0	13.501	9.89142	-0.950615	-0.310372	-89.6639	178.66	0
4761	8682	0	0	8.51293	4.09765	0.835735	0.549134	750.432	238.316	0
4807	5339	0	0	26.2515	5.32615	0.60832	-0.793692	206.349	128.442	0
4820	6660	0	0	7.72692	7.5992	-0.573392	0.819281	-91.3835	27.2328	0
4841	6576	0	0	8.89579	6.05251	0.115943	-0.993256	296.037	2.71758	0
4851	5409	0	0	2.36115	4.33155	-0.942407	-0.334467	437.817	7.12986	0
4861	9443	0	0	18.0569	5.81436	0.854206	-0.519935	1221.22	344.224	0
4862	6636	0	0	5.47944	13.8357	-0.934713	-0.355402	240.674	68.827	0
4864	7197	0	0	2.09978	3.3024	-0.883429	0.468564	497.159	60.1665	0
4888	7309	0	0	17.3158	8.09803	-0.012437	0.999923	862.351	9.66279	0
4889	8333	0	0	19.4806	8.00582	-0.828824	0.559509	1539.47	91.1155	0
4895	7161	0	0	22.2538	7.37712	-0.0512264	-0.998687	167.407	10.7788	0
4946	9739	0	0	26.009	4.86049	-0.244601	-0.969624	6.74035	49.6268	0
5043	9443	0	0	18.1166	5.84195	-0.159392	-0.987215	811.211	189.005	0
5076	9225	0	0	9.55325	4.00214	-0.882602	0.470121	89.6714	25.1168	0
5121	8731	0	0	12.458	3.44081	-0.996341	-0.0854637	-6.70198	206.017	0
5134	7867	0	0	1.33498	1.30088	0.68882	0.724933	183.362	6.16714	0
5176	7507	0	0	7.68481	1.70816	-0.543426	-0.839457	913.962	6.99395	0
5213	5505	0	0	17.75	12.957	0.415188	-0.909735	658.927	42.8485	0
5219	5909	0	0	18.4322	12.4235	0.792162	0.610311	-160.643	69.6701	0
5234	5804	0	0	12.2957	4.7638	0.997247	0.0741561	-46.0397	93.037	0
5258	7827	0	0	8.98495	4.03358	-0.956205	-0.292698	75.0878	49.4065	0
5301	9447	0	0	18.8775	11.7908	0.576656	0.816987	1166.89	2169.54	1
5316	6308	0	0	6.03626	14.7373	-0.942958	-0.332912	114.861	12.6417	0
5327	6625	0	0	17.0291	1.55738	0.909601	0.415483	611.476	58.1682	0
5341	8337	0	0	21.9764	5.93815	-0.549602	-0.835427	114.156	55.4255	0
5343	6612	0	0	11.1161	1.17547	0.833099	0.553123	334.792	23.4216	0
5357	7458	0	0	10.11	5.82541	-0.991795	-0.127835	629.345	154.768	0
5357	9452	0	0	10.2242	5.87859	0.735998	0.676983	819.611	233.341	0
5365	8522	0	0	9.88358	1.75591	0.7578	-0.652487	312.878	62.3911	0
5370	8819	0	0	10.7053	6.52492	-0.353108	-0.935583	1809.83	81.0363	0
5384	6086	0	0	26.7433	7.47129	0.369615	-0.929185	-12.8306	1.48361	0
5387	6228	0	0	3.01222	10.8499	0.0023132	-0.999997	-33.0025	38.9626	0
5387	8636	0	0	3.07312	10.9327	0.955469	0.29509	368.006	0.359605	0
5399	6414	0	0	20.352	1.43807	-0.430451	-0.902614	-4.89528	41.6159	0
5428	5442	0	0	12.1299	3.83651	-0.955944	-0.293548	302.597	11.464	0
5429	8318	0	0	6.79582	4.50384	0.75862	0.651533	703.31	97.0242	0
5432	9178	0	0	25.9179	2.34792	-0.352743	-0.93572	175.787	23.7847	0
5433	8413	0	0	5.5367	9.02525	0.743162	-0.669112	76.4682	115.059	0
5499	8333	0	0	19.4849	8.07239	-0.892055	-0.451927	466.499	238.899	0
5500	7783	0	0	6.57506	6.55296	-0.707183	0.707031	141.159	18.9534	0
5500	8488	0	0	6.55561	6.49213	-0.986041	-0.166502	72.9805	19.6547	0
5506	5932	0	0	22.85	8.21411	0.744844	0.667238	71.9187	66.4362	0
5575	6115	0	0	1.32901	9.47137	0.738013	-0.674787	162.503	75.2448	0
5591	9595	0	0	14.3909	1.33772	-0.864837	0.502054	821.235	207.439	0
5593	7415	0	0	21.1243	9.80894	-0.425513	0.904952	589.358	165.86	0
5609	7410	0	0	2.51201	7.07345	0.778298	0.627895	256.884	39.2543	0
5631	8876	0	0	20.8424	2.70967	-0.622445	-0.782663	15.9789	94.5626	0
5649	6904	0	0	11.8422	14.6769	-0.981315	-0.192407	1344.68	933.797	0
5669	6389	0	0	14.7088	11.0577	0.988381	0.151995	-514.283	236.555	0
5673	8713	0	0	21.552	9.28082	-0.624541	-0.780992	273.794	195.865	0
5677	6576	0	0	8.85246	6.01475	0.968161	-0.250328	24.5042	102.144	0
5683	8935	0	0	5.96329	12.4921	0.992814	0.119666	336.176	88.3376	0
5691	8854	0	0	13.6696	6.62586	0.106673	-0.994294	1607.6	29.7648	0
5700	9133	0	0	12.3989	7.25098	0.346878	-0.93791	1005.4	163.359	0
5724	6600	0	0	5.38418	11.4012	0.945981	-0.324223	255.007	116.848	0
5725	8571	0	0	16.7188	3.86968	-0.709456	-0.704749	618.225	98.2931	0
5765	7610	0	0	2.06739	4.643	-0.887661	0.460497	488.046	90.192	0
5787	9164	0	0	19.7566	6.78726	0.0305479	0.999533	777.113	244.86	0
5807	7939	0	0	25.3465	2.26393	-0.144808	-0.98946	272.873	37.9072	0
5822	8041	0	0	9.94753	9.15709	0.904759	0.425925	316.287	147.019	0
5823	6153	0	0	7.37815	7.00034	-0.97368	-0.22792	774.69	143.044	0
5823	9056	0	0	7.50736	7.02626	0.986242	0.165309	630.504	20.2063	0
5833	8044	0	0	3.45707	9.10663	-0.271942	-0.962314	155.439	124.097	0
5833	8917	0	0	3.51875	9.12267	0.706918	-0.707296	30.9125	24.214	0
5841	7344	0	0	5.50429	7.66328	-0.996752	-0.0805285	922.898	73.1719	0
5854	6815	0	0	16.1416	9.80288	-0.757196	0.653188	1740.18	214.701	0
5895	9529	0	0	14.9287	12.2363	-0.869195	-0.49447	-20.9482	68.0792	0
5900	9436	0	0	25.1034	4.67208	-0.866007	-0.500031	480.821	140.868	0
5904	9696	0	0	24.34	5.22355	-0.0530883	-0.99859	15.3329	54.141	0
5905	6850	0	0	19.5841	3.13976	0.988436	-0.151638	-1.9246	22.3042	0
5908	9791	0	0	2.42066	12.3346	0.232151	-0.97268	-35.204	16.1552	0
5910	6383	0	0	5.69292	6.959	-0.437832	0.899057	169.244	20.2188	0
5921	6384	0	0	10.4788	4.60333	0.921043	-0.389461	464.282	257.018	0
5921	8587	0	0	10.4051	4.68423	-0.302738	0.953074	850.26	226.41	0
5927	8084	0	0	15.5252	8.40786	-0.919831	-0.392316	-81.3712	181.594	0
5957	8948	0	0	2.17268	7.83623	0.221165	0.975236	344.515	88.875	0
6015	7414	0	0	6.81342	10.8092	-0.188198	0.982131	206.949	169.081	0
6016	6591	0	0	19.5978	3.63732	0.481948	0.8762	8.74546	4.0297	0
6020	8360	0	0	15.2029	6.56117	0.873526	-0.486778	289.475	139.875	0
6036	7609	0	0	14.1177	2.54976	0.991579	0.129506	436.089	73.4846	0
6044	8061	0	0	21.9266	2.24169	-0.741954	-0.670451	11.1465	23.4153	0
6068	9053	0	0	13.612	3.57376	0.410529	-0.911848	1364.75	222.299	0
6070	7976	0	0	20.1658	5.72779	-0.345621	0.938374	1368.42	128.805	0
6095	7766	0	0	8.2112	7.5337	0.244133	0.969742	980.589	99.9847	0
6103	8752	0	0	7.2589	1.35954	-0.971059	0.23884	82.5501	86.5156	0
6119	8755	0	0	20.5088	6.45043	0.687244	0.726427	267.515	113.998	0
6149	6721	0	0	8.00003	9.78575	-0.345918	0.938265	254.019	287.728	0
6153	7686	0	0	7.28305	6.91326	-0.312822	-0.949812	1211.01	60.9496	0
6170	8395	0	0	9.4439	4.95415	0.703459	0.710736	1164.61	12.9282	0
6174	6490	0	0	6.04273	2.80151	0.388731	-0.921351	174.79	4.95197	0
6182	6500	0	0	18.2085	6.36933	0.0191147	0.999817	207.403	16.9245	0
6190	9662	0	0	10.4457	15.6745	-0.144587	0.989492	-229.758	63.9304	0
6203	6582	0	0	26.6763	8.43572	0.697093	-0.716981	581.653	277.732	0
6214	6837	0	0	12.331	9.93746	0.976875	-0.213813	-86.2944	106.735	0
6237	6815	0	0	16.0321	9.89194	0.793782	-0.608202	940.076	342.226	0
6279	9341	0	0	23.8194	8.12662	0.778624	-0.62749	476.759	168.755	0
6292	7887	0	0	19.4208	3.05108	-0.47262	0.881266	1209.75	187.076	0
6302	8598	0	0	1.88747	15.7609	0.302356	0.953195	-10.8509	1.18231	0
6316	6342	0	0	14.6574	4.14967	0.981607	-0.190914	408.448	47.8776	0
6321	8320	0	0	5.07761	7.91116	0.495233	-0.86876	-94.5823	15.4903	0
6408	9418	0	0	15.703	14.5442	0.0302601	-0.999542	1718.06	926.291	1
6408	9634	0	0	15.6357	14.5921	-0.954025	-0.299727	-7985.84	3599.5	1
6424	8661	0	0	4.65871	5.93959	0.998521	0.0543689	325.13	109.243	0
6431	9437	0	0	21.6988	4.35606	-0.495393	-0.868669	368.749	13.0984	0
6439	7966	0	0	24.7638	2.84774	0.388631	-0.921393	100.039	41.8925	0
6450	8714	0	0	14.1259	7.62757	-0.533609	-0.845731	2095.13	541.761	0
6467	7989	0	0	23.2594	8.65918	-0.918831	-0.394651	307.103	155.9	0
6476	7728	0	0	7.15598	9.83028	0.259365	0.965779	588.54	123.267	0
6495	8754	0	0	14.1223	14.2921	0.997356	-0.0726706	555.69	124.399	0
6501	7007	0	0	8.88634	5.30451	0.852428	0.522844	891.723	173.508	0
6534	8655	0	0	11.768	6.94881	-0.213473	-0.976949	1023.94	86.5473	0
6626	9548	0	0	1.06119	13.8092	-0.944472	0.328593	201.307	35.0071	0
6651	9937	0	0	14.3751	14.5535	-0.685915	-0.727682	-581.642	546.572	0
6694	6746	0	0	15.8457	8.67962	0.496491	0.868042	1215.72	431.109	0
6745	7167	0	0	15.5024	5.01586	-0.385487	-0.922713	1356.9	230.471	0
6758	8408	0	0	5.21631	6.51876	-0.595586	-0.803291	350.832	48.9152	0
6844	7163	0	0	19.4931	2.36832	0.807953	-0.589247	1083.67	167.256	0
6850	9237	0	0	19.6263	3.18833	-0.292436	0.956285	1639.23	31.9176	0
6898	7061	0	0	5.95924	2.56372	-0.699604	0.71453	216.393	24.7467	0
6898	9057	0	0	6.01902	2.44211	0.13811	-0.990417	371.145	33.297	0
6936	8842	0	0	3.42094	14.0388	-0.976564	0.215228	99.6083	16.952	0
6947	9296	0	0	9.34528	2.7373	-0.294797	-0.95556	1320.76	215.312	0
6947	9539	0	0	9.29668	2.78611	-0.95719	-0.28946	223.393	24.781	0
6969	8216	0	0	12.155	11.6612	-0.65472	-0.755871	766.071	256.459	0
6982	8590	0	0	17.1138	4.20165	0.327539	0.944838	1108.75	235.859	0
7018	9499	0	0	26.4918	9.27849	-0.943783	0.330567	745.391	247.885	0
7018	9771	0	0	26.5898	9.19979	0.526349	-0.850268	27.6023	96.711	0
7068	7727	0	0	10.9253	14.1169	0.993446	0.114306	649.231	487.467	0
7134	8429	0	0	3.31735	15.8297	-0.644169	-0.764883	35.8133	16.3903	0
7143	7778	0	0	7.1111	13.3246	0.996563	-0.0828412	195.255	87.6528	0
7145	9189	0	0	2.06764	6.72646	-0.604839	-0.796347	109.74	18.9836	0
7228	9906	0	0	25.9857	1.8019	-0.46923	-0.883076	18.0698	22.0405	0
7268	7754	0	0	18.2695	9.90853	0.791018	-0.611793	-8.16506	1998.4	1
7284	7375	0	0	8.39354	12.6407	-0.583617	-0.812029	689.402	124.35	0
7305	9872	0	0	9.91237	15.8909	0.55668	0.830727	39.4598	33.876	0
7309	8329	0	0	17.2643	8.18967	-0.848118	0.529808	927.295	214.698	0
7336	8125	0	0	23.0252	7.86337	0.383696	-0.92346	508.538	152.054	0
7365	8715	0	0	23.3665	7.71627	0.88591	-0.463857	523.386	26.6629	0
7365	9656	0	0	23.3665	7.78077	0.884621	0.46631	-72.8877	42.501	0
7373	9334	0	0	18.9347	6.8807	0.981103	-0.193487	122.991	140.949	0
7386	9618	0	0	6.59374	2.37967	-0.240406	-0.970672	464.49	84.4931	0
7401	8492	0	0	4.28668	11.6916	-0.351085	0.936344	-19.1967	8.85694	0
7405	7423	0	0	1.98456	4.33824	0.213051	0.977041	226.842	5.50991	0
7414	7536	0	0	6.86082	10.8913	0.944713	0.327898	839.822	150.166	0
7423	9161	0	0	2.05098	4.3592	0.735555	-0.677465	235.595	8.52956	0
7474	8125	0	0	22.9913	7.79643	0.971241	0.238099	315.016	205.455	0
7553	9382	0	0	5.0271	11.4862	0.611995	0.790862	248.312	1.61391	0
7558	7975	0	0	8.91236	13.7078	-0.777056	0.629431	-2.10502	75.3702	0
7668	9714	0	0	2.654	4.12325	0.997557	-0.0698531	270.75	35.078	0
7685	7911	0	0	3.1872	13.1492	-0.848561	0.529097	146.901	77.0888	0
7715	9512	0	0	13.5048	6.32769	0.0920001	-0.995759	2007.06	35.0013	0
7762	9583	0	0	4.44582	5.71202	-0.901425	-0.432936	188.29	4.36473	0
7819	9568	0	0	17.458	13.047	0.932167	0.362028	487.398	349.244	0
7850	9601	0	0	14.1937	14.6992	-0.828165	-0.560485	-129.746	225.786	0
7866	8540	0	0	14.2213	5.48068	-0.252099	-0.967701	841.189	267.996	0
7902	9889	0	0	16.5313	8.69326	0.712038	-0.702141	1365.22	211.352	0
7922	8838	0	0	15.3784	12.1654	-0.622638	-0.78251	157.007	254.14	0
7923	8558	0	0	12.3859	8.43522	-0.262417	0.964954	464.799	101.191	0
8064	8697	0	0	17.7954	4.98695	0.395309	-0.918548	1737.15	58.5643	0
8134	9451	0	0	22.3965	7.25003	-0.909311	-0.416116	489.525	148.735	0
8163	8354	0	0	13.6671	2.87722	0.641576	0.767059	703.926	75.8799	0
8195	9080	0	0	3.77728	3.14885	-0.424234	0.905553	77.7087	26.2996	0
8197	8838	0	0	15.3246	12.0379	0.125707	0.992067	196.525	257.082	0
8212	9992	0	0	2.87434	8.02637	0.579325	-0.815096	16.5048	65.2463	0
8240	9431	0	0	2.17259	2.45782	-0.0351344	-0.999383	132.712	5.89147	0
8286	9036	0	0	5.25199	5.72345	0.99497	0.100172	757.736	87.9093	0
8289	8844	0	0	24.9834	4.24483	-0.27915	0.960248	18.099	8.63714	0
8301	9658	0	0	23.1463	2.42566	0.984255	-0.176752	170.982	25.7048	0
8354	8986	0	0	13.6821	2.9884	-0.416844	0.908978	1183.07	126.901	0
8355	9367	0	0	12.9759	8.59187	-0.576003	-0.817447	796.882	326.963	0
8399	9207	0	0	8.48564	2.48408	-0.919397	-0.39333	809.659	102.987	0
8426	9671	0	0	16.0256	11.0994	0.4517	0.89217	-2580.59	3532.35	1
8427	8624	0	0	10.8876	9.50121	-0.936208	0.351446	30.4503	151.011	0
8474	8773	0	0	5.45728	15.2583	-0.971664	-0.236366	137.534	17.7641	0
8488	9347	0	0	6.46168	6.51216	-0.832266	0.554377	110.145	14.7084	0
8522	8974	0	0	9.97331	1.77319	0.462371	0.886686	526.117	161.187	0
8542	9165	0	0	24.654	9.34917	-0.995535	-0.0943945	690.683	40.3538	0
8544	8763	0	0	1.62668	12.0073	0.998938	0.0460784	274.618	28.9631	0
8570	9254	0	0	15.5904	1.23321	-0.64635	0.763041	820.094	106.831	0
8571	9023	0	0	16.7038	3.75401	0.505513	-0.862819	1568.78	149.941	0
8573	9819	0	0	7.41337	5.21847	0.925927	-0.377701	30.8807	12.4869	0
8660	9982	0	0	6.49409	2.87439	0.841504	-0.540251	388.978	77.9822	0
8670	8717	0	0	26.4608	3.13155	0.508628	-0.860986	251.249	60.1823	0
8729	9903	0	0	7.74255	11.663	0.942443	-0.334367	119.044	224.96	0
8730	9572	0	0	11.1498	12.6722	0.56127	0.827633	904.11	154.103	0
8788	9825	0	0	21.1138	8.15462	0.843587	-0.536993	1132.62	66.6705	0
8796	9417	0	0	11.6862	3.71377	0.991534	0.129844	-27.3696	117.807	0
8841	9213	0	0	5.80426	1.09853	0.192355	0.981325	772.899	121.4	0
8936	9023	0	0	16.8014	3.69961	-0.999723	-0.0235192	201.521	7.67666	0
9000	9297	0	0	1.76332	9.09384	0.59615	-0.802873	3.89793	14.6413	0
9053	9746	0	0	13.6763	3.49087	0.781249	-0.62422	502.409	126.431	0
9089	9831	0	0	2.80443	9.62448	0.902785	0.430093	564.755	34.5958	0
9125	9857	0	0	5.26888	10.9004	0.586489	0.809957	284.904	140.572	0
9175	9583	0	0	4.39227	5.75192	-0.155833	-0.987783	54.1191	11.4701	0
9283	9340	0	0	9.45147	7.59745	-0.380331	0.924851	674.706	151.993	0
9296	9539	0	0	9.27887	2.7228	-0.66652	0.745487	542.606	53.1024	0
9514	9830	0	0	13.0539	6.87233	-0.989604	-0.143819	32.7004	257.322	0
9628	9776	0	0	15.3476	2.3059	0.8339	-0.551916	342.83	288.379	0
1000	13486	0	0	1.48396	3.51754	0.997927	0.0643552	483.544	34.8984	0
1000	44903	0	0	1.36583	3.50947	-0.997412	-0.0718959	454.938	11.8319	0
1004	51210	0	0	2.91762	2.2574	-0.443364	0.896342	447.21	31.5119	0
1007	21330	0	0	19.2507	5.56705	0.764854	0.644204	123.21	38.4373	0
1007	28217	0	0	19.1337	5.55559	-0.87488	0.484339	814.481	179.682	0
1007	30757	0	0	19.2654	5.5043	0.972104	-0.23455	752.646	150.449	0
1012	34103	0	0	7.33758	8.25794	-0.57634	0.81721	309.81	116.087	0
1019	18161	0	0	12.4495	7.01505	-0.445727	0.895169	217.889	448.192	0
1020	34199	0	0	2.31661	4.00373	0.996273	-0.086252	121.86	14.7207	0
1020	41916	0	0	2.22641	3.96023	-0.551891	-0.833916	501.226	48.6562	0
1034	24409	0	0	18.5995	8.48904	0.521316	0.853364	458.653	119.581	0
1034	30322	0	0	18.6082	8.37087	0.640323	-0.768106	343.593	68.4935	0
1034	31941	0	0	18.4917	8.40593	-0.957927	-0.287012	333.621	52.4468	0
1035	33125	0	0	15.5264	4.00301	0.772223	0.635352	721.003	230.679	0
1035	43568	0	0	15.4142	3.97714	-0.972477	0.232999	257.821	210.527	0
1035	46423	0	0	15.4636	4.02502	-0.204962	0.97877	1218.91	156.527	0
1036	11327	0	0	11.8083	1.15673	0.570072	0.821595	1111.32	87.4685	0
1040	20044	0	0	2.4055	1.71218	0.248224	0.968703	647.503	14.7881	0
1040	35245	0	0	2.37604	1.56609	-0.146688	-0.989183	394.978	32.7801	0
1041	46322	0	0	9.01247	6.38245	0.0014426	0.999999	1158.38	143.893	0
1041	47351	0	0	8.94861	6.34571	-0.866198	0.499702	228.877	54.0236	0
1045	40967	0	0	10.9578	6.9803	0.981579	0.191057	43.7184	254.42	0
1047	10193	0	0	4.34976	14.813	-0.460043	0.887897	48.5861	24.2287	0
1047	28803	0	0	4.42295	14.7818	0.959115	0.283018	67.4909	20.2663	0
1049	35723	0	0	25.5284	7.97208	-0.981751	0.190172	582.792	60.7873	0
1049	43772	0	0	25.5506	7.91584	-0.587789	-0.809014	-22.8572	48.9565	0
1049	46232	0	0	25.573	8.01664	-0.189979	0.981788	-94.6221	15.9841	0
1050	10965	0	0	15.9351	8.06511	0.0765057	-0.997069	531.513	201.208	0
1050	49670	0	0	15.8796	8.14823	-0.891722	0.452583	531.789	318.476	0
1052	10941	0	0	4.7239	11.4488	0.20743	-0.97825	24.212	116.404	0
1052	11014	0	0	4.66975	11.5691	-0.594602	0.80402	103.708	79.5304	0
1052	12897	0	0	4.64919	11.4853	-0.899131	-0.437679	808.341	117.974	0
1052	47935	0	0	4.77677	11.5241	0.990425	0.138048	621.998	1.87867	0
1058	17932	0	0	3.77924	3.91276	0.982614	-0.185663	468.728	68.9786	0
1058	33805	0	0	3.67652	3.95388	-0.839404	0.543508	265.615	40.2962	0
1058	41988	0	0	3.73572	3.97837	0.210106	0.977679	197.414	74.8577	0
1058	47476	0	0	3.68279	3.88463	-0.728746	-0.684784	434.023	39.2842	0
1059	21888	0	0	13.4664	7.85174	-0.940926	-0.338612	-84.5192	81.2931	0
1059	44486	0	0	13.521	7.93229	-0.0345432	0.999403	1620.2	108.279	0
1060	25040	0	0	20.162	9.86745	-0.974018	-0.226471	575.35	196.003	0
1072	32594	0	0	19.1992	10.9246	-0.288876	0.957367	826.191	371.716	0
1074	21420	0	0	16.6856	2.14714	0.605294	-0.796002	951.984	167.139	0
1074	35588	0	0	16.7139	2.21986	0.98417	0.177229	215.359	0.703925	0
1074	46480	0	0	16.6136	2.13691	-0.35813	-0.933672	998.367	237.92	0
1074	52547	0	0	16.5656	2.20735	-0.999952	0.0098016	214.949	76.4044	0
1075	16952	0	0	3.87516	6.38706	0.89263	-0.450789	174.355	110.859	0
1075	46237	0	0	3.85271	6.47249	0.556003	0.83118	544.687	97.3221	0
1076	24392	0	0	14.6266	6.53526	-0.497006	-0.867747	879.828	373.96	0
1076	28500	0	0	14.5939	6.61316	-0.967533	0.252743	860.486	571.137	0
1079	17343	0	0	17.7817	10.379	0.47209	-0.88155	2940.01	580.599	0
1079	33792	0	0	17.6981	10.39	-0.686811	-0.726836	313.663	424.055	0
1081	16624	0	0	6.56633	12.0959	-0.911236	0.411885	126.221	38.3905	0
1081	20889	0	0	6.61711	12.1342	-0.144776	0.989465	10.9146	19.426	0
1086	29347	0	0	19.3348	11.3808	-0.921091	-0.389348	202.336	183.571	0
1086	33930	0	0	19.4131	11.3452	0.311673	-0.950189	609.717	294.23	0
1086	45696	0	0	19.4552	11.3916	0.975589	-0.219602	972.318	142.872	0
1088	12048	0	0	19.2453	2.7803	-0.999888	0.0149532	46.8299	3.76393	0
1091	20851	0	0	15.3686	4.92405	0.121762	0.992559	1342.75	208.718	0
1091	26040	0	0	15.3734	4.82189	0.21439	-0.976748	1255.56	206.742	0
1092	13272	0	0	11.0887	14.8438	-0.994759	0.102244	259.528	225.605	0
1092	22346	0	0	11.1279	14.8991	-0.422072	0.906562	-179.664	825.656	0
1092	26338	0	0	11.2128	14.7968	0.813677	-0.581318	-337.597	1074.79	0
1094	23251	0	0	15.7934	9.93406	0.826814	0.562475	323.992	371.327	0
1094	23772	0	0	15.7629	9.8282	0.402173	-0.915564	2482.43	246.592	0
1094	26758	0	0	15.6933	9.9525	-0.570199	0.821507	2481.64	401.814	0
1094	26948	0	0	15.6955	9.83323	-0.537612	-0.843192	401.603	277.827	0
1095	15179	0	0	12.8327	1.71213	0.478078	-0.878318	691.006	80.7082	0
1095	27441	0	0	12.7661	1.71189	-0.469875	-0.882733	1306.16	86.7439	0
1095	31744	0	0	12.8692	1.77017	0.998635	-0.0522286	520.292	29.9433	0
1095	41513	0	0	12.7587	1.8313	-0.574562	0.818461	1000.32	253.937	0
1095	46981	0	0	12.8338	1.83484	0.494898	0.868951	1055.7	237.379	0
1099	14934	0	0	7.06429	13.9141	-0.916989	-0.398914	224.176	4.64028	0
1099	18351	0	0	7.07114	13.9796	-0.814072	0.580764	44.7203	50.7612	0
1104	26060	0	0	15.9053	12.6357	-0.294633	0.95561	5282.69	52.9385	0
1104	48808	0	0	15.9923	12.5609	0.988617	-0.150454	545.732	484.395	0
1104	49702	0	0	15.884	12.5172	-0.607658	-0.794199	587.846	135.615	0
1108	21212	0	0	16.3439	9.52946	-0.984666	-0.174453	113.742	298.356	0
1108	27980	0	0	16.3719	9.58529	-0.451685	0.892178	2446.24	180.09	0
1110	24126	0	0	1.41772	10.6381	-0.278819	-0.960344	-42.4746	9.46207	0
1110	34890	0	0	1.47207	10.7651	0.502116	0.8648	-29.0669	20.5451	0
1110	39721	0	0	1.50666	10.7043	0.999953	-0.00969645	398.89	43.6852	0
1111	46309	0	0	18.2805	11.2452	-0.0291056	-0.999576	876.432	249.083	0
1111	48639	0	0	18.2393	11.3668	-0.630473	0.776211	1907.01	143.397	0
1117	25111	0	0	5.05267	5.50589	-0.266016	-0.963969	202.8	94.0296	0
1117	50816	0	0	5.13431	5.58254	0.978815	0.204746	249.908	49.3745	0
1117	52390	0	0	5.07347	5.63465	0.0510062	0.998698	79.978	40.5462	0
1123	32460	0	0	1.97322	3.68711	0.0179788	-0.999838	70.3839	7.21729	0
1129	18321	0	0	5.04651	15.2142	-0.0209305	-0.999781	-17.9303	2.6555	0
1129	41750	0	0	5.06094	15.3283	0.228495	0.973545	-17.157	7.38804	0
1129	48767	0	0	5.10388	15.2858	0.971036	0.238932	44.8944	21.3362	0
1130	38367	0	0	1.77439	13.8272	0.78273	-0.622361	44.157	58.9258	0
1136	10635	0	0	15.2653	2.0123	0.0706317	-0.997502	1338.97	1.23637	0
1137	52730	0	0	25.6336	9.41532	0.33247	0.943114	189.077	0.131816	0
1138	35236	0	0	17.046	3.32386	0.384629	-0.923071	1054.17	153.665	0
1139	42769	0	0	22.1465	6.22012	-0.757419	-0.652929	298.321	165.837	0
1144	28995	0	0	20.5807	6.87557	0.710896	0.703297	133.413	63.9062	0
1149	26132	0	0	13.2989	13.5931	0.12187	-0.992546	1735.95	492.294	0
1152	34832	0	0	5.55485	15.6704	0.999038	-0.0438452	233.44	19.1554	0
1152	52211	0	0	5.41634	15.6351	-0.855887	-0.517163	160.578	57.0425	0
1153	19871	0	0	3.56924	5.88121	-0.792188	-0.610277	659.764	73.6127	0
1157	12359	0	0	19.5168	7.09908	-0.629227	-0.777222	412.12	145.034	0
1157	23162	0	0	19.5502	7.19116	0.0146675	0.999892	1064.54	264.777	0
1159	11757	0	0	24.0167	1.62165	0.520534	0.853841	621.34	203.068	0
1159	13532	0	0	24.0466	1.56384	0.997597	-0.0692786	17.4498	89.6074	0
1159	42405	0	0	23.9333	1.53156	-0.811012	-0.585029	339.535	40.5583	0
1160	15210	0	0	6.77864	7.14216	-0.679034	0.734107	146.458	41.7906	0
1161	36973	0	0	20.1832	11.5254	0.834898	-0.550405	730.32	60.5696	0
1161	44323	0	0	20.1285	11.4989	-0.0835561	-0.996503	218.877	109.818	0
1163	11113	0	0	24.0716	2.40968	-0.591362	-0.806406	245.5	128.033	0
1163	39739	0	0	24.1685	2.45371	0.996337	-0.085509	581.526	132.036	0
1164	18044	0	0	7.66696	4.07294	-0.673843	-0.738874	844.141	104.804	0
1164	52173	0	0	7.7747	4.10689	0.975796	-0.218681	455.556	27.8443	0
1165	41956	0	0	18.622	11.8773	-0.603204	0.797587	-1163.16	2448.76	1
1165	47010	0	0	18.695	11.7579	0.434614	-0.900617	1494.43	614.216	1
1165	51136	0	0	18.733	11.8366	0.975875	0.218331	-4523.85	455.305	1
1168	22647	0	0	15.827	2.9941	-0.697318	-0.716762	790.85	200.761	0
1168	29943	0	0	15.9014	3.07771	0.630942	0.77583	229.44	50.585	0
1168	41924	0	0	15.8408	3.08426	-0.449841	0.893109	714.684	118.011	0
1173	34237	0	0	26.0061	8.4046	0.973629	-0.228138	439.382	127.032	0
1176	29643	0	0	23.4815	6.98655	0.962068	0.272808	460.824	78.1527	0
1176	36989	0	0	23.4383	7.02378	0.127056	0.991895	-30.2404	102.124	0
1179	43103	0	0	20.8544	1.45306	-0.723197	-0.690641	5.83158	74.9656	0
1179	45158	0	0	20.9635	1.46396	0.845082	-0.534637	765.241	179.925	0
1180	11694	0	0	20.621	9.26056	-0.774337	-0.632774	96.1759	193.267	0
1180	17176	0	0	20.6802	9.37632	0.0598729	0.998206	307.43	338.481	0
1183	42304	0	0	23.0311	6.49873	0.83496	-0.550311	781.55	38.5969	0
1184	26629	0	0	1.8911	11.4626	-0.801463	-0.598045	115.726	69.1288	0
1184	50053	0	0	2.0123	11.5313	0.924776	0.380512	120.977	35.7733	0
1185	33916	0	0	3.77005	14.2932	-0.951203	-0.308566	96.7457	16.9593	0
1188	17112	0	0	10.7212	3.83389	-0.0823278	-0.996605	661.025	84.7613	0
1188	35605	0	0	10.7344	3.9661	0.116529	0.993187	480.84	41.0581	0
1190	16481	0	0	6.80894	11.1103	-0.973401	0.229106	356.292	169.331	0
1193	47307	0	0	2.67578	3.96404	0.471541	-0.881844	8.39432	22.6276	0
1193	48793	0	0	2.61361	3.96658	-0.541743	-0.840544	37.5916	16.9147	0
1200	15025	0	0	2.78084	10.4453	-0.668056	-0.744111	240.039	73.0931	0
1200	23456	0	0	2.85556	10.4307	0.337748	-0.941237	51.475	28.0972	0
1200	38262	0	0	2.90256	10.4825	0.969792	-0.243934	307.086	44.2109	0
1203	27961	0	0	14.9612	3.1626	0.990455	-0.137838	341.974	451.195	0
1203	51836	0	0	14.8619	3.12696	-0.675961	-0.736937	1353.3	520.324	0
1205	49142	0	0	23.0441	9.68393	-0.789814	0.613346	110.708	18.1941	0
1206	16300	0	0	17.4321	2.44908	0.884814	0.465945	85.6657	70.5888	0
1206	33137	0	0	17.3094	2.4621	-0.767274	0.64132	190.084	129.915	0
1206	51532	0	0	17.305	2.37284	-0.827508	-0.561454	218.27	108.796	0
1216	45640	0	0	15.2778	9.96204	-0.965683	0.259725	-169.32	140.37	0
1222	34652	0	0	20.8111	4.3822	-0.892564	0.450921	502.909	127.842	0
1223	35755	0	0	2.99178	9.70549	-0.789062	0.614313	169.129	147.64	0
1226	24340	0	0	9.0805	6.08762	-0.973896	-0.226994	375.085	43.1857	0
1226	30335	0	0	9.10664	6.1623	-0.620145	0.784487	398.588	51.9198	0
1226	45744	0	0	9.12974	6.03412	-0.307106	-0.951675	847.579	39.5744	0
1228	22386	0	0	6.50129	13.8104	-0.806488	0.591251	222.184	63.7068	0
1228	34633	0	0	6.58227	13.8125	0.774568	0.632491	362.534	47.0968	0
1230	19493	0	0	12.1219	4.64952	-0.992414	0.122941	551.271	48.0992	0
1231	24365	0	0	19.7567	7.76859	-0.147175	0.989111	573.56	309.423	0
1231	33788	0	0	19.6994	7.72342	-0.92703	0.374987	1131.89	176.557	0
1232	12750	0	0	8.61606	6.10294	-0.924555	-0.381049	574.319	189.571	0
1232	44559	0	0	8.74109	6.14719	0.958446	0.285273	1029.37	348.631	0
1238	37562	0	0	1.42878	8.46855	0.863872	0.503712	343.947	78.0783	0
1239	31027	0	0	13.7085	13.7017	0.732534	-0.68073	2521.3	1202.66	0
1239	45898	0	0	13.6206	13.7787	-0.771787	0.635881	792.044	205.162	0
1240	47751	0	0	21.952	7.39142	-0.943135	0.33241	754.568	109.626	0
1246	11223	0	0	2.48361	9.90642	0.906967	-0.421201	174.433	83.5016	0
1246	46782	0	0	2.43317	9.87169	0.0676668	-0.997708	-55.4192	20.9086	0
1246	50868	0	0	2.37441	9.95667	-0.909885	0.414861	158.895	67.7577	0
1249	19554	0	0	24.2674	6.28723	0.00534497	-0.999986	62.5696	72.016	0
1249	38528	0	0	24.3232	6.32052	0.876625	-0.481174	1119.58	98.611	0
1251	26420	0	0	19.0524	8.65814	-0.670912	-0.741537	177.692	147.963	0
1256	16494	0	0	2.92035	6.76996	0.964918	0.262553	139.941	16.3653	0
1256	37975	0	0	2.89926	6.71199	0.570575	-0.821246	21.925	23.4189	0
1258	29122	0	0	1.24682	8.8417	0.972019	-0.234901	589.79	4.08987	0
1260	24527	0	0	14.2449	3.34335	-0.870081	-0.492908	539.082	55.5996	0
1260	40438	0	0	14.2894	3.45079	-0.266068	0.963954	1068.73	54.9288	0
1261	26880	0	0	7.58057	11.1193	-0.741857	0.670559	-9.78802	43.3122	0
1264	24022	0	0	13.1907	8.78178	-0.392873	0.919593	2031.94	525.175	0
1269	13251	0	0	22.4548	7.08471	-0.104439	-0.994531	-5.46913	47.4026	0
1269	25534	0	0	22.4041	7.1207	-0.903961	-0.427615	19.0514	34.3841	0
1270	10375	0	0	11.4551	13.8863	0.818967	-0.573841	-313.876	490.717	0
1276	11091	0	0	21.7315	2.32444	-0.301629	0.953425	823.964	95.6005	0
1276	23866	0	0	21.6848	2.27482	-0.969816	0.243836	512.739	186.692	0
1276	39966	0	0	21.8135	2.2923	0.869638	0.493689	194.041	41.7219	0
1278	15398	0	0	8.23171	4.82487	0.992515	-0.122125	626.64	75.7722	0
1278	36619	0	0	8.10335	4.85589	-0.938759	0.344576	387.786	131.273	0
1280	10796	0	0	14.0055	9.62481	0.248428	-0.96865	2909.71	215.92	0
1280	19765	0	0	14.0028	9.72683	0.196666	0.980471	2691.25	350.976	0
1287	11258	0	0	22.8439	7.91514	0.952272	-0.305252	837.609	49.978	0
1287	23236	0	0	22.8039	7.88042	0.168531	-0.985696	200.081	103.86	0
1287	31585	0	0	22.7509	7.95577	-0.870792	0.491652	1151.15	83.746	0
1288	37926	0	0	20.8676	7.21215	0.443773	0.896139	336.263	55.381	0
1289	13193	0	0	2.75473	10.8178	-0.473314	0.880894	6.4922	30.6329	0
1289	32293	0	0	2.84332	10.7478	0.966391	-0.257077	458.716	144.636	0
1293	27505	0	0	23.2124	6.01912	-0.64486	0.764301	1069.11	151.472	0
1293	46664	0	0	23.2742	5.90094	0.259674	-0.965696	451.136	74.7383	0
1294	46365	0	0	24.4884	5.13326	0.439685	-0.898152	306.923	124.651	0
1303	48085	0	0	2.24383	5.16254	-0.790019	-0.613082	428.636	52.361	0
1305	31371	0	0	26.3137	2.63922	-0.438201	-0.898877	234.044	52.6027	0
1307	25725	0	0	20.5141	3.82444	0.996586	0.0825637	415.701	21.2352	0
1309	32736	0	0	10.6395	12.2378	-0.628504	-0.777807	1772.22	180.606	0
1309	38409	0	0	10.7229	12.2566	0.903224	-0.429169	-219.779	70.8337	0
1309	40435	0	0	10.7158	12.314	0.778638	0.627473	1562.8	289.111	0
1310	38813	0	0	5.91368	13.3938	0.701735	-0.712438	124.694	66.3364	0
1311	40961	0	0	24.1486	9.03236	0.445643	0.895211	-5.26543	150.468	0
1321	30289	0	0	21.2247	3.8314	0.596322	-0.802746	599.356	1.57033	0
1321	43325	0	0	21.1689	3.94157	-0.294633	0.955611	448.047	104.724	0
1321	48475	0	0	21.1624	3.82424	-0.398891	-0.916998	183.148	111.199	0
1326	17171	0	0	16.6201	5.38373	0.77873	-0.62736	711.634	141.865	0
1326	23398	0	0	16.5193	5.465	-0.778004	0.628259	695.033	308.094	0
1329	16688	0	0	1.95825	7.37635	0.485078	-0.874471	146.322	37.5813	0
1329	19022	0	0	1.86051	7.42522	-0.990567	-0.137031	712.496	68.6951	0
1329	35871	0	0	1.92908	7.5005	0.0450072	0.998987	65.2795	0.539437	0
1331	21457	0	0	8.89862	2.41154	-0.173014	-0.984919	1436.49	105.07	0
1331	21845	0	0	8.95976	2.46033	0.998886	-0.0471943	135.59	88.6263	0
1331	44775	0	0	8.86929	2.49814	-0.735098	0.677961	352.819	38.2653	0
1332	17666	0	0	24.4344	6.193	-0.861177	-0.508304	37.5404	24.3901	0
1333	10569	0	0	13.5347	9.17995	-0.685697	0.727887	834.577	419.639	0
1333	14660	0	0	13.6015	9.18323	0.609872	0.7925	1749.29	631.458	0
1333	22396	0	0	13.5646	9.09117	-0.106715	-0.99429	2429.01	102.541	0
1335	50823	0	0	13.2418	12.4632	-0.44362	-0.896215	5271.1	1087.75	0
1339	51295	0	0	12.3432	7.61444	-0.570456	0.821328	375.525	46.6362	0
1339	52126	0	0	12.3119	7.55648	-0.999727	0.0233708	-205.566	19.3724	0
1341	51574	0	0	13.7876	14.8771	0.0811072	0.996705	13686.5	1113.64	0
1343	12834	0	0	23.1443	4.28659	0.862717	0.505687	-2.06686	17.6402	0
1343	38665	0	0	23.1408	4.22869	0.794161	-0.607708	329.546	64.6505	0
1345	12567	0	0	20.8722	10.582	0.947655	0.319295	-642.019	251.558	1
1346	25933	0	0	9.21214	1.80414	0.252034	-0.967718	727.296	243.229	0
1346	27358	0	0	9.12265	1.89075	-0.975592	0.219591	456.441	47.7001	0
1347	23633	0	0	12.3815	14.1095	0.914332	0.404966	149.485	1154.17	0
1349	11802	0	0	5.92472	9.44789	0.581201	-0.81376	-69.0482	37.3584	0
1349	23843	0	0	5.94962	9.5075	0.987947	0.154793	400.688	125.476	0
1349	24444	0	0	5.86355	9.44208	-0.413462	-0.910522	515.754	122.712	0
1349	30420	0	0	5.85243	9.54742	-0.594165	0.804343	149.464	58.5191	0
1355	19397	0	0	10.4712	3.97632	0.864689	-0.502308	-58.0624	25.0891	0
1355	39931	0	0	10.3437	4.00428	-0.995514	-0.0946163	47.1249	70.7606	0
1355	46878	0	0	10.4735	4.04044	0.901107	0.433598	552.605	207.028	0
1357	25807	0	0	19.1975	12.1223	-0.393541	-0.919307	-149.287	183.838	0
1357	41471	0	0	19.2789	12.1906	0.974329	0.225128	280.186	165.824	0
1358	32268	0	0	22.1838	2.98213	0.0140918	0.999901	384.504	40.5318	0
1359	16205	0	0	15.6494	15.6944	-0.834791	0.550567	596.921	24.0363	0
1359	44008	0	0	15.6468	15.6324	-0.878446	-0.477842	160.546	193.214	0
1360	18050	0	0	16.0802	6.07568	-0.773061	-0.634331	-127.411	143.71	0
1361	14826	0	0	5.26819	4.08008	0.92615	0.377156	653.662	110.15	0
1364	28757	0	0	24.6029	3.76591	-0.390737	-0.920503	187.955	65.781	0
1371	18655	0	0	14.5593	14.3867	0.682773	0.730631	-18223.3	2992.3	1
1371	34820	0	0	14.5184	14.2638	0.10969	-0.993966	4965.66	580.415	1
1373	11850	0	0	11.0372	15.918	0.999778	-0.0210646	813.727	233.675	0
1373	12523	0	0	10.9998	15.8598	0.435568	-0.900156	-154.843	91.3323	0
1373	36725	0	0	10.9052	15.9114	-0.992736	-0.120311	808.886	170.139	0
1375	33575	0	0	10.6629	1.5167	-0.707807	-0.706406	198.451	26.0999	0
1375	37077	0	0	10.6928	1.61541	-0.197168	0.98037	820.854	39.1882	0
1375	39563	0	0	10.7606	1.54208	0.962049	-0.272877	226.136	5.3294	0
1377	12511	0	0	1.66963	8.76165	0.223609	-0.974679	-49.7144	10.0033	0
1377	45169	0	0	1.71432	8.80757	0.980127	-0.19837	477.711	42.3537	0
1379	15728	0	0	14.9335	4.64471	0.421251	-0.906944	1007.58	70.3514	0
1379	33877	0	0	14.9722	4.71487	0.991714	0.128463	5.83975	309.736	0
1379	43163	0	0	14.8665	4.65028	-0.56631	-0.824192	493.738	101.818	0
1379	52623	0	0	14.8761	4.76745	-0.425727	0.904852	1045.35	315.739	0
1380	11600	0	0	11.172	6.58361	0.94117	-0.337933	160.374	154.092	0
1380	13225	0	0	11.0898	6.55091	-0.450144	-0.892956	1437.09	405.98	0
1383	33092	0	0	20.6049	3.24717	-0.279984	-0.960005	788.53	358.26	0
1383	50232	0	0	20.6711	3.37073	0.643661	0.76531	332.818	149.062	0
1385	11777	0	0	16.218	12.2385	0.573111	0.819478	94.778	275.978	0
1385	31163	0	0	16.2418	12.1844	0.991965	-0.126514	114.177	383.25	0
1386	48680	0	0	19.2204	4.3403	0.897853	-0.440296	1081.74	168.082	0
1388	23587	0	0	8.59022	8.10176	0.370906	-0.92867	551.709	85.4143	0
1388	48265	0	0	8.63481	8.1577	0.988075	-0.153976	57.4396	4.19051	0
1390	18439	0	0	24.6913	8.37969	-0.488606	0.872504	280.148	234.023	0
1390	19275	0	0	24.6558	8.32438	-0.996766	0.0803597	1132.42	38.4678	0
1390	21488	0	0	24.7952	8.31781	0.999906	-0.0137268	1431.03	109.78	0
1390	36659	0	0	24.7647	8.26108	0.563644	-0.826018	166.523	93.2491	0
1395	31723	0	0	24.2602	7.5109	0.782183	0.623048	323.495	290.931	0
1395	37080	0	0	24.2309	7.39875	0.378274	-0.925694	552.378	248.424	0
1400	19935	0	0	18.3135	1.64313	0.135427	-0.990787	1097.03	85.4025	0
1402	29680	0	0	11.157	3.54221	-0.286577	-0.958057	843.83	65.0621	0
1403	14703	0	0	4.85545	15.8818	-0.676371	-0.736561	25.2999	5.20892	0
1407	22942	0	0	18.6982	12.3981	0.355773	0.934573	-77.9597	38.0543	0
1409	19904	0	0	18.5642	11.7575	-0.574757	0.818324	1374.32	1060.45	1
1409	20906	0	0	18.5395	11.6967	-0.982673	-0.185345	62.2082	4.8243	0
1410	32148	0	0	6.67685	12.5008	0.370886	0.928679	26.7194	42.122	0
1410	45298	0	0	6.65891	12.3911	0.0557127	-0.998447	52.6529	33.9793	0
1410	52612	0	0	6.70817	12.4259	0.921836	-0.38758	42.7324	58.1762	0
1412	26067	0	0	2.18263	15.1904	0.940887	-0.338722	56.4066	29.5087	0
1413	37013	0	0	21.5409	9.81553	-0.956842	0.29061	2148.81	62.5482	0
1413	45504	0	0	21.6645	9.79472	0.999253	-0.03864	2160.55	247.378	0
1417	49296	0	0	2.27721	10.2856	0.751197	-0.660078	134.458	106.333	0
1418	11542	0	0	11.0835	3.09126	-0.898067	0.439858	388.121	20.9674	0
1418	28246	0	0	11.1383	3.12275	0.071706	0.997426	1153.2	46.0665	0
1418	31155	0	0	11.1546	3.01367	0.360053	-0.932932	1361.95	201.285	0
1422	28822	0	0	4.58588	10.479	-0.530251	-0.847841	368.567	106.215	0
1422	34468	0	0	4.69003	10.5099	0.907545	-0.419954	175.743	95.4233	0
1422	36264	0	0	4.67072	10.596	0.64106	0.76749	259.007	103.787	0
1422	42069	0	0	4.58642	10.6021	-0.522673	0.852533	178.244	78.1366	0
1424	41016	0	0	1.91041	2.33449	0.28217	0.959364	289.232	6.14184	0
1429	38503	0	0	19.5331	6.62364	0.183467	-0.983026	1063.73	69.9919	0
1429	46736	0	0	19.5751	6.72674	0.817828	0.575463	-13.5282	6.44057	0
1431	16817	0	0	3.00801	6.25264	-0.305938	-0.952052	93.2118	29.6282	0
1431	18667	0	0	2.95841	6.30664	-0.973937	-0.226819	753.194	10.5962	0
1431	40897	0	0	3.0793	6.26714	0.652488	-0.757799	233.397	30.5441	0
1434	33003	0	0	14.5628	15.1831	-0.269901	-0.962888	149.267	22.4138	0
1434	35049	0	0	14.5927	15.289	0.274292	0.961647	305.387	282.116	0
1440	35941	0	0	19.8413	2.53014	0.421978	0.906606	145.878	14.8531	0
1440	39329	0	0	19.802	2.41054	-0.197481	-0.980307	390.386	167.666	0
1441	13468	0	0	6.76986	14.8941	0.648604	0.761126	42.0866	25.2544	0
1442	33575	0	0	10.6472	1.41398	-0.466068	0.884749	885.524	91.6464	0
1443	14259	0	0	3.64322	2.88829	-0.79496	-0.606662	293.376	22.0531	0
1443	45318	0	0	3.70471	2.85927	0.0372453	-0.999306	76.7672	28.5826	0
1444	24017	0	0	4.57337	5.58463	0.954969	-0.296707	357.814	91.0106	0
1446	25436	0	0	14.0895	9.16277	-0.617629	-0.786469	1484.99	658.08	0
1446	31238	0	0	14.1529	9.15168	0.315098	-0.949059	1440.82	46.8054	0
1446	52706	0	0	14.1217	9.28329	-0.143298	0.98968	2992.05	367.947	0
1447	29133	0	0	14.4571	15.4451	-0.494912	0.868943	628.758	971.405	0
1447	29530	0	0	14.4323	15.3724	-0.920913	-0.389767	396.868	701.806	0
1447	35049	0	0	14.5414	15.38	0.965894	-0.258938	1110.55	191.911	0
1450	12500	0	0	10.2789	1.60916	0.312159	0.95003	1357.17	77.471	0
1450	51412	0	0	10.2227	1.59173	-0.796403	0.604767	78.4182	24.8837	0
1452	33942	0	0	2.63902	11.4027	0.373299	0.927711	9.8202	25.109	0
1454	23545	0	0	20.8783	6.06021	-0.265745	0.964043	930.21	280.113	0
1458	20341	0	0	26.7327	8.22518	0.740469	0.67209	381.189	271.687	0
1458	48834	0	0	26.6405	8.18432	-0.995338	-0.0964469	1271.11	111.013	0
1461	28038	0	0	3.88305	4.7631	-0.593805	0.804609	66.0351	116.361	0
1461	41361	0	0	3.93084	4.65702	0.209168	-0.97788	151.877	119.984	0
1462	36350	0	0	6.62763	5.38733	0.9508	-0.309805	139.409	62.5091	0
1464	16801	0	0	1.85767	12.4303	-0.85868	-0.512511	207.672	80.2646	0
1469	12268	0	0	4.38397	2.48209	-0.749593	0.661899	282.724	30.1575	0
1470	11864	0	0	7.70007	3.94328	-0.719424	-0.694571	357.224	29.28	0
1470	18044	0	0	7.68511	4.00624	-0.955663	0.294463	122.936	159.073	0
1470	34921	0	0	7.80781	3.97311	0.974027	-0.22643	280.969	148.426	0
1471	10635	0	0	15.3174	1.98548	-0.854542	-0.519383	360.995	106.315	0
1473	17339	0	0	11.1762	13.0063	0.620487	-0.784217	-163.688	32.5858	0
1473	31459	0	0	11.084	13.0323	-0.937314	-0.348487	639.852	177.031	0
1474	13721	0	0	10.5974	3.02468	-0.668357	0.743841	550.539	85.2257	0
1474	34483	0	0	10.5732	2.96454	-0.997419	-0.0717942	246.987	38.5968	0
1475	32163	0	0	10.4763	9.67727	-0.566283	0.824211	227.468	365.7	0
1479	29458	0	0	8.44114	7.2465	0.679208	-0.733946	38.5474	4.77417	0
1479	33309	0	0	8.37263	7.23297	-0.34663	-0.938002	1052.9	92.9347	0
1479	42198	0	0	8.45998	7.31363	0.962575	0.271016	293.505	67.5562	0
1480	35434	0	0	2.198	6.10098	0.559669	-0.828717	4.15911	26.9892	0
1481	23538	0	0	8.91213	12.806	0.622497	-0.782622	-3.70443	19.0223	0
1486	29090	0	0	25.9143	2.70755	-0.595154	-0.803612	47.1244	4.15165	0
1486	32412	0	0	25.8841	2.76899	-0.999807	0.0196431	306.383	56.0649	0
1486	33739	0	0	25.9997	2.82983	0.550121	0.835085	273.864	34.9408	0
1488	21019	0	0	9.49414	13.9413	-0.442489	-0.896774	913.755	216.903	0
1488	48354	0	0	9.46198	13.9898	-0.998452	-0.0556256	919.154	239.349	0
1489	37624	0	0	6.32533	8.25507	0.351662	0.936127	696.384	204.577	0
1491	32737	0	0	7.77181	7.78075	0.917531	0.397665	376.764	140.023	0
1492	19008	0	0	13.3828	5.63212	-0.922921	0.384989	283.738	211.828	0
1492	44018	0	0	13.4391	5.53091	-0.159564	-0.987188	1264.08	399.491	0
1492	47502	0	0	13.4742	5.67369	0.316193	0.948695	1217.08	260.272	0
1495	28400	0	0	26.5747	4.68206	0.310319	-0.950632	161.097	58.6428	0
1497	24334	0	0	9.55872	9.7734	-0.748334	0.663322	-78.7495	78.2336	0
1497	34759	0	0	9.55216	9.71621	-0.881309	-0.472541	620.468	116.544	0
1500	16440	0	0	26.7039	5.93556	-0.22814	0.973628	172.079	70.0635	0
1500	29125	0	0	26.769	5.86098	0.934162	-0.356848	384.91	66.5873	0
1501	50849	0	0	3.29146	4.56368	-0.990608	0.136735	179.075	27.2101	0
1501	52673	0	0	3.34149	4.61955	-0.245292	0.969449	148.72	6.88363	0
1503	11075	0	0	19.1608	1.73442	-0.782133	0.623111	1043.08	23.0879	0
1504	12254	0	0	5.38804	2.15715	-0.641251	0.767331	304.037	106.191	0
1504	40474	0	0	5.36552	2.09519	-0.983776	-0.179401	-12.6276	24.1901	0
1506	46092	0	0	24.9477	2.95002	-0.78695	0.617017	723.067	33.6805	0
1509	41824	0	0	10.3547	15.7804	0.643695	0.765282	518.717	151.779	0
1513	18955	0	0	4.71404	8.82122	-0.999136	0.0415574	386.077	86.2908	0
1521	17262	0	0	20.7175	4.60599	0.778153	-0.628075	1817.62	187.639	0
1523	22480	0	0	7.19343	15.6137	0.98148	-0.191563	92.1333	43.1019	0
1523	38126	0	0	7.10236	15.5748	-0.539905	-0.841726	130.828	6.84564	0
1523	52281	0	0	7.1762	15.6683	0.693732	0.720233	16.2559	19.8909	0
1524	22634	0	0	10.858	1.93779	0.961606	0.274433	122.726	11.356	0
1527	22024	0	0	16.0483	13.6359	-0.457202	-0.889363	324.038	11.2214	0
1527	25995	0	0	16.0488	13.7637	-0.45209	0.891972	2182.34	454.803	0
1527	36571	0	0	16.1163	13.6372	0.489444	-0.872035	939.177	121.293	0
1528	20270	0	0	3.75097	6.92019	0.809251	-0.587463	154.061	60.334	0
1528	34977	0	0	3.63357	6.94148	-0.963987	-0.265949	235.412	3.74593	0
1530	11077	0	0	23.7257	6.34762	-0.799655	-0.60046	39.9419	39.4735	0
1537	51680	0	0	10.2016	13.0954	-0.201454	-0.979498	1569.13	709.129	0
1538	25567	0	0	26.8307	8.5787	0.406523	0.91364	-34.5942	167.022	0
1542	28257	0	0	21.3821	5.79178	-0.976501	-0.215513	473.837	194.778	0
1542	33206	0	0	21.4397	5.74616	0.0147145	-0.999892	629.214	230.505	0
1551	27507	0	0	6.9698	7.43522	-0.799425	0.600766	125.132	23.8523	0
1551	34696	0	0	7.06519	7.43467	0.805632	0.592416	1664.91	124.636	0
1551	50589	0	0	7.01191	7.34032	-0.091581	-0.995798	829.563	179.104	0
1552	17232	0	0	5.89726	8.42598	0.0544504	0.998516	346.719	170.119	0
1555	24445	0	0	2.61947	5.06136	-0.685881	0.727714	191.584	15.4518	0
1555	25899	0	0	2.73294	5.02357	0.985152	0.171686	791.44	61.2728	0
1556	35493	0	0	3.29519	6.23116	-0.911609	-0.411057	611.393	44.9	0
1556	48537	0	0	3.36019	6.32263	0.0882699	0.996097	417.496	62.4883	0
1563	21816	0	0	11.2564	2.07934	0.559027	0.82915	891.188	96.2848	0
1565	12528	0	0	9.9687	14.5467	0.972362	-0.233476	186.749	248.063	0
1568	31418	0	0	5.71311	12.0044	0.637332	0.770589	290.795	97.8189	0
1568	50043	0	0	5.72402	11.9102	0.796684	-0.604396	170.69	187.107	0
1568	51623	0	0	5.6178	11.9067	-0.754343	-0.656481	404.863	147.425	0
1572	24179	0	0	9.90447	1.15328	0.417513	0.908671	865.182	82.5559	0
1580	14190	0	0	15.8225	15.5251	0.940305	-0.340333	869.517	79.1939	0
1580	44390	0	0	15.6985	15.5181	-0.89645	-0.443145	227.013	320.776	0
1581	16220	0	0	9.68824	15.446	0.358032	0.933709	69.0344	168.079	0
1583	21674	0	0	2.35312	10.1076	0.765175	-0.643822	43.7937	13.0881	0
1583	43449	0	0	2.26587	10.1732	-0.831035	0.556219	129.134	64.8435	0
1583	49296	0	0	2.31424	10.1975	0.0539121	0.998546	-65.5181	24.6762	0
1584	17964	0	0	1.57015	14.8771	-0.0479057	-0.998852	-18.0887	5.75964	0
1585	17942	0	0	6.84363	2.06783	0.787481	0.616339	76.9796	148.885	0
1587	37948	0	0	16.1633	3.3272	0.986036	0.166533	182.442	162.624	0
1587	45337	0	0	16.059	3.27721	-0.747475	-0.664289	-23.3138	31.9154	0
1588	23161	0	0	5.09771	4.49217	-0.987417	-0.158138	435.657	77.0647	0
1588	26399	0	0	5.24022	4.5055	0.999615	0.0277463	534.252	102.894	0
1588	32164	0	0	5.21203	4.44643	0.605958	-0.795497	36.1121	19.9844	0
1590	25536	0	0	7.44763	10.5503	0.971443	-0.237273	456.614	207.623	0
1590	47693	0	0	7.32096	10.5222	-0.779825	-0.625997	938.835	173.803	0
1591	16495	0	0	7.42434	4.14402	-0.719205	-0.694797	412.838	84.9025	0
1591	27106	0	0	7.47849	4.13112	0.328277	-0.944582	299.483	10.6186	0
1591	27383	0	0	7.51324	4.17895	0.999815	-0.0192218	125.755	45.9422	0
1598	14028	0	0	6.65897	10.4421	-0.314886	0.94913	52.1577	6.13848	0
1598	17893	0	0	6.61546	10.3562	-0.951657	-0.307163	352.113	97.7212	0
1598	34966	0	0	6.72291	10.4308	0.620333	0.784338	520.63	98.6	0
1598	42837	0	0	6.68588	10.3091	0.078526	-0.996912	187.271	87.9702	0
1613	15544	0	0	5.82616	8.17927	-0.507855	-0.861443	487.592	142.569	0
1615	12948	0	0	5.6454	9.64502	0.958389	0.285464	460.815	51.0376	0
1615	24945	0	0	5.5504	9.65747	-0.85253	0.522679	279.767	40.5161	0
1618	15281	0	0	18.7704	8.45645	-0.967254	-0.253811	516.621	189.246	0
1618	29976	0	0	18.7922	8.51423	-0.560119	0.828412	1640.03	13.2044	0
1619	42460	0	0	8.90017	7.72474	-0.212366	0.97719	497.147	264.212	0
1621	10162	0	0	23.7498	1.76664	0.966085	0.258224	51.7521	8.21478	0
1621	18297	0	0	23.6787	1.70127	-0.338028	-0.941136	7.76876	58.5099	0
1622	41395	0	0	11.6565	3.88073	-0.350164	0.936689	720.868	178.352	0
1624	11908	0	0	2.14828	7.35894	-0.558782	-0.829315	187.318	4.61727	0
1644	50177	0	0	4.97798	13.3525	-0.700463	0.713688	57.4703	35.6956	0
1644	52097	0	0	5.03444	13.2662	0.373273	-0.927722	57.2029	62.5248	0
1654	15607	0	0	7.1857	6.37615	0.529696	-0.848188	263.28	71.396	0
1654	16104	0	0	7.186	6.47333	0.534821	0.844965	364.271	34.6391	0
1654	45011	0	0	7.09945	6.41153	-0.972826	-0.231536	248.829	75.9768	0
1654	45556	0	0	7.12145	6.47122	-0.589292	0.80792	65.3613	22.9569	0
1657	17526	0	0	14.167	3.6301	-0.839323	0.543633	729.955	150.223	0
1662	10729	0	0	17.8465	7.27883	-0.930787	0.365563	479.812	61.5485	0
1662	17066	0	0	17.965	7.30733	0.66264	0.748938	456.93	140.872	0
1663	45378	0	0	23.6453	9.35932	0.458455	-0.888718	152.774	193.617	0
1666	24275	0	0	26.4001	8.92159	0.594407	0.804164	-21.7135	107.1	0
1667	19604	0	0	24.6023	1.29199	-0.254289	0.967128	565.307	71.3626	0
1667	23724	0	0	24.6886	1.1869	0.899333	-0.437265	304.231	62.2208	0
1667	25085	0	0	24.6107	1.14553	-0.142287	-0.989825	352.152	33.7904	0
1667	51423	0	0	24.5566	1.18188	-0.863607	-0.504165	7.70729	20.4686	0
1673	19944	0	0	9.37317	15.3648	0.497542	0.86744	95.9459	83.7818	0
1675	27914	0	0	11.2339	5.8553	-0.251003	0.967986	666.799	12.1752	0
1678	16092	0	0	3.10578	2.79245	0.155645	-0.987813	78.164	3.61989	0
1680	12804	0	0	1.41857	7.32481	0.99936	0.0357602	551.541	13.9951	0
1680	25080	0	0	1.38731	7.26782	0.503248	-0.864142	82.9888	6.12964	0
1680	29851	0	0	1.38714	7.37731	0.501006	0.865444	91.839	65.9714	0
1683	10531	0	0	8.88483	12.2215	0.594159	-0.804348	-36.2251	119.037	0
1683	13685	0	0	8.8148	12.3469	-0.373253	0.92773	144.742	285.36	0
1690	15133	0	0	26.5404	1.81059	0.910316	-0.413913	261.084	23.7658	0
1692	15587	0	0	10.3885	2.23244	-0.673717	0.738989	301.622	141.346	0
1692	29578	0	0	10.4076	2.13285	-0.352409	-0.935846	1031.11	29.3702	0
1692	41207	0	0	10.4496	2.24409	0.353132	0.935573	983.485	147.39	0
1695	26039	0	0	15.4612	9.44157	-0.969081	-0.246743	154	103.973	0
1695	47433	0	0	15.519	9.5322	-0.186446	0.982465	1898.3	409.767	0
1695	50446	0	0	15.605	9.44513	0.980102	-0.198495	446.301	112.888	0
1698	47420	0	0	3.42607	12.3504	0.549953	-0.835196	34.4139	8.14497	0
1700	12745	0	0	25.412	4.87043	-0.993979	-0.10957	766.476	57.2374	0
1700	51034	0	0	25.5095	4.83073	0.634521	-0.772905	482.9	17.1632	0
1703	21228	0	0	6.78762	2.58711	-0.616053	0.787704	234.793	16.7613	0
1703	23394	0	0	6.76976	2.53426	-0.967675	-0.252199	251.64	22.1628	0
1703	27816	0	0	6.86923	2.53995	0.990106	-0.14032	462.199	113.127	0
1707	49891	0	0	3.50943	12.7421	0.489659	0.871914	45.8573	66.2124	0
1708	33255	0	0	11.4813	2.39478	0.613316	0.789838	856.797	47.1422	0
1708	36447	0	0	11.4165	2.40598	-0.312107	0.950047	1169.03	71.3846	0
1710	13097	0	0	8.45414	5.44488	-0.712145	0.702032	173.26	142.41	0
1710	36895	0	0	8.55268	5.44215	0.749261	0.662275	604.011	59.6098	0
1710	46485	0	0	8.45018	5.35467	-0.771787	-0.635881	688.185	122.166	0
1716	11769	0	0	26.0308	3.092	0.423869	0.905723	244.711	10.7965	0
1716	33739	0	0	26.0192	2.9539	0.267537	-0.963547	288.662	47.9682	0
1719	25881	0	0	12.579	13.0917	0.964884	-0.262677	-452.492	170.749	0
1719	36377	0	0	12.5428	13.1534	0.246514	0.969139	2649.75	120.764	0
1719	42676	0	0	12.4883	13.0782	-0.844289	-0.535888	2209.86	1620.39	0
1725	33093	0	0	17.5387	12.2965	0.220593	-0.975366	484.466	477.912	0
1725	41012	0	0	17.5378	12.4008	0.203639	0.979046	322.354	301.499	0
1725	46808	0	0	17.5802	12.3487	0.999996	0.00281085	606.049	324.292	0
1727	17691	0	0	2.67714	2.51905	-0.699146	-0.714979	400.286	35.6801	0
1727	32860	0	0	2.76523	2.56941	0.97084	0.239727	244.165	25.5427	0
1731	38521	0	0	1.84536	14.7073	0.126498	0.991967	-17.2669	8.73799	0
1731	38713	0	0	1.77804	14.6468	-0.999814	-0.0192743	143.857	12.4449	0
1733	41009	0	0	7.34641	13.7323	-0.72601	0.687685	73.9407	64.3167	0
1736	32517	0	0	24.8392	4.93962	-0.246213	-0.969216	131.75	2.06607	0
1737	39694	0	0	26.3821	4.69826	-0.999855	0.0170372	660.427	77.5071	0
1738	44041	0	0	20.6029	9.81028	-0.960494	0.278299	1158.41	147.555	0
1741	17076	0	0	26.0954	2.10972	0.993601	0.112945	274.435	18.2859	0
1742	46992	0	0	13.4172	9.1065	-0.997938	-0.0641906	-147.536	30.7515	0
1748	36150	0	0	18.6626	1.7786	-0.993778	-0.111378	348.843	195.849	0
1748	40288	0	0	18.736	1.83434	0.374052	0.927408	460.725	304.972	0
1748	49096	0	0	18.7545	1.74729	0.719	-0.69501	828.901	168.343	0
1750	12401	0	0	2.84003	13.4539	0.997788	-0.0664809	90.8612	0.874918	0
1751	24884	0	0	14.0899	11.3569	-0.342652	0.939462	1717.14	140.615	0
1751	28957	0	0	14.1265	11.2421	0.26518	-0.964199	2890.85	602.057	0
1755	11896	0	0	6.43679	8.76536	-0.779615	-0.626259	772.609	15.3776	0
1761	37196	0	0	21.8093	4.11278	0.868448	0.49578	483.505	308.642	0
1761	47227	0	0	21.7146	4.14095	-0.457767	0.889072	557.528	121.747	0
1764	18310	0	0	12.1816	13.295	0.751882	-0.659298	255.103	377.48	0
1764	34415	0	0	12.1867	13.3617	0.8436	0.536972	1871.08	1109.94	0
1764	36060	0	0	12.1153	13.2818	-0.438419	-0.898771	3545.55	222.817	0
1772	18633	0	0	15.1575	9.35467	-0.433558	0.901126	2736.31	244.831	0
1773	12872	0	0	11.0895	6.7517	-0.801729	0.597688	44.6671	111.187	0
1773	52213	0	0	11.1711	6.76148	0.636543	0.771241	1608.06	314.385	0
1775	34241	0	0	2.38927	8.47579	0.851877	-0.523742	365.575	95.9201	0
1775	48902	0	0	2.2775	8.46302	-0.711648	-0.702536	173.832	2.53464	0
1776	12660	0	0	26.6504	2.01343	0.813237	-0.581933	209.785	26.099	0
1776	27956	0	0	26.5943	1.99304	-0.250113	-0.968217	91.5474	2.66495	0
1776	50011	0	0	26.6248	2.0939	0.328443	0.944524	213.231	2.52531	0
1779	10991	0	0	15.104	1.53303	0.475304	-0.879821	998.261	164.292	0
1779	22079	0	0	15.0718	1.62818	-0.158009	0.987438	1046.35	72.9737	0
1779	42289	0	0	15.0513	1.53558	-0.558663	-0.829395	745.799	57.8573	0
1780	33569	0	0	7.81577	9.51723	0.178192	0.983996	666.576	116.439	0
1784	35597	0	0	18.4477	7.618	-0.998841	-0.0481333	532.228	41.2097	0
1784	42170	0	0	18.5179	7.68011	0.169666	0.985502	1464.63	282.023	0
1790	20835	0	0	4.50283	5.88224	-0.81209	0.583532	408.814	108.111	0
1790	44299	0	0	4.59239	5.83971	0.965456	-0.260566	273.098	97.9961	0
1792	15570	0	0	8.68016	11.4886	0.789138	-0.614216	132.299	3.24999	0
1793	31961	0	0	21.8414	1.44147	0.0305572	0.999533	308.865	51.7856	0
1793	38670	0	0	21.8918	1.41157	0.862305	0.50639	10.155	10.2291	0
1799	20457	0	0	13.233	11.2451	-0.627792	-0.778381	4516.45	1641.97	0
1799	33714	0	0	13.3051	11.372	0.346455	0.938067	3389.32	162.658	0
1800	22161	0	0	8.10622	11.215	0.367178	0.930151	1027.86	262.061	0
1800	38507	0	0	8.03309	11.104	-0.709422	-0.704784	1397.73	53.148	0
1805	12913	0	0	18.2871	3.46965	-0.934324	0.356425	851.249	183.915	0
1805	21495	0	0	18.2944	3.40439	-0.830203	-0.557462	41.3693	10.8306	0
1805	44294	0	0	18.4252	3.44367	0.999971	-0.00766143	-48.828	64.3024	0
1810	18460	0	0	4.42875	12.1857	-0.464075	0.885796	100.792	167.671	0
1814	10278	0	0	6.67566	12.8234	-0.750203	-0.661208	110.414	13.5114	0
1814	12938	0	0	6.71088	12.9387	-0.252201	0.967675	76.8355	76.6853	0
1814	43304	0	0	6.79929	12.8665	0.998657	-0.0518168	540.424	112.6	0
1816	18646	0	0	6.97812	2.14149	0.367037	-0.930207	461.146	145.108	0
1816	44327	0	0	6.92167	2.25112	-0.544107	0.839016	355.905	30.5161	0
1817	39469	0	0	2.0919	12.664	0.874717	-0.484634	193.486	44.4598	0
1821	20500	0	0	7.32606	9.65572	-0.448606	-0.89373	104.755	80.4712	0
1821	30319	0	0	7.30621	9.75699	-0.752232	0.658898	-52.4003	31.174	0
1821	43903	0	0	7.42047	9.71221	0.999631	-0.0271638	96.8861	118.189	0
1822	17527	0	0	16.8556	8.7157	0.63302	-0.774135	1746.05	137.306	0
1822	51058	0	0	16.778	8.79125	-0.79081	0.612062	2019.95	603.733	0
1824	11559	0	0	11.297	12.7781	0.0918632	-0.995772	503.421	269.128	0
1824	19255	0	0	11.3592	12.8703	0.957561	0.288231	-75.9961	511.746	0
1834	37745	0	0	2.17468	6.93545	0.674106	-0.738634	181.987	50.0394	0
1834	41596	0	0	2.12465	7.04911	-0.0896437	0.995974	11.6051	26.3388	0
1834	45505	0	0	2.0749	6.94912	-0.848409	-0.529342	29.5189	1.63183	0
1835	19841	0	0	3.63102	13.8789	0.376319	0.92649	9.07753	10.9583	0
1837	16078	0	0	12.9309	15.2093	0.999553	0.0299028	1950.08	1474.8	0
1841	12274	0	0	18.9574	9.42597	-0.873155	0.487442	789.046	58.0336	0
1844	30996	0	0	4.12148	5.39716	-0.281315	-0.959616	23.2489	43.7883	0
1844	39926	0	0	4.08234	5.44063	-0.983473	-0.181057	581.016	5.38655	0
1847	20643	0	0	5.58819	14.04	0.119951	0.99278	-17.3201	1.16565	0
1848	12025	0	0	15.0044	8.5599	0.863184	-0.50489	455.027	544.207	0
1849	19323	0	0	13.9205	7.65788	-0.277005	0.960869	1162.94	203.31	0
1849	38605	0	0	13.9881	7.64394	0.636026	0.771667	4.1676	151.504	0
1850	11079	0	0	16.2696	12.3969	-0.994651	0.103293	1582.29	362.428	0
1856	37207	0	0	14.7346	11.3841	-0.272967	0.962024	3966.76	108.978	0
1861	40961	0	0	24.2199	9.13689	-0.670811	-0.741628	32.01	92.9089	0
1864	10926	0	0	12.0222	11.4524	0.151537	-0.988452	2992.72	510.201	0
1864	38856	0	0	12.0716	11.4969	0.969157	-0.246445	-104.307	718.35	0
1865	10663	0	0	16.0042	14.7917	0.269209	-0.963082	305.761	1.46314	0
1865	45742	0	0	15.9398	14.8056	-0.646443	-0.762962	88.5261	182.763	0
1870	45117	0	0	4.78572	14.8729	0.920892	0.389819	54.4958	24.5798	0
1872	46445	0	0	17.554	3.79415	-0.228205	0.973613	1806.14	226.591	0
1873	13214	0	0	9.42399	4.11011	0.883108	0.469169	242.373	111.046	0
1874	21000	0	0	20.4902	1.23387	-0.930626	0.365971	194.285	57.0899	0
1874	25138	0	0	20.5416	1.27246	-0.0927632	0.995688	799.856	86.8149	0
1880	32786	0	0	3.53842	15.4599	0.606924	-0.79476	26.379	9.53775	0
1881	29562	0	0	19.4273	9.27467	0.882758	-0.469828	688.122	115.898	0
1882	40244	0	0	19.889	2.98991	-0.850126	0.526579	228.999	182.753	0
1883	33335	0	0	22.8986	4.33007	-0.975436	0.220284	733.586	169.443	0
1883	46257	0	0	22.9659	4.38511	-0.0202044	0.999796	208.066	180.75	0
1885	17367	0	0	12.2596	5.63549	-0.999998	0.00220178	209.766	139.56	0
1885	23909	0	0	12.2914	5.57461	-0.570893	-0.821025	784.416	3.05899	0
1887	51451	0	0	20.6766	10.3543	0.830143	-0.557551	620.291	24.6753	0
1888	29818	0	0	7.44963	13.6216	-0.720717	-0.693229	105.726	66.0594	0
1899	30430	0	0	17.7831	10.0176	0.316697	-0.948527	1436.91	20.6112	0
1899	47165	0	0	17.7158	10.0311	-0.660258	-0.751039	539.853	39.8316	0
1900	17945	0	0	12.5291	12.5674	-0.675932	0.736964	20.4932	234.577	0
1900	38586	0	0	12.5753	12.4695	0.136756	-0.990605	3543.72	583.159	0
1900	48776	0	0	12.5133	12.5091	-0.957145	-0.289609	546.339	40.3083	0
1903	20530	0	0	7.96102	10.8815	-0.689356	0.724423	146.014	176.834	0
1903	51281	0	0	8.04864	10.8407	0.998143	-0.0609083	46.2461	96.5867	0
1904	36603	0	0	2.8279	5.32505	0.635635	-0.77199	209.694	12.8628	0
1907	28829	0	0	6.8473	12.4614	-0.579487	0.814982	-13.1329	9.87336	0
1907	52612	0	0	6.81668	12.403	-0.999856	0.0169912	434.361	65.1965	0
1909	21045	0	0	12.5806	11.0953	-0.629287	-0.777173	1654.85	419.914	0
1915	11181	0	0	9.63074	14.7131	0.948007	-0.318249	233.124	171.068	0
1918	33513	0	0	1.91266	1.33345	-0.996665	0.0816039	194.389	2.72362	0
1920	23502	0	0	13.4988	7.72344	0.937724	0.347381	-41.4112	186.254	0
1920	34137	0	0	13.3711	7.72451	-0.931786	0.363007	-34.1958	117.941	0
1926	13353	0	0	8.41332	13.6377	-0.806019	0.59189	38.6078	34.6469	0
1926	46508	0	0	8.49024	13.6593	0.377215	0.926126	164.157	174.185	0
1926	48610	0	0	8.51999	13.5634	0.834662	-0.550763	42.1499	143.429	0
1928	18511	0	0	26.4552	2.38228	-0.866806	-0.498646	242.636	31.9097	0
1929	19459	0	0	9.25296	9.54161	0.987627	0.156818	750.76	274.491	0
1929	23792	0	0	9.2247	9.47191	0.597576	-0.801812	199.68	261.282	0
1929	44204	0	0	9.14245	9.59169	-0.533738	0.84565	288.542	30.4014	0
1932	14381	0	0	15.0032	13.609	0.335484	-0.942046	1580.83	40.4928	0
1932	19823	0	0	15.0458	13.6632	0.994377	-0.105901	1738.71	381.225	0
1932	41184	0	0	14.9391	13.6209	-0.652505	-0.757785	1247.01	641.857	0
1933	12817	0	0	6.43981	8.94568	-0.274716	-0.961525	151.571	36.7871	0
1933	50873	0	0	6.39565	9.054	-0.86926	0.494355	226.461	13.9067	0
1937	17570	0	0	13.1099	6.21362	-0.903195	0.42923	-26.5789	323.61	0
1938	21336	0	0	14.331	10.749	-0.491167	-0.871066	2784.37	1585.31	0
1938	40009	0	0	14.4258	10.836	0.909879	0.414873	156.348	361.87	0
1942	16966	0	0	2.68068	14.9486	-0.749113	0.662442	52.8568	11.4541	0
1944	16795	0	0	2.89135	7.32391	0.488914	0.872332	169.777	11.0008	0
1944	25300	0	0	2.92862	7.26376	0.998801	0.0489477	508.77	91.3151	0
1944	48157	0	0	2.8004	7.21243	-0.756502	-0.653991	612.914	173.461	0
1948	32605	0	0	25.39	9.14682	-0.939043	0.3438	709.136	143.912	0
1951	43209	0	0	15.7953	11.6822	0.31775	0.948175	1803.87	865.743	0
1951	52553	0	0	15.8298	11.5656	0.782394	-0.622784	2518.67	811.339	0
1954	11664	0	0	12.6188	15.5185	-0.781638	-0.623732	11238.9	141.384	0
1954	39609	0	0	12.7084	15.4972	0.426818	-0.904338	434.875	1658.27	0
1957	37163	0	0	3.9276	12.0232	-0.577088	-0.816682	15.4918	4.84722	0
1957	41449	0	0	3.99029	12.02	0.489974	-0.871737	46.7337	32.1477	0
1957	42447	0	0	3.93698	12.1245	-0.417711	0.90858	55.9289	24.8459	0
1960	35559	0	0	14.1057	2.40312	0.270667	0.962673	219.974	46.3186	0
1964	21362	0	0	8.83789	14.201	0.975491	-0.220039	174.654	155.801	0
1964	47890	0	0	8.75311	14.2482	-0.701496	0.712673	-25.1195	30.4041	0
1967	15848	0	0	1.5762	4.0184	0.341982	-0.939707	97.5327	25.1425	0
1967	37846	0	0	1.51314	4.03089	-0.674726	-0.738069	278.424	60.4843	0
1969	12548	0	0	8.00614	3.63774	0.594641	-0.803991	323.529	4.76855	0
1969	47019	0	0	7.94219	3.63022	-0.392451	-0.919773	417.598	46.267	0
1981	10639	0	0	9.14145	8.43734	0.921427	0.388551	602.288	169.295	0
1981	50490	0	0	9.10984	8.36067	0.381193	-0.924496	1077.34	277.475	0
1986	35927	0	0	10.4857	12.0375	0.393185	-0.919459	362.301	28.4449	0
1987	33545	0	0	7.02962	2.90429	-0.0993207	-0.995055	747.549	35.6184	0
1987	52095	0	0	6.99023	3.02753	-0.657947	0.753064	301.503	10.7842	0
1989	41284	0	0	11.939	6.90124	0.747575	-0.664177	534.223	259.131	0
1989	42127	0	0	11.9079	7.00177	0.242641	0.970116	1708.19	75.9897	0
1989	42133	0	0	11.8777	6.88254	-0.247518	-0.968883	1336.94	82.2298	0
1992	16267	0	0	16.9534	8.32645	-0.953008	-0.302945	198.4	216.409	0
1992	16901	0	0	17.0225	8.40432	0.187914	0.982185	433.149	314.565	0
1992	35342	0	0	17.0715	8.34168	0.998674	-0.051483	1162.95	725.094	0
1993	15422	0	0	18.0222	8.91409	-0.598645	0.801014	1822.47	148.441	0
1997	22666	0	0	8.20803	13.2548	-0.714337	-0.699801	743.673	90.6464	0
1997	36246	0	0	8.22536	13.3504	-0.421577	0.906793	47.3865	68.8985	0
1999	21859	0	0	7.72049	13.8034	0.656166	0.754616	399.587	65.1925	0
2003	30676	0	0	26.8828	2.47015	0.744675	0.667428	260.733	12.1657	0
2005	27501	0	0	26.4691	4.00929	0.889227	0.457467	58.0571	0.548126	0
2008	27511	0	0	7.06705	12.7898	-0.999914	-0.0131444	534.054	28.8727	0
2008	51246	0	0	7.1667	12.8142	0.8925	0.451048	808.64	30.29	0
2013	23701	0	0	6.53263	14.0118	-0.0984469	-0.995142	26.5987	12.5871	0
2013	27376	0	0	6.59586	14.1044	0.891157	0.453695	223.747	7.70491	0
2013	49880	0	0	6.48924	14.1156	-0.776971	0.629537	15.7775	4.3394	0
2017	27533	0	0	10.9345	4.48085	-0.853061	0.521811	578.286	73	0
2017	37211	0	0	10.9369	4.40909	-0.814417	-0.58028	12.2227	21.9217	0
2018	21555	0	0	12.7907	6.28238	0.164069	-0.986449	1603.61	146.443	0
2018	41534	0	0	12.8441	6.32706	0.942532	-0.334116	87.5407	10.056	0
2022	27738	0	0	3.70928	4.51246	-0.975768	0.218809	246.972	22.4794	0
2023	15019	0	0	16.5924	6.28508	-0.689374	0.724405	1519.18	244.662	0
2025	25735	0	0	12.2036	14.3519	0.997858	-0.0654181	-118.215	950.575	0
2031	15102	0	0	1.30022	12.6992	-0.714867	0.69926	101.886	53.2563	0
2035	27322	0	0	11.2594	5.58588	0.865417	0.501052	109.501	91.8226	0
2037	24134	0	0	4.00718	13.0046	-0.498203	0.867061	-13.3326	17.9661	0
2037	37179	0	0	4.06451	12.9999	0.631471	0.775399	13.1882	42.0896	0
2038	48680	0	0	19.34	4.34175	-0.88696	-0.461846	474.326	84.749	0
2040	26658	0	0	4.51706	15.6857	0.999977	-0.0067956	181.203	1.01719	0
2040	40296	0	0	4.48274	15.6276	0.489795	-0.871837	18.675	10.9342	0
2042	21363	0	0	23.3663	3.78445	0.994063	-0.108806	495.048	55.2215	0
2042	43200	0	0	23.2928	3.84594	-0.282289	0.959329	224.955	98.4525	0
2044	13241	0	0	14.4792	13.5034	0.996395	-0.084833	176.027	545.908	0
2044	31969	0	0	14.3704	13.4544	-0.596288	-0.80277	1059.68	547.786	0
2046	14295	0	0	13.5676	3.23644	0.804756	0.593605	695.92	138.147	0
2046	51581	0	0	13.578	3.1728	0.951225	-0.308497	95.9189	25.8556	0
2049	14366	0	0	3.4979	6.76606	-0.929588	-0.368601	666.434	20.6055	0
2049	34977	0	0	3.56961	6.86366	0.0742245	0.997242	85.6326	11.1901	0
2049	51840	0	0	3.63251	6.8136	0.954898	0.296935	786.737	42.0974	0
2053	16941	0	0	26.1111	4.00528	-0.995422	-0.0955818	543.994	35.767	0
2053	23663	0	0	26.1382	4.06969	-0.626303	0.77958	165.662	23.9068	0
2053	43575	0	0	26.2081	4.08195	0.323054	0.946381	218.992	46.2527	0
2054	24000	0	0	20.8617	1.19695	-0.588258	-0.808673	159.383	146.108	0
2055	13182	0	0	21.2071	2.47045	0.46219	-0.886781	490.206	27.3177	0
2055	31278	0	0	21.124	2.58389	-0.705721	0.70849	597.628	34.17	0
2056	24860	0	0	24.7014	4.28037	-0.981997	-0.188897	427.346	141.728	0
2056	25279	0	0	24.7607	4.22562	-0.110416	-0.993885	283.031	16.53	0
2056	49769	0	0	24.7391	4.35468	-0.427176	0.904169	788.364	176.851	0
2056	50651	0	0	24.8231	4.25312	0.807481	-0.589894	956.4	41.9421	0
2057	19575	0	0	22.8842	3.37143	0.858998	0.511978	320.033	64.9392	0
2057	26646	0	0	22.7865	3.33512	-0.984892	-0.173168	341.811	6.75575	0
2057	39059	0	0	22.8169	3.39248	-0.41235	0.911025	979.459	27.7151	0
2059	14054	0	0	4.82837	1.33644	0.352655	-0.935753	141.483	9.12413	0
2059	17677	0	0	4.76079	1.35128	-0.711059	-0.703132	705.858	40.4914	0
2063	30634	0	0	12.4105	1.11204	0.0795538	0.996831	633.854	17.6142	0
2066	16139	0	0	24.2799	9.57513	0.692867	0.721065	211.313	33.5059	0
2066	45963	0	0	24.2328	9.45995	-0.0127892	-0.999918	-180.277	66.3839	0
2067	24132	0	0	1.88615	13.4898	-0.574729	0.818344	49.1402	78.7648	0
2067	42367	0	0	1.85435	13.432	-0.998928	0.046285	118.674	33.9325	0
2070	45380	0	0	10.8508	3.75919	-0.138969	0.990297	1088.99	248.923	0
2075	25744	0	0	1.09249	5.75007	0.963303	-0.268416	441.934	56.4801	0
2079	33227	0	0	13.629	5.51981	-0.982036	0.188693	-199.62	91.0291	0
2080	15029	0	0	16.7565	9.77221	0.958311	-0.285727	758.238	489.282	0
2080	20091	0	0	16.7286	9.84396	0.513566	0.85805	542.654	456.014	0
2080	28422	0	0	16.6948	9.72747	-0.0256025	-0.999672	1411.22	635.927	0
2080	49457	0	0	16.6447	9.8255	-0.825178	0.564873	1684.12	559.214	0
2081	29997	0	0	14.2213	13.4777	-0.694045	-0.719932	237.018	1342.39	0
2081	31969	0	0	14.2991	13.4631	0.380582	-0.924747	6027.89	56.7566	0
2082	17547	0	0	15.0116	12.6874	-0.392426	-0.919784	3365.94	3815.86	1
2082	20047	0	0	15.1057	12.7379	0.983396	-0.181475	-1385.13	1674.18	1
2082	49787	0	0	15.018	12.8154	-0.299762	0.954014	2910.65	270.512	0
2084	25789	0	0	11.2408	2.40342	0.900287	-0.435297	221.581	293.259	0
2085	10508	0	0	16.2285	4.6227	-0.296124	-0.955149	539.707	337.336	0
2085	33487	0	0	16.2923	4.63641	0.66023	-0.751064	1069.81	249.715	0
2088	44557	0	0	2.70426	9.40542	0.959668	0.281136	525.319	41.3154	0
2088	45456	0	0	2.59136	9.40625	-0.95541	0.295282	612.941	84.4228	0
2090	17064	0	0	8.5629	6.28906	0.304259	-0.95259	812.761	165.038	0
2090	23591	0	0	8.57109	6.42213	0.418856	0.908053	1129.07	1.59502	0
2094	47569	0	0	22.2136	6.39721	0.994006	0.109327	68.0566	27.0319	0
2097	13926	0	0	16.9101	7.73852	-0.982659	-0.185419	17.4547	200.522	0
2097	23728	0	0	17.0565	7.76466	0.986113	0.166078	355.055	285.247	0
2097	52191	0	0	16.926	7.79973	-0.769775	0.638315	1832.08	428.775	0
2097	52670	0	0	16.9999	7.67993	0.225003	-0.974358	2181.17	407.793	0
2099	15691	0	0	16.5528	9.3358	-0.343686	0.939084	3348.54	202.16	0
2100	28063	0	0	20.8614	7.65483	-0.853235	-0.521526	117.07	57.8581	0
2100	29739	0	0	20.941	7.75877	0.280906	0.959735	358.212	236.966	0
2101	10733	0	0	17.7816	2.45941	0.45841	-0.888741	1768.5	136.617	0
2101	48993	0	0	17.7038	2.51167	-0.995988	0.0894885	129.373	156.329	0
2103	39891	0	0	8.16699	1.75262	-0.519412	0.854524	12.2876	52.7933	0
2103	44119	0	0	8.23877	1.75139	0.54806	0.836439	234.075	58.1068	0
2107	32529	0	0	24.5884	9.46389	0.992455	-0.122606	506.515	86.3745	0
2108	34252	0	0	11.7756	6.26563	0.612725	-0.790296	930.874	302.169	0
2108	49154	0	0	11.7545	6.38183	0.296386	0.955068	1156.88	44.0735	0
2112	16145	0	0	26.816	5.39679	-0.768695	-0.639616	122.772	47.9567	0
2112	28762	0	0	26.873	5.37742	0.219796	-0.975546	10.8515	64.6296	0
2119	11494	0	0	9.78046	11.1645	-0.988642	-0.150288	167.642	0.441009	0
2119	14082	0	0	9.80077	11.2247	-0.695599	0.718431	257.181	131.665	0
2119	32156	0	0	9.81788	11.1131	-0.448639	-0.893713	1021.11	67.0261	0
2124	24392	0	0	14.5616	6.45027	0.707794	0.706419	-83.7874	73.8799	0
2124	36020	0	0	14.4711	6.4247	-0.972907	0.231198	-36.3419	121.745	0
2127	20756	0	0	16.4884	7.57631	-0.908156	-0.418632	511.612	52.8454	0
2133	13778	0	0	19.2286	11.6376	0.934642	-0.35559	1002.61	274.899	0
2133	17330	0	0	19.1127	11.6994	-0.815642	0.578557	880.913	27.3025	0
2133	33226	0	0	19.1674	11.7274	0.0097211	0.999953	533.256	93.7683	0
2133	43540	0	0	19.153	11.5962	-0.206969	-0.978347	514.674	139.909	0
2142	10786	0	0	3.89858	10.0566	-0.991669	-0.12881	228.206	41.8093	0
2142	16374	0	0	3.99738	10.1322	0.3837	0.923458	276.81	7.78588	0
2142	30065	0	0	4.03989	10.0501	0.975686	-0.219173	321.965	109.404	0
2142	46815	0	0	3.93596	10.1293	-0.471321	0.881962	0.568551	14.5751	0
2143	37350	0	0	6.25407	1.75836	-0.228406	-0.973566	761.08	18.1417	0
2147	19728	0	0	14.9376	12.4188	-0.831643	0.555311	3802.28	764.972	0
2147	45693	0	0	15.0415	12.3339	0.710395	-0.703803	4153.31	264.089	0
2149	10754	0	0	16.8967	9.42922	-0.242557	0.970137	1494.28	473.31	0
2149	18217	0	0	16.9539	9.35592	0.881782	-0.471656	1317.78	297.352	0
2152	12178	0	0	26.5561	3.84738	0.767124	-0.641498	274.967	52.0179	0
2153	32745	0	0	12.0969	2.53208	-0.993117	0.117123	-72.3886	178.77	0
2162	20014	0	0	15.1177	12.5016	-0.999904	-0.0138838	664.962	85.181	0
2162	31072	0	0	15.2363	12.4593	0.764951	-0.644089	1887.96	17.3109	0
2167	14130	0	0	4.2488	10.072	0.907915	0.419155	286.955	40.2011	0
2167	43419	0	0	4.17036	10.0944	-0.550817	0.834626	-58.5405	24.4148	0
2167	49437	0	0	4.24275	10.0169	0.795299	-0.606217	43.261	1.42726	0
2168	35693	0	0	11.9116	9.02635	-0.595904	0.803056	1410.43	507.78	0
2169	22060	0	0	5.54758	3.42469	-0.980873	-0.19465	628.962	114.233	0
2170	45372	0	0	1.73934	14.9561	0.781244	-0.624226	127.152	36.9113	0
2173	22716	0	0	23.3306	5.55543	-0.360497	0.93276	124.261	126.445	0
2173	41282	0	0	23.2911	5.49515	-0.999187	-0.0403246	279.892	111.503	0
2175	14629	0	0	9.79028	12.9262	-0.977185	-0.212392	1160.55	424.409	0
2178	26314	0	0	10.82	8.45106	-0.272658	-0.962111	1702.52	66.6149	0
2181	40845	0	0	26.4904	7.55593	-0.487394	-0.873182	19.8775	50.3199	0
2181	41366	0	0	26.5704	7.61117	0.989224	0.146409	282.826	70.543	0
2182	36172	0	0	18.5523	8.78667	-0.28563	-0.95834	300.318	306.333	0
2182	48012	0	0	18.5161	8.83202	-0.99771	-0.0676315	887.944	409.16	0
2184	20686	0	0	25.8514	6.56815	-0.125472	-0.992097	-35.6798	78.5235	0
2184	50195	0	0	25.9106	6.67737	0.762853	0.646572	83.7996	204.021	0
2185	44100	0	0	22.7409	3.81371	0.880881	0.473337	-78.6082	68.8892	0
2186	13332	0	0	17.6707	4.5197	-0.423482	-0.905905	1587.41	379.528	0
2186	14186	0	0	17.6507	4.62908	-0.716512	0.697575	889.736	176.129	0
2186	39170	0	0	17.7674	4.5739	0.993838	-0.110838	688.315	250.277	0
2186	47536	0	0	17.7158	4.64773	0.237671	0.971346	1187.59	98.3175	0
2188	52204	0	0	9.23472	4.92821	-0.974996	-0.222221	205.286	150.52	0
2189	23277	0	0	13.6483	1.08363	-0.984636	-0.174622	91.6212	40.259	0
2190	24564	0	0	16.7746	1.15583	0.880245	0.47452	736.343	95.3218	0
2190	39158	0	0	16.68	1.14108	-0.983011	0.183549	431.195	44.0401	0
2197	35797	0	0	6.6388	6.98516	-0.912182	-0.409784	881.326	154.096	0
2197	36388	0	0	6.767	6.98006	0.877062	-0.480378	130.723	28.7405	0
2198	49158	0	0	4.91729	11.6165	0.438375	-0.898792	46.5242	3.56065	0
2201	22238	0	0	9.86804	6.83248	-0.184804	0.982775	918.144	240.902	0
2207	21342	0	0	14.2696	7.91732	-0.785896	-0.618359	362.848	366.052	0
2213	34846	0	0	19.9392	5.24079	-0.664208	0.747548	1115.74	88.9464	0
[truncated: 44,316 more rows]
