# Supplementary material for: Study on stability analysis of soil nail reinforced slopes under loading based on the discrete element method
Source: PLoS One. 2026 May 26;21(5):e0350163. doi: 10.1371/journal.pone.0350163 (PMC13210361; doi:10.1371/journal.pone.0350163)
Supplement: S1 File — (ZIP) [file pone.0350163.s001.zip › DATA in PFC/1_14_20000__measure.txt]

id	cx	cy	mradius	sxx	syy	sxy	s1	s3	angle_deg	porosity	strain_x	strain_y
1	15.7	15.35	0.63	-8701.83	-458.341	1736.55	-107.461	-9052.71	78.5768	0.183605	-4.78538e-06	2.20784e-06
2	14.44	15.098	0.63	-28059.8	-28340.8	10068.2	-18131.1	-38269.5	44.6003	0.155356	2.57409e-06	2.97683e-06
3	13.18	14.846	0.63	-9985.17	-59646.7	-5767.9	-9324.06	-60307.8	-6.53862	0.164107	2.18666e-06	-1.8532e-05
4	17	14	0.63	-4853.39	-3428.83	1497.62	-2482.74	-5799.48	57.7181	0.192197	-1.16499e-05	1.1476e-06
5	15.74	13.748	0.63	-11785.7	-14058.6	4221	-8550.85	-17293.5	37.4655	0.166838	3.97844e-06	5.68135e-06
6	14.48	13.496	0.63	-9142.73	-29680.7	4102.2	-8353.68	-30469.8	10.8877	0.185573	4.85431e-06	-2.72835e-08
7	18.4	12.6	0.63	-5509.77	-3204.48	1550.46	-2425.15	-6289.1	63.3139	0.177376	-3.6275e-06	-1.057e-05
8	17.14	12.348	0.63	-8427.23	-7988.54	2696.74	-5502.24	-10913.5	47.325	0.199452	-7.46259e-06	-1.03991e-05
9	15.88	12.096	0.63	-7462.87	-15039	3144.37	-6327.88	-16174	19.8475	0.186653	-3.34974e-06	-1.36057e-05
10	19.8	11.2	0.63	-4217.6	-3392.53	1381.59	-2363.2	-5246.94	53.3127	0.185775	1.13747e-06	4.85361e-06
11	18.54	10.948	0.63	-5536.92	-6070.28	1658.58	-4123.72	-7483.48	40.4328	0.178659	1.1332e-05	3.12473e-06
12	17.28	10.696	0.63	-8444.55	-10135.3	3171.92	-6007.28	-12572.6	37.5382	0.174839	-2.78591e-06	-3.61572e-06
13	21	9.75	0.63	-6894.14	-3390.03	1398.91	-2900.07	-7384.1	70.6973	0.191078	-5.99444e-06	-3.64082e-06
14	19.74	9.498	0.63	-6017.8	-4840.13	1735.73	-3596.08	-7261.86	54.3696	0.164563	-1.79141e-06	-1.94213e-06
15	18.48	9.246	0.63	-5864.16	-7677.94	2328.46	-4272.21	-9269.89	34.36	0.165764	7.55402e-06	-4.44625e-06
16	22.5	9.3	0.63	-6430.56	-1317.41	982.166	-1135.24	-6612.73	79.4923	0.194672	-6.0123e-06	2.14452e-06
