# Supplementary material for: Study on stability analysis of soil nail reinforced slopes under loading based on the discrete element method
Source: PLoS One. 2026 May 26;21(5):e0350163. doi: 10.1371/journal.pone.0350163 (PMC13210361; doi:10.1371/journal.pone.0350163)
Supplement: S1 File — (ZIP) [file pone.0350163.s001.zip › DATA in PFC/1_14_20000__pbond.txt]

ball1_id	ball2_id	cx	cy	pb_fn	pb_fs	pb_state	bond_type
6	21988	6.96403	3.82183	56.3944	-18.049	3	0
6	29749	6.99337	3.8995	58.1323	112.639	3	0
7	28757	24.6354	3.70255	65.6323	-15.314	3	0
12	5819	3.15082	12.0892	2.91113	17.785	3	0
17	4641	9.92415	4.57003	57.3266	-44.2519	3	0
17	7912	9.89837	4.71398	82.5823	-289.34	3	0
25	9688	14.7751	8.59283	123.013	-486.784	3	0
35	7830	10.5548	10.8525	-205.423	-260.055	3	0
36	8603	24.9217	7.46512	36.4117	43.0906	3	0
40	1994	13.1932	6.05284	14.1949	-7.88687	3	0
51	1555	2.66098	4.9442	26.4466	83.2669	3	0
63	3510	15.5908	9.00497	194.908	-8.11451	3	0
67	4619	5.20686	9.36133	33.9194	-41.1672	3	0
93	3401	23.1392	9.2166	-64.4813	45.7347	3	0
151	611	11.4125	4.31714	100.179	-55.4275	3	0
174	289	14.9065	15.2699	-1014.7	-545.289	3	0
183	327	3.86947	15.6593	-19.9383	-33.3493	3	0
265	530	20.7769	6.82753	31.8625	-78.5991	3	0
421	992	24.9065	1.46943	61.746	6.27495	3	0
563	835	16.0914	7.20368	135.92	-348.616	3	0
639	940	18.1436	3.68669	298.871	41.4708	3	0
782	835	16.0217	7.282	119.47	-184.996	3	0
12	29230	3.10808	12.0516	-41.052	-31.6389	3	0
19	18330	5.96645	5.20223	74.192	24.427	3	0
19	28347	6.06219	5.26346	66.673	-4.39022	3	0
21	51229	10.2963	12.1564	-279.269	92.9664	3	0
22	20360	18.9244	5.90537	37.4187	249.163	3	0
24	15402	6.12565	9.76785	52.4762	4.08488	3	0
24	42844	6.11678	9.69633	-40.6859	-81.8456	3	0
32	15068	25.7957	7.89136	52.7256	136.972	3	0
32	23482	25.7092	7.90159	-60.0542	-218.886	3	0
32	23484	25.7756	8.00045	-156.346	20.6514	3	0
33	24026	22.889	1.61864	89.4482	1.75727	3	0
38	40341	1.84121	14.2099	3.43397	-29.2327	3	0
43	24224	12.0741	7.74801	139.505	194.459	3	0
48	15202	5.21149	13.7852	23.139	-23.5944	3	0
48	34325	5.16414	13.6918	-97.1002	-29.2216	3	0
50	30371	26.6004	1.36105	35.8164	-4.30548	3	0
51	36503	2.71303	4.89605	19.7582	11.4973	3	0
54	38186	15.9098	4.50172	-77.3504	-46.8704	3	0
54	42458	15.9316	4.4417	97.1358	199.726	3	0
55	34632	16.6221	6.09738	-205.56	-49.3233	3	0
56	47461	12.4292	5.45332	38.5745	-75.4261	3	0
57	25720	16.8647	13.0072	381.604	99.1015	3	1
57	35305	16.9222	13.0085	-3.1101	5.11212	3	0
59	25894	25.8864	3.20021	47.3039	9.56366	3	0
59	33269	25.895	3.08772	32.2638	33.2021	3	0
60	50684	13.6824	9.88855	245.418	206.223	3	0
66	34745	7.9539	1.61373	26.8099	-14.6071	3	0
68	44691	12.1668	6.04144	-110.97	-36.9346	3	0
68	47062	12.1416	6.11605	64.2515	0.106366	3	0
69	52350	10.6674	6.02483	99.027	43.4043	3	0
70	16449	13.5471	3.89148	29.5922	-319.876	3	0
70	28456	13.4324	3.9843	37.6276	-138.617	3	0
70	46530	13.4461	3.86193	164.563	213.625	3	0
74	46308	14.4952	11.993	-270.078	-371.752	3	0
76	45241	11.6059	7.61649	113.415	-169.874	3	0
77	17481	23.5888	2.4351	80.6741	-88.827	3	0
77	25772	23.7094	2.40057	61.851	1.51013	3	0
84	39294	6.40789	15.096	-13.8481	-11.0644	3	0
89	38214	23.0309	6.98834	105.291	2.48235	3	0
89	42208	23.1383	7.03921	-34.7211	-14.8263	3	0
93	20568	23.0692	9.15054	88.5204	-130.37	3	0
93	26651	23.1266	9.11216	-153.451	145.704	3	0
97	14939	5.29109	12.6604	8.3777	-23.1784	3	0
107	4655	21.1205	3.35246	47.9388	50.6075	3	0
110	2442	8.82459	8.06377	83.4529	43.5439	3	0
113	7001	17.4832	4.55217	42.5894	-66.6633	3	0
116	4553	3.78398	6.10319	-17.2813	-4.12059	3	0
116	8132	3.72427	6.04074	22.6895	93.9193	3	0
117	9560	12.8101	14.4267	338.001	573.235	3	0
139	5491	7.17773	1.71927	9.26442	46.3976	3	0
144	9028	14.5561	2.08498	116.153	-9.67963	3	0
147	7975	8.87736	13.79	-141.574	-164.694	3	0
148	5013	17.8081	2.08268	65.2687	83.5803	3	0
148	8387	17.8008	2.01985	25.219	76.4168	3	0
151	4981	11.3638	4.28117	-39.4951	-54.2518	3	0
166	6468	23.9532	2.43347	24.7421	103.318	3	0
174	7382	14.9913	15.3328	130.045	-915.82	3	0
176	4767	8.15151	12.5962	27.3907	-23.7458	3	0
180	2910	1.9163	1.7125	12.7015	-2.22202	3	0
180	3028	1.98806	1.69128	26.2122	2.43639	3	0
198	2215	13.9973	5.63345	6.78771	-400.349	3	0
198	3589	14.0185	5.57202	140.688	106.919	3	0
204	1054	14.6143	7.81018	268.865	-432.704	3	0
213	7139	19.0639	8.01549	61.0855	293.272	3	0
214	1408	26.8456	8.91508	-6.14922	107.661	3	0
224	7552	26.4392	1.75399	16.7103	3.45614	3	0
225	8504	16.6113	11.7682	88.0602	595.785	3	0
225	9770	16.6247	11.6854	248.67	-30.9079	3	0
249	6821	23.2352	6.2082	56.6779	76.1966	3	0
251	5718	14.1767	15.0405	310.427	1237.68	3	0
254	1981	9.03602	8.38722	101.719	78.4159	3	0
268	8484	7.06418	5.35251	-31.9601	-48.8345	3	0
270	6026	17.9616	6.4729	258.413	-9.41463	3	0
273	1287	22.8086	7.98001	-64.5104	-114.759	3	0
273	5506	22.813	8.10392	32.8783	216.897	3	0
289	3017	14.8451	15.2821	-174.104	343.395	3	0
290	2388	26.7386	4.88903	27.9299	35.4508	3	0
290	9384	26.7716	4.94311	75.3523	-7.01715	3	0
301	4888	17.2618	8.06797	51.692	-304.974	3	0
304	6703	25.2355	4.30694	27.3332	53.9985	3	0
306	7009	22.2123	6.76601	36.8236	-134.998	3	0
328	7438	18.2811	11.5285	61.8763	173.617	3	0
332	6358	1.4508	14.6811	-6.12918	-35.2766	3	0
350	1388	8.57774	8.23951	123.181	-156.618	3	0
354	8698	24.616	2.55385	24.4468	44.5845	3	0
358	7018	26.5152	9.20273	29.3494	-247.917	3	0
362	9949	5.94592	10.0063	60.1956	-211.325	3	0
370	5503	10.4599	14.8732	-380.641	-122.306	3	0
373	2529	10.0135	5.35005	80.3465	-65.3457	3	0
403	8671	26.7013	7.21454	20.4177	176.412	3	0
406	5153	3.38406	10.7899	10.1895	107.407	3	0
409	8871	6.45879	8.43907	64.2964	143.23	3	0
413	4705	23.1777	1.88084	11.5525	-73.0784	3	0
421	5075	24.8388	1.57344	49.8233	-13.014	3	0
431	8337	21.89	5.84795	20.1723	-156.681	3	0
434	2877	25.7195	5.25481	98.7379	9.08136	3	0
440	6242	16.9549	6.65914	-135.359	-38.7474	3	0
444	7798	16.6167	10.529	329.44	773.779	3	0
445	8598	1.94768	15.773	-18.3756	-5.71032	3	0
449	2819	22.2355	3.70848	53.2785	-147.949	3	0
457	2431	19.889	7.61377	-44.493	193.518	3	0
460	5533	19.5135	12.011	-386.356	-829.385	3	1
468	2717	7.95132	11.6706	-108.312	149.339	3	0
468	9903	7.85865	11.6787	35.6767	28.5353	3	0
486	6544	8.48772	15.2248	-115.595	51.1018	3	0
488	5488	23.6155	5.8003	-76.6426	1.66564	3	0
489	8141	16.6723	7.88715	-5.35431	132.938	3	0
522	9063	23.5286	1.36156	37.1115	-26.3608	3	0
524	6489	19.1226	3.80876	29.9223	-12.0463	3	0
527	4761	8.51115	4.02971	0.0904761	-126.987	3	0
539	4640	11.0379	4.92878	23.62	184.929	3	0
544	6177	3.33785	9.82756	0.837588	-19.9516	3	0
548	3039	4.77473	8.92856	78.7375	64.7929	3	0
550	8755	20.5706	6.4365	68.1765	-1.29443	3	0
560	9834	15.5234	13.3516	-175.261	-12.3228	3	0
588	1850	16.3631	12.4344	121.195	279.483	3	0
592	7004	12.6053	11.3338	73.6961	413.821	3	0
607	3277	25.9221	8.71857	-69.3461	-38.18	3	0
611	4981	11.3544	4.3392	13.986	45.4883	3	0
611	8232	11.397	4.45107	114.35	78.033	3	0
613	5677	8.80811	5.96455	67.0554	-148.502	3	0
625	5498	4.99992	10.0514	-199.418	-129.117	3	0
625	7544	4.94751	10.1802	-10.1142	-10.9564	3	0
627	6322	7.12886	1.61098	20.1209	-57.4265	3	0
665	9681	1.28683	4.20826	19.3834	17.5267	3	0
679	6601	20.2679	8.78632	33.085	-19.239	3	0
680	7711	12.7801	13.8013	-102.159	-949.855	3	0
683	4642	11.5717	15.914	-253.402	171.042	3	0
690	1385	16.129	12.2015	-133.36	-251.987	3	0
697	8103	9.73507	4.12272	97.4613	4.95377	3	0
702	7878	4.31667	14.3457	4.83369	15.1779	3	0
707	9384	26.8615	4.88091	13.8641	65.1069	3	0
715	3209	3.82744	5.91103	56.2846	6.20201	3	0
724	7274	10.3778	3.31486	71.0765	93.9354	3	0
731	9241	22.5091	6.16329	88.5969	-177.698	3	0
733	1123	2.02454	3.71969	17.6486	9.77035	3	0
751	8296	23.9667	6.04189	-16.28	-47.5281	3	0
754	1371	14.4517	14.2943	-27285.8	9747.88	3	1
756	5325	11.5245	6.48036	78.9077	-51.4027	3	0
758	9856	15.5586	2.83235	64.4872	-207.494	3	0
767	5985	15.7973	6.29798	118.208	-211.476	3	0
778	4382	11.2662	10.1679	12.393	-243.718	3	0
778	8198	11.3186	10.1362	-112.052	329.009	3	0
784	5410	9.29179	8.40476	87.4995	9.7268	3	0
791	1865	15.943	14.915	235.645	816.697	3	0
807	9274	2.63518	5.83974	15.5266	-46.4581	3	0
816	9512	13.5115	6.20307	203.856	-29.0648	3	0
821	1060	20.26	9.93749	3.15248	-27.7438	3	0
829	1692	10.4698	2.14564	40.7498	-50.9971	3	0
830	5158	11.4011	9.67303	-250.399	-143.14	3	0
839	3006	6.26204	4.62715	92.7528	-32.6299	3	0
855	1486	25.9816	2.69652	33.087	55.0984	3	0
863	3946	6.98364	6.77879	65.9905	58.0931	3	0
865	6533	1.20425	6.51458	1.40372	36.0964	3	0
869	6758	5.28219	6.51239	-115.537	6.48329	3	0
877	1683	8.77092	12.2654	64.493	213.546	3	0
884	8370	26.2129	6.53527	63.5285	-2.84065	3	0
890	1431	3.0351	6.39775	8.66297	-24.2965	3	0
890	2227	3.08992	6.42791	21.263	32.8912	3	0
895	6379	19.5382	10.2087	97.0424	386.529	3	1
910	6228	3.06934	10.8083	32.1204	7.45006	3	0
910	8636	3.13095	10.8868	-34.1276	-40.4684	3	0
915	5700	12.4108	7.36814	165.954	17.2985	3	0
916	4803	16.7097	10.8591	34.8871	-300.403	3	0
917	5518	8.63221	12.5007	94.0418	124.221	3	0
921	5208	4.16893	14.1554	-43.7195	25.4213	3	0
922	4311	8.84745	6.85869	22.0521	56.7194	3	0
936	6354	8.78374	9.13356	28.1765	-128.511	3	0
944	1775	2.33588	8.4421	-32.7084	7.63051	3	0
959	9513	2.56098	11.6055	-122.253	-3.97918	3	0
982	7007	8.94668	5.40082	54.2293	-131.979	3	0
991	2924	5.66261	3.2745	13.303	-70.5432	3	0
106	25320	2.15277	5.70469	30.7342	65.0222	3	0
106	47966	2.23663	5.72935	32.0506	-54.3577	3	0
107	30020	21.0635	3.38529	31.861	1.7716	3	0
109	21833	5.9507	14.5219	-65.9172	-64.5846	3	0
109	46247	5.91521	14.6159	-60.7413	51.9808	3	0
110	11861	8.72886	7.97436	96.4717	8.7751	3	0
111	17343	17.8336	10.2478	271.96	114.659	3	0
111	48451	17.7865	10.1988	207.369	-328.721	3	0
112	19678	17.9945	7.78898	-44.1693	-37.4715	3	0
112	44620	18.106	7.81897	32.2044	-457.327	3	0
113	13332	17.5941	4.50812	76.4311	-201.362	3	0
113	14186	17.5788	4.61671	58.3428	250.019	3	0
117	40552	12.7616	14.4631	797.895	-156.147	3	0
117	50168	12.7119	14.4341	-1271.79	-530.551	3	0
123	32028	3.80754	14.4066	10.2391	-25.1193	3	0
123	33916	3.72614	14.3291	-31.0644	-14.9755	3	0
125	19521	2.30666	7.03196	11.7423	-52.2612	3	0
125	37745	2.25195	6.94864	23.8583	-66.9713	3	0
125	50605	2.2527	7.04215	20.0321	45.6346	3	0
126	21177	4.8296	7.63061	30.5703	3.97121	3	0
126	28446	4.83443	7.56139	105.965	-49.9208	3	0
130	39047	5.21353	14.7114	8.21935	-19.0972	3	0
130	43752	5.31525	14.6785	-49.9122	46.2588	3	0
130	49960	5.23041	14.7728	-29.4034	5.17874	3	0
132	29470	7.38633	3.53709	49.1957	8.44839	3	0
135	34696	7.16439	7.45966	42.5668	129.423	3	0
135	41198	7.25278	7.38692	63.4449	-48.6412	3	0
138	28676	25.8262	9.46026	48.3692	201.842	3	0
140	37645	3.5453	14.7704	-17.156	12.5569	3	0
140	39263	3.4685	14.8467	-10.3413	30.9717	3	0
146	43101	13.283	12.0233	-86.1601	-52.5785	3	0
146	43116	13.1592	11.9516	-35.6296	585.025	3	0
147	13975	8.93563	13.8746	73.7385	84.0638	3	0
147	25145	8.88594	13.908	-139.798	-74.7206	3	0
148	16186	17.9239	2.00975	106.599	-163.002	3	0
149	21700	25.6689	9.65557	6.2099	114.022	3	0
149	52219	25.7115	9.77172	7.09351	-151.716	3	0
151	28831	11.3904	4.20383	90.9939	93.6936	3	0
152	16058	7.80708	3.25379	44.9034	19.2312	3	0
152	37748	7.79676	3.33738	25.6541	-62.7015	3	0
154	18833	5.7951	15.3271	-31.5324	-58.1365	3	0
156	34543	16.4132	8.11519	36.7702	673.743	3	0
158	11919	20.45	5.70845	32.0432	3.71322	3	0
159	10956	26.435	8.22189	-60.0034	92.5071	3	0
159	40282	26.4449	8.10952	-82.7341	12.4634	3	0
164	17602	19.281	1.78485	65.2057	-121.347	3	0
164	26505	19.2646	1.88243	86.9815	86.2668	3	0
165	30530	8.86194	14.9017	-180.575	-26.0862	3	0
165	31502	8.79089	14.932	40.5752	37.8466	3	0
165	42152	8.91319	14.9461	-28.3982	149.732	3	0
166	25772	23.8562	2.38295	85.5449	-4.47863	3	0
174	30024	14.94	15.3694	-388.827	1123.1	3	0
176	25833	8.05194	12.6531	-132.937	18.5999	3	0
176	28268	8.026	12.5936	43.4275	5.24889	3	0
176	37679	8.1201	12.6564	26.05	-95.9244	3	0
179	24017	4.67049	5.59348	44.7635	-0.821963	3	0
182	17570	13.0483	6.17249	54.519	-2.64135	3	0
182	21445	12.9918	6.13445	-46.2341	115.171	3	0
183	10029	3.96706	15.7209	-19.7641	-0.774853	3	0
183	26193	3.92465	15.7699	-18.2727	19.8333	3	0
184	41451	17.0699	12.2982	98.4308	280.825	3	0
185	36620	13.7846	8.46708	98.2524	-49.5523	3	0
185	45036	13.8504	8.4536	107.761	199.589	3	0
189	17773	23.51	5.45389	53.3465	-9.14084	3	0
193	18006	3.06323	15.3149	-74.1726	8.92933	3	0
193	19032	3.02777	15.3769	-6.04081	2.8152	3	0
198	22096	14.0821	5.56774	110.749	-243.725	3	0
198	29453	14.076	5.67195	197.708	229.628	3	0
204	15894	14.5675	7.93822	283	20.8878	3	0
204	21198	14.5198	7.8305	-81.2854	67.2503	3	0
204	25939	14.6474	7.87328	-93.0153	-44.4396	3	0
204	32863	14.5136	7.89675	17.3855	108.331	3	0
207	10791	10.2033	12.5232	0	0	0	0
207	17625	10.3126	12.5703	70.278	101.837	3	0
213	33090	19.0256	7.91479	88.3776	346.093	3	0
214	16620	26.7655	8.94135	21.1614	-15.1387	3	0
215	37391	21.6919	8.5292	28.2683	-228.489	3	0
224	27982	26.3512	1.83906	41.4833	-2.44498	3	0
224	50945	26.3283	1.77659	12.6086	-6.93309	3	0
225	49371	16.5688	11.6694	68.8275	220.545	3	0
226	43870	11.0827	9.06476	223.906	-370.089	3	0
226	46877	11.0913	9.18895	175.187	110.323	3	0
226	51602	11.0256	9.18395	-32.4477	119.952	3	0
231	13417	16.5134	1.4906	172.883	-9.97463	3	0
232	25618	20.5873	7.93021	-131.365	-64.9456	3	0
232	48017	20.5892	7.99366	32.45	-33.2131	3	0
237	17124	20.5298	2.26727	119.7	-9.98536	3	0
238	32540	12.5079	10.1206	-252.507	180.225	3	0
245	24737	7.49909	3.40315	44.6531	-38.4053	3	0
245	41631	7.44885	3.35926	28.8532	-0.77857	3	0
249	11409	23.3017	6.11951	72.1201	44.6543	3	0
249	27505	23.2187	6.11937	12.2134	-159.883	3	0
251	18674	14.2108	15.1681	154.292	1057.13	3	0
259	44262	4.31271	4.91643	74.6635	13.7985	3	0
265	20380	20.8937	6.90827	-94.8273	-149.241	3	0
268	15542	6.98219	5.45353	32.031	-31.063	3	0
268	21131	7.09631	5.42277	68.5618	156.06	3	0
268	31410	7.00481	5.34968	54.2201	-57.3806	3	0
270	50443	17.9535	6.612	150.402	84.8117	3	0
271	52249	7.28935	6.1188	36.9663	-184.937	3	0
273	16943	22.8851	8.0197	47.4074	-64.0721	3	0
277	17147	2.35589	13.2909	-53.2204	-10.1236	3	0
280	39494	13.7253	9.16242	146.481	480.462	3	0
280	40120	13.7613	9.1008	-739.613	-39.0584	3	0
282	34596	12.1259	12.3999	245.283	-60.5299	3	0
284	28978	12.6262	5.86234	45.0529	371.343	3	0
286	11280	20.086	3.45027	-5.20682	-128.624	3	0
286	29630	20.0416	3.35738	24.5354	71.6122	3	0
288	12437	11.6983	7.8131	115.697	87.561	3	0
288	12732	11.7485	7.90517	193.258	19.9877	3	0
288	51642	11.771	7.80947	93.9827	-287.028	3	0
289	15400	14.7948	15.2383	268.872	116.743	3	0
289	24636	14.9118	15.1571	451.045	1129.12	3	0
290	10646	26.6428	4.96276	84.802	-8.87257	3	0
293	17473	2.87179	15.2061	-18.2621	-34.4716	3	0
295	43789	3.66327	10.8669	10.1606	123.039	3	0
298	46883	14.7443	14.6136	-598.328	735.247	3	0
298	51311	14.7492	14.4944	307.049	181.475	3	0
301	13515	17.1572	8.11153	-84.6855	-408.578	3	0
301	20138	17.2037	8.04221	137.114	385.618	3	0
305	20197	2.03426	13.7867	7.59168	9.6581	3	0
305	25469	1.94335	13.7254	-23.6186	-8.98506	3	0
306	28965	22.2917	6.75008	32.1025	18.0679	3	0
306	34072	22.2809	6.87558	41.6498	135.13	3	0
306	43894	22.3294	6.80213	24.1688	-6.93302	3	0
310	12793	11.1095	5.83556	88.9039	-240.431	3	0
310	27914	11.1428	5.90955	47.3786	105.975	3	0
310	32468	11.0215	5.92519	-3.94364	-297.561	3	0
312	28376	19.0936	8.55465	-83.3933	-114.554	3	0
312	46751	19.1568	8.63311	-41.1272	46.9042	3	0
313	14362	18.2436	1.9907	19.4182	14.7102	3	0
315	11736	6.33872	2.46232	33.1277	-72.1637	3	0
319	26680	4.11769	8.64651	-47.3669	44.3875	3	0
319	39905	4.18448	8.61901	98.9913	-21.1391	3	0
328	12483	18.2899	11.6369	6.26881	422.495	3	1
328	13021	18.1751	11.6043	16.2373	-12.1538	3	0
328	21397	18.1867	11.5445	9.57898	33.3555	3	0
330	50178	1.27698	14.8841	-0.637217	28.7476	3	0
336	33716	25.4446	8.4445	51.6455	200.524	3	0
336	49714	25.5068	8.42222	53.4028	-138.101	3	0
338	15248	26.4322	7.73508	53.6611	163.597	3	0
338	51992	26.4303	7.6562	35.8862	-128.273	3	0
339	32629	23.6365	4.41414	61.1574	5.35629	3	0
339	37003	23.6949	4.28183	52.9668	109.137	3	0
341	32093	26.542	3.42339	46.0256	10.6407	3	0
342	28959	26.377	5.55469	33.5652	142.394	3	0
348	19425	5.32016	13.0475	36.1923	-61.8575	3	0
348	27041	5.43852	13.0192	19.6568	168.485	3	0
350	25826	8.53963	8.30814	45.1449	301.294	3	0
354	13595	24.5616	2.66729	18.4354	-21.568	3	0
354	48239	24.626	2.68436	19.5596	6.44153	3	0
355	21094	13.4164	12.4212	-530.022	1391.43	3	0
355	50823	13.2751	12.3996	-977.991	-677.288	3	0
358	35925	26.4137	9.17811	51.8972	189.466	3	0
358	37160	26.5077	9.08806	13.6319	85.5004	3	0
359	25413	13.8149	5.01015	54.3653	130.984	3	0
359	37927	13.8566	5.09805	201.453	-69.226	3	0
359	44031	13.8648	4.96988	105.878	126.634	3	0
362	12518	5.88234	10.0904	65.8588	169.611	3	0
362	17338	5.96765	10.1527	-24.128	-54.1164	3	0
362	28515	6.01424	10.0346	-87.674	54.1015	3	0
363	13159	14.7346	13.1174	127.937	-363.969	3	0
374	16165	4.58766	1.57275	-43.5197	-1.4711	3	0
374	21737	4.69852	1.60669	0	0	0	0
374	24287	4.71801	1.53353	8.8707	16.5847	3	0
375	15047	2.84763	3.75165	14.8257	38.9412	3	0
375	43957	2.95469	3.75415	12.061	0.34181	3	0
376	17150	10.8241	2.934	137.308	508.48	3	0
376	19194	10.8172	3.00252	21.4201	-248.514	3	0
376	32607	10.933	2.91717	136.5	-263.515	3	0
384	18116	7.02848	9.04452	41.5739	84.8233	3	0
384	42476	7.13544	9.00316	-1.48241	-28.5191	3	0
388	18883	21.6781	9.53162	120.889	70.2862	3	0
388	29001	21.7117	9.41357	39.0019	130.011	3	0
395	15721	4.91327	9.40193	-48.9176	-81.0063	3	0
395	41829	4.89962	9.31449	86.4978	-19.9159	3	0
395	51048	4.97561	9.4144	38.2982	-2.73018	3	0
400	16125	19.3043	9.10842	80.306	-27.0347	3	0
403	13784	26.6745	7.12599	77.5735	-206.158	3	0
406	29800	3.27381	10.8585	9.71298	81.0058	3	0
406	31130	3.35957	10.8986	24.3654	-163.33	3	0
406	39315	3.28083	10.7999	25.9984	-3.11258	3	0
408	46789	3.34089	1.74921	6.43094	-7.95913	3	0
408	47519	3.358	1.81909	30.9222	16.2902	3	0
410	44454	13.1969	8.15801	79.7454	-23.9768	3	0
413	19246	23.2761	1.97362	1.66378	42.5434	3	0
416	49497	4.18722	6.00019	45.523	102.408	3	0
423	37881	12.906	4.58407	26.0316	336.921	3	0
426	33990	10.2956	7.54001	-64.2812	-36.9298	3	0
426	44011	10.3954	7.51583	-106.341	-40.7124	3	0
426	44670	10.3243	7.49245	37.9368	-5.633	3	0
428	10957	8.35456	5.82393	73.2992	-44.6599	3	0
431	10658	21.8687	5.76085	100.995	152.684	3	0
431	21741	21.8113	5.86366	90.9679	71.2684	3	0
431	45094	21.793	5.78073	20.9335	-239.376	3	0
436	11887	17.9983	9.87591	200.6	-46.502	3	1
436	22058	18.0202	9.76431	53.0571	-4.56827	3	0
436	46699	18.1071	9.84505	-23.3749	1.54587	3	0
437	13241	14.582	13.4292	350.774	-150.789	3	0
443	14627	5.70287	9.97396	42.9938	-145.908	3	0
444	29264	16.5301	10.6235	210.053	-128.207	3	0
444	37471	16.5371	10.5562	-176.566	-230.327	3	0
451	37086	5.09832	3.4759	43.1304	116.524	3	0
452	26596	12.9637	5.43465	138.71	296.451	3	0
452	45323	12.858	5.38195	32.4637	-401.861	3	0
453	40501	15.645	13.2415	327.196	713.966	3	0
454	23665	11.9915	12.9122	205.041	-54.5269	3	0
454	44929	12.0591	12.8262	-297.91	513.27	3	0
455	12425	8.17374	12.4243	-148.992	-54.5879	3	0
455	24363	8.13439	12.3719	48.8398	6.10656	3	0
455	31496	8.15807	12.3113	82.5903	-68.2447	3	0
455	34579	8.26719	12.3712	120.721	340.784	3	0
457	50187	19.9275	7.74272	79.5339	185.017	3	0
459	44903	1.28934	3.5578	8.08212	23.3311	3	0
461	13027	13.6085	15.5083	-252.591	-1253.87	3	0
465	42912	9.7604	7.40126	3.72483	18.3905	3	0
470	27052	3.63589	6.2552	39.5186	24.6762	3	0
470	36835	3.6891	6.31322	20.3408	-65.6391	3	0
474	25094	25.811	1.16972	21.0888	-1.63943	3	0
483	32952	23.196	5.77421	46.3661	97.5633	3	0
486	17708	8.58097	15.2488	-40.4849	-95.639	3	0
488	24415	23.532	5.73796	62.131	-104.892	3	0
488	24853	23.6421	5.73118	112.297	1.3753	3	0
488	44442	23.5696	5.69566	-36.2237	-4.06508	3	0
489	23613	16.733	7.87766	209.005	13.5031	3	0
491	40045	25.3308	5.44738	101.756	-87.1552	3	0
499	13325	18.8348	1.53286	120.235	-220.127	3	0
507	44448	25.1093	1.82478	43.8992	-9.06294	3	0
512	45863	17.9014	14.0161	57.5568	-48.7724	3	0
522	12218	23.6169	1.29888	53.0877	-2.89956	3	0
522	31661	23.5537	1.30263	0.792061	-24.8717	3	0
522	50715	23.6307	1.39542	38.8483	155.227	3	0
524	17499	19.2096	3.85892	40.5311	236.434	3	0
524	42589	19.2125	3.75772	119.014	-16.1392	3	0
525	14925	15.3973	3.21058	80.2672	-58.9936	3	0
530	21819	20.7624	6.75746	52.7042	6.2651	3	0
539	32875	11.1706	4.96953	94.1238	83.1477	3	0
539	50244	11.1063	4.85621	345.766	-40.3066	3	0
540	44654	4.69316	14.2533	16.6153	3.57633	3	0
540	47374	4.60922	14.2954	-39.7326	58.2291	3	0
540	50774	4.5866	14.1999	9.8206	-54.0231	3	0
541	17502	7.99892	13.873	-328.376	3.09798	3	0
541	34312	7.90521	13.9292	33.933	140.547	3	0
544	20929	3.36619	9.89226	68.5671	-0.741407	3	0
544	50060	3.24824	9.8751	67.3482	7.57921	3	0
545	18739	12.2483	15.3714	-1005.47	-67.1453	3	0
545	37578	12.2527	15.5116	-843.729	-527.589	3	0
546	21054	11.9859	12.0856	361.772	52.2155	3	0
546	40035	11.894	11.9804	259.395	53.8833	3	0
546	52611	11.9558	11.9609	146.698	-257.443	3	0
547	50835	15.9761	7.52653	1.71856	159.87	3	0
548	20718	4.87671	8.94983	97.1757	4.52114	3	0
557	48234	20.5678	4.79908	37.9968	150.517	3	0
560	21176	15.4594	13.3626	288.323	29.3824	3	0
563	30959	16.1823	7.21411	196.55	337.12	3	0
563	41006	16.1361	7.08957	204.679	37.3212	3	0
565	29903	11.3181	15.86	-348.353	264.554	3	0
566	14826	5.33476	4.15344	84.6798	-106.015	3	0
566	47505	5.41297	4.22242	43.4287	89.7276	3	0
567	17860	7.79229	8.41166	-53.9376	-114.703	3	0
567	20902	7.75951	8.35699	1.43571	101.221	3	0
574	13605	15.0062	6.73635	68.8645	-156.04	3	0
582	21471	20.7325	6.63221	138.906	8.66573	3	0
582	49751	20.8427	6.54542	170.861	-18.2336	3	0
585	17505	15.6572	1.82679	151.16	9.15867	3	0
585	37532	15.7147	1.85036	43.4066	-17.955	3	0
587	43163	14.8491	4.53855	167.286	-15.8628	3	0
588	21691	16.4366	12.4295	172.741	27.3002	3	0
588	23590	16.4645	12.4873	93.5771	-332.188	3	0
592	21303	12.481	11.3449	2.76797	-382.144	3	0
592	42986	12.6071	11.2659	-436.886	-60.4793	3	0
598	18739	12.3181	15.3406	851.829	19.5036	3	0
598	44205	12.4291	15.3897	845.691	1040.02	3	0
599	23962	11.4981	2.84748	16.4637	145.471	3	0
600	17149	7.62171	10.2142	44.0919	105.603	3	0
600	37485	7.65837	10.169	71.663	-66.5493	3	0
600	41131	7.72163	10.2292	55.5008	176.066	3	0
610	29155	6.23648	11.3838	62.9149	-228.654	3	0
610	46830	6.20838	11.4654	34.3023	198.939	3	0
611	51012	11.4592	4.4239	40.4916	-96.8922	3	0
613	19614	8.88659	5.85925	4.05551	102.855	3	0
613	43002	8.82149	5.83434	78.795	-58.9138	3	0
616	43975	6.46715	6.19609	60.0921	30.1855	3	0
618	24312	7.25943	1.93899	10.9622	-50.044	3	0
618	41136	7.35589	1.93007	24.9495	70.6677	3	0
620	34589	21.015	9.70282	35.0381	203.144	3	0
624	15949	10.3764	7.77213	75.8151	-293.223	3	0
624	47991	10.4663	7.71274	46.472	70.8503	3	0
625	32816	4.90195	10.1066	42.2403	3.50364	3	0
627	31117	7.23973	1.60345	37.3318	165.095	3	0
632	31913	7.09666	15.276	-24.2895	-40.95	3	0
633	20663	14.6343	3.22821	104.11	191.097	3	0
633	33370	14.7116	3.32267	83.7297	298.672	3	0
636	44038	8.28174	9.85074	-176.137	-162.172	3	0
639	18136	18.0648	3.77655	143.563	-370.055	3	0
639	39164	18.1965	3.78182	46.7826	-138.044	3	0
639	46051	18.137	3.82533	219.072	25.7662	3	0
642	33911	2.8046	8.995	36.9957	-100.182	3	0
642	45598	2.78083	9.05962	35.7944	38.1159	3	0
645	21557	20.8901	6.23034	91.4241	-4.7685	3	0
645	32884	20.9991	6.22573	52.811	-76.6213	3	0
645	48659	20.9461	6.26191	24.7959	-17.5921	3	0
647	14928	2.63104	15.1831	-38.7923	-3.06697	3	0
647	25793	2.68853	15.1919	-9.94406	27.8813	3	0
648	48849	20.8937	2.57703	53.2283	115.785	3	0
651	47027	16.2355	9.15284	-159.03	181.744	3	0
654	13963	23.0864	5.72089	96.0122	73.584	3	0
654	32952	23.1702	5.69898	35.4258	-43.3698	3	0
656	15308	16.3834	12.0989	-287.487	-63.1133	3	0
656	25528	16.4132	12.2131	312.306	119.324	3	0
665	22590	1.21304	4.20875	5.81993	-80.0872	3	0
667	39128	8.74965	3.56046	89.7515	-71.2117	3	0
668	49029	2.63889	14.6963	-12.5283	36.9904	3	0
679	17157	20.2164	8.76135	-51.7583	-86.621	3	0
679	30621	20.2187	8.87209	50.7341	156.501	3	0
683	21604	11.7132	15.9133	-386.245	87.5442	3	0
683	31393	11.61	15.8239	-212.454	-292.59	3	0
685	37023	18.6105	1.59947	135.861	-68.6536	3	0
685	42664	18.6552	1.52102	96.5144	122.282	3	0
690	52039	16.1035	12.2646	-316.338	499.492	3	0
694	16913	5.68695	7.99744	26.237	45.7026	3	0
694	37239	5.60058	7.93116	28.9962	-17.0498	3	0
698	41647	12.8287	5.01944	-15.6446	23.7444	3	0
698	46978	12.9272	5.07036	137.981	89.983	3	0
703	11253	8.25386	2.44331	73.7879	166.337	3	0
703	17317	8.15716	2.34454	62.2714	15.7769	3	0
707	37769	26.852	4.7753	19.4404	-43.6806	3	0
711	46709	12.5542	7.83067	71.0463	110.089	3	0
713	48129	25.2196	1.88091	41.3277	-0.380219	3	0
714	27165	24.2675	8.4215	-24.2365	-5.23604	3	0
721	45111	21.9974	3.00962	15.8766	-137.083	3	0
726	27311	10.9782	7.76274	59.9326	-103.877	3	0
728	23479	22.8325	5.17471	126.005	-83.9433	3	0
729	21254	5.33729	1.43205	-6.71699	-1.67073	3	0
731	14943	22.454	6.21755	-71.4093	72.8379	3	0
732	36841	4.49708	4.21562	27.3005	-8.94602	3	0
732	39611	4.45523	4.10626	19.3515	6.41369	3	0
733	12389	2.15152	3.729	40.4181	-14.9873	3	0
733	15915	2.15867	3.65789	15.0905	-6.99225	3	0
733	32460	2.02404	3.65552	23.7491	5.52619	3	0
733	43836	2.07915	3.75997	25.13	2.89429	3	0
743	47050	16.4581	9.69167	343.06	17.0173	3	0
745	16062	5.3298	2.41704	22.5282	-16.8586	3	0
748	47786	18.1613	9.11205	237.921	-365.43	3	0
754	24014	14.4145	14.1933	480.234	-42.6939	3	1
754	48672	14.3853	14.3218	136.573	1291.46	3	1
758	14827	15.448	2.87743	-150.956	26.4752	3	0
758	17359	15.4717	2.94076	72.4297	-4.9058	3	0
758	23061	15.4876	2.82479	84.5576	97.1765	3	0
759	16036	5.08449	1.49942	76.4171	-6.49823	3	0
759	49537	5.00497	1.41295	51.9754	77.8933	3	0
760	30538	14.3229	11.7355	-255.607	117.724	3	0
760	33979	14.2692	11.7622	311.434	-3.18749	3	0
762	22945	16.6696	1.30602	102.158	-3.71458	3	0
762	24564	16.7775	1.21335	67.8232	38.7272	3	0
763	17449	6.08839	4.88621	109.388	-3.85179	3	0
763	35728	6.03643	4.92752	55.701	-22.1497	3	0
763	43206	5.97635	4.8202	142.629	2.27945	3	0
765	19801	17.384	2.98937	142.023	10.6431	3	0
765	34359	17.4199	3.06101	60.6343	76.5466	3	0
768	13532	24.1699	1.55276	-29.6914	-25.0472	3	0
768	22606	24.208	1.60763	59.5296	1.7836	3	0
768	27136	24.1922	1.49327	-12.5212	2.90333	3	0
768	34863	24.2748	1.60582	16.0953	4.28194	3	0
770	35323	8.13126	14.4163	-171.448	106.43	3	0
782	36735	16.0165	7.3837	94.5495	586.167	3	0
782	42068	15.931	7.31018	27.1369	-180.758	3	0
791	43345	15.9526	15	-229.95	-750.171	3	0
792	17161	5.89994	3.46255	38.3482	69.2849	3	0
792	22977	5.96021	3.56372	34.6372	-99.9806	3	0
792	26350	6.0391	3.47097	37.384	136.709	3	0
794	28224	10.1553	14.0852	162.077	-33.6588	3	0
795	29376	2.67932	5.49712	81.6016	16.427	3	0
795	44595	2.73347	5.55208	-0.366259	-44.5795	3	0
797	19223	26.3702	3.45834	8.83008	-38.2876	3	0
797	41358	26.3521	3.56165	41.0775	13.098	3	0
797	45924	26.3338	3.50671	53.8959	-3.54853	3	0
802	20157	26.8312	5.21177	31.0824	32.5955	3	0
803	25402	16.5445	9.55093	-246.057	21.5192	3	0
813	49347	5.48967	2.43431	60.5869	96.3357	3	0
815	46528	4.78983	8.41418	14.4472	-86.5674	3	0
815	47703	4.80879	8.30914	-53.2391	-3.1911	3	0
820	41886	13.737	15.7076	1341.06	1506.04	3	0
820	50754	13.8191	15.7128	623.494	-1013.34	3	0
821	36787	20.2638	10.0377	51.799	324.818	3	0
821	42232	20.3482	9.9926	56.8743	-224.152	3	0
823	13866	5.60193	12.7644	49.4783	0.755872	3	0
823	35627	5.49954	12.7563	44.7557	63.136	3	0
828	17091	21.7449	2.60674	66.629	-140.095	3	0
828	41898	21.6949	2.55977	112.455	0.62194	3	0
830	28142	11.3057	9.66137	82.2871	403.851	3	0
832	50001	21.9944	5.13937	-92.1959	136.722	3	0
835	18007	16.0834	7.28123	16.0159	323.421	3	0
839	39514	6.31869	4.67067	-49.4611	68.0726	3	0
839	40630	6.25715	4.77012	65.651	-126.788	3	0
844	12215	7.94172	14.092	-45.9787	-184.183	3	0
844	25315	7.88993	14.1599	9.84965	89.8695	3	0
844	39276	8.03866	14.1617	30.14	176.558	3	0
846	52374	20.8923	8.17197	94.9782	-177.781	3	0
847	37194	1.1357	12.9602	-14.6554	25.9106	3	0
847	45800	1.15772	12.8443	-42.6252	-30.2167	3	0
850	25100	20.6037	4.25369	24.6279	0.793345	3	0
850	27157	20.6327	4.34952	81.8112	56.76	3	0
850	45866	20.6638	4.23944	62.7863	-13.0342	3	0
853	10941	4.79985	11.4023	20.3023	-26.0002	3	0
853	46963	4.8451	11.3574	4.93936	-76.9897	3	0
853	47935	4.84418	11.4797	-30.1959	56.9859	3	0
858	41265	1.71615	8.07565	55.5534	-28.4372	3	0
860	27295	9.09583	8.92652	35.7944	-202.652	3	0
860	37736	9.12887	9.02563	48.0986	37.413	3	0
861	33305	17.0915	9.05926	85.6087	572.08	3	0
863	42112	7.06689	6.77341	-29.6182	55.3442	3	0
867	18214	15.323	12.8669	111.235	231.336	3	0
867	40675	15.2004	12.8425	19.9577	-1.32688	3	0
877	49531	8.66179	12.1864	59.976	-220.173	3	0
878	23409	2.30469	4.53228	50.3063	2.89818	3	0
878	26270	2.2262	4.451	34.9576	-2.93081	3	0
878	30503	2.17732	4.49324	47.0577	2.59924	3	0
878	46687	2.28588	4.46781	15.4181	-26.1075	3	0
884	22997	26.3378	6.54564	50.6202	-65.3426	3	0
884	36764	26.2263	6.46648	29.0507	-115.643	3	0
884	41452	26.3037	6.44862	52.735	141.991	3	0
886	30981	10.4696	8.5987	17.5211	-416.234	3	0
886	35702	10.3977	8.6395	35.0194	341.312	3	0
887	18468	6.59866	4.38943	51.1384	32.6442	3	0
890	28130	2.98403	6.43436	7.68897	15.3051	3	0
890	31378	3.04495	6.51474	0.297631	-13.4168	3	0
894	32109	26.9351	5.861	2.79487	33.8773	3	0
896	13137	6.26988	14.6941	3.27278	29.2575	3	0
902	13037	9.40793	13.711	-109.839	-236.753	3	0
902	24511	9.35185	13.6804	-183.459	-38.4876	3	0
905	48879	9.54629	13.5504	-359.896	-16.0708	3	0
906	37428	26.0989	7.77289	6.25623	-47.4026	3	0
909	22750	23.0893	8.30803	93.118	74.9758	3	0
909	37964	23.0516	8.39751	27.0619	152.308	3	0
909	42323	23.0056	8.35394	111.731	-44.5198	3	0
910	29800	3.18083	10.8532	21.5258	-32.3352	3	0
911	12196	3.0436	5.54531	69.9536	2.66427	3	0
911	33905	3.07696	5.6291	8.54997	0.973042	3	0
911	47648	3.17836	5.58132	65.332	7.01639	3	0
911	47902	3.09448	5.4993	34.8053	-53.4405	3	0
915	13240	12.5167	7.42835	-113.733	99.5368	3	0
915	19721	12.378	7.42945	-167.669	-192.611	3	0
916	11491	16.5698	10.8517	117.2	-578.876	3	0
917	38297	8.66645	12.5493	-37.7958	-215.216	3	0
920	49309	8.53697	12.337	-187.669	76.947	3	0
923	15350	7.90432	1.07898	118.637	19.4448	3	0
929	10665	10.5211	10.6509	40.2218	-57.9751	3	0
930	40646	14.4573	15.629	-132.417	109.991	3	0
930	43371	14.3587	15.7238	0	0	0	0
936	20564	8.72054	9.14952	163.706	30.6398	3	0
937	15603	25.5704	8.85997	38.7632	-166.644	3	0
937	29213	25.4617	8.77602	18.6133	-76.9263	3	0
944	27030	2.37982	8.35723	18.7946	83.0016	3	0
945	32326	19.8363	1.78062	60.5199	-168.172	3	0
952	51531	2.63879	15.6571	-10.3122	-27.6123	3	0
957	21380	17.3432	5.21328	64.9441	44.011	3	0
957	40715	17.2357	5.21777	83.2557	-142.375	3	0
961	31550	22.8289	2.80719	67.6785	-44.0349	3	0
961	44719	22.8226	2.87243	43.9599	44.1434	3	0
962	26978	25.2699	5.75007	61.4072	4.78012	3	0
962	35535	25.357	5.65049	64.3006	165.017	3	0
963	11181	9.67745	14.7495	-83.9059	-173.89	3	0
963	16846	9.61373	14.8413	-205.825	90.4101	3	0
966	26437	16.383	6.63206	-82.2612	360.192	3	0
969	17433	10.2488	1.16486	27.5973	40.6389	3	0
969	21247	10.2152	1.26171	107.729	-19.7891	3	0
976	12145	2.32719	1.32226	40.8114	-4.26692	3	0
978	11753	11.8794	15.5422	-219.287	-379.548	3	0
978	36941	11.8088	15.4755	75.0403	6.53737	3	0
982	43984	9.00359	5.48185	46.9377	144.933	3	0
983	20088	23.9033	6.38303	28.6314	159.13	3	0
983	20114	23.9513	6.49686	36.2851	-135.052	3	0
983	27217	23.886	6.52769	-55.1772	-3.82078	3	0
983	30000	23.8264	6.48742	57.1598	11.6485	3	0
985	51413	24.4352	1.48947	-22.0694	-21.4967	3	0
986	16359	14.6325	2.69295	146.475	-70.6999	3	0
991	10045	5.79671	3.22508	42.6961	-3.3083	3	0
991	34163	5.72233	3.31633	72.9657	-3.68505	3	0
991	40638	5.67869	3.19298	114.392	15.7446	3	0
992	13566	24.8737	1.42139	4.10642	2.96875	3	0
1005	6612	11.1106	1.24032	15.904	-123.548	3	0
1007	2117	19.1517	5.46519	77.2385	380.069	3	0
1010	3759	8.72881	5.11302	149.456	79.8473	3	0
1013	7575	2.77104	8.257	12.6393	-59.5549	3	0
1016	4733	2.42686	5.79329	31.9969	-1.12917	3	0
1054	2262	14.6973	7.71031	104.441	180.057	3	0
1060	9234	20.1994	9.94195	76.1232	190.761	3	0
1072	3337	19.1487	10.8704	71.7077	-72.8049	3	0
1081	3881	6.69185	12.0804	40.182	128.329	3	0
1086	7584	19.3436	11.4449	151.962	12.7244	3	0
1095	6332	12.7292	1.76645	22.6323	96.2653	3	0
1129	8596	4.99914	15.3034	-2.71365	18.5406	3	0
1139	2094	22.1776	6.33932	42.8918	97.7575	3	0
1140	5327	16.9749	1.59767	89.3888	-0.157614	3	0
1140	6625	17.0326	1.62558	55.2732	0.676308	3	0
1145	4258	19.9913	11.0718	-35.9745	80.5217	3	0
1149	3633	13.3472	13.6318	98.6678	107.508	3	0
1160	2197	6.76559	7.05122	114.537	12.8212	3	0
1165	1409	18.6292	11.7603	39.889	-1567.33	3	1
1182	8611	1.20245	2.81918	37.4471	8.26902	3	0
1202	6326	13.82	1.38531	162.643	2.02429	3	0
1205	4052	23.1449	9.69551	22.3154	-137.944	3	0
1205	9116	23.1492	9.58921	27.4535	216.329	3	0
1209	2079	13.6983	5.57815	100.593	-3.5264	3	0
1209	3884	13.6558	5.70837	125.111	-189.431	3	0
1209	7430	13.7683	5.64799	30.6714	-37.7764	3	0
1212	1264	13.2462	8.77339	73.2689	301.609	3	0
1216	5748	15.3267	10.0059	159.594	16.815	3	0
1226	4635	9.19948	6.16129	142.367	15.9135	3	0
1232	5677	8.72645	6.08328	-73.6277	-32.4197	3	0
1239	7789	13.6736	13.7994	229.785	299.892	3	0
1240	3372	22.0635	7.41759	-17.2669	31.7627	3	0
1258	8351	1.2059	8.79665	-47.3851	1.91463	3	0
1270	1894	11.4195	13.986	250.639	-603.263	3	0
1278	4526	8.13592	4.77359	123.956	18.9484	3	0
1289	6360	2.72241	10.7659	49.4565	4.24578	3	0
1326	5403	16.5597	5.36036	50.3891	45.0913	3	0
1330	1694	20.9776	1.59633	101.038	-10.3061	3	0
1342	4647	25.8198	9.93481	88.6037	10.9282	3	0
1343	4524	23.0602	4.22625	-14.2313	-77.6682	3	0
1346	6825	9.2326	1.93654	90.4238	3.75729	3	0
1364	7682	24.5805	3.86127	45.1759	16.8642	3	0
1365	9070	13.8023	6.21095	7.14929	315.886	3	0
1370	7101	26.5522	2.9774	88.0828	-18.6596	3	0
1378	6279	23.8114	8.22865	-45.4827	-30.2837	3	0
1390	3318	24.6873	8.2602	4.46927	-125.353	3	0
1413	6794	21.5705	9.74183	1.81169	-20.3614	3	0
1444	7762	4.50708	5.67387	51.6294	-71.6248	3	0
1458	2416	26.6682	8.23634	38.5238	119.869	3	0
1471	4730	15.3825	2.08045	126.785	6.80919	3	0
1479	5898	8.33049	7.28161	2.53477	-22.9298	3	0
1495	4088	26.6189	4.72983	99.4725	8.09935	3	0
1503	7043	19.2796	1.66144	129.914	-163.724	3	0
1503	7601	19.1929	1.62418	87.9012	244.114	3	0
1506	6723	24.9621	2.85315	41.2667	-37.223	3	0
1532	2571	1.39643	4.06055	45.6425	-2.68459	3	0
1532	6689	1.29138	3.97911	56.6926	-27.5872	3	0
1532	9681	1.33498	4.0808	18.9812	-27.3066	3	0
1551	4314	6.96372	7.3737	104.024	-1.94558	3	0
1562	7458	10.0195	5.74441	80.448	-87.2008	3	0
1588	4552	5.14175	4.43703	96.5467	-22.7123	3	0
1590	7370	7.34072	10.6299	-126.629	-99.2786	3	0
1590	9505	7.38216	10.4952	-137.719	-2.32602	3	0
1610	9777	8.19623	9.47657	39.9882	81.0719	3	0
1616	1887	20.622	10.4561	42.3891	527.68	3	1
1621	4998	23.6705	1.80014	37.58	2.03638	3	0
1622	4849	11.7193	3.87062	110.369	12.5884	3	0
1622	8796	11.6508	3.7629	169.357	18.3904	3	0
1624	5564	2.11893	7.42591	45.7732	-4.3352	3	0
1624	7468	2.2188	7.47591	21.3129	-91.7984	3	0
1629	7458	9.98984	5.87264	58.6172	-322.058	3	0
1635	2395	6.48432	4.32724	-14.4398	6.04877	3	0
1638	3195	1.07321	13.9762	-49.2879	15.8572	3	0
1658	2079	13.7712	5.51622	17.5663	-147.1	3	0
1658	3589	13.9003	5.51956	-39.0355	-20.1553	3	0
1658	7430	13.8301	5.58999	200.414	-27.0929	3	0
1662	3564	17.8795	7.18673	72.0858	287.753	3	0
1663	5507	23.6751	9.43591	53.7121	-130.574	3	0
1666	7326	26.3181	8.82388	12.3989	-138.091	3	0
1680	5772	1.32824	7.26541	-2.31216	-0.773118	3	0
1687	5705	25.6814	7.48466	42.9044	41.3234	3	0
1689	2402	21.5314	5.49551	-15.4616	-15.2517	3	0
1690	7552	26.4925	1.78059	16.5315	-8.4706	3	0
1699	9203	4.13192	12.0193	-46.133	43.3061	3	0
1711	9275	25.4155	3.07963	44.0722	-9.64908	3	0
1727	3656	2.72346	2.60864	37.6062	-36.9712	3	0
1733	1888	7.43503	13.6813	-31.2732	34.7953	3	0
1733	6516	7.33797	13.672	21.2903	-23.5245	3	0
1750	2867	2.72723	13.4665	11.0003	33.9848	3	0
1755	6921	6.51786	8.85004	44.3779	-61.7265	3	0
1778	8918	16.1282	12.4614	-381.726	265.129	3	0
1780	3051	7.85597	9.41879	-277.463	-13.6272	3	0
1790	7762	4.52781	5.80503	45.5895	-49.4085	3	0
1805	8121	18.3982	3.50012	43.1023	80.7389	3	0
1808	4710	24.0841	3.3401	29.2665	109.954	3	0
1833	5884	26.4968	4.83682	66.9932	-23.731	3	0
1833	6832	26.3954	4.81406	103.368	-15.9596	3	0
1847	4862	5.56399	13.926	-56.982	-40.6256	3	0
1849	8714	14.0143	7.57615	60.2608	-189.039	3	0
1856	5811	14.6894	11.2938	-160.716	314.013	3	0
1877	8410	8.22942	2.74626	47.1695	159.257	3	0
1881	4191	19.4232	9.3354	-178.547	22.9631	3	0
1883	4524	22.9878	4.24707	97.017	111.002	3	0
1894	7362	11.3812	14.0335	87.727	550.726	3	0
1918	6685	2.05158	1.34978	22.9154	41.1998	3	0
1932	6446	14.971	13.734	295.529	460.863	3	0
1933	6921	6.51111	8.96295	-101.621	-204.474	3	0
1954	3918	12.7283	15.6172	1595.29	-1048.78	3	0
1955	9798	4.48409	11.2799	2.48598	101.223	3	0
1967	8312	1.57444	4.13557	20.6479	-6.38548	3	0
1986	9878	10.427	12.0498	162.471	11.4453	3	0
1987	9041	6.9746	2.94076	44.2929	3.55196	3	0
2003	8374	26.8912	2.39849	37.0467	1.92783	3	0
2012	4527	19.2234	7.24931	6.48018	60.9878	3	0
2019	8392	2.10055	10.8504	-28.3483	-2.29342	3	0
2037	4341	3.98237	12.9525	4.51648	-10.7857	3	0
2050	9274	2.62623	5.77126	14.2558	21.1161	3	0
2055	3882	21.2429	2.55181	37.883	-42.9536	3	0
2056	5154	24.817	4.34063	20.411	-4.59778	3	0
2058	7573	2.14498	6.25659	67.8797	-23.7462	3	0
2058	8575	2.213	6.36091	10.7728	19.5099	3	0
2066	6735	24.2194	9.5923	-41.1607	34.9132	3	0
2074	2956	4.13022	2.33089	10.998	25.8345	3	0
2081	8332	14.2235	13.5837	837.947	-1126.93	3	0
2083	4628	3.66256	15.5684	-22.0222	-40.8326	3	0
2094	6097	22.1146	6.35812	13.5648	-142.24	3	0
2107	9165	24.5485	9.40693	12.2292	25.9438	3	0
2125	4927	10.0187	13.0992	-194.073	138.54	3	0
2133	9545	19.221	11.6993	-57.3866	34.5343	3	0
2142	8446	4.00207	10.0016	-32.4769	-54.5563	3	0
2143	8932	6.30337	1.87812	55.9564	19.6126	3	0
2161	5401	20.2183	3.70227	25.6326	4.81448	3	0
2162	2715	15.1483	12.5589	147.895	5.12871	3	0
2166	8276	11.2132	4.02337	-3.3749	3.32783	3	0
2174	3494	25.96	5.83574	26.7273	-170.628	3	0
2181	6793	26.5483	7.55908	-26.2569	-41.88	3	0
2185	8874	22.6227	3.74084	-36.0098	-41.3251	3	0
2201	9411	9.93267	6.80788	91.1474	21.2313	3	0
2231	7375	8.38815	12.5368	-35.6868	-95.3239	3	0
2234	9587	14.9194	9.54338	84.9135	684.988	3	0
2238	6847	17.9928	4.10744	24.0489	-45.6288	3	0
2247	2269	15.382	14.2665	222.454	458.776	3	0
2247	4076	15.3295	14.2342	187.876	-172.452	3	0
2262	8149	14.8182	7.69611	38.6088	-78.8228	3	0
2282	7976	20.1073	5.73824	33.7884	110.841	3	0
2283	9521	8.42985	3.58901	-91.6778	-17.866	3	0
2286	6078	9.81706	1.27471	124.803	2.94785	3	0
2287	3272	25.0964	5.98144	61.2995	-71.7011	3	0
2293	7085	16.5945	14.9024	-4.14082	-1.45793	3	0
2334	8322	12.4621	11.9404	-328.29	-159.659	3	0
2335	7407	18.0037	7.60408	81.1768	-435.345	3	0
2341	4855	16.0505	5.50251	97.4131	67.8863	3	0
2341	6586	16.1196	5.521	78.3854	-40.45	3	0
2358	4856	14.3314	4.8437	213.232	-107.618	3	0
2370	7637	11.5142	11.3557	-260.205	103.069	3	0
2408	5650	1.9385	11.9594	7.86467	120.428	3	0
2410	2429	6.98226	8.57274	-43.5057	-72.282	3	0
2428	8399	8.61984	2.5132	28.0207	-29.8893	3	0
2439	5410	9.27567	8.27359	99.7574	-258.894	3	0
2440	5718	14.2124	14.9258	1288.03	58.6272	3	0
2442	3551	8.96011	8.123	65.484	149.515	3	0
2444	5819	3.28258	12.0455	12.4431	45.4246	3	0
2445	5360	1.37282	8.71816	22.323	-167.64	3	0
2445	8351	1.26255	8.71765	27.1844	154.777	3	0
2453	5258	9.08361	4.03022	-23.975	13.1396	3	0
2453	5747	9.14023	3.94	105.888	-46.3564	3	0
2461	7454	13.3904	1.76044	25.6899	0.315064	3	0
2472	6586	16.2057	5.51676	-18.334	161.876	3	0
2482	2875	20.0863	1.46128	122.672	176.033	3	0
2495	2927	8.48022	12.8039	25.7279	107.951	3	0
2495	6062	8.54981	12.8956	-158.697	-253.36	3	0
2512	5489	26.3182	5.91664	13.0857	-75.2794	3	0
2524	5790	8.55796	14.8446	-114.136	-109.108	3	0
2544	7894	4.50847	8.49142	-21.1964	56.9272	3	0
2546	4396	7.14931	3.12056	67.9937	8.50565	3	0
2554	4684	6.38465	1.05856	61.5916	152.247	3	0
2557	9189	1.98677	6.67494	32.6935	8.88668	3	0
2560	9941	19.2935	11.9717	-975.917	-935.524	3	1
2566	3114	12.8237	3.14035	57.5672	10.9181	3	0
2613	2902	5.37955	6.10646	37.7285	7.13532	3	0
2624	9112	17.6673	3.98262	65.5789	165.717	3	0
2626	4274	21.5999	2.78316	137.801	-17.7912	3	0
2632	3620	18.7853	12.6836	46.6382	-228.138	3	0
2658	6698	6.59636	14.4167	-87.8339	17.3542	3	0
2665	8144	23.3843	7.30502	22.2402	-32.6881	3	0
2669	7140	7.59347	2.5077	39.4271	-6.68129	3	0
2695	9050	20.3766	6.57191	90.975	-159.256	3	0
2722	4353	10.4111	8.92851	77.0553	496.873	3	0
2732	4743	9.63236	11.9332	33.6086	-556.202	3	0
2748	4216	2.80791	14.3724	-4.15272	-47.7156	3	0
2750	8226	9.24818	4.81729	56.8578	25.6495	3	0
2752	5653	2.93488	12.3683	20.0112	40.3985	3	0
2756	7579	16.8486	2.07749	90.2633	84.5321	3	0
2806	9107	4.0505	2.00938	-8.08047	40.575	3	0
2812	9140	1.31601	13.041	5.23065	-71.6764	3	0
2819	2973	22.3392	3.63656	36.0504	13.8595	3	0
2819	3850	22.3509	3.76665	14.2392	50.9456	3	0
2823	4062	19.3765	3.91866	73.7271	4.78102	3	0
2824	4937	19.8346	11.4424	102.444	-48.3165	3	0
2825	8239	16.9094	4.57328	110.335	116.336	3	0
2837	4860	16.0294	9.08908	211.496	566.113	3	0
2838	7243	24.1285	1.34546	69.0732	-13.6467	3	0
2859	4341	3.90033	12.8784	-87.6096	-23.1187	3	0
2860	6515	7.94212	5.19999	24.9956	194.65	3	0
2863	8489	21.5418	10.2807	3.8649	-64.032	3	0
2867	6896	2.62729	13.5407	-53.6679	-3.2507	3	0
2867	7265	2.69158	13.539	-12.4176	-29.2269	3	0
2879	5515	9.25048	5.07952	110.298	1.08185	3	0
2887	7253	20.732	5.04372	26.3083	-65.1668	3	0
2895	6869	9.32258	12.0664	22.24	120.091	3	0
2911	7609	14.2618	2.54943	1.86589	13.4402	3	0
2912	3217	18.6807	6.28977	72.0629	142.238	3	0
2923	6084	13.183	13.783	580.744	97.0235	3	0
2933	7076	19.4131	1.77984	55.0185	39.9557	3	0
2944	6941	17.8875	8.71117	199.284	60.1586	3	0
2951	6666	8.5088	15.865	-91.9551	-2.48433	3	0
2961	7942	20.9796	1.07846	25.6134	-16.71	3	0
2996	7186	13.1451	3.48862	123.118	26.0664	3	0
3001	4260	9.06411	8.03377	53.843	117.608	3	0
3030	4955	18.5167	8.1048	238.501	58.3917	3	0
3030	7525	18.5023	8.24215	14.4688	16.6279	3	0
3035	7913	20.8209	7.43799	203.283	176.003	3	0
3051	4428	7.91362	9.44822	37.9123	-227.89	3	0
3057	6546	12.6241	8.71447	198.642	115.678	3	0
3070	6553	1.73158	4.83237	1.79709	40.386	3	0
3074	4406	4.5191	5.36016	9.98095	99.9445	3	0
3110	5235	13.1506	14.8994	477.577	654.334	3	0
3117	7992	25.3609	8.98591	102.979	-98.452	3	0
3134	8433	15.2018	9.56931	24.4831	562.324	3	0
3142	8613	12.8899	11.0428	67.6674	-566.286	3	0
3169	3977	11.7179	13.1379	178.356	-764.076	3	0
3170	5111	23.4513	5.29011	-41.9387	-81.1404	3	0
3170	5562	23.3075	5.26524	24.5867	-116.613	3	0
3176	7219	1.74275	12.5028	20.0268	-55.5658	3	0
3185	5120	10.514	1.74586	39.0951	-41.9234	3	0
3191	9220	3.22672	4.84095	-14.1393	20.061	3	0
3195	3827	1.13653	13.953	12.5913	-31.3751	3	0
3220	3292	11.6015	7.32708	23.06	115.177	3	0
3229	8420	12.8171	15.14	-1647.1	328.845	3	0
3231	3330	13.8532	14.0942	679.651	23269.1	3	1
3252	6987	22.4756	5.20245	83.0662	6.85588	3	0
3260	4783	15.6533	10.6647	286.41	42.9935	3	0
3261	8554	17.6191	8.44659	-32.5933	-149.48	3	0
3269	7990	7.22884	3.75759	42.1269	-22.4163	3	0
3293	8494	20.2519	7.99754	50.1428	-0.713192	3	0
3313	9340	9.38429	7.60376	10.7363	22.7258	3	0
3328	4871	4.81792	12.8203	18.555	-80.1192	3	0
3329	4529	1.61012	9.54552	-16.8009	-9.86096	3	0
3331	8062	14.0154	6.50615	246.53	-5.1938	3	0
3340	6842	8.02124	8.5972	12.2253	-111.786	3	0
3372	4895	22.1863	7.45937	143.271	-32.1474	3	0
3384	9926	26.9607	4.20518	17.5425	-30.7376	3	0
3392	7539	16.7036	13.3244	220.965	698.79	3	0
3401	4436	23.2263	9.24912	84.5719	127.107	3	0
3416	3827	1.23457	13.9841	11.9618	10.228	3	0
3452	4542	19.6084	12.115	-392.656	-347.982	3	1
3473	5905	19.5436	3.08518	101.424	-4.84192	3	0
3486	8146	9.70083	5.21897	181.309	112.867	3	0
3507	8760	12.1862	8.08902	88.1231	-38.4726	3	0
3510	7168	15.6471	8.98721	-109.788	360.985	3	0
3522	7836	26.8425	8.1697	84.4547	-153.672	3	0
3523	7121	12.8956	2.39514	89.8768	-22.3965	3	0
3523	8076	12.9177	2.51951	114.745	142.028	3	0
3545	7991	16.9265	1.29867	33.0549	-135.301	3	0
3551	4260	9.01129	8.07631	102.151	-69.0859	3	0
3555	6791	19.2805	3.59201	16.8907	-75.6713	3	0
3558	8122	9.99898	2.64743	107.653	25.7754	3	0
3561	5624	5.54895	2.76516	5.68362	38.6285	3	0
3565	5221	16.6632	10.2936	102.181	-298.856	3	0
3565	7798	16.6177	10.3939	25.3333	399.114	3	0
3566	3795	12.4202	2.49608	33.0275	-354.931	3	0
3571	5861	15.5757	7.48215	-97.105	166.619	3	0
3579	6662	3.0004	9.15965	5.18742	20.7208	3	0
3594	5085	4.30769	5.40394	91.0921	7.50361	3	0
3602	8522	9.98835	1.65322	52.2695	-29.0589	3	0
3612	8113	12.2392	10.1798	139.801	-193.763	3	0
3615	8914	7.16256	2.20494	-4.78933	61.345	3	0
3622	7847	15.8468	13.2257	214.288	-234.754	3	0
3622	8892	15.7567	13.3201	130.719	880.425	3	0
3642	9665	15.1721	11.9626	-474.618	-28.0467	3	0
3671	4701	2.5624	12.7965	-71.8049	28.36	3	0
3697	9931	15.5873	15.3754	99.8082	-169.393	3	0
3701	7117	17.7683	5.72885	79.829	-137.446	3	0
3717	6774	7.26687	8.70405	11.2585	85.3626	3	0
3752	9001	19.944	6.94163	99.0394	36.796	3	0
3758	3909	5.61671	12.4915	-13.7224	4.887	3	0
3759	8438	8.75302	5.22995	-116.325	-36.4256	3	0
3765	7619	2.62684	7.01537	41.4398	2.70532	3	0
3775	9264	21.2016	4.94272	33.6175	-15.4143	3	0
3786	6608	13.9236	12.4791	231.737	40.5204	3	0
3797	8045	6.11659	3.33756	27.1292	8.47579	3	0
3814	9316	16.0553	5.77512	4.75681	-12.8021	3	0
3823	7799	18.1627	8.38134	-147.854	-16.6513	3	0
3829	8077	16.4357	14.9338	-163.321	82.8153	3	0
3839	4572	9.88722	12.2708	158.225	16.2118	3	0
3850	8176	22.4574	3.81634	22.0457	-132.635	3	0
3852	6461	9.39227	6.38276	-233.791	-7.61912	3	0
3853	9303	9.92016	8.30056	-56.3979	-25.0197	3	0
3865	7816	2.64708	6.03808	-10.1395	77.59	3	0
3900	4349	17.0803	2.98836	136.653	-103.034	3	0
3900	6027	17.0153	3.09061	169.419	-34.6242	3	0
3919	8476	16.3239	3.60927	36.6846	0.251279	3	0
3941	8036	26.5588	2.49321	52.3231	6.69176	3	0
3947	6778	8.22544	10.1962	38.0593	0.859647	3	0
3954	9520	14.4177	12.1761	433.719	179.888	3	0
3964	6673	16.3413	4.44387	144.293	-286.317	3	0
4000	4343	6.63229	13.4358	-88.3229	-24.8088	3	0
4023	5811	14.5766	11.2821	12.3307	-569.912	3	0
4025	4416	2.572	7.60045	74.2929	40.8438	3	0
4050	5308	8.25629	13.1248	24.9825	-63.8056	3	0
4059	5372	13.468	7.09053	-292.748	41.6311	3	0
4059	9900	13.3244	7.06474	54.2385	182.894	3	0
4062	8643	19.336	3.83331	-14.6782	-99.154	3	0
4062	8815	19.3875	3.80138	67.2377	136.372	3	0
4065	8080	17.2336	14.2425	-13.8388	43.4979	3	0
4076	7358	15.2749	14.3042	140.086	311.231	3	0
4078	4365	6.03824	1.29245	10.0811	49.4548	3	0
4084	6241	1.67108	6.54926	14.3694	9.47825	3	0
4103	8660	6.43712	2.84038	24.1699	23.4951	3	0
4103	9982	6.49333	2.81148	71.3771	8.98979	3	0
4152	7731	11.3711	10.6478	15.8443	534.757	3	0
4152	7808	11.4708	10.6036	117.118	-565.423	3	0
4160	4603	23.2462	3.26902	34.9208	18.6894	3	0
4171	8821	21.8606	9.25603	160.84	-125.417	3	0
4196	5417	9.58415	5.67787	50.612	-82.7685	3	0
4203	6189	19.2628	1.40272	26.2982	-12.8811	3	0
4240	4946	26.0486	4.96766	-50.4473	-41.7079	3	0
4259	7215	5.32096	14.0734	-33.2223	39.0675	3	0
4260	8008	9.00103	7.93466	80.8301	-172.529	3	0
4290	9752	26.2987	9.31108	17.9309	-93.099	3	0
4360	9832	4.78076	13.1258	7.79463	-89.4887	3	0
4369	8198	11.3861	10.2201	386.688	2.83816	3	0
4437	8397	19.8621	2.17159	11.1172	-52.2869	3	0
4452	7754	18.2711	9.82543	55.0255	262.595	3	0
4527	4528	19.2694	7.20701	-97.4233	-24.0466	3	0
4527	9230	19.2098	7.10575	65.2281	246.694	3	0
4528	4715	19.318	7.17101	46.7304	59.0499	3	0
4542	5533	19.5658	12.064	27.7363	-534.723	3	1
4554	8395	9.46219	5.07069	28.3389	-66.3772	3	0
4565	6256	8.41768	3.70921	37.3839	-5.54124	3	0
4565	9003	8.46323	3.75068	102.035	-17.0869	3	0
4565	9521	8.4266	3.6494	101.82	68.2324	3	0
4605	8528	7.99635	3.05132	171.547	-19.809	3	0
4628	7462	3.65917	15.4811	-7.74225	22.8496	3	0
4630	8691	10.2764	4.21758	-62.8797	-34.1948	3	0
4635	5768	9.26328	6.14777	64.8132	-44.9045	3	0
4655	7684	21.1745	3.33362	-105.646	-17.4117	3	0
4668	8745	2.33112	13.0607	-20.4107	-60.2868	3	0
4684	6477	6.31976	1.10984	78.5889	-60.7355	3	0
4693	9252	8.57166	4.92377	131.535	3.06678	3	0
4705	6235	23.0658	1.85703	66.2485	-96.6218	3	0
4710	8642	24.1175	3.44534	24.284	-45.0383	3	0
4712	9529	14.8065	12.1696	-268.956	-327.817	3	0
4727	7755	24.7281	6.75792	106.315	-14.581	3	0
4732	5547	13.4308	2.84442	27.4092	-297.654	3	0
4739	9726	8.97833	8.96893	138.981	-157.388	3	0
4747	8082	1.20916	7.81434	63.5896	-5.8937	3	0
4755	7532	13.501	9.89142	-111.189	178.534	3	0
4761	8682	8.51293	4.09765	79.6667	236.217	3	0
4807	5339	26.2515	5.32615	19.3603	135.633	3	0
4820	6660	7.72692	7.5992	-228.889	46.6382	3	0
4841	6576	8.89579	6.05251	27.3293	-20.2291	3	0
4851	5409	2.36115	4.33155	46.9362	-0.748148	3	0
4861	9443	18.0569	5.81436	128.96	-278.101	3	0
4862	6636	5.47944	13.8357	29.1414	-74.7339	3	0
4864	7197	2.09978	3.3024	58.443	7.12668	3	0
4888	7309	17.3158	8.09803	92.2806	-0.612649	3	0
4889	8333	19.4806	8.00582	165.901	-10.2664	3	0
4895	7161	22.2538	7.37712	18.4038	-8.2701	3	0
4946	9739	26.009	4.86049	-8.62751	-49.8691	3	0
5043	9443	18.1166	5.84195	85.6925	201.176	3	0
5076	9225	9.55325	4.00214	-8.84465	-33.3557	3	0
5121	8731	12.458	3.44081	-30.0543	204.067	3	0
5134	7867	1.33498	1.30088	20.3919	0.228948	3	0
5176	7507	7.68481	1.70816	93.7602	0.432629	3	0
5213	5505	17.75	12.957	64.4958	79.2144	3	0
5219	5909	18.4322	12.4235	-317.699	-49.1652	3	0
5234	5804	12.2957	4.7638	-107.994	-91.4581	3	0
5258	7827	8.98495	4.03358	5.18367	45.4272	3	0
5301	9447	18.8775	11.7908	96.7198	-1713.59	3	1
5316	6308	6.03626	14.7373	11.3597	-24.4265	3	0
5327	6625	17.0291	1.55738	75.1707	8.15499	3	0
5341	8337	21.9764	5.93815	-70.6003	58.7506	3	0
5343	6612	11.1161	1.17547	39.8869	-3.04189	3	0
5357	7458	10.11	5.82541	73.5807	214.718	3	0
5357	9452	10.2242	5.87859	95.8258	186.779	3	0
5365	8522	9.88358	1.75591	40.0811	-59.0889	3	0
5370	8819	10.7053	6.52492	188.559	8.46243	3	0
5384	6086	26.7433	7.47129	-53.9041	-3.6805	3	0
5387	6228	3.01222	10.8499	-72.01	-40.1556	3	0
5387	8636	3.07312	10.9327	41.7341	-2.34825	3	0
5399	6414	20.352	1.43807	-28.4027	-44.8973	3	0
5428	5442	12.1299	3.83651	31.3417	22.227	3	0
5429	8318	6.79582	4.50384	78.3724	22.8153	3	0
5432	9178	25.9179	2.34792	19.7376	32.4463	3	0
5433	8413	5.5367	9.02525	-2.41803	117.581	3	0
5499	8333	19.4849	8.07239	53.3057	-184.367	3	0
5500	7783	6.57506	6.55296	1.38444	-25.6622	3	0
5500	8488	6.55561	6.49213	6.8113	10.1958	3	0
5506	5932	22.85	8.21411	6.69944	-63.1124	3	0
5575	6115	1.32901	9.47137	17.6061	90.5304	3	0
5591	9595	14.3909	1.33772	87.858	-194.844	3	0
5593	7415	21.1243	9.80894	54.6419	143.763	3	0
5609	7410	2.51201	7.07345	31.9728	-28.3369	3	0
5631	8876	20.8424	2.70967	-23.37	-94.116	3	0
5649	6904	11.8422	14.6769	155.4	796.249	3	0
5669	6389	14.7088	11.0577	-542.692	233.529	3	0
5673	8713	21.552	9.28082	26.2653	-165.978	3	0
5677	6576	8.85246	6.01475	-49.998	100.536	3	0
5683	8935	5.96329	12.4921	41.0622	62.8532	3	0
5691	8854	13.6696	6.62586	168.277	-3.11489	3	0
5700	9133	12.3989	7.25098	97.6637	78.7672	3	0
5724	6600	5.38418	11.4012	27.7608	138.731	3	0
5725	8571	16.7188	3.86968	79.1298	-18.9376	3	0
5765	7610	2.06739	4.643	61.7323	68.1809	3	0
5787	9164	19.7566	6.78726	87.6005	196.409	3	0
5807	7939	25.3465	2.26393	28.0318	13.3547	3	0
5822	8041	9.94753	9.15709	29.8496	122.021	3	0
5823	6153	7.37815	7.00034	90.4106	81.2202	3	0
5823	9056	7.50736	7.02626	62.5665	25.6502	3	0
5833	8044	3.45707	9.10663	16.5036	-133.035	3	0
5833	8917	3.51875	9.12267	3.36652	28.8227	3	0
5841	7344	5.50429	7.66328	84.2768	6.67202	3	0
5854	6815	16.1416	9.80288	193.179	-57.9174	3	0
5895	9529	14.9287	12.2363	-203.631	-78.5996	3	0
5900	9436	25.1034	4.67208	50.6815	-89.7529	3	0
5904	9696	24.34	5.22355	0.46079	52.4148	3	0
5905	6850	19.5841	3.13976	-103.536	22.1665	3	0
5908	9791	2.42066	12.3346	-77.1481	-19.331	3	0
5910	6383	5.69292	6.959	-8.04004	34.113	3	0
5921	6384	10.4788	4.60333	49.9962	-293.284	3	0
5921	8587	10.4051	4.68423	91.5604	-165.13	3	0
5927	8084	15.5252	8.40786	-377.743	-164.181	3	0
5957	8948	2.17268	7.83623	34.5801	-118.793	3	0
6015	7414	6.81342	10.8092	22.2893	-171.243	3	0
6016	6591	19.5978	3.63732	-72.3704	-2.30739	3	0
6020	8360	15.2029	6.56117	27.5438	-159.918	3	0
6036	7609	14.1177	2.54976	41.7573	82.2526	3	0
6044	8061	21.9266	2.24169	-1.82104	21.1664	3	0
6068	9053	13.612	3.57376	133.115	-61.3429	3	0
6070	7976	20.1658	5.72779	142.104	13.3629	3	0
6095	7766	8.2112	7.5337	96.6911	-63.2492	3	0
6103	8752	7.2589	1.35954	9.07449	86.0748	3	0
6119	8755	20.5088	6.45043	-77.8821	134.019	3	0
6149	6721	8.00003	9.78575	27.2833	-295.029	3	0
6153	7686	7.28305	6.91326	142.738	-7.12488	3	0
6170	8395	9.4439	4.95415	137.319	-1.67058	3	0
6174	6490	6.04273	2.80151	16.034	1.55784	3	0
6182	6500	18.2085	6.36933	14.2368	-35.4737	3	0
6190	9662	10.4457	15.6745	-250.963	-64.1348	3	0
6203	6582	26.6763	8.43572	62.184	198.493	3	0
6214	6837	12.331	9.93746	-131.325	-106.003	3	0
6237	6815	16.0321	9.89194	114.835	-308.658	3	0
6279	9341	23.8194	8.12662	48.79	157.141	3	0
6292	7887	19.4208	3.05108	120.119	26.3679	3	0
6302	8598	1.88747	15.7609	-19.1817	0.756512	3	0
6316	6342	14.6574	4.14967	42.922	-32.066	3	0
6321	8320	5.07761	7.91116	-111.222	17.8623	3	0
6408	9418	15.703	14.5442	122.926	438.213	3	1
6408	9634	15.6357	14.5921	-10271.9	-3698.6	3	1
6424	8661	4.65871	5.93959	31.4075	126.621	3	0
6431	9437	21.6988	4.35606	36.1173	5.81524	3	0
6439	7966	24.7638	2.84774	11.7299	43.3266	3	0
6450	8714	14.1259	7.62757	208.533	253.739	3	0
6467	7989	23.2594	8.65918	28.8863	-126.029	3	0
6476	7728	7.15598	9.83028	66.2268	-146.536	3	0
6495	8754	14.1223	14.2921	43.0035	40.3971	3	0
6501	7007	8.88634	5.30451	86.288	97.3091	3	0
6534	8655	11.768	6.94881	112.583	9.93039	3	0
6626	9548	1.06119	13.8092	18.9021	11.4854	3	0
6651	9937	14.3751	14.5535	-1073.63	-503.903	3	0
6694	6746	15.8457	8.67962	117.731	319.502	3	0
6745	7167	15.5024	5.01586	133.972	55.6123	3	0
6758	8408	5.21631	6.51876	39.8469	-55.2042	3	0
6844	7163	19.4931	2.36832	117.162	-57.0043	3	0
6850	9237	19.6263	3.18833	176.95	3.20152	3	0
6898	7061	5.95924	2.56372	22.6587	-20.3773	3	0
6898	9057	6.01902	2.44211	34.2289	-34.1731	3	0
6936	8842	3.42094	14.0388	10.2429	31.6658	3	0
6947	9296	9.34528	2.7373	160.271	42.3275	3	0
6947	9539	9.29668	2.78611	24.2221	-29.4728	3	0
6969	8216	12.155	11.6612	74.744	139.948	3	0
6982	8590	17.1138	4.20165	141.67	138.552	3	0
7018	9499	26.4918	9.27849	76.6864	161.633	3	0
7018	9771	26.5898	9.19979	-14.8273	91.2998	3	0
7068	7727	10.9253	14.1169	71.0161	510.451	3	0
7134	8429	3.31735	15.8297	-24.7689	12.7737	3	0
7143	7778	7.1111	13.3246	22.2408	102.404	3	0
7145	9189	2.06764	6.72646	10.1735	-23.7231	3	0
7228	9906	25.9857	1.8019	-9.68258	-23.7879	3	0
7268	7754	18.2695	9.90853	-420.228	-2149.6	3	1
7284	7375	8.39354	12.6407	64.7221	-138.113	3	0
7305	9872	9.91237	15.8909	-51.6874	-30.5108	3	0
7309	8329	17.2643	8.18967	99.2476	-108.789	3	0
7336	8125	23.0252	7.86337	49.8995	94.2696	3	0
7365	8715	23.3665	7.71627	58.8243	2.92365	3	0
7365	9656	23.3665	7.78077	-108.992	45.0307	3	0
7373	9334	18.9347	6.8807	11.1842	-141.182	3	0
7386	9618	6.59374	2.37967	44.9447	-66.7317	3	0
7401	8492	4.28668	11.6916	-54.4555	12.3582	3	0
7405	7423	1.98456	4.33824	25.9022	-3.95145	3	0
7414	7536	6.86082	10.8913	87.427	105.613	3	0
7423	9161	2.05098	4.3592	28.9625	-8.85787	3	0
7474	8125	22.9913	7.79643	32.544	-180.596	3	0
7553	9382	5.0271	11.4862	23.3422	-11.7666	3	0
7558	7975	8.91236	13.7078	-282.749	107.7	3	0
7668	9714	2.654	4.12325	27.1209	34.5367	3	0
7685	7911	3.1872	13.1492	16.3605	83.2391	3	0
7715	9512	13.5048	6.32769	223.369	3.92142	3	0
7762	9583	4.44582	5.71202	22.2716	20.6094	3	0
7819	9568	17.458	13.047	58.7681	-402.158	3	0
7850	9601	14.1937	14.6992	-1446.94	216.795	3	0
7866	8540	14.2213	5.48068	85.8692	214.092	3	0
7902	9889	16.5313	8.69326	165.943	-72.6716	3	0
7922	8838	15.3784	12.1654	-70.427	269.04	3	0
7923	8558	12.3859	8.43522	46.368	-65.8935	3	0
8064	8697	17.7954	4.98695	165.013	-5.47371	3	0
8134	9451	22.3965	7.25003	54.0155	-167.686	3	0
8163	8354	13.6671	2.87722	70.9447	32.4557	3	0
8195	9080	3.77728	3.14885	-0.465597	-29.5638	3	0
8197	8838	15.3246	12.0379	17.6875	263.381	3	0
8212	9992	2.87434	8.02637	-27.1542	68.8531	3	0
8240	9431	2.17259	2.45782	12.6137	-4.53168	3	0
8286	9036	5.25199	5.72345	69.3554	22.861	3	0
8289	8844	24.9834	4.24483	0.942676	9.96727	3	0
8301	9658	23.1463	2.42566	16.3196	-30.0548	3	0
8354	8986	13.6821	2.9884	119.085	-12.7645	3	0
8355	9367	12.9759	8.59187	81.34	219.892	3	0
8399	9207	8.48564	2.48408	76.3982	67.8706	3	0
8426	9671	16.0256	11.0994	-2959.05	3678.78	3	1
8427	8624	10.8876	9.50121	-23.2097	158.245	3	0
8474	8773	5.45728	15.2583	-7.94216	-3.47205	3	0
8488	9347	6.46168	6.51216	10.1828	25.6715	3	0
8522	8974	9.97331	1.77319	52.9562	106.346	3	0
8542	9165	24.654	9.34917	80.3221	-4.6462	3	0
8544	8763	1.62668	12.0073	28.2412	10.1824	3	0
8570	9254	15.5904	1.23321	82.9677	-26.1199	3	0
8571	9023	16.7038	3.75401	180.343	-23.943	3	0
8573	9819	7.41337	5.21847	3.55243	-9.20849	3	0
8660	9982	6.49409	2.87439	41.2861	72.7986	3	0
8670	8717	26.4608	3.13155	22.7776	40.4513	3	0
8729	9903	7.74255	11.663	-17.6334	210.917	3	0
8730	9572	11.1498	12.6722	90.7744	-148.651	3	0
8788	9825	21.1138	8.15462	112.499	6.60034	3	0
8796	9417	11.6862	3.71377	-45.2381	115.414	3	0
8841	9213	5.80426	1.09853	94.5399	-43.0591	3	0
8936	9023	16.8014	3.69961	21.6901	-5.6383	3	0
9000	9297	1.76332	9.09384	-15.2838	17.6162	3	0
9053	9746	13.6763	3.49087	49.0003	-153.169	3	0
9089	9831	2.80443	9.62448	60.2743	3.68939	3	0
9125	9857	5.26888	10.9004	26.3363	-170.241	3	0
9175	9583	4.39227	5.75192	-31.356	0.857385	3	0
9283	9340	9.45147	7.59745	68.8849	-94.1064	3	0
9296	9539	9.27887	2.7228	59.1801	20.7186	3	0
9514	9830	13.0539	6.87233	-15.712	256.905	3	0
9628	9776	15.3476	2.3059	39.7027	-311.59	3	0
1000	13486	1.48396	3.51754	51.2631	3.70814	3	0
1000	44903	1.36583	3.50947	46.0056	1.19787	3	0
1004	51210	2.91762	2.2574	45.5539	-10.0791	3	0
1007	21330	19.2507	5.56705	-50.2345	-22.2396	3	0
1007	28217	19.1337	5.55559	100.451	-190.119	3	0
1007	30757	19.2654	5.5043	87.1626	-120.338	3	0
1012	34103	7.33758	8.25794	-31.9791	-143.579	3	0
1019	18161	12.4495	7.01505	25.7084	-444.902	3	0
1020	34199	2.31661	4.00373	6.72646	16.0365	3	0
1020	41916	2.22641	3.96023	52.3506	-5.15808	3	0
1034	24409	18.5995	8.48904	-36.2091	154.872	3	0
1034	30322	18.6082	8.37087	37.4219	-96.1034	3	0
1034	31941	18.4917	8.40593	-64.8291	114.547	3	0
1035	33125	15.5264	4.00301	82.2048	239.787	3	0
1035	43568	15.4142	3.97714	28.5424	-227.692	3	0
1035	46423	15.4636	4.02502	138.974	-26.7546	3	0
1036	11327	11.8083	1.15673	138.002	-10.7266	3	0
1040	20044	2.4055	1.71218	63.0449	-1.54512	3	0
1040	35245	2.37604	1.56609	46.8637	-3.98679	3	0
1041	46322	9.01247	6.38245	128.106	-119.698	3	0
1041	47351	8.94861	6.34571	24.3591	77.4198	3	0
1045	40967	10.9578	6.9803	-10.916	246.527	3	0
1047	10193	4.34976	14.813	-33.2176	32.2105	3	0
1047	28803	4.42295	14.7818	6.16809	-24.5912	3	0
1049	35723	25.5284	7.97208	58.9879	13.1344	3	0
1049	43772	25.5506	7.91584	-51.0469	-50.4821	3	0
1049	46232	25.573	8.01664	-117.956	-15.9668	3	0
1050	10965	15.9351	8.06511	54.6645	232.621	3	0
1050	49670	15.8796	8.14823	48.8458	-310.936	3	0
1052	10941	4.7239	11.4488	-39.217	120.414	3	0
1052	11014	4.66975	11.5691	-64.1836	101.578	3	0
1052	12897	4.64919	11.4853	89.7477	-72.1887	3	0
1052	47935	4.77677	11.5241	60.3814	-0.204101	3	0
1058	17932	3.77924	3.91276	47.4908	44.1956	3	0
1058	33805	3.67652	3.95388	26.9255	52.7045	3	0
1058	41988	3.73572	3.97837	20.0278	-94.8019	3	0
1058	47476	3.68279	3.88463	43.9932	-3.90491	3	0
1059	21888	13.4664	7.85174	-95.1686	82.3728	3	0
1059	44486	13.521	7.93229	166.704	11.0563	3	0
1060	25040	20.162	9.86745	54.1011	-144.49	3	0
1072	32594	19.1992	10.9246	102.72	393.736	3	0
1074	21420	16.6856	2.14714	123.834	-94.4698	3	0
1074	35588	16.7139	2.21986	26.2244	20.0108	3	0
1074	46480	16.6136	2.13691	117.702	141.048	3	0
1074	52547	16.5656	2.20735	23.0681	-79.98	3	0
1075	16952	3.87516	6.38706	19.9343	126.332	3	0
1075	46237	3.85271	6.47249	62.8706	-50.811	3	0
1076	24392	14.6266	6.53526	85.7296	316.029	3	0
1076	28500	14.5939	6.61316	103.976	-532.551	3	0
1079	17343	17.7817	10.379	366.27	198.399	3	0
1079	33792	17.6981	10.39	-133.764	-377.895	3	0
1081	16624	6.56633	12.0959	13.8105	38.8442	3	0
1081	20889	6.61711	12.1342	-65.0136	-12.1874	3	0
1086	29347	19.3348	11.3808	22.7351	-165.946	3	0
1086	33930	19.4131	11.3452	68.2374	273.186	3	0
1086	45696	19.4552	11.3916	94.8885	-43.5712	3	0
1088	12048	19.2453	2.7803	-92.4938	2.68985	3	0
1091	20851	15.3686	4.92405	126.389	34.4346	3	0
1091	26040	15.3734	4.82189	118.15	-76.8371	3	0
1092	13272	11.0887	14.8438	30.4412	244.01	3	0
1092	22346	11.1279	14.8991	-518.212	-842.287	3	0
1092	26338	11.2128	14.7968	-638.014	1067.32	3	0
1094	23251	15.7934	9.93406	37.3704	404.349	3	0
1094	23772	15.7629	9.8282	290.74	-28.9031	3	0
1094	26758	15.6933	9.9525	255.332	-103.379	3	0
1094	26948	15.6955	9.83323	43.6659	248.108	3	0
1095	15179	12.8327	1.71213	81.254	-39.0236	3	0
1095	27441	12.7661	1.71189	140.071	9.29865	3	0
1095	31744	12.8692	1.77017	61.9664	-3.57934	3	0
1095	41513	12.7587	1.8313	108.202	-202.998	3	0
1095	46981	12.8338	1.83484	120.55	142.666	3	0
1099	14934	7.06429	13.9141	25.3741	-12.3302	3	0
1099	18351	7.07114	13.9796	-71.9238	68.0247	3	0
1104	26060	15.9053	12.6357	631.336	185.664	3	0
1104	48808	15.9923	12.5609	56.7247	-464.457	3	0
1104	49702	15.884	12.5172	69.6474	105.511	3	0
1108	21212	16.3439	9.52946	8.33987	-298.789	3	0
1108	27980	16.3719	9.58529	232.339	-25.9118	3	0
1110	24126	1.41772	10.6381	-63.0791	-9.75564	3	0
1110	34890	1.47207	10.7651	-51.9209	18.4216	3	0
1110	39721	1.50666	10.7043	48.3026	5.53009	3	0
1111	46309	18.2805	11.2452	105.827	178.051	3	0
1111	48639	18.2393	11.3668	206.336	37.5802	3	0
1117	25111	5.05267	5.50589	22.7122	-108.771	3	0
1117	50816	5.13431	5.58254	26.9588	65.3435	3	0
1117	52390	5.07347	5.63465	-7.08219	-45.4504	3	0
1123	32460	1.97322	3.68711	6.9635	-5.7956	3	0
1129	18321	5.04651	15.2142	-66.7153	3.74206	3	0
1129	41750	5.06094	15.3283	-37.0075	-7.90242	3	0
1129	48767	5.10388	15.2858	-5.30535	-22.3837	3	0
1130	38367	1.77439	13.8272	-1.26944	60.9239	3	0
1136	10635	15.2653	2.0123	135.397	-0.138394	3	0
1137	52730	25.6336	9.41532	17.4353	1.80943	3	0
1138	35236	17.046	3.32386	131.133	-55.5284	3	0
1139	42769	22.1465	6.22012	37.6712	-170.112	3	0
1144	28995	20.5807	6.87557	15.492	-56.2646	3	0
1149	26132	13.2989	13.5931	182.539	414.183	3	0
1152	34832	5.55485	15.6704	-31.1768	9.12537	3	0
1152	52211	5.41634	15.6351	-16.0535	-37.5438	3	0
1153	19871	3.56924	5.88121	65.5851	-24.6168	3	0
1157	12359	19.5168	7.09908	35.0438	-112.666	3	0
1157	23162	19.5502	7.19116	100.035	233.033	3	0
1159	11757	24.0167	1.62165	69.2478	167.403	3	0
1159	13532	24.0466	1.56384	-12.5676	-84.3243	3	0
1159	42405	23.9333	1.53156	37.8354	-8.61748	3	0
1160	15210	6.77864	7.14216	6.08193	-43.0253	3	0
1161	36973	20.1832	11.5254	77.2526	-25.5289	3	0
1161	44323	20.1285	11.4989	-12.4052	95.3324	3	0
1163	11113	24.0716	2.40968	26.3156	144.99	3	0
1163	39739	24.1685	2.45371	59.3345	-80.3024	3	0
1164	18044	7.66696	4.07294	96.6177	12.2252	3	0
1164	52173	7.7747	4.10689	52.5691	14.3829	3	0
1165	41956	18.622	11.8773	-1904.92	-2389.65	3	1
1165	47010	18.695	11.7579	167.199	780.877	3	1
1165	51136	18.733	11.8366	-5798.46	-561.421	3	1
1168	22647	15.827	2.9941	79.7229	181.498	3	0
1168	29943	15.9014	3.07771	23.1031	-41.6457	3	0
1168	41924	15.8408	3.08426	72.0098	-29.6394	3	0
1173	34237	26.0061	8.4046	40.0051	82.3966	3	0
1176	29643	23.4815	6.98655	42.9988	-15.3422	3	0
1176	36989	23.4383	7.02378	-81.5812	97.8341	3	0
1179	43103	20.8544	1.45306	-9.59977	72.2502	3	0
1179	45158	20.9635	1.46396	74.5262	-92.4117	3	0
1180	11694	20.621	9.26056	-27.1631	-177.59	3	0
1180	17176	20.6802	9.37632	32.6025	329.591	3	0
1183	42304	23.0311	6.49873	79.5311	-4.82963	3	0
1184	26629	1.8911	11.4626	13.3031	-68.7648	3	0
1184	50053	2.0123	11.5313	13.1372	-50.3365	3	0
1185	33916	3.77005	14.2932	9.15492	-5.03764	3	0
1188	17112	10.7212	3.83389	77.3077	10.3107	3	0
1188	35605	10.7344	3.9661	44.8863	3.75316	3	0
1190	16481	6.80894	11.1103	32.4837	186.79	3	0
1193	47307	2.67578	3.96404	-27.966	26.9496	3	0
1193	48793	2.61361	3.96658	3.66653	-18.9848	3	0
1200	15025	2.78084	10.4453	26.2008	-47.5908	3	0
1200	23456	2.85556	10.4307	-1.38499	29.4416	3	0
1200	38262	2.90256	10.4825	34.7404	17.9358	3	0
1203	27961	14.9612	3.1626	36.445	-467.734	3	0
1203	51836	14.8619	3.12696	144.286	416.362	3	0
1205	49142	23.0441	9.68393	9.9061	18.4349	3	0
1206	16300	17.4321	2.44908	2.98866	69.7868	3	0
1206	33137	17.3094	2.4621	22.1768	-137.518	3	0
1206	51532	17.305	2.37284	21.5872	117.394	3	0
1216	45640	15.2778	9.96204	-260.566	147.164	3	0
1222	34652	20.8111	4.3822	59.7237	-140.008	3	0
1223	35755	2.99178	9.70549	16.6832	159.384	3	0
1226	24340	9.0805	6.08762	45.9312	60.9848	3	0
1226	30335	9.10664	6.1623	36.644	-46.9912	3	0
1226	45744	9.12974	6.03412	81.0994	3.75563	3	0
1228	22386	6.50129	13.8104	20.671	71.3289	3	0
1228	34633	6.58227	13.8125	33.7299	-49.0152	3	0
1230	19493	12.1219	4.64952	58.4584	22.7822	3	0
1231	24365	19.7567	7.76859	62.3591	378.392	3	0
1231	33788	19.6994	7.72342	136.445	-129.09	3	0
1232	12750	8.61606	6.10294	67.3853	155.274	3	0
1232	44559	8.74109	6.14719	95.4837	304.784	3	0
1238	37562	1.42878	8.46855	40.1798	-46.0857	3	0
1239	31027	13.7085	13.7017	264.182	-883.986	3	0
1239	45898	13.6206	13.7787	24.2334	174.998	3	0
1240	47751	21.952	7.39142	90.3528	-53.0474	3	0
1246	11223	2.48361	9.90642	18.7236	98.6174	3	0
1246	46782	2.43317	9.87169	-100.428	19.1303	3	0
1246	50868	2.37441	9.95667	16.6485	81.5907	3	0
1249	19554	24.2674	6.28723	-0.278229	66.6852	3	0
1249	38528	24.3232	6.32052	126.51	-11.1119	3	0
1251	26420	19.0524	8.65814	5.64297	154.089	3	0
1256	16494	2.92035	6.76996	13.5207	-30.3997	3	0
1256	37975	2.89926	6.71199	-6.81329	-22.782	3	0
1258	29122	1.24682	8.8417	66.3018	0.458735	3	0
1260	24527	14.2449	3.34335	62.1575	18.1971	3	0
1260	40438	14.2894	3.45079	101.571	5.19557	3	0
1261	26880	7.58057	11.1193	-233.184	-54.1334	3	0
1264	24022	13.1907	8.78178	193.56	-275.718	3	0
1269	13251	22.4548	7.08471	-100.643	32.4583	3	0
1269	25534	22.4041	7.1207	-49.1136	-34.9521	3	0
1270	10375	11.4551	13.8863	-376.992	488.488	3	0
1276	11091	21.7315	2.32444	77.419	11.1143	3	0
1276	23866	21.6848	2.27482	62.9693	-177.112	3	0
1276	39966	21.8135	2.2923	19.8358	56.5835	3	0
1278	15398	8.23171	4.82487	66.0526	87.417	3	0
1278	36619	8.10335	4.85589	43.7785	124.843	3	0
1280	10796	14.0055	9.62481	276.381	-21.3333	3	0
1280	19765	14.0028	9.72683	255.884	33.5907	3	0
1287	11258	22.8439	7.91514	77.594	-4.83275	3	0
1287	23236	22.8039	7.88042	18.4764	109.537	3	0
1287	31585	22.7509	7.95577	106.454	7.94983	3	0
1288	37926	20.8676	7.21215	33.178	87.9506	3	0
1289	13193	2.75473	10.8178	-43.0555	-29.6367	3	0
1289	32293	2.84332	10.7478	50.3119	107.872	3	0
1293	27505	23.2124	6.01912	128.588	22.0167	3	0
1293	46664	23.2742	5.90094	52.5354	72.7104	3	0
1294	46365	24.4884	5.13326	36.9565	106.525	3	0
1303	48085	2.24383	5.16254	43.4688	-22.6381	3	0
1305	31371	26.3137	2.63922	23.4743	-27.185	3	0
1307	25725	20.5141	3.82444	43.8859	-52.0587	3	0
1309	32736	10.6395	12.2378	173.825	17.7485	3	0
1309	38409	10.7229	12.2566	-397.368	-72.5622	3	0
1309	40435	10.7158	12.314	153.359	42.8288	3	0
1310	38813	5.91368	13.3938	-77.8862	63.7673	3	0
1311	40961	24.1486	9.03236	-20.8175	-148.84	3	0
1321	30289	21.2247	3.8314	61.3418	-0.15751	3	0
1321	43325	21.1689	3.94157	43.3439	61.5412	3	0
1321	48475	21.1624	3.82424	20.3759	113.433	3	0
1326	17171	16.6201	5.38373	81.5443	-78.4953	3	0
1326	23398	16.5193	5.465	78.0026	-312.384	3	0
1329	16688	1.95825	7.37635	16.2841	30.7856	3	0
1329	19022	1.86051	7.42522	75.3822	-2.18204	3	0
1329	35871	1.92908	7.5005	7.63698	-1.37501	3	0
1331	21457	8.89862	2.41154	135.436	-10.2181	3	0
1331	21845	8.95976	2.46033	-36.5626	109.908	3	0
1331	44775	8.86929	2.49814	33.3451	-47.5066	3	0
1332	17666	24.4344	6.193	-2.29175	-25.5795	3	0
1333	10569	13.5347	9.17995	78.1962	-374.5	3	0
1333	14660	13.6015	9.18323	163.77	401.759	3	0
1333	22396	13.5646	9.09117	227.552	-9.60978	3	0
1335	50823	13.2418	12.4632	532.136	271.962	3	0
1339	51295	12.3432	7.61444	11.741	-11.0689	3	0
1339	52126	12.3119	7.55648	-246.977	-13.9168	3	0
1341	51574	13.7876	14.8771	1495.69	122.355	3	0
1343	12834	23.1443	4.28659	-55.1331	21.7699	3	0
1343	38665	23.1408	4.22869	30.9401	-39.1211	3	0
1345	12567	20.8722	10.582	-1254.41	236.967	3	1
1346	25933	9.21214	1.80414	77.2938	-303.6	3	0
1346	27358	9.12265	1.89075	56.7686	99.9761	3	0
1347	23633	12.3815	14.1095	13.7129	1139.84	3	0
1349	11802	5.92472	9.44789	-170.155	42.9413	3	0
1349	23843	5.94962	9.5075	43.8732	151.099	3	0
1349	24444	5.86355	9.44208	48.2925	-107.158	3	0
1349	30420	5.85243	9.54742	-53.3465	-75.941	3	0
1355	19397	10.4712	3.97632	-126.68	24.746	3	0
1355	39931	10.3437	4.00428	-59.4183	-78.1999	3	0
1355	46878	10.4735	4.04044	64.4773	173.665	3	0
1357	25807	19.1975	12.1223	-180.445	179.313	3	0
1357	41471	19.2789	12.1906	16.3501	-142.568	3	0
1358	32268	22.1838	2.98213	35.2744	78.4557	3	0
1359	16205	15.6494	15.6944	-1.02326	-2.21848	3	0
1359	44008	15.6468	15.6324	-228.507	-169.897	3	0
1360	18050	16.0802	6.07568	-180.477	138.758	3	0
1361	14826	5.26819	4.08008	64.3961	100.496	3	0
1364	28757	24.6029	3.76591	18.8455	80.1549	3	0
1371	18655	14.5593	14.3867	-20260	3571.98	3	1
1371	34820	14.5184	14.2638	534.185	60.9521	3	1
1373	11850	11.0372	15.918	-210.065	-70.5768	3	0
1373	12523	10.9998	15.8598	-230.264	90.2124	3	0
1373	36725	10.9052	15.9114	-271.124	13.5399	3	0
1375	33575	10.6629	1.5167	20.201	38.2957	3	0
1375	37077	10.6928	1.61541	85.3231	-3.95678	3	0
1375	39563	10.7606	1.54208	21.0696	30.8075	3	0
1377	12511	1.66963	8.76165	-69.8604	-6.62518	3	0
1377	45169	1.71432	8.80757	50.5195	4.36852	3	0
1379	15728	14.9335	4.64471	120.294	-8.39288	3	0
1379	33877	14.9722	4.71487	-122.795	311.978	3	0
1379	43163	14.8665	4.65028	55.0886	126.189	3	0
1379	52623	14.8761	4.76745	117.662	-275.099	3	0
1380	11600	11.172	6.58361	-95.0785	-147.783	3	0
1380	13225	11.0898	6.55091	151.777	231.394	3	0
1383	33092	20.6049	3.24717	98.6853	320.567	3	0
1383	50232	20.6711	3.37073	35.2883	152.068	3	0
1385	11777	16.218	12.2385	-449.515	355.987	3	0
1385	31163	16.2418	12.1844	-16.8397	-387.406	3	0
1386	48680	19.2204	4.3403	127.93	-102.88	3	0
1388	23587	8.59022	8.10176	43.989	-65.3352	3	0
1388	48265	8.63481	8.1577	5.26447	8.22319	3	0
1390	18439	24.6913	8.37969	31.8111	192.96	3	0
1390	19275	24.6558	8.32438	120.636	4.01709	3	0
1390	21488	24.7952	8.31781	145.674	-11.3143	3	0
1390	36659	24.7647	8.26108	18.4771	68.6848	3	0
1395	31723	24.2602	7.5109	38.6241	-266.661	3	0
1395	37080	24.2309	7.39875	51.1833	187.024	3	0
1400	19935	18.3135	1.64313	110.606	8.63085	3	0
1402	29680	11.157	3.54221	81.0913	6.59983	3	0
1403	14703	4.85545	15.8818	-31.0613	3.4447	3	0
1407	22942	18.6982	12.3981	-296.14	44.041	3	0
1409	19904	18.5642	11.7575	147.325	1110.91	3	1
1409	20906	18.5395	11.6967	6.59436	0.969739	3	0
1410	32148	6.67685	12.5008	-93.3193	-62.0365	3	0
1410	45298	6.65891	12.3911	-178.494	-67.4458	3	0
1410	52612	6.70817	12.4259	4.25663	60.2341	3	0
1412	26067	2.18263	15.1904	-0.0226177	35.2531	3	0
1413	37013	21.5409	9.81553	241.115	7.2451	3	0
1413	45504	21.6645	9.79472	243.009	-27.9234	3	0
1417	49296	2.27721	10.2856	12.9224	119.178	3	0
1418	11542	11.0835	3.09126	39.4785	13.6435	3	0
1418	28246	11.1383	3.12275	116.906	4.77536	3	0
1418	31155	11.1546	3.01367	138.496	-70.5769	3	0
1422	28822	4.58588	10.479	46.6729	-93.2287	3	0
1422	34468	4.69003	10.5099	22.0869	100.107	3	0
1422	36264	4.67072	10.596	30.6714	-80.1977	3	0
1422	42069	4.58642	10.6021	16.7376	85.8915	3	0
1424	41016	1.91041	2.33449	31.165	-1.97046	3	0
1429	38503	19.5331	6.62364	103.943	6.85651	3	0
1429	46736	19.5751	6.72674	-23.1401	7.96224	3	0
1431	16817	3.00801	6.25264	10.1504	30.1812	3	0
1431	18667	2.95841	6.30664	84.7046	-1.2834	3	0
1431	40897	3.0793	6.26714	28.4379	8.60103	3	0
1434	33003	14.5628	15.1831	-595.621	149.733	3	0
1434	35049	14.5927	15.289	-706.344	455.883	3	0
1440	35941	19.8413	2.53014	16.4059	-2.26631	3	0
1440	39329	19.802	2.41054	43.9164	188.9	3	0
1441	13468	6.76986	14.8941	-3.99787	-31.5909	3	0
1442	33575	10.6472	1.41398	89.1851	-39.8028	3	0
1443	14259	3.64322	2.88829	36.2471	-3.66363	3	0
1443	45318	3.70471	2.85927	7.60068	-34.6433	3	0
1444	24017	4.57337	5.58463	34.107	125.887	3	0
1446	25436	14.0895	9.16277	153.517	515.964	3	0
1446	31238	14.1529	9.15168	162.399	-50.2297	3	0
1446	52706	14.1217	9.28329	350.37	-43.1274	3	0
1447	29133	14.4571	15.4451	51.2196	991.572	3	0
1447	29530	14.4323	15.3724	-456.291	-746.115	3	0
1447	35049	14.5414	15.38	0	0	0	0
1450	12500	10.2789	1.60916	124.652	7.33846	3	0
1450	51412	10.2227	1.59173	-16.4695	-31.4144	3	0
1452	33942	2.63902	11.4027	-12.5211	-28.5776	3	0
1454	23545	20.8783	6.06021	94.9691	207.693	3	0
1458	20341	26.7327	8.22518	36.5155	-220.546	3	0
1458	48834	26.6405	8.18432	122.315	-10.5718	3	0
1461	28038	3.88305	4.7631	-4.18251	122.092	3	0
1461	41361	3.93084	4.65702	14.2441	-129.622	3	0
1462	36350	6.62763	5.38733	13.4147	72.5094	3	0
1464	16801	1.85767	12.4303	21.5811	-69.8957	3	0
1469	12268	4.38397	2.48209	27.803	40.6423	3	0
1470	11864	7.70007	3.94328	39.4076	2.75948	3	0
1470	18044	7.68511	4.00624	10.3855	-168.408	3	0
1470	34921	7.80781	3.97311	31.1843	177.798	3	0
1471	10635	15.3174	1.98548	36.5175	136.313	3	0
1473	17339	11.1762	13.0063	-317.924	20.0006	3	0
1473	31459	11.084	13.0323	66.7978	83.5529	3	0
1474	13721	10.5974	3.02468	59.5651	-44.4646	3	0
1474	34483	10.5732	2.96454	24.2911	18.4065	3	0
1475	32163	10.4763	9.67727	2.33524	-376.441	3	0
1479	29458	8.44114	7.2465	-165.939	11.2004	3	0
1479	33309	8.37263	7.23297	124.028	-10.9325	3	0
1479	42198	8.45998	7.31363	34.4109	92.1984	3	0
1480	35434	2.198	6.10098	-31.9994	-21.1485	3	0
1481	23538	8.91213	12.806	-258.874	20.845	3	0
1486	29090	25.9143	2.70755	-6.1244	-0.646593	3	0
1486	32412	25.8841	2.76899	38.5392	-40.3735	3	0
1486	33739	25.9997	2.82983	33.1834	-10.081	3	0
1488	21019	9.49414	13.9413	91.5674	-193.461	3	0
1488	48354	9.46198	13.9898	95.3006	124.504	3	0
1489	37624	6.32533	8.25507	63.93	-188.818	3	0
1491	32737	7.77181	7.78075	34.4402	120.656	3	0
1492	19008	13.3828	5.63212	30.7725	-233.393	3	0
1492	44018	13.4391	5.53091	159.707	280.424	3	0
1492	47502	13.4742	5.67369	133.55	69.6927	3	0
1495	28400	26.5747	4.68206	18.9945	61.9574	3	0
1497	24334	9.55872	9.7734	-200.598	-91.5741	3	0
1497	34759	9.55216	9.71621	56.6116	34.9491	3	0
1500	16440	26.7039	5.93556	17.3507	55.1468	3	0
1500	29125	26.769	5.86098	38.8013	46.4532	3	0
1501	50849	3.29146	4.56368	16.0985	11.1418	3	0
1501	52673	3.34149	4.61955	17.5607	-5.58029	3	0
1503	11075	19.1608	1.73442	117.274	-2.58296	3	0
1504	12254	5.38804	2.15715	35.2271	-123.245	3	0
1504	40474	5.36552	2.09519	-50.1931	19.3535	3	0
1506	46092	24.9477	2.95002	75.0773	3.48846	3	0
1509	41824	10.3547	15.7804	-156.578	-63.1473	3	0
1513	18955	4.71404	8.82122	45.8894	109.657	3	0
1521	17262	20.7175	4.60599	222.446	-22.9352	3	0
1523	22480	7.19343	15.6137	-69.028	58.1121	3	0
1523	38126	7.10236	15.5748	-43.6536	-25.592	3	0
1523	52281	7.1762	15.6683	-56.1079	-30.0755	3	0
1524	22634	10.858	1.93779	10.9044	-21.1641	3	0
1527	22024	16.0483	13.6359	-182.57	32.9562	3	0
1527	25995	16.0488	13.7637	268.859	562.818	3	0
1527	36571	16.1163	13.6372	95.0245	-56.0682	3	0
1528	20270	3.75097	6.92019	16.3898	71.9428	3	0
1528	34977	3.63357	6.94148	25.8211	-4.94484	3	0
1530	11077	23.7257	6.34762	-25.4065	-36.4333	3	0
1537	51680	10.2016	13.0954	167.023	-612.606	3	0
1538	25567	26.8307	8.5787	-67.54	-163.4	3	0
1542	28257	21.3821	5.79178	49.0371	-179.238	3	0
1542	33206	21.4397	5.74616	65.6495	200.779	3	0
1551	27507	6.9698	7.43522	-22.0126	46.4495	3	0
1551	34696	7.06519	7.43467	165.946	12.4214	3	0
1551	50589	7.01191	7.34032	87.6978	-140.149	3	0
1552	17232	5.89726	8.42598	37.747	-207.308	3	0
1555	24445	2.61947	5.06136	19.0635	-4.19421	3	0
1555	25899	2.73294	5.02357	94.7366	-5.10878	3	0
1556	35493	3.29519	6.23116	58.6939	-4.29673	3	0
1556	48537	3.36019	6.32263	48.0968	-63.3743	3	0
1563	21816	11.2564	2.07934	82.3384	9.05126	3	0
1565	12528	9.9687	14.5467	-92.1633	283.005	3	0
1568	31418	5.71311	12.0044	27.4368	-71.1558	3	0
1568	50043	5.72402	11.9102	0.637493	204.287	3	0
1568	51623	5.6178	11.9067	48.8239	-133.807	3	0
1572	24179	9.90447	1.15328	93.9077	8.59387	3	0
1580	14190	15.8225	15.5251	103.047	143.012	3	0
1580	44390	15.6985	15.5181	-224.057	-368.337	3	0
1581	16220	9.68824	15.446	-133.552	-176.832	3	0
1583	21674	2.35312	10.1076	-8.76727	21.4299	3	0
1583	43449	2.26587	10.1732	12.608	74.9092	3	0
1583	49296	2.31424	10.1975	-91.9552	22.2392	3	0
1584	17964	1.57015	14.8771	-34.6705	-7.1123	3	0
1585	17942	6.84363	2.06783	7.35741	137.355	3	0
1587	37948	16.1633	3.3272	16.6183	-164.333	3	0
1587	45337	16.059	3.27721	-36.1028	-33.9103	3	0
1588	23161	5.09771	4.49217	52.5166	35.6581	3	0
1588	26399	5.24022	4.5055	50.286	80.1659	3	0
1588	32164	5.21203	4.44643	-17.858	26.0197	3	0
1590	25536	7.44763	10.5503	56.9928	243.502	3	0
1590	47693	7.32096	10.5222	92.5491	-64.461	3	0
1591	16495	7.42434	4.14402	38.5452	124.219	3	0
1591	27106	7.47849	4.13112	27.9247	-27.8254	3	0
1591	27383	7.51324	4.17895	11.1326	60.2767	3	0
1598	14028	6.65897	10.4421	-91.773	2.93093	3	0
1598	17893	6.61546	10.3562	38.647	93.8352	3	0
1598	34966	6.72291	10.4308	62.4943	-82.6724	3	0
1598	42837	6.68588	10.3091	-21.0483	-94.0755	3	0
1613	15544	5.82616	8.17927	58.2294	-121.668	3	0
1615	12948	5.6454	9.64502	43.8273	57.7474	3	0
1615	24945	5.5504	9.65747	26.5885	35.9852	3	0
1618	15281	18.7704	8.45645	49.8945	-119.657	3	0
1618	29976	18.7922	8.51423	158.467	-1.30032	3	0
1619	42460	8.90017	7.72474	56.3526	-314.054	3	0
1621	10162	23.7498	1.76664	-28.7327	14.5341	3	0
1621	18297	23.6787	1.70127	-2.6186	56.6817	3	0
1622	41395	11.6565	3.88073	82.1069	-111.591	3	0
1624	11908	2.14828	7.35894	20.9558	-10.1665	3	0
1644	50177	4.97798	13.3525	-63.6296	46.0944	3	0
1644	52097	5.03444	13.2662	-89.7548	68.1028	3	0
1654	15607	7.1857	6.37615	27.1292	-84.5467	3	0
1654	16104	7.186	6.47333	37.4739	-8.06066	3	0
1654	45011	7.09945	6.41153	25.5659	86.3452	3	0
1654	45556	7.12145	6.47122	-17.387	-21.3346	3	0
1657	17526	14.167	3.6301	78.2295	-122.163	3	0
1662	10729	17.8465	7.27883	48.621	-83.0974	3	0
1662	17066	17.965	7.30733	2.57949	169.011	3	0
1663	45378	23.6453	9.35932	13.8874	169.203	3	0
1666	24275	26.4001	8.92159	-75.3418	-101.817	3	0
1667	19604	24.6023	1.29199	58.6177	7.38848	3	0
1667	23724	24.6886	1.1869	38.6982	-43.5181	3	0
1667	25085	24.6107	1.14553	32.137	3.07881	3	0
1667	51423	24.5566	1.18188	-15.7857	-18.1268	3	0
1673	19944	9.37317	15.3648	-63.7501	-93.3709	3	0
1675	27914	11.2339	5.8553	64.1686	-35.7291	3	0
1678	16092	3.10578	2.79245	8.33785	-10.9011	3	0
1680	12804	1.41857	7.32481	51.9384	1.32905	3	0
1680	25080	1.38731	7.26782	7.99651	10.4293	3	0
1680	29851	1.38714	7.37731	10.3193	-71.3277	3	0
1683	10531	8.88483	12.2215	-237.425	-136.851	3	0
1683	13685	8.8148	12.3469	-53.4876	-283.572	3	0
1690	15133	26.5404	1.81059	24.2611	2.17433	3	0
1692	15587	10.3885	2.23244	32.0076	-164.996	3	0
1692	29578	10.4076	2.13285	106.323	3.05668	3	0
1692	41207	10.4496	2.24409	102.51	50.3846	3	0
1695	26039	15.4612	9.44157	17.1636	-92.9722	3	0
1695	47433	15.519	9.5322	244.098	158.767	3	0
1695	50446	15.605	9.44513	53.0973	-66.2295	3	0
1698	47420	3.42607	12.3504	-46.12	-12.2691	3	0
1700	12745	25.412	4.87043	81.9818	-17.308	3	0
1700	51034	25.5095	4.83073	51.6695	1.85628	3	0
1703	21228	6.78762	2.58711	21.6057	3.49561	3	0
1703	23394	6.76976	2.53426	22.9473	-37.4533	3	0
1703	27816	6.86923	2.53995	42.6638	166.975	3	0
1707	49891	3.50943	12.7421	4.53096	-70.3616	3	0
1708	33255	11.4813	2.39478	94.8792	5.22189	3	0
1708	36447	11.4165	2.40598	129.246	7.95774	3	0
1710	13097	8.45414	5.44488	-4.01058	-145.034	3	0
1710	36895	8.55268	5.44215	69.4438	40.1749	3	0
1710	46485	8.45018	5.35467	76.9753	63.6564	3	0
1716	11769	26.0308	3.092	30.959	11.4781	3	0
1716	33739	26.0192	2.9539	34.8502	27.9465	3	0
1719	25881	12.579	13.0917	-516.449	-169.486	3	0
1719	36377	12.5428	13.1534	241.262	-147.761	3	0
1719	42676	12.4883	13.0782	201.301	1329.76	3	0
1725	33093	17.5387	12.2965	10.0757	488.807	3	0
1725	41012	17.5378	12.4008	-70.5685	315.651	3	0
1725	46808	17.5802	12.3487	57.4604	-348.144	3	0
1727	17691	2.67714	2.51905	38.2233	3.50221	3	0
1727	32860	2.76523	2.56941	23.1412	-2.44868	3	0
1731	38521	1.84536	14.7073	-35.9221	8.30294	3	0
1731	38713	1.77804	14.6468	9.00388	-2.09754	3	0
1733	41009	7.34641	13.7323	-111.98	96.538	3	0
1736	32517	24.8392	4.93962	13.715	0.345061	3	0
1737	39694	26.3821	4.69826	68.034	1.31186	3	0
1738	44041	20.6029	9.81028	125.859	-18.8241	3	0
1741	17076	26.0954	2.10972	27.9084	-19.5566	3	0
1742	46992	13.4172	9.1065	-171.772	-30.6936	3	0
1748	36150	18.6626	1.7786	33.8307	-233.024	3	0
1748	40288	18.736	1.83434	44.6708	341.297	3	0
1748	49096	18.7545	1.74729	80.3862	-94.9351	3	0
1750	12401	2.84003	13.4539	9.18938	9.17114	3	0
1751	24884	14.0899	11.3569	161.168	-12.8838	3	0
1751	28957	14.1265	11.2421	311.062	-212.632	3	0
1755	11896	6.43679	8.76536	81.7727	-15.2057	3	0
1761	37196	21.8093	4.11278	60.532	-321.632	3	0
1761	47227	21.7146	4.14095	54.92	48.8338	3	0
1764	18310	12.1816	13.295	8.60969	-358.05	3	0
1764	34415	12.1867	13.3617	187.74	850.895	3	0
1764	36060	12.1153	13.2818	355.908	22.3437	3	0
1772	18633	15.1575	9.35467	318.618	-28.5404	3	0
1773	12872	11.0895	6.7517	0.66052	-103.574	3	0
1773	52213	11.1711	6.76148	163.877	86.6961	3	0
1775	34241	2.38927	8.47579	40.6926	63.3878	3	0
1775	48902	2.2775	8.46302	18.2571	-4.68186	3	0
1776	12660	26.6504	2.01343	19.9015	10.4447	3	0
1776	27956	26.5943	1.99304	8.64388	0.773017	3	0
1776	50011	26.6248	2.0939	20.1808	3.84496	3	0
1779	10991	15.104	1.53303	92.4956	-99.2135	3	0
1779	22079	15.0718	1.62818	96.9594	6.8431	3	0
1779	42289	15.0513	1.53558	69.1012	-5.37189	3	0
1780	33569	7.81577	9.51723	61.3467	-83.3891	3	0
1784	35597	18.4477	7.618	57.1733	-39.8839	3	0
1784	42170	18.5179	7.68011	157.366	161.733	3	0
1790	20835	4.50283	5.88224	37.4704	97.5913	3	0
1790	44299	4.59239	5.83971	25.0355	125.185	3	0
1792	15570	8.68016	11.4886	-42.5696	-4.51615	3	0
1793	31961	21.8414	1.44147	33.3999	-6.5538	3	0
1793	38670	21.8918	1.41157	-0.54006	8.347	3	0
1799	20457	13.233	11.2451	501.763	977.945	3	0
1799	33714	13.3051	11.372	419.726	-20.2671	3	0
1800	22161	8.10622	11.215	122.803	-222.329	3	0
1800	38507	8.03309	11.104	167.475	6.44346	3	0
1805	12913	18.2871	3.46965	106.433	-147.726	3	0
1805	21495	18.2944	3.40439	-106.285	2.91217	3	0
1805	44294	18.4252	3.44367	-159.228	75.4607	3	0
1810	18460	4.42875	12.1857	10.4313	183.482	3	0
1814	10278	6.67566	12.8234	0.209556	-27.6264	3	0
1814	12938	6.71088	12.9387	-236.589	-106.245	3	0
1814	43304	6.79929	12.8665	66.98	153.139	3	0
1816	18646	6.97812	2.14149	46.4172	-146.473	3	0
1816	44327	6.92167	2.25112	34.9278	-10.1919	3	0
1817	39469	2.0919	12.664	23.3487	46.1167	3	0
1821	20500	7.32606	9.65572	9.38696	-80.3552	3	0
1821	30319	7.30621	9.75699	-182.937	29.1034	3	0
1821	43903	7.42047	9.71221	10.4982	113.386	3	0
1822	17527	16.8556	8.7157	172.048	-13.5225	3	0
1822	51058	16.778	8.79125	199.038	-430.986	3	0
1824	11559	11.297	12.7781	53.5275	-261.747	3	0
1824	19255	11.3592	12.8703	-82.2408	511.232	3	0
1834	37745	2.17468	6.93545	21.0848	58.0644	3	0
1834	41596	2.12465	7.04911	-18.848	-29.4296	3	0
1834	45505	2.0749	6.94912	3.40868	-3.46056	3	0
1835	19841	3.63102	13.8789	-7.44148	-10.4507	3	0
1837	16078	12.9309	15.2093	177.079	1217.99	3	0
1841	12274	18.9574	9.42597	0	0	0	0
1844	30996	4.12148	5.39716	-8.67806	-48.0197	3	0
1844	39926	4.08234	5.44063	56.0592	3.25299	3	0
1847	20643	5.58819	14.04	-118.425	2.31946	3	0
1848	12025	15.0044	8.5599	48.4035	-570.003	3	0
1849	19323	13.9205	7.65788	124.684	95.1555	3	0
1849	38605	13.9881	7.64394	-30.9789	-145.484	3	0
1850	11079	16.2696	12.3969	161.953	-411.305	3	0
1856	37207	14.7346	11.3841	477.601	13.053	3	0
1861	40961	24.2199	9.13689	2.68718	-88.4094	3	0
1864	10926	12.0222	11.4524	322.076	-154.023	3	0
1864	38856	12.0716	11.4969	-209.213	718.772	3	0
1865	10663	16.0042	14.7917	-117.69	7.10925	3	0
1865	45742	15.9398	14.8056	-495.71	-224.861	3	0
1870	45117	4.78572	14.8729	2.64725	-23.5579	3	0
1872	46445	17.554	3.79415	211.174	26.3836	3	0
1873	13214	9.42399	4.11011	22.1183	124.579	3	0
1874	21000	20.4902	1.23387	21.1945	-54.9076	3	0
1874	25138	20.5416	1.27246	87.3564	9.50026	3	0
1880	32786	3.53842	15.4599	-11.6125	12.1136	3	0
1881	29562	19.4273	9.27467	70.7659	-62.4337	3	0
1882	40244	19.889	2.98991	25.1087	-194.774	3	0
1883	33335	22.8986	4.33007	74.3934	-96.0732	3	0
1883	46257	22.9659	4.38511	22.9819	196.376	3	0
1885	17367	12.2596	5.63549	8.02375	-159.757	3	0
1885	23909	12.2914	5.57461	100.366	0.356994	3	0
1887	51451	20.6766	10.3543	58.6581	33.5319	3	0
1888	29818	7.44963	13.6216	-14.6785	-78.8249	3	0
1899	30430	17.7831	10.0176	174.212	2.78657	3	0
1899	47165	17.7158	10.0311	18.0627	81.1433	3	0
1900	17945	12.5291	12.5674	-176.23	-206.879	3	0
1900	38586	12.5753	12.4695	361.203	-354.715	3	0
1900	48776	12.5133	12.5091	55.6142	53.4249	3	0
1903	20530	7.96102	10.8815	0.522578	202.392	3	0
1903	51281	8.04864	10.8407	3.026	95.7003	3	0
1904	36603	2.8279	5.32505	21.7435	2.48453	3	0
1907	28829	6.8473	12.4614	-162.099	-34.9301	3	0
1907	52612	6.81668	12.403	44.0963	108.931	3	0
1909	21045	12.5806	11.0953	155.064	165.39	3	0
1915	11181	9.63074	14.7131	-76.8692	214.677	3	0
1918	33513	1.91266	1.33345	20.4256	1.60297	3	0
1920	23502	13.4988	7.72344	-65.5513	189.085	3	0
1920	34137	13.3711	7.72451	-82.6497	-112.733	3	0
1926	13353	8.41332	13.6377	-171.353	59.8601	3	0
1926	46508	8.49024	13.6593	-0.853725	-192.088	3	0
1926	48610	8.51999	13.5634	-111.718	167.608	3	0
1928	18511	26.4552	2.38228	24.0965	-17.7316	3	0
1929	19459	9.25296	9.54161	90.6141	247.306	3	0
1929	23792	9.2247	9.47191	-41.917	-276.061	3	0
1929	44204	9.14245	9.59169	0.86182	0.340383	3	0
1932	14381	15.0032	13.609	0	0	0	0
1932	19823	15.0458	13.6632	199.067	-231.808	3	0
1932	41184	14.9391	13.6209	127.901	564.333	3	0
1933	12817	6.43981	8.94568	13.6505	-41.7004	3	0
1933	50873	6.39565	9.054	16.8348	0.842806	3	0
1937	17570	13.1099	6.21362	-114.409	-331.126	3	0
1938	21336	14.331	10.749	332.321	1221.61	3	0
1938	40009	14.4258	10.836	15.04	-349.617	3	0
1942	16966	2.68068	14.9486	-4.59806	15.9441	3	0
1944	16795	2.89135	7.32391	19.6601	8.56903	3	0
1944	25300	2.92862	7.26376	61.283	60.4339	3	0
1944	48157	2.8004	7.21243	69.4363	-117.783	3	0
1948	32605	25.39	9.14682	65.8238	56.8514	3	0
1951	43209	15.7953	11.6822	227.826	692.737	3	0
1951	52553	15.8298	11.5656	321.318	-505.518	3	0
1954	11664	12.6188	15.5185	1134.71	-14.4407	3	0
1954	39609	12.7084	15.4972	-275.585	-1709.58	3	0
1957	37163	3.9276	12.0232	-51.2	-6.85675	3	0
1957	41449	3.99029	12.02	-43.891	44.5223	3	0
1957	42447	3.93698	12.1245	-35.1048	21.4613	3	0
1960	35559	14.1057	2.40312	20.7185	17.9843	3	0
1964	21362	8.83789	14.201	-76.7881	125.511	3	0
1964	47890	8.75311	14.2482	-172.028	30.1884	3	0
1967	15848	1.5762	4.0184	10.764	34.3526	3	0
1967	37846	1.51314	4.03089	30.2976	-52.8673	3	0
1969	12548	8.00614	3.63774	34.722	5.38295	3	0
1969	47019	7.94219	3.63022	47.8409	4.24375	3	0
1981	10639	9.14145	8.43734	59.4844	133.431	3	0
1981	50490	9.10984	8.36067	98.8539	-208.065	3	0
1986	35927	10.4857	12.0375	5.66996	43.2525	3	0
1987	33545	7.02962	2.90429	78.2464	3.98464	3	0
1987	52095	6.99023	3.02753	37.1579	-39.2229	3	0
1989	41284	11.939	6.90124	58.4952	-263.747	3	0
1989	42127	11.9079	7.00177	187.414	8.33678	3	0
1989	42133	11.8777	6.88254	146.631	9.10399	3	0
1992	16267	16.9534	8.32645	19.2751	230.566	3	0
1992	16901	17.0225	8.40432	46.8471	356.206	3	0
1992	35342	17.0715	8.34168	125.218	-664.071	3	0
1993	15422	18.0222	8.91409	169.096	-18.8582	3	0
1997	22666	8.20803	13.2548	79.096	-134.275	3	0
1997	36246	8.22536	13.3504	-186.345	69.6656	3	0
1999	21859	7.72049	13.8034	-15.9687	-7.9298	3	0
2003	30676	26.8828	2.47015	28.0913	10.7633	3	0
2005	27501	26.4691	4.00929	5.85526	-1.14013	3	0
2008	27511	7.06705	12.7898	51.0211	41.891	3	0
2008	51246	7.1667	12.8142	77.209	-41.7094	3	0
2013	23701	6.53263	14.0118	-53.7004	-7.4871	3	0
2013	27376	6.59586	14.1044	25.3547	-24.8061	3	0
2013	49880	6.48924	14.1156	-101.915	-0.091858	3	0
2017	27533	10.9345	4.48085	55.6197	-33.5043	3	0
2017	37211	10.9369	4.40909	-16.008	17.7004	3	0
2018	21555	12.7907	6.28238	193.633	-17.6799	3	0
2018	41534	12.8441	6.32706	-29.1122	0.689788	3	0
2022	27738	3.70928	4.51246	27.0593	-4.34627	3	0
2023	15019	16.5924	6.28508	177.004	-93.6606	3	0
2025	25735	12.2036	14.3519	-172.747	945.883	3	0
2031	15102	1.30022	12.6992	9.54983	64.9323	3	0
2035	27322	11.2594	5.58588	10.0096	87.0435	3	0
2037	24134	4.00718	13.0046	-75.953	14.5787	3	0
2037	37179	4.06451	12.9999	-8.81035	-45.576	3	0
2038	48680	19.34	4.34175	56.0612	86.933	3	0
2040	26658	4.51706	15.6857	-3.95611	-4.14191	3	0
2040	40296	4.48274	15.6276	-34.715	15.248	3	0
2042	21363	23.3663	3.78445	47.026	-54.7006	3	0
2042	43200	23.2928	3.84594	23.1731	97.2866	3	0
2044	13241	14.4792	13.5034	20.0735	-558.532	3	0
2044	31969	14.3704	13.4544	127.469	423.752	3	0
2046	14295	13.5676	3.23644	72.3075	99.6722	3	0
2046	51581	13.578	3.1728	10.4033	38.4075	3	0
2049	14366	3.4979	6.76606	80.0798	2.4733	3	0
2049	34977	3.56961	6.86366	9.38698	9.18065	3	0
2049	51840	3.63251	6.8136	85.85	-4.64242	3	0
2053	16941	26.1111	4.00528	65.801	-11.6075	3	0
2053	23663	26.1382	4.06969	18.7877	13.5919	3	0
2053	43575	26.2081	4.08195	27.8705	-26.0857	3	0
2054	24000	20.8617	1.19695	17.2239	140.338	3	0
2055	13182	21.2071	2.47045	57.4688	-28.6068	3	0
2055	31278	21.124	2.58389	71.4958	-17.3642	3	0
2056	24860	24.7014	4.28037	42.3988	-121.099	3	0
2056	25279	24.7607	4.22562	33.9264	5.55768	3	0
2056	49769	24.7391	4.35468	94.4592	78.1168	3	0
2056	50651	24.8231	4.25312	108.87	4.75568	3	0
2057	19575	22.8842	3.37143	30.0487	-33.1851	3	0
2057	26646	22.7865	3.33512	32.5862	-11.3848	3	0
2057	39059	22.8169	3.39248	93.8601	2.68543	3	0
2059	14054	4.82837	1.33644	15.8159	1.58451	3	0
2059	17677	4.76079	1.35128	79.6478	-4.71293	3	0
2063	30634	12.4105	1.11204	59.6809	1.68256	3	0
2066	16139	24.2799	9.57513	22.5104	-5.79085	3	0
2066	45963	24.2328	9.45995	-180.662	66.3499	3	0
2067	24132	1.88615	13.4898	-8.84584	85.8993	3	0
2067	42367	1.85435	13.432	11.162	-36.5991	3	0
2070	45380	10.8508	3.75919	122.322	-156.636	3	0
2075	25744	1.09249	5.75007	51.1843	18.7901	3	0
2079	33227	13.629	5.51981	-325.27	90.5883	3	0
2080	15029	16.7565	9.77221	84.4855	-461.991	3	0
2080	20091	16.7286	9.84396	60.4581	460.356	3	0
2080	28422	16.6948	9.72747	153.259	627.491	3	0
2080	49457	16.6447	9.8255	187.754	-413.343	3	0
2081	29997	14.2213	13.4777	25.0488	1364.2	3	0
2081	31969	14.2991	13.4631	763.57	2.25077	3	0
2082	17547	15.0116	12.6874	-252.846	2820.54	3	1
2082	20047	15.1057	12.7379	-2174.66	1827.54	3	1
2082	49787	15.018	12.8154	349.978	30.965	3	0
2084	25789	11.2408	2.40342	20.5809	-290.226	3	0
2085	10508	16.2285	4.6227	57.3379	376.544	3	0
2085	33487	16.2923	4.63641	109.287	-221.764	3	0
2088	44557	2.70426	9.40542	55.4471	-4.31321	3	0
2088	45456	2.59136	9.40625	64.6927	8.90996	3	0
2090	17064	8.5629	6.28906	97.4643	-138.363	3	0
2090	23591	8.57109	6.42213	140.428	-128.87	3	0
2094	47569	22.2136	6.39721	-13.0472	-30.0274	3	0
2097	13926	16.9101	7.73852	-51.0243	-194.289	3	0
2097	23728	17.0565	7.76466	41.6223	319.15	3	0
2097	52191	16.926	7.79973	179.002	-336.005	3	0
2097	52670	16.9999	7.67993	268.458	156.922	3	0
2099	15691	16.5528	9.3358	378.889	22.8343	3	0
2100	28063	20.8614	7.65483	-50.7699	-59.884	3	0
2100	29739	20.941	7.75877	38.4684	244.617	3	0
2101	10733	17.7816	2.45941	171.074	-13.189	3	0
2101	48993	17.7038	2.51167	12.5154	-166.23	3	0
2103	39891	8.16699	1.75262	-18.8029	-47.4252	3	0
2103	44119	8.23877	1.75139	25.8367	68.9463	3	0
2107	32529	24.5884	9.46389	53.3509	-14.9116	3	0
2108	34252	11.7756	6.26563	101.698	-259.641	3	0
2108	49154	11.7545	6.38183	135.92	-5.17381	3	0
2112	16145	26.816	5.39679	12.666	-32.1794	3	0
2112	28762	26.873	5.37742	-7.05187	63.6535	3	0
2119	11494	9.78046	11.1645	15.8246	15.9842	3	0
2119	14082	9.80077	11.2247	-55.9212	-127.294	3	0
2119	32156	9.81788	11.1131	104.39	-7.02507	3	0
2124	24392	14.5616	6.45027	-101.088	70.8533	3	0
2124	36020	14.4711	6.4247	-123.002	-121.187	3	0
2127	20756	16.4884	7.57631	60.3983	14.3665	3	0
2133	13778	19.2286	11.6376	108.215	-203.421	3	0
2133	17330	19.1127	11.6994	83.8672	32.497	3	0
2133	33226	19.1674	11.7274	4.35937	88.9402	3	0
2133	43540	19.153	11.5962	-113.846	80.0729	3	0
2142	10786	3.89858	10.0566	22.0019	41.4175	3	0
2142	16374	3.99738	10.1322	26.8863	9.34791	3	0
2142	30065	4.03989	10.0501	31.4801	126.699	3	0
2142	46815	3.93596	10.1293	-27.1722	-19.0986	3	0
2143	37350	6.25407	1.75836	80.0863	1.53981	3	0
2147	19728	14.9376	12.4188	421.169	-351.107	3	0
2147	45693	15.0415	12.3339	447.233	-28.5739	3	0
2149	10754	16.8967	9.42922	138.196	389.566	3	0
2149	18217	16.9539	9.35592	121.888	-148.033	3	0
2152	12178	26.5561	3.84738	29.1101	21.7334	3	0
2153	32745	12.0969	2.53208	-140.106	167.856	3	0
2162	20014	15.1177	12.5016	76.2389	-108.55	3	0
2162	31072	15.2363	12.4593	190.583	1.56759	3	0
2167	14130	4.2488	10.072	27.8562	8.99249	3	0
2167	43419	4.17036	10.0944	-166.99	-12.3108	3	0
2167	49437	4.24275	10.0169	-26.076	-7.47814	3	0
2168	35693	11.9116	9.02635	143.786	-327.036	3	0
2169	22060	5.54758	3.42469	58.722	95.9125	3	0
2170	45372	1.73934	14.9561	-5.2387	21.3507	3	0
2173	22716	23.3306	5.55543	13.6217	134.12	3	0
2173	41282	23.2911	5.49515	30.8083	-100.754	3	0
2175	14629	9.79028	12.9262	118.951	398.646	3	0
2178	26314	10.82	8.45106	190.325	7.43249	3	0
2181	40845	26.4904	7.55593	-4.9234	-46.7928	3	0
2181	41366	26.5704	7.61117	27.6723	-48.5412	3	0
2182	36172	18.5523	8.78667	-15.1386	317.727	3	0
2182	48012	18.5161	8.83202	82.1084	-404.586	3	0
2184	20686	25.8514	6.56815	-52.276	77.0921	3	0
2184	50195	25.9106	6.67737	8.83047	-208.733	3	0
2185	44100	22.7409	3.81371	-111.173	-68.853	3	0
2186	13332	17.6707	4.5197	190.883	240.027	3	0
2186	14186	17.6507	4.62908	98.3037	-207.552	3	0
2186	39170	17.7674	4.5739	67.995	-199.983	3	0
2186	47536	17.7158	4.64773	142.81	11.8446	3	0
2188	52204	9.23472	4.92821	18.6118	150.586	3	0
2189	23277	13.6483	1.08363	10.211	36.9991	3	0
2190	24564	16.7746	1.15583	67.9873	-16.2793	3	0
2190	39158	16.68	1.14108	39.2703	-36.9159	3	0
2197	35797	6.6388	6.98516	106.883	103.451	3	0
2197	36388	6.767	6.98006	14.2738	-36.248	3	0
2198	49158	4.91729	11.6165	-62.1128	-8.80879	3	0
2201	22238	9.86804	6.83248	107.461	-189.137	3	0
2207	21342	14.2696	7.91732	20.1249	388.281	3	0
2213	34846	19.9392	5.24079	127.986	-10.212	3	0
[truncated: 44,316 more rows]
