# Supplementary material for: Study on stability analysis of soil nail reinforced slopes under loading based on the discrete element method
Source: PLoS One. 2026 May 26;21(5):e0350163. doi: 10.1371/journal.pone.0350163 (PMC13210361; doi:10.1371/journal.pone.0350163)
Supplement: S1 File — (ZIP) [file pone.0350163.s001.zip › DATA in PFC/1_14_5000__balls.txt]

id	x	y	radius	vel_x	vel_y	rotation	disp_x	disp_y	ball_type	ball_stress
6	6.93173	3.88008	0.0663017	2.26228e-07	-5.41414e-07	-0.000162552	-0.000428189	-0.000439019	0	1718.91
7	24.699	3.68872	0.0661725	-9.27467e-07	-1.10365e-06	-0.00115828	0.000265095	-0.000199052	0	1046.97
12	3.1022	12.1014	0.0509531	8.87245e-08	-1.33428e-06	-0.00470273	-0.000243942	0.000237566	0	47.0068
13	25.4099	9.35954	0.0532987	3.788e-07	-2.01583e-06	0.00192087	0.000341082	0.000311061	0	285.048
17	9.91715	4.64549	0.0733272	5.55952e-07	-8.78863e-07	0.00888877	-0.000419134	-0.000900563	0	923.609
19	6.01731	5.23191	0.05695	4.39722e-07	-7.66742e-08	-0.00735093	-0.000518492	-0.000482643	0	1287.69
21	10.2292	12.1913	0.0736155	3.4921e-06	-4.13232e-06	-0.0563882	-0.000819916	-0.00344966	0	172.271
22	18.943	5.97699	0.0711969	2.72425e-06	9.80407e-08	-0.00277873	0.00108471	-0.00129573	0	274.275
23	24.3638	1.33191	0.0743081	3.22757e-08	-1.87643e-07	-0.00336737	4.34555e-05	-4.16668e-05	0	851.649
24	6.06369	9.7412	0.0702117	9.81082e-07	-2.39281e-06	-0.0131951	-0.000787998	-0.000608128	0	693.469
25	14.8217	8.5607	0.0650594	1.12123e-06	1.57075e-08	-0.00554704	0.000825453	-0.00346071	0	3110.62
32	25.7567	7.94036	0.0623302	1.75777e-06	-2.14738e-06	-0.00945747	0.000336593	0.000113532	0	397.024
33	22.9224	1.56804	0.0611813	2.46788e-08	-3.67503e-07	-0.00693753	0.000115599	-8.32587e-05	0	1083.22
35	10.6204	10.8671	0.063695	3.14564e-06	-3.79096e-06	-0.0346511	-0.000736232	-0.00335093	0	1957.06
36	24.9843	7.4361	0.0704374	1.80175e-06	-1.08904e-06	0.0122851	0.000505384	-3.28695e-06	0	758.981
38	1.77344	14.1961	0.0689745	8.5981e-07	7.02325e-08	-0.00117668	-4.51599e-05	0.000594832	0	121.895
40	13.1432	6.02662	0.059253	2.32693e-06	-4.97717e-06	-6.81155e-05	4.54813e-05	-0.00191641	0	559.813
43	12.1089	7.80974	0.0637265	3.20842e-06	-5.77222e-06	-0.0628995	-0.0002894	-0.00266323	0	1547.02
48	5.15599	13.7544	0.0639966	1.10827e-06	1.13586e-07	-0.00676379	-0.000319341	0.000180695	0	276.104
50	26.5878	1.31103	0.0517331	-9.42416e-08	1.54635e-08	0.000872976	5.93227e-06	-2.46189e-05	0	873.96
51	2.65733	4.888	0.0569854	-1.02657e-08	-5.59937e-08	0.00603499	-0.000203891	-0.000195271	0	575.338
54	15.9728	4.4947	0.0651129	6.87923e-07	-9.24762e-07	-0.00717273	0.000414826	-0.00123115	0	2242.12
55	16.5692	6.08746	0.0526254	1.87759e-06	-7.01765e-07	-0.00400219	0.000839412	-0.00178138	0	95.6717
56	12.4053	5.51935	0.0661494	3.33756e-06	-3.16283e-06	0.0122481	-0.000211773	-0.00156687	0	1434.59
57	16.8883	12.9687	0.0582426	2.19513e-06	-6.60873e-07	0.0752572	0.0020034	-0.00381434	0	5297.24
59	25.9235	3.14697	0.0655528	-5.75841e-07	1.32722e-07	-0.00301875	0.000119018	-0.000145153	0	745.398
60	13.6518	9.83292	0.0743989	4.12533e-07	-4.13193e-06	-0.0113216	0.000531089	-0.00426706	0	3648.75
63	15.5653	9.08518	0.0727707	1.82991e-06	-5.9675e-07	-0.035137	0.00125857	-0.00356778	0	2164.84
66	8.0013	1.56973	0.0646488	-5.71505e-09	-1.05766e-07	0.0134424	-0.000122025	-0.000116957	0	1398.68
67	5.24773	9.42238	0.0715959	4.90104e-07	-2.13074e-06	0.000900688	-0.000653186	-0.00040667	0	528.503
68	12.1246	6.07377	0.0507543	3.87897e-06	-3.69905e-06	-0.0103175	-0.000244584	-0.00176135	0	1421.74
69	10.6211	5.97591	0.0718533	2.03733e-06	-1.75218e-06	0.00353367	-0.00054475	-0.00154989	0	1859.05
70	13.4818	3.93053	0.0749461	5.14315e-07	-2.9955e-06	-0.006224	-3.21635e-05	-0.000920304	0	1842.22
73	15.8608	5.44553	0.064192	7.02985e-07	-1.46848e-06	-0.0266056	0.000493184	-0.0015788	0	795.051
74	14.5512	12.0081	0.061199	3.32154e-06	-4.41279e-06	-0.0233526	0.00165604	-0.00613258	0	1016.87
76	11.6103	7.56997	0.0540018	3.64464e-06	-4.29899e-06	0.0141204	-0.000446023	-0.00245869	0	1718.83
77	23.648	2.41688	0.0628765	-6.83468e-08	-1.23346e-07	0.00592902	0.000244339	-0.000140941	0	945.069
84	6.35787	15.0584	0.0626555	8.78411e-07	-2.66241e-07	-0.0120877	-0.000121622	4.51039e-05	0	210.558
89	23.0967	6.98343	0.0689511	2.98033e-06	-2.03746e-07	0.0107074	0.000869479	-0.000355128	0	1012.71
93	23.118	9.16609	0.0539827	1.57655e-06	-2.36854e-06	-0.00519503	0.000938781	-6.58607e-05	0	1260.78
94	21.0507	2.22466	0.0603816	1.07931e-06	-1.15924e-06	-0.00325881	0.000313587	-0.000254784	0	672.947
97	5.32889	12.7045	0.0572822	9.85839e-07	9.49246e-08	-0.0075581	-0.000459353	-3.62125e-05	0	702.702
106	2.20719	5.67666	0.0610708	-6.34728e-08	-4.89684e-07	0.00401354	-0.000154657	-0.000184692	0	780.495
107	21.111	3.40622	0.0530311	4.19789e-07	-1.37895e-06	-0.00373456	0.000552906	-0.00043771	0	1826.17
109	5.97311	14.5834	0.0657444	1.48943e-06	-9.67342e-09	-0.0100135	-0.000194959	8.68603e-05	0	275.582
110	8.77003	8.03342	0.0669978	1.17474e-06	-2.88005e-06	-0.00734495	-0.000862414	-0.00154835	0	1244.86
111	17.8449	10.1923	0.0660148	2.94359e-06	-5.23106e-07	0.0176435	0.0018984	-0.002688	0	4899.85
112	18.036	7.8471	0.0692958	-9.17309e-08	1.06325e-07	-0.0108024	0.0014174	-0.00205868	0	1491.06
113	17.5475	4.56062	0.0664494	-1.12022e-07	-7.38797e-07	-0.00142416	0.000613474	-0.00113768	0	940.653
116	3.79722	6.03253	0.0724108	1.11521e-07	-1.97627e-07	-0.00094224	-0.000373414	-0.00026044	0	574.237
117	12.7593	14.4381	0.0528143	1.89534e-06	-5.80061e-06	0.0816473	0.00013496	-0.00928662	0	16989.3
123	3.73487	14.4004	0.0732345	1.58527e-06	-1.70537e-07	-0.0100494	-0.000124659	0.000467366	0	194.351
124	11.2077	10.6404	0.0520857	2.29184e-06	-6.55217e-06	-0.00764671	-0.000530093	-0.00373245	0	289.412
125	2.27231	6.99558	0.0506884	2.99671e-08	-3.94529e-07	0.00137176	-0.000188814	-0.000137654	0	601.293
126	4.89812	7.60142	0.073449	1.68473e-07	-1.14634e-06	-0.00333279	-0.000551921	-0.000348406	0	1213.87
129	13.5426	1.84439	0.0556184	-5.87991e-07	-1.38621e-06	0.0112105	-1.00313e-05	-0.000229441	0	513.318
130	5.27541	14.7266	0.0635387	1.4505e-06	3.1791e-08	-0.0113443	-0.000156237	0.00028744	0	165.182
132	7.35474	3.48669	0.0612998	9.53707e-08	-2.75499e-07	0.00678726	-0.000406865	-0.000447053	0	781.802
135	7.23317	7.45297	0.0671837	1.58084e-06	-3.65558e-06	-0.000539128	-0.000787865	-0.000937199	0	1135.25
138	25.7799	9.51713	0.0738569	7.45635e-07	-2.30795e-06	0.015777	0.000265582	0.00039993	0	1305.05
139	7.22368	1.69706	0.0508491	-1.33889e-08	-2.16534e-08	0.00422819	-0.000137135	-0.000135599	0	216.468
140	3.50882	14.8087	0.0542148	1.34955e-06	6.6925e-08	-0.00836692	-7.18763e-05	0.000520551	0	187.929
144	14.5285	2.15226	0.0719444	2.03474e-08	-1.49964e-06	0.0103153	4.19392e-05	-0.000309548	0	1089.54
146	13.2255	11.9947	0.0729542	2.93302e-06	-4.26897e-06	-0.0294055	0.000795481	-0.00652256	0	838.464
147	8.88399	13.854	0.0591766	5.13129e-06	-8.37122e-07	-0.0515995	-0.000581297	-0.00180713	0	1169.94
148	17.864	2.04535	0.0685789	6.69001e-07	-6.75596e-07	1.53079e-05	0.000274636	-0.000354426	0	1520.5
149	25.6582	9.72383	0.0702225	2.47696e-07	-1.95323e-06	0.0197088	0.000289671	0.000404924	0	182.482
151	11.4204	4.25978	0.0606199	1.66143e-07	-1.22132e-06	0.000456069	-0.000313948	-0.000935537	0	1486.74
152	7.86435	3.30439	0.0747382	5.53019e-10	-2.11696e-07	-0.00708956	-0.000396807	-0.000429464	0	634.765
154	5.82178	15.3733	0.0540798	1.10073e-06	-4.87904e-07	-0.00806981	-6.065e-05	0.00024224	0	101.132
156	16.3837	8.06988	0.0594527	1.24888e-06	-5.90971e-07	0.0272397	0.00124035	-0.00269521	0	1307.15
158	20.4831	5.75473	0.056673	2.97418e-06	-8.93763e-07	-0.00408782	0.00096171	-0.000837107	0	1600.12
159	26.4531	8.1664	0.0580336	4.35592e-07	-3.23507e-06	0.017478	0.000151169	0.000170746	0	1280.79
164	19.2288	1.827	0.0662468	7.76747e-07	-1.38662e-06	-0.00846013	0.000262718	-0.000196773	0	2131.86
165	8.84858	14.9732	0.0686752	4.67266e-06	-2.93239e-07	-0.0361225	-5.51317e-05	-0.00145884	0	359.152
166	23.9166	2.38443	0.0612084	-3.87468e-08	6.6149e-09	0.00777603	0.000213833	-0.000148921	0	1120.8
168	25.6812	4.35882	0.0728704	-6.34455e-07	-1.31808e-07	0.00163953	0.000183163	-0.000179836	0	474.866
169	1.19922	11.8627	0.0650754	2.76569e-08	-5.37113e-07	0.00154753	-2.76579e-05	0.00036598	0	142.168
174	14.9373	15.335	0.0549835	-8.13568e-07	2.31546e-06	0.182196	0.000666834	-0.00682399	0	1548.07
176	8.09101	12.6056	0.0631689	2.30534e-06	-1.52568e-06	-0.0152561	-0.000862648	-0.00139893	0	674.017
179	4.71609	5.61769	0.0500627	7.55005e-08	1.89944e-07	-0.00147001	-0.000442827	-0.000356588	0	943.028
180	1.94287	1.67022	0.050051	6.53187e-08	3.041e-08	-0.00155176	-2.71968e-05	-5.56323e-05	0	666.847
182	13.0517	6.11231	0.0661618	2.05851e-06	-5.60914e-06	0.00521245	7.8593e-06	-0.00196766	0	500.117
183	3.90541	15.7088	0.0625571	1.29644e-06	4.28488e-07	-0.00711712	9.24467e-07	0.000558247	0	140.856
184	17.0672	12.2436	0.0654121	2.67661e-06	-1.71843e-06	0.00737583	0.00199769	-0.00351447	0	1098.9
185	13.8036	8.40862	0.0716066	-5.1543e-07	-1.58007e-06	-0.00196308	0.000363121	-0.00338083	0	1942.8
189	23.5533	5.43135	0.0509866	1.99329e-06	-1.32199e-06	0.00143388	0.000622176	-0.00031194	0	845.021
192	3.97352	10.691	0.0714068	7.3903e-07	-1.33912e-06	-0.00292226	-0.000440264	-8.50209e-06	0	322.473
193	3.08905	15.3691	0.0615546	2.19056e-07	3.71219e-07	-0.00787924	-1.13329e-05	0.00060374	0	106.075
194	14.6639	14.0749	0.055082	1.81578e-06	-2.19471e-06	0.034721	0.00165659	-0.00803622	0	3396.98
198	14.0531	5.62377	0.0582414	1.85785e-06	-9.73683e-07	-0.0135579	0.00016629	-0.00177237	0	2994.67
201	12.1252	5.34387	0.0569031	2.37957e-06	-2.65025e-06	0.016234	-0.000294381	-0.00149007	0	3564.68
204	14.5758	7.87833	0.0697578	7.99945e-07	-3.97169e-07	0.0474108	0.000629578	-0.00297307	0	3023.12
207	10.2607	12.5566	0.0595275	4.02382e-06	-3.69362e-06	-0.0665182	-0.00092633	-0.00376591	0	215.777
211	20.4779	3.32333	0.0738337	1.01998e-07	-1.43972e-06	0.00382273	0.000565018	-0.00053026	0	693.102
213	19.0329	7.97261	0.0544855	-1.30095e-07	-3.90267e-06	0.0233201	0.00152944	-0.00156533	0	3116.84
214	26.8173	8.96351	0.0569992	3.65662e-07	-3.9378e-06	0.00834769	6.48906e-05	0.000377304	0	209.608
215	21.7425	8.56835	0.0660345	2.54398e-06	-3.92191e-06	0.0211256	0.00126444	-0.000631932	0	1149.45
221	21.8933	1.946	0.0539172	3.7252e-07	-6.28613e-07	-0.00417764	0.000229513	-0.000169773	0	2558.04
222	13.6859	11.9092	0.0686692	2.53861e-06	-4.79394e-06	0.0155453	0.00112072	-0.00621136	0	2395.73
224	26.3887	1.79016	0.0619406	-2.15234e-07	2.49916e-07	-0.00209415	2.93901e-05	-6.27827e-05	0	910.348
225	16.578	11.733	0.0542313	2.77849e-06	-4.10299e-06	0.0330087	0.00201431	-0.00388586	0	4668.93
226	11.0651	9.1373	0.0668501	4.40028e-08	-4.03137e-06	-0.00796781	-0.000745754	-0.00297567	0	2401.79
230	3.47221	1.07338	0.0538894	1.23244e-08	6.26954e-08	0.00341803	-1.23567e-05	-8.36351e-06	0	488.833
231	16.4846	1.55659	0.0716493	3.54392e-07	1.41285e-07	0.00239077	7.199e-05	-0.000160629	0	2284.49
232	20.6498	7.96309	0.0732421	1.68405e-06	-1.64126e-06	0.00846774	0.00146766	-0.000994853	0	382.664
233	18.1572	13.1407	0.0515218	2.10902e-06	1.68058e-06	0.0478427	0.00168789	-0.00236155	0	909.901
237	20.4935	2.3124	0.0568839	9.1646e-07	-8.91215e-07	-0.0162563	0.000322356	-0.000226335	0	2143.66
238	12.4559	10.1393	0.0522518	1.3474e-07	-5.32612e-06	0.0377754	-5.8752e-05	-0.00418315	0	840.986
245	7.51866	3.33233	0.0743509	3.66726e-07	-3.59247e-07	0.00445516	-0.00037568	-0.000409618	0	770.138
246	12.5747	4.88338	0.0579262	1.40405e-06	-3.23014e-06	-0.00699782	-0.000166391	-0.00139382	0	366.173
247	14.3969	7.69839	0.0744534	1.19111e-06	-1.62525e-07	-0.0153747	0.000500601	-0.00286555	0	3713.23
249	23.2579	6.15874	0.056453	2.42881e-06	-5.05832e-07	-0.00560373	0.000732902	-0.000365553	0	937.459
251	14.1783	15.1365	0.0670332	-5.96666e-07	-1.07885e-06	0.0873388	0.00153969	-0.00981352	0	6227.6
254	8.97913	8.36039	0.0676596	1.51069e-06	-2.53463e-06	-0.0462017	-0.000948009	-0.00167217	0	1113.67
259	4.26209	4.91872	0.0518508	3.12591e-08	1.79329e-07	-0.00333076	-0.00036697	-0.00026161	0	1514.5
265	20.8444	6.85236	0.0744524	3.84558e-06	-6.17762e-07	-0.00113285	0.00119	-0.000937306	0	1403.74
268	7.03341	5.41175	0.0659841	6.79485e-07	-6.19849e-07	0.000973941	-0.000596412	-0.000644235	0	896.95
270	17.9355	6.54643	0.0722776	2.91835e-06	3.27415e-07	-0.0396602	0.00112297	-0.0016815	0	2568.95
271	7.29911	6.06155	0.0599637	1.53092e-06	-1.61716e-06	-0.00790637	-0.000689039	-0.000773032	0	837.823
273	22.8223	8.04249	0.063691	1.56937e-06	-2.03461e-06	-0.00341988	0.00098209	-0.000320104	0	485.929
277	2.35291	13.3473	0.0580283	5.79772e-07	1.55008e-08	8.30754e-05	-0.000108903	0.000489263	0	127.019
280	13.6862	9.11066	0.0734476	2.19154e-06	-2.98273e-06	0.0030818	0.00041671	-0.00373921	0	1539.72
282	12.1258	12.471	0.054446	5.14063e-06	-7.61581e-06	0.0446915	-0.000307364	-0.0056826	0	4613.82
284	12.6734	5.89921	0.0564164	3.06932e-06	-4.373e-06	-0.0281782	-0.000171949	-0.00174252	0	2085.77
286	20.0223	3.42441	0.0677922	-1.35749e-07	-1.55e-06	0.000327907	0.000573786	-0.000526696	0	556.203
288	11.738	7.85976	0.0547113	3.02377e-06	-4.79971e-06	-0.0152321	-0.00041238	-0.00262645	0	2931.12
289	14.8595	15.233	0.0731574	-7.40162e-07	1.68417e-06	0.100963	0.000841243	-0.00729326	0	3529.4
290	26.706	4.94643	0.0655788	4.93768e-08	-1.20372e-06	-0.00017502	4.37406e-05	-0.000148605	0	1165.39
293	2.84565	15.142	0.0677	6.63955e-07	3.27927e-07	-0.00505376	-3.39055e-05	0.000606429	0	248.15
295	3.71614	10.822	0.0683585	3.59387e-07	-1.41024e-06	-0.0122877	-0.000429761	1.93332e-05	0	168.239
298	14.703	14.5763	0.0720911	7.81489e-07	-1.35179e-06	0.0655429	0.000963663	-0.00805296	0	5200.93
300	5.89286	5.57146	0.0512414	5.483e-07	-4.28244e-07	0.00213099	-0.000528822	-0.000491687	0	1032.86
301	17.209	8.10598	0.0575657	7.66775e-07	9.6486e-09	-0.00493722	0.00139971	-0.00235106	0	2337.34
304	25.2698	4.24213	0.0742154	-5.83183e-07	-2.86866e-07	-0.000382268	0.000226136	-0.000202169	0	316.447
305	1.97054	13.7819	0.0640556	8.44987e-07	1.34638e-07	0.000490229	-6.68834e-05	0.000538273	0	137.896
306	22.2596	6.81239	0.0674183	1.91779e-06	1.06842e-07	-0.00216652	0.000979771	-0.000505702	0	835.233
310	11.0805	5.89836	0.0656974	2.10402e-06	-2.21362e-06	-0.0128656	-0.000443934	-0.00156095	0	3198.92
312	19.1153	8.60299	0.0507272	6.10664e-07	-2.51154e-06	-0.00736888	0.00168793	-0.00177343	0	3356.72
313	18.2026	1.94915	0.0586009	6.54524e-07	-7.62469e-07	0.00444583	0.000255219	-0.000279484	0	2020.42
315	6.35532	2.39795	0.0668322	2.83159e-08	9.72713e-08	0.0132958	-0.000237865	-0.000175632	0	458.293
319	4.1281	8.57394	0.0736573	3.1186e-08	-1.16667e-06	0.0113241	-0.000481435	-0.000212511	0	890.623
327	3.83322	15.6059	0.0632286	1.24374e-06	3.08984e-07	-0.0056381	-6.70042e-06	0.000557631	0	123.904
328	18.2363	11.5937	0.0696034	1.67133e-06	-1.65736e-06	0.0484789	0.00191838	-0.00245989	0	609.824
330	1.21978	14.902	0.0605822	2.4243e-07	-4.20034e-07	-0.000674409	-1.86307e-05	0.000665965	0	118.895
332	1.48535	14.7239	0.0564883	3.83223e-07	-5.66265e-09	0.00034186	-2.58781e-05	0.000643903	0	142.463
336	25.4619	8.39743	0.0502189	1.12962e-06	-1.55284e-06	0.00507457	0.000364924	0.000161502	0	1831.72
338	26.4639	7.69459	0.0515005	5.79919e-07	-2.7231e-06	-0.00107928	0.000117667	9.95945e-05	0	1407.59
339	23.6743	4.35328	0.0732215	1.49695e-07	-1.60241e-06	-0.00198671	0.000479734	-0.000284157	0	955.448
341	26.4769	3.41585	0.0654933	-2.13119e-07	5.22674e-08	0.000479757	4.97079e-05	-0.000129121	0	867.072
342	26.3377	5.59696	0.0571704	1.40175e-07	-9.75505e-07	0.00164328	0.000134058	-0.000122137	0	1066.32
348	5.38644	13.0578	0.0659875	1.05894e-06	2.28956e-07	-0.0204974	-0.000430525	2.33835e-05	0	336.383
350	8.59064	8.29457	0.0516838	1.39226e-06	-2.66774e-06	-0.00591403	-0.000916915	-0.00157759	0	2774.7
354	24.608	2.62057	0.0666467	-7.6742e-08	-5.21168e-08	-0.00623752	0.000210196	-0.000169204	0	403.585
355	13.3467	12.4076	0.0748768	3.12895e-06	-3.74648e-06	0.0265283	0.000789497	-0.00676991	0	2057.83
358	26.4744	9.14666	0.0682527	9.51607e-07	-3.32055e-06	-0.00424447	0.000136015	0.000369329	0	470.96
359	13.8759	5.03965	0.0661344	2.32819e-06	-2.42439e-06	0.0314603	8.51877e-05	-0.00154093	0	2563.29
362	5.95764	10.0812	0.0740584	9.41665e-07	-2.06794e-06	-0.00837057	-0.000748403	-0.000557129	0	1163.74
363	14.7798	13.1577	0.0548778	3.01545e-06	-3.36589e-06	-0.0520588	0.00180958	-0.00678017	0	6260.13
366	26.678	5.17949	0.0620491	-5.11647e-08	-1.48003e-06	0.00128948	4.92656e-05	-0.00015348	0	1135.66
368	5.36804	7.77068	0.0683189	6.11546e-07	-1.1824e-06	0.0022459	-0.000598712	-0.000506695	0	215.819
370	10.4828	14.838	0.0502697	7.23806e-06	-4.77037e-06	-0.0494218	-0.000244299	-0.00343375	0	989.398
373	10.0469	5.42117	0.0746167	1.62499e-06	-1.48921e-06	0.0218131	-0.000606866	-0.00121177	0	1595.58
374	4.65377	1.55561	0.0681705	-3.84692e-08	4.11605e-07	0.00865402	-6.67962e-05	-5.04426e-05	0	279.875
375	2.90247	3.7165	0.0650516	4.48572e-09	-1.1977e-07	0.00138214	-0.000152511	-0.000176932	0	455.955
376	10.8868	2.97653	0.0744426	1.33391e-07	-4.60476e-07	0.0144457	-0.000198747	-0.000568798	0	2373.98
383	7.88914	8.2644	0.0566434	1.1697e-06	-3.48843e-06	-0.0266927	-0.000893931	-0.00123356	0	1119.16
384	7.09499	9.05379	0.064401	1.00902e-06	-2.67534e-06	0.000130614	-0.000866236	-0.000983321	0	1661.83
388	21.7225	9.48337	0.0697648	3.49411e-06	-5.96452e-06	0.00885748	0.00133203	-0.000561473	0	1181.52
395	4.95775	9.35127	0.067038	8.50828e-07	-2.00269e-06	-0.00504249	-0.000579895	-0.000334511	0	1055.64
400	19.3423	9.07922	0.0552619	1.36145e-06	-4.65568e-06	0.0387904	0.00172627	-0.00164111	0	1315.56
403	26.7389	7.15462	0.0706882	3.92031e-07	-2.79825e-06	0.004876	4.222e-05	4.76066e-05	0	1127.73
406	3.33737	10.836	0.0665292	1.78035e-08	-1.19981e-06	-0.00235763	-0.00032609	8.1295e-05	0	422.201
407	5.08014	7.32678	0.0659139	1.43757e-07	-1.14657e-06	-0.00563321	-0.000573956	-0.0004041	0	936.155
408	3.40885	1.76993	0.0708068	4.79349e-08	3.42948e-07	0.00214394	-6.85683e-05	-6.67554e-05	0	428.158
409	6.5349	8.44204	0.0738786	7.96563e-07	-2.69831e-06	-0.00933274	-0.000807372	-0.000776056	0	912.571
410	13.2176	8.11737	0.0540482	6.66554e-07	-2.65316e-06	-0.0290374	0.000117484	-0.00301919	0	1973.4
413	23.2313	1.92227	0.0680833	8.36179e-08	-2.64964e-07	-0.00456165	0.000165364	-7.79733e-05	0	153.388
416	4.25202	6.01353	0.0649273	1.56041e-07	-7.59922e-08	0.00331925	-0.000392165	-0.000286123	0	544.916
421	24.8838	1.52897	0.0636026	6.35618e-08	-4.75845e-08	-0.0068054	6.66742e-05	-5.84501e-05	0	844.39
423	12.8725	4.54628	0.0538369	3.03997e-07	-2.97037e-06	0.00875771	-0.000174041	-0.00124901	0	1578.89
425	17.7164	7.7112	0.0635653	1.21196e-07	-4.58389e-07	0.0303684	0.00137318	-0.00208353	0	3460.72
426	10.3502	7.54501	0.052616	2.87216e-06	-1.48352e-06	-0.0274435	-0.00064515	-0.00195596	0	527.81
428	8.32803	5.7837	0.0518119	2.38739e-06	-1.45619e-06	-0.00161318	-0.000662264	-0.00102237	0	1659.32
431	21.8393	5.81514	0.0590341	2.31099e-06	-1.00868e-06	-0.00269444	0.000911891	-0.000575439	0	1382.25
434	25.7575	5.21309	0.0574064	-6.95428e-08	-7.52983e-08	-0.0104051	0.000222737	-0.000160141	0	1413.78
436	18.0369	9.8344	0.0665746	1.7597e-06	-4.15345e-07	0.031566	0.00201487	-0.00254846	0	2190.07
437	14.6001	13.3951	0.0621401	3.07384e-06	-2.90931e-06	0.069093	0.00195829	-0.0075836	0	3954.72
440	17.0174	6.69861	0.073674	2.32559e-06	-9.88576e-07	-0.00254486	0.00105632	-0.00196571	0	1814.88
442	8.30186	11.5564	0.073583	8.1732e-07	-2.38383e-06	-0.0193737	-0.000945823	-0.00165312	0	1601.1
443	5.71561	10.035	0.0607451	7.48667e-07	-2.09263e-06	-0.0110019	-0.000717039	-0.000483115	0	1323.94
444	16.5889	10.6074	0.0708922	4.58126e-06	-4.44258e-06	0.0109367	0.0021601	-0.00362452	0	3169.16
445	1.9882	15.7232	0.0627039	-3.29648e-07	2.78744e-10	-0.00178804	2.73418e-05	0.000713911	0	133.593
449	22.1715	3.71276	0.0625854	3.93048e-07	-4.69491e-07	0.00606326	0.000512313	-0.000392338	0	724.19
451	5.15312	3.4709	0.0541923	7.38783e-08	2.24764e-07	-0.00553163	-0.000326795	-0.000251519	0	804.531
452	12.9269	5.38189	0.0685271	2.62556e-06	-3.72333e-06	-0.0148469	-0.000165194	-0.00154077	0	1668.78
453	15.6286	13.3244	0.0664688	1.08861e-06	-3.10948e-07	0.0383962	0.00209067	-0.00576611	0	3784.64
454	11.9996	12.8661	0.064013	4.6059e-06	-9.99745e-06	0.021736	-0.000252182	-0.00590122	0	2997.6
455	8.2033	12.367	0.0670414	1.81166e-06	-1.74118e-06	-0.0420514	-0.00090482	-0.00146896	0	1425.66
457	19.9027	7.68229	0.0674014	1.86293e-06	-1.8702e-06	0.00286364	0.00146336	-0.00120661	0	2087.49
459	1.2632	3.6253	0.0720698	2.19711e-08	-1.15835e-06	0.00372242	-2.71088e-05	-0.000137069	0	448.445
460	19.4438	12.0323	0.066915	2.2282e-06	-3.26369e-06	0.0385651	0.00158459	-0.00155538	3	972.786
461	13.5513	15.5358	0.0554754	-1.10638e-06	-9.20129e-07	-0.0489203	0.000778557	-0.0137062	0	31371.3
465	9.68777	7.40226	0.0749948	1.90785e-06	-2.05813e-06	-0.0204232	-0.000738142	-0.00176812	0	985.968
468	7.91087	11.7172	0.0605431	1.11288e-06	-1.77732e-06	-0.0272204	-0.000913508	-0.00139514	0	327.578
470	3.68886	6.26168	0.0523271	4.27169e-09	-3.14084e-07	0.00264331	-0.00035422	-0.000247086	0	1199.17
472	2.23203	1.46516	0.071164	3.0228e-08	-2.43122e-09	0.0046946	-2.62668e-05	-4.76854e-05	0	392.414
473	4.93289	5.39605	0.0526372	6.9781e-08	2.04805e-07	-0.00624951	-0.000456225	-0.000384987	0	949.397
474	25.8455	1.11578	0.0640883	4.57782e-08	-4.43866e-08	-0.00372952	1.4645e-05	-4.6121e-06	0	130.722
480	8.83947	4.11969	0.0694584	5.19369e-07	-7.23865e-07	0.00689481	-0.000464308	-0.00071112	0	1007.11
483	23.157	5.83067	0.0664931	1.96585e-06	-8.13876e-07	-0.00137155	0.000714909	-0.000368871	0	1211.03
486	8.54423	15.2008	0.0627767	2.97399e-06	-1.93936e-07	-0.0388385	2.62425e-05	-0.0011079	0	568.904
488	23.5861	5.75089	0.0573331	2.0922e-06	-1.78614e-06	-0.00108015	0.000640211	-0.000315885	0	1447.24
489	16.7064	7.93879	0.0578933	8.51422e-07	-2.80287e-08	0.0100733	0.00126009	-0.00261444	0	4095.76
491	25.264	5.4409	0.0663825	5.57914e-08	-3.8422e-07	0.000372788	0.000323784	-0.000190812	0	1423.05
496	14.368	12.4704	0.0533871	4.7361e-06	-4.11336e-06	0.0369596	0.00201502	-0.00669947	0	6460.18
499	18.7707	1.56253	0.0702159	6.45617e-07	-1.26982e-06	-0.00324561	0.000151036	-0.000168828	0	1425.28
507	25.0762	1.8661	0.052702	5.8702e-09	-2.79068e-08	-0.0040056	7.91722e-05	-8.74208e-05	0	1262.02
512	17.9361	13.9908	0.0508849	-1.36793e-06	9.35163e-07	0.0350948	0.00134463	-0.00243125	0	1175.57
517	25.5076	7.50418	0.0578825	1.77553e-06	-1.41598e-06	0.00506068	0.000400583	3.77865e-05	0	271.861
522	23.5882	1.35234	0.0605552	-2.20867e-08	-1.24745e-07	-0.00721225	5.03647e-05	-3.52364e-05	0	789.491
523	8.83801	1.08489	0.0585388	-1.85913e-07	1.3674e-07	-0.00274455	5.03646e-06	-4.99064e-05	0	253.285
524	19.1794	3.80962	0.0588156	-2.10515e-07	-1.44295e-06	0.00689421	0.000649391	-0.000712229	0	1621.27
525	15.3623	3.26915	0.0660034	6.63948e-07	-1.39059e-07	0.0123267	0.000247149	-0.000741757	0	2516.3
527	8.55797	3.99825	0.0564019	3.94599e-07	-2.18601e-07	-0.010079	-0.00046202	-0.000668825	0	534.075
530	20.7024	6.80857	0.0741585	4.71279e-06	-5.34542e-07	0.00252629	0.0012004	-0.000953061	0	1519.39
532	9.99953	9.94574	0.0624988	6.74265e-07	-1.34054e-06	-0.000407547	-0.000881075	-0.00263942	0	1883.68
539	11.1117	4.93229	0.0728112	9.66228e-07	-1.80315e-06	-0.00299028	-0.000396236	-0.00124023	0	3943.01
540	4.63416	14.2381	0.061307	1.24547e-06	8.04323e-09	-0.00824124	-0.000196543	0.000335702	0	180.666
541	7.9647	13.9229	0.0589606	2.93881e-06	-3.16863e-07	-0.0564449	-0.000485446	-0.00103074	0	566.671
544	3.30887	9.87936	0.0598369	-2.99481e-07	-1.55777e-06	-0.0113822	-0.000364795	-4.08638e-05	0	912.578
545	12.233	15.465	0.0720506	1.61968e-06	-9.1793e-06	-0.109482	-0.000348185	-0.00802292	0	1214.51
546	11.9442	12.0453	0.0701651	2.89528e-06	-8.15393e-06	-0.0219881	-0.000294337	-0.00525229	0	4294.9
547	15.9288	7.49638	0.0581319	2.39976e-06	-3.67062e-06	-0.0216829	0.00108999	-0.00257291	0	329.462
548	4.82936	8.93042	0.0531474	9.20138e-07	-1.24581e-06	-0.00587397	-0.000561593	-0.000335669	0	1686.37
550	20.5886	6.3726	0.0700979	4.20542e-06	-6.11881e-07	-0.0195721	0.00117284	-0.000899954	0	1271.64
552	2.54179	14.2891	0.0543431	1.50551e-06	1.56221e-07	-0.00611652	-8.80104e-05	0.000557854	0	178.708
557	20.5409	4.73101	0.0743363	5.66344e-07	-3.24342e-06	0.00691905	0.00083359	-0.000679282	0	1564.23
559	6.96399	6.04023	0.050317	1.34593e-06	-1.12335e-06	-0.00167796	-0.000689272	-0.000742926	0	1411.2
560	15.4732	13.3087	0.0748306	2.68447e-06	-5.74602e-07	-0.0257669	0.00203308	-0.00596228	0	3547.37
563	16.1396	7.16493	0.0688686	2.58177e-06	-3.34416e-06	0.00515685	0.00103459	-0.00229195	0	3676.35
565	11.2759	15.928	0.0677077	4.58117e-06	-7.13226e-06	-0.107042	0.000875554	-0.00439925	0	308.05
566	5.35348	4.21324	0.0615532	-2.22229e-08	5.64694e-08	0.0187556	-0.000390653	-0.000335874	0	1278.15
567	7.82276	8.36113	0.0606749	1.27511e-06	-3.52966e-06	-0.0115794	-0.000887182	-0.0011899	0	193.67
570	23.7996	2.76157	0.0505607	-1.21525e-07	-1.34296e-08	-0.00471842	0.000276722	-0.000196053	0	1242.37
574	15.0423	6.70937	0.0505279	3.36068e-06	-2.98446e-06	0.028823	0.000568243	-0.00215054	0	2478.04
577	24.4862	1.67691	0.0527173	1.14238e-08	-1.02134e-07	-0.00283923	0.000110673	-8.05849e-05	0	267.024
582	20.774	6.57881	0.0721215	4.33478e-06	-5.602e-07	-0.00358608	0.00116161	-0.000917903	0	1974.3
585	15.6668	1.88566	0.0589638	2.66507e-07	3.0025e-07	-0.00138386	6.53979e-05	-0.000270254	0	2380.78
587	14.8633	4.49226	0.0524154	9.22357e-07	-1.91225e-06	0.0194638	0.000345906	-0.001241	0	2970.66
588	16.3964	12.4944	0.0617713	3.80049e-06	-1.93559e-06	0.0136684	0.00210155	-0.00434227	0	4192.77
592	12.5391	11.3137	0.0748549	2.86834e-06	-7.73535e-06	-0.0255742	6.30288e-05	-0.00516453	0	1055.59
598	12.3718	15.397	0.0615193	7.92492e-07	-8.5525e-06	-0.177714	-0.000592942	-0.00883835	0	8841.45
599	11.5501	2.894	0.0683366	-2.30744e-07	-6.35563e-07	0.00839233	-0.000145437	-0.000568247	0	244.323
600	7.67481	10.2214	0.050801	3.5273e-08	-2.54932e-06	-0.015013	-0.000898	-0.0012703	0	1953.43
607	25.9586	8.78115	0.0736031	8.16309e-07	-2.52542e-06	0.0169169	0.000267971	0.000289486	0	594.219
610	6.27158	11.4422	0.0659058	6.21617e-07	-1.22319e-06	-0.0249298	-0.000745427	-0.000525578	0	1130.87
611	11.4057	4.38696	0.0674922	2.57844e-07	-1.26676e-06	0.000826142	-0.000323113	-0.000957575	0	1423.11
613	8.83517	5.90463	0.0680411	2.17685e-06	-2.0096e-06	0.00802552	-0.00066921	-0.00112847	0	828.502
616	6.52719	6.21499	0.0606374	8.91444e-07	-1.45951e-06	-0.0131595	-0.000645421	-0.00063622	0	780.89
618	7.30697	1.92208	0.0502334	-7.19024e-08	7.15837e-09	0.00407953	-0.000160817	-0.000132105	0	550.124
620	21.0023	9.65371	0.0522163	3.85102e-06	-5.684e-06	0.0289021	0.00145607	-0.00078827	0	1190.22
624	10.4081	7.72531	0.0607039	3.02243e-06	-1.52576e-06	-0.0049552	-0.000658059	-0.00203604	0	2470.56
625	4.97263	10.1154	0.0695933	1.10374e-06	-1.91278e-06	-0.0175003	-0.000585354	-0.000246085	0	948.96
626	12.5736	3.56704	0.0634161	-3.44491e-08	-2.02208e-06	0.0120875	-0.000123536	-0.00085214	0	677.885
627	7.18386	1.59618	0.0567775	-2.5564e-07	-2.18086e-07	-0.000512346	-0.000105244	-8.11126e-05	0	671.598
632	7.14456	15.3117	0.0594225	5.87427e-07	-1.40702e-07	-0.021184	-3.94129e-05	-0.000230915	0	213.626
633	14.6648	3.284	0.061966	6.08678e-07	-4.98328e-08	-0.00718649	9.21272e-05	-0.000719541	0	1690.3
636	8.23203	9.89196	0.0639263	3.79732e-07	-2.69549e-06	-0.0131733	-0.000906442	-0.00154637	0	2087.93
639	18.1297	3.75794	0.0701593	-4.81377e-08	-1.37968e-07	-0.0237144	0.000619059	-0.00078862	0	3486.33
642	2.84798	9.0475	0.0675386	4.79256e-08	-1.93551e-06	-0.00624944	-0.00028564	-7.36201e-05	0	756.838
645	20.9402	6.20368	0.0608616	2.99413e-06	-6.51342e-07	0.00443076	0.0010703	-0.000818242	0	1884.27
647	2.65281	15.2318	0.055016	4.2597e-07	4.09168e-07	-0.00390287	-2.01254e-05	0.000626821	0	164.179
648	20.8521	2.52762	0.0645715	1.28272e-06	-1.11152e-06	-0.00645881	0.000365387	-0.000264157	0	1002.77
651	16.1701	9.13601	0.0662388	1.71362e-06	-9.81775e-07	0.0223111	0.00151678	-0.00320713	0	1322.21
652	11.8756	6.11904	0.0591497	4.28236e-06	-3.30978e-06	-0.0113302	-0.000319343	-0.00180467	0	2277.31
654	23.119	5.68396	0.051725	1.95415e-06	-8.82864e-07	-0.0090597	0.00069956	-0.000378905	0	2099.93
655	15.2037	3.28891	0.0570951	6.3446e-07	-1.51512e-07	0.010687	0.000160159	-0.000747845	0	2693.14
656	16.4345	12.1578	0.073641	3.00331e-06	-1.82304e-06	0.00745891	0.00207585	-0.00419561	0	2694.76
665	1.25054	4.27044	0.07174	5.26778e-08	-1.10218e-06	0.00125608	-5.78828e-05	-0.000155297	0	224.589
667	8.73819	3.6121	0.0514877	1.44961e-08	-4.31808e-07	0.00656866	-0.00041473	-0.000632234	0	1616.27
668	2.59649	14.7388	0.0613802	9.56617e-07	2.61808e-07	-0.00384189	-5.27184e-05	0.00058952	0	121.311
671	12.0008	6.33624	0.0556775	4.0462e-06	-3.82719e-06	-0.0455837	-0.000274741	-0.00190025	0	1742.84
678	14.0352	13.7116	0.0744261	3.21857e-06	-3.56348e-06	0.101696	0.00147011	-0.0086932	0	2164.34
679	20.2166	8.82033	0.0555366	1.97652e-06	-5.42299e-06	0.00168144	0.0015761	-0.00121029	0	886.527
680	12.8259	13.7921	0.0599959	3.25061e-06	-5.46259e-06	-0.0624616	0.00101452	-0.00844104	0	7212.89
683	11.6395	15.9057	0.0742025	4.1565e-06	-7.73002e-06	-0.106585	0.000843472	-0.00517098	0	859.408
685	18.6509	1.57127	0.0501048	5.94358e-07	-1.0158e-06	-0.0040124	0.000171543	-0.000137783	0	2662.53
690	16.0597	12.2268	0.0640833	3.02314e-06	-2.09007e-06	0.0620071	0.00198788	-0.00468796	0	668.292
692	4.39319	5.55141	0.0590312	1.43385e-07	1.54119e-07	0.00599967	-0.000406748	-0.000307879	0	841.978
694	5.62743	7.9896	0.0621857	1.0041e-06	-1.94442e-06	-0.00654692	-0.000656663	-0.000557215	0	649.982
697	9.68489	4.07281	0.0734195	1.29451e-07	-5.50727e-07	-0.000401592	-0.000429112	-0.000783899	0	1724.05
698	12.898	5.01169	0.0696895	1.60001e-06	-3.37353e-06	-0.00333052	-0.000181846	-0.00142049	0	1588.93
702	4.27381	14.3734	0.0521242	1.33802e-06	-2.3972e-07	-0.00638396	-0.000152996	0.000402434	0	160.023
703	8.19538	2.40548	0.070854	-1.34411e-07	-9.1956e-08	0.00104724	-0.000280747	-0.000277096	0	1472.85
707	26.8851	4.82601	0.0602173	2.23338e-07	-1.4611e-06	-6.71636e-05	1.90489e-05	-0.000142596	0	741.88
711	12.5963	7.87291	0.053742	2.93164e-06	-6.53257e-06	-0.0374781	-0.000130329	-0.00280192	0	3249.73
713	25.1745	1.92096	0.060026	-4.09651e-08	2.81384e-08	-0.00346684	7.32615e-05	-8.8546e-05	0	712.997
714	24.2794	8.4715	0.0520093	1.0831e-06	-2.12983e-06	-0.0127061	0.000658369	3.62674e-05	0	1838.46
715	3.75882	5.89327	0.0721444	1.52858e-07	-1.87051e-07	0.000890956	-0.000357765	-0.00025754	0	1142.72
721	21.9299	3.0183	0.0665844	9.11283e-07	-1.01139e-06	0.00218505	0.000454787	-0.000358864	0	227.032
724	10.424	3.35079	0.0566134	-1.42526e-08	-2.68908e-07	0.00616642	-0.000300341	-0.000663633	0	1041.82
726	11.0063	7.70706	0.0678767	3.13018e-06	-3.54543e-06	-0.0154974	-0.000534574	-0.00229267	0	2110.09
728	22.7653	5.1892	0.0665394	1.81704e-06	-1.14688e-06	0.00607944	0.00067163	-0.00041425	0	1843.36
729	5.41096	1.42386	0.0740347	-7.30723e-08	5.5421e-08	0.00607483	-4.18884e-05	-3.79848e-05	0	538.172
731	22.4484	6.16081	0.0582903	2.6502e-06	-9.64727e-08	0.0213636	0.000874875	-0.000490162	0	1285.61
732	4.45035	4.17187	0.0652063	-3.86779e-08	2.05763e-07	0.00495696	-0.000322473	-0.000240188	0	425.862
733	2.0911	3.68747	0.073878	2.39254e-07	-2.58919e-07	0.00059947	-0.00010355	-0.000147999	0	791.139
743	16.4637	9.63913	0.0640414	5.0338e-06	-1.93669e-06	0.0307877	0.00172719	-0.00338472	0	4280.32
745	5.33584	2.47293	0.0557049	-1.32808e-07	2.25189e-07	0.00834188	-0.000226475	-0.000175372	0	345.326
748	18.208	9.09462	0.0579331	7.93461e-07	-1.27382e-06	0.0805709	0.00185997	-0.0022605	0	3236.79
751	23.9634	6.09596	0.053261	2.5289e-06	-1.87683e-06	-0.0104883	0.000599399	-0.000276043	0	891.254
754	14.3928	14.2829	0.0659321	1.30332e-06	-2.43827e-06	0.0864086	0.00135519	-0.00862494	1	30524.5
756	11.517	6.42841	0.0580577	4.03049e-06	-2.9103e-06	-0.0262916	-0.000331809	-0.00183537	0	1455.32
758	15.5163	2.88968	0.069552	4.76455e-07	1.57536e-07	-0.00993479	0.000191297	-0.000608734	0	1641.66
759	5.05685	1.44541	0.0610039	-9.18428e-08	1.39453e-07	0.00975743	-7.00674e-05	-4.77891e-05	0	1251.04
760	14.2704	11.7249	0.0557999	3.19496e-06	-3.08494e-06	-0.0222081	0.00138061	-0.00599593	0	5321.53
762	16.7182	1.25386	0.0716476	1.41547e-07	3.56205e-08	0.00237553	5.53354e-05	-7.43369e-05	0	1121.08
763	6.02847	4.86353	0.0659921	1.71232e-07	6.93296e-08	-0.00141264	-0.000480964	-0.000461902	0	1724.2
765	17.361	3.04704	0.0600962	1.94554e-07	1.00224e-08	0.00884472	0.000350487	-0.000628266	0	2412.61
767	15.7475	6.33901	0.0593063	2.43239e-06	-2.56359e-06	-0.0115887	0.00071925	-0.00195296	0	3634.97
768	24.2395	1.54522	0.070205	2.27532e-08	-1.85129e-07	-0.0120897	7.91058e-05	-5.60227e-05	0	753.115
770	8.1727	14.3755	0.0596184	3.28396e-06	2.19385e-08	-0.0297608	-0.000336033	-0.00107248	0	200.242
776	7.27047	4.14487	0.0669048	5.0932e-09	-6.24356e-08	0.00451092	-0.000477533	-0.000472674	0	161.507
778	11.27	10.1231	0.0555536	1.0675e-06	-5.32621e-06	0.00676151	-0.000582556	-0.0036407	0	752.558
782	15.9845	7.33875	0.0601232	2.46578e-06	-3.97169e-06	-0.0265494	0.0009348	-0.00247117	0	1549.58
784	9.32256	8.45192	0.0504376	1.57047e-06	-2.42192e-06	5.97532e-05	-0.000892196	-0.00185075	0	1713.89
791	15.9057	14.9774	0.0590755	-6.05076e-07	1.72793e-06	0.0118454	0.000411954	-0.0051192	0	3316.3
792	5.96913	3.49135	0.0737045	4.06974e-08	1.85797e-07	0.000612602	-0.000343819	-0.000294934	0	724.765
794	10.204	14.1294	0.0588257	5.94281e-06	-3.78498e-06	-0.0357145	-0.000556631	-0.00328586	0	2261.9
795	2.74614	5.48655	0.067232	-3.34539e-08	-1.79041e-07	-0.00241649	-0.000212667	-0.000209101	0	1111.64
797	26.3964	3.51667	0.0636889	-5.28304e-07	-5.75659e-08	-0.00211271	6.36106e-05	-0.000132134	0	1397.03
802	26.8862	5.17858	0.0645945	4.09297e-08	-1.86604e-06	0.00379021	2.3164e-05	-0.00013777	0	868.498
803	16.5865	9.60368	0.0638442	4.92026e-06	-1.60457e-06	0.0337065	0.00176007	-0.00324962	0	551.455
804	24.9251	7.99675	0.0679596	1.84849e-06	-6.15995e-07	0.0106955	0.000552306	6.27242e-05	0	578.81
807	2.68093	5.86731	0.0526539	3.50686e-09	-2.5279e-07	-0.00227021	-0.000199565	-0.000199533	0	331.247
811	5.15773	13.8839	0.0656718	1.29728e-06	1.49343e-07	-0.0153111	-0.000291524	0.00019544	0	145.541
813	5.55055	2.45722	0.0643101	-1.35586e-07	3.14234e-07	0.00586033	-0.000232956	-0.000200786	0	878.622
815	4.77507	8.3579	0.0594729	4.9556e-07	-7.19147e-07	-0.00193286	-0.000555807	-0.000337044	0	175.337
816	13.5119	6.14208	0.0673582	1.44009e-06	-2.37744e-06	0.00461795	0.000200419	-0.00204762	0	2160.99
820	13.7733	15.801	0.0654669	-4.25983e-06	-2.03889e-06	0.321264	0.000388588	-0.0136352	0	21724.7
821	20.2855	9.99012	0.0578805	2.48385e-06	-7.37258e-06	0.00610868	0.0016636	-0.00117039	0	785.482
823	5.55297	12.7497	0.0526342	9.77879e-07	2.40682e-07	-0.0116279	-0.00048031	-8.73291e-05	0	923.048
828	21.6768	2.62893	0.0704305	8.0901e-07	-1.23854e-06	-0.016315	0.000362385	-0.000300402	0	1858.59
829	10.5116	2.10342	0.0598005	-3.90972e-08	-9.16864e-08	-0.00496821	-0.000102019	-0.000273663	0	2207.88
830	11.3525	9.69632	0.0518253	2.0102e-07	-4.6957e-06	-0.039652	-0.000559407	-0.00335677	0	1199.29
832	21.9532	5.10298	0.0545061	1.6687e-06	-1.36635e-06	-0.00309196	0.000749742	-0.000565015	0	965.955
833	2.72024	12.0773	0.0688549	-9.06371e-10	-9.99852e-07	-0.00465624	-0.000201254	0.000295848	0	559.117
835	16.0491	7.24613	0.0528461	2.31511e-06	-3.5201e-06	0.0439742	0.000967269	-0.00241485	0	2307.48
838	13.0445	5.97357	0.0529311	2.30938e-06	-5.12934e-06	0.023179	2.0981e-05	-0.0018586	0	1153.64
839	6.2537	4.69972	0.0719646	9.01106e-08	6.34011e-08	0.0119916	-0.000477263	-0.000474921	0	960.246
844	7.96536	14.1654	0.0744422	2.98282e-06	-2.15104e-08	-0.0324634	-0.000390224	-0.000948059	0	331.037
846	20.9483	8.1745	0.0604337	2.37231e-06	-2.99524e-06	0.00289921	0.00141704	-0.000893512	0	2514.29
847	1.16541	12.9044	0.0619518	9.42916e-08	-2.81684e-07	-0.00203484	-1.66069e-05	0.000494829	0	490.842
850	20.6427	4.29545	0.0573745	9.35147e-08	-2.4368e-06	0.00115475	0.000726875	-0.00061855	0	1470.16
851	10.4264	7.27205	0.0509779	2.87426e-06	-1.63593e-06	0.0173838	-0.000600245	-0.00191735	0	1601.02
853	4.86242	11.4189	0.0632651	1.15706e-06	-1.33561e-06	-0.00680827	-0.000535501	-0.000101518	0	386.683
855	26.0033	2.62894	0.0714329	-3.0682e-07	4.17372e-07	0.000472313	8.87641e-05	-0.000119285	0	1096.36
858	1.76226	8.10935	0.056868	1.36545e-08	-1.35666e-06	-0.00792907	-0.000120008	-6.45106e-05	0	1389.44
860	9.08815	8.99049	0.0595568	1.27636e-06	-1.41574e-06	-0.00348429	-0.000990276	-0.00184806	0	667.66
861	17.1115	9.12885	0.0661227	2.13915e-06	-2.38607e-06	-0.00495308	0.00184301	-0.00287148	0	1083.17
863	7.02991	6.81746	0.0572811	1.97211e-06	-2.21969e-06	-0.00355247	-0.000728256	-0.000811206	0	1001.48
865	1.2552	6.4717	0.0667671	-1.04145e-08	-1.30253e-06	-0.0127856	-2.80344e-05	-0.000139014	0	42.7852
867	15.2616	12.8455	0.0685131	3.98591e-06	-2.30143e-06	0.0502575	0.00172346	-0.00599735	0	8399.62
869	5.31376	6.45129	0.0691575	4.83514e-07	-1.09966e-06	-0.00896878	-0.000566921	-0.000460881	0	791.77
877	8.70099	12.2561	0.0740592	1.83409e-06	-1.35558e-06	-0.0239536	-0.000937791	-0.00184796	0	535.681
878	2.24035	4.5167	0.0667472	-2.71752e-08	-3.28495e-07	0.00184013	-0.000131563	-0.000177703	0	1146.1
884	26.2771	6.51242	0.0688161	6.52631e-07	-1.06407e-06	0.00219123	0.000165708	-6.76325e-05	0	1146.76
886	10.463	8.67432	0.068922	-1.85328e-07	-2.28835e-06	-0.0230059	-0.000742884	-0.00246765	0	500.752
887	6.66116	4.35861	0.0691138	3.60252e-08	-1.14995e-07	0.000532712	-0.000481447	-0.000487457	0	1851.99
890	3.03934	6.45691	0.0587731	-1.42497e-08	-3.18433e-07	0.000172186	-0.000280041	-0.000203753	0	442.769
894	26.9496	5.80651	0.056733	-2.1142e-07	-2.45375e-06	-0.00477024	6.24135e-06	-0.000105771	0	94.9517
895	19.5707	10.1499	0.0739153	2.31771e-06	-5.05369e-06	0.0377602	0.00181388	-0.00149613	0	906.767
896	6.2022	14.7056	0.0692891	1.12591e-06	-3.38773e-07	-0.0227526	-0.000190779	3.71552e-05	0	91.1783
902	9.40932	13.6518	0.0660392	5.29855e-06	-5.97979e-07	-0.0384075	-0.000624455	-0.00237516	0	586.064
905	9.5752	13.5056	0.0587747	5.43181e-06	-1.01879e-06	-0.0167769	-0.00068673	-0.00261479	0	960.436
906	26.0783	7.72036	0.0558017	9.46205e-07	-2.26197e-06	0.00559038	0.000260445	0.000131442	0	193.701
909	23.053	8.34751	0.0510643	1.92923e-06	-2.21908e-06	0.00364931	0.000987229	-0.000260418	0	2152.9
910	3.1276	10.8262	0.0603284	-3.97105e-08	-1.18829e-06	0.00198383	-0.000304667	0.000101413	0	344.931
911	3.11063	5.56804	0.069926	1.277e-08	-1.11009e-07	-0.0035122	-0.000254689	-0.000213801	0	1129.5
915	12.4479	7.43473	0.0693544	3.5527e-06	-6.54915e-06	-0.0302628	-0.000183342	-0.00259911	0	1432.67
916	16.6333	10.858	0.070713	4.49259e-06	-4.3568e-06	0.0324867	0.00223122	-0.00370987	0	907.002
917	8.68483	12.5071	0.0501374	2.50728e-06	-1.44992e-06	-0.0345013	-0.000938133	-0.00187343	0	2974.79
920	8.51404	12.3885	0.05292	1.87522e-06	-1.57782e-06	-0.00819364	-0.00092961	-0.00174624	0	766.231
921	4.14054	14.207	0.0602919	1.45634e-06	-1.93765e-07	-0.0076958	-0.000174812	0.000405957	0	195.548
922	8.91157	6.86094	0.0618363	1.81421e-06	-3.11064e-06	-0.00329729	-0.000773089	-0.00136344	0	2043.72
923	7.85234	1.03398	0.0689001	5.18564e-09	3.74879e-08	-0.00174866	-1.3681e-05	-8.05031e-06	0	610.779
925	21.0816	4.45474	0.0548205	1.68937e-07	-2.56465e-06	-0.00202253	0.000748668	-0.000566715	0	1042.78
929	10.574	10.627	0.0609197	3.47393e-06	-3.96661e-06	0.0131237	-0.000737054	-0.00326227	0	2875.17
930	14.4239	15.7199	0.0732719	-2.01345e-06	-3.79153e-07	0.109169	0.000392721	-0.00815129	0	913.026
936	8.76765	9.19761	0.061923	1.03677e-06	-1.76393e-06	-0.0247171	-0.000946347	-0.00176116	0	2465.92
937	25.5171	8.81459	0.0688396	2.94893e-07	-2.19534e-06	0.0127076	0.000342515	0.000233225	0	361.451
940	18.1535	3.62252	0.0676806	6.20412e-08	-1.27466e-07	-0.0232215	0.000545293	-0.000745918	0	3144.54
944	2.34194	8.39119	0.0513398	-7.60481e-08	-1.12942e-06	-0.0050787	-0.00023414	-7.62246e-05	0	854.21
945	19.7872	1.8129	0.0579692	1.13734e-06	-1.33592e-06	-0.00359291	0.000234071	-0.000176133	0	862.031
952	2.68841	15.7006	0.0672419	-8.98102e-08	1.37073e-07	-0.00554491	7.05505e-06	0.00065384	0	48.427
954	12.3239	9.4529	0.0646526	-1.42312e-06	-5.27162e-06	-0.0108926	-6.54741e-05	-0.00362949	0	3194.24
957	17.286	5.19105	0.0609954	2.31216e-07	-1.04676e-06	-0.00361703	0.000753413	-0.00134109	0	2493.67
959	2.56894	11.5521	0.0531979	5.35573e-08	-1.25522e-06	-0.00565361	-0.000210216	0.000236723	0	491.917
961	22.7717	2.83538	0.0625279	1.16189e-08	-3.35578e-07	0.0108198	0.000354737	-0.000223736	0	1198.28
962	25.3267	5.71342	0.0689487	2.04284e-07	-4.17768e-07	-0.000230799	0.000356558	-0.00017368	0	829.879
963	9.67277	14.8207	0.0647393	7.14865e-06	-8.12628e-07	-0.0664976	-0.000164646	-0.00232482	0	348.818
964	26.8187	9.71823	0.0630698	3.76854e-07	-4.08474e-06	-0.00878178	3.43574e-05	0.00047637	0	384.566
966	16.339	6.60982	0.0500184	3.02806e-06	-1.05331e-06	-0.00942882	0.000922471	-0.0020008	0	455.413
969	10.2032	1.20345	0.0598204	6.24655e-09	-9.81439e-09	0.00203	-6.1379e-05	-6.50344e-05	0	1535
970	7.33416	1.4793	0.0683361	-2.55103e-07	-4.64846e-08	0.00204317	-0.000101045	-0.000107564	0	1297.93
975	20.2707	7.71506	0.055118	1.52158e-06	-3.04338e-07	0.0245456	0.00148989	-0.00118427	0	926.058
976	2.32562	1.26743	0.055008	1.0324e-08	-5.16126e-09	0.00641689	-8.02122e-06	-2.71787e-05	0	703.488
978	11.8543	15.5149	0.0510833	3.66518e-06	-8.10905e-06	-0.135423	6.05863e-05	-0.00609288	0	1326.85
982	8.95423	5.46045	0.0568746	2.0788e-06	-1.84367e-06	0.00611235	-0.000644542	-0.00104891	0	843.731
983	23.8895	6.45579	0.0729546	2.73739e-06	-1.61948e-06	0.00357578	0.000698143	-0.000265068	0	578.708
985	24.4832	1.50546	0.0506798	1.26703e-08	-1.72727e-07	-0.00481847	7.12281e-05	-5.25557e-05	0	1081.71
986	14.6018	2.75326	0.0662777	6.38385e-07	9.51063e-08	0.00230491	6.06959e-05	-0.000529018	0	1667.82
990	18.511	5.65221	0.0521266	1.3173e-06	-8.81706e-07	-0.01591	0.000982972	-0.00129535	0	1164.68
991	5.72891	3.2457	0.0716886	-4.72851e-08	2.10151e-07	-0.00153373	-0.000333284	-0.000265309	0	1346.53
992	24.9243	1.42218	0.0508065	6.64219e-08	-5.59167e-08	-0.0087605	4.54823e-05	-5.0617e-05	0	1313.2
1000	1.425	3.51413	0.0593005	1.4923e-07	-9.12586e-07	0.000914341	-4.3239e-05	-0.000141723	0	933.747
1001	7.88458	12.5087	0.0532487	1.81348e-06	-1.75844e-06	-0.0187101	-0.000821532	-0.0012272	0	177.332
1004	2.94865	2.19551	0.0694819	1.4908e-07	2.05896e-07	0.00605198	-9.78042e-05	-9.30963e-05	0	978.193
1005	11.0619	1.26199	0.0534515	-6.28253e-08	-4.72948e-08	0.000950237	-2.98512e-05	-5.44704e-05	0	2910.67
1007	19.1931	5.52448	0.071452	2.28414e-06	-1.36501e-06	0.000605824	0.00100244	-0.0011376	0	1526.98
1010	8.68348	5.07339	0.0634417	1.5875e-06	-1.03033e-06	-0.0053674	-0.000590267	-0.000925757	0	2161.81
1012	7.37469	8.21172	0.059997	1.22076e-06	-3.02784e-06	0.00221721	-0.000876432	-0.000979175	0	1087.02
1013	2.76342	8.19955	0.0583922	-1.38998e-08	-1.04927e-06	0.00244319	-0.000272047	-0.000126023	0	582.16
1016	2.38615	5.75325	0.0579309	-3.55408e-08	-3.18614e-07	0.00128228	-0.000177844	-0.000189806	0	515.968
1019	12.4796	6.9617	0.066886	2.92401e-06	-5.50819e-06	-0.0138884	-0.000125925	-0.00217761	0	1410.09
1020	2.25889	4.00922	0.058313	8.0237e-08	-2.39915e-07	0.00263262	-0.000125221	-0.000165064	0	802.503
1025	10.8157	9.99678	0.0555286	1.19285e-06	-3.8955e-06	-0.00979279	-0.000629969	-0.00317097	0	1852.44
1026	9.19884	14.386	0.0662878	6.04894e-06	-4.95984e-07	-0.0279407	-0.000306984	-0.00198253	0	877.82
1034	18.5565	8.4327	0.0729725	7.51704e-07	-1.77124e-06	-0.00818334	0.00161986	-0.00194549	0	573.445
1035	15.4758	3.96525	0.0643433	9.98616e-07	-9.62026e-07	-0.00569894	0.000317476	-0.00102463	0	2760.39
1036	11.7659	1.09573	0.0743936	-3.59212e-08	-6.03038e-08	0.0056693	-1.31069e-05	-1.84365e-05	0	1025.15
1040	2.3871	1.64007	0.0747493	2.21072e-08	2.23051e-08	0.00292982	-3.94553e-05	-4.93868e-05	0	871.045
1041	9.01444	6.31265	0.073633	2.25712e-06	-2.54142e-06	0.0105573	-0.000693792	-0.00126773	0	2046.42
1045	10.905	6.9754	0.0554634	3.90959e-06	-1.95638e-06	-0.0279801	-0.000524289	-0.00192489	0	433.956
1047	4.37382	14.7659	0.0516076	1.39919e-06	4.5633e-09	-0.00669206	-0.000111321	0.000427814	0	138.152
1049	25.5825	7.9611	0.0563072	1.63782e-06	-1.75903e-06	0.00195094	0.000383866	9.16251e-05	0	711.179
1050	15.9272	8.13074	0.0573749	1.23605e-06	-6.94352e-07	0.0433532	0.00112509	-0.00274899	0	710.868
1052	4.71128	11.5149	0.0675791	9.73431e-07	-1.45973e-06	-0.00304033	-0.000493329	-6.99623e-05	0	1101.29
1054	14.6463	7.76293	0.0656755	8.34586e-07	-7.13087e-08	0.0431546	0.000775584	-0.00282128	0	3214.09
1058	3.72457	3.92379	0.0564525	7.6319e-08	1.5641e-07	-0.000980811	-0.00023794	-0.000203047	0	1000.36
1059	13.5224	7.88082	0.0603027	1.07394e-06	-1.07783e-06	-0.013955	0.000213249	-0.00290043	0	2368.12
1060	20.2203	9.88582	0.0652486	2.90387e-06	-7.53924e-06	0.00706467	0.00168135	-0.00117954	0	1673.17
1067	15.8483	1.10805	0.0502907	2.39111e-07	8.36372e-08	-0.00799827	1.68816e-05	-4.27721e-05	0	782.4
1072	19.2153	10.8593	0.0737916	3.15295e-06	-4.3079e-06	0.0223992	0.00167978	-0.00173403	0	1572.05
1074	16.6399	2.20777	0.0747733	4.51628e-07	2.52847e-07	-0.00690428	0.000166905	-0.000380354	0	2216.14
1075	3.81682	6.41777	0.066699	-2.78589e-09	-3.26107e-07	0.00633998	-0.000393284	-0.000244703	0	934.474
1076	14.66	6.60213	0.0695897	2.50083e-06	-2.07643e-06	-0.00258174	0.000446752	-0.0021681	0	1786.67
1079	17.7415	10.4508	0.0722417	3.7426e-06	-1.2522e-06	-0.0193637	0.00201364	-0.00275589	0	3487.13
1081	6.62874	12.0701	0.0662689	8.46211e-07	-1.23512e-06	-0.0149112	-0.000723961	-0.000586734	0	570.654
1086	19.3878	11.4103	0.0635363	1.9841e-06	-3.92371e-06	0.018373	0.00175797	-0.00156976	0	1989.85
1088	19.3044	2.78067	0.0603192	2.86566e-07	-1.12955e-06	-0.0135175	0.000383163	-0.000410298	0	1038.85
1091	15.3612	4.87676	0.0519565	7.00365e-07	-1.92806e-06	-0.00680432	0.000375816	-0.00138856	0	2176.99
1092	11.1578	14.8505	0.0685601	3.77309e-06	-8.84952e-06	-0.0775344	-0.000410998	-0.00473638	0	676.169
1094	15.7289	9.90538	0.0717778	2.45548e-06	-1.60829e-06	0.0196531	0.00166145	-0.00386238	0	2840.49
1095	12.7992	1.77448	0.0702856	-6.57112e-07	-1.29256e-06	-0.00453353	-3.66941e-05	-0.00020968	0	2662.65
1099	7.12668	13.942	0.0668619	1.88797e-06	-4.31698e-07	-0.0326178	-0.00038877	-0.000496367	0	378.432
1101	13.8222	11.9196	0.0680402	2.54423e-06	-4.58688e-06	-0.0247601	0.00112705	-0.00613066	0	1599.45
1104	15.919	12.587	0.0679193	3.46197e-06	-1.69895e-06	0.0723233	0.00194211	-0.00523824	0	5968.8
1108	16.3901	9.5489	0.0524742	5.25357e-06	-1.91886e-06	0.0166683	0.00174111	-0.00338517	0	4353.75
1110	1.43736	10.7043	0.0695716	-8.78544e-08	-1.62541e-06	-0.0032202	-8.32125e-05	0.00021899	0	470.217
1111	18.2762	11.321	0.0686647	3.27946e-06	-1.83218e-06	0.0154534	0.00199695	-0.00242325	0	2199.82
1117	5.07155	5.57024	0.0656155	3.31293e-07	1.02801e-07	-0.0015431	-0.000482846	-0.000405569	0	341.137
1123	1.97246	3.74589	0.0583925	2.21936e-07	-3.25225e-07	-0.00224194	-9.82589e-05	-0.000146337	0	824.109
1127	11.6379	7.90363	0.0546375	2.90338e-06	-4.46363e-06	-0.00189888	-0.000441365	-0.00260846	0	188.352
1129	5.04795	15.2708	0.057856	1.61013e-06	-2.51261e-07	-0.00804007	-7.08715e-05	0.000387864	0	91.8591
1130	1.72833	13.8623	0.0590353	7.24443e-07	5.83038e-08	-0.00418656	-4.77394e-05	0.000566119	0	140.491
1133	17.8982	2.86606	0.0681161	1.72617e-07	-3.80706e-07	0.0058944	0.000356808	-0.000539237	0	2363.9
1136	15.261	2.07213	0.059161	2.91884e-07	1.38946e-07	-0.0201082	6.15016e-05	-0.00030309	0	3035.57
1137	25.6158	9.36643	0.0508096	4.00434e-07	-2.03381e-06	-0.00204666	0.000319646	0.000351827	0	463.701
1138	17.0173	3.39226	0.0718462	2.30468e-07	4.81444e-08	-0.00790546	0.000379581	-0.000727071	0	1333.57
1139	22.2004	6.27059	0.0748633	2.45044e-06	3.23211e-08	0.00125256	0.000901893	-0.000522181	0	611.693
1140	16.9825	1.65552	0.0578772	5.03347e-07	9.95245e-09	0.00403563	0.000125062	-0.000190525	0	2012.44
1143	26.1547	8.75527	0.0549035	7.26481e-07	-2.88724e-06	-0.0183468	0.00022197	0.000315785	0	280.68
1144	20.5293	6.83144	0.0670766	4.96767e-06	-1.28766e-07	-0.00426923	0.00121615	-0.000990247	0	1243.65
1145	20.0186	11.119	0.0544203	5.88071e-07	-5.986e-06	0.0358272	0.00174171	-0.00118112	0	341.259
1146	16.2159	6.70953	0.0604839	3.0243e-06	-1.38258e-06	-0.0295273	0.000888946	-0.0020485	0	609.835
1149	13.2882	13.677	0.0588583	3.4499e-06	-4.59181e-06	0.0600805	0.00106618	-0.0085527	0	3511.97
1152	5.48036	15.6725	0.0747192	1.69143e-06	-4.61057e-07	-0.010552	-2.00687e-05	0.000360921	0	214.868
1153	3.62314	5.92261	0.0668576	1.05438e-07	-1.81717e-07	-0.000922404	-0.000337505	-0.000238386	0	1242.97
1157	19.5453	7.14335	0.0519091	3.91003e-06	-2.3135e-06	0.0110556	0.00133232	-0.00131244	0	1781.15
1159	23.9839	1.56835	0.0627139	4.17236e-08	-2.37927e-07	-0.00344351	7.05186e-05	-5.31075e-05	0	863.368
1160	6.83032	7.0908	0.0730389	1.82235e-06	-2.72565e-06	-0.00878975	-0.000728467	-0.000779916	0	1264.63
1161	20.1283	11.5615	0.0595917	2.81606e-06	-5.31149e-06	0.0186791	0.00165789	-0.0010666	0	1278.19
1162	12.0018	3.04597	0.0582026	-1.74228e-07	-1.00219e-06	0.00953631	-0.000127858	-0.000569924	0	2103.43
1163	24.107	2.45939	0.0611387	-4.5872e-08	-4.30018e-08	0.000642232	0.000228101	-0.000151557	0	973.471
1164	7.71235	4.12278	0.0653594	5.40291e-08	-6.2744e-08	-0.00991286	-0.000462486	-0.000547342	0	1354.17
1165	18.659	11.8276	0.0703482	1.93793e-06	-2.17113e-06	0.046654	0.00172236	-0.00210505	3	3710.43
1166	1.28675	1.02846	0.0672162	3.15828e-08	-5.70552e-09	0.00149036	-2.59074e-07	-8.19053e-06	0	277.099
1168	15.8653	3.03625	0.0560539	5.67419e-07	1.243e-07	0.000187805	0.000239137	-0.000667551	0	1559.27
1173	25.9564	8.41538	0.0501891	9.96846e-07	-3.06279e-06	0.00574705	0.000276437	0.000220449	0	723.204
1176	23.4293	6.97336	0.0517273	2.52666e-06	-3.82555e-07	0.0308614	0.000791776	-0.000286735	0	556.99
1177	3.60565	7.18125	0.0709388	-6.51074e-08	-8.4348e-07	0.00156893	-0.000378429	-0.00021672	0	588.766
1179	20.9044	1.50145	0.0696132	3.63486e-07	-3.93994e-07	-0.000563134	0.000120821	-0.00010221	0	839.263
1180	20.6712	9.30841	0.0710117	4.09429e-06	-5.44516e-06	0.0133744	0.00154849	-0.000961756	0	2104.35
1182	1.13732	2.82473	0.0654352	5.04736e-08	-6.99643e-07	-0.00101376	-1.45655e-05	-0.000105372	0	480.246
1183	22.9812	6.53108	0.0566639	2.54944e-06	-2.52276e-07	-0.0122857	0.000841847	-0.000389197	0	1291.17
1184	1.94777	11.5036	0.0703177	3.77751e-08	-1.10375e-06	-0.0061388	-0.000147937	0.000295149	0	193.321
1185	3.82077	14.3081	0.0529321	1.60809e-06	-1.78624e-07	-0.00417437	-0.000139078	0.000451541	0	250.238
1188	10.7277	3.90249	0.0664697	8.75059e-08	-5.29649e-07	-0.00573617	-0.000347489	-0.000804691	0	795.463
1190	6.85996	11.101	0.050159	5.08487e-07	-1.52598e-06	-0.0107733	-0.000810477	-0.000816176	0	807.237
1193	2.64731	4.01864	0.0613589	3.41643e-09	-1.45289e-07	0.00316103	-0.000156966	-0.000176793	0	36.014
1200	2.83126	10.5003	0.0743606	-3.26364e-08	-1.64072e-06	-0.00527702	-0.000287843	9.64328e-05	0	885.201
1202	13.8326	1.32266	0.0642738	-3.51917e-07	-8.05034e-07	0.00139178	1.94274e-05	-8.50195e-05	0	1689.99
1203	14.9017	3.17299	0.0596772	6.48362e-07	6.88684e-08	-0.0301454	0.000184864	-0.00074053	0	2168.71
1205	23.0972	9.6403	0.0710282	1.54436e-06	-1.47057e-06	0.0100505	0.000932866	3.49273e-05	0	711.259
1206	17.3656	2.41585	0.0742643	4.86303e-07	-2.64094e-07	-0.0110803	0.000259817	-0.00045211	0	337.444
1208	15.656	4.68478	0.0603027	4.9286e-07	-9.5361e-07	-0.000544037	0.000399971	-0.00133089	0	2368.7
1209	13.6965	5.65508	0.0716682	1.90383e-06	-1.58849e-06	0.0181839	0.000126853	-0.0017698	0	1144.97
1212	13.2842	8.82931	0.0597483	3.98621e-07	-1.65514e-06	-0.0467138	0.000226325	-0.00350452	0	1774.43
1216	15.3317	9.9586	0.06045	1.82002e-06	-4.18414e-06	0.0252649	0.00148778	-0.00407194	0	1498.44
1222	20.869	4.35363	0.0674016	7.82257e-08	-2.51495e-06	-0.0103177	0.000740871	-0.00059365	0	1556.04
1223	3.03592	9.67184	0.0547721	-6.82171e-08	-2.15469e-06	0.0101668	-0.000345294	-1.01705e-05	0	673.576
1226	9.15443	6.10802	0.0739154	2.06283e-06	-2.17368e-06	-0.00643084	-0.000671182	-0.00123775	0	1727.88
1228	6.54377	13.7806	0.0512918	1.57665e-06	-1.24229e-07	-0.0174501	-0.000409264	-0.000242912	0	883.548
1230	12.1816	4.64587	0.0593932	5.14643e-07	-3.08286e-06	-0.00471148	-0.000261671	-0.00122623	0	1892.67
1231	19.763	7.6999	0.0735998	1.96924e-06	-2.15837e-06	0.0154344	0.00147532	-0.00131501	0	1767.34
1232	8.67954	6.13152	0.0664852	2.36983e-06	-2.13736e-06	-0.0108548	-0.000677598	-0.00112541	0	2274.74
1236	10.0953	13.187	0.0634189	5.93884e-06	-3.22127e-06	-0.0218977	-0.000887426	-0.00341136	0	1586.78
1238	1.37187	8.43533	0.0661524	-1.12322e-07	-2.14513e-06	0.00119236	-6.30628e-05	-4.48073e-05	0	549.655
1239	13.6618	13.7684	0.0585536	3.31577e-06	-4.57207e-06	0.0594447	0.00116575	-0.00898667	0	3502.03
1240	22.0128	7.37052	0.0680147	1.13755e-06	-6.14881e-07	0.0104527	0.00109197	-0.000551853	0	998.963
1246	2.42972	9.93151	0.0601435	-5.96493e-08	-2.05584e-06	-0.00190793	-0.000221885	5.56702e-05	0	414.267
1249	24.2653	6.352	0.0641512	1.85023e-06	-1.69237e-06	-0.0117019	0.000590367	-0.000212294	0	1522.42
1251	19.0847	8.70503	0.0559408	7.88316e-07	-2.41558e-06	-0.0065285	0.00171523	-0.00180381	0	3645.44
1256	2.86962	6.75648	0.0534974	-2.3759e-08	-2.7823e-07	-0.00256276	-0.000299205	-0.000210112	0	206.063
1258	1.18541	8.85644	0.063327	-7.77089e-08	-2.18424e-06	0.00381971	-2.59859e-05	2.00703e-05	0	799.019
1260	14.3089	3.38191	0.0737946	6.96551e-07	-7.91569e-07	-0.015745	6.1146e-05	-0.0007392	0	2742.96
1261	7.63065	11.0799	0.0639618	3.09783e-07	-1.81141e-06	-0.0203815	-0.000907876	-0.00125943	0	31.1853
1264	13.2111	8.74308	0.0533796	-2.8259e-07	-1.6985e-06	-0.021379	0.000125741	-0.00339597	0	4312.35
1269	22.4584	7.14933	0.063422	1.24196e-06	-9.13535e-08	0.00661216	0.00101621	-0.000482917	0	47.7325
1270	11.4031	13.9401	0.0649339	3.27293e-06	-9.36171e-06	0.00601119	-0.000553257	-0.00561475	0	3530.01
1276	21.7517	2.25838	0.0700192	4.78567e-07	-7.72743e-07	-0.00359857	0.000316123	-0.000199807	0	1653.42
1278	8.16737	4.83531	0.066566	9.07602e-07	-1.00406e-08	-0.00284063	-0.000529548	-0.000796419	0	1914.19
1280	13.9905	9.68844	0.0525437	2.3895e-06	-2.04483e-06	-0.0270738	0.000636457	-0.00430397	0	4263.59
1285	12.1028	1.94008	0.0617283	-3.5638e-07	-7.06988e-07	0.0131136	-5.33436e-05	-0.000256963	0	1501.13
1287	22.7922	7.93179	0.0510806	1.42894e-06	-1.59323e-06	-0.00195628	0.00100308	-0.000343862	0	1694.26
1288	20.8387	7.16403	0.056876	2.35005e-06	-9.15605e-07	0.0160485	0.00121791	-0.000910283	0	1407.98
1289	2.7846	10.7631	0.0615966	-8.64023e-08	-1.1477e-06	-0.0212681	-0.000259089	0.00014164	0	637.105
1293	23.2542	5.96808	0.0683643	2.13086e-06	-6.22833e-07	-0.00364356	0.000720042	-0.000376806	0	1379.37
1294	24.4557	5.19807	0.0713993	7.63237e-07	-1.68728e-06	-0.00324488	0.000455307	-0.00023429	0	326.272
1303	2.28882	5.19761	0.0564573	-8.22897e-08	-3.51745e-07	0.00605574	-0.000147338	-0.000181681	0	722.087
1305	26.338	2.68974	0.0558624	-3.35998e-07	8.08839e-08	-0.00210834	5.57339e-05	-0.000110365	0	995.56
1307	20.4532	3.82137	0.0590787	1.08014e-07	-2.08862e-06	0.00519278	0.000691392	-0.000589864	0	812.759
1309	10.6757	12.2916	0.0544067	3.84603e-06	-3.57195e-06	-0.0505843	-0.000772129	-0.00399057	0	2605.69
1310	5.86248	13.447	0.0746242	1.0947e-06	1.79546e-07	-0.0171607	-0.000410791	-6.69524e-05	0	135.961
1311	24.1217	8.98232	0.0556705	5.48819e-07	-3.5829e-06	-0.00324144	0.000702198	7.97693e-05	0	1055.96
1312	22.6835	2.20304	0.0698623	9.89952e-08	-1.34849e-07	-0.00702687	0.000257904	-0.00015928	0	1003.5
1314	25.3674	3.30868	0.056869	-6.0828e-07	-2.85339e-08	-0.00219191	0.000177112	-0.000161415	0	863.191
1315	7.09973	10.591	0.050348	4.67246e-07	-1.82516e-06	0.00108926	-0.000893016	-0.000983353	0	235.736
1321	21.1854	3.88321	0.0626909	1.44737e-07	-2.09205e-06	-0.0147523	0.000636228	-0.000497779	0	1149.16
1326	16.5677	5.42869	0.0647897	4.26397e-07	-7.03199e-07	0.0107635	0.000681806	-0.00143952	0	1174.84
1328	26.71	6.5228	0.0585285	2.92007e-07	-1.85225e-06	0.0142772	5.90249e-05	-5.36156e-05	0	580.275
1329	1.92652	7.43452	0.0663739	2.89736e-08	-8.89673e-07	-0.00421463	-0.000143744	-9.61114e-05	0	952.603
1330	21.0171	1.5573	0.0561609	3.94618e-07	-3.94175e-07	0.014925	0.000137313	-0.000127919	0	1321.8
1331	8.90842	2.46383	0.0521875	-8.71469e-08	-1.8857e-07	0.013564	-0.000258701	-0.000357216	0	2379.39
1332	24.4887	6.22662	0.0649534	1.16231e-06	-1.32972e-06	0.0118977	0.000540015	-0.00019683	0	1618.38
1333	13.5688	9.15371	0.0516911	1.11293e-06	-3.56613e-06	-0.0115434	0.000389054	-0.00377406	0	3974.2
1335	13.2641	12.5344	0.0561487	3.66576e-06	-4.31864e-06	-0.102967	0.000748528	-0.00708806	0	7081.47
1339	12.385	7.56268	0.0726811	3.78801e-06	-6.17701e-06	-0.0324155	-0.000137549	-0.00265212	0	1060.34
1341	13.7787	14.8385	0.0705973	2.0361e-07	-1.70574e-06	0.0696551	0.000953754	-0.0104076	0	21455
1342	25.7489	9.93006	0.070472	5.28925e-07	-2.24558e-06	0.0357261	0.000187543	0.000489711	0	893.785
1343	23.0979	4.26131	0.0519836	6.82517e-07	-7.95475e-07	0.00318151	0.00051094	-0.000326737	0	510.207
1345	20.8162	10.5674	0.0539918	3.30905e-06	-8.24252e-06	0.025562	0.00158009	-0.000850252	4	1205.54
1346	9.19425	1.87544	0.0730283	-7.0137e-08	-1.10538e-07	0.0111519	-0.000162013	-0.000234788	0	1135.56
1347	12.3336	14.1109	0.0520753	3.17243e-06	-7.56932e-06	0.0949621	4.79993e-06	-0.0076893	0	2588.92
1349	5.89108	9.49948	0.06151	7.81706e-07	-2.07026e-06	-0.00296587	-0.000751495	-0.000553123	0	699.661
1355	10.413	4.01301	0.0685138	5.227e-08	-3.77183e-07	-0.0121611	-0.00038121	-0.00075957	0	684.207
1357	19.2161	12.1823	0.059589	2.60759e-06	-2.94525e-06	0.0419014	0.00153904	-0.00169124	0	509.184
1358	22.1816	2.91514	0.0679493	7.29806e-07	-8.3015e-07	-0.00614978	0.000409256	-0.000285989	0	621.007
1359	15.699	15.6759	0.0602541	-1.33392e-06	2.07966e-06	0.0609564	0.000178798	-0.00480123	0	956.903
1360	16.1237	6.11894	0.0590564	8.05447e-07	-1.11011e-06	-0.0354241	0.000759154	-0.00189493	0	282.434
1361	5.21862	4.0603	0.0546911	-3.18509e-08	3.19818e-07	-0.0151649	-0.000338638	-0.000287578	0	1163.3
1364	24.6257	3.82242	0.0607544	-5.93096e-07	-1.0085e-06	-0.0010091	0.000295952	-0.000217887	0	575.685
1365	13.7504	6.1716	0.068454	1.57944e-06	-1.85268e-06	-0.0206573	0.000227855	-0.00196756	0	218.242
1367	1.20836	15.4014	0.0511838	1.6112e-08	-6.56798e-07	0.0002605	3.46922e-06	0.000697872	0	338.403
1370	26.4906	2.97716	0.0615854	-3.94694e-07	1.67492e-07	0.00205601	5.65694e-05	-0.000122985	0	1289.36
1371	14.5064	14.36	0.0713639	1.17351e-06	-2.25423e-06	0.0912541	0.00124054	-0.00844802	1	18638.2
1373	10.9679	15.9302	0.066228	6.88229e-06	-7.78765e-06	-0.0736931	0.000925905	-0.00372931	0	1082.34
1375	10.7046	1.55846	0.0586031	-1.56552e-08	-3.41935e-08	0.0107865	-7.82829e-05	-0.000136946	0	1452.43
1377	1.65676	8.81924	0.05913	-1.75711e-07	-1.71503e-06	0.00374643	-0.000125188	-4.95438e-06	0	686.543
1378	23.8523	8.2768	0.0644952	1.36703e-06	-1.77126e-06	0.0287897	0.000790535	-8.7861e-05	0	1432.94
1379	14.9041	4.71008	0.0678105	8.19008e-07	-1.62659e-06	0.0094414	0.000311562	-0.0012998	0	1510.99
1380	11.1178	6.60917	0.0590921	3.84997e-06	-2.17033e-06	-0.00510324	-0.000453151	-0.00188705	0	2246.11
1383	20.6233	3.31721	0.0717003	2.13606e-07	-1.38288e-06	-0.00347273	0.000564059	-0.000425963	0	788.613
1385	16.1788	12.2052	0.0570199	2.90501e-06	-1.88267e-06	0.0758494	0.0020489	-0.00449171	0	237.268
1386	19.1511	4.37571	0.0746756	-2.93664e-07	-1.82989e-06	-0.000458275	0.000767746	-0.000855066	0	1999.76
1388	8.56602	8.17331	0.0722819	1.23822e-06	-2.8998e-06	-0.0113722	-0.000885162	-0.00155338	0	1558.59
1390	24.7237	8.31856	0.0698834	1.0627e-06	-8.06542e-07	-0.00260534	0.000561479	7.29065e-05	0	1695.4
1395	24.2014	7.46608	0.0725055	1.97358e-06	-2.60776e-07	-0.00357028	0.000686476	-9.64491e-05	0	941.119
1400	18.305	1.70216	0.0590804	5.57014e-07	-8.22118e-07	-0.0270767	0.000178778	-0.000198884	0	1655.55
1402	11.1731	3.59536	0.0532113	8.83975e-08	-6.1792e-07	0.0041243	-0.000275273	-0.000759095	0	1565.11
1403	4.90223	15.9313	0.069195	2.85812e-06	4.44357e-08	-0.00970481	2.19719e-05	0.000462475	0	22.074
1404	4.32679	6.42014	0.0578612	1.42032e-07	-1.18948e-07	0.000144666	-0.000433804	-0.00028713	0	751.584
1405	10.0034	2.98099	0.0506099	7.44299e-08	-3.77817e-07	-0.00448175	-0.000295976	-0.000511613	0	1155.52
1407	18.6718	12.3485	0.0593663	2.14877e-06	-1.99393e-06	0.00689978	0.00167837	-0.00198689	0	2064.31
1408	26.8716	8.86799	0.0529316	2.40028e-07	-3.95334e-06	-0.00279296	4.36664e-05	0.000363177	0	508.238
1409	18.5933	11.7145	0.0605278	1.79241e-06	-2.07859e-06	0.0472453	0.00181527	-0.00215906	0	1213.5
1410	6.6577	12.4493	0.0568896	1.00601e-06	-1.04135e-06	-0.0222415	-0.000695633	-0.000534717	0	122.707
1412	2.13314	15.2064	0.0526671	1.81442e-07	1.72022e-07	-0.00615117	-1.3111e-05	0.000660358	0	130.323
1413	21.5972	9.79888	0.063365	3.05264e-06	-6.48603e-06	0.039844	0.00134044	-0.000552729	0	2647.91
1417	2.23222	10.3251	0.0606189	-3.58134e-07	-1.97116e-06	-0.00540411	-0.000180711	0.000149839	0	327.006
1418	11.1349	3.06823	0.0566174	-1.96656e-08	-4.99754e-07	0.0432181	-0.000214483	-0.000622113	0	2091.68
1422	4.62582	10.5408	0.0725157	1.11125e-06	-2.07166e-06	0.00338701	-0.000552083	-0.000173121	0	598.301
1424	1.89355	2.27691	0.0603815	1.76346e-07	-1.62989e-08	0.0026531	-5.31949e-05	-8.91627e-05	0	1085.06
1429	19.517	6.69248	0.0662495	4.51254e-06	-1.44217e-06	-0.0100277	0.00127538	-0.00127376	0	1530.64
1431	3.03158	6.32403	0.0744386	-1.58933e-08	-3.72873e-07	0.00127264	-0.0002722	-0.000202197	0	991.315
1432	6.36473	2.62109	0.0504403	3.02314e-08	1.05809e-07	0.00276837	-0.000270375	-0.000204444	0	1268.47
1434	14.5737	15.2607	0.0548255	-5.64321e-07	1.15165e-08	0.135845	0.00120326	-0.00822256	0	10668.1
1440	19.8134	2.47364	0.0634338	1.13741e-07	-1.40064e-06	-0.0127903	0.00036533	-0.000310002	0	550.936
1441	6.73079	14.8479	0.0609359	8.17925e-07	-1.37453e-08	-0.0127403	-0.000159613	-0.000145899	0	90.9239
1442	10.6735	1.36475	0.0561845	-2.50099e-08	-3.24069e-08	0.0104171	-5.17271e-05	-0.000110197	0	2449.34
1443	3.70249	2.93351	0.073911	7.26206e-08	1.69571e-08	0.00124723	-0.000180981	-0.000140865	0	470.379
1444	4.50885	5.60592	0.0688838	1.83985e-07	3.67843e-07	-0.00308581	-0.000414044	-0.000314869	0	856.647
1446	14.1288	9.22814	0.0680027	1.43364e-06	-2.2907e-06	-0.0203512	0.000814282	-0.00401261	0	3330.07
1447	14.4822	15.4205	0.0577646	-8.88698e-07	-5.33888e-07	0.159192	0.00106951	-0.0085152	0	1668.94
1450	10.2633	1.5615	0.0506971	2.12555e-09	-3.20895e-08	0.00626453	-7.75772e-05	-0.000134194	0	2300.39
1452	2.61521	11.3414	0.0653809	2.83922e-08	-1.30442e-06	-0.00035212	-0.000215963	0.000216331	0	13.0918
1454	20.8928	5.9991	0.0661452	2.61493e-06	-9.11948e-07	-0.0153538	0.00100738	-0.000829899	0	1477.77
1456	22.8774	1.04044	0.0588169	3.99019e-09	-1.13981e-07	-0.00908144	1.00639e-05	-2.18588e-05	0	707.868
1458	26.693	8.1888	0.0532367	1.93207e-07	-3.56603e-06	-0.00445719	9.81627e-05	0.000208793	0	2380.23
1461	3.91941	4.71586	0.0595567	2.76406e-08	1.99515e-07	0.00278471	-0.000349923	-0.000233011	0	355.077
1462	6.57792	5.4057	0.0541104	6.24839e-07	-4.28055e-07	0.00555041	-0.000563453	-0.000574776	0	913.878
1464	1.90774	12.4589	0.0579976	8.0875e-08	-3.49089e-07	-0.00296061	-0.000102397	0.00040759	0	497.716
1469	4.43352	2.4392	0.0654062	-1.16199e-07	6.30121e-07	-0.000251842	-0.000186773	-0.000128722	0	663.691
1470	7.74727	3.98895	0.0637097	8.31681e-08	-6.53944e-08	-0.00724947	-0.000456215	-0.000496858	0	495.294
1471	15.3713	2.0192	0.0632092	2.29056e-07	1.58492e-07	0.0022386	5.25016e-05	-0.000301772	0	1908.56
1473	11.1412	13.0667	0.0592334	5.67276e-06	-8.43723e-06	-0.0571014	-0.000716679	-0.00475259	0	701.837
1474	10.6475	2.97146	0.0737805	1.47692e-07	-3.95347e-07	0.00716945	-0.000249041	-0.000552121	0	1363.18
1475	10.5111	9.63771	0.0580883	1.84814e-07	-1.65612e-06	-0.00734214	-0.000708324	-0.00278692	0	485.771
1479	8.39817	7.29927	0.066763	1.28754e-06	-3.23794e-06	-0.00324663	-0.000808298	-0.00129209	0	1344.01
1480	2.16915	6.14497	0.0525086	3.06782e-09	-5.52052e-07	-0.00367587	-0.000185648	-0.000174851	0	164.498
1481	8.87181	12.8654	0.0684754	3.44274e-06	-9.52722e-07	-0.0364274	-0.000842648	-0.00202142	0	1685
1486	25.9584	2.76791	0.07464	-3.55875e-07	3.82944e-07	0.00175974	9.7365e-05	-0.000121919	0	454.066
1488	9.52117	13.9999	0.0578392	6.04749e-06	-1.09619e-06	-0.0667058	-0.000578247	-0.00241495	0	2677.07
1489	6.30969	8.20975	0.05061	8.52413e-07	-2.61047e-06	-0.0063188	-0.000735056	-0.000715474	0	1346.92
1491	7.72803	7.76381	0.0503279	1.02529e-06	-3.24313e-06	-0.0162759	-0.000800788	-0.00108725	0	606.52
1492	13.4509	5.60904	0.0738181	2.53192e-06	-2.75468e-06	-0.0183659	2.09192e-05	-0.00175752	0	1425.94
1495	26.5537	4.74617	0.067007	-5.40303e-08	-9.74658e-07	-0.00127612	7.36072e-05	-0.000138031	0	1328.18
1497	9.5989	9.74696	0.0503342	8.07832e-07	-5.76192e-07	-0.0296328	-0.000870035	-0.00240398	0	863.059
1500	26.7165	5.88129	0.0560817	-2.84487e-08	-1.87702e-06	-0.00388503	5.9708e-05	-9.63513e-05	0	590.106
1501	3.35866	4.55507	0.0671265	3.3274e-09	7.22726e-08	0.00424194	-0.000241372	-0.000204754	0	783.343
1503	19.215	1.69118	0.0703332	9.52931e-07	-1.31965e-06	-0.0178641	0.000230901	-0.000174856	0	2078.27
1504	5.43055	2.10734	0.0655243	-1.78191e-07	1.26698e-07	0.00128863	-0.000185057	-0.00013681	0	468.206
1506	25.0002	2.90886	0.0675449	-2.14175e-07	-1.2521e-07	0.00431919	0.000195894	-0.000153085	0	1178.19
1509	10.3176	15.7465	0.0549416	7.88327e-06	-3.62486e-06	-0.0528311	0.000537974	-0.00278627	0	564.116
1510	1.87432	4.37754	0.0588523	-6.54138e-09	-5.43768e-07	-0.000859956	-0.000102287	-0.000159475	0	682.614
1513	4.78292	8.8193	0.0674513	8.54094e-07	-1.00537e-06	-0.00786887	-0.000544936	-0.00033399	0	762.851
1521	20.6609	4.65169	0.0697463	4.27274e-07	-3.02364e-06	-0.00601015	0.000810468	-0.000662135	0	2734.92
1523	7.13438	15.6255	0.0598753	3.66903e-07	-1.38174e-07	-0.0221878	7.01803e-05	-0.000173116	0	301.374
1524	10.7865	1.91797	0.074746	-5.04473e-08	-1.04835e-07	-0.0242327	-0.000114915	-0.000226623	0	1391.51
1527	16.076	13.7149	0.0718341	1.74295e-06	-1.21079e-06	0.0809295	0.00161922	-0.00499344	0	2762.98
1528	3.69852	6.95969	0.0662202	6.27325e-09	-5.56949e-07	-0.00172631	-0.000384606	-0.000228117	0	335.134
1530	23.7735	6.38602	0.0624773	2.82085e-06	-1.77964e-06	0.00864446	0.000709186	-0.000282204	0	102.187
1532	1.34767	4.01561	0.0668194	9.66188e-08	-9.66487e-07	0.00340933	-4.63823e-05	-0.000145194	0	1222.12
1537	10.216	13.1638	0.0595689	6.55695e-06	-3.46739e-06	-0.0354952	-0.000914328	-0.00353566	0	2596.92
1538	26.8008	8.51105	0.0731278	1.77377e-07	-3.77346e-06	-0.00244356	7.41585e-05	0.00028444	0	212.041
1542	21.4359	5.80633	0.0582461	2.03793e-06	-1.78037e-06	0.0126427	0.000963074	-0.000659393	0	2560.17
1544	22.975	9.60204	0.0571533	1.60989e-06	-1.78861e-06	0.0423446	0.000964171	-1.99928e-05	0	895.426
1551	7.01956	7.4019	0.0595614	1.98788e-06	-3.8207e-06	-0.0094209	-0.000753358	-0.000855619	0	2523.25
1552	5.89587	8.36521	0.0625977	8.53303e-07	-2.41723e-06	-0.00532292	-0.000697019	-0.000603276	0	928.248
1554	17.4321	7.722	0.0504965	7.10254e-07	-1.18403e-07	-0.0086717	0.00134027	-0.00219123	0	2571.29
1555	2.66664	5.01247	0.0679892	-1.31286e-08	-6.78343e-08	0.00366606	-0.000191723	-0.000202497	0	1341.02
1556	3.35536	6.25847	0.0651342	-1.26609e-08	-2.63533e-07	0.00124476	-0.000310016	-0.000218828	0	1020.4
1562	10.0047	5.68014	0.0701158	1.51793e-06	-1.85143e-06	-0.0243929	-0.000611175	-0.00128794	0	1296.18
1563	11.2283	2.0379	0.051093	-1.71171e-07	-1.99287e-07	0.00156948	-0.000108655	-0.000287191	0	2056.44
1565	9.90135	14.5708	0.0701834	6.69691e-06	-1.69446e-06	-0.0568696	-0.000377788	-0.00268328	0	382.183
1568	5.67108	11.9521	0.0685703	6.02854e-07	2.31476e-08	-0.0178199	-0.000578619	-0.000212804	0	608.656
1572	9.87914	1.09804	0.06094	-1.03003e-09	-2.86726e-09	0.00880932	-2.68296e-05	-2.53176e-05	0	771.799
1574	2.04281	3.07659	0.074792	3.16985e-07	-1.26349e-07	0.00107033	-7.19691e-05	-0.000126893	0	338.339
1575	20.3954	6.79104	0.0649613	4.88093e-06	-2.67953e-07	0.0141431	0.00121726	-0.000999725	0	1448.16
1577	2.28187	5.5334	0.0528894	-1.35433e-08	-4.19819e-07	-0.00464174	-0.000147303	-0.000191487	0	994.916
1580	15.7582	15.5628	0.0674921	-1.26997e-06	2.05134e-06	0.0614174	0.000213937	-0.00479154	0	907.527
1581	9.66148	15.384	0.0727767	7.96194e-06	-4.2127e-07	-0.0522594	0.000190479	-0.00211684	0	475.57
1583	2.31194	10.1425	0.0546926	-1.49501e-07	-2.03778e-06	-0.00105843	-0.000231765	9.26711e-05	0	479.363
1584	1.57301	14.9336	0.0585554	2.98537e-07	-6.1247e-08	-0.00442889	-1.90109e-05	0.000652282	0	117.683
1585	6.79188	2.02723	0.0665159	-2.45745e-07	7.15719e-08	0.00797724	-0.000201442	-0.000136192	0	296.86
1587	16.1031	3.31937	0.060183	5.84407e-07	-7.92649e-08	-0.00919017	0.000293419	-0.000727504	0	2907.32
1588	5.16972	4.50447	0.0717747	9.32241e-10	2.91216e-07	-0.00829995	-0.000384068	-0.000325809	0	1125.97
1590	7.37991	10.5708	0.0723776	3.00192e-07	-1.82622e-06	-0.00252821	-0.00090384	-0.00116626	0	1020.44
1591	7.46291	4.18151	0.051743	-7.34011e-09	-8.67318e-08	0.000874427	-0.000459832	-0.000538913	0	1075.56
1595	6.74871	12.7471	0.0550526	1.04501e-06	-8.46658e-07	-0.0157277	-0.000645899	-0.00051905	0	606.489
1598	6.68281	10.3793	0.0683893	1.00012e-06	-2.17819e-06	-0.000103955	-0.0008145	-0.000783445	0	666.829
1600	7.6859	5.03655	0.0530385	2.68535e-07	-6.45498e-07	0.0167833	-0.000566926	-0.000708708	0	786.445
1609	25.6459	9.13952	0.0622813	4.63659e-07	-2.20637e-06	0.0290165	0.000307531	0.00033575	0	542.935
1610	8.24395	9.45703	0.0510751	9.97242e-07	-2.96808e-06	-0.00802097	-0.000936401	-0.00150993	0	1381.27
1613	5.86254	8.23928	0.0678287	8.64215e-07	-2.40784e-06	-0.0024953	-0.000678634	-0.000595348	0	871.644
1615	5.59715	9.63126	0.0525523	8.37193e-07	-1.9472e-06	-0.00195846	-0.000711725	-0.000457071	0	858.421
1616	20.6166	10.5317	0.0727735	3.25169e-06	-8.24922e-06	0.0256328	0.00159546	-0.000939808	4	921.883
1618	18.8171	8.47571	0.0534983	1.02562e-06	-2.21195e-06	0.00613174	0.00161129	-0.001891	0	3179.34
1619	8.91608	7.66669	0.0639789	1.29116e-06	-3.28741e-06	0.015334	-0.000784437	-0.00151442	0	897.352
1621	23.6967	1.7529	0.0545225	5.14952e-09	-1.21217e-07	-0.00712999	0.000135866	-0.000106631	0	666.966
1622	11.6798	3.82298	0.0642992	-2.4359e-08	-1.24862e-06	-0.00582316	-0.000248788	-0.000827408	0	2005.09
1624	2.18698	7.41594	0.0684182	-4.06472e-08	-5.57288e-07	-0.00364415	-0.00016758	-0.000118237	0	643.973
1629	9.957	5.91848	0.0544277	1.64654e-06	-1.90359e-06	0.00301683	-0.000641007	-0.00136867	0	1842.87
1635	6.54215	4.29134	0.0676719	8.56534e-08	-2.13364e-07	-0.00361821	-0.000471455	-0.000474852	0	1478.28
1638	1.06088	14.0322	0.0590288	1.63608e-08	-3.91624e-07	0.000771583	-1.69748e-06	0.000595917	0	42.7202
1644	5.01582	13.3144	0.0525908	1.23707e-06	2.23854e-09	-0.00527488	-0.000353506	0.000149698	0	176.804
1654	7.15748	6.4271	0.0574554	1.70626e-06	-1.76646e-06	-0.00466182	-0.000727614	-0.000809223	0	663.756
1657	14.2173	3.59993	0.0600173	8.44045e-07	-1.25154e-06	0.00475495	5.61529e-05	-0.000806889	0	1663.86
1658	13.8352	5.53047	0.0651276	1.80765e-06	-1.21619e-06	0.0201274	0.000125241	-0.00171539	0	2504.57
1662	17.9115	7.2575	0.0744011	1.1802e-06	-9.44678e-07	-0.00107628	0.00135393	-0.00193444	0	2301.61
1663	23.6144	9.41434	0.0621908	8.75273e-07	-3.68882e-06	0.0138183	0.000789212	7.38796e-05	0	768.233
1666	26.3617	8.86926	0.063904	8.65636e-07	-3.19107e-06	-0.0104495	0.000138718	0.000307652	0	623.083
1667	24.6212	1.21969	0.074901	1.76292e-08	-1.30214e-07	-0.00503677	2.31937e-05	-1.98504e-05	0	657.561
1672	23.6099	2.19493	0.051055	2.54654e-08	-7.49e-08	-0.00269104	0.000220008	-0.000122131	0	1288.19
1673	9.34248	15.3172	0.0606711	6.48164e-06	-3.57478e-07	-0.0356621	0.000130936	-0.00178922	0	177.769
1675	11.2486	5.80848	0.0532404	2.1168e-06	-2.33621e-06	0.00262609	-0.00044203	-0.00158654	0	1117.43
1678	3.09682	2.85226	0.060194	9.39307e-08	-1.03559e-08	0.0022985	-0.000139053	-0.000140188	0	456.21
1680	1.35564	7.32277	0.0633413	3.38981e-09	-1.37271e-06	-0.00189655	-7.04933e-05	-9.25613e-05	0	936.142
1683	8.84436	12.2854	0.0723601	2.47498e-06	-1.2804e-06	-0.0323758	-0.000924569	-0.0019644	0	942.176
1686	9.42138	13.3496	0.0550599	4.74691e-06	-6.37872e-07	-0.0857247	-0.00076902	-0.00246692	0	1665.57
1687	25.6327	7.51228	0.0551676	1.63024e-06	-1.56582e-06	-0.00524581	0.000344832	3.66173e-05	0	468.482
1689	21.4791	5.48973	0.0502944	3.13489e-06	-2.97869e-06	0.00125412	0.000872198	-0.000639692	0	88.6654
1690	26.4937	1.832	0.0512534	-2.21758e-07	1.99943e-07	-0.000571496	2.30499e-05	-6.97453e-05	0	1038.84
1692	10.4289	2.18934	0.0595136	4.23849e-09	-9.75504e-08	0.00350347	-0.000105061	-0.00028864	0	1812.68
1694	20.9361	1.6374	0.0578523	4.21106e-07	-6.11455e-07	-0.00841487	0.000147384	-0.000150276	0	1443.54
1695	15.5281	9.47102	0.073807	2.35483e-06	-1.22098e-06	0.0145366	0.00149073	-0.00371077	0	2161.74
1698	3.38738	12.4095	0.0716802	3.37657e-07	-1.14832e-06	-0.010947	-0.000266226	0.000268102	0	181.544
1699	4.16613	11.9601	0.0676332	5.3695e-07	-1.44171e-06	-0.0137515	-0.000396657	7.81068e-05	0	578.635
1700	25.4707	4.87757	0.0599296	-4.7915e-07	-2.36197e-07	0.0014023	0.00025963	-0.000188211	0	1727.21
1703	6.81971	2.54764	0.0508479	1.53996e-07	1.09965e-08	-0.0102029	-0.00025656	-0.000196794	0	896.019
1707	3.48285	12.6926	0.0557429	6.18716e-07	-1.06358e-06	-0.00494304	-0.000249265	0.000293695	0	295.125
1708	11.4387	2.34063	0.070119	-2.21172e-07	-4.36807e-07	-0.00823404	-0.000102131	-0.000392587	0	2513.91
1709	7.17904	1.1491	0.059461	-3.55882e-08	-1.36231e-07	-0.0015691	-5.71591e-05	-4.79108e-05	0	1970.72
1710	8.50406	5.40025	0.0674805	2.21969e-06	-9.56905e-07	-0.000965771	-0.000627329	-0.000944953	0	941.591
1711	25.4736	3.09958	0.0617936	-5.73868e-07	1.12461e-07	-0.000333747	0.000161707	-0.000145822	0	1018.75
1716	25.9991	3.02549	0.0739274	-6.53731e-07	3.4149e-07	-0.00327664	0.000105631	-0.000127397	0	392.805
1718	18.5251	9.78757	0.0517696	1.41021e-06	-1.13208e-06	0.0188456	0.0020232	-0.0021353	0	2268.3
1719	12.5301	13.1264	0.0501239	4.69289e-06	-5.99951e-06	-0.234093	1.41475e-05	-0.00719942	0	3412.14
1723	22.2405	4.15525	0.0505175	7.66088e-07	-5.08251e-07	-0.012918	0.000586187	-0.000425185	0	2804.31
1725	17.5209	12.3575	0.053406	1.81223e-06	-1.66039e-06	0.047796	0.00188551	-0.00297342	0	1585.24
1727	2.71432	2.55708	0.0527856	1.99201e-07	4.01114e-08	0.00370594	-0.000105301	-0.000113096	0	1211.28
1731	1.83789	14.6462	0.0598557	6.47302e-07	4.18096e-08	-0.00118168	-3.50871e-05	0.000624208	0	215.84
1733	7.38595	13.698	0.0525621	1.91406e-06	-3.82287e-07	-0.022821	-0.000478441	-0.000699216	0	495.875
1736	24.8524	4.99661	0.0581349	5.63824e-08	-5.98594e-07	-0.0110723	0.000352602	-0.000219603	0	1217.73
1737	26.4392	4.69774	0.0574413	-2.56257e-07	-8.20246e-07	-0.00217365	8.85317e-05	-0.000144542	0	1064.53
1738	20.6566	9.79628	0.0609455	3.54499e-06	-7.6362e-06	0.0357238	0.00153732	-0.000956537	0	1417.78
1741	26.0216	2.10161	0.0741335	-2.71357e-07	5.91729e-07	-0.00129559	5.9649e-05	-8.32951e-05	0	357.269
1742	13.4692	9.12114	0.0532378	2.05024e-06	-3.56612e-06	4.75519e-05	0.000355233	-0.00373662	0	312.504
1748	18.7154	1.78524	0.0536975	5.60907e-07	-1.03029e-06	0.0107799	0.000195511	-0.00023031	0	1101.63
1750	2.78371	13.4563	0.0568419	8.19989e-07	-9.72699e-08	-0.000973872	-0.000127276	0.000468731	0	185.445
1751	14.1066	11.3172	0.060392	3.2632e-06	-1.29331e-06	0.0464024	0.00123519	-0.00564895	0	3845.59
1755	6.48521	8.80444	0.0591838	9.03666e-07	-2.72634e-06	-0.0023882	-0.000813721	-0.000747345	0	1057.09
1761	21.7453	4.07892	0.0715553	7.7228e-07	-1.10394e-06	0.00715739	0.000676852	-0.000516312	0	772.322
1764	12.1396	13.351	0.0558125	3.33088e-06	-7.83829e-06	-0.0243312	-0.000101311	-0.00652883	0	5392.13
1772	15.1818	9.30672	0.0658932	1.40475e-06	-8.64517e-07	-0.00289655	0.0013404	-0.00375251	0	2947.09
1773	11.1364	6.72345	0.056787	4.08874e-06	-2.23765e-06	-0.00198154	-0.000454074	-0.00191907	0	2320.25
1775	2.32899	8.51336	0.0715296	-9.49603e-08	-1.05711e-06	-0.00748396	-0.000218398	-6.63982e-05	0	657.371
1776	26.6074	2.04435	0.0527689	-2.93052e-07	7.49768e-08	-0.00195672	2.37589e-05	-7.92349e-05	0	539.767
1778	16.0909	12.4295	0.0551742	3.1948e-06	-2.71057e-06	0.126852	0.00210916	-0.00467899	0	3904.15
1779	15.0797	1.57833	0.0510657	1.6831e-07	-3.4379e-07	-0.0039542	3.94398e-05	-0.000159206	0	2912.57
1780	7.80729	9.45897	0.0630059	8.57434e-07	-2.84845e-06	-0.00377425	-0.000962606	-0.00128664	0	1519.24
1784	18.5035	7.62622	0.0602331	-1.77612e-07	-3.06466e-06	0.00110132	0.00136785	-0.00176487	0	2473.83
1785	19.1405	9.83955	0.0577688	1.99717e-06	-3.3279e-06	0.012349	0.00186761	-0.00178043	0	610.965
1790	4.54502	5.85376	0.0504967	1.33325e-07	1.2089e-07	-0.00561019	-0.000434863	-0.000334059	0	1356.65
1792	8.6336	11.5323	0.0621988	9.91627e-07	-1.10973e-06	-0.0137398	-0.000900684	-0.00190314	0	1880.9
1793	21.8392	1.38105	0.0606626	4.44606e-07	-2.10547e-07	-0.00851357	0.000111627	-5.78574e-05	0	806.877
1795	7.54753	10.8718	0.0541297	2.45888e-07	-1.7698e-06	-0.010508	-0.000945853	-0.00124021	0	743.214
1797	9.66807	1.20055	0.0518851	-2.09567e-08	-1.75091e-08	0.00704685	-1.53806e-05	-5.03034e-05	0	1965.96
1799	13.2773	11.3195	0.0742022	2.73805e-07	-5.19096e-06	-0.12667	0.000639581	-0.0056204	0	3647.08
1800	8.08387	11.1562	0.0680755	2.12691e-07	-2.44875e-06	-0.0157045	-0.00092692	-0.00152578	0	1657.06
1805	18.3523	3.44621	0.0714494	4.62035e-08	-4.01381e-07	0.0112629	0.000496121	-0.000660339	0	1336.75
1808	24.088	3.28743	0.0536141	-4.67593e-07	-7.18945e-07	0.00367622	0.000307576	-0.000217729	0	1713.95
1810	4.45727	12.1333	0.0589427	9.28085e-07	-1.00417e-06	-0.0195483	-0.000437612	4.09917e-05	0	209.771
1814	6.73054	12.8715	0.0707558	1.06828e-06	-7.34223e-07	-0.0225501	-0.000636089	-0.000507865	0	712.755
1816	6.95606	2.19968	0.0620232	6.1991e-08	-5.53809e-08	0.0143241	-0.000222449	-0.000192162	0	644.806
1817	2.0322	12.696	0.0686172	3.82075e-08	-1.46769e-07	-0.0102828	-0.000102523	0.000430138	0	372.558
1821	7.35782	9.71711	0.0651974	6.68728e-07	-2.80411e-06	-0.0202932	-0.000892961	-0.00110935	0	90.6012
1822	16.8165	8.76632	0.0546535	1.14524e-06	-6.895e-07	0.049837	0.00151069	-0.00276668	0	2447.61
1824	11.292	12.8637	0.0718163	5.45435e-06	-8.40597e-06	-0.020189	-0.000623353	-0.00486497	0	986.693
1827	8.7009	10.7329	0.052713	2.88736e-07	-1.603e-06	-0.00696984	-0.000952517	-0.001868	0	2131.18
1833	26.4496	4.80932	0.0548108	-6.7691e-08	-9.0842e-07	0.00528103	8.37685e-05	-0.000147907	0	1848.55
1834	2.13097	6.98416	0.065575	2.72256e-08	-6.58425e-07	-0.000653113	-0.000152553	-0.000134156	0	252.005
1835	3.60503	13.8123	0.0704282	1.67091e-06	-3.43449e-07	-0.00120781	-0.000178317	0.000437584	0	139.809
1837	12.8817	15.2402	0.0501277	2.07692e-07	-4.28678e-06	-0.0680429	-0.000372663	-0.0112161	0	19735.2
1841	19.0161	9.39564	0.0742039	8.54532e-07	-2.54305e-06	0.00477325	0.00188868	-0.00189849	0	789.667
1844	4.1382	5.45143	0.0558589	-1.74797e-08	1.15304e-07	-0.00390947	-0.000346476	-0.000252859	0	1084.31
1845	4.91779	5.29444	0.0501872	1.2214e-07	3.21611e-07	-0.0034223	-0.00042466	-0.000381494	0	1148.21
1847	5.58201	13.9815	0.0584821	1.18011e-06	2.65352e-07	-0.0132644	-0.000292721	8.48137e-05	0	41.9831
1848	14.9501	8.60036	0.0595933	1.02633e-06	-3.58603e-07	-0.00325247	0.000951341	-0.00345377	0	1596.48
1849	13.9399	7.59482	0.0740834	1.20398e-06	-1.12134e-06	-0.0166671	0.000365789	-0.00269366	0	1185.18
1850	16.3196	12.404	0.0570302	3.26098e-06	-2.86954e-06	0.0185729	0.00208688	-0.00429759	0	3138.95
1856	14.7481	11.335	0.0684778	2.87758e-06	-2.26685e-06	0.0161851	0.00161293	-0.00550402	0	4672.19
1858	4.40217	14.1924	0.0593455	1.36565e-06	-2.102e-07	-0.00666278	-0.000185308	0.000366911	0	299.087
1861	24.2661	9.18957	0.071703	5.01895e-08	-3.224e-06	0.0278785	0.00061329	0.000150372	0	1091.5
1864	12.0135	11.5263	0.0603296	3.06687e-06	-7.10641e-06	0.0189259	-0.000205818	-0.00487207	0	4083.95
1865	15.984	14.8749	0.0702051	3.02908e-09	1.25892e-06	0.0497545	0.000279254	-0.00516019	0	2587.2
1868	20.3131	2.43214	0.0737322	6.48399e-07	-7.89778e-07	0.0109633	0.000355217	-0.000304814	0	1216.2
1870	4.73752	14.8511	0.0527823	1.27985e-06	5.81425e-08	-0.00943427	-0.000118988	0.000384685	0	144.779
1872	17.5673	3.73244	0.0662107	2.17792e-09	-2.07177e-07	-0.00553416	0.000582688	-0.000870613	0	2444.21
1873	9.37776	4.08698	0.0539178	3.2033e-07	-7.05255e-07	-0.000361199	-0.000445702	-0.000731634	0	935.918
1874	20.5471	1.21155	0.0613683	2.20971e-07	-2.20907e-07	-0.0129555	5.39146e-05	-4.17401e-05	0	1338.21
1877	8.29384	2.7735	0.0687444	-9.31106e-08	-6.2654e-08	0.00643339	-0.000292642	-0.000380285	0	897.284
1880	3.50369	15.5038	0.0573619	5.88088e-07	3.30074e-07	-0.00774081	-1.41762e-05	0.000574479	0	146.02
1881	19.3712	9.30664	0.0573655	7.901e-07	-4.52907e-06	-0.00625211	0.00178493	-0.00166333	0	1020.1
1882	19.9453	2.95547	0.0679084	2.07359e-07	-1.20511e-06	-0.00596126	0.000503822	-0.000410364	0	533.91
1883	22.9656	4.3156	0.0706071	7.41319e-07	-7.39734e-07	0.00217055	0.000555636	-0.000346248	0	1280.75
1885	12.3345	5.64017	0.0740096	3.53608e-06	-3.17675e-06	-0.0109082	-0.000290571	-0.00163304	0	1660.98
1887	20.6172	10.3937	0.0653964	3.06577e-06	-8.25334e-06	0.0253486	0.00165684	-0.000939516	0	668.326
1888	7.49512	13.666	0.0612134	1.9748e-06	-4.303e-07	-0.0266509	-0.000487926	-0.00075697	0	159.212
1894	11.4355	14.0531	0.0527783	3.02864e-06	-9.39044e-06	-0.0820953	-0.000672575	-0.00564394	0	5123.35
1898	11.3199	9.43527	0.0661964	3.43225e-07	-4.46575e-06	-0.0102696	-0.000631302	-0.00316087	0	3077.7
1899	17.7555	10.0911	0.0689836	2.29416e-06	-4.47449e-07	0.0164172	0.00190322	-0.0027225	0	3716.57
1900	12.5672	12.5445	0.0567481	3.70731e-06	-7.19314e-06	-0.0991544	2.62093e-05	-0.00636845	0	4690.65
1903	7.99961	10.8481	0.0519691	8.85808e-08	-2.30106e-06	0.0111019	-0.000994381	-0.00148051	0	1510.67
1904	2.79181	5.37023	0.0578602	-4.01096e-08	-1.24624e-07	-0.00263058	-0.000216561	-0.000208929	0	755.17
1906	13.1542	1.19037	0.0522302	-1.41731e-07	-3.47951e-07	0.0163208	-3.12695e-06	-4.76417e-05	0	1619.12
1907	6.89172	12.4035	0.0730445	8.53971e-07	-1.32056e-06	-0.0291399	-0.000728767	-0.000662331	0	573.484
1909	12.6141	11.1528	0.0541906	1.72508e-06	-7.34195e-06	-0.0352669	0.000103286	-0.00515581	0	3237.95
1915	9.5685	14.7404	0.0660753	6.89704e-06	-8.22962e-07	-0.0457288	-0.00019946	-0.00218645	0	513.603
1918	1.98383	1.32771	0.0713816	1.30047e-08	-3.88254e-10	0.000537264	-2.40345e-05	-2.94198e-05	0	901.638
1920	13.4341	7.70816	0.0683676	1.04815e-06	-1.72981e-06	0.00909923	0.000196682	-0.00282937	0	2601.54
1925	2.74301	10.0214	0.0547106	-4.18637e-07	-2.31885e-06	0.00385325	-0.00027535	7.40187e-05	0	301.636
1926	8.4672	13.6034	0.064975	3.59516e-06	-1.25577e-06	-0.0321903	-0.000536425	-0.00149276	0	325.411
1928	26.5032	2.41029	0.0556095	-3.67558e-07	8.03878e-08	-0.00471209	2.30709e-05	-9.92539e-05	0	505.019
1929	9.18384	9.53609	0.072745	5.50763e-07	-8.78456e-07	-0.0221735	-0.000920172	-0.00201495	0	2530.16
1930	17.1723	10.0659	0.0658528	3.5058e-06	-1.8215e-06	0.0294384	0.00202817	-0.00307759	0	4708.32
1932	14.9752	13.6911	0.0649122	2.96046e-06	-2.00759e-06	0.0319286	0.001979	-0.00709377	0	3858.46
1933	6.46274	9.01934	0.0744419	7.97353e-07	-2.65338e-06	-0.0118097	-0.000865485	-0.000754438	0	702.273
1937	13.1727	6.18952	0.0696908	1.91134e-06	-4.9027e-06	-0.0050656	6.25495e-05	-0.00194172	0	678.168
1938	14.3598	10.8235	0.067772	1.84993e-06	-1.19419e-06	-0.0279291	0.0013847	-0.00519861	0	3697.26
1942	2.72024	14.912	0.0526615	8.4571e-07	2.76795e-07	-0.00311301	-4.52046e-05	0.000603515	0	177.829
1944	2.85648	7.26056	0.0731366	-5.68551e-08	-9.74406e-08	0.00552393	-0.000292088	-0.000152921	0	726.85
1945	6.14431	2.83294	0.0616684	1.467e-07	1.54554e-07	-0.000772234	-0.000309	-0.000227831	0	1443.52
1948	25.4369	9.12842	0.0511859	2.90578e-07	-2.07745e-06	-0.000792743	0.000351491	0.000280972	0	1068.31
1951	15.7656	11.6264	0.0743511	3.5285e-06	-4.08071e-06	0.0119136	0.00196459	-0.00477044	0	2761.18
1954	12.6775	15.5943	0.0744683	1.16226e-06	-7.21216e-06	-0.134012	-0.000454893	-0.0103597	0	15576.6
1955	4.5257	11.2465	0.0524041	8.00188e-07	-1.93293e-06	-0.017278	-0.000474707	-7.81716e-05	0	142.483
1957	3.96247	12.0706	0.0587376	5.28053e-07	-1.51476e-06	-0.0244808	-0.000344041	0.000147413	0	89.884
1960	14.0912	2.35308	0.0533426	-2.56557e-09	-2.22535e-06	-0.000765739	2.64492e-05	-0.00043195	0	417.609
1963	23.326	1.02843	0.064903	5.27212e-08	-2.21651e-08	-0.00733266	1.18419e-05	-3.73573e-06	0	235.311
1964	8.78963	14.2166	0.0505364	4.92658e-06	-1.51348e-07	-0.0545468	-0.000387694	-0.00160904	0	750.896
1967	1.5552	4.07711	0.0620456	4.99215e-08	-7.13941e-07	-0.00179013	-6.72554e-05	-0.000154544	0	919.473
1969	7.96894	3.69128	0.0648267	1.19859e-08	3.12114e-08	-0.00688763	-0.000438199	-0.000501623	0	948.466
1974	17.6765	10.5582	0.0535038	4.26949e-06	-1.77705e-06	0.00482052	0.00207267	-0.00279595	0	4566.23
1981	9.09029	8.41979	0.0585002	1.42933e-06	-2.41143e-06	-0.0147893	-0.000924456	-0.00176217	0	2815.77
1986	10.4672	12.0968	0.0526236	3.87499e-06	-3.15848e-06	-0.0229876	-0.000800818	-0.00376343	0	3052.91
1987	7.03764	2.97536	0.0705948	2.31622e-07	-6.44332e-07	0.0028743	-0.000340846	-0.000322893	0	1401.09
1989	11.8938	6.94871	0.0616263	4.17485e-06	-4.83556e-06	0.00981219	-0.000273954	-0.00221317	0	2591.72
1990	6.65247	12.6688	0.069242	1.14585e-06	-8.53728e-07	-0.00567125	-0.000641589	-0.000506372	0	722.343
1992	17.0068	8.35284	0.0606354	8.6109e-07	-4.66963e-07	0.0151116	0.00140276	-0.00264764	0	1798.07
1993	18.0567	8.86804	0.066575	1.9153e-06	-6.80845e-07	-0.0105461	0.00169642	-0.00236227	0	2362.7
1994	13.2366	6.08648	0.0516541	2.21805e-06	-4.42336e-06	-0.0184882	5.1656e-05	-0.00193073	0	2547.11
1997	8.25238	13.3003	0.0595085	3.15391e-06	-1.412e-06	-0.0350058	-0.000700074	-0.00139255	0	1085.57
1998	9.5237	13.3154	0.0528569	5.17702e-06	-1.23986e-06	-0.044963	-0.000822654	-0.00262225	0	1131.03
1999	7.68883	13.7676	0.0504523	2.32291e-06	-3.62335e-07	-0.0251743	-0.00050946	-0.000867994	0	741.036
2003	26.8361	2.42864	0.0626684	-2.96224e-07	-1.30132e-07	0.00204299	5.03769e-06	-9.75686e-05	0	849.124
2005	26.4176	3.98337	0.0577259	-4.41402e-07	-3.44991e-07	0.000922467	5.67173e-05	-0.000151674	0	83.6639
2008	7.12173	12.7924	0.0528133	1.45905e-06	-1.28652e-06	-0.0179229	-0.000718796	-0.000732327	0	1492.59
2010	23.3067	4.61678	0.0502821	1.00934e-06	-1.24633e-06	0.00390325	0.00055766	-0.000349643	0	573.926
2012	19.2344	7.30176	0.0505717	3.333e-06	-2.52373e-06	0.00354393	0.00138706	-0.0014196	0	1996.28
2013	6.53986	14.0758	0.0639257	1.56241e-06	-1.49635e-07	-0.0178805	-0.000326063	-0.000205762	0	316.177
2017	10.9911	4.45	0.065156	4.25234e-07	-1.14422e-06	0.0142306	-0.000375919	-0.00104704	0	2760.99
2018	12.7795	6.35593	0.0686708	2.53319e-06	-5.39127e-06	0.0107073	-4.17797e-07	-0.00199683	0	1876.19
2019	2.07222	10.9056	0.0628997	-6.94451e-08	-1.83752e-06	-0.00377915	-0.000180128	0.000206134	0	387.017
2022	3.77014	4.49957	0.0615749	-1.13962e-08	2.83662e-07	-0.00486068	-0.00027808	-0.000207952	0	368.4
2023	16.6349	6.24296	0.0659501	2.56069e-06	-8.61756e-07	0.0144506	0.000953527	-0.00183725	0	1973.04
2025	12.1408	14.3779	0.0640284	2.40545e-06	-9.25714e-06	-0.111169	-0.000510144	-0.00747638	0	4697.07
2027	8.62649	8.752	0.0641595	1.92834e-06	-2.69442e-06	-0.0115852	-0.00100443	-0.00165808	0	1200.88
2031	1.34428	12.6549	0.061494	9.78012e-08	-3.276e-07	-0.00175463	-4.89574e-05	0.000461448	0	194.608
2035	11.2166	5.56468	0.0511198	1.74473e-06	-2.46202e-06	-0.00985695	-0.00044498	-0.00149441	0	154.168
2037	4.03324	12.9597	0.0507832	1.19015e-06	-6.85496e-07	-0.00191283	-0.000269017	0.000270556	0	113.135
2038	19.398	4.37566	0.0681115	-2.71903e-07	-2.34575e-06	-0.00388688	0.00075849	-0.000823426	0	1890.38
2040	4.44988	15.6847	0.067251	2.30412e-06	4.32694e-07	-0.0112113	-1.23546e-05	0.000495505	0	247.998
2042	23.3078	3.79166	0.0575958	1.07183e-07	-1.25511e-06	0.00111173	0.00043302	-0.000306863	0	719.629
2043	12.7361	6.00628	0.0678889	2.33703e-06	-4.73714e-06	-0.0647884	-6.02587e-05	-0.00185563	0	2172.76
2044	14.4052	13.5329	0.0683693	3.02726e-06	-2.96954e-06	0.00102165	0.00181945	-0.00791856	0	2044.66
2046	13.511	3.19657	0.0706085	-6.96166e-08	-2.81928e-06	0.00344567	-7.53756e-06	-0.000663865	0	2281.58
2049	3.5654	6.79299	0.0714906	1.01619e-08	-4.63594e-07	0.00432062	-0.000374209	-0.000225355	0	999.845
2050	2.673	5.72445	0.0662142	-2.30295e-09	-2.07584e-07	0.00296627	-0.00019953	-0.000205011	0	849.796
2053	26.184	4.01278	0.0736242	-8.58407e-07	-2.88336e-07	0.002847	0.000105761	-0.000150141	0	865.492
2054	20.8971	1.24597	0.0605794	1.50464e-07	-2.28965e-07	0.0039472	5.76963e-05	-3.54121e-05	0	1568.49
2055	21.1731	2.53446	0.0711623	9.38372e-07	-1.34761e-06	-0.00579286	0.000371816	-0.000313354	0	1139.42
2056	24.7673	4.2939	0.0680967	-6.02277e-07	-6.65915e-07	-0.00732627	0.000300665	-0.000218957	0	1519.32
2057	22.8374	3.34521	0.0530302	3.07486e-07	-4.89103e-07	-0.00367338	0.000415704	-0.000294914	0	2104.62
2058	2.21138	6.28838	0.0730256	1.48504e-08	-5.67184e-07	-0.00443013	-0.000171753	-0.00016671	0	1086.24
2059	4.80613	1.39608	0.0635951	-1.04996e-07	1.60634e-07	0.0035343	-5.98462e-05	-4.7928e-05	0	1007.31
2060	8.78946	12.5588	0.0667948	2.99232e-06	-1.2341e-06	-0.0388705	-0.000933196	-0.00196899	0	2394.19
2063	12.4064	1.06033	0.051979	-5.00634e-08	-9.75268e-08	0.0011276	-3.8482e-06	-1.91036e-05	0	829.777
2065	4.27644	5.77895	0.0719326	1.61136e-07	2.10366e-07	-0.0101923	-0.000402582	-0.000270609	0	735.701
2066	24.2317	9.52619	0.0668855	-3.61489e-09	-3.4592e-06	0.011997	0.000623924	0.00025077	0	854.856
2067	1.92943	13.4271	0.0749584	6.2145e-07	1.71768e-08	-0.00381687	-9.0926e-05	0.000509879	0	245.568
2070	10.8605	3.69882	0.0634308	5.58381e-08	-5.51446e-07	0.00118883	-0.000309578	-0.000782619	0	2063.23
2074	4.18738	2.29523	0.067208	-3.24851e-08	8.06629e-07	0.00150999	-0.000162928	-0.000118639	0	396.815
2075	1.0242	5.76948	0.0709732	1.65286e-08	-1.42147e-06	-0.00550584	-1.4527e-05	-0.000137475	0	263.15
2079	13.6995	5.5115	0.0720642	1.98103e-06	-1.89425e-06	-0.0132119	0.000133416	-0.00175318	0	691.634
2080	16.6903	9.80017	0.0627898	4.593e-06	-2.63014e-06	0.0175813	0.00197803	-0.00333078	0	2987.46
2081	14.2658	13.5535	0.0725616	3.02881e-06	-3.4849e-06	0.0342059	0.00179267	-0.0078911	0	7122.91
2082	15.0328	12.7688	0.0683659	4.13475e-06	-2.77487e-06	0.0466409	0.00179047	-0.0061907	0	4539.12
2083	3.70748	15.6105	0.0627049	9.2108e-07	3.08243e-07	-0.00354674	-6.44411e-06	0.000568566	0	166.143
2084	11.195	2.42699	0.0513697	-1.17697e-07	-3.71967e-07	-0.0104828	-0.000119715	-0.000414465	0	723.561
2085	16.2467	4.69031	0.0668802	5.10871e-07	-8.23878e-07	-0.00939685	0.000527913	-0.00124713	0	2092.33
2088	2.6484	9.38882	0.0590124	-2.70954e-08	-2.25078e-06	-0.00926039	-0.000257403	-1.69699e-05	0	1087.75
2090	8.54333	6.36072	0.0716433	2.34906e-06	-2.67438e-06	-0.00877985	-0.000729801	-0.00121527	0	1408.68
2091	25.8598	5.13066	0.0742617	-1.64419e-07	-1.93124e-07	-0.00298481	0.000195254	-0.000156467	0	1839.85
2094	22.1559	6.39278	0.0552093	2.38622e-06	1.07162e-07	-0.00211123	0.00093507	-0.000518195	0	626.128
2097	16.9791	7.75947	0.0744314	7.1623e-07	-1.91364e-08	0.0189301	0.00132034	-0.00235328	0	2328.59
2099	16.5703	9.28334	0.066425	4.39034e-06	-1.81904e-06	0.0200528	0.00170957	-0.00317617	0	4442.44
2100	20.9175	7.69399	0.0702331	2.10415e-06	-1.23299e-06	-0.017155	0.00126	-0.000828985	0	588.693
2101	17.7563	2.50828	0.053551	4.55922e-07	-4.10664e-07	0.00975356	0.000303119	-0.000466523	0	2556.75
2102	14.4243	1.56467	0.0533907	-2.04524e-07	-1.27012e-06	-0.00383382	1.16873e-05	-0.000164527	0	1369.76
2103	8.20239	1.69562	0.067243	-6.07612e-08	-2.16377e-08	-0.00369375	-0.00015349	-0.000157083	0	335.918
2107	24.513	9.47236	0.0744045	-9.68205e-08	-2.77193e-06	-0.00385476	0.000545603	0.000219637	0	635.5
2108	11.7358	6.32374	0.066672	4.19869e-06	-3.39874e-06	0.00637941	-0.000326493	-0.00185243	0	2606
2112	26.8602	5.4341	0.0576793	-1.41444e-07	-2.04144e-06	0.00521541	3.17099e-05	-0.000136479	0	128.139
2114	13.8104	11.5427	0.0740862	2.23545e-06	-3.4501e-06	0.0256608	0.00105727	-0.00584352	0	398.944
2117	19.1057	5.41412	0.0695021	1.63757e-06	-2.19015e-06	-0.00221307	0.000946233	-0.00107576	0	1414.49
2119	9.8516	11.1832	0.06931	2.68195e-06	-1.61903e-06	-0.0216958	-0.000964358	-0.00285274	0	1974.96
2124	14.5224	6.41878	0.053768	2.91602e-06	-1.75057e-06	0.0456352	0.000408568	-0.00216292	0	116.455
2125	10.0651	13.0646	0.0627011	5.74151e-06	-3.17212e-06	-0.0377923	-0.00080771	-0.00340404	0	1643.52
2127	16.5457	7.61197	0.066948	2.1813e-06	-1.223e-06	-0.00039618	0.0011222	-0.00251141	0	2438.42
2129	7.60915	7.75849	0.0686798	1.00597e-06	-3.30654e-06	-0.00138965	-0.000801699	-0.0010658	0	598.041
2133	19.1611	11.6664	0.0663319	2.11277e-06	-2.70175e-06	0.0358889	0.00180727	-0.00174427	0	1802.91
2138	5.49519	14.1755	0.0533362	1.40837e-06	2.4221e-07	-0.0133903	-0.000244393	0.000146679	0	173.704
2142	3.97111	10.066	0.0718819	1.4506e-07	-1.06308e-06	-0.0020235	-0.000456782	-8.57083e-05	0	653.614
2143	6.26957	1.82255	0.0656783	-1.00468e-07	2.35459e-07	0.00599459	-0.000173245	-0.0001196	0	1071.15
2147	14.9872	12.3997	0.0676906	4.45869e-06	-2.88257e-06	0.0276008	0.00204779	-0.0061322	0	8334.21
2149	16.9036	9.38922	0.0509613	3.95878e-06	-1.52703e-06	0.00646547	0.00178959	-0.00307376	0	2093.41
2152	26.5105	3.88587	0.0593161	-2.83006e-07	-1.44675e-07	-0.000162647	5.65596e-05	-0.000142963	0	757.634
2153	12.1562	2.52649	0.0593341	-6.59062e-07	-1.22405e-06	0.0217071	-9.53193e-05	-0.000441662	0	251.173
2158	9.87288	5.64795	0.0656955	1.53281e-06	-1.81618e-06	-0.0149668	-0.000619069	-0.00122072	0	1952.74
2161	20.2364	3.75008	0.0501888	-2.4141e-08	-2.02929e-06	-0.00603306	0.000678628	-0.000613931	0	2248.66
2162	15.1787	12.5207	0.0673038	4.04349e-06	-2.15127e-06	0.044479	0.00197539	-0.00604768	0	2414.01
2166	11.2628	4.01186	0.0507635	8.62734e-08	-9.52673e-07	0.0215407	-0.000291221	-0.000886291	0	1867.37
2167	4.20135	10.0498	0.0537634	3.98644e-07	-1.24903e-06	-0.0133896	-0.000479688	-0.000149039	0	490.084
2168	11.9528	8.98121	0.068143	2.00353e-07	-5.6054e-06	-0.00628991	-0.00025309	-0.00319454	0	1929.99
2169	5.59905	3.43554	0.051579	-2.05832e-08	8.53119e-08	-0.00186949	-0.00033381	-0.000291297	0	1139.39
2170	1.68695	14.9961	0.0671916	2.73407e-07	-6.83999e-09	-0.00493157	-1.50226e-05	0.000651061	0	140.734
2173	23.3509	5.49871	0.0619566	1.86354e-06	-1.28738e-06	0.00606113	0.000637379	-0.000340546	0	530.16
2174	25.9976	5.87052	0.0514156	3.63404e-07	-6.54815e-07	-0.000514366	0.000168785	-0.000105128	0	740.225
2175	9.86193	12.9502	0.0709753	5.51947e-06	-2.64675e-06	-0.0553245	-0.000901513	-0.0031097	0	1335.86
2178	10.842	8.5297	0.0737772	-1.56352e-08	-2.42828e-06	-0.0170795	-0.000661953	-0.00263204	0	1756.15
2181	26.5165	7.60298	0.0542266	5.20013e-07	-2.73894e-06	0.00792029	8.72823e-05	8.72712e-05	0	422.917
2182	18.5615	8.84168	0.0509524	9.57949e-07	-2.22273e-06	0.0172126	0.00171426	-0.00208065	0	3805.89
2184	25.859	6.63456	0.0667007	8.01342e-07	-8.52304e-07	0.000996807	0.000265606	-8.92049e-05	0	260.754
2185	22.6781	3.78182	0.0695458	3.27901e-07	-7.14995e-07	-0.0101021	0.000500757	-0.000336276	0	331.075
2186	17.6976	4.58496	0.0683463	-8.99738e-08	-8.10324e-07	-0.0101147	0.000675098	-0.00115528	0	2518.96
2188	9.28579	4.94246	0.0506731	1.25654e-06	-1.46647e-06	0.00300972	-0.00055878	-0.00101972	0	2556.98
2189	13.7107	1.09476	0.0633808	-9.44679e-08	-2.88813e-07	-0.00622021	1.18047e-05	-2.27797e-05	0	1214.59
2190	16.7297	1.13195	0.0508616	9.7353e-08	-9.79814e-09	-0.00314289	5.64095e-05	-6.60719e-05	0	1801.72
2191	12.4111	6.36069	0.0625932	3.24341e-06	-4.62184e-06	-0.0225943	-7.9973e-05	-0.00200121	0	1891.85
2197	6.70626	7.01658	0.0717389	1.69068e-06	-2.31644e-06	-0.0185543	-0.000729587	-0.000737481	0	1464.96
2198	4.89099	11.6735	0.0632944	1.11848e-06	-1.07481e-06	-0.0060125	-0.000508538	-9.04124e-05	0	440.555
2201	9.88231	6.77212	0.0662779	2.4836e-06	-2.19332e-06	-0.00389484	-0.000676676	-0.00158801	0	2087.09
2207	14.3163	7.96482	0.0618888	1.55858e-06	-6.98973e-07	-0.0322495	0.000591073	-0.0029557	0	129.315
2213	19.9819	5.1925	0.0683581	1.86326e-06	-2.77991e-06	0.0124457	0.000905093	-0.000908945	0	1357.74
2215	13.9404	5.65412	0.05848	2.04501e-06	-1.18811e-06	-0.0147021	0.000148305	-0.00184174	0	485.305
2216	17.0888	12.7151	0.0604855	1.9662e-06	-3.16309e-07	0.0323712	0.00193418	-0.00350652	0	2833.41
2217	21.5276	8.01261	0.0581882	1.54432e-06	-2.31723e-06	0.00103206	0.00127797	-0.000758195	0	868.507
2224	9.11177	4.32144	0.0726794	5.4348e-07	-8.2147e-07	0.0038748	-0.000458499	-0.000788967	0	732.275
2227	3.14392	6.39904	0.0607879	-3.88313e-08	-3.42056e-07	0.00177729	-0.00028667	-0.00020679	0	1110.94
2231	8.42404	12.4831	0.067214	2.09211e-06	-1.68012e-06	-0.0127416	-0.000918512	-0.00164383	0	910.679
2232	6.09935	14.1797	0.0537277	1.34161e-06	-1.13548e-07	-0.0147563	-0.000284298	-2.44668e-05	0	401.598
2234	14.8834	9.49776	0.0660671	2.31723e-06	-1.26497e-06	0.000775404	0.00107978	-0.00392342	0	1432.42
2237	4.67959	2.55454	0.0623698	-1.26667e-07	4.56583e-07	0.00236132	-0.000199722	-0.000138129	0	1002.79
2238	18.0532	4.13588	0.067488	-3.0156e-07	-1.4223e-07	-0.00492707	0.000645313	-0.00091517	0	2674.8
2242	11.2272	8.32678	0.070586	6.34327e-07	-3.71146e-06	-0.00396768	-0.000459368	-0.00259591	0	2030.49
2245	6.4764	12.4977	0.0697635	1.0269e-06	-8.48912e-07	-0.0149936	-0.000652715	-0.000453505	0	780.823
2246	18.983	7.27016	0.0607177	2.88707e-06	-1.79604e-06	0.0445235	0.00137224	-0.00153675	0	1472.74
2247	15.3726	14.2348	0.0515318	1.40486e-06	3.66998e-07	0.129102	0.00146184	-0.00647943	0	6736.75
2249	6.60997	2.94314	0.060063	1.21323e-07	5.39182e-08	-0.00330974	-0.000333769	-0.0002654	0	1381.04
2253	20.9377	8.5211	0.060002	1.5833e-06	-4.94939e-06	-0.000617774	0.00143077	-0.000870666	0	727.82
2255	9.84105	12.728	0.0504562	5.34972e-06	-2.57685e-06	-0.0837801	-0.00101255	-0.00305254	0	153.742
2261	18.6751	5.20152	0.0701284	5.07197e-07	-1.6649e-06	0.00355758	0.000946932	-0.00106	0	1355.05
2262	14.7502	7.66844	0.0748774	1.02742e-06	-4.33665e-08	0.000927445	0.00076696	-0.00279978	0	1677.63
2265	21.5576	10.0406	0.0611503	4.12284e-06	-6.97585e-06	-0.00595903	0.001371	-0.00055271	0	480.349
2266	4.00094	4.43142	0.05307	2.64451e-08	2.03228e-07	0.00157406	-0.000295838	-0.000243099	0	663.6
2267	19.5906	6.19518	0.0741421	3.24885e-06	-5.47311e-07	0.00883369	0.00112799	-0.00118646	0	978.059
2269	15.3832	14.3469	0.0612254	1.17257e-06	1.99623e-07	0.131373	0.0013368	-0.00652069	0	3947.84
2272	2.86536	11.3141	0.0595025	-7.46389e-09	-1.25585e-06	0.00528719	-0.000247371	0.000201228	0	432.963
2273	7.05027	15.1096	0.0526431	6.65272e-07	-1.26572e-07	-0.0195217	-0.0001016	-0.000225935	0	53.2054
2274	3.27627	8.12455	0.0651498	2.72742e-07	-1.41078e-06	-0.000462368	-0.000357934	-0.000154545	0	505.256
2275	8.18736	10.0129	0.0652568	2.16269e-07	-2.53398e-06	-0.00920666	-0.000914022	-0.00156364	0	2829.26
2277	7.54803	15.9262	0.073526	3.10524e-07	-1.96534e-07	-0.0298301	0.000251181	-0.000306274	0	140.384
2279	16.2555	6.82358	0.0583177	3.06844e-06	-2.4449e-06	-0.00856499	0.00096638	-0.00221584	0	2656.79
2281	19.8067	7.01097	0.0543351	4.65945e-06	-2.2626e-06	0.0203538	0.00131364	-0.00122624	0	871.499
2282	20.0651	5.69524	0.0604616	3.70569e-06	-1.51786e-06	0.0057619	0.000969697	-0.000969588	0	456.811
2283	8.49142	3.55541	0.0699421	4.62525e-08	-2.57729e-07	0.00131734	-0.000377778	-0.00057698	0	1285.45
2286	9.83495	1.33031	0.0583055	-9.59959e-09	-3.94412e-08	0.00225344	-3.78684e-05	-5.90327e-05	0	2057.61
2287	25.0429	5.9408	0.0666688	5.75201e-07	-8.72182e-07	-0.000501868	0.00041238	-0.000177606	0	1217
2289	7.44389	14.9466	0.060388	1.23659e-06	-9.04044e-08	-0.0248204	-0.000135448	-0.00044155	0	174.94
2291	13.2827	10.9687	0.0533603	-8.18775e-07	-3.07715e-06	-0.029419	0.000420822	-0.00504359	0	4472.76
2293	16.6427	14.9222	0.0502877	-8.91457e-08	9.17438e-07	0.0861345	0.000340792	-0.00397355	0	632.666
2294	19.8185	9.83176	0.0526701	2.24386e-06	-6.50063e-06	0.00829328	0.00176168	-0.00135365	0	648.439
2295	7.66774	7.08798	0.0603533	1.97053e-06	-3.81271e-06	-0.0157213	-0.000790675	-0.00101925	0	2270.63
2296	15.2313	13.277	0.0701527	3.95529e-06	-9.9535e-07	0.0441672	0.00210367	-0.00608228	0	3317.16
2298	6.3252	9.49939	0.0528443	1.04127e-06	-2.59228e-06	-0.00724973	-0.000775293	-0.00067924	0	1481.4
2305	17.507	6.53491	0.0596992	2.87865e-06	-3.7549e-07	0.0163149	0.00113203	-0.00172534	0	3260.13
2309	11.9369	14.4916	0.0508868	2.50947e-06	-9.66621e-06	-0.0929937	-0.000606013	-0.0067962	0	1630.88
2311	13.3613	6.47215	0.0556784	1.81807e-06	-2.98978e-06	0.0290871	0.000220151	-0.00213481	0	2850.96
2312	25.6518	1.76794	0.0650968	-1.71488e-07	1.59742e-07	-0.000642426	6.03834e-05	-6.68565e-05	0	632.425
2315	5.70139	2.29943	0.0637494	-3.09335e-07	2.85399e-07	0.0051662	-0.000216091	-0.000159147	0	1167.37
2316	16.2363	2.01054	0.0581378	4.07796e-07	2.11879e-07	-0.00646856	0.000110314	-0.000281555	0	79.7743
2318	24.7253	8.92445	0.0508462	1.3666e-07	-2.14291e-06	-0.00409817	0.000492716	0.000192886	0	722.118
2321	4.17322	1.6098	0.0619402	5.8129e-09	4.17456e-07	0.00245767	-7.97443e-05	-7.2111e-05	0	497.4
2324	7.07171	12.216	0.0699409	9.61965e-07	-1.80039e-06	-0.0109846	-0.00083536	-0.000782479	0	253.058
2326	13.3258	1.09678	0.0587349	-1.02449e-07	-2.56583e-07	-0.00674532	7.6557e-08	-2.86543e-05	0	1029.54
2334	12.5159	11.9436	0.0559514	3.1833e-06	-7.608e-06	-0.0584244	0.000131894	-0.00566519	0	3913.33
2335	17.9303	7.6321	0.0727081	-1.65149e-07	-1.55714e-07	0.00288691	0.00134303	-0.00200308	0	2553.68
2340	15.5117	6.13031	0.0539369	2.08025e-06	-1.81332e-06	0.00556166	0.000599251	-0.0018386	0	1171.81
2341	16.0719	5.55919	0.0566488	7.97081e-07	-2.14891e-06	0.0126537	0.000616225	-0.0016688	0	2291.94
2344	9.2162	7.29668	0.0606522	1.77649e-06	-3.06369e-06	-0.0113062	-0.000752721	-0.00160346	0	921.082
2346	4.22047	10.5634	0.0711426	1.01019e-06	-1.40831e-06	-0.00362362	-0.000490878	-9.14796e-05	0	396.016
2348	12.0697	7.08871	0.0740875	3.30444e-06	-5.31848e-06	0.0135908	-0.000283659	-0.00222631	0	2489.06
2350	9.35452	10.0291	0.0551077	4.03249e-07	-1.32598e-06	-0.012641	-0.000916841	-0.00229002	0	984.566
2353	9.56192	7.40867	0.0510137	1.76662e-06	-2.29512e-06	-0.0177913	-0.00075173	-0.00173397	0	1387.36
2356	21.514	5.24663	0.0638932	2.14022e-06	-2.9305e-06	-0.00257756	0.000818968	-0.000615051	0	2033.14
2358	14.3117	4.91496	0.0696637	1.43206e-06	-1.59977e-06	0.00437868	0.000206751	-0.00145551	0	2889.98
2361	2.08706	11.0212	0.0535754	-3.85609e-08	-1.727e-06	-0.00231799	-0.000168448	0.000218334	0	321.751
2368	12.5373	2.93639	0.0668108	-3.42506e-07	-1.56949e-06	-0.00122276	-0.000117437	-0.00057666	0	2463.89
2370	11.5877	11.3556	0.0735153	3.34155e-06	-6.40746e-06	-0.030507	-0.000488873	-0.00454613	0	529.849
2371	11.2225	9.51759	0.0613514	2.13887e-07	-4.92124e-06	-0.00931467	-0.000630742	-0.00315581	0	2402.93
2379	14.2494	6.50147	0.0725748	2.6693e-06	-1.2639e-06	0.00178296	0.000294677	-0.0021389	0	2739.67
2380	5.95738	11.5843	0.0665929	6.43907e-07	-7.20655e-07	-0.00403734	-0.000683142	-0.000400703	0	1005.89
2382	12.063	10.4694	0.0707681	1.55367e-06	-7.27711e-06	-0.0282816	-0.000276852	-0.00432309	0	1808.86
2384	6.43867	10.8981	0.0637568	6.10998e-07	-1.68698e-06	-0.00930073	-0.000799543	-0.000662775	0	344.355
2387	2.48646	3.1616	0.0625973	1.62396e-07	-3.55208e-08	0.000894683	-0.000120785	-0.000138309	0	541.331
2388	26.7674	4.83891	0.0582703	1.84471e-07	-1.30077e-06	0.00136485	3.41291e-05	-0.000147271	0	1065.7
2390	7.41902	9.10702	0.0739495	1.34102e-06	-2.75157e-06	-0.00226463	-0.000865932	-0.00112882	0	1108.86
2394	9.4753	5.99541	0.063719	1.87415e-06	-1.81001e-06	-0.00856876	-0.000678829	-0.00126109	0	1709.27
2395	6.42561	4.36823	0.0721006	4.24947e-08	-1.96997e-07	-0.00893017	-0.000463027	-0.000456679	0	1029.24
2398	7.36008	7.24386	0.0608078	2.06078e-06	-3.4463e-06	-0.000918973	-0.00075645	-0.00093486	0	1900.18
2399	15.5376	3.3823	0.0681613	6.98333e-07	-3.30877e-07	0.0333376	0.000246458	-0.000772552	0	2684.58
2402	21.591	5.50715	0.0629719	2.63674e-06	-2.53913e-06	-0.00564747	0.000877315	-0.000639118	0	547.746
2405	4.44706	2.12971	0.0603419	-1.32848e-07	7.05231e-07	0.00322428	-0.000161118	-0.00011281	0	770.418
2406	8.65045	12.3918	0.0702981	2.19506e-06	-1.41556e-06	-0.0193307	-0.000937961	-0.00185101	0	1364.45
2408	1.97956	11.8989	0.072198	7.71632e-08	-7.41527e-07	0.00381333	-0.000121133	0.000328867	0	195.205
2409	16.0313	3.46676	0.0548437	7.15356e-07	-2.39443e-07	-0.0189691	0.000382192	-0.000799875	0	1335.63
2410	6.95537	8.64212	0.0731671	9.99564e-07	-2.76862e-06	-0.00864846	-0.000872727	-0.000861496	0	1269.12
2412	14.9724	8.27148	0.0660838	6.8566e-07	-7.04753e-08	-0.0135524	0.000872519	-0.00324634	0	2745.39
2413	24.1056	9.83328	0.0633198	-3.61256e-07	-4.18256e-06	0.00888713	0.000612679	0.000259253	0	823.329
2414	3.24434	9.74913	0.0655325	8.9831e-09	-2.11369e-06	-0.0128232	-0.000371159	-2.67521e-05	0	498.751
2416	26.6362	8.29475	0.0670519	3.54641e-07	-3.41817e-06	-0.000746786	0.000135933	0.000219402	0	904.501
2418	19.0886	12.6382	0.0748337	4.43387e-06	-3.47947e-06	-0.00379771	0.00163865	-0.00167174	0	299.975
2419	15.7831	1.56194	0.06078	2.59466e-07	3.04222e-07	0.0200075	2.93214e-05	-0.000187394	0	1141.24
2421	6.36583	4.77312	0.0589809	1.24479e-07	-5.38035e-08	0.00655686	-0.000538367	-0.000491275	0	1203.16
2422	18.1814	7.26388	0.0667608	1.16388e-06	-1.12198e-06	0.0174892	0.00134415	-0.00179437	0	2290.66
2428	8.6866	2.51578	0.0660104	-4.41526e-08	-4.78996e-08	-0.00296835	-0.000267798	-0.000357909	0	784.909
2429	7.0137	8.50928	0.0719609	8.66767e-07	-2.75459e-06	-0.00575755	-0.000871514	-0.000868792	0	882.299
2430	10.7378	12.8543	0.0598949	6.0283e-06	-5.57563e-06	-0.0542352	-0.00080957	-0.00416592	0	397.272
2431	19.8696	7.56408	0.0554951	2.51487e-06	-1.55557e-06	0.0106613	0.00142817	-0.00120474	0	980.722
2432	15.4964	12.7642	0.0599871	4.14407e-06	-1.83738e-06	0.0528115	0.00179731	-0.00578605	2	18344.2
2433	25.4686	8.24881	0.0537927	1.36647e-06	-1.51777e-06	-0.01354	0.000367539	0.000124352	0	1280.78
2434	22.1014	3.43847	0.0701964	3.56788e-07	-5.14132e-07	0.000793544	0.000486205	-0.000347332	0	1247.17
2436	1.89316	2.05987	0.0618098	9.35052e-08	-4.24126e-09	0.00204848	-4.13488e-05	-8.0569e-05	0	523.864
2439	9.30343	8.2096	0.0738319	1.62038e-06	-2.35776e-06	-0.00410916	-0.000859478	-0.0017981	0	2399.73
2440	14.244	14.911	0.0568134	-3.0925e-07	-1.2123e-06	0.142051	0.0014073	-0.00938139	0	17515.4
2442	8.89081	8.10726	0.0747456	1.31244e-06	-2.62231e-06	-0.0186578	-0.000855074	-0.00159156	0	832.508
2443	13.6892	1.55344	0.0748077	-4.8534e-07	-1.02869e-06	0.0130006	4.68297e-06	-0.000153947	0	1095.08
2444	3.35198	12.017	0.0741806	7.55099e-08	-1.36455e-06	-0.00190957	-0.000253286	0.000216978	0	243.491
2445	1.31806	8.67499	0.0699092	-1.47219e-07	-2.15874e-06	-0.00831828	-6.34556e-05	-3.43184e-05	0	359.941
2447	25.6227	4.70004	0.0523917	-7.50646e-07	-8.17643e-08	-0.0090034	0.000227274	-0.00019172	0	1019.78
2449	19.1831	7.53829	0.0683783	2.45007e-06	-3.02331e-06	0.018594	0.0013831	-0.00146468	0	1499.8
2453	9.14719	4.00853	0.0667304	4.11217e-07	-7.11857e-07	0.0139646	-0.000442782	-0.000724858	0	1297.92
2454	13.463	13.8572	0.0626547	2.54727e-06	-4.54748e-06	-0.0415108	0.00124313	-0.00887354	0	8167.95
2455	7.03118	2.60441	0.0655008	5.97374e-07	-2.34556e-07	0.0021775	-0.000281582	-0.000266066	0	1736.23
2461	13.4441	1.78569	0.0590245	-5.56064e-07	-1.31427e-06	-0.00233569	-1.5815e-05	-0.000219544	0	2212.04
2465	5.73634	12.6681	0.0587779	1.0123e-06	1.37592e-07	-0.01405	-0.000513611	-0.000143622	0	340.335
2468	20.5293	8.58686	0.0570844	1.48695e-06	-4.04958e-06	0.0187637	0.00156111	-0.000985484	0	351.011
2470	26.0094	1.27438	0.053189	-4.5262e-08	-4.7409e-08	-0.00365976	2.09224e-05	-1.44273e-05	0	153.557
2472	16.2613	5.55513	0.0664956	3.71863e-07	-1.66326e-06	-0.00631623	0.000648465	-0.00164069	0	2103.8
2473	25.0607	6.23578	0.0736829	5.75798e-07	-9.17701e-07	-3.90351e-05	0.000446898	-0.000114862	0	455.107
2474	13.0412	2.29303	0.0645678	-4.64158e-07	-1.51069e-06	0.00115059	-2.78146e-05	-0.000366967	0	857.343
2477	18.4433	6.26242	0.0711376	2.73999e-06	-1.1565e-07	-0.0111243	0.00108833	-0.00145085	0	1786.2
2478	17.5135	13.3667	0.0719113	1.85152e-06	-1.46153e-08	0.0642259	0.00150596	-0.00302509	2	3001.13
2480	7.12958	14.5427	0.0740197	1.30091e-06	-2.68305e-07	-0.0234555	-0.000240343	-0.000366777	0	324.803
2482	20.0855	1.53083	0.0692865	8.38947e-07	-6.40413e-07	-0.0173799	0.000197354	-0.000127802	0	1823.49
2484	17.1073	11.7876	0.0639397	1.98056e-06	-2.47746e-06	0.00660074	0.00187334	-0.00345186	0	3642.79
2485	11.6647	10.3416	0.0636628	1.43095e-06	-5.1793e-06	0.00506831	-0.000514806	-0.0040345	0	1170.28
2487	19.9628	10.6541	0.0733322	3.48522e-06	-6.5719e-06	0.0168833	0.00158397	-0.00125336	0	1372.64
2495	8.55145	12.8288	0.0718119	3.06075e-06	-1.59448e-06	-0.0237156	-0.00083289	-0.00174794	0	278.785
2497	14.4718	2.80081	0.0722134	5.12212e-07	-4.87118e-07	-0.00587074	7.57718e-05	-0.000519661	0	1027.52
2500	4.52874	12.7696	0.0635261	1.37542e-06	-8.83715e-07	-0.00283036	-0.000357339	0.000155518	0	272.481
2501	11.6346	13.3421	0.0659452	4.82996e-06	-1.04118e-05	-0.0987934	-0.000575604	-0.00579296	0	1224.47
2506	10.0735	1.23693	0.0742233	5.18104e-09	-1.13302e-08	0.00102358	-6.01306e-05	-6.58669e-05	0	1442.33
2508	1.72366	9.67075	0.0577928	-3.79044e-07	-1.9837e-06	-0.00123971	-9.32816e-05	9.19742e-05	0	605.469
2512	26.3125	5.84881	0.0684706	3.22135e-07	-1.0584e-06	-0.000906197	0.000129097	-0.000119588	0	538.798
2520	26.8882	4.01431	0.0600471	-5.96231e-08	-1.49246e-06	0.00490962	1.28029e-05	-0.000132358	0	827.192
2521	11.711	8.38276	0.0671228	1.21665e-06	-4.25544e-06	-0.0204256	-0.000359028	-0.00287294	0	1641.7
2522	6.39128	10.6815	0.0505069	7.80401e-07	-2.0282e-06	-0.00740712	-0.000784441	-0.000661638	0	1618.72
2524	8.56087	14.9162	0.0683711	3.28897e-06	-8.75044e-08	-0.032897	-0.000119728	-0.00119089	0	112.442
2527	4.19027	13.1521	0.0676259	1.49847e-06	-6.05246e-07	-0.00559682	-0.000275195	0.000282723	0	372.198
2529	9.99136	5.30249	0.0564906	1.69451e-06	-1.25716e-06	-0.00932482	-0.000571405	-0.00120877	0	1111.75
2534	3.24165	1.25549	0.0525106	1.85308e-08	1.11543e-07	0.00245533	-1.79281e-05	-1.20723e-05	0	131.976
2540	6.40985	15.2778	0.0699727	5.53052e-07	-2.60548e-07	-0.0129389	-7.37862e-05	6.75477e-05	0	44.6437
2542	19.8551	4.21848	0.0741047	-1.28901e-07	-2.47613e-06	0.00124493	0.000738256	-0.000725022	0	1121.43
2543	17.3656	4.18709	0.0693852	-3.33549e-08	-4.89516e-07	0.00960612	0.000621813	-0.00103456	0	2572.72
2544	4.47012	8.52863	0.0541364	3.86036e-07	-8.77202e-07	-0.0100362	-0.000551855	-0.000257807	0	707.369
2545	2.32142	3.84648	0.0731358	1.634e-07	-2.12976e-07	-0.00678523	-0.000133396	-0.000175442	0	522.709
2546	7.08347	3.1067	0.0685679	3.40848e-07	-6.56353e-08	0.00314455	-0.000355083	-0.000335435	0	1620.42
2549	1.05706	1.38555	0.056359	2.4625e-08	-6.01954e-08	0.00316321	-3.63711e-06	-3.19591e-05	0	122.738
2550	12.3351	10.9335	0.071738	1.77594e-06	-8.08501e-06	0.00403069	-8.76097e-05	-0.00473541	0	3691.25
2553	3.10874	3.23072	0.0542609	3.23543e-08	-5.49386e-08	0.00564792	-0.000160125	-0.000159809	0	1088.23
2554	6.45049	1.07443	0.0677389	-1.86967e-08	-1.6319e-09	0.00452998	-1.99916e-05	-4.3833e-05	0	680.535
2555	24.1227	4.5605	0.0747019	4.2358e-08	-1.12808e-06	0.00259662	0.000412418	-0.000248949	0	950.713
2557	1.92995	6.66294	0.0585991	-4.62586e-09	-8.95568e-07	0.00201415	-0.000137811	-0.000144095	0	560.585
2560	19.3428	11.9614	0.0565641	2.08598e-06	-3.06452e-06	0.0386452	0.00163182	-0.00162358	3	2028.15
2561	26.1781	3.86912	0.0702159	-9.09437e-07	-2.35224e-07	-0.00380292	0.000124429	-0.000152411	0	171.859
2562	24.1432	4.38615	0.0569687	-2.53725e-09	-1.26622e-06	-0.00252617	0.000399417	-0.000238396	0	766.974
2564	10.0612	11.7306	0.0642982	3.23157e-06	-2.73853e-06	-0.0184821	-0.000868527	-0.00312827	0	2074.11
2566	12.8641	3.08939	0.0665183	-4.21638e-07	-2.0854e-06	0.00504043	-7.49224e-05	-0.000680917	0	892.513
2571	1.43838	4.09973	0.0571145	3.34697e-08	-9.04194e-07	0.000913803	-5.76844e-05	-0.000147966	0	785.093
2572	2.62756	1.58523	0.0571337	1.26709e-08	1.59829e-07	-0.00300511	-3.80278e-05	-5.72652e-05	0	387.35
2574	13.2646	9.18725	0.0698162	7.22966e-07	-2.80016e-06	-0.00812735	0.00029326	-0.00365144	0	1752.32
2579	20.3415	5.5813	0.0506038	3.05231e-06	-1.55857e-06	0.0404546	0.000947207	-0.00085659	0	794.735
2584	3.86126	8.77423	0.0588989	-8.74671e-09	-1.57896e-06	-0.003112	-0.000450014	-0.000173644	0	1311.86
2590	5.30774	12.0075	0.074053	7.37921e-07	-1.98858e-08	-0.0125632	-0.000549677	-0.000118867	0	609.844
2593	25.1659	6.96731	0.0685641	1.47719e-06	-1.06306e-06	0.00302565	0.000411449	-5.27434e-05	0	280.174
2594	10.8567	8.15699	0.0738624	1.63247e-06	-3.30554e-06	0.00484484	-0.000556378	-0.00246455	0	1937.93
2599	21.9386	9.02949	0.0634557	2.88373e-06	-4.64297e-06	0.0197591	0.00126954	-0.000477001	0	1999.02
2601	10.2118	9.25328	0.0744389	2.42299e-07	-1.31896e-06	-0.0304941	-0.000820149	-0.00253398	0	2437.84
2603	1.00945	5.20589	0.0689208	-5.40682e-09	-1.29987e-06	-0.00253481	-1.38474e-05	-0.000139889	0	364.985
2607	25.541	2.46716	0.0665756	-2.41687e-08	4.49829e-07	0.000836799	0.000121506	-0.000118954	0	738.273
2613	5.42319	6.16086	0.0678388	6.96188e-07	-8.17535e-07	0.00159645	-0.000520629	-0.00045977	0	513.951
2615	14.8241	2.68305	0.0554674	5.34373e-07	-7.87852e-09	-0.0180533	0.000100232	-0.000487091	0	1785.55
2617	15.6162	11.6272	0.074997	3.47116e-06	-3.34792e-06	0.0344168	0.00196445	-0.00488674	0	3011.2
2618	24.7213	9.92761	0.0728359	-4.81337e-07	-2.56355e-06	0.00174488	0.000443051	0.000376529	0	483.121
2622	17.2646	4.54886	0.062101	-4.72848e-08	-4.62463e-07	0.00546508	0.000622338	-0.00114144	0	2114.51
2624	17.6864	4.04985	0.0677412	-6.38997e-08	-3.48022e-07	0.00938767	0.000654588	-0.000949361	0	592.288
2625	5.79694	8.56208	0.0678276	9.0132e-07	-2.32136e-06	-0.0047505	-0.000686565	-0.000554615	0	1155.33
2626	21.54	2.82945	0.0741911	7.01442e-07	-1.53001e-06	0.00285308	0.000431784	-0.000338413	0	1522.26
2628	6.59266	5.02076	0.0588028	4.08838e-07	-2.98344e-07	-0.00793791	-0.000538608	-0.000541309	0	654.378
2631	8.16893	1.22368	0.0701893	-6.3847e-08	2.01908e-08	-0.0070206	-3.67626e-05	-6.80223e-05	0	1047.49
2632	18.8457	12.6691	0.0689094	3.25837e-06	-2.71079e-06	-0.0101573	0.00172634	-0.0018216	0	208.1
2635	5.96623	3.7385	0.0582039	1.03428e-07	6.99564e-08	-0.00488015	-0.000361953	-0.000332057	0	432.663
2636	16.6297	3.96074	0.0710906	4.99093e-07	-4.78053e-07	0.0127592	0.000483917	-0.000895888	0	1916.37
2642	10.0661	11.9867	0.0587005	3.15875e-06	-3.00879e-06	-0.0188357	-0.000942138	-0.00317133	0	1910.54
2644	23.092	1.46729	0.0747931	7.62085e-09	-3.49229e-07	-0.000123574	8.52378e-05	-3.90652e-05	0	693.617
2655	14.8222	5.46287	0.0716755	7.42298e-07	-1.95648e-06	-0.00521458	0.000370501	-0.00167658	0	1802.11
2656	12.6933	7.12698	0.0664699	2.96309e-06	-5.83967e-06	-0.0100544	3.00061e-06	-0.00240874	0	4037.09
2658	6.59032	14.3586	0.0588774	1.43298e-06	-1.90911e-07	-0.0174249	-0.00027509	-0.000184923	0	270.957
2665	23.436	7.3391	0.063709	2.47737e-06	-5.92221e-07	-0.00212301	0.000845142	-0.000264583	0	1359.22
2666	11.8339	2.89002	0.0722858	-2.87082e-07	-7.96659e-07	0.00640377	-0.000134227	-0.000518592	0	1309.57
2667	12.051	9.91717	0.0592992	3.55031e-07	-6.23605e-06	-0.0279995	-0.000262928	-0.00392222	0	1687.8
2668	17.9966	13.3591	0.0661342	1.89334e-06	1.85169e-06	0.0592349	0.00151723	-0.00249601	2	2240.07
2669	7.5919	2.57158	0.0631579	3.59187e-07	-3.01668e-07	0.00326908	-0.000254708	-0.000278937	0	837.081
2671	11.1557	10.7987	0.0588925	2.9624e-06	-5.58778e-06	-0.0540311	-0.000556079	-0.00382573	0	4489.25
2672	9.1693	1.01373	0.0578116	-2.31147e-08	1.20198e-08	-0.00404	-2.41951e-06	-1.96061e-05	0	969.407
2673	3.55338	15.6162	0.0526446	4.70353e-07	3.71336e-07	-0.00793193	2.7551e-06	0.000579121	0	43.3364
2675	9.22838	14.6265	0.0725244	6.49814e-06	-5.09747e-07	-0.045987	-0.000244235	-0.00187687	0	418.364
2676	15.6062	10.2947	0.052877	1.0127e-06	-4.05402e-06	0.00835053	0.001614	-0.00418466	0	4790.25
2678	25.2271	3.69168	0.0659721	-7.24761e-07	-1.28142e-07	-0.00195072	0.000225647	-0.000180592	0	1035.36
2679	16.2672	9.06446	0.0544844	2.41333e-06	-1.51179e-06	-0.00610657	0.00154098	-0.00313935	0	1264.43
2682	16.2978	11.1504	0.0688884	2.92229e-06	-4.85388e-06	0.0510767	0.00227203	-0.00408091	0	1930.45
2684	19.0338	2.18311	0.0646644	2.08387e-07	-1.27622e-06	0.00966587	0.000292629	-0.000326168	0	1078.01
2691	2.15763	9.60726	0.0533263	-1.99015e-07	-1.5937e-06	-0.00133606	-0.000157749	3.63378e-05	0	759.129
2695	20.4379	6.56358	0.0658857	4.42088e-06	-3.63941e-07	0.0339935	0.00115594	-0.000989507	0	995.274
2698	4.17312	5.69682	0.0602325	5.20732e-08	1.1143e-07	0.00288756	-0.00038951	-0.000262665	0	986.731
2699	22.1174	4.71599	0.0665646	9.2597e-07	-7.47775e-07	0.00832424	0.000697509	-0.000484285	0	222.923
2701	19.863	8.16535	0.0633157	7.94966e-07	-2.88891e-06	-0.00594949	0.00156731	-0.00131448	0	905.764
2704	4.62999	15.3418	0.0656311	1.68398e-06	3.00989e-07	-0.00661837	-5.72968e-05	0.000449436	0	117.574
2712	13.0757	1.10065	0.0669623	-1.06732e-07	-2.54764e-07	0.000152752	-6.556e-06	-4.21561e-05	0	100.284
2713	10.9353	13.1085	0.0614398	6.33077e-06	-7.31113e-06	-0.11172	-0.000792189	-0.00437019	0	1278.69
2714	5.26886	4.88449	0.0503877	-2.80916e-08	4.16147e-07	0.00116541	-0.000433558	-0.00041085	0	1046
2715	15.1095	12.6277	0.0602846	4.42499e-06	-2.61456e-06	0.0466244	0.00190647	-0.00612752	0	7634.47
2716	17.5306	9.84243	0.0628048	2.02351e-06	-7.98014e-07	0.0283969	0.00200499	-0.00281195	4	1380.9
2717	7.99916	11.63	0.0635505	8.76027e-07	-2.00054e-06	-0.0197754	-0.000960142	-0.00147247	0	637.106
2720	10.1804	12.8074	0.0742319	4.96788e-06	-3.32713e-06	-0.060608	-0.00090434	-0.00351068	0	922.204
2722	10.3476	8.90263	0.0737258	-1.49626e-07	-2.07464e-06	-0.0132436	-0.00082975	-0.00242568	0	1023.74
2729	19.4403	6.52128	0.0523888	3.63871e-06	-1.12975e-06	0.000966245	0.00116892	-0.00126749	0	2165.99
2730	8.46659	1.88276	0.0614134	-3.56105e-08	5.68736e-08	0.0078477	-0.000150433	-0.00018294	0	2018.27
2732	9.66741	11.884	0.0657718	3.02304e-06	-2.46229e-06	-0.0369569	-0.000953109	-0.00276411	0	2441.43
2736	6.58451	5.53316	0.0736461	7.96519e-07	-5.28181e-07	0.00916627	-0.000611805	-0.000583273	0	1453.83
2746	6.6623	15.7054	0.0608699	2.22074e-07	-1.67053e-07	-0.0198779	4.88194e-05	4.06038e-05	0	146.544
2748	2.86013	14.4168	0.0694119	1.41558e-06	6.55918e-08	-0.00433401	-9.10103e-05	0.000548287	0	89.0695
2750	9.19742	4.80094	0.055895	1.24805e-06	-1.24078e-06	-0.0182635	-0.00053795	-0.00096235	0	1150.52
2752	2.86348	12.3811	0.0733363	5.66233e-08	-1.07505e-06	-0.0037435	-0.000211553	0.000310574	0	294.776
2753	23.3421	3.55679	0.0657852	-1.6489e-08	-7.10259e-07	-0.00129202	0.000413673	-0.000274913	0	1388.21
2754	17.8183	13.9419	0.064088	-1.48451e-06	-2.25688e-07	0.0561362	0.00130202	-0.00248768	0	1251.68
2755	23.1099	5.54329	0.0527168	1.87059e-06	-9.56495e-07	0.014747	0.000717803	-0.000410076	0	486.57
2756	16.8514	2.1322	0.0537767	5.75981e-07	1.25782e-07	0.0201783	0.000159558	-0.000368193	0	2345.15
2765	2.68453	1.35901	0.073603	2.91391e-08	8.85183e-08	0.00103237	-2.15507e-05	-1.64324e-05	0	192.264
2767	15.0823	13.0117	0.0741864	3.60812e-06	-2.5394e-06	-0.0651125	0.00176378	-0.00615851	0	3402.96
2768	1.9929	1.84572	0.0647132	9.20889e-08	2.70737e-08	0.000851994	-3.49104e-05	-6.4109e-05	0	413.579
2778	12.7229	5.12912	0.0521553	2.05455e-06	-3.27557e-06	0.0069355	-0.000185133	-0.00145477	0	115.643
2780	2.13133	2.30137	0.0549816	1.93292e-07	-5.62499e-09	0.000970627	-6.70278e-05	-0.000101992	0	434.188
2781	6.5586	7.38147	0.0682361	1.80901e-06	-2.69492e-06	-0.00478329	-0.000684634	-0.00071574	0	481.534
2783	7.6818	2.22681	0.0720895	9.5353e-10	-1.47752e-07	0.000647544	-0.000246561	-0.000242795	0	829.191
2792	18.7741	11.5921	0.0652318	1.95353e-06	-2.2157e-06	0.0247228	0.00184707	-0.00201481	0	1799.8
2793	26.7371	3.8257	0.0677559	-1.96222e-07	-7.16751e-07	0.00165973	3.27575e-05	-0.000141594	0	1069.86
2795	8.67585	1.92081	0.0580409	-4.37784e-08	1.25844e-09	-0.00584314	-0.00017583	-0.000222044	0	1295.61
2799	21.4169	8.34367	0.0597477	2.06206e-06	-4.01485e-06	-0.0101177	0.00133737	-0.000758497	0	1913.67
2803	15.8855	8.2907	0.0729599	7.53243e-07	-6.07169e-07	-0.0412729	0.00124651	-0.00302048	0	1225.59
2806	4.02068	2.07425	0.07132	2.47554e-08	7.15445e-07	-0.00127665	-0.000124784	-8.7392e-05	0	736.493
2807	17.8907	9.52201	0.0627087	1.88244e-06	-3.8343e-07	0.0130066	0.00207308	-0.00257808	0	3955.52
2808	2.11362	2.95701	0.0635964	3.06201e-07	-6.89817e-08	0.000239759	-8.67048e-05	-0.000127276	0	944.76
2811	15.8694	11.0025	0.0715724	2.73522e-06	-5.04862e-06	0.047701	0.00239219	-0.0044585	0	1812.12
2812	1.28314	12.973	0.0743766	1.01734e-07	-2.78278e-07	-0.00177934	-2.56891e-05	0.000499938	0	285.242
2813	4.89935	8.38017	0.0657386	7.0524e-07	-8.80402e-07	0.00103246	-0.000593646	-0.000346648	0	559.326
2814	3.20953	7.09823	0.0693158	-7.1125e-08	-4.22109e-07	0.0027786	-0.000344628	-0.000206663	0	1047.71
2816	26.7231	6.6379	0.0573217	2.80311e-07	-1.99788e-06	-0.0179167	7.55914e-05	-3.8604e-05	0	830.91
2819	22.3082	3.70586	0.0743753	2.52207e-07	-2.85363e-07	0.00307845	0.000504294	-0.000344088	0	640.105
2820	7.55956	3.07989	0.055841	-9.92547e-08	-1.73735e-07	-0.00491074	-0.000396437	-0.00035582	0	1217.03
2821	24.1892	8.89645	0.0537564	4.35222e-07	-3.40493e-06	0.00205986	0.000649273	5.64604e-05	0	1543.24
2823	19.361	3.98558	0.0661366	-1.41378e-07	-1.94338e-06	0.0186966	0.000689004	-0.000730329	0	1636.65
2824	19.8941	11.4139	0.0725433	1.72472e-06	-4.69513e-06	0.0148097	0.00173807	-0.0012504	0	1314.97
2825	16.8829	4.52347	0.0587488	2.15447e-07	-3.55095e-07	-0.0183429	0.000597636	-0.00112938	0	1582.35
2826	9.77214	11.4064	0.0607091	2.58337e-06	-2.40866e-06	-0.0201803	-0.000955016	-0.00286044	0	1209.82
2829	5.66905	4.7928	0.0526746	7.73715e-08	1.70196e-07	-0.00545457	-0.000444178	-0.000417179	0	1012.34
2831	3.38157	11.7089	0.0654868	3.5689e-08	-1.55476e-06	-0.00637072	-0.00030354	0.000177334	0	318.68
2832	20.2746	4.96144	0.0675012	1.05157e-06	-3.55322e-06	0.00617604	0.000898122	-0.000815343	0	1266.37
2837	16.007	9.05165	0.0510034	1.31408e-06	-1.0566e-06	-0.0268726	0.00137022	-0.0033196	0	4232.33
2838	24.0824	1.37308	0.0536185	2.66452e-09	-1.47145e-07	0.000691149	5.77312e-05	-3.92343e-05	0	1180.77
2839	23.2971	2.95599	0.0650763	-1.80371e-08	-5.44288e-08	-0.000203084	0.000360508	-0.000235473	0	338.987
2841	2.42279	12.9455	0.0594728	1.94729e-07	-1.30182e-07	-0.00750582	-0.000129444	0.000444349	0	469.538
2846	14.0885	13.3207	0.0731068	3.43636e-06	-3.99503e-06	0.035454	0.00151984	-0.00774245	0	7660.37
2847	12.2036	15.2047	0.0746318	1.18471e-06	-9.12301e-06	-0.234813	-0.000537822	-0.00762533	0	1340.92
2849	8.99758	14.7838	0.0742832	5.20802e-06	-5.93423e-07	-0.0365128	-0.000161008	-0.00162197	0	616.56
2850	3.40901	7.7821	0.0737727	2.99388e-08	-9.43173e-07	-0.00300137	-0.000372786	-0.000167924	0	924.378
2853	16.0491	1.04563	0.0628026	1.45604e-07	7.87799e-08	0.000629952	1.4869e-05	-1.87961e-05	0	952.046
2857	20.9166	9.14623	0.0748862	3.19735e-06	-4.72388e-06	0.00598104	0.00150084	-0.00090449	0	1631.2
2859	3.88417	12.8149	0.0649238	9.24054e-07	-7.09607e-07	-0.00698673	-0.000282224	0.000263093	0	295.171
2860	8.01047	5.19357	0.0671221	1.10329e-06	-7.31646e-07	-0.0139925	-0.000638977	-0.000868433	0	353.392
2862	11.7984	12.6415	0.059878	4.54383e-06	-1.06885e-05	-0.0336553	-0.00043373	-0.00553652	0	1173.81
2863	21.6108	10.2863	0.0734198	4.95866e-06	-6.48856e-06	0.017038	0.00139531	-0.000525295	0	93.5438
2866	7.59057	11.7035	0.0538422	1.41383e-06	-1.57308e-06	0.000752067	-0.000903498	-0.00120209	0	1052.62
2867	2.65822	13.476	0.0702486	7.91591e-07	2.62704e-08	-0.00342816	-0.000122498	0.000483404	0	166.49
2868	10.6788	9.08129	0.0644821	-6.77733e-08	-2.56609e-06	0.000982948	-0.000747101	-0.00268107	0	2208.28
2872	17.0533	13.0249	0.0667479	1.77426e-06	-8.55291e-07	0.0607322	0.00191558	-0.00359133	0	1002.29
2875	20.0863	1.40602	0.0556815	4.77417e-07	-3.64222e-07	-0.0231744	8.60836e-05	-9.9303e-05	0	2028.36
2876	5.02042	5.31606	0.0547601	9.70448e-08	2.44934e-07	-0.0134071	-0.000426837	-0.00040506	0	475.484
2877	25.6841	5.29313	0.0514214	6.29659e-08	-1.90695e-07	0.00232756	0.000246742	-0.00017017	0	2087.11
2878	25.2541	4.63888	0.0598194	-4.34394e-07	-4.77604e-07	-0.00216605	0.000263118	-0.00019619	0	1782.09
2879	9.2223	5.03174	0.0590985	1.39509e-06	-1.67897e-06	-0.0104818	-0.000566466	-0.00104878	0	2039.36
2887	20.7802	5.06978	0.0562426	1.40367e-06	-3.74149e-06	-0.00227528	0.000872143	-0.000708204	0	1796.34
2888	20.4396	10.2303	0.0692763	1.75379e-06	-8.06119e-06	0.0139007	0.00169475	-0.0010455	0	1115.76
2892	16.1629	10.5153	0.0743418	4.46283e-06	-4.334e-06	0.0343442	0.00206096	-0.00404752	0	1897.68
2894	16.8508	12.7272	0.0545313	2.13666e-06	-1.00658e-06	0.0142488	0.00212657	-0.00384404	0	2342.25
2895	9.38647	12.0898	0.0632702	2.32812e-06	-2.01589e-06	-0.0363534	-0.000974518	-0.0025535	0	68.0645
2896	21.382	5.45673	0.0523499	2.98708e-06	-3.09378e-06	0.00237051	0.000870572	-0.000637635	0	896.744
2897	5.13491	1.21699	0.0704047	-7.93082e-08	2.15324e-08	0.00240479	-1.53782e-05	-1.06618e-05	0	441.329
2901	22.3631	4.61691	0.0723136	8.00712e-07	-3.96363e-07	0.000448779	0.000657329	-0.000453355	0	782.198
2902	5.34191	6.05834	0.0630612	5.88909e-07	-4.35703e-07	0.00174931	-0.000513629	-0.000454881	0	848.978
2906	15.5528	4.76251	0.068947	4.54004e-07	-1.08003e-06	0.00370032	0.000391568	-0.00135733	0	790.007
2910	1.88438	1.76392	0.0604401	5.20291e-08	1.30855e-08	0.00118581	-2.57973e-05	-5.86571e-05	0	529.82
2911	14.3135	2.54375	0.0522045	1.68285e-07	-1.32879e-06	0.0225978	-1.24661e-06	-0.000437731	0	1963.56
2912	18.6633	6.24247	0.0535535	2.77424e-06	9.9374e-08	-0.00672982	0.00110415	-0.00142372	0	1364.16
2920	13.7861	12.8544	0.0592384	3.68007e-06	-4.22066e-06	0.00777529	0.0010343	-0.00744914	0	2257.12
2923	13.1832	13.8713	0.0623349	2.58927e-06	-4.96482e-06	-0.0440047	0.00114544	-0.00883656	0	8484.01
2924	5.59657	3.30561	0.0735957	4.77715e-09	2.27804e-07	-0.00790191	-0.000332451	-0.000268621	0	548.466
2925	16.0824	3.07756	0.0581516	5.26641e-07	4.73366e-08	-0.0154385	0.00022554	-0.000625281	0	1750.78
2926	8.12583	11.8265	0.0622085	1.36133e-06	-2.25116e-06	-0.0173031	-0.000927253	-0.00152481	0	527.662
2927	8.43033	12.7935	0.0544523	2.91729e-06	-1.51985e-06	-0.0342949	-0.000852968	-0.00165841	0	360.864
2928	9.95677	12.7156	0.0659661	4.83404e-06	-3.11254e-06	-0.0425548	-0.000981908	-0.00322997	0	2543.76
2931	6.17649	12.6974	0.0641105	1.13588e-06	-2.50559e-07	-0.0144659	-0.000552047	-0.000300498	0	955.504
2933	19.423	1.72779	0.0538243	1.05071e-06	-1.40674e-06	-0.0145057	0.000251283	-0.000212377	0	954.744
2934	5.36105	9.89245	0.058369	6.26669e-07	-2.14553e-06	-0.00326911	-0.000667252	-0.000391368	0	611.519
2938	2.94901	11.7815	0.0513378	9.74069e-08	-1.38882e-06	-0.00289803	-0.000244867	0.000230241	0	722.045
2941	6.13915	8.68919	0.0560774	9.04431e-07	-2.49072e-06	-0.00169007	-0.000737258	-0.000682324	0	921.786
2942	8.27895	14.3452	0.0508717	3.42515e-06	8.89308e-08	-0.0218813	-0.000339002	-0.00113509	0	536.937
2943	24.5802	1.75619	0.0702605	-8.81261e-08	-8.66923e-08	0.0058796	0.000103104	-7.55233e-05	0	1152.52
2944	17.9154	8.65381	0.0725303	6.04067e-07	-1.63964e-07	-0.0168761	0.00165163	-0.00233621	0	2398.99
2948	20.8713	3.56658	0.0577312	3.3346e-07	-1.60747e-06	-0.0073195	0.00058131	-0.000453645	0	1187.98
2949	18.3285	9.73723	0.0692693	1.84666e-06	-7.10625e-07	0.00233432	0.00204502	-0.00226366	0	2819.95
2950	23.4386	5.59869	0.0709792	1.90315e-06	-1.35594e-06	-0.00140675	0.000639875	-0.000326082	0	1019.18
2951	8.51306	15.8163	0.0515405	2.28028e-06	-1.67812e-07	-0.0387981	0.000391736	-0.000933757	0	164.907
2956	4.08021	2.36328	0.0598534	1.72939e-08	6.88889e-07	-0.00396285	-0.000156542	-0.000113062	0	731.902
2961	20.9298	1.08845	0.0506925	5.80767e-08	-1.08947e-07	-0.00576018	2.99882e-05	-2.89489e-06	0	522.127
2962	19.3437	7.00699	0.0655806	3.51952e-06	-1.63666e-06	0.00553762	0.00135636	-0.00135464	0	1935.66
2963	10.8322	11.7679	0.051657	4.56359e-06	-4.68428e-06	0.00680376	-0.000700578	-0.00405391	0	1687.07
2964	11.9415	14.2748	0.0683598	2.56592e-06	-9.9368e-06	-0.0913914	-0.000535458	-0.00674642	0	3500.99
2967	5.93369	1.69168	0.0522099	-6.05257e-08	1.2308e-07	-0.00209377	-0.000114568	-9.09137e-05	0	715.36
2969	11.3265	6.83439	0.0608028	4.75482e-06	-2.5292e-06	-0.00918645	-0.000458255	-0.00201135	0	668.115
2972	3.44674	4.64558	0.0592143	-2.36677e-08	1.18841e-07	0.000812649	-0.000256726	-0.000202459	0	981.485
2973	22.3603	3.58539	0.0569134	1.29258e-07	-3.50738e-07	-0.00712628	0.000494628	-0.000339702	0	625.626
2981	18.1074	1.79976	0.0627607	6.11406e-07	-6.9733e-07	-0.0146228	0.00024662	-0.000264639	0	1468.76
2982	4.73568	14.027	0.0673547	1.49047e-06	-1.66674e-07	-0.00734562	-0.000225548	0.000305171	0	89.7148
2984	8.92084	1.90672	0.0616494	-2.13623e-07	1.73193e-08	0.00595697	-0.000155973	-0.000232467	0	698.301
2985	10.8083	12.7433	0.071635	5.24684e-06	-5.66433e-06	-0.0310888	-0.000796078	-0.00423519	0	2861.61
2990	18.9486	7.73621	0.0561108	-4.65635e-08	-3.8041e-06	0.0429939	0.001419	-0.001594	0	722.298
2995	15.0581	5.5995	0.0725077	8.19327e-07	-1.58122e-06	-0.00641385	0.000380448	-0.0017342	0	1460.04
2996	13.168	3.53589	0.0503964	9.67787e-08	-2.66921e-06	-0.00396611	-1.92355e-05	-0.000803093	0	2377.91
3001	9.12471	8.06312	0.0631593	1.47032e-06	-2.5636e-06	0.00243258	-0.000838209	-0.00166991	0	1740.32
3006	6.27302	4.55846	0.0707038	-1.40302e-08	-3.32664e-08	-0.00501439	-0.000463769	-0.000454985	0	1422.47
3010	6.09409	9.02886	0.0713026	7.54062e-07	-2.18864e-06	0.00925682	-0.000761401	-0.000641919	0	860.136
3012	17.2323	1.53555	0.0725718	5.27085e-07	-2.69745e-08	0.0119037	0.000110121	-0.000142516	0	1934.77
3016	21.3413	2.10647	0.0572148	7.72157e-07	-8.07855e-07	-0.0148857	0.000260515	-0.000221124	0	702.045
3017	14.8292	15.3569	0.0543679	-1.14271e-06	1.43885e-06	0.0353378	0.000733281	-0.00723983	0	298.727
3022	20.5454	9.47243	0.0685965	3.2052e-06	-7.28247e-06	0.0162342	0.00159199	-0.00103923	0	489.602
3025	9.61408	3.23335	0.0628959	-2.10394e-08	-6.90158e-07	0.0086654	-0.000306819	-0.000629517	0	1756.21
3027	6.29533	14.2798	0.0614593	1.37378e-06	-2.81691e-07	-0.014126	-0.000275549	-6.41889e-05	0	270.451
3028	2.05427	1.72242	0.0730635	8.31905e-08	1.78845e-09	0.0012866	-3.31378e-05	-5.88788e-05	0	813.365
3029	1.81532	6.62975	0.0607643	-2.50266e-08	-1.01513e-06	-0.00158984	-0.000135405	-0.000138746	0	210.985
3030	18.4807	8.17665	0.0731293	-2.76487e-08	-2.15065e-06	-0.0134958	0.00162107	-0.00190738	0	2380.94
3035	20.7825	7.50145	0.0698415	1.54843e-06	-5.30874e-07	0.00966664	0.00131158	-0.000946024	0	2541.73
3036	26.7924	9.18656	0.057968	3.94915e-07	-4.16746e-06	-0.00357158	3.37831e-05	0.000387369	0	779.452
3038	18.1258	10.8734	0.0599919	4.30473e-06	-1.36176e-06	0.02432	0.00191775	-0.00245729	0	2759.29
3039	4.72015	8.92829	0.0562554	4.97775e-07	-1.10428e-06	-0.0127956	-0.0005431	-0.000298053	0	1353.32
3040	2.27492	2.83794	0.0607019	3.31588e-07	-1.72555e-08	0.00123199	-8.31072e-05	-0.000121089	0	934.158
3041	19.6881	9.29082	0.0651982	1.73176e-06	-5.16104e-06	0.0170932	0.00173944	-0.0015028	0	295.031
3050	14.9729	10.0351	0.0632713	6.8049e-07	-9.72169e-07	0.00865544	0.00146045	-0.00433406	0	2565.15
3051	7.91584	9.38191	0.0701557	1.08261e-06	-2.94849e-06	-0.00853817	-0.000924285	-0.00132717	0	1336
3055	10.385	5.83912	0.0708135	1.63934e-06	-1.67069e-06	-0.0307946	-0.000560468	-0.00142587	0	1502.33
3057	12.5978	8.66476	0.0654543	-3.95723e-07	-4.65017e-06	-0.0177394	-0.000192209	-0.00328594	0	2242.66
3059	1.70312	9.39026	0.0747659	-3.80175e-07	-1.82243e-06	-0.00472006	-0.0001004	3.81086e-05	0	986.327
3064	22.1584	4.83688	0.0555716	1.15735e-06	-7.33861e-07	0.0134134	0.00069742	-0.000481021	0	1764.75
3065	12.9019	2.11527	0.0566699	-6.37905e-07	-1.35026e-06	0.00277675	-5.3317e-05	-0.000373552	0	593.048
3066	17.7602	3.44401	0.0564604	1.57682e-07	-2.76345e-08	-0.0145203	0.000462479	-0.000692814	0	1089.24
3070	1.68955	4.8834	0.0659279	-8.24609e-08	-6.90592e-07	0.00176264	-8.69127e-05	-0.000165495	0	831.819
3071	2.42481	2.15389	0.0690315	8.48816e-08	7.18239e-08	0.0014941	-7.11622e-05	-8.97682e-05	0	1197.13
3072	3.00883	1.00637	0.0612464	-6.76315e-09	2.08854e-08	0.00218158	6.03507e-07	-8.68374e-06	0	193.072
3073	1.08017	14.2923	0.0699138	4.79944e-08	-4.4262e-07	0.00181967	-3.63025e-06	0.000617211	0	84.4316
3074	4.58514	5.35372	0.0653068	4.43309e-08	3.4551e-07	-0.00245424	-0.000407548	-0.000344144	0	266.539
3075	10.5675	12.3117	0.0556673	4.16808e-06	-3.4546e-06	-0.0296114	-0.000770501	-0.00390101	0	4384.17
3077	17.7005	3.18861	0.0721928	1.55333e-07	2.03424e-08	-0.00441094	0.000331074	-0.000633733	0	528.441
3078	10.5186	1.90666	0.0589042	-1.19034e-08	-5.96681e-08	-0.00513814	-0.000102102	-0.000232154	0	3197.36
3079	18.5983	12.5456	0.0591548	1.6463e-06	-2.00718e-06	0.0151732	0.00169594	-0.00199606	0	306.354
3082	26.204	6.90975	0.058752	5.93146e-07	-1.08301e-06	0.00650198	0.000169953	-1.57461e-05	0	902.393
3084	12.6137	10.9636	0.073869	1.85288e-06	-6.91989e-06	0.0198516	0.000116955	-0.00498257	0	3594.54
3085	15.2682	5.50369	0.0583086	1.16145e-06	-1.22664e-06	-0.00424081	0.000388936	-0.00165094	0	1200.41
3086	10.4839	14.6244	0.0570635	5.95685e-06	-5.44078e-06	-0.071491	-0.000441894	-0.00357613	0	2281.63
3088	17.852	4.67742	0.0562998	-1.54158e-07	-7.8429e-07	0.000203781	0.000689218	-0.00113154	0	3675.04
3091	20.7976	1.57949	0.062792	4.49582e-07	-5.08305e-07	-0.00508375	0.000129285	-0.000117139	0	1020.29
3096	3.0088	4.56728	0.0610521	2.09362e-08	-6.85843e-09	0.010975	-0.000212214	-0.000203378	0	417.487
3098	1.54104	5.97356	0.0564076	-2.17592e-08	-9.34125e-07	0.0020708	-7.70851e-05	-0.000161075	0	1320.7
3108	13.4923	4.98351	0.0581297	2.36109e-06	-4.32794e-06	0.00805213	-3.27629e-05	-0.00144408	0	2200.24
3110	13.2115	14.9733	0.0749467	4.11717e-07	-2.464e-06	-0.125397	0.000247463	-0.0108208	0	16442.6
3112	18.0611	4.64884	0.0534668	-9.82663e-08	-6.04581e-07	0.000298217	0.000661489	-0.0010429	0	1655.38
3113	12.717	6.12857	0.0559667	2.54134e-06	-4.72863e-06	-0.000589386	-4.93639e-05	-0.00188238	0	1448.9
3114	12.7841	3.19504	0.0659946	-3.30413e-07	-1.99874e-06	-0.0117539	-5.92035e-05	-0.000683788	0	3097.78
3117	25.4131	9.01739	0.062464	2.03005e-07	-2.09875e-06	0.0294016	0.000380959	0.000259142	0	1098.44
3124	25.1961	3.56362	0.0556405	-5.21757e-07	-5.22878e-08	0.0032039	0.000221728	-0.000186229	0	757.987
3130	19.8911	5.71096	0.0736057	4.16736e-06	-1.02749e-06	-0.0116188	0.000981242	-0.00103022	0	1299.53
3131	3.96236	3.96257	0.0643298	6.60152e-08	2.18704e-07	0.00444167	-0.000261811	-0.000219678	0	1103.44
3133	15.7732	12.3501	0.0671208	2.7142e-06	-1.8205e-06	0.0272361	0.00199891	-0.00520038	0	5856.16
3134	15.1497	9.55278	0.0553579	2.17448e-06	-1.24751e-06	-0.00688925	0.00143631	-0.00387609	0	2896.87
3135	8.47291	5.96849	0.0682974	2.40058e-06	-1.61678e-06	0.000813306	-0.000699327	-0.00103176	0	986.843
3136	23.4051	6.34773	0.0723996	2.25489e-06	-4.62722e-07	0.00622728	0.000742608	-0.00035271	0	701.148
3139	18.2573	10.857	0.0725609	4.17894e-06	-7.23167e-07	0.0447239	0.00191672	-0.00234719	0	1016.33
3142	12.9368	11.0062	0.0707686	-3.85973e-07	-4.71432e-06	0.000333058	0.00028416	-0.00512374	0	2216.14
3144	6.04678	11.9035	0.0512387	7.21981e-07	-4.78192e-07	-0.0205097	-0.000671157	-0.000376582	0	541.83
3145	10.0752	9.75447	0.0503903	7.50647e-07	-1.34787e-06	-0.0270363	-0.000806784	-0.00261572	0	415.314
3147	21.3308	6.98331	0.0680382	2.20868e-06	-3.219e-07	-0.00105557	0.00116366	-0.000756836	0	1757.26
3152	13.9858	7.9591	0.0672696	1.07266e-06	-8.44978e-07	-0.00757767	0.000401358	-0.00313171	0	1103.32
3157	20.0656	9.67249	0.0542418	2.69262e-06	-6.357e-06	-0.0137217	0.00168689	-0.00130002	0	2873.24
3158	2.96021	6.99213	0.065434	-2.78317e-09	-3.17767e-07	0.000520916	-0.000310891	-0.000207369	0	1136.83
3161	7.85702	12.6108	0.0525587	1.87252e-06	-1.46263e-06	-0.0212767	-0.000818924	-0.00120687	0	1750.39
3162	7.53084	7.98708	0.074475	1.00727e-06	-3.30616e-06	0.000764537	-0.000844595	-0.00106216	0	1399.17
3163	11.7578	4.27879	0.0502385	-1.11452e-08	-1.95244e-06	-0.0175768	-0.000292333	-0.0010563	0	1993.29
3165	6.96972	1.27745	0.0736609	-1.2111e-07	-3.73938e-08	-0.00129588	-5.74117e-05	-4.28596e-05	0	1064.76
3167	12.4553	12.7813	0.0705802	4.3297e-06	-6.89261e-06	-0.0399274	-5.02736e-05	-0.00641759	0	4231.92
3168	7.64583	4.83295	0.0664767	1.40579e-07	-3.93341e-07	-0.00419884	-0.000535981	-0.000690778	0	510.994
3169	11.703	13.2092	0.0568346	5.13083e-06	-1.06174e-05	-0.0786155	-0.000646066	-0.0057912	0	3341.28
3170	23.3787	5.27197	0.073335	1.66333e-06	-1.51275e-06	0.00163103	0.000603121	-0.000327322	0	305.557
3173	4.76858	3.22542	0.0647473	-1.56202e-08	1.36262e-07	0.000303384	-0.00026897	-0.000199476	0	1150.22
3175	13.8993	15.5869	0.0511296	-1.94744e-06	-1.54361e-06	0.0858715	0.000989031	-0.0120393	0	11498.3
3176	1.67996	12.4616	0.0748098	8.79675e-08	-3.64674e-07	-9.20539e-05	-7.59679e-05	0.000410215	0	450.985
3178	15.4474	10.7071	0.0564615	2.68493e-06	-3.79053e-06	0.0017833	0.0019077	-0.00448966	0	3281.97
3181	12.7336	8.87788	0.0669422	-6.02288e-07	-3.67463e-06	-0.0379643	-5.245e-05	-0.00345627	0	1126.41
3182	16.3333	5.81706	0.0664294	6.19236e-07	-1.1865e-06	-0.0200866	0.000723152	-0.00169897	0	1039.75
3185	10.4596	1.79128	0.0707683	-4.67778e-09	-5.1128e-08	-0.0049249	-0.000102707	-0.000204167	0	1577.96
3186	17.4746	4.80532	0.0592273	-5.43458e-08	-1.19342e-06	-0.00948769	0.000719715	-0.00119531	0	1232.93
3187	1.15978	3.72512	0.0637969	7.63722e-09	-1.15222e-06	1.46123e-05	-1.33113e-05	-0.000149329	0	1195.03
3190	14.3131	2.77369	0.0739007	4.31666e-07	-8.95149e-07	-0.0152038	-8.13024e-06	-0.000502348	0	1991.45
3191	3.20107	4.90069	0.0647713	-2.01824e-08	3.76159e-08	0.00259871	-0.000247794	-0.00021021	0	541.147
3193	16.2545	14.2349	0.0564443	-5.58685e-07	6.88961e-07	0.0984135	0.00122996	-0.00469331	0	1379.15
3195	1.08647	13.9126	0.0633375	1.41985e-07	-2.97287e-07	-0.00182247	-4.92157e-06	0.000584499	0	76.6181
3198	1.81158	5.08272	0.0569976	-1.22949e-07	-6.73635e-07	-0.008902	-8.75619e-05	-0.000167725	0	703.702
3200	8.31037	5.67961	0.0537852	2.32607e-06	-1.38783e-06	-0.00837055	-0.000658528	-0.00101323	0	791.419
3201	19.8222	1.9235	0.058153	1.20849e-06	-1.5207e-06	-0.00696775	0.00030596	-0.000208429	0	769.775
3202	16.4047	10.4588	0.0599108	4.33325e-06	-4.18735e-06	-0.0287052	0.00208089	-0.00377222	0	5086.67
3204	16.6979	11.4357	0.0569321	2.51504e-06	-4.27689e-06	0.0488946	0.00202587	-0.00373003	0	9111.36
3206	15.8664	14.1854	0.0699621	2.38789e-07	4.02261e-07	0.0805914	0.00123825	-0.00537841	0	2767.83
3209	3.88456	5.92661	0.058019	-4.42428e-09	-3.11262e-08	-0.00149555	-0.000368235	-0.000263477	0	743.301
3215	3.50854	3.89343	0.07227	3.18937e-08	1.72397e-08	-0.00353389	-0.000222093	-0.00018629	0	610.328
3217	18.6907	6.34389	0.0515913	2.85203e-06	1.6488e-08	-0.00601164	0.00115315	-0.0014547	0	2673.16
3218	2.36466	12.647	0.0622398	4.80628e-08	-2.36046e-07	-0.00117893	-0.000149388	0.000409907	0	365.064
3220	11.5308	7.33066	0.0719879	4.18256e-06	-3.92992e-06	-0.0179793	-0.000370213	-0.00234217	0	1285.14
3221	3.82814	1.93444	0.0633541	4.27087e-08	6.01995e-07	0.00541632	-0.000102476	-9.10026e-05	0	772.643
3225	4.6911	9.62091	0.0647385	8.91725e-07	-1.59367e-06	0.00111939	-0.000553725	-0.000236575	0	878.491
3226	14.631	6.38578	0.0597902	2.8098e-06	-1.95906e-06	0.0330418	0.000437656	-0.00206451	0	2176.99
3227	17.8789	12.0529	0.0616991	1.49752e-06	-2.19272e-06	-0.000439741	0.00186757	-0.00271559	0	3704.62
3229	12.7602	15.2172	0.0737187	1.10194e-07	-5.96739e-06	-0.140512	-0.000422213	-0.0105027	0	15253.6
3231	13.8493	14.0485	0.0732564	2.40991e-06	-3.69839e-06	-0.0144901	0.00131646	-0.00914986	0	19523.1
3234	10.0848	2.04194	0.0552365	-3.31959e-09	-8.076e-08	-0.0160588	-0.000124134	-0.000272891	0	1986.63
3235	3.55545	4.10805	0.0531706	8.68231e-08	1.54706e-07	0.00426898	-0.000239694	-0.000207702	0	997.227
3237	26.7967	6.09641	0.0670084	-1.14515e-07	-2.06349e-06	0.0083328	4.40964e-05	-9.25222e-05	0	1312.84
3238	6.71529	10.9676	0.0669004	5.18796e-07	-1.62305e-06	-0.0293371	-0.000797481	-0.000761705	0	354.356
3239	12.0041	9.11412	0.0711515	-1.18351e-07	-5.54262e-06	0.0354111	-0.000293075	-0.00326048	0	448.186
3243	7.03329	15.9485	0.0515769	6.13042e-08	-2.11572e-07	-0.0258026	0.000196657	-6.53733e-05	0	85.0107
3252	22.5215	5.18325	0.052437	1.98201e-06	-5.85211e-07	0.012121	0.000705847	-0.000477257	0	1432.23
3253	24.4367	2.41891	0.059406	-1.43372e-07	-3.80805e-08	-0.00672598	0.000187357	-0.000144266	0	1166.9
3254	4.06433	5.6575	0.0555112	1.33531e-07	3.1456e-10	0.000534512	-0.000381339	-0.000263062	0	610.13
3259	22.462	4.15943	0.0595493	6.87228e-07	-7.04745e-07	-0.00341728	0.000566059	-0.000363454	0	913.952
3260	15.6305	10.7415	0.0657183	2.93671e-06	-4.1232e-06	-0.0192987	0.00199669	-0.004401	0	4613.63
3261	17.5621	8.4652	0.053464	9.01228e-07	-8.92082e-07	-0.0141946	0.00153741	-0.00237742	0	163.863
3264	1.37111	12.7785	0.0650775	1.03273e-07	-2.91714e-07	-0.000151942	-3.85798e-05	0.00047324	0	572.595
3266	9.33506	13.0342	0.0632912	4.65845e-06	-8.57814e-07	-0.0557898	-0.000863939	-0.00245644	0	1262.5
3269	7.2008	3.6974	0.0682209	2.01e-07	-4.44308e-08	-0.000931371	-0.000419184	-0.000463849	0	665.404
3270	17.8932	3.74058	0.062841	4.08971e-08	-1.5624e-07	-0.00903575	0.000637369	-0.000871923	0	1656.53
3272	25.1504	6.02546	0.0704268	4.03689e-07	-6.6079e-07	0.0147114	0.000382359	-0.000157133	0	895.062
3274	17.7541	9.3227	0.0702767	1.4673e-06	-1.29584e-07	-0.00519745	0.0019129	-0.00257322	0	1300.25
3275	17.5573	5.06997	0.0728111	-4.67769e-08	-1.42974e-06	-0.00414506	0.000759618	-0.0012589	0	2149.66
3276	5.44394	2.29392	0.0612539	-1.27103e-07	1.94101e-07	0.00400575	-0.000217271	-0.000168219	0	1064.91
3277	25.8875	8.66047	0.0664835	9.16914e-07	-2.61874e-06	-0.000699257	0.000287001	0.0002628	0	1015.02
3278	6.60607	11.4378	0.0629261	6.32165e-07	-1.46983e-06	-0.00492104	-0.00078503	-0.000688501	0	1207.76
3279	26.9061	9.94399	0.0565539	4.0497e-07	-4.2541e-06	-0.000681288	1.93068e-05	0.000496583	0	614.428
3285	2.27002	12.5589	0.0671179	2.58275e-08	-2.58767e-07	-0.00158716	-0.00013107	0.000394328	0	393.602
3286	20.4268	4.78079	0.0504195	5.96385e-07	-3.35598e-06	0.0036537	0.000838723	-0.00071685	0	1548.94
3287	3.16358	13.4597	0.0630361	1.07832e-06	-3.92181e-07	0.00119829	-0.000147373	0.000441118	0	52.7217
3289	10.7555	3.63204	0.0611415	1.33398e-08	-4.92521e-07	0.00100684	-0.00031085	-0.000758496	0	1762.78
3290	11.3042	7.97396	0.0618765	2.36378e-06	-4.14525e-06	-0.0119996	-0.000473932	-0.00251818	0	1069.03
3291	3.15477	11.2329	0.0560811	-5.40417e-08	-1.12123e-06	-0.00286271	-0.000286492	0.000162652	0	163.839
3292	11.6567	7.33672	0.0541862	4.05209e-06	-4.18396e-06	0.00698644	-0.00037359	-0.00238898	0	2978.19
3293	20.1963	8.0467	0.0685124	1.36405e-06	-2.71208e-06	0.00568627	0.00150001	-0.00117669	0	690.25
3300	21.2042	7.16287	0.054034	1.75997e-06	-5.3985e-07	0.0254272	0.00118734	-0.000803572	0	1302.06
3301	15.7295	6.21235	0.0687646	1.56658e-06	-3.21641e-06	-0.0226417	0.000663246	-0.00190968	0	1823.83
3305	19.7103	6.5513	0.0532526	4.6293e-06	-7.47033e-07	-0.0160965	0.00127498	-0.00123513	0	1481.86
3306	19.6492	7.15994	0.0532871	4.44067e-06	-2.55488e-06	0.00908583	0.00132306	-0.00124497	0	611.864
3307	12.0792	2.42668	0.0660133	-5.90469e-07	-1.13758e-06	0.00761447	-8.13119e-05	-0.00036629	0	2145.4
3310	19.1148	2.09148	0.0576962	4.18349e-07	-1.38114e-06	0.00887188	0.000304506	-0.000293477	0	973.975
3311	14.96	1.99664	0.055028	1.76537e-07	-2.55634e-07	0.000203034	4.64068e-05	-0.000300915	0	2515.54
3313	9.35846	7.56559	0.0514451	1.33051e-06	-2.42723e-06	-0.00353762	-0.000738124	-0.00166166	0	468.251
3318	24.6536	8.21102	0.0585264	1.35318e-06	-6.5382e-07	0.0162289	0.000598924	4.96792e-05	0	248.028
3323	17.6052	5.21098	0.0707411	1.27677e-07	-1.27439e-06	-0.0120971	0.00074387	-0.00135227	0	2315.93
3326	11.7908	11.3214	0.0535826	3.06013e-06	-7.3567e-06	-0.00863246	-0.000411693	-0.00457336	0	1310.54
3327	11.4928	4.85543	0.0719059	6.72459e-07	-2.22397e-06	-0.0125058	-0.000340779	-0.00129955	0	2353.12
3328	4.87919	12.8603	0.0725419	1.40653e-06	-1.2824e-07	-0.00855391	-0.000379872	0.000101158	0	336.903
3329	1.60623	9.61669	0.0716189	-3.25755e-07	-2.01721e-06	0.012626	-7.33855e-05	6.80703e-05	0	401.827
3330	13.8484	14.1914	0.0698045	1.69459e-06	-3.70417e-06	-0.0086242	0.00134965	-0.00914974	1	11966.3
3331	14.0089	6.57946	0.0672284	2.10936e-06	-1.06903e-06	0.0282604	0.000239759	-0.00216446	0	3141.95
3332	1.77144	1.43027	0.0650462	4.35923e-08	2.19439e-08	0.000812289	-2.15125e-05	-4.09706e-05	0	571.591
3334	18.9119	7.97906	0.0669122	-5.72797e-07	-3.03656e-06	0.0400413	0.00155103	-0.00176406	0	2367.39
3336	1.75797	2.83735	0.0629907	3.05824e-07	-2.65935e-07	0.000642269	-5.49402e-05	-0.00011246	0	1041.58
3337	19.0807	10.8901	0.0644652	3.04037e-06	-4.23404e-06	0.0131109	0.00167936	-0.00179598	0	1175.79
3340	8.03286	8.67265	0.072213	1.54491e-06	-3.303e-06	-0.00668115	-0.000905949	-0.00134327	0	642.471
3342	13.6523	13.3623	0.0593633	4.28278e-06	-4.49753e-06	-0.00761875	0.00107631	-0.00827094	0	5627.17
3344	1.70787	5.79269	0.0620182	-5.19109e-08	-8.09411e-07	0.00311273	-8.21375e-05	-0.000161176	0	555.724
3346	5.97358	15.8174	0.069747	4.25667e-07	-6.8973e-07	-0.0112844	1.32736e-05	0.000272218	0	104.537
3352	20.4794	7.11405	0.0567604	3.37712e-06	-3.85465e-07	0.00184508	0.00123487	-0.00100994	0	1297.94
3355	12.9377	6.03206	0.0690706	2.48974e-06	-5.07558e-06	0.00660483	1.71659e-05	-0.00189174	0	3296.66
3356	4.04747	15.0727	0.0708145	1.59516e-06	1.2356e-07	-0.00498911	-6.50119e-05	0.000490779	0	211.581
3358	1.63769	12.9453	0.0526909	1.54221e-07	-2.41621e-07	-0.0021215	-5.29113e-05	0.000479482	0	293.354
3359	9.65451	14.9496	0.0554859	7.4643e-06	-4.38647e-07	-0.0517168	-8.88532e-05	-0.0022548	0	877.604
3364	3.80738	13.1697	0.0500384	1.21235e-06	-6.90034e-07	-0.00409941	-0.000253264	0.000336532	0	389.59
3371	25.851	1.7103	0.0549103	-2.67029e-07	3.00087e-07	-0.000266242	4.69956e-05	-6.38929e-05	0	361.151
3372	22.111	7.47146	0.0728244	1.34944e-06	-9.02467e-07	0.00546736	0.00108538	-0.000539833	0	1624.79
3377	20.4806	2.61054	0.0545558	5.21981e-07	-9.53818e-07	-0.00592627	0.000391925	-0.000295114	0	2278.37
3380	11.2154	5.1377	0.0616241	1.16948e-06	-2.09667e-06	-0.0484088	-0.0003706	-0.00138062	0	1422.01
3384	26.9416	4.13556	0.07264	-2.31175e-07	-1.74099e-06	-0.00362692	6.77085e-06	-0.000134825	0	466.762
3390	12.9475	3.50665	0.0502051	2.73361e-09	-2.43159e-06	0.00189519	-5.31824e-05	-0.000774355	0	2241.02
3391	1.3675	6.5336	0.0611443	-7.50073e-08	-1.30171e-06	-0.0148709	-4.90678e-05	-0.000124432	0	577.546
3392	16.6648	13.3961	0.068448	2.52516e-06	-7.86635e-07	0.0531575	0.00166064	-0.00404701	0	3338.55
3397	7.05906	5.79367	0.0568593	1.05911e-06	-8.15817e-07	-0.00345545	-0.000664667	-0.000721323	0	1508.89
3401	23.1608	9.28438	0.0719192	1.32652e-06	-2.23685e-06	0.017388	0.00093847	-5.24581e-05	0	1437.41
3406	2.15106	8.21796	0.0548213	-7.0264e-08	-1.05077e-06	-0.0095546	-0.000186812	-7.71059e-05	0	553.606
3408	9.09724	7.28761	0.0588429	1.6636e-06	-3.34313e-06	-0.0194287	-0.00075363	-0.001471	0	2551.58
3410	9.50937	5.86462	0.0621857	1.76834e-06	-1.69978e-06	0.00402597	-0.000696377	-0.00125106	0	1145.85
3411	15.1783	15.1128	0.0503076	-2.7082e-07	1.65634e-06	0.12521	0.000695971	-0.00643947	0	3788.06
3412	16.6561	6.75983	0.0596516	2.76477e-06	-1.48814e-06	0.0114707	0.00104451	-0.00207527	0	1792.95
3415	17.0939	11.5634	0.0634813	2.16246e-06	-3.57697e-06	0.0434221	0.00193662	-0.00340935	0	2320.18
3416	1.28894	13.98	0.0544052	4.14546e-07	-2.27834e-07	-0.0039592	-1.70626e-05	0.00058989	0	226.94
3420	12.2489	3.64439	0.0520516	4.68672e-08	-1.73242e-06	-0.0109735	-0.000120966	-0.000783893	0	1704.83
3421	16.6897	9.54835	0.0534175	4.71047e-06	-1.84578e-06	0.0250791	0.00181592	-0.00313086	0	685.385
3423	26.9398	4.72452	0.0550982	1.79321e-07	-1.76144e-06	0.00234951	1.33634e-05	-0.000142815	0	855.358
3424	19.8666	7.10656	0.057582	4.55473e-06	-2.32002e-06	-0.013536	0.00133368	-0.0012033	0	1555.16
3428	2.03322	3.94763	0.0576655	1.41481e-07	-3.35161e-07	0.00148656	-0.000100709	-0.000155257	0	702.874
3429	7.6796	10.3269	0.0549191	6.70742e-09	-2.52517e-06	-0.0196726	-0.000927287	-0.00128179	0	1203.94
3430	12.9318	3.80114	0.0710275	3.49296e-07	-2.65881e-06	-0.0115879	-7.52986e-05	-0.000887024	0	873.956
3431	6.39292	3.82609	0.0594542	9.19958e-08	-1.84933e-07	-0.00782502	-0.000405042	-0.00039225	0	864.11
3432	14.1501	11.5337	0.056756	3.32983e-06	-2.20529e-06	0.0314064	0.00121551	-0.00581194	0	6042.71
3433	14.796	13.033	0.0709725	3.40081e-06	-3.41269e-06	0.0577502	0.00172675	-0.00673059	0	2784.63
3437	3.70724	4.87345	0.0698473	5.79286e-08	1.15424e-07	0.00497509	-0.000292702	-0.000214808	0	870.088
3438	19.8156	11.9424	0.0628261	2.16893e-06	-4.20669e-06	0.0353929	0.00164314	-0.00130063	0	435.751
3439	6.21722	6.03292	0.0727516	9.56236e-07	-9.84356e-07	-0.0114662	-0.000613679	-0.000597267	0	718.526
3440	10.6816	2.21053	0.0538405	-3.79696e-08	-1.29219e-07	0.00222232	-0.000110794	-0.000310594	0	1641.88
3444	15.8786	1.49099	0.0582642	3.2261e-07	3.23265e-07	0.000580874	4.02163e-05	-0.000139825	0	1771.61
3446	9.31709	2.12587	0.064895	-1.00417e-07	-1.17586e-07	0.00174716	-0.000169393	-0.000273392	0	1472.54
3448	17.6717	13.6815	0.0610919	8.62743e-07	5.68142e-07	0.0353839	0.00136639	-0.00280594	0	553.49
3449	9.23436	11.9365	0.0504037	2.49691e-06	-1.5175e-06	-0.0776463	-0.00103259	-0.00232609	0	1745.85
3452	19.6646	12.1142	0.0612493	2.38082e-06	-3.67033e-06	0.0397333	0.00152768	-0.00140344	3	1180.01
3458	2.84288	14.877	0.0749872	9.30859e-07	3.75061e-07	-0.00507555	-5.1801e-05	0.000586335	0	159.615
3459	18.1295	9.75822	0.0533963	1.67282e-06	-6.66792e-07	0.0584167	0.00205147	-0.00245266	0	2253.89
3463	21.9085	7.28122	0.0669808	1.13963e-06	-4.89341e-07	0.0144037	0.00108298	-0.000585723	0	420.611
3469	8.89132	8.82243	0.0567459	1.90379e-06	-2.14525e-06	0.0100433	-0.00095107	-0.00174904	0	1339.87
3470	3.52552	2.44366	0.0690435	1.40576e-07	3.38775e-07	0.00665993	-0.000136904	-0.000127561	0	1076.76
3472	22.0002	2.16879	0.059975	4.41595e-07	-6.53741e-07	-0.00443404	0.000290878	-0.000220982	0	735.01
3473	19.5714	3.02597	0.0672757	6.92525e-08	-1.35776e-06	-0.00786167	0.000449513	-0.000451383	0	1799.63
3474	12.1174	9.56647	0.0545295	-1.24577e-07	-5.82302e-06	0.0279977	-0.000394144	-0.00382129	0	1265.8
3476	22.4689	9.03759	0.0612791	2.60371e-06	-3.24345e-06	0.00564013	0.00114883	-0.000313706	0	1033.24
3477	25.416	2.10288	0.0733415	2.07653e-08	1.9881e-07	-0.00249117	9.85923e-05	-0.000109316	0	692.298
3480	18.5301	2.97876	0.0703337	3.20717e-07	-6.50618e-07	-0.00933061	0.000442659	-0.000560637	0	1981.4
3481	24.7249	6.17783	0.074433	8.7436e-07	-9.85627e-07	-0.00232232	0.000493846	-0.000151302	0	957.224
3483	13.0261	4.06002	0.0611566	2.13839e-07	-2.95603e-06	0.00935351	-8.62e-05	-0.00093764	0	2232.29
3485	8.7616	15.9269	0.0720969	3.55037e-06	-1.91788e-07	-0.049558	0.000489891	-0.00109186	0	41.5003
3486	9.74301	5.27711	0.0682911	1.51801e-06	-1.43454e-06	-0.00654132	-0.000584896	-0.00111629	0	2125.52
3487	4.78145	7.36274	0.0630253	-4.71349e-08	-1.12987e-06	-0.00524274	-0.000540149	-0.000356364	0	374.171
3494	25.9068	5.78858	0.0709542	2.07252e-07	-4.82708e-07	-0.00149464	0.000204872	-0.000135224	0	1149.23
3495	4.15964	15.7472	0.059686	1.81591e-06	4.67892e-07	-0.00533376	-4.13065e-06	0.000535872	0	72.628
3496	19.0087	5.16103	0.0739201	6.53946e-07	-2.62385e-06	0.00101533	0.000916454	-0.001058	0	2124.2
3498	24.891	3.82227	0.0719344	-1.97296e-07	-7.51644e-07	-0.00482154	0.000255162	-0.000204102	0	618.794
3507	12.1688	8.15561	0.0611321	1.72107e-06	-6.26129e-06	-0.0169401	-0.000247484	-0.00277585	0	1048.41
3510	15.6023	8.96647	0.051651	1.45554e-06	-2.12863e-07	0.0208727	0.00122368	-0.00352999	0	3809.01
3511	15.9243	12.2303	0.0714373	3.78857e-06	-2.4817e-06	0.0663079	0.00196999	-0.00493554	0	2931.14
3512	2.48011	12.6052	0.0605588	5.36661e-08	-3.53522e-07	-0.00482912	-0.000160552	0.000392646	0	531.607
3513	7.91787	5.54205	0.0553721	1.90965e-06	-1.32929e-06	0.013216	-0.000659202	-0.000889348	0	2574.81
3514	4.87239	8.60657	0.0739106	7.25344e-07	-9.83652e-07	-0.00700768	-0.00056328	-0.000343651	0	228.983
3516	26.2178	5.59493	0.0628632	1.08312e-07	-7.37945e-07	0.00451117	0.000147985	-0.000128813	0	1029.63
3518	1.49737	5.74761	0.0674583	-1.59961e-08	-9.45659e-07	-0.000165096	-6.1501e-05	-0.000151482	0	672.849
3519	17.3468	10.77	0.0736292	3.93173e-06	-3.70998e-06	0.0333285	0.00208771	-0.00314109	0	4592.74
3522	26.7926	8.13805	0.0587283	9.84413e-08	-3.77586e-06	-0.00167993	6.12941e-05	0.000193991	0	2011.69
3523	12.8744	2.46443	0.0713311	-4.82531e-07	-1.55611e-06	0.00563663	-4.17604e-05	-0.00042984	0	2938.22
3524	10.6382	11.4944	0.064081	4.90982e-06	-3.57809e-06	-0.0356391	-0.000714214	-0.00367675	0	1535.75
3526	20.4357	2.19929	0.0703145	1.1126e-06	-1.20418e-06	-0.00421431	0.000292776	-0.000200147	0	767.757
3527	12.3292	15.2319	0.0539732	1.00826e-06	-8.86647e-06	-0.0772744	-0.000427763	-0.00830833	0	1084.92
3530	26.7276	5.7581	0.0644948	-9.54251e-08	-1.9398e-06	-0.0103021	6.05756e-05	-0.000119036	0	580.328
3533	13.6569	6.92133	0.0610527	2.20077e-06	-1.38105e-06	-0.00361956	0.000112781	-0.00233594	0	1357.57
3534	15.61	10.4004	0.0531381	1.21164e-06	-4.65419e-06	-0.0746808	0.00177332	-0.00425128	0	4139.96
3535	14.7088	8.50465	0.0609542	9.2714e-07	5.43115e-08	0.00480411	0.000787469	-0.00346425	0	456.067
3539	2.98819	8.96187	0.0614539	2.18978e-07	-1.73526e-06	0.00664623	-0.000307226	-8.60826e-05	0	594.788
3542	18.7503	8.96658	0.0563896	5.22688e-07	-1.75576e-06	-0.0197125	0.00174662	-0.00198194	0	2839.98
3543	16.4922	4.96624	0.0642734	2.48346e-07	-3.36444e-07	0.00467488	0.000622278	-0.00128736	0	211.896
3545	16.8536	1.30728	0.0732805	1.73942e-07	5.77993e-08	-0.0166202	7.09716e-05	-0.000110252	0	1854.67
3546	18.4166	6.82279	0.0572124	4.35923e-06	-6.37831e-07	0.00160663	0.00121459	-0.00161387	0	952.411
3547	4.69304	12.9947	0.058401	1.72285e-06	-4.13e-07	-0.0128207	-0.00034514	0.000150717	0	126.12
3549	8.44029	15.7137	0.0739575	2.19694e-06	-1.10749e-07	-0.0403175	0.000294707	-0.000903671	0	444.978
3551	9.02575	8.14573	0.0657474	1.44073e-06	-2.48764e-06	-0.000449485	-0.000851767	-0.00165164	0	1765.45
3555	19.2122	3.56851	0.071284	-4.13775e-07	-1.45906e-06	-0.0204643	0.000614827	-0.000663425	0	1239.4
3558	10.0213	2.69494	0.0509721	8.70916e-08	-2.11455e-07	0.0153905	-0.000256999	-0.000471861	0	2532.85
3559	3.14523	9.6316	0.0617943	-1.69925e-07	-2.10057e-06	0.000403169	-0.000350551	-1.2685e-05	0	268.981
3560	13.6239	5.2971	0.0515841	2.26971e-06	-2.74111e-06	-0.00376405	9.05202e-05	-0.00155933	0	456.607
3561	5.61177	2.72381	0.0748918	-1.25287e-07	4.11259e-07	-0.00327436	-0.000276884	-0.000210092	0	1331.07
3562	23.2196	7.27056	0.0568266	2.22992e-06	-2.69093e-07	0.0204632	0.000864823	-0.000278678	0	776.081
3563	13.8357	11.6992	0.061015	2.52153e-06	-4.20179e-06	0.0888778	0.00109712	-0.00598911	0	2141.26
3564	17.8404	7.12943	0.0722236	2.23142e-06	-9.08769e-07	-0.0129901	0.00129446	-0.00188671	0	669.127
3565	16.5908	10.3349	0.0728814	4.71753e-06	-3.72121e-06	0.0381086	0.00201277	-0.00359978	0	718.92
3566	12.4872	2.47159	0.0717031	-5.37414e-07	-1.49775e-06	-0.0230007	-5.72413e-05	-0.000367186	0	715.367
3571	15.6361	7.51768	0.0689538	1.71865e-06	-3.07018e-06	-0.0073392	0.000952055	-0.00267558	0	3587.4
3572	16.3506	7.03136	0.0737238	2.61222e-06	-2.98287e-06	-0.00984161	0.00101308	-0.00226077	0	1285.13
3575	7.89269	10.8077	0.0606285	2.27457e-08	-2.34556e-06	0.00917906	-0.000935291	-0.00142637	0	719.921
3576	10.7799	3.26359	0.0739082	-1.28824e-08	-4.16022e-07	0.00545316	-0.000284617	-0.000686002	0	1022.27
3577	10.4046	13.1562	0.0513988	7.24884e-06	-4.22484e-06	0.00320389	-0.000839553	-0.00380943	0	1589.97
3579	3.04859	9.13484	0.0535076	1.55636e-08	-2.10292e-06	-0.00284271	-0.000314682	-8.10863e-05	0	958.832
3581	17.4965	5.91859	0.0709003	1.08725e-06	-2.07506e-07	-0.00606135	0.000937426	-0.00156861	0	1774.22
3583	15.4592	11.4135	0.0604593	3.39508e-06	-4.27346e-06	0.0646098	0.00212562	-0.00501633	0	2262.87
3585	23.6746	9.00891	0.0531542	9.54449e-07	-3.4676e-06	0.00774796	0.000815081	-3.92653e-05	0	1345.22
3588	14.4491	6.7488	0.0668947	2.80337e-06	-1.34459e-06	0.00513159	0.000394104	-0.00236759	0	2747.84
3589	13.9736	5.51822	0.07401	1.28858e-06	-8.76932e-07	-0.0166375	0.000134975	-0.00171091	0	1356
3590	4.47919	12.5691	0.0601433	1.09612e-06	-9.69221e-07	-0.00674818	-0.000377955	0.000128251	0	286.313
3592	15.1472	8.35981	0.0626772	5.94875e-07	-2.22168e-07	0.0145639	0.000895872	-0.00324753	0	2921
3594	4.24249	5.3794	0.0710873	4.79288e-08	1.35607e-07	-0.0103258	-0.000382547	-0.000284014	0	1093.79
3596	17.7765	11.7467	0.057459	1.76705e-06	-2.08487e-06	0.0469169	0.00179029	-0.0028639	0	305.74
3598	16.2604	3.11911	0.0704682	4.83006e-07	9.31007e-08	-0.00914837	0.000276949	-0.000646398	0	2782.37
3599	13.08	4.82838	0.0661668	9.58124e-07	-3.25477e-06	0.018629	-0.00012941	-0.00130387	0	1802.84
3602	10.0339	1.60305	0.0678983	1.13462e-09	-7.55127e-08	0.0118415	-7.98577e-05	-0.000104755	0	1636.21
3606	17.6318	4.23634	0.0597999	-5.10502e-08	-4.67622e-07	0.000160163	0.000631801	-0.00104409	0	1849.1
3609	9.75612	7.52991	0.0699063	1.82761e-06	-1.94223e-06	-0.00877241	-0.00072405	-0.00179818	0	1006.66
3610	17.0477	4.00501	0.0618452	1.59055e-07	-3.91397e-07	0.00112975	0.000541797	-0.00100494	0	2139.07
3612	12.2207	10.2598	0.0702562	4.23987e-07	-6.3227e-06	-0.00108073	-0.000228756	-0.0041905	0	1837.53
3614	11.0771	8.79398	0.0632002	-4.14799e-08	-4.08026e-06	-0.0187445	-0.000617588	-0.0028151	0	2887.66
3615	7.21315	2.19393	0.0512376	-1.45322e-07	-3.94914e-07	0.015229	-0.000220931	-0.000191392	0	362.429
3616	1.40404	15.7945	0.07214	-4.55081e-07	-5.62809e-07	0.000889502	8.9403e-06	0.000725997	0	100.433
3617	16.471	2.41397	0.0602309	3.48051e-07	2.98101e-07	-0.0197823	0.000192153	-0.000408846	0	1631.61
3618	16.4272	1.67206	0.0574336	3.94221e-07	1.67484e-07	0.00766213	7.04412e-05	-0.000192278	0	1781.9
3620	18.7191	12.7075	0.0634248	3.14412e-06	-2.26803e-06	0.0216975	0.00171457	-0.00188966	0	581.021
3622	15.7694	13.2648	0.0747328	2.89471e-06	-7.74593e-07	0.0544293	0.00187956	-0.00559501	0	1287.08
3624	12.4918	13.8121	0.0626379	3.22285e-06	-6.586e-06	-0.103716	0.000334738	-0.00769975	0	2340.79
3626	13.9878	2.30947	0.0588805	-1.58832e-07	-2.11197e-06	0.00221709	2.63381e-05	-0.00042203	0	1702.94
3630	17.3073	10.0918	0.071603	3.34206e-06	-1.49554e-06	0.0230177	0.00200715	-0.00299718	0	2749.21
3633	13.4065	13.6349	0.0667301	3.8989e-06	-4.15433e-06	0.0317236	0.00106567	-0.00848278	0	10239.4
3636	21.0269	8.85388	0.0537087	2.80495e-06	-5.61877e-06	0.00659761	0.00151278	-0.000808997	0	1924.97
3642	15.2167	11.9666	0.0523084	2.57117e-06	-2.37704e-06	-0.022653	0.00197672	-0.00573678	0	4415.41
3643	11.7381	1.76716	0.0740613	-2.63205e-07	-3.5456e-07	-0.0101809	-6.79591e-05	-0.000235638	0	1048.99
3648	8.87206	13.129	0.0735373	3.81493e-06	-1.04222e-06	-0.0288334	-0.0007486	-0.00197353	0	115.474
3649	6.23365	3.80752	0.0581113	8.10603e-08	1.89116e-08	-0.00209057	-0.000389999	-0.00036445	0	1301.33
3652	14.8127	1.20457	0.0548154	1.04455e-08	-4.68329e-07	0.0108799	-8.24723e-06	-6.49634e-05	0	2340.03
3654	12.4043	12.2137	0.0746019	3.56528e-06	-8.10563e-06	-0.0394994	0.000100626	-0.00567491	0	2406.49
3655	5.86974	3.03677	0.05179	3.50146e-08	-1.30519e-08	0.0038083	-0.000329174	-0.000249262	0	839.276
3656	2.7367	2.67988	0.0721166	2.06553e-07	3.34411e-09	-0.00225162	-0.000117342	-0.000120285	0	1005.12
3658	20.2738	4.63809	0.0635793	3.56084e-07	-3.16355e-06	-0.00498689	0.000825933	-0.000719768	0	1052.38
3659	2.53298	13.4964	0.0566645	7.75663e-07	1.18512e-07	6.69943e-05	-0.000117975	0.000494464	0	223.325
3660	5.6104	1.59797	0.068492	-2.1831e-08	2.24075e-08	0.00599539	-0.000115965	-7.74263e-05	0	958.812
3666	6.12874	6.65287	0.0701219	8.95505e-07	-1.96617e-06	0.0011119	-0.000672823	-0.000607677	0	616.333
3671	2.54422	12.8442	0.0523514	1.55521e-07	-2.02493e-07	-0.00520602	-0.000146158	0.000418047	0	172.036
3675	14.5927	9.96863	0.0745239	1.15905e-06	-9.6333e-07	-0.0310577	0.00119901	-0.00449414	0	4572.84
3677	1.1065	3.00957	0.0531488	7.17904e-08	-9.6012e-07	0.00175178	-1.76609e-05	-0.000116175	0	1242.66
3679	10.7854	4.70022	0.0676954	8.30778e-07	-1.20654e-06	-0.00491052	-0.000400626	-0.00104736	0	1656.49
3680	5.7357	11.5118	0.0593786	6.79354e-07	-4.75415e-07	-0.0171168	-0.000672821	-0.000326906	0	1107.74
3685	6.40846	9.30137	0.074742	7.88451e-07	-2.7189e-06	-0.0188136	-0.00081574	-0.000746574	0	805.004
3695	12.7146	10.7238	0.0592007	2.67524e-07	-6.18991e-06	0.0236468	0.000161099	-0.00478423	0	3153.08
3697	15.6466	15.3682	0.0648562	-1.41877e-06	2.06507e-06	0.0350203	0.000315643	-0.00510327	0	975.049
3700	8.85625	15.2097	0.0618909	4.12915e-06	-1.4009e-07	-0.0475214	4.74324e-05	-0.00138399	0	231.422
3701	17.825	5.69803	0.0692606	4.27441e-07	-1.97135e-07	0.00491068	0.000925932	-0.00145825	0	829.095
3702	7.7385	15.2691	0.0558753	1.11273e-06	-1.24102e-07	-0.0274849	5.65314e-06	-0.000541294	0	173.87
3703	10.7591	8.63405	0.0596569	-1.27208e-07	-2.60226e-06	-0.0292452	-0.000634779	-0.00261474	0	1977.02
3704	21.9191	9.62538	0.0603127	2.59889e-06	-5.99848e-06	-0.00262467	0.00126547	-0.000386859	0	1305.46
3705	4.17773	1.73039	0.0587546	9.10296e-09	5.18481e-07	0.00617452	-9.78725e-05	-7.85301e-05	0	1107.36
3711	6.57131	8.19711	0.0679347	8.46161e-07	-2.88821e-06	0.00736653	-0.000764044	-0.000792799	0	1207.8
3712	8.89618	15.0936	0.0609854	4.52472e-06	-2.44386e-07	-0.0384431	-1.07251e-05	-0.00145595	0	635.97
3717	7.34112	8.71133	0.0719116	1.10198e-06	-2.85779e-06	-0.00539966	-0.000865248	-0.00103759	0	392.832
3718	10.9952	3.50974	0.0530154	2.88512e-08	-5.13973e-07	-0.0114387	-0.000314905	-0.00071149	0	1367.9
3721	17.8498	10.5274	0.0604893	4.25691e-06	-1.22558e-06	-0.00196989	0.0020058	-0.00272516	0	2153.68
3726	11.2441	4.11077	0.0500133	1.50436e-07	-1.03547e-06	0.00902254	-0.000316437	-0.000915246	0	2248.97
3730	9.39532	2.23397	0.0554987	2.51964e-08	-2.20069e-07	-0.000279397	-0.000211575	-0.000315423	0	1013.82
3733	7.90436	15.828	0.0519634	9.13775e-07	-2.79341e-07	-0.0323201	0.000269186	-0.000525654	0	130.27
3734	25.5385	9.0613	0.0706164	3.17324e-07	-2.24262e-06	0.00940887	0.00034823	0.000295371	0	1448.96
3736	20.3481	9.22693	0.0532958	2.90844e-06	-5.74203e-06	0.0253078	0.00158638	-0.00110346	0	1500.9
3743	3.12513	6.80243	0.0623457	-1.05884e-08	-4.23754e-07	0.002384	-0.000316529	-0.000212709	0	943.703
3746	13.2722	12.6569	0.0667517	3.91591e-06	-4.16971e-06	-0.1027	0.000913497	-0.00720693	0	5945.62
3750	13.9082	1.02702	0.0550296	-1.7371e-07	-3.9573e-07	-0.00133806	-6.94748e-06	-2.57148e-05	0	1186.83
3752	19.9207	7.00209	0.0601039	4.81321e-06	-1.91838e-06	-0.0137647	0.00130425	-0.00119249	0	2136.04
3756	15.4444	10.0691	0.0620836	1.73928e-06	-3.55222e-06	-0.00805244	0.00149147	-0.00401921	0	2358.75
3757	25.022	8.55808	0.0666723	4.44904e-07	-1.28828e-06	-0.00164671	0.000480677	0.000180021	0	604.255
3758	5.56787	12.5297	0.0630884	8.31828e-07	1.35016e-07	-0.0146004	-0.000528151	-0.000128781	0	178.037
3759	8.78565	5.16533	0.074135	1.69864e-06	-1.31432e-06	-0.0047287	-0.000590636	-0.00096975	0	1797.14
3760	6.4545	11.2297	0.0601889	5.40955e-07	-1.54114e-06	-0.0114919	-0.000779542	-0.000649679	0	1109.48
3762	20.2682	7.11902	0.0635572	3.44639e-06	-6.5513e-07	0.00335597	0.00126201	-0.00109606	0	517.769
3763	9.56217	7.18138	0.0575201	1.99134e-06	-2.47459e-06	-0.0113335	-0.000758491	-0.00170842	0	635.29
3765	2.69484	7.04631	0.0739679	5.09447e-08	-1.7368e-07	-0.0111284	-0.000237765	-0.000171079	0	874.954
3771	22.5082	6.84405	0.0531057	2.16766e-06	2.79133e-07	0.0110997	0.00095523	-0.000463023	0	2520.92
3774	24.2971	4.07528	0.0716501	-3.32952e-07	-9.73035e-07	-0.00617771	0.000357158	-0.000231761	0	1190.98
3775	21.1512	4.89848	0.0666553	1.03216e-06	-2.96653e-06	-0.00795634	0.000796899	-0.000628557	0	1589.86
3778	1.85631	9.8478	0.0666303	-4.44373e-07	-2.11117e-06	0.000868041	-0.000113075	7.98348e-05	0	249.127
3783	23.9343	4.23902	0.0715735	-3.39945e-07	-1.43315e-06	0.00206754	0.000398275	-0.000255324	0	776.995
3785	8.20121	14.8451	0.0560957	2.53979e-06	-4.29371e-08	-0.02293	-0.000139117	-0.000953526	0	59.7633
3786	13.9186	12.4348	0.0648627	3.89509e-06	-4.71188e-06	0.0168878	0.0013868	-0.00690335	0	3318.93
3792	14.0454	14.9334	0.0743138	-2.65178e-07	-1.3299e-06	-0.0117737	0.00124646	-0.00984786	0	13325.4
3795	12.3685	2.51734	0.055753	-5.45451e-07	-1.39032e-06	-0.00380221	-7.25679e-05	-0.000426362	0	3561.7
3797	6.18846	3.34337	0.0710468	1.48469e-07	-1.13498e-08	0.00286145	-0.000352888	-0.000309029	0	1276.39
3798	5.51443	11.5955	0.0592673	8.04619e-07	-2.66495e-07	-0.021639	-0.00062066	-0.000233314	0	315.538
3800	23.0169	6.24767	0.0681058	2.32293e-06	-4.21153e-07	-0.00248173	0.000799606	-0.000386334	0	1634.58
3803	11.1201	7.78394	0.0695706	2.88389e-06	-3.72538e-06	-0.0199335	-0.000519824	-0.00236334	0	3874.01
3804	12.612	4.16626	0.0638389	3.48814e-07	-2.78371e-06	0.00485201	-0.000151275	-0.00102128	0	2937.49
3805	23.4642	7.57746	0.0554453	2.32077e-06	-6.63833e-07	0.00678249	0.000855834	-0.000259789	0	815.314
3806	17.6788	10.6723	0.0607886	4.5759e-06	-1.8153e-06	0.0344861	0.00203793	-0.00282424	0	4399.96
3811	18.2444	4.80493	0.0745197	-9.23353e-08	-8.89617e-07	-0.00891208	0.000736191	-0.00110873	0	557.879
3813	20.1842	2.10127	0.0671732	1.00927e-06	-1.36638e-06	-0.00862007	0.000285209	-0.000214818	0	2423.25
3814	16.1	5.76159	0.050112	1.14769e-07	-9.79711e-07	-0.00300574	0.000598646	-0.00171624	0	1532.84
3819	6.00693	8.54078	0.055619	8.05255e-07	-2.40611e-06	-0.00832078	-0.000740254	-0.000631983	0	1563.29
3823	18.1288	8.33073	0.064284	2.94085e-07	-1.30856e-07	0.0150951	0.00159683	-0.00225915	0	882.476
3826	26.6219	6.69995	0.0615483	3.03635e-07	-1.80754e-06	-0.00175394	0.000103581	-2.00051e-05	0	995.387
3827	1.1799	13.9848	0.0547951	3.12503e-07	-2.82483e-07	0.00467197	-1.41817e-05	0.000592009	0	203.3
3829	16.4553	15.0133	0.0697327	2.50216e-07	1.45187e-06	0.07295	0.000247985	-0.00423682	0	305.31
3836	11.3669	3.41797	0.0615703	2.88626e-08	-7.14085e-07	0.0070755	-0.000263247	-0.000743468	0	698.656
3839	9.93811	12.3338	0.0725687	3.61091e-06	-3.39518e-06	-0.0125388	-0.000916559	-0.00309146	0	1254.79
3841	16.1018	4.90178	0.0543975	2.28058e-07	-1.30216e-06	-0.0157033	0.000576948	-0.00134257	0	2509.92
3843	17.1653	7.3604	0.0583703	2.18653e-06	-1.59755e-06	0.00822965	0.00125917	-0.00209899	0	1845.63
3846	2.41345	14.4649	0.0549221	1.21906e-06	1.54152e-07	-0.00568037	-5.50624e-05	0.000586575	0	55.6083
3848	10.5384	3.40648	0.0707416	-5.35497e-08	-3.19347e-07	-0.0024462	-0.000313309	-0.000653825	0	1652.28
3850	22.3874	3.82497	0.0688243	3.35551e-07	-5.54056e-07	-0.0102109	0.000519612	-0.00035679	0	1273.5
3851	17.9659	11.6677	0.0630064	1.94702e-06	-1.86087e-06	0.0501	0.00185551	-0.00269872	3	5794.78
3852	9.33853	6.4037	0.0584003	2.14529e-06	-2.33318e-06	0.0110722	-0.000721621	-0.00129917	0	210.306
3853	9.86192	8.31886	0.0617272	1.78552e-06	-2.02448e-06	0.00436763	-0.000798739	-0.00214784	0	1760.59
3855	23.0008	7.24041	0.0580163	2.02456e-06	-5.73442e-08	0.00066033	0.000935437	-0.000369398	0	1868.6
3856	1.91525	1.1053	0.073815	7.51636e-09	2.50867e-09	0.00401693	-1.09176e-05	-1.53126e-05	0	330.378
3859	20.3569	9.33509	0.0553028	2.87279e-06	-6.18837e-06	0.0188686	0.00161207	-0.00111409	0	3228.69
3862	26.8792	3.69203	0.0615808	-9.86108e-08	-8.73271e-07	-0.000818486	3.02115e-05	-0.000125626	0	566.971
3863	18.0838	1.08719	0.0705584	1.64855e-07	-1.63146e-07	-0.00970591	4.66828e-05	-3.46388e-05	0	592.546
3864	4.38795	3.18698	0.0695522	-1.39014e-08	2.69493e-07	-0.00117734	-0.000240421	-0.000183602	0	900.652
3865	2.69655	5.98876	0.0698256	7.29043e-09	-2.82482e-07	0.00246199	-0.000203863	-0.000201704	0	978.066
3869	5.83656	11.9819	0.0567482	6.46199e-07	-4.10638e-08	-0.0278038	-0.000621348	-0.000290487	0	465.979
3876	6.14295	8.47367	0.0749112	6.61844e-07	-2.58623e-06	0.000369401	-0.00075377	-0.000660395	0	376.116
3878	16.5135	3.74876	0.0514407	4.17423e-07	-2.42759e-07	-0.0391338	0.000429332	-0.000805959	0	1150.42
3881	6.74874	12.092	0.0558099	8.24246e-07	-1.45405e-06	-0.0241599	-0.000720088	-0.000661201	0	921.568
3882	21.3102	2.57098	0.0708149	9.31098e-07	-1.46208e-06	-0.00290612	0.000366126	-0.00031709	0	1716.86
3883	12.8926	13.1128	0.0739474	4.43966e-06	-4.91025e-06	-0.0799108	0.000298192	-0.00768787	0	6044.75
3884	13.6177	5.76816	0.0662946	1.70584e-06	-2.07349e-06	-0.00404699	9.29832e-05	-0.00182003	0	1008.93
3885	4.51561	11.9045	0.0595048	8.39499e-07	-1.30559e-06	-0.00827899	-0.000445899	1.75743e-05	0	870.685
3886	1.15128	6.93862	0.0651427	-1.87066e-08	-1.31529e-06	-0.000123313	-2.9378e-05	-0.000117692	0	353.101
3900	17.0398	3.03698	0.0612458	1.45473e-07	9.84665e-08	-0.00628396	0.000328766	-0.000655297	0	2720.67
3903	13.4169	8.60312	0.0743312	-1.402e-07	-1.83017e-06	-0.0186226	0.000199195	-0.00325102	0	1444.64
3904	12.3226	12.8192	0.0675058	4.64643e-06	-7.23607e-06	-0.0153279	-8.40887e-05	-0.00635887	0	2787.19
3905	13.941	11.6137	0.0746858	2.76343e-06	-3.051e-06	-0.0433414	0.00114875	-0.00587104	0	4560.96
3906	12.844	9.36183	0.0592569	-1.01032e-06	-4.07168e-06	0.00998364	0.000129876	-0.00380755	0	458.37
3909	5.67181	12.4513	0.0671649	8.54095e-07	9.60926e-08	-0.00828587	-0.000541519	-0.000151808	0	909.743
3912	16.432	7.68073	0.0570961	2.24379e-06	-1.46444e-06	-0.00102015	0.00116854	-0.00252294	0	1463.74
3913	25.4631	3.8021	0.062432	-5.67514e-07	-6.50507e-09	0.0102115	0.000199104	-0.000190242	0	774.684
3914	11.2496	14.623	0.0733503	4.15388e-06	-8.94276e-06	-0.0784082	-0.000520221	-0.00511644	0	3163.99
3918	12.7732	15.6932	0.0636365	1.6106e-06	-6.18586e-06	-0.426315	-0.000404064	-0.0108684	0	24192.5
3919	16.2875	3.64742	0.0502387	5.4529e-07	-2.12485e-07	0.0124674	0.000395259	-0.000799733	0	811.184
3921	5.29535	3.11097	0.0633075	-9.00657e-08	1.90639e-07	0.000474934	-0.000299652	-0.000224476	0	1499.08
3922	8.37081	11.7963	0.0587764	1.17122e-06	-2.10145e-06	-0.0158253	-0.000958366	-0.00168485	0	1426.55
3927	3.45283	6.87825	0.0697388	-1.72796e-08	-4.13855e-07	-0.00150115	-0.000373026	-0.000227382	0	550.005
3928	5.39405	3.17848	0.056328	-5.45417e-08	1.38343e-07	0.00268276	-0.000313398	-0.000231074	0	1625.52
3934	22.7683	6.64156	0.056191	2.77227e-06	5.43546e-08	0.00177054	0.000859701	-0.000415869	0	829.472
3937	1.91022	13.8988	0.0676083	8.89381e-07	1.22671e-07	-0.00759753	-6.95348e-05	0.000550684	0	144.979
3940	16.0863	4.55733	0.0645726	7.23022e-07	-1.00547e-06	-0.0241076	0.000428822	-0.00119484	0	2273.55
3941	26.6066	2.46642	0.0550538	-3.8381e-07	3.53496e-08	-0.00435981	2.58049e-05	-0.000106077	0	910.189
3944	12.7111	4.09342	0.0591406	2.94702e-07	-2.76554e-06	0.00559825	-0.000124263	-0.000988415	0	126.854
3946	6.93226	6.73682	0.0695431	1.67696e-06	-1.95374e-06	-0.00747774	-0.000736903	-0.000777945	0	1184.11
3947	8.2559	10.133	0.0733352	2.11242e-07	-2.63762e-06	0.00226887	-0.000937131	-0.00160809	0	2896.71
3948	15.5865	8.18722	0.0683211	5.69097e-07	-2.05686e-07	-0.0214391	0.00109196	-0.00306301	0	3281.14
3949	17.6106	11.1174	0.0509874	3.0576e-06	-2.19112e-06	0.0123745	0.00205883	-0.00299366	0	478.159
3951	6.28002	6.96619	0.0655391	8.6536e-07	-2.04211e-06	0.0018322	-0.000686924	-0.000633102	0	1582.62
3954	14.4305	12.2549	0.0623986	4.34296e-06	-4.07149e-06	-0.0659532	0.00181837	-0.00651341	0	6237.77
3955	10.8303	9.40296	0.0671943	-2.99244e-08	-3.30389e-06	-0.0169858	-0.000677322	-0.00291308	0	1897.04
3959	20.8364	2.17239	0.0636947	1.01521e-06	-1.06424e-06	-0.00730814	0.000312988	-0.000225241	0	702.434
3961	10.1292	3.81328	0.0601669	-7.72364e-08	-3.65472e-07	0.00677037	-0.000367642	-0.00072817	0	1415.47
3964	16.3927	4.40232	0.0693892	3.89101e-07	-6.4032e-07	0.0167527	0.000489278	-0.00105805	0	1533.01
3965	24.0069	7.30864	0.0541737	2.58831e-06	-7.39248e-07	-0.00202989	0.000722486	-0.000160155	0	699.642
3968	12.7534	13.0863	0.0678998	4.5862e-06	-5.6056e-06	-0.0421848	0.000264646	-0.00740293	0	3164.01
3969	20.9834	7.95465	0.0679346	2.30991e-06	-2.3605e-06	-0.00659498	0.00136788	-0.000870152	0	483.723
3971	22.886	5.94524	0.0694973	2.09431e-06	-6.10931e-07	-0.00977264	0.00077551	-0.000402201	0	1628.46
3972	15.7125	4.47561	0.0692248	6.80901e-07	-7.64343e-07	0.00277481	0.000405072	-0.00122526	0	1765.14
3973	9.80136	15.3824	0.0671955	8.01364e-06	-7.58201e-07	-0.0564686	0.000191001	-0.00227727	0	425.938
3977	11.7388	13.0902	0.0674645	5.25464e-06	-1.07674e-05	0.0126754	-0.000525719	-0.00571074	0	5101.96
3978	26.9373	1.59614	0.0638	-2.00659e-08	1.07042e-07	-0.00267956	7.93164e-06	-5.36074e-05	0	644.619
3983	16.9558	10.1059	0.0718977	4.35567e-06	-2.63787e-06	0.0191612	0.0020076	-0.00323356	0	1447.59
3985	2.88908	3.50247	0.0501551	2.87208e-08	-9.01935e-08	0.00477822	-0.000143607	-0.000175802	0	655.789
3986	26.1488	1.0345	0.0623929	6.01363e-09	1.23827e-08	-0.00618905	6.81353e-06	-8.78853e-06	0	244.131
3994	18.0771	11.9431	0.0575157	1.17962e-06	-2.08815e-06	-0.0439118	0.00183462	-0.00255138	0	2735.94
3997	23.9406	4.84926	0.0602473	6.21128e-07	-1.20541e-06	0.00554253	0.000475228	-0.000250257	0	721.366
3998	11.2249	8.9897	0.0560994	2.87851e-07	-4.26619e-06	0.00739411	-0.000695343	-0.00296908	0	1955.41
4000	6.59069	13.4925	0.0706538	1.44543e-06	-1.59244e-07	-0.0236854	-0.000492104	-0.000328008	0	286.845
4002	24.4336	6.74881	0.0501567	1.93861e-06	-1.55415e-06	0.0240936	0.000558397	-0.000156961	0	1450.79
4007	14.3309	1.16404	0.0501607	-3.0346e-07	-4.79932e-07	0.0234248	-2.29925e-05	-4.71011e-05	0	1892.12
4011	13.8778	8.78881	0.0742602	1.29274e-06	-2.13685e-06	-0.0559912	0.000412383	-0.00359863	0	3133.91
4012	14.1896	3.4354	0.0570594	7.06243e-07	-1.06527e-06	0.000813306	7.05213e-05	-0.000727682	0	1931.35
4015	16.037	3.67708	0.0715494	5.93428e-07	-2.35682e-07	0.00523031	0.000392685	-0.000897652	0	2336.46
4016	21.1743	5.999	0.0701638	2.36094e-06	-1.13972e-06	0.00817874	0.000983937	-0.000769208	0	1944.85
4017	25.2672	7.35917	0.0584386	1.71782e-06	-1.18621e-06	0.00552975	0.000403595	2.25836e-05	0	1052.47
4019	3.96796	1.74818	0.0589099	2.8281e-08	4.68474e-07	0.000415386	-8.73005e-05	-6.64211e-05	0	183.32
4020	1.20014	2.71454	0.0539244	6.25288e-08	-5.72832e-07	0.00235512	-1.60091e-05	-0.000103114	0	917.178
4021	3.63832	8.0616	0.0543836	-3.30568e-08	-1.31348e-06	-0.00563684	-0.000389049	-0.000178848	0	1031.32
4023	14.5038	11.3099	0.0688551	2.76134e-06	-1.80866e-06	0.0145402	0.00153056	-0.00555278	0	1988.81
4025	2.50111	7.61161	0.0724735	-1.49404e-07	-3.61585e-07	0.00319459	-0.000233796	-0.000153938	0	830.853
4028	20.8238	4.10476	0.0584646	3.6287e-08	-2.27827e-06	0.000532798	0.000693008	-0.000551982	0	560.675
4035	12.3638	15.9407	0.0515807	2.72372e-06	-8.65659e-06	-0.222754	0.00139087	-0.0078683	0	4843.13
4038	8.97633	3.30747	0.050107	-7.66148e-08	-4.01017e-07	-0.00499742	-0.000369483	-0.000558228	0	1236.43
4040	14.9722	1.59048	0.0572039	5.68966e-08	-6.0412e-07	0.0094987	4.58184e-05	-0.000150493	0	1156.17
4050	8.22878	13.0823	0.0552444	2.78123e-06	-1.83142e-06	-0.0197541	-0.000779185	-0.00143694	0	271.066
4052	23.1742	9.73471	0.0507918	1.71606e-06	-1.17536e-06	0.00659053	0.000885342	6.62509e-05	0	799.76
4053	20.3312	3.81196	0.0629752	-6.15922e-08	-1.99022e-06	0.0120943	0.000701362	-0.000602782	0	1382.57
4056	12.3103	4.64856	0.0693571	5.39414e-07	-3.33345e-06	-0.0111044	-0.000266108	-0.0012412	0	1081.96
4059	13.393	7.10127	0.0747271	2.03265e-06	-2.20374e-06	0.00956617	5.33935e-05	-0.00252072	0	1920.75
4060	23.0177	6.89448	0.0500955	2.94781e-06	-7.72888e-08	-0.00470061	0.000853609	-0.000377461	0	883.225
4061	25.4847	6.16687	0.0742269	2.61095e-07	-5.26202e-07	0.00118046	0.000314416	-0.000116482	0	885.693
4062	19.3866	3.86279	0.0593086	-1.29575e-07	-1.89176e-06	-0.00244869	0.000703913	-0.000712708	0	961.833
4064	3.51897	8.1697	0.0720407	-4.07292e-08	-1.45049e-06	-0.00636668	-0.000380276	-0.000168576	0	535.691
4065	17.2757	14.1985	0.0704772	-3.06753e-06	-1.14608e-06	0.0565974	0.00122561	-0.00306388	0	1238.39
4067	22.1387	4.34276	0.0563027	7.81591e-07	-4.96825e-07	-0.00449175	0.000661376	-0.000446592	0	1797.48
4070	1.81417	12.7748	0.0533691	1.24317e-07	-2.07826e-07	-0.00857475	-8.36901e-05	0.000453535	0	159.973
4072	12.4872	15.9173	0.0741419	2.70544e-06	-8.45385e-06	-0.421445	0.00127091	-0.00864731	0	3102.96
4076	15.277	14.2733	0.0517036	1.1849e-06	-8.32386e-08	0.122127	0.00140498	-0.00674568	0	3975.45
4077	13.2409	12.3228	0.0504497	3.0966e-06	-3.92274e-06	0.118995	0.00057885	-0.0068011	0	3937.15
4078	5.99596	1.32023	0.0506772	-5.85685e-08	1.89854e-09	0.0178332	-5.70704e-05	-4.9316e-05	0	877.461
4079	16.7214	13.9982	0.0668978	-9.15357e-08	-5.31323e-07	0.0452763	0.00146551	-0.00392101	0	426.771
4084	1.63174	6.61186	0.0738072	-2.39399e-08	-1.09697e-06	-0.00227048	-9.30818e-05	-0.000140915	0	690.981
4085	16.0484	11.3333	0.0700904	2.66146e-06	-5.20945e-06	0.0506033	0.00210843	-0.00430225	0	498.568
4086	7.38764	13.0836	0.052518	1.71281e-06	-9.81573e-07	-0.0239848	-0.000671599	-0.000834904	0	769.427
4088	26.6767	4.71607	0.0598427	8.21515e-08	-9.94585e-07	-0.00574209	5.17714e-05	-0.000142221	0	1547.38
4095	6.36853	13.5065	0.0570551	1.33741e-06	-2.66313e-09	-0.017818	-0.000442049	-0.000220038	0	343.163
4103	6.44263	2.78072	0.0605254	2.21198e-07	1.08929e-08	-0.0039614	-0.000320088	-0.000233089	0	1177.49
4106	2.88673	10.8645	0.0714545	-3.84623e-08	-1.15664e-06	-0.00474012	-0.000304302	0.00011591	0	227.456
4113	8.33642	7.93413	0.067494	9.86223e-07	-3.2766e-06	-0.0192678	-0.000842932	-0.00137764	0	1316.45
4116	10.1767	4.08766	0.0693249	6.91728e-08	-4.70526e-07	-0.00166636	-0.000410211	-0.000805077	0	1391.45
4121	8.19849	3.79568	0.0724925	5.47608e-08	-9.70964e-08	0.00470815	-0.000445757	-0.000555916	0	1530.57
4124	14.3884	7.03082	0.0731361	3.25032e-06	-7.39307e-07	-0.0179668	0.000399679	-0.00246309	0	2398.05
4127	10.1454	7.25138	0.0513406	2.45345e-06	-1.53373e-06	-0.00930327	-0.000662208	-0.00185307	0	1475.2
4133	15.9859	10.9403	0.0560281	3.56896e-06	-5.04724e-06	-0.0211762	0.00214449	-0.00427805	0	4630.58
4135	22.3163	5.48257	0.0521836	1.80063e-06	-6.00894e-07	-0.00380593	0.000788345	-0.000496287	0	1989.9
4138	12.6793	14.2161	0.0703192	2.49625e-06	-5.74318e-06	0.0639936	0.0004601	-0.00886225	0	4132.65
4142	5.25577	7.5227	0.0634133	4.28193e-07	-1.12714e-06	-0.0157179	-0.000619223	-0.000453076	0	741.072
4144	6.85612	11.2011	0.0500694	4.85587e-07	-1.56426e-06	0.0130789	-0.000860998	-0.000822126	0	482.833
4145	18.3551	6.43548	0.0511729	3.13151e-06	-7.2562e-08	-0.0120874	0.00116673	-0.00155524	0	3007.75
4146	10.1521	15.2329	0.0508852	7.67848e-06	-3.65723e-06	-0.0470973	4.18385e-05	-0.00279125	0	328.838
4147	5.12849	4.75847	0.0605799	3.60917e-08	3.47463e-07	-0.00605932	-0.000424334	-0.000358159	0	803.001
4150	4.68131	10.964	0.053728	9.34583e-07	-2.04198e-06	-0.00466072	-0.000552637	-0.000137208	0	1053.1
4151	12.1197	5.00635	0.0577578	1.47724e-06	-2.9698e-06	-0.00133798	-0.000205484	-0.00132603	0	648.243
4152	11.4351	10.6663	0.0630387	2.74588e-06	-5.99333e-06	-0.0284425	-0.000502397	-0.00401173	0	1882.09
4153	24.3932	6.03445	0.0582068	1.65965e-06	-1.39191e-06	0.0130468	0.000541563	-0.000211072	0	1090.84
4154	1.94919	2.16918	0.0610591	1.28945e-07	-2.61311e-09	0.0027243	-4.50982e-05	-7.99161e-05	0	275.724
4156	15.0089	2.59814	0.0576053	3.01883e-07	9.30281e-08	-0.0221949	9.38284e-05	-0.000488533	0	2497.64
4160	23.247	3.32797	0.0582288	1.77832e-07	-4.06786e-07	-0.003301	0.000395537	-0.000256713	0	906.846
4163	21.2024	7.28721	0.0703645	1.49979e-06	-6.51544e-07	0.0108809	0.00115899	-0.000809571	0	638.707
4164	14.3642	5.13941	0.0646434	7.55447e-07	-1.40501e-06	-0.0052906	0.000238186	-0.00153776	0	2188.8
4167	18.3004	8.84753	0.0696012	8.68348e-07	-1.95543e-06	0.00210481	0.00177334	-0.00220538	0	2438.49
4168	5.23715	8.25631	0.0527649	8.26752e-07	-1.51437e-06	-0.00367785	-0.00062977	-0.000444637	0	230.716
4171	21.7857	9.2548	0.0710814	2.51695e-06	-5.49997e-06	0.0193812	0.00128568	-0.00054373	0	1698.53
4172	12.0761	14.0403	0.0648587	2.55392e-06	-9.84178e-06	0.00607608	-0.000441213	-0.00697377	0	4707.43
4173	12.3345	5.91412	0.0688274	3.65846e-06	-3.72264e-06	-0.0161336	-0.000243516	-0.00182581	0	653.725
4176	5.19595	15.4272	0.0654906	1.75409e-06	-4.13098e-07	-0.00867905	-4.79425e-05	0.000376663	0	134.702
4177	2.40302	6.48618	0.0505321	8.82685e-09	-4.12141e-07	-0.000809412	-0.000170289	-0.000166311	0	429.233
4179	10.0147	14.7597	0.0589128	7.10671e-06	-2.00664e-06	-0.0720685	-0.000233686	-0.00278387	0	1327.94
4184	21.1596	4.55172	0.0635042	4.97302e-07	-2.68513e-06	-0.00769486	0.000759751	-0.000588495	0	961.281
4188	12.3875	6.86615	0.0659968	3.0322e-06	-5.3135e-06	-0.00471411	-0.00013871	-0.00213881	0	1866.61
4191	19.4758	9.38294	0.0720973	1.39397e-06	-4.2424e-06	-0.0142051	0.00183643	-0.00166589	0	944.778
4196	9.61815	5.61754	0.0715289	1.66685e-06	-1.72068e-06	0.00874888	-0.00062572	-0.00119679	0	1530.97
4200	18.7782	8.85655	0.0572689	6.96563e-07	-1.57738e-06	-0.00701026	0.00170941	-0.00196133	0	1929.22
4203	19.2114	1.42324	0.0549855	7.08596e-07	-7.76421e-07	-0.000622046	0.000114302	-9.54405e-05	0	724.313
4206	26.0764	1.97565	0.0630495	-2.98076e-07	4.96456e-07	-0.00168685	4.64287e-05	-6.00034e-05	0	451.673
4210	3.66081	13.2122	0.0663178	1.15958e-06	-7.21904e-07	-0.00417357	-0.00021774	0.000350111	0	272.714
4214	7.99513	11.2758	0.0710004	1.19966e-07	-2.28101e-06	-0.0214617	-0.000945311	-0.00144766	0	485.168
4216	2.76262	14.3305	0.0608545	1.48861e-06	8.18196e-08	-0.00326157	-8.94495e-05	0.000545262	0	152.234
4220	22.7821	3.58761	0.0575848	1.05797e-07	-5.95701e-07	0.00231052	0.000469646	-0.00031795	0	1028.55
4225	8.73442	13.3478	0.0629602	4.15689e-06	-1.04489e-06	-0.032494	-0.000714893	-0.00181877	0	777.5
4226	9.70647	10.3979	0.0675882	8.06207e-07	-1.9547e-06	-0.0410288	-0.000906743	-0.00259118	0	2629.26
4233	11.5389	13.6362	0.06364	3.81685e-06	-9.96993e-06	-0.0361683	-0.000670067	-0.00586144	0	752.775
4235	1.47911	9.63962	0.0577111	-2.74911e-07	-2.08897e-06	-0.00920863	-6.45797e-05	6.97642e-05	0	584.588
4237	15.8792	4.26908	0.0736613	6.38938e-07	-8.9392e-07	-0.0107646	0.000404935	-0.00116535	0	1047.89
4240	26.0745	5.02107	0.059117	-5.19927e-08	-3.95046e-07	-0.000651573	0.000162236	-0.000149502	0	1071.09
4241	6.25976	5.50682	0.0618566	6.83015e-07	-4.95836e-07	0.00510217	-0.000555144	-0.000519694	0	1110.14
4243	19.0319	2.44646	0.0517933	1.70092e-07	-1.03353e-06	-0.0121487	0.000312454	-0.000428645	0	1155.18
4246	9.71049	10.7602	0.0613645	2.17644e-06	-2.14455e-06	-0.00415225	-0.000884244	-0.00271107	0	3670.35
4247	24.5682	8.67023	0.0590965	3.6301e-07	-1.86659e-06	0.0154692	0.000590037	8.30835e-05	0	1794.95
4249	8.73706	8.50891	0.0699526	2.02522e-06	-2.77381e-06	-0.00294038	-0.000971353	-0.00160902	0	1476.62
4251	22.715	1.99209	0.0624149	2.09888e-07	-8.04475e-08	-0.00329654	0.000225286	-0.000127097	0	1304.32
4252	9.67383	1.31842	0.0661605	-4.12322e-08	-5.09898e-08	0.00459004	-5.38252e-05	-6.77586e-05	0	1232.25
4257	9.01951	4.66119	0.0646737	1.1639e-06	-9.7454e-07	0.0021338	-0.000531539	-0.000850127	0	2022.31
4258	19.9441	11.02	0.0694747	5.79962e-07	-6.69462e-06	0.0152927	0.00176125	-0.00120472	0	1248.03
4259	5.2734	14.1075	0.0595105	1.33897e-06	1.95483e-07	-0.0137077	-0.000253065	0.000194659	0	174.43
4260	9.00074	8.01082	0.0715048	1.23277e-06	-2.56245e-06	-0.00653274	-0.000842181	-0.00163292	0	1622.16
4267	20.446	9.01897	0.0553694	3.01222e-06	-5.46412e-06	-0.00721306	0.00155636	-0.00104334	0	788.035
4269	5.0915	6.35337	0.0733256	5.99793e-07	-6.40552e-07	0.00316708	-0.000527659	-0.000431374	0	1136.3
4270	3.96845	2.53042	0.0517724	2.24677e-08	5.09146e-07	0.00488544	-0.000171237	-0.000129533	0	830.653
4271	20.2287	3.16127	0.0746728	4.62896e-08	-1.14378e-06	0.00424361	0.000520127	-0.000440242	0	1248.79
4272	6.8368	10.9956	0.0578227	5.05741e-07	-1.59678e-06	-0.0166067	-0.000787734	-0.000827554	0	210.793
4273	3.76461	12.184	0.0712447	4.64203e-07	-1.46135e-06	-0.0100379	-0.000298825	0.000207002	0	463.101
4274	21.6427	2.75017	0.0556981	7.40838e-07	-1.3995e-06	-0.0113447	0.000405919	-0.000321487	0	2663.29
4276	19.7513	9.43409	0.0721289	2.25841e-06	-5.95505e-06	0.00866007	0.00175273	-0.00148949	0	1499.16
4278	15.1919	8.86333	0.0582436	1.01272e-06	-1.39457e-07	-0.0577642	0.00114126	-0.00351307	0	3078.48
4280	3.7263	7.23012	0.0592542	-2.36839e-08	-8.2437e-07	-0.00444082	-0.000385191	-0.000212355	0	329.372
4281	8.28295	8.65328	0.0587717	1.54057e-06	-3.34881e-06	0.00950119	-0.000941784	-0.00147833	0	1981.02
4286	8.63475	1.33564	0.0726611	-8.53615e-08	1.73775e-08	0.0210201	-3.34627e-05	-4.46154e-05	0	1202.87
4288	15.6122	3.28299	0.0562143	6.48237e-07	-1.16111e-07	0.0135484	0.000281701	-0.00071636	0	1734.01
4290	26.2509	9.27388	0.0594695	1.26909e-06	-2.91493e-06	0.0153742	0.000174925	0.000420115	0	471.757
4291	13.5405	14.8738	0.0610514	3.17319e-07	-1.73812e-06	0.0985842	0.000779251	-0.0108493	0	4300.55
4293	8.6993	10.8488	0.0634549	4.04192e-07	-1.56235e-06	-0.0220865	-0.000973077	-0.00188668	0	2055.61
4294	21.0708	8.50268	0.0744424	2.21911e-06	-4.77937e-06	0.0117456	0.00143136	-0.000829637	0	217.664
4298	24.0701	2.58808	0.0728639	-3.3594e-08	-4.30982e-08	0.00241959	0.000242964	-0.000154414	0	737.977
4299	7.46352	1.34323	0.0711488	-7.27242e-09	-9.06196e-08	0.00317753	-8.46415e-05	-8.52785e-05	0	1586.13
4301	18.2858	4.2327	0.0530268	-2.00852e-07	-3.86274e-07	0.00441438	0.00070636	-0.000936052	0	671.494
4302	4.44846	12.9998	0.0507384	1.60292e-06	-9.17768e-07	-0.0135499	-0.000328729	0.000202222	0	90.7308
4303	19.1599	11.3212	0.0545568	2.27007e-06	-3.46314e-06	0.00567605	0.00185427	-0.00177639	0	2087.56
4309	11.6802	11.0757	0.0621761	2.87994e-06	-6.7609e-06	0.0132391	-0.000394259	-0.0044222	0	2440
4310	10.0563	15.2952	0.0596968	7.63595e-06	-2.17658e-06	-0.0497279	0.000112592	-0.0026059	0	699.114
4311	8.79079	6.86426	0.0590064	1.77688e-06	-3.07385e-06	-0.00899767	-0.000767854	-0.00133804	0	402.951
4312	5.34389	13.4444	0.0684068	1.06677e-06	3.68178e-07	-0.0143764	-0.000357287	7.06384e-05	0	552.342
4313	11.8437	7.45905	0.0544584	3.53079e-06	-4.74218e-06	0.0569448	-0.00039614	-0.00241248	0	2832.56
4314	6.91529	7.3517	0.0562071	1.95773e-06	-3.5526e-06	-0.00874795	-0.000740047	-0.000828764	0	1741.39
4315	22.178	9.35875	0.0516917	3.20532e-06	-4.06321e-06	0.00482331	0.00119102	-0.000347106	0	2453.17
4319	16.4136	1.88552	0.0559102	4.16912e-07	1.35617e-07	-0.0195262	9.49641e-05	-0.000275841	0	1850.03
4324	3.71717	10.0683	0.0649097	1.79462e-08	-1.04669e-06	0.00524222	-0.000427746	-6.90579e-05	0	396.693
4325	19.8556	4.0311	0.0728485	-6.63866e-08	-2.3538e-06	-0.00139587	0.000741276	-0.000694967	0	996.695
4328	23.4081	3.89896	0.0672421	2.17969e-07	-1.18092e-06	-0.00681339	0.00044705	-0.000295626	0	1918.55
4331	14.8504	11.4348	0.0745706	2.68698e-06	-2.5967e-06	0.0304062	0.00165047	-0.0055271	0	3397.89
4333	3.83084	11.0495	0.0512912	3.43055e-07	-1.51217e-06	-0.0118444	-0.000408598	4.41638e-05	0	977.265
4337	21.261	1.18724	0.0737909	1.28567e-07	-7.89518e-08	-0.00745822	5.40394e-05	-2.46603e-05	0	1262.27
4339	16.006	12.6723	0.0536922	2.7948e-06	-1.17781e-06	-0.0195405	0.00199232	-0.00495314	0	1340.55
4340	13.1709	12.2342	0.0621619	2.99332e-06	-4.02404e-06	0.0597252	0.000686132	-0.00662855	0	2932.14
4341	3.91824	12.941	0.0657493	1.04309e-06	-6.66816e-07	-0.00652307	-0.000269134	0.000277667	0	114.756
4343	6.6754	13.3824	0.0684204	1.37513e-06	-1.97272e-07	-0.0216282	-0.000521725	-0.00036997	0	951.168
4344	11.7513	10.6608	0.0631256	2.25048e-06	-5.94277e-06	-0.0491004	-0.000392162	-0.00422776	0	4162.09
4349	17.1198	2.94247	0.062735	1.66482e-07	9.04114e-08	-3.59608e-05	0.000323861	-0.000623727	0	2603.49
4350	17.3604	1.6034	0.0724718	6.54042e-07	-8.16377e-08	-0.014779	0.000110921	-0.00015401	0	2124.52
4353	10.4634	8.96134	0.0561513	-1.83237e-07	-2.23392e-06	-0.0387442	-0.000761511	-0.00259926	0	1349.25
4355	24.4453	3.3046	0.0509401	-3.07696e-07	-5.92495e-07	-0.00617739	0.000265141	-0.000188797	0	762.486
4356	17.1937	11.4538	0.0736912	2.41684e-06	-3.34558e-06	0.0438542	0.00202133	-0.00333218	3	7500.48
4360	4.82381	13.1694	0.0611385	1.50416e-06	-1.62444e-07	-0.0113103	-0.000341676	0.000157064	0	464.99
4365	6.08808	1.2602	0.0593025	-6.44513e-08	-4.61681e-08	0.0158568	-4.94386e-05	-3.32403e-05	0	1252.52
4367	5.50407	14.2934	0.0650111	1.47868e-06	1.69399e-07	-0.0128783	-0.000225558	0.000160118	0	326.615
4369	11.4042	10.3031	0.0740622	1.22343e-06	-4.99554e-06	-0.0228382	-0.000570658	-0.00374128	0	4727.31
4371	11.7631	2.99725	0.0563523	-1.83977e-07	-7.34903e-07	0.0120312	-0.000189381	-0.000569912	0	947.867
4374	6.27058	13.6862	0.053883	1.38717e-06	5.02627e-08	-0.00669981	-0.000395569	-0.00017521	0	253.507
4382	11.2651	10.2526	0.0740401	8.19555e-07	-5.11364e-06	-0.0375903	-0.000603017	-0.00364355	0	160.215
4385	24.8264	9.28927	0.0609203	-6.12765e-09	-2.35561e-06	-0.00296897	0.000503626	0.000224101	0	996.315
4388	8.20483	10.3953	0.0626391	1.96019e-07	-2.47639e-06	-0.0119042	-0.000912525	-0.00161019	0	753.896
4391	10.7826	9.18428	0.054094	5.03874e-08	-3.5905e-06	-0.0143085	-0.000792304	-0.00279086	0	1446.76
4396	7.21489	3.13581	0.0660756	5.18809e-07	-4.87803e-07	-0.000761326	-0.000367809	-0.000337162	0	1901.54
4398	14.4239	15.1911	0.0562779	-5.80387e-07	-7.60848e-07	0.115064	0.00139327	-0.00887331	0	15614.2
4402	18.8818	3.00953	0.0715026	3.22935e-07	-9.74003e-07	-0.00489161	0.000432439	-0.000545802	0	2320.6
4403	13.7111	4.74105	0.0697905	2.02251e-06	-3.39763e-06	-0.0164143	8.6886e-05	-0.00125051	0	1687.83
4406	4.46983	5.36676	0.0508136	1.75669e-07	1.72722e-07	-0.00242822	-0.00040137	-0.000310242	0	423.518
4410	20.2106	8.29528	0.0634053	1.25725e-06	-3.73204e-06	0.00759238	0.00156562	-0.00118791	0	1678.45
4412	14.0918	1.12407	0.0585071	-2.86972e-07	-7.05794e-07	-0.00499245	-1.01679e-05	-5.47888e-05	0	1488.28
4413	18.5175	5.38585	0.0657757	5.74838e-07	-1.84788e-06	0.0117554	0.000939568	-0.00115973	0	1076.34
4416	2.6352	7.59143	0.0632761	-1.68751e-07	-3.79705e-07	0.000824678	-0.000249671	-0.000157061	0	1083.8
4418	21.0029	3.75125	0.060574	1.99361e-07	-1.75079e-06	0.00279662	0.00060359	-0.00048981	0	1860.68
4423	6.71183	5.01391	0.0606139	5.33826e-07	-2.07976e-07	-0.00776929	-0.000550809	-0.000575496	0	1549.33
4427	2.02281	8.17349	0.0528163	-4.14096e-08	-1.1304e-06	-0.00117043	-0.000170837	-7.23966e-05	0	341.076
4428	7.91666	9.5094	0.0574446	9.24274e-07	-2.80338e-06	-0.0207263	-0.000954774	-0.00133519	0	1344.91
4430	8.33668	6.20816	0.067764	2.40672e-06	-1.87222e-06	-0.016719	-0.000714465	-0.00105969	0	154.454
4435	24.6083	7.66043	0.0518293	1.93465e-06	-3.40211e-07	0.00875236	0.000610383	-3.59671e-05	0	649.242
4436	23.2706	9.2229	0.0541707	9.28836e-07	-2.33682e-06	-0.0023181	0.00091485	-5.55807e-05	0	1254.54
4437	19.9314	2.14949	0.0738374	6.74601e-07	-1.3952e-06	-0.00624924	0.000311513	-0.000228838	0	1394.26
4439	25.7183	5.60827	0.0553535	5.89196e-08	-2.50168e-07	0.0117941	0.000220417	-0.000135909	0	1374.1
4440	9.746	5.83066	0.0548685	1.69086e-06	-1.84968e-06	-0.0173279	-0.000656937	-0.00122894	0	1551.18
4445	16.8685	14.6557	0.0677883	-9.27468e-07	9.20059e-07	0.0849868	0.000743558	-0.00363541	0	260.911
4446	24.4026	8.95127	0.0747783	2.16467e-07	-2.83134e-06	0.0241012	0.000586236	0.000124472	0	834.363
4448	10.4941	12.6462	0.0711586	4.26285e-06	-3.18776e-06	-0.00510352	-0.000847379	-0.00395354	0	1422.14
4449	9.17729	15.3429	0.0612435	5.58443e-06	-2.91044e-07	-0.0373791	0.000145207	-0.00164036	0	1062.75
4451	23.3269	2.72198	0.0506442	-1.36884e-07	-7.67134e-08	0.00719475	0.00029522	-0.00019474	0	1129.27
4452	18.2255	9.79979	0.0512778	1.33173e-06	-5.14148e-07	0.0579243	0.0020233	-0.00237803	0	4368.51
4453	16.4284	4.14542	0.0717411	3.05276e-07	-3.76643e-07	-0.00516654	0.000500125	-0.001002	0	1351.76
4454	16.6422	10.0044	0.0725207	5.12599e-06	-2.8046e-06	0.0352435	0.00194183	-0.00351953	0	2478
4456	25.1833	9.79903	0.0644321	1.18909e-07	-1.70559e-06	-6.4231e-05	0.00035316	0.000367022	0	857.501
4462	6.10543	10.2401	0.0578395	1.08357e-06	-2.0906e-06	-0.01305	-0.000763019	-0.000591143	0	401.536
4464	6.64487	13.7189	0.0673111	1.62802e-06	-1.57069e-07	-0.0276431	-0.000446751	-0.000300357	0	298.316
4470	5.73293	14.1857	0.0670224	1.46088e-06	1.68193e-07	-0.0150124	-0.000261068	9.1099e-05	0	159.374
4473	22.6237	3.98079	0.0502189	4.8506e-07	-9.85881e-07	-0.000615806	0.000534468	-0.000355252	0	998.979
4475	12.26	2.72189	0.0582695	-4.17364e-07	-1.236e-06	-0.0126263	-0.000117792	-0.000514248	0	2347.66
4481	7.36338	14.8619	0.0565475	1.19473e-06	-1.5037e-07	-0.0163449	-0.000160209	-0.000421372	0	163.869
4485	9.43623	3.05269	0.070215	-7.42208e-08	-5.68636e-07	-0.0213268	-0.000314654	-0.000540981	0	2775.02
4486	21.2829	9.75111	0.0588734	3.72457e-06	-6.79632e-06	0.0236355	0.00141805	-0.000707184	0	2342.94
4488	18.0408	5.00506	0.0727063	-1.63723e-08	-1.36759e-06	-0.000449193	0.000779455	-0.00118514	0	2031.91
4491	16.3802	5.92841	0.0544378	8.71873e-07	-9.79194e-07	-0.0287825	0.000758828	-0.00172201	0	1814.52
4495	9.75654	9.83202	0.053568	8.18283e-07	-6.31769e-07	-0.0290837	-0.000870593	-0.00250461	0	1740.3
4497	8.311	1.21173	0.0675832	-1.46189e-07	1.32298e-08	0.0124901	-2.80186e-05	-5.62557e-05	0	705.324
4502	8.21548	15.6766	0.0594097	1.69373e-06	-2.14918e-07	-0.0325198	0.000242574	-0.000757539	0	166.074
4504	10.9154	10.8653	0.0733779	2.722e-06	-4.89712e-06	0.011642	-0.000605243	-0.00370058	0	2024.73
4506	13.476	10.1073	0.0539402	1.51432e-06	-2.16943e-06	-0.0108729	0.000637161	-0.00447696	0	3287.77
4510	9.33343	1.35161	0.0568605	-1.26072e-07	1.4479e-10	0.00212859	-3.20249e-05	-0.000107329	0	1376.3
4511	5.57612	9.52334	0.0575268	8.79279e-07	-1.94074e-06	-0.00804584	-0.0006813	-0.0004551	0	752.056
4512	18.1277	2.05044	0.067381	6.66964e-07	-7.44067e-07	-0.00508939	0.000266995	-0.000298471	0	1839.57
4514	1.03999	9.24492	0.072348	-5.53477e-08	-2.25422e-06	-0.000663103	-1.01064e-05	6.21305e-05	0	213.123
4516	21.1768	9.52182	0.0598191	3.6482e-06	-5.49948e-06	0.00296472	0.00142994	-0.000736765	0	1357.27
4517	16.9311	11.0357	0.0737693	3.88033e-06	-3.62627e-06	0.028194	0.00224557	-0.00355248	0	1657.91
4521	8.04943	8.09076	0.0567385	9.25553e-07	-3.24946e-06	-0.00983301	-0.000863572	-0.00125074	0	670.102
4522	1.06851	7.31437	0.051551	-8.11497e-09	-1.39709e-06	0.00186585	-1.49267e-05	-9.72594e-05	0	251.289
4524	23.0064	4.1819	0.0692819	5.23224e-07	-6.98233e-07	-0.0103816	0.000517471	-0.000339316	0	1146.83
4525	25.9664	1.1633	0.0659435	1.46955e-08	-6.8815e-08	-0.00185462	1.5993e-05	-1.07359e-05	0	633.645
4526	8.10631	4.71364	0.0696796	6.98022e-07	2.29188e-07	-0.0136257	-0.000536566	-0.000765934	0	1601.39
4527	19.1968	7.18327	0.0738252	3.32243e-06	-2.08751e-06	0.00913218	0.00138912	-0.00141947	0	1415.98
4528	19.3193	7.23339	0.0585512	3.45238e-06	-2.26531e-06	0.0172057	0.00139272	-0.00137393	0	1665.95
4529	1.61359	9.4877	0.0577385	-3.21894e-07	-1.93107e-06	-0.0106484	-6.52612e-05	6.553e-05	0	221.321
4534	2.44921	13.2975	0.0504644	5.44132e-07	-3.79919e-08	-0.00151264	-0.00011455	0.000483727	0	301.965
4535	2.265	9.62661	0.0558618	-1.02538e-07	-1.80068e-06	0.00138057	-0.000170006	3.66421e-05	0	751.617
4540	24.6647	7.99613	0.0533382	1.84108e-06	-2.62088e-07	-0.00410562	0.000585161	2.76572e-05	0	1786.23
4542	19.5459	12.1244	0.0579642	2.39744e-06	-3.4526e-06	0.0398468	0.00152046	-0.00148595	0	1355.83
4544	3.96966	12.7133	0.0678627	8.19407e-07	-7.89782e-07	-0.0062093	-0.000296464	0.000235653	0	150.404
4546	24.0451	3.06818	0.0567297	-2.86637e-07	-3.26282e-07	0.0046749	0.000298885	-0.00020697	0	1937.42
4550	11.6225	2.76539	0.0701909	-2.93521e-07	-6.78425e-07	-0.00333538	-0.000127492	-0.000507984	0	1077.84
4551	3.50794	4.33879	0.0645881	-2.42729e-09	8.40484e-08	0.00241641	-0.000251043	-0.000198948	0	687.938
4552	5.11671	4.37287	0.070226	-2.31741e-08	3.81334e-07	-0.0122122	-0.000396002	-0.000305592	0	1996.35
4553	3.77329	6.17311	0.0702231	2.63047e-08	-3.20731e-07	-0.00585246	-0.000366978	-0.000256545	0	980.4
4554	9.43177	5.13748	0.0714171	1.39984e-06	-1.41652e-06	-0.000448264	-0.000591142	-0.00103992	0	1170.05
4556	13.1585	3.77629	0.0549857	3.23804e-07	-2.90639e-06	-0.00631173	-6.37864e-05	-0.000872022	0	2864.7
4557	8.34833	11.6806	0.059124	9.46952e-07	-2.24925e-06	-0.00368294	-0.000961323	-0.00167031	0	1481.78
4560	11.7043	15.7339	0.0747677	4.14456e-06	-7.37696e-06	-0.142758	0.000584208	-0.00546899	0	2260.59
4562	13.3009	5.53167	0.0711018	2.89975e-06	-4.09101e-06	-0.0367157	-3.89568e-05	-0.00171493	0	2703.85
4564	26.8975	2.62233	0.0548887	-1.42596e-07	-2.15718e-07	-0.00488651	8.51826e-06	-0.000104551	0	499.385
4565	8.48005	3.68953	0.0649183	8.17286e-08	-4.83277e-08	-0.00163521	-0.000383206	-0.000601304	0	3149.26
4566	14.8622	12.9171	0.0613772	3.91958e-06	-3.42218e-06	0.057221	0.00172426	-0.00637056	0	4134.38
4568	6.26148	15.609	0.0739092	4.34473e-07	-4.02114e-07	-0.0121544	-2.63364e-06	0.000162361	0	124.631
4569	4.77518	11.026	0.0588369	9.86611e-07	-1.82866e-06	-0.00371636	-0.000569652	-0.000135005	0	794.585
4572	9.84161	12.2258	0.0723756	3.53864e-06	-2.89369e-06	-0.0223095	-0.000933581	-0.00303905	0	2027.55
4573	13.7111	2.71271	0.0563393	-6.70686e-08	-2.4486e-06	0.00400792	8.42584e-07	-0.00047437	0	792.314
4574	8.07648	6.44707	0.0611989	2.20474e-06	-2.79249e-06	-0.00678504	-0.0007303	-0.00105505	0	891.221
4579	19.363	6.17685	0.0592634	3.06038e-06	-9.41416e-07	0.0176311	0.00112635	-0.00119125	0	1425.73
4581	6.9246	4.27223	0.069379	-4.97814e-08	-2.00465e-07	0.00446777	-0.000487497	-0.000485475	0	477.368
4589	15.3517	6.31383	0.0699281	2.57077e-06	-2.33054e-06	-0.000751292	0.000575045	-0.00197785	0	2966.02
4593	12.8377	12.3761	0.0665716	2.78912e-06	-5.92218e-06	-0.0525168	0.000302279	-0.00640644	0	5544.84
4595	19.2881	4.57485	0.067949	-1.97854e-07	-2.24842e-06	-0.00432033	0.000812613	-0.000839919	0	985.224
4596	4.27217	14.2049	0.0713695	1.46066e-06	-2.35384e-07	-0.010052	-0.000178696	0.000385435	0	274.902
4597	14.3929	6.59246	0.0720393	2.59816e-06	-1.41497e-06	-0.0101435	0.000408948	-0.00223268	0	1157.66
4599	25.8349	3.44431	0.0590291	-6.96029e-07	3.49047e-08	0.00552816	0.000127677	-0.000155208	0	1183.57
4600	17.4385	10.2777	0.0626978	3.85667e-06	-2.16099e-06	0.0193535	0.00203573	-0.00293884	0	543.491
4601	12.898	8.70779	0.0550122	-1.42687e-08	-2.94844e-06	-0.0224995	-3.91903e-05	-0.00330597	0	637.063
4603	23.2425	3.19517	0.074678	1.45861e-07	-4.10534e-07	-0.00417127	0.000383723	-0.000249164	0	1477.02
4604	14.7342	5.85618	0.0633313	2.29277e-06	-1.90782e-06	-0.0047668	0.000366261	-0.00178151	0	3050.34
4605	7.98411	2.99286	0.0612144	2.76943e-07	-5.515e-08	0.0116554	-0.000362116	-0.000384168	0	2352.49
4607	24.2788	1.91322	0.0651711	-7.16925e-08	-1.0051e-07	-0.00228992	0.000127598	-8.67118e-05	0	860.913
4608	24.5051	4.83488	0.0724422	1.44817e-08	-7.60043e-07	-0.00362944	0.000391773	-0.000236988	0	825.74
4609	19.7303	3.45308	0.0515852	-1.89343e-07	-1.58691e-06	0.0087717	0.000583509	-0.000547597	0	2407.73
4610	18.2493	7.39198	0.0739447	3.56136e-07	-1.35252e-06	0.029604	0.00132591	-0.00174827	0	1276.08
4613	5.88221	6.51811	0.0518355	4.17057e-07	-1.67344e-06	0.00408916	-0.000629349	-0.000567353	0	1364.09
4614	12.7767	8.39972	0.0534248	-4.68819e-08	-4.23958e-06	0.0159989	-9.26618e-05	-0.00310852	0	4229.07
4616	21.4021	9.72802	0.0628192	4.29881e-06	-5.90647e-06	0.0350522	0.00139811	-0.00062679	0	2340.98
4619	5.17879	9.31648	0.0548327	8.42368e-07	-2.24856e-06	0.00416175	-0.000634985	-0.000408474	0	1051.5
4621	4.75252	13.9073	0.0508774	1.57395e-06	-2.55038e-07	-0.000357453	-0.00023956	0.000283323	0	173.728
4622	20.5146	7.78412	0.0696597	1.00757e-06	-9.05345e-07	0.0144191	0.00142651	-0.00101574	0	2848.28
4624	4.65467	4.21582	0.067572	-1.10823e-07	2.20689e-07	0.00187174	-0.000343343	-0.000256226	0	1356.83
4625	13.1743	7.12198	0.060168	2.31566e-06	-3.53761e-06	0.0127035	5.15126e-05	-0.00246814	0	2146.77
4627	25.3364	6.46703	0.0521484	6.24966e-07	-8.78393e-07	0.00964632	0.000337106	-7.84566e-05	0	348.63
4628	3.61945	15.5247	0.0602974	7.46388e-07	3.32308e-07	-0.00546721	-1.04842e-05	0.000563678	0	127.487
4629	1.42206	6.01558	0.0698451	-1.58145e-08	-1.04616e-06	-0.00489697	-6.39142e-05	-0.000157888	0	912.91
4630	10.3327	4.23633	0.0574941	2.85148e-07	-6.12844e-07	0.00840497	-0.000391986	-0.000825432	0	1671.41
4632	16.8573	10.3311	0.0721576	4.80518e-06	-2.96086e-06	0.0473826	0.00202685	-0.00338029	0	3345.66
4633	9.36483	4.54231	0.06079	7.2524e-07	-7.4982e-07	0.0200361	-0.000462639	-0.000848471	0	599.892
4635	9.24648	6.21937	0.070615	2.03557e-06	-2.27961e-06	0.00289113	-0.000680793	-0.00126285	0	2291.66
4637	16.8781	3.37738	0.0682917	3.45629e-07	8.83191e-08	0.0272993	0.000374136	-0.000743209	0	1969.42
4638	14.5958	1.01875	0.0645665	-5.67868e-08	-1.16052e-07	-0.00554186	1.74124e-07	-1.0751e-05	0	398.374
4640	10.9856	4.93233	0.0536289	1.03265e-06	-1.66218e-06	-0.0210928	-0.000390555	-0.00115594	0	517.901
4641	9.93375	4.49893	0.0742159	3.78659e-07	-7.87203e-07	-0.00255312	-0.000404756	-0.000889599	0	868.614
4642	11.5202	15.944	0.0511037	4.41093e-06	-7.93129e-06	-0.100886	0.000892483	-0.00488782	0	390.817
4645	19.6959	4.38234	0.0640842	-1.8551e-07	-2.52729e-06	-0.00655035	0.000754318	-0.000747084	0	1021.57
4647	25.8835	9.93618	0.0643777	6.67286e-07	-2.57767e-06	0.0092641	0.000168218	0.000540593	0	1075.32
4648	6.43515	2.54435	0.0537913	4.13311e-08	-2.26238e-09	0.000536027	-0.0002674	-0.000208038	0	629.746
4649	10.3556	5.12131	0.068831	1.49568e-06	-1.16595e-06	-0.00891488	-0.000550775	-0.00120782	0	1991.59
4651	11.4799	14.6364	0.0655006	3.59081e-06	-9.43113e-06	-0.17256	-0.000495017	-0.00557147	0	3381.93
4652	15.4108	13.1143	0.0700608	3.40453e-06	-1.04762e-06	-0.03114	0.00185825	-0.00593346	0	3331.18
4655	21.1279	3.29285	0.0616081	3.63575e-07	-1.30717e-06	-0.000699611	0.000532919	-0.000429654	0	860.577
4656	16.5774	1.24294	0.0565958	1.72479e-07	2.23672e-08	-0.000906548	6.57328e-05	-8.94737e-05	0	1185.41
4661	20.4395	2.41009	0.0548344	8.70971e-07	-6.62327e-07	-0.000639991	0.000349489	-0.000240765	0	1795.54
4665	13.7908	3.99172	0.0623088	8.13139e-07	-2.4598e-06	-0.0168328	5.59726e-05	-0.000954545	0	2267.98
4668	2.34158	13.1098	0.0515645	3.30773e-07	-5.84151e-08	-0.00535693	-0.000112478	0.00046876	0	145.712
4673	15.9779	13.9688	0.0616465	6.40606e-07	-7.34067e-07	0.0870116	0.00150795	-0.00511399	0	3889.41
4674	4.23155	15.5479	0.0616209	1.69453e-06	4.06531e-07	-0.00854383	-2.09792e-05	0.000512275	0	114.308
4677	10.6258	11.7908	0.0608171	4.76529e-06	-4.28731e-06	-0.0125224	-0.000711786	-0.00381114	0	2891.86
4679	19.0138	1.52852	0.0549012	7.26382e-07	-1.0066e-06	-0.0123817	0.000139548	-0.000103219	0	1298.28
4680	6.22644	2.31874	0.0706549	-1.8431e-09	1.71373e-07	0.00699012	-0.000226239	-0.000166454	0	729.359
4681	9.23514	10.3862	0.0601303	4.15432e-07	-9.45516e-07	-0.0321285	-0.00102299	-0.00217042	0	1606.79
4684	6.31968	1.04303	0.0669519	-1.39088e-08	-9.33697e-09	0.00136628	-1.51602e-05	-1.47845e-05	0	786.432
4688	2.46999	13.1603	0.0629394	3.93293e-07	-9.83623e-08	-0.00434159	-0.000119823	0.000458705	0	128.588
4690	15.1623	1.76172	0.0615401	2.19185e-07	-5.29795e-08	-0.0115171	4.74173e-05	-0.000209697	0	2122.25
4693	8.52908	4.87432	0.0683895	1.36514e-06	-5.90284e-07	0.00221742	-0.000560724	-0.000872793	0	2156.92
4694	14.0657	13.564	0.0724951	3.25095e-06	-3.95253e-06	-0.0329877	0.00154144	-0.00804835	0	7958.5
4695	13.1388	11.3362	0.0652668	6.53383e-07	-5.66319e-06	-0.0727181	0.000498083	-0.00561217	0	2513.91
[truncated: 20,465 more rows]
