# Supplementary material for: Study on stability analysis of soil nail reinforced slopes under loading based on the discrete element method
Source: PLoS One. 2026 May 26;21(5):e0350163. doi: 10.1371/journal.pone.0350163 (PMC13210361; doi:10.1371/journal.pone.0350163)
Supplement: S1 File — (ZIP) [file pone.0350163.s001.zip › DATA in PFC/1_14_5000__contacts.txt]

ball1_id	ball2_id	ball1_type	ball2_type	cx	cy	nx	ny	fn	fs	bond_type
6	21988	0	0	6.96533	3.82308	0.507835	-0.861454	130.815	14.407	0
6	29749	0	0	6.99467	3.90081	0.949804	0.312844	132.367	29.0033	0
7	28757	0	0	24.6346	3.70317	-0.975805	0.218642	161.404	19.7763	0
12	5819	0	0	3.15149	12.0885	0.967578	-0.252572	9.95263	4.32959	0
17	4641	0	0	9.9254	4.57265	0.112561	-0.993645	110.558	3.93924	0
17	7912	0	0	9.89979	4.71668	-0.23693	0.971527	164.007	82.1522	0
25	9688	0	0	14.7726	8.60336	-0.754754	0.656008	279.721	128.955	0
35	7830	0	0	10.5569	10.8623	-0.997102	-0.0760711	-45.5641	62.0801	0
36	8603	0	0	24.9201	7.46514	-0.911042	0.412315	87.2019	13.9903	0
40	1994	0	0	13.1931	6.0586	0.841749	0.53987	28.0949	4.74479	0
51	1555	0	0	2.66157	4.94475	0.0745973	0.997214	70.1649	15.7572	0
63	3510	0	0	15.5869	9.01574	0.297589	-0.954694	513.158	31.5231	0
67	4619	0	0	5.20869	9.36241	-0.545547	-0.83808	93.7346	20.3564	0
93	3401	0	0	23.1363	9.2168	0.339825	0.940489	0.478985	11.0335	0
151	611	0	0	11.4134	4.31995	-0.114159	0.993462	235.013	24.0117	0
174	289	0	0	14.9039	15.2912	-0.606179	-0.795328	60.3774	159.086	0
183	327	0	0	3.86951	15.6576	-0.574335	-0.81862	9.14244	6.67097	0
265	530	0	0	20.7732	6.83042	-0.955568	-0.294772	60.5728	24.7867	0
421	992	0	0	24.9063	1.46959	0.354808	-0.934939	163.517	16.4838	0
563	835	0	0	16.0884	7.21088	-0.744354	0.667786	354.524	104.689	0
639	940	0	0	18.1418	3.68901	0.173116	-0.984901	625.626	88.539	0
782	835	0	0	16.0189	7.28946	0.572022	-0.820238	305.726	66.6899	0
12	29230	0	0	3.10874	12.0508	0.128472	-0.991713	2.28491	7.48379	0
19	18330	0	0	5.96797	5.20356	-0.867073	-0.49818	183.609	21.927	0
19	28347	0	0	6.06373	5.26483	0.815722	0.578444	166.794	10.4846	0
21	51229	0	0	10.2986	12.1667	0.942292	-0.334793	-39.1106	26.678	0
22	20360	0	0	18.9212	5.90923	-0.30638	-0.951909	86.3644	56.2417	0
24	15402	0	0	6.12788	9.76954	0.914765	0.403987	112.407	8.87681	0
24	42844	0	0	6.11901	9.69799	0.788176	-0.61545	13.2271	18.4346	0
32	15068	0	0	25.7948	7.89105	0.610974	-0.791651	117.82	51.1198	0
32	23482	0	0	25.7082	7.9013	-0.77901	-0.627012	-10.0135	54.9853	0
32	23484	0	0	25.7745	8.00006	0.286044	0.958216	-32.5686	4.49144	0
33	24026	0	0	22.8886	1.6189	-0.554003	0.832515	212.557	3.04473	0
38	40341	0	0	1.84134	14.2082	0.984513	0.175311	8.70976	7.38269	0
43	24224	0	0	12.0751	7.75583	-0.531284	-0.847194	308.55	87.0772	0
48	15202	0	0	5.21239	13.7845	0.882005	0.47124	58.8597	10.9592	0
48	34325	0	0	5.16505	13.6911	0.141783	-0.989898	8.38896	5.44455	0
50	30371	0	0	26.6004	1.36114	0.244556	0.969635	93.0953	11.2536	0
51	36503	0	0	2.71364	4.89658	0.988581	0.150693	49.9895	0.0730349	0
54	38186	0	0	15.9087	4.50541	-0.986357	0.164622	-1.5877	13.3836	0
54	42458	0	0	15.9304	4.44534	-0.651495	-0.758653	230.616	62.9197	0
55	34632	0	0	16.6195	6.10286	0.956282	0.292446	-14.1185	13.4235	0
56	47461	0	0	12.4298	5.45795	0.370796	-0.928714	80.0637	12.2654	0
57	25720	0	0	16.8585	13.0188	-0.511146	0.859494	919.741	246.286	1
57	35305	0	0	16.916	13.0199	0.476541	0.879152	-0.397012	4.88076	0
59	25894	0	0	25.886	3.20067	-0.572967	0.819579	113.792	18.159	0
59	33269	0	0	25.8947	3.08815	-0.440485	-0.89776	81.6131	3.58748	0
60	50684	0	0	13.6804	9.90152	0.385245	0.922814	528.739	129.611	0
66	34745	0	0	7.9543	1.61411	-0.727085	0.686547	70.9422	6.36298	0
68	44691	0	0	12.1676	6.04671	0.84604	-0.53312	6.17355	5.79937	0
68	47062	0	0	12.1423	6.12131	0.34772	0.937599	175.319	2.77687	0
69	52350	0	0	10.669	6.02946	0.666316	0.745669	220.617	31.1088	0
70	16449	0	0	13.5473	3.89411	0.873805	-0.486277	77.5718	74.2412	0
70	28456	0	0	13.4327	3.9871	-0.655725	0.755	75.2453	31.0705	0
70	46530	0	0	13.4463	3.86463	-0.474455	-0.88028	341.739	85.47	0
74	46308	0	0	14.4901	12.0115	-0.998417	0.0562387	-41.0562	92.8004	0
76	45241	0	0	11.6074	7.62384	-0.0540818	0.998537	293.88	61.124	0
77	17481	0	0	23.588	2.43558	-0.954597	0.297899	178.485	34.797	0
77	25772	0	0	23.7087	2.40101	0.967499	-0.252876	135.868	3.09583	0
84	39294	0	0	6.4082	15.0957	0.803318	0.59555	2.61627	3.80558	0
89	38214	0	0	23.0282	6.98948	-0.996137	0.0878156	230.554	5.15289	0
89	42208	0	0	23.1357	7.04031	0.56484	0.825201	10.2522	4.99526	0
93	20568	0	0	23.0663	9.15085	-0.95925	-0.282558	219.535	60.463	0
93	26651	0	0	23.1238	9.11245	0.106558	-0.994307	-32.5132	36.2363	0
97	14939	0	0	5.29239	12.6604	-0.637504	-0.770447	52.3716	13.6449	0
107	4655	0	0	21.1188	3.35378	0.146708	-0.98918	121.452	18.9687	0
110	2442	0	0	8.82711	8.06832	0.853187	0.521606	184.52	27.8262	0
113	7001	0	0	17.4813	4.55561	-0.997159	-0.0753316	93.0204	17.5995	0
116	4553	0	0	3.78507	6.1039	-0.167817	0.985818	4.58605	1.71275	0
116	8132	0	0	3.72537	6.04142	-0.992443	0.122708	52.8055	21.0481	0
117	9560	0	0	12.8094	14.4543	0.95137	0.30805	814.045	274.796	0
139	5491	0	0	7.17814	1.71965	-0.895832	0.444392	25.1436	12.3619	0
144	9028	0	0	14.556	2.08586	0.383047	-0.923729	241.442	20.477	0
147	7975	0	0	8.87897	13.7951	-0.0850042	-0.996381	23.9288	37.3104	0
148	5013	0	0	17.8073	2.08373	-0.828387	0.560156	145.815	34.429	0
148	8387	0	0	17.8	2.02083	-0.933823	-0.357735	61.2089	12.4067	0
151	4981	0	0	11.3648	4.28397	-0.916843	0.399247	25.1422	8.16125	0
166	6468	0	0	23.9525	2.43396	0.587279	0.809385	53.1342	20.7429	0
174	7382	0	0	14.9892	15.353	0.94491	0.327331	368.151	180.995	0
176	4767	0	0	8.15393	12.6003	0.99644	-0.0843018	72.2539	1.69053	0
180	2910	0	0	1.91637	1.71266	-0.529519	0.848298	36.5779	2.59967	0
180	3028	0	0	1.98815	1.69144	0.905533	0.424275	74.4196	6.59733	0
198	2215	0	0	13.9969	5.63891	-0.965569	0.260146	16.9976	99.3991	0
198	3589	0	0	14.0181	5.57729	-0.601507	-0.798868	338.178	76.419	0
204	1054	0	0	14.6121	7.81889	0.5218	-0.853068	604.816	171.214	0
213	7139	0	0	19.0591	8.02031	0.481512	0.87644	160.805	69.7491	0
214	1408	0	0	26.8455	8.91398	0.494141	-0.869382	0.906513	27.7747	0
224	7552	0	0	26.4391	1.75419	0.813923	-0.580972	36.4364	1.60997	0
225	8504	0	0	16.605	11.78	0.497993	0.867181	231.667	132.548	0
225	9770	0	0	16.6185	11.6971	0.748139	-0.663542	614.691	70.2331	0
249	6821	0	0	23.2329	6.20934	-0.442649	0.896695	135.901	35.8039	0
251	5718	0	0	14.172	15.0698	-0.0936128	-0.995609	754.853	350.148	0
254	1981	0	0	9.03875	8.39225	0.881995	0.47126	242.198	47.8471	0
268	8484	0	0	7.06592	5.35434	0.492737	-0.870178	-2.05907	12.69	0
270	6026	0	0	17.9583	6.47794	0.316049	-0.948743	532.738	22.4419	0
273	1287	0	0	22.8056	7.98106	-0.261942	-0.965084	8.703	29.5295	0
273	5506	0	0	22.81	8.10493	-0.193794	0.981042	72.4718	55.1349	0
289	3017	0	0	14.8421	15.3041	-0.237957	0.971276	93.4864	80.886	0
290	2388	0	0	26.7385	4.8895	0.49595	-0.868351	66.7167	18.3681	0
290	9384	0	0	26.7715	4.94357	0.999049	-0.0436037	162.373	14.9664	0
301	4888	0	0	17.2575	8.07502	0.842952	-0.537988	127.937	63.878	0
304	6703	0	0	25.2348	4.30755	-0.471002	0.882132	54.2626	16.8401	0
306	7009	0	0	22.2093	6.76761	-0.746634	-0.665235	91.5131	28.4133	0
328	7438	0	0	18.2751	11.5359	0.556547	-0.830816	138.213	32.009	0
332	6358	0	0	1.45087	14.6793	-0.611341	-0.791367	19.1901	9.73104	0
350	1388	0	0	8.58038	8.24404	-0.198929	-0.980014	333.196	56.7508	0
354	8698	0	0	24.6154	2.55436	0.111067	-0.993813	59.2808	14.9069	0
358	7018	0	0	26.5149	9.20158	0.593262	0.805009	61.9073	61.5452	0
362	9949	0	0	5.948	10.0078	-0.13026	-0.99148	132.26	49.1403	0
370	5503	0	0	10.4603	14.883	-0.447593	0.894237	-51.4657	27.6277	0
373	2529	0	0	10.0153	5.35362	-0.424023	-0.905651	198.916	26.4983	0
403	8671	0	0	26.7012	7.21437	-0.533604	0.845735	40.9946	42.0234	0
406	5153	0	0	3.38501	10.7896	0.716872	-0.697205	23.5881	26.1834	0
409	8871	0	0	6.46111	8.44114	-0.999926	-0.0121735	125.844	34.5945	0
413	4705	0	0	23.1772	1.88109	-0.795905	-0.605421	26.3306	15.4119	0
421	5075	0	0	24.8385	1.57362	-0.711638	0.702546	127.823	15.5662	0
431	8337	0	0	21.8872	5.84963	0.811491	0.584365	48.3993	37.7296	0
434	2877	0	0	25.7188	5.25531	-0.675742	0.737138	260.653	23.5634	0
440	6242	0	0	16.9517	6.66516	-0.89098	-0.454042	-13.2716	11.5951	0
444	7798	0	0	16.6102	10.5399	0.301046	-0.95361	651.926	226.315	0
445	8598	0	0	1.94761	15.7709	-0.647398	0.762152	1.84448	2.28812	0
449	2819	0	0	22.2339	3.7096	0.998729	-0.0504016	117.556	40.4212	0
457	2431	0	0	19.8845	7.61745	-0.269858	-0.9629	79.8568	37.1802	0
460	5533	0	0	19.5085	12.0156	0.968096	-0.250581	81.1921	219.049	1
468	2717	0	0	7.95394	11.6747	0.711531	-0.702654	10.4259	34.6318	0
468	9903	0	0	7.86124	11.6825	-0.819855	-0.572572	81.0597	6.77058	0
486	6544	0	0	8.48753	15.2277	-0.903682	0.428204	50.2259	13.735	0
488	5488	0	0	23.6135	5.80126	0.478109	0.8783	-13.6785	0.175738	0
489	8141	0	0	16.6685	7.89508	-0.655058	-0.755579	34.4886	32.9257	0
522	9063	0	0	23.5285	1.36167	-0.988049	0.154142	86.753	11.1678	0
524	6489	0	0	19.1207	3.81094	-0.999746	0.0225206	74.2316	7.90191	0
527	4761	0	0	8.5126	4.0317	-0.804908	0.593399	43.6365	29.1327	0
539	4640	0	0	11.0391	4.93231	-1	0.000289363	64.7613	37.9739	0
544	6177	0	0	3.33889	9.82761	0.501708	-0.865037	9.03695	7.02513	0
548	3039	0	0	4.77631	8.92939	-0.999811	-0.0194651	213.067	32.7721	0
550	8755	0	0	20.567	6.43925	-0.308822	0.95112	146.579	1.33637	0
560	9834	0	0	15.5168	13.3695	0.582986	0.812482	38.5458	2.65154	0
588	1850	0	0	16.3565	12.4474	-0.647516	-0.762052	279.335	75.3389	0
592	7004	0	0	12.6048	11.3494	0.878455	0.477825	172.453	117.997	0
607	3277	0	0	25.9212	8.71774	-0.507598	-0.861594	-12.1895	10.9863	0
611	4981	0	0	11.3554	4.34203	-0.745739	-0.666239	35.0479	9.62061	0
611	8232	0	0	11.398	4.45395	-0.114772	0.993392	251.517	40.9029	0
613	5677	0	0	8.81014	5.96787	-0.36792	0.929858	145.579	48.5435	0
625	5498	0	0	5.00159	10.0521	0.416171	-0.909286	-31.1686	31.8718	0
625	7544	0	0	4.94912	10.1808	-0.338186	0.941079	20.1898	4.49996	0
627	6322	0	0	7.12919	1.61125	-0.964055	0.265704	55.8315	9.85632	0
665	9681	0	0	1.287	4.20869	0.5084	-0.861121	41.778	3.56203	0
679	6601	0	0	20.263	8.78994	0.836975	-0.54724	83.0384	2.21272	0
680	7711	0	0	12.7768	13.8265	-0.819438	0.573168	16.1269	239.477	0
683	4642	0	0	11.5689	15.9284	-0.951945	0.306268	63.7904	60.2089	0
690	1385	0	0	16.1227	12.2154	0.983917	-0.178626	-9.01731	54.6967	0
697	8103	0	0	9.73637	4.12506	0.701866	0.712309	204.377	9.7516	0
702	7878	0	0	4.31714	14.3445	0.831438	-0.555617	11.872	3.89284	0
707	9384	0	0	26.8614	4.88136	-0.393409	0.919364	33.1172	16.3289	0
715	3209	0	0	3.82852	5.91175	0.9666	0.25629	130.598	2.21057	0
724	7274	0	0	10.3788	3.31678	-0.799102	-0.601195	177.768	35.5465	0
731	9241	0	0	22.5064	6.16473	0.99773	0.0673451	203.368	56.633	0
733	1123	0	0	2.02484	3.7201	-0.89715	0.441725	47.6821	4.80274	0
751	8296	0	0	23.9648	6.04276	0.0275717	-0.99962	15.5445	12.0525	0
754	1371	0	0	14.4474	14.3199	0.827333	0.561711	-6339.45	2916.82	1
756	5325	0	0	11.5255	6.48583	0.146408	0.989224	189.575	0.967237	0
758	9856	0	0	15.5581	2.83411	0.601048	-0.799213	153.942	44.7362	0
767	5985	0	0	15.7952	6.30385	0.804958	-0.593332	282.868	67.9032	0
778	4382	0	0	11.2679	10.1786	-0.0378307	0.999284	24.8855	58.7455	0
778	8198	0	0	11.3201	10.147	0.902595	0.43049	-22.6686	81.9015	0
784	5410	0	0	9.29438	8.41017	-0.559471	-0.82885	249.633	28.1531	0
791	1865	0	0	15.9415	14.9306	0.607035	-0.794675	551.027	227.78	0
807	9274	0	0	2.63576	5.84029	-0.858172	-0.513362	42.3576	8.33005	0
816	9512	0	0	13.5109	6.20932	-0.0143259	0.999897	463.161	61.5708	0
821	1060	0	0	20.2549	9.94109	-0.530266	-0.847831	20.999	8.17987	0
829	1692	0	0	10.4702	2.14648	-0.693576	0.720383	98.6199	16.2933	0
830	5158	0	0	11.4026	9.68302	0.966458	-0.256824	-56.5074	36.3859	0
839	3006	0	0	6.26345	4.62847	0.135556	-0.99077	204.499	17.1167	0
855	1486	0	0	25.9813	2.6969	-0.307495	0.95155	60.1275	16.6557	0
863	3946	0	0	6.98581	6.78104	-0.771024	-0.636806	163.448	29.7594	0
865	6533	0	0	1.20431	6.51492	-0.762198	0.647344	4.14312	8.62509	0
869	6758	0	0	5.28385	6.51362	-0.432604	0.901584	-23.975	3.54805	0
877	1683	0	0	8.77351	12.2709	0.979679	0.200574	120.15	50.7197	0
884	8370	0	0	26.2123	6.5355	-0.942049	0.335475	130.024	5.59888	0
890	1431	0	0	3.03591	6.39829	-0.0582842	-0.9983	22.4555	4.67034	0
890	2227	0	0	3.09075	6.42847	0.874973	-0.484172	55.5514	11.9158	0
895	6379	0	0	19.5327	10.2133	-0.514428	0.857533	194.593	108.127	1
910	6228	0	0	3.07018	10.8079	-0.952549	-0.304384	79.8518	8.05177	0
910	8636	0	0	3.13182	10.8864	0.0699559	0.99755	-0.252387	10.9112	0
915	5700	0	0	12.4114	7.37582	-0.526904	-0.849925	357.337	37.9906	0
916	4803	0	0	16.7028	10.8701	0.985273	0.170988	97.4265	70.1735	0
917	5518	0	0	8.63479	12.5059	-0.999743	-0.0226487	269.313	59.6284	0
921	5208	0	0	4.16946	14.1542	0.47989	-0.877329	4.41743	5.52044	0
922	4311	0	0	8.84977	6.86264	-0.999624	0.0274196	50.5623	13.5141	0
936	6354	0	0	8.78648	9.13867	0.30433	-0.952567	84.7759	27.1914	0
944	1775	0	0	2.33653	8.44224	-0.105412	0.994429	-3.27423	2.45823	0
959	9513	0	0	2.56156	11.6047	-0.13873	0.99033	-17.3332	1.76466	0
982	7007	0	0	8.94855	5.40388	-0.0998608	-0.995001	138.995	21.7098	0
991	2924	0	0	5.66361	3.27526	-0.910989	0.412431	28.5758	15.6151	0
106	25320	0	0	2.15321	5.70519	-0.884099	0.467299	73.9523	17.5447	0
106	47966	0	0	2.23711	5.72985	0.490336	0.871534	77.2714	16.2476	0
107	30020	0	0	21.0618	3.38661	-0.92891	-0.370307	85.9702	2.01126	0
109	21833	0	0	5.9513	14.5215	-0.33196	-0.943293	0.240825	15.4576	0
109	46247	0	0	5.91577	14.6154	-0.873314	0.487158	47.3521	6.26191	0
110	11861	0	0	8.7314	7.97882	-0.577574	-0.816338	241.995	21.4107	0
111	17343	0	0	17.8278	10.256	-0.25944	0.965759	573.855	66.2207	0
111	48451	0	0	17.7806	10.207	-0.974798	0.223091	429.276	114.169	0
112	19678	0	0	17.9901	7.79519	-0.661956	-0.749543	88.4477	1.05752	0
112	44620	0	0	18.1016	7.82501	0.947749	-0.319017	66.3072	110.497	0
113	13332	0	0	17.5922	4.51151	0.673202	-0.739459	167.219	42.2967	0
113	14186	0	0	17.5768	4.62022	0.440992	0.897511	132.717	50.9636	0
117	40552	0	0	12.7611	14.4906	0.0355589	0.999368	2239.35	345.374	0
117	50168	0	0	12.7117	14.4612	-0.899025	0.437897	-290.371	144.448	0
123	32028	0	0	3.80791	14.4052	0.997859	0.0653945	26.6174	6.25932	0
123	33916	0	0	3.72653	14.3277	-0.113981	-0.993483	3.45197	3.53139	0
125	19521	0	0	2.30722	7.03229	0.689138	0.724631	32.9022	13.38	0
125	37745	0	0	2.25247	6.94899	-0.391809	-0.920047	67.0706	14.6157	0
125	50605	0	0	2.25323	7.0425	-0.376703	0.926334	57.6328	8.33007	0
126	21177	0	0	4.8312	7.63153	-0.911929	0.410349	70.0182	2.79268	0
126	28446	0	0	4.83601	7.56232	-0.846301	-0.532704	224.736	41.8501	0
130	39047	0	0	5.214	14.7104	-0.966888	-0.255201	19.4855	4.60876	0
130	43752	0	0	5.31574	14.6776	0.635427	-0.772161	25.222	12.3936	0
130	49960	0	0	5.23086	14.7718	-0.701585	0.712586	16.715	2.89442	0
132	29470	0	0	7.38759	3.53839	0.536323	0.844013	114.3	15.7964	0
135	34696	0	0	7.16668	7.46224	-0.990416	0.138116	107.282	25.8575	0
135	41198	0	0	7.25508	7.38953	0.326377	-0.94524	172.729	27.7191	0
138	28676	0	0	25.8255	9.45909	0.617297	-0.78673	112.666	59.3079	0
140	37645	0	0	3.54553	14.7688	0.677298	-0.735708	12.6774	4.5002	0
140	39263	0	0	3.4687	14.8451	-0.740229	0.672355	14.7009	6.45916	0
146	43101	0	0	13.2803	12.0428	0.751056	0.660239	-15.9095	7.0049	0
146	43116	0	0	13.1567	11.9707	-0.944307	-0.329066	-12.1697	142.545	0
147	13975	0	0	8.93712	13.8799	0.898775	0.438411	199.59	24.397	0
147	25145	0	0	8.88739	13.913	0.0575082	0.998345	31.0632	12.7474	0
148	16186	0	0	17.9231	2.01073	0.862763	-0.505609	262.119	63.3864	0
149	21700	0	0	25.6681	9.65436	0.140189	-0.990125	13.3979	29.7244	0
149	52219	0	0	25.7108	9.77038	0.748662	0.662952	19.1358	40.2212	0
151	28831	0	0	11.3914	4.20657	-0.478185	-0.878259	210.901	45.527	0
152	16058	0	0	7.80828	3.25502	-0.750572	-0.660789	103.477	12.728	0
152	37748	0	0	7.79796	3.33865	-0.888655	0.458576	58.465	11.4181	0
154	18833	0	0	5.79532	15.3262	-0.489522	-0.871991	16.9014	14.0819	0
156	34543	0	0	16.4093	8.1235	0.430506	0.902588	97.2148	159.064	0
158	11919	0	0	20.4471	5.71097	-0.635232	-0.772321	74.6534	0.0095408	0
159	10956	0	0	26.4345	8.22135	-0.320662	0.947194	-3.17654	23.9361	0
159	40282	0	0	26.4444	8.10904	-0.150616	-0.988592	-17.5178	3.16093	0
164	17602	0	0	19.2802	1.78542	0.777835	-0.628468	174.414	44.4421	0
164	26505	0	0	19.2638	1.88309	0.529961	0.848022	215.733	40.7341	0
165	30530	0	0	8.86212	14.9059	0.197101	-0.980383	-23.3572	5.97358	0
165	31502	0	0	8.79103	14.9359	-0.839259	-0.543731	108.398	1.64577	0
165	42152	0	0	8.9133	14.9503	0.942887	-0.333114	39.0941	40.3942	0
166	25772	0	0	23.8555	2.3834	-0.999857	-0.0168866	192.02	11.0619	0
174	30024	0	0	14.9376	15.39	0.00548253	0.999985	0.771503	244.005	0
176	25833	0	0	8.05431	12.657	-0.581028	0.813883	2.88217	1.30833	0
176	28268	0	0	8.02839	12.5975	-0.991747	-0.128211	113.908	9.78626	0
176	37679	0	0	8.12246	12.6604	0.497942	0.867211	63.3641	29.1791	0
179	24017	0	0	4.67179	5.59445	-0.88559	-0.464468	128.707	3.30405	0
182	17570	0	0	13.0483	6.17837	-0.0519601	0.998649	120.274	7.90748	0
182	21445	0	0	12.9918	6.14028	-0.90627	0.422699	2.24075	28.3914	0
183	10029	0	0	3.96708	15.7193	0.985857	0.167587	6.62008	1.17171	0
183	26193	0	0	3.92466	15.7683	0.307981	0.951392	4.43309	4.14521	0
184	41451	0	0	17.0636	12.3089	-0.0540769	0.998537	218.956	67.5835	0
185	36620	0	0	13.7835	8.47729	-0.281593	0.959534	247.77	46.1785	0
185	45036	0	0	13.8493	8.46379	0.637138	0.77075	227.862	76.6063	0
189	17773	0	0	23.5081	5.45488	-0.887002	0.461765	138.276	6.22289	0
193	18006	0	0	3.0633	15.3132	-0.418565	-0.908187	-11.4779	2.85433	0
193	19032	0	0	3.02782	15.3752	-0.995085	0.0990277	22.3162	1.18865	0
198	22096	0	0	14.0816	5.57302	0.489419	-0.872049	264.34	82.1939	0
198	29453	0	0	14.0755	5.6774	0.386146	0.922438	477.793	118.456	0
204	15894	0	0	14.5655	7.94725	-0.146816	0.989164	661.405	58.0424	0
204	21198	0	0	14.5178	7.83945	-0.830282	-0.557344	9.01395	19.1103	0
204	25939	0	0	14.6454	7.8821	0.998533	0.0541406	17.4321	20.6613	0
204	32863	0	0	14.5116	7.90575	-0.919451	0.393205	33.8268	14.2931	0
207	10791	0	0	10.2059	12.5332	-0.919627	-0.392793	40.2936	6.72427	0
207	17625	0	0	10.315	12.5809	0.912726	0.408572	40.4116	6.0317	0
213	33090	0	0	19.0211	7.9195	-0.217953	-0.975959	234.839	83.8779	0
214	16620	0	0	26.7653	8.94024	-0.912773	-0.408467	53.9837	8.73984	0
215	37391	0	0	21.6879	8.53126	-0.827044	-0.562137	60.5247	57.2691	0
224	27982	0	0	26.3511	1.83926	-0.607853	0.794049	93.4094	3.44315	0
224	50945	0	0	26.3283	1.77678	-0.976362	-0.216144	28.999	5.23269	0
225	49371	0	0	16.5625	11.6811	-0.285297	-0.958439	190.181	56.5362	0
226	43870	0	0	11.0848	9.07348	0.294938	-0.955516	475.75	129.801	0
226	46877	0	0	11.0934	9.19785	0.423038	0.906112	379.409	79.573	0
226	51602	0	0	11.0277	9.19268	-0.559788	0.828636	154.261	22.1307	0
231	13417	0	0	16.5132	1.49101	0.400464	-0.916312	417.115	22.6753	0
232	25618	0	0	20.5829	7.93327	-0.913399	-0.407065	-3.05032	14.8584	0
232	48017	0	0	20.5848	7.99673	-0.888197	0.459462	81.7592	5.70326	0
237	17124	0	0	20.5289	2.26794	0.622845	-0.782346	282.696	24.1679	0
238	32540	0	0	12.5078	10.1331	0.99293	-0.118703	-49.1002	42.7083	0
245	24737	0	0	7.50026	3.40435	-0.247542	0.968877	94.3513	4.62529	0
245	41631	0	0	7.44999	3.36046	-0.925357	0.379096	81.4274	0.32628	0
249	11409	0	0	23.2995	6.12064	0.737433	-0.675421	172.417	19.5067	0
249	27505	0	0	23.2164	6.12052	-0.735592	-0.677425	31.8242	35.9976	0
251	18674	0	0	14.2059	15.1976	0.411903	0.911228	479.465	208.893	0
259	44262	0	0	4.31381	4.91718	0.999557	-0.0297462	204.487	21.5871	0
265	20380	0	0	20.8901	6.91107	0.614722	0.788744	70.2037	31.3938	0
268	15542	0	0	6.98397	5.45541	-0.749599	0.661892	85.8407	5.70219	0
268	21131	0	0	7.09809	5.42464	0.980735	0.195341	148.746	38.494	0
268	31410	0	0	7.00654	5.35151	-0.407321	-0.913285	139.504	9.75967	0
270	50443	0	0	17.9499	6.61719	0.200279	0.979739	406.312	76.7809	0
271	52249	0	0	7.29145	6.121	-0.127786	0.991802	86.357	36.9368	0
273	16943	0	0	22.8821	8.02069	0.939563	-0.342377	113.39	22.2747	0
277	17147	0	0	2.3562	13.2895	0.0566856	-0.998392	-5.42097	2.9697	0
280	39494	0	0	13.7238	9.17374	0.511625	0.859209	317.307	156.666	0
280	40120	0	0	13.7597	9.11202	0.999828	0.0185211	-177.193	10.2178	0
282	34596	0	0	12.1263	12.4166	0.00981223	-0.999952	728.415	124.1	0
284	28978	0	0	12.6268	5.86739	-0.825358	-0.56461	110.841	82.1965	0
286	11280	0	0	20.0843	3.45185	0.914293	0.405053	34.6203	35.0317	0
286	29630	0	0	20.04	3.35899	0.260431	-0.965492	61.1236	25.3812	0
288	12437	0	0	11.6996	7.8208	-0.701416	-0.712752	299.186	54.6073	0
288	12732	0	0	11.7498	7.91307	0.216357	0.976314	495.71	46.4486	0
288	51642	0	0	11.7722	7.81722	0.626878	-0.779117	239.655	87.6618	0
289	15400	0	0	14.7918	15.2606	-0.925731	0.378183	565.439	66.5225	0
289	24636	0	0	14.9089	15.1791	0.674944	-0.737869	804.82	373.855	0
290	10646	0	0	26.6426	4.96323	-0.966587	0.256339	180.636	12.1489	0
293	17473	0	0	2.87189	15.2044	0.387789	0.921748	-1.12008	8.44674	0
295	43789	0	0	3.66442	10.8667	-0.756868	0.653567	23.4818	29.0717	0
298	46883	0	0	14.7409	14.6377	0.524691	0.851293	-40.9478	161.396	0
298	51311	0	0	14.7458	14.5183	0.593564	-0.804787	815.697	4.23643	0
301	13515	0	0	17.1529	8.1188	-0.97486	0.22282	9.04842	101.284	0
301	20138	0	0	17.1995	8.04928	-0.165118	-0.986274	335.052	114.61	0
305	20197	0	0	2.03445	13.7851	0.998699	0.0509858	20.9045	1.12311	0
305	25469	0	0	1.94354	13.7238	-0.421854	-0.906664	-3.28063	2.55212	0
306	28965	0	0	22.2887	6.75164	0.432371	-0.901696	88.2197	0.905156	0
306	34072	0	0	22.2779	6.87716	0.272164	0.962251	118.833	39.3298	0
306	43894	0	0	22.3264	6.80368	0.991602	-0.129327	55.6495	1.76015	0
310	12793	0	0	11.1108	5.84011	0.461453	-0.887165	223.024	77.3588	0
310	27914	0	0	11.1442	5.91422	0.97037	0.241625	105.733	18.4567	0
310	32468	0	0	11.0229	5.92988	-0.877217	0.480093	65.5266	69.0546	0
312	28376	0	0	19.0884	8.55997	-0.529843	-0.848096	41.3563	33.9268	0
312	46751	0	0	19.1516	8.63842	0.715425	0.698689	9.97002	3.53732	0
313	14362	0	0	18.2429	1.99155	0.689025	0.724737	44.2026	0.649832	0
315	11736	0	0	6.33948	2.46284	-0.237094	0.971487	86.8375	18.1235	0
319	26680	0	0	4.11906	8.64703	-0.122693	0.992445	-6.95707	11.6692	0
319	39905	0	0	4.18588	8.61954	0.784999	0.619497	201.529	19.0923	0
328	12483	0	0	18.2841	11.6442	0.686703	0.726938	49.2026	96.1368	1
328	13021	0	0	18.1692	11.6119	-0.965315	0.261089	45.5957	6.46766	0
328	21397	0	0	18.1806	11.5521	-0.801023	-0.598634	33.8205	3.33664	0
330	50178	0	0	1.27704	14.8823	0.945217	-0.326443	28.2897	8.3347	0
336	33716	0	0	25.4434	8.44402	-0.369065	0.929404	139.217	69.0715	0
336	49714	0	0	25.5058	8.4217	0.875105	0.483933	143.128	54.4856	0
338	15248	0	0	26.4318	7.73474	-0.624834	0.780757	142.585	56.5917	0
338	51992	0	0	26.4299	7.65593	-0.660407	-0.750908	98.2664	43.4173	0
339	32629	0	0	23.635	4.41502	-0.537036	0.84356	131.183	12.783	0
339	37003	0	0	23.6935	4.2827	0.263026	-0.964789	126.323	37.6063	0
341	32093	0	0	26.5419	3.4238	0.992592	0.121492	104.302	6.28657	0
342	28959	0	0	26.3766	5.55511	0.680652	-0.732607	81.0075	40.2258	0
348	19425	0	0	5.32137	13.0472	-0.986927	-0.161165	83.7718	8.89834	0
348	27041	0	0	5.43981	13.0191	0.809437	-0.587206	49.6491	38.4234	0
350	25826	0	0	8.54224	8.31257	-0.93729	0.34855	121.75	62.0927	0
354	13595	0	0	24.5609	2.66779	-0.705986	0.708226	48.193	0.304665	0
354	48239	0	0	24.6254	2.68488	0.261006	0.965337	40.1988	4.28779	0
355	21094	0	0	13.4133	12.4418	0.889627	0.456689	-136.685	349.641	0
355	50823	0	0	13.2728	12.42	-0.986227	0.165399	-234.162	187.706	0
358	35925	0	0	26.4133	9.17695	-0.895977	0.4441	109.549	51.5159	0
358	37160	0	0	26.5074	9.08696	0.483561	-0.875311	30.6513	22.7722	0
359	25413	0	0	13.8147	5.01477	-0.926469	-0.376372	120.911	30.6304	0
359	37927	0	0	13.8565	5.10278	-0.294194	0.955746	486.584	87.7404	0
359	44031	0	0	13.8646	4.9745	-0.170823	-0.985302	237.385	52.0246	0
362	12518	0	0	5.88443	10.0918	-0.989556	0.14415	149.787	33.4212	0
362	17338	0	0	5.96975	10.1542	0.163639	0.98652	41.2411	11.9229	0
362	28515	0	0	6.01637	10.0361	0.793408	-0.608691	15.5458	14.2786	0
363	13159	0	0	14.7287	13.1379	-0.932584	-0.360954	341.25	84.9755	0
374	16165	0	0	4.58789	1.57292	-0.967174	0.254115	-8.28704	0.818506	0
374	24287	0	0	4.71823	1.53368	0.946702	-0.32211	24.6831	6.33432	0
375	15047	0	0	2.84807	3.75215	-0.836418	0.548093	34.7476	6.34211	0
375	43957	0	0	2.95514	3.75464	0.809912	0.586551	35.582	0.607792	0
376	17150	0	0	10.8247	2.93556	-0.834774	-0.550593	294.871	128.291	0
376	19194	0	0	10.8178	3.00433	-0.927495	0.373836	55.6175	59.4094	0
376	32607	0	0	10.9336	2.91874	0.628856	-0.777522	285.83	81.573	0
384	18116	0	0	7.03096	9.04721	-0.99476	-0.102241	96.0083	20.903	0
384	42476	0	0	7.13794	9.00592	0.667817	-0.744325	47.8057	3.3752	0
388	18883	0	0	21.6739	9.53339	-0.696261	0.717789	256.013	43.6576	0
388	29001	0	0	21.7076	9.4153	-0.212903	-0.977073	78.8808	29.5015	0
395	15721	0	0	4.91492	9.40278	-0.639287	0.768968	1.0439	20.9139	0
395	41829	0	0	4.90127	9.31531	-0.843594	-0.536982	205.884	30.3373	0
395	51048	0	0	4.97727	9.41527	0.291717	0.956505	104.234	8.86043	0
400	16125	0	0	19.299	9.11347	-0.784642	0.61995	217.878	16.5257	0
403	13784	0	0	26.6743	7.12592	-0.913821	-0.406118	198.917	71.4975	0
406	29800	0	0	3.2747	10.8582	-0.942429	0.334406	26.4934	18.5638	0
406	31130	0	0	3.36051	10.8982	0.348304	0.937382	56.3812	42.0151	0
406	39315	0	0	3.28174	10.7996	-0.836887	-0.547375	70.1974	7.79079	0
408	46789	0	0	3.34109	1.7494	-0.957058	-0.289896	13.258	1.68284	0
408	47519	0	0	3.3582	1.81929	-0.716205	0.69789	64.5255	8.96875	0
410	44454	0	0	13.1965	8.16708	-0.391824	0.92004	200.713	36.0751	0
413	19246	0	0	23.2756	1.97389	0.651039	0.759044	3.65208	10.7733	0
416	49497	0	0	4.18839	6.00095	-0.981026	-0.193878	73.7212	23.0192	0
423	37881	0	0	12.9066	4.58784	0.634075	0.773271	65.7174	86.5695	0
426	33990	0	0	10.2976	7.54576	-0.999899	0.0142232	-5.74626	10.4286	0
426	44011	0	0	10.3974	7.52165	0.896025	-0.444004	-18.6056	12.5796	0
426	44670	0	0	10.3263	7.4982	-0.455543	-0.890214	102.73	14.2452	0
428	10957	0	0	8.35657	5.82689	0.55124	0.834347	193.183	8.39269	0
431	10658	0	0	21.866	5.76256	0.452124	-0.891955	216.89	58.6518	0
431	21741	0	0	21.8085	5.8654	-0.5228	0.852455	197.924	39.7776	0
431	45094	0	0	21.7902	5.7825	-0.833091	-0.553136	50.1033	58.8825	0
436	11887	0	0	17.9922	9.88365	-0.672263	0.740313	418.904	105.594	1
436	22058	0	0	18.0139	9.77199	-0.346572	-0.938024	132.962	8.05746	0
436	46699	0	0	18.1009	9.8526	0.961835	0.273629	1.43728	0.387187	0
437	13241	0	0	14.5758	13.4522	-0.391568	0.920149	876.741	139.475	0
443	14627	0	0	5.70487	9.97524	-0.177075	-0.984197	106.283	28.1311	0
444	29264	0	0	16.5234	10.6346	-0.923468	0.383675	491.031	89.5414	0
444	37471	0	0	16.5304	10.5673	-0.824724	-0.565535	15.1901	60.9338	0
451	37086	0	0	5.09927	3.47656	-0.994526	0.104491	112.662	34.3827	0
452	26596	0	0	12.9641	5.43935	0.543849	0.839183	279.602	96.2905	0
452	45323	0	0	12.8586	5.38659	-0.997642	0.0686256	67.689	95.2584	0
453	40501	0	0	15.6386	13.2588	0.150885	-0.988551	686.633	218.349	0
454	23665	0	0	11.992	12.9296	-0.11779	0.993039	478.751	76.5077	0
454	44929	0	0	12.0596	12.8439	0.937882	-0.346955	-66.6914	132.152	0
455	12425	0	0	8.17623	12.4284	-0.40381	0.914843	10.5061	14.2725	0
455	24363	0	0	8.13689	12.376	-0.991089	0.133202	110.828	10.7057	0
455	31496	0	0	8.16061	12.3154	-0.637379	-0.77055	208.061	30.1686	0
455	34579	0	0	8.26972	12.3756	0.991846	0.127446	271.695	87.6525	0
457	50187	0	0	19.923	7.74645	0.301253	0.953544	177.393	39.2167	0
459	44903	0	0	1.28943	3.55819	0.364148	-0.931341	20.5805	4.00666	0
461	13027	0	0	13.6053	15.5484	0.973583	0.228332	613.988	464.441	0
465	42912	0	0	9.76263	7.40652	0.998387	0.0567715	6.78176	1.82279	0
470	27052	0	0	3.63692	6.25587	-0.993797	-0.111211	107.515	11.694	0
470	36835	0	0	3.69018	6.31389	0.0252338	0.999682	58.0333	10.1347	0
474	25094	0	0	25.8109	1.16974	-0.539086	0.84225	42.8964	2.97456	0
483	32952	0	0	23.1939	5.77537	0.555146	-0.831753	97.2145	36.6183	0
486	17708	0	0	8.58072	15.2519	0.581733	0.81338	61.6097	24.1785	0
488	24415	0	0	23.5301	5.73897	-0.978105	-0.208112	149.743	41.1074	0
488	24853	0	0	23.6401	5.73215	0.944819	-0.327594	270.182	4.10879	0
488	44442	0	0	23.5676	5.69664	-0.322399	-0.946604	-5.90524	0.751155	0
489	23613	0	0	16.7292	7.88555	0.393117	-0.919488	501.031	33.7645	0
491	40045	0	0	25.3299	5.44795	0.994324	0.106395	216.727	46.7183	0
499	13325	0	0	18.8344	1.53328	0.908827	-0.417173	268.556	67.1414	0
507	44448	0	0	25.1091	1.82503	0.62575	-0.780024	115.406	10.3484	0
512	45863	0	0	17.8971	14.0235	-0.767014	0.641631	187.69	14.4253	0
522	12218	0	0	23.6167	1.29897	0.470898	-0.882188	125.447	4.87587	0
522	31661	0	0	23.5535	1.30273	-0.572977	-0.819572	1.86085	6.50181	0
522	50715	0	0	23.6305	1.39558	0.699121	0.715003	86.6466	34.9072	0
524	17499	0	0	19.2076	3.86113	0.480601	0.876939	107.047	50.0465	0
524	42589	0	0	19.2105	3.75985	0.530389	-0.847755	281	31.3384	0
525	14925	0	0	15.3966	3.21277	0.519472	-0.854487	180.436	19.3673	0
530	21819	0	0	20.7587	6.76035	0.759487	-0.650522	118.634	8.86809	0
539	32875	0	0	11.1718	4.97328	0.826025	0.563633	226.353	44.0941	0
539	50244	0	0	11.1075	4.85977	-0.0585505	-0.998284	771.556	88.5579	0
540	44654	0	0	4.69373	14.2523	0.972819	0.231568	42.2919	0.299663	0
540	47374	0	0	4.60976	14.2943	-0.398177	0.917309	2.24046	14.0483	0
540	50774	0	0	4.58717	14.1988	-0.767355	-0.641222	25.141	12.4774	0
541	17502	0	0	8.00029	13.876	0.604277	-0.796774	26.6034	3.49721	0
541	34312	0	0	7.90653	13.9318	-0.988545	0.150923	94.7575	25.2212	0
544	20929	0	0	3.36723	9.89233	0.976216	0.216799	169.212	0.868887	0
544	50060	0	0	3.24924	9.8751	-0.997457	-0.0712705	165.164	12.7466	0
545	18739	0	0	12.2494	15.3947	0.2273	-0.973825	-291.179	7.8033	0
545	37578	0	0	12.2526	15.5344	0.272179	0.962247	-251.049	147.68	0
546	21054	0	0	11.9865	12.1013	0.602869	0.79784	725.166	106.753	0
546	40035	0	0	11.8947	11.9957	-0.705918	-0.708294	547.572	106.516	0
546	52611	0	0	11.9563	11.9763	0.172916	-0.984937	404.33	116.583	0
547	50835	0	0	15.9727	7.53444	0.755539	0.655104	58.4061	38.3224	0
548	20718	0	0	4.87834	8.95073	0.923709	0.383095	262.105	11.0569	0
557	48234	0	0	20.5653	4.80118	0.327891	0.944716	89.2692	27.2813	0
560	21176	0	0	15.4528	13.3807	-0.272051	0.962283	680.262	55.1658	0
563	30959	0	0	16.1791	7.22122	0.573907	0.81892	393.141	115.203	0
563	41006	0	0	16.133	7.09649	-0.0958569	-0.995395	487.201	35.3155	0
565	29903	0	0	11.3156	15.8731	0.586466	-0.809974	75.2135	73.5803	0
566	14826	0	0	5.33585	4.15436	-0.286682	-0.958026	226.828	44.0706	0
566	47505	0	0	5.41417	4.22337	0.986363	0.164582	103.703	23.7845	0
567	17860	0	0	7.79489	8.41502	-0.459495	0.88818	37.0865	28.0195	0
567	20902	0	0	7.7621	8.36029	-0.999904	-0.0138493	17.1083	27.8493	0
574	13605	0	0	15.0047	6.74299	-0.745935	0.666019	192.525	62.2967	0
582	21471	0	0	20.7289	6.63504	-0.625358	0.780338	335.152	20.6076	0
582	49751	0	0	20.8392	6.54821	0.905345	-0.424677	404.262	41.7341	0
585	17505	0	0	15.657	1.82755	-0.165955	-0.986133	356.543	20.1598	0
585	37532	0	0	15.7146	1.85116	0.810716	-0.585439	105.129	12.7663	0
587	43163	0	0	14.8482	4.54237	-0.288651	0.957434	438.322	39.9867	0
588	21691	0	0	16.4299	12.4426	0.542084	-0.840324	414.584	8.81341	0
588	23590	0	0	16.4579	12.5002	0.995604	0.0936612	203.735	72.9589	0
592	21303	0	0	12.4806	11.3604	-0.781396	0.624036	31.3946	95.8119	0
592	42986	0	0	12.6066	11.2814	0.902017	-0.431701	-103.485	16.3729	0
598	18739	0	0	12.3194	15.3651	-0.853917	-0.520409	1854.54	50.0112	0
598	44205	0	0	12.4302	15.416	0.95127	0.308359	1929.18	572.345	0
599	23962	0	0	11.4986	2.84915	-0.754309	-0.65652	39.2034	35.1863	0
600	17149	0	0	7.62423	10.2177	-0.997395	-0.0721278	126.669	22.2453	0
600	37485	0	0	7.66089	10.1726	-0.274257	-0.961656	199.449	16.7356	0
600	41131	0	0	7.72416	10.2329	0.973616	0.228191	156.294	44.1952	0
610	29155	0	0	6.23856	11.3852	-0.501513	-0.86515	148.782	49.1119	0
610	46830	0	0	6.21043	11.4666	-0.928571	0.371156	83.9092	40.9318	0
611	51012	0	0	11.4602	4.42676	0.807272	0.590179	82.3688	33.4783	0
613	19614	0	0	8.88864	5.86259	0.78613	-0.618061	29.2764	26.0877	0
613	43002	0	0	8.82349	5.83761	-0.171577	-0.985171	173.603	1.63544	0
616	43975	0	0	6.46906	6.19784	-0.959157	-0.282875	136.875	17.9403	0
618	24312	0	0	7.25993	1.9394	-0.938418	0.345502	34.4425	9.47274	0
618	41136	0	0	7.35639	1.93048	0.985873	0.167493	67.4572	13.9454	0
620	34589	0	0	21.0104	9.70524	0.156532	0.987673	91.1482	54.8655	0
624	15949	0	0	10.3785	7.77819	-0.48824	0.87271	182.897	63.3337	0
624	47991	0	0	10.4683	7.7188	0.994213	-0.107426	110.831	19.9397	0
625	32816	0	0	4.90359	10.1072	-0.993002	-0.118099	109.525	8.7304	0
627	31117	0	0	7.24006	1.60374	0.991084	0.133235	96.224	32.504	0
632	31913	0	0	7.09676	15.2764	-0.804593	-0.593826	21.8703	6.81475	0
633	20663	0	0	14.6341	3.23028	-0.496769	-0.867883	241.734	61.9973	0
633	33370	0	0	14.7113	3.32492	0.750455	0.660922	191.913	83.3486	0
636	44038	0	0	8.28425	9.85522	0.817838	-0.575448	6.84684	36.5518	0
639	18136	0	0	18.0629	3.77906	-0.953457	0.301529	330.375	97.2476	0
639	39164	0	0	18.1947	3.78421	0.927092	0.374833	97.1641	45.8312	0
639	46051	0	0	18.1351	3.82778	0.0763849	0.997078	458.467	56.9844	0
642	33911	0	0	2.80539	8.99513	-0.631009	-0.775775	84.6209	21.103	0
642	45598	0	0	2.78163	9.05972	-0.983457	0.181142	80.2918	8.63204	0
645	21557	0	0	20.8869	6.2329	-0.877067	0.480368	221.835	6.91182	0
645	32884	0	0	20.9958	6.22821	0.914947	0.403575	139.427	26.1406	0
645	48659	0	0	20.9428	6.26443	0.0434484	0.999056	79.1016	9.87961	0
647	14928	0	0	2.63112	15.1813	-0.394208	-0.919021	-3.1608	0.536336	0
647	25793	0	0	2.68861	15.1901	0.651395	-0.758739	25.4929	5.80151	0
648	48849	0	0	20.8926	2.57789	0.626744	0.779225	112.17	23.0448	0
651	47027	0	0	16.2307	9.16263	0.915683	0.401902	-12.4003	40.3812	0
654	13963	0	0	23.0842	5.72207	-0.673917	0.738807	254.462	45.524	0
654	32952	0	0	23.168	5.70015	0.949601	0.313462	89.9372	22.2465	0
656	15308	0	0	16.377	12.1117	-0.780207	-0.625521	-42.7743	9.01582	0
656	25528	0	0	16.4067	12.2259	-0.378057	0.925782	636.103	9.51429	0
665	22590	0	0	1.21319	4.2092	-0.520759	-0.853704	14.0834	19.0231	0
667	39128	0	0	8.75088	3.56227	0.246828	-0.969059	246.675	26.5607	0
668	49029	0	0	2.63906	14.6946	0.69373	-0.720236	10.8248	8.50146	0
679	17157	0	0	20.2115	8.76504	-0.0919966	-0.995759	91.7298	22.4378	0
679	30621	0	0	20.2138	8.87577	-0.0494234	0.998778	134.683	33.3158	0
683	21604	0	0	11.7101	15.9286	0.951036	0.309079	230.623	21.3519	0
683	31393	0	0	11.6075	15.8387	-0.431512	-0.902107	106.159	97.269	0
685	37023	0	0	18.61	1.59994	-0.818687	0.57424	375.261	58.8611	0
685	42664	0	0	18.6548	1.5214	0.0774988	-0.996992	264.221	51.9525	0
690	52039	0	0	16.0971	12.2788	0.584684	0.811261	62.6679	101.623	0
694	16913	0	0	5.68886	7.999	0.988495	0.151253	71.86	8.50354	0
694	37239	0	0	5.60249	7.93267	-0.401233	-0.915976	72.2613	11.2183	0
698	41647	0	0	12.8293	5.0236	-0.985281	0.170943	19.6647	3.13253	0
698	46978	0	0	12.9278	5.07464	0.427689	0.903926	341.001	61.7711	0
703	11253	0	0	8.25469	2.44418	0.83747	0.546484	152.547	42.8806	0
703	17317	0	0	8.158	2.34533	-0.527884	-0.849317	167.548	19.2699	0
707	37769	0	0	26.8519	4.77575	-0.550798	-0.834639	44.8195	11.3353	0
711	46709	0	0	12.5547	7.83896	-0.774791	-0.632217	182.495	43.9997	0
713	48129	0	0	25.2194	1.88116	0.748412	-0.663235	93.3224	1.4286	0
714	27165	0	0	24.2655	8.42141	-0.268238	-0.963353	-3.5519	1.16695	0
721	45111	0	0	21.9961	3.01067	0.993404	-0.114666	36.7454	32.3446	0
726	27311	0	0	10.9798	7.76954	-0.390362	0.920662	138.361	28.8104	0
728	23479	0	0	22.8305	5.17593	0.979871	-0.19963	255.426	41.4257	0
729	21254	0	0	5.33743	1.43218	-0.993648	0.112529	8.81881	0.904008	0
731	14943	0	0	22.4512	6.21904	0.0494229	0.998778	14.5176	12.7157	0
732	36841	0	0	4.49805	4.2163	0.731728	0.681596	69.4941	2.41587	0
732	39611	0	0	4.45617	4.10694	0.0892795	-0.996007	44.6859	4.23191	0
733	12389	0	0	2.15184	3.72942	0.822874	0.568224	90.313	7.90479	0
733	15915	0	0	2.15897	3.6583	0.918731	-0.394883	44.1274	5.85736	0
733	32460	0	0	2.02433	3.65593	-0.904184	-0.427142	61.9906	1.52469	0
733	43836	0	0	2.07945	3.76039	-0.157756	0.987478	56.355	1.54777	0
743	47050	0	0	16.4526	9.70206	-0.173225	0.984882	848.775	15.0168	0
745	16062	0	0	5.33046	2.41753	-0.0966676	-0.995317	58.9728	11.7163	0
748	47786	0	0	18.1556	9.1191	-0.905919	0.42345	564.188	161.312	0
754	24014	0	0	14.4097	14.2191	0.255692	-0.966758	1194.25	108.6	1
754	48672	0	0	14.381	14.3477	-0.178628	0.983917	305.878	462.268	1
758	14827	0	0	15.4475	2.87922	-0.988635	-0.150336	-15.6643	5.40617	0
758	17359	0	0	15.4711	2.94259	-0.648869	0.7609	156.085	8.49498	0
758	23061	0	0	15.4872	2.82656	-0.418759	-0.908097	193.265	39.5218	0
759	16036	0	0	5.08474	1.49957	0.457908	0.889	202.373	16.4623	0
759	49537	0	0	5.00517	1.41308	-0.847769	-0.530366	119.86	20.8606	0
760	30538	0	0	14.3183	11.7535	0.858275	0.51319	-92.2058	1.46196	0
760	33979	0	0	14.2646	11.7803	-0.103432	0.994637	881.187	18.2552	0
762	22945	0	0	16.6695	1.30627	-0.681151	0.732143	234.695	6.29148	0
762	24564	0	0	16.7774	1.21356	0.82648	-0.562966	180.758	19.5703	0
763	17449	0	0	6.08984	4.88752	0.931335	0.364162	244.853	5.59016	0
763	35728	0	0	6.03786	4.92883	0.142317	0.989821	135.124	12.412	0
763	43206	0	0	5.97775	4.82146	-0.769724	-0.638377	322.004	4.84396	0
765	19801	0	0	17.383	2.99121	0.366109	-0.930572	330.954	23.7485	0
765	34359	0	0	17.4189	3.06292	0.964352	0.264624	139.613	18.7503	0
768	13532	0	0	24.1697	1.5529	-0.993997	0.109412	9.49477	5.42202	0
768	22606	0	0	24.2077	1.6078	-0.452547	0.891741	128.74	2.28969	0
768	27136	0	0	24.192	1.49341	-0.6754	-0.737451	-1.49507	1.27573	0
768	34863	0	0	24.2746	1.60601	0.499805	0.866138	37.7534	2.26334	0
770	35323	0	0	8.13211	14.4191	-0.681409	0.731903	19.1849	34.0804	0
782	36735	0	0	16.0134	7.39141	0.481526	0.876432	211.02	157.102	0
782	42068	0	0	15.9282	7.31777	-0.937129	-0.348983	68.9272	55.9	0
791	43345	0	0	15.9511	15.0152	0.768727	0.639577	72.7231	174.097	0
792	17161	0	0	5.90097	3.46335	-0.925024	-0.37991	91.3481	20.6754	0
792	22977	0	0	5.96129	3.56458	-0.106398	0.994324	99.833	19.0891	0
792	26350	0	0	6.04015	3.47185	0.964311	-0.264771	81.1305	25.5781	0
794	28224	0	0	10.1567	14.0946	-0.804898	-0.593413	406.219	11.6681	0
795	29376	0	0	2.67992	5.49769	-0.986166	0.16576	174.477	20.3456	0
795	44595	0	0	2.73411	5.55266	-0.179074	0.983836	7.10641	9.68191	0
797	19223	0	0	26.3699	3.45877	-0.416092	-0.909323	20.9632	11.6324	0
797	41358	0	0	26.3519	3.56208	-0.700622	0.713533	110.318	19.6583	0
797	45924	0	0	26.3335	3.50713	-0.988695	-0.149939	135.141	9.45566	0
802	20157	0	0	26.8311	5.21221	-0.853698	0.520768	74.2176	17.6373	0
803	25402	0	0	16.539	9.56092	-0.742561	-0.669779	-21.9481	4.75581	0
813	49347	0	0	5.49036	2.43484	-0.937289	-0.348553	146.762	29.7547	0
815	46528	0	0	4.79146	8.41506	0.275489	0.961304	36.3484	22.5776	0
815	47703	0	0	4.8104	8.31005	0.593889	-0.804547	-1.96492	3.03734	0
820	41886	0	0	13.735	15.7482	-0.587401	-0.809296	2713.94	840.996	0
820	50754	0	0	13.8165	15.7519	0.660989	-0.750395	1738.74	452.571	0
821	36787	0	0	20.2586	10.0413	-0.465943	0.884815	122.318	83.7099	0
821	42232	0	0	20.3431	9.99606	0.994711	0.102709	142.608	70.7873	0
823	13866	0	0	5.60329	12.7646	0.958844	0.283934	139.445	4.50476	0
823	35627	0	0	5.50087	12.7563	-0.991967	0.126493	124.106	26.8747	0
828	17091	0	0	21.7439	2.60763	0.953148	-0.302505	142.689	44.2675	0
828	41898	0	0	21.6939	2.56066	0.24304	-0.970016	234.24	2.1771	0
830	28142	0	0	11.3073	9.67109	-0.873045	-0.48764	218.619	121.797	0
832	50001	0	0	21.9921	5.14107	0.714787	0.699342	0.419488	34.5153	0
835	18007	0	0	16.0804	7.28869	0.592311	0.80571	48.829	73.6112	0
839	39514	0	0	6.3201	4.67201	0.922846	-0.38517	-3.77815	18.9581	0
839	40630	0	0	6.25865	4.77148	0.0689225	0.997622	167.72	38.9966	0
844	12215	0	0	7.94284	14.0946	-0.302907	-0.95302	42.0993	45.9201	0
844	25315	0	0	7.891	14.1623	-0.999105	-0.0422973	28.5703	26.0771	0
844	39276	0	0	8.03973	14.1644	0.999908	-0.0135399	73.1429	40.264	0
846	52374	0	0	20.8879	8.17474	-0.999992	0.00394752	217.233	53.4523	0
847	37194	0	0	1.13573	12.9588	-0.479233	0.877687	3.62202	6.1583	0
847	45800	0	0	1.15777	12.8429	-0.123385	-0.992359	-6.21442	8.09862	0
850	25100	0	0	20.6016	4.25556	-0.717724	-0.696328	61.7799	5.26358	0
850	27157	0	0	20.6305	4.35142	-0.213123	0.977025	219.024	33.1056	0
850	45866	0	0	20.6616	4.2413	0.329896	-0.944017	147.367	23.7112	0
853	10941	0	0	4.80135	11.4024	-0.965737	-0.259521	48.5772	5.52934	0
853	46963	0	0	4.8466	11.3576	-0.250119	-0.968215	14.1246	19.9002	0
853	47935	0	0	4.84564	11.4798	-0.265309	0.964164	4.10924	13.9235	0
858	41265	0	0	1.71646	8.07578	-0.806601	-0.591096	143.875	23.3193	0
860	27295	0	0	9.09863	8.9319	0.176144	-0.984364	88.8509	44.8993	0
860	37736	0	0	9.13169	9.03108	0.731484	0.681859	118.542	19.118	0
861	33305	0	0	17.086	9.0679	-0.385966	-0.922513	183.295	135.743	0
863	42112	0	0	7.06907	6.77573	0.684259	-0.729239	37.85	11.0896	0
867	18214	0	0	15.3175	12.8849	0.817213	0.576335	266.937	64.4592	0
867	40675	0	0	15.1949	12.8607	-0.974885	0.222707	41.2601	0.285793	0
877	49531	0	0	8.66441	12.1917	-0.494103	-0.869403	117.037	44.4599	0
878	23409	0	0	2.30509	4.53278	0.970535	0.24096	109.567	0.255309	0
878	26270	0	0	2.22659	4.45148	-0.206458	-0.978455	85.4586	7.49512	0
878	30503	0	0	2.1777	4.49372	-0.938842	-0.344348	105.257	4.53063	0
878	46687	0	0	2.28626	4.46829	0.688167	-0.725553	39.4492	4.0412	0
884	22997	0	0	26.3373	6.54583	0.874149	0.485657	110.455	25.8918	0
884	36764	0	0	26.2257	6.46672	-0.747407	-0.664366	59.8565	33.9419	0
884	41452	0	0	26.3033	6.44885	0.380046	-0.924968	143.615	50.3892	0
886	30981	0	0	10.4717	8.60598	0.126035	-0.992026	41.6292	101.111	0
886	35702	0	0	10.3999	8.64663	-0.915664	-0.401944	82.5276	85.6905	0
887	18468	0	0	6.6001	4.39081	-0.884531	0.466482	125.323	4.3549	0
890	28130	0	0	2.98484	6.4349	-0.927222	-0.374513	19.8873	3.4974	0
890	31378	0	0	3.04578	6.51529	0.109704	0.993964	18.8702	2.08317	0
894	32109	0	0	26.9351	5.86132	-0.256511	0.966541	7.89046	8.13156	0
896	13137	0	0	6.27044	14.6938	0.985503	-0.16966	13.62	8.28756	0
902	13037	0	0	9.40952	13.7178	0.00294283	0.999996	70.3764	48.5487	0
902	24511	0	0	9.35346	13.6871	-0.84569	0.533674	-20.9894	7.98349	0
905	48879	0	0	9.54811	13.5577	-0.460967	0.887417	-40.3733	0.710593	0
906	37428	0	0	26.0982	7.77248	0.355712	0.934596	16.3454	13.0291	0
909	22750	0	0	23.0863	8.30885	0.652801	-0.75753	239.579	51.7322	0
909	37964	0	0	23.0486	8.39835	-0.0860863	0.996288	68.7903	38.1107	0
909	42323	0	0	23.0025	8.35482	-0.989674	0.143336	293.799	43.4233	0
910	29800	0	0	3.1817	10.8528	0.897593	0.440825	61.5768	5.81481	0
911	12196	0	0	3.04433	5.54589	-0.948468	-0.316873	145.162	5.49201	0
911	33905	0	0	3.07769	5.62969	-0.471299	0.881974	35.2796	4.20108	0
911	47648	0	0	3.17913	5.58193	0.98006	0.198701	162.947	9.58992	0
911	47902	0	0	3.09521	5.49988	-0.220639	-0.975355	83.4209	17.507	0
915	13240	0	0	12.5172	7.43618	0.999781	0.0209222	5.88808	19.7226	0
915	19721	0	0	12.3786	7.43717	-0.99938	0.0352216	-23.7034	46.5405	0
916	11491	0	0	16.5628	10.8632	-0.997289	0.0735898	287.09	156.961	0
917	38297	0	0	8.66906	12.5547	-0.3145	0.949257	14.3659	58.2349	0
920	49309	0	0	8.53957	12.3421	0.482337	-0.875986	-8.56298	22.0362	0
923	15350	0	0	7.90439	1.07903	0.756146	0.654403	249.49	30.6725	0
929	10665	0	0	10.5231	10.6604	-0.836032	0.54868	75.1179	6.31714	0
930	40646	0	0	14.4549	15.6536	0.423112	-0.906077	173.857	17.8634	0
936	20564	0	0	8.72327	9.15452	-0.717463	-0.696596	384.57	58.0028	0
937	15603	0	0	25.5695	8.8592	0.760998	0.648754	89.7294	53.8616	0
937	29213	0	0	25.4606	8.77538	-0.82158	-0.570094	43.3392	25.6218	0
944	27030	0	0	2.38052	8.35741	0.752346	-0.658768	53.9452	25.25	0
945	32326	0	0	19.8356	1.78111	0.835833	-0.548984	140.798	36.315	0
952	51531	0	0	2.6388	15.6553	-0.738137	-0.674651	-0.0258511	6.6531	0
957	21380	0	0	17.341	5.21737	0.901862	0.432024	145.248	5.087	0
957	40715	0	0	17.2335	5.22188	-0.862517	0.506028	183.895	27.6597	0
961	31550	0	0	22.8278	2.80785	0.897629	-0.440751	154.863	20.1477	0
961	44719	0	0	22.8215	2.87313	0.79693	0.604072	99.4746	12.1568	0
962	26978	0	0	25.2687	5.75059	-0.841873	0.539675	164.057	12.817	0
962	35535	0	0	25.3559	5.65104	0.424286	-0.905528	134.339	51.552	0
963	11181	0	0	9.67787	14.7562	0.0788099	-0.99689	5.34245	47.5387	0
963	16846	0	0	9.61399	14.8477	-0.908903	0.417008	45.3649	24.8346	0
966	26437	0	0	16.3801	6.63823	0.822934	0.568136	3.67142	89.6192	0
969	17433	0	0	10.249	1.16504	0.766301	-0.642482	74.679	8.26353	0
969	21247	0	0	10.2154	1.26193	0.204071	0.978956	248.029	36.6824	0
976	12145	0	0	2.32723	1.32235	0.0293885	0.999568	106.955	11.5191	0
978	11753	0	0	11.8785	15.5598	0.474695	0.88015	91.4712	87.7099	0
978	36941	0	0	11.8084	15.4926	-0.899951	-0.435992	246.918	35.2673	0
982	43984	0	0	9.00551	5.48499	0.902074	0.431582	125.789	32.6309	0
983	20088	0	0	23.9012	6.38386	0.159863	-0.987139	56.1839	38.0392	0
983	20114	0	0	23.9492	6.49765	0.818789	0.574095	75.5846	33.6317	0
983	27217	0	0	23.8839	6.5285	-0.077287	0.997009	-3.21931	0.0133147	0
983	30000	0	0	23.8242	6.48826	-0.895381	0.4453	111.178	6.19642	0
985	51413	0	0	24.435	1.48962	-0.949893	-0.312574	6.46424	3.68993	0
986	16359	0	0	14.6323	2.69448	0.460704	-0.887554	313.949	47.8887	0
991	10045	0	0	5.79772	3.22583	0.96076	-0.277382	96.1987	6.83613	0
991	34163	0	0	5.72333	3.3171	-0.0778047	0.996969	151.892	8.75533	0
991	40638	0	0	5.67967	3.1937	-0.687532	-0.726154	240.327	33.1827	0
992	13566	0	0	24.8735	1.42153	-0.999919	-0.0126988	20.4727	1.82624	0
1005	6612	0	0	11.1107	1.24045	0.914963	-0.403538	51.5554	25.8137	0
1007	2117	0	0	19.1488	5.46853	-0.620809	-0.783962	155.021	83.5037	0
1010	3759	0	0	8.73059	5.11579	0.74337	0.66888	338.389	59.8934	0
1013	7575	0	0	2.77185	8.25729	0.144391	0.989521	33.5059	13.6278	0
1016	4733	0	0	2.42739	5.79381	0.712974	0.701191	81.1071	3.4434	0
1054	2262	0	0	14.6949	7.71878	0.739847	-0.672775	236.484	55.7171	0
1060	9234	0	0	20.1941	9.94556	-0.401446	0.915883	199.836	56.8516	0
1072	3337	0	0	19.1434	10.8758	-0.974775	0.223191	152.57	7.93737	0
1081	3881	0	0	6.69388	12.082	0.983785	0.179353	107.124	29.537	0
1086	7584	0	0	19.3381	11.4498	-0.783355	0.621574	341.96	23.036	0
1095	6332	0	0	12.7294	1.76705	-0.994394	-0.105739	49.894	17.4637	0
1129	8596	0	0	4.99935	15.3021	-0.840424	0.541929	11.5703	5.56052	0
1139	2094	0	0	22.1748	6.34092	-0.342547	0.939501	84.2496	25.8715	0
1140	5327	0	0	16.9746	1.59822	-0.136203	-0.990681	212.705	1.76955	0
1140	6625	0	0	17.0323	1.62614	0.86136	-0.507995	129.964	0.659246	0
1145	4258	0	0	19.9859	11.0755	-0.601379	-0.798964	18.5622	23.6116	0
1149	3633	0	0	13.3436	13.6573	0.942278	-0.334832	267.07	14.3714	0
1160	2197	0	0	6.76773	7.05336	-0.858135	-0.513424	238.476	26.4824	0
1165	1409	0	0	18.6237	11.7668	-0.502289	-0.8647	97.7119	404.539	1
1182	8611	0	0	1.2025	2.81949	0.996778	-0.0802097	84.6918	2.61308	0
1202	6326	0	0	13.8199	1.38561	-0.197604	0.980282	358.425	5.53874	0
1205	4052	0	0	23.1421	9.69535	0.631586	0.775306	63.2164	42.9142	0
1205	9116	0	0	23.1464	9.58916	0.693201	-0.720745	75.9687	64.0857	0
1209	2079	0	0	13.698	5.58349	0.0214213	-0.999771	188.31	5.58794	0
1209	3884	0	0	13.6555	5.71383	-0.571625	0.820515	248.2	70.032	0
1209	7430	0	0	13.768	5.65333	0.999701	-0.0244645	77.1203	18.3575	0
1212	1264	0	0	13.2456	8.78377	-0.64658	-0.762847	198.913	85.6101	0
1216	5748	0	0	15.322	10.0183	-0.15953	0.987193	344.653	22.0744	0
1226	4635	0	0	9.20151	6.16497	0.637156	0.770735	291.163	35.3153	0
1232	5677	0	0	8.72849	6.08658	0.736712	-0.676206	69.9874	7.45889	0
1239	7789	0	0	13.6696	13.8264	0.133401	0.991062	515.916	144.796	0
1240	3372	0	0	22.0602	7.41927	0.697448	0.716636	27.1962	5.60076	0
1258	8351	0	0	1.20597	8.79655	0.324647	-0.945835	-5.98513	0.358495	0
1270	1894	0	0	11.421	14.0024	0.27578	0.961221	676.497	241.843	0
1278	4526	0	0	8.13754	4.77586	-0.448582	-0.893742	273.149	33.8136	0
1289	6360	0	0	2.72311	10.7654	-0.999332	0.036533	119.776	10.661	0
1326	5403	0	0	16.5577	5.36469	-0.153585	-0.988135	110.222	14.658	0
1330	1694	0	0	20.9772	1.59675	-0.711039	0.703153	254.449	23.1346	0
1342	4647	0	0	25.8193	9.93326	0.998968	0.0454248	192.412	24.2206	0
1343	4524	0	0	23.0587	4.22727	-0.755436	-0.655223	22.0712	15.7109	0
1346	6825	0	0	9.23312	1.93724	0.532307	0.846551	186.433	7.0801	0
1364	7682	0	0	24.5795	3.86193	-0.759459	0.650555	101.196	14.3232	0
1365	9070	0	0	13.8016	6.21706	0.747585	0.664166	17.3231	86.5733	0
1370	7101	0	0	26.5521	2.97778	0.999949	0.0100634	203.078	15.3685	0
1378	6279	0	0	23.809	8.229	-0.67117	-0.741304	3.63993	8.7571	0
1390	3318	0	0	24.6855	8.26003	-0.54603	-0.837766	11.489	31.2541	0
1413	6794	0	0	21.5663	9.74359	-0.48767	-0.873028	32.4595	3.39838	0
1444	7762	0	0	4.50831	5.67474	-0.00784127	0.999969	115.104	21.8159	0
1458	2416	0	0	26.6679	8.23569	-0.472858	0.881139	98.4414	41.8603	0
1471	4730	0	0	15.3823	2.08139	0.175285	0.984518	284.673	16.3876	0
1479	5898	0	0	8.33291	7.28531	-0.97787	-0.209216	6.19629	6.24002	0
1495	4088	0	0	26.6187	4.73027	0.97136	-0.237611	227.125	18.7505	0
1503	7043	0	0	19.279	1.66197	0.909511	-0.415679	267.939	66.4531	0
1503	7601	0	0	19.1924	1.62465	-0.322444	-0.946588	178.842	80.174	0
1506	6723	0	0	24.9615	2.85361	-0.574083	-0.818797	92.3228	22.2855	0
1532	2571	0	0	1.39659	4.06097	0.733251	0.679958	113.714	7.03686	0
1532	6689	0	0	1.29149	3.97953	-0.841459	-0.54032	122.841	19.195	0
1532	9681	0	0	1.33514	4.08122	-0.187658	0.982234	43.3221	5.84199	0
1551	4314	0	0	6.96592	7.37607	-0.901012	-0.433794	262.969	5.31417	0
1562	7458	0	0	10.0213	5.74824	0.236916	0.97153	175.961	4.82563	0
1588	4552	0	0	5.14292	4.43795	-0.373647	-0.927571	165.044	19.9383	0
1590	7370	0	0	7.3433	10.6332	-0.505986	0.862542	2.39527	23.0972	0
1590	9505	0	0	7.38473	10.4986	0.0666334	-0.997778	-6.75435	1.78021	0
1610	9777	0	0	8.19883	9.48083	-0.884458	0.466619	108.603	11.8604	0
1616	1887	0	0	20.6169	10.459	0.00485461	-0.999988	106.394	138.316	1
1621	4998	0	0	23.6701	1.80046	-0.488588	0.872514	93.1207	3.98152	0
1622	4849	0	0	11.72	3.87311	0.625615	0.780132	256.975	12.3376	0
1622	8796	0	0	11.6516	3.76529	-0.439974	-0.898011	379.983	50.026	0
1624	5564	0	0	2.1194	7.42619	-0.988706	0.149865	102.812	3.03173	0
1624	7468	0	0	2.2193	7.47619	0.472693	0.881227	48.2859	23.0001	0
1629	7458	0	0	9.9917	5.8766	0.638058	-0.769989	151.433	76.3415	0
1635	2395	0	0	6.48573	4.32857	-0.834704	0.550699	17.609	0.487451	0
1638	3195	0	0	1.07322	13.9745	0.209326	-0.977846	-7.10379	4.22681	0
1658	2079	0	0	13.7708	5.52146	-0.990366	-0.138471	33.1219	33.108	0
1658	3589	0	0	13.9	5.52474	0.996107	-0.0881511	25.3682	6.51473	0
1658	7430	0	0	13.8297	5.59524	-0.0842256	0.996447	473.318	56.8635	0
1662	3564	0	0	17.8755	7.19252	-0.485424	-0.874279	147.766	60.546	0
1663	5507	0	0	23.6728	9.43563	0.939508	0.342528	119.879	50.0989	0
1666	7326	0	0	26.3177	8.82296	-0.68902	-0.724742	23.2902	36.5193	0
1680	5772	0	0	1.32844	7.26563	-0.429751	-0.902948	9.02793	1.07079	0
1687	5705	0	0	25.6803	7.48457	0.864462	-0.502699	101.784	14.7069	0
1689	2402	0	0	21.5288	5.49747	0.988086	0.153904	10.4782	2.62974	0
1690	7552	0	0	26.4924	1.7808	-0.0241647	-0.999708	42.1646	6.21995	0
1699	9203	0	0	4.13298	12.019	-0.490605	0.871382	1.32965	10.2416	0
1711	9275	0	0	25.415	3.08007	-0.948852	-0.315722	97.4385	13.649	0
1727	3656	0	0	2.72378	2.60897	0.179285	0.983797	102.042	17.9191	0
1733	1888	0	0	7.43638	13.6832	0.959702	-0.28102	19.4079	7.4409	0
1733	6516	0	0	7.33933	13.6737	-0.887327	-0.46114	59.0714	0.48064	0
1750	2867	0	0	2.72759	13.4651	-0.987802	0.155716	27.411	6.16068	0
1755	6921	0	0	6.52022	8.85211	0.591975	0.805956	110.04	13.2267	0
1778	8918	0	0	16.1216	12.4753	0.555861	0.831275	-23.0642	57.7403	0
1780	3051	0	0	7.85865	9.42251	0.815429	-0.578857	-32.9565	5.94165	0
1790	7762	0	0	4.52908	5.80593	-0.316301	-0.948659	135.246	19.091	0
1805	8121	0	0	18.3966	3.50216	0.621214	0.783641	107.133	16.7242	0
1808	4710	0	0	24.0831	3.34078	-0.0901369	0.995929	76.6763	30.8507	0
1833	5884	0	0	26.4966	4.83728	0.859652	0.51088	177.224	24.8384	0
1833	6832	0	0	26.3951	4.81453	-0.995462	0.0951636	256.086	19.7557	0
1847	4862	0	0	5.56486	13.9256	-0.293383	-0.955995	2.65959	11.0493	0
1849	8714	0	0	14.0132	7.58423	0.989711	-0.143083	117.69	54.7266	0
1856	5811	0	0	14.6844	11.3102	-0.932048	-0.362336	-15.1902	91.3302	0
1877	8410	0	0	8.23031	2.74732	-0.924586	-0.380974	104.169	27.2462	0
1881	4191	0	0	19.4176	9.34045	0.807878	0.58935	-31.426	5.27871	0
1883	4524	0	0	22.9862	4.24812	0.291355	-0.956615	202.095	46.0309	0
1894	7362	0	0	11.3829	14.0496	-0.997806	-0.0661986	237.504	149.017	0
1918	6685	0	0	2.05164	1.34988	0.950476	0.310799	47.3186	11.2334	0
1932	6446	0	0	14.9648	13.7551	-0.159914	0.987131	502.459	121.385	0
1933	6921	0	0	6.51354	8.96502	0.683092	-0.730332	14.3541	51.6816	0
1954	3918	0	0	12.7291	15.6477	0.695415	0.718608	3729.26	728.041	0
1955	9798	0	0	4.48537	11.28	-0.769547	0.63859	7.86992	26.0193	0
1967	8312	0	0	1.57465	4.13601	0.313554	0.949571	53.6161	2.81685	0
1986	9878	0	0	10.4292	12.0605	-0.723374	-0.690456	458.46	28.1517	0
1987	9041	0	0	6.97562	2.94168	-0.878859	-0.477082	97.0538	8.36063	0
2003	8374	0	0	26.8912	2.39878	0.878965	-0.476886	82.6967	3.1255	0
2012	4527	0	0	19.2191	7.25359	-0.30261	-0.953114	34.8321	10.0102	0
2019	8392	0	0	2.10106	10.8497	0.458468	-0.888711	5.22973	0.0907291	0
2037	4341	0	0	3.98313	12.9516	-0.987068	-0.160305	11.7974	1.59161	0
2050	9274	0	0	2.62681	5.77182	-0.698158	0.715944	36.0592	5.69803	0
2055	3882	0	0	21.2418	2.55277	0.966347	0.25724	74.3762	15.1416	0
2056	5154	0	0	24.8161	4.34131	0.71734	0.696723	47.9302	7.21688	0
2058	7573	0	0	2.14547	6.25701	-0.902986	-0.429669	151.863	25.4961	0
2058	8575	0	0	2.21347	6.36136	0.0286178	0.99959	26.7039	6.90264	0
2066	6735	0	0	24.2175	9.59153	-0.212437	0.977175	-3.37101	9.53043	0
2074	2956	0	0	4.13069	2.33123	-0.844198	0.536031	28.6455	4.06869	0
2081	8332	0	0	14.2179	13.6078	-0.661077	0.750318	1690.74	487.99	0
2083	4628	0	0	3.66261	15.5668	-0.716205	-0.69789	11.2722	8.41251	0
2094	6097	0	0	22.1117	6.35975	-0.800963	-0.598713	44.071	34.5766	0
2107	9165	0	0	24.5468	9.40628	0.456349	-0.889801	27.9411	10.2404	0
2125	4927	0	0	10.0207	13.1089	-0.708211	0.706001	-26.3218	38.4906	0
2133	9545	0	0	19.2154	11.7045	0.81887	0.573979	-0.695757	7.63094	0
2142	8446	0	0	4.00334	10.0018	0.44837	-0.893848	-1.67779	14.0266	0
2143	8932	0	0	6.30391	1.87847	0.523356	0.852114	144.15	21.3044	0
2161	5401	0	0	20.2163	3.70413	-0.401684	-0.915778	67.7795	4.07654	0
2162	2715	0	0	15.1422	12.5772	-0.542925	0.839781	332.371	11.0956	0
2166	8276	0	0	11.2141	4.02604	-0.960137	0.279529	30.4143	3.65253	0
2174	3494	0	0	25.9594	5.83609	-0.742478	-0.669871	73.2477	40.0366	0
2181	6793	0	0	26.548	7.55881	0.579828	-0.814739	13.7747	11.3749	0
2185	8874	0	0	22.6212	3.74187	-0.818551	-0.574434	-0.573526	10.549	0
2201	9411	0	0	9.9347	6.81263	0.791091	0.611698	194.573	29.8767	0
2231	7375	0	0	8.39067	12.5415	-0.49655	0.868008	20.5406	30.1323	0
2234	9587	0	0	14.9157	9.55537	0.488431	0.872603	227.565	163.095	0
2238	6847	0	0	17.9908	4.11021	-0.924711	-0.380669	64.7929	8.77439	0
2247	2269	0	0	15.3774	14.286	0.0940394	0.995568	592.174	151.342	0
2247	4076	0	0	15.3249	14.254	-0.927466	0.373908	520.544	96.337	0
2262	8149	0	0	14.8158	7.70456	0.875923	0.482451	76.8277	19.6879	0
2282	7976	0	0	20.1043	5.7412	0.648661	0.761077	76.7468	20.673	0
2283	9521	0	0	8.43102	3.59066	-0.863737	0.503943	-12.7111	4.42816	0
2286	6078	0	0	9.81717	1.27484	-0.305266	-0.952267	301.898	9.26693	0
2287	3272	0	0	25.0951	5.98197	0.785742	0.618554	124.248	33.4786	0
2293	7085	0	0	16.5931	14.9146	-0.988536	-0.150984	18.0031	2.37242	0
2334	8322	0	0	12.4616	11.9572	-0.970175	0.242404	-83.6879	37.8139	0
2335	7407	0	0	17.9995	7.60998	0.952558	-0.304356	160.879	96.5378	0
2341	4855	0	0	16.0486	5.50753	-0.410172	-0.912008	238.928	39.0066	0
2341	6586	0	0	16.1177	5.52597	0.809877	-0.586599	207.266	35.9827	0
2358	4856	0	0	14.3308	4.84803	0.274723	-0.961523	447.427	81.0363	0
2370	7637	0	0	11.5155	11.369	-0.983183	0.182622	-54.0781	22.4407	0
2408	5650	0	0	1.93879	11.9584	-0.565247	0.824922	19.4114	28.6424	0
2410	2429	0	0	6.98478	8.57515	0.402091	-0.9156	23.7384	17.251	0
2428	8399	0	0	8.62065	2.51424	-0.999726	-0.023428	59.221	0.318424	0
2439	5410	0	0	9.27822	8.27892	-0.341831	0.939762	199.598	53.8425	0
2440	5718	0	0	14.2078	14.9544	-0.641016	0.767527	3224.27	115.318	0
2442	3551	0	0	8.96261	8.12773	0.961693	0.274129	151.344	38.5054	0
2444	5819	0	0	3.28327	12.0448	-0.926852	0.375428	25.0015	8.57307	0
2445	5360	0	0	1.37303	8.71817	0.786351	0.61778	55.0936	38.404	0
2445	8351	0	0	1.26266	8.71761	-0.792541	0.609818	76.8731	39.4516	0
2453	5258	0	0	9.08497	4.03236	-0.93383	0.357716	25.6335	1.22142	0
2453	5747	0	0	9.14154	3.9421	-0.0846914	-0.996407	226.45	19.4568	0
2461	7454	0	0	13.3905	1.76111	-0.90909	-0.416601	58.1524	2.67181	0
2472	6586	0	0	16.2038	5.52169	-0.864326	-0.502931	1.75383	41.1882	0
2482	2875	0	0	20.0859	1.46162	0.00705445	-0.999975	326.685	93.6994	0
2495	2927	0	0	8.48255	12.8087	-0.960147	-0.279494	65.1509	25.7145	0
2495	6062	0	0	8.55206	12.9006	0.0085967	0.999963	40.223	61.6731	0
2512	5489	0	0	26.3178	5.91703	0.0769107	0.997038	12.9682	21.0776	0
2524	5790	0	0	8.5583	14.8479	-0.0376822	-0.99929	-5.46754	29.2176	0
2544	7894	0	0	4.51007	8.4921	0.738003	-0.674798	13.7409	11.5997	0
2546	4396	0	0	7.1504	3.12152	0.976324	0.216312	144.779	14.0592	0
2554	4684	0	0	6.3847	1.05864	-0.972378	-0.233413	130.44	39.7503	0
2557	9189	0	0	1.98718	6.67532	0.977405	0.211374	92.2566	4.15586	0
2560	9941	0	0	19.2884	11.9767	-0.962618	0.270862	-14.212	241.955	1
2566	3114	0	0	12.8239	3.14242	-0.603349	0.797477	133.501	2.86497	0
2613	2902	0	0	5.38107	6.10773	-0.621279	-0.78359	92.1983	10.2404	0
2624	9112	0	0	17.6654	3.98545	-0.309484	-0.950905	152.235	42.9798	0
2626	4274	0	0	21.5986	2.78416	0.791696	-0.610915	343.505	44.3585	0
2632	3620	0	0	18.7798	12.6891	-0.956932	0.290311	100.444	49.313	0
2658	6698	0	0	6.59709	14.417	0.115137	0.99335	15.266	2.71656	0
2665	8144	0	0	23.3817	7.30586	-0.85284	-0.522172	57.9275	4.34144	0
2669	7140	0	0	7.59426	2.50849	0.037441	-0.999299	87.465	2.13503	0
2695	9050	0	0	20.373	6.57503	-0.984765	0.173889	194.749	50.997	0
2722	4353	0	0	10.4134	8.93596	0.891926	0.452181	197.459	125.26	0
2732	4743	0	0	9.6351	11.9413	-0.491463	0.870898	87.2161	137.934	0
2748	4216	0	0	2.80817	14.3708	-0.74894	-0.662638	4.35945	12.0343	0
2750	8226	0	0	9.24981	4.82016	0.938839	0.344356	149.086	28.1432	0
2752	5653	0	0	2.93548	12.3674	0.982362	-0.186991	45.3972	12.3384	0
2756	7579	0	0	16.8482	2.07857	-0.0593238	-0.998239	229.25	38.3701	0
2806	9107	0	0	4.05089	2.00964	0.423591	-0.905854	2.13223	10.0808	0
2812	9140	0	0	1.31611	13.0395	0.443795	0.896129	13.3591	17.4789	0
2819	2973	0	0	22.3377	3.63761	0.396903	-0.91786	88.3437	9.65026	0
2819	3850	0	0	22.3493	3.76772	0.554134	0.832428	23.7579	11.9786	0
2823	4062	0	0	19.3745	3.92084	0.204137	-0.978942	159.533	9.35677	0
2824	4937	0	0	19.8293	11.4464	-0.894434	0.447199	209.196	28.4834	0
2825	8239	0	0	16.9076	4.57675	0.419564	0.907726	271.942	62.773	0
2837	4860	0	0	16.0249	9.09929	0.351435	0.936212	564.618	201.512	0
2838	7243	0	0	24.1284	1.34556	0.858045	-0.513574	176.819	17.344	0
2859	4341	0	0	3.9011	12.8776	0.260724	0.965413	-10.6771	5.55837	0
2860	6515	0	0	7.94399	5.20243	-0.991234	0.132117	51.0392	36.0546	0
2863	8489	0	0	21.5375	10.2824	-0.998593	-0.0530215	18.426	16.6638	0
2867	6896	0	0	2.62764	13.5392	-0.435529	0.900175	0.978536	0.659536	0
2867	7265	0	0	2.69193	13.5376	0.480278	0.877117	-0.41155	8.21907	0
2879	5515	0	0	9.25222	5.08262	0.506891	0.86201	264.312	0.0350162	0
2887	7253	0	0	20.7293	5.0459	-0.905351	-0.424664	65.6463	23.6806	0
2895	6869	0	0	9.32534	12.0736	-0.966308	-0.257388	51.0423	25.457	0
2911	7609	0	0	14.2618	2.55077	-0.990888	0.134691	16.7825	0.208485	0
2912	3217	0	0	18.6772	6.29413	0.261393	0.965232	188.685	40.8085	0
2923	6084	0	0	13.1794	13.8092	-0.0613952	-0.998114	1282.95	173.894	0
2933	7076	0	0	19.4123	1.7805	-0.199394	0.979919	140.561	21.7709	0
2944	6941	0	0	17.8823	8.71825	-0.456683	0.88963	523.031	73.0316	0
2951	6666	0	0	8.50752	15.8675	-0.107686	0.994185	-8.84408	2.82383	0
2961	7942	0	0	20.9795	1.07847	0.980431	-0.196861	66.6092	10.7132	0
2996	7186	0	0	13.1453	3.49097	-0.451055	-0.892496	341.905	61.4442	0
3001	4260	0	0	9.06657	8.03859	-0.921373	-0.38868	123.379	21.2951	0
3030	4955	0	0	18.5117	8.11049	0.424881	-0.905249	473.882	71.1759	0
3030	7525	0	0	18.4972	8.24788	0.226013	0.974124	54.3199	3.37215	0
3035	7913	0	0	20.8171	7.44086	0.495907	-0.868376	414.448	63.7126	0
3051	4428	0	0	7.91629	9.45201	0.00638894	0.99998	91.8465	48.7096	0
3057	6546	0	0	12.6245	8.72444	0.408976	0.912545	451.091	94.2499	0
3070	6553	0	0	1.73185	4.83284	0.641698	-0.766958	14.099	9.81796	0
3074	4406	0	0	4.52028	5.36106	-0.99366	0.112429	25.9779	23.6713	0
3110	5235	0	0	13.1494	14.9314	-0.828751	-0.559618	1210.38	360.211	0
3117	7992	0	0	25.3597	8.98519	-0.856297	-0.516483	226.675	58.2707	0
3134	8433	0	0	15.1973	9.58109	0.85935	0.511388	70.1752	117.211	0
3142	8613	0	0	12.8889	11.0582	-0.676583	0.736366	136.168	141.02	0
3169	3977	0	0	11.7194	13.1548	0.288004	-0.957629	473.096	256.789	0
3170	5111	0	0	23.4495	5.29112	0.965296	0.261157	24.445	17.8849	0
3170	5562	0	0	23.3056	5.2663	-0.997004	-0.0773448	48.5781	26.9945	0
3176	7219	0	0	1.74298	12.5016	0.844106	0.536177	41.6058	17.9854	0
3185	5120	0	0	10.5143	1.74645	0.773518	-0.633774	94.098	9.94227	0
3191	9220	0	0	3.22745	4.84154	0.40733	-0.913281	15.627	2.6184	0
3195	3827	0	0	1.13656	13.9513	0.791379	0.611326	30.3772	10.7129	0
3220	3292	0	0	11.6026	7.33412	0.998847	0.0479987	62.8178	22.5064	0
3229	8420	0	0	12.8179	15.1712	0.782288	-0.622917	-301.812	124.206	0
3231	3330	0	0	13.8488	14.1217	-0.00633776	0.99998	1338.14	6067.03	1
3252	6987	0	0	22.4734	5.2039	-0.918944	0.394387	233.301	16.3045	0
3260	4783	0	0	15.6473	10.678	0.255688	-0.966759	705.263	86.8431	0
3261	8554	0	0	17.6144	8.45374	0.97678	-0.214247	34.651	32.1506	0
3269	7990	0	0	7.23014	3.75894	0.430392	0.902642	104.079	15.2824	0
3293	8494	0	0	20.2474	8.00109	0.745954	-0.665997	125.645	7.32377	0
3313	9340	0	0	9.38651	7.60867	0.545719	0.837968	19.3457	5.70528	0
3328	4871	0	0	4.81899	12.8199	-0.830173	-0.557506	41.6228	14.4548	0
3329	4529	0	0	1.61031	9.54526	0.0569984	-0.998374	5.59088	2.62336	0
3331	8062	0	0	14.0147	6.5126	0.0868554	-0.996221	573.076	15.7031	0
3340	6842	0	0	8.02386	8.60102	-0.124764	-0.992186	47.2963	21.911	0
3372	4895	0	0	22.183	7.46099	0.989614	-0.143751	283.197	37.105	0
3384	9926	0	0	26.9607	4.20561	0.262533	0.964923	41.0506	10.2193	0
3392	7539	0	0	16.6984	13.3365	0.49082	-0.871261	605.839	183.921	0
3401	4436	0	0	23.2234	9.24931	0.87262	-0.488399	211.505	62.6758	0
3416	3827	0	0	1.23462	13.9824	-0.999044	0.0437089	30.8826	2.68144	0
3452	4542	0	0	19.6036	12.1194	-0.996309	0.085836	127.803	32.5087	1
3473	5905	0	0	19.5422	3.08655	-0.433851	0.900985	232.905	8.79826	0
3486	8146	0	0	9.70261	5.22217	-0.59238	-0.805659	415.136	82.69	0
3507	8760	0	0	12.187	8.09728	0.298064	-0.954546	211.021	33.1315	0
3510	7168	0	0	15.6431	8.99803	0.791079	0.611714	-7.65556	88.3392	0
3522	7836	0	0	26.8424	8.16908	0.84831	0.529499	200.516	63.0027	0
3523	7121	0	0	12.8957	2.39642	0.299301	-0.954159	232.77	40.1659	0
3523	8076	0	0	12.9178	2.52089	0.609855	0.792513	241.367	56.5744	0
3545	7991	0	0	16.9263	1.299	0.993593	-0.113019	93.4207	24.7907	0
3551	4260	0	0	9.01377	8.08111	-0.182268	-0.983249	228.749	36.779	0
3555	6791	0	0	19.2787	3.59404	0.933465	0.358668	56.106	20.65	0
3558	8122	0	0	9.99975	2.64879	-0.422407	-0.906406	298.221	41.5741	0
3561	5624	0	0	5.54976	2.76573	-0.828437	0.560082	18.2052	8.18738	0
3565	5221	0	0	16.6569	10.3043	0.907449	-0.420161	204.863	71.7476	0
3565	7798	0	0	16.6114	10.4048	0.283033	0.95911	47.9935	96.8744	0
3566	3795	0	0	12.4204	2.49733	-0.933145	0.3595	80.4798	77.787	0
3571	5861	0	0	15.5729	7.49023	-0.917245	-0.398324	-17.6439	45.0986	0
3579	6662	0	0	3.00128	9.15979	-0.884492	0.466555	25.7703	3.98212	0
3594	5085	0	0	4.30883	5.40476	0.934052	0.357136	200.369	17.9523	0
3602	8522	0	0	9.98863	1.65357	-0.666961	0.745092	114.55	25.12	0
3612	8113	0	0	12.2396	10.1922	0.268636	-0.963242	423.904	116.342	0
3615	8914	0	0	7.16324	2.20551	-0.974107	0.226089	-0.737603	15.2493	0
3622	7847	0	0	15.8407	13.2424	0.954077	-0.299561	413.256	110.053	0
3622	8892	0	0	15.7504	13.337	-0.254175	0.967158	275.713	186.008	0
3642	9665	0	0	15.1661	11.9798	-0.967756	0.25189	-113.346	0.674857	0
3671	4701	0	0	2.56282	12.7953	0.355609	-0.934635	-7.02078	6.3741	0
3697	9931	0	0	15.586	15.3912	-0.935059	0.354492	228.633	33.5154	0
3701	7117	0	0	17.7655	5.73333	-0.86011	0.510109	178.551	31.8005	0
3717	6774	0	0	7.26937	8.70689	-0.998097	-0.0616693	25.1975	22.9078	0
3752	9001	0	0	19.9401	6.94525	0.324023	-0.946049	235.092	20.4248	0
3758	3909	0	0	5.61821	12.4917	0.798453	-0.602057	15.9793	3.35748	0
3759	8438	0	0	8.7548	5.23275	-0.416138	0.909302	-14.6667	9.70724	0
3765	7619	0	0	2.62752	7.01578	-0.910723	-0.413018	112.399	3.79746	0
3775	9264	0	0	21.1992	4.94465	0.720937	0.693	78.0148	0.40127	0
3786	6608	0	0	13.9191	12.4997	0.00735728	0.999973	507.11	73.3528	0
3797	8045	0	0	6.11764	3.33844	-0.997591	-0.0693696	57.9722	0.551949	0
3814	9316	0	0	16.0536	5.78035	-0.927162	0.374661	46.0695	3.66426	0
3823	7799	0	0	18.1578	8.3881	0.451117	0.892465	11.1505	2.23096	0
3829	8077	0	0	16.4344	14.9468	-0.299736	-0.954022	38.1266	15.6842	0
3839	4572	0	0	9.8898	12.2797	-0.666208	-0.745766	318.706	32.9894	0
3850	8176	0	0	22.4558	3.81741	0.993955	-0.109787	60.8025	33.5095	0
3852	6461	0	0	9.39437	6.38663	0.956302	-0.292381	16.3261	11.1417	0
3853	9303	0	0	9.92247	8.30686	0.98092	-0.194413	10.184	5.57831	0
3865	7816	0	0	2.64765	6.0386	-0.700405	0.713746	14.9967	18.4113	0
3900	4349	0	0	17.0793	2.99029	0.645842	-0.763471	306.102	38.9164	0
3900	6027	0	0	17.0143	3.09263	-0.416596	0.909092	386.804	47.5703	0
3919	8476	0	0	16.3228	3.61168	0.702678	-0.711508	108.362	2.39983	0
3941	8036	0	0	26.5587	2.49353	-0.869995	0.49306	133.067	17.9828	0
3947	6778	0	0	8.22806	10.2008	-0.379942	0.92501	81.1056	9.40062	0
3954	9520	0	0	14.4121	12.1953	-0.295194	-0.955437	973.305	188.948	0
3964	6673	0	0	16.3399	4.44721	-0.761573	0.64808	354.06	99.0128	0
4000	4343	0	0	6.63373	13.4366	0.609542	-0.792754	30.8547	3.44195	0
4023	5811	0	0	14.5717	11.2986	0.986321	-0.164838	21.1268	132.464	0
4025	4416	0	0	2.5727	7.60083	0.988863	-0.148827	171.755	25.8242	0
4050	5308	0	0	8.2584	13.1289	0.536138	0.84413	67.2574	19.078	0
4059	5372	0	0	13.4677	7.09796	0.999019	-0.0442735	-61.9621	9.84783	0
4059	9900	0	0	13.3243	7.07214	-0.920775	-0.390094	138.956	50.2623	0
4062	8643	0	0	19.3339	3.8355	-0.887631	-0.460555	37.3028	17.6504	0
4062	8815	0	0	19.3855	3.80352	-0.0183837	-0.999831	140.022	48.5954	0
4065	8080	0	0	17.2297	14.2518	-0.653462	0.75696	221.553	10.2314	0
4076	7358	0	0	15.2705	14.3246	-0.124715	0.992193	367.143	86.4827	0
4078	4365	0	0	6.03841	1.29257	0.837803	-0.545973	27.0363	13.4744	0
4084	6241	0	0	1.67136	6.54962	0.536971	-0.843601	40.4419	3.15305	0
4103	8660	0	0	6.43806	2.84105	-0.0754718	0.997148	60.6598	14.4166	0
4103	9982	0	0	6.4943	2.81217	0.854158	0.520014	174.646	20.9658	0
4152	7731	0	0	11.3724	10.6594	-0.993841	-0.110816	37.8929	135.554	0
4152	7808	0	0	11.4721	10.6154	0.58767	-0.809101	263.237	160.285	0
4160	4603	0	0	23.2451	3.26979	-0.0338435	-0.999427	80.9501	10.2585	0
4171	8821	0	0	21.8566	9.25758	0.999234	0.0391383	316.789	60.9701	0
4196	5417	0	0	9.58606	5.68142	-0.448854	0.893605	107.441	23.6049	0
4203	6189	0	0	19.2625	1.40301	0.929568	-0.368649	84.9254	3.57409	0
4240	4946	0	0	26.0481	4.96814	-0.445781	-0.895142	-10.1016	10.0026	0
4259	7215	0	0	5.32171	14.0728	0.811815	-0.583915	2.66686	9.35518	0
4260	8008	0	0	9.0035	7.93941	0.0385697	-0.999256	170.878	30.587	0
4290	9752	0	0	26.2983	9.30976	0.79711	0.603834	45.189	29.1936	0
4360	9832	0	0	4.78171	13.1252	-0.689749	-0.724048	23.1309	23.9512	0
4369	8198	0	0	11.3876	10.231	-0.2251	-0.974336	916.841	8.80008	0
4437	8397	0	0	19.8612	2.1723	-0.95105	0.309037	31.5267	9.75993	0
4452	7754	0	0	18.2649	9.83257	0.768355	0.640024	140.37	59.4898	0
4527	4528	0	0	19.2651	7.21122	0.925491	0.378769	-4.59958	5.91645	0
4527	9230	0	0	19.2056	7.11002	0.118518	-0.992952	133.289	60.4049	0
4528	4715	0	0	19.3138	7.17515	-0.0941323	-0.99556	115.952	27.9436	0
4542	5533	0	0	19.5609	12.0685	0.259691	-0.965692	132.424	119.621	1
4554	8395	0	0	9.46396	5.07373	0.450667	-0.892692	59.5036	11.6661	0
4565	6256	0	0	8.41885	3.71097	-0.943761	0.330628	104.602	14.5661	0
4565	9003	0	0	8.46446	3.75247	-0.240385	0.970678	256.005	30.4611	0
4565	9521	0	0	8.42779	3.65108	-0.805492	-0.592607	261.827	50.3291	0
4605	8528	0	0	7.99748	3.05249	0.218784	0.975773	404.88	45.4291	0
4628	7462	0	0	3.65924	15.4795	0.6604	-0.750914	13.1804	5.48717	0
4630	8691	0	0	10.2776	4.22003	-0.958953	-0.283567	-5.2684	7.77251	0
4635	5768	0	0	9.2653	6.15145	0.267111	-0.963666	179.613	6.5504	0
4655	7684	0	0	21.1728	3.3349	0.730502	0.682911	-10.6394	3.55329	0
4668	8745	0	0	2.33143	13.0593	-0.196745	-0.980455	-1.82987	15.7308	0
4684	6477	0	0	6.31985	1.10991	0.00257782	0.999997	200.785	29.2293	0
4693	9252	0	0	8.57338	4.92635	0.648268	0.761412	316.252	7.99502	0
4705	6235	0	0	23.0653	1.85731	-0.973273	0.229652	149.097	34.6094	0
4710	8642	0	0	24.1165	3.44601	0.647781	0.761827	57.2708	16.4736	0
4712	9529	0	0	14.8004	12.1881	0.887496	0.460815	-5.94857	58.2147	0
4727	7755	0	0	24.7265	6.75828	0.983417	0.181358	224.559	28.6855	0
4732	5547	0	0	13.4309	2.8461	-0.983184	0.182618	63.8407	72.0524	0
4739	9726	0	0	8.98109	8.97418	-0.0270402	0.999634	358.499	72.9341	0
4747	8082	0	0	1.20929	7.8145	-0.999671	-0.0256381	146.133	14.1613	0
4755	7532	0	0	13.4996	9.90452	-0.950112	-0.311907	-24.4159	48.7223	0
4761	8682	0	0	8.51438	4.09976	0.834975	0.550288	189.445	61.5449	0
4807	5339	0	0	26.2511	5.32661	0.609329	-0.792917	52.1744	32.1915	0
4820	6660	0	0	7.72928	7.60234	-0.574118	0.818773	-22.9469	6.96992	0
4841	6576	0	0	8.89782	6.05605	0.116585	-0.993181	74.0716	0.933026	0
4851	5409	0	0	2.36157	4.33204	-0.942363	-0.334593	113.69	2.85592	0
4861	9443	0	0	18.0538	5.81883	0.853794	-0.52061	296.284	84.3509	0
4862	6636	0	0	5.48035	13.8353	-0.934535	-0.355872	63.0617	15.127	0
4864	7197	0	0	2.10006	3.30277	-0.883498	0.468434	128.856	14.0076	0
4888	7309	0	0	17.3114	8.10502	-0.0125531	0.999921	203.802	1.23955	0
4889	8333	0	0	19.4759	8.01029	-0.828359	0.560197	364.386	25.8839	0
4895	7161	0	0	22.2506	7.37871	-0.0514344	-0.998676	46.6576	3.22044	0
4946	9739	0	0	26.0085	4.86098	-0.244607	-0.969622	1.24289	11.9056	0
5043	9443	0	0	18.1135	5.8464	-0.157892	-0.987456	196.458	46.7744	0
5076	9225	0	0	9.55455	4.00436	-0.882719	0.469901	22.0263	5.76056	0
5121	8731	0	0	12.4584	3.44313	-0.996282	-0.0861519	31.8048	93.6722	0
5134	7867	0	0	1.33499	1.30096	0.688836	0.724917	49.1875	1.30021	0
5176	7507	0	0	7.68522	1.70856	-0.54336	-0.8395	233.94	2.35138	0
5213	5505	0	0	17.7443	12.9653	0.41362	-0.91045	163.079	12.2353	0
5219	5909	0	0	18.4268	12.4298	0.793358	0.608756	-24.4093	4.92298	0
5234	5804	0	0	12.2963	4.76759	0.997212	0.0746272	-10.6819	23.9964	0
5258	7827	0	0	8.98633	4.03574	-0.956191	-0.292745	17.6105	10.616	0
5301	9447	0	0	18.872	11.7967	0.578364	0.815779	250.536	516.323	1
5316	6308	0	0	6.03676	14.7368	-0.942807	-0.333339	42.4595	1.94755	0
5327	6625	0	0	17.0287	1.55792	0.909587	0.415513	152.63	17.3465	0
5341	8337	0	0	21.9736	5.9398	-0.549138	-0.835732	24.9993	14.0465	0
5343	6612	0	0	11.1162	1.17555	0.833163	0.553027	78.0418	9.34852	0
5357	7458	0	0	10.1118	5.82938	-0.991599	-0.129349	160.619	45.9671	0
5357	9452	0	0	10.2259	5.88275	0.735105	0.677953	203.17	58.3606	0
5365	8522	0	0	9.88393	1.75636	0.757281	-0.65309	79.6546	15.1085	0
5370	8819	0	0	10.7069	6.52999	-0.352983	-0.93563	466.928	23.2851	0
5384	6086	0	0	26.7432	7.47109	0.369784	-0.929118	-0.408605	1.2916	0
5387	6228	0	0	3.01306	10.8495	0.00202847	-0.999998	-6.69582	10.1549	0
5387	8636	0	0	3.07399	10.9323	0.955455	0.295136	96.7928	0.310806	0
5399	6414	0	0	20.3517	1.43834	-0.430262	-0.902704	1.0109	7.54363	0
5428	5442	0	0	12.1305	3.83913	-0.955975	-0.293449	65.3128	0.394247	0
5429	8318	0	0	6.79732	4.50531	0.758537	0.65163	180.279	25.1955	0
5432	9178	0	0	25.9177	2.34823	-0.352417	-0.935843	42.9005	4.84494	0
5433	8413	0	0	5.53856	9.02658	0.743868	-0.668326	23.678	29.8306	0
5499	8333	0	0	19.4802	8.07685	-0.892711	-0.45063	121.483	55.2058	0
5500	7783	0	0	6.57709	6.55483	-0.707304	0.706909	39.8547	2.7314	0
5500	8488	0	0	6.55765	6.49398	-0.985985	-0.166836	11.9312	3.81558	0
5506	5932	0	0	22.8468	8.21509	0.74516	0.666885	16.7532	17.9253	0
5575	6115	0	0	1.32914	9.47108	0.738368	-0.674398	41.8764	20.6919	0
5591	9595	0	0	14.3909	1.33803	-0.864492	0.502646	206.484	53.6805	0
5593	7415	0	0	21.1198	9.81122	-0.426577	0.904451	142.464	40.1305	0
5609	7410	0	0	2.51263	7.07384	0.778393	0.627778	67.1914	11.3486	0
5631	8876	0	0	20.8411	2.71065	-0.622426	-0.782678	6.12081	22.6982	0
5649	6904	0	0	11.8439	14.6963	-0.980226	-0.197883	343.598	229.843	0
5669	6389	0	0	14.704	11.0736	0.988306	0.152485	-118.602	58.7412	0
5673	8713	0	0	21.5478	9.28272	-0.626045	-0.779787	64.6291	49.7291	0
5677	6576	0	0	8.85452	6.01821	0.968516	-0.248952	3.80495	25.4867	0
5683	8935	0	0	5.96489	12.4926	0.992711	0.120516	84.8792	22.1392	0
5691	8854	0	0	13.669	6.63254	0.106078	-0.994358	458.456	5.23053	0
5700	9133	0	0	12.3995	7.25854	0.346049	-0.938217	257.449	43.119	0
5724	6600	0	0	5.38592	11.4017	0.946497	-0.322713	68.8351	29.9353	0
5725	8571	0	0	16.7175	3.87234	-0.709118	-0.70509	173.139	28.8151	0
5765	7610	0	0	2.06774	4.64347	-0.887881	0.460072	124.28	21.5816	0
5787	9164	0	0	19.7527	6.79103	0.0297562	0.999557	187.885	60.9619	0
5807	7939	0	0	25.3462	2.26427	-0.144498	-0.989505	66.8006	8.76503	0
5822	8041	0	0	9.94992	9.16407	0.903836	0.42788	80.1228	38.5947	0
5823	6153	0	0	7.38045	7.00291	-0.973445	-0.228921	193.928	36.9402	0
5823	9056	0	0	7.50968	7.02897	0.986099	0.166161	154.292	4.90901	0
5833	8044	0	0	3.45817	9.10685	-0.272487	-0.962159	42.3506	31.3967	0
5833	8917	0	0	3.51991	9.12291	0.707274	-0.706939	7.45147	5.5192	0
5841	7344	0	0	5.50613	7.66477	-0.996733	-0.0807666	239.758	18.3298	0
5854	6815	0	0	16.136	9.81389	-0.756448	0.654054	448.16	53.9788	0
5895	9529	0	0	14.9225	12.2545	-0.869136	-0.494573	16.4506	10.8698	0
5900	9436	0	0	25.1025	4.67271	-0.866266	-0.499584	123.525	37.4022	0
5904	9696	0	0	24.3385	5.22432	-0.0527878	-0.998606	2.79348	13.7674	0
5905	6850	0	0	19.5827	3.14118	0.988493	-0.151266	-18.4923	8.03034	0
5908	9791	0	0	2.4211	12.3336	0.232343	-0.972634	-9.31792	4.20741	0
5910	6383	0	0	5.69475	6.96045	-0.438279	0.898839	43.7773	4.397	0
5921	6384	0	0	10.4801	4.60624	0.920426	-0.390917	120.102	65.3229	0
5921	8587	0	0	10.4064	4.68726	-0.302486	0.953154	215.99	58.3324	0
5927	8084	0	0	15.5219	8.41742	-0.920163	-0.391535	-31.5884	48.2181	0
5957	8948	0	0	2.17315	7.83648	0.221945	0.975059	90.0078	21.7347	0
6015	7414	0	0	6.81569	10.8114	-0.188103	0.982149	53.3471	44.9635	0
6016	6591	0	0	19.596	3.6391	0.481969	0.876188	3.61687	3.45797	0
6020	8360	0	0	15.2013	6.56755	0.873033	-0.487661	75.7757	31.3367	0
6036	7609	0	0	14.1177	2.55114	0.991557	0.129673	111.706	18.7562	0
6044	8061	0	0	21.9257	2.24235	-0.741628	-0.670812	1.38348	5.55634	0
6068	9053	0	0	13.6121	3.57608	0.409945	-0.91211	349.234	51.5071	0
6070	7976	0	0	20.1629	5.73073	-0.345626	0.938372	340.884	32.5872	0
6095	7766	0	0	8.21353	7.53736	0.243575	0.969882	252.564	27.6881	0
6103	8752	0	0	7.25911	1.35977	-0.971146	0.238486	23.0954	21.8239	0
6119	8755	0	0	20.5052	6.45322	0.687327	0.726348	66.4724	28.0661	0
6149	6721	0	0	8.0027	9.78976	-0.345585	0.938387	68.0494	70.7843	0
6153	7686	0	0	7.28534	6.91572	-0.31266	-0.949865	320.81	21.2434	0
6170	8395	0	0	9.44561	4.95716	0.703552	0.710644	292.857	2.673	0
6174	6490	0	0	6.04363	2.80214	0.388397	-0.921492	48.5757	2.13039	0
6182	6500	0	0	18.2051	6.37387	0.0179968	0.999838	50.427	4.02521	0
6190	9662	0	0	10.4441	15.6831	-0.147325	0.989088	-54.8177	14.3902	0
6203	6582	0	0	26.676	8.43493	0.697904	-0.716192	143.447	68.0649	0
6214	6837	0	0	12.3315	9.94952	0.97684	-0.213972	-22.0789	29.6211	0
6237	6815	0	0	16.0266	9.90324	0.791899	-0.610653	239.314	85.3908	0
6279	9341	0	0	23.8169	8.12703	0.778718	-0.627374	122.475	42.2805	0
6292	7887	0	0	19.4194	3.05248	-0.472922	0.881104	298.123	50.7367	0
6302	8598	0	0	1.88741	15.7588	0.302326	0.953205	-3.12546	0.823293	0
6316	6342	0	0	14.6567	4.15296	0.981715	-0.190355	106.755	15.7116	0
6321	8320	0	0	5.07938	7.91228	0.495552	-0.868578	-25.8043	4.65532	0
6408	9418	0	0	15.7001	14.5617	0.0238949	-0.999714	433.392	241.474	1
6408	9634	0	0	15.6331	14.61	-0.955956	-0.29351	-1976.91	907.694	1
6424	8661	0	0	4.66007	5.94054	0.99847	0.0552947	85.1541	30.228	0
6431	9437	0	0	21.6967	4.35768	-0.495622	-0.868538	88.7996	2.98865	0
6439	7966	0	0	24.7631	2.84826	0.388721	-0.921356	23.7846	11.3471	0
6450	8714	0	0	14.1246	7.63587	-0.530357	-0.847774	492.653	130.938	0
6467	7989	0	0	23.2566	8.6597	-0.919339	-0.393466	76.114	38.885	0
6476	7728	0	0	7.15847	9.83316	0.259783	0.965667	149.985	32.7648	0
6495	8754	0	0	14.1179	14.3192	0.997163	-0.0752769	127.97	29.9548	0
6501	7007	0	0	8.88815	5.3075	0.852027	0.523497	228.022	41.6934	0
6534	8655	0	0	11.7689	6.95538	-0.213129	-0.977024	257.643	21.691	0
6626	9548	0	0	1.06122	13.8076	-0.94454	0.328396	51.9441	8.67138	0
6651	9937	0	0	14.3711	14.5797	-0.687438	-0.726243	-143.835	131.399	0
6694	6746	0	0	15.8418	8.68956	0.494565	0.869141	277.774	98.9264	0
6745	7167	0	0	15.5012	5.02025	-0.384	-0.923333	334.732	53.7636	0
6758	8408	0	0	5.21794	6.51994	-0.59571	-0.8032	91.3764	12.0721	0
6844	7163	0	0	19.4921	2.36925	0.80763	-0.58969	271.838	39.9825	0
6850	9237	0	0	19.6248	3.18983	-0.292921	0.956137	340.817	2.56364	0
6898	7061	0	0	5.96002	2.56429	-0.699258	0.714869	56.7548	8.12749	0
6898	9057	0	0	6.01974	2.44263	0.137446	-0.990509	97.0126	7.5495	0
6936	8842	0	0	3.42136	14.0373	-0.976648	0.214848	24.2908	5.56743	0
6947	9296	0	0	9.34625	2.73863	-0.294536	-0.95564	335.975	56.4021	0
6947	9539	0	0	9.29766	2.78745	-0.957076	-0.289838	58.0994	6.48741	0
6969	8216	0	0	12.1554	11.6764	-0.651831	-0.758365	193.707	62.9995	0
6982	8590	0	0	17.1121	4.20482	0.326331	0.945256	274.347	58.1836	0
7018	9499	0	0	26.4915	9.27725	-0.944099	0.329663	179.051	61.9041	0
7018	9771	0	0	26.5895	9.19861	0.526621	-0.8501	-1.91053	21.0047	0
7068	7727	0	0	10.9267	14.1299	0.992776	0.119979	172.361	130.852	0
7134	8429	0	0	3.31731	15.8279	-0.643959	-0.76506	9.62462	4.40586	0
7143	7778	0	0	7.11275	13.3261	0.996721	-0.0809162	53.321	21.2823	0
7145	9189	0	0	2.06807	6.72684	-0.604953	-0.796261	30.6664	5.15201	0
7228	9906	0	0	25.9856	1.80209	-0.469365	-0.883004	4.6413	5.93946	0
7268	7754	0	0	18.2635	9.91577	0.789798	-0.613367	-31.5996	525.519	1
7284	7375	0	0	8.39599	12.6454	-0.582997	-0.812474	186.927	36.8059	0
7305	9872	0	0	9.91033	15.8973	0.554082	0.832462	11.5187	4.79999	0
7309	8329	0	0	17.2599	8.1968	-0.847213	0.531254	223.263	52.7286	0
7336	8125	0	0	23.0222	7.86429	0.384193	-0.923253	118.528	34.5078	0
7365	8715	0	0	23.3639	7.71707	0.886128	-0.463441	120.425	5.75036	0
7365	9656	0	0	23.3638	7.78157	0.884311	0.466898	-16.6464	10.3328	0
7373	9334	0	0	18.9307	6.88535	0.980862	-0.194704	23.7532	34.7811	0
7386	9618	0	0	6.59446	2.38016	-0.241179	-0.970481	118.376	21.235	0
7401	8492	0	0	4.28786	11.6914	-0.351482	0.936195	-4.22055	2.19704	0
7405	7423	0	0	1.98489	4.33869	0.213091	0.977032	61.1574	1.62705	0
7414	7536	0	0	6.8631	10.8936	0.944238	0.329263	222.566	39.9744	0
7423	9161	0	0	2.05132	4.35966	0.735592	-0.677425	64.4503	2.55891	0
7474	8125	0	0	22.9884	7.7974	0.971492	0.237071	79.5833	49.8219	0
7553	9382	0	0	5.0286	11.4864	0.611715	0.791078	70.1703	1.28095	0
7558	7975	0	0	8.91404	13.7132	-0.779026	0.626992	-7.42106	18.1459	0
7668	9714	0	0	2.6545	4.12376	0.997577	-0.0695764	71.2243	8.41768	0
7685	7911	0	0	3.18769	13.148	-0.84892	0.528522	39.0283	19.5505	0
7715	9512	0	0	13.5042	6.33407	0.0921903	-0.995741	503.31	50.7118	0
7762	9583	0	0	4.44707	5.71289	-0.901268	-0.433262	47.842	1.22137	0
7819	9568	0	0	17.4522	13.0563	0.933818	0.35775	121.106	87.5459	0
7850	9601	0	0	14.1891	14.7267	-0.829991	-0.557777	-10.9233	55.3312	0
7866	8540	0	0	14.2206	5.48587	-0.25086	-0.968023	209.313	69.5074	0
7902	9889	0	0	16.5269	8.70215	0.711462	-0.702724	331.402	58.1086	0
7922	8838	0	0	15.3722	12.1824	-0.622647	-0.782503	54.9619	41.9075	0
7923	8558	0	0	12.3865	8.44451	-0.262584	0.964909	113.632	21.6146	0
8064	8697	0	0	17.7931	4.99065	0.394809	-0.918763	429.204	12.8489	0
8134	9451	0	0	22.3933	7.25157	-0.909777	-0.415096	122.408	32.2064	0
8163	8354	0	0	13.6671	2.87893	0.641391	0.767215	175.846	17.5362	0
8195	9080	0	0	3.77787	3.14935	-0.424153	0.905591	19.0247	6.34987	0
8197	8838	0	0	15.3183	12.0549	0.126894	0.991916	55.6038	55.1781	0
8212	9992	0	0	2.87518	8.0267	0.579685	-0.814841	5.93114	16.9508	0
8240	9431	0	0	2.1728	2.45812	-0.0351971	-0.99938	33.957	1.2611	0
8286	9036	0	0	5.25348	5.72468	0.99492	0.100665	194.681	22.0698	0
8289	8844	0	0	24.9826	4.24544	-0.279154	0.960246	2.65146	2.4489	0
8301	9658	0	0	23.1454	2.42618	0.984207	-0.17702	41.567	5.29469	0
8354	8986	0	0	13.682	2.99022	-0.415588	0.909553	300.12	28.8166	0
8355	9367	0	0	12.9757	8.60176	-0.574678	-0.818379	195.508	79.2566	0
8399	9207	0	0	8.48644	2.48504	-0.919064	-0.394108	205.047	24.0652	0
8426	9671	0	0	16.0184	11.1126	0.45417	0.890915	-594.863	833.066	1
8427	8624	0	0	10.8896	9.51003	-0.936656	0.35025	0.415089	40.1478	0
8474	8773	0	0	5.45753	15.2573	-0.971577	-0.236723	27.8771	2.5493	0
8488	9347	0	0	6.4637	6.51397	-0.832582	0.553902	23.2699	2.83646	0
8522	8974	0	0	9.9736	1.77363	0.461978	0.886892	130.313	41.0227	0
8542	9165	0	0	24.6524	9.34851	-0.995557	-0.0941658	170.165	8.83545	0
8544	8763	0	0	1.62689	12.0063	0.99894	0.04603	72.5427	8.78304	0
8570	9254	0	0	15.5903	1.2335	-0.646209	0.763161	207.909	26.2153	0
8571	9023	0	0	16.7024	3.75661	0.505999	-0.862534	376.039	38.5213	0
8573	9819	0	0	7.41516	5.22047	0.926304	-0.376776	9.60613	3.93743	0
8660	9982	0	0	6.49505	2.87509	0.84173	-0.539898	93.9843	19.1186	0
8670	8717	0	0	26.4606	3.13194	0.508856	-0.860852	62.0372	15.1978	0
8729	9903	0	0	7.74513	11.6667	0.943333	-0.331848	24.7116	57.7257	0
8730	9572	0	0	11.1514	12.6859	0.55935	0.828932	227.754	38.1433	0
8788	9825	0	0	21.1096	8.15717	0.843577	-0.537008	282.877	11.082	0
8796	9417	0	0	11.6869	3.71615	0.99143	0.13064	-8.25562	31.164	0
8841	9213	0	0	5.80432	1.0986	0.192805	0.981237	197.621	31.4051	0
8936	9023	0	0	16.8001	3.70224	-0.999704	-0.024313	47.0574	2.04078	0
9000	9297	0	0	1.76371	9.09375	0.596326	-0.802743	0.488828	3.75526	0
9053	9746	0	0	13.6764	3.49308	0.780584	-0.625051	129.798	32.132	0
9089	9831	0	0	2.80518	9.62445	0.902826	0.430007	149.806	9.3946	0
9125	9857	0	0	5.27064	10.9011	0.587795	0.80901	72.0468	37.7607	0
9175	9583	0	0	4.39349	5.75275	-0.155353	-0.987859	18.6139	4.49224	0
9283	9340	0	0	9.45369	7.60235	-0.380263	0.924878	170.253	36.9838	0
9296	9539	0	0	9.27985	2.72409	-0.666416	0.745581	138.162	11.5517	0
9514	9830	0	0	13.0539	6.87951	-0.989571	-0.144048	10.2276	64.5712	0
9628	9776	0	0	15.3473	2.307	0.833259	-0.552882	81.276	69.0731	0
1000	13486	0	0	1.4841	3.51794	0.997931	0.0642986	123.839	9.14962	0
1000	44903	0	0	1.36594	3.50987	-0.997406	-0.0719805	116.745	2.91026	0
1004	51210	0	0	2.91792	2.25769	-0.443054	0.896495	117.176	7.8332	0
1007	21330	0	0	19.2477	5.57048	0.764852	0.644206	19.5721	9.75478	0
1007	28217	0	0	19.1307	5.55908	-0.874564	0.484909	201.116	44.0301	0
1007	30757	0	0	19.2624	5.5077	0.971949	-0.23519	194.124	39.5431	0
1012	34103	0	0	7.34015	8.26071	-0.576166	0.817333	63.344	27.6374	0
1019	18161	0	0	12.4499	7.02157	-0.444606	0.895726	59.7316	108.05	0
1020	34199	0	0	2.31698	4.0042	0.996286	-0.0861075	35.193	2.01203	0
1020	41916	0	0	2.22676	3.96069	-0.551962	-0.833869	133.876	12.5625	0
1034	24409	0	0	18.5944	8.49493	0.520358	0.853948	105.896	26.73	0
1034	30322	0	0	18.6032	8.37669	0.639976	-0.768395	78.2889	13.5782	0
1034	31941	0	0	18.4867	8.41181	-0.958002	-0.28676	79.093	13.3746	0
1035	33125	0	0	15.5254	4.00621	0.771172	0.636627	180.315	59.0987	0
1035	43568	0	0	15.4133	3.98034	-0.972108	0.234532	63.0787	52.2302	0
1035	46423	0	0	15.4626	4.02816	-0.205026	0.978757	305.1	38.9333	0
1036	11327	0	0	11.8083	1.15682	0.57007	0.821596	267.123	20.1822	0
1040	20044	0	0	2.40562	1.71234	0.248291	0.968685	166.629	2.60894	0
1040	35245	0	0	2.37614	1.56622	-0.146856	-0.989158	103.225	8.67568	0
1041	46322	0	0	9.01465	6.3862	0.00284672	0.999996	293.996	37.3911	0
1041	47351	0	0	8.95069	6.34944	-0.866123	0.499832	62.4214	12.3737	0
1045	40967	0	0	10.9594	6.98612	0.981111	0.193446	8.39742	63.5086	0
1047	10193	0	0	4.35008	14.8117	-0.460503	0.887658	12.8576	8.15758	0
1047	28803	0	0	4.42329	14.7805	0.959078	0.283141	18.5513	5.54827	0
1049	35723	0	0	25.5273	7.9718	-0.981759	0.190128	144.895	15.5614	0
1049	43772	0	0	25.5494	7.91559	-0.588136	-0.808762	-5.93529	12.9834	0
1049	46232	0	0	25.5719	8.01633	-0.189569	0.981867	-21.0717	3.8197	0
1050	10965	0	0	15.9317	8.07355	0.0775828	-0.996986	111.581	70.4037	0
1050	49670	0	0	15.8762	8.15686	-0.890148	0.455671	133.491	90.6263	0
1052	10941	0	0	4.72535	11.4489	0.208381	-0.978048	8.39708	30.3904	0
1052	11014	0	0	4.67111	11.5691	-0.595207	0.803572	28.7015	20.5808	0
1052	12897	0	0	4.65054	11.4854	-0.899245	-0.437445	214.744	29.6719	0
1052	47935	0	0	4.77817	11.5242	0.990384	0.138348	162.522	0.35399	0
1058	17932	0	0	3.77996	3.91335	0.982684	-0.185289	119.9	17.408	0
1058	33805	0	0	3.67721	3.95443	-0.839606	0.543197	69.8774	11.313	0
1058	41988	0	0	3.73645	3.97894	0.210632	0.977566	52.8749	21.3156	0
1058	47476	0	0	3.68348	3.88518	-0.728711	-0.684821	112.593	8.99818	0
1059	21888	0	0	13.4658	7.86039	-0.940682	-0.339289	-21.1835	20.9498	0
1059	44486	0	0	13.5203	7.94102	-0.0350766	0.999385	390.375	25.2909	0
1060	25040	0	0	20.1568	9.87117	-0.974404	-0.224803	137.539	42.4527	0
1072	32594	0	0	19.194	10.9299	-0.289713	0.957114	212.927	84.7949	0
1074	21420	0	0	16.6851	2.14826	0.605253	-0.796033	235.057	40.9182	0
1074	35588	0	0	16.7134	2.22104	0.984085	0.177697	52.8373	1.305	0
1074	46480	0	0	16.6132	2.138	-0.357177	-0.934037	242.827	57.2893	0
1074	52547	0	0	16.5651	2.20849	-0.999953	0.00973184	52.9514	16.7327	0
1075	16952	0	0	3.87634	6.38775	0.892919	-0.450218	44.6814	27.721	0
1075	46237	0	0	3.8539	6.47315	0.556298	0.830983	143.925	23.6981	0
1076	24392	0	0	14.6255	6.54171	-0.495562	-0.868573	221.687	96.2693	0
1076	28500	0	0	14.5927	6.61988	-0.966866	0.255285	205.52	139.546	0
1079	17343	0	0	17.7756	10.3873	0.473548	-0.880768	724.355	126.674	0
1079	33792	0	0	17.6918	10.3984	-0.687535	-0.726152	67.46	98.5818	0
1081	16624	0	0	6.56834	12.0974	-0.911638	0.410993	36.8296	8.31898	0
1081	20889	0	0	6.61911	12.1357	-0.145408	0.989372	6.83698	6.00128	0
1086	29347	0	0	19.3293	11.3857	-0.921997	-0.387197	53.6663	43.8763	0
1086	33930	0	0	19.4076	11.35	0.311836	-0.950136	157.996	75.5544	0
1086	45696	0	0	19.4498	11.3963	0.97525	-0.221103	241.332	35.1125	0
1088	12048	0	0	19.2442	2.78155	-0.999891	0.0147472	13.2016	2.69833	0
1091	20851	0	0	15.3675	4.9283	0.121058	0.992645	338.809	52.6804	0
1091	26040	0	0	15.3724	4.82605	0.214409	-0.976744	317.919	50.5666	0
1092	13272	0	0	11.0895	14.8571	-0.995316	0.0966768	79.5879	59.4023	0
1092	22346	0	0	11.1289	14.9127	-0.421553	0.906804	-51.0673	218.742	0
1092	26338	0	0	11.2139	14.8111	0.818402	-0.574646	-81.9583	283.179	0
1094	23251	0	0	15.7882	9.94582	0.825916	0.563793	52.2785	91.4186	0
1094	23772	0	0	15.7577	9.83977	0.401692	-0.915775	642.484	60.6767	0
1094	26758	0	0	15.6881	9.96429	-0.569072	0.822288	592.648	96.4464	0
1094	26948	0	0	15.6904	9.84483	-0.536596	-0.84384	28.5543	55.2756	0
1095	15179	0	0	12.8328	1.71276	0.478005	-0.878357	171.738	21.5821	0
1095	27441	0	0	12.7662	1.71249	-0.469565	-0.882898	322.248	22.3971	0
1095	31744	0	0	12.8693	1.77083	0.998647	-0.052009	128.109	5.07455	0
1095	41513	0	0	12.7589	1.83201	-0.573809	0.818989	244	61.441	0
1095	46981	0	0	12.8339	1.83554	0.494343	0.869267	260.738	58.3212	0
1099	14934	0	0	7.06542	13.9152	-0.916468	-0.400107	62.5617	2.95223	0
1099	18351	0	0	7.07219	13.9807	-0.815052	0.579388	10.401	12.2063	0
1104	26060	0	0	15.8993	12.6518	-0.291951	0.956433	1440.04	4.06346	0
1104	48808	0	0	15.9861	12.5762	0.98739	-0.158307	148.659	117.234	0
1104	49702	0	0	15.8777	12.5332	-0.609742	-0.7926	216.341	60.3863	0
1108	21212	0	0	16.3385	9.53994	-0.985278	-0.17096	37.6082	83.3468	0
1108	27980	0	0	16.3665	9.5957	-0.450479	0.892787	571.92	34.345	0
1110	24126	0	0	1.41797	10.6374	-0.278749	-0.960364	-11.8416	2.77527	0
1110	34890	0	0	1.47228	10.7644	0.501939	0.864903	-9.0786	4.7881	0
1110	39721	0	0	1.5069	10.7036	0.999955	-0.00944143	105.896	12.5935	0
1111	46309	0	0	18.2743	11.2524	-0.0289741	-0.99958	209.07	68.7616	0
1111	48639	0	0	18.2331	11.3742	-0.629555	0.776956	487.587	40.2543	0
1117	25111	0	0	5.05407	5.50701	-0.266465	-0.963845	56.1509	22.9871	0
1117	50816	0	0	5.13574	5.58369	0.978742	0.205098	64.2291	12.3903	0
1117	52390	0	0	5.07489	5.63577	0.0509924	0.998699	24.035	11.5458	0
1123	32460	0	0	1.97351	3.68752	0.0179904	-0.999838	19.1266	1.88162	0
1129	18321	0	0	5.04676	15.213	-0.0205329	-0.999789	-6.81337	0.685748	0
1129	41750	0	0	5.06115	15.3271	0.228178	0.973619	-5.6201	3.16353	0
1129	48767	0	0	5.10411	15.2846	0.970977	0.239173	9.29584	4.55615	0
1130	38367	0	0	1.77454	13.8256	0.783076	-0.621926	11.5201	15.6394	0
1136	10635	0	0	15.2652	2.01317	0.071006	-0.997476	334.782	1.26499	0
1137	52730	0	0	25.6327	9.41427	0.332958	0.942942	46.3305	1.25245	0
1138	35236	0	0	17.0449	3.32603	0.384662	-0.923057	260.82	39.5262	0
1139	42769	0	0	22.1437	6.22174	-0.757799	-0.652488	58.9009	47.6687	0
1144	28995	0	0	20.577	6.87859	0.711145	0.703045	39.5597	16.8241	0
1149	26132	0	0	13.2955	13.6186	0.123243	-0.992377	422.362	125.58	0
1152	34832	0	0	5.55495	15.6693	0.999055	-0.0434693	57.422	4.81158	0
1152	52211	0	0	5.41646	15.6339	-0.855823	-0.517268	40.8867	13.6257	0
1153	19871	0	0	3.57022	5.88186	-0.792256	-0.610189	169.564	18.4549	0
1157	12359	0	0	19.5127	7.10309	-0.629872	-0.776699	103.393	34.5061	0
1157	23162	0	0	19.546	7.19519	0.0132822	0.999912	254.825	57.1707	0
1159	11757	0	0	24.0164	1.62187	0.519412	0.854524	150.419	52.2878	0
1159	13532	0	0	24.0464	1.56399	0.997577	-0.0695767	7.37187	22.1501	0
1159	42405	0	0	23.9331	1.53173	-0.811128	-0.584869	82.9791	12.4917	0
1160	15210	0	0	6.78077	7.14434	-0.679193	0.733959	43.387	9.75797	0
1161	36973	0	0	20.178	11.5287	0.834319	-0.551282	186.665	17.5246	0
1161	44323	0	0	20.1234	11.5022	-0.0838568	-0.996478	53.2146	26.7349	0
1163	11113	0	0	24.071	2.4101	-0.590634	-0.806939	59.1013	31.1579	0
1163	39739	0	0	24.1679	2.45414	0.996306	-0.0858743	144.754	34.775	0
1164	18044	0	0	7.66835	4.07449	-0.673494	-0.739193	212.745	26.4916	0
1164	52173	0	0	7.77611	4.10852	0.975893	-0.218248	113.744	6.66786	0
1165	41956	0	0	18.6168	11.8838	-0.601248	0.799063	-282.865	575.645	1
1165	47010	0	0	18.6894	11.7642	0.432443	-0.901661	367.132	156.369	1
1165	51136	0	0	18.7277	11.8428	0.976374	0.216089	-1051.77	115.184	1
1168	22647	0	0	15.8263	2.99603	-0.696302	-0.717749	198.768	49.2981	0
1168	29943	0	0	15.9007	3.07973	0.63098	0.775799	55.6393	13.3166	0
1168	41924	0	0	15.8401	3.08629	-0.449708	0.893176	179.22	29.6581	0
1173	34237	0	0	26.0053	8.40396	0.973736	-0.22768	108.648	30.0793	0
1176	29643	0	0	23.4791	6.98742	0.962237	0.272212	113.169	18.4452	0
1176	36989	0	0	23.4359	7.02466	0.126993	0.991904	-10.0462	25.1962	0
1179	43103	0	0	20.8541	1.45335	-0.722901	-0.690951	-0.409898	19.7667	0
1179	45158	0	0	20.9632	1.46422	0.844757	-0.535149	190.788	44.8961	0
1180	11694	0	0	20.6161	9.26358	-0.775356	-0.631524	22.6938	46.6067	0
1180	17176	0	0	20.6753	9.37925	0.0587447	0.998273	76.7459	82.2975	0
1183	42304	0	0	23.0285	6.49994	0.835173	-0.549987	192.3	9.23957	0
1184	26629	0	0	1.89149	11.4617	-0.801583	-0.597883	33.144	19.6594	0
1184	50053	0	0	2.01271	11.5304	0.924766	0.380536	32.3185	9.43202	0
1185	33916	0	0	3.77046	14.2918	-0.951141	-0.308755	24.4517	2.13043	0
1188	17112	0	0	10.7223	3.83625	-0.0821059	-0.996624	169.258	22.4658	0
1188	35605	0	0	10.7355	3.9685	0.116476	0.993194	123.364	11.5575	0
1190	16481	0	0	6.81119	11.1124	-0.973916	0.226908	93.9933	45.6348	0
1193	47307	0	0	2.67624	3.96454	0.471586	-0.88182	1.83046	5.58554	0
1193	48793	0	0	2.61406	3.96708	-0.541939	-0.840418	9.23447	4.21616	0
1200	15025	0	0	2.78162	10.445	-0.668273	-0.743916	64.5409	19.0812	0
1200	23456	0	0	2.85639	10.4303	0.338064	-0.941123	17.4271	7.86426	0
1200	38262	0	0	2.90338	10.4822	0.969914	-0.243449	79.1839	12.2971	0
1203	27961	0	0	14.9607	3.16464	0.990135	-0.14012	49.4401	104.008	0
1203	51836	0	0	14.8616	3.12897	-0.673441	-0.739241	313.64	133.556	0
1205	49142	0	0	23.0412	9.68385	-0.789591	0.613633	28.2286	1.68036	0
1206	16300	0	0	17.4313	2.45049	0.884407	0.466716	21.1252	16.1559	0
1206	33137	0	0	17.3087	2.46346	-0.767173	0.641441	44.3809	30.7627	0
1206	51532	0	0	17.3043	2.37411	-0.82683	-0.562452	52.2737	25.7898	0
1216	45640	0	0	15.2733	9.97432	-0.965611	0.25999	-34.8556	32.8373	0
1222	34652	0	0	20.8089	4.38402	-0.892475	0.451097	129.646	34.9243	0
1223	35755	0	0	2.99273	9.70542	-0.789521	0.613723	44.1447	37.6892	0
1226	24340	0	0	9.08252	6.09122	-0.973784	-0.227474	91.2716	10.5358	0
1226	30335	0	0	9.10865	6.16596	-0.620021	0.784585	103.62	13.8314	0
1226	45744	0	0	9.13177	6.03773	-0.306893	-0.951744	215.635	9.73355	0
1228	22386	0	0	6.50242	13.8108	-0.807306	0.590133	49.9202	15.8268	0
1228	34633	0	0	6.58342	13.813	0.774095	0.633069	96.447	14.5211	0
1230	19493	0	0	12.1227	4.65314	-0.99248	0.122409	153.515	12.636	0
1231	24365	0	0	19.752	7.77264	-0.148693	0.988883	140.969	73.2027	0
1231	33788	0	0	19.6948	7.72754	-0.926672	0.375872	267.395	41.7009	0
1232	12750	0	0	8.61812	6.1061	-0.923965	-0.382478	138.237	46.8244	0
1232	44559	0	0	8.7431	6.15065	0.957592	0.288128	257.707	84.6928	0
1238	37562	0	0	1.42898	8.4686	0.864039	0.503424	91.4301	20.2951	0
1239	31027	0	0	13.7044	13.7283	0.728089	-0.685482	594.452	285.534	0
1239	45898	0	0	13.6166	13.8055	-0.772545	0.63496	179.291	37.6343	0
1240	47751	0	0	21.9487	7.39315	-0.942921	0.333016	184.517	28.3472	0
1246	11223	0	0	2.48424	9.90623	0.907191	-0.42072	45.4793	21.4184	0
1246	46782	0	0	2.4338	9.8715	0.0678788	-0.997694	-14.2047	5.43302	0
1246	50868	0	0	2.37501	9.95642	-0.910096	0.414397	42.2174	17.1958	0
1249	19554	0	0	24.2657	6.2879	0.00627846	-0.99998	15.3006	17.6118	0
1249	38528	0	0	24.3214	6.32119	0.876836	-0.48079	272.214	23.7678	0
1251	26420	0	0	19.0472	8.66353	-0.67038	-0.742018	63.538	30.0809	0
1256	16494	0	0	2.92123	6.77051	0.964971	0.262358	34.904	4.88801	0
1256	37975	0	0	2.90012	6.71255	0.570304	-0.821434	5.37738	5.47332	0
1258	29122	0	0	1.24691	8.84158	0.972019	-0.234903	153.412	0.125405	0
1260	24527	0	0	14.2448	3.3455	-0.869694	-0.493591	134.953	11.7387	0
1260	40438	0	0	14.2893	3.45302	-0.266503	0.963834	268.39	14.9761	0
1261	26880	0	0	7.58317	11.1227	-0.742055	0.670339	-9.82387	9.49891	0
1264	24022	0	0	13.1902	8.79208	-0.392022	0.919956	494.601	126.79	0
1269	13251	0	0	22.4518	7.08624	-0.104003	-0.994577	6.87093	6.61329	0
1269	25534	0	0	22.401	7.12223	-0.904128	-0.427262	-6.04076	9.18278	0
1270	10375	0	0	11.4564	13.903	0.82153	-0.570165	-78.1409	122.321	0
1276	11091	0	0	21.7305	2.32507	-0.301839	0.953359	205.195	25.3588	0
1276	23866	0	0	21.6838	2.27552	-0.969515	0.245034	125.389	47.2091	0
1276	39966	0	0	21.8125	2.29295	0.869351	0.494196	45.8947	9.02036	0
1278	15398	0	0	8.23335	4.82723	0.992578	-0.121609	172.103	21.9026	0
1278	36619	0	0	8.10493	4.85815	-0.939127	0.343569	113.485	42.9861	0
1280	10796	0	0	14.0034	9.63761	0.247187	-0.968968	721.144	52.0113	0
1280	19765	0	0	14.0007	9.73985	0.194787	0.980846	671.502	84.7767	0
1287	11258	0	0	22.8408	7.9162	0.952189	-0.305509	204.962	12.2905	0
1287	23236	0	0	22.8009	7.8815	0.169235	-0.985576	50.1705	24.6491	0
1287	31585	0	0	22.7478	7.95686	-0.870974	0.49133	280.511	21.685	0
1288	37926	0	0	20.8639	7.21494	0.443758	0.896147	80.4419	14.7871	0
1289	13193	0	0	2.75544	10.8173	-0.473607	0.880736	2.78616	8.36462	0
1289	32293	0	0	2.84407	10.7474	0.966695	-0.25593	121.696	38.5917	0
1293	27505	0	0	23.2101	6.02029	-0.645221	0.763996	260.156	35.6093	0
1293	46664	0	0	23.272	5.9021	0.260095	-0.965583	108.003	20.8207	0
1294	46365	0	0	24.4871	5.134	0.440319	-0.897841	76.7394	29.5151	0
1303	48085	0	0	2.24425	5.16304	-0.790164	-0.612895	111.719	12.4455	0
1305	31371	0	0	26.3136	2.63956	-0.438328	-0.898815	58.55	12.5657	0
1307	25725	0	0	20.512	3.82622	0.996621	0.0821347	104.275	9.91486	0
1309	32736	0	0	10.6416	12.2493	-0.626805	-0.779176	474.809	45.352	0
1309	38409	0	0	10.7248	12.2683	0.903521	-0.428544	-59.2005	19.7849	0
1309	40435	0	0	10.7179	12.3258	0.777408	0.628997	423.214	75.2542	0
1310	38813	0	0	5.9149	13.3939	0.702539	-0.711645	30.4336	17.0409	0
1311	40961	0	0	24.1465	9.03208	0.446746	0.894661	-0.374012	36.8072	0
1321	30289	0	0	21.2229	3.83293	0.597061	-0.802195	155.937	0.436139	0
1321	43325	0	0	21.1669	3.94308	-0.295557	0.955325	122.692	30.0273	0
1321	48475	0	0	21.1605	3.82572	-0.397828	-0.91746	50.6181	23.6096	0
1326	17171	0	0	16.6181	5.38805	0.778511	-0.627631	171.736	33.7375	0
1326	23398	0	0	16.5174	5.46951	-0.776226	0.630455	165.603	75.1838	0
1329	16688	0	0	1.95868	7.37658	0.485312	-0.874341	39.4381	9.98392	0
1329	19022	0	0	1.8609	7.42545	-0.990578	-0.13695	184.546	17.5007	0
1329	35871	0	0	1.9295	7.50073	0.0450071	0.998987	17.9707	0.740116	0
1331	21457	0	0	8.89938	2.41255	-0.173564	-0.984823	367.599	25.1499	0
1331	21845	0	0	8.96055	2.4614	0.998911	-0.0466664	32.5605	21.7298	0
1331	44775	0	0	8.87011	2.49922	-0.734638	0.678459	89.8139	10.8583	0
1332	17666	0	0	24.4328	6.19364	-0.8614	-0.507927	11.3479	5.52004	0
1333	10569	0	0	13.5335	9.19138	-0.683795	0.729674	232.137	109.705	0
1333	14660	0	0	13.6002	9.1947	0.607419	0.794382	444.302	160.238	0
1333	22396	0	0	13.5633	9.10241	-0.106532	-0.994309	629.713	17.5366	0
1335	50823	0	0	13.2395	12.4841	-0.438017	-0.898966	1280.41	261.793	0
1339	51295	0	0	12.3435	7.62231	-0.571375	0.820689	102.837	11.8475	0
1339	52126	0	0	12.3124	7.56424	-0.99977	0.0214263	-54.578	1.72922	0
1341	51574	0	0	13.7842	14.9087	0.0777059	0.996976	3285.84	178.89	0
1343	12834	0	0	23.1427	4.28758	0.862678	0.505753	-0.0391741	3.73406	0
1343	38665	0	0	23.1392	4.22968	0.794064	-0.607834	80.5257	16.8814	0
1345	12567	0	0	20.8674	10.5846	0.948094	0.317991	-162.242	60.116	1
1346	25933	0	0	9.2125	1.80477	0.250042	-0.968235	183.167	61.9934	0
1346	27358	0	0	9.12313	1.89144	-0.975607	0.219525	115.777	13.2817	0
1347	23633	0	0	12.381	14.1325	0.910549	0.413402	58.8736	305.128	0
1349	11802	0	0	5.92685	9.44943	0.58148	-0.813561	-17.4603	8.89456	0
1349	23843	0	0	5.95176	9.50905	0.9878	0.155728	108.363	33.6654	0
1349	24444	0	0	5.86565	9.44357	-0.413962	-0.910294	137.778	31.7193	0
1349	30420	0	0	5.85458	9.54889	-0.594151	0.804354	42.1181	14.9798	0
1355	19397	0	0	10.4723	3.97862	0.864974	-0.501816	-14.6114	7.02744	0
1355	39931	0	0	10.3448	4.00655	-0.995551	-0.0942271	14.5406	17.9989	0
1355	46878	0	0	10.4747	4.04277	0.900579	0.434692	138.91	50.5703	0
1357	25807	0	0	19.1926	12.1275	-0.394231	-0.919011	-37.4447	42.754	0
1357	41471	0	0	19.2741	12.1956	0.974749	0.223301	61.9534	40.2683	0
1358	32268	0	0	22.1825	2.98301	0.0134107	0.99991	92.7746	12.7798	0
1359	16205	0	0	15.6488	15.7093	-0.83297	0.553317	154.119	6.85809	0
1359	44008	0	0	15.6459	15.6474	-0.880744	-0.473592	55.2558	50.8832	0
1360	18050	0	0	16.0781	6.08139	-0.771842	-0.635815	-33.2828	34.8416	0
1361	14826	0	0	5.26921	4.08095	0.925827	0.377948	171.762	32.1624	0
1364	28757	0	0	24.602	3.76656	-0.390233	-0.920716	43.8733	16.056	0
1371	18655	0	0	14.5554	14.4118	0.686647	0.726991	-4577.53	870.357	1
1371	34820	0	0	14.5139	14.2891	0.104805	-0.994493	1163.51	122.172	1
1373	11850	0	0	11.0341	15.9292	0.999883	-0.015307	204.098	59.5639	0
1373	12523	0	0	10.9971	15.8709	0.440883	-0.897565	-40.1217	22.5267	0
1373	36725	0	0	10.9023	15.9219	-0.992201	-0.124647	201.992	42.2565	0
1375	33575	0	0	10.6631	1.51712	-0.707979	-0.706234	49.9065	3.74861	0
1375	37077	0	0	10.6931	1.61586	-0.196534	0.980497	207.407	7.26718	0
1375	39563	0	0	10.7609	1.54249	0.96203	-0.272945	59.3109	1.529	0
1377	12511	0	0	1.66997	8.76162	0.223463	-0.974712	-13.7052	2.09366	0
1377	45169	0	0	1.71469	8.80752	0.980138	-0.198317	123.318	10.6978	0
1379	15728	0	0	14.9326	4.64859	0.420755	-0.907174	257.704	19.8221	0
1379	33877	0	0	14.9713	4.7189	0.991503	0.130082	0.174847	77.6398	0
1379	43163	0	0	14.8657	4.6542	-0.566335	-0.824175	123.066	28.0931	0
1379	52623	0	0	14.8753	4.77145	-0.42423	0.905554	269.726	81.5211	0
1380	11600	0	0	11.1733	6.58914	0.940786	-0.339	33.5125	39.8032	0
1380	13225	0	0	11.0913	6.55639	-0.448196	-0.893935	361.803	103.429	0
1383	33092	0	0	20.6033	3.2484	-0.278517	-0.960431	201.289	85.3262	0
1383	50232	0	0	20.6693	3.37208	0.642812	0.766024	92.5016	37.4555	0
1385	11777	0	0	16.2116	12.2519	0.573446	0.819243	-1.61646	71.5608	0
1385	31163	0	0	16.2354	12.1977	0.991423	-0.130694	40.3826	88.1718	0
1386	48680	0	0	19.2181	4.34281	0.897522	-0.440969	267.617	40.0276	0
1388	23587	0	0	8.59281	8.10623	0.370855	-0.928691	135.685	23.5339	0
1388	48265	0	0	8.63741	8.16222	0.988144	-0.153527	22.1913	1.59591	0
1390	18439	0	0	24.6895	8.37945	-0.489483	0.872013	67.5754	57.7266	0
1390	19275	0	0	24.654	8.3242	-0.996744	0.0806355	276.176	9.64319	0
1390	21488	0	0	24.7935	8.31756	0.999898	-0.0143013	351.609	27.5515	0
1390	36659	0	0	24.763	8.26087	0.563647	-0.826016	37.9932	23.4075	0
1395	31723	0	0	24.2581	7.51115	0.783017	0.622001	73.6462	69.0151	0
1395	37080	0	0	24.2289	7.39909	0.379716	-0.925103	127.785	59.0593	0
1400	19935	0	0	18.3131	1.6437	0.136385	-0.990656	277.778	21.1317	0
1402	29680	0	0	11.1579	3.54443	-0.286383	-0.958115	213.247	16.9219	0
1403	14703	0	0	4.85546	15.8803	-0.67604	-0.736865	5.94154	1.34226	0
1407	22942	0	0	18.6929	12.4039	0.356243	0.934393	-15.517	11.701	0
1409	19904	0	0	18.5586	11.7641	-0.57274	0.819737	331.873	258.477	1
1409	20906	0	0	18.5339	11.7034	-0.983132	-0.182898	14.4916	1.31269	0
1410	32148	0	0	6.67876	12.5021	0.370156	0.928969	6.14213	10.8806	0
1410	45298	0	0	6.66088	12.3925	0.0559487	-0.998434	10.0278	12.2298	0
1410	52612	0	0	6.71017	12.4273	0.922361	-0.38633	15.1554	15.9865	0
1412	26067	0	0	2.18268	15.1886	0.941043	-0.338286	15.2121	7.50223	0
1413	37013	0	0	21.5367	9.81734	-0.956481	0.291795	522.258	15.7619	0
1413	45504	0	0	21.6604	9.79634	0.999195	-0.0401141	525.716	60.933	0
1417	49296	0	0	2.27777	10.2852	0.751979	-0.659188	34.9139	27.4058	0
1418	11542	0	0	11.0842	3.09317	-0.897603	0.440804	96.6125	2.40438	0
1418	28246	0	0	11.1391	3.12464	0.0728552	0.997343	299.434	12.7882	0
1418	31155	0	0	11.1552	3.01544	0.358356	-0.933585	348.895	51.8734	0
1422	28822	0	0	4.58739	10.4794	-0.530557	-0.847649	102.434	27.0028	0
1422	34468	0	0	4.69159	10.5104	0.907708	-0.419602	47.1843	23.3311	0
1422	36264	0	0	4.6723	10.5963	0.641493	0.767129	74.2865	26.2525	0
1422	42069	0	0	4.58792	10.6025	-0.523193	0.852214	48.985	20.5898	0
1424	41016	0	0	1.91057	2.33475	0.282223	0.959349	73.862	0.428212	0
1429	38503	0	0	19.5293	6.62747	0.184677	-0.982799	262.342	15.551	0
1429	46736	0	0	19.5712	6.73061	0.81762	0.575758	-1.49445	2.76844	0
1431	16817	0	0	3.00881	6.25318	-0.30595	-0.952048	24.6821	5.6691	0
1431	18667	0	0	2.95918	6.30719	-0.973979	-0.226638	192.348	1.51552	0
1431	40897	0	0	3.08011	6.26768	0.652609	-0.757694	60.9204	6.88242	0
1434	33003	0	0	14.5586	15.208	-0.274811	-0.961498	-20.2984	3.64842	0
1434	35049	0	0	14.5889	15.3134	0.277232	0.960803	-0.405283	6.46441	0
1440	35941	0	0	19.8401	2.53113	0.421654	0.906757	40.8046	8.41489	0
1440	39329	0	0	19.801	2.41148	-0.196091	-0.980586	97.0469	40.7925	0
1441	13468	0	0	6.77029	14.8943	0.64822	0.761453	16.4814	6.69586	0
1442	33575	0	0	10.6474	1.41436	-0.465411	0.885095	225.28	22.4206	0
1443	14259	0	0	3.64374	2.88869	-0.79505	-0.606543	74.9144	5.87288	0
1443	45318	0	0	3.70522	2.85966	0.0369624	-0.999317	19.5479	6.55503	0
1444	24017	0	0	4.57463	5.58555	0.955255	-0.295785	90.4664	25.0983	0
1446	25436	0	0	14.0872	9.17449	-0.613179	-0.789944	359.37	154.91	0
1446	31238	0	0	14.1504	9.16367	0.316488	-0.948597	345.875	8.08977	0
1446	52706	0	0	14.1192	9.29539	-0.142159	0.989844	721.433	88.8249	0
1447	29133	0	0	14.4537	15.4707	-0.49472	0.869052	106.723	252.245	0
1447	29530	0	0	14.4287	15.3986	-0.92574	-0.378161	65.8477	146.006	0
1447	35049	0	0	14.5379	15.4049	0.962984	-0.26956	24.1935	3.87593	0
1450	12500	0	0	10.2791	1.6096	0.312144	0.950035	342.718	19.7318	0
1450	51412	0	0	10.223	1.59214	-0.796287	0.604919	20.7214	5.35156	0
1452	33942	0	0	2.63962	11.4021	0.373397	0.927672	2.49164	6.37172	0
1454	23545	0	0	20.8751	6.06274	-0.267231	0.963633	255.202	85.9793	0
1458	20341	0	0	26.7325	8.22449	0.741541	0.670908	93.5522	65.8238	0
1458	48834	0	0	26.6401	8.1837	-0.99537	-0.0961191	315.182	27.0939	0
1461	28038	0	0	3.88404	4.76373	-0.594337	0.804216	19.1414	30.1449	0
1461	41361	0	0	3.93179	4.65764	0.207953	-0.978139	39.8594	29.9282	0
1462	36350	0	0	6.62931	5.38899	0.950963	-0.309306	37.7319	14.4799	0
1464	16801	0	0	1.85793	12.4292	-0.858879	-0.512179	55.5435	22.0019	0
1469	12268	0	0	4.38451	2.48246	-0.749676	0.661805	73.9264	8.92419	0
1470	11864	0	0	7.70146	3.9447	-0.719259	-0.694742	89.5543	6.45985	0
1470	18044	0	0	7.6865	4.00771	-0.95549	0.295023	34.2547	38.877	0
1470	34921	0	0	7.80922	3.97462	0.974287	-0.225312	74.6755	37.401	0
1471	10635	0	0	15.3173	1.98634	-0.854176	-0.519984	88.5045	22.1219	0
1473	17339	0	0	11.178	13.0203	0.621421	-0.783477	-31.4584	8.43379	0
1473	31459	0	0	11.0859	13.046	-0.936303	-0.351194	172.413	41.7254	0
1474	13721	0	0	10.5982	3.02635	-0.667899	0.744252	141.208	19.6681	0
1474	34483	0	0	10.5739	2.96619	-0.997439	-0.0715243	62.2959	7.07827	0
1475	32163	0	0	10.4784	9.68561	-0.564538	0.825407	45.7507	88.3155	0
1479	29458	0	0	8.44354	7.25027	0.679429	-0.733741	-0.825754	4.32332	0
1479	33309	0	0	8.37503	7.23666	-0.346659	-0.937991	275.374	16.5495	0
1479	42198	0	0	8.46238	7.31742	0.962297	0.272001	67.0517	17.57	0
1480	35434	0	0	2.19852	6.10145	0.559334	-0.828942	0.624662	7.04019	0
1481	23538	0	0	8.91449	12.8119	0.623663	-0.781693	-7.58684	3.37951	0
1486	29090	0	0	25.914	2.70793	-0.595218	-0.803564	12.2758	1.24492	0
1486	32412	0	0	25.8838	2.76939	-0.999803	0.0198535	73.7572	11.17	0
1486	33739	0	0	25.9994	2.83022	0.550156	0.835062	66.8347	10.4431	0
1488	21019	0	0	9.49565	13.9481	-0.441845	-0.897091	247.797	53.4122	0
1488	48354	0	0	9.46346	13.9965	-0.99824	-0.0593028	249.558	62.2941	0
1489	37624	0	0	6.32753	8.25704	0.352991	0.935627	184.79	51.0375	0
1491	32737	0	0	7.77417	7.78388	0.917013	0.398857	94.8602	35.5795	0
1492	19008	0	0	13.3828	5.63745	-0.922862	0.385131	75.0791	58.1535	0
1492	44018	0	0	13.4392	5.53617	-0.158354	-0.987382	301.347	99.8206	0
1492	47502	0	0	13.4742	5.67908	0.315053	0.949074	282.033	64.24	0
1495	28400	0	0	26.5745	4.6825	0.310728	-0.950499	40.5491	16.3286	0
1497	24334	0	0	9.56122	9.78036	-0.748279	0.663385	-17.9055	19.8951	0
1497	34759	0	0	9.55462	9.72314	-0.880649	-0.47377	159.96	30.3292	0
1500	16440	0	0	26.7037	5.93587	-0.228354	0.973578	46.8237	16.8187	0
1500	29125	0	0	26.7689	5.86131	0.934285	-0.356528	94.9513	13.9134	0
1501	50849	0	0	3.29216	4.56424	-0.990622	0.13663	46.2118	6.94598	0
1501	52673	0	0	3.34221	4.62013	-0.245069	0.969506	39.9247	1.48259	0
1503	11075	0	0	19.1601	1.73495	-0.782404	0.622771	285.434	1.92606	0
1504	12254	0	0	5.38862	2.15758	-0.640741	0.767757	82.0431	26.1934	0
1504	40474	0	0	5.36609	2.09558	-0.983773	-0.179418	-4.36216	5.57537	0
1506	46092	0	0	24.9471	2.9505	-0.786915	0.617061	176.941	9.60541	0
1509	41824	0	0	10.3528	15.7885	0.641644	0.767003	122.214	35.4201	0
1513	18955	0	0	4.71559	8.82203	-0.999174	0.0406407	99.2609	21.095	0
1521	17262	0	0	20.7151	4.60796	0.778037	-0.628218	455.394	48.303	0
1523	22480	0	0	7.19314	15.6141	0.981802	-0.189908	25.1477	11.596	0
1523	38126	0	0	7.10214	15.5751	-0.539017	-0.842295	37.3461	3.41576	0
1523	52281	0	0	7.17586	15.6686	0.692992	0.720945	15.525	8.72832	0
1524	22634	0	0	10.8583	1.93852	0.961425	0.275066	30.8172	3.61545	0
1527	22024	0	0	16.0429	13.6512	-0.460527	-0.887646	85.544	1.66234	0
1527	25995	0	0	16.0436	13.7789	-0.451132	0.892457	547.706	123.181	0
1527	36571	0	0	16.1108	13.6521	0.485561	-0.874203	232.728	30.4423	0
1528	20270	0	0	3.75212	6.92081	0.809531	-0.587077	39.0719	14.8039	0
1528	34977	0	0	3.63469	6.94208	-0.963998	-0.265911	59.4807	1.4943	0
1530	11077	0	0	23.7235	6.34853	-0.799913	-0.600116	15.3767	10.6866	0
1537	51680	0	0	10.2039	13.1056	-0.203226	-0.979132	414.766	183.446	0
1538	25567	0	0	26.8305	8.5778	0.407353	0.913271	-8.80577	40.6146	0
1542	28257	0	0	21.3791	5.79389	-0.976877	-0.213802	116.579	46.2624	0
1542	33206	0	0	21.4369	5.74815	0.0164647	-0.999864	153.278	54.0628	0
1551	27507	0	0	6.972	7.4376	-0.799738	0.600349	34.4527	5.27227	0
1551	34696	0	0	7.06743	7.43713	0.805334	0.592822	430.161	34.4607	0
1551	50589	0	0	7.01408	7.3427	-0.0921754	-0.995743	218.256	47.2698	0
1552	17232	0	0	5.89932	8.42764	0.0552721	0.998471	93.9902	42.8921	0
1555	24445	0	0	2.62003	5.06193	-0.685844	0.727748	51.1678	3.81308	0
1555	25899	0	0	2.73354	5.02412	0.985184	0.171501	202.66	14.2743	0
1556	35493	0	0	3.29608	6.23175	-0.911643	-0.410982	159.639	11.2544	0
1556	48537	0	0	3.36112	6.32323	0.0885899	0.996068	111.92	17.1121	0
1563	21816	0	0	11.2568	2.08022	0.559137	0.829075	224.655	26.3776	0
1565	12528	0	0	9.96962	14.5548	0.973564	-0.228413	46.0879	64.1827	0
1568	31418	0	0	5.71473	12.0049	0.637108	0.770774	80.8709	26.1463	0
1568	50043	0	0	5.72572	11.9108	0.797765	-0.602969	45.2018	48.4754	0
1568	51623	0	0	5.61942	11.9071	-0.754194	-0.656651	112.33	37.377	0
1572	24179	0	0	9.90458	1.15338	0.417556	0.908651	218.891	20.8376	0
1580	14190	0	0	15.8215	15.5396	0.939279	-0.343153	235.927	22.4922	0
1580	44390	0	0	15.6975	15.5332	-0.898559	-0.438852	58.3238	88.4669	0
1581	16220	0	0	9.68741	15.452	0.356383	0.93434	9.72868	42.7205	0
1583	21674	0	0	2.35377	10.1073	0.765255	-0.643727	10.808	3.72533	0
1583	43449	0	0	2.26648	10.1729	-0.831554	0.555444	33.0413	17.0715	0
1583	49296	0	0	2.31487	10.1971	0.0535178	0.998567	-17.0878	6.43497	0
1584	17964	0	0	1.57021	14.8752	-0.047803	-0.998857	-5.33663	1.71331	0
1585	17942	0	0	6.84423	2.06824	0.787156	0.616754	19.043	34.9598	0
1587	37948	0	0	16.1624	3.32936	0.986112	0.16608	66.3948	47.4607	0
1587	45337	0	0	16.0581	3.27939	-0.747372	-0.664406	-1.12684	8.49905	0
1588	23161	0	0	5.09887	4.49307	-0.98731	-0.158805	81.9841	15.6502	0
1588	26399	0	0	5.2414	4.5065	0.999596	0.0284266	166.412	34.0785	0
1588	32164	0	0	5.21323	4.44741	0.606389	-0.795168	-13.7094	12.077	0
1590	25536	0	0	7.45022	10.5537	0.971812	-0.235759	120.316	51.704	0
1590	47693	0	0	7.32352	10.5254	-0.779393	-0.626536	245.616	44.6678	0
1591	16495	0	0	7.42576	4.14553	-0.718261	-0.695774	107.249	24.1486	0
1591	27106	0	0	7.47988	4.13269	0.328395	-0.94454	75.2706	3.08641	0
1591	27383	0	0	7.51463	4.18055	0.999827	-0.0186041	25.8222	10.42	0
1598	14028	0	0	6.66127	10.4442	-0.315088	0.949063	13.2851	1.27272	0
1598	17893	0	0	6.61776	10.3583	-0.95142	-0.307896	90.2429	26.0223	0
1598	34966	0	0	6.72522	10.433	0.62028	0.784381	134.672	24.4837	0
1598	42837	0	0	6.68816	10.3112	0.0781702	-0.99694	48.4359	23.354	0
1613	15544	0	0	5.82809	8.1809	-0.508156	-0.861265	127.078	34.5468	0
1615	12948	0	0	5.64742	9.64627	0.958203	0.28609	122.74	13.3899	0
1615	24945	0	0	5.5524	9.65867	-0.852763	0.522298	75.4099	10.1011	0
1618	15281	0	0	18.7654	8.46218	-0.967508	-0.252841	134.716	54.1179	0
1618	29976	0	0	18.7872	8.51996	-0.56022	0.828344	415.241	0.548011	0
1619	42460	0	0	8.90261	7.72919	-0.210691	0.977553	131.724	66.6434	0
1621	10162	0	0	23.7493	1.76699	0.965959	0.258694	16.7673	1.79344	0
1621	18297	0	0	23.6783	1.70158	-0.337289	-0.941401	1.84208	16.0595	0
1622	41395	0	0	11.6574	3.88321	-0.349664	0.936875	165.586	39.6046	0
1624	11908	0	0	2.14877	7.35922	-0.558639	-0.829411	48.2768	0.88872	0
1644	50177	0	0	4.97898	13.3519	-0.700876	0.713283	14.9355	9.23472	0
1644	52097	0	0	5.03546	13.2657	0.373952	-0.927448	15.4323	16.1933	0
1654	15607	0	0	7.18786	6.37841	0.529404	-0.84837	70.0145	20.5737	0
1654	16104	0	0	7.18818	6.47562	0.53479	0.844985	90.9828	9.75309	0
1654	45011	0	0	7.10163	6.41377	-0.972669	-0.232196	57.2296	19.2904	0
1654	45556	0	0	7.12363	6.47349	-0.589451	0.807804	21.5682	4.78978	0
1657	17526	0	0	14.167	3.63256	-0.838974	0.544171	182.256	37.1851	0
1662	10729	0	0	17.8423	7.28474	-0.930571	0.366111	112.168	15.5296	0
1662	17066	0	0	17.9608	7.3132	0.662404	0.749146	110.338	35.7067	0
1663	45378	0	0	23.6429	9.35911	0.459049	-0.888411	35.9641	47.0416	0
1666	24275	0	0	26.3997	8.92063	0.594806	0.803869	-7.77737	25.4829	0
1667	19604	0	0	24.6022	1.29206	-0.254613	0.967043	140.491	17.2505	0
1667	23724	0	0	24.6886	1.18696	0.899342	-0.437245	77.1878	13.3593	0
1667	25085	0	0	24.6106	1.14558	-0.142105	-0.989852	88.2536	7.39355	0
1667	51423	0	0	24.5566	1.18195	-0.863635	-0.504118	3.73373	5.30864	0
1673	19944	0	0	9.37258	15.3699	0.496206	0.868205	29.7172	20.4188	0
1675	27914	0	0	11.2352	5.86001	-0.250778	0.968045	168.404	2.70434	0
1678	16092	0	0	3.10618	2.79284	0.155563	-0.987826	21.8543	0.545897	0
1680	12804	0	0	1.41879	7.32504	0.999355	0.0359071	143.521	2.90351	0
1680	25080	0	0	1.38753	7.26804	0.50342	-0.864042	22.6771	2.73522	0
1680	29851	0	0	1.38736	7.37752	0.501342	0.865249	23.6046	16.7307	0
1683	10531	0	0	8.88743	12.2273	0.595194	-0.803582	-17.2463	27.8611	0
1683	13685	0	0	8.81736	12.3525	-0.373443	0.927653	59.6524	78.6534	0
1690	15133	0	0	26.5403	1.81081	0.910351	-0.413838	64.6151	6.75827	0
1692	15587	0	0	10.3889	2.23335	-0.672978	0.739663	79.1062	34.6679	0
1692	29578	0	0	10.4079	2.13368	-0.352534	-0.935799	255.131	9.45177	0
1692	41207	0	0	10.4499	2.24499	0.35309	0.935589	245.332	36.9778	0
1695	26039	0	0	15.4566	9.4529	-0.969373	-0.245595	13.2456	27.0528	0
1695	47433	0	0	15.5143	9.54352	-0.186336	0.982486	478.972	112.368	0
1695	50446	0	0	15.6004	9.45633	0.979972	-0.199136	116.642	35.3688	0
1698	47420	0	0	3.42681	12.3496	0.550125	-0.835083	10.2764	1.30029	0
1700	12745	0	0	25.4112	4.87103	-0.994013	-0.109261	189.769	11.2919	0
1700	51034	0	0	25.5087	4.83131	0.634689	-0.772768	117.152	4.45503	0
1703	21228	0	0	6.78839	2.58768	-0.61606	0.787699	60.9562	3.24601	0
1703	23394	0	0	6.77053	2.53483	-0.967693	-0.25213	60.7592	5.59913	0
1703	27816	0	0	6.87003	2.54059	0.990321	-0.138794	113.729	29.4576	0
1707	49891	0	0	3.51013	12.7412	0.489808	0.87183	13.5195	18.0991	0
1708	33255	0	0	11.4816	2.39601	0.612949	0.790122	208.464	12.6885	0
1708	36447	0	0	11.4168	2.4072	-0.312423	0.949943	299.699	20.8337	0
1710	13097	0	0	8.45603	5.44763	-0.71185	0.702332	41.7665	34.2058	0
1710	36895	0	0	8.55456	5.4449	0.749107	0.662449	150.872	14.8917	0
1710	46485	0	0	8.45205	5.35736	-0.77153	-0.636193	172.976	29.1352	0
1716	11769	0	0	26.0305	3.09241	0.423786	0.905762	59.5287	3.51666	0
1716	33739	0	0	26.0189	2.95429	0.267788	-0.963478	66.2404	11.5732	0
1719	25881	0	0	12.5785	13.1134	0.965963	-0.258679	-94.5487	44.5459	0
1719	36377	0	0	12.5422	13.1749	0.241968	0.970284	689.199	24.4337	0
1719	42676	0	0	12.4883	13.0988	-0.835294	-0.549803	597.339	423.11	0
1725	33093	0	0	17.5328	12.3055	0.221766	-0.9751	118.661	118.256	0
1725	41012	0	0	17.5317	12.4097	0.202517	0.979279	71.2877	76.1553	0
1725	46808	0	0	17.5743	12.3575	1	-0.000646882	152.778	77.0021	0
1727	17691	0	0	2.67744	2.51936	-0.699195	-0.714931	104.707	9.80885	0
1727	32860	0	0	2.76555	2.56972	0.97087	0.239606	63.2568	7.37433	0
1731	38521	0	0	1.84545	14.7055	0.126374	0.991983	-5.48944	1.81007	0
1731	38713	0	0	1.77814	14.645	-0.999813	-0.019353	36.43	3.25033	0
1733	41009	0	0	7.34771	13.734	-0.72744	0.686171	13.2799	17.7968	0
1736	32517	0	0	24.8381	4.94029	-0.245889	-0.969298	33.8506	1.51285	0
1737	39694	0	0	26.3818	4.69872	-0.999853	0.0171652	164.052	18.9841	0
1738	44041	0	0	20.5981	9.81331	-0.960115	0.279606	280.19	33.6352	0
1741	17076	0	0	26.0952	2.10997	0.993609	0.112873	66.779	5.51723	0
1742	46992	0	0	13.4161	9.11773	-0.997948	-0.0640373	-38.8477	8.97939	0
1748	36150	0	0	18.662	1.77936	-0.993973	-0.109624	74.7475	45.2485	0
1748	40288	0	0	18.7353	1.83507	0.372188	0.928157	107.039	72.4269	0
1748	49096	0	0	18.7539	1.74792	0.718595	-0.695428	190.049	43.0315	0
1750	12401	0	0	2.8404	13.4525	0.9978	-0.0662906	23.0496	1.24202	0
1751	24884	0	0	14.086	11.374	-0.340551	0.940226	433.303	31.0256	0
1751	28957	0	0	14.1224	11.259	0.263217	-0.964737	729.221	151.11	0
1755	11896	0	0	6.43911	8.7674	-0.779505	-0.626396	201.615	3.10539	0
1761	37196	0	0	21.8074	4.11422	0.869305	0.494275	119.453	81.684	0
1761	47227	0	0	21.7125	4.14251	-0.457815	0.889047	131.71	25.0266	0
1764	18310	0	0	12.1816	13.3142	0.751543	-0.659684	73.1674	97.8304	0
1764	34415	0	0	12.1865	13.3812	0.840212	0.542258	472.291	279.313	0
1764	36060	0	0	12.1154	13.3008	-0.434436	-0.900703	917.53	63.6672	0
1772	18633	0	0	15.1533	9.36607	-0.432828	0.901476	669.637	86.7028	0
1773	12872	0	0	11.0909	6.7574	-0.801485	0.598014	12.3973	28.2127	0
1773	52213	0	0	11.1725	6.76721	0.636243	0.771489	409.107	80.7704	0
1775	34241	0	0	2.38992	8.47594	0.852163	-0.523277	94.964	23.6352	0
1775	48902	0	0	2.27813	8.46313	-0.711537	-0.702649	47.6733	1.5494	0
1776	12660	0	0	26.6503	2.01368	0.813304	-0.581839	50.0493	6.02655	0
1776	27956	0	0	26.5943	1.99328	-0.250007	-0.968244	20.2596	0.00616771	0
1776	50011	0	0	26.6248	2.09416	0.328387	0.944543	51.1398	1.73784	0
1779	10991	0	0	15.1039	1.53345	0.475029	-0.87997	252.792	41.139	0
1779	22079	0	0	15.0717	1.62868	-0.157967	0.987444	255.373	22.2686	0
1779	42289	0	0	15.0512	1.53601	-0.558384	-0.829583	175.575	15.3427	0
1780	33569	0	0	7.81852	9.5209	0.178371	0.983963	164.713	28.6605	0
1784	35597	0	0	18.4434	7.62339	-0.998893	-0.0470301	126.643	12.2888	0
1784	42170	0	0	18.5136	7.68549	0.167755	0.985829	370.517	70.7571	0
1790	20835	0	0	4.50408	5.88313	-0.812604	0.582817	110.68	28.5678	0
1790	44299	0	0	4.5937	5.84067	0.965712	-0.259616	71.9751	26.93	0
1792	15570	0	0	8.68271	11.4941	0.789973	-0.613142	30.3938	1.26051	0
1793	31961	0	0	21.841	1.44166	0.0302784	0.999542	74.5337	12.1053	0
1793	38670	0	0	21.8915	1.41177	0.862108	0.506725	3.15827	2.26948	0
1799	20457	0	0	13.2314	11.2613	-0.619084	-0.785325	1148.85	395.143	0
1799	33714	0	0	13.3027	11.3891	0.343492	0.939156	866.247	28.3874	0
1800	22161	0	0	8.10884	11.2194	0.367397	0.930064	269.63	69.3514	0
1800	38507	0	0	8.0357	11.1083	-0.708764	-0.705446	364.618	15.1671	0
1805	12913	0	0	18.2856	3.47171	-0.933992	0.357294	218.814	46.1191	0
1805	21495	0	0	18.293	3.40641	-0.830333	-0.557267	9.63917	3.3641	0
1805	44294	0	0	18.4237	3.44567	0.999972	-0.00752375	-9.5699	14.7195	0
1810	18460	0	0	4.42986	12.1854	-0.465997	0.884786	27.8641	43.7717	0
1814	10278	0	0	6.67748	12.8247	-0.749808	-0.661655	27.4396	3.0694	0
1814	12938	0	0	6.71263	12.9399	-0.253162	0.967424	15.496	20.7117	0
1814	43304	0	0	6.80112	12.8679	0.998747	-0.0500502	141.906	28.8662	0
1816	18646	0	0	6.97872	2.142	0.36567	-0.930744	118.656	34.5881	0
1816	44327	0	0	6.92236	2.2517	-0.543676	0.839295	93.6783	8.11723	0
1817	39469	0	0	2.0922	12.6628	0.874964	-0.484188	50.7063	12.0066	0
1821	20500	0	0	7.32859	9.65883	-0.448328	-0.893869	25.8377	21.6103	0
1821	30319	0	0	7.30874	9.76004	-0.752657	0.658413	-14.1643	9.07725	0
1821	43903	0	0	7.42299	9.71543	0.999669	-0.0257439	25.4489	30.2351	0
1822	17527	0	0	16.851	8.72403	0.632249	-0.774765	433.735	26.1963	0
1822	51058	0	0	16.7735	8.79989	-0.788227	0.615385	498.233	155.412	0
1824	11559	0	0	11.2986	12.7922	0.0919667	-0.995762	134.042	63.029	0
1824	19255	0	0	11.3607	12.8847	0.956566	0.291517	-19.2429	126.936	0
1834	37745	0	0	2.17514	6.9358	0.674315	-0.738444	46.0089	12.689	0
1834	41596	0	0	2.12511	7.04944	-0.0893766	0.995998	2.59645	6.4661	0
1834	45505	0	0	2.07534	6.94946	-0.848472	-0.529241	7.63907	0.153232	0
1835	19841	0	0	3.63152	13.8776	0.3762	0.926539	2.61061	3.37828	0
1837	16078	0	0	12.9317	15.2424	0.999059	0.0433731	391.374	387.6	0
1841	12274	0	0	18.9514	9.43192	-0.87233	0.488917	62.4543	5.1594	0
1844	30996	0	0	4.12249	5.39786	-0.28142	-0.959585	10.231	10.6376	0
1844	39926	0	0	4.08333	5.44133	-0.983479	-0.18102	151.691	2.07421	0
1847	20643	0	0	5.58899	14.0396	0.119261	0.992863	-2.05251	0.296038	0
1848	12025	0	0	15.0014	8.57016	0.861858	-0.50715	111.687	136.829	0
1849	19323	0	0	13.9194	7.66599	-0.276221	0.961094	287.82	49.8437	0
1849	38605	0	0	13.9869	7.65202	0.635526	0.77208	-3.83628	36.5302	0
1850	11079	0	0	16.263	12.4101	-0.994195	0.107594	381.357	94.4254	0
1856	37207	0	0	14.7295	11.4008	-0.272911	0.962039	1004.57	20.167	0
1861	40961	0	0	24.218	9.13651	-0.671919	-0.740624	8.59087	22.8535	0
1864	10926	0	0	12.0225	11.4667	0.149991	-0.988687	777.233	127.431	0
1864	38856	0	0	12.072	11.5116	0.970125	-0.242607	-28.2766	176.054	0
1865	10663	0	0	16.0026	14.8073	0.265424	-0.964132	85.6504	4.33246	0
1865	45742	0	0	15.9383	14.8216	-0.650509	-0.759499	5.39868	49.6103	0
1870	45117	0	0	4.78608	14.8717	0.920802	0.390031	12.2021	6.94416	0
1872	46445	0	0	17.5522	3.79683	-0.22846	0.973553	448.011	55.806	0
1873	13214	0	0	9.42532	4.11232	0.882554	0.470211	64.2532	24.4565	0
1874	21000	0	0	20.49	1.23401	-0.930607	0.366019	43.8376	13.8442	0
1874	25138	0	0	20.5414	1.27262	-0.0932882	0.995639	190.283	21.9231	0
1880	32786	0	0	3.5385	15.4582	0.607213	-0.794539	7.95167	2.38515	0
1881	29562	0	0	19.4218	9.27969	0.882622	-0.470084	169.745	28.357	0
1882	40244	0	0	19.8876	2.99125	-0.849809	0.527091	85.6762	54.0894	0
1883	33335	0	0	22.8969	4.3312	-0.97524	0.221149	186.438	44.6031	0
1883	46257	0	0	22.9642	4.38618	-0.0211217	0.999777	51.0092	46.2615	0
1885	17367	0	0	12.2606	5.64038	-0.999996	0.00287467	47.7353	35.3479	0
1885	23909	0	0	12.2922	5.57943	-0.570974	-0.820968	196.115	1.22359	0
1887	51451	0	0	20.6715	10.3572	0.829652	-0.558281	149.747	2.34163	0
1888	29818	0	0	7.45105	13.6235	-0.720036	-0.693937	32.0301	16.0678	0
1899	30430	0	0	17.7772	10.0257	0.315498	-0.948926	340.905	9.84781	0
1899	47165	0	0	17.7099	10.0394	-0.660813	-0.750551	148.103	12.8076	0
1900	17945	0	0	12.5288	12.5862	-0.676693	0.736266	-8.59668	61.8562	0
1900	38586	0	0	12.5748	12.4883	0.134805	-0.990872	891.993	160.634	0
1900	48776	0	0	12.513	12.5279	-0.956132	-0.292936	152.83	26.2398	0
1903	20530	0	0	7.96377	10.8857	-0.690498	0.723334	40.4188	45.5258	0
1903	51281	0	0	8.05145	10.845	0.998205	-0.059884	15.65	24.3199	0
1904	36603	0	0	2.82855	5.32562	0.635711	-0.771927	55.2924	2.2854	0
1907	28829	0	0	6.84931	12.463	-0.580556	0.81422	-4.35687	3.06982	0
1907	52612	0	0	6.81872	12.4046	-0.999885	0.0151669	114.748	18.4265	0
1909	21045	0	0	12.5802	11.1106	-0.627045	-0.778983	422.977	107.248	0
1915	11181	0	0	9.63122	14.7196	0.949285	-0.314416	56.698	46.225	0
1918	33513	0	0	1.91272	1.33353	-0.996663	0.0816298	50.9243	1.38917	0
1920	23502	0	0	13.4982	7.73194	0.937464	0.348082	-3.18629	46.8501	0
1920	34137	0	0	13.3705	7.733	-0.931562	0.363583	-8.36804	28.2967	0
1926	13353	0	0	8.41476	13.6417	-0.807023	0.59052	1.48378	12.6719	0
1926	46508	0	0	8.49168	13.6635	0.376989	0.926218	43.1288	48.785	0
1926	48610	0	0	8.52151	13.5677	0.836158	-0.548488	3.07437	40.0944	0
1928	18511	0	0	26.4551	2.38258	-0.866785	-0.498683	58.6855	7.70168	0
1929	19459	0	0	9.25555	9.54771	0.987127	0.159941	195.241	73.3108	0
1929	23792	0	0	9.22724	9.47775	0.596867	-0.80234	46.5485	66.3118	0
1929	44204	0	0	9.14498	9.59751	-0.534663	0.845066	72.1091	7.89029	0
1932	19823	0	0	15.0396	13.6841	0.994105	-0.108422	474.998	149.08	0
1932	41184	0	0	14.933	13.6418	-0.650731	-0.759308	440.578	217.407	0
1933	12817	0	0	6.44228	8.94776	-0.274912	-0.961469	39.8478	10.0113	0
1933	50873	0	0	6.3981	9.05602	-0.869698	0.493584	59.8324	4.45983	0
1937	17570	0	0	13.1098	6.21947	-0.90283	0.429998	-4.02929	82.9425	0
1938	21336	0	0	14.327	10.7643	-0.48494	-0.874548	700.862	387.911	0
1938	40009	0	0	14.4215	10.8515	0.910879	0.412672	43.528	87.3026	0
1942	16966	0	0	2.6808	14.9468	-0.749245	0.662293	15.0206	3.95508	0
1944	16795	0	0	2.8922	7.3243	0.4888	0.872396	44.5193	4.41235	0
1944	25300	0	0	2.92949	7.26417	0.998779	0.0494105	131.867	22.2171	0
1944	48157	0	0	2.80119	7.21285	-0.757047	-0.65336	157.973	44.2692	0
1948	32605	0	0	25.3889	9.14597	-0.939219	0.343319	173.739	35.0272	0
1951	43209	0	0	15.7891	11.6969	0.317109	0.948389	558.919	272.217	0
1951	52553	0	0	15.8235	11.5799	0.779922	-0.625877	433.549	198.637	0
1954	11664	0	0	12.6198	15.5475	-0.776809	-0.629737	2919.13	3.81401	0
1954	39609	0	0	12.7092	15.527	0.425594	-0.904914	174.813	471.498	0
1957	37163	0	0	3.9286	12.0226	-0.576597	-0.817029	4.19503	1.14329	0
1957	41449	0	0	3.9913	12.0195	0.491023	-0.871147	13.3139	8.51126	0
1957	42447	0	0	3.93789	12.124	-0.418678	0.908135	15.6716	6.50428	0
1960	35559	0	0	14.1056	2.40443	0.270645	0.962679	50.6246	13.7244	0
1964	21362	0	0	8.83892	14.2057	0.976196	-0.21689	51.4476	41.7166	0
1964	47890	0	0	8.75408	14.2526	-0.703309	0.710884	-4.60381	8.19123	0
1967	15848	0	0	1.57642	4.01884	0.342178	-0.939635	24.4145	6.64714	0
1967	37846	0	0	1.51332	4.03133	-0.674917	-0.737893	70.8725	16.0246	0
1969	12548	0	0	8.00747	3.6392	0.594751	-0.80391	83.3897	0.983065	0
1969	47019	0	0	7.94352	3.63167	-0.392217	-0.919873	107.296	12.97	0
1981	10639	0	0	9.14412	8.44261	0.920657	0.390373	150.233	39.9718	0
1981	50490	0	0	9.1125	8.36577	0.380282	-0.92487	274.385	69.3365	0
1986	35927	0	0	10.488	12.0485	0.394639	-0.918836	104.88	9.10559	0
1987	33545	0	0	7.03062	2.9052	-0.0995638	-0.995031	192.169	7.66673	0
1987	52095	0	0	6.99126	3.02848	-0.657738	0.753247	78.0222	1.0754	0
1989	41284	0	0	11.9397	6.90773	0.746472	-0.665417	136.017	63.6175	0
1989	42127	0	0	11.9087	7.00841	0.242826	0.97007	432.502	18.379	0
1989	42133	0	0	11.8786	6.88908	-0.247395	-0.968915	341.207	20.0117	0
1992	16267	0	0	16.9491	8.33445	-0.952801	-0.303595	57.8233	50.8424	0
1992	16901	0	0	17.0181	8.4124	0.185882	0.982572	108.882	75.6807	0
1992	35342	0	0	17.0672	8.34944	0.99842	-0.0561981	290.186	172.94	0
1993	15422	0	0	18.0169	8.92124	-0.5988	0.800899	462.876	35.4589	0
1997	22666	0	0	8.20998	13.2587	-0.713495	-0.70066	191.449	27.8642	0
1997	36246	0	0	8.22716	13.3542	-0.42384	0.905737	5.20021	17.5402	0
1999	21859	0	0	7.72187	13.8057	0.655373	0.755305	106.041	17.5462	0
2003	30676	0	0	26.8828	2.47046	0.744642	0.667464	64.8058	4.32272	0
2005	27501	0	0	26.4689	4.00977	0.88923	0.45746	15.0981	0.387966	0
2008	27511	0	0	7.06904	12.7916	-0.999895	-0.0145111	138.618	9.93219	0
2008	51246	0	0	7.16872	12.8162	0.892121	0.451797	220.144	5.96656	0
2013	23701	0	0	6.53362	14.0121	-0.0976373	-0.995222	5.13914	4.2938	0
2013	27376	0	0	6.59677	14.1048	0.890752	0.45449	64.312	1.85731	0
2013	49880	0	0	6.49016	14.1159	-0.77759	0.628771	2.26554	1.8804	0
2017	27533	0	0	10.9356	4.48396	-0.852974	0.521953	145.52	17.8203	0
2018	21555	0	0	12.7907	6.28827	0.163931	-0.986472	403.186	38.4077	0
2018	41534	0	0	12.8441	6.33299	0.942467	-0.3343	29.3877	4.91563	0
2022	27738	0	0	3.71009	4.51304	-0.975767	0.218813	63.46	4.92345	0
2023	15019	0	0	16.5896	6.29075	-0.688667	0.725078	370.239	58.2007	0
2025	25735	0	0	12.2047	14.3743	0.998364	-0.0571716	-32.9147	251.804	0
2031	15102	0	0	1.30033	12.6978	-0.715272	0.698846	26.7779	14.1754	0
2035	27322	0	0	11.2608	5.59033	0.865001	0.50177	27.5412	20.6658	0
2037	24134	0	0	4.00793	13.0037	-0.498509	0.866885	-2.49794	4.61062	0
2037	37179	0	0	4.06527	12.999	0.631608	0.775288	2.84476	11.1487	0
2038	48680	0	0	19.3377	4.34422	-0.886867	-0.462026	119.017	20.4448	0
2040	26658	0	0	4.51712	15.6842	0.99998	-0.00637839	47.2741	1.33445	0
2040	40296	0	0	4.48283	15.6261	0.490224	-0.871597	4.5706	2.23748	0
2042	21363	0	0	23.365	3.78536	0.994005	-0.109338	121.935	13.6176	0
2042	43200	0	0	23.2915	3.84688	-0.282936	0.959139	55.9948	23.703	0
2044	13241	0	0	14.4732	13.5268	0.996056	-0.0887266	75.6136	130.2	0
2044	31969	0	0	14.3647	13.4779	-0.592713	-0.805414	275.594	123.97	0
2046	14295	0	0	13.5677	3.23847	0.804458	0.59401	172.112	33.9969	0
2046	51581	0	0	13.5781	3.17479	0.95123	-0.308483	26.0017	7.69062	0
2049	14366	0	0	3.49897	6.76666	-0.929632	-0.368489	174.749	4.03435	0
2049	34977	0	0	3.57071	6.86427	0.0743351	0.997233	23.9917	4.3183	0
2049	51840	0	0	3.63363	6.81421	0.954899	0.296931	205.429	10.7549	0
2053	16941	0	0	26.1108	4.00577	-0.995452	-0.0952692	131.623	9.05255	0
2053	23663	0	0	26.1379	4.07017	-0.62617	0.779687	39.1874	6.43263	0
2053	43575	0	0	26.2078	4.08242	0.3233	0.946296	55.718	9.24861	0
2054	24000	0	0	20.8616	1.19703	-0.587667	-0.809103	39.7762	33.6788	0
2055	13182	0	0	21.2059	2.4714	0.462391	-0.886676	122.313	7.65532	0
2055	31278	0	0	21.1228	2.58484	-0.70595	0.708262	149.793	11.6541	0
2056	24860	0	0	24.7004	4.28107	-0.982085	-0.18844	104.329	35.7745	0
2056	25279	0	0	24.7598	4.22628	-0.110197	-0.99391	70.0944	2.75493	0
2056	49769	0	0	24.7382	4.35535	-0.427752	0.903896	192.892	44.3502	0
2056	50651	0	0	24.8222	4.25378	0.807569	-0.589773	235.538	12.1603	0
2057	19575	0	0	22.883	3.37234	0.85908	0.511841	76.864	15.769	0
2057	26646	0	0	22.7852	3.33602	-0.98487	-0.173292	80.6037	4.17942	0
2057	39059	0	0	22.8156	3.39342	-0.412665	0.910883	237.921	10.053	0
2059	14054	0	0	4.82854	1.33658	0.352409	-0.935846	36.1816	2.42058	0
2059	17677	0	0	4.76095	1.35142	-0.711169	-0.703021	178.966	11.7391	0
2063	30634	0	0	12.4105	1.11212	0.0796305	0.996824	156.488	5.66306	0
2066	16139	0	0	24.2781	9.57436	0.693162	0.720782	51.043	7.9852	0
2066	45963	0	0	24.2309	9.45927	-0.0129176	-0.999917	-44.4717	16.1965	0
2067	24132	0	0	1.88637	13.4883	-0.575233	0.81799	14.2971	21.2081	0
2067	42367	0	0	1.85461	13.4306	-0.998929	0.0462622	30.7938	9.29137	0
2070	45380	0	0	10.8518	3.76154	-0.138009	0.990431	276.698	61.9896	0
2075	25744	0	0	1.09255	5.75046	0.963391	-0.268099	113.8	13.9777	0
2079	33227	0	0	13.6287	5.52507	-0.982121	0.188251	-44.7977	21.1315	0
2080	15029	0	0	16.7503	9.78201	0.957168	-0.289534	193.587	128.734	0
2080	20091	0	0	16.7225	9.85405	0.512769	0.858527	140.037	115.312	0
2080	28422	0	0	16.6889	9.73746	-0.0217448	-0.999764	386.777	176.796	0
2080	49457	0	0	16.6387	9.83574	-0.823394	0.567471	459.681	157.386	0
2081	29997	0	0	14.2159	13.5009	-0.688132	-0.725586	80.524	327.109	0
2081	31969	0	0	14.2935	13.4865	0.38182	-0.924237	1497.76	2.8771	0
2082	17547	0	0	15.0058	12.7061	-0.394534	-0.918881	866.82	908.785	1
2082	20047	0	0	15.0999	12.7563	0.982966	-0.183786	-316.534	437.727	1
2082	49787	0	0	15.0124	12.834	-0.298102	0.954534	714.513	51.7448	0
2084	25789	0	0	11.2412	2.40459	0.899733	-0.43644	57.8006	69.6067	0
2085	10508	0	0	16.2271	4.6264	-0.293455	-0.955973	141.601	86.4536	0
2085	33487	0	0	16.2907	4.64011	0.659327	-0.751856	276.753	59.7358	0
2088	44557	0	0	2.705	9.40542	0.959604	0.281353	136.716	9.92265	0
2088	45456	0	0	2.59206	9.40621	-0.955529	0.294896	157.897	22.1794	0
2090	17064	0	0	8.56507	6.29255	0.30386	-0.952717	205.243	39.2477	0
2090	23591	0	0	8.57331	6.42569	0.41902	0.907977	284.323	0.451581	0
2094	47569	0	0	22.2107	6.39881	0.994014	0.109251	18.086	4.23342	0
2097	13926	0	0	16.906	7.74584	-0.983066	-0.18325	1.25562	48.8537	0
2097	23728	0	0	17.0525	7.77181	0.986137	0.165932	86.7911	68.6189	0
2097	52191	0	0	16.9221	7.80714	-0.767445	0.641114	459.229	106.944	0
2097	52670	0	0	16.9959	7.68702	0.224953	-0.97437	542.834	100.318	0
2099	15691	0	0	16.5476	9.3456	-0.343622	0.939108	823.227	56.0483	0
2100	28063	0	0	20.8576	7.65742	-0.853622	-0.520893	30.3288	20.8475	0
2100	29739	0	0	20.937	7.76137	0.278753	0.960363	85.4475	63.2266	0
2101	10733	0	0	17.7807	2.46075	0.458033	-0.888935	440.615	33.6023	0
2101	48993	0	0	17.7029	2.51311	-0.995909	0.0903632	32.4962	39.331	0
2103	39891	0	0	8.16745	1.75307	-0.519552	0.854439	1.70106	12.5964	0
2103	44119	0	0	8.23921	1.75187	0.547695	0.836678	59.4922	14.7914	0
2107	32529	0	0	24.5868	9.46322	0.992435	-0.122771	122.119	20.9966	0
2108	34252	0	0	11.7765	6.27104	0.611663	-0.791118	233.241	74.2649	0
2108	49154	0	0	11.7555	6.38736	0.296143	0.955144	295.176	11.9042	0
2112	16145	0	0	26.8159	5.39723	-0.768847	-0.639433	30.9709	11.3524	0
2112	28762	0	0	26.8729	5.37785	0.220003	-0.975499	2.19274	15.9105	0
2119	11494	0	0	9.78312	11.1727	-0.988502	-0.151207	46.9694	3.83801	0
2119	14082	0	0	9.80343	11.2329	-0.695778	0.718257	60.9028	34.4387	0
2119	32156	0	0	9.82056	11.1213	-0.448065	-0.894001	268.315	17.5371	0
2124	24392	0	0	14.5605	6.45672	0.708686	0.705524	-22.4452	18.4933	0
2124	36020	0	0	14.4701	6.43128	-0.972614	0.232427	-10.9736	31.3251	0
2127	20756	0	0	16.4849	7.58396	-0.908142	-0.418663	131.291	7.72778	0
2133	13778	0	0	19.223	11.6427	0.93371	-0.358029	257.904	69.1335	0
2133	17330	0	0	19.1071	11.7049	-0.814667	0.579929	223.496	4.9762	0
2133	33226	0	0	19.1618	11.7327	0.0111606	0.999938	139.56	27.5362	0
2133	43540	0	0	19.1474	11.6016	-0.207362	-0.978264	134.09	35.0208	0
2142	10786	0	0	3.89986	10.0568	-0.99162	-0.129186	60.7063	11.3142	0
2142	16374	0	0	3.99867	10.1324	0.383716	0.923451	76.1762	3.01231	0
2142	30065	0	0	4.0412	10.0504	0.975897	-0.218232	84.4369	29.5266	0
2142	46815	0	0	3.93723	10.1294	-0.471516	0.881858	0.306366	3.8947	0
2143	37350	0	0	6.25455	1.75869	-0.228981	-0.973431	196.787	7.75663	0
2147	19728	0	0	14.9312	12.4374	-0.829627	0.558318	968.15	192.313	0
2147	45693	0	0	15.0352	12.3521	0.709746	-0.704457	1010.53	52.1456	0
2149	10754	0	0	16.891	9.43855	-0.24596	0.96928	381.871	121.491	0
2149	18217	0	0	16.9484	9.36512	0.880617	-0.473828	334.774	76.351	0
2152	12178	0	0	26.556	3.84783	0.767209	-0.641397	66.8222	13.5897	0
2153	32745	0	0	12.0973	2.5334	-0.993203	0.116398	-12.2229	40.8126	0
2162	20014	0	0	15.1114	12.5199	-0.99994	-0.0109616	197.876	31.3004	0
2162	31072	0	0	15.23	12.4773	0.763604	-0.645685	491.374	19.7117	0
2167	14130	0	0	4.25015	10.0723	0.907873	0.419246	75.6306	11.0313	0
2167	43419	0	0	4.17173	10.0946	-0.550817	0.834626	-13.4191	7.03827	0
2167	49437	0	0	4.24411	10.0172	0.795656	-0.605749	13.6074	0.864804	0
2168	35693	0	0	11.9124	9.03599	-0.593839	0.804584	355.594	127.599	0
2169	22060	0	0	5.54857	3.42548	-0.980701	-0.195514	162.897	30.2765	0
2170	45372	0	0	1.7394	14.9542	0.781421	-0.624004	33.54	9.18685	0
2173	22716	0	0	23.3286	5.55648	-0.360903	0.932603	31.6206	29.7978	0
2173	41282	0	0	23.2891	5.49624	-0.999206	-0.0398538	68.0975	25.8561	0
2175	14629	0	0	9.79276	12.9348	-0.976081	-0.217406	302.837	117.162	0
2178	26314	0	0	10.822	8.45876	-0.271673	-0.96239	417.951	16.5765	0
2181	40845	0	0	26.4901	7.5557	-0.48835	-0.872648	7.75503	13.81	0
2181	41366	0	0	26.5701	7.61088	0.989313	0.145807	73.0972	17.0433	0
2182	36172	0	0	18.5471	8.79287	-0.284028	-0.958816	71.6046	73.9936	0
2182	48012	0	0	18.5107	8.83845	-0.997981	-0.0635058	223.518	98.5148	0
2184	20686	0	0	25.8507	6.56843	-0.124954	-0.992162	-11.4319	19.4976	0
2184	50195	0	0	25.9099	6.67758	0.763675	0.645601	20.4886	51.5342	0
2185	44100	0	0	22.7394	3.81474	0.880862	0.473372	-17.6691	16.1163	0
2186	13332	0	0	17.6688	4.52311	-0.422202	-0.906502	400.208	94.0105	0
2186	14186	0	0	17.6487	4.63263	-0.716182	0.697913	216.54	45.8339	0
2186	39170	0	0	17.7654	4.5773	0.993683	-0.112225	167.562	59.1176	0
2186	47536	0	0	17.7138	4.65128	0.237161	0.97147	298.774	24.5855	0
2188	52204	0	0	9.23641	4.93114	-0.974712	-0.223465	53.2235	32.8402	0
2189	23277	0	0	13.6483	1.08368	-0.984589	-0.174885	22.5061	7.47573	0
2190	24564	0	0	16.7744	1.15603	0.880289	0.474437	181.898	22.5768	0
2190	39158	0	0	16.6798	1.14128	-0.98298	0.183713	109.165	12.0807	0
2197	35797	0	0	6.64095	6.98716	-0.911769	-0.410704	229.109	39.5248	0
2197	36388	0	0	6.76917	6.98218	0.877397	-0.479764	38.498	5.7533	0
2198	49158	0	0	4.91872	11.6167	0.438625	-0.89867	14.446	0.793869	0
2201	22238	0	0	9.87013	6.8372	-0.184002	0.982926	232.112	63.1879	0
2207	21342	0	0	14.2678	7.92636	-0.783895	-0.620894	-5.7171	27.328	0
2213	34846	0	0	19.9365	5.24359	-0.663849	0.747867	275.646	20.7422	0
2215	18015	0	0	13.9635	5.70784	0.394639	0.918836	129.816	57.6322	0
2216	17238	0	0	17.0382	12.682	-0.836193	-0.548435	28.6579	104.505	0
2216	49258	0	0	17.0852	12.7754	-0.0600721	0.998194	479.413	157.055	0
2217	42930	0	0	21.5727	8.04928	0.77586	0.630905	87.0786	71.8256	0
[truncated: 44,100 more rows]
