# Supplementary material for: Study on stability analysis of soil nail reinforced slopes under loading based on the discrete element method
Source: PLoS One. 2026 May 26;21(5):e0350163. doi: 10.1371/journal.pone.0350163 (PMC13210361; doi:10.1371/journal.pone.0350163)
Supplement: S1 File — (ZIP) [file pone.0350163.s001.zip › DATA in PFC/1_14_5000__measure.txt]

id	cx	cy	mradius	sxx	syy	sxy	s1	s3	angle_deg	porosity	strain_x	strain_y
1	15.7	15.35	0.63	-2150.73	-95.8518	429.312	-9.76501	-2236.82	78.6613	0.180373	-5.30797e-08	4.01871e-08
2	14.44	15.098	0.63	-6983.95	-7020.73	2498.5	-4503.77	-9500.9	44.7891	0.155412	3.34325e-07	8.94742e-07
3	13.18	14.846	0.63	-2522.7	-14695.5	-1482.32	-2344.8	-14873.4	-6.84384	0.162185	-7.81821e-07	1.85811e-06
4	17	14	0.63	-1202.66	-828.781	364.334	-606.227	-1425.22	58.5813	0.198143	-1.97897e-06	3.05021e-07
5	15.74	13.748	0.63	-2957.71	-3695.83	1047.87	-2215.81	-4437.73	35.2989	0.169909	-1.0021e-06	1.66695e-06
6	14.48	13.496	0.63	-2251.66	-7168.27	990.094	-2059.77	-7360.16	10.9687	0.195629	-3.44602e-07	1.84907e-06
7	18.4	12.6	0.63	-1320.07	-801.982	390.846	-592.128	-1529.92	61.7677	0.177874	7.6247e-07	2.93766e-06
8	17.14	12.348	0.63	-2108.12	-2064.52	672.574	-1413.39	-2759.25	45.9282	0.200979	-6.87888e-07	2.12635e-06
9	15.88	12.096	0.63	-1871.47	-3584.34	760.329	-1582.66	-3873.15	20.799	0.188003	-2.05133e-07	1.93252e-06
10	19.8	11.2	0.63	-1047.68	-851.376	358.021	-578.295	-1320.76	52.6655	0.194813	-8.46774e-08	2.16931e-06
11	18.54	10.948	0.63	-1289.82	-1462.06	407.212	-959.72	-1792.16	39.0294	0.190277	-4.8222e-07	-8.72752e-08
12	17.28	10.696	0.63	-2012.01	-2482.26	764.467	-1447.33	-3046.95	36.4519	0.175272	-6.81893e-07	-1.36962e-06
13	21	9.75	0.63	-1687.28	-818.678	341.108	-700.737	-1805.23	70.9267	0.191267	3.28512e-07	-2.43546e-06
14	19.74	9.498	0.63	-1521.16	-1229.84	439.604	-912.39	-1838.61	54.1661	0.164306	1.80431e-06	-9.08574e-07
15	18.48	9.246	0.63	-1437.54	-1863.26	561.697	-1049.72	-2251.08	34.6225	0.166387	-8.12718e-07	5.85908e-07
16	22.5	9.3	0.63	-1577.3	-330.476	240.838	-285.572	-1622.2	79.4387	0.194762	-1.13052e-06	4.92297e-08
