# Supplementary material for: Study on stability analysis of soil nail reinforced slopes under loading based on the discrete element method
Source: PLoS One. 2026 May 26;21(5):e0350163. doi: 10.1371/journal.pone.0350163 (PMC13210361; doi:10.1371/journal.pone.0350163)
Supplement: S1 File — (ZIP) [file pone.0350163.s001.zip › DATA in PFC/1_14_5000__pbond.txt]

ball1_id	ball2_id	cx	cy	pb_fn	pb_fs	pb_state	bond_type
6	21988	6.96533	3.82308	15.058	-3.36796	3	0
6	29749	6.99467	3.90081	14.6768	28.9802	3	0
7	28757	24.6346	3.70317	16.1592	-3.72729	3	0
12	5819	3.15149	12.0885	0.0345573	5.04662	3	0
17	4641	9.9254	4.57265	13.6081	-10.1711	3	0
17	7912	9.89979	4.71668	20.551	-71.1161	3	0
25	9688	14.7726	8.60336	30.8704	-120.646	3	0
35	7830	10.5569	10.8623	-50.6852	-61.9909	3	0
36	8603	24.9201	7.46514	8.75889	11.4441	3	0
40	1994	13.1931	6.0586	2.63066	-1.20043	3	0
51	1555	2.66157	4.94475	7.17147	21.9647	3	0
63	3510	15.5869	9.01574	48.0193	-2.88331	3	0
67	4619	5.20869	9.36241	9.26356	-10.2082	3	0
93	3401	23.1363	9.2168	-13.4464	10.3063	3	0
151	611	11.4134	4.31995	25.1982	-11.7614	3	0
174	289	14.9039	15.2912	-293.005	-112.173	3	0
183	327	3.86951	15.6576	-6.10981	-8.41387	3	0
265	530	20.7732	6.83042	7.68203	-20.0072	3	0
421	992	24.9063	1.46959	15.0791	1.52342	3	0
563	835	16.0884	7.21088	33.8838	-79.0817	3	0
639	940	18.1418	3.68901	74.2643	10.2151	3	0
782	835	16.0189	7.28946	29.2241	-40.7004	3	0
12	29230	3.10874	12.0508	-11.1373	-8.84198	3	0
19	18330	5.96797	5.20356	18.7001	7.83567	3	0
19	28347	6.06373	5.26483	17.0552	-0.896545	3	0
21	51229	10.2986	12.1667	-65.4844	27.5531	3	0
22	20360	18.9212	5.90923	9.24755	62.7687	3	0
24	15402	6.12788	9.76954	13.7933	1.12853	3	0
24	42844	6.11901	9.69799	-10.2254	-21.7292	3	0
32	15068	25.7948	7.89105	13.0595	32.9801	3	0
32	23482	25.7082	7.9013	-14.6987	-54.198	3	0
32	23484	25.7745	8.00006	-37.7323	5.01713	3	0
33	24026	22.8886	1.6189	23.057	0.494355	3	0
38	40341	1.84134	14.2082	0.928964	-7.67775	3	0
43	24224	12.0751	7.75583	34.8801	49.0632	3	0
48	15202	5.21239	13.7845	6.66701	-5.07434	3	0
48	34325	5.16505	13.6911	-25.1505	-8.43715	3	0
50	30371	26.6004	1.36114	8.63703	-1.08458	3	0
51	36503	2.71364	4.89658	5.11181	3.31731	3	0
54	38186	15.9087	4.50541	-15.9543	-12.333	3	0
54	42458	15.9304	4.44534	24.2471	47.2144	3	0
55	34632	16.6195	6.10286	-45.4386	-8.45281	3	0
56	47461	12.4298	5.45795	8.97937	-17.8358	3	0
57	25720	16.8585	13.0188	95.9585	8.57318	3	1
57	35305	16.916	13.0199	-0.749505	4.83587	3	0
59	25894	25.886	3.20067	11.3261	2.50005	3	0
59	33269	25.8947	3.08815	8.15137	9.53636	3	0
60	50684	13.6804	9.90152	61.6323	47.7522	3	0
66	34745	7.9543	1.61411	6.89403	-4.53139	3	0
68	44691	12.1676	6.04671	-27.9317	-9.36231	3	0
68	47062	12.1423	6.12131	16.1564	-0.239245	3	0
69	52350	10.669	6.02946	24.4985	10.9225	3	0
70	16449	13.5473	3.89411	7.40436	-82.2714	3	0
70	28456	13.4327	3.9871	9.42038	-26.2818	3	0
70	46530	13.4463	3.86463	41.3789	48.1876	3	0
74	46308	14.4901	12.0115	-60.274	-90.459	3	0
76	45241	11.6074	7.62384	28.5998	-40.0392	3	0
77	17481	23.588	2.43558	19.9231	-23.744	3	0
77	25772	23.7087	2.40101	15.1377	0.353861	3	0
84	39294	6.4082	15.0957	-2.57567	-3.41323	3	0
89	38214	23.0282	6.98948	25.9299	0.526264	3	0
89	42208	23.1357	7.04031	-9.11014	-3.20144	3	0
93	20568	23.0663	9.15085	21.3925	-30.7762	3	0
93	26651	23.1238	9.11245	-37.7996	35.3329	3	0
97	14939	5.29239	12.6604	2.82902	-5.66694	3	0
107	4655	21.1188	3.35378	11.6279	12.6993	3	0
110	2442	8.82711	8.06832	21.6954	10.5098	3	0
113	7001	17.4813	4.55561	10.9121	-14.339	3	0
116	4553	3.78507	6.1039	-3.78697	-1.83417	3	0
116	8132	3.72537	6.04142	6.06973	25.3412	3	0
117	9560	12.8094	14.4543	76.8367	150.946	3	0
139	5491	7.17814	1.71965	0.926639	11.532	3	0
144	9028	14.556	2.08586	29.186	-2.51698	3	0
147	7975	8.87897	13.7951	-33.8063	-40.5169	3	0
148	5013	17.8073	2.08373	16.1997	20.8422	3	0
148	8387	17.8	2.02083	6.06342	19.2459	3	0
151	4981	11.3648	4.28397	-8.08247	-13.2916	3	0
166	6468	23.9525	2.43396	5.70929	26.1586	3	0
174	7382	14.9892	15.353	36.2186	-229.315	3	0
176	4767	8.15393	12.6003	8.10398	-5.25539	3	0
180	2910	1.91637	1.71266	3.30355	-0.421553	3	0
180	3028	1.98815	1.69144	6.77169	0.591004	3	0
198	2215	13.9969	5.63891	0.808226	-97.2471	3	0
198	3589	14.0181	5.57729	35.2737	26.3548	3	0
204	1054	14.6121	7.81889	70.2198	-105.669	3	0
213	7139	19.0591	8.02031	15.4259	72.5204	3	0
214	1408	26.8455	8.91398	-1.94361	27.3396	3	0
224	7552	26.4391	1.75419	3.9664	1.55221	3	0
225	8504	16.605	11.78	22.6344	140.15	3	0
225	9770	16.6185	11.6971	60.1446	-7.30982	3	0
249	6821	23.2329	6.20934	13.7873	19.0574	3	0
251	5718	14.172	15.0698	87.4777	320.127	3	0
254	1981	9.03875	8.39225	25.3691	20.6014	3	0
268	8484	7.06592	5.35434	-8.97955	-12.3743	3	0
270	6026	17.9583	6.47794	63.7321	-2.78856	3	0
273	1287	22.8056	7.98106	-17.9168	-27.2435	3	0
273	5506	22.81	8.10493	8.01811	52.1605	3	0
289	3017	14.8421	15.3041	-84.0961	61.5085	3	0
290	2388	26.7385	4.8895	6.9046	8.55819	3	0
290	9384	26.7715	4.94357	18.581	-1.89904	3	0
301	4888	17.2575	8.07502	13.1603	-75.3824	3	0
304	6703	25.2348	4.30755	6.62418	13.3079	3	0
306	7009	22.2093	6.76761	10.445	-31.8141	3	0
328	7438	18.2751	11.5359	15.8197	43.5361	3	0
332	6358	1.45087	14.6793	-1.90846	-8.76618	3	0
350	1388	8.58038	8.24404	31.1063	-38.1078	3	0
354	8698	24.6154	2.55436	5.92184	10.893	3	0
358	7018	26.5149	9.20158	7.18884	-59.1974	3	0
362	9949	5.948	10.0078	16.271	-54.8749	3	0
370	5503	10.4603	14.883	-95.3346	-28.453	3	0
373	2529	10.0153	5.35362	20.1781	-15.2145	3	0
403	8671	26.7012	7.21437	4.90613	45.2015	3	0
406	5153	3.38501	10.7896	2.75962	27.9928	3	0
409	8871	6.46111	8.44114	16.0511	38.4025	3	0
413	4705	23.1772	1.88109	2.91248	-18.0293	3	0
421	5075	24.8385	1.57362	12.2158	-3.18392	3	0
431	8337	21.8872	5.84963	5.04357	-39.6883	3	0
434	2877	25.7188	5.25531	24.3065	2.16751	3	0
440	6242	16.9517	6.66516	-30.9801	-9.29393	3	0
444	7798	16.6102	10.5399	80.6323	185.264	3	0
445	8598	1.94761	15.7709	-4.09167	-1.83235	3	0
449	2819	22.2339	3.7096	13.0616	-38.6221	3	0
457	2431	19.8845	7.61745	-8.40237	46.4951	3	0
460	5533	19.5085	12.0156	-105.717	-203.062	3	1
468	2717	7.95394	11.6747	-25.6325	37.8498	3	0
468	9903	7.86124	11.6825	8.68895	6.36859	3	0
486	6544	8.48753	15.2277	-26.4974	14.5126	3	0
488	5488	23.6135	5.80126	-17.8094	-0.472855	3	0
489	8141	16.6685	7.89508	-2.06833	32.195	3	0
522	9063	23.5285	1.36167	9.3316	-6.76325	3	0
524	6489	19.1207	3.81094	7.42179	-4.32544	3	0
527	4761	8.5126	4.0317	0.150472	-34.2332	3	0
539	4640	11.0391	4.93231	6.27329	48.0587	3	0
544	6177	3.33889	9.82761	-0.587918	-6.2048	3	0
548	3039	4.77631	8.92939	20.4661	17.3169	3	0
550	8755	20.567	6.43925	15.5407	-0.366478	3	0
560	9834	15.5168	13.3695	-46.35	0.18973	3	0
588	1850	16.3565	12.4474	28.112	69.5599	3	0
592	7004	12.6048	11.3494	20.1923	102.49	3	0
607	3277	25.9212	8.71774	-17.7902	-10.5137	3	0
611	4981	11.3554	4.34203	3.31542	11.4732	3	0
611	8232	11.398	4.45395	29.2364	18.466	3	0
613	5677	8.81014	5.96787	17.3618	-34.7434	3	0
625	5498	5.00159	10.0521	-50.9677	-34.061	3	0
625	7544	4.94912	10.1808	-2.6335	-3.22032	3	0
627	6322	7.12919	1.61125	5.19532	-15.5649	3	0
665	9681	1.287	4.20869	5.04389	3.57911	3	0
679	6601	20.263	8.78994	7.94457	-4.06217	3	0
680	7711	12.7768	13.8265	-6.52066	-237.404	3	0
683	4642	11.5689	15.9284	-40.6308	48.4395	3	0
690	1385	16.1227	12.2154	-28.0773	-56.3423	3	0
697	8103	9.73637	4.12506	24.8965	1.10677	3	0
702	7878	4.31714	14.3445	0.90719	4.29409	3	0
707	9384	26.8614	4.88136	3.45771	15.5048	3	0
715	3209	3.82852	5.91175	13.5786	2.04869	3	0
724	7274	10.3788	3.31678	17.922	24.0053	3	0
731	9241	22.5064	6.16473	21.1999	-45.1801	3	0
733	1123	2.02484	3.7201	4.64884	2.26496	3	0
751	8296	23.9648	6.04276	-5.49636	-11.1619	3	0
754	1371	14.4474	14.3199	-6911.25	3028.81	3	1
756	5325	11.5255	6.48583	19.7225	-10.2139	3	0
758	9856	15.5581	2.83411	16.1624	-50.3518	3	0
767	5985	15.7952	6.30385	28.7504	-50.2607	3	0
778	4382	11.2679	10.1786	2.23881	-57.989	3	0
778	8198	11.3201	10.147	-32.3751	81.3318	3	0
784	5410	9.29438	8.41017	22.7711	2.69086	3	0
791	1865	15.9415	14.9306	57.2791	199.677	3	0
807	9274	2.63576	5.84029	4.0235	-11.3428	3	0
816	9512	13.5109	6.20932	51.524	-6.85151	3	0
821	1060	20.2549	9.94109	2.17866	-6.85395	3	0
829	1692	10.4702	2.14648	10.4899	-14.2575	3	0
830	5158	11.4026	9.68302	-62.898	-36.491	3	0
839	3006	6.26345	4.62847	25.256	-8.45878	3	0
855	1486	25.9813	2.6969	7.33561	13.3438	3	0
863	3946	6.98581	6.78104	16.7947	17.9224	3	0
865	6533	1.20431	6.51492	0.39141	9.21435	3	0
869	6758	5.28385	6.51362	-29.5055	2.68943	3	0
877	1683	8.77351	12.2709	15.1629	54.6123	3	0
884	8370	26.2123	6.5355	15.717	-0.649502	3	0
890	1431	3.03591	6.39829	2.35396	-5.57843	3	0
890	2227	3.09075	6.42847	5.04971	7.95448	3	0
895	6379	19.5327	10.2133	21.0099	116.364	3	1
910	6228	3.07018	10.8079	8.52596	2.08098	3	0
910	8636	3.13182	10.8864	-9.3755	-11.3056	3	0
915	5700	12.4114	7.37582	41.4182	4.42429	3	0
916	4803	16.7028	10.8701	9.63221	-70.577	3	0
917	5518	8.63479	12.5059	24.4765	31.5309	3	0
921	5208	4.16946	14.1542	-12.2584	6.60911	3	0
922	4311	8.84977	6.86264	5.1712	12.8205	3	0
936	6354	8.78648	9.13867	8.86517	-33.332	3	0
944	1775	2.33653	8.44224	-8.33533	2.35932	3	0
959	9513	2.56156	11.6047	-32.6762	-0.931623	3	0
982	7007	8.94855	5.40388	14.1154	-30.7381	3	0
991	2924	5.66361	3.27526	3.16229	-18.3816	3	0
106	25320	2.15321	5.70519	8.03298	15.9993	3	0
106	47966	2.23711	5.72985	8.41075	-12.8077	3	0
107	30020	21.0618	3.38661	8.20283	0.16798	3	0
109	21833	5.9513	14.5215	-16.2878	-16.6576	3	0
109	46247	5.91577	14.6154	-17.0875	14.0527	3	0
110	11861	8.7314	7.97882	25.0771	3.04824	3	0
111	17343	17.8278	10.256	66.9293	29.5972	3	0
111	48451	17.7806	10.207	49.8463	-76.276	3	0
112	19678	17.9901	7.79519	-10.534	-6.87687	3	0
112	44620	18.1016	7.82501	7.8852	-115.197	3	0
113	13332	17.5922	4.51151	19.6114	-47.1996	3	0
113	14186	17.5768	4.62022	14.6611	59.9754	3	0
117	40552	12.7611	14.4906	213.942	-32.9697	3	0
117	50168	12.7117	14.4612	-319.675	-140.734	3	0
123	32028	3.80791	14.4052	2.69473	-6.32142	3	0
123	33916	3.72653	14.3277	-8.48076	-4.5119	3	0
125	19521	2.30722	7.03229	3.01405	-13.4433	3	0
125	37745	2.25247	6.94899	6.16744	-17.7747	3	0
125	50605	2.25323	7.0425	5.2964	11.8582	3	0
126	21177	4.8312	7.63153	7.6187	0.925093	3	0
126	28446	4.83601	7.56232	27.6255	-10.5742	3	0
130	39047	5.214	14.7104	2.187	-3.89263	3	0
130	43752	5.31574	14.6776	-15.6898	11.5499	3	0
130	49960	5.23086	14.7718	-9.40936	0.667208	3	0
132	29470	7.38759	3.53839	12.1561	2.27815	3	0
135	34696	7.16668	7.46224	10.6135	32.8642	3	0
135	41198	7.25508	7.38953	15.8624	-15.0183	3	0
138	28676	25.8255	9.45909	11.6487	50.6026	3	0
140	37645	3.54553	14.7688	-6.06379	2.71967	3	0
140	39263	3.4687	14.8451	-4.8944	7.90199	3	0
146	43101	13.2803	12.0428	-22.3462	-7.8374	3	0
146	43116	13.1567	11.9707	-13.2252	142.411	3	0
147	13975	8.93712	13.8799	19.0348	19.31	3	0
147	25145	8.88739	13.913	-35.0153	-18.7712	3	0
148	16186	17.9231	2.01073	26.5944	-40.8727	3	0
149	21700	25.6681	9.65436	1.36294	27.9741	3	0
149	52219	25.7108	9.77038	1.83312	-37.5227	3	0
151	28831	11.3914	4.20657	22.7932	22.7902	3	0
152	16058	7.80828	3.25502	11.3412	5.24463	3	0
152	37748	7.79796	3.33865	6.81034	-17.0863	3	0
154	18833	5.79532	15.3262	-8.92695	-16.4334	3	0
156	34543	16.4093	8.1235	10.3054	169.802	3	0
158	11919	20.4471	5.71097	7.51937	0.565966	3	0
159	10956	26.4345	8.22135	-14.8777	23.5341	3	0
159	40282	26.4444	8.10904	-21.0807	3.24587	3	0
164	17602	19.2802	1.78542	16.3857	-29.0773	3	0
164	26505	19.2638	1.88309	21.5025	22.2079	3	0
165	30530	8.86212	14.9059	-46.008	-4.40899	3	0
165	31502	8.79103	14.9359	11.2414	5.89863	3	0
165	42152	8.9133	14.9503	-1.03265	42.2202	3	0
166	25772	23.8555	2.3834	20.9184	-1.21557	3	0
174	30024	14.9376	15.39	-127.81	265.55	3	0
176	25833	8.05431	12.657	-31.4564	5.94012	3	0
176	28268	8.02839	12.5975	12.3401	1.06328	3	0
176	37679	8.12246	12.6604	7.07524	-21.7622	3	0
179	24017	4.67179	5.59445	11.6385	-0.285072	3	0
182	17570	13.0483	6.17837	13.9888	2.08748	3	0
182	21445	12.9918	6.14028	-13.4773	30.7812	3	0
183	10029	3.96708	15.7193	-5.63826	-0.0270898	3	0
183	26193	3.92466	15.7683	-5.35171	4.52786	3	0
184	41451	17.0636	12.3089	25.1697	64.2695	3	0
185	36620	13.7835	8.47729	24.5848	-15.7532	3	0
185	45036	13.8493	8.46379	28.4445	57.4572	3	0
189	17773	23.5081	5.45488	12.7957	-2.5647	3	0
193	18006	3.0633	15.3132	-19.9136	2.39271	3	0
193	19032	3.02782	15.3752	-0.635636	1.1413	3	0
198	22096	14.0816	5.57302	27.5187	-61.0442	3	0
198	29453	14.0755	5.6774	49.8195	54.9755	3	0
204	15894	14.5655	7.94725	73.2976	6.44333	3	0
204	21198	14.5178	7.83945	-20.5571	21.3721	3	0
204	25939	14.6454	7.8821	-23.7313	-13.7471	3	0
204	32863	14.5116	7.90575	0.906122	19.8114	3	0
207	10791	10.2059	12.5332	0	0	0	0
207	17625	10.315	12.5809	-5.78418	1.69733	3	0
213	33090	19.0211	7.9195	22.8629	89.2363	3	0
214	16620	26.7653	8.94024	5.46877	-4.25036	3	0
215	37391	21.6879	8.53126	6.95497	-56.1184	3	0
224	27982	26.3511	1.83926	10.2962	-0.45564	3	0
224	50945	26.3283	1.77678	3.12184	-1.63201	3	0
225	49371	16.5625	11.6811	16.0835	48.8367	3	0
226	43870	11.0848	9.07348	55.6285	-96.7955	3	0
226	46877	11.0934	9.19785	44.2409	28.7937	3	0
226	51602	11.0277	9.19268	-9.81383	31.4382	3	0
231	13417	16.5132	1.49101	44.118	-2.42076	3	0
232	25618	20.5829	7.93327	-33.3625	-14.9347	3	0
232	48017	20.5848	7.99673	7.80564	-7.32438	3	0
237	17124	20.5289	2.26794	28.8765	-2.479	3	0
238	32540	12.5078	10.1331	-56.3567	43.1965	3	0
245	24737	7.50026	3.40435	10.9637	-9.32589	3	0
245	41631	7.44999	3.36046	7.91584	0.620679	3	0
249	11409	23.2995	6.12064	17.4784	12.5482	3	0
249	27505	23.2164	6.12052	3.17494	-37.9301	3	0
251	18674	14.2059	15.1976	45.6467	270.53	3	0
259	44262	4.31381	4.91718	19.2131	3.23074	3	0
265	20380	20.8901	6.91107	-22.4995	-35.7944	3	0
268	15542	6.98397	5.45541	7.96363	-10.3655	3	0
268	21131	7.09809	5.42464	17.3412	39.9635	3	0
268	31410	7.00654	5.35151	14.0388	-14.6716	3	0
270	50443	17.9499	6.61719	36.9512	18.5453	3	0
271	52249	7.29145	6.121	9.2159	-45.2406	3	0
273	16943	22.8821	8.02069	11.3022	-15.83	3	0
277	17147	2.3562	13.2895	-14.0831	-2.85091	3	0
280	39494	13.7238	9.17374	37.3772	123.057	3	0
280	40120	13.7597	9.11202	-186.765	-8.94338	3	0
282	34596	12.1263	12.4166	68.5889	-9.52411	3	0
284	28978	12.6268	5.86739	11.2384	92.1549	3	0
286	11280	20.0843	3.45185	-3.39585	-31.335	3	0
286	29630	20.04	3.35899	5.9756	16.5682	3	0
288	12437	11.6996	7.8208	29.4996	21.0006	3	0
288	12732	11.7498	7.91307	48.8574	4.48887	3	0
288	51642	11.7722	7.81722	23.6373	-69.5671	3	0
289	15400	14.7918	15.2606	67.6096	56.2313	3	0
289	24636	14.9089	15.1791	102.235	290.738	3	0
290	10646	26.6426	4.96323	20.8833	-2.38083	3	0
293	17473	2.87189	15.2044	-5.21718	-8.47625	3	0
295	43789	3.66442	10.8667	2.72082	32.3561	3	0
298	46883	14.7409	14.6377	-168.965	183.317	3	0
298	51311	14.7458	14.5183	75.5154	51.1381	3	0
301	13515	17.1529	8.1188	-21.7741	-100.078	3	0
301	20138	17.1995	8.04928	34.5303	96.8929	3	0
305	20197	2.03445	13.7851	1.98459	2.65251	3	0
305	25469	1.94354	13.7238	-6.12181	-2.1618	3	0
306	28965	22.2887	6.75164	8.66365	4.69569	3	0
306	34072	22.2779	6.87716	12.8041	31.9492	3	0
306	43894	22.3264	6.80368	6.34224	-1.46577	3	0
310	12793	11.1108	5.84011	21.9597	-61.2788	3	0
310	27914	11.1442	5.91422	12.1862	26.0875	3	0
310	32468	11.0229	5.92988	-2.7048	-75.987	3	0
312	28376	19.0884	8.55997	-20.0564	-25.5307	3	0
312	46751	19.1516	8.63842	-10.8705	6.21339	3	0
313	14362	18.2429	1.99155	4.61727	3.95911	3	0
315	11736	6.33948	2.46284	9.08583	-17.8937	3	0
319	26680	4.11906	8.64703	-11.3591	12.1368	3	0
319	39905	4.18588	8.61954	25.8763	-5.32693	3	0
328	12483	18.2841	11.6442	2.34782	114.666	3	1
328	13021	18.1692	11.6119	4.11737	-3.52264	3	0
328	21397	18.1806	11.5521	3.23408	7.30496	3	0
330	50178	1.27704	14.8823	-0.310916	6.42566	3	0
336	33716	25.4434	8.44402	12.7065	49.6915	3	0
336	49714	25.5058	8.4217	13.0541	-34.0287	3	0
338	15248	26.4318	7.73474	13.3003	39.891	3	0
338	51992	26.4299	7.65593	9.13918	-30.3834	3	0
339	32629	23.635	4.41502	14.6915	1.45841	3	0
339	37003	23.6935	4.2827	12.9905	28.5224	3	0
341	32093	26.5419	3.4238	11.4538	2.67628	3	0
342	28959	26.3766	5.55511	8.31205	35.5803	3	0
348	19425	5.32137	13.0472	9.72169	-15.9517	3	0
348	27041	5.43981	13.0191	5.51731	44.1872	3	0
350	25826	8.54224	8.31257	11.3476	77.4295	3	0
354	13595	24.5609	2.66779	4.22037	-5.04537	3	0
354	48239	24.6254	2.68488	4.58765	0.349224	3	0
355	21094	13.4133	12.4418	-137.639	349.621	3	0
355	50823	13.2728	12.42	-236.454	-187.602	3	0
358	35925	26.4133	9.17695	12.368	49.3395	3	0
358	37160	26.5074	9.08696	3.47356	18.6465	3	0
359	25413	13.8147	5.01477	13.5934	32.0776	3	0
359	37927	13.8565	5.10278	49.7085	-16.9665	3	0
359	44031	13.8646	4.9745	25.8315	31.61	3	0
362	12518	5.88443	10.0918	16.9835	43.5622	3	0
362	17338	5.96975	10.1542	-5.1366	-14.2012	3	0
362	28515	6.01637	10.0361	-22.03	13.5889	3	0
363	13159	14.7287	13.1379	33.6582	-100.238	3	0
374	16165	4.58789	1.57292	-13.796	0.078326	3	0
374	24287	4.71823	1.53368	2.61308	5.13627	3	0
375	15047	2.84807	3.75215	3.99392	10.0139	3	0
375	43957	2.95514	3.75464	3.08412	0.217059	3	0
376	17150	10.8247	2.93556	34.9822	127.357	3	0
376	19194	10.8178	3.00433	5.62629	-65.0701	3	0
376	32607	10.9336	2.91874	34.4721	-65.6323	3	0
384	18116	7.03096	9.04721	10.8492	21.5644	3	0
384	42476	7.13794	9.00592	-0.492996	-7.43033	3	0
388	18883	21.6739	9.53339	29.1332	17.9994	3	0
388	29001	21.7076	9.4153	8.71379	35.7241	3	0
395	15721	4.91492	9.40278	-15.1163	-21.1336	3	0
395	41829	4.90127	9.31531	22.778	-5.35801	3	0
395	51048	4.97727	9.41527	10.0189	-0.837956	3	0
400	16125	19.299	9.11347	19.897	-3.04337	3	0
403	13784	26.6743	7.12592	19.2024	-51.2341	3	0
406	29800	3.2747	10.8582	2.42202	21.3706	3	0
406	31130	3.36051	10.8982	6.58593	-44.3369	3	0
406	39315	3.28174	10.7996	7.02632	-0.777282	3	0
408	46789	3.34109	1.7494	1.2998	-2.60925	3	0
408	47519	3.3582	1.81929	7.94611	4.06764	3	0
410	44454	13.1965	8.16708	18.8111	-7.24109	3	0
413	19246	23.2756	1.97389	0.0982003	10.1574	3	0
416	49497	4.18839	6.00095	8.44873	29.8784	3	0
423	37881	12.9066	4.58784	6.31593	92.0994	3	0
426	33990	10.2976	7.54576	-16.2193	-10.7997	3	0
426	44011	10.3974	7.52165	-26.6123	-11.1704	3	0
426	44670	10.3263	7.4982	9.72764	-1.76705	3	0
428	10957	8.35657	5.82689	18.1388	-8.29056	3	0
431	10658	21.866	5.76256	22.9036	38.7929	3	0
431	21741	21.8085	5.8654	20.9008	18.9664	3	0
431	45094	21.7902	5.7825	5.23784	-52.581	3	0
436	11887	17.9922	9.88365	48.6489	-14.2997	3	1
436	22058	18.0139	9.77199	14.5327	-0.992805	3	0
436	46699	18.1009	9.8526	-6.61352	0.420603	3	0
437	13241	14.5758	13.4522	96.661	-23.2038	3	0
443	14627	5.70487	9.97524	11.5136	-39.1074	3	0
444	29264	16.5234	10.6346	51.7019	-30.8578	3	0
444	37471	16.5304	10.5673	-41.4307	-52.3575	3	0
451	37086	5.09927	3.47656	11.0168	30.5903	3	0
452	26596	12.9641	5.43935	33.6296	74.6139	3	0
452	45323	12.8586	5.38659	8.10813	-101.652	3	0
453	40501	15.6386	13.2588	79.2239	200.951	3	0
454	23665	11.992	12.9296	53.535	-11.5109	3	0
454	44929	12.0596	12.8439	-74.7051	130.783	3	0
455	12425	8.17623	12.4284	-35.4378	-13.8535	3	0
455	24363	8.13689	12.376	13.1032	1.26126	3	0
455	31496	8.16061	12.3154	21.9189	-16.803	3	0
455	34579	8.26972	12.3756	31.6231	82.8123	3	0
457	50187	19.923	7.74645	21.0724	44.3755	3	0
459	44903	1.28943	3.55819	2.07502	5.84579	3	0
461	13027	13.6053	15.5484	61.1742	-545.465	3	0
465	42912	9.76263	7.40652	-0.782392	2.81776	3	0
470	27052	3.63692	6.25587	10.1634	6.35307	3	0
470	36835	3.69018	6.31389	5.47803	-17.7557	3	0
474	25094	25.8109	1.16974	4.8509	-0.865294	3	0
483	32952	23.1939	5.77537	11.2033	25.6622	3	0
486	17708	8.58072	15.2519	-11.6531	-24.966	3	0
488	24415	23.5301	5.73897	15.4041	-25.2461	3	0
488	24853	23.6401	5.73215	27.7573	0.329494	3	0
488	44442	23.5676	5.69664	-8.45012	-1.17344	3	0
489	23613	16.7292	7.88555	51.9927	3.55145	3	0
491	40045	25.3299	5.44795	25.3539	-21.2215	3	0
499	13325	18.8344	1.53328	31.5228	-56.5344	3	0
507	44448	25.1091	1.82503	10.9826	-2.06237	3	0
512	45863	17.8971	14.0235	15.3421	-11.4147	3	0
522	12218	23.6167	1.29897	13.4892	-0.570492	3	0
522	31661	23.5535	1.30273	0.158252	-6.20978	3	0
522	50715	23.6305	1.39558	9.32873	37.1782	3	0
524	17499	19.2076	3.86113	11.2368	64.4356	3	0
524	42589	19.2105	3.75985	29.5636	-4.87489	3	0
525	14925	15.3966	3.21277	19.9299	-11.7101	3	0
530	21819	20.7587	6.76035	13.1324	1.14365	3	0
539	32875	11.1718	4.97328	23.9913	19.4606	3	0
539	50244	11.1075	4.85977	88.5844	-9.84292	3	0
540	44654	4.69373	14.2523	4.54234	0.995956	3	0
540	47374	4.60976	14.2943	-11.2448	15.8327	3	0
540	50774	4.58717	14.1988	2.74595	-14.9276	3	0
541	17502	8.00029	13.876	-77.3803	2.7827	3	0
541	34312	7.90653	13.9318	9.97797	35.647	3	0
544	20929	3.36723	9.89233	18.0575	-0.0878443	3	0
544	50060	3.24924	9.8751	17.626	2.32707	3	0
545	18739	12.2494	15.3947	-298.169	-8.06919	3	0
545	37578	12.2526	15.5344	-259.371	-147.352	3	0
546	21054	11.9865	12.1013	89.1543	13.1228	3	0
546	40035	11.8947	11.9957	63.1719	23.0866	3	0
546	52611	11.9563	11.9763	40.0257	-62.4186	3	0
547	50835	15.9727	7.53444	1.77831	38.8556	3	0
548	20718	4.87834	8.95073	25.1594	1.06478	3	0
557	48234	20.5653	4.80118	9.54868	37.7839	3	0
560	21176	15.4528	13.3807	74.7485	8.07482	3	0
563	30959	16.1791	7.22122	47.5946	80.5315	3	0
563	41006	16.133	7.09649	49.9679	9.60671	3	0
565	29903	11.3156	15.8731	-95.5548	58.0081	3	0
566	14826	5.33585	4.15436	22.3643	-24.0041	3	0
566	47505	5.41417	4.22337	11.2394	23.2117	3	0
567	17860	7.79489	8.41502	-14.1337	-29.9147	3	0
567	20902	7.7621	8.36029	0.322644	25.6278	3	0
574	13605	15.0047	6.74299	17.6519	-36.379	3	0
582	21471	20.7289	6.63504	33.4818	2.00773	3	0
582	49751	20.8392	6.54821	41.3824	-4.46631	3	0
585	17505	15.657	1.82755	37.5978	2.13064	3	0
585	37532	15.7146	1.85116	11.0853	-4.4124	3	0
587	43163	14.8482	4.54237	41.5898	-3.75736	3	0
588	21691	16.4299	12.4426	43.6153	1.07764	3	0
588	23590	16.4579	12.5002	22.2386	-82.7178	3	0
592	21303	12.4806	11.3604	3.19393	-96.2413	3	0
592	42986	12.6066	11.2814	-109.555	-15.7655	3	0
598	18739	12.3194	15.3651	203.135	4.13661	3	0
598	44205	12.4302	15.416	210.635	270.721	3	0
599	23962	11.4986	2.84915	3.99455	39.1072	3	0
600	17149	7.62423	10.2177	11.6828	26.0691	3	0
600	37485	7.66089	10.1726	18.3566	-15.429	3	0
600	41131	7.72416	10.2329	14.3459	42.4501	3	0
610	29155	6.23856	11.3852	17.3109	-59.4814	3	0
610	46830	6.21043	11.4666	9.22858	50.1942	3	0
611	51012	11.4602	4.42676	9.53076	-30.6126	3	0
613	19614	8.88864	5.86259	1.97409	24.8485	3	0
613	43002	8.82349	5.83761	19.8377	-9.16268	3	0
616	43975	6.46906	6.19784	14.7602	8.71017	3	0
618	24312	7.25993	1.9394	3.13043	-12.628	3	0
618	41136	7.35639	1.93048	5.71348	16.4514	3	0
620	34589	21.0104	9.70524	8.61876	48.4798	3	0
624	15949	10.3785	7.77819	19.8011	-74.4464	3	0
624	47991	10.4683	7.7188	11.999	17.8875	3	0
625	32816	4.90359	10.1072	11.0065	0.89155	3	0
627	31117	7.24006	1.60374	9.80139	42.1854	3	0
632	31913	7.09676	15.2764	-6.73397	-9.72191	3	0
633	20663	14.6341	3.23028	26.6552	50.7161	3	0
633	33370	14.7113	3.32492	20.8882	73.5673	3	0
636	44038	8.28425	9.85522	-43.7578	-42.6481	3	0
639	18136	18.0629	3.77906	36.4092	-88.9753	3	0
639	39164	18.1947	3.78421	11.8938	-37.3081	3	0
639	46051	18.1351	3.82778	53.7777	6.71899	3	0
642	33911	2.80539	8.99513	10.0656	-26.9169	3	0
642	45598	2.78163	9.05972	9.33889	10.5655	3	0
645	21557	20.8869	6.2329	23.7314	-0.634238	3	0
645	32884	20.9958	6.22821	15.0916	-19.2517	3	0
645	48659	20.9428	6.26443	7.36108	-4.71796	3	0
647	14928	2.63112	15.1813	-9.80218	-0.745874	3	0
647	25793	2.68861	15.1901	-2.49187	7.18339	3	0
648	48849	20.8926	2.57789	12.7777	29.2547	3	0
651	47027	16.2307	9.16263	-45.545	44.4904	3	0
654	13963	23.0842	5.72207	23.8049	20.2662	3	0
654	32952	23.168	5.70015	8.43174	-11.354	3	0
656	15308	16.377	12.1117	-62.3012	-7.83602	3	0
656	25528	16.4067	12.2259	78.8006	31.7652	3	0
665	22590	1.21319	4.2092	1.48455	-20.5648	3	0
667	39128	8.75088	3.56227	22.9762	-16.7277	3	0
668	49029	2.63906	14.6946	-4.44528	9.55349	3	0
679	17157	20.2115	8.76504	-16.6884	-22.5292	3	0
679	30621	20.2138	8.87577	13.4642	40.3748	3	0
683	21604	11.7101	15.9286	-86.2233	18.5468	3	0
683	31393	11.6075	15.8387	-45.319	-77.167	3	0
685	37023	18.61	1.59994	34.1448	-15.9993	3	0
685	42664	18.6548	1.5214	24.0426	33.309	3	0
690	52039	16.0971	12.2788	-69.2793	114.008	3	0
694	16913	5.68886	7.999	6.8268	12.3483	3	0
694	37239	5.60249	7.93267	7.8986	-4.70025	3	0
698	41647	12.8293	5.0236	-2.98366	2.8292	3	0
698	46978	12.9278	5.07464	32.3999	24.269	3	0
703	11253	8.25469	2.44418	18.7308	43.2254	3	0
703	17317	8.158	2.34533	15.6729	4.70981	3	0
707	37769	26.8519	4.77575	4.80771	-10.7108	3	0
711	46709	12.5547	7.83896	17.6895	25.6641	3	0
713	48129	25.2194	1.88116	9.9801	-0.152632	3	0
714	27165	24.2655	8.42141	-5.56848	-1.3706	3	0
721	45111	21.9961	3.01067	4.28554	-35.4769	3	0
726	27311	10.9798	7.76954	14.8146	-26.4736	3	0
728	23479	22.8305	5.17593	29.3391	-19.5305	3	0
729	21254	5.33743	1.43218	-1.61952	-1.21537	3	0
731	14943	22.4512	6.21904	-19.028	16.7389	3	0
732	36841	4.49805	4.2163	6.85275	-1.34161	3	0
732	39611	4.45617	4.10694	5.05896	0.45916	3	0
733	12389	2.15184	3.72942	10.3119	-4.46604	3	0
733	15915	2.15897	3.6583	3.58998	-2.34815	3	0
733	32460	2.02433	3.65593	6.13971	1.5185	3	0
733	43836	2.07945	3.76039	6.71967	1.33533	3	0
743	47050	16.4526	9.70206	89.1634	1.76805	3	0
745	16062	5.33046	2.41753	5.88912	-3.95628	3	0
748	47786	18.1556	9.1191	58.5826	-92.8228	3	0
754	24014	14.4097	14.2191	111.581	-10.6896	3	1
754	48672	14.381	14.3477	-27.264	390.199	3	1
758	14827	15.4475	2.87922	-38.8177	6.08871	3	0
758	17359	15.4711	2.94259	18.5457	-1.02846	3	0
758	23061	15.4872	2.82656	21.0264	25.0552	3	0
759	16036	5.08474	1.49957	20.0361	-1.65721	3	0
759	49537	5.00517	1.41308	12.9341	19.7274	3	0
760	30538	14.3183	11.7535	-93.6948	-1.58077	3	0
760	33979	14.2646	11.7803	88.4531	-5.24614	3	0
762	22945	16.6695	1.30627	26.4836	-0.71528	3	0
762	24564	16.7774	1.21356	18.0272	9.23295	3	0
763	17449	6.08984	4.88752	28.4232	-0.897044	3	0
763	35728	6.03786	4.92883	14.4717	-6.46267	3	0
763	43206	5.97775	4.82146	37.5108	0.731849	3	0
765	19801	17.383	2.99121	35.4984	2.55467	3	0
765	34359	17.4189	3.06292	14.9752	17.6234	3	0
768	13532	24.1697	1.5529	-7.91791	-6.48449	3	0
768	22606	24.2077	1.6078	14.9334	0.235801	3	0
768	27136	24.192	1.49341	-3.55281	0.921703	3	0
768	34863	24.2746	1.60601	4.16032	0.852207	3	0
770	35323	8.13211	14.4191	-42.4698	29.3978	3	0
782	36735	16.0134	7.39141	22.6078	142.939	3	0
782	42068	15.9282	7.31777	6.81839	-48.5761	3	0
791	43345	15.9511	15.0152	-63.4455	-186.383	3	0
792	17161	5.90097	3.46335	9.73551	17.6877	3	0
792	22977	5.96129	3.56458	9.09207	-24.4541	3	0
792	26350	6.04015	3.47185	9.49221	33.1233	3	0
794	28224	10.1567	14.0946	42.6344	-4.95453	3	0
795	29376	2.67992	5.49769	20.666	4.14594	3	0
795	44595	2.73411	5.55266	0.485194	-10.7369	3	0
797	19223	26.3699	3.45877	1.96194	-9.4729	3	0
797	41358	26.3519	3.56208	10.114	3.18755	3	0
797	45924	26.3335	3.50713	13.1874	-0.905131	3	0
802	20157	26.8311	5.21221	7.72474	7.95427	3	0
803	25402	16.539	9.56092	-58.8722	1.02067	3	0
813	49347	5.49036	2.43484	15.4196	25.3121	3	0
815	46528	4.79146	8.41506	3.8639	-23.1504	3	0
815	47703	4.8104	8.31005	-13.2399	-2.90258	3	0
820	41886	13.735	15.7482	308.906	431.608	3	0
820	50754	13.8165	15.7519	162.757	-332.275	3	0
821	36787	20.2586	10.0413	12.4077	78.909	3	0
821	42232	20.3431	9.99606	13.4102	-54.4588	3	0
823	13866	5.60329	12.7646	13.2655	0.42051	3	0
823	35627	5.50087	12.7563	11.7424	16.0619	3	0
828	17091	21.7439	2.60763	16.5847	-34.4538	3	0
828	41898	21.6939	2.56066	27.9143	0.239212	3	0
830	28142	11.3073	9.67109	20.5285	100.409	3	0
832	50001	21.9921	5.14107	-21.1463	35.1616	3	0
835	18007	16.0804	7.28869	4.47451	79.8637	3	0
839	39514	6.3201	4.67201	-11.7481	18.8728	3	0
839	40630	6.25865	4.77148	17.6611	-31.8997	3	0
844	12215	7.94284	14.0946	-11.604	-49.6103	3	0
844	25315	7.891	14.1623	2.75255	23.105	3	0
844	39276	8.03973	14.1644	7.94452	47.2494	3	0
846	52374	20.8879	8.17474	23.4251	-42.5769	3	0
847	37194	1.13573	12.9588	-4.27235	6.86974	3	0
847	45800	1.15777	12.8429	-11.3839	-8.04959	3	0
850	25100	20.6016	4.25556	6.34765	-1.15184	3	0
850	27157	20.6305	4.35142	20.0493	16.8487	3	0
850	45866	20.6616	4.2413	15.0901	-2.71196	3	0
853	10941	4.80135	11.4024	5.4249	-6.17075	3	0
853	46963	4.8466	11.3576	1.41081	-21.1708	3	0
853	47935	4.84564	11.4798	-7.92111	13.4131	3	0
858	41265	1.71646	8.07578	14.6084	-7.0415	3	0
860	27295	9.09863	8.9319	8.94535	-49.7542	3	0
860	37736	9.13169	9.03108	12.045	9.09301	3	0
861	33305	17.086	9.0679	21.2374	140.334	3	0
863	42112	7.06907	6.77573	-11.7519	14.7718	3	0
867	18214	15.3175	12.8849	26.8882	55.6	3	0
867	40675	15.1949	12.8607	4.97238	-1.40685	3	0
877	49531	8.66441	12.1917	14.9938	-50.7684	3	0
878	23409	2.30509	4.53278	12.904	0.369011	3	0
878	26270	2.22659	4.45148	9.31731	-0.806037	3	0
878	30503	2.1777	4.49372	11.9754	0.531104	3	0
878	46687	2.28626	4.46829	3.87948	-7.01467	3	0
884	22997	26.3373	6.54583	12.5441	-15.7044	3	0
884	36764	26.2257	6.46672	7.24151	-27.5568	3	0
884	41452	26.3033	6.44885	13.3595	32.9109	3	0
886	30981	10.4717	8.60598	4.5123	-106.66	3	0
886	35702	10.3999	8.64663	8.84204	85.5724	3	0
887	18468	6.6001	4.39081	13.0112	7.88872	3	0
890	28130	2.98484	6.4349	2.02438	4.74649	3	0
890	31378	3.04578	6.51529	1.32971	-3.9052	3	0
894	32109	26.9351	5.86132	0.723569	8.14551	3	0
896	13137	6.27044	14.6938	1.51743	8.03253	3	0
902	13037	9.40952	13.7178	-25.9183	-61.7225	3	0
902	24511	9.35346	13.6871	-44.5219	-9.70746	3	0
905	48879	9.54811	13.5577	-93.2476	-0.871148	3	0
906	37428	26.0982	7.77248	1.53102	-11.0713	3	0
909	22750	23.0863	8.30885	22.2005	19.3917	3	0
909	37964	23.0486	8.39835	6.35108	36.8826	3	0
909	42323	23.0025	8.35482	27.1643	-9.0946	3	0
910	29800	3.1817	10.8528	5.65323	-7.61451	3	0
911	12196	3.04433	5.54589	17.8104	0.660602	3	0
911	33905	3.07769	5.62969	2.14549	-0.0614949	3	0
911	47648	3.17913	5.58193	16.3192	1.80421	3	0
911	47902	3.09521	5.49988	9.22563	-13.0577	3	0
915	13240	12.5172	7.43618	-26.5209	22.3691	3	0
915	19721	12.3786	7.43717	-44.6747	-49.0868	3	0
916	11491	16.5628	10.8632	30.248	-136.958	3	0
917	38297	8.66906	12.5547	-6.19705	-55.6357	3	0
920	49309	8.53957	12.3421	-46.1539	19.129	3	0
923	15350	7.90439	1.07903	30.1214	6.08607	3	0
929	10665	10.5231	10.6604	-0.617592	-9.48696	3	0
930	40646	14.4549	15.6536	-76.8604	-15.0161	3	0
936	20564	8.72327	9.15452	42.3567	7.94979	3	0
937	15603	25.5695	8.8592	9.36105	-42.5106	3	0
937	29213	25.4606	8.77538	4.41771	-19.1836	3	0
944	27030	2.38052	8.35741	5.00916	20.8346	3	0
945	32326	19.8356	1.78111	14.625	-37.6752	3	0
952	51531	2.6388	15.6553	-2.722	-6.6983	3	0
957	21380	17.341	5.21737	15.788	11.6645	3	0
957	40715	17.2335	5.22188	19.9604	-33.1412	3	0
961	31550	22.8278	2.80785	16.7978	-9.46898	3	0
961	44719	22.8215	2.87313	10.6129	10.5762	3	0
962	26978	25.2687	5.75059	15.0159	2.24756	3	0
962	35535	25.3559	5.65104	15.709	39.7605	3	0
963	11181	9.67787	14.7562	-20.3318	-46.0616	3	0
963	16846	9.61399	14.8477	-47.9773	23.6117	3	0
966	26437	16.3801	6.63823	-19.3637	88.6736	3	0
969	17433	10.249	1.16504	6.90568	8.14579	3	0
969	21247	10.2154	1.26193	26.2298	-3.80236	3	0
976	12145	2.32723	1.32235	10.5705	-1.15758	3	0
978	11753	11.8785	15.5598	-60.8226	-91.7827	3	0
978	36941	11.8084	15.4926	22.8884	-6.83129	3	0
982	43984	9.00551	5.48499	12.076	35.1025	3	0
983	20088	23.9012	6.38386	7.09181	41.0256	3	0
983	20114	23.9492	6.49765	9.59698	-33.5954	3	0
983	27217	23.8839	6.5285	-14.4242	-0.504025	3	0
983	30000	23.8242	6.48826	14.135	4.58445	3	0
985	51413	24.435	1.48962	-5.85487	-5.63355	3	0
986	16359	14.6323	2.69448	36.7185	-15.5326	3	0
991	10045	5.79772	3.22583	10.8078	-1.18736	3	0
991	34163	5.72333	3.3171	18.9701	-1.30039	3	0
991	40638	5.67967	3.1937	29.3393	4.58223	3	0
992	13566	24.8735	1.42153	0.414993	0.945474	3	0
1005	6612	11.1107	1.24045	4.65142	-31.8674	3	0
1007	2117	19.1488	5.46853	18.8815	93.3023	3	0
1010	3759	8.73059	5.11579	38.1015	22.0205	3	0
1013	7575	2.77185	8.25729	3.48411	-15.6578	3	0
1016	4733	2.42739	5.79381	8.42054	-0.351814	3	0
1054	2262	14.6949	7.71878	27.4299	44.7286	3	0
1060	9234	20.1941	9.94556	18.6242	49.1859	3	0
1072	3337	19.1434	10.8758	17.3618	-17.802	3	0
1081	3881	6.69388	12.082	10.6952	30.3415	3	0
1086	7584	19.3381	11.4498	38.2153	2.77759	3	0
1095	6332	12.7294	1.76705	5.66319	24.056	3	0
1129	8596	4.99935	15.3021	-1.71925	5.62318	3	0
1139	2094	22.1748	6.34092	8.01063	28.9716	3	0
1140	5327	16.9746	1.59822	22.0624	-0.188626	3	0
1140	6625	17.0323	1.62614	13.4729	0.0656449	3	0
1145	4258	19.9859	11.0755	-8.60254	22.0258	3	0
1149	3633	13.3436	13.6573	27.9143	31.7125	3	0
1160	2197	6.76773	7.05336	29.9115	3.53688	3	0
1165	1409	18.6237	11.7668	7.63107	-368.109	3	1
1182	8611	1.2025	2.81949	9.80099	2.26428	3	0
1202	6326	13.8199	1.38561	40.7505	0.561478	3	0
1205	4052	23.1421	9.69535	5.78895	-32.9178	3	0
1205	9116	23.1464	9.58916	6.8369	53.6875	3	0
1209	2079	13.698	5.58349	23.5961	-0.257543	3	0
1209	3884	13.6555	5.71383	29.0147	-43.0941	3	0
1209	7430	13.768	5.65333	7.88181	-8.30535	3	0
1212	1264	13.2456	8.78377	19.0037	69.5231	3	0
1216	5748	15.322	10.0183	37.146	9.69949	3	0
1226	4635	9.20151	6.16497	36.03	4.42218	3	0
1232	5677	8.72849	6.08658	-13.4451	-9.0489	3	0
1239	7789	13.6696	13.8264	54.0183	90.5312	3	0
1240	3372	22.0602	7.41927	-5.86171	8.70456	3	0
1258	8351	1.20597	8.79655	-12.1334	0.655373	3	0
1270	1894	11.421	14.0024	64.3634	-152.787	3	0
1278	4526	8.13754	4.77586	32.0894	4.78641	3	0
1289	6360	2.72311	10.7654	13.1138	1.15945	3	0
1326	5403	16.5577	5.36469	12.1155	11.5538	3	0
1330	1694	20.9772	1.59675	25.6315	-2.46782	3	0
1342	4647	25.8193	9.93326	21.9481	2.78439	3	0
1343	4524	23.0587	4.22727	-3.43884	-19.7916	3	0
1346	6825	9.23312	1.93724	22.94	0.822564	3	0
1364	7682	24.5795	3.86193	10.9527	4.01743	3	0
1365	9070	13.8016	6.21706	1.79225	84.869	3	0
1370	7101	26.5521	2.97778	22.225	-5.30121	3	0
1378	6279	23.809	8.229	-10.0291	-7.28952	3	0
1390	3318	24.6855	8.26003	1.17703	-30.3537	3	0
1413	6794	21.5663	9.74359	0.230637	-3.23442	3	0
1444	7762	4.50831	5.67474	13.6588	-19.7163	3	0
1458	2416	26.6679	8.23569	9.20848	29.5799	3	0
1471	4730	15.3823	2.08139	31.6749	1.86463	3	0
1479	5898	8.33291	7.28531	-0.709804	-6.92103	3	0
1495	4088	26.6187	4.73027	24.1166	2.03722	3	0
1503	7043	19.279	1.66197	33.0421	-41.279	3	0
1503	7601	19.1924	1.62465	22.007	74.7444	3	0
1506	6723	24.9615	2.85361	10.123	-9.59937	3	0
1532	2571	1.39659	4.06097	11.6578	-0.753736	3	0
1532	6689	1.29149	3.97953	14.4677	-7.6628	3	0
1532	9681	1.33514	4.08122	5.08983	-6.78707	3	0
1551	4314	6.96592	7.37607	26.5256	-0.505585	3	0
1562	7458	10.0213	5.74824	21.3544	-21.5966	3	0
1588	4552	5.14292	4.43795	20.0709	-7.36317	3	0
1590	7370	7.3433	10.6332	-27.5649	-25.155	3	0
1590	9505	7.38473	10.4986	-33.8765	0.215428	3	0
1610	9777	8.19883	9.48083	10.0452	22.0575	3	0
1616	1887	20.6169	10.459	10.2604	100.27	3	1
1621	4998	23.6701	1.80046	9.06185	0.416081	3	0
1622	4849	11.72	3.87311	27.8341	1.6128	3	0
1622	8796	11.6516	3.76529	43.1474	5.03414	3	0
1624	5564	2.1194	7.42619	11.6134	-1.4394	3	0
1624	7468	2.2193	7.47619	5.5607	-23.3021	3	0
1629	7458	9.9917	5.8766	14.3945	-82.2816	3	0
1635	2395	6.48573	4.32857	-3.99695	1.58056	3	0
1638	3195	1.07322	13.9745	-12.3766	4.30194	3	0
1658	2079	13.7708	5.52146	3.73643	-34.2769	3	0
1658	3589	13.9	5.52474	-12.1394	-4.74937	3	0
1658	7430	13.8297	5.59524	48.4478	-5.99045	3	0
1662	3564	17.8755	7.19252	18.5977	69.4887	3	0
1663	5507	23.6728	9.43563	13.0967	-32.8221	3	0
1666	7326	26.3177	8.82296	2.63934	-34.0088	3	0
1680	5772	1.32844	7.26563	-0.705021	-0.126415	3	0
1687	5705	25.6803	7.48457	10.1134	11.1162	3	0
1689	2402	21.5288	5.49747	-5.19408	-3.76765	3	0
1690	7552	26.4924	1.7808	3.83282	-2.51235	3	0
1699	9203	4.13298	12.019	-12.0077	10.7778	3	0
1711	9275	25.415	3.08007	10.6889	-2.74312	3	0
1727	3656	2.72378	2.60897	9.72831	-8.96221	3	0
1733	1888	7.43638	13.6832	-7.48088	7.66558	3	0
1733	6516	7.33933	13.6737	5.60766	-5.53398	3	0
1750	2867	2.72759	13.4651	2.77741	9.53761	3	0
1755	6921	6.52022	8.85211	11.5963	-16.0777	3	0
1778	8918	16.1216	12.4753	-85.768	64.8095	3	0
1780	3051	7.85865	9.42251	-69.1699	-2.71316	3	0
1790	7762	4.52908	5.80593	12.3764	-14.0151	3	0
1805	8121	18.3966	3.50216	10.5406	18.9157	3	0
1808	4710	24.0831	3.34078	7.39919	26.4075	3	0
1833	5884	26.4966	4.83728	16.3556	-6.12668	3	0
1833	6832	26.3951	4.81453	25.2775	-4.61278	3	0
1847	4862	5.56486	13.9256	-14.491	-10.5933	3	0
1849	8714	14.0132	7.58423	15.0419	-48.3363	3	0
1856	5811	14.6844	11.3102	-34.6007	92.9162	3	0
1877	8410	8.23031	2.74732	11.7678	41.5555	3	0
1881	4191	19.4176	9.34045	-45.6985	7.31978	3	0
1883	4524	22.9862	4.24812	24.543	28.1392	3	0
1894	7362	11.3829	14.0496	22.603	141.954	3	0
1918	6685	2.05164	1.34988	5.91142	11.7475	3	0
1932	6446	14.9648	13.7551	57.5678	111.038	3	0
1933	6921	6.51354	8.96502	-25.4755	-54.8472	3	0
1954	3918	12.7291	15.6477	421.027	-270.731	3	0
1955	9798	4.48537	11.28	0.269073	27.0949	3	0
1967	8312	1.57465	4.13601	5.2222	-1.50829	3	0
1986	9878	10.4292	12.0605	43.6478	2.73935	3	0
1987	9041	6.97562	2.94168	10.6949	1.03134	3	0
2003	8374	26.8912	2.39878	9.18313	0.822418	3	0
2012	4527	19.2191	7.25359	0.614754	14.9642	3	0
2019	8392	2.10106	10.8497	-7.68576	-0.66745	3	0
2037	4341	3.98313	12.9516	1.07805	-1.92709	3	0
2050	9274	2.62681	5.77182	3.59182	4.74255	3	0
2055	3882	21.2418	2.55277	9.15575	-10.279	3	0
2056	5154	24.8161	4.34131	4.92567	-1.02745	3	0
2058	7573	2.14547	6.25701	17.5554	-5.7953	3	0
2058	8575	2.21347	6.36136	2.84094	4.07353	3	0
2066	6735	24.2175	9.59153	-10.6881	8.33443	3	0
2074	2956	4.13069	2.33123	3.05071	6.51593	3	0
2081	8332	14.2179	13.6078	209.787	-255.914	3	0
2083	4628	3.66261	15.5668	-7.60213	-10.2708	3	0
2094	6097	22.1117	6.35975	1.29354	-38.4813	3	0
2107	9165	24.5468	9.40628	3.36136	6.05004	3	0
2125	4927	10.0207	13.1089	-45.4448	38.2345	3	0
2133	9545	19.2154	11.7045	-13.3552	8.54243	3	0
2142	8446	4.00334	10.0018	-8.86519	-14.0619	3	0
2143	8932	6.30391	1.87847	13.8787	5.23365	3	0
2161	5401	20.2163	3.70413	6.16396	1.42321	3	0
2162	2715	15.1422	12.5772	35.6836	1.15844	3	0
2166	8276	11.2141	4.02604	0.816562	1.22363	3	0
2174	3494	25.9594	5.83609	6.82416	-41.8945	3	0
2181	6793	26.548	7.55881	-9.26959	-12.7221	3	0
2185	8874	22.6212	3.74187	-8.00602	-10.4994	3	0
2201	9411	9.9347	6.81263	22.7168	3.53901	3	0
2231	7375	8.39067	12.5415	-4.70655	-26.9568	3	0
2234	9587	14.9157	9.55537	23.1914	147.916	3	0
2238	6847	17.9908	4.11021	6.09558	-11.5938	3	0
2247	2269	15.3774	14.286	54.8059	118.659	3	0
2247	4076	15.3249	14.254	48.587	-39.8367	3	0
2262	8149	14.8158	7.70456	9.74952	-22.555	3	0
2282	7976	20.1043	5.7412	8.03747	28.0862	3	0
2283	9521	8.43102	3.59066	-22.7245	-4.05196	3	0
2286	6078	9.81717	1.27484	31.5281	0.618383	3	0
2287	3272	25.0951	5.98197	14.6172	-18.5811	3	0
2293	7085	16.5931	14.9146	-1.10968	-0.752449	3	0
2334	8322	12.4616	11.9572	-89.5338	-37.8101	3	0
2335	7407	17.9995	7.60998	19.4252	-106.266	3	0
2341	4855	16.0486	5.50753	24.0112	15.6511	3	0
2341	6586	16.1177	5.52597	19.319	-9.14191	3	0
2358	4856	14.3308	4.84803	53.1234	-26.713	3	0
2370	7637	11.5155	11.369	-55.0162	22.4013	3	0
2408	5650	1.93879	11.9584	2.0154	31.6802	3	0
2410	2429	6.98478	8.57515	-10.4146	-19.3931	3	0
2428	8399	8.62065	2.51424	6.71841	-7.85794	3	0
2439	5410	9.27822	8.27892	25.6167	-62.0798	3	0
2440	5718	14.2078	14.9544	327.882	11.7348	3	0
2442	3551	8.96261	8.12773	17.5744	37.0675	3	0
2444	5819	3.28327	12.0448	3.01947	12.4102	3	0
2445	5360	1.37303	8.71817	5.83674	-44.4509	3	0
2445	8351	1.26266	8.71761	7.0834	40.0019	3	0
2453	5258	9.08497	4.03236	-5.94498	3.22303	3	0
2453	5747	9.14154	3.9421	26.6637	-11.4625	3	0
2461	7454	13.3905	1.76111	6.14001	-0.265721	3	0
2472	6586	16.2038	5.52169	-5.44824	39.9338	3	0
2482	2875	20.0859	1.46162	32.7115	62.8043	3	0
2495	2927	8.48255	12.8087	6.32163	27.1403	3	0
2495	6062	8.55206	12.9006	-36.6078	-64.9676	3	0
2512	5489	26.3178	5.91703	1.56198	-20.6758	3	0
2524	5790	8.5583	14.8479	-29.3976	-28.0815	3	0
2544	7894	4.51007	8.4921	-6.30693	14.4448	3	0
2546	4396	7.1504	3.12152	16.7962	1.7563	3	0
2554	4684	6.3847	1.05864	15.4038	38.1426	3	0
2557	9189	1.98718	6.67532	8.54227	2.32803	3	0
2560	9941	19.2884	11.9767	-333.265	-209.94	3	1
2566	3114	12.8239	3.14242	15.5127	2.71887	3	0
2613	2902	5.38107	6.10773	10.3159	2.49508	3	0
2624	9112	17.6654	3.98545	15.8632	41.1104	3	0
2626	4274	21.5986	2.78416	34.378	-4.40961	3	0
2632	3620	18.7798	12.6891	11.2721	-60.422	3	0
2658	6698	6.59709	14.417	-21.6687	5.25272	3	0
2665	8144	23.3817	7.30586	5.89676	-7.77182	3	0
2669	7140	7.59426	2.50849	9.61929	-1.77566	3	0
2695	9050	20.373	6.57503	22.107	-37.6028	3	0
2722	4353	10.4134	8.93596	19.8323	122.356	3	0
2732	4743	9.6351	11.9413	10.139	-144.661	3	0
2748	4216	2.80817	14.3708	-1.02046	-12.1675	3	0
2750	8226	9.24981	4.82016	14.581	5.54992	3	0
2752	5653	2.93548	12.3674	5.27484	11.0754	3	0
2756	7579	16.8482	2.07857	22.2619	21.3141	3	0
2806	9107	4.05089	2.00964	-1.6602	10.5976	3	0
2812	9140	1.31611	13.0395	1.26949	-18.8961	3	0
2819	2973	22.3377	3.63761	8.95782	3.86539	3	0
2819	3850	22.3493	3.76772	2.87456	13.1798	3	0
2823	4062	19.3745	3.92084	16.9167	0.983011	3	0
2824	4937	19.8293	11.4464	25.4091	-12.0483	3	0
2825	8239	16.9076	4.57675	28.5786	26.8119	3	0
2837	4860	16.0249	9.09929	52.2256	140.56	3	0
2838	7243	24.1284	1.34556	17.0363	-3.93983	3	0
2859	4341	3.9011	12.8776	-22.7764	-6.84395	3	0
2860	6515	7.94399	5.20243	5.86421	43.3176	3	0
2863	8489	21.5375	10.2824	-0.636031	-17.4011	3	0
2867	6896	2.62764	13.5392	-14.7151	-1.01693	3	0
2867	7265	2.69193	13.5376	-2.75553	-7.98586	3	0
2879	5515	9.25222	5.08262	27.9386	-0.512806	3	0
2887	7253	20.7293	5.0459	6.63501	-15.5013	3	0
2895	6869	9.32534	12.0736	5.28974	27.9165	3	0
2911	7609	14.2618	2.55077	1.23806	2.9095	3	0
2912	3217	18.6772	6.29413	17.6272	37.7061	3	0
2923	6084	13.1794	13.8092	141.74	26.9868	3	0
2933	7076	19.4123	1.7805	13.6523	11.8162	3	0
2944	6941	17.8823	8.71825	50.6125	15.5103	3	0
2951	6666	8.50752	15.8675	-27.6174	-0.0137604	3	0
2961	7942	20.9795	1.07847	6.13153	-4.14349	3	0
2996	7186	13.1453	3.49097	31.3062	7.01381	3	0
3001	4260	9.06657	8.03859	13.7582	31.6755	3	0
3030	4955	18.5117	8.11049	58.9675	14.3489	3	0
3030	7525	18.4972	8.24788	3.5602	4.9219	3	0
3035	7913	20.8171	7.44086	49.674	31.7514	3	0
3051	4428	7.91629	9.45201	9.29808	-58.2497	3	0
3057	6546	12.6245	8.72444	49.4371	31.6747	3	0
3070	6553	1.73185	4.83284	0.174885	10.1315	3	0
3074	4406	4.52028	5.36106	2.38307	25.2569	3	0
3110	5235	13.1494	14.9314	141.718	183.873	3	0
3117	7992	25.3597	8.98519	25.1732	-24.568	3	0
3134	8433	15.1973	9.58109	6.9623	124.846	3	0
3142	8613	12.8889	11.0582	16.0713	-131.004	3	0
3169	3977	11.7194	13.1548	48.2171	-190.446	3	0
3170	5111	23.4495	5.29112	-9.69043	-18.1334	3	0
3170	5562	23.3056	5.2663	5.99544	-31.1303	3	0
3176	7219	1.74298	12.5016	5.34234	-14.983	3	0
3185	5120	10.5143	1.74645	10.0876	-10.5348	3	0
3191	9220	3.22745	4.84154	-4.06981	4.93891	3	0
3195	3827	1.13656	13.9513	2.99914	-8.37441	3	0
3220	3292	11.6026	7.33412	6.14208	28.0505	3	0
3229	8420	12.8179	15.1712	-393.57	122.463	3	0
3231	3330	13.8488	14.1217	163.695	5838.68	3	1
3252	6987	22.4734	5.2039	21.8446	1.49515	3	0
3260	4783	15.6473	10.678	69.5631	12.8425	3	0
3261	8554	17.6144	8.45374	-6.84602	-35.2347	3	0
3269	7990	7.23014	3.75894	10.7462	-5.12075	3	0
3293	8494	20.2474	8.00109	11.9854	-0.26027	3	0
3313	9340	9.38651	7.60867	1.77263	4.50304	3	0
3328	4871	4.81899	12.8199	5.23143	-20.8282	3	0
3329	4529	1.61031	9.54526	-3.47112	-2.80796	3	0
3331	8062	14.0147	6.5126	63.0676	-1.70195	3	0
3340	6842	8.02386	8.60102	3.43032	-28.5296	3	0
3372	4895	22.183	7.46099	35.5589	-8.09561	3	0
3384	9926	26.9607	4.20561	4.42659	-7.70617	3	0
3392	7539	16.6984	13.3365	56.0132	161.308	3	0
3401	4436	23.2234	9.24931	20.5906	30.4737	3	0
3416	3827	1.23462	13.9824	3.02686	2.71228	3	0
3452	4542	19.6036	12.1194	-108.589	-89.7523	3	1
3473	5905	19.5422	3.08655	27.5656	-1.55394	3	0
3486	8146	9.70261	5.22217	46.7916	27.2663	3	0
3507	8760	12.187	8.09728	22.9141	-9.46861	3	0
3510	7168	15.6431	8.99803	-34.0687	90.7212	3	0
3522	7836	26.8424	8.16908	21.0259	-38.4156	3	0
3523	7121	12.8957	2.39642	21.816	-6.10472	3	0
3523	8076	12.9178	2.52089	27.9454	36.8219	3	0
3545	7991	16.9263	1.299	8.51114	-33.955	3	0
3551	4260	9.01377	8.08111	26.5822	-16.2588	3	0
3555	6791	19.2787	3.59404	5.53819	-19.975	3	0
3558	8122	9.99975	2.64879	27.5333	6.78329	3	0
3561	5624	5.54976	2.76573	1.81565	10.7128	3	0
3565	5221	16.6569	10.3043	25.7704	-74.6043	3	0
3565	7798	16.6114	10.4048	5.90109	96.4204	3	0
3566	3795	12.4204	2.49733	7.88334	-86.537	3	0
3571	5861	15.5729	7.49023	-20.1806	44.6882	3	0
3579	6662	3.00128	9.15979	0.805423	5.63558	3	0
3594	5085	4.30883	5.40476	23.4082	2.114	3	0
3602	8522	9.98863	1.65357	13.143	-7.47661	3	0
3612	8113	12.2396	10.1922	42.316	-77.1609	3	0
3615	8914	7.16324	2.20551	-1.26025	15.1859	3	0
3622	7847	15.8407	13.2424	49.7405	-59.1728	3	0
3622	8892	15.7504	13.337	30.4916	214.55	3	0
3642	9665	15.1661	11.9798	-137.62	1.90768	3	0
3671	4701	2.56282	12.7953	-19.1855	6.63293	3	0
3697	9931	15.586	15.3912	25.9067	-41.1366	3	0
3701	7117	17.7655	5.73333	18.8827	-34.8311	3	0
3717	6774	7.26937	8.70689	2.70433	22.3534	3	0
3752	9001	19.9401	6.94525	23.4181	10.3536	3	0
3758	3909	5.61821	12.4917	-4.05597	0.816305	3	0
3759	8438	8.7548	5.23275	-26.6818	-9.0176	3	0
3765	7619	2.62752	7.01578	10.9363	0.674025	3	0
3775	9264	21.1992	4.94465	8.75277	-4.08854	3	0
3786	6608	13.9191	12.4997	49.5484	1.38875	3	0
3797	8045	6.11764	3.33844	6.27966	2.25377	3	0
3814	9316	16.0536	5.78035	3.16898	-3.27385	3	0
3823	7799	18.1578	8.3881	-33.6685	-2.24551	3	0
3829	8077	16.4344	14.9468	-41.1343	21.4347	3	0
3839	4572	9.8898	12.2797	40.2282	4.22249	3	0
3850	8176	22.4558	3.81741	5.87319	-34.3692	3	0
3852	6461	9.39437	6.38663	-56.1985	-4.34978	3	0
3853	9303	9.92247	8.30686	-15.4981	-6.65648	3	0
3865	7816	2.64765	6.0386	-3.15034	20.2872	3	0
3900	4349	17.0793	2.99029	33.3883	-23.9443	3	0
3900	6027	17.0143	3.09263	42.2008	-9.00601	3	0
3919	8476	16.3228	3.61168	9.8714	-0.208408	3	0
3941	8036	26.5587	2.49353	13.1984	1.88767	3	0
3947	6778	8.22806	10.2008	9.70415	0.913722	3	0
3954	9520	14.4121	12.1953	107.887	49.9649	3	0
3964	6673	16.3399	4.44721	37.8243	-72.0455	3	0
4000	4343	6.63373	13.4366	-20.7826	-6.30507	3	0
4023	5811	14.5717	11.2986	2.07754	-130.986	3	0
4025	4416	2.5727	7.60083	19.2942	10.9605	3	0
4050	5308	8.2584	13.1289	6.65728	-16.8142	3	0
4059	5372	13.4677	7.09796	-74.8462	8.34506	3	0
4059	9900	13.3243	7.07214	14.8591	57.9406	3	0
4062	8643	19.3339	3.8355	-3.19652	-20.331	3	0
4062	8815	19.3855	3.80352	14.8077	27.0185	3	0
4065	8080	17.2297	14.2518	-12.7746	9.30851	3	0
4076	7358	15.2705	14.3246	34.4073	80.1815	3	0
4078	4365	6.03841	1.29257	2.47267	11.9537	3	0
4084	6241	1.67136	6.54962	4.29357	2.93765	3	0
4103	8660	6.43806	2.84105	6.32243	5.90141	3	0
4103	9982	6.4943	2.81217	18.1465	2.13947	3	0
4152	7731	11.3724	10.6594	3.86415	138.716	3	0
4152	7808	11.4721	10.6154	29.4225	-141.771	3	0
4160	4603	23.2451	3.26979	8.33792	3.34306	3	0
4171	8821	21.8566	9.25758	39.2636	-32.4457	3	0
4196	5417	9.58606	5.68142	12.5514	-23.0327	3	0
4203	6189	19.2625	1.40301	8.39389	-1.95488	3	0
4240	4946	26.0481	4.96814	-13.0869	-10.0478	3	0
4259	7215	5.32171	14.0728	-10.8891	9.95314	3	0
4260	8008	9.0035	7.93941	21.0469	-43.5217	3	0
4290	9752	26.2983	9.30976	4.13914	-23.8753	3	0
4360	9832	4.78171	13.1252	2.00477	-23.6586	3	0
4369	8198	11.3876	10.231	98.0231	0.778195	3	0
4437	8397	19.8612	2.1723	2.93637	-12.3676	3	0
4452	7754	18.2649	9.83257	12.9059	64.7899	3	0
4527	4528	19.2651	7.21122	-24.0983	-6.44561	3	0
4527	9230	19.2056	7.11002	16.0588	61.061	3	0
4528	4715	19.3138	7.17515	10.7983	14.5472	3	0
4542	5533	19.5609	12.0685	-5.00499	-129.409	3	1
4554	8395	9.46396	5.07373	7.30374	-16.8351	3	0
4565	6256	8.41885	3.71097	9.48218	-1.33925	3	0
4565	9003	8.46446	3.75247	26.0831	-4.29886	3	0
4565	9521	8.42779	3.65108	25.6536	17.6428	3	0
4605	8528	7.99748	3.05249	44.1622	-5.08949	3	0
4628	7462	3.65924	15.4795	-3.06332	5.39529	3	0
4630	8691	10.2776	4.22003	-15.447	-9.35363	3	0
4635	5768	9.2653	6.15145	16.5095	-9.82453	3	0
4655	7684	21.1728	3.3349	-24.3719	-5.17092	3	0
4668	8745	2.33143	13.0593	-5.16543	-15.4357	3	0
4684	6477	6.31985	1.10991	20.2997	-15.2843	3	0
4693	9252	8.57338	4.92635	34.0352	0.958743	3	0
4705	6235	23.0653	1.85731	16.7626	-24.9919	3	0
4710	8642	24.1165	3.44601	6.08636	-10.6639	3	0
4712	9529	14.8004	12.1881	-67.7724	-66.539	3	0
4727	7755	24.7265	6.75828	25.9361	-3.66632	3	0
4732	5547	13.4309	2.8461	7.38273	-77.6597	3	0
4739	9726	8.98109	8.97418	35.8625	-39.1067	3	0
4747	8082	1.20929	7.8145	16.5971	-1.62583	3	0
4755	7532	13.4996	9.90452	-28.9091	48.1053	3	0
4761	8682	8.51438	4.09976	19.9671	60.9151	3	0
4807	5339	26.2511	5.32661	4.8926	34.5804	3	0
4820	6660	7.72928	7.60234	-56.7061	12.1892	3	0
4841	6576	8.89782	6.05605	6.83311	-3.04173	3	0
4851	5409	2.36157	4.33204	12.1881	-0.28996	3	0
4861	9443	18.0538	5.81883	31.2481	-62.3714	3	0
4862	6636	5.48035	13.8353	7.63565	-18.7312	3	0
4864	7197	2.10006	3.30277	15.1476	1.70132	3	0
4888	7309	17.3114	8.10502	21.7405	-0.154146	3	0
4889	8333	19.4759	8.01029	38.8935	-3.21589	3	0
4895	7161	22.2506	7.37871	3.29186	0.794446	3	0
4946	9739	26.0085	4.86098	-2.16724	-12.03	3	0
5043	9443	18.1135	5.8464	20.7488	47.5178	3	0
5076	9225	9.55455	4.00436	-1.93555	-8.42402	3	0
5121	8731	12.4584	3.44313	3.24024	96.3418	3	0
5134	7867	1.33499	1.30096	5.20247	-0.322021	3	0
5176	7507	7.68522	1.70856	23.9196	-0.0441778	3	0
5213	5505	17.7443	12.9653	15.4259	19.0087	3	0
5219	5909	18.4268	12.4298	-70.1193	11.574	3	0
5234	5804	12.2963	4.76759	-28.0814	-25.4907	3	0
5258	7827	8.98633	4.03574	0.911807	11.8511	3	0
5301	9447	18.872	11.7967	17.2768	-413.359	3	1
5316	6308	6.03676	14.7368	4.19208	-7.45923	3	0
5327	6625	17.0287	1.55792	18.7633	2.39584	3	0
5341	8337	21.9736	5.9398	-18.892	13.0947	3	0
5343	6612	11.1162	1.17555	9.1928	-1.35948	3	0
5357	7458	10.1118	5.82938	18.779	50.6635	3	0
5357	9452	10.2259	5.88275	23.7539	46.9621	3	0
5365	8522	9.88393	1.75636	10.1763	-14.7124	3	0
5370	8819	10.7069	6.52999	48.2529	2.42858	3	0
5384	6086	26.7432	7.47109	-14.1163	2.05033	3	0
5387	6228	3.01306	10.8495	-19.3171	-11.1877	3	0
5387	8636	3.07399	10.9323	10.9758	-0.405526	3	0
5399	6414	20.3517	1.43834	-10.101	-6.81822	3	0
5428	5442	12.1305	3.83913	6.62621	4.22692	3	0
5429	8318	6.79732	4.50531	19.8015	6.74363	3	0
5432	9178	25.9177	2.34823	4.81501	8.90988	3	0
5433	8413	5.53856	9.02658	-0.94524	29.4473	3	0
5499	8333	19.4802	8.07685	13.8499	-39.6298	3	0
5500	7783	6.57709	6.55483	0.713994	-7.51988	3	0
5500	8488	6.55765	6.49398	1.09046	2.56206	3	0
5506	5932	22.8468	8.21509	1.44015	-16.6155	3	0
5575	6115	1.32914	9.47108	4.53521	23.9045	3	0
5591	9595	14.3909	1.33803	22.0902	-48.2042	3	0
5593	7415	21.1198	9.81122	13.2085	36.155	3	0
5609	7410	2.51263	7.07384	8.36292	-6.96889	3	0
5631	8876	20.8411	2.71065	-6.76162	-23.6472	3	0
5649	6904	11.8439	14.6963	39.5868	204.161	3	0
5669	6389	14.704	11.0736	-132.02	59.8548	3	0
5673	8713	21.5478	9.28272	6.13712	-40.1986	3	0
5677	6576	8.85452	6.01821	-11.6159	27.0343	3	0
5683	8935	5.96489	12.4926	10.3519	16.6525	3	0
5691	8854	13.669	6.63254	47.9128	-0.545116	3	0
5700	9133	12.3995	7.25854	24.9918	21.4298	3	0
5724	6600	5.38592	11.4017	7.49357	36.0012	3	0
5725	8571	16.7175	3.87234	22.1425	-5.28728	3	0
5765	7610	2.06774	4.64347	15.7127	17.9335	3	0
5787	9164	19.7527	6.79103	20.6892	48.536	3	0
5807	7939	25.3462	2.26427	6.82886	3.08568	3	0
5822	8041	9.94992	9.16407	7.4902	32.2382	3	0
5823	6153	7.38045	7.00291	22.5949	22.1887	3	0
5823	9056	7.50968	7.02897	15.2796	10.542	3	0
5833	8044	3.45817	9.10685	4.48324	-35.9969	3	0
5833	8917	3.51991	9.12291	0.599121	6.66105	3	0
5841	7344	5.50613	7.66477	21.8219	1.65725	3	0
5854	6815	16.136	9.81389	49.7507	-10.9553	3	0
5895	9529	14.9225	12.2545	-57.4948	-15.3302	3	0
5900	9436	25.1025	4.67271	12.9944	-20.47	3	0
5904	9696	24.3385	5.22432	0.14755	13.3153	3	0
5905	6850	19.5827	3.14118	-38.5069	9.00165	3	0
5908	9791	2.4211	12.3336	-20.9014	-5.21612	3	0
5910	6383	5.69475	6.96045	-0.81707	7.82897	3	0
5921	6384	10.4801	4.60624	12.9332	-75.5019	3	0
5921	8587	10.4064	4.68726	23.2589	-40.8337	3	0
5927	8084	15.5219	8.41742	-99.9141	-40.1715	3	0
5957	8948	2.17315	7.83648	9.03438	-31.0989	3	0
6015	7414	6.81569	10.8114	5.74571	-45.2859	3	0
6016	6591	19.596	3.6391	-19.3405	-1.36553	3	0
6020	8360	15.2013	6.56755	7.21013	-38.6483	3	0
6036	7609	14.1177	2.55114	10.6963	18.0208	3	0
6044	8061	21.9257	2.24235	-0.663795	5.20175	3	0
6068	9053	13.6121	3.57608	34.0292	-13.7963	3	0
6070	7976	20.1629	5.73073	35.3705	3.36842	3	0
6095	7766	8.21353	7.53736	24.8137	-15.1822	3	0
6103	8752	7.25911	1.35977	2.53881	20.8581	3	0
6119	8755	20.5052	6.45322	-19.4267	31.2972	3	0
6149	6721	8.0027	9.78976	7.19605	-74.7764	3	0
6153	7686	7.28534	6.91572	37.7603	-2.44252	3	0
6170	8395	9.44561	4.95716	34.4537	-0.460479	3	0
6174	6490	6.04363	2.80214	4.4382	0.23215	3	0
6182	6500	18.2051	6.37387	4.3906	-10.2814	3	0
6190	9662	10.4441	15.6831	-61.6205	-14.7015	3	0
6203	6582	26.676	8.43493	15.2301	49.9006	3	0
6214	6837	12.3315	9.94952	-27.5756	-29.2078	3	0
6237	6815	16.0266	9.90324	29.2335	-74.6023	3	0
6279	9341	23.8169	8.12703	12.5337	37.8316	3	0
6292	7887	19.4194	3.05248	29.597	7.39038	3	0
6302	8598	1.88741	15.7588	-4.75144	0.580835	3	0
6316	6342	14.6567	4.15296	11.2115	-7.89216	3	0
6321	8320	5.07938	7.91228	-29.4773	4.91445	3	0
6408	9418	15.7001	14.5617	33.222	102.776	3	1
6408	9634	15.6331	14.61	-2490.85	-897.506	3	1
6424	8661	4.66007	5.94054	8.17767	34.1216	3	0
6431	9437	21.6967	4.35768	8.68214	1.31744	3	0
6439	7966	24.7631	2.84826	2.75273	10.7052	3	0
6450	8714	14.1246	7.63587	49.0144	63.4963	3	0
6467	7989	23.2566	8.6597	7.13615	-30.1383	3	0
6476	7728	7.15847	9.83316	16.8036	-40.3888	3	0
6495	8754	14.1179	14.3192	10.5577	10.5789	3	0
6501	7007	8.88815	5.3075	22.0623	23.3831	3	0
6534	8655	11.7689	6.95538	28.3085	2.47968	3	0
6626	9548	1.06122	13.8076	4.86785	2.9272	3	0
6651	9937	14.3711	14.5797	-278.658	-132.611	3	0
6694	6746	15.8418	8.68956	26.8451	70.3957	3	0
6745	7167	15.5012	5.02025	33.0495	11.9039	3	0
6758	8408	5.21794	6.51994	10.353	-12.8823	3	0
6844	7163	19.4921	2.36925	29.3902	-14.1505	3	0
6850	9237	19.6248	3.18983	36.79	-0.520616	3	0
6898	7061	5.96002	2.56429	5.81196	-4.76845	3	0
6898	9057	6.01974	2.44263	8.94701	-8.67457	3	0
6936	8842	3.42136	14.0373	2.48135	8.85737	3	0
6947	9296	9.34625	2.73863	40.5886	11.5904	3	0
6947	9539	9.29766	2.78745	6.18001	-7.19709	3	0
6969	8216	12.1554	11.6764	18.8495	34.3391	3	0
6982	8590	17.1121	4.20482	35.0401	35.4259	3	0
7018	9499	26.4915	9.27725	18.4209	43.06	3	0
7018	9771	26.5895	9.19861	-10.4913	19.5732	3	0
7068	7727	10.9267	14.1299	18.792	128.153	3	0
7134	8429	3.31731	15.8279	-7.42468	2.78258	3	0
7143	7778	7.11275	13.3261	6.0725	26.2253	3	0
7145	9189	2.06807	6.72684	2.83406	-5.82415	3	0
7228	9906	25.9856	1.80209	-3.133	-6.28987	3	0
7268	7754	18.2635	9.91577	-142.499	-579.828	3	1
7284	7375	8.39599	12.6454	17.5335	-33.2936	3	0
7305	9872	9.91033	15.8973	-13.5309	-4.58994	3	0
7309	8329	17.2599	8.1968	23.8357	-27.9058	3	0
7336	8125	23.0222	7.86429	11.5321	23.3648	3	0
7365	8715	23.3639	7.71707	13.508	0.571867	3	0
7365	9656	23.3638	7.78157	-23.8095	10.6869	3	0
7373	9334	18.9307	6.88535	2.11124	-34.6489	3	0
7386	9618	6.59446	2.38016	11.3782	-18.259	3	0
7401	8492	4.28786	11.6914	-14.3256	2.7878	3	0
7405	7423	1.98489	4.33869	6.98332	-1.09978	3	0
7414	7536	6.8631	10.8936	23.1581	26.1193	3	0
7423	9161	2.05132	4.35966	7.92075	-2.87884	3	0
7474	8125	22.9884	7.7974	8.18612	-44.0387	3	0
7553	9382	5.0286	11.4864	6.59102	-2.71656	3	0
7558	7975	8.91404	13.7132	-67.8059	27.4001	3	0
7668	9714	2.6545	4.12376	7.11588	10.0673	3	0
7685	7911	3.18769	13.148	4.34661	22.6794	3	0
7715	9512	13.5042	6.33407	56.0113	5.66989	3	0
7762	9583	4.44707	5.71289	5.58977	6.1063	3	0
7819	9568	17.4522	13.0563	14.1117	-103.483	3	0
7850	9601	14.1891	14.7267	-304.221	47.5508	3	0
7866	8540	14.2206	5.48587	21.3235	54.0621	3	0
7902	9889	16.5269	8.70215	40.2291	-20.4777	3	0
7922	8838	15.3722	12.1824	-16.7512	43.5349	3	0
7923	8558	12.3865	8.44451	11.2852	-15.9706	3	0
8064	8697	17.7931	4.99065	40.7558	-1.13005	3	0
8134	9451	22.3933	7.25157	13.4911	-44.4698	3	0
8163	8354	13.6671	2.87893	17.7094	8.09801	3	0
8195	9080	3.77787	3.14935	-0.0646648	-7.92803	3	0
8197	8838	15.3183	12.0549	4.79422	54.3803	3	0
8212	9992	2.87518	8.0267	-8.31286	16.899	3	0
8240	9431	2.1728	2.45812	3.21931	-1.12259	3	0
8286	9036	5.25348	5.72468	17.758	5.60318	3	0
8289	8844	24.9826	4.24544	-0.109334	2.58602	3	0
8301	9658	23.1454	2.42618	3.93157	-7.65933	3	0
8354	8986	13.682	2.99022	30.1427	-2.88412	3	0
8355	9367	12.9757	8.60176	19.956	52.9323	3	0
8399	9207	8.48644	2.48504	18.9727	16.7777	3	0
8426	9671	16.0184	11.1126	-666.649	852.915	3	1
8427	8624	10.8896	9.51003	-11.9648	41.665	3	0
8474	8773	5.45753	15.2573	-0.760355	0.845442	3	0
8488	9347	6.4637	6.51397	2.04191	5.9309	3	0
8522	8974	9.9736	1.77363	13.1166	28.2468	3	0
8542	9165	24.6524	9.34851	19.7819	-0.980368	3	0
8544	8763	1.62689	12.0063	7.45285	3.07318	3	0
8570	9254	15.5903	1.2335	21.0156	-6.62628	3	0
8571	9023	16.7024	3.75661	43.2285	-6.66095	3	0
8573	9819	7.41516	5.22047	1.02715	-3.90992	3	0
8660	9982	6.49505	2.87509	9.95844	17.6541	3	0
8670	8717	26.4606	3.13194	5.50793	10.1623	3	0
8729	9903	7.74513	11.6667	-1.9692	54.5892	3	0
8730	9572	11.1514	12.6859	22.8151	-42.8127	3	0
8788	9825	21.1096	8.15717	28.0196	1.07384	3	0
8796	9417	11.6869	3.71615	-13.1638	30.5859	3	0
8841	9213	5.80432	1.0986	23.8757	-10.3843	3	0
8936	9023	16.8001	3.70224	5.0508	-1.52871	3	0
9000	9297	1.76371	9.09375	-3.51446	4.33223	3	0
9053	9746	13.6764	3.49308	12.6438	-37.9769	3	0
9089	9831	2.80518	9.62445	15.9883	0.999757	3	0
9125	9857	5.27064	10.9011	6.64996	-43.2993	3	0
9175	9583	4.39349	5.75275	-8.70706	0.0999598	3	0
9283	9340	9.45369	7.60235	14.4207	-23.2003	3	0
9296	9539	9.27985	2.72409	15.0344	5.51232	3	0
9514	9830	13.0539	6.87951	-3.1491	66.063	3	0
9628	9776	15.3473	2.307	9.4047	-78.4973	3	0
1000	13486	1.4841	3.51794	13.125	0.973941	3	0
1000	44903	1.36594	3.50987	11.8059	0.292776	3	0
1004	51210	2.91792	2.25769	11.8614	-2.94892	3	0
1007	21330	19.2477	5.57048	-16.9942	-4.33802	3	0
1007	28217	19.1307	5.55908	24.7886	-46.5883	3	0
1007	30757	19.2624	5.5077	22.4394	-30.8068	3	0
1012	34103	7.34015	8.26071	-9.57289	-35.6423	3	0
1019	18161	12.4499	7.02157	7.04764	-112.882	3	0
1020	34199	2.31698	4.0042	2.06733	3.45085	3	0
1020	41916	2.22676	3.96069	13.9827	-1.38828	3	0
1034	24409	18.5944	8.49493	-8.01447	38.7628	3	0
1034	30322	18.6032	8.37669	8.48739	-24.0251	3	0
1034	31941	18.4867	8.41181	-10.8095	22.3628	3	0
1035	33125	15.5254	4.00621	20.5585	60.4769	3	0
1035	43568	15.4133	3.98034	6.97175	-58.5983	3	0
1035	46423	15.4626	4.02816	34.7858	-6.9263	3	0
1036	11327	11.8083	1.15682	32.9594	-2.35436	3	0
1040	20044	2.40562	1.71234	16.1972	-0.359647	3	0
1040	35245	2.37614	1.56622	12.1841	-1.11719	3	0
1041	46322	9.01465	6.3862	32.5132	-25.2212	3	0
1041	47351	8.95069	6.34944	6.52697	19.3822	3	0
1045	40967	10.9594	6.98612	-1.66034	63.5581	3	0
1047	10193	4.35008	14.8117	-10.1842	7.81341	3	0
1047	28803	4.42329	14.7805	1.71003	-6.13405	3	0
1049	35723	25.5273	7.9718	14.6658	4.05096	3	0
1049	43772	25.5494	7.91559	-12.4523	-12.6728	3	0
1049	46232	25.5719	8.01633	-31.085	-2.9704	3	0
1050	10965	15.9317	8.07355	11.4377	71.7902	3	0
1050	49670	15.8762	8.15686	12.2594	-89.8705	3	0
1052	10941	4.72535	11.4489	-10.0244	30.6606	3	0
1052	11014	4.67111	11.5691	-18.0054	25.9544	3	0
1052	12897	4.65054	11.4854	23.8414	-17.0092	3	0
1052	47935	4.77817	11.5242	15.776	-0.0563593	3	0
1058	17932	3.77996	3.91335	12.102	10.6192	3	0
1058	33805	3.67721	3.95443	7.06778	12.491	3	0
1058	41988	3.73645	3.97894	5.3642	-23.822	3	0
1058	47476	3.68348	3.88518	11.3839	-0.832942	3	0
1059	21888	13.4658	7.86039	-21.754	20.9369	3	0
1059	44486	13.5203	7.94102	40.1361	2.51379	3	0
1060	25040	20.1568	9.87117	12.9044	-34.1369	3	0
1072	32594	19.194	10.9299	26.4731	97.6983	3	0
1074	21420	16.6851	2.14826	30.5677	-22.579	3	0
1074	35588	16.7134	2.22104	6.43142	5.84348	3	0
1074	46480	16.6132	2.138	28.6184	35.3744	3	0
1074	52547	16.5651	2.20849	5.67633	-19.3921	3	0
1075	16952	3.87634	6.38775	5.10849	32.0781	3	0
1075	46237	3.8539	6.47315	16.6043	-12.2311	3	0
1076	24392	14.6255	6.54171	21.5811	80.3851	3	0
1076	28500	14.5927	6.61988	24.7982	-131.471	3	0
1079	17343	17.7756	10.3873	90.1202	56.7788	3	0
1079	33792	17.6918	10.3984	-25.7471	-86.4672	3	0
1081	16624	6.56834	12.0974	3.98262	9.80608	3	0
1081	20889	6.61911	12.1357	-15.6055	-3.42308	3	0
1086	29347	19.3293	11.3857	6.0062	-38.9404	3	0
1086	33930	19.4076	11.35	17.3078	66.8596	3	0
1086	45696	19.4498	11.3963	23.4473	-11.1898	3	0
1088	12048	19.2442	2.78155	-18.559	0.575565	3	0
1091	20851	15.3675	4.9283	31.8865	10.0428	3	0
1091	26040	15.3724	4.82605	29.8884	-16.8894	3	0
1092	13272	11.0895	14.8571	9.25777	62.8792	3	0
1092	22346	11.1289	14.9127	-133.756	-221.325	3	0
1092	26338	11.2139	14.8111	-161.908	274.386	3	0
1094	23251	15.7882	9.94582	6.00587	97.8152	3	0
1094	23772	15.7577	9.83977	75.2068	-7.12482	3	0
1094	26758	15.6881	9.96429	60.9192	-14.3396	3	0
1094	26948	15.6904	9.84483	-1.32742	52.4217	3	0
1095	15179	12.8328	1.71276	20.1498	-9.69421	3	0
1095	27441	12.7662	1.71249	34.5269	2.39622	3	0
1095	31744	12.8693	1.77083	15.2576	-0.626813	3	0
1095	41513	12.7589	1.83201	26.2463	-48.1305	3	0
1095	46981	12.8339	1.83554	29.7608	33.9316	3	0
1099	14934	7.06542	13.9152	7.07886	-3.69728	3	0
1099	18351	7.07219	13.9807	-17.1084	16.8272	3	0
1104	26060	15.8993	12.6518	171.781	56.4845	3	0
1104	48808	15.9861	12.5762	15.2968	-112.024	3	0
1104	49702	15.8777	12.5332	25.218	40.668	3	0
1108	21212	16.3385	9.53994	3.56194	-80.5335	3	0
1108	27980	16.3665	9.5957	54.3155	-5.33231	3	0
1110	24126	1.41797	10.6374	-15.9007	-2.95895	3	0
1110	34890	1.47228	10.7644	-13.4844	4.31146	3	0
1110	39721	1.5069	10.7036	12.8173	1.62253	3	0
1111	46309	18.2743	11.2524	25.2447	52.6705	3	0
1111	48639	18.2331	11.3742	52.6632	19.4279	3	0
1117	25111	5.05407	5.50701	6.25121	-28.9955	3	0
1117	50816	5.13574	5.58369	6.86726	17.2267	3	0
1117	52390	5.07489	5.63577	-3.32959	-11.9963	3	0
1123	32460	1.97351	3.68752	1.87125	-1.68242	3	0
1129	18321	5.04676	15.213	-16.4468	0.193059	3	0
1129	41750	5.06115	15.3271	-9.93701	-2.87555	3	0
1129	48767	5.10411	15.2846	-1.75834	-4.92567	3	0
1130	38367	1.77454	13.8256	-0.488787	16.0216	3	0
1136	10635	15.2652	2.01317	33.8122	0.114494	3	0
1137	52730	25.6327	9.41427	4.26758	0.851824	3	0
1138	35236	17.0449	3.32603	32.4283	-13.1192	3	0
1139	42769	22.1437	6.22174	7.38836	-45.0424	3	0
1144	28995	20.577	6.87859	4.47181	-12.1171	3	0
1149	26132	13.2955	13.6186	44.311	109.429	3	0
1152	34832	5.55495	15.6693	-7.63563	2.3424	3	0
1152	52211	5.41646	15.6339	-3.83906	-9.75077	3	0
1153	19871	3.57022	5.88186	16.8343	-5.45923	3	0
1157	12359	19.5127	7.10309	2.32001	-26.9997	3	0
1157	23162	19.546	7.19519	23.8775	61.5995	3	0
1159	11757	24.0164	1.62187	16.764	40.0759	3	0
1159	13532	24.0464	1.56399	-3.62735	-21.928	3	0
1159	42405	23.9331	1.53173	9.24251	-2.6903	3	0
1160	15210	6.78077	7.14434	1.81778	-13.5012	3	0
1161	36973	20.178	11.5287	19.358	-7.05105	3	0
1161	44323	20.1234	11.5022	-2.88272	24.7824	3	0
1163	11113	24.071	2.4101	6.33491	35.7281	3	0
1163	39739	24.1679	2.45414	14.7696	-19.0963	3	0
1164	18044	7.66835	4.07449	24.3502	3.25913	3	0
1164	52173	7.77611	4.10852	13.0534	3.93217	3	0
1165	41956	18.6168	11.8838	-460.506	-568.458	3	1
1165	47010	18.6894	11.7642	40.5128	180.192	3	1
1165	51136	18.7277	11.8428	-1298.97	-90.1421	3	1
1168	22647	15.8263	2.99603	20.0371	43.0041	3	0
1168	29943	15.9007	3.07973	5.58285	-10.6808	3	0
1168	41924	15.8401	3.08629	18.0315	-6.87144	3	0
1173	34237	26.0053	8.40396	9.83506	21.1279	3	0
1176	29643	23.4791	6.98742	10.4043	-3.88042	3	0
1176	36989	23.4359	7.02466	-20.441	24.3182	3	0
1179	43103	20.8541	1.45335	-2.59452	19.4001	3	0
1179	45158	20.9632	1.46422	18.5294	-22.5662	3	0
1180	11694	20.6161	9.26358	-6.633	-43.7048	3	0
1180	17176	20.6753	9.37925	6.69937	80.5865	3	0
1183	42304	23.0285	6.49994	19.5502	-1.18657	3	0
1184	26629	1.89149	11.4617	3.80515	-17.9442	3	0
1184	50053	2.01271	11.5304	3.50681	-13.3106	3	0
1185	33916	3.77046	14.2918	2.28522	-1.15199	3	0
1188	17112	10.7223	3.83625	19.6037	3.00075	3	0
1188	35605	10.7355	3.9685	11.2864	1.58024	3	0
1190	16481	6.81119	11.1124	8.56953	47.3257	3	0
1193	47307	2.67624	3.96454	-6.84825	7.03308	3	0
1193	48793	2.61406	3.96708	0.918953	-4.49861	3	0
1200	15025	2.78162	10.445	7.03761	-12.0351	3	0
1200	23456	2.85639	10.4303	-0.552712	7.1421	3	0
1200	38262	2.90338	10.4822	8.94934	4.76857	3	0
1203	27961	14.9607	3.16464	5.25278	-106.741	3	0
1203	51836	14.8616	3.12897	33.4291	112.3	3	0
1205	49142	23.0412	9.68385	1.85618	3.09938	3	0
1206	16300	17.4313	2.45049	0.479787	18.0023	3	0
1206	33137	17.3087	2.46346	5.16975	-34.8086	3	0
1206	51532	17.3043	2.37411	5.15952	30.8472	3	0
1216	45640	15.2733	9.97432	-60.8308	36.393	3	0
1222	34652	20.8089	4.38402	15.3839	-33.4153	3	0
1223	35755	2.99273	9.70542	4.34369	42.989	3	0
1226	24340	9.08252	6.09122	11.0196	13.7733	3	0
1226	30335	9.10865	6.16596	9.52626	-12.5105	3	0
1226	45744	9.13177	6.03773	20.4617	0.892272	3	0
1228	22386	6.50242	13.8108	4.64367	20.7733	3	0
1228	34633	6.58342	13.813	8.97335	-13.9663	3	0
1230	19493	12.1227	4.65314	16.227	5.00201	3	0
1231	24365	19.752	7.77264	15.2643	89.8242	3	0
1231	33788	19.6948	7.72754	30.4725	-29.7263	3	0
1232	12750	8.61812	6.1061	16.2048	37.5633	3	0
1232	44559	8.7431	6.15065	23.8246	73.8546	3	0
1238	37562	1.42898	8.4686	10.6743	-12.2289	3	0
1239	31027	13.7044	13.7283	62.1886	-227.08	3	0
1239	45898	13.6166	13.8055	10.9168	55.552	3	0
1240	47751	21.9487	7.39315	22.0943	-15.0592	3	0
1246	11223	2.48424	9.90623	4.87759	25.7463	3	0
1246	46782	2.4338	9.8715	-26.2926	5.31946	3	0
1246	50868	2.37501	9.95642	4.41924	21.6508	3	0
1249	19554	24.2657	6.2879	-0.874571	16.2607	3	0
1249	38528	24.3214	6.32119	30.7595	-2.65478	3	0
1251	26420	19.0472	8.66353	6.11454	37.7185	3	0
1256	16494	2.92123	6.77051	3.36855	-7.07222	3	0
1256	37975	2.90012	6.71255	-1.51363	-5.5871	3	0
1258	29122	1.24691	8.84158	17.2458	0.0130651	3	0
1260	24527	14.2448	3.3455	15.54	3.86807	3	0
1260	40438	14.2893	3.45302	25.5077	1.39848	3	0
1261	26880	7.58317	11.1227	-55.8075	-14.9726	3	0
1264	24022	13.1902	8.79208	46.895	-66.8416	3	0
1269	13251	22.4518	7.08624	-26.7468	9.3012	3	0
1269	25534	22.401	7.12223	-14.5785	-9.25157	3	0
1270	10375	11.4564	13.903	-93.8323	122.557	3	0
1276	11091	21.7305	2.32507	19.2646	2.39465	3	0
1276	23866	21.6838	2.27552	15.3885	-43.7086	3	0
1276	39966	21.8125	2.29295	4.66939	14.311	3	0
1278	15398	8.23335	4.82723	18.1409	21.0903	3	0
1278	36619	8.10493	4.85815	12.5672	52.4033	3	0
1280	10796	14.0034	9.63761	68.2604	-5.09316	3	0
1280	19765	14.0007	9.73985	63.818	8.27665	3	0
1287	11258	22.8408	7.9162	18.9529	-1.16232	3	0
1287	23236	22.8009	7.8815	4.58095	25.9034	3	0
1287	31585	22.7478	7.95686	25.7522	2.19729	3	0
1288	37926	20.8639	7.21494	7.89247	20.2742	3	0
1289	13193	2.75544	10.8173	-11.6609	-8.75648	3	0
1289	32293	2.84407	10.7474	13.3471	27.7892	3	0
1293	27505	23.2101	6.02029	31.2849	5.62466	3	0
1293	46664	23.272	5.9021	12.5581	14.2793	3	0
1294	46365	24.4871	5.134	9.22279	25.8298	3	0
1303	48085	2.24425	5.16304	11.3149	-5.78122	3	0
1305	31371	26.3136	2.63956	5.83767	-7.68244	3	0
1307	25725	20.512	3.82622	10.977	-16.5306	3	0
1309	32736	10.6416	12.2493	46.5028	4.4754	3	0
1309	38409	10.7248	12.2683	-94.4723	-18.3559	3	0
1309	40435	10.7179	12.3258	41.5257	11.4016	3	0
1310	38813	5.9149	13.3939	-20.8767	16.4995	3	0
1311	40961	24.1465	9.03208	-6.23517	-35.8386	3	0
1321	30289	21.2229	3.83293	15.9445	-0.0413919	3	0
1321	43325	21.1669	3.94308	11.8449	19.5026	3	0
1321	48475	21.1605	3.82572	5.61033	27.7102	3	0
1326	17171	16.6181	5.38805	19.61	-16.8969	3	0
1326	23398	16.5174	5.46951	18.5561	-74.3158	3	0
1329	16688	1.95868	7.37658	4.38173	6.78539	3	0
1329	19022	1.8609	7.42545	19.525	-0.261607	3	0
1329	35871	1.9295	7.50073	2.09282	-1.57132	3	0
1331	21457	8.89938	2.41255	34.4141	-2.66482	3	0
1331	21845	8.96055	2.4614	-8.38208	28.5682	3	0
1331	44775	8.87011	2.49922	8.48835	-11.9583	3	0
1332	17666	24.4328	6.19364	-1.20251	-6.52325	3	0
1333	10569	13.5335	9.19138	21.7502	-94.4173	3	0
1333	14660	13.6002	9.1947	41.4989	100.594	3	0
1333	22396	13.5633	9.10241	58.9653	-1.64528	3	0
1335	50823	13.2395	12.4841	129.237	64.1634	3	0
1339	51295	12.3435	7.62231	0.162994	-1.8939	3	0
1339	52126	12.3124	7.56424	-62.4816	-2.33351	3	0
1341	51574	13.7842	14.9087	359.038	19.9047	3	0
1343	12834	23.1427	4.28758	-14.7856	5.20979	3	0
1343	38665	23.1392	4.22968	7.48843	-10.3501	3	0
1345	12567	20.8674	10.5846	-376.041	50.7543	3	1
1346	25933	9.2125	1.80477	19.4662	-74.595	3	0
1346	27358	9.12313	1.89144	14.2405	23.5532	3	0
1347	23633	12.381	14.1325	5.40075	297.472	3	0
1349	11802	5.92685	9.44943	-44.2083	11.1363	3	0
1349	23843	5.95176	9.50905	11.8508	39.3652	3	0
1349	24444	5.86565	9.44357	12.8458	-27.803	3	0
1349	30420	5.85458	9.54889	-13.3013	-21.9191	3	0
1355	19397	10.4723	3.97862	-32.0574	5.71927	3	0
1355	39931	10.3448	4.00655	-14.296	-21.0855	3	0
1355	46878	10.4747	4.04277	16.2078	43.8312	3	0
1357	25807	19.1926	12.1275	-41.4105	42.911	3	0
1357	41471	19.2741	12.1956	2.50317	-34.7571	3	0
1358	32268	22.1825	2.98301	8.47594	19.3159	3	0
1359	16205	15.6488	15.7093	-0.501706	5.78654	3	0
1359	44008	15.6459	15.6474	-73.9803	-52.8492	3	0
1360	18050	16.0781	6.08139	-43.2484	35.6052	3	0
1361	14826	5.26921	4.08095	16.882	27.4545	3	0
1364	28757	24.602	3.76656	4.399	19.1974	3	0
1371	18655	14.5554	14.4118	-5037.72	995.768	3	1
1371	34820	14.5139	14.2891	125.062	11.6436	3	1
1373	11850	11.0341	15.9292	-53.3939	-18.9005	3	0
1373	12523	10.9971	15.8709	-58.7684	22.3745	3	0
1373	36725	10.9023	15.9219	-62.4214	2.83314	3	0
1375	33575	10.6631	1.51712	4.61723	10.2699	3	0
1375	37077	10.6931	1.61586	20.9663	-0.607946	3	0
1375	39563	10.7609	1.54249	5.3983	6.75357	3	0
1377	12511	1.66997	8.76162	-17.977	-1.43615	3	0
1377	45169	1.71469	8.80752	13.0413	1.11278	3	0
1379	15728	14.9326	4.64859	30.7396	-2.35845	3	0
1379	33877	14.9713	4.7189	-31.0276	81.6533	3	0
1379	43163	14.8657	4.6542	13.7222	31.9657	3	0
1379	52623	14.8753	4.77145	30.3377	-68.3446	3	0
1380	11600	11.1733	6.58914	-25.7477	-37.7653	3	0
1380	13225	11.0913	6.55639	38.1266	56.2381	3	0
1383	33092	20.6033	3.2484	25.1915	79.0084	3	0
1383	50232	20.6693	3.37208	9.78695	34.2712	3	0
1385	11777	16.2116	12.2519	-102.148	81.921	3	0
1385	31163	16.2354	12.1977	-2.69515	-89.8321	3	0
1386	48680	19.2181	4.34281	31.645	-27.3893	3	0
1388	23587	8.59281	8.10623	12.8561	-19.036	3	0
1388	48265	8.63741	8.16222	-1.53402	1.92532	3	0
1390	18439	24.6895	8.37945	7.61139	47.478	3	0
1390	19275	24.654	8.3242	29.3993	0.945708	3	0
1390	21488	24.7935	8.31756	35.7927	-2.94374	3	0
1390	36659	24.763	8.26087	4.10921	17.4658	3	0
1395	31723	24.2581	7.51115	8.78265	-61.7822	3	0
1395	37080	24.2289	7.39909	11.8358	43.5704	3	0
1400	19935	18.3131	1.6437	27.9714	2.14812	3	0
1402	29680	11.1579	3.54443	20.4379	1.96657	3	0
1403	14703	4.85546	15.8803	-9.41416	0.87329	3	0
1407	22942	18.6929	12.4039	-68.6534	7.46959	3	0
1409	19904	18.5586	11.7641	34.7586	279.764	3	1
1409	20906	18.5339	11.7034	1.44176	0.590543	3	0
1410	32148	6.67876	12.5021	-23.1881	-15.2927	3	0
1410	45298	6.66088	12.3925	-44.99	-17.3204	3	0
1410	52612	6.71017	12.4273	1.45676	15.6919	3	0
1412	26067	2.18268	15.1886	-0.141226	8.37665	3	0
1413	37013	21.5367	9.81734	58.1671	1.98277	3	0
1413	45504	21.6604	9.79634	59.1304	-6.95292	3	0
1417	49296	2.27777	10.2852	3.35548	32.45	3	0
1418	11542	11.0842	3.09317	9.82713	-0.238715	3	0
1418	28246	11.1391	3.12464	30.0644	1.39039	3	0
1418	31155	11.1552	3.01544	35.4511	-16.0973	3	0
1422	28822	4.58739	10.4794	12.9641	-24.0474	3	0
1422	34468	4.69159	10.5104	5.93001	24.4051	3	0
1422	36264	4.6723	10.5963	8.79312	-20.8015	3	0
1422	42069	4.58792	10.6025	4.59983	21.5154	3	0
1424	41016	1.91057	2.33475	7.95868	-0.323699	3	0
1429	38503	19.5293	6.62747	25.6348	1.53682	3	0
1429	46736	19.5712	6.73061	-5.95198	2.42337	3	0
1431	16817	3.00881	6.25318	3.09667	8.67096	3	0
1431	18667	2.95918	6.30719	21.6279	-0.262126	3	0
1431	40897	3.08011	6.26768	7.41017	2.18723	3	0
1434	33003	14.5586	15.208	-158.795	27.2587	3	0
1434	35049	14.5889	15.3134	-209.34	29.5914	3	0
1440	35941	19.8401	2.53113	4.57625	-3.18201	3	0
1440	39329	19.801	2.41148	10.891	44.7464	3	0
1441	13468	6.77029	14.8943	-0.49564	-9.30038	3	0
1442	33575	10.6474	1.41436	22.4886	-9.69203	3	0
1443	14259	3.64374	2.88869	9.10148	-0.99935	3	0
1443	45318	3.70522	2.85966	1.81806	-9.26978	3	0
1444	24017	4.57463	5.58555	8.56542	31.222	3	0
1446	25436	14.0872	9.17449	37.1513	117.915	3	0
1446	31238	14.1504	9.16367	38.892	-8.74074	3	0
1446	52706	14.1192	9.29539	84.4693	-10.4408	3	0
1447	29133	14.4537	15.4707	-11.3459	263.54	3	0
1447	29530	14.4287	15.3986	-144.467	-182.858	3	0
1447	35049	14.5379	15.4049	0	0	0	0
1450	12500	10.2791	1.6096	31.2623	2.02274	3	0
1450	51412	10.223	1.59214	-3.36304	-7.98443	3	0
1452	33942	2.63962	11.4021	-2.4862	-7.17665	3	0
1454	23545	20.8751	6.06274	25.8597	64.0558	3	0
1458	20341	26.7325	8.22449	8.83686	-55.7399	3	0
1458	48834	26.6401	8.1837	30.3292	-2.49648	3	0
1461	28038	3.88404	4.76373	-0.681396	31.6594	3	0
1461	41361	3.93179	4.65764	3.71479	-33.5472	3	0
1462	36350	6.62931	5.38899	3.48561	18.3988	3	0
1464	16801	1.85793	12.4292	5.76904	-18.5965	3	0
1469	12268	4.38451	2.48246	7.18189	10.2543	3	0
1470	11864	7.70146	3.9447	9.76073	0.404451	3	0
1470	18044	7.6865	4.00771	1.24488	-43.2202	3	0
1470	34921	7.80922	3.97462	7.86928	44.8567	3	0
1471	10635	15.3173	1.98634	8.95224	34.1653	3	0
1473	17339	11.178	13.0203	-81.2461	7.6333	3	0
1473	31459	11.0859	13.046	17.9476	18.6043	3	0
1474	13721	10.5982	3.02635	15.2778	-11.819	3	0
1474	34483	10.5739	2.96619	5.84022	4.5386	3	0
1475	32163	10.4784	9.68561	0.0730777	-91.9935	3	0
1479	29458	8.44354	7.25027	-38.4093	4.17784	3	0
1479	33309	8.37503	7.23666	32.4383	-1.93453	3	0
1479	42198	8.46238	7.31742	7.73532	23.3528	3	0
1480	35434	2.19852	6.10145	-8.27051	-5.557	3	0
1481	23538	8.91449	12.8119	-65.6279	5.72966	3	0
1486	29090	25.914	2.70793	-2.14086	-0.377105	3	0
1486	32412	25.8838	2.76939	9.20819	-11.3415	3	0
1486	33739	25.9994	2.83022	8.07147	-3.51837	3	0
1488	21019	9.49565	13.9481	24.8317	-49.5262	3	0
1488	48354	9.46346	13.9965	25.874	32.0164	3	0
1489	37624	6.32753	8.25704	16.9062	-48.4325	3	0
1491	32737	7.77417	7.78388	8.65995	31.1802	3	0
1492	19008	13.3828	5.63745	8.14262	-65.5049	3	0
1492	44018	13.4392	5.53617	38.0631	74.3349	3	0
1492	47502	13.4742	5.67908	30.947	22.4798	3	0
1495	28400	26.5745	4.6825	4.74852	15.5194	3	0
1497	24334	9.56122	9.78036	-52.8466	-23.9388	3	0
1497	34759	9.55462	9.72314	14.4929	8.39315	3	0
1500	16440	26.7037	5.93587	4.71851	11.4986	3	0
1500	29125	26.7689	5.86131	9.55853	13.1335	3	0
1501	50849	3.29216	4.56424	3.92691	2.94061	3	0
1501	52673	3.34221	4.62013	4.68351	-1.67649	3	0
1503	11075	19.1601	1.73495	32.0916	-0.20372	3	0
1504	12254	5.38862	2.15758	9.5059	-34.5409	3	0
1504	40474	5.36609	2.09558	-12.4955	5.08109	3	0
1506	46092	24.9471	2.9505	18.3577	0.989461	3	0
1509	41824	10.3528	15.7885	-26.4697	-17.7855	3	0
1513	18955	4.71559	8.82203	11.7963	27.7583	3	0
1521	17262	20.7151	4.60796	55.686	-5.87813	3	0
1523	22480	7.19314	15.6141	-14.2109	16.0778	3	0
1523	38126	7.10214	15.5751	-10.5998	-9.90791	3	0
1523	52281	7.17586	15.6686	-15.0827	-6.06118	3	0
1524	22634	10.8583	1.93852	2.18986	-7.02982	3	0
1527	22024	16.0429	13.6512	-50.9814	8.76246	3	0
1527	25995	16.0436	13.7789	67.476	143.614	3	0
1527	36571	16.1108	13.6521	23.2867	-13.4606	3	0
1528	20270	3.75212	6.92081	4.15536	17.8635	3	0
1528	34977	3.63469	6.94208	6.51826	-0.141446	3	0
1530	11077	23.7235	6.34853	-10.7073	-8.504	3	0
1537	51680	10.2039	13.1056	44.1349	-157.151	3	0
1538	25567	26.8305	8.5778	-17.1489	-39.8035	3	0
1542	28257	21.3791	5.79389	12.0388	-42.1632	3	0
1542	33206	21.4369	5.74815	15.9914	47.3705	3	0
1551	27507	6.972	7.4376	-5.85569	12.3034	3	0
1551	34696	7.06743	7.43713	42.8752	3.43336	3	0
1551	50589	7.01408	7.3427	23.0419	-35.4436	3	0
1552	17232	5.89932	8.42764	10.2259	-53.3236	3	0
1555	24445	2.62003	5.06193	5.09142	-1.35017	3	0
1555	25899	2.73354	5.02412	24.2588	-1.15974	3	0
1556	35493	3.29608	6.23175	15.2622	-1.06203	3	0
1556	48537	3.36112	6.32323	12.8779	-16.0388	3	0
1563	21816	11.2568	2.08022	20.5427	2.57001	3	0
1565	12528	9.96962	14.5548	-14.7344	70.1766	3	0
1568	31418	5.71473	12.0049	7.61425	-18.1547	3	0
1568	50043	5.72572	11.9108	1.40801	52.103	3	0
1568	51623	5.61942	11.9071	13.5441	-34.6575	3	0
1572	24179	9.90458	1.15338	23.6953	1.88885	3	0
1580	14190	15.8215	15.5396	27.6936	32.9733	3	0
1580	44390	15.6975	15.5332	-70.2205	-107.557	3	0
1581	16220	9.68741	15.452	-32.8044	-44.9284	3	0
1583	21674	2.35377	10.1073	-2.36718	5.21186	3	0
1583	43449	2.26648	10.1729	3.22286	19.8579	3	0
1583	49296	2.31487	10.1971	-24.4133	6.17551	3	0
1584	17964	1.57021	14.8752	-8.83729	-1.76629	3	0
1585	17942	6.84423	2.06824	1.54089	35.7112	3	0
1587	37948	16.1624	3.32936	6.02562	-55.3144	3	0
1587	45337	16.0581	3.27939	-6.51692	-8.53886	3	0
1588	23161	5.09887	4.49307	9.86444	11.2067	3	0
1588	26399	5.2414	4.5065	15.6103	36.2611	3	0
1588	32164	5.21323	4.44741	-15.42	12.2155	3	0
1590	25536	7.45022	10.5537	14.8842	64.0992	3	0
1590	47693	7.32352	10.5254	24.1959	-16.9841	3	0
1591	16495	7.42576	4.14553	9.88672	29.2932	3	0
1591	27106	7.47988	4.13269	6.89789	-6.91529	3	0
1591	27383	7.51463	4.18055	1.76073	14.3242	3	0
1598	14028	6.66127	10.4442	-23.6172	-0.277461	3	0
1598	17893	6.61776	10.3583	9.86177	23.4913	3	0
1598	34966	6.72522	10.433	16.0554	-22.5656	3	0
1598	42837	6.68816	10.3112	-3.65499	-24.6972	3	0
1613	15544	5.82809	8.1809	15.165	-30.7405	3	0
1615	12948	5.64742	9.64627	11.6736	16.4829	3	0
1615	24945	5.5524	9.65867	7.15243	8.1118	3	0
1618	15281	18.7654	8.46218	12.9815	-33.8078	3	0
1618	29976	18.7872	8.51996	40.0848	-0.0745403	3	0
1619	42460	8.90261	7.72919	14.8983	-80.2931	3	0
1621	10162	23.7493	1.76699	-9.26034	3.50555	3	0
1621	18297	23.6783	1.70158	0.0249354	15.7498	3	0
1622	41395	11.6574	3.88321	18.8353	-30.0178	3	0
1624	11908	2.14877	7.35922	5.39981	-2.48089	3	0
1644	50177	4.97898	13.3519	-16.7671	11.949	3	0
1644	52097	5.03546	13.2657	-23.5235	17.3319	3	0
1654	15607	7.18786	6.37841	7.20988	-22.5027	3	0
1654	16104	7.18818	6.47562	9.30681	1.27921	3	0
1654	45011	7.10163	6.41377	5.8183	24.0341	3	0
1654	45556	7.12363	6.47349	-4.16995	-6.60565	3	0
1657	17526	14.167	3.63256	19.5324	-28.6215	3	0
1662	10729	17.8423	7.28474	11.3106	-19.7803	3	0
1662	17066	17.9608	7.3132	3.97943	41.4903	3	0
1663	45378	23.6429	9.35911	3.15446	41.281	3	0
1666	24275	26.3997	8.92063	-20.7289	-23.9224	3	0
1667	19604	24.6022	1.29206	14.5521	1.77616	3	0
1667	23724	24.6886	1.18696	9.78003	-11.8055	3	0
1667	25085	24.6106	1.14558	8.03921	0.668383	3	0
1667	51423	24.5566	1.18195	-4.42076	-4.2148	3	0
1673	19944	9.37258	15.3699	-16.5498	-23.9479	3	0
1675	27914	11.2352	5.86001	16.2061	-8.64062	3	0
1678	16092	3.10618	2.79284	2.28599	-2.85632	3	0
1680	12804	1.41879	7.32504	13.5132	0.284501	3	0
1680	25080	1.38753	7.26804	2.1831	2.84322	3	0
1680	29851	1.38736	7.37752	2.64711	-18.5854	3	0
1683	10531	8.88743	12.2273	-62.7845	-32.9491	3	0
1683	13685	8.81736	12.3525	-4.49647	-79.0903	3	0
1690	15133	26.5403	1.81081	5.99421	0.726213	3	0
1692	15587	10.3889	2.23335	8.33942	-44.1742	3	0
1692	29578	10.4079	2.13368	26.2326	1.00085	3	0
1692	41207	10.4499	2.24499	25.308	15.5147	3	0
1695	26039	15.4566	9.4529	-2.50961	-25.6784	3	0
1695	47433	15.5143	9.54352	61.5341	44.881	3	0
1695	50446	15.6004	9.45633	13.8645	-22.329	3	0
1698	47420	3.42681	12.3496	-12.7643	-3.60068	3	0
1700	12745	25.4112	4.87103	20.2564	-4.61775	3	0
1700	51034	25.5087	4.83131	12.5231	0.496047	3	0
1703	21228	6.78839	2.58768	5.5591	1.00518	3	0
1703	23394	6.77053	2.53483	5.32732	-8.72617	3	0
1703	27816	6.87003	2.54059	10.4971	41.098	3	0
1707	49891	3.51013	12.7412	1.28737	-19.1441	3	0
1708	33255	11.4816	2.39601	23.0712	1.40588	3	0
1708	36447	11.4168	2.4072	33.1342	2.36891	3	0
1710	13097	8.45603	5.44763	0.174772	-37.7532	3	0
1710	36895	8.55456	5.4449	17.2102	12.2896	3	0
1710	46485	8.45205	5.35736	19.3479	13.7303	3	0
1716	11769	26.0305	3.09241	7.44922	2.82363	3	0
1716	33739	26.0189	2.95429	7.87182	6.89898	3	0
1719	25881	12.5785	13.1134	-114.391	-43.253	3	0
1719	36377	12.5422	13.1749	62.6279	-30.672	3	0
1719	42676	12.4883	13.0988	54.3784	347.629	3	0
1725	33093	17.5328	12.3055	2.50128	116.406	3	0
1725	41012	17.5317	12.4097	-19.4447	75.9488	3	0
1725	46808	17.5743	12.3575	13.7178	-82.6021	3	0
1727	17691	2.67744	2.51936	9.99847	1.03005	3	0
1727	32860	2.76555	2.56972	5.86626	-0.713779	3	0
1731	38521	1.84545	14.7055	-9.14831	2.44959	3	0
1731	38713	1.77814	14.645	2.44841	-0.584741	3	0
1733	41009	7.34771	13.734	-25.233	24.5104	3	0
1736	32517	24.8381	4.94029	3.51789	1.68846	3	0
1737	39694	26.3818	4.69872	16.8852	0.553671	3	0
1738	44041	20.5981	9.81331	30.442	-5.10491	3	0
1741	17076	26.0952	2.10997	6.73683	-4.83107	3	0
1742	46992	13.4161	9.11773	-44.7915	-8.22977	3	0
1748	36150	18.662	1.77936	7.24901	-53.9578	3	0
1748	40288	18.7353	1.83507	10.3704	83.5325	3	0
1748	49096	18.7539	1.74792	18.4304	-26.7096	3	0
1750	12401	2.8404	13.4525	2.26723	3.25769	3	0
1751	24884	14.086	11.374	40.516	-2.58402	3	0
1751	28957	14.1224	11.259	78.109	-50.6707	3	0
1755	11896	6.43911	8.7674	21.3389	-3.44001	3	0
1761	37196	21.8074	4.11422	14.9548	-87.5544	3	0
1761	47227	21.7125	4.14251	12.9294	14.132	3	0
1764	18310	12.1816	13.3142	7.18683	-91.9114	3	0
1764	34415	12.1865	13.3812	47.2793	212.364	3	0
1764	36060	12.1154	13.3008	92.0118	6.36248	3	0
1772	18633	15.1533	9.36607	77.9732	-10.1278	3	0
1773	12872	11.0909	6.7574	-0.0719853	-26.0181	3	0
1773	52213	11.1725	6.76721	41.5953	21.4419	3	0
1775	34241	2.38992	8.47594	10.5706	16.354	3	0
1775	48902	2.27813	8.46313	4.99502	-1.04375	3	0
1776	12660	26.6503	2.01368	4.65267	3.07775	3	0
1776	27956	26.5943	1.99328	1.83854	0.253359	3	0
1776	50011	26.6248	2.09416	4.70719	0.992098	3	0
1779	10991	15.1039	1.53345	23.4151	-23.8756	3	0
1779	22079	15.0717	1.62868	23.6615	2.14441	3	0
1779	42289	15.0512	1.53601	16.2602	-1.43246	3	0
1780	33569	7.81852	9.5209	15.0623	-21.2209	3	0
1784	35597	18.4434	7.62339	13.5671	-9.32222	3	0
1784	42170	18.5136	7.68549	39.7325	37.6198	3	0
1790	20835	4.50408	5.88313	10.1228	28.7433	3	0
1790	44299	4.5937	5.84067	6.58663	32.0607	3	0
1792	15570	8.68271	11.4941	-11.5606	-2.07902	3	0
1793	31961	21.841	1.44166	8.04571	-1.61011	3	0
1793	38670	21.8915	1.41177	-0.211619	1.68963	3	0
1799	20457	13.2314	11.2613	127.454	223.743	3	0
1799	33714	13.3027	11.3891	107.258	-3.63839	3	0
1800	22161	8.10884	11.2194	32.1522	-52.8096	3	0
1800	38507	8.0357	11.1083	43.672	1.892	3	0
1805	12913	18.2856	3.47171	27.3581	-36.7024	3	0
1805	21495	18.293	3.40641	-25.4632	1.38978	3	0
1805	44294	18.4237	3.44567	-37.6228	18.379	3	0
1810	18460	4.42986	12.1854	2.85939	48.1725	3	0
1814	10278	6.67748	12.8247	-0.441982	-6.77494	3	0
1814	12938	6.71263	12.9399	-58.0669	-26.9836	3	0
1814	43304	6.80112	12.8679	17.5763	39.0124	3	0
1816	18646	6.97872	2.142	11.9435	-35.2332	3	0
1816	44327	6.92236	2.2517	9.18968	-3.07958	3	0
1817	39469	2.0922	12.6628	6.11892	13.0463	3	0
1821	20500	7.32859	9.65883	1.3188	-21.8731	3	0
1821	30319	7.30874	9.76004	-46.105	6.54752	3	0
1821	43903	7.42299	9.71543	2.25771	28.5568	3	0
1822	17527	16.851	8.72403	42.7379	-2.57415	3	0
1822	51058	16.7735	8.79989	49.094	-98.0077	3	0
1824	11559	11.2986	12.7922	13.9929	-71.0837	3	0
1824	19255	11.3607	12.8847	-20.4574	126.764	3	0
1834	37745	2.17514	6.9358	5.31897	14.9402	3	0
1834	41596	2.12511	7.04944	-4.31577	-7.21495	3	0
1834	45505	2.07534	6.94946	0.871851	-0.204029	3	0
1835	19841	3.63152	13.8776	-2.39285	-3.40878	3	0
1837	16078	12.9317	15.2424	35.6257	338.147	3	0
1841	12274	18.9514	9.43192	0	0	0	0
1844	30996	4.12249	5.39786	-3.42246	-11.9204	3	0
1844	39926	4.08333	5.44133	14.5957	0.163445	3	0
1847	20643	5.58899	14.0396	-29.8758	-0.097574	3	0
1848	12025	15.0014	8.57016	11.8398	-144.623	3	0
1849	19323	13.9194	7.66599	30.7561	25.1142	3	0
1849	38605	13.9869	7.65202	-7.76316	-35.847	3	0
1850	11079	16.263	12.4101	38.9989	-97.9553	3	0
1856	37207	14.7295	11.4008	120.781	2.35494	3	0
1861	40961	24.218	9.13651	0.610803	-21.5666	3	0
1864	10926	12.0225	11.4667	83.5386	-43.1352	3	0
1864	38856	12.072	11.5116	-45.6496	177.924	3	0
1865	10663	16.0026	14.8073	-31.8914	1.94376	3	0
1865	45742	15.9383	14.8216	-126.799	-57.406	3	0
1870	45117	4.78608	14.8717	1.16316	-7.30868	3	0
1872	46445	17.5522	3.79683	52.3585	6.41676	3	0
1873	13214	9.42532	4.11232	5.86358	32.8676	3	0
1874	21000	20.49	1.23401	4.74775	-14.2801	3	0
1874	25138	20.5414	1.27262	20.7184	2.40635	3	0
1880	32786	3.5385	15.4582	-4.48866	1.98849	3	0
1881	29562	19.4218	9.27969	17.4131	-13.9437	3	0
1882	40244	19.8876	2.99125	9.39247	-57.9815	3	0
1883	33335	22.8969	4.3312	18.8897	-23.3745	3	0
1883	46257	22.9642	4.38618	5.57008	49.3755	3	0
1885	17367	12.2606	5.64038	1.80559	-40.5202	3	0
1885	23909	12.2922	5.57943	25.0929	0.122155	3	0
1887	51451	20.6715	10.3572	11.0124	11.0483	3	0
1888	29818	7.45105	13.6235	-4.41312	-20.8839	3	0
1899	30430	17.7772	10.0257	41.3314	1.48141	3	0
1899	47165	17.7099	10.0394	2.99679	18.3906	3	0
1900	17945	12.5288	12.5862	-43.3482	-59.6555	3	0
1900	38586	12.5748	12.4883	90.9189	-81.0677	3	0
1900	48776	12.513	12.5279	15.5047	13.5439	3	0
1903	20530	7.96377	10.8857	1.32428	52.3819	3	0
1903	51281	8.05145	10.845	0.941164	24.6245	3	0
1904	36603	2.82855	5.32562	5.72922	0.545354	3	0
1907	28829	6.84931	12.463	-39.0123	-9.02692	3	0
1907	52612	6.81872	12.4046	11.6462	26.7448	3	0
1909	21045	12.5802	11.1106	39.6076	42.4575	3	0
1915	11181	9.63122	14.7196	-14.5128	55.4376	3	0
1918	33513	1.91272	1.33353	5.33532	0.374313	3	0
1920	23502	13.4982	7.73194	-16.9551	47.4621	3	0
1920	34137	13.3705	7.733	-19.8634	-27.1376	3	0
1926	13353	8.41476	13.6417	-42.6846	15.394	3	0
1926	46508	8.49168	13.6635	1.75559	-54.0211	3	0
1926	48610	8.52151	13.5677	-27.651	45.0298	3	0
1928	18511	26.4551	2.38258	5.68536	-4.72274	3	0
1929	19459	9.25555	9.54771	23.4744	67.9135	3	0
1929	23792	9.22724	9.47775	-10.9499	-73.0581	3	0
1929	44204	9.14498	9.59751	0.172815	-0.591931	3	0
1932	19823	15.0396	13.6841	53.8579	-112.76	3	0
1932	41184	14.933	13.6418	45.1074	179.155	3	0
1933	12817	6.44228	8.94776	3.31974	-10.3896	3	0
1933	50873	6.3981	9.05602	3.0593	-0.0245113	3	0
1937	17570	13.1098	6.21947	-29.4367	-85.8629	3	0
1938	21336	14.327	10.7643	83.6232	297.459	3	0
1938	40009	14.4215	10.8515	4.13631	-81.9781	3	0
1942	16966	2.6808	14.9468	-1.69979	3.78185	3	0
1944	16795	2.8922	7.3243	5.13487	1.75596	3	0
1944	25300	2.92949	7.26417	15.8838	15.6951	3	0
1944	48157	2.80119	7.21285	17.8959	-29.3503	3	0
1948	32605	25.3889	9.14597	16.1041	14.4219	3	0
1951	43209	15.7891	11.6969	70.5468	235.391	3	0
1951	52553	15.8235	11.5799	54.5046	-160.279	3	0
1954	11664	12.6198	15.5475	294.535	-0.987769	3	0
1954	39609	12.7092	15.527	-39.6644	-489.72	3	0
1957	37163	3.9286	12.0226	-12.8721	-1.76136	3	0
1957	41449	3.9913	12.0195	-12.4206	12.1882	3	0
1957	42447	3.93789	12.124	-9.34688	4.79174	3	0
1960	35559	14.1056	2.40443	4.75111	7.62655	3	0
1964	21362	8.83892	14.2057	-16.5042	33.9151	3	0
1964	47890	8.75408	14.2526	-41.229	7.17464	3	0
1967	15848	1.57642	4.01884	2.69233	9.02337	3	0
1967	37846	1.51332	4.03133	7.71221	-12.819	3	0
1969	12548	8.00747	3.6392	8.64925	1.95089	3	0
1969	47019	7.94352	3.63167	12.2267	1.26427	3	0
1981	10639	9.14412	8.44261	14.6517	31.9938	3	0
1981	50490	9.1125	8.36577	25.1739	-51.8866	3	0
1986	35927	10.488	12.0485	2.51879	10.1029	3	0
1987	33545	7.03062	2.9052	20.0336	1.05471	3	0
1987	52095	6.99126	3.02848	9.50857	-10.581	3	0
1989	41284	11.9397	6.90773	14.8008	-64.2045	3	0
1989	42127	11.9087	7.00841	47.4349	2.01496	3	0
1989	42133	11.8786	6.88908	37.3707	2.27691	3	0
1992	16267	16.9491	8.33445	6.00672	58.1847	3	0
1992	16901	17.0181	8.4124	11.7762	86.1639	3	0
1992	35342	17.0672	8.34944	31.2207	-160.289	3	0
1993	15422	18.0169	8.92124	42.8905	-4.3566	3	0
1997	22666	8.20998	13.2587	20.3622	-36.7671	3	0
1997	36246	8.22716	13.3542	-42.8979	17.9906	3	0
1999	21859	7.72187	13.8057	-6.09862	-0.903437	3	0
2003	30676	26.8828	2.47046	6.90229	1.91914	3	0
2005	27501	26.4689	4.00977	1.4089	-0.0818887	3	0
2008	27511	7.06904	12.7916	13.2429	7.81552	3	0
2008	51246	7.16872	12.8162	20.9868	-11.1321	3	0
2013	23701	6.53362	14.0121	-12.6944	-2.22132	3	0
2013	27376	6.59677	14.1048	7.28144	-8.33036	3	0
2013	49880	6.49016	14.1159	-25.7476	-1.10093	3	0
2017	27533	10.9356	4.48396	13.9493	-4.97651	3	0
2018	21555	12.7907	6.28827	48.6743	-4.63387	3	0
2018	41534	12.8441	6.33299	-10.7326	-0.831644	3	0
2022	27738	3.71009	4.51304	6.93788	-1.22109	3	0
2023	15019	16.5896	6.29075	43.1183	-19.829	3	0
2025	25735	12.2047	14.3743	-53.9778	250.681	3	0
2031	15102	1.30033	12.6978	2.5097	17.2928	3	0
2035	27322	11.2608	5.59033	2.40732	22.1732	3	0
2037	24134	4.00793	13.0037	-19.8464	3.85188	3	0
2037	37179	4.06527	12.999	-1.81004	-11.5297	3	0
2038	48680	19.3377	4.34422	14.039	21.2751	3	0
2040	26658	4.51712	15.6842	-1.91731	-1.03995	3	0
2040	40296	4.48283	15.6261	-10.0059	3.80464	3	0
2042	21363	23.365	3.78536	11.5749	-12.5232	3	0
2042	43200	23.2915	3.84688	5.72073	23.321	3	0
2044	13241	14.4732	13.5268	8.99274	-135.874	3	0
2044	31969	14.3647	13.4779	33.1512	93.0366	3	0
2046	14295	13.5677	3.23847	17.866	24.255	3	0
2046	51581	13.5781	3.17479	2.7777	8.43346	3	0
2049	14366	3.49897	6.76666	20.9834	0.481586	3	0
2049	34977	3.57071	6.86427	2.62388	2.58279	3	0
2049	51840	3.63363	6.81421	22.4099	-1.2219	3	0
2053	16941	26.1108	4.00577	15.8432	-3.21392	3	0
2053	23663	26.1379	4.07017	4.34382	3.21548	3	0
2053	43575	26.2078	4.08242	7.05742	-6.73729	3	0
2054	24000	20.8616	1.19703	4.29844	35.3732	3	0
2055	13182	21.2059	2.4714	14.3315	-6.70019	3	0
2055	31278	21.1228	2.58484	17.8852	-3.05914	3	0
2056	24860	24.7004	4.28107	10.3222	-28.9956	3	0
2056	25279	24.7598	4.22628	8.40208	1.24085	3	0
2056	49769	24.7382	4.35535	23.081	19.3781	3	0
2056	50651	24.8222	4.25378	26.794	1.36478	3	0
2057	19575	22.883	3.37234	7.21696	-8.30017	3	0
2057	26646	22.7852	3.33602	7.67572	-2.76095	3	0
2057	39059	22.8156	3.39342	22.7539	0.991807	3	0
2059	14054	4.82854	1.33658	3.93391	-0.810955	3	0
2059	17677	4.76095	1.35142	20.1942	-1.46857	3	0
2063	30634	12.4105	1.11212	14.7282	0.557147	3	0
2066	16139	24.2781	9.57436	5.42498	-1.66179	3	0
2066	45963	24.2309	9.45927	-44.4841	16.1944	3	0
2067	24132	1.88637	13.4883	-3.34757	22.5501	3	0
2067	42367	1.85461	13.4306	2.89338	-8.59519	3	0
2070	45380	10.8518	3.76154	30.8744	-38.1034	3	0
2075	25744	1.09255	5.75046	13.1731	5.07732	3	0
2079	33227	13.6287	5.52507	-76.4284	20.101	3	0
2080	15029	16.7503	9.78201	21.488	-111.263	3	0
2080	20091	16.7225	9.85405	15.5386	121.764	3	0
2080	28422	16.6889	9.73746	42.0013	147.015	3	0
2080	49457	16.6387	9.83574	51.1447	-126.606	3	0
2081	29997	14.2159	13.5009	8.29777	333.08	3	0
2081	31969	14.2935	13.4865	189.459	2.54511	3	0
2082	17547	15.0058	12.7061	-59.7694	768.46	3	1
2082	20047	15.0999	12.7563	-573.224	445.568	3	1
2082	49787	15.0124	12.834	85.8157	4.6506	3	0
2084	25789	11.2412	2.40459	5.32186	-75.2083	3	0
2085	10508	16.2271	4.6264	15.0389	92.055	3	0
2085	33487	16.2907	4.64011	28.2677	-52.7546	3	0
2088	44557	2.705	9.40542	14.4241	-1.0643	3	0
2088	45456	2.59206	9.40621	16.6558	2.3392	3	0
2090	17064	8.56507	6.29255	24.6122	-32.5486	3	0
2090	23591	8.57331	6.42569	35.3628	-29.2239	3	0
2094	47569	22.2107	6.39881	-0.778466	-5.27395	3	0
2097	13926	16.906	7.74584	-13.8857	-47.263	3	0
2097	23728	17.0525	7.77181	10.1608	80.2802	3	0
2097	52191	16.9221	7.80714	44.8687	-79.8468	3	0
2097	52670	16.9959	7.68702	66.7436	37.9644	3	0
2099	15691	16.5476	9.3456	93.1485	6.30168	3	0
2100	28063	20.8576	7.65742	-11.0213	-18.0699	3	0
2100	29739	20.937	7.76137	9.41701	64.9699	3	0
2101	10733	17.7807	2.46075	42.6135	-3.22323	3	0
2101	48993	17.7029	2.51311	3.14346	-41.6658	3	0
2103	39891	8.16745	1.75307	-4.78321	-12.231	3	0
2103	44119	8.23921	1.75187	6.25274	18.4968	3	0
2107	32529	24.5868	9.46322	12.8413	-3.99409	3	0
2108	34252	11.7765	6.27104	25.4817	-64.8379	3	0
2108	49154	11.7555	6.38736	34.5361	-1.38891	3	0
2112	16145	26.8159	5.39723	3.1713	-7.5196	3	0
2112	28762	26.8729	5.37785	-1.27751	15.6232	3	0
2119	11494	9.78312	11.1727	4.37103	1.57133	3	0
2119	14082	9.80343	11.2329	-8.99912	-33.3488	3	0
2119	32156	9.82056	11.1213	27.2785	-1.67349	3	0
2124	24392	14.5605	6.45672	-25.4087	18.086	3	0
2124	36020	14.4701	6.43128	-30.3829	-31.2215	3	0
2127	20756	16.4849	7.58396	15.488	4.9739	3	0
2133	13778	19.223	11.6427	27.6856	-49.5403	3	0
2133	17330	19.1071	11.7049	21.2153	7.08021	3	0
2133	33226	19.1618	11.7327	1.54431	21.2723	3	0
2133	43540	19.1474	11.6016	-27.559	18.2824	3	0
2142	10786	3.89986	10.0568	5.84937	11.8192	3	0
2142	16374	3.99867	10.1324	7.38883	2.32314	3	0
2142	30065	4.0412	10.0504	8.25579	34.141	3	0
2142	46815	3.93723	10.1294	-8.61216	-5.30756	3	0
2143	37350	6.25455	1.75869	20.7073	0.44544	3	0
2147	19728	14.9312	12.4374	106.892	-84.7451	3	0
2147	45693	15.0352	12.3521	108.574	-5.73535	3	0
2149	10754	16.891	9.43855	35.3031	86.0052	3	0
2149	18217	16.9484	9.36512	30.965	-40.3385	3	0
2152	12178	26.556	3.84783	7.03604	5.28606	3	0
2153	32745	12.0973	2.5334	-32.9461	42.8296	3	0
2162	20014	15.1114	12.5199	22.0423	-27.7503	3	0
2162	31072	15.23	12.4773	49.289	1.81049	3	0
2167	14130	4.25015	10.0723	7.33926	2.32617	3	0
2167	43419	4.17173	10.0946	-43.9246	-3.11956	3	0
2167	49437	4.24411	10.0172	-6.80274	-2.17355	3	0
2168	35693	11.9124	9.03599	36.2321	-81.5857	3	0
2169	22060	5.54857	3.42548	15.1396	24.2844	3	0
2170	45372	1.7394	14.9542	-1.33755	5.02533	3	0
2173	22716	23.3286	5.55648	3.40797	32.416	3	0
2173	41282	23.2891	5.49624	7.45764	-26.6997	3	0
2175	14629	9.79276	12.9348	31.0395	99.5883	3	0
2178	26314	10.822	8.45876	46.5067	1.83024	3	0
2181	40845	26.4901	7.5557	0.532823	-12.5501	3	0
2181	41366	26.5701	7.61088	7.15198	-12.1574	3	0
2182	36172	18.5471	8.79287	6.48405	78.3014	3	0
2182	48012	18.5107	8.83845	20.662	-97.7692	3	0
2184	20686	25.8507	6.56843	-15.4868	19.0989	3	0
2184	50195	25.9099	6.67758	2.15251	-52.2343	3	0
2185	44100	22.7394	3.81474	-23.8661	-16.1584	3	0
2186	13332	17.6688	4.52311	48.1172	57.2343	3	0
2186	14186	17.6487	4.63263	23.9161	-47.97	3	0
2186	39170	17.7654	4.5773	16.5388	-46.0354	3	0
2186	47536	17.7138	4.65128	35.9262	2.97802	3	0
2188	52204	9.23641	4.93114	4.61898	38.1042	3	0
2189	23277	13.6483	1.08368	2.43549	10.001	3	0
2190	24564	16.7744	1.15603	16.7948	-5.06576	3	0
2190	39158	16.6798	1.14128	9.92596	-11.0293	3	0
2197	35797	6.64095	6.98716	27.6785	26.8343	3	0
2197	36388	6.76917	6.98218	4.19779	-10.0649	3	0
2198	49158	4.91872	11.6167	-16.2581	-3.69776	3	0
2201	22238	9.87013	6.8372	27.1667	-45.1141	3	0
2207	21342	14.2678	7.92636	-31.9377	28.1926	3	0
2213	34846	19.9365	5.24359	31.5644	-2.38389	3	0
2215	18015	13.9635	5.70784	12.5925	43.7762	3	0
2216	17238	17.0382	12.682	-13.5794	-107.905	3	0
2216	49258	17.0852	12.7754	46.5674	105.171	3	0
2217	42930	21.5727	8.04928	8.88459	-79.324	3	0
[truncated: 44,100 more rows]
