# Supplementary material for: Study on stability analysis of soil nail reinforced slopes under loading based on the discrete element method
Source: PLoS One. 2026 May 26;21(5):e0350163. doi: 10.1371/journal.pone.0350163 (PMC13210361; doi:10.1371/journal.pone.0350163)
Supplement: S1 File — (ZIP) [file pone.0350163.s001.zip › DATA in PFC/2_14_10000__balls.txt]

id	x	y	radius	vel_x	vel_y	rotation	disp_x	disp_y	ball_type	ball_stress
6	6.93051	3.87826	0.0663017	-9.64934e-09	-1.5931e-06	-0.00163038	-0.001651	-0.00225293	0	8143.25
7	24.6998	3.68818	0.0661725	1.10371e-06	-7.53632e-06	-0.0057731	0.00106082	-0.000740439	0	4190.99
12	3.10113	12.1015	0.0509531	4.46149e-06	2.23285e-07	-0.0250957	-0.00131179	0.000406291	0	199.955
13	25.4109	9.36053	0.0532987	1.03366e-06	-2.53675e-05	0.00457931	0.00139793	0.0012973	0	1132.14
17	9.91625	4.6422	0.0733272	3.85614e-07	-7.47219e-06	0.0379561	-0.00131518	-0.00418699	0	4234.18
19	6.01571	5.22978	0.05695	2.9101e-07	-1.08304e-06	-0.0436379	-0.00212024	-0.00261851	0	6153.96
21	10.2263	12.1772	0.0736155	6.27066e-06	-4.28195e-05	-0.132651	-0.00377519	-0.0176348	0	1196.54
22	18.9465	5.97358	0.0711969	2.59617e-06	3.58356e-06	-0.00886529	0.00459111	-0.00470906	0	924.628
23	24.3639	1.3318	0.0743081	7.06545e-07	-1.75052e-06	-0.0148452	0.000173152	-0.000156971	0	3228.34
24	6.06087	9.73796	0.0702117	5.28834e-06	-7.9829e-07	-0.0575053	-0.00360797	-0.00384264	0	3762.21
25	14.825	8.55053	0.0650594	7.25757e-06	-1.11212e-05	-0.0260867	0.00414863	-0.0136325	0	11425.2
32	25.7577	7.94076	0.0623302	-2.60621e-06	-2.19729e-05	-0.0379722	0.00134846	0.000515207	0	1606.3
33	22.9228	1.56781	0.0611813	-2.59217e-09	4.28099e-07	-0.0335948	0.000471859	-0.000316371	0	4048.49
35	10.6185	10.8543	0.063695	1.34652e-06	-3.1435e-05	-0.0972038	-0.00265648	-0.016199	0	8601.7
36	24.9858	7.43616	0.0704374	-3.86183e-06	-1.49922e-05	0.0505528	0.00202972	5.22093e-05	0	3104.48
38	1.77324	14.1978	0.0689745	1.10833e-07	1.53393e-06	-0.00646486	-0.000246507	0.00226847	0	656.662
40	13.1441	6.02053	0.059253	9.00758e-06	-1.70884e-05	0.00523116	0.000864398	-0.00800409	0	2893.96
43	12.1088	7.80077	0.0637265	4.03626e-06	-2.31019e-05	-0.24466	-0.000421914	-0.0116348	0	6071.3
48	5.15452	13.7541	0.0639966	1.04383e-05	-5.62017e-06	-0.039102	-0.00179004	-0.000105318	0	2082.35
50	26.5878	1.31096	0.0517331	6.68243e-07	1.72584e-06	0.00394257	2.08796e-05	-9.56406e-05	0	3430.56
51	2.65668	4.88698	0.0569854	-1.01894e-06	2.06566e-07	0.0227885	-0.000853254	-0.00121039	0	3347.9
54	15.9744	4.49108	0.0651129	1.94494e-06	-8.353e-06	-0.0289357	0.00206281	-0.00484929	0	9072.37
55	16.5722	6.0824	0.0526254	8.42153e-06	-5.24512e-06	-0.0165764	0.00384754	-0.00684418	0	488.962
56	12.4052	5.51423	0.0661494	6.1325e-06	-1.47719e-05	0.0672163	-0.000312091	-0.00667787	0	6197.28
57	16.8944	12.9592	0.0582426	7.3418e-06	-6.46732e-06	0.286494	0.00812322	-0.0133194	0	18112.9
59	25.9239	3.14656	0.0655528	-5.40739e-07	2.14652e-06	-0.0116614	0.000463772	-0.000555905	0	2912.65
60	13.6544	9.81974	0.0743989	1.39457e-06	-2.1547e-05	0.00150569	0.00313156	-0.0174513	0	15541.5
63	15.5699	9.07501	0.0727707	8.65549e-06	-1.1666e-05	-0.10149	0.00590768	-0.0137319	0	8512.83
66	8.00098	1.56927	0.0646488	1.71655e-06	-4.23058e-06	0.049791	-0.000437491	-0.000569871	0	6440.72
67	5.24541	9.42001	0.0715959	6.5434e-06	6.55313e-07	0.0150403	-0.00297643	-0.00277583	0	3678.23
68	12.1245	6.06795	0.0507543	7.63275e-06	-1.73696e-05	-0.0653214	-0.000324205	-0.00758207	0	5795.34
69	10.62	5.9704	0.0718533	7.31314e-06	-2.25958e-05	0.0158412	-0.00173855	-0.00705799	0	8238.3
70	13.4821	3.92763	0.0749461	2.48732e-06	-6.44789e-06	-0.0249744	0.000253389	-0.00382469	0	7510.5
73	15.8628	5.44091	0.064192	6.83031e-06	-1.20112e-05	-0.0960189	0.00247677	-0.00619414	0	3020.75
74	14.5568	11.9908	0.061199	5.29472e-06	-1.48585e-05	-0.0317866	0.00729864	-0.0233832	0	2961.87
76	11.6096	7.56156	0.0540018	4.46751e-06	-2.05238e-05	0.0756011	-0.0011814	-0.010862	0	8360.36
77	23.6487	2.41649	0.0628765	-1.18567e-07	-2.83793e-06	0.0236825	0.000973752	-0.00052762	0	3742.27
84	6.35735	15.0573	0.0626555	2.73089e-05	-3.24612e-07	-0.0718738	-0.000646196	-0.00102754	0	1247.23
89	23.0993	6.98253	0.0689511	-1.06777e-06	1.06551e-06	0.0360205	0.00347395	-0.0012558	0	4087.18
93	23.1209	9.16607	0.0539827	4.56254e-06	2.2193e-06	-0.0279805	0.00383891	-8.95204e-05	0	5173.83
94	21.0517	2.22396	0.0603816	-1.72422e-06	9.69642e-07	-0.0123088	0.0013126	-0.00095501	0	2711.64
97	5.32684	12.7033	0.0572822	6.54877e-06	-5.20287e-06	-0.0433728	-0.00250873	-0.00121019	0	4251.17
106	2.20667	5.67563	0.0610708	-1.39977e-06	1.12079e-06	0.0166618	-0.00066994	-0.00121111	0	3892.24
107	21.1128	3.40504	0.0530311	-1.43069e-06	-3.38747e-06	-0.0211079	0.00226837	-0.00162187	0	7037.07
109	5.97222	14.5826	0.0657444	1.92054e-05	-2.44104e-06	-0.0708324	-0.00108619	-0.000731573	0	1263.74
110	8.76756	8.02712	0.0669978	9.72782e-06	-1.25978e-05	-0.0239316	-0.00333249	-0.0078502	0	5517.55
111	17.8508	10.1854	0.0660148	1.22154e-05	-4.59394e-06	0.0758311	0.00785956	-0.0095325	0	18257.1
112	18.0407	7.84171	0.0692958	4.61139e-06	-4.04113e-06	-0.0282588	0.00613422	-0.00745693	0	5644.33
113	17.5497	4.55744	0.0664494	1.43917e-06	-3.01201e-06	-0.00647632	0.00277979	-0.00431518	0	3769.86
116	3.79598	6.03115	0.0724108	2.68997e-07	-4.34734e-08	-0.00745504	-0.0016096	-0.00164181	0	3079.79
117	12.7617	14.4065	0.0528143	3.58082e-06	-3.23911e-05	0.224279	0.00253552	-0.0408699	0	82849.5
123	3.73431	14.4015	0.0732345	7.47865e-06	-4.07175e-06	-0.0580244	-0.000685763	0.00156893	0	1009.31
124	11.2066	10.6268	0.0520857	7.47448e-06	-3.66022e-05	0.00807363	-0.00162704	-0.0173059	0	2103.04
125	2.27167	6.9946	0.0506884	8.01625e-07	1.64439e-06	0.00818814	-0.000829686	-0.00111842	0	3098.95
126	4.89625	7.59951	0.073449	1.81282e-06	3.24538e-07	-0.0190472	-0.00242111	-0.00225433	0	5288.52
129	13.5427	1.84366	0.0556184	6.60514e-07	-3.47262e-06	0.0554181	0.00010678	-0.000957448	0	2581.69
130	5.27475	14.7267	0.0635387	2.1861e-05	-2.36553e-06	-0.0709081	-0.000812383	0.00035432	0	861.419
132	7.35362	3.48488	0.0612998	-2.87178e-08	-1.60331e-06	0.0343742	-0.0015253	-0.00225272	0	3586.4
135	7.23066	7.44883	0.0671837	1.63228e-06	-5.58143e-06	0.0237999	-0.00330112	-0.00507058	0	5713.03
138	25.7808	9.51838	0.0738569	7.43547e-07	-2.60334e-05	0.0646152	0.00108668	0.00165175	0	5420.75
139	7.22333	1.69653	0.0508491	7.56896e-07	-4.5649e-06	0.0193006	-0.000486445	-0.000667409	0	914.777
140	3.50852	14.8101	0.0542148	8.83085e-06	-2.89979e-06	-0.043697	-0.000371183	0.0018673	0	899.297
144	14.5288	2.15132	0.0719444	2.1428e-06	-1.47699e-06	0.0333915	0.000341556	-0.00124819	0	4692.28
146	13.229	11.9743	0.0729542	-7.10695e-08	-2.88246e-05	-0.0229113	0.00434267	-0.0269116	0	3272.35
147	8.88094	13.845	0.0591766	6.56374e-06	-2.12913e-05	-0.279455	-0.00363523	-0.0107945	0	8057.93
148	17.865	2.04435	0.0685789	-8.04857e-07	-2.22322e-06	-0.00023528	0.00120736	-0.00136195	0	6058.17
149	25.6591	9.72511	0.0702225	4.81828e-06	-2.78361e-05	0.0796917	0.0011976	0.00167774	0	763.744
151	11.4198	4.25657	0.0606199	2.24341e-06	-1.30139e-05	-0.00184074	-0.000845743	-0.00413905	0	6586.15
152	7.86331	3.30272	0.0747382	-1.20719e-07	-1.99517e-06	-0.0290961	-0.00143493	-0.00210006	0	2897.83
154	5.82161	15.3731	0.0540798	2.57335e-05	9.79399e-07	-0.0467711	-0.000231712	-1.04141e-05	0	407.478
156	16.388	8.06234	0.0594527	-3.70828e-09	-2.62731e-06	0.108354	0.00558027	-0.0102324	0	4516.2
158	20.4861	5.75256	0.056673	-4.45485e-07	7.96506e-08	-0.0173762	0.00394834	-0.00301126	0	6163.86
159	26.4536	8.16696	0.0580336	-2.52577e-06	-2.45969e-05	0.0694579	0.000608262	0.000731906	0	5181.55
164	19.2296	1.82645	0.0662468	-3.2824e-06	-2.2505e-06	-0.0390113	0.00108999	-0.000754776	0	8213.63
165	8.84769	14.9656	0.0686752	2.00967e-05	-1.73986e-05	-0.204179	-0.000951096	-0.00907272	0	3262.2
166	23.9172	2.38402	0.0612084	1.42071e-07	-3.11282e-06	0.0332082	0.000850229	-0.00055991	0	4510.81
168	25.6817	4.35832	0.0728704	5.01666e-07	-6.5538e-06	0.00764757	0.000736258	-0.000681917	0	1896.65
169	1.1991	11.8634	0.0650754	5.51699e-07	2.63938e-07	0.00865147	-0.000145397	0.00105592	0	735.148
174	14.9385	15.317	0.0549835	-1.66674e-05	-3.59852e-06	0.550253	0.00187668	-0.0248382	0	4186.44
176	8.08723	12.5986	0.0631689	2.34068e-06	-5.27283e-06	-0.0463671	-0.00464698	-0.00837614	0	3893.51
179	4.71467	5.61598	0.0500627	9.98843e-08	1.73014e-07	-0.00987436	-0.0018589	-0.00206695	0	4219.71
180	1.94279	1.66998	0.050051	9.95399e-07	1.72298e-06	-0.0096482	-0.00010634	-0.000298256	0	3320.34
182	13.0525	6.10606	0.0661618	9.56873e-06	-1.72502e-05	0.024987	0.000721659	-0.00822031	0	2653.65
183	3.90555	15.7103	0.0625571	1.91131e-05	-9.099e-06	-0.0488635	0.000137299	0.0020052	0	749.687
184	17.0734	12.2347	0.0654121	1.07328e-05	-7.00798e-06	0.0292177	0.00820135	-0.0123728	0	3213.38
185	13.8057	8.39818	0.0716066	3.57136e-06	-1.87851e-05	0.00825351	0.0023868	-0.0138223	0	7621.45
189	23.5552	5.43054	0.0509866	-4.96231e-08	4.51315e-07	0.000511122	0.00249494	-0.00112674	0	3297.26
192	3.9718	10.6902	0.0714068	6.22797e-06	9.77076e-07	-0.00867293	-0.00216406	-0.000813285	0	1705.27
193	3.08904	15.3708	0.0615546	6.56322e-06	-1.47999e-06	-0.0386559	-2.47104e-05	0.00231746	0	552.79
194	14.6688	14.0541	0.055082	-1.2186e-06	-8.46606e-06	0.223494	0.00654599	-0.028908	0	10699.4
198	14.0542	5.61828	0.0582414	7.89256e-06	-1.52132e-05	-0.0551415	0.00126629	-0.00725806	0	11994.7
201	12.1248	5.33897	0.0569031	4.69518e-06	-1.54222e-05	0.0664264	-0.00069318	-0.00638768	0	14584.2
204	14.5785	7.86945	0.0697578	1.19327e-06	-1.22771e-05	0.20417	0.00338947	-0.0118487	0	12243.9
207	10.2567	12.5419	0.0595275	9.74952e-06	-4.58218e-05	-1.03273	-0.00486836	-0.0184638	0	4701.49
211	20.4797	3.32189	0.0738337	-6.55496e-07	-4.9993e-06	0.0115846	0.00233398	-0.00197736	0	2589.95
213	19.0378	7.96866	0.0544855	6.30294e-06	-2.66657e-06	0.0950555	0.0064426	-0.00551256	0	11843.7
214	26.8175	8.96468	0.0569992	-4.18228e-07	-2.90365e-05	0.0274628	0.000271386	0.00154866	0	783.354
215	21.7464	8.56689	0.0660345	2.42086e-06	-5.86817e-07	0.0706199	0.00514262	-0.00208764	0	4541.8
221	21.894	1.94553	0.0539172	-5.02058e-07	-1.1415e-06	-0.0178979	0.000940549	-0.000639707	0	9863.59
222	13.6904	11.8903	0.0686692	2.20623e-06	-1.9758e-05	0.119669	0.00557396	-0.0250509	0	9115.91
224	26.3888	1.78998	0.0619406	8.74638e-07	5.13248e-06	-0.0089794	0.00011192	-0.000244871	0	3467.34
225	16.5843	11.7229	0.0542313	1.02746e-05	-1.5481e-05	0.136783	0.008317	-0.0139901	0	17263.5
226	11.0634	9.12666	0.0668501	-5.96228e-07	-2.09966e-05	-0.0205404	-0.00244079	-0.0136155	0	12618.3
230	3.47217	1.07334	0.0538894	-1.07633e-07	-7.73724e-08	0.0143392	-5.42048e-05	-4.33921e-05	0	2382.03
231	16.4849	1.55612	0.0716493	-8.06041e-08	-1.04096e-06	-0.00320911	0.000379618	-0.000629482	0	8817
232	20.6543	7.96072	0.0732421	2.4055e-06	1.30291e-07	0.0332878	0.00598637	-0.00335685	0	1364.26
233	18.1624	13.1352	0.0515218	7.11905e-06	-3.04869e-06	0.187273	0.00692657	-0.00783436	0	3146.01
237	20.4945	2.3118	0.0568839	-4.98076e-06	3.55507e-07	-0.0699052	0.00136421	-0.000834283	0	8156.84
238	12.4566	10.1254	0.0522518	1.09988e-05	-3.78297e-05	0.224624	0.000634968	-0.0180593	0	4050.31
245	7.51767	3.33068	0.0743509	1.53337e-07	-1.82204e-06	0.0332267	-0.00136805	-0.00206017	0	4168.86
246	12.5748	4.87891	0.0579262	2.69936e-06	-1.32684e-05	-0.00926863	-0.000124791	-0.00586346	0	1475.97
247	14.3993	7.68974	0.0744534	-1.64747e-06	-1.25682e-05	-0.0686361	0.00289693	-0.0115138	0	14996.9
249	23.2601	6.1578	0.056453	6.15373e-07	-1.41553e-07	-0.0265555	0.00293926	-0.00130616	0	3492.44
251	14.1814	15.1118	0.0670332	-1.14094e-05	-1.05735e-05	0.37201	0.00466654	-0.0345309	0	17086.8
254	8.97634	8.35361	0.0676596	8.13072e-06	-1.27359e-05	-0.201276	-0.00373461	-0.0084551	0	4457.69
259	4.26094	4.91744	0.0518508	2.95875e-07	-3.02734e-07	-0.0191622	-0.00151917	-0.00154063	0	7108.19
265	20.848	6.84998	0.0744524	-2.22897e-08	-4.82954e-07	-0.00365875	0.00484312	-0.00331955	0	5432.21
268	7.03164	5.40903	0.0659841	2.26026e-07	-5.1418e-07	0.0113972	-0.0023644	-0.00336651	0	4029.57
270	17.9393	6.54188	0.0722776	6.65237e-07	-4.89407e-06	-0.158866	0.00489931	-0.00623023	0	9745.36
271	7.29704	6.05821	0.0599637	-9.40252e-07	-2.41744e-06	-0.0453751	-0.00275736	-0.00410743	0	3861.79
273	22.8253	8.04172	0.063691	4.02111e-07	6.12333e-07	-0.019533	0.00394836	-0.0010892	0	1739.42
277	2.3524	13.3486	0.0580283	3.08027e-06	1.13499e-06	6.83778e-05	-0.000614687	0.00170473	0	664.386
280	13.6885	9.09914	0.0734476	7.59079e-06	-1.74321e-05	0.0290193	0.00273533	-0.0152563	0	5982.49
282	12.1259	12.4509	0.054446	-1.57231e-07	-4.521e-05	0.184795	-0.000222708	-0.025739	0	19170.9
284	12.6734	5.8936	0.0564164	7.42195e-06	-1.52703e-05	-0.124067	-0.000112455	-0.0073495	0	8274.23
286	20.0242	3.42295	0.0677922	-5.10622e-07	-6.08108e-06	-0.00498504	0.0024261	-0.00198261	0	2364.34
288	11.7374	7.8508	0.0547113	3.68922e-06	-2.14549e-05	-0.078038	-0.000994864	-0.0115877	0	13260.5
289	14.8611	15.214	0.0731574	-1.6663e-05	-6.05869e-06	0.336004	0.00245849	-0.0262808	0	12110.2
290	26.7061	4.94601	0.0655788	-2.33665e-07	-7.39945e-06	-0.000360463	0.000178287	-0.000564533	0	4598.22
293	2.84553	15.1437	0.0677	5.75447e-06	-2.54852e-07	-0.0276259	-0.000147637	0.00233624	0	1273.81
295	3.71444	10.8213	0.0683585	5.45465e-06	1.10492e-06	-0.0538748	-0.00213829	-0.000675223	0	807.66
298	14.7057	14.5555	0.0720911	-7.79033e-06	-1.00738e-05	0.292513	0.00360752	-0.0287727	0	15327.4
300	5.89121	5.56926	0.0512414	2.78087e-07	-1.00605e-06	0.0139947	-0.00217533	-0.00268625	0	5457.08
301	17.2138	8.09963	0.0575657	4.26279e-06	3.60658e-06	-0.00780777	0.00612687	-0.00870314	0	8112.29
304	25.2704	4.24157	0.0742154	-1.47801e-07	-6.8548e-06	-0.00242685	0.000904143	-0.000759366	0	1213.28
305	1.97024	13.7833	0.0640556	1.14055e-06	1.89954e-06	0.00200478	-0.000374277	0.00195936	0	774.632
306	22.2625	6.81113	0.0674183	1.71181e-06	-5.0333e-07	-0.00576643	0.00391226	-0.00176954	0	2760
310	11.0797	5.89294	0.0656974	9.30308e-06	-2.41962e-05	-0.0525606	-0.00126834	-0.00698208	0	13809.8
312	19.1206	8.59863	0.0507272	7.55287e-06	-3.34924e-07	-0.039573	0.00700476	-0.00613702	0	14849.9
313	18.2034	1.94837	0.0586009	-1.54612e-06	-1.7803e-06	0.0201374	0.00111825	-0.00106206	0	8075.76
315	6.35466	2.3972	0.0668322	9.30431e-07	-3.66491e-06	0.057649	-0.000895528	-0.000925337	0	2517.62
319	4.1264	8.5725	0.0736573	3.69604e-06	4.63265e-07	0.0577095	-0.0021827	-0.00165976	0	4603.85
327	3.83331	15.6074	0.0632286	1.77225e-05	-8.37534e-06	-0.0365167	8.33448e-05	0.00202113	0	719.386
328	18.2423	11.5877	0.0696034	1.05908e-05	-8.92953e-06	0.17965	0.00792339	-0.00841928	0	2416.51
330	1.2197	14.904	0.0605822	2.37712e-07	2.93381e-06	-0.00318433	-9.40153e-05	0.00265691	0	612.576
332	1.48524	14.7258	0.0564883	4.15197e-07	1.99035e-06	0.00338564	-0.000137523	0.00253806	0	805.952
336	25.463	8.39797	0.0502189	-3.9459e-06	-2.22144e-05	0.0164931	0.00146632	0.000697605	0	7456.67
338	26.4643	7.69493	0.0515005	-1.04799e-06	-2.11276e-05	-0.00709458	0.000465877	0.000444282	0	5531.73
339	23.6757	4.35252	0.0732215	5.37289e-07	-1.2808e-05	-0.00844839	0.00192665	-0.0010457	0	3712.4
341	26.4771	3.41548	0.0654933	1.87686e-07	1.57615e-06	0.00245926	0.000199408	-0.000504794	0	3341.11
342	26.3381	5.59663	0.0571704	-6.6507e-08	-1.17367e-05	0.00513324	0.000541524	-0.000454245	0	4198.66
348	5.3845	13.0569	0.0659875	7.32942e-06	-3.29476e-06	-0.107791	-0.00237265	-0.000925241	0	2141.85
350	8.58784	8.28805	0.0516838	1.06585e-05	-1.14871e-05	-0.0146803	-0.00370923	-0.00810058	0	13154.9
354	24.6086	2.62011	0.0666467	2.17442e-06	-4.90217e-06	-0.0236207	0.000828537	-0.000634376	0	1615.66
355	13.3503	12.3868	0.0748768	-2.67023e-07	-2.74425e-05	0.128043	0.00434923	-0.0275282	0	7892.97
358	26.4748	9.14782	0.0682527	-3.21608e-07	-2.80025e-05	-0.0239421	0.000546402	0.00152537	0	1942.25
359	13.8767	5.03485	0.0661344	4.24321e-06	-1.09022e-05	0.130777	0.000845841	-0.00634407	0	10471.5
362	5.95489	10.0781	0.0740584	4.11266e-06	-9.48968e-07	-0.02686	-0.00349721	-0.00362976	0	6101.61
363	14.7856	13.1395	0.0548778	8.26028e-06	-9.21275e-06	-0.138769	0.0076846	-0.024967	0	18007.4
366	26.6781	5.17906	0.0620491	-3.00139e-07	-8.36377e-06	0.00425498	0.000201756	-0.00058235	0	4509.43
368	5.36602	7.76811	0.0683189	3.79608e-06	2.17453e-07	0.0195557	-0.00261567	-0.00307784	0	1538.15
370	10.4806	14.8213	0.0502697	3.9572e-06	-4.23418e-05	-0.271533	-0.00248932	-0.0201062	0	7619.38
373	10.0455	5.41675	0.0746167	3.02931e-06	-1.30172e-05	0.116057	-0.00206683	-0.00562622	0	7658.07
374	4.65355	1.55536	0.0681705	-4.79329e-10	-9.18978e-07	0.0293179	-0.000285562	-0.000305819	0	1928.77
375	2.90199	3.71565	0.0650516	-1.41272e-07	1.31343e-07	0.0100142	-0.000634004	-0.00102679	0	2616.58
376	10.8865	2.97455	0.0744426	6.68489e-08	-6.60668e-06	0.0624537	-0.000520314	-0.00254421	0	10506.7
383	7.88631	8.25906	0.0566434	1.01994e-05	-1.2677e-05	-0.108682	-0.00372542	-0.00657396	0	4766.79
384	7.0921	9.04916	0.064401	1.01245e-05	-9.80281e-06	0.0170663	-0.00375485	-0.00561667	0	8852.09
388	21.7266	9.48211	0.0697648	5.25693e-06	1.15283e-06	0.0266644	0.00544988	-0.00182835	0	4687.74
395	4.95569	9.34921	0.067038	6.15035e-06	8.2384e-07	-0.0105763	-0.00264545	-0.00239787	0	5869
400	19.3477	9.07523	0.0552619	8.62951e-06	-4.40082e-06	0.133329	0.00715398	-0.00562319	0	4682.04
403	26.739	7.15483	0.0706882	-2.76121e-07	-1.95749e-05	0.0190915	0.000168948	0.000255549	0	4490.37
406	3.33608	10.8355	0.0665292	3.1979e-06	5.22024e-07	-0.00996096	-0.00161123	-0.000388114	0	2252.96
407	5.07824	7.32468	0.0659139	1.71176e-06	1.88244e-07	-0.0283284	-0.00247682	-0.00250869	0	4829.45
408	3.40865	1.76965	0.0708068	-3.81847e-09	-3.2868e-07	0.0133312	-0.000268231	-0.000350023	0	2125.5
409	6.53219	8.43834	0.0738786	6.69894e-06	-4.67273e-06	-0.0444561	-0.00352319	-0.00447493	0	4302.15
410	13.2188	8.10777	0.0540482	6.35914e-06	-3.23981e-05	-0.126371	0.00130877	-0.0126196	0	8934.52
413	23.2318	1.92206	0.0680833	-3.43982e-07	-5.835e-07	-0.0163939	0.000672771	-0.000286607	0	581.23
416	4.2507	6.01202	0.0649273	1.59567e-07	-1.45818e-07	0.00772337	-0.00171801	-0.00179309	0	3634.57
421	24.884	1.52881	0.0636026	1.38051e-06	-2.42302e-06	-0.0275872	0.000257548	-0.000221092	0	3282.44
423	12.8724	4.54232	0.0538369	2.04078e-06	-1.13888e-05	0.0303124	-0.000223133	-0.00520509	0	7221.07
425	17.721	7.70562	0.0635653	2.13708e-06	-4.68983e-06	0.11719	0.00597902	-0.00766501	0	13199.6
426	10.3487	7.53779	0.052616	5.57716e-06	-1.98974e-05	-0.123369	-0.00214896	-0.00917988	0	2057.79
428	8.32621	5.77966	0.0518119	-7.22377e-07	-6.04613e-06	-0.0017121	-0.00248146	-0.00506238	0	8161.86
431	21.8421	5.8137	0.0590341	7.38746e-07	2.7555e-06	-0.0209046	0.00366251	-0.00202432	0	5504.34
434	25.7581	5.21265	0.0574064	1.18612e-06	-1.07336e-05	-0.044587	0.00089344	-0.000596888	0	5533.61
436	18.0432	9.82796	0.0665746	1.09866e-05	-5.51064e-06	0.12943	0.00834128	-0.00898665	0	8152.13
437	14.6065	13.3748	0.0621401	6.52966e-06	-8.40346e-06	0.278519	0.00829945	-0.0278675	0	11197.1
440	17.021	6.69313	0.073674	8.49169e-07	-2.88161e-07	-0.00475453	0.00475211	-0.00744232	0	6830.21
442	8.2982	11.5485	0.073583	-1.23474e-07	-9.17937e-06	-0.103894	-0.00460297	-0.00950029	0	8640.02
443	5.71297	10.0322	0.0607451	4.46136e-06	-5.20874e-07	-0.0577292	-0.00336152	-0.00325757	0	6859.37
444	16.5958	10.5979	0.0708922	7.82874e-06	-4.33364e-06	0.0491	0.00904857	-0.0131785	0	11967.9
445	1.9883	15.7253	0.0627039	2.14788e-06	7.88535e-07	-0.00919547	0.00013534	0.00289239	0	666.37
449	22.173	3.71173	0.0625854	-3.03972e-06	-6.16759e-06	0.0163697	0.00208139	-0.00141878	0	2974.95
451	5.15212	3.46981	0.0541923	1.36021e-06	-7.83816e-07	-0.0167106	-0.00132394	-0.00134433	0	3593.03
452	12.9269	5.37701	0.0685271	4.75061e-06	-1.28272e-05	-0.0589572	-0.000128662	-0.0064172	0	7061.38
453	15.6349	13.3095	0.0664688	5.52374e-06	-5.7978e-06	0.125994	0.00838419	-0.0207264	0	11999.2
454	11.9998	12.8445	0.064013	9.51261e-07	-4.52166e-05	0.197112	3.64623e-05	-0.0274579	0	17072.1
455	8.19947	12.3599	0.0670414	1.7236e-05	-8.72222e-06	-0.207792	-0.00474017	-0.00864324	0	7745.89
457	19.9073	7.67929	0.0674014	3.11987e-06	-1.24963e-06	0.0148819	0.00607011	-0.00420182	0	7981.36
459	1.2631	3.62462	0.0720698	-6.69599e-07	3.95972e-06	0.0156946	-0.000122484	-0.000810019	0	2216.5
460	19.4489	12.0288	0.066915	9.42468e-06	-6.47376e-06	0.138396	0.00669376	-0.00511134	3	3579.32
461	13.5536	15.5036	0.0554754	-4.18928e-06	-9.59546e-06	0.333706	0.00303846	-0.0458958	0	58212.7
465	9.68581	7.39552	0.0749948	8.29004e-06	-1.88638e-05	-0.0957103	-0.00270407	-0.00851118	0	3898.01
468	7.90726	11.7104	0.0605431	-2.40425e-07	-1.31442e-05	-0.142868	-0.00452341	-0.00822852	0	2132.34
470	3.68769	6.26033	0.0523271	-2.56928e-07	2.75567e-08	0.00830182	-0.00152625	-0.001597	0	6236.22
472	2.23195	1.46496	0.071164	9.68372e-07	1.50644e-06	0.022744	-0.000111542	-0.000249068	0	2085.23
473	4.93143	5.39427	0.0526372	-9.94696e-08	-3.79398e-07	-0.0306309	-0.00192313	-0.00216725	0	4564.39
474	25.8455	1.11577	0.0640883	4.9e-07	3.27338e-07	-0.0163336	5.31677e-05	-1.86885e-05	0	475.673
480	8.83829	4.11699	0.0694584	1.09891e-08	-3.40996e-06	0.0274717	-0.0016408	-0.00341102	0	4671.86
483	23.1591	5.82971	0.0664931	7.85917e-07	1.40897e-06	-0.00805115	0.00286556	-0.00132456	0	4836.63
486	8.54388	15.1946	0.0627767	3.02703e-05	-9.49053e-06	-0.196048	-0.000315122	-0.00734333	0	3810.08
488	23.588	5.75007	0.0573331	2.4229e-07	1.7527e-07	-0.0055941	0.0025687	-0.00113262	0	5688.05
489	16.7108	7.93154	0.0578933	4.87889e-06	-7.03289e-08	0.0473491	0.00562883	-0.00986383	0	15718.2
491	25.2649	5.44038	0.0663825	1.77124e-06	-1.36723e-05	0.000981433	0.00129876	-0.000704288	0	5636.09
496	14.3746	12.4518	0.0533871	5.32967e-06	-1.22912e-05	0.185869	0.0086483	-0.0252564	0	20221.8
499	18.7712	1.56207	0.0702159	-1.97704e-06	-1.21747e-06	-0.00798614	0.000645052	-0.000631446	0	5532.51
507	25.0764	1.86586	0.052702	1.31743e-06	-1.98154e-06	-0.0166582	0.000306248	-0.000329782	0	4833.76
512	17.9402	13.9851	0.0508849	2.62431e-06	-3.01458e-07	0.138398	0.00543842	-0.00812733	0	4331.41
517	25.5088	7.50435	0.0578825	-6.06386e-07	-1.85435e-05	0.0205646	0.00160547	0.000206984	0	1052.1
522	23.5884	1.35225	0.0605552	4.50305e-07	-4.93106e-07	-0.0279195	0.000206834	-0.000131547	0	2973.72
523	8.83804	1.08472	0.0585388	5.52631e-07	-7.32145e-07	-0.0111777	3.6162e-05	-0.000226399	0	1117.72
524	19.1815	3.80768	0.0588156	-7.86684e-07	1.99743e-07	0.0107775	0.00277012	-0.00265709	0	6399.29
525	15.3634	3.26692	0.0660034	8.24621e-07	-1.82328e-06	0.0567277	0.00129703	-0.00296919	0	10292.9
527	8.55677	3.99572	0.0564019	-5.30345e-07	-2.69099e-06	-0.0415769	-0.00166665	-0.00319754	0	2497.42
530	20.7061	6.80613	0.0741585	2.93962e-07	-7.54532e-07	0.000268928	0.00488945	-0.00339271	0	5839.72
532	9.99707	9.9353	0.0624988	-3.53116e-07	-1.48826e-05	0.0118362	-0.00333787	-0.0130767	0	9854.26
539	11.111	4.92803	0.0728112	5.14674e-06	-1.85074e-05	-0.0205928	-0.00113474	-0.00549963	0	17235.2
540	4.63325	14.2386	0.061307	1.37345e-05	-8.07106e-06	-0.0535861	-0.00109814	0.000794421	0	1147.19
541	7.96222	13.9172	0.0589606	4.74208e-06	1.82569e-06	-0.293322	-0.00297217	-0.00671662	0	3521.93
544	3.30751	9.87848	0.0598369	4.02627e-06	1.01516e-06	-0.0612424	-0.00172718	-0.000925977	0	4754.86
545	12.2302	15.4267	0.0720506	5.20132e-06	-3.30042e-05	0.367324	-0.00315126	-0.0462926	0	33942.1
546	11.9441	12.0267	0.0701651	4.33477e-06	-4.8677e-05	-0.0157717	-0.000423089	-0.0239366	0	19248.8
547	15.9327	7.48895	0.0581319	2.87502e-07	-5.10713e-06	-0.0720019	0.00500498	-0.0100023	0	1820.81
548	4.82737	8.92843	0.0531474	5.70421e-06	1.24849e-06	-0.0378901	-0.00254884	-0.00232099	0	8458.95
550	20.5923	6.37029	0.0700979	-9.45338e-07	-7.96434e-07	-0.0830443	0.00479249	-0.00321127	0	5089.61
552	2.5414	14.2906	0.0543431	2.62298e-06	5.74027e-07	-0.0318314	-0.000476083	0.0020841	0	881.817
557	20.5435	4.72922	0.0743363	9.82193e-07	4.97616e-07	0.0240017	0.0034177	-0.00246467	0	6161.81
559	6.96188	6.03702	0.050317	-1.51141e-07	-2.35554e-06	0.0123856	-0.00280354	-0.00395057	0	7655.7
560	15.4795	13.2932	0.0748306	7.61158e-06	-6.73156e-06	-0.0231025	0.00833759	-0.0214719	0	11382.5
563	16.1433	7.15835	0.0688686	3.98163e-06	-5.9632e-06	0.0305609	0.00472596	-0.00887235	0	14320.3
565	11.2784	15.9045	0.0677077	1.35072e-05	-2.78868e-05	-0.818122	0.0033995	-0.0278029	0	1871.27
566	5.35228	4.21175	0.0615532	-1.1172e-07	-8.4686e-08	0.0814829	-0.00158137	-0.00182685	0	5936.15
567	7.81992	8.35592	0.0606749	1.00469e-05	-1.26243e-05	-0.0407635	-0.00372749	-0.00640266	0	1341.84
570	23.8004	2.76104	0.0505607	1.18529e-06	-5.49282e-06	-0.0171872	0.00110289	-0.000729356	0	4818.59
574	15.0447	6.70296	0.0505279	1.4954e-05	-1.24156e-05	0.116179	0.00296399	-0.00856369	0	9539.67
577	24.4865	1.67668	0.0527173	2.4809e-07	-2.54491e-06	-0.0125273	0.000431202	-0.00030485	0	972.757
582	20.7776	6.57646	0.0721215	1.0303e-07	-1.62027e-07	-0.0165156	0.00474795	-0.0032618	0	7896.8
585	15.6671	1.88485	0.0589638	5.35807e-07	-1.31183e-06	-0.00797947	0.000384854	-0.00108047	0	9554.25
587	14.8648	4.48849	0.0524154	8.08277e-07	-8.92497e-06	0.0694284	0.00186128	-0.00500943	0	12253.1
588	16.4029	12.4833	0.0617713	5.06014e-06	-7.25181e-06	0.0820045	0.00861011	-0.0154313	0	14561
592	12.5403	11.2965	0.0748549	4.44923e-06	-4.21703e-05	-0.0640845	0.00132554	-0.0223791	0	4728.24
598	12.3712	15.3579	0.0615193	5.58374e-06	-3.10995e-05	-0.205533	-0.00125622	-0.0479584	0	63970.4
599	11.55	2.89207	0.0683366	1.32411e-06	-5.02533e-06	0.0279956	-0.000296075	-0.00250537	0	1067.73
600	7.67168	10.2154	0.050801	6.53649e-06	-1.43603e-05	-0.0627898	-0.00402028	-0.00725277	0	10056.3
607	25.9594	8.78206	0.0736031	-9.10769e-07	-2.4207e-05	0.0681543	0.00108448	0.00120113	0	2410.56
610	6.26859	11.439	0.0659058	5.76205e-06	-6.17256e-06	-0.133029	-0.00373762	-0.00365264	0	6532.25
611	11.4052	4.38368	0.0674922	2.87113e-06	-1.32572e-05	-0.00574309	-0.000856458	-0.0042357	0	5982.68
613	8.83339	5.90025	0.0680411	3.22602e-07	-1.08114e-05	0.0460589	-0.0024456	-0.00551032	0	4432.08
616	6.52517	6.21214	0.0606374	3.64419e-07	-1.81794e-06	-0.0608549	-0.00266559	-0.00348077	0	3504.92
618	7.30656	1.92152	0.0502334	1.26733e-06	-4.51751e-06	0.0198496	-0.000570114	-0.000690359	0	2330.14
620	21.0068	9.65201	0.0522163	7.51654e-06	-2.02476e-06	0.104359	0.00603409	-0.00248825	0	4182.75
624	10.4065	7.71776	0.0607039	4.24071e-06	-1.94143e-05	0.00121983	-0.00220553	-0.009584	0	11605.9
625	4.97044	10.1136	0.0695933	4.90515e-06	1.94221e-07	-0.101266	-0.00277648	-0.00200662	0	5264.21
626	12.5736	3.56431	0.0634161	2.76225e-06	-7.99444e-06	0.0290051	-0.000127013	-0.00357978	0	2996.37
627	7.18358	1.59585	0.0567775	3.74759e-07	-4.40314e-06	-0.000165502	-0.000387726	-0.000415576	0	3101.23
632	7.14435	15.3094	0.0594225	2.38269e-05	2.08734e-06	-0.127745	-0.000245705	-0.00258649	0	1109.76
633	14.6654	3.28181	0.061966	1.20384e-05	-1.13966e-05	-0.0244482	0.000684649	-0.00290838	0	6790.39
636	8.22906	9.88503	0.0639263	5.07524e-06	-1.31484e-05	-0.0652164	-0.00387064	-0.0084711	0	10616.7
639	18.1318	3.75577	0.0701593	-1.64658e-06	-6.54086e-07	-0.0994131	0.00273849	-0.00295998	0	13458.6
642	2.84696	9.04658	0.0675386	2.0332e-06	2.41804e-06	-0.0334906	-0.00131088	-0.000987144	0	3847.37
645	20.9435	6.20155	0.0608616	-5.05319e-07	5.73639e-07	0.0156747	0.0043576	-0.00294948	0	6415.96
647	2.65274	15.2337	0.055016	3.40788e-06	-2.21251e-07	-0.0212263	-9.04699e-05	0.00244384	0	779.47
648	20.8533	2.52691	0.0645715	-4.65332e-06	4.72401e-07	-0.0247877	0.00153663	-0.00098195	0	4081.98
651	16.1754	9.12712	0.0662388	1.80047e-06	-7.55857e-06	0.0963939	0.00681188	-0.0120983	0	5501.88
652	11.8753	6.11299	0.0591497	6.98656e-06	-1.88086e-05	-0.0426051	-0.000643131	-0.00784665	0	10041.1
654	23.1211	5.68298	0.051725	5.59645e-07	1.48533e-06	-0.036405	0.00280826	-0.00135915	0	8308.27
655	15.2045	3.28669	0.0570951	8.15055e-07	-2.54684e-06	0.0354907	0.000950138	-0.00297108	0	10405.8
656	16.4409	12.1469	0.073641	6.60895e-06	-1.44397e-05	0.0322075	0.00847658	-0.0150721	0	8805.74
665	1.25035	4.26965	0.07174	-7.51547e-07	3.61122e-06	0.00660566	-0.000247995	-0.000948053	0	1571.19
667	8.73717	3.60973	0.0514877	-8.99314e-07	-2.65642e-06	0.0477319	-0.00143657	-0.0029994	0	7824.89
668	2.59626	14.7405	0.0613802	2.83292e-06	-2.56844e-07	-0.0235562	-0.000283515	0.00225065	0	594.25
671	12.0006	6.32991	0.0556775	7.22909e-06	-1.9527e-05	-0.203544	-0.000473932	-0.00823388	0	7038.65
678	14.0406	13.6879	0.0744261	3.07697e-06	-1.2238e-05	0.506288	0.00679632	-0.0324386	0	10325
679	20.2215	8.81748	0.0555366	4.98976e-06	-4.28925e-06	0.00252429	0.0064733	-0.00406399	0	2819.24
680	12.8303	13.7648	0.0599959	5.66049e-07	-3.25161e-05	-0.223103	0.00535338	-0.0357844	0	24554.8
683	11.6401	15.878	0.0742025	6.60588e-06	-2.96336e-05	-0.524689	0.00137169	-0.032782	0	11359.4
685	18.6515	1.57086	0.0501048	-1.75262e-06	-1.05176e-06	-0.0163822	0.000727822	-0.000540334	0	10724.6
690	16.0659	12.2145	0.0640833	8.43884e-06	-1.248e-05	0.259432	0.00820349	-0.017043	0	1876.49
692	4.39188	5.5499	0.0590312	-1.17873e-08	-7.33871e-08	0.0197313	-0.00171309	-0.00182003	0	3934.24
694	5.62519	7.98683	0.0621857	3.94408e-06	-2.65546e-07	-0.0277281	-0.00290207	-0.00333377	0	3622.3
697	9.6839	4.06994	0.0734195	-3.46068e-07	-6.42454e-06	-0.00515191	-0.0014221	-0.00365342	0	7698.74
698	12.898	5.00721	0.0696895	2.45885e-06	-1.21105e-05	-0.013237	-0.00020956	-0.00590107	0	6698.46
702	4.27311	14.3742	0.0521242	1.16392e-05	-6.97866e-06	-0.0428038	-0.000848859	0.00119994	0	1035.97
703	8.19466	2.40443	0.070854	5.84316e-07	-3.18822e-06	0.00455876	-0.000997638	-0.0013295	0	7074.58
707	26.8852	4.82561	0.0602173	-6.15723e-08	-6.10093e-06	-0.000496094	7.67558e-05	-0.000543811	0	2918.79
711	12.5967	7.86373	0.053742	3.35081e-06	-2.60789e-05	-0.140999	0.000293811	-0.0119866	0	13208
713	25.1747	1.92072	0.060026	1.22049e-06	-1.70624e-06	-0.0126335	0.000283153	-0.000333037	0	2742.09
714	24.2814	8.47171	0.0520093	-2.2584e-06	-6.52414e-06	-0.0553174	0.00266088	0.000243034	0	7463.25
715	3.75763	5.8919	0.0721444	7.08866e-08	-1.94833e-07	0.00365895	-0.00154586	-0.00161774	0	5719.93
721	21.9313	3.01733	0.0665844	-1.18528e-06	-3.9924e-06	0.00957811	0.00184275	-0.00132509	0	807.19
724	10.4234	3.34844	0.0566134	-1.30602e-06	-7.02847e-06	0.024295	-0.000902708	-0.00300792	0	3794.09
726	11.0052	7.69892	0.0678767	3.48392e-06	-2.04852e-05	-0.0497543	-0.00159213	-0.010436	0	9074.64
728	22.7674	5.18811	0.0665394	4.29774e-08	-6.11534e-07	0.0176041	0.00273186	-0.00149527	0	7355.56
729	5.41085	1.42369	0.0740347	1.02203e-08	-9.6701e-07	0.0228289	-0.000155577	-0.000200317	0	2584
731	22.451	6.15955	0.0582903	1.66314e-06	7.4244e-07	0.0785199	0.00351903	-0.00174507	0	4741
732	4.44934	4.17075	0.0652063	1.2786e-06	3.59241e-07	0.0164326	-0.00133306	-0.00135763	0	2015.76
733	2.09077	3.68674	0.073878	-6.77566e-07	2.18527e-06	0.0010111	-0.000438895	-0.000879728	0	3894.55
743	16.4695	9.62992	0.0640414	-1.58172e-07	-2.2502e-06	0.11479	0.00750531	-0.0125939	0	15261.5
745	5.33518	2.47219	0.0557049	-1.27683e-07	-2.47734e-06	0.0385267	-0.000884513	-0.00091473	0	2110.21
748	18.2139	9.08888	0.0579331	7.11336e-06	4.91853e-07	0.315244	0.00776596	-0.00800137	0	12724.2
751	23.9652	6.09524	0.053261	-6.9354e-07	-1.79082e-06	-0.0441689	0.00239935	-0.000997995	0	3399.39
754	14.3968	14.2603	0.0659321	-4.2745e-06	-1.22581e-05	0.383981	0.0053257	-0.0311664	1	92002.3
756	11.5166	6.42215	0.0580577	7.00352e-06	-2.01519e-05	-0.104181	-0.00076064	-0.00808985	0	6997.92
758	15.5171	2.88786	0.069552	1.74897e-06	-1.17051e-06	-0.0422404	0.001041	-0.00242832	0	6162.04
759	5.05663	1.44521	0.0610039	9.53126e-08	-8.02379e-07	0.0383008	-0.000281408	-0.000244992	0	6237.6
760	14.2755	11.7076	0.0557999	5.45968e-06	-1.5647e-05	-0.0738304	0.00655977	-0.0232684	0	18645.3
762	16.7184	1.25364	0.0716476	1.21508e-07	-8.70375e-07	0.004367	0.00025892	-0.000297509	0	4848.73
763	6.02701	4.86149	0.0659921	2.65942e-07	-8.70885e-07	-0.013204	-0.00194098	-0.00249542	0	7830.08
765	17.3623	3.04525	0.0600962	1.03026e-07	-3.49217e-06	0.0404247	0.00163261	-0.0024205	0	9475.77
767	15.7503	6.3333	0.0593063	1.50408e-05	-1.26885e-05	-0.0349832	0.00347884	-0.00766837	0	14986
768	24.2397	1.54507	0.070205	3.86582e-07	-1.29033e-06	-0.0473264	0.000311577	-0.00020792	0	2744.74
770	8.17078	14.3695	0.0596184	1.24427e-05	-9.31346e-07	-0.155109	-0.00225999	-0.00701202	0	1471.46
776	7.26908	4.1429	0.0669048	-4.24143e-09	-1.00523e-06	0.0267059	-0.001866	-0.00244484	0	1453.98
778	11.2688	10.1101	0.0555536	3.18329e-06	-3.27326e-05	0.0188082	-0.00172614	-0.0166278	0	5725.14
782	15.9879	7.33164	0.0601232	2.12748e-06	-5.95646e-06	-0.0924216	0.00434525	-0.00957622	0	5795.28
784	9.32004	8.44454	0.0504376	7.35068e-06	-1.25146e-05	0.00412827	-0.00341199	-0.00923161	0	8000.94
791	15.9068	14.9644	0.0590755	-1.03691e-05	-1.45471e-06	0.0893887	0.00152406	-0.0181322	0	11407
792	5.96812	3.49007	0.0737045	6.75651e-07	-2.12846e-06	0.00253954	-0.00135005	-0.00157106	0	3390.18
794	10.2009	14.1139	0.0588257	1.88969e-06	-4.33164e-05	-0.179124	-0.00366757	-0.0187773	0	15404.6
795	2.74544	5.48544	0.067232	-2.83749e-07	3.24213e-07	-0.010862	-0.000912502	-0.0013214	0	5624.34
797	26.3966	3.51629	0.0636889	-5.77883e-08	9.21764e-07	-0.00759936	0.000254943	-0.000515381	0	5441.27
802	26.8863	5.1782	0.0645945	-1.13552e-07	-7.69199e-06	0.0154396	9.506e-05	-0.000515129	0	3366.48
803	16.5923	9.59489	0.0638442	2.80286e-06	-1.66582e-06	0.171378	0.00762249	-0.0120382	0	4764.2
804	24.9267	7.99701	0.0679596	-5.75389e-06	-1.47605e-05	0.0426542	0.00221843	0.000319232	0	2269.8
807	2.68027	5.86619	0.0526539	-1.40224e-07	3.77866e-07	-0.0107949	-0.000858253	-0.00131768	0	1762.8
811	5.15638	13.8837	0.0656718	1.17015e-05	-5.13262e-06	-0.0849469	-0.00164088	-3.96851e-05	0	1136.19
813	5.54987	2.45638	0.0643101	2.36342e-07	-2.41497e-06	0.0243745	-0.00091156	-0.00104219	0	3994.65
815	4.77315	8.35593	0.0594729	4.81644e-06	1.54204e-06	-0.0163986	-0.00248036	-0.00230106	0	1270.03
816	13.5132	6.13558	0.0673582	8.71991e-06	-1.87852e-05	-0.01348	0.00152063	-0.00854112	0	8278.1
820	13.7739	15.7704	0.0654669	-6.67851e-06	-9.56036e-06	0.905997	0.000972927	-0.0442019	0	43888.1
821	20.2908	9.98747	0.0578805	1.19688e-05	-4.00665e-06	0.016696	0.00691479	-0.00382219	0	3058.33
823	5.55082	12.7482	0.0526342	7.40929e-06	-4.02251e-06	-0.0646583	-0.0026264	-0.00150357	0	5595.68
828	21.6779	2.62811	0.0704305	-1.18591e-06	-2.32493e-06	-0.0626508	0.00148822	-0.00111245	0	7070.88
829	10.5115	2.10244	0.0598005	-8.80429e-07	-3.79596e-06	-0.0341712	-0.000256256	-0.00125676	0	10006.8
830	11.3514	9.68441	0.0518253	2.92893e-06	-2.74247e-05	-0.128405	-0.00163986	-0.0152677	0	4496.22
832	21.9555	5.10152	0.0545061	7.7513e-07	-4.63194e-08	-0.0164345	0.00302869	-0.00202999	0	3865.03
833	2.71936	12.0777	0.0688549	3.33878e-06	8.87103e-07	-0.0226845	-0.00108066	0.000698305	0	3165.13
835	16.0526	7.23919	0.0528461	3.07221e-06	-4.98872e-06	0.168602	0.00447107	-0.00935527	0	9398.15
838	13.0452	5.96764	0.0529311	9.4487e-06	-1.73599e-05	0.13038	0.000778002	-0.00779494	0	5472.2
839	6.25225	4.69766	0.0719646	5.75319e-07	-9.41584e-07	0.0528688	-0.00192583	-0.00254022	0	4637.34
844	7.96325	14.1601	0.0744422	1.00533e-05	-4.94725e-06	-0.162016	-0.00250693	-0.00630037	0	2278.64
846	20.9526	8.17243	0.0604337	2.7151e-06	-1.22759e-07	0.0025914	0.00574781	-0.00296374	0	9314.29
847	1.16534	12.9056	0.0619518	4.25633e-07	1.28803e-06	-0.0112348	-9.42446e-05	0.00172368	0	2811.33
850	20.6449	4.29381	0.0573745	1.77466e-07	-8.09897e-07	0.00326355	0.00296931	-0.00225832	0	5569.87
851	10.425	7.26499	0.0509779	7.49533e-06	-2.06009e-05	0.0979892	-0.0019933	-0.00897748	0	7536.74
853	4.86023	11.4176	0.0632651	4.02965e-06	-4.6286e-06	-0.0262183	-0.00272704	-0.00139694	0	2423.84
855	26.0036	2.6286	0.0714329	2.479e-07	3.92759e-06	0.00198494	0.000343549	-0.000461049	0	4311.77
858	1.76184	8.10856	0.056868	1.10588e-08	1.13089e-06	-0.0365869	-0.000542159	-0.000848159	0	6759.46
860	9.08517	8.98295	0.0595568	9.46503e-06	-9.32363e-06	0.00053011	-0.00397272	-0.00939124	0	3051.09
861	17.1175	9.12116	0.0661227	1.76716e-06	1.47251e-06	-0.0189576	0.00780867	-0.0105621	0	3812.19
863	7.02765	6.81389	0.0572811	-1.08577e-06	-3.06705e-06	-0.0209737	-0.00298057	-0.00437882	0	4770.54
865	1.25511	6.47079	0.0667671	3.76115e-07	9.90286e-07	-0.0491112	-0.000123048	-0.00104868	0	169.548
867	15.2672	12.8295	0.0685131	5.2733e-06	-1.19548e-05	0.225133	0.00728119	-0.0219808	0	27828.8
869	5.31189	6.44907	0.0691575	2.49717e-07	-5.17013e-07	-0.0397338	-0.00243316	-0.00267539	0	3908.43
877	8.69711	12.2474	0.0740592	5.38257e-06	-9.07666e-06	-0.121614	-0.00481465	-0.0105314	0	3203.32
878	2.23992	4.51579	0.0667472	-1.22524e-07	-1.44635e-07	0.00681705	-0.000555184	-0.00108764	0	5669.29
884	26.2776	6.51226	0.0688161	9.81278e-08	-1.48335e-05	0.00856468	0.000666337	-0.000224157	0	4482.05
886	10.4612	8.66515	0.068922	1.29879e-06	-1.41644e-05	-0.0828177	-0.00255521	-0.0116407	0	1732.36
887	6.65972	4.35657	0.0691138	5.18483e-07	-1.58971e-06	-0.00173332	-0.00191719	-0.00252987	0	8591.63
890	3.0384	6.45573	0.0587731	-8.91225e-07	-2.55637e-07	0.00596317	-0.00121616	-0.00138513	0	2339.35
894	26.9496	5.80624	0.056733	3.36991e-07	-1.24493e-05	-0.0215015	2.5148e-05	-0.000377102	0	342.88
895	19.5765	10.1465	0.0739153	1.02234e-05	-4.67575e-06	0.141454	0.00754535	-0.00497642	0	3591.18
896	6.20131	14.7045	0.0692891	2.08277e-05	-1.69259e-06	-0.13314	-0.00108192	-0.00101863	0	807.728
902	9.40618	13.6406	0.0660392	9.74741e-06	-2.7593e-05	-0.182526	-0.00376723	-0.0136426	0	3661.76
905	9.57187	13.4933	0.0587747	4.43612e-06	-2.985e-05	-0.0686238	-0.0040212	-0.0148445	0	6105.62
906	26.0791	7.72081	0.0558017	-2.79422e-06	-2.17219e-05	0.0195047	0.00104416	0.000582635	0	725.952
909	23.056	8.34689	0.0510643	3.08054e-08	1.27874e-07	0.00561272	0.00398038	-0.000872	0	8457.66
910	3.12639	10.8259	0.0603284	2.5302e-06	4.7959e-07	0.00853098	-0.00151252	-0.000263146	0	1799.51
911	3.1098	5.56687	0.069926	-5.45416e-08	1.69555e-08	-0.0136495	-0.00108467	-0.00137774	0	5511.71
915	12.4481	7.42614	0.0693544	5.37662e-06	-2.54203e-05	-0.108583	-2.29666e-06	-0.0111853	0	4997.1
916	16.6403	10.8483	0.070713	1.4613e-05	-3.82947e-06	0.136765	0.00929544	-0.0134511	0	3315.5
917	8.6808	12.4982	0.0501374	8.69778e-06	-1.35913e-05	-0.14343	-0.00496323	-0.0107058	0	17793.7
920	8.51013	12.3802	0.05292	9.1639e-06	-8.89856e-06	-0.0244608	-0.0048361	-0.0100414	0	4674.14
921	4.13974	14.2078	0.0602919	9.25708e-06	-5.29813e-06	-0.0457457	-0.000976555	0.00122692	0	1149.04
922	8.90939	6.85556	0.0618363	7.44371e-06	-1.18457e-05	-0.0108018	-0.00295305	-0.00674662	0	10079
923	7.8523	1.03395	0.0689001	2.84051e-08	-1.73338e-07	-0.0133348	-5.36542e-05	-3.78575e-05	0	2531.78
925	21.0839	4.45324	0.0548205	-3.20296e-07	5.71355e-07	-0.00912556	0.00304593	-0.00207084	0	4278.92
929	10.572	10.6146	0.0609197	2.46048e-06	-2.71237e-05	0.145902	-0.0026928	-0.0157007	0	16426.2
930	14.4245	15.6982	0.0732719	-1.08511e-05	-4.07603e-06	0.415456	0.000976261	-0.0298417	0	11415.7
936	8.76472	9.19018	0.061923	9.64488e-06	-1.08006e-05	-0.0942652	-0.00387357	-0.00918829	0	13055.3
937	25.5182	8.81534	0.0688396	-1.80362e-06	-2.31177e-05	0.0499433	0.00138594	0.000982533	0	1453.08
940	18.1554	3.62046	0.0676806	-6.85456e-07	-7.88154e-07	-0.0984578	0.00241792	-0.00280337	0	12063.2
944	2.34111	8.39033	0.0513398	4.31921e-07	-4.16577e-07	-0.0257103	-0.00106201	-0.000941066	0	4384.49
945	19.7879	1.81242	0.0579692	-4.26074e-06	-1.1965e-06	-0.0234751	0.000958368	-0.000659512	0	3409.41
952	2.68846	15.7025	0.0672419	5.15166e-06	2.98619e-07	-0.0271397	5.52489e-05	0.00259525	0	228.729
954	12.3246	9.4407	0.0646526	9.42458e-06	-3.09187e-05	-0.0147472	0.000605754	-0.0158277	0	14053.7
957	17.2887	5.1873	0.0609954	3.76583e-06	-1.77915e-06	-0.01394	0.00343801	-0.00509629	0	9394.54
959	2.56805	11.5522	0.0531979	2.1701e-06	1.64614e-06	-0.0275455	-0.00109351	0.00039405	0	2626.83
961	22.7728	2.83478	0.0625279	-3.1516e-07	-5.24619e-06	0.0419369	0.00142653	-0.000828198	0	4752.55
962	25.3278	5.71295	0.0689487	1.20129e-06	-1.33533e-05	-0.000993505	0.00143124	-0.000638544	0	3274.46
963	9.671	14.8093	0.0647393	6.72761e-06	-3.72253e-05	-0.368573	-0.00193857	-0.0137118	0	2297.79
964	26.8188	9.71969	0.0630698	-2.69921e-07	-3.41203e-05	-0.0367587	0.000143369	0.00193754	0	1596.36
966	16.3423	6.60409	0.0500184	5.07462e-07	7.46171e-08	-0.0299038	0.00423716	-0.00773716	0	1572.39
969	10.2031	1.20321	0.0598204	-1.03381e-06	-3.57393e-07	-0.00292309	-0.000217528	-0.000299558	0	6705.51
970	7.33389	1.47888	0.0683361	-7.11244e-09	-4.29811e-06	0.00765938	-0.000363655	-0.000525201	0	6027.44
975	20.2753	7.71211	0.055118	1.7101e-06	-5.87172e-07	0.0994126	0.00610194	-0.00412904	0	4007.75
976	2.3256	1.26732	0.055008	4.34187e-07	8.33705e-07	0.0297526	-2.78552e-05	-0.0001397	0	3790.7
978	11.8518	15.4809	0.0510833	6.28708e-06	-3.18268e-05	-0.85724	-0.00244001	-0.0401149	0	25701.9
982	8.95256	5.45642	0.0568746	-4.58352e-07	-8.21234e-06	0.0226821	-0.00231533	-0.0050866	0	3836.72
983	23.8916	6.45511	0.0729546	-3.39025e-06	8.14928e-08	0.0122759	0.00277856	-0.000950165	0	2068.66
985	24.4834	1.50531	0.0506798	1.08692e-06	-2.00418e-06	-0.0173432	0.00027898	-0.000198766	0	4196.42
986	14.6023	2.75166	0.0662777	2.24918e-06	-3.21171e-06	-0.00729722	0.000531819	-0.00212619	0	7350.11
990	18.5143	5.64875	0.0521266	6.4206e-06	-1.22925e-06	-0.0606492	0.00428212	-0.0047627	0	4249.46
991	5.72792	3.24456	0.0716886	7.23935e-07	-2.68581e-06	-0.00872339	-0.00132251	-0.00140177	0	6356.36
992	24.9244	1.42204	0.0508065	1.01574e-06	-1.66125e-06	-0.0328412	0.000174465	-0.000190558	0	4974.67
1000	1.42486	3.51345	0.0593005	-7.28585e-07	3.98666e-06	0.00624622	-0.000191372	-0.000822861	0	4368.07
1001	7.88103	12.5025	0.0532487	8.52735e-06	-9.49377e-06	-0.0758254	-0.00437768	-0.00744107	0	678.664
1004	2.94834	2.1951	0.0694819	4.00105e-07	1.09713e-06	0.0322317	-0.00040775	-0.000507683	0	4689.8
1005	11.0618	1.2618	0.0534515	-9.79304e-07	-1.09399e-06	0.00494181	-0.000106095	-0.000247644	0	13475.2
1007	19.1963	5.52145	0.071452	1.15834e-06	-2.85926e-08	-0.000915878	0.00422674	-0.00415966	0	6150.85
1010	8.68193	5.06982	0.0634417	-1.06847e-06	-4.77443e-06	-0.0376369	-0.00213556	-0.00449887	0	9725.51
1012	7.3719	8.20724	0.059997	8.01779e-06	-9.59489e-06	0.00386896	-0.00366362	-0.00546225	0	6126.71
1013	2.76246	8.19851	0.0583922	2.06699e-06	-4.43001e-07	0.00800832	-0.00123108	-0.00116542	0	2926.05
1016	2.38556	5.75219	0.0579309	-7.89946e-07	3.49338e-07	0.000795167	-0.000768291	-0.00124513	0	2738.39
1019	12.48	6.95455	0.066886	6.97179e-06	-2.14188e-05	-0.0550152	0.000276482	-0.00933258	0	5162.61
1020	2.25848	4.0084	0.058313	-3.67427e-07	8.27221e-07	0.00500494	-0.000536257	-0.000986838	0	4163.98
1025	10.8142	9.98494	0.0555286	1.69528e-06	-2.67484e-05	0.0114095	-0.00211306	-0.0150143	0	9123.43
1026	9.19682	14.3762	0.0662878	1.33557e-05	-3.25588e-05	-0.107579	-0.0023239	-0.0118311	0	6098.22
1034	18.5617	8.42776	0.0729725	5.99081e-06	-1.20779e-06	-0.0142343	0.00684645	-0.0068891	0	2308.02
1035	15.4772	3.9622	0.0643433	-6.71666e-08	-4.38936e-06	-0.019992	0.00166485	-0.00407593	0	10943.6
1036	11.7659	1.09567	0.0743936	-2.66878e-07	-8.60639e-07	0.0230397	-4.07373e-05	-7.79197e-05	0	4358.84
1040	2.38698	1.63985	0.0747493	1.40004e-06	1.64678e-06	0.0110237	-0.000164448	-0.000264507	0	4581.52
1041	9.01258	6.30772	0.073633	3.01439e-06	-1.16991e-05	0.0449926	-0.00255228	-0.00619649	0	9967.32
1045	10.9039	6.96856	0.0554634	7.42948e-06	-2.46649e-05	-0.107913	-0.00162375	-0.00876366	0	1889.25
1047	4.37334	14.7668	0.0516076	1.48784e-05	-1.04609e-05	-0.0421448	-0.000595047	0.00130479	0	762.05
1049	25.5837	7.96144	0.0563072	-3.2919e-06	-2.1279e-05	0.00619016	0.00154066	0.000430893	0	2838.05
1050	15.9314	8.12284	0.0573749	4.45482e-06	-7.05827e-06	0.095079	0.00526451	-0.0106438	0	3355.32
1052	4.70924	11.5137	0.0675791	4.61293e-06	-4.43815e-06	-0.0170976	-0.0025381	-0.00124282	0	6178.57
1054	14.6495	7.75447	0.0656755	-1.91439e-07	-1.02324e-05	0.159354	0.00391654	-0.0112775	0	12546.9
1058	3.72383	3.92281	0.0564525	-8.83055e-09	6.81876e-08	-0.0123464	-0.000974198	-0.00118167	0	5160.46
1059	13.524	7.87175	0.0603027	5.69195e-06	-3.2746e-05	-0.070435	0.00176487	-0.0119699	0	10462
1060	20.2256	9.88314	0.0652486	1.16716e-05	-4.12937e-06	0.0121194	0.00697334	-0.00386171	0	6360.45
1067	15.8484	1.10793	0.0502907	7.70016e-09	-2.5849e-07	-0.0306928	9.24452e-05	-0.000163863	0	2771.56
1072	19.2207	10.8552	0.0737916	9.87562e-06	-5.87965e-06	0.0785035	0.00701817	-0.00585016	0	5517.4
1074	16.6405	2.20665	0.0747733	-2.58239e-07	-1.59419e-06	-0.0312105	0.000856465	-0.00149885	0	8670.58
1075	3.81552	6.4164	0.066699	3.21762e-07	-4.21316e-08	0.0229182	-0.00169629	-0.00161312	0	4610.87
1076	14.6619	6.59559	0.0695897	2.04168e-05	-8.42027e-06	0.0120847	0.00242806	-0.00870504	0	7590.12
1079	17.7478	10.4438	0.0722417	1.34712e-05	-3.86663e-06	-0.0846859	0.00836562	-0.00973818	0	12773.5
1081	6.62567	12.0667	0.0662689	5.91012e-06	-2.7145e-06	-0.0715885	-0.00379537	-0.00405322	0	3648.57
1086	19.3934	11.4067	0.0635363	1.23902e-05	-3.61395e-06	0.0642312	0.00729471	-0.00520513	0	6836.7
1088	19.3057	2.77953	0.0603192	-3.05401e-06	-2.33975e-06	-0.0621549	0.00169179	-0.00154169	0	4167.83
1091	15.3629	4.87264	0.0519565	2.56856e-06	-1.04292e-05	-0.0215822	0.00197938	-0.00551529	0	8533.7
1092	11.1547	14.8279	0.0685601	7.32778e-06	-3.74202e-05	-0.226349	-0.00347574	-0.0273281	0	6847.03
1094	15.7346	9.89461	0.0717778	1.88979e-06	-3.28671e-06	0.0728754	0.00731894	-0.0146308	0	11186.7
1095	12.7992	1.77381	0.0702856	5.01763e-09	-2.93858e-06	-0.0220027	-3.30966e-05	-0.000886071	0	11182.2
1099	7.12477	13.9386	0.0668619	7.88708e-06	-4.67839e-06	-0.179562	-0.00229621	-0.00387546	0	2707.37
1101	13.8266	11.9013	0.0680402	1.22138e-06	-1.82884e-05	-0.0305672	0.00551682	-0.0244234	0	6505.5
1104	15.9252	12.5733	0.0679193	7.2145e-06	-1.25697e-05	0.310815	0.00811291	-0.0188876	0	18465.8
1108	16.396	9.53965	0.0524742	-2.2076e-07	-5.2292e-06	0.0830459	0.00758868	-0.0126376	0	16285.2
1110	1.43703	10.7044	0.0695716	-1.77411e-07	-9.23626e-08	-0.0172495	-0.000415181	0.000339935	0	2383.61
1111	18.2825	11.3151	0.0686647	8.99734e-06	-8.41644e-06	0.0772302	0.00823092	-0.00829955	0	7796.8
1117	5.07	5.56836	0.0656155	-6.12187e-09	-1.6823e-07	-0.00667254	-0.0020263	-0.00228652	0	1888.67
1123	1.97214	3.74516	0.0583925	-7.47618e-07	2.45508e-06	-0.00770104	-0.000417832	-0.000876114	0	4216.41
1127	11.6371	7.89468	0.0546375	3.96484e-06	-2.12785e-05	0.0266757	-0.00115649	-0.0115621	0	864.548
1129	5.04775	15.2713	0.057856	2.36628e-05	-7.45261e-06	-0.0492745	-0.000275922	0.000882803	0	486.208
1130	1.72811	13.8639	0.0590353	2.61107e-07	2.13639e-06	-0.0238651	-0.000266786	0.00210852	0	763.97
1133	17.8995	2.86457	0.0681161	-1.17013e-06	-1.47194e-06	0.0203118	0.00162936	-0.00202853	0	9104.81
1136	15.2614	2.07123	0.059161	1.79658e-06	-6.14618e-07	-0.0854899	0.000413819	-0.00120524	0	12225.7
1137	25.6168	9.36754	0.0508096	4.36804e-07	-2.56273e-05	-0.00793079	0.00131065	0.00145756	0	1945.84
1138	17.0188	3.39019	0.0718462	-3.39872e-07	-4.2408e-06	-0.0404215	0.00179513	-0.00280472	0	5424.99
1139	22.2032	6.26927	0.0748633	2.20999e-07	6.39691e-07	-0.00201964	0.00364215	-0.00184225	0	2598.97
1140	16.9829	1.65496	0.0578772	-1.24254e-07	-2.07302e-06	0.0139859	0.000598601	-0.000752136	0	7735.2
1143	26.1553	8.75626	0.0549035	-1.32811e-06	-2.51656e-05	-0.0711496	0.000898732	0.00130786	0	1103.71
1144	20.5331	6.82892	0.0670766	-1.10904e-07	-1.67995e-06	-0.0210823	0.00499702	-0.00351413	0	4955.43
1145	20.0241	11.1163	0.0544203	9.15948e-06	-9.89467e-06	0.128928	0.00722651	-0.00384333	0	898.193
1146	16.2191	6.70364	0.0604839	2.79972e-06	-5.11844e-06	-0.111997	0.00411241	-0.0079433	0	2420.22
1149	13.2931	13.6512	0.0588583	1.33154e-06	-2.19909e-05	0.470523	0.00598043	-0.0342875	0	26368
1152	5.48044	15.6728	0.0747192	2.39244e-05	-1.01511e-06	-0.0613257	5.90417e-05	0.000581987	0	978.471
1153	3.62202	5.92132	0.0668576	5.21671e-07	-5.95953e-07	-0.00845643	-0.00145112	-0.00153048	0	6192.6
1157	19.5496	7.14001	0.0519091	3.03752e-08	-1.02533e-06	0.0366755	0.00557364	-0.00465406	0	6364.77
1159	23.9841	1.5682	0.0627139	4.3744e-07	-8.89286e-07	-0.0108105	0.00028244	-0.00019799	0	3247.22
1160	6.82804	7.08728	0.0730389	-6.59261e-08	-3.60823e-06	-0.0339062	-0.00300401	-0.00430078	0	6360.05
1161	20.1336	11.5591	0.0595917	7.98648e-06	-8.7734e-06	0.0638633	0.00693181	-0.00342157	0	4269.82
1162	12.0017	3.04399	0.0582026	2.78777e-06	-5.84999e-06	0.0314112	-0.000214409	-0.00255152	0	9606.08
1163	24.1077	2.45897	0.0611387	8.55191e-07	-4.48544e-06	0.00247107	0.000899202	-0.000561688	0	3822.63
1164	7.7111	4.12054	0.0653594	-2.99636e-08	-1.13561e-06	-0.0406416	-0.00171129	-0.00278825	0	6554.12
1165	18.6645	11.8226	0.0703482	1.00184e-05	-7.99604e-06	0.171755	0.00719668	-0.00710942	3	13880.9
1166	1.28675	1.02842	0.0672162	6.67791e-08	1.0028e-07	0.00813055	-9.50344e-07	-4.44492e-05	0	1486.97
1168	15.8663	3.03427	0.0560539	6.39097e-07	-2.1216e-06	0.00252173	0.00124208	-0.00264092	0	6049.61
1173	25.9573	8.41609	0.0501891	-2.5556e-06	-2.42159e-05	0.0238357	0.0011114	0.00092886	0	2935.65
1176	23.4317	6.97264	0.0517273	-2.10958e-06	6.33998e-07	0.120868	0.00316959	-0.00100809	0	2290.34
1177	3.60436	7.17993	0.0709388	-4.10974e-07	3.15282e-08	0.00660059	-0.00166866	-0.00153357	0	2734.98
1179	20.9048	1.50117	0.0696132	-4.97211e-07	-6.78834e-07	-0.00207813	0.000500103	-0.000383051	0	3377.81
1180	20.676	9.30625	0.0710117	8.47289e-06	-3.57634e-06	0.0461676	0.00635254	-0.00312495	0	8299.06
1182	1.13728	2.82423	0.0654352	5.39528e-07	3.22621e-06	-0.000278063	-5.82268e-05	-0.000607484	0	2277.37
1183	22.9837	6.53009	0.0566639	1.24154e-06	7.41982e-07	-0.0529781	0.00336149	-0.00137931	0	4847.51
1184	1.94715	11.504	0.0703177	1.19528e-06	2.9902e-06	-0.0305694	-0.000766254	0.000697126	0	1022.13
1185	3.82014	14.3092	0.0529321	7.59911e-06	-4.04508e-06	-0.0259102	-0.000768986	0.00148495	0	1374.01
1188	10.727	3.89968	0.0664697	2.64114e-07	-9.86159e-06	-0.0376505	-0.0010302	-0.00361155	0	3934.58
1190	6.85681	11.0968	0.050159	6.8271e-06	-6.80452e-06	-0.0471299	-0.00396615	-0.00506988	0	3655.6
1193	2.64681	4.01777	0.0613589	-1.61025e-07	9.65018e-07	0.0121469	-0.000656122	-0.00104843	0	287.388
1200	2.83015	10.4999	0.0743606	9.21523e-07	1.23002e-06	-0.0266297	-0.00140738	-0.000276297	0	4676.47
1202	13.8327	1.32239	0.0642738	4.96689e-07	-1.20614e-06	-0.00859606	0.000134915	-0.000355836	0	7203.22
1203	14.9025	3.17077	0.0596772	1.73946e-06	-2.60996e-06	-0.120904	0.00100805	-0.00296406	0	9982.64
1205	23.1002	9.64061	0.0710282	6.7576e-06	2.4655e-06	0.0329572	0.00385257	0.000346248	0	2803.15
1206	17.3666	2.41456	0.0742643	3.77986e-08	-3.59822e-06	-0.041852	0.00120537	-0.00174438	0	1516.77
1208	15.6577	4.68085	0.0603027	2.39109e-06	-9.1007e-06	-0.00750267	0.00208268	-0.00525344	0	9457.6
1209	13.6975	5.64949	0.0716682	6.63649e-06	-1.50596e-05	0.0781162	0.00112635	-0.00736746	0	5302.35
1212	13.2858	8.81813	0.0597483	7.54886e-06	-3.5472e-05	-0.210662	0.00188727	-0.0146839	0	6501.35
1216	15.3369	9.94707	0.06045	1.01583e-05	-3.5379e-06	0.104196	0.00667666	-0.0156056	0	5791.54
1222	20.8713	4.35205	0.0674016	6.06994e-09	6.16246e-07	-0.041963	0.00301936	-0.00217628	0	5771.87
1223	3.03464	9.6711	0.0547721	3.43375e-06	1.53851e-06	0.0488415	-0.00162589	-0.000752662	0	3578.58
1226	9.15268	6.10325	0.0739154	2.37105e-06	-1.18153e-05	-0.0233818	-0.00242673	-0.00601343	0	7989.14
1228	6.54182	13.7784	0.0512918	1.11207e-05	1.0303e-06	-0.0927021	-0.00235943	-0.00244287	0	5726.36
1230	12.1813	4.64184	0.0593932	3.77987e-06	-1.39049e-05	-0.00145477	-0.000566412	-0.00525966	0	7888.7
1231	19.7676	7.69658	0.0735998	4.44852e-06	-1.37291e-06	0.0582669	0.00612186	-0.00463967	0	7061.36
1232	8.6777	6.12709	0.0664852	4.37685e-07	-1.0773e-05	-0.0353007	-0.00251646	-0.00555268	0	11013.9
1236	10.0913	13.1718	0.0634189	4.77587e-06	-4.14067e-05	-0.0382567	-0.00484035	-0.0186559	0	9520.01
1238	1.37164	8.4346	0.0661524	-3.75209e-06	3.75975e-06	0.00374255	-0.000290268	-0.000775127	0	2767.49
1239	13.6668	13.7431	0.0585536	2.73476e-06	-1.78829e-05	0.231486	0.00614546	-0.0342816	0	20377
1240	22.016	7.3692	0.0680147	8.12598e-07	5.27888e-07	0.0340386	0.00438721	-0.00187716	0	3969.87
1246	2.42888	9.93103	0.0601435	4.62827e-07	2.56331e-06	-0.0107073	-0.00106253	-0.000433186	0	1971.1
1249	24.267	6.35144	0.0641512	-4.87667e-06	-3.13228e-06	-0.0470608	0.00236291	-0.000769372	0	5888.97
1251	19.0901	8.70057	0.0559408	7.30193e-06	-3.84054e-07	-0.0251043	0.00712046	-0.00625875	0	14552.5
1256	2.86861	6.75526	0.0534974	7.16295e-08	1.23637e-07	-0.00514271	-0.00130908	-0.0014311	0	1065.61
1258	1.18532	8.85591	0.063327	-5.58991e-06	8.09411e-06	0.0176168	-0.000117853	-0.000506086	0	3901.73
1260	14.3094	3.37964	0.0737946	2.90244e-07	3.50838e-06	-0.0604434	0.000567803	-0.00300676	0	11488.7
1261	7.62722	11.0738	0.0639618	2.50127e-06	-1.44431e-05	-0.0875198	-0.004338	-0.00735298	0	597.72
1264	13.2124	8.73225	0.0533796	7.78365e-06	-3.53002e-05	-0.0691676	0.0014362	-0.014228	0	18023.7
1269	22.4614	7.14812	0.063422	1.31093e-06	4.2972e-07	0.0257148	0.00406678	-0.00168575	0	307.61
1270	11.4007	13.9163	0.0649339	3.52933e-06	-4.36914e-05	0.0279281	-0.00287677	-0.0293465	0	22093.6
1276	21.7526	2.25783	0.0700192	-2.34782e-06	-1.68687e-06	-0.0187153	0.00129288	-0.000748109	0	6562.08
1278	8.16594	4.83217	0.066566	-7.25969e-08	-2.14211e-06	-0.00300838	-0.00195942	-0.00393305	0	8366.94
1280	13.9934	9.67547	0.0525437	6.48224e-06	-1.16497e-05	-0.135708	0.00354228	-0.0172699	0	15530.2
1285	12.1028	1.93921	0.0617283	-6.50082e-10	-5.39075e-06	0.0437195	-8.44041e-05	-0.00112288	0	7037.69
1287	22.7953	7.93096	0.0510806	3.02116e-07	8.7287e-07	-0.0169099	0.00403027	-0.00117416	0	6450.71
1288	20.8424	7.16176	0.056876	9.15378e-07	-3.21635e-07	0.0629537	0.00495554	-0.00317495	0	5696.69
1289	2.78358	10.7629	0.0615966	1.10868e-06	1.31772e-06	-0.105284	-0.00128222	-6.49649e-05	0	3294.48
1293	23.2564	5.9671	0.0683643	8.55303e-07	8.66726e-08	-0.0173048	0.00288213	-0.00135698	0	5362.58
1294	24.457	5.19745	0.0713993	-5.9496e-07	-9.71607e-06	-0.0155869	0.00182322	-0.000854195	0	1197.31
1303	2.28834	5.19662	0.0564573	-1.67064e-06	8.45034e-07	0.0272156	-0.000622109	-0.00116398	0	3649.86
1305	26.3382	2.68942	0.0558624	-6.01919e-07	5.22144e-06	-0.00773526	0.00021664	-0.000432078	0	3848.03
1307	20.4554	3.81977	0.0590787	-2.527e-07	-3.26008e-06	0.0196217	0.00281123	-0.00219104	0	3009.32
1309	10.6733	12.2754	0.0544067	9.964e-06	-5.35913e-05	-0.192924	-0.00316032	-0.020172	0	10981.9
1310	5.86059	13.4456	0.0746242	1.09751e-05	-2.14759e-07	-0.0928182	-0.00230163	-0.00145588	0	501.486
1311	24.1238	8.98267	0.0556705	6.23893e-07	-6.32872e-06	-0.0155329	0.00285395	0.000430337	0	4325.54
1312	22.6842	2.2026	0.0698623	-6.56367e-07	-2.17635e-06	-0.0318844	0.00104082	-0.000598244	0	3890.91
1314	25.3679	3.30824	0.056869	1.01752e-06	-2.64038e-06	-0.0103955	0.000701474	-0.000609721	0	3471.7
1315	7.0964	10.5861	0.050348	6.2203e-06	-1.0632e-05	0.025041	-0.00421864	-0.00584195	0	1171.42
1321	21.1874	3.88188	0.0626909	-2.2607e-06	-2.2607e-06	-0.062439	0.00260783	-0.00183381	0	4617.99
1326	16.5702	5.42463	0.0647897	6.00016e-06	-1.81698e-06	0.0373809	0.00320194	-0.00549646	0	4835.21
1328	26.7102	6.52268	0.0585285	1.16631e-06	-1.72114e-05	0.0568824	0.000235421	-0.000165114	0	2245.04
1329	1.92602	7.43366	0.0663739	9.83235e-07	-4.22595e-07	-0.0219027	-0.000639105	-0.000961313	0	4596.48
1330	21.0175	1.55694	0.0561609	-6.91514e-07	-2.19525e-07	0.0553842	0.000567436	-0.00048074	0	5141.81
1331	8.90779	2.46252	0.0521875	-1.45524e-07	-2.69445e-06	0.0529086	-0.000891752	-0.00166923	0	10885.4
1332	24.4903	6.2261	0.0649534	-1.35742e-06	-4.69891e-06	0.0475857	0.0021656	-0.000709724	0	6362.41
1333	13.571	9.14197	0.0516911	5.23802e-06	-2.61211e-05	-0.0513634	0.00260378	-0.0155115	0	15038.2
1335	13.2677	12.5125	0.0561487	1.50628e-07	-2.40813e-05	-0.322056	0.00439641	-0.0290416	0	27564.2
1339	12.3853	7.55387	0.0726811	4.43449e-06	-2.53982e-05	-0.12788	0.000192483	-0.0114603	0	4695
1341	13.7816	14.8116	0.0705973	-9.33643e-06	-1.53448e-05	0.215631	0.00381034	-0.0373323	0	55737.3
1342	25.7495	9.93159	0.070472	4.60272e-06	-2.79381e-05	0.149086	0.000783395	0.00202232	0	3704.93
1343	23.0995	4.26044	0.0519836	-4.65535e-06	-4.36905e-06	0.00989787	0.00206116	-0.00119481	0	1885.3
1345	20.8213	10.5656	0.0539918	1.00685e-05	-4.16839e-06	0.0901959	0.0066816	-0.00265149	4	3835.88
1346	9.19386	1.8746	0.0730283	2.158e-07	-1.85499e-07	0.0506684	-0.000553328	-0.00107269	0	5102.59
1347	12.3345	14.0837	0.0520753	3.33348e-06	-4.39791e-05	0.600748	0.000947044	-0.0349818	0	14836.5
1349	5.88843	9.49649	0.06151	7.10584e-06	-8.84057e-07	-0.0130272	-0.00339599	-0.00354265	0	3855.04
1355	10.4122	4.01032	0.0685138	1.82732e-08	-8.81406e-06	-0.0496352	-0.00117347	-0.00344575	0	2538.74
1357	19.2211	12.1784	0.059589	9.33745e-06	-6.14618e-06	0.149317	0.00652099	-0.00559747	0	1862.13
1358	22.1829	2.91437	0.0679493	-7.41865e-08	-7.58476e-06	-0.0177829	0.00164979	-0.00105047	0	2337.68
1359	15.6989	15.6633	0.0602541	-1.57844e-05	-1.84874e-07	0.283177	5.68889e-05	-0.017475	0	3066.33
1360	16.1264	6.11346	0.0590564	1.67142e-05	-1.03071e-05	-0.137692	0.00352237	-0.00738075	0	1099.02
1361	5.21758	4.05898	0.0546911	2.23754e-06	-1.06374e-06	-0.0596647	-0.00137401	-0.00160254	0	5261.5
1364	24.6265	3.82183	0.0607544	1.55258e-06	-8.59889e-06	-0.00541324	0.00118169	-0.000813561	0	2360.34
1365	13.7518	6.16539	0.068454	8.86358e-06	-1.8996e-05	-0.0440697	0.00157483	-0.00818163	0	982.044
1367	1.20837	15.4035	0.0511838	5.64959e-07	3.22896e-06	0.000111005	1.49195e-05	0.00282033	0	1684.02
1370	26.4908	2.9768	0.0615854	-2.19493e-07	4.38964e-06	0.00813013	0.000219923	-0.000479029	0	4962.88
1371	14.51	14.338	0.0713639	-5.07491e-06	-1.10678e-05	0.394981	0.00481407	-0.0303923	1	49424.1
1373	10.9711	15.9108	0.066228	8.08485e-06	-2.91613e-05	-0.609686	0.00412119	-0.0231379	0	5396.15
1375	10.7044	1.55798	0.0586031	-1.3168e-06	-2.32221e-06	0.0382838	-0.000252572	-0.000616382	0	7146.31
1377	1.65632	8.81862	0.05913	-6.77912e-06	1.30085e-06	0.0185728	-0.000568272	-0.000630791	0	3452.98
1378	23.8547	8.27664	0.0644952	-1.46517e-06	-1.40409e-06	0.114843	0.00319184	-0.000248259	0	5729.61
1379	14.9055	4.70614	0.0678105	2.55857e-06	-8.32989e-06	0.0345753	0.00173877	-0.00523684	0	6034.08
1380	11.1169	6.60259	0.0590921	7.32365e-06	-2.32699e-05	-0.0274847	-0.00129746	-0.00846178	0	9939.84
1383	20.6251	3.31606	0.0717003	-6.23815e-07	-3.07302e-06	-0.00329565	0.00232959	-0.00157251	0	2753.25
1385	16.1852	12.1934	0.0570199	8.36971e-06	-1.07828e-05	0.313992	0.00843218	-0.0162166	0	1324.2
1386	19.1536	4.37341	0.0746756	8.44707e-07	8.51734e-07	-0.0054753	0.00326529	-0.00315424	0	7820.26
1388	8.56336	8.16689	0.0722819	1.03602e-05	-1.14649e-05	-0.0361728	-0.00355024	-0.0079747	0	7631.25
1390	24.7254	8.31886	0.0698834	-7.26193e-06	-1.17502e-05	-0.0135723	0.00225876	0.000365537	0	6872.71
1395	24.2035	7.46587	0.0725055	-6.24081e-06	-2.72342e-06	-0.0183935	0.00277901	-0.000306074	0	3913.72
1400	18.3056	1.70161	0.0590804	-1.61264e-06	-1.39481e-06	-0.1133	0.000794444	-0.000747213	0	6315.77
1402	11.1726	3.59276	0.0532113	2.01614e-06	-8.06648e-06	0.0142494	-0.000761526	-0.00335719	0	6769.99
1403	4.90258	15.9321	0.069195	2.24682e-05	-1.0719e-05	-0.0677289	0.000368182	0.00127315	0	92.9511
1404	4.32535	6.41859	0.0578612	-3.82304e-07	-3.69435e-07	0.0064193	-0.00186585	-0.00183579	0	3676.88
1405	10.0028	2.97916	0.0506099	-1.30907e-06	-6.05327e-06	-0.0275165	-0.000931954	-0.00234748	0	4516.76
1407	18.6771	12.3439	0.0593663	8.6888e-06	-8.51358e-06	0.0396211	0.00698204	-0.00661708	0	6170.07
1408	26.8717	8.86912	0.0529316	-3.13232e-07	-2.84855e-05	-0.0133016	0.000181005	0.00149083	0	2014.78
1409	18.599	11.7093	0.0605278	1.02601e-05	-8.13847e-06	0.174103	0.00753923	-0.00730805	0	5228.53
1410	6.65466	12.446	0.0568896	4.33838e-06	-3.05107e-06	-0.116329	-0.00373665	-0.00383053	0	611.428
1412	2.13308	15.2083	0.0526671	1.76424e-06	3.02541e-07	-0.0312577	-6.92834e-05	0.00261855	0	651.64
1413	21.6014	9.79768	0.063365	7.17926e-06	2.91739e-07	0.137486	0.00554991	-0.0017504	0	10616.2
1417	2.23152	10.325	0.0606189	-2.21831e-07	1.52543e-06	-0.0283041	-0.000882101	-6.17626e-06	0	1649.32
1418	11.1346	3.06612	0.0566174	6.42056e-07	-7.10116e-06	0.185449	-0.000554183	-0.00273708	0	9365.26
1422	4.62369	10.5393	0.0725157	5.3461e-06	1.00722e-06	0.0250127	-0.00268315	-0.00166864	0	3481.17
1424	1.89338	2.2765	0.0603815	1.52246e-06	2.81002e-06	0.00873168	-0.000225025	-0.000494134	0	5380.84
1429	19.5211	6.68919	0.0662495	-2.37746e-06	3.59911e-07	-0.0458349	0.00532276	-0.00455659	0	5645.82
1431	3.03067	6.32286	0.0744386	1.74185e-07	1.67414e-07	0.00914396	-0.0011765	-0.00137364	0	5023.17
1432	6.36398	2.62023	0.0504403	6.47899e-07	-4.03123e-06	0.0083405	-0.00102276	-0.00106819	0	5784.81
1434	14.5759	15.2396	0.0548255	-1.41149e-05	-9.36282e-06	0.373172	0.00340099	-0.029369	0	31149.6
1440	19.8146	2.47275	0.0634338	-4.20699e-06	-2.341e-06	-0.0579099	0.00157635	-0.00120202	0	2084.51
1441	6.73	14.846	0.0609359	1.83845e-05	-1.89132e-06	-0.0687015	-0.00094601	-0.00203249	0	636.96
1442	10.6734	1.36437	0.0561845	-1.27947e-06	-1.44358e-06	0.0341242	-0.000158504	-0.000487264	0	11084.3
1443	3.70193	2.93286	0.073911	1.1585e-07	-3.18878e-07	0.00158748	-0.000738088	-0.000795337	0	2201.84
1444	4.50753	5.60436	0.0688838	7.76027e-08	-4.7772e-08	-0.0106796	-0.00173671	-0.001869	0	4207.98
1446	14.1323	9.2161	0.0680027	1.47575e-05	-5.608e-06	-0.097421	0.00428554	-0.0160579	0	12887.9
1447	14.484	15.3985	0.0577646	-1.23568e-05	-7.67171e-06	0.429253	0.00281056	-0.0304888	0	5573.79
1450	10.2631	1.56102	0.0506971	-7.17684e-07	-1.05953e-06	0.0155724	-0.000245937	-0.000614241	0	10309.4
1452	2.61431	11.3415	0.0653809	1.63422e-06	1.36667e-06	0.00339905	-0.00111395	0.000302052	0	153.251
1454	20.8959	5.99695	0.0661452	-1.02246e-08	6.74905e-07	-0.0621264	0.00413429	-0.00297769	0	5048.45
1456	22.8774	1.04037	0.0588169	1.28831e-07	-2.6331e-07	-0.0378069	4.03562e-05	-8.67765e-05	0	2791.87
1458	26.6933	8.18948	0.0532367	-1.24217e-06	-2.50597e-05	-0.016291	0.000395456	0.000885347	0	9530.18
1461	3.91831	4.7147	0.0595567	4.80972e-07	-4.66753e-07	0.00744691	-0.00145682	-0.00138875	0	1685.49
1462	6.57621	5.4032	0.0541104	2.6001e-08	-1.52614e-06	0.0249049	-0.00227651	-0.00307418	0	4638.21
1464	1.90729	12.4597	0.0579976	1.65398e-06	1.66564e-06	-0.0162991	-0.000558521	0.00126582	0	2783.15
1469	4.43295	2.43863	0.0654062	1.58946e-07	-1.22323e-06	-0.00376087	-0.000753948	-0.000694865	0	3153.04
1470	7.74602	3.98692	0.0637097	1.15346e-08	-1.42705e-06	-0.0232501	-0.00170198	-0.00252223	0	1987.81
1471	15.3716	2.01831	0.0632092	1.4638e-06	-8.39858e-07	-0.00714682	0.000370916	-0.00119863	0	7711.38
1473	11.139	13.0475	0.0592334	5.97501e-06	-4.84925e-05	-0.0645126	-0.00296125	-0.023948	0	1030.27
1474	10.647	2.96953	0.0737805	-3.40444e-07	-6.2043e-06	0.0358912	-0.000732554	-0.00248097	0	6060.47
1475	10.5094	9.62705	0.0580883	-7.79198e-07	-1.69652e-05	-0.0214023	-0.00239747	-0.0134506	0	2754.9
1479	8.3958	7.294	0.066763	7.54341e-06	-9.91716e-06	-0.00746129	-0.00317838	-0.00656495	0	6699.42
1480	2.16855	6.14393	0.0525086	-6.11325e-07	2.15361e-06	-0.0126877	-0.000789891	-0.00121826	0	758.496
1481	8.868	12.8558	0.0684754	4.97909e-06	-1.32056e-05	-0.170156	-0.00465231	-0.011624	0	10214.3
1486	25.9587	2.76756	0.07464	1.30193e-07	3.24796e-06	0.00658098	0.000382825	-0.000471568	0	1812.15
1488	9.51797	13.9884	0.0578392	9.96868e-06	-2.52679e-05	-0.369878	-0.00376925	-0.0139096	0	17972.2
1489	6.30721	8.20631	0.05061	5.21122e-06	-2.67168e-06	-0.0404863	-0.00321695	-0.00415235	0	7038.66
1491	7.72554	7.7591	0.0503279	6.78921e-06	-7.91053e-06	-0.0602846	-0.00328463	-0.00579803	0	2777.6
1492	13.4516	5.60348	0.0738181	6.31376e-06	-1.46507e-05	-0.0838858	0.000691344	-0.00732328	0	6023.77
1495	26.5539	4.74579	0.067007	1.08106e-07	-8.04465e-06	-0.00677742	0.000296156	-0.000521445	0	5301.72
1497	9.59638	9.73724	0.0503342	1.65535e-06	-1.24591e-05	-0.121891	-0.00338672	-0.0121235	0	3188.96
1498	7.19144	8.21877	0.0683938	6.8772e-06	-8.91618e-06	-0.0668051	-0.00388197	-0.00540109	0	207.449
1500	26.7167	5.88104	0.0560817	3.76774e-07	-1.21401e-05	-0.0167487	0.000242985	-0.000345793	0	2284.71
1501	3.35789	4.55404	0.0671265	-3.95437e-07	-2.79346e-07	0.0194779	-0.00101462	-0.00123921	0	3941.7
1503	19.2158	1.69068	0.0703332	-2.99057e-06	-2.12963e-06	-0.0675011	0.000958919	-0.000673559	0	7870.51
1504	5.43003	2.10677	0.0655243	-8.89412e-07	-2.7492e-06	0.00777996	-0.00070545	-0.000700635	0	2617.18
1506	25.0008	2.90844	0.0675449	1.82515e-06	-3.26953e-06	0.0151795	0.000774562	-0.000573847	0	4628.76
1509	10.3189	15.7326	0.0549416	1.25584e-05	-3.79425e-05	-0.35375	0.0019142	-0.0166504	0	2712.42
1510	1.87399	4.37672	0.0588523	-2.60107e-07	1.92807e-07	-0.00652693	-0.00043165	-0.000979761	0	3437.79
1513	4.781	8.81732	0.0674513	5.7549e-06	1.39005e-06	-0.038535	-0.00246787	-0.00230519	0	3989.89
1521	20.6634	4.64994	0.0697463	-2.4222e-07	1.83804e-08	-0.0376979	0.00331196	-0.00241407	0	10431.6
1523	7.13472	15.6233	0.0598753	3.63168e-05	2.4055e-06	-0.130895	0.00041468	-0.00232228	0	1318.87
1524	10.7863	1.91718	0.074746	-1.34848e-06	-4.96424e-06	-0.111349	-0.000335804	-0.00101778	0	5728.13
1527	16.0808	13.7022	0.0718341	2.58581e-06	-5.73497e-06	0.315438	0.00646363	-0.0176484	0	8640.32
1528	3.69722	6.95834	0.0662202	-2.04029e-07	3.8766e-07	-0.00851357	-0.00168063	-0.00157796	0	1758.46
1530	23.7756	6.38529	0.0624773	-2.42727e-06	-1.63718e-07	0.0324409	0.00282024	-0.00101156	0	379.097
1532	1.34752	4.01487	0.0668194	-1.18904e-06	3.40654e-06	0.0125313	-0.000194938	-0.000885012	0	6025.41
1537	10.212	13.1482	0.0595689	4.69068e-06	-4.77015e-05	-0.11929	-0.00493298	-0.0190916	0	16906.6
1538	26.801	8.51195	0.0731278	-2.38613e-07	-2.7333e-05	-0.010991	0.000297982	0.00118514	0	878.741
1542	21.4389	5.80461	0.0582461	-1.72582e-08	3.99171e-06	0.0451924	0.00391183	-0.00237028	0	10189.7
1544	22.978	9.60219	0.0571533	6.41808e-06	2.00016e-06	0.17121	0.00397752	0.000128996	0	3543.39
1551	7.01717	7.39806	0.0595614	4.68032e-07	-4.28603e-06	-0.039262	-0.00315026	-0.00469062	0	12149.2
1552	5.89349	8.36221	0.0625977	5.48206e-06	-5.14749e-07	-0.0194739	-0.0030762	-0.00360032	0	4985.87
1554	17.4367	7.7161	0.0504965	1.94366e-06	-1.37133e-06	-0.0313187	0.00590099	-0.00808975	0	9999.77
1555	2.66601	5.01142	0.0679892	-1.02285e-06	5.80899e-07	0.011448	-0.000817016	-0.00125092	0	6403.44
1556	3.35434	6.25723	0.0651342	-2.20949e-07	-9.12226e-08	0.00290028	-0.0013307	-0.00146031	0	5171.81
1562	10.0032	5.67542	0.0701158	3.32679e-06	-1.46256e-05	-0.101933	-0.0020802	-0.00601297	0	6024.38
1563	11.2281	2.03693	0.051093	-1.18309e-06	-6.14641e-06	0.00163307	-0.000288585	-0.00125902	0	8551.52
1565	9.89865	14.5578	0.0701834	1.69408e-06	-4.01174e-05	-0.299149	-0.00307802	-0.0156537	0	2070.82
1568	5.66868	11.9502	0.0685703	4.67149e-06	-6.35476e-06	-0.0913879	-0.00297442	-0.00209954	0	3587.59
1572	9.87908	1.09795	0.06094	-9.97216e-07	1.23206e-07	0.034463	-8.54368e-05	-0.000114942	0	3579.75
1574	2.04258	3.076	0.074792	-5.76341e-08	2.97997e-06	0.00349487	-0.000303681	-0.000718516	0	1766.97
1575	20.3991	6.78851	0.0649613	2.37463e-08	-2.0272e-06	0.032677	0.005002	-0.00353044	0	5639.36
1577	2.28137	5.53236	0.0528894	-6.68601e-07	1.09322e-06	-0.0218825	-0.000642217	-0.00123317	0	4756.47
1580	15.7583	15.5502	0.0674921	-1.53654e-05	-7.1903e-07	0.281119	0.000327908	-0.0173585	0	2941.88
1581	9.66136	15.3735	0.0727767	2.28452e-05	-3.50302e-05	-0.289647	6.8134e-05	-0.0126797	0	3228.65
1583	2.31106	10.1421	0.0546926	-4.92572e-07	2.09385e-06	-0.000954221	-0.00111548	-0.000272486	0	2303.94
1584	1.57292	14.9355	0.0585554	9.2126e-07	1.81053e-06	-0.0252522	-0.000100476	0.00258227	0	602.377
1585	6.79134	2.02668	0.0665159	9.34879e-07	-4.31484e-06	0.0338215	-0.000742582	-0.000686777	0	1477.72
1587	16.1043	3.31724	0.060183	4.40108e-07	-2.6471e-06	-0.0466606	0.00150685	-0.0028567	0	10639.1
1588	5.16852	4.50291	0.0717747	-2.33744e-07	3.19467e-07	-0.033236	-0.00157795	-0.00188539	0	7553.38
1590	7.3766	10.5651	0.0723776	5.05445e-06	-1.32395e-05	0.00392814	-0.00420948	-0.00680946	0	5032.78
1591	7.46167	4.17931	0.051743	1.64498e-07	-7.20558e-07	-0.0053507	-0.00169574	-0.00274455	0	5988.03
1595	6.74586	12.7439	0.0550526	3.84549e-06	-1.39215e-06	-0.0740509	-0.00349974	-0.00379432	0	3453.67
1598	6.67982	10.3753	0.0683893	4.92049e-06	-1.00849e-05	-0.002523	-0.00380816	-0.00484559	0	3790.83
1600	7.6843	5.03363	0.0530385	7.50937e-08	-1.14617e-06	0.0711452	-0.00216726	-0.00363296	0	4164.29
1609	25.6469	9.14058	0.0622813	-5.23837e-08	-2.43699e-05	0.118865	0.00125044	0.00139351	0	2242.5
1610	8.24095	9.45039	0.0510751	1.07167e-05	-1.39639e-05	-0.0117215	-0.00392796	-0.00815548	0	7112.69
1613	5.86023	8.23632	0.0678287	4.62675e-06	-8.5436e-07	-0.0126312	-0.00299165	-0.00355429	0	4519.32
1615	5.5946	9.62866	0.0525523	6.36411e-06	-6.26741e-08	-0.00409545	-0.00326264	-0.00305584	0	4188.01
1616	20.6217	10.5297	0.0727735	1.00539e-05	-4.43925e-06	0.0907652	0.00673666	-0.00296776	4	2900.46
1618	18.8223	8.47097	0.0534983	8.9714e-06	3.43424e-07	0.0106082	0.00680214	-0.00662527	0	11584
1619	8.91391	7.66059	0.0639789	9.19575e-06	-1.6492e-05	0.0700541	-0.00295864	-0.00761054	0	4267.22
1621	23.6971	1.7526	0.0545225	2.38397e-07	-9.89906e-07	-0.0300312	0.000546955	-0.000402025	0	2581.33
1622	11.6794	3.82022	0.0642992	2.01663e-06	-9.28174e-06	-0.0389545	-0.00063261	-0.00359481	0	9244.61
1624	2.1864	7.415	0.0684182	6.38149e-07	2.54865e-07	-0.0139945	-0.000744215	-0.00106074	0	3333.57
1629	9.95541	5.91343	0.0544277	5.76719e-06	-1.48999e-05	0.0096722	-0.00223709	-0.00641731	0	8214.47
1635	6.54075	4.28934	0.0676719	6.63135e-07	-1.57758e-06	-0.018237	-0.00187128	-0.00247784	0	6861.48
1638	1.06087	14.0339	0.0590288	-1.09476e-07	1.52011e-06	0.00361035	-8.73622e-06	0.00227332	0	194.819
1644	5.01421	13.314	0.0525908	7.34908e-06	-5.8759e-06	-0.0271382	-0.00195963	-0.000230349	0	1085.73
1654	7.15522	6.4236	0.0574554	-1.16379e-06	-2.69393e-06	-0.0175059	-0.00298926	-0.00431793	0	3447.84
1657	14.2178	3.59745	0.0600173	-3.50789e-06	6.37844e-05	0.0205159	0.000585496	-0.00328359	0	7331.9
1658	13.8362	5.52512	0.0651276	6.81688e-06	-1.41122e-05	0.0805486	0.00109884	-0.00706245	0	10688.8
1662	17.9161	7.25232	0.0744011	4.15533e-07	-1.64321e-06	-0.0049763	0.00586748	-0.00711676	0	8876.1
1663	23.6168	9.4147	0.0621908	7.04244e-06	1.07339e-07	0.0498898	0.00323325	0.000440203	0	3062.16
1666	26.3621	8.87023	0.063904	-9.49475e-07	-2.66095e-05	-0.042696	0.000564055	0.00127442	0	2554.13
1667	24.6213	1.21963	0.074901	1.00156e-06	-1.07243e-06	-0.0187745	9.08762e-05	-7.59311e-05	0	2524.95
1672	23.6106	2.1946	0.051055	-3.40039e-07	-2.18261e-06	-0.0114384	0.000877971	-0.000457473	0	5102.98
1673	9.34223	15.3081	0.0606711	2.23622e-05	-2.77132e-05	-0.188727	-0.000117296	-0.0108661	0	1212.16
1675	11.2478	5.80303	0.0532404	1.01778e-05	-2.2516e-05	0.0134917	-0.00127106	-0.00703591	0	5177.31
1678	3.09638	2.85162	0.060194	4.86205e-07	8.71994e-08	0.00757383	-0.000581998	-0.000771387	0	2480.79
1680	1.3554	7.32195	0.0633413	2.02068e-08	-1.44651e-07	-0.0104244	-0.000311294	-0.00091042	0	4829.73
1683	8.84054	12.2762	0.0723601	6.31443e-06	-1.1299e-05	-0.168936	-0.00474473	-0.011185	0	6496.92
1686	9.41771	13.3381	0.0550599	2.9754e-06	-2.84543e-05	-0.449165	-0.00443997	-0.0140055	0	9831.63
1687	25.6337	7.51244	0.0551676	-6.1564e-07	-1.88054e-05	-0.0216015	0.00137522	0.000202633	0	1958.05
1689	21.4818	5.48806	0.0502944	1.65304e-06	3.02649e-06	0.00384714	0.00352543	-0.00231294	0	650.635
1690	26.4937	1.8318	0.0512534	8.67905e-07	5.57318e-06	-0.000854073	8.84736e-05	-0.000270516	0	3999.75
1692	10.4288	2.1883	0.0595136	-5.01166e-07	-3.66986e-06	0.00420786	-0.000265894	-0.00132668	0	8358.44
1694	20.9366	1.63699	0.0578523	-7.35843e-07	1.4968e-07	-0.0339754	0.000610055	-0.000564337	0	5568.96
1695	15.5333	9.46049	0.073807	8.45468e-07	-1.12361e-05	0.0752141	0.00670506	-0.0142459	0	8673.38
1698	3.3862	12.4097	0.0716802	7.50734e-06	-1.15081e-06	-0.0572213	-0.00145029	0.000559788	0	905.693
1699	4.16444	11.9596	0.0676332	1.04894e-05	-1.64473e-06	-0.0679998	-0.0020945	-0.000420403	0	2935.11
1700	25.4715	4.87705	0.0599296	1.18311e-06	-1.24871e-05	0.00456428	0.00104331	-0.000710878	0	6844.03
1703	6.81902	2.5468	0.0508479	8.5222e-07	-4.47041e-06	-0.0396824	-0.000943954	-0.00103907	0	4246.57
1707	3.48173	12.693	0.0557429	8.16915e-06	-2.90703e-06	-0.027472	-0.0013699	0.000693945	0	1680.35
1708	11.4385	2.33929	0.070119	1.84413e-07	-7.00647e-06	-0.0428001	-0.000222289	-0.00173178	0	11282.1
1709	7.17887	1.14892	0.059461	-3.58953e-07	-2.52508e-06	-0.0104026	-0.000229588	-0.000227993	0	9088.2
1710	8.50238	5.39657	0.0674805	-4.22036e-07	-4.70059e-06	-0.00786132	-0.0023062	-0.00462219	0	4185.78
1711	25.4741	3.09917	0.0617936	9.7204e-07	-1.35695e-06	-0.000496206	0.000638911	-0.000553671	0	4045.22
1716	25.9995	3.02512	0.0739274	-5.09534e-07	2.82366e-06	-0.0126273	0.000416957	-0.000494254	0	1563.26
1718	18.5314	9.78233	0.0517696	7.65721e-06	-2.92843e-06	0.0673382	0.00834412	-0.00737166	0	9198.1
1719	12.5318	13.1017	0.0501239	1.65276e-06	-3.83669e-05	-0.854783	0.00172937	-0.0318084	0	15130.5
1723	22.2423	4.15415	0.0505175	-2.7959e-06	-1.73465e-06	-0.0526167	0.00239443	-0.00152407	0	10227.8
1725	17.5268	12.3502	0.053406	1.32321e-05	-6.0012e-06	0.185612	0.00779345	-0.010266	0	5670.36
1727	2.71399	2.55657	0.0527856	2.17984e-07	1.64023e-06	0.0170188	-0.000435716	-0.00062474	0	5969.41
1731	1.83773	14.648	0.0598557	7.42649e-07	1.26733e-06	-0.00696845	-0.000194515	0.0024312	0	1099.91
1733	7.38361	13.6938	0.0525621	5.06482e-06	-2.21125e-06	-0.107765	-0.00281815	-0.00490741	0	3323.69
1736	24.8535	4.99602	0.0581349	-3.417e-07	-9.50923e-06	-0.0472816	0.00141399	-0.000814453	0	4557.93
1737	26.4394	4.69734	0.0574413	7.86111e-07	-8.20505e-06	-0.00829856	0.00035542	-0.000546031	0	4190.73
1738	20.6614	9.79415	0.0609455	1.03176e-05	-4.71586e-06	0.12352	0.0063774	-0.00308703	0	5496.54
1741	26.0217	2.10137	0.0741335	5.12528e-08	3.93475e-06	-0.00541125	0.000229819	-0.000324025	0	1430.08
1742	13.4712	9.10947	0.0532378	4.27527e-06	-2.98816e-05	0.0445549	0.00242151	-0.0154027	0	1333.58
1748	18.716	1.78464	0.0536975	-2.03336e-06	-1.10203e-06	0.0340734	0.000836683	-0.000839808	0	5008.39
1750	2.78312	13.4574	0.0568419	4.93465e-06	2.23578e-07	-0.00613455	-0.000716491	0.00159775	0	1026.68
1751	14.1113	11.3006	0.060392	-3.98363e-07	-1.31206e-05	0.199009	0.0060193	-0.0222622	0	13452.6
1755	6.48246	8.80079	0.0591838	8.61713e-06	-4.48395e-06	-0.0203224	-0.00356777	-0.00439802	0	5318.91
1761	21.7474	4.07757	0.0715553	-3.20415e-06	-4.52115e-06	0.0433278	0.00275219	-0.00187266	0	3134.47
1764	12.1406	13.3271	0.0558125	1.80947e-06	-4.59027e-05	-0.0138493	0.000866666	-0.030437	0	28971.7
1772	15.1867	9.29586	0.0658932	4.1446e-06	-9.58657e-06	-0.0310682	0.00628729	-0.0146086	0	11329.5
1773	11.1355	6.71677	0.056787	7.06124e-06	-2.30305e-05	0.00529114	-0.0013155	-0.0085997	0	9431.27
1775	2.32822	8.51252	0.0715296	8.66777e-07	-7.32735e-07	-0.0321464	-0.000989227	-0.000906856	0	3226.81
1776	26.6075	2.04413	0.0527689	4.88033e-07	5.98045e-06	-0.00769913	9.20685e-05	-0.000307813	0	2148.94
1778	16.0975	12.4173	0.0551742	4.06145e-06	-9.97664e-06	0.491389	0.00874989	-0.0168554	0	14775.9
1779	15.0799	1.57785	0.0510657	1.27547e-06	-5.53993e-07	-0.0233898	0.000260203	-0.000632062	0	11388.9
1780	7.80411	9.45312	0.0630059	1.42588e-05	-1.4838e-05	0.00786441	-0.00414805	-0.00713513	0	8358.47
1784	18.508	7.62166	0.0602331	1.10912e-06	-4.38113e-06	0.002734	0.00587996	-0.00631743	0	9419.44
1785	19.1464	9.83526	0.0577688	1.01667e-05	-3.04407e-06	0.0431716	0.00771545	-0.00607084	0	2184.74
1790	4.54362	5.85212	0.0504967	4.80534e-07	1.08256e-07	-0.0228398	-0.00183763	-0.00197246	0	6418.35
1792	8.63017	11.5235	0.0621988	6.55902e-07	-2.11215e-05	-0.0522636	-0.00433002	-0.0106685	0	11195.4
1793	21.8396	1.38089	0.0606626	8.23148e-07	-1.77012e-06	-0.0349026	0.000458863	-0.000215382	0	3040.08
1795	7.54394	10.8659	0.0541297	3.41837e-06	-1.29354e-05	-0.0553138	-0.00452857	-0.00720033	0	4426.63
1797	9.66806	1.20037	0.0518851	-2.00452e-06	6.05832e-07	0.0267073	-3.25607e-05	-0.000236611	0	8472.14
1799	13.2804	11.3017	0.0742022	1.42048e-06	-3.14627e-05	-0.466091	0.00382503	-0.0234273	0	13310.2
1800	8.08042	11.149	0.0680755	2.05076e-07	-1.36364e-05	-0.0899696	-0.00437733	-0.00876524	0	9411.73
1805	18.354	3.44441	0.0714494	-1.29447e-06	-4.65918e-07	0.041615	0.00222569	-0.00245864	0	5119.04
1808	24.0889	3.28683	0.0536141	1.72249e-06	-8.59954e-06	0.0104636	0.00123041	-0.000817296	0	6820.03
1810	4.45536	12.1326	0.0589427	4.91139e-06	-5.26314e-06	-0.0951285	-0.00234742	-0.000658315	0	1281.62
1814	6.72767	12.8682	0.0707558	3.96776e-06	-1.2531e-06	-0.11316	-0.00350327	-0.00377	0	3980.69
1816	6.95548	2.19891	0.0620232	1.11162e-06	-4.28538e-06	0.0703225	-0.000803957	-0.000967209	0	3081.15
1817	2.03174	12.6969	0.0686172	2.19911e-06	1.37177e-06	-0.0538589	-0.000567417	0.00138591	0	2123.72
1821	7.35479	9.71187	0.0651974	1.33238e-05	-1.19166e-05	-0.0990923	-0.00392407	-0.00634402	0	251.804
1822	16.8216	8.75879	0.0546535	4.97541e-06	9.12362e-07	0.190006	0.00661816	-0.0102955	0	9871.97
1824	11.2903	12.8448	0.0718163	5.95437e-06	-4.95506e-05	0.0121428	-0.00231367	-0.0237668	0	7223.26
1827	8.69768	10.7246	0.052713	-7.33099e-07	-1.44073e-05	0.00218736	-0.00417716	-0.0102059	0	11521.6
1833	26.4498	4.80891	0.0548108	-8.31241e-08	-8.39505e-06	0.0209592	0.000337749	-0.000559024	0	7381.28
1834	2.13045	6.98319	0.065575	5.96353e-07	4.5281e-07	-0.00135672	-0.000675269	-0.00110409	0	1274.65
1835	3.60421	13.8133	0.0704282	7.15074e-06	-4.70539e-06	-0.00748883	-0.00100481	0.00143241	0	913.671
1837	12.8826	15.2025	0.0501277	-8.12436e-07	-2.20726e-05	-0.653756	0.000488609	-0.0488989	0	40198.6
1841	19.0222	9.39089	0.0742039	6.70132e-06	-7.86476e-07	0.0305139	0.00797496	-0.00665233	0	4033.05
1844	4.13708	5.45012	0.0558589	3.45379e-08	1.58123e-07	-0.0136043	-0.00146077	-0.001559	0	5131.69
1845	4.91644	5.29267	0.0501872	-4.95373e-07	-1.08885e-07	-0.00553118	-0.00177571	-0.00214606	0	5473.62
1847	5.58066	13.9808	0.0584821	1.18579e-05	-9.4359e-07	-0.0776803	-0.00164276	-0.000673775	0	287.524
1848	14.9538	8.59022	0.0595933	2.29803e-06	-2.04474e-05	-0.0193711	0.0047113	-0.0135884	0	6330.99
1849	13.9418	7.58655	0.0740834	9.47291e-06	-2.23056e-05	-0.066219	0.00233299	-0.0109649	0	5261.16
1850	16.3262	12.3929	0.0570302	7.79763e-06	-1.18873e-05	0.0954269	0.00866196	-0.0153516	0	11598.5
1856	14.7539	11.3195	0.0684778	1.13579e-05	-1.12167e-05	0.0485578	0.00735435	-0.0209908	0	16657.6
1858	4.40132	14.193	0.0593455	1.14614e-05	-6.80258e-06	-0.0415079	-0.00103923	0.000988709	0	1849.15
1861	24.268	9.19012	0.071703	3.47226e-06	-7.17919e-06	0.109072	0.00249753	0.000700343	0	4429.87
1864	12.0138	11.5091	0.0603296	7.52981e-06	-4.75372e-05	0.200813	3.51162e-05	-0.0220291	0	21126.7
1865	15.9849	14.8619	0.0702051	-9.20747e-06	-1.49091e-06	0.218736	0.00117085	-0.0181965	0	8954
1868	20.3142	2.43128	0.0737322	-4.29591e-06	-5.51793e-07	0.0538446	0.00149693	-0.0011701	0	4584.64
1870	4.73702	14.8517	0.0527823	2.08937e-05	-8.62843e-06	-0.0613238	-0.000618042	0.00101342	0	746.801
1872	17.5694	3.72999	0.0662107	-3.38096e-08	4.45993e-07	-0.0308239	0.00260027	-0.0033224	0	9657.96
1873	9.37671	4.08428	0.0539178	2.659e-08	-5.40184e-06	-0.0056847	-0.00149959	-0.0034379	0	4635.71
1874	20.5473	1.21144	0.0613683	-7.06236e-07	4.43871e-08	-0.0544626	0.000241258	-0.000157632	0	5058.14
1877	8.2931	2.77204	0.0687444	-8.93239e-07	-2.20804e-06	0.0281676	-0.00102953	-0.0018388	0	4137.04
1880	3.50371	15.5053	0.0573619	1.2624e-05	-4.49786e-06	-0.0440669	9.36116e-06	0.00214756	0	789.152
1881	19.3768	9.3026	0.0573655	7.73407e-06	-3.92876e-06	-0.0363172	0.00736553	-0.00569748	0	4050.46
1882	19.9468	2.95429	0.0679084	-1.56369e-06	-3.91665e-06	-0.0211655	0.00208539	-0.00159075	0	1414.67
1883	22.9673	4.31469	0.0706071	-2.89916e-06	-5.18192e-06	0.00752124	0.00223571	-0.00126566	0	5027.42
1885	12.3341	5.63483	0.0740096	7.48311e-06	-1.54368e-05	-0.0449309	-0.000650463	-0.00696827	0	6961.98
1887	20.6225	10.3916	0.0653964	1.02156e-05	-4.4355e-06	0.0894486	0.00695351	-0.00296661	0	2243.06
1888	7.49273	13.6616	0.0612134	5.78086e-06	-3.7049e-06	-0.136327	-0.00287819	-0.00519851	0	871.702
1894	11.4327	14.0291	0.0527783	4.42053e-06	-4.33311e-05	-0.135401	-0.00342717	-0.0296133	0	29120.4
1898	11.3185	9.42408	0.0661964	6.09345e-07	-2.55516e-05	-0.0405952	-0.00200712	-0.0143491	0	12516
1899	17.7614	10.0841	0.0689836	1.17841e-05	-5.48301e-06	0.066553	0.00787678	-0.00969159	0	13520.7
1900	12.5685	12.523	0.0567481	-5.89915e-07	-4.11824e-05	-0.274198	0.00134159	-0.0278088	0	19449.5
1903	7.99597	10.8411	0.0519691	-1.87089e-07	-1.27382e-05	0.0826122	-0.0046323	-0.0084751	0	8055.71
1904	2.79109	5.36913	0.0578602	-9.85838e-07	6.80136e-07	-0.00970392	-0.000931855	-0.00131258	0	4197.08
1906	13.1542	1.19021	0.0522302	7.60471e-08	-7.81212e-07	0.0634752	1.66825e-05	-0.000202798	0	7506.9
1907	6.88852	12.3997	0.0730445	4.11433e-06	-2.97248e-06	-0.157895	-0.00392073	-0.00450133	0	3872.39
1909	12.6153	11.1357	0.0541906	4.73637e-06	-4.13687e-05	-0.11638	0.0013309	-0.0222117	0	12434.5
1915	9.56675	14.7296	0.0660753	8.99234e-06	-3.6899e-05	-0.234302	-0.0019483	-0.0129526	0	3222.04
1918	1.98375	1.32758	0.0713816	7.12801e-07	7.53765e-07	0.00179131	-0.000104917	-0.000155161	0	4708.9
1920	13.4356	7.69926	0.0683676	9.2725e-06	-3.03114e-05	0.0365016	0.00164606	-0.011725	0	11597
1925	2.74198	10.021	0.0547106	1.38949e-06	1.95388e-06	0.0168929	-0.00130496	-0.00036256	0	1627.98
1926	8.46454	13.5957	0.064975	1.13576e-06	-2.28241e-06	-0.176488	-0.00320496	-0.00911969	0	2419.89
1928	26.5033	2.41	0.0556095	-3.05057e-07	5.45916e-06	-0.0174251	9.4277e-05	-0.000387107	0	2031.96
1929	9.18109	9.52772	0.072745	4.34236e-06	-9.93275e-06	-0.100992	-0.0036654	-0.0103903	0	12304.6
1930	17.1787	10.0578	0.0658528	9.19242e-06	-3.9438e-06	0.10588	0.00841214	-0.0111381	0	18570.7
1932	14.981	13.6727	0.0649122	3.18384e-06	-3.90975e-06	0.226798	0.00782201	-0.0254503	0	15205
1933	6.45978	9.01562	0.0744419	9.4712e-06	-4.11392e-06	-0.0588701	-0.00382604	-0.00446678	0	3234.77
1937	13.1735	6.18336	0.0696908	9.50737e-06	-1.70909e-05	-0.0239491	0.000940752	-0.00809899	0	2830.34
1938	14.3648	10.8083	0.067772	3.98417e-06	-2.22532e-06	-0.105838	0.00641493	-0.0204206	0	12481.5
1942	2.72006	14.9137	0.0526615	4.15455e-06	-1.47967e-07	-0.0155666	-0.000226224	0.00232476	0	924.662
1944	2.85548	7.25949	0.0731366	-1.62944e-07	7.26742e-07	0.018477	-0.00129742	-0.00122227	0	3687.98
1945	6.14343	2.83197	0.0616684	6.46041e-07	-3.78138e-06	-0.00419382	-0.00119077	-0.00119683	0	6793.26
1948	25.438	9.12931	0.0511859	-4.41401e-08	-2.37442e-05	-0.00406198	0.00143193	0.00117392	0	4404.17
1951	15.7719	11.6134	0.0743511	7.99336e-06	-7.07971e-07	0.127142	0.00833745	-0.0177487	0	13755.4
1954	12.6773	15.5538	0.0744683	7.09569e-06	-2.53279e-05	-0.224083	-0.000675764	-0.0508363	0	47916.5
1955	4.52376	11.2454	0.0524041	7.00219e-06	-6.45627e-07	-0.0853469	-0.00241701	-0.00123363	0	682.008
1957	3.96098	12.0704	0.0587376	1.10867e-05	-1.14354e-06	-0.118521	-0.00183275	-5.82198e-05	0	377.111
1960	14.0915	2.35175	0.0533426	2.26795e-06	-3.08462e-06	-0.00642576	0.000295685	-0.00176709	0	1926.13
1963	23.3261	1.02842	0.064903	1.06884e-07	-3.46244e-07	-0.0322884	5.20098e-05	-1.19073e-05	0	928.7
1964	8.78742	14.2084	0.0505364	2.07363e-05	-1.75563e-05	-0.285632	-0.00259466	-0.00982091	0	4438.13
1967	1.55498	4.07634	0.0620456	-1.58144e-06	2.77555e-06	-0.00875453	-0.000286772	-0.00092587	0	4638.78
1969	7.96778	3.68933	0.0648267	-5.62123e-08	-2.21682e-06	-0.0340516	-0.00159538	-0.00245129	0	5232.99
1974	17.683	10.5511	0.0535038	1.13235e-05	-3.27912e-06	0.0144364	0.00861636	-0.00986417	0	16805.5
1981	9.08761	8.41267	0.0585002	8.47883e-06	-1.23948e-05	-0.0355303	-0.00360644	-0.00888261	0	13336.3
1986	10.4645	12.0815	0.0526236	7.11881e-06	-4.95928e-05	-0.100404	-0.00354694	-0.019083	0	16755.9
1987	7.03672	2.97405	0.0705948	6.17848e-07	-3.57261e-06	0.0111995	-0.00126764	-0.0016261	0	6677.77
1989	11.8936	6.94124	0.0616263	6.02347e-06	-2.05131e-05	0.0301224	-0.000447312	-0.00968446	0	11198.5
1990	6.64964	12.6655	0.069242	3.82342e-06	-3.12159e-06	-0.0179096	-0.00347364	-0.00372141	0	4025.37
1992	17.0116	8.34567	0.0606354	8.83198e-06	9.36594e-07	0.0701248	0.00621712	-0.00981757	0	7187.08
1993	18.0622	8.86199	0.066575	3.85371e-06	-1.7348e-06	-0.0411029	0.00721756	-0.00840473	0	8793.56
1994	13.2374	6.08035	0.0516541	9.20224e-06	-1.74655e-05	-0.0773576	0.000888762	-0.00805659	0	10447.5
1997	8.24904	13.2932	0.0595085	3.55186e-07	-6.72692e-06	-0.192141	-0.00403526	-0.00848826	0	7299.06
1998	9.51981	13.3032	0.0528569	2.20791e-06	-2.70807e-05	-0.255614	-0.00471147	-0.014805	0	6580.97
1999	7.6863	13.7627	0.0504523	4.62661e-06	-1.86964e-06	-0.14022	-0.00304109	-0.00580047	0	4027.56
2003	26.8361	2.42836	0.0626684	-4.70733e-07	5.06666e-06	0.00812722	2.24727e-05	-0.000379336	0	3267.24
2005	26.4178	3.98293	0.0577259	-7.38929e-07	-1.34915e-06	0.00492085	0.000229284	-0.000586339	0	294.945
2008	7.11851	12.7882	0.0528133	6.9165e-06	-7.25459e-06	-0.097533	-0.00393901	-0.00490922	0	8914.26
2010	23.3084	4.61584	0.0502821	-2.08697e-06	-2.58491e-06	0.0102716	0.00223929	-0.00128532	0	2332.03
2012	19.2389	7.29812	0.0505717	-2.60567e-06	-3.65764e-06	0.00851749	0.00583625	-0.00505845	0	7558.15
2013	6.53829	14.0737	0.0639257	1.336e-05	-6.73008e-07	-0.0963298	-0.00190191	-0.00226459	0	2326.5
2017	10.9904	4.44641	0.065156	4.24238e-06	-1.34988e-05	0.0399716	-0.00109721	-0.00463577	0	12500.9
2018	12.7802	6.34948	0.0686708	9.14303e-06	-1.84334e-05	0.031733	0.000728034	-0.00844793	0	8538.03
2019	2.07151	10.9057	0.0628997	-9.24069e-08	3.32325e-06	-0.0188713	-0.000893321	0.000259385	0	1850.68
2022	3.76926	4.49853	0.0615749	1.5272e-07	-1.13904e-08	-0.0197966	-0.0011628	-0.00125312	0	1695.8
2023	16.6383	6.23774	0.0659501	-4.00661e-07	-6.85428e-08	0.0721499	0.00434209	-0.00705751	0	8880.71
2025	12.1393	14.3486	0.0640284	6.9704e-06	-4.14033e-05	-0.479862	-0.00194126	-0.0368012	0	22343.1
2027	8.62339	8.74503	0.0641595	1.18067e-05	-1.26974e-05	-0.0560892	-0.0041077	-0.0086255	0	6873.21
2031	1.34406	12.656	0.061494	4.34409e-07	7.48043e-07	-0.00929074	-0.000267784	0.00154795	0	1125.09
2035	11.2157	5.55958	0.0511198	9.27056e-06	-2.37705e-05	-0.0271181	-0.00129182	-0.00659799	0	605.902
2037	4.03201	12.96	0.0507832	6.81261e-06	-2.18738e-06	-0.0133333	-0.00149775	0.000557992	0	719.079
2038	19.4005	4.37346	0.0681115	7.93003e-07	1.69428e-07	-0.0160981	0.00320919	-0.00302331	0	7336.43
2040	4.45001	15.6858	0.067251	2.45162e-05	-1.43758e-05	-0.0642908	0.000118822	0.00160935	0	1218.59
2042	23.3091	3.79083	0.0575958	-2.29973e-07	-1.13694e-05	0.00299331	0.00174699	-0.00113061	0	2874.54
2043	12.7366	6.00028	0.0678889	8.20301e-06	-1.64705e-05	-0.288509	0.00042642	-0.00785773	0	8749.75
2044	14.4111	13.5117	0.0683693	4.25449e-06	-1.04762e-05	0.0951833	0.00781115	-0.0291268	0	6691.8
2046	13.5113	3.19447	0.0706085	1.42348e-06	-8.17922e-06	0.0109262	0.000281022	-0.00276207	0	9268.53
2049	3.56413	6.79168	0.0714906	-5.16981e-07	6.36528e-07	0.0131134	-0.00164069	-0.00153782	0	4940.87
2050	2.67234	5.72334	0.0662142	-1.03695e-06	2.52231e-07	0.00791991	-0.000859627	-0.00131937	0	4337.35
2053	26.1843	4.01236	0.0736242	-8.09322e-07	-2.0435e-06	0.0109828	0.000423284	-0.000573062	0	3435.12
2054	20.8973	1.24588	0.0605794	-2.05405e-07	-1.18833e-06	0.0143837	0.000246205	-0.000130634	0	6182.17
2055	21.1742	2.53361	0.0711623	-2.65945e-06	-1.59887e-07	-0.0251269	0.00154028	-0.0011668	0	4301.47
2056	24.7682	4.2933	0.0680967	3.76412e-07	-8.48344e-06	-0.0308037	0.00120324	-0.00081713	0	5918.46
2057	22.8387	3.34441	0.0530302	-6.70332e-07	-7.21426e-06	-0.0148216	0.00167265	-0.00109438	0	8133.37
2058	2.21082	6.28735	0.0730256	-3.58386e-08	2.60634e-06	-0.0165507	-0.00073073	-0.00119841	0	4967.19
2059	4.80595	1.39589	0.0635951	4.44553e-08	-5.02071e-07	0.00972251	-0.000241125	-0.000233601	0	4748.4
2060	8.78542	12.5495	0.0667948	5.28552e-06	-9.42087e-06	-0.172584	-0.00496443	-0.0112047	0	13493.1
2063	12.4064	1.06027	0.051979	7.36351e-08	-8.89306e-07	-0.0034505	6.37921e-07	-8.39468e-05	0	3585.19
2065	4.27514	5.77754	0.0719326	3.08746e-07	-1.64032e-08	-0.0457618	-0.0017012	-0.00168543	0	3712.24
2066	24.2337	9.52704	0.0668855	9.44088e-06	-4.62879e-06	0.0451645	0.00256687	0.00110654	0	3489.72
2067	1.92901	13.4284	0.0749584	1.76762e-06	2.03149e-06	-0.0226908	-0.000508309	0.00179881	0	1423.01
2070	10.8599	3.69611	0.0634308	1.4198e-06	-8.74195e-06	0.00858826	-0.000916839	-0.00348868	0	9053.82
2074	4.18689	2.2947	0.067208	4.78464e-07	-9.26907e-07	0.00990356	-0.000659218	-0.000644352	0	2197.06
2075	1.02416	5.76863	0.0709732	3.76214e-10	1.20204e-06	-0.0230801	-5.97768e-05	-0.000983121	0	1233.75
2079	13.7006	5.50596	0.0720642	7.01533e-06	-1.50573e-05	-0.0544929	0.00114366	-0.00729419	0	2802.98
2080	16.6967	9.79129	0.0627898	3.81806e-06	-5.46301e-07	0.0784451	0.00837355	-0.0122093	0	10862.5
2081	14.2718	13.5321	0.0725616	4.61593e-06	-9.95667e-06	0.131401	0.00781718	-0.0292979	0	27723.2
2082	15.0385	12.7522	0.0683659	5.25358e-06	-1.19889e-05	0.213431	0.00758221	-0.0228553	0	15021.5
2083	3.70756	15.612	0.0627049	1.57096e-05	-7.66764e-06	-0.0279312	7.44772e-05	0.00208881	0	901.477
2084	11.1949	2.42559	0.0513697	4.98521e-08	-7.41144e-06	-0.040153	-0.000291186	-0.00181674	0	3164.19
2085	16.2488	4.68669	0.0668802	2.83823e-06	-8.05197e-06	-0.0567547	0.00257892	-0.00487073	0	8183.68
2088	2.64745	9.38809	0.0590124	1.80117e-06	2.99264e-06	-0.0411427	-0.00120575	-0.000746366	0	5274.43
2090	8.54124	6.3559	0.0716433	8.36171e-07	-9.47906e-06	-0.0457965	-0.00282205	-0.00603675	0	6848.3
2091	25.8604	5.13023	0.0742617	8.49514e-07	-1.03702e-05	-0.012067	0.000782707	-0.000586834	0	7263.08
2094	22.1587	6.39146	0.0552093	6.80385e-07	3.00144e-07	-0.0155104	0.00377188	-0.00183066	0	2680.31
2097	16.9837	7.753	0.0744314	1.89761e-06	-2.64979e-06	0.0672015	0.00584877	-0.00883032	0	9010.6
2099	16.576	9.27465	0.066425	4.8706e-07	-6.80916e-07	0.0448356	0.00739852	-0.0118582	0	16839.6
2100	20.9213	7.69199	0.0702331	1.83366e-06	-4.89665e-07	-0.0622519	0.00509416	-0.00283073	0	2433.48
2101	17.7573	2.50696	0.053551	-6.44481e-07	-3.42213e-06	0.0158166	0.00137697	-0.00178088	0	10338.6
2102	14.4244	1.56416	0.0533907	1.4948e-06	-7.08302e-07	-0.0318158	0.000130753	-0.000674018	0	5417.7
2103	8.20199	1.69501	0.067243	2.82833e-06	-5.22677e-06	-0.0189542	-0.000556737	-0.000768092	0	1397.27
2107	24.5147	9.47309	0.0744045	8.25457e-06	-9.91731e-06	-0.0197038	0.00224216	0.000955567	0	2591.25
2108	11.7354	6.31749	0.066672	7.24343e-06	-1.99534e-05	0.0403814	-0.000705847	-0.00809611	0	11282.6
2112	26.8603	5.43373	0.0576793	-7.46545e-07	-8.73931e-06	0.0228038	0.000124967	-0.000505034	0	486.885
2114	13.8147	11.5252	0.0740862	3.47596e-07	-2.24834e-05	0.182282	0.00530417	-0.0233508	0	1720.28
2117	19.1088	5.41126	0.0695021	4.18349e-06	-2.58185e-06	-0.00640764	0.00402478	-0.00393595	0	5294.06
2119	9.84837	11.1715	0.06931	1.17403e-06	-2.75023e-05	-0.0437267	-0.00419717	-0.0145579	0	9830.7
2124	14.5242	6.41222	0.053768	1.57939e-05	-8.1281e-06	0.211445	0.00227397	-0.00872256	0	443.475
2125	10.0616	13.0494	0.0627011	3.26488e-06	-4.25835e-05	-0.143226	-0.00432486	-0.0186169	0	8969.87
2127	16.5497	7.60494	0.066948	7.26947e-06	-1.38164e-06	0.00958163	0.00509036	-0.00953792	0	9412.1
2129	7.60665	7.75382	0.0686798	5.85383e-06	-7.51919e-06	0.000678753	-0.00329973	-0.00573302	0	2774.48
2133	19.1668	11.6624	0.0663319	1.0722e-05	-6.37072e-06	0.12876	0.00749891	-0.00580628	0	6260.13
2138	5.49407	14.175	0.0533362	1.32768e-05	-9.43525e-07	-0.0762873	-0.00136276	-0.000349433	0	1009.22
2142	3.96938	10.065	0.0718819	4.90167e-06	1.02684e-06	-0.0058529	-0.00218285	-0.00114867	0	3813.04
2143	6.26909	1.82205	0.0656783	-2.49825e-07	-3.0393e-06	0.0203941	-0.000652194	-0.000616508	0	5310.2
2147	14.9939	12.3831	0.0676906	6.9756e-06	-1.22039e-05	0.129172	0.0087595	-0.0227052	0	29150.1
2149	16.9094	9.38098	0.0509613	6.13038e-08	1.80357e-06	0.0568646	0.00761671	-0.0113216	0	8117.73
2152	26.5106	3.88545	0.0593161	-7.11463e-07	-5.748e-07	0.0014788	0.000224987	-0.000556444	0	2986.64
2153	12.1562	2.52497	0.0593341	1.01522e-06	-4.957e-06	0.0927716	-0.000116954	-0.00195887	0	1085.27
2158	9.87139	5.64343	0.0656955	2.9373e-06	-1.35569e-05	-0.0702516	-0.00211175	-0.0057452	0	8736.25
2161	20.2386	3.74842	0.0501888	-8.23693e-08	-4.86679e-06	-0.0270844	0.00279223	-0.00227382	0	8681.17
2162	15.1851	12.5045	0.0673038	4.15629e-06	-1.08239e-05	0.18965	0.00842858	-0.022233	0	9248.36
2166	11.2623	4.00884	0.0507635	2.4104e-06	-1.07836e-05	0.0862776	-0.000789112	-0.0039128	0	8430.77
2167	4.19953	10.0484	0.0537634	4.99821e-06	1.32126e-06	-0.075465	-0.00230425	-0.00149024	0	2570.82
2168	11.9528	8.9703	0.068143	6.79559e-06	-2.36165e-05	0.024601	-0.000262109	-0.0141065	0	9079.56
2169	5.59805	3.43428	0.051579	9.90529e-07	-2.01401e-06	-0.00646948	-0.00132968	-0.00154737	0	5330.16
2170	1.68688	14.9981	0.0671916	1.11112e-06	1.4616e-06	-0.0249158	-8.21791e-05	0.00257457	0	652.758
2173	23.3529	5.49782	0.0619566	-9.40262e-09	1.71347e-06	0.022665	0.00256038	-0.00122827	0	2160.02
2174	25.9981	5.87026	0.0514156	1.80509e-06	-1.25571e-05	-0.000965115	0.000683226	-0.000364688	0	2756.37
2175	9.85798	12.9364	0.0709753	2.73136e-06	-3.07865e-05	-0.252843	-0.00485799	-0.0169227	0	8108.29
2178	10.8405	8.52018	0.0737772	2.14055e-08	-1.69256e-05	-0.0676632	-0.00215547	-0.0121518	0	8158.7
2181	26.5168	7.60329	0.0542266	-6.7839e-07	-2.10333e-05	0.0377062	0.000342944	0.000394088	0	1594.13
2182	18.567	8.83648	0.0509524	7.15294e-06	-2.80956e-07	0.0489084	0.00717728	-0.00728178	0	13912.9
2184	25.8598	6.63434	0.0667007	-1.37257e-07	-1.36257e-05	0.00434104	0.00106148	-0.000302376	0	972.633
2185	22.6796	3.78091	0.0695458	-7.57994e-07	-7.32205e-06	-0.0422598	0.00203032	-0.00124565	0	1225.01
2186	17.6999	4.58173	0.0683463	1.81965e-06	-1.49149e-06	-0.0314873	0.00302082	-0.00438867	0	9466.84
2188	9.28439	4.93863	0.0506731	-5.79962e-07	-6.35551e-06	0.0165163	-0.0019598	-0.00485526	0	11857.5
2189	13.7107	1.09468	0.0633808	3.04714e-07	-4.04857e-07	-0.0341907	6.08098e-05	-9.94366e-05	0	5340.63
2190	16.7299	1.13174	0.0508616	-3.1978e-09	-7.05812e-07	-0.00882845	0.000259625	-0.000266433	0	6752.46
2191	12.4116	6.35407	0.0625932	8.06289e-06	-1.91736e-05	-0.0975641	0.000423715	-0.00861333	0	7620.18
2197	6.70398	7.01324	0.0717389	-2.04958e-07	-3.16462e-06	-0.0836433	-0.0030169	-0.0040789	0	7180.93
2198	4.88886	11.6722	0.0632944	5.15153e-06	-5.2795e-06	-0.0281183	-0.00263274	-0.00136552	0	2736.72
2201	9.8806	6.76618	0.0662779	7.68338e-06	-1.91457e-05	-0.0186043	-0.0023908	-0.00753248	0	9481.42
2207	14.319	7.95556	0.0618888	3.0809e-06	-9.34352e-06	-0.073772	0.00329239	-0.0122145	0	2992.36
2213	19.9847	5.1901	0.0683581	2.5292e-06	2.53217e-07	0.0397135	0.00374704	-0.00331161	0	5333
2215	13.9415	5.64839	0.05848	7.06854e-06	-1.65853e-05	-0.0576759	0.00119173	-0.0075746	0	1939.5
2216	17.0948	12.7064	0.0604855	6.81519e-06	-5.4806e-06	0.141901	0.00793114	-0.0122385	0	9333.73
2217	21.5314	8.01082	0.0581882	2.11948e-06	-3.05919e-07	0.00707222	0.0051304	-0.00255378	0	3085.89
2224	9.11064	4.31846	0.0726794	-1.31709e-08	-4.27534e-06	0.0249826	-0.0015834	-0.00377482	0	3182.86
2227	3.14296	6.39784	0.0607879	-3.27663e-07	-1.91158e-07	-0.00490922	-0.00124184	-0.00140827	0	5340.63
2231	8.42011	12.4752	0.067214	9.18329e-06	-6.66931e-06	-0.0403593	-0.00484727	-0.00957134	0	4937.83
2232	6.09801	14.1784	0.0537277	1.85165e-05	-2.42616e-06	-0.0896092	-0.00162922	-0.00130297	0	2335.73
2234	14.8877	9.48633	0.0660671	3.5402e-06	-9.14093e-06	0.0217783	0.00534431	-0.0153445	0	5649.62
2237	4.67898	2.55392	0.0623698	-4.56896e-08	-1.20692e-06	0.0120089	-0.00080407	-0.000756882	0	4822.84
2238	18.0554	4.13335	0.067488	5.46788e-08	-6.35976e-07	-0.020422	0.00284882	-0.0034423	0	10094.7
2242	11.2264	8.31759	0.070586	1.78834e-06	-1.87787e-05	0.00027429	-0.00118854	-0.0117897	0	9784.99
2245	6.47356	12.4948	0.0697635	5.84228e-06	-3.76658e-06	-0.0754301	-0.00349404	-0.00341646	0	4654.78
2246	18.9874	7.2662	0.0607177	1.11206e-07	-5.03889e-06	0.160632	0.00580094	-0.00550312	0	5963.67
2247	15.3767	14.2183	0.0515318	-2.6577e-06	-5.67196e-06	0.46455	0.0055731	-0.0229885	0	21341.7
2249	6.60905	2.94204	0.060063	4.56897e-07	-4.48779e-06	-0.017568	-0.00125691	-0.00136645	0	6340.2
2253	20.9421	8.51909	0.060002	2.82885e-06	-8.55191e-07	-0.00734934	0.00582793	-0.00287956	0	2546.62
2255	9.83673	12.7147	0.0504562	-2.86881e-07	-2.80203e-05	-0.408835	-0.00533222	-0.0163921	0	1317.97
2261	18.6782	5.19867	0.0701284	4.24171e-06	-3.15644e-07	0.0144816	0.00404516	-0.00390852	0	5634.32
2262	14.7534	7.66011	0.0748774	3.79958e-06	-1.28118e-05	0.0239193	0.00391607	-0.011138	0	6931.52
2265	21.5619	10.0394	0.0611503	6.73188e-06	5.00715e-07	-0.0369201	0.0056883	-0.0017095	0	1928.79
2266	4.00001	4.43026	0.05307	3.74042e-07	3.8564e-08	0.00752886	-0.00122873	-0.00140122	0	3713.54
2267	19.5941	6.1921	0.0741421	-1.38747e-06	6.83278e-07	0.0323061	0.00470901	-0.00426034	0	3994.23
2269	15.3869	14.3303	0.0612254	-5.25778e-06	-5.27894e-06	0.477163	0.00507021	-0.0231158	0	12714.1
2272	2.86435	11.3141	0.0595025	2.10112e-06	8.13506e-07	0.0276228	-0.00126472	0.000239415	0	2247.28
2273	7.04977	15.1073	0.0526431	1.89909e-05	9.05661e-07	-0.116125	-0.000602966	-0.00251323	0	511.985
2274	3.27501	8.1234	0.0651498	1.37179e-06	2.5225e-07	-0.00160471	-0.00161155	-0.00131263	0	2577.75
2275	8.18431	10.0059	0.0652568	4.68736e-06	-1.35742e-05	-0.0569173	-0.00396403	-0.00858619	0	14868.5
2277	7.54912	15.9234	0.073526	4.69159e-05	7.87239e-07	-0.170292	0.00134126	-0.00311836	0	618.557
2279	16.259	6.81722	0.0583177	6.12931e-06	-5.61021e-06	-0.0368869	0.00443809	-0.00857405	0	10939.7
2281	19.8108	7.00784	0.0543351	6.29792e-08	-2.23127e-06	0.0805021	0.00544215	-0.00435836	0	3896.76
2282	20.0682	5.6927	0.0604616	-2.92881e-07	-1.2929e-06	0.0265588	0.00401593	-0.0035166	0	1580.2
2283	8.49049	3.55323	0.0699421	-6.24515e-07	-3.04372e-06	0.00226987	-0.00130439	-0.00276448	0	6247.57
2286	9.83488	1.33009	0.0583055	-9.09943e-07	-2.30868e-07	-0.00147221	-0.000100824	-0.000278291	0	9028.58
2287	25.0441	5.94033	0.0666688	5.51473e-07	-1.15082e-05	-0.00297691	0.00165213	-0.000650446	0	4902.99
2289	7.44311	14.9433	0.060388	2.05241e-05	-1.27867e-06	-0.146763	-0.000914791	-0.00369839	0	1678.85
2291	13.2853	10.9528	0.0533603	1.7728e-06	-3.08785e-05	-0.0450575	0.00301181	-0.0209699	0	16723.6
2293	16.6438	14.9125	0.0502877	-6.78051e-06	-2.31556e-07	0.336679	0.00137686	-0.0137042	0	2086.67
2294	19.824	9.82864	0.0526701	8.33031e-06	-6.02426e-06	0.0231596	0.00729005	-0.004476	0	2290.62
2295	7.66531	7.08366	0.0603533	8.36718e-07	-5.07033e-06	-0.0950478	-0.00321606	-0.00534333	0	11413.6
2296	15.2379	13.2609	0.0701527	9.74615e-06	-6.00796e-06	0.171826	0.00866528	-0.0221609	0	11937.3
2298	6.3225	9.49587	0.0528443	7.76582e-06	-3.10144e-06	-0.0368716	-0.00348188	-0.00420175	0	7276
2305	17.5108	6.53019	0.0596992	1.61326e-06	-4.93026e-06	0.0676625	0.00500865	-0.00644578	0	12069.6
2309	11.9354	14.4636	0.0508868	7.10895e-06	-4.05397e-05	-0.239253	-0.00212672	-0.0347395	0	8213.41
2311	13.3627	6.46538	0.0556784	9.70655e-06	-1.8831e-05	0.104691	0.00163172	-0.00890811	0	12103.2
2312	25.6519	1.76776	0.0650968	9.85303e-07	7.30151e-07	-0.00340797	0.00022986	-0.00025422	0	2434.83
2315	5.70077	2.29876	0.0637494	-1.527e-07	-2.98612e-06	0.0194316	-0.00083106	-0.000823975	0	5589.96
2316	16.2367	2.00972	0.0581378	-1.5637e-07	-1.21913e-06	-0.028892	0.000599621	-0.00110343	0	404.072
2318	24.7268	8.9251	0.0508462	-1.00454e-06	-1.2547e-05	-0.0177035	0.0020043	0.000844643	0	2994.34
2321	4.17296	1.6095	0.0619402	9.17725e-09	-7.11113e-07	0.00991687	-0.000334401	-0.000375991	0	2664.9
2324	7.06818	12.2117	0.0699409	1.20978e-06	-4.73516e-06	-0.0315973	-0.00436591	-0.00510829	0	1683.48
2326	13.3258	1.09669	0.0587349	1.61147e-07	-5.58892e-07	-0.0322069	1.47038e-05	-0.000120583	0	4365
2334	12.5175	11.9244	0.0559514	2.69649e-06	-4.28976e-05	-0.129028	0.00176868	-0.02486	0	19189.5
2335	17.9348	7.62681	0.0727081	1.56864e-06	-1.75667e-06	0.0190017	0.00586425	-0.0072912	0	9709.69
2340	15.5141	6.12487	0.0539369	1.79648e-05	-1.27403e-05	0.0220058	0.00300448	-0.00727702	0	4653.5
2341	16.0742	5.55434	0.0566488	9.96679e-06	-1.19812e-05	0.0592692	0.00295332	-0.00651449	0	8876.52
2344	9.21415	7.29036	0.0606522	8.40821e-06	-1.70419e-05	-0.0445122	-0.00280664	-0.00792765	0	4059.55
2346	4.21855	10.5623	0.0711426	6.39998e-06	1.36908e-06	-0.00955771	-0.00240871	-0.00122003	0	2546.98
2348	12.0696	7.08124	0.0740875	5.93064e-06	-2.10996e-05	0.0734974	-0.000429425	-0.00969769	0	10457.2
2350	9.35184	10.0196	0.0551077	4.54626e-07	-1.31175e-05	-0.0266315	-0.00360194	-0.0117993	0	4795.01
2353	9.55989	7.40203	0.0510137	8.60763e-06	-1.8006e-05	-0.0677278	-0.00278618	-0.0083724	0	6759.84
2356	21.5165	5.24502	0.0638932	1.32937e-06	1.34519e-06	-0.0148425	0.00330736	-0.00222655	0	7819.19
2358	14.3128	4.91048	0.0696637	4.02823e-06	-9.90669e-06	0.015632	0.00135075	-0.00593493	0	11862.5
2361	2.08638	11.0213	0.0535754	5.99778e-10	3.47285e-06	-0.00799001	-0.000839704	0.000314943	0	1676.75
2368	12.5372	2.93445	0.0668108	6.90635e-07	-5.70337e-06	-0.00479104	-0.000171345	-0.00251635	0	10725.8
2370	11.5869	11.3389	0.0735153	1.01851e-05	-5.1589e-05	-0.0600768	-0.0012982	-0.0212013	0	4121.46
2371	11.2211	9.50635	0.0613514	8.85469e-07	-2.54959e-05	-0.0593756	-0.00200184	-0.0143972	0	12029.1
2379	14.251	6.49491	0.0725748	1.26947e-05	-1.35938e-05	-0.00374129	0.00182163	-0.00869954	0	10486.6
2380	5.95459	11.5817	0.0665929	5.47017e-06	-5.96583e-06	-0.0168387	-0.00346825	-0.00305958	0	5517.25
2382	12.063	10.4547	0.0707681	1.08048e-05	-4.08165e-05	-0.116683	-0.000235551	-0.019057	0	7625.95
2384	6.43558	10.8945	0.0637568	8.62647e-06	-6.64243e-06	-0.0355995	-0.00389133	-0.00428697	0	2371.02
2387	2.48608	3.16094	0.0625973	-8.58605e-08	1.24437e-06	0.0046424	-0.000506519	-0.00079767	0	2431.26
2388	26.7675	4.8385	0.0582703	2.05325e-08	-7.1041e-06	0.00421443	0.000138249	-0.000560828	0	4284.15
2390	7.41617	9.10182	0.0739495	1.27924e-05	-1.16325e-05	-0.00617114	-0.00371441	-0.00632166	0	5632.55
2394	9.47355	5.99062	0.063719	3.7526e-06	-1.2624e-05	-0.030468	-0.00242711	-0.00605643	0	7460.63
2395	6.42423	4.36628	0.0721006	8.9704e-07	-1.38742e-06	-0.0315042	-0.00184294	-0.00241141	0	4408.03
2398	7.35776	7.23978	0.0608078	7.38865e-07	-4.92997e-06	-0.0015979	-0.00308245	-0.00501568	0	9522.82
2399	15.5386	3.38	0.0681613	6.60391e-07	-1.65211e-06	0.128265	0.00131935	-0.00307018	0	10655
2402	21.5936	5.50548	0.0629719	1.99854e-06	2.2751e-06	-0.0234588	0.00353778	-0.00231612	0	2163.56
2405	4.44658	2.12923	0.0603419	-1.09912e-08	-1.60194e-06	0.0109996	-0.000640767	-0.000598706	0	3896.25
2406	8.64651	12.383	0.0702981	6.36972e-06	-1.15811e-05	-0.0856942	-0.00487013	-0.010589	0	7870.62
2408	1.97904	11.8995	0.072198	1.57145e-06	2.57221e-06	0.023204	-0.00064045	0.000866239	0	1078.85
2409	16.0328	3.46441	0.0548437	5.22615e-07	-3.0472e-06	-0.0643685	0.00185881	-0.00314425	0	5150.27
2410	6.95248	8.63804	0.0731671	8.53216e-06	-8.96598e-06	-0.0437457	-0.00376112	-0.00494384	0	6533.7
2412	14.9759	8.26196	0.0660838	2.77392e-06	-2.27178e-05	-0.0317775	0.00433216	-0.0127693	0	11419.1
2413	24.1075	9.83417	0.0633198	1.51038e-05	1.07786e-06	0.0300433	0.00254861	0.00114732	0	3420.87
2414	3.24296	9.74832	0.0655325	3.8188e-06	9.7424e-07	-0.0602925	-0.00174813	-0.000842526	0	2281.89
2416	26.6366	8.29546	0.0670519	-1.6611e-06	-2.62783e-05	-0.00213666	0.000547891	0.000926486	0	3699.92
2418	19.0938	12.6343	0.0748337	9.54249e-06	-3.3105e-06	-0.0126901	0.00685616	-0.00551525	0	1037.75
2419	15.7833	1.56138	0.06078	1.51898e-07	-5.64341e-07	0.093389	0.000211873	-0.000739034	0	4954.87
2421	6.3642	4.77099	0.0589809	6.12375e-07	-1.10871e-06	0.0330439	-0.00217131	-0.00262843	0	5705.47
2422	18.1858	7.25913	0.0667608	-4.55986e-07	-9.44996e-07	0.0643456	0.0057753	-0.0065354	0	8983.83
2428	8.68595	2.51444	0.0660104	-6.93173e-07	-1.85054e-06	-0.0113406	-0.000912712	-0.00170194	0	3584.12
2429	7.01082	8.50518	0.0719609	8.00729e-06	-9.24914e-06	-0.0342645	-0.00375466	-0.00497067	0	4033.66
2430	10.7349	12.8371	0.0598949	1.15438e-05	-5.37629e-05	-0.112914	-0.0037168	-0.0214334	0	3021.61
2431	19.8741	7.56107	0.0554951	4.08311e-06	-7.69035e-07	0.0397505	0.00592588	-0.00422012	0	3525.8
2432	15.5023	12.7489	0.0599871	5.26177e-06	-1.19862e-05	0.233721	0.00760759	-0.0210399	2	59021.9
2433	25.4698	8.24924	0.0537927	-3.90198e-06	-2.18716e-05	-0.055438	0.00147875	0.000556462	0	5202.59
2434	22.1029	3.43754	0.0701964	1.15773e-07	-8.95735e-06	-0.000150797	0.00196719	-0.00127526	0	4852.64
2436	1.89304	2.0595	0.0618098	1.84465e-06	2.63292e-06	0.00983823	-0.000169157	-0.000444221	0	2518.21
2439	9.30103	8.20245	0.0738319	8.11332e-06	-1.30462e-05	0.00194011	-0.0032611	-0.00895485	0	10969.8
2440	14.2472	14.8871	0.0568134	-1.32727e-05	-1.22098e-05	0.418501	0.00460893	-0.0333067	0	48306.4
2442	8.88838	8.1008	0.0747456	9.4882e-06	-1.33555e-05	-0.0655411	-0.00328326	-0.00805057	0	2889.34
2443	13.6893	1.55294	0.0748077	4.60847e-07	-1.86709e-06	0.0488436	9.64739e-05	-0.000647539	0	4706.99
2444	3.35087	12.0171	0.0741806	5.45777e-06	-6.74931e-08	-0.00736389	-0.00136216	0.000300284	0	1351.5
2445	1.31783	8.67427	0.0699092	-8.38977e-06	4.35898e-06	-0.0369057	-0.000293042	-0.000747324	0	1635.46
2447	25.6234	4.69951	0.0523917	1.42422e-06	-9.98644e-06	-0.0351844	0.000912683	-0.000727355	0	4078.93
2449	19.1876	7.53455	0.0683783	1.43219e-06	-1.44665e-06	0.0591936	0.0058289	-0.00520498	0	5956.92
2453	9.14611	4.00583	0.0667304	1.76609e-07	-4.13255e-06	0.064456	-0.00151467	-0.00342137	0	5970.76
2454	13.4681	13.8312	0.0626547	1.71087e-06	-2.27079e-05	0.122322	0.00635972	-0.034783	0	28544.3
2455	7.03042	2.60335	0.0655008	6.6875e-07	-4.11527e-06	0.0106261	-0.00104761	-0.00132999	0	8315.63
2461	13.4442	1.78499	0.0590245	7.40201e-08	-2.96633e-06	-0.0157164	8.29388e-05	-0.000919444	0	9207.28
2465	5.73406	12.6664	0.0587779	7.11964e-06	-3.18289e-06	-0.0660058	-0.00279336	-0.00178962	0	2064.83
2468	20.5341	8.58457	0.0570844	2.61318e-06	-1.83124e-06	0.0764474	0.00637832	-0.0032701	0	1456.28
2470	26.0095	1.27434	0.053189	5.85859e-07	1.1754e-06	-0.0155655	7.88452e-05	-5.77825e-05	0	591.149
2471	22.5732	5.2855	0.0616939	4.45706e-07	-6.42011e-07	0.0033058	0.002794	-0.00149956	0	1172.74
2472	16.2637	5.55041	0.0664956	1.01505e-05	-8.45523e-06	-0.0224127	0.0030923	-0.00636239	0	8219.37
2473	25.0621	6.2355	0.0736829	-2.04553e-07	-1.28091e-05	-0.00102685	0.00179145	-0.000397854	0	1835.68
2474	13.0413	2.29183	0.0645678	9.61914e-07	-4.05248e-06	-0.00878354	0.000113592	-0.00157219	0	3989.83
2477	18.447	6.25857	0.0711376	2.8384e-06	9.09928e-07	-0.0472835	0.00469641	-0.00530894	0	6966.37
2478	17.5182	13.3594	0.0719113	5.33903e-06	-4.21173e-06	0.244594	0.00622179	-0.0103196	2	10542.2
2480	7.12834	14.5398	0.0740197	1.52631e-05	2.52223e-07	-0.140386	-0.00148388	-0.00323037	0	2098.89
2482	20.086	1.53048	0.0692865	-3.65084e-06	1.66302e-07	-0.074302	0.0007701	-0.000478455	0	8424.56
2484	17.1132	11.7789	0.0639397	1.10531e-05	-7.11415e-06	0.0288781	0.00774121	-0.0122104	0	12273
2485	11.6639	10.3274	0.0636628	8.3232e-06	-3.53244e-05	0.0592182	-0.0013511	-0.0181676	0	5809.9
2487	19.9679	10.6512	0.0733322	9.15767e-06	-6.01794e-06	0.059268	0.00668936	-0.00409028	0	4606.56
2495	8.5477	12.8203	0.0718119	5.58198e-07	-6.44406e-06	-0.103299	-0.0045774	-0.0102166	0	1959.97
2497	14.4724	2.79926	0.0722134	2.25162e-06	-3.89674e-06	-0.0302813	0.00060422	-0.00207856	0	4615.98
2500	4.52715	12.7693	0.0635261	4.34781e-06	-2.67234e-06	-0.0126705	-0.00195162	-0.000130619	0	1720.16
2501	11.6333	13.3193	0.0659452	2.92678e-06	-4.48115e-05	-0.325366	-0.00188108	-0.0285491	0	4449.92
2506	10.0733	1.2367	0.0742233	-1.35101e-06	-2.88344e-07	-0.00099873	-0.00020202	-0.000294808	0	7140.76
2508	1.72331	9.67043	0.0577928	5.25604e-07	-2.01485e-06	-0.00481804	-0.000442588	-0.000230951	0	3105.76
2512	26.3129	5.84848	0.0684706	5.24275e-07	-1.30715e-05	-0.00899841	0.000530613	-0.000449439	0	2334.61
2520	26.8882	4.01394	0.0600471	-2.35887e-07	-1.0831e-06	0.0214933	5.11843e-05	-0.00050862	0	3147.08
2521	11.7106	8.3729	0.0671228	5.19364e-06	-1.97347e-05	-0.0782578	-0.000784088	-0.0127303	0	7598.86
2522	6.38831	10.6779	0.0505069	6.74961e-06	-7.19527e-06	-0.0257063	-0.0037585	-0.00424562	0	8344.64
2524	8.55983	14.9097	0.0683711	2.50885e-05	-1.41729e-05	-0.168876	-0.001161	-0.00772356	0	1084.39
2527	4.18902	13.1524	0.0676259	5.93851e-06	-2.2129e-06	-0.0323405	-0.00153074	0.000594999	0	1996.32
2529	9.99003	5.29808	0.0564906	1.6915e-06	-1.14637e-05	-0.0510461	-0.00190134	-0.005621	0	4411.3
2534	3.2416	1.25544	0.0525106	-2.2575e-07	6.29044e-08	0.0096334	-6.69295e-05	-6.81208e-05	0	949.36
2540	6.40954	15.2768	0.0699727	3.09514e-05	8.906e-08	-0.0699507	-0.000384803	-0.00094648	0	272.566
2542	19.8574	4.21652	0.0741047	6.06486e-08	2.24392e-07	0.0157592	0.00308087	-0.00268065	0	4834.44
2543	17.3678	4.18417	0.0693852	-3.13718e-07	-7.39426e-07	0.0362739	0.00279374	-0.00395021	0	10037.8
2544	4.46818	8.52698	0.0541364	5.13443e-06	2.00381e-06	-0.0538361	-0.00249662	-0.00190596	0	3528.23
2545	2.32098	3.84565	0.0731358	-4.41737e-07	1.57967e-06	-0.0318023	-0.000570057	-0.00100628	0	2548.03
2546	7.0825	3.10534	0.0685679	6.56604e-07	-3.65002e-06	0.0114713	-0.00132605	-0.00169006	0	7588.66
2549	1.05705	1.3854	0.056359	6.79514e-08	3.40229e-07	0.0149007	-1.42722e-05	-0.000178398	0	597.065
2550	12.3359	10.9175	0.071738	8.04054e-06	-4.69116e-05	0.0631147	0.000673507	-0.0207545	0	15927.3
2553	3.10824	3.22999	0.0542609	-1.0085e-07	4.99711e-08	0.0170708	-0.000660756	-0.000892254	0	5549.79
2554	6.45043	1.07426	0.0677389	-6.83633e-07	-1.78723e-06	0.0184297	-7.6869e-05	-0.000214736	0	2926.3
2555	24.1239	4.55983	0.0747019	9.80763e-07	-1.45595e-05	0.00878001	0.00165828	-0.00091572	0	3668.49
2557	1.92949	6.66197	0.0585991	2.16327e-07	1.47359e-06	0.00743916	-0.000601773	-0.00111158	0	2823.33
2560	19.348	11.9577	0.0565641	9.54747e-06	-6.61176e-06	0.138919	0.0068637	-0.00535609	3	6770.62
2561	26.1785	3.86869	0.0702159	-1.09953e-06	-1.12082e-06	-0.0173766	0.000494608	-0.000586704	0	661.236
2562	24.1444	4.38552	0.0569687	2.6618e-06	-1.50406e-05	-0.0126649	0.00160302	-0.000875842	0	3015.43
2564	10.0583	11.7178	0.0642982	4.41217e-06	-3.61665e-05	-0.0193838	-0.00385936	-0.0159991	0	10784
2566	12.8641	3.08719	0.0665183	2.38489e-06	-6.5382e-06	0.0192242	9.09353e-06	-0.00287772	0	4118.08
2571	1.4382	4.09897	0.0571145	-1.4059e-06	3.17154e-06	0.0020902	-0.000242501	-0.000904947	0	3909.29
2572	2.62744	1.58498	0.0571337	1.19605e-06	2.06331e-06	-0.0234726	-0.000157371	-0.000301634	0	1935.09
2574	13.2665	9.1756	0.0698162	7.71179e-06	-3.46306e-05	0.00244555	0.00217804	-0.0153069	0	7412.38
2579	20.3444	5.57907	0.0506038	-1.58841e-07	-2.27129e-07	0.156735	0.00387916	-0.00308451	0	3264.5
2584	3.85966	8.77292	0.0588989	4.33073e-06	5.90391e-07	-0.0152121	-0.00205034	-0.00148652	0	6365.13
2590	5.30543	12.006	0.074053	5.15522e-06	-4.83236e-06	-0.0646402	-0.00286313	-0.00158531	0	3653.78
2593	25.1671	6.96721	0.0685641	-6.20197e-07	-1.49605e-05	0.0122064	0.00164647	-0.000150838	0	1093.49
2594	10.8555	8.14813	0.0738624	1.81625e-06	-1.91989e-05	0.0460318	-0.00166589	-0.0113165	0	8836.94
2599	21.9425	9.02841	0.0634557	2.68678e-06	6.10354e-07	0.0655791	0.00516975	-0.00155325	0	7829.23
2601	10.2096	9.24357	0.0744389	4.71567e-07	-1.27063e-05	-0.159154	-0.00303708	-0.0122431	0	11213.2
2603	1.0094	5.20508	0.0689208	-5.40767e-09	2.57122e-06	-0.01028	-5.85451e-05	-0.000949906	0	2009.02
2607	25.5413	2.46682	0.0665756	1.19685e-06	5.98943e-07	0.00285647	0.000473099	-0.000454938	0	2851.32
2613	5.42152	6.15871	0.0678388	7.65591e-08	-1.03338e-06	0.00923602	-0.0021944	-0.00261088	0	2669.17
2615	14.8246	2.68157	0.0554674	2.10043e-06	-2.16795e-06	-0.0688687	0.000686794	-0.00196427	0	7265.87
2617	15.6226	11.6138	0.074997	9.18732e-06	-5.71595e-06	0.201373	0.00834429	-0.0182377	0	11119.6
2618	24.7227	9.92882	0.0728359	1.45689e-05	-1.31328e-05	0.00344005	0.00184566	0.00158888	0	2012.46
2622	17.2668	4.54565	0.062101	1.9417e-06	-5.65393e-07	0.0180901	0.00282976	-0.00435565	0	8305.9
2624	17.6886	4.04718	0.0677412	2.6291e-07	-1.02327e-06	0.0354288	0.00291692	-0.00362398	0	2325.43
2625	5.79459	8.55922	0.0678276	6.41969e-06	-8.75115e-08	-0.018238	-0.0030446	-0.00342139	0	5979.96
2626	21.5413	2.82854	0.0741911	-2.14152e-06	-1.44681e-06	0.00798541	0.00176425	-0.00125047	0	5883.12
2628	6.59104	5.01844	0.0588028	2.31787e-07	-1.51776e-06	-0.0282354	-0.00215312	-0.0028649	0	2354.52
2631	8.16882	1.22344	0.0701893	6.98213e-07	-8.83837e-07	-0.0330285	-0.000138608	-0.000304781	0	4440.95
2632	18.8511	12.6649	0.0689094	1.0032e-05	-6.52246e-06	-0.0304458	0.00713544	-0.00599552	0	573.526
2635	5.96517	3.73706	0.0582039	5.51471e-07	-1.27899e-06	-0.0206449	-0.00142246	-0.00177471	0	2250.32
2636	16.6315	3.95813	0.0710906	8.19219e-08	-4.89263e-06	0.0376057	0.00228188	-0.00350299	0	8458.25
2642	10.0627	11.9736	0.0587005	7.38194e-06	-3.83174e-05	-0.0420208	-0.00433753	-0.0162949	0	11879.2
2644	23.0922	1.46718	0.0747931	-1.11186e-07	-1.8688e-07	-0.00364956	0.000345267	-0.000143176	0	2483.18
2655	14.8239	5.45778	0.0716755	6.40838e-06	-1.23379e-05	-0.0178628	0.00204764	-0.00676361	0	7234.03
2656	12.6941	7.11912	0.0664699	7.77046e-06	-2.28806e-05	-0.0511541	0.000818578	-0.0102697	0	17469.4
2658	6.58898	14.3566	0.0588774	1.37985e-05	-1.38913e-06	-0.101417	-0.00160708	-0.00217646	0	1595.96
2665	23.4386	7.33845	0.063709	-2.55786e-06	1.94592e-07	-0.00748108	0.00338779	-0.000919504	0	5165.06
2666	11.8337	2.88823	0.0722858	2.23993e-06	-4.99968e-06	0.02154	-0.000262594	-0.00231195	0	5772.91
2667	12.0509	9.90369	0.0592992	9.3517e-06	-3.2293e-05	-0.0801007	-0.000325815	-0.0174037	0	7147.68
2668	18.0013	13.3533	0.0661342	5.32137e-06	-2.52441e-06	0.224545	0.00626076	-0.00831148	2	7617.05
2669	7.59123	2.57049	0.0631579	9.42559e-07	-3.62022e-06	0.0202315	-0.000923185	-0.00136786	0	4184.4
2671	11.1545	10.7846	0.0588925	7.10586e-06	-4.22025e-05	-0.262306	-0.00178987	-0.0179296	0	21132.7
2672	9.16929	1.01366	0.0578116	-1.24382e-07	-5.70407e-08	-0.0222354	-7.70556e-06	-9.27019e-05	0	4509.5
2673	3.55349	15.6177	0.0526446	1.31154e-05	-5.00393e-06	-0.045175	0.000106147	0.00216455	0	151.846
2674	6.89092	1.62996	0.0705746	4.54317e-07	-4.137e-06	0.165689	-0.00056959	-0.000281392	0	289.868
2675	9.22656	14.6172	0.0725244	1.82615e-05	-2.99631e-05	-0.23947	-0.00206589	-0.0112424	0	2420.42
2676	15.6117	10.283	0.052877	6.11549e-07	-8.98621e-07	0.0465776	0.00708875	-0.0158191	0	18192.2
2678	25.2278	3.69118	0.0659721	7.24705e-07	-4.50422e-06	-0.00609843	0.000900459	-0.000676832	0	4021.32
2679	16.2726	9.05576	0.0544844	2.47604e-06	-7.31003e-06	-0.00667227	0.00689899	-0.0118394	0	5102.32
2682	16.305	11.1395	0.0688884	8.59276e-06	-3.89038e-06	0.217736	0.00942729	-0.0149466	0	7310.73
2684	19.0348	2.18221	0.0646644	-3.24536e-06	-2.07015e-06	0.0284116	0.00124847	-0.00122957	0	4390.32
2691	2.15704	9.60673	0.0533263	3.05968e-07	-4.37417e-07	-0.0106971	-0.000748335	-0.000499337	0	3625.82
2695	20.4415	6.56104	0.0658857	1.57795e-07	-1.43465e-06	0.120757	0.00476384	-0.00352528	0	4090.77
2698	4.17185	5.69546	0.0602325	-3.94552e-08	1.48932e-07	0.0135534	-0.00166038	-0.00161604	0	5013.42
2699	22.1195	4.71474	0.0665646	-8.82484e-07	-3.08893e-06	0.0291745	0.00280915	-0.00172984	0	826.707
2701	19.8679	8.16211	0.0633157	4.06342e-06	-3.60107e-06	-0.0371295	0.00645274	-0.00455422	0	3388.98
2704	4.62986	15.3427	0.0656311	2.38199e-05	-1.34655e-05	-0.0496477	-0.000192701	0.00133179	0	560.442
2712	13.0757	1.10051	0.0669623	1.5225e-07	-9.35092e-07	0.00098029	-5.09009e-06	-0.000174667	0	422.844
2713	10.9327	13.0904	0.0614398	8.20821e-06	-4.85532e-05	-0.421824	-0.00344897	-0.0224641	0	7157.04
2714	5.26754	4.88269	0.0503877	-5.24904e-07	1.26239e-07	0.0132053	-0.00175757	-0.00221623	0	6498.28
2715	15.1157	12.6113	0.0602846	5.27618e-06	-1.19763e-05	0.213236	0.00811091	-0.0225663	0	24804.8
2716	17.5369	9.83515	0.0628048	1.06723e-05	-5.05385e-06	0.121418	0.0083087	-0.0100931	4	4577.37
2717	7.99535	11.6229	0.0635505	-2.66979e-07	-1.25913e-05	-0.0963409	-0.00476804	-0.00859749	0	4177.46
2720	10.1767	12.7922	0.0742319	3.12749e-06	-4.84776e-05	-0.291831	-0.00463715	-0.0187054	0	5156.18
2722	10.3455	8.89353	0.0737258	1.35486e-06	-1.29875e-05	-0.0481425	-0.00295863	-0.0115349	0	4417.8
2729	19.4441	6.51801	0.0523888	-7.39918e-07	-1.18582e-06	-0.00928426	0.00488232	-0.00453747	0	8402.1
2730	8.46623	1.88207	0.0614134	6.31697e-07	-2.64597e-06	0.0361084	-0.000509438	-0.000871711	0	9657.07
2732	9.66385	11.8722	0.0657718	4.73716e-06	-3.16559e-05	-0.141208	-0.00451679	-0.0145814	0	13763.5
2736	6.58262	5.53062	0.0736461	5.18e-08	-1.5007e-06	0.029769	-0.00250375	-0.00311971	0	7031.28
2746	6.66256	15.7042	0.0608699	3.54157e-05	2.79844e-06	-0.10978	0.000308802	-0.00114512	0	682.191
2748	2.85973	14.4183	0.0694119	4.28116e-06	5.24518e-07	-0.0235345	-0.000487071	0.00204095	0	458.596
2750	9.19608	4.79729	0.055895	-4.02853e-07	-5.82857e-06	-0.0701972	-0.00187829	-0.00461241	0	4548.99
2752	2.86255	12.3815	0.0733363	4.79532e-06	3.31074e-07	-0.0197511	-0.00114824	0.000779891	0	1698.79
2753	23.3433	3.55605	0.0657852	8.54646e-07	-9.43894e-06	-0.00555442	0.00166536	-0.00102171	0	5364.95
2754	17.8223	13.9361	0.064088	3.47925e-06	-6.53853e-08	0.199469	0.00530255	-0.00835093	0	4220.51
2755	23.1121	5.54222	0.0527168	1.62072e-07	2.48181e-06	0.0542896	0.00287513	-0.00148094	0	1949.92
2756	16.852	2.1311	0.0537767	-2.78452e-07	-2.0185e-06	0.0737106	0.000809895	-0.0014601	0	9447.3
2765	2.68447	1.35892	0.073603	9.32714e-07	1.11367e-06	0.00534434	-8.37782e-05	-9.69581e-05	0	973.973
2767	15.088	12.9952	0.0741864	7.5869e-06	-9.62682e-06	-0.236643	0.00744554	-0.0226376	0	11321.5
2768	1.9928	1.84544	0.0647132	1.55106e-06	2.26244e-06	0.00869691	-0.000142588	-0.000345624	0	2039.68
2778	12.7229	5.12449	0.0521553	2.82039e-06	-1.35984e-05	0.0484199	-0.000220277	-0.00608404	0	733.198
2780	2.13112	2.30091	0.0549816	9.3373e-07	2.53259e-06	0.00373201	-0.000281137	-0.000562127	0	1881.44
2781	6.55644	7.37815	0.0682361	3.42499e-07	-3.16889e-06	-0.0294753	-0.00284424	-0.00404275	0	2647.96
2783	7.68116	2.22589	0.0720895	2.05711e-06	-5.23121e-06	-0.00679439	-0.000888459	-0.00115718	0	4042.69
2792	18.7799	11.5873	0.0652318	1.09073e-05	-6.76948e-06	0.0878904	0.00765222	-0.00678545	0	6321.38
2793	26.7372	3.8253	0.0677559	-5.27841e-07	-1.71113e-07	0.00546708	0.000134289	-0.000549746	0	4079.57
2795	8.67542	1.92	0.0580409	1.96269e-07	-2.32213e-06	-0.0316481	-0.000606245	-0.00102943	0	5235.39
2799	21.421	8.34192	0.0597477	2.5394e-06	-4.17883e-07	-0.0509874	0.00543576	-0.0025016	0	7264.25
2803	15.89	8.28219	0.0729599	8.05766e-06	-1.38493e-05	-0.0629362	0.00572402	-0.0115303	0	3758.71
2806	4.02029	2.07385	0.07132	5.23403e-07	-4.8189e-07	-0.00673103	-0.000506274	-0.000479771	0	3570.04
2807	17.8972	9.51542	0.0627087	7.701e-06	-3.67174e-06	0.0599477	0.008573	-0.00916405	0	14625.6
2808	2.11334	2.95643	0.0635964	-5.73513e-08	2.68149e-06	-0.000812823	-0.000369063	-0.000713084	0	4331.2
2811	15.877	10.9904	0.0715724	9.36994e-06	-2.52969e-06	0.206924	0.009958	-0.0165699	0	6485.71
2812	1.28302	12.9742	0.0743766	7.33885e-07	1.24401e-06	-0.00945308	-0.000145123	0.00175007	0	1662.18
2813	4.8973	8.37816	0.0657386	4.9646e-06	1.42724e-06	0.00581537	-0.00264935	-0.00235294	0	3086.61
2814	3.20835	7.09698	0.0693158	-4.60538e-07	5.4611e-07	0.0136861	-0.00152145	-0.00146483	0	4937.12
2816	26.7233	6.63784	0.0573217	3.45769e-07	-1.7945e-05	-0.0746335	0.000303021	-0.000102507	0	3301.26
2819	22.3097	3.70494	0.0743753	-1.62095e-06	-5.05497e-06	0.00977713	0.00204493	-0.00125733	0	2610.32
2820	7.55849	3.0785	0.055841	2.74658e-07	-2.3567e-06	-0.0170623	-0.00147235	-0.00174813	0	5708.05
2821	24.1912	8.89673	0.0537564	3.70013e-07	-5.79409e-06	0.0067634	0.00263141	0.000330866	0	6380.08
2823	19.3632	3.9836	0.0661366	-2.98725e-07	2.75598e-07	0.069028	0.00290013	-0.00270873	0	6588.35
2824	19.8996	11.4111	0.0725433	8.72749e-06	-8.58301e-06	0.0443664	0.0072086	-0.00406701	0	4265.91
2825	16.8851	4.52029	0.0587488	2.30209e-06	-1.25819e-06	-0.0738759	0.00274284	-0.00430817	0	5746.09
2826	9.76889	11.3944	0.0607091	1.56207e-06	-2.87667e-05	-0.077862	-0.00421015	-0.0147869	0	6762.13
2829	5.66771	4.79095	0.0526746	4.1152e-08	-2.92197e-07	-0.0378926	-0.00178389	-0.00226925	0	4833.88
2831	3.38028	11.7088	0.0654868	5.03821e-06	4.32032e-07	-0.0302876	-0.00159599	0.000109414	0	1698.42
2832	20.2774	4.95928	0.0675012	2.5941e-06	2.06559e-07	0.0264897	0.00369772	-0.00297432	0	4788.74
2837	16.0119	9.0424	0.0510034	3.47285e-06	-1.15649e-05	-0.0809844	0.0062622	-0.0125682	0	16114.1
2838	24.0826	1.37297	0.0536185	5.82376e-07	-8.37928e-07	0.00503266	0.000233586	-0.000145997	0	4592.07
2839	23.2982	2.95536	0.0650763	3.4128e-07	-5.40229e-06	0.000764236	0.00143502	-0.000871981	0	1293.31
2841	2.4222	12.9465	0.0594728	3.30647e-06	8.5667e-07	-0.0384372	-0.000718575	0.00146701	0	2677.85
2846	14.0941	13.2992	0.0731068	1.7774e-06	-1.12688e-05	0.245627	0.00715596	-0.0291925	0	28763.4
2847	12.2024	15.1699	0.0746318	5.47789e-06	-3.36714e-05	-0.181876	-0.00173588	-0.0423978	0	41798.4
2849	8.99619	14.7755	0.0742832	1.68986e-05	-2.09167e-05	-0.18651	-0.00154806	-0.00994191	0	4737.67
2850	3.40772	7.78091	0.0737727	1.37602e-07	7.62655e-07	-0.0154717	-0.0016607	-0.00136301	0	4590.52
2853	16.0492	1.04556	0.0628026	-3.51253e-08	-6.23096e-08	-0.00130068	6.55889e-05	-8.10871e-05	0	4093.53
2857	20.9213	9.1442	0.0748862	7.28445e-06	-2.69008e-06	0.0109485	0.00613566	-0.00294337	0	6481.57
2859	3.88289	12.8152	0.0649238	7.29159e-06	-2.01972e-06	-0.0352115	-0.00156888	0.000522865	0	1698
2860	8.00867	5.19008	0.0671221	-1.27841e-07	-2.62683e-06	-0.0508046	-0.00243248	-0.00436269	0	1796.92
2862	11.7976	12.6211	0.059878	3.35159e-06	-4.66724e-05	0.0143916	-0.0011482	-0.0259159	0	10201.6
2863	21.6152	10.2852	0.0734198	7.70015e-06	3.02588e-07	0.0436106	0.00586462	-0.00163918	0	343.653
2866	7.58698	11.6975	0.0538422	3.12294e-07	-1.30688e-05	0.0374847	-0.00449164	-0.00721042	0	6707.64
2867	2.65766	13.4772	0.0702486	4.42728e-06	4.71054e-07	-0.019167	-0.00069003	0.00167761	0	945.414
2868	10.677	9.07134	0.0644821	-3.48994e-07	-1.66432e-05	0.0216379	-0.00254218	-0.0126267	0	10768.6
2872	17.0592	13.016	0.0667479	6.14414e-06	-7.92286e-06	0.230137	0.00779038	-0.0124808	0	3575.32
2875	20.0866	1.40575	0.0556815	-2.69493e-06	5.59937e-08	-0.097388	0.000386464	-0.000374709	0	7192.48
2876	5.01907	5.3142	0.0547601	-4.111e-07	-3.61089e-08	-0.0689345	-0.00178161	-0.00226217	0	2062.62
2877	25.6848	5.29267	0.0514214	1.41572e-06	-1.19532e-05	0.00831739	0.000991074	-0.000632862	0	8200.78
2878	25.2549	4.63834	0.0598194	-5.90944e-08	-9.39365e-06	-0.0103403	0.00105593	-0.00073305	0	6999
2879	9.22086	5.02778	0.0590985	-6.36895e-07	-6.45151e-06	-0.0408594	-0.00200743	-0.00500909	0	9643.37
2887	20.7829	5.06793	0.0562426	2.30262e-06	9.36567e-07	-0.0127162	0.0035638	-0.00255975	0	6846.92
2888	20.445	10.228	0.0692763	1.0551e-05	-3.91049e-06	0.0487352	0.00707769	-0.0033468	0	3708
2892	16.1695	10.5044	0.0743418	4.43792e-06	-2.96814e-06	0.151013	0.00866093	-0.0150108	0	7133.79
2894	16.8573	12.7175	0.0545313	6.23281e-06	-1.16978e-05	0.0643139	0.00862147	-0.0134817	0	7990.72
2895	9.38256	12.0787	0.0632702	8.80554e-07	-2.0132e-05	-0.160905	-0.00488228	-0.0137265	0	428.833
2896	21.3847	5.45506	0.0523499	2.43599e-06	2.63319e-06	0.00409331	0.00352456	-0.0023022	0	3452.81
2897	5.13487	1.21694	0.0704047	3.63704e-08	-2.70369e-07	0.011863	-5.66089e-05	-6.11837e-05	0	2517.31
2901	22.3651	4.61576	0.0723136	5.00236e-08	-1.08931e-06	-0.0014193	0.00264524	-0.00161097	0	3386.29
2902	5.34026	6.05622	0.0630612	4.45954e-08	-9.92105e-07	0.0107975	-0.00216325	-0.0025764	0	4567.32
2906	15.5544	4.7585	0.068947	2.40212e-06	-9.79431e-06	0.0161608	0.00204432	-0.00537037	0	3405.98
2910	1.88431	1.76366	0.0604401	1.13413e-06	1.79123e-06	0.00478544	-9.91347e-05	-0.000315328	0	2878.3
2911	14.3137	2.54241	0.0522045	2.33365e-06	-3.18468e-06	0.0885196	0.000229045	-0.00177281	0	7949.93
2912	18.6668	6.2387	0.0535535	-3.52401e-06	4.64644e-07	-0.0128325	0.00470315	-0.00519516	0	4889.91
2920	13.7903	12.8329	0.0592384	-1.50692e-06	-1.80173e-05	0.144101	0.00517476	-0.0289446	0	9666.41
2923	13.1881	13.8444	0.0623349	1.61429e-06	-2.60656e-05	0.0653042	0.00607128	-0.0357576	0	29604.4
2924	5.59558	3.30445	0.0735957	7.70809e-07	-2.01146e-06	-0.037572	-0.00132081	-0.00142342	0	2284.98
2925	16.0833	3.07572	0.0581516	9.01114e-07	-2.14793e-06	-0.0620639	0.00119026	-0.00246615	0	6420.1
2926	8.12213	11.8192	0.0622085	1.37864e-06	-1.10309e-05	-0.063238	-0.00462846	-0.00888815	0	2608.01
2927	8.4265	12.7855	0.0544523	4.17936e-06	-4.8116e-06	-0.169186	-0.00468387	-0.0097412	0	1869.32
2928	9.95265	12.7016	0.0659661	-1.37972e-06	-3.60987e-05	-0.212439	-0.00510634	-0.0172642	0	16309.8
2931	6.17403	12.6951	0.0641105	6.78463e-06	-2.61801e-06	-0.0732614	-0.0030107	-0.00263119	0	6060.7
2933	19.4238	1.72719	0.0538243	-3.24844e-06	-1.4284e-06	-0.0548333	0.00103098	-0.000815902	0	3773.68
2934	5.35862	9.89009	0.058369	5.51594e-06	-1.1469e-08	-0.0224698	-0.00309685	-0.0027552	0	3630.83
2938	2.94796	11.7817	0.0513378	3.35952e-06	3.7264e-07	-0.0144462	-0.00129071	0.000369241	0	3923.94
2941	6.13663	8.68581	0.0560774	8.04001e-06	-9.0172e-07	-0.00355681	-0.00326078	-0.00405952	0	5043.18
2942	8.277	14.339	0.0508717	1.00409e-05	-5.72588e-06	-0.122311	-0.0022899	-0.00732113	0	3398.19
2943	24.5805	1.75598	0.0702605	7.65457e-07	-3.13844e-06	0.0202827	0.000402725	-0.000284401	0	4398.95
2944	17.9209	8.64776	0.0725303	3.67823e-06	-1.39908e-06	-0.063457	0.00710051	-0.00838756	0	8774.13
2948	20.8731	3.56537	0.0577312	2.92259e-07	-1.81209e-06	-0.0344804	0.00239632	-0.00166958	0	4629.69
2949	18.3349	9.73161	0.0692693	8.86584e-06	-3.56773e-06	0.0116607	0.0084461	-0.00789113	0	10569.4
2950	23.4405	5.59784	0.0709792	-1.14848e-07	9.74592e-07	-0.0058833	0.00256983	-0.00117298	0	3975.26
2951	8.51433	15.8108	0.0515405	4.38821e-05	-4.42854e-06	-0.214739	0.00165475	-0.00651651	0	852.651
2956	4.07973	2.36277	0.0598534	6.21379e-07	-6.51843e-07	-0.016194	-0.00063299	-0.000623776	0	3446.91
2961	20.9299	1.08844	0.0506925	1.78842e-07	-7.5634e-07	-0.0226444	0.000130716	-1.13366e-05	0	2298.76
2962	19.3481	7.00352	0.0655806	-2.66348e-06	-3.77081e-06	0.0154458	0.00569571	-0.00482295	0	7677.13
2963	10.83	11.7521	0.051657	8.22294e-06	-5.32377e-05	0.088169	-0.00285661	-0.0198395	0	8289.53
2964	11.94	14.2473	0.0683598	5.18126e-06	-4.17082e-05	-0.399639	-0.00198894	-0.0341595	0	21649.2
2967	5.93338	1.69127	0.0522099	-5.74954e-07	-2.75088e-06	-0.0105047	-0.000425698	-0.000504769	0	3732.87
2969	11.3256	6.82743	0.0608028	6.27781e-06	-2.18005e-05	-0.0311358	-0.00131452	-0.00897516	0	3000.71
2972	3.44592	4.64454	0.0592143	-4.51875e-07	1.52295e-08	-0.00087466	-0.00107744	-0.00124154	0	4691.01
2973	22.3618	3.58448	0.0569134	-1.16647e-06	-8.53947e-06	-0.0247007	0.00199207	-0.00124871	0	2307.79
2981	18.1082	1.79901	0.0627607	-1.51175e-06	-1.50461e-06	-0.0662713	0.00107626	-0.00101686	0	5519.57
2982	4.73464	14.0273	0.0673547	1.14957e-05	-6.0549e-06	-0.0494646	-0.001272	0.000600038	0	519.486
2984	8.92047	1.90587	0.0616494	-1.49175e-08	-1.27368e-06	0.0230948	-0.00052834	-0.00108031	0	3502.15
2985	10.8056	12.7259	0.071635	1.24309e-05	-5.12477e-05	-0.168317	-0.00354759	-0.0215695	0	16654.4
2990	18.9533	7.73218	0.0561108	4.03397e-06	-4.65748e-06	0.133665	0.00605698	-0.0056261	0	3383.06
2995	15.0598	5.5943	0.0725077	6.89155e-06	-1.33696e-05	-0.0357044	0.00208528	-0.00693879	0	6370.84
2996	13.1683	3.53334	0.0503964	1.95449e-06	-7.6622e-06	-0.0181945	0.000263589	-0.00335079	0	9112.71
3001	9.12237	8.05641	0.0631593	9.48514e-06	-1.34059e-05	0.00959631	-0.00318311	-0.00838497	0	8189.56
3006	6.27162	4.55647	0.0707038	6.9409e-07	-1.16382e-06	-0.0142343	-0.00186338	-0.00244278	0	6731.15
3010	6.09141	9.02557	0.0713026	9.85572e-06	-7.47032e-07	0.0465764	-0.00343294	-0.0039371	0	4665.99
3012	17.2327	1.53514	0.0725718	-4.33449e-07	-2.065e-06	0.0427311	0.000530965	-0.000558633	0	7948.7
3016	21.3421	2.10586	0.0572148	1.84063e-07	7.2263e-07	-0.0560674	0.00109295	-0.000826738	0	2570.12
3017	14.8306	15.338	0.0543679	-1.68261e-05	-6.30827e-06	0.0862087	0.00214563	-0.0262014	0	1630.94
3022	20.5503	9.47008	0.0685965	8.9803e-06	-4.9496e-06	0.0533789	0.00655365	-0.00339272	0	1739
3025	9.61341	3.23108	0.0628959	-1.26749e-06	-6.55951e-06	0.0346659	-0.000979625	-0.00289983	0	7680.14
3027	6.29402	14.2783	0.0614593	1.90898e-05	-2.40584e-06	-0.0777796	-0.00158704	-0.0015329	0	1547.62
3028	2.05417	1.72216	0.0730635	1.2899e-06	1.99977e-06	0.00550475	-0.000133121	-0.000316833	0	4174.74
3029	1.81487	6.6288	0.0607643	2.10545e-07	1.3892e-06	-0.00353096	-0.000585833	-0.00108949	0	1566.97
3030	18.4859	8.17176	0.0731293	6.39018e-06	-3.80674e-06	-0.0525946	0.00686815	-0.00680019	0	9103.88
3035	20.7864	7.49911	0.0698415	1.53159e-06	-7.3159e-07	0.0314553	0.00529863	-0.00328717	0	9711.99
3036	26.7925	9.18776	0.057968	-4.24224e-07	-3.02531e-05	-0.0105193	0.000133849	0.00158385	0	2928.41
3038	18.1319	10.8673	0.0599919	9.85875e-06	-5.47986e-06	0.0897651	0.00799361	-0.00853099	0	10723.9
3039	4.71823	8.92647	0.0562554	5.76783e-06	1.59961e-06	-0.0590018	-0.00246304	-0.00212254	0	6476.62
3040	2.27466	2.83737	0.0607019	-2.07385e-08	2.46086e-06	0.00392862	-0.000345269	-0.000683989	0	4533.43
3041	19.6936	9.28721	0.0651982	1.11072e-05	-6.38516e-06	0.0602047	0.00716577	-0.00511446	0	1181.68
3050	14.978	10.0226	0.0632713	1.05539e-05	2.06175e-07	0.0525339	0.00656958	-0.0168498	0	9645.05
3051	7.91283	9.37592	0.0701557	1.49374e-05	-1.41157e-05	-0.0295999	-0.00394006	-0.00731855	0	6313.24
3055	10.3837	5.83399	0.0708135	6.21416e-06	-1.98242e-05	-0.131751	-0.00183158	-0.00654761	0	6897.4
3057	12.598	8.65398	0.0654543	7.75586e-06	-2.80442e-05	-0.0739579	3.60898e-05	-0.014064	0	9999.88
3059	1.70275	9.38977	0.0747659	-3.7258e-06	-9.06562e-07	-0.0208328	-0.000472934	-0.000458945	0	5057.42
3064	22.1605	4.83564	0.0555716	-5.19087e-07	-1.23248e-06	0.0498873	0.00281707	-0.00171332	0	6999.81
3065	12.9019	2.11405	0.0566699	3.21805e-07	-4.12603e-06	0.01171	-5.21839e-05	-0.00159264	0	2777.65
3066	17.7618	3.44209	0.0564604	-2.3692e-07	4.93626e-07	-0.0509212	0.00210321	-0.00261232	0	3959.57
3070	1.68927	4.88251	0.0659279	-3.06396e-08	3.20301e-07	0.00641333	-0.000367204	-0.00104669	0	3813.78
3071	2.42458	2.15349	0.0690315	1.00736e-06	2.20991e-06	0.00913657	-0.000293287	-0.000490387	0	6053.13
3072	3.00884	1.00633	0.0612464	-5.60498e-08	-4.48007e-08	0.00916388	5.21326e-06	-4.6548e-05	0	1085.18
3073	1.08015	14.2941	0.0699138	-1.98833e-08	1.91066e-06	0.0102792	-2.02125e-05	0.00239074	0	447.164
3074	4.58383	5.35207	0.0653068	-7.40693e-08	-2.51472e-07	-0.012849	-0.00171608	-0.00198937	0	1212.45
3075	10.565	12.2957	0.0556673	9.89809e-06	-5.11998e-05	-0.111636	-0.00325629	-0.0198542	0	24125.1
3077	17.7018	3.18686	0.0721928	-1.26693e-07	8.65503e-09	-0.018595	0.00155504	-0.00238103	0	1954.53
3078	10.5184	1.90584	0.0589042	-6.36145e-07	-3.0859e-06	-0.0327168	-0.0002937	-0.00105876	0	14907
3079	18.6037	12.541	0.0591548	7.3201e-06	-8.69262e-06	0.053218	0.0070598	-0.00659761	0	894.924
3082	26.2045	6.90974	0.058752	-2.60681e-08	-1.49978e-05	0.0260117	0.000681808	-2.07041e-05	0	3600.72
3084	12.615	10.9471	0.073869	5.21902e-06	-4.20099e-05	0.0540735	0.00146507	-0.0214796	0	17018.3
3085	15.2699	5.49877	0.0583086	5.27557e-06	-1.31938e-05	-0.0142284	0.00211152	-0.00657167	0	5055.42
3086	10.4807	14.6071	0.0570635	2.1027e-06	-4.26204e-05	-0.391368	-0.0036224	-0.0208061	0	17709.9
3088	17.8544	4.67431	0.0562998	-4.19162e-07	-2.50285e-06	-3.89954e-05	0.00308906	-0.00424529	0	14055.3
3091	20.798	1.57917	0.062792	-1.13124e-06	-1.11209e-07	-0.0173595	0.000540366	-0.000434208	0	3995.4
3096	3.00812	4.56627	0.0610521	-2.71531e-07	2.43826e-08	0.0399709	-0.000897111	-0.00121591	0	2275.48
3098	1.54078	5.97261	0.0564076	3.57722e-08	2.07838e-06	0.00726973	-0.000329334	-0.00110933	0	6043.94
3108	13.4927	4.97896	0.0581297	2.42897e-06	-1.15931e-05	0.0186933	0.000375745	-0.00599318	0	9291.81
3110	13.2134	14.9412	0.0749467	-3.0042e-06	-1.93146e-05	0.0434042	0.00218578	-0.0429106	0	52121.4
3112	18.0634	4.64598	0.0534668	6.04466e-07	-1.31638e-06	0.00360033	0.00295308	-0.00390247	0	6294.05
3113	12.7175	6.12248	0.0559667	9.77358e-06	-1.65241e-05	0.0100057	0.000501379	-0.00796799	0	6271.98
3114	12.7843	3.19281	0.0659946	2.01893e-06	-7.07084e-06	-0.0446193	6.7591e-05	-0.00290599	0	13004.5
3117	25.4142	9.01822	0.062464	-5.53441e-07	-2.34906e-05	0.118408	0.00154891	0.00108756	0	4519.99
3124	25.1967	3.5631	0.0556405	1.12671e-06	-4.3983e-06	0.0145673	0.0008836	-0.000700796	0	3054.54
3130	19.8942	5.70828	0.0736057	1.56758e-06	-2.738e-07	-0.0482198	0.00409443	-0.00370965	0	5011.25
3131	3.96155	3.96153	0.0643298	5.72295e-08	1.05735e-07	0.0155038	-0.00107959	-0.00125441	0	5724.24
3133	15.7797	12.3363	0.0671208	7.51315e-06	-9.87627e-06	0.112005	0.00850339	-0.0189744	0	19959.5
3134	15.1548	9.54164	0.0553579	7.98723e-06	-9.76666e-06	0.0558604	0.00658562	-0.0150222	0	12000.4
3135	8.47098	5.9644	0.0682974	-5.18067e-07	-7.79429e-06	-0.00652126	-0.00262773	-0.00511958	0	4666.04
3136	23.4074	6.34682	0.0723996	-1.01889e-06	2.92467e-07	0.0243834	0.00296898	-0.00125685	0	2691.72
3139	18.2634	10.8513	0.0725609	1.08639e-05	-7.05514e-06	0.164103	0.00798726	-0.00808961	0	3786.15
3142	12.9387	10.9896	0.0707686	4.38561e-06	-3.74752e-05	0.0363286	0.00226945	-0.0217088	0	10117.5
3144	6.04398	11.9009	0.0512387	4.29083e-06	-4.82527e-06	-0.0998043	-0.00347563	-0.00295786	0	2974.27
3145	10.073	9.74418	0.0503903	4.14103e-07	-1.30302e-05	-0.0879719	-0.00299561	-0.0129044	0	705.093
3147	21.3344	6.98145	0.0680382	7.02925e-07	-4.37974e-07	-0.012708	0.00469426	-0.00261684	0	6855.58
3152	13.9879	7.94947	0.0672696	1.79006e-06	-1.48722e-05	-0.0309067	0.00250594	-0.0127634	0	4371.91
3157	20.0709	9.66949	0.0542418	8.31623e-06	-7.16319e-06	-0.061916	0.00696602	-0.00429745	0	11318.6
3158	2.95915	6.99089	0.065434	-2.78586e-07	-2.4676e-07	-0.00800653	-0.00137216	-0.00143959	0	5381.08
3161	7.85345	12.6047	0.0525587	1.49416e-06	-5.52581e-06	-0.116371	-0.00438742	-0.00735981	0	10500.2
3162	7.52813	7.98241	0.074475	7.06168e-06	-8.62441e-06	0.0118797	-0.00355653	-0.00573031	0	7321.93
3163	11.7574	4.2752	0.0502385	1.89658e-06	-1.35167e-05	-0.0438425	-0.000704754	-0.00464847	0	9872.7
3165	6.96955	1.27727	0.0736609	-8.0994e-07	-3.3644e-06	-0.00756595	-0.000225882	-0.000222825	0	4921.82
3167	12.4563	12.7592	0.0705802	-8.28903e-07	-4.16403e-05	-0.103977	0.00101168	-0.028513	0	22284.3
3168	7.64431	4.83013	0.0664767	-2.04723e-07	-6.72095e-07	-0.0200813	-0.00205345	-0.00350736	0	1951.81
3169	11.7016	13.1871	0.0568346	2.9369e-06	-4.51984e-05	-0.339246	-0.00203605	-0.0278195	0	21693.5
3170	23.3805	5.27111	0.073335	-1.38909e-06	1.76682e-06	0.00308939	0.00242112	-0.00119039	0	1077.87
3173	4.76775	3.22451	0.0647473	2.15631e-07	-9.52884e-07	0.00608957	-0.00109272	-0.00110443	0	5515.36
3175	13.9011	15.5585	0.0511296	-6.91317e-06	-9.8421e-06	0.286834	0.00274499	-0.0405008	0	33613.8
3176	1.67962	12.4624	0.0748098	1.16608e-06	1.51205e-06	-3.18833e-05	-0.000414407	0.00127791	0	2536.19
3178	15.4537	10.6946	0.0564615	3.94366e-06	-3.66203e-06	0.0208463	0.00817219	-0.0170092	0	13865.3
3181	12.7343	8.86656	0.0669422	7.87121e-06	-3.02106e-05	-0.142187	0.000635105	-0.0147747	0	4217.34
3182	16.3359	5.81218	0.0664294	1.49434e-05	-8.56227e-06	-0.0700904	0.00338762	-0.00658144	0	4091.05
3185	10.4594	1.79057	0.0707683	-6.75419e-07	-2.13825e-06	-0.0278956	-0.000317937	-0.000917075	0	7615.63
3186	17.4771	4.80198	0.0592273	1.20481e-06	-3.02857e-06	-0.0362191	0.00325815	-0.00453691	0	4072.07
3187	1.15973	3.72439	0.0637969	-7.64413e-07	3.96233e-06	-0.00443534	-5.83256e-05	-0.00087564	0	6173.34
3190	14.3133	2.77216	0.0739007	2.35375e-06	-4.12132e-06	-0.0548878	0.000219916	-0.00202679	0	8029.09
3191	3.20027	4.89962	0.0647713	-9.19043e-07	1.39231e-07	0.0115147	-0.00104688	-0.00127889	0	2827.89
3193	16.2581	14.2231	0.0564443	-2.06793e-06	-2.22953e-06	0.378786	0.00482636	-0.0164478	0	4207.17
3195	1.08644	13.9143	0.0633375	2.17266e-08	1.53379e-06	-0.0111111	-2.832e-05	0.0022116	0	509.513
3198	1.8113	5.08181	0.0569976	-4.35072e-08	1.91681e-07	-0.0310912	-0.000373567	-0.00107818	0	3221.33
3200	8.30859	5.6756	0.0537852	-6.2678e-07	-5.51185e-06	-0.0403682	-0.00244399	-0.00501451	0	4054.14
3201	19.8231	1.92291	0.058153	-5.63199e-06	-1.29289e-06	-0.0351304	0.00127323	-0.000796087	0	2959.56
3202	16.4113	10.4487	0.0599108	3.84274e-06	-7.10013e-06	-0.105861	0.00874684	-0.0138406	0	19542.7
3204	16.7042	11.426	0.0569321	1.06708e-05	-6.91713e-06	0.207424	0.00837571	-0.0134537	0	35554.5
3206	15.87	14.1718	0.0699621	-8.78985e-07	-6.97327e-06	0.309911	0.00487829	-0.0190239	0	8422.01
3209	3.88333	5.92522	0.058019	3.03451e-07	-7.25395e-08	-0.0100397	-0.00159529	-0.00165156	0	3600.76
3215	3.50785	3.89254	0.07227	-1.2562e-07	-1.27813e-09	-0.0209955	-0.00091312	-0.00107651	0	3009.52
3217	18.6944	6.34004	0.0515913	-1.38242e-06	7.21839e-08	-0.0407713	0.00486634	-0.0053006	0	10146.9
3218	2.36399	12.6479	0.0622398	3.32422e-06	1.29302e-06	-0.00739438	-0.000819372	0.00128672	0	2113.35
3220	11.5302	7.32255	0.0719879	4.67804e-06	-2.05029e-05	-0.0509096	-0.000897078	-0.0104568	0	6158.72
3221	3.82782	1.93405	0.0633541	4.46308e-07	-2.66357e-07	0.0191846	-0.000414643	-0.000486042	0	3637.86
3225	4.6891	9.61925	0.0647385	6.00445e-06	1.0871e-06	0.00445549	-0.00255699	-0.00189561	0	4878.18
3226	14.6329	6.37955	0.0597902	1.58664e-05	-8.0424e-06	0.131533	0.00239522	-0.00829113	0	8785.06
3227	17.8848	12.0463	0.0616991	1.10264e-05	-1.03038e-05	-0.00195815	0.00775826	-0.00933106	0	13320.8
3229	12.7608	15.1799	0.0737187	3.64189e-07	-2.61823e-05	-0.284051	0.000175629	-0.0477434	0	61068.2
3231	13.8539	14.0235	0.0732564	-3.47897e-07	-1.91483e-05	0.155903	0.00596478	-0.0341741	0	52510.5
3234	10.0845	2.04099	0.0552365	-2.71773e-07	-3.09982e-06	-0.0811866	-0.000376876	-0.00122733	0	8540.6
3235	3.5547	4.10704	0.0531706	-3.50944e-08	4.12221e-07	0.0297879	-0.000989833	-0.00121162	0	4617.77
3237	26.7969	6.09618	0.0670084	3.97954e-07	-1.36359e-05	0.0357171	0.000179122	-0.000320602	0	5268.09
3238	6.71221	10.9636	0.0669004	7.15104e-06	-6.89757e-06	-0.145256	-0.00387423	-0.00476034	0	1700.62
3239	12.0039	9.103	0.0711515	6.87054e-06	-2.35055e-05	0.178427	-0.000469198	-0.0143836	0	2004.04
3243	7.0342	15.9468	0.0515769	4.50505e-05	6.83645e-07	-0.138109	0.00111179	-0.00177899	0	368.885
3252	22.5237	5.18202	0.052437	2.80791e-07	3.79915e-07	0.032334	0.00286117	-0.00170969	0	5280.72
3253	24.4372	2.41852	0.059406	1.68873e-06	-4.71115e-06	-0.0261047	0.000738229	-0.00053762	0	4551.71
3254	4.06309	5.65615	0.0555112	7.38842e-08	1.17551e-07	0.00263232	-0.00162063	-0.00161584	0	3296.45
3259	22.4638	4.15844	0.0595493	-4.83046e-06	-5.19728e-06	-0.0183941	0.00230958	-0.00135176	0	4033.18
3260	15.637	10.7293	0.0657183	5.66711e-06	-3.90666e-06	-0.0570259	0.00846577	-0.016586	0	16596.1
3261	17.5673	8.45894	0.053464	3.23251e-06	1.92538e-06	-0.0390084	0.00668401	-0.00863529	0	674.663
3264	1.37094	12.7797	0.0650775	6.49034e-07	8.4297e-07	-0.000489355	-0.000213738	0.00160794	0	3231.95
3266	9.33104	13.0228	0.0632912	5.01194e-06	-1.55278e-05	-0.259992	-0.00487712	-0.0138501	0	8554.9
3269	7.19962	3.6955	0.0682209	-1.90742e-07	-1.66984e-06	-0.00319536	-0.00160075	-0.00236109	0	3283.25
3270	17.8954	3.73815	0.062841	-1.05606e-06	-1.42927e-06	-0.028912	0.00281875	-0.00330318	0	6160.61
3272	25.1515	6.02505	0.0704268	5.5487e-07	-1.29339e-05	0.0603851	0.00153236	-0.000572139	0	3579.81
3274	17.7602	9.31609	0.0702767	5.82231e-06	-3.31076e-06	0.000678082	0.00799612	-0.00918853	0	4702.8
3275	17.56	5.06646	0.0728111	2.84647e-06	-3.68461e-06	-0.00945768	0.00342665	-0.00476987	0	8465.87
3276	5.44331	2.29322	0.0612539	-5.49622e-07	-2.75756e-06	0.0191007	-0.000855473	-0.00087082	0	5096.31
3277	25.8883	8.6613	0.0664835	-1.65508e-06	-2.39871e-05	-0.0038036	0.00115767	0.00109592	0	4180.37
3278	6.60294	11.434	0.0629261	4.76771e-06	-4.81739e-06	-0.00430789	-0.00392308	-0.00447366	0	6855.2
3279	26.9062	9.9455	0.0565539	2.08039e-07	-3.65676e-05	-0.00536591	8.25905e-05	0.00201395	0	2588.33
3285	2.26943	12.5597	0.0671179	2.78722e-06	1.69469e-06	-0.00823978	-0.000718864	0.00120277	0	2309.47
3286	20.4294	4.77891	0.0504195	1.39746e-06	2.16268e-07	0.0104766	0.00345088	-0.00259319	0	6204.38
3287	3.1629	13.4607	0.0630361	6.2152e-06	-1.93096e-06	0.00642073	-0.000827207	0.00145384	0	266.811
3289	10.7549	3.6294	0.0611415	6.72293e-07	-8.67885e-06	-9.7042e-05	-0.000920314	-0.00339768	0	7907.42
3290	11.3033	7.96508	0.0618765	2.6202e-06	-1.99671e-05	-0.0536166	-0.00132934	-0.0113936	0	4650.54
3291	3.1536	11.2328	0.0560811	2.60688e-06	3.16551e-07	-0.0111996	-0.00144778	4.11789e-05	0	907.213
3292	11.6562	7.32856	0.0541862	4.86872e-06	-2.06198e-05	0.0383327	-0.000922213	-0.0105449	0	13438.6
3293	20.2009	8.04384	0.0685124	2.36837e-06	-2.29342e-06	0.0261645	0.00614387	-0.00403998	0	2780.83
3300	21.2079	7.16088	0.054034	8.25983e-07	-6.42023e-07	0.0722087	0.0048137	-0.00278867	0	5230.65
3301	15.7321	6.20676	0.0687646	1.66409e-05	-1.4372e-05	-0.0976833	0.00323078	-0.00749532	0	7112.02
3305	19.7143	6.54809	0.0532526	-4.25057e-07	-9.4655e-07	-0.0752638	0.00527921	-0.00444298	0	5655.85
3306	19.6534	7.15679	0.0532871	-1.22208e-07	-1.05483e-06	0.0252354	0.00552151	-0.00439609	0	2430.3
3307	12.0791	2.42544	0.0660133	6.17987e-07	-4.99289e-06	0.0318943	-0.000104448	-0.0016103	0	9917.75
3310	19.1157	2.09065	0.0576962	-3.4464e-06	-2.10865e-06	0.0303641	0.00127433	-0.00111557	0	3937.06
3311	14.9603	1.99574	0.055028	2.52051e-06	-7.63583e-07	-0.00214985	0.000331693	-0.00121015	0	9699.92
3313	9.35649	7.55904	0.0514451	9.55868e-06	-1.59264e-05	-0.0266639	-0.00270998	-0.00821206	0	2298.63
3318	24.6554	8.21124	0.0585264	-7.46584e-06	-1.01974e-05	0.0641377	0.0024096	0.00027157	0	965.392
3323	17.6079	5.20724	0.0707411	4.40789e-06	-4.52028e-06	-0.0513004	0.00336953	-0.00509106	0	9017.43
3326	11.7903	11.3051	0.0535826	9.38926e-06	-4.91052e-05	0.0749852	-0.000886099	-0.0208646	0	6140.57
3327	11.4922	4.85109	0.0719059	4.59369e-06	-2.01482e-05	-0.0453829	-0.000909895	-0.00564156	0	10569.4
3328	4.87748	12.8598	0.0725419	5.39897e-06	-5.18647e-06	-0.0470272	-0.00208387	-0.000466198	0	1957.96
3329	1.60595	9.61628	0.0716189	-8.2337e-08	-1.21654e-06	0.0587322	-0.000348767	-0.000337822	0	2071.22
3330	13.8526	14.1664	0.0698045	-2.72297e-06	-1.91578e-05	0.163518	0.00558024	-0.0341772	1	21599
3331	14.0103	6.57275	0.0672284	1.22204e-05	-1.66596e-05	0.09387	0.00164424	-0.00887104	0	12311.7
3332	1.77136	1.4301	0.0650462	7.40065e-07	1.05278e-06	0.00331647	-9.25058e-05	-0.000215958	0	2837.6
3334	18.9169	7.9746	0.0669122	8.16404e-06	-5.06433e-06	0.152199	0.00653349	-0.00622744	0	8984.75
3336	1.7578	2.83681	0.0629907	5.02964e-07	3.05149e-06	0.00303898	-0.000231664	-0.000645698	0	4973.7
3337	19.086	10.8859	0.0644652	1.07999e-05	-5.70857e-06	0.047775	0.00701881	-0.00607334	0	4056.09
3340	8.03001	8.66682	0.072213	1.21053e-05	-1.02673e-05	-0.0298882	-0.00376111	-0.00717278	0	3205.94
3342	13.657	13.3382	0.0593633	-8.65823e-07	-1.74445e-05	-0.0288964	0.00585735	-0.0323213	0	25285.5
3344	1.7076	5.79174	0.0620182	2.39602e-10	2.59244e-06	0.0159481	-0.000355418	-0.00110936	0	2761.13
3346	5.97374	15.8172	0.069747	2.97899e-05	1.27659e-06	-0.06957	0.000170999	6.93943e-05	0	613.499
3352	20.4832	7.11149	0.0567604	1.56806e-06	-1.3099e-06	0.00665136	0.00508133	-0.00356698	0	5019.18
3355	12.9384	6.02599	0.0690706	9.08817e-06	-1.73871e-05	0.00636271	0.000755603	-0.007965	0	14422.9
3356	4.04723	15.0739	0.0708145	1.47287e-05	-6.55733e-06	-0.0320272	-0.000304834	0.00167521	0	988.817
3358	1.63745	12.9464	0.0526909	1.38456e-06	1.66051e-06	-0.0124978	-0.00029728	0.00163883	0	1734.84
3359	9.65312	14.9385	0.0554859	8.38729e-06	-3.52315e-05	-0.275832	-0.00147049	-0.0133392	0	6867.89
3364	3.80623	13.1703	0.0500384	6.5105e-06	-2.54355e-06	-0.0144098	-0.00140538	0.000907778	0	2130.98
3371	25.8511	1.71012	0.0549103	1.12574e-06	1.88103e-06	-0.00261403	0.000176288	-0.000245071	0	1414.28
3372	22.1142	7.47015	0.0728244	8.02224e-07	3.03374e-07	0.0152973	0.00435541	-0.00184392	0	6154.35
3377	20.4819	2.60973	0.0545558	-5.53896e-06	-2.47944e-07	-0.0218529	0.00165729	-0.00109735	0	8966.7
3380	11.2147	5.13299	0.0616241	7.60638e-06	-2.19255e-05	-0.199236	-0.00101502	-0.00608689	0	5798.67
3384	26.9416	4.13517	0.07264	2.97922e-07	-1.93947e-06	-0.0133505	2.76102e-05	-0.000517634	0	1749.85
3390	12.9477	3.50415	0.0502051	3.16172e-06	-7.81491e-06	0.00289418	0.000111739	-0.00327006	0	9258.84
3391	1.36733	6.53273	0.0611443	-8.76489e-08	5.39225e-08	-0.0560837	-0.000217667	-0.00100158	0	2874.63
3392	16.6699	13.386	0.068448	6.19603e-06	-5.98858e-06	0.212274	0.00677003	-0.0141893	0	10365
3397	7.05702	5.79059	0.0568593	2.3128e-08	-1.08074e-06	-0.00765153	-0.00269621	-0.00379724	0	6875.78
3401	23.1637	9.28439	0.0719192	4.82085e-06	2.75658e-06	0.0646964	0.00384224	-4.22367e-05	0	5855.76
3406	2.1504	8.21711	0.0548213	-2.96678e-07	-1.29015e-06	-0.0423991	-0.00084923	-0.000927537	0	2739.26
3408	9.09518	7.28179	0.0588429	8.91893e-06	-1.57591e-05	-0.098972	-0.00281941	-0.00728843	0	12486.3
3410	9.50757	5.8599	0.0621857	3.31005e-06	-1.22619e-05	0.0280232	-0.00249648	-0.00597354	0	5127.35
3411	15.1798	15.096	0.0503076	-1.37215e-05	-3.56439e-06	0.451294	0.00217664	-0.023207	0	11095.9
3412	16.6598	6.75394	0.0596516	1.23363e-06	7.97745e-07	0.0505579	0.00471682	-0.00796331	0	7888.97
3415	17.0999	11.5547	0.0634813	9.99317e-06	-8.20897e-06	0.180001	0.00800503	-0.0121071	0	7791.96
3416	1.28886	13.9817	0.0544052	-9.08859e-08	1.89525e-06	-0.0185052	-9.69231e-05	0.0022414	0	1186.02
3420	12.249	3.64177	0.0520516	2.89993e-06	-7.412e-06	-0.0249858	-9.94602e-05	-0.00341218	0	7488.65
3421	16.6957	9.53988	0.0534175	4.9666e-06	-1.54949e-07	0.0700536	0.00780984	-0.0115995	0	3165.65
3423	26.9398	4.72412	0.0550982	-4.26739e-08	-6.17708e-06	0.00969591	5.37202e-05	-0.000545647	0	3322.27
3424	19.8709	7.10354	0.057582	4.32072e-06	9.74338e-08	-0.0598659	0.00558459	-0.00422804	0	5967.08
3428	2.03289	3.94686	0.0576655	-7.55216e-07	1.6783e-06	0.000837856	-0.00043446	-0.000928637	0	3956.28
3429	7.67631	10.3208	0.0549191	5.13806e-06	-1.45277e-05	-0.0898418	-0.00422024	-0.00731831	0	6884.33
3430	12.9319	3.79832	0.0710275	2.53129e-06	-8.52893e-06	-0.0455959	4.98726e-05	-0.00370673	0	3612.04
3431	6.39175	3.82443	0.0594542	1.78e-07	-1.28697e-06	-0.0338356	-0.00158061	-0.00205235	0	3943.92
3432	14.1549	11.5167	0.056756	-3.58921e-07	-1.29574e-05	0.0990117	0.00607635	-0.0227893	0	22553.9
3433	14.8015	13.0149	0.0709725	7.39617e-06	-9.80529e-06	0.267206	0.00722943	-0.0248612	0	7440.21
3437	3.70631	4.87234	0.0698473	-4.82329e-07	-3.88479e-07	0.0204378	-0.00121896	-0.0013237	0	4317
3438	19.8209	11.9395	0.0628261	8.2865e-06	-5.58537e-06	0.134378	0.00689946	-0.00420509	0	1768.42
3439	6.21529	6.03024	0.0727516	4.60308e-07	-2.02205e-06	-0.0640475	-0.00254168	-0.00327534	0	3405.23
3440	10.6814	2.20941	0.0538405	-9.55977e-07	-4.26504e-06	0.00307422	-0.000278522	-0.00142269	0	7095.74
3444	15.8789	1.49059	0.0582642	1.38119e-07	-4.04794e-07	-0.00189797	0.000245935	-0.000545121	0	7221.72
3446	9.31671	2.12488	0.064895	1.42832e-07	-2.00513e-06	-0.00660862	-0.000553542	-0.00126144	0	6838.87
3448	17.6759	13.6749	0.0610919	4.14186e-06	-1.03684e-06	0.140651	0.00560393	-0.009456	0	1780.21
3449	9.23033	11.9259	0.0504037	-8.17478e-07	-1.73042e-05	-0.399095	-0.00506798	-0.0129155	0	11445
3452	19.6695	12.111	0.0612493	9.24272e-06	-6.04908e-06	0.142208	0.00648978	-0.00456751	3	3777.61
3458	2.84267	14.8787	0.0749872	5.27724e-06	2.63435e-07	-0.0336117	-0.00026165	0.00223658	0	853.039
3459	18.1359	9.75206	0.0533963	9.27478e-06	-4.0448e-06	0.216006	0.00847769	-0.0086204	0	8640.05
3463	21.9118	7.27982	0.0669808	1.14963e-06	4.14474e-07	0.0478385	0.00437189	-0.00198128	0	1368.4
3469	8.88846	8.81521	0.0567459	1.10477e-05	-1.08722e-05	0.0601787	-0.00381448	-0.00897539	0	6401.99
3470	3.52509	2.4431	0.0690435	5.93805e-07	-3.73339e-07	0.0288553	-0.000568804	-0.000685984	0	5150.64
3472	22.0011	2.16817	0.059975	-1.33339e-06	-1.61505e-06	-0.0175585	0.0011829	-0.000837871	0	2939.23
3473	19.5729	3.02475	0.0672757	-2.43393e-06	-2.95602e-06	-0.0261004	0.0019719	-0.0016643	0	6158.46
3474	12.1169	9.55354	0.0545295	8.75869e-06	-2.99388e-05	0.201554	-0.000893084	-0.016752	0	5626.13
3476	22.4724	9.0369	0.0612791	2.24315e-06	2.42378e-06	0.00595396	0.00468508	-0.00100361	0	4085.68
3477	25.4163	2.10258	0.0733415	1.01176e-06	-6.22576e-07	-0.0104721	0.000382661	-0.000413412	0	2722.39
3480	18.5316	2.97721	0.0703337	-1.16818e-06	-4.12025e-07	-0.0469906	0.00196522	-0.00210568	0	7560.11
3481	24.7264	6.17744	0.074433	-2.45813e-07	-9.77299e-06	-0.0108042	0.00198035	-0.000537942	0	3861.82
3483	13.0262	4.05704	0.0611566	3.19902e-06	-8.31276e-06	0.04413	1.31967e-05	-0.00391174	0	8946.87
3485	8.76318	15.9206	0.0720969	5.52527e-05	-9.78502e-06	-0.247725	0.00207017	-0.00737239	0	234.958
3486	9.74159	5.27294	0.0682911	6.32168e-07	-9.8968e-06	-0.0224984	-0.00200086	-0.00528283	0	9302.22
3487	4.77963	7.36084	0.0630253	1.08933e-06	9.3305e-07	-0.0241357	-0.00236361	-0.00225988	0	1819.85
3494	25.9074	5.78822	0.0709542	1.87021e-06	-1.24039e-05	-0.0060335	0.000828275	-0.000486289	0	4549.33
3495	4.15979	15.7485	0.059686	2.36099e-05	-1.43016e-05	-0.0382962	0.00014311	0.00184838	0	320.625
3496	19.0117	5.15821	0.0739201	4.64389e-06	-1.02807e-06	0.00142311	0.00390055	-0.0038816	0	8641.6
3498	24.8917	3.82171	0.0719344	5.85251e-07	-6.19329e-06	-0.0213764	0.00101817	-0.00076312	0	2427.51
3507	12.1689	8.14627	0.0611321	4.61751e-06	-2.29394e-05	-0.0455114	-0.000207743	-0.0121137	0	4812.43
3510	15.6068	8.95642	0.051651	-1.1567e-07	-5.62364e-06	0.0593838	0.00577783	-0.0135832	0	15667.2
3511	15.9305	12.2172	0.0714373	1.1499e-05	-1.26125e-05	0.225419	0.00814072	-0.0180243	0	8727.86
3512	2.47939	12.606	0.0605588	3.62288e-06	1.01096e-06	-0.0247484	-0.000879713	0.00119617	0	3044.33
3513	7.91602	5.53848	0.0553721	-7.39619e-07	-3.14409e-06	0.0607469	-0.00250759	-0.00445507	0	11628.1
3514	4.87043	8.60457	0.0739106	5.3068e-06	1.30548e-06	-0.0287588	-0.00252464	-0.00234175	0	1252.66
3516	26.2182	5.59458	0.0628632	1.46766e-07	-1.14587e-05	0.0147585	0.000596441	-0.000476154	0	4115.2
3518	1.49716	5.74671	0.0674583	2.25793e-07	1.11352e-06	-0.0028634	-0.000264063	-0.00105328	0	3465.64
3519	17.3534	10.7619	0.0736292	1.28902e-05	-4.89653e-06	0.119985	0.00868991	-0.0111517	0	17007
3522	26.7928	8.13868	0.0587283	-8.21259e-07	-2.39922e-05	-0.00588834	0.000246909	0.000826693	0	8089.35
3523	12.8745	2.46301	0.0713311	1.68638e-06	-4.54176e-06	0.0319651	9.41121e-05	-0.00184474	0	12890.2
3524	10.6361	11.48	0.064081	3.8331e-06	-4.34168e-05	-0.135496	-0.00280079	-0.0181044	0	4757.64
3526	20.4367	2.19876	0.0703145	-5.06008e-06	5.66396e-08	-0.0134228	0.00124098	-0.000732797	0	2821.05
3527	12.3292	15.1962	0.0539732	4.88485e-06	-3.39936e-05	0.0530585	-0.000377461	-0.0439869	0	23828.7
3530	26.7278	5.75779	0.0644948	2.07678e-07	-1.08001e-05	-0.0375529	0.000253568	-0.000433415	0	2430.82
3533	13.658	6.9141	0.0610527	1.01928e-05	-2.38264e-05	-0.00840676	0.00123119	-0.00956467	0	5581.74
3534	15.616	10.3886	0.0531381	1.88104e-07	-1.31819e-06	-0.261974	0.00771201	-0.0160643	0	14913.1
3535	14.712	8.49441	0.0609542	1.51585e-06	-9.44446e-06	0.043186	0.00402006	-0.0136988	0	1978.99
3539	2.98709	8.96091	0.0614539	2.38829e-06	2.30829e-06	0.0345392	-0.00140906	-0.0010507	0	3193.28
3542	18.7559	8.96162	0.0563896	4.76474e-06	8.03583e-07	-0.0520834	0.00731736	-0.00694289	0	12204.2
3543	16.4946	4.9626	0.0642734	3.8111e-06	-4.8098e-06	0.0258517	0.00295391	-0.00493017	0	1217.37
3545	16.8538	1.30696	0.0732805	-3.8485e-08	-1.45461e-06	-0.0741616	0.00033285	-0.000429975	0	7205.06
3546	18.4206	6.81855	0.0572124	3.71434e-08	-2.37066e-06	0.00469425	0.00521431	-0.00585449	0	3516.33
3547	4.69148	12.9944	0.058401	5.54175e-06	-4.50236e-06	-0.074679	-0.00191139	-0.000200862	0	824.855
3549	8.44119	15.7082	0.0739575	4.07329e-05	-3.66887e-06	-0.216609	0.00119583	-0.00634855	0	1932.69
3551	9.02335	8.13907	0.0657474	9.47095e-06	-1.35316e-05	-0.0010939	-0.00325468	-0.00830569	0	7468.6
3555	19.2142	3.56667	0.071284	-2.11125e-06	-6.61874e-07	-0.0700178	0.0026147	-0.00249552	0	4068.28
3558	10.0207	2.69326	0.0509721	-1.65919e-06	-6.03465e-06	0.0579224	-0.000824057	-0.00214626	0	11557.2
3559	3.14394	9.63085	0.0617943	3.39525e-06	1.51541e-06	0.00526891	-0.00164615	-0.000755003	0	1295.08
3560	13.6248	5.29221	0.0515841	4.83439e-06	-1.25108e-05	-0.00970675	0.000952921	-0.00645533	0	2054.37
3561	5.61096	2.72292	0.0748918	7.25212e-07	-2.40181e-06	-0.0166636	-0.00108658	-0.00110011	0	6565.91
3562	23.2222	7.26987	0.0568266	-1.67982e-06	7.86811e-07	0.0766798	0.00346367	-0.000967131	0	2989.7
3563	13.84	11.6813	0.061015	1.44245e-06	-1.91557e-05	0.427598	0.00548124	-0.023845	0	9510.45
3564	17.8448	7.12438	0.0722236	-9.45566e-07	1.35603e-06	-0.0514379	0.00564148	-0.00693957	0	2440.13
3565	16.5973	10.3254	0.0728814	1.72241e-06	-3.65252e-06	0.157477	0.00845427	-0.0131084	0	2517.31
3566	12.4873	2.47036	0.0717031	1.08698e-06	-4.31282e-06	-0.106741	3.28743e-05	-0.00159598	0	3333.68
3571	15.6396	7.50991	0.0689538	9.62703e-07	-9.74473e-06	-0.0320495	0.0044819	-0.0104437	0	13487.3
3572	16.3542	7.02489	0.0737238	2.74364e-06	-5.01575e-06	-0.0348132	0.00461663	-0.00872988	0	5636.12
3575	7.88927	10.801	0.0606285	-1.56289e-07	-1.27288e-05	0.0782396	-0.00434855	-0.00818962	0	4785.5
3576	10.7794	3.26122	0.0739082	9.82098e-08	-7.50772e-06	0.0185325	-0.00083128	-0.0030619	0	4333.82
3577	10.4011	13.1396	0.0513988	7.63515e-06	-5.43916e-05	0.0183012	-0.00433468	-0.020402	0	8720.2
3579	3.04745	9.13388	0.0535076	2.75773e-06	2.8947e-06	-0.0126638	-0.00145373	-0.00103794	0	4811.37
3581	17.4997	5.91427	0.0709003	8.74172e-06	-4.94312e-06	-0.0295468	0.00416088	-0.00588518	0	7121.71
3583	15.466	11.3997	0.0604593	1.08749e-05	-6.57869e-06	0.224829	0.00895308	-0.0188011	0	8384.88
3585	23.6771	9.00892	0.0531542	2.19406e-06	-2.31282e-06	0.0284627	0.00331468	-3.2726e-05	0	5490.3
3588	14.451	6.74162	0.0668947	1.71172e-05	-1.20872e-05	0.00763532	0.00225065	-0.00954646	0	10953
3589	13.9746	5.51292	0.07401	7.4632e-06	-1.35838e-05	-0.0693916	0.00112458	-0.00700859	0	5209.84
3590	4.4775	12.5687	0.0601433	4.6764e-06	-2.70763e-06	-0.0365595	-0.00206194	-0.00026533	0	1741.13
3592	15.1508	8.35038	0.0626772	3.81781e-07	-1.23795e-05	0.0646529	0.00444372	-0.0126766	0	11912.8
3594	4.24126	5.378	0.0710873	8.14866e-08	-1.43619e-08	-0.0485513	-0.00161148	-0.00168421	0	5099.83
3596	17.7822	11.7396	0.057459	1.07779e-05	-9.30347e-06	0.183223	0.00744112	-0.00994578	0	834.697
3598	16.2615	3.11719	0.0704682	-8.39528e-09	-2.52846e-06	-0.0440647	0.00139214	-0.00256505	0	12461.1
3599	13.0801	4.82425	0.0661668	1.28872e-06	-1.05658e-05	0.064486	-2.59337e-05	-0.00543393	0	7387.35
3602	10.0337	1.60267	0.0678983	-5.43969e-07	-9.78739e-07	0.0442457	-0.000239553	-0.000492627	0	7356.21
3606	17.634	4.23341	0.0597999	5.67647e-07	-1.93602e-06	0.0108041	0.00283763	-0.00397322	0	7046.1
3609	9.75425	7.52305	0.0699063	7.87507e-06	-1.81428e-05	-0.0459914	-0.00259587	-0.00866154	0	3928.03
3610	17.0496	4.00217	0.0618452	1.0543e-06	-1.09629e-06	0.0032853	0.00246518	-0.003849	0	7626.07
3612	12.221	10.2457	0.0702562	1.2522e-05	-3.72368e-05	-0.00147261	2.77448e-05	-0.0183268	0	10362.9
3614	11.0758	8.78393	0.0632002	-7.69356e-07	-1.88206e-05	-0.0832691	-0.00199948	-0.0128674	0	13240.4
3615	7.21257	2.19316	0.0512376	1.39355e-06	-4.29072e-06	0.0722441	-0.000800565	-0.000955787	0	1866.08
3616	1.40407	15.7967	0.07214	1.27135e-06	1.80194e-06	0.00424701	4.15326e-05	0.00296854	0	511.156
3617	16.4718	2.41277	0.0602309	-1.22384e-07	-1.42653e-06	-0.0840987	0.000973851	-0.00161149	0	6753.02
3618	16.4276	1.67151	0.0574336	-1.14525e-07	-9.6849e-07	0.0160984	0.000402871	-0.000741292	0	7394.54
3620	18.7245	12.7032	0.0634248	9.79649e-06	-7.67757e-06	0.0747152	0.00710001	-0.00621742	0	2006.07
3622	15.7752	13.2503	0.0747328	3.55956e-06	-7.48394e-06	0.227327	0.00760398	-0.020057	0	4490.21
3624	12.4936	13.7845	0.0626379	2.91612e-06	-4.23472e-05	-0.289826	0.00206041	-0.0353464	0	15214
3626	13.9881	2.30816	0.0588805	1.81963e-06	-3.28702e-06	0.00792825	0.000298921	-0.00173018	0	6769.86
3630	17.3136	10.084	0.071603	9.38072e-06	-5.6309e-06	0.0831959	0.00832408	-0.0108175	0	9585.32
3633	13.4113	13.6098	0.0667301	7.21322e-07	-2.05447e-05	0.111839	0.00595071	-0.0336309	0	43590.9
3636	21.0315	8.85206	0.0537087	4.08725e-06	-1.53474e-06	0.015959	0.00615098	-0.00263179	0	6882.12
3642	15.2231	11.9511	0.0523084	7.92469e-06	-1.38266e-05	-0.0668411	0.00836667	-0.0212714	0	15171.2
3643	11.738	1.76635	0.0740613	-1.09974e-06	-7.62159e-06	-0.0440921	-0.000167076	-0.00104086	0	4273.4
3648	8.86858	13.1195	0.0735373	-2.61207e-07	-1.46292e-05	-0.13018	-0.00422353	-0.0114354	0	627.71
3649	6.23251	3.80596	0.0581113	1.84785e-07	-1.23987e-06	-0.0202879	-0.00153614	-0.00192195	0	6337.37
3652	14.8127	1.20438	0.0548154	5.06699e-07	-1.65222e-07	0.0323331	6.78346e-06	-0.000254498	0	9408.36
3654	12.4059	12.1941	0.0746019	2.01259e-07	-4.41265e-05	-0.153689	0.00161541	-0.025213	0	10962.5
3655	5.86877	3.03572	0.05179	8.49601e-07	-2.87813e-06	0.0176923	-0.00130548	-0.00130025	0	4029.15
3656	2.73633	2.67934	0.0721166	1.94452e-07	1.32638e-06	-0.00801911	-0.000489629	-0.00066315	0	4920.63
3658	20.2763	4.63618	0.0635793	5.88367e-07	-6.49398e-07	-0.0267343	0.00340898	-0.00262798	0	3689.52
3659	2.53244	13.4976	0.0566645	3.80766e-06	8.12741e-07	0.000521378	-0.000664694	0.00173477	0	1263.54
3660	5.61005	1.59764	0.068492	-3.5969e-07	-1.65178e-06	0.0180228	-0.000464911	-0.000403501	0	4929.69
3666	6.1266	6.65007	0.0701219	-6.64551e-08	-1.95484e-06	0.0140341	-0.00281803	-0.00340915	0	3569.62
3671	2.54355	12.8451	0.0523514	3.90221e-06	6.95437e-07	-0.0263832	-0.000808595	0.00133327	0	938.792
3675	14.597	9.95556	0.0745239	1.21955e-05	-5.47077e-06	-0.113345	0.00557764	-0.0175686	0	18530.7
3677	1.10644	3.00901	0.0531488	7.91978e-08	3.58751e-06	0.00741039	-7.36079e-05	-0.000673454	0	6192.66
3679	10.7847	4.69656	0.0676954	4.012e-06	-1.43606e-05	-0.0190281	-0.00116906	-0.00470629	0	7380.23
3680	5.73295	11.5094	0.0593786	5.22165e-06	-7.40597e-06	-0.089647	-0.00341464	-0.00263319	0	6368.24
3685	6.40563	9.29761	0.074742	8.85076e-06	-3.46213e-06	-0.0849377	-0.00364942	-0.00451026	0	3878.39
3695	12.7162	10.7082	0.0592007	6.46937e-06	-4.23323e-05	0.183257	0.00173339	-0.0204489	0	16445.8
3697	15.6471	15.3548	0.0648562	-1.73394e-05	-7.10567e-07	0.179126	0.000803004	-0.0184714	0	2935.91
3700	8.85584	15.2024	0.0618909	2.85797e-05	-1.69742e-05	-0.243565	-0.000356287	-0.0087403	0	1558.64
3701	17.8282	5.69403	0.0692606	6.45525e-06	-3.61049e-06	0.0182721	0.00407778	-0.00546232	0	3775.48
3702	7.73832	15.2653	0.0558753	2.4921e-05	2.01279e-06	-0.150351	-0.000173596	-0.00431568	0	1243.96
3703	10.7577	8.62451	0.0596569	2.57573e-07	-1.67424e-05	-0.114995	-0.00209405	-0.0121495	0	9421.57
3704	21.923	9.62456	0.0603127	5.63493e-06	1.2138e-06	-0.0167159	0.00520822	-0.00120529	0	4787.95
3705	4.17743	1.73006	0.0587546	1.04205e-07	-8.32105e-07	0.0270863	-0.000399228	-0.000413762	0	5265.52
3711	6.56877	8.19336	0.0679347	5.42653e-06	-4.60275e-06	0.0407643	-0.00329973	-0.00454329	0	5804.19
3712	8.8955	15.086	0.0609854	2.71161e-05	-1.93031e-05	-0.215376	-0.000690135	-0.00908041	0	4691.58
3717	7.33827	8.70656	0.0719116	9.7847e-06	-1.14036e-05	-0.0134287	-0.00370893	-0.00580528	0	1896.14
3718	10.9946	3.5073	0.0530154	7.52015e-07	-7.79744e-06	-0.0586512	-0.000963364	-0.00314783	0	5292.11
3721	17.8561	10.5205	0.0604893	1.17923e-05	-3.2289e-06	-0.0133723	0.00835028	-0.00958919	0	7581.23
3726	11.2436	4.10764	0.0500133	2.74284e-06	-1.14177e-05	0.027215	-0.000873921	-0.00403853	0	9710.98
3730	9.39482	2.23283	0.0554987	-4.95261e-07	-2.43107e-06	-0.00864567	-0.00070636	-0.00144879	0	5351.18
3733	7.90537	15.8242	0.0519634	4.68902e-05	4.04893e-06	-0.176699	0.00127689	-0.00434972	0	562.616
3734	25.5396	9.06224	0.0706164	-3.80283e-07	-2.34792e-05	0.036979	0.00141629	0.00122987	0	5943.07
3736	20.3531	9.2244	0.0532958	9.36724e-06	-3.64745e-06	0.0913596	0.00651432	-0.00363355	0	5720.51
3739	11.0713	12.41	0.0561029	1.20614e-05	-5.34231e-05	0.371178	-0.00271277	-0.0216102	0	8582.12
3743	3.12406	6.80117	0.0623457	3.00575e-07	-1.32986e-07	0.00402405	-0.00138473	-0.00147042	0	4262.82
3746	13.2763	12.6346	0.0667517	-3.78335e-07	-2.31453e-05	-0.325481	0.00496139	-0.0294696	0	20357.1
3750	13.9082	1.02694	0.0550296	2.88331e-07	-3.43208e-07	-0.00858716	-1.71149e-05	-0.000104447	0	4525.51
3752	19.9247	6.99906	0.0601039	3.41762e-06	-5.98794e-07	-0.0551895	0.00539442	-0.00422626	0	8562.47
3756	15.4496	10.0578	0.0620836	9.96517e-06	-2.34413e-06	-0.0181553	0.00668776	-0.015338	0	8780.88
3757	25.0235	8.55868	0.0666723	-5.20618e-06	-1.75632e-05	-0.00855065	0.0019387	0.000785724	0	2388.84
3758	5.56555	12.5281	0.0630884	5.52637e-06	-4.27232e-06	-0.0670622	-0.00284498	-0.0017031	0	1011.6
3759	8.78413	5.16158	0.074135	-8.48795e-07	-5.76947e-06	-0.0258049	-0.00210979	-0.0047218	0	8080.82
3760	6.45141	11.2261	0.0601889	5.99934e-06	-5.76668e-06	-0.0534529	-0.00387197	-0.00424686	0	6442.27
3762	20.2721	7.1163	0.0635572	2.64247e-06	-4.91998e-07	-0.0061684	0.00511333	-0.00381963	0	2944.76
3763	9.56008	7.17486	0.0575201	7.63728e-06	-1.83278e-05	-0.0414104	-0.00284256	-0.00823321	0	3265.81
3765	2.69403	7.0452	0.0739679	-6.30666e-07	6.22204e-07	-0.0466342	-0.00105032	-0.00128225	0	4217.91
3771	22.5111	6.84288	0.0531057	1.06781e-06	-3.31754e-07	0.0427074	0.00381731	-0.00163541	0	9791.71
3774	24.2981	4.07466	0.0716501	2.82116e-06	-1.26168e-05	-0.0294086	0.00143255	-0.000856765	0	4741.07
3775	21.1536	4.89682	0.0666553	8.68359e-07	1.83372e-07	-0.0307926	0.00322724	-0.00228999	0	5997.19
3778	1.85587	9.84742	0.0666303	7.63335e-07	-8.14571e-07	0.00620175	-0.000546931	-0.000297579	0	1154.67
3783	23.9355	4.23833	0.0715735	2.4946e-06	-1.43217e-05	0.00806096	0.00160282	-0.00094059	0	3095.5
3785	8.20019	14.8395	0.0560957	2.60123e-05	-2.45874e-06	-0.131541	-0.00115144	-0.00648059	0	409.35
3786	13.924	12.415	0.0648627	6.83213e-07	-1.60839e-05	0.246536	0.00672002	-0.0267431	0	20179.3
3792	14.0483	14.9083	0.0743138	-1.17876e-05	-1.19728e-05	0.0980005	0.00417329	-0.0349537	0	33570.2
3795	12.3685	2.5159	0.055753	1.29691e-06	-4.49751e-06	-0.0178282	-3.38382e-05	-0.00186662	0	15697.8
3797	6.18743	3.34205	0.0710468	4.69271e-07	-2.61988e-06	0.0122511	-0.00138801	-0.00163072	0	5870.08
3798	5.5119	11.5936	0.0592673	4.90899e-06	-7.60704e-06	-0.107017	-0.00314539	-0.00213494	0	1444.8
3800	23.0193	6.24667	0.0681058	1.52913e-06	8.69711e-08	-0.0117769	0.00319635	-0.00138547	0	6275.29
3803	11.1191	7.77558	0.0695706	2.87317e-06	-2.00332e-05	-0.0716181	-0.0015315	-0.0107156	0	17612
3804	12.612	4.16288	0.0638389	3.81935e-06	-1.06005e-05	0.0510338	-0.000223512	-0.00440266	0	14506.4
3805	23.4667	7.57682	0.0554453	-2.21759e-06	2.86506e-07	0.023971	0.00340095	-0.000896395	0	3939.07
3806	17.6853	10.6652	0.0607886	1.00195e-05	-4.13763e-06	0.138786	0.00848394	-0.00996818	0	16867.7
3811	18.2469	4.80188	0.0745197	1.47751e-06	-1.15947e-06	-0.0441666	0.00323787	-0.00415415	0	2633.04
3813	20.1851	2.10065	0.0671732	-5.52605e-06	-5.67498e-07	-0.0386041	0.00120548	-0.000835386	0	9501.3
3814	16.1023	5.75662	0.050112	9.01155e-06	-1.15827e-05	-0.000911662	0.00287595	-0.00668455	0	5985.82
3819	6.0044	8.53765	0.055619	6.4901e-06	-6.05314e-07	-0.0717491	-0.00327231	-0.00376775	0	7717.66
3823	18.134	8.32482	0.064284	4.61986e-06	-4.96339e-07	0.0591545	0.006795	-0.00816688	0	3114.4
3826	26.6222	6.69994	0.0615483	4.62376e-07	-1.76948e-05	-0.0088575	0.000416795	-2.56754e-05	0	3939.29
3827	1.17983	13.9865	0.0547951	-5.87221e-08	1.82508e-06	0.0250444	-8.12454e-05	0.00225372	0	1183.69
3829	16.456	15.0028	0.0697327	-8.56825e-06	-8.10271e-08	0.294455	0.00098123	-0.0147409	0	1174.05
3836	11.3665	3.41545	0.0615703	1.89685e-06	-7.29905e-06	0.0327359	-0.000731221	-0.00325683	0	3104.62
3839	9.93444	12.3205	0.0725687	2.64809e-07	-3.53831e-05	-0.0421676	-0.00457983	-0.0163205	0	6974.41
3841	16.1041	4.89785	0.0543975	3.935e-06	-8.9269e-06	-0.0590402	0.00280624	-0.00527048	0	9767.71
3843	17.1696	7.35463	0.0583703	2.56478e-06	-2.55457e-07	0.055918	0.00556944	-0.00786915	0	7838.28
3846	2.4132	14.4665	0.0549221	1.15013e-06	2.96609e-07	-0.0296873	-0.000306752	0.00222882	0	299.21
3848	10.5378	3.40418	0.0707416	-3.91133e-07	-7.73989e-06	-0.0180791	-0.000955027	-0.00295268	0	7029.36
3850	22.389	3.82402	0.0688243	-1.64994e-06	-7.42116e-06	-0.0437977	0.00210185	-0.00130453	0	4631.36
3851	17.9718	11.6611	0.0630064	1.05459e-05	-9.5155e-06	0.189989	0.00769638	-0.0093157	3	19546
3852	9.33659	6.3987	0.0584003	6.37565e-06	-1.3294e-05	0.0577053	-0.00265316	-0.00629895	0	773.106
3853	9.85984	8.31065	0.0617272	4.55562e-06	-1.229e-05	0.0133324	-0.00287876	-0.0103591	0	7198.25
3855	23.0036	7.23947	0.0580163	-1.30761e-06	1.20935e-06	-0.00103813	0.0037357	-0.0013045	0	7267.55
3856	1.91522	1.10524	0.073815	2.17163e-07	3.29212e-07	0.0199598	-4.68379e-05	-7.9159e-05	0	1708.85
3859	20.3619	9.33253	0.0553028	9.02095e-06	-4.58614e-06	0.0629443	0.00662132	-0.00367338	0	12706
3862	26.8793	3.69166	0.0615808	-7.46676e-07	-9.41576e-09	-0.00192786	0.000119439	-0.000490698	0	2155.01
3863	18.0839	1.08709	0.0705584	-6.89778e-07	-2.54795e-08	-0.0444426	0.000197406	-0.000137381	0	2287.35
3864	4.38721	3.18613	0.0695522	2.05727e-07	-5.26413e-07	-0.00414965	-0.00098444	-0.00103695	0	4395.55
3865	2.69589	5.98763	0.0698256	-8.46933e-07	9.09055e-07	0.00743862	-0.000873041	-0.00133305	0	4716.71
3869	5.83397	11.9797	0.0567482	4.708e-06	-5.0784e-06	-0.150681	-0.00321507	-0.00251263	0	3056.65
3876	6.14042	8.47041	0.0749112	6.52868e-06	-1.41342e-06	0.00700502	-0.00328231	-0.00391717	0	2369.18
3878	16.5151	3.74641	0.0514407	-1.26974e-07	-4.65624e-06	-0.157214	0.00204299	-0.00316267	0	4247.3
3881	6.74568	12.0882	0.0558099	5.16652e-06	-3.5317e-06	-0.125667	-0.00378249	-0.00444511	0	5666.56
3882	21.3114	2.57011	0.0708149	-2.43146e-06	-3.27095e-07	-0.0141786	0.00151683	-0.00118241	0	6814.79
3883	12.8952	13.0884	0.0739474	3.98092e-07	-2.83721e-05	-0.260431	0.00282432	-0.0320601	0	25137.1
3884	13.6186	5.7624	0.0662946	7.42091e-06	-1.67711e-05	-0.0147165	0.00100151	-0.00758342	0	4904.36
3885	4.5137	11.9037	0.0595048	7.09196e-06	-4.83099e-06	-0.0433423	-0.00235072	-0.000768835	0	4636.27
3886	1.15117	6.93775	0.0651427	-2.88265e-08	4.16961e-07	-0.00356255	-0.000134813	-0.000989915	0	1786.8
3900	17.0411	3.0351	0.0612458	-2.74778e-07	-3.88299e-06	-0.0238921	0.00156173	-0.00254072	0	10829
3903	13.4184	8.59285	0.0743312	7.98504e-06	-3.57931e-05	-0.047109	0.00172072	-0.0135159	0	5854.5
3904	12.3234	12.7969	0.0675058	-1.15235e-06	-4.32974e-05	0.00933646	0.000767977	-0.0286258	0	16094.7
3905	13.9456	11.5963	0.0746858	2.35903e-06	-1.76331e-05	-0.140474	0.00572883	-0.0232825	0	16422.5
3906	12.8454	9.34938	0.0592569	8.39929e-06	-3.54347e-05	0.0672594	0.00147419	-0.0162578	0	1928.78
3909	5.66945	12.4497	0.0671649	5.43862e-06	-4.37806e-06	-0.0391499	-0.00289947	-0.00181286	0	5556.79
3912	16.4362	7.6736	0.0570961	3.57282e-06	-1.26783e-06	0.00572648	0.00537936	-0.00965551	0	5637.17
3913	25.4637	3.80157	0.062432	4.86829e-07	-4.01385e-06	0.0390598	0.000795041	-0.000721754	0	3095.65
3914	11.2465	14.599	0.0733503	5.92452e-06	-4.00204e-05	-0.320731	-0.00359924	-0.0291585	0	30263
3918	12.7737	15.6514	0.0636365	4.4336e-06	-2.25239e-05	-0.226869	5.50524e-05	-0.052632	0	87661.5
3919	16.289	3.64509	0.0502387	-1.03331e-07	-3.91457e-06	0.0494388	0.00191531	-0.0031299	0	3442.78
3921	5.29446	3.11	0.0633075	9.26211e-07	-1.44266e-06	0.00390379	-0.00119181	-0.00119354	0	7060.17
3922	8.36702	11.7883	0.0587764	2.43048e-06	-8.81532e-06	-0.0549386	-0.00474887	-0.00967938	0	8506.44
3927	3.45156	6.87693	0.0697388	2.5976e-07	4.93591e-07	-0.00385471	-0.00163675	-0.00154372	0	2787.36
3928	5.3931	3.17749	0.056328	8.38337e-07	-1.49703e-06	0.00807143	-0.0012557	-0.00122195	0	7405.1
3934	22.7708	6.64052	0.056191	1.82521e-06	6.80486e-07	0.00366689	0.00344576	-0.00145755	0	3189.21
3937	1.9099	13.9003	0.0676083	9.36479e-07	1.70117e-06	-0.0416268	-0.000387736	0.00202424	0	811.07
3940	16.088	4.55385	0.0645726	2.04008e-06	-8.12172e-06	-0.096508	0.00212944	-0.00467552	0	8736.8
3941	26.6066	2.46612	0.0550538	-3.80005e-07	5.05679e-06	-0.0153148	0.000103148	-0.000410891	0	3463.66
3944	12.7111	4.09018	0.0591406	4.01766e-06	-9.53432e-06	0.0430666	-0.000107086	-0.00422481	0	431.149
3946	6.92997	6.73338	0.0695431	-1.05623e-06	-2.84386e-06	-0.0341831	-0.00302826	-0.00421679	0	6121.32
3947	8.25279	10.1258	0.0733352	1.82242e-06	-1.26301e-05	0.00362329	-0.00404865	-0.00884735	0	14722.8
3948	15.5906	8.1784	0.0683211	4.81004e-06	-8.31366e-06	-0.072981	0.00517779	-0.0118898	0	12983.1
3949	17.6171	11.1099	0.0509874	1.09066e-05	-7.19903e-06	0.0858111	0.00855317	-0.0104679	0	1531.87
3951	6.27781	6.96327	0.0655391	7.06243e-09	-2.52684e-06	0.00232975	-0.00289748	-0.00354894	0	8205.94
3954	14.4366	12.2367	0.0623986	5.09283e-06	-1.47004e-05	-0.171303	0.00793128	-0.024696	0	19269.4
3955	10.8288	9.39216	0.0671943	-8.74804e-07	-1.99644e-05	-0.0673731	-0.00220432	-0.0137113	0	9663.59
3959	20.8374	2.17177	0.0636947	-2.15582e-06	6.21567e-07	-0.027575	0.0013123	-0.000846543	0	2876.86
3961	10.1284	3.81067	0.0601669	-9.70302e-07	-7.00569e-06	0.0326829	-0.00114997	-0.00333833	0	6103.88
3964	16.3946	4.39927	0.0693892	2.20201e-06	-7.27199e-06	0.0678572	0.00236658	-0.0041085	0	6021.09
3965	24.0091	7.30825	0.0541737	-3.07882e-06	-5.55016e-07	-0.0248645	0.00291872	-0.000553457	0	2796.4
3968	12.7561	13.0616	0.0678998	1.63168e-06	-3.43281e-05	-0.0391072	0.00290801	-0.0320425	0	13665.7
3969	20.9876	7.9526	0.0679346	1.85384e-06	-1.83517e-07	-0.0334112	0.00553382	-0.00291804	0	1937.76
3971	22.8883	5.9442	0.0694973	9.70484e-07	1.02054e-06	-0.0416211	0.00310765	-0.00144613	0	6320.81
3972	15.7142	4.472	0.0692248	1.9429e-06	-8.08011e-06	0.00815761	0.00205096	-0.00483532	0	7299.74
3973	9.80118	15.3711	0.0671955	2.105e-05	-3.81626e-05	-0.317375	1.07318e-05	-0.013579	0	3073.27
3977	11.7379	13.0686	0.0674645	2.81107e-06	-4.49208e-05	0.10574	-0.00137883	-0.0273192	0	27643.6
3978	26.9374	1.59599	0.0638	4.82876e-08	4.67448e-06	-0.0100487	2.96995e-05	-0.000205802	0	2461.3
3983	16.9621	10.0974	0.0718977	9.53865e-06	-1.17484e-07	0.0778375	0.00836054	-0.0117335	0	4688.2
3985	2.88862	3.50165	0.0501551	-4.23844e-07	1.86754e-07	0.0106282	-0.000603236	-0.000996501	0	3129.01
3986	26.1489	1.03447	0.0623929	3.51274e-07	7.40187e-07	-0.0232307	2.46874e-05	-3.42437e-05	0	945.895
3994	18.0829	11.9369	0.0575157	1.18845e-05	-8.66382e-06	-0.161034	0.00761556	-0.0087499	0	9813.03
3997	23.942	4.8486	0.0602473	-5.35777e-07	-1.18228e-05	0.0194835	0.00190604	-0.000913829	0	2949.76
3998	11.2233	8.97918	0.0560994	-9.04786e-07	-2.06673e-05	0.0672139	-0.00228912	-0.0134839	0	9428.8
4000	6.58838	13.49	0.0706538	6.76662e-06	-3.89297e-06	-0.127168	-0.00279814	-0.00288868	0	1532.61
4002	24.4353	6.74841	0.0501567	-2.51853e-06	-4.15779e-06	0.0913174	0.00223525	-0.000553381	0	5821.95
4007	14.3308	1.16389	0.0501607	6.2063e-07	-7.2513e-08	0.0890906	-6.29217e-05	-0.000188726	0	7985.58
4011	13.8801	8.77776	0.0742602	2.03111e-06	-9.00749e-06	-0.180188	0.00272933	-0.0146502	0	12418.2
4012	14.1902	3.43316	0.0570594	-6.17176e-06	2.61929e-05	0.00256601	0.000609579	-0.00296888	0	8214.74
4015	16.0386	3.67447	0.0715494	5.12754e-07	-3.55759e-06	0.0164126	0.00193113	-0.00350704	0	10012.1
4016	21.1774	5.99702	0.0701638	-7.49023e-08	4.79731e-06	0.016893	0.00404256	-0.00275452	0	7438.47
4017	25.2684	7.3593	0.0584386	-6.23278e-07	-1.64826e-05	0.0217463	0.00161592	0.000154174	0	4251.44
4019	3.9677	1.74789	0.0589099	2.79672e-07	-7.27835e-07	0.00222296	-0.000344866	-0.000360204	0	1262.08
4020	1.20008	2.71405	0.0539244	8.22492e-07	3.06782e-06	0.00811149	-6.85552e-05	-0.000591856	0	4357.62
4021	3.63698	8.06033	0.0543836	7.01872e-07	1.88053e-07	-0.0191701	-0.00173533	-0.00145064	0	5484.5
4023	14.5093	11.294	0.0688551	6.28435e-06	-6.27365e-06	0.102796	0.00700716	-0.0215404	0	7354.85
4025	2.5003	7.61053	0.0724735	1.24689e-06	4.00194e-07	0.0102139	-0.00103885	-0.00123707	0	3862.06
4028	20.8259	4.10329	0.0584646	-4.75008e-07	2.24752e-07	0.000179688	0.0028162	-0.00202691	0	1709.11
4035	12.3624	15.8976	0.0515807	0	-3.79132e-05	-0.0364682	0	-0.0508967	0	38458.5
4038	8.97543	3.30539	0.050107	-1.04206e-06	-3.73828e-06	-0.0422641	-0.00127008	-0.0026342	0	5174.15
4040	14.9724	1.59003	0.0572039	1.0992e-06	-2.60672e-07	0.0384058	0.000281874	-0.000603529	0	4784.44
4050	8.22512	13.075	0.0552444	3.91575e-06	-5.7671e-06	-0.104111	-0.00443736	-0.0087367	0	1641.34
4052	23.1769	9.73511	0.0507918	7.21893e-06	2.83478e-06	0.0199677	0.00366513	0.000469711	0	3210.46
4053	20.3334	3.81034	0.0629752	-3.04071e-07	-4.92945e-06	0.0330383	0.00287134	-0.00223085	0	5170.5
4056	12.31	4.64452	0.0693571	2.99926e-06	-1.3092e-05	-0.0409011	-0.000584771	-0.00528647	0	4633.77
4059	13.394	7.09342	0.0747271	1.0573e-05	-2.38209e-05	0.0634759	0.00101426	-0.0103635	0	9421.55
4060	23.0203	6.89353	0.0500955	-5.93693e-07	1.35014e-06	-0.0258979	0.00341401	-0.00133384	0	3185.09
4061	25.4856	6.16657	0.0742269	1.97183e-07	-1.39908e-05	0.00130492	0.00125847	-0.000414048	0	3507.56
4062	19.3888	3.86086	0.0593086	-1.23454e-06	9.07731e-08	-0.0244905	0.00293596	-0.00264344	0	3721.02
4064	3.51764	8.16847	0.0720407	1.53156e-06	6.24785e-08	-0.0300468	-0.00170594	-0.00140015	0	2638.06
4065	17.2795	14.1912	0.0704772	1.10818e-06	8.16354e-08	0.203046	0.00494448	-0.0103872	0	4414.15
4067	22.1407	4.34161	0.0563027	-9.93585e-07	-8.47664e-07	-0.0159741	0.0026698	-0.00160063	0	7042.84
4070	1.81379	12.7759	0.0533691	1.616e-06	1.64942e-06	-0.0483372	-0.000464248	0.00150281	0	903.775
4072	12.486	15.872	0.0741419	0	-3.02347e-05	-0.0390407	0	-0.0539182	0	16129
4076	15.2809	14.2561	0.0517036	-3.54227e-06	-5.13843e-06	0.461691	0.00534424	-0.0239525	0	12174.1
4077	13.2439	12.3018	0.0504497	4.50722e-09	-2.79654e-05	0.446728	0.00360837	-0.0277922	0	19897.1
4078	5.99579	1.32002	0.0506772	-2.45187e-07	-1.87208e-06	0.074632	-0.000227605	-0.000259225	0	4349.27
4079	16.7257	13.9885	0.0668978	1.15114e-06	-2.59355e-06	0.190256	0.00576258	-0.0135811	0	1444.69
4084	1.63142	6.61093	0.0738072	1.26446e-08	1.07566e-06	-0.00616174	-0.000410579	-0.00107355	0	3603.81
4085	16.055	11.3217	0.0700904	1.01008e-05	-1.93201e-06	0.217174	0.00873056	-0.0158953	0	1946.34
4086	7.38454	13.0789	0.052518	7.34193e-06	-5.54424e-06	-0.116099	-0.00377209	-0.00552773	0	4535.21
4088	26.6769	4.71567	0.0598427	4.12047e-07	-6.9233e-06	-0.0229365	0.000207119	-0.000540487	0	6148.66
4095	6.36648	13.5044	0.0570551	1.13065e-05	7.90155e-08	-0.0909706	-0.00249589	-0.00229964	0	1810.63
4103	6.44174	2.77974	0.0605254	7.51294e-07	-4.30367e-06	-0.0201337	-0.00121006	-0.00121093	0	5546.39
4106	2.88551	10.8642	0.0714545	1.67689e-06	9.56904e-07	-0.0202759	-0.00152229	-0.000188321	0	1136.68
4113	8.33388	7.92838	0.067494	1.01853e-05	-1.23228e-05	-0.0737923	-0.00338196	-0.0071312	0	6197.53
4116	10.1758	4.08477	0.0693249	-5.60217e-07	-7.628e-06	-0.0125647	-0.00132603	-0.00369116	0	6157.68
4121	8.19732	3.79353	0.0724925	-2.82299e-07	-2.49441e-06	0.020577	-0.0016127	-0.00270103	0	6838.85
4124	14.3903	7.02337	0.0731361	8.50781e-06	-1.75916e-05	-0.0606358	0.00230314	-0.00991862	0	9118.09
4127	10.1438	7.2445	0.0513406	7.14157e-06	-2.05316e-05	-0.0420348	-0.00229786	-0.0087284	0	7493.51
4133	15.9927	10.9288	0.0560281	8.84824e-06	-2.5516e-06	-0.0686733	0.0089617	-0.0158413	0	16605.3
4135	22.3187	5.48129	0.0521836	1.59454e-06	-2.6944e-08	-0.0169071	0.00315121	-0.00177718	0	7038.08
4138	12.6815	14.1862	0.0703192	3.54472e-06	-3.45103e-05	0.367174	0.00268487	-0.0387403	0	21607.5
4142	5.25368	7.52039	0.0634133	1.87256e-06	-3.27898e-09	-0.075707	-0.00270558	-0.00276883	0	3421.48
4144	6.85271	11.1968	0.0500694	5.53481e-06	-5.83305e-06	0.0864785	-0.00426991	-0.00510283	0	2488.32
4145	18.359	6.43134	0.0511729	-6.59242e-07	-4.26467e-07	-0.0576021	0.00501991	-0.00569574	0	11405
4146	10.1509	15.2191	0.0508852	1.16846e-05	-4.02824e-05	-0.286111	-0.00122354	-0.016559	0	2527.8
4147	5.1272	4.75684	0.0605799	-5.96349e-07	5.68369e-08	-0.022412	-0.00171055	-0.00199401	0	3479.98
4150	4.6791	10.9626	0.053728	5.63647e-06	-3.62528e-07	-0.0164021	-0.00276653	-0.00151904	0	6194.49
4151	12.1196	5.00197	0.0577578	3.39538e-06	-1.5222e-05	-0.00252659	-0.000334301	-0.00571261	0	3070.14
4152	11.4341	10.6519	0.0630387	1.04391e-05	-3.78342e-05	-0.106106	-0.00142393	-0.0184376	0	10354.8
4153	24.3948	6.03389	0.0582068	-1.07226e-06	-4.97087e-06	0.0476901	0.00216943	-0.000763018	0	4464.9
4154	1.94905	2.16882	0.0610591	1.88636e-06	2.74357e-06	0.0200884	-0.000187185	-0.000443368	0	1679.89
4156	15.0095	2.59667	0.0576053	1.7144e-06	-1.5861e-06	-0.0916776	0.000637958	-0.00196084	0	9665.03
4160	23.2482	3.32728	0.0582288	4.73515e-07	-6.72602e-06	-0.0123528	0.00158857	-0.000950086	0	3661.99
4163	21.2059	7.28521	0.0703645	6.40107e-07	-4.12289e-07	0.0397225	0.00473594	-0.00281689	0	3428.97
4164	14.3654	5.13468	0.0646434	5.23533e-06	-1.08268e-05	-0.0183269	0.00148716	-0.00626634	0	8958.63
4167	18.3061	8.84193	0.0696012	7.74812e-06	8.81543e-08	0.00981228	0.00746077	-0.00781073	0	8913.2
4168	5.23497	8.25393	0.0527649	5.19156e-06	5.97637e-07	-0.0174963	-0.00280787	-0.00282649	0	1406.06
4171	21.7897	9.25357	0.0710814	3.3709e-06	1.14573e-07	0.0605043	0.00525895	-0.0017772	0	6890.51
4172	12.075	14.0132	0.0648587	4.08709e-06	-4.42921e-05	-0.146435	-0.00161473	-0.0340264	0	31067.7
4173	12.3344	5.90812	0.0688274	7.45783e-06	-1.72724e-05	-0.0752642	-0.000371618	-0.00783456	0	2879.3
4176	5.19586	15.4276	0.0654906	2.35673e-05	-6.80824e-06	-0.0584034	-0.000132692	0.000779527	0	735.176
4177	2.40245	6.48513	0.0505321	-3.82299e-07	2.35543e-06	0.00481308	-0.000736425	-0.00121216	0	2501.53
4179	10.0125	14.7461	0.0589128	1.44505e-07	-4.26696e-05	-0.397126	-0.00238488	-0.0163412	0	10559.8
4184	21.1619	4.55016	0.0635042	1.24331e-07	5.07262e-07	-0.028266	0.00308615	-0.00215295	0	3486.25
4188	12.3879	6.8591	0.0659968	6.94132e-06	-2.08881e-05	-0.00613067	0.000229075	-0.00919477	0	8008.92
4191	19.4816	9.37889	0.0720973	7.24606e-06	-3.62939e-06	-0.0568253	0.00755628	-0.00571262	0	3057.06
4196	9.61663	5.61303	0.0715289	2.17206e-06	-1.18194e-05	0.0410513	-0.00214465	-0.00570495	0	7043.21
4200	18.7836	8.85164	0.0572689	4.62136e-06	5.41828e-07	-0.0431277	0.0071287	-0.00687312	0	7380.88
4203	19.2118	1.42297	0.0549855	-1.85124e-06	-1.5633e-06	-0.00582577	0.000502803	-0.000364355	0	2529.56
4206	26.0765	1.97548	0.0630495	5.43479e-07	3.90344e-06	-0.0057313	0.000178351	-0.000234915	0	1798.84
4210	3.65981	13.2128	0.0663178	6.23982e-06	-3.36449e-06	-0.0220477	-0.00121738	0.000974095	0	1632.2
4214	7.99157	11.2688	0.0710004	1.28339e-06	-1.42712e-05	-0.0931688	-0.00450112	-0.00838743	0	2315.58
4216	2.76222	14.332	0.0608545	3.76197e-06	4.12478e-07	-0.0201062	-0.000484726	0.00201987	0	825.495
4220	22.7835	3.58675	0.0575848	-3.01967e-07	-6.99629e-06	0.00677603	0.00189508	-0.0011809	0	3980.36
4225	8.73099	13.3389	0.0629602	7.5219e-06	-1.14921e-05	-0.162034	-0.00414157	-0.0107594	0	5335.63
4226	9.70371	10.3874	0.0675882	-4.06118e-07	-1.683e-05	-0.177823	-0.0036648	-0.013074	0	12229.3
4233	11.5365	13.6124	0.06364	3.28779e-06	-4.34565e-05	0.0455132	-0.00303111	-0.0296832	0	4867.51
4235	1.47887	9.63922	0.0577111	8.89859e-08	2.45437e-08	-0.0434834	-0.000304627	-0.000328746	0	3097.52
4237	15.8808	4.26565	0.0736613	9.76376e-07	-7.0189e-06	-0.0444355	0.00201626	-0.00459678	0	3667.28
4240	26.075	5.02066	0.059117	-1.09841e-07	-9.68336e-06	-0.00391315	0.000653212	-0.000559858	0	4233.87
4241	6.25805	5.5045	0.0618566	3.92293e-07	-1.58095e-06	0.0173396	-0.00226464	-0.00283396	0	5672.98
4243	19.0329	2.44527	0.0517933	-2.49791e-06	-3.03584e-06	-0.046056	0.00136154	-0.00162206	0	4350.51
4246	9.70777	10.7491	0.0613645	1.11191e-06	-2.31566e-05	-0.0185852	-0.00360093	-0.0138136	0	17565
4247	24.57	8.67057	0.0590965	-2.69224e-06	-1.03377e-05	0.059205	0.00238556	0.00041729	0	7129.04
4249	8.73408	8.50226	0.0699526	1.28281e-05	-1.23694e-05	-0.00372059	-0.0039494	-0.00826079	0	6959.81
4251	22.7157	1.99174	0.0624149	-2.01692e-07	-8.65565e-07	-0.0115006	0.000918375	-0.000474871	0	4987.92
4252	9.67371	1.31817	0.0661605	-2.12058e-06	3.44598e-07	0.0213533	-0.000175205	-0.000313903	0	5277
4257	9.01814	4.65796	0.0646737	-2.31908e-07	-4.89155e-06	-0.0038112	-0.00189737	-0.00408396	0	9556.1
4258	19.9496	11.0173	0.0694747	9.73856e-06	-9.70053e-06	0.0306654	0.00727965	-0.00392	0	4630.63
4259	5.27223	14.1072	0.0595105	1.23937e-05	-2.65366e-06	-0.0808516	-0.00141734	-6.28776e-05	0	1026.59
4260	8.99837	8.00424	0.0715048	9.45342e-06	-1.36883e-05	-0.0224922	-0.00321109	-0.00821175	0	7449.63
4267	20.4508	9.01659	0.0553694	5.58151e-06	-2.96885e-06	-0.0196863	0.00637988	-0.00342837	0	2415.06
4269	5.08978	6.35129	0.0733256	3.21692e-07	-1.25224e-07	0.0108071	-0.00225241	-0.00251214	0	5534.95
4270	3.96791	2.52984	0.0517724	6.22338e-07	-6.0038e-07	0.0198714	-0.000709543	-0.00071412	0	4051.99
4271	20.2303	3.16006	0.0746728	-9.08168e-07	-4.77415e-06	0.0153458	0.00216582	-0.00165086	0	4742.3
4272	6.83376	10.9913	0.0578227	7.15117e-06	-7.57977e-06	-0.0828245	-0.00382267	-0.00511541	0	1038.97
4273	3.76329	12.1841	0.0712447	9.82922e-06	-2.29857e-06	-0.0515042	-0.00161705	0.000248025	0	2608.29
4274	21.6439	2.7493	0.0556981	-1.46928e-06	-2.7399e-06	-0.0468007	0.00165862	-0.00119093	0	10254.5
4276	19.7568	9.43053	0.0721289	9.28036e-06	-6.30201e-06	0.0327936	0.00721702	-0.00504145	0	5532.49
4278	15.1963	8.85312	0.0582436	-3.73295e-08	-1.03475e-05	-0.237268	0.0054711	-0.0137221	0	11853.3
4280	3.72498	7.22882	0.0592542	-4.72519e-07	1.76402e-07	-0.0224484	-0.00169549	-0.00152032	0	1431.38
4281	8.27998	8.64697	0.0587717	1.18457e-05	-1.12119e-05	0.043966	-0.00390663	-0.00778813	0	9466.4
4286	8.63468	1.33546	0.0726611	1.36728e-06	-1.92387e-06	0.0906089	-9.90632e-05	-0.000225887	0	5545.02
4288	15.6133	3.28085	0.0562143	8.834e-07	-1.60821e-06	0.054148	0.00144168	-0.00285441	0	7099.16
4290	26.2514	9.27518	0.0594695	-1.20176e-07	-2.70012e-05	0.064189	0.000705947	0.00172525	0	1955.32
4291	13.5432	14.8448	0.0610514	-5.06684e-06	-1.68793e-05	0.574448	0.00349945	-0.0398486	0	7610.99
4293	8.69591	10.8404	0.0634549	-8.68077e-07	-1.55219e-05	-0.0825432	-0.00436904	-0.0103144	0	10460.1
4294	21.0752	8.50079	0.0744424	3.16155e-06	-3.6796e-07	0.0419819	0.00582714	-0.00272453	0	1053.48
4298	24.0708	2.58766	0.0728639	1.15443e-06	-4.76927e-06	0.0102639	0.000965454	-0.000569638	0	2830.67
4299	7.46328	1.34291	0.0711488	-9.06422e-07	-2.3e-06	0.0105384	-0.000327456	-0.000404486	0	7373.71
4301	18.2881	4.23014	0.0530268	1.38098e-07	-4.5605e-07	0.0198485	0.00307308	-0.00349438	0	2389.4
4302	4.44699	12.9997	0.0507384	4.87923e-06	-3.05462e-06	-0.0725794	-0.00180711	0.00013231	0	471.773
4303	19.1657	11.317	0.0545568	1.05989e-05	-3.63656e-06	0.0181891	0.00764845	-0.00597179	0	7316.2
4309	11.6797	11.0598	0.0621761	1.23553e-05	-4.67014e-05	0.0731383	-0.00089691	-0.0202742	0	13372
4310	10.0556	15.2823	0.0596968	1.52288e-05	-4.09494e-05	-0.290091	-0.000620608	-0.0154609	0	5731.5
4311	8.78863	6.85891	0.0590064	7.15266e-06	-1.07438e-05	-0.0312484	-0.00293489	-0.00668721	0	1759.34
4312	5.34226	13.4436	0.0684068	9.11719e-06	-3.2223e-06	-0.0828574	-0.00198756	-0.000689941	0	3213.84
4313	11.8432	7.45087	0.0544584	3.66597e-06	-2.13924e-05	0.232615	-0.000980636	-0.0105861	0	12022.8
4314	6.91295	7.34795	0.0562071	2.24978e-07	-4.37119e-06	-0.0415867	-0.00308962	-0.00457552	0	8174.46
4315	22.1817	9.358	0.0516917	3.6542e-06	1.82272e-06	0.0118388	0.00488337	-0.00109959	0	9696.94
4319	16.414	1.88472	0.0559102	-1.70377e-07	-1.37804e-06	-0.078395	0.000525631	-0.00107751	0	7435.97
4324	3.71555	10.0673	0.0649097	4.75412e-06	7.3092e-07	0.0312439	-0.00205273	-0.00106555	0	2007.57
4325	19.8579	4.02922	0.0728485	-5.6479e-07	1.91383e-07	-0.00916615	0.00306953	-0.00257568	0	3872.84
4328	23.4095	3.89817	0.0672421	-5.10303e-07	-1.10493e-05	-0.0292286	0.00180559	-0.00108747	0	7381.91
4331	14.8562	11.4194	0.0745706	1.09787e-05	-1.36416e-05	0.116384	0.00747891	-0.0209756	0	11293.6
4333	3.82919	11.0489	0.0512912	6.40422e-06	1.4351e-06	-0.05689	-0.00205971	-0.000555854	0	5131.6
4337	21.2611	1.18717	0.0737909	7.73996e-07	-1.56611e-06	-0.032472	0.000221102	-9.31385e-05	0	4848.78
4339	16.0122	12.6595	0.0536922	8.00496e-06	-8.17097e-06	-0.0115458	0.00823088	-0.0177568	0	4362.5
4340	13.174	12.2135	0.0621619	2.38017e-07	-2.8171e-05	0.245675	0.00380233	-0.0273315	0	10210.8
4341	3.91701	12.9414	0.0657493	7.198e-06	-2.12725e-06	-0.0370649	-0.0014966	0.000598996	0	725.81
4343	6.67296	13.3796	0.0684204	8.46318e-06	-3.3345e-06	-0.113235	-0.00296197	-0.00310267	0	5857.77
4344	11.7509	10.6459	0.0631256	1.09285e-05	-3.95873e-05	-0.236251	-0.00082892	-0.0191297	0	19213.9
4349	17.121	2.94068	0.062735	-3.36368e-07	-3.90754e-06	0.00575189	0.00153153	-0.00241575	0	10316.2
4350	17.3609	1.60295	0.0724718	-1.10058e-07	-2.49467e-06	-0.0664702	0.000538443	-0.000607094	0	8423.24
4353	10.4616	8.9516	0.0561513	9.70604e-07	-1.4353e-05	-0.137311	-0.00263255	-0.0123348	0	5580.85
4355	24.4461	3.30408	0.0509401	1.75917e-06	-7.10129e-06	-0.0269412	0.00106036	-0.000701307	0	2910.17
4356	17.2001	11.4453	0.0736912	1.03284e-05	-8.23715e-06	0.177631	0.00835501	-0.0117926	3	23539.8
4360	4.82225	13.1691	0.0611385	6.64183e-06	-6.02942e-06	-0.0622256	-0.00190097	-0.000171012	0	2561.09
4365	6.08795	1.26006	0.0593025	-3.37391e-07	-1.65061e-06	0.0591477	-0.000183875	-0.000170986	0	5934.13
4367	5.50303	14.293	0.0650111	1.50241e-05	-9.78903e-07	-0.0758795	-0.0012615	-0.000287828	0	1810.19
4369	11.4032	10.2897	0.0740622	6.76949e-06	-3.45504e-05	-0.0766665	-0.00164314	-0.0171417	0	21624.3
4371	11.7628	2.9953	0.0563523	2.42067e-06	-5.43301e-06	0.036003	-0.000464277	-0.0025163	0	4377.55
4374	6.26874	13.6843	0.053883	1.06318e-05	-8.44611e-07	-0.0394985	-0.0022408	-0.0020692	0	1879.46
4382	11.2639	10.2396	0.0740401	4.64214e-06	-3.40207e-05	-0.143417	-0.00180431	-0.0166799	0	2666.59
4385	24.828	9.29	0.0609203	4.02355e-06	-1.62588e-05	-0.0135368	0.00206084	0.000957262	0	4092.24
4388	8.20175	10.388	0.0626391	1.27568e-06	-1.20868e-05	-0.039508	-0.0039902	-0.00893677	0	3746.32
4391	10.7807	9.17409	0.054094	-9.12185e-07	-1.86696e-05	-0.0402917	-0.00271061	-0.0129889	0	7150.41
4396	7.21388	3.13444	0.0660756	6.47919e-07	-3.40114e-06	-0.00923158	-0.00137602	-0.0017064	0	8949.33
4398	14.4265	15.1686	0.0562779	-1.31513e-05	-1.11792e-05	0.406685	0.00399307	-0.0313972	0	44917.2
4402	18.8832	3.00802	0.0715026	-1.69719e-06	-5.72064e-07	-0.0245083	0.00191753	-0.00205531	0	8818.82
4403	13.7119	4.73713	0.0697905	1.59673e-06	-1.02737e-05	-0.0781242	0.0008572	-0.00517195	0	7138.58
4406	4.46854	5.36524	0.0508136	2.66933e-07	-1.43171e-07	-0.00872818	-0.00168905	-0.00183107	0	2322.04
4410	20.2155	8.29242	0.0634053	2.59605e-06	-3.92241e-06	0.0091816	0.00639886	-0.00404134	0	6265.34
4412	14.0918	1.12389	0.0585071	5.30898e-07	-4.10689e-07	-0.0147804	-1.0738e-05	-0.00022835	0	5930.95
4413	18.5206	5.38273	0.0657757	6.97035e-06	-1.23689e-06	0.0378003	0.0040489	-0.00428513	0	4563.4
4416	2.63434	7.59033	0.0632761	7.01254e-07	5.77825e-07	0.00148813	-0.00110961	-0.00125743	0	5327.15
4418	21.0048	3.74994	0.060574	-7.76565e-07	-8.56085e-07	-0.00569177	0.00248812	-0.00180577	0	7255.41
4423	6.71019	5.01147	0.0606139	1.39503e-07	-1.10874e-06	-0.0480269	-0.00219799	-0.00301186	0	7036.48
4427	2.02221	8.17266	0.0528163	1.04315e-06	-6.92424e-07	-0.00605922	-0.00077428	-0.000899116	0	1952.94
4428	7.9135	9.50338	0.0574446	1.37525e-05	-1.45674e-05	-0.0974167	-0.00411436	-0.00736096	0	6623.72
4430	8.33466	6.20393	0.067764	1.33732e-07	-8.82167e-06	-0.0818016	-0.00273479	-0.00528745	0	849.686
4432	15.7454	12.7285	0.0631021	5.5726e-06	-1.2227e-05	0.262887	0.00775378	-0.0200025	0	5944.87
4435	24.6102	7.66039	0.0518293	-6.80399e-06	-8.05822e-06	0.0339782	0.00245606	-7.21605e-05	0	2668.84
4436	23.2734	9.22288	0.0541707	4.69391e-06	2.66009e-06	-0.0124375	0.00373672	-7.24461e-05	0	4995.92
4437	19.9324	2.14884	0.0738374	-5.81486e-06	-1.57909e-06	-0.0290281	0.00131524	-0.000880889	0	5499.91
4439	25.719	5.60791	0.0553535	1.14829e-06	-1.32448e-05	0.0463777	0.000889215	-0.000490228	0	5364.61
4440	9.74435	5.82606	0.0548685	3.6182e-06	-1.27338e-05	-0.0643124	-0.00230801	-0.00582769	0	6412.14
4445	16.8707	14.6469	0.0677883	-5.4626e-06	-1.03189e-08	0.319898	0.00298017	-0.0124194	0	803.495
4446	24.4044	8.95174	0.0747783	2.0282e-07	-7.29248e-06	0.097038	0.00237113	0.000600604	0	3427.93
4448	10.4909	12.6296	0.0711586	1.17889e-05	-5.2956e-05	0.00801389	-0.00411651	-0.0205347	0	9611.89
4449	9.17719	15.3345	0.0612435	2.52935e-05	-2.56478e-05	-0.192751	4.2905e-05	-0.0100763	0	5688.75
4451	23.3278	2.72145	0.0506442	1.43614e-07	-3.69134e-06	0.0260537	0.0011808	-0.000724916	0	4488.8
4452	18.2319	9.79384	0.0512778	1.06825e-05	-4.56767e-06	0.223674	0.00836433	-0.00832546	0	16095.8
4453	16.4302	4.14252	0.0717411	9.88054e-07	-6.67686e-06	-0.0254066	0.00237462	-0.00390254	0	5166.76
4454	16.6485	9.99504	0.0725207	2.39767e-06	-3.88332e-07	0.141422	0.00822265	-0.0128414	0	10109.2
4456	25.1844	9.8002	0.0644321	6.79164e-06	-2.29203e-05	-0.000506191	0.00146219	0.00153321	0	3570.21
4462	6.10261	10.2369	0.0578395	4.30827e-06	-2.87243e-06	-0.0537381	-0.00358675	-0.00380048	0	2150.91
4464	6.64275	13.7164	0.0673111	9.32318e-06	-6.56955e-07	-0.150107	-0.00257458	-0.00275666	0	1238.27
4470	5.73172	14.185	0.0670224	1.47577e-05	-1.18576e-06	-0.0855825	-0.00146953	-0.000678491	0	843.24
4473	22.6253	3.97982	0.0502189	-2.13859e-06	-6.83266e-06	-0.00427245	0.00217475	-0.00132034	0	4192.96
4475	12.2599	2.72014	0.0582695	8.90556e-07	-4.96363e-06	-0.0606526	-0.000196601	-0.00225736	0	10620.1
4481	7.3625	14.8587	0.0565475	1.88519e-05	-2.28358e-06	-0.099006	-0.00103626	-0.00358453	0	1195.89
4485	9.43553	3.05072	0.070215	-1.45685e-06	-4.4989e-06	-0.0942868	-0.00102369	-0.00251111	0	12805.7
4486	21.2874	9.74956	0.0588734	8.0615e-06	-1.19286e-06	0.0794301	0.00587088	-0.00225129	0	9170.17
4488	18.0435	5.00183	0.0727063	1.64572e-06	-2.7146e-06	-0.0106759	0.0034872	-0.0044191	0	7140.23
4491	16.383	5.92348	0.0544378	1.70613e-05	-7.32677e-06	-0.103212	0.00350872	-0.00665054	0	7493.76
4495	9.7541	9.822	0.053568	8.21847e-07	-1.20716e-05	-0.119679	-0.00331079	-0.0125298	0	8143.51
4497	8.31094	1.21152	0.0675832	7.62079e-07	-1.49983e-06	0.0515865	-9.24564e-05	-0.000268109	0	3336.82
4502	8.21625	15.6718	0.0594097	3.77466e-05	-3.91538e-06	-0.180511	0.00100862	-0.00556107	0	846.135
4504	10.914	10.8514	0.0733779	3.86859e-06	-3.81141e-05	0.0774691	-0.00201442	-0.0175902	0	11202.9
4506	13.4791	10.0933	0.0539402	4.15111e-07	-2.18668e-05	0.0119009	0.00369291	-0.0184993	0	15365.5
4510	9.33338	1.35121	0.0568605	-8.3477e-07	1.03478e-06	0.0100278	-8.7279e-05	-0.000504555	0	6015.95
4511	5.57371	9.52075	0.0575268	7.11388e-06	5.41852e-08	-0.0352006	-0.00309252	-0.00304469	0	4065.66
4512	18.1286	2.0496	0.067381	-1.47052e-06	-1.78835e-06	-0.026119	0.00117068	-0.00113578	0	6837.05
4514	1.03996	9.24452	0.072348	-6.98041e-06	9.7678e-06	-0.0017716	-4.71955e-05	-0.000336679	0	1110.17
4516	21.1813	9.52019	0.0598191	6.5656e-06	-6.09541e-07	0.00106539	0.00589727	-0.00236442	0	4823.66
4517	16.9382	11.0265	0.0737693	1.17637e-05	-5.0012e-06	0.123698	0.00930456	-0.0127249	0	7189.59
4521	8.04674	8.08543	0.0567385	9.97782e-06	-1.20795e-05	-0.0319385	-0.00355866	-0.00659025	0	3684.03
4522	1.06846	7.31355	0.051551	1.19342e-07	-1.99038e-07	0.00583512	-6.81238e-05	-0.000916059	0	1446.29
4524	23.0079	4.181	0.0692819	-3.64133e-06	-4.81677e-06	-0.0401718	0.00208482	-0.00124236	0	4361.34
4525	25.9665	1.16327	0.0659435	5.81995e-07	5.78033e-07	-0.00768461	5.92833e-05	-4.27919e-05	0	2465.16
4526	8.1048	4.71064	0.0696796	-9.80015e-08	-1.6805e-06	-0.0599813	-0.00203807	-0.00376657	0	7098.01
4527	19.2013	7.17963	0.0738252	-1.433e-06	-5.01115e-06	0.0337499	0.005838	-0.00505926	0	5595.78
4528	19.3237	7.22986	0.0585512	-1.68796e-06	-2.36775e-06	0.0677522	0.00584076	-0.00490296	0	6513.06
4529	1.61335	9.4873	0.0577385	-1.94914e-06	-1.05293e-06	-0.0475923	-0.00030946	-0.00033427	0	1192.14
4534	2.44868	13.2987	0.0504644	3.48686e-06	7.90469e-07	-0.00901193	-0.000645562	0.00167418	0	1734.74
4535	2.26436	9.62606	0.0558618	1.04373e-06	6.48709e-07	0.00660652	-0.000805863	-0.000511009	0	3698.31
4540	24.6664	7.99629	0.0533382	-6.77655e-06	-9.27626e-06	-0.0172352	0.00234991	0.000186488	0	7092.75
4542	19.5508	12.121	0.0579642	9.23321e-06	-6.2943e-06	0.142548	0.00646428	-0.00486272	0	4570.19
4544	3.96832	12.7135	0.0678627	6.9108e-06	-1.93825e-06	-0.0324629	-0.00163662	0.00038699	0	803.103
4546	24.046	3.06761	0.0567297	1.64057e-06	-7.33364e-06	0.0175431	0.00119149	-0.000772575	0	7644.07
4550	11.6224	2.76364	0.0701909	1.4938e-06	-4.96782e-06	-0.0201258	-0.00025836	-0.00225514	0	4313.55
4551	3.50715	4.33778	0.0645881	5.728e-09	-2.81734e-08	0.0123955	-0.00104494	-0.00120372	0	3501.79
4552	5.11548	4.37142	0.070226	-6.62903e-09	3.71063e-07	-0.0542673	-0.00162306	-0.00176137	0	9902.76
4553	3.77207	6.17173	0.0702231	3.11118e-07	-2.19738e-07	-0.0283184	-0.00158013	-0.00163246	0	4521.85
4554	9.43026	5.13358	0.0714171	-4.55694e-07	-7.40412e-06	0.00131504	-0.00210236	-0.00493761	0	4743.04
4556	13.1587	3.77354	0.0549857	2.11124e-06	-7.8392e-06	-0.0380313	0.000100137	-0.00362546	0	11497.8
4557	8.34458	11.6727	0.059124	1.54266e-06	-9.77269e-06	0.00743211	-0.00471033	-0.00959908	0	8382.37
4560	11.7037	15.7039	0.0747677	5.92764e-06	-3.23466e-05	-0.980226	5.57978e-05	-0.0354844	0	26261.9
4562	13.3014	5.52624	0.0711018	5.24015e-06	-1.37176e-05	-0.165564	0.000423034	-0.0071423	0	11392.3
4564	26.8975	2.62203	0.0548887	-4.00464e-07	4.59612e-06	-0.0182948	3.56118e-05	-0.000402746	0	1957.69
4565	8.47909	3.68725	0.0649183	-5.84016e-07	-2.64013e-06	-0.00730764	-0.00133414	-0.00288351	0	14204.2
4566	14.8678	12.8999	0.0613772	5.286e-06	-1.08422e-05	0.299507	0.0073532	-0.0235741	0	16782.5
4568	6.26153	15.6083	0.0739092	3.17224e-05	4.44681e-07	-0.0667335	3.91297e-05	-0.000490658	0	487.178
4569	4.7729	11.0246	0.0588369	5.23707e-06	-1.48457e-06	-0.0179827	-0.00284881	-0.00153288	0	4735.56
4572	9.8379	12.2127	0.0723756	1.2757e-06	-3.37028e-05	-0.0869099	-0.00464279	-0.0160589	0	12124.9
4573	13.7114	2.71122	0.0563393	2.67088e-06	-4.99037e-06	0.0260572	0.000262184	-0.00195932	0	3018.12
4574	8.07434	6.44277	0.0611989	3.00662e-07	-7.43466e-06	-0.0438017	-0.00287311	-0.00535176	0	4317.87
4579	19.3666	6.17375	0.0592634	-2.64229e-06	1.55452e-06	0.0676839	0.00470999	-0.00429049	0	5571.01
4581	6.92319	4.27022	0.069379	4.20558e-07	-1.14257e-06	0.0243243	-0.00190031	-0.00249669	0	2712.78
4589	15.354	6.30796	0.0699281	1.93708e-05	-1.07819e-05	-0.00432208	0.00290775	-0.00785031	0	11945.2
4593	12.8399	12.3554	0.0665716	2.06207e-07	-3.30595e-05	-0.0704379	0.00247867	-0.0271046	0	22757.8
4595	19.2907	4.57259	0.067949	1.77023e-06	3.29506e-07	-0.0160969	0.00342487	-0.00309979	0	3864.23
4596	4.27135	14.2057	0.0713695	1.01223e-05	-5.84169e-06	-0.0614514	-0.000999804	0.00110285	0	1552.75
4597	14.3948	6.58563	0.0720393	1.91522e-05	-9.89418e-06	-0.0516371	0.00228558	-0.00906257	0	4902.92
4599	25.8353	3.44387	0.0590291	-7.54009e-08	-4.11671e-07	0.0188789	0.000505313	-0.000594605	0	4671.4
4600	17.445	10.2701	0.0626978	1.33943e-05	-5.85957e-06	0.0844627	0.00847008	-0.010564	0	1998.8
4601	12.8987	8.69707	0.0550122	7.41536e-06	-3.2229e-05	-0.0655068	0.000725589	-0.0140293	0	2809.51
4603	23.2437	3.1945	0.074678	6.96014e-07	-5.60147e-06	-0.0172461	0.00153618	-0.00092109	0	5778.89
4604	14.7359	5.85077	0.0633313	9.079e-06	-1.21828e-05	-0.0141196	0.00205097	-0.00718501	0	12148
4605	7.98316	2.99138	0.0612144	-3.01689e-07	-2.16901e-06	0.042542	-0.00131039	-0.00186597	0	10854.6
4607	24.2792	1.91299	0.0651711	3.91507e-07	-2.39119e-06	-0.00914609	0.000503508	-0.00032294	0	3226.26
4608	24.5063	4.83424	0.0724422	-8.21504e-07	-1.08197e-05	-0.0140733	0.00157434	-0.00087053	0	3319.51
4609	19.7322	3.4516	0.0515852	-1.65225e-06	-5.27332e-06	0.0212148	0.00247855	-0.00203012	0	9323.96
4610	18.2537	7.38741	0.0739447	-1.33035e-06	-2.32703e-06	0.10417	0.0057391	-0.00631685	0	5223.01
4613	5.88018	6.51549	0.0518355	-2.42386e-09	-1.39839e-06	0.0243087	-0.00266552	-0.00319076	0	7091.93
4614	12.7773	8.38966	0.0534248	5.04376e-06	-2.89808e-05	0.101174	0.000482167	-0.0131734	0	18116.2
4616	21.4065	9.72666	0.0628192	7.58362e-06	-3.97729e-07	0.11558	0.00578035	-0.00198643	0	9208.7
4619	5.17654	9.31413	0.0548327	6.73083e-06	8.22064e-07	0.0119296	-0.00288976	-0.00276363	0	5464.91
4621	4.75139	13.9075	0.0508774	1.14885e-05	-6.27825e-06	-0.0222377	-0.00136754	0.000479366	0	1145.38
4622	20.519	7.78169	0.0696597	1.69622e-06	-1.49189e-07	0.0371817	0.00583627	-0.00344811	0	10820.6
4624	4.6536	4.21462	0.067572	1.0383e-06	-3.31845e-09	0.00280785	-0.00141198	-0.00145499	0	6694.18
4625	13.1752	7.11413	0.060168	1.10129e-05	-2.30482e-05	0.0833914	0.00102642	-0.0103112	0	10082.4
4627	25.3374	6.46685	0.0521484	-8.66028e-07	-1.41681e-05	0.0412947	0.00134209	-0.000254104	0	1426.6
4628	3.6195	15.5263	0.0602974	1.33739e-05	-5.5059e-06	-0.0339858	3.57638e-05	0.00207967	0	576.593
4629	1.42186	6.01464	0.0698451	3.9702e-07	1.5817e-06	-0.018494	-0.000272991	-0.00109961	0	4498.79
4630	10.3319	4.23337	0.0574941	6.58928e-08	-8.95302e-06	0.0512811	-0.00119835	-0.00378509	0	7854.15
4632	16.8638	10.3222	0.0721576	8.09983e-06	-3.3827e-06	0.172666	0.00846677	-0.0122731	0	13584.5
4633	9.36372	4.53914	0.06079	-1.65281e-08	-5.29511e-06	0.106628	-0.00157351	-0.00401556	0	3312.96
4635	9.24469	6.2145	0.070615	3.52733e-06	-1.24063e-05	0.0228208	-0.00246658	-0.00612711	0	10746.4
4637	16.8795	3.37523	0.0682917	-8.76724e-07	-4.01569e-06	0.103714	0.00177434	-0.00288462	0	8460.91
4638	14.5958	1.01871	0.0645665	1.66441e-07	-1.15869e-07	-0.0220754	6.49576e-06	-4.46837e-05	0	1535.83
4640	10.9849	4.92827	0.0536289	4.70156e-06	-1.71145e-05	-0.0813667	-0.00111322	-0.00521216	0	1958.92
4641	9.9329	4.49569	0.0742159	1.58151e-07	-7.43507e-06	-0.00563508	-0.00125516	-0.00413058	0	3930.8
4642	11.5211	15.9179	0.0511037	5.93311e-06	-3.08113e-05	-0.402685	0.00180071	-0.0309876	0	5397.63
4645	19.6983	4.38034	0.0640842	1.11401e-06	5.32084e-07	-0.0295896	0.0031537	-0.00274464	0	3933.04
4647	25.884	9.93787	0.0643777	2.94194e-06	-2.49859e-05	0.0326669	0.00070323	0.00222803	0	4443.73
4648	6.4344	2.54347	0.0537913	6.1989e-07	-4.12323e-06	-0.00177095	-0.00101297	-0.00108428	0	3219.52
4649	10.3544	5.11698	0.068831	1.44606e-06	-1.44857e-05	-0.0396481	-0.00179619	-0.00553059	0	8845.11
4651	11.4771	14.6111	0.0655006	6.38866e-06	-3.87628e-05	-0.96767	-0.00328859	-0.0308721	0	19593.4
4652	15.4166	13.0987	0.0700608	6.94469e-06	-9.53263e-06	-0.0651249	0.00770114	-0.02155	0	10658.2
4655	21.1295	3.29169	0.0616081	-1.69562e-06	-4.17053e-06	0.0037868	0.0021805	-0.00159112	0	3480.54
4656	16.5776	1.24267	0.0565958	2.29483e-08	-8.39565e-07	-0.0132519	0.000303656	-0.000362254	0	4560.34
4661	20.4407	2.40944	0.0548344	-4.52747e-06	1.41106e-07	-0.00394654	0.00147936	-0.000885244	0	6938.67
4665	13.7914	3.98874	0.0623088	-3.24376e-06	-1.4707e-05	-0.0658744	0.000635968	-0.00393076	0	8721.28
4668	2.34106	13.111	0.0515645	3.19469e-06	1.19364e-06	-0.0293387	-0.000631589	0.00159543	0	822.657
4673	15.9824	13.9558	0.0616465	8.67342e-07	-6.90467e-06	0.333393	0.00592796	-0.0180972	0	12165.2
4674	4.23159	15.5492	0.0616209	2.18348e-05	-1.34134e-05	-0.0550394	2.07849e-05	0.00172893	0	647.639
4677	10.6235	11.7756	0.0608171	6.26608e-06	-4.87682e-05	-0.0298228	-0.00296199	-0.0189982	0	14626.9
4679	19.0142	1.52824	0.0549012	-1.91241e-06	-2.14515e-06	-0.0349911	0.000590479	-0.00037685	0	4104.76
4680	6.2258	2.31803	0.0706549	2.72469e-07	-3.48806e-06	0.0266234	-0.000866322	-0.000876033	0	3235.79
4681	9.23194	10.377	0.0601303	-1.85074e-07	-1.35373e-05	-0.139371	-0.00422368	-0.0113406	0	7840.39
4684	6.31963	1.04298	0.0669519	-4.94307e-07	-9.85678e-07	0.00360845	-6.25578e-05	-7.2785e-05	0	3680.96
[truncated: 20,509 more rows]
