# Supplementary material for: Study on stability analysis of soil nail reinforced slopes under loading based on the discrete element method
Source: PLoS One. 2026 May 26;21(5):e0350163. doi: 10.1371/journal.pone.0350163 (PMC13210361; doi:10.1371/journal.pone.0350163)
Supplement: S1 File — (ZIP) [file pone.0350163.s001.zip › DATA in PFC/2_14_10000__contacts.txt]

ball1_id	ball2_id	ball1_type	ball2_type	cx	cy	nx	ny	fn	fs	bond_type
6	21988	0	0	6.96411	3.8213	0.508012	-0.86135	710.543	104.534	0
6	29749	0	0	6.99346	3.89893	0.95012	0.311886	532.654	161.067	0
7	28757	0	0	24.6354	3.70262	-0.975825	0.218555	640.45	83.9802	0
12	5819	0	0	3.15042	12.0886	0.967491	-0.252904	47.1723	28.9511	0
17	4641	0	0	9.92453	4.56939	0.112901	-0.993606	569.38	0.612339	0
17	7912	0	0	9.89875	4.71333	-0.238994	0.971021	751.825	356.951	0
25	9688	0	0	14.7758	8.59306	-0.756119	0.654434	1085.99	473.803	0
35	7830	0	0	10.5548	10.8493	-0.996893	-0.0787644	-325.748	373.165	0
36	8603	0	0	24.9217	7.46521	-0.91096	0.412494	346.274	57.099	0
40	1994	0	0	13.1939	6.05249	0.841953	0.539551	86.5592	8.9194	0
51	1555	0	0	2.66093	4.94372	0.074809	0.997198	420.064	67.449	0
63	3510	0	0	15.5915	9.00563	0.297146	-0.954832	1993.83	43.2764	0
67	4619	0	0	5.2064	9.36004	-0.545217	-0.838295	638.372	84.2275	0
93	3401	0	0	23.1392	9.2168	0.339765	0.940511	-1.36087	42.0176	0
151	611	0	0	11.4129	4.31671	-0.114238	0.993453	1064.12	99.7486	0
174	289	0	0	14.9053	15.2728	-0.600519	-0.79961	96.343	396.225	0
183	327	0	0	3.86962	15.6591	-0.574644	-0.818403	29.0661	35.1094	0
265	530	0	0	20.7769	6.82801	-0.955438	-0.295193	260.477	122.399	0
421	992	0	0	24.9065	1.46944	0.3544	-0.935094	639.107	66.7383	0
563	835	0	0	16.092	7.2041	-0.746511	0.665373	1461.94	374.254	0
639	940	0	0	18.1438	3.6869	0.171514	-0.985182	2382.4	363.788	0
782	835	0	0	16.0223	7.28244	0.573263	-0.819372	1207.01	247.646	0
12	29230	0	0	3.10768	12.051	0.128591	-0.991698	11.3084	41.4149	0
19	18330	0	0	5.96638	5.20146	-0.867326	-0.497741	823.203	138.738	0
19	28347	0	0	6.06212	5.26266	0.815961	0.578106	769.924	3.38106	0
21	51229	0	0	10.2957	12.1522	0.940861	-0.338794	-330.422	93.158	0
22	20360	0	0	18.9246	5.90585	-0.307458	-0.951562	297.001	229.774	0
24	15402	0	0	6.12507	9.76624	0.915175	0.403056	537.809	67.4654	0
24	42844	0	0	6.11621	9.69474	0.788091	-0.615559	62.1389	112.025	0
32	15068	0	0	25.7957	7.89142	0.610088	-0.792334	472.443	200.541	0
32	23482	0	0	25.7092	7.90165	-0.778444	-0.627714	-39.283	218.273	0
32	23484	0	0	25.7755	8.00051	0.285859	0.958272	-122.017	19.2488	0
33	24026	0	0	22.889	1.61866	-0.553563	0.832807	795.228	22.9812	0
38	40341	0	0	1.84114	14.2099	0.984504	0.175362	49.3941	36.7148	0
43	24224	0	0	12.0748	7.74698	-0.533476	-0.845815	1202.58	382.927	0
48	15202	0	0	5.21093	13.7842	0.882362	0.470571	405.752	50.0209	0
48	34325	0	0	5.16358	13.6908	0.141648	-0.989917	75.7186	45.4958	0
50	30371	0	0	26.6004	1.36105	0.244582	0.969629	365.074	43.5755	0
51	36503	0	0	2.71299	4.89557	0.988572	0.150746	262.028	13.7601	0
54	38186	0	0	15.9103	4.50181	-0.986308	0.164911	8.17888	63.7359	0
54	42458	0	0	15.932	4.44179	-0.652232	-0.75802	862.016	242.083	0
55	34632	0	0	16.6226	6.09775	0.956698	0.291081	-101.844	69.6598	0
56	47461	0	0	12.4298	5.45286	0.371151	-0.928573	401.129	43.7503	0
57	25720	0	0	16.8644	13.0092	-0.51432	0.857599	3116.85	944.278	1
57	35305	0	0	16.9219	13.0105	0.473287	0.880908	-1.28627	4.93572	0
59	25894	0	0	25.8863	3.20025	-0.572835	0.819671	458.147	73.602	0
59	33269	0	0	25.895	3.08776	-0.44071	-0.897649	310.065	24.4926	0
60	50684	0	0	13.6833	9.88816	0.388959	0.921255	2036.16	575.997	0
66	34745	0	0	7.95395	1.6136	-0.727649	0.685949	376.331	67.059	0
68	44691	0	0	12.1675	6.04084	0.845617	-0.533789	22.7266	57.6618	0
68	47062	0	0	12.1423	6.11544	0.349428	0.936963	684.129	7.23349	0
69	52350	0	0	10.6678	6.02391	0.666714	0.745313	902.27	122.39	0
70	16449	0	0	13.5476	3.89135	0.87485	-0.484393	365.42	306.953	0
70	28456	0	0	13.4329	3.98416	-0.656219	0.754571	354.52	149.093	0
70	46530	0	0	13.4465	3.8618	-0.475252	-0.87985	1360.47	352.074	0
74	46308	0	0	14.4957	11.9941	-0.998596	0.0529812	-55.8734	436.68	0
76	45241	0	0	11.6066	7.61538	-0.0551423	0.998479	1378.7	218.379	0
77	17481	0	0	23.5888	2.43515	-0.954741	0.29744	708.857	129.433	0
77	25772	0	0	23.7094	2.40061	0.967457	-0.253034	553.585	8.24353	0
84	39294	0	0	6.40772	15.0946	0.803956	0.594689	79.2861	24.753	0
89	38214	0	0	23.0308	6.98856	-0.996155	0.0876092	932.236	27.4254	0
89	42208	0	0	23.1383	7.03942	0.564754	0.82526	19.319	22.5133	0
93	20568	0	0	23.0692	9.15076	-0.958808	-0.284054	898.612	247.097	0
93	26651	0	0	23.1266	9.11237	0.105584	-0.99441	-133.809	146.392	0
97	14939	0	0	5.29033	12.6592	-0.637938	-0.770088	375.475	81.9852	0
107	4655	0	0	21.1205	3.35261	0.146157	-0.989261	479.747	73.7615	0
110	2442	0	0	8.82466	8.06195	0.853761	0.520665	707.863	150.756	0
113	7001	0	0	17.4835	4.55243	-0.997151	-0.0754255	403.483	80.9667	0
116	4553	0	0	3.78384	6.10252	-0.167654	0.985846	85.5421	8.33425	0
116	8132	0	0	3.72414	6.04008	-0.992364	0.123347	245.913	93.5331	0
117	9560	0	0	12.8119	14.4228	0.950824	0.309731	405.455	734.737	0
139	5491	0	0	7.17779	1.71912	-0.895784	0.444489	108.778	25.2919	0
144	9028	0	0	14.5563	2.08496	0.383194	-0.923668	1047.66	63.7868	0
147	7975	0	0	8.87585	13.7861	-0.0860758	-0.996289	165.031	214.009	0
148	5013	0	0	17.8083	2.08274	-0.828074	0.560619	696.641	129.932	0
148	8387	0	0	17.8009	2.0199	-0.934266	-0.356577	167.771	64.1608	0
151	4981	0	0	11.3642	4.28075	-0.917007	0.39887	106.749	41.7286	0
166	6468	0	0	23.9532	2.43352	0.587764	0.809032	224.456	81.2704	0
174	7382	0	0	14.9902	15.3354	0.941912	0.33586	1022.69	644.186	0
176	4767	0	0	8.15012	12.5932	0.996315	-0.0857708	329.435	40.348	0
180	2910	0	0	1.9163	1.71241	-0.529539	0.848286	201.415	21.3709	0
180	3028	0	0	1.98806	1.69119	0.905551	0.424238	353.584	37.3146	0
198	2215	0	0	13.9979	5.6333	-0.966132	0.258048	113.089	436.44	0
198	3589	0	0	14.0191	5.57189	-0.602724	-0.79795	1271.98	299.875	0
204	1054	0	0	14.6151	7.81023	0.52523	-0.85096	2391.1	575.581	0
213	7139	0	0	19.0641	8.01631	0.482553	0.875867	572.76	246.079	0
214	1408	0	0	26.8456	8.91513	0.493494	-0.869749	8.38663	107.609	0
224	7552	0	0	26.4392	1.754	0.813851	-0.581074	145.216	11.3841	0
225	8504	0	0	16.6113	11.7698	0.498845	0.866691	758.473	444.295	0
225	9770	0	0	16.6248	11.6871	0.748847	-0.662743	2331.88	202.177	0
249	6821	0	0	23.2352	6.2084	-0.442252	0.896891	508.925	133.472	0
251	5718	0	0	14.1751	15.0452	-0.0933991	-0.995629	1803.68	954.03	0
254	1981	0	0	9.03602	8.38529	0.883289	0.468828	982.749	273.078	0
268	8484	0	0	7.06419	5.35163	0.493245	-0.869891	-1.55299	55.0784	0
270	6026	0	0	17.962	6.47343	0.315002	-0.949091	1979.2	9.07416	0
273	1287	0	0	22.8086	7.98026	-0.261313	-0.965254	6.59465	122.376	0
273	5506	0	0	22.813	8.10417	-0.192428	0.981311	251.396	218.794	0
289	3017	0	0	14.8436	15.2851	-0.239423	0.970915	558.821	276.695	0
290	2388	0	0	26.7386	4.88908	0.495772	-0.868452	258.166	71.1227	0
290	9384	0	0	26.7716	4.94316	0.999055	-0.0434536	646.677	53.4857	0
301	4888	0	0	17.2623	8.06875	0.84374	-0.536752	452.398	235.365	0
304	6703	0	0	25.2355	4.307	-0.470729	0.882278	205.052	72.9206	0
306	7009	0	0	22.2123	6.76631	-0.746082	-0.665854	332.818	109.974	0
328	7438	0	0	18.2811	11.53	0.557625	-0.830093	471.274	117.187	0
332	6358	0	0	1.45077	14.6812	-0.611078	-0.79157	108.551	50.4884	0
350	1388	0	0	8.57764	8.23757	-0.198101	-0.980182	1711.33	271.149	0
354	8698	0	0	24.6159	2.5539	0.110482	-0.993878	233.107	46.9686	0
358	7018	0	0	26.5152	9.20277	0.592303	0.805715	256.809	257.429	0
362	9949	0	0	5.94532	10.0047	-0.129382	-0.991595	806.508	280.055	0
370	5503	0	0	10.458	14.8665	-0.446193	0.894937	-462.373	351.478	0
373	2529	0	0	10.0139	5.3492	-0.423215	-0.906029	834.304	70.7946	0
403	8671	0	0	26.7013	7.21459	-0.533341	0.8459	162.996	170.551	0
406	5153	0	0	3.38368	10.7891	0.71624	-0.697854	100.945	137.673	0
409	8871	0	0	6.45841	8.43755	-0.999943	-0.0107225	524.258	185.526	0
413	4705	0	0	23.1777	1.88087	-0.795783	-0.605582	94.1733	62.2042	0
421	5075	0	0	24.8388	1.57345	-0.711555	0.70263	499.725	67.5457	0
431	8337	0	0	21.8899	5.84822	0.811012	0.58503	176.135	150.957	0
434	2877	0	0	25.7195	5.25487	-0.675492	0.737367	1020.22	96.5959	0
440	6242	0	0	16.9554	6.65963	-0.890726	-0.45454	-25.8876	55.0234	0
444	7798	0	0	16.6169	10.5303	0.298414	-0.954437	2472.71	900.395	0
445	8598	0	0	1.94772	15.7731	-0.647367	0.762178	5.26542	11.4374	0
449	2819	0	0	22.2355	3.70863	0.99877	-0.049587	500.913	145.005	0
457	2431	0	0	19.8891	7.61445	-0.270639	-0.962681	262.766	153.554	0
460	5533	0	0	19.5136	12.0121	0.968536	-0.248872	244.816	754.138	1
468	2717	0	0	7.95024	11.6677	0.709567	-0.704638	84.851	169.739	0
468	9903	0	0	7.85758	11.6758	-0.820962	-0.570983	470.614	68.3095	0
486	6544	0	0	8.48725	15.2217	-0.902272	0.431167	312.573	112.875	0
488	5488	0	0	23.6155	5.80045	0.478318	0.878187	-45.8029	0.160813	0
489	8141	0	0	16.6729	7.88785	-0.655439	-0.755248	112.067	124.118	0
522	9063	0	0	23.5286	1.36157	-0.988054	0.154108	327.282	42.2862	0
524	6489	0	0	19.1228	3.80897	-0.999757	0.0220454	358.535	65.947	0
527	4761	0	0	8.51136	4.02911	-0.805685	0.592344	207.912	159.25	0
539	4640	0	0	11.0383	4.92817	-0.999998	0.00190045	237.736	131.452	0
544	6177	0	0	3.33751	9.82672	0.501492	-0.865162	38.7335	48.7834	0
548	3039	0	0	4.77435	8.92748	-0.999838	-0.0180044	990.853	170.342	0
550	8755	0	0	20.5707	6.43693	-0.308524	0.951217	582.87	4.61437	0
560	9834	0	0	15.523	13.3541	0.581548	0.813512	87.7944	28.9555	0
588	1850	0	0	16.363	12.4363	-0.647336	-0.762205	1056.37	234.851	0
592	7004	0	0	12.6061	11.3321	0.879466	0.475961	307.049	383.26	0
607	3277	0	0	25.9221	8.71861	-0.507066	-0.861907	-44.9503	36.0181	0
611	4981	0	0	11.3549	4.33877	-0.745989	-0.665958	65.0925	52.4962	0
611	8232	0	0	11.3975	4.45063	-0.114867	0.993381	1131.34	190.696	0
613	5677	0	0	8.80833	5.96345	-0.36858	0.929596	834.607	234.066	0
625	5498	0	0	4.99937	10.0503	0.415275	-0.909696	-113.181	165.948	0
625	7544	0	0	4.94696	10.1791	-0.337682	0.94126	165.161	59.2374	0
627	6322	0	0	7.1289	1.61087	-0.964276	0.264901	280.423	80.5342	0
665	9681	0	0	1.28682	4.20791	0.508511	-0.861056	270.369	0.669176	0
679	6601	0	0	20.2679	8.78713	0.837352	-0.546664	310.169	21.3869	0
680	7711	0	0	12.7809	13.7987	-0.823934	0.566686	1280.38	1712.39	0
683	4642	0	0	11.5697	15.9017	-0.948075	0.318046	907.301	815.654	0
690	1385	0	0	16.129	12.2033	0.984861	-0.173345	-62.7905	239.322	0
697	8103	0	0	9.73538	4.12215	0.702102	0.712076	745.114	57.7289	0
702	7878	0	0	4.31641	14.3452	0.830859	-0.556483	82.1543	21.6215	0
707	9384	0	0	26.8615	4.88096	-0.393153	0.919473	117.706	58.6128	0
715	3209	0	0	3.82731	5.91037	0.966633	0.256163	630.672	11.2389	0
724	7274	0	0	10.3781	3.31448	-0.799503	-0.600662	647.586	159.274	0
731	9241	0	0	22.509	6.16353	0.99766	0.0683736	816.826	243.215	0
733	1123	0	0	2.02451	3.71937	-0.897121	0.441785	215.824	16.9874	0
751	8296	0	0	23.9666	6.04203	0.0277568	-0.999615	41.3064	47.0144	0
754	1371	0	0	14.4511	14.2976	0.824389	0.566024	-19205.5	7483.27	1
756	5325	0	0	11.5251	6.47953	0.147367	0.989082	939.94	52.5154	0
758	9856	0	0	15.5589	2.83235	0.601741	-0.798691	616.42	163.275	0
767	5985	0	0	15.798	6.29821	0.805557	-0.592519	1266.11	273.8	0
778	4382	0	0	11.2667	10.1656	-0.03829	0.999267	547.312	210.976	0
778	8198	0	0	11.319	10.134	0.903263	0.429087	-64.5955	329.03	0
784	5410	0	0	9.29186	8.40284	-0.559891	-0.828566	1178.86	206.35	0
791	1865	0	0	15.9425	14.9176	0.605867	-0.795566	1848.23	723.288	0
807	9274	0	0	2.63511	5.83917	-0.858138	-0.51342	211.17	17.5174	0
816	9512	0	0	13.5122	6.20277	-0.014477	0.999895	1769.73	166.574	0
821	1060	0	0	20.2601	9.93843	-0.529916	-0.84805	97.5086	44.4755	0
829	1692	0	0	10.47	2.14547	-0.693835	0.720134	490.307	111.845	0
830	5158	0	0	11.4016	9.67107	0.966408	-0.257012	-256.965	173.539	0
839	3006	0	0	6.26202	4.62644	0.135966	-0.990713	1005	85.8467	0
855	1486	0	0	25.9816	2.69655	-0.307321	0.951606	253.655	66.9678	0
863	3946	0	0	6.98354	6.77753	-0.771648	-0.63605	741.237	128.598	0
865	6533	0	0	1.20423	6.51403	-0.761979	0.647602	34.5517	32.4158	0
869	6758	0	0	5.282	6.51146	-0.432086	0.901833	-92.9417	19.2863	0
877	1683	0	0	8.76966	12.262	0.980409	0.196973	706.195	371.312	0
884	8370	0	0	26.2128	6.53534	-0.942063	0.335437	513.155	21.7395	0
890	1431	0	0	3.03499	6.39712	-0.0580503	-0.998314	154.015	11.8318	0
890	2227	0	0	3.0898	6.42728	0.874864	-0.484368	236.89	28.8323	0
895	6379	0	0	19.5383	10.2098	-0.515983	0.856599	758.963	472.182	1
910	6228	0	0	3.06899	10.8075	-0.952506	-0.304518	408.85	50.7382	0
910	8636	0	0	3.13058	10.8861	0.0694174	0.997588	4.58655	72.4535	0
915	5700	0	0	12.4115	7.3673	-0.52759	-0.849499	1261.44	174.671	0
916	4803	0	0	16.7098	10.8606	0.984711	0.174194	348.323	263.742	0
917	5518	0	0	8.63081	12.4973	-0.999825	-0.018728	1465.01	384.026	0
921	5208	0	0	4.16862	14.1549	0.479127	-0.877745	2.38713	35.2934	0
922	4311	0	0	8.84759	6.85727	-0.999616	0.0277038	184.557	19.9437	0
936	6354	0	0	8.78352	9.13125	0.303948	-0.952688	584.497	183.25	0
944	1775	0	0	2.33572	8.44138	-0.104932	0.994479	-3.35141	11.7257	0
959	9513	0	0	2.56068	11.605	-0.138399	0.990377	-94.0372	6.02117	0
982	7007	0	0	8.94694	5.39986	-0.0989018	-0.995097	610.017	74.6274	0
991	2924	0	0	5.66262	3.27411	-0.911035	0.412329	124.092	85.3363	0
106	25320	0	0	2.15271	5.70417	-0.883985	0.467514	328.821	59.2659	0
106	47966	0	0	2.23657	5.72882	0.489992	0.871727	409.54	55.9996	0
107	30020	0	0	21.0636	3.38544	-0.929004	-0.37007	318.759	12.2022	0
109	21833	0	0	5.95037	14.5207	-0.332553	-0.943085	5.90517	90.0921	0
109	46247	0	0	5.91491	14.6147	-0.872585	0.488463	196.42	58.4728	0
110	11861	0	0	8.72892	7.97257	-0.578068	-0.815989	1068.34	188.442	0
111	17343	0	0	17.8338	10.2491	-0.259145	0.965838	2055.76	224.744	0
111	48451	0	0	17.7866	10.2	-0.975161	0.221497	1704.72	430.521	0
112	19678	0	0	17.9948	7.78978	-0.66211	-0.749407	294.362	10.9789	0
112	44620	0	0	18.1064	7.81977	0.94846	-0.316897	316.519	381.21	0
113	13332	0	0	17.5944	4.50838	0.673788	-0.738925	666.523	136.101	0
113	14186	0	0	17.5791	4.61698	0.442584	0.896727	505.28	182.546	0
117	40552	0	0	12.7633	14.4586	0.0318329	0.999493	13299.4	335.54	0
117	50168	0	0	12.7136	14.4296	-0.901373	0.433044	-1051.69	731.021	0
123	32028	0	0	3.80735	14.4063	0.997887	0.0649795	150.438	37.4177	0
123	33916	0	0	3.72592	14.3288	-0.114518	-0.993421	13.1999	19.8777	0
125	19521	0	0	2.30656	7.03132	0.68884	0.724913	173.639	57.1848	0
125	37745	0	0	2.25186	6.94801	-0.391256	-0.920282	359.19	70.8298	0
125	50605	0	0	2.2526	7.04151	-0.376447	0.926438	290.075	27.4122	0
126	21177	0	0	4.82934	7.62963	-0.911883	0.410451	248.391	14.506	0
126	28446	0	0	4.83418	7.56043	-0.846256	-0.532776	1039.93	184.567	0
130	39047	0	0	5.21333	14.7105	-0.967107	-0.254371	103.966	19.8682	0
130	43752	0	0	5.31503	14.6776	0.634528	-0.7729	131.378	63.7991	0
130	49960	0	0	5.23024	14.772	-0.700805	0.713353	86.463	6.81931	0
132	29470	0	0	7.38645	3.53658	0.536041	0.844192	516.736	89.3789	0
135	34696	0	0	7.1642	7.45818	-0.990253	0.13928	493.16	111.04	0
135	41198	0	0	7.25264	7.38546	0.327703	-0.944781	900.461	177.679	0
138	28676	0	0	25.8262	9.46031	0.616615	-0.787265	468.158	250.055	0
140	37645	0	0	3.54521	14.7701	0.67677	-0.736194	66.1182	21.7064	0
140	39263	0	0	3.46843	14.8465	-0.739626	0.673018	76.3209	37.9986	0
146	43101	0	0	13.2838	12.0225	0.750719	0.660622	-190.754	55.3169	0
146	43116	0	0	13.16	11.9505	-0.945496	-0.325634	-221.334	438.079	0
147	13975	0	0	8.93414	13.8707	0.9008	0.434234	1293.73	184.792	0
147	25145	0	0	8.88448	13.9041	0.0598496	0.998207	282.029	105.635	0
148	16186	0	0	17.924	2.00981	0.863311	-0.504673	1075.48	254.779	0
149	21700	0	0	25.6689	9.65563	0.139922	-0.990163	64.7358	119.294	0
149	52219	0	0	25.7116	9.77178	0.747067	0.664749	77.9973	161.457	0
151	28831	0	0	11.3908	4.20342	-0.478772	-0.877939	925.998	224.513	0
152	16058	0	0	7.80723	3.25338	-0.750837	-0.660488	466.414	88.9505	0
152	37748	0	0	7.79691	3.33694	-0.888884	0.458133	288.046	87.302	0
154	18833	0	0	5.79512	15.3259	-0.489964	-0.871743	78.7221	63.1666	0
156	34543	0	0	16.4137	8.11589	0.432744	0.901517	259.036	631.161	0
158	11919	0	0	20.4501	5.70881	-0.635368	-0.77221	285.807	10.28	0
159	10956	0	0	26.435	8.22194	-0.320174	0.947359	-20.5114	93.5304	0
159	40282	0	0	26.4449	8.10957	-0.150083	-0.988673	-66.609	11.6484	0
164	17602	0	0	19.281	1.78489	0.778028	-0.62823	695.03	162.169	0
164	26505	0	0	19.2647	1.88248	0.530753	0.847527	795.619	134.691	0
165	30530	0	0	8.86106	14.8981	0.19448	-0.980907	-80.1856	62.9129	0
165	31502	0	0	8.79005	14.9285	-0.840902	-0.541187	787.053	35.7627	0
165	42152	0	0	8.91229	14.9424	0.941443	-0.337171	407.384	276.825	0
166	25772	0	0	23.8562	2.38299	-0.999859	-0.0168046	771.652	39.8072	0
174	30024	0	0	14.9388	15.372	0.00533209	0.999986	98.137	805.487	0
176	25833	0	0	8.05055	12.6501	-0.580155	0.814506	-49.4355	15.1238	0
176	28268	0	0	8.02462	12.5906	-0.991955	-0.126591	648.064	18.2909	0
176	37679	0	0	8.1187	12.6533	0.49848	0.866901	478.662	163.668	0
179	24017	0	0	4.67039	5.59276	-0.885677	-0.464302	575.815	11.1135	0
182	17570	0	0	13.049	6.1721	-0.0516926	0.998663	535.681	74.5615	0
182	21445	0	0	12.9925	6.13403	-0.906222	0.422802	81.0329	87.7175	0
183	10029	0	0	3.96723	15.7207	0.985972	0.166913	6.27645	3.63191	0
183	26193	0	0	3.92485	15.7697	0.308733	0.951149	30.0345	27.3797	0
184	41451	0	0	17.0698	12.3	-0.0537983	0.998552	665.017	220.658	0
185	36620	0	0	13.7855	8.46679	-0.282524	0.95926	1035.41	150.664	0
185	45036	0	0	13.8513	8.45333	0.637108	0.770775	781.423	250.253	0
189	17773	0	0	23.51	5.45405	-0.887075	0.461626	539.469	21.3787	0
193	18006	0	0	3.06325	15.3149	-0.418945	-0.908011	-63.3713	7.71658	0
193	19032	0	0	3.0278	15.3769	-0.995038	0.0994994	109.787	1.97394	0
198	22096	0	0	14.0827	5.56761	0.49058	-0.871396	1155.78	328.854	0
198	29453	0	0	14.0767	5.67181	0.388192	0.921578	1857.85	518.291	0
204	15894	0	0	14.5682	7.93828	-0.147761	0.989023	2500.82	203.445	0
204	21198	0	0	14.5206	7.83053	-0.830071	-0.557658	80.5649	27.2886	0
204	25939	0	0	14.6482	7.87338	0.998413	0.0563191	126.548	108.789	0
204	32863	0	0	14.5144	7.89679	-0.91995	0.392036	278.743	50.4604	0
207	10791	0	0	10.202	12.5186	-0.92047	-0.390813	553.569	33.4142	0
207	17625	0	0	10.3114	12.5655	0.917945	0.396707	760.35	357.547	0
213	33090	0	0	19.0259	7.9156	-0.219928	-0.975516	808.383	298.403	0
214	16620	0	0	26.7655	8.9414	-0.912628	-0.40879	206.33	33.397	0
215	37391	0	0	21.6919	8.52971	-0.825997	-0.563674	276.298	238.213	0
224	27982	0	0	26.3512	1.83907	-0.607811	0.794082	358.178	17.786	0
224	50945	0	0	26.3283	1.7766	-0.976376	-0.216079	109.369	19.9367	0
225	49371	0	0	16.5689	11.671	-0.28525	-0.958453	660.027	191.815	0
226	43870	0	0	11.0832	9.06295	0.296296	-0.955096	2514.83	530.652	0
226	46877	0	0	11.0917	9.18711	0.424682	0.905343	1737.66	357.5	0
226	51602	0	0	11.0261	9.18203	-0.558985	0.829178	1056.43	74.8788	0
231	13417	0	0	16.5135	1.4906	0.400484	-0.916304	1686.63	40.5972	0
232	25618	0	0	20.5874	7.93087	-0.91324	-0.407421	4.00262	56.2427	0
232	48017	0	0	20.5893	7.99431	-0.888538	0.458804	324.462	14.2549	0
237	17124	0	0	20.5299	2.26735	0.622477	-0.782638	1110.37	86.3085	0
238	32540	0	0	12.5087	10.1192	0.992826	-0.119566	-305.464	174.254	0
245	24737	0	0	7.49922	3.40267	-0.248197	0.968709	578.32	6.01408	0
245	41631	0	0	7.44899	3.35878	-0.925504	0.378737	358.15	1.60351	0
249	11409	0	0	23.3017	6.1197	0.737218	-0.675655	648.063	95.9283	0
249	27505	0	0	23.2186	6.11956	-0.735227	-0.677822	127.618	145.365	0
251	18674	0	0	14.2088	15.1729	0.409843	0.912156	1002.65	487.661	0
259	44262	0	0	4.31262	4.91587	0.999542	-0.0302635	911.547	93.1269	0
265	20380	0	0	20.8937	6.90876	0.613911	0.789376	254.569	128.56	0
268	15542	0	0	6.98216	5.45261	-0.750459	0.660917	398.034	71.7742	0
268	21131	0	0	7.09631	5.42188	0.980837	0.19483	621.986	184.409	0
268	31410	0	0	7.00481	5.3488	-0.406872	-0.913485	653.397	9.13527	0
270	50443	0	0	17.9539	6.61255	0.202622	0.979257	1484	234.043	0
271	52249	0	0	7.28934	6.11764	-0.128591	0.991698	445.429	168.329	0
273	16943	0	0	22.8851	8.01994	0.939638	-0.342169	438.594	85.2984	0
277	17147	0	0	2.3557	13.2906	0.0567537	-0.998388	-33.0362	14.4514	0
280	39494	0	0	13.7262	9.16212	0.513412	0.858142	1153.77	628.274	0
280	40120	0	0	13.7622	9.10049	0.999834	0.0182337	-686.652	2.62805	0
282	34596	0	0	12.1265	12.3967	0.0123673	-0.999924	3215.22	549.845	0
284	28978	0	0	12.6268	5.86189	-0.826613	-0.562771	379.751	320.893	0
286	11280	0	0	20.0861	3.45043	0.914021	0.405667	171.786	144.078	0
286	29630	0	0	20.0418	3.35753	0.259737	-0.965679	249.225	113.789	0
288	12437	0	0	11.699	7.81196	-0.703028	-0.711163	1286.49	244.37	0
288	12732	0	0	11.7492	7.90402	0.216796	0.976217	2213.19	295.255	0
288	51642	0	0	11.7716	7.80835	0.628148	-0.778094	1170.5	405.665	0
289	15400	0	0	14.7934	15.2413	-0.92736	0.37417	1817.4	80.733	0
289	24636	0	0	14.9105	15.1602	0.676041	-0.736864	2795.66	1066.37	0
290	10646	0	0	26.6428	4.96281	-0.966567	0.256413	712.329	45.7868	0
293	17473	0	0	2.87179	15.2061	0.387955	0.921678	-4.64798	40.4613	0
295	43789	0	0	3.66278	10.8661	-0.755893	0.654695	108.358	143.433	0
298	46883	0	0	14.7435	14.6171	0.523629	0.851947	-136.583	496.353	0
298	51311	0	0	14.7486	14.4978	0.5964	-0.802688	2470.36	16.5851	0
301	13515	0	0	17.1576	8.11232	-0.975392	0.220478	51.2149	392.708	0
301	20138	0	0	17.2042	8.04298	-0.166841	-0.985984	1171.77	421.636	0
305	20197	0	0	2.03414	13.7865	0.998702	0.0509368	120.539	6.30033	0
305	25469	0	0	1.94323	13.7252	-0.421831	-0.906674	-17.1854	16.6463	0
306	28965	0	0	22.2916	6.75038	0.432138	-0.901808	248.666	12.4057	0
306	34072	0	0	22.2808	6.87588	0.272728	0.962091	363.995	124.78	0
306	43894	0	0	22.3293	6.80242	0.99161	-0.129267	225.131	3.34437	0
310	12793	0	0	11.11	5.83476	0.462433	-0.886654	1102.79	354.349	0
310	27914	0	0	11.1433	5.90876	0.970513	0.241047	358.77	57.9744	0
310	32468	0	0	11.022	5.92435	-0.878024	0.478617	273.231	340.619	0
312	28376	0	0	19.0937	8.55558	-0.530047	-0.847968	175.432	110.336	0
312	46751	0	0	19.1569	8.63405	0.715822	0.698282	39.0296	23.462	0
313	14362	0	0	18.2437	1.99076	0.689107	0.72466	145.753	11.9385	0
315	11736	0	0	6.33878	2.46206	-0.237844	0.971303	486.635	104.985	0
319	26680	0	0	4.11736	8.64559	-0.122682	0.992446	-9.97956	58.9044	0
319	39905	0	0	4.18415	8.61808	0.784937	0.619575	1029.13	78.357	0
328	12483	0	0	18.29	11.6384	0.685035	0.72851	213.264	243.21	1
328	13021	0	0	18.1751	11.6057	-0.96594	0.258766	233.077	29.151	0
328	21397	0	0	18.1867	11.546	-0.799796	-0.600272	139.886	0.740539	0
330	50178	0	0	1.27695	14.8842	0.94511	-0.326753	138.184	41.392	0
336	33716	0	0	25.4446	8.44456	-0.367664	0.929959	563.607	265.059	0
336	49714	0	0	25.5068	8.42228	0.874474	0.485072	576.542	214.353	0
338	15248	0	0	26.4322	7.73513	-0.623585	0.781755	561.702	223.279	0
338	51992	0	0	26.4303	7.65625	-0.659621	-0.751599	385.426	167.376	0
339	32629	0	0	23.6365	4.41425	-0.536873	0.843663	506.101	54.8336	0
339	37003	0	0	23.6949	4.28193	0.262207	-0.965012	473.137	155.604	0
341	32093	0	0	26.542	3.42342	0.992592	0.121493	401.308	20.699	0
342	28959	0	0	26.377	5.55475	0.679924	-0.733283	316.033	164.751	0
348	19425	0	0	5.31944	13.0463	-0.987089	-0.160172	519.241	42.8576	0
348	27041	0	0	5.43774	13.018	0.807692	-0.589604	303.853	219.005	0
350	25826	0	0	8.53952	8.30619	-0.936227	0.351396	446.226	286.106	0
354	13595	0	0	24.5615	2.66733	-0.705754	0.708457	189.77	4.73998	0
354	48239	0	0	24.626	2.68441	0.261196	0.965286	156.289	8.23608	0
355	21094	0	0	13.4172	12.4208	0.891743	0.452541	-636.7	1337.05	0
355	50823	0	0	13.276	12.3989	-0.986957	0.160985	-826.107	822.64	0
358	35925	0	0	26.4137	9.17815	-0.895567	0.444926	454.683	220.808	0
358	37160	0	0	26.5077	9.08811	0.483066	-0.875584	122.142	99.2688	0
359	25413	0	0	13.8155	5.00999	-0.926573	-0.376116	462.643	124.134	0
359	37927	0	0	13.8572	5.0979	-0.294739	0.955578	1999.15	330.455	0
359	44031	0	0	13.8654	4.96973	-0.170857	-0.985296	962.346	193.573	0
362	12518	0	0	5.88172	10.0889	-0.989347	0.145577	656.064	160.829	0
362	17338	0	0	5.967	10.1511	0.163605	0.986526	325.152	63.5968	0
362	28515	0	0	6.01362	10.033	0.792948	-0.609289	56.3128	50.7438	0
363	13159	0	0	14.7347	13.1195	-0.93109	-0.36479	992.406	312.308	0
374	16165	0	0	4.58765	1.57265	-0.967255	0.253807	-30.8451	2.15753	0
374	21737	0	0	4.69851	1.60659	0.659642	0.75158	128.455	7.13047	0
374	24287	0	0	4.71801	1.53345	0.946837	-0.321713	120.833	12.5823	0
375	15047	0	0	2.84759	3.75129	-0.836439	0.54806	177.253	30.1508	0
375	43957	0	0	2.95465	3.75379	0.809877	0.586599	211.349	19.5546	0
376	17150	0	0	10.8243	2.93372	-0.835719	-0.549157	1227.12	537.243	0
376	19194	0	0	10.8175	3.00221	-0.928248	0.371963	275.15	266.609	0
376	32607	0	0	10.9333	2.9169	0.630552	-0.776147	1340.99	381.273	0
384	18116	0	0	7.02808	9.04264	-0.994862	-0.101239	428.188	107.172	0
384	42476	0	0	7.13505	9.00128	0.667763	-0.744374	246.472	34.6229	0
388	18883	0	0	21.6781	9.53212	-0.695893	0.718145	992.773	173.54	0
388	29001	0	0	21.7117	9.41406	-0.213436	-0.976957	318.493	91.5434	0
395	15721	0	0	4.91282	9.40074	-0.639436	0.768844	50.4745	99.7567	0
395	41829	0	0	4.89921	9.31331	-0.843968	-0.536394	1040.8	112.999	0
395	51048	0	0	4.97516	9.4132	0.291146	0.956679	661.337	69.6799	0
400	16125	0	0	19.3044	9.10942	-0.785335	0.619071	775.069	57.9592	0
403	13784	0	0	26.6745	7.12605	-0.913209	-0.407492	789.172	286.844	0
406	29800	0	0	3.27345	10.8578	-0.942078	0.335393	107.158	107.199	0
406	31130	0	0	3.35916	10.8978	0.347426	0.937707	328.637	228.283	0
406	39315	0	0	3.28046	10.7991	-0.836969	-0.547251	406.136	36.1861	0
408	46789	0	0	3.34089	1.74911	-0.957029	-0.289993	26.5058	23.8785	0
408	47519	0	0	3.358	1.81899	-0.71631	0.697782	345.74	40.0988	0
410	44454	0	0	13.1977	8.15745	-0.391984	0.919972	974.766	152.806	0
413	19246	0	0	23.2761	1.97366	0.651495	0.758653	15.7658	43.7311	0
416	49497	0	0	4.18708	5.9995	-0.981168	-0.193158	522.323	149.281	0
423	37881	0	0	12.9066	4.58381	0.635702	0.771935	264.124	363.881	0
426	33990	0	0	10.2961	7.53854	-0.999899	0.0142067	-68.8779	70.3114	0
426	44011	0	0	10.3959	7.51436	0.895613	-0.444834	-100.416	88.8424	0
426	44670	0	0	10.3247	7.491	-0.456217	-0.889868	451.685	94.8926	0
428	10957	0	0	8.35472	5.82283	0.551	0.834505	901.023	1.84413	0
431	10658	0	0	21.8687	5.76111	0.451193	-0.892427	880.837	240.764	0
431	21741	0	0	21.8113	5.86394	-0.522458	0.852665	807.527	165.971	0
431	45094	0	0	21.793	5.781	-0.832497	-0.55403	180.499	234.206	0
436	11887	0	0	17.9984	9.87713	-0.673523	0.739166	1586.36	265.456	1
436	22058	0	0	18.0203	9.76552	-0.34509	-0.93857	397.402	15.7452	0
436	46699	0	0	18.1072	9.84628	0.961351	0.275326	17.2064	1.12756	0
437	13241	0	0	14.582	13.4318	-0.394643	0.918834	2538.8	232.462	0
443	14627	0	0	5.70228	9.97248	-0.176276	-0.984341	663.654	187.316	0
444	29264	0	0	16.5303	10.6248	-0.924549	0.381063	1929	314.581	0
444	37471	0	0	16.5373	10.5576	-0.823109	-0.567883	16.6589	269.596	0
451	37086	0	0	5.0983	3.47553	-0.99441	0.105588	490.994	144.016	0
452	26596	0	0	12.9643	5.43435	0.545843	0.837888	1169.25	432.481	0
452	45323	0	0	12.8586	5.38162	-0.99773	0.0673364	272.775	434.031	0
453	40501	0	0	15.6447	13.2439	0.147717	-0.98903	2123.39	812.901	0
454	23665	0	0	11.9922	12.9079	-0.119896	0.992786	2937.19	289.2	0
454	44929	0	0	12.06	12.8222	0.937532	-0.347898	-304.632	309.242	0
455	12425	0	0	8.17241	12.4213	-0.403322	0.915058	-0.365135	98.1853	0
455	24363	0	0	8.13309	12.3689	-0.990853	0.134949	541.709	30.0855	0
455	31496	0	0	8.15677	12.3083	-0.637837	-0.770172	1277.16	143.908	0
455	34579	0	0	8.26587	12.368	0.992508	0.122182	1449.57	576.836	0
457	50187	0	0	19.9276	7.74342	0.30201	0.953305	607.17	101.39	0
459	44903	0	0	1.28933	3.55752	0.364039	-0.931384	137.596	3.23859	0
461	13027	0	0	13.6074	15.5168	0.970859	0.239653	430.474	1163.97	0
465	42912	0	0	9.76068	7.39974	0.998417	0.0562527	9.76985	31.2436	0
470	27052	0	0	3.63577	6.25453	-0.993818	-0.111022	489.185	58.5473	0
470	36835	0	0	3.68897	6.31253	0.0244488	0.999701	348.044	63.6324	0
474	25094	0	0	25.811	1.16973	-0.539038	0.842281	174.333	10.3476	0
483	32952	0	0	23.196	5.7744	0.554707	-0.832046	381.647	140.247	0
486	17708	0	0	8.58048	15.2456	0.583152	0.812363	445.845	170.217	0
488	24415	0	0	23.532	5.73813	-0.977996	-0.208624	606.652	180.702	0
488	24853	0	0	23.642	5.73134	0.944796	-0.327659	1066.11	32.2753	0
488	44442	0	0	23.5695	5.69582	-0.322412	-0.946599	-17.7787	7.01439	0
489	23613	0	0	16.7335	7.87837	0.393654	-0.919259	1892.48	177.772	0
491	40045	0	0	25.3308	5.44745	0.994287	0.106738	859.09	185.321	0
499	13325	0	0	18.8349	1.53289	0.909185	-0.416393	1042.09	210.149	0
507	44448	0	0	25.1093	1.8248	0.625809	-0.779976	438.711	41.8244	0
512	45863	0	0	17.9012	14.0177	-0.768084	0.640349	691.881	51.3167	0
522	12218	0	0	23.6169	1.29888	0.470772	-0.882255	470.689	17.2054	0
522	31661	0	0	23.5537	1.30264	-0.573046	-0.819523	8.6285	23.993	0
522	50715	0	0	23.6307	1.39544	0.699842	0.714298	326.286	130.607	0
524	17499	0	0	19.2098	3.85914	0.48158	0.876402	365.872	202.355	0
524	42589	0	0	19.2126	3.75793	0.530318	-0.847799	1125.86	54.0016	0
525	14925	0	0	15.3977	3.21058	0.519905	-0.854224	767.184	72.6135	0
530	21819	0	0	20.7624	6.75793	0.759543	-0.650457	472.53	41.368	0
539	32875	0	0	11.1711	4.96893	0.826757	0.56256	922.791	186.125	0
539	50244	0	0	11.1067	4.85563	-0.0586843	-0.998277	3380.03	374.349	0
540	44654	0	0	4.69283	14.2527	0.972987	0.230861	258.032	6.03106	0
540	47374	0	0	4.60891	14.2948	-0.397074	0.917787	19.7654	77.7073	0
540	50774	0	0	4.58626	14.1993	-0.767536	-0.641006	164.663	68.8166	0
541	17502	0	0	7.99776	13.8701	0.602322	-0.798253	18.1262	19.5089	0
541	34312	0	0	7.9041	13.9263	-0.987879	0.155224	646.857	176.322	0
544	20929	0	0	3.36584	9.8914	0.976331	0.216282	894.384	5.05016	0
544	50060	0	0	3.24791	9.87428	-0.997521	-0.0703654	857.123	80.296	0
545	18739	0	0	12.2474	15.3571	0.240354	-0.970685	7572.62	2622.94	0
545	37578	0	0	12.2504	15.4955	0.281664	0.959513	7862.36	1551.49	0
546	21054	0	0	11.9864	12.0825	0.60422	0.796817	2555.4	494.641	0
546	40035	0	0	11.8945	11.9771	-0.707621	-0.706592	1775.81	485.173	0
546	52611	0	0	11.9563	11.9577	0.175115	-0.984548	2468.93	523.753	0
547	50835	0	0	15.9767	7.52697	0.756294	0.654231	227.7	154.259	0
548	20718	0	0	4.87632	8.9487	0.923925	0.382572	1250.49	61.0757	0
557	48234	0	0	20.5679	4.79937	0.328533	0.944492	303.203	110.417	0
560	21176	0	0	15.4591	13.3651	-0.273276	0.961936	1954.29	108.907	0
563	30959	0	0	16.1828	7.21454	0.575356	0.817903	1413.45	434.64	0
563	41006	0	0	16.1367	7.08997	-0.0963334	-0.995349	1738.61	131.34	0
565	29903	0	0	11.3173	15.8491	0.574412	-0.818566	431.725	469.245	0
566	14826	0	0	5.33475	4.15288	-0.285521	-0.958373	1066.69	167.124	0
566	47505	0	0	5.41297	4.22185	0.986425	0.164214	424.119	99.3935	0
567	17860	0	0	7.79203	8.40981	-0.459664	0.888093	276.985	138.152	0
567	20902	0	0	7.75925	8.35516	-0.999922	-0.0124834	64.1741	148.186	0
574	13605	0	0	15.007	6.73644	-0.747945	0.663761	765.16	245.1	0
582	21471	0	0	20.7326	6.63268	-0.625149	0.780505	1307.36	84.6542	0
582	49751	0	0	20.8428	6.54588	0.905244	-0.424892	1617.44	153.066	0
585	17505	0	0	15.6573	1.82679	-0.166343	-0.986068	1389.56	68.2864	0
585	37532	0	0	15.7149	1.85036	0.810805	-0.585317	470.126	59.1021	0
587	43163	0	0	14.8497	4.53853	-0.289533	0.957168	1793.86	117.117	0
588	21691	0	0	16.4364	12.4315	0.542768	-0.839883	1337.25	31.0348	0
588	23590	0	0	16.4643	12.4893	0.995307	0.096771	804.73	235.739	0
592	21303	0	0	12.4818	11.343	-0.783067	0.621937	442.087	480.029	0
592	42986	0	0	12.6079	11.2641	0.901962	-0.431816	-242.919	87.9767	0
598	18739	0	0	12.3185	15.327	-0.862646	-0.505809	8818.29	3031.49	0
598	44205	0	0	12.4295	15.3766	0.95249	0.304569	5137.28	2398.24	0
599	23962	0	0	11.4984	2.84725	-0.754794	-0.655962	166.253	154.753	0
600	17149	0	0	7.62112	10.2118	-0.997537	-0.0701382	544.451	149.59	0
600	37485	0	0	7.6578	10.1666	-0.274016	-0.961725	1126.77	124.89	0
600	41131	0	0	7.72104	10.2268	0.974251	0.225466	725.028	272.729	0
610	29155	0	0	6.23561	11.3821	-0.501114	-0.865381	942.397	281.203	0
610	46830	0	0	6.20751	11.4636	-0.927687	0.373358	422.837	182.796	0
611	51012	0	0	11.4596	4.42347	0.807312	0.590125	279.684	143.593	0
613	19614	0	0	8.88683	5.85816	0.785654	-0.618666	157.94	92.1516	0
613	43002	0	0	8.82171	5.83326	-0.171754	-0.98514	912.38	42.13	0
616	43975	0	0	6.46704	6.19505	-0.959382	-0.282111	568.634	93.1789	0
618	24312	0	0	7.25951	1.9388	-0.938683	0.344782	169.504	41.318	0
618	41136	0	0	7.35597	1.92989	0.985951	0.167035	274.968	50.4552	0
620	34589	0	0	21.015	9.70353	0.157052	0.98759	297.081	194.392	0
624	15949	0	0	10.3769	7.77056	-0.489838	0.871813	954.137	307.606	0
624	47991	0	0	10.4668	7.71122	0.99415	-0.108011	440.605	87.1761	0
625	32816	0	0	4.90141	10.1055	-0.993143	-0.116907	534.766	60.6085	0
627	31117	0	0	7.23977	1.60334	0.991229	0.132155	403.818	148.375	0
632	31913	0	0	7.0965	15.2742	-0.80542	-0.592704	136.421	41.99	0
633	20663	0	0	14.6346	3.22815	-0.497801	-0.867291	943.584	260.802	0
633	33370	0	0	14.712	3.32262	0.751792	0.659401	740.299	301.446	0
636	44038	0	0	8.28135	9.84826	0.817939	-0.575305	-24.0735	207.149	0
639	18136	0	0	18.065	3.77676	-0.953966	0.299914	1349.11	375.461	0
639	39164	0	0	18.1968	3.78205	0.927022	0.375006	402.235	190.256	0
639	46051	0	0	18.1372	3.82555	0.0772691	0.99701	1720.88	210.557	0
642	33911	0	0	2.80439	8.99422	-0.630765	-0.775974	453.772	110.206	0
642	45598	0	0	2.78062	9.05886	-0.983309	0.181943	386.751	38.7957	0
645	21557	0	0	20.8902	6.23073	-0.877288	0.479964	777.212	12.3131	0
645	32884	0	0	20.9991	6.22611	0.914684	0.40417	520.467	77.1005	0
645	48659	0	0	20.9461	6.2623	0.0431658	0.999068	239.852	23.918	0
647	14928	0	0	2.63103	15.1831	-0.394459	-0.918914	-18.4424	1.61001	0
647	25793	0	0	2.68852	15.1919	0.650995	-0.759082	120.107	23.5141	0
648	48849	0	0	20.8938	2.57712	0.627427	0.778675	445.692	66.9121	0
651	47027	0	0	16.2361	9.15374	0.915837	0.40155	-3.11843	128.352	0
654	13963	0	0	23.0864	5.72109	-0.673496	0.739191	990.799	193.85	0
654	32952	0	0	23.1701	5.69918	0.949559	0.31359	380.852	87.2818	0
656	15308	0	0	16.3834	12.1007	-0.779586	-0.626295	-178.253	47.9624	0
656	25528	0	0	16.4131	12.215	-0.377863	0.925862	2095.11	111.686	0
665	22590	0	0	1.21302	4.2084	-0.520461	-0.853885	104.967	73.8674	0
667	39128	0	0	8.74989	3.55996	0.247619	-0.968858	1218.45	115.634	0
668	49029	0	0	2.6388	14.6962	0.693285	-0.720663	51.2951	45.3782	0
679	17157	0	0	20.2164	8.76216	-0.0909917	-0.995852	262.762	98.2562	0
679	30621	0	0	20.2188	8.87291	-0.0485433	0.998821	411.168	129.899	0
683	21604	0	0	11.7109	15.8998	0.955816	0.293965	3061.84	235.839	0
683	31393	0	0	11.6079	15.8111	-0.432641	-0.901566	1329.52	1289.41	0
685	37023	0	0	18.6106	1.59949	-0.819012	0.573777	1517.52	219.201	0
685	42664	0	0	18.6553	1.52103	0.076131	-0.997098	1034.6	203.315	0
690	52039	0	0	16.1034	12.2665	0.584948	0.811071	101.713	357.204	0
694	16913	0	0	5.68662	7.99615	0.988679	0.150047	344.726	76.0747	0
694	37239	0	0	5.60025	7.92991	-0.401314	-0.915941	452.576	60.0254	0
698	41647	0	0	12.8293	5.01915	-0.985214	0.171327	63.8562	4.93493	0
698	46978	0	0	12.9278	5.07008	0.428517	0.903534	1436.08	282.946	0
703	11253	0	0	8.25401	2.44305	0.838163	0.54542	642.98	225.789	0
703	17317	0	0	8.15728	2.34431	-0.527995	-0.849247	727.571	106.147	0
707	37769	0	0	26.852	4.77535	-0.550567	-0.834791	178.715	45.7271	0
711	46709	0	0	12.5551	7.82984	-0.775486	-0.631364	688.512	168.106	0
713	48129	0	0	25.2196	1.88093	0.748472	-0.663166	369.584	4.41924	0
714	27165	0	0	24.2674	8.42161	-0.26845	-0.963294	-12.9099	6.64667	0
721	45111	0	0	21.9974	3.00974	0.993466	-0.114125	142.214	124.869	0
726	27311	0	0	10.9787	7.76136	-0.390698	0.920519	725.65	156.351	0
728	23479	0	0	22.8325	5.1749	0.980006	-0.198968	1068.55	166.701	0
729	21254	0	0	5.33731	1.43198	-0.993714	0.111951	29.8515	16.5645	0
731	14943	0	0	22.4539	6.2178	0.0499206	0.998753	-4.72413	56.3166	0
732	36841	0	0	4.49704	4.21517	0.731772	0.68155	333.007	23.706	0
732	39611	0	0	4.45518	4.10583	0.0895165	-0.995985	246.155	0.108732	0
733	12389	0	0	2.15149	3.72868	0.822828	0.568291	430.252	32.1105	0
733	15915	0	0	2.15864	3.65758	0.918768	-0.394797	195.266	32.184	0
733	32460	0	0	2.02401	3.65521	-0.904207	-0.427095	272.536	14.7838	0
733	43836	0	0	2.07912	3.75965	-0.157795	0.987472	317.401	7.22931	0
743	47050	0	0	16.4585	9.69277	-0.172238	0.985055	2977.41	256.378	0
745	16062	0	0	5.32981	2.4168	-0.0964804	-0.995335	353.631	50.2713	0
748	47786	0	0	18.1615	9.11314	-0.907428	0.420208	2248.5	563.19	0
754	24014	0	0	14.414	14.1967	0.260702	-0.965419	3564.87	269.977	1
754	48672	0	0	14.3847	14.3251	-0.183713	0.98298	2637.7	1704.43	1
758	14827	0	0	15.4483	2.87744	-0.988743	-0.149625	-70.6903	24.5692	0
758	17359	0	0	15.472	2.94077	-0.648611	0.76112	652.86	36.5239	0
758	23061	0	0	15.4879	2.8248	-0.419913	-0.907565	689.919	152.825	0
759	16036	0	0	5.08449	1.49935	0.457546	0.889186	947.887	57.0671	0
759	49537	0	0	5.00497	1.4129	-0.847841	-0.530251	519.984	104.856	0
760	30538	0	0	14.3235	11.7363	0.858499	0.512815	-240.599	91.9981	0
760	33979	0	0	14.2698	11.763	-0.102472	0.994736	2719.94	200.528	0
762	22945	0	0	16.6697	1.30601	-0.681262	0.73204	1023.9	4.98856	0
762	24564	0	0	16.7776	1.21335	0.826443	-0.56302	821.359	64.4387	0
763	17449	0	0	6.08835	4.88546	0.931426	0.363931	1040.56	37.6974	0
763	35728	0	0	6.03639	4.92677	0.14217	0.989842	691.138	77.7738	0
763	43206	0	0	5.97632	4.81947	-0.769886	-0.638181	1461.61	64.4796	0
765	19801	0	0	17.3843	2.98946	0.366268	-0.930509	1323.42	124.462	0
765	34359	0	0	17.4202	3.06113	0.964353	0.264619	510.174	29.4879	0
768	13532	0	0	24.1699	1.55277	-0.993964	0.109704	9.82921	29.2186	0
768	22606	0	0	24.208	1.60764	-0.452169	0.891932	488.008	16.8783	0
768	27136	0	0	24.1922	1.49328	-0.675759	-0.737122	-0.211614	3.76154	0
768	34863	0	0	24.2748	1.60584	0.500248	0.865882	128.018	3.96348	0
770	35323	0	0	8.13031	14.4133	-0.678619	0.734491	176.918	194.585	0
782	36735	0	0	16.0171	7.38414	0.48583	0.874053	754.768	626.989	0
782	42068	0	0	15.9316	7.31058	-0.936539	-0.350562	229.732	263.972	0
791	43345	0	0	15.952	15.0024	0.76559	0.643329	322.687	553.132	0
792	17161	0	0	5.89996	3.46213	-0.925268	-0.379314	381.469	115.012	0
792	22977	0	0	5.96023	3.56328	-0.107257	0.994231	502.586	100.449	0
792	26350	0	0	6.03912	3.47052	0.96413	-0.265429	330.952	111.535	0
794	28224	0	0	10.1536	14.0793	-0.806484	-0.591257	2873.49	311.039	0
795	29376	0	0	2.67925	5.49659	-0.986115	0.166065	730.155	81.9095	0
795	44595	0	0	2.7334	5.55154	-0.179214	0.98381	108.29	33.0445	0
797	19223	0	0	26.3702	3.45838	-0.415778	-0.909466	76.5678	47.8943	0
797	41358	0	0	26.3521	3.56169	-0.700524	0.713629	426.205	75.534	0
797	45924	0	0	26.3337	3.50674	-0.98868	-0.150041	534.303	34.3824	0
802	20157	0	0	26.8312	5.21183	-0.853682	0.520795	289.755	70.6115	0
803	25402	0	0	16.5449	9.55201	-0.741584	-0.67086	-6.67327	18.0053	0
813	49347	0	0	5.48969	2.43405	-0.93752	-0.347931	639.144	138.755	0
815	46528	0	0	4.7895	8.4131	0.275041	0.961433	239.238	108.343	0
815	47703	0	0	4.80848	8.30806	0.593742	-0.804655	41.3504	20.653	0
820	41886	0	0	13.7359	15.7175	-0.582631	-0.812737	4575.78	1570.27	0
820	50754	0	0	13.8176	15.722	0.670201	-0.74218	4655.78	747.104	0
821	36787	0	0	20.2639	10.0387	-0.464318	0.885669	458.727	315.194	0
821	42232	0	0	20.3483	9.99352	0.994509	0.104648	557.335	260.566	0
823	13866	0	0	5.60113	12.7631	0.959057	0.283214	828.158	40.372	0
823	35627	0	0	5.49876	12.755	-0.99177	0.128035	695.599	153.801	0
828	17091	0	0	21.745	2.60684	0.953204	-0.302329	580.343	167.351	0
828	41898	0	0	21.695	2.55987	0.242604	-0.970125	868.585	3.31891	0
830	28142	0	0	11.3062	9.6594	-0.875247	-0.483676	844.608	523.336	0
832	50001	0	0	21.9944	5.1396	0.71525	0.698869	-0.855976	129.529	0
835	18007	0	0	16.084	7.28168	0.594135	0.804365	181.653	289.116	0
839	39514	0	0	6.31868	4.66995	0.922958	-0.384901	-24.9707	93.7803	0
839	40630	0	0	6.25712	4.76939	0.0677942	0.997699	826.345	165.831	0
844	12215	0	0	7.94067	14.0892	-0.303582	-0.952805	247.972	254.079	0
844	25315	0	0	7.88888	14.1572	-0.999233	-0.0391698	252.923	149.876	0
844	39276	0	0	8.0376	14.1588	0.999847	-0.0174841	487.323	227.468	0
846	52374	0	0	20.8923	8.17262	-0.999995	0.00318357	881.918	206.078	0
847	37194	0	0	1.13567	12.96	-0.478783	0.877933	21.5616	35.5719	0
847	45800	0	0	1.15769	12.8442	-0.123414	-0.992355	-28.7324	43.9062	0
850	25100	0	0	20.6038	4.25393	-0.717781	-0.696269	256.99	15.1733	0
850	27157	0	0	20.6328	4.34976	-0.212246	0.977216	823.065	123.115	0
850	45866	0	0	20.6638	4.23967	0.329825	-0.944042	521.341	89.4269	0
853	10941	0	0	4.79916	11.4012	-0.965849	-0.259104	271.827	13.6837	0
853	46963	0	0	4.84443	11.3563	-0.249686	-0.968327	142.447	125.082	0
853	47935	0	0	4.8435	11.4786	-0.264431	0.964405	58.8433	42.8968	0
858	41265	0	0	1.71607	8.075	-0.806449	-0.591303	725.917	93.2087	0
860	27295	0	0	9.09573	8.92438	0.177466	-0.984127	470.105	199.829	0
860	37736	0	0	9.12875	9.02346	0.73244	0.680832	508.072	147.019	0
861	33305	0	0	17.0918	9.06029	-0.388105	-0.921615	627.776	483.344	0
863	42112	0	0	7.0668	6.77213	0.683882	-0.729593	219.241	34.2871	0
867	18214	0	0	15.323	12.8689	0.816578	0.577235	860.386	168.108	0
867	40675	0	0	15.2004	12.8445	-0.975546	0.219796	163.013	0.16288	0
877	49531	0	0	8.66053	12.1831	-0.49426	-0.869314	804.917	292.406	0
878	23409	0	0	2.30465	4.53185	0.970573	0.240806	501.677	10.6823	0
878	26270	0	0	2.22617	4.45059	-0.206373	-0.978473	459.68	42.5633	0
878	30503	0	0	2.17729	4.49282	-0.938859	-0.344301	471.178	28.8003	0
878	46687	0	0	2.28584	4.46739	0.688292	-0.725434	211.228	31.3598	0
884	22997	0	0	26.3377	6.5457	0.873896	0.486113	436.639	108.577	0
884	36764	0	0	26.2263	6.46654	-0.747076	-0.664738	235.032	125.543	0
884	41452	0	0	26.3037	6.44868	0.37913	-0.925343	550.68	194.261	0
886	30981	0	0	10.4699	8.59682	0.126987	-0.991904	129.908	431.766	0
886	35702	0	0	10.398	8.6376	-0.916552	-0.399915	378.296	385.8	0
887	18468	0	0	6.59868	4.38877	-0.884479	0.46658	572.688	0.00598096	0
890	28130	0	0	2.98391	6.43372	-0.927207	-0.374548	102.163	26.5149	0
890	31378	0	0	3.04482	6.5141	0.109339	0.994004	172.335	12.5496	0
894	32109	0	0	26.9351	5.86106	-0.255901	0.966703	25.2306	34.9581	0
896	13137	0	0	6.26952	14.6926	0.985183	-0.171509	134.211	46.4344	0
902	13037	0	0	9.40638	13.7065	0.00311192	0.999995	505.014	383.194	0
902	24511	0	0	9.35032	13.676	-0.844516	0.53553	-148.406	67.1638	0
905	48879	0	0	9.54474	13.5457	-0.460178	0.887827	-305.312	41.4967	0
906	37428	0	0	26.0989	7.77295	0.355104	0.934827	60.5889	53.1691	0
909	22750	0	0	23.0893	8.30825	0.652664	-0.757648	935.64	205.084	0
909	37964	0	0	23.0516	8.39774	-0.0856909	0.996322	271.915	144.199	0
909	42323	0	0	23.0056	8.35417	-0.989752	0.142796	1169.24	152.484	0
910	29800	0	0	3.18048	10.8525	0.897512	0.44099	311.863	10.3593	0
911	12196	0	0	3.04352	5.54474	-0.948504	-0.316765	666.343	27.0642	0
911	33905	0	0	3.07688	5.62853	-0.471088	0.882086	168.172	3.94746	0
911	47648	0	0	3.17828	5.58075	0.980086	0.198574	727.762	67.1915	0
911	47902	0	0	3.0944	5.49873	-0.220372	-0.975416	449.826	86.764	0
915	13240	0	0	12.5175	7.42755	0.999792	0.0203722	8.567	79.6266	0
915	19721	0	0	12.3787	7.42859	-0.999376	0.0353251	-73.3102	194.936	0
916	11491	0	0	16.5699	10.8531	-0.997618	0.0689874	1059.41	595.874	0
917	38297	0	0	8.66498	12.5458	-0.315701	0.948859	196.202	376.633	0
920	49309	0	0	8.53565	12.3337	0.481194	-0.876614	-80.0618	100.336	0
923	15350	0	0	7.90433	1.07897	0.756272	0.654257	1059.16	167.976	0
929	10665	0	0	10.5211	10.6479	-0.837166	0.546949	626.133	81.2476	0
930	40646	0	0	14.4557	15.632	0.426971	-0.904265	1403.46	79.1636	0
930	43371	0	0	14.3573	15.7272	-0.918518	0.39538	2309.9	149.519	0
936	20564	0	0	8.72032	9.14721	-0.718638	-0.695384	1910.47	314.123	0
937	15603	0	0	25.5704	8.86002	0.760063	0.64985	368.309	216.462	0
937	29213	0	0	25.4617	8.77608	-0.821011	-0.570913	178.336	102.845	0
944	27030	0	0	2.37966	8.35652	0.751757	-0.65944	271.636	102.938	0
945	32326	0	0	19.8363	1.78067	0.836128	-0.548534	573.697	138.225	0
952	51531	0	0	2.63884	15.6572	-0.738227	-0.674552	4.86375	31.9232	0
957	21380	0	0	17.3436	5.2136	0.901965	0.431809	541.29	16.4461	0
957	40715	0	0	17.2362	5.21808	-0.862748	0.505635	783.69	95.8094	0
961	31550	0	0	22.8289	2.80727	0.897768	-0.440469	611.156	72.113	0
961	44719	0	0	22.8226	2.87252	0.796981	0.604004	392.111	40.6769	0
962	26978	0	0	25.2698	5.75014	-0.84162	0.54007	644.873	58.9981	0
962	35535	0	0	25.357	5.65056	0.423496	-0.905898	521.701	196.511	0
963	11181	0	0	9.67597	14.7447	0.0766948	-0.997055	22.4625	345.819	0
963	16846	0	0	9.61235	14.8366	-0.90665	0.421884	287.456	171.518	0
966	26437	0	0	16.3835	6.63243	0.824054	0.566512	36.7935	361.473	0
969	17433	0	0	10.2489	1.16483	0.76652	-0.642221	332.412	18.8075	0
969	21247	0	0	10.2153	1.26166	0.203959	0.978979	1068.21	155.039	0
976	12145	0	0	2.32719	1.32221	0.0290009	0.999579	587.051	50.9713	0
978	11753	0	0	11.876	15.5256	0.476307	0.879279	4255.49	1639.85	0
978	36941	0	0	11.8055	15.4597	-0.909705	-0.415255	4363.26	1653.8	0
982	43984	0	0	9.00386	5.48087	0.902681	0.430309	479.888	149.101	0
983	20088	0	0	23.9032	6.38317	0.159555	-0.987189	187.135	143.122	0
983	20114	0	0	23.9512	6.497	0.818324	0.574757	284.206	132.594	0
983	27217	0	0	23.886	6.52783	-0.0773696	0.997002	-34.5408	1.63237	0
983	30000	0	0	23.8263	6.48757	-0.895363	0.445337	428.287	29.4862	0
985	51413	0	0	24.4352	1.48948	-0.949957	-0.312381	14.6516	16.8523	0
986	16359	0	0	14.6328	2.69291	0.460514	-0.887653	1372.86	168.275	0
991	10045	0	0	5.79672	3.22469	0.960747	-0.277424	450.887	56.031	0
991	34163	0	0	5.72234	3.31594	-0.0779118	0.99696	770.121	50.5008	0
991	40638	0	0	5.67869	3.19261	-0.687839	-0.725863	1133.61	192.475	0
992	13566	0	0	24.8737	1.4214	-0.999923	-0.0124296	70.2665	6.3765	0
1005	6612	0	0	11.1106	1.2403	0.915289	-0.402797	278.489	109.86	0
1007	2117	0	0	19.1519	5.46559	-0.622005	-0.783013	567.89	294.583	0
1010	3759	0	0	8.72905	5.11213	0.744103	0.668065	1467.22	292.901	0
1013	7575	0	0	2.77086	8.25625	0.143814	0.989605	209.069	56.5902	0
1016	4733	0	0	2.42679	5.79274	0.712998	0.701166	430.149	3.80272	0
1054	2262	0	0	14.698	7.71038	0.740292	-0.672286	1065.88	160.398	0
1060	9234	0	0	20.1995	9.9429	-0.400111	0.916467	705.123	234.654	0
1072	3337	0	0	19.1488	10.8716	-0.975028	0.222083	569.536	48.7018	0
1081	3881	0	0	6.69082	12.0784	0.984243	0.17682	637.012	177.378	0
1086	7584	0	0	19.3437	11.4461	-0.783829	0.620976	1174.53	112.638	0
1095	6332	0	0	12.7294	1.76642	-0.994459	-0.105129	218.381	90.3293	0
1129	8596	0	0	4.99917	15.3027	-0.83985	0.542818	57.715	36.9304	0
1139	2094	0	0	22.1776	6.3396	-0.341873	0.939746	371.761	95.7496	0
1140	5327	0	0	16.9751	1.59768	-0.13618	-0.990684	798.813	7.22477	0
1140	6625	0	0	17.0327	1.62559	0.86142	-0.507893	547.44	4.22284	0
1145	4258	0	0	19.9914	11.0728	-0.601	-0.799249	44.3775	75.7691	0
1149	3633	0	0	13.3485	13.6318	0.94372	-0.330745	2756.98	343.307	0
1160	2197	0	0	6.76545	7.04993	-0.858703	-0.512473	1175.5	178.404	0
1165	1409	0	0	18.6293	11.7617	-0.500381	-0.865805	487.05	1718.46	1
1182	8611	0	0	1.20245	2.81898	0.99677	-0.0803116	376.48	20.2868	0
1202	6326	0	0	13.82	1.38529	-0.197694	0.980264	1503.57	34.3558	0
1205	4052	0	0	23.1449	9.69571	0.630524	0.77617	248.509	175.959	0
1205	9116	0	0	23.1493	9.5894	0.692041	-0.721858	296.937	266.295	0
1209	2079	0	0	13.699	5.57792	0.0215046	-0.999769	833.269	104.563	0
1209	3884	0	0	13.6565	5.70815	-0.572633	0.819812	1198.23	301.938	0
1209	7430	0	0	13.769	5.6478	0.999722	-0.0235846	338.614	162.77	0
1212	1264	0	0	13.2471	8.77277	-0.649894	-0.760024	611.154	332.448	0
1216	5748	0	0	15.3272	10.0067	-0.159706	0.987165	1282.56	115.597	0
1226	4635	0	0	9.19974	6.16015	0.637333	0.770589	1290.19	189.425	0
1232	5677	0	0	8.72665	6.08213	0.736513	-0.676424	424.925	52.9737	0
1239	7789	0	0	13.6746	13.801	0.133327	0.991072	1877.86	486.564	0
1240	3372	0	0	22.0635	7.41795	0.69728	0.716799	90.5341	14.46	0
1258	8351	0	0	1.20588	8.79601	0.32466	-0.945831	-25.4823	0.603604	0
1270	1894	0	0	11.4184	13.9786	0.272919	0.962037	4510.56	1137.67	0
1278	4526	0	0	8.13607	4.7728	-0.449403	-0.893329	1285.62	225.504	0
1289	6360	0	0	2.72211	10.7652	-0.999296	0.0375053	603.367	63.3901	0
1326	5403	0	0	16.5602	5.36065	-0.154171	-0.988044	408.879	63.5494	0
1330	1694	0	0	20.9776	1.59637	-0.711166	0.703024	990.821	86.4761	0
1342	4647	0	0	25.8198	9.93487	0.998914	0.0465927	798.014	100.064	0
1343	4524	0	0	23.0602	4.22639	-0.755232	-0.655458	84.8923	66.5365	0
1346	6825	0	0	9.23271	1.93638	0.532296	0.846559	815.562	33.4279	0
1364	7682	0	0	24.5804	3.86134	-0.759287	0.650756	413.328	63.5155	0
1365	9070	0	0	13.8031	6.21072	0.749161	0.662388	46.6122	375.679	0
1370	7101	0	0	26.5522	2.97743	0.999947	0.0102499	783.442	62.6856	0
1378	6279	0	0	23.8114	8.22879	-0.67051	-0.741901	11.0068	37.4901	0
1390	3318	0	0	24.6873	8.26029	-0.545158	-0.838333	40.3661	124.162	0
1413	6794	0	0	21.5706	9.74236	-0.486894	-0.873461	129.076	33.0234	0
1444	7762	0	0	4.50697	5.67317	-0.00813079	0.999967	609.637	109.783	0
1458	2416	0	0	26.6682	8.23638	-0.472011	0.881593	400.102	174.828	0
1471	4730	0	0	15.3827	2.08045	0.17597	0.984396	1114.29	103.18	0
1479	5898	0	0	8.33053	7.28004	-0.977896	-0.209091	34.2026	37.7029	0
1495	4088	0	0	26.6189	4.72988	0.971303	-0.237844	918.47	75.1524	0
1503	7043	0	0	19.2797	1.66148	0.909477	-0.415755	1069.21	226.811	0
1503	7601	0	0	19.193	1.62422	-0.32438	-0.945927	669.45	253.421	0
1506	6723	0	0	24.9621	2.85319	-0.573898	-0.818927	355.492	83.4861	0
1532	2571	0	0	1.39642	4.06022	0.733185	0.68003	539.988	9.71149	0
1532	6689	0	0	1.29137	3.97878	-0.841232	-0.540674	567.063	83.2712	0
1532	9681	0	0	1.33497	4.08046	-0.187951	0.982178	260.898	35.7246	0
1551	4314	0	0	6.96354	7.37228	-0.901233	-0.433335	1162.94	44.1254	0
1562	7458	0	0	10.0198	5.74347	0.237607	0.971361	818.549	10.4642	0
1588	4552	0	0	5.14171	4.43644	-0.374102	-0.927387	1121.58	128.993	0
1590	7370	0	0	7.33991	10.6276	-0.506673	0.862138	-41.4107	163.059	0
1590	9505	0	0	7.38142	10.4929	0.0665677	-0.997782	-24.6457	2.1877	0
1610	9777	0	0	8.19589	9.47423	-0.883883	0.467709	494.563	13.1903	0
1616	1887	0	0	20.6221	10.457	0.00598067	-0.999982	337.4	592.113	1
1621	4998	0	0	23.6705	1.80017	-0.488138	0.872767	363.184	23.3323	0
1622	4849	0	0	11.7197	3.87029	0.626158	0.779696	1065.51	122.949	0
1622	8796	0	0	11.6512	3.76258	-0.440429	-0.897788	1603.77	197.146	0
1624	5564	0	0	2.11884	7.42525	-0.988687	0.149993	456.764	11.4493	0
1624	7468	0	0	2.21871	7.47525	0.47254	0.881309	269.675	79.6861	0
1629	7458	0	0	9.99019	5.87166	0.63998	-0.768391	728.976	366.722	0
1635	2395	0	0	6.48434	4.32659	-0.834501	0.551006	58.9033	11.4048	0
1638	3195	0	0	1.07321	13.9762	0.209114	-0.977891	-35.6081	19.9428	0
1658	2079	0	0	13.7718	5.51602	-0.990166	-0.139896	137.614	228.194	0
1658	3589	0	0	13.901	5.51941	0.996139	-0.0877884	120.026	63.2478	0
1658	7430	0	0	13.8307	5.58983	-0.0842779	0.996442	1998.37	176.978	0
1662	3564	0	0	17.8799	7.1874	-0.486668	-0.873587	516.218	232.756	0
1663	5507	0	0	23.6752	9.43605	0.939183	0.343417	480.547	196.422	0
1666	7326	0	0	26.3181	8.82393	-0.68888	-0.724875	103.812	145.076	0
1680	5772	0	0	1.32821	7.26481	-0.429759	-0.902943	118.797	1.60837	0
1687	5705	0	0	25.6813	7.48472	0.864162	-0.503215	424.401	61.0213	0
1689	2402	0	0	21.5314	5.49579	0.988092	0.153862	89.5735	11.8839	0
1690	7552	0	0	26.4925	1.78061	-0.0241658	-0.999708	170.051	29.0196	0
1699	9203	0	0	4.13134	12.0185	-0.489634	0.871928	35.4763	41.3385	0
1711	9275	0	0	25.4155	3.07967	-0.948835	-0.315772	390.857	54.3996	0
1727	3656	0	0	2.72343	2.60845	0.179004	0.983848	524.562	81.2462	0
1733	1888	0	0	7.43402	13.6789	0.959112	-0.283028	72.4005	50.2974	0
1733	6516	0	0	7.33697	13.6696	-0.888108	-0.459635	462.165	6.92011	0
1750	2867	0	0	2.72701	13.4663	-0.987719	0.156243	152.689	35.9919	0
1755	6921	0	0	6.51744	8.84845	0.591799	0.806086	562.113	55.38	0
1778	8918	0	0	16.1281	12.4634	0.553332	0.832961	-162.831	206.777	0
1780	3051	0	0	7.85555	9.41659	0.815349	-0.578969	-178.605	22.618	0
1790	7762	0	0	4.52769	5.80431	-0.31609	-0.948729	699.833	82.3042	0
1805	8121	0	0	18.3984	3.50032	0.621837	0.783147	362.645	53.6944	0
1808	4710	0	0	24.0841	3.34017	-0.0893251	0.996003	289.059	115.774	0
1833	5884	0	0	26.4968	4.83687	0.859401	0.511302	712.888	107.646	0
1833	6832	0	0	26.3954	4.81411	-0.99547	0.0950793	1027.33	72.2005	0
1847	4862	0	0	5.56346	13.9249	-0.294182	-0.95575	3.19704	59.0376	0
1849	8714	0	0	14.0151	7.57596	0.989723	-0.142996	581.577	253.125	0
1856	5811	0	0	14.69	11.2947	-0.932337	-0.361591	-110.27	159.903	0
1877	8410	0	0	8.22956	2.74593	-0.924951	-0.380086	438.63	135.875	0
1881	4191	0	0	19.4232	9.33641	0.808297	0.588775	-92.1512	8.20961	0
1883	4524	0	0	22.9878	4.24721	0.290649	-0.95683	753.864	178.743	0
1894	7362	0	0	11.3801	14.0258	-0.998026	-0.0628024	643.801	372.046	0
1918	6685	0	0	2.05156	1.34973	0.950603	0.310411	219.455	62.5508	0
1932	6446	0	0	14.9706	13.7367	-0.161553	0.986864	1716.15	471.653	0
1933	6921	0	0	6.51066	8.96133	0.683822	-0.729649	46.4381	283.238	0
1954	3918	0	0	12.7293	15.6065	0.702628	0.711557	8745.18	2334.13	0
1955	9798	0	0	4.48349	11.2789	-0.768307	0.640082	43.6765	143.139	0
1967	8312	0	0	1.57442	4.13523	0.313529	0.949579	302.444	2.54833	0
1986	9878	0	0	10.4264	12.0454	-0.726235	-0.687447	2221.56	187.677	0
1987	9041	0	0	6.9747	2.94039	-0.878903	-0.477001	373.089	46.4381	0
2003	8374	0	0	26.8912	2.39851	0.879011	-0.476802	324.54	13.2616	0
2012	4527	0	0	19.2236	7.24996	-0.30261	-0.953114	136.743	36.4452	0
2019	8392	0	0	2.10034	10.8498	0.458403	-0.888744	20.7196	0.570862	0
2037	4341	0	0	3.9819	12.9519	-0.987113	-0.160023	85.45	5.29747	0
2050	9274	0	0	2.62616	5.7707	-0.69809	0.71601	195.957	0.406809	0
2055	3882	0	0	21.243	2.55191	0.96636	0.257193	305.186	62.0727	0
2056	5154	0	0	24.817	4.34071	0.71742	0.696641	191.93	28.5634	0
2058	7573	0	0	2.14492	6.25601	-0.903096	-0.429438	689.856	95.76	0
2058	8575	0	0	2.21294	6.36032	0.0289289	0.999581	138.272	29.3634	0
2066	6735	0	0	24.2195	9.5924	-0.212285	0.977208	-15.5986	39.6727	0
2074	2956	0	0	4.1302	2.33071	-0.8441	0.536186	126.155	15.2437	0
2081	8332	0	0	14.2238	13.586	-0.665004	0.74684	6647.14	1413.37	0
2083	4628	0	0	3.66267	15.5683	-0.716325	-0.697767	51.2261	41.5444	0
2094	6097	0	0	22.1146	6.3584	-0.800491	-0.599344	166.045	132.492	0
2107	9165	0	0	24.5485	9.40701	0.456253	-0.88985	99.5299	38.1971	0
2125	4927	0	0	10.0173	13.0939	-0.706046	0.708166	-152.527	138.592	0
2133	9545	0	0	19.2211	11.7005	0.817997	0.575222	-0.328159	23.6352	0
2142	8446	0	0	4.00164	10.0007	0.448586	-0.89374	-17.5333	77.0916	0
2143	8932	0	0	6.30342	1.87795	0.523282	0.85216	684.44	107.182	0
2161	5401	0	0	20.2184	3.70248	-0.402064	-0.915612	243.656	7.47473	0
2162	2715	0	0	15.1485	12.5608	-0.545207	0.838302	1198.37	0.710546	0
2166	8276	0	0	11.2136	4.02297	-0.960423	0.278545	146.099	11.614	0
2174	3494	0	0	25.96	5.83579	-0.741705	-0.670726	288.562	163.73	0
2181	6793	0	0	26.5483	7.55913	0.580343	-0.814372	49.0063	48.7863	0
2185	8874	0	0	22.6227	3.74097	-0.818685	-0.574243	-5.28628	41.7706	0
2201	9411	0	0	9.93302	6.8066	0.791864	0.610697	764.442	126.26	0
2231	7375	0	0	8.38675	12.5336	-0.496375	0.868108	96.2145	244.153	0
2234	9587	0	0	14.9202	9.5438	0.491869	0.870669	774.41	701.87	0
2238	6847	0	0	17.993	4.10767	-0.924553	-0.381053	257.193	45.2515	0
2247	2269	0	0	15.3814	14.2695	0.0907821	0.995871	1922.78	449.781	0
2247	4076	0	0	15.3289	14.2372	-0.930026	0.367494	1611.54	290.091	0
2262	8149	0	0	14.8189	7.69624	0.875718	0.482824	272.088	76.5469	0
2282	7976	0	0	20.1074	5.73864	0.64888	0.760891	276.889	55.5172	0
2283	9521	0	0	8.43007	3.5885	-0.863606	0.504167	-49.1646	24.7157	0
2286	6078	0	0	9.81711	1.27467	-0.305431	-0.952214	1330.32	91.6541	0
2287	3272	0	0	25.0963	5.98152	0.785286	0.619133	517.624	131.92	0
2293	7085	0	0	16.5941	14.9047	-0.987864	-0.155318	77.357	13.6628	0
2334	8322	0	0	12.4631	11.938	-0.970182	0.242376	-277.169	190.794	0
2335	7407	0	0	18.0041	7.60484	0.953154	-0.302484	679.314	346.712	0
2341	4855	0	0	16.051	5.50271	-0.410113	-0.912035	872.237	141.51	0
2341	6586	0	0	16.1201	5.52122	0.810811	-0.585308	884.454	152.855	0
2358	4856	0	0	14.332	4.84362	0.275248	-0.961373	1853.84	324.213	0
2370	7637	0	0	11.5146	11.3525	-0.982749	0.184943	-306.135	106.507	0
2408	5650	0	0	1.93834	11.959	-0.564351	0.825535	102.11	150.766	0
2410	2429	0	0	6.98189	8.57106	0.402072	-0.915608	208.147	86.6205	0
2428	8399	0	0	8.62001	2.5129	-0.999727	-0.0233528	239.122	9.93763	0
2439	5410	0	0	9.27575	8.2717	-0.342825	0.939399	996.309	278.498	0
2440	5718	0	0	14.211	14.9302	-0.64404	0.764992	8948.02	476.503	0
2442	3551	0	0	8.96019	8.12117	0.962072	0.272795	479.762	205.171	0
2444	5819	0	0	3.28218	12.0449	-0.926713	0.37577	114.335	56.6461	0
2445	5360	0	0	1.37277	8.71749	0.785955	0.618283	250.739	171.062	0
2445	8351	0	0	1.26251	8.71699	-0.791455	0.611227	346.707	177.683	0
2453	5258	0	0	9.08386	4.02962	-0.934107	0.356993	55.4336	15.6698	0
2453	5747	0	0	9.1405	3.93943	-0.0841758	-0.996451	1042.29	81.0072	0
2461	7454	0	0	13.3906	1.76041	-0.909075	-0.416633	215.987	38.5044	0
2472	6586	0	0	16.2062	5.517	-0.864635	-0.5024	9.82975	170.104	0
2482	2875	0	0	20.0864	1.46131	0.00487528	-0.999988	1181	307.273	0
2495	2927	0	0	8.47876	12.8005	-0.961017	-0.276488	334.321	174.249	0
2495	6062	0	0	8.54834	12.8921	0.00887973	0.999961	343.647	356.276	0
2512	5489	0	0	26.3182	5.9167	0.0768716	0.997041	98.8035	76.3031	0
2524	5790	0	0	8.55714	14.8413	-0.0393042	-0.999227	86.9559	138.532	0
2544	7894	0	0	4.50812	8.49042	0.737652	-0.675181	42.459	51.9708	0
2546	4396	0	0	7.14941	3.12016	0.976334	0.216267	592.313	59.0019	0
2554	4684	0	0	6.38465	1.05853	-0.972564	-0.232636	533.291	181.458	0
2557	9189	0	0	1.9867	6.67434	0.977431	0.211255	460.059	4.86354	0
2560	9941	0	0	19.2936	11.9729	-0.963093	0.26917	-8.91126	750.577	1
2566	3114	0	0	12.824	3.14021	-0.603236	0.797563	654.988	1.71926	0
2613	2902	0	0	5.3794	6.10559	-0.621275	-0.783592	522.287	67.3771	0
2624	9112	0	0	17.6676	3.98281	-0.310292	-0.950641	546.287	161.245	0
2626	4274	0	0	21.5999	2.78327	0.791625	-0.611007	1334.62	162.802	0
2632	3620	0	0	18.7852	12.6848	-0.95727	0.289197	347.614	155.486	0
2658	6698	0	0	6.59586	14.415	0.116716	0.993165	21.0004	30.2465	0
2665	8144	0	0	23.3843	7.3052	-0.852831	-0.522188	213.121	25.781	0
2669	7140	0	0	7.59358	2.50742	0.0372077	-0.999308	484.616	18.7076	0
2695	9050	0	0	20.3766	6.5724	-0.984988	0.172625	812.446	197.672	0
2722	4353	0	0	10.4114	8.9265	0.894267	0.447535	769.957	619.017	0
2732	4743	0	0	9.63134	11.9293	-0.494574	0.869136	541.29	829.022	0
2748	4216	0	0	2.80777	14.3723	-0.748869	-0.662718	27.7554	62.0166	0
2750	8226	0	0	9.24846	4.81648	0.939019	0.343864	512.468	108.909	0
2752	5653	0	0	2.93452	12.3678	0.982258	-0.187534	266.321	72.0805	0
2756	7579	0	0	16.8488	2.07751	-0.0596988	-0.998216	896.074	163.979	0
2806	9107	0	0	4.05049	2.00925	0.423439	-0.905925	45.1293	39.4488	0
2812	9140	0	0	1.31595	13.0408	0.443315	0.896366	87.8899	101.092	0
2819	2973	0	0	22.3392	3.6367	0.396638	-0.917975	322.565	44.0778	0
2819	3850	0	0	22.3509	3.76679	0.554446	0.832219	88.0098	46.2543	0
2823	4062	0	0	19.3767	3.91889	0.204373	-0.978893	633.728	56.5613	0
2824	4937	0	0	19.8347	11.4435	-0.89496	0.446147	721.61	104.837	0
2825	8239	0	0	16.9098	4.57351	0.420833	0.907138	940.967	231.6	0
2837	4860	0	0	16.03	9.0899	0.355474	0.934686	2101.7	755.826	0
2838	7243	0	0	24.1285	1.34547	0.858041	-0.513581	685.543	67.3639	0
2859	4341	0	0	3.89984	12.8779	0.261028	0.965331	-56.5889	30.5178	0
2860	6515	0	0	7.94222	5.19906	-0.990982	0.133995	216.753	157.619	0
2863	8489	0	0	21.5419	10.2813	-0.998584	-0.0531986	67.2975	62.1362	0
2867	6896	0	0	2.62708	13.5405	-0.435346	0.900263	-3.71107	2.06984	0
2867	7265	0	0	2.69136	13.5388	0.480142	0.877191	0.24577	43.8073	0
2879	5515	0	0	9.25074	5.07863	0.506612	0.862174	1216.25	53.994	0
2887	7253	0	0	20.7321	5.04402	-0.905103	-0.425192	254.535	101.684	0
2895	6869	0	0	9.32139	12.0626	-0.966989	-0.254819	273.423	180.807	0
2911	7609	0	0	14.262	2.5494	-0.990983	0.13399	62.214	2.89721	0
2912	3217	0	0	18.6809	6.29032	0.262585	0.964909	651.42	127.983	0
2923	6084	0	0	13.1843	13.7824	-0.0620485	-0.998073	4494.03	786.095	0
2933	7076	0	0	19.4131	1.77988	-0.198838	0.980032	532.284	81.4853	0
2944	6941	0	0	17.8878	8.71217	-0.456132	0.889912	1860.71	274.115	0
2951	6666	0	0	8.5089	15.862	-0.105197	0.994451	-24.7694	15.4869	0
2961	7942	0	0	20.9796	1.07846	0.980403	-0.197004	308.387	52.5375	0
2996	7186	0	0	13.1456	3.48849	-0.452041	-0.891997	1326.96	255.926	0
3001	4260	0	0	9.06422	8.03194	-0.921762	-0.387757	469.952	145.308	0
3030	4955	0	0	18.5169	8.10562	0.423994	-0.905665	1774.9	286.729	0
3030	7525	0	0	18.5025	8.24299	0.226274	0.974064	199.582	30.363	0
3035	7913	0	0	20.8209	7.43852	0.494921	-0.868938	1542.47	289.973	0
3051	4428	0	0	7.91319	9.446	0.00526242	0.999986	484.62	242.33	0
3057	6546	0	0	12.6249	8.71354	0.411221	0.911535	1952.66	455.535	0
3070	6553	0	0	1.73156	4.83195	0.641549	-0.767082	84.9931	34.1756	0
3074	4406	0	0	4.51898	5.35948	-0.993537	0.113507	99.4536	113.098	0
3110	5235	0	0	13.1516	14.8991	-0.826307	-0.563221	815.758	136.383	0
3117	7992	0	0	25.3609	8.98597	-0.855671	-0.51752	932.958	236.49	0
3134	8433	0	0	15.2025	9.56985	0.860287	0.50981	156.48	499.283	0
3142	8613	0	0	12.8908	11.0415	-0.678461	0.734637	807.067	675.548	0
3169	3977	0	0	11.7182	13.133	0.292906	-0.956141	3210.95	1403.32	0
3170	5111	0	0	23.4513	5.29027	0.965243	0.261355	103.173	77.4696	0
3170	5562	0	0	23.3075	5.26541	-0.996972	-0.0777561	207.41	94.2112	0
3176	7219	0	0	1.74262	12.5025	0.843846	0.536586	239.761	103.02	0
3185	5120	0	0	10.5141	1.74576	0.773702	-0.63355	524.524	74.8796	0
3191	9220	0	0	3.22665	4.84047	0.407318	-0.913286	70.7422	7.65295	0
3195	3827	0	0	1.13652	13.953	0.791099	0.611689	178.903	50.913	0
3220	3292	0	0	11.6021	7.32598	0.998863	0.0476802	325.59	46.8013	0
3229	8420	0	0	12.8185	15.134	0.782303	-0.622898	-392.094	244.412	0
3231	3330	0	0	13.8532	14.0967	-0.00926044	0.999957	623.396	19035.8	1
3252	6987	0	0	22.4756	5.20266	-0.918887	0.39452	866.443	75.265	0
3260	4783	0	0	15.6537	10.6659	0.255025	-0.966934	2610.16	376.62	0
3261	8554	0	0	17.6195	8.44753	0.97694	-0.213512	178.894	124.363	0
3269	7990	0	0	7.22894	3.75704	0.430141	0.902762	483.503	50.1089	0
3293	8494	0	0	20.252	7.99824	0.746033	-0.665909	492.718	40.169	0
3313	9340	0	0	9.38455	7.60212	0.545813	0.837907	80.1183	41.267	0
3328	4871	0	0	4.81728	12.8194	-0.830329	-0.557273	293.932	74.4776	0
3329	4529	0	0	1.61005	9.54486	0.0572416	-0.99836	47.2135	12.4025	0
3331	8062	0	0	14.0162	6.50597	0.0872338	-0.996188	2322.07	9.49453	0
3340	6842	0	0	8.02099	8.59521	-0.124909	-0.992168	298.958	82.6345	0
3372	4895	0	0	22.1862	7.45971	0.989644	-0.143543	1124.42	128.577	0
3384	9926	0	0	26.9607	4.20523	0.262501	0.964932	155.116	35.5383	0
3392	7539	0	0	16.7034	13.3264	0.489752	-0.871862	1839.62	569.978	0
3401	4436	0	0	23.2263	9.2493	0.872373	-0.488841	856.814	257.68	0
3416	3827	0	0	1.23454	13.9841	-0.99904	0.0438073	167.69	14.9199	0
3452	4542	0	0	19.6085	12.1162	-0.996461	0.0840508	403.022	119.902	1
3473	5905	0	0	19.5438	3.08533	-0.433463	0.901171	813.354	6.14904	0
3486	8146	0	0	9.70115	5.21811	-0.593537	-0.804806	1802.66	411.951	0
3507	8760	0	0	12.187	8.08797	0.297455	-0.954736	1017.89	157.773	0
3510	7168	0	0	15.6478	8.98791	0.792728	0.609575	-1.35444	304.079	0
3522	7836	0	0	26.8425	8.16974	0.847853	0.530231	804.657	254.063	0
3523	7121	0	0	12.8959	2.39505	0.299555	-0.954079	1066.51	166.384	0
3523	8076	0	0	12.918	2.51942	0.610374	0.792113	931.009	244.162	0
3545	7991	0	0	16.9266	1.29869	0.993598	-0.112972	368.77	124.745	0
3551	4260	0	0	9.01139	8.07449	-0.182126	-0.983275	1135.77	170.764	0
3555	6791	0	0	19.2807	3.59221	0.933431	0.358758	214.029	65.0497	0
3558	8122	0	0	9.99919	2.64716	-0.42253	-0.906349	1304.16	218.231	0
3561	5624	0	0	5.54897	2.76486	-0.828214	0.560412	97.7874	43.7377	0
3565	5221	0	0	16.6634	10.2949	0.908383	-0.41814	803.799	232.305	0
3565	7798	0	0	16.6179	10.3953	0.283226	0.959053	70.3193	388.645	0
3566	3795	0	0	12.4205	2.49598	-0.933754	0.357916	390.45	360.051	0
3571	5861	0	0	15.5764	7.4825	-0.917558	-0.397601	-69.76	180.653	0
3579	6662	0	0	3.00015	9.15885	-0.884318	0.466885	92.1906	22.2468	0
3594	5085	0	0	4.30758	5.40331	0.93424	0.356644	934.061	110.954	0
3602	8522	0	0	9.98845	1.65313	-0.667588	0.744531	626.559	137.127	0
3612	8113	0	0	12.2398	10.1781	0.268923	-0.963162	1982.38	323.525	0
3615	8914	0	0	7.16266	2.20473	-0.974182	0.225764	4.84504	58.9959	0
3622	7847	0	0	15.8465	13.2282	0.955284	-0.29569	1539.62	400.495	0
3622	8892	0	0	15.7563	13.3226	-0.25273	0.967537	985.352	702.828	0
3642	9665	0	0	15.1723	11.9643	-0.967872	0.251445	-347.604	24.7488	0
3671	4701	0	0	2.56214	12.7962	0.355045	-0.934849	-32.0247	33.5726	0
3697	9931	0	0	15.5864	15.3775	-0.936569	0.350483	681.588	156.66	0
3701	7117	0	0	17.7686	5.72927	-0.860511	0.509432	821.508	117.891	0
3717	6774	0	0	7.26652	8.7022	-0.998164	-0.0605667	88.3329	105.835	0
3752	9001	0	0	19.9441	6.94222	0.322986	-0.946404	878.957	90.8051	0
3758	3909	0	0	5.61587	12.4901	0.798018	-0.602634	54.4204	8.88764	0
3759	8438	0	0	8.75327	5.22904	-0.415972	0.909377	-5.18707	44.1328	0
3765	7619	0	0	2.62672	7.0147	-0.910866	-0.412703	523.806	24.5103	0
3775	9264	0	0	21.2017	4.94298	0.720962	0.692975	273.319	24.2186	0
3786	6608	0	0	13.9244	12.4797	0.00670683	0.999978	2109.41	433.505	0
3797	8045	0	0	6.11661	3.33712	-0.997593	-0.0693366	185.003	4.56207	0
3814	9316	0	0	16.0559	5.77535	-0.927406	0.374057	227.799	7.91676	0
3823	7799	0	0	18.163	8.38228	0.45004	0.893008	30.3771	31.884	0
3829	8077	0	0	16.4354	14.9361	-0.296124	-0.955149	126.405	27.9105	0
3839	4572	0	0	9.88611	12.2666	-0.667102	-0.744966	1752.96	334.899	0
3850	8176	0	0	22.4574	3.81648	0.993983	-0.109534	220.427	124.918	0
3852	6461	0	0	9.39252	6.3816	0.956265	-0.292502	39.4686	66.9655	0
3853	9303	0	0	9.92042	8.29868	0.981042	-0.193793	0.360812	67.7096	0
3865	7816	0	0	2.64701	6.0375	-0.7	0.714143	59.8686	73.2541	0
3900	4349	0	0	17.0805	2.98845	0.646095	-0.763257	1289.75	131.777	0
3900	6027	0	0	17.0156	3.0907	-0.416249	0.909251	1541.04	170.621	0
3919	8476	0	0	16.3243	3.60937	0.702721	-0.711465	506.196	0.306506	0
3941	8036	0	0	26.5588	2.49323	-0.869909	0.493212	507.922	67.3885	0
3947	6778	0	0	8.22494	10.1935	-0.380194	0.924907	562.484	108.903	0
3954	9520	0	0	14.4181	12.1773	-0.297759	-0.954641	2791.25	570.81	0
3964	6673	0	0	16.3418	4.44401	-0.763012	0.646384	1377.67	409.677	0
4000	4343	0	0	6.63135	13.4339	0.608336	-0.793679	124.723	27.4779	0
4023	5811	0	0	14.5772	11.2829	0.987007	-0.160674	224.92	617.821	0
4025	4416	0	0	2.57187	7.59974	0.988836	-0.149011	754.218	115.77	0
4050	5308	0	0	8.2548	13.1215	0.537371	0.843346	410.702	114.141	0
4059	5372	0	0	13.4688	7.09018	0.999059	-0.0433637	-246.071	57.833	0
4059	9900	0	0	13.3253	7.06434	-0.921003	-0.389555	488.041	195.946	0
4062	8643	0	0	19.3362	3.83353	-0.887381	-0.461037	98.6258	86.1039	0
4062	8815	0	0	19.3876	3.80161	-0.0196629	-0.999807	587.75	199.884	0
4065	8080	0	0	17.2333	14.2444	-0.654989	0.755638	747.526	7.66086	0
4076	7358	0	0	15.2743	14.3073	-0.12876	0.991676	1073.89	246.837	0
4078	4365	0	0	6.03825	1.2924	0.838201	-0.545362	127.554	26.1764	0
4084	6241	0	0	1.67103	6.54869	0.536925	-0.84363	167.735	8.7503	0
4103	8660	0	0	6.43718	2.84006	-0.0752956	0.997161	372.948	75.8563	0
4103	9982	0	0	6.4934	2.81116	0.854322	0.519744	737.072	92.9053	0
4152	7731	0	0	11.3715	10.6452	-0.99439	-0.105778	118.463	637.768	0
4152	7808	0	0	11.4713	10.6011	0.589951	-0.807439	1484.62	854.688	0
4160	4603	0	0	23.2462	3.26911	-0.034154	-0.999417	304.844	45.6788	0
4171	8821	0	0	21.8606	9.25647	0.999164	0.0408933	1322.42	231.053	0
4196	5417	0	0	9.58449	5.67687	-0.44968	0.89319	543.233	134.58	0
4203	6189	0	0	19.2628	1.40275	0.92962	-0.36852	308.166	16.3282	0
4240	4946	0	0	26.0486	4.96772	-0.445761	-0.895152	-31.3832	41.6864	0
4259	7215	0	0	5.32051	14.0724	0.810906	-0.585176	24.381	53.256	0
4260	8008	0	0	9.00115	7.93287	0.0388701	-0.999244	939.423	181.648	0
4290	9752	0	0	26.2987	9.31113	0.796313	0.604884	200.318	120.174	0
4360	9832	0	0	4.78017	13.1249	-0.689457	-0.724327	138.224	131.717	0
4369	8198	0	0	11.3866	10.2178	-0.225119	-0.974331	4103.9	76.1047	0
4437	8397	0	0	19.8622	2.17164	-0.951069	0.308978	129.455	45.9691	0
4452	7754	0	0	18.2712	9.82664	0.767956	0.640502	499.868	188.129	0
4527	4528	0	0	19.2696	7.20765	0.925197	0.379488	18.5777	28.3293	0
4527	9230	0	0	19.2099	7.10638	0.117797	-0.993038	450.656	204.579	0
4528	4715	0	0	19.3182	7.17163	-0.0939949	-0.995573	442.934	98.0186	0
4542	5533	0	0	19.5659	12.0651	0.261417	-0.965226	460.236	377.855	1
4554	8395	0	0	9.46247	5.06986	0.451037	-0.892505	298.971	64.7169	0
4565	6256	0	0	8.41791	3.70866	-0.943856	0.330357	441.234	75.6959	0
4565	9003	0	0	8.46345	3.75013	-0.241447	0.970414	1246.03	152.666	0
4565	9521	0	0	8.42682	3.64888	-0.80618	-0.59167	1122.79	234.211	0
4605	8528	0	0	7.99649	3.05095	0.218331	0.975875	1895.78	153.232	0
4628	7462	0	0	3.65926	15.481	0.659885	-0.751367	60.935	30.4773	0
4630	8691	0	0	10.2768	4.21705	-0.958873	-0.283837	-37.4594	48.0329	0
4635	5768	0	0	9.26355	6.14663	0.267736	-0.963492	926.464	11.8719	0
4655	7684	0	0	21.1745	3.33377	0.730468	0.682947	-56.7929	12.996	0
4668	8745	0	0	2.33091	13.0604	-0.1967	-0.980464	-10.2712	87.0409	0
4684	6477	0	0	6.31976	1.10981	0.00196043	0.999998	1017.73	147.101	0
4693	9252	0	0	8.57185	4.92296	0.648446	0.761261	1337.09	38.4583	0
4705	6235	0	0	23.0658	1.85706	-0.973348	0.229334	585.788	142.392	0
4710	8642	0	0	24.1175	3.4454	0.64762	0.761963	225.129	67.9362	0
4712	9529	0	0	14.8068	12.1712	0.886088	0.463518	-21.6289	382.013	0
4727	7755	0	0	24.728	6.75801	0.983325	0.181859	900.929	109.367	0
4732	5547	0	0	13.4312	2.84433	-0.98343	0.181287	285.118	302.51	0
4739	9726	0	0	8.97819	8.96671	-0.0284256	0.999596	2009.32	343.507	0
4747	8082	0	0	1.20913	7.81372	-0.999673	-0.0255607	673.802	71.0088	0
4755	7532	0	0	13.5019	9.89092	-0.950227	-0.311558	-73.391	83.4013	0
4761	8682	0	0	8.51314	4.09699	0.836	0.548729	784.463	304.791	0
4807	5339	0	0	26.2515	5.3262	0.608338	-0.793678	195.366	128.073	0
4820	6660	0	0	7.72684	7.59754	-0.573281	0.819359	-119.964	47.8941	0
4841	6576	0	0	8.89603	6.05133	0.115895	-0.993261	386.106	0.401423	0
4851	5409	0	0	2.36111	4.33114	-0.942435	-0.33439	538.518	1.18265	0
4861	9443	0	0	18.0572	5.8148	0.854156	-0.520017	1261.74	343.222	0
4862	6636	0	0	5.47887	13.8346	-0.934891	-0.354934	374.084	96.3312	0
4864	7197	0	0	2.09976	3.30213	-0.883466	0.468494	630.55	14.0159	0
4888	7309	0	0	17.3162	8.09881	-0.0125098	0.999922	777.58	4.00631	0
4889	8333	0	0	19.4808	8.00663	-0.828681	0.559721	1493.44	65.5452	0
4895	7161	0	0	22.2538	7.37745	-0.0512317	-0.998687	156.679	28.4695	0
4946	9739	0	0	26.0089	4.86054	-0.244596	-0.969625	7.77927	48.3499	0
5043	9443	0	0	18.117	5.84239	-0.159252	-0.987238	772.229	190.583	0
5076	9225	0	0	9.55355	4.00158	-0.882607	0.470111	57.4107	40.1293	0
5121	8731	0	0	12.4584	3.4406	-0.996335	-0.0855325	-15.4709	211.338	0
5134	7867	0	0	1.33499	1.30084	0.688833	0.72492	243.319	12.1192	0
5176	7507	0	0	7.68486	1.70803	-0.543663	-0.839303	1037.9	64.9276	0
5213	5505	0	0	17.7498	12.9587	0.415081	-0.909784	533.865	46.8267	0
5219	5909	0	0	18.4322	12.4248	0.792268	0.610173	-132.103	65.0062	0
5234	5804	0	0	12.2962	4.76341	0.997236	0.0742956	-54.5409	108.658	0
5258	7827	0	0	8.98518	4.03297	-0.956227	-0.292625	29.9688	71.3118	0
5301	9447	0	0	18.8776	11.7922	0.576826	0.816867	1085.11	2014.89	1
5316	6308	0	0	6.03598	14.7361	-0.943036	-0.332691	382.393	1.20493	0
5327	6625	0	0	17.0292	1.5574	0.909596	0.415493	599.294	43.9862	0
5341	8337	0	0	21.9763	5.93843	-0.549631	-0.835407	91.5825	53.9066	0
5343	6612	0	0	11.1162	1.17546	0.833113	0.553102	302.756	49.2376	0
5357	7458	0	0	10.1104	5.82448	-0.991768	-0.128048	613.258	169.386	0
5357	9452	0	0	10.2246	5.87766	0.736232	0.67673	762.312	272.278	0
5365	8522	0	0	9.88368	1.7558	0.757837	-0.652444	458.169	92.9128	0
5370	8819	0	0	10.7058	6.52387	-0.353017	-0.935617	2045.91	121.577	0
5384	6086	0	0	26.7433	7.47134	0.369609	-0.929187	-14.6862	0.745655	0
5387	6228	0	0	3.01186	10.8492	0.00256357	-0.999997	-14.5454	66.9091	0
5387	8636	0	0	3.07273	10.932	0.95548	0.295055	514.133	0.915311	0
5399	6414	0	0	20.3521	1.43809	-0.430403	-0.902637	-14.2706	45.2675	0
5428	5442	0	0	12.1303	3.83622	-0.955844	-0.293873	268.166	31.3827	0
5429	8318	0	0	6.79585	4.50314	0.758745	0.651387	778.581	134.781	0
5432	9178	0	0	25.9179	2.34794	-0.352732	-0.935725	162.654	21.0764	0
5433	8413	0	0	5.53628	9.02388	0.743153	-0.669121	160.767	110.956	0
5499	8333	0	0	19.4851	8.07322	-0.891992	-0.45205	445.028	259.912	0
5500	7783	0	0	6.57495	6.55184	-0.707252	0.706961	231.953	36.1458	0
5500	8488	0	0	6.55549	6.49102	-0.986055	-0.166418	35.2218	26.3467	0
5506	5932	0	0	22.8499	8.21436	0.744883	0.667196	81.7487	66.6009	0
5575	6115	0	0	1.32896	9.47074	0.737896	-0.674915	225.895	102.429	0
5591	9595	0	0	14.3909	1.33772	-0.864888	0.501965	899.384	231.242	0
5593	7415	0	0	21.1244	9.80961	-0.425379	0.905015	488.423	163.223	0
5609	7410	0	0	2.51189	7.07278	0.778312	0.627878	388.758	47.5201	0
5631	8876	0	0	20.8424	2.70977	-0.622477	-0.782638	10.0222	97.557	0
5649	6904	0	0	11.8415	14.6675	-0.981006	-0.193979	683.206	745.573	0
5669	6389	0	0	14.7094	11.0585	0.988291	0.152581	-440.934	214.962	0
5673	8713	0	0	21.552	9.28134	-0.624638	-0.780915	266.55	210.583	0
5677	6576	0	0	8.85268	6.0136	0.96808	-0.25064	8.13606	135.772	0
5683	8935	0	0	5.9624	12.4905	0.992867	0.119229	498.799	138.528	0
5691	8854	0	0	13.6704	6.62558	0.106622	-0.9943	1700.25	2.50503	0
5700	9133	0	0	12.3997	7.25014	0.346938	-0.937888	1167.99	190.79	0
5724	6600	0	0	5.38341	11.3999	0.94569	-0.325071	359.397	178.517	0
5725	8571	0	0	16.7192	3.86981	-0.709426	-0.704779	526.043	97.9635	0
5765	7610	0	0	2.06737	4.64259	-0.88761	0.460597	553.469	102.067	0
5787	9164	0	0	19.7568	6.78783	0.0302599	0.999542	635.196	210.656	0
5807	7939	0	0	25.3465	2.26396	-0.144798	-0.989461	254.3	35.0671	0
5822	8041	0	0	9.94763	9.15485	0.905019	0.425372	315.748	209.523	0
5823	6153	0	0	7.37807	6.99893	-0.973783	-0.227477	807.319	178.231	0
5823	9056	0	0	7.50728	7.02484	0.986189	0.165621	640.64	51.7328	0
5833	8044	0	0	3.45678	9.10578	-0.271669	-0.962391	265.202	147.163	0
5833	8917	0	0	3.51844	9.12182	0.706911	-0.707303	28.5307	15.1275	0
5841	7344	0	0	5.504	7.66205	-0.996749	-0.0805668	1062.28	63.4237	0
5854	6815	0	0	16.142	9.8039	-0.757189	0.653195	1729.31	184.941	0
5895	9529	0	0	14.929	12.238	-0.868794	-0.495174	-120.365	132.248	0
5900	9436	0	0	25.1033	4.67215	-0.866024	-0.500002	473.525	142.09	0
5904	9696	0	0	24.3399	5.22366	-0.0530623	-0.998591	16.0547	50.9143	0
5905	6850	0	0	19.5843	3.13991	0.988425	-0.151711	7.25001	17.8621	0
5908	9791	0	0	2.4204	12.3342	0.232074	-0.972698	-56.5132	23.4122	0
5910	6383	0	0	5.69273	6.95788	-0.437791	0.899077	276.511	4.60925	0
5921	6384	0	0	10.4792	4.60276	0.921307	-0.388836	504.414	334.141	0
5921	8587	0	0	10.4055	4.68361	-0.30274	0.953073	1066.93	266.436	0
5927	8084	0	0	15.5259	8.40831	-0.919736	-0.392536	-42.5127	198.391	0
5957	8948	0	0	2.17257	7.83555	0.220934	0.975289	459.47	103.556	0
6015	7414	0	0	6.81264	10.8072	-0.188758	0.982024	305.851	264.059	0
6016	6591	0	0	19.5979	3.63751	0.481954	0.876197	4.98785	5.40868	0
6020	8360	0	0	15.2036	6.56129	0.873445	-0.486922	445.647	118.581	0
6036	7609	0	0	14.1179	2.54973	0.991566	0.129606	348.875	58.7015	0
6044	8061	0	0	21.9266	2.24175	-0.741957	-0.670447	7.52065	23.5384	0
6068	9053	0	0	13.6124	3.57365	0.410306	-0.911948	1474.95	212.057	0
6070	7976	0	0	20.1659	5.72819	-0.345553	0.938399	1254.75	121.71	0
6095	7766	0	0	8.21119	7.53205	0.243897	0.969801	1274.7	126.764	0
6103	8752	0	0	7.25892	1.35945	-0.971037	0.23893	87.1701	82.6683	0
6119	8755	0	0	20.5089	6.45087	0.687276	0.726396	240.094	111.882	0
6149	6721	0	0	7.99952	9.78343	-0.346518	0.938043	366.696	388.186	0
6153	7686	0	0	7.28296	6.91191	-0.312834	-0.949808	1650.38	64.0969	0
6170	8395	0	0	9.44418	4.95333	0.703446	0.710748	1211.76	7.86543	0
6174	6490	0	0	6.04277	2.80119	0.388825	-0.921312	299.922	19.8021	0
6182	6500	0	0	18.2088	6.36985	0.0190373	0.999819	181.355	8.70896	0
6190	9662	0	0	10.445	15.6683	-0.141637	0.989919	-297.018	83.6308	0
6203	6582	0	0	26.6763	8.43577	0.69708	-0.716993	583.253	275.793	0
6214	6837	0	0	12.3318	9.93595	0.977237	-0.212152	-105.337	189.086	0
6237	6815	0	0	16.0325	9.89296	0.793716	-0.608288	977.798	278.536	0
6279	9341	0	0	23.8194	8.12676	0.778581	-0.627544	462.224	163.614	0
6292	7887	0	0	19.421	3.05123	-0.472433	0.881367	1192.66	191.023	0
6302	8598	0	0	1.88751	15.761	0.3024	0.953181	-14.1995	4.15019	0
6316	6342	0	0	14.6579	4.14965	0.981624	-0.190828	441.801	60.4952	0
6321	8320	0	0	5.07729	7.91004	0.49505	-0.868864	-107.573	15.0018	0
6408	9418	0	0	15.7025	14.547	0.0295833	-0.999562	1391.04	688.052	1
6408	9634	0	0	15.6352	14.5949	-0.954237	-0.299053	-6466.47	2644.67	1
6424	8661	0	0	4.65858	5.93884	0.998534	0.0541292	410.009	127.966	0
6431	9437	0	0	21.6988	4.35626	-0.495301	-0.868722	324.164	2.33376	0
6439	7966	0	0	24.7637	2.84779	0.388624	-0.921396	91.36	39.6356	0
6450	8714	0	0	14.1268	7.62742	-0.533468	-0.84582	1963.28	506.954	0
6467	7989	0	0	23.2593	8.65937	-0.918862	-0.39458	296.459	155.906	0
6476	7728	0	0	7.15541	9.82822	0.259262	0.965807	882.126	175.913	0
6495	8754	0	0	14.1217	14.2952	0.997484	-0.070886	280.379	60.6428	0
6501	7007	0	0	8.88659	5.30356	0.852522	0.522692	931.387	196.861	0
6534	8655	0	0	11.7687	6.94787	-0.213517	-0.976939	1152.53	151.518	0
6626	9548	0	0	1.06118	13.8092	-0.944426	0.328725	284.092	51.0418	0
6651	9937	0	0	14.3742	14.557	-0.684969	-0.728573	-510.165	387.994	0
6694	6746	0	0	15.8463	8.68032	0.496132	0.868247	1036.25	400.701	0
6745	7167	0	0	15.503	5.01594	-0.385574	-0.922677	1280.4	206.745	0
6758	8408	0	0	5.21612	6.51784	-0.595632	-0.803258	494.074	54.911	0
6844	7163	0	0	19.4932	2.3684	0.807866	-0.589366	1107.74	158.825	0
6850	9237	0	0	19.6264	3.18849	-0.292284	0.956332	1546.64	48.3027	0
6898	7061	0	0	5.95929	2.56345	-0.699682	0.714454	309.801	38.4575	0
6898	9057	0	0	6.01907	2.44186	0.138079	-0.990421	572.655	51.2927	0
6936	8842	0	0	3.4207	14.0385	-0.976493	0.215549	149.445	35.7145	0
6947	9296	0	0	9.34546	2.73698	-0.295	-0.955497	1587.7	273.91	0
6947	9539	0	0	9.29688	2.78579	-0.957245	-0.28928	208.11	43.9281	0
6969	8216	0	0	12.1557	11.6588	-0.654437	-0.756117	629.309	384.061	0
6982	8590	0	0	17.1141	4.20186	0.327607	0.944814	977.761	240.523	0
7018	9499	0	0	26.4918	9.27854	-0.943781	0.330572	750.428	251.731	0
7018	9771	0	0	26.5898	9.19984	0.526337	-0.850276	12.8283	95.1614	0
7068	7727	0	0	10.9238	14.1095	0.993761	0.111534	887.055	802.046	0
7134	8429	0	0	3.31749	15.8296	-0.644363	-0.76472	55.3653	28.5782	0
7143	7778	0	0	7.10997	13.3224	0.99649	-0.0837111	371.412	117.27	0
7145	9189	0	0	2.06756	6.72585	-0.60485	-0.796339	191.328	21.7216	0
7228	9906	0	0	25.9857	1.80191	-0.469236	-0.883073	15.5186	19.6768	0
7268	7754	0	0	18.2697	9.90975	0.790998	-0.611819	404.059	1361.46	1
7284	7375	0	0	8.3921	12.6374	-0.583852	-0.81186	1240.71	254.06	0
7305	9872	0	0	9.91239	15.8861	0.55886	0.829262	56.0727	20.5493	0
7309	8329	0	0	17.2647	8.19047	-0.847995	0.530004	1005.27	221.743	0
7336	8125	0	0	23.0251	7.86359	0.383679	-0.923466	469.296	140.06	0
7365	8715	0	0	23.3665	7.71645	0.885893	-0.46389	500.749	24.9224	0
7365	9656	0	0	23.3665	7.78095	0.88463	0.466294	-67.3751	40.3762	0
7373	9334	0	0	18.9349	6.88135	0.981072	-0.193642	168.951	122.451	0
7386	9618	0	0	6.5938	2.37942	-0.240465	-0.970658	577.537	91.0275	0
7401	8492	0	0	4.28606	11.6907	-0.351071	0.936349	-20.1551	3.51806	0
7405	7423	0	0	1.98453	4.33786	0.213094	0.977032	370.695	1.50045	0
7414	7536	0	0	6.86001	10.8893	0.944943	0.327236	1160.4	262.773	0
7423	9161	0	0	2.05095	4.35882	0.735559	-0.677461	343.811	16.6281	0
7474	8125	0	0	22.9912	7.79665	0.971269	0.237984	299.804	193.38	0
7553	9382	0	0	5.0264	11.485	0.611973	0.790879	456.913	31.4596	0
7558	7975	0	0	8.91083	13.7038	-0.776455	0.630172	-93.2327	89.7878	0
7668	9714	0	0	2.65396	4.12285	0.997549	-0.0699725	326.968	43.645	0
7685	7911	0	0	3.18689	13.1488	-0.848327	0.529472	214.223	118.22	0
7715	9512	0	0	13.5056	6.32739	0.0919423	-0.995764	2080.39	61.7554	0
7762	9583	0	0	4.4457	5.71133	-0.901491	-0.432798	219.989	17.3912	0
7819	9568	0	0	17.4578	13.0488	0.932354	0.361546	424.949	306.778	0
7850	9601	0	0	14.1925	14.7028	-0.827472	-0.561507	-310.192	79.0635	0
7866	8540	0	0	14.2219	5.48056	-0.252319	-0.967644	852.242	292.784	0
7902	9889	0	0	16.5319	8.69412	0.712106	-0.702072	1368.66	180.571	0
7922	8838	0	0	15.3786	12.1672	-0.622487	-0.78263	116.885	164.85	0
7923	8558	0	0	12.3867	8.43416	-0.262623	0.964899	486.419	110.477	0
8064	8697	0	0	17.7958	4.98728	0.395138	-0.918622	1687.82	7.57498	0
8134	9451	0	0	22.3964	7.25034	-0.909353	-0.416025	499.627	152.757	0
8163	8354	0	0	13.6675	2.87711	0.641607	0.767034	700.266	72.114	0
8195	9080	0	0	3.77725	3.14855	-0.424242	0.905549	119.452	30.6019	0
8197	8838	0	0	15.3248	12.0396	0.125784	0.992058	105.082	257.39	0
8212	9992	0	0	2.87416	8.02562	0.579344	-0.815083	20.2875	56.8491	0
8240	9431	0	0	2.17257	2.45764	-0.0351301	-0.999383	218.049	1.07315	0
8286	9036	0	0	5.25187	5.72264	0.994979	0.100083	866.001	80.1145	0
8289	8844	0	0	24.9834	4.2449	-0.279136	0.960252	16.5481	8.61413	0
8301	9658	0	0	23.1463	2.42571	0.984249	-0.176787	173.934	25.341	0
8354	8986	0	0	13.6824	2.9883	-0.416692	0.909048	1285.1	86.4417	0
8355	9367	0	0	12.9767	8.59115	-0.575862	-0.817547	717.159	323.917	0
8399	9207	0	0	8.48581	2.48379	-0.919466	-0.39317	825.467	93.6271	0
8426	9671	0	0	16.0257	11.1009	0.451601	0.89222	-2257.09	2943.09	1
8427	8624	0	0	10.888	9.49907	-0.936452	0.350796	28.9264	66.8313	0
8474	8773	0	0	5.45731	15.2574	-0.971781	-0.235885	116.497	10.5452	0
8488	9347	0	0	6.46156	6.51105	-0.832275	0.554363	82.1478	20.3791	0
8522	8974	0	0	9.97343	1.77308	0.462676	0.886527	590.064	208.972	0
8542	9165	0	0	24.6541	9.34925	-0.99554	-0.0943456	700.074	40.939	0
8544	8763	0	0	1.62655	12.0069	0.998939	0.0460611	397.068	51.0747	0
8570	9254	0	0	15.5904	1.23321	-0.64631	0.763075	928.255	103.233	0
8571	9023	0	0	16.7041	3.75413	0.505464	-0.862848	1630.71	114.691	0
8573	9819	0	0	7.4134	5.21761	0.92593	-0.377695	9.96858	49.7748	0
8660	9982	0	0	6.49416	2.87407	0.841513	-0.540237	360.584	66.6029	0
8670	8717	0	0	26.4608	3.13158	0.508621	-0.860991	240.291	58.9289	0
8729	9903	0	0	7.74149	11.6603	0.941969	-0.335699	107.314	333.745	0
8730	9572	0	0	11.1496	12.6674	0.561756	0.827303	937.251	98.3941	0
8788	9825	0	0	21.1138	8.15521	0.843477	-0.537165	1109.29	105.558	0
8796	9417	0	0	11.6865	3.71347	0.99153	0.129879	-32.9847	106.908	0
8841	9213	0	0	5.80426	1.0985	0.192375	0.981321	967.9	155.061	0
8936	9023	0	0	16.8018	3.69975	-0.999721	-0.023613	219.945	5.86068	0
9000	9297	0	0	1.76321	9.09316	0.596087	-0.80292	16.0731	12.9498	0
9053	9746	0	0	13.6767	3.49077	0.78128	-0.624181	592.73	152.257	0
9089	9831	0	0	2.8042	9.62371	0.902807	0.430045	776.096	55.1728	0
9125	9857	0	0	5.26817	10.8991	0.58591	0.810376	430.66	179.098	0
9175	9583	0	0	4.39216	5.75122	-0.155938	-0.987767	143.208	13.3171	0
9283	9340	0	0	9.45174	7.59583	-0.380626	0.924729	907.41	232.478	0
9296	9539	0	0	9.27905	2.72249	-0.666491	0.745513	705.663	38.7474	0
9514	9830	0	0	13.0547	6.87185	-0.989506	-0.144489	13.1633	214.474	0
9628	9776	0	0	15.3478	2.3059	0.833899	-0.551918	375.633	288.478	0
1000	13486	0	0	1.48393	3.51726	0.997926	0.0643775	538.285	28.8627	0
1000	44903	0	0	1.36581	3.50919	-0.997412	-0.0718942	514.843	9.96114	0
1004	51210	0	0	2.91759	2.25724	-0.443516	0.896266	632.192	60.1085	0
1007	21330	0	0	19.2509	5.56747	0.764804	0.644263	84.6217	31.7175	0
1007	28217	0	0	19.1339	5.55602	-0.874792	0.484498	875.051	158.477	0
1007	30757	0	0	19.2656	5.50472	0.972097	-0.234581	851.981	154.49	0
1012	34103	0	0	7.33733	8.2562	-0.576818	0.816873	471.893	220.185	0
1019	18161	0	0	12.4502	7.01437	-0.44577	0.895147	267.296	429.879	0
1020	34199	0	0	2.31656	4.00336	0.996267	-0.086321	137.351	16.2442	0
1020	41916	0	0	2.22637	3.95989	-0.551963	-0.833869	704.508	16.252	0
1034	24409	0	0	18.5997	8.48997	0.521124	0.853481	396.324	100.368	0
1034	30322	0	0	18.6084	8.37177	0.640219	-0.768192	334.525	33.3485	0
1034	31941	0	0	18.4919	8.40682	-0.957822	-0.287361	328.618	18.6182	0
1035	33125	0	0	15.5268	4.00306	0.77218	0.635404	649.275	223.348	0
1035	43568	0	0	15.4146	3.97718	-0.97251	0.232862	281.796	223.604	0
1035	46423	0	0	15.464	4.02507	-0.204858	0.978792	1242.9	123.906	0
1036	11327	0	0	11.8083	1.15673	0.570128	0.821556	1040.65	73.1711	0
1040	20044	0	0	2.40549	1.71209	0.248314	0.96868	881.577	18.0323	0
1040	35245	0	0	2.37603	1.56602	-0.146703	-0.989181	547.261	32.6752	0
1041	46322	0	0	9.01268	6.38122	0.00135025	0.999999	1496.54	145.696	0
1041	47351	0	0	8.94882	6.34446	-0.86647	0.49923	325.67	4.28659	0
1045	40967	0	0	10.9583	6.97917	0.981536	0.191277	26.499	247.149	0
1047	10193	0	0	4.34963	14.8126	-0.459693	0.888078	64.1935	40.8063	0
1047	28803	0	0	4.4228	14.7814	0.959205	0.282712	107.932	25.741	0
1049	35723	0	0	25.5284	7.97214	-0.981749	0.190182	575.274	60.279	0
1049	43772	0	0	25.5506	7.9159	-0.587805	-0.809003	-20.7079	48.7151	0
1049	46232	0	0	25.573	8.0167	-0.189966	0.981791	-94.652	15.6307	0
1050	10965	0	0	15.9357	8.06566	0.0766084	-0.997061	479.808	196.601	0
1050	49670	0	0	15.8803	8.14878	-0.891717	0.452593	573.959	297.474	0
1052	10941	0	0	4.72323	11.4477	0.207255	-0.978287	86.0288	145.725	0
1052	11014	0	0	4.6691	11.568	-0.594324	0.804226	179.316	103.061	0
1052	12897	0	0	4.64853	11.4842	-0.899246	-0.437444	1165.9	115.671	0
1052	47935	0	0	4.7761	11.523	0.990454	0.137842	827.245	7.09404	0
1058	17932	0	0	3.7792	3.91235	0.982615	-0.185654	557.462	49.3934	0
1058	33805	0	0	3.6765	3.95347	-0.839323	0.543632	341.652	52.4078	0
1058	41988	0	0	3.73568	3.97795	0.210054	0.97769	349.724	107.304	0
1058	47476	0	0	3.68275	3.88423	-0.728897	-0.684623	584.259	8.47151	0
1059	21888	0	0	13.4672	7.85132	-0.9408	-0.338962	-135.741	31.1733	0
1059	44486	0	0	13.5219	7.93189	-0.0343683	0.999409	1778.1	217.528	0
1060	25040	0	0	20.1621	9.8684	-0.974071	-0.226243	564.723	186.764	0
1072	32594	0	0	19.1994	10.9258	-0.288901	0.957359	708.542	334.845	0
1074	21420	0	0	16.6858	2.14716	0.605134	-0.796124	1006.6	152.264	0
1074	35588	0	0	16.7141	2.21989	0.984173	0.177211	175.337	5.12248	0
1074	46480	0	0	16.6138	2.13694	-0.358296	-0.933608	892.774	232.923	0
1074	52547	0	0	16.5658	2.20738	-0.999952	0.009802	201.313	79.0126	0
1075	16952	0	0	3.87501	6.38635	0.892597	-0.450856	194.062	115.886	0
1075	46237	0	0	3.85256	6.47177	0.556048	0.83115	742.256	81.448	0
1076	24392	0	0	14.6274	6.53526	-0.497083	-0.867703	862.319	401.724	0
1076	28500	0	0	14.5947	6.61313	-0.967647	0.252309	945.005	597.922	0
1079	17343	0	0	17.7818	10.3803	0.471896	-0.881654	2656.99	577.144	0
1079	33792	0	0	17.6982	10.3913	-0.686752	-0.726891	287.602	427.521	0
1081	16624	0	0	6.56531	12.094	-0.911135	0.412109	197.448	34.0679	0
1081	20889	0	0	6.61608	12.1322	-0.144696	0.989476	103.633	30.118	0
1086	29347	0	0	19.3349	11.382	-0.921195	-0.389102	178.556	165.542	0
1086	33930	0	0	19.4132	11.3463	0.311656	-0.950195	509.063	253.086	0
1086	45696	0	0	19.4553	11.3927	0.975542	-0.219811	870.387	131.139	0
1088	12048	0	0	19.2454	2.78044	-0.999887	0.0150379	56.1062	7.17435	0
1091	20851	0	0	15.3692	4.92412	0.122106	0.992517	1321.88	214.795	0
1091	26040	0	0	15.374	4.82196	0.214322	-0.976763	1245.51	188.815	0
1092	13272	0	0	11.0865	14.835	-0.994665	0.103153	252.503	388.869	0
1092	22346	0	0	11.1253	14.8899	-0.428543	0.903521	358.923	1855.9	0
1092	26338	0	0	11.2106	14.7877	0.811727	-0.584037	-753.652	1786.02	0
1094	23251	0	0	15.7938	9.935	0.826342	0.563169	225.22	304.514	0
1094	23772	0	0	15.7634	9.82909	0.402322	-0.915498	2413.09	173.579	0
1094	26758	0	0	15.6938	9.95341	-0.570046	0.821613	2351.8	327.766	0
1094	26948	0	0	15.696	9.83409	-0.537214	-0.843446	250.369	236.125	0
1095	15179	0	0	12.8328	1.7121	0.477991	-0.878365	792.818	99.9179	0
1095	27441	0	0	12.7662	1.71186	-0.469987	-0.882673	1236.47	133.37	0
1095	31744	0	0	12.8693	1.77014	0.998634	-0.052259	515.636	74.6633	0
1095	41513	0	0	12.7589	1.83126	-0.574498	0.818506	1117.99	254.989	0
1095	46981	0	0	12.834	1.8348	0.49513	0.868819	1062.83	257.61	0
1099	14934	0	0	7.06347	13.912	-0.917327	-0.398136	485.374	31.9089	0
1099	18351	0	0	7.07038	13.9775	-0.813478	0.581596	37.0028	89.3087	0
1104	26060	0	0	15.9053	12.638	-0.293748	0.955883	4308.97	35.1339	0
1104	48808	0	0	15.9923	12.5631	0.988538	-0.150974	525.019	397.357	0
1104	49702	0	0	15.884	12.5194	-0.607404	-0.794393	404.086	101.998	0
1108	21212	0	0	16.3444	9.53049	-0.984609	-0.174772	145.215	315.403	0
1108	27980	0	0	16.3723	9.58634	-0.451824	0.892107	2228.83	120.696	0
1110	24126	0	0	1.41762	10.6375	-0.278831	-0.96034	-56.1636	16.8889	0
1110	34890	0	0	1.47197	10.7646	0.502198	0.864753	-36.6435	24.8723	0
1110	39721	0	0	1.50655	10.7037	0.999952	-0.00984671	541.255	64.9742	0
1111	46309	0	0	18.2805	11.2466	-0.0288291	-0.999584	771.148	200.096	0
1111	48639	0	0	18.2393	11.3683	-0.630262	0.776382	1682.93	136.924	0
1117	25111	0	0	5.05256	5.50513	-0.265987	-0.963977	310.352	110.996	0
1117	50816	0	0	5.1342	5.58177	0.978854	0.204562	283.886	68.8165	0
1117	52390	0	0	5.07335	5.63388	0.0510464	0.998696	154.193	56.0126	0
1123	32460	0	0	1.97319	3.68679	0.0179789	-0.999838	155.646	12.9871	0
1129	18321	0	0	5.04652	15.2135	-0.0212186	-0.999775	-25.339	15.1554	0
1129	41750	0	0	5.06099	15.3276	0.228834	0.973466	-19.2027	18.8748	0
1129	48767	0	0	5.10391	15.2851	0.971159	0.238434	66.4466	19.3791	0
1130	38367	0	0	1.77429	13.8271	0.782507	-0.622642	58.2694	86.3349	0
1136	10635	0	0	15.2655	2.01231	0.0705438	-0.997509	1323.22	17.3677	0
1137	52730	0	0	25.6337	9.41537	0.332474	0.943112	199.01	0.0673965	0
1138	35236	0	0	17.0463	3.32398	0.384413	-0.923161	1033.7	119.435	0
1139	42769	0	0	22.1465	6.22039	-0.757371	-0.652984	256.229	177.844	0
1144	28995	0	0	20.5808	6.87608	0.710928	0.703265	164.743	93.3183	0
1149	26132	0	0	13.3002	13.5929	0.121223	-0.992625	2187.5	976.735	0
1152	34832	0	0	5.55503	15.6695	0.999018	-0.0443076	248.334	7.86468	0
1152	52211	0	0	5.41651	15.6342	-0.85617	-0.516693	164.028	53.0964	0
1153	19871	0	0	3.56913	5.88058	-0.792234	-0.610217	842.199	75.6328	0
1157	12359	0	0	19.517	7.09971	-0.62909	-0.777332	355.796	158.47	0
1157	23162	0	0	19.5503	7.19182	0.0145246	0.999895	892.405	230.429	0
1159	11757	0	0	24.0167	1.62167	0.520473	0.853878	571.74	196.238	0
1159	13532	0	0	24.0466	1.56386	0.997596	-0.069305	21.6938	84.3954	0
1159	42405	0	0	23.9333	1.53158	-0.811009	-0.585034	310.619	44.214	0
1160	15210	0	0	6.77849	7.14081	-0.679326	0.733837	235.856	95.4236	0
1161	36973	0	0	20.1833	11.5264	0.834853	-0.550474	626.417	52.6328	0
1161	44323	0	0	20.1286	11.4998	-0.0836312	-0.996497	186.244	91.5401	0
1163	11113	0	0	24.0716	2.40972	-0.5913	-0.806452	232.859	123.561	0
1163	39739	0	0	24.1685	2.45375	0.996335	-0.0855426	564.586	127.071	0
1164	18044	0	0	7.66709	4.07231	-0.674054	-0.738682	967.306	156.482	0
1164	52173	0	0	7.77484	4.10627	0.975868	-0.218362	584.477	87.0428	0
1165	41956	0	0	18.6221	11.8787	-0.60301	0.797734	-1118.67	2208.56	1
1165	47010	0	0	18.6951	11.7592	0.434398	-0.900721	1274.86	584.094	1
1165	51136	0	0	18.7331	11.8379	0.975925	0.218107	-3876.18	349.846	1
1168	22647	0	0	15.8273	2.99414	-0.697365	-0.716716	734.047	197.837	0
1168	29943	0	0	15.9017	3.07775	0.630942	0.77583	134.786	39.1119	0
1168	41924	0	0	15.8412	3.08429	-0.449774	0.893142	758.59	125.085	0
1173	34237	0	0	26.0061	8.40465	0.973628	-0.228142	430.561	127.173	0
1176	29643	0	0	23.4814	6.98672	0.962097	0.272708	458.543	74.5298	0
1176	36989	0	0	23.4383	7.02396	0.127102	0.99189	-34.768	100.067	0
1179	43103	0	0	20.8544	1.45309	-0.723185	-0.690655	-0.766845	66.9694	0
1179	45158	0	0	20.9635	1.46398	0.845018	-0.534737	772.672	170.064	0
1180	11694	0	0	20.621	9.26133	-0.774426	-0.632664	98.8543	196.519	0
1180	17176	0	0	20.6802	9.37708	0.0599186	0.998203	263.948	314.273	0
1183	42304	0	0	23.031	6.49894	0.83492	-0.550371	721.876	20.6857	0
1184	26629	0	0	1.89089	11.4621	-0.801412	-0.598112	182.092	99.201	0
1184	50053	0	0	2.01209	11.5308	0.92478	0.380502	181.145	45.713	0
1185	33916	0	0	3.76982	14.2929	-0.951267	-0.30837	149.362	25.3406	0
1188	17112	0	0	10.7215	3.83347	-0.0825101	-0.99659	836.195	124.486	0
1188	35605	0	0	10.7348	3.96567	0.116672	0.99317	595.369	59.5366	0
1190	16481	0	0	6.80809	11.1083	-0.973186	0.230022	392.253	247.488	0
1193	47307	0	0	2.67574	3.96367	0.471521	-0.881855	22.6461	25.6731	0
1193	48793	0	0	2.61357	3.9662	-0.54179	-0.840514	51.1037	13.0991	0
1200	15025	0	0	2.78053	10.4446	-0.667977	-0.744182	384.848	98.6641	0
1200	23456	0	0	2.85524	10.43	0.337725	-0.941245	94.5226	29.3097	0
1200	38262	0	0	2.90223	10.4818	0.969734	-0.244163	371.585	67.8146	0
1203	27961	0	0	14.9616	3.16258	0.990508	-0.137455	447.482	462.81	0
1203	51836	0	0	14.8623	3.12692	-0.676057	-0.736849	1348.07	535.036	0
1205	49142	0	0	23.0441	9.68414	-0.789748	0.613432	102.005	14.8089	0
1206	16300	0	0	17.4322	2.44914	0.884783	0.466003	74.7785	65.8766	0
1206	33137	0	0	17.3096	2.46216	-0.767214	0.641392	224.895	107.535	0
1206	51532	0	0	17.3052	2.37288	-0.827389	-0.561629	191.561	91.5488	0
1216	45640	0	0	15.2784	9.96275	-0.965845	0.259122	-72.7727	90.3284	0
1222	34652	0	0	20.8112	4.38243	-0.892515	0.451017	529.996	112.495	0
1223	35755	0	0	2.99148	9.70471	-0.788922	0.614493	208.108	184.661	0
1226	24340	0	0	9.08076	6.08648	-0.973882	-0.227055	326.735	45.8257	0
1226	30335	0	0	9.10688	6.16114	-0.620452	0.784244	576.549	104.994	0
1226	45744	0	0	9.13001	6.03299	-0.307104	-0.951676	1056.15	91.5538	0
1228	22386	0	0	6.50055	13.8087	-0.805937	0.592001	293.865	111.029	0
1228	34633	0	0	6.58149	13.8108	0.774771	0.632242	688.374	121.085	0
1230	19493	0	0	12.1224	4.64912	-0.992451	0.12264	602.79	64.2011	0
1231	24365	0	0	19.7568	7.76931	-0.147287	0.989094	505.476	302.481	0
1231	33788	0	0	19.6995	7.72415	-0.926991	0.375084	1123.03	170.221	0
1232	12750	0	0	8.61625	6.10178	-0.924611	-0.380913	602.442	229.195	0
1232	44559	0	0	8.7413	6.14597	0.958658	0.284562	1158.19	424.821	0
1238	37562	0	0	1.42873	8.46788	0.863881	0.503696	466.48	80.7603	0
1239	31027	0	0	13.7095	13.7033	0.731382	-0.681968	3552.55	904.696	0
1239	45898	0	0	13.6216	13.7801	-0.773353	0.633975	2087.34	213.226	0
1240	47751	0	0	21.952	7.39179	-0.943064	0.33261	741.767	91.9225	0
1246	11223	0	0	2.48338	9.9057	0.906909	-0.421326	210.105	103.55	0
1246	46782	0	0	2.43295	9.87097	0.0676109	-0.997712	-62.4534	25.5734	0
1246	50868	0	0	2.37419	9.95597	-0.909816	0.415011	203.253	83.6012	0
1249	19554	0	0	24.2674	6.28734	0.00541979	-0.999985	38.5758	63.7031	0
1249	38528	0	0	24.3232	6.32063	0.876634	-0.481157	1067.66	98.031	0
1251	26420	0	0	19.0526	8.65909	-0.670765	-0.74167	162.683	138.001	0
1256	16494	0	0	2.92022	6.7693	0.96491	0.262582	146.672	18.0142	0
1256	37975	0	0	2.89913	6.71134	0.570657	-0.821189	57.9858	21.758	0
1258	29122	0	0	1.2468	8.84106	0.972023	-0.234888	703.786	0.142967	0
1260	24527	0	0	14.2453	3.34329	-0.870083	-0.492905	491.736	55.4037	0
1260	40438	0	0	14.2898	3.45072	-0.265992	0.963975	1197.97	71.8018	0
1261	26880	0	0	7.57965	11.1167	-0.742235	0.67014	-81.4303	111.183	0
1264	24022	0	0	13.1915	8.78116	-0.392526	0.919741	2301.96	487.737	0
1269	13251	0	0	22.4548	7.085	-0.10436	-0.99454	-17.2516	33.6676	0
1269	25534	0	0	22.4041	7.121	-0.903974	-0.427588	28.6742	33.1096	0
1270	10375	0	0	11.4542	13.8791	0.820082	-0.572245	-444.586	303.253	0
1276	11091	0	0	21.7315	2.32451	-0.30155	0.95345	786.273	101.632	0
1276	23866	0	0	21.6848	2.27489	-0.969769	0.244024	536.166	176.029	0
1276	39966	0	0	21.8135	2.29237	0.869624	0.493715	183.351	35.2248	0
1278	15398	0	0	8.23189	4.82406	0.99252	-0.122081	651.675	61.0263	0
1278	36619	0	0	8.10353	4.85506	-0.938847	0.344335	395.101	115.618	0
1280	10796	0	0	14.0064	9.62475	0.248336	-0.968674	2779.23	184.296	0
1280	19765	0	0	14.0037	9.72678	0.197099	0.980384	2454.01	440.179	0
1287	11258	0	0	22.8438	7.91538	0.95223	-0.305382	810.426	43.5214	0
1287	23236	0	0	22.8039	7.88067	0.168489	-0.985704	161.838	94.5659	0
1287	31585	0	0	22.7509	7.95603	-0.87072	0.491779	1094.93	92.2626	0
1288	37926	0	0	20.8676	7.21266	0.443721	0.896165	306.528	54.167	0
1289	13193	0	0	2.75443	10.8172	-0.473263	0.880921	28.1681	39.3716	0
1289	32293	0	0	2.843	10.7471	0.966272	-0.257523	639.276	197.512	0
1293	27505	0	0	23.2123	6.01931	-0.644828	0.764328	1008.6	149.428	0
1293	46664	0	0	23.2741	5.90113	0.259763	-0.965672	421.941	65.6091	0
1294	46365	0	0	24.4884	5.13336	0.439685	-0.898152	276.016	120.696	0
1303	48085	0	0	2.2438	5.16206	-0.790099	-0.61298	544.079	44.0301	0
1305	31371	0	0	26.3137	2.63925	-0.438199	-0.898878	224.845	49.8697	0
1307	25725	0	0	20.5142	3.82465	0.996578	0.0826551	409.788	45.3134	0
1309	32736	0	0	10.6392	12.2333	-0.629047	-0.777368	2126.68	385.648	0
1309	38409	0	0	10.7226	12.2521	0.903878	-0.42779	-337.023	115.956	0
1309	40435	0	0	10.7155	12.3095	0.778323	0.627864	1622.05	357.324	0
1310	38813	0	0	5.91294	13.3923	0.701222	-0.712943	113.63	93.6247	0
1311	40961	0	0	24.1486	9.03247	0.445699	0.895183	-3.39904	148.041	0
1321	30289	0	0	21.2248	3.83158	0.596345	-0.802728	593.707	11.5356	0
1321	43325	0	0	21.169	3.94175	-0.294545	0.955638	438.71	100.315	0
1321	48475	0	0	21.1624	3.82441	-0.398809	-0.917034	182.626	100.294	0
1326	17171	0	0	16.6206	5.38402	0.778734	-0.627354	742.85	138.863	0
1326	23398	0	0	16.5198	5.4653	-0.777938	0.628342	702.75	283.597	0
1329	16688	0	0	1.95817	7.37571	0.48511	-0.874453	225.652	27.6899	0
1329	19022	0	0	1.86044	7.42459	-0.990586	-0.136894	851.311	60.9899	0
1329	35871	0	0	1.929	7.49986	0.0449437	0.99899	143.662	12.273	0
1331	21457	0	0	8.89878	2.41129	-0.173168	-0.984892	1694.76	67.8003	0
1331	21845	0	0	8.95993	2.46005	0.998877	-0.0473773	117.437	102.31	0
1331	44775	0	0	8.86946	2.49786	-0.73518	0.677872	462.979	74.3791	0
1332	17666	0	0	24.4344	6.19311	-0.861187	-0.508288	49.737	24.4843	0
1333	10569	0	0	13.5356	9.1795	-0.686154	0.727456	1063.5	469.566	0
1333	14660	0	0	13.6025	9.18282	0.610101	0.792324	1534.74	641.537	0
1333	22396	0	0	13.5655	9.09075	-0.107136	-0.994244	2346.56	74.9444	0
1335	50823	0	0	13.2429	12.4625	-0.445045	-0.895508	4708.11	1297.6	0
1339	51295	0	0	12.3439	7.61352	-0.570549	0.821263	552.911	80.7727	0
1339	52126	0	0	12.3126	7.55556	-0.99973	0.0232253	-220.095	25.6903	0
1341	51574	0	0	13.7871	14.8816	0.078263	0.996933	8084.02	1010.56	0
1343	12834	0	0	23.1443	4.28672	0.862736	0.505655	0.294371	15.4328	0
1343	38665	0	0	23.1408	4.22882	0.794115	-0.607768	302.367	55.4021	0
1345	12567	0	0	20.8724	10.5828	0.947736	0.319056	-414.543	234.846	1
1346	25933	0	0	9.21225	1.804	0.251993	-0.967729	832.646	275.944	0
1346	27358	0	0	9.12276	1.89058	-0.975647	0.219345	526.211	38.0724	0
1347	23633	0	0	12.3821	14.1047	0.914802	0.403903	290.865	1610.34	0
1349	11802	0	0	5.92422	9.44637	0.581081	-0.813846	-73.0458	30.7386	0
1349	23843	0	0	5.94911	9.50597	0.98802	0.154329	557.649	200.044	0
1349	24444	0	0	5.86306	9.44059	-0.413364	-0.910566	753.616	138.235	0
1349	30420	0	0	5.8519	9.5459	-0.594544	0.804063	254.347	106.891	0
1355	19397	0	0	10.4715	3.97588	0.864685	-0.502315	-66.3908	17.188	0
1355	39931	0	0	10.344	4.00382	-0.995488	-0.0948922	16.4176	111.175	0
1355	46878	0	0	10.4739	4.03999	0.901172	0.433463	505.191	216.925	0
1357	25807	0	0	19.1976	12.1236	-0.393468	-0.919338	-123.807	150.144	0
1357	41471	0	0	19.279	12.1918	0.974379	0.224913	237.819	138.673	0
1358	32268	0	0	22.1838	2.98223	0.0141185	0.9999	344.556	49.8033	0
1359	16205	0	0	15.6486	15.6964	-0.835019	0.550221	600.851	6.80094	0
1359	44008	0	0	15.6459	15.6345	-0.878532	-0.477684	106.331	155.018	0
1360	18050	0	0	16.0807	6.07593	-0.772842	-0.634599	-137.033	128.748	0
1361	14826	0	0	5.26817	4.07956	0.926288	0.376817	758.979	146.617	0
1364	28757	0	0	24.6028	3.76598	-0.390706	-0.920516	175.808	63.6782	0
1371	18655	0	0	14.5587	14.3902	0.682604	0.730789	-13996.6	2283.07	1
1371	34820	0	0	14.5178	14.2672	0.110071	-0.993924	3295.04	522.473	1
1373	11850	0	0	11.0373	15.909	0.999626	-0.0273534	1036.95	287.914	0
1373	12523	0	0	10.9996	15.851	0.429886	-0.902883	-200.797	91.0811	0
1373	36725	0	0	10.9054	15.9031	-0.993318	-0.115406	1006.66	213.282	0
1375	33575	0	0	10.663	1.51664	-0.707829	-0.706383	251.977	13.0711	0
1375	37077	0	0	10.6929	1.61534	-0.197047	0.980394	990.578	6.31868	0
1375	39563	0	0	10.7607	1.54203	0.962071	-0.272799	342.2	16.2853	0
1377	12511	0	0	1.66954	8.76098	0.223641	-0.974672	-49.8344	8.37799	0
1377	45169	0	0	1.71423	8.8069	0.98013	-0.198356	570.889	38.5294	0
1379	15728	0	0	14.934	4.6447	0.42119	-0.906972	1069.41	55.7977	0
1379	33877	0	0	14.9728	4.71486	0.991701	0.128566	6.29487	298.558	0
1379	43163	0	0	14.8671	4.65027	-0.566293	-0.824204	455.171	74.2265	0
1379	52623	0	0	14.8767	4.76744	-0.425572	0.904925	1064.95	286.741	0
1380	11600	0	0	11.1725	6.58265	0.941295	-0.337586	141.851	187.816	0
1380	13225	0	0	11.0903	6.54994	-0.450723	-0.892664	1586.76	497.764	0
1383	33092	0	0	20.605	3.24731	-0.279961	-0.960011	709.903	340.868	0
1383	50232	0	0	20.6711	3.37089	0.64349	0.765455	289.694	120.067	0
1385	11777	0	0	16.218	12.2403	0.572755	0.819727	35.9837	266.912	0
1385	31163	0	0	16.2418	12.1862	0.991955	-0.126588	90.2505	349.21	0
1386	48680	0	0	19.2206	4.34057	0.897815	-0.440372	1103.81	159.608	0
1388	23587	0	0	8.59017	8.09986	0.371428	-0.928462	775.761	147.847	0
1388	48265	0	0	8.63476	8.15579	0.988136	-0.153583	-14.4978	5.00809	0
1390	18439	0	0	24.6913	8.37977	-0.488578	0.87252	276.499	232.893	0
1390	19275	0	0	24.6558	8.32447	-0.996762	0.0804118	1120.32	38.3134	0
1390	21488	0	0	24.7951	8.31789	0.999905	-0.0137692	1416.79	106.804	0
1390	36659	0	0	24.7647	8.26117	0.563626	-0.82603	167.044	90.5977	0
1395	31723	0	0	24.2601	7.51101	0.782222	0.623	313.91	279.455	0
1395	37080	0	0	24.2309	7.39886	0.378326	-0.925672	532.951	237.258	0
1400	19935	0	0	18.3136	1.64318	0.135289	-0.990806	1050.95	113.419	0
1402	29680	0	0	11.1574	3.54187	-0.286757	-0.958003	914.651	133.183	0
1403	14703	0	0	4.85575	15.8812	-0.676799	-0.736168	25.1764	2.80759	0
1407	22942	0	0	18.6982	12.3994	0.355677	0.934609	-73.2265	28.7731	0
1409	19904	0	0	18.5643	11.7589	-0.574556	0.818465	1371.46	1154.38	1
1409	20906	0	0	18.5396	11.6981	-0.982719	-0.185103	65.3927	6.24239	0
1410	32148	0	0	6.6758	12.4988	0.371314	0.928507	12.6787	52.4231	0
1410	45298	0	0	6.65784	12.3891	0.055838	-0.99844	3.06392	61.4597	0
1410	52612	0	0	6.70708	12.4239	0.921632	-0.388064	98.1695	74.6041	0
1412	26067	0	0	2.18261	15.1905	0.940823	-0.338899	65.8947	35.5731	0
1413	37013	0	0	21.541	9.81607	-0.956729	0.290981	2082.07	94.6371	0
1413	45504	0	0	21.6646	9.79522	0.99924	-0.0389792	2104.54	235.943	0
1417	49296	0	0	2.277	10.285	0.75092	-0.660393	165.631	135.811	0
1418	11542	0	0	11.0838	3.09098	-0.89825	0.439484	410.91	44.5468	0
1418	28246	0	0	11.1387	3.12248	0.0717161	0.997425	1340.72	98.3943	0
1418	31155	0	0	11.1549	3.01342	0.359988	-0.932957	1586.55	235.42	0
1422	28822	0	0	4.58531	10.4779	-0.53012	-0.847923	641.35	122.797	0
1422	34468	0	0	4.68944	10.5088	0.907574	-0.419892	210.691	110.31	0
1422	36264	0	0	4.67011	10.5949	0.640849	0.767667	487.132	120.747	0
1422	42069	0	0	4.58582	10.601	-0.522823	0.852441	249.013	79.8854	0
1424	41016	0	0	1.9104	2.33433	0.282246	0.959342	432.203	20.0513	0
1429	38503	0	0	19.5332	6.6242	0.183429	-0.983033	887.565	75.9448	0
1429	46736	0	0	19.5753	6.72731	0.817808	0.575491	-8.4424	1.95351	0
1431	16817	0	0	3.00791	6.25201	-0.305849	-0.95208	206.27	6.02742	0
1431	18667	0	0	2.95831	6.30601	-0.97393	-0.226849	874.289	4.96738	0
1431	40897	0	0	3.0792	6.26652	0.652582	-0.757718	292.682	11.0524	0
1434	33003	0	0	14.561	15.1867	-0.270547	-0.962707	218.004	22.9344	0
1434	35049	0	0	14.591	15.2924	0.275148	0.961402	260.639	242.573	0
1440	35941	0	0	19.8413	2.53022	0.421911	0.906637	134.857	27.3032	0
1440	39329	0	0	19.8021	2.41062	-0.197578	-0.980287	371.485	167.183	0
1441	13468	0	0	6.76953	14.8924	0.648662	0.761076	93.2095	59.3017	0
1442	33575	0	0	10.6473	1.41393	-0.466016	0.884776	1100.74	132.4	0
1443	14259	0	0	3.64319	2.88804	-0.795	-0.606609	329.351	22.2552	0
1443	45318	0	0	3.70469	2.85901	0.037256	-0.999306	128.295	29.1964	0
1444	24017	0	0	4.57327	5.58393	0.954927	-0.296842	396.724	109.37	0
1446	25436	0	0	14.0904	9.16269	-0.617182	-0.78682	1279.65	592.924	0
1446	31238	0	0	14.1537	9.15163	0.315075	-0.949067	1431.01	12.7673	0
1446	52706	0	0	14.1226	9.28324	-0.143142	0.989702	2848.36	250.149	0
1447	29133	0	0	14.4553	15.4486	-0.496492	0.868041	377.656	578.71	0
1447	29530	0	0	14.4305	15.3762	-0.922678	-0.385572	453.685	464.72	0
1447	35049	0	0	14.5397	15.3835	0.965364	-0.260906	589.792	99.2613	0
1450	12500	0	0	10.2789	1.60907	0.312419	0.949945	1520.22	122.122	0
1450	51412	0	0	10.2228	1.59165	-0.796356	0.604828	91.7283	31.5338	0
1452	33942	0	0	2.63871	11.4021	0.373242	0.927734	30.7744	28.2834	0
1454	23545	0	0	20.8784	6.06059	-0.26572	0.96405	882.624	283.093	0
1458	20341	0	0	26.7327	8.22522	0.740468	0.672092	366.652	267.469	0
1458	48834	0	0	26.6405	8.18436	-0.99534	-0.0964291	1257.56	115.96	0
1461	28038	0	0	3.88297	4.76259	-0.593782	0.804626	105.394	117.711	0
1461	41361	0	0	3.93076	4.65651	0.209308	-0.97785	208.189	123.209	0
1462	36350	0	0	6.62758	5.38646	0.950791	-0.309832	178.319	61.8912	0
1464	16801	0	0	1.85751	12.43	-0.858566	-0.512702	312.512	119.817	0
1469	12268	0	0	4.38395	2.48188	-0.749722	0.661753	347.461	25.6121	0
1470	11864	0	0	7.7002	3.9427	-0.719601	-0.694388	363.899	60.6643	0
1470	18044	0	0	7.68524	4.00564	-0.95573	0.294244	150.001	196.279	0
1470	34921	0	0	7.80795	3.97253	0.974055	-0.226312	282.799	132.044	0
1471	10635	0	0	15.3176	1.98548	-0.85453	-0.519402	304.388	90.9156	0
1473	17339	0	0	11.1758	13.0011	0.622037	-0.782988	3.8185	58.6239	0
1473	31459	0	0	11.0836	13.0269	-0.936895	-0.349611	122.967	178.902	0
1474	13721	0	0	10.5977	3.02437	-0.668424	0.74378	692.912	110.559	0
1474	34483	0	0	10.5735	2.96424	-0.997417	-0.0718326	239.022	39.7094	0
1475	32163	0	0	10.4765	9.67483	-0.567122	0.823634	347.793	431.112	0
1479	29458	0	0	8.44119	7.24496	0.679306	-0.733855	42.1952	10.1874	0
1479	33309	0	0	8.37268	7.23143	-0.34651	-0.938046	1338.57	73.2959	0
1479	42198	0	0	8.46002	7.31208	0.962592	0.270955	297.488	80.407	0
1480	35434	0	0	2.19794	6.10041	0.559707	-0.828691	24.1514	34.4748	0
1481	23538	0	0	8.91066	12.8022	0.622447	-0.782662	-84.4037	10.6802	0
1486	29090	0	0	25.9143	2.70758	-0.595164	-0.803604	42.6229	2.78694	0
1486	32412	0	0	25.8841	2.76902	-0.999807	0.0196599	292.046	51.038	0
1486	33739	0	0	25.9997	2.82986	0.55011	0.835092	261.82	34.0163	0
1488	21019	0	0	9.49245	13.9367	-0.442586	-0.896726	1810.7	389.146	0
1488	48354	0	0	9.46031	13.9853	-0.998557	-0.0537066	1539.3	382.96	0
1489	37624	0	0	6.32497	8.2536	0.35158	0.936158	952.233	211.224	0
1491	32737	0	0	7.77171	7.77909	0.917662	0.397361	434.714	179.031	0
1492	19008	0	0	13.3835	5.63185	-0.92307	0.384632	338.953	253.421	0
1492	44018	0	0	13.4398	5.53067	-0.159845	-0.987142	1250.13	444.476	0
1492	47502	0	0	13.4749	5.67344	0.316362	0.948638	1176.92	281.822	0
1495	28400	0	0	26.5747	4.68211	0.310325	-0.950631	147.413	56.929	0
1497	24334	0	0	9.55865	9.77068	-0.748426	0.663218	-96.3764	111.296	0
1497	34759	0	0	9.55209	9.7135	-0.88143	-0.472314	611.801	142.681	0
1498	52358	0	0	7.12815	8.19284	-0.925334	-0.379154	45.3926	3.88927	0
1500	16440	0	0	26.7039	5.93562	-0.228147	0.973627	162.407	67.7269	0
1500	29125	0	0	26.769	5.86104	0.934167	-0.356836	377.309	70.3652	0
1501	50849	0	0	3.2914	4.56322	-0.990602	0.136773	195.995	30.1099	0
1501	52673	0	0	3.34143	4.61908	-0.245325	0.969441	236.381	4.8742	0
1503	11075	0	0	19.1608	1.73446	-0.782122	0.623125	1072.63	25.0968	0
1504	12254	0	0	5.38806	2.15696	-0.641551	0.76708	479.502	154.535	0
1504	40474	0	0	5.36555	2.09501	-0.983774	-0.179414	-32.4795	35.5698	0
1506	46092	0	0	24.9477	2.95007	-0.786934	0.617038	703.07	37.6189	0
1509	41824	0	0	10.3544	15.7745	0.64538	0.763862	588.721	204.799	0
1513	18955	0	0	4.71368	8.82015	-0.99912	0.0419343	470.928	98.8141	0
1521	17262	0	0	20.7175	4.60624	0.778038	-0.628217	1784.42	156.073	0
1523	22480	0	0	7.19349	15.6118	0.981331	-0.192328	114.217	60.4918	0
1523	38126	0	0	7.10239	15.573	-0.540393	-0.841413	183.945	15.8999	0
1523	52281	0	0	7.17628	15.6664	0.694154	0.719826	50.417	27.9598	0
1524	22634	0	0	10.8581	1.93767	0.961628	0.274357	102.96	36.2193	0
1527	22024	0	0	16.048	13.6384	-0.457243	-0.889342	233.213	4.41082	0
1527	25995	0	0	16.0484	13.7662	-0.452176	0.891929	1763.2	375.108	0
1527	36571	0	0	16.1159	13.6396	0.489048	-0.872257	772.093	95.3058	0
1528	20270	0	0	3.75079	6.91943	0.809168	-0.587577	164.821	58.2133	0
1528	34977	0	0	3.6334	6.94074	-0.964043	-0.265747	265.381	10.0334	0
1530	11077	0	0	23.7256	6.34778	-0.799659	-0.600454	44.5289	44.1125	0
1537	51680	0	0	10.2001	13.0901	-0.199406	-0.979917	2928.93	1128.06	0
1538	25567	0	0	26.8307	8.57875	0.406529	0.913638	-40.3869	164.211	0
1542	28257	0	0	21.3821	5.7921	-0.97655	-0.215291	480.017	180.921	0
1542	33206	0	0	21.4398	5.74645	0.0147347	-0.999891	547.788	217.995	0
1551	27507	0	0	6.96961	7.4338	-0.799502	0.600664	199.261	9.87698	0
1551	34696	0	0	7.065	7.43322	0.805813	0.59217	2042.82	193.957	0
1551	50589	0	0	7.01175	7.3389	-0.0910969	-0.995842	1175.15	234.33	0
1552	17232	0	0	5.89687	8.42463	0.0541593	0.998532	542.428	175.611	0
1555	24445	0	0	2.61941	5.06087	-0.685913	0.727684	238.959	1.65792	0
1555	25899	0	0	2.73288	5.02308	0.985155	0.171665	875.93	66.6404	0
1556	35493	0	0	3.29508	6.23052	-0.91168	-0.410902	757.881	21.9648	0
1556	48537	0	0	3.36007	6.32197	0.0881386	0.996108	625.217	94.6101	0
1563	21816	0	0	11.2566	2.07923	0.559082	0.829112	897.097	106.252	0
1565	12528	0	0	9.9668	14.5412	0.971605	-0.236608	221.43	434.517	0
1568	31418	0	0	5.71234	12.003	0.637443	0.770497	542.353	156.917	0
1568	50043	0	0	5.72321	11.9087	0.796137	-0.605116	196.338	264.696	0
1568	51623	0	0	5.61702	11.9053	-0.754533	-0.656262	719	190.249	0
1572	24179	0	0	9.9045	1.15326	0.417517	0.908669	977.393	91.1073	0
1580	14190	0	0	15.8217	15.5273	0.940415	-0.34003	788.032	38.7108	0
1580	44390	0	0	15.6977	15.5203	-0.896551	-0.442941	136.128	288.183	0
1581	16220	0	0	9.6875	15.4414	0.359027	0.933327	19.4788	262.279	0
1583	21674	0	0	2.35289	10.1069	0.765231	-0.643756	25.6974	12.8241	0
1583	43449	0	0	2.26564	10.1725	-0.830874	0.55646	144.59	79.675	0
1583	49296	0	0	2.31401	10.1968	0.0539689	0.998543	-78.4477	29.5048	0
1584	17964	0	0	1.57012	14.8772	-0.0479759	-0.998848	-21.94	6.98715	0
1585	17942	0	0	6.84372	2.06765	0.787635	0.616142	91.6516	172.733	0
1587	37948	0	0	16.1636	3.32726	0.986037	0.166524	125.713	163.914	0
1587	45337	0	0	16.0593	3.27726	-0.747524	-0.664235	-45.675	40.8196	0
1588	23161	0	0	5.09768	4.49159	-0.987478	-0.157758	480.522	108.27	0
1588	26399	0	0	5.24019	4.50488	0.999621	0.0275222	579.062	118.525	0
1588	32164	0	0	5.212	4.44582	0.60584	-0.795587	64.9768	27.2448	0
1590	25536	0	0	7.44687	10.5479	0.971359	-0.237615	525.374	281.791	0
1590	47693	0	0	7.32021	10.5199	-0.779934	-0.625861	1270.53	196.232	0
1591	16495	0	0	7.42446	4.14341	-0.719698	-0.694287	481.356	147.909	0
1591	27106	0	0	7.47862	4.13049	0.328065	-0.944655	445.415	24.6606	0
1591	27383	0	0	7.51339	4.1783	0.99981	-0.0194746	154.888	41.5324	0
1598	14028	0	0	6.65827	10.4402	-0.31489	0.949128	64.8432	4.96703	0
1598	17893	0	0	6.61476	10.3543	-0.951809	-0.306692	478.974	155.02	0
1598	34966	0	0	6.72221	10.4289	0.620401	0.784284	779.75	96.3495	0
1598	42837	0	0	6.68524	10.3071	0.0792136	-0.996858	306.308	150.59	0
1613	15544	0	0	5.82581	8.17795	-0.507871	-0.861433	664.861	142.339	0
1615	12948	0	0	5.64487	9.64359	0.958624	0.284674	588.846	121.072	0
1615	24945	0	0	5.54987	9.65607	-0.852691	0.522416	316.872	11.4909	0
1618	15281	0	0	18.7706	8.45739	-0.967196	-0.254033	495.653	226.071	0
1618	29976	0	0	18.7924	8.51519	-0.560012	0.828484	1497.09	22.3875	0
1619	42460	0	0	8.9003	7.72304	-0.212843	0.977086	657.738	333.295	0
1621	10162	0	0	23.7498	1.76667	0.966079	0.258247	64.0312	7.56382	0
1621	18297	0	0	23.6787	1.70129	-0.338021	-0.941139	7.44237	56.8265	0
1622	41395	0	0	11.6569	3.8804	-0.350221	0.936667	835.684	199.587	0
1624	11908	0	0	2.14819	7.35829	-0.558823	-0.829287	280.916	6.52673	0
1644	50177	0	0	4.97738	13.3516	-0.700215	0.713932	77.5325	48.4127	0
1644	52097	0	0	5.03381	13.2653	0.372838	-0.927896	99.7586	78.3649	0
1654	15607	0	0	7.18563	6.37494	0.53006	-0.84796	376.993	130.017	0
1654	16104	0	0	7.18592	6.47209	0.534964	0.844875	466.459	70.0819	0
1654	45011	0	0	7.09936	6.41032	-0.972884	-0.231293	267.423	117.22	0
1654	45556	0	0	7.12136	6.46999	-0.589409	0.807834	134.974	40.4944	0
1657	17526	0	0	14.1675	3.63004	-0.83935	0.543592	834.033	177.81	0
1662	10729	0	0	17.8468	7.27952	-0.930735	0.365694	619.405	56.4785	0
1662	17066	0	0	17.9653	7.30803	0.662398	0.749153	444.433	113.107	0
1663	45378	0	0	23.6453	9.35945	0.45837	-0.888762	148.935	190.041	0
1666	24275	0	0	26.4001	8.92164	0.594403	0.804167	-27.4988	107.345	0
1667	19604	0	0	24.6023	1.29199	-0.254295	0.967127	545.932	70.9811	0
1667	23724	0	0	24.6886	1.18691	0.899334	-0.437263	298.528	62.3514	0
1667	25085	0	0	24.6107	1.14553	-0.142278	-0.989827	334.7	33.3862	0
1667	51423	0	0	24.5566	1.18188	-0.863608	-0.504164	10.1429	20.6553	0
1673	19944	0	0	9.37246	15.3607	0.49816	0.867085	119.363	129.408	0
1675	27914	0	0	11.2344	5.85453	-0.250866	0.968022	798.897	17.6154	0
1678	16092	0	0	3.10574	2.79221	0.155612	-0.987818	154.403	10.3817	0
1680	12804	0	0	1.41853	7.32421	0.999361	0.0357545	653.563	18.8833	0
1680	25080	0	0	1.38727	7.26722	0.503242	-0.864145	114.52	7.11281	0
1680	29851	0	0	1.3871	7.37671	0.500962	0.865469	193.183	86.9402	0
1683	10531	0	0	8.8836	12.2179	0.594133	-0.804367	-95.8098	185.777	0
1683	13685	0	0	8.81352	12.3433	-0.373644	0.927572	118.492	403.559	0
1690	15133	0	0	26.5404	1.81061	0.91032	-0.413906	252.809	23.0809	0
1692	15587	0	0	10.3887	2.23226	-0.673716	0.73899	413.623	172.208	0
1692	29578	0	0	10.4078	2.13268	-0.352618	-0.935767	1127.42	80.2573	0
1692	41207	0	0	10.4498	2.24391	0.353446	0.935455	1097.52	185.69	0
1695	26039	0	0	15.4618	9.44222	-0.96885	-0.247648	295.98	202.254	0
1695	47433	0	0	15.5196	9.53293	-0.18659	0.982438	1674.33	397.687	0
1695	50446	0	0	15.6056	9.44587	0.980184	-0.198087	594.682	113.04	0
1698	47420	0	0	3.42562	12.3499	0.549877	-0.835245	41.5892	10.692	0
1700	12745	0	0	25.412	4.87049	-0.993983	-0.109533	756.855	50.8628	0
1700	51034	0	0	25.5095	4.83079	0.634517	-0.772909	461.166	18.3234	0
1703	21228	0	0	6.78771	2.58683	-0.616141	0.787636	333.098	19.9626	0
1703	23394	0	0	6.76985	2.53398	-0.967649	-0.2523	225.606	28.2488	0
1703	27816	0	0	6.86931	2.53967	0.990101	-0.14036	514.965	130.06	0
1707	49891	0	0	3.50899	12.7416	0.489492	0.872008	85.4224	105.978	0
1708	33255	0	0	11.4815	2.39462	0.613427	0.789752	861.946	96.8704	0
1708	36447	0	0	11.4167	2.40582	-0.311976	0.95009	1405.48	104.123	0
1710	13097	0	0	8.45432	5.44392	-0.712396	0.701778	211.718	209.17	0
1710	36895	0	0	8.55289	5.44118	0.749551	0.661946	626.285	119.093	0
1710	46485	0	0	8.45036	5.35374	-0.771965	-0.635665	751.149	170.48	0
1716	11769	0	0	26.0308	3.09203	0.423849	0.905733	231.766	10.4526	0
1716	33739	0	0	26.0192	2.95393	0.267529	-0.96355	273.463	45.8591	0
1719	25881	0	0	12.5804	13.0889	0.966717	-0.255848	-364.544	710.191	0
1719	36377	0	0	12.5443	13.1502	0.248416	0.968653	2559.54	557.923	0
1719	42676	0	0	12.4896	13.075	-0.844398	-0.535716	1478.99	1628.45	0
1725	33093	0	0	17.5386	12.2982	0.220936	-0.975288	427.048	404.161	0
1725	41012	0	0	17.5377	12.4025	0.203189	0.979139	257.848	269.154	0
1725	46808	0	0	17.5802	12.3503	0.999997	0.00249033	550.306	265.335	0
1727	17691	0	0	2.67712	2.51887	-0.699203	-0.714924	509.764	70.5144	0
1727	32860	0	0	2.76521	2.56922	0.970834	0.239753	263.587	24.9648	0
1731	38521	0	0	1.84531	14.7073	0.126557	0.991959	-24.1714	9.4828	0
1731	38713	0	0	1.77799	14.6469	-0.999815	-0.0192096	190.291	21.919	0
1733	41009	0	0	7.34545	13.73	-0.725306	0.688426	34.0003	117.092	0
1736	32517	0	0	24.8392	4.9397	-0.246179	-0.969224	132.173	8.02041	0
1737	39694	0	0	26.3821	4.69832	-0.999855	0.0170469	647.632	81.5604	0
1738	44041	0	0	20.603	9.8111	-0.960417	0.278567	1109.61	118.871	0
1741	17076	0	0	26.0954	2.10974	0.993601	0.11295	263.435	20.5739	0
1742	46992	0	0	13.4181	9.10599	-0.997864	-0.0653182	-151.976	82.5181	0
1748	36150	0	0	18.6627	1.77866	-0.993783	-0.111335	375.637	186.781	0
1748	40288	0	0	18.7361	1.8344	0.374012	0.927424	479.985	293.433	0
1748	49096	0	0	18.7546	1.74735	0.718868	-0.695147	835.575	163.93	0
1750	12401	0	0	2.8398	13.4536	0.997777	-0.0666361	132.702	1.13727	0
1751	24884	0	0	14.0907	11.3572	-0.343091	0.939302	1702.33	102.129	0
1751	28957	0	0	14.1273	11.2425	0.264839	-0.964293	2532.21	452.814	0
1755	11896	0	0	6.43637	8.7638	-0.779798	-0.626031	1016.05	27.8826	0
1761	37196	0	0	21.8094	4.11296	0.868422	0.495826	497.12	305.728	0
1761	47227	0	0	21.7146	4.14114	-0.457738	0.889087	502.394	113.448	0
1764	18310	0	0	12.1827	13.2906	0.755313	-0.655364	1302.56	810.992	0
1764	34415	0	0	12.1876	13.3571	0.842618	0.538511	1445.88	1215.13	0
1764	36060	0	0	12.1162	13.2771	-0.43893	-0.898521	4010.31	804.483	0
1772	18633	0	0	15.1582	9.35512	-0.433212	0.901292	2711.49	149.977	0
1773	12872	0	0	11.09	6.75068	-0.802031	0.597283	34.8707	142.005	0
1773	52213	0	0	11.1716	6.76046	0.636726	0.77109	1689.69	373.692	0
1775	34241	0	0	2.38911	8.47507	0.851795	-0.523876	432.164	99.8621	0
1775	48902	0	0	2.27735	8.46231	-0.711699	-0.702484	252.338	11.0493	0
1776	12660	0	0	26.6504	2.01345	0.813241	-0.581928	200.965	28.1815	0
1776	27956	0	0	26.5943	1.99305	-0.250107	-0.968218	85.8503	2.10244	0
1776	50011	0	0	26.6248	2.09392	0.328441	0.944524	199.83	5.05036	0
1779	10991	0	0	15.1041	1.53301	0.475163	-0.879898	1029.25	170.363	0
1779	22079	0	0	15.0719	1.62817	-0.15782	0.987468	1037.26	149.905	0
1779	42289	0	0	15.0514	1.53557	-0.558723	-0.829354	637.891	80.2489	0
1780	33569	0	0	7.8153	9.51502	0.177988	0.984033	979.683	132.91	0
1784	35597	0	0	18.448	7.61877	-0.998841	-0.0481341	572.719	69.1655	0
1784	42170	0	0	18.5182	7.68088	0.169572	0.985518	1305.22	269.561	0
1790	20835	0	0	4.50272	5.88152	-0.81202	0.58363	485.272	93.0107	0
1790	44299	0	0	4.59227	5.83898	0.965384	-0.260833	294.816	131.153	0
1792	15570	0	0	8.67924	11.4853	0.789316	-0.613988	194.448	30.0843	0
1793	31961	0	0	21.8414	1.44149	0.0305737	0.999533	272.234	45.008	0
1793	38670	0	0	21.8918	1.41159	0.862301	0.506396	12.4127	7.80363	0
1799	20457	0	0	13.234	11.2442	-0.628177	-0.778071	4085.26	1658.57	0
1799	33714	0	0	13.3061	11.3711	0.34624	0.938146	3005.19	188.405	0
1800	22161	0	0	8.10535	11.2121	0.366998	0.930222	1626.74	426.981	0
1800	38507	0	0	8.03223	11.1011	-0.709787	-0.704416	2089.03	172.822	0
1805	12913	0	0	18.2873	3.46984	-0.934337	0.356391	861.32	196.043	0
1805	21495	0	0	18.2947	3.40457	-0.830164	-0.55752	38.3987	21.2223	0
1805	44294	0	0	18.4254	3.44386	0.99997	-0.00771604	-26.9585	61.6878	0
1810	18460	0	0	4.42811	12.1848	-0.463333	0.886184	158.238	217.588	0
1814	10278	0	0	6.67458	12.8215	-0.750393	-0.660992	162.692	3.07307	0
1814	12938	0	0	6.70984	12.9367	-0.251873	0.96776	59.4219	137.596	0
1814	43304	0	0	6.79821	12.8645	0.998618	-0.0525526	794.092	190.401	0
1816	18646	0	0	6.97822	2.14128	0.367087	-0.930187	581.765	159.517	0
1816	44327	0	0	6.92175	2.25089	-0.544277	0.838906	454.517	54.8262	0
1817	39469	0	0	2.0917	12.6637	0.874565	-0.484908	291.11	76.662	0
1821	20500	0	0	7.32554	9.65361	-0.44865	-0.893708	121.965	91.7126	0
1821	30319	0	0	7.30567	9.75489	-0.752298	0.658822	-99.6728	30.0728	0
1821	43903	0	0	7.41995	9.71007	0.999617	-0.0276731	77.1489	158.391	0
1822	17527	0	0	16.8561	8.71658	0.633052	-0.774109	1681.51	110.461	0
1822	51058	0	0	16.7785	8.79216	-0.790538	0.612413	1973.9	545.417	0
1824	11559	0	0	11.2969	12.7734	0.0927665	-0.995688	1223.29	372.839	0
1824	19255	0	0	11.3591	12.8655	0.957693	0.287793	-170.449	778.57	0
1834	37745	0	0	2.1746	6.93482	0.674103	-0.738638	219.221	49.8184	0
1834	41596	0	0	2.12457	7.04847	-0.0897068	0.995968	46.9754	30.18	0
1834	45505	0	0	2.07482	6.94849	-0.848449	-0.529278	58.006	8.59459	0
1835	19841	0	0	3.63071	13.8786	0.376446	0.926438	17.8378	14.7903	0
1837	16078	0	0	12.9331	15.2051	0.998738	0.050215	-400.985	328.429	0
1841	12274	0	0	18.9575	9.42706	-0.872995	0.487729	742.293	44.1947	0
1844	30996	0	0	4.12138	5.39656	-0.281304	-0.959619	81.8208	40.6132	0
1844	39926	0	0	4.08224	5.44003	-0.983475	-0.181042	663.498	37.6706	0
1847	20643	0	0	5.58771	14.0389	0.120425	0.992722	-23.9351	1.16353	0
1848	12025	0	0	15.0052	8.56017	0.863181	-0.504895	528.77	509.936	0
1849	19323	0	0	13.9213	7.65766	-0.277044	0.960857	1267.16	264.239	0
1849	38605	0	0	13.989	7.64375	0.635872	0.771794	-26.3868	163.639	0
1850	11079	0	0	16.2696	12.3988	-0.994621	0.103579	1433.73	320.074	0
1856	37207	0	0	14.7352	11.3852	-0.27303	0.962006	3649.17	203.716	0
1861	40961	0	0	24.2199	9.13699	-0.670852	-0.741592	33.1276	90.5528	0
1864	10926	0	0	12.0229	11.4497	0.152148	-0.988358	3891.59	530.316	0
1864	38856	0	0	12.0723	11.4944	0.969833	-0.243772	-76.7435	544.284	0
1865	10663	0	0	16.0038	14.7943	0.269086	-0.963116	283.564	30.8467	0
1865	45742	0	0	15.9394	14.8082	-0.646751	-0.762702	118.852	155.678	0
1870	45117	0	0	4.78559	14.8723	0.921095	0.389339	71.6282	31.1783	0
1872	46445	0	0	17.5543	3.79433	-0.228079	0.973643	1744.11	221.702	0
1873	13214	0	0	9.42429	4.10955	0.883158	0.469075	252.056	115.012	0
1874	21000	0	0	20.4902	1.23389	-0.930626	0.365971	198.31	55.9242	0
1874	25138	0	0	20.5416	1.27248	-0.0927262	0.995692	732.17	95.2095	0
1880	32786	0	0	3.5385	15.4598	0.6067	-0.794931	39.8604	10.9961	0
1881	29562	0	0	19.4274	9.27567	0.88268	-0.469975	682.374	102.904	0
1882	40244	0	0	19.8891	2.99004	-0.850077	0.526658	224.274	172.523	0
1883	33335	0	0	22.8986	4.33022	-0.97541	0.2204	740.719	155.672	0
1883	46257	0	0	22.9659	4.38526	-0.0202548	0.999795	181.261	174.715	0
1885	17367	0	0	12.2602	5.63498	-0.999998	0.0019309	242.118	167.617	0
1885	23909	0	0	12.2919	5.57411	-0.57079	-0.821096	744.504	20.8284	0
1887	51451	0	0	20.6768	10.3552	0.829973	-0.557804	570.432	39.3102	0
1888	29818	0	0	7.4486	13.6191	-0.721046	-0.692888	197.821	104.985	0
1899	30430	0	0	17.7833	10.0188	0.316693	-0.948528	1233.65	35.1879	0
1899	47165	0	0	17.7159	10.0324	-0.660145	-0.751138	467.323	10.1622	0
1900	17945	0	0	12.5301	12.5647	-0.678289	0.734795	933.696	482.88	0
1900	38586	0	0	12.5762	12.4671	0.136133	-0.990691	4391.98	225.5	0
1900	48776	0	0	12.5143	12.5064	-0.956098	-0.293046	-23.333	199.498	0
1903	20530	0	0	7.96018	10.8787	-0.689245	0.724529	124.942	231.526	0
1903	51281	0	0	8.04781	10.838	0.998147	-0.0608517	-14.6039	124.493	0
1904	36603	0	0	2.82782	5.32453	0.635674	-0.771957	286.171	14.7452	0
1907	28829	0	0	6.8462	12.4593	-0.578942	0.815369	-65.3998	22.5942	0
1907	52612	0	0	6.81556	12.401	-0.99984	0.0178736	734.703	141.459	0
1909	21045	0	0	12.5813	11.0936	-0.62866	-0.777681	1463.07	440.909	0
1915	11181	0	0	9.62932	14.7084	0.947285	-0.320391	314.804	297.867	0
1918	33513	0	0	1.91265	1.3334	-0.996666	0.0815883	250.606	7.85849	0
1920	23502	0	0	13.4997	7.72303	0.937605	0.347702	9.70622	148.197	0
1920	34137	0	0	13.3719	7.72406	-0.931868	0.362796	-14.5911	115.484	0
1926	13353	0	0	8.41211	13.6343	-0.805642	0.592403	-36.9269	66.2226	0
1926	46508	0	0	8.48899	13.6559	0.376771	0.926306	356.525	272.045	0
1926	48610	0	0	8.51872	13.5599	0.833854	-0.551985	36.6889	229.221	0
1928	18511	0	0	26.4552	2.3823	-0.866804	-0.49865	234.024	36.2131	0
1929	19459	0	0	9.25282	9.53906	0.987724	0.15621	805.601	319.209	0
1929	23792	0	0	9.22459	9.46945	0.598168	-0.801371	283.833	349.126	0
1929	44204	0	0	9.1423	9.58916	-0.533841	0.845585	376.362	53.8169	0
1932	14381	0	0	15.0029	13.6116	0.336284	-0.941761	447.673	40.6583	0
1932	19823	0	0	15.0454	13.6659	0.994458	-0.105138	1890.06	400.22	0
1932	41184	0	0	14.9388	13.6235	-0.650937	-0.759132	1268.52	564.898	0
1933	12817	0	0	6.43933	8.94405	-0.274695	-0.961531	244.547	42.0982	0
1933	50873	0	0	6.39516	9.05238	-0.869229	0.494409	240.904	14.7533	0
1937	17570	0	0	13.1106	6.21325	-0.903348	0.428907	-16.9078	341.952	0
1938	21336	0	0	14.3317	10.7493	-0.490507	-0.871437	2257.51	1487.06	0
1938	40009	0	0	14.4265	10.8365	0.90945	0.415814	19.7366	470.584	0
1942	16966	0	0	2.68063	14.9486	-0.749053	0.66251	69.8538	20.5275	0
1944	16795	0	0	2.8912	7.32322	0.488995	0.872287	295.183	0.538534	0
1944	25300	0	0	2.92846	7.26306	0.99881	0.0487712	591.334	108.888	0
1944	48157	0	0	2.80025	7.21175	-0.756477	-0.65402	810.559	178.838	0
1948	32605	0	0	25.39	9.14688	-0.939028	0.343841	712.539	145.415	0
1951	43209	0	0	15.7955	11.6838	0.317509	0.948255	1499.54	793.676	0
1951	52553	0	0	15.83	11.5672	0.782156	-0.623082	2436.55	677.699	0
1954	11664	0	0	12.6191	15.5078	-0.784687	-0.619892	4640.42	1958.39	0
1954	39609	0	0	12.7098	15.4873	0.438474	-0.898744	7082.35	2934.44	0
1957	37163	0	0	3.92706	12.0225	-0.577295	-0.816535	33.589	1.50423	0
1957	41449	0	0	3.98974	12.0192	0.489476	-0.872017	45.741	48.4956	0
1957	42447	0	0	3.93646	12.1238	-0.417415	0.908716	59.8228	23.7117	0
1960	35559	0	0	14.1059	2.40308	0.270926	0.9626	232.385	65.142	0
1964	21362	0	0	8.83666	14.1972	0.975139	-0.221593	239.91	221.28	0
1964	47890	0	0	8.75195	14.2446	-0.700712	0.713444	-92.4946	27.8143	0
1967	15848	0	0	1.57618	4.01807	0.341977	-0.939708	195.316	23.2945	0
1967	37846	0	0	1.51313	4.03056	-0.674716	-0.738078	336.135	65.1835	0
1969	12548	0	0	8.00629	3.63726	0.594637	-0.803994	549.309	25.1472	0
1969	47019	0	0	7.94235	3.62974	-0.392624	-0.919699	519.36	76.8092	0
1981	10639	0	0	9.14147	8.43538	0.92144	0.38852	598.602	210.26	0
1981	50490	0	0	9.10989	8.35874	0.381855	-0.924222	1457.21	383.293	0
1986	35927	0	0	10.4852	12.0332	0.394077	-0.919077	983.671	62.8824	0
1987	33545	0	0	7.02972	2.90393	-0.0993101	-0.995057	1011.46	27.8336	0
1987	52095	0	0	6.99032	3.02715	-0.658015	0.753004	403.328	29.0663	0
1989	41284	0	0	11.9396	6.90038	0.747965	-0.663739	614.743	350.65	0
1989	42127	0	0	11.9085	7.00088	0.24276	0.970086	1821.35	137.125	0
1989	42133	0	0	11.8784	6.88166	-0.247648	-0.96885	1431.84	192.516	0
1992	16267	0	0	16.9539	8.3273	-0.952881	-0.303344	214.668	183.41	0
1992	16901	0	0	17.023	8.40519	0.187848	0.982198	348.012	330.417	0
1992	35342	0	0	17.072	8.34254	0.998662	-0.0517117	1214.78	685.55	0
1993	15422	0	0	18.0224	8.91517	-0.598631	0.801025	1669.08	83.7727	0
1997	22666	0	0	8.20661	13.2517	-0.714651	-0.699482	1338.11	172.513	0
1997	36246	0	0	8.22399	13.3473	-0.420484	0.9073	-71.5397	96.8323	0
1999	21859	0	0	7.7194	13.8007	0.656582	0.754255	638.808	82.112	0
2003	30676	0	0	26.8828	2.47017	0.744659	0.667445	248.841	10.6659	0
2005	27501	0	0	26.4691	4.00933	0.889223	0.457474	53.381	4.01855	0
2008	27511	0	0	7.06585	12.7875	-0.99992	-0.0126363	744.697	75.6441	0
2008	51246	0	0	7.16549	12.8119	0.89287	0.450314	1416.51	45.029	0
2013	23701	0	0	6.53196	14.0101	-0.0989045	-0.995097	47.2259	29.9688	0
2013	27376	0	0	6.59522	14.1026	0.891366	0.453285	465.651	5.36768	0
2013	49880	0	0	6.48861	14.114	-0.776696	0.629876	14.9122	1.91716	0
2017	27533	0	0	10.9349	4.48032	-0.85329	0.521437	696.843	129.839	0
2017	37211	0	0	10.9373	4.40862	-0.814686	-0.579902	24.5794	41.9307	0
2018	21555	0	0	12.7914	6.28188	0.163988	-0.986462	1843.09	103.672	0
2018	41534	0	0	12.8449	6.32657	0.942597	-0.333934	133.344	32.5779	0
2022	27738	0	0	3.70922	4.51199	-0.97578	0.218754	282.287	36.9979	0
2023	15019	0	0	16.5929	6.28544	-0.689365	0.724414	1640.45	244.869	0
2025	25735	0	0	12.2035	14.3446	0.998068	-0.0621337	-546.153	440.64	0
2031	15102	0	0	1.30015	12.699	-0.714638	0.699495	152.39	86.5663	0
2035	27322	0	0	11.26	5.58519	0.865433	0.501025	89.3851	104.701	0
2037	24134	0	0	4.00671	13.0041	-0.497946	0.867208	-31.18	23.7054	0
2037	37179	0	0	4.06403	12.9993	0.631511	0.775367	31.1135	60.9162	0
2038	48680	0	0	19.3401	4.34202	-0.886885	-0.461989	435.464	62.8947	0
2040	26658	0	0	4.51726	15.6853	0.999974	-0.00717613	231.198	7.53079	0
2040	40296	0	0	4.48291	15.6272	0.489392	-0.872064	15.4049	18.917	0
2042	21363	0	0	23.3663	3.78457	0.99405	-0.108922	495.41	45.1094	0
2042	43200	0	0	23.2928	3.84606	-0.282288	0.95933	208.135	97.614	0
2044	13241	0	0	14.4792	13.5059	0.996425	-0.0844792	795.533	397.368	0
2044	31969	0	0	14.3706	13.4567	-0.593756	-0.804645	526.127	269.663	0
2046	14295	0	0	13.568	3.23633	0.804762	0.593597	646.149	125.534	0
2046	51581	0	0	13.5784	3.17269	0.951234	-0.308469	104.849	17.754	0
2049	14366	0	0	3.49773	6.76535	-0.929599	-0.368573	829.818	31.1824	0
2049	34977	0	0	3.56944	6.86295	0.0742095	0.997243	167.607	16.3686	0
2049	51840	0	0	3.63233	6.81288	0.954936	0.296811	961.421	21.3622	0
2053	16941	0	0	26.1111	4.00533	-0.995423	-0.0955705	531.846	33.4523	0
2053	23663	0	0	26.1382	4.06974	-0.626297	0.779585	158.373	22.3503	0
2053	43575	0	0	26.2081	4.08199	0.323063	0.946377	213.357	47.0975	0
2054	24000	0	0	20.8617	1.19696	-0.588227	-0.808696	127.071	151.503	0
2055	13182	0	0	21.2071	2.47055	0.462155	-0.886799	456.083	17.4949	0
2055	31278	0	0	21.124	2.58399	-0.7057	0.708511	597.499	25.7474	0
2056	24860	0	0	24.7013	4.28045	-0.982002	-0.188872	411.538	133.113	0
2056	25279	0	0	24.7607	4.2257	-0.110405	-0.993887	261.843	9.84746	0
2056	49769	0	0	24.7391	4.35475	-0.427167	0.904173	749.987	174.073	0
2056	50651	0	0	24.8231	4.25319	0.807476	-0.589901	920.628	42.6913	0
2057	19575	0	0	22.8842	3.37154	0.858984	0.512002	302.701	71.2944	0
2057	26646	0	0	22.7865	3.33523	-0.984893	-0.173166	322.4	12.4163	0
2057	39059	0	0	22.8169	3.3926	-0.412329	0.911035	918.59	43.7156	0
2059	14054	0	0	4.82837	1.3364	0.352666	-0.935749	213.573	1.30744	0
2059	17677	0	0	4.7608	1.35124	-0.711087	-0.703104	790.086	39.5491	0
2063	30634	0	0	12.4105	1.11203	0.0796414	0.996824	688.02	30.3149	0
2066	16139	0	0	24.28	9.57523	0.692911	0.721023	215.236	31.1318	0
2066	45963	0	0	24.2328	9.46006	-0.012843	-0.999918	-180.261	66.8288	0
2067	24132	0	0	1.88601	13.4897	-0.574395	0.818578	70.9497	123.625	0
2067	42367	0	0	1.8542	13.4319	-0.998926	0.0463382	175.62	52.4888	0
2070	45380	0	0	10.8511	3.75879	-0.138875	0.99031	1285.5	268.592	0
2075	25744	0	0	1.09248	5.74958	0.963274	-0.268521	489.491	72.972	0
2079	33227	0	0	13.6297	5.51958	-0.982029	0.18873	-194.023	87.2192	0
2080	15029	0	0	16.7567	9.77336	0.958257	-0.285908	844.648	490.512	0
2080	20091	0	0	16.7289	9.84514	0.513111	0.858322	474.324	392.942	0
2080	28422	0	0	16.6951	9.72863	-0.0252221	-0.999682	1252.93	604.673	0
2080	49457	0	0	16.645	9.82667	-0.825092	0.564998	1721.78	482.083	0
2081	29997	0	0	14.2216	13.4797	-0.691832	-0.722059	29.5684	1072.42	0
2081	31969	0	0	14.2994	13.4653	0.381626	-0.924317	5668.43	90.876	0
2082	17547	0	0	15.0118	12.6893	-0.391865	-0.920023	1870.06	3308.65	1
2082	20047	0	0	15.1058	12.7398	0.983503	-0.18089	-1655.4	859.416	1
2082	49787	0	0	15.0181	12.8173	-0.299918	0.953965	2037.72	238.405	0
2084	25789	0	0	11.2411	2.40326	0.90037	-0.435124	265.102	309.255	0
2085	10508	0	0	16.229	4.62286	-0.296408	-0.955061	516.243	353.179	0
2085	33487	0	0	16.2928	4.63656	0.660096	-0.751181	1124.68	234.497	0
2088	44557	0	0	2.70403	9.40466	0.959691	0.281059	676.283	32.2303	0
2088	45456	0	0	2.59115	9.4055	-0.955387	0.295356	750.06	103.433	0
2090	17064	0	0	8.56302	6.28778	0.30459	-0.952483	1058.88	210.362	0
2090	23591	0	0	8.57122	6.42081	0.419341	0.907829	1386.55	74.2335	0
2094	47569	0	0	22.2136	6.3975	0.994005	0.109338	66.0993	25.3314	0
2097	13926	0	0	16.9106	7.7392	-0.982644	-0.185503	65.0091	211.691	0
2097	23728	0	0	17.057	7.76538	0.986035	0.166538	419.672	201.087	0
2097	52191	0	0	16.9265	7.80046	-0.769327	0.638855	1749.85	338.301	0
2097	52670	0	0	17.0004	7.6806	0.224794	-0.974406	1986.83	416.849	0
2099	15691	0	0	16.5533	9.33683	-0.343656	0.939096	3017.41	204.042	0
2100	28063	0	0	20.8614	7.65536	-0.85316	-0.52165	109.297	60.5835	0
2100	29739	0	0	20.941	7.75933	0.280683	0.959801	331.755	205.389	0
2101	10733	0	0	17.7818	2.45949	0.458211	-0.888843	1789.22	109.766	0
2101	48993	0	0	17.704	2.51175	-0.995992	0.0894402	149.359	177.154	0
2103	39891	0	0	8.16706	1.75247	-0.51935	0.854562	23.98	67.0143	0
2103	44119	0	0	8.23885	1.75123	0.548342	0.836254	277.422	105.678	0
2107	32529	0	0	24.5885	9.46397	0.99245	-0.12265	508.056	86.1329	0
2108	34252	0	0	11.7762	6.26489	0.61301	-0.790075	1102.34	327.722	0
2108	49154	0	0	11.7551	6.38108	0.296246	0.955112	1182.84	1.77968	0
2112	16145	0	0	26.816	5.39685	-0.768681	-0.639632	120.036	47.3362	0
2112	28762	0	0	26.873	5.37748	0.219809	-0.975543	7.9272	62.849	0
2119	11494	0	0	9.77988	11.161	-0.988492	-0.15127	-18.6859	34.3503	0
2119	14082	0	0	9.80017	11.2212	-0.696382	0.717671	401.93	221.293	0
2119	32156	0	0	9.81733	11.1096	-0.448429	-0.893818	1518.75	67.0981	0
2124	24392	0	0	14.5623	6.45026	0.70765	0.706563	-107.773	84.4458	0
2124	36020	0	0	14.4719	6.42464	-0.973013	0.230751	-33.2877	148.792	0
2127	20756	0	0	16.4889	7.57692	-0.907971	-0.419032	464.272	74.089	0
2133	13778	0	0	19.2287	11.6388	0.934475	-0.356028	908.358	219.955	0
2133	17330	0	0	19.1128	11.7007	-0.815475	0.578792	764.264	30.5008	0
2133	33226	0	0	19.1675	11.7287	0.00989707	0.999951	468.497	79.4628	0
2133	43540	0	0	19.1531	11.5974	-0.207021	-0.978336	440.647	114.575	0
2142	10786	0	0	3.89814	10.0557	-0.99169	-0.128654	353.187	67.5446	0
2142	16374	0	0	3.99693	10.1313	0.383573	0.92351	455.611	29.0357	0
2142	30065	0	0	4.03943	10.0492	0.975576	-0.219661	472.365	162.486	0
2142	46815	0	0	3.93551	10.1284	-0.471334	0.881955	7.85784	27.532	0
2143	37350	0	0	6.25411	1.75822	-0.228468	-0.973551	976.942	70.8108	0
2147	19728	0	0	14.9378	12.4206	-0.831699	0.555227	3747.79	658.41	0
2147	45693	0	0	15.0418	12.3357	0.710669	-0.703526	4044.55	180.835	0
2149	10754	0	0	16.897	9.4303	-0.24287	0.970059	1412.97	435.993	0
2149	18217	0	0	16.9542	9.357	0.881747	-0.471724	1286.98	272.568	0
2152	12178	0	0	26.5561	3.84741	0.767126	-0.641496	264.787	50.3747	0
2153	32745	0	0	12.0972	2.53195	-0.993081	0.117428	-97.4924	204.687	0
2162	20014	0	0	15.1179	12.5035	-0.999898	-0.0142775	851.442	116.775	0
2162	31072	0	0	15.2365	12.4612	0.764988	-0.644045	1866.88	122.399	0
2167	14130	0	0	4.24832	10.0709	0.90796	0.419056	405.489	54.5755	0
2167	43419	0	0	4.16987	10.0934	-0.550741	0.834677	-72.1177	37.6759	0
2167	49437	0	0	4.24227	10.0158	0.795167	-0.606391	60.4861	2.458	0
2168	35693	0	0	11.9122	9.02487	-0.596868	0.80234	1817.08	600.237	0
2169	22060	0	0	5.54759	3.42428	-0.980925	-0.194388	756.058	152.865	0
2170	45372	0	0	1.73931	14.9561	0.78116	-0.624331	146.943	42.0202	0
2173	22716	0	0	23.3305	5.5556	-0.360472	0.93277	116.332	120.856	0
2173	41282	0	0	23.291	5.49533	-0.99919	-0.0402317	286.427	107.545	0
2175	14629	0	0	9.78875	12.9215	-0.977631	-0.210327	1606.37	708.792	0
2178	26314	0	0	10.8204	8.44933	-0.272901	-0.962042	2005.7	158.354	0
2181	40845	0	0	26.4904	7.55598	-0.487404	-0.873176	20.1265	46.7681	0
2181	41366	0	0	26.5704	7.61122	0.989224	0.146411	279.358	74.4905	0
2182	36172	0	0	18.5525	8.78767	-0.285395	-0.95841	251.397	267.762	0
2182	48012	0	0	18.5162	8.83305	-0.997722	-0.067466	892.644	398.646	0
2184	20686	0	0	25.8514	6.56821	-0.125456	-0.992099	-32.3816	75.2232	0
2184	50195	0	0	25.9106	6.67743	0.76287	0.646552	84.046	198.207	0
2185	44100	0	0	22.7409	3.81384	0.880891	0.47332	-64.4107	64.4545	0
2186	13332	0	0	17.671	4.51996	-0.423419	-0.905934	1439.63	351.615	0
2186	14186	0	0	17.651	4.62936	-0.716429	0.69766	886.408	157.459	0
2186	39170	0	0	17.7677	4.57418	0.993865	-0.110604	686.64	255.208	0
2186	47536	0	0	17.7161	4.64801	0.237601	0.971363	1059.85	92.4303	0
2188	52204	0	0	9.235	4.92737	-0.975004	-0.222186	194.889	156.759	0
2189	23277	0	0	13.6483	1.08362	-0.984643	-0.174581	73.8325	33.8944	0
2190	24564	0	0	16.7746	1.15583	0.880168	0.474662	671.093	96.4186	0
2190	39158	0	0	16.68	1.14107	-0.983034	0.183422	426.427	53.3294	0
2197	35797	0	0	6.63865	6.98393	-0.912397	-0.409306	1047.99	235.69	0
2197	36388	0	0	6.76687	6.9788	0.877102	-0.480303	107.896	72.2196	0
2198	49158	0	0	4.9166	11.6154	0.438398	-0.898781	87.5561	20.1804	0
2201	22238	0	0	9.86837	6.83121	-0.184787	0.982779	1197.13	261.626	0
2207	21342	0	0	14.2704	7.91725	-0.785578	-0.618763	318.292	336.749	0
[truncated: 44,338 more rows]
