# Supplementary material for: Study on stability analysis of soil nail reinforced slopes under loading based on the discrete element method
Source: PLoS One. 2026 May 26;21(5):e0350163. doi: 10.1371/journal.pone.0350163 (PMC13210361; doi:10.1371/journal.pone.0350163)
Supplement: S1 File — (ZIP) [file pone.0350163.s001.zip › DATA in PFC/2_14_10000__measure.txt]

id	cx	cy	mradius	sxx	syy	sxy	s1	s3	angle_deg	porosity	strain_x	strain_y
1	15.7	15.35	0.63	-7080.65	-406.687	1537.31	-69.6039	-7417.73	77.6325	0.18296	-2.57479e-07	1.36816e-06
2	14.44	15.098	0.63	-21242.6	-18309.9	7486.78	-12147.2	-27405.3	50.5407	0.155673	-5.18191e-06	6.23536e-06
3	13.18	14.846	0.63	-9136.12	-54683.8	1581.7	-9081.26	-54738.6	1.98648	0.162129	-1.07197e-05	9.79924e-06
4	17	14	0.63	-3927.97	-2836.16	1209.68	-2054.91	-4709.23	57.1444	0.192141	2.08098e-06	4.46484e-06
5	15.74	13.748	0.63	-9740.66	-11181.4	3428.54	-6957.63	-13964.4	39.0672	0.167502	-1.24707e-06	1.76559e-06
6	14.48	13.496	0.63	-9205.46	-23187.5	4081.76	-8101.1	-24291.9	15.1394	0.186091	4.57799e-06	5.13247e-07
7	18.4	12.6	0.63	-4653.79	-2619.56	1274.88	-2005.77	-5267.58	64.2917	0.177644	-1.78758e-06	3.64363e-06
8	17.14	12.348	0.63	-7437.73	-6604.26	2304.54	-4679.07	-9362.91	50.1251	0.199706	2.19231e-06	2.95899e-06
9	15.88	12.096	0.63	-7255.56	-12447.8	2930.33	-5936.76	-13766.6	24.2303	0.186723	3.97065e-06	-5.34296e-06
10	19.8	11.2	0.63	-3627.72	-2833.13	1200.34	-1966.04	-4494.81	54.1569	0.185918	-2.73903e-06	1.5229e-07
11	18.54	10.948	0.63	-5093.33	-5130.12	1494.34	-3617.27	-6606.18	44.6474	0.178821	2.52955e-06	-2.46129e-06
12	17.28	10.696	0.63	-8036.89	-8873.55	2981.05	-5444.96	-11465.5	41.0059	0.175159	-5.12216e-07	-3.02642e-06
13	21	9.75	0.63	-6662.28	-2881.04	1287.9	-2484.06	-7059.27	72.8686	0.191043	-3.89116e-06	-3.05828e-07
14	19.74	9.498	0.63	-5810.72	-4219.33	1607.79	-3221.11	-6808.94	58.1654	0.164768	2.91385e-06	-7.56095e-07
15	18.48	9.246	0.63	-5716.83	-6780.5	2191.16	-3993.89	-8503.44	38.1785	0.165798	-1.42572e-07	-2.63818e-06
16	22.5	9.3	0.63	-6319.63	-1216.67	921.817	-1055.26	-6481.04	80.0679	0.194701	2.35263e-07	8.45498e-07
