# Supplementary material for: Study on stability analysis of soil nail reinforced slopes under loading based on the discrete element method
Source: PLoS One. 2026 May 26;21(5):e0350163. doi: 10.1371/journal.pone.0350163 (PMC13210361; doi:10.1371/journal.pone.0350163)
Supplement: S1 File — (ZIP) [file pone.0350163.s001.zip › DATA in PFC/2_14_10000__pbond.txt]

ball1_id	ball2_id	cx	cy	pb_fn	pb_fs	pb_state	bond_type
6	21988	6.96411	3.8213	82.9317	-38.026	3	0
6	29749	6.99346	3.89893	59.0604	154.478	3	0
7	28757	24.6354	3.70262	64.1912	-14.6885	3	0
12	5819	3.15042	12.0886	3.582	27.6546	3	0
17	4641	9.92453	4.56939	72.2904	-31.2926	3	0
17	7912	9.89875	4.71333	95.3069	-302.604	3	0
25	9688	14.7758	8.59306	119.958	-461.823	3	0
35	7830	10.5548	10.8493	-351.62	-369.645	3	0
36	8603	24.9217	7.46521	35.2131	48.7331	3	0
40	1994	13.1939	6.05249	8.10496	-6.02642	3	0
51	1555	2.66093	4.94372	42.9698	71.6779	3	0
63	3510	15.5915	9.00563	186.655	4.12016	3	0
67	4619	5.2064	9.36004	63.0886	-32.7468	3	0
93	3401	23.1392	9.2168	-49.1858	37.1132	3	0
151	611	11.4129	4.31671	114.85	-32.189	3	0
174	289	14.9053	15.2728	-876.29	-346.512	3	0
183	327	3.86962	15.6591	-22.4656	-41.9639	3	0
265	530	20.7769	6.82801	33.5017	-108.561	3	0
421	992	24.9065	1.46944	58.9477	6.15888	3	0
563	835	16.092	7.2041	139.741	-297.521	3	0
639	940	18.1438	3.6869	283.712	58.1146	3	0
782	835	16.0223	7.28244	115.377	-150.76	3	0
12	29230	3.10768	12.051	-59.2036	-46.0529	3	0
19	18330	5.96638	5.20146	84.1008	59.8242	3	0
19	28347	6.06212	5.26266	78.7274	-0.159129	3	0
21	51229	10.2957	12.1522	-452.714	99.841	3	0
22	20360	18.9246	5.90585	31.9141	246.082	3	0
24	15402	6.12507	9.76624	66.1741	14.2408	3	0
24	42844	6.11621	9.69474	-70.5694	-127.56	3	0
32	15068	25.7957	7.89142	52.3669	136.272	3	0
32	23482	25.7092	7.90165	-60.5795	-216.474	3	0
32	23484	25.7755	8.00051	-153.769	20.0248	3	0
33	24026	22.889	1.61866	86.5811	2.66787	3	0
38	40341	1.84114	14.2099	5.35899	-42.9135	3	0
43	24224	12.0748	7.74698	135.946	252.179	3	0
48	15202	5.21093	13.7842	46.0288	-26.3759	3	0
48	34325	5.16358	13.6908	-116.408	-64.452	3	0
50	30371	26.6004	1.36105	33.8702	-4.08328	3	0
51	36503	2.71299	4.89557	26.8056	17.4741	3	0
54	38186	15.9103	4.50181	-50.443	-60.7505	3	0
54	42458	15.932	4.44179	90.6329	191.143	3	0
55	34632	16.6226	6.09775	-230.649	-50.3797	3	0
56	47461	12.4298	5.45286	45.3116	-44.6223	3	0
57	25720	16.8644	13.0092	325.187	81.3962	3	1
57	35305	16.9219	13.0105	-2.47799	4.80783	3	0
59	25894	25.8863	3.20025	45.6651	13.7954	3	0
59	33269	25.895	3.08776	31.0763	32.3151	3	0
60	50684	13.6833	9.88816	237.892	265.994	3	0
66	34745	7.95395	1.6136	38.3627	-43.1832	3	0
68	44691	12.1675	6.04084	-84.4812	-68.3801	3	0
68	47062	12.1423	6.11544	63.0453	0.646982	3	0
69	52350	10.6678	6.02391	102.588	44.807	3	0
70	16449	13.5476	3.89135	35.0024	-338.342	3	0
70	28456	13.4329	3.98416	44.5862	-150.864	3	0
70	46530	13.4465	3.8618	164.731	233.482	3	0
74	46308	14.4957	11.9941	-125.703	-440.074	3	0
76	45241	11.6066	7.61538	134.344	-103.14	3	0
77	17481	23.5888	2.43515	79.1687	-82.6883	3	0
77	25772	23.7094	2.40061	61.7991	0.928888	3	0
84	39294	6.40772	15.0946	2.08986	-22.8638	3	0
89	38214	23.0308	6.98856	105.233	3.04346	3	0
89	42208	23.1383	7.03942	-27.3287	-19.3696	3	0
93	20568	23.0692	9.15076	87.565	-123.793	3	0
93	26651	23.1266	9.11237	-158.769	142.087	3	0
97	14939	5.29033	12.6592	38.5668	-26.3885	3	0
107	4655	21.1205	3.35261	45.9855	59.165	3	0
110	2442	8.82466	8.06195	83.5349	94.8158	3	0
113	7001	17.4835	4.55243	47.3321	-70.7035	3	0
116	4553	3.78384	6.10252	-5.91201	-16.0307	3	0
116	8132	3.72414	6.04008	28.4089	110.045	3	0
117	9560	12.8119	14.4228	-136.946	768.95	3	0
139	5491	7.17779	1.71912	9.82876	28.9291	3	0
144	9028	14.5563	2.08496	126.708	-7.75583	3	0
147	7975	8.87585	13.7861	-146.465	-235.912	3	0
148	5013	17.8083	2.08274	77.5313	68.2853	3	0
148	8387	17.8009	2.0199	16.7282	67.1437	3	0
151	4981	11.3642	4.28075	-21.4335	-54.8907	3	0
166	6468	23.9532	2.43352	24.1421	95.2692	3	0
174	7382	14.9902	15.3354	101.065	-733.141	3	0
176	4767	8.15012	12.5932	36.9512	-50.769	3	0
180	2910	1.9163	1.71241	18.3088	-5.24909	3	0
180	3028	1.98806	1.69119	32.1738	3.38608	3	0
198	2215	13.9979	5.6333	11.7549	-426.771	3	0
198	3589	14.0191	5.57189	132.698	114.733	3	0
204	1054	14.6151	7.81023	277.609	-347.169	3	0
213	7139	19.0641	8.01631	55.9059	268.411	3	0
214	1408	26.8456	8.91513	-6.02	107.632	3	0
224	7552	26.4392	1.754	15.9568	3.06593	3	0
225	8504	16.6113	11.7698	69.8718	493.174	3	0
225	9770	16.6248	11.6871	228.171	-20.6426	3	0
249	6821	23.2352	6.2084	51.6312	67.9315	3	0
251	5718	14.1751	15.0452	209.072	923.375	3	0
254	1981	9.03602	8.38529	102.938	160.001	3	0
268	8484	7.06419	5.35163	-31.5959	-51.3625	3	0
270	6026	17.962	6.47343	236.851	-1.18865	3	0
273	1287	22.8086	7.98026	-61.982	-117.507	3	0
273	5506	22.813	8.10417	28.2343	210.551	3	0
289	3017	14.8436	15.2851	-164.767	202.794	3	0
290	2388	26.7386	4.88908	26.8875	35.6824	3	0
290	9384	26.7716	4.94316	74.002	-6.74712	3	0
301	4888	17.2623	8.06875	46.6592	-281.868	3	0
304	6703	25.2355	4.307	25.032	55.5624	3	0
306	7009	22.2123	6.76631	38.1965	-140.712	3	0
328	7438	18.2811	11.53	56.5186	171.939	3	0
332	6358	1.45077	14.6812	-8.37648	-43.1431	3	0
350	1388	8.57764	8.23757	160.215	-161.81	3	0
354	8698	24.6159	2.5539	23.2861	45.06	3	0
358	7018	26.5152	9.20277	30.1408	-249.896	3	0
362	9949	5.94532	10.0047	99.2186	-277.609	3	0
370	5503	10.458	14.8665	-557.074	-343.801	3	0
373	2529	10.0139	5.3492	84.6778	-48.4299	3	0
403	8671	26.7013	7.21459	20.0178	174.03	3	0
406	5153	3.38368	10.7891	11.8098	143.456	3	0
409	8871	6.45841	8.43755	67.3412	200.277	3	0
413	4705	23.1777	1.88087	10.5408	-72.2511	3	0
421	5075	24.8388	1.57345	47.7784	-12.5106	3	0
431	8337	21.8899	5.84822	18.5325	-165.862	3	0
434	2877	25.7195	5.25487	95.1383	8.97809	3	0
440	6242	16.9554	6.65963	-119.49	-48.087	3	0
444	7798	16.6169	10.5303	306.102	769.859	3	0
445	8598	1.94772	15.7731	-24.735	-8.40293	3	0
449	2819	22.2355	3.70863	55.7086	-134.269	3	0
457	2431	19.8891	7.61445	-62.6624	177.635	3	0
460	5533	19.5136	12.0121	-449.817	-632.625	3	1
468	2717	7.95024	11.6677	-103.763	178.398	3	0
468	9903	7.85758	11.6758	50.7639	57.9723	3	0
486	6544	8.48725	15.2217	-86.8934	95.0763	3	0
488	5488	23.6155	5.80045	-69.0403	-2.64861	3	0
489	8141	16.6729	7.88785	-17.5011	118.932	3	0
522	9063	23.5286	1.36157	35.3152	-28.2146	3	0
524	6489	19.1228	3.80897	35.8469	-29.337	3	0
527	4761	8.51136	4.02911	16.5157	-177.865	3	0
539	4640	11.0383	4.92817	23.029	159.443	3	0
544	6177	3.33751	9.82672	-2.4695	-46.3579	3	0
548	3039	4.77435	8.92748	95.1972	92.2468	3	0
550	8755	20.5707	6.43693	63.7249	0.290725	3	0
560	9834	15.523	13.3541	-147.066	-30.0586	3	0
588	1850	16.363	12.4363	107.667	185.428	3	0
592	7004	12.6061	11.3321	36.0528	378.428	3	0
607	3277	25.9221	8.71861	-71.2299	-37.4307	3	0
611	4981	11.3549	4.33877	6.26993	49.84	3	0
611	8232	11.3975	4.45063	132.561	74.3697	3	0
613	5677	8.80833	5.96345	99.8949	-165.333	3	0
625	5498	4.99937	10.0503	-257.982	-182.223	3	0
625	7544	4.94696	10.1791	-10.5922	-62.461	3	0
627	6322	7.1289	1.61087	28.0981	-95.1828	3	0
665	9681	1.28682	4.20791	32.8276	1.39384	3	0
679	6601	20.2679	8.78713	30.1851	-9.29136	3	0
680	7711	12.7809	13.7987	137.134	-1561.92	3	0
683	4642	11.5697	15.9017	-153.821	682.019	3	0
690	1385	16.129	12.2033	-89.8284	-238.587	3	0
697	8103	9.73538	4.12215	91.2262	6.99193	3	0
702	7878	4.31641	14.3452	0.782487	23.9869	3	0
707	9384	26.8615	4.88096	12.5501	65.1695	3	0
715	3209	3.82731	5.91037	65.573	13.4654	3	0
724	7274	10.3781	3.31448	65.7074	116.621	3	0
731	9241	22.509	6.16353	85.2502	-162.052	3	0
733	1123	2.02451	3.71937	20.1657	5.85381	3	0
751	8296	23.9666	6.04203	-15.7591	-48.7019	3	0
754	1371	14.4511	14.2976	-20924.8	7870.35	3	1
756	5325	11.5251	6.47953	97.7869	5.303	3	0
758	9856	15.5589	2.83235	64.7461	-183.939	3	0
767	5985	15.798	6.29821	128.794	-205.133	3	0
778	4382	11.2667	10.1656	54.4798	-228.898	3	0
778	8198	11.319	10.134	-100.779	326.969	3	0
784	5410	9.29186	8.40284	107.918	30.7649	3	0
791	1865	15.9425	14.9176	193.328	668.295	3	0
807	9274	2.63511	5.83917	20.1071	-38.5031	3	0
816	9512	13.5122	6.20277	196.938	-18.536	3	0
821	1060	20.2601	9.93843	-2.5887	-39.8919	3	0
829	1692	10.47	2.14547	52.1523	-86.2628	3	0
830	5158	11.4016	9.67107	-295.25	-173.459	3	0
839	3006	6.26202	4.62644	124.429	-30.9608	3	0
855	1486	25.9816	2.69655	31.5279	54.9286	3	0
863	3946	6.98354	6.77753	76.1838	88.9659	3	0
865	6533	1.20423	6.51403	3.64311	36.141	3	0
869	6758	5.282	6.51146	-133.023	16.1861	3	0
877	1683	8.76966	12.262	89.2529	342.989	3	0
884	8370	26.2128	6.53534	62.0687	-2.60224	3	0
890	1431	3.03499	6.39712	16.1917	-20.3089	3	0
890	2227	3.0898	6.42728	13.1988	33.0889	3	0
895	6379	19.5383	10.2098	91.0068	464.029	3	1
910	6228	3.06899	10.8075	43.7185	13.5805	3	0
910	8636	3.13058	10.8861	-49.0492	-75.7632	3	0
915	5700	12.4115	7.3673	146.321	20.2833	3	0
916	4803	16.7098	10.8606	34.7861	-297.087	3	0
917	5518	8.63081	12.4973	133.448	206.359	3	0
921	5208	4.16862	14.1549	-64.6761	38.0285	3	0
922	4311	8.84759	6.85727	19.3151	16.1026	3	0
936	6354	8.78352	9.13125	64.3919	-164.745	3	0
944	1775	2.33572	8.44138	-27.0736	10.9303	3	0
959	9513	2.56068	11.605	-170.502	-5.60722	3	0
982	7007	8.94694	5.39986	62.2218	-126.188	3	0
991	2924	5.66262	3.27411	15.1398	-94.1831	3	0
106	25320	2.15271	5.70417	35.7746	65.7136	3	0
106	47966	2.23657	5.72882	44.5771	-51.4518	3	0
107	30020	21.0636	3.38544	30.5254	-8.43037	3	0
109	21833	5.95037	14.5207	-79.1811	-98.6512	3	0
109	46247	5.91491	14.6147	-67.3828	79.3751	3	0
110	11861	8.72892	7.97257	110.709	64.7874	3	0
111	17343	17.8338	10.2491	239.765	142.779	3	0
111	48451	17.7866	10.2	198.602	-307.018	3	0
112	19678	17.9948	7.78978	-65.461	-34.3647	3	0
112	44620	18.1064	7.81977	38.3414	-401.783	3	0
113	13332	17.5944	4.50838	78.1839	-166.084	3	0
113	14186	17.5791	4.61698	55.8291	230.959	3	0
117	40552	12.7633	14.4586	1270.59	-32.0277	3	0
117	50168	12.7136	14.4296	-1150.51	-722.925	3	0
123	32028	3.80735	14.4063	15.3939	-31.4082	3	0
123	33916	3.72592	14.3288	-42.063	-26.0108	3	0
125	19521	2.30656	7.03132	15.9683	-56.2336	3	0
125	37745	2.25186	6.94801	33.0557	-76.0084	3	0
125	50605	2.2526	7.04151	26.6916	41.1054	3	0
126	21177	4.82934	7.62963	27.1842	6.26742	3	0
126	28446	4.83418	7.56043	128.133	-41.9175	3	0
130	39047	5.21333	14.7105	11.7122	-13.7199	3	0
130	43752	5.31503	14.6776	-62.2321	42.5982	3	0
130	49960	5.23024	14.772	-47.1838	5.31117	3	0
132	29470	7.38645	3.53658	56.1063	27.8479	3	0
135	34696	7.1642	7.45818	49.0749	150.647	3	0
135	41198	7.25264	7.38546	82.6931	-99.6894	3	0
138	28676	25.8262	9.46031	48.4035	202.057	3	0
140	37645	3.54521	14.7701	-27.8575	19.2254	3	0
140	39263	3.46843	14.8465	-18.1757	40.7384	3	0
146	43101	13.2838	12.0225	-216.004	-53.9024	3	0
146	43116	13.16	11.9505	-247.341	434.679	3	0
147	13975	8.93414	13.8707	123.442	91.5224	3	0
147	25145	8.88448	13.9041	-161.591	-97.0956	3	0
148	16186	17.924	2.00981	109.152	-161.28	3	0
149	21700	25.6689	9.65563	6.66084	113.993	3	0
149	52219	25.7116	9.77178	7.53817	-154.295	3	0
151	28831	11.3908	4.20342	100.117	113.679	3	0
152	16058	7.80723	3.25338	51.2943	51.4585	3	0
152	37748	7.79691	3.33694	33.5604	-112.478	3	0
154	18833	5.79512	15.3259	-27.7089	-64.087	3	0
156	34543	16.4137	8.11589	27.5021	644.151	3	0
158	11919	20.4501	5.70881	29.0162	-1.05454	3	0
159	10956	26.435	8.22194	-56.4494	91.7622	3	0
159	40282	26.4449	8.10957	-82.2136	12.6322	3	0
164	17602	19.281	1.78489	65.296	-116.063	3	0
164	26505	19.2647	1.88248	79.3333	78.1799	3	0
165	30530	8.86106	14.8981	-259.916	-48.8802	3	0
165	31502	8.79005	14.9285	81.6334	15.9738	3	0
165	42152	8.91229	14.9424	49.1588	273.221	3	0
166	25772	23.8562	2.38299	84.1361	-4.35068	3	0
174	30024	14.9388	15.372	-270.142	867.203	3	0
176	25833	8.05055	12.6501	-164.841	26.5028	3	0
176	28268	8.02462	12.5906	70.2083	1.98464	3	0
176	37679	8.1187	12.6533	53.6579	-104.701	3	0
179	24017	4.67039	5.59276	52.3311	1.27958	3	0
182	17570	13.049	6.1721	62.5333	29.3357	3	0
182	21445	12.9925	6.13403	3.31642	87.62	3	0
183	10029	3.96723	15.7207	-31.0027	-1.23213	3	0
183	26193	3.92485	15.7697	-28.9799	29.9283	3	0
184	41451	17.0698	12.3	76.7741	253.917	3	0
185	36620	13.7855	8.46679	103.194	-22.0555	3	0
185	45036	13.8513	8.45333	97.7905	201.617	3	0
189	17773	23.51	5.45405	49.9208	-8.37011	3	0
193	18006	3.06325	15.3149	-99.9606	6.94656	3	0
193	19032	3.0278	15.3769	-7.7266	9.76842	3	0
198	22096	14.0827	5.56761	120.523	-229.135	3	0
198	29453	14.0767	5.67181	193.801	271.066	3	0
204	15894	14.5682	7.93828	277.361	22.5743	3	0
204	21198	14.5206	7.83053	-116.817	45.6357	3	0
204	25939	14.6482	7.87338	-101.759	-70.4907	3	0
204	32863	14.5144	7.89679	34.1125	80.0586	3	0
207	10791	10.202	12.5186	0	0	0	0
207	17625	10.3114	12.5655	80.6173	305.497	3	0
213	33090	19.0259	7.9156	79.2211	322.091	3	0
214	16620	26.7655	8.9414	20.902	-12.6104	3	0
215	37391	21.6919	8.52971	32.1274	-215.269	3	0
224	27982	26.3512	1.83907	39.4806	-1.96643	3	0
224	50945	26.3283	1.7766	11.9807	-6.77458	3	0
225	49371	16.5689	11.671	34.0643	189.217	3	0
226	43870	11.0832	9.06295	294.207	-317.919	3	0
226	46877	11.0917	9.18711	204.423	113.731	3	0
226	51602	11.0261	9.18203	112.07	76.1355	3	0
231	13417	16.5135	1.4906	178.394	-4.31634	3	0
232	25618	20.5874	7.93087	-109.225	-55.1757	3	0
232	48017	20.5893	7.99431	31.8451	-15.032	3	0
237	17124	20.5299	2.26735	113.421	-8.82647	3	0
238	32540	12.5087	10.1192	-330.121	172.562	3	0
245	24737	7.49922	3.40267	69.1643	-26.8407	3	0
245	41631	7.44899	3.35878	34.8969	-0.263528	3	0
249	11409	23.3017	6.1197	65.7334	51.7565	3	0
249	27505	23.2186	6.11956	12.8931	-157.072	3	0
251	18674	14.2088	15.1729	95.7561	643.137	3	0
259	44262	4.31262	4.91587	85.647	14.8964	3	0
265	20380	20.8937	6.90876	-102.21	-161.927	3	0
268	15542	6.98216	5.45261	37.4708	-81.581	3	0
268	21131	7.09631	5.42188	72.513	203.907	3	0
268	31410	7.00481	5.3488	66.61	-41.0506	3	0
270	50443	17.9539	6.61255	135.258	56.0629	3	0
271	52249	7.28934	6.11764	47.6671	-217.339	3	0
273	16943	22.8851	8.01994	43.7897	-54.9783	3	0
277	17147	2.3557	13.2906	-75.5455	-13.4603	3	0
280	39494	13.7262	9.16212	136.431	543.116	3	0
280	40120	13.7622	9.10049	-736.916	-8.98201	3	0
282	34596	12.1265	12.3967	303.137	-53.5931	3	0
284	28978	12.6268	5.86189	38.5039	355.892	3	0
286	11280	20.0861	3.45043	16.7061	-148.426	3	0
286	29630	20.0418	3.35753	24.7432	85.5466	3	0
288	12437	11.699	7.81196	126.878	83.0851	3	0
288	12732	11.7492	7.90402	218.253	29.0287	3	0
288	51642	11.7716	7.80835	115.447	-323.884	3	0
289	15400	14.7934	15.2413	217.991	59.432	3	0
289	24636	14.9105	15.1602	355.928	827.557	3	0
290	10646	26.6428	4.96281	82.5331	-8.44163	3	0
293	17473	2.87179	15.2061	-30.9353	-42.5636	3	0
295	43789	3.66278	10.8661	12.5633	153.084	3	0
298	46883	14.7435	14.6171	-540.44	564.076	3	0
298	51311	14.7486	14.4978	232.081	201.613	3	0
301	13515	17.1576	8.11232	-57.5795	-394.26	3	0
301	20138	17.2042	8.04298	120.917	369.546	3	0
305	20197	2.03414	13.7865	11.4435	10.1644	3	0
305	25469	1.94323	13.7252	-37.4698	-16.3083	3	0
306	28965	22.2916	6.75038	24.4203	19.8766	3	0
306	34072	22.2808	6.87588	25.249	122.572	3	0
306	43894	22.3293	6.80242	26.4793	7.75264	3	0
310	12793	11.11	5.83476	110.779	-273.264	3	0
310	27914	11.1433	5.90876	41.5728	80.7568	3	0
310	32468	11.022	5.92435	24.3426	-363.805	3	0
312	28376	19.0937	8.55558	-92.0544	-115.767	3	0
312	46751	19.1569	8.63405	-33.4289	20.655	3	0
313	14362	18.2437	1.99076	15.2706	14.9724	3	0
315	11736	6.33878	2.46206	50.9168	-75.3268	3	0
319	26680	4.11736	8.64559	-37.985	62.1501	3	0
319	39905	4.18415	8.61808	132.14	-11.5517	3	0
328	12483	18.29	11.6384	8.7543	314.875	3	1
328	13021	18.1751	11.6057	22.6819	-10.6767	3	0
328	21397	18.1867	11.546	13.0651	14.3885	3	0
330	50178	1.27695	14.8842	1.61865	38.5461	3	0
336	33716	25.4446	8.44456	51.4409	200.285	3	0
336	49714	25.5068	8.42228	52.6121	-136.703	3	0
338	15248	26.4322	7.73513	52.4385	162.587	3	0
338	51992	26.4303	7.65625	35.9549	-128.952	3	0
339	32629	23.6365	4.41425	56.7095	6.17113	3	0
339	37003	23.6949	4.28193	48.695	107.237	3	0
341	32093	26.542	3.42342	44.7301	12.6648	3	0
342	28959	26.377	5.55475	32.4276	139.527	3	0
348	19425	5.31944	13.0463	60.4923	-67.5189	3	0
348	27041	5.43774	13.018	33.9451	234.987	3	0
350	25826	8.53952	8.30619	41.7457	335.671	3	0
354	13595	24.5615	2.66733	18.3958	-16.9193	3	0
354	48239	24.626	2.68441	18.2418	4.61487	3	0
355	21094	13.4172	12.4208	-646.15	1335.99	3	0
355	50823	13.276	12.3989	-838.986	-822.139	3	0
358	35925	26.4137	9.17815	52.0927	187.438	3	0
358	37160	26.5077	9.08811	14.0014	85.8638	3	0
359	25413	13.8155	5.00999	52.0124	120.018	3	0
359	37927	13.8572	5.0979	204.338	-39.9465	3	0
359	44031	13.8654	4.96973	105.069	130.946	3	0
362	12518	5.88172	10.0889	74.3878	216.422	3	0
362	17338	5.967	10.1511	16.0983	-91.1925	3	0
362	28515	6.01362	10.033	-133.414	49.7729	3	0
363	13159	14.7347	13.1195	98.058	-347.353	3	0
374	16165	4.58765	1.57265	-45.9502	1.76495	3	0
374	21737	4.69851	1.60659	0	0	0	0
374	24287	4.71801	1.53345	12.792	-13.0315	3	0
375	15047	2.84759	3.75129	20.3998	46.4023	3	0
375	43957	2.95465	3.75379	19.1096	5.19981	3	0
376	17150	10.8243	2.93372	145.913	527.358	3	0
376	19194	10.8175	3.00221	27.8343	-289.05	3	0
376	32607	10.9333	2.9169	163.037	-275.793	3	0
384	18116	7.02808	9.04264	48.7525	105.606	3	0
384	42476	7.13505	9.00128	-2.37915	-54.5645	3	0
388	18883	21.6781	9.53212	114.008	78.2962	3	0
388	29001	21.7117	9.41406	35.7267	110.262	3	0
395	15721	4.91282	9.40074	-120.136	-116.26	3	0
395	41829	4.89921	9.31331	115.149	-12.5913	3	0
395	51048	4.97516	9.4132	63.5672	-6.68388	3	0
400	16125	19.3044	9.10942	70.9593	-24.0909	3	0
403	13784	26.6745	7.12605	76.2166	-202.355	3	0
406	29800	3.27345	10.8578	9.83426	112.131	3	0
406	31130	3.35916	10.8978	38.5577	-244.487	3	0
406	39315	3.28046	10.7991	40.6874	-3.6225	3	0
408	46789	3.34089	1.74911	1.82036	-22.6177	3	0
408	47519	3.358	1.81899	42.8399	13.1151	3	0
410	44454	13.1977	8.15745	91.3713	-14.3716	3	0
413	19246	23.2761	1.97366	-1.09433	41.3317	3	0
416	49497	4.18708	5.9995	60.0067	139.018	3	0
423	37881	12.9066	4.58381	25.6025	373.676	3	0
426	33990	10.2961	7.53854	-118.136	-69.544	3	0
426	44011	10.3959	7.51436	-142.371	-84.8528	3	0
426	44670	10.3247	7.491	42.9526	26.1343	3	0
428	10957	8.35472	5.82283	84.6008	-8.31264	3	0
431	10658	21.8687	5.76111	93.0165	151.647	3	0
431	21741	21.8113	5.86394	85.275	80.6072	3	0
431	45094	21.793	5.781	19.0077	-246.255	3	0
436	11887	17.9984	9.87713	185.829	-33.0893	3	1
436	22058	18.0203	9.76552	19.5382	-6.24284	3	0
436	46699	18.1072	9.84628	-18.9713	1.82319	3	0
437	13241	14.582	13.4318	280.388	-25.4315	3	0
443	14627	5.70228	9.97248	71.8932	-205.996	3	0
444	29264	16.5303	10.6248	203.762	-96.103	3	0
444	37471	16.5373	10.5576	-185.572	-247.773	3	0
451	37086	5.0983	3.47553	48.0124	133.443	3	0
452	26596	12.9643	5.43435	140.863	348.977	3	0
452	45323	12.8586	5.38162	32.828	-456.776	3	0
453	40501	15.6447	13.2439	244.997	678.192	3	0
454	23665	11.9922	12.9079	332.557	-32.6569	3	0
454	44929	12.06	12.8222	-330.42	309.587	3	0
455	12425	8.17241	12.4213	-186.366	-107.737	3	0
455	24363	8.13309	12.3689	64.0463	-3.56149	3	0
455	31496	8.15677	12.3083	134.59	-70.548	3	0
455	34579	8.26587	12.368	169.007	503.358	3	0
457	50187	19.9276	7.74342	72.1255	145.576	3	0
459	44903	1.28933	3.55752	13.9082	20.2448	3	0
461	13027	13.6074	15.5168	42.8561	-1227.49	3	0
465	42912	9.76068	7.39974	-32.7268	-26.7392	3	0
470	27052	3.63577	6.25453	46.3225	28.5965	3	0
470	36835	3.68897	6.31253	32.9535	-84.321	3	0
474	25094	25.811	1.16973	19.7839	-1.20007	3	0
483	32952	23.196	5.7744	44.2381	95.7509	3	0
486	17708	8.58048	15.2456	-38.163	-143.891	3	0
488	24415	23.532	5.73813	62.4065	-100.388	3	0
488	24853	23.642	5.73134	109.635	3.22718	3	0
488	44442	23.5695	5.69582	-34.737	-8.90889	3	0
489	23613	16.7335	7.87837	196.385	18.4953	3	0
491	40045	25.3308	5.44745	100.642	-81.0933	3	0
499	13325	18.8349	1.53289	122.32	-194.778	3	0
507	44448	25.1093	1.8248	41.8107	-8.59086	3	0
512	45863	17.9012	14.0177	41.1381	-28.1713	3	0
522	12218	23.6169	1.29888	50.7848	-1.90241	3	0
522	31661	23.5537	1.30264	-2.18351	-22.4225	3	0
522	50715	23.6307	1.39544	35.2163	148.486	3	0
524	17499	19.2098	3.85914	38.4782	217.562	3	0
524	42589	19.2126	3.75793	118.485	-10.084	3	0
525	14925	15.3977	3.21058	84.8949	-29.673	3	0
530	21819	20.7624	6.75793	53.5593	4.85624	3	0
539	32875	11.1711	4.96893	99.0101	78.6939	3	0
539	50244	11.1067	4.85563	388.085	-42.657	3	0
540	44654	4.69283	14.2527	27.8177	17.1566	3	0
540	47374	4.60891	14.2948	-63.7005	80.1198	3	0
540	50774	4.58626	14.1993	17.9848	-84.7148	3	0
541	17502	7.99776	13.8701	-379.35	10.0069	3	0
541	34312	7.9041	13.9263	68.2149	180.445	3	0
544	20929	3.36584	9.8914	95.5658	0.5448	3	0
544	50060	3.24791	9.87428	91.5844	16.1014	3	0
545	18739	12.2474	15.3571	869.391	-1570.09	3	0
545	37578	12.2504	15.4955	890.214	738.239	3	0
546	21054	11.9864	12.0825	314.385	104.915	3	0
546	40035	11.8945	11.9771	205.203	213.568	3	0
546	52611	11.9563	11.9577	244.7	-163.848	3	0
547	50835	15.9767	7.52697	-43.1082	153.683	3	0
548	20718	4.87632	8.9487	120.125	5.87068	3	0
557	48234	20.5679	4.79937	32.4971	126.644	3	0
560	21176	15.4591	13.3651	214.742	16.2528	3	0
563	30959	16.1828	7.21454	171.116	338.515	3	0
563	41006	16.1367	7.08997	178.385	83.3338	3	0
565	29903	11.3173	15.8491	-236.598	428.368	3	0
566	14826	5.33475	4.15288	105.629	-82.5629	3	0
566	47505	5.41297	4.22185	46.361	102.52	3	0
567	17860	7.79203	8.40981	-33.7433	-135.727	3	0
567	20902	7.75925	8.35516	-7.76114	139.188	3	0
574	13605	15.007	6.73644	70.2087	-166.804	3	0
582	21471	20.7326	6.63268	131.518	8.4661	3	0
582	49751	20.8428	6.54588	166.657	-15.9627	3	0
585	17505	15.6573	1.82679	146.568	7.2074	3	0
585	37532	15.7149	1.85036	49.588	-14.791	3	0
587	43163	14.8497	4.53853	170.209	-11.0758	3	0
588	21691	16.4364	12.4315	141.87	93.8795	3	0
588	23590	16.4643	12.4893	88.3229	-286.283	3	0
592	21303	12.4818	11.343	47.33	-464.971	3	0
592	42986	12.6079	11.2641	-302.108	-84.9697	3	0
598	18739	12.3185	15.327	966.075	1953.07	3	0
598	44205	12.4295	15.3766	561.037	1649.67	3	0
599	23962	11.4984	2.84725	17.1329	161.152	3	0
600	17149	7.62112	10.2118	50.2153	167.115	3	0
600	37485	7.6578	10.1666	103.885	-87.2797	3	0
600	41131	7.72104	10.2268	66.8008	268.653	3	0
610	29155	6.23561	11.3821	109.736	-290.401	3	0
610	46830	6.20751	11.4636	46.6833	222.485	3	0
611	51012	11.4596	4.42347	32.9976	-122.149	3	0
613	19614	8.88683	5.85816	-9.64784	96.8064	3	0
613	43002	8.82171	5.83326	104.659	-10.5018	3	0
616	43975	6.46704	6.19505	61.4583	56.485	3	0
618	24312	7.25951	1.9388	15.4608	-55.7763	3	0
618	41136	7.35597	1.92989	24.6581	60.9272	3	0
620	34589	21.015	9.70353	28.0913	184.593	3	0
624	15949	10.3769	7.77056	103.298	-280.391	3	0
624	47991	10.4668	7.71122	47.7016	71.2542	3	0
625	32816	4.90141	10.1055	53.823	12.7665	3	0
627	31117	7.23977	1.60334	41.1684	191.852	3	0
632	31913	7.0965	15.2742	-22.3365	-51.9586	3	0
633	20663	14.6346	3.22815	104.046	210.572	3	0
633	33370	14.712	3.32262	80.6188	282.929	3	0
636	44038	8.28135	9.84826	-228.61	-227.015	3	0
639	18136	18.065	3.77676	148.711	-356.054	3	0
639	39164	18.1968	3.78205	49.4335	-161.85	3	0
639	46051	18.1372	3.82555	201.897	33.6617	3	0
642	33911	2.80439	8.99422	53.9956	-129.935	3	0
642	45598	2.78062	9.05886	45.0631	55.0463	3	0
645	21557	20.8902	6.23073	83.9979	-1.22035	3	0
645	32884	20.9991	6.22611	56.44	-74.3517	3	0
645	48659	20.9461	6.2623	6.62214	-21.5525	3	0
647	14928	2.63103	15.1831	-52.219	-3.74661	3	0
647	25793	2.68852	15.1919	-13.3196	30.6312	3	0
648	48849	20.8938	2.57712	50.9235	96.6407	3	0
651	47027	16.2361	9.15374	-166.537	132.487	3	0
654	13963	23.0864	5.72109	92.8375	77.1507	3	0
654	32952	23.1701	5.69918	35.7054	-44.5078	3	0
656	15308	16.3834	12.1007	-216.538	-47.0027	3	0
656	25528	16.4131	12.215	259.847	220.786	3	0
665	22590	1.21302	4.2084	11.2804	-74.2063	3	0
667	39128	8.74989	3.55996	113.702	-51.1754	3	0
668	49029	2.6388	14.6962	-19.211	46.0412	3	0
679	17157	20.2164	8.76216	-75.7517	-91.9325	3	0
679	30621	20.2188	8.87291	41.0994	148.133	3	0
683	21604	11.7109	15.8998	160.257	284.833	3	0
683	31393	11.6079	15.8111	-90.4239	-1089.73	3	0
685	37023	18.6106	1.59949	138.184	-63.5688	3	0
685	42664	18.6553	1.52103	94.2103	137.681	3	0
690	52039	16.1034	12.2665	-365.875	394.469	3	0
694	16913	5.68662	7.99615	32.8741	82.1556	3	0
694	37239	5.60025	7.92991	49.9668	-25.4174	3	0
698	41647	12.8293	5.01915	-9.77115	-3.86734	3	0
698	46978	12.9278	5.07008	136.614	113.682	3	0
703	11253	8.25401	2.44305	79.6031	227.852	3	0
703	17317	8.15728	2.34431	69.1841	38.84	3	0
707	37769	26.852	4.77535	19.2	-43.7856	3	0
711	46709	12.5551	7.82984	66.7997	90.6024	3	0
713	48129	25.2196	1.88093	39.591	-0.473189	3	0
714	27165	24.2674	8.42161	-22.2838	-6.00502	3	0
721	45111	21.9974	3.00974	16.6801	-129.691	3	0
726	27311	10.9787	7.76136	77.7849	-99.2086	3	0
728	23479	22.8325	5.1749	122.845	-65.8754	3	0
729	21254	5.33731	1.43198	-8.50971	-16.9224	3	0
731	14943	22.4539	6.2178	-67.065	62.4216	3	0
732	36841	4.49704	4.21517	32.9418	9.64611	3	0
732	39611	4.45518	4.10583	28.3019	1.59792	3	0
733	12389	2.15149	3.72868	49.1673	-8.85007	3	0
733	15915	2.15864	3.65758	12.6364	-13.6929	3	0
733	32460	2.02401	3.65521	27.0536	9.28599	3	0
733	43836	2.07912	3.75965	37.8985	-5.71972	3	0
743	47050	16.4585	9.69277	312.907	27.1378	3	0
745	16062	5.32981	2.4168	35.4324	-5.17633	3	0
748	47786	18.1615	9.11314	233.473	-313.006	3	0
754	24014	14.414	14.1967	347.351	-26.7393	3	1
754	48672	14.3847	14.3251	146.257	975.394	3	1
758	14827	15.4483	2.87744	-159.991	26.8232	3	0
758	17359	15.472	2.94077	77.5715	-4.35866	3	0
758	23061	15.4879	2.8248	75.0923	109.591	3	0
759	16036	5.08449	1.49935	94.1398	-5.69331	3	0
759	49537	5.00497	1.4129	56.4438	96.111	3	0
760	30538	14.3235	11.7363	-286.007	90.3107	3	0
760	33979	14.2698	11.763	273.056	18.6904	3	0
762	22945	16.6697	1.30601	115.605	-0.568145	3	0
762	24564	16.7776	1.21335	82.0621	27.4886	3	0
763	17449	6.08835	4.88546	121.199	-4.64061	3	0
763	35728	6.03639	4.92677	74.306	-30.1547	3	0
763	43206	5.97632	4.81947	170.384	7.68509	3	0
765	19801	17.3843	2.98946	141.986	13.3609	3	0
765	34359	17.4202	3.06113	54.7349	46.1268	3	0
768	13532	24.1699	1.55277	-28.0901	-25.2137	3	0
768	22606	24.208	1.60764	56.7027	1.93191	3	0
768	27136	24.1922	1.49328	-14.1381	2.25671	3	0
768	34863	24.2748	1.60584	14.1227	4.1827	3	0
770	35323	8.13031	14.4133	-152.669	163.555	3	0
782	36735	16.0171	7.38414	80.9733	586.802	3	0
782	42068	15.9316	7.31058	22.7254	-237.39	3	0
791	43345	15.952	15.0024	-225.163	-595.779	3	0
792	17161	5.89996	3.46213	41.3074	102.358	3	0
792	22977	5.96023	3.56328	45.7719	-108.165	3	0
792	26350	6.03912	3.47052	39.2066	146.654	3	0
794	28224	10.1536	14.0793	302.355	34.8173	3	0
795	29376	2.67925	5.49659	86.5287	16.845	3	0
795	44595	2.7334	5.55154	11.3651	-46.6987	3	0
797	19223	26.3702	3.45838	7.8649	-38.0162	3	0
797	41358	26.3521	3.56169	39.5704	13.593	3	0
797	45924	26.3337	3.50674	52.6943	-3.41402	3	0
802	20157	26.8312	5.21183	30.4129	32.0334	3	0
803	25402	16.5449	9.55201	-236.023	9.103	3	0
813	49347	5.48969	2.43405	67.6909	122.564	3	0
815	46528	4.7895	8.4131	25.4314	-118.783	3	0
815	47703	4.80848	8.30806	-68.3897	-30.4766	3	0
820	41886	13.7359	15.7175	520.978	925.355	3	0
820	50754	13.8176	15.722	436.043	-529.146	3	0
821	36787	20.2639	10.0387	47.3125	318.041	3	0
821	42232	20.3483	9.99352	54.6289	-217.051	3	0
823	13866	5.60113	12.7631	78.8602	3.83659	3	0
823	35627	5.49876	12.755	66.1728	88.3298	3	0
828	17091	21.745	2.60684	67.4708	-130.859	3	0
828	41898	21.695	2.55987	103.775	-0.418054	3	0
830	28142	11.3062	9.6594	79.3189	461.321	3	0
832	50001	21.9944	5.1396	-84.7363	119.286	3	0
835	18007	16.084	7.28168	16.6754	300.131	3	0
839	39514	6.31868	4.66995	-67.9868	89.1435	3	0
839	40630	6.25712	4.76939	87.2605	-126.613	3	0
844	12215	7.94067	14.0892	-46.8907	-277.423	3	0
844	25315	7.88888	14.1572	24.4579	153.946	3	0
844	39276	8.0376	14.1588	53.0047	278.21	3	0
846	52374	20.8923	8.17262	95.1007	-152.921	3	0
847	37194	1.13567	12.96	-22.5054	38.0733	3	0
847	45800	1.15769	12.8442	-56.1407	-45.9238	3	0
850	25100	20.6038	4.25393	26.442	-6.28095	3	0
850	27157	20.6328	4.34976	75.3685	66.2772	3	0
850	45866	20.6638	4.23967	53.5859	-12.4407	3	0
853	10941	4.79916	11.4012	30.4999	-11.8711	3	0
853	46963	4.84443	11.3563	14.4288	-119.691	3	0
853	47935	4.8435	11.4786	-35.4744	49.6047	3	0
858	41265	1.71607	8.075	73.8073	-24.6726	3	0
860	27295	9.09573	8.92438	49.5243	-197.1	3	0
860	37736	9.12875	9.02346	53.5049	107.699	3	0
861	33305	17.0918	9.06029	73.1525	506.315	3	0
863	42112	7.0668	6.77213	-40.6812	57.3851	3	0
867	18214	15.323	12.8689	86.6655	189.982	3	0
867	40675	15.2004	12.8445	19.3621	-1.8314	3	0
877	49531	8.66053	12.1831	103.737	-267.553	3	0
878	23409	2.30465	4.53185	59.0837	16.7129	3	0
878	26270	2.22617	4.45059	50.1177	-4.63138	3	0
878	30503	2.17729	4.49282	53.6074	3.30618	3	0
878	46687	2.28584	4.46739	20.8573	-31.4224	3	0
884	22997	26.3377	6.5457	49.6909	-64.399	3	0
884	36764	26.2263	6.46654	28.4345	-115.359	3	0
884	41452	26.3037	6.44868	51.2259	140.43	3	0
886	30981	10.4699	8.59682	14.3058	-431.941	3	0
886	35702	10.398	8.6376	40.6512	370.432	3	0
887	18468	6.59868	4.38877	60.8029	21.8633	3	0
890	28130	2.98391	6.43372	10.6783	33.4471	3	0
890	31378	3.04482	6.5141	16.393	-27.8509	3	0
894	32109	26.9351	5.86106	2.37312	33.5901	3	0
896	13137	6.26952	14.6926	14.9527	35.5801	3	0
902	13037	9.40638	13.7065	-92.5742	-355.551	3	0
902	24511	9.35032	13.676	-249.825	-73.7165	3	0
905	48879	9.54474	13.5457	-463.292	-38.4465	3	0
906	37428	26.0989	7.77295	5.97304	-47.9601	3	0
909	22750	23.0893	8.30825	86.7009	68.366	3	0
909	37964	23.0516	8.39774	25.1734	140.927	3	0
909	42323	23.0056	8.35417	108.287	-44.072	3	0
910	29800	3.18048	10.8525	28.6519	-24.0209	3	0
911	12196	3.04352	5.54474	81.7557	3.30737	3	0
911	33905	3.07688	5.62853	10.0528	-1.64436	3	0
911	47648	3.17828	5.58075	72.8859	10.8554	3	0
911	47902	3.0944	5.49873	49.769	-57.4546	3	0
915	13240	12.5175	7.42755	-166.615	89.3435	3	0
915	19721	12.3787	7.42859	-196.712	-207.715	3	0
916	11491	16.5699	10.8531	112.304	-537.222	3	0
917	38297	8.66498	12.5458	5.22652	-367.667	3	0
920	49309	8.53565	12.3337	-249.848	85.7174	3	0
923	15350	7.90433	1.07897	128.182	32.5949	3	0
929	10665	10.5211	10.6479	68.0023	-37.7365	3	0
930	40646	14.4557	15.632	-59.7136	64.5271	3	0
930	43371	14.3573	15.7272	0	0	0	0
936	20564	8.72032	9.14721	210.509	61.8329	3	0
937	15603	25.5704	8.86002	38.424	-168.49	3	0
937	29213	25.4617	8.77608	18.3381	-76.4709	3	0
944	27030	2.37966	8.35652	25.2802	86.4068	3	0
945	32326	19.8363	1.78067	59.6003	-154.883	3	0
952	51531	2.63884	15.6572	-23.0236	-33.4684	3	0
957	21380	17.3436	5.2136	58.8484	33.2599	3	0
957	40715	17.2362	5.21808	85.1744	-127.093	3	0
961	31550	22.8289	2.80727	66.4147	-37.3097	3	0
961	44719	22.8226	2.87252	41.8899	37.6785	3	0
962	26978	25.2698	5.75014	59.0244	5.19154	3	0
962	35535	25.357	5.65056	61.0453	158.864	3	0
963	11181	9.67597	14.7447	-89.2587	-331.853	3	0
963	16846	9.61235	14.8366	-108.081	157.203	3	0
966	26437	16.3835	6.63243	-91.6709	352.056	3	0
969	17433	10.2489	1.16483	31.5916	14.8676	3	0
969	21247	10.2153	1.26166	113.873	-16.1828	3	0
976	12145	2.32719	1.32221	58.1539	-5.06537	3	0
978	11753	11.876	15.5256	394.467	-970.682	3	0
978	36941	11.8055	15.4597	404.457	1106.28	3	0
982	43984	9.00386	5.48087	46.1085	176.237	3	0
983	20088	23.9032	6.38317	23.6519	151.02	3	0
983	20114	23.9512	6.497	36.1609	-126.56	3	0
983	27217	23.886	6.52783	-52.0985	-0.366609	3	0
983	30000	23.8263	6.48757	54.5126	16.5845	3	0
985	51413	24.4352	1.48948	-20.9328	-20.1211	3	0
986	16359	14.6328	2.69291	160.565	-52.9173	3	0
991	10045	5.79672	3.22469	51.1539	-18.2422	3	0
991	34163	5.72234	3.31594	96.4947	-6.52064	3	0
991	40638	5.67869	3.19261	138.625	43.9057	3	0
992	13566	24.8737	1.4214	4.41667	1.31992	3	0
1005	6612	11.1106	1.2403	26.5684	-137.044	3	0
1007	2117	19.1519	5.46559	69.268	334.019	3	0
1010	3759	8.72905	5.11213	165.204	114.65	3	0
1013	7575	2.77086	8.25625	21.8431	-74.1302	3	0
1016	4733	2.42679	5.79274	44.6621	-0.389123	3	0
1054	2262	14.698	7.71038	123.724	121.615	3	0
1060	9234	20.1995	9.9429	67.1986	191.493	3	0
1072	3337	19.1488	10.8716	64.9817	-66.9813	3	0
1081	3881	6.69082	12.0784	63.9023	169.526	3	0
1086	7584	19.3437	11.4461	132.083	16.0652	3	0
1095	6332	12.7294	1.76642	24.7872	109.492	3	0
1129	8596	4.99917	15.3027	-18.4309	32.1861	3	0
1139	2094	22.1776	6.3396	36.6003	99.0272	3	0
1140	5327	16.9751	1.59768	82.8684	0.744462	3	0
1140	6625	17.0327	1.62559	56.7841	0.435351	3	0
1145	4258	19.9914	11.0728	-32.7723	65.8417	3	0
1149	3633	13.3485	13.6318	290.149	2.97679	3	0
1160	2197	6.76545	7.04993	147.485	59.437	3	0
1165	1409	18.6293	11.7617	49.6732	-1552.87	3	1
1182	8611	1.20245	2.81898	43.5683	12.833	3	0
1202	6326	13.82	1.38529	171.188	3.84389	3	0
1205	4052	23.1449	9.69571	22.8759	-139.958	3	0
1205	9116	23.1493	9.5894	27.0392	222.95	3	0
1209	2079	13.699	5.57792	104.452	12.951	3	0
1209	3884	13.6565	5.70815	140.232	-161.168	3	0
1209	7430	13.769	5.6478	34.6499	-116.006	3	0
1212	1264	13.2471	8.77277	58.769	315.635	3	0
1216	5748	15.3272	10.0067	138.308	87.8482	3	0
1226	4635	9.19974	6.16015	159.662	46.5797	3	0
1232	5677	8.72665	6.08213	-47.9489	-60.439	3	0
1239	7789	13.6746	13.801	196.792	276.764	3	0
1240	3372	22.0635	7.41795	-2.62849	17.3487	3	0
1258	8351	1.20588	8.79601	-46.897	3.2678	3	0
1270	1894	11.4184	13.9786	430.433	-481.134	3	0
1278	4526	8.13607	4.7728	151.045	80.815	3	0
1289	6360	2.72211	10.7652	66.1546	6.94284	3	0
1326	5403	16.5602	5.36065	45.0547	66.5254	3	0
1330	1694	20.9776	1.59637	99.9901	-8.86403	3	0
1342	4647	25.8198	9.93487	91.0282	11.4357	3	0
1343	4524	23.0602	4.22639	-13.8158	-78.3233	3	0
1346	6825	9.23271	1.93638	101.532	4.11398	3	0
1364	7682	24.5804	3.86134	44.7704	16.0021	3	0
1365	9070	13.8031	6.21072	4.85026	368.329	3	0
1370	7101	26.5522	2.97743	85.8698	-18.6191	3	0
1378	6279	23.8114	8.22879	-43.4686	-31.1255	3	0
1390	3318	24.6873	8.26029	4.20298	-126.022	3	0
1413	6794	21.5706	9.74236	0.86422	-38.1518	3	0
1444	7762	4.50697	5.67317	72.3976	-78.6046	3	0
1458	2416	26.6682	8.23638	38.2366	120.843	3	0
1471	4730	15.3827	2.08045	123.984	11.5218	3	0
1479	5898	8.33053	7.28004	-22.7803	-40.2153	3	0
1495	4088	26.6189	4.72988	98.0159	8.06613	3	0
1503	7043	19.2797	1.66148	131.854	-155.864	3	0
1503	7601	19.193	1.62422	82.5085	249.35	3	0
1506	6723	24.9621	2.85319	39.1888	-39.7113	3	0
1532	2571	1.39642	4.06022	55.3588	-1.02447	3	0
1532	6689	1.29137	3.97878	66.8348	-31.2969	3	0
1532	9681	1.33497	4.08046	30.7412	-29.5746	3	0
1551	4314	6.96354	7.37228	117.471	-4.42762	3	0
1562	7458	10.0198	5.74347	100.383	-38.7327	3	0
1588	4552	5.14171	4.43644	137.872	-22.7005	3	0
1590	7370	7.33991	10.6276	-180.886	-170.744	3	0
1590	9505	7.38142	10.4929	-169.787	-2.70036	3	0
1610	9777	8.19589	9.47423	45.8171	50.8387	3	0
1616	1887	20.6221	10.457	36.7768	491.199	3	1
1621	4998	23.6705	1.80017	35.6153	2.31871	3	0
1622	4849	11.7197	3.87029	115.41	13.6018	3	0
1622	8796	11.6512	3.76258	182.181	21.7497	3	0
1624	5564	2.11884	7.42525	51.6269	-12.1434	3	0
1624	7468	2.21871	7.47525	31.1164	-88.5568	3	0
1629	7458	9.99019	5.87166	71.0913	-386.884	3	0
1635	2395	6.48434	4.32659	-17.4854	7.92289	3	0
1638	3195	1.07321	13.9762	-66.4089	23.1627	3	0
1658	2079	13.7718	5.51602	15.8509	-230.112	3	0
1658	3589	13.901	5.51941	-27.2556	-59.0915	3	0
1658	7430	13.8307	5.58983	204.562	-18.2497	3	0
1662	3564	17.8799	7.1874	65.1021	256.042	3	0
1663	5507	23.6752	9.43605	52.9946	-132.7	3	0
1666	7326	26.3181	8.82393	11.7644	-139.3	3	0
1680	5772	1.32821	7.26481	8.66525	-0.323981	3	0
1687	5705	25.6813	7.48472	42.1722	42.1607	3	0
1689	2402	21.5314	5.49579	-11.8067	-14.2136	3	0
1690	7552	26.4925	1.78061	15.7232	-8.34883	3	0
1699	9203	4.13134	12.0185	-60.8911	34.9335	3	0
1711	9275	25.4155	3.07967	42.963	-9.5046	3	0
1727	3656	2.72343	2.60845	50.0748	-35.8848	3	0
1733	1888	7.43402	13.6789	-25.6786	45.3646	3	0
1733	6516	7.33697	13.6696	43.9517	-20.1948	3	0
1750	2867	2.72701	13.4663	15.5657	50.624	3	0
1755	6921	6.51744	8.84845	59.4435	-50.1357	3	0
1778	8918	16.1281	12.4634	-385.736	233.117	3	0
1780	3051	7.85555	9.41659	-347.739	2.85165	3	0
1790	7762	4.52769	5.80431	64.1655	-52.0575	3	0
1805	8121	18.3984	3.50032	35.8937	75.4626	3	0
1808	4710	24.0841	3.34017	27.9672	105.84	3	0
1833	5884	26.4968	4.83687	65.8206	-22.7965	3	0
1833	6832	26.3954	4.81411	101.471	-15.5837	3	0
1847	4862	5.56346	13.9249	-72.5528	-55.1661	3	0
1849	8714	14.0151	7.57596	74.407	-230.003	3	0
1856	5811	14.69	11.2947	-234.344	167.42	3	0
1877	8410	8.22956	2.74593	49.7267	185.24	3	0
1881	4191	19.4232	9.33641	-166.298	15.382	3	0
1883	4524	22.9878	4.24721	91.6935	113.214	3	0
1894	7362	11.3801	14.0258	61.3955	369.491	3	0
1918	6685	2.05156	1.34973	27.4161	51.8104	3	0
1932	6446	14.9706	13.7367	197.029	449.568	3	0
1933	6921	6.51066	8.96133	-135.882	-295.04	3	0
1954	3918	12.7293	15.6065	987.361	1311.49	3	0
1955	9798	4.48349	11.2789	-14.2821	145.252	3	0
1967	8312	1.57442	4.13523	29.458	-4.11457	3	0
1986	9878	10.4264	12.0454	211.539	22.2578	3	0
1987	9041	6.9747	2.94039	42.8022	5.94672	3	0
2003	8374	26.8912	2.39851	36.1189	1.95135	3	0
2012	4527	19.2236	7.24996	-0.39319	45.4022	3	0
2019	8392	2.10034	10.8498	-37.1665	-4.38109	3	0
2037	4341	3.9819	12.9519	7.86895	-12.0034	3	0
2050	9274	2.62616	5.7707	19.6274	6.11197	3	0
2055	3882	21.243	2.55191	37.7898	-46.9007	3	0
2056	5154	24.817	4.34071	19.8388	-7.39311	3	0
2058	7573	2.14492	6.25601	79.7476	-20.551	3	0
2058	8575	2.21294	6.36032	14.7349	14.4326	3	0
2066	6735	24.2195	9.5924	-40.4707	36.3292	3	0
2074	2956	4.1302	2.33071	13.4754	26.8377	3	0
2081	8332	14.2238	13.586	824.833	-499.241	3	0
2083	4628	3.66267	15.5683	-41.1373	-45.9639	3	0
2094	6097	22.1146	6.3584	15.4065	-150.72	3	0
2107	9165	24.5485	9.40701	12.6444	23.4593	3	0
2125	4927	10.0173	13.0939	-215.22	137.069	3	0
2133	9545	19.2211	11.7005	-54.4456	22.8799	3	0
2142	8446	4.00164	10.0007	-49.4739	-77.0777	3	0
2143	8932	6.30342	1.87795	66.8928	23.9323	3	0
2161	5401	20.2184	3.70248	22.2076	0.886237	3	0
2162	2715	15.1485	12.5608	128.862	0.0410419	3	0
2166	8276	11.2136	4.02297	13.2889	1.57708	3	0
2174	3494	25.96	5.83579	26.9007	-167.822	3	0
2181	6793	26.5483	7.55913	-26.2148	-41.7457	3	0
2185	8874	22.6227	3.74097	-32.9208	-39.39	3	0
2201	9411	9.93302	6.8066	89.415	35.91	3	0
2231	7375	8.38675	12.5336	-6.05937	-228.737	3	0
2234	9587	14.9202	9.5438	79.0488	665.292	3	0
2238	6847	17.993	4.10767	24.4031	-60.6693	3	0
2247	2269	15.3814	14.2695	179.13	377.93	3	0
2247	4076	15.3289	14.2372	150.523	-129.7	3	0
2262	8149	14.8189	7.69624	34.725	-115.36	3	0
2282	7976	20.1074	5.73864	29.1529	74.4392	3	0
2283	9521	8.43007	3.5885	-100.252	-23.6214	3	0
2286	6078	9.81711	1.27467	138.93	9.22231	3	0
2287	3272	25.0963	5.98152	60.898	-71.6868	3	0
2293	7085	16.5941	14.9047	-3.54788	-1.22723	3	0
2334	8322	12.4631	11.938	-314.515	-191.407	3	0
2335	7407	18.0041	7.60484	82.2964	-390.22	3	0
2341	4855	16.051	5.50271	87.675	65.4462	3	0
2341	6586	16.1201	5.52122	82.4739	-39.8865	3	0
2358	4856	14.332	4.84362	220.39	-101.143	3	0
2370	7637	11.5146	11.3525	-314.127	107.407	3	0
2408	5650	1.93834	11.959	10.6037	166.872	3	0
2410	2429	6.98189	8.57106	-39.1969	-112.407	3	0
2428	8399	8.62001	2.5129	27.6992	-39.577	3	0
2439	5410	9.27575	8.2717	128.125	-286.109	3	0
2440	5718	14.211	14.9302	911.895	48.5924	3	0
2442	3551	8.96019	8.12117	55.7421	182.425	3	0
2444	5819	3.28218	12.0449	13.9339	69.5744	3	0
2445	5360	1.37277	8.71749	26.5665	-196.623	3	0
2445	8351	1.26251	8.71699	31.9469	183.109	3	0
2453	5258	9.08386	4.02962	-46.09	-11.1272	3	0
2453	5747	9.1405	3.93943	122.725	-26.852	3	0
2461	7454	13.3906	1.76041	22.805	-7.44589	3	0
2472	6586	16.2062	5.517	-28.3131	163.391	3	0
2482	2875	20.0864	1.46131	118.317	184.504	3	0
2495	2927	8.47876	12.8005	32.7566	178.65	3	0
2495	6062	8.54834	12.8921	-135.256	-391.596	3	0
2512	5489	26.3182	5.9167	11.9006	-75.6052	3	0
2524	5790	8.55714	14.8413	-173.979	-154.748	3	0
2544	7894	4.50812	8.49042	-47.9728	56.8355	3	0
2546	4396	7.14941	3.12016	69.035	8.81172	3	0
2554	4684	6.38465	1.05853	62.9769	179.423	3	0
2557	9189	1.9867	6.67434	42.6808	18.023	3	0
2560	9941	19.2936	11.9729	-749.02	-782.656	3	1
2566	3114	12.824	3.14021	76.3178	-0.126498	3	0
2613	2902	5.3794	6.10559	58.4845	21.8876	3	0
2624	9112	17.6676	3.98281	56.9309	176.026	3	0
2626	4274	21.5999	2.78327	133.719	-16.2814	3	0
2632	3620	18.7852	12.6848	39.0962	-187.069	3	0
2658	6698	6.59586	14.415	-114.83	37.1237	3	0
2665	8144	23.3843	7.3052	21.7858	-32.6931	3	0
2669	7140	7.59358	2.50742	54.1596	-1.9048	3	0
2695	9050	20.3766	6.5724	92.2247	-130.701	3	0
2722	4353	10.4114	8.9265	77.634	621.873	3	0
2732	4743	9.63134	11.9293	62.9258	-870.06	3	0
2748	4216	2.80777	14.3723	-14.8634	-68.1186	3	0
2750	8226	9.24846	4.81648	50.1417	28.0681	3	0
2752	5653	2.93452	12.3678	31.0146	57.8986	3	0
2756	7579	16.8488	2.07751	87.0165	97.9634	3	0
2806	9107	4.05049	2.00925	3.875	45.7836	3	0
2812	9140	1.31595	13.0408	8.40722	-103.078	3	0
2819	2973	22.3392	3.6367	32.8939	31.5641	3	0
2819	3850	22.3509	3.76679	10.6487	38.557	3	0
2823	4062	19.3767	3.91889	67.2	5.98854	3	0
2824	4937	19.8347	11.4435	87.6788	-39.9741	3	0
2825	8239	16.9098	4.57351	98.9223	118.263	3	0
2837	4860	16.03	9.0899	194.505	573.227	3	0
2838	7243	24.1285	1.34547	66.3067	-12.9352	3	0
2859	4341	3.89984	12.8779	-119.988	-34.9509	3	0
2860	6515	7.94222	5.19906	25.4773	180.277	3	0
2863	8489	21.5419	10.2813	-5.63339	-60.4727	3	0
2867	6896	2.62708	13.5405	-73.3935	-6.86665	3	0
2867	7265	2.69136	13.5388	-13.2196	-43.2303	3	0
2879	5515	9.25074	5.07863	128.561	5.52882	3	0
2887	7253	20.7321	5.04402	25.7339	-92.5464	3	0
2895	6869	9.32139	12.0626	27.6335	178.154	3	0
2911	7609	14.262	2.5494	4.6679	2.71943	3	0
2912	3217	18.6809	6.29032	60.9076	117.45	3	0
2923	6084	13.1843	13.7824	497.689	304.453	3	0
2933	7076	19.4131	1.77988	51.7225	59.3854	3	0
2944	6941	17.8878	8.71217	180.094	75.9431	3	0
2951	6666	8.5089	15.862	-112.98	-2.87183	3	0
2961	7942	20.9796	1.07846	28.3877	-17.965	3	0
2996	7186	13.1456	3.48849	121.501	49.0086	3	0
3001	4260	9.06422	8.03194	52.6269	160.981	3	0
3030	4955	18.5169	8.10562	221.321	70.7824	3	0
3030	7525	18.5025	8.24299	-6.21288	-8.74465	3	0
3035	7913	20.8209	7.43852	185.557	190.248	3	0
3051	4428	7.91319	9.446	49.7733	-293.948	3	0
3057	6546	12.6249	8.71354	214.168	178.041	3	0
3070	6553	1.73156	4.83195	3.6199	38.7184	3	0
3074	4406	4.51898	5.35948	9.16135	117.174	3	0
3110	5235	13.1516	14.8991	95.5131	133.769	3	0
3117	7992	25.3609	8.98597	103.609	-98.6342	3	0
3134	8433	15.2025	9.56985	8.57461	503.784	3	0
3142	8613	12.8908	11.0415	95.8662	-611.925	3	0
3169	3977	11.7182	13.133	327.663	-933.023	3	0
3170	5111	23.4513	5.29027	-30.2017	-70.6659	3	0
3170	5562	23.3075	5.26541	25.5982	-112.351	3	0
3176	7219	1.74262	12.5025	30.7887	-78.9376	3	0
3185	5120	10.5141	1.74576	56.2304	-51.5158	3	0
3191	9220	3.22665	4.84047	-14.4152	18.8492	3	0
3195	3827	1.13652	13.953	17.6686	-49.3469	3	0
3220	3292	11.6021	7.32598	31.8349	53.7698	3	0
3229	8420	12.8185	15.134	-438.897	237.82	3	0
3231	3330	13.8532	14.0967	53.7728	19016.6	3	1
3252	6987	22.4756	5.20266	81.9421	7.09169	3	0
3260	4783	15.6537	10.6659	257.755	69.3739	3	0
3261	8554	17.6195	8.44753	6.04827	-130.509	3	0
3269	7990	7.22894	3.75704	50.8594	-16.0791	3	0
3293	8494	20.252	7.99824	47.3393	16.6004	3	0
3313	9340	9.38455	7.60212	7.44219	35.6659	3	0
3328	4871	4.81728	12.8194	37.1994	-113.016	3	0
3329	4529	1.61005	9.54486	1.49569	-13.4802	3	0
3331	8062	14.0162	6.50597	255.628	1.07225	3	0
3340	6842	8.02099	8.59521	33.2359	-124.208	3	0
3372	4895	22.1862	7.45971	141.529	-27.7711	3	0
3384	9926	26.9607	4.20523	16.7265	-30.6198	3	0
3392	7539	16.7034	13.3264	171.131	611.539	3	0
3401	4436	23.2263	9.2493	83.6702	132.843	3	0
3416	3827	1.23454	13.9841	16.4521	17.5973	3	0
3452	4542	19.6085	12.1162	-318.642	-262.276	3	1
3473	5905	19.5438	3.08533	96.4036	-1.81615	3	0
3486	8146	9.70115	5.21811	203.185	170.015	3	0
3507	8760	12.187	8.08797	110.818	-17.2542	3	0
3510	7168	15.6478	8.98791	-163.821	312.71	3	0
3522	7836	26.8425	8.16974	84.5276	-152.673	3	0
3523	7121	12.8959	2.39505	100.036	-15.6103	3	0
3523	8076	12.918	2.51942	107.792	162.446	3	0
3545	7991	16.9266	1.29869	33.597	-146.067	3	0
3551	4260	9.01139	8.07449	131.99	-60.4979	3	0
3555	6791	19.2807	3.59221	21.2386	-82.4726	3	0
3558	8122	9.99919	2.64716	120.596	52.4167	3	0
3561	5624	5.54897	2.76486	8.00707	55.8266	3	0
3565	5221	16.6634	10.2949	101.966	-258.826	3	0
3565	7798	16.6179	10.3953	8.66572	379.287	3	0
3566	3795	12.4205	2.49598	38.9795	-396.956	3	0
3571	5861	15.5764	7.4825	-89.7421	178.908	3	0
3579	6662	3.00015	9.15885	-2.34241	23.0664	3	0
3594	5085	4.30758	5.40331	109.122	20.9421	3	0
3602	8522	9.98845	1.65313	74.3592	-41.0259	3	0
3612	8113	12.2398	10.1781	198.949	-100.309	3	0
3615	8914	7.16266	2.20473	0.12109	59.3615	3	0
3622	7847	15.8465	13.2282	185.493	-206.79	3	0
3622	8892	15.7563	13.3226	109.044	811.385	3	0
3642	9665	15.1723	11.9643	-407.284	-20.9077	3	0
3671	4701	2.56214	12.7962	-97.5683	34.79	3	0
3697	9931	15.5864	15.3775	77.9145	-195.787	3	0
3701	7117	17.7686	5.72927	87.0211	-113.43	3	0
3717	6774	7.26652	8.7022	9.48034	97.0805	3	0
3752	9001	19.9441	6.94222	90.6347	44.5446	3	0
3758	3909	5.61587	12.4901	-28.5566	0.922896	3	0
3759	8438	8.75327	5.22904	-116.946	-52.1349	3	0
3765	7619	2.62672	7.0147	51.035	4.53928	3	0
3775	9264	21.2017	4.94298	30.6647	-21.3101	3	0
3786	6608	13.9244	12.4797	206.318	141.158	3	0
3797	8045	6.11661	3.33712	20.3605	12.9535	3	0
3814	9316	16.0559	5.77535	20.7421	-16.1726	3	0
3823	7799	18.163	8.38228	-167.704	-30.5556	3	0
3829	8077	16.4354	14.9361	-134.954	64.928	3	0
3839	4572	9.88611	12.2666	221.586	70.1641	3	0
3850	8176	22.4574	3.81648	21.3913	-130.006	3	0
3852	6461	9.39252	6.3816	-261.91	-23.7456	3	0
3853	9303	9.92042	8.29868	-70.4756	-67.6694	3	0
3865	7816	2.64701	6.0375	-14.8726	82.8992	3	0
3900	4349	17.0805	2.98845	140.728	-78.5319	3	0
3900	6027	17.0156	3.0907	168.156	-20.1941	3	0
3919	8476	16.3243	3.60937	46.195	-0.0152498	3	0
3941	8036	26.5588	2.49323	50.379	6.78675	3	0
3947	6778	8.22494	10.1935	67.7789	-37.3453	3	0
3954	9520	14.4181	12.1773	309.588	163.017	3	0
3964	6673	16.3418	4.44401	147.177	-300.32	3	0
4000	4343	6.63135	13.4339	-95.6842	-35.5935	3	0
4023	5811	14.5772	11.2829	23.5113	-617.277	3	0
4025	4416	2.57187	7.59974	84.7257	47.6799	3	0
4050	5308	8.2548	13.1215	40.8285	-80.6366	3	0
4059	5372	13.4688	7.09018	-290.304	51.9737	3	0
4059	9900	13.3253	7.06434	52.1879	173.735	3	0
4062	8643	19.3362	3.83353	-13.9364	-97.5774	3	0
4062	8815	19.3876	3.80161	62.2843	137.841	3	0
4065	8080	17.2333	14.2444	-88.9158	35.6602	3	0
4076	7358	15.2743	14.3073	100.641	280.597	3	0
4078	4365	6.03825	1.2924	11.723	24.4969	3	0
4084	6241	1.67103	6.54869	17.8574	4.21196	3	0
4103	8660	6.43718	2.84006	40.0511	21.8974	3	0
4103	9982	6.4934	2.81116	77.8747	9.77928	3	0
4152	7731	11.3715	10.6452	12.095	634.251	3	0
4152	7808	11.4713	10.6011	166.17	-734.323	3	0
4160	4603	23.2462	3.26911	31.6923	17.9464	3	0
4171	8821	21.8606	9.25647	164.432	-94.814	3	0
4196	5417	9.58449	5.67687	64.9702	-121.849	3	0
4203	6189	19.2628	1.40275	30.5116	-10.0567	3	0
4240	4946	26.0486	4.96772	-50.1946	-42.594	3	0
4259	7215	5.32051	14.0724	-53.1887	47.5483	3	0
4260	8008	9.00115	7.93287	115.708	-193.602	3	0
4290	9752	26.2987	9.31113	18.4852	-92.7868	3	0
4360	9832	4.78017	13.1249	12.5265	-137.248	3	0
4369	8198	11.3866	10.2178	438.764	8.01668	3	0
4437	8397	19.8622	2.17164	12.1263	-48.139	3	0
4452	7754	18.2712	9.82664	46.345	239.724	3	0
4527	4528	19.2696	7.20765	-72.3764	-25.4349	3	0
4527	9230	19.2099	7.10638	54.5435	254.477	3	0
4528	4715	19.3182	7.17163	42.742	51.6096	3	0
4542	5533	19.5659	12.0651	-10.0954	-412.257	3	1
4554	8395	9.46247	5.06986	37.233	-92.8516	3	0
4565	6256	8.41791	3.70866	40.8213	-18.0066	3	0
4565	9003	8.46345	3.75013	129.848	-17.123	3	0
4565	9521	8.42682	3.64888	111.158	89.3528	3	0
4605	8528	7.99649	3.05095	206.782	-16.8481	3	0
4628	7462	3.65926	15.481	-16.9651	26.1769	3	0
4630	8691	10.2768	4.21705	-94.9805	-55.0521	3	0
4635	5768	9.26355	6.14663	85.3931	-48.1331	3	0
4655	7684	21.1745	3.33377	-107.369	-11.3714	3	0
4668	8745	2.33091	13.0604	-26.3576	-87.1039	3	0
4684	6477	6.31976	1.10981	102.894	-56.927	3	0
4693	9252	8.57185	4.92296	143.899	4.23722	3	0
4705	6235	23.0658	1.85706	65.8586	-90.5752	3	0
4710	8642	24.1175	3.4454	24.0481	-50.0752	3	0
4712	9529	14.8068	12.1712	-246.088	-389.681	3	0
4727	7755	24.728	6.75801	104.07	-13.7306	3	0
4732	5547	13.4312	2.84433	33.2421	-315.577	3	0
4739	9726	8.97819	8.96671	202.404	-153.332	3	0
4747	8082	1.20913	7.81372	76.5571	-8.08552	3	0
4755	7532	13.5019	9.89092	-79.2061	82.699	3	0
4761	8682	8.51314	4.09699	83.2882	296.122	3	0
4807	5339	26.2515	5.3262	18.3296	132.893	3	0
4820	6660	7.72684	7.59754	-268.233	65.4846	3	0
4841	6576	8.89603	6.05133	35.6462	-11.5391	3	0
4851	5409	2.36111	4.33114	57.7319	0.142995	3	0
4861	9443	18.0572	5.8148	133.241	-250.903	3	0
4862	6636	5.47887	13.8346	45.295	-98.5371	3	0
4864	7197	2.09976	3.30213	74.1237	1.69754	3	0
4888	7309	17.3162	8.09881	83.2004	11.2722	3	0
4889	8333	19.4808	8.00663	160.927	-7.50266	3	0
4895	7161	22.2538	7.37745	13.5367	-29.6731	3	0
4946	9739	26.0089	4.86054	-9.86652	-49.6455	3	0
5043	9443	18.117	5.84239	81.5744	186.282	3	0
5076	9225	9.55355	4.00158	-13.0994	-45.1212	3	0
5121	8731	12.4584	3.4406	-30.1557	209.187	3	0
5134	7867	1.33499	1.30084	27.1795	0.902763	3	0
5176	7507	7.68486	1.70803	106.489	6.3826	3	0
5213	5505	17.7498	12.9587	49.3364	86.0983	3	0
5219	5909	18.4322	12.4248	-257.318	-52.5886	3	0
5234	5804	12.2962	4.76341	-129.551	-111.627	3	0
5258	7827	8.98518	4.03297	-5.54743	65.4466	3	0
5301	9447	18.8776	11.7922	82.5723	-1695.12	3	1
5316	6308	6.03598	14.7361	37.8451	-50.2013	3	0
5327	6625	17.0292	1.5574	73.6732	5.90339	3	0
5341	8337	21.9763	5.93843	-68.8945	59.7229	3	0
5343	6612	11.1162	1.17546	36.057	-11.6606	3	0
5357	7458	10.1104	5.82448	71.6999	204.869	3	0
5357	9452	10.2246	5.87766	89.1267	254.959	3	0
5365	8522	9.88368	1.7558	58.7109	-57.5906	3	0
5370	8819	10.7058	6.52387	213.225	12.6982	3	0
5384	6086	26.7433	7.47134	-53.2747	-1.13883	3	0
5387	6228	3.01186	10.8492	-98.6765	-63.1981	3	0
5387	8636	3.07273	10.932	58.3064	0.0846343	3	0
5399	6414	20.3521	1.43809	-42.8867	-49.8329	3	0
5428	5442	12.1303	3.83622	27.7553	-1.10989	3	0
5429	8318	6.79585	4.50314	86.8015	49.2051	3	0
5432	9178	25.9179	2.34794	18.2628	30.9485	3	0
5433	8413	5.53628	9.02388	-19.2693	111.84	3	0
5499	8333	19.4851	8.07322	50.8496	-212.279	3	0
5500	7783	6.57495	6.55184	-0.417149	-50.5891	3	0
5500	8488	6.55549	6.49102	3.27299	21.0477	3	0
5506	5932	22.8499	8.21436	7.60348	-62.7957	3	0
5575	6115	1.32896	9.47074	24.4753	113.852	3	0
5591	9595	14.3909	1.33772	96.2186	-213.395	3	0
5593	7415	21.1244	9.80961	45.2838	140.606	3	0
5609	7410	2.51189	7.07278	48.3864	-25.7238	3	0
5631	8876	20.8424	2.70977	-29.7731	-95.9243	3	0
5649	6904	11.8415	14.6675	78.8754	685.748	3	0
5669	6389	14.7094	11.0585	-496.702	213.831	3	0
5673	8713	21.552	9.28134	25.5684	-176.878	3	0
5677	6576	8.85268	6.0136	-90.8506	142.588	3	0
5683	8935	5.9624	12.4905	60.9358	95.6438	3	0
5691	8854	13.6704	6.62558	177.981	0.265123	3	0
5700	9133	12.3997	7.25014	113.461	105.377	3	0
5724	6600	5.38341	11.3999	39.1249	208.91	3	0
5725	8571	16.7192	3.86981	67.3271	-22.5822	3	0
5765	7610	2.06737	4.64259	70.0089	84.1528	3	0
5787	9164	19.7568	6.78783	71.4847	175.89	3	0
5807	7939	25.3465	2.26396	26.1208	13.2504	3	0
5822	8041	9.94763	9.15485	29.7986	192.075	3	0
5823	6153	7.37807	6.99893	94.2207	132.949	3	0
5823	9056	7.50728	7.02484	63.573	-28.9117	3	0
5833	8044	3.45678	9.10578	28.1704	-177.529	3	0
5833	8917	3.51844	9.12182	1.88479	19.7937	3	0
5841	7344	5.504	7.66205	97.0196	5.78403	3	0
5854	6815	16.142	9.8039	191.972	-31.7549	3	0
5895	9529	14.929	12.238	-275.076	-119.239	3	0
5900	9436	25.1033	4.67215	49.9119	-86.8995	3	0
5904	9696	24.3399	5.22366	-0.270077	48.5179	3	0
5905	6850	19.5843	3.13991	-76.7737	16.0757	3	0
5908	9791	2.4204	12.3342	-104.691	-27.5546	3	0
5910	6383	5.69273	6.95788	9.17513	18.1063	3	0
5921	6384	10.4792	4.60276	54.3179	-366.902	3	0
5921	8587	10.4055	4.68361	114.893	-165.084	3	0
5927	8084	15.5259	8.40831	-393.644	-192.267	3	0
5957	8948	2.17257	7.83555	46.1185	-143.453	3	0
6015	7414	6.81264	10.8072	32.9415	-282.795	3	0
6016	6591	19.5979	3.63751	-65.2805	-5.57338	3	0
6020	8360	15.2036	6.56129	42.4038	-133.767	3	0
6036	7609	14.1179	2.54973	33.4061	63.0476	3	0
6044	8061	21.9266	2.24175	-6.15483	21.1987	3	0
6068	9053	13.6124	3.57365	143.868	-35.8686	3	0
6070	7976	20.1659	5.72819	130.297	12.6259	3	0
6095	7766	8.21119	7.53205	125.728	-73.8862	3	0
6103	8752	7.25892	1.35945	9.58236	76.915	3	0
6119	8755	20.5089	6.45087	-83.9594	123.596	3	0
6149	6721	7.99952	9.78343	39.454	-414.733	3	0
6153	7686	7.28296	6.91191	194.55	-7.49602	3	0
6170	8395	9.44418	4.95333	142.884	-1.07318	3	0
6174	6490	6.04277	2.80119	27.5304	-0.921172	3	0
6182	6500	18.2088	6.36985	-11.183	-24.0791	3	0
6190	9662	10.445	15.6683	-329.649	-80.142	3	0
6203	6582	26.6763	8.43577	62.3554	199.238	3	0
6214	6837	12.3318	9.93595	-142.477	-187.265	3	0
6237	6815	16.0325	9.89296	119.443	-258.394	3	0
6279	9341	23.8194	8.12676	47.3026	159.346	3	0
6292	7887	19.421	3.05123	118.422	34.9686	3	0
6302	8598	1.88751	15.761	-24.7846	2.97084	3	0
6316	6342	14.6579	4.14965	46.4277	-47.0879	3	0
6321	8320	5.07729	7.91004	-124.651	17.9362	3	0
6408	9418	15.7025	14.547	125.748	301.702	3	1
6408	9634	15.6352	14.5949	-8382.56	-2525.24	3	1
6424	8661	4.65858	5.93884	39.6237	139.11	3	0
6431	9437	21.6988	4.35626	31.7479	3.07217	3	0
6439	7966	24.7637	2.84779	10.7081	44.2916	3	0
6450	8714	14.1268	7.62742	195.408	254.55	3	0
6467	7989	23.2593	8.65937	27.8841	-123.683	3	0
6476	7728	7.15541	9.82822	99.3126	-161.54	3	0
6495	8754	14.1217	14.2952	21.83	22.1058	3	0
6501	7007	8.88659	5.30356	90.1262	120.437	3	0
6534	8655	11.7687	6.94787	126.724	18.597	3	0
6626	9548	1.06118	13.8092	26.6807	17.3675	3	0
6651	9937	14.3742	14.557	-967.42	-368.968	3	0
6694	6746	15.8463	8.68032	100.341	327.792	3	0
6745	7167	15.503	5.01594	126.419	52.7268	3	0
6758	8408	5.21612	6.51784	56.1301	-60.7923	3	0
6844	7163	19.4932	2.3684	119.766	-44.8144	3	0
6850	9237	19.6264	3.18849	166.955	4.97025	3	0
6898	7061	5.95929	2.56345	32.5162	-24.2801	3	0
6898	9057	6.01907	2.44186	52.8132	-27.2387	3	0
6936	8842	3.4207	14.0385	15.3787	46.5167	3	0
6947	9296	9.34546	2.73698	192.713	56.8168	3	0
6947	9539	9.29688	2.78579	22.5539	-47.7358	3	0
6969	8216	12.1557	11.6588	61.3884	291.118	3	0
6982	8590	17.1141	4.20186	124.93	165.501	3	0
7018	9499	26.4918	9.27854	77.2047	159.903	3	0
7018	9771	26.5898	9.19984	-12.2771	93.9692	3	0
7068	7727	10.9238	14.1095	97.0611	723.571	3	0
7134	8429	3.31749	15.8296	-39.0405	18.4468	3	0
7143	7778	7.10997	13.3224	42.3076	119.797	3	0
7145	9189	2.06756	6.72585	17.7463	-27.833	3	0
7228	9906	25.9857	1.80191	-9.89458	-23.1948	3	0
7268	7754	18.2697	9.90975	-84.0931	-1579.15	3	1
7284	7375	8.3921	12.6374	116.497	-164.837	3	0
7305	9872	9.91239	15.8861	-82.014	-21.8274	3	0
7309	8329	17.2647	8.19047	107.599	-106.968	3	0
7336	8125	23.0251	7.86359	46.039	89.6515	3	0
7365	8715	23.3665	7.71645	56.2786	2.72791	3	0
7365	9656	23.3665	7.78095	-102.422	43.7558	3	0
7373	9334	18.9349	6.88135	15.3862	-130.114	3	0
7386	9618	6.5938	2.37942	55.9082	-63.0628	3	0
7401	8492	4.28606	11.6907	-68.7522	7.13857	3	0
7405	7423	1.98453	4.33786	42.3282	-3.19403	3	0
7414	7536	6.86001	10.8893	120.805	163.539	3	0
7423	9161	2.05095	4.35882	42.2673	-26.1191	3	0
7474	8125	22.9912	7.79665	30.9701	-175.401	3	0
7553	9382	5.0264	11.485	42.9586	-17.7511	3	0
7558	7975	8.91083	13.7038	-335.969	126.27	3	0
7668	9714	2.65396	4.12285	32.7575	46.7024	3	0
7685	7911	3.18689	13.1488	23.8582	124.336	3	0
7715	9512	13.5056	6.32739	231.531	6.89898	3	0
7762	9583	4.4457	5.71133	26.0367	42.3501	3	0
7819	9568	17.4578	13.0488	51.1546	-355.524	3	0
7850	9601	14.1925	14.7028	-1000.17	-71.778	3	0
7866	8540	14.2219	5.48056	86.9983	237.365	3	0
7902	9889	16.5319	8.69412	166.362	-45.5367	3	0
7922	8838	15.3786	12.1672	-153.034	195.378	3	0
7923	8558	12.3867	8.43416	48.5279	-38.7166	3	0
8064	8697	17.7958	4.98728	160.326	0.809971	3	0
8134	9451	22.3964	7.25034	55.1306	-158.413	3	0
8163	8354	13.6675	2.87711	70.5758	34.9042	3	0
8195	9080	3.77725	3.14855	3.97496	-40.4502	3	0
8197	8838	15.3248	12.0396	7.68405	261.649	3	0
8212	9992	2.87416	8.02562	-27.1411	61.4833	3	0
8240	9431	2.17257	2.45764	20.7313	-1.76853	3	0
8286	9036	5.25187	5.72264	79.2766	27.6881	3	0
8289	8844	24.9834	4.2449	-1.24747	9.62484	3	0
8301	9658	23.1463	2.42571	16.6021	-29.3409	3	0
8354	8986	13.6824	2.9883	129.363	-8.68888	3	0
8355	9367	12.9767	8.59115	73.2024	235.45	3	0
8399	9207	8.48581	2.48379	77.8996	64.1669	3	0
8426	9671	16.0257	11.1009	-2601.41	3070.59	3	1
8427	8624	10.888	9.49907	-13.0361	72.641	3	0
8474	8773	5.45731	15.2574	12.7683	1.53884	3	0
8488	9347	6.46156	6.51105	7.0117	20.8019	3	0
8522	8974	9.97343	1.77308	59.3927	141.601	3	0
8542	9165	24.6541	9.34925	81.4144	-4.71426	3	0
8544	8763	1.62655	12.0069	40.8382	15.5069	3	0
8570	9254	15.5904	1.23321	93.9135	-21.5912	3	0
8571	9023	16.7041	3.75413	187.462	-13.1494	3	0
8573	9819	7.4134	5.21761	0.607085	-48.1898	3	0
8660	9982	6.49416	2.87407	38.2708	67.0767	3	0
8670	8717	26.4608	3.13158	21.7775	41.7459	3	0
8729	9903	7.74149	11.6603	-24.28	323.656	3	0
8730	9572	11.1496	12.6674	94.1044	-15.6989	3	0
8788	9825	21.1138	8.15521	110.18	10.4664	3	0
8796	9417	11.6865	3.71347	-41.6801	105.441	3	0
8841	9213	5.80426	1.0985	118.496	-37.9559	3	0
8936	9023	16.8018	3.69975	23.6748	-13.8482	3	0
9000	9297	1.76321	9.09316	-10.4197	17.5846	3	0
9053	9746	13.6767	3.49077	57.813	-159.788	3	0
9089	9831	2.8042	9.62371	82.8301	5.88551	3	0
9125	9857	5.26817	10.8991	39.8168	-223.979	3	0
9175	9583	4.39216	5.75122	-15.6217	-2.32141	3	0
9283	9340	9.45174	7.59583	113.239	-124.084	3	0
9296	9539	9.27905	2.72249	76.9781	8.82246	3	0
9514	9830	13.0547	6.87185	-24.6757	213.227	3	0
9628	9776	15.3478	2.3059	43.5025	-319.039	3	0
1000	13486	1.48393	3.51726	57.0671	3.06404	3	0
1000	44903	1.36581	3.50919	52.0634	1.07105	3	0
1004	51210	2.91759	2.25724	64.4384	-18.8747	3	0
1007	21330	19.2509	5.56747	-53.7478	-20.9096	3	0
1007	28217	19.1339	5.55602	107.923	-154.58	3	0
1007	30757	19.2656	5.50472	98.6739	-102.275	3	0
1012	34103	7.33733	8.2562	-3.23674	-217.239	3	0
1019	18161	12.4502	7.01437	31.5379	-441.973	3	0
1020	34199	2.31656	4.00336	5.60539	16.2578	3	0
1020	41916	2.22637	3.95989	73.5824	-1.77362	3	0
1034	24409	18.5997	8.48997	-72.1318	139.385	3	0
1034	30322	18.6084	8.37177	36.4329	-52.6087	3	0
1034	31941	18.4919	8.40682	-49.5736	70.8385	3	0
1035	33125	15.5268	4.00306	74.0268	239.24	3	0
1035	43568	15.4146	3.97718	31.1981	-247.283	3	0
1035	46423	15.464	4.02507	141.709	-20.0668	3	0
1036	11327	11.8083	1.15673	129.209	-8.94727	3	0
1040	20044	2.40549	1.71209	85.8488	1.66033	3	0
1040	35245	2.37603	1.56602	64.9651	-3.96992	3	0
1041	46322	9.01268	6.38122	165.503	-95.3564	3	0
1041	47351	8.94882	6.34446	34.7284	38.2229	3	0
1045	40967	10.9583	6.97917	-15.5537	239.753	3	0
1047	10193	4.34963	14.8126	-47.4	35.2861	3	0
1047	28803	4.4228	14.7814	10.0724	-27.1553	3	0
1049	35723	25.5284	7.97214	58.227	12.3216	3	0
1049	43772	25.5506	7.9159	-49.49	-49.925	3	0
1049	46232	25.573	8.0167	-117.303	-15.7123	3	0
1050	10965	15.9357	8.06566	49.3421	228.91	3	0
1050	49670	15.8803	8.14878	52.7194	-294.861	3	0
1052	10941	4.72323	11.4477	-53.0538	134.756	3	0
1052	11014	4.6691	11.568	-122.468	127.407	3	0
1052	12897	4.64853	11.4842	129.447	-64.9553	3	0
1052	47935	4.7761	11.523	80.3065	0.668096	3	0
1058	17932	3.7792	3.91235	56.493	33.1835	3	0
1058	33805	3.6765	3.95347	34.6395	56.2451	3	0
1058	41988	3.73568	3.97795	35.4798	-101.963	3	0
1058	47476	3.68275	3.88423	59.2348	0.943171	3	0
1059	21888	13.4672	7.85132	-164.605	29.7631	3	0
1059	44486	13.5219	7.93189	182.954	22.3015	3	0
1060	25040	20.1621	9.8684	53.1011	-137.731	3	0
1072	32594	19.1994	10.9258	88.0928	372.847	3	0
1074	21420	16.6858	2.14716	130.938	-69.1582	3	0
1074	35588	16.7141	2.21989	21.3502	8.13751	3	0
1074	46480	16.6138	2.13694	105.251	159.327	3	0
1074	52547	16.5658	2.20738	21.6042	-85.6932	3	0
1075	16952	3.87501	6.38635	22.1874	134.458	3	0
1075	46237	3.85256	6.47177	85.6791	-44.7007	3	0
1076	24392	14.6274	6.53526	84.0229	356.322	3	0
1076	28500	14.5947	6.61313	114.193	-562.461	3	0
1079	17343	17.7818	10.3803	330.997	270.685	3	0
1079	33792	17.6982	10.3913	-115.731	-363.587	3	0
1081	16624	6.56531	12.094	21.6414	44.7136	3	0
1081	20889	6.61608	12.1322	-52.9521	-27.2212	3	0
1086	29347	19.3349	11.382	20.0592	-154.476	3	0
1086	33930	19.4132	11.3463	56.8891	248.827	3	0
1086	45696	19.4553	11.3927	84.9264	-37.6915	3	0
1088	12048	19.2454	2.78044	-80.4719	-0.689639	3	0
1091	20851	15.3692	4.92412	124.424	74.3683	3	0
1091	26040	15.374	4.82196	117.204	-60.1366	3	0
1092	13272	11.0865	14.835	12.0369	381.162	3	0
1092	22346	11.1253	14.8899	-195.716	-1808.97	3	0
1092	26338	11.2106	14.7877	-1066.78	1780.47	3	0
1094	23251	15.7938	9.935	25.9689	319.809	3	0
1094	23772	15.7634	9.82909	282.618	-20.3504	3	0
1094	26758	15.6938	9.95341	241.968	-61.078	3	0
1094	26948	15.696	9.83409	-3.63469	232.378	3	0
1095	15179	12.8328	1.7121	93.2346	-40.4782	3	0
1095	27441	12.7662	1.71186	132.595	14.3002	3	0
1095	31744	12.8693	1.77014	61.4119	-8.91478	3	0
1095	41513	12.7589	1.83126	120.952	-182.631	3	0
1095	46981	12.834	1.8348	121.364	172.817	3	0
1099	14934	7.06347	13.912	54.9426	-20.4356	3	0
1099	18351	7.07038	13.9775	-60.2832	101.696	3	0
1104	26060	15.9053	12.638	514.886	372.681	3	0
1104	48808	15.9923	12.5631	54.5636	-414.908	3	0
1104	49702	15.884	12.5194	-7.5335	101.177	3	0
1108	21212	16.3444	9.53049	11.9212	-307.962	3	0
1108	27980	16.3723	9.58634	211.689	-16.41	3	0
1110	24126	1.41762	10.6375	-71.7113	-17.6972	3	0
1110	34890	1.47197	10.7646	-60.172	22.3131	3	0
1110	39721	1.50655	10.7037	65.5448	8.636	3	0
1111	46309	18.2805	11.2466	93.114	149.953	3	0
1111	48639	18.2393	11.3683	182.076	73.1806	3	0
1117	25111	5.05256	5.50513	34.7846	-128.207	3	0
1117	50816	5.1342	5.58177	30.6355	88.2326	3	0
1117	52390	5.07335	5.63388	6.04132	-59.3219	3	0
1123	32460	1.97319	3.68679	15.435	-4.54859	3	0
1129	18321	5.04652	15.2135	-69.0014	-14.329	3	0
1129	41750	5.06099	15.3276	-50.0919	-16.9984	3	0
1129	48767	5.10391	15.2851	3.90644	-14.9283	3	0
1130	38367	1.77429	13.8271	1.30839	87.4351	3	0
1136	10635	15.2655	2.01231	133.803	-1.77034	3	0
1137	52730	25.6337	9.41537	18.3515	1.87308	3	0
1138	35236	17.0463	3.32398	128.586	-32.7761	3	0
1139	42769	22.1465	6.22039	32.3473	-182.703	3	0
1144	28995	20.5808	6.87608	19.1707	-87.0404	3	0
1149	26132	13.3002	13.5929	230.223	848.102	3	0
1152	34832	5.55503	15.6695	-8.51433	12.0182	3	0
1152	52211	5.41651	15.6342	-5.04975	-40.1414	3	0
1153	19871	3.56913	5.88058	83.7283	-18.2785	3	0
1157	12359	19.517	7.09971	-2.64615	-131.169	3	0
1157	23162	19.5503	7.19182	83.8443	229.785	3	0
1159	11757	24.0167	1.62167	63.7199	160.971	3	0
1159	13532	24.0466	1.56386	-11.407	-79.556	3	0
1159	42405	23.9333	1.53158	34.6127	-11.4408	3	0
1160	15210	6.77849	7.14081	6.72709	-114.835	3	0
1161	36973	20.1833	11.5264	66.1878	-26.8886	3	0
1161	44323	20.1286	11.4998	-12.8213	88.2971	3	0
1163	11113	24.0716	2.40972	24.9606	135.797	3	0
1163	39739	24.1685	2.45375	57.606	-77.3146	3	0
1164	18044	7.66709	4.07231	110.715	30.4898	3	0
1164	52173	7.77484	4.10627	67.4732	-37.5147	3	0
1165	41956	18.6221	11.8787	-1740.6	-2281.55	3	1
1165	47010	18.6951	11.7592	142.523	736.327	3	1
1165	51136	18.7331	11.8379	-4980.26	-395.976	3	1
1168	22647	15.8273	2.99414	73.9969	186.333	3	0
1168	29943	15.9017	3.07775	13.5614	-43.9842	3	0
1168	41924	15.8412	3.08429	76.4358	-26.2369	3	0
1173	34237	26.0061	8.40465	39.2004	81.4403	3	0
1176	29643	23.4814	6.98672	42.785	-9.16305	3	0
1176	36989	23.4383	7.02396	-77.9695	94.6199	3	0
1179	43103	20.8544	1.45309	-21.1545	63.3816	3	0
1179	45158	20.9635	1.46398	75.2505	-82.514	3	0
1180	11694	20.621	9.26133	-24.2041	-180.643	3	0
1180	17176	20.6802	9.37708	13.7447	316.766	3	0
1183	42304	23.031	6.49894	73.4567	-3.03264	3	0
1184	26629	1.89089	11.4621	20.9359	-86.0369	3	0
1184	50053	2.01209	11.5308	19.673	-67.7901	3	0
1185	33916	3.76982	14.2929	14.1548	-8.71802	3	0
1188	17112	10.7215	3.83347	97.8622	14.9724	3	0
1188	35605	10.7348	3.96567	55.651	7.137	3	0
1190	16481	6.80809	11.1083	35.7624	257.449	3	0
1193	47307	2.67574	3.96367	-20.0471	29.0615	3	0
1193	48793	2.61357	3.9662	5.16649	-12.0869	3	0
1200	15025	2.78053	10.4446	42.013	-56.4382	3	0
1200	23456	2.85524	10.43	-0.834265	21.8716	3	0
1200	38262	2.90223	10.4818	42.0395	28.8616	3	0
1203	27961	14.9616	3.16258	47.6952	-503.62	3	0
1203	51836	14.8623	3.12692	143.728	440.97	3	0
1205	49142	23.0441	9.68414	11.5695	17.8648	3	0
1206	16300	17.4322	2.44914	-10.8712	65.696	3	0
1206	33137	17.3096	2.46216	26.2401	-119.707	3	0
1206	51532	17.3052	2.37288	18.944	95.6865	3	0
1216	45640	15.2784	9.96275	-195.81	105.597	3	0
1222	34652	20.8112	4.38243	62.9414	-119.036	3	0
1223	35755	2.99148	9.70471	20.5316	206.149	3	0
1226	24340	9.08076	6.08648	39.9836	73.5154	3	0
1226	30335	9.10688	6.16114	53.0047	-76.6655	3	0
1226	45744	9.13001	6.03299	101.113	8.74327	3	0
1228	22386	6.50055	13.8087	27.3401	125.874	3	0
1228	34633	6.58149	13.8108	64.0458	-76.226	3	0
1230	19493	12.1224	4.64912	63.9284	-6.7198	3	0
1231	24365	19.7568	7.76931	54.947	361.48	3	0
1231	33788	19.6995	7.72415	135.359	-112.607	3	0
1232	12750	8.61625	6.10178	70.686	190.159	3	0
1232	44559	8.7413	6.14597	107.447	394.5	3	0
1238	37562	1.42873	8.46788	54.4972	-42.9179	3	0
1239	31027	13.7095	13.7033	372.289	-448.997	3	0
1239	45898	13.6216	13.7801	191.364	115.01	3	0
1240	47751	21.952	7.39179	88.82	-29.5507	3	0
1246	11223	2.48338	9.9057	22.5537	117.421	3	0
1246	46782	2.43295	9.87097	-116.987	22.2799	3	0
1246	50868	2.37419	9.95597	21.2977	101.677	3	0
1249	19554	24.2674	6.28734	3.25572	58.1106	3	0
1249	38528	24.3232	6.32063	120.644	-11.0463	3	0
1251	26420	19.0526	8.65909	5.97242	137.955	3	0
1256	16494	2.92022	6.7693	14.1713	-26.1945	3	0
1256	37975	2.89913	6.71134	1.31466	-25.809	3	0
1258	29122	1.2468	8.84106	79.1167	0.0150393	3	0
1260	24527	14.2453	3.34329	56.6959	9.27083	3	0
1260	40438	14.2898	3.45072	113.854	6.79917	3	0
1261	26880	7.57965	11.1167	-304.947	-119.467	3	0
1264	24022	13.1915	8.78116	219.32	-216.287	3	0
1269	13251	22.4548	7.085	-97.681	19.7097	3	0
1269	25534	22.4041	7.121	-28.3864	-33.1879	3	0
1270	10375	11.4542	13.8791	-486.653	306.109	3	0
1276	11091	21.7315	2.32451	73.8767	11.4915	3	0
1276	23866	21.6848	2.27489	65.8469	-157.614	3	0
1276	39966	21.8135	2.29237	18.7414	43.7812	3	0
1278	15398	8.23189	4.82406	68.6915	85.1739	3	0
1278	36619	8.10353	4.85506	44.6108	101.789	3	0
1280	10796	14.0064	9.62475	263.972	-18.0158	3	0
1280	19765	14.0037	9.72678	233.325	101.126	3	0
1287	11258	22.8438	7.91538	75.0743	-4.24365	3	0
1287	23236	22.8039	7.88067	14.9316	99.1615	3	0
1287	31585	22.7509	7.95603	101.242	8.73924	3	0
1288	37926	20.8676	7.21266	30.2391	76.1137	3	0
1289	13193	2.75443	10.8172	-63.7799	-48.2658	3	0
1289	32293	2.843	10.7471	70.1159	136.376	3	0
1293	27505	23.2123	6.01931	121.31	24.5205	3	0
1293	46664	23.2741	5.90113	49.1339	51.7555	3	0
1294	46365	24.4884	5.13336	33.2327	106.847	3	0
1303	48085	2.2438	5.16206	55.1815	-9.45583	3	0
1305	31371	26.3137	2.63925	22.5498	-28.4179	3	0
1307	25725	20.5142	3.82465	43.261	-69.312	3	0
1309	32736	10.6392	12.2333	208.609	63.9882	3	0
1309	38409	10.7226	12.2521	-482.094	-130.3	3	0
1309	40435	10.7155	12.3095	159.173	115.773	3	0
1310	38813	5.91294	13.3923	-115.465	88.0939	3	0
1311	40961	24.1486	9.03247	-15.9005	-146.726	3	0
1321	30289	21.2248	3.83158	60.7634	1.18427	3	0
1321	43325	21.169	3.94175	42.4399	66.4518	3	0
1321	48475	21.1624	3.82441	20.3176	97.7971	3	0
1326	17171	16.6206	5.38402	85.1252	-66.5197	3	0
1326	23398	16.5198	5.4653	78.8691	-286.556	3	0
1329	16688	1.95817	7.37571	25.1181	16.7023	3	0
1329	19022	1.86044	7.42459	90.0688	4.85599	3	0
1329	35871	1.929	7.49986	16.8227	-24.1775	3	0
1331	21457	8.89878	2.41129	159.845	-6.69573	3	0
1331	21845	8.95993	2.46005	-46.1425	126.78	3	0
1331	44775	8.86946	2.49786	43.7564	-65.4751	3	0
1332	17666	24.4344	6.19311	-1.21712	-28.2132	3	0
1333	10569	13.5356	9.1795	99.6456	-409.14	3	0
1333	14660	13.6025	9.18282	143.668	453.99	3	0
1333	22396	13.5655	9.09075	219.827	7.01979	3	0
1335	50823	13.2429	12.4625	475.298	567.02	3	0
1339	51295	12.3439	7.61352	57.5429	-23.4609	3	0
1339	52126	12.3126	7.55556	-274.44	-23.2411	3	0
1341	51574	13.7871	14.8816	883.415	110.928	3	0
1343	12834	23.1443	4.28672	-49.4296	18.6768	3	0
1343	38665	23.1408	4.22882	28.3805	-34.5144	3	0
1345	12567	20.8724	10.5828	-989.77	243.166	3	1
1346	25933	9.21225	1.804	88.49	-297.837	3	0
1346	27358	9.12276	1.89058	65.4786	69.9478	3	0
1347	23633	12.3821	14.1047	26.6824	1585.81	3	0
1349	11802	5.92422	9.44637	-221.462	52.3868	3	0
1349	23843	5.94911	9.50597	61.0673	215.919	3	0
1349	24444	5.86306	9.44059	70.5993	-118.436	3	0
1349	30420	5.8519	9.5459	-56.3008	-138.715	3	0
1355	19397	10.4715	3.97588	-133.159	13.4662	3	0
1355	39931	10.344	4.00382	-89.269	-119.89	3	0
1355	46878	10.4739	4.03999	58.9451	193.63	3	0
1357	25807	19.1976	12.1236	-149.756	146.264	3	0
1357	41471	19.279	12.1918	8.23007	-122.592	3	0
1358	32268	22.1838	2.98223	31.6048	92.6991	3	0
1359	16205	15.6486	15.6964	-11.5085	-36.2685	3	0
1359	44008	15.6459	15.6345	-262.634	-143.247	3	0
1360	18050	16.0807	6.07593	-192.92	123.737	3	0
1361	14826	5.26817	4.07956	74.7801	119.802	3	0
1364	28757	24.6028	3.76598	17.6275	74.4112	3	0
1371	18655	14.5587	14.3902	-15442.7	2604.4	3	1
1371	34820	14.5178	14.2672	354.422	54.7173	3	1
1373	11850	11.0373	15.909	-110.795	-106.234	3	0
1373	12523	10.9996	15.851	-270.871	86.987	3	0
1373	36725	10.9054	15.9031	-188.239	-14.589	3	0
1375	33575	10.663	1.51664	25.8164	39.7552	3	0
1375	37077	10.6929	1.61534	103.129	-0.508438	3	0
1375	39563	10.7607	1.54203	31.9726	19.4182	3	0
1377	12511	1.66954	8.76098	-70.0425	-5.0228	3	0
1377	45169	1.71423	8.8069	60.3735	3.66917	3	0
1379	15728	14.934	4.6447	127.677	-6.65481	3	0
1379	33877	14.9728	4.71486	-127.586	300.668	3	0
1379	43163	14.8671	4.65027	50.7845	110.547	3	0
1379	52623	14.8767	4.76744	119.868	-248.112	3	0
1380	11600	11.1725	6.58265	-69.9976	-192.331	3	0
1380	13225	11.0903	6.54994	167.596	301.36	3	0
1383	33092	20.605	3.24731	88.845	317.791	3	0
1383	50232	20.6711	3.37089	30.7122	124.644	3	0
1385	11777	16.218	12.2403	-442.007	304.124	3	0
1385	31163	16.2418	12.1862	-4.26059	-348.835	3	0
1386	48680	19.2206	4.34057	130.541	-83.6463	3	0
1388	23587	8.59017	8.09986	97.8878	-110.87	3	0
1388	48265	8.63476	8.15579	-47.5632	1.84553	3	0
1390	18439	24.6913	8.37977	31.3957	192.004	3	0
1390	19275	24.6558	8.32447	119.347	4.00064	3	0
1390	21488	24.7951	8.31789	144.225	-11.0114	3	0
1390	36659	24.7647	8.26117	18.5354	66.2571	3	0
1395	31723	24.2601	7.51101	37.4793	-260.109	3	0
1395	37080	24.2309	7.39886	49.383	181.101	3	0
1400	19935	18.3136	1.64318	105.958	11.4568	3	0
1402	29680	11.1574	3.54187	87.9033	13.1548	3	0
1403	14703	4.85575	15.8812	-25.2125	3.82599	3	0
1407	22942	18.6982	12.3994	-257.261	37.4919	3	0
1409	19904	18.5643	11.7589	147.016	1273.1	3	1
1409	20906	18.5396	11.6981	6.93824	1.12287	3	0
1410	32148	6.6758	12.4988	-112.596	-72.1625	3	0
1410	45298	6.65784	12.3891	-220.868	-93.9084	3	0
1410	52612	6.70708	12.4239	9.88513	72.4568	3	0
1412	26067	2.18261	15.1905	-3.29373	43.2909	3	0
1413	37013	21.541	9.81607	233.608	10.8543	3	0
1413	45504	21.6646	9.79522	236.711	-26.6374	3	0
1417	49296	2.277	10.285	15.9184	152.975	3	0
1418	11542	11.0838	3.09098	41.7965	-10.8843	3	0
1418	28246	11.1387	3.12248	135.981	10.098	3	0
1418	31155	11.1549	3.01342	161.342	-56.7944	3	0
1422	28822	4.58531	10.4779	81.2239	-104.835	3	0
1422	34468	4.68944	10.5088	26.4791	113.11	3	0
1422	36264	4.67011	10.5949	57.6906	-88.1007	3	0
1422	42069	4.58582	10.601	23.383	70.9404	3	0
1424	41016	1.9104	2.33433	46.5701	2.14465	3	0
1429	38503	19.5332	6.6242	86.7283	7.43819	3	0
1429	46736	19.5753	6.72731	-21.051	1.35509	3	0
1431	16817	3.00791	6.25201	26.2575	27.1882	3	0
1431	18667	2.95831	6.30601	98.3238	-0.650347	3	0
1431	40897	3.0792	6.26652	35.6656	3.0645	3	0
1434	33003	14.561	15.1867	-421.814	86.9105	3	0
1434	35049	14.591	15.2924	-498.852	372.141	3	0
1440	35941	19.8413	2.53022	15.1651	-17.6359	3	0
1440	39329	19.8021	2.41062	41.7884	194.053	3	0
1441	13468	6.76953	14.8924	-3.06393	-56.3187	3	0
1442	33575	10.6473	1.41393	110.925	-38.8495	3	0
1443	14259	3.64319	2.88804	40.7173	-3.50331	3	0
1443	45318	3.70469	2.85901	12.8081	-45.3548	3	0
1444	24017	4.57327	5.58393	37.8244	132.842	3	0
1446	25436	14.0904	9.16269	132.289	476.241	3	0
1446	31238	14.1537	9.15163	161.292	-13.0632	3	0
1446	52706	14.1226	9.28324	333.543	-29.3326	3	0
1447	29133	14.4553	15.4486	27.7204	636.684	3	0
1447	29530	14.4305	15.3762	-369.916	-461.654	3	0
1447	35049	14.5397	15.3835	0	0	0	0
1450	12500	10.2789	1.60907	139.663	11.4503	3	0
1450	51412	10.2228	1.59165	-1.79054	-40.0741	3	0
1452	33942	2.63871	11.4021	-4.83837	-31.4894	3	0
1454	23545	20.8784	6.06059	90.097	206.406	3	0
1458	20341	26.7327	8.22522	35.1166	-221.975	3	0
1458	48834	26.6405	8.18436	121.012	-11.0478	3	0
1461	28038	3.88297	4.76259	6.83455	126.29	3	0
1461	41361	3.93076	4.65651	19.5372	-144.977	3	0
1462	36350	6.62758	5.38646	17.2143	76.9709	3	0
1464	16801	1.85751	12.43	32.478	-100.515	3	0
1469	12268	4.38395	2.48188	34.1965	27.9906	3	0
1470	11864	7.7002	3.9427	40.1469	18.2036	3	0
1470	18044	7.68524	4.00564	1.32762	-213.433	3	0
1470	34921	7.80795	3.97253	31.3911	163.397	3	0
1471	10635	15.3176	1.98548	30.7911	111.971	3	0
1473	17339	11.1758	13.0011	-114.163	-51.4957	3	0
1473	31459	11.0836	13.0269	9.68985	177.887	3	0
1474	13721	10.5977	3.02437	74.9691	-48.0139	3	0
1474	34483	10.5735	2.96424	23.4955	24.0403	3	0
1475	32163	10.4765	9.67483	35.9218	-461.931	3	0
1479	29458	8.44119	7.24496	-171.739	17.9477	3	0
1479	33309	8.37268	7.23143	157.68	-8.61909	3	0
1479	42198	8.46002	7.31208	34.88	106.023	3	0
1480	35434	2.19794	6.10041	-20.7431	-28.125	3	0
1481	23538	8.91066	12.8022	-313.528	24.8008	3	0
1486	29090	25.9143	2.70758	-6.44726	-0.270335	3	0
1486	32412	25.8841	2.76902	36.7315	-39.0773	3	0
1486	33739	25.9997	2.82986	31.7222	-14.5637	3	0
1488	21019	9.49245	13.9367	181.45	-256.475	3	0
1488	48354	9.46031	13.9853	159.6	177.632	3	0
1489	37624	6.32497	8.2536	87.4466	-207.342	3	0
1491	32737	7.77171	7.77909	39.7398	168.824	3	0
1492	19008	13.3835	5.63185	36.7608	-287.771	3	0
1492	44018	13.4398	5.53067	157.944	337.619	3	0
1492	47502	13.4749	5.67344	129.143	103.922	3	0
1495	28400	26.5747	4.68211	17.3773	61.2685	3	0
1497	24334	9.55865	9.77068	-196.208	-123.822	3	0
1497	34759	9.55209	9.7135	55.8189	65.1644	3	0
1498	52358	7.12815	8.19284	0	0	0	0
1500	16440	26.7039	5.93562	16.3752	54.4278	3	0
1500	29125	26.769	5.86104	38.0347	44.9014	3	0
1501	50849	3.2914	4.56322	17.6485	13.5608	3	0
1501	52673	3.34143	4.61908	27.9366	-7.1031	3	0
1503	11075	19.1608	1.73446	120.597	-2.80883	3	0
1504	12254	5.38806	2.15696	55.5574	-173.541	3	0
1504	40474	5.36555	2.09501	-64.4001	31.1505	3	0
1506	46092	24.9477	2.95007	73.0004	3.89827	3	0
1509	41824	10.3544	15.7745	-170.317	-117.873	3	0
1513	18955	4.71368	8.82015	55.9753	142.311	3	0
1521	17262	20.7175	4.60624	218.381	-19.0709	3	0
1523	22480	7.19349	15.6118	-77.7528	64.5755	3	0
1523	38126	7.10239	15.573	-53.2474	-34.2853	3	0
1523	52281	7.17628	15.6664	-58.9748	-33.8949	3	0
1524	22634	10.8581	1.93767	9.03022	-44.1966	3	0
1527	22024	16.048	13.6384	-178.885	21.7688	3	0
1527	25995	16.0484	13.7662	217.222	541.989	3	0
1527	36571	16.1159	13.6396	78.0576	-37.6856	3	0
1528	20270	3.75079	6.91943	17.5346	76.1854	3	0
1528	34977	3.6334	6.94074	29.1092	19.5411	3	0
1530	11077	23.7256	6.34778	-17.7101	-41.7451	3	0
1537	51680	10.2001	13.0901	311.78	-799.9	3	0
1538	25567	26.8307	8.57875	-69.1677	-163.061	3	0
1542	28257	21.3821	5.7921	49.6771	-169.041	3	0
1542	33206	21.4398	5.74645	57.1537	191.684	3	0
1551	27507	6.96961	7.4338	-34.7472	50.4317	3	0
1551	34696	7.065	7.43322	203.613	19.3308	3	0
1551	50589	7.01175	7.3389	124.249	-173.414	3	0
1552	17232	5.89687	8.42463	59.0589	-237.352	3	0
1555	24445	2.61941	5.06087	23.7774	-17.5845	3	0
1555	25899	2.73288	5.02308	104.85	-1.89875	3	0
1556	35493	3.29508	6.23052	72.7774	-2.09173	3	0
1556	48537	3.36007	6.32197	72.0376	-69.7638	3	0
1563	21816	11.2566	2.07923	82.8863	9.97536	3	0
1565	12528	9.9668	14.5412	-47.5691	458.116	3	0
1568	31418	5.71234	12.003	51.1906	-89.1192	3	0
1568	50043	5.72321	11.9087	-3.58715	275.042	3	0
1568	51623	5.61702	11.9053	86.7092	-163.561	3	0
1572	24179	9.9045	1.15326	106.098	9.52288	3	0
1580	14190	15.8217	15.5273	91.1226	101.555	3	0
1580	44390	15.6977	15.5203	-285.291	-305.222	3	0
1581	16220	9.6875	15.4414	-189.17	-257.834	3	0
1583	21674	2.35289	10.1069	-13.6782	19.1163	3	0
1583	43449	2.26564	10.1725	14.1174	92.3439	3	0
1583	49296	2.31401	10.1968	-112.265	29.8061	3	0
1584	17964	1.57012	14.8772	-46.0938	-9.32259	3	0
1585	17942	6.84372	2.06765	8.83041	169.27	3	0
1587	37948	16.1636	3.32726	11.1866	-171.48	3	0
1587	45337	16.0593	3.27726	-61.2971	-43.5428	3	0
1588	23161	5.09768	4.49159	57.9272	61.2988	3	0
1588	26399	5.24019	4.50488	54.5102	88.6808	3	0
1588	32164	5.212	4.44582	-17.1689	28.7785	3	0
1590	25536	7.44687	10.5479	65.6023	332.488	3	0
1590	47693	7.32021	10.5199	125.255	-86.3069	3	0
1591	16495	7.42446	4.14341	44.9708	167.397	3	0
1591	27106	7.47862	4.13049	41.6103	-31.7641	3	0
1591	27383	7.51339	4.1783	13.8647	63.7332	3	0
1598	14028	6.65827	10.4402	-116.228	-9.07671	3	0
1598	17893	6.61476	10.3543	52.5917	143.743	3	0
1598	34966	6.72221	10.4289	93.672	-89.9408	3	0
1598	42837	6.68524	10.3071	-15.8979	-172.838	3	0
1613	15544	5.82581	8.17795	79.4047	-131.829	3	0
1615	12948	5.64487	9.64359	56.0041	134.586	3	0
1615	24945	5.54987	9.65607	30.1175	-14.0451	3	0
1618	15281	18.7706	8.45739	47.8679	-166.404	3	0
1618	29976	18.7924	8.51519	144.651	2.14035	3	0
1619	42460	8.9003	7.72304	74.5704	-360.102	3	0
1621	10162	23.7498	1.76667	-26.1319	14.0827	3	0
1621	18297	23.6787	1.70129	-4.84451	54.6694	3	0
1622	41395	11.6569	3.8804	95.1897	-119.553	3	0
1624	11908	2.14819	7.35829	31.4275	-8.1302	3	0
1644	50177	4.97738	13.3516	-86.0298	60.2095	3	0
1644	52097	5.03381	13.2653	-117.861	95.0204	3	0
1654	15607	7.18563	6.37494	38.8493	-130.556	3	0
1654	16104	7.18592	6.47209	48.0061	23.876	3	0
1654	45011	7.09936	6.41032	27.4824	132.495	3	0
1654	45556	7.12136	6.46999	-28.9612	-48.8419	3	0
1657	17526	14.1675	3.63004	89.3837	-128.942	3	0
1662	10729	17.8468	7.27952	62.7875	-53.016	3	0
1662	17066	17.9653	7.30803	-43.1473	124.247	3	0
1663	45378	23.6453	9.35945	13.5346	170.84	3	0
1666	24275	26.4001	8.92164	-76.8461	-103.733	3	0
1667	19604	24.6023	1.29199	56.608	7.34908	3	0
1667	23724	24.6886	1.18691	37.9719	-42.5175	3	0
1667	25085	24.6107	1.14553	30.5435	3.0419	3	0
1667	51423	24.5566	1.18188	-14.8329	-18.9821	3	0
1673	19944	9.37246	15.3607	-80.3146	-140.716	3	0
1675	27914	11.2344	5.85453	76.8809	0.673396	3	0
1678	16092	3.10574	2.79221	16.5364	-11.7523	3	0
1680	12804	1.41853	7.32421	61.5463	1.7894	3	0
1680	25080	1.38727	7.26722	11.0358	5.22569	3	0
1680	29851	1.3871	7.37671	21.7143	-77.8734	3	0
1683	10531	8.8836	12.2179	-292.226	-202.444	3	0
1683	13685	8.81352	12.3433	-51.6715	-397.165	3	0
1690	15133	26.5404	1.81061	23.4918	2.14059	3	0
1692	15587	10.3887	2.23226	43.9209	-200.646	3	0
1692	29578	10.4078	2.13268	116.263	8.30885	3	0
1692	41207	10.4498	2.24391	114.436	83.5759	3	0
1695	26039	15.4618	9.44222	33.05	-173.277	3	0
1695	47433	15.5196	9.53293	215.289	185.835	3	0
1695	50446	15.6056	9.44587	70.7561	-58.5691	3	0
1698	47420	3.42562	12.3499	-65.5056	-18.8752	3	0
1700	12745	25.412	4.87049	80.952	-16.2536	3	0
1700	51034	25.5095	4.83079	49.3432	1.98046	3	0
1703	21228	6.78771	2.58683	30.6801	1.76111	3	0
1703	23394	6.76985	2.53398	20.5441	-46.6946	3	0
1703	27816	6.86931	2.53967	47.5346	172.089	3	0
1707	49891	3.50899	12.7416	8.49947	-115.577	3	0
1708	33255	11.4815	2.39462	95.4496	10.7297	3	0
1708	36447	11.4167	2.40582	155.388	11.5772	3	0
1710	13097	8.45432	5.44392	10.4493	-223.805	3	0
1710	36895	8.55289	5.44118	72.0114	105.526	3	0
1710	46485	8.45036	5.35374	84.018	108.18	3	0
1716	11769	26.0308	3.09203	29.315	6.65633	3	0
1716	33739	26.0192	2.95393	33.0066	28.082	3	0
1719	25881	12.5804	13.0889	-428.514	-707.846	3	0
1719	36377	12.5443	13.1502	233.042	160.722	3	0
1719	42676	12.4896	13.075	134.709	1439.3	3	0
1725	33093	17.5386	12.2982	-1.27025	432.97	3	0
1725	41012	17.5377	12.4025	-92.6255	275.92	3	0
1725	46808	17.5802	12.3503	52.081	-305.357	3	0
1727	17691	2.67712	2.51887	48.6774	13.9991	3	0
1727	32860	2.76521	2.56922	24.9958	-2.39349	3	0
1731	38521	1.84531	14.7073	-46.7426	9.4798	3	0
1731	38713	1.77799	14.6469	14.2163	0.162943	3	0
1733	41009	7.34545	13.73	-105.27	136.498	3	0
1736	32517	24.8392	4.9397	13.7591	-6.58421	3	0
1737	39694	26.3821	4.69832	66.7156	1.86336	3	0
1738	44041	20.603	9.8111	120.557	-15.6489	3	0
1741	17076	26.0954	2.10974	26.7868	-19.6928	3	0
1742	46992	13.4181	9.10599	-185.545	-83.2699	3	0
1748	36150	18.6627	1.77866	36.4292	-226.382	3	0
1748	40288	18.7361	1.8344	46.5387	328.657	3	0
1748	49096	18.7546	1.74735	81.0334	-83.581	3	0
1750	12401	2.8398	13.4536	13.4605	11.836	3	0
1751	24884	14.0907	11.3572	159.776	-9.26346	3	0
1751	28957	14.1273	11.2425	272.412	-97.1206	3	0
1755	11896	6.43637	8.7638	107.538	3.14052	3	0
1761	37196	21.8094	4.11296	62.2364	-322.187	3	0
1761	47227	21.7146	4.14114	49.4832	59.9127	3	0
1764	18310	12.1827	13.2906	130.637	-646.584	3	0
1764	34415	12.1876	13.3571	145.043	1008.51	3	0
1764	36060	12.1162	13.2771	402.577	185.239	3	0
1772	18633	15.1582	9.35512	315.728	-17.4956	3	0
1773	12872	11.09	6.75068	3.39428	-136.486	3	0
1773	52213	11.1716	6.76046	172.203	134.16	3	0
1775	34241	2.38911	8.47507	48.1047	71.3244	3	0
1775	48902	2.27735	8.46231	26.5098	-2.11704	3	0
1776	12660	26.6504	2.01345	19.0595	10.1186	3	0
1776	27956	26.5943	1.99305	8.10002	0.762033	3	0
1776	50011	26.6248	2.09392	18.9016	3.48247	3	0
1779	10991	15.1041	1.53301	95.3675	-96.3385	3	0
1779	22079	15.0719	1.62817	96.1165	13.9721	3	0
1779	42289	15.0514	1.53557	59.1018	-7.44698	3	0
1780	33569	7.8153	9.51502	90.223	-87.6771	3	0
1784	35597	18.448	7.61877	61.5267	-58.3143	3	0
1784	42170	18.5182	7.68088	140.226	165.452	3	0
1790	20835	4.50272	5.88152	44.4839	103.324	3	0
1790	44299	4.59227	5.83898	27.0277	148.277	3	0
1792	15570	8.67924	11.4853	6.05696	-47.3658	3	0
1793	31961	21.8414	1.44149	29.4365	-6.59815	3	0
1793	38670	21.8918	1.41159	-0.501905	5.99782	3	0
1799	20457	13.234	11.2442	453.836	1074.37	3	0
1799	33714	13.3061	11.3711	372.154	23.2102	3	0
1800	22161	8.10535	11.2121	194.402	-291.368	3	0
1800	38507	8.03223	11.1011	250.317	20.7846	3	0
1805	12913	18.2873	3.46984	107.692	-159.741	3	0
1805	21495	18.2947	3.40457	-109.745	-6.76988	3	0
1805	44294	18.4254	3.44386	-143.021	73.5549	3	0
1810	18460	4.42811	12.1848	16.3958	242.503	3	0
1814	10278	6.67458	12.8215	15.4972	-19.4107	3	0
1814	12938	6.70984	12.9367	-280.582	-165.599	3	0
1814	43304	6.79821	12.8645	98.4269	221.792	3	0
1816	18646	6.97822	2.14128	58.5582	-141.024	3	0
1816	44327	6.92175	2.25089	44.6068	-18.7366	3	0
1817	39469	2.0917	12.6637	35.1294	68.4568	3	0
1821	20500	7.32554	9.65361	11.1465	-87.4595	3	0
1821	30319	7.30567	9.75489	-235.466	19.3459	3	0
1821	43903	7.41995	9.71007	2.38473	151.446	3	0
1822	17527	16.8561	8.71658	165.689	-10.8773	3	0
1822	51058	16.7785	8.79216	194.501	-387.284	3	0
1824	11559	11.2969	12.7734	130.086	-235.377	3	0
1824	19255	11.3591	12.8655	-191.039	776.587	3	0
1834	37745	2.1746	6.93482	25.4018	56.4317	3	0
1834	41596	2.12457	7.04847	-11.3798	-30.8532	3	0
1834	45505	2.07482	6.94849	6.71159	7.76283	3	0
1835	19841	3.63071	13.8786	-6.23883	-15.8573	3	0
1837	16078	12.9331	15.2051	-949.988	237.689	3	0
1841	12274	18.9575	9.42706	0	0	0	0
1844	30996	4.12138	5.39656	5.53277	-49.9684	3	0
1844	39926	4.08224	5.44003	64.0252	10.5582	3	0
1847	20643	5.58771	14.0389	-148.509	-3.05784	3	0
1848	12025	15.0052	8.56017	56.2566	-538.55	3	0
1849	19323	13.9213	7.65766	135.871	123.478	3	0
1849	38605	13.989	7.64375	-75.7117	-154.98	3	0
1850	11079	16.2696	12.3988	146.744	-348.63	3	0
1856	37207	14.7352	11.3852	439.345	24.4649	3	0
1861	40961	24.2199	9.13699	3.69536	-86.989	3	0
1864	10926	12.0229	11.4497	418.856	-90.4754	3	0
1864	38856	12.0723	11.4944	-183.006	544.352	3	0
1865	10663	16.0038	14.7943	-104.774	18.091	3	0
1865	45742	15.9394	14.8082	-417.523	-179.155	3	0
1870	45117	4.78559	14.8723	6.83745	-29.3222	3	0
1872	46445	17.5543	3.79433	203.92	25.8133	3	0
1873	13214	9.42429	4.10955	23.002	140.353	3	0
1874	21000	20.4902	1.23389	21.6346	-52.3266	3	0
1874	25138	20.5416	1.27248	79.9571	10.418	3	0
1880	32786	3.5385	15.4598	-24.3131	9.79022	3	0
1881	29562	19.4274	9.27567	70.1742	-47.15	3	0
1882	40244	19.8891	2.99004	24.5905	-180.896	3	0
1883	33335	22.8986	4.33022	75.117	-86.5112	3	0
1883	46257	22.9659	4.38526	20.0102	185.209	3	0
1885	17367	12.2602	5.63498	24.6516	-193.989	3	0
1885	23909	12.2919	5.57411	95.2592	2.63059	3	0
1887	51451	20.6768	10.3552	53.6086	37.1779	3	0
1888	29818	7.4486	13.6191	9.28384	-113.221	3	0
1899	30430	17.7833	10.0188	149.567	4.55388	3	0
1899	47165	17.7159	10.0324	-7.82328	63.4506	3	0
1900	17945	12.5301	12.5647	95.1696	-336.668	3	0
1900	38586	12.5762	12.4671	447.665	-33.1699	3	0
1900	48776	12.5143	12.5064	-42.9178	-198.111	3	0
1903	20530	7.96018	10.8787	-29.7848	258.613	3	0
1903	51281	8.04781	10.838	-15.5899	124.319	3	0
1904	36603	2.82782	5.32453	29.6755	-2.99742	3	0
1907	28829	6.8462	12.4593	-191.156	-38.0653	3	0
1907	52612	6.81556	12.401	74.59	146.116	3	0
1909	21045	12.5813	11.0936	137.09	219.824	3	0
1915	11181	9.62932	14.7084	20.7171	329.417	3	0
1918	33513	1.91265	1.3334	26.3387	0.567857	3	0
1920	23502	13.4997	7.72303	-76.2887	139.376	3	0
1920	34137	13.3719	7.72406	-74.463	-114.044	3	0
1926	13353	8.41211	13.6343	-219.696	74.8097	3	0
1926	46508	8.48899	13.6559	32.8568	-312.833	3	0
1926	48610	8.51872	13.5599	-107.394	245.861	3	0
1928	18511	26.4552	2.3823	23.2345	-17.2038	3	0
1929	19459	9.25282	9.53906	97.2421	284.771	3	0
1929	23792	9.22459	9.46945	9.77489	-372.783	3	0
1929	44204	9.1423	9.58916	44.0092	-29.4905	3	0
1932	14381	15.0029	13.6116	0	0	0	0
1932	19823	15.0454	13.6659	216.458	-149.91	3	0
1932	41184	14.9388	13.6235	130.109	469.98	3	0
1933	12817	6.43933	8.94405	22.2477	-42.8443	3	0
1933	50873	6.39516	9.05238	-23.8244	-32.3141	3	0
1937	17570	13.1106	6.21325	-109.519	-352.386	3	0
1938	21336	14.3317	10.7493	269.432	1200.37	3	0
1938	40009	14.4265	10.8365	-91.2877	-459.586	3	0
1942	16966	2.68063	14.9486	-7.53298	15.7438	3	0
1944	16795	2.8912	7.32322	34.2025	10.1406	3	0
1944	25300	2.92846	7.26306	71.2281	72.178	3	0
1944	48157	2.80025	7.21175	91.8275	-123.246	3	0
1948	32605	25.39	9.14688	66.1399	59.014	3	0
1951	43209	15.7955	11.6838	189.378	661.95	3	0
1951	52553	15.83	11.5672	310.811	-402.293	3	0
1954	11664	12.6191	15.5078	468.416	1687.8	3	0
1954	39609	12.7098	15.4873	706.276	-1822.77	3	0
1957	37163	3.92706	12.0225	-57.7059	-5.84586	3	0
1957	41449	3.98974	12.0192	-72.4515	62.4547	3	0
1957	42447	3.93646	12.1238	-57.7833	13.9638	3	0
1960	35559	14.1059	2.40308	21.8888	38.5081	3	0
1964	21362	8.83666	14.1972	-21.6833	189.011	3	0
1964	47890	8.75195	14.2446	-207.92	33.5064	3	0
1967	15848	1.57618	4.01807	21.5586	36.3218	3	0
1967	37846	1.51313	4.03056	36.5776	-54.6395	3	0
1969	12548	8.00629	3.63726	59.2356	-0.453153	3	0
1969	47019	7.94235	3.62974	59.5204	21.066	3	0
1981	10639	9.14147	8.43538	59.1188	170.43	3	0
1981	50490	9.10989	8.35874	133.711	-228.376	3	0
1986	35927	10.4852	12.0332	93.6701	13.5407	3	0
1987	33545	7.02972	2.90393	105.908	3.17036	3	0
1987	52095	6.99032	3.02715	49.7559	-56.6856	3	0
1989	41284	11.9396	6.90038	67.3305	-351.652	3	0
1989	42127	11.9085	7.00088	199.831	15.0472	3	0
1989	42133	11.8784	6.88166	157.044	21.2055	3	0
1992	16267	16.9539	8.3273	22.6319	186.635	3	0
1992	16901	17.023	8.40519	37.6392	365.607	3	0
1992	35342	17.072	8.34254	130.8	-633.297	3	0
1993	15422	18.0224	8.91517	154.857	-10.661	3	0
1997	22666	8.20661	13.2517	142.32	-223.478	3	0
1997	36246	8.22399	13.3473	-231.547	84.6737	3	0
1999	21859	7.7194	13.8007	-14.048	-1.84849	3	0
2003	30676	26.8828	2.47017	26.8052	7.54285	3	0
2005	27501	26.4691	4.00933	5.37126	-2.0278	3	0
2008	27511	7.06585	12.7875	71.145	39.3441	3	0
2008	51246	7.16549	12.8119	135.282	-30.8325	3	0
2013	23701	6.53196	14.0101	-49.7142	-19.7127	3	0
2013	27376	6.59522	14.1026	52.7766	-44.6843	3	0
2013	49880	6.48861	14.114	-108.72	-2.80087	3	0
2017	27533	10.9349	4.48032	67.0354	-75.6394	3	0
2017	37211	10.9373	4.40862	-14.5947	35.6989	3	0
2018	21555	12.7914	6.28188	222.552	-12.5149	3	0
2018	41534	12.8449	6.32657	16.1022	-32.396	3	0
2022	27738	3.70922	4.51199	30.9316	-14.6443	3	0
2023	15019	16.5929	6.28544	191.135	-64.4428	3	0
2025	25735	12.2035	14.3446	-619.032	436.422	3	0
2031	15102	1.30015	12.699	14.2838	91.4886	3	0
2035	27322	11.26	5.58519	8.14373	99.5512	3	0
2037	24134	4.00671	13.0041	-105.832	20.1423	3	0
2037	37179	4.06403	12.9993	-2.73579	-63.7134	3	0
2038	48680	19.3401	4.34202	51.4649	67.6103	3	0
2040	26658	4.51726	15.6853	-5.17737	-6.95644	3	0
2040	40296	4.48291	15.6272	-37.5452	22.9033	3	0
2042	21363	23.3663	3.78457	47.0603	-48.0948	3	0
2042	43200	23.2928	3.84606	21.4358	97.6224	3	0
2044	13241	14.4792	13.5059	95.5921	-441.365	3	0
2044	31969	14.3706	13.4567	63.2879	267.083	3	0
2046	14295	13.568	3.23633	67.1346	91.9197	3	0
2046	51581	13.5784	3.17269	11.3773	24.4566	3	0
2049	14366	3.49773	6.76535	99.7172	3.74456	3	0
2049	34977	3.56944	6.86295	18.3811	1.98858	3	0
2049	51840	3.63233	6.81288	104.914	-2.37951	3	0
2053	16941	26.1111	4.00533	64.3293	-11.2711	3	0
2053	23663	26.1382	4.06974	17.9553	13.6171	3	0
2053	43575	26.2081	4.08199	27.1523	-26.5045	3	0
2054	24000	20.8617	1.19696	13.732	133.232	3	0
2055	13182	21.2071	2.47055	53.4677	-22.7927	3	0
2055	31278	21.124	2.58399	71.4803	-11.8756	3	0
2056	24860	24.7013	4.28045	40.829	-117.901	3	0
2056	25279	24.7607	4.2257	31.3866	4.17366	3	0
2056	49769	24.7391	4.35475	89.859	78.7596	3	0
2056	50651	24.8231	4.25319	104.797	4.84098	3	0
2057	19575	22.8842	3.37154	28.4214	-36.9464	3	0
2057	26646	22.7865	3.33523	30.7351	-13.9263	3	0
2057	39059	22.8169	3.3926	88.0233	4.21972	3	0
2059	14054	4.82837	1.3364	23.9504	-9.55453	3	0
2059	17677	4.7608	1.35124	89.152	-4.60661	3	0
2063	30634	12.4105	1.11203	64.7817	2.87857	3	0
2066	16139	24.28	9.57523	22.9286	-3.59866	3	0
2066	45963	24.2328	9.46006	-181.462	66.8124	3	0
2067	24132	1.88601	13.4897	-16.0233	124.646	3	0
2067	42367	1.8542	13.4319	16.5199	-52.4084	3	0
2070	45380	10.8511	3.75879	144.445	-140.292	3	0
2075	25744	1.09248	5.74958	56.6933	26.1201	3	0
2079	33227	13.6297	5.51958	-327.947	83.9735	3	0
2080	15029	16.7567	9.77336	94.1262	-420.532	3	0
2080	20091	16.7289	9.84514	52.8347	414.27	3	0
2080	28422	16.6951	9.72863	136.069	599.296	3	0
2080	49457	16.645	9.82667	191.956	-354.648	3	0
2081	29997	14.2216	13.4797	-32.6413	1071.53	3	0
2081	31969	14.2994	13.4653	718.015	15.6415	3	0
2082	17547	15.0118	12.6893	-451.643	3245.92	3	1
2082	20047	15.1058	12.7398	-2597.13	997.009	3	1
2082	49787	15.0181	12.8173	244.978	79.0206	3	0
2084	25789	11.2411	2.40326	24.6356	-323.599	3	0
2085	10508	16.229	4.62286	54.8448	401.818	3	0
2085	33487	16.2928	4.63656	114.893	-212.436	3	0
2088	44557	2.70403	9.40466	71.3837	-3.17138	3	0
2088	45456	2.59115	9.4055	79.1678	10.9168	3	0
2090	17064	8.56302	6.28778	126.979	-176.055	3	0
2090	23591	8.57122	6.42081	172.453	-49.9182	3	0
2094	47569	22.2136	6.3975	-2.91983	-26.7212	3	0
2097	13926	16.9106	7.7392	-30.0671	-209.827	3	0
2097	23728	17.057	7.76538	49.2005	236.504	3	0
2097	52191	16.9265	7.80046	170.967	-264.319	3	0
2097	52670	17.0004	7.6806	244.531	184.595	3	0
2099	15691	16.5533	9.33683	341.421	23.0472	3	0
2100	28063	20.8614	7.65536	-25.1157	-66.3261	3	0
2100	29739	20.941	7.75933	5.37698	214.816	3	0
2101	10733	17.7818	2.45949	173.079	-10.5914	3	0
2101	48993	17.704	2.51175	14.4489	-187.948	3	0
2103	39891	8.16706	1.75247	-13.7375	-64.2091	3	0
2103	44119	8.23885	1.75123	30.6992	112.431	3	0
2107	32529	24.5885	9.46397	53.5133	-14.8996	3	0
2108	34252	11.7762	6.26489	120.431	-272.732	3	0
2108	49154	11.7551	6.38108	138.975	-0.197711	3	0
2112	16145	26.816	5.39685	12.383	-33.4822	3	0
2112	28762	26.873	5.37748	-10.4542	63.2555	3	0
2119	11494	9.77988	11.161	-18.7587	-34.341	3	0
2119	14082	9.80017	11.2212	46.817	-214.422	3	0
2119	32156	9.81733	11.1096	155.365	-6.75021	3	0
2124	24392	14.5623	6.45026	-129.341	80.6861	3	0
2124	36020	14.4719	6.42464	-114.19	-147.064	3	0
2127	20756	16.4889	7.57692	54.808	-25.5094	3	0
2133	13778	19.2287	11.6388	98.0223	-171.186	3	0
2133	17330	19.1128	11.7007	72.7505	38.0483	3	0
2133	33226	19.1675	11.7287	-13.865	81.1009	3	0
2133	43540	19.1531	11.5974	-130.323	68.1884	3	0
2142	10786	3.89814	10.0557	34.0542	61.8657	3	0
2142	16374	3.99693	10.1313	44.2621	4.15866	3	0
2142	30065	4.03943	10.0492	46.1854	173.656	3	0
2142	46815	3.93551	10.1284	-47.7266	-30.982	3	0
2143	37350	6.25411	1.75822	102.801	7.08863	3	0
2147	19728	14.9378	12.4206	415.127	-277.547	3	0
2147	45693	15.0418	12.3357	435.512	-19.6026	3	0
2149	10754	16.897	9.4303	130.675	391.643	3	0
2149	18217	16.9542	9.357	119.04	-124.646	3	0
2152	12178	26.5561	3.84741	28.0304	21.8995	3	0
2153	32745	12.0972	2.53195	-163.254	197.563	3	0
2162	20014	15.1179	12.5035	97.8764	-115.547	3	0
2162	31072	15.2365	12.4612	188.45	12.1994	3	0
2167	14130	4.24832	10.0709	39.3644	10.0806	3	0
2167	43419	4.16987	10.0934	-216.146	-14.7932	3	0
2167	49437	4.24227	10.0158	-39.7032	-7.74093	3	0
2168	35693	11.9122	9.02487	185.248	-371.305	3	0
2169	22060	5.54759	3.42428	70.6069	120.146	3	0
2170	45372	1.73931	14.9561	-2.58859	26.8613	3	0
2173	22716	23.3305	5.5556	12.7475	126.188	3	0
2173	41282	23.291	5.49533	31.5288	-92.0059	3	0
2175	14629	9.78875	12.9215	164.646	572.199	3	0
2178	26314	10.8204	8.44933	224.269	17.7035	3	0
2181	40845	26.4904	7.55598	-4.15615	-46.5217	3	0
2181	41366	26.5704	7.61122	27.3329	-48.578	3	0
2182	36172	18.5525	8.78767	-44.0449	288.758	3	0
2182	48012	18.5162	8.83305	82.543	-387.362	3	0
2184	20686	25.8514	6.56821	-50.9943	74.6647	3	0
2184	50195	25.9106	6.67743	8.85655	-205.911	3	0
2185	44100	22.7409	3.81384	-96.1637	-63.5172	3	0
2186	13332	17.671	4.51996	173.112	246.696	3	0
2186	14186	17.651	4.62936	97.936	-181.003	3	0
2186	39170	17.7677	4.57418	67.8294	-217.518	3	0
2186	47536	17.7161	4.64801	127.449	11.27	3	0
2188	52204	9.235	4.92737	17.655	163.705	3	0
2189	23277	13.6483	1.08362	8.20974	28.4021	3	0
2190	24564	16.7746	1.15583	61.9627	-24.7432	3	0
2190	39158	16.68	1.14107	38.8358	-49.2807	3	0
2197	35797	6.63865	6.98393	127.122	173.791	3	0
2197	36388	6.76687	6.9788	3.71375	-78.7823	3	0
2198	49158	4.9166	11.6154	-89.598	-36.1341	3	0
2201	22238	9.86837	6.83121	140.113	-179.338	3	0
2207	21342	14.2704	7.91725	17.4126	350.779	3	0
[truncated: 44,337 more rows]
