# Supplementary material for: Study on stability analysis of soil nail reinforced slopes under loading based on the discrete element method
Source: PLoS One. 2026 May 26;21(5):e0350163. doi: 10.1371/journal.pone.0350163 (PMC13210361; doi:10.1371/journal.pone.0350163)
Supplement: S1 File — (ZIP) [file pone.0350163.s001.zip › DATA in PFC/2_14_20000__balls.txt]

id	x	y	radius	vel_x	vel_y	rotation	disp_x	disp_y	ball_type	ball_stress
6	6.92889	3.87603	0.0663017	-9.64068e-07	-1.34944e-06	-0.000848457	-0.00327002	-0.00448293	0	16315.7
7	24.7009	3.68736	0.0661725	6.93487e-07	-4.11517e-06	-0.0117553	0.00214651	-0.00156303	0	8580.97
12	3.09984	12.1016	0.0509531	3.96915e-06	7.50627e-05	-0.0461568	-0.00259731	0.000493643	0	287.096
13	25.4124	9.36179	0.0532987	9.82214e-07	-2.15009e-06	0.00946881	0.00285372	0.00255806	0	2341.8
17	9.915	4.6382	0.0733272	-5.17809e-06	2.15462e-05	0.0736168	-0.00256464	-0.00819012	0	8634.04
19	6.01368	5.22724	0.05695	-3.35037e-06	1.41282e-05	-0.0869995	-0.00414958	-0.00515199	0	12184.8
21	10.2221	12.1602	0.0736155	1.04531e-05	2.79106e-05	-0.21098	-0.00795064	-0.0345597	0	2093.78
22	18.9511	5.96881	0.0711969	-2.7291e-07	-3.27292e-06	-0.00793365	0.00922183	-0.00947342	0	1849.93
23	24.3641	1.33163	0.0743081	3.54472e-07	-1.94935e-09	-0.0297256	0.000351519	-0.000329481	0	6711.53
24	6.05748	9.73404	0.0702117	5.87933e-07	4.61478e-05	-0.108018	-0.00699521	-0.00776603	0	7249.98
25	14.8295	8.53732	0.0650594	1.03158e-05	2.65714e-06	-0.0929237	0.00862778	-0.0268399	0	22838.1
32	25.7591	7.94122	0.0623302	3.53596e-06	-2.21914e-06	-0.0830527	0.0027521	0.000969234	0	3662.25
33	22.9232	1.56747	0.0611813	-5.16927e-08	-2.03596e-06	-0.069727	0.000927265	-0.000649962	0	7656.58
35	10.616	10.8389	0.063695	1.13301e-05	3.02569e-05	-0.182745	-0.00510761	-0.0315983	0	16787.2
36	24.988	7.4361	0.0704374	3.8806e-06	-2.9749e-06	0.100311	0.00421545	-5.45138e-06	0	6635.81
38	1.77296	14.1998	0.0689745	9.86326e-06	8.5026e-05	-0.0110716	-0.000527158	0.00429667	0	1371.95
40	13.145	6.01277	0.059253	-6.51794e-06	6.74128e-06	-0.00667251	0.00178341	-0.0157614	0	5697.4
43	12.1085	7.78965	0.0637265	5.44198e-07	1.41051e-05	-0.462834	-0.000734126	-0.0227456	0	11809.6
48	5.15261	13.7538	0.0639966	-3.45504e-08	2.71814e-05	-0.0742029	-0.00370039	-0.000387494	0	3711.09
50	26.5878	1.31085	0.0517331	9.5474e-07	1.56404e-06	0.00950828	3.89436e-05	-0.000202329	0	7277.58
51	2.65587	4.88574	0.0569854	-6.57348e-07	-3.64326e-06	0.04671	-0.00166455	-0.00245192	0	6617.92
54	15.9765	4.48636	0.0651129	1.57293e-06	2.8793e-06	-0.0587105	0.00414641	-0.00957572	0	17043.1
55	16.5761	6.0757	0.0526254	1.10278e-06	1.79202e-07	-0.0325949	0.00776989	-0.0135382	0	1135.34
56	12.405	5.50778	0.0661494	-8.83743e-06	1.22356e-05	0.136716	-0.000585353	-0.013131	0	12506.1
57	16.9035	12.9458	0.0582426	7.74566e-06	-1.71088e-06	0.564249	0.0172231	-0.0267843	0	35891.7
59	25.9243	3.14594	0.0655528	8.6336e-08	1.69802e-06	-0.0258015	0.000933999	-0.0011798	0	5974.56
60	13.6579	9.80298	0.0743989	1.65853e-05	4.44866e-06	-0.00710789	0.00664065	-0.0342072	0	30390.5
63	15.5762	9.06139	0.0727707	9.41139e-06	1.27306e-06	-0.247795	0.0122029	-0.0273538	0	17417.5
66	8.00057	1.56871	0.0646488	-1.14994e-06	6.40353e-07	0.0946952	-0.000848235	-0.00113196	0	12860.2
67	5.24261	9.41713	0.0715959	-2.66795e-06	3.03994e-05	0.033695	-0.00577581	-0.00565623	0	7422.38
68	12.1243	6.06064	0.0507543	-6.61995e-06	1.52631e-05	-0.130232	-0.000587178	-0.0148895	0	11624.4
69	10.6183	5.9637	0.0718533	-2.80265e-07	2.35451e-05	0.0278039	-0.00338179	-0.0137595	0	16093.4
70	13.4824	3.92389	0.0749461	-9.93522e-08	-7.74961e-07	-0.0350403	0.00053382	-0.00756447	0	14554.1
73	15.8653	5.43489	0.064192	1.14334e-06	3.62627e-06	-0.213595	0.00501182	-0.0122128	0	6183.23
74	14.5652	11.9678	0.061199	1.81683e-05	4.76051e-06	-0.096563	0.0156264	-0.0463908	0	6028.4
76	11.6086	7.55112	0.0540018	1.26273e-07	2.00378e-05	0.158952	-0.00215582	-0.0213063	0	16063.9
77	23.6497	2.41591	0.0628765	-2.17597e-07	-2.58233e-06	0.0553337	0.00196058	-0.00110889	0	7680.13
84	6.35672	15.056	0.0626555	3.69309e-05	4.00516e-05	-0.161783	-0.00127187	-0.00228924	0	2180.8
89	23.103	6.98108	0.0689511	1.50329e-06	-1.89887e-06	0.0802937	0.00711228	-0.00270199	0	8292.84
93	23.125	9.16582	0.0539827	2.40242e-06	-4.46294e-06	-0.0555309	0.00787465	-0.000338709	0	10567.1
94	21.053	2.22296	0.0603816	5.61477e-08	-1.43429e-06	-0.0252309	0.00260759	-0.00196048	0	5544.05
97	5.32426	12.7019	0.0572822	4.40823e-06	3.24758e-05	-0.0742199	-0.00508255	-0.00263497	0	8496.03
106	2.20601	5.67437	0.0610708	6.09653e-07	-1.43083e-06	0.0324459	-0.00132716	-0.00247566	0	7858.15
107	21.115	3.40333	0.0530311	1.75746e-06	-2.95727e-06	-0.0483441	0.00453714	-0.00333098	0	14196.8
109	5.97102	14.5817	0.0657444	4.20702e-06	5.93133e-05	-0.147265	-0.00228461	-0.00161826	0	2949.14
110	8.76445	8.01968	0.0669978	-3.81768e-06	1.92353e-05	-0.0445847	-0.00644652	-0.0152954	0	10934.5
111	17.8593	10.1758	0.0660148	1.32003e-05	-4.92736e-06	0.138082	0.0163666	-0.0191688	0	37000.2
112	18.0472	7.83416	0.0692958	3.16483e-05	2.55547e-05	-0.0677157	0.0126322	-0.0149988	0	11126.9
113	17.5525	4.55313	0.0664494	5.23482e-06	7.22946e-08	-0.0204213	0.00552262	-0.00862158	0	7564.26
116	3.79444	6.02947	0.0724108	5.12364e-06	1.15715e-05	-0.0174297	-0.0031496	-0.00332136	0	6173.53
117	12.767	14.3635	0.0528143	3.0178e-06	2.10805e-06	-0.119036	0.00788333	-0.0838781	0	208383
123	3.73352	14.4029	0.0732345	8.17662e-06	7.96873e-05	-0.116486	-0.00146821	0.00289524	0	2142.78
124	11.2053	10.6104	0.0520857	5.15033e-06	2.558e-05	0.0261748	-0.00298276	-0.0337291	0	4316.35
125	2.27086	6.99339	0.0506884	2.20706e-06	9.93014e-06	0.0205666	-0.0016354	-0.00232461	0	6541.82
126	4.89397	7.5972	0.073449	-2.36202e-06	3.72028e-07	-0.0365295	-0.00470244	-0.00456752	0	10523.7
129	13.5428	1.84276	0.0556184	-1.35358e-06	-2.53677e-06	0.106404	0.000207967	-0.00185133	0	5030.87
130	5.27381	14.7269	0.0635387	1.04992e-05	6.48094e-05	-0.143669	-0.00174902	0.000567687	0	1775.25
132	7.35216	3.48267	0.0612998	7.36072e-07	4.04342e-06	0.0663271	-0.00298955	-0.00446517	0	7176.08
135	7.22756	7.44394	0.0671837	-7.38139e-06	1.61219e-05	0.0553491	-0.00640731	-0.00996648	0	10863.4
138	25.7819	9.52001	0.0738569	1.03e-06	-1.11083e-06	0.135858	0.00221401	0.0032855	0	11134.7
139	7.22288	1.69588	0.0508491	-3.49561e-07	6.59863e-07	0.0376465	-0.000928449	-0.00131505	0	1842.39
140	3.50801	14.8117	0.0542148	5.33766e-06	8.61684e-05	-0.0875334	-0.000878792	0.00349457	0	1912.39
144	14.5291	2.15009	0.0719444	4.1402e-06	-5.93835e-06	0.0763718	0.000652906	-0.00247658	0	9265.89
146	13.2341	11.9485	0.0729542	2.00253e-05	7.48741e-06	-0.100502	0.00943957	-0.0526934	0	9238.99
147	8.87681	13.8347	0.0591766	1.79022e-05	5.45121e-05	-0.54656	-0.00776141	-0.0210567	0	14968.6
148	17.8661	2.043	0.0685789	2.95245e-07	-2.41888e-07	-0.00219265	0.00237567	-0.00271013	0	12244.7
149	25.6604	9.72676	0.0702225	8.77003e-08	-6.66904e-07	0.162435	0.00244389	0.00333472	0	1508.68
151	11.419	4.25262	0.0606199	-3.83849e-06	9.00932e-06	-0.00546943	-0.001679	-0.0080934	0	12846.9
152	7.86195	3.3007	0.0747382	1.29908e-06	3.47157e-06	-0.0490749	-0.00279846	-0.00411973	0	5831.45
154	5.82134	15.3729	0.0540798	5.38344e-05	4.95987e-05	-0.11485	-0.000497823	-0.000189017	0	871.121
156	16.3939	8.05208	0.0594527	8.83456e-06	1.46328e-06	0.205525	0.0114494	-0.0204895	0	9344.67
158	20.49	5.74937	0.056673	2.19689e-07	-1.77652e-06	-0.0312341	0.00791085	-0.0061979	0	12872.3
159	26.4542	8.16763	0.0580336	2.13801e-06	-1.90262e-06	0.148441	0.00124909	0.00139219	0	10589.7
164	19.2306	1.82568	0.0662468	2.19565e-07	-2.25522e-07	-0.0808852	0.00212978	-0.00151665	0	16396.1
165	8.84621	14.9569	0.0686752	8.99639e-06	3.81604e-05	-0.403554	-0.0024264	-0.0177317	0	5790.7
166	23.9181	2.38342	0.0612084	-1.95485e-07	-2.62162e-06	0.0691365	0.0017141	-0.00116223	0	9094.13
168	25.6825	4.35753	0.0728704	2.35474e-06	-1.50516e-06	0.0153718	0.00150023	-0.00146499	0	3996.29
169	1.19895	11.8642	0.0650754	2.37118e-06	6.92056e-05	0.0165501	-0.000289416	0.00188864	0	1459.68
174	14.9417	15.2927	0.0549835	-9.69081e-07	4.75886e-07	1.13937	0.0050616	-0.0491605	0	12419.1
176	8.08242	12.5905	0.0631689	1.1873e-05	1.63353e-05	-0.0718776	-0.00945704	-0.0165392	0	8404.36
179	4.71289	5.6139	0.0500627	-9.46053e-07	1.56814e-05	-0.0190428	-0.00363909	-0.00414318	0	7901.87
180	1.94268	1.66968	0.050051	1.80139e-07	1.68898e-06	-0.0199549	-0.000212149	-0.000597134	0	6635.03
182	13.0533	6.09812	0.0661618	-7.34455e-06	7.84072e-06	0.0461367	0.001519	-0.0161633	0	5029.9
183	3.90538	15.7121	0.0625571	8.62018e-06	7.83731e-05	-0.0902944	-2.80475e-05	0.00380252	0	1435.42
184	17.0825	12.2223	0.0654121	1.72165e-05	-2.72108e-06	0.0560267	0.0173087	-0.0248456	0	6314.4
185	13.8083	8.38509	0.0716066	8.46448e-06	1.24236e-06	-0.00467918	0.00500536	-0.0269097	0	14649.2
189	23.5577	5.42927	0.0509866	3.66389e-06	-3.97903e-06	0.00586699	0.00507286	-0.00239939	0	6911.94
192	3.9697	10.6892	0.0714068	-6.6958e-07	5.07126e-05	-0.0156571	-0.00425868	-0.00184994	0	3415.11
193	3.08884	15.3729	0.0615546	1.63268e-06	9.29578e-05	-0.0730367	-0.00021996	0.00440673	0	1061.58
194	14.6768	14.0259	0.055082	4.05986e-06	5.03985e-06	0.408699	0.0145898	-0.057074	0	23288.6
198	14.0555	5.61125	0.0582414	-2.33927e-06	2.16625e-06	-0.109006	0.00261866	-0.0142878	0	23058.8
201	12.1241	5.33281	0.0569031	-7.51781e-06	1.01755e-05	0.144828	-0.00133485	-0.0125519	0	28962.8
204	14.5819	7.85794	0.0697578	6.65235e-06	2.52521e-06	0.387613	0.00676596	-0.023357	0	21702.9
207	10.2517	12.5241	0.0595275	2.21137e-05	2.24059e-05	-1.85357	-0.00989766	-0.0362687	0	16252.5
211	20.482	3.31982	0.0738337	2.77834e-06	-2.94437e-06	0.0258405	0.00464863	-0.00404722	0	5228.23
213	19.0446	7.96292	0.0544855	8.38159e-07	-2.24423e-06	0.162671	0.0131743	-0.0112584	0	24105.9
214	26.8178	8.96622	0.0569992	1.20384e-06	-6.40672e-07	0.0456791	0.000571119	0.00309269	0	1621.24
215	21.7517	8.56446	0.0660345	1.98489e-06	-5.38679e-06	0.144073	0.0105057	-0.00452371	0	9174.25
221	21.8949	1.94486	0.0539172	-2.11882e-07	-1.2388e-06	-0.0344209	0.00186389	-0.00131238	0	19957.3
222	13.6967	11.866	0.0686692	1.99527e-05	4.49274e-06	0.194696	0.0119454	-0.0493978	0	16788.3
224	26.3889	1.7897	0.0619406	1.16361e-06	2.90204e-06	-0.0182858	0.000231418	-0.000520433	0	7320.96
225	16.5935	11.7088	0.0542313	1.64165e-05	-6.69432e-08	0.276151	0.0174816	-0.0281169	0	34545.5
226	11.0612	9.11364	0.0668501	4.42876e-06	2.35261e-05	-0.0205322	-0.00464386	-0.0266349	0	25484.8
230	3.47212	1.0733	0.0538894	-6.01391e-07	-2.6124e-07	0.0277839	-0.000105999	-8.61814e-05	0	4673.83
231	16.4853	1.5555	0.0716493	6.35258e-08	-2.26677e-08	-0.01825	0.000756816	-0.00124506	0	17412.5
232	20.6605	7.95708	0.0732421	2.19369e-06	-5.04322e-06	0.0530396	0.0122103	-0.00700342	0	2564.5
233	18.1703	13.1271	0.0515218	1.11973e-05	6.81495e-07	0.367926	0.0148218	-0.0159826	0	6267.66
237	20.4959	2.31092	0.0568839	2.5421e-07	-8.26023e-07	-0.143536	0.00269975	-0.00171308	0	16629.7
238	12.4576	10.1082	0.0522518	1.5274e-05	1.45829e-05	0.485897	0.00156277	-0.0353552	0	8447.85
245	7.51637	3.32866	0.0743509	1.30409e-05	7.17355e-06	0.0660872	-0.00266815	-0.00407627	0	8139.27
246	12.5747	4.87328	0.0579262	-7.8649e-06	9.34126e-06	-0.0202171	-0.000173944	-0.0114942	0	2982.07
247	14.4023	7.67851	0.0744534	4.07843e-06	3.04121e-06	-0.100625	0.0059194	-0.0227453	0	30205
249	23.2632	6.15631	0.056453	2.72365e-06	2.60448e-07	-0.0550573	0.00597834	-0.00280426	0	7309.61
251	14.1872	15.0782	0.0670332	8.61466e-07	5.37446e-06	0.874138	0.0105217	-0.0680939	0	38199.4
254	8.97282	8.34554	0.0676596	-2.0331e-06	2.10314e-05	-0.402262	-0.00725516	-0.016522	0	8889.79
259	4.25949	4.91588	0.0518508	-3.71338e-06	1.21215e-05	-0.0378871	-0.00296606	-0.00310287	0	14177.3
265	20.853	6.84642	0.0744524	7.92434e-08	-4.2793e-06	-0.0169764	0.00982196	-0.00687729	0	10748.1
268	7.02934	5.40564	0.0659841	-1.049e-05	2.3343e-05	-0.00373176	-0.00466559	-0.00675613	0	9236.89
270	17.9442	6.53565	0.0722776	2.24848e-07	-2.93644e-06	-0.331717	0.0098651	-0.012467	0	19402
271	7.29447	6.05422	0.0599637	-1.64563e-05	2.02055e-05	-0.0788872	-0.00532991	-0.00810248	0	7710.03
273	22.8294	8.04046	0.063691	1.68884e-06	-5.05399e-06	-0.0387331	0.00806936	-0.0023471	0	3709.84
277	2.35178	13.35	0.0580283	-1.91845e-07	9.63857e-05	0.000195806	-0.00124345	0.00315792	0	1427.74
280	13.6915	9.08464	0.0734476	1.33374e-05	4.07814e-06	0.0547203	0.00573966	-0.0297577	0	12103.1
282	12.126	12.4266	0.054446	2.00722e-05	9.33624e-06	0.355891	-8.79593e-05	-0.0500819	0	34803.9
284	12.6733	5.88653	0.0564164	-5.66955e-06	1.14605e-05	-0.257001	-0.000228461	-0.0144252	0	15898.3
286	20.0265	3.42091	0.0677922	2.21352e-06	-2.56348e-06	-0.0161467	0.00477152	-0.00402221	0	5138.57
288	11.7365	7.83969	0.0547113	4.82059e-07	1.79358e-05	-0.106877	-0.00182455	-0.0226999	0	25090.5
289	14.865	15.1885	0.0731574	-1.02988e-06	4.40958e-08	0.643041	0.00629132	-0.0517761	0	22492.1
290	26.7063	4.94533	0.0655788	3.22214e-07	3.83055e-06	-0.000662846	0.000358845	-0.00123873	0	9422.72
293	2.84525	15.1458	0.0677	1.13048e-06	9.94382e-05	-0.0512073	-0.000431377	0.00442098	0	2436.08
295	3.71237	10.8204	0.0683585	-1.34114e-06	4.87291e-05	-0.10578	-0.0042086	-0.00158786	0	1556.07
298	14.7108	14.5274	0.0720911	2.00807e-07	3.24275e-06	0.554391	0.00873612	-0.0568701	0	28766.9
300	5.88916	5.56665	0.0512414	-5.0171e-06	1.74635e-05	0.0226559	-0.00422278	-0.00530309	0	10662.5
301	17.2202	8.09091	0.0575657	6.18678e-06	-1.00648e-06	-0.0169539	0.0126003	-0.0174147	0	16032.9
304	25.2714	4.24071	0.0742154	2.74396e-06	-3.17996e-06	-0.00539054	0.00184551	-0.00162208	0	2610.26
305	1.96984	13.785	0.0640556	5.02609e-06	9.20986e-05	0.00566298	-0.000774546	0.00369434	0	1586.01
306	22.2666	6.8091	0.0674183	4.31909e-07	-1.95832e-06	-0.00896308	0.00799489	-0.003802	0	5366.85
310	11.0785	5.88629	0.0656974	-5.17313e-06	2.13541e-05	-0.105256	-0.0024543	-0.0136362	0	26745.8
312	19.1279	8.59227	0.0507272	3.02126e-06	-8.13042e-06	-0.0730955	0.0143323	-0.012495	0	31625.2
313	18.2045	1.94732	0.0586009	1.61008e-07	1.27794e-08	0.0361009	0.00218926	-0.00211792	0	16272.8
315	6.35382	2.39629	0.0668322	9.65512e-07	5.62036e-06	0.109802	-0.00174071	-0.00183446	0	4961.74
319	4.12432	8.57068	0.0736573	-3.87542e-06	1.01333e-05	0.110406	-0.00425407	-0.00347342	0	9078.69
327	3.8331	15.6092	0.0632286	1.05428e-05	7.74001e-05	-0.068985	-0.000122792	0.00382774	0	1427.19
328	18.2511	11.5791	0.0696034	1.85621e-05	-2.77913e-06	0.353847	0.0166827	-0.0170103	0	4734.36
330	1.21959	14.9064	0.0605822	2.6433e-06	6.88277e-05	-0.00613104	-0.000204456	0.00499433	0	1170.31
332	1.48507	14.7281	0.0564883	6.55749e-06	7.69396e-05	0.00782682	-0.000308878	0.00479201	0	1459.06
336	25.4645	8.3986	0.0502189	2.84308e-06	-2.12045e-06	0.033913	0.00301532	0.00132642	0	15398.4
338	26.4648	7.69528	0.0515005	1.42269e-06	-1.19282e-06	-0.00990868	0.000954361	0.000794598	0	11278.1
339	23.6777	4.35135	0.0732215	3.80897e-06	-3.24694e-06	-0.0182967	0.00389714	-0.00221241	0	7725.62
341	26.4773	3.4149	0.0654933	-1.43437e-07	3.73735e-06	-2.62813e-05	0.00040644	-0.00108401	0	6862.64
342	26.3387	5.59606	0.0571704	2.03856e-06	2.13182e-06	0.010008	0.00110291	-0.00102622	0	8657.71
348	5.38203	13.0558	0.0659875	7.2456e-06	2.15321e-05	-0.221022	-0.00484027	-0.00201706	0	4124.26
350	8.58437	8.28034	0.0516838	-4.35152e-06	2.25233e-05	-0.0315026	-0.00718319	-0.0158086	0	25860.3
354	24.6094	2.61942	0.0666467	1.11267e-07	-2.18203e-06	-0.0485473	0.00166816	-0.00131958	0	3222.23
355	13.3555	12.3602	0.0748768	2.63874e-05	3.91691e-06	0.200849	0.00960241	-0.0541417	0	16226.4
358	26.4753	9.14935	0.0682527	3.12254e-06	-9.06424e-07	-0.0703981	0.0010789	0.00305826	0	4326.71
359	13.8776	5.02874	0.0661344	-3.57116e-06	3.30011e-06	0.246361	0.00173703	-0.0124534	0	20657.1
362	5.95157	10.0744	0.0740584	2.56979e-06	5.3584e-05	-0.0497365	-0.00681478	-0.00738246	0	11785.7
363	14.7944	13.115	0.0548778	-1.40236e-05	5.84638e-05	-0.46318	0.0164946	-0.0494827	0	37895.9
366	26.6783	5.17836	0.0620491	2.25894e-07	3.03677e-06	0.00968006	0.00040668	-0.00127985	0	9304.9
368	5.36356	7.76498	0.0683189	-1.90642e-06	-1.16307e-06	0.0282099	-0.00507614	-0.00619918	0	3027.69
370	10.4769	14.8032	0.0502697	1.64805e-05	9.57093e-06	-0.469932	-0.00615507	-0.0381922	0	15617.1
373	10.0435	5.41149	0.0746167	-5.04985e-06	2.72273e-05	0.230058	-0.00403175	-0.0108871	0	15788.7
374	4.65324	1.55499	0.0681705	-3.44625e-07	-4.77186e-07	0.0274361	-0.000599031	-0.000677206	0	5298.49
375	2.90138	3.71461	0.0650516	1.33233e-06	1.8466e-06	0.0176817	-0.00124315	-0.00206909	0	5290.46
376	10.886	2.97212	0.0744426	9.54834e-08	8.02286e-06	0.128658	-0.00102599	-0.00497353	0	20472.3
383	7.88285	8.25276	0.0566434	2.8204e-07	2.76582e-05	-0.21653	-0.00719154	-0.0128728	0	9149.41
384	7.0886	9.04357	0.064401	5.41372e-06	9.6492e-06	0.0375023	-0.00726192	-0.011202	0	17371.7
388	21.7323	9.47998	0.0697648	3.28677e-06	-5.3564e-06	0.0476318	0.0111927	-0.00395437	0	8625.38
395	4.95317	9.34666	0.067038	2.55183e-06	2.29802e-05	-0.0171116	-0.0051562	-0.00493964	0	11314.8
400	19.3553	9.06935	0.0552619	7.10089e-06	-7.43367e-06	0.258903	0.0146935	-0.0115071	0	9507.57
403	26.7392	7.15503	0.0706882	7.04632e-07	5.95976e-07	0.0390383	0.000343505	0.000455173	0	9018.41
406	3.33451	10.8349	0.0665292	1.03058e-06	4.5518e-05	-0.0110489	-0.00317792	-0.00101471	0	4550.48
407	5.0759	7.32212	0.0659139	-1.90971e-06	5.89532e-07	-0.0525715	-0.00481709	-0.00506429	0	9727.22
408	3.4084	1.7693	0.0708068	6.44064e-07	-1.41465e-08	0.0268088	-0.000518649	-0.000699875	0	4308.06
409	6.5289	8.43388	0.0738786	-1.32145e-06	1.93376e-05	-0.0875502	-0.00681464	-0.00893399	0	8795.75
410	13.2203	8.09552	0.0540482	4.13652e-06	6.42375e-06	-0.178432	0.00278101	-0.0248669	0	18241.6
413	23.2325	1.92173	0.0680833	1.9907e-07	-2.58264e-06	-0.0270243	0.00134424	-0.00062017	0	1202.53
416	4.24901	6.0102	0.0649273	3.09552e-06	1.77062e-05	0.0197316	-0.00340339	-0.00361801	0	8207.5
421	24.8842	1.52857	0.0636026	2.38217e-07	1.38877e-07	-0.0554707	0.000521874	-0.000462618	0	6786.86
423	12.8723	4.53728	0.0538369	-4.93255e-06	9.54172e-06	0.0301476	-0.000402655	-0.0102528	0	13941.4
425	17.7273	7.6979	0.0635653	5.46915e-06	-1.65237e-07	0.233685	0.0122615	-0.0153794	0	27191.2
426	10.3467	7.52902	0.052616	-2.88651e-06	2.11648e-05	-0.24357	-0.00412	-0.0179459	0	3998.57
428	8.32383	5.77488	0.0518119	-1.11135e-05	1.9217e-05	-0.000911771	-0.00486617	-0.00983586	0	15546.7
431	21.8458	5.81153	0.0590341	1.84951e-07	4.04304e-07	-0.0481985	0.00738839	-0.0041876	0	11694.5
434	25.7591	5.21195	0.0574064	3.57174e-06	-1.14728e-06	-0.0914441	0.00181719	-0.00129524	0	11241.5
436	18.0522	9.81887	0.0665746	1.23602e-05	-5.65239e-06	0.255509	0.0172927	-0.0180781	0	17129.5
437	14.6162	13.3474	0.0621401	5.17824e-06	-1.95106e-05	0.457056	0.0180291	-0.0553079	0	19654.3
440	17.0259	6.68573	0.073674	5.7549e-07	-1.0963e-06	-0.0134881	0.00958693	-0.01485	0	13930.2
442	8.29366	11.5393	0.073583	2.83691e-06	6.43047e-06	-0.191783	-0.00914783	-0.018721	0	17058.4
443	5.70977	10.0288	0.0607451	1.61144e-06	5.49919e-05	-0.121074	-0.006559	-0.0066453	0	13584.8
444	16.6055	10.5847	0.0708922	1.44019e-05	1.96256e-07	0.0878099	0.0188284	-0.0263161	0	24253.3
445	1.98834	15.7279	0.0627039	-7.21058e-06	0.000108748	-0.0158643	0.000166735	0.00546246	0	1350.02
449	22.1751	3.71021	0.0625854	4.01263e-06	-1.69546e-06	0.0549302	0.00419423	-0.00293835	0	6074.25
451	5.15085	3.4685	0.0541923	7.35565e-07	-2.0396e-06	-0.0249511	-0.00259595	-0.00265512	0	7154.43
452	12.9269	5.3707	0.0685271	-6.48926e-06	9.46045e-06	-0.0931645	-0.000149221	-0.0127312	0	15835.4
453	15.6445	13.2888	0.0664688	3.0152e-06	2.82806e-06	0.22252	0.0179812	-0.0413687	0	24309.6
454	11.9997	12.8186	0.064013	2.39273e-05	4.43028e-06	0.340934	-5.64372e-05	-0.0533315	0	32144.7
455	8.1946	12.3515	0.0670414	1.18273e-05	1.40341e-05	-0.403023	-0.00960166	-0.0170472	0	15864.1
457	19.9137	7.67483	0.0674014	1.0291e-06	-3.14208e-06	0.0188864	0.0123961	-0.00867081	0	16316.7
459	1.26298	3.62379	0.0720698	1.61833e-07	-1.48103e-07	0.0292257	-0.000239589	-0.00164544	0	4500.79
460	19.4564	12.0234	0.066915	1.97912e-05	-8.08453e-06	0.270708	0.0142518	-0.010509	3	7282.25
461	13.559	15.459	0.0554754	1.14226e-07	9.94026e-06	0.951408	0.00842305	-0.0904486	0	130622
465	9.68323	7.38741	0.0749948	-9.20975e-06	2.37644e-05	-0.193708	-0.00528761	-0.0166196	0	7807.27
468	7.90275	11.7023	0.0605431	-8.22758e-07	6.56392e-07	-0.263666	-0.0090323	-0.0162648	0	4257.55
470	3.68623	6.25868	0.0523271	2.59175e-06	1.39946e-05	0.0148015	-0.00298505	-0.00324973	0	12947.9
472	2.23184	1.46471	0.071164	7.0723e-07	4.06424e-07	0.0453458	-0.000221225	-0.000497807	0	4204.47
473	4.92959	5.39211	0.0526372	2.16853e-06	8.72706e-06	-0.0570898	-0.00376089	-0.00432417	0	9027.07
474	25.8456	1.11575	0.0640883	4.24398e-07	1.99658e-07	-0.0337141	0.000106242	-3.88299e-05	0	1002.31
480	8.83672	4.11376	0.0694584	-2.71836e-06	7.89481e-06	0.0559702	-0.00321016	-0.00664574	0	9168.95
483	23.1621	5.8282	0.0664931	9.65693e-07	-1.08895e-07	-0.0125666	0.00579878	-0.0028377	0	9693.47
486	8.54326	15.1873	0.0627767	3.67257e-06	3.04613e-05	-0.376333	-0.00093472	-0.0146256	0	6080.37
488	23.5907	5.74879	0.0573331	1.97401e-06	-2.65037e-06	-0.00308502	0.00521498	-0.00241748	0	11728
489	16.7167	7.92164	0.0578933	8.72083e-06	-1.18924e-06	0.0972	0.011548	-0.0197719	0	32236.7
491	25.2663	5.43956	0.0663825	2.70132e-06	-2.27939e-06	0.0030951	0.00263517	-0.00152133	0	11321.6
496	14.3844	12.427	0.0533871	7.93939e-06	2.00464e-06	0.35222	0.0184595	-0.0501171	0	41877.3
499	18.7717	1.56145	0.0702159	-1.06061e-07	-9.18123e-08	-0.00823797	0.0012335	-0.00124569	0	11006.2
507	25.0767	1.8655	0.052702	3.25084e-07	2.20806e-07	-0.0324335	0.000615177	-0.00068735	0	10109.4
512	17.9464	13.9765	0.0508849	9.26203e-06	-3.122e-07	0.306502	0.0116375	-0.0167372	0	7424.8
517	25.5105	7.50446	0.0578825	3.96584e-06	-2.23985e-06	0.0377883	0.00329858	0.000325299	0	2035.2
522	23.5886	1.35211	0.0605552	1.16315e-07	-9.0261e-07	-0.0578974	0.00041426	-0.000271396	0	6125.09
523	8.83807	1.08451	0.0585388	1.09329e-07	9.63192e-07	-0.0223869	6.6987e-05	-0.000434857	0	2287.19
524	19.1842	3.80502	0.0588156	4.26326e-06	-7.99731e-07	-0.00592666	0.00544312	-0.00531421	0	12272.4
525	15.3647	3.26402	0.0660034	-2.78486e-06	3.48503e-06	0.107955	0.00257426	-0.00586684	0	20545.1
527	8.55516	3.99269	0.0564019	-9.1201e-07	2.73317e-06	-0.0801007	-0.00327434	-0.00622445	0	4909.5
530	20.7111	6.80251	0.0741585	-4.80087e-07	-3.73183e-06	-0.00328822	0.00991496	-0.0070168	0	12200.4
532	9.99398	9.92285	0.0624988	1.01938e-05	1.80828e-05	0.00513811	-0.00642413	-0.0255215	0	18225.1
539	11.1099	4.92282	0.0728112	-6.78872e-06	1.70543e-05	-0.0386402	-0.00221439	-0.010712	0	33681
540	4.63206	14.2391	0.061307	4.43172e-06	4.22942e-05	-0.0940008	-0.00229473	0.00136989	0	2061.69
541	7.95894	13.9106	0.0589606	1.85972e-05	2.11874e-05	-0.584671	-0.00624759	-0.0133341	0	7334.5
544	3.30585	9.87734	0.0598369	1.53545e-06	3.71138e-05	-0.119162	-0.00338063	-0.00206394	0	9286.02
545	12.2247	15.3807	0.0720506	1.26592e-06	-2.63315e-06	0.0468965	-0.00867783	-0.0922931	0	85320.3
546	11.9438	12.0041	0.0701651	2.06924e-05	1.18862e-05	0.0180567	-0.000690732	-0.0465402	0	40721.6
547	15.9379	7.47907	0.0581319	4.29946e-06	8.51153e-07	-0.181506	0.0102191	-0.0198814	0	3409.2
548	4.82497	8.92597	0.0531474	6.941e-07	1.08126e-05	-0.0610249	-0.00495256	-0.00478328	0	16483.4
550	20.5971	6.3669	0.0700979	3.92662e-08	-3.50451e-06	-0.176754	0.0096499	-0.00659743	0	11083.7
552	2.54086	14.2924	0.0543431	7.47649e-06	0.000102105	-0.0605768	-0.00100941	0.00393476	0	1920.29
557	20.5469	4.72662	0.0743363	2.97296e-06	-5.0402e-07	0.0413639	0.00684764	-0.00506793	0	12508.2
559	6.95925	6.03317	0.050317	-1.63625e-05	2.29952e-05	0.0286695	-0.0054316	-0.00780462	0	14702.2
560	15.4891	13.2718	0.0748306	2.06036e-06	1.97694e-06	-0.0558697	0.0179846	-0.0428744	0	22178.5
563	16.1482	7.14958	0.0688686	2.81011e-06	3.08348e-06	0.0450636	0.00959069	-0.0176425	0	29008.9
565	11.282	15.8802	0.0677077	1.00271e-05	-2.96718e-07	-1.51226	0.00694544	-0.0521356	0	1884.23
566	5.35074	4.20997	0.0615532	-2.61113e-06	-3.92453e-07	0.157818	-0.00312147	-0.00361354	0	11637.3
567	7.81649	8.34976	0.0606749	-1.10135e-06	2.64914e-05	-0.0705201	-0.00715718	-0.0125645	0	2320.23
570	23.8015	2.76026	0.0505607	-4.54597e-08	-3.02046e-06	-0.0332476	0.00220925	-0.00150836	0	10064.6
574	15.0478	6.69464	0.0505279	6.36599e-08	2.27403e-06	0.231332	0.00608422	-0.0168849	0	18762.8
577	24.487	1.67635	0.0527173	6.40076e-07	-2.13251e-07	-0.0262476	0.00087685	-0.000638999	0	2083.08
582	20.7824	6.57297	0.0721215	-2.90636e-07	-3.4341e-06	-0.0417051	0.00959826	-0.00675083	0	16341.5
585	15.6675	1.8838	0.0589638	-2.15938e-07	3.06171e-07	-0.0156496	0.000772937	-0.00213003	0	18722.3
587	14.8667	4.48366	0.0524154	-2.59054e-06	2.42861e-06	0.142821	0.00375834	-0.00984791	0	24031.4
588	16.4125	12.4678	0.0617713	1.2155e-05	-3.56859e-06	0.154572	0.018198	-0.0309465	0	29277.8
592	12.5421	11.275	0.0748549	1.53852e-05	1.41535e-05	-0.123752	0.00312835	-0.0438902	0	13754.1
598	12.3677	15.3075	0.0615193	3.67886e-06	-1.51282e-06	-1.42392	-0.00470251	-0.0983231	0	127836
599	11.5497	2.88968	0.0683366	-3.22105e-06	4.21795e-06	0.0528616	-0.000603756	-0.00488726	0	1982.63
600	7.66788	10.2083	0.050801	2.39046e-07	-4.35622e-06	-0.119324	-0.00782829	-0.0143587	0	20167.1
607	25.9605	8.78324	0.0736031	2.30881e-06	-1.64385e-06	0.144406	0.00221788	0.0023798	0	5082.04
610	6.26493	11.4353	0.0659058	7.8947e-06	2.81184e-05	-0.259452	-0.00740104	-0.00743922	0	12888.1
611	11.4044	4.37963	0.0674922	-5.24284e-06	9.93567e-06	-0.00659985	-0.00169111	-0.00828137	0	11749.1
613	8.83106	5.89504	0.0680411	-9.95362e-06	1.74224e-05	0.0939213	-0.00477381	-0.0107161	0	8679.73
616	6.52266	6.20874	0.0606374	-1.83459e-05	2.85536e-05	-0.118497	-0.00517005	-0.00688185	0	6550.94
618	7.30604	1.92084	0.0502334	-7.68508e-07	1.08511e-06	0.0423838	-0.00109164	-0.00136797	0	4602.9
620	21.0132	9.64916	0.0522163	6.12973e-06	-5.84758e-06	0.197438	0.0123997	-0.00533699	0	8183.91
624	10.4045	7.7086	0.0607039	-8.99368e-07	2.07535e-05	0.00297316	-0.00421511	-0.0187406	0	21227.1
625	4.96778	10.1114	0.0695933	-9.09054e-07	5.00942e-05	-0.191907	-0.00543565	-0.00420589	0	10211.1
626	12.5735	3.56087	0.0634161	-2.42752e-06	4.39559e-06	0.0366459	-0.000259665	-0.00702038	0	5577.05
627	7.18322	1.59543	0.0567775	-1.72815e-07	1.03875e-06	0.000480808	-0.000745942	-0.000827212	0	6166.08
632	7.14416	15.3065	0.0594225	3.93666e-05	2.90171e-05	-0.256826	-0.000435474	-0.00548697	0	1676.21
633	14.6661	3.27901	0.061966	-4.60835e-06	5.36936e-07	-0.0554136	0.00134719	-0.00570985	0	12494.3
636	8.22542	9.87685	0.0639263	4.23904e-06	1.1358e-05	-0.139531	-0.00751368	-0.016653	0	21535.5
639	18.1345	3.7528	0.0701593	2.82432e-06	-8.45836e-08	-0.198873	0.005404	-0.00593026	0	27151.7
642	2.84572	9.04542	0.0675386	-3.51932e-06	5.10452e-05	-0.0710522	-0.00255065	-0.00215164	0	7649.81
645	20.9479	6.1984	0.0608616	2.74491e-07	-2.53338e-06	0.0339413	0.00878182	-0.00610299	0	11876.8
647	2.65252	15.2358	0.055016	1.79916e-06	0.00011192	-0.0395833	-0.000304961	0.00463092	0	1451.35
648	20.8548	2.52587	0.0645715	5.36631e-07	-1.75168e-06	-0.0501725	0.00305155	-0.00201394	0	8287.16
651	16.1827	9.11501	0.0662388	8.06701e-06	2.47406e-06	0.178271	0.0141013	-0.0242157	0	10643.8
652	11.8747	6.10545	0.0591497	-6.81602e-06	1.56929e-05	-0.0848264	-0.00120554	-0.0153909	0	19701.9
654	23.124	5.68145	0.051725	1.11002e-06	-5.45367e-08	-0.0711803	0.00570599	-0.00289178	0	17090.5
655	15.2054	3.2838	0.0570951	-2.73444e-06	4.0801e-06	0.0668626	0.00187829	-0.00586316	0	20245.3
656	16.4503	12.1317	0.073641	1.49721e-05	-1.807e-06	0.0363162	0.0179229	-0.0302483	0	18134.6
665	1.25012	4.26867	0.07174	-6.58221e-07	-2.47088e-06	0.0133292	-0.000485621	-0.00192681	0	3293.53
667	8.7358	3.60689	0.0514877	-6.07297e-07	3.89924e-06	0.0970169	-0.00280799	-0.00583423	0	15150.6
668	2.59588	14.7425	0.0613802	2.75235e-06	0.000107934	-0.0432833	-0.00066281	0.00426936	0	1162.53
671	12.0002	6.32198	0.0556775	-4.6956e-06	1.38373e-05	-0.397786	-0.000860478	-0.0161649	0	14218.2
678	14.0492	13.6561	0.0744261	9.03274e-06	7.1423e-06	1.02729	0.0153936	-0.0641775	0	24070.6
679	20.2282	8.81308	0.0555366	4.79004e-06	-4.23869e-06	-0.00613536	0.0132665	-0.00846563	0	5613.37
680	12.837	13.7296	0.0599959	9.35529e-06	4.44949e-06	-0.572514	0.0121068	-0.0709107	0	59499.8
683	11.6451	15.8473	0.0742025	4.42625e-06	3.94401e-07	-1.89869	0.00639553	-0.063498	0	11206.6
685	18.6521	1.57034	0.0501048	-2.14747e-07	-1.3726e-07	-0.041695	0.00139976	-0.00106448	0	21562.7
690	16.0751	12.1975	0.0640833	1.35181e-05	1.3805e-07	0.520658	0.0174206	-0.0339993	0	3742.69
692	4.39024	5.54806	0.0590312	6.96995e-07	1.63067e-05	0.0406451	-0.00335328	-0.00365833	0	7874.21
694	5.62241	7.98346	0.0621857	-3.1941e-08	3.98139e-06	-0.0498137	-0.00567403	-0.00670452	0	7316.36
697	9.68255	4.06646	0.0734195	-1.89271e-06	1.68289e-05	-0.0113459	-0.00276586	-0.00713121	0	14791.9
698	12.8978	5.00144	0.0696895	-8.05141e-06	8.6215e-06	-0.0265619	-0.000326671	-0.0116688	0	14204.4
702	4.27216	14.3752	0.0521242	1.13382e-05	6.02254e-05	-0.0753243	-0.00180409	0.00216869	0	1934.87
703	8.19377	2.40313	0.070854	-7.6204e-07	9.27081e-07	0.00897146	-0.00189194	-0.00262384	0	13676.1
707	26.8852	4.82496	0.0602173	9.47953e-08	4.56741e-06	-0.00013282	0.000156486	-0.00119282	0	6003.09
711	12.5972	7.85226	0.053742	1.74088e-06	1.20818e-05	-0.222742	0.000852308	-0.0234607	0	26540.5
713	25.175	1.92035	0.060026	2.60773e-07	3.78347e-07	-0.0253033	0.000569525	-0.000699697	0	5700.2
714	24.2842	8.47184	0.0520093	2.24819e-06	-4.55838e-06	-0.108431	0.00545955	0.000378574	0	15075.6
715	3.75614	5.89025	0.0721444	2.66407e-06	1.04648e-05	0.0103774	-0.00303572	-0.00327001	0	11342.9
721	21.9332	3.01592	0.0665844	1.66082e-06	-3.92642e-07	0.019231	0.00369845	-0.00274084	0	1691.82
724	10.4225	3.34557	0.0566134	-3.21546e-07	1.46912e-05	0.0505982	-0.00174671	-0.00587909	0	7082.84
726	11.0038	7.68892	0.0678767	-1.63107e-07	2.64597e-05	-0.105173	-0.00298724	-0.0204388	0	16868.7
728	22.7702	5.18643	0.0665394	1.09119e-06	-5.78533e-07	0.0120246	0.00558858	-0.00317818	0	15458.9
729	5.4107	1.4235	0.0740347	-1.11193e-07	-6.21758e-07	0.0461661	-0.000305354	-0.000398812	0	5140.33
731	22.4546	6.15757	0.0582903	1.00335e-06	6.25053e-07	0.162529	0.00713951	-0.0037321	0	9815.56
732	4.44806	4.1694	0.0652063	-1.37528e-07	3.5907e-06	0.024141	-0.00261889	-0.00271523	0	4057.35
733	2.09035	3.68584	0.073878	1.82027e-07	-8.15472e-06	0.00131466	-0.000857095	-0.00178369	0	7724.47
743	16.4776	9.61726	0.0640414	1.25164e-05	8.2374e-08	0.17995	0.0156359	-0.0252541	0	29034.1
745	5.33435	2.47129	0.0557049	1.81913e-06	-8.9186e-07	0.0801356	-0.00171788	-0.00181297	0	4314.2
748	18.2221	9.08076	0.0579331	8.16905e-06	-6.09329e-06	0.64829	0.0159793	-0.0161187	0	26178.8
751	23.9676	6.0941	0.053261	5.95032e-06	-5.12602e-06	-0.0907674	0.00488099	-0.0021358	0	7158.83
754	14.4037	14.2299	0.0659321	3.46533e-06	5.34533e-06	0.780255	0.012245	-0.0615996	1	165688
756	11.5159	6.4144	0.0580577	-4.34086e-06	1.91984e-05	-0.208676	-0.00139068	-0.0158382	0	13932.3
758	15.5182	2.8855	0.069552	-2.90152e-06	1.70822e-06	-0.0813419	0.00208238	-0.00478611	0	12240.6
759	5.05636	1.44497	0.0610039	-1.24246e-07	-1.41139e-06	0.0717662	-0.000554289	-0.000483566	0	12137.6
760	14.2831	11.6847	0.0557999	2.04251e-05	3.58137e-06	-0.164822	0.0141339	-0.0461474	0	37091.7
762	16.7187	1.25335	0.0716476	1.28786e-07	1.55574e-09	0.0105416	0.000511137	-0.000590541	0	9539.72
763	6.02513	4.85908	0.0659921	-3.3723e-06	8.28568e-06	-0.0230516	-0.00382389	-0.00490798	0	15251.4
765	17.3639	3.04285	0.0600962	1.9918e-05	-2.5335e-06	0.080477	0.00320722	-0.00482373	0	18760.6
767	15.7539	6.32579	0.0593063	5.58422e-07	1.44875e-06	-0.0756975	0.00707235	-0.0151745	0	29833.9
768	24.24	1.54484	0.070205	3.88889e-07	-5.11686e-07	-0.0954029	0.000632928	-0.000435458	0	5721.49
770	8.16818	14.3626	0.0596184	1.35109e-05	3.76089e-05	-0.305187	-0.00485744	-0.0139711	0	2006.66
776	7.26719	4.14045	0.0669048	6.41998e-07	7.08368e-06	0.0621876	-0.00375591	-0.00489722	0	3879.2
778	11.2673	10.0949	0.0555536	7.11959e-06	2.0144e-05	-0.100193	-0.00323053	-0.0318621	0	17020.9
782	15.9924	7.32218	0.0601232	2.58203e-06	9.9385e-07	-0.212451	0.00885125	-0.0190431	0	12086.9
784	9.31685	8.43575	0.0504376	-4.60601e-07	1.98652e-05	0.0139679	-0.00660038	-0.0180294	0	15573.2
791	15.9097	14.9463	0.0590755	3.46837e-06	4.00514e-06	0.232231	0.00445444	-0.0362597	0	20628.1
792	5.96682	3.48852	0.0737045	-2.97048e-06	-3.0098e-06	0.00312269	-0.00264963	-0.00311791	0	6743.79
794	10.196	14.0966	0.0588257	1.27923e-05	2.44364e-05	-0.262816	-0.00853491	-0.0360824	0	31867.4
795	2.74455	5.48408	0.067232	-3.83259e-07	-1.57243e-07	-0.0150256	-0.00180007	-0.00268563	0	11301.7
797	26.3969	3.5157	0.0636889	3.19871e-08	3.40392e-06	-0.0145282	0.000517766	-0.00110798	0	11220.2
802	26.8864	5.17756	0.0645945	8.11502e-08	3.49696e-06	0.0302126	0.000192512	-0.00114911	0	7048.12
803	16.6005	9.5826	0.0638442	1.24115e-05	-7.20054e-07	0.348802	0.0158054	-0.0243281	0	13291.5
804	24.9291	7.99725	0.0679596	4.9925e-06	-3.26612e-06	0.0882601	0.00455828	0.000557594	0	4659.15
807	2.67943	5.86481	0.0526539	2.97557e-07	7.06428e-07	-0.0183151	-0.0016991	-0.00269717	0	3614.16
811	5.15464	13.8835	0.0656718	9.88784e-07	2.84192e-05	-0.174573	-0.00338826	-0.000233671	0	2261.46
813	5.54902	2.45536	0.0643101	3.72571e-06	-4.93242e-07	0.0462169	-0.00176883	-0.00206064	0	8017.4
815	4.77078	8.3535	0.0594729	-4.40746e-06	1.61187e-06	-0.034438	-0.00484659	-0.00473444	0	2869.19
816	13.5148	6.12726	0.0673582	-5.12485e-06	4.8761e-06	-0.0341043	0.00310414	-0.01686	0	16064.2
820	13.7754	15.7274	0.0654669	-4.1695e-06	7.255e-06	2.26972	0.00251087	-0.0871794	0	94134.6
821	20.2982	9.9833	0.0578805	1.05591e-05	-6.96774e-06	0.00426438	0.0143206	-0.00798674	0	6064.64
823	5.54812	12.7465	0.0526342	8.7166e-06	3.12472e-05	-0.122763	-0.00532965	-0.00320101	0	11514.7
828	21.6794	2.62694	0.0704305	4.5882e-07	-1.20051e-06	-0.129731	0.0029718	-0.0022913	0	14215.1
829	10.5112	2.10122	0.0598005	-3.0707e-06	6.68787e-06	-0.0685361	-0.000499752	-0.00246821	0	19865.3
830	11.35	9.66979	0.0518253	1.12366e-05	1.95342e-05	-0.198891	-0.00307795	-0.0298874	0	8816.29
832	21.9585	5.09938	0.0545061	6.73208e-07	8.06702e-07	-0.0291312	0.00611767	-0.00417035	0	7718.35
833	2.7183	12.0781	0.0688549	6.67554e-06	9.92983e-05	-0.0458328	-0.00213841	0.0010875	0	6304.25
835	16.0572	7.22994	0.0528461	2.62487e-06	2.17222e-06	0.31331	0.00908277	-0.0186109	0	19042.7
838	13.0461	5.96008	0.0529311	-5.85658e-06	9.0704e-06	0.236141	0.00161846	-0.0153509	0	10972.5
839	6.25035	4.69518	0.0719646	-6.28456e-06	9.40566e-06	0.0951539	-0.00382244	-0.0050185	0	8926.96
844	7.9604	14.1538	0.0744422	1.05666e-05	2.35374e-05	-0.310716	-0.00535067	-0.0125667	0	4686.9
846	20.9586	8.16914	0.0604337	3.21007e-06	-3.70303e-06	0.00616533	0.0117494	-0.00625541	0	19456.6
847	1.16524	12.9071	0.0619518	2.11304e-06	7.99734e-05	-0.0236339	-0.000185058	0.00323371	0	5531.99
850	20.6479	4.29142	0.0573745	2.50983e-06	-3.97169e-06	-0.00374772	0.00593697	-0.00464534	0	11329.2
851	10.4232	7.2564	0.0509779	-7.25124e-06	2.23819e-05	0.194824	-0.00381458	-0.0175661	0	14757.8
853	4.85757	11.4159	0.0632651	4.50652e-06	3.92422e-05	-0.0609297	-0.00538542	-0.0030435	0	4762.59
855	26.0039	2.62808	0.0714329	4.30738e-07	2.45935e-06	0.00581633	0.000691232	-0.000978342	0	8818.59
858	1.76132	8.10758	0.056868	3.2115e-06	2.68763e-05	-0.0717569	-0.00106337	-0.00183125	0	13603.6
860	9.08147	8.97398	0.0595568	1.52574e-07	1.47816e-05	-0.00190479	-0.00767046	-0.0183618	0	5928.83
861	17.1259	9.11054	0.0661227	1.04929e-05	-2.58315e-06	-0.0502536	0.0161836	-0.0211856	0	7388.41
863	7.02489	6.80964	0.0572811	-1.64278e-05	2.43319e-05	-0.0419386	-0.00574821	-0.00863547	0	9187.69
865	1.25499	6.46967	0.0667671	9.02611e-07	3.27823e-06	-0.0936568	-0.00024204	-0.0021673	0	413.647
867	15.2757	12.8077	0.0685131	8.14543e-06	1.39509e-06	0.445181	0.0157964	-0.0437848	0	61244.6
869	5.30958	6.44642	0.0691575	-1.42594e-06	2.02171e-05	-0.074689	-0.00474039	-0.00532578	0	7633.18
877	8.69211	12.2373	0.0740592	2.0023e-05	2.14594e-05	-0.223647	-0.00981509	-0.0206735	0	6946.94
878	2.23939	4.51467	0.0667472	-6.31937e-07	-9.33717e-06	0.0134486	-0.00108647	-0.00220552	0	11403.1
884	26.2784	6.51193	0.0688161	2.2439e-06	-4.21234e-07	0.0179746	0.00138304	-0.000561897	0	9318.01
886	10.4588	8.65399	0.068922	1.17302e-07	2.07376e-05	-0.163935	-0.00488593	-0.0227971	0	3460.12
887	6.65784	4.35406	0.0691138	-4.64284e-06	7.83543e-06	-0.00390998	-0.00379855	-0.00503947	0	17089.8
890	3.03722	6.45428	0.0587731	2.21132e-06	9.13903e-06	0.0150644	-0.00240023	-0.00284244	0	4784.7
894	26.9497	5.80574	0.056733	1.39347e-07	2.08127e-06	-0.0428165	5.05338e-05	-0.000873111	0	699.133
895	19.5847	10.1412	0.0739153	1.28657e-05	-6.84466e-06	0.279924	0.015723	-0.0102084	0	7304.1
896	6.20016	14.7033	0.0692891	1.70798e-05	4.96855e-05	-0.270544	-0.00223019	-0.00222441	0	1467.07
902	9.40176	13.6277	0.0660392	2.16364e-05	4.92621e-05	-0.340747	-0.00818767	-0.0264848	0	7283.11
905	9.56715	13.4794	0.0587747	2.91854e-05	3.71574e-05	-0.105793	-0.00873674	-0.0288404	0	12220.3
906	26.0802	7.72129	0.0558017	2.58683e-06	-2.6795e-06	0.0563127	0.00217653	0.00106663	0	1293.04
909	23.0601	8.34587	0.0510643	2.8881e-06	-5.33594e-06	0.0183684	0.00813991	-0.00189324	0	17995.6
910	3.12492	10.8254	0.0603284	-4.61719e-07	5.82708e-05	0.0161701	-0.00298354	-0.000769814	0	3673.85
911	3.10877	5.56545	0.069926	1.95553e-06	1.28728e-06	-0.0237366	-0.00211837	-0.00280747	0	10900.1
915	12.4482	7.41562	0.0693544	-1.50027e-06	1.05358e-05	-0.278193	0.000166775	-0.02171	0	13288.4
916	16.6504	10.8348	0.070713	1.47878e-05	3.07109e-08	0.268108	0.019371	-0.0268635	0	5713.37
917	8.67563	12.488	0.0501374	2.18463e-05	3.53846e-05	-0.267769	-0.0101366	-0.0209898	0	35603.5
920	8.50515	12.3705	0.05292	2.03899e-05	1.85807e-05	-0.0169406	-0.00981653	-0.0197288	0	8896.69
921	4.13868	14.2088	0.0602919	6.52818e-06	6.56388e-05	-0.0913693	-0.00203626	0.00221156	0	2389.54
922	8.90657	6.84916	0.0618363	-1.29562e-05	1.73228e-05	-0.0156845	-0.00576938	-0.0131447	0	19630
923	7.85225	1.03391	0.0689001	8.25373e-08	-6.06761e-09	-0.0269836	-0.000103673	-7.59085e-05	0	4910.17
925	21.087	4.45106	0.0548205	1.16857e-06	-4.56628e-06	-0.0161798	0.00611238	-0.00424896	0	8683.25
929	10.5696	10.5997	0.0609197	1.42354e-05	2.847e-05	0.292123	-0.00515411	-0.0306261	0	32181.4
930	14.4266	15.6697	0.0732719	-1.63851e-07	-1.13129e-07	0.890673	0.00308438	-0.0583576	0	22403.4
936	8.76113	9.18141	0.061923	4.76375e-07	1.6906e-05	-0.179758	-0.00746829	-0.0179578	0	25806.2
937	25.5196	8.81628	0.0688396	1.87625e-06	-2.18569e-06	0.10624	0.00284264	0.00191807	0	2923.46
940	18.1577	3.61765	0.0676806	1.67815e-06	-8.82493e-08	-0.188227	0.00476447	-0.00561314	0	24275.3
944	2.3401	8.38923	0.0513398	4.30053e-06	3.42257e-05	-0.0530388	-0.00207467	-0.00203941	0	8991.65
945	19.7888	1.81174	0.0579692	3.96368e-08	-2.51648e-07	-0.0420211	0.00186578	-0.001338	0	6884.62
952	2.68835	15.7049	0.0672419	2.59761e-07	0.000118005	-0.0509318	-5.16725e-05	0.00492743	0	486.91
954	12.3254	9.42554	0.0646526	1.14887e-05	1.57238e-05	-0.0297422	0.00144891	-0.0309849	0	26819.9
957	17.2922	5.18219	0.0609954	2.15154e-06	-1.81652e-08	-0.0296581	0.00695233	-0.0102044	0	19156
959	2.56699	11.5523	0.0531979	4.9391e-06	8.59441e-05	-0.053291	-0.00216069	0.000495022	0	5081.18
961	22.7743	2.83388	0.0625279	5.03601e-07	-1.99462e-06	0.0882192	0.00286919	-0.00172521	0	9737.39
962	25.3293	5.71221	0.0689487	3.67139e-06	-2.27272e-06	-0.00360073	0.00290903	-0.00138465	0	6732.69
963	9.66821	14.7967	0.0647393	2.43856e-05	4.87568e-05	-0.725164	-0.0047233	-0.0263222	0	4453.86
964	26.8189	9.72163	0.0630698	4.2463e-07	-7.31616e-07	-0.072711	0.000290839	0.00387646	0	3291.4
966	16.3466	6.59649	0.0500184	9.78208e-07	2.04862e-06	-0.0728807	0.00857965	-0.0153371	0	3547.48
969	10.2029	1.20292	0.0598204	-2.90256e-07	1.31953e-06	-0.00719881	-0.000420808	-0.000589217	0	12989.3
970	7.33356	1.47837	0.0683361	-7.54281e-08	1.0877e-06	0.0130207	-0.000699766	-0.00103057	0	11794.4
975	20.2816	7.70772	0.055118	4.67122e-07	-4.0768e-06	0.192764	0.0124567	-0.0085246	0	8049.46
976	2.32557	1.26718	0.055008	9.82295e-07	-2.45556e-07	0.0620299	-5.57742e-05	-0.000279111	0	7556.96
978	11.8483	15.4426	0.0510833	1.46502e-06	1.81361e-06	-2.07485	-0.00587764	-0.0783406	0	49815.8
982	8.95035	5.45161	0.0568746	-8.73913e-06	1.84149e-05	0.0480363	-0.00452132	-0.00989234	0	7301.64
983	23.8945	6.45401	0.0729546	3.89409e-06	-2.1235e-06	0.0235237	0.00567733	-0.00204669	0	4334.79
985	24.4837	1.50509	0.0506798	2.11956e-07	1.60857e-09	-0.0326193	0.000562818	-0.000416077	0	8564.63
986	14.6028	2.74957	0.0662777	-2.31971e-06	7.46693e-06	-0.0406012	0.00109321	-0.00421821	0	15132.9
990	18.5186	5.64395	0.0521266	-7.86585e-08	-1.15079e-06	-0.127831	0.00862318	-0.00955761	0	8676.81
991	5.72664	3.24318	0.0716886	1.22025e-05	-9.22012e-08	-0.0161306	-0.00259709	-0.00277626	0	12600.1
992	24.9246	1.42183	0.0508065	4.54291e-07	3.09112e-07	-0.0671313	0.000352661	-0.000398082	0	10348.5
1000	1.42467	3.51261	0.0593005	2.64432e-07	-1.69673e-06	0.0120185	-0.0003736	-0.00166566	0	8656.71
1001	7.87654	12.4952	0.0532487	3.30298e-06	7.0391e-06	-0.135788	-0.0088654	-0.0147538	0	1567.79
1004	2.94795	2.19458	0.0694819	2.54487e-06	1.42742e-06	0.0642673	-0.00080025	-0.00101993	0	9283.77
1005	11.0617	1.26155	0.0534515	-2.24349e-07	8.0571e-07	0.0198773	-0.000224273	-0.000492949	0	27161
1007	19.2006	5.5172	0.071452	7.42752e-07	-2.53766e-06	-0.0222698	0.00851925	-0.00840929	0	11773.1
1010	8.67986	5.06559	0.0634417	-6.32543e-06	1.60488e-05	-0.0811391	-0.00420381	-0.00872605	0	18261.8
1012	7.36852	8.20191	0.059997	2.34137e-06	1.56298e-05	-0.0360641	-0.00704792	-0.0107885	0	12032.8
1013	2.76128	8.19721	0.0583922	2.54682e-06	3.23524e-05	0.015375	-0.00241662	-0.00246646	0	6108.81
1016	2.38481	5.7509	0.0579309	4.1415e-07	-2.80384e-07	-0.00404682	-0.00152356	-0.00254223	0	5618.29
1019	12.4806	6.94533	0.066886	-2.79523e-06	1.13215e-05	-0.0541327	0.000792278	-0.0185491	0	14382.5
1020	2.25796	4.00739	0.058313	-4.30144e-07	-6.92153e-06	0.00971429	-0.00104967	-0.00199895	0	8316.79
1025	10.8123	9.97059	0.0555286	8.06715e-06	2.7217e-05	-0.0207993	-0.00402871	-0.0293611	0	16930.6
1026	9.19386	14.3651	0.0662878	1.58486e-05	5.49491e-05	-0.182438	-0.00528529	-0.0228897	0	12011.8
1034	18.569	8.42077	0.0729725	5.70064e-06	4.56243e-06	-0.0331534	0.0141072	-0.013877	0	4578.15
1035	15.4789	3.95819	0.0643433	1.56948e-08	3.62603e-06	-0.0277196	0.00334539	-0.00808387	0	22391.4
1036	11.7659	1.09559	0.0743936	1.07203e-07	3.0119e-07	0.0469858	-8.49277e-05	-0.000153981	0	8622.36
1040	2.38682	1.63959	0.0747493	1.56937e-06	-8.70042e-07	0.0220797	-0.000323465	-0.000530964	0	9173.01
1041	9.01014	6.30185	0.073633	-7.63563e-06	1.72997e-05	0.0818554	-0.00499307	-0.0120655	0	19638.9
1045	10.9024	6.96016	0.0554634	-3.95452e-06	2.91062e-05	-0.221345	-0.0030736	-0.0171611	0	3807.14
1047	4.37259	14.7679	0.0516076	2.17e-05	7.30909e-05	-0.0760353	-0.0013452	0.00240705	0	1106.04
1049	25.5853	7.9618	0.0563072	3.51996e-06	-1.95038e-06	0.0126328	0.00316229	0.000791363	0	5905.03
1050	15.9369	8.11219	0.0573749	8.4373e-06	2.58533e-07	0.0892984	0.0108123	-0.0212934	0	6880.38
1052	4.70676	11.5122	0.0675791	6.68816e-06	3.96344e-05	-0.0318302	-0.00501301	-0.00274343	0	12139.7
1054	14.6535	7.74356	0.0656755	6.80804e-06	3.26703e-06	0.33785	0.00792767	-0.0221876	0	22823.6
1058	3.72289	3.9216	0.0564525	9.33004e-07	-2.04039e-06	-0.0234075	-0.00191106	-0.00239072	0	10461.7
1059	13.526	7.86026	0.0603027	3.9579e-06	4.21462e-06	-0.125063	0.00383641	-0.0234658	0	20169.5
1060	20.233	9.87896	0.0652486	8.77939e-06	-6.57916e-06	0.0178009	0.0144254	-0.00804465	0	13062.3
1067	15.8485	1.10777	0.0502907	-1.79346e-09	9.80949e-09	-0.0560691	0.000178895	-0.000321164	0	5460.5
1072	19.2285	10.8491	0.0737916	1.75698e-05	-1.19035e-05	0.194474	0.0148699	-0.0119126	0	14867.1
1074	16.6414	2.20514	0.0747733	3.41924e-08	7.52965e-08	-0.065088	0.00172684	-0.00300638	0	17694.4
1075	3.8139	6.41472	0.066699	-1.47025e-08	1.72911e-05	0.0406968	-0.00331619	-0.00329121	0	9096.12
1076	14.6645	6.58712	0.0695897	-7.64149e-08	3.33477e-06	0.0291296	0.0050208	-0.0171728	0	15394.7
1079	17.7569	10.434	0.0722417	1.49448e-05	-4.2048e-06	-0.180342	0.0174188	-0.0195806	0	25701.6
1081	6.62186	12.0625	0.0662689	-4.33656e-07	1.69875e-05	-0.13842	-0.00760156	-0.0082178	0	7371.59
1086	19.4014	11.4012	0.0635363	1.89486e-05	-1.04501e-05	0.128708	0.0153309	-0.0106603	0	14531.3
1088	19.3074	2.77793	0.0603192	4.76006e-07	-9.06455e-07	-0.133519	0.00334512	-0.00314166	0	8099.5
1091	15.3649	4.86733	0.0519565	9.31393e-07	1.67642e-06	-0.0556134	0.00399553	-0.010824	0	16713.4
1092	11.1489	14.8032	0.0685601	1.08954e-05	2.61046e-06	-0.61868	-0.00929969	-0.0520566	0	9537.01
1094	15.7426	9.88004	0.0717778	1.30956e-05	2.19097e-06	0.126459	0.0153754	-0.0292021	0	23679.8
1095	12.7992	1.77295	0.0702856	-1.78848e-07	1.00928e-06	-0.0431286	-8.57132e-05	-0.00174499	0	22033
1099	7.12224	13.9346	0.0668619	1.35662e-05	-4.0946e-06	-0.351314	-0.00482779	-0.00783336	0	5814.62
1101	13.833	11.8775	0.0680402	2.03189e-05	4.46481e-06	-0.114667	0.0119057	-0.0482416	0	12110.3
1104	15.9346	12.5545	0.0679193	9.73985e-06	-2.08474e-07	0.606668	0.0174433	-0.0376782	0	37828.6
1108	16.4042	9.52697	0.0524742	1.21794e-05	5.42693e-07	0.149899	0.0157699	-0.0253228	0	32298.5
1110	1.43662	10.7045	0.0695716	-1.74412e-07	7.20045e-05	-0.0361033	-0.000819129	0.000446972	0	4699.42
1111	18.2915	11.3066	0.0686647	1.78058e-05	-4.08994e-06	0.149662	0.0172263	-0.0167902	0	16427.9
1117	5.06807	5.56609	0.0656155	4.92207e-06	1.03341e-05	-0.0151782	-0.00396154	-0.00455306	0	3703.79
1123	1.97175	3.74426	0.0583925	4.07125e-07	-8.70153e-06	-0.0146579	-0.000815223	-0.00177658	0	8450.74
1127	11.6362	7.88341	0.0546375	9.2105e-07	1.95446e-05	0.0401391	-0.00214086	-0.0228288	0	2999.56
1129	5.04726	15.2721	0.057856	1.54805e-05	8.69284e-05	-0.096928	-0.000758145	0.00168945	0	1201.19
1130	1.72782	13.8657	0.0590353	4.18464e-06	8.40005e-05	-0.0467634	-0.000551464	0.00398563	0	1601.37
1133	17.9011	2.86255	0.0681161	3.10692e-07	-4.54735e-08	0.0432687	0.00321827	-0.00405038	0	18266.5
1136	15.2618	2.07006	0.059161	-1.29685e-06	1.00665e-06	-0.165144	0.000829643	-0.00236937	0	24115.8
1137	25.6182	9.36897	0.0508096	7.63384e-07	-1.24151e-06	-0.017526	0.00267643	0.00288895	0	4071.33
1138	17.0205	3.3874	0.0718462	1.33521e-05	-1.87577e-05	-0.0909544	0.00352447	-0.00559489	0	11062.9
1139	22.2069	6.26718	0.0748633	2.14028e-07	3.91099e-08	-0.00813235	0.00739497	-0.0039326	0	5744.33
1140	16.9835	1.6542	0.0578772	3.54574e-08	-5.54257e-08	0.0285235	0.00119391	-0.00151029	0	15674.4
1143	26.1562	8.75753	0.0549035	3.11297e-06	-1.61312e-06	-0.151266	0.00180322	0.0025746	0	2636.56
1144	20.5382	6.82517	0.0670766	-9.22199e-07	-3.04329e-06	-0.0386349	0.01014	-0.0072627	0	10450.7
1145	20.032	11.1122	0.0544203	2.16138e-05	-7.23974e-06	0.242373	0.0151319	-0.00796814	0	2124.08
1146	16.2233	6.69582	0.0604839	9.47933e-07	4.25589e-06	-0.228099	0.00832171	-0.0157594	0	4874.26
1149	13.3005	13.6169	0.0588583	1.12531e-05	3.47488e-06	0.743752	0.0133936	-0.0685828	0	64583.7
1152	5.48042	15.6733	0.0747192	5.58444e-05	6.09669e-05	-0.137073	4.05127e-05	0.00108436	0	1865.24
1153	3.62062	5.91976	0.0668576	4.45098e-06	7.64157e-06	-0.0130545	-0.00284944	-0.00309644	0	12406.4
1157	19.5553	7.13511	0.0519091	3.77946e-07	-2.92293e-06	0.0604256	0.0113107	-0.00955283	0	13136.7
1159	23.9844	1.56799	0.0627139	3.28724e-07	-5.6933e-07	-0.0222202	0.000572858	-0.000414459	0	6768.8
1160	6.82525	7.08307	0.0730389	-9.42723e-06	2.14182e-05	-0.0587077	-0.00579414	-0.00851527	0	12398
1161	20.1412	11.5554	0.0595917	2.55095e-05	-6.94565e-06	0.134073	0.0145561	-0.00717723	0	8549.05
1162	12.0015	3.04154	0.0582026	-2.43439e-06	4.58568e-06	0.0697693	-0.000459338	-0.00500029	0	19297.7
1163	24.1086	2.45834	0.0611387	1.49665e-08	-2.43133e-06	-0.00394831	0.00181842	-0.00119309	0	7989.34
1164	7.70944	4.1178	0.0653594	5.13083e-08	6.65606e-06	-0.0753547	-0.00337107	-0.00552792	0	13167
1165	18.6726	11.8153	0.0703482	1.82721e-05	-2.21486e-06	0.338564	0.0152458	-0.0144308	3	26246.4
1166	1.28675	1.02838	0.0672162	1.16554e-07	-5.25496e-08	0.0158793	-2.20061e-06	-9.03051e-05	0	3047.59
1168	15.8676	3.03171	0.0560539	-2.44368e-06	1.37301e-06	-0.00118263	0.00250113	-0.00520932	0	11659.9
1173	25.9585	8.41698	0.0501891	2.6644e-06	-1.86596e-06	0.0490179	0.00228312	0.00181457	0	6007.85
1176	23.435	6.97147	0.0517273	2.6363e-06	-1.31728e-06	0.253187	0.00647605	-0.00217166	0	4654.59
1177	3.60277	7.17829	0.0709388	-1.46983e-06	3.10366e-06	0.0108616	-0.00324938	-0.0031756	0	5254.72
1179	20.9053	1.50077	0.0696132	-1.11175e-06	-1.70543e-07	0.00136118	0.000982719	-0.000784895	0	6697.09
1180	20.6827	9.30276	0.0710117	5.26921e-06	-5.05943e-06	0.0786228	0.0130426	-0.00660583	0	16758
1182	1.13722	2.82361	0.0654352	1.12139e-07	2.28261e-06	-0.000835939	-0.000113481	-0.00122347	0	4559.69
1183	22.9872	6.5285	0.0566639	1.60148e-06	-3.54797e-07	-0.10179	0.0068567	-0.00297106	0	10138.8
1184	1.94639	11.5045	0.0703177	4.38029e-06	8.05592e-05	-0.0608534	-0.0015238	0.0011361	0	2123.98
1185	3.81928	14.3104	0.0529321	8.67179e-06	7.78666e-05	-0.0499873	-0.00162917	0.00271909	0	2910
1188	10.726	3.89624	0.0664697	-1.54436e-06	1.46041e-05	-0.0691951	-0.00202228	-0.00705016	0	7437.84
1190	6.85294	11.0916	0.050159	9.65689e-06	1.13512e-05	-0.0840593	-0.00783333	-0.0102184	0	7663.66
1193	2.64618	4.0167	0.0613589	9.18603e-07	-1.62042e-08	0.0249076	-0.00128445	-0.00211655	0	699.066
1200	2.82879	10.4994	0.0743606	3.72908e-07	6.54322e-05	-0.0497844	-0.00276293	-0.000790925	0	9204.94
1202	13.8328	1.32204	0.0642738	2.13934e-07	-8.74346e-09	-0.0135688	0.000251321	-0.000702401	0	14014.4
1203	14.9035	3.16791	0.0596772	-2.58257e-07	5.45687e-06	-0.226195	0.00195957	-0.00582742	0	20183.3
1205	23.1042	9.64079	0.0710282	1.87602e-06	-4.54317e-06	0.0790948	0.00789155	0.00052794	0	5869.01
1206	17.3678	2.41283	0.0742643	1.65275e-07	-1.48675e-07	-0.0836865	0.00239039	-0.00347002	0	3145.64
1208	15.6597	4.67576	0.0603027	2.1227e-06	1.73228e-06	-0.0248758	0.00417335	-0.0103436	0	18428.4
1209	13.6987	5.64234	0.0716682	-3.17688e-06	4.37874e-06	0.149188	0.00231842	-0.0145172	0	10567.1
1212	13.2879	8.80417	0.0597483	1.21645e-05	5.01718e-06	-0.383007	0.00392444	-0.0286401	0	12696.6
1216	15.3441	9.93195	0.06045	1.35935e-05	3.36851e-06	0.116402	0.0139433	-0.0307294	0	16916.3
1222	20.8743	4.34976	0.0674016	2.02234e-06	-3.98311e-06	-0.0893003	0.00605589	-0.00446345	0	11778
1223	3.03309	9.67013	0.0547721	-8.88493e-06	4.72203e-05	0.0961622	-0.00317605	-0.00172065	0	7184.44
1226	9.15035	6.09755	0.0739154	-7.30109e-06	1.79405e-05	-0.0469606	-0.00475331	-0.0117102	0	15886
1228	6.53926	13.7758	0.0512918	-3.43515e-07	1.59634e-05	-0.189053	-0.00492246	-0.00501179	0	11620.6
1230	12.1808	4.63677	0.0593932	-6.40707e-06	7.94903e-06	-0.00609247	-0.00111464	-0.0103257	0	15124.7
1231	19.774	7.69166	0.0735998	6.19741e-07	-2.58826e-06	0.116665	0.0125089	-0.00956011	0	14865.6
1232	8.6753	6.12183	0.0664852	-9.23203e-06	1.72997e-05	-0.0713621	-0.00490958	-0.0108134	0	21242.7
1236	10.0859	13.1542	0.0634189	3.58284e-05	2.60009e-05	-0.0832761	-0.0102482	-0.0362224	0	21438.9
1238	1.37137	8.43367	0.0661524	2.96349e-06	3.09852e-05	0.00691209	-0.000568249	-0.00170231	0	5617.45
1239	13.6747	13.7093	0.0585536	8.41923e-06	4.18901e-06	0.394779	0.0140366	-0.0681288	0	45309.8
1240	22.0206	7.36704	0.0680147	1.61214e-06	-5.99902e-06	0.0752143	0.00899	-0.00403882	0	8472.9
1246	2.42786	9.93037	0.0601435	-1.08098e-06	5.83065e-05	-0.0234911	-0.00208223	-0.00108439	0	3879.08
1249	24.2695	6.35056	0.0641512	4.77983e-06	-5.01628e-06	-0.0931521	0.00482623	-0.00165162	0	12290.4
1251	19.0976	8.69409	0.0559408	2.75419e-06	-7.16406e-06	-0.0804834	0.0145961	-0.0127442	0	30368.9
1256	2.86733	6.75375	0.0534974	3.1925e-06	1.00321e-05	-0.015821	-0.00258766	-0.00293255	0	2176.82
1258	1.18521	8.85522	0.063327	2.29692e-06	4.05615e-05	0.0340692	-0.000234636	-0.00119448	0	7984.35
1260	14.31	3.3767	0.0737946	5.04176e-06	1.87441e-07	-0.110696	0.00109585	-0.00594279	0	24440
1261	7.62299	11.0665	0.0639618	7.29829e-07	-7.66296e-06	-0.155713	-0.00856681	-0.014592	0	1121.25
1264	13.2141	8.71864	0.0533796	1.10611e-05	5.77007e-06	-0.0938753	0.00312929	-0.0278349	0	33932.5
1269	22.4657	7.14619	0.063422	1.47438e-06	-4.49651e-06	0.052241	0.00834803	-0.00362239	0	478.109
1270	11.3964	13.8883	0.0649339	1.98695e-05	1.70018e-06	0.208234	-0.00720702	-0.0573316	0	45271.5
1276	21.7539	2.25704	0.0700192	-6.81501e-10	-1.17612e-06	-0.0374875	0.0025786	-0.00153961	0	13116.5
1278	8.164	4.82843	0.066566	-5.35708e-06	1.7545e-05	-0.0097583	-0.00389975	-0.00767517	0	14642.4
1280	13.9973	9.65881	0.0525437	1.80432e-05	4.04843e-06	-0.27685	0.00748745	-0.0339286	0	30928.1
1285	12.1027	1.93812	0.0617283	-1.22124e-07	1.09411e-06	0.0845791	-0.000162549	-0.0022154	0	13995.7
1287	22.7995	7.92961	0.0510806	1.75136e-06	-4.73318e-06	-0.035446	0.00824966	-0.0025285	0	13827.4
1288	20.8476	7.15835	0.056876	4.32012e-08	-4.61894e-06	0.111919	0.010081	-0.00658613	0	11543.6
1289	2.78233	10.7626	0.0615966	7.99629e-07	7.00237e-05	-0.20513	-0.00253156	-0.000372056	0	6351.47
1293	23.2594	5.96556	0.0683643	2.05875e-06	5.9728e-08	-0.0378056	0.00585556	-0.00290267	0	11130.9
1294	24.4589	5.19651	0.0713993	3.55075e-06	-3.88079e-06	-0.034956	0.00368492	-0.0017991	0	2563.7
1303	2.28775	5.19542	0.0564573	-2.035e-06	-4.97653e-06	0.0439444	-0.00121965	-0.00236921	0	7262.4
1305	26.3384	2.68893	0.0558624	1.78675e-07	3.49764e-06	-0.0130528	0.000435148	-0.000919314	0	7876.12
1307	20.4582	3.81747	0.0590787	3.80935e-06	-4.30735e-06	0.0277454	0.00559536	-0.00449238	0	6275.69
1309	10.6699	12.2562	0.0544067	1.72081e-05	1.87682e-05	-0.37588	-0.00657435	-0.0393818	0	21241.2
1310	5.85812	13.4439	0.0746242	-1.53672e-06	3.62067e-05	-0.185942	-0.00476761	-0.00307819	0	1173.99
1311	24.1268	8.98301	0.0556705	2.3241e-06	-4.71244e-06	-0.0335547	0.00584044	0.000769815	0	8994.4
1312	22.6853	2.20196	0.0698623	3.66239e-07	-1.64714e-06	-0.0590451	0.00208935	-0.00123571	0	7862.24
1314	25.3686	3.30755	0.056869	5.05654e-07	-6.07957e-07	-0.0195241	0.00141366	-0.00129366	0	7053.41
1315	7.09237	10.5803	0.050348	-1.15768e-07	-6.61317e-06	0.0626016	-0.00824822	-0.0116988	0	2432.2
1321	21.19	3.87995	0.0626909	5.36534e-06	-4.48569e-06	-0.126872	0.00524219	-0.00376026	0	9353.98
1326	16.5735	5.41925	0.0647897	1.35192e-06	2.48063e-07	0.0503058	0.00648965	-0.0108844	0	9493.73
1327	13.5191	8.49346	0.0522123	8.9644e-06	2.05927e-06	-0.484283	0.00409976	-0.0267173	0	1223.87
1328	26.7105	6.52242	0.0585285	6.95199e-07	1.65362e-06	0.117127	0.000487151	-0.000431768	0	4525.79
1329	1.92541	7.43259	0.0663739	1.33905e-07	1.62075e-05	-0.043143	-0.0012508	-0.0020322	0	9164.86
1330	21.0181	1.55644	0.0561609	-9.98029e-07	-2.0099e-07	0.122297	0.00109967	-0.000988515	0	10166.6
1331	8.90697	2.46095	0.0521875	1.87953e-07	4.35527e-06	0.0981267	-0.00171333	-0.00323929	0	20983.7
1332	24.4926	6.22528	0.0649534	5.80531e-06	-4.7427e-06	0.09506	0.00441557	-0.00153136	0	13080.8
1333	13.5739	9.12721	0.0516911	1.37075e-05	4.63944e-06	-0.104306	0.00544863	-0.0302775	0	29097.6
1335	13.2729	12.4844	0.0561487	2.37312e-05	3.003e-06	-0.737163	0.00959955	-0.0571198	0	55801
1339	12.3857	7.5431	0.0726811	-1.35353e-06	1.20957e-05	-0.259529	0.000578006	-0.0222327	0	10567
1341	13.787	14.7749	0.0705973	4.41321e-06	9.21617e-06	0.270114	0.0092637	-0.0740174	0	102059
1342	25.7503	9.93362	0.070472	3.69987e-07	-7.51177e-07	0.303352	0.00158984	0.00404904	0	7496.1
1343	23.1016	4.25911	0.0519836	5.75178e-06	-3.71381e-06	0.0222344	0.00416205	-0.00252787	0	3825.4
1345	20.8286	10.5626	0.0539918	1.29749e-05	-7.71384e-06	0.17807	0.0140155	-0.00563557	4	7806.26
1346	9.19335	1.87361	0.0730283	7.44513e-09	4.99313e-06	0.093342	-0.00106501	-0.00205931	0	10596.7
1347	12.3335	14.051	0.0520753	4.30775e-06	2.8932e-06	1.09028	-5.64926e-05	-0.0676103	0	24146.3
1349	5.88524	9.49285	0.06151	2.75802e-06	4.83138e-05	-0.0231897	-0.00658709	-0.00717914	0	7457.19
1355	10.4111	4.00699	0.0685138	-1.59833e-06	1.65198e-05	-0.101532	-0.00227518	-0.00677478	0	5791.65
1357	19.2285	12.1725	0.059589	2.07423e-05	-5.1269e-06	0.28898	0.013913	-0.0114746	0	3660.63
1358	22.1845	2.91324	0.0679493	4.52911e-07	-4.37771e-09	-0.0544183	0.00331911	-0.00218495	0	4868.48
1359	15.6997	15.6454	0.0602541	-6.47286e-06	5.65201e-07	0.575328	0.00088211	-0.0353259	0	4548.64
1360	16.13	6.10619	0.0590564	7.85643e-07	3.47169e-06	-0.276831	0.00714749	-0.0146438	0	2214.06
1361	5.21626	4.0574	0.0546911	-7.4144e-07	-5.47302e-06	-0.108957	-0.00269985	-0.0031858	0	10416.8
1364	24.6278	3.82093	0.0607544	5.01535e-07	-4.794e-06	-0.0144156	0.00239408	-0.00171313	0	4868.04
1365	13.7534	6.15741	0.068454	-3.40438e-06	4.25863e-06	-0.0697682	0.00319293	-0.016159	0	1959.86
1367	1.20836	15.406	0.0511838	6.68885e-07	7.07959e-05	0.000507487	9.20204e-06	0.0052952	0	3304.59
1370	26.491	2.97626	0.0615854	2.63107e-07	3.71048e-06	0.0173423	0.000443606	-0.00101978	0	10158.3
1371	14.5164	14.3084	0.0713639	3.42496e-06	5.37669e-06	0.799176	0.0111992	-0.0600326	1	80579.3
1373	10.9743	15.8902	0.066228	9.01576e-06	3.37437e-06	-1.16372	0.00732897	-0.0437012	0	7347.45
1375	10.7041	1.5574	0.0586031	4.67266e-08	2.1669e-06	0.071212	-0.000501441	-0.00119978	0	14074.9
1377	1.65578	8.81782	0.05913	7.57974e-06	3.87829e-05	0.0340969	-0.0011086	-0.0014318	0	7063.38
1378	23.858	8.27625	0.0644952	2.97288e-06	-4.54254e-06	0.230424	0.00653943	-0.000639127	0	11714.4
1379	14.9073	4.70109	0.0678105	-3.09244e-06	1.89212e-06	0.0616665	0.00349827	-0.0102907	0	11457.8
1380	11.1158	6.5945	0.0590921	-4.55486e-06	2.64157e-05	-0.0623063	-0.00243783	-0.0165495	0	19437.4
1383	20.6274	3.31441	0.0717003	3.14127e-06	-2.76812e-06	-0.00395423	0.00464023	-0.00322262	0	5442.91
1385	16.1947	12.1772	0.0570199	1.34732e-05	-1.60205e-07	0.570161	0.01787	-0.0324202	0	2676.75
1386	19.1568	4.37022	0.0746756	5.67863e-06	-1.33508e-06	-0.0239414	0.00647677	-0.00634727	0	15741.3
1388	8.56001	8.15931	0.0722819	-2.63535e-06	2.06865e-05	-0.0672068	-0.00689571	-0.015556	0	15035.5
1390	24.7277	8.31914	0.0698834	2.85883e-06	-3.45963e-06	-0.0280232	0.00464026	0.000651046	0	14067.2
1395	24.2064	7.46545	0.0725055	4.42336e-06	-3.75996e-06	0.00427326	0.00572479	-0.00072996	0	7861.59
1400	18.3064	1.70087	0.0590804	1.57136e-07	9.58143e-08	-0.221764	0.00155041	-0.00148752	0	12650.7
1402	11.1719	3.58957	0.0532113	-2.00651e-06	9.53474e-06	0.0333032	-0.00151883	-0.00655052	0	13277.5
1403	4.90265	15.9333	0.069195	4.53021e-05	0.000109832	-0.126311	0.000439424	0.0024645	0	86.6612
1404	4.32358	6.41671	0.0578612	3.26942e-07	1.36774e-05	0.0117702	-0.00364123	-0.00371355	0	7087.27
1405	10.0019	2.97691	0.0506099	1.23435e-07	1.01079e-05	-0.0582415	-0.00179505	-0.00459757	0	8674.02
1407	18.6849	12.3369	0.0593663	2.40606e-05	8.50104e-07	0.101859	0.0147823	-0.0135416	0	11713.1
1408	26.8719	8.87059	0.0529316	8.38955e-07	-5.20733e-07	-0.0319184	0.000370817	0.00296289	0	4095.71
1409	18.6074	11.7018	0.0605278	1.84047e-05	-2.28294e-06	0.343145	0.0159218	-0.0148214	0	11646.9
1410	6.6508	12.4421	0.0568896	-9.40635e-06	1.04694e-05	-0.240352	-0.00759922	-0.00773095	0	1281.81
1412	2.13292	15.2107	0.0526671	1.43948e-06	0.000106991	-0.0606474	-0.000229876	0.00494876	0	1288.91
1413	21.6073	9.79557	0.063365	5.69782e-06	-5.81471e-06	0.276246	0.0114025	-0.00386049	0	22206.4
1417	2.23066	10.3247	0.0606189	-2.29069e-08	6.15508e-05	-0.0554803	-0.00173567	-0.000255844	0	3257.15
1418	11.1341	3.0635	0.0566174	-2.98502e-06	7.12141e-06	0.363079	-0.00109386	-0.00535706	0	18266.1
1422	4.62109	10.5374	0.0725157	7.39623e-06	5.5515e-05	0.0525413	-0.00527972	-0.00355215	0	6773.79
1424	1.89317	2.276	0.0603815	1.96796e-06	-9.04393e-07	0.0158523	-0.000441321	-0.000994797	0	10791.1
1429	19.5265	6.68442	0.0662495	-4.71705e-07	-1.82353e-06	-0.10194	0.0107467	-0.00932544	0	11527.9
1431	3.02953	6.32142	0.0744386	2.14769e-06	8.17408e-06	0.0196607	-0.0023183	-0.00281667	0	9974.41
1432	6.36302	2.61918	0.0504403	5.29532e-06	2.68986e-06	0.0126625	-0.00198389	-0.0021164	0	11448.9
1434	14.5805	15.2113	0.0548255	7.36791e-07	2.40362e-07	0.738329	0.00801464	-0.0576092	0	53289.6
1440	19.8161	2.47147	0.0634338	5.45877e-07	-1.05976e-06	-0.125671	0.00309699	-0.00247513	0	4584.98
1441	6.72902	14.8437	0.0609359	2.81249e-05	4.31536e-05	-0.1642	-0.00192755	-0.00429665	0	1018.83
1442	10.6732	1.36391	0.0561845	-1.01285e-08	1.8442e-06	0.0693102	-0.000316809	-0.000949548	0	21515.6
1443	3.70122	2.93206	0.073911	-3.51897e-07	2.05768e-06	0.00554995	-0.00144945	-0.00159356	0	4390.44
1444	4.50587	5.60248	0.0688838	7.86512e-07	1.25352e-05	-0.0215946	-0.00340161	-0.00374907	0	8193
1446	14.137	9.20068	0.0680027	1.66017e-05	2.84653e-06	-0.204419	0.00899244	-0.0314802	0	26003.9
1447	14.4877	15.3696	0.0577646	5.14186e-07	1.78218e-06	0.89415	0.00651423	-0.0594429	0	11379.6
1450	10.2629	1.56043	0.0506971	-1.02845e-07	3.21487e-06	0.034324	-0.000482135	-0.0012031	0	19934.4
1452	2.61323	11.3415	0.0653809	3.04164e-06	8.24263e-05	0.0060487	-0.00219933	0.000324477	0	261.182
1454	20.9001	5.99383	0.0661452	1.3566e-07	-1.58235e-06	-0.130097	0.00836955	-0.00609992	0	9387.01
1456	22.8775	1.04028	0.0588169	-5.32612e-08	-3.60376e-07	-0.0809899	7.76196e-05	-0.000179634	0	5782.1
1458	26.6937	8.19031	0.0532367	1.22172e-06	-5.41986e-07	-0.0318757	0.000812844	0.0017171	0	19556.4
1461	3.91692	4.71329	0.0595567	2.41024e-06	1.037e-05	0.0124224	-0.00283979	-0.00280369	0	3459.96
1462	6.57405	5.4002	0.0541104	-9.90808e-06	2.29947e-05	0.0399322	-0.00443911	-0.00607853	0	9003.29
1464	1.90673	12.4607	0.0579976	3.8638e-06	8.83801e-05	-0.0378248	-0.00111762	0.00226817	0	5490.41
1469	4.43223	2.43793	0.0654062	1.36371e-07	2.13673e-06	-0.00965729	-0.00147331	-0.00138947	0	6184.32
1470	7.74438	3.98446	0.0637097	-1.03687e-06	5.44149e-06	-0.0328993	-0.00334933	-0.00498317	0	3910.37
1471	15.3719	2.01715	0.0632092	-1.0078e-06	7.84622e-07	-0.0200197	0.000745935	-0.00235223	0	15205.5
1473	11.1353	13.0241	0.0592334	3.18701e-05	2.44162e-06	-0.15444	-0.00668235	-0.0473829	0	9213.76
1474	10.6463	2.96718	0.0737805	1.51432e-07	1.07075e-05	0.0678851	-0.0014398	-0.00483668	0	11890.1
1475	10.5072	9.61418	0.0580883	7.83619e-06	2.4934e-05	-0.0481506	-0.00462058	-0.0263192	0	5521.32
1479	8.39279	7.28775	0.066763	-8.89483e-06	1.47743e-05	-0.0185467	-0.00618001	-0.0128167	0	12965
1480	2.16778	6.14264	0.0525086	1.38605e-06	1.3705e-06	-0.0247601	-0.00155695	-0.00250016	0	1615.01
1481	8.86298	12.8447	0.0684754	2.96598e-05	4.28984e-05	-0.330803	-0.00967603	-0.0226962	0	21095.3
1486	25.9591	2.76703	0.07464	2.15986e-07	2.17716e-06	0.0140256	0.000770111	-0.00100249	0	3805.79
1488	9.51341	13.9754	0.0578392	3.45418e-05	4.64067e-05	-0.727088	-0.00833516	-0.0269362	0	36947.1
1489	6.30417	8.20215	0.05061	-5.58225e-07	1.83588e-05	-0.0753074	-0.00625893	-0.00831688	0	13193.6
1491	7.72244	7.75362	0.0503279	-7.93098e-06	2.14435e-05	-0.112174	-0.00639405	-0.0112845	0	5698
1492	13.4523	5.59636	0.0738181	-3.04707e-06	6.02469e-06	-0.154969	0.00141666	-0.0144407	0	11946.6
1495	26.5542	4.74516	0.067007	1.35166e-06	2.92625e-06	-0.0137011	0.000603327	-0.00114936	0	10813.1
1497	9.59326	9.72568	0.0503342	6.12107e-06	1.27632e-05	-0.229784	-0.00651256	-0.023679	0	6227.99
1498	7.18826	8.2132	0.0683938	3.4897e-06	1.09443e-05	0.0692693	-0.00706246	-0.010969	0	5426.87
1500	26.7169	5.88058	0.0560817	6.62526e-07	2.28665e-06	-0.0341172	0.000497464	-0.000809791	0	4619.18
1501	3.35691	4.55277	0.0671265	6.92727e-07	-3.2127e-06	0.036884	-0.00198655	-0.0025031	0	7883.54
1503	19.2167	1.69	0.0703332	-1.09076e-07	-1.95926e-07	-0.130086	0.00186704	-0.00135638	0	15224
1504	5.42938	2.10608	0.0655243	3.50207e-07	-1.32627e-06	0.0132255	-0.00135671	-0.00139183	0	5118.69
1506	25.0016	2.90781	0.0675449	1.87588e-07	-2.51708e-06	0.0328614	0.00156044	-0.00120718	0	9497.96
1509	10.32	15.7175	0.0549416	1.67973e-05	4.63481e-06	-0.67869	0.00296112	-0.0317297	0	3826.83
1510	1.87358	4.37571	0.0588523	2.2989e-07	-7.46724e-06	-0.0162084	-0.000842918	-0.00199763	0	6821.45
1513	4.77867	8.81488	0.0674513	1.86594e-06	8.80487e-06	-0.0735575	-0.00479594	-0.0047508	0	7777.93
1521	20.6668	4.64739	0.0697463	2.07443e-06	-1.86634e-06	-0.0698987	0.00663339	-0.00496457	0	21125.1
1523	7.13523	15.6206	0.0598753	4.89538e-05	5.03753e-05	-0.27361	0.000922724	-0.00503421	0	1966.16
1524	10.786	1.91621	0.074746	-8.30791e-07	3.1658e-06	-0.217527	-0.000655976	-0.00198808	0	11241.1
1527	16.0883	13.6846	0.0718341	6.86544e-06	1.18847e-06	0.612919	0.0139553	-0.0352702	0	16888.6
1528	3.69564	6.95666	0.0662202	-3.79696e-06	2.49772e-06	-0.0237926	-0.00325839	-0.00325433	0	3544.69
1530	23.7785	6.38413	0.0624773	3.2214e-06	-1.72926e-06	0.0619672	0.00575516	-0.00217119	0	722.458
1532	1.34733	4.01395	0.0668194	-6.65667e-07	-3.37047e-06	0.0264617	-0.000383907	-0.00179986	0	12097.7
1537	10.2065	13.1302	0.0595689	3.43716e-05	2.82572e-05	-0.24075	-0.0104637	-0.0371173	0	34158.4
1538	26.8013	8.51309	0.0731278	9.69619e-07	-2.91221e-07	-0.0219266	0.000609807	0.0023321	0	1718.36
1542	21.4429	5.80208	0.0582461	-2.90571e-07	-6.1666e-07	0.0935349	0.00789833	-0.00490793	0	21171.4
1544	22.9821	9.60215	0.0571533	1.96078e-06	-5.22557e-06	0.356305	0.00814527	9.24459e-05	0	7421.97
1551	7.01421	7.39349	0.0595614	-5.28055e-06	1.67005e-05	-0.0631682	-0.00611012	-0.00926181	0	23428.5
1552	5.89058	8.35857	0.0625977	-2.52231e-06	1.3357e-05	-0.0360742	-0.00598347	-0.00723907	0	9634.46
1554	17.4429	7.70801	0.0504965	-1.13226e-06	1.51429e-08	-0.0845204	0.012124	-0.0161801	0	20408.7
1555	2.66523	5.01014	0.0679892	1.27693e-08	-3.07485e-06	0.0231566	-0.00160291	-0.0025327	0	12643.9
1556	3.35304	6.25571	0.0651342	1.57229e-06	1.05391e-05	0.0126603	-0.00263704	-0.00298044	0	10443.8
1562	10.0012	5.66976	0.0701158	-4.78655e-06	2.41612e-05	-0.203194	-0.0040673	-0.0116714	0	11756.8
1563	11.2278	2.03573	0.051093	-1.85502e-06	3.20179e-06	0.00450897	-0.000571117	-0.00245702	0	16609.7
1565	9.89454	14.5435	0.0701834	1.13637e-05	3.78595e-05	-0.621385	-0.0071804	-0.0299877	0	5055.95
1568	5.66574	11.9479	0.0685703	1.96203e-05	4.70676e-05	-0.175283	-0.00591212	-0.00441061	0	7066.99
1572	9.879	1.09784	0.06094	-2.71069e-07	8.56948e-07	0.0673535	-0.000168711	-0.000226598	0	7040.04
1574	2.04229	3.07527	0.074792	2.67891e-06	-4.93751e-06	0.000943547	-0.0005921	-0.00144857	0	3480.66
1575	20.4043	6.78475	0.0649613	4.20831e-09	-3.44386e-06	0.0720317	0.0101277	-0.0072939	0	11643.7
1577	2.28075	5.53108	0.0528894	2.33002e-07	-1.79204e-06	-0.0494203	-0.00126857	-0.00251572	0	9447.41
1580	15.7595	15.5325	0.0674921	-5.70302e-06	-6.34639e-07	0.576955	0.00155531	-0.0350155	0	4924.94
1581	9.66071	15.3618	0.0727767	9.91676e-06	4.40363e-05	-0.542797	-0.000578457	-0.0243486	0	5743.15
1583	2.30998	10.1416	0.0546926	-1.05856e-06	5.91867e-05	-0.00548445	-0.00218829	-0.000768302	0	4551.88
1584	1.57277	14.9378	0.0585554	5.06112e-06	7.93672e-05	-0.0451911	-0.000250819	0.00486896	0	1200.69
1585	6.79065	2.026	0.0665159	6.67399e-07	1.56967e-06	0.0645775	-0.00143823	-0.00135852	0	3053.13
1587	16.1059	3.31447	0.060183	-2.26137e-06	1.242e-06	-0.08987	0.00306063	-0.00562553	0	18918.5
1588	5.16699	4.50102	0.0717747	2.12675e-07	1.36945e-09	-0.0629046	-0.00311702	-0.00376912	0	15742
1590	7.37258	10.5584	0.0723776	2.63103e-06	-1.38206e-05	0.0182841	-0.00823497	-0.0135579	0	10086.8
1591	7.46003	4.1766	0.051743	1.47196e-07	6.96717e-06	-0.0148679	-0.00333415	-0.00544568	0	12295.4
1595	6.74223	12.74	0.0550526	-1.95573e-05	2.9644e-06	-0.151851	-0.00712541	-0.00766637	0	7187.52
1598	6.67619	10.3704	0.0683893	2.15744e-06	2.13764e-05	0.00471661	-0.00743955	-0.00976399	0	7624.33
1600	7.68218	5.0301	0.0530385	-7.96164e-06	1.92662e-05	0.128179	-0.00428363	-0.00716582	0	7819.48
1609	25.6482	9.14195	0.0622813	1.99523e-06	-1.78967e-06	0.248596	0.00255366	0.00276225	0	4646.12
1610	8.2373	9.44255	0.0510751	4.68529e-06	2.30133e-05	-0.0202852	-0.00758189	-0.015992	0	14046.6
1613	5.85738	8.23273	0.0678287	-1.32996e-06	1.09841e-05	-0.0264026	-0.00583657	-0.00714347	0	8938.71
1615	5.59152	9.6255	0.0525523	1.09431e-06	4.92317e-05	0.000863444	-0.00634159	-0.00621959	0	8261.2
1616	20.6291	10.5264	0.0727735	1.28307e-05	-6.93013e-06	0.177179	0.0141221	-0.00625575	4	6029.46
1618	18.8296	8.46415	0.0534983	-8.3303e-07	-8.14888e-07	-0.00763547	0.014068	-0.0134496	0	23963.1
1619	8.9111	7.65337	0.0639789	-5.66516e-06	1.64308e-05	0.118769	-0.00576781	-0.0148311	0	8199.47
1621	23.6977	1.75217	0.0545225	3.99449e-07	-2.02566e-06	-0.0595433	0.00109691	-0.000835834	0	5230.99
1622	11.6788	3.81681	0.0642992	-1.40842e-06	5.2629e-06	-0.0783822	-0.00128594	-0.00699896	0	18298.4
1624	2.18569	7.41383	0.0684182	-1.1451e-07	1.4681e-05	-0.0286356	-0.00145993	-0.00222867	0	6731.46
1629	9.95326	5.90737	0.0544277	-7.41606e-06	2.26732e-05	0.0251445	-0.00438378	-0.012481	0	15921.8
1635	6.53892	4.28688	0.0676719	-4.45134e-06	6.05636e-06	-0.0395608	-0.00370561	-0.00493358	0	13679.5
1638	1.06086	14.0359	0.0590288	4.78682e-07	6.83852e-05	0.00711893	-2.04125e-05	0.0043086	0	397.428
1644	5.01215	13.3136	0.0525908	2.84052e-07	2.76561e-05	-0.0467911	-0.00402533	-0.000644571	0	1819
1654	7.15237	6.41937	0.0574554	-1.84151e-05	2.35352e-05	-0.0343811	-0.00583023	-0.00854749	0	7495.85
1657	14.2184	3.59429	0.0600173	-1.51924e-06	-3.26459e-06	0.0371811	0.00123112	-0.00644909	0	14547.4
1658	13.8374	5.5183	0.0651276	-2.69551e-06	3.01107e-06	0.16051	0.00225535	-0.0138835	0	21251.1
1662	17.9221	7.24516	0.0744011	2.38562e-05	2.53552e-06	-0.0184469	0.0119513	-0.0142827	0	17669.4
1663	23.6202	9.41503	0.0621908	2.85605e-06	-2.65847e-06	0.104698	0.00661017	0.000771883	0	6383.97
1666	26.3627	8.87148	0.063904	3.38958e-06	-2.02361e-06	-0.0764056	0.00115207	0.00252723	0	5118
1667	24.6214	1.21955	0.074901	2.78353e-07	1.79324e-07	-0.0391801	0.00018647	-0.000158546	0	5250.51
1672	23.6115	2.1941	0.051055	-5.07989e-08	-2.88007e-06	-0.0253244	0.001765	-0.000957131	0	10370.9
1673	9.34156	15.2979	0.0606711	1.20285e-05	5.77956e-05	-0.381084	-0.000795319	-0.0210535	0	2073.05
1675	11.2466	5.79632	0.0532404	-5.8608e-06	1.91058e-05	0.0229845	-0.00245098	-0.0137458	0	10127.9
1678	3.09582	2.85085	0.060194	5.71176e-07	3.18975e-06	0.0148542	-0.0011417	-0.00155037	0	4950.21
1680	1.3551	7.32094	0.0633413	8.48343e-07	1.40169e-05	-0.0205753	-0.000606617	-0.00192295	0	9676.15
1683	8.83559	12.2655	0.0723601	2.02835e-05	2.38018e-05	-0.303938	-0.00969803	-0.0219388	0	14288.4
1686	9.41266	13.3248	0.0550599	2.70545e-05	4.90995e-05	-0.855317	-0.00948954	-0.027231	0	20279.4
1687	25.6352	7.51256	0.0551676	3.93664e-06	-2.54025e-06	-0.042888	0.0028199	0.000320155	0	4044.02
1689	21.4854	5.48561	0.0502944	-1.10646e-06	-4.16112e-08	0.0129218	0.00711663	-0.00476087	0	1327.92
1690	26.4938	1.8315	0.0512534	9.91249e-07	3.52782e-06	-0.000412628	0.00018153	-0.000572593	0	8411.18
1692	10.4285	2.18702	0.0595136	-1.87767e-06	7.79641e-06	0.00804734	-0.000521444	-0.00260892	0	16582.6
1694	20.9371	1.63639	0.0578523	-8.39014e-07	-4.02199e-07	-0.0712138	0.00117646	-0.00116169	0	11059.8
1695	15.5406	9.44631	0.073807	1.13166e-05	1.41317e-06	0.122845	0.0140077	-0.0284202	0	19109.3
1698	3.38476	12.41	0.0716802	5.75595e-06	5.78642e-05	-0.119691	-0.0028915	0.00081537	0	1833.74
1699	4.16239	11.9589	0.0676332	-5.91421e-06	3.17356e-05	-0.139042	-0.004139	-0.00112427	0	5816.74
1700	25.4726	4.87623	0.0599296	2.85902e-06	-1.45389e-06	0.00932823	0.00213573	-0.00152979	0	14198.7
1703	6.81814	2.54577	0.0508479	7.99875e-06	1.17228e-06	-0.0766557	-0.00182162	-0.00206383	0	8232.56
1707	3.48036	12.6934	0.0557429	-1.3205e-06	6.61494e-05	-0.0512382	-0.00274257	0.00108309	0	3363.37
1708	11.4383	2.33764	0.070119	-1.91665e-06	3.58654e-06	-0.0860351	-0.000445446	-0.00338817	0	21876.4
1709	7.17865	1.1487	0.059461	-2.3613e-07	4.44944e-07	-0.0230467	-0.000443349	-0.000449999	0	17795.3
1710	8.5002	5.39224	0.0674805	-8.26015e-06	1.89874e-05	-0.0108123	-0.00448889	-0.00895642	0	8404.16
1711	25.4748	3.09855	0.0617936	7.48326e-07	-3.43859e-07	-0.0010442	0.00128637	-0.00117486	0	8216.09
1716	25.9999	3.02456	0.0739274	5.84944e-08	2.02373e-06	-0.0270943	0.000837337	-0.00105585	0	3365.55
1718	18.5403	9.77483	0.0517696	1.16104e-05	-6.13263e-06	0.116853	0.0172728	-0.0148705	0	18704.6
1719	12.5335	13.0718	0.0501239	2.24675e-05	5.11268e-06	-1.63048	0.00336421	-0.0617698	0	26460.6
1723	22.2447	4.15253	0.0505175	6.7943e-06	-2.46466e-06	-0.10212	0.00483688	-0.00313992	0	20159.2
1725	17.5355	12.3398	0.053406	1.67975e-05	-2.33989e-06	0.358371	0.0164448	-0.0207162	0	11145.3
1727	2.71358	2.55594	0.0527856	1.22557e-06	5.24966e-08	0.0340948	-0.000852217	-0.00125655	0	11846.4
1731	1.83748	14.6502	0.0598557	6.46159e-06	8.9607e-05	-0.0121628	-0.000447857	0.00459358	0	2268.02
1733	7.38053	13.6888	0.0525621	3.04146e-06	-8.39994e-06	-0.20563	-0.00588866	-0.00984854	0	7071.05
1736	24.8549	4.99509	0.0581349	2.27683e-06	-2.26663e-06	-0.09023	0.00287958	-0.00174397	0	7833.14
1737	26.4398	4.69669	0.0574413	1.76863e-06	2.48589e-06	-0.0170606	0.000723724	-0.00119902	0	8639.3
1738	20.6682	9.79072	0.0609455	6.80992e-06	-4.81978e-06	0.246646	0.0131547	-0.00651592	0	11358
1741	26.022	2.10102	0.0741335	8.24027e-07	2.32639e-06	-0.00413092	0.000477363	-0.000677322	0	3173.43
1742	13.4739	9.09481	0.0532378	1.30536e-05	5.23381e-06	0.0959875	0.0050908	-0.0300676	0	2576.48
1748	18.7168	1.78383	0.0536975	-1.75299e-09	1.01715e-07	0.0648171	0.00161079	-0.00164196	0	10549
1750	2.78237	13.4587	0.0568419	4.43609e-07	0.000105009	-0.0167698	-0.00146253	0.0029221	0	2003.13
1751	14.118	11.2789	0.060392	2.08783e-05	7.73693e-06	0.377959	0.0126938	-0.0440052	0	26646.6
1755	6.4791	8.79639	0.0591838	-1.01727e-06	2.77206e-05	-0.0417843	-0.00691936	-0.00880576	0	10025.4
1761	21.7501	4.07565	0.0715553	6.82736e-06	-3.7919e-06	0.0770891	0.00552047	-0.00379074	0	7173.34
1764	12.1414	13.2984	0.0558125	2.3624e-05	6.72557e-06	0.0255574	0.00160877	-0.0590912	0	53639.8
1772	15.1935	9.28159	0.0658932	1.03537e-05	1.64964e-06	-0.096686	0.0130862	-0.0288838	0	22183.6
1773	11.1344	6.70855	0.056787	-3.89153e-06	2.65095e-05	0.0107017	-0.00246597	-0.0168177	0	17664
1775	2.32728	8.51145	0.0715296	3.03768e-06	3.58355e-05	-0.0621487	-0.00192878	-0.00197166	0	6503.39
1776	26.6076	2.04378	0.0527689	3.89731e-07	4.288e-06	-0.0147051	0.000186806	-0.00065116	0	4522.97
1778	16.1074	12.4005	0.0551742	1.22508e-05	-9.62549e-07	0.936306	0.0185649	-0.0336872	0	31135.3
1779	15.0802	1.57726	0.0510657	-1.35535e-06	7.47458e-07	-0.0487851	0.000523963	-0.00122186	0	22554.3
1780	7.80032	9.44622	0.0630059	9.02691e-06	2.03346e-05	-0.0104883	-0.0079317	-0.0140289	0	18573.4
1784	18.5142	7.61525	0.0602331	2.91473e-05	-5.82053e-06	-0.00387246	0.0120349	-0.0127277	0	18878.7
1785	19.1546	9.82895	0.0577688	1.1603e-05	-7.37322e-06	0.072669	0.0159948	-0.012383	0	4337.25
1790	4.54187	5.85014	0.0504967	4.09567e-06	2.06989e-05	-0.0424767	-0.00358728	-0.00394878	0	12235.5
1792	8.62589	11.5132	0.0621988	1.70126e-06	7.97086e-06	-0.0722235	-0.008602	-0.0209611	0	21772.3
1793	21.84	1.38066	0.0606626	-1.20126e-06	-1.97526e-07	-0.0702564	0.000907516	-0.000448186	0	6307.02
1795	7.53957	10.8588	0.0541297	2.80761e-06	-1.14733e-05	-0.092732	-0.00890325	-0.0142874	0	8805.31
1797	9.66803	1.20013	0.0518851	-5.86424e-07	1.78825e-06	0.0498335	-6.08137e-05	-0.000471329	0	16771.8
1799	13.2846	11.2791	0.0742022	1.82061e-05	1.30507e-05	-0.925407	0.00794427	-0.0459969	0	24148.9
1800	8.07613	11.1404	0.0680755	-1.27355e-07	2.60422e-06	-0.176744	-0.00866242	-0.0172867	0	18853.6
1805	18.3562	3.44198	0.0714494	1.63622e-06	-6.30217e-09	0.0919522	0.00440701	-0.0048905	0	10353.2
1808	24.0901	3.28594	0.0536141	-3.32891e-07	-4.65036e-06	0.022975	0.0024791	-0.00170594	0	13890.4
1810	4.45303	12.1317	0.0589427	4.75002e-07	3.04291e-05	-0.183166	-0.0046794	-0.00160481	0	2521.38
1814	6.72404	12.8644	0.0707558	-2.11951e-05	1.41485e-06	-0.224601	-0.00713425	-0.00760839	0	8299.01
1816	6.95474	2.19796	0.0620232	-2.50745e-06	3.11435e-06	0.136963	-0.00154304	-0.00191795	0	6034.94
1817	2.03117	12.698	0.0686172	6.27322e-06	8.96855e-05	-0.109046	-0.00113602	0.00250234	0	4256.91
1821	7.35115	9.70561	0.0651974	2.71203e-06	4.57831e-06	-0.19545	-0.00756559	-0.0126037	0	570.549
1822	16.8287	8.74845	0.0546535	9.08062e-06	-6.2047e-07	0.390272	0.0137075	-0.0206349	0	20339.1
1824	11.2877	12.8222	0.0718163	2.87218e-05	1.51804e-06	0.07258	-0.00494677	-0.0463991	0	14803.1
1827	8.69365	10.7147	0.052713	-2.37226e-06	1.07316e-06	0.0424858	-0.00820054	-0.0200347	0	23203
1833	26.4502	4.80825	0.0548108	1.84447e-06	2.27137e-06	0.043613	0.000687032	-0.00122698	0	15084.2
1834	2.1298	6.982	0.065575	3.82456e-06	9.86814e-06	-0.00177764	-0.0013287	-0.00229568	0	2625.21
1835	3.60315	13.8145	0.0704282	3.05516e-06	8.25342e-05	-0.0125148	-0.00206471	0.0025926	0	1824.78
1837	12.8802	15.146	0.0501277	4.43683e-06	-8.16255e-07	-0.246091	-0.00187825	-0.105456	0	60574.7
1841	19.0307	9.38397	0.0742039	1.01192e-05	-7.18888e-06	0.0626732	0.0165013	-0.0135755	0	8382.56
1844	4.1357	5.44854	0.0558589	1.8808e-06	8.85719e-06	-0.0274821	-0.00284865	-0.00314227	0	10178.7
1845	4.91475	5.29054	0.0501872	-1.69555e-07	5.58396e-06	-0.0109276	-0.00346782	-0.00428211	0	10771.7
1847	5.57888	13.98	0.0584821	8.45982e-07	4.07364e-05	-0.156708	-0.0034288	-0.00148709	0	663.968
1848	14.9588	8.57699	0.0595933	9.79526e-06	1.86697e-06	-0.0542873	0.0097398	-0.0268192	0	12063.4
1849	13.9444	7.57546	0.0740834	1.51249e-06	4.75852e-06	-0.0446459	0.00493317	-0.0220609	0	15106.1
1850	16.3358	12.3775	0.0570302	1.37445e-05	-2.46954e-06	0.219737	0.0183337	-0.0308208	0	23797.5
1856	14.7621	11.2989	0.0684778	2.33206e-05	3.48889e-06	0.0749306	0.0156051	-0.0415902	0	33666.8
1858	4.40019	14.1938	0.0593455	3.70459e-06	4.91508e-05	-0.0826159	-0.00216489	0.00174909	0	3638.86
1861	24.2706	9.19076	0.071703	2.01039e-06	-4.75668e-06	0.22012	0.00510433	0.00133797	0	8857.38
1864	12.0142	11.488	0.0603296	1.56445e-05	1.28643e-05	0.371654	0.000480654	-0.0431486	0	42800
1865	15.9877	14.8438	0.0702051	2.20973e-06	5.13619e-08	0.455008	0.00393469	-0.0362807	0	16321.1
1868	20.3157	2.43005	0.0737322	3.84907e-07	-1.2299e-06	0.105713	0.00297215	-0.00239496	0	9313.2
1870	4.73624	14.8526	0.0527823	1.60576e-05	6.53622e-05	-0.122366	-0.00139429	0.00185084	0	1470.07
1872	17.5719	3.72667	0.0662107	1.28632e-06	1.71185e-07	-0.0645131	0.00510736	-0.00664035	0	19364.2
1873	9.37528	4.08102	0.0539178	-3.24857e-06	1.35967e-05	-0.0154075	-0.00292223	-0.00669276	0	8769.46
1874	20.5476	1.21126	0.0613683	-1.36433e-06	-1.73829e-08	-0.110305	0.000483385	-0.000337292	0	10773.4
1877	8.29215	2.77028	0.0687444	-5.38615e-08	1.82494e-06	0.0605781	-0.00198091	-0.00359567	0	8173.36
1880	3.50349	15.5073	0.0573619	3.81502e-06	8.03214e-05	-0.0840375	-0.000219206	0.00407748	0	1405.42
1881	19.3846	9.29665	0.0573655	8.44798e-06	-6.24231e-06	-0.0860862	0.0151699	-0.0116556	0	8221.28
1882	19.9489	2.95265	0.0679084	1.22306e-06	-2.15914e-06	-0.0373388	0.00413032	-0.00322688	0	2787.88
1883	22.9696	4.31328	0.0706071	5.50127e-06	-2.09878e-06	0.0153054	0.00450283	-0.00267018	0	10160.7
1885	12.3335	5.62809	0.0740096	-9.29544e-06	1.24136e-05	-0.0888744	-0.00127034	-0.0137136	0	13954.6
1887	20.6301	10.3883	0.0653964	1.22183e-05	-6.93092e-06	0.174348	0.014545	-0.00625319	0	4660.67
1888	7.48959	13.6563	0.0612134	3.60115e-06	-7.61456e-06	-0.268384	-0.00601453	-0.0104076	0	1897.56
1894	11.4274	14.001	0.0527783	1.7314e-05	1.79963e-07	-0.305963	-0.00875313	-0.0577603	0	63212.1
1898	11.3168	9.41036	0.0661964	8.52404e-06	2.11204e-05	-0.0842878	-0.00378287	-0.0280756	0	24170.8
1899	17.77	10.0744	0.0689836	1.36015e-05	-4.58488e-06	0.123639	0.0163836	-0.0194711	0	26755.1
1900	12.5703	12.4966	0.0567481	2.06812e-05	4.66884e-06	-0.523924	0.00310165	-0.0541958	0	38195.5
1903	7.99148	10.8329	0.0519691	1.17012e-06	9.73905e-07	0.169341	-0.00912508	-0.0167252	0	15958.6
1904	2.7902	5.36778	0.0578602	-1.88152e-07	-6.33577e-07	-0.0145118	-0.00182965	-0.00266254	0	8490.49
1906	13.1542	1.19002	0.0522302	-8.63424e-08	4.99413e-07	0.118959	3.61953e-05	-0.000393291	0	14524.1
1907	6.88445	12.3951	0.0730445	-1.17764e-05	1.64511e-06	-0.320532	-0.0079902	-0.00911881	0	8865.44
1909	12.6172	11.1145	0.0541906	1.68015e-05	1.48124e-05	-0.220446	0.0031452	-0.0434605	0	23034.3
1915	9.56398	14.7177	0.0660753	1.90538e-05	4.68902e-05	-0.484929	-0.00471437	-0.0248982	0	7531.6
1918	1.98365	1.32743	0.0713816	8.67905e-07	7.29742e-07	0.00379404	-0.000205996	-0.000309824	0	9536.02
1920	13.4376	7.68801	0.0683676	3.16407e-06	5.48437e-06	0.0825319	0.00366938	-0.0229724	0	23932.1
1925	2.74073	10.0204	0.0547106	-1.00167e-06	6.62483e-05	0.0352868	-0.00255717	-0.00096215	0	3474.6
1926	8.46089	13.587	0.064975	1.18753e-05	4.23826e-05	-0.339941	-0.00685344	-0.0178932	0	4752.14
1928	26.5034	2.40957	0.0556095	1.55373e-07	4.12991e-06	-0.0352771	0.000194196	-0.000822389	0	4279.7
1929	9.1777	9.51783	0.072745	1.87814e-06	6.56711e-06	-0.198869	-0.00705935	-0.020281	0	23911.9
1930	17.1878	10.0467	0.0658528	1.36171e-05	-3.44587e-06	0.174102	0.0174544	-0.0222488	0	38016.4
1932	14.9898	13.6482	0.0649122	1.02095e-05	1.224e-05	0.443763	0.0165755	-0.0499909	0	38854.4
1933	6.45621	9.01117	0.0744419	5.1067e-06	3.10263e-05	-0.120863	-0.0073952	-0.00892356	0	6234
1937	13.1745	6.1755	0.0696908	-6.71243e-06	5.89381e-06	-0.0544338	0.00193075	-0.0159579	0	5312.37
1938	14.3719	10.7884	0.067772	2.27567e-05	6.4795e-06	-0.212934	0.0135108	-0.0403388	0	24665.4
1942	2.71973	14.9158	0.0526615	8.19492e-07	0.000105754	-0.0355161	-0.000557229	0.00439939	0	1689.33
1944	2.85424	7.25816	0.0731366	2.3767e-06	1.32463e-05	0.0321203	-0.00253568	-0.00255626	0	7413.32
1945	6.14229	2.8308	0.0616684	6.93314e-06	1.80279e-07	-0.0125807	-0.00232297	-0.00236621	0	13480.1
1948	25.4395	9.13044	0.0511859	1.9977e-06	-2.37999e-06	-0.00502861	0.00292675	0.00230491	0	9021.92
1951	15.7812	11.5957	0.0743511	1.68539e-05	8.99583e-07	0.276124	0.0176508	-0.0354418	0	29878
1954	12.6756	15.4979	0.0744683	3.06468e-06	8.43267e-07	-0.752064	-0.00233145	-0.106812	0	106428
1955	4.52139	11.2439	0.0524041	-4.10141e-06	4.09499e-05	-0.169679	-0.00478142	-0.00270542	0	1284.71
1957	3.95918	12.0701	0.0587376	-8.38883e-06	3.58209e-05	-0.225461	-0.003634	-0.000410802	0	705.146
1960	14.0917	2.35003	0.0533426	5.56444e-06	1.96417e-05	-0.0183202	0.00054998	-0.003487	0	3807.39
1963	23.3261	1.0284	0.064903	1.76762e-07	-3.6792e-07	-0.0678816	0.000109239	-2.74258e-05	0	1993.35
1964	8.78433	14.1991	0.0505364	3.58969e-05	6.56185e-05	-0.539545	-0.00568268	-0.0191499	0	8705.47
1967	1.5547	4.07538	0.0620456	-4.47599e-07	-4.38488e-06	-0.0196075	-0.000563883	-0.00188468	0	9165.66
1969	7.96625	3.68699	0.0648267	-9.0772e-07	3.08945e-06	-0.0618226	-0.00312504	-0.00479482	0	10681.6
1974	17.6923	10.5412	0.0535038	1.51327e-05	-3.46971e-06	0.0169426	0.0179452	-0.0198254	0	33957.3
1981	9.0842	8.40419	0.0585002	-1.44922e-06	1.90201e-05	-0.0649943	-0.00701329	-0.0173565	0	26696.7
1986	10.4607	12.0633	0.0526236	1.07554e-05	2.73867e-05	-0.188854	-0.00725285	-0.0373159	0	32620.4
1987	7.03552	2.97246	0.0705948	-9.00869e-06	9.65743e-06	0.0222938	-0.00246505	-0.00322164	0	13060.7
1989	11.8934	6.93196	0.0616263	-1.93981e-06	1.50743e-05	0.0445113	-0.000676146	-0.0189687	0	21395.7
1990	6.64603	12.6618	0.069242	-1.59838e-05	4.07354e-06	-0.0321094	-0.00708029	-0.00750466	0	8270.77
1992	17.0182	8.33582	0.0606354	9.34976e-06	-5.36085e-07	0.14303	0.0128386	-0.0196677	0	14663.8
1993	18.0699	8.85349	0.066575	8.67514e-06	-9.22095e-06	-0.0938555	0.0149216	-0.0169081	0	18129.8
1994	13.2383	6.07253	0.0516541	-6.55876e-06	6.40717e-06	-0.148609	0.00183058	-0.0158762	0	20603.1
1997	8.24466	13.285	0.0595085	1.5271e-05	2.87312e-05	-0.355071	-0.0084232	-0.0167298	0	14229.8
1998	9.51448	13.2892	0.0528569	3.0731e-05	2.79995e-05	-0.511628	-0.0100471	-0.0287907	0	13016.5
1999	7.68299	13.7569	0.0504523	1.06309e-05	4.86672e-06	-0.273076	-0.00635551	-0.0116037	0	7706.22
2003	26.8362	2.42793	0.0626684	1.43701e-08	5.27794e-06	0.0190325	4.30586e-05	-0.000805955	0	6779.46
2005	26.418	3.98226	0.0577259	2.81049e-08	2.71529e-06	0.0097086	0.000464146	-0.0012579	0	691.749
2008	7.11442	12.7832	0.0528133	-8.37881e-06	-3.35164e-06	-0.168957	-0.00803207	-0.00990315	0	18167.6
2010	23.3107	4.6144	0.0502821	4.48095e-06	-3.0072e-06	0.0214642	0.00453334	-0.00272324	0	4929.97
2012	19.2449	7.29285	0.0505717	9.45272e-08	-9.23526e-08	0.0049518	0.0118763	-0.010322	0	15357.9
2013	6.53621	14.0713	0.0639257	1.35447e-06	3.29059e-05	-0.194664	-0.00397347	-0.00467946	0	4794.83
2017	10.9893	4.44203	0.065156	-5.61389e-06	1.46222e-05	0.0369155	-0.00214356	-0.00900914	0	24275.5
2018	12.781	6.34127	0.0686708	-6.08996e-06	7.86792e-06	0.0441107	0.00150081	-0.0166499	0	16896.9
2019	2.07064	10.9057	0.0628997	1.1848e-06	7.11537e-05	-0.0396565	-0.00176661	0.00026328	0	3616.93
2022	3.76815	4.49725	0.0615749	-2.79144e-06	1.87442e-06	-0.0411255	-0.00227202	-0.00253599	0	3325.54
2023	16.6428	6.23083	0.0659501	2.09443e-07	8.57283e-08	0.150107	0.00876761	-0.013968	0	18302.3
2025	12.1346	14.3138	0.0640284	7.27021e-06	5.11002e-06	-0.699678	-0.00668439	-0.071636	0	47947.5
2027	8.61956	8.73683	0.0641595	-1.60988e-06	2.4542e-05	-0.110843	-0.0079347	-0.016828	0	13394.1
2031	1.3438	12.6573	0.061494	1.46797e-06	7.66316e-05	-0.0189029	-0.00053355	0.00287446	0	2194.26
2035	11.2145	5.5533	0.0511198	-7.65124e-06	2.00969e-05	-0.0548515	-0.0025151	-0.0128757	0	1252.78
2037	4.0305	12.9603	0.0507832	-2.38619e-06	4.77828e-05	-0.021164	-0.00300779	0.000825962	0	1414.48
2038	19.4037	4.37036	0.0681115	5.35874e-06	-1.62055e-06	-0.0337571	0.00638225	-0.00612169	0	14661.8
2040	4.44982	15.6872	0.067251	1.6855e-05	0.000113376	-0.11659	-7.61879e-05	0.00302989	0	2529.32
2042	23.3108	3.78959	0.0575958	2.83883e-06	-3.90266e-06	0.00676023	0.00353174	-0.00237606	0	5869.3
2043	12.7371	5.99265	0.0678889	-6.37926e-06	1.03141e-05	-0.580744	0.000925517	-0.0154817	0	17073.9
2044	14.4205	13.4831	0.0683693	2.67969e-06	5.79323e-06	0.187482	0.0171757	-0.0577195	0	13744
2046	13.5115	3.19179	0.0706085	-1.74661e-06	1.02012e-06	0.0172271	0.000553657	-0.00544296	0	18088.3
2049	3.56257	6.79006	0.0714906	-2.26218e-06	7.13945e-06	0.010305	-0.0032081	-0.00315356	0	10106.5
2050	2.6715	5.72197	0.0662142	-1.68505e-07	6.87352e-08	0.0135161	-0.0016987	-0.00268645	0	8669.55
2053	26.1848	4.0117	0.0736242	-9.4431e-08	2.16683e-06	0.0227248	0.000857318	-0.00123352	0	7156.59
2054	20.8975	1.24574	0.0605794	-1.33727e-06	-1.47366e-07	0.0331863	0.000491885	-0.000270317	0	12721.6
2055	21.1758	2.53238	0.0711623	3.17366e-07	-1.3195e-06	-0.0462038	0.00306635	-0.00239515	0	8798.26
2056	24.7694	4.29239	0.0680967	2.71757e-06	-2.88147e-06	-0.0639206	0.00244918	-0.00172684	0	12119.9
2057	22.8404	3.34322	0.0530302	1.64872e-06	-1.82899e-06	-0.0301726	0.00337126	-0.00228312	0	16848
2058	2.21012	6.28608	0.0730256	1.63525e-06	2.94966e-06	-0.0312204	-0.00143869	-0.00246993	0	9983.28
2059	4.80572	1.39566	0.0635951	-1.75756e-07	-4.57922e-07	0.0256696	-0.000471183	-0.000463676	0	9490.74
2060	8.7802	12.5388	0.0667948	2.44261e-05	3.19231e-05	-0.308276	-0.0101904	-0.0218985	0	27541.1
2063	12.4064	1.06019	0.051979	9.15704e-08	-2.91945e-08	-0.00363752	-4.45136e-06	-0.000164902	0	7056.09
2065	4.27352	5.77583	0.0719326	4.9815e-06	1.79488e-05	-0.0883987	-0.00331999	-0.00339052	0	7135.67
2066	24.2364	9.52806	0.0668855	2.32989e-06	-4.43712e-06	0.098812	0.00525925	0.0021221	0	6547.15
2067	1.92849	13.43	0.0749584	5.67922e-06	8.76517e-05	-0.0476206	-0.00103051	0.00336983	0	2882.92
2070	10.859	3.69279	0.0634308	-2.49275e-07	1.22428e-05	0.0204698	-0.00180048	-0.00681181	0	17782
2074	4.18626	2.29406	0.067208	-5.8986e-08	5.37948e-06	0.0183496	-0.00128434	-0.00128843	0	4332.54
2075	1.0241	5.76759	0.0709732	2.33107e-07	-2.6209e-07	-0.0452492	-0.000117908	-0.00202605	0	2600.85
2079	13.7017	5.49888	0.0720642	-3.0694e-06	3.98272e-06	-0.109994	0.00234029	-0.0143711	0	5552.7
2080	16.7057	9.7791	0.0627898	1.3848e-05	-1.28112e-06	0.104352	0.0173982	-0.0244014	0	20215.7
2081	14.2812	13.5033	0.0725616	6.14499e-06	6.14451e-06	0.22755	0.0172079	-0.0580393	0	56918.5
2082	15.0474	12.7295	0.0683659	8.08477e-06	1.61186e-06	0.41961	0.0163966	-0.045508	0	23520.4
2083	3.70737	15.6139	0.0627049	6.81131e-06	7.70698e-05	-0.0506416	-0.000125192	0.00396387	0	1782.66
2084	11.1946	2.42386	0.0513697	-1.5735e-06	5.06175e-06	-0.0703207	-0.000580745	-0.00354706	0	6066.35
2085	16.2513	4.68198	0.0668802	2.85656e-06	2.4266e-06	-0.0898443	0.00510504	-0.00958035	0	17029.2
2088	2.64631	9.38714	0.0590124	-4.30491e-06	5.29838e-05	-0.0826948	-0.00235264	-0.00169373	0	10422.2
2090	8.53855	6.35018	0.0716433	-1.02674e-05	1.63301e-05	-0.093239	-0.00550413	-0.0117618	0	13426.4
2091	25.8612	5.12954	0.0742617	3.41542e-06	-1.16751e-06	-0.0242654	0.00159226	-0.00127556	0	14849
2094	22.1626	6.38938	0.0552093	4.01759e-08	-4.7524e-07	-0.05094	0.007662	-0.0039187	0	6473.71
2097	16.9898	7.74415	0.0744314	6.17724e-06	-2.49573e-06	0.131946	0.0119855	-0.0176764	0	18189.3
2099	16.584	9.26269	0.066425	1.12159e-05	-4.14473e-07	0.0800432	0.0153447	-0.023826	0	34133.3
2100	20.9267	7.68883	0.0702331	7.95731e-07	-4.30457e-06	-0.128678	0.0104686	-0.00598245	0	6812.62
2101	17.7587	2.5052	0.053551	1.3097e-07	-2.6347e-07	0.0334227	0.00272133	-0.00354605	0	20838.3
2102	14.4245	1.56349	0.0533907	-1.24376e-06	8.59804e-07	-0.067414	0.000256926	-0.00133685	0	10623.6
2103	8.20147	1.69424	0.067243	-1.53004e-06	8.31667e-07	-0.0347675	-0.00107603	-0.00153379	0	2793.3
2107	24.517	9.47397	0.0744045	1.32145e-06	-4.66718e-06	-0.0381667	0.00459763	0.00182913	0	5213.44
2108	11.7348	6.30973	0.066672	-5.20449e-06	1.60557e-05	0.0698583	-0.00129664	-0.0158613	0	22042.8
2112	26.8605	5.4331	0.0576793	4.00106e-08	2.85678e-06	0.045023	0.000255069	-0.00113406	0	1129.9
2114	13.8206	11.5025	0.0740862	1.88419e-05	8.11928e-06	0.349064	0.0112535	-0.0460917	0	3842.62
2117	19.1128	5.40725	0.0695021	1.05221e-06	-2.37707e-06	-0.0247212	0.00808709	-0.00794273	0	10561.7
2119	9.84429	11.1577	0.06931	-1.10631e-06	1.92506e-05	-0.0829533	-0.00827906	-0.0283908	0	19294.4
2124	14.5266	6.40377	0.053768	-2.01956e-07	3.77894e-06	0.412893	0.00467888	-0.0171798	0	780.519
2125	10.0566	13.0319	0.0627011	3.5393e-05	3.47997e-05	-0.245565	-0.00928614	-0.036159	0	16211.6
2127	16.555	7.59541	0.066948	5.57257e-06	6.04748e-11	0.0126317	0.0103942	-0.019075	0	19515.8
2129	7.60351	7.74837	0.0686798	-7.27006e-06	1.99832e-05	0.015304	-0.00643812	-0.0111824	0	5813.03
2133	19.1751	11.6563	0.0663319	1.65272e-05	-5.45663e-06	0.24885	0.0158189	-0.0118693	0	12355.5
2138	5.49258	14.1746	0.0533362	4.80071e-06	4.31017e-05	-0.156229	-0.00285325	-0.000841573	0	1987.3
2142	3.9673	10.0636	0.0718819	-5.89176e-08	4.35999e-05	-0.0125148	-0.00427022	-0.00251472	0	7674.63
2143	6.26848	1.82145	0.0656783	1.52878e-06	1.10015e-08	0.0448075	-0.00126136	-0.00121703	0	10449.7
2147	15.0038	12.3606	0.0676906	9.15954e-06	2.48405e-06	0.240721	0.0186576	-0.0451824	0	59569.8
2149	16.9176	9.36961	0.0509613	1.13385e-05	-2.47875e-06	0.100306	0.0158351	-0.0226833	0	15977.1
2152	26.5109	3.88481	0.0593161	-1.12651e-07	3.049e-06	0.00441877	0.000453839	-0.00119886	0	6066.21
2153	12.1561	2.5231	0.0593341	-1.77273e-06	2.9064e-06	0.186855	-0.000244772	-0.00383553	0	2268.39
2158	9.86937	5.63804	0.0656955	-5.48553e-06	2.33556e-05	-0.143783	-0.00413276	-0.011139	0	17243.7
2161	20.2413	3.74603	0.0501888	3.90055e-06	-3.156e-06	-0.0556488	0.00555294	-0.00466759	0	17021.9
2162	15.1948	12.4825	0.0673038	8.45305e-06	1.5503e-06	0.376034	0.0180387	-0.0442734	0	20048.8
2166	11.2615	4.00512	0.0507635	-2.07048e-06	9.69063e-06	0.162716	-0.00156629	-0.00763462	0	16132.9
2167	4.19732	10.0467	0.0537634	1.6038e-06	5.0715e-05	-0.152113	-0.00451021	-0.00319594	0	5118.57
2168	11.9527	8.95687	0.068143	6.73273e-06	1.76615e-05	0.0491628	-0.00032561	-0.0275377	0	17844.7
2169	5.59677	3.43276	0.051579	1.46906e-05	-6.43313e-06	-0.0133258	-0.00261321	-0.00306996	0	10456.8
2170	1.68673	15.0003	0.0671916	4.83569e-06	8.33171e-05	-0.0484726	-0.000227864	0.00485822	0	1356.83
2173	23.3555	5.49644	0.0619566	1.86156e-06	-2.40663e-06	0.0478415	0.00520696	-0.00261218	0	4426.25
2174	25.9988	5.86979	0.0514156	3.72342e-06	-7.67265e-07	-0.00172778	0.00140036	-0.000833754	0	5496.72
2175	9.85259	12.9203	0.0709753	2.88208e-05	3.46828e-05	-0.46935	-0.0102463	-0.0329945	0	14829.6
2178	10.8386	8.50867	0.0737772	-4.52076e-07	2.34154e-05	-0.103488	-0.00404511	-0.0236665	0	17332.2
2181	26.5171	7.60358	0.0542266	1.36403e-06	-6.0071e-07	0.0848889	0.000693926	0.00068864	0	3143.63
2182	18.5746	8.82913	0.0509524	4.29187e-06	-7.81698e-06	0.0885053	0.0147631	-0.0146307	0	27459.2
2184	25.8609	6.63392	0.0667007	3.44656e-06	-2.27295e-06	0.00368021	0.00218844	-0.000724707	0	1979.03
2185	22.6817	3.77954	0.0695458	4.15344e-06	-2.85012e-06	-0.0907917	0.00409152	-0.00261084	0	2754.63
2186	17.7029	4.57734	0.0683463	5.3085e-06	1.37564e-08	-0.0582991	0.00599919	-0.00877839	0	19207.8
2188	9.28252	4.93404	0.0506731	-7.29643e-06	2.04963e-05	0.0140137	-0.00383273	-0.00943894	0	22991.8
2189	13.7108	1.09459	0.0633808	1.52392e-08	8.38496e-08	-0.0677823	0.000116923	-0.000194561	0	10445.7
2190	16.7302	1.13148	0.0508616	1.22078e-07	5.79946e-09	-0.0208727	0.000512106	-0.000528426	0	13446.8
2191	12.4121	6.34569	0.0625932	-4.75526e-06	1.48589e-05	-0.215246	0.000954436	-0.0169928	0	15006.1
2197	6.70117	7.00924	0.0717389	-1.20145e-05	2.39114e-05	-0.154589	-0.00582019	-0.00807898	0	14039
2198	4.88629	11.6706	0.0632944	7.08556e-06	3.17091e-05	-0.0520802	-0.00520311	-0.00298741	0	5300.02
2201	9.87832	6.75905	0.0662779	-1.01093e-05	2.15617e-05	-0.0483135	-0.00466849	-0.0146649	0	18169
2207	14.3222	7.94388	0.0618888	6.31682e-06	2.53698e-06	-0.00997315	0.00644041	-0.0238932	0	11536.2
2213	19.9885	5.18662	0.0683581	8.78147e-07	-1.67851e-06	0.0787259	0.00753854	-0.00678775	0	10879.9
2215	13.9427	5.64106	0.05848	-2.52755e-06	2.344e-06	-0.1179	0.0024765	-0.0149006	0	3827.72
2216	17.1037	12.694	0.0604855	1.25369e-05	-4.87882e-06	0.268342	0.0167817	-0.0246025	0	18832.9
2217	21.5368	8.00799	0.0581882	9.31323e-08	-5.59102e-06	0.0319586	0.0104998	-0.00537612	0	5160.58
2224	9.10912	4.31489	0.0726794	-5.57558e-06	1.38961e-05	0.0501921	-0.00310773	-0.00734351	0	6082.27
2227	3.14176	6.39637	0.0607879	1.677e-06	9.84953e-06	-0.00683986	-0.0024477	-0.00287877	0	10181.9
2231	8.41509	12.466	0.067214	1.49337e-05	2.26648e-05	-0.0537371	-0.00986932	-0.0188278	0	10274.4
2232	6.09622	14.177	0.0537277	-2.72826e-06	4.27172e-05	-0.181334	-0.00341438	-0.00272955	0	4797.55
2234	14.8936	9.47141	0.0660671	1.41934e-05	4.13976e-06	0.0306204	0.0112296	-0.0302642	0	10521.5
2237	4.67821	2.55317	0.0623698	4.1511e-07	-4.59385e-07	0.0224619	-0.00157182	-0.00151018	0	9506.13
2238	18.0581	4.12989	0.067488	4.26715e-06	-1.36617e-07	-0.0305938	0.0056028	-0.00690785	0	20059.6
2242	11.2254	8.30635	0.070586	1.50374e-06	2.36754e-05	-0.00772453	-0.00223628	-0.0230309	0	19631.7
2245	6.46998	12.4913	0.0697635	-3.1003e-06	1.67879e-05	-0.144583	-0.00707467	-0.00693969	0	9499.92
2246	18.9934	7.26051	0.0607177	-1.58284e-06	-1.65669e-06	0.31723	0.0117921	-0.0111881	0	12046.3
2247	15.3837	14.1957	0.0515318	2.43038e-06	3.58809e-06	0.859777	0.0125548	-0.0455344	0	41324.2
2249	6.60786	2.9407	0.060063	3.13602e-06	-7.75769e-05	-0.0342535	-0.00244648	-0.00271301	0	12406.6
2253	20.9481	8.51584	0.060002	-2.04382e-06	-1.0203e-05	-0.0206515	0.0118894	-0.00613412	0	5092.64
2255	9.831	12.6992	0.0504562	3.06474e-05	3.35457e-05	-0.792511	-0.0110645	-0.031899	0	2550.7
2261	18.6823	5.19475	0.0701284	-1.02456e-05	-8.89736e-06	0.0232853	0.00813271	-0.00783187	0	11026.7
2262	14.7574	7.64929	0.0748774	6.93125e-06	2.33548e-06	0.0458243	0.00792607	-0.0219528	0	13037.4
2265	21.568	10.0374	0.0611503	6.43154e-06	-6.47244e-06	-0.0908541	0.0117624	-0.0037671	0	3892.59
2266	3.99884	4.42884	0.05307	-1.58969e-06	2.84434e-06	0.0134472	-0.00240335	-0.00282259	0	7549.05
2267	19.5989	6.18764	0.0741421	3.46355e-07	-1.82606e-06	0.0506292	0.00942958	-0.00872384	0	7848.88
2269	15.3934	14.3077	0.0612254	3.51407e-06	1.91629e-06	0.92345	0.0115914	-0.0457832	0	24550.9
2272	2.86311	11.3141	0.0595025	3.46741e-06	7.96655e-05	0.055009	-0.0024969	0.000200153	0	4317.27
2273	7.04919	15.1045	0.0526431	3.04539e-05	2.71701e-05	-0.236375	-0.0011803	-0.00530407	0	955.122
2274	3.2735	8.12193	0.0651498	2.95202e-06	3.1983e-05	0.0101687	-0.0031288	-0.00277775	0	5329.31
2275	8.18057	9.99762	0.0652568	9.94809e-07	1.23804e-05	-0.107787	-0.0077066	-0.0168767	0	29257.7
2277	7.55043	15.9199	0.073526	5.33505e-05	4.38961e-05	-0.325813	0.00265688	-0.00666981	0	1094.49
2279	16.2635	6.80875	0.0583177	1.48889e-06	3.70459e-06	-0.0787165	0.0089851	-0.0170472	0	22076
2281	19.8164	7.00324	0.0543351	1.53787e-08	-3.18593e-06	0.159241	0.0110585	-0.00895865	0	7766.74
2282	20.0722	5.68899	0.0604616	-4.11325e-07	-2.03229e-06	0.0538438	0.00805433	-0.00722174	0	3255.54
2283	8.48923	3.55062	0.0699421	-1.06469e-06	1.42731e-06	0.00863886	-0.00256341	-0.0053746	0	11993.7
2286	9.83479	1.32982	0.0583055	-7.1208e-07	2.04133e-06	-0.00658884	-0.000194101	-0.000547985	0	17632.5
2287	25.0458	5.93956	0.0666688	3.57983e-06	-3.57022e-06	-0.00718299	0.00335898	-0.00141374	0	10052.1
2289	7.44209	14.9394	0.060388	1.72175e-05	8.72652e-06	-0.3025	-0.00193351	-0.00758707	0	3100.39
2291	13.2888	10.9326	0.0533603	2.22549e-05	1.35433e-05	-0.106117	0.00651341	-0.0411958	0	32294.4
2293	16.6466	14.8986	0.0502877	-7.52689e-07	1.95315e-06	0.636013	0.00416027	-0.0276439	0	2753.59
2294	19.8319	9.82388	0.0526701	8.87877e-06	-6.07655e-06	0.0352808	0.0150993	-0.0092375	0	4975.03
2295	7.66233	7.07857	0.0603533	-1.29172e-05	2.21695e-05	-0.199902	-0.00620421	-0.0104316	0	23592.6
2296	15.2478	13.2389	0.0701527	1.0859e-06	1.29402e-06	0.272091	0.0186397	-0.0441904	0	24771.5
2298	6.31922	9.49161	0.0528443	9.33202e-06	3.09479e-05	-0.0738179	-0.00675521	-0.00845774	0	14147.3
2305	17.5159	6.52375	0.0596992	4.24871e-07	-1.91193e-06	0.130159	0.0100943	-0.0128886	0	24157.2
2309	11.93	14.4305	0.0508868	7.74147e-06	4.86208e-07	-0.337823	-0.00747124	-0.0679019	0	16808.7
2311	13.3644	6.45674	0.0556784	-6.54532e-06	5.71365e-06	0.18455	0.00325046	-0.0175396	0	23254.3
2312	25.6522	1.76748	0.0650968	9.26336e-07	1.09106e-06	-0.00599336	0.000466087	-0.000530642	0	4992.53
2315	5.69999	2.29796	0.0637494	5.29286e-06	-4.10268e-07	0.0409413	-0.00161265	-0.00162532	0	10967.4
2316	16.2374	2.00864	0.0581378	3.79675e-09	6.4661e-08	-0.0633332	0.00120348	-0.00218125	0	821.824
2318	24.7289	8.92585	0.0508462	1.40186e-06	-3.39768e-06	-0.00842837	0.00412252	0.00158798	0	5947.64
2321	4.17264	1.60913	0.0619402	-8.36352e-07	1.62219e-06	0.0158391	-0.000656061	-0.000745799	0	5416.99
2324	7.06379	12.2065	0.0699409	-4.13984e-06	-7.79335e-07	-0.0520855	-0.00876392	-0.0103051	0	3229.64
2326	13.3258	1.09657	0.0587349	2.63613e-08	3.53044e-07	-0.0622126	3.02215e-05	-0.000242905	0	8748.82
2334	12.5197	11.9007	0.0559514	1.54013e-05	8.12605e-06	-0.187782	0.00394794	-0.0485468	0	38383.8
2335	17.941	7.61946	0.0727081	-3.18698e-05	2.73165e-05	0.0195958	0.0120162	-0.014641	0	19793.9
2340	15.5172	6.11778	0.0539369	4.4893e-07	1.70858e-06	0.0343368	0.00611854	-0.0143688	0	9314.66
2341	16.0773	5.54798	0.0566488	8.86527e-07	3.60461e-06	0.115756	0.00600433	-0.0128778	0	17534.9
2344	9.21145	7.28285	0.0606522	-1.1418e-05	1.75707e-05	-0.0963546	-0.00550364	-0.0154396	0	7772.11
2346	4.21623	10.5608	0.0711426	-6.77971e-08	5.08962e-05	-0.0208501	-0.00473595	-0.00266442	0	5084.58
2348	12.0694	7.07194	0.0740875	-3.92078e-06	1.24003e-05	0.13346	-0.00055558	-0.0189939	0	18970.5
2350	9.3485	10.0083	0.0551077	8.15845e-06	4.96218e-06	-0.0354213	-0.0069424	-0.0230579	0	9335.05
2353	9.55723	7.39407	0.0510137	-9.26346e-06	2.11737e-05	-0.14072	-0.00545014	-0.0163358	0	13520.1
2356	21.5199	5.24266	0.0638932	-2.72995e-07	2.25275e-09	-0.0280286	0.00666362	-0.00458563	0	15796.3
2358	14.3142	4.90473	0.0696637	-2.85805e-06	2.65753e-06	0.0247251	0.00271715	-0.011689	0	23013.1
2361	2.08557	11.0213	0.0535754	1.26383e-06	7.22237e-05	-0.0181233	-0.00165802	0.000370572	0	3398.22
2368	12.5371	2.93201	0.0668108	-1.45256e-06	4.40186e-06	-0.00514918	-0.000339352	-0.00495369	0	20008.4
2370	11.5859	11.3187	0.0735153	1.4593e-05	1.57006e-05	-0.122813	-0.002274	-0.0414632	0	7975.89
2371	11.2194	9.49255	0.0613514	8.86132e-06	2.18094e-05	-0.11708	-0.00377944	-0.0281964	0	24648.1
2379	14.2528	6.48649	0.0725748	-1.56321e-06	4.21314e-06	-0.0251228	0.00367174	-0.0171134	0	20404.1
2380	5.95119	11.5785	0.0665929	1.66548e-05	4.26002e-05	-0.0285037	-0.00687317	-0.00627643	0	10929
2382	12.0632	10.4365	0.0707681	1.03971e-05	1.71728e-05	-0.236354	-9.18775e-05	-0.0372514	0	14815.8
2384	6.43181	10.8901	0.0637568	1.85801e-05	2.08339e-05	-0.0644147	-0.00766051	-0.00869777	0	4553.83
2387	2.48559	3.16013	0.0625973	2.04558e-06	-2.148e-06	0.00881279	-0.00099351	-0.00161084	0	4768.07
2388	26.7676	4.83783	0.0582703	3.41578e-07	3.9207e-06	0.0089396	0.000279964	-0.0012291	0	8704.47
2390	7.41265	9.09563	0.0739495	9.82866e-06	1.97905e-05	0.00116667	-0.00723344	-0.0125176	0	11426.7
2394	9.47123	5.98489	0.063719	-7.00229e-06	2.0627e-05	-0.0527133	-0.00474961	-0.0117805	0	14314.4
2395	6.42242	4.3639	0.0721006	-4.06589e-06	6.21661e-06	-0.0676266	-0.00364946	-0.00479397	0	8859.19
2398	7.3549	7.23495	0.0608078	-1.00376e-05	1.92053e-05	0.00223316	-0.00594111	-0.00984659	0	18167
2399	15.5399	3.37698	0.0681613	-2.62435e-06	3.24902e-06	0.257126	0.00262062	-0.00608596	0	20756.7
2402	21.5972	5.50302	0.0629719	-5.28023e-07	2.00782e-07	-0.0528374	0.00713664	-0.00477478	0	4609.45
2405	4.44597	2.12862	0.0603419	3.23251e-08	2.38245e-06	0.023348	-0.00124642	-0.00120188	0	7575.22
2406	8.64147	12.3729	0.0702981	1.92402e-05	2.63733e-05	-0.14417	-0.00991865	-0.0207717	0	15633.2
2408	1.97841	11.9001	0.072198	3.34814e-06	8.55407e-05	0.0445813	-0.0012679	0.00146884	0	2153.29
2409	16.0346	3.46137	0.0548437	-2.35756e-06	1.99199e-06	-0.091614	0.00367963	-0.00618539	0	10797.8
2410	6.94898	8.63309	0.0731671	3.39936e-06	1.53758e-05	-0.0809393	-0.00725564	-0.00989092	0	12669.9
2412	14.9804	8.2495	0.0660838	9.38378e-06	1.64926e-06	-0.0679693	0.00884769	-0.0252237	0	21379.2
2413	24.1101	9.83523	0.0633198	3.59419e-06	-2.79292e-06	0.0621797	0.0052063	0.00220826	0	6855.82
2414	3.24129	9.74726	0.0655325	-6.95744e-07	3.44606e-05	-0.113134	-0.00341682	-0.00189889	0	4498.11
2416	26.6372	8.29633	0.0670519	1.59002e-06	-9.67685e-07	-0.00341614	0.00112532	0.00180025	0	7510.92
2418	19.1014	12.6285	0.0748337	2.40255e-05	1.48115e-08	-0.00591395	0.0144655	-0.0113375	0	1795.56
2419	15.7835	1.56067	0.06078	-8.9936e-09	4.29355e-08	0.186189	0.000430844	-0.00145593	0	9718.34
2421	6.36208	4.76842	0.0589809	-7.25757e-06	1.20926e-05	0.0607464	-0.00429647	-0.00519492	0	11311
2422	18.1918	7.25255	0.0667608	-2.70156e-06	-1.55754e-05	0.126105	0.0117639	-0.0131243	0	18584.9
2428	8.68513	2.51284	0.0660104	-2.32549e-07	3.67651e-06	-0.019629	-0.00174213	-0.0033011	0	7321.72
2429	7.00733	8.5002	0.0719609	3.07095e-06	1.48205e-05	-0.0742965	-0.00724609	-0.00995036	0	7324.85
2430	10.7306	12.8166	0.0598949	2.92544e-05	1.37751e-05	-0.244537	-0.00797314	-0.0418612	0	5524.14
2431	19.8802	7.55659	0.0554951	4.32571e-07	-3.50186e-06	0.0729954	0.0120851	-0.00869831	0	7152.39
2432	15.5111	12.728	0.0599871	8.06079e-06	1.16777e-06	0.461558	0.0164374	-0.0419244	2	116666
2433	25.4713	8.24973	0.0537927	2.94998e-06	-2.09934e-06	-0.112668	0.00304318	0.00104549	0	10872.3
2434	22.1049	3.43615	0.0701964	3.08118e-06	-1.54333e-06	-0.000376171	0.00396638	-0.00266421	0	10113
2436	1.89287	2.05905	0.0618098	2.07637e-06	-9.05549e-08	0.0198019	-0.000332049	-0.000895655	0	5001.13
2439	9.29799	8.19392	0.0738319	-1.08941e-06	2.04288e-05	0.0136184	-0.0062973	-0.0174795	0	21628.6
2440	14.2534	14.8546	0.0568134	7.95047e-07	6.64484e-06	0.810005	0.010771	-0.0657563	0	92455.3
2442	8.88532	8.09316	0.0747456	-2.84908e-06	2.03195e-05	-0.131931	-0.00634355	-0.0156987	0	5425.5
2443	13.6894	1.55232	0.0748077	6.33684e-07	-4.41764e-07	0.0931324	0.000170666	-0.00127363	0	9254.87
2444	3.34954	12.017	0.0741806	1.52719e-06	5.54349e-05	-0.0137764	-0.00269276	0.000286996	0	2697.77
2445	1.31755	8.67336	0.0699092	3.56031e-06	3.65329e-05	-0.0650338	-0.000576883	-0.00165722	0	3315.55
2447	25.6243	4.69867	0.0523917	2.76316e-06	-2.33387e-06	-0.0726412	0.00186066	-0.00156332	0	8385.89
2449	19.1936	7.52913	0.0683783	1.49547e-06	6.78493e-07	0.104081	0.0118967	-0.0106282	0	12240.7
2453	9.14467	4.00259	0.0667304	-2.54229e-06	1.13184e-05	0.136889	-0.00295416	-0.00666765	0	11359.5
2454	13.4763	13.7969	0.0626547	4.9751e-06	4.92941e-06	0.314002	0.014569	-0.0691771	0	55846.5
2455	7.02944	2.60205	0.0655008	1.79306e-05	-2.36604e-07	0.0192041	-0.00202155	-0.00263166	0	16405.8
2461	13.4443	1.7841	0.0590245	-7.47928e-07	-1.22344e-06	-0.0256448	0.000160091	-0.00180851	0	17630.4
2465	5.7312	12.6644	0.0587779	1.06811e-05	3.23549e-05	-0.126552	-0.00565798	-0.00377079	0	3979.26
2468	20.5407	8.58097	0.0570844	1.53046e-06	-5.92097e-06	0.151559	0.0130132	-0.0068767	0	2711.41
2470	26.0095	1.27428	0.053189	6.88585e-07	6.78671e-07	-0.0325228	0.000157587	-0.000119184	0	1240.62
2471	22.5762	5.28379	0.0616939	1.15264e-06	1.2083e-07	0.00150346	0.00579582	-0.00321618	0	4926.18
2472	16.2669	5.54418	0.0664956	6.55469e-07	2.30068e-06	-0.0522595	0.00628375	-0.0125904	0	16459.7
2473	25.0639	6.235	0.0736829	3.77295e-06	-4.93151e-06	-0.00335991	0.00365373	-0.000895398	0	3790.07
2474	13.0414	2.2903	0.0645678	-1.42976e-06	9.21368e-07	-0.0167159	0.000208877	-0.00310217	0	7785.97
2477	18.4517	6.25321	0.0711376	-1.07919e-08	-2.22815e-06	-0.0947189	0.00942418	-0.0106606	0	13763.3
2478	17.5255	13.3488	0.0719113	8.0769e-06	-2.1425e-06	0.480507	0.0134664	-0.0209065	2	19600.2
2480	7.12672	14.5364	0.0740197	1.54239e-05	4.04779e-06	-0.287655	-0.00310356	-0.00660503	0	4735.8
2482	20.0867	1.53	0.0692865	-1.98339e-07	1.92787e-08	-0.137501	0.00146316	-0.00095763	0	18458.7
2484	17.1218	11.7666	0.0639397	2.15388e-05	8.04999e-08	0.0507618	0.0163648	-0.0245338	0	24700.1
2485	11.6628	10.3102	0.0636628	4.75055e-06	1.77628e-05	0.0716566	-0.00238747	-0.0354482	0	11202.7
2487	19.9753	10.6469	0.0733322	1.43418e-05	-5.91499e-06	0.108377	0.0140751	-0.0084323	0	9176.13
2495	8.54283	12.8105	0.0718119	3.23338e-05	3.91113e-05	-0.192804	-0.0094502	-0.0200273	0	3478.59
2497	14.473	2.79726	0.0722134	-2.46377e-05	-2.05794e-06	-0.0757512	0.00124603	-0.00407454	0	8976.27
2500	4.52515	12.7689	0.0635261	1.41367e-06	3.50905e-05	-0.0232713	-0.003953	-0.000513081	0	3305.58
2501	11.6305	13.2919	0.0659452	2.87018e-05	5.73998e-07	-0.46036	-0.00469896	-0.0559958	0	11530.5
2506	10.0731	1.23642	0.0742233	-3.42727e-07	1.41719e-06	-0.00105335	-0.000389744	-0.000576809	0	14097.6
2508	1.72288	9.66998	0.0577928	-7.47073e-07	5.50159e-05	-0.00864786	-0.000873137	-0.000674613	0	6150.15
2512	26.3135	5.8479	0.0684706	1.77787e-06	1.81692e-06	-0.0242335	0.00109845	-0.00102902	0	5017.96
2520	26.8883	4.01333	0.0600471	-4.55479e-08	5.07236e-06	0.0454408	0.000102613	-0.00110911	0	6533.57
2521	11.71	8.3608	0.0671228	3.41146e-06	1.92715e-05	-0.162246	-0.00140469	-0.0248244	0	14552.1
2522	6.3847	10.6736	0.0505069	2.58187e-06	2.43812e-05	-0.0435908	-0.00736505	-0.00861576	0	16069.6
2524	8.55835	14.9021	0.0683711	7.12779e-06	3.99723e-05	-0.330156	-0.00264588	-0.015309	0	2591.38
2527	4.18746	13.1527	0.0676259	-4.90093e-06	4.66498e-05	-0.0644738	-0.00309327	0.000926708	0	4226.85
2529	9.98823	5.29283	0.0564906	-6.08229e-06	2.84602e-05	-0.103135	-0.00369399	-0.0108667	0	9714.25
2534	3.24154	1.25537	0.0525106	-2.0709e-07	-5.7946e-07	0.019475	-0.000128808	-0.000137243	0	1944.6
2537	14.5346	7.69068	0.0553566	4.66513e-06	2.08023e-06	0.288154	0.00569379	-0.021766	0	502.05
2540	6.40925	15.2756	0.0699727	4.75292e-05	3.62458e-05	-0.157669	-0.000671549	-0.00218571	0	398.862
2542	19.8605	4.2137	0.0741047	6.23722e-06	-3.24082e-06	0.0330351	0.00613375	-0.00549796	0	9997.41
2543	17.3705	4.18024	0.0693852	2.99634e-06	3.35244e-07	0.0723603	0.00552373	-0.00788495	0	20057.1
2544	4.4658	8.52493	0.0541364	-6.27212e-06	6.82521e-06	-0.104827	-0.00487514	-0.00395885	0	7135.35
2545	2.32044	3.84462	0.0731358	-1.05019e-07	-4.15127e-06	-0.0652404	-0.00111544	-0.00203572	0	5063.19
2546	7.08124	3.10369	0.0685679	-9.65029e-06	6.9067e-06	0.0256631	-0.00258543	-0.00334552	0	14901.7
2549	1.05704	1.38522	0.056359	-2.00727e-07	3.44389e-07	0.024347	-3.25351e-05	-0.000358997	0	1659.92
2550	12.337	10.8976	0.071738	1.56459e-05	1.57691e-05	0.142287	0.00180641	-0.0405936	0	28254.6
2553	3.1076	3.22909	0.0542609	1.51275e-07	3.45443e-06	0.034222	-0.00129839	-0.00179034	0	11087.3
2554	6.45036	1.07405	0.0677389	3.40773e-07	-1.2855e-07	0.0378031	-0.000147174	-0.000424814	0	5683.43
2555	24.1256	4.55881	0.0747019	3.86518e-06	-4.10254e-06	0.0179845	0.00337001	-0.00193493	0	7460.83
2557	1.92892	6.66077	0.0585991	4.4962e-06	7.36544e-06	0.0154268	-0.0011681	-0.00231096	0	5904.04
2560	19.3557	11.9521	0.0565641	1.87507e-05	-6.6564e-06	0.272062	0.014585	-0.0109877	3	10127.1
2561	26.179	3.86802	0.0702159	1.84552e-07	1.91685e-06	-0.0322183	0.00100072	-0.00125742	0	1425.79
2562	24.1461	4.38454	0.0569687	3.52087e-06	-3.36844e-06	-0.0240432	0.00325612	-0.00184979	0	6248.66
2564	10.0544	11.7026	0.0642982	5.96339e-06	2.47423e-05	-0.0153624	-0.0077122	-0.0312241	0	21426.9
2566	12.8641	3.0844	0.0665183	1.47415e-06	8.89565e-07	0.04529	-4.96345e-06	-0.00567538	0	7855.21
2571	1.43796	4.09803	0.0571145	-1.2077e-07	-3.43871e-06	0.0014839	-0.000477704	-0.00184228	0	7753.03
2572	2.62729	1.58468	0.0571337	9.54966e-07	-2.65743e-07	-0.0427306	-0.000307105	-0.000600248	0	3858.14
2574	13.2689	9.16098	0.0698162	1.17683e-05	4.76823e-06	0.000672533	0.00456666	-0.0299243	0	14708.2
2579	20.3483	5.57582	0.0506038	-1.13734e-08	-1.65473e-06	0.315214	0.00779142	-0.00634068	0	6731.43
2584	3.85772	8.77126	0.0588989	-2.49564e-07	1.31211e-05	-0.0260175	-0.00399238	-0.00314575	0	12778.7
2590	5.3026	12.0042	0.074053	5.81148e-06	4.43968e-05	-0.123622	-0.00568785	-0.00342376	0	7245.13
2593	25.1689	6.96699	0.0685641	4.20464e-06	-4.36098e-06	0.00245102	0.00340854	-0.000379152	0	2156.6
2594	10.8541	8.13731	0.0738624	-2.68136e-07	2.4254e-05	0.0953641	-0.00313004	-0.0221395	0	16710.3
2599	21.9479	9.02658	0.0634557	1.51728e-06	-4.73815e-06	0.13346	0.0105931	-0.00338578	0	16118.6
2601	10.2068	9.23187	0.0744389	1.07389e-06	2.25958e-05	-0.308414	-0.00586974	-0.0239414	0	21721.6
2603	1.00934	5.20408	0.0689208	6.33495e-08	-1.05346e-06	-0.0213977	-0.000116161	-0.00195216	0	4043.39
2607	25.5418	2.46632	0.0665756	6.07813e-07	6.1715e-07	0.007896	0.000947474	-0.000956055	0	6025.01
2613	5.41943	6.15613	0.0678388	-4.45699e-06	2.34222e-05	0.0163083	-0.00427908	-0.00519036	0	5162.24
2615	14.8253	2.67965	0.0554674	4.99174e-06	1.29347e-06	-0.131796	0.00138017	-0.00388932	0	14485.1
2617	15.6319	11.5956	0.074997	1.72841e-05	9.38931e-07	0.448918	0.0176457	-0.0364194	0	23335.5
2618	24.7246	9.93037	0.0728359	-1.27416e-08	-3.10897e-06	0.0101605	0.003766	0.00313393	0	4155.96
2622	17.2696	4.54131	0.062101	4.05749e-06	7.61579e-08	0.0337113	0.00561439	-0.00869608	0	16730.8
2624	17.6915	4.04355	0.0677412	3.24203e-06	1.71015e-07	0.0661028	0.00576495	-0.00724845	0	4813.32
2625	5.79171	8.55573	0.0678276	-1.7667e-06	1.65268e-05	-0.0353466	-0.00592105	-0.00690324	0	11656.8
2626	21.5431	2.82722	0.0741911	1.1994e-06	-1.13706e-06	0.0155295	0.00353323	-0.0025693	0	11960.5
2628	6.58895	5.01561	0.0588028	-7.93585e-06	1.52218e-05	-0.0666827	-0.00424073	-0.00569415	0	4995.33
2631	8.1687	1.22315	0.0701893	2.37014e-07	6.75316e-07	-0.0626053	-0.000263527	-0.000597881	0	8575.67
2632	18.8591	12.6586	0.0689094	2.06444e-05	3.77752e-06	-0.0693489	0.0150813	-0.012352	0	1239.78
2635	5.9638	3.73532	0.0582039	9.63483e-06	2.30352e-06	-0.039255	-0.00278892	-0.00351297	0	4364.02
2636	16.6337	3.95464	0.0710906	-7.45101e-07	4.48424e-07	0.0810245	0.0045167	-0.00699404	0	17184.5
2642	10.0582	11.9581	0.0587005	5.0902e-06	2.9841e-05	-0.0500038	-0.0088234	-0.0318133	0	23573.3
2644	23.0926	1.46701	0.0747931	-2.48449e-08	-1.67181e-06	-0.00560962	0.00067796	-0.000316758	0	4953.64
2655	14.8259	5.45124	0.0716755	2.19192e-08	1.03884e-06	-0.0477542	0.00411656	-0.0133061	0	14317.7
2656	12.695	7.10926	0.0664699	-2.10654e-06	9.4519e-06	-0.0936308	0.00167344	-0.0201275	0	31940.9
2658	6.58725	14.3542	0.0588774	1.01338e-05	4.12876e-05	-0.208364	-0.00334343	-0.00451344	0	3109.07
2665	23.4421	7.3374	0.063709	2.39702e-06	-2.7295e-06	-0.011929	0.00692913	-0.0019678	0	10546.4
2666	11.8334	2.88603	0.0722858	-3.29488e-06	4.70647e-06	0.0377916	-0.000543809	-0.00451154	0	11221.6
2667	12.0508	9.88701	0.0592992	1.34649e-05	1.67671e-05	-0.129245	-0.000470396	-0.034081	0	14347.5
2668	18.0086	13.3447	0.0661342	8.11636e-06	-1.44401e-06	0.438788	0.0135337	-0.0169856	2	13897
2669	7.59039	2.56917	0.0631579	4.45933e-06	-1.35464e-06	0.0409996	-0.001765	-0.002695	0	8210.19
2671	11.153	10.7676	0.0588925	9.70376e-06	2.874e-05	-0.558977	-0.00333955	-0.0349756	0	41989.5
2672	9.16928	1.01357	0.0578116	6.03962e-08	6.05392e-07	-0.0427109	-1.61846e-05	-0.000181579	0	8937.29
2673	3.55334	15.6197	0.0526446	5.03059e-06	8.13213e-05	-0.0896337	-3.70554e-05	0.00410871	0	358.854
2674	6.89028	1.62965	0.0705746	-9.00075e-07	8.25343e-07	0.381188	-0.00119979	-0.000587132	0	834.333
2675	9.22388	14.6066	0.0725244	1.99378e-05	6.37116e-05	-0.465753	-0.00474208	-0.0217678	0	4654.85
2676	15.6198	10.2674	0.052877	1.39511e-05	2.93842e-06	-0.00185042	0.0151916	-0.0314401	0	32848.8
2678	25.2287	3.69042	0.0659721	1.22921e-06	-2.13654e-06	-0.00942773	0.00182151	-0.00144081	0	8363.48
2679	16.2799	9.0439	0.0544844	8.19503e-06	2.40387e-06	-0.0295846	0.0142824	-0.0236971	0	9629.49
2682	16.3153	11.1246	0.0688884	1.74585e-05	5.29794e-07	0.425491	0.0196779	-0.0298837	0	14427.4
2684	19.036	2.18099	0.0646644	2.79166e-07	-2.9378e-07	0.0554961	0.00246636	-0.00244104	0	8531.02
2691	2.15633	9.60603	0.0533263	-7.44389e-07	5.31541e-05	-0.0229192	-0.00146618	-0.00119792	0	7084.25
2695	20.4463	6.55731	0.0658857	-6.74727e-07	-3.28637e-06	0.250324	0.00960024	-0.00725256	0	8473.24
2698	4.17026	5.69382	0.0602325	2.76455e-06	1.07191e-05	0.0305393	-0.0032432	-0.00325681	0	9671.86
2699	22.1223	4.71292	0.0665646	9.10051e-07	-5.31961e-07	0.0540887	0.00563325	-0.00355264	0	1798.51
2701	19.8746	8.15728	0.0633157	9.44509e-07	-3.93783e-06	-0.0601457	0.0131985	-0.00938436	0	6947.1
2704	4.62942	15.3438	0.0656311	2.15762e-05	0.000105095	-0.0861186	-0.00063383	0.00251111	0	1204.42
2712	13.0757	1.10035	0.0669623	8.08646e-08	3.33392e-07	0.00211227	-4.13816e-06	-0.000339203	0	928.74
2713	10.9285	13.0691	0.0614398	3.26855e-05	8.24315e-06	-0.879866	-0.0076274	-0.0437609	0	12903.1
2714	5.26585	4.88053	0.0503877	-4.66067e-07	2.96286e-06	0.0246059	-0.00344381	-0.00436974	0	13063.8
2715	15.125	12.5889	0.0602846	7.94573e-06	1.55269e-06	0.419607	0.0174348	-0.0449385	0	51458.5
2716	17.5458	9.82498	0.0628048	1.23375e-05	-4.73333e-06	0.240318	0.0172302	-0.0202641	4	8888.44
2717	7.99063	11.6145	0.0635505	2.24968e-07	3.47788e-06	-0.172825	-0.00948707	-0.01699	0	8356.8
2720	10.1715	12.7745	0.0742319	2.71914e-05	2.12992e-05	-0.562944	-0.0097729	-0.0363804	0	10690.1
2722	10.3428	8.88249	0.0737258	1.05296e-07	2.00881e-05	-0.0756385	-0.00571092	-0.0225674	0	8792.48
2729	19.449	6.51328	0.0523888	-4.34401e-08	-1.9937e-06	-0.0319735	0.00982663	-0.00926927	0	17180.5
2730	8.46575	1.88123	0.0614134	-1.91975e-06	2.0083e-06	0.0693875	-0.000987131	-0.00170739	0	18756.6
2732	9.65921	11.8584	0.0657718	-5.35799e-07	2.99017e-05	-0.265912	-0.00915648	-0.0284114	0	27353
2736	6.58027	5.52757	0.0736461	-1.16099e-05	2.4757e-05	0.0495535	-0.00485534	-0.00616878	0	13523.5
2746	6.66305	15.7026	0.0608699	6.0449e-05	4.0852e-05	-0.232943	0.000799751	-0.0027158	0	903.329
2748	2.85917	14.4201	0.0694119	1.32384e-06	0.000103059	-0.046204	-0.00105122	0.00383446	0	1003.16
2750	9.19429	4.79293	0.055895	-6.31291e-06	1.96093e-05	-0.124278	-0.00366909	-0.00897317	0	8701.53
2752	2.86141	12.382	0.0733363	8.42701e-06	0.000101096	-0.0368923	-0.00228228	0.0012415	0	3385.43
2753	23.345	3.55493	0.0657852	1.32081e-06	-3.29789e-06	-0.0126356	0.00336418	-0.00213547	0	11146.3
2754	17.8284	13.9272	0.064088	4.84334e-06	-2.11533e-06	0.404321	0.0114384	-0.0172232	0	7983.27
2755	23.115	5.54056	0.0527168	4.05224e-07	-2.1936e-07	0.112612	0.00584458	-0.00313885	0	3934.84
2756	16.8528	2.12963	0.0537767	2.99932e-08	-4.75162e-08	0.145268	0.0016239	-0.00293258	0	19161
2765	2.68439	1.35883	0.073603	7.68123e-07	-8.65675e-07	0.011901	-0.000163076	-0.000196266	0	1987.88
2767	15.0966	12.9727	0.0741864	1.74643e-06	2.06057e-07	-0.462239	0.0161197	-0.0451318	0	23407
2768	1.99266	1.84509	0.0647132	1.29726e-06	1.36968e-06	0.0183958	-0.000282166	-0.000693254	0	4024.39
2778	12.7227	5.11873	0.0521553	-8.34996e-06	8.63468e-06	0.103511	-0.000362891	-0.0118432	0	2445.71
2780	2.13085	2.30034	0.0549816	2.88826e-06	-3.93174e-06	0.00803431	-0.000551202	-0.00112747	0	3719.91
2781	6.55378	7.37415	0.0682361	-5.19485e-06	1.79685e-05	-0.0572092	-0.00550955	-0.00804053	0	5225.01
2783	7.68035	2.22479	0.0720895	-4.28064e-07	1.17403e-06	-0.0176349	-0.00169445	-0.00226497	0	7944.27
2792	18.7884	11.5803	0.0652318	1.80098e-05	-2.60859e-06	0.17124	0.0161307	-0.0137795	0	13278.5
2793	26.7373	3.82466	0.0677559	4.42012e-08	4.12681e-06	0.0109832	0.000270129	-0.00118408	0	8396.98
2795	8.67486	1.91902	0.0580409	-7.62024e-07	3.12733e-06	-0.0634237	-0.00116873	-0.00200858	0	10027.7
2799	21.4267	8.33907	0.0597477	-2.09236e-07	-1.42069e-06	-0.109515	0.0110795	-0.00535687	0	14935.5
2803	15.8961	8.27081	0.0729599	9.05931e-06	-3.39557e-07	-0.138183	0.0117885	-0.0229076	0	6920.41
2806	4.01981	2.07338	0.07132	2.39273e-07	3.86419e-06	-0.015709	-0.000986085	-0.000956546	0	7140.25
2807	17.9063	9.50615	0.0627087	1.14923e-05	-5.24072e-06	0.114562	0.0176745	-0.0184432	0	30004.1
2808	2.11299	2.9557	0.0635964	2.19075e-06	-5.93819e-06	-0.00531411	-0.00072354	-0.00143706	0	8743.87
2811	15.8877	10.9739	0.0715724	1.71843e-05	7.58265e-07	0.400175	0.0207063	-0.0330402	0	11521.9
2812	1.28288	12.9758	0.0743766	3.44597e-06	7.84311e-05	-0.0195513	-0.000285022	0.00328251	0	3347.56
2813	4.89478	8.37571	0.0657386	-2.27511e-06	-2.54653e-07	0.00623778	-0.00516482	-0.00480757	0	5969.01
2814	3.2069	7.09541	0.0693158	4.68377e-07	1.36205e-05	0.0182353	-0.00297085	-0.0030269	0	9748.76
2816	26.7237	6.63764	0.0573217	9.89407e-07	1.47353e-06	-0.155709	0.000629768	-0.000300917	0	6904.99
2819	22.3118	3.70358	0.0743753	3.88737e-06	-1.32968e-06	0.0163194	0.00411925	-0.00262491	0	5322.13
2820	7.5571	3.0768	0.055841	4.69293e-06	1.65817e-07	-0.0306723	-0.00285621	-0.00344607	0	11099.7
2821	24.1939	8.89695	0.0537564	1.80358e-06	-4.42457e-06	0.0157742	0.00536192	0.000551572	0	13545.7
2823	19.366	3.98087	0.0661366	4.89288e-06	-1.01543e-06	0.103292	0.00577119	-0.0054372	0	13393.3
2824	19.9075	11.4068	0.0725433	2.35203e-05	-9.88581e-06	0.0877824	0.0151252	-0.00841606	0	8708.06
2825	16.8878	4.51603	0.0587488	2.9456e-06	8.99274e-07	-0.154273	0.005436	-0.00857636	0	11524
2826	9.76477	11.3804	0.0607091	-4.01007e-07	2.10668e-05	-0.149491	-0.00832758	-0.0288516	0	13137.7
2829	5.66598	4.78875	0.0526746	-1.2097e-06	6.05579e-06	-0.0725571	-0.0035142	-0.00447029	0	9503.29
2831	3.37873	11.7086	0.0654868	-3.7583e-06	5.21333e-05	-0.0644493	-0.0031482	-6.65275e-05	0	3247.33
2832	20.2811	4.95615	0.0675012	1.92052e-06	-7.55883e-07	0.0455215	0.00744387	-0.00610314	0	9882.07
2837	16.0187	9.02982	0.0510034	8.13273e-06	1.91645e-06	-0.163633	0.0130131	-0.0251508	0	32551.6
2838	24.0828	1.37281	0.0536185	3.59455e-07	-3.16407e-07	0.00742444	0.000473711	-0.000305314	0	9391.74
2839	23.2996	2.95441	0.0650763	1.17056e-07	-2.95831e-06	-0.00662126	0.00288674	-0.00181409	0	2739.69
2841	2.42147	12.9477	0.0594728	4.26161e-06	9.86263e-05	-0.0790792	-0.00144908	0.00266003	0	5585.06
2846	14.1026	13.2706	0.0731068	1.44022e-05	5.09256e-06	0.590278	0.0155981	-0.0577956	0	61176.9
2847	12.1959	15.1276	0.0746318	4.8925e-06	2.28592e-08	-0.657341	-0.00825305	-0.0847372	0	113388
2849	8.9941	14.7661	0.0742832	1.22906e-05	4.43885e-05	-0.349322	-0.00363721	-0.019316	0	8914.65
2850	3.40614	7.77939	0.0737727	5.4318e-07	1.59595e-05	-0.0288541	-0.00323862	-0.00288236	0	9165.55
2853	16.0492	1.04548	0.0628026	1.14841e-09	5.56502e-09	-0.00227742	0.000122719	-0.000168205	0	8477.55
2857	20.9277	9.14089	0.0748862	2.36174e-06	-1.57358e-06	0.0162332	0.0125845	-0.00625036	0	13220.6
2859	3.88131	12.8154	0.0649238	-2.32844e-06	4.74346e-05	-0.0703926	-0.00314728	0.0007502	0	3486.41
2860	8.00638	5.18589	0.0671221	-7.76346e-06	2.03445e-05	-0.0804351	-0.00472909	-0.00855106	0	3394.12
2862	11.7966	12.5965	0.059878	2.0793e-05	6.5777e-06	0.0106656	-0.00220432	-0.0505759	0	19533
2863	21.6215	10.2832	0.0734198	6.39242e-06	-5.95038e-06	0.0830798	0.0121548	-0.00366106	0	720.529
2866	7.58252	11.6904	0.0538422	-7.62522e-07	-2.14717e-06	0.0741144	-0.00894969	-0.0143201	0	13694.5
2867	2.65694	13.4787	0.0702486	5.30198e-07	0.000105096	-0.0418906	-0.00140668	0.0030979	0	1939.42
2868	10.6746	9.05926	0.0644821	1.85224e-06	2.12206e-05	0.0463543	-0.00491349	-0.0247089	0	21239.6
2872	17.068	13.0033	0.0667479	8.37389e-06	-3.9536e-06	0.453553	0.0165647	-0.0251256	0	6805.43
2875	20.087	1.40536	0.0556815	-7.49798e-07	-1.12137e-07	-0.199789	0.000781583	-0.0007585	0	13522.6
2876	5.01736	5.31197	0.0547601	1.30783e-06	2.99131e-06	-0.12457	-0.00348566	-0.00449005	0	4189.52
2877	25.6859	5.29193	0.0514214	4.13091e-06	-1.2151e-06	0.0195573	0.00201464	-0.00136942	0	16663.9
2878	25.256	4.6375	0.0598194	2.31777e-06	-1.93931e-06	-0.0203876	0.00215656	-0.00157857	0	14588.7
2879	9.21894	5.02305	0.0590985	-8.37185e-06	2.08054e-05	-0.0831401	-0.00393143	-0.00974282	0	18403.5
2887	20.7866	5.06524	0.0562426	-3.291e-07	-2.54055e-07	-0.0204254	0.00717746	-0.0052449	0	13941.6
2888	20.4527	10.2244	0.0692763	1.13254e-05	-6.52733e-06	0.0892172	0.0147742	-0.00699847	0	7364.28
2892	16.1788	10.4894	0.0743418	1.44618e-05	9.56618e-07	0.30169	0.0180415	-0.0299743	0	14058.2
2894	16.8668	12.704	0.0545313	1.0506e-05	-2.50403e-06	0.0941216	0.0182013	-0.0270726	0	15474.5
2895	9.37753	12.0657	0.0632702	5.38607e-06	2.43323e-05	-0.328383	-0.0099145	-0.0267078	0	1151.1
2896	21.3882	5.45262	0.0523499	-1.1988e-06	-8.44457e-07	0.00916385	0.00709556	-0.00474843	0	7072.29
2897	5.13482	1.21688	0.0704047	-1.10564e-07	-4.29203e-07	0.0207199	-0.000109215	-0.000122325	0	4972.61
2901	22.3678	4.61404	0.0723136	3.38176e-06	-1.46566e-06	0.000176795	0.00531384	-0.00332416	0	7394.58
2902	5.33821	6.05368	0.0630612	-4.45484e-06	2.00856e-05	0.0217534	-0.00421598	-0.00512076	0	9164.35
2906	15.5565	4.75332	0.068947	2.07394e-06	1.87848e-06	0.0226766	0.00411378	-0.010549	0	6796.13
2910	1.88421	1.76335	0.0604401	4.54841e-07	1.85301e-06	0.00993589	-0.00019639	-0.000631312	0	5760.13
2911	14.3139	2.54067	0.0522045	-1.89494e-05	9.87271e-06	0.178136	0.000431053	-0.00351627	0	15184.8
2912	18.6716	6.23343	0.0535535	4.63971e-08	-2.51253e-06	-0.0316585	0.0094332	-0.0104619	0	9562.91
2920	13.7966	12.8045	0.0592384	2.0164e-05	4.02981e-06	0.256899	0.011493	-0.0573109	0	18853.7
2923	13.196	13.8089	0.0623349	5.57571e-06	4.99136e-06	0.116232	0.0139222	-0.0711918	0	62682.6
2924	5.59431	3.30306	0.0735957	1.09936e-05	-2.05654e-06	-0.0732764	-0.00259408	-0.00281985	0	4485.21
2925	16.0846	3.0733	0.0581516	-2.08793e-06	1.10325e-06	-0.127528	0.00241479	-0.00488618	0	11974.7
2926	8.1175	11.8105	0.0622085	3.34239e-06	6.97895e-06	-0.113108	-0.00926143	-0.0175373	0	5279.28
2927	8.42154	12.7761	0.0544523	2.90622e-05	3.537e-05	-0.317919	-0.00963569	-0.0191463	0	3929.32
2928	9.94714	12.6853	0.0659661	2.7349e-05	2.85221e-05	-0.390384	-0.0106193	-0.0336038	0	31334.9
2931	6.17093	12.6923	0.0641105	-2.82416e-07	3.1237e-05	-0.12945	-0.00611724	-0.00539643	0	12180.7
2933	19.4248	1.72636	0.0538243	-7.49765e-08	-1.92416e-07	-0.114936	0.00201687	-0.0016473	0	7682.98
2934	5.35568	9.8872	0.058369	2.80124e-06	5.86815e-05	-0.0436957	-0.00603757	-0.00564339	0	7204.59
2938	2.94671	11.7817	0.0513378	1.73278e-06	7.91025e-05	-0.03264	-0.00254588	0.000431172	0	7715.66
2941	6.13357	8.68172	0.0560774	-3.17837e-06	2.54387e-05	-0.0209066	-0.00632407	-0.00815578	0	9384.74
2942	8.27436	14.3317	0.0508717	1.5479e-05	4.38191e-05	-0.226076	-0.00493654	-0.0145635	0	6676.37
2943	24.5809	1.75567	0.0702605	5.38425e-07	-4.31507e-08	0.0441105	0.000816364	-0.000596139	0	9019.29
2944	17.9284	8.6393	0.0725303	1.52991e-05	-2.06294e-05	-0.136874	0.0146823	-0.0168469	0	18325.1
2948	20.8755	3.56361	0.0577312	3.97088e-06	-3.08962e-06	-0.0702954	0.0047848	-0.00342896	0	9243.55
2949	18.3439	9.72362	0.0692693	1.138e-05	-5.41368e-06	0.00507166	0.0174782	-0.0158819	0	21962.8
2950	23.4431	5.59651	0.0709792	1.87124e-06	-2.58476e-06	-0.0116652	0.00522058	-0.00250107	0	8217.37
2951	8.51554	15.8041	0.0515405	1.54337e-05	2.30038e-05	-0.40201	0.00286473	-0.0131634	0	1397.49
2956	4.07913	2.36215	0.0598534	-7.52029e-08	5.84491e-06	-0.0309697	-0.00123235	-0.00124678	0	6837.36
2961	20.9301	1.08843	0.0506925	-5.62901e-07	-2.14191e-07	-0.0450721	0.000262283	-2.4505e-05	0	4656.13
2962	19.3539	6.9985	0.0655806	-8.10402e-08	-1.88534e-06	0.0291887	0.0115719	-0.00984015	0	15932.9
2963	10.8273	11.7331	0.051657	1.37523e-05	2.87289e-05	0.236315	-0.00552554	-0.0388536	0	16403.6
2964	11.9357	14.2148	0.0683598	7.39528e-06	2.3676e-06	-0.714519	-0.0062511	-0.0666574	0	45725.2
2967	5.933	1.69073	0.0522099	1.81053e-06	-1.26459e-06	-0.0224338	-0.000805425	-0.00104374	0	7973.68
2969	11.3245	6.81883	0.0608028	-3.03759e-06	2.26651e-05	-0.0776123	-0.00242837	-0.0175719	0	6116.25
2972	3.4449	4.64327	0.0592143	-9.28475e-07	-3.79981e-06	-0.00294313	-0.00210465	-0.00251468	0	9355.68
2973	22.3638	3.58313	0.0569134	3.49836e-06	-1.32255e-06	-0.057958	0.00402035	-0.00260456	0	4716.71
2981	18.1092	1.79801	0.0627607	2.24701e-07	4.51478e-09	-0.131906	0.00210679	-0.00202062	0	11027.9
2982	4.73327	14.0277	0.0673547	4.16351e-07	3.63517e-05	-0.0966128	-0.00263928	0.00100184	0	1123.83
2984	8.91998	1.90484	0.0616494	-9.46249e-07	3.91845e-06	0.0454728	-0.00101826	-0.00210909	0	7058.76
2985	10.8016	12.7054	0.071635	2.79983e-05	1.18019e-05	-0.291669	-0.0075611	-0.0421393	0	33151.5
2990	18.9596	7.72634	0.0561108	-6.76389e-06	6.98297e-07	0.252119	0.0123722	-0.0114628	0	6456.18
2995	15.0619	5.58757	0.0725077	-1.03136e-06	1.32773e-06	-0.0840035	0.00421356	-0.0136615	0	12785.8
2996	13.1686	3.53007	0.0503964	3.03315e-06	-2.60751e-06	-0.0311976	0.000521642	-0.00661745	0	17857.9
3001	9.11941	8.04842	0.0631593	-2.51081e-06	1.86953e-05	0.0204763	-0.0061392	-0.0163664	0	15434.7
3006	6.2698	4.55409	0.0707038	-4.71e-06	8.12333e-06	-0.0260931	-0.00369223	-0.00483065	0	13099.2
3010	6.08821	9.02158	0.0713026	2.61599e-06	3.53557e-05	0.0906437	-0.00663878	-0.00792724	0	8912.37
3012	17.2333	1.53457	0.0725718	5.67316e-10	-2.49834e-08	0.0879179	0.00105605	-0.00112385	0	16013.5
3016	21.3432	2.10499	0.0572148	-2.0546e-07	-1.46537e-06	-0.1063	0.0021652	-0.00169664	0	5298.65
3017	14.8342	15.3124	0.0543679	1.19139e-06	7.46056e-07	0.261896	0.00575788	-0.0517704	0	10448.3
3022	20.5572	9.46635	0.0685965	5.30498e-06	-4.66237e-06	0.103435	0.0134004	-0.00711769	0	4391.17
3025	9.61249	3.22831	0.0628959	2.01982e-06	9.94715e-06	0.0697375	-0.00189045	-0.0056634	0	15008.1
3027	6.29228	14.2767	0.0614593	3.07657e-06	4.36404e-05	-0.160055	-0.00332001	-0.00320809	0	3441.76
3028	2.05404	1.72184	0.0730635	9.63383e-07	1.16985e-06	0.0101291	-0.000263882	-0.000635911	0	8287.32
3029	1.81433	6.62762	0.0607643	4.52715e-06	7.50665e-06	-0.00855595	-0.00113085	-0.00227196	0	3698.14
3030	18.4932	8.16486	0.0731293	-4.85326e-06	3.65753e-05	-0.1138	0.0141019	-0.0136989	0	18351.1
3035	20.7919	7.49558	0.0698415	5.87751e-08	-4.49741e-06	0.0510889	0.0108037	-0.00681649	0	19770.7
3036	26.7926	9.18932	0.057968	1.3615e-06	-6.12441e-07	-0.00409246	0.000274531	0.00314725	0	5630.18
3038	18.1406	10.8587	0.0599919	1.61129e-05	-5.68061e-06	0.136402	0.0166386	-0.01716	0	22848.1
3039	4.71591	8.92419	0.0562554	2.93431e-07	1.35559e-05	-0.107619	-0.00478429	-0.00440471	0	12661.3
3040	2.27433	2.83668	0.0607019	1.94393e-06	-3.89022e-06	0.00549902	-0.000675038	-0.00137751	0	9024.71
3041	19.7011	9.28179	0.0651982	7.40005e-06	-6.58013e-06	0.113161	0.0147492	-0.0105327	0	2475.3
3050	14.9852	10.0061	0.0632713	1.57564e-05	3.67692e-06	0.0887055	0.0137982	-0.0332987	0	19072.3
3051	7.90914	9.36885	0.0701557	6.64058e-06	2.47246e-05	-0.0640129	-0.00762821	-0.0143908	0	11537.4
3055	10.382	5.82779	0.0708135	-3.4634e-06	2.50937e-05	-0.259515	-0.00357008	-0.0127491	0	13617.3
3057	12.5982	8.64055	0.0654543	6.875e-06	1.37691e-05	-0.157211	0.000278494	-0.027493	0	19261.9
3059	1.70229	9.38912	0.0747659	2.37239e-06	4.82526e-05	-0.0361142	-0.00093054	-0.00110932	0	10115.5
3064	22.1634	4.83383	0.0555716	6.55254e-07	-6.38589e-07	0.101162	0.00568365	-0.00352911	0	13916.6
3065	12.9018	2.1125	0.0566699	-1.44759e-07	1.49224e-06	0.0218392	-0.000126696	-0.0031457	0	5369.82
3066	17.7639	3.43946	0.0564604	8.03814e-07	3.82291e-08	-0.0993505	0.00416162	-0.00524583	0	8180.03
3070	1.68891	4.88143	0.0659279	8.55244e-07	-5.08446e-06	0.0117142	-0.000721513	-0.00213386	0	7595.48
3071	2.4243	2.15299	0.0690315	4.09824e-06	-3.88437e-06	0.0161111	-0.000574986	-0.000985849	0	12116.9
3072	3.00884	1.00629	0.0612464	1.04739e-07	-2.43245e-07	0.0186227	9.48223e-06	-9.32827e-05	0	2139.05
3073	1.08013	14.2962	0.0699138	7.21461e-07	6.63562e-05	0.0215222	-4.70977e-05	0.00452198	0	963.917
3074	4.58219	5.35007	0.0653068	9.76064e-07	1.08373e-05	-0.0256385	-0.00335373	-0.0039875	0	2402.02
3075	10.5615	12.2768	0.0556673	1.75529e-05	2.23263e-05	-0.198915	-0.00678546	-0.0387742	0	46226.9
3077	17.7033	3.18447	0.0721928	3.35219e-07	3.96041e-08	-0.0334146	0.00303462	-0.00477533	0	3890.75
3078	10.5181	1.90482	0.0589042	-5.11806e-07	5.47546e-06	-0.066174	-0.000578059	-0.00207369	0	29443.3
3079	18.6117	12.5341	0.0591548	2.35409e-05	2.56433e-06	0.100212	0.0150348	-0.0135412	0	2767.36
3082	26.2052	6.9096	0.058752	2.32302e-06	-1.19767e-06	0.0549325	0.00140707	-0.000164162	0	7646.84
3084	12.6169	10.9265	0.073869	1.91198e-05	1.53862e-05	0.0719214	0.00330467	-0.0420809	0	31659.7
3085	15.2721	5.49239	0.0583086	2.1582e-07	2.22238e-06	-0.046151	0.00426405	-0.0129486	0	10100.2
3086	10.4757	14.5883	0.0570635	1.69186e-05	1.19562e-05	-0.733012	-0.00866502	-0.0395971	0	33496.5
3088	17.8575	4.6701	0.0562998	3.8568e-06	-1.89341e-07	-0.00172936	0.00615951	-0.00845601	0	28274.1
3091	20.7985	1.57872	0.062792	-8.50121e-07	-2.45173e-07	-0.0267927	0.00105773	-0.000891308	0	8000.43
3096	3.00726	4.56503	0.0610521	3.40501e-06	-4.82803e-07	0.0777867	-0.00175591	-0.00245452	0	4494.81
3098	1.54046	5.97144	0.0564076	5.78192e-07	-2.43204e-07	0.0123292	-0.000648762	-0.00227811	0	11933.4
3108	13.4932	4.97318	0.0581297	-3.74061e-06	5.95518e-06	0.0404661	0.00080605	-0.0117794	0	18476.5
3110	13.2161	14.8996	0.0749467	6.01899e-06	3.26485e-06	0.420407	0.00485464	-0.0845249	0	73647
3112	18.0663	4.64208	0.0534668	5.65096e-06	-8.73613e-06	0.0179325	0.00585492	-0.00780698	0	13230.4
3113	12.7181	6.11474	0.0559667	-6.55115e-06	1.03281e-05	0.0194691	0.00107933	-0.0157051	0	12901.1
3114	12.7843	3.18999	0.0659946	9.27893e-07	1.49761e-06	-0.0946052	0.000105833	-0.0057277	0	25006
3117	25.4159	9.01926	0.062464	2.12608e-06	-2.66888e-06	0.246368	0.00317372	0.00212834	0	9445.42
3124	25.1976	3.56232	0.0556405	1.7334e-06	-1.77862e-06	0.0279991	0.0017886	-0.00148764	0	6178.79
3130	19.8984	5.70438	0.0736057	-5.02135e-09	-2.87895e-06	-0.0942448	0.00821756	-0.00760983	0	10276.4
3131	3.96051	3.96026	0.0643298	3.20158e-07	1.75376e-06	0.0341371	-0.00211936	-0.00252227	0	11279.2
3133	15.7892	12.3174	0.0671208	1.11755e-05	-2.2713e-07	0.20281	0.0180576	-0.0378776	0	39972.3
3134	15.162	9.52698	0.0553579	1.22357e-05	2.91794e-06	0.0922546	0.013778	-0.0296764	0	23923.9
3135	8.46847	5.95956	0.0682974	-1.1611e-05	1.81398e-05	-0.0121452	-0.005138	-0.00995578	0	9144.68
3136	23.4105	6.34538	0.0723996	3.07092e-06	-9.1199e-07	0.0477632	0.00605573	-0.00269563	0	5587.8
3137	6.71506	9.89257	0.0568092	1.21154e-05	1.69005e-05	-0.266091	-0.00725213	-0.0103101	0	21.6614
3139	18.272	10.8431	0.0725609	1.60064e-05	-5.38584e-06	0.288687	0.0166174	-0.0163176	0	7730.91
3142	12.9414	10.9686	0.0707686	2.25334e-05	1.33278e-05	0.0527197	0.00489823	-0.0426583	0	18974.5
3144	6.04053	11.8978	0.0512387	1.10208e-05	3.00184e-05	-0.200008	-0.00692716	-0.00607727	0	5910.39
3145	10.0702	9.73185	0.0503903	7.83195e-06	2.34803e-05	-0.173141	-0.00579044	-0.0252331	0	1444.45
3147	21.3392	6.97855	0.0680382	1.29288e-06	-4.94622e-06	-0.037306	0.00953885	-0.00551902	0	14087.8
3152	13.9905	7.93759	0.0672696	5.62183e-06	3.38709e-06	-0.0737255	0.00511595	-0.0246429	0	11156.1
3157	20.0783	9.66486	0.0542418	7.53835e-06	-5.75618e-06	-0.149704	0.0143621	-0.00892915	0	23825.1
3158	2.95783	6.98938	0.065434	2.31208e-06	1.10518e-05	-0.0181723	-0.00268977	-0.00295341	0	10686.5
3161	7.84893	12.5974	0.0525587	3.8293e-06	7.44167e-06	-0.205869	-0.00891585	-0.0146123	0	21310.5
3162	7.52474	7.97693	0.074475	-2.1557e-06	1.78484e-05	0.022546	-0.00694769	-0.0112085	0	14271.3
3163	11.7567	4.27072	0.0502385	-5.5857e-06	7.26142e-06	-0.0745275	-0.00138567	-0.00912725	0	20322.5
3165	6.96934	1.27705	0.0736609	-1.20553e-07	1.34698e-06	-0.0163028	-0.000435782	-0.00044469	0	9635.96
3167	12.4577	12.732	0.0705802	2.35563e-05	4.88624e-06	-0.235564	0.00239327	-0.0556653	0	45935.7
3168	7.64228	4.82672	0.0664767	-5.08772e-06	1.64527e-05	-0.0312809	-0.00408428	-0.00692174	0	4057.12
3169	11.699	13.1607	0.0568346	2.85582e-05	2.24159e-06	-0.551877	-0.00461656	-0.0543064	0	41477.8
3170	23.3831	5.26977	0.073335	3.4449e-06	-3.08121e-06	0.00758878	0.00494295	-0.00252883	0	2295.34
3173	4.76671	3.22341	0.0647473	-1.28181e-06	-9.71231e-07	0.0128854	-0.00213978	-0.00220174	0	10930.3
3175	13.9055	15.5194	0.0511296	-5.27993e-06	6.74129e-06	0.611616	0.00712999	-0.0795824	0	70913.2
3176	1.67921	12.4635	0.0748098	3.71388e-06	8.07917e-05	-0.00128915	-0.000829607	0.00230072	0	5008.3
3178	15.4626	10.6778	0.0564615	1.63051e-05	2.02969e-06	0.05189	0.0171234	-0.0337995	0	28523.5
3181	12.7352	8.85241	0.0669422	9.13058e-06	1.11969e-05	-0.290043	0.0014956	-0.0289292	0	8657.12
3182	16.3394	5.80573	0.0664294	1.00872e-06	1.27247e-06	-0.145014	0.00687419	-0.0130287	0	7882.12
3185	10.4591	1.78969	0.0707683	-2.90711e-07	4.39669e-06	-0.0550766	-0.000625985	-0.00179228	0	15049.6
3186	17.4804	4.79746	0.0592273	3.78677e-06	-2.18258e-07	-0.0902301	0.006515	-0.00905752	0	7855.08
3187	1.15968	3.72349	0.0637969	5.09692e-07	-6.95857e-07	-0.0113956	-0.000111441	-0.00177689	0	12342.8
3190	14.3135	2.77018	0.0739007	2.40911e-06	4.1382e-06	-0.0996319	0.00041791	-0.00401459	0	15910.3
3191	3.19927	4.89832	0.0647713	-1.07226e-08	-1.43842e-06	0.025662	-0.00204973	-0.00258138	0	5612.75
3193	16.264	14.2067	0.0564443	4.63267e-06	2.4954e-06	0.741161	0.0107885	-0.0329199	0	8285.05
3195	1.08641	13.9163	0.0633375	1.28648e-06	7.1162e-05	-0.0208833	-5.81922e-05	0.00419207	0	1060.09
3198	1.81093	5.08068	0.0569976	1.82489e-06	-5.38468e-06	-0.0622649	-0.000735236	-0.00220634	0	6361.09
3200	8.30626	5.67087	0.0537852	-9.71964e-06	1.88687e-05	-0.0723834	-0.00477411	-0.00974381	0	8148.16
3201	19.8244	1.92209	0.058153	1.84529e-07	-2.56922e-07	-0.0740292	0.00250516	-0.00161676	0	5985.33
3202	16.4208	10.4349	0.0599108	1.38033e-05	-4.80176e-08	-0.214744	0.0181967	-0.027648	0	39705.2
3204	16.7135	11.4125	0.0569321	1.73625e-05	6.60835e-07	0.407574	0.0176121	-0.0269633	0	66267
3206	15.8761	14.1529	0.0699621	1.16186e-05	-2.61561e-06	0.571235	0.0109537	-0.0379167	0	16063.5
3209	3.88179	5.92353	0.058019	3.62937e-06	1.27548e-05	-0.0224589	-0.00313451	-0.00333484	0	7155.01
3215	3.50697	3.89144	0.07227	-1.82893e-07	-1.82511e-06	-0.04252	-0.00178766	-0.00217339	0	6003.53
3217	18.6993	6.33467	0.0515913	5.23887e-08	-2.4123e-06	-0.0832975	0.00977395	-0.0106753	0	20520.3
3218	2.36317	12.6488	0.0622398	5.49075e-06	0.000100847	-0.0128547	-0.00163177	0.00227752	0	4200.26
3220	11.5296	7.31249	0.0719879	-4.30907e-07	2.07711e-05	-0.0923119	-0.00156325	-0.020518	0	12071.9
3221	3.82743	1.93357	0.0633541	1.90916e-07	3.03183e-06	0.0363789	-0.000811227	-0.000964925	0	7191
3225	4.68667	9.61716	0.0647385	1.08048e-06	3.40669e-05	0.00953141	-0.00498352	-0.00398764	0	9420.86
3226	14.6355	6.37151	0.0597902	-3.53951e-07	3.10004e-06	0.267787	0.00492959	-0.0163294	0	17262.9
3227	17.8934	12.0368	0.0616991	2.23108e-05	-1.65202e-06	-0.00997147	0.0163426	-0.018863	0	26119.1
3229	12.7575	15.1268	0.0737187	4.97831e-06	-4.23613e-07	-1.28663	-0.00310687	-0.100901	0	130728
3231	13.8617	13.9898	0.0732564	4.98277e-06	6.53085e-06	0.354232	0.0137368	-0.0678389	0	96772
3234	10.0841	2.03982	0.0552365	-8.44019e-08	6.49939e-06	-0.162304	-0.000743127	-0.00239579	0	16845.6
3235	3.55374	4.1058	0.0531706	1.4288e-06	-7.91619e-07	0.0594199	-0.00194396	-0.00245004	0	9237.65
3237	26.797	6.09575	0.0670084	4.94924e-07	2.09628e-06	0.073396	0.00037092	-0.000755428	0	10917.3
3238	6.70846	10.9587	0.0669004	1.06333e-05	1.92125e-05	-0.284921	-0.00763019	-0.0096129	0	3473.87
3239	12.0036	9.08928	0.0711515	8.02344e-06	1.83331e-05	0.350817	-0.000778417	-0.0280996	0	4080.49
3243	7.03543	15.9445	0.0515769	4.70874e-05	5.95141e-05	-0.264973	0.00233994	-0.00404846	0	683.181
3252	22.5266	5.18018	0.052437	9.01726e-07	9.65964e-08	0.0640333	0.00581607	-0.00354261	0	9502.9
3253	24.438	2.41793	0.059406	1.67351e-07	-1.49797e-06	-0.0529507	0.00148715	-0.00112035	0	9329.61
3254	4.06155	5.6545	0.0555112	1.57868e-06	9.87667e-06	0.00618722	-0.00316459	-0.00326284	0	6361.82
3259	22.4662	4.15694	0.0595493	6.88797e-06	-2.57243e-06	-0.0375835	0.00467132	-0.00285909	0	8760.97
3260	15.6463	10.7129	0.0657183	1.60294e-05	2.53306e-06	-0.129723	0.0177565	-0.0329863	0	32189.3
3261	17.5744	8.45028	0.053464	1.43359e-05	-5.02337e-06	-0.0971944	0.0137949	-0.0172927	0	1151.36
3264	1.37073	12.781	0.0650775	3.04157e-06	7.69123e-05	-0.000534684	-0.00042692	0.00298973	0	6427.08
3266	9.32564	13.0097	0.0632912	3.37267e-05	3.79164e-05	-0.496727	-0.0102806	-0.0269654	0	18363.7
3269	7.19806	3.69317	0.0682209	3.40008e-06	1.00377e-06	-0.00300285	-0.00315863	-0.00469239	0	6590.47
3270	17.8981	3.73481	0.062841	2.56263e-06	-1.71662e-07	-0.0579317	0.0055611	-0.00664137	0	12410.6
3272	25.1531	6.02436	0.0704268	4.1626e-06	-4.31325e-06	0.122764	0.00311431	-0.00125477	0	7250.22
3274	17.7687	9.30676	0.0702767	1.09496e-05	-4.17542e-06	0.0295491	0.0164827	-0.0185169	0	8356.11
3275	17.5634	5.06169	0.0728111	8.87856e-07	-3.26524e-08	-0.0205576	0.00689595	-0.00953862	0	17044.4
3276	5.44251	2.29236	0.0612539	1.7865e-06	-1.25905e-06	0.0396645	-0.0016522	-0.00172448	0	10043.7
3277	25.8896	8.66237	0.0664835	2.403e-06	-1.65619e-06	-0.00344207	0.00238028	0.00215699	0	8581.88
3278	6.5991	11.4294	0.0629261	2.26161e-06	2.04267e-05	-0.0049692	-0.0077596	-0.00906281	0	13567.5
3279	26.9063	9.94752	0.0565539	1.84599e-07	-8.68578e-07	-0.0121458	0.000167832	0.00403043	0	5222.46
3285	2.26871	12.5606	0.0671179	5.84225e-06	9.81518e-05	-0.0121365	-0.0014412	0.00212081	0	4556.77
3286	20.4328	4.77618	0.0504195	3.46187e-06	-7.05553e-07	0.0180483	0.00691916	-0.00532072	0	12657.8
3287	3.16204	13.4619	0.0630361	4.45372e-06	0.000103025	0.0147632	-0.00169106	0.00263019	0	504.503
3289	10.754	3.62616	0.0611415	-2.55075e-07	1.26066e-05	-0.00128981	-0.00180052	-0.00663781	0	15495.4
3290	11.3022	7.95432	0.0618765	5.86306e-07	2.29469e-05	-0.0926887	-0.00245359	-0.0221602	0	11741.1
3291	3.1522	11.2325	0.0560811	9.49561e-07	5.63349e-05	-0.0210152	-0.00285484	-0.000185533	0	1763.45
3292	11.6555	7.31842	0.0541862	-6.94817e-07	1.87445e-05	0.081353	-0.00160634	-0.020685	0	25599.3
3293	20.2073	8.03951	0.0685124	1.50994e-06	-4.35275e-06	0.0484029	0.0125585	-0.00837	0	5857.46
3300	21.2129	7.15781	0.054034	7.02355e-07	-5.12661e-06	0.133908	0.00980765	-0.00585946	0	10486.2
3301	15.7355	6.19943	0.0687646	9.03202e-07	1.55358e-06	-0.206334	0.00657097	-0.0148273	0	14177.9
3305	19.7197	6.54341	0.0532526	-6.60885e-07	-1.83105e-06	-0.147986	0.0106348	-0.00912218	0	11580
3306	19.6591	7.15216	0.0532871	4.83272e-07	-3.49833e-06	0.0470944	0.0112298	-0.00902559	0	4761.34
3307	12.079	2.42389	0.0660133	-1.01302e-06	2.19752e-06	0.0624251	-0.000236757	-0.00315814	0	18704.9
3310	19.117	2.08955	0.0576962	2.49158e-07	-3.01187e-07	0.0626419	0.00250994	-0.00222021	0	7793.69
3311	14.9606	1.99456	0.055028	-2.43557e-06	1.20472e-06	-0.000141904	0.00065458	-0.0023816	0	19379.6
3313	9.3539	7.55125	0.0514451	-8.00736e-06	1.83085e-05	-0.0575411	-0.00529851	-0.0159979	0	4434.07
3318	24.6579	8.21143	0.0585264	3.76624e-06	-3.77033e-06	0.127754	0.0049493	0.000458969	0	1974.04
3323	17.6113	5.20218	0.0707411	8.14892e-07	-1.5242e-07	-0.105496	0.00680634	-0.0101557	0	18250.2
3326	11.7898	11.2852	0.0535826	1.50765e-05	1.40926e-05	0.163577	-0.00144767	-0.0407814	0	11179.4
3327	11.4913	4.84576	0.0719059	-6.49636e-06	1.45092e-05	-0.0914794	-0.00178668	-0.0109761	0	20789
3328	4.87535	12.8591	0.0725419	2.10224e-06	2.99752e-05	-0.0883042	-0.00422114	-0.00116359	0	3970.71
3329	1.60561	9.61574	0.0716189	-6.92378e-08	5.5099e-05	0.111663	-0.000689816	-0.000879169	0	4248.49
3330	13.8599	14.1327	0.0698045	3.94443e-06	6.53352e-06	0.37273	0.0128546	-0.0678475	1	36710.4
3331	14.0119	6.56418	0.0672284	-2.85745e-06	3.96369e-06	0.166823	0.00324918	-0.0174433	0	23132.8
3332	1.77127	1.42988	0.0650462	4.92328e-07	1.53539e-06	0.00858716	-0.00018451	-0.000434453	0	5564.46
3334	18.9237	7.96818	0.0669122	1.38241e-05	-1.71506e-05	0.291724	0.0133687	-0.0126473	0	17989.5
3336	1.75758	2.83616	0.0629907	1.0587e-06	-2.46739e-06	0.006198	-0.000451574	-0.00130489	0	9816.51
3337	19.0939	10.8796	0.0644652	1.80064e-05	-1.0778e-05	0.12213	0.0149517	-0.0123635	0	14437.9
3340	8.02651	8.65996	0.072213	-3.32789e-06	2.74693e-05	-0.0536718	-0.00725451	-0.014029	0	6329.79
3342	13.6644	13.3065	0.0593633	1.7177e-05	4.26991e-06	-0.0504821	0.0132374	-0.0640849	0	47965.6
3344	1.70725	5.79057	0.0620182	7.97958e-07	-1.02567e-06	0.0285639	-0.00070244	-0.00227385	0	5584.82
3346	5.97409	15.817	0.069747	6.86279e-05	3.25364e-05	-0.15884	0.00052912	-7.98043e-05	0	860.687
3352	20.4885	7.10766	0.0567604	-3.60811e-08	-3.35418e-06	0.016284	0.0103287	-0.00740038	0	11390.8
3355	12.9393	6.0183	0.0690706	-5.65153e-06	9.57483e-06	0.00647859	0.00159655	-0.0156508	0	29663.8
3356	4.04673	15.0754	0.0708145	1.81987e-05	8.36158e-05	-0.0578504	-0.000806767	0.0031303	0	1866.78
3358	1.63716	12.9478	0.0526909	5.36058e-06	7.8067e-05	-0.0252689	-0.000588531	0.00303001	0	3428.86
3359	9.65091	14.9263	0.0554859	1.66479e-05	4.06983e-05	-0.504988	-0.0036798	-0.025589	0	13026.2
3364	3.8048	13.1709	0.0500384	-5.98294e-07	6.06731e-05	-0.0253872	-0.00283636	0.00153188	0	4355.05
3371	25.8513	1.70985	0.0549103	1.24811e-06	1.54834e-06	-0.00500891	0.000355714	-0.000512699	0	2965.47
3372	22.1188	7.46804	0.0728244	1.20961e-06	-6.18489e-06	0.031043	0.0089347	-0.00395691	0	12971.9
3377	20.4835	2.60858	0.0545558	9.63439e-07	-1.51396e-06	-0.0416492	0.00329344	-0.00225298	0	18403.7
3380	11.2137	5.12721	0.0616241	-7.15493e-06	1.8658e-05	-0.389998	-0.00198492	-0.011868	0	11409.8
3384	26.9417	4.13456	0.07264	-1.2641e-07	5.17298e-06	-0.0260061	5.75308e-05	-0.00112997	0	3653.77
3390	12.9478	3.50096	0.0502051	2.67706e-06	6.44006e-07	0.00212515	0.000207599	-0.00645584	0	18152.2
3391	1.36712	6.53165	0.0611443	2.34784e-06	6.66096e-06	-0.110185	-0.000427646	-0.00208016	0	5741.11
3392	16.6777	13.3716	0.068448	4.26293e-06	7.16585e-08	0.396329	0.0145247	-0.028537	0	20939
3397	7.05453	5.78688	0.0568593	-1.50425e-05	2.20641e-05	0.00627713	-0.00518695	-0.00751419	0	12566.4
3401	23.1677	9.28419	0.0719192	2.53606e-06	-4.23129e-06	0.140138	0.00787886	-0.000240781	0	12186
3406	2.14958	8.21604	0.0548213	2.98325e-06	2.97424e-05	-0.083784	-0.00166642	-0.0019984	0	5627.64
3408	9.09247	7.27488	0.0588429	-1.15043e-05	1.77186e-05	-0.191975	-0.00552778	-0.014194	0	24434.9
3410	9.50518	5.85427	0.0621857	-7.57709e-06	2.01197e-05	0.0615192	-0.00487944	-0.0116086	0	9785.21
3411	15.1832	15.0731	0.0503076	-1.733e-06	9.55344e-07	0.891931	0.00564894	-0.0461106	0	20926.5
3412	16.6647	6.74608	0.0596516	1.05078e-06	-4.86471e-08	0.0918809	0.00955287	-0.0158303	0	15977.1
3415	17.1088	11.5425	0.0634813	1.8214e-05	3.23621e-07	0.355092	0.0168727	-0.024313	0	15403.6
3416	1.28876	13.9837	0.0544052	4.3423e-06	7.46329e-05	-0.0398056	-0.000199426	0.00426041	0	2569.39
3420	12.2488	3.63848	0.0520516	-3.03476e-06	3.78794e-06	-0.0478417	-0.000202785	-0.00669504	0	14572.2
3421	16.7041	9.52808	0.0534175	1.30005e-05	-1.72432e-06	0.186686	0.0161895	-0.0233968	0	6417.03
3423	26.9399	4.72347	0.0550982	-9.32788e-08	4.74382e-06	0.0211836	0.000110551	-0.00119463	0	6868.89
3424	19.8767	7.09908	0.057582	-2.83438e-08	-2.66705e-06	-0.127949	0.0113731	-0.00868797	0	12290.7
3428	2.03247	3.94591	0.0576655	-4.73668e-09	-8.49938e-06	7.68233e-05	-0.0008481	-0.00188346	0	8013.47
3429	7.6723	10.3137	0.0549191	-2.74957e-07	-5.89327e-06	-0.16248	-0.00822539	-0.0144903	0	13819.9
3430	12.9319	3.79473	0.0710275	1.46194e-07	9.62782e-07	-0.0844207	0.000103836	-0.0073017	0	7186.19
3431	6.3902	3.82241	0.0594542	4.55156e-06	3.88396e-07	-0.0772012	-0.00312823	-0.00407442	0	7898.81
3432	14.1618	11.4944	0.056756	1.99643e-05	5.68738e-06	0.179259	0.012923	-0.0450827	0	44703.8
3433	14.8097	12.9905	0.0709725	1.03729e-05	1.58841e-05	0.482922	0.0155232	-0.0491964	0	18546.8
3437	3.70516	4.87099	0.0698473	-9.63832e-07	4.56987e-07	0.0402119	-0.00237459	-0.00267724	0	8405.24
3438	19.8286	11.9349	0.0628261	1.84546e-05	-1.54783e-05	0.249657	0.0146359	-0.00873074	0	3451.25
3439	6.21291	6.02703	0.0727516	-1.36457e-05	2.61561e-05	-0.118013	-0.00492144	-0.00648174	0	6686.4
3440	10.6811	2.20804	0.0538405	-2.53666e-06	7.12335e-06	0.00774668	-0.000549826	-0.00279319	0	14262.7
3444	15.8791	1.49006	0.0582642	-7.80546e-09	-3.80907e-09	-0.00663473	0.000495082	-0.00107737	0	14307.9
3446	9.3162	2.1237	0.064895	-2.39327e-07	5.3064e-06	-0.00564256	-0.00106666	-0.00244433	0	13616.8
3448	17.6825	13.665	0.0610919	8.31103e-06	-6.57243e-07	0.2894	0.0121679	-0.0193101	0	3316.35
3449	9.22516	11.9135	0.0504037	7.49062e-06	1.8986e-05	-0.778165	-0.0102381	-0.0253206	0	24206.5
3452	19.6769	12.1061	0.0612493	2.12812e-05	-1.16638e-05	0.276937	0.0138536	-0.00944908	3	6432.27
3458	2.8423	14.8807	0.0749872	-1.04824e-07	0.000100091	-0.0652593	-0.000631524	0.00422717	0	1614.83
3459	18.145	9.74334	0.0533963	1.24861e-05	-5.46403e-06	0.438356	0.0175581	-0.0173352	0	18117.3
3463	21.9163	7.27755	0.0669808	1.06134e-06	-5.89015e-06	0.0934097	0.00895684	-0.00425196	0	3071.67
3469	8.8849	8.80666	0.0567459	-1.94495e-06	1.77627e-05	0.111694	-0.00736977	-0.0175223	0	12429.1
3470	3.52454	2.44241	0.0690435	5.54693e-07	3.72087e-06	0.0573807	-0.00111476	-0.0013751	0	10173.3
3472	22.0023	2.16729	0.059975	6.9036e-08	-1.32837e-06	-0.0377136	0.00236532	-0.00171766	0	5738.92
3473	19.5748	3.02302	0.0672757	1.10785e-06	-1.43974e-06	-0.0335643	0.00392656	-0.00339817	0	12246.7
3474	12.1163	9.53753	0.0545295	1.42928e-05	1.91082e-05	0.402444	-0.00151489	-0.0327668	0	11137.2
3476	22.4774	9.03565	0.0612791	9.55259e-07	-7.01361e-06	0.00800994	0.00961797	-0.00225119	0	8605.67
3477	25.4167	2.10212	0.0733415	5.06688e-07	6.02212e-07	-0.020272	0.000768095	-0.000867591	0	5574.01
3480	18.5336	2.97516	0.0703337	7.8684e-07	-3.30116e-07	-0.0932233	0.00389354	-0.00416408	0	15625.2
3481	24.7285	6.1768	0.074433	4.55423e-06	-3.96009e-06	-0.0239585	0.00403536	-0.00117701	0	7816.41
3483	13.0262	4.05325	0.0611566	-1.6533e-06	3.79674e-06	0.0843848	3.0076e-05	-0.00770604	0	17259.2
3485	8.7647	15.9132	0.0720969	1.1937e-06	2.56192e-05	-0.439591	0.00358948	-0.014764	0	397.174
3486	9.73966	5.26801	0.0682911	-8.33165e-06	2.65301e-05	-0.00840828	-0.0039292	-0.0102198	0	17971.2
3487	4.7774	7.35853	0.0630253	-5.25015e-06	4.01772e-07	-0.047905	-0.00458977	-0.00457201	0	3811.09
3494	25.9082	5.78763	0.0709542	4.35946e-06	-1.1286e-06	-0.0144189	0.00169072	-0.00107654	0	9162.65
3495	4.15961	15.7502	0.059686	3.92437e-06	8.83798e-05	-0.0715236	-4.19404e-05	0.0035148	0	725.583
3496	19.0157	5.15428	0.0739201	2.33322e-06	-1.75166e-06	-0.00267934	0.00784757	-0.0078116	0	17011.1
3498	24.8928	3.82086	0.0719344	1.43365e-06	-3.60408e-06	-0.0440565	0.00206323	-0.00161452	0	5085.73
3507	12.1687	8.13458	0.0611321	3.00703e-06	1.43467e-05	-0.0500723	-0.000336362	-0.0238008	0	14323.1
3510	15.613	8.94295	0.051651	1.04279e-05	1.71095e-06	0.194672	0.0119415	-0.0270531	0	31209.1
3511	15.9396	12.1992	0.0714373	1.38029e-05	1.12777e-07	0.420038	0.017279	-0.0360069	0	16267.9
3512	2.47851	12.6069	0.0605588	5.72788e-06	0.000101593	-0.052078	-0.0017533	0.00209183	0	6028.74
3513	7.91363	5.5342	0.0553721	-9.03277e-06	2.01033e-05	0.110243	-0.00489975	-0.0087338	0	21894.8
3514	4.868	8.60209	0.0739106	1.3623e-06	2.27786e-06	-0.0539496	-0.00495298	-0.00482752	0	3447.23
3516	26.2189	5.59399	0.0628632	2.58623e-06	1.56688e-06	0.0269585	0.00121404	-0.00106722	0	8504.69
3518	1.49691	5.7456	0.0674583	5.76027e-07	-1.36393e-06	-0.00596972	-0.000521449	-0.00216183	0	6977.31
3519	17.3628	10.7507	0.0736292	1.43225e-05	-1.47131e-06	0.24693	0.0181385	-0.0223989	0	35004
3522	26.7931	8.13945	0.0587283	5.17298e-07	-1.06149e-08	-0.0127853	0.000506733	0.00159565	0	16630.8
3523	12.8746	2.46122	0.0713311	-8.39453e-07	3.71421e-06	0.066711	0.000173713	-0.00364348	0	25201.3
3524	10.6334	11.4627	0.064081	1.40903e-05	3.66384e-05	-0.243026	-0.00546604	-0.0353636	0	8023.6
3526	20.4379	2.19798	0.0703145	4.92455e-08	-6.05872e-07	-0.0277402	0.00244938	-0.00151068	0	5572.28
3527	12.3247	15.1525	0.0539732	3.75436e-06	6.06794e-07	0.446686	-0.00492392	-0.0877396	0	49171.3
3530	26.7281	5.75723	0.0644948	4.88925e-07	2.22685e-06	-0.0795589	0.000526392	-0.000990407	0	5092.62
3533	13.6593	6.90486	0.0610527	-2.884e-06	5.28095e-06	-0.0159956	0.00250927	-0.0188091	0	10315.8
3534	15.6246	10.3728	0.0531381	1.46282e-05	3.05441e-06	-0.389185	0.0162933	-0.0318725	0	27611.4
3535	14.7164	8.48128	0.0609542	1.07126e-05	3.15263e-06	0.060826	0.00838941	-0.0268262	0	6398.79
3539	2.98576	8.95968	0.0614539	-1.13615e-06	3.56629e-05	0.0641332	-0.00274629	-0.00227917	0	6411.13
3542	18.7637	8.95448	0.0563896	6.40896e-06	-7.05214e-06	-0.0846206	0.0151316	-0.0140902	0	27400.4
3543	16.4975	4.95781	0.0642734	3.27591e-06	1.15581e-06	0.0390643	0.00591461	-0.00971878	0	2621.81
3545	16.8542	1.30652	0.0732805	3.9678e-09	-1.62059e-08	-0.152035	0.000663059	-0.000862204	0	14451.6
3546	18.4259	6.81265	0.0572124	1.70197e-06	-1.19027e-05	0.00690966	0.0105435	-0.01175	0	6635.66
3547	4.68952	12.9939	0.058401	2.60057e-06	3.00438e-05	-0.152846	-0.00387281	-0.000624962	0	1502.95
3549	8.44207	15.7018	0.0739575	1.04228e-05	1.81782e-05	-0.404911	0.00206898	-0.0128365	0	3027.79
3551	9.02032	8.13117	0.0657474	-2.02262e-06	1.96915e-05	-0.001028	-0.00628314	-0.016207	0	14578.2
3555	19.2167	3.56414	0.071284	3.0874e-06	-8.54974e-07	-0.124664	0.00511201	-0.00503369	0	7144.02
3558	10.0199	2.6912	0.0509721	8.88064e-07	8.62286e-06	0.11005	-0.00160294	-0.00420656	0	22338.7
3559	3.14237	9.62988	0.0617943	-2.6817e-06	4.00476e-05	0.00750642	-0.00321739	-0.00172697	0	2475.6
3560	13.6258	5.28597	0.0515841	-2.03111e-06	4.98657e-06	-0.0145207	0.00195704	-0.0126911	0	4078.12
3561	5.60993	2.72184	0.0748918	3.97214e-06	-5.79427e-07	-0.0333025	-0.00212426	-0.00217813	0	13055.8
3562	23.2258	7.26875	0.0568266	1.59562e-06	-2.54666e-06	0.165068	0.00708998	-0.00209027	0	6139.68
3563	13.8462	11.6581	0.061015	1.90583e-05	5.64945e-06	0.837519	0.0116463	-0.0470747	0	18193.1
3564	17.8506	7.11741	0.0722236	-1.90055e-05	1.31932e-06	-0.118792	0.0114551	-0.0139074	0	4689.06
3565	16.6064	10.3123	0.0728814	1.36206e-05	-1.17923e-08	0.316383	0.0175908	-0.0261692	0	5326.71
3566	12.4873	2.46881	0.0717031	-1.51756e-06	3.07113e-06	-0.210099	5.26959e-05	-0.00314543	0	6609.49
3571	15.6443	7.4997	0.0689538	4.62057e-06	1.13847e-06	-0.0706697	0.00911435	-0.0206564	0	26581.1
3572	16.3589	7.01624	0.0737238	2.45497e-06	2.96492e-06	-0.0802128	0.00936092	-0.017376	0	11592.6
3575	7.88507	10.793	0.0606285	2.11064e-06	-6.48754e-07	0.157357	-0.00854769	-0.0161767	0	9469.42
3576	10.7786	3.2583	0.0739082	-9.60506e-07	1.1052e-05	0.035164	-0.0016278	-0.00598102	0	8649.13
3577	10.3961	13.1203	0.0513988	3.34071e-05	2.00067e-05	0.10707	-0.00935697	-0.0397147	0	18212.3
3579	3.04607	9.13265	0.0535076	-1.31733e-06	3.70648e-05	-0.0240436	-0.00283358	-0.00226213	0	9637.34
3581	17.5039	5.90839	0.0709003	4.95837e-07	-7.20576e-07	-0.0642309	0.00835468	-0.0117637	0	14353.4
3583	15.4758	11.3811	0.0604593	1.84956e-05	1.66751e-06	0.368792	0.0187723	-0.0374648	0	17331
3585	23.6806	9.00874	0.0531542	3.79554e-06	-3.77644e-06	0.0586914	0.00679628	-0.000208002	0	11327.7
3588	14.4534	6.73227	0.0668947	-3.86613e-07	4.01704e-06	-0.0403134	0.00464433	-0.0188999	0	21588.3
3589	13.9758	5.50615	0.07401	-2.86753e-06	2.68461e-06	-0.142987	0.00232098	-0.013786	0	10209.3
3590	4.47543	12.5682	0.0601433	-1.48893e-06	3.21183e-05	-0.0718745	-0.00413562	-0.000798414	0	3416.45
3592	15.1555	8.33798	0.0626772	9.18836e-06	1.4869e-06	0.133803	0.0091113	-0.0250794	0	23431.9
3594	4.23973	5.37629	0.0710873	-5.81678e-07	5.59588e-06	-0.0934452	-0.00314974	-0.00339312	0	10162.3
3596	17.7905	11.7295	0.057459	1.87279e-05	-2.66389e-06	0.363402	0.0157411	-0.0200303	0	1596.94
3598	16.2629	3.11462	0.0704682	6.30495e-07	1.49198e-10	-0.105553	0.00280684	-0.00513212	0	27083.4
3599	13.0801	4.81896	0.0661668	-5.68812e-06	8.82625e-06	0.121633	5.77911e-05	-0.0107271	0	14389.2
3602	10.0335	1.60219	0.0678983	-2.07938e-07	3.2675e-06	0.0863231	-0.00046536	-0.000968544	0	14299.4
3606	17.6368	4.22945	0.0597999	4.09186e-06	-3.94699e-09	0.0251038	0.00562781	-0.00794082	0	14044.2
3609	9.75177	7.51479	0.0699063	-8.24151e-06	2.3246e-05	-0.0935193	-0.00507151	-0.0169198	0	7673.18
3610	17.052	3.99836	0.0618452	5.08741e-07	7.51469e-07	0.00860583	0.00486355	-0.00766285	0	15307.5
3612	12.2213	10.2281	0.0702562	1.22355e-05	1.92222e-05	-0.0383599	0.00039634	-0.0358326	0	21342.5
3614	11.074	8.77169	0.0632002	4.01713e-07	2.24923e-05	-0.146751	-0.00375486	-0.0251086	0	27014.4
3615	7.21183	2.19223	0.0512376	-2.59685e-06	1.56132e-06	0.142509	-0.00153865	-0.00188763	0	3772.98
3616	1.40406	15.7993	0.07214	-5.89543e-06	7.18557e-05	0.00942932	3.38613e-05	0.00557079	0	1064.04
3617	16.4728	2.41115	0.0602309	-2.40734e-07	1.98018e-07	-0.169193	0.00196496	-0.00323545	0	13933
3618	16.428	1.6708	0.0574336	3.45246e-08	-5.99268e-09	0.0195201	0.000825704	-0.00145212	0	15038.7
3620	18.7324	12.6966	0.0634248	1.96781e-05	2.90414e-06	0.155197	0.0150174	-0.0127798	0	3895.79
3622	15.7839	13.2304	0.0747328	4.2575e-06	2.63601e-06	0.443375	0.016391	-0.0400016	0	9874.87
3624	12.4953	13.7517	0.0626379	1.36105e-05	6.47676e-06	-0.533177	0.00377863	-0.0681469	0	32628.3
3626	13.9884	2.30649	0.0588805	1.86365e-05	3.64309e-05	0.0160173	0.000555601	-0.00340943	0	13749.9
3630	17.3226	10.0732	0.071603	1.37141e-05	-2.75665e-06	0.170643	0.0172736	-0.0216179	0	20540.9
3633	13.4188	13.5765	0.0667301	1.33104e-05	4.77037e-06	0.306444	0.0134043	-0.066878	0	89931.7
3636	21.038	8.84907	0.0537087	-2.42021e-05	-5.89072e-05	0.0312034	0.0125791	-0.00562177	0	14260.4
3642	15.2325	11.93	0.0523084	1.52372e-05	6.90773e-07	-0.134421	0.0177199	-0.0423048	0	31437.6
3643	11.7379	1.76535	0.0740613	2.57661e-07	6.48458e-07	-0.0872843	-0.000336833	-0.00203699	0	8591.62
3648	8.86393	13.1087	0.0735373	2.23352e-05	4.39645e-05	-0.242319	-0.00887258	-0.0222815	0	1502.62
3649	6.23101	3.80407	0.0581113	3.83052e-06	2.07167e-06	-0.0412198	-0.00303299	-0.00381044	0	12597.6
3652	14.8127	1.20414	0.0548154	-9.9397e-07	6.63035e-07	0.0637834	1.97269e-05	-0.000494306	0	18187.5
3654	12.4078	12.17	0.0746019	1.87961e-05	6.16468e-06	-0.313069	0.00354043	-0.0492834	0	20705.4
3655	5.86751	3.03445	0.05179	4.98062e-06	8.09624e-07	0.0358615	-0.00256277	-0.00257094	0	8079.53
3656	2.73586	2.67867	0.0721166	1.27096e-06	2.44785e-07	-0.0154156	-0.000960693	-0.00133399	0	9781.32
3658	20.2798	4.63342	0.0635793	3.71967e-06	-1.0639e-06	-0.0648859	0.00682099	-0.00539035	0	7617.7
3659	2.53175	13.4991	0.0566645	-9.33042e-08	0.000103369	0.000983659	-0.00135299	0.00322044	0	2623.65
3660	5.60961	1.59724	0.068492	2.27059e-07	-1.30124e-06	0.0352182	-0.000903529	-0.000804776	0	9746.24
3666	6.12394	6.64669	0.0701219	-1.65299e-05	2.06867e-05	0.0236174	-0.00547589	-0.00678438	0	6489.63
3671	2.54273	12.8462	0.0523514	3.82641e-06	0.000100774	-0.0470479	-0.00163279	0.00238649	0	1998.82
3675	14.6032	9.93847	0.0745239	1.58194e-05	4.94974e-06	-0.241354	0.0117284	-0.0346625	0	36850.2
3677	1.10637	3.00832	0.0531488	6.74629e-07	1.23421e-06	0.0148867	-0.00014318	-0.00135948	0	12485.5
3679	10.7835	4.69211	0.0676954	-5.63253e-06	1.87634e-05	-0.0338479	-0.00228062	-0.00915753	0	13646.3
3680	5.72962	11.5066	0.0593786	1.13007e-05	5.45267e-05	-0.175762	-0.00675036	-0.00544892	0	12756.2
3685	6.4022	9.29307	0.074742	1.93513e-06	2.92308e-05	-0.159536	-0.00707528	-0.0090529	0	7367.51
3695	12.7182	10.6885	0.0592007	1.93184e-05	1.44686e-05	0.346347	0.00379461	-0.0400954	0	30584.9
3697	15.6491	15.3362	0.0648562	-2.78746e-06	2.3339e-06	0.375451	0.00277585	-0.0370805	0	5553.35
3700	8.85508	15.1939	0.0618909	3.45213e-06	3.93045e-05	-0.462159	-0.00111892	-0.0171726	0	2870.48
3701	17.8323	5.68858	0.0692606	1.98815e-07	-1.59001e-06	0.040858	0.00819298	-0.0109049	0	7430.33
3702	7.73807	15.2607	0.0558753	1.89677e-05	2.2099e-05	-0.301262	-0.000425938	-0.00891478	0	1784.15
3703	10.7558	8.61294	0.0596569	-3.19768e-08	2.27362e-05	-0.193657	-0.00398836	-0.0237264	0	18815.7
3704	21.9285	9.62301	0.0603127	4.11018e-06	-5.80505e-06	-0.0183789	0.0106782	-0.00275563	0	8848.94
3705	4.17705	1.72965	0.0587546	-7.63374e-07	1.71602e-06	0.053539	-0.000775439	-0.000824117	0	10460.9
3711	6.56561	8.18885	0.0679347	-4.18345e-07	1.80036e-05	0.0680587	-0.00645733	-0.00904924	0	11651.6
3712	8.89435	15.0773	0.0609854	6.76749e-06	3.47869e-05	-0.415166	-0.00183589	-0.0177879	0	8451.14
3717	7.33482	8.70087	0.0719116	5.42058e-06	1.69222e-05	-0.0141897	-0.00716291	-0.0114967	0	3543.97
3718	10.9937	3.5043	0.0530154	-7.33436e-07	1.09555e-05	-0.109988	-0.00189019	-0.0061509	0	10309
3721	17.8651	10.5108	0.0604893	1.61778e-05	-4.31847e-06	-0.0407429	0.0173658	-0.0192766	0	15573.9
3726	11.2427	4.10381	0.0500133	-1.95251e-06	1.02609e-05	0.0568087	-0.0017304	-0.00787756	0	19300.3
3730	9.39416	2.23147	0.0554987	-8.3703e-08	4.16449e-06	-0.0118341	-0.00136781	-0.00281346	0	10312.7
3733	7.90649	15.8195	0.0519634	3.20236e-05	2.78627e-05	-0.358152	0.00239678	-0.00901922	0	1007.68
3734	25.5411	9.06343	0.0706164	1.95884e-06	-2.31598e-06	0.0771317	0.00289757	0.00242331	0	12235
3736	20.3599	9.22042	0.0532958	5.53055e-06	-5.71084e-06	0.181866	0.0133717	-0.00760794	0	11938.1
3739	11.0684	12.3892	0.0561029	1.84843e-05	1.03178e-05	0.701363	-0.00563919	-0.0424444	0	22947.7
3743	3.12269	6.79962	0.0623457	6.58831e-07	1.00409e-05	-0.00811499	-0.00274807	-0.00302199	0	9023.86
3746	13.2822	12.606	0.0667517	2.4045e-05	1.99949e-06	-0.730214	0.0108845	-0.0580286	0	42378
3750	13.9082	1.02684	0.0550296	-1.0571e-07	2.13635e-08	-0.0175033	-3.70382e-05	-0.000207523	0	8990.77
3752	19.9303	6.99459	0.0601039	-4.79397e-07	-3.03639e-06	-0.124466	0.0109628	-0.00869155	0	17459.4
3756	15.457	10.0427	0.0620836	1.42855e-05	2.84457e-06	-0.0843724	0.0140831	-0.0304536	0	15128.8
3757	25.0255	8.5594	0.0666723	1.86402e-06	-2.77576e-06	-0.0187745	0.00399577	0.00150078	0	4886.56
3758	5.56266	12.5262	0.0630884	1.28815e-05	3.71219e-05	-0.132878	-0.00573137	-0.00362011	0	2127.4
3759	8.7821	5.15713	0.074135	-7.97159e-06	1.84495e-05	-0.0554751	-0.00414047	-0.00917101	0	15531.2
3760	6.44762	11.2217	0.0601889	3.40661e-06	1.78529e-05	-0.0986585	-0.00765624	-0.00860346	0	12855.8
3762	20.2773	7.11227	0.0635572	2.74382e-07	-2.58277e-06	-0.0178024	0.0103406	-0.00784884	0	6654.71
3763	9.55736	7.16703	0.0575201	-9.66399e-06	2.18178e-05	-0.0708535	-0.00556231	-0.0160627	0	6552.63
3765	2.69302	7.04383	0.0739679	2.34712e-06	1.19814e-05	-0.0892881	-0.00206638	-0.00264895	0	8624.89
3771	22.5151	6.84102	0.0531057	1.12889e-06	-1.92445e-06	0.0837872	0.00781163	-0.00350078	0	19854.6
3774	24.2996	4.07371	0.0716501	2.44572e-06	-3.75791e-06	-0.0577934	0.00290682	-0.00180504	0	9690.14
3775	21.1569	4.8944	0.0666553	-1.43758e-06	-9.53692e-07	-0.0666434	0.00648398	-0.00470884	0	12491.7
3778	1.85534	9.84691	0.0666303	1.42533e-07	5.70527e-05	0.00744135	-0.00108084	-0.000808959	0	2232.41
3783	23.9371	4.23729	0.0715735	3.95214e-06	-3.51823e-06	0.0154821	0.00325241	-0.00197937	0	6302.73
3785	8.19874	14.833	0.0560957	1.46267e-05	3.02339e-05	-0.274667	-0.00260199	-0.0129668	0	1096.06
3786	13.9319	12.389	0.0648627	1.7069e-05	2.41687e-06	0.56646	0.0146254	-0.0526897	0	43066.3
3792	14.054	14.8741	0.0743138	3.42764e-06	6.33092e-06	0.138771	0.00988169	-0.0691576	0	62674.6
3795	12.3685	2.51409	0.055753	-1.84006e-06	3.43989e-06	-0.030481	-7.81378e-05	-0.00367612	0	30700.4
3797	6.18609	3.34044	0.0710468	-3.38661e-05	4.76652e-06	0.0254323	-0.00272769	-0.00323875	0	11890.9
3798	5.50883	11.5913	0.0592673	6.78525e-06	4.58303e-05	-0.209219	-0.00622295	-0.00447943	0	2884
3800	23.0226	6.24508	0.0681058	2.34877e-06	1.50517e-07	-0.0193365	0.00651705	-0.00297163	0	13054.3
3803	11.1178	7.76531	0.0695706	-4.12009e-07	2.51193e-05	-0.15177	-0.00284734	-0.0209916	0	32605.9
3804	12.6117	4.1586	0.0638389	-5.03652e-06	6.68665e-06	0.121225	-0.000442011	-0.00868594	0	29152.3
3805	23.4702	7.5758	0.0554453	2.81634e-06	-3.14435e-06	0.0566155	0.00692069	-0.00191065	0	8778.98
3806	17.6945	10.6551	0.0607886	1.48492e-05	-4.00027e-06	0.272416	0.017661	-0.0200304	0	34032.2
3811	18.2501	4.79768	0.0745197	-2.29788e-05	3.22634e-05	-0.114903	0.00640767	-0.008352	0	6572.48
3813	20.1863	2.09978	0.0671732	2.98124e-08	-5.71019e-07	-0.0755286	0.00237699	-0.00171328	0	19183.2
3814	16.1053	5.75008	0.050112	1.15845e-06	4.12478e-06	-0.010757	0.005857	-0.0132255	0	11980.8
3819	6.00132	8.53384	0.055619	-2.39683e-06	1.60549e-05	-0.148861	-0.00635032	-0.00757499	0	15210.9
3823	18.1412	8.31655	0.064284	-1.13121e-05	1.68328e-05	0.109278	0.0139744	-0.0164426	0	6453.94
3826	26.6227	6.69982	0.0615483	1.45315e-06	9.15827e-07	-0.0175182	0.000866236	-0.0001425	0	8132.64
3827	1.17975	13.9885	0.0547951	4.02381e-06	7.25892e-05	0.0527572	-0.000166285	0.00427664	0	2473.69
3829	16.4584	14.9879	0.0697327	6.02071e-08	6.77846e-06	0.567074	0.0033857	-0.0296163	0	1652.62
3836	11.3657	3.41234	0.0615703	-2.15344e-06	6.66031e-06	0.053121	-0.00145571	-0.00637415	0	6357.42
3839	9.92956	12.3051	0.0725687	1.32243e-05	2.98809e-05	-0.0841927	-0.00946167	-0.0318123	0	14620.8
3841	16.1068	4.89273	0.0543975	4.68852e-06	2.01946e-06	-0.121132	0.00558473	-0.0103913	0	19527.9
3843	17.1754	7.34675	0.0583703	7.04668e-07	-2.12823e-06	0.108429	0.0113303	-0.0157471	0	16041.9
3846	2.41281	14.4685	0.0549221	7.52264e-06	0.000103391	-0.0557526	-0.000690118	0.00421755	0	735.227
3848	10.5369	3.40137	0.0707416	-3.39349e-07	1.42755e-05	-0.028768	-0.0018525	-0.00575531	0	13918.1
3850	22.3912	3.8226	0.0688243	5.11638e-06	-1.68904e-06	-0.0856972	0.00423079	-0.00271942	0	9278.2
3851	17.9803	11.6517	0.0630064	1.85027e-05	-3.2353e-06	0.375511	0.0162436	-0.0187832	3	35606.1
3852	9.33406	6.39262	0.0584003	-7.49676e-06	2.16069e-05	0.0540323	-0.00518787	-0.0123875	0	2061.69
3853	9.85716	8.30083	0.0617272	-2.71258e-06	2.28933e-05	0.000188687	-0.00556347	-0.0201774	0	15522.9
3855	23.0075	7.23797	0.0580163	1.86735e-06	-3.38274e-06	0.00183375	0.00765391	-0.00280457	0	15036.9
3856	1.91517	1.10516	0.073815	4.30129e-07	2.48033e-07	0.0386467	-9.06353e-05	-0.000158579	0	3317.77
3859	20.3689	9.32851	0.0553028	5.9919e-06	-5.81381e-06	0.126013	0.013604	-0.00769475	0	26587.9
3862	26.8795	3.69109	0.0615808	-1.9448e-08	4.77436e-06	-0.0016565	0.000236457	-0.00106488	0	4505.81
3863	18.0841	1.08695	0.0705584	-7.40607e-09	-3.34135e-10	-0.0836013	0.000390547	-0.000273643	0	4583.23
3864	4.38626	3.1851	0.0695522	-2.67652e-06	-2.44948e-07	-0.0115341	-0.00193498	-0.0020692	0	8611.18
3865	2.69503	5.98624	0.0698256	1.13607e-06	1.35085e-06	0.0109319	-0.00172397	-0.00272908	0	9377.72
3869	5.83078	11.977	0.0567482	1.56898e-05	4.18459e-05	-0.297979	-0.0064103	-0.00521931	0	6351.58
3876	6.13734	8.46645	0.0749112	-2.26102e-06	1.85251e-05	0.0114896	-0.00635747	-0.00787647	0	4475.01
3878	16.5171	3.74326	0.0514407	6.57258e-08	-1.4148e-06	-0.310412	0.00404799	-0.00630507	0	8494.2
3881	6.74188	12.0837	0.0558099	-4.06718e-07	8.91347e-06	-0.244348	-0.00757756	-0.00901563	0	11692.9
3882	21.3129	2.56887	0.0708149	4.48054e-07	-1.39106e-06	-0.0248777	0.00301895	-0.00242381	0	13766.9
3883	12.8984	13.0574	0.0739474	2.47999e-05	4.99521e-06	-0.544341	0.00610618	-0.0630671	0	49803.1
3884	13.6197	5.75503	0.0662946	-3.08302e-06	5.32055e-06	-0.0273065	0.00206442	-0.0149522	0	10002.6
3885	4.5114	11.9027	0.0595048	-1.76186e-07	2.58092e-05	-0.0784536	-0.00465406	-0.00182688	0	9154.65
3886	1.15104	6.93667	0.0651427	1.66132e-06	8.84171e-06	-0.00676947	-0.00026677	-0.0020636	0	3634.46
3900	17.0426	3.03257	0.0612458	-4.35338e-05	2.93749e-05	-0.0448072	0.00307963	-0.00506944	0	21520.7
3903	13.4205	8.57977	0.0743312	1.02622e-05	2.91803e-06	-0.119234	0.00376644	-0.0266027	0	12377.9
3904	12.3244	12.7699	0.0675058	2.40202e-05	6.28998e-06	0.0359853	0.00174559	-0.0557065	0	29111.8
3905	13.9519	11.5736	0.0746858	1.93667e-05	7.47238e-06	-0.334407	0.0121232	-0.0459885	0	33901.6
3906	12.847	9.33382	0.0592569	1.04894e-05	6.82038e-06	0.117697	0.00314381	-0.0318154	0	3570.69
3909	5.66652	12.4476	0.0671649	1.25931e-05	3.65169e-05	-0.0661998	-0.00583377	-0.00383168	0	11039.3
3912	16.4419	7.66393	0.0570961	5.82442e-06	1.36132e-06	0.00259672	0.0110256	-0.0193168	0	11805.6
3913	25.4645	3.80076	0.062432	1.26512e-06	-1.46672e-06	0.0778379	0.00161285	-0.00153322	0	6428.14
3914	11.2403	14.572	0.0733503	1.20088e-05	2.79656e-06	-0.635789	-0.0097897	-0.0561251	0	57869.5
3918	12.7734	15.5929	0.0636365	2.82247e-06	4.06667e-07	-0.667951	-0.000247549	-0.111202	0	189762
3919	16.2909	3.64201	0.0502387	-9.76616e-07	9.77118e-07	0.0690319	0.00379072	-0.00620983	0	6702.92
3921	5.29332	3.10882	0.0633075	4.25242e-06	-5.95161e-06	0.00601441	-0.00233492	-0.00236947	0	14002.9
3922	8.36226	11.779	0.0587764	2.84493e-06	6.51805e-06	-0.0978818	-0.00950827	-0.0190506	0	16628.4
3927	3.45004	6.87534	0.0697388	-7.45107e-07	8.52158e-06	-0.0167343	-0.00315886	-0.00313993	0	7424.65
3928	5.3919	3.17628	0.056328	5.20633e-06	-6.62027e-06	0.0175278	-0.00246183	-0.00242612	0	14725.2
3934	22.7744	6.63884	0.056191	1.59957e-06	-8.65309e-07	0.00296415	0.00702664	-0.00313899	0	6552.75
3937	1.90949	13.9021	0.0676083	2.85816e-06	8.97977e-05	-0.0883189	-0.000801789	0.00382615	0	1719.12
3940	16.0902	4.5493	0.0645726	1.56641e-06	2.88145e-06	-0.19071	0.00429974	-0.00922477	0	17362.6
3941	26.6068	2.46566	0.0550538	6.95793e-08	4.62228e-06	-0.0302935	0.00020598	-0.000869835	0	7041.81
3944	12.711	4.08609	0.0591406	-5.14724e-06	5.95884e-06	0.0951012	-0.000196	-0.00831174	0	896.94
3946	6.92716	6.72927	0.0695431	-1.74673e-05	2.56708e-05	-0.0668268	-0.00583779	-0.00832517	0	11923.5
3947	8.24896	10.1172	0.0733352	9.85624e-07	3.92693e-06	-0.000716603	-0.0078762	-0.0173908	0	29011.2
3948	15.596	8.16671	0.0683211	8.59486e-06	8.08928e-08	-0.14941	0.010639	-0.0235773	0	25692.3
3949	17.6264	11.0993	0.0509874	1.76173e-05	-5.41131e-08	0.156729	0.0178542	-0.0210592	0	2471.84
3951	6.27509	6.95977	0.0655391	-1.32084e-05	1.68522e-05	-0.00230946	-0.00561714	-0.00705348	0	16041.7
3954	14.4458	12.2124	0.0623986	1.3886e-05	4.34119e-06	-0.403077	0.0170371	-0.048985	0	38620.2
3955	10.8268	9.37898	0.0671943	6.33989e-06	2.39788e-05	-0.127489	-0.00423438	-0.0268848	0	19068.4
3959	20.8387	2.17088	0.0636947	-2.71954e-08	-9.19852e-07	-0.057819	0.00260787	-0.00173134	0	5750.75
3961	10.1273	3.8075	0.0601669	1.31677e-08	1.52966e-05	0.0576181	-0.0022375	-0.00650961	0	11675.2
3964	16.3969	4.39513	0.0693892	1.06357e-06	2.72209e-06	0.0981155	0.00471514	-0.00824946	0	14114
3965	24.0121	7.30753	0.0541737	4.489e-06	-2.73639e-06	-0.0139266	0.00586804	-0.0012739	0	6948.56
3968	12.7593	13.0312	0.0678998	2.32568e-05	4.59767e-06	-0.0844573	0.00611858	-0.0624574	0	22832.5
3969	20.9933	7.94936	0.0679346	2.52798e-06	-3.96961e-06	-0.0645131	0.0112816	-0.00615796	0	3471.83
3971	22.8915	5.94254	0.0694973	1.23879e-06	5.72697e-07	-0.0903047	0.00629588	-0.00309966	0	12904.8
3972	15.7162	4.46731	0.0692248	1.21323e-06	2.41904e-06	0.0135863	0.0040814	-0.00953059	0	14310.5
3973	9.80048	15.3587	0.0671955	1.33687e-05	3.13389e-05	-0.606133	-0.000687439	-0.0259931	0	5242.9
3977	11.7363	13.0427	0.0674645	2.72775e-05	2.78421e-06	0.309225	-0.00297428	-0.0532161	0	53815.3
3978	26.9374	1.59576	0.0638	2.19679e-07	4.57528e-06	-0.0197302	6.12227e-05	-0.000433499	0	5165.48
3983	16.9711	10.0857	0.0718977	1.29339e-05	-2.16964e-06	0.148327	0.017374	-0.0234645	0	9183.95
3985	2.88804	3.50064	0.0501551	2.11662e-06	2.30202e-06	0.0210215	-0.00118384	-0.00200566	0	6296.3
3986	26.1489	1.03444	0.0623929	2.78179e-07	5.23134e-07	-0.0470896	4.73606e-05	-7.12566e-05	0	1984.63
3994	18.0914	11.928	0.0575157	2.21958e-05	-1.06141e-06	-0.34109	0.0160846	-0.0176674	0	19050.8
3997	23.944	4.84757	0.0602473	3.31594e-06	-3.40418e-06	0.0375617	0.0038687	-0.0019415	0	5997.19
3998	11.2212	8.9663	0.0560994	2.92299e-06	2.19198e-05	0.143285	-0.0043519	-0.0263658	0	18551.2
4000	6.5854	13.487	0.0706538	-1.26011e-05	6.88789e-06	-0.262031	-0.00577832	-0.00585539	0	2860.69
4002	24.4376	6.74774	0.0501567	4.35788e-06	-5.32815e-06	0.191587	0.00456372	-0.00122093	0	11681.3
4007	14.3308	1.16371	0.0501607	-1.2532e-08	-1.32652e-07	0.176003	-0.000128902	-0.000372865	0	15555.2
4011	13.8831	8.76386	0.0742602	1.09074e-05	1.96508e-06	-0.392974	0.00571862	-0.0285507	0	24395.4
4012	14.1908	3.43026	0.0570594	7.00951e-06	1.49938e-06	0.0045805	0.00119186	-0.00586923	0	16384.4
4015	16.0405	3.6711	0.0715494	-1.83477e-06	2.73885e-06	0.0388061	0.00384069	-0.00686995	0	22169.2
4016	21.1815	5.99407	0.0701638	-2.24896e-07	-1.68244e-06	0.0215083	0.0081882	-0.00569535	0	15607.7
4017	25.2701	7.35935	0.0584386	3.757e-06	-3.00238e-06	0.0531708	0.00331278	0.000206652	0	8285.91
4019	3.96738	1.74753	0.0589099	-8.3559e-08	2.6037e-06	0.00216896	-0.000672823	-0.000713626	0	2594.21
4020	1.20002	2.71345	0.0539244	3.00385e-08	1.81394e-06	0.0129932	-0.000136872	-0.0011908	0	8746.41
4021	3.63532	8.05873	0.0543836	-1.44997e-06	1.65654e-05	-0.0381131	-0.00338604	-0.00305324	0	10774.1
4023	14.5171	11.2728	0.0688551	2.15775e-05	4.31515e-06	0.184888	0.0148525	-0.0426857	0	15292.7
4025	2.49931	7.60919	0.0724735	-2.04819e-08	1.80486e-05	0.0190718	-0.00203013	-0.00257228	0	7701.31
4028	20.8287	4.10116	0.0584646	3.404e-06	-4.60437e-06	-0.00427281	0.0056438	-0.00415843	0	3641.74
4035	12.3624	15.8467	0.0515807	0	-1.28706e-05	-0.0361275	0	-0.101858	0	63441.3
4038	8.97424	3.3029	0.050107	9.65891e-08	6.7799e-06	-0.078918	-0.00246685	-0.00513024	0	10249.3
4040	14.9727	1.58946	0.0572039	-1.78912e-06	9.32202e-07	0.0768136	0.000565588	-0.00116696	0	9522.14
4050	8.2204	13.0665	0.0552444	1.97889e-05	2.47476e-05	-0.175222	-0.00916258	-0.0172363	0	3205.09
4052	23.1808	9.73543	0.0507918	1.46891e-06	-3.90218e-06	0.0444448	0.00750045	0.000785077	0	6623.88
4053	20.3362	3.80799	0.0629752	4.13152e-06	-3.50082e-06	0.0689393	0.00571166	-0.00457742	0	10354
4056	12.3094	4.63943	0.0693571	-6.30458e-06	8.0342e-06	-0.0833725	-0.00114723	-0.0103733	0	8951.66
4059	13.3952	7.08358	0.0747271	-2.91839e-06	7.17146e-06	0.0772036	0.00215983	-0.020206	0	21307.1
4060	23.0238	6.89199	0.0500955	1.7291e-06	-1.60818e-06	-0.0529051	0.00697522	-0.00287215	0	6901.07
4061	25.4869	6.16605	0.0742269	4.30352e-06	-2.65441e-06	-0.00123073	0.00255923	-0.000937632	0	7246.63
4062	19.3916	3.8582	0.0593086	4.36314e-06	-1.10912e-06	-0.0864007	0.00576322	-0.00530732	0	8414.33
4064	3.51602	8.16691	0.0720407	4.93532e-07	2.14248e-05	-0.0592246	-0.00332776	-0.00295871	0	5413.72
4065	17.2851	14.1801	0.0704772	1.61118e-06	-2.07039e-06	0.405386	0.0106117	-0.0214179	0	8984.39
4067	22.1434	4.33991	0.0563027	5.47838e-06	-1.9204e-06	-0.0188124	0.00536943	-0.00329545	0	13879
4070	1.81333	12.7771	0.0533691	6.10431e-06	8.24214e-05	-0.0946484	-0.000925411	0.00274957	0	1701.34
4072	12.486	15.8125	0.0741419	0	2.9279e-06	-0.038676	0	-0.113446	0	45285.6
4076	15.2877	14.2327	0.0517036	1.16643e-06	3.7417e-06	0.85619	0.0121232	-0.0473976	0	23623.1
4077	13.2485	12.2751	0.0504497	2.3434e-05	4.85653e-06	0.998909	0.00818865	-0.0544661	0	42280
4078	5.99558	1.31976	0.0506772	2.3193e-07	-2.04869e-07	0.142544	-0.000438577	-0.000522069	0	8753.14
4079	16.7324	13.9746	0.0668978	6.41385e-06	3.40933e-06	0.363841	0.0124472	-0.0274497	0	2286.95
4084	1.63103	6.60978	0.0738072	2.97483e-06	6.70164e-06	-0.0174725	-0.000804469	-0.00222093	0	7071.9
4085	16.0646	11.3059	0.0700904	1.73793e-05	4.49415e-07	0.422528	0.0183209	-0.0317362	0	3570.7
4086	7.38055	13.0733	0.052518	-6.19231e-06	-1.42619e-05	-0.219943	-0.0077564	-0.0110912	0	9632.56
4088	26.6771	4.71502	0.0598427	6.96763e-07	3.35476e-06	-0.0458754	0.00042334	-0.00118779	0	12572.9
4095	6.36379	13.502	0.0570551	-1.00069e-05	1.70227e-05	-0.170738	-0.00517919	-0.00471109	0	3678.01
4103	6.44059	2.77854	0.0605254	-3.01934e-06	-8.11709e-06	-0.0440067	-0.00235482	-0.00240698	0	10889
4106	2.88403	10.8638	0.0714545	-7.67448e-07	6.67567e-05	-0.0393064	-0.00300569	-0.000620222	0	2327.76
4113	8.3307	7.9216	0.067494	-5.16865e-06	1.92506e-05	-0.147347	-0.00656463	-0.0139035	0	12233
4116	10.1745	4.08126	0.0693249	-1.41614e-06	1.61887e-05	-0.0245037	-0.00256443	-0.00720321	0	11828.6
4121	8.19577	3.79097	0.0724925	-9.8457e-07	3.02124e-06	0.0454554	-0.00316397	-0.00525941	0	13207.9
4124	14.3928	7.0137	0.0731361	8.65827e-08	3.81175e-06	-0.118563	0.00483876	-0.0195902	0	16910.2
4127	10.1416	7.23618	0.0513406	-8.36687e-06	2.08593e-05	-0.084736	-0.00443244	-0.0170494	0	14734.9
4133	16.0025	10.913	0.0560281	1.59994e-05	1.01139e-06	-0.164568	0.0187324	-0.031598	0	33258.7
4135	22.3219	5.47933	0.0521836	1.32485e-06	8.99586e-07	-0.0352327	0.00631681	-0.0037332	0	13988.3
4138	12.6827	14.148	0.0703192	3.60802e-06	4.71566e-06	0.225115	0.0038879	-0.0769508	0	32720.8
4142	5.25113	7.51757	0.0634133	-2.8639e-06	-1.71138e-06	-0.142579	-0.00526446	-0.00558383	0	6734.54
4144	6.84854	11.1917	0.0500694	8.40711e-07	7.96228e-06	0.17701	-0.00844321	-0.0102852	0	4978.37
4145	18.3641	6.4256	0.0511729	-5.85272e-08	-2.36072e-06	-0.13406	0.0100903	-0.0114365	0	22624.9
4146	10.1489	15.2042	0.0508852	1.38114e-05	1.34876e-05	-0.561476	-0.00323246	-0.0314749	0	4484.03
4147	5.12556	4.75488	0.0605799	9.61262e-08	3.42938e-06	-0.0316473	-0.00334606	-0.00395162	0	6804.83
4150	4.67642	10.9608	0.053728	2.80815e-07	3.73822e-05	-0.0277353	-0.00544864	-0.00326188	0	12482.4
4151	12.1193	4.99647	0.0577578	-7.2589e-06	8.98767e-06	-0.0105864	-0.000614466	-0.0112073	0	5986.01
4152	11.433	10.6344	0.0630387	4.86834e-06	2.22132e-05	-0.212907	-0.00252301	-0.035974	0	20891.5
4153	24.397	6.03302	0.0582068	5.1661e-06	-5.15134e-06	0.0964284	0.00441354	-0.00163425	0	9180.18
4154	1.94887	2.16837	0.0610591	2.28444e-06	-3.58852e-07	0.0421484	-0.000371062	-0.000893788	0	3471.35
4156	15.0101	2.59476	0.0576053	-6.11813e-07	1.81561e-06	-0.185493	0.00126866	-0.00386934	0	18815.1
4160	23.2498	3.32625	0.0582288	9.15527e-07	-3.82906e-06	-0.0268504	0.00320159	-0.00198362	0	7463.39
4163	21.2109	7.28211	0.0703645	4.61203e-07	-5.44031e-06	0.0605893	0.00971639	-0.00591814	0	7805.44
4164	14.367	5.12858	0.0646434	-8.36186e-07	1.73242e-06	-0.0249268	0.00298856	-0.012364	0	18022.5
4167	18.3141	8.834	0.0696012	4.17209e-06	-1.16988e-05	0.0211302	0.01538	-0.0157426	0	17792.7
4168	5.23231	8.25106	0.0527649	-5.23461e-07	1.3585e-06	-0.0311703	-0.00546697	-0.00569729	0	2663.58
4171	21.7952	9.2515	0.0710814	2.38788e-06	-5.22938e-06	0.127172	0.010777	-0.00384877	0	14038.4
4172	12.0718	13.981	0.0648587	9.59198e-06	1.45637e-06	-0.158749	-0.00481906	-0.0662643	0	58160
4173	12.334	5.90054	0.0688274	-7.94474e-06	1.42417e-05	-0.155001	-0.00071564	-0.0154143	0	5590.46
4176	5.19552	15.4283	0.0654906	2.29152e-05	8.50724e-05	-0.120586	-0.000477322	0.00149266	0	1849.01
4177	2.40174	6.48384	0.0505321	3.61389e-06	4.33568e-06	0.00875657	-0.00144681	-0.00249669	0	5035.23
4179	10.0091	14.7313	0.0589128	1.28235e-05	2.80372e-05	-0.712006	-0.00578455	-0.0311654	0	20565.1
4184	21.165	4.54789	0.0635042	-9.23898e-07	-2.96589e-06	-0.0531217	0.00618774	-0.00441862	0	7028.93
4188	12.3883	6.85009	0.0659968	-2.89351e-06	1.16254e-05	-0.0227487	0.000624277	-0.018199	0	16722.4
4191	19.4896	9.3729	0.0720973	8.85306e-06	-7.00612e-06	-0.125294	0.0155565	-0.011711	0	6191.23
4196	9.61458	5.60765	0.0715289	-5.88499e-06	2.23128e-05	0.0793844	-0.00419576	-0.0110859	0	13601.9
4200	18.7912	8.84456	0.0572689	3.14753e-06	-8.88931e-06	-0.131169	0.0146803	-0.0139491	0	15966.7
4203	19.2123	1.42261	0.0549855	-2.21165e-07	-2.60098e-08	-0.0275805	0.000967338	-0.000732482	0	4445.03
4206	26.0767	1.9752	0.0630495	1.1424e-06	2.23367e-06	-0.0121128	0.000365323	-0.00051202	0	3654.06
4210	3.65856	13.2135	0.0663178	-2.19839e-07	6.74962e-05	-0.0390954	-0.00246963	0.00166854	0	3329.93
4214	7.98718	11.2606	0.0710004	1.54474e-06	-4.94659e-07	-0.173046	-0.00889142	-0.0165652	0	4726.51
4216	2.76167	14.3338	0.0608545	4.67375e-06	0.00010402	-0.0406783	-0.00103185	0.00380439	0	1803.31
4220	22.7855	3.58547	0.0575848	3.13192e-06	-2.21229e-06	0.0174116	0.00382319	-0.00246589	0	8283.32
4225	8.72641	13.3287	0.0629602	3.62822e-05	4.92368e-05	-0.318003	-0.00872564	-0.0209855	0	11215.4
4226	9.70026	10.375	0.0675882	7.97681e-06	7.65726e-06	-0.337553	-0.007114	-0.0255219	0	23880.1
4233	11.5329	13.584	0.06364	2.14962e-05	1.6057e-06	0.0497174	-0.006669	-0.0581369	0	9996.93
4235	1.47857	9.63869	0.0577111	-1.17704e-07	5.55538e-05	-0.0830823	-0.000601613	-0.000860809	0	6183.58
4237	15.8828	4.26119	0.0736613	3.35545e-07	3.65766e-06	-0.0974388	0.00400568	-0.00906114	0	7052.41
4240	26.0757	5.01999	0.059117	3.06465e-06	-2.62247e-07	-0.00826693	0.00133097	-0.00122213	0	8663.18
4241	6.25591	5.50175	0.0618566	-1.06201e-05	2.12362e-05	0.0301144	-0.00441046	-0.0055896	0	11252.8
4243	19.0342	2.44364	0.0517933	1.27191e-07	-4.21978e-07	-0.0957527	0.00267425	-0.00325275	0	8854.19
4246	9.70436	10.7359	0.0613645	3.77904e-06	1.0278e-05	-0.0407586	-0.00701087	-0.0269516	0	33646.3
4247	24.5725	8.6709	0.0590965	1.79366e-06	-3.43885e-06	0.124418	0.00490041	0.000749702	0	14207.3
4249	8.73036	8.4944	0.0699526	-2.95831e-06	2.15178e-05	-0.00453438	-0.00767354	-0.0161126	0	13385.6
4251	22.7166	1.99125	0.0624149	6.61237e-08	-2.37134e-06	-0.0255677	0.00183315	-0.00097295	0	10464.9
4252	9.67356	1.31786	0.0661605	-6.02274e-07	2.54805e-06	0.0508146	-0.000325876	-0.000624564	0	10362.3
4257	9.01633	4.6541	0.0646737	-4.16041e-06	1.52335e-05	-0.0134796	-0.00370378	-0.00794021	0	18491
4258	19.9575	11.0131	0.0694747	2.11823e-05	-5.94871e-06	0.00972806	0.0151885	-0.00807729	0	10841.3
4259	5.2707	14.107	0.0595105	4.01395e-06	3.80846e-05	-0.160722	-0.00294538	-0.000301995	0	1927.39
4260	8.99538	7.99644	0.0715048	-3.96061e-06	1.86781e-05	-0.04403	-0.00620087	-0.0160156	0	14755.5
4267	20.4575	9.01283	0.0553694	5.50925e-06	-5.51202e-06	-0.0455258	0.0130842	-0.00718435	0	5370.4
4269	5.08764	6.3488	0.0733256	-5.29545e-07	2.37047e-05	0.0232259	-0.00438938	-0.0050091	0	11064.4
4270	3.96723	2.52912	0.0517724	-3.25437e-07	5.57269e-06	0.0390344	-0.00138657	-0.00143192	0	7990.15
4271	20.2325	3.15832	0.0746728	1.7267e-06	-2.56744e-06	0.0282136	0.00431331	-0.00339355	0	10367
4272	6.83005	10.9861	0.0578227	1.06012e-05	1.03684e-05	-0.156167	-0.00753173	-0.010307	0	2049.77
4273	3.76169	12.184	0.0712447	-6.48269e-06	4.10121e-05	-0.0985409	-0.00321087	0.000189321	0	5192.57
4274	21.6456	2.74805	0.0556981	8.46926e-07	-1.25326e-06	-0.094406	0.0033193	-0.0024493	0	20706.5
4276	19.7644	9.42516	0.0721289	7.14992e-06	-7.21925e-06	0.0531176	0.0148556	-0.0104181	0	11907.8
4278	15.2021	8.83969	0.0582436	1.01878e-05	1.24031e-06	-0.466828	0.0112974	-0.0271477	0	23306
4280	3.72338	7.22718	0.0592542	2.2431e-07	1.21104e-06	-0.0385022	-0.00329727	-0.00315471	0	2594.24
4281	8.27634	8.63955	0.0587717	-3.21944e-06	2.81301e-05	0.0938162	-0.00754454	-0.0152062	0	18629.5
4286	8.6346	1.33524	0.0726611	-2.81823e-07	2.32956e-06	0.171826	-0.000184852	-0.000443934	0	10735.1
4288	15.6148	3.27807	0.0562143	-2.81036e-06	2.41669e-06	0.110743	0.00289319	-0.00563876	0	13971.9
4290	26.2521	9.27693	0.0594695	2.76282e-06	-9.13178e-07	0.127037	0.00142063	0.00347051	0	3945.02
4291	13.548	14.8061	0.0610514	6.22754e-06	8.82519e-06	1.14073	0.0083317	-0.078579	0	9788.97
4293	8.69164	10.8304	0.0634549	-2.64442e-06	3.51224e-06	-0.130152	-0.00863296	-0.0202592	0	21595
4294	21.0813	8.4977	0.0744424	-1.27284e-05	4.11219e-05	0.0868197	0.0118901	-0.00580846	0	2005.6
4298	24.0718	2.58701	0.0728639	-8.44784e-08	-2.81612e-06	0.0138299	0.00195342	-0.00121685	0	6210.75
4299	7.46297	1.34252	0.0711488	-3.36522e-07	1.02214e-07	0.0167179	-0.000634322	-0.000790101	0	14455.2
4301	18.2911	4.22664	0.0530268	5.45939e-06	-6.16579e-07	0.0464444	0.00604323	-0.00699084	0	4901.99
4302	4.44511	12.9996	0.0507384	-9.3318e-07	4.11192e-05	-0.141499	-0.00367961	1.21382e-05	0	863.031
4303	19.1741	11.3108	0.0545568	1.77815e-05	-1.02688e-05	0.0293071	0.0160449	-0.012197	0	14910
4309	11.6792	11.0404	0.0621761	1.20774e-05	1.83318e-05	0.14387	-0.00141551	-0.0396706	0	25401.3
4310	10.0542	15.2683	0.0596968	1.48279e-05	1.67362e-05	-0.577645	-0.00196725	-0.0294813	0	10273.5
4311	8.78583	6.85256	0.0590064	-1.24773e-05	1.69458e-05	-0.0540815	-0.00573392	-0.0130362	0	3498.77
4312	5.34014	13.4428	0.0684068	9.93029e-08	2.43618e-05	-0.156883	-0.00411208	-0.00154356	0	6819.76
4313	11.8424	7.4407	0.0544584	-4.33719e-07	1.65222e-05	0.47445	-0.00173362	-0.0207623	0	23512.9
4314	6.91006	7.34345	0.0562071	-4.89501e-06	1.80423e-05	-0.059524	-0.00597874	-0.00907223	0	15772.4
4315	22.1868	9.3566	0.0516917	2.56074e-06	-6.50366e-06	0.0180482	0.0100313	-0.00249793	0	20972
4319	16.4146	1.88366	0.0559102	8.68666e-08	2.80473e-08	-0.16757	0.00106124	-0.00214253	0	14960.7
4324	3.71358	10.066	0.0649097	-6.16608e-07	3.83454e-05	0.0606091	-0.00402004	-0.00234829	0	3890.55
4325	19.8609	4.02654	0.0728485	5.81127e-06	-2.31315e-06	-0.0222497	0.00609856	-0.00525943	0	7852.12
4328	23.4113	3.89697	0.0672421	3.21562e-06	-3.71768e-06	-0.0442941	0.00364951	-0.00228088	0	15529.6
4331	14.8647	11.3987	0.0745706	2.35333e-05	2.78768e-06	0.217773	0.0158993	-0.0416054	0	22115.6
4333	3.8272	11.0481	0.0512912	-3.82368e-06	4.93125e-05	-0.114171	-0.0040565	-0.00136616	0	9998.03
4337	21.2613	1.18707	0.0737909	-1.05082e-06	-6.49636e-08	-0.0588482	0.00043518	-0.000193265	0	9800.62
4339	16.0216	12.6418	0.0536922	9.90688e-06	-6.11263e-07	-0.00883217	0.0175731	-0.0354239	0	5548.54
4340	13.1784	12.1872	0.0621619	2.27901e-05	6.49672e-06	0.472479	0.00822913	-0.0536986	0	22823.3
4341	3.91551	12.9417	0.0657493	-1.41034e-06	4.96459e-05	-0.0741962	-0.00300339	0.000902036	0	1572.9
4343	6.66981	13.3765	0.0684204	-1.18617e-05	3.26463e-06	-0.227953	-0.00611304	-0.00628195	0	11762.1
4344	11.7504	10.6276	0.0631256	5.54947e-06	1.89497e-05	-0.495305	-0.00128065	-0.0374019	0	37902.5
4349	17.1225	2.93827	0.062735	-2.89427e-06	9.3522e-06	0.0149716	0.00301942	-0.00482163	0	20630.9
4350	17.3614	1.60233	0.0724718	1.24715e-07	9.60647e-09	-0.130882	0.00106924	-0.00122153	0	17030.2
4353	10.4591	8.9398	0.0561513	5.78537e-07	2.02686e-05	-0.262881	-0.00508075	-0.0241386	0	11108.5
4355	24.4471	3.30331	0.0509401	-1.96464e-07	-4.95406e-06	-0.0525175	0.00213223	-0.00147452	0	5942.49
4356	17.2093	11.4334	0.0736912	1.7606e-05	-1.29889e-07	0.351516	0.0175615	-0.0236901	3	44141.5
4360	4.82028	13.1687	0.0611385	6.07685e-08	3.19459e-05	-0.123586	-0.00387602	-0.000561322	0	5382.93
4365	6.08778	1.25989	0.0593025	2.074e-07	6.61921e-08	0.112318	-0.000348784	-0.000341288	0	11695.9
4367	5.50166	14.2925	0.0650111	6.43507e-06	5.07711e-05	-0.155813	-0.00263029	-0.000713881	0	3660.33
4369	11.4019	10.2735	0.0740622	3.56928e-06	1.94138e-05	-0.160921	-0.00290767	-0.033363	0	42559.8
4371	11.7623	2.9929	0.0563523	-3.13768e-06	5.3343e-06	0.0695957	-0.000947335	-0.00491927	0	8807.77
4374	6.26632	13.6821	0.053883	-4.44458e-06	2.15526e-05	-0.0703771	-0.00466107	-0.00426755	0	3537.9
4382	11.2624	10.2242	0.0740401	4.83072e-06	2.15733e-05	-0.290627	-0.00331302	-0.0320588	0	8378.81
4385	24.8301	9.29088	0.0609203	1.10022e-06	-4.14287e-06	-0.0289963	0.00422098	0.00183389	0	8542.44
4388	8.19795	10.3793	0.0626391	-2.2205e-06	-9.19403e-07	-0.0675914	-0.00778938	-0.0175938	0	7144.09
4391	10.7781	9.16167	0.054094	3.16624e-06	2.20302e-05	-0.0787611	-0.00524579	-0.0254056	0	14498.8
4396	7.21257	3.13278	0.0660756	-9.59814e-06	1.04113e-05	-0.0201588	-0.00268528	-0.00337344	0	17664
4398	14.4317	15.1381	0.0562779	-1.86549e-07	1.84963e-06	0.859729	0.00918446	-0.0618279	0	77449.9
4402	18.8851	3.00597	0.0715026	9.20367e-07	-8.44453e-07	-0.0617589	0.00379957	-0.00411452	0	17578
4403	13.7128	4.73208	0.0697905	-3.85131e-06	5.68408e-06	-0.157871	0.00173938	-0.0102235	0	13535.7
4406	4.46693	5.3634	0.0508136	-1.07634e-06	1.07978e-05	-0.0265935	-0.00330062	-0.00367488	0	4484.05
4410	20.2221	8.28809	0.0634053	1.74865e-06	-4.23892e-06	0.0315501	0.0130839	-0.00837471	0	13336.4
4412	14.0917	1.12367	0.0585071	-4.32475e-10	-1.4706e-07	-0.0300014	-2.60761e-05	-0.000452754	0	11777.2
4413	18.5247	5.37844	0.0657757	-4.40533e-06	-9.36302e-06	0.0647374	0.008154	-0.00857499	0	8940.82
4416	2.63327	7.58896	0.0632761	6.84991e-07	2.04221e-05	-0.00103038	-0.00217284	-0.00262493	0	10752.7
4418	21.0073	3.74803	0.060574	4.69618e-06	-3.85496e-06	-0.0197838	0.00500106	-0.0037148	0	14700.5
4423	6.70805	5.00849	0.0606139	-8.38532e-06	1.54328e-05	-0.0972849	-0.00433563	-0.00599763	0	14264.2
4427	2.02146	8.17162	0.0528163	4.06318e-06	2.80579e-05	-0.0109469	-0.00152109	-0.00193888	0	3971.01
4428	7.90973	9.49626	0.0574446	8.74412e-06	2.08057e-05	-0.20729	-0.00788458	-0.0144787	0	14344.1
4430	8.33205	6.19893	0.067764	-1.02728e-05	1.68347e-05	-0.157274	-0.00534446	-0.0102905	0	1831.72
4432	15.7543	12.7087	0.0631021	7.86308e-06	8.1328e-07	0.513149	0.0167113	-0.0398771	0	16049
4435	24.6128	7.66017	0.0518293	4.71127e-06	-3.60472e-06	0.077287	0.00505731	-0.000296999	0	3698.26
4436	23.2774	9.22266	0.0541707	2.50603e-06	-3.79365e-06	-0.0267494	0.00766374	-0.000294568	0	10496.2
4437	19.9337	2.14792	0.0738374	1.06441e-07	-5.35657e-07	-0.0619666	0.00259354	-0.00180045	0	11297.9
4439	25.7199	5.60732	0.0553535	3.18968e-06	-1.52384e-06	0.0931212	0.00180904	-0.00108033	0	10849.5
4440	9.74213	5.82057	0.0548685	-6.54642e-06	2.23107e-05	-0.120459	-0.00452903	-0.0113124	0	12509
4445	16.8748	14.6341	0.0677883	-6.38961e-06	1.59167e-06	0.594876	0.00712178	-0.0252302	0	1521.67
4446	24.4068	8.95232	0.0747783	1.5907e-06	-4.56328e-06	0.185157	0.00477146	0.00117648	0	7682.47
4448	10.4864	12.6101	0.0711586	2.59683e-05	2.23829e-05	0.0249648	-0.00858053	-0.0401094	0	18467.6
4449	9.17672	15.3249	0.0612435	1.882e-05	5.44091e-05	-0.374673	-0.000425183	-0.019602	0	9308.92
4451	23.329	2.72067	0.0506442	5.62975e-08	-2.37856e-06	0.0524721	0.00237756	-0.00150607	0	9208
4452	18.2408	9.78541	0.0512778	1.07103e-05	-5.16788e-06	0.448443	0.0173245	-0.0167536	0	33748.8
4453	16.4326	4.13864	0.0717411	4.21189e-08	1.8968e-06	-0.0744888	0.00472317	-0.00778576	0	10642.7
4454	16.6575	9.98237	0.0725207	1.38237e-05	-5.94251e-08	0.266192	0.017224	-0.0255067	0	21239.8
4456	25.1859	9.8017	0.0644321	-5.9599e-07	-7.29973e-07	-0.0017975	0.00298295	0.00303836	0	7259
4462	6.09918	10.233	0.0578395	7.68513e-07	4.97581e-05	-0.0933124	-0.00700866	-0.00771467	0	4293.7
4464	6.63996	13.7135	0.0673111	-4.52117e-06	1.06794e-05	-0.303332	-0.00536155	-0.00565223	0	2802.19
4470	5.73013	14.1841	0.0670224	3.33878e-06	5.34587e-05	-0.172035	-0.00305913	-0.00149723	0	1859.23
4473	22.6275	3.97837	0.0502189	5.51865e-06	-2.02245e-06	-0.00192128	0.0043952	-0.0027771	0	8918.88
4475	12.2597	2.71795	0.0582695	-2.01607e-06	4.55648e-06	-0.124648	-0.000408435	-0.00445102	0	20981.5
4481	7.36135	14.855	0.0565475	1.96353e-05	7.08227e-06	-0.191558	-0.00218733	-0.00734253	0	2366
4485	9.43457	3.04833	0.070215	2.2178e-06	6.8906e-06	-0.188548	-0.00197575	-0.00489626	0	25172
4486	21.2936	9.74697	0.0588734	6.36249e-06	-6.363e-06	0.158698	0.012068	-0.00484727	0	19810.3
4488	18.0471	4.99743	0.0727063	-1.66578e-05	2.64595e-06	-0.0312034	0.00703275	-0.00881138	0	13729.8
4491	16.3866	5.91695	0.0544378	4.35234e-07	1.2129e-06	-0.211643	0.00712854	-0.0131816	0	14746.4
4495	9.75104	9.81004	0.053568	6.8381e-06	1.5488e-05	-0.222049	-0.00636951	-0.0244828	0	14302.5
4497	8.31085	1.21125	0.0675832	3.49127e-07	7.96117e-07	0.100382	-0.000177119	-0.000531652	0	6714.65
4502	8.21702	15.666	0.0594097	1.78406e-05	1.64907e-05	-0.343002	0.00177782	-0.0113461	0	1511.31
4504	10.9122	10.8346	0.0733779	1.01284e-05	3.2579e-05	0.170853	-0.00383379	-0.0343544	0	22513.1
4506	13.4832	10.0755	0.0539402	1.52021e-05	7.77778e-06	0.0145332	0.00780645	-0.0362822	0	29906.5
4510	9.3333	1.3507	0.0568605	-3.45174e-08	4.56359e-06	0.0227042	-0.000159852	-0.00101101	0	11920.9
4511	5.5708	9.5176	0.0575268	-1.01095e-06	4.458e-05	-0.073062	-0.00599937	-0.00619684	0	8093.78
4512	18.1297	2.04848	0.067381	1.15282e-07	-2.98286e-08	-0.0540385	0.00229887	-0.00226053	0	13627.6
4514	1.03991	9.24398	0.072348	6.03238e-07	5.51159e-05	-0.00551674	-9.46447e-05	-0.000876161	0	2283.27
4516	21.1875	9.51749	0.0598191	5.27315e-06	-5.68126e-06	0.00219021	0.012121	-0.00506078	0	9971.37
4517	16.9482	11.0138	0.0737693	1.61616e-05	2.32036e-07	0.231818	0.0193471	-0.0254506	0	17197.2
4521	8.0434	8.07914	0.0567385	-5.27405e-06	2.15538e-05	-0.0662727	-0.00690012	-0.012872	0	7413.68
4522	1.06839	7.31254	0.051551	2.63242e-07	1.23451e-05	0.00578682	-0.000134334	-0.001928	0	3135.62
4524	23.0101	4.17963	0.0692819	5.55892e-06	-2.90259e-06	-0.0800069	0.00422241	-0.00261271	0	8893.42
4525	25.9665	1.16322	0.0659435	5.05247e-07	3.74123e-07	-0.015834	0.000118683	-8.83101e-05	0	5072.12
4526	8.10277	4.70706	0.0696796	-3.46237e-06	1.29921e-05	-0.120496	-0.00407504	-0.00734512	0	13218.3
4527	19.2073	7.17438	0.0738252	2.17089e-07	-2.37981e-06	0.0631294	0.011859	-0.0103095	0	11338.1
4528	19.3298	7.22475	0.0585512	-3.9934e-07	-1.58434e-06	0.128299	0.0118773	-0.0100148	0	13126.7
4529	1.61305	9.48676	0.0577385	2.4942e-06	5.07403e-05	-0.0930011	-0.00061332	-0.000871218	0	2567.4
4534	2.44802	13.3001	0.0504644	3.21067e-08	9.90095e-05	-0.0104621	-0.00130666	0.00309343	0	3500.73
4535	2.26359	9.62534	0.0558618	-4.3661e-07	5.43889e-05	0.00957915	-0.00157668	-0.00123145	0	7229.94
4540	24.6689	7.99638	0.0533382	4.72855e-06	-3.57464e-06	-0.0303874	0.00482991	0.000275378	0	14512.2
4542	19.5581	12.1159	0.0579642	2.14503e-05	-9.60994e-06	0.277552	0.0138046	-0.010024	0	8060.46
4544	3.96667	12.7136	0.0678627	-8.76452e-07	4.20353e-05	-0.0661048	-0.00328642	0.000482167	0	1660.6
4546	24.0472	3.06677	0.0567297	-7.02948e-07	-5.00659e-06	0.0320579	0.00239564	-0.00161285	0	15560.6
4550	11.6221	2.7615	0.0701909	-2.1749e-06	3.49484e-06	-0.0362508	-0.000542336	-0.00439632	0	8415.04
4551	3.50615	4.33656	0.0645881	1.22031e-06	-2.30454e-06	0.0193225	-0.00204613	-0.00242959	0	7066.6
4552	5.11391	4.36966	0.070226	-4.02344e-06	2.4827e-06	-0.099724	-0.00319439	-0.00351849	0	19634.5
4553	3.77056	6.17006	0.0702231	2.80168e-06	1.22367e-05	-0.0541178	-0.00309106	-0.00331063	0	9012.15
4554	9.42826	5.12891	0.0714171	-8.90911e-06	2.44454e-05	0.00556968	-0.00410563	-0.00961183	0	9172.32
4556	13.1588	3.77	0.0549857	1.16346e-06	2.9256e-07	-0.0788856	0.000189714	-0.00716011	0	22865.1
4557	8.33989	11.6634	0.059124	4.27589e-06	5.82682e-06	0.0273196	-0.00940149	-0.0189005	0	16402.8
4560	11.7051	15.6718	0.0747677	2.32566e-06	-1.15366e-07	-2.5925	0.00146205	-0.067559	0	25276.7
4562	13.3018	5.51931	0.0711018	-2.91538e-06	6.9513e-06	-0.334121	0.000878514	-0.0140774	0	22501.6
4564	26.8975	2.62157	0.0548887	-5.93967e-08	5.20537e-06	-0.0354408	7.25217e-05	-0.00086006	0	4099.18
4565	8.47781	3.68453	0.0649183	-1.13115e-06	1.86543e-06	-0.0137754	-0.00261956	-0.00560411	0	27459.9
4566	14.8764	12.8764	0.0613772	7.53586e-06	3.24e-06	0.588171	0.0159654	-0.0470594	0	43167.2
4568	6.26172	15.6075	0.0739092	6.7952e-05	3.35189e-05	-0.157623	0.000229839	-0.00128275	0	873.647
4569	4.77015	11.0228	0.0588369	2.32229e-06	4.11982e-05	-0.0317252	-0.00560064	-0.00331192	0	9428.45
4572	9.833	12.1975	0.0723756	7.81393e-06	3.5364e-05	-0.16377	-0.00954483	-0.0313101	0	24475.3
4573	13.7116	2.7093	0.0563393	3.54331e-06	9.99202e-06	0.0529085	0.00051883	-0.00388054	0	6367.04
4574	8.07161	6.43767	0.0611989	-1.07611e-05	1.80509e-05	-0.085624	-0.00560295	-0.0104531	0	8323.93
4579	19.3713	6.16928	0.0592634	7.79543e-07	-2.89014e-06	0.127366	0.0094238	-0.00876133	0	9667.77
4581	6.92132	4.26774	0.069379	-3.32353e-07	8.62879e-06	0.0488635	-0.00376809	-0.00497623	0	5468.32
4589	15.357	6.30032	0.0699281	7.87261e-08	1.51833e-06	-0.010489	0.00594727	-0.0154894	0	23706.6
4593	12.8429	12.3296	0.0665716	2.08271e-05	7.73348e-06	-0.177747	0.00553445	-0.0529149	0	44363.9
4595	19.2941	4.56944	0.067949	5.47318e-06	-1.63125e-06	-0.0443299	0.00684987	-0.0062537	0	7851.97
4596	4.27026	14.2065	0.0713695	5.62884e-06	5.8973e-05	-0.115785	-0.00208471	0.00197061	0	3152.54
4597	14.3972	6.57684	0.0720393	-4.40066e-07	4.50258e-06	-0.137501	0.00469626	-0.0178524	0	10318.5
4599	25.8358	3.4432	0.0590291	4.4425e-07	1.21594e-06	0.0428067	0.00102093	-0.0012659	0	9604.55
4600	17.4541	10.2595	0.0626978	1.49343e-05	-3.17765e-06	0.157465	0.0176244	-0.0211547	0	3777.96
4601	12.8997	8.68363	0.0550122	8.09884e-06	9.48097e-06	-0.130651	0.00168004	-0.0274655	0	5616.88
4603	23.2452	3.1935	0.074678	6.06986e-07	-3.22593e-06	-0.034334	0.00309511	-0.00192207	0	11961.4
4604	14.738	5.84382	0.0633313	-9.24384e-07	1.46844e-06	-0.0392861	0.00416694	-0.0141364	0	23914.2
4605	7.98195	2.98958	0.0612144	4.30488e-07	1.54653e-06	0.069955	-0.00252413	-0.00366939	0	20641.7
4607	24.2797	1.91263	0.0651711	7.70165e-07	-8.94809e-07	-0.0209913	0.00102342	-0.000676397	0	6671.7
4608	24.5079	4.83328	0.0724422	3.15287e-06	-3.00693e-06	-0.0318266	0.00320746	-0.0018369	0	6702.21
4609	19.7346	3.44948	0.0515852	2.39923e-06	-2.15986e-06	0.0503191	0.00487211	-0.00414591	0	18418.4
4610	18.2596	7.38104	0.0739447	1.53035e-05	-1.28675e-05	0.212003	0.0117	-0.012694	0	10640
4613	5.87765	6.51234	0.0518355	-1.29581e-05	2.18786e-05	0.0422737	-0.00518818	-0.00634023	0	13884.9
4614	12.778	8.37708	0.0534248	6.65616e-06	1.10073e-05	0.193923	0.00118127	-0.0257539	0	34942.9
4616	21.4126	9.72433	0.0628192	6.0899e-06	-6.65721e-06	0.241789	0.0118651	-0.00430999	0	19894.5
4619	5.17383	9.31127	0.0548327	-1.8868e-06	2.18996e-05	0.0141933	-0.00560383	-0.00562415	0	11059.1
4621	4.74994	13.9078	0.0508774	3.15084e-06	3.3465e-05	-0.0581804	-0.00281918	0.000754472	0	2324.75
4622	20.5251	7.77799	0.0696597	1.28588e-06	-4.11889e-06	0.0804956	0.011913	-0.00714816	0	22354.7
4624	4.65224	4.21316	0.067572	-3.49201e-06	-2.7387e-06	0.003458	-0.00277246	-0.00291431	0	13332.1
4625	13.1764	7.10425	0.060168	-2.05307e-06	7.39863e-06	0.156805	0.00219142	-0.0201883	0	18889.9
4627	25.3388	6.4665	0.0521484	3.56491e-06	-4.07297e-06	0.0838592	0.0027322	-0.000606851	0	2799.47
4628	3.61928	15.5281	0.0602974	5.23727e-06	8.04138e-05	-0.0651784	-0.00018167	0.00394296	0	1059.05
4629	1.42159	6.01348	0.0698451	9.88428e-07	-3.13433e-07	-0.0354921	-0.000538373	-0.00225789	0	8990.87
4630	10.3308	4.22978	0.0574941	-2.28692e-06	1.80799e-05	0.112318	-0.00233236	-0.00738125	0	15342.6
4632	16.8729	10.31	0.0721576	1.36882e-05	-7.09009e-07	0.33302	0.0176039	-0.0245421	0	27084.7
4633	9.36217	4.53526	0.06079	-5.85923e-06	1.77503e-05	0.232472	-0.00311919	-0.00789558	0	7074.57
4635	9.24232	6.2087	0.070615	-7.4155e-06	1.91244e-05	0.0500025	-0.00484168	-0.0119304	0	21046.1
4637	16.8813	3.3724	0.0682917	1.91757e-07	7.74995e-06	0.176691	0.00352842	-0.00571991	0	17415.1
4638	14.5958	1.01867	0.0645665	-2.22061e-07	3.29812e-07	-0.0396817	1.1338e-05	-8.73648e-05	0	3024.9
4640	10.9838	4.92334	0.0536289	-7.05948e-06	1.97599e-05	-0.160551	-0.00217345	-0.0101421	0	3761.59
4641	9.93171	4.49175	0.0742159	-3.54788e-06	1.95524e-05	-0.00740649	-0.00244484	-0.00807246	0	7903.76
4642	11.5268	15.8899	0.0511037	4.81836e-06	1.38233e-07	-1.68878	0.00747986	-0.0590649	0	3719.54
4645	19.7015	4.3775	0.0640842	5.96442e-06	-2.8889e-06	-0.0631129	0.00629148	-0.00559292	0	7856.42
4647	25.8848	9.94011	0.0643777	7.24083e-07	-5.48179e-07	0.0714632	0.00142666	0.00447331	0	8998.53
4648	6.43345	2.5424	0.0537913	3.75842e-06	4.26679e-06	-0.00429569	-0.00196694	-0.00215291	0	6310.28
4649	10.3527	5.11175	0.068831	-7.45306e-06	3.16442e-05	-0.0934395	-0.00353169	-0.0107672	0	17050.3
4651	11.471	14.582	0.0655006	7.81336e-06	4.36006e-06	-2.03924	-0.00943323	-0.0598942	0	46162.8
4652	15.4255	13.0772	0.0700608	2.7103e-06	1.07975e-06	-0.168088	0.0166374	-0.0429998	0	22132.1
4655	21.1317	3.29002	0.0616081	1.7028e-06	-2.70176e-06	0.0100522	0.00437035	-0.00326714	0	6850.04
4656	16.5779	1.24231	0.0565958	1.90473e-07	1.23556e-08	-0.0286222	0.00060106	-0.000716062	0	9060.76
4661	20.4421	2.40851	0.0548344	4.51112e-07	-1.00249e-06	-0.00348723	0.00293359	-0.00182031	0	14211.8
4665	13.7921	3.98489	0.0623088	-8.40068e-07	-3.82923e-07	-0.134717	0.00131144	-0.0077765	0	17118.5
4668	2.34041	13.1123	0.0515645	2.59074e-06	9.66523e-05	-0.057241	-0.00127598	0.00293172	0	1589.07
4673	15.9894	13.9378	0.0616465	1.47341e-05	-5.97933e-06	0.667309	0.0129616	-0.0361202	0	23902
4674	4.2313	15.5507	0.0616209	1.51405e-05	9.24204e-05	-0.0949573	-0.000268093	0.00326973	0	1239.06
4677	10.6206	11.7574	0.0608171	1.47126e-05	3.32776e-05	-0.0105625	-0.00584101	-0.0371301	0	27948
4679	19.0148	1.52789	0.0549012	-9.88423e-08	-1.45411e-07	-0.0619321	0.00112885	-0.000732462	0	7707.74
[truncated: 20,557 more rows]
