# Supplementary material for: Study on stability analysis of soil nail reinforced slopes under loading based on the discrete element method
Source: PLoS One. 2026 May 26;21(5):e0350163. doi: 10.1371/journal.pone.0350163 (PMC13210361; doi:10.1371/journal.pone.0350163)
Supplement: S1 File — (ZIP) [file pone.0350163.s001.zip › DATA in PFC/2_14_20000__contacts.txt]

ball1_id	ball2_id	ball1_type	ball2_type	cx	cy	nx	ny	fn	fs	bond_type
6	21988	0	0	6.96249	3.8191	0.50828	-0.861192	1410.03	208.448	0
6	29749	0	0	6.99184	3.89661	0.950501	0.310722	1050.16	325.577	0
7	28757	0	0	24.6365	3.70178	-0.975853	0.21843	1298.46	173.357	0
12	5819	0	0	3.14913	12.0887	0.967384	-0.253315	85.3061	56.0002	0
17	4641	0	0	9.92331	4.56542	0.113348	-0.993555	1189.6	27.2018	0
17	7912	0	0	9.89732	4.70924	-0.241555	0.970387	1619.5	695.364	0
25	9688	0	0	14.7802	8.5797	-0.75783	0.652452	2128.78	941.961	0
35	7830	0	0	10.5522	10.8336	-0.996639	-0.0819246	-641.33	749.788	0
36	8603	0	0	24.9239	7.46516	-0.910863	0.412708	757.195	121.65	0
40	1994	0	0	13.1949	6.0447	0.842268	0.539059	245.547	27.4386	0
51	1555	0	0	2.66013	4.94245	0.0750355	0.997181	846.078	128.834	0
63	3510	0	0	15.5977	8.99209	0.296525	-0.955025	4024.47	197.014	0
67	4619	0	0	5.20365	9.35717	-0.544814	-0.838557	1339.27	174.439	0
93	3401	0	0	23.1433	9.21657	0.339642	0.940555	14.5007	98.4627	0
151	611	0	0	11.4121	4.31271	-0.114329	0.993443	2079.55	208.699	0
174	289	0	0	14.9087	15.2479	-0.592934	-0.805251	-150.196	675.504	0
183	327	0	0	3.86944	15.6609	-0.574896	-0.818226	52.7566	81.0006	0
265	530	0	0	20.7819	6.82442	-0.955284	-0.295689	547.215	245.281	0
421	992	0	0	24.9067	1.46921	0.353839	-0.935306	1325.41	133.625	0
563	835	0	0	16.0967	7.19506	-0.749413	0.662102	2932.32	777.508	0
639	940	0	0	18.1463	3.684	0.169454	-0.985538	4795.48	696.977	0
782	835	0	0	16.0269	7.27308	0.574771	-0.818314	2448.51	517.281	0
12	29230	0	0	3.10641	12.051	0.128744	-0.991678	8.70525	80.8466	0
19	18330	0	0	5.96436	5.19898	-0.867608	-0.497249	1605.33	262.478	0
19	28347	0	0	6.06008	5.26009	0.816244	0.577708	1511.22	4.9609	0
21	51229	0	0	10.2916	12.1349	0.9394	-0.342822	-771.684	139.739	0
22	20360	0	0	18.9291	5.90113	-0.308807	-0.951125	599.712	458.538	0
24	15402	0	0	6.12169	9.76223	0.915641	0.401997	1116.69	141.475	0
24	42844	0	0	6.11283	9.69078	0.78795	-0.615739	61.2636	229.193	0
32	15068	0	0	25.797	7.89184	0.608946	-0.793212	1056.69	425.283	0
32	23482	0	0	25.7107	7.90202	-0.777588	-0.628775	-90.6764	460.704	0
32	23484	0	0	25.777	8.00102	0.285726	0.958311	-255.493	46.9024	0
33	24026	0	0	22.8895	1.61833	-0.55291	0.833241	1505.61	43.8434	0
38	40341	0	0	1.84086	14.2119	0.984494	0.175417	112.404	71.021	0
43	24224	0	0	12.0744	7.73602	-0.536105	-0.844151	2383.7	772.822	0
48	15202	0	0	5.20903	13.7839	0.882761	0.469823	786.612	128.453	0
48	34325	0	0	5.16166	13.6905	0.141332	-0.989962	86.917	96.6439	0
50	30371	0	0	26.6004	1.36093	0.244668	0.969607	773.583	94.612	0
51	36503	0	0	2.71216	4.89433	0.988559	0.150838	501.52	18.3487	0
54	38186	0	0	15.9123	4.49712	-0.986226	0.165405	14.735	106.823	0
54	42458	0	0	15.9341	4.43715	-0.653415	-0.757	1614.12	493.229	0
55	34632	0	0	16.6267	6.09099	0.957243	0.289286	-238.395	147.465	0
56	47461	0	0	12.4295	5.44644	0.371721	-0.928344	787.209	81.8643	0
57	25720	0	0	16.8733	12.9955	-0.51848	0.85509	6211	1921.87	1
57	35305	0	0	16.9308	12.9972	0.468999	0.883199	0.744299	4.82877	0
59	25894	0	0	25.8868	3.19961	-0.572671	0.819785	951.736	146.616	0
59	33269	0	0	25.8955	3.08716	-0.44104	-0.897487	634.824	63.872	0
60	50684	0	0	13.6872	9.87116	0.394206	0.919022	3995.47	1165.72	0
66	34745	0	0	7.95351	1.61299	-0.728293	0.685266	731.318	132.727	0
68	44691	0	0	12.1672	6.03346	0.844977	-0.534803	81.1113	97.9095	0
68	47062	0	0	12.1421	6.10806	0.35159	0.936154	1326.4	8.85108	0
69	52350	0	0	10.6662	6.01714	0.667254	0.74483	1788.86	238.412	0
70	16449	0	0	13.548	3.8878	0.876194	-0.481959	702.692	625.07	0
70	28456	0	0	13.4332	3.98034	-0.657168	0.753744	749.135	327.538	0
70	46530	0	0	13.4468	3.85815	-0.476342	-0.87926	2624.84	724.837	0
74	46308	0	0	14.504	11.9708	-0.998788	0.0492143	-149.689	882.707	0
76	45241	0	0	11.6055	7.60487	-0.05665	0.998394	2666.25	464.937	0
77	17481	0	0	23.5898	2.43452	-0.954939	0.296802	1447.62	290.184	0
77	25772	0	0	23.7104	2.40003	0.967416	-0.253191	1104.49	26.7523	0
84	39294	0	0	6.40715	15.0932	0.804889	0.593425	33.9367	48.786	0
89	38214	0	0	23.0345	6.98708	-0.996188	0.0872306	1896.64	44.9304	0
89	42208	0	0	23.1419	7.03799	0.564632	0.825343	71.3284	38.5907	0
93	20568	0	0	23.0733	9.1504	-0.958157	-0.286244	1847.96	504.598	0
93	26651	0	0	23.1306	9.11204	0.10428	-0.994548	-278.024	296.993	0
97	14939	0	0	5.28774	12.6578	-0.638297	-0.769791	714.098	166.362	0
107	4655	0	0	21.1227	3.35092	0.145524	-0.989355	969.099	155.497	0
110	2442	0	0	8.82157	8.0544	0.854501	0.51945	1384.04	311.195	0
113	7001	0	0	17.4863	4.54812	-0.997149	-0.0754637	799.758	155.076	0
116	4553	0	0	3.78232	6.10084	-0.167454	0.98588	207.688	21.5981	0
116	8132	0	0	3.72262	6.03846	-0.992269	0.124107	494.079	199.106	0
117	9560	0	0	12.8172	14.3801	0.948999	0.315279	836.59	1068.06	0
139	5491	0	0	7.17736	1.71848	-0.89572	0.444618	215.154	42.3303	0
144	9028	0	0	14.5566	2.08378	0.38354	-0.923524	2065.86	136.963	0
147	7975	0	0	8.87162	13.7758	-0.0876498	-0.996151	198.368	435.442	0
148	5013	0	0	17.8095	2.08141	-0.82766	0.56123	1423.97	248.68	0
148	8387	0	0	17.802	2.01866	-0.934851	-0.355042	346.014	149.941	0
151	4981	0	0	11.3634	4.27677	-0.917197	0.398435	172.811	92.6233	0
166	6468	0	0	23.9541	2.43288	0.58848	0.808511	427.803	171.269	0
174	3017	0	0	14.8876	15.3026	-0.983552	0.180625	800.359	87.1284	0
174	7382	0	0	14.9931	15.3117	0.937649	0.347582	2386.51	1375.86	0
176	4767	0	0	8.14528	12.5849	0.996173	-0.0874018	778.221	94.1281	0
180	2910	0	0	1.9162	1.71211	-0.529552	0.848277	410.88	51.6226	0
180	3028	0	0	1.98794	1.69088	0.905577	0.424181	696.425	79.5566	0
198	2215	0	0	13.9993	5.62612	-0.966801	0.255532	233.11	870.966	0
198	3589	0	0	14.0204	5.56498	-0.604395	-0.796685	2467.27	589.52	0
204	1054	0	0	14.6188	7.79902	0.530606	-0.847619	4347.31	1173.67	0
213	7139	0	0	19.0709	8.01049	0.48435	0.874874	1180.76	507.28	0
214	1408	0	0	26.8459	8.91664	0.492456	-0.870337	17.5776	222.709	0
224	7552	0	0	26.4393	1.75372	0.813751	-0.581214	308.332	27.9263	0
225	8504	0	0	16.6205	11.7556	0.500247	0.865883	1376.1	1008.08	0
225	9770	0	0	16.6339	11.6731	0.749926	-0.661522	4839.67	471.324	0
249	6821	0	0	23.2383	6.2069	-0.441563	0.89723	1063.64	286.82	0
251	5718	0	0	14.1811	15.0116	-0.0912769	-0.995826	3009.85	1728.23	0
254	1981	0	0	9.03256	8.377	0.884822	0.465929	1984.79	551.784	0
268	8484	0	0	7.06194	5.34824	0.493851	-0.869547	-37.3521	140.158	0
270	6026	0	0	17.9668	6.46724	0.313475	-0.949596	3994.89	10.7034	0
273	1287	0	0	22.8128	7.97895	-0.260303	-0.965527	25.7105	245.795	0
273	5506	0	0	22.8173	8.10292	-0.190507	0.981686	545.364	456.813	0
289	3017	0	0	14.8473	15.2596	-0.241186	0.970479	1293.32	504.266	0
290	2388	0	0	26.7388	4.88841	0.495556	-0.868576	530.499	146.814	0
290	9384	0	0	26.7717	4.9425	0.999064	-0.0432473	1318.15	116.506	0
301	4888	0	0	17.2688	8.06014	0.844711	-0.535223	955.233	473.15	0
304	6703	0	0	25.2365	4.30614	-0.470367	0.882471	446.436	142.984	0
306	7009	0	0	22.2164	6.76423	-0.745369	-0.666652	597.381	226.506	0
328	7438	0	0	18.29	11.5215	0.558964	-0.829192	988.119	255.495	0
332	6358	0	0	1.45062	14.6834	-0.610713	-0.791852	198.572	95.3705	0
350	1388	0	0	8.57422	8.22992	-0.1973	-0.980343	3361.7	532.523	0
354	8698	0	0	24.6167	2.55322	0.109684	-0.993967	503.972	104.778	0
358	7018	0	0	26.5157	9.20436	0.591135	0.806572	518.122	528.693	0
362	9949	0	0	5.94209	10.001	-0.128301	-0.991735	1596.66	599.42	0
370	5503	0	0	10.4544	14.8487	-0.443928	0.896063	-793.574	599.834	0
373	2529	0	0	10.012	5.34395	-0.422179	-0.906513	1797.66	176.713	0
403	8671	0	0	26.7015	7.2148	-0.532921	0.846165	306.285	335.881	0
406	5153	0	0	3.38206	10.7884	0.715503	-0.69861	184.44	284.218	0
409	8871	0	0	6.45514	8.43321	-0.999958	-0.00914054	1029.22	342.912	0
413	4705	0	0	23.1784	1.88052	-0.795573	-0.605858	198.54	136.649	0
421	5075	0	0	24.839	1.5732	-0.711444	0.702743	1024.43	145.353	0
431	8337	0	0	21.8936	5.84609	0.810513	0.585721	360.876	296.374	0
434	2877	0	0	25.7204	5.25415	-0.675167	0.737665	2074.39	198.192	0
440	6242	0	0	16.9602	6.65217	-0.890451	-0.45508	-62.152	95.8842	0
444	7798	0	0	16.6264	10.5172	0.294743	-0.955577	4995.42	1866.32	0
445	8598	0	0	1.94775	15.7757	-0.64731	0.762226	18.6295	16.8801	0
449	2819	0	0	22.2376	3.70718	0.998824	-0.0484925	1017.57	279.608	0
457	2431	0	0	19.8953	7.60998	-0.271877	-0.962332	515.676	330.47	0
460	5533	0	0	19.5212	12.0069	0.969113	-0.246615	680.224	1374.64	1
468	2717	0	0	7.94562	11.6595	0.70729	-0.706924	158.684	356.293	0
468	9903	0	0	7.85302	11.6679	-0.822056	-0.569406	961.543	132.875	0
486	6544	0	0	8.48673	15.2146	-0.900758	0.434321	482.293	175.475	0
488	5488	0	0	23.6181	5.79919	0.478614	0.878025	-89.4276	4.68212	0
489	8141	0	0	16.6787	7.87797	-0.656157	-0.754625	262.207	261.077	0
522	9063	0	0	23.5289	1.36142	-0.988062	0.154054	660.894	64.947	0
524	6489	0	0	19.1255	3.8063	-0.999763	0.0217696	687.821	135.334	0
527	4761	0	0	8.5097	4.02601	-0.806531	0.591192	393.427	313.036	0
539	4640	0	0	11.0373	4.92312	-0.999991	0.00414032	443.264	282.431	0
544	6177	0	0	3.33584	9.82557	0.501239	-0.865309	72.6053	101.494	0
548	3039	0	0	4.77199	8.9251	-0.999866	-0.0163672	1937.29	341.523	0
550	8755	0	0	20.5756	6.43353	-0.308061	0.951367	1256.25	0.0171113	0
560	9834	0	0	15.5326	13.3329	0.579586	0.814911	-134.322	108.515	0
588	1850	0	0	16.3727	12.4208	-0.647116	-0.762391	2052.3	471.018	0
592	7004	0	0	12.608	11.3105	0.88022	0.474566	112.519	530.454	0
607	3277	0	0	25.9232	8.71973	-0.506227	-0.862401	-99.0139	77.7287	0
611	4981	0	0	11.354	4.33475	-0.746291	-0.665619	145.191	110.35	0
611	8232	0	0	11.3966	4.44654	-0.114983	0.993368	2203.3	354.362	0
613	5677	0	0	8.80596	5.95818	-0.369399	0.929271	1628.35	460.528	0
625	5498	0	0	4.99668	10.0479	0.414247	-0.910164	-298.268	342.64	0
625	7544	0	0	4.94435	10.1769	-0.33707	0.94148	279.627	144.829	0
627	6322	0	0	7.12854	1.6104	-0.964537	0.263948	555.009	163.133	0
665	9681	0	0	1.28658	4.20695	0.508608	-0.860998	562.844	25.6129	0
679	6601	0	0	20.2747	8.78277	0.837776	-0.546015	648.476	22.0712	0
680	7711	0	0	12.7874	13.7632	-0.828324	0.560249	2273.31	3935.07	0
683	4642	0	0	11.5751	15.8725	-0.940997	0.338416	634.018	549.255	0
690	1385	0	0	16.1384	12.1868	0.985955	-0.167011	-155.032	458.894	0
697	8103	0	0	9.73404	4.11863	0.702408	0.711774	1445.65	114.069	0
702	7878	0	0	4.31542	14.3461	0.8302	-0.557465	157.752	50.1696	0
707	9384	0	0	26.8616	4.88031	-0.392852	0.919602	261.604	132.507	0
715	3209	0	0	3.82579	5.9087	0.966668	0.256035	1251.73	23.5122	0
724	7274	0	0	10.3773	3.31166	-0.800051	-0.599932	1221.66	307.786	0
731	9241	0	0	22.5126	6.16164	0.997549	0.0699644	1669.66	503.615	0
733	1123	0	0	2.0241	3.71847	-0.89708	0.441868	425.698	23.5252	0
751	8296	0	0	23.9691	6.04089	0.028015	-0.999608	86.2571	82.8947	0
754	1371	0	0	14.4578	14.2676	0.820427	0.571751	-35117.2	11444.5	1
756	5325	0	0	11.5246	6.47173	0.148576	0.988901	1850.81	125.931	0
758	9856	0	0	15.56	2.83006	0.602659	-0.797999	1238.46	315.872	0
767	5985	0	0	15.8016	6.29079	0.806226	-0.591608	2536.79	543.697	0
778	4382	0	0	11.2652	10.1503	-0.0383661	0.999264	2150.22	732.589	0
778	8198	0	0	11.3176	10.1184	0.905795	0.423715	534.323	804.495	0
784	5410	0	0	9.28868	8.3941	-0.560367	-0.828244	2321.49	407.767	0
791	1865	0	0	15.9453	14.8995	0.605211	-0.796065	3386.05	1346.93	0
807	9274	0	0	2.63428	5.83779	-0.858102	-0.513479	442.361	37.4866	0
816	9512	0	0	13.5138	6.19437	-0.0148712	0.999889	3426.36	375.395	0
821	1060	0	0	20.2676	9.93425	-0.529579	-0.848261	133.813	79.686	0
829	1692	0	0	10.4698	2.14423	-0.694184	0.719797	966.985	214.529	0
830	5158	0	0	11.4003	9.65643	0.966453	-0.256844	-414.454	332.966	0
839	3006	0	0	6.26016	4.62401	0.136519	-0.990638	1922.09	163.619	0
855	1486	0	0	25.982	2.69603	-0.307102	0.951677	540.909	141.707	0
863	3946	0	0	6.98076	6.77335	-0.772357	-0.635189	1431.23	240.176	0
865	6533	0	0	1.20413	6.51293	-0.761715	0.647912	91.0148	60.7657	0
869	6758	0	0	5.27971	6.50887	-0.431502	0.902112	-187.656	48.8525	0
877	1683	0	0	8.76468	12.2515	0.981221	0.192887	1542.14	769.171	0
884	8370	0	0	26.2136	6.53498	-0.94209	0.33536	1061.3	53.8948	0
890	1431	0	0	3.03383	6.39567	-0.0577399	-0.998332	340.617	18.5807	0
890	2227	0	0	3.08861	6.42581	0.874775	-0.48453	431.406	47.0441	0
895	6379	0	0	19.5464	10.2044	-0.518057	0.855346	1564.82	930.043	1
910	6228	0	0	3.06754	10.807	-0.952461	-0.304659	828.345	101.592	0
910	8636	0	0	3.12907	10.8856	0.0687648	0.997633	13.6255	139.255	0
915	5700	0	0	12.4116	7.35691	-0.529117	-0.848549	3152.65	555.8	0
916	4803	0	0	16.7199	10.8474	0.984037	0.177964	504.721	596.094	0
917	5518	0	0	8.62571	12.4873	-0.999898	-0.0142659	3043.78	766.631	0
921	5208	0	0	4.16753	14.1559	0.478277	-0.878209	-3.22641	77.5977	0
922	4311	0	0	8.84478	6.8509	-0.999605	0.0281139	362.567	57.6731	0
936	6354	0	0	8.77989	9.1225	0.303437	-0.952852	1196.74	367.927	0
944	1775	0	0	2.33474	8.4403	-0.104316	0.994544	13.0397	24.7268	0
959	9513	0	0	2.55963	11.6052	-0.13799	0.990434	-163.914	9.26125	0
982	7007	0	0	8.9448	5.39507	-0.0976842	-0.995217	1168.2	143.441	0
991	2924	0	0	5.66134	3.27273	-0.91109	0.412207	241.144	178.356	0
106	25320	0	0	2.15208	5.70292	-0.883843	0.467783	654.463	116.54	0
106	47966	0	0	2.23587	5.72756	0.489536	0.871983	835.704	97.0228	0
107	30020	0	0	21.0658	3.38375	-0.92915	-0.369703	618.551	12.2404	0
109	21833	0	0	5.9491	14.5198	-0.333349	-0.942804	13.7978	180.289	0
109	46247	0	0	5.91375	14.6139	-0.871704	0.490033	462.449	110.5	0
110	11861	0	0	8.72579	7.96519	-0.578624	-0.815594	2091.82	370.722	0
111	17343	0	0	17.8423	10.2393	-0.258574	0.965991	4159.1	524.908	0
111	48451	0	0	17.7951	10.1902	-0.975601	0.219552	3508.2	954.912	0
112	19678	0	0	18.0013	7.78224	-0.662474	-0.749085	530.967	7.84649	0
112	44620	0	0	18.1129	7.81243	0.949426	-0.313991	670.318	786.508	0
113	13332	0	0	17.5972	4.50414	0.674553	-0.738226	1339.47	282.609	0
113	14186	0	0	17.582	4.61258	0.444762	0.895649	1022.76	380.31	0
117	40552	0	0	12.7681	14.4147	0.0214649	0.99977	32642	1073.23	0
117	50168	0	0	12.7188	14.385	-0.913334	0.407212	882.151	58.8214	0
123	32028	0	0	3.80656	14.4076	0.99792	0.0644607	311.38	61.7839	0
123	33916	0	0	3.7251	14.3301	-0.115116	-0.993352	32.7403	44.4091	0
125	19521	0	0	2.30573	7.03013	0.688502	0.725235	369.1	114.148	0
125	37745	0	0	2.2511	6.94681	-0.390539	-0.920586	763.105	147.796	0
125	50605	0	0	2.25182	7.0403	-0.376108	0.926576	609.145	50.3952	0
126	21177	0	0	4.82707	7.62732	-0.911828	0.410572	453.005	14.5831	0
126	28446	0	0	4.83194	7.55813	-0.846179	-0.532899	2083.44	373.699	0
130	39047	0	0	5.21238	14.7108	-0.967347	-0.253454	183.184	36.8354	0
130	43752	0	0	5.31405	14.6777	0.633415	-0.773812	285.579	136.079	0
130	49960	0	0	5.22935	14.7722	-0.699915	0.714226	225.149	13.902	0
132	29470	0	0	7.38494	3.53436	0.535628	0.844454	1015.54	172.474	0
135	34696	0	0	7.16112	7.45337	-0.990071	0.140565	948.699	224.785	0
135	41198	0	0	7.24964	7.38064	0.329381	-0.944197	1699.06	339.203	0
138	28676	0	0	25.8273	9.46191	0.615699	-0.787981	971.369	517.199	0
140	37645	0	0	3.54468	14.7717	0.67626	-0.736663	125.484	35.6567	0
140	39263	0	0	3.46795	14.8482	-0.738944	0.673767	160.656	74.7609	0
146	43101	0	0	13.289	11.9967	0.751203	0.660071	-270.783	73.4197	0
146	43116	0	0	13.1649	11.9251	-0.947302	-0.320342	-490.656	757.343	0
147	13975	0	0	8.93009	13.8601	0.902824	0.430011	2546.13	328.091	0
147	25145	0	0	8.88053	13.8939	0.0627651	0.998028	417.321	146.215	0
148	16186	0	0	17.9252	2.00857	0.864034	-0.503434	2166.18	503.828	0
149	21700	0	0	25.6702	9.65729	0.139529	-0.990218	138.128	243.635	0
149	52219	0	0	25.7127	9.77361	0.744788	0.667301	137.931	331.283	0
151	28831	0	0	11.39	4.19952	-0.479465	-0.877561	1872.1	429.158	0
152	16058	0	0	7.80587	3.2514	-0.751069	-0.660223	909.836	176.005	0
152	37748	0	0	7.79554	3.33487	-0.889169	0.457578	607.541	179.928	0
154	18833	0	0	5.79481	15.3258	-0.490749	-0.871301	122.373	112.726	0
156	34543	0	0	16.4198	8.10553	0.436001	0.899946	576.317	1299.13	0
158	11919	0	0	20.4541	5.70565	-0.635508	-0.772094	630.798	3.86014	0
159	10956	0	0	26.4357	8.22264	-0.319476	0.947594	-44.3743	188.417	0
159	40282	0	0	26.4455	8.11019	-0.149332	-0.988787	-147.283	31.5917	0
164	17602	0	0	19.2821	1.78417	0.778268	-0.627932	1371.85	329.418	0
164	26505	0	0	19.2658	1.88164	0.531834	0.846849	1581.78	267.921	0
165	30530	0	0	8.85938	14.8894	0.191387	-0.981515	-239.183	109.294	0
165	31502	0	0	8.78849	14.92	-0.842448	-0.538778	1451.96	104.294	0
165	42152	0	0	8.91069	14.9335	0.939845	-0.3416	859.474	519.707	0
166	25772	0	0	23.8571	2.3824	-0.99986	-0.016726	1559.03	96.2955	0
174	30024	0	0	14.9418	15.3479	0.00302613	0.999995	-124.224	1457.7	0
176	25833	0	0	8.04576	12.642	-0.579246	0.815153	-70.6296	44.4459	0
176	28268	0	0	8.01983	12.5826	-0.992172	-0.124882	1417.64	24.0312	0
176	37679	0	0	8.11391	12.6452	0.498884	0.866669	958.473	333.974	0
179	24017	0	0	4.66862	5.5907	-0.885782	-0.464102	1108.61	17.6267	0
182	17570	0	0	13.0499	6.16414	-0.0514644	0.998675	1014.54	109.84	0
182	21445	0	0	12.9933	6.1261	-0.906123	0.423013	170.332	192.233	0
183	10029	0	0	3.96708	15.7225	0.986079	0.166278	22.0916	2.41047	0
183	26193	0	0	3.92473	15.7715	0.309441	0.950919	49.1071	51.781	0
184	41451	0	0	17.079	12.2875	-0.0534395	0.998571	1358.3	490.684	0
185	36620	0	0	13.788	8.45364	-0.283565	0.958953	2073.69	310.052	0
185	45036	0	0	13.8539	8.44021	0.637285	0.770628	1527.52	454.22	0
189	17773	0	0	23.5126	5.45275	-0.887204	0.461377	1126.86	53.1374	0
193	18006	0	0	3.06301	15.3169	-0.4193	-0.907848	-118.915	2.20661	0
193	19032	0	0	3.02761	15.379	-0.994993	0.099946	212.584	0.837978	0
198	22096	0	0	14.0841	5.56066	0.491904	-0.870649	2216.61	617.827	0
198	29453	0	0	14.0782	5.66464	0.390909	0.920429	3547.83	994.055	0
204	15894	0	0	14.5716	7.92667	-0.148736	0.988877	4672.54	280.984	0
204	21198	0	0	14.5239	7.819	-0.830014	-0.557743	147.274	155.532	0
204	25939	0	0	14.6516	7.86203	0.99829	0.0584639	39.5297	105.257	0
204	32863	0	0	14.5177	7.8852	-0.920443	0.390878	338.177	97.0432	0
207	10791	0	0	10.1969	12.5012	-0.922727	-0.385453	1560.69	121.633	0
207	17625	0	0	10.3065	12.5471	0.922156	0.386818	1704.53	639.665	0
213	33090	0	0	19.0325	7.90992	-0.222908	-0.974839	1610.04	631.295	0
214	16620	0	0	26.7659	8.94291	-0.9124	-0.4093	384.304	85.1305	0
215	37391	0	0	21.6973	8.52713	-0.824443	-0.565946	505.867	482.764	0
224	27982	0	0	26.3514	1.83879	-0.607772	0.794112	753.229	44.43	0
224	50945	0	0	26.3285	1.77633	-0.976392	-0.216006	233.006	39.6701	0
225	49371	0	0	16.578	11.6569	-0.285683	-0.958324	1224.31	453.865	0
226	43870	0	0	11.081	9.05008	0.298074	-0.954543	5063.64	1071.07	0
226	46877	0	0	11.0896	9.17395	0.426696	0.904395	3486.91	669.58	0
226	51602	0	0	11.024	9.16901	-0.558028	0.829822	2185.93	180.07	0
231	13417	0	0	16.5139	1.49005	0.400521	-0.916288	3347.49	93.9285	0
232	25618	0	0	20.5936	7.92717	-0.913055	-0.407837	-7.7759	134.104	0
232	48017	0	0	20.5955	7.9906	-0.888968	0.457969	669.489	59.1646	0
237	17124	0	0	20.5312	2.26649	0.622046	-0.78298	2298.65	200.789	0
238	32540	0	0	12.5098	10.1018	0.992672	-0.120843	-647.536	361.823	0
245	24737	0	0	7.49786	3.40061	-0.249055	0.968489	1133.96	40.6792	0
245	41631	0	0	7.44769	3.35673	-0.925692	0.378279	685.299	23.0126	0
249	11409	0	0	23.3047	6.11821	0.737007	-0.675885	1358.54	176.376	0
249	27505	0	0	23.2217	6.11804	-0.73474	-0.678349	250.586	296.287	0
251	18674	0	0	14.2145	15.1394	0.407636	0.913145	1433.42	1233.76	0
259	44262	0	0	4.31113	4.91428	0.999524	-0.0308376	1803.35	187.747	0
265	20380	0	0	20.8986	6.90529	0.612907	0.790155	469.841	271.636	0
268	15542	0	0	6.97984	5.44917	-0.750906	0.660409	844.946	104.477	0
268	21131	0	0	7.09398	5.4184	0.981083	0.193587	1518.49	456.386	0
268	31410	0	0	7.00256	5.34543	-0.406336	-0.913724	1508.38	90.4729	0
270	50443	0	0	17.9591	6.6062	0.206098	0.978531	3032.28	446.54	0
271	52249	0	0	7.2867	6.11362	-0.129671	0.991557	907.715	344.779	0
273	16943	0	0	22.8892	8.01872	0.939808	-0.341703	915.005	186.048	0
277	17147	0	0	2.35507	13.2921	0.0568224	-0.998384	-43.4296	24.379	0
280	39494	0	0	13.7294	9.14746	0.516033	0.856568	2318.81	1259.44	0
280	40120	0	0	13.7655	9.08595	0.999843	0.0176958	-1418.94	1.43796	0
282	34596	0	0	12.1269	12.3724	0.0158938	-0.999874	5761.9	1058.41	0
284	28978	0	0	12.6266	5.85496	-0.828168	-0.560481	681.798	638.01	0
286	11280	0	0	20.0884	3.44843	0.913815	0.406131	351.349	280.95	0
286	29630	0	0	20.044	3.35549	0.258681	-0.965963	597.254	248.903	0
288	12437	0	0	11.6981	7.801	-0.705036	-0.709172	2428.54	516.092	0
288	12732	0	0	11.7484	7.89282	0.217053	0.97616	4100.56	622.453	0
288	51642	0	0	11.7709	7.79734	0.629698	-0.77684	2272.24	786.19	0
289	15400	0	0	14.7971	15.2155	-0.929351	0.369196	3261.72	33.214	0
289	24636	0	0	14.9143	15.1349	0.676898	-0.736077	5315.93	2125.85	0
290	10646	0	0	26.643	4.96214	-0.966543	0.256504	1447.5	94.5437	0
293	17473	0	0	2.87153	15.2082	0.388117	0.92161	-6.88502	77.2645	0
295	43789	0	0	3.66079	10.8652	-0.754723	0.656044	229.664	279.951	0
298	46883	0	0	14.7487	14.5892	0.522425	0.852685	-463.935	995.88	0
298	51311	0	0	14.7539	14.47	0.600464	-0.799652	5070.78	339.044	0
301	13515	0	0	17.164	8.10343	-0.976106	0.217295	85.9048	798.896	0
301	20138	0	0	17.2105	8.03435	-0.169458	-0.985537	2299.22	826.636	0
305	20197	0	0	2.03374	13.7883	0.998705	0.0508673	243.523	13.331	0
305	25469	0	0	1.94283	13.727	-0.421754	-0.90671	-38.6619	34.9126	0
306	28965	0	0	22.2957	6.74834	0.431787	-0.901976	553.02	19.1176	0
306	34072	0	0	22.285	6.87382	0.273564	0.961854	729.193	262.719	0
306	43894	0	0	22.3334	6.80041	0.991648	-0.128975	397.04	2.09509	0
310	12793	0	0	11.1089	5.82819	0.463733	-0.885975	2148.27	673.095	0
310	27914	0	0	11.1422	5.90205	0.970728	0.240183	648.943	108.283	0
310	32468	0	0	11.0208	5.91759	-0.87894	0.476932	517.228	685.237	0
312	28376	0	0	19.101	8.5492	-0.529996	-0.848	315.373	184.287	0
312	46751	0	0	19.1643	8.62766	0.716521	0.697566	85.4811	84.76	0
313	14362	0	0	18.2448	1.98969	0.689221	0.724551	315.083	32.8037	0
315	11736	0	0	6.33788	2.46112	-0.238791	0.971071	959.299	204.584	0
319	26680	0	0	4.11529	8.64378	-0.122656	0.992449	-5.99099	113.084	0
319	39905	0	0	4.18204	8.61625	0.784874	0.619656	2009.96	152.165	0
328	12483	0	0	18.2986	11.6299	0.682814	0.730593	358.957	501.562	1
328	13021	0	0	18.1838	11.5969	-0.966764	0.255669	520.572	71.456	0
328	21397	0	0	18.1956	11.5373	-0.798159	-0.602446	204.519	8.97083	0
330	50178	0	0	1.27683	14.8865	0.94501	-0.32704	277.014	79.395	0
336	33716	0	0	25.4462	8.4452	-0.365668	0.930745	1190.38	551.233	0
336	49714	0	0	25.5083	8.42298	0.87358	0.48668	1172.91	439.29	0
338	15248	0	0	26.4328	7.73553	-0.621837	0.783147	1159.64	459.87	0
338	51992	0	0	26.4309	7.65656	-0.658436	-0.752637	769.544	342.911	0
339	32629	0	0	23.6385	4.41307	-0.536645	0.843808	1081.06	99.596	0
339	37003	0	0	23.6968	4.28077	0.261115	-0.965308	1011.18	316.406	0
341	32093	0	0	26.5422	3.42284	0.992589	0.121523	803.909	59.1131	0
342	28959	0	0	26.3775	5.55413	0.678917	-0.734215	653.42	322.464	0
348	19425	0	0	5.31698	13.0453	-0.987253	-0.159159	1037.45	97.5592	0
348	27041	0	0	5.43511	13.0167	0.805378	-0.592762	591.304	472.978	0
350	25826	0	0	8.53613	8.29866	-0.934885	0.35495	889.556	559.344	0
354	13595	0	0	24.5624	2.66665	-0.705573	0.708638	421.791	22.1931	0
354	48239	0	0	24.6268	2.68371	0.261469	0.965212	302.536	19.733	0
355	21094	0	0	13.423	12.3938	0.895031	0.446004	-1290.13	2727.2	0
355	50823	0	0	13.2808	12.372	-0.987709	0.156307	-1833.54	1541.66	0
358	35925	0	0	26.4143	9.17976	-0.894973	0.446121	1015.3	438.953	0
358	37160	0	0	26.5082	9.0896	0.481951	-0.876198	324.161	246.006	0
359	25413	0	0	13.8164	5.00391	-0.926665	-0.375889	875.744	206.077	0
359	37927	0	0	13.8581	5.09169	-0.295728	0.955272	3956.48	672.322	0
359	44031	0	0	13.8663	4.96366	-0.170657	-0.985331	2046.94	454.341	0
362	12518	0	0	5.87844	10.0852	-0.989094	0.147289	1220.03	358.257	0
362	17338	0	0	5.96367	10.1474	0.163499	0.986544	635.414	146.167	0
362	28515	0	0	6.01031	10.0291	0.792409	-0.60999	58.8642	99.4411	0
363	13159	0	0	14.7436	13.0948	-0.929084	-0.369869	1468.81	841.79	0
374	16165	0	0	4.58734	1.57228	-0.967255	0.253805	-33.3706	0.623975	0
374	21737	0	0	4.69818	1.60619	0.659628	0.751593	710.878	60.7775	0
374	24287	0	0	4.71772	1.53314	0.94712	-0.320881	234.585	105.426	0
375	15047	0	0	2.84699	3.75024	-0.83645	0.548043	354.765	56.8657	0
375	43957	0	0	2.95403	3.75275	0.809832	0.586662	428.041	33.4659	0
376	17150	0	0	10.8238	2.93145	-0.836944	-0.547288	2394.18	1047.59	0
376	19194	0	0	10.8169	2.99961	-0.929159	0.369679	539.69	536.644	0
376	32607	0	0	10.933	2.91465	0.632772	-0.774338	2627.82	739.958	0
384	18116	0	0	7.02459	9.03713	-0.994974	-0.100134	865.796	203.434	0
384	42476	0	0	7.13153	8.9957	0.66768	-0.744448	451.954	61.4682	0
388	18883	0	0	21.6839	9.52998	-0.695766	0.718269	1931.45	307.202	0
388	29001	0	0	21.7174	9.41196	-0.214358	-0.976755	632.235	206.298	0
395	15721	0	0	4.91028	9.39822	-0.639623	0.768689	61.3796	224.375	0
395	41829	0	0	4.89671	9.31083	-0.844351	-0.53579	2055.13	204.446	0
395	51048	0	0	4.9726	9.41064	0.290524	0.956868	1294.16	136.628	0
400	16125	0	0	19.3119	9.10346	-0.786101	0.618097	1570.24	121.81	0
403	13784	0	0	26.6747	7.12612	-0.912311	-0.409499	1610.16	585.056	0
406	29800	0	0	3.27191	10.8572	-0.941672	0.336532	230.314	225.62	0
406	31130	0	0	3.35752	10.8972	0.34638	0.938094	665.16	490.288	0
406	39315	0	0	3.27891	10.7985	-0.837026	-0.547163	824.889	68.7886	0
408	46789	0	0	3.34064	1.74876	-0.956994	-0.290107	57.7943	48.1385	0
408	47519	0	0	3.35775	1.81862	-0.716434	0.697655	700.598	69.417	0
410	44454	0	0	13.199	8.14509	-0.394329	0.918969	2228.68	415.457	0
413	19246	0	0	23.2768	1.97329	0.652068	0.758161	32.9026	90.2654	0
416	49497	0	0	4.18541	5.99773	-0.981323	-0.192368	1215.57	304.589	0
423	37881	0	0	12.9065	4.57865	0.637983	0.77005	477.888	761.819	0
426	33990	0	0	10.294	7.52978	-0.999897	0.0143469	-134.968	139.614	0
426	44011	0	0	10.3939	7.5055	0.895053	-0.44596	-196.501	166.075	0
426	44670	0	0	10.3227	7.48228	-0.45702	-0.889457	884.264	184.936	0
428	10957	0	0	8.3523	5.81803	0.550796	0.83464	1762.77	11.3067	0
431	10658	0	0	21.8723	5.75895	0.449854	-0.893102	1907.16	488.67	0
431	21741	0	0	21.8151	5.86175	-0.522111	0.852877	1731.79	344.941	0
431	45094	0	0	21.7967	5.77876	-0.831638	-0.555319	347.838	491.261	0
436	11887	0	0	18.0073	9.86794	-0.675144	0.737686	3349.38	571.188	1
436	22058	0	0	18.0294	9.75638	-0.343195	-0.939264	846.368	2.69563	0
436	46699	0	0	18.1161	9.83734	0.960721	0.277516	31.1461	2.45802	0
437	13241	0	0	14.5916	13.4042	-0.397985	0.917392	4506.44	399.381	0
443	14627	0	0	5.69914	9.96911	-0.175314	-0.984513	1352.29	398.278	0
444	29264	0	0	16.5401	10.6114	-0.926032	0.377446	3964.25	661.635	0
444	37471	0	0	16.5472	10.5442	-0.82105	-0.570856	36.6	539.463	0
451	37086	0	0	5.09705	3.47428	-0.994271	0.106887	969.782	269.579	0
452	26596	0	0	12.9643	5.42794	0.547301	0.836936	1982.36	697.199	0
452	45323	0	0	12.8586	5.37526	-0.997782	0.0665636	391.609	697.163	0
453	40501	0	0	15.6539	13.2233	0.142959	-0.989729	4253.7	1727.26	0
454	23665	0	0	11.992	12.8819	-0.121639	0.992574	5574.09	646.917	0
454	44929	0	0	12.0601	12.7962	0.937081	-0.349111	-825.631	459.337	0
455	12425	0	0	8.16755	12.4129	-0.402731	0.915319	-31.1093	181.694	0
455	24363	0	0	8.12827	12.3606	-0.990567	0.137026	1163.23	47.2064	0
455	31496	0	0	8.15192	12.3	-0.63828	-0.769804	2560.89	321.967	0
455	34579	0	0	8.26099	12.3592	0.993234	0.116131	3006.04	1173.89	0
457	50187	0	0	19.934	7.7389	0.303194	0.952929	1180.49	205.905	0
459	44903	0	0	1.2892	3.55669	0.363919	-0.931431	307.607	2.47477	0
461	13027	0	0	13.6126	15.4729	0.968055	0.250737	3095.08	1065.58	0
465	42912	0	0	9.75811	7.39157	0.998459	0.0554859	19.9968	55.2496	0
470	27052	0	0	3.63433	6.25289	-0.993849	-0.110745	968.672	105.468	0
470	36835	0	0	3.68746	6.31086	0.0234666	0.999725	728.853	112.558	0
474	25094	0	0	25.811	1.1697	-0.538979	0.842319	366.129	22.2214	0
483	32952	0	0	23.1989	5.77289	0.554273	-0.832335	798.204	268.426	0
486	17708	0	0	8.57997	15.2382	0.584858	0.811136	680.651	298.186	0
488	24415	0	0	23.5347	5.7368	-0.977835	-0.209376	1237.28	362.497	0
488	24853	0	0	23.6446	5.73007	0.944807	-0.327628	2183.28	46.8186	0
488	44442	0	0	23.5722	5.69452	-0.322426	-0.946595	-28.7011	7.50186	0
489	23613	0	0	16.7395	7.86856	0.394264	-0.918997	3854.8	367.658	0
491	40045	0	0	25.3321	5.44667	0.994232	0.107254	1716.39	375.282	0
499	13325	0	0	18.8354	1.53237	0.909683	-0.415303	2079.47	411.02	0
507	44448	0	0	25.1096	1.82446	0.625925	-0.779883	904.922	82.0185	0
512	45863	0	0	17.9073	14.009	-0.769731	0.638368	1186.34	92.1769	0
522	12218	0	0	23.6171	1.29876	0.470634	-0.882329	952.886	50.545	0
522	31661	0	0	23.5539	1.3025	-0.573117	-0.819474	23.0338	52.7786	0
522	50715	0	0	23.631	1.39522	0.700877	0.713282	697.335	270.807	0
524	17499	0	0	19.2126	3.85642	0.483205	0.875507	635.327	379.363	0
524	42589	0	0	19.2153	3.7553	0.530023	-0.847983	2176.8	61.2993	0
525	14925	0	0	15.399	3.20774	0.520573	-0.853817	1507.54	173.511	0
530	21819	0	0	20.7674	6.75433	0.759643	-0.65034	1007.07	50.6457	0
539	32875	0	0	11.17	4.96361	0.827575	0.561355	1827.62	351.467	0
539	50244	0	0	11.1057	4.85056	-0.0587569	-0.998272	6592.3	745.173	0
540	44654	0	0	4.69163	14.2532	0.97313	0.230255	491.971	11.6626	0
540	47374	0	0	4.60778	14.2954	-0.395841	0.918319	8.67862	159.777	0
540	50774	0	0	4.58506	14.1999	-0.767685	-0.640828	294.66	155.644	0
541	17502	0	0	7.99441	13.8633	0.599652	-0.800261	115.022	36.5522	0
541	34312	0	0	7.90091	13.92	-0.987133	0.1599	1398.65	355.605	0
544	20929	0	0	3.36416	9.89022	0.976457	0.215713	1752.97	12.9073	0
544	50060	0	0	3.24629	9.8732	-0.997597	-0.0692897	1672.82	161.607	0
545	18739	0	0	12.242	15.3116	0.243633	-0.969867	19225.6	6714.35	0
545	37578	0	0	12.2466	15.4484	0.308057	0.951368	19858.9	4508.97	0
546	21054	0	0	11.9862	12.0596	0.60659	0.795015	5165.93	1108.63	0
546	40035	0	0	11.8941	11.9547	-0.709345	-0.704861	3335.78	954.537	0
546	52611	0	0	11.9562	11.9353	0.178131	-0.984007	5654.04	1160.5	0
547	50835	0	0	15.982	7.51701	0.757571	0.652753	452.801	316.635	0
548	20718	0	0	4.87387	8.9462	0.924099	0.382153	2463.33	158.677	0
550	36697	0	0	20.6522	6.41028	0.785501	0.61886	25.2917	4.27244	0
557	48234	0	0	20.5714	4.79672	0.329576	0.944129	608.105	248.408	0
560	21176	0	0	15.4686	13.3436	-0.27453	0.961578	3762.95	227.159	0
563	30959	0	0	16.1878	7.20561	0.577578	0.816335	2918.73	903.558	0
563	41006	0	0	16.1415	7.08129	-0.0969719	-0.995287	3548.79	244.339	0
565	29903	0	0	11.3202	15.8242	0.563826	-0.825894	487.078	429.613	0
566	14826	0	0	5.33332	4.15111	-0.283931	-0.958845	2091.91	327.086	0
566	47505	0	0	5.41141	4.22004	0.986499	0.163768	830.979	195.119	0
567	17860	0	0	7.78858	8.40364	-0.459891	0.887976	505.576	255.366	0
567	20902	0	0	7.75582	8.3491	-0.999941	-0.0109061	89.6686	278.753	0
574	13605	0	0	15.01	6.72795	-0.750518	0.66085	1507.56	517.703	0
582	21471	0	0	20.7375	6.62916	-0.624784	0.780798	2735.68	183.302	0
582	49751	0	0	20.8475	6.54239	0.905081	-0.425239	3335.19	340.085	0
585	17505	0	0	15.6577	1.82581	-0.166849	-0.985983	2729.75	135.338	0
585	37532	0	0	15.7153	1.84933	0.810891	-0.585198	916.189	115.536	0
587	43163	0	0	14.8515	4.5336	-0.290824	0.956777	3520.93	244.333	0
588	21691	0	0	16.4461	12.4161	0.543983	-0.839096	2747.13	51.3056	0
588	23590	0	0	16.4739	12.474	0.994894	0.100929	1607.7	494.571	0
592	21303	0	0	12.4835	11.3214	-0.783997	0.620764	505.549	739.748	0
592	36365	0	0	12.5475	11.3495	0.0715641	0.997436	1682.9	97.7256	0
592	42986	0	0	12.6098	11.2426	0.902197	-0.431324	-304.696	277.043	0
598	18739	0	0	12.3142	15.2793	-0.884821	-0.46593	20209.4	7906.75	0
598	44205	0	0	12.4261	15.3249	0.958631	0.284653	12500	4863.33	0
599	23962	0	0	11.4981	2.84492	-0.755364	-0.655306	329.775	326.009	0
600	17149	0	0	7.61733	10.2048	-0.997686	-0.0679894	1109.98	314.237	0
600	37485	0	0	7.65401	10.1596	-0.273783	-0.961792	2252.86	252.132	0
600	41131	0	0	7.71724	10.2195	0.974952	0.222416	1452.4	562.682	0
610	29155	0	0	6.23201	11.3783	-0.500542	-0.865712	1856.34	583.655	0
610	46830	0	0	6.20394	11.46	-0.926568	0.376126	821.628	382.991	0
611	51012	0	0	11.4588	4.41941	0.807384	0.590026	563.649	262.273	0
613	19614	0	0	8.88446	5.8529	0.784996	-0.619501	317.606	204.709	0
613	43002	0	0	8.81938	5.8281	-0.171886	-0.985117	1794.78	52.3466	0
616	43975	0	0	6.46455	6.19171	-0.959642	-0.281224	1123.92	186.933	0
618	24312	0	0	7.25898	1.93808	-0.93901	0.343891	330.343	90.1475	0
618	41136	0	0	7.35544	1.92918	0.986048	0.166459	539.285	104.652	0
620	34589	0	0	21.0214	9.70066	0.157934	0.98745	532.433	384.876	0
624	15949	0	0	10.3747	7.7613	-0.491908	0.870647	1734.25	645.265	0
624	47991	0	0	10.4647	7.70201	0.994049	-0.108931	594.758	139.176	0
625	32816	0	0	4.89876	10.1034	-0.9933	-0.115568	1081.9	137.838	0
627	31117	0	0	7.23941	1.60285	0.991397	0.130889	806.692	305.297	0
632	31913	0	0	7.09624	15.2713	-0.806541	-0.591178	181.635	65.7276	0
633	20663	0	0	14.6352	3.22543	-0.499052	-0.866572	1725.19	465.163	0
633	33370	0	0	14.7127	3.31967	0.753564	0.657375	1440.05	592.772	0
636	44038	0	0	8.27779	9.84004	0.818161	-0.57499	-114.106	450.982	0
639	18136	0	0	18.0677	3.77361	-0.954695	0.297586	2695.6	748.211	0
639	39164	0	0	18.1994	3.77908	0.926958	0.375165	848.348	382.527	0
639	46051	0	0	18.14	3.8225	0.0783537	0.996926	3485.35	440.573	0
642	33911	0	0	2.80318	8.99306	-0.63056	-0.776141	900.974	235.835	0
642	45598	0	0	2.77941	9.05775	-0.98314	0.182857	762.32	93.2814	0
645	21557	0	0	20.8946	6.22752	-0.877645	0.479312	1571.18	96.4597	0
645	32884	0	0	21.0035	6.22299	0.914354	0.404915	903.176	111.264	0
645	48659	0	0	20.9505	6.25913	0.0428199	0.999083	406.667	64.4986	0
647	14928	0	0	2.6308	15.1853	-0.394685	-0.918816	-34.0295	12.74	0
647	25793	0	0	2.68829	15.1941	0.650538	-0.759474	226.368	46.4719	0
648	48849	0	0	20.8953	2.57602	0.628458	0.777844	905.836	137.509	0
651	47027	0	0	16.2435	9.14158	0.916297	0.400499	-12.7558	268.223	0
654	13963	0	0	23.0893	5.71954	-0.673111	0.739542	2031.2	377.422	0
654	32952	0	0	23.173	5.69765	0.949493	0.313789	781.705	176.253	0
656	15308	0	0	16.3928	12.0855	-0.778949	-0.627087	-326.304	134.645	0
656	25528	0	0	16.4226	12.1997	-0.377526	0.925999	4329.84	254.269	0
665	22590	0	0	1.21281	4.20741	-0.520082	-0.854116	211.425	127.248	0
667	39128	0	0	8.74855	3.55718	0.24858	-0.968611	2365.85	249.679	0
668	49029	0	0	2.6384	14.6982	0.692754	-0.721174	123.254	91.1982	0
679	17157	0	0	20.2233	8.75772	-0.0898492	-0.995955	490.423	193.647	0
679	30621	0	0	20.2256	8.86849	-0.0471232	0.998889	820.743	280.039	0
683	21604	0	0	11.7166	15.8677	0.961834	0.273634	2853.71	562.22	0
683	31393	0	0	11.6114	15.7811	-0.453608	-0.891201	1728.84	1149.35	0
685	37023	0	0	18.6113	1.59889	-0.819531	0.573035	3067.46	440.066	0
685	42664	0	0	18.6559	1.52054	0.0743925	-0.997229	2073.12	431.423	0
690	52039	0	0	16.1128	12.2496	0.585926	0.810365	37.5108	734.707	0
694	16913	0	0	5.68384	7.99269	0.988879	0.148722	721.738	147.859	0
694	37239	0	0	5.59748	7.92656	-0.401402	-0.915902	899.152	123.857	0
698	41647	0	0	12.8292	5.01343	-0.985091	0.172032	210.606	36.7643	0
698	46978	0	0	12.9277	5.06422	0.429483	0.903075	3041.7	535.844	0
703	11253	0	0	8.25315	2.44165	0.838963	0.544189	1211.59	445.448	0
703	17317	0	0	8.1564	2.34304	-0.52809	-0.849188	1395.56	199.202	0
707	37769	0	0	26.8521	4.77469	-0.550241	-0.835006	371.046	100.765	0
711	46709	0	0	12.5555	7.8185	-0.777282	-0.629152	1313.5	376.364	0
713	48129	0	0	25.2199	1.88058	0.748583	-0.663041	764.206	8.80457	0
714	27165	0	0	24.2702	8.42173	-0.26872	-0.963218	-39.8078	9.4548	0
721	45111	0	0	21.9993	3.00838	0.993554	-0.113357	291.539	253.934	0
726	27311	0	0	10.9773	7.75132	-0.390846	0.920456	1396.02	300.851	0
728	23479	0	0	22.8353	5.17329	0.980216	-0.197929	2281.06	385.333	0
729	21254	0	0	5.33715	1.43173	-0.993795	0.111225	79.2359	32.2403	0
731	14943	0	0	22.4576	6.21585	0.0507959	0.998709	-0.0290176	120.408	0
732	36841	0	0	4.49574	4.2138	0.731812	0.681507	672.56	54.445	0
732	39611	0	0	4.45391	4.10448	0.0897825	-0.995961	496.348	1.14799	0
733	12389	0	0	2.15105	3.72777	0.82276	0.568389	847.388	61.1321	0
733	15915	0	0	2.15822	3.65669	0.918818	-0.394681	371.896	57.9884	0
733	32460	0	0	2.0236	3.65431	-0.904238	-0.427028	537.362	39.0598	0
733	43836	0	0	2.0787	3.75873	-0.157834	0.987466	637.118	23.283	0
743	47050	0	0	16.4668	9.68002	-0.170015	0.985441	5520.6	590.597	0
745	16062	0	0	5.329	2.41592	-0.0961701	-0.995365	714.366	99.8495	0
748	47786	0	0	18.1697	9.10472	-0.909463	0.415785	4653.64	1131.15	0
754	24014	0	0	14.4213	14.1664	0.267354	-0.963598	7443.22	396.596	1
754	48672	0	0	14.3912	14.2946	-0.190456	0.981696	6897.09	4141.31	1
758	14827	0	0	15.4493	2.87514	-0.988876	-0.148744	-93.7447	53.9979	0
758	17359	0	0	15.4731	2.93841	-0.648304	0.761382	1284.74	87.1017	0
758	23061	0	0	15.4889	2.82251	-0.421353	-0.906897	1337.55	303.403	0
759	16036	0	0	5.08418	1.49909	0.457115	0.889407	1822.16	109.072	0
759	49537	0	0	5.00471	1.41268	-0.847937	-0.530096	1005.54	199.469	0
760	30538	0	0	14.3313	11.7134	0.858875	0.512185	-526.832	187.886	0
760	33979	0	0	14.2775	11.74	-0.100924	0.994894	5218.65	537.798	0
762	22945	0	0	16.67	1.30568	-0.681415	0.731897	2014.67	16.0331	0
762	24564	0	0	16.7778	1.21307	0.826372	-0.563125	1606.96	129.037	0
763	17449	0	0	6.08643	4.88301	0.931536	0.363648	2030.42	80.6037	0
763	35728	0	0	6.03449	4.92433	0.142035	0.989862	1343.43	153.686	0
763	43206	0	0	5.97447	4.81711	-0.77003	-0.638007	2838.26	123.527	0
765	19801	0	0	17.3858	2.98712	0.366486	-0.930424	2617.37	231.669	0
765	34359	0	0	17.4217	3.0587	0.964414	0.264398	1015.36	55.5397	0
768	13532	0	0	24.1702	1.55258	-0.993917	0.110132	17.0346	61.0258	0
768	22606	0	0	24.2084	1.60741	-0.451668	0.892186	1009.88	33.0322	0
768	27136	0	0	24.1925	1.49308	-0.676266	-0.736657	0.952033	9.15306	0
768	34863	0	0	24.2752	1.60558	0.500855	0.865531	275.843	2.44935	0
770	35323	0	0	8.12789	14.4066	-0.675285	0.737557	246.082	384.339	0
782	36735	0	0	16.0219	7.37444	0.491892	0.870656	1599.1	1263.72	0
782	42068	0	0	15.9362	7.30103	-0.936042	-0.351888	526.46	504.625	0
791	43345	0	0	15.9548	14.9846	0.761504	0.64816	539.915	1008.45	0
792	17161	0	0	5.89865	3.46064	-0.925572	-0.378572	740.805	231.89	0
792	22977	0	0	5.95885	3.5617	-0.108385	0.994109	997.932	194.243	0
792	26350	0	0	6.03779	3.46892	0.963895	-0.266284	656.194	214.166	0
794	28224	0	0	10.1488	14.0621	-0.807717	-0.58957	5850.84	463.494	0
795	29376	0	0	2.67839	5.49524	-0.986053	0.166431	1431.29	154.449	0
795	44595	0	0	2.7325	5.55017	-0.17945	0.983767	234.324	70.1973	0
797	19223	0	0	26.3705	3.45778	-0.415369	-0.909653	170.731	94.8627	0
797	41358	0	0	26.3524	3.56109	-0.700404	0.713747	873.545	152.93	0
797	45924	0	0	26.334	3.50615	-0.988655	-0.150201	1088.56	68.3377	0
802	20157	0	0	26.8313	5.21119	-0.853663	0.520825	607.005	139.655	0
803	25402	0	0	16.5531	9.53964	-0.740956	-0.671553	-23.5656	83.4475	0
813	49347	0	0	5.48884	2.43308	-0.937786	-0.347213	1264.37	283.118	0
815	46528	0	0	4.7871	8.41066	0.274527	0.961579	552.553	218.662	0
815	47703	0	0	4.80612	8.30561	0.593687	-0.804696	107.683	61.9569	0
820	41886	0	0	13.7384	15.6742	-0.571175	-0.820828	11430.9	3443.05	0
820	50754	0	0	13.8203	15.6803	0.689386	-0.724394	7816.44	1859.07	0
821	36787	0	0	20.2715	10.0346	-0.461358	0.887214	941.872	693.252	0
821	42232	0	0	20.3556	9.98951	0.994208	0.107468	1133.4	569.568	0
823	13866	0	0	5.5984	12.7613	0.959288	0.28243	1692.94	81.3375	0
823	35627	0	0	5.4961	12.7534	-0.991528	0.129892	1427.15	319.692	0
828	17091	0	0	21.7464	2.60569	0.953296	-0.302038	1150.51	349.221	0
828	41898	0	0	21.6964	2.55872	0.241938	-0.970292	1770.25	1.46539	0
830	28142	0	0	11.3046	9.64504	-0.877859	-0.478919	1605.5	1013.62	0
832	50001	0	0	21.9976	5.13745	0.715934	0.698168	8.23808	270.355	0
835	18007	0	0	16.0887	7.27231	0.59687	0.802338	392.293	590.004	0
839	39514	0	0	6.31682	4.66749	0.923097	-0.384568	-42.6283	174.703	0
839	40630	0	0	6.25513	4.76688	0.0664306	0.997791	1601.86	325.568	0
844	12215	0	0	7.93776	14.083	-0.304454	-0.952527	469.046	528.962	0
844	25315	0	0	7.88604	14.1512	-0.999361	-0.0357522	541.117	294.792	0
844	39276	0	0	8.03472	14.1522	0.999763	-0.0217576	1041.82	443.148	0
846	52374	0	0	20.8983	8.16926	-0.999998	0.00205866	1792.78	421.106	0
847	37194	0	0	1.13561	12.9616	-0.47824	0.878229	40.788	71.8494	0
847	45800	0	0	1.15759	12.8456	-0.123463	-0.992349	-50.5127	88.595	0
850	25100	0	0	20.6068	4.25155	-0.717941	-0.696104	473.951	38.7564	0
850	27157	0	0	20.6358	4.34735	-0.211054	0.977474	1679.8	279.61	0
850	45866	0	0	20.6668	4.2373	0.329644	-0.944105	1105.24	200.307	0
853	10941	0	0	4.79651	11.3996	-0.965984	-0.258603	536.595	9.96248	0
853	46963	0	0	4.84181	11.3547	-0.249126	-0.968471	278.541	268.811	0
853	47935	0	0	4.8409	11.477	-0.263355	0.964699	99.2859	81.4421	0
858	41265	0	0	1.71559	8.07403	-0.806253	-0.59157	1455.28	185.305	0
860	27295	0	0	9.09211	8.91545	0.178912	-0.983865	904.065	391.867	0
860	37736	0	0	9.12511	9.0144	0.733683	0.679492	992.991	278.541	0
861	33305	0	0	17.1	9.04978	-0.391408	-0.920217	1206.51	989.355	0
863	42112	0	0	7.06402	6.76784	0.683437	-0.73001	426.403	73.4791	0
867	18214	0	0	15.3315	12.8472	0.815943	0.578133	1696.43	384.454	0
867	40675	0	0	15.2089	12.8225	-0.976361	0.216147	346.827	2.55048	0
877	49531	0	0	8.65557	12.173	-0.49399	-0.869467	1678.57	624.995	0
878	23409	0	0	2.3041	4.53072	0.970618	0.240627	978.96	22.2944	0
878	26270	0	0	2.22565	4.44949	-0.206253	-0.978499	955.593	81.6658	0
878	30503	0	0	2.17678	4.49171	-0.938876	-0.344257	913.731	45.291	0
878	46687	0	0	2.28532	4.46629	0.688473	-0.725262	436.59	55.785	0
884	22997	0	0	26.3384	6.54539	0.873538	0.486756	898	235.895	0
884	36764	0	0	26.227	6.46618	-0.74666	-0.665206	485.92	243.799	0
884	41452	0	0	26.3043	6.44833	0.377756	-0.925905	1142.68	398.156	0
886	30981	0	0	10.4677	8.58568	0.128262	-0.99174	212.758	854.768	0
886	35702	0	0	10.3956	8.62664	-0.917751	-0.397157	782.335	787.057	0
887	18468	0	0	6.59683	4.38626	-0.884381	0.466766	1130.18	3.99214	0
890	28130	0	0	2.98273	6.43226	-0.927167	-0.374649	228.178	64.359	0
890	31378	0	0	3.0436	6.51264	0.108784	0.994065	417.907	37.1585	0
894	32109	0	0	26.9352	5.86057	-0.255031	0.966933	47.7426	70.0059	0
896	13137	0	0	6.26834	14.6913	0.984794	-0.173725	285.687	65.7052	0
902	13037	0	0	9.40197	13.6937	0.00318063	0.999995	954.943	750.666	0
902	24511	0	0	9.34591	13.6634	-0.843042	0.537848	-326.137	94.4094	0
905	48879	0	0	9.54001	13.5319	-0.458895	0.888491	-599.415	23.0951	0
906	37428	0	0	26.1	7.77345	0.353997	0.935247	70.9443	126.69	0
909	22750	0	0	23.0934	8.30726	0.652544	-0.75775	2036.47	426.626	0
909	37964	0	0	23.0558	8.3967	-0.0850819	0.996374	592.726	312.186	0
909	42323	0	0	23.0098	8.35309	-0.989885	0.141875	2458.47	354.024	0
910	29800	0	0	3.17898	10.852	0.897412	0.441194	636.354	27.5867	0
911	12196	0	0	3.04251	5.54332	-0.948528	-0.316693	1326.33	40.3607	0
911	33905	0	0	3.07586	5.6271	-0.470904	0.882184	324.775	15.1348	0
911	47648	0	0	3.17721	5.57931	0.980107	0.198469	1436.23	134.92	0
911	47902	0	0	3.0934	5.49731	-0.220031	-0.975493	889.001	159.702	0
915	13240	0	0	12.5177	7.4169	0.999829	0.0185155	73.0496	157.4	0
915	19721	0	0	12.3788	7.41812	-0.999353	0.0359794	-207.248	371.188	0
916	11491	0	0	16.58	10.8393	-0.998047	0.0624656	2082.75	1194.57	0
917	38297	0	0	8.65973	12.5355	-0.317184	0.948364	307.11	748.812	0
920	49309	0	0	8.53065	12.3239	0.479828	-0.877363	-161.619	212.445	0
923	15350	0	0	7.90425	1.07889	0.756415	0.654092	2061.12	333.909	0
929	10665	0	0	10.5186	10.6328	-0.838414	0.545034	1245.65	191.199	0
930	40646	0	0	14.4582	15.6037	0.432582	-0.901594	2308.11	184.996	0
930	43371	0	0	14.3592	15.6978	-0.923153	0.384432	5026.26	124.92	0
936	20564	0	0	8.71669	9.13859	-0.720033	-0.69394	3742.54	603.345	0
937	15603	0	0	25.5718	8.86105	0.758719	0.651419	763.436	435.577	0
937	29213	0	0	25.4632	8.77693	-0.82016	-0.572134	371.266	212.9	0
944	27030	0	0	2.3786	8.35539	0.751093	-0.660197	569.4	201.562	0
945	32326	0	0	19.8372	1.78004	0.836581	-0.547843	1168.94	301.223	0
952	51531	0	0	2.63871	15.6595	-0.738318	-0.674453	24.6365	65.2757	0
957	21380	0	0	17.3471	5.20847	0.902075	0.43158	1057.96	19.4318	0
957	40715	0	0	17.2397	5.21292	-0.863055	0.50511	1660.9	260.177	0
961	31550	0	0	22.8303	2.80641	0.897968	-0.44006	1254.96	175.877	0
961	44719	0	0	22.824	2.8716	0.797072	0.603884	817.694	106.949	0
962	26978	0	0	25.2714	5.74942	-0.841273	0.540611	1319.82	119.875	0
962	35535	0	0	25.3584	5.6498	0.422388	-0.906415	1073.86	398.307	0
963	11181	0	0	9.67301	14.7321	0.0739787	-0.99726	12.2272	641.651	0
963	16846	0	0	9.60977	14.8243	-0.903958	0.427621	571.551	335.695	0
966	26437	0	0	16.388	6.62475	0.825631	0.564211	27.5803	755.192	0
969	17433	0	0	10.2487	1.16457	0.766831	-0.64185	611.451	42.3514	0
969	21247	0	0	10.215	1.26133	0.203769	0.979019	2083.06	324.218	0
976	12145	0	0	2.32713	1.32205	0.0285019	0.999594	1182.97	97.296	0
978	11753	0	0	11.873	15.4869	0.486667	0.873587	8334.31	3172.83	0
978	36941	0	0	11.8016	15.4231	-0.922576	-0.385816	8374.76	3290.59	0
982	43984	0	0	9.00168	5.47597	0.903411	0.428775	948.936	270.721	0
983	20088	0	0	23.9061	6.38208	0.159062	-0.987269	423.491	281.33	0
983	20114	0	0	23.9541	6.49597	0.817648	0.575718	588.962	255.913	0
983	27217	0	0	23.8888	6.52675	-0.077513	0.996991	-63.429	1.20158	0
983	30000	0	0	23.8293	6.48647	-0.895357	0.445349	892.047	64.005	0
985	51413	0	0	24.4355	1.48928	-0.950044	-0.312117	16.561	33.674	0
986	16359	0	0	14.6333	2.69087	0.460176	-0.887828	2833.65	402.813	0
991	10045	0	0	5.79542	3.22332	0.96073	-0.277486	910.814	105.833	0
991	34163	0	0	5.72106	3.31453	-0.0780529	0.996949	1529.99	99.9044	0
991	40638	0	0	5.67742	3.1913	-0.688184	-0.725536	2253.33	378.625	0
992	13566	0	0	24.8738	1.42122	-0.999928	-0.0120263	144.066	12.2508	0
1005	6612	0	0	11.1105	1.24011	0.915719	-0.401819	533.165	244.033	0
1007	2117	0	0	19.1561	5.46147	-0.623847	-0.781547	1098.43	615.479	0
1010	3759	0	0	8.727	5.10779	0.745028	0.667033	2822.21	564.66	0
1013	7575	0	0	2.76963	8.25494	0.14321	0.989692	433.902	123.356	0
1016	4733	0	0	2.42603	5.79143	0.713055	0.701108	881.048	5.70889	0
1054	2262	0	0	14.702	7.69952	0.740626	-0.671917	1800.41	301.365	0
1060	9234	0	0	20.2071	9.93875	-0.397785	0.917478	1483.8	468.39	0
1072	3337	0	0	19.1567	10.8654	-0.975355	0.220642	2032.94	198.053	0
1081	3881	0	0	6.68702	12.074	0.98482	0.173577	1305.87	375.575	0
1086	7584	0	0	19.3517	11.4405	-0.784478	0.620156	2504.86	225.516	0
1095	6332	0	0	12.7293	1.76562	-0.994538	-0.104375	433.06	188.226	0
1129	8596	0	0	4.99871	15.3036	-0.839239	0.543763	110.478	75.8286	0
1139	2094	0	0	22.1814	6.33752	-0.340934	0.940087	868.259	164.365	0
1140	5327	0	0	16.9757	1.59696	-0.136111	-0.990694	1600.67	10.376	0
1140	6625	0	0	17.0333	1.62486	0.861518	-0.507726	1105.63	1.73405	0
1145	4258	0	0	19.9993	11.0687	-0.600857	-0.799357	142.269	148.856	0
1149	3633	0	0	13.3559	13.598	0.946343	-0.323163	6160.58	1428.26	0
1160	2197	0	0	6.76265	7.04582	-0.85938	-0.511337	2301.22	384.639	0
1165	1409	0	0	18.6375	11.7543	-0.497833	-0.867273	1261.19	3746.72	1
1182	8611	0	0	1.20238	2.81835	0.996759	-0.0804488	736.945	50.685	0
1202	6326	0	0	13.8202	1.38488	-0.19788	0.980226	2927.51	66.3736	0
1205	4052	0	0	23.1488	9.69598	0.628977	0.777424	517.493	347.933	0
1205	9116	0	0	23.1532	9.58949	0.690524	-0.72331	641.485	535.575	0
1209	2079	0	0	13.7002	5.57081	0.0215473	-0.999768	1665.62	227.779	0
1209	3884	0	0	13.6576	5.70088	-0.57401	0.818848	2391.68	612.928	0
1209	7430	0	0	13.7702	5.64073	0.999749	-0.0223951	660.368	325.605	0
1212	1264	0	0	13.2489	8.759	-0.653175	-0.757207	1062.91	603.425	0
1216	5748	0	0	15.3345	9.99147	-0.15917	0.987251	3389.49	379.529	0
1226	4635	0	0	9.19739	6.1544	0.637496	0.770454	2579.98	362.203	0
1232	5677	0	0	8.72425	6.07685	0.736231	-0.676731	741.737	121.015	0
1236	4927	0	0	10.0258	13.1341	-0.948411	-0.317042	956.911	93.8668	0
1239	7789	0	0	13.6825	13.7671	0.134817	0.99087	3703.26	1050.92	0
1240	3372	0	0	22.0681	7.41581	0.697022	0.71705	229.002	28.5917	0
1258	8351	0	0	1.20578	8.7953	0.324687	-0.945821	-24.453	2.44406	0
1270	1894	0	0	11.4135	13.9505	0.265387	0.964142	9197.29	2619.83	0
1278	4526	0	0	8.13409	4.76913	-0.450453	-0.8928	2448.22	433.183	0
1289	6360	0	0	2.72089	10.765	-0.999253	0.0386458	1209.14	125.625	0
1326	5403	0	0	16.5634	5.35529	-0.155336	-0.987862	813.019	168.213	0
1330	1694	0	0	20.9782	1.59582	-0.711411	0.702776	1961.53	188.534	0
1342	4647	0	0	25.8206	9.93701	0.998836	0.0482418	1617	200.281	0
1343	4524	0	0	23.0623	4.22504	-0.754949	-0.655783	149.494	138.348	0
1346	6825	0	0	9.23218	1.93536	0.532352	0.846523	1685.57	94.7704	0
1364	7682	0	0	24.5817	3.86045	-0.759053	0.651029	843.699	138.928	0
1365	9070	0	0	13.8048	6.20259	0.751088	0.660202	84.3902	734.404	0
1370	7101	0	0	26.5524	2.97691	0.999945	0.0104933	1582.55	132.909	0
1378	6279	0	0	23.8148	8.22833	-0.669634	-0.742692	14.0106	72.3064	0
1390	3318	0	0	24.6897	8.26052	-0.543942	-0.839123	83.5128	256.026	0
1413	6794	0	0	21.5765	9.74022	-0.486016	-0.87395	267.644	48.1708	0
1444	7762	0	0	4.50529	5.67126	-0.00838484	0.999965	1178.49	213.173	0
1458	2416	0	0	26.6687	8.23723	-0.47083	0.882224	824.944	342.818	0
1471	4730	0	0	15.3831	2.07924	0.17681	0.984245	2207.73	189.326	0
1479	5898	0	0	8.32751	7.27382	-0.97799	-0.208651	13.027	83.007	0
1495	4088	0	0	26.6191	4.72924	0.971227	-0.238154	1855.88	154.334	0
1503	7043	0	0	19.2805	1.6608	0.909429	-0.415858	2079.58	431.291	0
1503	7601	0	0	19.1937	1.62362	-0.326722	-0.94512	1325.35	454.184	0
1506	6723	0	0	24.9629	2.85256	-0.573637	-0.81911	738.401	170.481	0
1532	2571	0	0	1.39621	4.05929	0.733102	0.680118	1088.02	3.71374	0
1532	6689	0	0	1.29122	3.97785	-0.840934	-0.541138	1119.34	160.067	0
1532	9681	0	0	1.33476	4.07953	-0.188338	0.982104	533.713	61.4801	0
1551	4314	0	0	6.96062	7.36775	-0.90137	-0.43305	2231.14	98.7455	0
1562	7458	0	0	10.0179	5.73777	0.238509	0.97114	1588.6	0.406077	0
1588	4552	0	0	5.14016	4.43462	-0.374608	-0.927183	2322.75	254.294	0
1590	7370	0	0	7.33579	10.6208	-0.50749	0.861657	-89.3025	314.332	0
1590	9505	0	0	7.3774	10.4861	0.0665204	-0.997785	-11.2713	11.675	0
1610	9777	0	0	8.19229	9.46645	-0.883225	0.468949	964.636	0.289204	0
1616	1887	0	0	20.6296	10.4537	0.00747318	-0.999972	703.956	1238.18	1
1621	4998	0	0	23.6711	1.79974	-0.487565	0.873087	744.441	43.7905	0
1622	4849	0	0	11.719	3.86681	0.62694	0.779068	2089.52	298.691	0
1622	8796	0	0	11.6505	3.75925	-0.440958	-0.897528	3110.5	390.061	0
1624	5564	0	0	2.11815	7.42409	-0.988653	0.150218	905.113	17.1654	0
1624	7468	0	0	2.21798	7.47407	0.472417	0.881375	528.165	170.259	0
1629	7458	0	0	9.98816	5.86573	0.642421	-0.766352	1406.04	713.664	0
1635	2395	0	0	6.48252	4.32417	-0.8342	0.551462	131.418	20.9894	0
1638	3195	0	0	1.07319	13.9782	0.20888	-0.977941	-74.0704	40.8132	0
1658	2079	0	0	13.773	5.50908	-0.9899	-0.141768	285.652	470.1	0
1658	3589	0	0	13.9022	5.51261	0.996169	-0.0874517	261.202	121.237	0
1658	7430	0	0	13.8319	5.58292	-0.0843157	0.996439	3953.24	346.259	0
1662	3564	0	0	17.8858	7.18033	-0.48865	-0.87248	987.467	509.034	0
1663	5507	0	0	23.6785	9.43645	0.93873	0.344654	999.53	405.833	0
1666	7326	0	0	26.3187	8.82517	-0.68863	-0.725113	272.945	294.95	0
1680	5772	0	0	1.32791	7.26381	-0.429761	-0.902943	230.362	0.929931	0
1687	5705	0	0	25.6827	7.48481	0.86381	-0.503817	872.44	123.985	0
1689	2402	0	0	21.535	5.49334	0.988108	0.153759	184.902	17.7257	0
1690	7552	0	0	26.4926	1.78032	-0.0241513	-0.999708	362.192	63.894	0
1699	9203	0	0	4.12936	12.0179	-0.488493	0.872568	47.0932	57.6892	0
1711	9275	0	0	25.4162	3.07905	-0.948818	-0.315825	790.216	106.446	0
1727	3656	0	0	2.72299	2.60779	0.178636	0.983915	1056.98	150.082	0
1733	1888	0	0	7.43092	13.6738	0.958423	-0.28535	199.584	92.048	0
1733	6516	0	0	7.33386	13.6648	-0.889038	-0.457833	915.777	3.92271	0
1750	2867	0	0	2.72628	13.4676	-0.987596	0.157015	308.598	75.5596	0
1755	6921	0	0	6.51407	8.84403	0.591713	0.806148	1070.8	105.267	0
1778	8918	0	0	16.1379	12.4468	0.550416	0.83489	-374.056	415.477	0
1780	3051	0	0	7.85182	9.40961	0.814958	-0.57952	-416.424	11.1257	0
1790	7762	0	0	4.52597	5.80236	-0.31582	-0.948819	1354.65	151.179	0
1805	8121	0	0	18.4006	3.49782	0.622719	0.782445	783.216	110.587	0
1808	4710	0	0	24.0854	3.33927	-0.0882466	0.996099	605.766	242.345	0
1833	5884	0	0	26.4971	4.83622	0.859048	0.511895	1457.6	214.389	0
1833	6832	0	0	26.3958	4.81343	-0.995482	0.0949514	2086.24	149.284	0
1847	4862	0	0	5.56161	13.924	-0.295128	-0.955458	1.42144	118.655	0
1849	8714	0	0	14.0177	7.565	0.989978	-0.14122	1291.21	544.336	0
1856	5811	0	0	14.6981	11.2742	-0.933004	-0.359866	-334.358	316.641	0
1877	8410	0	0	8.2286	2.74423	-0.925278	-0.379289	866.975	267.178	0
1881	4191	0	0	19.4311	9.33044	0.808968	0.587853	-199.302	21.5816	0
1883	4524	0	0	22.99	4.24582	0.289868	-0.957067	1554.29	366.774	0
1894	7362	0	0	11.3748	13.998	-0.998411	-0.0563449	2001.88	1197	0
1918	6685	0	0	2.05146	1.34953	0.950764	0.309914	438.906	132.212	0
1932	6446	0	0	14.9792	13.712	-0.163739	0.986504	4316.94	1182.15	0
1933	6921	0	0	6.50718	8.95689	0.684536	-0.728979	1.82272	558.219	0
1954	3918	0	0	12.7284	15.5491	0.717023	0.697049	18513.8	4972.35	0
1955	9798	0	0	4.4812	11.2776	-0.766811	0.641873	79.1749	280.716	0
1967	8312	0	0	1.57414	4.13426	0.313495	0.94959	615.454	4.96655	0
1986	9878	0	0	10.4225	12.0275	-0.729595	-0.683879	4448.46	377.504	0
1987	9041	0	0	6.97351	2.93881	-0.87895	-0.476913	703.28	100.605	0
2003	8374	0	0	26.8912	2.3981	0.879087	-0.476661	663.921	26.9912	0
2012	4527	0	0	19.2296	7.2447	-0.30278	-0.95306	282.104	84.5611	0
2019	8392	0	0	2.09947	10.8498	0.458304	-0.888795	36.0964	6.38595	0
2037	4341	0	0	3.98039	12.9522	-0.98716	-0.159734	182.476	13.9403	0
2050	9274	0	0	2.62533	5.76933	-0.698039	0.71606	415.864	9.20032	0
2055	3882	0	0	21.2445	2.55067	0.966372	0.257149	607.79	121.949	0
2056	5154	0	0	24.8182	4.33978	0.717544	0.696513	396.94	56.2409	0
2058	7573	0	0	2.14423	6.25477	-0.903242	-0.429131	1365	180.445	0
2058	8575	0	0	2.21226	6.35904	0.0293671	0.999569	276.904	55.1447	0
2066	6735	0	0	24.2222	9.59344	-0.212178	0.977231	-54.7365	76.5807	0
2074	2956	0	0	4.12959	2.33007	-0.843966	0.536396	243.031	16.4111	0
2081	8332	0	0	14.233	13.5567	-0.670346	0.742049	13772.8	2850.54	0
2083	4628	0	0	3.66246	15.5702	-0.716348	-0.697743	109.684	80.8016	0
2094	6097	0	0	22.1185	6.35629	-0.800011	-0.599986	387.888	253.815	0
2107	9165	0	0	24.5509	9.40788	0.456146	-0.889905	173.585	76.3069	0
2125	4927	0	0	10.0123	13.0765	-0.704356	0.709847	-388.488	109.367	0
2133	9545	0	0	19.2293	11.6946	0.816905	0.576772	-4.52822	60.83	0
2142	8446	0	0	3.99958	9.99933	0.448859	-0.893603	-32.9511	155.135	0
2143	8932	0	0	6.30278	1.87733	0.523113	0.852263	1371.63	217.212	0
2161	5401	0	0	20.2211	3.70012	-0.402834	-0.915273	472.246	14.8963	0
2162	2715	0	0	15.158	12.5386	-0.547975	0.836495	2559.64	133.89	0
2166	8276	0	0	11.2128	4.01918	-0.960753	0.277407	268.388	21.9268	0
2174	3494	0	0	25.9608	5.83528	-0.740677	-0.671862	579.18	330.104	0
2181	6793	0	0	26.5487	7.55946	0.581251	-0.813724	135.114	76.8699	0
2185	8874	0	0	22.6247	3.73962	-0.818869	-0.57398	2.66802	82.4723	0
2201	9411	0	0	9.93079	6.79936	0.792929	0.609314	1440.71	279.071	0
2231	7375	0	0	8.38175	12.5243	-0.496083	0.868275	180.788	441.924	0
2234	9587	0	0	14.9264	9.52865	0.497064	0.867714	1432.21	1401.33	0
2238	6847	0	0	17.9958	4.10416	-0.924267	-0.381746	560.168	95.7635	0
2247	2269	0	0	15.3882	14.2469	0.0868135	0.996225	3708.16	1000.7	0
2247	4076	0	0	15.3358	14.2142	-0.933243	0.359246	3131.45	626.901	0
2262	8149	0	0	14.8229	7.68544	0.875608	0.483022	448.226	155.752	0
2282	7976	0	0	20.1114	5.7349	0.649219	0.760601	576.736	123.051	0
2283	9521	0	0	8.42879	3.58593	-0.86343	0.504468	-116.125	43.488	0
2286	6078	0	0	9.81702	1.27446	-0.305598	-0.952161	2613.19	170.959	0
2287	3272	0	0	25.098	5.9808	0.784649	0.619941	1062.39	269.051	0
2293	7085	0	0	16.597	14.8905	-0.987035	-0.160503	159.714	10.9497	0
2334	8322	0	0	12.4651	11.9143	-0.970229	0.242188	-654.554	408.474	0
2335	7407	0	0	18.0102	7.59768	0.953941	-0.299993	1391.68	719.133	0
2341	4855	0	0	16.0541	5.49639	-0.41021	-0.911991	1728.58	276.521	0
2341	6586	0	0	16.1232	5.51497	0.811981	-0.583684	1793.83	303.116	0
2358	4856	0	0	14.3334	4.83796	0.276006	-0.961156	3629.34	645.733	0
2370	7637	0	0	11.5136	11.3325	-0.982185	0.187918	-634.473	195.911	0
2408	5650	0	0	1.93779	11.9597	-0.563308	0.826247	202.674	295.057	0
2410	2429	0	0	6.9784	8.56609	0.402007	-0.915637	389.412	185.941	0
2428	8399	0	0	8.6192	2.51131	-0.999728	-0.023302	501.376	34.1267	0
2439	5410	0	0	9.27264	8.2631	-0.34406	0.938948	1977.02	564.459	0
2440	5718	0	0	14.2171	14.8972	-0.648326	0.761362	17613.1	1272.27	0
2442	3551	0	0	8.95715	8.11338	0.962561	0.271065	912.106	435.801	0
2444	5819	0	0	3.28086	12.0449	-0.926558	0.376152	213.145	117.743	0
2445	5360	0	0	1.37244	8.71662	0.78547	0.618899	486.549	357.812	0
2445	8351	0	0	1.26233	8.71619	-0.790152	0.612911	718.329	350.387	0
2453	5258	0	0	9.08238	4.02633	-0.934433	0.356138	82.2913	29.6241	0
2453	5747	0	0	9.13911	3.93622	-0.0834856	-0.996509	1985.28	185.13	0
2461	7454	0	0	13.3907	1.75952	-0.909062	-0.41666	431.377	57.8435	0
2472	6586	0	0	16.2094	5.51082	-0.865133	-0.501542	37.417	345.26	0
2482	2875	0	0	20.0869	1.46088	0.00248869	-0.999997	2253.24	549.977	0
2495	2927	0	0	8.47384	12.7909	-0.961915	-0.273349	728.422	338.551	0
2495	6062	0	0	8.54349	12.8824	0.00916077	0.999958	550.477	726.801	0
2512	5489	0	0	26.3187	5.91611	0.0768448	0.997043	281.071	127.563	0
2524	5790	0	0	8.55548	14.8337	-0.0419465	-0.99912	52.2212	190.779	0
2544	7894	0	0	4.50573	8.48833	0.737207	-0.675667	82.4173	101.787	0
2546	4396	0	0	7.14812	3.1185	0.976335	0.216264	1171.9	104.448	0
2554	4684	0	0	6.38459	1.05839	-0.972792	-0.231681	1032.08	361.94	0
2557	9189	0	0	1.98611	6.67313	0.977442	0.211205	960.496	6.56072	0
2560	9941	0	0	19.3013	11.9672	-0.963718	0.266921	753.883	1621.71	1
2566	3114	0	0	12.824	3.1374	-0.603072	0.797687	1229.2	2.46236	0
2613	2902	0	0	5.37734	6.10303	-0.621256	-0.783608	1055.73	140.055	0
2624	9112	0	0	17.6704	3.97923	-0.311385	-0.950284	1121.01	312.103	0
2626	4274	0	0	21.6017	2.78198	0.791539	-0.611119	2698.03	330.415	0
2632	3620	0	0	18.7931	12.6784	-0.957718	0.28771	709.121	316.803	0
2658	6698	0	0	6.59424	14.4127	0.118711	0.992929	66.5278	51.1779	0
2665	8144	0	0	23.3878	7.30415	-0.85277	-0.522287	436.926	50.3371	0
2669	7140	0	0	7.59272	2.50612	0.0369424	-0.999317	971.275	35.5473	0
2695	9050	0	0	20.3815	6.56854	-0.98534	0.170604	1645.71	428.294	0
2722	4353	0	0	10.4088	8.91503	0.897098	0.441832	1555.35	1216.41	0
2732	4743	0	0	9.62647	11.9153	-0.498245	0.867036	991.316	1657.95	0
2748	4216	0	0	2.80722	14.3741	-0.748777	-0.662822	67.517	130.348	0
2750	8226	0	0	9.24666	4.81208	0.939218	0.343321	995.33	223.203	0
2752	5653	0	0	2.93337	12.3682	0.982139	-0.188159	520.017	146.228	0
2756	7579	0	0	16.8496	2.07608	-0.0601338	-0.99819	1838.16	325.516	0
2806	9107	0	0	4.05	2.00876	0.423224	-0.906025	119.665	68.1443	0
2812	9140	0	0	1.31576	13.0424	0.442709	0.896665	177.296	206.471	0
2819	2973	0	0	22.3412	3.63534	0.396375	-0.918089	645.734	94.3789	0
2819	3850	0	0	22.353	3.7654	0.554863	0.831942	191.276	93.7622	0
2823	4062	0	0	19.3795	3.91619	0.204141	-0.978942	1441.1	104.625	0
2824	4937	0	0	19.8426	11.439	-0.895675	0.444708	1475.74	217.891	0
2825	8239	0	0	16.9125	4.56916	0.422557	0.906336	1891.38	465.718	0
2837	4860	0	0	16.037	9.07713	0.360836	0.932629	4050.87	1507.3	0
2838	7243	0	0	24.1287	1.34533	0.85805	-0.513567	1400.84	137.787	0
2859	4341	0	0	3.8983	12.8781	0.261392	0.965233	-130.619	63.7341	0
2860	6515	0	0	7.93995	5.19501	-0.990713	0.135968	364.47	316.949	0
2863	8489	0	0	21.5482	10.2792	-0.998571	-0.0534485	140.964	130.72	0
2867	6896	0	0	2.62636	13.5419	-0.435093	0.900385	-22.6899	1.81511	0
2867	7265	0	0	2.69063	13.5402	0.479961	0.87729	18.0697	90.6283	0
2879	5515	0	0	9.24878	5.07387	0.506367	0.862318	2335.61	164.468	0
2887	7253	0	0	20.7357	5.04129	-0.904705	-0.426039	491.534	200.596	0
2895	6869	0	0	9.31632	12.0498	-0.967862	-0.25148	586.209	391.171	0
2911	7609	0	0	14.2622	2.54761	-0.991097	0.133138	112.356	7.96503	0
2912	3217	0	0	18.6857	6.285	0.26442	0.964408	1284.03	272.334	0
2923	6084	0	0	13.192	13.7471	-0.0644492	-0.997921	8601.33	1850.11	0
2933	7076	0	0	19.4141	1.77904	-0.198219	0.980158	1088.41	163.339	0
2944	6941	0	0	17.8955	8.70366	-0.455368	0.890303	3805.93	524.812	0
2951	6666	0	0	8.51024	15.8554	-0.102635	0.994719	-52.9877	30.7272	0
2961	7942	0	0	20.9797	1.07844	0.980362	-0.197206	617.15	106.422	0
2996	7186	0	0	13.1458	3.4853	-0.453361	-0.891327	2595.77	505.959	0
3001	4260	0	0	9.06125	8.02405	-0.922271	-0.386545	894.366	275.766	0
3030	4955	0	0	18.524	8.09875	0.42263	-0.906302	3629.97	559.089	0
3030	7525	0	0	18.5098	8.23608	0.226865	0.973926	364.33	43.9467	0
3035	7913	0	0	20.8263	7.435	0.493512	-0.869739	3160.33	647.133	0
3051	4428	0	0	7.90946	9.43891	0.00462022	0.999989	996.848	432.83	0
3057	6546	0	0	12.6253	8.69994	0.414205	0.910184	3863.4	863.445	0
3070	6553	0	0	1.73119	4.83085	0.641374	-0.767229	189.459	69.4662	0
3074	4406	0	0	4.51736	5.35757	-0.993383	0.114845	190.702	241.497	0
3110	5235	0	0	13.1541	14.8565	-0.820952	-0.570997	-1383.06	311.412	0
3117	7992	0	0	25.3626	8.98694	-0.854778	-0.518993	1948.08	491.763	0
3134	8433	0	0	15.2097	9.55505	0.861855	0.507154	296.469	1010.6	0
3142	8613	0	0	12.8933	11.0204	-0.680731	0.732534	1432.31	1330.04	0
3169	3977	0	0	11.7161	13.1067	0.301509	-0.953463	6223.3	2874.76	0
3170	5111	0	0	23.4538	5.28896	0.965144	0.261721	215.785	154.727	0
3170	5562	0	0	23.31	5.26402	-0.996921	-0.0784165	441.178	202.578	0
3176	7219	0	0	1.74217	12.5035	0.843542	0.537063	499.91	199.802	0
3185	5120	0	0	10.5138	1.74492	0.773958	-0.633237	1039.68	145.092	0
3191	9220	0	0	3.22565	4.83916	0.407327	-0.913282	119.931	15.7229	0
3195	3827	0	0	1.13646	13.955	0.790749	0.61214	374.814	114.791	0
3220	3292	0	0	11.6014	7.31587	0.998892	0.0470631	565.857	100.871	0
3229	8420	0	0	12.8149	15.0792	0.769985	-0.638062	-1610.37	981.82	0
3231	3330	0	0	13.8608	14.063	-0.0127422	0.999919	1414.42	33623.7	1
3252	6987	0	0	22.4786	5.20081	-0.918912	0.394462	1582.91	143.968	0
3260	4783	0	0	15.6629	10.6496	0.253834	-0.967248	5114.68	754.156	0
3261	8554	0	0	17.6266	8.43891	0.977084	-0.212853	337.375	247.639	0
3269	7990	0	0	7.22735	3.7547	0.429782	0.902933	957.835	88.5093	0
3293	8494	0	0	20.2584	7.99394	0.746155	-0.665772	1017.9	52.4029	0
3313	9340	0	0	9.38197	7.59432	0.546063	0.837744	169.607	90.6593	0
3328	4871	0	0	4.81514	12.8187	-0.830495	-0.557026	560.628	145.539	0
3329	4529	0	0	1.60973	9.54432	0.0575305	-0.998344	124.008	26.7819	0
3331	8062	0	0	14.0178	6.4975	0.0878274	-0.996136	4466.21	9.91427	0
3340	6842	0	0	8.0175	8.58836	-0.12497	-0.992161	570.199	171.916	0
3372	4895	0	0	22.1908	7.45763	0.989692	-0.143213	2337.09	257.317	0
3384	9926	0	0	26.9607	4.20461	0.262466	0.964941	321.941	78.9675	0
3392	7539	0	0	16.711	13.3121	0.488621	-0.872496	3716.38	1239.43	0
3401	4436	0	0	23.2303	9.24908	0.872085	-0.489355	1788.48	529.387	0
3416	3827	0	0	1.23445	13.9861	-0.999038	0.0438501	359.233	35.5403	0
3433	4566	0	0	14.8455	12.9293	0.504445	-0.863444	1960.94	14.3427	0
3452	4542	0	0	19.6159	12.1111	-0.996657	0.0817033	707.326	259.851	1
3473	5905	0	0	19.5458	3.08357	-0.433085	0.901353	1655.93	5.84187	0
3486	8146	0	0	9.69918	5.21329	-0.594803	-0.803871	3404.33	821.186	0
3507	8760	0	0	12.1869	8.07634	0.29732	-0.954778	2530.82	393.053	0
3510	7168	0	0	15.654	8.97438	0.793549	0.608506	258.883	310.201	0
3522	7836	0	0	26.8427	8.17055	0.847203	0.531269	1649.71	516.136	0
3523	7121	0	0	12.896	2.3933	0.299976	-0.953947	2077.21	319.938	0
3523	8076	0	0	12.9181	2.51755	0.611045	0.791596	1771.63	441.637	0
3545	7991	0	0	16.9269	1.29826	0.993605	-0.112909	739.53	249.195	0
3551	4260	0	0	9.00838	8.06664	-0.181981	-0.983302	2299.42	325.735	0
3555	6791	0	0	19.2832	3.58968	0.93337	0.358915	377.762	106.693	0
3558	8122	0	0	9.99843	2.64515	-0.4226	-0.906316	2532.4	415.806	0
3561	5624	0	0	5.54796	2.76381	-0.827945	0.560809	193.692	93.818	0
3565	5221	0	0	16.6726	10.282	0.909559	-0.415574	1672.04	487.818	0
3565	7798	0	0	16.6271	10.3822	0.283658	0.958926	169.075	793.552	0
3566	3795	0	0	12.4204	2.49429	-0.934499	0.355964	756.406	735.304	0
3571	5861	0	0	15.5809	7.47234	-0.918004	-0.396571	-90.0815	361.496	0
3579	6662	0	0	2.99878	9.15765	-0.88412	0.467261	195.235	40.9348	0
3594	5085	0	0	4.30602	5.40155	0.934446	0.356106	1838.38	235.202	0
3602	8522	0	0	9.98819	1.65259	-0.668363	0.743835	1205.3	264.794	0
3612	8113	0	0	12.2402	10.1607	0.268846	-0.963183	3695.26	596.632	0
3615	8914	0	0	7.16192	2.20378	-0.974272	0.225374	23.8312	111.051	0
3622	7847	0	0	15.8553	13.2087	0.956802	-0.290741	3466.71	839.525	0
3622	8892	0	0	15.7652	13.3026	-0.250543	0.968105	2276.91	1640.63	0
3642	9665	0	0	15.1815	11.9432	-0.968056	0.250732	-629.935	76.569	0
3671	4701	0	0	2.5613	12.7972	0.354461	-0.935071	-63.1483	62.3807	0
3697	9931	0	0	15.5883	15.3586	-0.938413	0.345515	1282.35	234.865	0
3701	7117	0	0	17.7727	5.72374	-0.861098	0.508439	1644.46	232.909	0
3717	6774	0	0	7.26307	8.69659	-0.998227	-0.0595147	172.291	188.53	0
3752	9001	0	0	19.9496	6.93776	0.321329	-0.946967	1779.03	215.55	0
3758	3909	0	0	5.61296	12.4881	0.797508	-0.603308	127.074	22.3773	0
3759	8438	0	0	8.75125	5.22464	-0.415615	0.909541	-28.2533	90.9312	0
3765	7619	0	0	2.62571	7.01337	-0.911029	-0.412342	1072.21	53.3261	0
3775	9264	0	0	21.2049	4.94054	0.7211	0.692831	576.473	62.9381	0
3786	6608	0	0	13.9323	12.4537	0.0060508	0.999982	4548.73	1018.06	0
3797	8045	0	0	6.11528	3.33552	-0.997595	-0.0693105	393.273	2.59491	0
3814	9316	0	0	16.0588	5.76877	-0.927678	0.373381	436.556	2.20977	0
3823	7799	0	0	18.1701	8.3741	0.448768	0.893648	85.834	69.8491	0
3829	8077	0	0	16.4381	14.9211	-0.291661	-0.956522	198.378	57.1644	0
3839	4572	0	0	9.88122	12.2512	-0.668006	-0.744155	3649.4	654.304	0
3850	8176	0	0	22.4595	3.81509	0.994013	-0.109259	421.397	240.981	0
3852	5590	0	0	9.37268	6.43641	0.661459	0.749981	211.793	7.34242	0
3852	6461	0	0	9.39008	6.3755	0.956381	-0.292122	3.22367	103.114	0
3853	9303	0	0	9.91776	8.28887	0.981078	-0.193613	10.3122	117.506	0
3865	7816	0	0	2.64619	6.03613	-0.699532	0.714601	126.32	142.852	0
3900	4349	0	0	17.082	2.98599	0.646443	-0.762962	2559.73	286.324	0
3900	6027	0	0	17.0172	3.08812	-0.415959	0.909383	3034.58	319.563	0
3919	8476	0	0	16.3261	3.6063	0.702702	-0.711485	934.008	4.99425	0
3941	8036	0	0	26.559	2.49277	-0.869796	0.493412	1032.32	126.541	0
3947	6778	0	0	8.2211	10.1849	-0.380476	0.924791	1142.47	226.045	0
3954	9520	0	0	14.427	12.1532	-0.302498	-0.95315	5604.48	1159.93	0
3964	6673	0	0	16.3441	4.43975	-0.764138	0.645053	2358.11	704.202	0
4000	4343	0	0	6.62828	13.4308	0.606824	-0.794837	215.998	58.8501	0
4023	5811	0	0	14.5851	11.2621	0.987854	-0.155387	414.526	1298.58	0
4025	4416	0	0	2.57084	7.59839	0.988789	-0.149322	1501.44	232.945	0
4050	5308	0	0	8.25013	13.113	0.53859	0.842568	797.099	241.487	0
4059	5372	0	0	13.47	7.08033	0.999058	-0.043406	-405.815	159.169	0
4059	9900	0	0	13.3264	7.05453	-0.92114	-0.389231	774.299	212.036	0
4062	8643	0	0	19.339	3.83083	-0.887023	-0.461726	188.458	221.133	0
4062	8815	0	0	19.3903	3.79898	-0.0218242	-0.999762	1392.27	470.934	0
4065	8080	0	0	17.2388	14.2333	-0.656862	0.75401	1492.84	26.2298	0
4076	7358	0	0	15.2808	14.2838	-0.13388	0.990998	2138.53	628.569	0
4078	4365	0	0	6.03806	1.29218	0.83871	-0.544579	257.635	40.9762	0
4084	6241	0	0	1.67063	6.54754	0.536849	-0.843678	312.529	0.587903	0
4103	8660	0	0	6.43606	2.83885	-0.0750336	0.997181	745.73	141.614	0
4103	9982	0	0	6.49224	2.80993	0.854528	0.519406	1428.06	192.129	0
4152	7731	0	0	11.3703	10.6281	-0.995069	-0.0991886	198.872	1295.91	0
4152	7808	0	0	11.4703	10.5837	0.592863	-0.805303	2962.51	1728.29	0
4160	4603	0	0	23.2478	3.26809	-0.0345691	-0.999402	647.334	97.3136	0
4171	8821	0	0	21.866	9.25458	0.999054	0.0434865	2664.53	492.037	0
4196	5417	0	0	9.58238	5.67143	-0.450664	0.892694	1073.25	268.575	0
4203	6189	0	0	19.2633	1.40239	0.929643	-0.368462	519.207	52.8434	0
4240	4946	0	0	26.0493	4.96704	-0.445748	-0.895159	-62.4582	82.9929	0
4259	7215	0	0	5.31892	14.0721	0.80975	-0.586776	69.6384	114.55	0
4260	8008	0	0	8.99818	7.9251	0.0391709	-0.999233	1880.09	350.87	0
4290	9752	0	0	26.2994	9.31295	0.795268	0.606259	391.11	227.31	0
4298	5749	0	0	24.0297	2.6465	-0.57737	0.816483	211.832	9.62141	0
4360	9832	0	0	4.77823	13.1245	-0.689033	-0.72473	295.024	277.441	0
4369	8198	0	0	11.3853	10.2017	-0.225884	-0.974154	7592.02	156.562	0
4437	8397	0	0	19.8635	2.17072	-0.951098	0.308888	233.853	110.749	0
4452	7754	0	0	18.2801	9.81822	0.767593	0.640937	1082.99	392.732	0
4527	4528	0	0	19.2756	7.20247	0.924846	0.380341	2.89116	54.3003	0
4527	9230	0	0	19.2159	7.10115	0.116923	-0.993141	935.127	399.138	0
4528	4715	0	0	19.3243	7.16654	-0.0940083	-0.995571	928.2	189.899	0
4542	5533	0	0	19.5734	12.06	0.263685	-0.964609	801.331	661.942	1
4554	8395	0	0	9.46049	5.06521	0.451546	-0.892248	542.923	162.211	0
4565	6256	0	0	8.41663	3.70592	-0.943962	0.330054	847.113	147.545	0
4565	9003	0	0	8.46209	3.74734	-0.242804	0.970075	2370.99	302.769	0
4565	9521	0	0	8.42552	3.64626	-0.806976	-0.590585	2188.45	450.396	0
4605	8528	0	0	7.99522	3.04908	0.217685	0.976019	3519.1	282.17	0
4628	7462	0	0	3.65901	15.4828	0.659283	-0.751895	97.7635	50.2395	0
4630	8691	0	0	10.2756	4.21342	-0.958764	-0.284202	-77.3146	86.1603	0
4635	5768	0	0	9.26122	6.14088	0.268486	-0.963284	1780.66	35.0634	0
4655	7684	0	0	21.1767	3.33213	0.730359	0.683064	-127.256	27.3483	0
4668	8745	0	0	2.33027	13.0617	-0.196578	-0.980488	-13.2415	181.028	0
4684	6477	0	0	6.31966	1.1097	0.00120248	0.999999	2017.16	292.38	0
4693	9252	0	0	8.56981	4.91893	0.648556	0.761167	2525.64	69.1869	0
4705	6235	0	0	23.0665	1.85667	-0.973407	0.229084	1150.7	265.954	0
4710	8642	0	0	24.1189	3.4445	0.64745	0.762108	464.91	139.651	0
4712	9529	0	0	14.8163	12.1485	0.884181	0.467145	-325.618	898.817	0
4727	7755	0	0	24.7302	6.75753	0.9832	0.18253	1798.77	202.414	0
4732	5547	0	0	13.4315	2.84203	-0.983717	0.179722	548.884	574.841	0
4739	9726	0	0	8.9746	8.95786	-0.0300103	0.99955	3901.47	652.583	0
4747	8082	0	0	1.20894	7.81274	-0.999676	-0.0254677	1334.77	140.687	0
4755	7532	0	0	13.505	9.87367	-0.950556	-0.310553	-133.175	150.984	0
4761	8682	0	0	8.51147	4.09371	0.837192	0.546909	1538.36	582.155	0
4807	5339	0	0	26.2521	5.32553	0.606955	-0.794736	400.452	256.447	0
4820	6660	0	0	7.72378	7.59194	-0.572125	0.820166	-342.417	91.3944	0
4841	6576	0	0	8.89367	6.04573	0.114905	-0.993377	774.775	6.55298	0
4851	5409	0	0	2.36053	4.33004	-0.942519	-0.334151	1057.22	12.0538	0
4861	9443	0	0	18.0617	5.8093	0.854645	-0.519213	2566.71	728.636	0
4862	6636	0	0	5.47694	13.8338	-0.935275	-0.353922	808.616	205.141	0
4864	7197	0	0	2.09937	3.30136	-0.883423	0.468577	1243.59	12.3658	0
4888	7309	0	0	17.3228	8.09027	-0.0121108	0.999927	1550.86	78.0293	0
4889	8333	0	0	19.4875	8.00121	-0.829188	0.55897	3113.29	128.533	0
4895	7161	0	0	22.2583	7.3754	-0.0509769	-0.9987	321.289	54.6961	0
4946	9739	0	0	26.0096	4.85983	-0.244607	-0.969622	22.6337	97.8109	0
5043	9443	0	0	18.1215	5.83691	-0.161125	-0.986934	1575.5	420.886	0
5076	9225	0	0	9.5522	3.99822	-0.882431	0.470442	116.298	80.4324	0
5121	8731	0	0	12.4583	3.4374	-0.996395	-0.0848327	-80.4319	305.591	0
5134	7867	0	0	1.33497	1.30069	0.688847	0.724907	485.232	27.8318	0
5176	7507	0	0	7.68441	1.7074	-0.543996	-0.839088	2026.1	126.58	0
5213	5505	0	0	17.758	12.9491	0.417056	-0.908881	989.517	132.628	0
5219	5909	0	0	18.4402	12.4174	0.790467	0.612504	-248.728	214.142	0
5234	5804	0	0	12.296	4.75813	0.997275	0.0737678	-87.9444	217.745	0
5258	7827	0	0	8.98365	4.02965	-0.956296	-0.292399	45.2808	141.251	0
5301	9447	0	0	18.8857	11.7854	0.57478	0.818308	2323.38	4134.74	1
5316	6308	0	0	6.03496	14.7352	-0.943372	-0.331737	630.78	33.7994	0
5327	6625	0	0	17.0298	1.5567	0.909597	0.415491	1211.59	87.3446	0
5341	8337	0	0	21.9801	5.93632	-0.550353	-0.834932	192.484	104.101	0
5343	6612	0	0	11.1161	1.17534	0.833029	0.553229	627.286	84.0871	0
5357	7458	0	0	10.1085	5.81859	-0.991993	-0.126289	1206.75	342.345	0
5357	9452	0	0	10.2227	5.87153	0.73768	0.67515	1470.52	513.349	0
5365	8522	0	0	9.88334	1.75512	0.758537	-0.65163	869.499	183.391	0
5370	8819	0	0	10.7043	6.51641	-0.353155	-0.935565	3983.61	241.023	0
5384	6086	0	0	26.7435	7.47161	0.369616	-0.929185	-26.7407	42.5028	0
5387	6228	0	0	3.01039	10.8487	0.00321983	-0.999995	-33.3289	121.276	0
5387	8636	0	0	3.0712	10.9316	0.955511	0.294954	1020.51	4.63854	0
5399	6414	0	0	20.3526	1.43771	-0.43036	-0.902657	-5.90915	109.137	0
5428	5442	0	0	12.13	3.83258	-0.955724	-0.294264	547.551	58.6765	0
5429	8318	0	0	6.79391	4.50048	0.75898	0.651114	1579.13	269.115	0
5432	9178	0	0	25.9182	2.3475	-0.353126	-0.935576	331.656	62.885	0
5433	8413	0	0	5.53352	9.02061	0.742301	-0.670067	271.144	204.637	0
5499	8333	0	0	19.4917	8.06784	-0.890975	-0.454052	948.261	524.446	0
5500	7783	0	0	6.57229	6.54827	-0.707209	0.707004	413.259	73.4289	0
5500	8488	0	0	6.55283	6.48747	-0.986126	-0.165999	75.6935	50.6857	0
5506	5932	0	0	22.8543	8.21315	0.744453	0.667675	154.888	126.208	0
5575	6115	0	0	1.32875	9.47028	0.737336	-0.675526	448.473	195.811	0
5591	9595	0	0	14.3909	1.33731	-0.865425	0.501038	1769.43	446.499	0
5593	7415	0	0	21.1309	9.80694	-0.423413	0.905937	1043.75	363.755	0
5609	7410	0	0	2.51097	7.07148	0.778226	0.627985	787.417	91.4315	0
5631	8876	0	0	20.8442	2.70851	-0.622534	-0.782593	2.66274	197.964	0
5649	6904	0	0	11.8342	14.6333	-0.98183	-0.189764	2906.02	2114.09	0
5669	6389	0	0	14.7172	11.0387	0.988353	0.152177	-958.04	449.162	0
5673	8713	0	0	21.5579	9.27905	-0.622545	-0.782584	539.107	419.672	0
5677	6576	0	0	8.85026	6.00812	0.967538	-0.252727	-33.8617	291.665	0
5683	8935	0	0	5.95931	12.488	0.993039	0.117782	1019.82	293.343	0
5691	8854	0	0	13.6719	6.61665	0.107631	-0.994191	3411.34	69.774	0
5700	9133	0	0	12.3998	7.24004	0.349137	-0.937072	3414.23	100.907	0
5724	6600	0	0	5.38036	11.3975	0.944743	-0.327812	700.399	367.898	0
5725	8571	0	0	16.7214	3.86642	-0.709825	-0.704379	1057.77	190.921	0
5765	7610	0	0	2.0669	4.64149	-0.88728	0.461231	1100.53	189.549	0
5787	9164	0	0	19.7623	6.78315	0.0313125	0.99951	1326.45	425.712	0
5807	7939	0	0	25.347	2.26348	-0.145206	-0.989401	525.573	71.5563	0
5822	8041	0	0	9.94472	9.14377	0.906535	0.42213	633.716	414.101	0
5823	6153	0	0	7.37515	6.99421	-0.974106	-0.226091	1573.62	342.962	0
5823	9056	0	0	7.50432	7.02001	0.986229	0.165385	1261.95	149.028	0
5833	8044	0	0	3.45509	9.1044	-0.270708	-0.962662	535.847	317.688	0
5833	8917	0	0	3.51666	9.12042	0.70647	-0.707743	70.6393	30.5655	0
5841	7344	0	0	5.50137	7.65876	-0.996769	-0.0803242	2149.23	120.269	0
5854	6815	0	0	16.1506	9.79027	-0.758014	0.652239	3666.23	465.476	0
5895	9529	0	0	14.9385	12.2156	-0.868733	-0.495281	-309.157	287.035	0
5900	9436	0	0	25.1045	4.67127	-0.865706	-0.500553	962.872	295.833	0
5904	9696	0	0	24.3419	5.22264	-0.0534637	-0.99857	35.468	108.141	0
5905	6850	0	0	19.5863	3.13811	0.988367	-0.152087	139.182	15.7066	0
5908	9791	0	0	2.41956	12.3349	0.23173	-0.97278	-110.975	54.8719	0
5910	6383	0	0	5.6902	6.95475	-0.43789	0.899029	623.967	54.9229	0
5921	6384	0	0	10.478	4.59853	0.922363	-0.386324	935.134	659.387	0
5921	8587	0	0	10.4042	4.67917	-0.302921	0.953016	2049.78	506.027	0
5927	8084	0	0	15.5314	8.39626	-0.919228	-0.393725	-144.045	406.18	0
5957	8948	0	0	2.17184	7.83439	0.219684	0.975571	908.416	217.752	0
6015	7414	0	0	6.80892	10.8021	-0.189666	0.981849	609.724	548.646	0
6016	6591	0	0	19.6004	3.63526	0.482074	0.876131	12.5476	2.21232	0
6020	8360	0	0	15.2067	6.55316	0.873992	-0.48594	913.125	224.278	0
6036	7609	0	0	14.1182	2.54789	0.991593	0.129397	687.697	120.241	0
6044	8061	0	0	21.9279	2.24089	-0.742404	-0.669952	18.763	45.887	0
6068	9053	0	0	13.6128	3.57053	0.410841	-0.911707	2887.52	457.388	0
6070	7976	0	0	20.17	5.72448	-0.345562	0.938396	2533.16	222.621	0
6095	7766	0	0	8.20824	7.52579	0.244338	0.96969	2486.09	276.831	0
6103	8752	0	0	7.25866	1.35907	-0.970914	0.239428	178.047	152.393	0
6119	8755	0	0	20.5138	6.44741	0.687185	0.726482	449.29	229.176	0
6149	6721	0	0	7.99565	9.77598	-0.347689	0.93761	775.473	795.512	0
6153	7686	0	0	7.28006	6.90736	-0.312943	-0.949772	3067.05	183.086	0
6170	8395	0	0	9.44229	4.94874	0.703309	0.710885	2323.48	3.12687	0
6174	6490	0	0	6.04168	2.80006	0.389373	-0.92108	608.172	41.4759	0
6182	6500	0	0	18.2136	6.36429	0.0208738	0.999782	354.912	17.2489	0
6190	9662	0	0	10.4455	15.6523	-0.135089	0.990834	-476.073	110.291	0
6203	6582	0	0	26.6767	8.43684	0.695924	-0.718115	1189.86	557.248	0
6214	6837	0	0	12.3321	9.91913	0.977619	-0.210383	-227.273	373.022	0
6237	6815	0	0	16.0409	9.87895	0.796215	-0.605013	2078.62	615.215	0
6279	9341	0	0	23.8228	8.12623	0.778403	-0.627765	924.74	307.333	0
6292	7887	0	0	19.423	3.04942	-0.471893	0.881656	2489.02	354.085	0
6302	8598	0	0	1.88753	15.7636	0.302453	0.953164	-29.5819	4.98875	0
6316	6342	0	0	14.6594	4.14541	0.981482	-0.191553	907.924	118.703	0
6321	8320	0	0	5.07473	7.90733	0.494491	-0.869183	-204.263	31.4154	0
6408	9418	0	0	15.7073	14.5268	0.0370117	-0.999315	2645.2	1452.61	1
6408	9634	0	0	15.6397	14.5742	-0.951944	-0.306272	-10826	5248.46	1
6424	8661	0	0	4.65672	5.9368	0.998612	0.0526661	790.478	240.604	0
6431	9437	0	0	21.7015	4.35422	-0.49507	-0.868853	710.828	15.7509	0
6439	7966	0	0	24.7646	2.84708	0.388488	-0.921454	192.483	90.4627	0
6450	8714	0	0	14.1295	7.61643	-0.535649	-0.844441	3505.9	784.986	0
6467	7989	0	0	23.2632	8.65872	-0.918216	-0.396081	633.26	313.136	0
6476	7728	0	0	7.15169	9.82228	0.258953	0.96589	1673.13	304.374	0
6495	8754	0	0	14.1284	14.263	0.997877	-0.0651301	551.117	121.617	0
6501	7007	0	0	8.88453	5.29888	0.853142	0.521678	1808.56	378.095	0
6534	8655	0	0	11.7684	6.93854	-0.214221	-0.976785	2266.75	336.436	0
6626	9548	0	0	1.06113	13.8111	-0.944307	0.329066	592.865	103.331	0
6651	9937	0	0	14.3801	14.5263	-0.68249	-0.730895	-1055.13	754.692	0
6694	6746	0	0	15.8526	8.66796	0.499689	0.866205	2357.01	857.806	0
6745	7167	0	0	15.5051	5.01038	-0.387679	-0.921795	2606.12	454.428	0
6758	8408	0	0	5.21387	6.51532	-0.595543	-0.803323	1007.85	93.6163	0
6844	7163	0	0	19.4945	2.36722	0.80821	-0.588894	2218.37	338.25	0
6850	9237	0	0	19.6286	3.1866	-0.291574	0.956548	3195.03	94.9709	0
6898	7061	0	0	5.95836	2.56244	-0.700241	0.713906	616.97	82.5122	0
6898	9057	0	0	6.01823	2.44094	0.139004	-0.990292	1158.85	116.352	0
6936	8842	0	0	3.41982	14.0399	-0.976291	0.21646	308.36	76.9476	0
6947	9296	0	0	9.34442	2.735	-0.295567	-0.955322	3107.39	525.275	0
6947	9539	0	0	9.29585	2.78378	-0.957455	-0.288584	417.88	80.2599	0
6969	8216	0	0	12.1562	11.6372	-0.65763	-0.753341	1410.3	788.493	0
6982	8590	0	0	17.1167	4.19789	0.329317	0.94422	1989.33	471.317	0
7018	9499	0	0	26.4923	9.28024	-0.943315	0.331899	1514.68	503.845	0
7018	9771	0	0	26.5901	9.20144	0.525753	-0.850637	41.7126	215.079	0
7068	7727	0	0	10.9185	14.0863	0.994775	0.10209	2023.86	1706.69	0
7134	8429	0	0	3.31747	15.8318	-0.644778	-0.76437	102.551	46.584	0
7143	7778	0	0	7.10639	13.3179	0.996185	-0.0872691	805.907	248.936	0
7145	9189	0	0	2.06694	6.72463	-0.604702	-0.796452	401.348	51.4899	0
7228	9906	0	0	25.9859	1.80165	-0.469139	-0.883125	52.3456	41.4833	0
7268	7754	0	0	18.2784	9.90121	0.792545	-0.609813	805.797	2833.7	1
7284	7375	0	0	8.38713	12.6281	-0.58449	-0.811401	2485.45	514.824	0
7305	9872	0	0	9.9142	15.8738	0.563571	0.826068	84.6819	38.0792	0
7309	8329	0	0	17.2713	8.18178	-0.849001	0.528391	2022.93	459.798	0
7336	8125	0	0	23.0292	7.86246	0.383	-0.923748	972.828	286.79	0
7365	8715	0	0	23.37	7.71545	0.8856	-0.464449	1071.77	60.6825	0
7365	9656	0	0	23.3701	7.77994	0.885054	0.465488	-156.443	82.9866	0
7373	9334	0	0	18.9406	6.87569	0.981339	-0.192285	311.711	260.899	0
7386	9618	0	0	6.59295	2.37852	-0.239535	-0.970888	1152.88	174.124	0
7401	8492	0	0	4.2839	11.6896	-0.350565	0.936538	-25.2404	1.44412	0
7405	7423	0	0	1.98408	4.33683	0.213065	0.977038	751.45	1.83768	0
7414	7536	0	0	6.85624	10.884	0.945771	0.324835	2346.27	528.198	0
7423	9161	0	0	2.05049	4.35778	0.735539	-0.677483	673.198	55.3132	0
7474	8125	0	0	22.9953	7.79544	0.970915	0.239424	644.166	405.376	0
7553	9382	0	0	5.02373	11.4831	0.612254	0.790661	910.185	63.3858	0
7558	7975	0	0	8.90647	13.6932	-0.773357	0.63397	-165.967	204.905	0
7668	9714	0	0	2.65329	4.12173	0.997517	-0.0704314	650.882	92.2053	0
7685	7911	0	0	3.18588	13.1497	-0.847608	0.530624	455.587	238.045	0
7715	9512	0	0	13.5071	6.31884	0.0920064	-0.995758	3983.99	36.681	0
7762	9583	0	0	4.44399	5.70944	-0.901773	-0.43221	424.464	40.2839	0
7819	9568	0	0	17.4661	13.0379	0.930488	0.366323	820.307	591.26	0
7850	9601	0	0	14.1988	14.6705	-0.824042	-0.566529	-870.542	134.649	0
7866	8540	0	0	14.2235	5.47371	-0.254474	-0.96708	1517.66	554.836	0
7902	9889	0	0	16.5387	8.68309	0.712864	-0.701302	2785.86	376.847	0
7922	8838	0	0	15.388	12.1466	-0.622707	-0.782455	267.044	430.77	0
7923	8558	0	0	12.3868	8.42139	-0.262422	0.964953	928.404	226.587	0
8064	8697	0	0	17.7992	4.98271	0.395619	-0.918415	3468.07	41.9046	0
8134	9451	0	0	22.4007	7.24835	-0.908711	-0.417425	1042.1	311.314	0
8163	8354	0	0	13.6679	2.87477	0.641889	0.766797	1414.27	135.259	0
8195	9080	0	0	3.77646	3.14757	-0.424353	0.905497	257.014	69.9198	0
8197	8838	0	0	15.3343	12.0189	0.124343	0.992239	249.556	547.754	0
8212	9992	0	0	2.8729	8.02427	0.578891	-0.815405	51.8291	105.232	0
8240	9431	0	0	2.17228	2.45704	-0.0350493	-0.999386	454.887	3.1134	0
8286	9036	0	0	5.24986	5.72019	0.995051	0.0993676	1648.54	154.127	0
8289	8844	0	0	24.9845	4.24405	-0.279077	0.960269	44.4947	13.41	0
8301	9658	0	0	23.1474	2.42503	0.984313	-0.176428	340.082	63.2363	0
8354	8986	0	0	13.6828	2.98582	-0.418124	0.90839	2502.26	174.439	0
8355	9367	0	0	12.9779	8.57785	-0.577522	-0.816375	1394.8	620.657	0
8399	9207	0	0	8.485	2.48228	-0.919927	-0.39209	1630.38	193.735	0
8426	9671	0	0	16.036	11.0849	0.448453	0.893807	-4596.71	6094.36	1
8427	8624	0	0	10.8859	9.48568	-0.936113	0.3517	81.9627	117.95	0
8474	8773	0	0	5.45687	15.2577	-0.972035	-0.234835	211.323	11.1985	0
8488	9347	0	0	6.45891	6.50756	-0.831928	0.554884	174.955	38.5461	0
8522	8974	0	0	9.97317	1.77242	0.46342	0.886139	1185.79	421.764	0
8542	9165	0	0	24.6564	9.35014	-0.99551	-0.0946548	1461.8	90.4226	0
8544	8763	0	0	1.62613	12.0076	0.998941	0.0460191	784.64	105.721	0
8570	9254	0	0	15.5906	1.23283	-0.646431	0.762973	1844.47	212.156	0
8571	9023	0	0	16.7063	3.75083	0.504767	-0.863256	3308.58	221.802	0
8573	9819	0	0	7.41112	5.2141	0.925571	-0.378574	94.1672	98.3086	0
8660	9982	0	0	6.49301	2.87282	0.841225	-0.540685	726.346	130.57	0
8670	8717	0	0	26.461	3.13102	0.508338	-0.861157	505.426	117.12	0
8729	9903	0	0	7.73697	11.6528	0.940427	-0.339997	181.302	657.337	0
8730	9572	0	0	11.1469	12.6453	0.564829	0.825208	2140.07	317.876	0
8788	9825	0	0	21.1197	8.15205	0.843407	-0.537276	2321.42	224.396	0
8796	9417	0	0	11.6859	3.71016	0.991646	0.128989	-67.9344	200.764	0
8841	9213	0	0	5.80419	1.09838	0.191838	0.981427	1925	303.869	0
8936	9023	0	0	16.8038	3.69642	-0.999743	-0.0226484	455.267	9.41033	0
9000	9297	0	0	1.7626	9.09241	0.595815	-0.803122	29.5035	28.6164	0
9053	9746	0	0	13.6771	3.4878	0.7822	-0.623028	1152.74	301.971	0
9089	9831	0	0	2.80301	9.62274	0.902799	0.430063	1542.3	133.944	0
9125	9857	0	0	5.26516	10.8966	0.583616	0.81203	820.882	384.929	0
9175	9583	0	0	4.39049	5.74938	-0.156686	-0.987648	353.619	22.3865	0
9283	9340	0	0	9.44918	7.58806	-0.380867	0.92463	1814.78	451.122	0
9296	9539	0	0	9.27801	2.72055	-0.666564	0.745448	1384.05	89.1872	0
9514	9830	0	0	13.0556	6.86217	-0.989435	-0.144976	13.2921	377.464	0
9628	9776	0	0	15.3483	2.30449	0.834708	-0.550693	778.672	591.38	0
1000	13486	0	0	1.48373	3.51642	0.997919	0.0644725	1054.2	50.6305	0
1000	44903	0	0	1.36565	3.50836	-0.99742	-0.0717874	1016.05	23.0071	0
1004	51210	0	0	2.91717	2.25668	-0.44408	0.895987	1256.78	129.237	0
1007	21330	0	0	19.2552	5.56321	0.765021	0.644005	169.935	70.2131	0
1007	28217	0	0	19.1382	5.55172	-0.875049	0.484035	1720.38	336.803	0
1007	30757	0	0	19.2699	5.50052	0.972215	-0.234091	1595.72	284.704	0
1012	34103	0	0	7.33394	8.25081	-0.577354	0.816494	1065.81	341.172	0
1019	18161	0	0	12.4507	7.00504	-0.447676	0.894196	1594.67	954.96	0
1020	34199	0	0	2.31605	4.00234	0.996243	-0.0866031	262.891	32.6978	0
1020	41916	0	0	2.22587	3.9589	-0.55195	-0.833877	1411.36	18.938	0
1034	24409	0	0	18.6071	8.48296	0.522334	0.852741	786.107	216.617	0
1034	30322	0	0	18.6157	8.36481	0.640456	-0.767995	676.729	75.6656	0
1034	31941	0	0	18.4992	8.39977	-0.957604	-0.288089	638.235	32.7863	0
1035	33125	0	0	15.5286	3.99896	0.773152	0.634221	1299.04	400.034	0
1035	43568	0	0	15.4163	3.973	-0.973143	0.230203	612.857	508.329	0
1035	46423	0	0	15.4657	4.021	-0.204805	0.978803	2540.89	150.554	0
1036	11327	0	0	11.8082	1.15661	0.570178	0.821521	2097.67	146.037	0
1040	20044	0	0	2.40532	1.71179	0.248314	0.96868	1769.76	45.0357	0
1040	35245	0	0	2.37588	1.56578	-0.146512	-0.989209	1104.75	59.6616	0
1041	46322	0	0	9.01011	6.37529	-0.000370063	1	2884.04	277.736	0
1041	47351	0	0	8.94636	6.33854	-0.866816	0.498627	649.153	3.58054	0
1045	40967	0	0	10.9569	6.97061	0.982103	0.188344	36.3365	476.321	0
1047	10193	0	0	4.34891	14.8138	-0.458717	0.888582	83.0215	76.6939	0
1047	28803	0	0	4.42206	14.7825	0.959301	0.282387	183.614	46.7512	0
1049	35723	0	0	25.5301	7.9725	-0.981731	0.190273	1195.88	137.142	0
1049	43772	0	0	25.5522	7.91623	-0.587326	-0.80935	-62.6871	103.166	0
1049	46232	0	0	25.5746	8.01711	-0.190518	0.981684	-189.304	37.3289	0
1050	10965	0	0	15.9412	8.05503	0.0751025	-0.997176	1051.33	337.925	0
1050	49670	0	0	15.8857	8.13793	-0.893359	0.449344	1124.42	572.837	0
1052	10941	0	0	4.72066	11.4462	0.205851	-0.978583	119.729	279.644	0
1052	11014	0	0	4.66667	11.5666	-0.593202	0.805054	270.124	230.799	0
1052	12897	0	0	4.6461	11.4827	-0.899261	-0.437412	2350.85	256.15	0
1052	47935	0	0	4.7736	11.5215	0.990538	0.137237	1668.41	17.839	0
1058	17932	0	0	3.77824	3.91113	0.98254	-0.186054	1122.6	79.1315	0
1058	33805	0	0	3.6756	3.95229	-0.838947	0.544213	691.35	106.374	0
1058	41988	0	0	3.73469	3.97674	0.209293	0.977853	728.653	209.997	0
1058	47476	0	0	3.68182	3.88305	-0.729094	-0.684414	1175.05	27.7646	0
1059	21888	0	0	13.4692	7.83982	-0.940953	-0.338538	-281.88	117.792	0
1059	44486	0	0	13.524	7.92032	-0.0338898	0.999426	3403.04	389.747	0
1060	25040	0	0	20.1696	9.86409	-0.973607	-0.228231	1209.09	397.772	0
1072	32594	0	0	19.2072	10.9197	-0.288945	0.957346	1443.4	535.58	0
1074	21420	0	0	16.6866	2.14568	0.605018	-0.796212	2050.52	316.507	0
1074	35588	0	0	16.7149	2.21833	0.984292	0.176547	378.597	6.33912	0
1074	46480	0	0	16.6146	2.13551	-0.359735	-0.933054	1829.56	467.355	0
1074	52547	0	0	16.5667	2.20588	-0.999951	0.00993127	413.797	163.39	0
1075	16952	0	0	3.87336	6.38463	0.892246	-0.451549	355.885	241.896	0
1075	46237	0	0	3.85091	6.47008	0.55578	0.83133	1485.28	162.934	0
1076	24392	0	0	14.6298	6.52691	-0.49936	-0.866395	1725.89	789.086	0
1076	28500	0	0	14.5972	6.60437	-0.968704	0.248218	1927.01	1236.52	0
1079	17343	0	0	17.7907	10.3705	0.469749	-0.8828	5394.5	1121.53	0
1079	33792	0	0	17.7073	10.3814	-0.685805	-0.727786	489.479	865.666	0
1081	16624	0	0	6.56155	12.0899	-0.910542	0.413416	394.272	85.5757	0
1081	20889	0	0	6.61232	12.1281	-0.143872	0.989596	197.78	64.5685	0
1086	29347	0	0	19.343	11.3763	-0.920118	-0.391641	382.837	341.313	0
1086	33930	0	0	19.4212	11.3409	0.311258	-0.950325	1071.94	540.046	0
1086	45696	0	0	19.4633	11.3874	0.975943	-0.218026	1852.42	293.158	0
1088	12048	0	0	19.2471	2.77887	-0.99988	0.0154647	99.1407	6.98299	0
1091	20851	0	0	15.3713	4.91875	0.123157	0.992387	2620.01	451.768	0
1091	26040	0	0	15.376	4.81671	0.214325	-0.976762	2466.07	388.874	0
1092	13272	0	0	11.0808	14.8108	-0.99375	0.11163	837.867	510.681	0
1092	22346	0	0	11.1193	14.8654	-0.42991	0.902872	-568.261	3039.57	0
1092	26338	0	0	11.2043	14.7618	0.801546	-0.597933	-1419.44	3857.27	0
1094	23251	0	0	15.802	9.92031	0.827402	0.56161	577.748	672.429	0
1094	23772	0	0	15.7714	9.81464	0.402805	-0.915286	4885.9	410.478	0
1094	26758	0	0	15.7018	9.93867	-0.571471	0.820622	4935.65	747.26	0
1094	26948	0	0	15.704	9.81963	-0.538977	-0.84232	807.231	559.902	0
1095	15179	0	0	12.8327	1.71127	0.478016	-0.878351	1527.83	173.225	0
1095	27441	0	0	12.7662	1.71107	-0.470476	-0.882413	2445.45	245.547	0
1095	31744	0	0	12.8692	1.76926	0.998618	-0.0525646	1040.86	155.533	0
1095	41513	0	0	12.7588	1.83032	-0.575461	0.817829	2218.23	485.89	0
1095	46981	0	0	12.834	1.83386	0.4961	0.868265	2082.14	481.802	0
1099	14934	0	0	7.06089	13.9082	-0.91833	-0.395816	997.235	33.8938	0
1099	18351	0	0	7.06796	13.9737	-0.811557	0.584273	121.939	198.015	0
1104	26060	0	0	15.9145	12.619	-0.296492	0.955035	8499.1	337.887	0
1104	48808	0	0	16.0017	12.5449	0.989953	-0.141398	1574.72	893.975	0
1104	49702	0	0	15.8935	12.5004	-0.604646	-0.796494	438.671	183.997	0
1108	21212	0	0	16.3526	9.51756	-0.983774	-0.179414	333.958	651.144	0
1108	27980	0	0	16.3805	9.57353	-0.453158	0.89143	4463.69	216.487	0
1110	24126	0	0	1.4172	10.6376	-0.278942	-0.960308	-92.8778	34.1536	0
1110	34890	0	0	1.4716	10.7647	0.502486	0.864585	-67.5898	36.4345	0
1110	39721	0	0	1.50612	10.7038	0.999946	-0.010375	1066.3	146.227	0
1111	46309	0	0	18.2895	11.2381	-0.0286675	-0.999589	1612.74	362.01	0
1111	48639	0	0	18.2483	11.3597	-0.63106	0.775734	3528.84	318.554	0
1117	25111	0	0	5.05066	5.50287	-0.265394	-0.96414	596.124	214.921	0
1117	50816	0	0	5.13226	5.57947	0.978967	0.20402	559.267	127.964	0
1117	52390	0	0	5.07142	5.63162	0.0511207	0.998692	328.419	96.8751	0
1123	32460	0	0	1.97279	3.6859	0.0179524	-0.999839	325.522	27.9922	0
1129	18321	0	0	5.04599	15.2142	-0.0219552	-0.999759	-83.198	39.2106	0
1129	41750	0	0	5.06055	15.3284	0.229539	0.973299	-83.276	39.6304	0
1129	48767	0	0	5.10344	15.2858	0.971377	0.237542	149.799	26.7761	0
1130	38367	0	0	1.77396	13.829	0.781802	-0.623527	111.715	179.63	0
1136	10635	0	0	15.2659	2.0112	0.0699974	-0.997547	2618.43	50.3778	0
1137	52730	0	0	25.635	9.41681	0.331778	0.943358	418.396	12.4676	0
1138	35236	0	0	17.048	3.32122	0.384112	-0.923286	2080.55	251.196	0
1139	42769	0	0	22.1503	6.21827	-0.756919	-0.653509	580.377	317.277	0
1144	28995	0	0	20.5859	6.87234	0.710665	0.70353	294.324	162.697	0
1149	26132	0	0	13.3075	13.5587	0.119106	-0.992882	5554.05	2275.69	0
1152	34832	0	0	5.55503	15.6699	0.998957	-0.0456602	468.478	19.2941	0
1152	52211	0	0	5.41643	15.6348	-0.856789	-0.515666	332.716	89.705	0
1153	19871	0	0	3.56776	5.87903	-0.792189	-0.610276	1679.44	142.515	0
1157	12359	0	0	19.5228	7.09479	-0.628096	-0.778136	713.301	330.804	0
1157	23162	0	0	19.5562	7.18688	0.0164997	0.999864	1861.6	482.931	0
1159	11757	0	0	24.017	1.62137	0.521981	0.852957	1203.02	395.991	0
1159	13532	0	0	24.0469	1.56367	0.997623	-0.0689133	30.9114	169.748	0
1159	42405	0	0	23.9336	1.53136	-0.810874	-0.585221	655.654	83.4812	0
1160	15210	0	0	6.77568	7.13658	-0.679547	0.733632	465.597	210.577	0
1161	36973	0	0	20.191	11.5227	0.835474	-0.54953	1302.85	104.705	0
1161	44323	0	0	20.1363	11.4961	-0.0832736	-0.996527	323.192	181.623	0
1163	11113	0	0	24.0725	2.40915	-0.592335	-0.805692	521.742	249.82	0
1163	39739	0	0	24.1694	2.45316	0.996383	-0.0849806	1160.47	272.925	0
1164	18044	0	0	7.66541	4.06964	-0.674741	-0.738055	1897.96	327.359	0
1164	52173	0	0	7.77316	4.10354	0.97589	-0.218262	1185.44	212.366	0
1165	41956	0	0	18.63	11.8712	-0.605354	0.795957	-2170.49	4390.87	1
1165	47010	0	0	18.7033	11.752	0.437001	-0.899461	2706.47	1195.84	1
1165	51136	0	0	18.7411	11.8308	0.975321	0.22079	-7241.37	721.538	1
1168	22647	0	0	15.8285	2.99167	-0.698867	-0.715251	1420.29	403.204	0
1168	29943	0	0	15.903	3.07518	0.630939	0.775833	249.29	80.5715	0
1168	41924	0	0	15.8424	3.08169	-0.449855	0.893101	1481.39	256.44	0
1173	34237	0	0	26.0073	8.4055	0.973465	-0.228834	874.647	266.296	0
1176	29643	0	0	23.4847	6.98559	0.961859	0.273547	928.493	158.9	0
1176	36989	0	0	23.4416	7.02284	0.127199	0.991877	-63.6136	205.631	0
1179	43103	0	0	20.8549	1.45271	-0.723528	-0.690295	9.99295	134.213	0
1179	45158	0	0	20.964	1.46365	0.84546	-0.534038	1526.28	341.534	0
1180	11694	0	0	20.6278	9.25774	-0.7732	-0.634162	205.42	402.331	0
1180	17176	0	0	20.687	9.37362	0.0609839	0.998139	531.637	575.505	0
1183	42304	0	0	23.0345	6.49735	0.83463	-0.55081	1490.54	43.3146	0
1184	26629	0	0	1.89016	11.4625	-0.801175	-0.59843	371.116	193.876	0
1184	50053	0	0	2.01133	11.5312	0.924846	0.380341	383.411	86.7973	0
1185	33916	0	0	3.76896	14.2941	-0.951424	-0.307885	310.498	48.3688	0
1188	17112	0	0	10.7205	3.83007	-0.0829524	-0.996554	1584.82	232.214	0
1188	35605	0	0	10.7338	3.9622	0.11697	0.993135	1127.24	116.335	0
1190	16481	0	0	6.80429	11.1033	-0.972307	0.233706	840.411	492.112	0
1193	47307	0	0	2.67511	3.96259	0.471451	-0.881892	61.4487	45.7621	0
1193	48793	0	0	2.61296	3.96513	-0.541586	-0.840645	107.336	17.3289	0
1200	15025	0	0	2.77922	10.4441	-0.667585	-0.744534	779.453	196.351	0
1200	23456	0	0	2.85386	10.4294	0.337294	-0.941399	150.401	48.8496	0
1200	38262	0	0	2.90085	10.4812	0.969529	-0.244976	747.624	131.642	0
1203	27961	0	0	14.9625	3.15995	0.991038	-0.13358	995.581	963.644	0
1203	51836	0	0	14.8631	3.12428	-0.679317	-0.733845	2687.42	1043.35	0
1205	49142	0	0	23.0481	9.68429	-0.790109	0.612966	221.911	23.7843	0
1206	16300	0	0	17.4335	2.44735	0.885279	0.46506	141.807	145.283	0
1206	33137	0	0	17.3108	2.46042	-0.767315	0.641271	470.378	226.531	0
1206	51532	0	0	17.3063	2.37124	-0.828085	-0.560603	392.003	190.86	0
1216	45640	0	0	15.2856	9.94755	-0.966244	0.257628	-32.0759	55.1664	0
1222	34652	0	0	20.8142	4.38011	-0.892643	0.450764	1014.26	233.299	0
1223	35755	0	0	2.98998	9.70379	-0.788219	0.615395	397.141	383.641	0
1226	24340	0	0	9.07844	6.08083	-0.974012	-0.226495	671.616	91.159	0
1226	30335	0	0	9.10453	6.1554	-0.620906	0.783885	1131.14	187.085	0
1226	45744	0	0	9.12767	6.02735	-0.307398	-0.951581	2083.14	176.41	0
1228	22386	0	0	6.49808	13.8062	-0.804269	0.594265	639.314	218.62	0
1228	34633	0	0	6.57894	13.8081	0.775614	0.631207	1369.44	287.338	0
1230	19493	0	0	12.1219	4.64408	-0.99239	0.123133	1123.43	119.352	0
1231	24365	0	0	19.7633	7.76439	-0.145185	0.989404	1097.21	639.042	0
1231	33788	0	0	19.7059	7.71913	-0.92741	0.374045	2342.55	353.478	0
1232	12750	0	0	8.61383	6.09666	-0.925421	-0.37894	1156.55	448.656	0
1232	44559	0	0	8.73894	6.14042	0.959891	0.280374	2294.19	832.321	0
1238	37562	0	0	1.42842	8.46697	0.863685	0.504032	940.812	158.788	0
1239	31027	0	0	13.7175	13.6699	0.736431	-0.676513	8002.15	1760.37	0
1239	45898	0	0	13.6296	13.7462	-0.773598	0.633677	5055.09	393.576	0
1240	47751	0	0	21.9566	7.38957	-0.9433	0.331941	1564.67	188.38	0
1246	11223	0	0	2.48233	9.90501	0.906549	-0.422101	423.867	207.566	0
1246	46782	0	0	2.43191	9.87027	0.0672391	-0.997737	-99.029	45.1178	0
1246	50868	0	0	2.3732	9.95536	-0.909482	0.415742	399.309	180.066	0
1249	19554	0	0	24.2698	6.28646	0.00412683	-0.999991	102.606	141.598	0
1249	38528	0	0	24.3256	6.31974	0.876354	-0.481668	2216.16	204.72	0
1251	26420	0	0	19.06	8.65263	-0.671396	-0.741099	286.724	271.44	0
1256	16494	0	0	2.91893	6.76781	0.964854	0.262788	335.891	49.2454	0
1256	37975	0	0	2.89787	6.70985	0.57103	-0.820929	84.9387	54.6308	0
1258	29122	0	0	1.24665	8.84038	0.97203	-0.234856	1403.75	10.9023	0
1260	24527	0	0	14.2458	3.34042	-0.870533	-0.492111	1099.73	148.005	0
1260	40438	0	0	14.2904	3.44775	-0.265185	0.964198	2437.68	168.566	0
1261	26880	0	0	7.57532	11.1095	-0.742423	0.669932	-165.414	218.35	0
1264	24022	0	0	13.1932	8.76745	-0.393305	0.919408	4434.03	942.971	0
1269	13251	0	0	22.459	7.08302	-0.105116	-0.99446	-26.1251	74.1377	0
1269	25534	0	0	22.4083	7.11903	-0.903754	-0.428052	41.6262	66.7832	0
1270	10375	0	0	11.4499	13.8508	0.818251	-0.574861	-1072.93	859.287	0
1276	11091	0	0	21.7329	2.32369	-0.301225	0.953553	1582.59	185.181	0
1276	23866	0	0	21.6861	2.27399	-0.970155	0.242486	1056.66	365.536	0
1276	39966	0	0	21.8148	2.29153	0.869999	0.493053	348.647	80.9893	0
1278	15398	0	0	8.22993	4.82028	0.992451	-0.122639	1075.1	110.041	0
1278	36619	0	0	8.10158	4.8513	-0.938966	0.344009	445.214	1.74066	0
1280	10796	0	0	14.0104	9.60823	0.249842	-0.968287	5530.55	408.486	0
1280	19765	0	0	14.0078	9.70999	0.200135	0.979768	4848.38	882.761	0
1287	11258	0	0	22.848	7.91405	0.952311	-0.305129	1727.75	86.7287	0
1287	23236	0	0	22.808	7.87932	0.167495	-0.985873	370.932	193.054	0
1287	31585	0	0	22.7552	7.95468	-0.870396	0.492352	2324.85	186.517	0
1288	37926	0	0	20.8728	7.20924	0.443809	0.896121	653.336	107.259	0
1289	13193	0	0	2.7532	10.8169	-0.472813	0.881163	14.4939	87.2081	0
1289	32293	0	0	2.84169	10.7467	0.965755	-0.259456	1254.99	393.351	0
1293	27505	0	0	23.2154	6.01776	-0.644295	0.764777	2097.31	305.146	0
1293	46664	0	0	23.2771	5.89959	0.259162	-0.965834	879.314	145.088	0
1294	46365	0	0	24.4902	5.1324	0.438754	-0.898607	601.263	275.162	0
1303	48085	0	0	2.24322	5.16087	-0.79001	-0.613094	1084.39	86.4797	0
1305	31371	0	0	26.314	2.63876	-0.43803	-0.89896	459.937	95.9788	0
1307	25725	0	0	20.5169	3.82238	0.996531	0.0832224	833.852	41.6416	0
1309	32736	0	0	10.6357	12.2143	-0.631566	-0.775322	4207.04	757.504	0
1309	38409	0	0	10.7195	12.2328	0.904234	-0.427038	-737.099	212.151	0
1309	40435	0	0	10.7121	12.2901	0.779644	0.626223	3242.34	726.902	0
1310	38813	0	0	5.91038	13.3906	0.699662	-0.714474	246.414	204.1	0
1311	40961	0	0	24.1515	9.03286	0.44417	0.895943	-14.8065	310.72	0
1321	30289	0	0	21.2273	3.82963	0.595335	-0.803477	1185.24	23.9391	0
1321	43325	0	0	21.1717	3.93983	-0.293211	0.956048	861.542	184.605	0
1321	48475	0	0	21.165	3.82253	-0.400153	-0.916448	351.314	222.422	0
1326	17171	0	0	16.6239	5.37867	0.778867	-0.627189	1439.25	270.884	0
1326	23398	0	0	16.523	5.45972	-0.780139	0.625606	1413.09	571.904	0
1329	16688	0	0	1.95753	7.37464	0.484834	-0.874606	451.49	42.1049	0
1329	19022	0	0	1.85986	7.42353	-0.990593	-0.136842	1683.98	106.443	0
1329	35871	0	0	1.92838	7.49878	0.044862	0.998993	309.888	28.6698	0
1331	21457	0	0	8.898	2.40978	-0.172603	-0.984991	3261.56	148.481	0
1331	21845	0	0	8.95913	2.45843	0.998837	-0.0482235	254.133	207.569	0
1331	44775	0	0	8.86862	2.49625	-0.735802	0.677197	886.845	134.138	0
1332	17666	0	0	24.4367	6.19225	-0.860909	-0.508759	97.7715	47.7948	0
1333	10569	0	0	13.5383	9.16455	-0.689291	0.724484	2035.03	920.217	0
1333	14660	0	0	13.6055	9.16785	0.613868	0.789409	3008.81	1283.26	0
1333	22396	0	0	13.5683	9.07609	-0.107852	-0.994167	4566.46	151.683	0
1335	50823	0	0	13.2477	12.4348	-0.454508	-0.890743	9816.73	2684.15	0
1339	51295	0	0	12.3444	7.60276	-0.569686	0.821863	1441.8	209.311	0
1339	52126	0	0	12.3129	7.54497	-0.999672	0.0256241	-543.714	34.1287	0
1341	51574	0	0	13.7926	14.8445	0.0803722	0.996765	16545.3	2615.46	0
1343	12834	0	0	23.1464	4.28539	0.862777	0.505585	-38.5925	38.6521	0
1343	38665	0	0	23.1429	4.22751	0.794254	-0.607585	651.424	118.843	0
1345	12567	0	0	20.8797	10.5799	0.947245	0.320511	-853.279	424.334	1
1346	25933	0	0	9.21189	1.8031	0.254281	-0.96713	1772.5	581.049	0
1346	27358	0	0	9.12226	1.88957	-0.975725	0.219	1069.44	61.0371	0
1347	23633	0	0	12.3813	14.0717	0.91746	0.397828	112.402	2600.08	0
1349	11802	0	0	5.92105	9.44264	0.580623	-0.814173	-175.008	62.8351	0
1349	23843	0	0	5.94591	9.50223	0.988272	0.152701	1095.96	396.634	0
1349	24444	0	0	5.85992	9.43696	-0.41264	-0.910894	1494.05	272.793	0
1349	30420	0	0	5.84867	9.54226	-0.594965	0.803751	473.665	217.366	0
1355	19397	0	0	10.4704	3.9725	0.864427	-0.502759	-95.2339	14.518	0
1355	39931	0	0	10.3429	4.00046	-0.995446	-0.0953226	-4.50222	193.364	0
1355	46878	0	0	10.4728	4.03657	0.901717	0.432327	1000.49	447.906	0
1357	25807	0	0	19.205	12.1176	-0.392521	-0.919743	-228.535	294.864	0
1357	41471	0	0	19.2864	12.186	0.973863	0.227137	479.51	262.613	0
1358	32268	0	0	22.1856	2.98108	0.0149632	0.999888	728.95	110.961	0
1359	16205	0	0	15.6492	15.6783	-0.837661	0.54619	838.194	35.1087	0
1359	44008	0	0	15.6468	15.6162	-0.875399	-0.483401	168.86	253.333	0
1360	18050	0	0	16.0842	6.06872	-0.774312	-0.632804	-285.373	263.58	0
1361	14826	0	0	5.26685	4.0779	0.926824	0.375496	1499.12	272.686	0
1364	28757	0	0	24.604	3.76511	-0.391384	-0.920228	361.158	129.397	0
1371	18655	0	0	14.5647	14.3609	0.677203	0.735797	-25339.1	2314.52	1
1371	34820	0	0	14.5247	14.2376	0.117065	-0.993124	6978.24	1498.09	1
1373	11850	0	0	11.0407	15.8877	0.99927	-0.0382081	1398.85	420.94	0
1373	12523	0	0	11.0021	15.8301	0.419746	-0.907642	-300.876	138.994	0
1373	36725	0	0	10.9084	15.8832	-0.994432	-0.105383	1358.87	287.497	0
1375	33575	0	0	10.6627	1.51605	-0.707619	-0.706594	489.342	46.895	0
1375	37077	0	0	10.6926	1.61471	-0.197701	0.980262	1955.19	17.2024	0
1375	39563	0	0	10.7604	1.54146	0.962118	-0.272632	670.14	35.2043	0
1377	12511	0	0	1.66902	8.76015	0.223827	-0.974629	-74.7354	18.185	0
1377	45169	0	0	1.71366	8.8061	0.980115	-0.198431	1138.26	61.3391	0
1379	15728	0	0	14.9358	4.6397	0.421711	-0.90673	2032.9	118.1	0
1379	33877	0	0	14.9746	4.70967	0.991972	0.126457	30.3999	592.209	0
1379	43163	0	0	14.8689	4.64523	-0.566187	-0.824277	868.926	140.495	0
1379	52623	0	0	14.8783	4.7623	-0.427205	0.904155	1989.85	539.15	0
1380	11600	0	0	11.1714	6.57464	0.941872	-0.335973	312.976	369.27	0
1380	13225	0	0	11.089	6.54201	-0.454051	-0.890976	3071.4	972.191	0
1383	33092	0	0	20.6072	3.24573	-0.28192	-0.959438	1432.87	707.085	0
1383	50232	0	0	20.6735	3.36917	0.644548	0.764564	549.431	251.414	0
1385	11777	0	0	16.2275	12.2243	0.572304	0.820041	-78.5514	583.599	0
1385	31163	0	0	16.2513	12.1703	0.992569	-0.121681	152.002	713.645	0
1386	48680	0	0	19.2238	4.33746	0.898205	-0.439577	2166.73	309.158	0
1388	23587	0	0	8.58686	8.09232	0.372013	-0.928228	1531.69	280.189	0
1388	48265	0	0	8.63143	8.1482	0.988109	-0.153756	-25.6243	9.54186	0
1390	18439	0	0	24.6937	8.3801	-0.487325	0.873221	557.423	475.066	0
1390	19275	0	0	24.6582	8.32473	-0.99679	0.080058	2299.6	76.7772	0
1390	21488	0	0	24.7975	8.31823	0.999915	-0.0130227	2900.45	211.154	0
1390	36659	0	0	24.7671	8.26146	0.563594	-0.826052	347.157	183.991	0
1395	31723	0	0	24.263	7.51068	0.781031	0.624493	720.394	527.155	0
1395	37080	0	0	24.2337	7.39843	0.377461	-0.926025	1057.28	372.573	0
1400	19935	0	0	18.3143	1.64247	0.133893	-0.990996	2096.64	225.708	0
1402	29680	0	0	11.1566	3.53872	-0.287099	-0.957901	1815.4	265.981	0
1403	14703	0	0	4.85576	15.8824	-0.67763	-0.735403	24.6108	7.51276	0
1407	22942	0	0	18.706	12.3926	0.354937	0.93489	-227.815	76.8564	0
1409	19904	0	0	18.5725	11.7512	-0.576971	0.816765	2903.88	2693.08	1
1409	20906	0	0	18.548	11.6904	-0.982161	-0.188041	135.58	14.1623	0
1410	32148	0	0	6.67204	12.495	0.372833	0.927899	21.9133	96.3636	0
1410	45298	0	0	6.65399	12.3851	0.0559469	-0.998434	35.8523	131.264	0
1410	52612	0	0	6.70316	12.4199	0.920739	-0.390179	247.088	171.473	0
1412	26067	0	0	2.18243	15.1928	0.940568	-0.339605	150.429	70.5017	0
1413	37013	0	0	21.5469	9.81386	-0.957076	0.289837	4389.69	178.835	0
1413	45504	0	0	21.6703	9.79322	0.999305	-0.0372764	4415.7	482.943	0
1417	49296	0	0	2.27607	10.2847	0.749682	-0.661798	319.718	264.955	0
1418	11542	0	0	11.0832	3.08826	-0.899025	0.437897	785.197	82.7138	0
1418	28246	0	0	11.138	3.11981	0.0702129	0.997532	2632.9	201.156	0
1418	31155	0	0	11.1545	3.01091	0.362067	-0.932152	3099.41	468.505	0
1422	28822	0	0	4.58276	10.476	-0.529597	-0.848249	1262.72	248.896	0
1422	34468	0	0	4.68683	10.5069	0.907401	-0.420266	392.915	230.32	0
1422	36264	0	0	4.66745	10.593	0.640092	0.768298	961.538	255.237	0
1422	42069	0	0	4.58327	10.5991	-0.522304	0.852759	474.042	161.286	0
1424	41016	0	0	1.91018	2.33381	0.282274	0.959334	892.288	53.133	0
1429	38503	0	0	19.5385	6.61945	0.181548	-0.983382	1822.75	144.258	0
1429	46736	0	0	19.5807	6.72252	0.818139	0.575021	-14.2269	7.63604	0
1431	16817	0	0	3.00678	6.25058	-0.305756	-0.95211	427.547	14.9487	0
1431	18667	0	0	2.95721	6.30455	-0.973864	-0.227131	1710.92	25.1273	0
1431	40897	0	0	3.07805	6.26508	0.652513	-0.757777	600.29	31.2434	0
1434	33003	0	0	14.566	15.1581	-0.26335	-0.9647	128.756	19.037	0
1434	35049	0	0	14.5953	15.2645	0.268992	0.963142	129.877	418.169	0
1440	35941	0	0	19.8429	2.52893	0.422419	0.9064	324.231	50.5609	0
1440	39329	0	0	19.8035	2.40939	-0.199424	-0.979913	823.531	346.096	0
1441	13468	0	0	6.7686	14.8901	0.649529	0.760337	170.859	102.134	0
1442	33575	0	0	10.6471	1.4134	-0.466791	0.884368	2142.65	275.273	0
1443	14259	0	0	3.6425	2.88724	-0.794911	-0.606727	640.869	37.8864	0
1443	45318	0	0	3.704	2.85822	0.0376416	-0.999291	279.35	60.9498	0
1444	24017	0	0	4.57156	5.58196	0.954508	-0.298184	771.391	217.288	0
1446	25436	0	0	14.0948	9.14763	-0.623031	-0.782197	2597.25	1209.9	0
1446	31238	0	0	14.1583	9.13623	0.312919	-0.94978	2890.59	16.7608	0
1446	52706	0	0	14.1272	9.26768	-0.144431	0.989515	5763.74	551.665	0
1447	29133	0	0	14.4589	15.4196	-0.498414	0.866939	1038.71	1235.31	0
1447	29530	0	0	14.4345	15.3464	-0.916891	-0.399138	694.469	1028.62	0
1447	35049	0	0	14.5435	15.3551	0.968092	-0.250594	1834.98	267.182	0
1450	12500	0	0	10.2787	1.60841	0.312682	0.949858	2975.67	251.233	0
1450	51412	0	0	10.2226	1.59106	-0.796452	0.604702	146.893	69.6647	0
1452	33942	0	0	2.63761	11.4022	0.373062	0.927806	58.1069	54.2265	0
1454	23545	0	0	20.8827	6.05746	-0.264356	0.964425	1621.26	453.173	0
1458	20341	0	0	26.733	8.22613	0.738943	0.673768	748.537	535.521	0
1458	48834	0	0	26.641	8.18517	-0.995297	-0.0968718	2582.04	229.529	0
1461	28038	0	0	3.88162	4.76121	-0.593101	0.805128	218.972	235.289	0
1461	41361	0	0	3.92948	4.65513	0.210956	-0.977496	432.95	248.742	0
1462	36350	0	0	6.62539	5.38342	0.950533	-0.310623	346.231	125.895	0
1464	16801	0	0	1.85698	12.431	-0.858201	-0.513313	632.831	239.389	0
1469	12268	0	0	4.38324	2.48117	-0.749741	0.661731	679.49	43.5866	0
1470	11864	0	0	7.69853	3.94028	-0.720001	-0.693973	696.134	132.93	0
1470	18044	0	0	7.68357	4.00311	-0.95606	0.29317	316.18	394.616	0
1470	34921	0	0	7.80628	3.97001	0.973809	-0.227366	555.212	241.376	0
1471	10635	0	0	15.3179	1.98438	-0.854974	-0.518671	600.285	205.768	0
1473	17339	0	0	11.1723	12.9779	0.625755	-0.78002	402.779	482.853	0
1473	31459	0	0	11.0798	13.0038	-0.939293	-0.343116	1260.78	798.788	0
1474	13721	0	0	10.597	3.02195	-0.66904	0.743226	1391.07	189.455	0
1474	34483	0	0	10.5728	2.96185	-0.997388	-0.0722245	445.148	78.5324	0
1475	32163	0	0	10.4742	9.66183	-0.57002	0.821631	684.691	848.829	0
1479	29458	0	0	8.43821	7.23865	0.679126	-0.734022	73.5881	21.5837	0
1479	33309	0	0	8.36971	7.22523	-0.346446	-0.93807	2673.69	144.229	0
1479	42198	0	0	8.45703	7.30574	0.962947	0.269689	537.471	204.223	0
1480	35434	0	0	2.1972	6.09914	0.560159	-0.828385	64.0961	71.2976	0
1481	23538	0	0	8.9056	12.7909	0.621045	-0.783775	-166.271	18.826	0
1486	29090	0	0	25.9146	2.70704	-0.595088	-0.80366	91.0213	5.90221	0
1486	32412	0	0	25.8845	2.76847	-0.999812	0.0193961	607.515	114.944	0
1486	33739	0	0	26.0001	2.82932	0.550067	0.83512	546.279	63.622	0
1488	21019	0	0	9.48789	13.9238	-0.443059	-0.896492	3590.71	819.305	0
1488	48354	0	0	9.4558	13.9727	-0.99888	-0.0473161	3321.66	802.707	0
1489	37624	0	0	6.32183	8.24943	0.349972	0.93676	1814.6	407.649	0
1491	32737	0	0	7.76862	7.77349	0.918554	0.395297	889.567	369.782	0
1492	19008	0	0	13.3842	5.62468	-0.92332	0.384031	661.902	489.911	0
1492	44018	0	0	13.4404	5.52362	-0.161713	-0.986838	2475.15	860.885	0
1492	47502	0	0	13.4758	5.66623	0.318112	0.948053	2348.48	551.715	0
1495	28400	0	0	26.575	4.68147	0.309784	-0.950807	320.595	121.977	0
1497	24334	0	0	9.55545	9.75917	-0.748545	0.663084	-162.374	201.133	0
1497	34759	0	0	9.54893	9.70205	-0.882402	-0.470496	1178.77	285.262	0
1498	52358	0	0	7.12492	8.18755	-0.926903	-0.3753	1174.57	179.938	0
1500	16440	0	0	26.7041	5.93515	-0.227818	0.973704	334.604	144.271	0
1500	29125	0	0	26.7692	5.86056	0.934005	-0.357259	766.336	134.415	0
1501	50849	0	0	3.29044	4.56196	-0.990577	0.136954	391.834	58.4297	0
1501	52673	0	0	3.34044	4.6178	-0.24561	0.969369	478.24	10.1661	0
1503	11075	0	0	19.1618	1.73378	-0.781702	0.623652	2012.93	77.4775	0
1504	12254	0	0	5.38736	2.1562	-0.64251	0.766277	932.521	313.721	0
1504	40474	0	0	5.36487	2.09432	-0.983789	-0.179332	-59.6497	73.5279	0
1506	46092	0	0	24.9485	2.94941	-0.786982	0.616976	1437.57	73.7692	0
1509	41824	0	0	10.3557	15.7593	0.649829	0.76008	820.732	297.99	0
1513	18955	0	0	4.71138	8.8178	-0.999057	0.0434184	905.062	235.542	0
1521	17262	0	0	20.7208	4.60375	0.778131	-0.628102	3596.03	293.429	0
1523	22480	0	0	7.19399	15.6089	0.980775	-0.195142	199.073	84.094	0
1523	38126	0	0	7.10277	15.5703	-0.542353	-0.840151	239.965	13.8439	0
1523	52281	0	0	7.17689	15.6636	0.695714	0.718319	54.6781	35.352	0
1524	22634	0	0	10.8578	1.93663	0.961886	0.273451	203.443	71.4842	0
1527	22024	0	0	16.0558	13.6205	-0.452636	-0.891696	385.442	56.4802	0
1527	25995	0	0	16.0559	13.7484	-0.453224	0.891397	3419.58	883.523	0
1527	36571	0	0	16.1237	13.6222	0.493568	-0.869707	1454.36	231.608	0
1528	20270	0	0	3.74917	6.9177	0.808522	-0.588466	361.292	149.042	0
1528	34977	0	0	3.63183	6.93909	-0.96413	-0.26543	647.053	17.3522	0
1530	11077	0	0	23.7286	6.34658	-0.799295	-0.600938	64.4252	86.5805	0
1537	51680	0	0	10.1949	13.0721	-0.195001	-0.980803	5727.78	2272.42	0
1538	25567	0	0	26.831	8.57996	0.405379	0.914149	-72.2619	326.71	0
1542	28257	0	0	21.3862	5.78944	-0.976086	-0.217385	1021.66	375.359	0
1542	33206	0	0	21.4436	5.74394	0.0122383	-0.999925	1103.36	468.25	0
1551	27507	0	0	6.96665	7.42924	-0.799371	0.600837	379.5	20.8992	0
1551	34696	0	0	7.062	7.42856	0.80628	0.591535	3928.48	385.823	0
1551	50589	0	0	7.00888	7.33437	-0.0897296	-0.995966	2287.61	466.291	0
1552	17232	0	0	5.89389	8.42097	0.0529069	0.998599	1037.88	356.701	0
1555	24445	0	0	2.61862	5.05957	-0.686006	0.727596	468.458	7.24153	0
1555	25899	0	0	2.73206	5.0218	0.985115	0.171896	1719.87	144.901	0
1556	35493	0	0	3.29381	6.22902	-0.911684	-0.410893	1563.31	20.4154	0
1556	48537	0	0	3.35874	6.32043	0.0877858	0.996139	1206.18	179.486	0
1563	21816	0	0	11.2563	2.078	0.558972	0.829186	1764.02	199.5	0
1565	12528	0	0	9.96248	14.5262	0.969246	-0.246095	675.119	817.18	0
1568	31418	0	0	5.70941	12.0006	0.637733	0.770258	1081.16	304.166	0
1568	50043	0	0	5.72014	11.9063	0.794159	-0.60771	388.478	556.522	0
1568	51623	0	0	5.61409	11.903	-0.754859	-0.655887	1458.4	414.983	0
1572	24179	0	0	9.9044	1.15311	0.417456	0.908697	1920.62	182.198	0
1580	14190	0	0	15.823	15.5099	0.941934	-0.335798	1295.01	145.242	0
1580	44390	0	0	15.6991	15.5022	-0.893704	-0.448658	355.388	488.629	0
1581	16220	0	0	9.68713	15.4297	0.362538	0.931969	-19.2376	397.238	0
1583	21674	0	0	2.35182	10.1064	0.765176	-0.643821	66.05	27.187	0
1583	43449	0	0	2.26462	10.1721	-0.830035	0.557711	274.126	147.689	0
1583	49296	0	0	2.31297	10.1963	0.0545493	0.998511	-151.456	60.1723	0
1584	17964	0	0	1.56996	14.8794	-0.0481413	-0.998841	-45.5984	13.8119	0
1585	17942	0	0	6.84306	2.06692	0.788237	0.615372	195.346	360.079	0
1587	37948	0	0	16.1652	3.32443	0.986215	0.165468	162.179	111.513	0
1587	45337	0	0	16.0608	3.27448	-0.747676	-0.664063	-101.7	82.7456	0
1588	23161	0	0	5.09615	4.4898	-0.987674	-0.156528	985.452	204.782	0
1588	26399	0	0	5.23863	4.50293	0.999646	0.0266073	1081.38	174.993	0
1588	32164	0	0	5.21041	4.44391	0.605254	-0.796033	161.414	25.8636	0
1590	25536	0	0	7.44278	10.541	0.97086	-0.239649	1055.76	584.333	0
1590	47693	0	0	7.31619	10.5132	-0.78048	-0.625181	2528.35	433.228	0
1591	16495	0	0	7.42274	4.14082	-0.721546	-0.692366	841.778	309.118	0
1591	27106	0	0	7.47696	4.1278	0.327614	-0.944812	919.17	53.6232	0
1591	27383	0	0	7.51174	4.17554	0.999789	-0.0205577	372.644	74.9219	0
1598	14028	0	0	6.65465	10.4354	-0.314614	0.94922	118.348	3.00339	0
1598	17893	0	0	6.61111	10.3495	-0.952278	-0.305231	964.905	314.298	0
1598	34966	0	0	6.71857	10.4239	0.620591	0.784134	1578.73	185.466	0
1598	42837	0	0	6.6817	10.3022	0.0805981	-0.996747	617.153	313.007	0
1613	15544	0	0	5.823	8.17438	-0.507619	-0.861582	1330.91	304.375	0
1615	12948	0	0	5.6418	9.64033	0.959153	0.282887	1165.15	259.685	0
1615	24945	0	0	5.5468	9.65291	-0.852605	0.522556	603.196	13.1803	0
1618	15281	0	0	18.7779	8.45053	-0.966973	-0.254878	921.599	405.049	0
1618	29976	0	0	18.7997	8.50831	-0.55972	0.828682	3205.16	68.7388	0
1619	42460	0	0	8.89735	7.71576	-0.215094	0.976593	1284.25	653.508	0
1621	10162	0	0	23.7503	1.76621	0.966238	0.25765	125.327	14.4109	0
1621	18297	0	0	23.6792	1.70088	-0.338995	-0.940788	17.8274	114.208	0
1622	41395	0	0	11.6563	3.87695	-0.350856	0.936429	1660.45	417.611	0
1624	11908	0	0	2.14746	7.35714	-0.559044	-0.829138	557.848	13.8044	0
1644	50177	0	0	4.97533	13.3513	-0.699414	0.714717	136.067	115.835	0
1644	52097	0	0	5.0317	13.2648	0.371533	-0.92842	151.026	175.647	0
1654	15607	0	0	7.18283	6.37075	0.530962	-0.847395	766.795	278.093	0
1654	16104	0	0	7.18308	6.46783	0.535144	0.844761	1076.53	109.731	0
1654	45011	0	0	7.09652	6.40616	-0.973191	-0.23	635.095	248.719	0
1654	45556	0	0	7.11853	6.46579	-0.589085	0.808071	231.04	52.1026	0
1657	17526	0	0	14.1681	3.6268	-0.839945	0.542671	1660.39	364.8	0
1662	10729	0	0	17.8529	7.2723	-0.930958	0.365126	1252.04	105.787	0
1662	17066	0	0	17.9714	7.30087	0.66259	0.748983	821.636	197.859	0
1663	45378	0	0	23.6486	9.35976	0.457447	-0.889237	309.107	398.316	0
1666	24275	0	0	26.4007	8.92293	0.593506	0.80483	1.57285	242.738	0
1667	19604	0	0	24.6024	1.29189	-0.253856	0.967242	1129.81	141.649	0
1667	23724	0	0	24.6887	1.18683	0.899322	-0.437287	617.101	119.662	0
1667	25085	0	0	24.6107	1.14547	-0.142533	-0.98979	699.936	66.1032	0
1667	51423	0	0	24.5567	1.18179	-0.863575	-0.504221	26.9128	42.1536	0
1673	19944	0	0	9.37195	15.3505	0.50066	0.865644	236.668	227.893	0
1675	27914	0	0	11.2332	5.84778	-0.251009	0.967985	1562.39	32.0126	0
1678	16092	0	0	3.10518	2.79144	0.155685	-0.987807	332.62	23.466	0
1680	12804	0	0	1.4182	7.32318	0.999366	0.0355896	1297.62	34.8393	0
1680	25080	0	0	1.38696	7.2662	0.503026	-0.864271	242.525	3.86085	0
1680	29851	0	0	1.38676	7.3757	0.500478	0.865749	399.988	174.28	0
1683	10531	0	0	8.87865	12.207	0.59324	-0.805026	-131.484	379.378	0
1683	13685	0	0	8.80855	12.3326	-0.37361	0.927586	179.831	648.708	0
1690	15133	0	0	26.5404	1.81031	0.910279	-0.413996	526.776	47.7344	0
1692	15587	0	0	10.3884	2.23091	-0.674649	0.738139	814.826	329.428	0
1692	29578	0	0	10.4076	2.13145	-0.352681	-0.935744	2242.32	149.301	0
1692	41207	0	0	10.4495	2.24257	0.353817	0.935315	2187.6	356.228	0
1695	26039	0	0	15.4692	9.42794	-0.968478	-0.249101	568.006	304.686	0
1695	47433	0	0	15.5269	9.51866	-0.186544	0.982447	3855.12	831.239	0
1695	50446	0	0	15.6129	9.43179	0.980424	-0.196898	1257.5	271.562	0
1698	47420	0	0	3.42418	12.3501	0.549572	-0.835446	73.354	23.8653	0
1700	12745	0	0	25.4131	4.86965	-0.993937	-0.109953	1566.11	118.329	0
1700	51034	0	0	25.5105	4.82997	0.634262	-0.773118	970.955	42.9205	0
1703	21228	0	0	6.78683	2.58579	-0.616232	0.787565	650.104	36.0596	0
1703	23394	0	0	6.76898	2.53295	-0.967598	-0.252494	443.335	53.1051	0
1703	27816	0	0	6.8684	2.53855	0.98982	-0.142322	996.186	245.452	0
1707	49891	0	0	3.50759	12.742	0.48911	0.872222	167.847	217.778	0
1708	33255	0	0	11.4813	2.3929	0.614045	0.789271	1700.06	194.533	0
1708	36447	0	0	11.4165	2.40412	-0.311408	0.950276	2720.73	196.196	0
1710	13097	0	0	8.45209	5.43953	-0.713101	0.701061	382.191	448.394	0
1710	36895	0	0	8.55072	5.43679	0.750051	0.66138	1301.13	249.728	0
1710	46485	0	0	8.44817	5.34947	-0.772491	-0.635026	1559.21	361.926	0
1716	11769	0	0	26.0312	3.09146	0.423969	0.905677	497.986	19.8936	0
1716	33739	0	0	26.0196	2.95338	0.267209	-0.963639	586.907	102.674	0
1719	25881	0	0	12.5824	13.0588	0.966558	-0.256446	-1120.83	1140.74	0
1719	36377	0	0	12.5463	13.12	0.256667	0.9665	4258.21	1013.71	0
1719	42676	0	0	12.4909	13.0457	-0.853044	-0.52184	2107.62	2593.17	0
1725	33093	0	0	17.5472	12.2877	0.219679	-0.975572	783.966	860.371	0
1725	41012	0	0	17.5464	12.392	0.20427	0.978915	504.733	561.327	0
1725	46808	0	0	17.5888	12.3401	0.999978	0.00668703	1104.36	595.491	0
1727	17691	0	0	2.67672	2.51825	-0.699231	-0.714896	1004.71	139.778	0
1727	32860	0	0	2.76478	2.56859	0.970789	0.239935	510.795	46.6794	0
1731	38521	0	0	1.84507	14.7095	0.12679	0.99193	-30.3985	28.8349	0
1731	38713	0	0	1.77775	14.649	-0.999818	-0.0190955	373.389	40.6468	0
1733	41009	0	0	7.34249	13.7252	-0.722687	0.691176	147.796	230.078	0
1736	32517	0	0	24.8406	4.93878	-0.246071	-0.969252	199.523	73.3334	0
1737	39694	0	0	26.3825	4.69765	-0.999858	0.0168581	1331.27	167.862	0
1738	44041	0	0	20.6098	9.80757	-0.960829	0.277143	2269.15	242.714	0
1741	17076	0	0	26.0956	2.10938	0.9936	0.112954	581.344	68.6244	0
1742	46992	0	0	13.4207	9.09124	-0.997761	-0.066873	-288.607	169.481	0
1748	36150	0	0	18.6635	1.77773	-0.993506	-0.113777	796.679	402.646	0
1748	40288	0	0	18.737	1.83352	0.37657	0.926388	999.735	622.822	0
1748	49096	0	0	18.7553	1.74659	0.719176	-0.694828	1767.82	336.129	0
1750	12401	0	0	2.83905	13.4549	0.997743	-0.0671442	258.479	6.84315	0
1751	24884	0	0	14.0972	11.3354	-0.346071	0.938208	3386.44	249.134	0
1751	28957	0	0	14.1341	11.2209	0.267139	-0.963658	5045.1	900.076	0
1755	11896	0	0	6.43303	8.75944	-0.780156	-0.625584	1948.8	32.7076	0
1761	37196	0	0	21.812	4.11116	0.867392	0.497625	950.671	591.26	0
1761	47227	0	0	21.7174	4.1392	-0.457729	0.889092	1191.27	238.528	0
1764	18310	0	0	12.1836	13.2622	0.759382	-0.650645	2206.93	1492.51	0
1764	34415	0	0	12.1884	13.3281	0.84555	0.533896	2694.58	2361.15	0
1764	36060	0	0	12.1167	13.2488	-0.444921	-0.89557	7691.42	1645.25	0
1772	18633	0	0	15.1651	9.34073	-0.433373	0.901214	5380.64	261.541	0
1773	12872	0	0	11.0888	6.74241	-0.802669	0.596424	46.9967	284.072	0
1773	52213	0	0	11.1705	6.75215	0.63749	0.770458	3215.73	717.356	0
1775	34241	0	0	2.38812	8.47396	0.851321	-0.524645	863.789	204.161	0
1775	48902	0	0	2.27641	8.46127	-0.711898	-0.702283	497.051	15.5863	0
1776	12660	0	0	26.6505	2.0131	0.813155	-0.582047	418.796	51.4928	0
1776	27956	0	0	26.5944	1.99272	-0.250242	-0.968183	187.192	7.24594	0
1776	50011	0	0	26.6249	2.09357	0.328518	0.944498	431.408	5.95871	0
1779	10991	0	0	15.1044	1.53247	0.475378	-0.879782	2011.23	330.989	0
1779	22079	0	0	15.0722	1.62753	-0.157658	0.987494	2092.73	262.367	0
1779	42289	0	0	15.0517	1.53502	-0.559145	-0.82907	1294.1	152.081	0
1780	33569	0	0	7.81147	9.50808	0.177411	0.984137	2194.55	345.724	0
1784	35597	0	0	18.4542	7.61228	-0.998779	-0.0493933	1218.17	167.571	0
1784	42170	0	0	18.5245	7.67439	0.17212	0.985076	2591.23	539.809	0
1790	20835	0	0	4.50102	5.87958	-0.811299	0.584632	913.52	162.659	0
1790	44299	0	0	4.59049	5.83693	0.964975	-0.26234	540.083	245.145	0
1792	15570	0	0	8.67492	11.475	0.788608	-0.614896	408.684	33.3417	0
1793	31961	0	0	21.8419	1.44124	0.0309799	0.99952	572.483	89.5986	0
1793	38670	0	0	21.8923	1.41133	0.862563	0.50595	33.0105	15.8215	0
1799	20457	0	0	13.2374	11.2224	-0.639306	-0.768952	7620.76	3199.13	0
1799	33714	0	0	13.3104	11.3483	0.350192	0.936678	5547.26	385.237	0
1800	22161	0	0	8.10101	11.2036	0.366627	0.930368	3235.53	842.694	0
1800	38507	0	0	8.02794	11.0928	-0.710898	-0.703295	4184.15	332.621	0
1805	12913	0	0	18.2895	3.4673	-0.934858	0.355021	1691.35	377.784	0
1805	21495	0	0	18.2968	3.40208	-0.829888	-0.55793	114.624	40.7776	0
1805	44294	0	0	18.4277	3.44141	0.999969	-0.00792831	-39.6085	125.219	0
1810	18460	0	0	4.42597	12.1839	-0.460034	0.887901	284.824	452.535	0
1814	10278	0	0	6.67092	12.8177	-0.750993	-0.66031	393.84	33.8544	0
1814	12938	0	0	6.70629	12.933	-0.25033	0.968161	138.481	283.642	0
1814	43304	0	0	6.79453	12.8604	0.998435	-0.0559317	1642.02	413.466	0
1816	18646	0	0	6.97758	2.14039	0.368842	-0.929492	1157.35	328.262	0
1816	44327	0	0	6.92098	2.24989	-0.545002	0.838435	878.821	119.695	0
1817	39469	0	0	2.09109	12.6647	0.874012	-0.485903	545.348	148.389	0
1821	20500	0	0	7.32187	9.64737	-0.449113	-0.893475	238.094	164.734	0
1821	30319	0	0	7.30201	9.74871	-0.751776	0.659419	-165.656	62.2631	0
1821	43903	0	0	7.4163	9.70366	0.999551	-0.0299503	161.783	299.774	0
1822	17527	0	0	16.8632	8.70635	0.63408	-0.773267	3522.39	200.858	0
1822	51058	0	0	16.7855	8.78154	-0.793625	0.608408	4094.9	1161.74	0
1824	11559	0	0	11.2944	12.7508	0.0944232	-0.995532	2538.88	798.735	0
1824	19255	0	0	11.3567	12.8426	0.958985	0.283456	-335.543	1636.76	0
1834	37745	0	0	2.17392	6.93362	0.67384	-0.738877	444.84	97.4319	0
1834	41596	0	0	2.12389	7.04728	-0.0901317	0.99593	114.062	57.8085	0
1834	45505	0	0	2.07417	6.94729	-0.848411	-0.529339	130.861	23.4073	0
1835	19841	0	0	3.62967	13.8797	0.376706	0.926333	40.5396	27.3442	0
1837	16078	0	0	12.931	15.1494	0.997732	0.0673168	-1159.5	1150.16	0
1841	12274	0	0	18.966	9.42	-0.873831	0.486229	1717.11	139.048	0
1844	30996	0	0	4.12	5.39497	-0.281188	-0.959653	194.848	81.0994	0
1844	39926	0	0	4.08088	5.43845	-0.98346	-0.181127	1262.27	61.0737	0
1847	20643	0	0	5.58602	14.0381	0.121912	0.992541	-68.0526	3.90619	0
1848	12025	0	0	15.0103	8.54711	0.864725	-0.502246	1055.26	1016.68	0
1849	19323	0	0	13.9239	7.64644	-0.278413	0.960462	3551.08	10.1913	0
1849	38605	0	0	13.9916	7.63272	0.635404	0.77218	-112.772	222.855	0
1850	11079	0	0	16.2793	12.3831	-0.995126	0.0986131	2994.57	783.639	0
1856	37207	0	0	14.7435	11.3644	-0.27284	0.962059	7516.64	434.835	0
1861	30311	0	0	24.3217	9.14049	0.713092	-0.701071	64.9263	6.05713	0
1861	40961	0	0	24.2226	9.13753	-0.669328	-0.742967	68.6044	191.179	0
1864	10926	0	0	12.0234	11.4288	0.153174	-0.988199	7814.96	827.253	0
1864	38856	0	0	12.0728	11.4732	0.969635	-0.244558	-282.843	845.17	0
1865	10663	0	0	16.0069	14.7762	0.274113	-0.961698	582.838	63.8356	0
1865	45742	0	0	15.9425	14.7898	-0.641803	-0.766869	162.313	302.152	0
1870	45117	0	0	4.78483	14.8731	0.921361	0.388709	131.982	69.5257	0
1872	46445	0	0	17.5568	3.79094	-0.227557	0.973765	3501.38	425.738	0
1873	13214	0	0	9.4229	4.10621	0.883934	0.467612	475.45	263.792	0
1874	21000	0	0	20.4905	1.2337	-0.930646	0.365921	410.88	110.996	0
1874	25138	0	0	20.5419	1.27227	-0.0919839	0.99576	1564.24	177.958	0
1880	32786	0	0	3.53824	15.4617	0.606144	-0.795355	89.5732	26.4667	0
1881	29562	0	0	19.4352	9.26973	0.88268	-0.469975	1413.61	218.348	0
1882	40244	0	0	19.8912	2.98835	-0.850503	0.52597	411.809	357.301	0
1883	33335	0	0	22.9008	4.32874	-0.97564	0.219376	1485.61	328.847	0
1883	46257	0	0	22.9682	4.38385	-0.0190444	0.999819	386.481	360.115	0
1885	17367	0	0	12.2596	5.62815	-1	0.000895069	516.679	326.483	0
1885	23909	0	0	12.2913	5.56738	-0.570602	-0.821227	1509.77	40.8738	0
1887	51451	0	0	20.6844	10.3519	0.830434	-0.557118	1157.45	101.26	0
1888	29818	0	0	7.44539	13.614	-0.722261	-0.691621	421.174	209.993	0
1899	30430	0	0	17.7918	10.0091	0.318189	-0.948027	2465.85	32.3019	0
1899	47165	0	0	17.7245	10.0225	-0.659349	-0.751837	873.949	27.5588	0
1900	17945	0	0	12.5317	12.5381	-0.680461	0.732784	1770.71	1033.43	0
1900	38586	0	0	12.5781	12.4409	0.138651	-0.990341	8603.27	426.511	0
1900	48776	0	0	12.516	12.48	-0.956224	-0.292634	-189.262	434.1	0
1903	20530	0	0	7.95577	10.8706	-0.687693	0.726001	215.731	471.765	0
1903	51281	0	0	8.04332	10.8296	0.998072	-0.0620717	-12.6942	252.28	0
1904	36603	0	0	2.82692	5.32319	0.63565	-0.771977	588.102	32.7655	0
1907	28829	0	0	6.84225	12.4549	-0.576653	0.816989	-126.79	6.55694	0
1907	52612	0	0	6.81154	12.3966	-0.999766	0.0216167	1667.03	271.818	0
1909	21045	0	0	12.5831	11.0725	-0.631052	-0.77574	2911.63	795.488	0
1915	11181	0	0	9.62638	14.6961	0.944975	-0.327142	876.045	564.524	0
1918	33513	0	0	1.91256	1.33324	-0.996671	0.0815343	500.475	12.5952	0
1920	23502	0	0	13.5017	7.71175	0.93783	0.347095	-17.419	329.438	0
1920	34137	0	0	13.3738	7.71273	-0.932449	0.361301	-83.4198	282.682	0
1926	13353	0	0	8.4085	13.6257	-0.804017	0.594607	-40.6992	161.664	0
1926	46508	0	0	8.48531	13.6471	0.376363	0.926472	652.402	582.248	0
1926	48610	0	0	8.5149	13.5508	0.831125	-0.556086	142.611	444.215	0
1928	18511	0	0	26.4553	2.38187	-0.866845	-0.498578	481.887	75.8571	0
1929	19459	0	0	9.24944	9.52883	0.988442	0.151601	1568.95	629.376	0
1929	23792	0	0	9.22129	9.45965	0.599617	-0.800287	561.815	702.251	0
1929	44204	0	0	9.13899	9.5793	-0.53291	0.846172	761.915	112.166	0
1932	14381	0	0	15.0116	13.5873	0.337262	-0.941411	3746.51	61.7654	0
1932	19823	0	0	15.0541	13.6416	0.994785	-0.101993	3607.24	325.956	0
1932	41184	0	0	14.9478	13.5988	-0.648376	-0.761321	1657.78	611.062	0
1933	12817	0	0	6.43579	8.9396	-0.274394	-0.961617	467.744	75.9148	0
1933	50873	0	0	6.39163	9.04799	-0.868704	0.495331	399.674	34.5856	0
1937	17570	0	0	13.1115	6.20533	-0.903894	0.427757	1.94483	634.181	0
1938	21336	0	0	14.3383	10.7298	-0.498389	-0.866953	4464.7	2968.31	0
1938	40009	0	0	14.4335	10.8168	0.907716	0.419586	55.8348	925.418	0
1942	16966	0	0	2.68031	14.9507	-0.748808	0.662787	136.726	26.2871	0
1944	16795	0	0	2.88997	7.32186	0.489261	0.872137	599.828	3.27094	0
1944	25300	0	0	2.9272	7.26166	0.998848	0.0479958	1183.4	219.419	0
1944	48157	0	0	2.79909	7.21038	-0.755856	-0.654738	1629.46	352.103	0
1948	32605	0	0	25.3916	9.14804	-0.93877	0.344546	1455.55	300.39	0
1951	43209	0	0	15.8048	11.6661	0.317455	0.948273	2696.53	1385.8	0
1951	52553	0	0	15.8394	11.5498	0.785042	-0.619442	5332.83	1376.55	0
1954	11664	0	0	12.6165	15.4534	-0.799267	-0.600976	10145.9	4081.1	0
1954	39609	0	0	12.7085	15.4319	0.445657	-0.895204	16157.2	5842.13	0
1957	37163	0	0	3.9252	12.0221	-0.578092	-0.815971	47.8493	8.86811	0
1957	41449	0	0	3.98785	12.0188	0.48775	-0.872983	93.6257	79.2279	0
1957	42447	0	0	3.93474	12.1235	-0.415881	0.909419	118.618	49.5869	0
1960	35559	0	0	14.1062	2.40134	0.271315	0.962491	467.876	113.043	0
1964	21362	0	0	8.83348	14.1877	0.973905	-0.226958	491.422	436.014	0
1964	47890	0	0	8.74895	14.2354	-0.697859	0.716235	-157.825	59.4823	0
1967	15848	0	0	1.57588	4.01712	0.341729	-0.939799	422.49	38.0861	0
1967	37846	0	0	1.51287	4.02959	-0.674471	-0.738301	650.723	132.778	0
1969	12548	0	0	8.00474	3.63494	0.594554	-0.804056	1166.53	56.9519	0
1969	47019	0	0	7.9408	3.62743	-0.393073	-0.919507	1024.96	143.076	0
1981	10639	0	0	9.13809	8.42675	0.922448	0.386121	1249.91	403.979	0
1981	50490	0	0	9.10658	8.35038	0.383974	-0.923344	2871.54	774.885	0
1986	35927	0	0	10.4814	12.015	0.393487	-0.91933	1821.27	142.415	0
1987	33545	0	0	7.02855	2.90237	-0.0989447	-0.995093	2005.8	44.5513	0
1987	52095	0	0	6.98911	3.02552	-0.658393	0.752674	796.568	58.3864	0
1989	41284	0	0	11.9395	6.89124	0.749694	-0.661785	1230.51	729.049	0
1989	42127	0	0	11.9083	6.99152	0.242919	0.970047	3462.84	300.99	0
1989	42133	0	0	11.8781	6.87243	-0.24822	-0.968704	2668.73	409.467	0
1992	16267	0	0	16.9605	8.31748	-0.953068	-0.302758	450.915	367.669	0
1992	16901	0	0	17.0298	8.3953	0.190677	0.981653	689.369	690.142	0
1992	35342	0	0	17.0786	8.33307	0.998968	-0.0454223	2492.76	1406.48	0
1993	15422	0	0	18.0302	8.90661	-0.59834	0.801243	3436.65	157.273	0
1997	22666	0	0	8.20219	13.2436	-0.715841	-0.698264	2602.97	400.233	0
1997	36246	0	0	8.21979	13.3392	-0.416682	0.909052	-130.709	194.853	0
1999	21859	0	0	7.71616	13.7948	0.657976	0.753039	1169.63	163.787	0
2003	30676	0	0	26.8828	2.46973	0.744718	0.667379	523.386	13.5086	0
2005	27501	0	0	26.4693	4.00866	0.889221	0.457478	115.461	3.57987	0
2008	27511	0	0	7.06179	12.7827	-0.999945	-0.0104714	1570.43	141.122	0
2008	51246	0	0	7.16137	12.8068	0.893563	0.448937	2838.15	60.92	0
2013	23701	0	0	6.52978	14.0077	-0.10066	-0.994921	103.831	28.9289	0
2013	27376	0	0	6.59318	14.1001	0.892145	0.451749	940.888	34.0784	0
2013	49880	0	0	6.48659	14.1117	-0.775478	0.631375	63.3263	18.8254	0
2017	27533	0	0	10.9338	4.4759	-0.853669	0.520817	1286.87	276.272	0
2017	37211	0	0	10.9361	4.40442	-0.816537	-0.577293	161.36	176.403	0
2018	21555	0	0	12.7922	6.27376	0.164235	-0.986421	3556.25	172.022	0
2018	41534	0	0	12.8456	6.31841	0.942811	-0.333327	355.516	62.2575	0
2022	27738	0	0	3.70812	4.5107	-0.975791	0.218705	547.856	66.0988	0
2023	15019	0	0	16.5974	6.27841	-0.690349	0.723476	3425.93	509.702	0
2025	25735	0	0	12.1989	14.3097	0.998041	-0.0625633	-1179.31	594.613	0
2031	15102	0	0	1.29994	12.7003	-0.713873	0.700275	306.365	174.572	0
2035	27322	0	0	11.2588	5.57886	0.866003	0.500039	181.964	216.592	0
2037	24134	0	0	4.00521	13.0044	-0.497292	0.867583	-63.4633	49.0702	0
2037	37179	0	0	4.06251	12.9996	0.631299	0.775539	87.8634	123.2	0
2038	48680	0	0	19.3433	4.33896	-0.88705	-0.461674	838.363	127.823	0
2040	26658	0	0	4.51707	15.6867	0.999969	-0.00786487	473.512	30.4306	0
2040	40296	0	0	4.48266	15.6286	0.488558	-0.872531	17.9271	44.6171	0
2042	21363	0	0	23.368	3.78336	0.994128	-0.108207	1002.02	95.8705	0
2042	43200	0	0	23.2947	3.84482	-0.281407	0.959589	434.716	190.549	0
2044	13241	0	0	14.4885	13.4777	0.99688	-0.0789313	1754.43	983.337	0
2044	31969	0	0	14.3798	13.4283	-0.596127	-0.80289	805.421	616.884	0
2046	14295	0	0	13.5683	3.23359	0.805212	0.592987	1261.7	232.865	0
2046	51581	0	0	13.5787	3.17001	0.951209	-0.308549	190.389	32.7293	0
2049	14366	0	0	3.4962	6.76375	-0.929622	-0.368515	1549.33	88.0854	0
2049	34977	0	0	3.56788	6.86133	0.0742998	0.997236	282.901	22.9015	0
2049	51840	0	0	3.63073	6.81123	0.955024	0.296528	1965.26	70.5372	0
2053	16941	0	0	26.1116	4.00464	-0.995381	-0.0960064	1100.57	71.3258	0
2053	23663	0	0	26.1387	4.06906	-0.626487	0.779432	332.176	46.3264	0
2053	43575	0	0	26.2085	4.08133	0.322721	0.946494	452.997	95.7705	0
2054	24000	0	0	20.8619	1.19686	-0.588994	-0.808137	278.968	314.489	0
2055	13182	0	0	21.2086	2.46933	0.461864	-0.886951	930.246	37.7837	0
2055	31278	0	0	21.1256	2.58277	-0.705371	0.708839	1212.84	74.6194	0
2056	24860	0	0	24.7026	4.2795	-0.981891	-0.189445	852.249	275.992	0
2056	25279	0	0	24.7619	4.2248	-0.110735	-0.99385	535.678	24.9821	0
2056	49769	0	0	24.7404	4.35384	-0.426368	0.90455	1527.99	352.51	0
2056	50651	0	0	24.8243	4.25229	0.807331	-0.590099	1882.57	84.8922	0
2057	19575	0	0	22.8859	3.37035	0.858887	0.512166	635.514	141.571	0
2057	26646	0	0	22.7882	3.33406	-0.984928	-0.172967	665.693	26.6794	0
2057	39059	0	0	22.8186	3.39138	-0.411882	0.911237	1899.89	85.7111	0
2059	14054	0	0	4.82816	1.33619	0.352975	-0.935633	443.908	6.48831	0
2059	17677	0	0	4.7606	1.35103	-0.710966	-0.703226	1531.02	46.1561	0
2063	30634	0	0	12.4105	1.11192	0.0796296	0.996825	1335.07	40.2713	0
2066	16139	0	0	24.2826	9.57627	0.692478	0.721439	425.174	53.3162	0
2066	45963	0	0	24.2355	9.46096	-0.0124016	-0.999923	-409.515	108.126	0
2067	24132	0	0	1.88556	13.4913	-0.573347	0.819313	167.756	259.043	0
2067	42367	0	0	1.85368	13.4334	-0.99892	0.046468	351.292	107.378	0
2070	45380	0	0	10.8502	3.7554	-0.140015	0.990149	2519.29	552.577	0
2075	25744	0	0	1.09239	5.74851	0.963132	-0.26903	973.764	158.283	0
2079	33227	0	0	13.6307	5.51257	-0.981919	0.189302	-398.311	191.909	0
2080	15029	0	0	16.7658	9.76146	0.959584	-0.281423	1700.37	1046.42	0
2080	20091	0	0	16.7379	9.83291	0.513818	0.857899	779.84	695.369	0
2080	28422	0	0	16.7038	9.71648	-0.0304637	-0.999536	2096.73	1296.75	0
2080	49457	0	0	16.654	9.81431	-0.82652	0.562907	3420.64	805.923	0
2081	29997	0	0	14.2305	13.4514	-0.69848	-0.715629	-86.628	2295.28	0
2081	31969	0	0	14.3086	13.4367	0.380594	-0.924742	11592.2	98.1359	0
2082	17547	0	0	15.0208	12.6666	-0.388571	-0.921419	4746.82	4999.49	1
2082	20047	0	0	15.1146	12.7174	0.984158	-0.177293	-1346.05	2534.76	1
2082	49787	0	0	15.0268	12.7945	-0.30235	0.953197	3986.01	715.129	0
2084	25789	0	0	11.2408	2.40162	0.901161	-0.433484	484.305	646.843	0
2085	10508	0	0	16.2313	4.61823	-0.299347	-0.954144	946.259	660.694	0
2085	33487	0	0	16.2954	4.63195	0.661122	-0.750279	2477.77	439.538	0
2088	44557	0	0	2.70287	9.40368	0.959805	0.280667	1327.12	55.5396	0
2088	45456	0	0	2.59004	9.40458	-0.955211	0.295925	1443.02	193.281	0
2090	17064	0	0	8.56038	6.28212	0.305306	-0.952254	2058.88	428.918	0
2090	23591	0	0	8.56854	6.41502	0.419664	0.90768	2737.6	131.573	0
2094	47569	0	0	22.2175	6.39541	0.994006	0.109322	177.291	48.0418	0
2097	13926	0	0	16.9167	7.73012	-0.982068	-0.188527	142.766	434.595	0
2097	23728	0	0	17.0631	7.75658	0.985928	0.16717	857.364	412.479	0
2097	52191	0	0	16.9325	7.79132	-0.772027	0.635589	3520.36	685.995	0
2097	52670	0	0	17.0064	7.67183	0.224253	-0.974531	4009.72	850.039	0
2099	15691	0	0	16.5613	9.32473	-0.343632	0.939104	6105.12	320.303	0
2100	28063	0	0	20.8668	7.65218	-0.852915	-0.52205	247.66	89.0914	0
2100	29739	0	0	20.9465	7.75611	0.282887	0.959153	550.064	377.365	0
2101	10733	0	0	17.7831	2.45781	0.458508	-0.88869	3600.95	217.055	0
2101	48993	0	0	17.7054	2.50992	-0.9961	0.0882321	318.43	346.816	0
2103	39891	0	0	8.16656	1.75172	-0.519112	0.854706	73.6949	140.918	0
2103	44119	0	0	8.23838	1.75041	0.549121	0.835743	563.18	214.588	0
2107	32529	0	0	24.5908	9.46486	0.992476	-0.122438	1046.27	172.653	0
2108	34252	0	0	11.7757	6.25724	0.614526	-0.788896	2169.64	631.561	0
2108	49154	0	0	11.7545	6.37326	0.296553	0.955016	2257.8	4.61257	0
2112	16145	0	0	26.8161	5.39621	-0.768478	-0.639876	253.105	94.376	0
2112	28762	0	0	26.8731	5.37684	0.219532	-0.975605	33.2316	125.755	0
2119	11494	0	0	9.77579	11.1472	-0.988504	-0.151193	-23.4138	64.2324	0
2119	14082	0	0	9.79606	11.2073	-0.696995	0.717076	791.258	411.343	0
2119	32156	0	0	9.81325	11.0959	-0.448862	-0.893601	2969.86	125.337	0
2124	24392	0	0	14.5647	6.44191	0.706386	0.707827	-212.921	167.636	0
2124	36020	0	0	14.4742	6.41609	-0.9735	0.228688	-50.6671	290.609	0
2127	20756	0	0	16.4943	7.56737	-0.907828	-0.419343	997.711	165.298	0
2133	13778	0	0	19.237	11.6329	0.935529	-0.353251	1912.37	476.633	0
2133	17330	0	0	19.1211	11.6945	-0.816535	0.577296	1638.68	120.688	0
2133	33226	0	0	19.1757	11.7226	0.00832542	0.999965	831.489	149.269	0
2133	43540	0	0	19.1614	11.5913	-0.206819	-0.978379	759.934	219.694	0
2142	10786	0	0	3.89607	10.0544	-0.991778	-0.127971	695.598	146.086	0
2142	16374	0	0	3.99482	10.1299	0.383344	0.923606	929.567	60.965	0
2142	30065	0	0	4.0373	10.0477	0.975182	-0.221403	931.202	332.18	0
2142	46815	0	0	3.93342	10.127	-0.471152	0.882052	19.0664	61.9079	0
2143	37350	0	0	6.25356	1.75765	-0.227744	-0.973721	1924.98	135.597	0
2147	19728	0	0	14.9477	12.3977	-0.834363	0.551215	7758.4	1386.93	0
2147	45693	0	0	15.0517	12.3134	0.711624	-0.702561	8440.19	346.877	0
2149	10754	0	0	16.9055	9.41893	-0.238877	0.97105	2811.44	975.114	0
2149	18217	0	0	16.9625	9.3458	0.883178	-0.469038	2593.58	549.69	0
2152	12178	0	0	26.5563	3.84677	0.767028	-0.641614	554.966	105.816	0
2153	32745	0	0	12.097	2.53015	-0.99294	0.118615	-211.47	407.197	0
2162	20014	0	0	15.1276	12.4812	-0.999828	-0.0185245	1815.12	407.152	0
2162	31072	0	0	15.2462	12.4394	0.766591	-0.642135	4125.68	271.39	0
2167	14130	0	0	4.24611	10.0692	0.908091	0.418772	807.019	110.734	0
2167	43419	0	0	4.16761	10.0918	-0.550664	0.834727	-138.258	68.2768	0
2167	49437	0	0	4.24005	10.0141	0.79458	-0.60716	125.168	9.00472	0
2168	35693	0	0	11.9119	9.01119	-0.600528	0.799604	3572.33	1168.7	0
2169	22060	0	0	5.54632	3.42284	-0.981203	-0.192979	1481.83	296.671	0
2170	45372	0	0	1.73915	14.9584	0.780863	-0.624703	308.55	95.6907	0
2173	22716	0	0	23.3332	5.55423	-0.359917	0.932984	232.474	253.435	0
2173	41282	0	0	23.2937	5.49391	-0.999165	-0.0408513	589.28	222.432	0
2175	14629	0	0	9.78329	12.9061	-0.979529	-0.201301	3209.49	1494.78	0
2178	26314	0	0	10.8185	8.43793	-0.273714	-0.961811	4194.37	327.667	0
2181	40845	0	0	26.4908	7.55622	-0.485973	-0.873974	4.08672	93.7857	0
2181	41366	0	0	26.5707	7.61158	0.989052	0.147565	518.687	174.075	0
2182	36172	0	0	18.5599	8.78031	-0.287932	-0.957651	447.181	623.526	0
2182	48012	0	0	18.5239	8.82542	-0.997327	-0.0730613	1794.59	860.485	0
2184	20686	0	0	25.8525	6.56778	-0.126268	-0.991996	-43.2346	158.57	0
2184	50195	0	0	25.9117	6.67709	0.761769	0.647848	194.495	409.886	0
2185	44100	0	0	22.743	3.81249	0.880931	0.473245	-139.983	137.38	0
2186	13332	0	0	17.6739	4.51568	-0.425057	-0.905167	2903.17	707.009	0
2186	14186	0	0	17.654	4.62492	-0.71671	0.697371	1833.87	340.001	0
2186	39170	0	0	17.7707	4.56996	0.994127	-0.108218	1435.03	526.983	0
2186	47536	0	0	17.7191	4.64356	0.238294	0.971193	2096.83	203.793	0
2188	52204	0	0	9.23312	4.92287	-0.975357	-0.220632	374.628	323.589	0
[truncated: 44,624 more rows]
