# Supplementary material for: Study on stability analysis of soil nail reinforced slopes under loading based on the discrete element method
Source: PLoS One. 2026 May 26;21(5):e0350163. doi: 10.1371/journal.pone.0350163 (PMC13210361; doi:10.1371/journal.pone.0350163)
Supplement: S1 File — (ZIP) [file pone.0350163.s001.zip › DATA in PFC/2_14_20000__measure.txt]

id	cx	cy	mradius	sxx	syy	sxy	s1	s3	angle_deg	porosity	strain_x	strain_y
1	15.7	15.35	0.63	-12566	-763.967	2583.21	-223.324	-13106.6	78.1791	0.189809	1.09277e-06	-9.05083e-07
2	14.44	15.098	0.63	-39630.7	-33900	14251	-22229.2	-51301.5	50.6842	0.156315	1.61467e-07	-2.10151e-06
3	13.18	14.846	0.63	-22382.4	-108750	3487.76	-22241.8	-108891	2.30874	0.16161	2.15143e-06	-2.33761e-06
4	17	14	0.63	-7710.34	-5199.54	2396.32	-3749.69	-9160.19	58.8248	0.193992	1.44688e-06	1.05211e-06
5	15.74	13.748	0.63	-20026.4	-21360.5	7082.43	-13579.7	-27807.2	42.3097	0.163927	-5.37793e-07	6.38817e-07
6	14.48	13.496	0.63	-18947.5	-47599.2	9275.71	-16206.7	-50340	16.4611	0.175236	-2.41556e-07	-1.46041e-06
7	18.4	12.6	0.63	-9473.95	-5313.2	2640.2	-4032.23	-10754.9	64.1184	0.176902	3.71382e-06	2.74231e-06
8	17.14	12.348	0.63	-14563.2	-13158.9	4886.86	-8923.99	-18798.1	49.0883	0.198227	4.66438e-06	-3.91342e-06
9	15.88	12.096	0.63	-15896.6	-26271.1	6676.34	-12629.2	-29538.5	26.0771	0.180117	1.71335e-06	-1.2728e-06
10	19.8	11.2	0.63	-7654.23	-5486.67	2461.3	-3881.11	-9259.79	56.8826	0.183885	2.90647e-06	-5.12115e-06
11	18.54	10.948	0.63	-11114.2	-10860.3	3357.64	-7627.23	-14347.3	46.0825	0.178663	1.69826e-06	4.0323e-06
12	17.28	10.696	0.63	-16755.7	-18575.9	6438.83	-11162.9	-24168.6	40.9773	0.172398	1.368e-07	2.61371e-06
13	21	9.75	0.63	-13722	-5964.01	2662.43	-5138.21	-14547.8	72.7678	0.190731	-1.72196e-06	-2.69221e-06
14	19.74	9.498	0.63	-11886.4	-8433.59	3284.03	-6449.83	-13870.2	58.8655	0.165483	-3.30627e-06	-4.16554e-07
15	18.48	9.246	0.63	-11775.9	-13704	4498.98	-8138.85	-17341.1	38.9528	0.16561	-1.48979e-06	5.6352e-06
16	22.5	9.3	0.63	-13436.6	-2635.77	1984.72	-2282.61	-13789.7	79.9105	0.187678	-1.55051e-07	-7.44284e-07
