# Supplementary material for: Study on stability analysis of soil nail reinforced slopes under loading based on the discrete element method
Source: PLoS One. 2026 May 26;21(5):e0350163. doi: 10.1371/journal.pone.0350163 (PMC13210361; doi:10.1371/journal.pone.0350163)
Supplement: S1 File — (ZIP) [file pone.0350163.s001.zip › DATA in PFC/2_14_20000__pbond.txt]

ball1_id	ball2_id	cx	cy	pb_fn	pb_fs	pb_state	bond_type
6	21988	6.96249	3.8191	164.826	-80.105	3	0
6	29749	6.99184	3.89661	116.441	317.13	3	0
7	28757	24.6365	3.70178	130.167	-30.4481	3	0
12	5819	3.14913	12.0887	5.5065	61.7277	3	0
17	4641	9.92331	4.56542	151.614	-59.4261	3	0
17	7912	9.89732	4.70924	205.654	-558.844	3	0
25	9688	14.7802	8.5797	235.179	-987.814	3	0
35	7830	10.5522	10.8336	-712.4	-739.534	3	0
36	8603	24.9239	7.46516	77.173	79.326	3	0
40	1994	13.1949	6.0447	22.9918	-16.1152	3	0
51	1555	2.66013	4.94245	86.5554	134.321	3	0
63	3510	15.5977	8.99209	376.783	18.5146	3	0
67	4619	5.20365	9.35717	132.356	-64.9509	3	0
93	3401	23.1433	9.21657	-100.935	84.1786	3	0
151	611	11.4121	4.31271	224.648	-49.0332	3	0
174	289	14.9087	15.2479	-1486.17	-577.493	3	0
183	327	3.86944	15.6609	-42.2848	-86.0713	3	0
265	530	20.7819	6.82442	70.537	-231.03	3	0
421	992	24.9067	1.46921	122.252	12.3284	3	0
563	835	16.0967	7.19506	280.293	-632.368	3	0
639	940	18.1463	3.684	571.407	125.912	3	0
782	835	16.0269	7.27308	234.051	-327.008	3	0
12	29230	3.10641	12.051	-118.572	-91.1868	3	0
19	18330	5.96436	5.19898	164.076	112.818	3	0
19	28347	6.06008	5.26009	154.527	-0.310889	3	0
21	51229	10.2916	12.1349	-1049.58	113.827	3	0
22	20360	18.9291	5.90113	64.4888	478.919	3	0
24	15402	6.12169	9.76223	137.453	21.1685	3	0
24	42844	6.11283	9.69078	-124.438	-240.358	3	0
32	15068	25.797	7.89184	117.126	285.159	3	0
32	23482	25.7107	7.90202	-115.532	-458.796	3	0
32	23484	25.777	8.00102	-307.105	44.8794	3	0
33	24026	22.8895	1.61833	164.028	4.94232	3	0
38	40341	1.84086	14.2119	12.22	-78.1341	3	0
43	24224	12.0744	7.73602	269.466	518.409	3	0
48	15202	5.20903	13.7839	89.245	-53.0188	3	0
48	34325	5.16166	13.6905	-237.86	-109.369	3	0
50	30371	26.6004	1.36093	71.7701	-8.81825	3	0
51	36503	2.71216	4.89433	51.3081	33.6344	3	0
54	38186	15.9123	4.49712	-134.822	-115.116	3	0
54	42458	15.9341	4.43715	169.71	411.804	3	0
55	34632	16.6267	6.09099	-449.85	-128.855	3	0
56	47461	12.4295	5.44644	89.0009	-102.43	3	0
57	25720	16.8733	12.9955	648.007	183.39	3	1
57	35305	16.9308	12.9972	-3.64711	4.38019	3	0
59	25894	25.8868	3.19961	94.8856	23.8188	3	0
59	33269	25.8955	3.08716	63.6656	62.5084	3	0
60	50684	13.6872	9.87116	466.992	555.124	3	0
66	34745	7.95351	1.61299	74.9422	-82.23	3	0
68	44691	12.1672	6.03346	-160.23	-122.81	3	0
68	47062	12.1421	6.10806	122.233	-3.63022	3	0
69	52350	10.6662	6.01714	204.156	82.488	3	0
70	16449	13.548	3.8878	67.3389	-655.839	3	0
70	28456	13.4332	3.98034	94.2754	-367.134	3	0
70	46530	13.4468	3.85815	317.825	512.251	3	0
74	46308	14.504	11.9708	-291.336	-874.134	3	0
76	45241	11.6055	7.60487	259.849	-197.212	3	0
77	17481	23.5898	2.43452	161.692	-153.423	3	0
77	25772	23.7104	2.40003	123.338	2.99643	3	0
84	39294	6.40715	15.0932	-8.76036	-46.7025	3	0
89	38214	23.0345	6.98708	214.228	5.02184	3	0
89	42208	23.1419	7.03799	-72.7609	-34.248	3	0
93	20568	23.0733	9.1504	180.074	-255.153	3	0
93	26651	23.1306	9.11204	-314.835	292.741	3	0
97	14939	5.28774	12.6578	73.3738	-62.0038	3	0
107	4655	21.1227	3.35092	92.9103	107.587	3	0
110	2442	8.82157	8.0544	163.433	196.032	3	0
113	7001	17.4863	4.54812	93.8185	-138.153	3	0
116	4553	3.78232	6.10084	-0.988072	-33.9766	3	0
116	8132	3.72262	6.03846	57.1173	201.896	3	0
117	9560	12.8172	14.3801	-174.302	1054.36	3	0
139	5491	7.17736	1.71848	19.6484	51.0779	3	0
144	9028	14.5566	2.08378	249.871	-16.6073	3	0
147	7975	8.87162	13.7758	-288.056	-440.423	3	0
148	5013	17.8095	2.08141	158.515	132.922	3	0
148	8387	17.802	2.01866	34.5668	128.859	3	0
151	4981	11.3634	4.27677	-34.5736	-108.062	3	0
166	6468	23.9541	2.43288	46.0206	195.192	3	0
174	3017	14.8876	15.3026	0	0	0	0
174	7382	14.9931	15.3117	236.182	-1290.1	3	0
176	4767	8.14528	12.5849	87.2901	-90.1733	3	0
180	2910	1.9162	1.71211	37.3693	-9.72807	3	0
180	3028	1.98794	1.69088	63.3701	7.22981	3	0
198	2215	13.9993	5.62612	24.2767	-834.32	3	0
198	3589	14.0204	5.56498	257.402	238.054	3	0
204	1054	14.6188	7.79902	504.727	-815.283	3	0
213	7139	19.0709	8.01049	115.65	525.368	3	0
214	1408	26.8459	8.91664	-14.941	224.094	3	0
224	7552	26.4393	1.75372	33.9364	2.81414	3	0
225	8504	16.6205	11.7556	91.9327	1004.87	3	0
225	9770	16.6339	11.6731	473.557	-48.5183	3	0
249	6821	23.2383	6.2069	107.907	154.446	3	0
251	5718	14.1811	15.0116	348.909	1676.8	3	0
254	1981	9.03256	8.377	207.897	302.208	3	0
268	8484	7.06194	5.34824	-73.0515	-136.466	3	0
270	6026	17.9668	6.46724	478.098	-1.38364	3	0
273	1287	22.8128	7.97895	-130.879	-251.967	3	0
273	5506	22.8173	8.10292	61.4494	448.072	3	0
289	3017	14.8473	15.2596	-144.486	499.748	3	0
290	2388	26.7388	4.88841	55.3126	69.9204	3	0
290	9384	26.7717	4.9425	150.841	-14.4504	3	0
301	4888	17.2688	8.06014	98.5742	-564.381	3	0
304	6703	25.2365	4.30614	54.4993	108.865	3	0
306	7009	22.2164	6.76423	68.6226	-284.253	3	0
328	7438	18.29	11.5215	119.675	361.114	3	0
332	6358	1.45062	14.6834	-9.54419	-91.6129	3	0
350	1388	8.57422	8.22992	314.828	-295.329	3	0
354	8698	24.6167	2.55322	50.3441	88.2179	3	0
358	7018	26.5157	9.20436	60.9135	-518.934	3	0
362	9949	5.94209	10.001	196.425	-551.847	3	0
370	5503	10.4544	14.8487	-1038.14	-579.979	3	0
373	2529	10.012	5.34395	182.471	-98.0285	3	0
403	8671	26.7015	7.2148	37.7663	348.219	3	0
406	5153	3.38206	10.7884	21.578	291.134	3	0
409	8871	6.45514	8.43321	132.348	363.349	3	0
413	4705	23.1784	1.88052	22.2751	-155.951	3	0
421	5075	24.839	1.5732	97.953	-25.9028	3	0
431	8337	21.8936	5.84609	38.0412	-320.904	3	0
434	2877	25.7204	5.25415	193.442	18.4522	3	0
440	6242	16.9602	6.65217	-221.035	-100.514	3	0
444	7798	16.6264	10.5172	618.494	1542.11	3	0
445	8598	1.94775	15.7757	-38.447	-14.2961	3	0
449	2819	22.2376	3.70718	113.185	-237.929	3	0
457	2431	19.8953	7.60998	-122.715	357.873	3	0
460	5533	19.5212	12.0069	-633.982	-1162.52	3	1
468	2717	7.94562	11.6595	-227.94	367.85	3	0
468	9903	7.85302	11.6679	103.788	112.895	3	0
486	6544	8.48673	15.2146	-85.0673	163.59	3	0
488	5488	23.6181	5.79919	-142.912	-1.2536	3	0
489	8141	16.6787	7.87797	-29.5392	248.606	3	0
522	9063	23.5289	1.36142	71.3544	-51.1422	3	0
524	6489	19.1255	3.8063	68.7694	-56.8038	3	0
527	4761	8.5097	4.02601	15.8002	-333.117	3	0
539	4640	11.0373	4.92312	42.938	325.392	3	0
544	6177	3.33584	9.82557	-2.74781	-94.2849	3	0
548	3039	4.77199	8.9251	186.132	189.326	3	0
550	8755	20.5756	6.43353	138.093	-0.220778	3	0
560	9834	15.5326	13.3329	-309.228	-111.328	3	0
588	1850	16.3727	12.4208	209.633	344.439	3	0
592	7004	12.608	11.3105	13.1298	515.671	3	0
607	3277	25.9232	8.71973	-145.938	-79.6418	3	0
611	4981	11.354	4.33475	14.1466	99.076	3	0
611	8232	11.3966	4.44654	258.449	154.167	3	0
613	5677	8.80596	5.95818	194.97	-324.187	3	0
625	5498	4.99668	10.0479	-508.889	-348.185	3	0
625	7544	4.94435	10.1769	-28.8866	-123.855	3	0
627	6322	7.12854	1.6104	56.0991	-186.65	3	0
665	9681	1.28658	4.20695	68.3759	7.05755	3	0
679	6601	20.2747	8.78277	63.312	-17.8054	3	0
680	7711	12.7874	13.7632	243.512	-3611.52	3	0
683	4642	11.5751	15.8725	-406.47	491.327	3	0
690	1385	16.1384	12.1868	-191.796	-458.389	3	0
697	8103	9.73404	4.11863	177.157	13.9028	3	0
702	7878	4.31542	14.3461	0.171013	53.7693	3	0
707	9384	26.8616	4.88031	28.0176	126.653	3	0
715	3209	3.82579	5.9087	130.146	26.2636	3	0
724	7274	10.3773	3.31166	124.097	251.973	3	0
731	9241	22.5126	6.16164	174.293	-350.748	3	0
733	1123	2.0241	3.71847	40.1613	11.3392	3	0
751	8296	23.9691	6.04089	-27.7122	-98.0924	3	0
754	1371	14.4578	14.2676	-39656.4	12355.2	3	1
756	5325	11.5246	6.47173	192.549	12.9423	3	0
758	9856	15.56	2.83006	130.092	-355.208	3	0
767	5985	15.8016	6.29079	258.083	-408.826	3	0
778	4382	11.2652	10.1503	214.766	-520.773	3	0
778	8198	11.3176	10.1184	2.52888	835.107	3	0
784	5410	9.28868	8.3941	212.619	81.0102	3	0
791	1865	15.9453	14.8995	353.272	1201.8	3	0
807	9274	2.63428	5.83779	42.1337	-68.2089	3	0
816	9512	13.5138	6.19437	381.311	-41.7765	3	0
821	1060	20.2676	9.93425	7.7112	-92.9869	3	0
829	1692	10.4698	2.14423	102.855	-175.166	3	0
830	5158	11.4003	9.65643	-541.315	-331.464	3	0
839	3006	6.26016	4.62401	238.047	-79.3154	3	0
855	1486	25.982	2.69603	67.4365	112.038	3	0
863	3946	6.98076	6.77335	147.106	165.933	3	0
865	6533	1.20413	6.51293	9.6809	69.0003	3	0
869	6758	5.27971	6.50887	-245.772	40.0586	3	0
877	1683	8.76468	12.2515	194.936	713.162	3	0
884	8370	26.2136	6.53498	128.384	-6.49243	3	0
890	1431	3.03383	6.39567	35.819	-38.3289	3	0
890	2227	3.08861	6.42581	28.0895	61.8666	3	0
895	6379	19.5464	10.2044	190.954	897.557	3	1
910	6228	3.06754	10.807	88.5914	28.0726	3	0
910	8636	3.12907	10.8856	-96.4943	-152.696	3	0
915	5700	12.4116	7.35691	365.759	187.116	3	0
916	4803	16.7199	10.8474	50.466	-570.202	3	0
917	5518	8.62571	12.4873	277.331	387.63	3	0
921	5208	4.16753	14.1559	-133.01	72.4521	3	0
922	4311	8.84478	6.8509	38.1051	36.5399	3	0
936	6354	8.77989	9.1225	131.86	-322.33	3	0
944	1775	2.33474	8.4403	-53.4731	23.1416	3	0
959	9513	2.55963	11.6052	-336.677	-9.5577	3	0
982	7007	8.9448	5.39507	119.23	-237.925	3	0
991	2924	5.66134	3.27273	29.8179	-183.294	3	0
106	25320	2.15208	5.70292	71.2197	131.486	3	0
106	47966	2.23587	5.72756	90.9638	-112.046	3	0
107	30020	21.0658	3.38375	59.2729	-10.6713	3	0
109	21833	5.9491	14.5198	-165.103	-187.029	3	0
109	46247	5.91375	14.6139	-118.192	145.568	3	0
110	11861	8.72579	7.96519	216.768	138.864	3	0
111	17343	17.8423	10.2393	485.08	276.624	3	0
111	48451	17.7951	10.1902	408.944	-625.613	3	0
112	19678	18.0013	7.78224	-131.968	-83.4668	3	0
112	44620	18.1129	7.81243	81.4066	-817.234	3	0
113	13332	17.5972	4.50414	157.126	-329.332	3	0
113	14186	17.582	4.61258	113.011	455.683	3	0
117	40552	12.7681	14.4147	3118.52	-102.503	3	0
117	50168	12.7188	14.385	0	0	1	0
123	32028	3.80656	14.4076	31.9002	-60.31	3	0
123	33916	3.7251	14.3301	-89.984	-58.4857	3	0
125	19521	2.30573	7.03013	33.9595	-101.802	3	0
125	37745	2.2511	6.94681	70.2343	-146.367	3	0
125	50605	2.25182	7.0403	56.0606	80.2398	3	0
126	21177	4.82707	7.62732	49.6281	11.3625	3	0
126	28446	4.83194	7.55813	256.791	-83.3869	3	0
130	39047	5.21238	14.7108	20.6439	-33.9291	3	0
130	43752	5.31405	14.6777	-151.453	87.5028	3	0
130	49960	5.22935	14.7722	-92.4429	9.53511	3	0
132	29470	7.38494	3.53436	110.58	52.4239	3	0
135	34696	7.16112	7.45337	94.4795	289.977	3	0
135	41198	7.24964	7.38064	156.032	-203.529	3	0
138	28676	25.8273	9.46191	100.431	405.474	3	0
140	37645	3.54468	14.7717	-62.5357	26.2	3	0
140	39263	3.46795	14.8482	-41.998	80.9787	3	0
146	43101	13.289	11.9967	-343.506	-82.1552	3	0
146	43116	13.1649	11.9251	-527.388	760.251	3	0
147	13975	8.93009	13.8601	242.952	143.898	3	0
147	25145	8.88053	13.8939	-330.123	-167.478	3	0
148	16186	17.9252	2.00857	219.859	-323.048	3	0
149	21700	25.6702	9.65729	14.2346	235.054	3	0
149	52219	25.7127	9.77361	13.3472	-323.32	3	0
151	28831	11.39	4.19952	202.418	223.885	3	0
152	16058	7.80587	3.2514	100.107	101.621	3	0
152	37748	7.79554	3.33487	70.7868	-217.722	3	0
154	18833	5.79481	15.3258	-58.4942	-125.718	3	0
156	34543	16.4198	8.10553	61.2193	1314.87	3	0
158	11919	20.4541	5.70565	64.1386	1.38214	3	0
159	10956	26.4357	8.22264	-120.101	193.574	3	0
159	40282	26.4455	8.11019	-172.673	32.4882	3	0
164	17602	19.2821	1.78417	128.882	-228.977	3	0
164	26505	19.2658	1.88164	157.735	145.88	3	0
165	30530	8.85938	14.8894	-436.191	-93.527	3	0
165	31502	8.78849	14.92	150.599	-62.6022	3	0
165	42152	8.91069	14.9335	103.755	481.6	3	0
166	25772	23.8571	2.3824	170.012	-10.5116	3	0
174	30024	14.9418	15.3479	-562.704	1521.32	3	0
176	25833	8.04576	12.642	-324.504	56.6244	3	0
176	28268	8.01983	12.5826	153.581	2.60653	3	0
176	37679	8.11391	12.6452	107.477	-209.583	3	0
179	24017	4.66862	5.5907	100.822	1.97434	3	0
182	17570	13.0499	6.16414	118.493	36.6392	3	0
182	21445	12.9933	6.1261	8.60837	178.703	3	0
183	10029	3.96708	15.7225	-48.7801	-0.942823	3	0
183	26193	3.92473	15.7715	-50.5034	56.0862	3	0
184	41451	17.079	12.2875	156.98	491.474	3	0
185	36620	13.788	8.45364	206.816	-45.0633	3	0
185	45036	13.8539	8.44021	191.256	384.126	3	0
189	17773	23.5126	5.45275	104.276	-16.0645	3	0
193	18006	3.06301	15.3169	-188.872	1.54385	3	0
193	19032	3.02761	15.379	-5.32325	14.4375	3	0
198	22096	14.0841	5.56066	231.199	-445.824	3	0
198	29453	14.0782	5.66464	370.117	564.317	3	0
204	15894	14.5716	7.92667	518.291	31.1763	3	0
204	21198	14.5239	7.819	-191.965	152.727	3	0
204	25939	14.6516	7.86203	-281.332	-70.434	3	0
204	32863	14.5177	7.8852	-8.05774	154.381	3	0
207	10791	10.1969	12.5012	0	0	0	0
207	17625	10.3065	12.5471	181.067	450.615	3	0
213	33090	19.0325	7.90992	157.994	636.131	3	0
214	16620	26.7659	8.94291	38.9316	-53.1526	3	0
215	37391	21.6973	8.52713	58.9093	-453.62	3	0
224	27982	26.3514	1.83879	83.0255	-4.9035	3	0
224	50945	26.3285	1.77633	25.6088	-13.5016	3	0
225	49371	16.578	11.6569	90.7204	435.213	3	0
226	43870	11.081	9.05008	592.426	-587.136	3	0
226	46877	11.0896	9.17395	410.716	206.056	3	0
226	51602	11.024	9.16901	231.955	137.254	3	0
231	13417	16.5139	1.49005	354.061	-9.95716	3	0
232	25618	20.5936	7.92717	-212.987	-128.049	3	0
232	48017	20.5955	7.9906	66.0194	-36.1366	3	0
237	17124	20.5312	2.26649	234.799	-20.5218	3	0
238	32540	12.5098	10.1018	-735.581	355.424	3	0
245	24737	7.49786	3.40061	135.984	-59.5165	3	0
245	41631	7.44769	3.35673	66.7947	-2.96791	3	0
249	11409	23.3047	6.11821	137.813	93.5989	3	0
249	27505	23.2217	6.11804	25.3681	-322.125	3	0
251	18674	14.2145	15.1394	137.038	1299.54	3	0
259	44262	4.31113	4.91428	169.439	29.9426	3	0
265	20380	20.8986	6.90529	-194.313	-348.827	3	0
268	15542	6.97984	5.44917	79.7108	-118.608	3	0
268	21131	7.09398	5.4184	177.03	461.925	3	0
268	31410	7.00256	5.34543	154.075	-105.419	3	0
270	50443	17.9591	6.6062	276.494	117.776	3	0
271	52249	7.2867	6.11362	97.1709	-415.446	3	0
273	16943	22.8892	8.01872	91.3826	-122.195	3	0
277	17147	2.35507	13.2921	-154.694	-24.243	3	0
280	39494	13.7294	9.14746	274.397	1113.95	3	0
280	40120	13.7655	9.08595	-1524.8	-16.8553	3	0
282	34596	12.1269	12.3724	543.334	-183.848	3	0
284	28978	12.6266	5.85496	69.1292	668.483	3	0
286	11280	20.0884	3.44843	-6.64635	-262.508	3	0
286	29630	20.044	3.35549	59.4676	183.34	3	0
288	12437	11.6981	7.801	239.518	225.652	3	0
288	12732	11.7484	7.89282	404.405	61.3003	3	0
288	51642	11.7709	7.79734	224.112	-587.245	3	0
289	15400	14.7971	15.2155	391.485	171.476	3	0
289	24636	14.9143	15.1349	677.088	1642.23	3	0
290	10646	26.643	4.96214	167.776	-16.6147	3	0
293	17473	2.87153	15.2082	-64.1748	-79.3596	3	0
295	43789	3.66079	10.8652	25.5273	299.303	3	0
298	46883	14.7487	14.5892	-1034.17	1036.98	3	0
298	51311	14.7539	14.47	478.137	308.368	3	0
301	13515	17.164	8.10343	-114.568	-797.616	3	0
301	20138	17.2105	8.03435	237.32	770.068	3	0
305	20197	2.03374	13.7883	23.1191	22.6429	3	0
305	25469	1.94283	13.727	-70.3175	-34.6105	3	0
306	28965	22.2957	6.74834	54.3095	39.9405	3	0
306	34072	22.285	6.87382	56.0313	264.684	3	0
306	43894	22.3334	6.80041	46.9048	-3.05303	3	0
310	12793	11.1089	5.82819	216.329	-553.664	3	0
310	27914	11.1422	5.90205	75.2721	159.834	3	0
310	32468	11.0208	5.91759	50.1753	-704.589	3	0
312	28376	19.101	8.5492	-153.423	-183.246	3	0
312	46751	19.1643	8.62766	-65.6295	68.9094	3	0
313	14362	18.2448	1.98969	33.0344	24.2218	3	0
315	11736	6.33788	2.46112	100.372	-153.862	3	0
319	26680	4.11529	8.64378	-66.2044	121.33	3	0
319	39905	4.18204	8.61625	258.078	-20.9756	3	0
328	12483	18.2986	11.6299	18.4242	581.386	3	1
328	13021	18.1838	11.5969	51.1494	-20.603	3	0
328	21397	18.1956	11.5373	18.8275	15.9495	3	0
330	50178	1.27683	14.8865	15.2585	65.7176	3	0
336	33716	25.4462	8.4452	108.647	416.32	3	0
336	49714	25.5083	8.42298	107.043	-281.39	3	0
338	15248	26.4328	7.73553	108.276	339.577	3	0
338	51992	26.4309	7.65656	71.8248	-272.917	3	0
339	32629	23.6385	4.41307	121.146	11.1878	3	0
339	37003	23.6968	4.28077	104.087	216.223	3	0
341	32093	26.5422	3.42284	89.8372	14.5517	3	0
342	28959	26.3775	5.55413	67.0464	281.845	3	0
348	19425	5.31698	13.0453	120.909	-149.441	3	0
348	27041	5.43511	13.0167	66.091	505.803	3	0
350	25826	8.53613	8.29866	83.2786	644.184	3	0
354	13595	24.5624	2.66665	41.6271	-45.8926	3	0
354	48239	24.6268	2.68371	35.4427	3.67288	3	0
355	21094	13.423	12.3938	-1315.42	2728.13	3	0
355	50823	13.2808	12.372	-1860.77	-1540.24	3	0
358	35925	26.4143	9.17976	116.619	363.157	3	0
358	37160	26.5082	9.0896	37.2472	225.209	3	0
359	25413	13.8164	5.00391	98.455	238.827	3	0
359	37927	13.8581	5.09169	404.434	-112.444	3	0
359	44031	13.8663	4.96366	223.615	236.339	3	0
362	12518	5.87844	10.0852	138.333	419.562	3	0
362	17338	5.96367	10.1474	47.2913	-191.898	3	0
362	28515	6.01031	10.0291	-268.18	95.9706	3	0
363	13159	14.7436	13.0948	145.174	-886.466	3	0
374	16165	4.58734	1.57228	-56.9613	2.7224	3	0
374	21737	4.69818	1.60619	0	0	0	0
374	24287	4.71772	1.53314	24.8343	-90.6504	3	0
375	15047	2.84699	3.75024	40.8359	86.9364	3	0
375	43957	2.95403	3.75275	38.8664	9.3743	3	0
376	17150	10.8238	2.93145	284.785	1058.5	3	0
376	19194	10.8169	2.99961	54.5953	-545.107	3	0
376	32607	10.933	2.91465	319.83	-553.071	3	0
384	18116	7.02459	9.03713	98.6858	198.919	3	0
384	42476	7.13153	8.9957	6.9188	-96.3634	3	0
388	18883	21.6839	9.52998	222.144	111.673	3	0
388	29001	21.7174	9.41196	71.0969	228.937	3	0
395	15721	4.91028	9.39822	-217.321	-227.574	3	0
395	41829	4.89671	9.31083	227.37	-24.7875	3	0
395	51048	4.9726	9.41064	124.394	-13.1189	3	0
400	16125	19.3119	9.10346	143.83	-33.9652	3	0
403	13784	26.6747	7.12612	155.518	-423.648	3	0
406	29800	3.27191	10.8572	21.151	223.101	3	0
406	31130	3.35752	10.8972	78.0766	-474.403	3	0
406	39315	3.27891	10.7985	82.6464	-6.88927	3	0
408	46789	3.34064	1.74876	0.0189579	-44.3455	3	0
408	47519	3.35775	1.81862	86.8601	24.1915	3	0
410	44454	13.199	8.14509	208.914	-148.287	3	0
413	19246	23.2768	1.97329	-3.45198	85.5533	3	0
416	49497	4.18541	5.99773	139.682	261.918	3	0
423	37881	12.9065	4.57865	46.3819	732.685	3	0
426	33990	10.294	7.52978	-239.837	-130.61	3	0
426	44011	10.3939	7.5055	-280.559	-154.71	3	0
426	44670	10.3227	7.48228	84.1395	49.2146	3	0
428	10957	8.3523	5.81803	165.514	0.118808	3	0
431	10658	21.8723	5.75895	201.397	302.476	3	0
431	21741	21.8151	5.86175	182.878	145.712	3	0
431	45094	21.7967	5.77876	36.6786	-522.347	3	0
436	11887	18.0073	9.86794	392.991	-69.033	3	1
436	22058	18.0294	9.75638	22.9929	-19.093	3	0
436	46699	18.1161	9.83734	-36.0542	3.56565	3	0
437	13241	14.5916	13.4042	497.895	-43.883	3	0
443	14627	5.69914	9.96911	146.493	-410.162	3	0
444	29264	16.5401	10.6114	418.983	-214.353	3	0
444	37471	16.5472	10.5442	-377.402	-499.388	3	0
451	37086	5.09705	3.47428	94.8312	263.72	3	0
452	26596	12.9643	5.42794	238.87	514.202	3	0
452	45323	12.8586	5.37526	47.1516	-734.752	3	0
453	40501	15.6539	13.2233	490.793	1314.16	3	0
454	23665	11.992	12.8819	631.834	-73.2561	3	0
454	44929	12.0601	12.7962	-891.279	461.902	3	0
455	12425	8.16755	12.4129	-377.404	-199.503	3	0
455	24363	8.12827	12.3606	137.529	-5.5857	3	0
455	31496	8.15192	12.3	269.881	-129.707	3	0
455	34579	8.26099	12.3592	350.549	997.499	3	0
457	50187	19.934	7.7389	140.23	286.302	3	0
459	44903	1.2892	3.55669	31.1006	36.0775	3	0
461	13027	13.6126	15.4729	41.8646	-1331.2	3	0
465	42912	9.75811	7.39157	-75.9482	-44.2404	3	0
470	27052	3.63433	6.25289	91.7489	49.9262	3	0
470	36835	3.68746	6.31086	69.031	-172.668	3	0
474	25094	25.811	1.1697	41.5746	-2.54925	3	0
483	32952	23.1989	5.77289	92.618	174.785	3	0
486	17708	8.57997	15.2382	-64.2324	-264.385	3	0
488	24415	23.5347	5.7368	127.28	-196.715	3	0
488	24853	23.6446	5.73007	224.559	4.72321	3	0
488	44442	23.5722	5.69452	-67.1635	-10.8481	3	0
489	23613	16.7395	7.86856	400.018	38.2	3	0
491	40045	25.3321	5.44667	201.121	-166.803	3	0
499	13325	18.8354	1.53237	244.088	-369.452	3	0
507	44448	25.1096	1.82446	86.2655	-22.461	3	0
512	45863	17.9073	14.009	77.7329	-34.7742	3	0
522	12218	23.6171	1.29876	102.875	-5.50399	3	0
522	31661	23.5539	1.3025	0.630072	-49.2862	3	0
522	50715	23.631	1.39522	75.2997	308.917	3	0
524	17499	19.2126	3.85642	66.8386	421.102	3	0
524	42589	19.2153	3.7553	229.097	-14.1007	3	0
525	14925	15.399	3.20774	166.868	-81.4678	3	0
530	21819	20.7674	6.75433	114.622	5.91607	3	0
539	32875	11.17	4.96361	196.476	154.531	3	0
539	50244	11.1057	4.85056	756.914	-85.2345	3	0
540	44654	4.69163	14.2532	53.0565	23.5452	3	0
540	47374	4.60778	14.2954	-133.727	162.121	3	0
540	50774	4.58506	14.1999	32.1833	-163.527	3	0
541	17502	7.99441	13.8633	-688.871	48.6523	3	0
541	34312	7.90091	13.92	147.515	312.097	3	0
544	20929	3.36416	9.89022	187.334	1.38459	3	0
544	50060	3.24629	9.8732	178.769	31.4997	3	0
545	18739	12.242	15.3116	2207.67	-3822.01	3	0
545	37578	12.2466	15.4484	2248.52	1739.91	3	0
546	21054	11.9862	12.0596	635.639	339.472	3	0
546	40035	11.8941	11.9547	385.595	454.617	3	0
546	52611	11.9562	11.9353	560.456	-339.265	3	0
547	50835	15.982	7.51701	-61.33	304.926	3	0
548	20718	4.87387	8.9462	236.657	15.2484	3	0
550	36697	20.6522	6.41028	0	0	0	0
557	48234	20.5714	4.79672	65.2033	260.664	3	0
560	21176	15.4686	13.3436	413.483	33.5006	3	0
563	30959	16.1878	7.20561	353.349	671.827	3	0
563	41006	16.1415	7.08129	364.142	150.963	3	0
565	29903	11.3202	15.8242	-448.653	419.068	3	0
566	14826	5.33332	4.15111	207.27	-169.492	3	0
566	47505	5.41141	4.22004	90.9579	198.846	3	0
567	17860	7.78858	8.40364	-55.4038	-253.815	3	0
567	20902	7.75582	8.3491	-13.1649	266.251	3	0
574	13605	15.01	6.72795	138.347	-327.105	3	0
582	21471	20.7375	6.62916	275.548	18.4136	3	0
582	49751	20.8475	6.54239	344.035	-35.2745	3	0
585	17505	15.6577	1.82581	287.942	14.2805	3	0
585	37532	15.7153	1.84933	96.6421	-29.4218	3	0
587	43163	14.8515	4.5336	334.08	-23.1465	3	0
588	21691	16.4461	12.4161	292.006	146.637	3	0
588	23590	16.4739	12.474	176.616	-579.725	3	0
592	21303	12.4835	11.3214	54.1501	-678.41	3	0
592	36365	12.5475	11.3495	0	0	0	0
592	42986	12.6098	11.2426	-538.576	-273.766	3	0
598	18739	12.3142	15.2793	2214.07	5213.35	3	0
598	44205	12.4261	15.3249	1365.23	3290.56	3	0
599	23962	11.4981	2.84492	34.0429	304.493	3	0
600	17149	7.61733	10.2048	102.375	313.543	3	0
600	37485	7.65401	10.1596	207.745	-161.29	3	0
600	41131	7.71724	10.2195	133.887	518.849	3	0
610	29155	6.23201	11.3783	216.174	-581.109	3	0
610	46830	6.20394	11.46	90.7535	447.924	3	0
611	51012	11.4588	4.41941	66.7697	-221.622	3	0
613	19614	8.88446	5.8529	-21.8982	201.867	3	0
613	43002	8.81938	5.8281	205.97	-22.9856	3	0
616	43975	6.46455	6.19171	121.517	108.119	3	0
618	24312	7.25898	1.93808	30.1445	-106.002	3	0
618	41136	7.35544	1.92918	48.7888	117.262	3	0
620	34589	21.0214	9.70066	50.3457	392.024	3	0
624	15949	10.3747	7.7613	187.756	-588.534	3	0
624	47991	10.4647	7.70201	64.3907	146.782	3	0
625	32816	4.89876	10.1034	108.913	27.6685	3	0
627	31117	7.23941	1.60285	82.2516	371.438	3	0
632	31913	7.09624	15.2713	-21.0708	-82.2297	3	0
633	20663	14.6352	3.22543	190.231	377.846	3	0
633	33370	14.7127	3.31967	156.836	540.167	3	0
636	44038	8.27779	9.84004	-463.686	-466.29	3	0
639	18136	18.0677	3.77361	297.143	-730.921	3	0
639	39164	18.1994	3.77908	104.329	-307.445	3	0
639	46051	18.14	3.8225	408.922	51.7255	3	0
642	33911	2.80318	8.99306	107.214	-250.288	3	0
642	45598	2.77941	9.05775	88.8434	92.9938	3	0
645	21557	20.8946	6.22752	170.155	-10.3515	3	0
645	32884	21.0035	6.22299	97.9695	-136.61	3	0
645	48659	20.9505	6.25913	44.0239	-33.2036	3	0
647	14928	2.6308	15.1853	-90.7546	-14.5253	3	0
647	25793	2.68829	15.1941	-22.4775	61.2003	3	0
648	48849	20.8953	2.57602	103.551	203.221	3	0
651	47027	16.2435	9.14158	-361.837	268.129	3	0
654	13963	23.0893	5.71954	190.376	136.729	3	0
654	32952	23.173	5.69765	73.2859	-85.3155	3	0
656	15308	16.3928	12.0855	-387.021	-135.322	3	0
656	25528	16.4226	12.1997	537.151	426.655	3	0
665	22590	1.21281	4.20741	22.755	-143.885	3	0
667	39128	8.74855	3.55718	220.826	-90.7963	3	0
668	49029	2.6384	14.6982	-46.9655	95.8672	3	0
679	17157	20.2233	8.75772	-141.311	-176.138	3	0
679	30621	20.2256	8.86849	82.0491	299.73	3	0
683	21604	11.7166	15.8677	-279.955	393.588	3	0
683	31393	11.6114	15.7811	-212.79	-927.582	3	0
685	37023	18.6113	1.59889	279.356	-146.425	3	0
685	42664	18.6559	1.52054	188.801	265.351	3	0
690	52039	16.1128	12.2496	-704.327	810.186	3	0
694	16913	5.68384	7.99269	68.863	160.199	3	0
694	37239	5.59748	7.92656	99.3644	-44.257	3	0
698	41647	12.8292	5.01343	18.5175	26.9378	3	0
698	46978	12.9277	5.06422	289.416	207.699	3	0
703	11253	8.25315	2.44165	150.178	463.272	3	0
703	17317	8.1564	2.34304	133.012	75.5863	3	0
707	37769	26.8521	4.77469	39.8735	-88.7919	3	0
711	46709	12.5555	7.8185	127.456	355.964	3	0
713	48129	25.2199	1.88058	81.8883	-0.94332	3	0
714	27165	24.2702	8.42173	-53.8731	-7.85535	3	0
721	45111	21.9993	3.00838	34.2286	-258.887	3	0
726	27311	10.9773	7.75132	149.663	-194.971	3	0
728	23479	22.8353	5.17329	262.28	-163.337	3	0
729	21254	5.33715	1.43173	-17.2961	-32.6899	3	0
731	14943	22.4576	6.21585	-145.083	132.641	3	0
732	36841	4.49574	4.2138	66.5592	20.1218	3	0
732	39611	4.45391	4.10448	57.1659	-7.57856	3	0
733	12389	2.15105	3.72777	96.8464	-15.8535	3	0
733	15915	2.15822	3.65669	27.0399	-33.0889	3	0
733	32460	2.0236	3.65431	53.3595	17.3795	3	0
733	43836	2.0787	3.75873	76.0849	-11.9367	3	0
743	47050	16.4668	9.68002	580.224	101.806	3	0
745	16062	5.329	2.41592	71.5932	-13.6734	3	0
748	47786	18.1697	9.10472	483.211	-599.396	3	0
754	24014	14.4213	14.1664	733.07	-39.3322	3	1
754	48672	14.3912	14.2946	427.564	1830.07	3	1
758	14827	15.4493	2.87514	-315.606	52.7697	3	0
758	17359	15.4731	2.93841	152.65	-10.3682	3	0
758	23061	15.4889	2.82251	145.593	218.311	3	0
759	16036	5.08418	1.49909	181.042	-10.8626	3	0
759	49537	5.00471	1.41268	109.244	188.848	3	0
760	30538	14.3313	11.7134	-576.82	191.318	3	0
760	33979	14.2775	11.74	523.916	50.7416	3	0
762	22945	16.67	1.30568	227.489	-1.81536	3	0
762	24564	16.7778	1.21307	160.592	61.6702	3	0
763	17449	6.08643	4.88301	236.612	-9.6433	3	0
763	35728	6.03449	4.92433	144.501	-54.0311	3	0
763	43206	5.97447	4.81711	330.894	14.5698	3	0
765	19801	17.3858	2.98712	280.822	24.8638	3	0
765	34359	17.4217	3.0587	108.94	108.847	3	0
768	13532	24.1702	1.55258	-58.0582	-47.8892	3	0
768	22606	24.2084	1.60741	117.377	3.81	3	0
768	27136	24.1925	1.49308	-26.1453	6.82653	3	0
768	34863	24.2752	1.60558	30.4379	6.74865	3	0
770	35323	8.12789	14.4066	-218.586	346.311	3	0
782	36735	16.0219	7.37444	171.604	1188.99	3	0
782	42068	15.9362	7.30103	52.0783	-450.277	3	0
791	43345	15.9548	14.9846	-372.02	-1059.24	3	0
792	17161	5.89865	3.46064	80.4116	205.854	3	0
792	22977	5.95885	3.5617	90.8845	-223.423	3	0
792	26350	6.03779	3.46892	77.8917	289.506	3	0
794	28224	10.1488	14.0621	615.771	52.5849	3	0
795	29376	2.67839	5.49524	169.632	31.0067	3	0
795	44595	2.7325	5.55017	24.6056	-93.3943	3	0
797	19223	26.3705	3.45778	17.9153	-74.7457	3	0
797	41358	26.3524	3.56109	81.2848	27.3865	3	0
797	45924	26.334	3.50615	107.552	-6.81452	3	0
802	20157	26.8313	5.21119	63.8077	62.3651	3	0
803	25402	16.5531	9.53964	-352.193	106.184	3	0
813	49347	5.48884	2.43308	134.065	238.656	3	0
815	46528	4.7871	8.41066	58.7373	-214.874	3	0
815	47703	4.80612	8.30561	-108.652	-71.8318	3	0
820	41886	13.7384	15.6742	1301.81	1664.38	3	0
820	50754	13.8203	15.6803	732.154	-998.196	3	0
821	36787	20.2715	10.0346	97.4399	693.467	3	0
821	42232	20.3556	9.98951	111.883	-468.169	3	0
823	13866	5.5984	12.7613	161.224	7.73824	3	0
823	35627	5.4961	12.7534	135.847	189.271	3	0
828	17091	21.7464	2.60569	133.765	-272.037	3	0
828	41898	21.6964	2.55872	211.606	0.1541	3	0
830	28142	11.3046	9.64504	150.779	931.701	3	0
832	50001	21.9976	5.13745	-153.072	245.655	3	0
835	18007	16.0887	7.27231	36.0244	607.925	3	0
839	39514	6.31682	4.66749	-142.766	167.613	3	0
839	40630	6.25513	4.76688	169.212	-251.626	3	0
844	12215	7.93776	14.083	-61.2415	-514.756	3	0
844	25315	7.88604	14.1512	52.3398	281.968	3	0
844	39276	8.03472	14.1522	113.33	502.817	3	0
846	52374	20.8983	8.16926	193.323	-319.652	3	0
847	37194	1.13561	12.9616	-47.4723	75.214	3	0
847	45800	1.15759	12.8456	-120.893	-93.8257	3	0
850	25100	20.6068	4.25155	48.7754	-10.3567	3	0
850	27157	20.6358	4.34735	153.829	125.384	3	0
850	45866	20.6668	4.2373	113.691	-27.4735	3	0
853	10941	4.79651	11.3996	60.2384	-31.4068	3	0
853	46963	4.84181	11.3547	28.2351	-257.624	3	0
853	47935	4.8409	11.477	-66.4593	82.5217	3	0
858	41265	1.71559	8.07403	147.99	-43.6752	3	0
860	27295	9.09211	8.91545	95.7132	-382.054	3	0
860	37736	9.12511	9.0144	105.118	224.116	3	0
861	33305	17.1	9.04978	140.748	1040.49	3	0
863	42112	7.06402	6.76784	-74.9405	99.3187	3	0
867	18214	15.3315	12.8472	170.879	394.867	3	0
867	40675	15.2089	12.8225	40.746	-2.40429	3	0
877	49531	8.65557	12.173	216.447	-582.693	3	0
878	23409	2.3041	4.53072	115.295	39.1117	3	0
878	26270	2.22565	4.44949	104.186	-8.89475	3	0
878	30503	2.17678	4.49171	103.958	5.19556	3	0
878	46687	2.28532	4.46629	43.1309	-63.6095	3	0
884	22997	26.3384	6.54539	102.232	-134.756	3	0
884	36764	26.227	6.46618	58.7872	-226.184	3	0
884	41452	26.3043	6.44833	106.295	297.792	3	0
886	30981	10.4677	8.58568	23.497	-853.049	3	0
886	35702	10.3956	8.62664	84.1047	758.286	3	0
887	18468	6.59683	4.38626	120.359	47.8035	3	0
890	28130	2.98273	6.43226	23.9329	65.9214	3	0
890	31378	3.0436	6.51264	43.9387	-73.0672	3	0
894	32109	26.9352	5.86057	4.51465	71.4957	3	0
896	13137	6.26834	14.6913	31.8291	54.8795	3	0
902	13037	9.40197	13.6937	-229.006	-704.945	3	0
902	24511	9.34591	13.6634	-487.547	-97.734	3	0
905	48879	9.54001	13.5319	-884.987	-30.6198	3	0
906	37428	26.1	7.77345	7.01274	-125.33	3	0
909	22750	23.0934	8.30726	188.709	135.628	3	0
909	37964	23.0558	8.3967	54.9013	307.064	3	0
909	42323	23.0098	8.35309	227.753	-87.6251	3	0
910	29800	3.17898	10.852	58.4692	-45.8331	3	0
911	12196	3.04251	5.54332	162.732	4.93875	3	0
911	33905	3.07586	5.6271	20.5447	-9.75527	3	0
911	47648	3.17721	5.57931	143.84	20.6471	3	0
911	47902	3.0934	5.49731	98.3645	-110.856	3	0
915	13240	12.5177	7.4169	-268.862	159.653	3	0
915	19721	12.3788	7.41812	-441.269	-407.395	3	0
916	11491	16.58	10.8393	221.029	-1132.55	3	0
917	38297	8.65973	12.5355	5.75078	-720.074	3	0
920	49309	8.53065	12.3239	-488.112	200.867	3	0
923	15350	7.90425	1.07889	249.53	62.8009	3	0
929	10665	10.5186	10.6328	135.287	-68.0324	3	0
930	40646	14.4582	15.6037	-29.0556	169.363	3	0
930	43371	14.3592	15.6978	0	0	0	0
936	20564	8.71669	9.13859	412.399	120.756	3	0
937	15603	25.5718	8.86105	79.6458	-344.604	3	0
937	29213	25.4632	8.77693	38.2325	-160.348	3	0
944	27030	2.3786	8.35539	53.0074	157.612	3	0
945	32326	19.8372	1.78004	121.442	-324.151	3	0
952	51531	2.63871	15.6595	-66.0818	-71.498	3	0
957	21380	17.3471	5.20847	115.025	54.613	3	0
957	40715	17.2397	5.21292	180.551	-282.001	3	0
961	31550	22.8303	2.80641	136.421	-63.8474	3	0
961	44719	22.824	2.8716	87.3761	74.3353	3	0
962	26978	25.2714	5.74942	120.801	10.5278	3	0
962	35535	25.3584	5.6498	125.669	326.525	3	0
963	11181	9.67301	14.7321	-195.649	-626.092	3	0
963	16846	9.60977	14.8243	-6.19547	312.002	3	0
966	26437	16.388	6.62475	-195.19	717.92	3	0
969	17433	10.2487	1.16457	58.3183	16.8963	3	0
969	21247	10.215	1.26133	222.317	-34.2603	3	0
976	12145	2.32713	1.32205	117.216	-9.65657	3	0
978	11753	11.873	15.4869	772.559	-1909.15	3	0
978	36941	11.8016	15.4231	776.308	2206.08	3	0
982	43984	9.00168	5.47597	91.1886	350.445	3	0
983	20088	23.9061	6.38208	53.5417	308.68	3	0
983	20114	23.9541	6.49597	74.9656	-262.215	3	0
983	27217	23.8888	6.52675	-102.883	-6.65571	3	0
983	30000	23.8293	6.48647	113.563	25.8665	3	0
985	51413	24.4355	1.48928	-40.7465	-40.3455	3	0
986	16359	14.6333	2.69087	331.415	-102.805	3	0
991	10045	5.79542	3.22332	103.471	-33.2194	3	0
991	34163	5.72106	3.31453	191.781	-12.7195	3	0
991	40638	5.67742	3.1913	275.613	86.8243	3	0
992	13566	24.8738	1.42122	7.77338	5.03136	3	0
1005	6612	11.1105	1.24011	51.1645	-261.527	3	0
1007	2117	19.1561	5.46147	134.015	661.394	3	0
1010	3759	8.727	5.10779	317.771	224.543	3	0
1013	7575	2.76963	8.25494	45.3543	-132.334	3	0
1016	4733	2.42603	5.79143	91.4797	-0.587043	3	0
1054	2262	14.702	7.69952	209.003	300.001	3	0
1060	9234	20.2071	9.93875	142.054	434.343	3	0
1072	3337	19.1567	10.8654	232.11	-36.2005	3	0
1081	3881	6.68702	12.074	131.063	363.742	3	0
1086	7584	19.3517	11.4405	282.074	25.2428	3	0
1095	6332	12.7293	1.76562	49.1542	206.786	3	0
1129	8596	4.99871	15.3036	-53.6558	60.8185	3	0
1139	2094	22.1814	6.33752	85.9715	179.727	3	0
1140	5327	16.9757	1.59696	166.058	1.07136	3	0
1140	6625	17.0333	1.62486	114.694	-0.182649	3	0
1145	4258	19.9993	11.0687	-58.7903	120.373	3	0
1149	3633	13.3559	13.598	648.611	-485.171	3	0
1160	2197	6.76265	7.04582	288.735	144.014	3	0
1165	1409	18.6375	11.7543	133.268	-3291.71	3	1
1182	8611	1.20238	2.81835	85.2832	23.5851	3	0
1202	6326	13.8202	1.38488	333.383	7.49089	3	0
1205	4052	23.1488	9.69598	47.6805	-278.393	3	0
1205	9116	23.1532	9.58949	58.54	455.552	3	0
1209	2079	13.7002	5.57081	208.802	28.3981	3	0
1209	3884	13.6576	5.70088	279.947	-334.738	3	0
1209	7430	13.7702	5.64073	67.5866	-276.124	3	0
1212	1264	13.2489	8.759	102.346	569.962	3	0
1216	5748	15.3345	9.99147	365.561	119.976	3	0
1226	4635	9.19739	6.1544	319.276	86.0867	3	0
1232	5677	8.72425	6.07685	-73.5345	-121.741	3	0
1236	4927	10.0258	13.1341	0	0	0	0
1239	7789	13.6825	13.7671	388.15	575.39	3	0
1240	3372	22.0681	7.41581	-27.821	37.8856	3	0
1258	8351	1.20578	8.7953	-89.9113	4.43518	3	0
1270	1894	11.4135	13.9505	877.913	-1244.49	3	0
1278	4526	8.13409	4.76913	287.639	167.927	3	0
1289	6360	2.72089	10.765	132.596	13.7688	3	0
1326	5403	16.5634	5.35529	89.6277	126.717	3	0
1330	1694	20.9782	1.59582	198.012	-19.8834	3	0
1342	4647	25.8206	9.93701	184.449	22.9081	3	0
1343	4524	23.0623	4.22504	-10.4164	-155.573	3	0
1346	6825	9.23218	1.93536	210.215	11.777	3	0
1364	7682	24.5817	3.86045	91.3985	26.213	3	0
1365	9070	13.8048	6.20259	8.79458	721.395	3	0
1370	7101	26.5524	2.97691	173.502	-35.3261	3	0
1378	6279	23.8148	8.22833	-93.6984	-68.8834	3	0
1390	3318	24.6897	8.26052	8.7242	-261.385	3	0
1413	6794	21.5765	9.74022	8.54597	-68.0241	3	0
1444	7762	4.50529	5.67126	139.963	-150.422	3	0
1458	2416	26.6687	8.23723	79.1181	249.442	3	0
1471	4730	15.3831	2.07924	245.648	21.1071	3	0
1479	5898	8.32751	7.27382	-42.5238	-76.4326	3	0
1495	4088	26.6191	4.72924	198.218	16.53	3	0
1503	7043	19.2805	1.6608	256.453	-307.914	3	0
1503	7601	19.1937	1.62362	163.394	450.894	3	0
1506	6723	24.9629	2.85256	81.4794	-79.0263	3	0
1532	2571	1.39621	4.05929	111.542	-0.409435	3	0
1532	6689	1.29122	3.97785	131.939	-61.8544	3	0
1532	9681	1.33476	4.07953	62.9019	-57.3283	3	0
1551	4314	6.96062	7.36775	225.418	-9.94722	3	0
1562	7458	10.0179	5.73777	195.089	-76.2448	3	0
1588	4552	5.14016	4.43462	285.802	-40.7355	3	0
1590	7370	7.33579	10.6208	-347.372	-313.231	3	0
1590	9505	7.3774	10.4861	-317.89	-0.633714	3	0
1610	9777	8.19229	9.46645	89.3846	78.7979	3	0
1616	1887	20.6296	10.4537	76.644	1061.99	3	1
1621	4998	23.6711	1.79974	73.1018	4.33023	3	0
1622	4849	11.719	3.86681	226.325	32.6387	3	0
1622	8796	11.6505	3.75925	353.357	43.6667	3	0
1624	5564	2.11815	7.42409	102.312	-21.827	3	0
1624	7468	2.21798	7.47407	60.955	-166.832	3	0
1629	7458	9.98816	5.86573	137.559	-780.747	3	0
1635	2395	6.48252	4.32417	-40.682	14.4636	3	0
1638	3195	1.07319	13.9782	-125.194	44.8402	3	0
1658	2079	13.773	5.50908	20.6456	-488.295	3	0
1658	3589	13.9022	5.51261	-74.0284	-114.584	3	0
1658	7430	13.8319	5.58292	404.674	-35.5801	3	0
1662	3564	17.8858	7.18033	124.581	533.132	3	0
1663	5507	23.6785	9.43645	110.406	-264.94	3	0
1666	7326	26.3187	8.82517	30.9313	-277.44	3	0
1680	5772	1.32791	7.26381	23.4466	-3.26879	3	0
1687	5705	25.6827	7.48481	86.6943	72.6594	3	0
1689	2402	21.535	5.49334	-17.7561	-24.7227	3	0
1690	7552	26.4926	1.78032	33.5878	-19.486	3	0
1699	9203	4.12936	12.0179	-125.481	55.9444	3	0
1711	9275	25.4162	3.07905	86.8899	-18.836	3	0
1727	3656	2.72299	2.60779	100.915	-71.3347	3	0
1733	1888	7.43092	13.6738	-39.37	84.5037	3	0
1733	6516	7.33386	13.6648	87.1011	-30.6713	3	0
1750	2867	2.72628	13.4676	31.4808	108.367	3	0
1755	6921	6.51407	8.84403	113.283	-79.6263	3	0
1778	8918	16.1379	12.4468	-705.512	439.771	3	0
1780	3051	7.85182	9.40961	-576.103	32.0102	3	0
1790	7762	4.52597	5.80236	124.231	-108.476	3	0
1805	8121	18.4006	3.49782	77.6248	173.217	3	0
1808	4710	24.0854	3.33927	58.6383	217.732	3	0
1833	5884	26.4971	4.83622	134.59	-46.4674	3	0
1833	6832	26.3958	4.81343	206.082	-29.629	3	0
1847	4862	5.56161	13.924	-143.831	-109.153	3	0
1849	8714	14.0177	7.565	165.22	-544.174	3	0
1856	5811	14.6981	11.2742	-523.333	310.391	3	0
1877	8410	8.2286	2.74423	98.3408	333.043	3	0
1881	4191	19.4311	9.33044	-320.778	26.4871	3	0
1883	4524	22.99	4.24582	189.106	200.369	3	0
1894	7362	11.3748	13.998	191.062	1007.7	3	0
1918	6685	2.05146	1.34953	54.8317	107.039	3	0
1932	6446	14.9792	13.712	495.877	775.64	3	0
1933	6921	6.50718	8.95689	-294.188	-563.645	3	0
1954	3918	12.7284	15.5491	2090.27	3040.15	3	0
1955	9798	4.4812	11.2776	-11.33	288.65	3	0
1967	8312	1.57414	4.13426	59.9451	-6.51264	3	0
1986	9878	10.4225	12.0275	423.596	56.0933	3	0
1987	9041	6.97351	2.93881	81.2089	12.5465	3	0
2003	8374	26.8912	2.3981	73.9182	3.48051	3	0
2012	4527	19.2296	7.2447	6.57428	93.3244	3	0
2019	8392	2.09947	10.8498	-78.6158	-8.0432	3	0
2037	4341	3.98039	12.9522	16.8149	-25.064	3	0
2050	9274	2.62533	5.76933	41.681	2.12923	3	0
2055	3882	21.2445	2.55067	75.3308	-85.7655	3	0
2056	5154	24.8182	4.33978	41.0698	-16.0762	3	0
2058	7573	2.14423	6.25477	157.794	-36.2365	3	0
2058	8575	2.21226	6.35904	29.5142	37.3789	3	0
2066	6735	24.2222	9.59344	-88.7651	74.7419	3	0
2074	2956	4.12959	2.33007	25.9705	52.8583	3	0
2081	8332	14.233	13.5567	1709.07	-935.051	3	0
2083	4628	3.66246	15.5702	-66.3837	-99.9103	3	0
2094	6097	22.1185	6.35629	38.565	-294.676	3	0
2107	9165	24.5509	9.40788	22.0524	51.9215	3	0
2125	4927	10.0123	13.0765	-498.719	120.682	3	0
2133	9545	19.2293	11.6946	-111.311	48.1985	3	0
2142	8446	3.99958	9.99933	-97.1804	-156.49	3	0
2143	8932	6.30278	1.87733	134.32	45.472	3	0
2161	5401	20.2211	3.70012	43.0598	3.7511	3	0
2162	2715	15.158	12.5386	275.33	14.3706	3	0
2166	8276	11.2128	4.01918	24.5602	4.71309	3	0
2174	3494	25.9608	5.83528	53.9988	-337.838	3	0
2181	6793	26.5487	7.55946	-16.6646	-77.0901	3	0
2185	8874	22.6247	3.73962	-66.5594	-82.3348	3	0
2201	9411	9.93079	6.79936	168.567	75.274	3	0
2231	7375	8.38175	12.5243	0.48676	-428.288	3	0
2234	9587	14.9264	9.52865	146.24	1393.43	3	0
2238	6847	17.9958	4.10416	53.2322	-136.442	3	0
2247	2269	15.3882	14.2469	345.945	706.088	3	0
2247	4076	15.3358	14.2142	292.534	-303.109	3	0
2262	8149	14.8229	7.68544	57.2544	-194.231	3	0
2282	7976	20.1114	5.7349	60.7876	150.858	3	0
2283	9521	8.42879	3.58593	-184.921	-34.1774	3	0
2286	6078	9.81702	1.27446	272.903	17.5044	3	0
2287	3272	25.098	5.9808	124.99	-148.396	3	0
2293	7085	16.597	14.8905	-5.86984	-2.19174	3	0
2334	8322	12.4651	11.9143	-748.67	-405.73	3	0
2335	7407	18.0102	7.59768	168.687	-819.162	3	0
2341	4855	16.0541	5.49639	173.76	135.12	3	0
2341	6586	16.1232	5.51497	167.283	-82.2149	3	0
2358	4856	14.3334	4.83796	431.553	-240.433	3	0
2370	7637	11.5136	11.3325	-698.557	201.835	3	0
2408	5650	1.93779	11.9597	21.0473	321.249	3	0
2410	2429	6.9784	8.56609	-83.9625	-217.34	3	0
2428	8399	8.6192	2.51131	58.2842	-78.0674	3	0
2439	5410	9.27264	8.2631	254.308	-532.091	3	0
2440	5718	14.2171	14.8972	1796.02	129.786	3	0
2442	3551	8.95715	8.11338	105.987	364.019	3	0
2444	5819	3.28086	12.0449	26.0061	137.505	3	0
2445	5360	1.37244	8.71662	51.5518	-367.011	3	0
2445	8351	1.26233	8.71619	66.1897	359.869	3	0
2453	5258	9.08238	4.02633	-95.0316	-16.6337	3	0
2453	5747	9.13911	3.93622	233.759	-44.726	3	0
2461	7454	13.3907	1.75952	45.5468	-9.84736	3	0
2472	6586	16.2094	5.51082	-54.8927	329.125	3	0
2482	2875	20.0869	1.46088	225.76	297.68	3	0
2495	2927	8.47384	12.7909	71.4609	322.492	3	0
2495	6062	8.54349	12.8824	-269.029	-759.384	3	0
2512	5489	26.3187	5.91611	33.8541	-149.492	3	0
2524	5790	8.55548	14.8337	-318.481	-209.329	3	0
2544	7894	4.50573	8.48833	-93.7745	112.415	3	0
2546	4396	7.14812	3.1185	136.688	14.2038	3	0
2554	4684	6.38459	1.05839	121.879	354.766	3	0
2557	9189	1.98611	6.67313	89.1301	28.9421	3	0
2560	9941	19.3013	11.9672	-1811.96	-1308.81	3	1
2566	3114	12.824	3.1374	143.271	-0.213143	3	0
2613	2902	5.37734	6.10303	118.229	39.9706	3	0
2624	9112	17.6704	3.97923	116.828	351.117	3	0
2626	4274	21.6017	2.78198	270.374	-33.0813	3	0
2632	3620	18.7931	12.6784	79.791	-359.449	3	0
2658	6698	6.59424	14.4127	-233.446	71.7064	3	0
2665	8144	23.3878	7.30415	44.6994	-67.7062	3	0
2669	7140	7.59272	2.50612	108.738	-3.79336	3	0
2695	9050	20.3815	6.56854	186.813	-285.809	3	0
2722	4353	10.4088	8.91503	156.931	1246.35	3	0
2732	4743	9.62647	11.9153	115.242	-1734.16	3	0
2748	4216	2.80722	14.3741	-6.59488	-136.377	3	0
2750	8226	9.24666	4.81208	97.3949	70.3505	3	0
2752	5653	2.93337	12.3682	60.5726	115.654	3	0
2756	7579	16.8496	2.07608	178.502	194.077	3	0
2806	9107	4.05	2.00876	10.2623	86.2543	3	0
2812	9140	1.31576	13.0424	16.9695	-208.701	3	0
2819	2973	22.3412	3.63534	65.92	43.9813	3	0
2819	3850	22.353	3.7654	23.1432	72.8436	3	0
2823	4062	19.3795	3.91619	152.813	11.0852	3	0
2824	4937	19.8426	11.439	179.322	-69.4782	3	0
2825	8239	16.9125	4.56916	198.852	236.326	3	0
2837	4860	16.037	9.07713	374.929	1104.07	3	0
2838	7243	24.1287	1.34533	135.584	-31.2829	3	0
2859	4341	3.8983	12.8781	-239.166	-70.8971	3	0
2860	6515	7.93995	5.19501	42.9605	331.722	3	0
2863	8489	21.5482	10.2792	-0.17617	-125.388	3	0
2867	6896	2.62636	13.5419	-157.143	-15.3084	3	0
2867	7265	2.69063	13.5402	-24.8007	-93.8521	3	0
2879	5515	9.24878	5.07387	246.881	17.4792	3	0
2887	7253	20.7357	5.04129	49.6972	-191.753	3	0
2895	6869	9.31632	12.0498	60.4545	376.863	3	0
2911	7609	14.2622	2.54761	7.47422	15.5412	3	0
2912	3217	18.6857	6.285	120.077	241.219	3	0
2923	6084	13.192	13.7471	952.983	610.424	3	0
2933	7076	19.4141	1.77904	105.77	98.0855	3	0
2944	6941	17.8955	8.70366	368.385	155.282	3	0
2951	6666	8.51024	15.8554	-184.483	-12.8359	3	0
2961	7942	20.9797	1.07844	56.81	-34.0493	3	0
2996	7186	13.1458	3.4853	237.679	108.722	3	0
3001	4260	9.06125	8.02405	100.226	331.364	3	0
3030	4955	18.524	8.09875	452.815	151.586	3	0
3030	7525	18.5098	8.23608	-9.82883	-15.0196	3	0
3035	7913	20.8263	7.435	380.448	377.375	3	0
3051	4428	7.90946	9.43891	102.558	-517.921	3	0
3057	6546	12.6253	8.69994	423.787	347.961	3	0
3070	6553	1.73119	4.83085	10.1675	73.9414	3	0
3074	4406	4.51736	5.35757	17.5792	223.781	3	0
3110	5235	13.1541	14.8565	-1611.45	282.103	3	0
3117	7992	25.3626	8.98694	216.343	-198.475	3	0
3134	8433	15.2097	9.55505	1.60398	994.073	3	0
3142	8613	12.8933	11.0204	170.231	-1268.22	3	0
3169	3977	11.7161	13.1067	635.125	-1961.82	3	0
3170	5111	23.4538	5.28896	-44.6262	-154.068	3	0
3170	5562	23.31	5.26402	54.4496	-235.546	3	0
3176	7219	1.74217	12.5035	64.1959	-158.849	3	0
3185	5120	10.5138	1.74492	111.457	-109.009	3	0
3191	9220	3.22565	4.83916	-31.4838	33.9545	3	0
3195	3827	1.13646	13.955	37.0179	-96.4888	3	0
3220	3292	11.6014	7.31587	55.3273	113.86	3	0
3229	8420	12.8149	15.0792	-2046.84	-1003.81	3	0
3231	3330	13.8608	14.063	173.04	33419.7	3	1
3252	6987	22.4786	5.20081	149.949	13.6129	3	0
3260	4783	15.6629	10.6496	505.187	116.132	3	0
3261	8554	17.6266	8.43891	20.423	-254.342	3	0
3269	7990	7.22735	3.7547	101.006	-35.6843	3	0
3293	8494	20.2584	7.99394	97.9211	29.0606	3	0
3313	9340	9.38197	7.59432	15.7908	69.6632	3	0
3328	4871	4.81514	12.8187	70.9902	-210.274	3	0
3329	4529	1.60973	9.54432	4.10332	-29.829	3	0
3331	8062	14.0178	6.4975	491.692	-1.06461	3	0
3340	6842	8.0175	8.58836	63.4904	-235.331	3	0
3372	4895	22.1908	7.45763	294.29	-53.3848	3	0
3384	9926	26.9607	4.20461	34.7157	-57.819	3	0
3392	7539	16.711	13.3121	346.244	1143.93	3	0
3401	4436	23.2303	9.24908	174.742	272.915	3	0
3416	3827	1.23445	13.9861	35.2487	27.5244	3	0
3433	4566	14.8455	12.9293	0	0	0	0
3452	4542	19.6159	12.1111	-626.682	-509.385	3	1
3473	5905	19.5458	3.08357	196.328	-2.66407	3	0
3486	8146	9.69918	5.21329	383.716	414.006	3	0
3507	8760	12.1869	8.07634	275.643	-58.1966	3	0
3510	7168	15.654	8.97438	-139.283	342.258	3	0
3522	7836	26.8427	8.17055	173.351	-314.926	3	0
3523	7121	12.896	2.3933	194.859	-30.0166	3	0
3523	8076	12.9181	2.51755	205.119	331.476	3	0
3545	7991	16.9269	1.29826	67.3753	-296.463	3	0
3551	4260	9.00838	8.06664	267.222	-112.059	3	0
3555	6791	19.2832	3.58968	27.9904	-146.375	3	0
3558	8122	9.99843	2.64515	234.224	95.71	3	0
3561	5624	5.54796	2.76381	18.6444	105.907	3	0
3565	5221	16.6726	10.282	212.424	-503.625	3	0
3565	7798	16.6271	10.3822	20.8948	771.03	3	0
3566	3795	12.4204	2.49429	75.6921	-775.292	3	0
3571	5861	15.5809	7.47234	-181.58	346.099	3	0
3579	6662	2.99878	9.15765	-6.36828	42.4709	3	0
3594	5085	4.30602	5.40155	214.77	42.186	3	0
3602	8522	9.98819	1.65259	143.554	-80.85	3	0
3612	8113	12.2402	10.1607	371.1	-146.96	3	0
3615	8914	7.16192	2.20378	1.88586	112.914	3	0
3622	7847	15.8553	13.2087	417.753	-394.248	3	0
3622	8892	15.7652	13.3026	252.01	1573.69	3	0
3642	9665	15.1815	11.9432	-729.064	-68.5959	3	0
3671	4701	2.5613	12.7972	-212.464	62.1905	3	0
3697	9931	15.5883	15.3586	146.894	-302.172	3	0
3701	7117	17.7727	5.72374	174.235	-239.444	3	0
3717	6774	7.26307	8.69659	18.4911	178.191	3	0
3752	9001	19.9496	6.93776	184.599	100.046	3	0
3758	3909	5.61296	12.4881	-57.7913	7.18118	3	0
3759	8438	8.75125	5.22464	-233.223	-92.4208	3	0
3765	7619	2.62571	7.01337	104.487	9.00625	3	0
3775	9264	21.2049	4.94054	64.6766	-27.1183	3	0
3786	6608	13.9323	12.4537	444.982	298.21	3	0
3797	8045	6.11528	3.33552	43.4461	25.7423	3	0
3814	9316	16.0588	5.76877	39.7587	-30.7659	3	0
3823	7799	18.1701	8.3741	-336.322	-63.7662	3	0
3829	8077	16.4381	14.9211	-228.964	107.575	3	0
3839	4572	9.88122	12.2512	461.387	101.069	3	0
3850	8176	22.4595	3.81509	40.9289	-246.455	3	0
3852	5590	9.37268	6.43641	0	0	0	0
3852	6461	9.39008	6.3755	-485.547	-139.714	3	0
3853	9303	9.91776	8.28887	-135.428	-111.541	3	0
3865	7816	2.64619	6.03613	-22.0633	152.099	3	0
3900	4349	17.082	2.98599	279.315	-148.661	3	0
3900	6027	17.0172	3.08812	331.139	-48.5603	3	0
3919	8476	16.3261	3.6063	85.2557	0.469187	3	0
3941	8036	26.559	2.49277	102.392	12.6523	3	0
3947	6778	8.2211	10.1849	137.75	-72.3322	3	0
3954	9520	14.427	12.1532	621.719	316.318	3	0
3964	6673	16.3441	4.43975	251.917	-502.988	3	0
4000	4343	6.62828	13.4308	-184.633	-79.4151	3	0
4023	5811	14.5851	11.2621	43.453	-1307.82	3	0
4025	4416	2.57084	7.59839	168.666	101.526	3	0
4050	5308	8.25013	13.113	79.2734	-141.113	3	0
4059	5372	13.47	7.08033	-524.034	140.817	3	0
4059	9900	13.3264	7.05453	82.7984	182.201	3	0
4062	8643	19.339	3.83083	-28.6427	-239.157	3	0
4062	8815	19.3903	3.79898	147.595	299.64	3	0
4065	8080	17.2388	14.2333	-184.9	78.2367	3	0
4076	7358	15.2808	14.2838	200.415	515.392	3	0
4078	4365	6.03806	1.29218	23.694	34.9422	3	0
4084	6241	1.67063	6.54754	33.286	-1.02967	3	0
4103	8660	6.43606	2.83885	80.3048	40.0098	3	0
4103	9982	6.49224	2.80993	151.256	20.3166	3	0
4152	7731	11.3703	10.6281	8.77282	1275.78	3	0
4152	7808	11.4703	10.5837	331.637	-1514.25	3	0
4160	4603	23.2478	3.26809	67.4173	35.5986	3	0
4171	8821	21.866	9.25458	331.483	-197.234	3	0
4196	5417	9.58238	5.67143	128.723	-237.533	3	0
4203	6189	19.2633	1.40239	51.4205	-32.3476	3	0
4240	4946	26.0493	4.96704	-100.29	-86.1692	3	0
4259	7215	5.31892	14.0721	-89.6747	105.508	3	0
4260	8008	8.99818	7.9251	231.568	-374.912	3	0
4290	9752	26.2994	9.31295	36.1293	-183.953	3	0
4298	5749	24.0297	2.6465	0	0	0	0
4360	9832	4.77823	13.1245	26.8609	-280.286	3	0
4369	8198	11.3853	10.2017	811.693	-16.8587	3	0
4437	8397	19.8635	2.17072	21.9234	-104.186	3	0
4452	7754	18.2801	9.81822	100.584	497.75	3	0
4527	4528	19.2756	7.20247	-150.765	-47.2459	3	0
4527	9230	19.2159	7.10115	113.292	482.365	3	0
4528	4715	19.3243	7.16654	90.1488	109.044	3	0
4542	5533	19.5734	12.06	54.774	-716.731	3	1
4554	8395	9.46049	5.06521	67.7227	-186.068	3	0
4565	6256	8.41663	3.70592	78.6069	-35.4122	3	0
4565	9003	8.46209	3.74734	247.758	-40.2594	3	0
4565	9521	8.42552	3.64626	216.993	173.228	3	0
4605	8528	7.99522	3.04908	383.845	-30.912	3	0
4628	7462	3.65901	15.4828	-38.0111	57.5023	3	0
4630	8691	10.2756	4.21342	-178.005	-96.4971	3	0
4635	5768	9.26122	6.14088	164.177	-88.4737	3	0
4655	7684	21.1767	3.33213	-214.16	-19.904	3	0
4668	8745	2.33027	13.0617	-59.55	-184.451	3	0
4684	6477	6.31966	1.1097	203.939	-107.278	3	0
4693	9252	8.56981	4.91893	271.812	7.54426	3	0
4705	6235	23.0665	1.85667	129.37	-173.74	3	0
4710	8642	24.1189	3.4445	49.706	-90.7638	3	0
4712	9529	14.8163	12.1485	-426.211	-894.142	3	0
4727	7755	24.7302	6.75753	207.788	-25.3055	3	0
4732	5547	13.4315	2.84203	64.0671	-607.459	3	0
4739	9726	8.9746	8.95786	393.29	-292.837	3	0
4747	8082	1.20894	7.81274	151.664	-15.9251	3	0
4755	7532	13.505	9.87367	-175.029	152.093	3	0
4761	8682	8.51147	4.09371	163.517	577.838	3	0
4807	5339	26.2521	5.32553	37.5749	270.926	3	0
4820	6660	7.72378	7.59194	-522.231	117.502	3	0
4841	6576	8.89367	6.04573	71.5357	-13.7247	3	0
4851	5409	2.36053	4.33004	113.339	1.30843	3	0
4861	9443	18.0617	5.8093	271.101	-526.052	3	0
4862	6636	5.47694	13.8338	97.909	-207.091	3	0
4864	7197	2.09937	3.30136	146.19	1.50286	3	0
4888	7309	17.3228	8.09027	166.029	29.7055	3	0
4889	8333	19.4875	8.00121	336.007	-14.3106	3	0
4895	7161	22.2583	7.3754	24.1937	-57.2375	3	0
4946	9739	26.0096	4.85983	-21.7578	-102.507	3	0
5043	9443	18.1215	5.83691	166.434	362.126	3	0
5076	9225	9.5522	3.99822	-29.201	-84.9227	3	0
5121	8731	12.4583	3.4374	-94.2753	307.213	3	0
5134	7867	1.33497	1.30069	54.5657	2.68153	3	0
5176	7507	7.68441	1.7074	207.98	12.7145	3	0
5213	5505	17.758	12.9491	102.549	152.921	3	0
5219	5909	18.4402	12.4174	-504.163	-203.881	3	0
5234	5804	12.296	4.75813	-276.27	-218.448	3	0
5258	7827	8.98365	4.02965	-11.0876	132.304	3	0
5301	9447	18.8857	11.7854	194.489	-3347.24	3	1
5316	6308	6.03496	14.7352	62.4351	-93.0243	3	0
5327	6625	17.0298	1.5567	148.944	11.7869	3	0
5341	8337	21.9801	5.93632	-101.647	118.372	3	0
5343	6612	11.1161	1.17534	74.854	-21.2795	3	0
5357	7458	10.1085	5.81859	141.088	396.218	3	0
5357	9452	10.2227	5.87153	171.928	509.167	3	0
5365	8522	9.88334	1.75512	111.453	-114.228	3	0
5370	8819	10.7043	6.51641	415.676	25.1779	3	0
5384	6086	26.7435	7.47161	-117.108	-35.1801	3	0
5387	6228	3.01039	10.8487	-190.754	-131.011	3	0
5387	8636	3.0712	10.9316	115.734	0.506918	3	0
5399	6414	20.3526	1.43771	-71.0265	-119.864	3	0
5428	5442	12.13	3.83258	56.856	-3.58203	3	0
5429	8318	6.79391	4.50048	176.449	97.1355	3	0
5432	9178	25.9182	2.3475	37.241	65.3622	3	0
5433	8413	5.53352	9.02061	-46.5559	209.124	3	0
5499	8333	19.4917	8.06784	108.398	-458.536	3	0
5500	7783	6.57229	6.54827	6.77029	-106.406	3	0
5500	8488	6.55283	6.48747	7.06553	39.7197	3	0
5506	5932	22.8543	8.21315	6.02766	-127.838	3	0
5575	6115	1.32875	9.47028	48.5934	221.304	3	0
5591	9595	14.3909	1.33731	189.298	-432.57	3	0
5593	7415	21.1309	9.80694	96.7709	299.549	3	0
5609	7410	2.51097	7.07148	98.0051	-40.0388	3	0
5631	8876	20.8442	2.70851	-50.3147	-192.312	3	0
5649	6904	11.8342	14.6333	336.028	1725.4	3	0
5669	6389	14.7172	11.0387	-1058.31	445.464	3	0
5673	8713	21.5579	9.27905	51.7961	-365.535	3	0
5677	6576	8.85026	6.00812	-163.278	281.194	3	0
5683	8935	5.95931	12.488	124.608	200.399	3	0
5691	8854	13.6719	6.61665	357.205	-7.30554	3	0
5700	9133	12.3998	7.24004	331.708	177.202	3	0
5724	6600	5.38036	11.3975	76.2473	416.84	3	0
5725	8571	16.7214	3.86642	135.407	-47.9114	3	0
5765	7610	2.0669	4.64149	139.217	166.608	3	0
5787	9164	19.7623	6.78315	149.981	359.426	3	0
5807	7939	25.347	2.26348	54.0323	28.0925	3	0
5822	8041	9.94472	9.14377	59.9031	383.851	3	0
5823	6153	7.37515	6.99421	183.702	254.449	3	0
5823	9056	7.50432	7.02001	125.268	-99.3393	3	0
5833	8044	3.45509	9.1044	56.9375	-338.192	3	0
5833	8917	3.51666	9.12042	7.73746	39.5722	3	0
5841	7344	5.50137	7.65876	196.392	11.0001	3	0
5854	6815	16.1506	9.79027	406.992	-57.3951	3	0
5895	9529	14.9385	12.2156	-541.208	-262.077	3	0
5900	9436	25.1045	4.67127	101.527	-176.309	3	0
5904	9696	24.3419	5.22264	-0.471288	104.102	3	0
5905	6850	19.5863	3.13811	-117.462	2.61688	3	0
5908	9791	2.41956	12.3349	-224.437	-58.3595	3	0
5910	6383	5.6902	6.95475	70.8723	-85.3725	3	0
5921	6384	10.478	4.59853	100.7	-725.468	3	0
5921	8587	10.4042	4.67917	220.731	-297.294	3	0
5927	8084	15.5314	8.39626	-756.189	-376.361	3	0
5957	8948	2.17184	7.83439	91.1807	-278.739	3	0
6015	7414	6.80892	10.8021	65.6699	-567.81	3	0
6016	6591	19.6004	3.63526	-143.806	-9.94757	3	0
6020	8360	15.2067	6.55316	86.8847	-279.933	3	0
6036	7609	14.1182	2.54789	65.8497	134.702	3	0
6044	8061	21.9279	2.24089	-10.5471	42.3172	3	0
6068	9053	13.6128	3.57053	281.695	-77.1374	3	0
6070	7976	20.17	5.72448	263.09	23.1079	3	0
6095	7766	8.20824	7.52579	245.328	-129.201	3	0
6103	8752	7.25866	1.35907	19.5722	147.931	3	0
6119	8755	20.5138	6.44741	-183.53	265.185	3	0
6149	6721	7.99565	9.77598	83.6076	-836.69	3	0
6153	7686	7.28006	6.90736	361.61	-21.5278	3	0
6170	8395	9.44229	4.94874	274.065	0.2239	3	0
6174	6490	6.04168	2.80006	55.8506	-1.87043	3	0
6182	6500	18.2136	6.36429	-13.83	-4.03478	3	0
6190	9662	10.4455	15.6523	-526.688	-111.376	3	0
6203	6582	26.6767	8.43684	127.353	411.489	3	0
6214	6837	12.3321	9.91913	-330.909	-372.013	3	0
6237	6815	16.0409	9.87895	253.914	-521.623	3	0
6279	9341	23.8228	8.12623	94.635	313.077	3	0
6292	7887	19.423	3.04942	247.148	66.9754	3	0
6302	8598	1.88753	15.7636	-48.1856	2.47297	3	0
6316	6342	14.6594	4.14541	95.4211	-94.7311	3	0
6321	8320	5.07473	7.90733	-246.903	36.5485	3	0
6408	9418	15.7073	14.5268	231.187	659.991	3	1
6408	9634	15.6397	14.5742	-14256.2	-4982.95	3	1
6424	8661	4.65672	5.9368	76.4533	268.662	3	0
6431	9437	21.7015	4.35422	69.6413	8.48461	3	0
6439	7966	24.7646	2.84708	22.613	83.2576	3	0
6450	8714	14.1295	7.61643	348.968	373.303	3	0
6467	7989	23.2632	8.65872	59.5977	-247.347	3	0
6476	7728	7.15169	9.82228	188.455	-253.544	3	0
6495	8754	14.1284	14.263	40.8138	39.7541	3	0
6501	7007	8.88453	5.29888	175.01	238.446	3	0
6534	8655	11.7684	6.93854	249.261	40.4194	3	0
6626	9548	1.06113	13.8111	55.6932	30.2242	3	0
6651	9937	14.3801	14.5263	-1940.3	-727.983	3	0
6694	6746	15.8526	8.66796	228.321	672.894	3	0
6745	7167	15.5051	5.01038	257.313	123.086	3	0
6758	8408	5.21387	6.51532	114.534	-95.2122	3	0
6844	7163	19.4945	2.36722	239.843	-94.7986	3	0
6850	9237	19.6286	3.1866	344.893	10.0079	3	0
6898	7061	5.95836	2.56244	64.9321	-56.2712	3	0
6898	9057	6.01823	2.44094	106.875	-71.6226	3	0
6936	8842	3.41982	14.0399	31.7551	104.607	3	0
6947	9296	9.34442	2.735	377.403	113.956	3	0
6947	9539	9.29585	2.78378	45.4507	-93.0979	3	0
6969	8216	12.1562	11.6372	137.656	599.015	3	0
6982	8590	17.1167	4.19789	254.2	327.715	3	0
7018	9499	26.4923	9.28024	155.831	315.118	3	0
7018	9771	26.5901	9.20144	-14.9044	220.008	3	0
7068	7727	10.9185	14.0863	221.557	1527.15	3	0
7134	8429	3.31747	15.8318	-69.1793	34.6467	3	0
7143	7778	7.10639	13.3179	91.8028	247.393	3	0
7145	9189	2.06694	6.72463	37.2398	-57.1671	3	0
7228	9906	25.9859	1.80165	-15.0722	-39.1387	3	0
7268	7754	18.2784	9.90121	84.1985	-3096.57	3	1
7284	7375	8.38713	12.6281	233.393	-357.509	3	0
7305	9872	9.9142	15.8738	-153.187	-22.1783	3	0
7309	8329	17.2713	8.18178	216.606	-217.464	3	0
7336	8125	23.0292	7.86246	95.5742	187.633	3	0
7365	8715	23.37	7.71545	120.495	6.74825	3	0
7365	9656	23.3701	7.77994	-210.636	88.5805	3	0
7373	9334	18.9406	6.87569	28.4382	-261.672	3	0
7386	9618	6.59295	2.37852	111.706	-117.662	3	0
7401	8492	4.2839	11.6896	-134.153	9.30825	3	0
7405	7423	1.98408	4.33683	85.805	-5.41536	3	0
7414	7536	6.85624	10.884	244.279	340.084	3	0
7423	9161	2.05049	4.35778	82.7643	-47.404	3	0
7474	8125	22.9953	7.79544	66.5979	-374.114	3	0
7553	9382	5.02373	11.4831	85.5808	-30.7931	3	0
7558	7975	8.90647	13.6932	-625.451	246.612	3	0
7668	9714	2.65329	4.12173	65.2341	84.4113	3	0
7685	7911	3.18588	13.1497	50.7391	260.694	3	0
7715	9512	13.5071	6.31884	443.39	-4.0564	3	0
7762	9583	4.44399	5.70944	50.3235	71.7062	3	0
7819	9568	17.4661	13.0379	99.3546	-662.414	3	0
7850	9601	14.1988	14.6705	-2160.5	-150.33	3	0
7866	8540	14.2235	5.47371	154.97	471.844	3	0
7902	9889	16.5387	8.68309	338.697	-88.8121	3	0
7922	8838	15.388	12.1466	-323.342	463.138	3	0
7923	8558	12.3868	8.42139	92.6837	-91.125	3	0
8064	8697	17.7992	4.98271	329.452	4.07104	3	0
8134	9451	22.4007	7.24835	115.012	-330.316	3	0
8163	8354	13.6679	2.87477	142.553	80.2059	3	0
8195	9080	3.77646	3.14757	13.0381	-80.266	3	0
8197	8838	15.3343	12.0189	5.85952	562.311	3	0
8212	9992	2.8729	8.02427	-62.6523	120.06	3	0
8240	9431	2.17228	2.45704	43.26	-3.90953	3	0
8286	9036	5.24986	5.72019	150.987	41.7039	3	0
8289	8844	24.9845	4.24405	3.23776	18.1947	3	0
8301	9658	23.1474	2.42503	32.5063	-56.1795	3	0
8354	8986	13.6828	2.98582	251.972	-17.5531	3	0
8355	9367	12.9779	8.57785	142.371	486.892	3	0
8399	9207	8.485	2.48228	154.349	119.807	3	0
8426	9671	16.036	11.0849	-5211.33	6265.79	3	1
8427	8624	10.8859	9.48568	-46.4542	133.79	3	0
8474	8773	5.45687	15.2577	-4.46768	0.31036	3	0
8488	9347	6.45891	6.50756	11.6626	42.7536	3	0
8522	8974	9.97317	1.77242	119.356	269.07	3	0
8542	9165	24.6564	9.35014	170.009	-10.4696	3	0
8544	8763	1.62613	12.0076	80.7095	38.2264	3	0
8570	9254	15.5906	1.23283	186.633	-34.5745	3	0
8571	9023	16.7063	3.75083	380.346	-25.4625	3	0
8573	9819	7.41112	5.2141	11.0645	-91.9222	3	0
8660	9982	6.49301	2.87282	77.1138	133.599	3	0
8670	8717	26.461	3.13102	45.9768	76.9903	3	0
8729	9903	7.73697	11.6528	-55.9693	645.342	3	0
8730	9572	11.1469	12.6453	214.962	9.26953	3	0
8788	9825	21.1197	8.15205	230.687	22.281	3	0
8796	9417	11.6859	3.71016	-73.9698	201.237	3	0
8841	9213	5.80419	1.09838	236.061	-71.8864	3	0
8936	9023	16.8038	3.69642	49.0244	-25.045	3	0
9000	9297	1.7626	9.09241	-17.9934	34.1578	3	0
9053	9746	13.6771	3.4878	112.454	-330.949	3	0
9089	9831	2.80301	9.62274	164.604	14.2925	3	0
9125	9857	5.26516	10.8966	75.9069	-432.817	3	0
9175	9583	4.39049	5.74938	-29.7409	-6.58974	3	0
9283	9340	9.44918	7.58806	226.506	-251.695	3	0
9296	9539	9.27801	2.72055	151.025	20.3866	3	0
9514	9830	13.0556	6.86217	-128.551	370.868	3	0
9628	9776	15.3483	2.30449	90.1899	-627.49	3	0
1000	13486	1.48373	3.51642	111.768	5.40187	3	0
1000	44903	1.36565	3.50836	102.748	2.52799	3	0
1004	51210	2.91717	2.25668	128.201	-34.4765	3	0
1007	21330	19.2552	5.56321	-65.1823	-49.6582	3	0
1007	28217	19.1382	5.55172	212.2	-310.654	3	0
1007	30757	19.2699	5.50052	184.861	-186.32	3	0
1012	34103	7.33394	8.25081	114.175	-343.431	3	0
1019	18161	12.4507	7.00504	188.153	-894.717	3	0
1020	34199	2.31605	4.00234	12.3381	41.0867	3	0
1020	41916	2.22587	3.9589	147.409	-2.05416	3	0
1034	24409	18.6071	8.48296	-149.84	293.887	3	0
1034	30322	18.6157	8.36481	73.7542	-104.047	3	0
1034	31941	18.4992	8.39977	-115.611	136.259	3	0
1035	33125	15.5286	3.99896	148.11	422.421	3	0
1035	43568	15.4163	3.973	67.8681	-549.809	3	0
1035	46423	15.4657	4.021	289.698	-28.5929	3	0
1036	11327	11.8082	1.15661	260.732	-18.0139	3	0
1040	20044	2.40532	1.71179	172.378	4.29159	3	0
1040	35245	2.37588	1.56578	131.232	-7.1777	3	0
1041	46322	9.01011	6.37529	318.949	-185.402	3	0
1041	47351	8.94636	6.33854	69.3828	69.3117	3	0
1045	40967	10.9569	6.97061	-43.3289	469.76	3	0
1047	10193	4.34891	14.8138	-99.0622	84.2811	3	0
1047	28803	4.42206	14.7825	17.1531	-60.5227	3	0
1049	35723	25.5301	7.9725	121.042	26.2023	3	0
1049	43772	25.5522	7.91623	-102.912	-103.447	3	0
1049	46232	25.5746	8.01711	-241.307	-35.4599	3	0
1050	10965	15.9412	8.05503	108.173	371.162	3	0
1050	49670	15.8857	8.13793	103.283	-580.056	3	0
1052	10941	4.72066	11.4462	-101.436	270.465	3	0
1052	11014	4.66667	11.5666	-231.284	257.833	3	0
1052	12897	4.6461	11.4827	261.01	-112.559	3	0
1052	47935	4.7736	11.5215	161.966	1.71122	3	0
1058	17932	3.77824	3.91113	113.827	55.2229	3	0
1058	33805	3.6756	3.95229	70.1167	118.567	3	0
1058	41988	3.73469	3.97674	73.9224	-203.524	3	0
1058	47476	3.68182	3.88305	119.171	2.90084	3	0
1059	21888	13.4692	7.83982	-351.424	115.996	3	0
1059	44486	13.524	7.92032	350.186	40.0261	3	0
1060	25040	20.1696	9.86409	113.734	-281.059	3	0
1072	32594	19.2072	10.9197	179.458	625.306	3	0
1074	21420	16.6866	2.14568	266.745	-145.666	3	0
1074	35588	16.7149	2.21833	46.1045	9.25339	3	0
1074	46480	16.6146	2.13551	215.704	313.244	3	0
1074	52547	16.5667	2.20588	44.4162	-172.666	3	0
1075	16952	3.87336	6.38463	40.6889	244.308	3	0
1075	46237	3.85091	6.47008	171.458	-73.5173	3	0
1076	24392	14.6298	6.52691	168.195	749.844	3	0
1076	28500	14.5972	6.60437	232.905	-1200.02	3	0
1079	17343	17.7907	10.3705	672.189	504.317	3	0
1079	33792	17.7073	10.3814	-208.129	-765.115	3	0
1081	16624	6.56155	12.0899	43.2806	87.2553	3	0
1081	20889	6.61232	12.1281	-95.5885	-55.8072	3	0
1086	29347	19.343	11.3763	43.0456	-303.851	3	0
1086	33930	19.4212	11.3409	120.351	523.686	3	0
1086	45696	19.4633	11.3874	180.903	-68.587	3	0
1088	12048	19.2471	2.77887	-179.03	0.565265	3	0
1091	20851	15.3713	4.91875	246.619	109.144	3	0
1091	26040	15.376	4.81671	232.097	-124.19	3	0
1092	13272	11.0808	14.8108	95.6424	553.384	3	0
1092	22346	11.1193	14.8654	-906.017	-3030.94	3	0
1092	26338	11.2043	14.7618	-1846.69	3846.65	3	0
1094	23251	15.802	9.92031	66.6619	688.197	3	0
1094	23772	15.7714	9.81464	572.285	-48.101	3	0
1094	26758	15.7018	9.93867	507.895	-178.794	3	0
1094	26948	15.704	9.81963	87.837	529.508	3	0
1095	15179	12.8327	1.71127	179.726	-77.2427	3	0
1095	27441	12.7662	1.71107	262.281	26.3333	3	0
1095	31744	12.8692	1.76926	123.966	-18.5463	3	0
1095	41513	12.7588	1.83032	240.177	-374.802	3	0
1095	46981	12.834	1.83386	237.776	347.841	3	0
1099	14934	7.06089	13.9082	112.887	-38.8598	3	0
1099	18351	7.06796	13.9737	-93.0198	207.247	3	0
1104	26060	15.9145	12.619	1016	683.06	3	0
1104	48808	16.0017	12.5449	164.083	-824.421	3	0
1104	49702	15.8935	12.5004	-136.358	192.427	3	0
1108	21212	16.3526	9.51756	31.7094	-604.117	3	0
1108	27980	16.3805	9.57353	423.957	-31.4935	3	0
1110	24126	1.4172	10.6376	-139.344	-37.3119	3	0
1110	34890	1.4716	10.7647	-114.52	32.5099	3	0
1110	39721	1.50612	10.7038	129.134	18.9213	3	0
1111	46309	18.2895	11.2381	194.734	249.966	3	0
1111	48639	18.2483	11.3597	381.922	134.219	3	0
1117	25111	5.05066	5.50287	66.8618	-247.217	3	0
1117	50816	5.13226	5.57947	60.4333	157.007	3	0
1117	52390	5.07142	5.63162	3.74412	-110.315	3	0
1123	32460	1.97279	3.6859	32.3093	-9.26182	3	0
1129	18321	5.04599	15.2142	-171.208	-36.9504	3	0
1129	41750	5.06055	15.3284	-101.884	-39.3116	3	0
1129	48767	5.10344	15.2858	7.29208	-20.2398	3	0
1130	38367	1.77396	13.829	11.7862	179.324	3	0
1136	10635	15.2659	2.0112	264.827	-5.10957	3	0
1137	52730	25.635	9.41681	38.5888	1.1719	3	0
1138	35236	17.048	3.32122	258.831	-72.0398	3	0
1139	42769	22.1503	6.21827	73.3469	-347.921	3	0
1144	28995	20.5859	6.87234	34.386	-167.396	3	0
1149	26132	13.3075	13.5587	584.785	1470.7	3	0
1152	34832	5.55503	15.6699	-68.3346	19.8722	3	0
1152	52211	5.41643	15.6348	-55.3903	-52.2956	3	0
1153	19871	3.56776	5.87903	166.993	-34.2668	3	0
1157	12359	19.5228	7.09479	34.2555	-283.673	3	0
1157	23162	19.5562	7.18688	175	468.077	3	0
1159	11757	24.017	1.62137	134.076	329.189	3	0
1159	13532	24.0469	1.56367	-23.5214	-163.503	3	0
1159	42405	23.9336	1.53136	73.0666	-17.6177	3	0
1160	15210	6.77568	7.13658	15.7347	-240.751	3	0
1161	36973	20.191	11.5227	138.222	-27.9991	3	0
1161	44323	20.1363	11.4961	-24.7397	177.863	3	0
1163	11113	24.0725	2.40915	55.9269	279.103	3	0
1163	39739	24.1694	2.45316	118.405	-175.895	3	0
1164	18044	7.66541	4.06964	217.235	74.5369	3	0
1164	52173	7.77316	4.10354	136.949	-101.745	3	0
1165	41956	18.63	11.8712	-3161.04	-4406.48	3	1
1165	47010	18.7033	11.752	303.408	1391.08	3	1
1165	51136	18.7411	11.8308	-8308.3	-576.712	3	1
1168	22647	15.8285	2.99167	143.175	386.201	3	0
1168	29943	15.903	3.07518	25.1041	-87.9311	3	0
1168	41924	15.8424	3.08169	149.299	-60.958	3	0
1173	34237	26.0073	8.4055	79.7107	168.529	3	0
1176	29643	23.4847	6.98559	86.8452	-20.8012	3	0
1176	36989	23.4416	7.02284	-168.634	196.154	3	0
1179	43103	20.8549	1.45271	-35.7921	129.894	3	0
1179	45158	20.964	1.46365	148.711	-177.618	3	0
1180	11694	20.6278	9.25774	-34.316	-379.648	3	0
1180	17176	20.687	9.37362	-38.2361	543.841	3	0
1183	42304	23.0345	6.49735	151.701	-6.02775	3	0
1184	26629	1.89016	11.4625	42.6758	-171.177	3	0
1184	50053	2.01133	11.5312	41.6439	-122.095	3	0
1185	33916	3.76896	14.2941	29.4666	-14.5371	3	0
1188	17112	10.7205	3.83007	185.706	27.6133	3	0
1188	35605	10.7338	3.9622	105.643	17.6911	3	0
1190	16481	6.80429	11.1033	76.6218	514.968	3	0
1193	47307	2.67511	3.96259	-37.3224	57.3868	3	0
1193	48793	2.61296	3.96513	10.8685	-23.3945	3	0
1200	15025	2.77922	10.4441	85.1015	-115.146	3	0
1200	23456	2.85386	10.4294	-8.78232	45.7318	3	0
1200	38262	2.90085	10.4812	84.5947	56.4986	3	0
1203	27961	14.9625	3.15995	106.138	-1039.3	3	0
1203	51836	14.8631	3.12428	286.54	866.969	3	0
1205	49142	23.0481	9.68429	23.2979	29.2697	3	0
1206	16300	17.4335	2.44735	-10.1286	124.413	3	0
1206	33137	17.3108	2.46042	54.8939	-235.061	3	0
1206	51532	17.3063	2.37124	38.7805	173.537	3	0
1216	45640	15.2856	9.94755	-275.185	89.7825	3	0
1222	34652	20.8142	4.38011	120.467	-266.387	3	0
1223	35755	2.98998	9.70379	39.1947	400.368	3	0
1226	24340	9.07844	6.08083	82.4072	140.772	3	0
1226	30335	9.10453	6.1554	103.99	-146.78	3	0
1226	45744	9.12767	6.02735	199.656	16.8855	3	0
1228	22386	6.49808	13.8062	59.4804	250.933	3	0
1228	34633	6.57894	13.8081	127.412	-152.665	3	0
1230	19493	12.1219	4.64408	119.207	-12.4752	3	0
1231	24365	19.7633	7.76439	119.367	761.691	3	0
1231	33788	19.7059	7.71913	284.85	-231.029	3	0
1232	12750	8.61383	6.09666	135.718	378.995	3	0
1232	44559	8.73894	6.14042	212.94	765.166	3	0
1238	37562	1.42842	8.46697	109.921	-79.9518	3	0
1239	31027	13.7175	13.6699	838.743	-946.07	3	0
1239	45898	13.6296	13.7462	461.015	230.847	3	0
1240	47751	21.9566	7.38957	187.355	-60.3531	3	0
1246	11223	2.48233	9.90501	45.5057	227.397	3	0
1246	46782	2.43191	9.87027	-227.551	45.5602	3	0
1246	50868	2.3732	9.95536	41.8467	193.704	3	0
1249	19554	24.2698	6.28646	10.9817	126.83	3	0
1249	38528	24.3256	6.31974	250.42	-23.102	3	0
1251	26420	19.06	8.65263	-10.4836	259.276	3	0
1256	16494	2.91893	6.76781	32.46	-54.579	3	0
1256	37975	2.89787	6.70985	3.58332	-51.3418	3	0
1258	29122	1.24665	8.84038	157.804	1.22456	3	0
1260	24527	14.2458	3.34042	126.83	17.146	3	0
1260	40438	14.2904	3.44775	231.676	15.9956	3	0
1261	26880	7.57532	11.1095	-602.385	-238.481	3	0
1264	24022	13.1932	8.76745	422.725	-391.7	3	0
1269	13251	22.459	7.08302	-211.194	61.9163	3	0
1269	25534	22.4083	7.11903	-95.9917	-61.9626	3	0
1270	10375	11.4499	13.8508	-1146.51	867.772	3	0
1276	11091	21.7329	2.32369	148.718	25.4968	3	0
1276	23866	21.6861	2.27399	129.782	-333.135	3	0
1276	39966	21.8148	2.29153	35.6636	91.4631	3	0
1278	15398	8.22993	4.82028	113.324	149.35	3	0
1278	36619	8.10158	4.8513	50.3129	-33.1123	3	0
1280	10796	14.0104	9.60823	525.608	-40.0825	3	0
1280	19765	14.0078	9.70999	461.016	183.062	3	0
1287	11258	22.848	7.91405	160.103	-8.46009	3	0
1287	23236	22.808	7.87932	34.3129	202.705	3	0
1287	31585	22.7552	7.95468	215.246	17.4759	3	0
1288	37926	20.8728	7.20924	64.5179	147.303	3	0
1289	13193	2.7532	10.8169	-124.764	-91.7715	3	0
1289	32293	2.84169	10.7467	137.648	271.165	3	0
1293	27505	23.2154	6.01776	252.263	41.182	3	0
1293	46664	23.2771	5.89959	102.421	116.462	3	0
1294	46365	24.4902	5.1324	72.4202	258.342	3	0
1303	48085	2.24322	5.16087	110.001	-19.5555	3	0
1305	31371	26.314	2.63876	46.1758	-51.422	3	0
1307	25725	20.5169	3.82238	88.0726	-121.398	3	0
1309	32736	10.6357	12.2143	412.765	134.006	3	0
1309	38409	10.7195	12.2328	-1041.59	-240.911	3	0
1309	40435	10.7121	12.2901	318.181	256.277	3	0
1310	38813	5.91038	13.3906	-208.686	175.959	3	0
1311	40961	24.1515	9.03286	-44.9202	-308.812	3	0
1321	30289	21.2273	3.82963	121.325	2.45415	3	0
1321	43325	21.1717	3.93983	83.376	127.241	3	0
1321	48475	21.165	3.82253	39.1117	193.477	3	0
1326	17171	16.6239	5.37867	165.013	-144.699	3	0
1326	23398	16.523	5.45972	158.63	-586.725	3	0
1329	16688	1.95753	7.37464	50.2669	32.9522	3	0
1329	19022	1.85986	7.42353	178.166	9.41946	3	0
1329	35871	1.92838	7.49878	36.3029	-50.7092	3	0
1331	21457	8.898	2.40978	307.924	-14.3209	3	0
1331	21845	8.95913	2.45843	-83.0758	244.296	3	0
1331	44775	8.86862	2.49625	83.8162	-122.684	3	0
1332	17666	24.4367	6.19225	-6.36761	-54.305	3	0
1333	10569	13.5383	9.16455	190.673	-838.072	3	0
1333	14660	13.6055	9.16785	281.782	942.472	3	0
1333	22396	13.5683	9.07609	427.822	14.2098	3	0
1335	50823	13.2477	12.4348	991.063	1179.93	3	0
1339	51295	12.3444	7.60276	150.235	-75.3467	3	0
1339	52126	12.3129	7.54497	-638.459	-39.3555	3	0
1341	51574	13.7926	14.8445	1808.13	391.668	3	0
1343	12834	23.1464	4.28539	-101.948	36.4291	3	0
1343	38665	23.1429	4.22751	61.2533	-74.619	3	0
1345	12567	20.8797	10.5799	-3061.53	438.814	3	1
1346	25933	9.21189	1.8031	188.374	-551.721	3	0
1346	27358	9.12226	1.88957	133.294	105.207	3	0
1347	23633	12.3813	14.0717	-8.13727	2597.3	3	0
1349	11802	5.92105	9.44264	-428.559	101.238	3	0
1349	23843	5.94591	9.50223	120.036	424.775	3	0
1349	24444	5.85992	9.43696	140.038	-229.144	3	0
1349	30420	5.84867	9.54226	-106.503	-271.568	3	0
1355	19397	10.4704	3.9725	-210.645	-2.25188	3	0
1355	39931	10.3429	4.00046	-157.637	-201.142	3	0
1355	46878	10.4728	4.03657	116.736	311.562	3	0
1357	25807	19.205	12.1176	-280.831	288.832	3	0
1357	41471	19.2864	12.186	16.4118	-243.816	3	0
1358	32268	22.1856	2.98108	66.9155	154.02	3	0
1359	16205	15.6492	15.6783	-14.7425	-13.3464	3	0
1359	44008	15.6468	15.6162	-377.038	-290.166	3	0
1360	18050	16.0842	6.06872	-380.537	249.417	3	0
1361	14826	5.26685	4.0779	147.756	234.183	3	0
1364	28757	24.604	3.76511	36.2118	150.226	3	0
1371	18655	14.5647	14.3609	-29189.4	3335.2	3	1
1371	34820	14.5247	14.2376	750.746	217.813	3	1
1373	11850	11.0407	15.8877	-458.976	-137.988	3	0
1373	12523	11.0021	15.8301	-383.152	134.971	3	0
1373	36725	10.9084	15.8832	-511.017	17.9209	3	0
1375	33575	10.6627	1.51605	50.7184	70.474	3	0
1375	37077	10.6926	1.61471	204.326	-1.65025	3	0
1375	39563	10.7604	1.54146	62.7788	35.419	3	0
1377	12511	1.66902	8.76015	-132.976	-10.5623	3	0
1377	45169	1.71366	8.8061	120.375	5.78497	3	0
1379	15728	14.9358	4.6397	242.741	-14.0952	3	0
1379	33877	14.9746	4.70967	-252.689	576.075	3	0
1379	43163	14.8689	4.64523	96.9589	204.401	3	0
1379	52623	14.8783	4.7623	223.999	-477.858	3	0
1380	11600	11.1714	6.57464	-133.986	-380.071	3	0
1380	13225	11.089	6.54201	324.512	613.215	3	0
1383	33092	20.6072	3.24573	179.324	645.432	3	0
1383	50232	20.6735	3.36917	58.2744	268.892	3	0
1385	11777	16.2275	12.2243	-825.167	597.189	3	0
1385	31163	16.2513	12.1703	-17.047	-698.803	3	0
1386	48680	19.2238	4.33746	256.252	-203.435	3	0
1388	23587	8.58686	8.09232	193.366	-203.575	3	0
1388	48265	8.63143	8.1482	-91.3595	10.032	3	0
1390	18439	24.6937	8.3801	63.3768	394.281	3	0
1390	19275	24.6582	8.32473	245.003	8.09911	3	0
1390	21488	24.7975	8.31823	295.257	-21.6339	3	0
1390	36659	24.7671	8.26146	38.6697	137.285	3	0
1395	31723	24.263	7.51068	86.0289	-499.27	3	0
1395	37080	24.2337	7.39843	97.9732	270.634	3	0
1400	19935	18.3143	1.64247	211.432	22.7829	3	0
1402	29680	11.1566	3.53872	174.543	25.9284	3	0
1403	14703	4.85576	15.8824	-69.6648	20.2303	3	0
1407	22942	18.706	12.3926	-499.958	89.0479	3	0
1409	19904	18.5725	11.7512	312.493	2734.72	3	1
1409	20906	18.548	11.6904	14.5174	1.97808	3	0
1410	32148	6.67204	12.495	-244.402	-130.655	3	0
1410	45298	6.65399	12.3851	-475.252	-194.954	3	0
1410	52612	6.70316	12.4199	25.0047	148.312	3	0
1412	26067	2.18243	15.1928	2.59829	84.456	3	0
1413	37013	21.5469	9.81386	493.16	20.3245	3	0
1413	45504	21.6703	9.79322	496.66	-54.4189	3	0
1417	49296	2.27607	10.2847	30.7272	291.906	3	0
1418	11542	11.0832	3.08826	79.8679	-13.3253	3	0
1418	28246	11.138	3.11981	267.418	20.5506	3	0
1418	31155	11.1545	3.01091	315.225	-105.36	3	0
1422	28822	4.58276	10.476	159.928	-193.275	3	0
1422	34468	4.68683	10.5069	49.3806	221.168	3	0
1422	36264	4.66745	10.593	113.879	-169.405	3	0
1422	42069	4.58327	10.5991	44.5139	137.877	3	0
1424	41016	1.91018	2.33381	96.1446	5.70924	3	0
1429	38503	19.5385	6.61945	178.11	14.1134	3	0
1429	46736	19.5807	6.72252	-42.631	7.90315	3	0
1431	16817	3.00678	6.25058	54.4784	62.9651	3	0
1431	18667	2.95721	6.30455	192.418	-2.91767	3	0
1431	40897	3.07805	6.26508	73.1681	5.73121	3	0
1434	33003	14.566	15.1581	-957.874	142.707	3	0
1434	35049	14.5953	15.2645	-1016.14	560.59	3	0
1440	35941	19.8429	2.52893	36.4856	-26.1506	3	0
1440	39329	19.8035	2.40939	92.6817	362.878	3	0
1441	13468	6.7686	14.8901	-4.69483	-109.992	3	0
1442	33575	10.6471	1.4134	216.177	-73.2026	3	0
1443	14259	3.6425	2.88724	79.4259	-5.98695	3	0
1443	45318	3.704	2.85822	28.0738	-88.9076	3	0
1444	24017	4.57156	5.58196	73.6189	259.021	3	0
1446	25436	14.0948	9.14763	268.501	997.372	3	0
1446	31238	14.1583	9.13623	325.93	-28.4413	3	0
1446	52706	14.1272	9.26768	674.948	-64.6416	3	0
1447	29133	14.4589	15.4196	88.5345	1323.51	3	0
1447	29530	14.4345	15.3464	-624.512	-1037.28	3	0
1447	35049	14.5435	15.3551	0	0	0	0
1450	12500	10.2787	1.60841	273.651	23.3366	3	0
1450	51412	10.2226	1.59106	-1.71065	-71.1629	3	0
1452	33942	2.63761	11.4022	-4.25572	-62.8871	3	0
1454	23545	20.8827	6.05746	165.72	330.585	3	0
1458	20341	26.733	8.22613	71.8646	-458.405	3	0
1458	48834	26.641	8.18517	248.464	-21.9762	3	0
1461	28038	3.88162	4.76121	9.03539	239.601	3	0
1461	41361	3.92948	4.65513	40.6641	-278.255	3	0
1462	36350	6.62539	5.38342	33.6114	147.611	3	0
1464	16801	1.85698	12.431	65.7716	-202.352	3	0
1469	12268	4.38324	2.48117	66.9882	52.7263	3	0
1470	11864	7.69853	3.94028	76.9451	50.8483	3	0
1470	18044	7.68357	4.00311	-3.71142	-420.462	3	0
1470	34921	7.80628	3.97001	62.1789	305.56	3	0
1471	10635	15.3179	1.98438	60.7241	208.994	3	0
1473	17339	11.1723	12.9779	42.5306	-472.758	3	0
1473	31459	11.0798	13.0038	126.081	673.331	3	0
1474	13721	10.597	3.02195	150.505	-105.371	3	0
1474	34483	10.5728	2.96185	44.0878	62.2194	3	0
1475	32163	10.4742	9.66183	70.9876	-893.944	3	0
1479	29458	8.43821	7.23865	-319.728	36.701	3	0
1479	33309	8.36971	7.22523	314.952	-16.9748	3	0
1479	42198	8.45703	7.30574	63.1494	215.472	3	0
1480	35434	2.1972	6.09914	-39.3522	-55.1016	3	0
1481	23538	8.9056	12.7909	-609.706	48.4106	3	0
1486	29090	25.9146	2.70704	-10.523	-0.402535	3	0
1486	32412	25.8845	2.76847	76.508	-73.9063	3	0
1486	33739	26.0001	2.82932	66.2258	-23.0022	3	0
1488	21019	9.48789	13.9238	359.824	-544.889	3	0
1488	48354	9.4558	13.9727	344.403	342.449	3	0
1489	37624	6.32183	8.24943	166.712	-390.452	3	0
1491	32737	7.76862	7.77349	81.3365	367.939	3	0
1492	19008	13.3842	5.62468	71.7859	-548.288	3	0
1492	44018	13.4404	5.52362	312.729	697.388	3	0
1492	47502	13.4758	5.66623	257.7	227.352	3	0
1495	28400	26.575	4.68147	37.8434	125.053	3	0
1497	24334	9.55545	9.75917	-371.359	-223.106	3	0
1497	34759	9.54893	9.70205	107.675	136.912	3	0
1498	52358	7.12492	8.18755	0	0	0	0
1500	16440	26.7041	5.93515	33.7416	119.975	3	0
1500	29125	26.7692	5.86056	77.2687	87.5745	3	0
1501	50849	3.29044	4.56196	35.5894	27.3685	3	0
1501	52673	3.34044	4.6178	56.5636	-14.6248	3	0
1503	11075	19.1618	1.73378	226.316	-8.69805	3	0
1504	12254	5.38736	2.1562	108.046	-348.327	3	0
1504	40474	5.36487	2.09432	-124.2	65.8213	3	0
1506	46092	24.9485	2.94941	149.284	7.65193	3	0
1509	41824	10.3557	15.7593	-329.824	-160.074	3	0
1513	18955	4.71138	8.8178	107.58	268.558	3	0
1521	17262	20.7208	4.60375	440.151	-35.8856	3	0
1523	22480	7.19399	15.6089	-140.102	98.8801	3	0
1523	38126	7.10277	15.5703	-85.7754	-41.7206	3	0
1523	52281	7.17689	15.6636	-85.204	-49.7174	3	0
1524	22634	10.8578	1.93663	18.5578	-81.7248	3	0
1527	22024	16.0558	13.6205	-331.403	-17.4554	3	0
1527	25995	16.0559	13.7484	421.284	1072.25	3	0
1527	36571	16.1237	13.6222	147.34	-71.6508	3	0
1528	20270	3.74917	6.9177	38.4385	165.735	3	0
1528	34977	3.63183	6.93909	70.9854	51.0361	3	0
1530	11077	23.7286	6.34658	-40.0847	-89.1114	3	0
1537	51680	10.1949	13.0721	609.732	-1589.32	3	0
1538	25567	26.831	8.57996	-143.756	-333.86	3	0
1542	28257	21.3862	5.78944	105.771	-347.456	3	0
1542	33206	21.4436	5.74394	115.12	416.142	3	0
1551	27507	6.96665	7.42924	-59.9213	81.9744	3	0
1551	34696	7.062	7.42856	391.561	38.4544	3	0
1551	50589	7.00888	7.33437	241.911	-324.739	3	0
1552	17232	5.89389	8.42097	113.011	-452.157	3	0
1555	24445	2.61862	5.05957	46.6136	-31.4521	3	0
1555	25899	2.73206	5.0218	205.871	-7.69395	3	0
1556	35493	3.29381	6.22902	150.212	-1.90635	3	0
1556	48537	3.35874	6.32043	138.996	-86.4812	3	0
1563	21816	11.2563	2.078	163.26	18.6206	3	0
1565	12528	9.96248	14.5262	68.9133	871.41	3	0
1568	31418	5.70941	12.0006	102.069	-183.187	3	0
1568	50043	5.72014	11.9063	-1.11658	559.515	3	0
1568	51623	5.61409	11.903	175.882	-322.575	3	0
1572	24179	9.9044	1.15311	208.57	19.4188	3	0
1580	14190	15.823	15.5099	153.651	197.431	3	0
1580	44390	15.6991	15.5022	-415.95	-564.374	3	0
1581	16220	9.68713	15.4297	-319.49	-390.469	3	0
1583	21674	2.35182	10.1064	-32.6055	39.7768	3	0
1583	43449	2.26462	10.1721	26.7688	177.183	3	0
1583	49296	2.31297	10.1963	-217.715	57.2973	3	0
1584	17964	1.56996	14.8794	-79.2917	-14.2949	3	0
1585	17942	6.84306	2.06692	19.2408	332.968	3	0
1587	37948	16.1652	3.32443	-80.9285	-137.915	3	0
1587	45337	16.0608	3.27448	-148.351	-90.1581	3	0
1588	23161	5.09615	4.4898	118.821	117.11	3	0
1588	26399	5.23863	4.50293	101.862	134.007	3	0
1588	32164	5.21041	4.44391	-3.29094	36.0368	3	0
1590	25536	7.44278	10.541	132.013	633.578	3	0
1590	47693	7.31619	10.5132	249.28	-161.287	3	0
1591	16495	7.42274	4.14082	78.7715	359.508	3	0
1591	27106	7.47696	4.1278	86.0395	-57.5424	3	0
1591	27383	7.51174	4.17554	34.286	123.148	3	0
1598	14028	6.65465	10.4354	-223.166	-10.9258	3	0
1598	17893	6.61111	10.3495	106.006	307.228	3	0
1598	34966	6.71857	10.4239	189.807	-151.291	3	0
1598	42837	6.6817	10.3022	-15.4839	-349.911	3	0
1613	15544	5.823	8.17438	158.966	-238.422	3	0
1615	12948	5.6418	9.64033	110.816	298.213	3	0
1615	24945	5.5468	9.65291	57.3493	-35.8273	3	0
1618	15281	18.7779	8.45053	89.0376	-300.419	3	0
1618	29976	18.7997	8.50831	309.744	11.5264	3	0
1619	42460	8.89735	7.71576	145.643	-669.182	3	0
1621	10162	23.7503	1.76621	-55.1882	29.156	3	0
1621	18297	23.6792	1.70088	-7.23077	111.324	3	0
1622	41395	11.6563	3.87695	189.168	-230.863	3	0
1624	11908	2.14746	7.35714	62.4108	-17.1429	3	0
1644	50177	4.97533	13.3513	-175.999	133.174	3	0
1644	52097	5.0317	13.2648	-246.562	197.089	3	0
1654	15607	7.18283	6.37075	79.0251	-274.661	3	0
1654	16104	7.18308	6.46783	110.884	45.8209	3	0
1654	45011	7.09652	6.40616	65.3773	276.646	3	0
1654	45556	7.11853	6.46579	-59.5562	-72.0714	3	0
1657	17526	14.1681	3.6268	177.944	-288.477	3	0
1662	10729	17.8529	7.2723	126.991	-123.864	3	0
1662	17066	17.9714	7.30087	-78.8667	263.87	3	0
1663	45378	23.6486	9.35976	28.2517	356.796	3	0
1666	24275	26.4007	8.92293	-83.5296	-241.53	3	0
1667	19604	24.6024	1.29189	117.173	14.6792	3	0
1667	23724	24.6887	1.18683	78.548	-89.053	3	0
1667	25085	24.6107	1.14547	63.895	6.02945	3	0
1667	51423	24.5567	1.18179	-30.729	-36.0982	3	0
1673	19944	9.37195	15.3505	-147.281	-240.149	3	0
1675	27914	11.2332	5.84778	150.355	-1.29046	3	0
1678	16092	3.10518	2.79144	35.6871	-25.2219	3	0
1680	12804	1.4182	7.32318	122.2	3.29205	3	0
1680	25080	1.38696	7.2662	23.3741	10.1126	3	0
1680	29851	1.38676	7.3757	44.9671	-153.603	3	0
1683	10531	8.87865	12.207	-540.54	-409.98	3	0
1683	13685	8.80855	12.3326	-211.653	-654.625	3	0
1690	15133	26.5404	1.81031	48.9642	4.30167	3	0
1692	15587	10.3884	2.23091	86.5956	-391.088	3	0
1692	29578	10.4076	2.13145	231.335	15.435	3	0
1692	41207	10.4495	2.24257	228.446	159.837	3	0
1695	26039	15.4692	9.42794	63.4872	-268.283	3	0
1695	47433	15.5269	9.51866	495.797	342.869	3	0
1695	50446	15.6129	9.43179	149.638	-143.549	3	0
1698	47420	3.42418	12.3501	-143.071	-39.4195	3	0
1700	12745	25.4131	4.86965	167.568	-34.42	3	0
1700	51034	25.5105	4.82997	103.906	4.61311	3	0
1703	21228	6.78683	2.58579	59.9424	3.4895	3	0
1703	23394	6.76898	2.53295	40.6423	-96.2498	3	0
1703	27816	6.8684	2.53855	91.9553	336.536	3	0
1707	49891	3.50759	12.742	16.7669	-230.708	3	0
1708	33255	11.4813	2.3929	188.278	21.5466	3	0
1708	36447	11.4165	2.40412	300.799	21.7566	3	0
1710	13097	8.45209	5.43953	18.4279	-450.557	3	0
1710	36895	8.55072	5.43679	149.801	205.784	3	0
1710	46485	8.44817	5.34947	174.401	222.022	3	0
1716	11769	26.0312	3.09146	63.1121	18.4703	3	0
1716	33739	26.0196	2.95338	71.0254	50.0425	3	0
1719	25881	12.5824	13.0588	-1246.28	-1151.93	3	0
1719	36377	12.5463	13.12	387.814	346.687	3	0
1719	42676	12.4909	13.0457	191.986	2328.13	3	0
1725	33093	17.5472	12.2877	-1.23149	859.067	3	0
1725	41012	17.5464	12.392	-167.696	532.843	3	0
1725	46808	17.5888	12.3401	105.55	-612.989	3	0
1727	17691	2.67672	2.51825	95.9395	34.5831	3	0
1727	32860	2.76478	2.56859	48.6018	-4.46703	3	0
1731	38521	1.84507	14.7095	-88.8006	24.8695	3	0
1731	38713	1.77775	14.649	37.762	-3.30768	3	0
1733	41009	7.34249	13.7252	-200.113	280.687	3	0
1736	32517	24.8406	4.93878	20.7742	-73.3118	3	0
1737	39694	26.3825	4.69765	137.161	5.78421	3	0
1738	44041	20.6098	9.80757	246.538	-30.8437	3	0
1741	17076	26.0956	2.10938	59.1992	-15.7634	3	0
1742	46992	13.4207	9.09124	-404.553	-174.152	3	0
1748	36150	18.6635	1.77773	77.2618	-475.328	3	0
1748	40288	18.737	1.83352	96.9439	670.994	3	0
1748	49096	18.7553	1.74659	171.442	-159.325	3	0
1750	12401	2.83905	13.4549	26.2997	25.5798	3	0
1751	24884	14.0972	11.3354	318.045	-23.0796	3	0
1751	28957	14.1341	11.2209	543.22	-240.462	3	0
1755	11896	6.43303	8.75944	206.26	3.65135	3	0
1761	37196	21.812	4.11116	119.018	-612.868	3	0
1761	47227	21.7174	4.1392	117.415	90.8186	3	0
1764	18310	12.1836	13.2622	221.451	-1230.17	3	0
1764	34415	12.1884	13.3281	270.432	2008	3	0
1764	36060	12.1167	13.2488	772.22	465.608	3	0
1772	18633	15.1651	9.34073	626.527	-30.4862	3	0
1773	12872	11.0888	6.74241	4.60011	-277.729	3	0
1773	52213	11.1705	6.75215	327.844	290.965	3	0
1775	34241	2.38812	8.47396	96.1495	147.307	3	0
1775	48902	2.27641	8.46127	52.2347	-2.36053	3	0
1776	12660	26.6505	2.0131	39.8543	20.005	3	0
1776	27956	26.5944	1.99272	17.7744	1.03754	3	0
1776	50011	26.6249	2.09357	41.0087	6.45039	3	0
1779	10991	15.1044	1.53247	186.365	-195.505	3	0
1779	22079	15.0722	1.62753	193.924	24.3937	3	0
1779	42289	15.0517	1.53502	119.91	-14.1033	3	0
1780	33569	7.81147	9.50808	202.264	-161.926	3	0
1784	35597	18.4542	7.61228	130.922	-118.958	3	0
1784	42170	18.5245	7.67439	278.491	326.447	3	0
1790	20835	4.50102	5.87958	83.7668	189.756	3	0
1790	44299	4.59049	5.83693	49.5258	293.341	3	0
1792	15570	8.67492	11.475	0.193744	-51.3503	3	0
1793	31961	21.8419	1.44124	61.9229	-13.6336	3	0
1793	38670	21.8923	1.41133	-2.22911	13.6662	3	0
1799	20457	13.2374	11.2224	846.806	2155.9	3	0
1799	33714	13.3104	11.3483	686.976	47.5868	3	0
1800	22161	8.10101	11.2036	386.741	-542.769	3	0
1800	38507	8.02794	11.0928	501.387	39.9342	3	0
1805	12913	18.2895	3.4673	211.472	-335.715	3	0
1805	21495	18.2968	3.40208	-236.528	-14.3379	3	0
1805	44294	18.4277	3.44141	-308.234	150.271	3	0
1810	18460	4.42597	12.1839	29.5387	488.8	3	0
1814	10278	6.67092	12.8177	37.526	-54.0306	3	0
1814	12938	6.70629	12.933	-541.655	-333.338	3	0
1814	43304	6.79453	12.8604	203.543	483.196	3	0
1816	18646	6.97758	2.14039	116.495	-275.043	3	0
1816	44327	6.92098	2.24989	86.2532	-37.386	3	0
1817	39469	2.09109	12.6647	65.8092	155.408	3	0
1821	20500	7.32187	9.64737	23.019	-162.73	3	0
1821	30319	7.30201	9.74871	-406.691	54.3237	3	0
1821	43903	7.4163	9.70366	17.9844	301.008	3	0
1822	17527	16.8632	8.70635	347.083	-19.7847	3	0
1822	51058	16.7855	8.78154	403.496	-757.585	3	0
1824	11559	11.2944	12.7508	270.001	-492.14	3	0
1824	19255	11.3567	12.8426	-356.763	1636.73	3	0
1834	37745	2.17392	6.93362	51.5611	111.347	3	0
1834	41596	2.12389	7.04728	-13.9382	-62.2233	3	0
1834	45505	2.07417	6.94729	15.1587	19.5465	3	0
1835	19841	3.62967	13.8797	-13.106	-27.9052	3	0
1837	16078	12.931	15.1494	-1596.03	1084.71	3	0
1841	12274	18.966	9.42	0	0	0	0
1844	30996	4.12	5.39497	3.07081	-97.837	3	0
1844	39926	4.08088	5.43845	121.854	14.9983	3	0
1847	20643	5.58602	14.0381	-291.084	-1.46139	3	0
1848	12025	15.0103	8.54711	112.325	-1082.02	3	0
1849	19323	13.9239	7.64644	381.009	192.958	3	0
1849	38605	13.9916	7.63272	-214.936	-226.124	3	0
1850	11079	16.2793	12.3831	306.546	-635.331	3	0
1856	37207	14.7435	11.3644	905.214	52.305	3	0
1861	30311	24.3217	9.14049	0	0	0	0
1861	40961	24.2226	9.13753	7.71614	-185.39	3	0
1864	10926	12.0234	11.4288	841.277	-117.86	3	0
1864	38856	12.0728	11.4732	-446.44	847.442	3	0
1865	10663	16.0069	14.7762	-186.773	24.8982	3	0
1865	45742	15.9425	14.7898	-741.153	-322.633	3	0
1870	45117	4.78483	14.8731	12.6003	-68.8993	3	0
1872	46445	17.5568	3.79094	409.409	49.671	3	0
1873	13214	9.4229	4.10621	43.3883	270.633	3	0
1874	21000	20.4905	1.2337	44.8725	-102.588	3	0
1874	25138	20.5419	1.27227	170.918	19.464	3	0
1880	32786	3.53824	15.4617	-48.6011	22.792	3	0
1881	29562	19.4352	9.26973	145.435	-85.9922	3	0
1882	40244	19.8912	2.98835	45.1549	-356.55	3	0
1883	33335	22.9008	4.32874	150.68	-171.175	3	0
1883	46257	22.9682	4.38385	42.7616	373.111	3	0
1885	17367	12.2596	5.62815	52.6063	-373.936	3	0
1885	23909	12.2913	5.56738	193.175	5.1954	3	0
1887	51451	20.6844	10.3519	113.046	68.4375	3	0
1888	29818	7.44539	13.614	20.2763	-229.564	3	0
1899	30430	17.7918	10.0091	298.96	4.20394	3	0
1899	47165	17.7245	10.0225	-21.7289	122.239	3	0
1900	17945	12.5317	12.5381	180.484	-778.43	3	0
1900	38586	12.5781	12.4409	876.912	-61.7466	3	0
1900	48776	12.516	12.48	-227.352	-429.916	3	0
1903	20530	7.95577	10.8706	-49.986	517.035	3	0
1903	51281	8.04332	10.8296	-20.9765	251.262	3	0
1904	36603	2.82692	5.32319	60.9912	-4.16013	3	0
1907	28829	6.84225	12.4549	-407.563	-45.8842	3	0
1907	52612	6.81154	12.3966	169.249	353.835	3	0
1909	21045	12.5831	11.0725	272.856	401.423	3	0
1915	11181	9.62638	14.6961	84.7918	611.679	3	0
1918	33513	1.91256	1.33324	52.621	0.934974	3	0
1920	23502	13.5017	7.71175	-169.113	312.914	3	0
1920	34137	13.3738	7.71273	-234.427	-256.786	3	0
1926	13353	8.4085	13.6257	-399.023	150.735	3	0
1926	46508	8.48531	13.6471	60.1393	-627.891	3	0
1926	48610	8.5149	13.5508	-147.135	474.29	3	0
1928	18511	26.4553	2.38187	48.0425	-31.7545	3	0
1929	19459	9.24944	9.52883	189.5	544.618	3	0
1929	23792	9.22129	9.45965	30.0318	-722.128	3	0
1929	44204	9.13899	9.5793	91.7795	-75.5886	3	0
1932	14381	15.0116	13.5873	0	0	0	0
1932	19823	15.0541	13.6416	413.773	-58.7032	3	0
1932	41184	14.9478	13.5988	170.073	540.55	3	0
1933	12817	6.43579	8.9396	42.886	-103.28	3	0
1933	50873	6.39163	9.04799	-39.6378	-81.0918	3	0
1937	17570	13.1115	6.20533	-235.2	-662.678	3	0
1938	21336	14.3383	10.7298	532.893	2423.58	3	0
1938	40009	14.4335	10.8168	-174.863	-910.632	3	0
1942	16966	2.68031	14.9507	-15.78	27.3799	3	0
1944	16795	2.88997	7.32186	69.53	16.2394	3	0
1944	25300	2.9272	7.26166	142.544	149.651	3	0
1944	48157	2.79909	7.21038	184.601	-223.62	3	0
1948	32605	25.3916	9.14804	135.139	122.836	3	0
1951	43209	15.8048	11.6661	340.598	1103.68	3	0
1951	52553	15.8394	11.5498	681.422	-747.297	3	0
1954	11664	12.6165	15.4534	934.491	3685.43	3	0
1954	39609	12.7085	15.4319	1611.25	-3696.14	3	0
1957	37163	3.9252	12.0221	-96.588	-4.83592	3	0
1957	41449	3.98785	12.0188	-135.104	107.734	3	0
1957	42447	3.93474	12.1235	-117.575	34.5399	3	0
1960	35559	14.1062	2.40134	44.0925	77.8291	3	0
1964	21362	8.83348	14.1877	32.646	391.272	3	0
1964	47890	8.74895	14.2354	-366.744	66.2985	3	0
1967	15848	1.57588	4.01712	46.6369	67.8226	3	0
1967	37846	1.51287	4.02959	70.8105	-109.012	3	0
1969	12548	8.00474	3.63494	126.249	-1.57544	3	0
1969	47019	7.9408	3.62743	117.55	48.7319	3	0
1981	10639	9.13809	8.42675	123.713	340.402	3	0
1981	50490	9.10658	8.35038	263.492	-460.768	3	0
1986	35927	10.4814	12.015	173.43	22.8029	3	0
1987	33545	7.02855	2.90237	210.131	4.92304	3	0
1987	52095	6.98911	3.02552	98.4081	-115.254	3	0
1989	41284	11.9395	6.89124	134.898	-709.068	3	0
1989	42127	11.9083	6.99152	379.949	33.0283	3	0
1989	42133	11.8781	6.87243	292.766	71.6463	3	0
1992	16267	16.9605	8.31748	23.4608	379.767	3	0
1992	16901	17.0298	8.3953	74.5586	753.13	3	0
1992	35342	17.0786	8.33307	268.439	-1301.05	3	0
1993	15422	18.0302	8.90661	318.934	-20.6442	3	0
1997	22666	8.20219	13.2436	276.848	-429.206	3	0
1997	36246	8.21979	13.3392	-458.165	178.411	3	0
1999	21859	7.71616	13.7948	-20.7733	-6.84452	3	0
2003	30676	26.8828	2.46973	56.4965	23.7512	3	0
2005	27501	26.4693	4.00866	11.7967	-0.889287	3	0
2008	27511	7.06179	12.7827	150.032	95.3833	3	0
2008	51246	7.16137	12.8068	271.099	-61.7512	3	0
2013	23701	6.52978	14.0077	-78.5181	-20.7839	3	0
2013	27376	6.59318	14.1001	106.649	-83.2415	3	0
2013	49880	6.48659	14.1117	-219.921	10.1187	3	0
2017	27533	10.9338	4.4759	123.848	-191.53	3	0
2017	37211	10.9361	4.40442	17.7988	152.668	3	0
2018	21555	12.7922	6.27376	429.427	-20.7687	3	0
2018	41534	12.8456	6.31841	42.9309	-93.9707	3	0
2022	27738	3.70812	4.5107	60.0503	-32.7809	3	0
2023	15019	16.5974	6.27841	399.197	-131.854	3	0
2025	25735	12.1989	14.3097	-1239.28	603.181	3	0
2031	15102	1.29994	12.7003	28.7165	178.874	3	0
2035	27322	11.2588	5.57886	16.731	190.069	3	0
2037	24134	4.00521	13.0044	-215.655	43.3015	3	0
2037	37179	4.06251	12.9996	-7.4221	-131.773	3	0
2038	48680	19.3433	4.33896	99.1157	144.839	3	0
2040	26658	4.51707	15.6867	-32.2493	-24.9007	3	0
2040	40296	4.48266	15.6286	-70.2961	43.5368	3	0
2042	21363	23.368	3.78336	95.1952	-110.404	3	0
2042	43200	23.2947	3.84482	44.84	196.513	3	0
2044	13241	14.4885	13.4777	210.938	-894.158	3	0
2044	31969	14.3798	13.4283	96.8843	549.547	3	0
2046	14295	13.5683	3.23359	131.112	186.076	3	0
2046	51581	13.5787	3.17001	20.7067	46.7107	3	0
2049	14366	3.4962	6.76375	186.197	10.5838	3	0
2049	34977	3.56788	6.86133	31.0308	17.2774	3	0
2049	51840	3.63073	6.81123	214.467	-7.74616	3	0
2053	16941	26.1116	4.00464	133.229	-24.1859	3	0
2053	23663	26.1387	4.06906	37.8042	25.9937	3	0
2053	43575	26.2085	4.08133	57.7001	-53.0192	3	0
2054	24000	20.8619	1.19686	30.1468	275.295	3	0
2055	13182	21.2086	2.46933	109.066	-41.9171	3	0
2055	31278	21.1256	2.58277	145.143	-14.9603	3	0
2056	24860	24.7026	4.2795	84.593	-242.862	3	0
2056	25279	24.7619	4.2248	64.2107	12.8418	3	0
2056	49769	24.7404	4.35384	183.116	158.258	3	0
2056	50651	24.8243	4.25229	214.322	9.64591	3	0
2057	19575	22.8859	3.37035	59.67	-69.2771	3	0
2057	26646	22.7882	3.33406	63.4738	-23.133	3	0
2057	39059	22.8186	3.39138	182.121	8.24668	3	0
2059	14054	4.82816	1.33619	49.9411	-7.03931	3	0
2059	17677	4.7606	1.35103	172.757	-5.35213	3	0
2063	30634	12.4105	1.11192	125.713	3.81615	3	0
2066	16139	24.2826	9.57627	45.3087	-7.3505	3	0
2066	45963	24.2355	9.46096	-413.558	107.785	3	0
2067	24132	1.88556	13.4913	-31.5964	252.294	3	0
2067	42367	1.85368	13.4334	33.0488	-105.908	3	0
2070	45380	10.8502	3.7554	283.344	-270.95	3	0
2075	25744	1.09239	5.74851	112.792	48.7592	3	0
2079	33227	13.6307	5.51257	-658.398	165.935	3	0
2080	15029	16.7658	9.76146	189.599	-830.645	3	0
2080	20091	16.7379	9.83291	86.9207	747.756	3	0
2080	28422	16.7038	9.71648	227.709	1201.9	3	0
2080	49457	16.654	9.81431	381.495	-511.231	3	0
2081	29997	14.2305	13.4514	-148.356	2287	3	0
2081	31969	14.3086	13.4367	1468.75	21.8584	3	0
2082	17547	15.0208	12.6666	-446.446	4140.56	3	1
2082	20047	15.1146	12.7174	-2937.13	2774.38	3	1
2082	49787	15.0268	12.7945	479.327	204.408	3	0
2084	25789	11.2408	2.40162	45.0582	-622.295	3	0
2085	10508	16.2313	4.61823	100.534	734.658	3	0
2085	33487	16.2954	4.63195	253.127	-309.189	3	0
2088	44557	2.70287	9.40368	140.09	-5.47903	3	0
2088	45456	2.59004	9.40458	152.32	20.4017	3	0
2090	17064	8.56038	6.28212	246.896	-342.468	3	0
2090	23591	8.56854	6.41502	340.49	-102.409	3	0
2094	47569	22.2175	6.39541	-30.0935	-59.6202	3	0
2097	13926	16.9167	7.73012	-66.957	-432.788	3	0
2097	23728	17.0631	7.75658	100.532	477.018	3	0
2097	52191	16.9325	7.79132	343.954	-544.101	3	0
2097	52670	17.0064	7.67183	493.593	437.881	3	0
2099	15691	16.5613	9.32473	690.797	36.2022	3	0
2100	28063	20.8668	7.65218	-58.2378	-74.4365	3	0
2100	29739	20.9465	7.75611	60.8887	394.056	3	0
2101	10733	17.7831	2.45781	348.347	-20.9706	3	0
2101	48993	17.7054	2.50992	30.8049	-372.56	3	0
2103	39891	8.16656	1.75172	-21.2068	-125.54	3	0
2103	44119	8.23838	1.75041	62.7544	235.259	3	0
2107	32529	24.5908	9.46486	110.233	-29.3619	3	0
2108	34252	11.7757	6.25724	237.035	-540.054	3	0
2108	49154	11.7545	6.37326	265.449	0.55437	3	0
2112	16145	26.8161	5.39621	26.146	-67.1742	3	0
2112	28762	26.8731	5.37684	-16.9303	128.239	3	0
2119	11494	9.77579	11.1472	-38.1411	-66.7867	3	0
2119	14082	9.79606	11.2073	92.3245	-432.573	3	0
2119	32156	9.81325	11.0959	304.008	-12.7158	3	0
2124	24392	14.5647	6.44191	-254.221	160.543	3	0
2124	36020	14.4742	6.41609	-292.907	-300.079	3	0
2127	20756	16.4943	7.56737	117.799	-66.6294	3	0
2133	13778	19.237	11.6329	206.591	-355.983	3	0
2133	17330	19.1211	11.6945	156.082	77.3895	3	0
2133	33226	19.1757	11.7226	-26.7391	170.833	3	0
2133	43540	19.1614	11.5913	-262.794	148.641	3	0
2142	10786	3.89607	10.0544	67.074	125.184	3	0
2142	16374	3.99482	10.1299	90.3209	3.0189	3	0
2142	30065	4.0373	10.0477	91.0481	344.271	3	0
2142	46815	3.93342	10.127	-95.4	-70.2728	3	0
2143	37350	6.25356	1.75765	202.56	13.9065	3	0
2147	19728	14.9477	12.3977	859.866	-570.633	3	0
2147	45693	15.0517	12.3134	909.177	-37.4948	3	0
2149	10754	16.9055	9.41893	260.027	753.853	3	0
2149	18217	16.9625	9.3458	239.894	-245.608	3	0
2152	12178	26.5563	3.84677	58.8042	41.6208	3	0
2153	32745	12.097	2.53015	-343.159	385.008	3	0
2162	20014	15.1276	12.4812	209.694	-239.205	3	0
2162	31072	15.2462	12.4394	416.975	27.273	3	0
2167	14130	4.24611	10.0692	78.3479	20.6187	3	0
2167	43419	4.16761	10.0918	-432.663	-29.8884	3	0
2167	49437	4.24005	10.0141	-80.1846	-17.194	3	0
2168	35693	11.9119	9.01119	364.217	-732.99	3	0
2169	22060	5.54632	3.42284	138.475	238.138	3	0
2170	45372	1.73915	14.9584	1.63504	53.7905	3	0
2173	22716	23.3332	5.55423	25.5524	254.596	3	0
2173	41282	23.2937	5.49391	64.9188	-180.884	3	0
2175	14629	9.78329	12.9061	328.959	1256.16	3	0
2178	26314	10.8185	8.43793	469.31	36.6596	3	0
2181	40845	26.4908	7.55622	-25.5253	-90.919	3	0
2181	41366	26.5707	7.61158	50.7493	-123.18	3	0
2182	36172	18.5599	8.78031	-151.312	656.156	3	0
2182	48012	18.5239	8.82542	165.956	-784.494	3	0
2184	20686	25.8525	6.56778	-93.7539	155.729	3	0
2184	50195	25.9117	6.67709	20.5069	-422.965	3	0
2185	44100	22.743	3.81249	-211.753	-135.119	3	0
2186	13332	17.6739	4.51568	349.11	505.776	3	0
2186	14186	17.654	4.62492	202.629	-349.949	3	0
2186	39170	17.7707	4.56996	141.778	-473.616	3	0
2186	47536	17.7191	4.64356	252.15	24.5286	3	0
2188	52204	9.23312	4.92287	34.1947	305.384	3	0
[truncated: 44,623 more rows]
