# Supplementary material for: Study on stability analysis of soil nail reinforced slopes under loading based on the discrete element method
Source: PLoS One. 2026 May 26;21(5):e0350163. doi: 10.1371/journal.pone.0350163 (PMC13210361; doi:10.1371/journal.pone.0350163)
Supplement: S1 File — (ZIP) [file pone.0350163.s001.zip › DATA in PFC/2_14_5000__balls.txt]

id	x	y	radius	vel_x	vel_y	rotation	disp_x	disp_y	ball_type	ball_stress
6	6.93134	3.87939	0.0663017	1.1603e-06	-5.52525e-06	0.000608204	-0.000823955	-0.00113086	0	4146.38
7	24.6993	3.68854	0.0661725	-2.72094e-08	-3.88861e-07	-0.00261267	0.000522595	-0.00037661	0	2066.81
12	3.10178	12.1014	0.0509531	7.30906e-07	-3.26367e-06	-0.0138879	-0.000664693	0.000233043	0	130.458
13	25.4102	9.35988	0.0532987	1.02782e-06	-4.34505e-08	0.00319767	0.000699414	0.000645587	0	589.961
17	9.91691	4.64429	0.0733272	3.51516e-06	-2.71801e-06	0.0187684	-0.000657263	-0.00210374	0	2112.81
19	6.01675	5.23108	0.05695	1.02641e-06	-6.35734e-06	-0.0208866	-0.00107788	-0.00131425	0	3151.97
21	10.2281	12.1859	0.0736155	6.30937e-07	-4.48795e-07	-0.0721935	-0.00192553	-0.0088822	0	612.945
22	18.9442	5.97592	0.0711969	1.72695e-06	-5.13575e-06	-0.00607117	0.00229896	-0.0023663	0	471.675
23	24.3638	1.33188	0.0743081	2.029e-07	1.53542e-08	-0.00714641	8.63438e-05	-7.99052e-05	0	1634.68
24	6.06265	9.73986	0.0702117	-9.30441e-07	-6.58716e-06	-0.0273125	-0.0018265	-0.00194627	0	1947.64
25	14.8229	8.55732	0.0650594	5.18808e-06	-4.30114e-06	-0.0122451	0.0020371	-0.00684025	0	5773.22
32	25.7571	7.9405	0.0623302	1.737e-07	-9.90347e-07	-0.0190875	0.000678243	0.000250707	0	797.785
33	22.9226	1.56796	0.0611813	-8.25654e-08	-7.61936e-07	-0.0154829	0.000231882	-0.000158845	0	2078.07
35	10.6198	10.8623	0.063695	2.13354e-06	1.15077e-07	-0.0474114	-0.00137146	-0.00816407	0	4305.13
36	24.9848	7.43613	0.0704374	1.19308e-06	-1.62521e-06	0.0246873	0.00101815	2.03073e-05	0	1522.3
38	1.77335	14.1968	0.0689745	1.48262e-06	-8.2136e-06	-0.00246316	-0.000130238	0.00120247	0	333.035
40	13.1436	6.02452	0.059253	1.89617e-06	-1.04115e-05	0.00388277	0.000434541	-0.00401698	0	1465.12
43	12.109	7.80657	0.0637265	5.41178e-06	-5.65107e-06	-0.124883	-0.000217157	-0.00583225	0	3053.84
48	5.1554	13.7542	0.0639966	2.67735e-06	-5.48149e-06	-0.020752	-0.000910861	-4.11215e-05	0	1171.34
50	26.5878	1.311	0.0517331	1.60248e-07	-4.59819e-08	0.00201409	1.11052e-05	-4.77464e-05	0	1696.72
51	2.6571	4.88758	0.0569854	1.55353e-06	-2.20535e-06	0.0133072	-0.000431724	-0.00061018	0	1672.43
54	15.9734	4.4935	0.0651129	2.68121e-06	-2.45818e-06	-0.0124228	0.00104577	-0.00243064	0	4514.62
55	16.5703	6.08582	0.0526254	2.47239e-06	-6.6362e-06	-0.00856656	0.00194076	-0.00342364	0	165.367
56	12.4054	5.51755	0.0661494	2.16638e-06	-8.67886e-06	0.0344756	-0.000156795	-0.00336615	0	3114.8
57	16.8903	12.9658	0.0582426	2.34107e-06	4.4042e-06	0.141948	0.00399446	-0.00673558	0	9229.3
59	25.9236	3.14684	0.0655528	2.13012e-07	1.23641e-06	-0.00580229	0.000230768	-0.00028046	0	1449.07
60	13.6528	9.82844	0.0743989	1.83511e-06	-3.59515e-06	0.000991374	0.00153588	-0.00875038	0	7924.26
63	15.5669	9.08187	0.0727707	4.95851e-06	-4.05775e-06	-0.0522463	0.00291552	-0.00687215	0	4192.14
66	8.0012	1.56956	0.0646488	4.5446e-08	-1.36168e-06	0.0250661	-0.000219432	-0.000284843	0	3224.92
67	5.24687	9.42138	0.0715959	1.41714e-06	-2.67545e-06	0.00733179	-0.00151057	-0.00140841	0	1865.9
68	12.1247	6.07171	0.0507543	1.45426e-06	-1.07943e-05	-0.0310176	-0.000166304	-0.00382031	0	3004.72
69	10.6208	5.97392	0.0718533	1.05224e-06	-8.17681e-06	0.0075351	-0.00086478	-0.003543	0	4152.93
70	13.482	3.92954	0.0749461	4.0205e-06	-4.73007e-06	-0.0165535	0.000154892	-0.00191273	0	3761.62
73	15.8615	5.44401	0.064192	1.57577e-06	-5.19997e-06	-0.0460205	0.00124889	-0.00309871	0	1513.88
74	14.5532	12.0025	0.061199	2.74737e-06	-8.11793e-06	-0.0191797	0.00364303	-0.0117666	0	1479.5
76	11.6102	7.56698	0.0540018	2.42866e-06	-6.25581e-06	0.0377642	-0.000586953	-0.00544524	0	4158.4
77	23.6482	2.41675	0.0628765	1.76049e-07	-6.41808e-08	0.0118157	0.000481207	-0.000268755	0	1871.45
84	6.35767	15.0578	0.0626555	2.28826e-06	-4.9377e-06	-0.0365241	-0.000323106	-0.000562138	0	735.21
89	23.0976	6.98315	0.0689511	2.55425e-06	-2.80608e-06	0.0178146	0.00174073	-0.000636523	0	2025.24
93	23.119	9.16611	0.0539827	4.75176e-06	-3.51176e-06	-0.0144569	0.00192319	-4.88652e-05	0	2600.3
94	21.0511	2.22444	0.0603816	-4.41464e-07	-1.01681e-07	-0.00594802	0.000641742	-0.000480058	0	1349.27
97	5.32808	12.7039	0.0572822	2.4319e-06	-5.1077e-06	-0.0219666	-0.00126611	-0.000623799	0	2180.27
106	2.207	5.67624	0.0610708	1.01483e-06	-2.7799e-06	0.00821403	-0.000338202	-0.000608826	0	1970.24
107	21.1116	3.40584	0.0530311	2.06065e-07	-2.11322e-07	-0.00894247	0.00111366	-0.000814508	0	3535.69
109	5.97276	14.583	0.0657444	2.41131e-06	-5.95518e-06	-0.0348078	-0.000544756	-0.000394124	0	604.997
110	8.76921	8.03102	0.0669978	-3.25527e-07	-2.34161e-07	-0.0107233	-0.0016816	-0.00395518	0	2776.56
111	17.8469	10.1901	0.0660148	6.01986e-06	-6.06717e-06	0.0360945	0.00392368	-0.00481347	0	9179.83
112	18.0376	7.84542	0.0692958	7.56725e-06	-6.1268e-06	-0.0165275	0.00305034	-0.00374646	0	2816.35
113	17.5483	4.55959	0.0664494	7.28588e-07	-2.94703e-06	-0.0019135	0.00138815	-0.00215941	0	1915.46
116	3.79678	6.03197	0.0724108	7.73484e-07	-2.58996e-06	-0.00342571	-0.000816386	-0.000826113	0	1570.97
117	12.7603	14.4267	0.0528143	3.59611e-06	-5.65983e-06	0.12721	0.0011847	-0.0206069	0	43095.1
123	3.73464	14.4008	0.0732345	2.00507e-06	-4.41447e-06	-0.0300984	-0.000352253	0.000845631	0	525.224
124	11.2074	10.6354	0.0520857	2.58672e-06	-5.88917e-07	0.00690968	-0.000854567	-0.00869032	0	1048.23
125	2.27208	6.99516	0.0506884	5.14467e-07	-3.0768e-06	0.00481828	-0.000421706	-0.0005604	0	1491.43
126	4.89745	7.60062	0.073449	4.79446e-07	-1.97426e-06	-0.00972909	-0.00122441	-0.00114064	0	2682.28
129	13.5426	1.84414	0.0556184	1.55953e-06	-2.06206e-06	0.027204	5.43388e-05	-0.000478721	0	1282.07
130	5.27515	14.7265	0.0635387	2.99933e-06	-3.85668e-06	-0.0373992	-0.000413527	0.000190049	0	449.64
132	7.35438	3.48601	0.0612998	9.17072e-07	-5.06239e-06	0.0169442	-0.000764982	-0.00112433	0	1794.82
135	7.2323	7.45133	0.0671837	1.35486e-06	-4.09315e-06	0.0120453	-0.00165789	-0.00257215	0	2890.48
138	25.7802	9.51755	0.0738569	6.76436e-07	1.79584e-07	0.0323565	0.000544036	0.000821688	0	2730.15
139	7.22357	1.69686	0.0508491	-7.37458e-07	-1.68298e-06	0.00972289	-0.000243557	-0.000335705	0	470.408
140	3.5087	14.8092	0.0542148	1.6174e-06	-3.80845e-06	-0.023929	-0.000194832	0.00100524	0	459.392
144	14.5286	2.15194	0.0719444	2.26989e-06	-3.05315e-06	0.0164376	0.000175592	-0.000632713	0	2353.84
146	13.2268	11.9877	0.0729542	1.72892e-06	-6.30025e-06	-0.0131118	0.0021264	-0.0134969	0	1668.71
147	8.88274	13.8503	0.0591766	7.95409e-07	-1.83874e-06	-0.141189	-0.0018306	-0.0054679	0	3956.23
148	17.8644	2.04502	0.0685789	3.85209e-07	-4.09289e-07	0.000295445	0.000605055	-0.000683873	0	3043.17
149	25.6585	9.72427	0.0702225	8.89768e-07	2.68977e-07	0.0397274	0.000597818	0.000835293	0	393.159
151	11.4202	4.25863	0.0606199	3.26742e-06	-2.73724e-06	-0.00187366	-0.000421834	-0.00207911	0	3322.61
152	7.86403	3.30377	0.0747382	1.30786e-06	-4.46137e-06	-0.01441	-0.000720654	-0.00104915	0	1459.05
154	5.82173	15.3731	0.0540798	1.51604e-06	-5.34625e-06	-0.0251175	-0.000111997	-1.17763e-05	0	237.046
156	16.3852	8.06746	0.0594527	6.27882e-06	-2.01058e-06	0.0556827	0.00276694	-0.00511654	0	2369
158	20.4841	5.75406	0.056673	4.12222e-07	-3.04176e-06	-0.00877345	0.00197965	-0.00151011	0	3100.53
159	26.4533	8.16659	0.0580336	-2.63733e-07	-5.6928e-07	0.0352049	0.00030574	0.000361183	0	2597.64
164	19.229	1.82683	0.0662468	-8.58194e-08	1.14861e-07	-0.0186532	0.000548002	-0.00037607	0	4063.04
165	8.84812	14.9701	0.0686752	1.7136e-07	-4.97605e-06	-0.102905	-0.000517581	-0.00458905	0	1545.8
166	23.9168	2.3843	0.0612084	1.28392e-07	1.44153e-07	0.0174197	0.000420723	-0.000281532	0	2219.4
168	25.6814	4.35865	0.0728704	-1.12351e-06	4.86216e-07	0.00360938	0.000363883	-0.000345461	0	937.583
169	1.19917	11.8629	0.0650754	-1.71114e-07	-5.18079e-06	0.00450356	-7.35452e-05	0.000566778	0	376.135
174	14.9375	15.3295	0.0549835	4.99379e-06	-6.82222e-06	0.288986	0.000914661	-0.0123234	0	2027.29
176	8.08954	12.6027	0.0631689	8.20211e-07	-5.01314e-06	-0.021494	-0.00233204	-0.00424076	0	2043.47
179	4.71559	5.617	0.0500627	6.042e-07	-4.93942e-06	-0.00429476	-0.000944867	-0.00104834	0	2128.53
180	1.94284	1.67013	0.050051	1.03055e-06	2.94292e-08	-0.00505702	-5.43256e-05	-0.000150023	0	1683.58
182	13.0521	6.11015	0.0661618	2.03145e-06	-1.05401e-05	0.0151717	0.000358635	-0.00413116	0	1372.09
183	3.90547	15.7093	0.0625571	8.53059e-07	-2.65316e-06	-0.0258046	6.19049e-05	0.00107193	0	399.282
184	17.0692	12.2409	0.0654121	3.58784e-06	-5.17195e-06	0.0161923	0.00405602	-0.00625483	0	1776.91
185	13.8044	8.40507	0.0716066	5.88415e-06	-4.06165e-06	0.00374753	0.00116495	-0.00693171	0	3823.02
189	23.5539	5.4311	0.0509866	8.63551e-08	-1.11557e-06	0.000641664	0.00124098	-0.000569228	0	1630.05
192	3.97287	10.6906	0.0714068	-1.59043e-07	-2.95036e-06	-0.00578393	-0.00109657	-0.000401132	0	907.479
193	3.08904	15.3697	0.0615546	4.74717e-07	-3.21586e-06	-0.0199055	-2.27218e-05	0.00124573	0	273.109
194	14.6654	14.0684	0.055082	4.5862e-06	-7.37665e-06	0.117651	0.00322614	-0.014532	0	5297.94
198	14.0536	5.62191	0.0582414	2.84033e-06	-8.31602e-06	-0.0275168	0.000643147	-0.0036295	0	6054.74
201	12.1251	5.34214	0.0569031	2.50002e-06	-8.17341e-06	0.0331455	-0.000346253	-0.00322159	0	7396.95
204	14.5768	7.87536	0.0697578	5.19984e-06	-5.35554e-06	0.102654	0.0016621	-0.0059435	0	6178.28
207	10.2591	12.551	0.0595275	2.97251e-07	1.09346e-06	-0.509368	-0.00246389	-0.00939483	0	1652.04
211	20.4785	3.32287	0.0738337	-8.27035e-08	-1.84564e-07	0.00593807	0.00114927	-0.000992036	0	1306.76
213	19.0346	7.9714	0.0544855	5.31241e-06	-5.33424e-06	0.0508478	0.00320972	-0.00277508	0	5934.92
214	26.8174	8.9639	0.0569992	6.73874e-08	-1.14553e-06	0.0164534	0.000133696	0.000774879	0	424.596
215	21.7438	8.56791	0.0660345	1.75021e-06	-7.80457e-06	0.03701	0.00256948	-0.00106852	0	2251.91
221	21.8935	1.94585	0.0539172	-2.80389e-07	-2.76642e-07	-0.00887135	0.000462344	-0.000319309	0	4863.14
222	13.6876	11.9028	0.0686692	1.88224e-06	-7.71675e-06	0.0634546	0.00276514	-0.0125631	0	4646.21
224	26.3887	1.7901	0.0619406	1.4318e-07	-1.4794e-07	-0.0042312	5.66388e-05	-0.000122188	0	1758.22
225	16.5801	11.7298	0.0542313	3.05858e-06	-8.92189e-06	0.0644305	0.00413023	-0.00703549	0	8186.15
226	11.0646	9.13345	0.0668501	2.84385e-06	-3.43767e-06	-0.00679126	-0.00124229	-0.00682574	0	6186.71
230	3.4722	1.07336	0.0538894	6.47431e-08	-1.75514e-07	0.00692422	-2.69082e-05	-2.17851e-05	0	1185.41
231	16.4847	1.55642	0.0716493	7.05556e-07	-5.92783e-07	0.00283538	0.000188778	-0.000321968	0	4536.22
232	20.6513	7.96236	0.0732421	1.81628e-06	-3.71079e-06	0.0154868	0.00299669	-0.00172229	0	627.769
233	18.1589	13.139	0.0515218	-2.50343e-06	-1.06926e-05	0.0924155	0.00340357	-0.00402113	0	1616.4
237	20.4938	2.31221	0.0568839	-4.28342e-07	5.55246e-09	-0.0348964	0.000667405	-0.000421844	0	4094.62
238	12.4563	10.1345	0.0522518	2.72698e-07	-4.09926e-06	0.110579	0.000273707	-0.00904351	0	1994.91
245	7.51835	3.33171	0.0743509	9.3249e-07	-4.61007e-06	0.0157914	-0.000687628	-0.00102892	0	2057.92
246	12.5748	4.88181	0.0579262	2.66014e-06	-6.59385e-06	-0.00532083	-6.03889e-05	-0.00296151	0	741.02
247	14.3978	7.69548	0.0744534	6.0514e-06	-7.00645e-06	-0.033939	0.00141629	-0.00577581	0	7494.85
249	23.2587	6.15845	0.056453	6.12281e-07	-2.83489e-06	-0.0129966	0.00146634	-0.000660068	0	1765.99
251	14.1791	15.129	0.0670332	4.28238e-06	-7.68206e-06	0.200218	0.00240244	-0.0173356	0	9072
254	8.97819	8.35782	0.0676596	1.82534e-07	-7.34369e-07	-0.0989901	-0.00188449	-0.00425186	0	2199.54
259	4.26169	4.9182	0.0518508	4.8165e-07	-4.7503e-06	-0.00980066	-0.00076901	-0.00078252	0	3629.27
265	20.8456	6.85162	0.0744524	6.7562e-07	-3.60375e-06	-0.00228698	0.00242253	-0.00167529	0	2653.12
268	7.0328	5.4107	0.0659841	3.50638e-06	-7.72392e-06	0.00456537	-0.0011996	-0.00169628	0	2024.7
270	17.9368	6.54499	0.0722776	3.56516e-06	-4.37816e-06	-0.0784455	0.00243597	-0.00312163	0	4864.93
271	7.2984	6.06025	0.0599637	2.51937e-06	-7.09629e-06	-0.0231442	-0.0013988	-0.00207511	0	1914.39
273	22.8233	8.04226	0.063691	3.17414e-06	-3.33433e-06	-0.0082056	0.00197953	-0.000551362	0	862.244
277	2.35271	13.3478	0.0580283	1.65754e-06	-7.13253e-06	-0.000451374	-0.00030998	0.000914934	0	348.922
280	13.6871	9.10675	0.0734476	2.59772e-05	-1.84715e-07	0.0133239	0.00133646	-0.0076493	0	3049.68
282	12.1259	12.4638	0.054446	2.40974e-06	-2.5774e-06	0.0904894	-0.00019042	-0.012926	0	10087
284	12.6735	5.89725	0.0564164	1.73919e-06	-9.01835e-06	-0.0612293	-5.87366e-05	-0.00370282	0	4191.08
286	20.0229	3.42395	0.0677922	1.38488e-09	-1.21541e-07	-0.00165453	0.00119424	-0.00098674	0	1137.62
288	11.7379	7.85658	0.0547113	3.83989e-06	-4.84867e-06	-0.0317361	-0.000506501	-0.00580239	0	6588.12
289	14.8599	15.2272	0.0731574	4.86337e-06	-6.55138e-06	0.182426	0.00124079	-0.0130778	0	5739.03
290	26.706	4.94629	0.0655788	-3.3649e-06	-2.57665e-07	-0.00041062	8.80529e-05	-0.000284017	0	2302.69
293	2.8456	15.1426	0.0677	7.22226e-07	-3.51351e-06	-0.0127074	-8.36428e-05	0.00125184	0	640.785
295	3.71549	10.8217	0.0683585	8.34503e-07	-1.7312e-06	-0.0282071	-0.00108498	-0.000329652	0	385.124
298	14.7038	14.5699	0.0720911	4.10896e-06	-7.11353e-06	0.149386	0.00177371	-0.0144556	0	8043.4
300	5.89228	5.5706	0.0512414	9.46205e-07	-6.51575e-06	0.0109832	-0.0011076	-0.00135221	0	2752.03
301	17.2107	8.10397	0.0575657	6.64515e-06	-4.34094e-06	-0.00369303	0.00304636	-0.00436189	0	4109.53
304	25.27	4.24194	0.0742154	-5.51504e-08	-1.54889e-07	-0.00167377	0.000447913	-0.000386174	0	610.486
305	1.97042	13.7824	0.0640556	2.2259e-06	-7.07453e-06	0.00240242	-0.0001922	0.001047	0	395.264
306	22.2605	6.812	0.0674183	3.19813e-06	-1.87193e-06	-0.0049544	0.00195961	-0.000894388	0	1481.35
310	11.0803	5.89641	0.0656974	1.15062e-06	-9.36757e-06	-0.0268891	-0.000626867	-0.00351191	0	6948.62
312	19.1171	8.60164	0.0507272	7.44398e-06	-5.53858e-06	-0.0189414	0.00349266	-0.00312557	0	6451.17
313	18.2029	1.9489	0.0586009	1.46169e-07	-1.00892e-07	0.0101943	0.000561596	-0.000532356	0	3992.61
315	6.35511	2.39766	0.0668322	-4.62722e-07	-1.94416e-06	0.0288033	-0.000448196	-0.000465609	0	1278.63
319	4.12747	8.57332	0.0736573	1.31133e-06	2.42407e-07	0.0295133	-0.0011047	-0.000837206	0	2345.14
327	3.83326	15.6064	0.0632286	7.788e-07	-3.22925e-06	-0.0195451	3.21931e-05	0.00108188	0	365.536
328	18.2384	11.5919	0.0696034	3.00027e-06	-7.99279e-06	0.0905214	0.00394718	-0.00427313	0	1305.18
330	1.21975	14.9028	0.0605822	9.57649e-08	-1.09909e-05	-0.00112224	-4.99459e-05	0.00138668	0	314.874
332	1.48531	14.7246	0.0564883	9.93366e-07	-8.93718e-06	0.00165393	-7.3063e-05	0.00133256	0	391.842
336	25.4623	8.39762	0.0502189	8.51522e-07	-4.83804e-07	0.00988098	0.000736699	0.000345869	0	3713.22
338	26.4641	7.69471	0.0515005	-1.31398e-07	-4.85272e-07	-0.00280248	0.000237047	0.0002187	0	2828.96
339	23.6748	4.35304	0.0732215	-1.29027e-07	-5.95259e-07	-0.00433862	0.000952995	-0.000528008	0	1865.87
341	26.477	3.41573	0.0654933	7.2173e-07	2.87089e-07	0.000752376	9.90397e-05	-0.000251969	0	1661.23
342	26.3379	5.59685	0.0571704	3.12348e-08	4.11877e-07	0.0030067	0.000269012	-0.000229524	0	2107.16
348	5.38567	13.0573	0.0659875	2.68127e-06	-6.96962e-06	-0.0554668	-0.0011976	-0.000474708	0	1103.58
350	8.58968	8.29207	0.0516838	-5.48797e-07	-4.07394e-08	-0.00847964	-0.0018722	-0.00408283	0	6643.19
354	24.6082	2.62042	0.0666467	-8.85194e-08	4.01847e-07	-0.0119175	0.000410272	-0.000320719	0	781.301
355	13.348	12.4005	0.0748768	2.45317e-06	-5.54989e-06	0.0715642	0.00212992	-0.0138237	0	3985.6
358	26.4745	9.14705	0.0682527	9.65867e-09	-5.05116e-07	-0.0100155	0.000277307	0.000758695	0	960.834
359	13.8763	5.03802	0.0661344	2.52088e-06	-5.96946e-06	0.0654015	0.00043775	-0.00317226	0	5233.3
362	5.95662	10.0799	0.0740584	-6.0616e-07	-6.47563e-06	-0.0141864	-0.00177318	-0.00184463	0	3102.44
363	14.7817	13.1519	0.0548778	3.17143e-06	-8.61951e-06	-0.0762942	0.00379468	-0.0125479	0	9308.1
366	26.678	5.17935	0.0620491	1.22569e-06	4.21975e-08	0.00244461	9.95516e-05	-0.000292801	0	2252.11
368	5.36732	7.76962	0.0683189	5.30253e-07	-2.69949e-06	0.00818812	-0.00131965	-0.00156036	0	757.731
370	10.4817	14.8313	0.0502697	3.62534e-07	-1.58337e-07	-0.129997	-0.0013435	-0.0100825	0	3730.8
373	10.0465	5.41956	0.0746167	2.1485e-06	-5.55274e-06	0.0582517	-0.00103314	-0.0028217	0	3817.75
374	4.6537	1.55552	0.0681705	-9.54906e-09	-5.77949e-07	0.0196667	-0.000133724	-0.00014509	0	782.313
375	2.90231	3.71615	0.0650516	2.60676e-07	-1.29767e-06	0.00502286	-0.000319855	-0.000519684	0	1330.51
376	10.8868	2.97582	0.0744426	1.93177e-06	-1.91321e-06	0.0298772	-0.000257244	-0.00128163	0	5326.55
383	7.88816	8.2623	0.0566434	-6.64645e-07	-2.21372e-07	-0.0546806	-0.00187602	-0.00333032	0	2424.58
384	7.09395	9.05193	0.064401	5.65804e-07	-3.77101e-06	0.00754053	-0.00190537	-0.00284084	0	4510.23
388	21.7239	9.483	0.0697648	5.9964e-06	-8.48487e-06	0.0138248	0.0027261	-0.000933767	0	2377.96
395	4.95699	9.35039	0.067038	1.1035e-06	-1.38207e-06	-0.0058896	-0.00134179	-0.00121604	0	3056.6
400	19.3441	9.078	0.0552619	7.54156e-06	-4.51505e-06	0.068046	0.00355864	-0.00285324	0	2400.11
403	26.7389	7.15469	0.0706882	3.68373e-10	-9.33061e-08	0.00975733	8.45428e-05	0.000117251	0	2257.09
406	3.33687	10.8357	0.0665292	-3.06051e-08	-2.81663e-06	-0.00540405	-0.000817817	-0.000178046	0	1125.18
407	5.07946	7.32592	0.0659139	3.53873e-07	-2.77687e-06	-0.0145352	-0.00125368	-0.00127024	0	2459.1
408	3.40879	1.76982	0.0708068	9.47651e-07	-3.81052e-07	0.00699299	-0.000133996	-0.000177241	0	1066.23
409	6.53392	8.44056	0.0738786	1.52182e-06	-4.60318e-06	-0.0224201	-0.00178721	-0.00225918	0	2194.65
410	13.2181	8.11407	0.0540482	5.78381e-06	-5.43328e-06	-0.0611585	0.000625962	-0.00631925	0	4411.53
413	23.2315	1.9222	0.0680833	9.74621e-08	-9.43199e-07	-0.00854713	0.000332175	-0.000146553	0	300.21
416	4.25156	6.01291	0.0649273	7.56153e-07	-3.21455e-06	0.00978498	-0.000853101	-0.000899957	0	1430.28
421	24.8838	1.52892	0.0636026	-3.88267e-08	7.56723e-09	-0.0135665	0.000128717	-0.000111826	0	1641.72
423	12.8726	4.54491	0.0538369	2.71045e-06	-5.59221e-06	0.0196464	-9.84012e-05	-0.00262108	0	3531.71
425	17.718	7.70944	0.0635653	7.99935e-06	-6.2232e-06	0.0566871	0.00297535	-0.0038406	0	6568.64
426	10.3498	7.54236	0.052616	4.83426e-07	-5.50919e-06	-0.0622623	-0.00107211	-0.00460827	0	1030.15
428	8.32744	5.78217	0.0518119	3.66447e-06	-4.97475e-06	-0.00207002	-0.0012515	-0.00255448	0	4018.41
431	21.8403	5.81468	0.0590341	1.26162e-06	-2.25732e-06	-0.00742785	0.00183377	-0.00104335	0	2603.47
434	25.7577	5.21294	0.0574064	3.4407e-08	-1.73894e-07	-0.0213775	0.000444692	-0.000304448	0	2777.41
436	18.0391	9.8324	0.0665746	5.86781e-06	-5.67068e-06	0.0635588	0.00415714	-0.00454341	0	4073.8
437	14.6023	13.3887	0.0621401	3.47308e-06	-9.75783e-06	0.135873	0.00408347	-0.014003	0	5947.12
440	17.0187	6.69685	0.073674	4.35481e-06	-5.59297e-06	-0.00276609	0.002361	-0.00372312	0	3451.33
442	8.30048	11.5532	0.073583	2.7295e-07	-4.69882e-06	-0.0521845	-0.0023248	-0.0047751	0	4335.06
443	5.71462	10.0338	0.0607451	9.33877e-08	-4.50892e-06	-0.0286424	-0.00170562	-0.0016567	0	3476.53
444	16.5912	10.6044	0.0708922	5.36917e-06	-8.24515e-06	0.0194298	0.00449255	-0.0066245	0	5997.6
445	1.98822	15.724	0.0627039	-1.80931e-06	-3.31113e-06	-0.00432799	5.48368e-05	0.00152083	0	331.587
449	22.172	3.71242	0.0625854	1.16744e-07	-2.38874e-07	0.010345	0.00102446	-0.000724694	0	1465.25
451	5.15278	3.47048	0.0541923	5.45139e-07	-3.81193e-06	-0.00855349	-0.000660367	-0.000675377	0	1797.05
452	12.927	5.3802	0.0685271	2.7338e-06	-7.44854e-06	-0.0283843	-6.13649e-05	-0.0032273	0	3528.1
453	15.6306	13.3198	0.0664688	2.67874e-06	-9.36243e-06	0.0650978	0.00414087	-0.0104069	0	5809.81
454	11.9997	12.8582	0.064013	1.88748e-06	-1.55237e-06	0.0991846	-7.04107e-05	-0.0137916	0	8563.82
455	8.20183	12.3641	0.0670414	6.46707e-07	-8.03594e-06	-0.10295	-0.00237887	-0.00436645	0	3926.19
457	19.9043	7.68138	0.0674014	2.54678e-06	-3.81539e-06	0.0030883	0.00302611	-0.00211511	0	3929.39
459	1.26316	3.62503	0.0720698	2.71114e-07	-3.50892e-06	0.00748177	-6.22062e-05	-0.000408938	0	1138.34
460	19.4455	12.0313	0.066915	1.94122e-06	-5.24673e-06	0.070328	0.00332657	-0.00259894	3	1860.27
461	13.552	15.5261	0.0554754	1.18236e-06	-1.08599e-05	0.184048	0.00143342	-0.02334	0	35475.3
465	9.68716	7.39977	0.0749948	6.10243e-07	-2.97256e-06	-0.0488112	-0.00135767	-0.00426206	0	1914.69
468	7.9095	11.7144	0.0605431	-1.73329e-07	-4.94413e-06	-0.0713445	-0.00227495	-0.00415594	0	1063.63
470	3.68844	6.26113	0.0523271	8.1873e-07	-2.39627e-06	0.00457533	-0.000774176	-0.000799975	0	3085.43
472	2.232	1.46508	0.071164	9.91013e-07	1.64934e-07	0.0112664	-5.6771e-05	-0.000125461	0	1064.8
473	4.93237	5.39534	0.0526372	5.21412e-07	-6.56118e-06	-0.0138851	-0.000974856	-0.00109773	0	2329.5
474	25.8455	1.11578	0.0640883	1.12143e-08	2.64731e-08	-0.00753008	2.71343e-05	-9.17181e-06	0	236.592
480	8.83911	4.11869	0.0694584	3.23671e-06	-3.45327e-06	0.013571	-0.000818595	-0.00171161	0	2351.02
483	23.1577	5.83037	0.0664931	1.46445e-07	-1.54209e-06	-0.00432627	0.00142982	-0.000666573	0	2440.33
486	8.54399	15.1982	0.0627767	2.65472e-07	-1.84679e-06	-0.0996747	-0.000208454	-0.00370251	0	1795.17
488	23.5867	5.75063	0.0573331	1.05273e-07	-1.4964e-06	-0.00332642	0.00128154	-0.000574314	0	2837.95
489	16.7079	7.93647	0.0578933	6.26446e-06	-3.59274e-06	0.0228076	0.00278837	-0.00493828	0	7890.14
491	25.2643	5.44073	0.0663825	-1.5679e-07	-8.48052e-07	0.00044005	0.000646321	-0.000360912	0	2837.66
496	14.3703	12.4644	0.0533871	3.76054e-06	-7.54066e-06	0.0942927	0.00428939	-0.0127229	0	10240.9
499	18.7708	1.56238	0.0702159	5.2061e-08	7.6472e-08	-0.0062776	0.000326139	-0.000316126	0	2807.79
507	25.0762	1.86602	0.052702	-8.49309e-08	1.59566e-08	-0.00816234	0.000152651	-0.000167072	0	2439.52
512	17.9375	13.9891	0.0508849	3.56503e-06	1.18958e-06	0.0693808	0.00267207	-0.00417071	0	2219.67
517	25.508	7.50424	0.0578825	2.92003e-07	-1.23784e-06	0.00970647	0.000804717	9.77028e-05	0	535.194
522	23.5883	1.35231	0.0605552	2.44993e-08	-4.37294e-07	-0.0140874	0.000101544	-6.66183e-05	0	1491.02
523	8.83802	1.08483	0.0585388	3.73688e-07	-4.5404e-08	-0.00549212	1.86304e-05	-0.000114142	0	561.831
524	19.1801	3.80901	0.0588156	3.40815e-07	-1.0173e-06	0.0122536	0.00137739	-0.00132803	0	3291.71
525	15.3627	3.2684	0.0660034	3.25401e-06	-3.14976e-06	0.0260701	0.000654304	-0.00149328	0	5176.01
527	8.5576	3.99731	0.0564019	2.77658e-06	-4.2166e-06	-0.0215175	-0.00083136	-0.00160437	0	1273.64
530	20.7036	6.80782	0.0741585	7.79523e-07	-3.25759e-06	-0.00153932	0.00244472	-0.00170737	0	2921.51
532	9.9987	9.9418	0.0624988	5.5001e-06	-2.16674e-06	0.0120102	-0.00170438	-0.00657395	0	5205.64
539	11.1116	4.93076	0.0728112	3.45484e-06	-4.16237e-06	-0.0111586	-0.000568211	-0.0027688	0	8717.34
540	4.63379	14.2382	0.061307	2.96485e-06	-4.81431e-06	-0.0271944	-0.000560739	0.000430857	0	608.944
541	7.96369	13.9205	0.0589606	1.77812e-06	-3.30348e-06	-0.15228	-0.00149801	-0.00343607	0	1783.26
544	3.30836	9.87895	0.0598369	-4.16727e-10	-2.3748e-06	-0.0329687	-0.000873869	-0.000459361	0	2398.36
545	12.2317	15.4495	0.0720506	1.8791e-06	-6.10009e-06	0.198638	-0.00160466	-0.0235358	0	15258.4
546	11.9442	12.0385	0.0701651	9.67528e-07	-2.90109e-06	-0.00937944	-0.000256761	-0.0120586	0	8717.92
547	15.9302	7.49395	0.0581319	7.36237e-06	-3.59787e-06	-0.0318444	0.00248008	-0.00500253	0	901.349
548	4.82863	8.92958	0.0531474	1.67209e-06	-8.72853e-07	-0.0200595	-0.00129152	-0.00117301	0	4365.55
550	20.5899	6.37188	0.0700979	3.45973e-07	-3.11157e-06	-0.0409648	0.00239947	-0.00161886	0	2468.58
552	2.54163	14.2896	0.0543431	3.35247e-06	-6.46204e-06	-0.0153871	-0.000248312	0.00111667	0	444.315
557	20.5418	4.73045	0.0743363	8.84575e-07	-3.20961e-06	0.00994082	0.00170962	-0.00123457	0	3120.68
559	6.96326	6.03898	0.050317	2.09689e-06	-6.94518e-06	0.00599603	-0.0014225	-0.00199422	0	3816.99
560	15.4753	13.3039	0.0748306	3.04711e-06	-9.08742e-06	-0.0109239	0.00412001	-0.0107795	0	5572.87
563	16.1409	7.16278	0.0688686	6.39817e-06	-7.0811e-06	0.0166074	0.00234903	-0.00443626	0	7164.85
565	11.2767	15.9184	0.0677077	2.60628e-06	-5.23596e-07	-0.442146	0.00170909	-0.0139119	0	1037.79
566	5.35308	4.21265	0.0615532	1.87723e-06	-6.41381e-06	0.0423919	-0.000787437	-0.00092542	0	3046.16
567	7.82177	8.35908	0.0606749	-4.26772e-07	-7.28978e-07	-0.0204627	-0.00187582	-0.00324522	0	643.678
570	23.7999	2.7614	0.0505607	9.71432e-09	-1.02151e-07	-0.00716224	0.000544258	-0.000368139	0	2429.99
574	15.0432	6.70724	0.0505279	5.25336e-06	-9.61252e-06	0.0592996	0.00148624	-0.0042872	0	4862.26
577	24.4863	1.67683	0.0527173	6.53631e-08	1.85128e-07	-0.00630595	0.000216037	-0.000154881	0	503.072
582	20.7752	6.57808	0.0721215	1.86018e-07	-3.18466e-06	-0.00955409	0.00237275	-0.00164373	0	3931.07
585	15.6669	1.88538	0.0589638	1.76975e-06	-1.47209e-06	-0.00371852	0.000195414	-0.000546976	0	4837.84
587	14.8639	4.49099	0.0524154	2.70239e-06	-3.38898e-06	0.0340149	0.000944591	-0.00250953	0	6156.79
588	16.3986	12.491	0.0617713	5.26946e-06	-5.04468e-06	0.0473358	0.00425203	-0.00777365	0	7389.57
592	12.5396	11.3076	0.0748549	1.32056e-07	-5.46127e-06	-0.0333202	0.000615224	-0.0112131	0	2404.89
598	12.3718	15.3816	0.0615193	3.61944e-06	-5.81881e-06	-0.0316403	-0.000685941	-0.0242761	0	30591.2
599	11.5501	2.89331	0.0683366	2.62452e-06	-3.68327e-07	0.0143506	-0.00014405	-0.00125962	0	528.614
600	7.67367	10.219	0.050801	7.77959e-07	-2.17438e-06	-0.0316931	-0.00203639	-0.00366413	0	5083.71
607	25.9588	8.78146	0.0736031	1.99889e-07	-2.51771e-08	0.0341288	0.00054416	0.000598661	0	1203.4
610	6.27045	11.4408	0.0659058	3.39573e-06	-8.68727e-06	-0.067838	-0.00188174	-0.00186762	0	3332.63
611	11.4056	4.38579	0.0674922	3.68924e-06	-2.32747e-06	-0.00340552	-0.000426471	-0.0021277	0	3008.07
613	8.83461	5.90298	0.0680411	4.04855e-06	-3.62923e-06	0.0228333	-0.00122552	-0.00277293	0	2236.17
616	6.52647	6.21387	0.0606374	2.93695e-07	-4.76803e-06	-0.0313928	-0.00135692	-0.0017553	0	1826.52
618	7.30685	1.92187	0.0502334	-5.3801e-07	-1.83787e-06	0.00989924	-0.00028591	-0.000346002	0	1161.89
620	21.0038	9.65321	0.0522163	5.53634e-06	-6.71327e-06	0.0527567	0.00300826	-0.00128127	0	2114.6
624	10.4076	7.72253	0.0607039	1.03305e-06	-4.82456e-06	0.00108601	-0.00109853	-0.00481042	0	5897.6
625	4.97181	10.1146	0.0695933	9.38614e-07	-3.52818e-06	-0.0524518	-0.00140519	-0.00101784	0	2691.03
626	12.5737	3.56608	0.0634161	4.94988e-06	-4.21083e-06	0.0224536	-5.53249e-05	-0.00180651	0	1478.04
627	7.18377	1.59605	0.0567775	-7.26888e-07	-1.28638e-06	-0.000167037	-0.000192485	-0.000208451	0	1578.61
632	7.14447	15.3106	0.0594225	1.13726e-06	-3.55105e-06	-0.0609297	-0.000123285	-0.00135145	0	659.415
633	14.6651	3.28325	0.061966	3.82405e-06	-2.70558e-06	-0.01439	0.000363347	-0.00147253	0	3438.22
636	8.23096	9.88924	0.0639263	7.10081e-07	-1.6934e-06	-0.0324921	-0.00197492	-0.00426184	0	5359.2
639	18.1304	3.75725	0.0701593	5.40084e-07	-1.71741e-06	-0.0468353	0.00136057	-0.00148511	0	6727.11
642	2.8476	9.04708	0.0675386	5.42032e-08	-3.00625e-06	-0.0170413	-0.000664598	-0.000489484	0	1946.47
645	20.9413	6.20302	0.0608616	1.15218e-06	-3.02148e-06	0.00644923	0.00217936	-0.00147585	0	3569.37
647	2.65277	15.2325	0.055016	5.1901e-07	-3.34087e-06	-0.010243	-5.62893e-05	0.00130536	0	370.249
648	20.8525	2.52739	0.0645715	-2.6418e-07	3.40697e-08	-0.0126855	0.000750833	-0.000494805	0	1996.53
651	16.1719	9.13316	0.0662388	5.58733e-06	-2.06991e-06	0.0477322	0.00337653	-0.00606228	0	2761.23
652	11.8756	6.11689	0.0591497	1.10544e-06	-1.08308e-05	-0.0224813	-0.00032501	-0.00394998	0	5041.29
654	23.1197	5.68366	0.051725	8.56695e-08	-1.66876e-06	-0.0185989	0.00139933	-0.000683985	0	4125.19
655	15.204	3.28817	0.0570951	3.46902e-06	-2.98463e-06	0.0179616	0.000490476	-0.00149223	0	5210.75
656	16.4366	12.1544	0.073641	3.96204e-06	-8.83878e-06	0.0207937	0.00422518	-0.00757279	0	4699.12
665	1.25047	4.27012	0.07174	6.93454e-07	-2.48958e-06	0.00327436	-0.000126712	-0.000477891	0	767.198
667	8.73788	3.61122	0.0514877	2.22425e-06	-2.89354e-06	0.0234745	-0.00072117	-0.00150449	0	3940.85
668	2.59639	14.7394	0.0613802	1.89444e-06	-4.89334e-06	-0.0123038	-0.000149977	0.00120542	0	299.491
671	12.0008	6.334	0.0556775	1.44303e-06	-1.12498e-05	-0.100504	-0.000240305	-0.00414517	0	3546.87
678	14.0371	13.704	0.0744261	3.02652e-06	-8.89524e-06	0.255106	0.00335203	-0.0163033	0	5294.87
679	20.2182	8.81947	0.0555366	3.91984e-06	-4.03493e-06	0.00096485	0.00323595	-0.0020759	0	1399.67
680	12.8276	13.7825	0.0599959	1.35687e-06	-2.89616e-06	-0.101782	0.00263747	-0.0179886	0	12209.9
683	11.6393	15.8943	0.0742025	1.01339e-06	-3.07429e-07	-0.27728	0.000660425	-0.0165149	0	5801.1
685	18.6511	1.57113	0.0501048	7.35925e-08	5.90953e-09	-0.00506999	0.000366286	-0.000269696	0	5369.84
690	16.0618	12.223	0.0640833	4.3328e-06	-9.58214e-06	0.13028	0.00409889	-0.00851622	0	1159.64
692	4.39272	5.55079	0.0590312	8.43826e-07	-4.62114e-06	0.0117114	-0.000869443	-0.000926728	0	2111.83
694	5.62662	7.98847	0.0621857	7.15112e-07	-2.04306e-06	-0.0138784	-0.0014689	-0.00169037	0	1828.1
697	9.68461	4.07176	0.0734195	4.63225e-06	-3.80187e-06	-0.00259813	-0.00070941	-0.00183647	0	3855.61
698	12.8981	5.01014	0.0696895	2.71366e-06	-6.24175e-06	-0.00535859	-0.000101468	-0.00297122	0	3286.7
702	4.27353	14.3737	0.0521242	2.39482e-06	-4.14305e-06	-0.0215721	-0.000435229	0.000645843	0	518.654
703	8.19516	2.40509	0.070854	9.57128e-08	-2.4311e-06	0.00215029	-0.00050227	-0.000665985	0	3546.83
707	26.8851	4.82588	0.0602173	-1.15402e-06	-1.63433e-06	-0.000345	3.81053e-05	-0.000272919	0	1462.5
711	12.5965	7.86971	0.053742	5.01892e-06	-6.24263e-06	-0.0687028	0.000133528	-0.00600288	0	6629.25
713	25.1746	1.92088	0.060026	-8.52417e-08	1.93803e-08	-0.00623614	0.000141281	-0.000169245	0	1372.06
714	24.2801	8.47158	0.0520093	1.79663e-06	-1.1829e-06	-0.0271624	0.00133418	0.000116027	0	3730.44
715	3.75839	5.89271	0.0721444	9.74658e-07	-2.69045e-06	0.00104888	-0.000780561	-0.000814334	0	2854.58
721	21.9304	3.01799	0.0665844	1.63713e-07	-1.12447e-07	0.00345208	0.000908365	-0.000667773	0	422.078
724	10.4238	3.34994	0.0566134	2.59217e-06	-3.28624e-06	0.0130037	-0.000450074	-0.00151342	0	1927.55
726	11.006	7.70412	0.0678767	1.98297e-06	-5.1047e-06	-0.0252589	-0.000795868	-0.00523639	0	4542.64
728	22.766	5.18886	0.0665394	5.9244e-08	-1.04234e-06	0.0122617	0.00134794	-0.00075416	0	3578.98
729	5.41093	1.42379	0.0740347	-2.38151e-07	-6.10773e-07	0.0113395	-7.59335e-05	-0.000102839	0	1322.51
731	22.4492	6.16042	0.0582903	8.68887e-07	-2.26557e-06	0.0407985	0.00175218	-0.000881555	0	2401.67
732	4.45	4.17143	0.0652063	1.04157e-06	-4.92977e-06	0.00860742	-0.000670274	-0.000684319	0	1036.72
733	2.09098	3.68718	0.073878	3.10729e-07	-1.5201e-06	0.000523651	-0.00022219	-0.00044479	0	1956.16
743	16.4657	9.63621	0.0640414	7.32834e-06	-5.01884e-06	0.0608665	0.00372633	-0.00629978	0	7826.41
745	5.33562	2.47264	0.0557049	-2.9933e-07	-2.62329e-06	0.0193268	-0.0004439	-0.000461492	0	1058.22
748	18.21	9.09284	0.0579331	8.63302e-06	-5.78617e-06	0.15402	0.0038661	-0.0040449	0	6280.96
751	23.964	6.09572	0.053261	-1.61328e-07	-2.13275e-06	-0.0227152	0.00119861	-0.00051044	0	1694.07
754	14.3941	14.2758	0.0659321	4.07052e-06	-7.57138e-06	0.192358	0.00261456	-0.0156616	1	46931.3
756	11.517	6.42617	0.0580577	1.29285e-06	-9.53237e-06	-0.0532081	-0.000377143	-0.00406718	0	3477.68
758	15.5166	2.88906	0.069552	3.19134e-06	-3.11227e-06	-0.0209875	0.000523909	-0.00122468	0	3079.67
759	5.05678	1.44533	0.0610039	-5.78736e-08	-5.39118e-07	0.0193153	-0.000138352	-0.000123111	0	3152.87
760	14.2722	11.7192	0.0557999	2.11835e-06	-8.36747e-06	-0.0356899	0.00323701	-0.0116733	0	9719.79
762	16.7183	1.25379	0.0716476	1.94661e-07	-1.83428e-07	0.00250123	0.000133448	-0.000150144	0	2472.27
763	6.02797	4.86274	0.0659921	1.40228e-06	-6.80916e-06	-0.00636951	-0.000983762	-0.00125265	0	4022.9
765	17.3615	3.04645	0.0600962	9.0713e-07	-1.25561e-06	0.0186526	0.000813851	-0.00121804	0	4735.25
767	15.7485	6.33713	0.0593063	3.24648e-06	-7.70245e-06	-0.0175545	0.00174738	-0.00383665	0	7485.88
768	24.2396	1.54517	0.070205	2.59478e-07	4.07053e-08	-0.0237242	0.000156013	-0.000105906	0	1401.45
770	8.17188	14.373	0.0596184	1.11421e-06	-6.65402e-07	-0.0773858	-0.00116075	-0.00355563	0	727.498
776	7.27003	4.14414	0.0669048	1.57143e-06	-5.85194e-06	0.0132011	-0.000918619	-0.00120527	0	364.144
778	11.2696	10.1184	0.0555536	2.32261e-06	-1.65509e-06	0.0308829	-0.000896965	-0.00841049	0	1848.91
782	15.9857	7.33643	0.0601232	6.72423e-06	-4.79769e-06	-0.0417966	0.00215672	-0.00478886	0	2909.91
784	9.32173	8.44914	0.0504376	2.92033e-07	-1.11779e-06	0.00111408	-0.00172822	-0.00463113	0	4076.12
791	15.906	14.9735	0.0590755	8.53339e-08	-7.82596e-06	0.0448508	0.000724883	-0.00907445	0	5656.27
792	5.9688	3.49085	0.0737045	6.65401e-07	-4.06421e-06	0.00047456	-0.000673197	-0.00078781	0	1726.52
794	10.2027	14.1233	0.0588257	1.69173e-06	-2.79874e-07	-0.0893116	-0.00183425	-0.00942628	0	7561.94
795	2.74589	5.4861	0.067232	9.19726e-07	-2.34517e-06	-0.00507677	-0.000459697	-0.000665211	0	2788.8
797	26.3965	3.51655	0.0636889	-1.62193e-07	1.05565e-06	-0.00379303	0.000126263	-0.000257379	0	2711.52
802	26.8863	5.17845	0.0645945	-9.47675e-07	6.13345e-08	0.00784234	4.66657e-05	-0.000260248	0	1700.55
803	16.5885	9.6009	0.0638442	7.32951e-06	-5.22664e-06	0.0814249	0.00378665	-0.00602041	0	1664.59
804	24.9256	7.99685	0.0679596	1.7715e-06	-1.39115e-06	0.0220248	0.00111521	0.000156187	0	1141.52
807	2.6807	5.86685	0.0526539	7.7875e-07	-2.25947e-06	-0.00463607	-0.00043346	-0.000663234	0	864.534
811	5.15719	13.8837	0.0656718	2.86756e-06	-5.29115e-06	-0.0433041	-0.000835972	-9.28344e-06	0	558.111
813	5.55033	2.4569	0.0643101	-3.50241e-07	-2.74958e-06	0.012312	-0.000457794	-0.000525054	0	2006.99
815	4.77437	8.35707	0.0594729	1.0147e-06	-4.6859e-07	-0.00737166	-0.00125691	-0.00116069	0	693.746
816	13.5124	6.13985	0.0673582	1.6146e-06	-1.15295e-05	0.000487727	0.000752916	-0.00427151	0	4270.68
820	13.7734	15.7924	0.0654669	-3.81046e-06	-1.34797e-05	0.436886	0.000479846	-0.0222142	0	22284.9
821	20.2873	9.98933	0.0578805	4.55402e-06	-3.95346e-06	0.00830646	0.00344679	-0.00195571	0	1515.47
823	5.55212	12.749	0.0526342	3.17933e-06	-7.19153e-06	-0.0332933	-0.0013255	-0.000776671	0	2815.16
828	21.6771	2.62867	0.0704305	3.63899e-08	-4.05835e-07	-0.031492	0.000731431	-0.000559951	0	3530
829	10.5116	2.10306	0.0598005	1.90435e-07	-4.43998e-07	-0.0172784	-0.000125269	-0.00062924	0	5021.17
830	11.3522	9.69203	0.0518253	7.81922e-07	-2.75039e-06	-0.0691282	-0.000838518	-0.00764876	0	2338.78
832	21.9539	5.10251	0.0545061	6.93514e-07	-1.24218e-06	-0.00844085	0.00151067	-0.00103909	0	1971.71
833	2.71989	12.0774	0.0688549	1.02204e-07	-3.97213e-06	-0.0118395	-0.000548359	0.000388621	0	1611.31
835	16.0503	7.24387	0.0528461	6.75485e-06	-5.648e-06	0.0890187	0.00222115	-0.00467755	0	4688.08
838	13.0448	5.97152	0.0529311	1.88322e-06	-1.00553e-05	0.0666974	0.000390004	-0.00391128	0	2741.26
839	6.25321	4.69893	0.0719646	1.4035e-06	-6.67987e-06	0.0309425	-0.000964789	-0.00127281	0	2559.96
844	7.96449	14.1632	0.0744422	-4.87361e-07	-2.65863e-06	-0.0809692	-0.00126361	-0.00322458	0	1070.34
846	20.9497	8.17387	0.0604337	2.47745e-06	-5.00889e-06	0.00185466	0.00287917	-0.00152565	0	4735.09
847	1.16538	12.9048	0.0619518	-4.53155e-09	-7.06198e-06	-0.00563223	-4.7113e-05	0.00091593	0	1388.14
850	20.6434	4.29493	0.0573745	5.23701e-07	-1.46207e-06	0.000426839	0.00147756	-0.00113838	0	2753.13
851	10.426	7.26946	0.0509779	7.81394e-07	-5.75608e-06	0.0503646	-0.000995244	-0.00450645	0	3822.5
853	4.86158	11.4182	0.0632651	1.01306e-06	-4.14561e-06	-0.0131431	-0.00137371	-0.000720002	0	1204.85
855	26.0034	2.62883	0.0714329	-1.29285e-07	1.36791e-07	0.00110534	0.00017131	-0.000231445	0	2132.24
858	1.76211	8.10899	0.056868	-8.21358e-08	-5.37063e-06	-0.0185572	-0.000274937	-0.000421041	0	3424.9
860	9.08713	8.98762	0.0595568	9.62688e-07	-2.81665e-07	0.00217405	-0.00201321	-0.00471881	0	1519.99
861	17.1136	9.12643	0.0661227	6.3563e-06	-5.4544e-06	-0.00531408	0.00388969	-0.00529267	0	1872.67
863	7.02912	6.81605	0.0572811	9.94813e-07	-5.31104e-06	-0.0105998	-0.00151022	-0.00221906	0	2371.24
865	1.25517	6.47131	0.0667671	-2.02733e-07	-3.54634e-06	-0.0245852	-6.18579e-05	-0.000528007	0	88.3312
867	15.2635	12.8404	0.0685131	4.37565e-06	-9.05558e-06	0.114412	0.00359691	-0.0110603	0	14509
869	5.31308	6.4504	0.0691575	3.90689e-07	-4.32512e-06	-0.0206477	-0.00123824	-0.00134734	0	1944.11
877	8.69951	12.2527	0.0740592	1.15792e-06	-4.06544e-06	-0.0575082	-0.00241337	-0.00527641	0	1348.75
878	2.2402	4.51633	0.0667472	8.1601e-07	-1.69151e-06	0.00333349	-0.000280369	-0.000548356	0	2847.7
884	26.2773	6.51237	0.0688161	2.34517e-07	-7.95106e-07	0.00440264	0.000332474	-0.000117295	0	2270.52
886	10.4624	8.67095	0.068922	3.4951e-06	-1.17036e-06	-0.0411481	-0.00129566	-0.00583845	0	880.806
887	6.66068	4.35783	0.0691138	1.43212e-06	-6.38907e-06	-3.8928e-05	-0.00095472	-0.00127551	0	4356.55
890	3.039	6.45642	0.0587731	7.2424e-07	-2.26117e-06	0.00332923	-0.000616064	-0.000694314	0	1219.23
894	26.9496	5.80642	0.056733	8.21031e-08	5.58508e-07	-0.0106298	1.22643e-05	-0.000194227	0	181.306
895	19.5727	10.1489	0.0739153	5.0223e-06	-3.83691e-06	0.0706093	0.00375925	-0.00253044	0	1805.46
896	6.20185	14.705	0.0692891	2.71914e-06	-4.55406e-06	-0.0682354	-0.000540657	-0.000555941	0	398.883
902	9.40806	13.6473	0.0660392	2.93543e-07	6.19345e-07	-0.0900605	-0.00188849	-0.00687995	0	1812.65
905	9.57388	13.5007	0.0587747	1.94694e-06	-2.39655e-06	-0.0363203	-0.0020146	-0.00747493	0	3167.2
906	26.0786	7.72051	0.0558017	-2.78225e-07	-8.9462e-07	0.0106597	0.000524755	0.000284813	0	386.083
909	23.054	8.34732	0.0510643	2.7328e-06	-3.85144e-06	0.00398909	0.00199307	-0.000443651	0	4195.91
910	3.12713	10.826	0.0603284	4.36853e-07	-2.42325e-06	0.00457766	-0.000767607	-0.000114361	0	876.691
911	3.11034	5.56756	0.069926	1.07296e-06	-2.33848e-06	-0.00749576	-0.000546267	-0.00069279	0	2773.35
915	12.4481	7.43172	0.0693544	4.16976e-06	-7.31647e-06	-0.057072	-4.90202e-06	-0.00560995	0	2500.85
916	16.6356	10.8549	0.070713	4.38005e-06	-8.16509e-06	0.0706546	0.00461173	-0.00676472	0	1698.14
917	8.68327	12.5036	0.0501374	-6.82542e-08	5.2965e-07	-0.0786251	-0.00249214	-0.00538571	0	9180.81
920	8.51253	12.3852	0.05292	1.12718e-06	-2.83773e-06	-0.0118292	-0.00243586	-0.00504798	0	2355.67
921	4.14021	14.2073	0.0602919	2.23956e-06	-4.27766e-06	-0.0240336	-0.000499719	0.000658307	0	574.772
922	8.91086	6.85891	0.0618363	1.09571e-07	-8.03431e-07	-0.00441642	-0.0014823	-0.00339287	0	5018.73
923	7.85232	1.03397	0.0689001	-7.29828e-08	-1.08615e-07	-0.00669995	-2.68339e-05	-1.9055e-05	0	1284.36
925	21.0824	4.45427	0.0548205	5.91695e-07	-1.18368e-06	-0.00522361	0.00151896	-0.00103999	0	2157.87
929	10.5733	10.6224	0.0609197	2.32038e-06	-3.46058e-07	0.0716124	-0.00139308	-0.00791557	0	8279.8
930	14.4239	15.7133	0.0732719	2.14033e-06	-1.20527e-05	0.170177	0.000381639	-0.0147519	0	3628.5
936	8.76662	9.19475	0.061923	7.79526e-07	-1.21587e-07	-0.0459884	-0.00197188	-0.00462486	0	6532.9
937	25.5175	8.81485	0.0688396	7.63373e-07	-1.99988e-07	0.0247602	0.000694817	0.000488103	0	728.784
940	18.1542	3.62186	0.0676806	2.91163e-07	-1.26614e-06	-0.0487793	0.00119636	-0.00140731	0	6085.54
944	2.34163	8.3908	0.0513398	7.10956e-07	-2.3954e-06	-0.0125691	-0.000540205	-0.000466285	0	2207.94
945	19.7875	1.81274	0.0579692	-2.16599e-07	3.94531e-08	-0.00812447	0.000486049	-0.000335316	0	1667.92
952	2.68842	15.7013	0.0672419	-1.44686e-06	-2.53913e-06	-0.0131156	1.33636e-05	0.00138381	0	108.539
954	12.3242	9.44861	0.0646526	5.91109e-07	-4.4012e-06	-0.00734431	0.000256438	-0.00791974	0	7141.71
957	17.287	5.18984	0.0609954	1.52682e-06	-3.68486e-06	-0.0075726	0.001715	-0.00254732	0	4684.13
959	2.56859	11.5521	0.0531979	4.03711e-07	-3.0353e-06	-0.0133943	-0.000554887	0.000229016	0	1295.55
961	22.7721	2.83519	0.0625279	2.24825e-07	-4.83188e-07	0.021189	0.000706521	-0.000416213	0	2379.24
962	25.3271	5.71326	0.0689487	-1.60643e-07	-1.12116e-06	-0.00111095	0.000712535	-0.000327597	0	1639.1
963	9.67194	14.8161	0.0647393	-2.29495e-07	-5.23363e-06	-0.179998	-0.000999382	-0.00693576	0	1138.29
964	26.8187	9.71872	0.0630698	6.75735e-08	-8.1009e-07	-0.0182114	7.1436e-05	0.000970095	0	801.062
966	16.3401	6.60796	0.0500184	4.13796e-06	-7.19426e-06	-0.0156477	0.00211537	-0.00386655	0	796.952
969	10.2032	1.20336	0.0598204	2.8138e-07	4.9353e-09	-0.00194207	-0.000107438	-0.000150258	0	3360.22
970	7.33408	1.47914	0.0683361	-6.76097e-07	-1.25717e-06	0.00383513	-0.000181334	-0.00026425	0	3012.25
975	20.2722	7.71416	0.055118	2.44937e-06	-2.9891e-06	0.0452861	0.00304908	-0.00208355	0	1973.46
976	2.32561	1.26739	0.055008	1.23884e-06	1.12217e-07	0.0154871	-1.53153e-05	-7.08142e-05	0	1889.69
978	11.8529	15.5008	0.0510833	7.27392e-07	-1.61503e-06	-0.441032	-0.00135569	-0.0201402	0	13587.9
982	8.95371	5.45895	0.0568746	3.82116e-06	-5.39411e-06	0.0116351	-0.00116099	-0.00255449	0	1877.31
983	23.8902	6.45557	0.0729546	1.10627e-06	-3.02379e-06	0.00617139	0.001392	-0.000486316	0	1055.43
985	24.4832	1.50541	0.0506798	1.54284e-07	9.07209e-09	-0.00934123	0.00013908	-0.000100714	0	2096.41
986	14.602	2.75271	0.0662777	3.14895e-06	-2.87274e-06	-0.000534736	0.000270461	-0.00107682	0	3608.03
990	18.5121	5.65112	0.0521266	1.7969e-06	-4.48038e-06	-0.0293312	0.00213733	-0.00238965	0	2124.16
991	5.72858	3.24526	0.0716886	4.29806e-07	-3.43485e-06	-0.00446015	-0.000659886	-0.00070443	0	3168.26
992	24.9243	1.42213	0.0508065	-5.04703e-08	-1.21766e-07	-0.0165944	8.73784e-05	-9.65422e-05	0	2527.68
1000	1.42495	3.51386	0.0593005	3.10331e-08	-3.17428e-06	0.00317154	-9.73024e-05	-0.000415136	0	2217.76
1001	7.88321	12.5061	0.0532487	5.48763e-07	-7.67769e-06	-0.0355334	-0.00219557	-0.00377661	0	338.126
1004	2.94854	2.19535	0.0694819	9.62808e-07	1.8425e-08	0.0162863	-0.000204728	-0.000255624	0	2359.48
1005	11.0619	1.26193	0.0534515	3.42573e-07	1.67796e-07	-0.00086938	-4.62225e-05	-0.000120566	0	6452.78
1007	19.1942	5.52353	0.071452	4.25494e-07	-4.41128e-06	0.00349153	0.0021188	-0.0020789	0	3059.33
1010	8.683	5.07206	0.0634417	4.12334e-06	-6.14164e-06	-0.0177906	-0.00106739	-0.00225942	0	4926.9
1012	7.37372	8.20995	0.059997	-4.06593e-07	-2.38139e-06	-0.0032734	-0.00184802	-0.00274308	0	2754.53
1013	2.76307	8.19909	0.0583922	1.23606e-06	-1.16942e-06	0.00401254	-0.00062417	-0.000581808	0	1468.33
1016	2.38594	5.75281	0.0579309	8.84078e-07	-2.50919e-06	0.000358902	-0.000387468	-0.000626073	0	1391.55
1019	12.4799	6.95919	0.066886	2.24735e-06	-8.88384e-06	-0.0277697	0.000125736	-0.00469405	0	2648.89
1020	2.25874	4.00889	0.058313	4.82015e-07	-1.46678e-06	0.00249311	-0.000271692	-0.000497877	0	2079.96
1025	10.8152	9.99242	0.0555286	4.07802e-06	-1.39383e-06	0.00540942	-0.00109365	-0.00753809	0	4954.95
1026	9.19797	14.382	0.0662878	1.26142e-06	-5.06276e-06	-0.0545067	-0.00117615	-0.00599314	0	3065.41
1034	18.5583	8.43116	0.0729725	7.95614e-06	-5.3587e-06	-0.00923985	0.00339516	-0.00348796	0	1164.74
1035	15.4764	3.96423	0.0643433	3.69303e-06	-2.51781e-06	-0.0108099	0.000846799	-0.00204102	0	5492.98
1036	11.7659	1.09571	0.0743936	-1.20511e-07	1.67099e-08	0.01153	-1.92151e-05	-3.87511e-05	0	2184.94
1040	2.38706	1.63999	0.0747493	1.06558e-06	7.17466e-08	0.00557732	-8.36339e-05	-0.000133558	0	2313.71
1041	9.01385	6.3108	0.073633	2.44866e-06	-1.68436e-06	0.0221055	-0.00128027	-0.00311454	0	5039.5
1045	10.9047	6.97292	0.0554634	1.88277e-06	-7.67189e-06	-0.0555909	-0.000804398	-0.00440284	0	925.889
1047	4.37363	14.7662	0.0516076	2.38274e-06	-3.71197e-06	-0.0216259	-0.000307375	0.000706768	0	425.632
1049	25.5829	7.96122	0.0563072	3.98315e-07	-8.49789e-07	0.00315373	0.000774448	0.000207631	0	1431.67
1050	15.9287	8.12817	0.0573749	6.59721e-06	-1.60488e-06	0.0631477	0.00259811	-0.00531579	0	1671.57
1052	4.7105	11.5143	0.0675791	8.77894e-07	-5.29822e-06	-0.00988555	-0.00127879	-0.000639716	0	3141.16
1054	14.6475	7.7601	0.0656755	5.3872e-06	-5.28656e-06	0.0821022	0.00192633	-0.00565611	0	6394.3
1058	3.72432	3.9234	0.0564525	4.47682e-07	-3.06785e-06	-0.00583223	-0.000489186	-0.000599548	0	2635.58
1059	13.5231	7.87772	0.0603027	6.25585e-06	-5.37307e-06	-0.0342731	0.000851057	-0.00600454	0	5113.36
1060	20.2221	9.88503	0.0652486	4.73374e-06	-3.72288e-06	0.00583961	0.00347413	-0.00197431	0	3166.36
1067	15.8484	1.10801	0.0502907	4.5117e-07	-2.55641e-07	-0.0158238	4.82502e-05	-8.38853e-05	0	1405.33
1072	19.2171	10.8581	0.0737916	4.60812e-06	-4.86673e-06	0.0409623	0.00350106	-0.00296006	0	2770.46
1074	16.6401	2.2074	0.0747733	1.10105e-06	-1.25508e-06	-0.015715	0.000418995	-0.000749159	0	4285.65
1075	3.81635	6.41721	0.066699	8.46117e-07	-2.42055e-06	0.0106265	-0.00086266	-0.000806131	0	2370.03
1076	14.6607	6.59994	0.0695897	5.02078e-06	-1.07117e-05	0.00555608	0.0012288	-0.00436238	0	3771.01
1079	17.7436	10.4486	0.0722417	6.77992e-06	-6.47368e-06	-0.0378044	0.00416446	-0.00492316	0	6443.83
1081	6.62756	12.0687	0.0662689	2.27724e-06	-6.04206e-06	-0.0359782	-0.00190529	-0.00208103	0	1851.72
1086	19.3897	11.4092	0.0635363	2.20365e-06	-4.84904e-06	0.0330406	0.00364063	-0.00264119	0	3474.43
1088	19.3049	2.78031	0.0603192	-1.90991e-08	6.48099e-08	-0.0299347	0.000831387	-0.000764737	0	2031.55
1091	15.3619	4.87539	0.0519565	2.13814e-06	-3.71931e-06	-0.010729	0.0010083	-0.0027614	0	4421.32
1092	11.1564	14.8415	0.0685601	1.85065e-06	2.58269e-07	-0.0944263	-0.00176367	-0.0137515	0	3759.29
1094	15.7309	9.9019	0.0717778	6.54537e-06	-6.93451e-06	0.0416179	0.00362459	-0.007343	0	5382.64
1095	12.7992	1.77425	0.0702856	1.38978e-06	-1.66694e-06	-0.0112273	-1.57963e-05	-0.000440611	0	5577.18
1099	7.12592	13.9405	0.0668619	3.65579e-06	-6.46569e-06	-0.0896135	-0.00115172	-0.00201159	0	1395.91
1101	13.8238	11.9135	0.0680402	1.27804e-06	-7.62027e-06	-0.0129892	0.00273747	-0.0122415	0	3314.47
1104	15.9211	12.5827	0.0679193	4.59747e-06	-8.6349e-06	0.149843	0.00400192	-0.00948118	0	9617.37
1108	16.3922	9.54597	0.0524742	7.20544e-06	-4.86992e-06	0.0413984	0.00376731	-0.00632014	0	8145.02
1110	1.43723	10.7042	0.0695716	2.43866e-07	-4.1921e-06	-0.00843665	-0.00021054	0.000196524	0	1211.77
1111	18.2783	11.3192	0.0686647	3.71629e-06	-8.45413e-06	0.0315476	0.0040946	-0.00422092	0	3977.06
1117	5.071	5.56948	0.0656155	3.71573e-07	-6.50236e-06	-0.00266828	-0.00102944	-0.00115706	0	974.94
1123	1.97235	3.74559	0.0583925	2.21329e-07	-1.64054e-06	-0.00393371	-0.000211706	-0.000442822	0	2122.44
1127	11.6377	7.90046	0.0546375	3.5208e-06	-4.03119e-06	0.00772943	-0.000580071	-0.00578379	0	377.701
1129	5.04788	15.2709	0.057856	1.9743e-06	-3.31088e-06	-0.0262069	-0.000141032	0.000479096	0	259.606
1130	1.72824	13.8629	0.0590353	9.1269e-07	-8.13713e-06	-0.0124546	-0.000137654	0.00111944	0	399.696
1133	17.8987	2.86558	0.0681161	5.88775e-07	-6.92046e-07	0.0112963	0.000807631	-0.00102131	0	4573.24
1136	15.2612	2.07182	0.059161	2.5194e-06	-1.85269e-06	-0.0438668	0.000210481	-0.000611477	0	6178.8
1137	25.6161	9.36681	0.0508096	8.16531e-07	4.32844e-08	-0.00474102	0.000655658	0.000725469	0	1004.66
1138	17.0179	3.39159	0.0718462	1.33663e-06	-2.03186e-06	-0.0209747	0.000902933	-0.00140482	0	2628.06
1139	22.2013	6.27018	0.0748633	1.60407e-06	-1.90066e-06	0.00214023	0.00181039	-0.000934011	0	1174.8
1140	16.9826	1.65534	0.0578772	3.55797e-07	-3.89824e-07	0.00783036	0.000296467	-0.000375824	0	3898.69
1143	26.1549	8.75561	0.0549035	2.19453e-08	-2.22105e-07	-0.0356503	0.000451424	0.00065247	0	556.459
1144	20.5306	6.83067	0.0670766	6.76582e-07	-3.07945e-06	-0.012408	0.00249609	-0.00176568	0	2464.18
1145	20.0205	11.1182	0.0544203	1.66648e-06	-2.28421e-06	0.0635655	0.00360374	-0.00196667	0	577.844
1146	16.2171	6.70761	0.0604839	4.34507e-06	-8.15846e-06	-0.0537737	0.00205572	-0.00396977	0	1185.2
1149	13.2901	13.6683	0.0588583	2.45227e-06	-4.5885e-06	0.227497	0.00293843	-0.0172351	0	13157.4
1152	5.48041	15.6725	0.0747192	1.91559e-06	-3.99467e-06	-0.032435	2.89684e-05	0.000315719	0	462.044
1153	3.62274	5.92208	0.0668576	9.34174e-07	-2.62686e-06	-0.00422874	-0.000732927	-0.000768277	0	3093.06
1157	19.5468	7.14233	0.0519091	2.8269e-06	-4.21059e-06	0.0229963	0.00278319	-0.00233704	0	3129.03
1159	23.9839	1.5683	0.0627139	2.34823e-07	9.65776e-10	-0.00579152	0.000140432	-0.000100236	0	1625.03
1160	6.82953	7.08941	0.0730389	6.46831e-07	-4.80004e-06	-0.0187551	-0.00151831	-0.00217494	0	3252.14
1161	20.1301	11.5608	0.0595917	2.18198e-06	-3.43904e-06	0.0333958	0.00345249	-0.00175326	0	2196.72
1162	12.0018	3.04528	0.0582026	3.15223e-06	-1.04107e-06	0.0151644	-0.00010216	-0.0012651	0	4604.47
1163	24.1072	2.45925	0.0611387	3.67109e-08	2.23707e-07	0.00152054	0.000446181	-0.000284788	0	1884.52
1164	7.71195	4.12194	0.0653594	3.08106e-06	-7.54224e-06	-0.021538	-0.000861377	-0.00138688	0	3204.79
1165	18.6609	11.8261	0.0703482	2.38054e-06	-6.87847e-06	0.0866991	0.00358123	-0.00361232	3	6651.75
1166	1.28675	1.02845	0.0672162	-7.01618e-08	-2.53594e-09	0.00398457	-3.74409e-07	-2.25094e-05	0	756.125
1168	15.8657	3.03558	0.0560539	2.8106e-06	-3.00419e-06	0.00156207	0.000615976	-0.00133068	0	2997.2
1173	25.9567	8.41562	0.0501891	1.10776e-07	-4.28859e-07	0.0124529	0.000558636	0.000460978	0	1458.15
1176	23.4301	6.97313	0.0517273	2.31863e-06	-2.61247e-06	0.0597743	0.00158702	-0.000512864	0	1105.05
1177	3.60518	7.1807	0.0709388	1.01074e-06	-1.57916e-06	0.00269589	-0.000846587	-0.000765697	0	1408.33
1179	20.9045	1.50136	0.0696132	-1.09518e-07	-3.86943e-08	-0.00103685	0.00024896	-0.000194574	0	1671.27
1180	20.6728	9.30776	0.0710117	5.309e-06	-4.64314e-06	0.0237215	0.00317	-0.00160747	0	4171.53
1182	1.1373	2.82453	0.0654352	3.05564e-07	-1.67166e-06	-0.000285597	-2.97857e-05	-0.000305787	0	1155.45
1183	22.9821	6.53077	0.0566639	1.99586e-06	-2.95332e-06	-0.0266537	0.00167921	-0.000696987	0	2407.06
1184	1.94753	11.5037	0.0703177	-3.34865e-07	-5.53824e-06	-0.0154676	-0.000387626	0.000385571	0	495.55
1185	3.82052	14.3085	0.0529321	2.18148e-06	-4.363e-06	-0.0135389	-0.000395123	0.000798726	0	709.724
1188	10.7275	3.90148	0.0664697	3.92514e-06	-3.16394e-06	-0.0180527	-0.000514667	-0.00181611	0	1976.7
1190	6.85877	11.0993	0.050159	1.33646e-06	-4.52312e-06	-0.0235001	-0.0019999	-0.00257988	0	1884.14
1193	2.64714	4.01829	0.0613589	3.70377e-07	-1.51031e-06	0.00671046	-0.000331279	-0.000529055	0	140.405
1200	2.83084	10.5001	0.0743606	3.74749e-08	-2.60149e-06	-0.0131887	-0.000714834	-0.000120677	0	2359.02
1202	13.8327	1.32256	0.0642738	6.0998e-07	-9.17919e-07	-0.00437022	6.83025e-05	-0.000178407	0	3611.5
1203	14.902	3.17223	0.0596772	3.54504e-06	-3.00662e-06	-0.0642612	0.000531026	-0.00150581	0	4613.42
1205	23.0982	9.64043	0.0710282	4.11465e-06	-3.39211e-06	0.0179507	0.00192756	0.000163802	0	1436.82
1206	17.366	2.41542	0.0742643	7.55447e-07	-7.43252e-07	-0.0208733	0.000598921	-0.000880748	0	735.005
1208	15.6566	4.68347	0.0603027	2.51973e-06	-3.13719e-06	-0.00373357	0.00105713	-0.0026325	0	4756.88
1209	13.6969	5.65318	0.0716682	2.51125e-06	-8.53481e-06	0.0375296	0.000571342	-0.00367778	0	2584.93
1212	13.2849	8.82548	0.0597483	-4.45842e-07	-8.10105e-06	-0.102165	0.000903922	-0.00733653	0	3280.71
1216	15.3335	9.95485	0.06045	4.88739e-06	-7.43105e-06	0.0539262	0.00331363	-0.00782665	0	2817.61
1222	20.8698	4.35313	0.0674016	5.53046e-07	-1.51722e-06	-0.020598	0.00150614	-0.00109234	0	2990.17
1223	3.03544	9.67148	0.0547721	4.38369e-08	-3.00485e-06	0.0252188	-0.000820932	-0.000370393	0	1782.28
1226	9.15389	6.10624	0.0739154	3.30009e-06	-2.89885e-06	-0.0110737	-0.00121598	-0.00301909	0	4019.39
1228	6.543	13.7795	0.0512918	1.80054e-06	-4.93331e-06	-0.0482782	-0.00118424	-0.00127935	0	2951.45
1230	12.1816	4.64445	0.0593932	3.13761e-06	-6.09389e-06	-0.00265814	-0.000276211	-0.00264696	0	4052.65
1231	19.7645	7.6989	0.0735998	3.23372e-06	-3.89461e-06	0.0298942	0.00305209	-0.00232056	0	3468.93
1232	8.67895	6.12985	0.0664852	3.48422e-06	-2.62123e-06	-0.0171763	-0.0012616	-0.00280115	0	5514.61
1236	10.0937	13.1811	0.0634189	1.56091e-06	-6.00528e-08	-0.0192387	-0.00243385	-0.00937206	0	4810.59
1238	1.37179	8.43499	0.0661524	6.33999e-08	-4.7458e-06	0.00210445	-0.000146578	-0.00038255	0	1395.01
1239	13.6636	13.7601	0.0585536	1.88616e-06	-8.71226e-06	0.11593	0.00300348	-0.0172389	0	9908.44
1240	22.0139	7.37012	0.0680147	4.04961e-06	-3.12866e-06	0.017304	0.002197	-0.000956841	0	1982.23
1246	2.4294	9.93125	0.0601435	1.3997e-07	-2.8816e-06	-0.00608633	-0.00053755	-0.000205304	0	990.206
1249	24.2659	6.35182	0.0641512	9.29334e-07	-1.09216e-06	-0.0237768	0.00117957	-0.000391347	0	2949.25
1251	19.0865	8.70365	0.0559408	7.81502e-06	-5.48873e-06	-0.008984	0.00354282	-0.00318054	0	6877.66
1256	2.86925	6.75597	0.0534974	7.29515e-07	-2.22965e-06	-0.00282669	-0.000663312	-0.000717886	0	540.292
1258	1.18538	8.85617	0.063327	9.14258e-08	-3.87075e-06	0.00868084	-5.94602e-05	-0.000244719	0	1947.43
1260	14.3092	3.38113	0.0737946	3.82748e-06	-3.04137e-06	-0.0314516	0.000307129	-0.00151377	0	5781.96
1261	7.62937	11.0774	0.0639618	2.40359e-07	-2.26449e-06	-0.0437878	-0.00218864	-0.00372104	0	282.799
1264	13.2117	8.73936	0.0533796	2.16242e-06	-6.41162e-06	-0.0363648	0.000684279	-0.00711244	0	8901.22
1269	22.4594	7.14895	0.063422	3.76165e-06	-3.34187e-06	0.0123013	0.00203544	-0.00085674	0	124.557
1270	11.4021	13.9309	0.0649339	3.33313e-06	-1.91565e-06	0.0123778	-0.00147375	-0.0147268	0	10948.7
1276	21.752	2.2582	0.0700192	-1.23089e-07	-2.99456e-07	-0.0088454	0.000635986	-0.00037465	0	3231.26
1278	8.16693	4.83413	0.066566	5.07442e-06	-7.20084e-06	-0.0048232	-0.000971426	-0.00197209	0	4449.66
1280	13.9916	9.68408	0.0525437	-2.72471e-06	2.61992e-06	-0.0659619	0.00173444	-0.00866322	0	7825.41
1285	12.1028	1.93978	0.0617283	6.20378e-07	-9.27302e-08	0.0217703	-3.86461e-05	-0.000558011	0	3536.62
1287	22.7933	7.93154	0.0510806	3.96065e-06	-3.29217e-06	-0.00760317	0.00202231	-0.000592638	0	3236.36
1288	20.84	7.16333	0.056876	1.06448e-06	-3.43612e-06	0.0288406	0.00248091	-0.00161129	0	2797.07
1289	2.78421	10.763	0.0615966	3.58936e-07	-1.909e-06	-0.0542333	-0.000651676	-8.34276e-06	0	1662.95
1293	23.2549	5.96778	0.0683643	5.14855e-07	-2.30039e-06	-0.0087494	0.00143797	-0.000684106	0	2691.8
1294	24.4561	5.19787	0.0713993	-5.42938e-08	-3.09447e-07	-0.00759226	0.000909283	-0.000437812	0	632.54
1303	2.28865	5.1972	0.0564573	1.14288e-06	-2.48447e-06	0.012869	-0.000314329	-0.00058531	0	1824.48
1305	26.3381	2.68964	0.0558624	-3.75424e-08	7.43337e-08	-0.00377048	0.000107756	-0.000215314	0	1918.19
1307	20.454	3.82086	0.0590787	2.53658e-07	-6.6898e-07	0.0112864	0.00139705	-0.00109867	0	1485.44
1309	10.6748	12.2855	0.0544067	2.44399e-08	-1.09361e-07	-0.0954511	-0.0016371	-0.0101475	0	5662.36
1310	5.86173	13.4463	0.0746242	2.97951e-06	-8.78878e-06	-0.0485244	-0.00116152	-0.000755185	0	299.42
1311	24.1224	8.98245	0.0556705	1.91299e-06	-1.5698e-06	-0.00762682	0.00143123	0.000208334	0	2153.32
1312	22.6837	2.2029	0.0698623	2.05037e-07	-5.73553e-07	-0.0152103	0.000515034	-0.00030087	0	1909.53
1314	25.3676	3.30854	0.056869	1.92841e-08	3.22858e-07	-0.00472949	0.000346769	-0.000309432	0	1696.73
1315	7.09849	10.589	0.050348	1.61391e-06	-3.52651e-06	0.0126365	-0.00213003	-0.00296218	0	602.714
1321	21.1861	3.88279	0.0626909	2.04883e-07	-5.64821e-07	-0.0305362	0.00128169	-0.000923872	0	2288.04
1326	16.5686	5.42738	0.0647897	1.94081e-06	-4.20187e-06	0.0195102	0.00160592	-0.00275418	0	2354.22
1328	26.7101	6.52276	0.0585285	1.1007e-07	-8.76658e-08	0.0288883	0.000118391	-8.89452e-05	0	1141.59
1329	1.92634	7.43414	0.0663739	-4.3942e-07	-4.1242e-06	-0.0106272	-0.000324429	-0.000478126	0	2324.77
1330	21.0172	1.55718	0.0561609	-1.23436e-07	-6.55444e-08	0.027043	0.000282862	-0.000243448	0	2606.96
1331	8.90824	2.46335	0.0521875	3.37923e-07	-1.33324e-07	0.0263554	-0.000445878	-0.000837523	0	5477.23
1332	24.4892	6.22645	0.0649534	3.28935e-07	-8.88697e-07	0.022871	0.00108003	-0.000363436	0	3180.55
1333	13.5697	9.14971	0.0516911	2.36842e-05	1.57653e-06	-0.0292024	0.00127554	-0.00777832	0	7720.36
1335	13.2655	12.5269	0.0561487	1.65061e-06	-4.86317e-06	-0.15731	0.00216147	-0.014588	0	13537.9
1339	12.3852	7.55959	0.0726811	3.96777e-06	-7.03791e-06	-0.0623028	8.40937e-05	-0.00574347	0	2411.43
1341	13.7797	14.8302	0.0705973	4.83245e-06	-7.76871e-06	0.153997	0.00193275	-0.0187575	0	28351.9
1342	25.7491	9.93058	0.070472	6.51024e-07	3.94637e-07	0.07354	0.000392329	0.00100853	0	1843.09
1343	23.0984	4.26103	0.0519836	1.24317e-07	-7.39749e-07	0.00500069	0.00101892	-0.000602355	0	957.65
1345	20.8179	10.5669	0.0539918	4.78825e-06	-4.86092e-06	0.0452412	0.00332943	-0.001371	4	2047.27
1346	9.19414	1.87513	0.0730283	-1.62228e-07	9.41219e-08	0.024848	-0.000274319	-0.000537537	0	2578.44
1347	12.334	14.101	0.0520753	3.5606e-06	-3.66693e-06	0.339171	0.000425365	-0.0176263	0	7989.18
1349	5.89011	9.49824	0.06151	-5.13188e-07	-5.36264e-06	-0.00627448	-0.00172048	-0.00179607	0	1941.82
1355	10.4128	4.01203	0.0685138	4.10064e-06	-2.83699e-06	-0.0261837	-0.000586991	-0.00173321	0	1298.31
1357	19.2178	12.1812	0.059589	1.76292e-06	-5.75892e-06	0.0765754	0.00323535	-0.00284475	0	891.132
1358	22.182	2.91489	0.0679493	2.24327e-07	-1.54847e-07	-0.0102287	0.00081705	-0.00053111	0	1184.39
1359	15.6989	15.6721	0.0602541	4.8397e-06	-3.92483e-06	0.129192	9.37041e-05	-0.00867862	0	1682.72
1360	16.1247	6.11714	0.0590564	2.02627e-06	-7.37742e-06	-0.0654296	0.00177092	-0.00369375	0	539.641
1361	5.21827	4.05978	0.0546911	1.35623e-06	-5.30526e-06	-0.0323103	-0.000687849	-0.000806584	0	2683.02
1364	24.6259	3.82223	0.0607544	-1.43181e-07	-5.12376e-07	-0.0027086	0.00058292	-0.000413013	0	1156.99
1365	13.751	6.1695	0.068454	1.77251e-06	-1.04175e-05	-0.0288708	0.000796654	-0.004076	0	441.157
1367	1.20836	15.4022	0.0511838	1.1482e-07	-1.11593e-05	0.000216395	3.02815e-06	0.00147193	0	873.625
1370	26.4907	2.97704	0.0615854	-2.14758e-07	2.77428e-07	0.00381056	0.000109622	-0.000239427	0	2484.07
1371	14.5075	14.3532	0.0713639	4.08182e-06	-7.56273e-06	0.196683	0.00236034	-0.015275	1	27802.3
1373	10.969	15.9225	0.066228	1.68826e-06	-7.06628e-07	-0.29652	0.00197869	-0.0114732	0	3200.59
1375	10.7045	1.55829	0.0586031	-1.18843e-08	-3.43743e-07	0.0194666	-0.000124007	-0.000308315	0	3580.85
1377	1.6566	8.81894	0.05913	-1.20509e-07	-5.27846e-06	0.00919164	-0.000288323	-0.000308018	0	1748.57
1378	23.8531	8.27676	0.0644952	2.3552e-06	-1.4741e-06	0.0564574	0.0015987	-0.000126058	0	2863.81
1379	14.9046	4.70875	0.0678105	2.6146e-06	-3.85626e-06	0.0191277	0.000884954	-0.00262351	0	3110.49
1380	11.1176	6.6068	0.0590921	9.0908e-07	-9.17315e-06	-0.0140905	-0.000639905	-0.00425101	0	4922.73
1383	20.6239	3.31684	0.0717003	-1.51706e-07	2.77567e-08	-0.0048779	0.0011466	-0.000793329	0	1424.54
1385	16.181	12.2015	0.0570199	4.50581e-06	-9.45647e-06	0.148082	0.00420794	-0.00813198	0	420.4
1386	19.152	4.37498	0.0746756	4.26244e-07	-2.96519e-06	-0.00049728	0.00161994	-0.00158387	0	3869.49
1388	8.56511	8.17085	0.0722819	-5.26456e-07	-1.60927e-07	-0.0166037	-0.00179128	-0.00402011	0	3848.04
1390	24.7242	8.31867	0.0698834	1.68703e-06	-1.63897e-06	-0.00676423	0.00113503	0.000179469	0	3445.27
1395	24.2021	7.46602	0.0725055	1.78409e-06	-1.50008e-06	-0.00853279	0.00138642	-0.000155452	0	1895.95
1400	18.3052	1.70198	0.0590804	3.69577e-08	-2.18933e-08	-0.0563853	0.00039861	-0.0003743	0	3195.86
1402	11.173	3.59443	0.0532113	3.99909e-06	-1.81349e-06	0.00795229	-0.000383001	-0.00168844	0	3501.77
1403	4.9024	15.9315	0.069195	8.55071e-07	-2.96132e-06	-0.0341893	0.000190223	0.000685072	0	61.219
1404	4.32627	6.4195	0.0578612	5.68775e-07	-3.22279e-06	0.00218327	-0.000949121	-0.000922751	0	1889.54
1405	10.0033	2.98033	0.0506099	2.06833e-06	-1.65234e-06	-0.0136428	-0.000466794	-0.00117674	0	2258.95
1407	18.6736	12.3471	0.0593663	-1.25364e-07	-8.54807e-06	0.0147465	0.00346569	-0.00337967	0	3536.67
1408	26.8716	8.86837	0.0529316	-7.2475e-10	-1.08032e-06	-0.00586588	9.00974e-05	0.000745866	0	1032.5
1409	18.5953	11.7129	0.0605278	2.68574e-06	-7.05575e-06	0.0878131	0.00375401	-0.00371268	0	2733.76
1410	6.65653	12.4478	0.0568896	9.21408e-07	-5.78551e-06	-0.055058	-0.00186457	-0.00197341	0	355.71
1412	2.13311	15.2071	0.0526671	2.3792e-07	-4.26024e-06	-0.0148946	-4.55193e-05	0.00138358	0	344.191
1413	21.5987	9.79853	0.063365	6.33667e-06	-8.85479e-06	0.069785	0.00277055	-0.000900849	0	5311.75
1417	2.23195	10.325	0.0606189	1.78016e-07	-3.34573e-06	-0.0145233	-0.00044593	1.73589e-05	0	821.338
1418	11.1349	3.06747	0.0566174	3.8122e-06	-2.26571e-07	0.0931317	-0.000275423	-0.00137757	0	4734.89
1422	4.62501	10.5401	0.0725157	1.28587e-07	-3.71383e-06	0.0126208	-0.00136256	-0.000849551	0	1796.44
1424	1.89349	2.27675	0.0603815	1.00188e-06	-6.08618e-07	0.00407754	-0.00011306	-0.000248922	0	2688.9
1429	19.5184	6.69147	0.0662495	2.86525e-06	-3.77373e-06	-0.0225243	0.00266529	-0.00228311	0	2794.95
1431	3.03125	6.32355	0.0744386	7.56258e-07	-2.24896e-06	0.00470583	-0.000595795	-0.000688182	0	2570.55
1432	6.36449	2.62076	0.0504403	-4.06948e-07	-2.19238e-06	0.00470518	-0.000513089	-0.000537849	0	2902.48
1434	14.5742	15.2543	0.0548255	4.872e-06	-7.52706e-06	0.204875	0.00173569	-0.0146638	0	15859
1440	19.8138	2.47335	0.0634338	-3.01147e-07	1.91972e-07	-0.0279217	0.000771805	-0.000595126	0	1071.72
1441	6.73048	14.847	0.0609359	2.93727e-06	-5.06898e-06	-0.0355901	-0.000472226	-0.00108278	0	288.813
1442	10.6735	1.36461	0.0561845	-1.48941e-08	-8.93018e-08	0.0170426	-7.69325e-05	-0.00024418	0	5579.69
1443	3.7023	2.93325	0.073911	-5.16844e-09	-1.3126e-06	0.00106436	-0.000369701	-0.000400497	0	1114.33
1444	4.50838	5.60528	0.0688838	9.36315e-07	-4.55516e-06	-0.00458099	-0.000883389	-0.000949525	0	2210.86
1446	14.1301	9.22409	0.0680027	-5.40994e-06	-3.72139e-06	-0.0455075	0.00209912	-0.00806434	0	6428.95
1447	14.4826	15.4138	0.0577646	4.14073e-06	-9.04887e-06	0.251412	0.00143563	-0.0151867	0	2527.26
1450	10.2633	1.56133	0.0506971	-5.39139e-09	-6.64201e-07	0.00769304	-0.000121747	-0.000307226	0	5169.73
1452	2.61486	11.3414	0.0653809	4.35092e-07	-2.84903e-06	0.00197855	-0.000563623	0.000178746	0	70.8501
1454	20.8938	5.99843	0.0661452	8.85097e-07	-2.96011e-06	-0.0323478	0.00205056	-0.00150533	0	2782.54
1456	22.8774	1.04042	0.0588169	-5.66118e-08	-9.62673e-08	-0.0182068	2.01201e-05	-4.25219e-05	0	1367.61
1458	26.6931	8.18903	0.0532367	-1.60795e-07	-5.75236e-07	-0.00855857	0.000198713	0.000439066	0	4797.66
1461	3.91903	4.71539	0.0595567	8.73037e-07	-4.55416e-06	0.00428931	-0.000738141	-0.000704937	0	839.529
1462	6.57733	5.40473	0.0541104	2.01744e-06	-6.37929e-06	0.0124063	-0.00115776	-0.00154596	0	2397.26
1464	1.90756	12.4591	0.0579976	-1.86304e-07	-6.34562e-06	-0.00803708	-0.000283968	0.000680512	0	1414.82
1469	4.43333	2.43898	0.0654062	-1.09355e-07	-1.30543e-06	-0.00225111	-0.000377375	-0.000348009	0	1581.03
1470	7.74687	3.98819	0.0637097	2.5377e-06	-7.03542e-06	-0.0118774	-0.000854628	-0.001257	0	1015.76
1471	15.3714	2.0189	0.0632092	2.29852e-06	-1.81307e-06	-0.00415764	0.000188813	-0.000607935	0	3906.91
1473	11.1404	13.0594	0.0592334	1.89536e-06	-8.05449e-07	-0.0348641	-0.00152558	-0.0120416	0	484.296
1474	10.6474	2.97076	0.0737805	2.60455e-06	-1.20072e-06	0.0150245	-0.000362956	-0.00124996	0	3064.39
1475	10.5106	9.63376	0.0580883	4.07829e-06	-2.11107e-06	-0.00922733	-0.00122918	-0.00673886	0	1366.44
1479	8.39737	7.29725	0.066763	-6.59683e-08	-1.37737e-07	-0.00332368	-0.00160126	-0.003317	0	3392.49
1480	2.16894	6.14453	0.0525086	1.08033e-06	-2.95698e-06	-0.00634421	-0.000400267	-0.000612889	0	369.319
1481	8.87033	12.8616	0.0684754	3.4251e-07	9.25356e-07	-0.0870108	-0.00232244	-0.00587493	0	5114.98
1486	25.9585	2.76779	0.07464	-1.43313e-07	2.85429e-07	0.00363471	0.000189629	-0.000236543	0	895.306
1488	9.51986	13.9953	0.0578392	5.04797e-07	-2.94564e-07	-0.185387	-0.00188664	-0.00701824	0	9067.32
1489	6.3088	8.20836	0.05061	1.54097e-06	-4.10947e-06	-0.0192429	-0.00162906	-0.00209802	0	3627.6
1491	7.72718	7.76196	0.0503279	2.34345e-08	-6.83514e-07	-0.0309526	-0.00165042	-0.00294423	0	1401.77
1492	13.4513	5.60714	0.0738181	2.06697e-06	-8.81072e-06	-0.0400717	0.000354146	-0.0036581	0	2921.72
1495	26.5537	4.74605	0.067007	-3.19306e-06	-2.32448e-07	-0.00345435	0.00014728	-0.000262639	0	2634.94
1497	9.59804	9.74327	0.0503342	4.40963e-06	-1.11074e-06	-0.0615219	-0.00173226	-0.00609272	0	1612.28
1500	26.7165	5.88121	0.0560817	1.86764e-07	3.122e-07	-0.00807497	0.000119179	-0.000177227	0	1153.74
1501	3.35839	4.55465	0.0671265	8.48058e-07	-3.27754e-06	0.00962756	-0.000512231	-0.000628624	0	1973.58
1503	19.2153	1.69102	0.0703332	-6.17588e-08	1.4021e-07	-0.0365116	0.000480748	-0.00033486	0	4093.6
1504	5.43038	2.10712	0.0655243	-2.55503e-07	-1.93271e-06	0.00466884	-0.000354832	-0.000353483	0	1311.49
1506	25.0004	2.90872	0.0675449	1.26419e-09	1.97574e-07	0.00797905	0.000383036	-0.00029154	0	2301.67
1509	10.3179	15.7409	0.0549416	6.54252e-07	-8.39136e-07	-0.170291	0.000838422	-0.00832253	0	1603.09
1510	1.8742	4.37721	0.0588523	8.09672e-07	-1.61797e-06	-0.00305523	-0.000218329	-0.000494599	0	1729.9
1513	4.78222	8.81846	0.0674513	1.45191e-06	-4.89466e-07	-0.0201503	-0.00124844	-0.00116501	0	2066.2
1521	20.6618	4.65114	0.0697463	6.80473e-07	-2.72304e-06	-0.0197009	0.00165402	-0.00121272	0	5197.29
1523	7.1345	15.6244	0.0598753	8.78346e-07	-3.20443e-06	-0.061188	0.000189863	-0.00121945	0	819.821
1524	10.7865	1.91768	0.074746	3.9901e-07	-1.40945e-07	-0.0561563	-0.000165832	-0.000510809	0	2892.95
1527	16.0775	13.711	0.0718341	5.65422e-06	-2.64158e-06	0.159546	0.00319002	-0.00885692	0	4327.13
1528	3.69805	6.95913	0.0662202	7.72021e-07	-1.9941e-06	-0.00439922	-0.000853411	-0.000788131	0	904.955
1530	23.7742	6.38578	0.0624773	7.71101e-07	-3.05068e-06	0.0158257	0.00141222	-0.000517123	0	200.49
1532	1.34762	4.01531	0.0668194	8.55895e-07	-2.38503e-06	0.00669386	-9.90504e-05	-0.000446237	0	3041.35
1537	10.2144	13.1577	0.0595689	2.12419e-06	7.92776e-08	-0.0619903	-0.00248197	-0.00959901	0	8503.48
1538	26.8008	8.51135	0.0731278	-1.16029e-08	-7.51973e-07	-0.00529387	0.000150836	0.000590885	0	445.679
1542	21.4369	5.80578	0.0582461	1.54079e-06	-2.08493e-06	0.0215271	0.00194911	-0.00119967	0	4964.46
1544	22.976	9.60211	0.0571533	4.30412e-06	-4.03769e-06	0.085601	0.00199018	5.65811e-05	0	1801.86
1551	7.01873	7.40038	0.0595614	1.45285e-06	-5.00116e-06	-0.0220614	-0.00158469	-0.0023746	0	6103.42
1552	5.89501	8.36399	0.0625977	9.77215e-07	-3.04226e-06	-0.00947733	-0.00155646	-0.00182668	0	2520.25
1554	17.4337	7.72013	0.0504965	8.75068e-06	-6.24262e-06	-0.0161745	0.00293055	-0.00405367	0	4974.73
1555	2.66642	5.01204	0.0679892	1.25722e-06	-2.40943e-06	0.00623308	-0.000412179	-0.000630675	0	3203.34
1556	3.355	6.25796	0.0651342	9.44034e-07	-2.32112e-06	0.00273475	-0.000674921	-0.000731346	0	2616.23
1562	10.0042	5.67841	0.0701158	2.25242e-06	-6.48222e-06	-0.0519282	-0.00104182	-0.0030153	0	2983.02
1563	11.2282	2.03756	0.051093	1.23435e-06	5.39938e-08	0.000121546	-0.000138117	-0.000632954	0	4351.1
1565	9.90017	14.5656	0.0701834	2.09371e-07	-3.68342e-06	-0.148507	-0.00155288	-0.00788583	0	993.837
1568	5.67016	11.9512	0.0685703	1.76284e-06	-7.63824e-06	-0.0471206	-0.00149387	-0.00108757	0	1812.97
1572	9.87913	1.098	0.06094	8.66733e-08	8.06816e-08	0.0173084	-4.17036e-05	-5.77642e-05	0	1797.41
1574	2.04273	3.07635	0.074792	4.25625e-07	-1.41864e-06	0.000560039	-0.000153427	-0.000361764	0	888.967
1575	20.3966	6.79027	0.0649613	4.73874e-07	-2.89141e-06	0.0191588	0.00250348	-0.0017739	0	2852.02
1577	2.28169	5.53297	0.0528894	1.10328e-06	-2.67685e-06	-0.0106784	-0.000324213	-0.000619694	0	2398.12
1580	15.7581	15.5589	0.0674921	3.73942e-06	-4.31851e-06	0.130126	0.000194117	-0.0086305	0	1597.05
1581	9.66128	15.3797	0.0727767	-6.10444e-07	-1.76422e-06	-0.146298	-1.07953e-05	-0.00641746	0	1672.18
1583	2.31161	10.1423	0.0546926	-8.30727e-09	-2.54801e-06	-0.001765	-0.000565649	-0.000119436	0	1185.68
1584	1.57297	14.9343	0.0585554	8.27379e-07	-8.95264e-06	-0.0114249	-5.71244e-05	0.00135755	0	309.645
1585	6.79171	2.02702	0.0665159	-6.55701e-07	-1.73393e-06	0.016151	-0.000373225	-0.000345594	0	738.513
1587	16.1035	3.31866	0.060183	2.76669e-06	-2.82536e-06	-0.0224026	0.000741254	-0.00144214	0	5836.31
1588	5.16932	4.50385	0.0717747	1.63637e-06	-7.31835e-06	-0.0175528	-0.000787043	-0.000937398	0	3359.8
1590	7.37869	10.5685	0.0723776	8.95431e-07	-2.74741e-06	0.00287053	-0.00212653	-0.00344793	0	2509.49
1591	7.46251	4.18069	0.051743	2.47295e-06	-6.72002e-06	-0.00197108	-0.000855753	-0.00136527	0	2807.92
1595	6.74761	12.7457	0.0550526	6.14061e-07	-6.02046e-06	-0.0362601	-0.00175141	-0.00195156	0	1784.76
1598	6.6817	10.3777	0.0683893	1.11418e-06	-5.88117e-06	-0.00195637	-0.0019295	-0.0024605	0	1885.79
1600	7.68537	5.03545	0.0530385	4.74998e-06	-9.3624e-06	0.0379783	-0.00109663	-0.00181373	0	2081.63
1609	25.6462	9.13988	0.0622813	5.96541e-07	-2.78565e-08	0.0592233	0.000627784	0.000694033	0	1121.57
1610	8.24288	9.45444	0.0510751	5.72085e-07	-1.97476e-07	-0.00897452	-0.00200363	-0.00410371	0	3561.15
1613	5.8617	8.23807	0.0678287	8.0339e-07	-2.94771e-06	-0.00509197	-0.00151387	-0.00180312	0	2292.54
1615	5.59621	9.63017	0.0525523	9.52473e-08	-3.8589e-06	-0.00233771	-0.00165328	-0.00155186	0	2169.26
1616	20.6183	10.5311	0.0727735	4.80742e-06	-4.53888e-06	0.0453741	0.00335675	-0.00152946	4	1475.62
1618	18.8189	8.47424	0.0534983	7.3889e-06	-5.99052e-06	0.00324946	0.00336984	-0.00335574	0	5986.63
1619	8.91537	7.66437	0.0639789	-1.67657e-07	-4.11698e-07	0.0372599	-0.00149468	-0.00383084	0	2145.5
1621	23.6969	1.7528	0.0545225	1.12667e-07	-4.71754e-07	-0.0144899	0.000271341	-0.000204066	0	1307.73
1622	11.6798	3.822	0.0642992	3.44535e-06	-2.8542e-06	-0.0168686	-0.000311108	-0.00181297	0	4483.73
1624	2.18677	7.41553	0.0684182	2.21051e-08	-3.38375e-06	-0.00718394	-0.000377377	-0.000527571	0	1678.55
1629	9.95652	5.91663	0.0544277	2.05803e-06	-6.46241e-06	0.00553173	-0.00112098	-0.00321664	0	4109.07
1635	6.54169	4.29057	0.0676719	1.54628e-06	-6.33156e-06	-0.0100192	-0.000932312	-0.00124795	0	3505.84
1638	1.06087	14.0328	0.0590288	7.49252e-08	-8.759e-06	0.00204073	-5.41705e-06	0.0011954	0	101.239
1644	5.01518	13.3142	0.0525908	2.74974e-06	-4.59181e-06	-0.0137733	-0.000996992	-0.000105849	0	646.807
1654	7.15669	6.42573	0.0574554	9.87214e-07	-6.32366e-06	-0.00882555	-0.00151156	-0.0021801	0	1679.68
1657	14.2175	3.59908	0.0600173	4.10084e-06	-3.16698e-06	0.00973669	0.000319057	-0.00165111	0	3649.7
1658	13.8357	5.52866	0.0651276	2.55431e-06	-7.71148e-06	0.0405941	0.000559053	-0.00352944	0	5297.78
1662	17.9131	7.25587	0.0744011	5.96474e-06	-5.28969e-06	-0.0020549	0.00291889	-0.00356837	0	4386.78
1663	23.6152	9.41448	0.0621908	3.38057e-06	-1.87177e-06	0.0253235	0.00161954	0.000213916	0	1536.06
1666	26.3618	8.86959	0.063904	-6.3839e-08	-4.87176e-07	-0.0213398	0.000283469	0.000634892	0	1281.41
1667	24.6213	1.21967	0.074901	8.2357e-08	-3.22213e-08	-0.00948743	4.54376e-05	-3.84477e-05	0	1282.65
1672	23.6102	2.19482	0.051055	2.90399e-07	-1.47404e-07	-0.00494118	0.000435036	-0.000233627	0	2528.04
1673	9.34225	15.3135	0.0606711	5.19581e-07	-1.84252e-06	-0.0952072	-0.000103887	-0.00551895	0	655.975
1675	11.2484	5.80652	0.0532404	1.40144e-06	-9.19674e-06	0.00438931	-0.000629823	-0.00354137	0	2611.51
1678	3.09667	2.85201	0.060194	-3.87955e-09	-4.67266e-07	0.00373104	-0.000289378	-0.000389755	0	1262.67
1680	1.35555	7.3224	0.0633413	-6.84108e-07	-5.22323e-06	-0.00455848	-0.000158575	-0.000454958	0	2435.58
1683	8.84291	12.2818	0.0723601	2.22479e-06	-1.27696e-06	-0.0807114	-0.00237578	-0.00558704	0	2804.77
1686	9.41993	13.345	0.0550599	3.59678e-06	4.38445e-07	-0.228378	-0.00222214	-0.00705815	0	4968.58
1687	25.633	7.51233	0.0551676	1.58761e-07	-1.40952e-06	-0.00996172	0.000692453	9.47199e-05	0	945.918
1689	21.48	5.48921	0.0502944	1.29691e-06	-2.1342e-06	0.00143902	0.00176712	-0.00116587	0	323.461
1690	26.4937	1.83194	0.0512534	1.13923e-07	-1.48839e-07	-0.000712324	4.45669e-05	-0.000135295	0	1999.49
1692	10.4289	2.18897	0.0595136	-1.46806e-08	-5.69683e-07	0.00179938	-0.000129641	-0.000664047	0	4171.01
1694	20.9363	1.63727	0.0578523	-2.37338e-07	-9.33014e-08	-0.0171549	0.000305261	-0.000285007	0	2833.59
1695	15.5299	9.4676	0.073807	5.87031e-06	-4.1116e-06	0.0407091	0.00332603	-0.00712962	0	4241.9
1698	3.38691	12.4095	0.0716802	1.19973e-06	-3.89355e-06	-0.0299504	-0.000735349	0.000311347	0	458.873
1699	4.16548	11.9598	0.0676332	1.12268e-06	-3.25894e-06	-0.0339388	-0.00105555	-0.000202874	0	1455.97
1700	25.471	4.8774	0.0599296	9.82138e-09	-3.23353e-07	0.00189388	0.000517994	-0.000359529	0	3402.3
1703	6.81949	2.54732	0.0508479	-2.95223e-07	-2.25174e-06	-0.019705	-0.000472767	-0.000522153	0	2173.46
1707	3.48241	12.6927	0.0557429	1.21775e-06	-3.79202e-06	-0.0152707	-0.000694001	0.000377241	0	875.149
1708	11.4387	2.34016	0.070119	1.63821e-06	-1.5165e-07	-0.0213395	-0.000103983	-0.000869596	0	5674.35
1709	7.17898	1.14904	0.059461	-4.20887e-07	-5.68979e-07	-0.00537154	-0.000115442	-0.000114101	0	4560.06
1710	8.50352	5.39886	0.0674805	4.33997e-06	-6.37007e-06	-0.0024445	-0.00116338	-0.00233604	0	2004.65
1711	25.4738	3.09944	0.0617936	-1.19337e-07	2.38473e-07	-0.000615333	0.000315962	-0.000280087	0	2005.62
1716	25.9992	3.02537	0.0739274	-9.56496e-08	8.00701e-07	-0.00689223	0.000205699	-0.000247781	0	776.111
1718	18.5272	9.78597	0.0517696	5.89597e-06	-4.72851e-06	0.0370308	0.00416226	-0.00373784	0	4576.03
1719	12.531	13.1176	0.0501239	2.64685e-06	-3.01307e-06	-0.446091	0.000835925	-0.0159713	0	8432.42
1723	22.2411	4.15489	0.0505175	9.00349e-08	-4.10469e-07	-0.0252232	0.00117721	-0.000784437	0	5440.22
1725	17.5229	12.3553	0.053406	1.10804e-06	-3.97547e-06	0.0890874	0.00383352	-0.00522241	0	2647.75
1727	2.71421	2.55688	0.0527856	6.07132e-07	-3.25612e-07	0.00889436	-0.000217804	-0.000314235	0	3009.95
1731	1.83783	14.6469	0.0598557	2.19303e-06	-7.81586e-06	-0.00243055	-0.000104404	0.00128537	0	574.044
1733	7.38501	13.6961	0.0525621	3.52012e-06	-7.67153e-06	-0.0524616	-0.00141373	-0.00252443	0	1698.94
1736	24.8528	4.99642	0.0581349	-2.24668e-07	-5.22715e-07	-0.0225673	0.000702791	-0.000416924	0	2380.06
1737	26.4392	4.69761	0.0574413	9.06157e-07	-3.10807e-07	-0.0041898	0.000176508	-0.000275121	0	2081.35
1738	20.6582	9.79565	0.0609455	5.51589e-06	-4.56741e-06	0.0632735	0.0031785	-0.00158514	0	2749.7
1741	26.0216	2.10153	0.0741335	4.18408e-08	-2.32198e-07	-0.00232717	0.000115478	-0.000162274	0	696.423
1742	13.47	9.11716	0.0532378	1.03781e-05	-1.06266e-06	0.0173289	0.001181	-0.00771458	0	683.336
1748	18.7156	1.78505	0.0536975	5.32205e-08	1.65967e-07	0.0194595	0.000428566	-0.000429335	0	2264.78
1750	2.78347	13.4566	0.0568419	2.25112e-06	-7.18559e-06	-0.00330953	-0.000362663	0.000857755	0	507.532
1751	14.1083	11.3117	0.060392	2.6753e-06	-8.51669e-06	0.0947233	0.00297906	-0.0111678	0	6781.58
1755	6.48421	8.80297	0.0591838	1.06061e-06	-4.36952e-06	-0.00916583	-0.00181211	-0.0022223	0	2702.26
1761	21.746	4.07848	0.0715553	1.17346e-07	-4.03438e-07	0.0163965	0.00136121	-0.000956687	0	1538.08
1764	12.1401	13.3422	0.0558125	2.01734e-06	-2.85515e-06	-0.0163141	0.000333273	-0.0152761	0	14821.1
1772	15.1835	9.30314	0.0658932	5.44169e-06	-3.26274e-06	-0.0145411	0.00309917	-0.00732885	0	5738.77
1773	11.1362	6.72105	0.056787	1.0543e-06	-9.061e-06	0.00314847	-0.000648163	-0.00431981	0	4693.12
1775	2.3287	8.51298	0.0715296	4.94111e-07	-2.56813e-06	-0.0164865	-0.0005033	-0.000448784	0	1618.36
1776	26.6075	2.04428	0.0527689	7.09553e-08	-2.37396e-07	-0.00357931	4.58405e-05	-0.000153566	0	1060.44
1778	16.0931	12.4257	0.0551742	4.28778e-06	-9.21196e-06	0.237578	0.0043306	-0.00846147	0	7336.92
1779	15.0798	1.57816	0.0510657	1.74259e-06	-1.33872e-06	-0.0107828	0.000133023	-0.000328388	0	5636.35
1780	7.80615	9.45665	0.0630059	1.81109e-07	-7.85433e-07	0.00383156	-0.00210656	-0.00360443	0	4124.02
1784	18.5051	7.6248	0.0602331	5.89198e-06	-5.69918e-06	0.00032264	0.00292743	-0.00318476	0	4687.07
1785	19.1425	9.83825	0.0577688	5.56013e-06	-3.78984e-06	0.023884	0.00385021	-0.00307505	0	1177.12
1790	4.54452	5.85309	0.0504967	1.01111e-06	-4.30355e-06	-0.0144082	-0.000937186	-0.00100356	0	3385.24
1792	8.6323	11.5288	0.0621988	1.03245e-06	-3.90819e-06	-0.0282715	-0.00219145	-0.00534912	0	5566.44
1793	21.8393	1.381	0.0606626	-2.74848e-07	-3.35727e-07	-0.0168438	0.000224904	-0.000108708	0	1535.3
1795	7.54619	10.8694	0.0541297	7.06653e-08	-2.39429e-06	-0.0293622	-0.00228519	-0.00364507	0	2150.81
1797	9.66807	1.20048	0.0518851	-1.24447e-08	2.53385e-08	0.0135641	-1.51187e-05	-0.000119643	0	4272.52
1799	13.2785	11.3134	0.0742022	4.59641e-07	-7.59745e-06	-0.244908	0.00186243	-0.011729	0	6634.27
1800	8.08258	11.1533	0.0680755	4.17034e-09	-2.68527e-06	-0.0427872	-0.00221544	-0.00440597	0	4748.31
1805	18.3529	3.44563	0.0714494	2.30611e-07	-7.00995e-07	0.0205954	0.00109697	-0.00123568	0	2553.93
1808	24.0883	3.28723	0.0536141	-1.05015e-07	-2.22577e-07	0.00608852	0.00060757	-0.000412146	0	3392.24
1810	4.45652	12.133	0.0589427	1.07386e-06	-3.78951e-06	-0.0485764	-0.00118392	-0.000327544	0	643.561
1814	6.72942	12.87	0.0707558	7.29541e-07	-6.14307e-06	-0.0558829	-0.00175721	-0.0019425	0	2026.37
1816	6.95588	2.19939	0.0620232	-4.14185e-07	-2.01137e-06	0.0351579	-0.000404055	-0.00048556	0	1546.11
1817	2.03202	12.6963	0.0686172	3.5e-07	-6.62917e-06	-0.0267989	-0.000287653	0.000746066	0	1061.34
1821	7.35671	9.71501	0.0651974	6.83096e-07	-2.52505e-06	-0.0478383	-0.00199916	-0.00320661	0	130.294
1822	16.8183	8.76393	0.0546535	4.68952e-06	-2.97204e-06	0.0956495	0.00328942	-0.00515658	0	4954.28
1824	11.2914	12.8566	0.0718163	1.05548e-06	-6.44898e-07	0.00428815	-0.00121815	-0.0119655	0	3526.92
1827	8.69972	10.7296	0.052713	1.85794e-06	-3.41306e-06	-0.000692312	-0.00213045	-0.00513025	0	5789.6
1833	26.4497	4.80919	0.0548108	-2.37461e-06	-3.13689e-07	0.0109662	0.000167978	-0.000281732	0	3689.94
1834	2.13078	6.98374	0.065575	2.29546e-07	-3.42897e-06	-0.00220559	-0.000343211	-0.000551889	0	645.963
1835	3.6047	13.8127	0.0704282	2.26736e-06	-5.17516e-06	-0.00342829	-0.000513341	0.00076576	0	438.246
1837	12.8823	15.2266	0.0501277	5.51322e-06	-7.33208e-06	-0.375942	0.000217713	-0.0248367	0	22973.9
1841	19.0182	9.39419	0.0742039	6.97692e-06	-3.55106e-06	0.0101081	0.00394241	-0.00335341	0	1746.04
1844	4.13781	5.45089	0.0558589	1.15428e-06	-3.69497e-06	-0.00791461	-0.000737634	-0.000787855	0	2593.53
1845	4.91731	5.29373	0.0501872	5.24678e-07	-6.58676e-06	-0.00161906	-0.000898813	-0.00108698	0	2732.53
1847	5.58147	13.9811	0.0584821	2.85033e-06	-7.3904e-06	-0.0389305	-0.000832699	-0.000351349	0	110.679
1848	14.9514	8.597	0.0595933	4.99361e-06	-3.92317e-06	-0.0066701	0.0023146	-0.00681515	0	3236.48
1849	13.9406	7.59201	0.0740834	5.16357e-06	-7.62613e-06	-0.033448	0.00113812	-0.00550458	0	2584.15
1850	16.3218	12.4005	0.0570302	4.53419e-06	-6.70121e-06	0.0545531	0.0042822	-0.00773689	0	5898.36
1856	14.7501	11.3299	0.0684778	3.64814e-06	-9.94595e-06	0.0258487	0.00363254	-0.0105552	0	8481.44
1858	4.40183	14.1926	0.0593455	2.75907e-06	-4.4487e-06	-0.02189	-0.000530824	0.000532918	0	924.516
1861	24.2667	9.18976	0.071703	2.36723e-06	-1.07335e-06	0.0548108	0.00125271	0.000343714	0	2230.49
1864	12.0137	11.5201	0.0603296	-8.22744e-08	-3.47918e-06	0.0951657	-2.8919e-05	-0.0109997	0	9982.6
1865	15.9843	14.8709	0.0702051	1.76849e-06	-6.81518e-06	0.107227	0.000536298	-0.00911587	0	4558.72
1868	20.3134	2.43187	0.0737322	-4.25129e-07	-1.08943e-08	0.0241112	0.00073425	-0.000579867	0	2299.6
1870	4.73732	14.8513	0.0527823	2.18464e-06	-4.05044e-06	-0.033933	-0.00031873	0.000547205	0	381.475
1872	17.568	3.73165	0.0662107	6.10775e-07	-2.02168e-06	-0.0149373	0.00129443	-0.00166526	0	4878.58
1873	9.37746	4.08599	0.0539178	4.33626e-06	-3.21794e-06	-0.00261017	-0.000748377	-0.00172617	0	2346.23
1874	20.5472	1.21152	0.0613683	-4.33269e-08	-2.37316e-08	-0.0264013	0.000113124	-7.83352e-05	0	2507.8
1877	8.29361	2.77296	0.0687444	1.92084e-07	-3.16783e-06	0.0142061	-0.000517775	-0.000919509	0	2079.69
1880	3.5037	15.5044	0.0573619	7.5009e-07	-3.5673e-06	-0.0236811	-5.67374e-06	0.0011552	0	390.262
1881	19.3731	9.30541	0.0573655	7.20756e-06	-3.65891e-06	-0.0159889	0.0036691	-0.00289012	0	1974.3
1882	19.9458	2.9551	0.0679084	-3.53325e-07	8.93584e-09	-0.0125934	0.00103236	-0.000779697	0	850.241
1883	22.9662	4.31531	0.0706071	8.27867e-08	-6.98775e-07	0.00373086	0.00110709	-0.000639923	0	2497.91
1885	12.3345	5.63829	0.0740096	1.87836e-06	-9.0815e-06	-0.0224277	-0.000327224	-0.00351218	0	3517.3
1887	20.619	10.3931	0.0653964	4.68076e-06	-4.54394e-06	0.0447484	0.0034652	-0.00152893	0	1104.67
1888	7.49417	13.6641	0.0612134	3.63355e-06	-7.51151e-06	-0.0673196	-0.00144052	-0.00266795	0	450.953
1894	11.4344	14.0439	0.0527783	3.20462e-06	-1.67655e-06	-0.0684263	-0.00172657	-0.0148631	0	14423.1
1898	11.3195	9.43124	0.0661964	1.34424e-06	-2.7218e-06	-0.0215419	-0.00102306	-0.0071952	0	6294.39
1899	17.7575	10.0889	0.0689836	5.82288e-06	-6.1629e-06	0.0315149	0.00393132	-0.00488838	0	6802.99
1900	12.5678	12.5369	0.0567481	3.13598e-06	-3.5373e-06	-0.142366	0.00060842	-0.0139023	0	9686.58
1903	7.99826	10.8453	0.0519691	-1.23552e-07	-2.18957e-06	0.0400262	-0.00234366	-0.0042588	0	4107.78
1904	2.79156	5.36978	0.0578602	1.04799e-06	-2.45964e-06	-0.00467736	-0.000468668	-0.000660826	0	2099.95
1906	13.1542	1.19032	0.0522302	2.47038e-07	-7.4547e-07	0.0324491	7.29056e-06	-0.000101717	0	3748.41
1907	6.89049	12.4019	0.0730445	5.33862e-07	-5.36812e-06	-0.0779471	-0.00195578	-0.00231153	0	1808.15
1909	12.6146	11.1468	0.0541906	1.37539e-07	-6.05438e-06	-0.0576882	0.000622908	-0.0111283	0	6276.71
1915	9.56771	14.736	0.0660753	7.6738e-07	-5.07452e-06	-0.11525	-0.000992902	-0.00655267	0	1672.03
1918	1.9838	1.32766	0.0713816	9.85063e-07	3.13472e-07	0.000827191	-5.31838e-05	-7.82887e-05	0	2383.41
1920	13.4347	7.7051	0.0683676	5.59725e-06	-5.92859e-06	0.0189591	0.00079367	-0.00588253	0	5691.6
1925	2.74262	10.0211	0.0547106	-1.39849e-07	-2.76059e-06	0.00869585	-0.000660796	-0.000169773	0	831.121
1926	8.46614	13.6002	0.064975	1.42734e-07	-6.20686e-07	-0.0837457	-0.00160113	-0.00461281	0	1038.35
1928	26.5033	2.41019	0.0556095	-1.74567e-08	-4.70302e-08	-0.00887418	4.60594e-05	-0.000193415	0	1003.98
1929	9.18289	9.53288	0.072745	2.71571e-06	-1.19009e-06	-0.0497972	-0.00186817	-0.00522669	0	6166.15
1930	17.1745	10.0634	0.0658528	6.9399e-06	-7.13923e-06	0.0540561	0.00419413	-0.00559929	0	9107.63
1932	14.9771	13.6853	0.0649122	4.39027e-06	-9.3443e-06	0.0975717	0.00387604	-0.0128431	0	7047.56
1933	6.46166	9.01783	0.0744419	5.82632e-07	-4.34559e-06	-0.0299635	-0.00194463	-0.00225695	0	1611.43
1937	13.1731	6.18739	0.0696908	1.67193e-06	-1.10453e-05	-0.00947831	0.000468094	-0.00406369	0	1439.11
1938	14.3616	10.8185	0.067772	4.92344e-06	-8.63187e-06	-0.0502506	0.00317366	-0.0102518	0	6385.74
1942	2.72016	14.9126	0.0526615	1.08656e-06	-4.06738e-06	-0.008359	-0.000121545	0.00124276	0	467.871
1944	2.85612	7.2601	0.0731366	1.30513e-06	-1.84378e-06	0.00954297	-0.000657523	-0.000610245	0	1863.26
1945	6.14402	2.83257	0.0616684	-1.76824e-07	-2.66906e-06	-0.0013464	-0.000596973	-0.00060291	0	3427.46
1948	25.4373	9.12872	0.0511859	8.18278e-07	-1.86649e-07	-0.00142239	0.000717389	0.000584277	0	2206.35
1951	15.7677	11.6223	0.0743511	2.89923e-06	-9.63135e-06	0.0468696	0.00412281	-0.00885089	0	5719.26
1954	12.6777	15.579	0.0744683	5.7845e-06	-8.67557e-06	-0.0882298	-0.000245675	-0.02566	0	19828.7
1955	4.52495	11.246	0.0524041	6.3134e-07	-3.68233e-06	-0.0438883	-0.00122122	-0.000628356	0	338.364
1957	3.96189	12.0705	0.0587376	1.10961e-06	-3.11636e-06	-0.0598895	-0.000924277	-1.67578e-05	0	234.203
1960	14.0913	2.35263	0.0533426	2.64627e-06	-2.8331e-06	-0.0028899	0.000154149	-0.000885715	0	955.107
1963	23.326	1.02843	0.064903	7.98116e-09	-1.57512e-07	-0.0150915	2.41193e-05	-6.62147e-06	0	448.194
1964	8.7887	14.2133	0.0505364	2.96728e-07	6.02606e-07	-0.14642	-0.00131622	-0.00496601	0	2228.03
1967	1.55512	4.0768	0.0620456	9.1598e-07	-1.99465e-06	-0.0040828	-0.000145198	-0.00046703	0	2322.17
1969	7.96857	3.69056	0.0648267	3.24387e-06	-5.2701e-06	-0.0167601	-0.000805155	-0.00122542	0	2591.1
1974	17.6787	10.556	0.0535038	6.58817e-06	-6.4992e-06	0.00671896	0.00428991	-0.00498685	0	8410.7
1981	9.08939	8.41709	0.0585002	2.58831e-07	-6.64486e-07	-0.0157759	-0.00182127	-0.00446316	0	6699.26
1986	10.4662	12.091	0.0526236	-5.28897e-08	-5.44e-07	-0.048184	-0.00181814	-0.00960334	0	8482.97
1987	7.03735	2.97486	0.0705948	1.4414e-08	-3.3774e-06	0.00578531	-0.000636004	-0.000815124	0	3373.13
1989	11.8938	6.94606	0.0616263	1.81982e-06	-9.95081e-06	0.0161218	-0.000220129	-0.00486201	0	5651.75
1990	6.65137	12.6673	0.069242	7.24445e-07	-6.00145e-06	-0.0100475	-0.00173677	-0.00191677	0	1998.7
1992	17.0085	8.35056	0.0606354	4.76868e-06	-3.26692e-06	0.0364563	0.00308549	-0.0049224	0	3562.03
1993	18.0585	8.86616	0.066575	8.26329e-06	-5.21873e-06	-0.0206523	0.0035879	-0.00423819	0	4477.06
1994	13.237	6.08437	0.0516541	1.7243e-06	-1.07865e-05	-0.036211	0.000445007	-0.00404018	0	5239.42
1997	8.25107	13.2974	0.0595085	1.70252e-06	-2.69782e-06	-0.09557	-0.00201401	-0.00430237	0	3598.35
1998	9.52217	13.3106	0.0528569	-1.17962e-06	1.90332e-06	-0.124447	-0.00235385	-0.00745788	0	3506.76
1999	7.68781	13.7655	0.0504523	2.79419e-06	-5.32545e-06	-0.0673702	-0.00152913	-0.00297556	0	1984.89
2003	26.8361	2.42855	0.0626684	-1.62367e-08	-5.72018e-07	0.00441043	1.03717e-05	-0.00018958	0	1651.97
2005	26.4177	3.98323	0.0577259	-1.43557e-06	1.23214e-07	0.00232651	0.000113078	-0.000293699	0	153.974
2008	7.12048	12.7906	0.0528133	1.12987e-06	-6.04071e-06	-0.0516488	-0.00197188	-0.0025173	0	4474.17
2010	23.3072	4.61648	0.0502821	3.18304e-08	-6.36239e-07	0.00467221	0.00111151	-0.000647609	0	1181.32
2012	19.236	7.30063	0.0505717	3.25266e-06	-5.04251e-06	0.00456644	0.00291083	-0.00254304	0	3777.81
2013	6.53924	14.0748	0.0639257	2.64084e-06	-5.44543e-06	-0.048998	-0.000952619	-0.00119014	0	1191.91
2017	10.9909	4.44871	0.065156	3.22409e-06	-3.63235e-06	0.0307088	-0.000546075	-0.0023359	0	6295.46
2018	12.7798	6.35367	0.0686708	2.05297e-06	-1.06775e-05	0.0170364	0.000353713	-0.00424923	0	4279.86
2019	2.07195	10.9056	0.0628997	2.55774e-08	-4.22163e-06	-0.0101351	-0.000453959	0.000158592	0	933.067
2022	3.76983	4.49915	0.0615749	7.20271e-07	-4.05434e-06	-0.00956181	-0.000585898	-0.000635051	0	845.514
2023	16.6362	6.24127	0.0659501	3.27073e-06	-6.79561e-06	0.037144	0.00217168	-0.00352891	0	4282.7
2025	12.1403	14.3669	0.0640284	2.74931e-06	-3.93772e-06	-0.256127	-0.00102633	-0.0185098	0	11566.8
2027	8.62541	8.74931	0.0641595	1.27986e-07	-7.98389e-09	-0.0260297	-0.00208262	-0.00434367	0	3406.04
2031	1.34419	12.6553	0.061494	1.58477e-09	-7.19197e-06	-0.00483524	-0.00013565	0.000825116	0	580.741
2035	11.2164	5.56285	0.0511198	1.60782e-06	-8.25797e-06	-0.0141085	-0.000638908	-0.00332507	0	281.838
2037	4.03275	12.9597	0.0507832	2.27672e-06	-2.9723e-06	-0.00583233	-0.000754248	0.000297138	0	367.781
2038	19.3989	4.37497	0.0681115	5.78568e-07	-2.68198e-06	-0.00756069	0.00159578	-0.00150865	0	3728.38
2040	4.44995	15.685	0.067251	1.80806e-06	-3.24297e-06	-0.0335226	5.83117e-05	0.000857821	0	636.748
2042	23.3082	3.79139	0.0575958	-2.68613e-08	-8.04701e-07	0.00244902	0.000861596	-0.00056927	0	1427.21
2043	12.7364	6.00418	0.0678889	1.90065e-06	-9.47422e-06	-0.143442	0.000207734	-0.00395508	0	4403.34
2044	14.4072	13.5262	0.0683693	3.69832e-06	-8.74821e-06	0.0534704	0.00384394	-0.0146504	0	3613.02
2046	13.5111	3.19585	0.0706085	3.80031e-06	-3.35623e-06	0.00434293	0.000160756	-0.0013834	0	4639.15
2049	3.56494	6.79245	0.0714906	6.2094e-07	-1.84487e-06	0.00681181	-0.000831392	-0.000769725	0	2512.03
2050	2.67277	5.72399	0.0662142	8.48839e-07	-2.37539e-06	0.00357871	-0.00043366	-0.000663513	0	2160.17
2053	26.1841	4.01264	0.0736242	-5.60557e-07	8.94491e-07	0.00534692	0.000209668	-0.000288991	0	1703.38
2054	20.8972	1.24594	0.0605794	-8.71311e-08	-1.02735e-09	0.00713526	0.000119123	-6.60135e-05	0	3009.39
2055	21.1734	2.53419	0.0711623	-2.30893e-07	-2.04105e-07	-0.0107531	0.000755145	-0.000587695	0	2142.57
2056	24.7676	4.2937	0.0680967	1.90181e-08	-4.5088e-07	-0.0155828	0.000595323	-0.000415824	0	2961.16
2057	22.8378	3.34496	0.0530302	1.50769e-07	-4.26647e-07	-0.007487	0.000825978	-0.000548265	0	4048.91
2058	2.21118	6.28794	0.0730256	8.87861e-07	-3.07028e-06	-0.00821989	-0.000370982	-0.000601674	0	2482.96
2059	4.80607	1.39601	0.0635951	-3.93051e-08	-4.64307e-07	0.00377182	-0.000118522	-0.000116235	0	2363.53
2060	8.7879	12.5551	0.0667948	1.83689e-07	2.52648e-07	-0.103119	-0.00248708	-0.00564988	0	7034.23
2063	12.4064	1.06031	0.051979	5.4484e-07	-6.4114e-07	-0.00190679	6.14644e-07	-4.16997e-05	0	1781.76
2065	4.27598	5.77837	0.0719326	1.03184e-06	-3.60513e-06	-0.0236033	-0.00086247	-0.000851482	0	1856.08
2066	24.2324	9.52648	0.0668855	2.53863e-06	-6.73248e-07	0.0225123	0.00128602	0.000548305	0	1748.48
2067	1.92926	13.4275	0.0749584	1.53965e-06	-7.17243e-06	-0.0113505	-0.000256864	0.000962099	0	731.4
2070	10.8604	3.69785	0.0634308	3.85312e-06	-2.49491e-06	0.00379392	-0.000457486	-0.00175461	0	4551.22
2074	4.18721	2.29502	0.067208	-1.15048e-07	-1.47088e-06	0.00513771	-0.000330627	-0.000323266	0	1132.13
2075	1.02419	5.76912	0.0709732	2.33944e-09	-4.15687e-06	-0.0118188	-2.99565e-05	-0.000494963	0	637.91
2079	13.7	5.50961	0.0720642	2.55263e-06	-7.91172e-06	-0.0270139	0.000578918	-0.00364244	0	1369.96
2080	16.6925	9.79737	0.0627898	7.45202e-06	-6.45164e-06	0.0439226	0.00416548	-0.00612866	0	5757.27
2081	14.2679	13.5466	0.0725616	3.33654e-06	-8.69962e-06	0.0685323	0.00384759	-0.0147511	0	13963.2
2082	15.0347	12.7635	0.0683659	4.28759e-06	-8.67098e-06	0.108477	0.00374955	-0.011505	0	7377.23
2083	3.70752	15.6111	0.0627049	9.51924e-07	-3.57644e-06	-0.0154467	2.80063e-05	0.00112067	0	456.499
2084	11.195	2.42649	0.0513697	1.43664e-06	-9.74076e-07	-0.0205692	-0.000137894	-0.000915052	0	1612.48
2085	16.2475	4.68912	0.0668802	2.45909e-06	-2.12895e-06	-0.023453	0.00129533	-0.00244029	0	4124.01
2088	2.64805	9.38847	0.0590124	1.89436e-07	-2.62855e-06	-0.0217349	-0.000609802	-0.000366951	0	2658.12
2090	8.54264	6.35889	0.0716433	2.22064e-06	-9.60819e-07	-0.0244694	-0.00141716	-0.00304558	0	3450.89
2091	25.86	5.13052	0.0742617	7.95623e-07	3.24033e-08	-0.00615824	0.000389702	-0.000298459	0	3636.35
2094	22.1568	6.39237	0.0552093	2.49925e-06	-2.06134e-06	-0.00384059	0.00187496	-0.000925688	0	1161.62
2097	16.9807	7.7574	0.0744314	6.96968e-06	-5.00504e-06	0.0353605	0.00289613	-0.00442582	0	4465.11
2099	16.5723	9.28059	0.066425	6.1655e-06	-4.52015e-06	0.0265768	0.00367894	-0.00592523	0	8381.52
2100	20.9188	7.69338	0.0702331	1.56743e-06	-4.91769e-06	-0.0300957	0.00256174	-0.00143628	0	974.937
2101	17.7566	2.50784	0.053551	6.96314e-07	-5.67618e-07	0.00876902	0.000683461	-0.000898313	0	5192.79
2102	14.4243	1.56449	0.0533907	1.5053e-06	-1.39386e-06	-0.0157978	6.60298e-05	-0.000341051	0	2729.35
2103	8.20226	1.69539	0.067243	3.37326e-07	-1.19689e-06	-0.00898054	-0.000279138	-0.000383209	0	709.446
2107	24.5135	9.47261	0.0744045	2.09396e-06	-9.29947e-07	-0.00985235	0.00112339	0.000473412	0	1309.07
2108	11.7358	6.32152	0.066672	1.35694e-06	-1.02972e-05	0.0195686	-0.000353118	-0.00407233	0	5706.62
2112	26.8603	5.43398	0.0576793	-1.57566e-07	1.40227e-06	0.0110741	6.27645e-05	-0.000256231	0	236.765
2114	13.812	11.5368	0.0740862	2.00642e-06	-7.96907e-06	0.0937265	0.00264037	-0.0117001	0	853.889
2117	19.1068	5.41323	0.0695021	3.71686e-07	-4.38318e-06	-0.0023068	0.00201824	-0.00196861	0	2590.88
2119	9.85042	11.1787	0.06931	1.68943e-06	-2.9738e-06	-0.0230754	-0.00214477	-0.00733005	0	5139.33
2124	14.5231	6.41658	0.053768	4.04036e-06	-1.18083e-05	0.104231	0.00115094	-0.00436837	0	226.034
2125	10.0638	13.0587	0.0627011	8.06212e-08	3.35042e-07	-0.0742405	-0.00217709	-0.00935172	0	4525.25
2127	16.5471	7.60971	0.066948	7.74078e-06	-4.21283e-06	0.00341348	0.00251493	-0.00477018	0	4772.33
2129	7.60829	7.75664	0.0686798	2.71265e-08	-1.44512e-06	-0.000379764	-0.00165933	-0.00291086	0	1396.86
2133	19.163	11.6652	0.0663319	2.58285e-06	-5.45407e-06	0.0647222	0.0037367	-0.0029478	0	3175.43
2138	5.49474	14.1752	0.0533362	3.64679e-06	-5.82505e-06	-0.0391134	-0.000692313	-0.000179636	0	559.68
2142	3.97046	10.0655	0.0718819	1.25236e-07	-3.71926e-06	-0.00298634	-0.00110613	-0.000576049	0	1959.25
2143	6.26941	1.82236	0.0656783	-5.35334e-07	-1.34291e-06	0.0088323	-0.000327195	-0.00031025	0	2653.8
2147	14.9895	12.3944	0.0676906	3.70754e-06	-9.64791e-06	0.0674741	0.00434575	-0.0114282	0	14889.6
2149	16.9056	9.38663	0.0509613	6.13256e-06	-6.1974e-06	0.0206971	0.00379613	-0.00566487	0	4169.47
2152	26.5105	3.88573	0.0593161	1.58129e-06	-1.94053e-06	0.000452068	0.000111819	-0.000278081	0	1491.69
2153	12.1563	2.52596	0.0593341	2.49505e-06	-1.08386e-07	0.0457346	-5.46325e-05	-0.000974101	0	519.294
2158	9.87244	5.6463	0.0656955	2.44648e-06	-6.1077e-06	-0.0360276	-0.00105881	-0.00287824	0	4375.36
2161	20.2371	3.74956	0.0501888	6.58755e-08	-6.19867e-07	-0.0151302	0.00138101	-0.00113784	0	4305.08
2162	15.1809	12.5155	0.0673038	3.89619e-06	-9.66848e-06	0.0918154	0.00417722	-0.0111935	0	4761.73
2166	11.2627	4.01078	0.0507635	2.24814e-06	-3.13823e-06	0.0427166	-0.000391649	-0.00196695	0	4276.66
2167	4.20066	10.0492	0.0537634	1.61569e-08	-2.68142e-06	-0.0382092	-0.00116825	-0.000754279	0	1369.65
2168	11.9529	8.97733	0.068143	1.92063e-06	-2.6769e-06	0.0149436	-0.000149066	-0.00707135	0	4544.21
2169	5.59872	3.43506	0.051579	5.98746e-07	-3.71943e-06	-0.00399349	-0.000662315	-0.000775074	0	2652.56
2170	1.68691	14.9968	0.0671916	6.71737e-07	-8.30841e-06	-0.0127973	-4.9679e-05	0.00135707	0	341.366
2173	23.3516	5.49843	0.0619566	-3.02216e-09	-1.43418e-06	0.0109674	0.00127329	-0.000618803	0	1055.9
2174	25.9977	5.87043	0.0514156	-1.05118e-07	-5.95992e-08	-0.000696197	0.000337649	-0.000194022	0	1440.71
2175	9.8604	12.9448	0.0709753	-3.2262e-07	-2.17547e-06	-0.125725	-0.00243732	-0.00852193	0	4006.01
2178	10.8416	8.52623	0.0737772	2.95914e-06	-2.10613e-06	-0.0329495	-0.00109528	-0.00610218	0	3935.03
2181	26.5166	7.60309	0.0542266	-1.32906e-07	-4.45811e-07	0.0169427	0.000175356	0.000193477	0	827.485
2182	18.5634	8.84006	0.0509524	9.3235e-06	-5.29123e-06	0.0281102	0.00356685	-0.00370286	0	7291.52
2184	25.8592	6.63449	0.0667007	4.7619e-08	-1.57721e-06	0.00222592	0.000533096	-0.000159992	0	512.243
2185	22.6786	3.78153	0.0695458	1.09402e-07	-4.4775e-07	-0.0199072	0.000998164	-0.000623079	0	573.621
2186	17.6984	4.58392	0.0683463	5.08197e-07	-3.12569e-06	-0.0158039	0.00150246	-0.00219678	0	4750.54
2188	9.28538	4.94105	0.0506731	3.61911e-06	-4.17323e-06	0.0090188	-0.000975433	-0.00243754	0	5950.92
2189	13.7107	1.09473	0.0633808	2.20219e-07	-2.76009e-07	-0.0166533	3.02926e-05	-4.97554e-05	0	2675.27
2190	16.7298	1.13188	0.0508616	1.50281e-07	-1.66695e-07	-0.00534476	0.000133806	-0.000134778	0	3396.3
2191	12.4114	6.35835	0.0625932	1.73864e-06	-1.10933e-05	-0.0483645	0.000202789	-0.00433429	0	3842.97
2197	6.70547	7.01525	0.0717389	4.62357e-07	-4.67252e-06	-0.0445322	-0.00152577	-0.00206117	0	3670.32
2198	4.89017	11.6729	0.0632944	1.45557e-06	-4.68266e-06	-0.0145293	-0.00132585	-0.000704372	0	1384.75
2201	9.88179	6.76994	0.0662779	1.02718e-06	-3.90867e-06	-0.00942752	-0.00119976	-0.00377172	0	4762.5
2207	14.3173	7.9617	0.0618888	5.06988e-06	-6.10873e-06	-0.0410485	0.00159087	-0.00607854	0	900.77
2213	19.9828	5.19175	0.0683581	9.91408e-07	-3.90333e-06	0.0201716	0.00187908	-0.00165544	0	2677.37
2215	13.9409	5.65218	0.05848	2.77666e-06	-9.04728e-06	-0.0291165	0.000606684	-0.00378544	0	930.969
2216	17.0908	12.7124	0.0604855	2.77886e-06	3.07503e-07	0.0771541	0.00389915	-0.00619819	0	4662.8
2217	21.5289	8.01206	0.0581882	2.54555e-06	-7.35911e-06	0.00442281	0.00258054	-0.00130814	0	1568.68
2224	9.11143	4.32034	0.0726794	3.7753e-06	-3.54965e-06	0.0126139	-0.000790713	-0.00189321	0	1627.45
2227	3.14358	6.39854	0.0607879	7.56021e-07	-2.2378e-06	-0.00248847	-0.000629125	-0.00070574	0	2713.93
2231	8.42253	12.48	0.067214	1.59267e-06	-9.17805e-07	-0.016955	-0.00243273	-0.00482284	0	2483.71
2232	6.09882	14.1791	0.0537277	1.96486e-06	-5.47973e-06	-0.0463333	-0.00081846	-0.000689168	0	1227.95
2234	14.885	9.49398	0.0660671	1.77672e-06	-5.14748e-06	0.013638	0.00262207	-0.00769918	0	2905.84
2237	4.67938	2.5543	0.0623698	2.71792e-09	-2.03564e-06	0.00601531	-0.000401745	-0.000380788	0	2426.81
2238	18.0539	4.13507	0.067488	3.15638e-07	-2.39705e-06	-0.00857062	0.00141307	-0.00172647	0	5092.78
2242	11.227	8.32347	0.070586	2.80144e-06	-2.06342e-06	0.000224574	-0.000600485	-0.00591367	0	4912.78
2245	6.47531	12.4964	0.0697635	1.3368e-06	-5.67654e-06	-0.0389755	-0.0017506	-0.00176115	0	2329.27
2246	18.9845	7.26893	0.0607177	4.326e-06	-5.2551e-06	0.080726	0.00289743	-0.00276892	0	3029.32
2247	15.3739	14.2297	0.0515318	4.35952e-06	-7.17626e-06	0.236523	0.00275605	-0.0115518	0	10784.6
2249	6.60968	2.94272	0.060063	-2.10919e-10	-2.85502e-06	-0.00883963	-0.000630497	-0.00068748	0	3196.83
2253	20.9392	8.52049	0.060002	3.20894e-06	-5.74438e-06	-0.00488648	0.00291851	-0.00148197	0	1277.42
2255	9.83938	12.7228	0.0504562	4.54513e-07	-1.21583e-06	-0.202063	-0.0026803	-0.00825135	0	643.906
2261	18.6762	5.20062	0.0701284	3.53473e-07	-4.58012e-06	0.00711409	0.00202821	-0.00195929	0	2842.39
2262	14.7514	7.66566	0.0748774	5.56315e-06	-5.09302e-06	0.0123004	0.00192734	-0.00558473	0	3436.02
2265	21.559	10.0403	0.0611503	6.71934e-06	-9.01564e-06	-0.0186332	0.00284231	-0.000887716	0	931.486
2266	4.00062	4.43095	0.05307	6.73107e-07	-4.78229e-06	0.0038016	-0.000619109	-0.000711691	0	1875.48
2267	19.5918	6.19423	0.0741421	1.23262e-06	-3.94891e-06	0.0164275	0.00235625	-0.00213337	0	1964.81
2269	15.3844	14.3418	0.0612254	3.94263e-06	-7.91308e-06	0.241334	0.00250176	-0.0116134	0	6301.79
2272	2.86497	11.3141	0.0595025	4.864e-07	-2.27563e-06	0.0157422	-0.000640332	0.000144762	0	1091.75
2273	7.05007	15.1085	0.0526431	1.80687e-06	-4.35389e-06	-0.0552097	-0.000298826	-0.00132377	0	438.875
2274	3.27581	8.12405	0.0651498	1.6928e-06	-1.6914e-07	-0.00102626	-0.000816529	-0.000656107	0	1295.19
2275	8.18625	10.0102	0.0652568	9.83071e-07	-1.97952e-06	-0.0280626	-0.00202159	-0.0043202	0	7559.96
2277	7.5484	15.9249	0.073526	-3.60713e-07	-2.10667e-06	-0.0776369	0.000628888	-0.0015985	0	379.675
2279	16.2567	6.82151	0.0583177	4.98003e-06	-7.92674e-06	-0.0172463	0.00221302	-0.00428493	0	5490.22
2281	19.8081	7.01002	0.0543351	2.32565e-06	-3.46462e-06	0.0420962	0.00272404	-0.00218084	0	1926.86
2282	20.0662	5.69445	0.0604616	9.22752e-07	-2.9943e-06	0.0148053	0.00201307	-0.00175992	0	765.085
2283	8.49114	3.55461	0.0699421	1.85772e-06	-3.92009e-06	0.00169041	-0.000654954	-0.00138634	0	3146.13
2286	9.83494	1.33023	0.0583055	-6.17824e-08	-2.6518e-07	-0.00110641	-4.8735e-05	-0.000140621	0	4548.8
2287	25.0433	5.94064	0.0666688	-5.06728e-08	-1.22455e-06	-0.00209606	0.000823755	-0.000333356	0	2430.42
2289	7.44356	14.9451	0.060388	1.42967e-06	-4.65005e-06	-0.0699696	-0.000470493	-0.00190926	0	817.831
2291	13.2837	10.9633	0.0533603	3.59311e-07	-6.73836e-06	-0.0264199	0.00146676	-0.0105143	0	8468.93
2293	16.6431	14.9193	0.0502877	8.31858e-06	5.37744e-06	0.163265	0.00066797	-0.00690127	0	863.536
2294	19.8204	9.83083	0.0526701	4.93225e-06	-3.68822e-06	0.0105012	0.00363257	-0.00228544	0	1158.92
2295	7.66691	7.08628	0.0603533	-3.9488e-08	-2.22874e-06	-0.0450776	-0.00162551	-0.00271678	0	5601.54
2296	15.2335	13.2719	0.0701527	4.08177e-06	-8.56754e-06	0.0859244	0.00428219	-0.0111409	0	5891.36
2298	6.32421	9.49794	0.0528443	-3.93252e-07	-5.3656e-06	-0.0170223	-0.00176614	-0.00212483	0	3724.02
2305	17.5083	6.53341	0.0596992	3.28802e-06	-5.2493e-06	0.0348387	0.0024864	-0.00323001	0	6078.84
2309	11.9364	14.481	0.0508868	2.63277e-06	-3.46083e-06	-0.138027	-0.00111648	-0.017413	0	4055.58
2311	13.3619	6.46982	0.0556784	1.54908e-06	-1.06536e-05	0.0578716	0.000811639	-0.00446276	0	6072.2
2312	25.6518	1.76788	0.0650968	5.00068e-09	-8.29173e-08	-0.00134757	0.000115574	-0.000128806	0	1215.05
2315	5.70119	2.29917	0.0637494	-2.11784e-07	-2.19777e-06	0.00949606	-0.000415832	-0.000415597	0	2849.58
2316	16.2365	2.01026	0.0581378	1.47339e-06	-1.17779e-06	-0.0135006	0.000301058	-0.000558519	0	180.893
2318	24.7258	8.92468	0.0508462	2.11302e-06	-1.03801e-06	-0.0105274	0.00100418	0.000419491	0	1507.49
2321	4.17313	1.60968	0.0619402	9.40036e-08	-1.12696e-06	0.00477124	-0.000166033	-0.000189466	0	1330.9
2324	7.07036	12.2142	0.0699409	-2.16445e-07	-5.38812e-06	-0.0167947	-0.00218816	-0.00262415	0	901.895
2326	13.3258	1.09675	0.0587349	1.52597e-07	-4.3477e-07	-0.0159934	6.9011e-06	-5.9861e-05	0	2167.96
2334	12.5166	11.9368	0.0559514	1.69921e-07	-5.00358e-06	-0.0651457	0.000831306	-0.0124369	0	9569.74
2335	17.9319	7.63044	0.0727081	7.2259e-06	-5.65386e-06	0.00862584	0.00291628	-0.00366046	0	4860.48
2340	15.5126	6.12851	0.0539369	3.16615e-06	-8.14487e-06	0.0108781	0.00151552	-0.00364122	0	2308.94
2341	16.0727	5.5576	0.0566488	1.78882e-06	-5.96759e-06	0.0303486	0.00148705	-0.00325939	0	4473.78
2344	9.21554	7.29431	0.0606522	2.28769e-07	-1.01795e-06	-0.0193114	-0.00141392	-0.00397921	0	1980.75
2346	4.21974	10.5629	0.0711426	1.12199e-07	-2.16106e-06	-0.00534771	-0.0012234	-0.000612225	0	1328.35
2348	12.0698	7.08606	0.0740875	1.49229e-06	-9.43388e-06	0.0350985	-0.000217686	-0.00487095	0	5256.59
2350	9.35358	10.0255	0.0551077	4.79548e-06	-1.9225e-06	-0.0120554	-0.00185446	-0.00593097	0	2469.5
2353	9.56127	7.40621	0.0510137	5.90834e-07	-2.40154e-06	-0.0329894	-0.00140322	-0.00419246	0	3373.72
2356	21.5149	5.24612	0.0638932	1.402e-06	-2.34063e-06	-0.00921271	0.00165705	-0.00112473	0	3890.21
2358	14.3122	4.91345	0.0696637	2.74124e-06	-5.53946e-06	0.00765699	0.000693045	-0.00296634	0	5950.12
2361	2.0868	11.0212	0.0535754	-1.25402e-07	-4.12743e-06	-0.00488055	-0.000426264	0.00018689	0	833.387
2368	12.5373	2.93572	0.0668108	4.70641e-06	-2.35564e-06	-0.00353234	-8.24867e-05	-0.00124099	0	5300.58
2370	11.5875	11.3495	0.0735153	3.26502e-07	-1.79651e-06	-0.0299201	-0.000695393	-0.0106065	0	2006.52
2371	11.2221	9.51353	0.0613514	1.00173e-06	-2.90301e-06	-0.0286471	-0.00101827	-0.00721413	0	5872.58
2379	14.2501	6.49925	0.0725748	3.35344e-06	-1.21753e-05	-0.00111552	0.000928866	-0.00435937	0	5353.23
2380	5.95631	11.5832	0.0665929	2.20886e-06	-9.66358e-06	-0.00838158	-0.00174529	-0.00156698	0	2799.79
2382	12.0631	10.4642	0.0707681	6.66701e-07	-2.73253e-06	-0.0598434	-0.00016253	-0.009534	0	3891.26
2384	6.43751	10.8966	0.0637568	1.45417e-06	-6.91359e-06	-0.0197077	-0.00196248	-0.00218796	0	1214.67
2387	2.48633	3.16133	0.0625973	1.47015e-07	-1.00383e-06	0.00216787	-0.000254636	-0.000402945	0	1229.93
2388	26.7674	4.83878	0.0582703	-6.0538e-07	-8.29348e-07	0.0026317	6.85218e-05	-0.000281905	0	2120.1
2390	7.418	9.10495	0.0739495	1.4486e-07	-2.11206e-06	-0.00188961	-0.00188612	-0.00319863	0	2827.23
2394	9.47476	5.99364	0.063719	2.7889e-06	-4.85489e-06	-0.01462	-0.00122152	-0.00303465	0	3725
2395	6.42515	4.36748	0.0721006	1.65326e-06	-6.33963e-06	-0.0186346	-0.000919899	-0.0012091	0	2280.98
2398	7.35928	7.24225	0.0608078	5.77083e-07	-3.73889e-06	-0.00230618	-0.00155604	-0.00254567	0	4844.56
2399	15.538	3.38153	0.0681613	3.20917e-06	-3.10532e-06	0.0617485	0.000661868	-0.00154379	0	5393.84
2402	21.5919	5.50662	0.0629719	1.36616e-06	-2.09944e-06	-0.0110374	0.00177473	-0.00116843	0	1068.95
2405	4.4469	2.12953	0.0603419	-3.54705e-07	-1.09495e-06	0.0052408	-0.000322293	-0.000299397	0	1981.21
2406	8.64892	12.3883	0.0702981	3.10789e-06	5.01281e-07	-0.0434584	-0.00245958	-0.00531925	0	4278.1
2408	1.97935	11.8991	0.072198	-4.4912e-07	-5.88539e-06	0.0121839	-0.000324594	0.000474857	0	515.354
2409	16.0319	3.46597	0.0548437	2.90856e-06	-2.88108e-06	-0.0399224	0.000940178	-0.00158913	0	2489.2
2410	6.95433	8.64049	0.0731671	-1.41081e-08	-4.11728e-06	-0.0217489	-0.00190968	-0.00249485	0	3346.23
2412	14.9737	8.26832	0.0660838	5.50909e-06	-3.55218e-06	-0.0172381	0.00213377	-0.00640528	0	5714.33
2413	24.1062	9.83359	0.0633198	1.9841e-06	-1.03612e-06	0.015365	0.0012756	0.000569281	0	1720.83
2414	3.24383	9.74874	0.0655325	1.86344e-07	-2.15903e-06	-0.0317293	-0.000883349	-0.00041773	0	1204.27
2416	26.6363	8.29499	0.0670519	-1.27545e-07	-6.79219e-07	-0.00130179	0.000275316	0.000459949	0	1835.7
2418	19.0903	12.637	0.0748337	1.20951e-07	-7.54506e-06	-0.00619609	0.00339103	-0.00282283	0	522.802
2419	15.7832	1.56175	0.06078	1.40677e-06	-9.06391e-07	0.0483219	0.000106614	-0.000374067	0	2524.32
2421	6.36527	4.7723	0.0589809	1.5313e-06	-6.37093e-06	0.0191836	-0.00110077	-0.00131656	0	2984.15
2422	18.1829	7.26239	0.0667608	5.81586e-06	-5.32265e-06	0.031871	0.00287634	-0.00327896	0	4429.49
2428	8.68641	2.51529	0.0660104	6.30434e-07	-1.11969e-06	-0.00609779	-0.000457124	-0.000851946	0	1822.27
2429	7.01267	8.50764	0.0719609	1.13199e-07	-4.13624e-06	-0.0173977	-0.00190666	-0.00250818	0	2019.71
2430	10.7367	12.8477	0.0598949	9.75559e-07	4.22306e-07	-0.0578418	-0.00189752	-0.0107867	0	1531.64
2431	19.8711	7.56316	0.0554951	2.80724e-06	-3.63386e-06	0.0171258	0.00295259	-0.00212168	0	1793.97
2432	15.4984	12.7594	0.0599871	4.26965e-06	-9.36656e-06	0.118748	0.00376323	-0.0105824	2	30585.4
2433	25.469	8.24896	0.0537927	6.80903e-07	-5.6293e-07	-0.0265271	0.000742794	0.000272996	0	2616.44
2434	22.1019	3.43817	0.0701964	1.59842e-07	-1.15369e-07	0.000559631	0.000969041	-0.000645138	0	2405.89
2436	1.89312	2.05972	0.0618098	1.74177e-06	-2.9843e-07	0.00441386	-8.50645e-05	-0.000223718	0	1255.95
2439	9.30264	8.20691	0.0738319	1.72448e-07	-1.14666e-06	0.0022504	-0.00165129	-0.00449453	0	5553.65
2440	14.245	14.9036	0.0568134	4.69077e-06	-6.15307e-06	0.194237	0.00235753	-0.0167193	0	25382.6
2442	8.89	8.1048	0.0747456	-9.04528e-08	-1.62661e-07	-0.0316487	-0.0016597	-0.00405096	0	1464.6
2443	13.6892	1.55327	0.0748077	8.00292e-07	-1.58877e-06	0.0246676	4.97254e-05	-0.000324288	0	2347.69
2444	3.35154	12.0169	0.0741806	1.59672e-06	-2.78823e-06	-0.00413801	-0.00069028	0.000177007	0	669.111
2445	1.31797	8.67465	0.0699092	1.19977e-07	-4.10748e-06	-0.0193256	-0.000148763	-0.000367339	0	831.657
2447	25.6229	4.69987	0.0523917	-2.32296e-07	4.08413e-07	-0.01757	0.000452774	-0.000368202	0	2014.13
2449	19.1846	7.53714	0.0683783	3.84003e-06	-4.86599e-06	0.0331168	0.00290444	-0.00261631	0	2994.13
2453	9.14687	4.00754	0.0667304	3.70309e-06	-2.90838e-06	0.0322678	-0.000756074	-0.00171789	0	3000.96
2454	13.4649	13.8485	0.0626547	1.88352e-06	-5.19668e-06	0.0589171	0.00311822	-0.0174796	0	14402.8
2455	7.03094	2.60401	0.0655008	-8.73467e-08	-2.50605e-06	0.00505633	-0.00052484	-0.000667095	0	4154.42
2461	13.4442	1.78545	0.0590245	1.41923e-06	-1.92652e-06	-0.00838682	4.19038e-05	-0.000459238	0	4595.55
2465	5.73545	12.6673	0.0587779	3.55246e-06	-8.31119e-06	-0.0333536	-0.00140811	-0.000925231	0	1121.6
2468	20.5309	8.58617	0.0570844	3.54245e-06	-4.88512e-06	0.0364131	0.00318576	-0.00167732	0	755.021
2470	26.0094	1.27437	0.053189	7.12734e-08	-2.5681e-08	-0.0067842	4.02179e-05	-2.85087e-05	0	297.623
2472	16.2622	5.55359	0.0664956	1.86297e-06	-5.75851e-06	-0.0110346	0.00155692	-0.00318365	0	4090.93
2473	25.0612	6.23569	0.0736829	2.49692e-08	-1.20949e-06	-0.000734393	0.000894694	-0.000206362	0	907.253
2474	13.0413	2.29262	0.0645678	2.67192e-06	-1.70323e-06	-0.00442894	5.88284e-05	-0.0007827	0	1953.99
2477	18.4446	6.26121	0.0711376	2.97309e-06	-4.17097e-06	-0.0224929	0.00233688	-0.00266594	0	3438.04
2478	17.5151	13.3645	0.0719113	3.01002e-06	1.80446e-06	0.120755	0.00305636	-0.00525174	2	5258.87
2480	7.12908	14.5414	0.0740197	3.56102e-06	-5.86009e-06	-0.0716582	-0.000740109	-0.00168292	0	1078.84
2482	20.0857	1.53071	0.0692865	-2.1048e-07	-2.00962e-09	-0.0353705	0.000407073	-0.000244355	0	3594.79
2484	17.1093	11.7849	0.0639397	3.13058e-06	-9.18854e-06	0.0132976	0.00385559	-0.00617238	0	6205.82
2485	11.6645	10.3365	0.0636628	1.44644e-06	-1.78079e-06	0.0396079	-0.000706053	-0.00910206	0	2921.69
2487	19.9645	10.6532	0.0733322	4.36928e-06	-3.57447e-06	0.0304141	0.00333114	-0.00209003	0	2321.38
2495	8.54999	12.8254	0.0718119	1.5598e-06	-2.79469e-07	-0.0521941	-0.0022915	-0.00515147	0	994.828
2497	14.472	2.80027	0.0722134	3.21775e-06	-2.90286e-06	-0.00762561	0.000300943	-0.00106528	0	2224.39
2500	4.52812	12.7694	0.0635261	2.62755e-06	-3.5674e-06	-0.00740431	-0.000983776	-5.55352e-05	0	916.87
2501	11.6342	13.3336	0.0659452	1.8273e-06	-1.55323e-06	-0.163984	-0.00100078	-0.0143402	0	2127.3
2506	10.0734	1.23685	0.0742233	9.33582e-08	-1.39458e-07	-0.000641141	-9.94688e-05	-0.000147155	0	3617.61
2508	1.72353	9.67056	0.0577928	-1.12783e-07	-5.60611e-06	-0.00283389	-0.000224684	-0.000100663	0	1517.81
2512	26.3126	5.84871	0.0684706	1.15192e-07	2.65845e-08	-0.00249891	0.000259551	-0.000224185	0	1073.21
2520	26.8882	4.01419	0.0600471	-1.49192e-06	-1.60253e-08	0.0107461	2.50927e-05	-0.000254353	0	1585.99
2521	11.711	8.37923	0.0671228	4.2129e-06	-2.29473e-06	-0.0345222	-0.000395888	-0.00639687	0	3633.98
2522	6.39017	10.68	0.0505069	5.9136e-07	-7.04876e-06	-0.0124529	-0.00189619	-0.00216271	0	4297.3
2524	8.56036	14.9135	0.0683711	9.01638e-07	-3.59512e-06	-0.0882854	-0.000632971	-0.00390582	0	474.901
2527	4.18977	13.1521	0.0676259	2.72278e-06	-3.32769e-06	-0.0154641	-0.000775179	0.000319123	0	1025.23
2529	9.99097	5.30088	0.0564906	2.41546e-06	-5.13194e-06	-0.0268214	-0.000952944	-0.00281791	0	2222.14
2534	3.24164	1.25547	0.0525106	4.55125e-07	-2.82842e-07	0.00492353	-3.2991e-05	-3.45211e-05	0	492.616
2540	6.40973	15.2772	0.0699727	1.13719e-06	-4.28694e-06	-0.0372463	-0.000187588	-0.000517425	0	143.373
2542	19.8559	4.21787	0.0741047	4.69483e-07	-1.68891e-06	0.00369688	0.00153223	-0.00132817	0	2248.56
2543	17.3664	4.18614	0.0693852	9.65069e-07	-2.49638e-06	0.0170168	0.00139488	-0.00197791	0	5069.1
2544	4.46941	8.52792	0.0541364	1.20725e-06	-1.67876e-07	-0.0260333	-0.00126201	-0.000961727	0	1787.53
2545	2.32126	3.84615	0.0731358	2.40262e-07	-1.49758e-06	-0.0161993	-0.000288126	-0.000507488	0	1279.32
2546	7.08316	3.10618	0.0685679	1.62684e-07	-3.5635e-06	0.00560189	-0.000665074	-0.000847392	0	3826.36
2549	1.05706	1.38549	0.056359	-4.82106e-08	1.86072e-09	0.00819852	-8.72775e-06	-8.98642e-05	0	295.384
2550	12.3355	10.9278	0.071738	1.37787e-07	-4.57487e-06	0.0296062	0.000287304	-0.010388	0	7976.81
2553	3.10857	3.23043	0.0542609	1.95939e-07	-8.52069e-07	0.00740736	-0.000331627	-0.00045132	0	2807.23
2554	6.45047	1.07437	0.0677389	-1.54315e-07	-3.39869e-07	0.00914915	-3.81575e-05	-0.000107407	0	1461.38
2555	24.1231	4.56028	0.0747019	-2.31812e-07	-4.64706e-07	0.00401286	0.00081931	-0.000464119	0	1817.62
2557	1.92978	6.66253	0.0585991	2.57039e-07	-3.99034e-06	0.00297978	-0.000310077	-0.000555875	0	1451.65
2560	19.3446	11.9603	0.0565641	1.95658e-06	-5.27404e-06	0.0706094	0.00341286	-0.00272339	3	3316.07
2561	26.1782	3.86898	0.0702159	-1.13514e-06	-1.30425e-07	-0.00828839	0.000244791	-0.000294544	0	319.008
2562	24.1436	4.38595	0.0569687	-1.92776e-07	-4.69881e-07	-0.00638743	0.000791123	-0.000444911	0	1480.99
2564	10.0601	11.7257	0.0642982	4.12693e-07	-1.33313e-06	-0.0123306	-0.00196751	-0.00806388	0	5470.71
2566	12.8642	3.08864	0.0665183	4.15234e-06	-3.25715e-06	0.00877556	2.20254e-05	-0.00143692	0	2099.01
2571	1.43832	4.09942	0.0571145	8.86077e-07	-2.32505e-06	0.000785559	-0.000123226	-0.000456297	0	1959.15
2572	2.62752	1.58513	0.0571337	1.47457e-06	-2.23295e-08	-0.0119523	-8.02351e-05	-0.000151699	0	996.313
2574	13.2653	9.18326	0.0698162	-2.41937e-06	-2.83429e-06	-0.00507821	0.00105436	-0.00764359	0	3715.98
2579	20.3425	5.58061	0.0506038	7.1402e-07	-2.92596e-06	0.0768557	0.00194706	-0.00154306	0	1599.67
2584	3.86067	8.77366	0.0588989	1.23904e-06	-2.13576e-07	-0.00854775	-0.00103833	-0.000748156	0	3211.99
2590	5.30685	12.0068	0.074053	1.24457e-06	-5.24907e-06	-0.0333374	-0.00143741	-0.000824352	0	1876.53
2593	25.1663	6.96728	0.0685641	5.18167e-07	-1.5254e-06	0.00644375	0.000826746	-8.36623e-05	0	546.707
2594	10.8564	8.15377	0.0738624	1.85381e-06	-2.03151e-06	0.022909	-0.000838552	-0.00567651	0	4462.94
2599	21.9399	9.02917	0.0634557	3.5281e-06	-7.45376e-06	0.0338939	0.00258481	-0.000789375	0	3928.67
2601	10.2111	9.24967	0.0744389	3.26409e-06	-2.27696e-06	-0.0798674	-0.00153964	-0.00614268	0	5621.45
2603	1.00943	5.20555	0.0689208	6.74361e-08	-3.61108e-06	-0.00485335	-3.00538e-05	-0.00047757	0	1007.14
2607	25.5411	2.46705	0.0665756	-6.44266e-08	2.30919e-07	0.0015043	0.000235606	-0.000229461	0	1422.51
2613	5.42259	6.16	0.0678388	6.27983e-07	-5.13923e-06	0.00311208	-0.00111882	-0.00131666	0	1351.54
2615	14.8243	2.68254	0.0554674	3.03984e-06	-3.05262e-06	-0.0364287	0.00034751	-0.000995048	0	3673.38
2617	15.6184	11.623	0.074997	3.16429e-06	-9.56471e-06	0.0781899	0.00413073	-0.00909667	0	5742.03
2618	24.7218	9.92803	0.0728359	1.21975e-06	-7.77122e-07	0.00180821	0.000924942	0.000791696	0	1008.22
2622	17.2654	4.54782	0.062101	1.46361e-06	-2.66742e-06	0.00866475	0.00141763	-0.00217881	0	4160.17
2624	17.6872	4.04898	0.0677412	6.30245e-07	-2.3448e-06	0.0181469	0.00145078	-0.00181826	0	1193.26
2625	5.79609	8.5609	0.0678276	1.08162e-06	-2.53413e-06	-0.00833804	-0.00154264	-0.00173536	0	3060.58
2626	21.5404	2.82916	0.0741911	-6.56409e-08	-5.5333e-07	0.00412663	0.000868755	-0.000629797	0	2932.13
2628	6.59211	5.01986	0.0588028	1.69926e-06	-6.52335e-06	-0.0151374	-0.00109041	-0.00144163	0	1203.77
2631	8.16889	1.22359	0.0701893	1.95815e-08	-3.25556e-07	-0.0166705	-7.00107e-05	-0.000151744	0	2232.61
2632	18.8475	12.6678	0.0689094	-4.69689e-07	-9.10471e-06	-0.0129507	0.00353	-0.00307033	0	275.777
2635	5.96588	3.73795	0.0582039	1.09079e-06	-4.68692e-06	-0.00800278	-0.000708068	-0.000888747	0	1131.92
2636	16.6304	3.95989	0.0710906	2.04981e-06	-2.85961e-06	0.0178753	0.00115162	-0.00174972	0	4235.29
2642	10.0648	11.9817	0.0587005	5.47413e-07	-9.85004e-07	-0.0225798	-0.0021982	-0.00821274	0	6026.21
2644	23.0921	1.46725	0.0747931	-1.40635e-07	-7.05365e-07	-0.00103482	0.000170616	-7.31221e-05	0	1306.48
2655	14.8229	5.46116	0.0716755	2.63967e-06	-5.73423e-06	-0.0078383	0.00104523	-0.00338728	0	3609.91
2656	12.6937	7.12423	0.0664699	2.99422e-06	-7.97223e-06	-0.0244122	0.000388236	-0.00515437	0	8664.14
2658	6.58979	14.3576	0.0588774	2.92706e-06	-5.18607e-06	-0.0517649	-0.000801585	-0.00115101	0	842.069
2665	23.4369	7.3389	0.063709	2.71764e-06	-2.14704e-06	-0.00488834	0.00169819	-0.000464719	0	2631.83
2666	11.8339	2.88938	0.0722858	2.45704e-06	-1.51215e-07	0.0132231	-0.000126555	-0.00115351	0	2864.93
2667	12.0511	9.9124	0.0592992	3.11197e-07	-2.58884e-06	-0.0399562	-0.000197128	-0.00869419	0	3529.75
2668	17.9981	13.3574	0.0661342	2.55717e-06	5.2174e-08	0.111376	0.00307656	-0.00425756	2	3787.72
2669	7.59169	2.57117	0.0631579	-1.83315e-08	-2.75555e-06	0.00962893	-0.00046269	-0.000685103	0	2096.89
2671	11.1554	10.7936	0.0588925	2.35664e-06	-6.43691e-08	-0.131368	-0.000944619	-0.00899874	0	10459.3
2672	9.1693	1.0137	0.0578116	2.11327e-10	-8.6634e-08	-0.0112032	-3.86511e-06	-4.66333e-05	0	2277.7
2673	3.55342	15.6167	0.0526446	5.06133e-07	-3.82561e-06	-0.0233693	4.45306e-05	0.00116301	0	85.6994
2674	6.89128	1.6301	0.0705746	-8.80401e-07	-1.28844e-06	0.0368579	-0.000208754	-0.000140743	0	96.2212
2675	9.22757	14.6227	0.0725244	8.50722e-07	-2.87554e-06	-0.122476	-0.0010576	-0.0056819	0	1340.61
2676	15.6081	10.2909	0.052877	5.52848e-06	-8.81924e-06	0.0213748	0.00351133	-0.00792343	0	9011.87
2678	25.2273	3.69151	0.0659721	1.93127e-07	1.75385e-07	-0.00301234	0.000444158	-0.00034419	0	2004.3
2679	16.2691	9.06167	0.0544844	6.0017e-06	-2.07372e-06	-0.00197548	0.00342364	-0.0059308	0	2364.98
2682	16.3003	11.147	0.0688884	2.88621e-06	-8.87388e-06	0.105809	0.00468036	-0.00750066	0	3645.71
2684	19.0342	2.18282	0.0646644	-3.20382e-08	2.43622e-07	0.0151786	0.000625615	-0.000615313	0	2153.85
2691	2.15741	9.60699	0.0533263	-9.48572e-08	-4.917e-06	-0.00578464	-0.000378517	-0.0002373	0	1845.94
2695	20.4391	6.56279	0.0658857	5.64592e-07	-2.6369e-06	0.0602842	0.0023837	-0.00177338	0	2003.11
2698	4.17267	5.69626	0.0602325	1.03398e-06	-3.3734e-06	0.00707117	-0.000841938	-0.000816138	0	2519.98
2699	22.1181	4.71558	0.0665646	1.72211e-07	-5.26888e-07	0.0166416	0.00140125	-0.000890686	0	456.834
2701	19.8647	8.16436	0.0633157	3.16657e-06	-3.99685e-06	-0.0141699	0.0032223	-0.00229555	0	1779.91
2704	4.62995	15.342	0.0656311	1.82495e-06	-3.21192e-06	-0.0263141	-9.95386e-05	0.000718831	0	281.679
2712	13.0757	1.1006	0.0669623	2.4117e-07	-6.42347e-07	0.000427224	-3.72994e-06	-8.77202e-05	0	212.573
2713	10.9343	13.1015	0.0614398	1.87517e-06	-7.66399e-08	-0.210443	-0.00176089	-0.0113066	0	3563.41
2714	5.2684	4.88378	0.0503877	9.83283e-07	-7.85972e-06	0.00529705	-0.000891783	-0.00112764	0	3050.7
2715	15.1116	12.6225	0.0602846	4.02187e-06	-8.81897e-06	0.108382	0.00401838	-0.0113584	0	12561.5
2716	17.5327	9.84016	0.0628048	5.89469e-06	-6.34994e-06	0.0590874	0.00414033	-0.005084	4	2140.51
2717	7.99772	11.6271	0.0635505	1.09293e-07	-4.75504e-06	-0.0469638	-0.00239737	-0.00433216	0	2105.82
2720	10.179	12.8015	0.0742319	1.69569e-06	-7.7305e-08	-0.147018	-0.0023431	-0.00940526	0	2683.64
2722	10.347	8.89927	0.0737258	3.53296e-06	-1.74551e-06	-0.0222813	-0.00149979	-0.00578625	0	2203.37
2729	19.4416	6.52027	0.0523888	1.36302e-06	-4.82926e-06	-0.00189005	0.00244428	-0.00227445	0	4242.45
2730	8.46648	1.8825	0.0614134	8.49364e-08	-7.97187e-07	0.0185702	-0.000255124	-0.00043696	0	4865.8
2732	9.66609	11.8794	0.0657718	1.82665e-06	-8.02513e-07	-0.0709071	-0.00227776	-0.00735425	0	6942.94
2736	6.58385	5.53217	0.0736461	2.09315e-06	-6.33012e-06	0.0151915	-0.00127553	-0.00156935	0	3551.75
2746	6.66242	15.7047	0.0608699	1.01789e-06	-3.08758e-06	-0.0598538	0.000172633	-0.000630806	0	380.654
2748	2.85997	14.4174	0.0694119	2.22529e-06	-5.12513e-06	-0.0127123	-0.000254911	0.00109277	0	246.544
2750	9.19702	4.79959	0.055895	3.66779e-06	-4.03794e-06	-0.0362282	-0.000935873	-0.00231401	0	2294.6
2752	2.86311	12.3812	0.0733363	4.01576e-07	-4.31815e-06	-0.00998689	-0.000583118	0.000431532	0	843.348
2753	23.3425	3.55655	0.0657852	8.42942e-08	-7.80726e-07	-0.00278881	0.000821019	-0.000513668	0	2659.44
2754	17.8196	13.9401	0.064088	-5.66591e-06	1.06739e-05	0.0988309	0.0026021	-0.00427827	0	2130.7
2755	23.1106	5.54295	0.0527168	2.20912e-07	-1.59302e-06	0.0278991	0.00143201	-0.00074633	0	912.745
2756	16.8516	2.13183	0.0537767	8.43244e-07	-9.3211e-07	0.0364931	0.000395508	-0.000732926	0	4737.09
2765	2.68451	1.35897	0.073603	1.34015e-06	-1.37029e-07	0.00268994	-4.25322e-05	-4.91296e-05	0	484.174
2767	15.0842	13.0064	0.0741864	4.60415e-06	-9.29908e-06	-0.120182	0.00367834	-0.0113933	0	5692.51
2768	1.99287	1.84561	0.0647132	1.11838e-06	9.20807e-08	0.00427641	-7.24811e-05	-0.000174159	0	1025.03
2778	12.723	5.1275	0.0521553	2.62743e-06	-6.78327e-06	0.0191052	-0.000105873	-0.00307802	0	340.807
2780	2.13126	2.30119	0.0549816	1.44457e-06	-5.27338e-07	0.00196079	-0.000140821	-0.000283646	0	938.47
2781	6.55785	7.38015	0.0682361	4.26373e-07	-4.68547e-06	-0.0151546	-0.00143482	-0.00203775	0	1342.27
2783	7.6816	2.22647	0.0720895	-1.22815e-07	-2.40463e-06	-0.00354427	-0.000446481	-0.0005806	0	2037.97
2792	18.7761	11.5907	0.0652318	2.66209e-06	-6.62106e-06	0.0434025	0.00380878	-0.00345045	0	3191.73
2793	26.7371	3.82557	0.0677559	5.98039e-08	-1.55447e-06	0.00323685	6.62634e-05	-0.000274604	0	2043.81
2795	8.67572	1.92052	0.0580409	-1.37148e-07	-3.52895e-07	-0.0166128	-0.00030365	-0.000515646	0	2684.59
2799	21.4183	8.34314	0.0597477	1.85285e-06	-6.67957e-06	-0.0219087	0.00272047	-0.00128816	0	3599.67
2803	15.8871	8.28794	0.0729599	5.09001e-06	-1.58745e-06	-0.0426742	0.00282868	-0.00578512	0	1957.56
2806	4.02055	2.07409	0.07132	1.79644e-07	-1.27671e-06	-0.00363645	-0.000253959	-0.000240521	0	1822.96
2807	17.8929	9.51996	0.0627087	6.74347e-06	-5.73924e-06	0.0293483	0.00426286	-0.00462787	0	7336.04
2808	2.11352	2.95678	0.0635964	1.17741e-07	-1.17495e-06	-0.000437276	-0.000185663	-0.000360283	0	2182.37
2811	15.8719	10.9987	0.0715724	3.3543e-06	-9.43531e-06	0.100764	0.00493696	-0.00828892	0	3051.54
2812	1.28309	12.9734	0.0743766	-2.81208e-08	-7.2622e-06	-0.00481289	-7.27631e-05	0.000929956	0	811.55
2813	4.8986	8.37933	0.0657386	1.19742e-06	-6.05254e-07	0.0014896	-0.00134139	-0.00118875	0	1648.92
2814	3.2091	7.09771	0.0693158	1.22739e-06	-1.16875e-06	0.00664982	-0.000771458	-0.000732709	0	2509.46
2816	26.7232	6.63788	0.0573217	1.65876e-07	-1.51289e-07	-0.0367898	0.000151666	-5.76159e-05	0	1644.57
2819	22.3087	3.70557	0.0743753	6.1706e-08	-3.36265e-07	0.0049972	0.00100725	-0.000636142	0	1268.2
2820	7.55922	3.07937	0.055841	3.26327e-07	-3.80261e-06	-0.00975441	-0.000740321	-0.000876292	0	2839.52
2821	24.1899	8.89655	0.0537564	1.66093e-06	-1.53654e-06	0.00260184	0.00132073	0.000158859	0	3156.54
2823	19.3617	3.98495	0.0661366	4.97629e-07	-1.44687e-06	0.0363416	0.00143853	-0.00135578	0	3252.77
2824	19.896	11.4131	0.0725433	2.03378e-06	-2.95953e-06	0.0222456	0.00359518	-0.00207786	0	2227.64
2825	16.8837	4.52245	0.0587488	2.08311e-06	-2.27455e-06	-0.0358671	0.00137523	-0.00215526	0	2913.03
2826	9.77094	11.4018	0.0607091	1.49992e-06	-3.56023e-06	-0.0409271	-0.00215348	-0.00744794	0	3446.57
2829	5.66859	4.79207	0.0526746	1.58234e-06	-6.54264e-06	-0.0181491	-0.000903531	-0.00114536	0	2468.22
2831	3.38107	11.7088	0.0654868	1.12356e-06	-3.15774e-06	-0.0139902	-0.000808842	7.65519e-05	0	855.208
2832	20.2755	4.96076	0.0675012	1.28851e-06	-3.50734e-06	0.013515	0.00185346	-0.00148791	0	2409.7
2837	16.0088	9.04867	0.0510034	5.19602e-06	-2.65729e-06	-0.0416975	0.00309327	-0.00629857	0	8104.27
2838	24.0824	1.37304	0.0536185	2.31972e-07	-6.66208e-08	0.00200936	0.000115839	-7.40985e-05	0	2291.97
2839	23.2974	2.95579	0.0650763	1.40438e-07	-4.52763e-07	-0.000745748	0.000708394	-0.000438652	0	638.322
2841	2.42256	12.9458	0.0594728	1.23065e-06	-6.81268e-06	-0.0207215	-0.000365959	0.000789842	0	1370.52
2846	14.0905	13.3137	0.0731068	4.12489e-06	-8.67756e-06	0.119746	0.00353614	-0.014687	0	14370.2
2847	12.2035	15.1913	0.0746318	1.83506e-06	-4.10339e-06	-0.110441	-0.000649137	-0.0210111	0	16052.1
2849	8.99693	14.7804	0.0742832	1.73877e-07	-2.12772e-06	-0.0927523	-0.000814448	-0.00502366	0	2399.09
2850	3.40854	7.78159	0.0737727	1.9206e-06	-2.31889e-07	-0.00787312	-0.000841181	-0.0006809	0	2334.29
2853	16.0491	1.04561	0.0628026	1.98084e-07	-1.40087e-07	-0.000505794	3.55509e-05	-3.80412e-05	0	1943.93
2857	20.9182	9.14563	0.0748862	4.43186e-06	-6.00566e-06	0.00640642	0.00306325	-0.00151356	0	3236.82
2859	3.88367	12.8149	0.0649238	1.71245e-06	-2.70536e-06	-0.0180007	-0.000790609	0.000283084	0	851.592
2860	8.00987	5.19226	0.0671221	5.05458e-06	-8.10465e-06	-0.0280578	-0.00123402	-0.00217531	0	821.49
2862	11.7981	12.634	0.059878	2.47327e-06	-1.49445e-06	0.00877106	-0.000644529	-0.0130297	0	5038.1
2863	21.6123	10.286	0.0734198	7.57968e-06	-9.37377e-06	0.0258991	0.00291553	-0.000851574	0	168.32
2866	7.58922	11.701	0.0538422	1.52459e-07	-4.65573e-06	0.0175853	-0.00225525	-0.00365588	0	3360.23
2867	2.658	13.4765	0.0702486	2.22036e-06	-7.42198e-06	-0.00994329	-0.000349037	0.000901624	0	459.462
2868	10.6783	9.07764	0.0644821	3.07006e-06	-2.26468e-06	0.0108051	-0.00129214	-0.0063298	0	5362.23
2872	17.0552	13.0221	0.0667479	1.31809e-06	7.39861e-06	0.115154	0.00383041	-0.00631964	0	1697.29
2875	20.0864	1.40593	0.0556815	-1.13512e-07	-2.99135e-08	-0.0484238	0.000181548	-0.000188775	0	3907.25
2876	5.01995	5.31532	0.0547601	4.48408e-07	-7.19204e-06	-0.0344753	-0.000901656	-0.0011444	0	1014.51
2877	25.6843	5.29298	0.0514214	-3.9606e-07	-7.73125e-08	0.00410579	0.000492936	-0.00032326	0	4113.65
2878	25.2544	4.6387	0.0598194	3.59082e-07	-3.19173e-07	-0.00490017	0.000523473	-0.00037273	0	3493.17
2879	9.22187	5.03028	0.0590985	3.54719e-06	-4.50504e-06	-0.0210095	-0.000999422	-0.00251398	0	4809
2887	20.7812	5.0692	0.0562426	1.0517e-06	-3.82724e-06	-0.0066132	0.00178708	-0.00128515	0	3503.63
2888	20.4414	10.2296	0.0692763	4.64109e-06	-4.38941e-06	0.0241221	0.00352834	-0.00171802	0	1814.05
2892	16.1651	10.5119	0.0743418	5.60644e-06	-9.12788e-06	0.0740895	0.00429902	-0.00752249	0	3512.3
2894	16.8529	12.7242	0.0545313	4.53987e-06	5.54569e-07	0.0374035	0.00423944	-0.00681572	0	4060.89
2895	9.38499	12.0855	0.0632702	3.12328e-06	-1.17499e-06	-0.0730117	-0.00245929	-0.00694557	0	276.434
2896	21.3829	5.4562	0.0523499	1.44866e-06	-2.31404e-06	0.00317726	0.00176649	-0.00116023	0	1692.18
2897	5.1349	1.21697	0.0704047	-2.21542e-08	-1.96583e-07	0.00624292	-2.83366e-05	-3.10897e-05	0	1282.06
2901	22.3638	4.61654	0.0723136	-1.94053e-08	-5.52841e-07	-0.000867974	0.00131904	-0.000828379	0	1593.34
2902	5.34132	6.0575	0.0630612	5.76807e-07	-5.51345e-06	0.00534971	-0.00110458	-0.00129856	0	2315.7
2906	15.5534	4.76118	0.068947	2.40548e-06	-3.36962e-06	0.00916475	0.00103843	-0.00269124	0	1682.42
2910	1.88435	1.76382	0.0604401	1.36646e-06	2.84945e-08	0.00256434	-5.04391e-05	-0.000158545	0	1447.09
2911	14.3136	2.54329	0.0522045	2.9227e-06	-3.06519e-06	0.0431142	0.000122458	-0.000893553	0	4187.11
2912	18.6645	6.24128	0.0535535	2.51552e-06	-4.5905e-06	-0.00848362	0.00234597	-0.00261366	0	2492.09
2920	13.7877	12.8473	0.0592384	3.12271e-06	-6.39239e-06	0.0578207	0.00257768	-0.0145516	0	4930.96
2923	13.185	13.8622	0.0623349	2.16067e-06	-4.69767e-06	0.0327159	0.00298279	-0.0179661	0	14933.8
2924	5.59624	3.30516	0.0735957	4.62177e-07	-3.35945e-06	-0.0190704	-0.000658822	-0.000714064	0	1148.55
2925	16.0827	3.07695	0.0581516	2.56353e-06	-2.72717e-06	-0.031644	0.000588713	-0.00123797	0	3392.41
2926	8.12443	11.8236	0.0622085	-2.83482e-09	-5.57675e-06	-0.0288333	-0.00232757	-0.00447612	0	1247.51
2927	8.42883	12.7903	0.0544523	1.71068e-06	1.77357e-07	-0.0846435	-0.00234411	-0.00491755	0	949.326
2928	9.95518	12.7102	0.0659661	1.63945e-06	-8.25302e-07	-0.106292	-0.00257671	-0.00868271	0	8167.6
2931	6.17553	12.6964	0.0641105	2.73405e-06	-7.75983e-06	-0.0398275	-0.00151124	-0.00136463	0	3100.27
2933	19.4233	1.7276	0.0538243	-8.63029e-08	1.06365e-07	-0.0294138	0.000518471	-0.000408743	0	1765.76
2934	5.36014	9.89144	0.058369	6.35245e-07	-3.95487e-06	-0.0111448	-0.00156881	-0.00140054	0	1785.22
2938	2.9486	11.7815	0.0513378	8.41803e-07	-2.46069e-06	-0.00976443	-0.00065494	0.000214675	0	1973.41
2941	6.13824	8.68782	0.0560774	1.179e-06	-3.90985e-06	-0.00274586	-0.00165457	-0.00205521	0	2529.32
2942	8.27811	14.3426	0.0508717	1.62237e-06	5.84224e-08	-0.0594348	-0.0011794	-0.00372698	0	1525.24
2943	24.5803	1.75612	0.0702605	1.8882e-08	1.66796e-07	0.0109587	0.000200841	-0.000144125	0	2231.37
2944	17.9173	8.65192	0.0725303	8.33285e-06	-5.02412e-06	-0.0300508	0.0035195	-0.00422431	0	4443.97
2948	20.8719	3.56619	0.0577312	3.53997e-08	-3.88445e-07	-0.0142731	0.00117837	-0.000839846	0	2320.42
2949	18.3307	9.7355	0.0692693	6.30126e-06	-4.84598e-06	0.00764292	0.00421309	-0.00399758	0	5257.77
2950	23.4392	5.59842	0.0709792	-1.57719e-08	-1.33509e-06	-0.00374429	0.00127961	-0.00059194	0	1974.97
2951	8.51348	15.814	0.0515405	-3.55709e-07	-1.77567e-06	-0.112665	0.000810472	-0.00326474	0	491.339
2956	4.08004	2.36308	0.0598534	1.87722e-08	-1.21023e-06	-0.00786601	-0.000317904	-0.0003136	0	1737.94
2961	20.9299	1.08844	0.0506925	-3.93408e-08	-3.70342e-09	-0.0107574	6.21104e-05	-5.36723e-06	0	1059.1
2962	19.3452	7.00592	0.0655806	2.98921e-06	-4.83273e-06	0.00783411	0.00284576	-0.00242267	0	3840.91
2963	10.8314	11.762	0.051657	4.37549e-07	-3.71691e-07	0.0372465	-0.00148491	-0.00995725	0	4003.47
2964	11.9409	14.2644	0.0683598	2.46851e-06	-3.69407e-06	-0.200435	-0.00105501	-0.0171299	0	10912
2967	5.93359	1.69153	0.0522099	-1.54977e-07	-1.3502e-06	-0.00605344	-0.000216521	-0.000242788	0	1750.19
2969	11.3263	6.8319	0.0608028	1.02172e-06	-9.20345e-06	-0.0153425	-0.000648006	-0.00450637	0	1535.87
2972	3.44646	4.64516	0.0592143	6.42566e-07	-3.49166e-06	-0.000324177	-0.000543904	-0.000629507	0	2351.75
2973	22.3607	3.5851	0.0569134	9.19817e-09	-2.95274e-07	-0.0137512	0.000983086	-0.000630435	0	1182.94
2981	18.1077	1.79952	0.0627607	9.6988e-08	-1.65449e-07	-0.0329432	0.000539639	-0.000508812	0	2785.2
2982	4.73526	14.027	0.0673547	3.06045e-06	-4.55678e-06	-0.0246291	-0.000648663	0.00032711	0	266.091
2984	8.92074	1.90641	0.0616494	-3.27576e-08	7.24887e-08	0.0129786	-0.000263862	-0.000542298	0	1814.02
2985	10.8073	12.7367	0.071635	4.69137e-07	5.07697e-07	-0.0876945	-0.00181859	-0.0108533	0	8444.73
2990	18.9502	7.73496	0.0561108	4.76594e-06	-5.64555e-06	0.0746087	0.00301464	-0.00283829	0	1535.79
2995	15.0587	5.59776	0.0725077	2.61577e-06	-6.26726e-06	-0.0166593	0.00106094	-0.00347345	0	3190.81
2996	13.1682	3.53501	0.0503964	4.59736e-06	-4.08811e-06	-0.009722	0.000157222	-0.00167765	0	4622.87
3001	9.12394	8.06058	0.0631593	5.06362e-08	-5.31447e-07	0.00612339	-0.00160881	-0.00421435	0	4084.67
3006	6.27256	4.5577	0.0707038	1.5673e-06	-6.49763e-06	-0.0119224	-0.000929846	-0.00121938	0	3614.57
3010	6.09311	9.02751	0.0713026	-1.37283e-08	-4.32561e-06	0.0241208	-0.00173921	-0.0019921	0	2377.89
3012	17.2325	1.53542	0.0725718	2.16583e-07	-2.59874e-07	0.0215172	0.000263254	-0.000279218	0	3974.33
3016	21.3415	2.10627	0.0572148	-4.57119e-07	-1.7826e-07	-0.0276804	0.000533665	-0.000415749	0	1309.38
3017	14.8295	15.3511	0.0543679	5.11408e-06	-6.86843e-06	0.0777687	0.00101878	-0.0130195	0	537.713
3022	20.547	9.47173	0.0685965	5.6908e-06	-4.0475e-06	0.027385	0.00326569	-0.0017408	0	836.106
3025	9.61389	3.23252	0.0628959	3.12996e-06	-2.16054e-06	0.0173513	-0.000491002	-0.001457	0	3888.41
3027	6.29481	14.2791	0.0614593	2.34179e-06	-5.09505e-06	-0.0410865	-0.000793818	-0.000813761	0	878.241
3028	2.05424	1.72232	0.0730635	1.39369e-06	2.46698e-07	0.00265444	-6.77144e-05	-0.000159752	0	2099.78
3029	1.81515	6.62935	0.0607643	2.93601e-07	-4.28007e-06	-0.00237571	-0.00030439	-0.000539985	0	578.186
3030	18.4825	8.17513	0.0731293	7.88416e-06	-6.02971e-06	-0.0266324	0.0034098	-0.00343486	0	4559.23
3035	20.7838	7.50073	0.0698415	1.06366e-06	-4.86118e-06	0.0163492	0.0026671	-0.00166816	0	4837.61
3036	26.7924	9.18697	0.057968	-4.56483e-08	-1.00445e-06	-0.00736718	6.81434e-05	0.000795476	0	1607.64
3038	18.1279	10.8716	0.0599919	4.79362e-06	-7.69815e-06	0.0495968	0.00397509	-0.0043243	0	5032.08
3039	4.71944	8.92752	0.0562554	1.6765e-06	-8.85623e-07	-0.0288586	-0.00124765	-0.00107194	0	3318.34
3040	2.27483	2.83771	0.0607019	3.77461e-07	-4.52319e-07	0.00209624	-0.000173739	-0.00034564	0	2281.21
3041	19.69	9.28973	0.0651982	6.56769e-06	-3.27984e-06	0.0288865	0.00357056	-0.0025931	0	556.383
3050	14.9747	10.031	0.0632713	3.26227e-06	-7.41793e-06	0.0287313	0.00325702	-0.00845968	0	4881.17
3051	7.91476	9.37954	0.0701557	1.57438e-07	-5.59815e-07	-0.0149006	-0.00200652	-0.00369338	0	3147.02
3055	10.3847	5.83726	0.0708135	1.63709e-06	-7.45147e-06	-0.067147	-0.000914128	-0.0032827	0	3448.47
3057	12.598	8.66102	0.0654543	5.03278e-06	-5.74652e-06	-0.0362984	4.54542e-06	-0.00702497	0	4959.46
3059	1.70298	9.39001	0.0747659	-3.47813e-08	-5.42605e-06	-0.0106196	-0.000238908	-0.000218731	0	2536.33
3064	22.1591	4.83647	0.0555716	7.74748e-08	-5.63136e-07	0.0253865	0.00140137	-0.000881065	0	3572.07
3065	12.9019	2.11485	0.0566699	2.52217e-06	-1.67376e-06	0.00594676	-2.25089e-05	-0.000791917	0	1379.45
3066	17.7608	3.44339	0.0564604	5.81923e-07	-1.36865e-06	-0.0259458	0.00104316	-0.00131233	0	1986.21
3070	1.68945	4.88303	0.0659279	6.83319e-07	-2.26991e-06	0.00343822	-0.000185947	-0.000527185	0	1929.33
3071	2.42473	2.15373	0.0690315	1.10187e-06	-6.93196e-08	0.00378511	-0.00014752	-0.000247606	0	3057.94
3072	3.00884	1.00636	0.0612464	1.18666e-07	8.0711e-08	0.00465536	2.43856e-06	-2.34221e-05	0	540.81
3073	1.08016	14.293	0.0699138	-8.95238e-08	-9.27222e-06	0.00549319	-1.11503e-05	0.00125308	0	231.181
3074	4.58468	5.35305	0.0653068	7.84456e-07	-5.04559e-06	-0.00707535	-0.000870508	-0.00100897	0	569.584
3075	10.5666	12.3056	0.0556673	-1.41928e-07	1.80088e-07	-0.0538226	-0.00167961	-0.00999008	0	12225.5
3077	17.701	3.18804	0.0721928	6.07815e-07	-1.07939e-06	-0.0104239	0.000770243	-0.0011973	0	941.96
3078	10.5185	1.90636	0.0589042	3.78881e-07	-4.65e-07	-0.0169859	-0.000145239	-0.000530216	0	7507.46
3079	18.6001	12.5443	0.0591548	-8.18727e-07	-8.13174e-06	0.0308975	0.00348971	-0.00338575	0	597.233
3082	26.2042	6.90975	0.058752	1.13184e-07	-1.2633e-06	0.0129088	0.00034033	-1.19481e-05	0	1791.41
3084	12.6143	10.9578	0.073869	-6.48229e-08	-5.91891e-06	0.0281617	0.000693699	-0.0107607	0	8460.33
3085	15.2689	5.50205	0.0583086	2.20458e-06	-6.07871e-06	-0.00463922	0.00107423	-0.00328697	0	2523.13
3086	10.4825	14.6175	0.0570635	4.80038e-07	-1.18451e-06	-0.187682	-0.0018325	-0.0104355	0	9516.28
3088	17.8528	4.67642	0.0562998	3.29388e-07	-3.31223e-06	0.000112644	0.00153497	-0.00212775	0	7108.79
3091	20.7977	1.57939	0.062792	-1.94558e-07	-3.98426e-09	-0.00961788	0.000268456	-0.00022121	0	1965.66
3096	3.00856	4.56687	0.0610521	9.13628e-07	-2.30107e-06	0.020573	-0.000452813	-0.000615378	0	1135.94
3098	1.54095	5.97316	0.0564076	4.19948e-07	-3.6436e-06	0.00358035	-0.000166973	-0.000558348	0	3066.68
3108	13.4926	4.98195	0.0581297	2.32397e-06	-6.08453e-06	0.0100559	0.000201277	-0.00300056	0	4694.92
3110	13.2123	14.9625	0.0749467	4.94114e-06	-7.98665e-06	-0.0337804	0.00110765	-0.0216765	0	30223.2
3112	18.0619	4.64793	0.0534668	1.57874e-07	-3.24544e-06	0.00101587	0.00147541	-0.0019486	0	2979.65
3113	12.7173	6.12644	0.0559667	2.09009e-06	-1.00716e-05	0.00566411	0.000244526	-0.00401079	0	3135.96
3114	12.7842	3.19427	0.0659946	4.39527e-06	-3.16785e-06	-0.0231208	5.36935e-05	-0.00145082	0	6627.9
3117	25.4135	9.01767	0.062464	9.22095e-07	-2.13973e-07	0.0591236	0.000776652	0.000541116	0	2277.13
3124	25.1963	3.56345	0.0556405	2.04407e-07	1.50076e-07	0.00722213	0.000436593	-0.000356018	0	1510.87
3130	19.8922	5.71013	0.0736057	1.15037e-06	-3.32455e-06	-0.0247502	0.00205444	-0.00185696	0	2516.19
3131	3.96208	3.96215	0.0643298	4.51638e-07	-3.67727e-06	0.00809949	-0.000542276	-0.000636484	0	2896.39
3133	15.7754	12.3457	0.0671208	3.38503e-06	-1.00632e-05	0.0631764	0.00422031	-0.00951557	0	10030.5
3134	15.1515	9.54911	0.0553579	5.49176e-06	-4.49339e-06	0.0220246	0.00326521	-0.00754348	0	5984.78
3135	8.47228	5.96693	0.0682974	4.16384e-06	-3.92093e-06	-0.00318437	-0.00132045	-0.00258374	0	2297.81
3136	23.4059	6.34744	0.0723996	6.52552e-07	-2.94487e-06	0.0118746	0.00148265	-0.00063942	0	1382.39
3139	18.2594	10.8553	0.0725609	4.64435e-06	-7.21399e-06	0.0850777	0.00397281	-0.0041063	0	1916.43
3142	12.9376	11.0004	0.0707686	1.39208e-07	-6.1753e-06	0.0171249	0.00109631	-0.0108679	0	4998.31
3144	6.04571	11.9023	0.0512387	4.00949e-06	-8.986e-06	-0.0503179	-0.00174627	-0.00151716	0	1503.64
3145	10.0745	9.7506	0.0503903	4.87904e-06	-2.24402e-06	-0.0458586	-0.00151926	-0.00648079	0	325.813
3147	21.332	6.98273	0.0680382	8.11833e-07	-4.99553e-06	-0.00457313	0.00235391	-0.00133759	0	3349.22
3152	13.9866	7.95583	0.0672696	5.35632e-06	-5.6446e-06	-0.0140479	0.0012169	-0.00640165	0	2201.17
3157	20.0674	9.6716	0.0542418	5.04926e-06	-3.08623e-06	-0.0318115	0.00347181	-0.00219443	0	5606.77
3158	2.95983	6.99161	0.065434	8.25571e-07	-1.97287e-06	-0.00349629	-0.00069489	-0.000720803	0	2749.54
3161	7.85564	12.6083	0.0525587	4.85285e-07	-7.36834e-06	-0.0571023	-0.00220125	-0.0037412	0	5272
3162	7.5299	7.98524	0.074475	-4.34862e-07	-1.8854e-06	0.00493469	-0.00178827	-0.002906	0	3660.94
3163	11.7578	4.27753	0.0502385	3.9913e-06	-3.26734e-06	-0.032147	-0.000363011	-0.00231801	0	4461.45
3165	6.96967	1.27738	0.0736609	-4.36718e-07	-6.9267e-07	-0.00417478	-0.000113069	-0.000111915	0	2488.8
3167	12.4557	12.7735	0.0705802	3.08736e-06	-3.76135e-06	-0.0355844	0.000405038	-0.0142361	0	9767.1
3168	7.64533	4.83189	0.0664767	4.24491e-06	-9.00907e-06	-0.0105112	-0.00103176	-0.00175287	0	1008.74
3169	11.7026	13.201	0.0568346	2.39572e-06	-8.28989e-07	-0.16858	-0.00108632	-0.0139791	0	10869.9
3170	23.3793	5.2717	0.073335	-7.57673e-08	-1.06515e-06	0.00274658	0.00120013	-0.00059934	0	577.231
3173	4.7683	3.22506	0.0647473	-4.38006e-08	-3.43804e-06	0.00340448	-0.000544794	-0.000555622	0	2756.58
3175	13.8997	15.5786	0.0511296	-2.28705e-07	-1.1644e-05	0.159143	0.00138257	-0.0203351	0	16590.6
3176	1.67983	12.4618	0.0748098	-1.98466e-07	-6.91963e-06	-5.53868e-05	-0.000210129	0.000686212	0	1291.39
3178	15.4496	10.7031	0.0564615	5.35441e-06	-1.06698e-05	0.0153623	0.00405498	-0.0085234	0	6932
3181	12.734	8.87397	0.0669422	3.4516e-06	-5.27703e-06	-0.0693692	0.000298849	-0.00737414	0	2080.62
3182	16.3342	5.81547	0.0664294	1.58845e-06	-6.7096e-06	-0.03661	0.00170483	-0.00329196	0	2002.29
3185	10.4595	1.79103	0.0707683	3.87219e-07	-6.09518e-07	-0.0142195	-0.000157007	-0.000459529	0	3828.26
3186	17.4755	4.80425	0.0592273	1.17684e-06	-3.15306e-06	-0.0169086	0.00162784	-0.0022706	0	2125.65
3187	1.15976	3.72483	0.0637969	2.89037e-07	-2.81485e-06	-0.0023445	-2.92913e-05	-0.000441855	0	3118.76
3190	14.3132	2.77317	0.0739007	3.43503e-06	-2.96649e-06	-0.0320837	0.000124044	-0.00102507	0	4123.1
3191	3.20079	4.90025	0.0647713	8.69136e-07	-2.79352e-06	0.00531827	-0.000528639	-0.000646592	0	1445.32
3193	16.2556	14.2313	0.0564443	1.18188e-05	-5.9478e-06	0.187126	0.00236071	-0.00826026	0	1892.79
3195	1.08646	13.9132	0.0633375	1.87767e-07	-8.49593e-06	-0.00503633	-1.42465e-05	0.00116462	0	233.131
3198	1.81148	5.08234	0.0569976	5.70216e-07	-2.38576e-06	-0.0156177	-0.000188513	-0.000543444	0	1606.76
3200	8.3098	5.67809	0.0537852	3.92657e-06	-5.6525e-06	-0.0206983	-0.00123122	-0.00253216	0	1876.64
3201	19.8225	1.92331	0.058153	-2.05863e-07	1.11202e-07	-0.0150543	0.000631457	-0.000399319	0	1454.1
3202	16.4069	10.4556	0.0599108	6.27587e-06	-8.65867e-06	-0.0539967	0.00434175	-0.00694837	0	9621.52
3204	16.7	11.4327	0.0569321	2.82089e-06	-8.79357e-06	0.101103	0.00416986	-0.00677395	0	16489
3206	15.8675	14.1812	0.0699621	2.13825e-06	-9.37042e-06	0.154214	0.00239615	-0.00954643	0	4245
3209	3.88413	5.92604	0.058019	8.48713e-07	-2.84438e-06	-0.00413878	-0.000803377	-0.000832227	0	1724.22
3215	3.5083	3.89307	0.07227	4.63819e-07	-2.03634e-06	-0.00985703	-0.000457904	-0.000545801	0	1507.12
3217	18.692	6.34267	0.0515913	2.57978e-06	-4.64578e-06	-0.0172628	0.00243229	-0.00266793	0	5046.24
3218	2.36439	12.6473	0.0622398	3.21555e-07	-6.43649e-06	-0.00267476	-0.000415394	0.000693502	0	1055.93
3220	11.5307	7.32776	0.0719879	2.19851e-06	-7.52973e-06	-0.0250129	-0.00044346	-0.00524167	0	3057.86
3221	3.82803	1.93429	0.0633541	2.92441e-07	-8.46589e-07	0.00963931	-0.000207244	-0.00024467	0	1833.25
3225	4.69036	9.62019	0.0647385	1.31375e-06	-1.62088e-06	0.00146456	-0.00129549	-0.000959966	0	2551.12
3226	14.6318	6.38369	0.0597902	3.88935e-06	-1.15027e-05	0.0657628	0.00121164	-0.00415374	0	4458.09
3227	17.8809	12.0509	0.0616991	5.44475e-07	-7.19736e-06	0.00030094	0.00382737	-0.00474901	0	6564.16
3229	12.7607	15.2035	0.0737187	5.17249e-06	-6.90073e-06	-0.153048	7.5718e-05	-0.0241786	0	32568.9
3231	13.8509	14.0405	0.0732564	3.41457e-06	-8.04797e-06	0.0778871	0.00293141	-0.0171792	0	26619.5
3234	10.0847	2.0416	0.0552365	1.30996e-08	-3.36096e-07	-0.0406042	-0.000186069	-0.000615273	0	4300.69
3235	3.55519	4.10764	0.0531706	7.24858e-07	-2.93796e-06	0.0142667	-0.000498901	-0.000615463	0	2326.17
3237	26.7968	6.09634	0.0670084	1.35184e-07	2.93171e-07	0.0171045	8.83751e-05	-0.000167419	0	2613.98
3238	6.71414	10.9659	0.0669004	1.17216e-06	-5.20843e-06	-0.0724972	-0.00195171	-0.00242095	0	839.061
3239	12.0041	9.11018	0.0711515	1.64917e-06	-2.52262e-06	0.0898858	-0.000257036	-0.00720551	0	930.828
3243	7.03363	15.9476	0.0515769	-9.39166e-08	-3.1815e-06	-0.0704878	0.000536114	-0.000949298	0	174.918
3252	22.5222	5.18285	0.052437	1.79078e-07	-8.91639e-07	0.0196156	0.00141904	-0.000876914	0	2891.98
3253	24.4369	2.41878	0.059406	-1.16442e-07	3.83585e-07	-0.0133399	0.000366213	-0.000272506	0	2261.83
3254	4.06389	5.65695	0.0555112	1.11331e-06	-3.27197e-06	0.0017933	-0.000822287	-0.000817221	0	1534.51
3259	22.4626	4.15912	0.0595493	9.10491e-08	-4.94704e-07	-0.00774148	0.00113384	-0.000669873	0	1813.39
3260	15.6327	10.7376	0.0657183	5.16601e-06	-9.64567e-06	-0.0283106	0.0042082	-0.00830268	0	8217.84
3261	17.5639	8.46323	0.053464	7.15872e-06	-4.7266e-06	-0.0194039	0.00331634	-0.00434286	0	389.732
3264	1.37104	12.7789	0.0650775	2.1738e-08	-7.15637e-06	-0.000191293	-0.000108033	0.000856448	0	1610.98
3266	9.33349	13.0297	0.0632912	-7.14574e-07	1.38738e-06	-0.131377	-0.00243073	-0.00697468	0	4139.13
3269	7.20042	3.69669	0.0682209	1.06971e-06	-5.35815e-06	-0.000894689	-0.000799605	-0.00117546	0	1623.87
3270	17.894	3.73979	0.062841	6.38618e-07	-2.2851e-06	-0.0144363	0.00140187	-0.0016583	0	3087.29
3272	25.1508	6.02533	0.0704268	-5.30672e-08	-1.30072e-06	0.0293995	0.000763673	-0.000293208	0	1789.9
3274	17.7561	9.32064	0.0702767	7.1786e-06	-5.6432e-06	0.000113712	0.00397678	-0.00463476	0	2331.48
3275	17.5583	5.06884	0.0728111	1.35416e-06	-3.58659e-06	-0.00550162	0.00170818	-0.0023872	0	4247.13
3276	5.44373	2.29365	0.0612539	-4.19544e-07	-2.47613e-06	0.00998491	-0.000430299	-0.000440162	0	2559.81
3277	25.8878	8.66075	0.0664835	2.92875e-07	-1.49418e-07	-0.00171042	0.000581059	0.000545883	0	2072.99
3278	6.60488	11.4362	0.0629261	1.74403e-06	-6.35974e-06	-0.00259459	-0.00197513	-0.00228643	0	3482.02
3279	26.9062	9.9445	0.0565539	1.15803e-07	-9.10416e-07	-0.00283685	4.13488e-05	0.00100948	0	1294.99
3285	2.26979	12.5592	0.0671179	1.17174e-07	-6.16374e-06	-0.00382255	-0.000365268	0.000651179	0	1142.87
3286	20.4276	4.78021	0.0504195	9.01851e-07	-3.57034e-06	0.00540317	0.00172815	-0.00129441	0	3110.23
3287	3.1633	13.46	0.0630361	2.3827e-06	-6.44723e-06	0.00318904	-0.000421674	0.000777013	0	149.822
3289	10.7553	3.63109	0.0611415	3.55529e-06	-2.60989e-06	0.000370104	-0.000458849	-0.00170957	0	3975.53
3290	11.304	7.97076	0.0618765	2.65079e-06	-3.28049e-06	-0.0242842	-0.000667226	-0.00571383	0	2363.68
3291	3.15432	11.2328	0.0560811	1.32362e-06	-2.19397e-06	-0.00598737	-0.000733958	4.12369e-05	0	442.208
3292	11.6567	7.33382	0.0541862	2.09324e-06	-7.47141e-06	0.0194239	-0.000455165	-0.00528704	0	6657.5
3293	20.1978	8.04583	0.0685124	2.70833e-06	-3.83387e-06	0.0107029	0.00307627	-0.00204778	0	1352.34
3300	21.2055	7.16226	0.054034	7.28618e-07	-4.35921e-06	0.0433196	0.00241334	-0.00141521	0	2572.9
3301	15.7305	6.21051	0.0687646	2.83427e-06	-7.63423e-06	-0.0485956	0.00162883	-0.00375055	0	3575.02
3305	19.7117	6.55031	0.0532526	1.61964e-06	-3.43278e-06	-0.0380312	0.00264789	-0.00222553	0	2751.95
3306	19.6506	7.15898	0.0532871	2.65257e-06	-3.82844e-06	0.0136252	0.00275819	-0.00220373	0	1175.68
3307	12.0792	2.42625	0.0660133	1.98676e-06	5.01327e-08	0.0155964	-4.75619e-05	-0.000799772	0	4979.64
3310	19.1151	2.09121	0.0576962	-6.20386e-08	1.8028e-07	0.0159513	0.000640855	-0.000556444	0	1949.69
3311	14.9601	1.99633	0.055028	2.44919e-06	-2.38798e-06	-0.00111198	0.000168629	-0.000616497	0	4886.8
3313	9.35783	7.56314	0.0514451	3.21025e-07	-1.80926e-06	-0.0132788	-0.0013691	-0.00411246	0	1106.88
3318	24.6542	8.2111	0.0585264	1.78159e-06	-1.68091e-06	0.0321888	0.00121061	0.000132556	0	499.167
3323	17.6062	5.20978	0.0707411	1.35178e-06	-3.97569e-06	-0.0237613	0.00168456	-0.0025489	0	4555.23
3326	11.7907	11.3156	0.0535826	-8.35744e-09	-2.79233e-06	0.0389347	-0.000494351	-0.0104301	0	3105.1
3327	11.4927	4.85388	0.0719059	3.24554e-06	-4.91819e-06	-0.0247489	-0.000450433	-0.00285553	0	5192.22
3328	4.87852	12.86	0.0725419	2.82546e-06	-3.6112e-06	-0.023672	-0.00105082	-0.000233029	0	959.312
3329	1.60613	9.61646	0.0716189	-1.53212e-07	-4.96379e-06	0.0300698	-0.000177053	-0.000156077	0	1026.86
3330	13.8497	14.1834	0.0698045	3.78357e-06	-8.02724e-06	0.081673	0.00273942	-0.0171805	1	10600.8
3331	14.0095	6.57718	0.0672284	2.24966e-06	-1.21093e-05	0.0542809	0.00083725	-0.00444599	0	6520.24
3332	1.77141	1.43021	0.0650462	7.99751e-07	2.10154e-07	0.00178336	-4.68537e-05	-0.000108747	0	1430.3
3334	18.9136	7.97768	0.0669122	5.82066e-06	-5.83333e-06	0.077887	0.00325355	-0.00314712	0	4491.9
3336	1.75791	2.83713	0.0629907	3.14315e-07	-1.63409e-06	0.00159715	-0.000117009	-0.000325614	0	2482.35
3337	19.0825	10.8889	0.0644652	4.94671e-06	-4.77038e-06	0.0236873	0.00350028	-0.00307427	0	2076.09
3340	8.03187	8.67037	0.072213	5.24599e-07	4.07495e-07	-0.0135679	-0.00190094	-0.00362634	0	1519.66
3342	13.6541	13.3543	0.0593633	7.14732e-07	-7.87417e-06	-0.015834	0.00287491	-0.0162633	0	12802.4
3344	1.70778	5.79229	0.0620182	8.20105e-07	-3.69713e-06	0.00812279	-0.000179918	-0.000557878	0	1388.91
3346	5.97366	15.8171	0.069747	1.61217e-06	-5.83354e-06	-0.0364556	9.73769e-05	3.31482e-05	0	316.175
3352	20.4807	7.11326	0.0567604	4.79343e-07	-3.03892e-06	0.00170921	0.00253991	-0.00179413	0	2392.93
3355	12.9381	6.02995	0.0690706	1.88712e-06	-1.01326e-05	0.00577817	0.0003747	-0.00400395	0	7164.81
3356	4.04738	15.0731	0.0708145	2.23206e-06	-3.45338e-06	-0.0169197	-0.000162109	0.000900102	0	509.309
3358	1.6376	12.9456	0.0526909	2.47787e-07	-7.49464e-06	-0.00580266	-0.000150095	0.000875547	0	850.452
3359	9.65383	14.9451	0.0554859	-2.19973e-07	-3.43788e-06	-0.13344	-0.000768305	-0.00675256	0	3560.09
3364	3.80692	13.1699	0.0500384	2.94168e-06	-3.38696e-06	-0.00816886	-0.000711521	0.000485041	0	1091.32
3371	25.851	1.71024	0.0549103	1.14593e-07	-9.26083e-08	-0.00097608	8.94246e-05	-0.000122995	0	710.492
3372	22.1121	7.47106	0.0728244	3.44509e-06	-3.70411e-06	0.00826127	0.0021839	-0.000939883	0	3140.29
3377	20.481	2.61028	0.0545558	-4.06111e-07	-3.57334e-09	-0.0113409	0.000809117	-0.000551699	0	4427.06
3380	11.2152	5.13601	0.0616241	3.59233e-06	-5.61296e-06	-0.10219	-0.000504603	-0.00306805	0	2922.05
3384	26.9416	4.13543	0.07264	-1.86229e-06	1.27561e-06	-0.0065874	1.35699e-05	-0.000258903	0	883.308
3390	12.9476	3.50579	0.0502051	4.65627e-06	-4.0809e-06	0.00317132	7.55565e-05	-0.00163333	0	4661.82
3391	1.36744	6.53322	0.0611443	-1.37114e-07	-3.95944e-06	-0.0289431	-0.000111087	-0.00050538	0	1444.12
3392	16.6665	13.393	0.068448	5.8534e-06	6.9142e-06	0.1028	0.00332044	-0.00716838	0	5216.61
3397	7.05835	5.79247	0.0568593	2.80759e-06	-7.99924e-06	-0.00478148	-0.00137122	-0.00191796	0	3500.1
3401	23.1617	9.28441	0.0719192	4.48649e-06	-3.34303e-06	0.0326501	0.00192396	-2.74167e-05	0	2948.81
3406	2.15081	8.21757	0.0548213	5.78045e-07	-2.78464e-06	-0.021701	-0.000430788	-0.000460314	0	1369.57
3408	9.09658	7.28541	0.0588429	2.28562e-07	-7.07447e-07	-0.048025	-0.00142115	-0.00366181	0	6204.56
3410	9.50881	5.86288	0.0621857	2.73603e-06	-5.38562e-06	0.0146151	-0.00125496	-0.0029926	0	2555.02
3411	15.1787	15.1076	0.0503076	3.78159e-06	-6.71901e-06	0.224937	0.0010807	-0.0115988	0	5572.82
3412	16.6574	6.75793	0.0596516	4.36526e-06	-6.91143e-06	0.0257851	0.00234699	-0.00397775	0	3918.8
3415	17.0959	11.5607	0.0634813	2.90623e-06	-8.89376e-06	0.0883992	0.00398797	-0.00611512	0	3813.46
3416	1.28891	13.9806	0.0544052	4.1477e-07	-8.44747e-06	-0.0108293	-4.9497e-05	0.00118149	0	607.191
3420	12.249	3.64347	0.0520516	4.73605e-06	-3.38669e-06	-0.0155599	-4.8187e-05	-0.00170461	0	3803.77
3421	16.6918	9.54569	0.0534175	6.4498e-06	-5.44852e-06	0.0431703	0.00388895	-0.00578902	0	1645.33
3423	26.9398	4.72439	0.0550982	-1.29285e-07	-1.46456e-06	0.00505575	2.67752e-05	-0.000273455	0	1675.42
3424	19.8681	7.10564	0.057582	2.32921e-06	-3.31937e-06	-0.0286507	0.00278158	-0.00212312	0	3004.87
3428	2.0331	3.94732	0.0576655	4.21543e-07	-1.50756e-06	0.000873828	-0.000219477	-0.000469109	0	1974.8
3429	7.67839	10.3245	0.0549191	8.3036e-07	-2.51848e-06	-0.0421912	-0.00213258	-0.00369749	0	3526.17
3430	12.9319	3.80017	0.0710275	4.29778e-06	-4.50235e-06	-0.0241599	4.57289e-05	-0.00185986	0	1781.35
3431	6.39254	3.82545	0.0594542	1.34407e-06	-5.5287e-06	-0.021523	-0.00078987	-0.001028	0	1984.72
3432	14.1519	11.5281	0.056756	2.77245e-06	-8.29696e-06	0.0442562	0.00300922	-0.0114327	0	11429.1
3433	14.7978	13.0272	0.0709725	3.51714e-06	-8.80309e-06	0.12635	0.00355815	-0.0124926	0	3894.24
3437	3.70692	4.87299	0.0698473	8.8699e-07	-3.78981e-06	0.0107405	-0.000616354	-0.000670372	0	2163.02
3438	19.8174	11.9415	0.0628261	1.86766e-06	-5.66723e-06	0.0652992	0.00343311	-0.00213987	0	644.108
3439	6.21654	6.03186	0.0727516	5.09275e-07	-5.29828e-06	-0.031953	-0.00129438	-0.00164817	0	1719.28
3440	10.6815	2.21012	0.0538405	1.77568e-07	-6.93267e-07	-0.000250633	-0.000134711	-0.0007145	0	3556.77
3444	15.8787	1.49086	0.0582642	1.22394e-06	-7.36177e-07	-0.00137754	0.000123883	-0.000275997	0	3683.22
3446	9.31699	2.12551	0.064895	2.41469e-08	-5.09623e-09	-0.00257169	-0.000274577	-0.000632346	0	3432.5
3448	17.6731	13.6795	0.0610919	3.66321e-05	9.44297e-06	0.0717179	0.00275197	-0.00482993	0	905.114
3449	9.23284	11.9324	0.0504037	2.41257e-06	-1.43296e-06	-0.206979	-0.00255908	-0.00643081	0	4985.63
3452	19.6663	12.1133	0.0612493	2.03823e-06	-5.38361e-06	0.0722018	0.00322313	-0.00232254	3	1893.47
3458	2.84279	14.8776	0.0749872	1.42172e-06	-3.81822e-06	-0.0170376	-0.000139286	0.00119874	0	438.353
3459	18.1317	9.75632	0.0533963	5.9304e-06	-5.23791e-06	0.108086	0.00422609	-0.00436166	0	4267.47
3463	21.9096	7.28079	0.0669808	2.7212e-06	-4.22141e-06	0.0256479	0.00218518	-0.00101291	0	674.642
3469	8.89034	8.81967	0.0567459	3.3857e-07	-2.3248e-08	0.0307178	-0.0019355	-0.00451731	0	3225.14
3470	3.52537	2.44344	0.0690435	-1.46943e-08	-6.49092e-07	0.013868	-0.000284829	-0.000346673	0	2597.66
3472	22.0005	2.16859	0.059975	-5.98298e-08	-3.34524e-07	-0.0086129	0.000583734	-0.000417808	0	1435.17
3473	19.5719	3.02559	0.0672757	-1.76606e-07	3.43952e-07	-0.0162125	0.000962958	-0.000832448	0	3168.83
3474	12.1173	9.56192	0.0545295	3.57352e-07	-3.81389e-06	0.100535	-0.000477464	-0.00837698	0	2907.26
3476	22.4701	9.0374	0.0612791	3.81859e-06	-5.33983e-06	0.00338716	0.00234415	-0.000507392	0	2050.68
3477	25.4161	2.10278	0.0733415	-7.39623e-08	4.14887e-08	-0.00516906	0.000190494	-0.000209537	0	1355.85
3480	18.5307	2.97826	0.0703337	3.03918e-07	-2.01664e-07	-0.0219409	0.00097132	-0.00105676	0	3798.55
3481	24.7254	6.1777	0.074433	2.08767e-07	-8.86876e-07	-0.00492395	0.000988201	-0.000275937	0	1925.97
3483	13.0262	4.05899	0.0611566	3.52648e-06	-5.11865e-06	0.0222819	3.38578e-05	-0.00196547	0	4613.69
3485	8.76215	15.9243	0.0720969	-2.08117e-07	-1.58006e-06	-0.131261	0.0010445	-0.00370167	0	128.317
3486	9.74259	5.27558	0.0682911	2.78194e-06	-4.69003e-06	-0.0104999	-0.00100113	-0.00264673	0	4651.94
3487	4.7808	7.36195	0.0630253	2.85417e-07	-2.20306e-06	-0.0116982	-0.0011979	-0.00114389	0	896.235
3494	25.907	5.78846	0.0709542	-7.74303e-08	-6.93629e-08	-0.0027701	0.000409347	-0.000253537	0	2295.7
3495	4.15971	15.7477	0.059686	1.71132e-06	-2.21599e-06	-0.019854	6.52468e-05	0.000987496	0	165.664
3496	19.0098	5.16015	0.0739201	1.11563e-07	-4.38599e-06	0.000838925	0.00195642	-0.00194087	0	4246.73
3498	24.8912	3.82209	0.0719344	9.09036e-08	-2.28165e-07	-0.0105022	0.000502518	-0.00038855	0	1224.15
3507	12.169	8.15231	0.0611321	5.62694e-06	-5.09004e-06	-0.0213925	-0.000105336	-0.00607308	0	2473.21
3510	15.6039	8.96321	0.051651	4.60197e-06	-3.061e-06	0.0299609	0.00284922	-0.00679872	0	7826.36
3511	15.9264	12.2262	0.0714373	4.0582e-06	-1.02654e-05	0.128855	0.00406941	-0.00902362	0	4697.15
3512	2.47982	12.6055	0.0605588	3.45776e-07	-6.29138e-06	-0.0129473	-0.00044614	0.000647063	0	1501.78
3513	7.91725	5.54069	0.0553721	4.8185e-06	-8.03324e-06	0.0289723	-0.00127367	-0.00224137	0	5823.62
3514	4.87168	8.60573	0.0739106	1.20928e-06	-6.65968e-07	-0.015015	-0.00127828	-0.00118277	0	699.999
3516	26.2179	5.59482	0.0628632	7.87675e-09	5.70835e-07	0.00856936	0.000296847	-0.000241944	0	2056.51
3518	1.49729	5.74723	0.0674583	4.71039e-07	-3.36067e-06	-0.00122237	-0.000133102	-0.00053003	0	1743.32
3519	17.349	10.7675	0.0736292	5.071e-06	-8.02957e-06	0.0582389	0.00432322	-0.0056292	0	8523.87
3522	26.7927	8.13826	0.0587283	-9.54427e-08	-4.22897e-07	-0.00303481	0.000123687	0.000408622	0	4069.42
3523	12.8745	2.46394	0.0713311	3.24515e-06	-1.84829e-06	0.0147606	4.92118e-05	-0.000915095	0	6338.37
3524	10.6374	11.489	0.064081	6.68646e-07	-6.89368e-07	-0.0654829	-0.0014507	-0.0091148	0	2395.74
3526	20.436	2.19912	0.0703145	-3.40319e-07	-9.92328e-08	-0.00754676	0.000608776	-0.000371825	0	1464.59
3527	12.3296	15.218	0.0539732	2.86598e-06	-4.23052e-06	0.011153	2.10416e-06	-0.0222074	0	14286.1
3530	26.7277	5.758	0.0644948	2.35904e-07	5.30224e-07	-0.0205377	0.000122531	-0.000220574	0	1168.62
3533	13.6574	6.91885	0.0610527	2.58561e-06	-9.63026e-06	-0.00272465	0.000607476	-0.00481194	0	2837.91
3534	15.6121	10.3966	0.0531381	5.47693e-06	-9.56159e-06	-0.134569	0.0038206	-0.00804562	0	7471.72
3535	14.71	8.50124	0.0609542	5.15959e-06	-4.46003e-06	0.0232615	0.00197499	-0.0068736	0	1000.25
3539	2.98779	8.96143	0.0614539	-4.33804e-08	-2.87519e-06	0.0169123	-0.00071462	-0.000523528	0	1646.38
3542	18.7522	8.96506	0.0563896	9.3467e-06	-5.39026e-06	-0.0381991	0.00361491	-0.00350902	0	5340.59
3543	16.4931	4.96505	0.0642734	2.07066e-06	-2.08787e-06	0.0121923	0.0014803	-0.00247234	0	506.991
3545	16.8537	1.30717	0.0732805	1.92435e-07	-2.21811e-07	-0.0358243	0.0001678	-0.000215392	0	3637.48
3546	18.418	6.82146	0.0572124	5.17183e-06	-4.68969e-06	0.00169997	0.00259857	-0.00294428	0	1700.01
3547	4.69242	12.9945	0.058401	2.06872e-06	-3.39078e-06	-0.0375979	-0.000967927	-9.5105e-05	0	425.466
3549	8.44056	15.7114	0.0739575	-1.52938e-07	-1.9416e-06	-0.111532	0.000562239	-0.00318159	0	1226.9
3551	9.02496	8.1432	0.0657474	1.00025e-07	-3.34366e-07	0.00158018	-0.00164612	-0.0041759	0	3746.14
3555	19.2129	3.56793	0.071284	2.00699e-07	-5.41157e-07	-0.0378101	0.00130248	-0.00123709	0	2309.35
3558	10.0211	2.69433	0.0509721	1.04973e-09	-1.75658e-06	0.0296012	-0.000411556	-0.00107585	0	5844.17
3559	3.14475	9.63123	0.0617943	-2.20617e-08	-3.16802e-06	0.00166267	-0.0008315	-0.000373276	0	624.63
3560	13.6243	5.29543	0.0515841	2.2195e-06	-7.00271e-06	-0.00476987	0.000486661	-0.00322698	0	985.336
3561	5.61151	2.72346	0.0748918	-1.0204e-07	-2.88796e-06	-0.008009	-0.000543703	-0.0005544	0	3264.04
3562	23.2204	7.27035	0.0568266	2.92947e-06	-2.30312e-06	0.0384404	0.0017357	-0.000486879	0	1499.73
3563	13.8373	11.6932	0.061015	1.79301e-06	-7.86284e-06	0.218066	0.00272495	-0.0119497	0	4825.57
3564	17.8419	7.12784	0.0722236	5.46001e-06	-5.21266e-06	-0.0246942	0.00280127	-0.00347817	0	1167.08
3565	16.593	10.3319	0.0728814	6.60023e-06	-8.57845e-06	0.078199	0.00419825	-0.00658578	0	1308.06
3566	12.4873	2.47117	0.0717031	3.3829e-06	-1.64283e-06	-0.0524836	1.73948e-05	-0.000788854	0	1627.22
3571	15.6374	7.51513	0.0689538	7.01923e-06	-4.21534e-06	-0.0152009	0.00223096	-0.00522832	0	6851.31
3572	16.3519	7.02926	0.0737238	5.52857e-06	-7.72974e-06	-0.0152057	0.00229533	-0.00436212	0	2828.86
3575	7.89142	10.805	0.0606285	-1.87705e-07	-1.63802e-06	0.0385765	-0.00220275	-0.00411963	0	2353.98
3576	10.7798	3.26274	0.0739082	3.49196e-06	-2.61219e-06	0.0100932	-0.000414933	-0.00154219	0	2181.52
3577	10.4032	13.1497	0.0513988	2.32407e-06	-3.60588e-07	0.00242008	-0.00218765	-0.0102549	0	4427.24
3579	3.04817	9.1344	0.0535076	-8.55629e-09	-2.5048e-06	-0.00690461	-0.000736219	-0.000517338	0	2435.78
3581	17.4976	5.91721	0.0709003	1.64215e-06	-4.81031e-06	-0.0138201	0.00207161	-0.00294985	0	3502.45
3583	15.4615	11.4091	0.0604593	3.44981e-06	-1.06145e-05	0.114607	0.00444402	-0.00940276	0	4467.88
3585	23.6755	9.00893	0.0531542	2.58211e-06	-2.61381e-06	0.0138337	0.00166204	-2.02696e-05	0	2761.8
3588	14.4499	6.74638	0.0668947	5.1461e-06	-1.13113e-05	0.00746935	0.00113419	-0.00478366	0	5533.18
3589	13.9741	5.51643	0.07401	2.81114e-06	-7.52935e-06	-0.0340696	0.000573938	-0.00350528	0	2651.65
3590	4.47852	12.5688	0.0601433	2.05043e-06	-3.82509e-06	-0.0188151	-0.00104076	-0.000124583	0	820.247
3592	15.1485	8.3567	0.0626772	5.30221e-06	-3.29476e-06	0.0364557	0.00218699	-0.00636039	0	6002.28
3594	4.24206	5.37882	0.0710873	9.79442e-07	-4.33953e-06	-0.024891	-0.000818264	-0.00085692	0	2618.15
3596	17.7784	11.7445	0.057459	2.86738e-06	-9.15595e-06	0.0914592	0.0037055	-0.0050406	0	460.479
3598	16.2608	3.11848	0.0704682	2.27093e-06	-2.77217e-06	-0.019522	0.000695968	-0.00127839	0	5604.67
3599	13.0801	4.82695	0.0661668	2.3617e-06	-5.99914e-06	0.0339127	1.14837e-06	-0.00273057	0	3661.42
3602	10.0338	1.60291	0.0678983	2.20943e-07	-6.03926e-07	0.0220144	-0.000117843	-0.000247065	0	3698.77
3606	17.6326	4.2354	0.0597999	6.4274e-07	-2.60289e-06	0.00606956	0.001413	-0.00199039	0	3583.51
3609	9.75554	7.52737	0.0699063	6.5345e-07	-3.32023e-06	-0.0236284	-0.00130217	-0.00433764	0	1941.33
3610	17.0484	4.00409	0.0618452	1.24121e-06	-2.5207e-06	0.00150207	0.00123561	-0.00192452	0	3913.4
3612	12.2209	10.2548	0.0702562	6.16819e-07	-3.24594e-06	0.00978814	-7.21974e-05	-0.00919463	0	4604.25
3614	11.0767	8.79034	0.0632002	3.14779e-06	-2.23603e-06	-0.04056	-0.00101585	-0.00645492	0	6544.79
3615	7.21297	2.19364	0.0512376	-3.78954e-07	-2.13638e-06	0.0359912	-0.000401878	-0.000479161	0	944.922
3616	1.40404	15.7953	0.07214	-1.58871e-06	-1.0135e-05	0.00246766	6.92267e-06	0.00154798	0	269.368
3617	16.4713	2.41358	0.0602309	1.51772e-06	-1.64481e-06	-0.0411078	0.000481913	-0.000800137	0	3305.74
3618	16.4274	1.67186	0.0574336	9.13844e-07	-7.34448e-07	0.0121856	0.000191897	-0.000384022	0	3645.18
3620	18.7209	12.7062	0.0634248	-7.19118e-07	-8.84048e-06	0.0412561	0.00350862	-0.00319036	0	1066.07
3622	15.7713	13.2603	0.0747328	1.81469e-06	-9.94418e-06	0.112117	0.00375005	-0.0100647	0	2224.27
3624	12.4925	13.8022	0.0626379	2.48346e-06	-2.60261e-06	-0.14494	0.000958688	-0.0176788	0	7064.36
3626	13.988	2.30903	0.0588805	2.59598e-06	-2.7343e-06	0.00241427	0.000155996	-0.000868301	0	3427.4
3630	17.3094	10.0893	0.071603	6.712e-06	-6.74719e-06	0.0415827	0.00415047	-0.00544005	0	4941.26
3633	13.4083	13.6265	0.0667301	2.08247e-06	-4.61314e-06	0.0605371	0.00292157	-0.0169136	0	21872.2
3636	21.0285	8.85333	0.0537087	3.90058e-06	-6.0828e-06	0.00775009	0.00307288	-0.00135779	0	3451.57
3642	15.2189	11.9616	0.0523084	3.00477e-06	-1.06134e-05	-0.0405321	0.00416666	-0.0107065	0	7572.25
3643	11.7381	1.76687	0.0740613	4.45853e-07	1.23232e-07	-0.0218015	-8.15115e-05	-0.000522225	0	2095.24
3648	8.8707	13.1252	0.0735373	5.19834e-07	1.06827e-06	-0.0634156	-0.00211032	-0.00577295	0	296.484
3649	6.23328	3.80692	0.0581113	1.18321e-06	-5.42186e-06	-0.0107088	-0.000766591	-0.000962428	0	3149.45
3652	14.8127	1.2045	0.0548154	8.31354e-07	-4.22635e-07	0.0146826	1.23739e-06	-0.000131311	0	4887.93
3654	12.405	12.2067	0.0746019	1.09184e-06	-4.10425e-06	-0.0783837	0.000749783	-0.0125987	0	5507.05
3655	5.86942	3.03636	0.05179	8.24518e-08	-3.01634e-06	0.00839828	-0.000652159	-0.000654424	0	2023.45
3656	2.73657	2.67967	0.0721166	3.68266e-07	-1.96807e-07	-0.0037633	-0.000244456	-0.000333606	0	2478.62
3658	20.2746	4.63749	0.0635793	6.87911e-07	-3.27383e-06	-0.0126426	0.00170382	-0.00131812	0	1890.3
3659	2.53276	13.4968	0.0566645	2.09311e-06	-7.33475e-06	0.00083119	-0.000336327	0.000931292	0	624.139
3660	5.61028	1.59784	0.068492	-2.65412e-07	-9.91565e-07	0.00870723	-0.000231409	-0.000202722	0	2482.87
3666	6.12799	6.65175	0.0701219	-1.86897e-07	-4.28988e-06	0.00654093	-0.00142846	-0.00172162	0	1719.4
3671	2.54395	12.8445	0.0523514	1.10116e-06	-6.66236e-06	-0.0133369	-0.000411638	0.000718521	0	462.924
3675	14.5942	9.9643	0.0745239	1.61561e-06	-5.95494e-06	-0.0564063	0.00277213	-0.00883024	0	9184.31
3677	1.10648	3.00934	0.0531488	1.138e-07	-2.29045e-06	0.00359925	-3.73819e-05	-0.000339315	0	3147.67
3679	10.7852	4.6989	0.0676954	3.18158e-06	-3.36204e-06	-0.00996306	-0.000586213	-0.00236909	0	3723.41
3680	5.73465	11.5107	0.0593786	7.90021e-07	-7.695e-06	-0.0456959	-0.00171813	-0.00135251	0	3211.01
3685	6.40743	9.29984	0.074742	-1.41849e-07	-4.96799e-06	-0.0416819	-0.0018514	-0.00227855	0	1972.44
3695	12.7153	10.7184	0.0592007	2.98702e-07	-5.27022e-06	0.0902127	0.000830883	-0.0102478	0	8063.3
3697	15.6467	15.3641	0.0648562	3.71749e-06	-4.91049e-06	0.0809551	0.000407703	-0.00918248	0	1666.22
3700	8.85597	15.2067	0.0618909	3.52416e-07	-2.75731e-06	-0.122763	-0.00022832	-0.00441453	0	787.502
3701	17.8261	5.69675	0.0692606	1.77856e-06	-4.154e-06	0.00970613	0.00203391	-0.00273679	0	1873.55
3702	7.73838	15.2675	0.0558753	7.00561e-07	-2.79934e-06	-0.0774593	-0.000107302	-0.0021983	0	696.278
3703	10.7587	8.63056	0.0596569	3.00277e-06	-1.88091e-06	-0.0586088	-0.00106126	-0.0060976	0	4716.53
3704	21.9204	9.62515	0.0603127	5.86589e-06	-7.76043e-06	-0.00833525	0.00260419	-0.000615433	0	2468.57
3705	4.17763	1.73026	0.0587546	1.0078e-07	-1.10445e-06	0.0134651	-0.000199824	-0.000208034	0	2670.91
3711	6.5704	8.19561	0.0679347	1.42491e-06	-4.31673e-06	0.0243394	-0.00167028	-0.00229424	0	2985.49
3712	8.89579	15.0905	0.0609854	3.53065e-07	-3.83195e-06	-0.106436	-0.000393431	-0.00459493	0	2182.49
3717	7.3401	8.70942	0.0719116	-7.36804e-08	-2.31009e-06	-0.00897544	-0.00188183	-0.00294223	0	901.136
3718	10.9951	3.50886	0.0530154	2.89302e-06	-2.24548e-06	-0.0275205	-0.000481854	-0.00158399	0	2635.8
3721	17.8519	10.5252	0.0604893	6.54318e-06	-6.71929e-06	-0.00797525	0.00414971	-0.00485107	0	3916.56
3726	11.244	4.10965	0.0500133	2.19373e-06	-2.95183e-06	0.0138594	-0.000435252	-0.00203035	0	4878.83
3730	9.39518	2.23356	0.0554987	3.86693e-08	-4.7564e-07	-0.00385144	-0.000350327	-0.000726865	0	2697.94
3733	7.90469	15.8263	0.0519634	-1.68024e-07	-2.05249e-06	-0.0897497	0.0006	-0.00217754	0	352.272
3734	25.5389	9.06162	0.0706164	7.59796e-07	-1.19723e-07	0.0187681	0.00071021	0.000612908	0	2980.23
3736	20.3498	9.22617	0.0532958	5.03092e-06	-2.87719e-06	0.0455919	0.00325111	-0.00186259	0	2824.17
3739	11.0727	12.4208	0.0561029	9.14678e-07	-6.64481e-07	0.115933	-0.00129012	-0.0107826	0	2654.95
3743	3.12474	6.80191	0.0623457	7.22919e-07	-1.91304e-06	0.00100145	-0.000702033	-0.000735407	0	2179.33
3746	13.2738	12.6493	0.0667517	2.18783e-06	-5.13549e-06	-0.165627	0.00244234	-0.0148012	0	10170
3750	13.9082	1.02699	0.0550296	1.51722e-07	-1.90851e-07	-0.004002	-9.1478e-06	-5.21219e-05	0	2285.16
3752	19.9221	7.00117	0.0601039	1.79129e-06	-3.04752e-06	-0.027829	0.00270105	-0.00211423	0	4280.45
3756	15.4463	10.0655	0.0620836	5.7551e-06	-7.7558e-06	-0.00810977	0.00331589	-0.0076898	0	4384.62
3757	25.0225	8.55829	0.0666723	1.62219e-06	-8.055e-07	-0.0035866	0.000972999	0.000390763	0	1193.09
3758	5.56696	12.5289	0.0630884	3.54692e-06	-6.46043e-06	-0.0332986	-0.00143323	-0.000882019	0	543.352
3759	8.78519	5.16393	0.074135	3.94221e-06	-5.86603e-06	-0.0121159	-0.00105363	-0.00237289	0	4126.65
3760	6.45333	11.2281	0.0601889	2.40019e-06	-6.52891e-06	-0.0269955	-0.0019515	-0.00217029	0	3272.17
3762	20.2695	7.11819	0.0635572	1.09526e-06	-3.1401e-06	0.00218898	0.00258713	-0.00192855	0	1122.07
3763	9.5615	7.17897	0.0575201	5.30732e-07	-2.41807e-06	-0.0207925	-0.0014295	-0.0041222	0	1625.26
3765	2.69455	7.04584	0.0739679	7.5092e-07	-2.29663e-06	-0.0220446	-0.000533487	-0.000640918	0	2115.42
3771	22.5092	6.84369	0.0531057	2.92528e-06	-2.82859e-06	0.0204318	0.00191074	-0.000823893	0	4948.21
3774	24.2974	4.07508	0.0716501	-2.09408e-07	-7.32438e-07	-0.013997	0.000706635	-0.000435248	0	2329.09
3775	21.152	4.89796	0.0666553	1.01014e-06	-2.32229e-06	-0.0160039	0.00161459	-0.00115188	0	3047.28
3778	1.85614	9.84758	0.0666303	-6.06611e-08	-5.74872e-06	0.00243855	-0.00027662	-0.000132956	0	595.288
3783	23.9347	4.2388	0.0715735	-2.124e-07	-6.26345e-07	0.0035093	0.000790789	-0.000476186	0	1516.83
3785	8.20073	14.8427	0.0560957	4.26167e-07	-2.89273e-06	-0.0619245	-0.000614789	-0.00327938	0	262.783
3786	13.9206	12.4282	0.0648627	2.97994e-06	-7.46037e-06	0.101049	0.00332122	-0.0134841	0	9416.83
3792	14.0463	14.9256	0.0743138	4.43888e-06	-7.31476e-06	0.0446072	0.00213649	-0.0175723	0	16662.3
3795	12.3685	2.51684	0.055753	3.18109e-06	-1.28932e-06	-0.00923141	-1.56403e-05	-0.000922104	0	7715.76
3797	6.18812	3.34286	0.0710468	5.6382e-07	-3.77509e-06	0.00592381	-0.000693258	-0.000818805	0	2952.55
3798	5.51347	11.5947	0.0592673	1.16242e-06	-6.41369e-06	-0.0537274	-0.00158349	-0.00110188	0	726.332
3800	23.0177	6.24736	0.0681058	9.30269e-07	-3.04396e-06	-0.00618867	0.00159448	-0.000698027	0	3120.6
3803	11.1199	7.78092	0.0695706	2.21476e-06	-4.77261e-06	-0.0349934	-0.000765451	-0.00537642	0	8833.11
3804	12.6121	4.16509	0.0638389	3.46478e-06	-5.18249e-06	0.0147801	-9.16786e-05	-0.00219871	0	6875.26
3805	23.465	7.57726	0.0554453	2.58277e-06	-2.29679e-06	0.0122321	0.0017173	-0.000456305	0	1770.74
3806	17.681	10.6701	0.0607886	5.56968e-06	-7.08261e-06	0.0694527	0.00422258	-0.00503794	0	8380.33
3811	18.2453	4.80397	0.0745197	-3.13685e-08	-3.61577e-06	-0.0194728	0.00162358	-0.00206738	0	999.776
3813	20.1845	2.10108	0.0671732	-3.30282e-07	-1.03383e-08	-0.0174876	0.0005947	-0.000411506	0	4734.49
3814	16.1009	5.75996	0.050112	1.91765e-06	-6.40859e-06	0.000437754	0.00145099	-0.00334369	0	3002.89
3819	6.00601	8.5395	0.055619	1.11416e-06	-3.1939e-06	-0.0345072	-0.00165933	-0.00191023	0	3884.19
3823	18.1306	8.32889	0.064284	9.25188e-06	-5.63209e-06	0.0288418	0.00337939	-0.00410338	0	1615.6
3826	26.622	6.69995	0.0615483	2.48092e-07	-3.02876e-07	-0.00411649	0.000207743	-2.00939e-05	0	1972.22
3827	1.17987	13.9854	0.0547951	3.49771e-07	-8.65378e-06	0.0132346	-4.14546e-05	0.00118682	0	582.838
3829	16.4555	15.0101	0.0697327	5.64099e-06	3.74638e-06	0.143426	0.000468954	-0.00740033	0	506.385
3836	11.3668	3.41707	0.0615703	3.7561e-06	-1.49513e-06	0.0165359	-0.000367466	-0.00163791	0	1593.07
3839	9.93671	12.3287	0.0725687	1.60857e-06	-1.33091e-07	-0.0220768	-0.00231269	-0.00821532	0	3522.83
3841	16.1027	4.90048	0.0543975	2.00944e-06	-2.73982e-06	-0.0298477	0.00141449	-0.00263868	0	4842.75
3843	17.1668	7.35855	0.0583703	7.10311e-06	-6.64792e-06	0.0279308	0.00275489	-0.00394525	0	3871.79
3846	2.41334	14.4655	0.0549221	3.13541e-06	-6.15867e-06	-0.0148566	-0.000162965	0.00119138	0	172.733
3848	10.5382	3.40564	0.0707416	4.26518e-06	-3.9801e-06	-0.0096305	-0.000476533	-0.00148569	0	3562.56
3850	22.388	3.82466	0.0688243	3.93522e-08	-4.59232e-07	-0.0212907	0.00103683	-0.000659777	0	2395.22
3851	17.9679	11.6657	0.0630064	2.81422e-06	-8.67686e-06	0.0955249	0.00383266	-0.00472434	3	9473.3
3852	9.33791	6.40185	0.0584003	2.26317e-06	-1.71083e-06	0.0308395	-0.00133511	-0.00315621	0	403.787
3853	9.86126	8.31581	0.0617272	8.74372e-07	-3.01198e-06	0.00702985	-0.00146085	-0.00519839	0	3603.01
3855	23.0017	7.24012	0.0580163	2.96972e-06	-2.75127e-06	-0.000411213	0.0018752	-0.000659035	0	3620.43
3856	1.91524	1.10528	0.073815	4.8186e-07	-2.28505e-08	0.0100768	-2.38638e-05	-4.01439e-05	0	860.062
3859	20.3586	9.33432	0.0553028	5.2367e-06	-3.04149e-06	0.0309745	0.00330442	-0.00188225	0	6339.83
3862	26.8793	3.69191	0.0615808	1.17669e-06	3.38025e-07	-0.000944029	5.90729e-05	-0.000243803	0	1078.36
3863	18.0838	1.08716	0.0705584	1.43407e-08	-1.80556e-08	-0.022455	9.8251e-05	-6.88495e-05	0	1150.01
3864	4.3877	3.18664	0.0695522	-6.0063e-08	-2.73851e-06	-0.00234228	-0.000492078	-0.000522265	0	2191.72
3865	2.69632	5.98829	0.0698256	7.81274e-07	-2.25396e-06	0.00321995	-0.000441025	-0.000670529	0	2349.31
3869	5.83557	11.9809	0.0567482	3.0759e-06	-8.38088e-06	-0.0754508	-0.00161533	-0.00129666	0	1552.93
3876	6.14203	8.47235	0.0749112	1.79098e-06	-3.91136e-06	0.00522416	-0.00166589	-0.00198365	0	1181.71
3878	16.5141	3.74798	0.0514407	2.23599e-06	-2.77698e-06	-0.0786576	0.001033	-0.00158452	0	2218.24
3881	6.74756	12.0904	0.0558099	1.89726e-06	-5.3885e-06	-0.0624405	-0.00189861	-0.00227934	0	2855.64
3882	21.3106	2.5707	0.0708149	-2.45466e-07	-2.55305e-07	-0.00692136	0.00074331	-0.000594806	0	3380.18
3883	12.8937	13.1044	0.0739474	1.40641e-06	-3.02998e-06	-0.13601	0.00136095	-0.016116	0	12642.2
3884	13.6181	5.7662	0.0662946	2.15767e-06	-9.55729e-06	-0.00713676	0.000511961	-0.0037816	0	2387.8
3885	4.51487	11.9041	0.0595048	1.73579e-06	-4.16915e-06	-0.023432	-0.00118364	-0.000386055	0	2277.73
3886	1.15124	6.93824	0.0651427	-2.85382e-07	-4.11993e-06	-0.00158287	-6.84552e-05	-0.000497772	0	906.697
3900	17.0403	3.03636	0.0612458	1.25409e-06	-1.58389e-06	-0.0110418	0.000785202	-0.0012727	0	5452.41
3903	13.4175	8.5996	0.0743312	5.14256e-06	-5.20022e-06	-0.0249209	0.000823543	-0.00676626	0	2920.57
3904	12.3229	12.8112	0.0675058	2.99105e-06	-2.97482e-06	0.0131858	0.000295094	-0.0143473	0	8218.16
3905	13.9427	11.6079	0.0746858	2.27603e-06	-8.18814e-06	-0.0720149	0.0028493	-0.0116662	0	8116.7
3906	12.8446	9.35751	0.0592569	-1.68811e-08	-5.16975e-06	0.037083	0.000706251	-0.00812695	0	1031.85
3909	5.67089	12.4505	0.0671649	3.41201e-06	-7.17039e-06	-0.0205107	-0.00145774	-0.000939592	0	2855.14
3912	16.4335	7.67843	0.0570961	7.24165e-06	-2.98982e-06	0.00296976	0.00265483	-0.00482543	0	2845.7
3913	25.4633	3.80192	0.062432	4.67465e-07	5.90307e-07	0.0191998	0.000393728	-0.000364998	0	1552.61
3914	11.2483	14.6135	0.0733503	2.06809e-06	-2.35575e-07	-0.155678	-0.00179307	-0.0146545	0	15427
3918	12.7739	15.6775	0.0636365	4.75701e-06	-8.14527e-06	-0.232557	0.000255588	-0.0265641	0	37650.5
3919	16.288	3.64664	0.0502387	2.50742e-06	-2.95584e-06	0.0296294	0.000970318	-0.00157234	0	1722.04
3921	5.29506	3.11059	0.0633075	2.42456e-07	-3.12116e-06	0.00214644	-0.000594606	-0.000599597	0	3538.84
3922	8.36938	11.7931	0.0587764	2.48835e-07	-5.30758e-06	-0.026402	-0.00239204	-0.00486605	0	4317.78
3927	3.45237	6.8777	0.0697388	6.72416e-07	-1.68589e-06	-0.00188236	-0.000830465	-0.000772736	0	1432.89
3928	5.39373	3.17809	0.056328	3.29811e-07	-3.25036e-06	0.00368448	-0.000626097	-0.000614431	0	3705.24
3934	22.7691	6.64124	0.056191	2.00136e-06	-2.32488e-06	0.00133405	0.00171955	-0.000738007	0	1569.9
3937	1.91009	13.8993	0.0676083	2.04627e-06	-7.41612e-06	-0.0219109	-0.000198401	0.00108116	0	426.204
3940	16.087	4.55618	0.0645726	2.56448e-06	-2.30209e-06	-0.0498523	0.00107878	-0.00234672	0	4290.3
3941	26.6066	2.46633	0.0550538	-3.40424e-08	-2.34423e-07	-0.00783927	5.07885e-05	-0.000205577	0	1741.43
3944	12.7112	4.09229	0.0591406	3.52022e-06	-4.76429e-06	0.0169184	-3.9095e-05	-0.00212061	0	220.684
3946	6.93146	6.73546	0.0695431	6.83727e-07	-5.1878e-06	-0.0171058	-0.00153713	-0.00213509	0	3056.61
3947	8.25477	10.1302	0.0733352	1.53367e-06	-2.7479e-06	0.00234402	-0.00206539	-0.00445177	0	7532.92
3948	15.5879	8.18433	0.0683211	5.51543e-06	-2.0034e-06	-0.0360571	0.00254984	-0.00595731	0	6582.52
3949	17.6128	11.1151	0.0509874	3.15844e-06	-8.65443e-06	0.0331665	0.00424989	-0.0053034	0	827.507
3951	6.27925	6.96503	0.0655391	1.0844e-08	-4.29592e-06	0.0019745	-0.00146251	-0.00179145	0	4094.08
3954	14.4327	12.249	0.0623986	2.30261e-06	-8.02422e-06	-0.0878242	0.00395576	-0.0124327	0	9668.53
3955	10.8299	9.399	0.0671943	2.75875e-06	-3.02141e-06	-0.0332273	-0.00112454	-0.00686746	0	4755.26
3959	20.8367	2.17219	0.0636947	-2.7557e-07	-9.24417e-08	-0.0135295	0.000641936	-0.000423414	0	1415.21
3961	10.129	3.81233	0.0601669	4.00137e-06	-3.14422e-06	0.0158982	-0.000574358	-0.00167775	0	3071.88
3964	16.3934	4.40131	0.0693892	3.13763e-06	-2.16059e-06	0.0336559	0.00119165	-0.00206286	0	3104.41
3965	24.0077	7.30852	0.0541737	2.21081e-06	-1.99342e-06	-0.00757112	0.00145766	-0.000277657	0	1365.44
3968	12.7546	13.0776	0.0678998	2.57906e-06	-2.61309e-06	-0.0203094	0.00140046	-0.0160778	0	7172.02
3969	20.9848	7.95403	0.0679346	1.72454e-06	-5.17764e-06	-0.0130417	0.00277518	-0.0014938	0	965.58
3971	22.8868	5.94492	0.0694973	4.03335e-07	-2.29161e-06	-0.0210602	0.00154996	-0.000725426	0	3171.54
3972	15.7132	4.47441	0.0692248	2.6235e-06	-2.80447e-06	0.00444108	0.00104319	-0.0024255	0	3636.32
3973	9.80113	15.3778	0.0671955	-1.15916e-07	-1.01028e-06	-0.157066	-3.95221e-05	-0.00686604	0	1470.08
3977	11.7385	13.0822	0.0674645	2.36034e-06	-8.88823e-07	0.0524568	-0.000771948	-0.0137337	0	13862.6
3978	26.9373	1.59609	0.0638	8.26161e-08	-6.83845e-08	-0.00489919	1.52328e-05	-0.000103127	0	1233.46
3983	16.9579	10.1032	0.0718977	8.05482e-06	-7.73417e-06	0.0371921	0.00417288	-0.00589159	0	2417.67
3985	2.88892	3.50214	0.0501551	1.91254e-07	-1.17676e-06	0.00514542	-0.000303618	-0.000504229	0	1586.72
3986	26.1489	1.03449	0.0623929	3.20786e-08	-4.27866e-08	-0.0117396	1.25577e-05	-1.69353e-05	0	477.709
3994	18.0791	11.9412	0.0575157	4.53189e-07	-8.55866e-06	-0.0612662	0.00377572	-0.00444533	0	4913.93
3997	23.9411	4.84905	0.0602473	-2.6409e-08	-5.05924e-07	0.00888036	0.000944954	-0.00046118	0	1453.96
3998	11.2244	8.9859	0.0560994	3.30955e-06	-2.233e-06	0.0353219	-0.00115899	-0.00676388	0	4715.08
4000	6.58978	13.4914	0.0706538	1.59368e-06	-5.25758e-06	-0.0646872	-0.0014054	-0.00150349	0	770.806
4002	24.4342	6.74868	0.0501567	5.7925e-07	-1.30324e-06	0.0473589	0.00111821	-0.00028308	0	2849.57
4007	14.3308	1.16399	0.0501607	4.84113e-07	-2.17735e-07	0.0447927	-3.29168e-05	-9.51974e-05	0	4050.74
4011	13.8787	8.78506	0.0742602	-3.5678e-06	8.04433e-07	-0.0967385	0.00131819	-0.00734971	0	6409.84
4012	14.1899	3.43464	0.0570594	3.95913e-06	-3.04794e-06	0.00168225	0.00032817	-0.00149341	0	4095.3
4015	16.0376	3.6762	0.0715494	2.7602e-06	-2.83082e-06	0.00784525	0.000978184	-0.00177365	0	4610.55
4016	21.1754	5.99838	0.0701638	6.36839e-07	-2.97399e-06	0.0131723	0.00200337	-0.00139123	0	3645.2
4017	25.2676	7.35922	0.0584386	5.44136e-07	-1.31627e-06	0.0110527	0.000809958	7.09373e-05	0	2108.74
4019	3.96787	1.74806	0.0589099	1.79406e-07	-7.10933e-07	0.00193755	-0.000174383	-0.000180914	0	659.552
4020	1.20012	2.71434	0.0539244	-1.76209e-08	-1.67993e-06	0.00396753	-3.50613e-05	-0.000298011	0	2221.06
4021	3.63783	8.06105	0.0543836	1.86824e-06	-7.53741e-08	-0.00864649	-0.000878303	-0.000725589	0	2813.18
4023	14.5058	11.3047	0.0688551	2.96381e-06	-9.59043e-06	0.0531974	0.00346176	-0.0108159	0	3706.7
4025	2.50082	7.61115	0.0724735	6.95727e-07	-1.96182e-06	0.0047895	-0.0005268	-0.000617723	0	1950.52
4028	20.8245	4.1043	0.0584646	4.13778e-07	-8.51823e-07	-0.00034401	0.0014053	-0.00101685	0	904.137
4035	12.3624	15.9228	0.0515807	0	-6.70207e-06	-0.0397557	0	-0.0257801	0	19543.6
4038	8.97607	3.30671	0.050107	2.36311e-06	-1.9126e-06	-0.0202368	-0.00063566	-0.00132074	0	2593.68
4040	14.9723	1.59032	0.0572039	1.64885e-06	-1.42918e-06	0.0185629	0.000144118	-0.000314997	0	2368.48
4050	8.22735	13.0793	0.0552444	1.52167e-06	-2.24865e-06	-0.0544116	-0.00221183	-0.00442637	0	893.625
4052	23.1751	9.73486	0.0507918	3.77313e-06	-3.22198e-06	0.0094773	0.00183553	0.000223567	0	1668.31
4053	20.3319	3.81145	0.0629752	1.18492e-07	-5.96718e-07	0.0169957	0.0014235	-0.00111779	0	2588.03
4056	12.3103	4.64714	0.0693571	3.02771e-06	-6.26062e-06	-0.0208881	-0.000285915	-0.00266302	0	2372.83
4059	13.3935	7.09857	0.0747271	3.10417e-06	-8.33789e-06	0.0332934	0.000488539	-0.0052204	0	4359.23
4060	23.0186	6.89418	0.0500955	2.70339e-06	-2.77424e-06	-0.0114683	0.00170865	-0.000675672	0	1584.8
4061	25.485	6.16677	0.0742269	-1.78562e-08	-1.39376e-06	0.000682249	0.000629593	-0.000215039	0	1776.71
4062	19.3873	3.86218	0.0593086	4.19414e-07	-1.11538e-06	-0.00574823	0.00146628	-0.00132302	0	1768.66
4064	3.51848	8.16917	0.0720407	1.80883e-06	-2.14349e-07	-0.0156753	-0.000863902	-0.000701561	0	1325.37
4065	17.2769	14.1962	0.0704772	-4.60749e-05	-3.0337e-06	0.101878	0.00242151	-0.00530574	0	2196.89
4067	22.1393	4.34239	0.0563027	1.96995e-07	-4.45875e-07	-0.0117562	0.00132729	-0.000821609	0	3512
4070	1.81402	12.7752	0.0533691	2.1842e-07	-7.04463e-06	-0.0246733	-0.000235267	0.000805147	0	472.995
4072	12.486	15.8986	0.0741419	0	-7.99423e-06	-0.04256	0	-0.0273141	0	8017.37
4076	15.2782	14.268	0.0517036	3.60184e-06	-7.49068e-06	0.235032	0.00264127	-0.0120377	0	6137.26
4077	13.242	12.3156	0.0504497	2.00731e-06	-5.44469e-06	0.208357	0.00171576	-0.0139785	0	9248.27
4078	5.9959	1.32016	0.0506772	-1.3773e-07	-5.95887e-07	0.0374295	-0.00011329	-0.000128931	0	2162.7
4079	16.7228	13.9952	0.0668978	1.6518e-05	1.12092e-06	0.0935955	0.00283295	-0.00685852	0	674.817
4084	1.63162	6.61146	0.0738072	1.58449e-07	-4.28573e-06	-0.00276689	-0.000207929	-0.000540822	0	1892.22
4085	16.0506	11.3297	0.0700904	2.83588e-06	-8.9769e-06	0.105209	0.00434145	-0.0079606	0	829.823
4086	7.38642	13.0816	0.052518	1.61592e-06	-6.75025e-06	-0.0577155	-0.00188644	-0.00283186	0	2153.91
4088	26.6768	4.71594	0.0598427	-2.91279e-06	-2.24738e-07	-0.0115312	0.000103253	-0.000272069	0	3063.74
4095	6.36772	13.5055	0.0570551	2.08943e-06	-5.19686e-06	-0.0462206	-0.00125507	-0.00120275	0	920.054
4103	6.44234	2.78034	0.0605254	-2.75712e-07	-2.4261e-06	-0.0103442	-0.000607886	-0.000609208	0	2804.52
4106	2.88626	10.8643	0.0714545	4.78361e-07	-2.19878e-06	-0.0117984	-0.000772839	-7.41723e-05	0	565.906
4113	8.33556	7.9319	0.067494	-9.01087e-07	-3.13318e-07	-0.036671	-0.00170274	-0.00360836	0	3082.62
4116	10.1764	4.08661	0.0693249	3.97337e-06	-2.20787e-06	-0.00648773	-0.000661894	-0.00185406	0	3079.35
4121	8.19812	3.79488	0.0724925	2.70967e-06	-4.97816e-06	0.00944164	-0.000810459	-0.00135166	0	3412.06
4124	14.3891	7.02831	0.0731361	4.93797e-06	-9.71851e-06	-0.0302016	0.00114985	-0.004974	0	4646.69
4127	10.1449	7.24885	0.0513406	2.869e-07	-5.38068e-06	-0.0230294	-0.00114906	-0.00437546	0	3719.26
4133	15.9882	10.9367	0.0560281	4.03283e-06	-9.73265e-06	-0.037035	0.00445666	-0.00793328	0	8239.68
4135	22.3171	5.48216	0.0521836	4.02457e-07	-8.65809e-07	-0.00886449	0.00158706	-0.00090303	0	3790.83
4138	12.6801	14.2054	0.0703192	3.23676e-06	-2.85051e-06	0.20273	0.00127608	-0.0195126	0	11292.7
4142	5.25502	7.52175	0.0634133	3.75658e-07	-2.92998e-06	-0.0382482	-0.00136777	-0.00140499	0	1765.54
4144	6.85482	11.1993	0.0500694	1.41431e-06	-4.95357e-06	0.0426211	-0.00215672	-0.00259688	0	1286.95
4145	18.3565	6.43418	0.0511729	3.70644e-06	-3.9807e-06	-0.0273886	0.00249501	-0.00286005	0	5690.41
4146	10.1514	15.2273	0.0508852	1.5755e-07	-1.9554e-06	-0.140459	-0.000673013	-0.00832167	0	1499.53
4147	5.12804	4.75783	0.0605799	9.14299e-07	-7.71745e-06	-0.0143359	-0.000868335	-0.00100422	0	1853.97
4150	4.68046	10.9633	0.053728	3.29244e-07	-4.67774e-06	-0.0104601	-0.00139977	-0.00077659	0	3174.8
4151	12.1198	5.0048	0.0577578	2.77084e-06	-6.81035e-06	0.000183767	-0.000159695	-0.00287839	0	1570.4
4152	11.4348	10.6611	0.0630387	1.22987e-06	-1.26569e-06	-0.0498233	-0.000756235	-0.00924523	0	5071.05
4153	24.3937	6.03427	0.0582068	1.66675e-07	-6.03189e-07	0.0253561	0.00108185	-0.000390398	0	2169.73
4154	1.94914	2.16904	0.0610591	1.32246e-06	-5.81453e-07	0.0101817	-9.40439e-05	-0.000223303	0	850.803
4156	15.0091	2.59764	0.0576053	2.99856e-06	-3.4078e-06	-0.0429851	0.000325036	-0.000992195	0	4868.54
4160	23.2474	3.32775	0.0582288	2.63734e-07	-6.37129e-07	-0.00670271	0.000783179	-0.000477884	0	1814.07
4163	21.2036	7.2866	0.0703645	9.72664e-07	-5.02396e-06	0.0182458	0.002355	-0.0014269	0	1312.57
4164	14.3647	5.13781	0.0646434	2.69762e-06	-5.98325e-06	-0.008897	0.000760553	-0.00313172	0	4460.91
4167	18.3024	8.84579	0.0696012	9.21247e-06	-5.55306e-06	0.00426773	0.00370525	-0.00395233	0	4489.19
4168	5.23636	8.25532	0.0527649	9.86889e-07	-1.03558e-06	-0.00808013	-0.00142339	-0.00143296	0	746.13
4171	21.7871	9.25444	0.0710814	5.11433e-06	-8.0231e-06	0.0313321	0.00262773	-0.000906404	0	3398.07
4172	12.0757	14.0302	0.0648587	2.98686e-06	-2.65092e-06	-0.0797852	-0.000872003	-0.0170817	0	16116.1
4173	12.3346	5.91201	0.0688274	1.28681e-06	-1.07776e-05	-0.03753	-0.000190139	-0.00394498	0	1436.35
4176	5.19593	15.4272	0.0654906	1.9634e-06	-2.8815e-06	-0.0307759	-6.71631e-05	0.000421823	0	381.808
4177	2.40281	6.48573	0.0505321	7.33839e-07	-2.8613e-06	0.00256553	-0.000375585	-0.00060846	0	1209.14
4179	10.0137	14.7543	0.0589128	1.24977e-07	-1.8963e-06	-0.198464	-0.00121871	-0.00822363	0	5324.1
4184	21.1603	4.55123	0.0635042	9.43907e-07	-1.64842e-06	-0.015729	0.0015401	-0.00108155	0	1731.32
4188	12.3877	6.86367	0.0659968	2.08341e-06	-9.55598e-06	-0.00305605	0.000102746	-0.00462516	0	4020.28
4191	19.4778	9.38171	0.0720973	6.98117e-06	-3.3755e-06	-0.0278758	0.00376517	-0.00289719	0	1587.89
4196	9.6177	5.61588	0.0715289	2.83479e-06	-5.62229e-06	0.0210049	-0.00107579	-0.00285757	0	3505
4200	18.7801	8.85504	0.0572689	9.61418e-06	-5.65579e-06	-0.0133486	0.00353501	-0.00347541	0	3376.1
4203	19.2116	1.42316	0.0549855	-3.82674e-08	5.80789e-08	-0.00121594	0.000244783	-0.000181309	0	1450.48
4206	26.0764	1.9756	0.0630495	9.31198e-08	-2.13126e-07	-0.00345194	8.95761e-05	-0.000116828	0	879.916
4210	3.66042	13.2123	0.0663178	2.51801e-06	-3.44002e-06	-0.010766	-0.000616091	0.000524277	0	833.731
4214	7.9938	11.273	0.0710004	2.21598e-08	-3.02028e-06	-0.0447201	-0.00227648	-0.00422068	0	1194.47
4216	2.76245	14.3311	0.0608545	2.71518e-06	-5.67869e-06	-0.0103274	-0.000252389	0.00108314	0	412.194
4220	22.7826	3.58734	0.0575848	8.76625e-08	-4.40629e-07	0.00267139	0.000932979	-0.000591292	0	1979.4
4225	8.73306	13.3442	0.0629602	2.33507e-07	-4.23822e-07	-0.0796832	-0.00207506	-0.00543191	0	2799.23
4226	9.70549	10.3939	0.0675882	3.33983e-06	-2.20497e-06	-0.0889907	-0.00188217	-0.00657583	0	6261.41
4233	11.5379	13.6272	0.06364	2.40407e-06	-1.56209e-06	0.0230369	-0.00157269	-0.0148981	0	2425.15
4235	1.47902	9.6394	0.0577111	-2.20794e-09	-4.07976e-06	-0.0221431	-0.000154946	-0.00015057	0	1527.26
4237	15.8798	4.26794	0.0736613	3.13397e-06	-2.32045e-06	-0.0218897	0.00102619	-0.0023079	0	1826.8
4240	26.0747	5.02093	0.059117	-4.906e-07	-2.7338e-07	-0.00194165	0.000324521	-0.000284996	0	2102.86
4241	6.25916	5.50591	0.0618566	1.57639e-06	-6.15481e-06	0.00957017	-0.00115478	-0.00142201	0	2926.52
4243	19.0322	2.44609	0.0517933	7.77414e-08	1.28561e-07	-0.0238243	0.000677083	-0.000807545	0	2120.59
4246	9.70952	10.7559	0.0613645	1.53801e-06	-2.49267e-06	-0.00996521	-0.00185404	-0.00694629	0	8964.08
4247	24.5688	8.67035	0.0590965	1.62676e-06	-1.27622e-06	0.0300294	0.00119621	0.000203001	0	3604.64
4249	8.73603	8.50635	0.0699526	1.87706e-08	-9.47815e-08	-0.000169149	-0.00199601	-0.00416168	0	3490.36
4251	22.7152	1.99198	0.0624149	1.17968e-07	-7.02363e-07	-0.00638685	0.000451976	-0.000239853	0	2475.2
4252	9.6738	1.31833	0.0661605	3.84679e-08	-1.00095e-08	0.0137593	-8.50192e-05	-0.000158084	0	2618.24
4257	9.01909	4.66	0.0646737	3.66338e-06	-3.72669e-06	-0.00207921	-0.000947311	-0.00204793	0	4794.5
4258	19.946	11.0192	0.0694747	2.65474e-06	-2.55028e-06	0.0208406	0.00363227	-0.00200554	0	2282.07
4259	5.27293	14.1073	0.0595105	3.77483e-06	-5.43531e-06	-0.0428099	-0.000723739	-2.38085e-05	0	533.078
4260	8.99996	8.00833	0.0715048	-2.54358e-08	-5.03075e-07	-0.0103165	-0.00162235	-0.00412898	0	3762.5
4267	20.4476	9.01826	0.0553694	3.67023e-06	-4.09012e-06	-0.0111943	0.00318709	-0.00175949	0	1206.48
4269	5.09088	6.35254	0.0733256	8.68925e-07	-4.28662e-06	0.00589963	-0.0011476	-0.00126514	0	2836.78
4270	3.96826	2.53019	0.0517724	-1.59209e-07	-1.52102e-06	0.0104096	-0.000356897	-0.000359097	0	2050.17
4271	20.2292	3.16088	0.0746728	-1.09326e-07	-7.69535e-08	0.00746657	0.00106492	-0.000825538	0	2405.58
4272	6.83566	10.9938	0.0578227	1.08203e-06	-4.54903e-06	-0.0419697	-0.00192592	-0.00259732	0	519.887
4273	3.76409	12.184	0.0712447	1.61516e-06	-3.43248e-06	-0.0274817	-0.000817014	0.000145176	0	1315.98
4274	21.6431	2.7499	0.0556981	6.07533e-08	-4.46211e-07	-0.0229993	0.000816485	-0.000599578	0	5130.42
4276	19.7532	9.43301	0.0721289	6.26307e-06	-3.24848e-06	0.014653	0.00359766	-0.00256406	0	2841.16
4278	15.1935	8.85996	0.0582436	4.59271e-06	-3.19412e-06	-0.118332	0.00268885	-0.00688028	0	5940.4
4280	3.72582	7.22958	0.0592542	9.45232e-07	-1.57553e-06	-0.0110494	-0.000860338	-0.00075905	0	701.73
4281	8.28192	8.65082	0.0587717	3.98133e-07	1.92235e-07	0.0207982	-0.00197252	-0.00393311	0	4760.98
4286	8.63474	1.33557	0.0726611	5.2979e-07	1.0341e-08	0.0453538	-4.90335e-05	-0.000112559	0	2780.73
4288	15.6126	3.28227	0.0562143	3.06476e-06	-3.2611e-06	0.0274403	0.000719602	-0.00143787	0	3610.48
4290	26.2511	9.27432	0.0594695	1.43733e-07	-7.40625e-08	0.0316367	0.000356271	0.000859147	0	977.726
4291	13.5415	14.8646	0.0610514	4.94011e-06	-8.46642e-06	0.292999	0.00181625	-0.0200984	0	5380.07
4293	8.69806	10.8455	0.0634549	1.58765e-06	-3.33908e-06	-0.0423649	-0.00221858	-0.00518435	0	5216.48
4294	21.0723	8.50211	0.0744424	2.95404e-06	-5.93231e-06	0.0222538	0.00291761	-0.00140582	0	498.004
4298	24.0703	2.58794	0.0728639	-4.01866e-08	1.87803e-07	0.00546882	0.000476101	-0.000289575	0	1412.59
4299	7.46344	1.34311	0.0711488	-6.22931e-07	-9.97877e-07	0.00503331	-0.000163645	-0.000202866	0	3726.2
4301	18.2866	4.23188	0.0530268	2.15664e-07	-2.45865e-06	0.0103781	0.00153025	-0.00175254	0	1254.15
4302	4.44788	12.9997	0.0507384	2.29234e-06	-3.43703e-06	-0.0358808	-0.000913173	7.95635e-05	0	243.143
4303	19.1619	11.32	0.0545568	2.77907e-06	-5.53778e-06	0.0102904	0.00381704	-0.00302328	0	3686.09
4309	11.6801	11.0699	0.0621761	7.26033e-07	-2.24255e-06	0.0366205	-0.000499144	-0.0101423	0	6670.99
4310	10.0558	15.29	0.0596968	2.71724e-07	-1.38868e-06	-0.145578	-0.000361596	-0.00778385	0	2829.88
4311	8.79009	6.86223	0.0590064	-8.53453e-08	-6.55439e-07	-0.0130295	-0.00147379	-0.00336573	0	834.85
4312	5.34324	13.444	0.0684068	3.10745e-06	-6.50946e-06	-0.0437998	-0.00100906	-0.000345522	0	1627.49
4313	11.8436	7.45615	0.0544584	3.23025e-06	-6.65437e-06	0.117231	-0.000487947	-0.00531013	0	6018.93
4314	6.91448	7.35021	0.0562071	1.23557e-06	-5.00384e-06	-0.0222005	-0.00155609	-0.00231287	0	4087.83
4315	22.1792	9.35854	0.0516917	5.30104e-06	-6.31024e-06	0.00691949	0.0024416	-0.000558577	0	4871.41
4319	16.4138	1.88525	0.0559102	1.08075e-06	-8.68605e-07	-0.0376093	0.000257895	-0.000543418	0	3718.88
4324	3.71656	10.0678	0.0649097	2.59345e-07	-2.47517e-06	0.0171932	-0.00103978	-0.000532143	0	1027.88
4325	19.8564	4.03052	0.0728485	3.91786e-07	-1.27379e-06	-0.0073925	0.00152321	-0.00128067	0	1968.13
4328	23.4085	3.89871	0.0672421	-3.59104e-08	-8.93726e-07	-0.0143502	0.000889931	-0.000548844	0	3691.75
4331	14.8525	11.4298	0.0745706	4.01809e-06	-1.05599e-05	0.0597995	0.00369446	-0.0105503	0	5816.2
4333	3.83021	11.0492	0.0512912	6.52446e-07	-2.20021e-06	-0.029699	-0.00104533	-0.000267947	0	2651.71
4337	21.261	1.18722	0.0737909	-9.54817e-08	-7.30555e-08	-0.016402	0.00010974	-4.69939e-05	0	2461.43
4339	16.0081	12.6683	0.0536922	6.63726e-06	-6.94552e-06	-0.00811419	0.00406079	-0.00893068	0	2341.35
4340	13.1721	12.2272	0.0621619	1.9099e-06	-5.75781e-06	0.127971	0.00187186	-0.0136976	0	5093.51
4341	3.91776	12.9411	0.0657493	2.0855e-06	-2.69899e-06	-0.0190443	-0.00075454	0.000320936	0	342.403
4343	6.67443	13.3811	0.0684204	1.46248e-06	-6.02953e-06	-0.0579458	-0.00148635	-0.00161075	0	2993.77
4344	11.7512	10.6554	0.0631256	7.32015e-07	-2.10484e-06	-0.113835	-0.000463022	-0.00957452	0	9533.25
4349	17.1202	2.94188	0.062735	1.18419e-06	-1.40694e-06	0.00368585	0.000767627	-0.00121295	0	5113.25
4350	17.3606	1.60325	0.0724718	2.39466e-07	-2.57457e-07	-0.0319757	0.000267091	-0.000303659	0	4217.25
4353	10.4629	8.95775	0.0561513	3.36897e-06	-2.23002e-06	-0.0685944	-0.00133724	-0.00618382	0	2825.01
4355	24.4455	3.30443	0.0509401	-3.3325e-07	-1.54385e-09	-0.0129856	0.000522739	-0.000356611	0	1452.38
4356	17.1959	11.4512	0.0736912	2.85033e-06	-8.99154e-06	0.0878462	0.00415997	-0.00596004	3	11845
4360	4.82319	13.1692	0.0611385	2.38595e-06	-3.68254e-06	-0.0308189	-0.000964818	-7.74715e-05	0	1216.05
4365	6.08804	1.26015	0.0593025	-7.89649e-08	-4.51368e-07	0.030023	-9.20534e-05	-8.57376e-05	0	2991.92
4367	5.50365	14.2931	0.0650111	3.49058e-06	-5.83224e-06	-0.0405477	-0.000640751	-0.00014944	0	975.649
4369	11.404	10.2982	0.0740622	1.98817e-06	-1.64316e-06	-0.0379248	-0.000855732	-0.00860562	0	10929.4
4371	11.7631	2.99656	0.0563523	2.77724e-06	-3.91318e-07	0.0195208	-0.00022917	-0.0012568	0	2189.84
4374	6.26985	13.6852	0.053883	2.48695e-06	-4.50621e-06	-0.0203747	-0.00113167	-0.00108295	0	970.468
4382	11.2647	10.2478	0.0740401	2.61354e-06	-1.33032e-06	-0.0720349	-0.000934843	-0.00842161	0	795.848
4385	24.8269	9.28952	0.0609203	1.62148e-06	-7.88442e-07	-0.00697558	0.0010327	0.000474675	0	2059.57
4388	8.20371	10.3924	0.0626391	8.69453e-07	-2.84044e-06	-0.0205978	-0.00203539	-0.0044925	0	1992.79
4391	10.782	9.18056	0.054094	2.66068e-06	-2.95278e-06	-0.0211366	-0.00137716	-0.00651409	0	3501.39
4396	7.21456	3.13529	0.0660756	1.64223e-07	-3.80971e-06	-0.00423145	-0.000690067	-0.000855625	0	4486.12
4398	14.4245	15.1842	0.0562779	4.54816e-06	-7.8023e-06	0.205622	0.00204333	-0.0157185	0	22994.1
4402	18.8823	3.00905	0.0715026	1.63739e-07	1.40642e-07	-0.008944	0.000946259	-0.0010265	0	4496.55
4403	13.7115	4.73972	0.0697905	2.67022e-06	-5.48995e-06	-0.0360634	0.000445552	-0.00258651	0	3529.76
4406	4.46937	5.36614	0.0508136	7.1747e-07	-4.71333e-06	-0.00393786	-0.000857711	-0.000929289	0	1122.85
4410	20.2123	8.29441	0.0634053	3.05644e-06	-4.14328e-06	0.00836188	0.00320014	-0.00205473	0	3235.01
4412	14.0918	1.12401	0.0585071	3.85627e-07	-2.51518e-07	-0.00723239	-6.13402e-06	-0.000115138	0	3017.67
4413	18.5186	5.38487	0.0657757	6.72039e-07	-4.49309e-06	0.019681	0.00203063	-0.00214349	0	2204.55
4416	2.63488	7.59096	0.0632761	1.14652e-06	-1.67853e-06	0.00139772	-0.00056264	-0.000628675	0	2672.66
4418	21.0035	3.75084	0.060574	2.05715e-07	-4.729e-07	0.000776767	0.00121798	-0.000905235	0	3585.82
4423	6.71127	5.01296	0.0606139	1.88012e-06	-6.67679e-06	-0.0241309	-0.00111346	-0.00151909	0	3544.83
4427	2.02259	8.17311	0.0528163	4.34876e-07	-3.21107e-06	-0.00345613	-0.000392712	-0.00044627	0	981.835
4428	7.91552	9.50702	0.0574446	2.12067e-07	-8.29112e-07	-0.0479193	-0.00209159	-0.00371408	0	3291.99
4430	8.33602	6.20655	0.067764	3.2688e-06	-1.65737e-06	-0.0415127	-0.00137203	-0.00266815	0	428.878
4432	15.7414	12.7385	0.0631021	4.49065e-06	-9.63357e-06	0.135256	0.00384083	-0.010056	0	1217.73
4435	24.6089	7.66042	0.0518293	1.67507e-06	-1.65112e-06	0.0174457	0.00123108	-3.86566e-05	0	1320.44
4436	23.2716	9.22291	0.0541707	4.19334e-06	-3.04533e-06	-0.00541605	0.0018712	-4.20115e-05	0	2518.68
4437	19.9317	2.14928	0.0738374	-2.79063e-07	9.49684e-08	-0.0130859	0.000648294	-0.000439322	0	2694.62
4439	25.7185	5.60815	0.0553535	-2.75534e-08	-2.93839e-07	0.023359	0.000440606	-0.000254652	0	2710.18
4440	9.7455	5.82897	0.0548685	2.5338e-06	-6.00699e-06	-0.0324284	-0.00115828	-0.00291823	0	3187.32
4445	16.8692	14.653	0.0677883	-9.30946e-06	-1.43543e-05	0.156486	0.00144362	-0.00628697	0	478.31
4446	24.4032	8.95143	0.0747783	1.96489e-06	-1.41894e-06	0.0486791	0.00119355	0.000289617	0	1700.53
4448	10.4929	12.6398	0.0711586	5.4363e-07	9.23264e-08	0.00698408	-0.00211054	-0.0103262	0	4738.64
4449	9.17713	15.3394	0.0612435	4.01019e-07	-3.65721e-07	-0.102191	-1.32853e-05	-0.00511257	0	3115.36
4451	23.3272	2.72181	0.0506442	1.17155e-07	-4.01708e-07	0.0134382	0.000583435	-0.000364697	0	2253.69
4452	18.2277	9.79795	0.0512778	5.97679e-06	-5.11812e-06	0.111623	0.00417124	-0.00421534	0	7971.7
4453	16.4291	4.14446	0.0717411	3.24136e-06	-2.34127e-06	-0.0132847	0.00119979	-0.00196029	0	2501.83
4454	16.6443	10.0014	0.0725207	7.89136e-06	-7.63285e-06	0.0654813	0.00408023	-0.00646326	0	4847.72
4456	25.1837	9.79943	0.0644321	9.54218e-07	-1.43738e-07	-0.000679335	0.000732765	0.000763738	0	1782.8
4462	6.10438	10.2388	0.0578395	-4.04923e-07	-8.31343e-06	-0.0261916	-0.0018155	-0.00193325	0	1071.56
4464	6.64403	13.7177	0.0673111	2.4352e-06	-5.30835e-06	-0.0765178	-0.00129293	-0.00143871	0	634.809
4470	5.73244	14.1853	0.0670224	2.75576e-06	-7.20044e-06	-0.0442043	-0.000745131	-0.000354541	0	413.309
4473	22.6242	3.98048	0.0502189	1.19944e-07	-5.04543e-07	-0.00369667	0.00106847	-0.000657637	0	1970.3
4475	12.26	2.72129	0.0582695	3.96753e-06	-1.23804e-06	-0.0281917	-9.36169e-05	-0.0011123	0	5209.68
4481	7.36301	14.8605	0.0565475	2.20803e-06	-5.19736e-06	-0.0473251	-0.000528839	-0.00185495	0	604.584
4485	9.43604	3.05197	0.070215	2.02123e-06	-1.2858e-06	-0.0475968	-0.000513123	-0.00126105	0	6469.33
4486	21.2844	9.75066	0.0588734	6.25924e-06	-8.10396e-06	0.0404647	0.00292917	-0.00115552	0	4584.73
4488	18.0418	5.00403	0.0727063	5.33676e-07	-3.9537e-06	-0.00390674	0.00173063	-0.00221137	0	3719.64
4491	16.3812	5.92681	0.0544378	1.6127e-06	-6.90149e-06	-0.0518636	0.00176628	-0.003325	0	3685.88
4495	9.75571	9.82823	0.053568	5.1969e-06	-1.5655e-06	-0.059805	-0.00169876	-0.00629329	0	4411.75
4497	8.31098	1.21165	0.0675832	3.83605e-07	-2.94716e-07	0.0259155	-4.62702e-05	-0.000133819	0	1661.38
4502	8.2157	15.6745	0.0594097	-9.27575e-08	-2.23564e-06	-0.0902581	0.000461429	-0.00278658	0	516.175
4504	10.915	10.8601	0.0733779	2.42727e-06	2.901e-07	0.0395361	-0.00105984	-0.00885068	0	5466.27
4506	13.4772	10.1025	0.0539402	3.23057e-06	-4.31751e-06	0.00834517	0.00180785	-0.0092765	0	7679.61
4510	9.33342	1.35146	0.0568605	8.92031e-08	-2.8781e-07	0.00652845	-4.27552e-05	-0.000253518	0	3018.54
4511	5.57523	9.52225	0.0575268	6.0555e-07	-3.70232e-06	-0.0176638	-0.00156881	-0.00154545	0	2057.21
4512	18.128	2.05017	0.067381	1.80104e-07	-1.65988e-07	-0.0126742	0.000587201	-0.000569787	0	3468.9
4514	1.03998	9.2447	0.072348	-7.85766e-08	-3.35076e-06	-0.000938346	-2.40002e-05	-0.000157115	0	552.995
4516	21.1784	9.52135	0.0598191	5.79559e-06	-7.78255e-06	0.000801836	0.00294543	-0.00120923	0	2446
4517	16.9335	11.0328	0.0737693	3.04074e-06	-9.22198e-06	0.0620145	0.00463605	-0.00641945	0	2832.62
4521	8.04851	8.08868	0.0567385	-7.1714e-07	-3.19582e-08	-0.0147347	-0.00178915	-0.00333902	0	1780.16
4522	1.06849	7.31401	0.051551	-2.92703e-07	-4.26557e-06	0.00253716	-3.43104e-05	-0.000459585	0	720.475
4524	23.0069	4.18161	0.0692819	1.31198e-07	-7.43567e-07	-0.0211087	0.00103087	-0.000627903	0	2199.96
4525	25.9665	1.16329	0.0659435	7.72452e-09	-2.16398e-08	-0.00380838	3.01253e-05	-2.11736e-05	0	1226.93
4526	8.10583	4.71252	0.0696796	5.0274e-06	-7.03152e-06	-0.0314722	-0.00101028	-0.00188793	0	3681.25
4527	19.1983	7.18215	0.0738252	3.44603e-06	-5.27102e-06	0.0168549	0.00291875	-0.00254143	0	2809.6
4528	19.3208	7.2323	0.0585512	3.04298e-06	-4.94145e-06	0.0350088	0.00291492	-0.00246215	0	3292.32
4529	1.6135	9.48748	0.0577385	2.34469e-08	-4.87202e-06	-0.0241375	-0.000156297	-0.000155512	0	595.809
4534	2.449	13.2979	0.0504644	1.75981e-06	-7.19479e-06	-0.00433138	-0.000326221	0.000898461	0	859.44
4535	2.26476	9.62633	0.0558618	-2.06066e-08	-3.42309e-06	0.00306992	-0.00040737	-0.000244953	0	1872.61
4540	24.6653	7.99619	0.0533382	1.7323e-06	-1.78855e-06	-0.00863292	0.001181	9.04544e-05	0	3553.54
4542	19.5475	12.1234	0.0579642	2.04497e-06	-5.27791e-06	0.0724107	0.00321007	-0.00247248	0	2255.93
4544	3.96913	12.7133	0.0678627	1.51082e-06	-2.51625e-06	-0.0173209	-0.000826096	0.000211769	0	404.393
4546	24.0454	3.06799	0.0567297	-6.37166e-08	-1.46114e-07	0.00845498	0.000588249	-0.000390937	0	3787.61
4550	11.6225	2.76477	0.0701909	3.17701e-06	1.92252e-07	-0.00969721	-0.000124059	-0.00113062	0	2141.27
4551	3.50767	4.33838	0.0645881	8.63761e-07	-3.30264e-06	0.00559567	-0.000526394	-0.000610766	0	1786.36
4552	5.11629	4.3723	0.070226	1.58429e-06	-6.79942e-06	-0.0294575	-0.000812873	-0.000878519	0	4897.67
4553	3.77285	6.17255	0.0702231	7.57864e-07	-2.46568e-06	-0.0157573	-0.00080096	-0.000819063	0	2286.02
4554	9.43131	5.13604	0.0714171	3.04261e-06	-4.20602e-06	0.00130678	-0.00104903	-0.00247766	0	2382.1
4556	13.1586	3.77534	0.0549857	4.50086e-06	-4.43443e-06	-0.0198344	7.61307e-05	-0.00181722	0	5860
4557	8.34692	11.6775	0.059124	3.77881e-07	-4.93681e-06	0.00395745	-0.0023754	-0.00482576	0	4161.22
4560	11.7037	15.7215	0.0747677	8.64388e-07	-6.18239e-07	-0.499317	-2.19268e-05	-0.0178689	0	13507.6
4562	13.3012	5.52981	0.0711018	2.22896e-06	-8.03968e-06	-0.0817364	0.000217908	-0.00357772	0	5674.56
4564	26.8975	2.62223	0.0548887	-3.3976e-08	-6.73763e-07	-0.00926561	1.72516e-05	-0.000202235	0	963.485
4565	8.47976	3.68868	0.0649183	2.08124e-06	-4.27429e-06	-0.00447804	-0.0006673	-0.00144569	0	7135.15
4566	14.8641	12.9116	0.0613772	4.05877e-06	-9.37649e-06	0.145038	0.00361701	-0.0118689	0	7714.73
4568	6.26152	15.6085	0.0739092	1.05569e-06	-4.21991e-06	-0.0365402	3.07281e-05	-0.000262862	0	216.028
4569	4.77431	11.0253	0.0588369	7.8685e-07	-4.87268e-06	-0.00948364	-0.00143857	-0.000788467	0	2424.91
4572	9.84021	12.2207	0.0723756	1.74088e-06	-9.45762e-08	-0.0421412	-0.00234158	-0.00808555	0	6056.53
4573	13.7113	2.7122	0.0563393	3.49252e-06	-2.84525e-06	0.0123426	0.000143105	-0.000982608	0	1471.73
4574	8.07577	6.44542	0.0611989	1.58392e-06	-5.83598e-07	-0.0248619	-0.00144543	-0.00270367	0	2056.99
4579	19.3643	6.1759	0.0592634	1.1482e-06	-4.91619e-06	0.0356571	0.00236083	-0.002146	0	2719.38
4581	6.92414	4.27146	0.069379	1.37519e-06	-6.2151e-06	0.0133475	-0.000946922	-0.00125395	0	1388.54
4589	15.3525	6.31188	0.0699281	4.07514e-06	-8.54627e-06	-0.00261996	0.00146695	-0.00392749	0	5988
4593	12.8386	12.3689	0.0665716	1.61722e-06	-4.75181e-06	-0.0435012	0.00118678	-0.0135906	0	11204.5
4595	19.289	4.57414	0.067949	4.88738e-07	-3.19759e-06	-0.00763233	0.00171075	-0.00154864	0	2025.89
4596	4.27184	14.2052	0.0713695	2.31665e-06	-4.41011e-06	-0.0327554	-0.000510937	0.000592704	0	780.243
4597	14.3936	6.59016	0.0720393	4.62847e-06	-1.18315e-05	-0.0245352	0.00115612	-0.00453667	0	2434.3
4599	25.8351	3.44417	0.0590291	-2.59129e-07	3.32027e-07	0.0103108	0.000250243	-0.000299808	0	2315.76
4600	17.4407	10.2753	0.0626978	6.72584e-06	-7.1828e-06	0.0438826	0.00421737	-0.00531443	0	919.493
4601	12.8983	8.70409	0.0550122	4.44106e-06	-5.58582e-06	-0.0314358	0.0003425	-0.00700827	0	1360
4603	23.2429	3.19496	0.074678	2.89987e-07	-5.07885e-07	-0.00870312	0.000758096	-0.000463384	0	2887.01
4604	14.7349	5.85436	0.0633313	3.00908e-06	-8.34017e-06	-0.00669562	0.00104834	-0.00359589	0	6047.5
4605	7.98382	2.99231	0.0612144	7.27655e-07	-3.77828e-06	0.021422	-0.000659715	-0.000932573	0	5457.5
4607	24.2789	1.91315	0.0651711	4.62927e-08	1.75032e-07	-0.0045804	0.000251389	-0.000164218	0	1633.58
4608	24.5055	4.83467	0.0724422	-1.06383e-07	-1.02398e-07	-0.00743855	0.000781287	-0.000444946	0	1637.97
4609	19.731	3.45262	0.0515852	-2.99097e-08	-1.03952e-07	0.0118693	0.00122184	-0.00101139	0	4700.47
4610	18.2508	7.39056	0.0739447	6.04954e-06	-5.18242e-06	0.0530535	0.00285596	-0.00317406	0	2548.02
4613	5.88149	6.51707	0.0518355	6.9216e-08	-4.95971e-06	0.0119988	-0.00135384	-0.00160698	0	3594.41
4614	12.777	8.39624	0.0534248	5.07168e-06	-5.39721e-06	0.0492848	0.00022308	-0.00658868	0	9009.9
4616	21.4036	9.72762	0.0628192	6.11726e-06	-8.12785e-06	0.0596327	0.00288407	-0.00102242	0	4628.14
4619	5.17796	9.31549	0.0548327	9.38847e-07	-1.85144e-06	0.00625293	-0.00146621	-0.00140226	0	2777.47
4621	4.75206	13.9073	0.0508774	3.30761e-06	-4.69626e-06	-0.00821728	-0.000696234	0.00026235	0	593.831
4622	20.5161	7.78337	0.0696597	1.59064e-06	-3.80111e-06	0.0195096	0.0029218	-0.00176017	0	5386.83
4624	4.65431	4.21534	0.067572	1.3637e-06	-5.28805e-06	0.00146146	-0.000707093	-0.000732785	0	3358.66
4625	13.1747	7.11927	0.060168	3.35825e-06	-7.84736e-06	0.0402565	0.000492081	-0.00517524	0	4941.29
4627	25.3367	6.46697	0.0521484	2.72747e-07	-1.43825e-06	0.019405	0.000675249	-0.000137048	0	689.326
4628	3.61947	15.5253	0.0602974	8.60437e-07	-3.70186e-06	-0.0182668	7.62464e-06	0.00111862	0	297.385
4629	1.42199	6.01518	0.0698451	2.56335e-07	-3.64109e-06	-0.00934109	-0.000138582	-0.000554061	0	2303.05
4630	10.3325	4.23526	0.0574941	3.96814e-06	-2.13036e-06	0.0245977	-0.000597108	-0.0019019	0	3945.42
4632	16.8595	10.3284	0.0721576	6.94191e-06	-8.79968e-06	0.0894206	0.00421806	-0.00616068	0	6660.4
4633	9.36451	4.54114	0.06079	3.46664e-06	-3.26904e-06	0.0531346	-0.000783564	-0.00201582	0	1677.39
4635	9.24592	6.21755	0.070615	3.04327e-06	-2.55573e-06	0.0124453	-0.00123652	-0.00307496	0	5375.3
4637	16.8786	3.37668	0.0682917	1.57603e-06	-2.28871e-06	0.0508829	0.000893128	-0.001444	0	4150.22
4638	14.5958	1.01874	0.0645665	2.25295e-07	-2.08714e-07	-0.0113117	2.85243e-06	-2.23953e-05	0	795.164
4640	10.9854	4.93087	0.0536289	3.27502e-06	-3.80774e-06	-0.0418932	-0.00055774	-0.00261712	0	975.993
4641	9.93353	4.49775	0.0742159	3.64623e-06	-2.78517e-06	-0.0024449	-0.000626453	-0.0020763	0	1958.97
4642	11.5202	15.9333	0.0511037	9.54603e-07	-7.60937e-07	-0.225666	0.000888951	-0.0155779	0	2772.24
4645	19.6967	4.38172	0.0640842	3.89428e-07	-2.32252e-06	-0.0132578	0.00157127	-0.00136597	0	2084.39
4647	25.8837	9.93675	0.0643777	4.61269e-07	4.18664e-07	0.0168789	0.00035246	0.00111093	0	2215.11
4648	6.43491	2.54401	0.0537913	-4.3161e-07	-2.2098e-06	-0.000902736	-0.000508127	-0.000545117	0	1636.21
4649	10.3553	5.11974	0.068831	2.15935e-06	-4.77375e-06	-0.0204764	-0.000900347	-0.00277279	0	4462.78
4651	11.4788	14.6264	0.0655006	3.39892e-06	-1.3995e-06	-0.472577	-0.00164961	-0.0154802	0	9647.86
4652	15.4127	13.1094	0.0700608	3.79945e-06	-8.83725e-06	-0.0310172	0.00380051	-0.0108325	0	5110.41
4655	21.1284	3.29249	0.0616081	1.40603e-07	-1.77254e-07	0.00177028	0.00107337	-0.000799151	0	1681.86
4656	16.5775	1.24285	0.0565958	2.62828e-07	-2.65423e-07	-0.00512528	0.000157783	-0.000183536	0	2320.85
4661	20.4399	2.40988	0.0548344	-5.10996e-07	-9.28003e-08	-0.00147862	0.000723983	-0.000447726	0	3475.13
4665	13.7911	3.9907	0.0623088	3.86985e-06	-4.75117e-06	-0.0328166	0.000346687	-0.00197028	0	4348.97
4668	2.34137	13.1102	0.0515645	1.17756e-06	-7.07195e-06	-0.015253	-0.000319716	0.000857627	0	414.61
4673	15.9794	13.9649	0.0616465	4.68829e-06	-5.52395e-06	0.170911	0.0029297	-0.00907945	0	6189.65
4674	4.23157	15.5483	0.0616209	1.91577e-06	-2.7481e-06	-0.0279231	2.21987e-06	0.000926303	0	310.993
4677	10.6249	11.785	0.0608171	3.93976e-07	-6.13524e-07	-0.0159067	-0.00153265	-0.00955596	0	7291.36
4679	19.0139	1.52843	0.0549012	-2.74195e-09	6.60122e-08	-0.0246699	0.000297228	-0.000195262	0	2406.35
4680	6.22624	2.31846	0.0706549	-4.16925e-07	-1.79109e-06	0.0145732	-0.000433748	-0.000440555	0	1622.89
4681	9.234	10.3826	0.0601303	3.33422e-06	-2.07977e-06	-0.0686619	-0.00216254	-0.00570407	0	3910.72
4684	6.31966	1.04301	0.0669519	-1.22498e-07	-1.86398e-07	0.00166809	-3.11371e-05	-3.64063e-05	0	1841.17
4688	2.46977	13.1607	0.0629394	1.57142e-06	-7.08754e-06	-0.0119483	-0.000341294	0.000828705	0	350.561
4690	15.1624	1.7615	0.0615401	2.03623e-06	-1.54425e-06	-0.0254145	0.00015861	-0.000423489	0	4151.84
[truncated: 20,480 more rows]
