# Supplementary material for: Study on stability analysis of soil nail reinforced slopes under loading based on the discrete element method
Source: PLoS One. 2026 May 26;21(5):e0350163. doi: 10.1371/journal.pone.0350163 (PMC13210361; doi:10.1371/journal.pone.0350163)
Supplement: S1 File — (ZIP) [file pone.0350163.s001.zip › DATA in PFC/2_14_5000__contacts.txt]

ball1_id	ball2_id	ball1_type	ball2_type	cx	cy	nx	ny	fn	fs	bond_type
6	21988	0	0	6.96494	3.8224	0.507919	-0.861405	366.099	52.5677	0
6	29749	0	0	6.99428	3.90009	0.949921	0.31249	268.651	81.3829	0
7	28757	0	0	24.6348	3.70299	-0.975811	0.218616	316.042	41.0594	0
12	5819	0	0	3.15107	12.0885	0.967542	-0.25271	26.8474	13.5705	0
17	4641	0	0	9.92517	4.57146	0.112683	-0.993631	277.096	0.26687	0
17	7912	0	0	9.8995	4.71545	-0.237611	0.97136	378.413	173.628	0
25	9688	0	0	14.7738	8.59994	-0.755205	0.655489	550.393	243.71	0
35	7830	0	0	10.5562	10.8574	-0.997009	-0.0772904	-166.036	185.981	0
36	8603	0	0	24.9206	7.46517	-0.911007	0.41239	171.116	29.3435	0
40	1994	0	0	13.1935	6.05649	0.841796	0.539795	41.1671	5.86422	0
51	1555	0	0	2.66135	4.94433	0.074664	0.997209	211.418	32.1224	0
63	3510	0	0	15.5885	9.01246	0.29744	-0.954741	991.525	22.2437	0
67	4619	0	0	5.20785	9.36141	-0.54543	-0.838156	326.032	42.6979	0
93	3401	0	0	23.1373	9.21682	0.339812	0.940493	-0.529255	20.5277	0
151	611	0	0	11.4133	4.3188	-0.114148	0.993464	536.525	47.8978	0
174	289	0	0	14.9042	15.2856	-0.60436	-0.796712	63.5243	198.576	0
183	327	0	0	3.86956	15.6582	-0.574493	-0.81851	15.4604	17.8175	0
265	530	0	0	20.7745	6.82968	-0.95553	-0.294895	134.766	61.196	0
421	992	0	0	24.9064	1.46954	0.354676	-0.934989	318.993	32.6864	0
563	835	0	0	16.0897	7.20867	-0.745059	0.666998	729.391	189.082	0
639	940	0	0	18.1425	3.68833	0.172521	-0.985006	1195.64	180.663	0
782	835	0	0	16.0201	7.28717	0.572441	-0.819946	602.25	115.838	0
12	29230	0	0	3.10833	12.0508	0.128514	-0.991708	7.59919	20.7662	0
19	18330	0	0	5.96741	5.20274	-0.867168	-0.498016	423.546	71.6309	0
19	28347	0	0	6.06317	5.26399	0.815823	0.578301	392.844	3.93289	0
21	51229	0	0	10.2975	12.1612	0.941807	-0.336154	-185.291	51.0295	0
22	20360	0	0	18.9224	5.90817	-0.30676	-0.951787	150.418	115.124	0
24	15402	0	0	6.12684	9.76818	0.914926	0.403621	283.596	33.0229	0
24	42844	0	0	6.11798	9.69665	0.788152	-0.615481	25.9893	55.1973	0
32	15068	0	0	25.7951	7.89118	0.610672	-0.791884	235.474	101.708	0
32	23482	0	0	25.7085	7.90142	-0.778818	-0.62725	-19.3818	109.634	0
32	23484	0	0	25.7749	8.00021	0.285983	0.958235	-63.1827	9.00803	0
33	24026	0	0	22.8887	1.61882	-0.553865	0.832606	408.991	9.01176	0
38	40341	0	0	1.84126	14.2088	0.984508	0.175339	26.223	20.4554	0
43	24224	0	0	12.0751	7.75271	-0.532071	-0.846699	602.963	196.62	0
48	15202	0	0	5.2118	13.7843	0.882158	0.470954	223.624	23.9469	0
48	34325	0	0	5.16446	13.6909	0.141746	-0.989903	43.6798	22.6894	0
50	30371	0	0	26.6004	1.36111	0.244563	0.969633	181.083	21.655	0
51	36503	0	0	2.71341	4.89617	0.988579	0.150701	128.7	6.38983	0
54	38186	0	0	15.9093	4.50421	-0.986343	0.164701	8.27963	30.4235	0
54	42458	0	0	15.931	4.44416	-0.651714	-0.758465	425.005	117.549	0
55	34632	0	0	16.6206	6.1012	0.956406	0.292039	-34.3764	34.0466	0
56	47461	0	0	12.4299	5.45616	0.370942	-0.928656	196.624	16.5927	0
57	25720	0	0	16.8604	13.0158	-0.512148	0.858897	1589.18	424.492	1
57	35305	0	0	16.9179	13.017	0.475515	0.879708	-0.13731	4.83717	0
59	25894	0	0	25.8861	3.20053	-0.572924	0.819609	224.746	37.0913	0
59	33269	0	0	25.8948	3.08802	-0.440564	-0.897721	155.414	9.20535	0
60	50684	0	0	13.6815	9.89698	0.386471	0.922302	1044.69	283.467	0
66	34745	0	0	7.95419	1.61392	-0.727286	0.686335	190.285	35.084	0
68	44691	0	0	12.1676	6.04464	0.845894	-0.533351	15.8375	26.3635	0
68	47062	0	0	12.1424	6.11923	0.34831	0.937379	350.725	2.04417	0
69	52350	0	0	10.6687	6.02745	0.666464	0.745537	453.061	62.2253	0
70	16449	0	0	13.5475	3.89316	0.874158	-0.485641	176.593	153.056	0
70	28456	0	0	13.4329	3.9861	-0.655827	0.754911	165.48	72.1994	0
70	46530	0	0	13.4465	3.86366	-0.474741	-0.880125	686.98	177.563	0
74	46308	0	0	14.4921	12.0058	-0.998479	0.0551364	-29.4379	211.268	0
76	45241	0	0	11.6072	7.62083	-0.0544127	0.998519	689.045	104.751	0
77	17481	0	0	23.5883	2.43544	-0.954632	0.297787	354.44	66.8545	0
77	25772	0	0	23.7089	2.40088	0.967487	-0.252921	272.302	4.59322	0
84	39294	0	0	6.40802	15.0951	0.803581	0.595195	61.4012	20.341	0
89	38214	0	0	23.029	6.98919	-0.99614	0.0877744	462.814	13.6386	0
89	42208	0	0	23.1365	7.04003	0.564817	0.825216	14.037	11.102	0
93	20568	0	0	23.0673	9.15085	-0.959112	-0.283027	451.163	122.042	0
93	26651	0	0	23.1247	9.11245	0.106206	-0.994344	-68.9706	73.1358	0
97	14939	0	0	5.29158	12.6598	-0.637671	-0.770309	195.726	42.7697	0
107	4655	0	0	21.1194	3.35341	0.146544	-0.989204	234.253	34.394	0
110	2442	0	0	8.8263	8.06589	0.85338	0.521289	354.503	74.7625	0
113	7001	0	0	17.4821	4.55459	-0.997154	-0.0753874	204.122	38.7943	0
116	4553	0	0	3.78463	6.10334	-0.167752	0.985829	43.9996	3.98731	0
116	8132	0	0	3.72493	6.04087	-0.992411	0.122964	116.463	49.7809	0
117	9560	0	0	12.8105	14.4431	0.950813	0.309766	121.794	403.71	0
139	5491	0	0	7.17803	1.71945	-0.895823	0.444411	56.4162	13.1504	0
144	9028	0	0	14.5562	2.08555	0.383076	-0.923717	525.001	33.7333	0
147	7975	0	0	8.8777	13.7914	-0.0853769	-0.996349	67.581	105.792	0
148	5013	0	0	17.8076	2.0834	-0.828284	0.560308	346.401	66.8004	0
148	8387	0	0	17.8003	2.02053	-0.933968	-0.357355	82.7613	28.1576	0
151	4981	0	0	11.3647	4.28282	-0.916895	0.399129	54.1459	18.7813	0
166	6468	0	0	23.9527	2.43381	0.587437	0.80927	109.979	41.1604	0
174	7382	0	0	14.9894	15.3476	0.94412	0.329602	504.838	317.637	0
176	4767	0	0	8.15245	12.5974	0.996399	-0.084784	175.736	23.3064	0
180	2910	0	0	1.91635	1.71257	-0.529525	0.848294	102.305	10.9742	0
180	3028	0	0	1.98812	1.69134	0.905543	0.424255	178.871	19.3818	0
198	2215	0	0	13.9973	5.63701	-0.965766	0.259414	60.0285	212.516	0
198	3589	0	0	14.0186	5.57546	-0.601918	-0.798558	643.329	150.893	0
204	1054	0	0	14.6132	7.81599	0.522882	-0.852405	1214.34	295.961	0
213	7139	0	0	19.0608	8.01908	0.481808	0.876277	288.148	127.296	0
214	1408	0	0	26.8455	8.91437	0.493929	-0.869502	1.17399	56.4483	0
224	7552	0	0	26.4391	1.75413	0.813898	-0.581007	73.0509	4.32994	0
225	8504	0	0	16.6071	11.7768	0.49828	0.867016	387.689	225.87	0
225	9770	0	0	16.6206	11.6939	0.748407	-0.663239	1091.95	117.946	0
249	6821	0	0	23.2337	6.20905	-0.442524	0.896757	256.85	64.4386	0
251	5718	0	0	14.1729	15.0623	-0.0930945	-0.995657	917.458	466.693	0
254	1981	0	0	9.03783	8.38961	0.882464	0.47038	489.199	133.141	0
268	8484	0	0	7.06533	5.35329	0.492933	-0.870067	0.753215	28.388	0
270	6026	0	0	17.9596	6.47651	0.315684	-0.948865	988.499	4.05971	0
273	1287	0	0	22.8066	7.98082	-0.261727	-0.965142	6.21417	60.8686	0
273	5506	0	0	22.811	8.1047	-0.193343	0.981131	124.182	105.728	0
289	3017	0	0	14.8424	15.2983	-0.238791	0.971071	187.889	115.612	0
290	2388	0	0	26.7385	4.88936	0.495892	-0.868384	129.195	36.3604	0
290	9384	0	0	26.7715	4.94343	0.999051	-0.043554	324.504	28.9002	0
301	4888	0	0	17.2592	8.07304	0.843224	-0.537563	237.855	114.122	0
304	6703	0	0	25.2351	4.30737	-0.470915	0.882179	102.457	35.8426	0
306	7009	0	0	22.2103	6.76721	-0.746455	-0.665436	178.85	52.4576	0
328	7438	0	0	18.2771	11.5341	0.556881	-0.830592	251.926	63.996	0
332	6358	0	0	1.45083	14.68	-0.611225	-0.791457	51.1675	23.9295	0
350	1388	0	0	8.57944	8.24155	-0.198608	-0.980079	857.475	137.828	0
354	8698	0	0	24.6156	2.55421	0.110877	-0.993834	117.45	27.1338	0
358	7018	0	0	26.515	9.20198	0.592935	0.80525	128.231	125.676	0
362	9949	0	0	5.947	10.0065	-0.129902	-0.991527	415.058	146.831	0
370	5503	0	0	10.4592	14.8764	-0.447145	0.894461	-228.066	164.214	0
373	2529	0	0	10.0149	5.35201	-0.423745	-0.905781	417.906	36.3818	0
403	8671	0	0	26.7012	7.21445	-0.533514	0.845791	81.4106	83.7018	0
406	5153	0	0	3.3845	10.7893	0.716633	-0.697451	48.0197	68.0562	0
409	8871	0	0	6.46014	8.4397	-0.999932	-0.0116368	266.58	99.3655	0
413	4705	0	0	23.1773	1.88102	-0.79587	-0.605467	50.5931	29.942	0
421	5075	0	0	24.8386	1.57356	-0.711611	0.702574	249.061	32.4202	0
431	8337	0	0	21.8881	5.84918	0.811309	0.584618	86.6406	78.5428	0
434	2877	0	0	25.719	5.25517	-0.675661	0.737212	512.682	47.0455	0
440	6242	0	0	16.953	6.66339	-0.890885	-0.45423	-7.58355	29.7144	0
444	7798	0	0	16.6125	10.5369	0.3002	-0.953876	1234.73	461.375	0
445	8598	0	0	1.94764	15.7717	-0.647395	0.762155	-0.00358146	5.97099	0
449	2819	0	0	22.2344	3.70929	0.998744	-0.0501113	243.6	76.5171	0
457	2431	0	0	19.8861	7.61654	-0.27013	-0.962824	137.903	69.8885	0
460	5533	0	0	19.5102	12.0146	0.968236	-0.250038	112.416	384.984	1
468	2717	0	0	7.95254	11.6718	0.710831	-0.703363	45.6497	80.1159	0
468	9903	0	0	7.85986	11.6798	-0.820285	-0.571955	228.718	34.4499	0
486	6544	0	0	8.48732	15.2252	-0.903126	0.429375	127.309	59.4147	0
488	5488	0	0	23.6142	5.801	0.478167	0.878269	-25.0379	1.18667	0
489	8141	0	0	16.67	7.89276	-0.655158	-0.755492	60.6208	59.4196	0
522	9063	0	0	23.5285	1.36164	-0.988051	0.154129	164.7	22.1952	0
524	6489	0	0	19.1214	3.81031	-0.999752	0.0222855	182.922	33.7404	0
527	4761	0	0	8.51222	4.03074	-0.805198	0.593005	109.156	80.159	0
539	4640	0	0	11.0389	4.93082	-1	0.000823596	117.373	65.7252	0
544	6177	0	0	3.33837	9.82719	0.501638	-0.865078	18.711	25.8032	0
548	3039	0	0	4.77559	8.92858	-0.999822	-0.0188888	507.263	81.0289	0
550	8755	0	0	20.5682	6.43853	-0.30872	0.951153	280.753	1.24322	0
560	9834	0	0	15.5188	13.3647	0.582326	0.812955	8.6179	18.5446	0
588	1850	0	0	16.3587	12.444	-0.647263	-0.762266	535.575	124.097	0
592	7004	0	0	12.6053	11.3433	0.878738	0.477304	166.458	196.833	0
607	3277	0	0	25.9215	8.71804	-0.507422	-0.861698	-21.7477	20.4009	0
611	4981	0	0	11.3553	4.34086	-0.745845	-0.66612	30.4207	23.7919	0
611	8232	0	0	11.3979	4.45276	-0.114802	0.993388	572.36	98.0516	0
613	5677	0	0	8.80957	5.96621	-0.368191	0.92975	424.141	113.422	0
625	5498	0	0	5.00076	10.0513	0.415812	-0.909451	-55.1499	83.7522	0
625	7544	0	0	4.94831	10.18	-0.338023	0.941138	86.5207	27.9889	0
627	6322	0	0	7.1291	1.6111	-0.964137	0.265403	141.277	39.3476	0
665	9681	0	0	1.28694	4.20837	0.508452	-0.86109	133.559	4.39203	0
679	6601	0	0	20.2647	8.78909	0.837084	-0.547074	160.124	6.52238	0
680	7711	0	0	12.7783	13.8167	-0.821565	0.570115	672.406	869.639	0
683	4642	0	0	11.5688	15.9174	-0.950276	0.311408	462.533	419.502	0
690	1385	0	0	16.1249	12.2116	0.984201	-0.177054	-20.7775	97.9494	0
697	8103	0	0	9.73609	4.12399	0.701952	0.712224	371.256	27.3478	0
702	7878	0	0	4.31684	14.3447	0.831191	-0.555988	43.9836	10.9746	0
707	9384	0	0	26.8614	4.88123	-0.393327	0.919399	61.7859	32.3388	0
715	3209	0	0	3.82809	5.91118	0.966617	0.256227	297.969	14.4944	0
724	7274	0	0	10.3786	3.31594	-0.79926	-0.600985	328.25	78.3203	0
731	9241	0	0	22.5073	6.16436	0.997707	0.0676859	407.419	117.326	0
733	1123	0	0	2.02472	3.71981	-0.897142	0.441743	107.228	9.24072	0
751	8296	0	0	23.9654	6.04252	0.0276224	-0.999618	19.3639	24.4947	0
754	1371	0	0	14.4486	14.313	0.826301	0.563228	-9885.39	4496.44	1
756	5325	0	0	11.5255	6.48358	0.146798	0.989167	468.884	25.3711	0
758	9856	0	0	15.5584	2.83351	0.601232	-0.799075	295.064	88.5027	0
767	5985	0	0	15.7962	6.302	0.805178	-0.593034	628.792	138.369	0
778	4382	0	0	11.2675	10.1738	-0.0379674	0.999279	109.398	82.6517	0
778	8198	0	0	11.3198	10.1423	0.902655	0.430366	-67.3195	144.323	0
784	5410	0	0	9.29354	8.4074	-0.559623	-0.828747	599.308	104.027	0
791	1865	0	0	15.9418	14.9266	0.60676	-0.794885	926.977	370.393	0
807	9274	0	0	2.63553	5.83983	-0.858172	-0.513362	106.891	9.80316	0
816	9512	0	0	13.5115	6.20707	-0.0143803	0.999897	916.337	82.1904	0
821	1060	0	0	20.2567	9.9403	-0.530175	-0.847888	41.9102	21.99	0
829	1692	0	0	10.4702	2.14612	-0.693665	0.720298	248.152	55.297	0
830	5158	0	0	11.4023	9.67872	0.966445	-0.256873	-133.377	87.3965	0
839	3006	0	0	6.26297	4.62769	0.135735	-0.990745	549.966	42.0857	0
855	1486	0	0	25.9814	2.69678	-0.30744	0.951568	121.074	32.6101	0
863	3946	0	0	6.98502	6.77966	-0.771279	-0.636497	366.28	65.0321	0
865	6533	0	0	1.20428	6.51454	-0.762131	0.647423	19.6428	16.2315	0
869	6758	0	0	5.28318	6.51275	-0.43241	0.901677	-46.5164	9.61783	0
877	1683	0	0	8.77205	12.2674	0.979945	0.199268	291.243	175.754	0
884	8370	0	0	26.2125	6.53545	-0.942055	0.335459	260.412	11.6344	0
890	1431	0	0	3.03558	6.39781	-0.0581932	-0.998305	81.6017	3.80519	0
890	2227	0	0	3.09041	6.42797	0.87493	-0.484249	119.66	13.3615	0
895	6379	0	0	19.5346	10.2123	-0.514921	0.857238	375.984	242.312	1
910	6228	0	0	3.06973	10.8077	-0.952537	-0.304424	202.543	25.0199	0
910	8636	0	0	3.13134	10.8862	0.0697334	0.997566	0.332158	35.9771	0
915	5700	0	0	12.4115	7.37283	-0.527144	-0.849776	640.849	87.5062	0
916	4803	0	0	16.7052	10.8671	0.985085	0.172068	186.146	143.633	0
917	5518	0	0	8.63325	12.5025	-0.999777	-0.0211258	734.645	186.711	0
921	5208	0	0	4.16912	14.1544	0.479562	-0.877508	3.36745	18.7971	0
922	4311	0	0	8.84906	6.86061	-0.999624	0.0274347	86.6328	9.05526	0
936	6354	0	0	8.78545	9.13581	0.304248	-0.952593	293	94.595	0
944	1775	0	0	2.33623	8.44185	-0.105235	0.994447	-2.68756	5.99925	0
959	9513	0	0	2.56122	11.6048	-0.138594	0.990349	-32.1072	5.41928	0
982	7007	0	0	8.94805	5.40238	-0.0995291	-0.995035	303.593	35.9839	0
991	2924	0	0	5.66328	3.27482	-0.911005	0.412396	60.7989	42.3433	0
106	25320	0	0	2.15303	5.70477	-0.88406	0.467373	164.874	32.9661	0
106	47966	0	0	2.23692	5.72942	0.490225	0.871596	208.542	28.7865	0
107	30020	0	0	21.0624	3.38623	-0.928934	-0.370246	164.032	5.41591	0
109	21833	0	0	5.95093	14.521	-0.332217	-0.943203	-0.888416	46.3503	0
109	46247	0	0	5.91543	14.615	-0.873021	0.487682	102.189	27.4148	0
110	11861	0	0	8.73057	7.97643	-0.577778	-0.816194	537.963	97.0796	0
111	17343	0	0	17.8298	10.2538	-0.259336	0.965787	1034.64	124.752	0
111	48451	0	0	17.7826	10.2048	-0.974911	0.222594	849.12	219.805	0
112	19678	0	0	17.9918	7.7935	-0.661999	-0.749505	160.248	0.290374	0
112	44620	0	0	18.1033	7.82337	0.947975	-0.318344	155.03	192.624	0
113	13332	0	0	17.593	4.5105	0.673363	-0.739312	336.515	71.1106	0
113	14186	0	0	17.5776	4.61918	0.441489	0.897266	259.619	91.5915	0
117	40552	0	0	12.7621	14.4791	0.0341319	0.999417	6941.79	208.49	0
117	50168	0	0	12.7125	14.4499	-0.9002	0.435476	-541.258	379.423	0
123	32028	0	0	3.80768	14.4056	0.997872	0.0652062	76.6014	22.835	0
123	33916	0	0	3.72628	14.3281	-0.114206	-0.993457	6.67197	10.3348	0
125	19521	0	0	2.30698	7.03187	0.689024	0.724738	86.9021	27.4594	0
125	37745	0	0	2.25225	6.94857	-0.39162	-0.920127	171.633	36.8402	0
125	50605	0	0	2.253	7.04207	-0.376614	0.92637	136.419	15.1353	0
126	21177	0	0	4.83053	7.63074	-0.911914	0.410381	122.851	4.50172	0
126	28446	0	0	4.83535	7.56153	-0.846292	-0.532719	528.646	96.9415	0
130	39047	0	0	5.21374	14.7103	-0.966992	-0.254807	49.111	6.8104	0
130	43752	0	0	5.31546	14.6775	0.635066	-0.772458	67.575	31.336	0
130	49960	0	0	5.23062	14.7718	-0.70124	0.712925	52.5097	4.58475	0
132	29470	0	0	7.38722	3.53771	0.536225	0.844075	258.834	43.8969	0
135	34696	0	0	7.16582	7.46063	-0.990356	0.138548	245.833	46.1227	0
135	41198	0	0	7.25424	7.38792	0.3269	-0.945059	463.964	88.5608	0
138	28676	0	0	25.8257	9.4595	0.617077	-0.786903	235.239	124.542	0
140	37645	0	0	3.5454	14.7693	0.677079	-0.73591	35.4027	11.928	0
140	39263	0	0	3.46859	14.8457	-0.739977	0.672632	39.6666	22.2832	0
146	43101	0	0	13.2816	12.0359	0.750876	0.660444	-105.498	15.6707	0
146	43116	0	0	13.1579	11.9638	-0.944572	-0.328306	-126.322	215.881	0
147	13975	0	0	8.9359	13.8761	0.899569	0.43678	642.908	98.282	0
147	25145	0	0	8.8862	13.9094	0.058382	0.998294	131.348	55.1189	0
148	16186	0	0	17.9234	2.01043	0.862947	-0.505295	543.484	130.363	0
149	21700	0	0	25.6684	9.65479	0.140105	-0.990137	31.4303	59.9196	0
149	52219	0	0	25.711	9.77085	0.748128	0.663554	41.7611	83.2293	0
151	28831	0	0	11.3913	4.20545	-0.478407	-0.878138	462.338	110.449	0
152	16058	0	0	7.80795	3.25441	-0.750683	-0.660663	234.184	43.398	0
152	37748	0	0	7.79763	3.33801	-0.888754	0.458385	145.12	42.9294	0
154	18833	0	0	5.79526	15.3259	-0.489721	-0.871879	31.3827	33.9678	0
156	34543	0	0	16.4108	8.12105	0.43123	0.902242	143.471	313.029	0
158	11919	0	0	20.4481	5.71031	-0.635282	-0.77228	150.096	4.69148	0
159	10956	0	0	26.4347	8.22155	-0.320496	0.94725	-8.39437	48.1718	0
159	40282	0	0	26.4445	8.10922	-0.150432	-0.98862	-35.2307	5.93341	0
164	17602	0	0	19.2805	1.78525	0.777886	-0.628405	346.937	86.1074	0
164	26505	0	0	19.2641	1.88289	0.530226	0.847856	393.552	68.8437	0
165	30530	0	0	8.86159	14.9027	0.196081	-0.980588	-59.8624	29.2631	0
165	31502	0	0	8.79054	14.9328	-0.839865	-0.542795	402.676	20.9291	0
165	42152	0	0	8.91279	14.9471	0.942311	-0.334738	205.737	154.532	0
166	25772	0	0	23.8557	2.38327	-0.999858	-0.0168764	379.024	20.5141	0
174	30024	0	0	14.9378	15.3845	0.00529309	0.999986	62.0521	385.056	0
176	25833	0	0	8.05284	12.6542	-0.580742	0.814088	-31.4274	12.3417	0
176	28268	0	0	8.02693	12.5947	-0.991819	-0.127653	344.301	1.66014	0
176	37679	0	0	8.121	12.6575	0.498123	0.867107	251.889	83.0148	0
179	24017	0	0	4.67129	5.59377	-0.885632	-0.464387	293.574	1.74435	0
182	17570	0	0	13.0487	6.1762	-0.051917	0.998651	264.639	37.5636	0
182	21445	0	0	12.9922	6.13811	-0.906287	0.422663	52.1138	39.6666	0
183	10029	0	0	3.96715	15.7198	0.985908	0.167287	3.89834	1.94137	0
183	26193	0	0	3.92474	15.7688	0.308307	0.951287	18.3182	15.0555	0
184	41451	0	0	17.0657	12.3061	-0.0540767	0.998537	348.249	113.074	0
185	36620	0	0	13.7843	8.47372	-0.281894	0.959446	515.917	80.0788	0
185	45036	0	0	13.85	8.46023	0.637106	0.770776	401.484	131.302	0
189	17773	0	0	23.5087	5.45462	-0.88702	0.461731	266.586	11.8125	0
193	18006	0	0	3.06327	15.3138	-0.418703	-0.908123	-34.2373	3.69251	0
193	19032	0	0	3.02781	15.3758	-0.995068	0.099195	52.1311	0.972093	0
198	22096	0	0	14.0821	5.57119	0.489811	-0.871829	575.068	163.787	0
198	29453	0	0	14.076	5.67551	0.386873	0.922133	940.738	252.947	0
204	15894	0	0	14.5665	7.94425	-0.147181	0.98911	1269.18	107.285	0
204	21198	0	0	14.5189	7.83646	-0.830161	-0.557523	28.8081	15.746	0
204	25939	0	0	14.6464	7.87919	0.998489	0.054953	60.393	55.0272	0
204	32863	0	0	14.5127	7.90274	-0.91965	0.392739	139.061	25.6248	0
207	10791	0	0	10.2044	12.5276	-0.919803	-0.39238	226.065	36.5016	0
207	17625	0	0	10.3136	12.575	0.914914	0.403649	281.093	130.299	0
213	33090	0	0	19.0227	7.9183	-0.218559	-0.975824	414.768	154.642	0
214	16620	0	0	26.7654	8.94063	-0.912717	-0.408592	111.845	16.1884	0
215	37391	0	0	21.6892	8.53079	-0.826693	-0.562653	135.024	116.507	0
224	27982	0	0	26.3512	1.8392	-0.60784	0.794059	181.187	7.59712	0
224	50945	0	0	26.3283	1.77672	-0.976366	-0.216124	55.0584	10.1705	0
225	49371	0	0	16.5647	11.6779	-0.285139	-0.958486	320.385	98.6337	0
226	43870	0	0	11.0843	9.06967	0.295368	-0.955384	1229.95	266.633	0
226	46877	0	0	11.0929	9.19397	0.423542	0.905877	862.571	172.539	0
226	51602	0	0	11.0272	9.18881	-0.559651	0.828729	508.702	39.6829	0
231	13417	0	0	16.5133	1.49087	0.400475	-0.916308	856.677	20.6777	0
232	25618	0	0	20.5844	7.93253	-0.913353	-0.407169	-2.9655	28.525	0
232	48017	0	0	20.5863	7.99599	-0.88829	0.459282	156.795	2.53437	0
237	17124	0	0	20.5292	2.26775	0.622711	-0.782452	548.47	46.0424	0
238	32540	0	0	12.5082	10.1282	0.992901	-0.118943	-138.589	89.0949	0
245	24737	0	0	7.49993	3.40372	-0.247781	0.968816	284.203	4.29242	0
245	41631	0	0	7.44967	3.35983	-0.925416	0.378953	179.15	0.871305	0
249	11409	0	0	23.3002	6.12034	0.737354	-0.675506	323.457	47.7864	0
249	27505	0	0	23.2172	6.12022	-0.735477	-0.67755	67.7027	70.6452	0
251	18674	0	0	14.2066	15.1901	0.410515	0.911854	535.546	254.306	0
259	44262	0	0	4.31339	4.91665	0.999552	-0.0299401	464.275	49.746	0
265	20380	0	0	20.8913	6.91035	0.614469	0.788941	122.82	68.7247	0
268	15542	0	0	6.98334	5.45432	-0.749989	0.661451	195.826	36.0687	0
268	21131	0	0	7.09748	5.42357	0.980768	0.195177	312.814	98.1956	0
268	31410	0	0	7.00595	5.35046	-0.407163	-0.913355	330.485	6.28512	0
270	50443	0	0	17.9513	6.61572	0.201005	0.97959	738.756	127.518	0
271	52249	0	0	7.29073	6.11969	-0.128072	0.991765	222.426	82.2875	0
273	16943	0	0	22.8831	8.02047	0.939581	-0.342326	214.86	40.1934	0
277	17147	0	0	2.356	13.2899	0.0567046	-0.998391	-12.979	8.59362	0
280	39494	0	0	13.7247	9.1698	0.512244	0.85884	591.154	322.037	0
280	40120	0	0	13.7607	9.10811	0.999831	0.0183992	-344.632	0.207598	0
282	34596	0	0	12.1265	12.4094	0.010631	-0.999943	1694.35	282.057	0
284	28978	0	0	12.6269	5.86547	-0.82577	-0.564007	193.032	157.891	0
286	11280	0	0	20.0849	3.4514	0.914202	0.405259	81.0497	75.6966	0
286	29630	0	0	20.0406	3.35853	0.260179	-0.96556	119.177	57.4381	0
288	12437	0	0	11.6995	7.81767	-0.701944	-0.712232	650.255	119.7	0
288	12732	0	0	11.7497	7.90986	0.216496	0.976283	1099.91	125.119	0
288	51642	0	0	11.7721	7.81408	0.627356	-0.778733	565.305	197.768	0
289	15400	0	0	14.7922	15.2547	-0.92633	0.376713	850.458	30.5788	0
289	24636	0	0	14.9093	15.1733	0.675287	-0.737555	1299.36	595.671	0
290	10646	0	0	26.6426	4.96309	-0.96658	0.256363	358.588	22.208	0
293	17473	0	0	2.87185	15.205	0.387854	0.921721	-2.76493	19.4234	0
295	43789	0	0	3.66379	10.8664	-0.756499	0.653995	55.2769	69.7429	0
298	46883	0	0	14.7417	14.6313	0.524099	0.851657	-91.5332	250.028	0
298	51311	0	0	14.7466	14.5119	0.594446	-0.804135	1261.17	18.5406	0
301	13515	0	0	17.1546	8.11674	-0.975037	0.222042	30.6363	194.774	0
301	20138	0	0	17.2012	8.04729	-0.165686	-0.986179	586.128	205.347	0
305	20197	0	0	2.03433	13.7856	0.998699	0.0509883	58.851	0.780368	0
305	25469	0	0	1.94341	13.7243	-0.421828	-0.906676	-11.8778	7.20488	0
306	28965	0	0	22.2897	6.75125	0.432254	-0.901752	132.96	4.04149	0
306	34072	0	0	22.2789	6.87677	0.272352	0.962198	199.174	66.2106	0
306	43894	0	0	22.3274	6.80329	0.991602	-0.129324	117.27	3.5365	0
310	12793	0	0	11.1106	5.83819	0.461816	-0.886976	543.499	175.891	0
310	27914	0	0	11.144	5.91226	0.970411	0.241461	184.641	26.2267	0
310	32468	0	0	11.0227	5.92789	-0.877519	0.479543	138.387	169.964	0
312	28376	0	0	19.0902	8.55861	-0.529955	-0.848026	67.9893	59.4453	0
312	46751	0	0	19.1534	8.63707	0.715502	0.698611	13.9927	1.86628	0
313	14362	0	0	18.2432	1.9913	0.689056	0.724708	67.7046	3.19743	0
315	11736	0	0	6.33926	2.46254	-0.237355	0.971423	248.22	53.4607	0
319	26680	0	0	4.11844	8.6464	-0.122694	0.992445	5.18092	29.9353	0
319	39905	0	0	4.18524	8.61891	0.784981	0.61952	515.624	45.3258	0
328	12483	0	0	18.2861	11.6425	0.686169	0.727442	117.147	130.531	1
328	13021	0	0	18.1712	11.61	-0.965516	0.260343	117.604	16.647	0
328	21397	0	0	18.1827	11.5502	-0.800615	-0.599179	84.4518	3.41652	0
330	50178	0	0	1.277	14.883	0.94518	-0.326549	71.3813	22.3844	0
336	33716	0	0	25.4438	8.4442	-0.368593	0.929591	280.935	133.852	0
336	49714	0	0	25.5061	8.4219	0.874895	0.484312	288.737	107.499	0
338	15248	0	0	26.4319	7.73488	-0.624419	0.781089	286.143	112.453	0
338	51992	0	0	26.4301	7.65604	-0.66015	-0.751133	199.117	84.9722	0
339	32629	0	0	23.6355	4.41477	-0.536979	0.843596	254.754	26.5231	0
339	37003	0	0	23.694	4.28245	0.262751	-0.964864	237.62	76.7265	0
341	32093	0	0	26.5419	3.42368	0.992592	0.121496	199.601	11.9115	0
342	28959	0	0	26.3767	5.55499	0.680405	-0.732836	159.395	80.5332	0
348	19425	0	0	5.32061	13.0467	-0.986998	-0.160732	269.887	20.7924	0
348	27041	0	0	5.43899	13.0186	0.808736	-0.588172	153.849	113.109	0
350	25826	0	0	8.54131	8.31011	-0.936941	0.349488	224.486	146.154	0
354	13595	0	0	24.5611	2.66764	-0.705915	0.708296	93.4934	1.39037	0
354	48239	0	0	24.6256	2.68473	0.261065	0.965321	79.4219	7.26837	0
355	21094	0	0	13.4148	12.4347	0.890282	0.45541	-321.662	674.932	0
355	50823	0	0	13.274	12.4128	-0.986519	0.163644	-404.199	431.375	0
358	35925	0	0	26.4134	9.17735	-0.895841	0.444375	222.64	107.165	0
358	37160	0	0	26.5075	9.08735	0.483408	-0.875395	61.4819	45.8272	0
359	25413	0	0	13.815	5.01315	-0.926499	-0.376296	229.305	55.7296	0
359	37927	0	0	13.8568	5.10113	-0.294341	0.9557	996.016	163.359	0
359	44031	0	0	13.865	4.97288	-0.170829	-0.985301	486.068	98.6945	0
362	12518	0	0	5.88342	10.0906	-0.989481	0.144662	324.527	83.4887	0
362	17338	0	0	5.96872	10.1529	0.163601	0.986527	168.727	27.1081	0
362	28515	0	0	6.01535	10.0348	0.793245	-0.608903	24.7636	25.7892	0
363	13159	0	0	14.7307	13.1321	-0.932	-0.362458	505.848	155.275	0
374	16165	0	0	4.58782	1.57282	-0.967211	0.253975	-18.3146	3.69277	0
374	24287	0	0	4.71816	1.5336	0.946753	-0.321962	70.7068	4.0036	0
375	15047	0	0	2.84791	3.7518	-0.836431	0.548072	90.3413	14.8407	0
375	43957	0	0	2.95497	3.7543	0.809906	0.58656	106.615	8.13056	0
376	17150	0	0	10.8246	2.93489	-0.835094	-0.550107	617.79	274.543	0
376	19194	0	0	10.8178	3.00357	-0.927761	0.373174	150.923	132.756	0
376	32607	0	0	10.9335	2.91807	0.629437	-0.777052	676.829	189.591	0
384	18116	0	0	7.02992	9.04538	-0.994796	-0.101885	216.309	51.2562	0
384	42476	0	0	7.1369	9.00406	0.667828	-0.744315	128.512	18.4154	0
388	18883	0	0	21.6754	9.53302	-0.696132	0.717914	500.786	90.8747	0
388	29001	0	0	21.709	9.41494	-0.213099	-0.977031	161.774	44.1677	0
395	15721	0	0	4.91415	9.40191	-0.639359	0.768908	33.2607	49.8958	0
395	41829	0	0	4.90051	9.31446	-0.843741	-0.536751	529.809	57.5974	0
395	51048	0	0	4.97649	9.41438	0.291476	0.956578	344.723	36.2622	0
400	16125	0	0	19.3008	9.11223	-0.78485	0.619686	396.364	25.1837	0
403	13784	0	0	26.6743	7.12596	-0.913613	-0.406584	398.129	143.449	0
406	29800	0	0	3.27422	10.858	-0.942288	0.334802	49.3491	53.7299	0
406	31130	0	0	3.35999	10.898	0.347944	0.937515	166.991	114.328	0
406	39315	0	0	3.28125	10.7993	-0.836921	-0.547324	206.484	18.0267	0
408	46789	0	0	3.34102	1.74929	-0.957045	-0.289938	15.1676	11.7185	0
408	47519	0	0	3.35813	1.81917	-0.716255	0.697839	171.176	20.9034	0
410	44454	0	0	13.197	8.16377	-0.391846	0.920031	472.739	72.4871	0
413	19246	0	0	23.2757	1.97381	0.65119	0.758915	9.73607	22.0181	0
416	49497	0	0	4.18793	6.00036	-0.981087	-0.193568	187.565	63.2375	0
423	37881	0	0	12.9067	4.58645	0.634639	0.772809	127.78	185.207	0
426	33990	0	0	10.2972	7.54311	-0.999899	0.0141821	-35.8821	37.4158	0
426	44011	0	0	10.3969	7.51897	0.895881	-0.444294	-50.6545	45.0545	0
426	44670	0	0	10.3258	7.49556	-0.455822	-0.890071	228.021	48.1693	0
428	10957	0	0	8.35597	5.82535	0.551204	0.834371	439.568	2.30662	0
431	10658	0	0	21.8669	5.7621	0.451835	-0.892102	410.999	117.135	0
431	21741	0	0	21.8094	5.86493	-0.522687	0.852525	380.012	82.2437	0
431	45094	0	0	21.7911	5.78201	-0.832907	-0.553413	89.3101	114.372	0
436	11887	0	0	17.9943	9.88163	-0.672675	0.739938	785.357	157.184	1
436	22058	0	0	18.016	9.76999	-0.346084	-0.938204	217.912	12.0859	0
436	46699	0	0	18.103	9.85064	0.961678	0.274182	9.52618	0.0904539	0
437	13241	0	0	14.5779	13.4457	-0.392516	0.919745	1321.09	120.494	0
443	14627	0	0	5.7039	9.97407	-0.17673	-0.984259	338.375	97.424	0
444	29264	0	0	16.5258	10.6315	-0.923828	0.382809	969.203	163.98	0
444	37471	0	0	16.5327	10.5643	-0.824191	-0.566311	20.6017	139.4	0
451	37086	0	0	5.09895	3.47616	-0.994487	0.104862	246.767	72.3546	0
452	26596	0	0	12.9643	5.43762	0.544569	0.838716	581.361	219.69	0
452	45323	0	0	12.8587	5.38487	-0.997679	0.0680878	136.831	216.321	0
453	40501	0	0	15.6406	13.2542	0.149848	-0.988709	1025.5	413.246	0
454	23665	0	0	11.9921	12.9217	-0.118742	0.992925	1469.55	145.195	0
454	44929	0	0	12.0598	12.836	0.937964	-0.346733	-150.591	167.619	0
455	12425	0	0	8.17476	12.4255	-0.40371	0.914887	-7.33751	52.354	0
455	24363	0	0	8.13543	12.3731	-0.991008	0.1338	281.697	20.5678	0
455	31496	0	0	8.15913	12.3126	-0.637538	-0.770419	647.379	69.2225	0
455	34579	0	0	8.26824	12.3725	0.992097	0.125477	734.1	292.303	0
457	50187	0	0	19.9246	7.74553	0.301493	0.953469	299.609	53.3568	0
459	44903	0	0	1.28939	3.55792	0.364115	-0.931354	72.7884	1.95966	0
461	13027	0	0	13.6058	15.5391	0.972131	0.234437	591.547	923.572	0
465	42912	0	0	9.76202	7.40402	0.998396	0.0566194	1.28958	18.4283	0
470	27052	0	0	3.63651	6.25532	-0.993804	-0.111145	242.314	30.0455	0
470	36835	0	0	3.68974	6.31334	0.0249299	0.999689	170.407	33.9481	0
474	25094	0	0	25.8109	1.16974	-0.539068	0.842262	85.0574	6.01496	0
483	32952	0	0	23.1946	5.77507	0.554996	-0.831853	191.856	71.0868	0
486	17708	0	0	8.58052	15.2493	0.582281	0.812987	224.041	84.6979	0
488	24415	0	0	23.5307	5.7387	-0.978073	-0.208263	301.53	89.9809	0
488	24853	0	0	23.6408	5.73189	0.944805	-0.327632	532.521	16.1025	0
488	44442	0	0	23.5683	5.69638	-0.322416	-0.946598	-9.64546	2.72808	0
489	23613	0	0	16.7307	7.88325	0.393291	-0.919414	941.078	92.0635	0
491	40045	0	0	25.3302	5.44778	0.994312	0.106505	433.591	92.2541	0
499	13325	0	0	18.8345	1.53316	0.90893	-0.416949	542.698	122.885	0
507	44448	0	0	25.1092	1.82495	0.625773	-0.780005	221.794	18.1335	0
512	45863	0	0	17.8984	14.0217	-0.76734	0.64124	354.264	26.1828	0
522	12218	0	0	23.6168	1.29894	0.470856	-0.88221	238.752	8.22938	0
522	31661	0	0	23.5536	1.3027	-0.573	-0.819555	2.56525	12.3958	0
522	50715	0	0	23.6306	1.39554	0.69936	0.71477	161.931	66.4096	0
524	17499	0	0	19.2084	3.8605	0.480884	0.876784	202.055	101.244	0
524	42589	0	0	19.2113	3.75924	0.530392	-0.847753	574.475	36.8421	0
525	14925	0	0	15.397	3.21203	0.519585	-0.854419	380.79	35.7079	0
530	21819	0	0	20.7599	6.7596	0.759487	-0.650523	231.523	15.4939	0
539	32875	0	0	11.1716	4.97172	0.826292	0.563242	465.589	91.4429	0
539	50244	0	0	11.1073	4.85828	-0.0586208	-0.99828	1712	189.512	0
540	44654	0	0	4.69337	14.2523	0.972898	0.231234	134.546	2.38107	0
540	47374	0	0	4.60941	14.2944	-0.397724	0.917505	12.8088	39.206	0
540	50774	0	0	4.5868	14.1989	-0.767439	-0.641122	87.4915	34.5401	0
541	17502	0	0	7.99926	13.8735	0.603538	-0.797334	2.98337	17.4483	0
541	34312	0	0	7.90554	13.9295	-0.988282	0.15264	322.924	89.2995	0
544	20929	0	0	3.36671	9.89189	0.976265	0.216579	452.247	4.20583	0
544	50060	0	0	3.24874	9.87471	-0.997484	-0.0708978	431.758	42.4069	0
545	18739	0	0	12.2487	15.3796	0.235172	-0.971954	3393.21	1167.38	0
545	37578	0	0	12.2515	15.5186	0.27519	0.96139	3527.27	659.477	0
546	21054	0	0	11.9865	12.0945	0.603085	0.797677	1139.1	217.725	0
546	40035	0	0	11.8947	11.9889	-0.706598	-0.707615	868.535	254.8	0
546	52611	0	0	11.9564	11.9695	0.173806	-0.98478	1055.93	220.807	0
547	50835	0	0	15.9741	7.532	0.755739	0.654873	125.851	71.8776	0
548	20718	0	0	4.8776	8.94987	0.923809	0.382854	638.389	27.6022	0
557	48234	0	0	20.5662	4.80061	0.32814	0.944629	147.994	53.7092	0
560	21176	0	0	15.4549	13.3758	-0.272662	0.96211	999.138	64.4822	0
563	30959	0	0	16.1804	7.21905	0.574345	0.818613	702.807	220.445	0
563	41006	0	0	16.1343	7.09437	-0.0960143	-0.99538	871.76	71.4447	0
565	29903	0	0	11.316	15.8633	0.580914	-0.813965	230.365	266.988	0
566	14826	0	0	5.33548	4.15378	-0.286335	-0.95813	547.384	87.3005	0
566	47505	0	0	5.41377	4.22277	0.98638	0.164483	219.628	52.3919	0
567	17860	0	0	7.79389	8.41296	-0.459573	0.88814	132.097	72.6698	0
567	20902	0	0	7.7611	8.35827	-0.999911	-0.0133334	35.4881	76.9237	0
574	13605	0	0	15.0056	6.74081	-0.746616	0.665255	394.21	123.079	0
582	21471	0	0	20.7302	6.63431	-0.625274	0.780405	650.4	43.2832	0
582	49751	0	0	20.8404	6.54749	0.905301	-0.424771	810.431	73.0298	0
585	17505	0	0	15.6571	1.82729	-0.166093	-0.98611	704.516	32.6979	0
585	37532	0	0	15.7147	1.85089	0.810754	-0.585387	237.107	30.685	0
587	43163	0	0	14.8488	4.54108	-0.288911	0.957356	899.723	58.7306	0
588	21691	0	0	16.4321	12.4391	0.54239	-0.840127	672.53	1.28352	0
588	23590	0	0	16.46	12.4968	0.995507	0.0946843	417.829	110.075	0
592	21303	0	0	12.4811	11.3542	-0.78205	0.623216	225.201	241.113	0
592	42986	0	0	12.6072	11.2753	0.902042	-0.431648	-127.2	48.5365	0
598	18739	0	0	12.3193	15.35	-0.856811	-0.515631	3904.99	1470.54	0
598	44205	0	0	12.4301	15.4005	0.951068	0.308983	2108.4	1168.51	0
599	23962	0	0	11.4986	2.84847	-0.754487	-0.656315	81.8234	75.2519	0
600	17149	0	0	7.62309	10.2154	-0.997448	-0.0713903	284.106	83.1407	0
600	37485	0	0	7.65976	10.1702	-0.274167	-0.961682	557.045	63.3375	0
600	41131	0	0	7.72302	10.2305	0.973851	0.227188	368.608	132.207	0
610	29155	0	0	6.23744	11.3839	-0.501364	-0.865236	479.411	139.094	0
610	46830	0	0	6.20932	11.4653	-0.928241	0.371978	219.376	90.4383	0
611	51012	0	0	11.4601	4.42559	0.807291	0.590154	137.507	76.7535	0
613	19614	0	0	8.88807	5.86093	0.785983	-0.618249	82.39	44.9942	0
613	43002	0	0	8.82293	5.83598	-0.171688	-0.985151	458.306	20.9788	0
616	43975	0	0	6.46835	6.19674	-0.959249	-0.282562	294.409	47.9407	0
618	24312	0	0	7.2598	1.93917	-0.938511	0.345249	87.8884	20.2507	0
618	41136	0	0	7.35626	1.93025	0.985898	0.167348	135.593	23.4362	0
620	34589	0	0	21.012	9.70474	0.156718	0.987643	151.611	99.7248	0
624	15949	0	0	10.378	7.77538	-0.488873	0.872355	476.015	155.837	0
624	47991	0	0	10.4679	7.71602	0.994198	-0.107564	223.693	44.1089	0
625	32816	0	0	4.90277	10.1064	-0.993061	-0.117597	270.46	29.9114	0
627	31117	0	0	7.23997	1.60359	0.991137	0.132845	205.973	76.0523	0
632	31913	0	0	7.09665	15.2754	-0.804891	-0.593423	84.0647	24.2288	0
633	20663	0	0	14.6343	3.22955	-0.497185	-0.867645	481.951	131.917	0
633	33370	0	0	14.7116	3.32413	0.750897	0.66042	369.041	158.915	0
636	44038	0	0	8.2832	9.85249	0.817903	-0.575356	-3.73858	102.705	0
639	18136	0	0	18.0637	3.77832	-0.953626	0.300994	683.107	191.053	0
639	39164	0	0	18.1954	3.78352	0.927053	0.374929	200.54	100.937	0
639	46051	0	0	18.1358	3.82707	0.0766722	0.997056	856.504	108.846	0
642	33911	0	0	2.80502	8.99472	-0.630921	-0.775847	226.133	58.4551	0
642	45598	0	0	2.78126	9.05932	-0.983403	0.181433	197.083	23.465	0
645	21557	0	0	20.888	6.23223	-0.877129	0.480254	422.942	4.27645	0
645	32884	0	0	20.9969	6.22756	0.914882	0.403722	308.714	48.8885	0
645	48659	0	0	20.944	6.26377	0.0433822	0.999059	113.881	17.2903	0
647	14928	0	0	2.63108	15.182	-0.394286	-0.918988	-6.65238	2.52429	0
647	25793	0	0	2.68857	15.1908	0.651259	-0.758855	58.492	13.8622	0
648	48849	0	0	20.893	2.57764	0.626961	0.779051	216.306	37.7673	0
651	47027	0	0	16.2326	9.15979	0.915682	0.401903	6.11443	56.7789	0
654	13963	0	0	23.085	5.72177	-0.673769	0.738942	493.556	96.3017	0
654	32952	0	0	23.1687	5.69985	0.94959	0.313494	182.922	43.8218	0
656	15308	0	0	16.3791	12.1083	-0.77996	-0.625829	-34.448	30.2145	0
656	25528	0	0	16.4088	12.2225	-0.377983	0.925812	1097.7	31.9386	0
665	22590	0	0	1.21313	4.20888	-0.520655	-0.853767	48.5116	35.1299	0
667	39128	0	0	8.75058	3.56142	0.247107	-0.968988	613.053	53.6237	0
668	49029	0	0	2.63895	14.6952	0.693547	-0.720411	29.0467	23.3651	0
679	17157	0	0	20.2131	8.76417	-0.0917064	-0.995786	123.839	48.4307	0
679	30621	0	0	20.2155	8.8749	-0.0491514	0.998791	204.605	68.0522	0
683	21604	0	0	11.71	15.9167	0.953116	0.302604	1564.17	115.399	0
683	31393	0	0	11.6073	15.8274	-0.431715	-0.90201	678.892	657.061	0
685	37023	0	0	18.6102	1.5998	-0.818778	0.574111	767.905	119.075	0
685	42664	0	0	18.655	1.52128	0.0770162	-0.99703	523.436	117.097	0
690	52039	0	0	16.0993	12.275	0.584723	0.811233	81.0435	167.216	0
694	16913	0	0	5.68805	7.99784	0.988569	0.15077	174.964	36.6614	0
694	37239	0	0	5.60168	7.93154	-0.401244	-0.915971	230.942	30.3951	0
698	41647	0	0	12.8294	5.02206	-0.985268	0.171017	36.2972	1.68569	0
698	46978	0	0	12.9279	5.07306	0.428007	0.903775	702.369	135.264	0
703	11253	0	0	8.25448	2.44376	0.837728	0.546088	322.894	113.523	0
703	17317	0	0	8.15778	2.34495	-0.527941	-0.849281	368.186	52.9098	0
707	37769	0	0	26.852	4.77562	-0.55072	-0.83469	86.8386	23.704	0
711	46709	0	0	12.5549	7.83578	-0.774964	-0.632005	344.026	83.3679	0
713	48129	0	0	25.2195	1.88109	0.748433	-0.66321	182.058	2.03914	0
714	27165	0	0	24.2661	8.42148	-0.268315	-0.963331	-5.45474	3.0972	0
721	45111	0	0	21.9965	3.01037	0.993424	-0.114491	73.2944	61.3498	0
726	27311	0	0	10.9795	7.76658	-0.390514	0.920597	361.026	80.5386	0
728	23479	0	0	22.8311	5.1756	0.979918	-0.199403	506.316	72.3875	0
729	21254	0	0	5.33739	1.4321	-0.993672	0.112318	15.4684	9.25893	0
731	14943	0	0	22.4521	6.21865	0.0495681	0.998771	8.54841	27.052	0
732	36841	0	0	4.4977	4.21585	0.731784	0.681537	170.827	12.1331	0
732	39611	0	0	4.45583	4.1065	0.0893815	-0.995997	127.095	0.221417	0
733	12389	0	0	2.15171	3.72912	0.822861	0.568242	215.692	16.6425	0
733	15915	0	0	2.15885	3.65801	0.918746	-0.39485	99.834	14.1587	0
733	32460	0	0	2.02422	3.65564	-0.904195	-0.42712	135.13	6.62769	0
733	43836	0	0	2.07933	3.76009	-0.157777	0.987475	159.506	2.38514	0
743	47050	0	0	16.4547	9.69912	-0.172894	0.98494	1531.23	111.554	0
745	16062	0	0	5.33025	2.41725	-0.0966213	-0.995321	176.823	25.3834	0
748	47786	0	0	18.1576	9.11725	-0.906379	0.422466	1108.66	289.55	0
754	24014	0	0	14.4111	14.2121	0.257477	-0.966284	1765.9	144.277	1
754	48672	0	0	14.3822	14.3407	-0.180443	0.983585	456.52	656.141	1
758	14827	0	0	15.4478	2.87862	-0.988674	-0.15008	-45.369	12.1008	0
758	17359	0	0	15.4715	2.94197	-0.648783	0.760974	328.8	15.8831	0
758	23061	0	0	15.4875	2.82596	-0.419183	-0.907902	357.289	83.5916	0
759	16036	0	0	5.08466	1.49949	0.457792	0.889059	480.612	28.793	0
759	49537	0	0	5.00511	1.41301	-0.8478	-0.530317	262.318	53.4967	0
760	30538	0	0	14.3202	11.7479	0.858315	0.513124	-141.692	29.707	0
760	33979	0	0	14.2665	11.7746	-0.103109	0.99467	1459.24	64.3816	0
762	22945	0	0	16.6696	1.30618	-0.681185	0.732112	522.551	0.622561	0
762	24564	0	0	16.7775	1.21349	0.826473	-0.562976	423.225	30.7234	0
763	17449	0	0	6.08932	4.88672	0.931373	0.364067	540.222	12.9741	0
763	35728	0	0	6.03736	4.92803	0.142265	0.989829	346.651	40.9864	0
763	43206	0	0	5.97726	4.82069	-0.769785	-0.638303	755.729	29.7577	0
765	19801	0	0	17.3834	2.99063	0.366146	-0.930558	668.522	64.0787	0
765	34359	0	0	17.4194	3.06233	0.964343	0.264654	249.567	15.3052	0
768	13532	0	0	24.1698	1.55286	-0.993986	0.10951	9.18269	12.0682	0
768	22606	0	0	24.2078	1.60775	-0.452426	0.891802	247.271	5.94755	0
768	27136	0	0	24.1921	1.49337	-0.675518	-0.737343	-2.33272	2.30417	0
768	34863	0	0	24.2747	1.60595	0.499946	0.866056	66.1981	2.07499	0
770	35323	0	0	8.13134	14.4167	-0.680314	0.732921	81.4438	95.4614	0
782	36735	0	0	16.0147	7.38904	0.482913	0.875669	374.843	306.377	0
782	42068	0	0	15.9294	7.31542	-0.93689	-0.349625	122.905	135.44	0
791	43345	0	0	15.9513	15.0113	0.767726	0.640778	145.502	289.111	0
792	17161	0	0	5.90064	3.46288	-0.925118	-0.379679	192.472	57.0892	0
792	22977	0	0	5.96094	3.56407	-0.106699	0.994291	255.301	50.1119	0
792	26350	0	0	6.03981	3.47134	0.964247	-0.265007	166.8	55.0823	0
794	28224	0	0	10.1555	14.0885	-0.805495	-0.592602	1408.83	147.701	0
795	29376	0	0	2.67968	5.49724	-0.986146	0.165877	365.469	39.9007	0
795	44595	0	0	2.73386	5.5522	-0.179126	0.983826	48.5329	17.258	0
797	19223	0	0	26.37	3.45864	-0.415993	-0.909368	38.939	22.7164	0
797	41358	0	0	26.3519	3.56195	-0.700589	0.713565	212.857	37.7232	0
797	45924	0	0	26.3336	3.507	-0.98869	-0.149972	265.383	16.9089	0
802	20157	0	0	26.8311	5.21208	-0.853692	0.520778	146.995	35.0891	0
803	25402	0	0	16.5411	9.5581	-0.742199	-0.67018	-14.7281	17.492	0
813	49347	0	0	5.49014	2.43453	-0.937375	-0.348321	321.698	69.4797	0
815	46528	0	0	4.79075	8.41424	0.27532	0.961353	124.832	53.0775	0
815	47703	0	0	4.8097	8.30921	0.593848	-0.804577	31.0311	10.1481	0
820	41886	0	0	13.7352	15.7395	-0.585381	-0.810759	2464.66	746.262	0
820	50754	0	0	13.8167	15.7434	0.662366	-0.74918	2280.34	263.293	0
821	36787	0	0	20.2604	10.0405	-0.465386	0.885108	230.476	162.193	0
821	42232	0	0	20.3448	9.99531	0.994648	0.103318	279.314	134.217	0
823	13866	0	0	5.60244	12.7638	0.958932	0.283638	408.933	25.4726	0
823	35627	0	0	5.50004	12.7556	-0.991883	0.12715	344.146	73.9248	0
828	17091	0	0	21.7442	2.60738	0.953166	-0.302448	285.819	84.6817	0
828	41898	0	0	21.6942	2.56041	0.242896	-0.970052	438.068	1.71294	0
830	28142	0	0	11.307	9.66687	-0.873797	-0.48629	439.16	262.193	0
832	50001	0	0	21.9929	5.1406	0.714943	0.699183	-3.84151	63.1435	0
835	18007	0	0	16.0816	7.28641	0.592863	0.805303	94.7657	140.865	0
839	39514	0	0	6.31963	4.67122	0.922899	-0.385043	-4.71641	46.0138	0
839	40630	0	0	6.25813	4.77067	0.0684447	0.997655	442.645	81.5498	0
844	12215	0	0	7.94195	14.0923	-0.303128	-0.95295	113.833	129.364	0
844	25315	0	0	7.89012	14.1601	-0.999156	-0.0410861	125.515	71.5851	0
844	39276	0	0	8.03885	14.162	0.999886	-0.0151065	239.886	116.975	0
846	52374	0	0	20.8894	8.17409	-0.999993	0.00371545	434.119	99.5342	0
847	37194	0	0	1.13571	12.9592	-0.479057	0.877784	9.0392	18.3843	0
847	45800	0	0	1.15774	12.8434	-0.123397	-0.992357	-17.2749	22.1688	0
850	25100	0	0	20.6023	4.25504	-0.717736	-0.696315	124.731	12.0907	0
850	27157	0	0	20.6312	4.35089	-0.212782	0.9771	402.795	65.398	0
850	45866	0	0	20.6623	4.24078	0.329869	-0.944027	259.695	43.8313	0
853	10941	0	0	4.80051	11.4018	-0.965787	-0.259337	135.035	5.50519	0
853	46963	0	0	4.84577	11.357	-0.249917	-0.968267	71.448	65.2573	0
853	47935	0	0	4.84482	11.4792	-0.264998	0.964249	27.5909	19.7193	0
858	41265	0	0	1.71632	8.07543	-0.806549	-0.591168	367.813	45.9629	0
860	27295	0	0	9.09764	8.92904	0.17667	-0.98427	236.409	99.638	0
860	37736	0	0	9.13069	9.02818	0.731846	0.681471	252.215	75.0542	0
861	33305	0	0	17.088	9.0655	-0.386594	-0.92225	307.743	239.769	0
863	42112	0	0	7.06828	6.77431	0.684124	-0.729366	109.399	14.3766	0
867	18214	0	0	15.3194	12.8798	0.816901	0.576779	389.73	78.978	0
867	40675	0	0	15.1968	12.8556	-0.975129	0.221636	81.7403	0.731776	0
877	49531	0	0	8.66293	12.1883	-0.494203	-0.869347	371.777	126.712	0
878	23409	0	0	2.30494	4.5324	0.970553	0.240887	251.151	5.48021	0
878	26270	0	0	2.22644	4.45112	-0.206429	-0.978461	234.857	21.6121	0
878	30503	0	0	2.17756	4.49336	-0.93885	-0.344326	234.062	12.9008	0
878	46687	0	0	2.28612	4.46792	0.688215	-0.725507	104.829	14.2458	0
884	22997	0	0	26.3374	6.54579	0.874065	0.485808	219.035	52.4985	0
884	36764	0	0	26.2259	6.46666	-0.747294	-0.664493	118.374	66.2446	0
884	41452	0	0	26.3034	6.4488	0.379752	-0.925088	282.96	100.754	0
886	30981	0	0	10.4711	8.60261	0.126389	-0.991981	70.0207	212.18	0
886	35702	0	0	10.3993	8.64331	-0.915949	-0.401295	188.845	188.662	0
887	18468	0	0	6.59963	4.39002	-0.884515	0.466512	289.868	7.23728	0
890	28130	0	0	2.98451	6.43441	-0.927214	-0.374531	53.4634	14.2043	0
890	31378	0	0	3.04543	6.5148	0.109557	0.993981	92.4119	8.37048	0
894	32109	0	0	26.9351	5.86124	-0.256312	0.966594	13.6671	16.7344	0
896	13137	0	0	6.27008	14.6932	0.985374	-0.170405	65.1698	20.6982	0
902	13037	0	0	9.40825	13.7133	0.00291599	0.999996	262.209	186.899	0
902	24511	0	0	9.35219	13.6826	-0.845275	0.534332	-90.1902	33.5214	0
905	48879	0	0	9.54676	13.5529	-0.460763	0.887523	-139.752	24.9572	0
906	37428	0	0	26.0984	7.77264	0.355511	0.934672	32.5695	26.5348	0
909	22750	0	0	23.0873	8.30867	0.652751	-0.757572	464.739	102.085	0
909	37964	0	0	23.0496	8.39817	-0.0859447	0.9963	132.617	71.2414	0
909	42323	0	0	23.0035	8.35462	-0.989699	0.143166	580.84	77.9801	0
910	29800	0	0	3.18123	10.8526	0.897567	0.440878	153.777	6.13333	0
911	12196	0	0	3.04405	5.54542	-0.948482	-0.31683	333.177	12.6907	0
911	33905	0	0	3.0774	5.62921	-0.471231	0.88201	83.9378	2.9481	0
911	47648	0	0	3.17883	5.58144	0.98007	0.198654	367.44	35.1369	0
911	47902	0	0	3.09493	5.4994	-0.220545	-0.975377	227.911	44.0744	0
915	13240	0	0	12.5174	7.43316	0.999783	0.0208393	2.03606	32.9522	0
915	19721	0	0	12.3787	7.43416	-0.99938	0.0352195	-51.8715	99.1911	0
916	11491	0	0	16.5652	10.86	-0.997398	0.0720978	553.896	288.439	0
917	38297	0	0	8.66748	12.5511	-0.315113	0.949054	123.661	190	0
920	49309	0	0	8.53806	12.3388	0.481943	-0.876203	-46.2388	49.3592	0
923	15350	0	0	7.90437	1.07901	0.756202	0.654338	530.612	84.5222	0
929	10665	0	0	10.5225	10.6557	-0.836543	0.547901	325.947	37.0801	0
930	40646	0	0	14.4549	15.647	0.424296	-0.905524	533.036	42.0419	0
930	43371	0	0	14.3567	15.7426	-0.916581	0.399849	341.174	34.127	0
936	20564	0	0	8.72223	9.1517	-0.7179	-0.696147	955.626	159.464	0
937	15603	0	0	25.5698	8.85948	0.760686	0.64912	183.446	108.617	0
937	29213	0	0	25.461	8.77562	-0.821392	-0.570365	88.4272	51.2752	0
944	27030	0	0	2.3802	8.35701	0.752138	-0.659006	134.64	51.6648	0
945	32326	0	0	19.8359	1.78096	0.835922	-0.548848	282.867	70.7442	0
952	51531	0	0	2.6388	15.656	-0.738169	-0.674616	1.37692	15.1738	0
957	21380	0	0	17.3419	5.21616	0.901891	0.431963	271.017	0.723772	0
957	40715	0	0	17.2344	5.22066	-0.862585	0.505911	379.639	49.4679	0
961	31550	0	0	22.8282	2.80766	0.897662	-0.440684	308.949	40.6214	0
961	44719	0	0	22.8219	2.87294	0.796935	0.604066	197.132	22.9264	0
962	26978	0	0	25.2691	5.75044	-0.841788	0.539808	322.916	28.7163	0
962	35535	0	0	25.3563	5.65088	0.424018	-0.905654	262.92	100.121	0
963	11181	0	0	9.677	14.7515	0.078195	-0.996938	5.59067	176.781	0
963	16846	0	0	9.61322	14.8432	-0.908032	0.418901	139.365	89.4193	0
966	26437	0	0	16.3813	6.63634	0.823289	0.567623	7.60085	176.275	0
969	17433	0	0	10.249	1.16497	0.766392	-0.642373	170.631	11.1363	0
969	21247	0	0	10.2154	1.26184	0.204055	0.978959	532.196	76.7306	0
976	12145	0	0	2.32721	1.32229	0.0292476	0.999572	295.24	24.49	0
978	11753	0	0	11.8771	15.5457	0.475263	0.879844	2215.08	784.176	0
978	36941	0	0	11.8068	15.4791	-0.904282	-0.426936	2260.44	819.266	0
982	43984	0	0	9.005	5.48345	0.902307	0.431095	238.168	74.7254	0
983	20088	0	0	23.9019	6.38363	0.159744	-0.987158	95.3325	70.7838	0
983	20114	0	0	23.9499	6.49744	0.81863	0.574321	146.776	64.1946	0
983	27217	0	0	23.8846	6.52829	-0.0773135	0.997007	-16.3569	0.103979	0
983	30000	0	0	23.8249	6.48804	-0.895371	0.445321	211.857	15.9582	0
985	51413	0	0	24.4351	1.48958	-0.949913	-0.312514	6.74498	8.50956	0
986	16359	0	0	14.6325	2.69394	0.460603	-0.887606	691.852	83.1392	0
991	10045	0	0	5.79739	3.22539	0.960757	-0.277391	225.561	26.2682	0
991	34163	0	0	5.723	3.31665	-0.0778369	0.996966	383.811	25.6132	0
991	40638	0	0	5.67935	3.19328	-0.687659	-0.726033	566.184	94.4917	0
992	13566	0	0	24.8736	1.42149	-0.99992	-0.0126093	39.1909	3.61545	0
1005	6612	0	0	11.1107	1.2404	0.915066	-0.403305	150.895	51.4802	0
1007	2117	0	0	19.1499	5.46762	-0.62117	-0.783676	273.81	145.355	0
1010	3759	0	0	8.73012	5.11442	0.743667	0.66855	743.668	149.107	0
1013	7575	0	0	2.77148	8.25683	0.144175	0.989552	104.014	28.0585	0
1016	4733	0	0	2.42718	5.79337	0.712988	0.701176	219.755	1.73628	0
1054	2262	0	0	14.696	7.71597	0.740055	-0.672546	535.51	88.7588	0
1060	9234	0	0	20.1959	9.94477	-0.400977	0.916088	354.362	117.17	0
1072	3337	0	0	19.1453	10.8745	-0.974857	0.222831	280.259	20.2786	0
1081	3881	0	0	6.69271	12.0805	0.983964	0.178367	322.665	85.2916	0
1086	7584	0	0	19.34	11.4487	-0.783516	0.621372	597.106	53.984	0
1095	6332	0	0	12.7294	1.76684	-0.994417	-0.105524	111.024	41.2985	0
1129	8596	0	0	4.99929	15.3022	-0.840175	0.542315	28.0294	19.4448	0
1139	2094	0	0	22.1757	6.34051	-0.342323	0.939582	158.409	51.549	0
1140	5327	0	0	16.9747	1.59804	-0.136192	-0.990682	406.79	3.18464	0
1140	6625	0	0	17.0324	1.62596	0.861382	-0.507957	269.897	2.65663	0
1145	4258	0	0	19.9878	11.0747	-0.601274	-0.799043	33.1635	36.232	0
1149	3633	0	0	13.3455	13.6487	0.942895	-0.333091	1378.58	174.519	0
1160	2197	0	0	6.76694	7.052	-0.858364	-0.513041	594.875	85.9774	0
1165	1409	0	0	18.6256	11.7652	-0.501678	-0.865054	294.949	875.246	1
1182	8611	0	0	1.20248	2.81928	0.996775	-0.0802513	190.237	9.85766	0
1202	6326	0	0	13.82	1.3855	-0.197606	0.980282	755.016	19.5959	0
1205	4052	0	0	23.1431	9.69549	0.631252	0.775578	129.891	87.6262	0
1205	9116	0	0	23.1474	9.58927	0.692808	-0.721122	151.889	131.611	0
1209	2079	0	0	13.6984	5.58159	0.0214312	-0.99977	402.153	50.8261	0
1209	3884	0	0	13.656	5.71189	-0.571932	0.820301	580.894	141.657	0
1209	7430	0	0	13.7685	5.65145	0.99971	-0.0240941	169.833	80.497	0
1212	1264	0	0	13.2462	8.78	-0.647696	-0.761899	321.046	168.051	0
1216	5748	0	0	15.3238	10.0145	-0.159619	0.987179	625.69	58.8863	0
1226	4635	0	0	9.20096	6.16317	0.637216	0.770686	641.243	90.0556	0
1232	5677	0	0	8.72791	6.08491	0.736682	-0.676239	212.932	29.0864	0
1239	7789	0	0	13.6714	13.8181	0.133196	0.99109	886.02	226.552	0
1240	3372	0	0	22.0613	7.41886	0.697406	0.716676	48.6116	8.01776	0
1258	8351	0	0	1.20594	8.79628	0.324648	-0.945835	-13.4232	0.715916	0
1270	1894	0	0	11.42	13.9933	0.274971	0.961452	2221.34	550.718	0
1278	4526	0	0	8.13708	4.77472	-0.448927	-0.893569	654.744	114.883	0
1289	6360	0	0	2.72273	10.7652	-0.999319	0.0369092	305.291	30.9029	0
1326	5403	0	0	16.5586	5.36338	-0.153777	-0.988106	197.956	35.2534	0
1330	1694	0	0	20.9773	1.59663	-0.711069	0.703122	502.132	41.0705	0
1342	4647	0	0	25.8195	9.9338	0.99895	0.0458134	397.537	48.7642	0
1343	4524	0	0	23.0592	4.22699	-0.755363	-0.655306	42.3837	34.2223	0
1346	6825	0	0	9.233	1.93693	0.532314	0.846547	410.808	14.7972	0
1364	7682	0	0	24.5798	3.86174	-0.7594	0.650624	201.41	30.4442	0
1365	9070	0	0	13.8022	6.2149	0.748154	0.663525	22.7181	190.569	0
1370	7101	0	0	26.5521	2.97767	0.999949	0.0101241	392.412	31.3562	0
1378	6279	0	0	23.8098	8.22895	-0.670953	-0.7415	8.79155	19.3995	0
1390	3318	0	0	24.6861	8.26013	-0.545737	-0.837956	22.3117	64.0374	0
1413	6794	0	0	21.5678	9.74323	-0.487435	-0.873159	64.571	19.2987	0
1444	7762	0	0	4.50784	5.6741	-0.00795421	0.999968	320.957	60.4496	0
1458	2416	0	0	26.668	8.23593	-0.472571	0.881293	201.382	83.635	0
1471	4730	0	0	15.3825	2.08107	0.175548	0.984471	560.104	53.9404	0
1479	5898	0	0	8.33211	7.28328	-0.977861	-0.209256	22.8053	24.3392	0
1495	4088	0	0	26.6188	4.73014	0.971341	-0.23769	454.537	35.367	0
1503	7043	0	0	19.2792	1.66181	0.909494	-0.415718	544.307	132.587	0
1503	7601	0	0	19.1926	1.62452	-0.32319	-0.946334	336.642	163.467	0
1506	6723	0	0	24.9616	2.85347	-0.574026	-0.818837	178.587	43.0861	0
1532	2571	0	0	1.39653	4.06066	0.733232	0.679978	274.102	4.41718	0
1532	6689	0	0	1.29145	3.97923	-0.84138	-0.540444	286.236	40.999	0
1532	9681	0	0	1.33508	4.08091	-0.187764	0.982214	130.441	17.5892	0
1551	4314	0	0	6.96509	7.37457	-0.901105	-0.433601	584.462	19.4782	0
1562	7458	0	0	10.0208	5.7465	0.237171	0.971468	407.846	7.03622	0
1588	4552	0	0	5.14251	4.43736	-0.373826	-0.927499	514.778	60.301	0
1590	7370	0	0	7.34204	10.6309	-0.506305	0.862355	-19.0575	80.0864	0
1590	9505	0	0	7.38351	10.4963	0.0666633	-0.997776	-21.9889	1.39169	0
1610	9777	0	0	8.19778	9.47825	-0.884307	0.466906	240.597	7.5855	0
1616	1887	0	0	20.6187	10.4584	0.00519555	-0.999987	163.798	280.641	1
1621	4998	0	0	23.6702	1.80037	-0.488444	0.872595	180.473	9.71078	0
1622	4849	0	0	11.72	3.87211	0.62579	0.779992	539.714	44.2528	0
1622	8796	0	0	11.6515	3.76432	-0.440142	-0.897928	811.464	101.722	0
1624	5564	0	0	2.1192	7.42578	-0.9887	0.149905	229.072	5.11623	0
1624	7468	0	0	2.21908	7.47578	0.472647	0.881252	135.451	41.1008	0
1629	7458	0	0	9.99126	5.87479	0.638786	-0.769385	361.024	183.233	0
1635	2395	0	0	6.48527	4.32781	-0.834627	0.550816	37.9067	0.909449	0
1638	3195	0	0	1.07321	13.9751	0.209249	-0.977862	-18.6691	10.1312	0
1658	2079	0	0	13.7713	5.51961	-0.990289	-0.139021	69.3897	109.214	0
1658	3589	0	0	13.9004	5.52293	0.99612	-0.0880073	64.2374	31.0174	0
1658	7430	0	0	13.8302	5.59341	-0.0842287	0.996446	988.61	87.804	0
1662	3564	0	0	17.877	7.1909	-0.485851	-0.874042	249.422	107.095	0
1663	5507	0	0	23.6736	9.43579	0.939404	0.342811	240.733	99.6223	0
1666	7326	0	0	26.3178	8.82329	-0.688978	-0.724782	49.0177	73.7444	0
1680	5772	0	0	1.32836	7.26526	-0.429748	-0.902949	63.9551	0.970151	0
1687	5705	0	0	25.6807	7.48462	0.864357	-0.502879	205.201	28.8935	0
1689	2402	0	0	21.5297	5.49694	0.988091	0.153874	45.729	3.21619	0
1690	7552	0	0	26.4925	1.78074	-0.0241658	-0.999708	82.5768	13.4342	0
1699	9203	0	0	4.13234	12.0187	-0.49026	0.871576	19.0354	20.1027	0
1711	9275	0	0	25.4152	3.07994	-0.948846	-0.315738	194.002	27.353	0
1727	3656	0	0	2.72366	2.60877	0.179188	0.983815	263.501	42.048	0
1733	1888	0	0	7.43544	13.6813	0.959486	-0.281755	38.0358	22.0334	0
1733	6516	0	0	7.33839	13.6719	-0.887627	-0.460562	234.833	2.26055	0
1750	2867	0	0	2.72736	13.4655	-0.987765	0.155951	74.0683	19.6719	0
1755	6921	0	0	6.51921	8.85063	0.591913	0.806002	282.666	25.6666	0
1778	8918	0	0	16.1238	12.4716	0.555027	0.831833	-92.4681	105.382	0
1780	3051	0	0	7.85754	9.42017	0.815412	-0.57888	-97.4655	10.4869	0
1790	7762	0	0	4.52858	5.80527	-0.316208	-0.94869	370.229	35.7447	0
1805	8121	0	0	18.3972	3.50157	0.621398	0.783495	168.19	24.5018	0
1808	4710	0	0	24.0834	3.34058	-0.0898842	0.995952	151.052	59.2177	0
1833	5884	0	0	26.4967	4.83715	0.859568	0.511021	356.033	52.3567	0
1833	6832	0	0	26.3952	4.81439	-0.995465	0.0951257	511.847	36.8858	0
1847	4862	0	0	5.5643	13.9252	-0.293721	-0.955891	6.94887	30.5716	0
1849	8714	0	0	14.0139	7.58142	0.989721	-0.143012	281.84	128.8	0
1856	5811	0	0	14.6863	11.3051	-0.932081	-0.36225	-63.2648	94.9637	0
1877	8410	0	0	8.23008	2.7468	-0.924722	-0.380643	221.886	67.3352	0
1881	4191	0	0	19.4195	9.33922	0.808014	0.589164	-62.6065	6.90987	0
1883	4524	0	0	22.9867	4.24783	0.291116	-0.956688	383.719	95.2457	0
1894	7362	0	0	11.3818	14.0404	-0.997838	-0.0657167	328.588	177.803	0
1918	6685	0	0	2.05161	1.34982	0.950524	0.310653	109.308	33.5972	0
1932	6446	0	0	14.9667	13.7494	-0.160467	0.987041	771.322	213.074	0
1933	6921	0	0	6.51249	8.96353	0.683392	-0.730051	18.1898	145.442	0
1954	3918	0	0	12.7296	15.6321	0.698534	0.715577	3385.94	1007.27	0
1955	9798	0	0	4.48465	11.2795	-0.769051	0.639188	19.4839	71.8773	0
1967	8312	0	0	1.57457	4.13569	0.313549	0.949572	153.575	0.811881	0
1986	9878	0	0	10.4281	12.0548	-0.724426	-0.689353	1142.53	94.8635	0
1987	9041	0	0	6.97532	2.94119	-0.878873	-0.477056	190.289	21.368	0
2003	8374	0	0	26.8912	2.3987	0.878981	-0.476856	162.565	7.13582	0
2012	4527	0	0	19.2207	7.25247	-0.302571	-0.953127	55.9265	13.6569	0
2019	8392	0	0	2.10078	10.8497	0.458444	-0.888723	10.7667	1.98308	0
2037	4341	0	0	3.98264	12.9516	-0.98709	-0.160165	39.3485	2.28971	0
2050	9274	0	0	2.62658	5.77136	-0.698145	0.715957	95.2046	2.73994	0
2055	3882	0	0	21.2422	2.55249	0.966351	0.257229	152.075	29.5743	0
2056	5154	0	0	24.8164	4.34111	0.717374	0.696688	95.7839	14.2234	0
2058	7573	0	0	2.14527	6.25659	-0.903029	-0.429579	350.641	49.3812	0
2058	8575	0	0	2.21328	6.36092	0.0287062	0.999588	72.6676	11.8146	0
2066	6735	0	0	24.2182	9.59184	-0.212374	0.977189	-8.43968	19.1307	0
2074	2956	0	0	4.13053	2.33102	-0.844169	0.536077	64.0024	8.4013	0
2081	8332	0	0	14.22	13.6009	-0.66197	0.74953	3333.24	689.03	0
2083	4628	0	0	3.66263	15.5673	-0.716281	-0.697811	26.8142	21.8962	0
2094	6097	0	0	22.1126	6.35933	-0.800763	-0.598981	80.2799	69.7014	0
2107	9165	0	0	24.5474	9.40653	0.456311	-0.88982	54.8138	19.053	0
2125	4927	0	0	10.0194	13.103	-0.707462	0.706752	-74.9851	70.6102	0
2133	9545	0	0	19.2173	11.7033	0.818596	0.57437	0.205243	12.2238	0
2142	8446	0	0	4.0027	10.0013	0.448468	-0.893799	-7.72606	40.0233	0
2143	8932	0	0	6.30376	1.87827	0.523347	0.852119	338.053	52.903	0
2161	5401	0	0	20.217	3.70361	-0.401821	-0.915718	112.382	0.852285	0
2162	2715	0	0	15.1443	12.572	-0.543727	0.839262	584.573	0.0234481	0
2166	8276	0	0	11.214	4.02494	-0.960239	0.279178	79.1554	7.66551	0
2174	3494	0	0	25.9596	5.83599	-0.742227	-0.670148	147.412	83.0269	0
2181	6793	0	0	26.5481	7.55891	0.579995	-0.81462	26.3307	24.0783	0
2185	8874	0	0	22.6217	3.74159	-0.818586	-0.574384	-3.98501	22.0329	0
2201	9411	0	0	9.93419	6.81042	0.791375	0.611332	382.901	67.6862	0
2231	7375	0	0	8.38915	12.5383	-0.496601	0.867979	44.6037	122.774	0
2234	9587	0	0	14.9173	9.55154	0.489519	0.871993	393.652	339.853	0
2238	6847	0	0	17.9916	4.10939	-0.924647	-0.380826	141.21	24.4397	0
2247	2269	0	0	15.3787	14.2809	0.0929186	0.995674	948.677	228.374	0
2247	4076	0	0	15.3261	14.2488	-0.928281	0.371879	831.193	150.987	0
2262	8149	0	0	14.817	7.70179	0.875812	0.482653	135.887	40.3467	0
2282	7976	0	0	20.1053	5.74041	0.648698	0.761046	133.368	24.69	0
2283	9521	0	0	8.43073	3.58986	-0.863688	0.504027	-22.0342	12.6133	0
2286	6078	0	0	9.81715	1.27478	-0.305366	-0.952235	673	46.4098	0
2287	3272	0	0	25.0955	5.98182	0.785589	0.618749	253.964	64.6208	0
2293	7085	0	0	16.5934	14.9116	-0.988332	-0.152313	50.1898	7.87977	0
2334	8322	0	0	12.4622	11.9504	-0.970236	0.242162	-136.98	91.9033	0
2335	7407	0	0	18.0011	7.60837	0.952752	-0.303749	341.929	171.145	0
2341	4855	0	0	16.0495	5.50595	-0.410134	-0.912025	438.732	68.3781	0
2341	6586	0	0	16.1186	5.52442	0.810209	-0.586141	447.15	74.4041	0
2358	4856	0	0	14.3313	4.84655	0.274884	-0.961478	925.732	162.62	0
2370	7637	0	0	11.5153	11.363	-0.983053	0.183319	-147.717	53.2112	0
2408	5650	0	0	1.93862	11.9586	-0.564897	0.825161	50.6869	77.4632	0
2410	2429	0	0	6.98374	8.57351	0.402086	-0.915602	97.9166	45.8461	0
2428	8399	0	0	8.62047	2.51375	-0.999726	-0.0234254	121.533	3.79756	0
2439	5410	0	0	9.2774	8.2762	-0.342199	0.939627	504.228	138.489	0
2440	5718	0	0	14.2087	14.947	-0.641812	0.766862	4605.71	244.709	0
2442	3551	0	0	8.96181	8.12523	0.96182	0.273682	240.578	101.418	0
2444	5819	0	0	3.28284	12.0448	-0.926795	0.375568	60.3044	27.3246	0
2445	5360	0	0	1.37293	8.71785	0.786215	0.617953	126.644	86.6111	0
2445	8351	0	0	1.2626	8.71731	-0.792139	0.610341	176.594	89.6684	0
2453	5258	0	0	9.08464	4.03135	-0.933946	0.357415	30.6751	8.52158	0
2453	5747	0	0	9.14124	3.94111	-0.0845255	-0.996421	521.076	40.3793	0
2461	7454	0	0	13.3905	1.76087	-0.909084	-0.416614	104.738	18.0557	0
2472	6586	0	0	16.2047	5.52015	-0.864422	-0.502767	8.69237	84.671	0
2482	2875	0	0	20.0861	1.46152	0.00614042	-0.999981	636.025	194.544	0
2495	2927	0	0	8.48107	12.8054	-0.960474	-0.278369	165.394	85.8553	0
2495	6062	0	0	8.55061	12.8972	0.00864823	0.999963	176.079	180.528	0
2512	5489	0	0	26.3179	5.91692	0.0768772	0.997041	25.4848	41.8166	0
2524	5790	0	0	8.55774	14.8452	-0.0382694	-0.999267	28.0738	71.5949	0
2544	7894	0	0	4.50936	8.49139	0.737874	-0.674938	21.0228	30.4314	0
2546	4396	0	0	7.15008	3.12101	0.97633	0.216286	296.307	29.1746	0
2554	4684	0	0	6.38469	1.0586	-0.972447	-0.233122	265.542	90.8989	0
2557	9189	0	0	1.987	6.6749	0.977419	0.21131	229.505	2.13955	0
2560	9941	0	0	19.2902	11.9756	-0.96277	0.270323	37.1977	406.049	1
2566	3114	0	0	12.824	3.14166	-0.603313	0.797505	342.041	2.70182	0
2613	2902	0	0	5.38047	6.10688	-0.621294	-0.783578	259.462	33.8881	0
2624	9112	0	0	17.6662	3.98459	-0.309761	-0.950814	277.001	87.2989	0
2626	4274	0	0	21.5991	2.78388	0.79167	-0.61095	666.093	81.4092	0
2632	3620	0	0	18.7816	12.6878	-0.957047	0.289931	166.696	77.0489	0
2658	6698	0	0	6.5966	14.4161	0.115788	0.993274	9.44735	15.1998	0
2665	8144	0	0	23.3826	7.30566	-0.852844	-0.522167	112.948	10.384	0
2669	7140	0	0	7.59405	2.50809	0.0373508	-0.999302	240.63	8.40215	0
2695	9050	0	0	20.3742	6.57422	-0.984827	0.173539	407.864	95.8472	0
2722	4353	0	0	10.4128	8.93247	0.892769	0.450515	385.926	304.118	0
2732	4743	0	0	9.63369	11.9366	-0.492797	0.870145	276.711	420.951	0
2748	4216	0	0	2.808	14.3714	-0.748912	-0.66267	15.5365	32.0601	0
2750	8226	0	0	9.24941	4.8188	0.938901	0.344187	253.517	52.4389	0
2752	5653	0	0	2.9351	12.3675	0.982319	-0.187214	131.554	35.5339	0
2756	7579	0	0	16.8484	2.07822	-0.0594735	-0.99823	451.041	77.0975	0
2806	9107	0	0	4.05075	2.00949	0.423537	-0.905879	24.0919	19.5935	0
2812	9140	0	0	1.31604	13.04	0.443598	0.896226	39.5298	50.3297	0
2819	2973	0	0	22.3382	3.63732	0.396814	-0.917899	165.927	22.003	0
2819	3850	0	0	22.3499	3.76742	0.554238	0.832358	37.3775	23.6224	0
2823	4062	0	0	19.3752	3.92023	0.204259	-0.978917	296.003	21.3284	0
2824	4937	0	0	19.8311	11.4455	-0.894572	0.446925	365.156	44.014	0
2825	8239	0	0	16.9084	4.57571	0.419992	0.907528	486.767	119.571	0
2837	4860	0	0	16.0267	9.09627	0.352794	0.935701	1052.9	379.584	0
2838	7243	0	0	24.1284	1.34553	0.858044	-0.513576	344.251	33.0305	0
2859	4341	0	0	3.9006	12.8776	0.260843	0.965381	-28.0551	17.1923	0
2860	6515	0	0	7.9434	5.20117	-0.991147	0.132769	101.541	73.7097	0
2863	8489	0	0	21.539	10.2821	-0.998591	-0.053063	32.8313	30.8096	0
2867	6896	0	0	2.62741	13.5397	-0.435461	0.900207	0.433534	1.58719	0
2867	7265	0	0	2.6917	13.538	0.480212	0.877153	-0.495606	23.3523	0
2879	5515	0	0	9.25177	5.08115	0.506798	0.862065	608.292	25.6588	0
2887	7253	0	0	20.7303	5.04531	-0.905271	-0.424834	124.986	54.0246	0
2895	6869	0	0	9.32384	12.0692	-0.966538	-0.256523	120.998	81.5984	0
2911	7609	0	0	14.2619	2.55031	-0.990917	0.134474	32.6777	0.3674	0
2912	3217	0	0	18.6785	6.29292	0.26178	0.965128	329.026	65.4359	0
2923	6084	0	0	13.1812	13.8001	-0.0612802	-0.998121	2243.98	386.771	0
2933	7076	0	0	19.4126	1.7803	-0.199191	0.979961	259.475	48.4732	0
2944	6941	0	0	17.8842	8.71635	-0.456488	0.88973	946.523	138.832	0
2951	6666	0	0	8.50799	15.8652	-0.106607	0.994301	-16.0548	3.72318	0
2961	7942	0	0	20.9795	1.07847	0.980422	-0.196907	141.54	23.5627	0
2996	7186	0	0	13.1455	3.49012	-0.451449	-0.892297	670.126	131.322	0
3001	4260	0	0	9.0658	8.03607	-0.921512	-0.38835	235.779	74.394	0
3030	4955	0	0	18.5135	8.10897	0.42459	-0.905386	888.582	137.411	0
3030	7525	0	0	18.499	8.24636	0.226101	0.974104	98.6811	16.9579	0
3035	7913	0	0	20.8184	7.44014	0.495585	-0.868559	769.651	132.678	0
3051	4428	0	0	7.91518	9.44964	0.00596151	0.999982	237.026	117.802	0
3057	6546	0	0	12.6247	8.72066	0.409762	0.912193	970.034	228.59	0
3070	6553	0	0	1.73175	4.83247	0.641649	-0.766998	46.7791	19.0221	0
3074	4406	0	0	4.51982	5.36042	-0.993615	0.112824	41.6234	55.3445	0
3110	5235	0	0	13.1504	14.9204	-0.827235	-0.561856	676.754	46.8625	0
3117	7992	0	0	25.3601	8.98545	-0.856091	-0.516826	468.964	118.058	0
3134	8433	0	0	15.1991	9.5774	0.859574	0.511011	86.839	235.476	0
3142	8613	0	0	12.8897	11.0524	-0.677304	0.735703	395.923	327.639	0
3169	3977	0	0	11.719	13.1467	0.289804	-0.957086	1607.37	694.232	0
3170	5111	0	0	23.4501	5.29085	0.965279	0.261222	60.7517	35.795	0
3170	5562	0	0	23.3062	5.26602	-0.996995	-0.0774636	108.519	48.8304	0
3176	7219	0	0	1.74284	12.5019	0.843998	0.536346	116.478	53.0704	0
3185	5120	0	0	10.5143	1.7462	0.773578	-0.633701	263.582	36.4666	0
3191	9220	0	0	3.22717	4.8411	0.407324	-0.913284	38.8664	3.67013	0
3195	3827	0	0	1.13655	13.9519	0.791262	0.611478	88.3167	29.2214	0
3220	3292	0	0	11.6026	7.33122	0.998847	0.0480132	154.245	25.0778	0
3229	8420	0	0	12.8184	15.1577	0.782908	-0.622138	-144.561	167.031	0
3231	3330	0	0	13.8503	14.1137	-0.00791324	0.999969	211.144	9710.69	1
3252	6987	0	0	22.4741	5.2035	-0.91891	0.394468	466.599	34.5719	0
3260	4783	0	0	15.6495	10.6742	0.255492	-0.966811	1282.81	183.444	0
3261	8554	0	0	17.6161	8.45179	0.976842	-0.21396	93.9774	57.8519	0
3269	7990	0	0	7.22976	3.75823	0.430301	0.902685	234.619	24.9002	0
3293	8494	0	0	20.2489	8.00022	0.745963	-0.665987	235.972	18.6367	0
3313	9340	0	0	9.38589	7.60622	0.54577	0.837935	35.7877	23.0667	0
3328	4871	0	0	4.81832	12.8196	-0.830236	-0.557411	153.019	39.1194	0
3329	4529	0	0	1.61021	9.54504	0.0570972	-0.998369	22.2286	6.34333	0
3331	8062	0	0	14.0154	6.51035	0.0869853	-0.99621	1208.95	6.61659	0
3340	6842	0	0	8.02286	8.59875	-0.124813	-0.99218	143.575	40.5132	0
3372	4895	0	0	22.1841	7.4606	0.989623	-0.14369	561.615	64.9715	0
3384	9926	0	0	26.9607	4.20549	0.262523	0.964926	77.7808	19.387	0
3392	7539	0	0	16.7	13.3334	0.49056	-0.871407	925.122	302.785	0
3401	4436	0	0	23.2244	9.24932	0.872526	-0.488567	431.253	126.767	0
3416	3827	0	0	1.23459	13.983	-0.999043	0.0437403	86.5018	8.60805	0
3452	4542	0	0	19.6053	12.1185	-0.996358	0.08527	190.938	76.0146	1
3473	5905	0	0	19.5427	3.08617	-0.433695	0.90106	418.091	3.65865	0
3486	8146	0	0	9.70218	5.22068	-0.59281	-0.805342	904.237	200.575	0
3507	8760	0	0	12.1872	8.094	0.297899	-0.954597	518.352	75.1847	0
3510	7168	0	0	15.6447	8.99475	0.791575	0.611072	9.87717	147.867	0
3522	7836	0	0	26.8424	8.16931	0.848159	0.529742	407.288	127.7	0
3523	7121	0	0	12.8958	2.39595	0.299352	-0.954143	524.069	82.5652	0
3523	8076	0	0	12.9179	2.52038	0.610043	0.792368	458.562	121.149	0
3545	7991	0	0	16.9264	1.2989	0.993595	-0.112997	190.733	61.358	0
3551	4260	0	0	9.01298	8.0786	-0.182205	-0.983261	571.704	89.5295	0
3555	6791	0	0	19.2794	3.59347	0.933455	0.358694	127.892	40.8028	0
3558	8122	0	0	9.99959	2.6482	-0.422495	-0.906365	658.37	105.853	0
3561	5624	0	0	5.5495	2.76539	-0.828357	0.5602	49.8124	20.6915	0
3565	5221	0	0	16.6591	10.3013	0.907751	-0.41951	410.295	118.336	0
3565	7798	0	0	16.6136	10.4018	0.283116	0.959086	41.9376	195.567	0
3566	3795	0	0	12.4205	2.49687	-0.933358	0.358946	192.549	174.301	0
3571	5861	0	0	15.5741	7.48769	-0.917349	-0.398085	-29.6072	92.6449	0
3579	6662	0	0	3.00086	9.15936	-0.884431	0.466671	45.8298	9.69952	0
3594	5085	0	0	4.30839	5.40417	0.934127	0.35694	480.83	56.4865	0
3602	8522	0	0	9.98859	1.65341	-0.667177	0.744899	315.308	68.1426	0
3612	8113	0	0	12.2397	10.1872	0.268939	-0.963157	1079.02	216.887	0
3615	8914	0	0	7.16306	2.20521	-0.974137	0.225958	2.86464	29.0966	0
3622	7847	0	0	15.8426	13.238	0.954452	-0.298365	769.523	189.863	0
3622	8892	0	0	15.7523	13.3326	-0.253777	0.967263	480.13	344.564	0
3642	9665	0	0	15.1682	11.9748	-0.967784	0.251781	-219.119	5.99952	0
3671	4701	0	0	2.56255	12.7956	0.355394	-0.934716	-9.83923	17.6432	0
3697	9931	0	0	15.5861	15.387	-0.93556	0.353167	358.011	80.0806	0
3701	7117	0	0	17.7666	5.73203	-0.860242	0.509886	405.181	58.6501	0
3717	6774	0	0	7.26835	8.70502	-0.998124	-0.0612312	38.4911	54.2195	0
3752	9001	0	0	19.9415	6.94433	0.323679	-0.946167	446.902	46.4949	0
3758	3909	0	0	5.6173	12.491	0.798294	-0.602268	30.1771	5.09837	0
3759	8438	0	0	8.75433	5.23136	-0.416118	0.909311	3.13081	22.3969	0
3765	7619	0	0	2.62723	7.01532	-0.910769	-0.412916	265.063	13.0982	0
3775	9264	0	0	21.2001	4.94412	0.720947	0.69299	140.529	14.0873	0
3786	6608	0	0	13.921	12.493	0.00702812	0.999975	1013.97	202.593	0
3797	8045	0	0	6.1173	3.33794	-0.997593	-0.0693461	97.0315	0.849411	0
3814	9316	0	0	16.0545	5.77871	-0.927254	0.374432	117.726	4.91922	0
3823	7799	0	0	18.1596	8.38629	0.450765	0.892643	5.62464	18.2911	0
3829	8077	0	0	16.4347	14.9436	-0.298531	-0.9544	76.6657	3.17603	0
3839	4572	0	0	9.88839	12.2746	-0.666519	-0.745488	888.429	167.211	0
3850	8176	0	0	22.4563	3.81712	0.993967	-0.109678	118.199	67.6582	0
3852	6461	0	0	9.39378	6.38477	0.956314	-0.292342	23.8296	32.0125	0
3853	9303	0	0	9.92182	8.30382	0.980977	-0.194122	5.88666	32.8123	0
3865	7816	0	0	2.64742	6.03814	-0.700263	0.713885	25.313	37.7198	0
3900	4349	0	0	17.0798	2.98969	0.645894	-0.763427	639.473	73.5786	0
3900	6027	0	0	17.0148	3.092	-0.416471	0.909149	776.434	82.3689	0
3919	8476	0	0	16.3233	3.61091	0.702698	-0.711488	248.38	1.90646	0
3941	8036	0	0	26.5588	2.49343	-0.869968	0.493109	254.382	34.0658	0
3947	6778	0	0	8.22693	10.1979	-0.380073	0.924956	290.124	50.4691	0
3954	9520	0	0	14.4142	12.1894	-0.295844	-0.955236	1399.22	299.647	0
3964	6673	0	0	16.3406	4.44616	-0.762046	0.647523	710.486	199.64	0
4000	4343	0	0	6.63279	13.4354	0.609083	-0.793107	67.7514	10.9591	0
4023	5811	0	0	14.5737	11.2934	0.98658	-0.163276	98.5606	298.709	0
4025	4416	0	0	2.5724	7.60037	0.988851	-0.148905	381.028	58.3238	0
4050	5308	0	0	8.25699	13.1259	0.53658	0.84385	215.115	56.8784	0
4059	5372	0	0	13.4682	7.09529	0.999037	-0.0438751	-129.438	25.793	0
4059	9900	0	0	13.3247	7.06945	-0.920848	-0.389923	269.442	84.2778	0
4062	8643	0	0	19.3347	3.83488	-0.887558	-0.460695	65.0745	32.0267	0
4062	8815	0	0	19.3862	3.80291	-0.0186772	-0.999826	259.025	90.4571	0
4065	8080	0	0	17.2309	14.2495	-0.653937	0.756549	377.453	18.7426	0
4076	7358	0	0	15.2717	14.3193	-0.126048	0.992024	529.962	130.775	0
4078	4365	0	0	6.03836	1.29251	0.837952	-0.545743	64.5191	14.6433	0
4084	6241	0	0	1.67124	6.54922	0.536962	-0.843607	99.9233	2.47438	0
4103	8660	0	0	6.43778	2.84067	-0.0754134	0.997152	193.338	38.9783	0
4103	9982	0	0	6.49401	2.81179	0.854223	0.519907	367.34	46.2864	0
4152	7731	0	0	11.3722	10.6542	-0.994025	-0.109149	62.9547	316.49	0
4152	7808	0	0	11.4719	10.6102	0.588599	-0.808425	725.137	416.177	0
4160	4603	0	0	23.2454	3.26957	-0.033945	-0.999424	153.489	23.0029	0
4171	8821	0	0	21.858	9.25726	0.999212	0.039703	652.281	114.405	0
4196	5417	0	0	9.58559	5.67975	-0.449183	0.89344	269.117	68.4721	0
4203	6189	0	0	19.2626	1.40293	0.92959	-0.368596	180.685	4.75514	0
4240	4946	0	0	26.0483	4.968	-0.445774	-0.895146	-18.7341	21.0874	0
4259	7215	0	0	5.32123	14.0725	0.811443	-0.584431	12.1439	25.1277	0
4260	8008	0	0	9.00273	7.93693	0.0386977	-0.999251	473.508	89.3088	0
4290	9752	0	0	26.2984	9.31022	0.796841	0.604189	101.018	61.353	0
4360	9832	0	0	4.7811	13.125	-0.689607	-0.724184	61.102	68.6747	0
4369	8198	0	0	11.3873	10.2262	-0.225095	-0.974337	2097.59	58.7047	0
4437	8397	0	0	19.8615	2.17209	-0.951058	0.309012	68.2573	18.4801	0
4452	7754	0	0	18.267	9.83074	0.768207	0.640201	244.664	97.5965	0
4527	4528	0	0	19.2666	7.21012	0.925394	0.379007	1.01497	14.2404	0
4527	9230	0	0	19.2071	7.1089	0.118251	-0.992984	229.258	113.571	0
4528	4715	0	0	19.3153	7.17407	-0.0940477	-0.995568	229.23	49.6091	0
4542	5533	0	0	19.5626	12.0675	0.260239	-0.965544	224.831	177.048	1
4554	8395	0	0	9.46351	5.0723	0.450814	-0.892618	150.782	29.3012	0
4565	6256	0	0	8.41857	3.71011	-0.943802	0.330512	216.746	35.8637	0
4565	9003	0	0	8.46415	3.7516	-0.240772	0.970582	626.359	74.913	0
4565	9521	0	0	8.4275	3.65027	-0.805748	-0.592259	568.338	115.147	0
4605	8528	0	0	7.99717	3.05192	0.218652	0.975803	950.043	78.1311	0
4628	7462	0	0	3.65925	15.48	0.660178	-0.751109	29.129	14.9159	0
4630	8691	0	0	10.2774	4.21895	-0.958925	-0.283661	-19.7448	23.919	0
4635	5768	0	0	9.26476	6.14966	0.267351	-0.963599	468.063	6.60324	0
4655	7684	0	0	21.1734	3.33454	0.730487	0.682926	-33.1172	4.64161	0
4668	8745	0	0	2.33122	13.0597	-0.196732	-0.980457	-1.9984	42.7799	0
4684	6477	0	0	6.31982	1.10987	0.00237994	0.999997	510.038	73.4871	0
4693	9252	0	0	8.5729	4.92509	0.648362	0.761332	686.73	22.9819	0
4705	6235	0	0	23.0654	1.85723	-0.973299	0.229542	293.578	66.3106	0
4710	8642	0	0	24.1168	3.44581	0.647735	0.761866	114.201	32.5259	0
4712	9529	0	0	14.8026	12.1826	0.886984	0.461799	-23.4367	142.061	0
4727	7755	0	0	24.727	6.75819	0.983388	0.181516	445.527	54.9238	0
4732	5547	0	0	13.431	2.84549	-0.983268	0.182164	145.509	147.582	0
4739	9726	0	0	8.98009	8.97132	-0.0275628	0.99962	1016.27	180.066	0
4747	8082	0	0	1.20923	7.81415	-0.999672	-0.0256131	342.666	34.0775	0
4755	7532	0	0	13.5005	9.89988	-0.950082	-0.311999	-32.2679	48.378	0
4761	8682	0	0	8.514	4.09873	0.835371	0.549686	391.952	151.996	0
4807	5339	0	0	26.2512	5.32648	0.608999	-0.793171	98.3234	65.0578	0
4820	6660	0	0	7.72845	7.60045	-0.573817	0.818984	-59.1684	21.2702	0
4841	6576	0	0	8.89726	6.05428	0.116343	-0.993209	190.439	1.41214	0
4851	5409	0	0	2.36141	4.33168	-0.942391	-0.334514	270.409	0.980339	0
4861	9443	0	0	18.055	5.81755	0.853923	-0.5204	609.964	164.88	0
4862	6636	0	0	5.47975	13.8349	-0.934701	-0.355435	193.824	48.3369	0
4864	7197	0	0	2.09996	3.30251	-0.883498	0.468435	320.931	9.59163	0
4888	7309	0	0	17.3131	8.10305	-0.0125419	0.999921	396.591	5.71648	0
4889	8333	0	0	19.4776	8.00919	-0.828436	0.560084	721.744	38.4321	0
4895	7161	0	0	22.2516	7.37832	-0.0513877	-0.998679	83.6668	14.3821	0
4946	9739	0	0	26.0086	4.86084	-0.244603	-0.969623	2.60092	24.6932	0
5043	9443	0	0	18.1147	5.84513	-0.158346	-0.987384	376.473	95.6881	0
5076	9225	0	0	9.55426	4.00334	-0.882676	0.469982	29.645	19.9056	0
5121	8731	0	0	12.4585	3.44225	-0.996311	-0.0858128	20.8363	157.92	0
5134	7867	0	0	1.33499	1.30091	0.688838	0.724915	121.646	6.87794	0
5176	7507	0	0	7.6851	1.70836	-0.543494	-0.839413	522.372	30.4114	0
5213	5505	0	0	17.7461	12.9632	0.414042	-0.910258	258.046	28.7371	0
5219	5909	0	0	18.4286	12.4283	0.793053	0.609152	-44.191	1.77773	0
5234	5804	0	0	12.2964	4.76612	0.997218	0.0745347	-25.7301	54.1369	0
5258	7827	0	0	8.98598	4.03472	-0.956211	-0.292679	13.9901	34.1279	0
5301	9447	0	0	18.8739	11.7954	0.577871	0.816128	499.39	993.963	1
5316	6308	0	0	6.03646	14.7364	-0.94291	-0.333049	206.358	0.423639	0
5327	6625	0	0	17.0289	1.55774	0.909588	0.415511	299.558	23.1896	0
5341	8337	0	0	21.9745	5.93936	-0.549298	-0.835627	38.0889	27.578	0
5343	6612	0	0	11.1162	1.17552	0.833152	0.553043	147.125	25.5483	0
5357	7458	0	0	10.1114	5.82759	-0.991655	-0.12892	303.201	85.7406	0
5357	9452	0	0	10.2255	5.8809	0.73552	0.677504	377.274	138.169	0
5365	8522	0	0	9.88386	1.75616	0.757475	-0.652864	230.252	42.9278	0
5370	8819	0	0	10.7066	6.52777	-0.352988	-0.935628	1027.3	65.2678	0
5384	6086	0	0	26.7432	7.47117	0.369705	-0.929149	-2.35455	3.2034	0
5387	6228	0	0	3.0126	10.8493	0.00224026	-0.999997	-6.17869	33.0438	0
5387	8636	0	0	3.0735	10.9321	0.955465	0.295104	261.703	2.0545	0
5399	6414	0	0	20.3518	1.43827	-0.430422	-0.902628	-7.21999	16.717	0
5428	5442	0	0	12.1305	3.83811	-0.955921	-0.293625	123.095	10.5328	0
5429	8318	0	0	6.79683	4.50448	0.758625	0.651527	394.096	67.5514	0
5432	9178	0	0	25.9178	2.34814	-0.35252	-0.935804	80.7942	8.87611	0
5433	8413	0	0	5.53772	9.02546	0.743624	-0.668598	81.3407	59.405	0
5499	8333	0	0	19.4819	8.07576	-0.892507	-0.451034	227.803	125.27	0
5500	7783	0	0	6.57634	6.55365	-0.707288	0.706926	116.069	17.651	0
5500	8488	0	0	6.55689	6.49281	-0.986012	-0.166675	13.4085	9.76892	0
5506	5932	0	0	22.8479	8.21487	0.745073	0.666983	37.9183	33.2895	0
5575	6115	0	0	1.32907	9.47088	0.738193	-0.674589	109.159	50.8064	0
5591	9595	0	0	14.3909	1.33792	-0.864632	0.502405	452.539	116.402	0
5593	7415	0	0	21.1213	9.81075	-0.426146	0.904654	247.981	83.5865	0
5609	7410	0	0	2.51236	7.07339	0.778366	0.62781	194.646	22.175	0
5631	8876	0	0	20.8415	2.71037	-0.622436	-0.782671	4.20015	46.2836	0
5649	6904	0	0	11.843	14.6852	-0.980452	-0.196759	370.13	375.004	0
5669	6389	0	0	14.7059	11.0686	0.988289	0.152591	-220.991	112.694	0
5673	8713	0	0	21.5492	9.28231	-0.625582	-0.780158	130.21	105.143	0
5677	6576	0	0	8.85394	6.01647	0.968358	-0.249566	5.27666	66.7918	0
5683	8935	0	0	5.96392	12.4917	0.992777	0.119975	241.034	67.4821	0
5691	8854	0	0	13.6696	6.63016	0.10625	-0.994339	911.302	4.2034	0
5700	9133	0	0	12.3997	7.25559	0.346337	-0.93811	592.3	100.911	0
5724	6600	0	0	5.38496	11.4009	0.946178	-0.323647	175.578	87.1201	0
5725	8571	0	0	16.7181	3.87152	-0.709222	-0.704986	273.68	46.5973	0
5765	7610	0	0	2.06761	4.64311	-0.887783	0.460262	278.129	49.8833	0
5787	9164	0	0	19.7541	6.79005	0.0298985	0.999553	309.887	106.883	0
5807	7939	0	0	25.3463	2.26417	-0.144598	-0.989491	127.666	18.343	0
5822	8041	0	0	9.94916	9.16062	0.904273	0.426955	156.447	105.292	0
5823	6153	0	0	7.37963	7.00134	-0.973582	-0.228339	409.132	90.6561	0
5823	9056	0	0	7.50885	7.02734	0.986135	0.165946	322.614	16.1198	0
5833	8044	0	0	3.45765	9.10637	-0.272184	-0.962245	134.479	73.0828	0
5833	8917	0	0	3.51937	9.12242	0.707155	-0.707059	15.5616	6.5833	0
5841	7344	0	0	5.50537	7.66366	-0.996737	-0.0807182	540.087	28.4481	0
5854	6815	0	0	16.1381	9.8107	-0.756705	0.653756	874.809	90.7542	0
5895	9529	0	0	14.9248	12.2492	-0.868901	-0.494986	-64.7551	42.2086	0
5900	9436	0	0	25.1028	4.67253	-0.866184	-0.499724	237.495	70.6	0
5904	9696	0	0	24.339	5.2241	-0.05288	-0.998601	6.78149	25.6547	0
5905	6850	0	0	19.5832	3.14078	0.988467	-0.151435	-16.7289	12.5975	0
5908	9791	0	0	2.42082	12.3338	0.232239	-0.972659	-22.6224	11.1344	0
5910	6383	0	0	5.69403	6.95942	-0.438122	0.898916	137.907	0.724856	0
5921	6384	0	0	10.4799	4.60498	0.920755	-0.390141	250.955	170.674	0
5921	8587	0	0	10.4061	4.68594	-0.30256	0.95313	537.536	136.243	0
5927	8084	0	0	15.5233	8.41443	-0.920012	-0.391889	-37.972	104.504	0
5957	8948	0	0	2.17294	7.83607	0.221574	0.975144	233.076	55.9817	0
6015	7414	0	0	6.81455	10.8097	-0.18841	0.98209	155.599	132.613	0
6016	6591	0	0	19.5966	3.6386	0.481948	0.8762	19.2531	7.81212	0
6020	8360	0	0	15.2022	6.56547	0.873166	-0.487423	218.548	58.7649	0
6036	7609	0	0	14.1178	2.55066	0.991558	0.129664	180.639	29.2389	0
6044	8061	0	0	21.926	2.24216	-0.741734	-0.670695	2.06953	10.2771	0
6068	9053	0	0	13.6123	3.57525	0.410024	-0.912075	745.52	103.976	0
6070	7976	0	0	20.1639	5.72995	-0.345597	0.938383	634.537	61.246	0
6095	7766	0	0	8.21274	7.5353	0.243636	0.969867	635.156	72.2144	0
6103	8752	0	0	7.25905	1.35965	-0.971106	0.238649	46.8365	41.3395	0
6119	8755	0	0	20.5064	6.45249	0.687326	0.726349	119.197	53.9997	0
6149	6721	0	0	8.00155	9.78727	-0.345976	0.938243	185.474	190.379	0
6153	7686	0	0	7.28452	6.91421	-0.312744	-0.949837	849.189	29.6234	0
6170	8395	0	0	9.44519	4.95575	0.703508	0.710687	605.364	4.34132	0
6174	6490	0	0	6.04335	2.80177	0.388552	-0.921427	144.279	9.40236	0
6182	6500	0	0	18.2064	6.3726	0.0183217	0.999832	84.2068	3.18858	0
6190	9662	0	0	10.4442	15.6772	-0.145123	0.989414	-151.186	42.5424	0
6203	6582	0	0	26.6761	8.43521	0.697627	-0.716461	294.863	137.445	0
6214	6837	0	0	12.3317	9.94475	0.97703	-0.213104	-44.3512	96.7385	0
6237	6815	0	0	16.0287	9.89995	0.792512	-0.609856	484.145	139.799	0
6279	9341	0	0	23.8178	8.12695	0.778669	-0.627435	239.313	84.0821	0
6292	7887	0	0	19.4199	3.05209	-0.472727	0.881209	580.467	103.143	0
6302	8598	0	0	1.88743	15.7596	0.302345	0.953199	-9.00949	2.09344	0
6316	6342	0	0	14.6572	4.15184	0.981688	-0.190495	228.079	35.059	0
6321	8320	0	0	5.07862	7.91135	0.495364	-0.868686	-57.246	6.00389	0
6408	9418	0	0	15.7008	14.5572	0.0257055	-0.99967	709.208	351.934	1
6408	9634	0	0	15.6337	14.6054	-0.955414	-0.295271	-3224.71	1355.9	1
6424	8661	0	0	4.65953	5.93985	0.998493	0.0548702	205.637	70.5513	0
6431	9437	0	0	21.6974	4.35722	-0.495514	-0.8686	162.566	3.81229	0
6439	7966	0	0	24.7633	2.8481	0.388688	-0.92137	44.7246	19.4389	0
6450	8714	0	0	14.1255	7.63301	-0.531384	-0.847131	962.585	252.717	0
6467	7989	0	0	23.2575	8.65961	-0.919178	-0.393841	150.899	78.1216	0
6476	7728	0	0	7.15736	9.83116	0.259544	0.965731	447.939	96.69	0
6495	8754	0	0	14.1191	14.3116	0.997296	-0.0734915	136.886	30.0203	0
6501	7007	0	0	8.88767	5.30603	0.852213	0.523195	462.563	97.5925	0
6534	8655	0	0	11.7689	6.95271	-0.213267	-0.976994	572.99	75.793	0
6626	9548	0	0	1.0612	13.8081	-0.944497	0.328521	150.117	26.9726	0
6651	9937	0	0	14.372	14.5726	-0.686307	-0.727312	-257.988	197.947	0
6694	6746	0	0	15.8434	8.68656	0.495008	0.868888	499.918	186.366	0
6745	7167	0	0	15.5019	5.01882	-0.384525	-0.923115	641.801	99.0077	0
6758	8408	0	0	5.21729	6.51909	-0.595699	-0.803208	254.232	24.2875	0
6844	7163	0	0	19.4925	2.36898	0.807682	-0.589618	557.129	78.9082	0
6850	9237	0	0	19.6253	3.18941	-0.292687	0.956208	724.252	20.1454	0
6898	7061	0	0	5.95979	2.56396	-0.699405	0.714725	157.662	20.1872	0
6898	9057	0	0	6.01952	2.44233	0.137624	-0.990485	285.489	23.1797	0
6936	8842	0	0	3.42109	14.0377	-0.976578	0.215163	70.5998	19.0374	0
6947	9296	0	0	9.34602	2.73803	-0.294725	-0.955582	796.591	137.523	0
6947	9539	0	0	9.29743	2.78685	-0.957141	-0.289621	102.255	21.6771	0
6969	8216	0	0	12.1556	11.6702	-0.652825	-0.757508	305.363	197.581	0
6982	8590	0	0	17.1128	4.20386	0.326772	0.945103	488.82	120.043	0
7018	9499	0	0	26.4916	9.27768	-0.943994	0.329963	370.139	128.737	0
7018	9771	0	0	26.5896	9.19902	0.526564	-0.850135	-10.9495	42.3055	0
7068	7727	0	0	10.9256	14.1219	0.993182	0.116574	452.796	407.353	0
7134	8429	0	0	3.31738	15.8285	-0.644128	-0.764918	31.4388	15.1586	0
7143	7778	0	0	7.11165	13.3245	0.996634	-0.0819818	182.786	58.0781	0
7145	9189	0	0	2.06788	6.72641	-0.604924	-0.796283	97.7819	13.9726	0
7228	9906	0	0	25.9857	1.80203	-0.469319	-0.883029	7.75563	11.1359	0
7268	7754	0	0	18.2656	9.91391	0.790194	-0.612857	177.681	719.343	1
7284	7375	0	0	8.39448	12.6422	-0.58334	-0.812228	622.526	124.647	0
7305	9872	0	0	9.91093	15.8928	0.555742	0.831354	22.4631	13.2761	0
7309	8329	0	0	17.2616	8.1948	-0.847461	0.530857	494.249	109.488	0
7336	8125	0	0	23.0232	7.86408	0.384027	-0.923322	234.311	69.0498	0
7365	8715	0	0	23.3648	7.71688	0.886049	-0.463591	242.574	13.9526	0
7365	9656	0	0	23.3647	7.78138	0.884414	0.466702	-33.6897	21.8608	0
7373	9334	0	0	18.9321	6.8841	0.980923	-0.194397	76.5413	60.9882	0
7386	9618	0	0	6.59425	2.37988	-0.24096	-0.970535	291.964	45.9111	0
7401	8492	0	0	4.28716	11.691	-0.351326	0.936253	-11.785	2.71551	0
7405	7423	0	0	1.98476	4.33835	0.213093	0.977032	184.883	0.567108	0
7414	7536	0	0	6.86194	10.8918	0.944512	0.328476	590.095	133.369	0
7423	9161	0	0	2.05119	4.35931	0.735584	-0.677433	170.784	8.91124	0
7474	8125	0	0	22.9893	7.79717	0.971423	0.237357	151.835	96.2384	0
7553	9382	0	0	5.02776	11.4858	0.611801	0.791012	237.018	18.5453	0
7558	7975	0	0	8.91274	13.7094	-0.778102	0.628138	-53.1841	51.3688	0
7668	9714	0	0	2.65431	4.12339	0.997565	-0.0697386	166.109	21.7993	0
7685	7911	0	0	3.18737	13.1482	-0.848681	0.528906	112.255	57.1653	0
7715	9512	0	0	13.5048	6.33178	0.0920426	-0.995755	1071.57	88.1526	0
7762	9583	0	0	4.44658	5.71225	-0.901361	-0.433069	111.771	10.6452	0
7819	9568	0	0	17.454	13.054	0.933366	0.358926	199.654	154.688	0
7850	9601	0	0	14.1901	14.7192	-0.829051	-0.559173	4.16374	46.3553	0
7866	8540	0	0	14.2212	5.48408	-0.251384	-0.967888	428.036	152.195	0
7902	9889	0	0	16.5286	8.69959	0.711685	-0.702499	664.467	92.8263	0
7922	8838	0	0	15.3744	12.1776	-0.622534	-0.782593	41.9747	64.0057	0
7923	8558	0	0	12.3867	8.44089	-0.262636	0.964895	246.314	50.5564	0
8064	8697	0	0	17.7941	4.98957	0.394882	-0.918732	853.308	8.4002	0
8134	9451	0	0	22.3943	7.25119	-0.909645	-0.415387	251.998	73.0668	0
8163	8354	0	0	13.6673	2.87831	0.641472	0.767147	348.36	36.2774	0
8195	9080	0	0	3.77766	3.14904	-0.424185	0.905576	59.6404	14.4664	0
8197	8838	0	0	15.3205	12.05	0.12656	0.991959	60.5709	111.904	0
8212	9992	0	0	2.8748	8.02624	0.579568	-0.814924	11.5894	29.0943	0
8240	9431	0	0	2.17272	2.45793	-0.035172	-0.999381	111.363	0.263885	0
8286	9036	0	0	5.2529	5.72387	0.994942	0.100448	442.505	38.9927	0
8289	8844	0	0	24.9829	4.24526	-0.279148	0.960248	6.39332	4.43618	0
8301	9658	0	0	23.1457	2.42603	0.98422	-0.176948	87.2122	11.5299	0
8354	8986	0	0	13.6822	2.98956	-0.415922	0.9094	648.881	40.264	0
8355	9367	0	0	12.9761	8.59811	-0.575042	-0.818124	354.2	157.781	0
8399	9207	0	0	8.48625	2.48458	-0.919216	-0.393753	415.225	46.7182	0
8426	9671	0	0	16.0208	11.1089	0.453322	0.891347	-1061.05	1385.18	1
8427	8624	0	0	10.8891	9.50602	-0.936635	0.350307	10.9726	29.2108	0
8474	8773	0	0	5.45746	15.2572	-0.971672	-0.236335	51.5626	1.56003	0
8488	9347	0	0	6.46295	6.51282	-0.832458	0.554089	34.4247	4.81157	0
8522	8974	0	0	9.97356	1.77343	0.462254	0.886748	294.915	102.97	0
8542	9165	0	0	24.653	9.34876	-0.995552	-0.0942152	352.165	20.3503	0
8544	8763	0	0	1.62676	12.0064	0.998939	0.0460496	199.098	24.6175	0
8570	9254	0	0	15.5904	1.2334	-0.646235	0.763138	468.957	50.5872	0
8571	9023	0	0	16.7031	3.7558	0.505814	-0.862642	811.618	58.3394	0
8573	9819	0	0	7.41457	5.21938	0.926186	-0.377066	6.0695	27.947	0
8660	9982	0	0	6.49476	2.8747	0.84166	-0.540007	178.208	32.2108	0
8670	8717	0	0	26.4607	3.13182	0.508779	-0.860897	120.244	28.0204	0
8729	9903	0	0	7.74376	11.6641	0.942817	-0.333311	41.6637	163.773	0
8730	9572	0	0	11.1508	12.6789	0.560118	0.828413	471.032	51.3964	0
8788	9825	0	0	21.111	8.15657	0.843547	-0.537055	554.385	45.4865	0
8796	9417	0	0	11.6869	3.71519	0.991473	0.130309	-12.9393	61.43	0
8841	9213	0	0	5.8043	1.09856	0.192669	0.981264	483.795	76.5108	0
8936	9023	0	0	16.8007	3.70143	-0.99971	-0.0240944	110.018	0.340691	0
9000	9297	0	0	1.76352	9.09346	0.596238	-0.802808	6.41214	6.83184	0
9053	9746	0	0	13.6766	3.49229	0.78083	-0.624744	298.691	76.8141	0
9089	9831	0	0	2.80481	9.62409	0.902829	0.43	389.96	30.0736	0
9125	9857	0	0	5.2697	10.9002	0.587076	0.809532	206.082	96.5401	0
9175	9583	0	0	4.39302	5.75213	-0.155595	-0.987821	81.8584	8.92148	0
9283	9340	0	0	9.45307	7.59991	-0.380442	0.924805	454.955	118.318	0
9296	9539	0	0	9.27961	2.72351	-0.666437	0.745562	352.518	18.6026	0
9514	9830	0	0	13.0543	6.87686	-0.989534	-0.144301	13.3253	112.678	0
9628	9776	0	0	15.3475	2.30662	0.833479	-0.552552	182.948	141.12	0
1000	13486	0	0	1.48404	3.51766	0.997929	0.0643286	274.347	14.3614	0
1000	44903	0	0	1.36589	3.50959	-0.997408	-0.071952	263.953	5.45874	0
1004	51210	0	0	2.9178	2.25751	-0.443232	0.896407	317.57	29.1912	0
1007	21330	0	0	19.2488	5.56955	0.764792	0.644277	19.3435	16.8022	0
1007	28217	0	0	19.1318	5.55813	-0.874639	0.484775	435.653	78.9642	0
1007	30757	0	0	19.2635	5.50677	0.972007	-0.23495	440.993	78.5148	0
1012	34103	0	0	7.33917	8.25894	-0.576373	0.817187	176.977	91.3723	0
1019	18161	0	0	12.4501	7.01904	-0.444986	0.895537	132.369	208.756	0
1020	34199	0	0	2.31683	4.00386	0.996278	-0.0861937	69.2753	6.61611	0
1020	41916	0	0	2.22662	3.96036	-0.551968	-0.833866	350.837	9.00813	0
1034	24409	0	0	18.5962	8.49338	0.520589	0.853808	194.157	47.4885	0
1034	30322	0	0	18.605	8.37516	0.640047	-0.768336	169.489	8.81684	0
1034	31941	0	0	18.4885	8.41025	-0.957943	-0.286959	171.082	5.77618	0
1035	33125	0	0	15.526	4.00516	0.771519	0.636206	327.451	114.445	0
1035	43568	0	0	15.4138	3.97929	-0.972247	0.233957	138.56	109.326	0
1035	46423	0	0	15.4632	4.02713	-0.204949	0.978773	626.766	64.8903	0
1036	11327	0	0	11.8083	1.15679	0.570097	0.821577	514.964	36.3233	0
1040	20044	0	0	2.40558	1.71224	0.248316	0.968679	443.434	8.39505	0
1040	35245	0	0	2.3761	1.56614	-0.146806	-0.989165	276.37	16.6832	0
1041	46322	0	0	9.01403	6.38434	0.00233666	0.999997	750.025	70.5888	0
1041	47351	0	0	8.9501	6.34757	-0.866289	0.499543	173.094	5.2334	0
1045	40967	0	0	10.9591	6.98361	0.981244	0.192772	18.6501	121.597	0
1047	10193	0	0	4.34989	14.812	-0.460168	0.887832	37.2451	21.1327	0
1047	28803	0	0	4.42309	14.7808	0.959143	0.282922	56.7162	14.915	0
1049	35723	0	0	25.5277	7.97192	-0.981754	0.190155	289.551	30.9747	0
1049	43772	0	0	25.5498	7.9157	-0.588025	-0.808843	-11.2991	25.5503	0
1049	46232	0	0	25.5722	8.01646	-0.1897	0.981842	-47.3442	7.99207	0
1050	10965	0	0	15.9331	8.07098	0.0772615	-0.997011	240.036	115.788	0
1050	49670	0	0	15.8776	8.15423	-0.890666	0.454658	294.776	162.544	0
1052	10941	0	0	4.72453	11.4483	0.207972	-0.978135	46.7093	70.9049	0
1052	11014	0	0	4.67033	11.5686	-0.594857	0.803832	94.8539	49.3202	0
1052	12897	0	0	4.64977	11.4848	-0.899276	-0.437382	589.15	52.3335	0
1052	47935	0	0	4.77738	11.5237	0.990415	0.138123	413.89	5.30146	0
1058	17932	0	0	3.7797	3.91295	0.982662	-0.185409	282.389	23.9081	0
1058	33805	0	0	3.67697	3.95404	-0.839496	0.543366	175.05	28.7452	0
1058	41988	0	0	3.73618	3.97854	0.210427	0.97761	181.206	57.1256	0
1058	47476	0	0	3.68323	3.8848	-0.728796	-0.684731	297.385	4.96167	0
1059	21888	0	0	13.4664	7.85728	-0.940705	-0.339226	-57.8253	15.6576	0
1059	44486	0	0	13.521	7.9379	-0.0348259	0.999393	872.642	104.442	0
1060	25040	0	0	20.1586	9.87035	-0.974304	-0.225237	281.467	95.4035	0
1072	32594	0	0	19.1958	10.9287	-0.289458	0.957191	361.187	162.792	0
1074	21420	0	0	16.6853	2.1479	0.605187	-0.796083	495.052	74.3672	0
1074	35588	0	0	16.7136	2.22066	0.984117	0.177519	86.1974	4.39203	0
1074	46480	0	0	16.6134	2.13765	-0.357561	-0.93389	440.51	113.898	0
1074	52547	0	0	16.5654	2.20813	-0.999952	0.00976338	100.605	35.3169	0
1075	16952	0	0	3.87586	6.38718	0.892797	-0.450459	101.665	56.7884	0
1075	46237	0	0	3.85342	6.47259	0.556227	0.83103	380.088	36.9022	0
1076	24392	0	0	14.6262	6.53954	-0.496077	-0.868278	435.288	204.497	0
1076	28500	0	0	14.5935	6.61761	-0.967139	0.254247	466.493	298.154	0
1079	17343	0	0	17.7777	10.3851	0.473021	-0.881051	1332.74	271.836	0
1079	33792	0	0	17.694	10.3962	-0.687269	-0.726403	141.14	208.777	0
1081	16624	0	0	6.56718	12.0959	-0.911445	0.411421	93.7261	15.6991	0
1081	20889	0	0	6.61794	12.1342	-0.145146	0.98941	59.2027	10.0525	0
1086	29347	0	0	19.3312	11.3846	-0.921746	-0.387794	90.9537	82.4329	0
1086	33930	0	0	19.4095	11.3489	0.311776	-0.950156	261.806	128.923	0
1086	45696	0	0	19.4516	11.3952	0.975341	-0.220705	438.388	65.7373	0
1088	12048	0	0	19.2446	2.78121	-0.99989	0.0148507	22.7289	0.315143	0
1091	20851	0	0	15.3682	4.92691	0.121464	0.992596	670.284	106.224	0
1091	26040	0	0	15.373	4.82469	0.214349	-0.976757	636.162	92.8238	0
1092	13272	0	0	11.0882	14.8483	-0.995115	0.0987263	54.7306	188.984	0
1092	22346	0	0	11.1273	14.9035	-0.425248	0.905077	279.077	980.02	0
1092	26338	0	0	11.2125	14.8018	0.815959	-0.578109	-413.916	909.098	0
1094	23251	0	0	15.7901	9.94233	0.825974	0.563709	69.3628	157.054	0
1094	23772	0	0	15.7597	9.83632	0.401991	-0.915644	1241.73	86.5172	0
1094	26758	0	0	15.6901	9.96077	-0.569363	0.822086	1146.72	162.452	0
1094	26948	0	0	15.6924	9.84135	-0.536657	-0.843801	38.1375	104.666	0
1095	15179	0	0	12.8328	1.71253	0.477985	-0.878368	396.113	49.0378	0
1095	27441	0	0	12.7662	1.71228	-0.469726	-0.882812	617.975	65.8261	0
1095	31744	0	0	12.8693	1.77059	0.998642	-0.0520976	257.442	34.1808	0
1095	41513	0	0	12.7589	1.83175	-0.574026	0.818837	553.235	125.736	0
1095	46981	0	0	12.834	1.83529	0.494648	0.869093	529.34	127.238	0
1099	14934	0	0	7.06464	13.9138	-0.916807	-0.39933	250.127	14.949	0
1099	18351	0	0	7.07147	13.9793	-0.814422	0.580273	20.8332	46.4924	0
1104	26060	0	0	15.9013	12.6475	-0.292334	0.956316	2320.88	28.8625	0
1104	48808	0	0	15.9882	12.5721	0.987764	-0.155958	239.553	200.339	0
1104	49702	0	0	15.8798	12.5289	-0.608894	-0.793252	253.239	62.9359	0
1108	21212	0	0	16.3405	9.53693	-0.985045	-0.172298	87.4724	160.344	0
1108	27980	0	0	16.3685	9.59273	-0.450955	0.892547	1093.95	58.3647	0
1110	24126	0	0	1.41783	10.6374	-0.278778	-0.960355	-27.9376	8.03529	0
1110	34890	0	0	1.47216	10.7644	0.502032	0.864849	-21.1877	11.657	0
1110	39721	0	0	1.50677	10.7036	0.999954	-0.00959507	274.157	34.3985	0
1111	46309	0	0	18.2764	11.2506	-0.0289767	-0.99958	380.743	108.672	0
1111	48639	0	0	18.2352	11.3724	-0.629706	0.776834	870.684	78.8801	0
1117	25111	0	0	5.05353	5.50626	-0.266292	-0.963892	159.103	60.3135	0
1117	50816	0	0	5.13519	5.58292	0.978782	0.204907	148.568	34.824	0
1117	52390	0	0	5.07434	5.63501	0.0509967	0.998699	79.8804	26.4086	0
1123	32460	0	0	1.9734	3.68722	0.0179862	-0.999838	78.3017	7.47992	0
1129	18321	0	0	5.04668	15.2131	-0.0208198	-0.999783	-15.365	8.47016	0
1129	41750	0	0	5.0611	15.3272	0.22846	0.973553	-12.5366	11.0121	0
1129	48767	0	0	5.10404	15.2847	0.971065	0.238816	33.4725	7.89331	0
1130	38367	0	0	1.77444	13.8262	0.782852	-0.622208	31.3316	44.6412	0
1136	10635	0	0	15.2654	2.01287	0.0708348	-0.997488	666.073	7.1903	0
1137	52730	0	0	25.633	9.41464	0.3328	0.942997	103.924	1.62883	0
1138	35236	0	0	17.0455	3.32536	0.384537	-0.92311	519.467	63.2427	0
1139	42769	0	0	22.1446	6.22132	-0.757623	-0.652693	113.286	96.7198	0
1144	28995	0	0	20.5783	6.87782	0.711085	0.703106	87.118	51.2302	0
1149	26132	0	0	13.2973	13.6099	0.12245	-0.992475	1080.88	488.447	0
1152	34832	0	0	5.555	15.6692	0.999039	-0.0438236	115.233	4.15961	0
1152	52211	0	0	5.4165	15.6339	-0.855995	-0.516984	73.3423	27.0488	0
1153	19871	0	0	3.56983	5.88133	-0.792246	-0.610201	428.763	34.3645	0
1157	12359	0	0	19.5142	7.10205	-0.629587	-0.77693	172.866	85.2349	0
1157	23162	0	0	19.5475	7.19416	0.0136756	0.999906	436.316	112.878	0
1159	11757	0	0	24.0165	1.6218	0.51976	0.854313	286.217	98.1124	0
1159	13532	0	0	24.0465	1.56395	0.997583	-0.0694882	11.1299	42.9189	0
1159	42405	0	0	23.9331	1.53168	-0.811086	-0.584926	155.715	21.9722	0
1160	15210	0	0	6.77998	7.14294	-0.679258	0.7339	123.981	43.5175	0
1161	36973	0	0	20.1798	11.528	0.834467	-0.551057	315.961	24.645	0
1161	44323	0	0	20.1252	11.5015	-0.0837642	-0.996486	94.0284	49.6292	0
1163	11113	0	0	24.0712	2.40998	-0.59085	-0.806782	112.595	60.1672	0
1163	39739	0	0	24.1681	2.45401	0.996315	-0.0857701	280.566	64.9508	0
1164	18044	0	0	7.66795	4.07367	-0.673705	-0.739001	481.498	76.7718	0
1164	52173	0	0	7.77571	4.10768	0.975889	-0.218265	282.264	42.0784	0
1165	41956	0	0	18.6186	11.8822	-0.601812	0.798638	-546.552	1083.87	1
1165	47010	0	0	18.6914	11.7627	0.433068	-0.901361	642.256	301.869	1
1165	51136	0	0	18.7295	11.8413	0.97623	0.216735	-1852.45	191.852	1
1168	22647	0	0	15.8267	2.9954	-0.696642	-0.717419	368.224	97.3503	0
1168	29943	0	0	15.9011	3.07907	0.630969	0.775808	63.3515	19.9207	0
1168	41924	0	0	15.8405	3.08562	-0.449702	0.893179	374.702	66.0842	0
1173	34237	0	0	26.0056	8.40419	0.973699	-0.227838	217.564	61.2454	0
1176	29643	0	0	23.4798	6.9872	0.962191	0.272375	221.51	36.3806	0
1176	36989	0	0	23.4367	7.02444	0.127037	0.991898	-17.3094	47.8709	0
1179	43103	0	0	20.8542	1.45327	-0.723005	-0.690843	-5.02915	36.7117	0
1179	45158	0	0	20.9633	1.46414	0.844839	-0.53502	383.275	87.317	0
1180	11694	0	0	20.6178	9.2629	-0.775058	-0.63189	55.2271	100.346	0
1180	17176	0	0	20.677	9.37861	0.0591292	0.99825	130.584	154.662	0
1183	42304	0	0	23.0293	6.49963	0.835084	-0.550123	362.442	10.2867	0
1184	26629	0	0	1.89126	11.4618	-0.801509	-0.597982	87.035	51.2996	0
1184	50053	0	0	2.01247	11.5305	0.924768	0.38053	87.9785	25.1505	0
1185	33916	0	0	3.7702	14.2922	-0.951195	-0.30859	71.1947	10.9936	0
1188	17112	0	0	10.7221	3.83525	-0.0822518	-0.996612	420.522	61.7328	0
1188	35605	0	0	10.7353	3.96748	0.116538	0.993186	300.656	31.0443	0
1190	16481	0	0	6.81002	11.1107	-0.973637	0.228104	203.004	123.763	0
1193	47307	0	0	2.67607	3.96419	0.47156	-0.881834	10.1988	11.5465	0
1193	48793	0	0	2.61389	3.96672	-0.541895	-0.840446	25.7124	5.74828	0
1200	15025	0	0	2.78121	10.4448	-0.668152	-0.744025	195.649	49.5486	0
1200	23456	0	0	2.85595	10.4301	0.337938	-0.941168	46.9887	15.4297	0
1200	38262	0	0	2.90294	10.4819	0.969843	-0.243729	186.796	32.0828	0
1203	27961	0	0	14.9611	3.16392	0.990243	-0.139354	163.061	221.249	0
1203	51836	0	0	14.8619	3.12826	-0.674397	-0.738369	634.213	274.954	0
1205	49142	0	0	23.0422	9.68397	-0.789653	0.613554	50.8869	5.10373	0
1206	16300	0	0	17.4316	2.45004	0.884526	0.46649	36.1459	29.9903	0
1206	33137	0	0	17.309	2.46303	-0.767182	0.641429	108.3	52.44	0
1206	51532	0	0	17.3046	2.3737	-0.827007	-0.562192	94.9104	44.4638	0
1216	45640	0	0	15.2751	9.97055	-0.965719	0.25959	-36.6773	43.3049	0
1222	34652	0	0	20.8096	4.38352	-0.892485	0.451077	271.498	58.8238	0
1223	35755	0	0	2.99227	9.70507	-0.7893	0.614008	100.958	93.1882	0
1226	24340	0	0	9.08197	6.08945	-0.973812	-0.227354	157.384	20.98	0
1226	30335	0	0	9.1081	6.16416	-0.62023	0.78442	301.889	51.2577	0
1226	45744	0	0	9.13122	6.03596	-0.306966	-0.951721	533.957	48.9741	0
1228	22386	0	0	6.50167	13.8098	-0.806768	0.590868	154.656	57.6918	0
1228	34633	0	0	6.58265	13.812	0.774365	0.632739	354.919	61.8782	0
1230	19493	0	0	12.1227	4.65172	-0.992475	0.122446	313.483	28.6251	0
1231	24365	0	0	19.7536	7.77163	-0.148255	0.988949	249.064	145.693	0
1231	33788	0	0	19.6964	7.72651	-0.926774	0.375619	549.626	87.9193	0
1232	12750	0	0	8.61752	6.10446	-0.924194	-0.381922	296.489	111.16	0
1232	44559	0	0	8.74253	6.14888	0.957978	0.286843	576.691	212.233	0
1238	37562	0	0	1.42889	8.46827	0.863983	0.50352	236.127	40.3074	0
1239	31027	0	0	13.7062	13.7202	0.72905	-0.68446	1728.15	424.295	0
1239	45898	0	0	13.6185	13.7972	-0.772979	0.634431	1037.51	96.165	0
1240	47751	0	0	21.9498	7.39274	-0.942962	0.332899	368.345	48.2444	0
1246	11223	0	0	2.48392	9.90595	0.907086	-0.420946	105.976	51.7241	0
1246	46782	0	0	2.43348	9.87122	0.0677767	-0.997701	-31.7336	11.9183	0
1246	50868	0	0	2.37471	9.95618	-0.909984	0.414644	103.637	42.2044	0
1249	19554	0	0	24.2662	6.28772	0.00599133	-0.999982	22.3668	31.3534	0
1249	38528	0	0	24.322	6.32101	0.876765	-0.480918	532.358	46.9919	0
1251	26420	0	0	19.049	8.66215	-0.670481	-0.741926	106.583	56.8984	0
1256	16494	0	0	2.92087	6.77001	0.964948	0.262441	75.2165	8.27077	0
1256	37975	0	0	2.89976	6.71204	0.570437	-0.821341	29.2424	12.322	0
1258	29122	0	0	1.24687	8.84131	0.972019	-0.234903	352.342	0.398907	0
1260	24527	0	0	14.245	3.34474	-0.869829	-0.493353	250.141	22.3916	0
1260	40438	0	0	14.2895	3.45223	-0.266313	0.963887	602.849	37.2117	0
1261	26880	0	0	7.58186	11.1203	-0.742172	0.670209	-47.679	52.089	0
1264	24022	0	0	13.1908	8.78833	-0.392124	0.919913	1115.87	241.747	0
1269	13251	0	0	22.4528	7.08585	-0.104121	-0.994565	-5.40138	14.2226	0
1269	25534	0	0	22.402	7.12185	-0.904087	-0.427349	8.67639	14.2912	0
1270	10375	0	0	11.4555	13.8938	0.821182	-0.570666	-200.457	154.161	0
1276	11091	0	0	21.7309	2.32489	-0.301743	0.953389	392.84	51.0034	0
1276	23866	0	0	21.6842	2.27532	-0.969596	0.24471	259.573	88.1588	0
1276	39966	0	0	21.8128	2.29277	0.869438	0.494043	88.2949	13.912	0
1278	15398	0	0	8.23289	4.82604	0.992558	-0.121772	364.884	36.0642	0
1278	36619	0	0	8.1045	4.85701	-0.938953	0.344045	246.944	80.2532	0
1280	10796	0	0	14.0046	9.63329	0.247576	-0.968868	1391.29	99.5259	0
1280	19765	0	0	14.0018	9.73546	0.19562	0.98068	1231.7	220.284	0
1287	11258	0	0	22.8419	7.91595	0.952199	-0.30548	405.555	20.6023	0
1287	23236	0	0	22.8019	7.88125	0.168984	-0.985619	82.4869	44.9214	0
1287	31585	0	0	22.7488	7.95661	-0.870886	0.491486	545.752	47.1779	0
1288	37926	0	0	20.8652	7.21423	0.443768	0.896141	147.482	19.7329	0
1289	13193	0	0	2.75505	10.8172	-0.473485	0.880802	13.3947	21.464	0
1289	32293	0	0	2.84366	10.7472	0.966526	-0.256567	317.682	101.451	0
1293	27505	0	0	23.2109	6.01999	-0.645087	0.764109	504.165	72.5041	0
1293	46664	0	0	23.2727	5.9018	0.259987	-0.965612	204.15	35.1039	0
1294	46365	0	0	24.4875	5.13379	0.440109	-0.897944	146.926	60.1618	0
1303	48085	0	0	2.24409	5.16264	-0.79015	-0.612913	272.903	20.225	0
1305	31371	0	0	26.3136	2.63946	-0.438285	-0.898836	112.123	24.4703	0
1307	25725	0	0	20.5127	3.82572	0.996607	0.082304	206.32	28.034	0
1309	32736	0	0	10.6408	12.2432	-0.627627	-0.778514	1094.27	194.553	0
1309	38409	0	0	10.7241	12.2621	0.903754	-0.428051	-172.1	58.8662	0
1309	40435	0	0	10.717	12.3196	0.77765	0.628697	835.998	183.989	0
1310	38813	0	0	5.91412	13.3931	0.701981	-0.712196	58.912	47.0553	0
1311	40961	0	0	24.1472	9.03222	0.446401	0.894833	-0.589382	74.2922	0
1321	30289	0	0	21.2235	3.8325	0.596828	-0.802369	304.562	4.92416	0
1321	43325	0	0	21.1676	3.94266	-0.295143	0.955453	229.403	53.7019	0
1321	48475	0	0	21.1611	3.8253	-0.398165	-0.917314	95.2425	45.6925	0
1326	17171	0	0	16.619	5.38674	0.778592	-0.62753	365.927	68.9196	0
1326	23398	0	0	16.5183	5.46815	-0.776776	0.629778	346.916	143.428	0
1329	16688	0	0	1.9585	7.37619	0.485254	-0.874373	113.575	14.623	0
1329	19022	0	0	1.86073	7.42507	-0.990583	-0.136913	432.515	30.4287	0
1329	35871	0	0	1.92932	7.50034	0.0449857	0.998988	72.1268	8.9089	0
1331	21457	0	0	8.89921	2.41209	-0.173458	-0.984841	849.166	33.8686	0
1331	21845	0	0	8.96037	2.4609	0.998898	-0.046937	63.4738	49.7216	0
1331	44775	0	0	8.86992	2.49872	-0.734828	0.678254	235.345	37.3356	0
1332	17666	0	0	24.4333	6.19347	-0.861333	-0.508041	27.9787	10.7701	0
1333	10569	0	0	13.5344	9.18733	-0.684616	0.728904	562.043	235.274	0
1333	14660	0	0	13.6011	9.19065	0.608348	0.793671	775.648	319.509	0
1333	22396	0	0	13.5642	9.09843	-0.106862	-0.994274	1194.56	42.4884	0
1335	50823	0	0	13.2408	12.4767	-0.440661	-0.897674	2319	637.534	0
1339	51295	0	0	12.3437	7.61922	-0.571129	0.82086	283.78	44.1118	0
1339	52126	0	0	12.3126	7.56119	-0.999759	0.0219644	-116.172	14.9024	0
1341	51574	0	0	13.7851	14.9004	0.077194	0.997016	3542.48	394.157	0
1343	12834	0	0	23.1432	4.28731	0.862699	0.505717	-0.836375	7.30499	0
1343	38665	0	0	23.1397	4.22941	0.794077	-0.607817	154.558	28.0403	0
1345	12567	0	0	20.8691	10.584	0.947985	0.318315	-270.651	121.375	1
1346	25933	0	0	9.21243	1.80449	0.250682	-0.968069	415.755	135.857	0
1346	27358	0	0	9.12303	1.89113	-0.975628	0.219432	270.06	21.3621	0
1347	23633	0	0	12.3815	14.1223	0.912088	0.409994	190.468	855.391	0
1349	11802	0	0	5.92589	9.44816	0.581335	-0.813665	-39.6123	16.3589	0
1349	23843	0	0	5.95079	9.50777	0.987882	0.155206	283.032	100.542	0
1349	24444	0	0	5.8647	9.44233	-0.413753	-0.910389	382.027	70.829	0
1349	30420	0	0	5.85359	9.54765	-0.594338	0.804215	126.221	53.8174	0
1355	19397	0	0	10.4721	3.97763	0.864875	-0.501987	-33.4015	8.93051	0
1355	39931	0	0	10.3446	4.00556	-0.995526	-0.0944845	13.3543	55.8363	0
1355	46878	0	0	10.4745	4.04176	0.900791	0.434254	257.804	108.663	0
1357	25807	0	0	19.1943	12.1264	-0.393947	-0.919133	-58.7636	73.5411	0
1357	41471	0	0	19.2758	12.1945	0.974636	0.223798	113.226	67.7475	0
1358	32268	0	0	22.183	2.98276	0.0136232	0.999907	173.853	31.4052	0
1359	16205	0	0	15.6487	15.7053	-0.833662	0.552275	304.093	2.62744	0
1359	44008	0	0	15.6459	15.6435	-0.880039	-0.474902	64.4685	75.1659	0
1360	18050	0	0	16.079	6.0796	-0.77215	-0.63544	-64.4749	64.046	0
1361	14826	0	0	5.26886	4.0804	0.926004	0.377514	390.29	77.4784	0
1364	28757	0	0	24.6023	3.76637	-0.390389	-0.92065	87.5456	29.913	0
1371	18655	0	0	14.5564	14.4051	0.685266	0.728292	-7120.15	1283.23	1
1371	34820	0	0	14.5151	14.2823	0.106633	-0.994298	1642.83	230.825	1
1373	11850	0	0	11.0352	15.9211	0.999793	-0.0203552	596.174	175.271	0
1373	12523	0	0	10.9978	15.863	0.436077	-0.899909	-115.853	76.1857	0
1373	36725	0	0	10.9033	15.9145	-0.992673	-0.120828	600.035	123.303	0
1375	33575	0	0	10.6631	1.51695	-0.707932	-0.706281	126.668	4.80139	0
1375	37077	0	0	10.693	1.61567	-0.19669	0.980466	493.483	3.6093	0
1375	39563	0	0	10.7608	1.54233	0.962046	-0.272886	170.7	9.67179	0
1377	12511	0	0	1.66982	8.76131	0.223535	-0.974696	-25.4989	5.15568	0
1377	45169	0	0	1.71452	8.80722	0.980136	-0.198324	289.884	19.0653	0
1379	15728	0	0	14.9332	4.64729	0.420907	-0.907104	553.301	35.4325	0
1379	33877	0	0	14.9719	4.71754	0.991566	0.129601	0.479928	155.138	0
1379	43163	0	0	14.8662	4.65287	-0.566319	-0.824186	227.906	44.8796	0
1379	52623	0	0	14.8759	4.7701	-0.424674	0.905346	551.737	152.299	0
1380	11600	0	0	11.1731	6.58681	0.940976	-0.338473	65.2272	93.1939	0
1380	13225	0	0	11.0911	6.55407	-0.449126	-0.893468	789.145	247.912	0
1383	33092	0	0	20.6039	3.24805	-0.278987	-0.960295	360.022	170.154	0
1383	50232	0	0	20.6699	3.3717	0.643019	0.76585	155.927	60.7366	0
1385	11777	0	0	16.2137	12.2483	0.573194	0.81942	-27.4257	124.826	0
1385	31163	0	0	16.2375	12.1942	0.991587	-0.129443	58.7578	162.365	0
1386	48680	0	0	19.219	4.3421	0.897636	-0.440737	538.817	68.9834	0
1388	23587	0	0	8.59192	8.10379	0.37112	-0.928585	395.214	75.0731	0
1388	48265	0	0	8.63651	8.15976	0.988151	-0.153482	-7.55941	3.44021	0
1390	18439	0	0	24.6901	8.37957	-0.489178	0.872184	137.335	116.649	0
1390	19275	0	0	24.6546	8.3243	-0.996749	0.0805677	560.723	19.6574	0
1390	21488	0	0	24.7941	8.31768	0.9999	-0.0141287	711.363	52.8329	0
1390	36659	0	0	24.7636	8.26098	0.563636	-0.826024	82.1606	46.4742	0
1395	31723	0	0	24.2588	7.51112	0.782757	0.622328	151.509	137.71	0
1395	37080	0	0	24.2295	7.39902	0.37927	-0.925286	256.732	116.371	0
1400	19935	0	0	18.3132	1.64353	0.135994	-0.99071	536.263	56.789	0
1402	29680	0	0	11.1578	3.54351	-0.286535	-0.95807	465.199	64.7861	0
1403	14703	0	0	4.85561	15.8806	-0.676369	-0.736563	16.0957	1.34923	0
1407	22942	0	0	18.6947	12.4026	0.356049	0.934467	-9.64465	14.3165	0
1409	19904	0	0	18.5605	11.7625	-0.573322	0.81933	679.689	630.519	1
1409	20906	0	0	18.5358	11.7018	-0.983	-0.183604	32.4266	3.26892	0
1410	32148	0	0	6.67762	12.5007	0.370562	0.928808	-5.91883	30.1075	0
1410	45298	0	0	6.65971	12.391	0.0558911	-0.998437	-5.50077	33.6736	0
1410	52612	0	0	6.70898	12.4258	0.92208	-0.386999	50.7423	40.4579	0
1412	26067	0	0	2.18264	15.1893	0.940971	-0.338488	35.6905	16.6855	0
1413	37013	0	0	21.5381	9.81697	-0.956553	0.291559	1041.38	46.4373	0
1413	45504	0	0	21.6619	9.79602	0.999209	-0.0397765	1058.11	114.487	0
1417	49296	0	0	2.27748	10.2851	0.751578	-0.659644	80.3453	69.3001	0
1418	11542	0	0	11.0841	3.09239	-0.897842	0.440317	207.837	21.8854	0
1418	28246	0	0	11.139	3.12386	0.0724779	0.99737	677.554	49.4687	0
1418	31155	0	0	11.1552	3.01472	0.35889	-0.93338	801.438	118.308	0
1422	28822	0	0	4.5866	10.4787	-0.530387	-0.847756	328.577	59.3663	0
1422	34468	0	0	4.69077	10.5097	0.907675	-0.419674	107.249	50.2344	0
1422	36264	0	0	4.67147	10.5957	0.641254	0.767328	253.972	59.098	0
1422	42069	0	0	4.58712	10.6018	-0.523091	0.852277	129.659	40.1442	0
1424	41016	0	0	1.91051	2.33459	0.282248	0.959341	218.143	11.7754	0
1429	38503	0	0	19.5306	6.62646	0.184244	-0.982881	453.546	35.9189	0
1429	46736	0	0	19.5726	6.7296	0.817685	0.575665	-7.71265	1.51886	0
1431	16817	0	0	3.00849	6.25269	-0.30591	-0.952061	108.453	0.992298	0
1431	18667	0	0	2.95887	6.3067	-0.973961	-0.226716	441.531	2.48699	0
1431	40897	0	0	3.07979	6.2672	0.652613	-0.757692	151.682	5.5587	0
1434	33003	0	0	14.5592	15.2015	-0.273446	-0.961887	63.7441	21.2504	0
1434	35049	0	0	14.5894	15.307	0.276394	0.961044	107.175	34.0399	0
1440	35941	0	0	19.8405	2.53084	0.421709	0.906731	68.8735	20.3598	0
1440	39329	0	0	19.8013	2.4112	-0.196566	-0.980491	187.027	86.4708	0
1441	13468	0	0	6.76999	14.8933	0.648424	0.761279	57.3768	26.46	0
1442	33575	0	0	10.6474	1.41421	-0.465606	0.884992	551.305	65.7087	0
1443	14259	0	0	3.64355	2.88843	-0.795038	-0.606559	162.244	10.3905	0
1443	45318	0	0	3.70504	2.8594	0.0370603	-0.999313	66.0758	15.8782	0
1444	24017	0	0	4.57414	5.58489	0.95514	-0.296154	204.909	56.2587	0
1446	25436	0	0	14.0884	9.17051	-0.614424	-0.788976	652.398	290.194	0
1446	31238	0	0	14.1516	9.15962	0.316014	-0.948754	705.078	4.65217	0
1446	52706	0	0	14.1205	9.29131	-0.142479	0.989798	1425.17	133.659	0
1447	29133	0	0	14.454	15.464	-0.495679	0.868506	201.858	316.143	0
1447	29530	0	0	14.4291	15.3918	-0.924863	-0.380301	171.608	204.671	0
1447	35049	0	0	14.5383	15.3984	0.963731	-0.266876	158.291	27.1681	0
1450	12500	0	0	10.2791	1.60941	0.312276	0.949991	761.861	60.7371	0
1450	51412	0	0	10.2229	1.59196	-0.796302	0.604899	45.7881	15.3857	0
1452	33942	0	0	2.63927	11.402	0.373323	0.927701	13.5226	14.1331	0
1454	23545	0	0	20.8762	6.06206	-0.266516	0.963831	496.762	174.382	0
1458	20341	0	0	26.7325	8.22474	0.74118	0.671307	184.74	132.062	0
1458	48834	0	0	26.6403	8.18392	-0.99536	-0.0962247	633.736	54.8779	0
1461	28038	0	0	3.88366	4.76326	-0.594147	0.804356	51.1182	59.2473	0
1461	41361	0	0	3.93143	4.65718	0.208449	-0.978033	103.155	62.9177	0
1462	36350	0	0	6.62871	5.38801	0.950901	-0.309495	99.8667	27.1504	0
1464	16801	0	0	1.85776	12.4294	-0.858751	-0.512394	157.38	60.846	0
1469	12268	0	0	4.38432	2.48223	-0.749717	0.661759	175.049	15.2743	0
1470	11864	0	0	7.70105	3.94395	-0.719388	-0.694609	182.629	28.3042	0
1470	18044	0	0	7.68609	4.00693	-0.955579	0.294735	77.9593	96.2396	0
1470	34921	0	0	7.80882	3.97384	0.974208	-0.22565	146.485	67.0652	0
1471	10635	0	0	15.3174	1.98605	-0.854294	-0.519791	151.991	40.4552	0
1473	17339	0	0	11.1773	13.013	0.621814	-0.783165	10.3268	28.1586	0
1473	31459	0	0	11.085	13.0387	-0.936414	-0.350897	59.9318	87.023	0
1474	13721	0	0	10.5981	3.02563	-0.668069	0.744099	346.838	54.4167	0
1474	34483	0	0	10.5738	2.96548	-0.997432	-0.0716133	125.872	16.3218	0
1475	32163	0	0	10.4778	9.68161	-0.565548	0.824715	172.928	215.263	0
1479	29458	0	0	8.44275	7.24823	0.679397	-0.733771	13.9785	11.6146	0
1479	33309	0	0	8.37424	7.23465	-0.346612	-0.938009	689.387	25.4993	0
1479	42198	0	0	8.46159	7.31537	0.9624	0.271636	136.867	44.8303	0
1480	35434	0	0	2.19831	6.10101	0.559473	-0.828849	9.23874	17.7268	0
1481	23538	0	0	8.913	12.808	0.62323	-0.782038	-63.7216	0.291016	0
1486	29090	0	0	25.9141	2.70782	-0.595198	-0.803579	21.7681	2.47759	0
1486	32412	0	0	25.8839	2.76927	-0.999804	0.0197874	146.441	23.1442	0
1486	33739	0	0	25.9995	2.8301	0.550141	0.835071	130.706	20.0706	0
1488	21019	0	0	9.49434	13.9436	-0.442112	-0.89696	915.721	198.814	0
1488	48354	0	0	9.46217	13.992	-0.998366	-0.057145	765.722	199.167	0
1489	37624	0	0	6.32661	8.25566	0.352489	0.935816	488.523	106.619	0
1491	32737	0	0	7.77333	7.782	0.917255	0.3983	218.964	89.9051	0
1492	19008	0	0	13.3832	5.63553	-0.922964	0.384887	169.896	130.453	0
1492	44018	0	0	13.4395	5.53429	-0.158877	-0.987298	606.08	222.399	0
1492	47502	0	0	13.4745	5.67715	0.315533	0.948915	563.101	140.112	0
1495	28400	0	0	26.5746	4.68237	0.310593	-0.950543	75.8441	30.647	0
1497	24334	0	0	9.56034	9.77668	-0.748349	0.663306	-49.7293	55.5661	0
1497	34759	0	0	9.55375	9.71948	-0.880925	-0.473257	305.219	72.8294	0
1500	16440	0	0	26.7037	5.93579	-0.228288	0.973594	86.5598	32.4202	0
1500	29125	0	0	26.7689	5.86122	0.934245	-0.356631	187.303	31.9148	0
1501	50849	0	0	3.29189	4.56382	-0.990614	0.13669	97.7975	15.1869	0
1501	52673	0	0	3.34194	4.6197	-0.245157	0.969483	116.011	4.56572	0
1503	11075	0	0	19.1603	1.73479	-0.782317	0.62288	590.151	12.198	0
1504	12254	0	0	5.38844	2.15734	-0.641056	0.767494	242.16	79.2733	0
1504	40474	0	0	5.36591	2.09536	-0.983771	-0.179426	-18.6117	17.8774	0
1506	46092	0	0	24.9473	2.95036	-0.786922	0.617053	347.028	19.5192	0
1509	41824	0	0	10.3531	15.7829	0.643095	0.765787	340.181	116.216	0
1513	18955	0	0	4.71489	8.82124	-0.999154	0.0411354	241.882	48.5711	0
1521	17262	0	0	20.7159	4.60742	0.778017	-0.628243	900.68	82.6487	0
1523	22480	0	0	7.19326	15.613	0.981626	-0.190815	60.4566	33.6213	0
1523	38126	0	0	7.10222	15.574	-0.539481	-0.841998	112.697	8.98075	0
1523	52281	0	0	7.176	15.6675	0.693402	0.720551	49.4899	22.4236	0
1524	22634	0	0	10.8583	1.93822	0.961496	0.27482	59.6025	19.1788	0
1527	22024	0	0	16.0446	13.6473	-0.459416	-0.888221	96.4079	1.66385	0
1527	25995	0	0	16.0452	13.775	-0.451469	0.892287	900.217	189.737	0
1527	36571	0	0	16.1125	13.6483	0.486683	-0.873579	396.081	56.0693	0
1528	20270	0	0	3.75164	6.92024	0.809401	-0.587256	82.364	30.0679	0
1528	34977	0	0	3.63422	6.94153	-0.964017	-0.26584	136.901	1.86486	0
1530	11077	0	0	23.7242	6.34829	-0.799835	-0.60022	24.5062	22.1628	0
1537	51680	0	0	10.2025	13.0995	-0.201679	-0.979452	1470.62	555.581	0
1538	25567	0	0	26.8306	8.57812	0.407073	0.913396	-21.6541	82.7802	0
1542	28257	0	0	21.3801	5.79333	-0.976785	-0.214223	243.774	88.1278	0
1542	33206	0	0	21.4379	5.74761	0.0159143	-0.999873	263.532	104.715	0
1551	27507	0	0	6.97117	7.4361	-0.799654	0.600461	96.1369	4.47378	0
1551	34696	0	0	7.06659	7.43558	0.805546	0.592534	1026.49	102.987	0
1551	50589	0	0	7.01328	7.3412	-0.0917851	-0.995779	588.046	122.079	0
1552	17232	0	0	5.89844	8.42641	0.0548334	0.998496	278.883	86.3526	0
1555	24445	0	0	2.61981	5.06149	-0.685869	0.727725	119.142	1.62597	0
1555	25899	0	0	2.73331	5.02369	0.985175	0.171555	438.917	27.8154	0
1556	35493	0	0	3.29572	6.23124	-0.91166	-0.410945	386.81	13.3336	0
1556	48537	0	0	3.36075	6.32271	0.0884219	0.996083	315.107	50.8455	0
1563	21816	0	0	11.2568	2.07987	0.559133	0.829078	454.646	55.5352	0
1565	12528	0	0	9.9684	14.5494	0.972813	-0.231594	107.259	218.769	0
1568	31418	0	0	5.71381	12.004	0.637241	0.770665	277.208	79.3686	0
1568	50043	0	0	5.72476	11.9099	0.797128	-0.60381	96.3166	129.82	0
1568	51623	0	0	5.6185	11.9062	-0.754342	-0.656482	361.961	92.9033	0
1572	24179	0	0	9.90456	1.15334	0.417547	0.908656	489.62	47.3603	0
1580	14190	0	0	15.8215	15.5359	0.939669	-0.342086	420.775	34.223	0
1580	44390	0	0	15.6975	15.5292	-0.897947	-0.440103	93.5838	145.121	0
1581	16220	0	0	9.68729	15.4477	0.357421	0.933943	12.5462	126.747	0
1583	21674	0	0	2.35344	10.1071	0.765253	-0.64373	18.2343	6.28239	0
1583	43449	0	0	2.26616	10.1727	-0.831296	0.55583	74.4518	41.3315	0
1583	49296	0	0	2.31454	10.1969	0.0536878	0.998558	-40.4771	14.3138	0
1584	17964	0	0	1.57017	14.8759	-0.0478554	-0.998854	-12.4009	3.89267	0
1585	17942	0	0	6.84407	2.06802	0.787342	0.616517	45.7998	84.9296	0
1587	37948	0	0	16.1629	3.32867	0.986046	0.166471	119.653	105.253	0
1587	45337	0	0	16.0586	3.27868	-0.747429	-0.664342	-11.4097	19.3129	0
1588	23161	0	0	5.09846	4.49249	-0.987373	-0.158413	212.966	50.6236	0
1588	26399	0	0	5.24099	4.50586	0.999607	0.0280185	324.149	84.0609	0
1588	32164	0	0	5.21281	4.44678	0.60616	-0.795343	10.2018	19.4233	0
1590	25536	0	0	7.44898	10.5514	0.971651	-0.23642	269.282	138.178	0
1590	47693	0	0	7.3223	10.5232	-0.779598	-0.626281	638.51	98.31	0
1591	16495	0	0	7.42534	4.14474	-0.718782	-0.695236	260.913	74.5018	0
1591	27106	0	0	7.47948	4.13186	0.32828	-0.94458	212.953	7.09995	0
1591	27383	0	0	7.51424	4.17971	0.999821	-0.0189164	54.1858	20.4229	0
1598	14028	0	0	6.66015	10.4426	-0.314997	0.949093	32.6134	0.982166	0
1598	17893	0	0	6.61664	10.3567	-0.951587	-0.307378	241.919	80.3804	0
1598	34966	0	0	6.7241	10.4313	0.620351	0.784324	387.366	48.3458	0
1598	42837	0	0	6.68708	10.3095	0.0786576	-0.996902	148.79	75.3301	0
1613	15544	0	0	5.82727	8.1797	-0.508074	-0.861314	338.112	70.2772	0
1615	12948	0	0	5.64648	9.64514	0.958384	0.285482	306.708	63.2886	0
1615	24945	0	0	5.55147	9.65757	-0.852766	0.522293	162.748	7.5821	0
1618	15281	0	0	18.7671	8.4607	-0.967393	-0.25328	262.178	126.539	0
1618	29976	0	0	18.789	8.51848	-0.560123	0.82841	763.96	16.747	0
1619	42460	0	0	8.90185	7.72685	-0.211458	0.977387	333.04	166.454	0
1621	10162	0	0	23.7495	1.76689	0.965998	0.258551	35.627	5.21295	0
1621	18297	0	0	23.6785	1.70148	-0.337529	-0.941315	3.21093	29.4623	0
1622	41395	0	0	11.6573	3.88221	-0.349853	0.936805	391.293	93.9571	0
1624	11908	0	0	2.14856	7.35881	-0.558705	-0.829367	143.742	4.33683	0
1644	50177	0	0	4.97834	13.3517	-0.700609	0.713545	47.1736	22.8877	0
1644	52097	0	0	5.0348	13.2654	0.373509	-0.927627	65.3394	42.3092	0
1654	15607	0	0	7.18709	6.37705	0.52966	-0.84821	193.554	64.3185	0
1654	16104	0	0	7.1874	6.47424	0.534893	0.84492	218.577	41.0791	0
1654	45011	0	0	7.10084	6.41242	-0.972744	-0.23188	121.342	54.5414	0
1654	45556	0	0	7.12284	6.47212	-0.589479	0.807784	73.3934	22.8788	0
1657	17526	0	0	14.1672	3.6317	-0.8391	0.543978	410.235	87.9822	0
1662	10729	0	0	17.8439	7.28309	-0.930624	0.365977	287.492	22.7899	0
1662	17066	0	0	17.9624	7.31158	0.662374	0.749173	226.312	52.4335	0
1663	45378	0	0	23.6437	9.35924	0.458812	-0.888533	73.3421	96.3516	0
1666	24275	0	0	26.3998	8.92097	0.59468	0.803962	-18.7879	52.6807	0
1667	19604	0	0	24.6022	1.29204	-0.25451	0.96707	276.189	35.9292	0
1667	23724	0	0	24.6886	1.18694	0.89934	-0.43725	151.778	29.6003	0
1667	25085	0	0	24.6106	1.14556	-0.142161	-0.989844	171.319	15.5284	0
1667	51423	0	0	24.5566	1.18192	-0.863625	-0.504134	4.79341	10.6987	0
1673	19944	0	0	9.3724	15.3661	0.496961	0.867773	77.3869	70.1302	0
1675	27914	0	0	11.235	5.85804	-0.250789	0.968042	401.41	12.1294	0
1678	16092	0	0	3.10603	2.79259	0.155564	-0.987826	81.1071	5.89884	0
1680	12804	0	0	1.41869	7.32467	0.999357	0.035862	331.6	9.0781	0
1680	25080	0	0	1.38743	7.26768	0.503357	-0.864078	55.2061	4.62937	0
1680	29851	0	0	1.38727	7.37716	0.501209	0.865326	97.9426	42.4925	0
1683	10531	0	0	8.88597	12.2236	0.594745	-0.803914	-53.2176	83.6369	0
1683	13685	0	0	8.81589	12.3489	-0.373791	0.927513	199.952	242.035	0
1690	15133	0	0	26.5403	1.81074	0.91034	-0.41386	124.943	13.2065	0
1692	15587	0	0	10.3888	2.23295	-0.673221	0.739441	210.975	88.1823	0
1692	29578	0	0	10.4079	2.13332	-0.3526	-0.935774	559.84	40.9003	0
1692	41207	0	0	10.4499	2.2446	0.353272	0.935521	541.844	93.8064	0
1695	26039	0	0	15.4584	9.44942	-0.969154	-0.246458	121.183	107.931	0
1695	47433	0	0	15.5162	9.54008	-0.186445	0.982465	848.689	204.285	0
1695	50446	0	0	15.6022	9.45294	0.980057	-0.198715	298.311	63.5162	0
1698	47420	0	0	3.42634	12.3496	0.550026	-0.835147	22.62	3.43097	0
1700	12745	0	0	25.4115	4.87085	-0.994003	-0.109351	375.357	25.3573	0
1700	51034	0	0	25.5089	4.83114	0.634627	-0.772819	228.025	9.46904	0
1703	21228	0	0	6.78818	2.58735	-0.616107	0.787662	168.871	10.435	0
1703	23394	0	0	6.77031	2.5345	-0.967673	-0.252208	115.415	18.3955	0
1703	27816	0	0	6.8698	2.54024	0.990248	-0.139314	261.67	67.2629	0
1707	49891	0	0	3.50968	12.7413	0.489695	0.871894	46.9628	53.9539	0
1708	33255	0	0	11.4816	2.39551	0.613125	0.789986	427.001	48.9266	0
1708	36447	0	0	11.4168	2.40671	-0.312255	0.949998	709.431	53.7055	0
1710	13097	0	0	8.45548	5.44623	-0.712064	0.702115	104.187	99.7093	0
1710	36895	0	0	8.55403	5.44349	0.749301	0.66223	296.475	60.5548	0
1710	46485	0	0	8.45151	5.35599	-0.771704	-0.635982	352.897	79.7144	0
1716	11769	0	0	26.0306	3.09229	0.423811	0.90575	116.881	7.51368	0
1716	33739	0	0	26.019	2.95417	0.267708	-0.9635	132.896	22.9654	0
1719	25881	0	0	12.5794	13.1047	0.966514	-0.256613	-132.554	374.561	0
1719	36377	0	0	12.5432	13.1661	0.244263	0.969709	1426.23	278.25	0
1719	42676	0	0	12.489	13.0904	-0.839226	-0.543782	940.5	990.347	0
1725	33093	0	0	17.5347	12.3032	0.221572	-0.975144	194.271	207.828	0
1725	41012	0	0	17.5337	12.4075	0.202671	0.979247	107.07	131.778	0
1725	46808	0	0	17.5762	12.3553	1	0.000312849	264.068	132.655	0
1727	17691	0	0	2.67733	2.51917	-0.699212	-0.714914	257.453	34.5515	0
1727	32860	0	0	2.76543	2.56952	0.970858	0.239655	133.278	11.8184	0
1731	38521	0	0	1.84539	14.7062	0.126444	0.991974	-12.6069	6.46852	0
1731	38713	0	0	1.77808	14.6457	-0.999813	-0.0193271	97.9469	10.1141	0
1733	41009	0	0	7.34681	13.7323	-0.726624	0.687035	19.4163	62.8587	0
1736	32517	0	0	24.8385	4.9401	-0.245992	-0.969272	68.1633	5.1363	0
1737	39694	0	0	26.3819	4.69859	-0.999854	0.0171146	323.323	40.7375	0
1738	44041	0	0	20.5998	9.81266	-0.960204	0.279299	553.005	55.3809	0
1741	17076	0	0	26.0953	2.1099	0.993607	0.112898	130.318	10.7196	0
1742	46992	0	0	13.4169	9.11372	-0.997913	-0.0645714	-77.3311	44.2417	0
1748	36150	0	0	18.6623	1.77913	-0.993914	-0.110163	160.21	88.8704	0
1748	40288	0	0	18.7356	1.83485	0.372775	0.927922	219.917	141.248	0
1748	49096	0	0	18.7542	1.74773	0.718697	-0.695323	384.405	83.6427	0
1750	12401	0	0	2.84016	13.4529	0.99779	-0.06645	60.3053	1.51548	0
1751	24884	0	0	14.0877	11.3684	-0.3414	0.939918	843.262	49.291	0
1751	28957	0	0	14.1242	11.2535	0.263681	-0.96461	1276.54	232.554	0
1755	11896	0	0	6.43812	8.76594	-0.779628	-0.626243	512.479	13.8022	0
1761	37196	0	0	21.808	4.11381	0.869002	0.494808	250.038	164.718	0
1761	47227	0	0	21.7132	4.14207	-0.457753	0.889079	238.368	54.4596	0
1764	18310	0	0	12.1821	13.3056	0.75328	-0.657699	688.702	423.159	0
1764	34415	0	0	12.187	13.3724	0.841014	0.541013	713.483	619.177	0
1764	36060	0	0	12.1158	13.2921	-0.436169	-0.899865	2026.16	417.474	0
1772	18633	0	0	15.155	9.36246	-0.432904	0.90144	1358.33	92.9936	0
1773	12872	0	0	11.0907	6.75498	-0.801714	0.597708	17.3483	69.8062	0
1773	52213	0	0	11.1723	6.76478	0.636432	0.771333	842.077	184.357	0
1775	34241	0	0	2.38962	8.47555	0.852026	-0.5235	215.631	50.0097	0
1775	48902	0	0	2.27784	8.46276	-0.7116	-0.702585	130.353	5.08336	0
1776	12660	0	0	26.6503	2.0136	0.813284	-0.581867	98.0669	13.1836	0
1776	27956	0	0	26.5943	1.99321	-0.250038	-0.968236	40.5892	0.566489	0
1776	50011	0	0	26.6248	2.09408	0.328404	0.944537	99.6476	4.25961	0
1779	10991	0	0	15.104	1.53329	0.475059	-0.879954	518.789	84.5059	0
1779	22079	0	0	15.0718	1.6285	-0.157887	0.987457	509.383	78.1131	0
1779	42289	0	0	15.0513	1.53585	-0.558496	-0.829507	305.981	40.4748	0
1780	33569	0	0	7.81736	9.51857	0.178205	0.983993	482.27	65.128	0
1784	35597	0	0	18.445	7.62195	-0.998878	-0.047361	289.197	35.9434	0
1784	42170	0	0	18.5152	7.68405	0.168324	0.985732	651.461	133.563	0
1790	20835	0	0	4.50359	5.88247	-0.812357	0.58316	260.155	44.6872	0
1790	44299	0	0	4.59318	5.83998	0.965593	-0.260059	153.836	68.0804	0
1792	15570	0	0	8.6814	11.4907	0.789769	-0.613405	91.5307	19.8665	0
1793	31961	0	0	21.8412	1.44161	0.0303756	0.999539	135.708	23.7051	0
1793	38670	0	0	21.8916	1.41171	0.862171	0.506618	7.85151	4.22082	0
1799	20457	0	0	13.2324	11.2554	-0.622114	-0.782926	2062.61	812.361	0
1799	33714	0	0	13.304	11.3829	0.344476	0.938795	1526.08	106.532	0
1800	22161	0	0	8.10754	11.2165	0.367238	0.930127	823.765	212.527	0
1800	38507	0	0	8.03441	11.1054	-0.709155	-0.705053	1050.45	87.4006	0
1805	12913	0	0	18.2862	3.47111	-0.934108	0.356989	439.852	104.053	0
1805	21495	0	0	18.2936	3.40582	-0.83027	-0.557361	15.5566	11.2974	0
1805	44294	0	0	18.4243	3.44509	0.999971	-0.00758738	-15.5617	30.332	0
1810	18460	0	0	4.42917	12.185	-0.464988	0.885317	79.5185	107.916	0
1814	10278	0	0	6.67635	12.8232	-0.750029	-0.661405	85.6284	5.25976	0
1814	12938	0	0	6.71154	12.9385	-0.252691	0.967547	37.8453	64.1862	0
1814	43304	0	0	6.79998	12.8664	0.998698	-0.0510208	400.741	92.473	0
1816	18646	0	0	6.97857	2.14172	0.366157	-0.930553	291.506	77.7187	0
1816	44327	0	0	6.92217	2.25139	-0.543895	0.839153	229.643	27.4006	0
1817	39469	0	0	2.092	12.6631	0.874803	-0.484479	145.029	39.1459	0
1821	20500	0	0	7.32748	9.65674	-0.448408	-0.893829	63.0379	49.3089	0
1821	30319	0	0	7.30762	9.75797	-0.752553	0.658532	-52.8942	14.4958	0
1821	43903	0	0	7.42188	9.71328	0.999649	-0.0264766	39.9494	81.0566	0
1822	17527	0	0	16.8528	8.72167	0.632512	-0.774551	839.504	47.9547	0
1822	51058	0	0	16.7752	8.79744	-0.788942	0.614467	990.843	274.494	0
1824	11559	0	0	11.298	12.7851	0.0923521	-0.995726	590.619	184.118	0
1824	19255	0	0	11.3601	12.8775	0.956963	0.290211	-84.8347	382.218	0
1834	37745	0	0	2.17494	6.93537	0.674232	-0.738519	110.902	25.6739	0
1834	41596	0	0	2.12492	7.04902	-0.0894928	0.995987	22.1343	15.3713	0
1834	45505	0	0	2.07515	6.94904	-0.848475	-0.529235	28.8113	5.74157	0
1835	19841	0	0	3.63119	13.8779	0.37629	0.926502	3.89196	9.10846	0
1837	16078	0	0	12.9326	15.229	0.998874	0.0474459	-152.155	221.981	0
1841	12274	0	0	18.9535	9.43044	-0.872519	0.488581	291.829	9.04867	0
1844	30996	0	0	4.1221	5.39733	-0.281384	-0.959595	41.2548	19.6553	0
1844	39926	0	0	4.08295	5.4408	-0.983477	-0.181032	335.049	13.5937	0
1847	20643	0	0	5.58848	14.0392	0.119721	0.992808	-4.22678	0.270221	0
1848	12025	0	0	15.0028	8.56685	0.862303	-0.506393	267.796	253.789	0
1849	19323	0	0	13.9202	7.66316	-0.276504	0.961013	630.315	129.9	0
1849	38605	0	0	13.9877	7.64921	0.635626	0.771997	-15.4967	80.6758	0
1850	11079	0	0	16.2652	12.4066	-0.99433	0.106334	724.97	164.835	0
1856	37207	0	0	14.7315	11.3957	-0.272972	0.962022	1861.32	103.099	0
1861	40961	0	0	24.2186	9.13668	-0.671563	-0.740947	19.3195	46.328	0
1864	10926	0	0	12.0228	11.4606	0.15074	-0.988574	1866.17	259.106	0
1864	38856	0	0	12.0722	11.5055	0.970112	-0.242657	-68.0999	272.45	0
1865	10663	0	0	16.003	14.8033	0.266628	-0.963799	150.524	11.611	0
1865	45742	0	0	15.9387	14.8175	-0.649279	-0.760551	64.9932	85.0759	0
1870	45117	0	0	4.78588	14.8718	0.920949	0.389683	37.4571	15.7891	0
1872	46445	0	0	17.5529	3.79602	-0.228312	0.973588	871.98	109.633	0
1873	13214	0	0	9.42502	4.1113	0.882773	0.469801	129.775	55.029	0
1874	21000	0	0	20.4901	1.23397	-0.93061	0.366012	90.4838	27.2381	0
1874	25138	0	0	20.5415	1.27258	-0.0931182	0.995655	360.418	48.4021	0
1880	32786	0	0	3.53849	15.4588	0.606993	-0.794707	20.4406	8.07555	0
1881	29562	0	0	19.4237	9.27847	0.882636	-0.470057	342.375	50.2252	0
1882	40244	0	0	19.8881	2.99087	-0.849903	0.526939	142.542	87.1583	0
1883	33335	0	0	22.8974	4.33089	-0.975292	0.220919	373.152	84.4785	0
1883	46257	0	0	22.9647	4.38589	-0.0208152	0.999783	90.6974	88.9518	0
1885	17367	0	0	12.2605	5.63848	-0.999997	0.00251631	120.844	84.3273	0
1885	23909	0	0	12.2922	5.57755	-0.570893	-0.821024	376.743	12.4179	0
1887	51451	0	0	20.6733	10.3566	0.829749	-0.558136	275.477	24.4108	0
1888	29818	0	0	7.45007	13.6216	-0.720422	-0.693536	101.544	51.7915	0
1899	30430	0	0	17.7793	10.0236	0.315875	-0.948801	607.387	24.8375	0
1899	47165	0	0	17.712	10.0372	-0.660588	-0.750749	246.838	2.68788	0
1900	17945	0	0	12.5294	12.5786	-0.677512	0.735512	370.513	220.601	0
1900	38586	0	0	12.5754	12.4809	0.135178	-0.990821	2166.06	150.085	0
1900	48776	0	0	12.5136	12.5203	-0.955967	-0.293473	1.34871	90.9996	0
1903	20530	0	0	7.96244	10.8829	-0.690069	0.723744	60.5737	114.907	0
1903	51281	0	0	8.0501	10.8422	0.998187	-0.0601939	-3.73726	61.5869	0
1904	36603	0	0	2.82829	5.32517	0.6357	-0.771937	144.52	9.0012	0
1907	28829	0	0	6.84811	12.4614	-0.579955	0.814648	-40.0589	15.1242	0
1907	52612	0	0	6.81751	12.403	-0.999868	0.0162189	350.36	63.2694	0
1909	21045	0	0	12.5807	11.1046	-0.627502	-0.778615	738.805	221.754	0
1915	11181	0	0	9.63037	14.7151	0.948515	-0.316732	163.063	147.911	0
1918	33513	0	0	1.9127	1.33348	-0.996664	0.0816154	126.877	4.6649	0
1920	23502	0	0	13.4988	7.72888	0.937495	0.347999	4.10848	72.8546	0
1920	34137	0	0	13.3711	7.72993	-0.931673	0.363299	-10.278	55.5757	0
1926	13353	0	0	8.4137	13.6387	-0.806545	0.591173	-36.4675	36.6056	0
1926	46508	0	0	8.49059	13.6604	0.376698	0.926336	168.987	146.338	0
1926	48610	0	0	8.5204	13.5645	0.835316	-0.549769	-12.3045	121.821	0
1928	18511	0	0	26.4551	2.38249	-0.866792	-0.49867	115.153	18.9064	0
1929	19459	0	0	9.25461	9.5444	0.987345	0.158589	406.693	159.64	0
1929	23792	0	0	9.22633	9.47458	0.597406	-0.801939	139.612	176.881	0
1929	44204	0	0	9.14405	9.59431	-0.53443	0.845213	189.762	21.2794	0
1932	19823	0	0	15.0415	13.6784	0.994232	-0.107249	970.745	216.365	0
1932	41184	0	0	14.9349	13.6361	-0.650483	-0.75952	738.618	304.197	0
1933	12817	0	0	6.4412	8.94626	-0.274841	-0.96149	123.026	16.951	0
1933	50873	0	0	6.39703	9.05454	-0.869534	0.493873	122.058	4.09357	0
1937	17570	0	0	13.1101	6.21732	-0.90304	0.429556	-10.1365	174.971	0
1938	21336	0	0	14.3287	10.7593	-0.486711	-0.873563	1156.16	734.565	0
1938	40009	0	0	14.4233	10.8465	0.910337	0.413869	31.5374	233.811	0
1942	16966	0	0	2.68073	14.9475	-0.749172	0.662375	37.1516	10.9494	0
1944	16795	0	0	2.89183	7.32384	0.488878	0.872352	148.928	0.997817	0
1944	25300	0	0	2.92911	7.2637	0.99879	0.0491708	299.578	53.5458	0
1944	48157	0	0	2.80085	7.21238	-0.756845	-0.653594	408.733	90.5391	0
1948	32605	0	0	25.3893	9.14628	-0.939153	0.343499	356.579	71.2796	0
1951	43209	0	0	15.7913	11.6928	0.317452	0.948274	868.686	457.984	0
1951	52553	0	0	15.8257	11.5759	0.780592	-0.625041	1008.38	330.973	0
1954	11664	0	0	12.6197	15.5325	-0.779961	-0.625829	1667.02	926.488	0
1954	39609	0	0	12.7098	15.512	0.43124	-0.902237	3300.08	1341.37	0
1957	37163	0	0	3.928	12.0225	-0.576858	-0.816844	17.7576	3.95708	0
1957	41449	0	0	3.99069	12.0193	0.490412	-0.871491	32.778	27.8129	0
1957	42447	0	0	3.93733	12.1238	-0.418202	0.908354	35.9021	13.0098	0
1960	35559	0	0	14.1058	2.40397	0.270812	0.962632	110.639	35.7825	0
1964	21362	0	0	8.83797	14.2022	0.975773	-0.218788	115.433	114.886	0
1964	47890	0	0	8.75318	14.2493	-0.702317	0.711865	-38.508	17.7631	0
1967	15848	0	0	1.57633	4.01853	0.342102	-0.939663	96.442	9.44199	0
1967	37846	0	0	1.51325	4.03102	-0.674848	-0.737957	169.203	32.5756	0
1969	12548	0	0	8.0071	3.63848	0.594717	-0.803935	267.529	10.387	0
1969	47019	0	0	7.94315	3.63095	-0.392369	-0.919808	260.803	40.0856	0
1981	10639	0	0	9.14323	8.43988	0.920905	0.389788	289.992	99.5746	0
1981	50490	0	0	9.11163	8.36311	0.380913	-0.924611	737.911	185.084	0
1986	35927	0	0	10.4869	12.0427	0.394591	-0.918857	474.63	32.6192	0
1987	33545	0	0	7.03034	2.90472	-0.0994807	-0.995039	508.289	17.3676	0
1987	52095	0	0	6.99096	3.02798	-0.657841	0.753157	204.634	15.3532	0
1989	41284	0	0	11.9398	6.90513	0.747011	-0.664811	309.822	172.9	0
1989	42127	0	0	11.9088	7.00574	0.242815	0.970073	918.122	67.9974	0
1989	42133	0	0	11.8786	6.88645	-0.247497	-0.968889	724.617	93.2605	0
1992	16267	0	0	16.9508	8.33218	-0.952816	-0.303547	110.578	86.0616	0
1992	16901	0	0	17.0198	8.41011	0.186526	0.98245	186.091	161.964	0
1992	35342	0	0	17.0689	8.34725	0.998503	-0.0546964	597.417	341.938	0
1993	15422	0	0	18.0188	8.91936	-0.598749	0.800937	845.498	47.7367	0
1997	22666	0	0	8.20865	13.2558	-0.713941	-0.700206	656.148	95.0161	0
1997	36246	0	0	8.22591	13.3514	-0.422552	0.906339	-35.7308	51.404	0
1999	21859	0	0	7.72087	13.8036	0.655823	0.754915	324.329	42.2771	0
2003	30676	0	0	26.8828	2.47036	0.744651	0.667455	125.308	7.63045	0
2005	27501	0	0	26.469	4.00963	0.889228	0.457464	29.0571	0.397871	0
2008	27511	0	0	7.0678	12.7899	-0.999905	-0.0137637	370.9	36.9945	0
2008	51246	0	0	7.16746	12.8144	0.89244	0.451165	712.08	21.7432	0
2013	23701	0	0	6.53296	14.0112	-0.0981281	-0.995174	33.8988	18.2538	0
2013	27376	0	0	6.59616	14.1038	0.891008	0.453988	236.645	1.87371	0
2013	49880	0	0	6.48954	14.115	-0.777253	0.629188	8.85199	0.093318	0
2017	27533	0	0	10.9354	4.48265	-0.853113	0.521727	347.892	58.9709	0
2018	21555	0	0	12.7911	6.28604	0.163937	-0.986471	922.327	50.0062	0
2018	41534	0	0	12.8445	6.33075	0.942524	-0.334139	67.0833	15.5007	0
2022	27738	0	0	3.70979	4.51261	-0.975775	0.218777	140.081	17.3593	0
2023	15019	0	0	16.5908	6.28903	-0.688898	0.724859	803.357	111.106	0
2025	25735	0	0	12.2042	14.3631	0.998273	-0.058741	-229.209	283.241	0
2031	15102	0	0	1.30026	12.6982	-0.715021	0.699103	76.4649	44.1738	0
2035	27322	0	0	11.2606	5.58849	0.865146	0.501521	43.6198	49.4111	0
2037	24134	0	0	4.00745	13.0038	-0.49828	0.867016	-15.8037	10.7051	0
2037	37179	0	0	4.06478	12.9991	0.631571	0.775318	8.27591	30.685	0
2038	48680	0	0	19.3385	4.34353	-0.886851	-0.462056	214.872	34.8179	0
2040	26658	0	0	4.51719	15.6846	0.999978	-0.0067045	123.531	4.18945	0
2040	40296	0	0	4.48287	15.6264	0.489884	-0.871788	9.20644	7.80383	0
2042	21363	0	0	23.3654	3.78511	0.994018	-0.109214	243.178	25.1578	0
2042	43200	0	0	23.2919	3.84662	-0.282728	0.9592	107.801	46.823	0
2044	13241	0	0	14.4752	13.5202	0.996192	-0.0871923	442.073	211.019	0
2044	31969	0	0	14.3667	13.4711	-0.592612	-0.805488	274.436	138.226	0
2046	14295	0	0	13.5679	3.23774	0.804563	0.593867	320.799	63.7563	0
2046	51581	0	0	13.5783	3.17407	0.951232	-0.308477	54.6485	10.0336	0
2049	14366	0	0	3.49853	6.76612	-0.929622	-0.368514	420.481	18.3338	0
2049	34977	0	0	3.57025	6.86372	0.0742818	0.997237	83.3275	6.24841	0
2049	51840	0	0	3.63316	6.81366	0.954915	0.29688	485.999	11.7674	0
2053	16941	0	0	26.1109	4.00562	-0.995442	-0.0953678	263.804	17.5085	0
2053	23663	0	0	26.138	4.07003	-0.626213	0.779652	79.1384	13.1702	0
2053	43575	0	0	26.2079	4.08228	0.32322	0.946324	104.809	23.452	0
2054	24000	0	0	20.8616	1.197	-0.587857	-0.808965	59.4641	68.1353	0
2055	13182	0	0	21.2063	2.47112	0.462307	-0.88672	229.744	10.8838	0
2055	31278	0	0	21.1232	2.58457	-0.705865	0.708347	295.751	19.8699	0
2056	24860	0	0	24.7007	4.28087	-0.982059	-0.188571	206.349	66.6844	0
2056	25279	0	0	24.7601	4.22609	-0.11027	-0.993902	130.324	5.25639	0
2056	49769	0	0	24.7385	4.35515	-0.427559	0.903987	375.025	87.1009	0
2056	50651	0	0	24.8225	4.25359	0.807535	-0.58982	461.033	21.2404	0
2057	19575	0	0	22.8834	3.37209	0.85905	0.511891	149.343	34.0654	0
2057	26646	0	0	22.7856	3.33577	-0.984877	-0.173255	161.047	10.5461	0
2057	39059	0	0	22.816	3.39316	-0.412558	0.910931	454.724	23.076	0
2059	14054	0	0	4.82849	1.33651	0.352488	-0.935816	107.71	3.01682	0
2059	17677	0	0	4.7609	1.35135	-0.711149	-0.703041	394.418	23.318	0
2063	30634	0	0	12.4105	1.11209	0.0796483	0.996823	343.609	15.4498	0
2066	16139	0	0	24.2787	9.57467	0.693084	0.720856	106.396	15.2995	0
2066	45963	0	0	24.2315	9.45955	-0.0129047	-0.999917	-90.8183	33.4883	0
2067	24132	0	0	1.88623	13.4888	-0.574903	0.818222	36.7461	63.7842	0
2067	42367	0	0	1.85444	13.431	-0.998929	0.0462769	89.8045	27.6253	0
2070	45380	0	0	10.8516	3.76055	-0.138268	0.990395	645.517	136.081	0
2075	25744	0	0	1.09253	5.75009	0.963346	-0.268261	248.376	37.179	0
2079	33227	0	0	13.6292	5.5232	-0.982091	0.188407	-90.786	41.2148	0
2080	15029	0	0	16.7525	9.77929	0.957532	-0.288326	428.455	238.069	0
2080	20091	0	0	16.7246	9.85124	0.512818	0.858497	257.327	205.66	0
2080	28422	0	0	16.691	9.73468	-0.0228107	-0.99974	694.821	304.309	0
2080	49457	0	0	16.6408	9.83288	-0.823993	0.5666	894.116	267.102	0
2081	29997	0	0	14.2179	13.4941	-0.689006	-0.724756	28.0061	539.001	0
2081	31969	0	0	14.2955	13.4797	0.38201	-0.924158	2813.72	32.6978	0
2082	17547	0	0	15.0078	12.7007	-0.393545	-0.919305	1010.44	1607.66	1
2082	20047	0	0	15.1019	12.751	0.983166	-0.182716	-763.496	488.87	1
2082	49787	0	0	15.0143	12.8287	-0.298784	0.954321	1023.62	118.544	0
2084	25789	0	0	11.2412	2.40411	0.89996	-0.435973	136.871	150.835	0
2085	10508	0	0	16.2278	4.62524	-0.294447	-0.955668	268.706	185.295	0
2085	33487	0	0	16.2915	4.63894	0.659565	-0.751647	560.377	115.599	0
2088	44557	0	0	2.70464	9.40506	0.95964	0.281233	343.365	15.416	0
2088	45456	0	0	2.59172	9.40587	-0.955476	0.295069	377.281	51.5052	0
2090	17064	0	0	8.5644	6.29074	0.304174	-0.952617	537.375	97.7142	0
2090	23591	0	0	8.57263	6.42383	0.419254	0.907869	691.403	40.3025	0
2094	47569	0	0	22.2117	6.3984	0.994011	0.109277	35.7517	9.90023	0
2097	13926	0	0	16.9076	7.74371	-0.982922	-0.18402	26.7547	109.682	0
2097	23728	0	0	17.054	7.76976	0.986092	0.166203	194.075	98.9727	0
2097	52191	0	0	16.9236	7.805	-0.768009	0.640439	872.985	171.311	0
2097	52670	0	0	16.9974	7.68496	0.224845	-0.974395	996.981	213.619	0
2099	15691	0	0	16.5495	9.34282	-0.34361	0.939112	1505.19	114.557	0
2100	28063	0	0	20.8589	7.65679	-0.853443	-0.521186	43.2874	41.8332	0
2100	29739	0	0	20.9384	7.76075	0.279388	0.960178	137.207	104.804	0
2101	10733	0	0	17.7811	2.46034	0.458079	-0.888911	896.21	55.9919	0
2101	48993	0	0	17.7033	2.51267	-0.995937	0.0900548	75.0068	85.3629	0
2103	39891	0	0	8.16733	1.75285	-0.519474	0.854486	11.9172	31.9994	0
2103	44119	0	0	8.2391	1.75163	0.547961	0.836504	139.136	50.52	0
2107	32529	0	0	24.5874	9.46348	0.992439	-0.122739	252.894	42.5335	0
2108	34252	0	0	11.7765	6.26885	0.612144	-0.790746	553.775	161.231	0
2108	49154	0	0	11.7555	6.38513	0.296167	0.955136	596.536	0.753891	0
2112	16145	0	0	26.8159	5.3971	-0.768795	-0.639495	59.7143	23.5273	0
2112	28762	0	0	26.8729	5.37773	0.219937	-0.975514	3.00793	31.7768	0
2119	11494	0	0	9.78194	11.1682	-0.988476	-0.151377	-0.0674706	17.4725	0
2119	14082	0	0	9.80224	11.2284	-0.696108	0.717937	228.318	115.321	0
2119	32156	0	0	9.81939	11.1168	-0.448172	-0.893948	768.476	30.9428	0
2124	24392	0	0	14.5612	6.45455	0.708322	0.70589	-54.6343	41.5675	0
2124	36020	0	0	14.4708	6.42904	-0.972761	0.231811	-18.0808	73.9219	0
2127	20756	0	0	16.4863	7.58169	-0.908052	-0.418858	249.449	40.1332	0
2133	13778	0	0	19.2249	11.6416	0.933943	-0.357422	459.896	108.681	0
2133	17330	0	0	19.109	11.7036	-0.814934	0.579554	400.7	14.8981	0
2133	33226	0	0	19.1637	11.7315	0.0107498	0.999942	228.966	38.9115	0
2133	43540	0	0	19.1493	11.6003	-0.207233	-0.978292	229.482	58.6249	0
2142	10786	0	0	3.89922	10.0563	-0.991649	-0.128966	179.859	39.6217	0
2142	16374	0	0	3.99801	10.1319	0.383641	0.923482	234.524	17.8298	0
2142	30065	0	0	4.04053	10.0498	0.975767	-0.21881	241.177	81.6997	0
2142	46815	0	0	3.93658	10.1289	-0.471457	0.881889	9.27356	12.4749	0
2143	37350	0	0	6.2544	1.75851	-0.228847	-0.973462	486.883	40.1645	0
2147	19728	0	0	14.9334	12.432	-0.830335	0.557265	1925.92	347.752	0
2147	45693	0	0	15.0374	12.3469	0.710072	-0.70413	2019.82	71.7499	0
2149	10754	0	0	16.8931	9.43596	-0.244946	0.969537	715.038	232.599	0
2149	18217	0	0	16.9504	9.36256	0.880939	-0.473229	662.706	136.225	0
2152	12178	0	0	26.556	3.84769	0.767182	-0.64143	131.72	25.1339	0
2153	32745	0	0	12.0973	2.53289	-0.993156	0.116799	-46.3625	99.0619	0
2162	20014	0	0	15.1136	12.5147	-0.999926	-0.0121244	468.867	73.8335	0
2162	31072	0	0	15.2322	12.4722	0.764027	-0.645185	962.202	81.1821	0
2167	14130	0	0	4.24946	10.0717	0.907916	0.419153	200.35	26.8808	0
2167	43419	0	0	4.17103	10.0941	-0.550772	0.834656	-22.4616	22.1877	0
2167	49437	0	0	4.24342	10.0166	0.795478	-0.605982	43.1189	0.799153	0
2168	35693	0	0	11.9124	9.03203	-0.595014	0.803715	914.425	295.074	0
2169	22060	0	0	5.54825	3.42502	-0.980782	-0.195105	376.334	76.3339	0
2170	45372	0	0	1.73936	14.9549	0.781322	-0.624128	79.2114	23.5624	0
2173	22716	0	0	23.3292	5.55621	-0.360746	0.932664	57.4769	58.6868	0
2173	41282	0	0	23.2897	5.49596	-0.999201	-0.0399623	139.989	53.7678	0
2175	14629	0	0	9.7912	12.9296	-0.976669	-0.21475	800.168	361.872	0
2178	26314	0	0	10.8215	8.45532	-0.272142	-0.962257	961.655	78.3472	0
2181	40845	0	0	26.4902	7.5558	-0.488037	-0.872823	13.6894	26.0071	0
2181	41366	0	0	26.5702	7.611	0.989285	0.145996	144.069	34.4831	0
2182	36172	0	0	18.5489	8.79125	-0.284471	-0.958685	138.318	134.988	0
2182	48012	0	0	18.5126	8.83677	-0.997902	-0.0647427	454.15	200.505	0
2184	20686	0	0	25.8509	6.56836	-0.125118	-0.992142	-22.7177	39.0246	0
2184	50195	0	0	25.9101	6.67753	0.763396	0.645931	38.9588	101.892	0
2185	44100	0	0	22.7399	3.81446	0.880874	0.47335	-30.8818	30.0736	0
2186	13332	0	0	17.6696	4.5221	-0.422585	-0.906323	728.06	177.296	0
2186	14186	0	0	17.6495	4.63157	-0.716243	0.697851	437.88	80.0574	0
2186	39170	0	0	17.7662	4.5763	0.993748	-0.11165	337.779	125.944	0
2186	47536	0	0	17.7146	4.65023	0.237296	0.971437	539.196	46.1375	0
2188	52204	0	0	9.23599	4.92975	-0.974815	-0.223015	102.112	72.2922	0
2189	23277	0	0	13.6483	1.08366	-0.984608	-0.174779	38.8027	14.2695	0
2190	24564	0	0	16.7745	1.15596	0.880235	0.474537	338.027	47.4192	0
2190	39158	0	0	16.6799	1.14121	-0.983004	0.183586	218.011	27.589	0
2197	35797	0	0	6.64015	6.98588	-0.912024	-0.410137	543.837	117.616	0
2197	36388	0	0	6.76837	6.98084	0.877285	-0.47997	63.6502	32.1876	0
2198	49158	0	0	4.91791	11.616	0.438549	-0.898707	41.3937	11.701	0
2201	22238	0	0	9.86959	6.835	-0.184274	0.982875	596.655	137.309	0
2207	21342	0	0	14.2687	7.92328	-0.784403	-0.620251	89.8771	125.278	0
2213	34846	0	0	19.9375	5.24283	-0.663902	0.74782	537.436	29.9982	0
2215	18015	0	0	13.964	5.70587	0.395438	0.918493	272.073	127.456	0
2216	17238	0	0	17.0403	12.6792	-0.835444	-0.549576	61.875	171.319	0
2216	49258	0	0	17.0872	12.7727	-0.0598523	0.998207	774.855	251.278	0
[truncated: 44,182 more rows]
