# Supplementary material for: Study on stability analysis of soil nail reinforced slopes under loading based on the discrete element method
Source: PLoS One. 2026 May 26;21(5):e0350163. doi: 10.1371/journal.pone.0350163 (PMC13210361; doi:10.1371/journal.pone.0350163)
Supplement: S1 File — (ZIP) [file pone.0350163.s001.zip › DATA in PFC/2_14_5000__measure.txt]

id	cx	cy	mradius	sxx	syy	sxy	s1	s3	angle_deg	porosity	strain_x	strain_y
1	15.7	15.35	0.63	-3551.61	-196.798	760.957	-32.2623	-3716.14	77.7993	0.181042	-3.18918e-06	2.17228e-06
2	14.44	15.098	0.63	-10887.7	-9173.96	3705.93	-6227.14	-13834.5	51.5095	0.155705	6.08704e-07	-3.3683e-06
3	13.18	14.846	0.63	-4828.85	-27022.4	579.507	-4813.73	-27037.5	1.49473	0.16583	1.23207e-06	-3.45347e-06
4	17	14	0.63	-1955.69	-1397.38	599.33	-1015.38	-2337.69	57.4876	0.198856	-1.83596e-05	-1.49445e-05
5	15.74	13.748	0.63	-4826.43	-5746.58	1725.1	-3501.11	-7071.9	37.5335	0.169282	3.60105e-06	8.62753e-07
6	14.48	13.496	0.63	-4564.63	-11452.3	1977.57	-4037.22	-11979.7	14.9329	0.195288	1.26103e-06	2.69509e-08
7	18.4	12.6	0.63	-2295.2	-1361.08	652.44	-1025.76	-2630.53	62.7988	0.177904	1.29025e-06	-1.03158e-06
8	17.14	12.348	0.63	-3745.55	-3389.66	1166.68	-2387.44	-4747.78	49.336	0.20057	-4.31956e-06	1.35851e-05
9	15.88	12.096	0.63	-3682.22	-6154.02	1474.57	-2994.12	-6842.13	25.0161	0.186144	1.6366e-06	8.14928e-07
10	19.8	11.2	0.63	-1802.67	-1442.7	628.502	-968.918	-2276.45	52.9903	0.186746	-1.58054e-06	-3.20578e-07
11	18.54	10.948	0.63	-2422.13	-2535.13	743.74	-1732.75	-3224.51	42.828	0.190154	2.82885e-07	-2.60668e-06
12	17.28	10.696	0.63	-4015.04	-4441.04	1498.53	-2714.45	-5741.64	40.9551	0.175342	7.57169e-08	-1.6376e-06
13	21	9.75	0.63	-3336.32	-1435.15	644.539	-1237.24	-3534.23	72.9305	0.191189	1.05594e-06	-7.89821e-07
14	19.74	9.498	0.63	-2924.57	-2102.44	806.99	-1607.85	-3419.16	58.4966	0.164492	-1.53758e-06	-3.61029e-07
15	18.48	9.246	0.63	-2846.44	-3384.02	1073.81	-2008.29	-4222.16	37.9733	0.166149	5.52863e-08	9.85392e-07
16	22.5	9.3	0.63	-3166.3	-615.935	463.118	-534.443	-3247.8	80.0201	0.194748	-2.97706e-07	-2.77611e-07
