# Supplementary material for: Study on stability analysis of soil nail reinforced slopes under loading based on the discrete element method
Source: PLoS One. 2026 May 26;21(5):e0350163. doi: 10.1371/journal.pone.0350163 (PMC13210361; doi:10.1371/journal.pone.0350163)
Supplement: S1 File — (ZIP) [file pone.0350163.s001.zip › DATA in PFC/2_14_5000__pbond.txt]

ball1_id	ball2_id	cx	cy	pb_fn	pb_fs	pb_state	bond_type
6	21988	6.96494	3.8224	42.6048	-17.6408	3	0
6	29749	6.99428	3.90009	29.7879	79.3167	3	0
7	28757	24.6348	3.70299	31.6641	-6.78776	3	0
12	5819	3.15107	12.0885	0.93378	13.693	3	0
17	4641	9.92517	4.57146	34.9079	-16.7763	3	0
17	7912	9.8995	4.71545	47.8181	-146.117	3	0
25	9688	14.7738	8.59994	60.7779	-230.884	3	0
35	7830	10.5562	10.8574	-177.23	-185.048	3	0
36	8603	24.9206	7.46517	17.3275	24.2689	3	0
40	1994	13.1935	6.05649	3.85467	-2.99986	3	0
51	1555	2.66135	4.94433	21.6232	39.6388	3	0
63	3510	15.5885	9.01246	92.8087	2.15087	3	0
67	4619	5.20785	9.36141	32.2209	-17.1088	3	0
93	3401	23.1373	9.21682	-22.0148	18.1435	3	0
151	611	11.4133	4.3188	57.8007	-17.7977	3	0
174	289	14.9042	15.2856	-441.625	-191.271	3	0
183	327	3.86956	15.6582	-11.1545	-20.4803	3	0
265	530	20.7745	6.82968	17.2649	-51.9375	3	0
421	992	24.9064	1.46954	29.4203	3.01795	3	0
563	835	16.0897	7.20867	69.717	-143.648	3	0
639	940	18.1425	3.68833	142.223	38.0514	3	0
782	835	16.0201	7.28717	57.5686	-69.0037	3	0
12	29230	3.10833	12.0508	-30.4163	-24.0822	3	0
19	18330	5.96741	5.20274	43.2344	30.425	3	0
19	28347	6.06317	5.26399	40.1696	-0.225806	3	0
21	51229	10.2975	12.1612	-220.91	48.6524	3	0
22	20360	18.9224	5.90817	16.1404	125.572	3	0
24	15402	6.12684	9.76818	34.8722	9.66492	3	0
24	42844	6.11798	9.69665	-32.5331	-61.5548	3	0
32	15068	25.7951	7.89118	26.1005	67.5352	3	0
32	23482	25.7085	7.90142	-30.3127	-108.273	3	0
32	23484	25.7749	8.00021	-76.6563	10.4229	3	0
33	24026	22.8887	1.61882	44.4726	1.14489	3	0
38	40341	1.84126	14.2088	2.83593	-20.9355	3	0
43	24224	12.0751	7.75271	68.162	127.023	3	0
48	15202	5.2118	13.7843	25.3627	-13.7734	3	0
48	34325	5.16446	13.6909	-57.3281	-34.4673	3	0
50	30371	26.6004	1.36111	16.8002	-2.04958	3	0
51	36503	2.71341	4.89617	13.1648	12.0536	3	0
54	38186	15.9093	4.50421	-20.7607	-31.1681	3	0
54	42458	15.931	4.44416	44.6852	93.6661	3	0
55	34632	16.6206	6.1012	-106.31	-25.2011	3	0
56	47461	12.4299	5.45616	22.1695	-24.3843	3	0
57	25720	16.8604	13.0158	165.803	27.1658	3	1
57	35305	16.9179	13.017	-1.05305	4.76426	3	0
59	25894	25.8861	3.20053	22.3904	6.12248	3	0
59	33269	25.8948	3.08802	15.5572	17.7128	3	0
60	50684	13.6815	9.89698	121.962	126.628	3	0
66	34745	7.95419	1.61392	19.1917	-20.9081	3	0
68	44691	12.1676	6.04464	-41.4825	-32.1429	3	0
68	47062	12.1424	6.11923	32.3207	-0.127774	3	0
69	52350	10.6687	6.02745	51.1272	23.0711	3	0
70	16449	13.5475	3.89316	16.8982	-172.711	3	0
70	28456	13.4329	3.9861	20.7825	-58.6125	3	0
70	46530	13.4465	3.86366	83.182	106.666	3	0
74	46308	14.4921	12.0058	-62.5572	-211.065	3	0
76	45241	11.6072	7.62083	67.1189	-54.633	3	0
77	17481	23.5883	2.43544	39.5783	-36.9624	3	0
77	25772	23.7089	2.40088	30.3781	0.521128	3	0
84	39294	6.40802	15.0951	-1.86421	-12.4482	3	0
89	38214	23.029	6.98919	52.1795	1.4853	3	0
89	42208	23.1365	7.04003	-13.227	-8.31494	3	0
93	20568	23.0673	9.15085	43.9634	-60.1895	3	0
93	26651	23.1247	9.11245	-79.3133	71.3155	3	0
97	14939	5.29158	12.6598	20.0903	-14.7441	3	0
107	4655	21.1194	3.35341	22.4446	27.5914	3	0
110	2442	8.8263	8.06589	41.781	45.7613	3	0
113	7001	17.4821	4.55459	23.9453	-34.1209	3	0
116	4553	3.78463	6.10334	-6.03765	-8.71873	3	0
116	8132	3.72493	6.04087	13.4338	58.5851	3	0
117	9560	12.8105	14.4431	-84.6868	402.639	3	0
139	5491	7.17803	1.71945	3.50348	14.7132	3	0
144	9028	14.5562	2.08555	63.4859	-4.1205	3	0
147	7975	8.8777	13.7914	-60.5038	-117.475	3	0
148	5013	17.8076	2.0834	38.5339	35.1135	3	0
148	8387	17.8003	2.02053	8.2204	34.5519	3	0
151	4981	11.3647	4.28282	-11.4074	-27.9678	3	0
166	6468	23.9527	2.43381	11.8253	50.2553	3	0
174	7382	14.9894	15.3476	49.7605	-353.369	3	0
176	4767	8.15245	12.5974	19.7113	-25.9316	3	0
180	2910	1.91635	1.71257	9.28956	-2.43042	3	0
180	3028	1.98812	1.69134	16.276	1.75431	3	0
198	2215	13.9973	5.63701	6.21912	-211.097	3	0
198	3589	14.0186	5.57546	67.1102	56.7983	3	0
204	1054	14.6132	7.81599	140.986	-171.193	3	0
213	7139	19.0608	8.01908	27.939	136.58	3	0
214	1408	26.8455	8.91437	-3.94291	55.5947	3	0
224	7552	26.4391	1.75413	8.00228	1.97455	3	0
225	8504	16.6071	11.7768	25.897	251.154	3	0
225	9770	16.6206	11.6939	106.844	-11.8881	3	0
249	6821	23.2337	6.20905	26.0578	33.4728	3	0
251	5718	14.1729	15.0623	106.329	486.39	3	0
254	1981	9.03783	8.38961	51.2413	81.4324	3	0
268	8484	7.06533	5.35329	-16.3266	-27.0335	3	0
270	6026	17.9596	6.47651	118.28	-0.588494	3	0
273	1287	22.8066	7.98082	-29.3616	-57.8561	3	0
273	5506	22.811	8.1047	13.8608	104.207	3	0
289	3017	14.8424	15.2983	-118.844	93.0317	3	0
290	2388	26.7385	4.88936	13.4258	17.5374	3	0
290	9384	26.7715	4.94343	37.1343	-3.66961	3	0
301	4888	17.2592	8.07304	24.5088	-143.061	3	0
304	6703	25.2351	4.30737	12.5076	26.3311	3	0
306	7009	22.2103	6.76721	20.4892	-66.8308	3	0
328	7438	18.2771	11.5341	29.7151	86.4243	3	0
332	6358	1.45083	14.68	-4.48084	-23.9032	3	0
350	1388	8.57944	8.24155	80.2226	-80.6775	3	0
354	8698	24.6156	2.55421	11.7327	22.0429	3	0
358	7018	26.515	9.20198	14.9993	-122.158	3	0
362	9949	5.947	10.0065	51.0615	-137.917	3	0
370	5503	10.4592	14.8764	-281.248	-161.136	3	0
373	2529	10.0149	5.35201	42.4083	-24.6236	3	0
403	8671	26.7012	7.21445	9.91225	90.6139	3	0
406	5153	3.3845	10.7893	3.89609	71.8863	3	0
409	8871	6.46014	8.4397	34.1689	99.2025	3	0
413	4705	23.1773	1.88102	5.64028	-35.4613	3	0
421	5075	24.8386	1.57356	23.8089	-6.18027	3	0
431	8337	21.8881	5.84918	9.08185	-85.3551	3	0
434	2877	25.719	5.25517	47.8089	4.35733	3	0
440	6242	16.953	6.66339	-56.1223	-21.9303	3	0
444	7798	16.6125	10.5369	152.802	364.528	3	0
445	8598	1.94764	15.7717	-12.6781	-4.86598	3	0
449	2819	22.2344	3.70929	27.0836	-72.6538	3	0
457	2431	19.8861	7.61654	-28.9134	84.5512	3	0
460	5533	19.5102	12.0146	-218.95	-362.675	3	1
468	2717	7.95254	11.6718	-44.5512	85.0772	3	0
468	9903	7.85986	11.6798	24.6372	28.6179	3	0
486	6544	8.48732	15.2252	-35.1934	49.2518	3	0
488	5488	23.6142	5.801	-34.0147	-2.53577	3	0
489	8141	16.67	7.89276	-9.69754	58.9346	3	0
522	9063	23.5285	1.36164	17.752	-14.4223	3	0
524	6489	19.1214	3.81031	18.2889	-13.6862	3	0
527	4761	8.51222	4.03074	7.70034	-90.4869	3	0
539	4640	11.0389	4.93082	11.3697	81.6745	3	0
544	6177	3.33837	9.82719	-4.3023	-25.1308	3	0
548	3039	4.77559	8.92858	48.733	47.4922	3	0
550	8755	20.5682	6.43853	30.359	-0.0815857	3	0
560	9834	15.5188	13.3647	-77.5446	-15.7426	3	0
588	1850	16.3587	12.444	54.3466	100.655	3	0
592	7004	12.6053	11.3433	19.4859	191.643	3	0
607	3277	25.9215	8.71804	-35.6257	-19.0493	3	0
611	4981	11.3553	4.34086	2.8604	25.5942	3	0
611	8232	11.3979	4.45276	66.9155	38.0623	3	0
613	5677	8.80957	5.96621	50.7286	-85.0654	3	0
625	5498	5.00076	10.0513	-134.833	-93.2625	3	0
625	7544	4.94831	10.18	-6.97974	-32.3379	3	0
627	6322	7.1291	1.6111	13.9086	-47.1216	3	0
665	9681	1.28694	4.20837	16.1992	1.18165	3	0
679	6601	20.2647	8.78909	15.4927	-4.87792	3	0
680	7711	12.7783	13.8167	71.9972	-787.718	3	0
683	4642	11.5688	15.9174	-72.5	342.247	3	0
690	1385	16.1249	12.2116	-43.8431	-99.3338	3	0
697	8103	9.73609	4.12399	45.3667	3.26522	3	0
702	7878	4.31684	14.3447	-2.64437	13.1921	3	0
707	9384	26.8614	4.88123	6.53928	31.453	3	0
715	3209	3.82809	5.91118	30.9807	7.7711	3	0
724	7274	10.3786	3.31594	33.2276	59.9032	3	0
731	9241	22.5073	6.16436	42.5046	-82.8975	3	0
733	1123	2.02472	3.71981	9.93079	2.99179	3	0
751	8296	23.9654	6.04252	-8.36594	-24.5653	3	0
754	1371	14.4486	14.313	-10940.4	4765.08	3	1
756	5325	11.5255	6.48358	48.7804	2.47767	3	0
758	9856	15.5584	2.83351	30.9874	-89.623	3	0
767	5985	15.7962	6.302	63.9475	-101.276	3	0
778	4382	11.2675	10.1738	10.6898	-93.947	3	0
778	8198	11.3198	10.1423	-90.0982	141.355	3	0
784	5410	9.29354	8.4074	54.8125	14.3953	3	0
791	1865	15.9418	14.9266	96.9556	346.325	3	0
807	9274	2.63553	5.83983	10.1719	-18.9381	3	0
816	9512	13.5115	6.20707	101.96	-9.14456	3	0
821	1060	20.2567	9.9403	-1.20024	-18.7361	3	0
829	1692	10.4702	2.14612	26.3951	-43.3426	3	0
830	5158	11.4023	9.67872	-149.204	-85.8853	3	0
839	3006	6.26297	4.62769	68.0555	-20.863	3	0
855	1486	25.9814	2.69678	14.9543	27.2983	3	0
863	3946	6.98502	6.77966	37.6432	48.497	3	0
865	6533	1.20428	6.51454	2.04885	18.0582	3	0
869	6758	5.28318	6.51275	-64.8852	8.31428	3	0
877	1683	8.77205	12.2674	36.7931	164.079	3	0
884	8370	26.2125	6.53545	31.4914	-1.3797	3	0
890	1431	3.03558	6.39781	8.5751	-9.93501	3	0
890	2227	3.09041	6.42797	6.89078	16.9335	3	0
895	6379	19.5346	10.2123	43.5072	247.3	3	1
910	6228	3.06973	10.8077	21.6501	7.96677	3	0
910	8636	3.13134	10.8862	-25.4936	-37.6592	3	0
915	5700	12.4115	7.37283	74.3141	10.1696	3	0
916	4803	16.7052	10.8671	18.5269	-141.101	3	0
917	5518	8.63325	12.5025	66.8851	103.122	3	0
921	5208	4.16912	14.1544	-35.3829	20.1412	3	0
922	4311	8.84906	6.86061	8.97865	9.34303	3	0
936	6354	8.78545	9.13581	32.2694	-83.6211	3	0
944	1775	2.33623	8.44185	-13.8826	5.70158	3	0
959	9513	2.56122	11.6048	-90.2744	-1.5773	3	0
982	7007	8.94805	5.40238	30.9261	-63.6127	3	0
991	2924	5.66328	3.27482	7.203	-46.662	3	0
106	25320	2.15303	5.70477	17.9295	31.7164	3	0
106	47966	2.23692	5.72942	22.6991	-25.8767	3	0
107	30020	21.0624	3.38623	15.6883	-2.47931	3	0
109	21833	5.95093	14.521	-34.8454	-48.2553	3	0
109	46247	5.91543	14.615	-39.0203	35.1376	3	0
110	11861	8.73057	7.97643	55.7474	33.4394	3	0
111	17343	17.8298	10.2538	120.671	67.6904	3	0
111	48451	17.7826	10.2048	98.8131	-149.981	3	0
112	19678	17.9918	7.7935	-31.1012	-15.7312	3	0
112	44620	18.1033	7.82337	18.6848	-206.508	3	0
113	13332	17.593	4.5105	39.4712	-77.7923	3	0
113	14186	17.5776	4.61918	28.6838	114.02	3	0
117	40552	12.7621	14.4791	663.199	-19.891	3	0
117	50168	12.7125	14.4499	-586.699	-372.939	3	0
123	32028	3.80768	14.4056	7.82112	-15.6069	3	0
123	33916	3.72628	14.3281	-24.9235	-13.2109	3	0
125	19521	2.30698	7.03187	7.98451	-28.8486	3	0
125	37745	2.25225	6.94857	15.792	-38.3967	3	0
125	50605	2.253	7.04207	12.5483	22.6915	3	0
126	21177	4.83053	7.63074	13.4138	3.50264	3	0
126	28446	4.83535	7.56153	65.0955	-22.3391	3	0
130	39047	5.21374	14.7103	5.52726	-4.27058	3	0
130	43752	5.31546	14.6775	-38.2726	20.2831	3	0
130	49960	5.23062	14.7718	-27.9934	1.96917	3	0
132	29470	7.38722	3.53771	27.9407	12.5542	3	0
135	34696	7.16582	7.46063	24.4232	76.805	3	0
135	41198	7.25424	7.38792	42.6078	-48.2744	3	0
138	28676	25.8257	9.4595	24.3217	100.64	3	0
140	37645	3.5454	14.7693	-17.5479	8.85292	3	0
140	39263	3.46859	14.8457	-12.1211	21.084	3	0
146	43101	13.2816	12.0359	-109.804	-15.4914	3	0
146	43116	13.1579	11.9638	-133.686	214.898	3	0
147	13975	8.9359	13.8761	61.3381	50.4572	3	0
147	25145	8.8862	13.9094	-80.2621	-51.0869	3	0
148	16186	17.9234	2.01043	55.1533	-81.3633	3	0
149	21700	25.6684	9.65479	3.22382	55.1032	3	0
149	52219	25.711	9.77085	3.4008	-77.1686	3	0
151	28831	11.3913	4.20545	49.9811	55.7423	3	0
152	16058	7.80795	3.25441	25.7299	27.427	3	0
152	37748	7.79763	3.33801	16.9071	-55.4862	3	0
154	18833	5.79526	15.3259	-12.8803	-35.0494	3	0
156	34543	16.4108	8.12105	15.2211	324.738	3	0
158	11919	20.4481	5.71031	15.1999	-0.467363	3	0
159	10956	26.4347	8.22155	-29.7954	46.8393	3	0
159	40282	26.4445	8.10922	-41.6005	6.08865	3	0
164	17602	19.2805	1.78525	32.5938	-56.91	3	0
164	26505	19.2641	1.88289	39.236	39.6583	3	0
165	30530	8.86159	14.9027	-127.781	-21.4291	3	0
165	31502	8.79054	14.9328	41.7647	2.45538	3	0
165	42152	8.91279	14.9471	24.8072	134.365	3	0
166	25772	23.8557	2.38327	41.3141	-2.24648	3	0
174	30024	14.9378	15.3845	-193.559	429.051	3	0
176	25833	8.05284	12.6542	-78.2867	14.6782	3	0
176	28268	8.02693	12.5947	37.2999	0.182935	3	0
176	37679	8.121	12.6575	28.2215	-49.2377	3	0
179	24017	4.67129	5.59377	26.6435	0.300232	3	0
182	17570	13.0487	6.1762	30.8593	14.609	3	0
182	21445	12.9922	6.13811	-4.36882	45.6138	3	0
183	10029	3.96715	15.7198	-15.732	-0.912806	3	0
183	26193	3.92474	15.7688	-12.4788	14.2393	3	0
184	41451	17.0657	12.3061	40.1274	115.003	3	0
185	36620	13.7843	8.47372	51.3466	-12.9644	3	0
185	45036	13.85	8.46023	50.1946	104.673	3	0
189	17773	23.5087	5.45462	24.669	-4.80013	3	0
193	18006	3.06327	15.3138	-50.1087	2.24454	3	0
193	19032	3.02781	15.3758	-3.57763	2.04403	3	0
198	22096	14.0821	5.57119	59.937	-116.609	3	0
198	29453	14.076	5.67551	98.1186	134.155	3	0
204	15894	14.5665	7.94425	140.724	11.9063	3	0
204	21198	14.5189	7.83646	-58.2652	25.7775	3	0
204	25939	14.6464	7.87919	-50.4624	-36.9335	3	0
204	32863	14.5127	7.90274	17.0106	34.644	3	0
207	10791	10.2044	12.5276	0	0	0	0
207	17625	10.3136	12.575	29.6297	101.534	3	0
213	33090	19.0227	7.9183	40.5433	165.3	3	0
214	16620	26.7654	8.94063	11.3304	-6.35144	3	0
215	37391	21.6892	8.53079	15.6462	-109.669	3	0
224	27982	26.3512	1.8392	19.9716	-0.880288	3	0
224	50945	26.3283	1.77672	5.99426	-3.24543	3	0
225	49371	16.5647	11.6779	12.1633	77.9065	3	0
226	43870	11.0843	9.06967	143.872	-158.98	3	0
226	46877	11.0929	9.19397	101.221	58.3354	3	0
226	51602	11.0272	9.18881	53.9347	42.4336	3	0
231	13417	16.5133	1.49087	90.61	-2.20948	3	0
232	25618	20.5844	7.93253	-53.3319	-28.5278	3	0
232	48017	20.5863	7.99599	15.2379	-6.98559	3	0
237	17124	20.5292	2.26775	56.0245	-4.71342	3	0
238	32540	12.5082	10.1282	-153.896	89.6272	3	0
245	24737	7.49993	3.40372	33.7946	-14.8099	3	0
245	41631	7.44967	3.35983	17.444	-0.560443	3	0
249	11409	23.3002	6.12034	32.8017	25.6159	3	0
249	27505	23.2172	6.12022	6.81485	-77.334	3	0
251	18674	14.2066	15.1901	51.0138	338.038	3	0
259	44262	4.31339	4.91665	43.6223	8.09449	3	0
265	20380	20.8913	6.91035	-44.0196	-76.6344	3	0
268	15542	6.98334	5.45432	18.3589	-46.8434	3	0
268	21131	7.09748	5.42357	36.4688	101.288	3	0
268	31410	7.00595	5.35046	33.5761	-23.0407	3	0
270	50443	17.9513	6.61572	67.277	25.1811	3	0
271	52249	7.29073	6.11969	23.7869	-107.131	3	0
273	16943	22.8831	8.02047	21.439	-26.6155	3	0
277	17147	2.356	13.2899	-39.586	-6.79805	3	0
280	39494	13.7247	9.1698	69.8064	273.625	3	0
280	40120	13.7607	9.10811	-366.686	-3.37266	3	0
282	34596	12.1265	12.4094	159.693	-23.0554	3	0
284	28978	12.6269	5.86547	19.572	180.908	3	0
286	11280	20.0849	3.4514	7.38316	-70.5406	3	0
286	29630	20.0406	3.35853	11.7679	41.1674	3	0
288	12437	11.6995	7.81767	64.1255	43.7671	3	0
288	12732	11.7497	7.90986	108.449	12.2481	3	0
288	51642	11.7721	7.81408	55.7562	-156.115	3	0
289	15400	14.7922	15.2547	101.841	45.2164	3	0
289	24636	14.9093	15.1733	165.254	455.942	3	0
290	10646	26.6426	4.96309	41.5168	-4.33501	3	0
293	17473	2.87185	15.205	-16.0962	-20.925	3	0
295	43789	3.66379	10.8664	6.40786	77.5757	3	0
298	46883	14.7417	14.6313	-289.026	283.915	3	0
298	51311	14.7466	14.5119	117.667	117.535	3	0
301	13515	17.1546	8.11674	-30.0487	-195.738	3	0
301	20138	17.2012	8.04729	60.4526	190.393	3	0
305	20197	2.03433	13.7856	5.58708	4.82933	3	0
305	25469	1.94341	13.7243	-21.1571	-7.82447	3	0
306	28965	22.2897	6.75125	13.0574	11.2745	3	0
306	34072	22.2789	6.87677	18.5056	59.646	3	0
306	43894	22.3274	6.80329	13.6637	2.69009	3	0
310	12793	11.1106	5.83819	54.3143	-140.418	3	0
310	27914	11.144	5.91226	21.3503	40.7454	3	0
310	32468	11.0227	5.92789	11.8684	-182.359	3	0
312	28376	19.0902	8.55861	-40.7832	-55.8252	3	0
312	46751	19.1534	8.63707	-14.3928	3.1	3	0
313	14362	18.2432	1.9913	7.08278	8.43735	3	0
315	11736	6.33926	2.46254	25.9713	-38.3706	3	0
319	26680	4.11844	8.6464	-20.6619	32.4164	3	0
319	39905	4.18524	8.61891	66.2058	-6.1323	3	0
328	12483	18.2861	11.6425	6.12153	171.492	3	1
328	13021	18.1712	11.61	11.2475	-5.66168	3	0
328	21397	18.1827	11.5502	7.96338	7.15644	3	0
330	50178	1.277	14.883	1.92291	18.1058	3	0
336	33716	25.4438	8.4442	25.6412	100.99	3	0
336	49714	25.5061	8.4219	26.3439	-67.6041	3	0
338	15248	26.4319	7.73488	26.7061	80.9807	3	0
338	51992	26.4301	7.65604	18.5569	-61.687	3	0
339	32629	23.6355	4.41477	28.5405	2.9983	3	0
339	37003	23.694	4.28245	24.4485	54.2312	3	0
341	32093	26.5419	3.42368	22.131	5.35016	3	0
342	28959	26.3767	5.55499	16.3553	71.1102	3	0
348	19425	5.32061	13.0467	31.4205	-34.4705	3	0
348	27041	5.43899	13.0186	17.17	116.719	3	0
350	25826	8.54131	8.31011	20.9723	164.58	3	0
354	13595	24.5611	2.66764	8.75611	-9.77688	3	0
354	48239	24.6256	2.68473	9.20092	0.969064	3	0
355	21094	13.4148	12.4347	-324.004	674.772	3	0
355	50823	13.274	12.4128	-424.748	-429.472	3	0
358	35925	26.4134	9.17735	25.3847	95.478	3	0
358	37160	26.5075	9.08735	7.02111	37.5	3	0
359	25413	13.815	5.01315	25.7795	60.7224	3	0
359	37927	13.8568	5.10113	101.788	-21.054	3	0
359	44031	13.865	4.97288	53.0125	67.2017	3	0
362	12518	5.88342	10.0906	36.7964	105.682	3	0
362	17338	5.96872	10.1529	10.8932	-45.7601	3	0
362	28515	6.01535	10.0348	-65.5776	27.4152	3	0
363	13159	14.7307	13.1321	49.9371	-195.363	3	0
374	16165	4.58782	1.57282	-30.4576	1.66364	3	0
374	24287	4.71816	1.5336	7.48537	0.363538	3	0
375	15047	2.84791	3.7518	10.3941	22.8926	3	0
375	43957	2.95497	3.7543	9.56052	3.79935	3	0
376	17150	10.8246	2.93489	73.4073	261.457	3	0
376	19194	10.8178	3.00357	15.2674	-148.503	3	0
376	32607	10.9335	2.91807	82.1131	-138.171	3	0
384	18116	7.02992	9.04538	24.5761	51.8299	3	0
384	42476	7.1369	9.00406	-0.664908	-30.0627	3	0
388	18883	21.6754	9.53302	57.3311	36.3294	3	0
388	29001	21.709	9.41494	18.0588	60.3187	3	0
395	15721	4.91415	9.40191	-59.4274	-59.2484	3	0
395	41829	4.90051	9.31446	58.6156	-9.85911	3	0
395	51048	4.97649	9.41438	33.1345	-3.47179	3	0
400	16125	19.3008	9.11223	36.2539	-8.73239	3	0
403	13784	26.6743	7.12596	38.4448	-103.091	3	0
406	29800	3.27422	10.858	4.52222	57.7156	3	0
406	31130	3.35999	10.898	19.5752	-125.435	3	0
406	39315	3.28125	10.7993	20.6822	-1.80292	3	0
408	46789	3.34102	1.74929	0.764199	-10.9046	3	0
408	47519	3.35813	1.81917	21.1846	6.9181	3	0
410	44454	13.197	8.16377	44.311	-6.84558	3	0
413	19246	23.2757	1.97381	-1.54645	20.0459	3	0
416	49497	4.18793	6.00036	21.5328	83.984	3	0
423	37881	12.9067	4.58645	12.3489	193.762	3	0
426	33990	10.2972	7.54311	-57.2833	-37.4348	3	0
426	44011	10.3969	7.51897	-70.3459	-42.8633	3	0
426	44670	10.3258	7.49556	21.6569	12.158	3	0
428	10957	8.35597	5.82535	41.2729	-2.33887	3	0
431	10658	21.8669	5.7621	43.4016	75.7731	3	0
431	21741	21.8094	5.86493	40.1293	41.1295	3	0
431	45094	21.7911	5.78201	9.37809	-112.872	3	0
436	11887	17.9943	9.88163	91.7084	-20.3609	3	1
436	22058	18.016	9.76999	14.9698	-4.3917	3	0
436	46699	18.103	9.85064	-10.3375	1.11688	3	0
437	13241	14.5779	13.4457	145.78	-10.5739	3	0
443	14627	5.7039	9.97407	36.6559	-104.318	3	0
444	29264	16.5258	10.6315	102.267	-58.7726	3	0
444	37471	16.5327	10.5643	-87.2929	-123.017	3	0
451	37086	5.09895	3.47616	24.1304	66.2811	3	0
452	26596	12.9643	5.43762	70.002	178.828	3	0
452	45323	12.8587	5.38487	16.4421	-229.373	3	0
453	40501	15.6406	13.2542	118.323	367.556	3	0
454	23665	11.9921	12.9217	165.987	-16.3129	3	0
454	44929	12.0598	12.836	-160.74	167.269	3	0
455	12425	8.17476	12.4255	-89.141	-55.1553	3	0
455	24363	8.13543	12.3731	33.305	-2.43621	3	0
455	31496	8.15913	12.3126	68.2179	-36.0104	3	0
455	34579	8.26824	12.3725	85.5568	242.422	3	0
457	50187	19.9246	7.74553	35.5904	71.0317	3	0
459	44903	1.28939	3.55792	7.35455	9.58188	3	0
461	13027	13.6058	15.5391	58.9331	-966.205	3	0
465	42912	9.76202	7.40402	-19.8986	-14.9415	3	0
470	27052	3.63651	6.25532	22.9342	13.8621	3	0
470	36835	3.68974	6.31334	16.1243	-43.0182	3	0
474	25094	25.8109	1.16974	9.64098	-1.39217	3	0
483	32952	23.1946	5.77507	22.1953	47.4912	3	0
486	17708	8.58052	15.2493	-16.3571	-70.381	3	0
488	24415	23.5307	5.7387	31.0185	-49.0658	3	0
488	24853	23.6408	5.73189	54.7442	1.5634	3	0
488	44442	23.5683	5.69638	-16.7189	-3.87054	3	0
489	23613	16.7307	7.88325	97.6568	9.60121	3	0
491	40045	25.3302	5.44778	50.7713	-40.7685	3	0
499	13325	18.8345	1.53316	63.7015	-100.542	3	0
507	44448	25.1092	1.82495	21.127	-4.76666	3	0
512	45863	17.8984	14.0217	23.1532	-13.2039	3	0
522	12218	23.6168	1.29894	25.7293	-0.932762	3	0
522	31661	23.5536	1.3027	-0.956615	-11.8762	3	0
522	50715	23.6306	1.39554	17.4615	73.5536	3	0
524	17499	19.2084	3.8605	21.2364	116.585	3	0
524	42589	19.2113	3.75924	60.452	-6.35108	3	0
525	14925	15.397	3.21203	42.1132	-13.7166	3	0
530	21819	20.7599	6.7596	26.0282	1.90055	3	0
539	32875	11.1716	4.97172	49.7613	39.6576	3	0
539	50244	11.1073	4.85828	196.565	-21.4343	3	0
540	44654	4.69337	14.2523	14.4952	12.1037	3	0
540	47374	4.60941	14.2944	-36.3173	40.7639	3	0
540	50774	4.5868	14.1989	9.55599	-41.6134	3	0
541	17502	7.99926	13.8735	-189.54	5.77317	3	0
541	34312	7.90554	13.9295	34.0456	92.4814	3	0
544	20929	3.36671	9.89189	48.309	0.454555	3	0
544	50060	3.24874	9.87471	46.1202	9.61393	3	0
545	18739	12.2487	15.3796	389.408	-659.228	3	0
545	37578	12.2515	15.5186	399.375	347.444	3	0
546	21054	11.9865	12.0945	140.093	43.7933	3	0
546	40035	11.8947	11.9889	100.287	121.721	3	0
546	52611	11.9564	11.9695	104.622	-80.2858	3	0
547	50835	15.9741	7.532	-20.69	73.6785	3	0
548	20718	4.8776	8.94987	61.3135	2.65448	3	0
557	48234	20.5662	4.80061	15.848	66.0918	3	0
560	21176	15.4549	13.3758	109.788	9.21821	3	0
563	30959	16.1804	7.21905	85.0836	166.784	3	0
563	41006	16.1343	7.09437	89.4305	41.6234	3	0
565	29903	11.316	15.8633	-103.024	242.729	3	0
566	14826	5.33548	4.15378	54.1444	-37.1466	3	0
566	47505	5.41377	4.22277	23.9462	48.5795	3	0
567	17860	7.79389	8.41296	-21.7473	-68.6757	3	0
567	20902	7.7611	8.35827	-4.13665	72.5265	3	0
574	13605	15.0056	6.74081	36.1627	-79.514	3	0
582	21471	20.7302	6.63431	65.2709	4.29431	3	0
582	49751	20.8404	6.54749	83.3242	-7.69796	3	0
585	17505	15.6571	1.82729	74.3047	3.45325	3	0
585	37532	15.7147	1.85089	25.0073	-7.75508	3	0
587	43163	14.8488	4.54108	85.3693	-5.53586	3	0
588	21691	16.4321	12.4391	71.0838	40.373	3	0
588	23590	16.46	12.4968	45.78	-137.037	3	0
592	21303	12.4811	11.3542	24.0218	-234.372	3	0
592	42986	12.6072	11.2753	-155.241	-45.1681	3	0
598	18739	12.3193	15.35	427.779	1006.56	3	0
598	44205	12.4301	15.4005	230.21	929.418	3	0
599	23962	11.4986	2.84847	8.40195	82.7674	3	0
600	17149	7.62309	10.2154	26.2034	79.4489	3	0
600	37485	7.65976	10.1702	51.338	-40.2195	3	0
600	41131	7.72302	10.2305	33.9279	127.296	3	0
610	29155	6.23744	11.3839	55.8162	-147.533	3	0
610	46830	6.20932	11.4653	24.1989	111.067	3	0
611	51012	11.4601	4.42559	16.0884	-68.3179	3	0
613	19614	8.88807	5.86093	-1.2668	45.4619	3	0
613	43002	8.82293	5.83598	52.5253	2.40005	3	0
616	43975	6.46835	6.19674	31.7987	29.819	3	0
618	24312	7.2598	1.93917	8.00975	-28.4591	3	0
618	41136	7.35626	1.93025	11.9339	30.1129	3	0
620	34589	21.012	9.70474	14.336	93.5111	3	0
624	15949	10.378	7.77538	51.5352	-143.469	3	0
624	47991	10.4679	7.71602	24.2179	36.0811	3	0
625	32816	4.90277	10.1064	27.2107	7.15001	3	0
627	31117	7.23997	1.60359	20.9931	96.1682	3	0
632	31913	7.09665	15.2754	-13.7705	-26.785	3	0
633	20663	14.6343	3.22955	53.143	110.585	3	0
633	33370	14.7116	3.32413	40.1812	142.157	3	0
636	44038	8.2832	9.85249	-113.512	-115.007	3	0
639	18136	18.0637	3.77832	75.2932	-172.983	3	0
639	39164	18.1954	3.78352	24.6145	-82.0574	3	0
639	46051	18.1358	3.82707	100.479	16.9161	3	0
642	33911	2.80502	8.99472	26.9059	-64.9418	3	0
642	45598	2.78126	9.05932	22.9533	25.6896	3	0
645	21557	20.888	6.23223	45.5544	-0.348262	3	0
645	32884	20.9969	6.22756	33.4617	-36.3203	3	0
645	48659	20.944	6.26377	11.204	-8.58811	3	0
647	14928	2.63108	15.182	-25.7633	-3.53538	3	0
647	25793	2.68857	15.1908	-7.9445	14.3638	3	0
648	48849	20.893	2.57764	24.6881	49.0132	3	0
651	47027	16.2326	9.15979	-100.967	69.8406	3	0
654	13963	23.085	5.72177	46.2202	39.3074	3	0
654	32952	23.1687	5.69985	17.1492	-22.5434	3	0
656	15308	16.3791	12.1083	-106.869	-24.3764	3	0
656	25528	16.4088	12.2225	136.079	116.264	3	0
665	22590	1.21313	4.20888	5.19539	-37.7576	3	0
667	39128	8.75058	3.56142	57.1817	-26.6467	3	0
668	49029	2.63895	14.6952	-12.2918	23.8066	3	0
679	17157	20.2131	8.76417	-33.1005	-42.3028	3	0
679	30621	20.2155	8.8749	20.4542	71.2249	3	0
683	21604	11.71	15.9167	84.8528	128.269	3	0
683	31393	11.6073	15.8274	-47.1393	-547.116	3	0
685	37023	18.6102	1.5998	69.9077	-28.4768	3	0
685	42664	18.655	1.52128	47.6525	71.5606	3	0
690	52039	16.0993	12.275	-142.826	200.164	3	0
694	16913	5.68805	7.99784	16.6689	43.605	3	0
694	37239	5.60168	7.93154	25.4509	-13.1984	3	0
698	41647	12.8294	5.02206	-11.5953	-3.3375	3	0
698	46978	12.9279	5.07306	66.79	63.3386	3	0
703	11253	8.25448	2.44376	39.8742	111.145	3	0
703	17317	8.15778	2.34495	34.8442	17.9607	3	0
707	37769	26.852	4.77562	9.32431	-21.7278	3	0
711	46709	12.5549	7.83578	33.3664	44.5986	3	0
713	48129	25.2195	1.88109	19.4912	-0.218075	3	0
714	27165	24.2661	8.42148	-10.2402	-2.70374	3	0
721	45111	21.9965	3.01037	8.58074	-67.262	3	0
726	27311	10.9795	7.76658	38.6892	-50.5079	3	0
728	23479	22.8311	5.1756	58.1906	-34.9789	3	0
729	21254	5.33739	1.4321	-4.02804	-8.71201	3	0
731	14943	22.4521	6.21865	-38.2113	30.1407	3	0
732	36841	4.4977	4.21585	16.8852	7.70332	3	0
732	39611	4.45583	4.1065	14.5662	-2.03466	3	0
733	12389	2.15171	3.72912	24.6429	-4.7989	3	0
733	15915	2.15885	3.65801	6.33545	-6.59005	3	0
733	32460	2.02422	3.65564	13.4048	4.72323	3	0
733	43836	2.07933	3.76009	19.0398	-3.06743	3	0
743	47050	16.4547	9.69912	160.897	11.9152	3	0
745	16062	5.33025	2.41725	17.7083	-2.68159	3	0
748	47786	18.1576	9.11725	115.118	-157.237	3	0
754	24014	14.4111	14.2121	168.435	-14.2379	3	1
754	48672	14.3822	14.3407	-12.2139	638.247	3	1
758	14827	15.4478	2.87862	-83.299	15.23	3	0
758	17359	15.4715	2.94197	39.0673	-1.90627	3	0
758	23061	15.4875	2.82596	38.8821	58.1251	3	0
759	16036	5.08466	1.49949	47.6929	-2.88288	3	0
759	49537	5.00511	1.41301	28.4251	46.8159	3	0
760	30538	14.3202	11.7479	-159.307	27.2694	3	0
760	33979	14.2665	11.7746	146.488	5.63457	3	0
762	22945	16.6696	1.30618	58.9902	-0.0751097	3	0
762	24564	16.7775	1.21349	42.2644	14.0933	3	0
763	17449	6.08932	4.88672	62.8619	-1.75799	3	0
763	35728	6.03736	4.92803	37.2347	-15.1691	3	0
763	43206	5.97726	4.82069	88.0811	3.63668	3	0
765	19801	17.3834	2.99063	71.7182	6.88194	3	0
765	34359	17.4194	3.06233	26.7728	20.9404	3	0
768	13532	24.1698	1.55286	-14.3257	-12.9212	3	0
768	22606	24.2078	1.60775	28.714	0.661073	3	0
768	27136	24.1921	1.49337	-6.82638	1.51349	3	0
768	34863	24.2747	1.60595	7.29971	1.26938	3	0
770	35323	8.13134	14.4167	-65.6663	89.0577	3	0
782	36735	16.0147	7.38904	40.1924	289.197	3	0
782	42068	15.9294	7.31542	12.1579	-117.748	3	0
791	43345	15.9513	15.0113	-115.853	-305.133	3	0
792	17161	5.90064	3.46288	20.7401	49.5645	3	0
792	22977	5.96094	3.56407	23.251	-54.3879	3	0
792	26350	6.03981	3.47134	19.682	71.6208	3	0
794	28224	10.1555	14.0885	148.176	16.5929	3	0
795	29376	2.67968	5.49724	43.3037	8.54673	3	0
795	44595	2.73386	5.5522	5.0873	-23.2384	3	0
797	19223	26.37	3.45864	3.87636	-18.1697	3	0
797	41358	26.3519	3.56195	19.6757	6.75293	3	0
797	45924	26.3336	3.507	26.0781	-1.65746	3	0
802	20157	26.8311	5.21208	15.3855	16.6297	3	0
803	25402	16.5411	9.5581	-119.178	-1.23571	3	0
813	49347	5.49014	2.43453	33.9908	59.7931	3	0
815	46528	4.79075	8.41424	13.2698	-60.4155	3	0
815	47703	4.8097	8.30921	-36.5203	-17.8873	3	0
820	41886	13.7352	15.7395	280.512	427.937	3	0
820	50754	13.8167	15.7434	213.497	-298.474	3	0
821	36787	20.2604	10.0405	23.6288	158.175	3	0
821	42232	20.3448	9.99531	26.9971	-107.215	3	0
823	13866	5.60244	12.7638	38.9322	2.41754	3	0
823	35627	5.50004	12.7556	32.6996	48.3063	3	0
828	17091	21.7442	2.60738	33.2265	-65.7429	3	0
828	41898	21.6942	2.56041	52.2901	0.183704	3	0
830	28142	11.307	9.66687	41.2409	226.324	3	0
832	50001	21.9929	5.1406	-42.3246	62.3871	3	0
835	18007	16.0816	7.28641	8.69415	151.882	3	0
839	39514	6.31963	4.67122	-35.183	48.9891	3	0
839	40630	6.25813	4.77067	46.7135	-67.1877	3	0
844	12215	7.94195	14.0923	-19.3147	-142.152	3	0
844	25315	7.89012	14.1601	12.1316	78.9909	3	0
844	39276	8.03885	14.162	26.0851	146.409	3	0
846	52374	20.8894	8.17409	46.8127	-80.4632	3	0
847	37194	1.13571	12.9592	-11.9047	18.9759	3	0
847	45800	1.15774	12.8434	-30.4053	-23.0794	3	0
850	25100	20.6023	4.25504	12.8276	-4.31762	3	0
850	27157	20.6312	4.35089	36.8794	36.1392	3	0
850	45866	20.6623	4.24078	26.6528	-6.78077	3	0
853	10941	4.80051	11.4018	15.1357	-2.91644	3	0
853	46963	4.84577	11.357	7.22612	-61.091	3	0
853	47935	4.84482	11.4792	-17.1985	24.0245	3	0
858	41265	1.71632	8.07543	37.3849	-13.6049	3	0
860	27295	9.09764	8.92904	24.6508	-98.5273	3	0
860	37736	9.13069	9.02818	26.2726	56.552	3	0
861	33305	17.088	9.0655	35.7729	255.97	3	0
863	42112	7.06828	6.77431	-18.9056	27.4928	3	0
867	18214	15.3194	12.8798	39.2569	90.8381	3	0
867	40675	15.1968	12.8556	9.83845	-1.71011	3	0
877	49531	8.66293	12.1883	47.8577	-114.178	3	0
878	23409	2.30494	4.5324	29.5787	8.21244	3	0
878	26270	2.22644	4.45112	25.6058	-2.347	3	0
878	30503	2.17756	4.49336	26.6299	1.49108	3	0
878	46687	2.28612	4.46792	10.3413	-16.9518	3	0
884	22997	26.3374	6.54579	24.9095	-30.6627	3	0
884	36764	26.2259	6.46666	14.321	-56.1973	3	0
884	41452	26.3034	6.4488	26.3218	67.0214	3	0
886	30981	10.4711	8.60261	7.66201	-216.727	3	0
886	35702	10.3993	8.64331	20.2762	185.436	3	0
887	18468	6.59963	4.39002	30.5895	11.2272	3	0
890	28130	2.98451	6.43441	5.55599	17.6657	3	0
890	31378	3.04543	6.5148	7.96909	-13.2064	3	0
894	32109	26.9351	5.86124	1.27309	16.2743	3	0
896	13137	6.27008	14.6932	7.26073	16.4319	3	0
902	13037	9.40825	13.7133	-45.8001	-179.136	3	0
902	24511	9.35219	13.6826	-130.174	-36.821	3	0
905	48879	9.54676	13.5529	-226.567	-21.7046	3	0
906	37428	26.0984	7.77264	3.15988	-22.7116	3	0
909	22750	23.0873	8.30867	43.0649	35.2108	3	0
909	37964	23.0496	8.39817	12.2655	71.0327	3	0
909	42323	23.0035	8.35462	53.7629	-21.5372	3	0
910	29800	3.18123	10.8526	14.1255	-12.93	3	0
911	12196	3.04405	5.54542	40.8786	1.54383	3	0
911	33905	3.0774	5.62921	4.85591	-2.12738	3	0
911	47648	3.17883	5.58144	36.7994	5.65966	3	0
911	47902	3.09493	5.4994	25.2137	-28.2398	3	0
915	13240	12.5174	7.43316	-72.4182	38.587	3	0
915	19721	12.3787	7.43416	-102.245	-104.401	3	0
916	11491	16.5652	10.86	58.595	-259.413	3	0
917	38297	8.66748	12.5511	9.58005	-190.274	3	0
920	49309	8.53806	12.3388	-120.693	45.3025	3	0
923	15350	7.90437	1.07901	64.1684	16.7818	3	0
929	10665	10.5225	10.6557	35.4001	-17.1049	3	0
930	40646	14.4549	15.647	-67.3371	-18.9606	3	0
930	43371	14.3567	15.7426	0	0	0	0
936	20564	8.72223	9.1517	105.286	34.6665	3	0
937	15603	25.5698	8.85948	19.1381	-84.8609	3	0
937	29213	25.461	8.77562	9.06704	-37.8093	3	0
944	27030	2.3802	8.35701	12.5234	44.1292	3	0
945	32326	19.8359	1.78096	29.3851	-71.8497	3	0
952	51531	2.6388	15.656	-15.1716	-16.6977	3	0
957	21380	17.3419	5.21616	29.4624	16.7832	3	0
957	40715	17.2344	5.22066	41.2431	-61.049	3	0
961	31550	22.8282	2.80766	33.5529	-13.5002	3	0
961	44719	22.8219	2.87294	21.0506	15.794	3	0
962	26978	25.2691	5.75044	29.5561	2.54157	3	0
962	35535	25.3563	5.65088	30.758	79.4954	3	0
963	11181	9.677	14.7515	-41.6752	-172.052	3	0
963	16846	9.61322	14.8432	-51.0028	85.5372	3	0
966	26437	16.3813	6.63634	-43.4335	174.93	3	0
969	17433	10.249	1.16497	16.0961	5.80622	3	0
969	21247	10.2154	1.26184	56.5963	-7.81539	3	0
976	12145	2.32721	1.32229	29.2319	-2.44095	3	0
978	11753	11.8771	15.5457	205.33	-443.695	3	0
978	36941	11.8068	15.4791	209.534	533.778	3	0
982	43984	9.005	5.48345	22.8768	88.1921	3	0
983	20088	23.9019	6.38363	12.0424	82.4909	3	0
983	20114	23.9499	6.49744	18.6619	-67.3419	3	0
983	27217	23.8846	6.52829	-28.965	-0.980334	3	0
983	30000	23.8249	6.48804	26.9545	10.0112	3	0
985	51413	24.4351	1.48958	-10.2521	-11.0221	3	0
986	16359	14.6325	2.69394	80.9168	-21.0598	3	0
991	10045	5.79739	3.22539	25.5229	-9.10968	3	0
991	34163	5.723	3.31665	48.0522	-3.39627	3	0
991	40638	5.67935	3.19328	69.2053	22.3865	3	0
992	13566	24.8736	1.42149	1.07025	1.32496	3	0
1005	6612	11.1107	1.2404	14.2455	-68.6522	3	0
1007	2117	19.1499	5.46762	33.3785	172.452	3	0
1010	3759	8.73012	5.11442	83.7346	62.0014	3	0
1013	7575	2.77148	8.25683	10.8573	-37.9957	3	0
1016	4733	2.42718	5.79337	22.8165	-0.174561	3	0
1054	2262	14.696	7.71597	62.1472	62.3039	3	0
1060	9234	20.1959	9.94477	33.4792	93.4616	3	0
1072	3337	19.1453	10.8745	31.9446	-34.1842	3	0
1081	3881	6.69271	12.0805	32.3381	86.8303	3	0
1086	7584	19.34	11.4487	66.9819	6.26684	3	0
1095	6332	12.7294	1.76684	12.6017	54.3642	3	0
1129	8596	4.99929	15.3022	-12.2751	17.2967	3	0
1139	2094	22.1757	6.34051	15.385	57.0186	3	0
1140	5327	16.9747	1.59804	42.1978	0.325378	3	0
1140	6625	17.0324	1.62596	27.9903	0.272864	3	0
1145	4258	19.9878	11.0747	-15.9888	37.177	3	0
1149	3633	13.3455	13.6487	144.977	5.81225	3	0
1160	2197	6.76694	7.052	74.6306	26.6362	3	0
1165	1409	18.6256	11.7652	28.9295	-795.23	3	1
1182	8611	1.20248	2.81928	22.0153	6.6077	3	0
1202	6326	13.82	1.3855	85.9243	2.16266	3	0
1205	4052	23.1431	9.69549	11.9374	-66.8877	3	0
1205	9116	23.1474	9.58927	13.778	109.06	3	0
1209	2079	13.6984	5.58159	50.405	6.21429	3	0
1209	3884	13.656	5.71189	67.9623	-77.3016	3	0
1209	7430	13.7685	5.65145	17.3724	-55.4375	3	0
1212	1264	13.2462	8.78	30.7848	152.966	3	0
1216	5748	15.3238	10.0145	67.4586	42.9329	3	0
1226	4635	9.20096	6.16317	79.3533	24.3865	3	0
1232	5677	8.72791	6.08491	-17.7407	-32.9417	3	0
1239	7789	13.6714	13.8181	92.8166	159.961	3	0
1240	3372	22.0613	7.41886	-4.503	12.7595	3	0
1258	8351	1.20594	8.79628	-23.6744	2.11521	3	0
1270	1894	11.42	13.9933	211.863	-222.238	3	0
1278	4526	8.13708	4.77472	76.9231	36.4545	3	0
1289	6360	2.72273	10.7652	33.4612	3.3796	3	0
1326	5403	16.5586	5.36338	21.7918	30.296	3	0
1330	1694	20.9773	1.59663	50.6425	-4.27898	3	0
1342	4647	25.8195	9.9338	45.3465	5.58404	3	0
1343	4524	23.0592	4.22699	-8.02052	-41.1571	3	0
1346	6825	9.233	1.93693	50.9693	1.7866	3	0
1364	7682	24.5798	3.86174	21.8103	7.60087	3	0
1365	9070	13.8022	6.2149	2.35554	186.985	3	0
1370	7101	26.5521	2.97767	42.9881	-10.0452	3	0
1378	6279	23.8098	8.22895	-20.327	-16.0048	3	0
1390	3318	24.6861	8.26013	2.31111	-63.1783	3	0
1413	6794	21.5678	9.74323	-0.102223	-16.3522	3	0
1444	7762	4.50784	5.6741	38.1092	-39.8448	3	0
1458	2416	26.668	8.23593	19.1142	60.2932	3	0
1471	4730	15.3825	2.08107	62.3213	6.04303	3	0
1479	5898	8.33211	7.28328	-13.4739	-24.1228	3	0
1495	4088	26.6188	4.73014	48.4252	3.81339	3	0
1503	7043	19.2792	1.66181	67.1237	-80.8467	3	0
1503	7601	19.1926	1.62452	41.4668	147.598	3	0
1506	6723	24.9616	2.85347	19.6505	-19.0132	3	0
1532	2571	1.39653	4.06066	28.1005	-0.481929	3	0
1532	6689	1.29145	3.97923	33.7296	-15.9302	3	0
1532	9681	1.33508	4.08091	15.3622	-14.5716	3	0
1551	4314	6.96509	7.37457	59.0139	-1.93692	3	0
1562	7458	10.0208	5.7465	49.8728	-22.572	3	0
1588	4552	5.14251	4.43736	63.1422	-13.6328	3	0
1590	7370	7.34204	10.6309	-87.8772	-83.1423	3	0
1590	9505	7.38351	10.4963	-81.9906	0.39318	3	0
1610	9777	8.19778	9.47825	22.2788	25.1646	3	0
1616	1887	20.6187	10.4584	17.0383	240.804	3	1
1621	4998	23.6702	1.80037	17.6506	0.9794	3	0
1622	4849	11.72	3.87211	58.4588	5.07596	3	0
1622	8796	11.6515	3.76432	92.1681	10.9085	3	0
1624	5564	2.1192	7.42578	25.8868	-6.07061	3	0
1624	7468	2.21908	7.47578	15.6225	-44.471	3	0
1629	7458	9.99126	5.87479	34.9699	-194.487	3	0
1635	2395	6.48527	4.32781	-14.9074	1.24194	3	0
1638	3195	1.07321	13.9751	-33.3439	11.4714	3	0
1658	2079	13.7713	5.51961	5.2266	-110.474	3	0
1658	3589	13.9004	5.52293	-16.5655	-25.7157	3	0
1658	7430	13.8302	5.59341	101.196	-9.12035	3	0
1662	3564	17.877	7.1909	31.4283	136.231	3	0
1663	5507	23.6736	9.43579	26.4659	-65.6579	3	0
1666	7326	26.3178	8.82329	5.5549	-67.9708	3	0
1680	5772	1.32836	7.26526	1.92049	0.205251	3	0
1687	5705	25.6807	7.48462	20.3901	22.6211	3	0
1689	2402	21.5297	5.49694	-7.18938	-5.67627	3	0
1690	7552	26.4925	1.78074	7.59019	-4.77372	3	0
1699	9203	4.13234	12.0187	-31.0921	17.5674	3	0
1711	9275	25.4152	3.07994	21.3103	-5.06817	3	0
1727	3656	2.72366	2.60877	25.146	-17.1583	3	0
1733	1888	7.43544	13.6813	-15.3893	22.1474	3	0
1733	6516	7.33839	13.6719	22.3268	-9.29416	3	0
1750	2867	2.72736	13.4655	7.54015	28.4067	3	0
1755	6921	6.51921	8.85063	29.867	-25.9234	3	0
1778	8918	16.1238	12.4716	-163.075	113.672	3	0
1780	3051	7.85754	9.42017	-167.895	1.83084	3	0
1790	7762	4.52858	5.80527	33.9311	-30.9109	3	0
1805	8121	18.3972	3.50157	16.599	34.2004	3	0
1808	4710	24.0834	3.34058	14.602	52.2416	3	0
1833	5884	26.4967	4.83715	32.8674	-11.4587	3	0
1833	6832	26.3952	4.81439	50.5446	-8.45626	3	0
1847	4862	5.5643	13.9252	-34.9484	-28.1634	3	0
1849	8714	14.0139	7.58142	36.0488	-117.364	3	0
1856	5811	14.6863	11.3051	-107.575	95.1664	3	0
1877	8410	8.23008	2.7468	25.1279	93.5733	3	0
1881	4191	19.4195	9.33922	-83.9678	10.1389	3	0
1883	4524	22.9867	4.24783	46.6467	55.7242	3	0
1894	7362	11.3818	14.0404	31.2995	173.301	3	0
1918	6685	2.05161	1.34982	13.6556	26.1496	3	0
1932	6446	14.9667	13.7494	88.462	210.564	3	0
1933	6921	6.51249	8.96353	-66.5299	-149.413	3	0
1954	3918	12.7296	15.6321	382.284	655.281	3	0
1955	9798	4.48465	11.2795	-10.611	74.7487	3	0
1967	8312	1.57457	4.13569	14.9581	-2.22836	3	0
1986	9878	10.4281	12.0548	108.788	9.36163	3	0
1987	9041	6.97532	2.94119	21.5396	2.55883	3	0
2003	8374	26.8912	2.3987	18.0786	1.26908	3	0
2012	4527	19.2207	7.25247	3.82219	19.7803	3	0
2019	8392	2.10078	10.8497	-20.4435	-2.71755	3	0
2037	4341	3.98264	12.9516	3.61831	-3.05947	3	0
2050	9274	2.62658	5.77136	9.52329	1.50333	3	0
2055	3882	21.2422	2.55249	18.795	-21.4212	3	0
2056	5154	24.8164	4.34111	9.8811	-2.48592	3	0
2058	7573	2.14527	6.25659	40.5342	-11.7675	3	0
2058	8575	2.21328	6.36092	7.74101	4.54485	3	0
2066	6735	24.2182	9.59184	-20.9091	17.7508	3	0
2074	2956	4.13053	2.33102	6.83068	13.5274	3	0
2081	8332	14.22	13.6009	413.607	-223.085	3	0
2083	4628	3.66263	15.5673	-19.3356	-23.3793	3	0
2094	6097	22.1126	6.35933	4.68745	-78.961	3	0
2107	9165	24.5474	9.40653	6.9636	10.7644	3	0
2125	4927	10.0194	13.103	-109.638	71.6245	3	0
2133	9545	19.2173	11.7033	-24.7095	12.6032	3	0
2142	8446	4.0027	10.0013	-26.4292	-39.5063	3	0
2143	8932	6.30376	1.87827	32.9047	12.0771	3	0
2161	5401	20.217	3.70361	10.2326	0.435579	3	0
2162	2715	15.1443	12.572	62.8197	-0.0379333	3	0
2166	8276	11.214	4.02494	7.11882	0.143807	3	0
2174	3494	25.9596	5.83599	13.7394	-82.5453	3	0
2181	6793	26.5481	7.55891	-17.4263	-24.5353	3	0
2185	8874	22.6217	3.74159	-15.528	-21.1764	3	0
2201	9411	9.93419	6.81042	44.7589	17.048	3	0
2231	7375	8.38915	12.5383	4.20818	-115.73	3	0
2234	9587	14.9173	9.55154	40.1563	322.787	3	0
2238	6847	17.9916	4.10939	13.3669	-30.2742	3	0
2247	2269	15.3787	14.2809	88.1154	193.451	3	0
2247	4076	15.3261	14.2488	77.6121	-63.1592	3	0
2262	8149	14.817	7.70179	17.3037	-59.9547	3	0
2282	7976	20.1053	5.74041	14.0112	38.7807	3	0
2283	9521	8.43073	3.58986	-50.1514	-10.8697	3	0
2286	6078	9.81715	1.27478	70.2833	4.49732	3	0
2287	3272	25.0955	5.98182	29.8784	-38.4489	3	0
2293	7085	16.5934	14.9116	-1.02495	-0.868931	3	0
2334	8322	12.4622	11.9504	-162.79	-91.2111	3	0
2335	7407	18.0011	7.60837	41.3813	-196.802	3	0
2341	4855	16.0495	5.50595	44.0967	32.4432	3	0
2341	6586	16.1186	5.52442	41.6907	-18.8462	3	0
2358	4856	14.3313	4.84655	110.009	-50.8093	3	0
2370	7637	11.5153	11.363	-149.841	53.1274	3	0
2408	5650	1.93862	11.9586	5.26338	85.4282	3	0
2410	2429	6.98374	8.57351	-19.4041	-56.0483	3	0
2428	8399	8.62047	2.51375	13.9855	-21.508	3	0
2439	5410	9.2774	8.2762	64.8117	-135.659	3	0
2440	5718	14.2087	14.947	468.835	24.937	3	0
2442	3551	8.96181	8.12523	27.9452	92.5069	3	0
2444	5819	3.28284	12.0448	7.33263	35.5038	3	0
2445	5360	1.37293	8.71785	13.4179	-99.6026	3	0
2445	8351	1.2626	8.71731	16.2721	93.0762	3	0
2453	5258	9.08464	4.03135	-22.5511	-6.00253	3	0
2453	5747	9.14124	3.94111	61.3548	-13.6349	3	0
2461	7454	13.3905	1.76087	11.0587	-5.29762	3	0
2472	6586	16.2047	5.52015	-15.104	82.1982	3	0
2482	2875	20.0861	1.46152	63.7086	125.755	3	0
2495	2927	8.48107	12.8054	16.1664	85.4625	3	0
2495	6062	8.55061	12.8972	-54.4852	-195.732	3	0
2512	5489	26.3179	5.91692	3.06957	-41.216	3	0
2524	5790	8.55774	14.8452	-79.9755	-82.4094	3	0
2544	7894	4.50936	8.49139	-21.6299	29.9034	3	0
2546	4396	7.15008	3.12101	34.4834	4.66256	3	0
2554	4684	6.38469	1.0586	31.3581	89.5739	3	0
2557	9189	1.987	6.6749	21.2813	8.64768	3	0
2560	9941	19.2902	11.9756	-503.527	-335.485	3	1
2566	3114	12.824	3.14166	39.8284	-0.241064	3	0
2613	2902	5.38047	6.10688	29.049	11.2	3	0
2624	9112	17.6662	3.98459	28.8661	86.8476	3	0
2626	4274	21.5991	2.78388	66.7113	-8.17945	3	0
2632	3620	18.7816	12.6878	18.7302	-96.6121	3	0
2658	6698	6.5966	14.4161	-56.6324	19.5683	3	0
2665	8144	23.3826	7.30566	11.5299	-16.472	3	0
2669	7140	7.59405	2.50809	26.7967	-0.749046	3	0
2695	9050	20.3742	6.57422	46.2986	-61.8544	3	0
2722	4353	10.4128	8.93247	38.8607	310.976	3	0
2732	4743	9.63369	11.9366	32.1681	-430.156	3	0
2748	4216	2.808	14.3714	-5.46402	-35.7209	3	0
2750	8226	9.24941	4.8188	24.8006	14.6642	3	0
2752	5653	2.9351	12.3675	15.3129	32.0187	3	0
2756	7579	16.8484	2.07822	43.7998	48.4422	3	0
2806	9107	4.05075	2.00949	1.97591	23.2639	3	0
2812	9140	1.31604	13.04	3.77582	-53.0033	3	0
2819	2973	22.3382	3.63732	16.8864	12.1109	3	0
2819	3850	22.3499	3.76742	4.52245	21.3461	3	0
2823	4062	19.3752	3.92023	31.3879	2.25247	3	0
2824	4937	19.8311	11.4455	44.3617	-15.5731	3	0
2825	8239	16.9084	4.57571	51.1661	58.9532	3	0
2837	4860	16.0267	9.09627	97.4236	293.616	3	0
2838	7243	24.1284	1.34553	33.2522	-7.3053	3	0
2859	4341	3.9006	12.8776	-59.7381	-18.4647	3	0
2860	6515	7.9434	5.20117	11.8414	84.8049	3	0
2863	8489	21.539	10.2821	2.85082	-29.6101	3	0
2867	6896	2.62741	13.5397	-40.1761	-4.36202	3	0
2867	7265	2.6917	13.538	-6.51314	-23.7499	3	0
2879	5515	9.25177	5.08115	64.2984	2.36971	3	0
2887	7253	20.7303	5.04531	12.6349	-44.0567	3	0
2895	6869	9.32384	12.0692	11.9828	80.6413	3	0
2911	7609	14.2619	2.55031	2.50258	0.922604	3	0
2912	3217	18.6785	6.29292	30.7536	63.7962	3	0
2923	6084	13.1812	13.8001	248.27	149.365	3	0
2933	7076	19.4126	1.7803	25.2091	27.5364	3	0
2944	6941	17.8842	8.71635	91.6049	38.2024	3	0
2951	6666	8.50799	15.8652	-63.4475	3.49897	3	0
2961	7942	20.9795	1.07847	13.0291	-8.69587	3	0
2996	7186	13.1455	3.49012	61.3593	25.9403	3	0
3001	4260	9.0658	8.03607	26.364	81.8157	3	0
3030	4955	18.5135	8.10897	110.718	36.0073	3	0
3030	7525	18.499	8.24636	-1.29474	-2.59031	3	0
3035	7913	20.8184	7.44014	92.4623	78.0839	3	0
3051	4428	7.91518	9.44964	24.2588	-143.952	3	0
3057	6546	12.6247	8.72066	106.368	89.2555	3	0
3070	6553	1.73175	4.83247	2.05158	19.8659	3	0
3074	4406	4.51982	5.36042	3.8264	58.822	3	0
3110	5235	13.1504	14.9204	79.2378	58.7539	3	0
3117	7992	25.3601	8.98545	52.0805	-49.2725	3	0
3134	8433	15.1991	9.5774	5.74902	243.409	3	0
3142	8613	12.8897	11.0524	46.9659	-296.065	3	0
3169	3977	11.719	13.1467	163.989	-451.53	3	0
3170	5111	23.4501	5.29085	-22.2491	-34.927	3	0
3170	5562	23.3062	5.26602	13.3932	-54.6156	3	0
3176	7219	1.74284	12.5019	14.9571	-41.3815	3	0
3185	5120	10.5143	1.7462	28.2567	-25.1909	3	0
3191	9220	3.22717	4.8411	-9.39685	8.39622	3	0
3195	3827	1.13655	13.9519	8.72162	-24.7776	3	0
3220	3292	11.6026	7.33122	15.0815	29.0338	3	0
3229	8420	12.8184	15.1577	-210.83	156.252	3	0
3231	3330	13.8503	14.1137	-82.063	9640.98	3	1
3252	6987	22.4741	5.2035	43.9891	3.22911	3	0
3260	4783	15.6495	10.6742	126.621	35.9846	3	0
3261	8554	17.6161	8.45179	-2.3249	-66.3266	3	0
3269	7990	7.22976	3.75823	24.547	-7.99381	3	0
3293	8494	20.2489	8.00022	22.6113	4.45795	3	0
3313	9340	9.38589	7.60622	3.30652	19.4275	3	0
3328	4871	4.81832	12.8196	19.3455	-58.4503	3	0
3329	4529	1.61021	9.54504	-0.722592	-7.21848	3	0
3331	8062	14.0154	6.51035	133.076	0.755399	3	0
3340	6842	8.02286	8.59875	15.9043	-61.8969	3	0
3372	4895	22.1841	7.4606	70.6314	-14.3823	3	0
3384	9926	26.9607	4.20549	8.38729	-14.5616	3	0
3392	7539	16.7	13.3334	85.8041	293.754	3	0
3401	4436	23.2244	9.24932	42.0712	66.9952	3	0
3416	3827	1.23459	13.983	8.48491	7.33444	3	0
3452	4542	19.6053	12.1185	-193.978	-168.731	3	1
3473	5905	19.5427	3.08617	49.5276	-1.07442	3	0
3486	8146	9.70218	5.22068	101.92	85.6254	3	0
3507	8760	12.1872	8.094	56.396	-8.2149	3	0
3510	7168	15.6447	8.99475	-88.543	160.366	3	0
3522	7836	26.8424	8.16931	42.7599	-76.2728	3	0
3523	7121	12.8958	2.39595	49.1453	-7.86181	3	0
3523	8076	12.9179	2.52038	53.0922	80.7101	3	0
3545	7991	16.9264	1.2989	17.3768	-71.6765	3	0
3551	4260	9.01298	8.0786	66.4381	-28.526	3	0
3555	6791	19.2794	3.59347	12.675	-44.3281	3	0
3558	8122	9.99959	2.6482	60.8517	26.6499	3	0
3561	5624	5.5495	2.76539	4.02437	28.3512	3	0
3565	5221	16.6591	10.3013	51.9053	-130.308	3	0
3565	7798	16.6136	10.4018	5.15117	190.223	3	0
3566	3795	12.4205	2.49687	19.1261	-195.817	3	0
3571	5861	15.5741	7.48769	-39.2565	91.835	3	0
3579	6662	3.00086	9.15936	-3.24564	11.7125	3	0
3594	5085	4.30839	5.40417	56.1733	10.7765	3	0
3602	8522	9.98859	1.65341	37.1458	-19.6266	3	0
3612	8113	12.2397	10.1872	108.158	-84.5451	3	0
3615	8914	7.16306	2.20521	-0.0629889	29.4106	3	0
3622	7847	15.8426	13.238	92.6789	-96.5469	3	0
3622	8892	15.7523	13.3326	53.1191	398.832	3	0
3642	9665	15.1682	11.9748	-235.257	-5.22631	3	0
3671	4701	2.56255	12.7956	-52.9354	16.3533	3	0
3697	9931	15.5861	15.387	40.7618	-96.0352	3	0
3701	7117	17.7666	5.73203	42.9002	-55.2412	3	0
3717	6774	7.26835	8.70502	4.13107	51.7584	3	0
3752	9001	19.9415	6.94433	45.5301	20.4193	3	0
3758	3909	5.6173	12.491	-19.0804	0.171927	3	0
3759	8438	8.75433	5.23136	-55.9389	-28.3048	3	0
3765	7619	2.62723	7.01532	25.8161	2.50642	3	0
3775	9264	21.2001	4.94412	15.7665	-9.87341	3	0
3786	6608	13.921	12.493	99.1397	56.7918	3	0
3797	8045	6.1173	3.33794	10.6092	6.24034	3	0
3814	9316	16.0545	5.77871	10.7151	-7.60844	3	0
3823	7799	18.1596	8.38629	-79.4777	-13.3488	3	0
3829	8077	16.4347	14.9436	-65.1344	24.045	3	0
3839	4572	9.88839	12.2746	112.268	32.3237	3	0
3850	8176	22.4563	3.81712	11.453	-69.3364	3	0
3852	6461	9.39378	6.38477	-123.004	-17.6507	3	0
3853	9303	9.92182	8.30382	-34.2315	-34.5923	3	0
3865	7816	2.64742	6.03814	-8.02155	40.6792	3	0
3900	4349	17.0798	2.98969	69.7673	-33.6775	3	0
3900	6027	17.0148	3.092	84.7191	-10.2949	3	0
3919	8476	16.3233	3.61091	22.6555	-0.161327	3	0
3941	8036	26.5588	2.49343	25.2312	3.48281	3	0
3947	6778	8.22693	10.1979	34.9206	-16.1953	3	0
3954	9520	14.4142	12.1894	155.142	87.0744	3	0
3964	6673	16.3406	4.44616	75.9014	-147.753	3	0
4000	4343	6.63279	13.4354	-48.8399	-21.5802	3	0
4023	5811	14.5737	11.2934	10.2216	-303.877	3	0
4025	4416	2.5724	7.60037	42.8031	25.0507	3	0
4050	5308	8.25699	13.1259	21.3685	-47.0311	3	0
4059	5372	13.4682	7.09529	-150.559	22.115	3	0
4059	9900	13.3247	7.06945	28.8123	105.979	3	0
4062	8643	19.3347	3.83488	-4.84839	-41.519	3	0
4062	8815	19.3862	3.80291	27.4266	53.8453	3	0
4065	8080	17.2309	14.2495	-51.6099	23.5768	3	0
4076	7358	15.2717	14.3193	49.6661	142.978	3	0
4078	4365	6.03836	1.29251	5.9221	13.5082	3	0
4084	6241	1.67124	6.54922	10.6317	4.45866	3	0
4103	8660	6.43778	2.84067	20.6561	10.1173	3	0
4103	9982	6.49401	2.81179	38.61	4.82846	3	0
4152	7731	11.3722	10.6542	6.42439	315.163	3	0
4152	7808	11.4719	10.6102	81.1375	-357.728	3	0
4160	4603	23.2454	3.26957	15.9045	7.35724	3	0
4171	8821	21.858	9.25726	81.0216	-55.2098	3	0
4196	5417	9.58559	5.67975	31.9984	-60.0185	3	0
4203	6189	19.2626	1.40293	17.8813	-2.88557	3	0
4240	4946	26.0483	4.968	-24.8488	-21.2636	3	0
4259	7215	5.32123	14.0725	-31.3005	23.1154	3	0
4260	8008	9.00273	7.93693	58.3215	-96.1914	3	0
4290	9752	26.2984	9.31022	9.30207	-47.0633	3	0
4360	9832	4.7811	13.125	5.47605	-71.4576	3	0
4369	8198	11.3873	10.2262	224.261	6.15637	3	0
4437	8397	19.8615	2.17209	6.3833	-23.9213	3	0
4452	7754	18.267	9.83074	22.6069	119.149	3	0
4527	4528	19.2666	7.21012	-31.0201	-12.2172	3	0
4527	9230	19.2071	7.1089	27.6963	124.801	3	0
4528	4715	19.3153	7.17407	21.8648	24.5281	3	0
4542	5533	19.5626	12.0675	-8.86348	-199.028	3	1
4554	8395	9.46351	5.0723	18.712	-45.9408	3	0
4565	6256	8.41857	3.71011	19.9224	-9.46589	3	0
4565	9003	8.46415	3.7516	64.9003	-8.92524	3	0
4565	9521	8.4275	3.65027	56.0942	43.8576	3	0
4605	8528	7.99717	3.05192	103.626	-8.65646	3	0
4628	7462	3.65925	15.48	-9.11383	13.435	3	0
4630	8691	10.2774	4.21895	-46.6752	-28.1166	3	0
4635	5768	9.26476	6.14966	43.1139	-20.8982	3	0
4655	7684	21.1734	3.33454	-46.7385	-4.68575	3	0
4668	8745	2.33122	13.0597	-14.5821	-44.3698	3	0
4684	6477	6.31982	1.10987	51.5657	-28.0228	3	0
4693	9252	8.5729	4.92509	73.9064	2.57164	3	0
4705	6235	23.0654	1.85723	33.0063	-48.233	3	0
4710	8642	24.1168	3.44581	12.1782	-21.0885	3	0
4712	9529	14.8026	12.1826	-124.731	-157.191	3	0
4727	7755	24.727	6.75819	51.4622	-7.38908	3	0
4732	5547	13.431	2.84549	16.9268	-160.66	3	0
4739	9726	8.98009	8.97132	102.221	-69.8219	3	0
4747	8082	1.20923	7.81415	38.9295	-3.88895	3	0
4755	7532	13.5005	9.89988	-42.4531	47.0518	3	0
4761	8682	8.514	4.09873	41.5177	149.583	3	0
4807	5339	26.2512	5.32648	9.22321	67.4508	3	0
4820	6660	7.72845	7.60045	-132.876	32.3467	3	0
4841	6576	8.89726	6.05428	17.5784	-1.9619	3	0
4851	5409	2.36141	4.33168	28.9893	0.121307	3	0
4861	9443	18.055	5.81755	64.3859	-124.327	3	0
4862	6636	5.47975	13.8349	23.4686	-46.7617	3	0
4864	7197	2.09996	3.30251	37.7267	1.17769	3	0
4888	7309	17.3131	8.10305	42.391	6.80234	3	0
4889	8333	19.4776	8.00919	77.5182	-4.57215	3	0
4895	7161	22.2516	7.37832	5.62695	-7.56217	3	0
4946	9739	26.0086	4.86084	-4.50933	-25.072	3	0
5043	9443	18.1147	5.84513	39.766	92.3912	3	0
5076	9225	9.55426	4.00334	-7.22642	-22.3166	3	0
5121	8731	12.4585	3.44225	2.07881	158.048	3	0
5134	7867	1.33499	1.30091	13.4053	0.309415	3	0
5176	7507	7.6851	1.70836	53.5425	2.83768	3	0
5213	5505	17.7461	12.9632	25.5203	44.3398	3	0
5219	5909	18.4286	12.4283	-126.726	10.0145	3	0
5234	5804	12.2964	4.76612	-64.3717	-56.8922	3	0
5258	7827	8.98598	4.03472	-3.36789	33.2694	3	0
5301	9447	18.8739	11.7954	34.1149	-790.774	3	1
5316	6308	6.03646	14.7364	20.4179	-25.3191	3	0
5327	6625	17.0289	1.55774	36.8256	3.11479	3	0
5341	8337	21.9745	5.93936	-35.5266	27.7899	3	0
5343	6612	11.1162	1.17552	17.4516	-5.36034	3	0
5357	7458	10.1114	5.82759	35.4492	105.786	3	0
5357	9452	10.2255	5.8809	44.1095	128.982	3	0
5365	8522	9.88386	1.75616	29.4865	-28.782	3	0
5370	8819	10.7066	6.52777	106.8	6.81495	3	0
5384	6086	26.7432	7.47117	-28.0602	4.33244	3	0
5387	6228	3.0126	10.8493	-49.4302	-32.0773	3	0
5387	8636	3.0735	10.9321	29.6782	0.213809	3	0
5399	6414	20.3518	1.43827	-23.619	-16.0886	3	0
5428	5442	12.1305	3.83811	12.6448	-0.846648	3	0
5429	8318	6.79683	4.50448	43.7455	25.7231	3	0
5432	9178	25.9178	2.34814	9.07031	16.5208	3	0
5433	8413	5.53772	9.02546	-7.08107	55.9286	3	0
5499	8333	19.4819	8.07576	26.0082	-90.3807	3	0
5500	7783	6.57634	6.55365	3.88137	-26.5062	3	0
5500	8488	6.55689	6.49281	1.2289	7.73525	3	0
5506	5932	22.8479	8.21487	2.10958	-32.2247	3	0
5575	6115	1.32907	9.47088	11.8259	56.8278	3	0
5591	9595	14.3909	1.33792	48.4139	-106.185	3	0
5593	7415	21.1213	9.81075	22.9913	70.2203	3	0
5609	7410	2.51236	7.07339	24.2265	-13.0791	3	0
5631	8876	20.8415	2.71037	-14.1254	-46.9078	3	0
5649	6904	11.843	14.6852	42.6562	339.815	3	0
5669	6389	14.7059	11.0686	-241.513	111.398	3	0
5673	8713	21.5492	9.28231	12.4486	-86.7934	3	0
5677	6576	8.85394	6.01647	-45.0988	73.6579	3	0
5683	8935	5.96392	12.4917	29.4351	49.264	3	0
5691	8854	13.6696	6.63016	95.3448	0.443013	3	0
5700	9133	12.3997	7.25559	57.5262	53.9193	3	0
5724	6600	5.38496	11.4009	19.1138	106.869	3	0
5725	8571	16.7181	3.87152	35.0155	-11.3019	3	0
5765	7610	2.06761	4.64311	35.176	41.7494	3	0
5787	9164	19.7541	6.79005	34.5434	88.7519	3	0
5807	7939	25.3463	2.26417	13.0913	6.48785	3	0
5822	8041	9.94916	9.16062	14.7164	95.1796	3	0
5823	6153	7.37963	7.00134	47.7243	66.955	3	0
5823	9056	7.50885	7.02734	31.9937	-2.87543	3	0
5833	8044	3.45765	9.10637	14.2756	-88.7171	3	0
5833	8917	3.51937	9.12242	1.67753	8.96238	3	0
5841	7344	5.50537	7.66366	49.279	2.58261	3	0
5854	6815	16.1381	9.8107	97.1135	-10.0706	3	0
5895	9529	14.9248	12.2492	-139.439	-42.3214	3	0
5900	9436	25.1028	4.67253	25.0158	-42.715	3	0
5904	9696	24.339	5.2241	0.31022	24.6046	3	0
5905	6850	19.5832	3.14078	-49.3503	11.4347	3	0
5908	9791	2.42082	12.3338	-54.506	-14.7106	3	0
5910	6383	5.69403	6.95942	10.5397	8.21426	3	0
5921	6384	10.4799	4.60498	27.0242	-185.703	3	0
5921	8587	10.4061	4.68594	57.8847	-83.7441	3	0
5927	8084	15.5233	8.41443	-195.881	-93.7807	3	0
5957	8948	2.17294	7.83607	23.3946	-71.7999	3	0
6015	7414	6.81455	10.8097	16.7587	-144.243	3	0
6016	6591	19.5966	3.6386	-31.5784	-3.15203	3	0
6020	8360	15.2022	6.56547	20.7951	-68.0867	3	0
6036	7609	14.1178	2.55066	17.2969	28.5507	3	0
6044	8061	21.926	2.24216	-1.85316	10.1226	3	0
6068	9053	13.6123	3.57525	72.6956	-16.7376	3	0
6070	7976	20.1639	5.72995	65.8734	6.34531	3	0
6095	7766	8.21274	7.5353	62.5868	-34.3587	3	0
6103	8752	7.25905	1.35965	5.1486	37.8394	3	0
6119	8755	20.5064	6.45249	-35.412	62.2428	3	0
6149	6721	8.00155	9.78727	19.8795	-201.273	3	0
6153	7686	7.28452	6.91421	100.069	-3.43074	3	0
6170	8395	9.44519	4.95575	71.3292	-0.657339	3	0
6174	6490	6.04335	2.80177	13.2308	-0.462964	3	0
6182	6500	18.2064	6.3726	-6.02596	-15.2584	3	0
6190	9662	10.4442	15.6772	-164.832	-41.3214	3	0
6203	6582	26.6761	8.43521	31.4543	100.587	3	0
6214	6837	12.3317	9.94475	-66.6389	-96.372	3	0
6237	6815	16.0287	9.89995	59.141	-126.16	3	0
6279	9341	23.8178	8.12695	24.4905	78.4544	3	0
6292	7887	19.4199	3.05209	57.633	18.8659	3	0
6302	8598	1.88743	15.7596	-13.0734	1.46624	3	0
6316	6342	14.6572	4.15184	23.9637	-24.0282	3	0
6321	8320	5.07862	7.91135	-64.7135	7.29573	3	0
6408	9418	15.7008	14.5572	63.1849	158.8	3	1
6408	9634	15.6337	14.6054	-4393.35	-1329.54	3	1
6424	8661	4.65953	5.93985	19.8404	71.9141	3	0
6431	9437	21.6974	4.35722	15.9113	1.33891	3	0
6439	7966	24.7633	2.8481	5.21792	21.346	3	0
6450	8714	14.1255	7.63301	95.7937	127.441	3	0
6467	7989	23.2575	8.65961	14.178	-62.1438	3	0
6476	7728	7.15736	9.83116	50.3817	-90.2526	3	0
6495	8754	14.1191	14.3116	11.1236	11.4722	3	0
6501	7007	8.88767	5.30603	44.7586	62.8126	3	0
6534	8655	11.7689	6.95271	62.9889	9.37118	3	0
6626	9548	1.0612	13.8081	14.0923	8.24217	3	0
6651	9937	14.372	14.5726	-540.42	-206.133	3	0
6694	6746	15.8434	8.68656	48.3707	158.758	3	0
6745	7167	15.5019	5.01882	63.3677	23.7704	3	0
6758	8408	5.21729	6.51909	28.8657	-28.5384	3	0
6844	7163	19.4925	2.36898	60.235	-18.7656	3	0
6850	9237	19.6253	3.18941	78.1805	1.93075	3	0
6898	7061	5.95979	2.56396	16.4609	-9.85324	3	0
6898	9057	6.01952	2.44233	26.3293	-9.05602	3	0
6936	8842	3.42109	14.0377	7.25357	26.8488	3	0
6947	9296	9.34602	2.73803	96.568	28.4607	3	0
6947	9539	9.29743	2.78685	10.9997	-24.39	3	0
6969	8216	12.1556	11.6702	29.7534	155.41	3	0
6982	8590	17.1128	4.20386	62.4479	81.3148	3	0
7018	9499	26.4916	9.27768	38.0802	82.0008	3	0
7018	9771	26.5896	9.19902	-20.0427	40.7535	3	0
7068	7727	10.9256	14.1219	49.5037	370.818	3	0
7134	8429	3.31738	15.8285	-21.2435	8.2613	3	0
7143	7778	7.11165	13.3245	20.8204	60.9644	3	0
7145	9189	2.06788	6.72641	9.06355	-13.2243	3	0
7228	9906	25.9857	1.80203	-5.68108	-12.068	3	0
7268	7754	18.2656	9.91391	-69.103	-823.864	3	1
7284	7375	8.39448	12.6422	58.4416	-80.5135	3	0
7305	9872	9.91093	15.8928	-36.8411	-15.038	3	0
7309	8329	17.2616	8.1948	52.8622	-53.8945	3	0
7336	8125	23.0232	7.86408	22.9223	44.1403	3	0
7365	8715	23.3648	7.71688	27.2446	1.49428	3	0
7365	9656	23.3647	7.78138	-48.019	22.1017	3	0
7373	9334	18.9321	6.8841	6.93747	-65.5676	3	0
7386	9618	6.59425	2.37988	28.213	-30.6462	3	0
7401	8492	4.28716	11.691	-35.1179	4.76232	3	0
7405	7423	1.98476	4.33835	21.1111	-1.65731	3	0
7414	7536	6.86194	10.8918	61.4254	80.9302	3	0
7423	9161	2.05119	4.35931	20.9941	-13.5149	3	0
7474	8125	22.9893	7.79717	15.6613	-87.2267	3	0
7553	9382	5.02776	11.4858	22.2813	-9.57623	3	0
7558	7975	8.91274	13.7094	-168.847	61.3973	3	0
7668	9714	2.65431	4.12339	16.6293	23.9228	3	0
7685	7911	3.18737	13.1482	12.5019	63.7161	3	0
7715	9512	13.5048	6.33178	119.255	9.83683	3	0
7762	9583	4.44658	5.71225	13.183	22.9675	3	0
7819	9568	17.454	13.054	23.6879	-181.152	3	0
7850	9601	14.1901	14.7192	-529.079	-49.6521	3	0
7866	8540	14.2212	5.48408	43.6659	119.666	3	0
7902	9889	16.5286	8.69959	80.7305	-22.8187	3	0
7922	8838	15.3744	12.1776	-90.0335	74.9231	3	0
7923	8558	12.3867	8.44089	24.5406	-19.2848	3	0
8064	8697	17.7941	4.98957	81.0463	0.888658	3	0
8134	9451	22.3943	7.25119	27.796	-81.8305	3	0
8163	8354	13.6673	2.87831	35.1004	17.217	3	0
8195	9080	3.77766	3.14904	2.35694	-19.5423	3	0
8197	8838	15.3205	12.05	5.24868	113.553	3	0
8212	9992	2.8748	8.02624	-12.7774	32.395	3	0
8240	9431	2.17272	2.45793	10.583	-0.791683	3	0
8286	9036	5.2529	5.72387	40.4682	13.3171	3	0
8289	8844	24.9829	4.24526	0.18112	4.89086	3	0
8301	9658	23.1457	2.42603	8.30086	-13.5922	3	0
8354	8986	13.6822	2.98956	65.2745	-4.03726	3	0
8355	9367	12.9761	8.59811	36.1542	113.322	3	0
8399	9207	8.48625	2.48458	38.9351	35.2839	3	0
8426	9671	16.0208	11.1089	-1270.28	1464.86	3	1
8427	8624	10.8891	9.50602	-16.4729	33.9858	3	0
8474	8773	5.45746	15.2572	6.00938	2.96508	3	0
8488	9347	6.46295	6.51282	2.40883	8.1079	3	0
8522	8974	9.97356	1.77343	29.6846	72.2412	3	0
8542	9165	24.653	9.34876	40.9499	-2.31963	3	0
8544	8763	1.62676	12.0064	20.4721	8.28576	3	0
8570	9254	15.5904	1.2334	47.4332	-10.5391	3	0
8571	9023	16.7031	3.7558	93.3015	-6.67133	3	0
8573	9819	7.41457	5.21938	-2.36737	-26.4621	3	0
8660	9982	6.49476	2.8747	18.9028	32.3613	3	0
8670	8717	26.4607	3.13182	10.8206	20.4266	3	0
8729	9903	7.74376	11.6641	-8.11427	160.154	3	0
8730	9572	11.1508	12.6789	47.2594	-20.2937	3	0
8788	9825	21.111	8.15657	55.0123	4.49426	3	0
8796	9417	11.6869	3.71519	-24.1896	59.8318	3	0
8841	9213	5.8043	1.09856	59.0309	-18.0961	3	0
8936	9023	16.8007	3.70143	11.8331	-5.9437	3	0
9000	9297	1.76352	9.09346	-6.14605	9.00803	3	0
9053	9746	13.6766	3.49229	29.1231	-80.7964	3	0
9089	9831	2.80481	9.62409	41.6191	3.20676	3	0
9125	9857	5.2697	10.9002	19.0464	-108.8	3	0
9175	9583	4.39302	5.75213	-12.6289	-0.25268	3	0
9283	9340	9.45307	7.59991	56.7579	-62.6866	3	0
9296	9539	9.27961	2.72351	38.4317	5.17902	3	0
9514	9830	13.0543	6.87686	-8.82121	111.709	3	0
9628	9776	15.3475	2.30662	21.1822	-161.656	3	0
1000	13486	1.48404	3.51766	29.0827	1.52653	3	0
1000	44903	1.36589	3.50959	26.6923	0.550491	3	0
1004	51210	2.9178	2.25751	32.3192	-9.56948	3	0
1007	21330	19.2488	5.56955	-35.6775	-8.3805	3	0
1007	28217	19.1318	5.55813	53.7202	-72.9351	3	0
1007	30757	19.2635	5.50677	51.0474	-53.9296	3	0
1012	34103	7.33917	8.25894	-17.7264	-103.389	3	0
1019	18161	12.4501	7.01904	15.6181	-218.866	3	0
1020	34199	2.31683	4.00386	2.59301	9.99424	3	0
1020	41916	2.22662	3.96036	36.6431	-1.01704	3	0
1034	24409	18.5962	8.49338	-34.3285	69.8856	3	0
1034	30322	18.605	8.37516	18.4339	-28.8219	3	0
1034	31941	18.4885	8.41025	-7.37388	35.7817	3	0
1035	33125	15.526	4.00516	37.3341	122.232	3	0
1035	43568	15.4138	3.97929	15.3325	-123.632	3	0
1035	46423	15.4632	4.02713	71.4604	-10.6427	3	0
1036	11327	11.8083	1.15679	63.798	-4.36247	3	0
1040	20044	2.40558	1.71224	43.1641	0.720784	3	0
1040	35245	2.3761	1.56614	32.7653	-2.06901	3	0
1041	46322	9.01403	6.38434	82.9458	-45.8571	3	0
1041	47351	8.9501	6.34757	18.3832	15.9312	3	0
1045	40967	10.9591	6.98361	-8.93292	117.593	3	0
1047	10193	4.34989	14.812	-25.3384	16.7857	3	0
1047	28803	4.42309	14.7808	5.28069	-11.582	3	0
1049	35723	25.5277	7.97192	29.3072	7.24622	3	0
1049	43772	25.5498	7.9157	-24.6265	-25.577	3	0
1049	46232	25.5722	8.01646	-61.544	-6.81533	3	0
1050	10965	15.9331	8.07098	24.6605	125.102	3	0
1050	49670	15.8776	8.15423	27.0745	-153.421	3	0
1052	10941	4.72453	11.4483	-25.4031	66.2216	3	0
1052	11014	4.67033	11.5686	-69.097	62.8765	3	0
1052	12897	4.64977	11.4848	65.4113	-32.4346	3	0
1052	47935	4.77738	11.5237	40.1785	0.494069	3	0
1058	17932	3.7797	3.91295	28.5866	16.269	3	0
1058	33805	3.67697	3.95404	17.7376	27.6007	3	0
1058	41988	3.73618	3.97854	18.3835	-50.6523	3	0
1058	47476	3.68323	3.8848	30.1312	0.586693	3	0
1059	21888	13.4664	7.85728	-80.4133	15.9244	3	0
1059	44486	13.521	7.9379	89.7688	10.6624	3	0
1060	25040	20.1586	9.87035	26.4476	-69.4693	3	0
1072	32594	19.1958	10.9287	44.9063	183.908	3	0
1074	21420	16.6853	2.1479	64.3909	-34.2954	3	0
1074	35588	16.7136	2.22066	10.4942	5.61213	3	0
1074	46480	16.6134	2.13765	51.9265	77.0194	3	0
1074	52547	16.5654	2.20813	10.7924	-40.496	3	0
1075	16952	3.87586	6.38718	11.6235	68.5277	3	0
1075	46237	3.85342	6.47259	43.8683	-23.5148	3	0
1076	24392	14.6262	6.53954	42.4006	178.228	3	0
1076	28500	14.5935	6.61761	56.3466	-276.233	3	0
1079	17343	17.7777	10.3851	165.947	129.496	3	0
1079	33792	17.694	10.3962	-44.7251	-177.589	3	0
1081	16624	6.56718	12.0959	10.2379	23.9703	3	0
1081	20889	6.61794	12.1342	-27.982	-13.9356	3	0
1086	29347	19.3312	11.3846	10.2019	-74.8685	3	0
1086	33930	19.4095	11.3489	29.0118	123.992	3	0
1086	45696	19.4516	11.3952	42.7061	-18.8594	3	0
1088	12048	19.2446	2.78121	-32.9629	-1.63318	3	0
1091	20851	15.3682	4.92691	63.0888	38.0926	3	0
1091	26040	15.373	4.82469	59.8451	-26.9209	3	0
1092	13272	11.0882	14.8483	-40.1093	190.974	3	0
1092	22346	11.1273	14.9035	-93.6835	-924.355	3	0
1092	26338	11.2125	14.8018	-547.754	897.353	3	0
1094	23251	15.7901	9.94233	6.48452	162.673	3	0
1094	23772	15.7597	9.83632	145.403	-10.1518	3	0
1094	26758	15.6901	9.96077	117.943	-16.9766	3	0
1094	26948	15.6924	9.84135	-14.5646	102.767	3	0
1095	15179	12.8328	1.71253	46.5528	-19.9174	3	0
1095	27441	12.7662	1.71228	66.2492	7.05481	3	0
1095	31744	12.8693	1.77059	30.6611	-5.19238	3	0
1095	41513	12.7589	1.83175	59.7555	-90.3603	3	0
1095	46981	12.834	1.83529	60.4367	85.0827	3	0
1099	14934	7.06464	13.9138	28.3119	-12.3898	3	0
1099	18351	7.07147	13.9793	-25.9578	51.4505	3	0
1104	26060	15.9013	12.6475	277.124	202.725	3	0
1104	48808	15.9882	12.5721	24.78	-206.776	3	0
1104	49702	15.8798	12.5289	25.1805	55.5139	3	0
1108	21212	16.3405	9.53693	8.29806	-158.507	3	0
1108	27980	16.3685	9.59273	103.898	-8.08363	3	0
1110	24126	1.41783	10.6374	-37.6058	-8.55349	3	0
1110	34890	1.47216	10.7644	-32.0844	10.4082	3	0
1110	39721	1.50677	10.7036	33.1958	4.59708	3	0
1111	46309	18.2764	11.2506	45.9736	83.329	3	0
1111	48639	18.2352	11.3724	94.1389	43.8218	3	0
1117	25111	5.05353	5.50626	17.8073	-64.7093	3	0
1117	50816	5.13519	5.58292	15.9932	43.9889	3	0
1117	52390	5.07434	5.63501	0.210699	-30.7353	3	0
1123	32460	1.9734	3.68722	7.75212	-2.40199	3	0
1129	18321	5.04668	15.2131	-37.6755	-7.79633	3	0
1129	41750	5.0611	15.3272	-24.9048	-10.3988	3	0
1129	48767	5.10404	15.2847	2.0999	-5.59998	3	0
1130	38367	1.77444	13.8262	1.00608	44.5922	3	0
1136	10635	15.2654	2.01287	67.3257	-0.740847	3	0
1137	52730	25.633	9.41464	9.58035	1.34557	3	0
1138	35236	17.0455	3.32536	64.608	-14.949	3	0
1139	42769	22.1446	6.22132	14.2672	-96.4304	3	0
1144	28995	20.5783	6.87782	10.0561	-40.6585	3	0
1149	26132	13.2973	13.6099	113.676	413.884	3	0
1152	34832	5.555	15.6692	-3.28035	6.17517	3	0
1152	52211	5.4165	15.6339	1.10784	-20.7226	3	0
1153	19871	3.56983	5.88133	42.6118	-10.2406	3	0
1157	12359	19.5142	7.10205	4.12966	-62.4947	3	0
1157	23162	19.5475	7.19416	40.9474	119.28	3	0
1159	11757	24.0165	1.6218	31.8986	79.6719	3	0
1159	13532	24.0465	1.56395	-6.7556	-41.2471	3	0
1159	42405	23.9331	1.53168	17.3489	-5.87789	3	0
1160	15210	6.77998	7.14294	2.12291	-56.9804	3	0
1161	36973	20.1798	11.528	33.1269	-10.561	3	0
1161	44323	20.1252	11.5015	-8.95795	42.4221	3	0
1163	11113	24.0712	2.40998	12.069	69.4809	3	0
1163	39739	24.1681	2.45401	28.6269	-37.1071	3	0
1164	18044	7.66795	4.07367	55.1107	13.0115	3	0
1164	52173	7.77571	4.10768	32.5354	-16.9259	3	0
1165	41956	18.6186	11.8822	-848.281	-1082.45	3	1
1165	47010	18.6914	11.7627	71.4313	345.371	3	1
1165	51136	18.7295	11.8413	-2304.65	-136.664	3	1
1168	22647	15.8267	2.9954	37.1194	88.9449	3	0
1168	29943	15.9011	3.07907	6.36029	-22.35	3	0
1168	41924	15.8405	3.08562	37.7374	-9.95575	3	0
1173	34237	26.0056	8.40419	19.7705	43.3332	3	0
1176	29643	23.4798	6.9872	20.5619	-7.42189	3	0
1176	36989	23.4367	7.02444	-41.4646	47.8412	3	0
1179	43103	20.8542	1.45327	-9.74707	35.9487	3	0
1179	45158	20.9633	1.46414	37.2926	-41.4303	3	0
1180	11694	20.6178	9.2629	-12.1799	-88.931	3	0
1180	17176	20.677	9.37861	6.74514	157.076	3	0
1183	42304	23.0293	6.49963	36.8693	-1.56257	3	0
1184	26629	1.89126	11.4618	10.0032	-45.5846	3	0
1184	50053	2.01247	11.5305	9.55282	-34.9468	3	0
1185	33916	3.7702	14.2922	6.72695	-3.87647	3	0
1188	17112	10.7221	3.83525	49.087	7.60883	3	0
1188	35605	10.7353	3.96748	27.9505	3.94535	3	0
1190	16481	6.81002	11.1107	18.5083	129.84	3	0
1193	47307	2.67607	3.96419	-11.0497	15.0173	3	0
1193	48793	2.61389	3.96672	2.60638	-5.85267	3	0
1200	15025	2.78121	10.4448	21.3537	-29.5437	3	0
1200	23456	2.85595	10.4301	-2.07953	12.6088	3	0
1200	38262	2.90294	10.4819	21.1275	14.9614	3	0
1203	27961	14.9611	3.16392	17.368	-236.256	3	0
1203	51836	14.8619	3.12826	67.6112	230.917	3	0
1205	49142	23.0422	9.68397	5.59841	4.80417	3	0
1206	16300	17.4316	2.45004	-4.95945	33.0289	3	0
1206	33137	17.309	2.46303	12.6307	-61.9668	3	0
1206	51532	17.3046	2.3737	9.37902	51.3065	3	0
1216	45640	15.2751	9.97055	-100.73	53.2202	3	0
1222	34652	20.8096	4.38352	32.2344	-60.3416	3	0
1223	35755	2.99227	9.70507	9.95278	104.382	3	0
1226	24340	9.08197	6.08945	19.152	35.5994	3	0
1226	30335	9.1081	6.16416	27.754	-38.544	3	0
1226	45744	9.13122	6.03596	51.0061	4.65757	3	0
1228	22386	6.50167	13.8098	14.3882	58.2699	3	0
1228	34633	6.58265	13.812	33.0214	-40.0308	3	0
1230	19493	12.1227	4.65172	33.2115	-3.00667	3	0
1231	24365	19.7536	7.77163	27.0323	175.024	3	0
1231	33788	19.6964	7.72651	65.0691	-56.2135	3	0
1232	12750	8.61752	6.10446	34.778	96.735	3	0
1232	44559	8.74253	6.14888	53.4467	192.972	3	0
1238	37562	1.42889	8.46827	27.5814	-23.9582	3	0
1239	31027	13.7062	13.7202	181.036	-240.659	3	0
1239	45898	13.6185	13.7972	95.9301	74.7629	3	0
1240	47751	21.9498	7.39274	44.1061	-19.415	3	0
1246	11223	2.48392	9.90595	11.3732	58.5118	3	0
1246	46782	2.43348	9.87122	-59.2789	10.8437	3	0
1246	50868	2.37471	9.95618	10.8568	51.2951	3	0
1249	19554	24.2662	6.28772	0.743224	29.6785	3	0
1249	38528	24.322	6.32101	60.1552	-5.27905	3	0
1251	26420	19.049	8.66215	10.4459	66.584	3	0
1256	16494	2.92087	6.77001	7.2649	-14.4008	3	0
1256	37975	2.89976	6.71204	1.29402	-13.2556	3	0
1258	29122	1.24687	8.84131	39.6088	0.0438111	3	0
1260	24527	14.245	3.34474	28.8273	4.20083	3	0
1260	40438	14.2895	3.45223	57.2945	3.51175	3	0
1261	26880	7.58186	11.1203	-147.581	-58.2411	3	0
1264	24022	13.1908	8.78833	106.165	-108.325	3	0
1269	13251	22.4528	7.08585	-48.4851	11.2401	3	0
1269	25534	22.402	7.12185	-14.8167	-16.8049	3	0
1270	10375	11.4555	13.8938	-219.588	153.886	3	0
1276	11091	21.7309	2.32489	36.9002	4.81585	3	0
1276	23866	21.6842	2.27532	31.8713	-80.4674	3	0
1276	39966	21.8128	2.29277	9.01009	23.2018	3	0
1278	15398	8.23289	4.82604	38.4615	42.748	3	0
1278	36619	8.1045	4.85701	27.7527	104.899	3	0
1280	10796	14.0046	9.63329	131.988	-9.69652	3	0
1280	19765	14.0018	9.73546	117.09	49.5363	3	0
1287	11258	22.8419	7.91595	37.5462	-1.97854	3	0
1287	23236	22.8019	7.88125	7.57641	49.7052	3	0
1287	31585	22.7488	7.95661	50.3379	4.56027	3	0
1288	37926	20.8652	7.21423	14.5188	35.7639	3	0
1289	13193	2.75505	10.8172	-32.6331	-25.7308	3	0
1289	32293	2.84366	10.7472	34.8431	71.4027	3	0
1293	27505	23.2109	6.01999	60.635	11.2533	3	0
1293	46664	23.2727	5.9018	23.7599	24.4868	3	0
1294	46365	24.4875	5.13379	17.6792	50.3485	3	0
1303	48085	2.24409	5.16264	27.6683	-6.08721	3	0
1305	31371	26.3136	2.63946	11.2216	-14.1922	3	0
1307	25725	20.5127	3.82572	21.7602	-37.1713	3	0
1309	32736	10.6408	12.2432	107.294	28.6667	3	0
1309	38409	10.7241	12.2621	-233.533	-65.8664	3	0
1309	40435	10.717	12.3196	82.0343	55.7842	3	0
1310	38813	5.91412	13.3931	-68.8057	46.9913	3	0
1311	40961	24.1472	9.03222	-7.91036	-73.008	3	0
1321	30289	21.2235	3.8325	31.1607	0.507396	3	0
1321	43325	21.1676	3.94266	22.176	43.1015	3	0
1321	48475	21.1611	3.8253	10.5821	51.6043	3	0
1326	17171	16.619	5.38674	41.8866	-34.3518	3	0
1326	23398	16.5183	5.46815	38.9147	-137.981	3	0
1329	16688	1.9585	7.37619	12.6374	7.28841	3	0
1329	19022	1.86073	7.42507	45.7601	2.90885	3	0
1329	35871	1.92932	7.50034	8.43943	-10.9986	3	0
1331	21457	8.89921	2.41209	79.9273	-3.48883	3	0
1331	21845	8.96037	2.4609	-23.4481	64.2921	3	0
1331	44775	8.86992	2.49872	22.2426	-31.9856	3	0
1332	17666	24.4333	6.19347	-1.55547	-13.1417	3	0
1333	10569	13.5344	9.18733	52.661	-203.735	3	0
1333	14660	13.6011	9.19065	72.5445	225.287	3	0
1333	22396	13.5642	9.09843	111.889	3.9788	3	0
1335	50823	13.2408	12.4767	234.093	279.588	3	0
1339	51295	12.3437	7.61922	29.477	-12.1123	3	0
1339	52126	12.3126	7.56119	-134.919	-14.3262	3	0
1341	51574	13.7851	14.9004	387.085	43.4305	3	0
1343	12834	23.1432	4.28731	-26.369	9.52576	3	0
1343	38665	23.1397	4.22941	14.4605	-18.6026	3	0
1345	12567	20.8691	10.584	-546.015	104.551	3	1
1346	25933	9.21243	1.80449	44.1846	-150.121	3	0
1346	27358	9.12303	1.89113	33.501	34.125	3	0
1347	23633	12.3815	14.1223	17.4725	836.281	3	0
1349	11802	5.92589	9.44816	-108.415	25.5382	3	0
1349	23843	5.95079	9.50777	30.9847	106.483	3	0
1349	24444	5.8647	9.44233	35.7515	-59.2358	3	0
1349	30420	5.85359	9.54765	-26.6778	-69.5567	3	0
1355	19397	10.4721	3.97763	-67.5227	6.21637	3	0
1355	39931	10.3446	4.00556	-43.0975	-60.7831	3	0
1355	46878	10.4745	4.04176	30.0802	96.0693	3	0
1357	25807	19.1943	12.1264	-75.5643	71.6262	3	0
1357	41471	19.2758	12.1945	0.746629	-59.1464	3	0
1358	32268	22.183	2.98276	15.9239	40.2861	3	0
1359	16205	15.6487	15.7053	-9.53708	-19.154	3	0
1359	44008	15.6459	15.6435	-135.444	-88.9225	3	0
1360	18050	16.079	6.0796	-95.0826	65.9	3	0
1361	14826	5.26886	4.0804	38.4283	61.6521	3	0
1364	28757	24.6023	3.76637	8.77783	37.3873	3	0
1371	18655	14.5564	14.4051	-8034.16	1539.49	3	1
1371	34820	14.5151	14.2823	176.638	23.335	3	1
1373	11850	11.0352	15.9211	-91.3527	-63.7842	3	0
1373	12523	10.9978	15.863	-133.327	74.248	3	0
1373	36725	10.9033	15.9145	-169.931	7.07717	3	0
1375	33575	10.6631	1.51695	12.6702	20.5181	3	0
1375	37077	10.693	1.61567	50.9786	-0.224198	3	0
1375	39563	10.7608	1.54233	15.8621	9.64315	3	0
1377	12511	1.66982	8.76131	-36.2392	-3.33427	3	0
1377	45169	1.71452	8.80722	30.6562	1.80251	3	0
1379	15728	14.9332	4.64729	66.0412	-4.22271	3	0
1379	33877	14.9719	4.71754	-65.705	161.178	3	0
1379	43163	14.8662	4.65287	25.4221	57.8741	3	0
1379	52623	14.8759	4.7701	62.088	-126.172	3	0
1380	11600	11.1731	6.58681	-33.0277	-96.6163	3	0
1380	13225	11.0911	6.55407	83.2936	148.827	3	0
1383	33092	20.6039	3.24805	45.057	153.497	3	0
1383	50232	20.6699	3.3717	16.5174	59.5327	3	0
1385	11777	16.2137	12.2483	-193.83	146.405	3	0
1385	31163	16.2375	12.1942	-2.23388	-164.533	3	0
1386	48680	19.219	4.3421	63.7196	-47.4833	3	0
1388	23587	8.59192	8.10379	49.8229	-54.2894	3	0
1388	48265	8.63651	8.15976	-22.2374	1.98557	3	0
1390	18439	24.6901	8.37957	15.553	95.454	3	0
1390	19275	24.6546	8.3243	59.7189	2.01276	3	0
1390	21488	24.7941	8.31768	72.4144	-5.5173	3	0
1390	36659	24.7636	8.26098	9.04654	34.2869	3	0
1395	31723	24.2588	7.51112	18.0824	-127.196	3	0
1395	37080	24.2295	7.39902	23.7855	87.8018	3	0
1400	19935	18.3132	1.64353	54.0437	5.74472	3	0
1402	29680	11.1578	3.54351	44.6722	6.57496	3	0
1403	14703	4.85561	15.8806	-11.8929	2.17919	3	0
1407	22942	18.6947	12.4026	-125.387	12.8003	3	0
1409	19904	18.5605	11.7625	72.317	627.102	3	1
1409	20906	18.5358	11.7018	3.37844	0.801784	3	0
1410	32148	6.67762	12.5007	-53.9155	-38.1214	3	0
1410	45298	6.65971	12.391	-107.097	-43.8629	3	0
1410	52612	6.70898	12.4258	5.06988	39.9291	3	0
1412	26067	2.18264	15.1893	-1.15028	19.6034	3	0
1413	37013	21.5381	9.81697	116.556	5.43301	3	0
1413	45504	21.6619	9.79602	119.012	-12.9765	3	0
1417	49296	2.27748	10.2851	7.72178	78.0496	3	0
1418	11542	11.0841	3.09239	21.1406	-4.8271	3	0
1418	28246	11.139	3.12386	68.5256	5.12142	3	0
1418	31155	11.1552	3.01472	81.4824	-26.4052	3	0
1422	28822	4.5866	10.4787	41.6077	-52.5437	3	0
1422	34468	4.69077	10.5097	13.0549	53.612	3	0
1422	36264	4.67147	10.5957	30.075	-45.8504	3	0
1422	42069	4.58712	10.6018	12.1753	35.4076	3	0
1424	41016	1.91051	2.33459	23.5051	1.25306	3	0
1429	38503	19.5306	6.62646	44.3182	3.52707	3	0
1429	46736	19.5726	6.7296	-10.7489	1.3823	3	0
1431	16817	3.00849	6.25269	13.7824	15.2197	3	0
1431	18667	2.95887	6.3067	49.6528	-0.371384	3	0
1431	40897	3.07979	6.2672	18.4755	2.52103	3	0
1434	33003	14.5592	15.2015	-255.101	33.8494	3	0
1434	35049	14.5894	15.307	-319.729	108.025	3	0
1440	35941	19.8405	2.53084	7.73637	-11.8846	3	0
1440	39329	19.8013	2.4112	21.0213	90.7006	3	0
1441	13468	6.76999	14.8933	-3.56662	-26.9685	3	0
1442	33575	10.6474	1.41421	55.4229	-19.3593	3	0
1443	14259	3.64355	2.88843	19.9529	-1.7456	3	0
1443	45318	3.70504	2.8594	6.5202	-22.1086	3	0
1444	24017	4.57414	5.58489	19.499	65.4974	3	0
1446	25436	14.0884	9.17051	67.4441	229.07	3	0
1446	31238	14.1516	9.15962	79.4094	-2.41256	3	0
1446	52706	14.1205	9.29131	166.88	-15.6911	3	0
1447	29133	14.454	15.464	-3.23166	343.477	3	0
1447	29530	14.4291	15.3918	-208.682	-236.756	3	0
1447	35049	14.5383	15.3984	0	0	0	0
1450	12500	10.2791	1.60941	69.8486	5.79904	3	0
1450	51412	10.2229	1.59196	-0.416467	-19.6531	3	0
1452	33942	2.63927	11.402	-3.63907	-16.9457	3	0
1454	23545	20.8762	6.06206	50.5913	130.996	3	0
1458	20341	26.7325	8.22474	17.6117	-112.33	3	0
1458	48834	26.6403	8.18392	60.9829	-5.17005	3	0
1461	28038	3.88366	4.76326	1.00516	64.252	3	0
1461	41361	3.93143	4.65718	9.66435	-74.623	3	0
1462	36350	6.62871	5.38801	8.48653	39.2198	3	0
1464	16801	1.85776	12.4294	16.3538	-51.7452	3	0
1469	12268	4.38432	2.48223	17.1689	12.1572	3	0
1470	11864	7.70105	3.94395	20.0697	7.2778	3	0
1470	18044	7.68609	4.00693	0.665872	-105.417	3	0
1470	34921	7.80882	3.97384	15.9851	85.5914	3	0
1471	10635	15.3174	1.98605	15.3746	56.4877	3	0
1473	17339	11.1773	13.013	-53.3811	-17.9012	3	0
1473	31459	11.085	13.0387	4.7998	78.0063	3	0
1474	13721	10.5981	3.02563	37.5259	-28.019	3	0
1474	34483	10.5738	2.96548	12.1915	11.9272	3	0
1475	32163	10.4778	9.68161	17.7212	-231.606	3	0
1479	29458	8.44275	7.24823	-82.433	12.3402	3	0
1479	33309	8.37424	7.23465	81.2078	-2.9888	3	0
1479	42198	8.46159	7.31537	15.9593	56.2224	3	0
1480	35434	2.19831	6.10101	-10.1901	-14.4258	3	0
1481	23538	8.913	12.808	-163.838	15.263	3	0
1486	29090	25.9141	2.70782	-3.77956	-0.253885	3	0
1486	32412	25.8839	2.76927	18.3726	-20.6565	3	0
1486	33739	25.9995	2.8301	15.8187	-6.81946	3	0
1488	21019	9.49434	13.9436	91.7644	-127.964	3	0
1488	48354	9.46217	13.992	79.3921	91.7043	3	0
1489	37624	6.32661	8.25566	44.8242	-105.046	3	0
1491	32737	7.77333	7.782	20.0093	84.4981	3	0
1492	19008	13.3832	5.63553	18.4259	-150.181	3	0
1492	44018	13.4395	5.53429	76.567	171.021	3	0
1492	47502	13.4745	5.67715	61.7887	57.9312	3	0
1495	28400	26.5746	4.68237	8.91957	30.4399	3	0
1497	24334	9.56034	9.77668	-97.6765	-61.1281	3	0
1497	34759	9.55375	9.71948	27.7785	32.2369	3	0
1500	16440	26.7037	5.93579	8.72596	24.8032	3	0
1500	29125	26.7689	5.86122	18.8723	23.53	3	0
1501	50849	3.29189	4.56382	8.65267	7.03879	3	0
1501	52673	3.34194	4.6197	13.6892	-4.01418	3	0
1503	11075	19.1603	1.73479	66.3513	-1.3586	3	0
1504	12254	5.38844	2.15734	28.0577	-87.2288	3	0
1504	40474	5.36591	2.09536	-31.9559	15.7093	3	0
1506	46092	24.9473	2.95036	36.0226	2.01907	3	0
1509	41824	10.3531	15.7829	-73.7416	-61.0433	3	0
1513	18955	4.71489	8.82124	28.7493	69.808	3	0
1521	17262	20.7159	4.60742	110.196	-10.0826	3	0
1523	22480	7.19326	15.613	-30.6378	35.4526	3	0
1523	38126	7.10222	15.574	-25.5647	-23.1952	3	0
1523	52281	7.176	15.6675	-30.7458	-17.0104	3	0
1524	22634	10.8583	1.93822	4.91921	-24.9903	3	0
1527	22024	16.0446	13.6473	-83.0879	10.6486	3	0
1527	25995	16.0452	13.775	110.904	284.264	3	0
1527	36571	16.1125	13.6483	39.8747	-20.3179	3	0
1528	20270	3.75164	6.92024	8.7615	37.7314	3	0
1528	34977	3.63422	6.94153	15.0126	7.57167	3	0
1530	11077	23.7242	6.34829	-14.8181	-18.8588	3	0
1537	51680	10.2025	13.0995	156.536	-398.245	3	0
1538	25567	26.8306	8.57812	-33.1809	-80.9516	3	0
1542	28257	21.3801	5.79333	25.2113	-79.2798	3	0
1542	33206	21.4379	5.74761	27.495	94.5832	3	0
1551	27507	6.97117	7.4361	-21.1877	24.7347	3	0
1551	34696	7.06659	7.43558	102.312	10.2635	3	0
1551	50589	7.01328	7.3412	62.1533	-86.075	3	0
1552	17232	5.89844	8.42641	30.36	-122.843	3	0
1555	24445	2.61981	5.06149	11.8551	-7.64687	3	0
1555	25899	2.73331	5.02369	52.5391	-0.333146	3	0
1556	35493	3.29572	6.23124	37.1024	-1.26192	3	0
1556	48537	3.36075	6.32271	36.2961	-33.6411	3	0
1563	21816	11.2568	2.07987	41.8657	5.27327	3	0
1565	12528	9.9684	14.5494	-17.015	230.867	3	0
1568	31418	5.71381	12.004	26.1538	-46.0039	3	0
1568	50043	5.72476	11.9099	-0.875717	137.724	3	0
1568	51623	5.6185	11.9062	43.65	-83.225	3	0
1572	24179	9.90456	1.15334	53.107	4.77025	3	0
1580	14190	15.8215	15.5359	44.5298	38.9474	3	0
1580	44390	15.6975	15.5292	-140.097	-163.347	3	0
1581	16220	9.68729	15.4477	-90.7122	-128.445	3	0
1583	21674	2.35344	10.1071	-10.1548	8.78791	3	0
1583	43449	2.26616	10.1727	7.26729	46.4297	3	0
1583	49296	2.31454	10.1969	-57.8225	14.7619	3	0
1584	17964	1.57017	14.8759	-25.748	-4.07675	3	0
1585	17942	6.84407	2.06802	4.22713	84.4857	3	0
1587	37948	16.1629	3.32867	10.887	-118.681	3	0
1587	45337	16.0586	3.27868	-23.4281	-20.9042	3	0
1588	23161	5.09846	4.49249	25.6605	31.2225	3	0
1588	26399	5.24099	4.50586	30.4798	63.2409	3	0
1588	32164	5.21281	4.44678	-24.4126	22.5944	3	0
1590	25536	7.44898	10.5514	33.5366	168.988	3	0
1590	47693	7.3223	10.5232	62.9363	-41.7012	3	0
1591	16495	7.42534	4.14474	24.2974	76.1354	3	0
1591	27106	7.47948	4.13186	19.8099	-15.4709	3	0
1591	27383	7.51424	4.17971	4.4207	29.0275	3	0
1598	14028	6.66015	10.4426	-59.0699	-4.30162	3	0
1598	17893	6.61664	10.3567	26.5342	77.339	3	0
1598	34966	6.7241	10.4313	46.4599	-44.596	3	0
1598	42837	6.68708	10.3095	-4.87061	-89.9068	3	0
1613	15544	5.82727	8.1797	40.3737	-62.1688	3	0
1615	12948	5.64648	9.64514	29.1705	69.0553	3	0
1615	24945	5.55147	9.65757	15.459	-8.45183	3	0
1618	15281	18.7671	8.4607	25.3013	-87.2641	3	0
1618	29976	18.789	8.51848	73.7902	1.59706	3	0
1619	42460	8.90185	7.72685	37.736	-174.715	3	0
1621	10162	23.7495	1.76689	-15.7479	6.26762	3	0
1621	18297	23.6785	1.70148	-0.912037	28.7602	3	0
1622	41395	11.6573	3.88221	44.5535	-59.1787	3	0
1624	11908	2.14856	7.35881	16.0804	-4.51932	3	0
1644	50177	4.97834	13.3517	-44.6437	31.2741	3	0
1644	52097	5.0348	13.2654	-62.5146	47.8292	3	0
1654	15607	7.18709	6.37705	19.9427	-63.5016	3	0
1654	16104	7.1874	6.47424	22.4576	15.6856	3	0
1654	45011	7.10084	6.41242	12.4262	64.1852	3	0
1654	45556	7.12284	6.47212	-11.8448	-28.1001	3	0
1657	17526	14.1672	3.6317	43.965	-64.0594	3	0
1662	10729	17.8439	7.28309	29.1033	-29.3992	3	0
1662	17066	17.9624	7.31158	-17.7913	64.7677	3	0
1663	45378	23.6437	9.35924	6.58887	85.2112	3	0
1666	24275	26.3998	8.92097	-41.8193	-49.3288	3	0
1667	19604	24.6022	1.29204	28.6279	3.71366	3	0
1667	23724	24.6886	1.18694	19.2805	-21.8131	3	0
1667	25085	24.6106	1.14556	15.6243	1.41122	3	0
1667	51423	24.5566	1.18192	-8.13599	-8.98615	3	0
1673	19944	9.3724	15.3661	-39.0107	-70.9948	3	0
1675	27914	11.235	5.85804	38.6292	-3.38748	3	0
1678	16092	3.10603	2.79259	8.65977	-4.92653	3	0
1680	12804	1.41869	7.32467	31.2256	0.865992	3	0
1680	25080	1.38743	7.26768	5.31855	4.36235	3	0
1680	29851	1.38727	7.37716	11.0056	-38.2624	3	0
1683	10531	8.88597	12.2236	-159.87	-95.2652	3	0
1683	13685	8.81589	12.3489	25.1398	-253.408	3	0
1690	15133	26.5403	1.81074	11.6033	1.29871	3	0
1692	15587	10.3888	2.23295	22.3659	-101.966	3	0
1692	29578	10.4079	2.13332	57.6823	4.24673	3	0
1692	41207	10.4499	2.2446	56.3196	44.7557	3	0
1695	26039	15.4584	9.44942	13.4917	-91.5061	3	0
1695	47433	15.5162	9.54008	109.09	97.7623	3	0
1695	50446	15.6022	9.45294	35.4849	-35.6454	3	0
1698	47420	3.42634	12.3496	-36.8129	-10.322	3	0
1700	12745	25.4115	4.87085	40.1201	-8.80202	3	0
1700	51034	25.5089	4.83114	24.39	1.03274	3	0
1703	21228	6.78818	2.58735	15.5205	0.881622	3	0
1703	23394	6.77031	2.5345	10.3725	-24.4292	3	0
1703	27816	6.8698	2.54024	24.1533	85.7332	3	0
1707	49891	3.50968	12.7413	4.64184	-57.1005	3	0
1708	33255	11.4816	2.39551	47.276	5.41953	3	0
1708	36447	11.4168	2.40671	78.4335	6.00316	3	0
1710	13097	8.45548	5.44623	7.00302	-108.954	3	0
1710	36895	8.55403	5.44349	33.9938	57.0984	3	0
1710	46485	8.45151	5.35599	39.4724	52.5173	3	0
1716	11769	26.0306	3.09229	14.73	4.38561	3	0
1716	33739	26.019	2.95417	15.9567	11.9883	3	0
1719	25881	12.5794	13.1047	-191.085	-367.626	3	0
1719	36377	12.5432	13.1661	129.782	56.9336	3	0
1719	42676	12.489	13.0904	85.6451	882.917	3	0
1725	33093	17.5347	12.3032	-3.33944	206.664	3	0
1725	41012	17.5337	12.4075	-40.4045	133.626	3	0
1725	46808	17.5762	12.3553	24.4578	-148.156	3	0
1727	17691	2.67733	2.51917	24.5843	7.75808	3	0
1727	32860	2.76543	2.56952	12.5526	-1.13815	3	0
1731	38521	1.84539	14.7062	-25.6955	6.73033	3	0
1731	38713	1.77808	14.6457	7.55307	-2.55613	3	0
1733	41009	7.34681	13.7323	-52.1688	69.9207	3	0
1736	32517	24.8385	4.9401	7.09188	-0.325655	3	0
1737	39694	26.3819	4.69859	33.2973	0.423379	3	0
1738	44041	20.5998	9.81266	60.0828	-7.65852	3	0
1741	17076	26.0953	2.1099	13.215	-9.4536	3	0
1742	46992	13.4169	9.11372	-102.154	-42.0529	3	0
1748	36150	18.6623	1.77913	15.5372	-108.248	3	0
1748	40288	18.7356	1.83485	21.3173	164.182	3	0
1748	49096	18.7542	1.74773	37.279	-48.7597	3	0
1750	12401	2.84016	13.4529	6.07027	8.25028	3	0
1751	24884	14.0877	11.3684	79.0431	-4.29598	3	0
1751	28957	14.1242	11.2535	137.092	-51.4804	3	0
1755	11896	6.43812	8.76594	54.2406	1.6504	3	0
1761	37196	21.808	4.11381	31.3032	-172.515	3	0
1761	47227	21.7132	4.14207	23.4471	30.317	3	0
1764	18310	12.1821	13.3056	68.9964	-328.909	3	0
1764	34415	12.187	13.3724	71.4989	517.032	3	0
1764	36060	12.1158	13.2921	203.336	100.617	3	0
1772	18633	15.155	9.36246	158.166	-10.8604	3	0
1773	12872	11.0907	6.75498	1.65182	-67.0804	3	0
1773	52213	11.1723	6.76478	85.7542	67.5359	3	0
1775	34241	2.38962	8.47555	24.0022	35.3784	3	0
1775	48902	2.27784	8.46276	13.6865	-1.14916	3	0
1776	12660	26.6503	2.0136	9.23657	5.58425	3	0
1776	27956	26.5943	1.99321	3.77926	0.457977	3	0
1776	50011	26.6248	2.09408	9.33789	1.81178	3	0
1779	10991	15.104	1.53329	48.0643	-46.9714	3	0
1779	22079	15.0718	1.6285	47.1998	7.31935	3	0
1779	42289	15.0513	1.53585	28.3446	-3.76138	3	0
1780	33569	7.81736	9.51857	44.349	-44.8532	3	0
1784	35597	18.445	7.62195	31.044	-24.949	3	0
1784	42170	18.5152	7.68405	69.938	76.7622	3	0
1790	20835	4.50359	5.88247	23.8341	61.4191	3	0
1790	44299	4.59318	5.83998	14.0957	72.5434	3	0
1792	15570	8.6814	11.4907	3.49867	-25.5962	3	0
1793	31961	21.8412	1.44161	14.6647	-3.17954	3	0
1793	38670	21.8916	1.41171	0.711285	3.10653	3	0
1799	20457	13.2324	11.2554	229.018	515.088	3	0
1799	33714	13.304	11.3829	188.975	13.0706	3	0
1800	22161	8.10754	11.2165	98.4018	-139.357	3	0
1800	38507	8.03441	11.1054	125.859	10.5482	3	0
1805	12913	18.2862	3.47111	54.995	-80.8325	3	0
1805	21495	18.2936	3.40582	-54.1093	-2.25268	3	0
1805	44294	18.4243	3.44509	-64.4559	35.9673	3	0
1810	18460	4.42917	12.185	8.22252	120.425	3	0
1814	10278	6.67635	12.8232	6.84194	-7.89245	3	0
1814	12938	6.71154	12.9385	-136.787	-83.5422	3	0
1814	43304	6.79998	12.8664	49.6638	114.281	3	0
1816	18646	6.97857	2.14172	29.3419	-70.8633	3	0
1816	44327	6.92217	2.25139	22.5349	-9.34993	3	0
1817	39469	2.092	12.6631	17.5011	37.3713	3	0
1821	20500	7.32748	9.65674	5.122	-48.2255	3	0
1821	30319	7.30762	9.75797	-120.495	10.0872	3	0
1821	43903	7.42188	9.71328	-7.37736	78.5555	3	0
1822	17527	16.8528	8.72167	82.7209	-4.71815	3	0
1822	51058	16.7752	8.79744	97.6341	-181.508	3	0
1824	11559	11.298	12.7851	62.8011	-118.008	3	0
1824	19255	11.3601	12.8775	-91.8803	381.726	3	0
1834	37745	2.17494	6.93537	12.8429	27.4775	3	0
1834	41596	2.12492	7.04902	-8.02947	-17.3349	3	0
1834	45505	2.07515	6.94904	3.32664	2.76629	3	0
1835	19841	3.63119	13.8779	-3.68719	-9.4985	3	0
1837	16078	12.9326	15.229	-457.456	172.535	3	0
1841	12274	18.9535	9.43044	0	0	0	0
1844	30996	4.1221	5.39733	-0.644154	-26.3978	3	0
1844	39926	4.08295	5.4408	32.3041	4.00593	3	0
1847	20643	5.58848	14.0392	-77.3046	-4.12683	3	0
1848	12025	15.0028	8.56685	28.4645	-272.59	3	0
1849	19323	13.9202	7.66316	67.5169	61.0933	3	0
1849	38605	13.9877	7.64921	-39.5507	-77.68	3	0
1850	11079	16.2652	12.4066	74.1788	-158.528	3	0
1856	37207	14.7315	11.3957	223.984	12.3448	3	0
1861	40961	24.2186	9.13668	2.13041	-44.0066	3	0
1864	10926	12.0228	11.4606	200.783	-42.2497	3	0
1864	38856	12.0722	11.5055	-105.256	273.811	3	0
1865	10663	16.003	14.8033	-57.8406	7.75589	3	0
1865	45742	15.9387	14.8175	-217.731	-97.7119	3	0
1870	45117	4.78588	14.8718	3.57463	-14.885	3	0
1872	46445	17.5529	3.79602	101.936	12.711	3	0
1873	13214	9.42502	4.1113	11.843	71.5682	3	0
1874	21000	20.4901	1.23397	9.84708	-27.0154	3	0
1874	25138	20.5415	1.27258	39.3174	5.301	3	0
1880	32786	3.53849	15.4588	-13.6039	4.97495	3	0
1881	29562	19.4237	9.27847	35.1807	-22.9797	3	0
1882	40244	19.8881	2.99087	15.6282	-102.005	3	0
1883	33335	22.8974	4.33089	37.8303	-41.9946	3	0
1883	46257	22.9647	4.38589	9.97004	96.6446	3	0
1885	17367	12.2605	5.63848	12.3038	-97.4508	3	0
1885	23909	12.2922	5.57755	48.2042	1.55446	3	0
1887	51451	20.6733	10.3566	23.7428	14.3484	3	0
1888	29818	7.45007	13.6216	1.68815	-54.3869	3	0
1899	30430	17.7793	10.0236	73.6396	3.29868	3	0
1899	47165	17.712	10.0372	-4.79608	30.7351	3	0
1900	17945	12.5294	12.5786	37.7656	-163.311	3	0
1900	38586	12.5754	12.4809	220.782	-20.7012	3	0
1900	48776	12.5136	12.5203	-6.82405	-91.4582	3	0
1903	20530	7.96244	10.8829	-10.4213	127.351	3	0
1903	51281	8.0501	10.8422	-6.142	61.2646	3	0
1904	36603	2.82829	5.32517	14.9838	-0.771296	3	0
1907	28829	6.84811	12.4614	-101.764	-19.9963	3	0
1907	52612	6.81751	12.403	35.5678	73.8759	3	0
1909	21045	12.5807	11.1046	69.2084	110.471	3	0
1915	11181	9.63037	14.7151	8.47782	168.007	3	0
1918	33513	1.9127	1.33348	13.3244	0.200202	3	0
1920	23502	13.4988	7.72888	-37.4416	72.088	3	0
1920	34137	13.3711	7.72993	-40.0854	-55.0101	3	0
1926	13353	8.4137	13.6387	-112.288	36.7339	3	0
1926	46508	8.49059	13.6604	15.5641	-168.442	3	0
1926	48610	8.5204	13.5645	-67.1883	130.805	3	0
1928	18511	26.4551	2.38249	11.3371	-8.78505	3	0
1929	19459	9.25461	9.5444	49.0304	150.444	3	0
1929	23792	9.22633	9.47458	8.58169	-187.83	3	0
1929	44204	9.14405	9.59431	22.7681	-18.1113	3	0
1932	19823	15.0415	13.6784	110.823	-127.007	3	0
1932	41184	14.9349	13.6361	75.706	247.462	3	0
1933	12817	6.4412	8.94626	11.011	-21.469	3	0
1933	50873	6.39703	9.05454	-6.52192	-16.1972	3	0
1937	17570	13.1101	6.21732	-57.7054	-179.797	3	0
1938	21336	14.3287	10.7593	137.97	600.466	3	0
1938	40009	14.4233	10.8465	-41.5377	-223.394	3	0
1942	16966	2.68073	14.9475	-4.28748	7.96622	3	0
1944	16795	2.89183	7.32384	17.2423	5.33814	3	0
1944	25300	2.92911	7.2637	36.0852	36.106	3	0
1944	48157	2.80085	7.21238	46.3046	-63.428	3	0
1948	32605	25.3893	9.14628	33.0836	30.6254	3	0
1951	43209	15.7913	11.6928	109.681	406.806	3	0
1951	52553	15.8257	11.5759	128.06	-225.161	3	0
1954	11664	12.6197	15.5325	168.131	902.11	3	0
1954	39609	12.7098	15.512	329.095	-882.31	3	0
1957	37163	3.928	12.0225	-29.7311	-3.45451	3	0
1957	41449	3.99069	12.0193	-42.3762	34.4729	3	0
1957	42447	3.93733	12.1238	-33.4733	6.08118	3	0
1960	35559	14.1058	2.40397	10.4097	24.0366	3	0
1964	21362	8.83797	14.2022	-18.4814	100.002	3	0
1964	47890	8.75318	14.2493	-110.502	14.8066	3	0
1967	15848	1.57633	4.01853	10.6436	19.8464	3	0
1967	37846	1.51325	4.03102	18.4123	-27.8389	3	0
1969	12548	8.0071	3.63848	28.6418	0.536824	3	0
1969	47019	7.94315	3.63095	29.8452	9.85696	3	0
1981	10639	9.14323	8.43988	28.5123	82.5363	3	0
1981	50490	9.11163	8.36311	67.7075	-113.27	3	0
1986	35927	10.4869	12.0427	45.1967	7.47785	3	0
1987	33545	7.03034	2.90472	53.168	2.07298	3	0
1987	52095	6.99096	3.02798	25.1732	-28.1787	3	0
1989	41284	11.9398	6.90513	33.8721	-168.573	3	0
1989	42127	11.9088	7.00574	100.721	7.46142	3	0
1989	42133	11.8786	6.88645	79.4416	10.3144	3	0
1992	16267	16.9508	8.33218	7.76267	98.9272	3	0
1992	16901	17.0198	8.41011	20.1266	181.022	3	0
1992	35342	17.0689	8.34725	64.3097	-315.695	3	0
1993	15422	18.0188	8.91936	78.4078	-5.80101	3	0
1997	22666	8.20865	13.2558	69.787	-107.35	3	0
1997	36246	8.22591	13.3514	-110.589	46.6562	3	0
1999	21859	7.72087	13.8036	-7.58663	0.277345	3	0
2003	30676	26.8828	2.47036	13.4455	4.68135	3	0
2005	27501	26.469	4.00963	2.85369	-0.471836	3	0
2008	27511	7.0678	12.7899	35.4341	19.8445	3	0
2008	51246	7.16746	12.8144	67.9841	-18.1265	3	0
2013	23701	6.53296	14.0112	-27.4062	-10.7786	3	0
2013	27376	6.59616	14.1038	26.8169	-21.0357	3	0
2013	49880	6.48954	14.115	-53.603	-5.16342	3	0
2017	27533	10.9354	4.48265	33.4355	-28.4879	3	0
2018	21555	12.7911	6.28604	111.364	-6.03447	3	0
2018	41534	12.8445	6.33075	8.10076	-16.4091	3	0
2022	27738	3.70979	4.51261	15.3391	-7.50464	3	0
2023	15019	16.5908	6.28903	93.5894	-26.8432	3	0
2025	25735	12.2042	14.3631	-269.416	281.95	3	0
2031	15102	1.30026	12.6982	7.16705	46.1256	3	0
2035	27322	11.2606	5.58849	3.89871	49.2657	3	0
2037	24134	4.00745	13.0038	-56.5129	10.0031	3	0
2037	37179	4.06478	12.9991	-0.115661	-32.0308	3	0
2038	48680	19.3385	4.34353	25.3757	32.2349	3	0
2040	26658	4.51719	15.6846	-4.15638	-5.40325	3	0
2040	40296	4.48287	15.6264	-18.5756	9.48306	3	0
2042	21363	23.3654	3.78511	23.0946	-22.4336	3	0
2042	43200	23.2919	3.84662	11.072	47.0401	3	0
2044	13241	14.4752	13.5202	53.0743	-222.964	3	0
2044	31969	14.3667	13.4711	33.012	132.35	3	0
2046	14295	13.5679	3.23774	33.3196	45.2474	3	0
2046	51581	13.5783	3.17407	5.90209	10.8337	3	0
2049	14366	3.49853	6.76612	50.5183	2.20026	3	0
2049	34977	3.57025	6.86372	9.13408	-0.302627	3	0
2049	51840	3.63316	6.81366	53.0294	-1.33239	3	0
2053	16941	26.1109	4.00562	31.8566	-6.05647	3	0
2053	23663	26.138	4.07003	8.90638	6.34789	3	0
2053	43575	26.2079	4.08228	13.3152	-13.2651	3	0
2054	24000	20.8616	1.197	6.42603	68.4621	3	0
2055	13182	21.2063	2.47112	26.9284	-8.56861	3	0
2055	31278	21.1232	2.58457	35.3578	-2.79371	3	0
2056	24860	24.7007	4.28087	20.4531	-58.5501	3	0
2056	25279	24.7601	4.22609	15.6218	2.04343	3	0
2056	49769	24.7385	4.35515	44.9131	37.6402	3	0
2056	50651	24.8225	4.25359	52.4685	2.39862	3	0
2057	19575	22.8834	3.37209	14.0222	-18.2327	3	0
2057	26646	22.7856	3.33577	15.3474	-6.05171	3	0
2057	39059	22.816	3.39316	43.5432	2.24059	3	0
2059	14054	4.82849	1.33651	12.005	-4.85985	3	0
2059	17677	4.7609	1.35135	44.5054	-2.77512	3	0
2063	30634	12.4105	1.11209	32.349	1.47875	3	0
2066	16139	24.2787	9.57467	11.3258	-2.47025	3	0
2066	45963	24.2315	9.45955	-90.8445	33.4837	3	0
2067	24132	1.88623	13.4888	-8.13025	63.2605	3	0
2067	42367	1.85444	13.431	8.44565	-27.4812	3	0
2070	45380	10.8516	3.76055	72.396	-67.2378	3	0
2075	25744	1.09253	5.75009	28.7625	13.3767	3	0
2079	33227	13.6292	5.5232	-159.097	39.4594	3	0
2080	15029	16.7525	9.77929	47.692	-210.821	3	0
2080	20091	16.7246	9.85124	28.6245	220.027	3	0
2080	28422	16.691	9.73468	75.456	301.29	3	0
2080	49457	16.6408	9.83288	99.6141	-204.278	3	0
2081	29997	14.2179	13.4941	1.42946	536.689	3	0
2081	31969	14.2955	13.4797	356.233	6.35235	3	0
2082	17547	15.0078	12.7007	-229.112	1606.62	3	1
2082	20047	15.1019	12.751	-1270.63	518.005	3	1
2082	49787	15.0143	12.8287	122.997	31.129	3	0
2084	25789	11.2412	2.40411	12.6887	-163.389	3	0
2085	10508	16.2278	4.62524	28.5439	197.9	3	0
2085	33487	16.2915	4.63894	57.2431	-102.61	3	0
2088	44557	2.70464	9.40506	36.239	-1.51695	3	0
2088	45456	2.59172	9.40587	39.8152	5.435	3	0
2090	17064	8.5644	6.29074	64.4407	-91.1771	3	0
2090	23591	8.57263	6.42383	85.9935	-15.6869	3	0
2094	47569	22.2117	6.3984	0.55578	-10.2071	3	0
2097	13926	16.9076	7.74371	-18.9256	-103.29	3	0
2097	23728	17.054	7.76976	22.7429	122.834	3	0
2097	52191	16.9236	7.805	85.2943	-128.308	3	0
2097	52670	16.9974	7.68496	122.659	97.3444	3	0
2099	15691	16.5495	9.34282	170.313	12.9219	3	0
2100	28063	20.8589	7.65679	-11.629	-36.6537	3	0
2100	29739	20.9384	7.76075	13.8545	117.984	3	0
2101	10733	17.7811	2.46034	86.6882	-5.38921	3	0
2101	48993	17.7033	2.51267	7.25597	-92.111	3	0
2103	39891	8.16733	1.75285	-7.01563	-30.7991	3	0
2103	44119	8.2391	1.75163	15.1868	57.6069	3	0
2107	32529	24.5874	9.46348	26.623	-7.80606	3	0
2108	34252	11.7765	6.26885	60.5002	-135.717	3	0
2108	49154	11.7555	6.38513	69.9927	-0.0770224	3	0
2112	16145	26.8159	5.3971	6.14415	-15.4747	3	0
2112	28762	26.8729	5.37773	-3.93809	31.4243	3	0
2119	11494	9.78194	11.1682	-6.85831	-17.9048	3	0
2119	14082	9.80224	11.2284	26.5239	-109.311	3	0
2119	32156	9.81939	11.1168	78.5119	-3.04669	3	0
2124	24392	14.5612	6.45455	-63.1754	40.3534	3	0
2124	36020	14.4708	6.42904	-56.9365	-73.9466	3	0
2127	20756	16.4863	7.58169	29.4408	-11.3022	3	0
2133	13778	19.2249	11.6416	49.5279	-84.1082	3	0
2133	17330	19.109	11.7036	38.1029	14.6361	3	0
2133	33226	19.1637	11.7315	-1.55912	38.6099	3	0
2133	43540	19.1493	11.6003	-62.0196	30.4507	3	0
2142	10786	3.89922	10.0563	17.3396	33.5499	3	0
2142	16374	3.99801	10.1319	22.777	0.926279	3	0
2142	30065	4.04053	10.0498	23.5811	90.2569	3	0
2142	46815	3.93658	10.1289	-28.0483	-16.2743	3	0
2143	37350	6.2544	1.75851	51.2334	3.86315	3	0
2147	19728	14.9334	12.432	213.099	-138.687	3	0
2147	45693	15.0374	12.3469	217.333	-7.84768	3	0
2149	10754	16.8931	9.43596	66.1194	186.07	3	0
2149	18217	16.9504	9.36256	61.2972	-62.6939	3	0
2152	12178	26.556	3.84769	13.9185	10.8047	3	0
2153	32745	12.0973	2.53289	-77.7459	99.5425	3	0
2162	20014	15.1136	12.5147	53.4858	-59.1932	3	0
2162	31072	15.2322	12.4722	96.9231	8.0295	3	0
2167	14130	4.24946	10.0717	19.448	6.12947	3	0
2167	43419	4.17103	10.0941	-112.37	-7.11486	3	0
2167	49437	4.24342	10.0166	-21.5328	-4.78254	3	0
2168	35693	11.9124	9.03203	93.2116	-186.129	3	0
2169	22060	5.54825	3.42502	35.0984	58.8881	3	0
2170	45372	1.73936	14.9549	-0.973381	14.1595	3	0
2173	22716	23.3292	5.55621	6.25866	63.9467	3	0
2173	41282	23.2897	5.49596	15.3838	-46.9956	3	0
2175	14629	9.7912	12.9296	82.0137	282.752	3	0
2178	26314	10.8215	8.45532	107.379	8.74601	3	0
2181	40845	26.4902	7.5558	1.11684	-23.8275	3	0
2181	41366	26.5702	7.611	14.096	-24.2323	3	0
2182	36172	18.5489	8.79125	-9.17549	146.661	3	0
2182	48012	18.5126	8.83677	41.9909	-184.261	3	0
2184	20686	25.8509	6.56836	-30.8852	37.7262	3	0
2184	50195	25.9101	6.67753	4.10072	-104.553	3	0
2185	44100	22.7399	3.81446	-45.7921	-30.3561	3	0
2186	13332	17.6696	4.5221	87.5429	119.089	3	0
2186	14186	17.6495	4.63157	48.374	-85.72	3	0
2186	39170	17.7662	4.5763	33.358	-105.509	3	0
2186	47536	17.7146	4.65023	64.838	5.79491	3	0
2188	52204	9.23599	4.92975	9.11769	82.2993	3	0
2189	23277	13.6483	1.08366	4.26886	15.197	3	0
2190	24564	16.7745	1.15596	31.2104	-13.9518	3	0
2190	39158	16.6799	1.14121	19.8444	-27.633	3	0
2197	35797	6.64015	6.98588	65.8986	85.8924	3	0
2197	36388	6.76837	6.98084	3.44303	-38.7543	3	0
2198	49158	4.91791	11.616	-48.5928	-19.0864	3	0
2201	22238	9.86959	6.835	69.8332	-89.7017	3	0
2207	21342	14.2687	7.92328	-2.13453	129.966	3	0
2213	34846	19.9375	5.24283	61.6111	-3.44624	3	0
2215	18015	13.964	5.70587	26.4932	103.099	3	0
2216	17238	17.0403	12.6792	-19.95	-180.722	3	0
2216	49258	17.0872	12.7727	75.3495	192.015	3	0
[truncated: 44,182 more rows]
