# Supplementary material for: Study on stability analysis of soil nail reinforced slopes under loading based on the discrete element method
Source: PLoS One. 2026 May 26;21(5):e0350163. doi: 10.1371/journal.pone.0350163 (PMC13210361; doi:10.1371/journal.pone.0350163)
Supplement: S1 File — (ZIP) [file pone.0350163.s001.zip › DATA in PFC/4_14_10000__balls.txt]

id	x	y	radius	vel_x	vel_y	rotation	disp_x	disp_y	ball_type	ball_stress
6	6.9296	3.87454	0.0663017	3.22252e-06	4.29738e-06	-0.00401988	-0.00255735	-0.00598185	0	20714.7
7	24.7008	3.68768	0.0661725	8.41785e-07	-4.2372e-06	-0.0150055	0.00200567	-0.0012398	0	7747.4
12	3.09903	12.099	0.0509531	-4.26e-06	1.67951e-05	-0.0659132	-0.00340887	-0.00215444	0	817.891
13	25.4123	9.36209	0.0532987	1.405e-06	-5.42299e-06	0.0038441	0.00277431	0.00285471	0	2161.52
17	9.91673	4.63683	0.0733272	4.82393e-07	3.90674e-06	0.0785271	-0.000835422	-0.0095594	0	9695.78
19	6.01397	5.22501	0.05695	-1.21104e-06	6.07719e-06	-0.135765	-0.00385772	-0.00738143	0	14647.1
21	10.2257	12.1506	0.0736155	1.62693e-05	6.85689e-06	0.297429	-0.00436519	-0.0441646	0	5788.52
22	18.9515	5.971	0.0711969	-7.30904e-08	5.81335e-06	-0.0142594	0.00957025	-0.00728667	0	1583.92
23	24.3641	1.33168	0.0743081	-2.42261e-07	-5.81394e-07	-0.030465	0.000321005	-0.000278273	0	5688.85
24	6.05702	9.72847	0.0702117	3.48462e-06	5.94296e-05	-0.0574919	-0.00745477	-0.0133343	0	11624.8
25	14.8314	8.54056	0.0650594	-1.12731e-06	5.10145e-06	-0.0186512	0.0105856	-0.0235986	0	17310.3
32	25.759	7.94155	0.0623302	7.62815e-07	-1.06509e-05	-0.0768717	0.00260847	0.00129711	0	3444.36
33	22.9232	1.56759	0.0611813	1.60938e-07	-7.52059e-07	-0.0763534	0.000898102	-0.0005364	0	6629.64
35	10.6196	10.8326	0.063695	3.84467e-07	2.27879e-05	0.0128865	-0.0015621	-0.0378511	0	22739
36	24.9878	7.43652	0.0704374	1.53733e-06	-1.22237e-05	0.0916158	0.00396204	0.000412009	0	5981.87
38	1.77293	14.1994	0.0689745	4.87942e-06	0.000103287	-0.0237196	-0.000553868	0.00387724	0	1624.29
40	13.1477	6.01289	0.059253	-2.91767e-06	6.26971e-06	0.0357449	0.00452415	-0.0156424	0	7985.8
43	12.1118	7.78862	0.0637265	3.78143e-06	1.01911e-05	-0.381458	0.00258705	-0.0237851	0	10161.8
48	5.15173	13.7487	0.0639966	4.96346e-06	7.05736e-05	-0.12859	-0.00457694	-0.00549368	0	8977.78
50	26.5878	1.31088	0.0517331	-1.73751e-07	-1.07459e-06	0.0068472	3.91319e-05	-0.000172643	0	6212.41
51	2.65587	4.88417	0.0569854	-2.85125e-06	1.30534e-05	0.0457584	-0.00165979	-0.00401957	0	10361.8
54	15.9778	4.48737	0.0651129	7.07216e-07	-7.13797e-06	-0.0464638	0.00544781	-0.00856529	0	16684.6
55	16.5773	6.07781	0.0526254	3.83757e-09	-4.48126e-06	-0.0349831	0.00898752	-0.0114287	0	919.629
56	12.4072	5.50735	0.0661494	-4.36729e-06	8.3813e-06	0.182926	0.00171226	-0.0135649	0	13305.7
57	16.9021	12.9531	0.0582426	1.00205e-05	8.95948e-07	0.47257	0.0158163	-0.0194047	0	26916.7
59	25.9243	3.14614	0.0655528	-9.19468e-07	-1.63973e-06	-0.0219458	0.000860885	-0.000975823	0	5337.86
60	13.661	9.80535	0.0743989	1.60625e-06	-1.42602e-07	0.188832	0.00968635	-0.0318392	0	30524.4
63	15.5776	9.0659	0.0727707	1.60323e-06	4.04218e-06	-0.108854	0.0136098	-0.0228483	0	13631
66	8.00085	1.56843	0.0646488	-1.25455e-06	-7.16485e-07	0.0740555	-0.000572718	-0.00141285	0	15062.7
67	5.24219	9.41247	0.0715959	6.21996e-06	3.7862e-05	0.0504311	-0.00619446	-0.0103194	0	12983.3
68	12.127	6.05995	0.0507543	-3.02882e-06	1.46608e-05	-0.139017	0.00216897	-0.0155839	0	11819.4
69	10.6206	5.96202	0.0718533	2.25938e-06	-1.25751e-05	0.0110419	-0.00113366	-0.0154367	0	17122
70	13.4841	3.92401	0.0749461	-2.55149e-06	9.99674e-07	-0.0590541	0.00225687	-0.00744336	0	13953.5
73	15.8669	5.43637	0.064192	-1.85972e-06	-1.23669e-05	-0.156988	0.00661642	-0.010739	0	5020.79
74	14.5654	11.9761	0.061199	2.45176e-05	1.71196e-05	0.061271	0.0158428	-0.0381424	0	3544.16
76	11.6115	7.54962	0.0540018	2.27012e-06	9.65598e-06	0.154674	0.000765214	-0.0228078	0	18682.5
77	23.6496	2.41613	0.0628765	-9.49962e-08	-9.54382e-07	0.0443683	0.00185241	-0.000891795	0	6953
84	6.35725	15.0488	0.0626555	1.80335e-05	5.52412e-05	-0.265564	-0.000744794	-0.0095212	0	5141.25
89	23.1025	6.98202	0.0689511	2.045e-07	-2.22108e-07	0.0570825	0.00664693	-0.00175997	0	8036.73
93	23.1246	9.16667	0.0539827	5.43351e-07	-4.36144e-06	-0.0696363	0.00756658	0.000514471	0	9901.1
94	21.053	2.22332	0.0603816	-1.84541e-07	-3.7455e-06	-0.023861	0.00260616	-0.0015988	0	4926.04
97	5.32299	12.696	0.0572822	1.73759e-06	6.28794e-05	-0.138696	-0.00635918	-0.00850432	0	13468.8
106	2.20593	5.67263	0.0610708	5.43347e-07	-5.21972e-07	0.0274925	-0.00140904	-0.00421243	0	10258.2
107	21.115	3.40402	0.0530311	-8.27922e-07	-1.12803e-05	-0.064022	0.00448383	-0.002636	0	12342.4
109	5.97094	14.5752	0.0657444	5.10672e-08	7.85003e-05	-0.252562	-0.00236805	-0.00817386	0	2645.41
110	8.76635	8.015	0.0669978	-3.33818e-06	1.10644e-05	0.0218351	-0.00454506	-0.0199688	0	12662.9
111	17.8588	10.1809	0.0660148	5.72185e-06	1.23978e-05	0.145132	0.0158675	-0.0140692	0	29787
112	18.0475	7.8377	0.0692958	2.63012e-07	2.50162e-06	-0.0280409	0.0129475	-0.0114598	0	9744.01
113	17.5533	4.5546	0.0664494	-1.31813e-06	4.40616e-07	-0.0240787	0.00634995	-0.00715799	0	7497.31
116	3.79432	6.02729	0.0724108	-7.97936e-07	-2.66546e-06	-0.0312629	-0.0032702	-0.00550738	0	8913.42
117	12.7674	14.3786	0.0528143	1.10621e-05	3.27405e-05	0.144136	0.008269	-0.0687876	0	103235
123	3.73359	14.4008	0.0732345	6.91437e-06	7.87376e-05	-0.202336	-0.00140304	0.000792595	0	3191.25
124	11.2089	10.6064	0.0520857	2.92695e-07	2.30061e-05	0.172221	0.000659765	-0.0377273	0	6217.99
125	2.27072	6.99127	0.0506884	-3.4599e-06	-4.64169e-08	0.0190442	-0.00177781	-0.00445018	0	8729.72
126	4.89386	7.59387	0.073449	3.81425e-06	2.09198e-05	-0.0691086	-0.00481686	-0.00789625	0	10419.7
129	13.5433	1.8428	0.0556184	-3.53552e-06	3.2988e-06	0.133954	0.000743001	-0.00182007	0	6359.16
130	5.27408	14.7219	0.0635387	7.38666e-06	7.17045e-05	-0.229472	-0.00148252	-0.00438516	0	1830.71
132	7.35291	3.48135	0.0612998	2.15504e-06	6.72984e-06	0.0854639	-0.00223491	-0.00578559	0	8591.45
135	7.22815	7.43963	0.0671837	-6.91357e-06	3.01607e-05	0.105847	-0.00581054	-0.0142704	0	13859.6
138	25.7818	9.52027	0.0738569	1.06247e-06	-2.78846e-06	0.130422	0.00216149	0.00354674	0	10806
139	7.22316	1.69554	0.0508491	-2.21841e-06	2.95393e-07	0.0315033	-0.000657727	-0.00166024	0	3170.23
140	3.5084	14.8101	0.0542148	1.57938e-05	9.10321e-05	-0.173993	-0.000487804	0.00189909	0	2518.7
144	14.5298	2.15023	0.0719444	-1.27192e-06	2.00003e-06	0.0392596	0.001346	-0.00234062	0	9572.11
146	13.2366	11.9534	0.0729542	1.28018e-05	2.21212e-05	0.204052	0.0118849	-0.0478337	0	4366.69
147	8.87535	13.8171	0.0591766	1.93727e-05	3.20531e-05	-0.67825	-0.00922996	-0.038723	0	39368.9
148	17.8665	2.04337	0.0685789	2.01936e-07	2.10688e-06	0.0094163	0.00272274	-0.00233654	0	11708.3
149	25.6603	9.72703	0.0702225	4.13315e-07	-3.23291e-06	0.15561	0.00240418	0.003601	0	1517.33
151	11.4207	4.25191	0.0606199	1.54476e-06	1.92787e-05	-0.0538931	3.63167e-05	-0.00880322	0	13978.4
152	7.86288	3.29969	0.0747382	3.75564e-07	8.59127e-06	-0.0444284	-0.00187312	-0.00512828	0	6700.89
154	5.82246	15.3671	0.0540798	2.30317e-05	5.43116e-05	-0.206295	0.000620625	-0.00593584	0	1277.31
156	16.395	8.05589	0.0594527	-1.94807e-06	-4.03021e-06	0.187264	0.0125362	-0.016688	0	7624.41
158	20.49	5.75097	0.056673	-2.24855e-07	-5.00852e-06	-0.0272003	0.00785791	-0.00460066	0	11015.8
159	26.4542	8.16791	0.0580336	-1.09782e-06	-1.19974e-05	0.138819	0.00119164	0.00168025	0	10040.1
164	19.2307	1.82594	0.0662468	-2.23557e-07	-7.56067e-07	-0.0791689	0.00224179	-0.00126509	0	14028
165	8.84518	14.9363	0.0686752	3.08837e-06	2.80666e-05	-0.770681	-0.0034573	-0.0383515	0	19986.8
166	23.918	2.38363	0.0612084	3.23659e-07	-1.57793e-06	0.0638462	0.0016201	-0.000949138	0	8347.6
168	25.6824	4.35784	0.0728704	2.88943e-07	-3.50088e-06	0.0158759	0.00140307	-0.00116134	0	3522.19
169	1.19886	11.8628	0.0650754	8.68367e-06	7.34214e-05	0.0219499	-0.000379434	0.000544289	0	1813.42
174	14.9398	15.3033	0.0549835	7.93318e-06	2.29736e-05	0.849453	0.00319554	-0.0385417	0	5097.21
176	8.08183	12.5783	0.0631689	9.93769e-06	2.18836e-05	0.0134091	-0.0100493	-0.0287067	0	11253.2
179	4.71292	5.61158	0.0500627	1.15098e-06	1.46503e-05	-0.019827	-0.00361222	-0.00646163	0	8075.12
180	1.9427	1.66943	0.050051	1.41897e-07	1.38149e-06	-0.031122	-0.000191296	-0.000850862	0	8670.33
182	13.056	6.09819	0.0661618	-4.4963e-06	6.76634e-06	0.0905978	0.0042937	-0.0160923	0	7837.13
183	3.90687	15.7102	0.0625571	3.44054e-05	8.20002e-05	-0.189105	0.00146172	0.00191452	0	1282.83
184	17.0815	12.229	0.0654121	5.95379e-06	6.97155e-06	0.0696321	0.0163283	-0.0180812	0	4876.59
185	13.8111	8.38679	0.0716066	5.5048e-07	1.21643e-05	0.0568843	0.00784859	-0.0252112	0	13361
189	23.5574	5.42997	0.0509866	5.90614e-07	-1.35179e-06	-0.0131836	0.00478479	-0.00169835	0	5840
192	3.96891	10.6855	0.0714068	2.24618e-06	1.84581e-05	-0.041771	-0.00504853	-0.00556824	0	5107.13
193	3.08955	15.3721	0.0615546	1.59035e-05	0.000106986	-0.110547	0.000489141	0.00361818	0	1193.95
194	14.6752	14.0387	0.055082	1.15282e-05	2.53239e-05	0.4868	0.0130173	-0.0442452	0	15563.1
198	14.0578	5.61199	0.0582414	3.84992e-07	-1.88229e-06	-0.109239	0.00488653	-0.013552	0	21264.8
201	12.1263	5.33226	0.0569031	-2.93301e-06	8.23299e-06	0.142758	0.000847374	-0.013103	0	29038.8
204	14.5842	7.86029	0.0697578	-4.33105e-06	1.70405e-06	0.379349	0.00912242	-0.0210062	0	21857.1
207	10.2554	12.5119	0.0595275	1.72707e-05	1.84029e-05	-0.672213	-0.00617337	-0.0484672	0	19236.3
211	20.4821	3.32061	0.0738337	-8.45998e-08	-4.46312e-06	0.0166121	0.00471022	-0.00325443	0	4060.63
213	19.0445	7.96614	0.0544855	-3.84728e-07	1.76042e-05	0.175152	0.0130511	-0.0080345	0	20169.3
214	26.8178	8.96644	0.0569992	1.41788e-07	-1.07641e-05	0.0411875	0.000542231	0.00331409	0	1542.79
215	21.7512	8.56627	0.0660345	5.14282e-08	-2.30995e-06	0.110959	0.00993614	-0.00270987	0	7989.56
221	21.8949	1.9451	0.0539172	7.14165e-08	-2.45082e-06	-0.0325767	0.00182481	-0.00107492	0	17232.4
222	13.6985	11.872	0.0686692	1.7748e-05	1.26999e-05	0.375758	0.0137004	-0.0434277	0	15422.1
224	26.3889	1.78978	0.0619406	1.67163e-07	-3.26079e-06	-0.0148774	0.000213615	-0.000440176	0	6440.18
225	16.5928	11.7157	0.0542313	1.16814e-05	1.93154e-05	0.254708	0.0167796	-0.0212093	0	26792.2
226	11.0649	9.11061	0.0668501	7.75276e-06	1.17473e-05	0.082014	-0.000959011	-0.0296732	0	33992.9
230	3.47211	1.07327	0.0538894	-5.41505e-07	4.67429e-07	0.0260679	-0.000110723	-0.000115111	0	5824.43
231	16.4856	1.55559	0.0716493	3.99842e-08	1.22885e-06	-0.0582564	0.00106787	-0.00115436	0	16028.6
232	20.66	7.95935	0.0732421	-4.45081e-07	-5.80938e-06	0.0286118	0.0116621	-0.00472932	0	1769.21
233	18.1693	13.1326	0.0515218	1.43362e-05	2.37944e-06	0.33849	0.0138572	-0.0104433	0	4225
237	20.4959	2.31129	0.0568839	-2.07446e-07	-2.89318e-06	-0.142902	0.00274332	-0.00133675	0	13750.2
238	12.4612	10.1079	0.0522518	1.55029e-05	3.17467e-05	0.603366	0.00518531	-0.0356533	0	8500.46
245	7.51718	3.32745	0.0743509	1.76662e-06	7.12825e-06	0.117115	-0.0018495	-0.00529142	0	11607
246	12.5769	4.87302	0.0579262	-2.49904e-06	6.86907e-06	0.0133364	0.00202338	-0.0117526	0	2900.38
247	14.4048	7.68053	0.0744534	-4.7213e-06	3.72804e-06	-0.104294	0.00845571	-0.020725	0	26704.3
249	23.2628	6.15717	0.056453	2.67062e-07	-2.78674e-06	-0.0437054	0.0056292	-0.00194029	0	5837.37
251	14.1839	15.0938	0.0670332	4.10407e-06	2.98847e-05	0.680817	0.00718709	-0.0525524	0	20575.7
254	8.97452	8.34075	0.0676596	-3.21132e-06	7.93263e-06	-0.351174	-0.0055546	-0.0213123	0	6185.57
259	4.25956	4.91412	0.0518508	-2.05492e-06	1.02119e-05	-0.0560311	-0.00289892	-0.00486475	0	18088.4
265	20.8526	6.84835	0.0744524	-1.34162e-06	-9.80162e-06	-0.0173197	0.00939069	-0.00495476	0	9150.99
268	7.02996	5.40314	0.0659841	1.95608e-07	9.51833e-06	0.000996968	-0.00403836	-0.00925553	0	10724.3
270	17.9448	6.53821	0.0722776	1.21223e-06	-1.46259e-06	-0.250754	0.0104988	-0.00990356	0	16451.6
271	7.29544	6.05097	0.0599637	-1.77975e-06	1.72368e-05	-0.0959238	-0.0043635	-0.0113558	0	8627.92
273	22.8289	8.04149	0.063691	-2.81313e-07	-1.24247e-06	-0.0482015	0.00761182	-0.00131767	0	2657.84
277	2.35151	13.3489	0.0580283	1.38753e-06	7.86e-05	-0.0139934	-0.00150609	0.00201503	0	2034.96
280	13.6948	9.08666	0.0734476	4.92054e-06	1.23541e-05	0.0826163	0.00900103	-0.0277378	0	10206.7
282	12.1316	12.4246	0.054446	1.87392e-06	3.44555e-05	0.240314	0.00546775	-0.052082	0	32341.8
284	12.6757	5.8864	0.0564164	-3.32567e-06	9.04195e-06	-0.288661	0.00216238	-0.0145501	0	14690.3
286	20.0267	3.42169	0.0677922	-2.42664e-06	-3.07933e-06	-0.0292956	0.00499717	-0.00324209	0	5429.68
288	11.7396	7.83824	0.0547113	4.34268e-06	9.87564e-06	-0.0277102	0.00121445	-0.0241423	0	26322.5
289	14.8629	15.1998	0.0731574	5.98574e-06	2.57781e-05	0.563176	0.00421146	-0.0404468	0	15648.7
290	26.7063	4.94562	0.0655788	4.14325e-07	-1.84182e-06	-0.00186926	0.000338146	-0.00095844	0	8431.42
293	2.84575	15.1451	0.0677	1.63637e-05	0.000107389	-0.0886164	6.69421e-05	0.00376631	0	2797.45
295	3.71147	10.8168	0.0683585	1.17304e-06	2.0941e-05	-0.125843	-0.00510554	-0.00519843	0	2000.39
298	14.7098	14.5404	0.0720911	9.93937e-06	2.94824e-05	0.509732	0.00770701	-0.0438838	0	18643.3
300	5.88942	5.56424	0.0512414	-2.53292e-06	1.10017e-05	0.0550022	-0.00396437	-0.00770941	0	14761.4
301	17.2208	8.09464	0.0575657	-2.03718e-06	2.7866e-06	0.0310661	0.0132119	-0.0136861	0	11940.2
304	25.2712	4.24104	0.0742154	4.81508e-07	-3.91741e-06	-0.00482804	0.00171463	-0.00129418	0	2036.57
305	1.9697	13.7843	0.0640556	-4.3246e-07	9.51175e-05	-0.0111625	-0.000907261	0.00300604	0	1902.46
306	22.2661	6.81033	0.0674183	3.5419e-08	6.19268e-07	-0.0115376	0.00749242	-0.00256658	0	4364.39
310	11.0809	5.88496	0.0656974	8.08738e-06	3.26033e-06	-0.0882343	-3.81185e-05	-0.0149629	0	28394.3
312	19.1276	8.59593	0.0507272	1.26415e-07	1.56947e-05	-0.0919576	0.0139669	-0.00883367	0	25968.4
313	18.2048	1.94765	0.0586009	1.43037e-07	6.32924e-07	0.042349	0.0025047	-0.00178254	0	14889.2
315	6.35421	2.39562	0.0668322	-1.36964e-06	1.10455e-06	0.113485	-0.0013521	-0.00250001	0	7621.44
319	4.12391	8.56731	0.0736573	5.46692e-06	3.21557e-05	0.124088	-0.00466723	-0.00684218	0	12142.9
327	3.83442	15.6074	0.0632286	3.02284e-05	8.2182e-05	-0.152381	0.0011935	0.00205628	0	1690.28
328	18.2505	11.5846	0.0696034	2.40438e-05	6.76049e-06	0.296301	0.0161219	-0.0115103	0	4099.11
330	1.21962	14.9063	0.0605822	1.6073e-06	9.97134e-05	-0.0123958	-0.000175667	0.00488875	0	1348.07
332	1.48513	14.7279	0.0564883	6.46559e-06	0.000103112	0.00469038	-0.000252611	0.00462147	0	1648.9
336	25.4644	8.39893	0.0502189	-3.72727e-07	-7.68399e-06	0.034512	0.00286433	0.00166089	0	14416.3
338	26.4647	7.69559	0.0515005	3.96248e-07	-1.29094e-05	-0.0136844	0.000904151	0.00109613	0	10452.9
339	23.6775	4.35187	0.0732215	1.0589e-09	-9.2973e-07	-0.0195888	0.00371539	-0.00169363	0	6712.19
341	26.4773	3.41509	0.0654933	-9.13675e-08	-2.0166e-06	0.000215086	0.000369807	-0.000894058	0	5990.32
342	26.3386	5.59638	0.0571704	1.52859e-06	-4.89276e-06	0.00874366	0.00104612	-0.00070398	0	7949.71
348	5.38087	13.0499	0.0659875	2.43967e-06	6.84514e-05	-0.308824	-0.00599817	-0.00796404	0	6856.78
350	8.58577	8.27527	0.0516838	-3.92941e-06	1.70603e-05	-0.102971	-0.00577961	-0.020887	0	29867.7
354	24.6093	2.61964	0.0666467	-5.22764e-08	-2.52082e-06	-0.0416186	0.0015525	-0.00109801	0	2826.66
355	13.3578	12.3664	0.0748768	1.02518e-05	2.0573e-05	0.294522	0.0118976	-0.0479015	0	11055
358	26.4753	9.14957	0.0682527	2.32155e-08	-7.62864e-06	-0.065839	0.00104195	0.00327959	0	4055.44
359	13.8795	5.02924	0.0661344	-3.24387e-06	-1.19642e-06	0.221573	0.00371564	-0.0119493	0	19076.8
362	5.95092	10.0686	0.0740584	6.38556e-06	6.31913e-05	-0.0121903	-0.00746862	-0.0131509	0	17242.4
363	14.7935	13.1252	0.0548778	1.96183e-05	2.34672e-05	-0.127488	0.0155538	-0.0392678	0	21915.5
366	26.6783	5.17866	0.0620491	6.96285e-07	-2.21153e-06	0.0097862	0.000388631	-0.000979277	0	8322.81
368	5.36351	7.76107	0.0683189	-1.1155e-06	4.37185e-05	0.0436416	-0.00512253	-0.0101155	0	5509.03
370	10.4805	14.7754	0.0502697	3.25485e-06	3.90013e-05	-0.46326	-0.0025332	-0.065974	0	40987.8
373	10.0455	5.40976	0.0746167	6.21338e-07	-5.89141e-07	0.295708	-0.00203816	-0.0126177	0	19073.7
374	4.65329	1.55471	0.0681705	-3.90035e-07	3.44768e-07	0.0360052	-0.000547546	-0.000955911	0	7037.78
375	2.90138	3.71345	0.0650516	-5.85556e-07	8.94102e-06	0.0344994	-0.0012463	-0.00322073	0	8434.8
376	10.8871	2.97158	0.0744426	1.38013e-06	2.04743e-05	0.118944	7.19109e-05	-0.00551315	0	22642.5
383	7.88372	8.24767	0.0566434	-4.36527e-06	3.86509e-05	-0.172778	-0.00631408	-0.0179604	0	9114.21
384	7.0889	9.03769	0.064401	-2.54807e-06	5.8305e-05	0.0941525	-0.00695424	-0.0170882	0	24527.9
388	21.7319	9.48182	0.0697648	-2.85393e-07	-5.2047e-06	0.0164234	0.0107277	-0.0021187	0	7764.22
395	4.95272	9.34235	0.067038	5.78312e-06	2.08484e-05	0.0258556	-0.00561389	-0.00925498	0	16566.3
400	19.3548	9.07306	0.0552619	6.14655e-06	8.52749e-06	0.178212	0.0142339	-0.00779878	0	6780.35
403	26.7391	7.15534	0.0706882	8.2136e-07	-9.85386e-06	0.0356109	0.000320266	0.000762714	0	8345.07
406	3.33383	10.8316	0.0665292	-2.63094e-06	2.3683e-05	-0.0300141	-0.0038582	-0.00424666	0	7185.23
407	5.07594	7.31871	0.0659139	-1.90277e-06	3.61408e-05	-0.0809564	-0.00477817	-0.00847537	0	14542.3
408	3.40848	1.76902	0.0708068	7.64818e-07	8.75302e-07	0.0426483	-0.000437419	-0.000978459	0	5855.26
409	6.52899	8.42905	0.0738786	-1.94162e-06	4.16348e-05	-0.0961152	-0.00672451	-0.0137691	0	10728.6
410	13.2234	8.09611	0.0540482	-2.48831e-06	6.51542e-06	-0.151153	0.00590442	-0.0242777	0	19162
413	23.2324	1.92188	0.0680833	-9.1344e-08	-5.1371e-08	-0.0231924	0.00128924	-0.000471647	0	1001.97
416	4.24891	6.00786	0.0649273	-3.68089e-06	1.00025e-05	0.0181594	-0.00350844	-0.00595071	0	10936.4
421	24.8842	1.52864	0.0636026	-2.27165e-07	-1.70472e-06	-0.0526156	0.000484821	-0.000395866	0	5790.76
423	12.8743	4.53725	0.0538369	-2.75636e-06	4.97671e-06	0.0574702	0.00164462	-0.0102787	0	15077.1
425	17.7277	7.70124	0.0635653	-7.18507e-07	3.39219e-06	0.17331	0.0126863	-0.0120371	0	22631.8
426	10.3495	7.526	0.052616	-2.97903e-06	5.73613e-06	-0.256432	-0.00130808	-0.0209662	0	4662.76
428	8.3251	5.77221	0.0518119	-3.75051e-06	8.26777e-06	-0.06286	-0.00359625	-0.0125133	0	16018.8
431	21.8455	5.81271	0.0590341	-6.64683e-07	-2.87791e-06	-0.0370745	0.00707859	-0.00301293	0	9476.8
434	25.7589	5.21229	0.0574064	1.64851e-06	-5.66813e-06	-0.091865	0.00170012	-0.000958721	0	10049.1
436	18.0516	9.8238	0.0665746	3.6043e-06	1.14459e-05	0.23703	0.016706	-0.01315	0	14028.2
437	14.6146	13.3589	0.0621401	1.57087e-05	2.35403e-05	0.478622	0.01645	-0.0437573	0	13050.3
440	17.0269	6.68837	0.073674	6.41222e-07	-9.84304e-07	-0.00909377	0.0105935	-0.0122092	0	11397.3
442	8.29413	11.5288	0.073583	5.0496e-06	1.76771e-05	-0.265232	-0.00867845	-0.0292641	0	20265.3
443	5.70909	10.0233	0.0607451	3.50937e-06	5.3539e-05	-0.18995	-0.00723743	-0.0121497	0	17799.7
444	16.6051	10.5909	0.0708922	1.02996e-05	1.50753e-05	0.0974292	0.0183487	-0.0201759	0	19620.4
445	1.98877	15.7279	0.0627039	3.07593e-06	0.000116609	-0.0308115	0.000605864	0.00548397	0	1841.43
449	22.175	3.71091	0.0625854	1.04805e-06	2.17777e-06	0.0306294	0.004067	-0.00223787	0	5864.48
451	5.15108	3.46743	0.0541923	-1.47866e-06	5.38586e-06	-0.00252376	-0.00236623	-0.00372129	0	8060.16
452	12.9292	5.37075	0.0685271	-2.79855e-06	5.963e-06	-0.0859888	0.00213649	-0.0126855	0	16651.7
453	15.6427	13.2986	0.0664688	1.49826e-05	2.81358e-05	0.203139	0.0161976	-0.0316088	0	16176
454	12.0059	12.8156	0.064013	3.41254e-07	3.37923e-05	0.293678	0.00610973	-0.0563574	0	31310.6
455	8.19468	12.3401	0.0670414	1.75505e-05	2.12291e-05	-0.385879	-0.00952377	-0.0284436	0	14880.7
457	19.9133	7.67747	0.0674014	5.7879e-07	1.52585e-07	0.0198944	0.0120287	-0.00602549	0	13827.5
459	1.26296	3.62283	0.0720698	5.75495e-07	8.34767e-07	0.0287916	-0.000266618	-0.00260188	0	5586.39
460	19.4563	12.0278	0.066915	2.40819e-05	8.41744e-06	0.219989	0.0141049	-0.00612745	3	5680.05
461	13.555	15.4817	0.0554754	7.19864e-07	3.34027e-05	0.650836	0.00445548	-0.0677635	0	57302.7
465	9.68544	7.38395	0.0749948	-1.40223e-05	1.07118e-05	-0.244147	-0.00306882	-0.020083	0	5282.3
468	7.90282	11.6919	0.0605431	5.59527e-06	2.11675e-05	-0.293245	-0.00895559	-0.0266379	0	9990.27
470	3.6861	6.25643	0.0523271	2.02884e-06	1.17646e-07	0.0175545	-0.00311325	-0.00549817	0	18246.8
472	2.23181	1.46451	0.071164	6.26813e-07	2.98623e-06	0.0549459	-0.000242979	-0.000701518	0	5883.48
473	4.92957	5.38992	0.0526372	3.5146e-07	1.42506e-05	-0.0635348	-0.00378368	-0.00651219	0	11220.5
474	25.8456	1.11576	0.0640883	-3.97799e-08	-5.61923e-07	-0.0298809	9.87839e-05	-3.23029e-05	0	903.932
480	8.83798	4.11232	0.0694584	-6.9029e-07	4.11614e-06	0.0368665	-0.00195142	-0.00808586	0	11492
483	23.1618	5.82905	0.0664931	-6.33283e-08	-2.31752e-06	-0.0158189	0.00548663	-0.00198644	0	8908.43
486	8.54319	15.1693	0.0627767	-2.12482e-07	2.84399e-05	-0.704212	-0.00100685	-0.0326553	0	18443
488	23.5904	5.74954	0.0573331	9.09293e-07	-2.41109e-06	-0.0135846	0.00492783	-0.00167114	0	10527
489	16.7176	7.92542	0.0578933	-1.36445e-06	-4.27963e-06	0.0907546	0.0124893	-0.0159874	0	28112.9
491	25.2661	5.43997	0.0663825	4.34151e-07	-7.63418e-06	-0.00202983	0.00247339	-0.0011132	0	10526.9
496	14.3838	12.4362	0.0533871	7.38351e-06	2.09221e-05	0.387891	0.0177869	-0.040857	0	25881.4
499	18.7719	1.56169	0.0702159	-3.01699e-08	-2.37483e-07	0.00338969	0.00140807	-0.0010072	0	10315.7
507	25.0767	1.8656	0.052702	-5.26101e-07	-3.86042e-06	-0.0302416	0.000574134	-0.000588036	0	8545.09
512	17.9458	13.9823	0.0508849	3.21571e-06	-4.34174e-07	0.259641	0.0109712	-0.0109804	0	5397.91
517	25.5103	7.50483	0.0578825	2.46437e-06	-1.14788e-05	0.0375466	0.00309755	0.000689401	0	1885.05
522	23.5886	1.35216	0.0605552	-5.84696e-07	-6.93332e-08	-0.052672	0.00039909	-0.000224109	0	5162.9
523	8.83814	1.08444	0.0585388	3.99833e-07	-4.28588e-07	-0.0260375	0.000137901	-0.000500697	0	2267.35
524	19.1846	3.80609	0.0588156	-5.53612e-06	3.00047e-07	-0.0234886	0.00581865	-0.00423983	0	11168.4
525	15.3657	3.26447	0.0660034	1.29265e-06	2.39025e-06	0.110224	0.00365948	-0.00542217	0	19715.5
527	8.55633	3.99134	0.0564019	-6.65115e-07	3.6797e-06	-0.0979531	-0.00210056	-0.00758096	0	6560
530	20.7107	6.80445	0.0741585	-1.33605e-06	-9.41439e-06	-0.028287	0.00948204	-0.00507818	0	10288.4
532	9.99667	9.91663	0.0624988	-2.26076e-06	1.78097e-05	0.0360666	-0.00373517	-0.0317441	0	24944.8
539	11.1119	4.92187	0.0728112	2.08141e-06	2.49047e-05	-0.0740378	-0.000233898	-0.011657	0	36517.2
540	4.63181	14.2353	0.061307	7.26601e-06	6.51874e-05	-0.213413	-0.00254109	-0.00241351	0	4249.32
541	7.95702	13.8969	0.0589606	1.04667e-05	3.98113e-05	-0.855156	-0.00817259	-0.0270204	0	14537.6
544	3.30526	9.87412	0.0598369	8.59939e-07	3.73788e-05	-0.224203	-0.00397388	-0.005281	0	12274.4
545	12.2351	15.3902	0.0720506	-6.18179e-07	4.79923e-05	0.521632	0.00179515	-0.0827474	0	60036.2
546	11.9488	12.0013	0.0701651	4.31925e-07	3.57057e-05	0.245507	0.00428005	-0.0493232	0	36892.1
547	15.9393	7.48202	0.0581319	-8.51475e-07	-8.31023e-06	-0.0664077	0.0115502	-0.0169308	0	4638.62
548	4.82457	8.92201	0.0531474	1.71925e-05	8.02243e-06	-0.101802	-0.00535718	-0.00874568	0	21467.6
550	20.5968	6.36866	0.0700979	-2.87955e-06	-9.38996e-06	-0.158912	0.0093645	-0.00483914	0	9156.84
552	2.54081	14.2917	0.0543431	7.3881e-06	9.50131e-05	-0.110694	-0.00106041	0.00317299	0	2350.83
557	20.5469	4.72785	0.0743363	-1.70373e-06	-8.32236e-06	0.0264418	0.00685665	-0.0038367	0	11523
559	6.95997	6.03007	0.050317	-3.76783e-06	1.76298e-05	0.112848	-0.00471162	-0.010903	0	21220.3
560	15.4874	13.2817	0.0748306	1.16803e-05	2.93844e-05	0.0579488	0.0162883	-0.0329394	0	15746.3
563	16.1495	7.15236	0.0688686	-2.72444e-06	-1.03009e-05	0.0761188	0.010931	-0.0148629	0	24838.4
565	11.275	15.8454	0.0677077	0	6.25272e-05	0.0166267	0	-0.0869777	0	29916.6
566	5.35113	4.20831	0.0615532	-5.03313e-06	7.599e-06	0.177891	-0.00273525	-0.00526938	0	13900.3
567	7.81732	8.34449	0.0606749	-3.28656e-06	4.0228e-05	-0.0271591	-0.00633181	-0.0178355	0	4204.05
570	23.8014	2.76055	0.0505607	3.61559e-07	-8.28075e-07	-0.0368148	0.0020812	-0.00121664	0	8618.9
574	15.0501	6.69639	0.0505279	-9.31449e-07	-2.38422e-06	0.214109	0.00836252	-0.0151371	0	15993.3
577	24.4869	1.67645	0.0527173	-3.22659e-07	-1.78912e-06	-0.0227454	0.000809538	-0.000540253	0	1619.92
582	20.7821	6.57486	0.0721215	-1.85845e-06	-9.82983e-06	-0.0398666	0.009245	-0.00486741	0	14373.8
585	15.668	1.88393	0.0589638	-3.10995e-07	3.28781e-06	-0.0263396	0.00124005	-0.00199878	0	17477.7
587	14.8683	4.48434	0.0524154	-2.53641e-06	-5.09765e-06	0.102711	0.0053468	-0.00916629	0	22917.1
588	16.4113	12.4757	0.0617713	2.95872e-07	6.3779e-06	0.1997	0.0169216	-0.0231066	0	21413.5
592	12.5462	11.2752	0.0748549	7.39008e-06	3.61598e-05	0.0606188	0.00724069	-0.0436297	0	9875.83
598	12.3748	15.3246	0.0615193	6.82346e-07	4.47442e-05	0.4757	0.00240776	-0.0813062	0	80327.9
599	11.5508	2.88931	0.0683366	-2.60378e-07	1.45352e-05	0.0469442	0.00051256	-0.00526545	0	2173.85
600	7.66815	10.2008	0.050801	-5.03304e-07	4.64147e-05	-0.14648	-0.00755794	-0.0218702	0	23060.1
607	25.9604	8.78349	0.0736031	-1.04836e-07	-5.97986e-06	0.13626	0.00213471	0.00263495	0	4752.82
610	6.26393	11.4284	0.0659058	2.51094e-06	7.73102e-05	-0.32521	-0.00839569	-0.0143498	0	18830.8
611	11.4063	4.37892	0.0674922	9.68491e-07	1.9696e-05	-0.0697805	0.000191002	-0.00899227	0	11874.3
613	8.83265	5.89248	0.0680411	-5.99457e-08	1.90247e-06	0.0994112	-0.00318849	-0.013273	0	11592.6
616	6.52311	6.20563	0.0606374	-5.56206e-06	2.09854e-05	-0.122197	-0.00471726	-0.00998786	0	6042.27
618	7.3064	1.92039	0.0502334	-1.95757e-06	7.1447e-07	0.0306226	-0.000727359	-0.00181999	0	5280.34
620	21.0128	9.65165	0.0522163	2.43603e-07	-2.52521e-06	0.152391	0.0120057	-0.00284038	0	6109.22
624	10.4074	7.70542	0.0607039	7.73369e-06	1.50146e-07	0.0827886	-0.00131972	-0.0219226	0	25544.4
625	4.96707	10.1069	0.0695933	-3.49107e-06	2.67758e-05	-0.296995	-0.00615133	-0.00871693	0	14502.3
626	12.5749	3.56077	0.0634161	-1.95018e-06	9.25947e-06	0.0659632	0.00121801	-0.00712428	0	6381.44
627	7.18344	1.59518	0.0567775	-2.22836e-06	4.7166e-07	-0.00180218	-0.000524196	-0.00108402	0	6977.24
632	7.14536	15.2968	0.0594225	1.89995e-05	4.27248e-05	-0.494483	0.000768814	-0.0151212	0	3666.92
633	14.6674	3.27923	0.061966	-2.54093e-07	1.45194e-06	-0.0512966	0.00263128	-0.00548912	0	11971.5
636	8.22638	9.86946	0.0639263	1.80025e-06	4.85867e-05	-0.167532	-0.00655179	-0.0240434	0	27430.1
639	18.1351	3.75389	0.0701593	-2.13434e-06	7.65361e-06	-0.197337	0.00597033	-0.00484023	0	23931.7
642	2.84537	9.04267	0.0675386	-6.36508e-06	2.47494e-05	-0.134608	-0.00290195	-0.00489653	0	10272.1
645	20.9476	6.20003	0.0608616	-1.56794e-06	-1.1251e-05	0.024709	0.00849822	-0.00446992	0	9609.68
647	2.65299	15.2354	0.055016	1.51136e-05	0.00011926	-0.0829212	0.00016507	0.00416572	0	1850.03
648	20.8548	2.52627	0.0645715	8.24942e-08	-4.11649e-06	-0.0458708	0.00306871	-0.00161453	0	7510.16
651	16.1835	9.11958	0.0662388	1.47116e-06	1.40763e-06	0.195564	0.0148999	-0.0196363	0	10560.4
652	11.8774	6.10453	0.0591497	-2.71298e-06	1.95721e-05	-0.0987964	0.00151284	-0.0163116	0	19925.7
654	23.1237	5.6823	0.051725	5.78068e-07	-2.31326e-06	-0.0635309	0.00539681	-0.00204638	0	15811.8
655	15.2066	3.28435	0.0570951	2.95854e-07	2.24381e-06	0.0308822	0.00308463	-0.00531193	0	17587.2
656	16.4492	12.1392	0.073641	-1.75555e-06	1.25308e-05	0.109356	0.0168418	-0.0227903	0	12582.3
665	1.25008	4.26748	0.07174	4.08227e-08	9.47176e-06	0.0192777	-0.00051765	-0.00312119	0	5749.44
667	8.73696	3.60571	0.0514877	-2.43939e-06	3.58957e-06	0.148866	-0.00164532	-0.00701467	0	19325.5
668	2.59607	14.7419	0.0613802	1.37081e-05	0.000108236	-0.0796586	-0.000466557	0.00366237	0	1565.01
671	12.0029	6.32114	0.0556775	-3.72421e-06	2.10504e-05	-0.416814	0.00183281	-0.0170057	0	12483.4
678	14.0483	13.6689	0.0744261	1.38031e-05	3.16911e-05	0.924334	0.0145846	-0.0513889	0	19001.4
679	20.2277	8.81607	0.0555366	2.84624e-06	-9.05787e-07	-0.0197914	0.0127655	-0.00547341	0	3747.66
680	12.838	13.7388	0.0599959	1.55033e-05	2.78155e-05	-0.122816	0.0130594	-0.0617359	0	20734.8
683	11.6387	15.8205	0.0742025	0	5.44394e-05	-0.000887982	0	-0.0902919	0	29533.3
685	18.6523	1.57047	0.0501048	9.54857e-08	-3.80655e-07	0.0074854	0.00156785	-0.000937671	0	20314.9
690	16.0742	12.2055	0.0640833	3.82705e-06	7.89343e-06	0.442785	0.0165425	-0.026039	0	2334.19
692	4.39023	5.54593	0.0590312	-3.65405e-07	8.51212e-06	0.0250419	-0.00336712	-0.00578923	0	10177.8
694	5.62224	7.97935	0.0621857	1.2982e-06	4.74609e-05	-0.0463067	-0.00584295	-0.010806	0	10193.9
697	9.68403	4.06525	0.0734195	4.62422e-07	2.59456e-06	-0.0247511	-0.0012886	-0.00834829	0	16311
698	12.9001	5.00145	0.0696895	-2.02676e-06	5.23574e-06	-0.0357724	0.00188655	-0.0116628	0	13107.6
702	4.27215	14.3722	0.0521242	9.80226e-06	7.48385e-05	-0.181244	-0.00181383	-0.000857096	0	3698.76
703	8.19444	2.40254	0.070854	4.09402e-07	1.76394e-06	0.000626015	-0.00121957	-0.00322264	0	16872.4
707	26.8852	4.82523	0.0602173	2.17951e-07	-8.53086e-07	-0.00115979	0.000146288	-0.000924777	0	5319.57
711	12.6006	7.85179	0.053742	1.46442e-06	1.10819e-05	-0.122323	0.00419979	-0.0239293	0	25576.4
713	25.175	1.92046	0.060026	-7.46865e-07	-4.36964e-06	-0.0222809	0.000530068	-0.000588115	0	4860.58
714	24.2839	8.47237	0.0520093	1.87482e-07	-5.51033e-06	-0.109804	0.00518285	0.000907743	0	13998.3
715	3.75602	5.88811	0.0721444	-1.62387e-07	-1.63541e-06	0.00636425	-0.00315087	-0.00541162	0	14420.8
721	21.9331	3.01648	0.0665844	2.84596e-06	-4.94702e-07	0.0129155	0.00356964	-0.00217738	0	1577.45
724	10.4238	3.34479	0.0566134	1.10337e-06	1.62715e-05	0.0431871	-0.000469509	-0.00665716	0	5272.87
726	11.0068	7.68665	0.0678767	-2.74708e-06	6.43448e-06	-0.0693226	-5.92702e-05	-0.0227004	0	17456.1
728	22.77	5.18728	0.0665394	1.30747e-08	-1.80816e-06	0.012481	0.00534717	-0.0023307	0	13711.3
729	5.4108	1.42332	0.0740347	8.05904e-08	-1.12079e-06	0.0374774	-0.000206063	-0.000571984	0	6715.37
731	22.4543	6.15867	0.0582903	2.97419e-07	2.93562e-08	0.121017	0.00677303	-0.00263108	0	8354.17
732	4.44815	4.16811	0.0652063	-4.66099e-06	1.17986e-05	0.00593307	-0.00252098	-0.00400391	0	4978.54
733	2.09031	3.68481	0.073878	2.9434e-08	5.19555e-06	-0.00422719	-0.000895802	-0.00281719	0	10169.8
743	16.4778	9.62257	0.0640414	2.4271e-06	7.84955e-06	0.201697	0.0158304	-0.0199468	0	23703.9
745	5.33457	2.47063	0.0557049	-2.3124e-06	1.21525e-06	0.0672929	-0.00149611	-0.00247859	0	6955.48
748	18.2217	9.08507	0.0579331	4.10954e-09	7.68753e-06	0.518261	0.0156321	-0.0118085	0	23082.6
751	23.9674	6.09477	0.053261	-1.27528e-08	-2.55939e-06	-0.0969791	0.0046082	-0.00146197	0	5752.2
754	14.4024	14.2435	0.0659321	1.0656e-05	2.9786e-05	0.702751	0.010924	-0.0480084	1	105311
756	11.5185	6.41316	0.0580577	1.52823e-06	2.24384e-05	-0.202591	0.00121836	-0.0170782	0	18358.4
758	15.5191	2.88588	0.069552	3.20722e-07	2.5697e-06	-0.0833751	0.00305985	-0.00441001	0	10017.5
759	5.05644	1.44481	0.0610039	2.06717e-08	-6.49365e-07	0.0651387	-0.00047911	-0.000646569	0	15996.1
760	14.2839	11.6921	0.0557999	2.52595e-05	4.18148e-07	-0.0080527	0.014955	-0.0387342	0	29776
762	16.7188	1.25337	0.0716476	-9.579e-08	6.97231e-07	-0.00318631	0.000640032	-0.000565856	0	10802.5
763	6.02551	4.85698	0.0659921	-2.57664e-06	3.04843e-06	-0.0520195	-0.00344498	-0.00701395	0	17950.7
765	17.3645	3.04349	0.0600962	1.20278e-06	6.24729e-06	0.0672248	0.00386498	-0.00417859	0	16888.6
767	15.7556	6.32772	0.0593063	-1.58461e-06	-8.45405e-06	-0.027298	0.00882406	-0.013245	0	28289.7
768	24.24	1.54492	0.070205	-4.8693e-07	-1.03524e-06	-0.0901929	0.000589223	-0.000356703	0	4805.35
770	8.16611	14.3468	0.0596184	1.82543e-06	2.92993e-05	-0.213444	-0.0069285	-0.0297512	0	5573.19
776	7.26791	4.13888	0.0669048	3.64174e-06	7.70105e-06	0.0769076	-0.0030353	-0.00646579	0	6112.42
778	11.2713	10.0914	0.0555536	3.05281e-06	2.15503e-05	-0.0829937	0.000754718	-0.0353658	0	20813.3
782	15.9938	7.32512	0.0601232	-1.57969e-06	-9.02909e-06	-0.0955427	0.0102889	-0.0160999	0	10176.1
784	9.31909	8.4309	0.0504376	-3.93696e-06	5.20169e-06	0.0561836	-0.00436299	-0.0228721	0	18690.3
791	15.9092	14.9554	0.0590755	1.5009e-05	2.122e-05	0.29407	0.00396503	-0.0271165	0	14358.3
792	5.96725	3.48729	0.0737045	-5.51482e-07	1.73896e-06	0.00125322	-0.00222156	-0.00435559	0	8559.29
794	10.2002	14.074	0.0588257	5.38728e-06	2.98529e-05	-0.454369	-0.00442047	-0.0587401	0	30092.3
795	2.7445	5.48229	0.067232	-7.80661e-07	-1.20639e-06	-0.0233502	-0.00185107	-0.00447619	0	14969.9
797	26.3969	3.5159	0.0636889	-4.36598e-08	-1.64873e-06	-0.0137966	0.000480824	-0.000903645	0	9967.94
802	26.8864	5.17787	0.0645945	2.72767e-07	-8.22401e-07	0.0306045	0.000183197	-0.000846788	0	6104.61
803	16.6007	9.58788	0.0638442	1.65084e-06	9.49307e-06	0.330842	0.0159741	-0.0190427	0	11083.4
804	24.9288	7.99766	0.0679596	-1.19859e-06	-1.00498e-05	0.0810971	0.00431559	0.000973431	0	4223.57
807	2.67936	5.86286	0.0526539	2.06626e-06	1.86285e-06	-0.0203624	-0.00176968	-0.00464824	0	4584.59
811	5.15389	13.8784	0.0656718	5.48667e-06	7.09444e-05	-0.26321	-0.00413803	-0.0053529	0	3742.23
813	5.54924	2.45463	0.0643101	-1.68403e-06	1.02787e-06	0.0472708	-0.00154495	-0.00279631	0	9333.3
815	4.7705	8.34967	0.0594729	-4.01706e-06	3.5044e-05	-0.0490376	-0.0051323	-0.00856751	0	5651.44
816	13.5173	6.12769	0.0673582	-3.5887e-07	5.15151e-06	-0.0504233	0.00562413	-0.0164279	0	13831.5
820	13.7741	15.7501	0.0654669	-1.49581e-05	3.66995e-05	1.13176	0.00114289	-0.0645527	0	41739.7
821	20.2978	9.98664	0.0578805	5.4685e-07	2.8038e-07	-0.0200294	0.0138799	-0.00465424	0	5136.56
823	5.5468	12.7401	0.0526342	3.23766e-06	6.82129e-05	-0.220848	-0.00664426	-0.00960469	0	17507.4
828	21.6793	2.62739	0.0704305	1.11234e-06	-2.71109e-06	-0.116428	0.00290825	-0.00184129	0	12186.6
829	10.5119	2.10087	0.0598005	4.65029e-07	1.21328e-05	-0.108316	0.000166927	-0.00282476	0	22045.4
830	11.3538	9.66678	0.0518253	6.53446e-06	2.00219e-05	-0.0229781	0.000761562	-0.0328996	0	7854.92
832	21.9583	5.10041	0.0545061	-1.34014e-07	-5.04453e-07	-0.0353925	0.00590535	-0.0031419	0	7572.78
833	2.71764	12.0759	0.0688549	-2.01859e-06	2.71648e-05	-0.0781836	-0.00280122	-0.00109751	0	8961.75
835	16.0586	7.23284	0.0528461	-2.37294e-06	-9.64335e-06	0.299418	0.0105178	-0.0157051	0	17844.8
838	13.0488	5.96018	0.0529311	-3.09695e-06	7.37664e-06	0.312103	0.00435184	-0.0152512	0	14371.2
839	6.25078	4.69314	0.0719646	-1.6939e-07	2.21356e-06	0.129888	-0.0033964	-0.00705725	0	12198.6
844	7.95867	14.1401	0.0744422	1.15e-05	5.03669e-05	-0.491907	-0.00708132	-0.0263131	0	8931.12
846	20.958	8.17137	0.0604337	8.10283e-07	-1.0972e-05	-0.0069168	0.0111151	-0.00402672	0	16240.4
847	1.1652	12.9063	0.0619518	-3.27789e-07	0.000100148	-0.0382184	-0.00023248	0.0023998	0	6785.14
850	20.6479	4.29249	0.0573745	-6.26814e-07	-6.19206e-06	0.00933924	0.00591316	-0.00357412	0	9790.07
851	10.4257	7.25351	0.0509779	-2.34662e-06	5.20621e-06	0.29278	-0.00128753	-0.0204605	0	18579.5
853	4.85647	11.4109	0.0632651	-5.18598e-06	4.19381e-05	-0.0775596	-0.00648254	-0.00806521	0	7332.75
855	26.0039	2.62824	0.0714329	-3.97994e-07	-2.1834e-06	0.00273583	0.000640093	-0.00081982	0	7846.03
858	1.76115	8.10535	0.056868	-7.3036e-07	1.41831e-05	-0.0967783	-0.0012264	-0.00405941	0	16939.7
860	9.08329	8.9684	0.0595568	-8.30249e-06	1.73153e-05	0.024296	-0.00585287	-0.0239449	0	7846.64
861	17.1258	9.11526	0.0661227	3.11223e-06	6.70138e-06	0.000351411	0.0161118	-0.0164667	0	5693.65
863	7.02565	6.80596	0.0572811	-7.52634e-06	2.63293e-05	-0.0794933	-0.00498244	-0.0123091	0	10730.7
865	1.25496	6.46785	0.0667671	-9.50447e-07	3.82964e-06	-0.0749141	-0.00026693	-0.00398047	0	892.706
867	15.275	12.8171	0.0685131	9.54774e-06	1.85891e-05	0.438307	0.0150437	-0.0343329	0	38201.6
869	5.30955	6.44339	0.0691575	-2.27973e-06	3.17496e-05	-0.0953455	-0.00477463	-0.00835543	0	9530.15
877	8.69316	12.2255	0.0740592	8.23057e-06	1.68917e-05	-0.504622	-0.00876492	-0.0324404	0	5782.71
878	2.23937	4.51331	0.0667472	-3.83657e-07	1.56185e-05	0.0111334	-0.00110629	-0.00357344	0	14825.6
884	26.2783	6.51228	0.0688161	2.40394e-06	-8.17143e-06	0.0193139	0.00129146	-0.000208594	0	8470.97
886	10.4619	8.65037	0.068922	1.03288e-06	7.6279e-06	-0.105794	-0.00187555	-0.0264192	0	4328.52
887	6.65843	4.35224	0.0691138	1.15213e-06	3.63992e-06	-0.0222017	-0.00321119	-0.00685879	0	20076.5
890	3.03707	6.45214	0.0587731	6.63831e-06	-6.96739e-07	0.0364995	-0.00255083	-0.00497396	0	7315.14
894	26.9497	5.80607	0.056733	2.60979e-07	-1.55552e-06	-0.0430238	4.79289e-05	-0.000546705	0	571.51
895	19.5842	10.1452	0.0739153	4.27535e-06	7.19909e-06	0.235732	0.0152772	-0.00626048	0	6347.5
896	6.20003	14.6963	0.0692891	7.54704e-06	6.87718e-05	-0.436081	-0.00236759	-0.00928649	0	2974.44
902	9.40294	13.6091	0.0660392	1.60427e-05	2.18076e-05	-0.31171	-0.0070031	-0.0451178	0	26100.6
905	9.56916	13.4616	0.0587747	1.07117e-05	1.80008e-05	-0.367922	-0.00673436	-0.0465747	0	22729.1
906	26.0801	7.7216	0.0558017	2.03347e-07	-1.22652e-05	0.0481063	0.00205502	0.00136985	0	1228.05
909	23.0597	8.34681	0.0510643	-3.85484e-08	-2.96948e-06	-0.00394347	0.00768026	-0.000953281	0	15652.2
910	3.12422	10.8224	0.0603284	-2.25944e-06	2.48311e-05	0.012457	-0.00368483	-0.00373703	0	4913.88
911	3.10871	5.56354	0.069926	-7.00337e-09	6.52764e-08	-0.0306873	-0.00217509	-0.00471152	0	13875.9
915	12.4514	7.41494	0.0693544	1.20027e-06	8.80366e-06	-0.192231	0.00329085	-0.022387	0	10700.1
916	16.6497	10.8411	0.070713	1.42664e-05	1.55359e-05	0.256668	0.0186203	-0.0205975	0	5252.14
917	8.67626	12.4755	0.0501374	1.26821e-05	1.50402e-05	-0.224103	-0.00950514	-0.0334512	0	49923.1
920	8.50572	12.3587	0.05292	1.21305e-05	1.74685e-05	-0.141832	-0.00924394	-0.0314973	0	20398.9
921	4.13849	14.2059	0.0602919	1.95449e-06	7.56701e-05	-0.169954	-0.00222581	-0.00068163	0	2702.76
922	8.90828	6.84577	0.0618363	7.77817e-06	5.61539e-06	0.0208885	-0.00405627	-0.0165342	0	23625.6
923	7.85226	1.0339	0.0689001	-2.27167e-07	-1.3162e-07	-0.0349289	-9.07971e-05	-9.20273e-05	0	5162.51
925	21.0869	4.45205	0.0548205	-1.12432e-06	-9.66292e-06	-0.0279779	0.00603275	-0.00325943	0	8298.07
929	10.5728	10.5937	0.0609197	-1.33425e-06	1.94493e-05	0.485829	-0.00195125	-0.0365665	0	43531.2
930	14.4247	15.682	0.0732719	4.65435e-06	2.7592e-05	0.57405	0.00117339	-0.0461091	0	16918.6
936	8.76262	9.17521	0.061923	-5.53305e-06	2.70118e-05	-0.165402	-0.0059741	-0.0241603	0	33710
937	25.5195	8.81658	0.0688396	-3.13548e-08	-6.34015e-06	0.0941365	0.00272268	0.0022197	0	2711.11
940	18.1582	3.61866	0.0676806	-3.55878e-06	8.82415e-06	-0.211161	0.00526539	-0.00460192	0	20905.6
944	2.3398	8.38679	0.0513398	1.31679e-06	9.27645e-06	-0.0660948	-0.00237514	-0.00447697	0	12320.8
945	19.7889	1.81202	0.0579692	6.20382e-07	-1.0902e-06	-0.0537598	0.00194281	-0.00106005	0	6123.34
952	2.68918	15.7045	0.0672419	1.35361e-05	0.000146155	-0.083084	0.000775228	0.00456112	0	538.921
954	12.3289	9.42454	0.0646526	5.18527e-06	3.48866e-05	0.0826246	0.00487982	-0.0319825	0	28554.7
957	17.2931	5.1839	0.0609954	-5.4738e-07	1.72177e-07	-0.0165336	0.00788349	-0.00849301	0	15520
959	2.56634	11.55	0.0531979	-7.44329e-06	3.42889e-05	-0.0683976	-0.00280786	-0.00186335	0	6977.14
961	22.7741	2.83426	0.0625279	-4.03181e-07	-1.18194e-07	0.077564	0.00274113	-0.0013438	0	8781.89
962	25.3291	5.7126	0.0689487	5.06161e-07	-8.35795e-06	-0.00628659	0.00273545	-0.00098841	0	5964.86
963	9.66852	14.7696	0.0647393	1.0788e-05	2.68441e-05	-0.920377	-0.00441892	-0.0534087	0	3733.34
964	26.8189	9.72183	0.0630698	6.26552e-07	-8.45223e-06	-0.0721416	0.000285763	0.00407758	0	3234.67
966	16.3479	6.59885	0.0500184	5.49944e-07	-8.65183e-06	-0.0484516	0.00989502	-0.0129687	0	3211.05
969	10.203	1.20284	0.0598204	1.44786e-06	2.74871e-06	-0.0229411	-0.000258667	-0.000673645	0	13698.9
970	7.33379	1.47809	0.0683361	-2.08036e-06	5.47399e-07	0.0231544	-0.000466324	-0.00131132	0	13983.6
975	20.2811	7.71026	0.055118	-7.33897e-07	-1.88967e-06	0.166019	0.0118978	-0.00598643	0	8333.7
976	2.32558	1.26707	0.055008	-5.03012e-08	2.08936e-06	0.0773366	-4.82696e-05	-0.000395573	0	10900.8
978	11.8552	15.435	0.0510833	1.74782e-06	5.53089e-05	-0.708935	0.000965525	-0.0860142	0	47146.7
982	8.95193	5.44938	0.0568746	-4.11951e-06	2.83988e-07	0.0436352	-0.00294101	-0.0121202	0	7924.99
983	23.8941	6.45472	0.0729546	-6.23121e-07	-3.27601e-06	0.0192416	0.00529729	-0.00133898	0	3805.37
985	24.4836	1.50515	0.0506798	-3.18036e-08	-8.07317e-07	-0.0349642	0.000525644	-0.000359618	0	7590.51
986	14.6039	2.74979	0.0662777	-7.24531e-07	3.21245e-06	-0.0578945	0.00214051	-0.00400494	0	15791.9
990	18.5192	5.646	0.0521266	5.18025e-06	-3.54078e-07	-0.0835931	0.00924821	-0.00750723	0	7121.88
991	5.72697	3.24212	0.0716886	-8.47642e-07	2.85832e-06	-0.0284188	-0.00226944	-0.00383927	0	15126
992	24.9246	1.42188	0.0508065	-1.18153e-07	-1.29724e-06	-0.0633585	0.000328735	-0.000345513	0	8796.65
1000	1.42464	3.51168	0.0593005	1.58464e-07	1.39311e-06	0.0203195	-0.000411851	-0.00259529	0	10634.8
1001	7.87616	12.4837	0.0532487	1.01967e-05	2.65833e-05	0.0297843	-0.00923967	-0.0262554	0	1655.74
1004	2.94797	2.19413	0.0694819	1.01368e-07	-4.22375e-07	0.0865792	-0.000777058	-0.00146876	0	11710.8
1005	11.0618	1.26152	0.0534515	-1.65543e-06	1.31075e-06	-0.00136752	-6.20758e-05	-0.000520872	0	28510.1
1007	19.2008	5.51909	0.071452	-1.10975e-06	4.84457e-06	-0.0131946	0.00875665	-0.00652064	0	11247.3
1010	8.68128	5.06355	0.0634417	-6.01223e-06	7.77474e-06	-0.137496	-0.00279168	-0.010771	0	20082.1
1012	7.36936	8.19679	0.059997	-3.17547e-06	3.90658e-05	0.00835439	-0.00619937	-0.0159106	0	16109.6
1013	2.76099	8.19461	0.0583922	2.62392e-06	9.28964e-06	0.00402722	-0.00270778	-0.0050612	0	7600.46
1016	2.38473	5.74909	0.0579309	1.00771e-06	-6.72915e-07	-0.0276041	-0.00160075	-0.00434681	0	8009.64
1019	12.4836	6.94472	0.066886	-8.00908e-07	1.00714e-05	-0.0244984	0.00380983	-0.0191572	0	14107.5
1020	2.25791	4.00622	0.058313	-7.6084e-07	9.19975e-06	-0.00994842	-0.00110491	-0.00316408	0	11764.8
1025	10.8156	9.96587	0.0555286	1.63108e-06	1.66633e-05	0.141594	-0.000749594	-0.0340797	0	23436.3
1026	9.19332	14.3426	0.0662878	1.68407e-05	2.52939e-05	-0.332102	-0.00582573	-0.0453581	0	30652.5
1034	18.5688	8.42448	0.0729725	-9.84508e-07	1.09493e-05	0.000360912	0.0138942	-0.0101702	0	4161.15
1035	15.4802	3.95897	0.0643433	5.04998e-07	-3.08945e-06	-0.0282919	0.0046883	-0.00730548	0	19968.9
1036	11.7659	1.09559	0.0743936	-2.87649e-07	-4.42574e-07	0.0469	-1.84469e-05	-0.000153042	0	8674.3
1040	2.38681	1.63935	0.0747493	3.47083e-07	1.90722e-06	0.00841072	-0.000332859	-0.000773563	0	12711.4
1041	9.01181	6.29901	0.073633	3.70213e-07	3.36676e-06	0.0851977	-0.00332048	-0.0149059	0	23734.6
1045	10.9051	6.95806	0.0554634	-1.1315e-05	-2.19941e-06	-0.212415	-0.000431305	-0.0192644	0	3933
1047	4.37298	14.7649	0.0516076	1.77075e-05	7.8912e-05	-0.146103	-0.000953975	-0.000580064	0	2971.15
1049	25.5851	7.96215	0.0563072	1.17901e-06	-9.79837e-06	0.0085451	0.00300022	0.00113438	0	5444.61
1050	15.9383	8.11568	0.0573749	2.51734e-07	-8.47893e-06	0.164835	0.012161	-0.0178049	0	6993.43
1052	4.70566	11.5073	0.0675791	-6.80534e-06	3.85452e-05	-0.0658586	-0.00611872	-0.00768049	0	17501.3
1054	14.6555	7.74569	0.0656755	-5.44485e-06	2.41248e-08	0.269907	0.00995293	-0.0200575	0	21742.3
1058	3.723	3.92029	0.0564525	3.02489e-06	1.2618e-05	-0.0305002	-0.00180521	-0.00370506	0	14618.2
1059	13.5291	7.86113	0.0603027	1.1397e-07	6.71655e-06	-0.114134	0.00687554	-0.022594	0	18659.1
1060	20.2326	9.88229	0.0652486	-9.11979e-09	-1.14465e-06	-0.0202024	0.0139433	-0.00470947	0	10547.8
1067	15.8486	1.10782	0.0502907	-5.72834e-08	2.233e-07	-0.0477809	0.000274019	-0.000277597	0	3729.22
1072	19.2282	10.8535	0.0737916	6.12964e-06	1.14189e-05	0.154479	0.014563	-0.00753993	0	9950.66
1074	16.642	2.20546	0.0747733	1.43573e-06	4.78311e-06	-0.0732418	0.00229378	-0.00269078	0	16052.1
1075	3.81377	6.41236	0.066699	5.75106e-07	1.20171e-06	0.0213415	-0.00344524	-0.0056533	0	11378.8
1076	14.667	6.58856	0.0695897	1.04674e-07	-6.15703e-07	0.0896845	0.00744117	-0.0157356	0	14749.3
1079	17.7564	10.4393	0.0722417	7.61564e-06	1.45564e-05	-0.141902	0.0168922	-0.0142772	0	20359.4
1081	6.62054	12.0544	0.0662689	-8.0195e-07	7.49139e-05	-0.111342	-0.00892534	-0.0163327	0	12007.4
1086	19.4011	11.4055	0.0635363	1.56607e-05	9.49289e-06	0.105409	0.0149913	-0.00640085	0	10319.8
1088	19.3076	2.7786	0.0603192	-2.67552e-06	-3.50528e-07	-0.135506	0.0036244	-0.00247525	0	7554.74
1091	15.3665	4.8684	0.0519565	-1.0071e-06	-9.86966e-06	-0.0393829	0.00563586	-0.00975534	0	15309.4
1092	11.1592	14.7816	0.0685601	4.13512e-07	5.61831e-05	0.183036	0.00103366	-0.0736724	0	53445.5
1094	15.7431	9.88538	0.0717778	6.57364e-06	1.05247e-05	0.127395	0.0158201	-0.0238651	0	18855.9
1095	12.7996	1.77295	0.0702856	-3.63793e-06	5.63472e-06	-0.0653289	0.000366932	-0.0017431	0	22047.9
1099	7.12099	13.924	0.0668619	8.5348e-06	4.05321e-05	-0.536072	-0.00607908	-0.018491	0	11110.9
1101	13.8345	11.8841	0.0680402	1.88686e-05	1.13164e-05	0.0835161	0.013491	-0.0416912	0	12616.4
1104	15.9335	12.5635	0.0679193	2.67299e-05	4.64154e-05	0.53234	0.0164379	-0.0286843	0	27450
1108	16.4044	9.53216	0.0524742	2.05295e-06	7.1092e-06	0.159375	0.016024	-0.0201279	0	25682.3
1110	1.4364	10.7026	0.0695716	1.43709e-06	4.55737e-05	-0.0520011	-0.00103986	-0.00139978	0	6065.09
1111	18.2908	11.3119	0.0686647	1.62827e-05	1.2338e-05	0.141611	0.016563	-0.0114458	0	11960
1117	5.06811	5.56374	0.0656155	-6.66585e-07	1.50707e-05	-0.0168929	-0.0039198	-0.00690137	0	6219.82
1123	1.97171	3.74322	0.0583925	8.57469e-09	5.11873e-06	-0.0186001	-0.000851284	-0.00281584	0	11634.7
1127	11.6392	7.88166	0.0546375	3.87409e-06	9.83575e-06	0.107357	0.000882053	-0.024576	0	3406.1
1129	5.0483	15.2679	0.057856	2.70604e-05	7.21837e-05	-0.194712	0.000280202	-0.00254084	0	1116.73
1130	1.72773	13.8652	0.0590353	9.86138e-08	0.000100515	-0.073932	-0.000640943	0.00343995	0	1861.13
1133	17.9016	2.86325	0.0681161	-1.28626e-06	7.79209e-06	0.0336702	0.00373959	-0.00335039	0	15697.1
1136	15.2624	2.07024	0.059161	-3.23297e-07	1.88331e-06	-0.182503	0.00144681	-0.00218933	0	22477
1137	25.6181	9.36924	0.0508096	1.10736e-06	-4.50595e-06	-0.0190446	0.00260235	0.00316128	0	3890.17
1138	17.0213	3.38818	0.0718462	9.8123e-07	2.49237e-06	-0.10397	0.00430754	-0.00480621	0	10005.1
1139	22.2066	6.26838	0.0748633	4.47545e-07	1.27225e-07	-0.00634735	0.0070315	-0.0027287	0	4440.85
1140	16.9838	1.65436	0.0578772	1.93088e-07	1.13951e-06	0.0118923	0.00150403	-0.00135275	0	13088.5
1143	26.1562	8.75778	0.0549035	-7.19583e-07	-6.53121e-06	-0.143926	0.0017373	0.00282145	0	2370.05
1144	20.5379	6.8272	0.0670766	-1.08756e-06	-8.66577e-06	-0.0595388	0.00977102	-0.00523026	0	8932.59
1145	20.0317	11.1158	0.0544203	1.29311e-05	4.16107e-06	0.187016	0.0148116	-0.00437927	0	1804.51
1146	16.2248	6.69823	0.0604839	2.13977e-07	-1.01416e-05	-0.166551	0.00976245	-0.0133515	0	4382.84
1149	13.3011	13.6284	0.0588583	1.38668e-05	2.64783e-05	0.937346	0.0140001	-0.057139	0	56412.1
1152	5.48202	15.6683	0.0747192	4.01049e-05	5.68246e-05	-0.244223	0.00164149	-0.00388989	0	2573.66
1153	3.62053	5.91765	0.0668576	-1.62468e-06	-1.07045e-06	-0.0234528	-0.00293864	-0.00519742	0	15933.2
1157	19.5552	7.13772	0.0519091	3.82878e-07	2.7443e-06	0.098914	0.0111549	-0.00694957	0	9062.35
1159	23.9843	1.56807	0.0627139	-2.66245e-07	-9.62108e-07	-0.0183887	0.00053416	-0.000335409	0	5618.04
1160	6.82589	7.07917	0.0730389	-5.25821e-06	2.85313e-05	-0.0303715	-0.00516096	-0.0124113	0	15434.7
1161	20.1412	11.5588	0.0595917	2.01951e-05	8.73981e-06	0.08983	0.0144725	-0.00371908	0	6116.85
1162	12.0027	3.04126	0.0582026	-7.64182e-07	1.12866e-05	0.042989	0.000775217	-0.00528123	0	19319.3
1163	24.1085	2.45857	0.0611387	-9.11677e-08	-2.04273e-06	-0.00547664	0.00169731	-0.000965215	0	7008.07
1164	7.71039	4.11612	0.0653594	-9.63876e-07	3.06528e-06	-0.0690563	-0.00241474	-0.00719917	0	15269
1165	18.6722	11.8203	0.0703482	2.50097e-05	5.00808e-06	0.2812	0.0149235	-0.0093596	3	19640.7
1166	1.28675	1.02834	0.0672162	-5.74555e-09	5.41393e-08	0.0199088	-3.96134e-07	-0.000125878	0	4234.9
1168	15.8685	3.03219	0.0560539	1.34994e-06	1.34186e-06	0.0101071	0.00341727	-0.00472281	0	10815.4
1173	25.9583	8.41725	0.0501891	1.75947e-07	-7.48129e-06	0.0513593	0.002175	0.00209022	0	5617.93
1176	23.4346	6.9723	0.0517273	-6.791e-08	-7.09316e-07	0.224847	0.00605746	-0.00134863	0	4314.76
1177	3.60256	7.17573	0.0709388	2.21265e-06	1.17203e-06	-0.012468	-0.00346368	-0.00574001	0	6266.88
1179	20.9053	1.50091	0.0696132	-1.73103e-07	-3.33123e-06	-0.010786	0.000999343	-0.000638685	0	6376.83
1180	20.6821	9.30547	0.0710117	1.01177e-06	-3.0344e-06	0.0530274	0.0124824	-0.00390403	0	14440.2
1182	1.13723	2.82296	0.0654352	-1.30749e-07	2.17696e-07	0.00645194	-0.000102291	-0.00187333	0	5489.61
1183	22.9868	6.52948	0.0566639	2.51699e-07	-7.99977e-07	-0.113985	0.00641801	-0.00199102	0	8165.62
1184	1.9459	11.5027	0.0703177	3.32492e-06	4.6883e-05	-0.0822396	-0.00201345	-0.000696664	0	4102.74
1185	3.81926	14.3081	0.0529321	6.70645e-06	7.81036e-05	-0.110995	-0.00165269	0.000424449	0	3762.52
1188	10.7276	3.89546	0.0664697	1.02298e-06	2.09903e-05	-0.115561	-0.000491005	-0.00782915	0	9666.74
1190	6.85225	11.0842	0.050159	-4.38573e-07	6.5619e-05	-0.0763593	-0.00852183	-0.017659	0	8529.1
1193	2.64618	4.01548	0.0613589	-1.05081e-06	1.10904e-05	0.0183127	-0.00128318	-0.0033433	0	1739.85
1200	2.82813	10.4967	0.0743606	-6.36765e-07	4.31613e-05	-0.062203	-0.00342335	-0.00349366	0	12932.9
1202	13.833	1.32205	0.0642738	-6.95556e-07	6.25397e-07	-0.0622222	0.000451447	-0.000694109	0	14339.8
1203	14.9046	3.16821	0.0596772	1.42122e-07	3.52964e-06	-0.182964	0.00310646	-0.00552149	0	19541.1
1205	23.104	9.64162	0.0710282	-2.87029e-07	-1.27796e-06	0.0558926	0.00771624	0.00135418	0	5437.25
1206	17.3683	2.41327	0.0742643	3.41825e-07	4.36561e-06	-0.0690428	0.00289578	-0.00303132	0	3758.4
1208	15.6614	4.67685	0.0603027	1.30477e-06	-7.37093e-06	-0.0402127	0.00578909	-0.00925421	0	16582
1209	13.7011	5.64275	0.0716682	1.37964e-07	1.44801e-06	0.150248	0.00471662	-0.0141067	0	12159.9
1212	13.2909	8.80511	0.0597483	2.13317e-07	1.04944e-05	-0.362832	0.00698147	-0.0277011	0	10594
1216	15.345	9.93713	0.06045	8.81256e-06	1.30078e-05	0.1208	0.0148371	-0.0255492	0	13361.9
1222	20.8743	4.35076	0.0674016	4.07411e-08	-8.24984e-06	-0.0784427	0.00599457	-0.0034685	0	10138.4
1223	3.03258	9.6672	0.0547721	-7.53884e-06	5.26212e-05	0.11289	-0.00368309	-0.00464979	0	9512.37
1226	9.15211	6.09491	0.0739154	-2.03142e-06	7.9721e-07	-0.050443	-0.00299197	-0.0143562	0	18098.2
1228	6.53788	13.7672	0.0512918	3.94417e-07	6.15701e-05	-0.323903	-0.00630268	-0.0136056	0	21841.5
1230	12.1828	4.63641	0.0593932	-2.52088e-06	8.91167e-06	0.0122936	0.000892235	-0.0106917	0	16354.9
1231	19.7736	7.69445	0.0735998	5.9894e-07	2.21636e-06	0.0979801	0.0121373	-0.00676702	0	12677.1
1232	8.67684	6.11895	0.0664852	1.61451e-07	4.73818e-07	-0.0243225	-0.00337888	-0.0136979	0	25476.7
1236	10.0901	13.1385	0.0634189	5.67618e-06	1.07374e-05	0.0544639	-0.00611455	-0.0519015	0	18077.9
1238	1.37127	8.43152	0.0661524	-5.46539e-06	1.67764e-05	-0.00938126	-0.000664901	-0.00385329	0	7635.24
1239	13.6747	13.7222	0.0585536	1.52906e-05	3.02544e-05	0.280342	0.0140357	-0.055227	0	37152.7
1240	22.0201	7.36847	0.0680147	-6.03313e-07	-2.1541e-07	0.0423173	0.0084369	-0.00260611	0	7312.13
1246	2.42738	9.92786	0.0601435	9.24154e-07	3.54272e-05	-0.0575785	-0.0025621	-0.00360049	0	5247.97
1249	24.2692	6.35114	0.0641512	1.81662e-08	-7.83043e-06	-0.0945288	0.00451914	-0.00107557	0	10549.1
1251	19.0972	8.69782	0.0559408	2.10787e-06	1.51902e-05	-0.0572916	0.0141872	-0.00900682	0	24185.1
1256	2.86714	6.75159	0.0534974	1.44787e-05	-1.62539e-06	0.00574389	-0.00277727	-0.00509638	0	3156.4
1258	1.18517	8.85314	0.063327	1.50694e-06	1.63867e-05	0.0327354	-0.000271399	-0.00327691	0	10202
1260	14.3113	3.37695	0.0737946	-1.43908e-06	3.89874e-06	-0.106655	0.00245473	-0.00569228	0	24496
1261	7.6229	11.0582	0.0639618	-4.50303e-07	3.04131e-05	-0.123445	-0.00865644	-0.0228731	0	3566.36
1264	13.2173	8.71941	0.0533796	8.0313e-07	1.21717e-05	-0.0473288	0.00630954	-0.0270658	0	32140.8
1269	22.4651	7.14741	0.063422	3.51041e-08	-1.67675e-07	0.0444272	0.00779069	-0.00239955	0	994.352
1270	11.4053	13.8792	0.0649339	-1.77484e-06	5.50981e-05	-0.400026	0.00168193	-0.0664957	0	35373.9
1276	21.7538	2.25733	0.0700192	3.52287e-07	-4.23805e-06	-0.047886	0.00251068	-0.00124511	0	11795.8
1278	8.16516	4.82644	0.066566	1.4514e-07	8.52932e-06	-0.0110577	-0.00273784	-0.00966799	0	17825.1
1280	14.0002	9.66226	0.0525437	1.36971e-07	-1.37007e-06	-0.257714	0.0103672	-0.0304855	0	24005.4
1285	12.1032	1.93805	0.0617283	-8.90787e-07	6.58213e-06	0.0348473	0.000403194	-0.00228345	0	16564.1
1287	22.799	7.93067	0.0510806	-8.5295e-07	-7.48593e-07	-0.0630603	0.00776147	-0.00146935	0	11396.8
1288	20.8471	7.16032	0.056876	-8.21701e-07	-1.20764e-05	0.0864016	0.00963671	-0.00461628	0	10884.7
1289	2.78172	10.76	0.0615966	-3.30838e-06	2.78608e-05	-0.268651	-0.00314457	-0.00295625	0	8633.84
1293	23.259	5.9664	0.0683643	-3.21264e-09	-2.76558e-06	-0.0443862	0.00550475	-0.00205908	0	9670.03
1294	24.4587	5.197	0.0713993	2.81485e-07	-3.86879e-06	-0.0304423	0.00347275	-0.00131159	0	1788.63
1303	2.28774	5.19381	0.0564573	1.00703e-06	1.11309e-05	0.0218976	-0.00122176	-0.00398217	0	9379.21
1305	26.3384	2.68909	0.0558624	-7.62905e-07	-1.79416e-06	-0.0142853	0.000401857	-0.000767608	0	7012.44
1307	20.4581	3.81843	0.0590787	-4.41794e-06	-4.57369e-06	0.0378215	0.00558824	-0.00353593	0	4964.29
1309	10.675	12.2465	0.0544067	1.52164e-05	1.2462e-05	-0.0811722	-0.00147979	-0.0490846	0	14510.6
1310	5.85694	13.4369	0.0746242	4.22368e-06	7.65051e-05	-0.284312	-0.0059482	-0.0100966	0	901.419
1311	24.1266	8.98354	0.0556705	1.10196e-07	-5.14726e-06	-0.0369744	0.00560967	0.00130492	0	8363.73
1312	22.6852	2.2022	0.0698623	4.16699e-07	-1.27642e-06	-0.0667584	0.00200304	-0.00100164	0	6786.66
1314	25.3685	3.30779	0.056869	-1.11112e-07	-1.8712e-06	-0.0195563	0.00131842	-0.00106039	0	6532.16
1315	7.09197	10.573	0.050348	2.51001e-06	6.15813e-05	0.113493	-0.00864885	-0.018957	0	3504.54
1321	21.1899	3.88076	0.0626909	-2.67431e-06	-8.89139e-06	-0.123733	0.00513803	-0.00294548	0	8748.99
1326	16.5747	5.42098	0.0647897	-4.87422e-07	-5.02886e-06	0.0374293	0.00774617	-0.00914838	0	8647.53
1327	13.5219	8.495	0.0522123	2.0077e-06	3.14704e-06	0.0166844	0.00691112	-0.0251831	0	642.731
1328	26.7104	6.52276	0.0585285	1.4166e-06	-5.29193e-06	0.11089	0.000455349	-9.43253e-05	0	4196.41
1329	1.92529	7.43043	0.0663739	-3.90453e-06	5.71216e-06	-0.0570179	-0.00137199	-0.0041871	0	11358.6
1330	21.0181	1.55661	0.0561609	9.68781e-08	-3.65687e-06	0.081444	0.00112195	-0.000815075	0	9427.21
1331	8.90773	2.46037	0.0521875	1.9433e-06	3.95038e-06	0.0787264	-0.000954359	-0.00381786	0	24474.8
1332	24.4923	6.22583	0.0649534	2.23762e-06	-7.53792e-06	0.0841461	0.00415564	-0.000983677	0	11775.3
1333	13.5772	9.12894	0.0516911	5.71202e-06	8.72498e-06	-0.0906541	0.00875927	-0.028541	0	25362.5
1335	13.2757	12.4908	0.0561487	1.02659e-05	2.2732e-05	-0.212525	0.0124179	-0.050746	0	40020.2
1339	12.3888	7.54234	0.0726811	1.38843e-06	9.43722e-06	-0.237626	0.00361863	-0.0229908	0	13371.7
1341	13.7855	14.7911	0.0705973	7.47353e-06	3.03235e-05	0.475604	0.00773033	-0.0577815	0	65568.7
1342	25.7503	9.93386	0.070472	-1.42222e-07	-3.13649e-06	0.293948	0.00158011	0.00429413	0	7459.82
1343	23.1014	4.25973	0.0519836	-7.20059e-07	3.16761e-07	0.0075934	0.00397308	-0.00190709	0	2883.41
1345	20.8285	10.5655	0.0539918	6.23556e-06	-4.40762e-07	0.125676	0.0139056	-0.00275672	4	3520.29
1346	9.19378	1.87333	0.0730283	6.60573e-07	8.93997e-07	0.117019	-0.000639198	-0.00233818	0	12877.8
1347	12.3418	14.0534	0.0520753	6.93693e-06	3.62335e-05	0.769255	0.0082334	-0.0651959	0	23133.3
1349	5.88492	9.48761	0.06151	5.88053e-06	5.7395e-05	-0.0380357	-0.00690672	-0.0124244	0	10849.9
1355	10.4127	4.00613	0.0685138	3.46524e-07	1.63277e-05	-0.110441	-0.000730508	-0.00763946	0	5442.38
1357	19.2283	12.1771	0.059589	2.32619e-05	6.08741e-06	0.228152	0.0137751	-0.00692428	0	2711.59
1358	22.1844	2.91372	0.0679493	1.1978e-06	-6.56122e-07	-0.0170876	0.00319157	-0.00169848	0	3898.91
1359	15.6986	15.6535	0.0602541	2.03202e-05	9.59037e-06	0.570666	-0.000246531	-0.0272386	0	3248.37
1360	16.1314	6.10828	0.0590564	-2.56486e-06	-8.99012e-06	-0.209968	0.00846987	-0.0125542	0	1522.06
1361	5.21653	4.05593	0.0546911	-4.16668e-06	7.41863e-06	-0.134072	-0.00242487	-0.00465899	0	11853.6
1364	24.6276	3.82128	0.0607544	1.39015e-06	-4.48795e-06	-0.0147747	0.00223075	-0.00136285	0	4258.09
1365	13.7559	6.15808	0.068454	1.26221e-07	4.01073e-06	-0.0559282	0.00572512	-0.015496	0	2297.23
1367	1.20844	15.406	0.0511838	7.02904e-07	0.000103608	0.00451102	8.20159e-05	0.00526081	0	4161.56
1370	26.491	2.97643	0.0615854	-7.21927e-07	-1.5424e-06	0.0163409	0.000407243	-0.000850002	0	9111.74
1371	14.5151	14.3218	0.0713639	1.07273e-05	2.96652e-05	0.710348	0.00998296	-0.0466082	1	51591.1
1373	10.967	15.8493	0.066228	0	6.82885e-05	0.00300897	0	-0.0846585	0	29266.5
1375	10.7045	1.55728	0.0586031	1.29212e-07	6.02588e-06	0.0547599	-0.000188047	-0.00131533	0	17404.7
1377	1.65561	8.81562	0.05913	3.86505e-07	1.13283e-05	0.0365442	-0.00127776	-0.00362895	0	9183.85
1378	23.8576	8.27693	0.0644952	7.13033e-07	-4.76952e-06	0.196792	0.00617822	4.21778e-05	0	10644.9
1379	14.9089	4.70184	0.0678105	-4.51249e-06	-6.60871e-06	0.0455618	0.00518876	-0.00953483	0	10595.7
1380	11.1184	6.59283	0.0590921	-3.69609e-07	-1.69444e-06	-0.0715088	0.00017909	-0.0182274	0	21431.2
1383	20.6274	3.31509	0.0717003	-3.55167e-08	-7.34784e-06	0.0178611	0.00470301	-0.00254633	0	4145.57
1385	16.1937	12.185	0.0570199	-1.10997e-06	-1.35776e-06	0.527635	0.0169056	-0.0246533	0	1705.59
1386	19.1571	4.37153	0.0746756	7.60524e-07	7.53899e-06	-0.0221034	0.00676286	-0.005041	0	13496.9
1388	8.5613	8.15435	0.0722819	-4.06509e-06	1.7222e-05	-0.00965486	-0.00560422	-0.020518	0	19198.4
1390	24.7275	8.31957	0.0698834	-3.01935e-07	-8.61734e-06	-0.0289148	0.00439528	0.00107748	0	13004
1395	24.2061	7.466	0.0725055	-1.48542e-07	-5.01502e-06	0.00511282	0.00537538	-0.000175998	0	7021.95
1400	18.3066	1.70115	0.0590804	5.34953e-07	-6.3404e-08	-0.234963	0.00181091	-0.0012024	0	10394.5
1402	11.1732	3.589	0.0532113	6.72045e-07	1.94292e-05	0.0489634	-0.0001799	-0.00711773	0	15221.5
1403	4.9048	15.9297	0.069195	4.71006e-05	8.09676e-05	-0.244665	0.00258793	-0.00120022	0	291.581
1404	4.32349	6.41419	0.0578612	-3.36468e-06	2.09178e-05	0.0147553	-0.00372947	-0.00623907	0	9655.06
1405	10.003	2.97624	0.0506099	2.11792e-06	1.11523e-05	-0.0913265	-0.000693721	-0.00526858	0	7971.22
1407	18.6844	12.3418	0.0593663	2.26888e-05	8.22688e-06	0.0861692	0.0142875	-0.00871311	0	7493.6
1408	26.8719	8.87082	0.0529316	3.56843e-07	-1.14276e-05	-0.0304386	0.000351895	0.00319037	0	3828.16
1409	18.607	11.7069	0.0605278	2.45201e-05	5.2587e-06	0.285166	0.0154852	-0.00968448	0	11175.4
1410	6.64948	12.4336	0.0568896	-3.18618e-06	7.47183e-05	-0.29722	-0.00891934	-0.0162258	0	1238.77
1412	2.1332	15.2105	0.0526671	1.29034e-05	0.00011714	-0.0810908	5.41957e-05	0.00475843	0	1529.46
1413	21.607	9.79753	0.063365	-3.40359e-06	-2.54116e-06	0.200708	0.0110775	-0.00190221	0	20058.1
1417	2.23026	10.3224	0.0606189	-1.38433e-06	3.57241e-05	-0.102352	-0.00214281	-0.00259469	0	4286.54
1418	11.1353	3.06306	0.0566174	-1.12695e-06	1.89403e-05	0.340868	0.000106352	-0.00579018	0	20860.5
1422	4.62018	10.5329	0.0725157	-1.95494e-06	2.372e-05	0.0763816	-0.00618725	-0.00805094	0	11160.2
1424	1.89316	2.27552	0.0603815	-1.3405e-07	1.02231e-06	0.00869783	-0.00044754	-0.00148007	0	14223.2
1429	19.5264	6.68679	0.0662495	2.95292e-07	2.57404e-06	-0.090151	0.0106729	-0.00695865	0	9517.1
1431	3.02941	6.31932	0.0744386	1.65095e-06	-7.10241e-06	0.0393593	-0.00244507	-0.00491655	0	13535.7
1432	6.36345	2.61844	0.0504403	-1.03272e-06	2.20437e-06	0.000898419	-0.00155396	-0.00286224	0	13213.8
1434	14.5777	15.2239	0.0548255	4.30415e-06	2.69264e-05	0.619557	0.00522839	-0.0450053	0	35666.8
1440	19.8163	2.47194	0.0634338	-1.10048e-06	-1.94782e-06	-0.117992	0.00326299	-0.00200931	0	3715.65
1441	6.72901	14.8352	0.0609359	1.36035e-05	4.64337e-05	-0.24641	-0.00193824	-0.0128262	0	1966.84
1442	10.6735	1.36383	0.0561845	-3.84763e-08	4.96014e-06	0.0390079	-7.97466e-05	-0.00102595	0	24285
1443	3.70133	2.93129	0.073911	-1.34979e-06	4.90827e-06	-0.00655668	-0.00134508	-0.00236397	0	5398.84
1444	4.50588	5.60028	0.0688838	-7.79858e-08	9.87258e-06	-0.029998	-0.00338923	-0.00595703	0	10899.7
1446	14.1395	9.20371	0.0680027	4.9119e-06	2.18569e-05	-0.18373	0.0114557	-0.0284489	0	19512.6
1447	14.4852	15.3824	0.0577646	3.70083e-06	2.74952e-05	0.673368	0.00402019	-0.0466424	0	6477.21
1450	10.2632	1.56027	0.0506971	8.07482e-07	5.24656e-06	-0.00957141	-0.00017275	-0.00136739	0	22714.3
1452	2.61261	11.3391	0.0653809	-1.16224e-06	3.07325e-05	0.0360635	-0.0028218	-0.00212138	0	947.135
1454	20.8999	5.99541	0.0661452	-1.33365e-06	-1.06688e-05	-0.105096	0.00811279	-0.00452394	0	7199.99
1456	22.8775	1.0403	0.0588169	1.01159e-08	1.1529e-07	-0.0729857	7.59106e-05	-0.000157145	0	5188.74
1458	26.6937	8.19058	0.0532367	-7.82405e-07	-1.31247e-05	-0.0329743	0.000779187	0.00198438	0	18439.5
1461	3.91696	4.71167	0.0595567	-4.32711e-06	6.30734e-06	0.00896873	-0.00280795	-0.00442403	0	4331.78
1462	6.5745	5.39773	0.0541104	-1.64671e-06	8.07935e-06	0.0281386	-0.00399037	-0.00855093	0	12930.9
1464	1.90637	12.4594	0.0579976	3.48068e-06	5.23969e-05	-0.0726105	-0.00147203	0.00092836	0	7117.88
1469	4.43234	2.43739	0.0654062	-2.08888e-07	5.07602e-06	-0.00391861	-0.00135934	-0.00193708	0	7560.21
1470	7.74529	3.98294	0.0637097	7.04434e-07	9.24832e-06	0.00175309	-0.00243364	-0.00650743	0	4078.77
1471	15.3725	2.01733	0.0632092	-1.14185e-09	2.71414e-06	-0.072272	0.00133994	-0.00217223	0	14914.6
1473	11.1426	13.0151	0.0592334	6.08428e-06	2.88106e-05	0.617315	0.00067909	-0.056359	0	17623.6
1474	10.6474	2.9666	0.0737805	1.17688e-06	1.79986e-05	0.0640784	-0.000343253	-0.00541739	0	13722.5
1475	10.5105	9.60909	0.0580883	-1.41791e-06	1.12153e-05	-0.00913359	-0.00136852	-0.0314032	0	8317.24
1479	8.39422	7.2837	0.066763	-3.7621e-06	1.78832e-05	0.00673566	-0.0047585	-0.0168672	0	16918.7
1480	2.1677	6.14076	0.0525086	-5.51375e-07	-2.93005e-06	-0.0209731	-0.00163505	-0.00438014	0	2588.66
1481	8.86375	12.83	0.0684754	1.13608e-05	1.94021e-05	-0.189092	-0.00890633	-0.0374552	0	30312
1486	25.959	2.76719	0.07464	-5.16716e-07	-1.85104e-06	0.0130565	0.000717615	-0.000835831	0	3179.48
1488	9.515	13.9547	0.0578392	5.8027e-06	2.38372e-05	-0.914704	-0.00674315	-0.0476204	0	59219.4
1489	6.30416	8.19753	0.05061	-2.40471e-06	4.03915e-05	-0.0902652	-0.00626176	-0.0129345	0	17893.2
1491	7.72341	7.7491	0.0503279	-6.22208e-06	3.09622e-05	-0.0937817	-0.00542239	-0.0158016	0	6601.71
1492	13.4548	5.59676	0.0738181	1.9936e-07	2.79174e-06	-0.159985	0.00386732	-0.0140436	0	11124.3
1495	26.5542	4.74544	0.067007	6.217e-07	-2.842e-06	-0.0135241	0.000563742	-0.000875321	0	9813.5
1497	9.59539	9.719	0.0503342	-2.6886e-06	2.0638e-05	-0.239128	-0.00438254	-0.0303599	0	4261.15
1498	7.18896	8.20772	0.0683938	-1.09291e-06	4.03881e-05	0.144528	-0.0063576	-0.0164453	0	4608.39
1500	26.7169	5.88091	0.0560817	9.37287e-07	-3.6031e-06	-0.0352355	0.000463224	-0.000477351	0	4066.23
1501	3.3569	4.55124	0.0671265	-2.42382e-06	8.66279e-06	0.0425747	-0.00200183	-0.00403812	0	10642.1
1503	19.2168	1.69022	0.0703332	-1.13095e-08	-6.20072e-07	-0.119787	0.00197392	-0.00113659	0	13677.4
1504	5.42963	2.10561	0.0655243	-1.38424e-06	2.17943e-07	0.0284403	-0.00110844	-0.00185974	0	7699
1506	25.0014	2.90802	0.0675449	7.23031e-07	-3.26638e-06	0.0244129	0.00144863	-0.000988115	0	8464.66
1509	10.3176	15.6762	0.0549416	1.50766e-06	4.8541e-05	-1.03098	0.000577962	-0.0730925	0	129422
1510	1.87357	4.37445	0.0588523	-2.69388e-07	1.54385e-05	-0.0205116	-0.000851027	-0.00325239	0	9142.62
1513	4.77829	8.81097	0.0674513	6.20061e-06	2.30048e-07	-0.104449	-0.00517541	-0.00866298	0	11086.5
1521	20.6667	4.64855	0.0697463	-4.03554e-08	-8.25434e-06	-0.105251	0.00661739	-0.00379833	0	17616.7
1523	7.13762	15.6112	0.0598753	2.63263e-05	4.49601e-05	-0.482589	0.00330891	-0.0144326	0	3890.68
1524	10.7866	1.916	0.074746	-1.11127e-07	1.03366e-05	-0.249682	-7.61706e-05	-0.00219495	0	10665.9
1527	16.0871	13.6937	0.0718341	6.82452e-06	2.59039e-05	0.500631	0.0127354	-0.0262127	0	11795.1
1528	3.69547	6.95413	0.0662202	4.9032e-06	6.92855e-06	-0.0416403	-0.00343434	-0.00578236	0	4931.55
1530	23.7781	6.38486	0.0624773	-9.02776e-07	-1.97681e-06	0.060782	0.00537289	-0.00144463	0	905.091
1532	1.34732	4.01284	0.0668194	6.40891e-07	6.82306e-06	0.027226	-0.000396189	-0.00291415	0	15800.8
1537	10.2113	13.1154	0.0595689	7.7589e-06	8.74871e-06	0.0523317	-0.00557288	-0.0519661	0	56519
1538	26.8013	8.51334	0.0731278	-7.43579e-07	-1.22057e-05	-0.0180669	0.000583598	0.00257959	0	1675.8
1542	21.4426	5.80338	0.0582461	-1.51088e-06	-5.48174e-06	0.0676475	0.00762315	-0.00360089	0	18545.1
1544	22.9819	9.60303	0.0571533	1.53862e-07	-3.48378e-06	0.324238	0.00794639	0.000977962	0	7035.83
1551	7.01478	7.3893	0.0595614	-4.79414e-06	2.94137e-05	-0.0482497	-0.0055381	-0.0134524	0	26706.1
1552	5.89048	8.35413	0.0625977	-1.5418e-06	4.96074e-05	-0.0231354	-0.00608417	-0.0116841	0	12629.7
1554	17.4435	7.71147	0.0504965	5.20294e-07	2.78597e-06	-0.0620926	0.0127232	-0.0127219	0	16805.9
1555	2.66518	5.00853	0.0679892	-4.15303e-06	1.35723e-05	0.019553	-0.00164574	-0.00414662	0	16089.9
1556	3.35295	6.25356	0.0651342	1.75797e-06	-7.52845e-07	0.00334559	-0.00272543	-0.00513431	0	14242.7
1562	10.0032	5.66784	0.0701158	-7.77125e-07	-2.08013e-06	-0.215815	-0.00205412	-0.0135889	0	13359.4
1563	11.2285	2.03558	0.051093	5.34928e-07	9.66889e-06	-0.021767	9.66457e-05	-0.00261147	0	17217.9
1565	9.89698	14.5169	0.0701834	1.17711e-05	3.08253e-05	-0.528281	-0.00474587	-0.0565941	0	22367.5
1568	5.66472	11.9414	0.0685703	5.55105e-06	6.78013e-05	-0.241858	-0.00693713	-0.0108523	0	12178.6
1572	9.87908	1.0978	0.06094	1.30598e-06	3.62532e-07	0.036017	-9.35939e-05	-0.000257667	0	8053.87
1574	2.04226	3.07452	0.074792	-1.94271e-07	1.16541e-06	-0.0172769	-0.00062415	-0.00219837	0	4699.04
1575	20.4039	6.78682	0.0649613	-1.38713e-06	-7.50957e-06	0.0130192	0.00980193	-0.00522221	0	10216
1577	2.28066	5.52935	0.0528894	-9.15948e-07	-1.43459e-06	-0.0542835	-0.00135534	-0.00424141	0	11921.9
1580	15.7585	15.5407	0.0674921	2.06385e-05	1.00226e-05	0.555641	0.000535786	-0.0268642	0	3698.49
1581	9.65955	15.3316	0.0727767	3.51156e-07	3.81246e-05	-1.1195	-0.00174067	-0.0545819	0	14050
1583	2.30947	10.1392	0.0546926	-4.74518e-06	4.24459e-05	-0.0300792	-0.00270652	-0.00322305	0	6079.85
1584	1.57286	14.9377	0.0585554	7.90331e-06	0.000104622	-0.0532386	-0.000165084	0.00473323	0	1463.58
1585	6.79102	2.02559	0.0665159	-1.17891e-06	4.94879e-07	0.0536024	-0.00106431	-0.00177495	0	3893.78
1587	16.1069	3.31505	0.060183	2.27081e-06	4.9675e-07	-0.12145	0.00406124	-0.00505133	0	17306.3
1588	5.16729	4.4992	0.0717747	-3.86994e-06	1.18457e-05	-0.0842828	-0.00281724	-0.00558939	0	20304.1
1590	7.37243	10.5508	0.0723776	8.31228e-07	5.3901e-05	0.0289675	-0.00838018	-0.021095	0	12241
1591	7.461	4.17494	0.051743	8.00097e-07	7.53734e-06	-0.0127086	-0.00237153	-0.00710877	0	16229.4
1595	6.74091	12.7312	0.0550526	-1.70123e-07	6.65313e-05	-0.190349	-0.00844772	-0.0164988	0	10003.7
1598	6.67571	10.3636	0.0683893	4.25632e-06	6.25417e-05	-0.0449418	-0.0079155	-0.0165706	0	10963.6
1600	7.683	5.0279	0.0530385	5.42943e-07	2.25692e-06	0.160091	-0.00346403	-0.00936444	0	10860.5
1609	25.6481	9.14222	0.0622813	1.07803e-06	-4.45149e-06	0.238247	0.00247063	0.00303182	0	4408.66
1610	8.23833	9.43597	0.0510751	-2.36209e-06	4.86152e-05	0.0748596	-0.00655594	-0.022568	0	18199.3
1613	5.85728	8.22834	0.0678287	-6.522e-07	4.97651e-05	-0.0402507	-0.00594236	-0.0115301	0	11793.2
1615	5.59105	9.62046	0.0525523	3.50637e-06	4.46252e-05	0.0078949	-0.00681168	-0.0112569	0	11316.3
1616	20.629	10.5295	0.0727735	6.03182e-06	3.30897e-08	0.129003	0.0139844	-0.00320268	4	2061.31
1618	18.8293	8.4679	0.0534983	-8.71628e-07	1.5973e-05	-0.0333815	0.0137569	-0.00969435	0	19828.2
1619	8.913	7.64918	0.0639789	5.11106e-07	2.10141e-06	0.114178	-0.00386777	-0.0190219	0	9888.55
1621	23.6976	1.75231	0.0545225	-4.86402e-07	-5.01485e-07	-0.0611301	0.00104054	-0.00069706	0	4713.84
1622	11.6803	3.81638	0.0642992	-1.80609e-07	1.3931e-05	-0.0898051	0.00024713	-0.00742608	0	19276.9
1624	2.18555	7.41162	0.0684182	4.42378e-07	5.63395e-06	-0.0252966	-0.0015923	-0.00443999	0	9139.12
1629	9.95521	5.90528	0.0544277	-4.76565e-06	1.53325e-06	0.0215169	-0.00243291	-0.0145617	0	17403.1
1635	6.53949	4.2851	0.0676719	2.77655e-07	2.83031e-06	-0.0487595	-0.00312879	-0.00672291	0	17420.1
1638	1.06085	14.0356	0.0590288	1.12521e-07	9.70225e-05	0.00869775	-2.82791e-05	0.00398364	0	510.532
1644	5.01117	13.3086	0.0525908	2.48544e-06	6.52695e-05	-0.0950601	-0.00500757	-0.00568992	0	3904.2
1654	7.15305	6.41588	0.0574554	-4.60313e-06	2.489e-05	-0.0394591	-0.00515452	-0.0120368	0	8820.29
1657	14.2199	3.59455	0.0600173	-2.34377e-06	7.6157e-07	0.0340268	0.00272202	-0.0061817	0	16349.7
1658	13.8397	5.51893	0.0651276	6.24181e-08	-3.01567e-07	0.112996	0.0045527	-0.0132548	0	20661.7
1662	17.9225	7.24826	0.0744011	1.05184e-06	-1.04246e-06	-0.0124475	0.0123518	-0.0111751	0	15472.4
1663	23.62	9.41569	0.0621908	-3.0631e-07	-2.27536e-06	0.0863262	0.00642163	0.00142529	0	5872.25
1666	26.3627	8.87172	0.063904	-4.41149e-07	-7.64357e-06	-0.073295	0.00109577	0.00276691	0	4764.38
1667	24.6214	1.21958	0.074901	7.91493e-08	-5.12691e-07	-0.0374029	0.00017133	-0.000134978	0	4534.92
1672	23.6114	2.19428	0.051055	1.29349e-08	-1.00561e-06	-0.0252013	0.00167058	-0.000771064	0	9040.6
1673	9.34089	15.2722	0.0606711	-4.71232e-06	2.75447e-05	-0.571398	-0.0014617	-0.0468	0	4370.72
1675	11.249	5.7951	0.0532404	3.7821e-06	1.22128e-05	-0.00861203	-6.77064e-05	-0.0149608	0	12160
1678	3.09584	2.85012	0.060194	8.11887e-07	4.39469e-06	0.00831757	-0.00112238	-0.002272	0	6875.12
1680	1.35505	7.31893	0.0633413	1.77446e-07	1.14893e-05	-0.0332542	-0.000656349	-0.00392625	0	12812.6
1683	8.83688	12.2528	0.0723601	9.418e-06	1.3314e-05	-0.340149	-0.00840729	-0.0346511	0	23823.4
1686	9.41413	13.3079	0.0550599	1.11586e-05	1.72924e-05	-1.08512	-0.00802783	-0.0442119	0	20172.5
1687	25.635	7.51291	0.0551676	2.87154e-06	-1.20625e-05	-0.0401498	0.00265218	0.000675573	0	3681.34
1689	21.4851	5.48685	0.0502944	-1.17924e-06	-4.17935e-06	0.00489707	0.00688194	-0.00352769	0	2237.16
1690	26.4938	1.83159	0.0512534	8.22889e-09	-3.12392e-06	0.000897128	0.000167189	-0.000483275	0	7383.62
1692	10.4292	2.18664	0.0595136	7.84743e-07	1.10909e-05	-0.0302695	0.000163757	-0.00298614	0	19002.1
1694	20.9372	1.6366	0.0578523	-8.24144e-09	-3.20958e-06	-0.0689592	0.00121941	-0.000946266	0	10019.2
1695	15.5414	9.4511	0.073807	4.19684e-06	8.88413e-06	0.180517	0.0148427	-0.0236348	0	15299.2
1698	3.3839	12.4073	0.0716802	-5.86749e-06	2.28628e-05	-0.185631	-0.00374292	-0.00190025	0	2059.28
1699	4.16134	11.955	0.0676332	-1.10928e-05	3.13707e-05	-0.144414	-0.00518752	-0.00500335	0	6650.1
1700	25.4724	4.87657	0.0599296	8.62674e-07	-5.13322e-06	0.00377911	0.00199391	-0.00119121	0	12855.4
1703	6.81865	2.54502	0.0508479	-2.38312e-06	2.92201e-06	-0.0593917	-0.00131756	-0.00281989	0	9897.39
1707	3.47953	12.6907	0.0557429	-5.2722e-06	3.68399e-05	-0.139209	-0.00357813	-0.00163225	0	5116.89
1708	11.4392	2.33739	0.070119	-2.77391e-08	1.28968e-05	-0.100196	0.000387348	-0.00363551	0	24241.7
1709	7.17867	1.14862	0.059461	-6.31154e-07	4.63895e-07	-0.0311438	-0.000425334	-0.00053365	0	20496.6
1710	8.50153	5.38994	0.0674805	-1.50304e-06	1.04164e-05	-0.0113404	-0.00315057	-0.0112573	0	8591.11
1711	25.4747	3.09876	0.0617936	1.28158e-08	-1.76077e-06	-0.00188419	0.00119826	-0.000965359	0	7353.25
1716	25.9998	3.02474	0.0739274	-9.43906e-07	-1.74204e-06	-0.025711	0.000779898	-0.000869633	0	2818.21
1718	18.5397	9.77936	0.0517696	4.12166e-06	1.16473e-05	0.0926171	0.0166666	-0.0103412	0	16226.1
1719	12.5391	13.0744	0.0501239	1.21969e-05	2.84632e-05	-0.629607	0.00899469	-0.0591367	0	15960.8
1723	22.2446	4.1533	0.0505175	-1.13767e-06	2.19299e-06	-0.090735	0.00468463	-0.00237232	0	17538.7
1725	17.5346	12.3459	0.053406	1.12693e-05	5.26793e-07	0.30955	0.0155781	-0.014592	0	8954.79
1727	2.71361	2.55537	0.0527856	-7.91367e-08	1.18009e-06	0.0550342	-0.000822208	-0.00182975	0	15354.6
1731	1.83756	14.6499	0.0598557	1.23253e-05	0.000106339	-0.0224236	-0.000374286	0.0043245	0	2644.46
1733	7.37911	13.6773	0.0525621	6.95198e-06	3.71884e-05	-0.249134	-0.00731425	-0.0213886	0	14966.3
1736	24.8547	4.99551	0.0581349	-1.21585e-07	-5.18713e-06	-0.0910149	0.00269095	-0.00131938	0	7021.46
1737	26.4397	4.69696	0.0574413	4.98779e-07	-3.58148e-06	-0.0201482	0.000676402	-0.000920553	0	7841.96
1738	20.6678	9.79357	0.0609455	-7.36206e-07	-3.07411e-06	0.161782	0.0127464	-0.00366678	0	9828.76
1741	26.0219	2.10112	0.0741335	-2.47757e-08	-2.92237e-06	-0.00523667	0.000437541	-0.000572763	0	2757.26
1742	13.477	9.09646	0.0532378	6.35273e-06	8.12834e-06	0.162142	0.00820478	-0.0284161	0	2176.44
1748	18.717	1.78416	0.0536975	3.93158e-07	-7.57083e-08	0.0488724	0.00185163	-0.00131457	0	10371.3
1750	2.78203	13.4573	0.0568419	1.11447e-06	7.05163e-05	-0.0489982	-0.00180516	0.00148323	0	2428.2
1751	14.1197	11.285	0.060392	-1.28592e-05	4.11745e-05	0.298533	0.0143752	-0.0378684	0	18616.5
1755	6.47909	8.79132	0.0591838	-7.00112e-07	5.03801e-05	-0.10514	-0.00693571	-0.0138732	0	12230.9
1761	21.75	4.07648	0.0715553	-1.65124e-06	1.51071e-06	0.0806763	0.0053675	-0.00296125	0	6447.95
1764	12.1477	13.2969	0.0558125	7.31761e-06	3.22364e-05	0.249647	0.00798946	-0.060589	0	57059
1772	15.1948	9.28562	0.0658932	1.67482e-06	8.0426e-06	-0.132409	0.0143874	-0.0248538	0	19961.2
1773	11.137	6.70688	0.056787	-8.7616e-07	-1.93871e-06	0.0435654	0.000122099	-0.0184929	0	15666
1775	2.32701	8.50902	0.0715296	-1.3887e-06	9.93619e-06	-0.0758592	-0.00219561	-0.00440599	0	8303.56
1776	26.6076	2.04389	0.0527689	-4.01856e-08	-3.45485e-06	-0.0122551	0.00017139	-0.000548695	0	3858.97
1778	16.1062	12.4086	0.0551742	1.6081e-06	1.06388e-05	0.733674	0.017395	-0.0255485	0	24267
1779	15.0805	1.57731	0.0510657	-6.61439e-07	1.01165e-06	-0.0267663	0.000883125	-0.00117441	0	19308.3
1780	7.80095	9.43964	0.0630059	-3.02425e-06	5.37901e-05	0.093164	-0.00730447	-0.0206099	0	26362.7
1784	18.5145	7.61848	0.0602331	3.48965e-06	8.93717e-06	-0.0158971	0.0122887	-0.00950165	0	16209.5
1785	19.1541	9.83314	0.0577688	6.41169e-06	8.65929e-06	0.0560416	0.0154361	-0.00819105	0	3722.13
1790	4.54186	5.84783	0.0504967	-1.89076e-06	1.42673e-05	-0.052304	-0.00360206	-0.00626191	0	16018.9
1792	8.62643	11.5032	0.0621988	4.3727e-06	1.20249e-05	-0.0314833	-0.00806476	-0.030947	0	34185.5
1793	21.84	1.38075	0.0606626	-7.75846e-08	-1.45814e-06	-0.0723973	0.000892368	-0.000353694	0	5012.5
1795	7.53931	10.8508	0.0541297	-3.49627e-06	4.0557e-05	-0.143162	-0.00916827	-0.0222977	0	13976.3
1797	9.66817	1.20003	0.0518851	1.57595e-06	1.56045e-07	0.049101	8.27446e-05	-0.000579476	0	17530
1799	13.2879	11.2824	0.0742022	1.83843e-05	2.51816e-05	-0.593626	0.011298	-0.0427291	0	17519.7
1800	8.07642	11.1312	0.0680755	1.21259e-06	1.54715e-05	-0.338863	-0.00837075	-0.0265639	0	25007.5
1805	18.3567	3.44293	0.0714494	-4.85499e-06	4.32319e-06	0.072743	0.00490213	-0.00393854	0	9515.39
1808	24.09	3.28626	0.0536141	3.5916e-07	-1.64521e-06	0.0149654	0.00233376	-0.00138091	0	12842.5
1810	4.45179	12.1273	0.0589427	-9.29477e-06	4.68681e-05	-0.217199	-0.00591586	-0.00598404	0	3925.94
1814	6.72244	12.8554	0.0707558	3.08604e-07	6.5826e-05	-0.264999	-0.00873651	-0.0165646	0	11902.6
1816	6.95525	2.19739	0.0620232	-1.10991e-06	1.8543e-06	0.160907	-0.00103303	-0.00248307	0	7363.76
1817	2.0308	12.6967	0.0686172	-1.38266e-06	6.88638e-05	-0.17532	-0.00150013	0.00118946	0	5251.41
1821	7.35131	9.69898	0.0651974	1.36869e-07	6.2119e-05	-0.218678	-0.00740014	-0.0192381	0	266.562
1822	16.8292	8.75275	0.0546535	-1.19688e-06	1.45876e-06	0.319242	0.0142158	-0.0163357	0	18490.7
1824	11.2947	12.8143	0.0718163	7.94038e-07	2.67297e-05	0.151237	0.00215126	-0.0542639	0	25979.6
1827	8.69497	10.706	0.052713	9.29402e-06	1.83806e-05	0.118115	-0.0068854	-0.0287577	0	33914.2
1833	26.4501	4.80853	0.0548108	5.59347e-07	-3.45107e-06	0.0382061	0.000641872	-0.000943999	0	13769.9
1834	2.12968	6.97989	0.065575	-3.39604e-06	6.09138e-06	-0.00374204	-0.00144301	-0.00440232	0	3537.4
1835	3.6027	13.8123	0.0704282	3.79958e-06	6.49433e-05	-0.0485503	-0.00250983	0.000380192	0	2635.41
1837	12.8857	15.1748	0.0501277	7.08886e-06	3.46782e-05	-0.267971	0.00363063	-0.0766037	0	40659.7
1841	19.0301	9.38811	0.0742039	5.80387e-06	1.24893e-05	0.0347005	0.0158569	-0.00942716	0	6539.16
1844	4.13569	5.44657	0.0558589	-3.35846e-06	4.12732e-06	-0.0237642	-0.00285754	-0.00511697	0	13800.5
1845	4.91482	5.28837	0.0501872	-2.59798e-06	1.29332e-05	-0.00444372	-0.00339259	-0.00644706	0	13685.5
1847	5.57823	13.9738	0.0584821	4.69298e-06	7.531e-05	-0.245271	-0.00407973	-0.00767659	0	1018.34
1848	14.9608	8.5803	0.0595933	-1.0003e-06	3.80372e-06	-0.0378078	0.0116816	-0.0235066	0	11708.8
1849	13.9472	7.57676	0.0740834	-3.012e-06	1.04223e-05	-0.0203857	0.00773104	-0.0207612	0	14640.9
1850	16.3347	12.3851	0.0570302	1.62692e-05	7.9818e-06	0.233979	0.0172079	-0.0231593	0	18418.6
1856	14.7627	11.3061	0.0684778	8.30017e-06	-1.45834e-06	0.0591464	0.0162127	-0.0343548	0	25931.2
1858	4.39996	14.1904	0.0593455	4.19251e-06	7.01893e-05	-0.16605	-0.00239421	-0.00165268	0	4779.56
1861	24.2704	9.19124	0.071703	4.52869e-07	-5.0239e-06	0.202828	0.00492617	0.00182322	0	8427.95
1864	12.0188	11.4856	0.0603296	2.18366e-06	3.64971e-05	0.430955	0.00503966	-0.0455202	0	47628.6
1865	15.9876	14.8531	0.0702051	1.39892e-05	1.93437e-05	0.445656	0.00388181	-0.0269196	0	11450.7
1868	20.3157	2.43049	0.0737322	-3.95827e-08	-2.85479e-06	0.100839	0.00300199	-0.00195821	0	7902.05
1870	4.73665	14.8488	0.0527823	1.4469e-05	7.53574e-05	-0.256499	-0.000984913	-0.00189896	0	2408.29
1872	17.5725	3.72768	0.0662107	1.06645e-06	1.3385e-06	-0.0839388	0.00578197	-0.00563021	0	17633.1
1873	9.37675	4.07981	0.0539178	-6.9331e-07	2.96058e-06	0.000959133	-0.00145507	-0.00790448	0	11936.9
1874	20.5476	1.21133	0.0613683	-4.82601e-08	-1.02357e-06	-0.107452	0.000502655	-0.000261026	0	8538.92
1877	8.29287	2.76943	0.0687444	1.3892e-07	4.84211e-06	0.0662042	-0.00125443	-0.00444982	0	10002.5
1880	3.50452	15.506	0.0573619	1.95287e-05	9.49162e-05	-0.165029	0.000817184	0.00284368	0	2053.76
1881	19.384	9.30044	0.0573655	4.80052e-06	8.42963e-06	-0.0939569	0.0145654	-0.00786001	0	7235.28
1882	19.949	2.95324	0.0679084	-1.02213e-06	-2.63037e-06	-0.0375046	0.00426259	-0.00263856	0	2056.17
1883	22.9694	4.31393	0.0706071	-5.55705e-07	2.25419e-07	0.00782132	0.00431611	-0.00202154	0	9316.1
1885	12.3358	5.62761	0.0740096	-3.94076e-06	9.35391e-06	-0.0763598	0.000991672	-0.0141937	0	14607.3
1887	20.6299	10.3914	0.0653964	5.49415e-06	1.70221e-08	0.126586	0.0142918	-0.00320095	0	3432.09
1888	7.4882	13.6446	0.0612134	6.26673e-06	3.6363e-05	-0.333016	-0.00740532	-0.0221514	0	2683.15
1894	11.4377	13.9915	0.0527783	-1.93071e-07	5.41976e-05	0.362936	0.00156428	-0.0671979	0	43824.9
1898	11.3205	9.40755	0.0661964	7.47039e-06	1.72737e-05	-0.132856	-3.70378e-05	-0.0308792	0	22375
1899	17.7694	10.0794	0.0689836	4.24825e-06	1.30059e-05	0.0987686	0.0158656	-0.0143915	0	21807.5
1900	12.5751	12.4978	0.0567481	4.72797e-06	3.20268e-05	-0.0778331	0.00796334	-0.0530758	0	39087.8
1903	7.99176	10.8241	0.0519691	-5.8092e-07	2.03107e-05	0.219138	-0.0088504	-0.0254889	0	21812.4
1904	2.79013	5.36602	0.0578602	-1.6557e-06	3.04962e-07	-0.0155649	-0.00190158	-0.00442199	0	13478.6
1906	13.1543	1.19001	0.0522302	-1.07647e-06	1.57646e-06	0.114581	0.000129913	-0.000410078	0	16832.6
1907	6.88303	12.386	0.0730445	-1.75219e-06	6.25951e-05	-0.383514	-0.00941753	-0.0181875	0	14078
1909	12.6208	11.1151	0.0541906	9.19852e-06	3.6097e-05	-0.061101	0.00682251	-0.0428023	0	18987.9
1915	9.56386	14.6915	0.0660753	1.17511e-05	2.92731e-05	-0.564761	-0.00483793	-0.0510917	0	19696.6
1918	1.9836	1.32731	0.0713816	1.19155e-06	1.70848e-06	0.00453791	-0.000249523	-0.000429015	0	13123
1920	13.4405	7.68867	0.0683676	1.51745e-08	7.60107e-06	0.0480565	0.00660704	-0.0223126	0	24031.4
1925	2.74022	10.0177	0.0547106	-3.32344e-06	5.81616e-05	0.0300865	-0.00306135	-0.00362506	0	5517.43
1926	8.46019	13.5711	0.064975	1.33792e-05	3.6177e-05	-0.384026	-0.0075526	-0.0337498	0	10008.6
1928	26.5034	2.4097	0.0556095	-5.53632e-07	-1.85799e-06	-0.0321617	0.000179994	-0.000687833	0	3675.69
1929	9.17956	9.51131	0.072745	-3.07534e-06	2.41446e-05	-0.25098	-0.00519763	-0.0268047	0	30144.6
1930	17.1872	10.052	0.0658528	4.45084e-06	1.32411e-05	0.121097	0.016917	-0.0169412	0	31316.9
1932	14.9881	13.6592	0.0649122	1.20699e-05	2.4782e-05	0.521002	0.0149023	-0.0389524	0	24932.2
1933	6.45617	9.00597	0.0744419	2.44864e-07	5.19597e-05	-0.159173	-0.00743518	-0.0141191	0	7585.29
1937	13.1773	6.1757	0.0696908	-1.9972e-06	5.84019e-06	-0.0295161	0.00469651	-0.0157575	0	4575.08
1938	14.3733	10.794	0.067772	2.50295e-05	-2.47253e-05	-0.135044	0.0148735	-0.0347004	0	16905.2
1942	2.72002	14.9151	0.0526615	1.53438e-05	0.000108549	-0.0793017	-0.000265359	0.00376096	0	2124.23
1944	2.85402	7.25578	0.0731366	2.11817e-06	1.84293e-06	-0.0104219	-0.00275208	-0.00493158	0	9880
1945	6.14268	2.82993	0.0616684	-3.68789e-07	2.34669e-06	0.00273046	-0.00193267	-0.00324509	0	16660.1
1948	25.4394	9.13074	0.0511859	1.03671e-06	-5.51207e-06	-0.00868345	0.00282986	0.0026029	0	8637.85
1951	15.7807	11.6034	0.0743511	2.36457e-05	1.84794e-05	0.25178	0.0171396	-0.0277508	0	23216.8
1954	12.6793	15.5241	0.0744683	4.6243e-06	4.00783e-05	0.361333	0.00130618	-0.0805868	0	55249.4
1955	4.52035	11.2394	0.0524041	-8.75074e-06	3.59582e-05	-0.226299	-0.00582444	-0.00725191	0	2157.18
1957	3.95824	12.0665	0.0587376	-8.94594e-06	3.001e-05	-0.273592	-0.0045762	-0.00398029	0	1267.7
1960	14.0925	2.35017	0.0533426	-1.955e-06	4.01585e-06	-0.00878996	0.00133	-0.00334409	0	4294.66
1963	23.3261	1.02842	0.064903	-1.64966e-07	-1.79821e-07	-0.0645411	0.000104849	-1.57456e-05	0	1575.01
1964	8.78297	14.1801	0.0505364	1.75351e-05	2.12782e-05	-0.771357	-0.00704928	-0.0381128	0	22782.5
1967	1.55466	4.07426	0.0620456	1.10076e-06	8.71112e-06	-0.0170533	-0.00059854	-0.0030052	0	11963.9
1969	7.96723	3.6858	0.0648267	-5.15327e-07	9.40587e-06	-0.0618238	-0.00215195	-0.00598518	0	15321.3
1974	17.6918	10.5466	0.0535038	7.04628e-06	1.36643e-05	0.0269046	0.0173758	-0.0144264	0	26734.3
1981	9.08605	8.39922	0.0585002	-4.55363e-06	9.04755e-06	0.065277	-0.00516312	-0.0223295	0	31104.1
1986	10.4646	12.0539	0.0526236	1.315e-05	1.0995e-05	-0.236586	-0.00344451	-0.0466491	0	43250
1987	7.03614	2.9715	0.0705948	3.62347e-07	5.72042e-06	0.0179435	-0.00184481	-0.00417591	0	16051.5
1989	11.8964	6.93083	0.0616263	-2.57682e-07	1.95639e-05	0.0461429	0.00230928	-0.0200916	0	22647.9
1990	6.64468	12.6531	0.069242	-7.5193e-07	7.1863e-05	-0.0623881	-0.00842591	-0.016194	0	12567.2
1992	17.019	8.33998	0.0606354	-7.88536e-07	2.39922e-06	0.15307	0.0135557	-0.0155073	0	13368.1
1993	18.0698	8.85791	0.066575	-3.86824e-08	6.57794e-06	-0.0897099	0.0148551	-0.0124935	0	15073.5
1994	13.2411	6.07273	0.0516541	-2.39408e-06	5.62111e-06	-0.122772	0.00458882	-0.0156758	0	18916.6
1997	8.24393	13.2705	0.0595085	1.12952e-05	2.22218e-05	-0.521337	-0.00914941	-0.0312354	0	27310.1
1998	9.51633	13.2724	0.0528569	1.14033e-05	1.6539e-05	-0.257693	-0.00819467	-0.0455679	0	28129.6
1999	7.68127	13.7443	0.0504523	1.40294e-05	3.6103e-05	-0.443105	-0.00807825	-0.024174	0	18636.8
2003	26.8362	2.42806	0.0626684	-5.00149e-07	-3.18062e-06	0.0142656	4.52877e-05	-0.000675351	0	5920.44
2005	26.418	3.9825	0.0577259	5.468e-08	-2.06042e-06	0.0106429	0.000431257	-0.00102338	0	500.356
2008	7.11292	12.7735	0.0528133	5.40716e-06	4.82275e-05	-0.466741	-0.00952849	-0.0196604	0	27952.4
2010	23.3105	4.61506	0.0502821	3.9417e-07	-6.52126e-07	0.00505328	0.00431834	-0.00206868	0	4357.44
2012	19.2448	7.2955	0.0505717	6.87139e-07	9.23672e-06	0.00127915	0.0117268	-0.00767524	0	13017.8
2013	6.53517	14.0628	0.0639257	-6.43588e-07	5.3782e-05	-0.285514	-0.00501426	-0.0131738	0	9753.71
2017	10.9911	4.44122	0.065156	3.23372e-06	2.62224e-05	0.0204208	-0.000360366	-0.00982577	0	27189.7
2018	12.7837	6.34106	0.0686708	-3.65467e-06	1.10717e-05	0.0331549	0.00428154	-0.0168593	0	21490.7
2019	2.07021	10.9036	0.0628997	-3.48709e-06	3.23e-05	-0.0704504	-0.00218874	-0.00186238	0	4357.01
2022	3.76816	4.49575	0.0615749	-8.45726e-07	5.68368e-06	-0.0327729	-0.00226153	-0.00403251	0	3738.2
2023	16.644	6.23303	0.0659501	1.50171e-06	-5.0656e-06	0.143219	0.00996876	-0.0117751	0	18109.9
2025	12.145	14.3147	0.0640284	2.47789e-06	4.3072e-05	-0.128952	0.00369224	-0.0707458	0	33768.2
2027	8.62099	8.73112	0.0641595	-9.32243e-06	2.44013e-05	-0.171619	-0.00650348	-0.0225345	0	20320.3
2031	1.34362	12.6563	0.061494	2.60925e-07	9.8418e-05	-0.0248624	-0.000709286	0.00188651	0	2769.07
2035	11.2168	5.55228	0.0511198	7.20868e-07	1.4676e-05	-0.0241015	-0.000192493	-0.0138954	0	1308.81
2037	4.02969	12.9568	0.0507832	-2.54747e-06	5.72764e-05	-0.0888365	-0.0038125	-0.00264873	0	1778.41
2038	19.4039	4.37168	0.0681115	3.14427e-07	1.71431e-06	-0.0392491	0.00663598	-0.00479635	0	12821.4
2040	4.45143	15.6844	0.067251	3.37425e-05	7.83864e-05	-0.211467	0.00153913	0.000175629	0	2149.08
2042	23.3107	3.79014	0.0575958	-1.25821e-06	-5.15959e-07	4.14132e-05	0.00335861	-0.00182753	0	5415.08
2043	12.7398	5.9924	0.0678889	-4.59679e-06	9.6648e-06	-0.621078	0.00361081	-0.015732	0	14988.6
2044	14.4192	13.495	0.0683693	1.16023e-05	2.47012e-05	0.306595	0.0158164	-0.045787	0	13371.2
2046	13.5129	3.19184	0.0706085	-4.29042e-06	8.51875e-07	-0.00652106	0.00188469	-0.00539679	0	17280.2
2049	3.56235	6.78766	0.0714906	7.30597e-06	7.01027e-06	-0.0123159	-0.00342809	-0.00555656	0	12755.9
2050	2.67145	5.72012	0.0662142	-2.34086e-06	-9.82996e-07	0.00187264	-0.00175023	-0.00453844	0	11455.1
2053	26.1847	4.01195	0.0736242	2.5282e-07	-1.68462e-06	0.0209938	0.000800294	-0.000980077	0	6300.17
2054	20.8976	1.24579	0.0605794	-2.00058e-07	-2.03206e-06	0.0336077	0.000502398	-0.000217318	0	10868.6
2055	21.1757	2.53284	0.0711623	-6.61458e-08	-4.85704e-06	-0.048282	0.00302718	-0.00193862	0	7311.69
2056	24.7692	4.29276	0.0680967	7.73497e-07	-5.28908e-06	-0.060977	0.00228315	-0.00135636	0	10447.9
2057	22.8402	3.34372	0.0530302	-8.16163e-07	3.54531e-07	-0.0346392	0.00321813	-0.00178498	0	14438.2
2058	2.21006	6.28412	0.0730256	-2.54212e-06	3.24485e-06	-0.0351041	-0.0014988	-0.00442252	0	11748.9
2059	4.80578	1.39556	0.0635951	-1.51868e-07	-4.93733e-07	0.00363885	-0.000416598	-0.00057037	0	11657.5
2060	8.78111	12.5256	0.0667948	1.10685e-05	1.33767e-05	-0.46951	-0.0092798	-0.0351573	0	37411.5
2063	12.4065	1.06018	0.051979	3.33919e-08	3.55477e-07	-0.0367641	6.85533e-05	-0.000175399	0	7234.71
2065	4.27349	5.77365	0.0719326	-3.18454e-06	6.69245e-06	-0.137791	-0.00335217	-0.00556598	0	9738.14
2066	24.2362	9.52854	0.0668855	5.6521e-07	-4.14243e-06	0.0843893	0.00514285	0.00260077	0	6476.54
2067	1.92824	13.4291	0.0749584	-1.63528e-06	9.58298e-05	-0.0700243	-0.00128061	0.00253531	0	3333.31
2070	10.8604	3.69209	0.0634308	3.02704e-07	2.21391e-05	0.019829	-0.000463842	-0.00751097	0	19674.3
2074	4.18635	2.29355	0.067208	2.05163e-07	4.90218e-06	0.0290915	-0.00119339	-0.00179922	0	6564.56
2075	1.0241	5.76597	0.0709732	7.41107e-08	1.07487e-05	-0.0473484	-0.000116137	-0.00364096	0	3776.99
2079	13.704	5.49929	0.0720642	-1.71187e-08	9.15173e-07	-0.0795399	0.00462744	-0.0139651	0	5073.8
2080	16.7055	9.78451	0.0627898	2.92181e-06	9.74435e-06	0.125047	0.0171608	-0.0189865	0	18546.3
2081	14.2799	13.515	0.0725616	1.02011e-05	2.73032e-05	0.192846	0.0158885	-0.0464152	0	45014.1
2082	15.0466	12.739	0.0683659	7.87216e-06	2.23853e-05	0.422027	0.0156329	-0.0360481	0	20997.3
2083	3.70864	15.6123	0.0627049	3.08107e-05	8.46506e-05	-0.146981	0.00114689	0.00240251	0	2055.26
2084	11.1954	2.42357	0.0513697	-2.36377e-07	1.54374e-05	-0.0521485	0.000276589	-0.00383964	0	6630.01
2085	16.2526	4.68315	0.0668802	1.94129e-06	-5.20442e-06	-0.127287	0.00644983	-0.00840849	0	15503.3
2088	2.6459	9.38449	0.0590124	5.75631e-07	4.13175e-05	-0.10975	-0.00275545	-0.00434984	0	12449.4
2090	8.53994	6.34698	0.0716433	-2.22168e-06	3.4757e-06	-0.186772	-0.00412191	-0.0149582	0	16510.3
2091	25.8611	5.12987	0.0742617	1.33951e-06	-5.36481e-06	-0.0244978	0.00148793	-0.000952929	0	13465.2
2094	22.1622	6.39059	0.0552093	-8.24332e-09	7.37589e-09	-0.0350981	0.00726307	-0.00270299	0	5196.92
2097	16.9906	7.74762	0.0744314	-7.64498e-07	-1.55932e-06	0.123043	0.0127493	-0.0142105	0	15612.4
2099	16.5842	9.26765	0.066425	1.38937e-06	5.68932e-06	0.0330387	0.0156197	-0.0188623	0	27687.6
2100	20.9262	7.69087	0.0702331	8.11926e-08	-1.10495e-05	-0.104941	0.00992684	-0.00394878	0	4141.84
2101	17.7591	2.50572	0.053551	-4.02131e-07	4.73e-06	-0.0321776	0.00318569	-0.00302289	0	19488.9
2102	14.4248	1.56355	0.0533907	-8.06516e-07	3.76078e-07	-0.129877	0.000557564	-0.00127793	0	9161.05
2103	8.20178	1.69387	0.067243	-1.52995e-06	-1.74738e-06	-0.0458037	-0.00076604	-0.00189876	0	2918.31
2107	24.5169	9.47439	0.0744045	6.68224e-07	-5.39189e-06	-0.0470626	0.00448523	0.0022527	0	5018.33
2108	11.7375	6.30872	0.066672	-8.48978e-07	2.35795e-05	0.108773	0.00138953	-0.0168712	0	22908.3
2112	26.8604	5.43342	0.0576793	1.07735e-07	-1.33292e-06	0.046503	0.000232302	-0.000818339	0	873.063
2114	13.8227	11.5083	0.0740862	2.69009e-05	-5.29588e-06	0.477529	0.0132918	-0.0402455	0	1571.48
2117	19.1132	5.40901	0.0695021	-4.24222e-06	8.85331e-06	-0.0228493	0.0084578	-0.00618715	0	8503.45
2119	9.84684	11.1491	0.06931	8.11016e-06	1.09949e-05	0.157269	-0.00572983	-0.0369946	0	26016.5
2124	14.529	6.4051	0.053768	3.83621e-08	1.72124e-07	0.468155	0.00704417	-0.0158421	0	428.002
2125	10.0604	13.0164	0.0627011	6.81221e-06	1.1074e-05	-0.248892	-0.00554706	-0.0516677	0	15773.3
2127	16.5561	7.5989	0.066948	-1.03917e-06	-6.89472e-06	0.0276681	0.011546	-0.015579	0	16540.5
2129	7.60438	7.74369	0.0686798	-5.78104e-06	3.13072e-05	0.0465286	-0.00556994	-0.0158673	0	6904.79
2133	19.1747	11.6609	0.0663319	2.29114e-05	6.21283e-06	0.195678	0.0153907	-0.00726725	0	10235.5
2138	5.49219	14.1687	0.0533362	2.13897e-06	7.40254e-05	-0.245761	-0.00323747	-0.00665254	0	2250.14
2142	3.96658	10.06	0.0718819	8.54687e-07	2.10572e-05	-0.00335333	-0.00498763	-0.00612487	0	12198.9
2143	6.26872	1.82108	0.0656783	-5.0902e-07	-1.07839e-06	0.0294941	-0.00101817	-0.00158944	0	13646.3
2147	15.0031	12.3699	0.0676906	3.24972e-06	2.29541e-05	0.273222	0.0179506	-0.0359182	0	44480.8
2149	16.9176	9.37463	0.0509613	2.08107e-06	1.02478e-05	0.101354	0.0158257	-0.0176663	0	14220.7
2152	26.5108	3.88504	0.0593161	2.23913e-07	-2.35885e-06	0.00585651	0.000419794	-0.000975002	0	5539.93
2153	12.1571	2.52286	0.0593341	-3.71849e-07	9.76779e-06	0.158025	0.000744511	-0.00406974	0	2547.99
2158	9.87137	5.63606	0.0656955	-7.0722e-07	-1.47291e-06	-0.182171	-0.00212551	-0.013119	0	19477.3
2161	20.2414	3.74703	0.0501888	-3.88774e-06	-3.54387e-06	-0.0617126	0.00562416	-0.00366946	0	14982.9
2162	15.194	12.4918	0.0673038	4.02002e-06	2.04532e-05	0.331335	0.0172852	-0.0348812	0	16803.3
2166	11.2631	4.00447	0.0507635	7.05281e-07	2.08623e-05	0.147776	6.62604e-07	-0.00828298	0	19507
2167	4.19653	10.0427	0.0537634	5.73001e-06	1.22291e-05	-0.238593	-0.0052996	-0.0071976	0	6789.66
2168	11.9562	8.95517	0.068143	6.07589e-06	2.39094e-05	0.206144	0.00314709	-0.0292345	0	20685.1
2169	5.5971	3.43159	0.051579	-1.83937e-06	3.24791e-06	-0.0198923	-0.00228091	-0.00424268	0	12389.9
2170	1.68686	15.0002	0.0671916	8.55175e-06	0.000106676	-0.0647754	-9.89381e-05	0.00472575	0	1561.6
2173	23.3552	5.49721	0.0619566	1.18531e-06	-1.70345e-06	0.0304132	0.00491974	-0.00183701	0	4137.85
2174	25.9987	5.87013	0.0514156	2.49492e-06	-6.20327e-06	-0.00299266	0.0013197	-0.000494308	0	5110.04
2175	9.85564	12.9061	0.0709753	6.58259e-06	9.78358e-06	-0.218698	-0.00719817	-0.0472868	0	19790.6
2178	10.8418	8.50559	0.0737772	1.19101e-06	1.11407e-05	-0.112453	-0.000892954	-0.0267456	0	17854.4
2181	26.5171	7.60389	0.0542266	6.37072e-07	-1.23495e-05	0.0829955	0.000654197	0.000991354	0	2817.56
2182	18.5743	8.83321	0.0509524	2.49763e-07	1.04719e-05	0.0406235	0.0144717	-0.0105492	0	23303.2
2184	25.8608	6.6343	0.0667007	4.50899e-07	-1.16465e-05	0.00576177	0.00204653	-0.000346916	0	1882.58
2185	22.6815	3.78015	0.0695458	-9.46969e-07	6.30333e-07	-0.0744427	0.00394458	-0.0020043	0	1688.63
2186	17.7036	4.5788	0.0683463	-3.32463e-07	1.89493e-06	-0.0266221	0.00670763	-0.00732221	0	15529.9
2188	9.28411	4.93218	0.0506731	-1.56564e-07	4.37878e-06	0.0517896	-0.0022406	-0.011307	0	26856.4
2189	13.7108	1.09457	0.0633808	-5.3615e-07	4.13127e-07	-0.0848501	0.000163163	-0.000208918	0	11305.8
2190	16.7303	1.13149	0.0508616	-8.33467e-08	6.2304e-07	-0.0150525	0.000636873	-0.000518771	0	11239.2
2191	12.415	6.34499	0.0625932	-4.60764e-06	1.64796e-05	-0.228684	0.00381598	-0.0176964	0	13625.1
2197	6.70176	7.0055	0.0717389	-4.10996e-06	2.96014e-05	-0.160396	-0.00523165	-0.0118126	0	17812.2
2198	4.88513	11.6654	0.0632944	-4.8688e-06	4.48968e-05	-0.0740183	-0.00636749	-0.00814836	0	8300
2201	9.88048	6.75633	0.0662779	6.29796e-06	1.5695e-07	-0.0462476	-0.0025105	-0.0173781	0	20799.3
2207	14.3245	7.94594	0.0618888	-3.0073e-06	6.44624e-06	0.0477122	0.00881828	-0.021841	0	7939.81
2213	19.9886	5.18817	0.0683581	-3.27391e-06	-8.8867e-07	0.0395704	0.00760393	-0.00523347	0	9576.29
2215	13.945	5.64179	0.05848	2.62685e-07	-5.73467e-07	-0.109344	0.00476317	-0.0141728	0	4482.02
2216	17.1025	12.7009	0.0604855	1.81485e-05	1.60555e-06	0.259846	0.0156386	-0.017728	0	13363.1
2217	21.5362	8.00985	0.0581882	2.24027e-07	-2.05833e-06	0.0338525	0.00986711	-0.00352228	0	4327.88
2224	9.11048	4.31335	0.0726794	-2.81404e-07	7.56061e-06	0.0631563	-0.001741	-0.00888566	0	7010.59
2227	3.14163	6.39421	0.0607879	-4.07981e-08	-7.57337e-06	-0.0763237	-0.00258021	-0.00504227	0	12239.6
2231	8.41554	12.4539	0.067214	1.2495e-05	2.11715e-05	0.0101509	-0.00941738	-0.030931	0	5925.56
2232	6.09551	14.1697	0.0537277	-3.54853e-06	7.78255e-05	-0.272905	-0.00412646	-0.0100276	0	8305.62
2234	14.8956	9.47555	0.0660671	7.16698e-06	1.19313e-05	0.111149	0.0132012	-0.026127	0	11157
2237	4.67836	2.55252	0.0623698	-3.40322e-07	2.91741e-06	0.0060316	-0.0014245	-0.0021565	0	11973.1
2238	18.0587	4.13114	0.067488	7.50066e-07	7.12014e-06	-0.0317626	0.00619184	-0.00565278	0	17157.4
2242	11.2287	8.3039	0.070586	3.50698e-09	6.89063e-06	0.00950414	0.0010623	-0.0254832	0	23491.9
2245	6.46871	12.4831	0.0697635	-1.20367e-06	7.95289e-05	-0.196625	-0.00834755	-0.0150965	0	13676.8
2246	18.9934	7.26333	0.0607177	8.80294e-07	1.42223e-05	0.205278	0.0118361	-0.00836789	0	11390.5
2247	15.3823	14.2067	0.0515318	8.25778e-06	2.81455e-05	0.718815	0.0111259	-0.0345391	0	29193
2249	6.60841	2.93978	0.060063	5.65479e-07	4.72979e-06	-0.0502608	-0.00190087	-0.00362649	0	15233.3
2253	20.9476	8.51812	0.060002	1.35735e-06	-4.92246e-06	-0.0602069	0.0113192	-0.00385472	0	3785.04
2255	9.8343	12.6858	0.0504562	8.04146e-06	8.6898e-06	-0.723592	-0.00776468	-0.0452869	0	5702.56
2261	18.6827	5.19637	0.0701284	4.24595e-06	9.7757e-06	0.0116459	0.00855448	-0.00621344	0	10655.8
2262	14.7595	7.65156	0.0748774	-3.87324e-06	-6.38226e-07	0.100566	0.0100364	-0.0196797	0	12913.4
2265	21.5677	10.0394	0.0611503	-2.39306e-06	-3.43988e-07	-0.123289	0.0115176	-0.00171765	0	3323.69
2266	3.99888	4.42733	0.05307	-2.75611e-06	1.09187e-05	0.0218597	-0.00236414	-0.00433833	0	11481.1
2267	19.5989	6.18982	0.0741421	-1.05925e-06	1.23069e-06	0.0513034	0.00949058	-0.00654203	0	7481
2269	15.3921	14.3187	0.0612254	1.07331e-05	2.71178e-05	0.762331	0.0102484	-0.0346941	0	17122.4
2272	2.86251	11.3115	0.0595025	-4.62155e-07	2.54523e-05	0.0770938	-0.0031056	-0.00238566	0	5563.39
2273	7.04973	15.0951	0.0526431	1.78391e-05	4.10522e-05	-0.416972	-0.000637943	-0.0147027	0	3958.49
2274	3.27316	8.11915	0.0651498	3.18376e-06	1.15506e-05	0.0117941	-0.00346364	-0.00555841	0	6940.93
2275	8.18139	9.99008	0.0652568	6.59829e-07	4.51863e-05	-0.296865	-0.00688035	-0.0244102	0	38932.2
2277	7.55447	15.9088	0.073526	2.7913e-05	4.10308e-05	-0.629624	0.00669715	-0.017738	0	2273.24
2279	16.2649	6.81146	0.0583177	-5.39432e-07	-9.66142e-06	-0.0864349	0.0103484	-0.0143421	0	20352.2
2281	19.8162	7.00569	0.0543351	5.13645e-08	-2.13455e-07	0.16157	0.0107796	-0.00650677	0	8121.77
2282	20.0723	5.69071	0.0604616	-6.14888e-06	-3.99603e-06	0.0663632	0.00811554	-0.00549824	0	2477.63
2283	8.49032	3.54941	0.0699421	-1.71882e-06	6.54395e-06	-0.00366599	-0.00147553	-0.00658153	0	14844.5
2286	9.835	1.32975	0.0583055	2.062e-06	1.38907e-06	-0.029987	1.94963e-05	-0.000620565	0	19604.3
2287	25.0456	5.94	0.0666688	3.9557e-08	-8.78915e-06	-0.00901291	0.00316463	-0.000978303	0	9113.57
2289	7.44184	14.9283	0.060388	7.28166e-06	4.29812e-05	-0.539873	-0.00218797	-0.0187756	0	8390.57
2291	13.2926	10.935	0.0533603	1.20763e-05	2.88473e-05	0.0980393	0.010342	-0.0387831	0	24332.2
2293	16.6464	14.9065	0.0502877	1.8072e-05	1.23207e-05	0.55166	0.00405378	-0.019662	0	2510.08
2294	19.8313	9.82747	0.0526701	1.97402e-06	2.99275e-06	0.0103717	0.0145503	-0.00564551	0	3545.96
2295	7.66331	7.07454	0.0603533	-7.06581e-06	2.86148e-05	-0.269785	-0.00522344	-0.0144628	0	28466.1
2296	15.2461	13.2486	0.0701527	1.39063e-05	2.76838e-05	0.304657	0.0169268	-0.0344358	0	18599.3
2298	6.31893	9.48605	0.0528443	6.56655e-07	5.76386e-05	-0.0621091	-0.00705264	-0.0140152	0	19299.3
2305	17.5167	6.52624	0.0596992	-5.5447e-08	9.18745e-07	0.124272	0.010845	-0.0103932	0	19332.4
2309	11.9419	14.427	0.0508868	5.26889e-06	4.94591e-05	0.0140604	0.00443163	-0.0713492	0	27029.9
2311	13.3672	6.45708	0.0556784	-1.40864e-06	7.12143e-06	0.205542	0.00605225	-0.0172044	0	23967.8
2312	25.6521	1.76757	0.0650968	-8.79945e-08	-3.61086e-06	-0.00590509	0.000432541	-0.000445049	0	4371.55
2315	5.70027	2.2974	0.0637494	-9.32872e-07	7.99543e-08	0.0271013	-0.00133697	-0.00218389	0	14056.7
2316	16.2379	2.00882	0.0581378	1.04709e-06	4.306e-06	-0.0664706	0.00175196	-0.00199568	0	1450.5
2318	24.7288	8.92625	0.0508462	1.31848e-07	-6.46979e-06	-0.0107176	0.00395172	0.00199601	0	5727
2321	4.17266	1.60886	0.0619402	-2.13252e-07	1.71271e-06	0.00916705	-0.000630937	-0.00101932	0	7763.22
2324	7.06284	12.197	0.0699409	-1.0854e-06	5.18359e-05	0.108216	-0.00970499	-0.0198274	0	8697.09
2326	13.3258	1.09657	0.0587349	-5.73256e-07	9.5455e-07	-0.0737657	7.82584e-05	-0.000238642	0	8878.59
2334	12.5243	11.9006	0.0559514	7.40983e-06	3.49501e-05	0.0203545	0.00854874	-0.048659	0	34125.2
2335	17.9414	7.62282	0.0727081	-4.09034e-08	2.8547e-06	0.0519064	0.0124413	-0.0112812	0	15734.8
2340	15.5192	6.11939	0.0539369	-2.44691e-06	-8.22998e-06	0.0395954	0.00810116	-0.012758	0	8548.8
2341	16.0787	5.54964	0.0566488	-9.47054e-08	-9.57349e-06	0.0992134	0.00740196	-0.0112175	0	15160.2
2344	9.21336	7.27903	0.0606522	-2.47437e-06	4.82571e-06	-0.0644361	-0.00359558	-0.0192527	0	7784.29
2346	4.21529	10.5568	0.0711426	2.37352e-06	1.71723e-05	-0.0267103	-0.00566957	-0.00666003	0	9081.37
2348	12.0725	7.07099	0.0740875	-1.30717e-06	1.63571e-05	0.178657	0.00250079	-0.0199481	0	19575.7
2350	9.35076	10.001	0.0551077	-1.53609e-06	2.95371e-05	0.0175588	-0.00467458	-0.0304092	0	10862.3
2353	9.5593	7.39063	0.0510137	-1.23473e-05	-8.26895e-07	-0.146238	-0.00337157	-0.0197706	0	17883.4
2356	21.5197	5.24383	0.0638932	-1.77753e-07	-2.23613e-06	-0.0462691	0.00647071	-0.00342338	0	13627
2358	14.3161	4.9054	0.0696637	-4.22868e-06	-3.92878e-06	0.00310965	0.00466752	-0.0110166	0	22274
2361	2.08519	11.0192	0.0535754	-2.82694e-06	3.15563e-05	-0.0326559	-0.00203823	-0.00175583	0	4310.44
2368	12.5383	2.93199	0.0668108	-3.02445e-06	9.63932e-06	-0.0137217	0.000844604	-0.00497121	0	19516.6
2370	11.5904	11.3148	0.0735153	4.81891e-06	2.45548e-05	0.0830657	0.00213396	-0.0453626	0	10882.3
2371	11.223	9.48953	0.0613514	7.27011e-06	1.81859e-05	-0.137031	-0.000163186	-0.0312146	0	28342.3
2379	14.2555	6.48754	0.0725748	-8.97437e-07	1.70204e-06	-0.0761343	0.0063251	-0.0160676	0	17841.7
2380	5.95009	11.5716	0.0665929	5.01719e-06	7.2143e-05	-0.0849716	-0.0079652	-0.0131186	0	15686.5
2382	12.0673	10.4351	0.0707681	1.08869e-05	3.02821e-05	-0.225194	0.00410196	-0.038598	0	14606
2384	6.43109	10.8832	0.0637568	2.66862e-06	7.31328e-05	-0.0521782	-0.0083744	-0.0156294	0	9579.2
2387	2.48557	3.15926	0.0625973	-2.55603e-07	1.81069e-06	0.0279061	-0.00101529	-0.00247745	0	5032.86
2388	26.7676	4.8381	0.0582703	4.85914e-07	-1.27894e-06	0.00668286	0.000261155	-0.000955389	0	7918.17
2390	7.41309	9.08955	0.0739495	-1.50813e-06	6.20463e-05	0.0110256	-0.00679776	-0.018591	0	14122
2394	9.47304	5.98243	0.063719	-4.84663e-06	-1.67215e-06	-0.0288708	-0.00293758	-0.0142434	0	13962.7
2395	6.42297	4.36211	0.0721006	-3.55636e-07	2.07974e-06	-0.0511677	-0.00309574	-0.00657545	0	10108.6
2398	7.35583	7.23082	0.0608078	-8.37723e-06	2.76703e-05	0.00849383	-0.00500569	-0.0139712	0	23150.4
2399	15.5411	3.37753	0.0681613	7.52354e-07	-3.42048e-07	0.201185	0.00378434	-0.00553801	0	19602.8
2402	21.597	5.50424	0.0629719	-1.13259e-06	-3.29982e-06	-0.0400607	0.00688338	-0.00355392	0	4328.21
2405	4.44608	2.12818	0.0603419	-6.30877e-07	3.18881e-06	0.0164123	-0.00114383	-0.00164761	0	10031.7
2406	8.6422	12.3606	0.0702981	9.29793e-06	1.71009e-05	-0.398948	-0.00918104	-0.0330185	0	25526.3
2408	1.97802	11.8984	0.072198	3.01299e-06	4.67664e-05	0.0645935	-0.00165545	-0.000211653	0	3386.34
2409	16.0357	3.46199	0.0548437	2.06904e-06	8.08064e-09	-0.0914006	0.00476936	-0.00556324	0	8621.79
2410	6.94928	8.6279	0.0731671	-7.56963e-07	4.73253e-05	-0.117481	-0.00695479	-0.0150857	0	16615.4
2412	14.9824	8.25259	0.0660838	-2.42425e-06	1.74868e-06	-0.0139859	0.0108257	-0.0221399	0	20389.1
2413	24.1101	9.83573	0.0633198	1.33028e-06	-2.45016e-06	0.0499121	0.00515209	0.00270582	0	6728.22
2414	3.24073	9.74416	0.0655325	-5.20017e-06	4.47442e-05	-0.177653	-0.00398465	-0.00499683	0	6369.82
2416	26.6371	8.2966	0.0670519	-8.94191e-07	-1.20357e-05	-0.00341283	0.00108324	0.00206795	0	7030.82
2418	19.1009	12.6329	0.0748337	2.23549e-05	1.19963e-05	0.00306055	0.0139823	-0.00692766	0	1428.84
2419	15.7838	1.56079	0.06078	-4.6626e-07	1.02914e-06	0.213536	0.000764586	-0.00132909	0	10322
2421	6.36247	4.76631	0.0589809	2.45472e-07	3.33778e-06	0.085146	-0.00390424	-0.00730265	0	14319.1
2422	18.1922	7.25561	0.0667608	1.31942e-06	2.17459e-06	0.0813004	0.0121193	-0.0100559	0	16559
2428	8.68592	2.51219	0.0660104	6.92036e-07	4.46164e-06	-0.00651419	-0.000946904	-0.00395023	0	8286.91
2429	7.00763	8.49512	0.0719609	-1.41159e-06	4.50983e-05	-0.115663	-0.00694408	-0.0150317	0	9885.36
2430	10.7361	12.8058	0.0598949	1.55403e-05	1.77933e-05	0.366864	-0.00246365	-0.0526914	0	9932.19
2431	19.8799	7.55918	0.0554951	5.36657e-07	4.21978e-07	0.0488088	0.0117547	-0.00610633	0	5606.59
2432	15.5103	12.7374	0.0599871	8.1002e-06	1.40903e-05	0.450316	0.0156709	-0.0325102	2	79831.5
2433	25.4712	8.25007	0.0537927	9.37351e-08	-7.75963e-06	-0.106716	0.00289015	0.00138609	0	10164.4
2434	22.1048	3.43674	0.0701964	9.03552e-07	1.50734e-06	-0.0105336	0.00380804	-0.00206978	0	8996.76
2436	1.8929	2.05862	0.0618098	-6.58339e-08	1.3224e-06	0.0194904	-0.000306078	-0.00132456	0	6005.58
2439	9.30006	8.18936	0.0738319	-8.76539e-07	3.20388e-06	0.0905714	-0.00422987	-0.0220361	0	25171.4
2440	14.2506	14.8694	0.0568134	6.94964e-06	3.01867e-05	0.66705	0.00794826	-0.0509239	0	56565.8
2442	8.88722	8.08853	0.0747456	-2.91607e-06	9.44169e-06	-0.0438191	-0.0044428	-0.0203199	0	4200.82
2443	13.6896	1.55233	0.0748077	-8.93376e-07	1.29441e-06	0.061317	0.000448411	-0.00125625	0	9271.52
2444	3.34874	12.0142	0.0741806	-3.84986e-06	1.7176e-05	-0.0477475	-0.00349519	-0.002556	0	4331.2
2445	1.31745	8.67119	0.0699092	-2.05168e-06	1.37383e-05	-0.0721209	-0.000673895	-0.0038323	0	3816.7
2447	25.6242	4.699	0.0523917	7.80703e-07	-4.80807e-06	-0.0665291	0.0017414	-0.00123178	0	7668.57
2449	19.1935	7.532	0.0683783	8.84532e-07	1.07058e-05	0.0765372	0.0117851	-0.00775713	0	9511.21
2453	9.14599	4.00128	0.0667304	-1.71842e-06	2.91318e-06	0.14025	-0.00163596	-0.00796864	0	13518.8
2454	13.4761	13.8091	0.0626547	1.10361e-05	2.77194e-05	0.576309	0.0143267	-0.0569044	0	39580.5
2455	7.02997	2.6013	0.0655008	-1.82797e-06	4.09668e-06	0.00794731	-0.00149714	-0.00338101	0	19904.5
2461	13.4448	1.78413	0.0590245	-3.40964e-06	3.54605e-06	-0.0448946	0.000679448	-0.00178336	0	16880.4
2465	5.72983	12.6578	0.0587779	5.04301e-06	7.31434e-05	-0.131286	-0.00702554	-0.0103891	0	7902.79
2468	20.5401	8.58346	0.0570844	1.06763e-06	-5.65099e-06	0.126412	0.0124418	-0.00438929	0	2705.4
2470	26.0095	1.27429	0.053189	6.60106e-08	-1.14202e-06	-0.026834	0.000146597	-0.000103341	0	1101.61
2471	22.576	5.28465	0.0616939	5.98917e-08	-1.19043e-06	-0.0274388	0.00552325	-0.0023483	0	4466.96
2472	16.2683	5.54592	0.0664956	-1.40528e-07	-8.56063e-06	-0.0409543	0.00768659	-0.0108552	0	14382.4
2473	25.0637	6.23543	0.0736829	7.98227e-07	-9.63695e-06	-0.00663054	0.0034482	-0.000474019	0	3639.46
2474	13.0423	2.29025	0.0645678	-8.11889e-06	9.63738e-06	-0.0694548	0.00104608	-0.00314495	0	8549.48
2477	18.4522	6.25561	0.0711376	-1.07203e-06	4.17901e-06	-0.0799332	0.00991296	-0.0082644	0	12156.5
2478	17.5247	13.3553	0.0719113	1.16099e-05	-1.32224e-06	0.400899	0.0126765	-0.0144869	2	16040.5
2480	7.12588	14.5262	0.0740197	8.0695e-06	3.76455e-05	-0.516936	-0.00394125	-0.0168302	0	9512.69
2482	20.0868	1.53018	0.0692865	9.23518e-07	-5.36881e-07	-0.138189	0.00152276	-0.000779126	0	16695
2484	17.1212	11.7731	0.0639397	1.66205e-05	1.30716e-05	0.0720239	0.0157848	-0.0180185	0	18174.1
2485	11.6671	10.3076	0.0636628	5.52275e-06	2.47843e-05	0.168617	0.00189239	-0.0379815	0	14210.7
2487	19.9752	10.6505	0.0733322	5.16252e-06	4.67817e-06	0.083016	0.0139583	-0.00482072	0	6892.02
2495	8.54273	12.797	0.0718119	1.38794e-05	1.50647e-05	-0.103704	-0.00954429	-0.0335197	0	11294.9
2497	14.474	2.7974	0.0722134	-1.0469e-06	3.87369e-06	-0.0324986	0.00228519	-0.00393788	0	9926.46
2500	4.5242	12.7645	0.0635261	-4.26192e-06	5.91995e-05	-0.0532885	-0.00490252	-0.00495927	0	6203.95
2501	11.6392	13.2868	0.0659452	-1.25895e-06	3.91944e-05	0.086457	0.00394858	-0.0610993	0	12241.9
2506	10.0733	1.23636	0.0742233	1.65702e-06	2.35649e-06	-0.0231238	-0.000216183	-0.000641548	0	17513.1
2508	1.72268	9.66781	0.0577928	-2.9526e-06	2.61243e-05	-0.0232316	-0.00106911	-0.0028467	0	7708.47
2512	26.3134	5.84824	0.0684706	2.09304e-06	-5.43472e-06	-0.0223061	0.00103556	-0.000693357	0	4377.66
2520	26.8883	4.01357	0.0600471	1.3246e-07	-2.58657e-06	0.0444796	9.57216e-05	-0.000878943	0	5740.01
2521	11.7132	8.35898	0.0671228	6.06185e-06	1.17072e-05	-0.0799305	0.001814	-0.0266534	0	15799.8
2522	6.38408	10.6668	0.0505069	3.97521e-06	7.06772e-05	-0.0224219	-0.00799107	-0.0153779	0	21434.1
2524	8.55696	14.884	0.0683711	2.21336e-06	2.0906e-05	-0.619989	-0.00403706	-0.0333953	0	14665.9
2527	4.18671	13.1491	0.0676259	-2.44217e-06	6.28712e-05	-0.0884568	-0.00384143	-0.00266205	0	4739.68
2529	9.99018	5.29112	0.0564906	1.79018e-06	-2.25559e-07	-0.163346	-0.00174819	-0.0125805	0	8647.83
2534	3.24157	1.2553	0.0525106	-3.29284e-07	4.18089e-07	0.0202617	-9.61118e-05	-0.000206244	0	3955.7
2537	14.5368	7.69272	0.0553566	-4.53043e-06	3.93526e-06	0.429069	0.0079439	-0.0197231	0	72.6076
2540	6.41026	15.2684	0.0699727	1.96948e-05	5.26497e-05	-0.29816	0.000339835	-0.00932251	0	751.264
2542	19.8606	4.21494	0.0741047	-4.46198e-06	-2.67307e-06	0.0175837	0.00630275	-0.00426605	0	8783.62
2543	17.3713	4.18146	0.0693852	-9.8432e-07	-8.50749e-07	0.0564187	0.00630246	-0.0066578	0	17824.5
2544	4.46536	8.52133	0.0541364	-7.51442e-06	2.51222e-06	-0.148104	-0.00531733	-0.00755379	0	9208.1
2545	2.32037	3.84353	0.0731358	-4.61199e-07	7.01913e-06	-0.092348	-0.00117963	-0.00312785	0	6119.72
2546	7.08187	3.10269	0.0685679	8.23707e-07	5.31215e-06	0.0188994	-0.00195495	-0.00433725	0	17448.5
2549	1.05703	1.38505	0.056359	-1.02268e-08	-9.23582e-08	0.0398161	-3.8524e-05	-0.000531859	0	2412.83
2550	12.3415	10.8968	0.071738	1.05956e-05	3.25159e-05	0.254411	0.00631979	-0.0414424	0	28218.9
2553	3.10765	3.22819	0.0542609	-2.74158e-07	5.87647e-06	0.00609975	-0.00125059	-0.00268822	0	14854
2554	6.45038	1.07396	0.0677389	-3.97869e-07	-2.71587e-07	0.038773	-0.00013082	-0.000517212	0	6143.46
2555	24.1254	4.55927	0.0747019	-2.73599e-07	-2.68577e-06	0.0087902	0.00317598	-0.00147491	0	6676.94
2557	1.9288	6.6588	0.0585991	-2.86219e-06	2.72646e-06	-0.000125458	-0.00128704	-0.00428863	0	8045.67
2560	19.3555	11.9565	0.0565641	2.49016e-05	7.28908e-06	0.221419	0.0143756	-0.00651668	3	7632.19
2561	26.1789	3.86826	0.0702159	1.20254e-07	-1.5756e-06	-0.0350211	0.000932176	-0.00101774	0	1156.44
2562	24.1459	4.38498	0.0569687	-3.89202e-07	-2.64207e-06	-0.0296454	0.00306091	-0.00141232	0	5309.37
2564	10.0576	11.6932	0.0642982	1.51008e-05	5.32471e-06	0.141438	-0.0045208	-0.0405663	0	29662.7
2566	12.8654	3.0844	0.0665183	-7.37022e-06	5.40717e-06	0.02518	0.00129399	-0.00567138	0	9344.49
2571	1.43794	4.09689	0.0571145	5.27693e-07	8.22564e-06	-0.00351269	-0.000496123	-0.00298002	0	10063.3
2572	2.62729	1.58444	0.0571337	2.9286e-07	-1.07871e-08	-0.0652699	-0.000309024	-0.000843326	0	5126.47
2574	13.2722	9.16201	0.0698162	4.99919e-06	1.334e-05	0.0584192	0.00791139	-0.0288988	0	16403
2579	20.3483	5.57744	0.0506038	-2.16569e-06	-5.79651e-06	0.273617	0.00773439	-0.00471653	0	5610.49
2584	3.85729	8.76793	0.0588989	1.02269e-05	-4.37001e-07	-0.0402378	-0.00441349	-0.00647219	0	16296.8
2590	5.30145	11.9983	0.074053	9.46168e-07	6.26049e-05	-0.198722	-0.00684293	-0.00928774	0	11880.3
2593	25.1687	6.9674	0.0685641	2.03445e-06	-1.18599e-05	-0.00138345	0.00321148	3.14715e-05	0	1809.79
2594	10.8572	8.13462	0.0738624	3.85352e-07	5.7824e-06	0.157999	-4.85571e-05	-0.0248319	0	19891.1
2599	21.9474	9.0282	0.0634557	3.66638e-08	-2.48612e-06	0.0867617	0.0100939	-0.00176075	0	14043.2
2601	10.2094	9.22708	0.0744389	-2.73465e-06	7.46938e-06	-0.424518	-0.00319648	-0.028733	0	22791.5
2603	1.00934	5.20262	0.0689208	4.81353e-07	1.24499e-05	-0.0173038	-0.000116062	-0.00340546	0	5535.17
2607	25.5418	2.46648	0.0665756	4.76604e-07	-1.6601e-06	0.0038718	0.000879689	-0.000802454	0	5182.41
2613	5.41949	6.15337	0.0678388	-8.16773e-07	2.56887e-05	0.0034307	-0.0042229	-0.00794281	0	8064.87
2615	14.8264	2.67984	0.0554674	-4.55763e-07	3.48682e-06	-0.131122	0.00241112	-0.00369983	0	13522.5
2617	15.6314	11.6033	0.074997	2.50281e-05	1.04145e-05	0.385121	0.0171647	-0.028729	0	19620.3
2618	24.7246	9.93075	0.0728359	3.03056e-06	-6.5707e-06	-0.00184031	0.00373905	0.0035155	0	4015.75
2622	17.2705	4.5427	0.062101	-7.14267e-07	-1.25353e-07	0.0100418	0.00652624	-0.00730123	0	14703.2
2624	17.6922	4.04465	0.0677412	-1.29514e-06	-2.94412e-07	0.05714	0.00645343	-0.00614963	0	4425.06
2625	5.79152	8.55114	0.0678276	-2.92154e-06	5.38308e-05	-0.0074547	-0.00611434	-0.0114969	0	15050.8
2626	21.543	2.82774	0.0741911	1.04459e-06	-5.60356e-06	0.00470062	0.00344713	-0.00205257	0	10738.2
2628	6.58944	5.01335	0.0588028	-4.60144e-08	4.64922e-06	-0.0353985	-0.00375854	-0.00795892	0	3871.18
2631	8.16876	1.22308	0.0701893	-9.64016e-07	4.27817e-07	-0.0750714	-0.000204366	-0.000662827	0	8620.84
2632	18.8583	12.6631	0.0689094	2.06806e-05	1.02493e-05	-0.0295112	0.0143449	-0.00776237	0	1007.74
2635	5.96427	3.73387	0.0582039	-5.30002e-07	2.61479e-06	-0.0303792	-0.00232119	-0.00496367	0	7377.45
2636	16.6348	3.95561	0.0710906	5.61846e-07	-2.71035e-07	0.0457381	0.00557816	-0.0060271	0	15793.4
2642	10.0616	11.9482	0.0587005	1.60388e-05	4.64324e-06	-0.00859772	-0.00542288	-0.0416449	0	40026.6
2644	23.0925	1.46709	0.0747931	-1.88791e-07	-1.69727e-07	-0.0141015	0.000650219	-0.000232702	0	3943.71
2655	14.828	5.45224	0.0716755	-1.65489e-06	-6.98785e-06	-0.035528	0.00621615	-0.0123031	0	14165.7
2656	12.6979	7.10889	0.0664699	1.18262e-06	5.60493e-06	-0.105068	0.00456851	-0.0204921	0	33311.3
2658	6.58649	14.3456	0.0588774	4.1046e-07	5.1268e-05	-0.309033	-0.00410319	-0.0131834	0	5841.98
2665	23.4417	7.33821	0.063709	2.64673e-07	-1.70327e-06	-0.0183798	0.00650821	-0.00115449	0	9265.37
2666	11.8346	2.88574	0.0722858	-1.58322e-07	1.20446e-05	0.0515026	0.000587978	-0.00479989	0	11284.4
2667	12.0545	9.88543	0.0592992	7.24309e-06	3.85017e-05	-0.0470807	0.00318768	-0.0356643	0	12582.5
2668	18.0078	13.3504	0.0661342	1.15663e-05	-3.16186e-07	0.365813	0.0127347	-0.0112192	2	10687.7
2669	7.591	2.56848	0.0631579	-8.78862e-07	2.2351e-06	0.0339371	-0.00115798	-0.00337888	0	10504.4
2671	11.1565	10.763	0.0588925	2.09915e-06	2.25811e-05	-0.59892	0.000236654	-0.0395166	0	40843.1
2672	9.16929	1.01353	0.0578116	2.31617e-07	-9.81606e-08	-0.0602388	-5.56179e-06	-0.000222387	0	10715.5
2673	3.55452	15.6184	0.0526446	2.36451e-05	9.19329e-05	-0.163799	0.00114007	0.00283195	0	307.576
2674	6.89038	1.62946	0.0705746	-2.18221e-06	-1.41458e-07	0.409028	-0.00110015	-0.000781226	0	815.63
2675	9.22285	14.5839	0.0725244	1.27603e-05	2.25827e-05	-0.759651	-0.00577372	-0.0445191	0	14138.5
2676	15.6202	10.2734	0.052877	1.24786e-05	1.36478e-05	0.0523623	0.0156089	-0.0254623	0	27878
2678	25.2286	3.6907	0.0659721	6.20603e-07	-3.15644e-06	-0.0150401	0.00169999	-0.00115549	0	7275.24
2679	16.2807	9.04841	0.0544844	1.48596e-06	1.12831e-06	0.0366957	0.0150456	-0.019189	0	8843.61
2682	16.3145	11.1314	0.0688884	2.16639e-05	1.65821e-05	0.392012	0.0188881	-0.0230577	0	11855.4
2684	19.0362	2.18142	0.0646644	-8.52743e-07	-5.35916e-07	0.0286417	0.00265841	-0.00201122	0	8097.55
2691	2.15602	9.60367	0.0533263	5.70906e-07	2.82416e-05	-0.0831851	-0.00177455	-0.0035623	0	9335.86
2695	20.4461	6.55925	0.0658857	-1.74555e-06	-7.2212e-06	0.186651	0.00938001	-0.00531676	0	7880.37
2698	4.1702	5.69176	0.0602325	-3.08942e-06	3.79916e-06	0.00739417	-0.00330657	-0.00532332	0	13234.3
2699	22.1221	4.71381	0.0665646	-1.21621e-06	5.51768e-07	0.0428925	0.00545885	-0.00266504	0	1775.79
2701	19.8742	8.16021	0.0633157	-2.03603e-07	1.18303e-06	-0.0932317	0.0127354	-0.00644981	0	5532.86
2704	4.63059	15.3406	0.0656311	3.47486e-05	8.40133e-05	-0.192953	0.000544044	-0.000755333	0	1470.81
2712	13.0758	1.10035	0.0669623	-8.38952e-07	1.30014e-06	0.00378361	6.09783e-05	-0.000338739	0	826.062
2713	10.9361	13.0574	0.0614398	8.20796e-06	2.45063e-05	-0.173012	7.13587e-06	-0.0554293	0	23752.9
2714	5.26611	4.87848	0.0503877	-2.76891e-06	8.69544e-06	0.0459577	-0.00318095	-0.00642193	0	19355.2
2715	15.1242	12.5984	0.0602846	5.81574e-06	2.12702e-05	0.421712	0.0166748	-0.0354761	0	32788
2716	17.5452	9.83002	0.0628048	3.58094e-06	1.23537e-05	0.231646	0.0166608	-0.0152233	4	2270.53
2717	7.99061	11.6044	0.0635505	4.07661e-06	2.00353e-05	-0.181021	-0.00950751	-0.0271037	0	17888.6
2720	10.1757	12.7612	0.0742319	9.55026e-06	1.10932e-05	-0.549048	-0.00565061	-0.0497192	0	15826.4
2722	10.3458	8.87852	0.0737258	-4.55684e-08	6.68229e-06	-0.0474587	-0.00268053	-0.0265444	0	8257.47
2729	19.449	6.5156	0.0523888	5.85983e-07	5.68105e-06	-0.0622003	0.00985262	-0.00694643	0	15267.9
2730	8.46619	1.88088	0.0614134	-4.1095e-07	-1.55647e-06	0.0950665	-0.000548184	-0.00206506	0	23706.7
2732	9.66198	11.8477	0.0657718	1.87192e-05	5.74716e-06	-0.0420034	-0.00638599	-0.0390862	0	37586.5
2736	6.58072	5.52505	0.0736461	-2.68678e-06	9.48041e-06	0.0328065	-0.00439664	-0.00869351	0	16522.9
2746	6.66531	15.695	0.0608699	2.67932e-05	5.34186e-05	-0.401478	0.00305418	-0.0102853	0	1692.35
2748	2.85919	14.4191	0.0694119	1.10048e-05	9.02477e-05	-0.0994747	-0.00103365	0.00283403	0	1450.15
2750	9.19586	4.79108	0.055895	-2.7148e-06	1.89777e-06	-0.108037	-0.00209902	-0.0108289	0	7899.29
2752	2.86068	12.3798	0.0733363	-1.69389e-06	2.06153e-05	-0.0639189	-0.00301423	-0.000915586	0	3840.35
2753	23.3448	3.55538	0.0657852	-4.51594e-07	-6.53876e-07	-0.0268131	0.00319057	-0.00168728	0	9436.09
2754	17.8278	13.933	0.064088	5.27581e-06	-5.37854e-07	0.320057	0.0108307	-0.0114187	0	5711.44
2755	23.1147	5.5414	0.0527168	1.40084e-06	-2.20033e-06	0.102735	0.00552752	-0.00230126	0	3422.93
2756	16.8533	2.12987	0.0537767	4.89837e-07	3.95793e-06	0.105995	0.00214081	-0.0026944	0	18119.6
2765	2.68442	1.35872	0.073603	5.89434e-08	9.25452e-07	0.0163796	-0.000128852	-0.000300169	0	2877.39
2767	15.0957	12.9823	0.0741864	9.52616e-06	2.56716e-05	-0.331265	0.0151674	-0.0355542	0	16238.9
2768	1.99267	1.84479	0.0647132	-2.18575e-07	1.06922e-06	0.0341071	-0.000269951	-0.000989243	0	5183.59
2778	12.725	5.11863	0.0521553	-2.8584e-06	6.60305e-06	0.136458	0.00189234	-0.0119412	0	3640.86
2780	2.13085	2.29979	0.0549816	-2.1295e-07	2.05737e-07	0.00978936	-0.000552715	-0.00167679	0	4075.41
2781	6.5543	7.37013	0.0682361	-2.45693e-06	3.06388e-05	-0.0877083	-0.00499001	-0.0120588	0	7003.34
2783	7.68091	2.22427	0.0720895	-3.25508e-07	1.16325e-06	-0.0603359	-0.00114181	-0.00277928	0	10358.4
2792	18.7879	11.5852	0.0652318	2.43181e-05	5.96321e-06	0.13365	0.0156289	-0.00886083	0	9774.49
2793	26.7373	3.82488	0.0677559	2.2292e-07	-2.76024e-06	0.0100415	0.00025347	-0.000964013	0	7358.64
2795	8.67533	1.91871	0.0580409	-2.53898e-08	-5.75727e-07	-0.087472	-0.000702308	-0.00232332	0	9688.97
2799	21.4261	8.34106	0.0597477	9.31757e-07	-5.10945e-06	-0.105387	0.0104953	-0.00336999	0	12611.5
2803	15.8973	8.27454	0.0729599	-5.91208e-07	-5.91086e-06	-0.0461907	0.0130282	-0.0191795	0	4727.44
2806	4.01989	2.07299	0.07132	-2.24018e-07	3.12174e-06	-0.0305928	-0.00091172	-0.00134036	0	9218.19
2807	17.9057	9.51097	0.0627087	5.15803e-06	8.80841e-06	0.111742	0.0170984	-0.0136173	0	23546.9
2808	2.11295	2.95497	0.0635964	-2.34102e-07	6.66954e-07	-0.00634257	-0.000764037	-0.00217123	0	10313
2811	15.8869	10.981	0.0715724	2.14205e-05	1.74906e-05	0.376542	0.0198639	-0.0259907	0	8846.97
2812	1.2828	12.9749	0.0743766	-9.39871e-07	9.9097e-05	-0.0307721	-0.000358117	0.00246277	0	4034.22
2813	4.8945	8.37188	0.0657386	1.97143e-05	1.81339e-05	-0.0201165	-0.00544066	-0.00863898	0	9224.85
2814	3.20668	7.09299	0.0693158	-5.96903e-06	3.90572e-07	0.0215227	-0.0031883	-0.00545428	0	12210.1
2816	26.7236	6.63797	0.0573217	1.43455e-06	-6.00815e-06	-0.148051	0.000588751	3.32322e-05	0	6292.16
2819	22.3116	3.7042	0.0743753	6.81447e-07	7.87376e-07	0.0115004	0.00398759	-0.00199708	0	4835.03
2820	7.55784	3.07591	0.055841	2.44511e-07	7.02083e-06	-0.0304605	-0.00211375	-0.00434088	0	13073
2821	24.1937	8.89748	0.0537564	1.43486e-07	-5.53176e-06	0.00188515	0.00514003	0.00108205	0	12655.2
2823	19.3663	3.98198	0.0661366	-3.6934e-06	3.44206e-06	0.0937689	0.0060517	-0.00432958	0	11933.2
2824	19.9072	11.4106	0.0725433	1.75955e-05	1.09019e-05	0.0626274	0.0148583	-0.0046392	0	6048.02
2825	16.8887	4.51738	0.0587488	-7.67022e-09	-1.89031e-07	-0.118256	0.00640697	-0.00722408	0	9640.75
2826	9.76718	11.3709	0.0607091	7.84473e-06	7.93331e-06	-0.256051	-0.00592121	-0.0382774	0	27967.7
2829	5.66637	4.78669	0.0526746	-2.69173e-06	5.10213e-06	-0.109259	-0.00312292	-0.00652965	0	11192.2
2831	3.37785	11.7056	0.0654868	-5.0423e-06	1.71428e-05	-0.064858	-0.00402682	-0.00305847	0	3244.14
2832	20.2811	4.95755	0.0675012	1.65626e-06	-2.74834e-06	0.0413767	0.00745765	-0.00470091	0	8199.35
2837	16.0197	9.03445	0.0510034	9.54278e-07	1.20413e-06	-0.0911599	0.0139971	-0.0205263	0	25955.5
2838	24.0828	1.37287	0.0536185	-3.60029e-07	-7.06062e-07	0.00955645	0.000440777	-0.000249065	0	8157.89
2839	23.2994	2.95479	0.0650763	-3.21555e-08	1.8007e-07	0.00458495	0.00271228	-0.00144191	0	2316.36
2841	2.42102	12.9463	0.0594728	-1.29322e-06	6.35747e-05	-0.13923	-0.0018984	0.0012981	0	7985.07
2846	14.1024	13.2816	0.0731068	1.23929e-05	2.86949e-05	0.554289	0.0153713	-0.0468082	0	46203.6
2847	12.2073	15.134	0.0746318	1.20936e-06	4.68732e-05	0.481622	0.00320054	-0.0782864	0	47367
2849	8.99266	14.7447	0.0742832	2.78387e-06	2.62054e-05	-0.599827	-0.00508197	-0.0407718	0	20877.5
2850	3.40588	7.77663	0.0737727	1.14225e-06	6.01129e-06	-0.032073	-0.00350596	-0.0056384	0	12138.6
2853	16.0493	1.0455	0.0628026	-6.83724e-08	3.81639e-07	-0.0243273	0.000161324	-0.00014697	0	7746.3
2857	20.9271	9.14341	0.0748862	3.66818e-07	-7.50758e-06	-0.0220855	0.0119933	-0.00372596	0	11790.7
2859	3.88042	12.8121	0.0649238	-5.21602e-06	5.31278e-05	-0.123427	-0.00403815	-0.00253701	0	5724.63
2860	8.00736	5.18358	0.0671221	-4.44916e-06	8.76769e-06	-0.0621418	-0.00374983	-0.010857	0	3858.98
2862	11.8027	12.5929	0.059878	-1.72812e-08	3.34588e-05	0.277867	0.00393989	-0.054139	0	26189.6
2863	21.6215	10.2852	0.0734198	1.05559e-07	-8.8419e-07	0.0138261	0.0120828	-0.00165556	0	607.381
2866	7.58245	11.6806	0.0538422	3.54368e-06	2.9194e-05	0.0618543	-0.00901984	-0.0240632	0	24809.1
2867	2.65662	13.4774	0.0702486	2.23589e-07	7.45915e-05	-0.0758486	-0.00172215	0.0018039	0	2027.98
2868	10.6778	9.05546	0.0644821	1.95203e-06	1.00316e-05	0.0354165	-0.00173234	-0.0285047	0	24495.9
2872	17.0666	13.0104	0.0667479	1.09422e-05	-2.57533e-07	0.375261	0.0152615	-0.0180519	0	5439.77
2875	20.0871	1.40552	0.0556815	5.56703e-07	-1.59017e-07	-0.189234	0.000825875	-0.000604912	0	12078.4
2876	5.01745	5.30972	0.0547601	-2.54996e-06	1.25823e-05	-0.159223	-0.00339841	-0.00674183	0	4674.06
2877	25.6857	5.29229	0.0514214	2.18652e-06	-5.99933e-06	0.0120802	0.00188849	-0.00101394	0	15017
2878	25.2559	4.63785	0.0598194	2.00263e-07	-4.96359e-06	-0.0204641	0.00202011	-0.00122637	0	12912.2
2879	9.22049	5.02109	0.0590985	-9.75832e-07	1.1529e-06	-0.0805084	-0.00238244	-0.0116978	0	21354.4
2887	20.7865	5.06657	0.0562426	1.73313e-07	-1.31772e-05	-0.0381934	0.00714149	-0.00391565	0	12176.3
2888	20.4523	10.2275	0.0692763	2.86778e-06	2.71882e-07	0.0451044	0.0144045	-0.0038224	0	5428.44
2892	16.1785	10.4958	0.0743418	1.21833e-05	1.36156e-05	0.268579	0.0177189	-0.0235703	0	11312.5
2894	16.8653	12.7113	0.0545313	1.18404e-05	-3.75978e-07	0.11987	0.0167132	-0.0197149	0	11899.8
2895	9.37915	12.0544	0.0632702	1.29795e-05	6.02918e-06	-0.283074	-0.00829737	-0.0379902	0	2119.87
2896	21.388	5.45385	0.0523499	-1.15185e-06	-4.22439e-06	0.0076485	0.00689818	-0.00351138	0	5849.34
2897	5.13485	1.21682	0.0704047	2.17678e-07	-3.48558e-07	0.0259553	-7.98899e-05	-0.000182439	0	7609.41
2901	22.3676	4.61489	0.0723136	-1.13796e-06	6.92607e-07	-0.0122796	0.00513082	-0.00247812	0	6206.13
2902	5.33825	6.051	0.0630612	-1.22848e-06	2.42331e-05	0.0330368	-0.00417184	-0.00780113	0	13415.4
2906	15.5581	4.75439	0.068947	5.70223e-07	-7.79694e-06	0.0217559	0.00572208	-0.00947479	0	6783.77
2910	1.88424	1.76307	0.0604401	-1.13199e-07	1.18053e-06	0.00508002	-0.000164979	-0.000902641	0	8391.27
2911	14.3148	2.54085	0.0522045	-6.65908e-07	3.15452e-06	0.133918	0.00136594	-0.00333873	0	16449.3
2912	18.672	6.23584	0.0535535	-1.09515e-06	7.87451e-06	0.00676171	0.00983577	-0.00805148	0	7696.83
2920	13.7979	12.8141	0.0592384	1.38588e-05	2.51831e-05	0.32307	0.0128154	-0.0477504	0	15268.5
2923	13.1961	13.8205	0.0623349	1.22347e-05	2.74414e-05	0.374183	0.0140017	-0.0596346	0	35794
2924	5.59463	3.30198	0.0735957	-5.57594e-07	4.06879e-06	-0.08251	-0.00227308	-0.00389287	0	4363
2925	16.0855	3.0738	0.0581516	1.69056e-06	8.88885e-07	-0.126783	0.00333466	-0.00438852	0	10163.5
2926	8.11771	11.7999	0.0622085	6.1368e-06	1.93036e-05	-0.0660142	-0.00905272	-0.0281567	0	9824.77
2927	8.4213	12.7631	0.0544523	1.14231e-05	1.75577e-05	-0.300169	-0.00987808	-0.0320994	0	7169.97
2928	9.95069	12.6723	0.0659661	9.55672e-06	1.14554e-05	-0.497462	-0.0070691	-0.0466184	0	51061.4
2931	6.16958	12.6847	0.0641105	5.21203e-07	8.02258e-05	-0.19154	-0.00746873	-0.0129959	0	22069.9
2933	19.4249	1.72662	0.0538243	2.44216e-08	-4.98396e-07	-0.0931123	0.00208653	-0.00138847	0	6713.6
2934	5.35513	9.88223	0.058369	8.04266e-07	4.45463e-05	-0.111427	-0.00658417	-0.0106154	0	10535.7
2938	2.94596	11.7792	0.0513378	-7.57552e-06	1.9823e-05	-0.12822	-0.00329442	-0.00213684	0	10763.1
2941	6.13348	8.67679	0.0560774	-1.76009e-06	4.87974e-05	-0.00909833	-0.00641614	-0.0130803	0	13642.3
2942	8.27247	14.316	0.0508717	3.41705e-07	2.60481e-05	-0.295613	-0.00682219	-0.0302569	0	20249.2
2943	24.5808	1.75577	0.0702605	-4.4858e-07	-2.10922e-06	0.0351716	0.000756966	-0.000499087	0	7897.62
2944	17.9286	8.64353	0.0725303	-1.30841e-06	2.78613e-06	-0.100054	0.0147899	-0.0126092	0	14697.7
2948	20.8755	3.56437	0.0577312	-4.05839e-06	-1.0492e-05	-0.0612626	0.00479506	-0.00266297	0	8411.97
2949	18.3433	9.72824	0.0692693	4.19192e-06	1.09234e-05	0.0329904	0.0168823	-0.0112612	0	17619.4
2950	23.4429	5.59726	0.0709792	9.13503e-07	-1.83182e-06	-0.0161343	0.00494188	-0.00175022	0	7483.12
2951	8.51952	15.7867	0.0515405	3.27138e-07	3.03336e-05	-0.881093	0.00684697	-0.0305377	0	2630.53
2956	4.07922	2.36162	0.0598534	5.82608e-07	4.02774e-06	-0.0310846	-0.00114131	-0.00176952	0	8145.67
2961	20.9301	1.08843	0.0506925	-8.83407e-08	-1.20016e-06	-0.0481203	0.00027012	-1.54907e-05	0	4807.19
2962	19.3539	7.00104	0.0655806	6.76925e-07	5.07948e-06	0.0268326	0.0114877	-0.00730578	0	14622.5
2963	10.8307	11.726	0.051657	4.64721e-06	1.77939e-05	0.376606	-0.00211228	-0.0459473	0	13208.5
2964	11.9463	14.2116	0.0683598	2.14733e-06	4.1946e-05	-0.115678	0.00430248	-0.0698529	0	50195.1
2967	5.93318	1.69034	0.0522099	-9.26408e-07	-4.18315e-07	-0.0340788	-0.000628124	-0.00143383	0	9841.89
2969	11.3272	6.81719	0.0608028	1.18564e-05	4.95723e-06	-0.0539799	0.000288219	-0.0192148	0	7620.7
2972	3.44488	4.6417	0.0592143	-3.13552e-06	1.00734e-05	-0.0109118	-0.0021214	-0.00408546	0	11779.9
2973	22.3636	3.58372	0.0569134	8.30145e-07	5.20159e-07	-0.0539693	0.00383882	-0.0020131	0	3722.34
2981	18.1095	1.79828	0.0627607	9.73459e-07	6.09365e-07	-0.154908	0.00239009	-0.00175428	0	8944.17
2982	4.73283	14.0236	0.0673547	2.60589e-06	6.31189e-05	-0.175299	-0.00307555	-0.0031084	0	2078.25
2984	8.92044	1.90447	0.0616494	7.93364e-08	-4.77578e-07	0.0294731	-0.000563593	-0.00248143	0	8897.31
2985	10.8069	12.6951	0.071635	1.5636e-05	1.69635e-05	-0.501794	-0.00218605	-0.0524084	0	42383.9
2990	18.9597	7.72952	0.0561108	1.4212e-06	1.58227e-05	0.227003	0.0124773	-0.0082819	0	6983.2
2995	15.0639	5.5888	0.0725077	-3.02087e-06	-9.57216e-06	-0.06932	0.00623668	-0.012432	0	13748.6
2996	13.1701	3.53014	0.0503964	-2.62574e-06	1.10453e-06	-0.0409652	0.00202708	-0.00655147	0	15894.8
3001	9.12139	8.04385	0.0631593	-6.57173e-07	4.57447e-06	0.0172082	-0.00416663	-0.0209385	0	18799.4
3006	6.27026	4.55212	0.0707038	-9.51605e-07	2.19909e-06	-0.0245493	-0.00322845	-0.006801	0	17093.5
3009	5.02428	5.89068	0.0601772	1.1833e-07	2.11056e-05	0.167744	-0.00335781	-0.00711497	0	2758.25
3010	6.08791	9.01642	0.0713026	3.81137e-07	5.81923e-05	0.0951445	-0.0069393	-0.0130832	0	12524.5
3012	17.2336	1.53471	0.0725718	2.17623e-07	5.84266e-07	0.0568589	0.00134494	-0.000982897	0	15636.8
3016	21.3432	2.1053	0.0572148	-7.50903e-08	-4.46574e-06	-0.105576	0.00219149	-0.00138948	0	4173.89
3017	14.832	15.3237	0.0543679	5.33972e-06	2.37212e-05	0.292994	0.00354373	-0.0404444	0	3357.45
3022	20.5566	9.46926	0.0685965	1.68504e-06	-1.88501e-06	0.0604532	0.0128756	-0.00420491	0	2809.15
3025	9.61365	3.22744	0.0628959	1.5804e-06	8.4123e-06	0.0536205	-0.00073886	-0.0065414	0	16429.3
3027	6.29161	14.269	0.0614593	-2.86624e-06	7.21079e-05	-0.247489	-0.00399301	-0.0108482	0	5557.11
3028	2.05406	1.72157	0.0730635	-1.8662e-07	1.03387e-06	0.0063297	-0.000248915	-0.000909757	0	11436.1
3029	1.81421	6.62568	0.0607643	-5.67336e-06	8.1507e-06	-0.000822185	-0.00124747	-0.00421388	0	4992.29
3030	18.493	8.16836	0.0731293	-1.1408e-07	9.68977e-06	-0.097845	0.0139645	-0.0102017	0	15859.7
3035	20.7914	7.49765	0.0698415	-6.51672e-07	-9.38753e-06	0.0420871	0.010276	-0.00474669	0	16785.1
3036	26.7926	9.18954	0.057968	-1.01423e-08	-9.28128e-06	-0.00477131	0.000262243	0.00336397	0	5361.73
3038	18.1401	10.8639	0.0599919	8.08792e-06	1.74095e-05	0.135152	0.0161381	-0.0119961	0	17193.5
3039	4.71552	8.92034	0.0562554	1.2789e-05	-6.60317e-07	-0.0853244	-0.00516644	-0.00824802	0	15616
3040	2.27433	2.83597	0.0607019	5.80262e-08	1.20154e-06	0.0107965	-0.000670361	-0.00208641	0	11951.6
3041	19.7005	9.28539	0.0651982	3.38851e-06	1.76243e-06	0.0821755	0.0141613	-0.00693356	0	2229.15
3050	14.9862	10.011	0.0632713	1.25758e-05	8.93691e-06	0.140565	0.0148208	-0.028409	0	15660.9
3051	7.90984	9.36232	0.0701557	-3.18591e-06	5.24083e-05	-0.0278877	-0.00692593	-0.0209154	0	13971
3055	10.3842	5.82612	0.0708135	-1.84551e-07	-1.24398e-05	-0.24454	-0.0014004	-0.0144266	0	15946.5
3057	12.6017	8.64037	0.0654543	1.1224e-06	1.64974e-05	-0.103395	0.00374085	-0.0276786	0	19730.6
3059	1.7021	9.38689	0.0747659	-4.66366e-07	1.9114e-05	-0.0386195	-0.00111583	-0.00334087	0	13725.2
3064	22.1632	4.83473	0.0555716	-1.33176e-06	2.93367e-07	0.081782	0.00548083	-0.00263089	0	12897
3065	12.9025	2.1125	0.0566699	-6.64053e-06	9.41986e-06	0.0249123	0.00052875	-0.00314514	0	6367.28
3066	17.7645	3.44037	0.0564604	-1.50582e-07	6.91664e-06	-0.0534816	0.00478562	-0.00433239	0	6174.72
3070	1.6889	4.88003	0.0659279	2.59637e-07	2.16802e-05	0.00865307	-0.000732558	-0.0035331	0	8871.23
3071	2.42433	2.15253	0.0690315	-6.0605e-08	1.55486e-07	0.0202213	-0.000548767	-0.00144337	0	16280.6
3072	3.00885	1.00625	0.0612464	-7.95071e-08	-2.95006e-08	0.0199671	1.88253e-05	-0.000132628	0	3195.6
3073	1.08013	14.296	0.0699138	-3.77501e-08	9.84342e-05	0.0245559	-3.93608e-05	0.00427018	0	1181.9
3074	4.58218	5.34787	0.0653068	-9.9199e-07	1.1276e-05	-0.0302728	-0.00336487	-0.00618595	0	2836.08
3075	10.5662	12.2669	0.0556673	1.64334e-05	1.1567e-05	-0.0817577	-0.00210777	-0.0487042	0	58813.8
3077	17.7039	3.18531	0.0721928	-5.3542e-07	9.52587e-06	-0.0415037	0.00367765	-0.00392809	0	2869.58
3078	10.5186	1.90454	0.0589042	7.40621e-07	1.00467e-05	-0.105583	-5.394e-05	-0.00235203	0	34196.2
3079	18.611	12.5389	0.0591548	2.09528e-05	6.81263e-06	0.107294	0.0143586	-0.00869929	0	1531.6
3082	26.2051	6.90994	0.058752	3.05536e-07	-9.88694e-06	0.0520388	0.0013185	0.000179875	0	6882.02
3084	12.6208	10.9268	0.073869	1.12169e-05	3.68933e-05	-0.0348004	0.00720517	-0.0417524	0	31961.9
3085	15.2741	5.49368	0.0583086	-4.04436e-06	-9.99527e-06	-0.0288623	0.00622973	-0.0116617	0	11204
3086	10.481	14.5628	0.0570635	1.65983e-06	3.5114e-05	-0.527516	-0.00337809	-0.0651098	0	75061.5
3088	17.8582	4.67162	0.0562998	-3.95393e-07	1.713e-06	0.0146279	0.00686999	-0.00693237	0	24438.5
3091	20.7985	1.5789	0.062792	1.32759e-08	-2.66462e-06	-0.0327685	0.00109722	-0.000707412	0	7316.03
3096	3.00723	4.56355	0.0610521	-1.88412e-06	1.23167e-05	0.043623	-0.00178968	-0.00392632	0	6705.65
3098	1.54044	5.96973	0.0564076	-3.21098e-06	4.29383e-06	-0.00108038	-0.000672573	-0.00399175	0	13677.3
3108	13.4953	4.97347	0.0581297	-3.01075e-06	1.72691e-06	-0.0197487	0.00290055	-0.0114842	0	18686.9
3110	13.2174	14.9166	0.0749467	1.11701e-05	2.86347e-05	0.466794	0.00622481	-0.06754	0	65997.7
3112	18.0669	4.64357	0.0534668	1.3655e-06	1.21564e-06	0.0230982	0.00653455	-0.00631178	0	9887.16
3113	12.7209	6.1145	0.0559667	-4.47641e-06	1.07892e-05	0.0728036	0.00386324	-0.0159454	0	14711.8
3114	12.7856	3.18998	0.0659946	-5.02981e-06	7.87566e-06	-0.104043	0.00144798	-0.00574372	0	26309.5
3117	25.4157	9.01956	0.062464	8.5566e-07	-5.5688e-06	0.232169	0.00305901	0.00243194	0	9078.05
3124	25.1975	3.5626	0.0556405	9.0711e-07	-2.79875e-06	0.0237928	0.00166157	-0.001202	0	5780.71
3130	19.8985	5.70625	0.0736057	-2.13418e-06	5.53794e-06	-0.0947974	0.00834884	-0.00574006	0	8781.61
3131	3.9606	3.95894	0.0643298	3.08608e-07	1.31557e-05	0.0292722	-0.00202897	-0.00384254	0	15457.2
3133	15.7885	12.326	0.0671208	3.00633e-05	6.5901e-08	0.243369	0.0173079	-0.0292598	0	29110.2
3134	15.1633	9.53123	0.0553579	6.29156e-06	1.17473e-05	0.224875	0.0150093	-0.0254321	0	21563.8
3135	8.4698	5.95687	0.0682974	-1.71933e-07	7.03652e-07	-0.0252584	-0.00380364	-0.0126479	0	9923.2
3136	23.4101	6.34624	0.0723996	-7.35082e-07	-1.46495e-06	0.0388279	0.00566386	-0.00183748	0	5273.04
3137	6.71522	9.88635	0.0568092	-4.66856e-07	6.22364e-05	-0.482683	-0.0070935	-0.0165336	0	102.155
3139	18.2715	10.8481	0.0725609	7.72746e-06	1.84228e-05	0.251831	0.0161173	-0.0112848	0	6591.82
3142	12.9453	10.9703	0.0707686	1.09986e-05	3.85519e-05	0.145401	0.00877754	-0.0409715	0	22012.4
3144	6.03932	11.8907	0.0512387	6.70315e-06	7.3955e-05	-0.209229	-0.00813795	-0.0131354	0	7840.5
3145	10.0728	9.72604	0.0503903	-2.03331e-06	1.56596e-05	-0.0402666	-0.00315934	-0.0310404	0	4174.23
3147	21.3387	6.98027	0.0680382	1.01795e-06	-2.90819e-06	-0.0463295	0.00903576	-0.00379502	0	11630.3
3152	13.9932	7.93912	0.0672696	-4.86139e-08	1.05457e-05	-0.0306104	0.00778119	-0.0231161	0	10205
3157	20.0778	9.66834	0.0542418	-6.85599e-08	-1.26671e-06	-0.164649	0.0138424	-0.00545446	0	20703
3158	2.95761	6.98711	0.065434	7.9432e-06	1.72639e-06	-0.0620026	-0.00291514	-0.00522411	0	12391.5
3161	7.84842	12.5857	0.0525587	9.68867e-06	2.53069e-05	-0.306841	-0.00941979	-0.0263177	0	31341.8
3162	7.52544	7.9721	0.074475	-4.26521e-06	3.45845e-05	0.0195668	-0.00624414	-0.0160403	0	19692.4
3163	11.7585	4.27022	0.0502385	-8.02001e-08	1.32777e-05	-0.0590102	0.000353626	-0.00962469	0	21886.2
3165	6.96939	1.27688	0.0736609	-1.13131e-06	3.10449e-07	-0.0311952	-0.000390356	-0.00061681	0	11893.5
3167	12.4624	12.7326	0.0705802	5.47515e-06	3.27509e-05	-0.0689089	0.00713622	-0.0550862	0	42686.7
3168	7.64316	4.82461	0.0664767	-3.09773e-07	1.59697e-06	-0.0336456	-0.0032103	-0.00903233	0	3805.86
3169	11.7075	13.1566	0.0568346	-8.93603e-07	3.65873e-05	-0.349514	0.00386969	-0.0583497	0	46108.3
3170	23.3828	5.27049	0.073335	1.26513e-06	-7.19915e-07	0.0048152	0.00466525	-0.0018051	0	2231.72
3173	4.76689	3.22243	0.0647473	-3.99818e-07	5.87125e-06	0.0238258	-0.00195599	-0.00318418	0	13567.2
3175	13.9021	15.5388	0.0511296	7.6102e-07	3.6588e-05	0.541547	0.00377705	-0.0601653	0	39283.8
3176	1.67893	12.4622	0.0748098	3.36291e-06	7.38253e-05	-0.00597199	-0.00110883	0.00103865	0	6513.15
3178	15.4627	10.6842	0.0564615	1.6459e-05	1.67182e-05	0.0770142	0.0171748	-0.0274155	0	25326.9
3181	12.7386	8.85239	0.0669422	6.30955e-06	1.74084e-05	-0.190332	0.00487462	-0.0289473	0	7064.26
3182	16.3407	5.80755	0.0664294	-7.25988e-07	-7.87335e-06	-0.10797	0.00819932	-0.0112076	0	7453.38
3185	10.4595	1.7895	0.0707683	4.31163e-07	8.17897e-06	-0.0602887	-0.000202785	-0.00198937	0	18371.5
3186	17.4813	4.799	0.0592273	-1.50343e-06	1.96594e-06	-0.0740333	0.00737603	-0.00751193	0	5779.16
3187	1.15968	3.72247	0.0637969	5.18732e-07	1.44795e-06	-0.0212234	-0.000112644	-0.00280327	0	17024.4
3190	14.3146	2.77038	0.0739007	-8.24791e-07	4.06701e-06	-0.115089	0.00147465	-0.00381125	0	15731
3191	3.19924	4.89672	0.0647713	-1.41655e-06	1.2907e-05	0.0208985	-0.00208354	-0.00417937	0	7750.86
3193	16.2631	14.2155	0.0564443	7.5695e-06	2.01629e-05	0.61233	0.00984685	-0.0241167	0	5655.11
3195	1.0864	13.9159	0.0633375	-1.23276e-07	9.79157e-05	-0.0258141	-6.93288e-05	0.0038163	0	1101.29
3198	1.81092	5.07921	0.0569976	9.09117e-07	2.01693e-05	-0.0305647	-0.00074914	-0.00367292	0	7601.29
3200	8.30758	5.66821	0.0537852	-5.56826e-06	9.10744e-06	-0.0468264	-0.00344975	-0.0124064	0	8411.4
3201	19.8244	1.92239	0.058153	3.62392e-07	-1.05004e-06	-0.0839669	0.00255384	-0.00131724	0	5146.11
3202	16.4204	10.4411	0.0599108	9.01174e-06	1.36796e-05	-0.15258	0.0178518	-0.0214711	0	32137.9
3204	16.7128	11.4191	0.0569321	2.25869e-05	1.53703e-05	0.37545	0.0169831	-0.0203651	0	55031.6
3206	15.8751	14.1625	0.0699621	7.75336e-06	2.60318e-05	0.493189	0.0100037	-0.028309	0	11076.6
3209	3.88168	5.92135	0.058019	-3.75768e-07	-9.24018e-07	-0.0260204	-0.0032494	-0.00551592	0	8036.65
3215	3.50707	3.89025	0.07227	8.94115e-07	1.24694e-05	-0.0579525	-0.00169234	-0.00336408	0	7770.79
3217	18.6996	6.33715	0.0515913	-1.13408e-06	9.16371e-06	-0.0889809	0.0100621	-0.00819583	0	16300.3
3218	2.36263	12.6474	0.0622398	7.64263e-07	4.65245e-05	-0.0206507	-0.00217107	0.000788901	0	5912.5
3220	11.5324	7.31079	0.0719879	3.80441e-06	1.11211e-05	-0.00562131	0.00122664	-0.0222127	0	16789.5
3221	3.82751	1.93319	0.0633541	3.40304e-07	2.95605e-06	0.0243516	-0.000732008	-0.00134359	0	8462.18
3225	4.68618	9.61306	0.0647385	3.00711e-06	9.39096e-07	-0.00717083	-0.00547758	-0.00808612	0	14350.2
3226	14.6378	6.3729	0.0597902	-2.70085e-07	-4.37636e-07	0.229637	0.00728028	-0.0149456	0	16463.2
3227	17.8927	12.0426	0.0616991	1.68815e-05	3.06482e-06	0.0180976	0.0156397	-0.0130759	0	19676.8
3229	12.7644	15.1509	0.0737187	6.1927e-06	3.71887e-05	0.0925883	0.00376339	-0.076776	0	78995.1
3231	13.8609	14.0035	0.0732564	1.25297e-05	2.89773e-05	0.496868	0.0129379	-0.0541516	0	53904.1
3234	10.0847	2.03954	0.0552365	1.48672e-06	7.30068e-06	-0.210403	-0.000186519	-0.00267449	0	18097.9
3235	3.55379	4.10443	0.0531706	8.94044e-07	1.2223e-05	0.10991	-0.00189648	-0.003824	0	10824.8
3237	26.797	6.09609	0.0670084	8.39617e-07	-3.59699e-06	0.071915	0.000342234	-0.000416034	0	9967.27
3238	6.7078	10.9516	0.0669004	1.58853e-06	7.04677e-05	-0.337701	-0.00828579	-0.0167298	0	4290.78
3239	12.0072	9.0878	0.0711515	6.96877e-06	2.65997e-05	0.522993	0.00283495	-0.0295834	0	8149.61
3243	7.03907	15.9358	0.0515769	4.89386e-05	4.99579e-05	-0.516185	0.00597936	-0.0127613	0	1085.36
3252	22.5264	5.18109	0.052437	2.73403e-07	-9.86678e-07	0.0319817	0.00557284	-0.00263031	0	9057.67
3253	24.4379	2.41813	0.059406	-6.60883e-07	-2.16011e-06	-0.0471031	0.00139387	-0.00092148	0	8224.25
3254	4.06149	5.65247	0.0555112	-2.64535e-06	2.52353e-06	0.00959419	-0.00322457	-0.00529723	0	9460.03
3259	22.466	4.15765	0.0595493	-9.55262e-07	1.38318e-06	-0.0466042	0.00451224	-0.00214502	0	7533.18
3260	15.6461	10.7194	0.0657183	1.91122e-05	1.61087e-05	-0.0527228	0.0175979	-0.026524	0	24417.8
3261	17.5747	8.45438	0.053464	-1.50902e-06	5.31468e-06	-0.0317278	0.0141131	-0.0131929	0	2310.75
3264	1.37059	12.7801	0.0650775	-4.40295e-07	9.90862e-05	-0.00303226	-0.000563111	0.00204821	0	8259.49
3266	9.32711	12.9943	0.0632912	1.28322e-05	1.57353e-05	-0.455845	-0.00881241	-0.0423001	0	18513.9
3269	7.19878	3.69174	0.0682209	2.43291e-06	5.94343e-06	0.0109755	-0.00243767	-0.00612296	0	8459.49
3270	17.8987	3.73594	0.062841	-1.78708e-06	2.92739e-07	-0.023281	0.00616677	-0.00551191	0	10355.2
3272	25.1529	6.02479	0.0704268	6.90364e-07	-9.62687e-06	0.11545	0.00293608	-0.000826562	0	6465.51
3274	17.7683	9.31153	0.0702767	2.89639e-06	7.10304e-06	0.0459064	0.0161537	-0.0137418	0	7667.05
3275	17.5643	5.06334	0.0728111	3.99814e-07	1.34604e-06	-0.0151735	0.0077371	-0.00788444	0	15092.4
3276	5.4427	2.29175	0.0612539	-1.78496e-06	8.31395e-07	0.0625299	-0.00145877	-0.00233513	0	12866.8
3277	25.8895	8.66263	0.0664835	2.3015e-07	-6.0939e-06	-0.00867375	0.00227916	0.00242129	0	8168.58
3278	6.59826	11.4219	0.0629261	2.50369e-06	7.34757e-05	0.0424627	-0.00860109	-0.0165831	0	20282.9
3279	26.9063	9.94772	0.0565539	6.82604e-08	-8.22584e-06	-0.0139528	0.000168014	0.00422879	0	5236.31
3285	2.26823	12.5591	0.0671179	-4.82376e-07	4.75031e-05	-0.0163647	-0.0019238	0.000598708	0	6228.48
3286	20.4329	4.7775	0.0504195	4.6215e-07	-3.42693e-06	0.0101031	0.0069578	-0.00400787	0	11775.8
3287	3.16161	13.46	0.0630361	2.44898e-06	6.35561e-05	0.00533229	-0.00211198	0.000750878	0	739.918
3289	10.7553	3.62545	0.0611415	5.52996e-07	2.15655e-05	-0.00565684	-0.000463669	-0.00735276	0	17514.3
3290	11.3052	7.95212	0.0618765	-3.68474e-07	6.48692e-06	-0.113032	0.000550597	-0.0243551	0	16466.3
3291	3.15156	11.2297	0.0560811	-5.66227e-07	1.27723e-05	-0.0496359	-0.00349162	-0.00304738	0	2390.36
3292	11.6583	7.31695	0.0541862	5.00341e-06	1.2673e-05	0.147266	0.00117343	-0.0221578	0	25717.3
3293	20.2068	8.04219	0.0685124	9.39279e-07	-1.69534e-06	0.0414336	0.0120537	-0.00568814	0	5100.82
3300	21.2124	7.15967	0.054034	3.0543e-08	-5.97203e-06	0.100049	0.00933695	-0.00399991	0	9567.54
3301	15.7372	6.20131	0.0687646	-1.95808e-06	-9.36358e-06	-0.200713	0.00834714	-0.012942	0	11908.8
3305	19.7195	6.54566	0.0532526	-8.69687e-07	2.2992e-06	-0.149262	0.0104865	-0.0068761	0	9563.59
3306	19.6589	7.15473	0.0532871	3.9516e-07	1.93277e-06	-0.00227436	0.0110497	-0.00645321	0	4257.11
3307	12.0799	2.42378	0.0660133	-3.46213e-07	1.01853e-05	0.0704593	0.000640449	-0.00326744	0	21068.6
3310	19.1171	2.08992	0.0576962	-5.69336e-07	-6.70851e-07	0.0371839	0.0026485	-0.00184893	0	7215.34
3311	14.9612	1.99466	0.055028	-6.80293e-07	1.5668e-06	-0.0214311	0.00121657	-0.00228563	0	16745
3313	9.35614	7.54735	0.0514451	-3.19589e-06	1.332e-06	-0.095421	-0.00305795	-0.0198999	0	5483.94
3318	24.6577	8.21187	0.0585264	1.71837e-07	-8.95112e-06	0.113238	0.00467925	0.000901224	0	1810.06
3323	17.6122	5.20402	0.0707411	3.00176e-07	2.80378e-07	-0.0912529	0.00767226	-0.00831524	0	15236.3
3326	11.7946	11.2822	0.0535826	5.33332e-06	3.21708e-05	0.408737	0.00335824	-0.0438341	0	11629.9
3327	11.4933	4.84501	0.0719059	3.67787e-08	1.8471e-05	-0.0983716	0.000172197	-0.0117244	0	22531.3
3328	4.87432	12.854	0.0725419	-6.63133e-07	6.27548e-05	-0.137221	-0.00524285	-0.00625478	0	4981.91
3329	1.60545	9.61356	0.0716189	-4.09664e-06	2.4288e-05	0.133842	-0.000856971	-0.00306392	0	5831.35
3330	13.8587	14.1464	0.0698045	1.13822e-05	2.89375e-05	0.500436	0.0117098	-0.0541629	1	32084.5
3331	14.0148	6.56508	0.0672284	-1.14199e-06	5.55114e-06	0.125313	0.00608174	-0.0165444	0	22780.2
3332	1.77125	1.42971	0.0650462	1.23454e-06	9.6109e-07	0.00377938	-0.000211207	-0.000605056	0	7611.47
3334	18.9235	7.97161	0.0669122	-7.52105e-07	2.02046e-05	0.255201	0.0132205	-0.00921659	0	14782.2
3336	1.75756	2.83546	0.0629907	-1.04776e-07	7.64368e-07	0.014528	-0.000473393	-0.00199732	0	12658.5
3337	19.0936	10.884	0.0644652	6.65303e-06	1.0345e-05	0.0984304	0.014605	-0.00791962	0	9639.96
3340	8.02749	8.65439	0.072213	-1.69532e-06	4.54563e-05	-0.0311114	-0.00628103	-0.019603	0	8291.25
3342	13.665	13.3175	0.0593633	1.49999e-05	3.60416e-05	0.034692	0.0138169	-0.0530769	0	39073.3
3344	1.70721	5.78884	0.0620182	-2.27393e-06	4.5211e-06	0.0358223	-0.000749256	-0.00400496	0	6808.59
3346	5.97599	15.8111	0.069747	2.16005e-05	5.28388e-05	-0.271867	0.00242321	-0.0060003	0	1305.32
3352	20.4881	7.10977	0.0567604	-1.48998e-08	-6.80033e-06	0.00774294	0.00993297	-0.00528519	0	9324.63
3355	12.942	6.01821	0.0690706	-4.71152e-06	8.04565e-06	-0.0362999	0.00428571	-0.0157388	0	32539
3356	4.04743	15.0731	0.0708145	2.14357e-05	9.02253e-05	-0.144064	-0.000110686	0.00082802	0	2162.92
3358	1.637	12.9468	0.0526909	-6.05018e-07	9.64239e-05	-0.0395094	-0.000747244	0.00205864	0	3963.36
3359	9.64982	14.8976	0.0554859	5.44163e-06	3.65221e-05	-1.14139	-0.00476993	-0.054263	0	74218.8
3364	3.80412	13.168	0.0500384	-3.49709e-06	5.52359e-05	-0.0832779	-0.0035121	-0.0013875	0	6056.39
3371	25.8512	1.70993	0.0549103	-6.51629e-08	-3.61681e-06	-0.00402137	0.000329133	-0.000433317	0	2484.89
3372	22.1183	7.46944	0.0728244	-3.73536e-07	-1.7044e-07	0.0108873	0.00838704	-0.00255782	0	11467.3
3377	20.4836	2.60904	0.0545558	-6.75436e-07	-4.28069e-06	-0.0456746	0.00332612	-0.00178801	0	16289.2
3380	11.2158	5.12624	0.0616241	1.04796e-06	2.38351e-05	-0.36828	8.21169e-05	-0.0128385	0	10223.1
3384	26.9417	4.1348	0.07264	-2.52653e-09	-2.16467e-06	-0.0239618	5.11262e-05	-0.000893834	0	3117.82
3390	12.9492	3.50098	0.0502051	-2.5984e-06	5.02874e-06	-0.00120391	0.00166058	-0.00644143	0	18367.4
3391	1.36707	6.52978	0.0611443	-6.46179e-06	2.17913e-06	-0.0854275	-0.000477273	-0.00394916	0	7223.5
3392	16.6766	13.3793	0.068448	1.14138e-05	7.81873e-06	0.354172	0.0134443	-0.0208522	0	13618.3
3397	7.05526	5.78397	0.0568593	-3.67763e-06	1.49562e-05	-0.0410702	-0.00445985	-0.01042	0	14193.1
3401	23.1674	9.28502	0.0719192	-1.77971e-07	-3.42689e-06	0.114404	0.00759459	0.000588303	0	11235.4
3406	2.14933	8.21371	0.0548213	-1.55418e-06	9.88881e-06	-0.0962828	-0.00191636	-0.00432983	0	7454.37
3408	9.09434	7.27126	0.0588429	-7.86312e-07	3.05834e-06	-0.223681	-0.00365968	-0.0178157	0	31057.2
3410	9.50701	5.85196	0.0621857	-3.66845e-06	-2.16115e-06	0.0953386	-0.00305169	-0.0139162	0	10609.4
3411	15.1819	15.0835	0.0503076	1.1784e-05	2.34459e-05	0.715627	0.00427916	-0.0357274	0	12968.8
3412	16.6658	6.74868	0.0596516	6.32381e-07	-5.92176e-06	0.0861504	0.0106669	-0.0132219	0	16502.3
3415	17.1082	11.5489	0.0634813	2.41437e-05	1.31219e-05	0.326032	0.0163047	-0.0179281	0	11806.3
3416	1.28873	13.9833	0.0544052	-2.96127e-07	0.000101131	-0.0566073	-0.000229027	0.00386274	0	2870.69
3420	12.2503	3.63824	0.0520516	-9.87671e-07	1.23384e-05	-0.0250853	0.00124964	-0.00693534	0	16121.7
3421	16.7042	9.53323	0.0534175	2.87596e-06	9.64921e-06	0.142904	0.0162761	-0.0182529	0	8219.49
3423	26.9399	4.72373	0.0550982	3.76548e-07	-3.64861e-07	0.0167205	0.000104588	-0.000931655	0	6046.18
3424	19.8764	7.10152	0.057582	1.35736e-07	-6.25173e-07	-0.14031	0.0110974	-0.00624134	0	10443.1
3428	2.03242	3.94481	0.0576655	-8.84322e-07	7.57255e-06	-0.00965762	-0.000903316	-0.00298352	0	11704.2
3429	7.67243	10.3061	0.0549191	-1.3594e-06	4.44451e-05	-0.194387	-0.00809912	-0.0220749	0	20451
3430	12.9335	3.79476	0.0710275	1.02499e-06	5.04068e-06	-0.0926637	0.00164117	-0.00727027	0	6853.86
3431	6.39078	3.8209	0.0594542	-8.20486e-07	2.1063e-06	-0.11088	-0.00254082	-0.00558244	0	10162.7
3432	14.1635	11.501	0.056756	2.69425e-05	-2.06592e-05	0.104526	0.0146541	-0.0384911	0	34650.1
3433	14.8091	13.0006	0.0709725	1.39577e-05	2.56192e-05	0.469919	0.0148514	-0.0391371	0	10428.3
3437	3.70517	4.8693	0.0698473	-3.85335e-06	7.43763e-06	0.0347292	-0.00236474	-0.00436468	0	11077.5
3438	19.8284	11.9389	0.0628261	2.64157e-05	1.45861e-05	0.201996	0.0144287	-0.00472404	0	2414.38
3439	6.21324	6.02414	0.0727516	-2.48834e-06	1.90466e-05	-0.153626	-0.00458808	-0.009375	0	8032.45
3440	10.6818	2.20766	0.0538405	4.83131e-07	1.59366e-05	-0.0293388	0.000181197	-0.00318076	0	15398.2
3444	15.8794	1.49019	0.0582642	-6.35863e-07	1.51649e-06	-0.0178942	0.000811011	-0.000947516	0	14262.7
3446	9.31677	2.12331	0.064895	1.72253e-06	2.23278e-06	-0.0653006	-0.000492416	-0.00283268	0	15832.9
3448	17.6818	13.6712	0.0610919	9.02456e-06	4.2671e-07	0.239461	0.011489	-0.0131298	0	2058.06
3449	9.22685	11.9023	0.0504037	1.21927e-05	6.78267e-06	-0.810966	-0.00854186	-0.0365351	0	32302.8
3452	19.6768	12.1103	0.0612493	2.25465e-05	1.18311e-05	0.224299	0.0137832	-0.00526778	3	4653.56
3458	2.84262	14.8799	0.0749872	1.67339e-05	0.00010132	-0.106993	-0.000309113	0.00347382	0	2214.34
3459	18.1444	9.74815	0.0533963	2.82093e-06	1.07361e-05	0.349919	0.0169334	-0.0125284	0	14787.2
3463	21.9158	7.27904	0.0669808	-4.01904e-07	-8.13182e-08	0.0716186	0.00843135	-0.00275822	0	1842.23
3469	8.88652	8.80112	0.0567459	-7.61558e-06	1.59301e-05	0.132073	-0.00575355	-0.0230583	0	13778.2
3470	3.5246	2.44182	0.0690435	-8.82882e-08	2.27125e-06	0.0586349	-0.00105854	-0.00196708	0	12654.5
3472	22.0022	2.16758	0.059975	-8.33653e-08	-2.52057e-06	-0.0274842	0.00228523	-0.00142595	0	5616.56
3473	19.5751	3.02376	0.0672757	-3.88274e-06	-1.51626e-06	-0.0667231	0.00415872	-0.00265794	0	10209.9
3474	12.1199	9.53647	0.0545295	9.68273e-06	3.96064e-05	0.609374	0.00214697	-0.0338232	0	13220.9
3476	22.4769	9.03688	0.0612791	3.45377e-07	-3.8786e-06	-0.0186355	0.00916958	-0.00102591	0	8184.39
3477	25.4166	2.10226	0.0733415	1.8523e-08	-4.04507e-06	-0.0185784	0.000711952	-0.000732047	0	4879.34
3480	18.534	2.97591	0.0703337	-3.38014e-06	2.59794e-06	-0.106771	0.00428899	-0.00341096	0	13042
3481	24.7282	6.17727	0.074433	1.50316e-06	-8.18979e-06	-0.0253535	0.00380974	-0.000712205	0	7230.59
3483	13.0279	4.05325	0.0611566	-7.00587e-07	3.93072e-06	0.106787	0.00173557	-0.00770602	0	18404.3
3485	8.76918	15.8937	0.0720969	-1.85483e-06	2.61372e-05	-0.992056	0.00806881	-0.0342176	0	1366.81
3486	9.7415	5.2661	0.0682911	-5.12981e-07	-5.57559e-07	0.00609388	-0.00209231	-0.0121222	0	19431.4
3487	4.77728	7.35535	0.0630253	9.43989e-08	2.75073e-05	-0.0657049	-0.00471865	-0.00774355	0	5347.74
3494	25.9081	5.78798	0.0709542	2.55542e-06	-6.52146e-06	-0.0164869	0.00159666	-0.000725891	0	8372.58
3495	4.16126	15.7478	0.059686	3.55936e-05	8.24215e-05	-0.165471	0.0016117	0.00115043	0	533.583
3496	19.0161	5.156	0.0739201	-2.05844e-06	6.77892e-06	-0.0161986	0.00823447	-0.00608836	0	15924.5
3498	24.8926	3.82119	0.0719344	1.07806e-06	-4.81816e-06	-0.0426695	0.00191915	-0.00128542	0	4090.22
3507	12.1722	8.13359	0.0611321	-1.89689e-07	1.42587e-05	0.0318694	0.00314741	-0.0247935	0	15316.4
3510	15.6144	8.94738	0.051651	6.93892e-07	2.31513e-06	0.123419	0.0133389	-0.0226266	0	27443.2
3511	15.9389	12.2075	0.0714373	1.42498e-05	1.35624e-05	0.361655	0.016527	-0.0276705	0	11557.7
3512	2.47792	12.6053	0.0605588	6.38092e-07	4.36193e-05	-0.0849451	-0.00234401	0.000493649	0	7333.49
3513	7.91471	5.53159	0.0553721	-2.10484e-06	1.28992e-05	0.0834396	-0.0038208	-0.0113436	0	24791.5
3514	4.86766	8.59816	0.0739106	-1.00124e-06	1.53554e-05	-0.0374734	-0.00529656	-0.00875432	0	7664.1
3516	26.2188	5.59432	0.0628632	1.76028e-06	-5.14925e-06	0.0242142	0.00114933	-0.000740522	0	7527.15
3518	1.49688	5.74396	0.0674583	-6.68553e-07	9.76396e-06	-0.00790086	-0.000552096	-0.00380115	0	9526.31
3519	17.3622	10.7565	0.0736292	1.35052e-05	1.82032e-05	0.200686	0.0175114	-0.0165516	0	27928.2
3522	26.7931	8.13972	0.0587283	-4.84196e-07	-1.40501e-05	-0.0149969	0.000486115	0.00186857	0	15928.3
3523	12.8756	2.46119	0.0713311	-6.52234e-06	8.16314e-06	0.0739172	0.00113882	-0.00366851	0	25666.1
3524	10.6368	11.4552	0.064081	3.51052e-06	1.78626e-05	-0.194953	-0.00209843	-0.0428657	0	10157.1
3526	20.4379	2.19832	0.0703145	-1.93211e-07	-2.75399e-06	-0.0295654	0.00252021	-0.0011662	0	4726.06
3527	12.3342	15.1612	0.0539732	2.59707e-06	4.61656e-05	0.0135398	0.00458511	-0.0790134	0	67221.5
3530	26.728	5.75756	0.0644948	5.90506e-07	-2.75704e-06	-0.0757713	0.000496749	-0.000659116	0	4631.29
3533	13.6621	6.90556	0.0610527	-1.02578e-06	8.99234e-06	0.0113646	0.00536347	-0.0181073	0	11517.3
3534	15.6248	10.3789	0.0531381	1.41788e-05	1.38713e-05	-0.31712	0.0165791	-0.025811	0	20719.7
3535	14.7185	8.48425	0.0609542	-1.51738e-06	6.49598e-06	0.16836	0.0104555	-0.0238624	0	9333.07
3539	2.98539	8.95682	0.0614539	-6.70116e-06	1.95413e-05	0.0603851	-0.00311367	-0.00514059	0	9168.27
3542	18.7633	8.95853	0.0563896	3.24237e-06	1.28305e-05	-0.0833705	0.0147238	-0.010037	0	22267.2
3543	16.4987	4.95926	0.0642734	1.82285e-07	-7.3793e-06	0.0361333	0.0071325	-0.00826742	0	3281.76
3545	16.8543	1.30663	0.0732805	-1.02501e-07	8.17939e-07	-0.161935	0.000799922	-0.000759479	0	12517.1
3546	18.4263	6.81541	0.0572124	1.10812e-06	5.47521e-06	0.0161438	0.0108672	-0.00898662	0	5516.23
3547	4.68848	12.9891	0.058401	-1.89715e-06	6.12452e-05	-0.238433	-0.00490757	-0.00546519	0	2210.46
3549	8.44509	15.6849	0.0739575	4.03784e-07	3.59817e-05	-0.868143	0.00509631	-0.0297085	0	8215.51
3551	9.02226	8.12662	0.0657474	-1.81278e-06	6.48709e-06	0.00513561	-0.00434059	-0.0207552	0	14135.9
3555	19.2171	3.56514	0.071284	-5.05422e-06	-4.8717e-07	-0.096071	0.00547703	-0.00403424	0	5572.84
3558	10.0209	2.69062	0.0509721	3.6259e-06	1.07634e-05	0.0774529	-0.000650164	-0.00479195	0	25092.3
3559	3.14185	9.62689	0.0617943	-7.4158e-06	4.33987e-05	-0.00420729	-0.00373603	-0.00471826	0	3356.83
3560	13.6281	5.28636	0.0515841	-1.69902e-06	1.07634e-06	-0.000193481	0.00425422	-0.0122971	0	3770.01
3561	5.6102	2.72104	0.0748918	-1.47204e-06	1.7048e-06	-0.0335056	-0.001846	-0.00298154	0	16804.3
3562	23.2254	7.26962	0.0568266	-6.61954e-08	-1.01704e-07	0.136608	0.00664533	-0.00122173	0	5583.66
3563	13.8481	11.6644	0.061015	2.15328e-05	-4.46715e-09	0.848426	0.0135862	-0.040833	0	16403.2
3564	17.8511	7.12043	0.0722236	4.10208e-06	-2.36059e-06	-0.0901308	0.0119647	-0.0108836	0	4236.03
3565	16.6061	10.3183	0.0728814	7.72934e-06	1.55037e-05	0.280524	0.0172878	-0.0201405	0	4954.11
3566	12.4883	2.46881	0.0717031	-2.42253e-06	9.5287e-06	-0.226911	0.00102	-0.00315052	0	7482.7
3571	15.646	7.50254	0.0689538	-1.8988e-06	-6.42624e-06	-0.0720142	0.010806	-0.0178194	0	22834.4
3572	16.3602	7.01905	0.0737238	-1.4869e-06	-9.6537e-06	-0.0683051	0.0106593	-0.0145705	0	12051.1
3575	7.88529	10.7843	0.0606285	-2.18695e-06	2.3513e-05	0.198574	-0.00833165	-0.0248085	0	18474.8
3576	10.7798	3.25767	0.0739082	-1.1286e-06	2.01388e-05	0.0306687	-0.000392295	-0.00660347	0	9123.28
3577	10.4016	13.1063	0.0513988	4.35699e-06	1.17833e-05	-0.254801	-0.00380416	-0.0536688	0	18609.4
3579	3.04567	9.12972	0.0535076	-4.85028e-06	3.87723e-05	-0.0244061	-0.00323101	-0.00519676	0	14076.9
3581	17.5047	5.91057	0.0709003	-5.80009e-07	2.14095e-06	-0.0489451	0.00917409	-0.00958649	0	12922.5
3583	15.4752	11.3887	0.0604593	3.64838e-05	1.64892e-05	0.328081	0.0182131	-0.0298527	0	14364.6
3585	23.6803	9.00943	0.0531542	-2.2894e-07	-4.1198e-06	0.047849	0.00651904	0.000484139	0	10711
3588	14.4559	6.73379	0.0668947	-2.92531e-08	6.08233e-07	-0.0323057	0.00721489	-0.0173804	0	19546.6
3589	13.978	5.50685	0.07401	8.54607e-08	-1.9115e-06	-0.140222	0.00456084	-0.0130863	0	8982.76
3590	4.47429	12.5637	0.0601433	-4.90444e-06	5.72602e-05	-0.103077	-0.0052775	-0.00524658	0	5674.9
3592	15.1574	8.34132	0.0626772	-1.3738e-06	1.13514e-06	0.159777	0.011056	-0.0217355	0	22388.5
3594	4.23969	5.37431	0.0710873	-2.53935e-06	6.77978e-06	-0.120429	-0.00318534	-0.00536567	0	12695.7
3596	17.7901	11.7354	0.057459	2.47987e-05	8.08487e-06	0.32141	0.0153167	-0.0141013	0	940.053
3598	16.2639	3.11515	0.0704682	2.528e-06	2.46698e-06	-0.111919	0.00372556	-0.00460883	0	25051.4
3599	13.0823	4.81903	0.0661668	-9.6945e-07	2.29822e-06	0.127506	0.00217748	-0.0106563	0	13729
3602	10.0338	1.60204	0.0678983	1.4852e-06	3.66123e-06	0.0662505	-0.000119554	-0.00111506	0	16306.1
3606	17.6376	4.23072	0.0597999	-2.12817e-06	2.9878e-07	0.0518593	0.00636203	-0.00666429	0	12376.4
3609	9.7542	7.51125	0.0699063	-1.24862e-07	-1.52906e-05	-0.132748	-0.00263843	-0.0204593	0	5730.04
3610	17.0529	3.99951	0.0618452	-9.13819e-08	-2.12419e-07	0.00146745	0.00576245	-0.00650486	0	11660.4
3612	12.2249	10.227	0.0702562	1.26136e-05	3.46054e-05	0.00247271	0.00394427	-0.0369925	0	23331.7
3614	11.0771	8.76889	0.0632002	5.66372e-06	9.92296e-06	-0.16162	-0.000662052	-0.027909	0	27036.6
3615	7.21235	2.19172	0.0512376	-1.12714e-06	2.011e-06	0.134184	-0.00102162	-0.00239427	0	5559.1
3616	1.40422	15.7994	0.07214	7.64409e-09	9.95398e-05	0.017338	0.000194044	0.00562968	0	1318.65
3617	16.4734	2.41151	0.0602309	1.24872e-06	3.79807e-06	-0.159151	0.00260556	-0.00287079	0	13130.6
3618	16.4283	1.67091	0.0574336	1.50847e-07	1.47045e-06	0.0196763	0.00118204	-0.00133932	0	14652.6
3620	18.7317	12.7013	0.0634248	1.82017e-05	9.531e-06	0.125486	0.0143028	-0.00806612	0	2715.6
3622	15.7825	13.24	0.0747328	1.50562e-05	2.60761e-05	0.41992	0.0149425	-0.0303354	0	7968.36
3624	12.5004	13.7553	0.0626379	1.21508e-05	3.21489e-05	0.0596771	0.00895277	-0.0645597	0	17575.2
3626	13.9892	2.3066	0.0588805	-2.1561e-06	4.92923e-06	-0.0158747	0.00135272	-0.00329649	0	12697.8
3630	17.322	10.0784	0.071603	4.89558e-06	1.19615e-05	0.111641	0.016762	-0.0163718	0	15225.5
3633	13.4193	13.5877	0.0667301	1.3156e-05	3.03945e-05	0.184969	0.0138585	-0.0557321	0	68302.9
3636	21.0373	8.85133	0.0537087	1.42073e-06	-8.37522e-06	0.0135036	0.0119252	-0.00335932	0	10645.2
3642	15.232	11.9387	0.0523084	1.46905e-05	1.41252e-05	-0.0869342	0.0172405	-0.033642	0	22669.2
3643	11.7383	1.76523	0.0740613	-7.18972e-07	5.73033e-06	-0.0834999	0.000137958	-0.00216089	0	7560.13
3648	8.86438	13.093	0.0735373	1.06581e-05	2.15308e-05	-0.210845	-0.00843096	-0.0379264	0	5054.27
3649	6.23151	3.8026	0.0581113	-1.0545e-06	3.15056e-06	-0.100549	-0.00253281	-0.00528413	0	15243.2
3652	14.8129	1.20418	0.0548154	1.17466e-07	-8.31297e-08	0.0132693	0.000160107	-0.000458963	0	17944.4
3654	12.4125	12.1693	0.0746019	4.88604e-06	3.43323e-05	-0.265162	0.00821546	-0.0500714	0	16928.6
3655	5.86781	3.03351	0.05179	-4.79043e-07	2.55723e-06	0.0263602	-0.00226409	-0.00350115	0	9975.63
3656	2.73587	2.67806	0.0721166	2.36507e-08	2.10979e-06	-0.000522385	-0.000948077	-0.0019397	0	12749.3
3658	20.2798	4.63465	0.0635793	-4.1478e-07	-1.82254e-06	-0.0765228	0.00688345	-0.00416106	0	5930.22
3659	2.53146	13.4979	0.0566645	-1.49514e-07	7.69022e-05	-0.0126215	-0.00164608	0.00204084	0	3146.17
3660	5.6097	1.59697	0.068492	-2.57582e-07	-8.93405e-07	0.0141805	-0.000813877	-0.00107838	0	12953.4
3666	6.12431	6.64331	0.0701219	-7.86739e-06	2.47764e-05	0.0631336	-0.00510018	-0.0101606	0	9855.78
3671	2.54221	12.8446	0.0523514	-4.57981e-07	5.6171e-05	-0.0784294	-0.00215391	0.000854058	0	2475.59
3675	14.6049	9.94316	0.0745239	2.49594e-05	2.98884e-06	-0.165746	0.0134513	-0.0299708	0	29699.1
3677	1.10638	3.00757	0.0531488	2.66741e-07	4.75821e-07	0.00619421	-0.000142474	-0.00211005	0	16640.6
3679	10.7855	4.69107	0.0676954	2.65716e-06	2.14739e-05	-0.0215727	-0.000376368	-0.0101971	0	14961
3680	5.72849	11.5004	0.0593786	3.33161e-06	6.81365e-05	-0.249812	-0.00788196	-0.0117282	0	19414.1
3685	6.402	9.28749	0.074742	2.11773e-07	5.84433e-05	-0.12063	-0.00727303	-0.0146266	0	8771.38
3695	12.7223	10.6891	0.0592007	1.4075e-05	3.60226e-05	0.568362	0.00785153	-0.039499	0	37254.5
3697	15.6481	15.3448	0.0648562	1.69912e-05	1.39989e-05	0.417014	0.00178222	-0.028539	0	3210.16
3700	8.85448	15.1729	0.0618909	9.93935e-07	3.05532e-05	-0.836467	-0.00172247	-0.0381779	0	9746.74
3701	17.8331	5.69066	0.0692606	3.41066e-06	1.33973e-06	0.0371596	0.00896429	-0.00883383	0	7706.49
3702	7.73905	15.2481	0.0558753	6.19854e-06	4.27819e-05	-0.58887	0.000560738	-0.0215205	0	4851.6
3703	10.7588	8.60968	0.0596569	1.04645e-06	1.08157e-05	-0.133384	-0.000981964	-0.0269778	0	22217.4
3704	21.9282	9.62462	0.0603127	-4.46819e-07	-3.1712e-06	-0.0361362	0.0103264	-0.0011498	0	7259.6
3705	4.17711	1.72934	0.0587546	-2.0671e-07	2.24407e-06	0.0559232	-0.000721298	-0.00113566	0	13309.5
3711	6.56587	8.18402	0.0679347	-2.14598e-06	3.80288e-05	0.111138	-0.00620579	-0.0138802	0	13367.1
3712	8.89342	15.0562	0.0609854	5.00491e-06	3.0083e-05	-0.701509	-0.00277017	-0.0389012	0	31198.1
3717	7.33527	8.69526	0.0719116	-1.26026e-06	5.36795e-05	0.0138205	-0.00670914	-0.0171	0	4687.14
3718	10.9949	3.50373	0.0530154	-5.18698e-07	2.10333e-05	-0.131157	-0.000644586	-0.00671515	0	8527.37
3721	17.8646	10.5162	0.0604893	7.88635e-06	1.53561e-05	-0.0339716	0.0168151	-0.013934	0	12495.7
3726	11.2443	4.10313	0.0500133	1.6781e-06	2.14809e-05	0.0273825	-0.000122377	-0.00855223	0	20711.8
3730	9.39484	2.23104	0.0554987	3.01689e-06	3.02993e-06	-0.0345317	-0.000691899	-0.00324122	0	13973.8
3733	7.91025	15.8063	0.0519634	1.71709e-05	5.03343e-05	-0.683294	0.00615908	-0.0221931	0	1620.9
3734	25.541	9.06372	0.0706164	1.11001e-06	-5.1645e-06	0.0702973	0.00279877	0.00270765	0	11527.3
3736	20.3594	9.22339	0.0532958	2.45898e-06	-1.56816e-06	0.115902	0.0128312	-0.00463667	0	9776.02
3739	11.0747	12.3813	0.0561029	5.21238e-06	2.04087e-05	-0.404329	0.000672696	-0.0502914	0	31387.9
3743	3.12251	6.7973	0.0623457	-1.32685e-06	-1.89853e-06	-0.0300447	-0.00293654	-0.00534091	0	10044.6
3746	13.284	12.6128	0.0667517	1.15909e-05	2.22647e-05	-0.20429	0.0127301	-0.051242	0	23325.2
3750	13.9082	1.02685	0.0550296	-1.95542e-07	1.48871e-07	-0.0208603	3.41666e-07	-0.000193275	0	7731.45
3752	19.93	6.997	0.0601039	4.13632e-08	-1.79877e-06	-0.112818	0.0106732	-0.00628777	0	15982.7
3756	15.4579	10.048	0.0620836	9.63591e-06	1.40906e-05	-0.0214432	0.0149363	-0.0251139	0	12014.4
3757	25.0253	8.55976	0.0666723	5.51048e-08	-7.62213e-06	-0.0222281	0.00380211	0.00185913	0	4543.82
3758	5.56132	12.5198	0.0630884	3.6401e-06	6.95727e-05	-0.128737	-0.00707123	-0.0100111	0	3693.04
3759	8.78359	5.15498	0.074135	-2.89223e-06	4.12136e-06	-0.0642395	-0.00265064	-0.0113181	0	18292.4
3760	6.44676	11.2146	0.0601889	2.13825e-06	7.60335e-05	-0.144672	-0.00852342	-0.015748	0	20172.8
3762	20.277	7.11454	0.0635572	6.38677e-07	-5.07631e-06	-0.0226573	0.0100546	-0.00557649	0	5288.53
3763	9.55928	7.1637	0.0575201	-9.09258e-06	7.69333e-08	-0.0247527	-0.00364546	-0.0193862	0	7741.08
3765	2.69283	7.04157	0.0739679	7.32085e-06	-9.03788e-07	-0.0888008	-0.00225267	-0.00491062	0	10735.9
3771	22.5146	6.84215	0.0531057	6.95917e-07	7.72076e-07	0.0776715	0.00731257	-0.0023666	0	17715.3
3774	24.2994	4.07411	0.0716501	7.0473e-07	-3.1596e-06	-0.0666291	0.00272342	-0.00140349	0	8693.48
3775	21.1568	4.89553	0.0666553	-1.28236e-06	-7.17381e-06	-0.062621	0.00634855	-0.00357388	0	10494.2
3778	1.85507	9.84468	0.0666303	-2.14444e-06	3.45147e-05	0.00986062	-0.00134518	-0.00303907	0	2431.32
3783	23.9369	4.23775	0.0715735	3.70156e-08	-2.12502e-06	0.0135753	0.00307114	-0.00151997	0	5722.21
3785	8.19759	14.8171	0.0560957	2.88865e-06	3.19748e-05	-0.461799	-0.00375782	-0.0289386	0	1535.57
3786	13.9326	12.3972	0.0648627	9.43286e-06	2.03311e-05	0.554812	0.0154035	-0.0444935	0	37018.7
3792	14.0516	14.8896	0.0743138	5.68035e-06	2.90756e-05	0.358335	0.0074876	-0.0536503	0	38279.7
3795	12.3694	2.51404	0.055753	-2.31233e-06	9.29083e-06	-0.0448034	0.00089498	-0.00372749	0	31435.6
3797	6.1865	3.33919	0.0710468	-4.68278e-07	2.89644e-06	0.0214613	-0.00231954	-0.00448894	0	13541.1
3798	5.50781	11.5853	0.0592673	1.38159e-06	6.34691e-05	-0.224193	-0.00724188	-0.0104297	0	2241.5
3800	23.0222	6.24599	0.0681058	-1.24673e-07	-2.08098e-06	-0.0233607	0.00611228	-0.00206745	0	10972.2
3803	11.1207	7.76309	0.0695706	-1.88146e-06	6.00018e-06	-0.152306	0.000104953	-0.0232129	0	34490.4
3804	12.6135	4.15846	0.0638389	-8.01427e-07	6.81585e-06	0.0596508	0.00130358	-0.00882365	0	30062.4
3805	23.4698	7.57661	0.0554453	7.78799e-07	-1.30234e-06	0.0400894	0.00651106	-0.00110468	0	8139.94
3806	17.6939	10.6606	0.0607886	9.70891e-06	1.43738e-05	0.246634	0.0170843	-0.0145796	0	28208.1
3811	18.2507	4.7993	0.0745197	-1.04634e-06	-1.43223e-06	-0.103309	0.00706328	-0.0067366	0	5280.52
3813	20.1863	2.10009	0.0671732	4.39287e-08	-2.47513e-06	-0.0805934	0.00245467	-0.0014019	0	16900.4
3814	16.1067	5.75185	0.050112	-1.35377e-06	-1.03658e-05	0.0350253	0.00731143	-0.0114558	0	10511.6
3819	6.00117	8.52926	0.055619	-3.37754e-06	4.94711e-05	-0.256238	-0.00649915	-0.0121517	0	18406.7
3823	18.1412	8.32056	0.064284	-1.37327e-06	4.65909e-06	0.120755	0.0139682	-0.0124331	0	5829.41
3826	26.6226	6.70015	0.0615483	1.77694e-06	-7.22183e-06	-0.0190945	0.000810509	0.000186178	0	7453.07
3827	1.17972	13.9881	0.0547951	1.43596e-07	9.99046e-05	0.058071	-0.000190713	0.00391248	0	2657.08
3829	16.4583	14.9961	0.0697327	1.77662e-05	1.41694e-05	0.516319	0.00328591	-0.0213706	0	1340.84
3836	11.367	3.41189	0.0615703	5.58736e-07	1.53566e-05	0.0795336	-0.0001975	-0.00682209	0	7394.4
3839	9.93249	12.2933	0.0725687	1.75369e-05	1.11836e-05	-0.0203925	-0.00653643	-0.0435881	0	20837.8
3841	16.1083	4.89391	0.0543975	9.37661e-07	-8.17119e-06	-0.1107	0.00704697	-0.00920655	0	16433
3843	17.1761	7.34979	0.0583703	-2.76645e-08	-3.30452e-07	0.152652	0.0120759	-0.012709	0	15171.1
3846	2.41286	14.4679	0.0549221	9.39298e-06	0.000101884	-0.0840554	-0.000643523	0.00364503	0	964.552
3848	10.5381	3.40065	0.0707416	4.94989e-07	1.8285e-05	-0.053853	-0.000574267	-0.00648005	0	14729.2
3850	22.391	3.82326	0.0688243	-4.42372e-07	9.18739e-07	-0.0819989	0.00407976	-0.00206756	0	7369.71
3851	17.9798	11.6574	0.0630064	2.4384e-05	7.59341e-06	0.324168	0.0157637	-0.0130191	3	25669
3852	9.33585	6.38985	0.0584003	1.50349e-06	-6.36024e-06	0.0851362	-0.00340209	-0.0151499	0	1889.52
3853	9.85976	8.29664	0.0617272	9.01871e-08	-8.58037e-07	-0.0352859	-0.00296504	-0.0243634	0	14784.6
3855	23.007	7.23897	0.0580163	2.66631e-07	-4.18665e-07	-0.0141402	0.00715126	-0.0018137	0	13166.7
3856	1.91516	1.1051	0.073815	3.4389e-07	9.06806e-07	0.0489737	-0.000109794	-0.000216464	0	4829.09
3859	20.3683	9.3315	0.0553028	1.5405e-06	-2.68566e-06	0.0854977	0.0130356	-0.00470484	0	22990.1
3862	26.8794	3.6913	0.0615808	4.40781e-07	-3.06906e-06	-0.00051382	0.000225962	-0.000857938	0	3849.06
3863	18.0842	1.08697	0.0705584	-7.3657e-08	2.23545e-07	-0.100922	0.00043735	-0.000256742	0	3779.58
3864	4.38639	3.18411	0.0695522	-2.34987e-07	6.00982e-06	-0.0037291	-0.00180547	-0.00305641	0	11435.2
3865	2.69498	5.98427	0.0698256	-2.10179e-07	-3.71588e-07	-0.00318668	-0.00177828	-0.00469745	0	11914.7
3869	5.8296	11.9703	0.0567482	7.56601e-06	7.03326e-05	-0.433724	-0.0075811	-0.0119134	0	10699.1
3876	6.13744	8.46172	0.0749112	-3.6551e-06	4.62228e-05	0.0305199	-0.00625804	-0.0126106	0	7295.54
3878	16.5182	3.74406	0.0514407	1.51718e-07	-8.13184e-07	-0.304202	0.00512721	-0.00550706	0	7796.9
3881	6.74057	12.0753	0.0558099	-3.30449e-07	7.18817e-05	-0.306959	-0.00889564	-0.0174161	0	20106
3882	21.3129	2.56933	0.0708149	-1.40093e-07	-4.89354e-06	-0.031849	0.00298267	-0.00196697	0	12462.7
3883	12.9022	13.0642	0.0739474	1.43747e-05	2.51218e-05	-0.028298	0.00984524	-0.0562515	0	29570.4
3884	13.6222	5.7555	0.0662946	1.82621e-07	2.68621e-06	-0.0279266	0.00459763	-0.0144784	0	11800.2
3885	4.51026	11.8983	0.0595048	-9.87495e-06	4.02788e-05	-0.133452	-0.00579455	-0.00622002	0	11227.8
3886	1.15102	6.93476	0.0651427	1.16386e-06	1.53433e-05	-0.00958882	-0.000288707	-0.00397837	0	5204.69
3900	17.0433	3.03325	0.0612458	2.93791e-06	5.1773e-06	-0.0430798	0.00383545	-0.00438861	0	20057
3903	13.4234	8.58071	0.0743312	-1.14759e-06	4.91349e-06	-0.0154252	0.00671294	-0.0256577	0	10642.8
3904	12.3296	12.7696	0.0675058	4.467e-06	3.22162e-05	0.0827399	0.00691555	-0.0559847	0	34269.7
3905	13.9539	11.5798	0.0746858	2.54328e-05	-6.54792e-06	-0.133145	0.0140774	-0.0397507	0	22880.8
3906	12.8505	9.33399	0.0592569	1.92362e-06	1.93914e-05	0.18876	0.00659314	-0.031641	0	2821.4
3909	5.66523	12.4412	0.0671649	3.33695e-06	6.93188e-05	-0.122241	-0.00712015	-0.0102837	0	18115.2
3912	16.4431	7.66733	0.0570961	-4.1331e-07	-7.38757e-06	0.0299825	0.0122603	-0.0159223	0	9006.66
3913	25.4644	3.80103	0.062432	2.96634e-07	-2.62033e-06	0.0723355	0.00149284	-0.0012556	0	5528.05
3914	11.2503	14.5557	0.0733503	-1.30755e-06	5.33608e-05	-0.274837	0.000191916	-0.0724443	0	65832.7
3918	12.7747	15.6227	0.0636365	4.10406e-06	4.16767e-05	0.220999	0.00104772	-0.0813798	0	94184.1
3919	16.292	3.64278	0.0502387	1.97254e-06	-7.02175e-07	0.1129	0.00488061	-0.00543884	0	6931.79
3921	5.29359	3.10791	0.0633075	-5.31204e-07	3.20592e-06	0.0200659	-0.0020678	-0.00328005	0	16554.4
3922	8.36267	11.7682	0.0587764	6.54956e-06	1.79078e-05	-0.0262199	-0.009099	-0.029842	0	25275.7
3927	3.44984	6.87295	0.0697388	2.80522e-06	-3.55716e-07	-0.0217193	-0.00335542	-0.00552147	0	9794.33
3928	5.39216	3.17536	0.056328	-5.67696e-07	3.22165e-06	-0.00526107	-0.00220247	-0.00334861	0	17085.7
3934	22.774	6.63991	0.056191	1.05844e-06	4.00237e-07	0.0113692	0.00660346	-0.00206695	0	5443.1
3937	1.90938	13.9015	0.0676083	9.46013e-07	9.73919e-05	-0.122445	-0.000907578	0.0032302	0	1995.17
3940	16.0915	4.55037	0.0645726	7.39718e-07	-6.16139e-06	-0.164834	0.00558883	-0.00816135	0	14651.5
3941	26.6067	2.4658	0.0550538	-4.7941e-07	-2.02479e-06	-0.0297867	0.000192353	-0.000731955	0	6285.7
3944	12.7127	4.0859	0.0591406	-9.59599e-07	6.86721e-06	0.079559	0.00149044	-0.00850304	0	1461.86
3946	6.92787	6.72567	0.0695431	-7.04424e-06	2.68477e-05	-0.0661541	-0.00512999	-0.0119191	0	15582.7
3947	8.24998	10.1094	0.0733352	7.41747e-07	3.97781e-05	-0.0437305	-0.00686033	-0.0252389	0	35988.4
3948	15.5975	8.17013	0.0683211	1.0885e-07	-5.19869e-06	-0.0875704	0.0121591	-0.0201593	0	22389.6
3949	17.6258	11.1053	0.0509874	1.85395e-05	8.66353e-06	0.143708	0.0171969	-0.015087	0	1750.95
3951	6.27543	6.95626	0.0655391	-5.77683e-06	2.88471e-05	-0.0317214	-0.00527769	-0.0105651	0	21055.4
3954	14.4454	12.2213	0.0623986	1.85975e-05	1.9087e-05	-0.124412	0.0167234	-0.0401516	0	24374.7
3955	10.8302	9.37499	0.0671943	3.77634e-06	1.16413e-05	-0.10937	-0.000798547	-0.0308828	0	23344.2
3959	20.8387	2.17121	0.0636947	1.24761e-07	-3.02543e-06	-0.0454477	0.00260687	-0.00140579	0	5377.84
3961	10.1287	3.80659	0.0601669	6.21764e-07	1.10274e-05	0.0598146	-0.000795678	-0.00741677	0	12725.6
3964	16.3981	4.39624	0.0693892	1.54702e-06	-3.94649e-06	0.0856971	0.00590666	-0.00713821	0	12836.6
3965	24.0117	7.30816	0.0541737	1.1825e-07	-3.90947e-06	-0.0201179	0.00551929	-0.000643411	0	6041
3968	12.7635	13.0354	0.0678998	1.52008e-05	2.66014e-05	0.0509032	0.0103486	-0.0583294	0	17174.7
3969	20.9928	7.95152	0.0679346	6.88283e-07	-1.04739e-05	-0.0677926	0.0107186	-0.0039954	0	3183.12
3971	22.8912	5.94344	0.0694973	2.53993e-08	-2.26883e-06	-0.0880843	0.00596229	-0.00219948	0	11226.4
3972	15.7176	4.46828	0.0692248	7.62359e-07	-7.56484e-06	-0.00349313	0.00551084	-0.00855844	0	13946.9
3973	9.79912	15.3256	0.0671955	7.86876e-07	4.32824e-05	-0.679506	-0.00205617	-0.0590588	0	21558.1
3977	11.7437	13.0384	0.0674645	-5.69206e-07	3.59985e-05	0.120003	0.0043479	-0.0575518	0	51504.1
3978	26.9374	1.59583	0.0638	-1.47554e-09	-2.22156e-06	-0.0183914	5.46293e-05	-0.000367834	0	4452.89
3983	16.9707	10.0911	0.0718977	1.92271e-06	1.30857e-05	0.0948533	0.0169519	-0.017996	0	6994.54
3985	2.88802	3.49957	0.0501551	-1.28978e-06	7.22855e-06	-0.0268614	-0.00120023	-0.00306866	0	7829.47
3986	26.1489	1.03445	0.0623929	3.67314e-08	-5.59624e-07	-0.0404727	4.36614e-05	-6.03664e-05	0	1689.82
3994	18.0908	11.9336	0.0575157	2.3902e-05	5.13594e-06	-0.240122	0.0154948	-0.0120766	0	13929.7
3997	23.9438	4.84809	0.0602473	4.33661e-07	-1.34944e-06	0.0325741	0.00367475	-0.00142456	0	5485.94
3998	11.2247	8.96362	0.0560994	1.10157e-05	1.0339e-05	0.226119	-0.000903287	-0.0290436	0	22677.6
4000	6.58392	13.4781	0.0706538	2.16491e-07	6.30407e-05	-0.366229	-0.00726559	-0.0147726	0	3199.18
4002	24.4373	6.74829	0.0501567	4.48402e-07	-9.24275e-06	0.171355	0.0042886	-0.000677232	0	10905.4
4007	14.3309	1.16374	0.0501607	-1.23774e-07	-1.00001e-08	0.143458	-1.9399e-05	-0.000342036	0	15908
4011	13.8861	8.7658	0.0742602	1.90188e-06	1.73111e-05	-0.253655	0.00872774	-0.0266117	0	24121.9
4012	14.1921	3.4305	0.0570594	-3.63586e-06	3.6298e-06	-0.00393148	0.00256364	-0.00563557	0	16954.5
4015	16.0416	3.67183	0.0715494	2.21194e-06	-1.62817e-06	0.0191492	0.00501699	-0.0061449	0	20211.3
4016	21.1813	5.99561	0.0701638	-1.15453e-06	-8.65835e-06	-0.000316158	0.00795501	-0.00416372	0	12490.4
4017	25.2699	7.35974	0.0584386	2.44738e-06	-1.20862e-05	0.0464998	0.00310777	0.000592802	0	7466.34
4019	3.96744	1.74725	0.0589099	3.83942e-08	2.54866e-06	-0.00114349	-0.000606058	-0.000998441	0	4476.39
4020	1.20001	2.71282	0.0539244	-1.04276e-08	3.41523e-07	0.00778451	-0.000144625	-0.00182292	0	11066.8
4021	3.63507	8.05574	0.0543836	-9.76532e-07	2.41985e-05	-0.0246685	-0.00364154	-0.00603449	0	15473.6
4023	14.5179	11.2796	0.0688551	-7.42119e-06	-1.655e-05	0.266159	0.01563	-0.0358694	0	12898.8
4025	2.49911	7.60687	0.0724735	2.5752e-06	7.12052e-06	-0.00942301	-0.00222783	-0.00489277	0	9003.39
4028	20.8287	4.10208	0.0584646	-2.13032e-06	-7.94409e-06	-0.00927487	0.00560881	-0.00323806	0	2360.06
4035	12.3624	15.8631	0.0515807	0	4.30118e-05	-0.0366135	0	-0.0854881	0	37468.3
4038	8.97534	3.3019	0.050107	7.4294e-07	3.61549e-06	-0.140392	-0.00136186	-0.00613003	0	9485.33
4040	14.9731	1.58947	0.0572039	-4.71929e-07	8.1505e-07	0.0862799	0.000918401	-0.00116384	0	9892.89
4050	8.21911	13.0525	0.0552444	1.30577e-05	2.4186e-05	-0.386803	-0.0104513	-0.0312492	0	8487.85
4052	23.1806	9.73622	0.0507918	-3.52828e-07	-2.96846e-06	0.0216259	0.00737259	0.00157569	0	6324.21
4053	20.3363	3.80896	0.0629752	-2.53173e-06	-3.58355e-06	0.0330719	0.00575642	-0.00360368	0	8283.55
4056	12.3114	4.63915	0.0693571	-2.74284e-06	8.4993e-06	-0.0969997	0.00085147	-0.0106546	0	10458.3
4059	13.3981	7.08416	0.0747271	2.45546e-07	8.80265e-06	0.164515	0.00508335	-0.0196268	0	20600.4
4060	23.0234	6.89296	0.0500955	3.73394e-07	-1.19276e-06	-0.0519131	0.00652051	-0.00189617	0	5573.97
4061	25.4867	6.16643	0.0742269	8.79169e-07	-1.02717e-05	-0.0035255	0.00241022	-0.000552167	0	6350.85
4062	19.3919	3.85928	0.0593086	-6.63265e-06	2.05989e-06	-0.0671356	0.00605523	-0.00422812	0	6463.52
4064	3.5157	8.16399	0.0720407	-9.91782e-07	2.05945e-05	-0.0647512	-0.00364978	-0.0058851	0	7254.83
4065	17.2845	14.1869	0.0704772	8.20493e-06	4.79501e-06	0.318065	0.00996297	-0.0146674	0	5818.28
4067	22.1432	4.34073	0.0563027	-9.53678e-07	2.1522e-06	-0.0314026	0.00517527	-0.002481	0	12349.8
4070	1.81305	12.776	0.0533691	8.95055e-07	8.33046e-05	-0.125738	-0.00120532	0.00163022	0	2047.5
4072	12.486	15.8404	0.0741419	0	3.82211e-05	-0.0391963	0	-0.0855193	0	29702.1
4076	15.2863	14.244	0.0517036	9.07278e-06	2.70443e-05	0.734806	0.0107436	-0.0360548	0	16745
4077	13.2511	12.2808	0.0504497	9.98008e-06	2.11211e-05	0.528223	0.010838	-0.0487677	0	33727.7
4078	5.99562	1.31959	0.0506772	-2.24872e-07	-5.93343e-07	0.110739	-0.000393564	-0.000697285	0	11417.5
4079	16.7313	13.9824	0.0668978	6.156e-06	9.1566e-06	0.332415	0.0113831	-0.0196764	0	1592.26
4084	1.63095	6.60788	0.0738072	3.78108e-08	1.22447e-05	-0.0071229	-0.000881607	-0.00412322	0	10459.7
4085	16.0639	11.3129	0.0700904	2.21066e-05	1.72392e-05	0.391248	0.0176362	-0.0247697	0	2687.58
4086	7.37902	13.0621	0.052518	5.60954e-06	3.83008e-05	-0.3397	-0.00929362	-0.022318	0	9582.06
4088	26.6771	4.7153	0.0598427	5.57922e-07	-1.91332e-06	-0.0449062	0.000394923	-0.000914637	0	11543.1
4095	6.36252	13.4938	0.0570551	2.10739e-06	7.65455e-05	-0.228867	-0.00645683	-0.012938	0	4021.05
4103	6.44108	2.7777	0.0605254	-2.66774e-07	2.67239e-06	-0.0560224	-0.00186523	-0.00324683	0	13460.3
4106	2.88326	10.861	0.0714545	-3.02917e-06	3.30852e-05	-0.0855852	-0.00377418	-0.00339676	0	2642.43
4113	8.33202	7.9168	0.067494	-2.19206e-06	2.37346e-05	-0.07902	-0.00523757	-0.0187046	0	15508.5
4116	10.176	4.08027	0.0693249	-3.7763e-07	1.12641e-05	-0.0441639	-0.00107721	-0.00819382	0	12991.9
4121	8.19682	3.78972	0.0724925	-1.52268e-06	5.95503e-06	0.0430332	-0.00210894	-0.00651551	0	14622
4124	14.3953	7.01528	0.0731361	-5.36106e-07	2.35542e-06	-0.0527459	0.00729323	-0.0180049	0	14147.7
4127	10.144	7.23331	0.0513406	2.97199e-06	7.77577e-06	-0.105981	-0.00202555	-0.0199232	0	18514.8
4133	16.002	10.9199	0.0560281	1.90921e-05	1.72266e-05	-0.100616	0.018248	-0.0247429	0	25110.1
4135	22.3216	5.48035	0.0521836	2.52104e-07	-1.18453e-06	-0.0466159	0.00606649	-0.00272081	0	12076.5
4138	12.6877	14.1582	0.0703192	1.45593e-05	3.18667e-05	0.81759	0.008844	-0.0667074	0	26389.5
4142	5.25104	7.51396	0.0634133	-1.81421e-06	3.83904e-05	-0.168373	-0.00535005	-0.00919684	0	7943.3
4144	6.84765	11.1842	0.0500694	-1.2568e-07	6.56923e-05	0.211192	-0.00932732	-0.017764	0	7140.4
4145	18.3645	6.42815	0.0511729	4.96139e-06	4.20043e-06	-0.139717	0.0105099	-0.00888342	0	18351.1
4146	10.1486	15.1693	0.0508852	4.53106e-06	4.68718e-05	-0.638241	-0.00348117	-0.066325	0	58613.3
4147	5.12583	4.75298	0.0605799	-5.90333e-06	1.20544e-05	-0.0523456	-0.00307661	-0.00585321	0	8236.21
4150	4.67536	10.9561	0.053728	-6.03185e-06	3.71304e-05	-0.0398411	-0.00650494	-0.00797198	0	19079.6
4151	12.1215	4.99595	0.0577578	-3.2793e-06	8.77453e-06	-0.00876415	0.00153503	-0.0117295	0	7848.07
4152	11.437	10.6309	0.0630387	3.73987e-06	2.33543e-05	-0.0926367	0.00143186	-0.0394067	0	24072.5
4153	24.3968	6.03356	0.0582068	1.14151e-06	-6.02713e-06	0.0991785	0.00416518	-0.00109313	0	8012.38
4154	1.94888	2.16793	0.0610591	-1.5352e-09	1.20319e-06	0.076243	-0.000353034	-0.00132571	0	5579.15
4156	15.0111	2.595	0.0576053	-1.57228e-06	1.1067e-06	-0.170622	0.00225622	-0.00363002	0	16065.5
4160	23.2497	3.32667	0.0582288	-5.28614e-07	-1.51542e-07	-0.0245515	0.00303249	-0.00156295	0	6648.21
4163	21.2104	7.28397	0.0703645	-8.57864e-07	-5.81386e-06	0.0341089	0.00919641	-0.00404975	0	6750.31
4164	14.3689	5.12933	0.0646434	-1.60673e-06	-4.19012e-06	-0.0270427	0.00498319	-0.0116191	0	17090
4167	18.3138	8.83817	0.0696012	2.53098e-08	7.14114e-06	0.0271004	0.0150979	-0.0115658	0	15033.6
4168	5.23204	8.24696	0.0527649	3.49783e-06	3.64987e-05	-0.024086	-0.00573579	-0.00980159	0	4700.62
4171	21.7947	9.25325	0.0710814	1.56425e-07	-3.56992e-06	0.0689755	0.0103088	-0.00209187	0	12890.2
4172	12.0817	13.9793	0.0648587	4.69142e-06	3.525e-05	0.0873653	0.00516265	-0.0680036	0	60556.5
4173	12.3365	5.89992	0.0688274	-2.90205e-06	1.21647e-05	-0.181675	0.00180085	-0.0160265	0	6965.29
4176	5.19681	15.4238	0.0654906	2.86363e-05	6.87565e-05	-0.208807	0.000816355	-0.00297851	0	1823.67
4177	2.40163	6.48182	0.0505321	1.98605e-06	7.31963e-06	0.0375138	-0.00155827	-0.00451778	0	8519.61
4179	10.0109	14.703	0.0589128	8.70951e-06	3.54181e-05	-0.83756	-0.0039475	-0.0595087	0	33419.7
4184	21.1649	4.5489	0.0635042	8.44628e-07	-8.88918e-06	-0.0632994	0.00611329	-0.00340358	0	5397.02
4188	12.3913	6.8494	0.0659968	-2.27764e-06	1.22733e-05	0.0142451	0.00367237	-0.0188891	0	16766
4191	19.4889	9.37669	0.0720973	4.62787e-06	8.81619e-06	-0.11814	0.0149164	-0.00791823	0	4142.46
4196	9.61657	5.60547	0.0715289	-1.00597e-06	-2.4979e-06	0.0925814	-0.00220251	-0.0132687	0	15108.2
4200	18.7908	8.84855	0.0572689	1.72834e-06	1.53741e-05	-0.104155	0.0142795	-0.00996138	0	11759.6
4203	19.2124	1.42276	0.0549855	-2.61935e-07	-4.9836e-07	-0.0250693	0.00108657	-0.00057834	0	4470.64
4206	26.0766	1.97529	0.0630495	-7.49382e-09	-3.73619e-06	-0.0106994	0.000339322	-0.000424693	0	3332.1
4210	3.65792	13.2108	0.0663178	-1.52278e-06	5.52528e-05	-0.0980645	-0.00310752	-0.00102931	0	4122.86
4214	7.98748	11.2512	0.0710004	5.97057e-08	1.89526e-05	-0.141588	-0.00859354	-0.0260258	0	5499.37
4216	2.76166	14.3328	0.0608545	9.07028e-06	9.18994e-05	-0.0889986	-0.00104585	0.00285191	0	1986.87
4220	22.7853	3.58601	0.0575848	-1.24104e-06	2.01223e-07	0.00718328	0.00366097	-0.00192359	0	6921.91
4225	8.72608	13.3126	0.0629602	1.51695e-05	2.49143e-05	-0.282901	-0.00905664	-0.0370565	0	19614.5
4226	9.70231	10.368	0.0675882	4.1042e-07	2.73598e-05	-0.286343	-0.00505965	-0.0325023	0	25311.8
4233	11.5412	13.5773	0.06364	-2.47567e-06	4.57268e-05	0.596633	0.00163231	-0.0647791	0	13351.4
4235	1.47843	9.63654	0.0577111	-3.28354e-06	2.3795e-05	-0.0921787	-0.000742314	-0.00300712	0	8535.56
4237	15.8841	4.26209	0.0736613	1.24114e-06	-6.63344e-06	-0.0912173	0.00534094	-0.00816335	0	5300.19
4240	26.0756	5.02031	0.059117	3.91113e-07	-4.82864e-06	-0.00795493	0.00124692	-0.000911017	0	7832.4
4241	6.25629	5.4993	0.0618566	-1.26027e-06	9.1579e-06	0.0384421	-0.00402677	-0.00803296	0	14485.1
4243	19.0345	2.44424	0.0517933	-1.45104e-06	-2.95897e-08	-0.0633057	0.0029204	-0.00265664	0	7198.93
4246	9.70694	10.728	0.0613645	1.2217e-06	1.99693e-05	-0.180812	-0.00442729	-0.0348956	0	34722.3
4247	24.5723	8.67135	0.0590965	-3.70354e-08	-6.4743e-06	0.110496	0.00467265	0.00119454	0	13350.6
4249	8.73172	8.48924	0.0699526	-8.34483e-06	1.62667e-05	0.00156804	-0.00630964	-0.0212768	0	15289.4
4251	22.7166	1.99143	0.0624149	4.75554e-08	-2.8986e-07	-0.0170825	0.0017725	-0.000789138	0	8626.55
4252	9.67377	1.31775	0.0661605	2.63979e-06	4.27761e-07	0.0586459	-0.000111812	-0.000735325	0	10416.1
4257	9.0177	4.65242	0.0646737	1.17881e-07	2.49289e-06	-0.0462581	-0.0023384	-0.00962673	0	22015.5
4258	19.9572	11.0167	0.0694747	1.00957e-05	6.37335e-06	0.032955	0.0148909	-0.00451321	0	7376.56
4259	5.27017	14.1018	0.0595105	4.35787e-06	7.16295e-05	-0.264736	-0.00348212	-0.00552629	0	3845.59
4260	8.99731	7.99195	0.0715048	-2.76022e-06	6.56307e-06	-0.0194987	-0.00427117	-0.0205063	0	18282.2
4267	20.457	9.01562	0.0553694	1.97813e-06	-2.97973e-06	-0.0253896	0.0125627	-0.0043991	0	3000.54
4269	5.08759	6.34599	0.0733256	-7.78955e-08	3.05815e-05	0.00288749	-0.00443564	-0.00781669	0	14650.8
4270	3.96725	2.52852	0.0517724	4.63429e-07	3.82918e-06	0.0405495	-0.00136662	-0.00203419	0	10152.6
4271	20.2326	3.159	0.0746728	-1.9968e-07	-4.29266e-06	0.0218362	0.00441893	-0.00271032	0	9346.41
4272	6.82944	10.9787	0.0578227	6.25034e-07	6.58473e-05	-0.196674	-0.00814299	-0.0176964	0	3414.54
4273	3.76076	12.1808	0.0712447	-5.30287e-06	3.14458e-05	-0.172315	-0.00414344	-0.00305486	0	6891.22
4274	21.6455	2.74853	0.0556981	2.09097e-06	-3.45735e-06	-0.100048	0.00323418	-0.00196864	0	18307.3
4276	19.7638	9.42879	0.0721289	1.6957e-06	2.40237e-06	0.0445213	0.0142726	-0.00678534	0	9485.57
4278	15.2037	8.84337	0.0582436	-3.54923e-07	3.35172e-06	-0.335752	0.0129131	-0.023465	0	19419.8
4280	3.72319	7.22457	0.0592542	2.09917e-06	4.73133e-06	-0.0489516	-0.00349017	-0.0057656	0	2471.75
4281	8.27737	8.63401	0.0587717	-3.66828e-06	3.75115e-05	0.0418531	-0.00652434	-0.020749	0	21648.8
4286	8.63477	1.3351	0.0726611	2.892e-08	5.93113e-08	0.166714	-1.37682e-05	-0.000581787	0	12719.4
4288	15.6158	3.27853	0.0562143	1.64479e-06	1.19772e-07	0.0933742	0.00394365	-0.00517501	0	13923.2
4290	26.2521	9.27716	0.0594695	3.69394e-07	-5.17999e-06	0.119485	0.00138218	0.00370459	0	3757.8
4291	13.5475	14.8226	0.0610514	1.04773e-05	3.13244e-05	0.949189	0.00778519	-0.062118	0	8520.45
4293	8.6928	10.8216	0.0634549	9.78173e-06	1.52794e-05	-0.0523336	-0.00747497	-0.0291373	0	26631
4294	21.0807	8.49986	0.0744424	2.22489e-06	-9.69893e-06	0.0748009	0.0113055	-0.00365144	0	1635.02
4298	24.0717	2.58725	0.0728639	-3.83452e-08	-1.56612e-06	0.0152905	0.0018326	-0.000976742	0	5147.52
4299	7.46307	1.34235	0.0711488	-1.53103e-06	2.2408e-07	-0.0119682	-0.000531849	-0.000960602	0	17391.7
4301	18.2916	4.22797	0.0530268	-8.09818e-08	1.34953e-05	0.039867	0.00656258	-0.0056648	0	4230.27
4302	4.44422	12.9954	0.0507384	-3.47842e-06	6.19031e-05	-0.208676	-0.00457436	-0.00417289	0	740.121
4303	19.1736	11.3154	0.0545568	1.57921e-05	8.06694e-06	0.0220347	0.0155669	-0.00765799	0	11451.1
4309	11.6834	11.0372	0.0621761	9.37088e-06	2.76976e-05	0.126221	0.00280024	-0.0428664	0	30692.1
4310	10.0538	15.2337	0.0596968	2.54684e-06	4.71395e-05	-0.797727	-0.00239357	-0.0640372	0	57739.7
4311	8.78751	6.84896	0.0590064	2.46211e-06	8.23757e-06	-0.0182975	-0.00405112	-0.0166387	0	2987.6
4312	5.33919	13.437	0.0684068	4.60311e-06	7.18814e-05	-0.287255	-0.00506377	-0.00732052	0	9773.26
4313	11.8454	7.43949	0.0544584	2.32641e-06	1.52757e-05	0.35658	0.0012218	-0.0219651	0	21839.9
4314	6.91064	7.33922	0.0562071	-4.33331e-06	2.89549e-05	-0.0280584	-0.00539243	-0.013312	0	17025.6
4315	22.1864	9.35802	0.0516917	-1.22603e-07	-3.97347e-06	-0.00151643	0.00964903	-0.00108058	0	18363.1
4319	16.415	1.88385	0.0559102	6.62295e-07	4.15029e-06	-0.143287	0.00153255	-0.0019458	0	14621.4
4324	3.71285	10.0625	0.0649097	3.88597e-06	2.54209e-05	0.0768992	-0.00475189	-0.00585086	0	5467.65
4325	19.861	4.02767	0.0728485	-4.83782e-06	-3.52251e-08	-0.045834	0.00619559	-0.0041249	0	7148.51
4328	23.4111	3.89749	0.0672421	-5.21113e-07	-9.8703e-07	-0.0569205	0.00347481	-0.00176293	0	13549.5
4331	14.8652	11.4062	0.0745706	2.0091e-05	-3.67783e-07	0.204718	0.016432	-0.034107	0	17259.4
4333	3.8263	11.0445	0.0512912	-2.76856e-06	1.81758e-05	-0.166615	-0.00495019	-0.00495336	0	11863.7
4337	21.2613	1.18711	0.0737909	4.40635e-07	-1.19322e-06	-0.0694672	0.000432239	-0.000157704	0	8751.69
4339	16.0204	12.6504	0.0536922	2.55683e-05	2.37384e-05	0.104893	0.0164209	-0.0268558	0	4186.72
4340	13.1813	12.1925	0.0621619	1.06563e-05	2.08776e-05	0.407392	0.0110861	-0.0483844	0	10656.5
4341	3.91468	12.9384	0.0657493	-3.56007e-06	5.39816e-05	-0.141996	-0.00383026	-0.00236862	0	2007.32
4343	6.66831	13.3675	0.0684204	3.29805e-07	5.9969e-05	-0.303858	-0.00760726	-0.0152428	0	20504.7
4344	11.7546	10.625	0.0631256	7.93603e-06	2.61392e-05	-0.405407	0.00288737	-0.0400463	0	38372.8
4349	17.1232	2.9389	0.062735	2.20364e-06	6.66685e-06	0.0249871	0.00372685	-0.00418921	0	18406.3
4350	17.3617	1.60246	0.0724718	6.91573e-07	7.60766e-07	-0.163585	0.00137216	-0.00109404	0	15613.8
4353	10.4622	8.93571	0.0561513	7.80094e-07	7.04471e-06	-0.148749	-0.00194876	-0.0282282	0	10344.4
4355	24.447	3.30361	0.0509401	5.34995e-07	-2.41279e-06	-0.0558009	0.00200528	-0.00117825	0	4947.48
4356	17.2086	11.4398	0.0736912	2.2956e-05	1.21238e-05	0.31858	0.0169362	-0.0173625	3	30581.9
4360	4.81929	13.1638	0.0611385	1.72211e-07	6.295e-05	-0.164571	-0.00486607	-0.00543314	0	6263.25
4365	6.08786	1.25979	0.0593025	-2.37029e-07	-3.53674e-07	0.0881809	-0.00026809	-0.000442348	0	14113.2
4367	5.50133	14.2868	0.0650111	1.07905e-06	7.39375e-05	-0.269544	-0.00296001	-0.0065108	0	4781.54
4369	11.4061	10.2701	0.0740622	2.55886e-06	2.30353e-05	-0.0867234	0.00128353	-0.0366927	0	41535.7
4371	11.7635	2.99262	0.0563523	1.24137e-07	1.26063e-05	0.0625244	0.000222238	-0.00519554	0	9110.64
4374	6.2651	13.674	0.053883	1.09964e-06	7.68129e-05	-0.143734	-0.00588207	-0.0123292	0	7909.47
4382	11.2666	10.2206	0.0740401	1.66703e-06	2.31305e-05	-0.174973	0.000923782	-0.0356401	0	13826.4
4385	24.83	9.29126	0.0609203	3.32453e-07	-6.26737e-06	-0.0361345	0.00409598	0.00220972	0	8185.1
4388	8.19878	10.3712	0.0626391	5.15965e-06	3.51174e-05	-0.0619204	-0.00695754	-0.0257312	0	13633.1
4391	10.7815	9.15827	0.054094	4.01408e-06	1.05042e-05	-0.0481709	-0.00189589	-0.0288027	0	14849.6
4396	7.21322	3.13174	0.0660756	1.38153e-06	4.83419e-06	-0.0501186	-0.00203087	-0.00440674	0	20922.8
4398	14.4286	15.152	0.0562779	4.16247e-06	2.86925e-05	0.688735	0.006154	-0.047955	0	52176.7
4402	18.8855	3.00674	0.0715026	-3.43942e-06	7.43632e-07	-0.0528374	0.00416466	-0.0033423	0	14565.6
4403	13.7148	4.7324	0.0697905	-4.42298e-06	1.00219e-06	-0.157921	0.00373924	-0.00990442	0	13843.6
4406	4.46692	5.36127	0.0508136	-7.1893e-07	1.01617e-05	-0.026728	-0.00331018	-0.00580788	0	6709.5
4410	20.2216	8.29086	0.0634053	7.35382e-08	-8.35132e-07	-0.0356737	0.0125262	-0.00560699	0	10759
4412	14.0919	1.12366	0.0585071	-2.63605e-07	-2.55392e-08	-0.018493	7.81024e-05	-0.000459765	0	11016.6
4413	18.5252	5.38023	0.0657757	1.81316e-06	6.15927e-06	0.0460128	0.00867279	-0.00678907	0	9203.91
4416	2.63306	7.58657	0.0632761	-2.18327e-06	3.27603e-06	-0.0204195	-0.00238682	-0.0050146	0	14075.6
4418	21.0072	3.74886	0.060574	-2.74332e-06	-1.08004e-05	-0.0276672	0.00494376	-0.00288389	0	13223
4423	6.70855	5.00627	0.0606139	5.36374e-08	6.27805e-06	-0.164792	-0.00383199	-0.00821678	0	16246.7
4427	2.02123	8.16933	0.0528163	5.02921e-06	6.86415e-06	-0.0101778	-0.00175727	-0.00422725	0	5633.27
4428	7.91033	9.4897	0.0574446	-1.53552e-06	5.18306e-05	-0.213002	-0.00728367	-0.0210378	0	17097.8
4430	8.3334	6.19602	0.067764	-7.99688e-07	1.01198e-05	-0.200044	-0.00399552	-0.0131953	0	2369.51
4432	15.7535	12.718	0.0631021	1.16779e-05	1.01255e-05	0.489202	0.0159124	-0.0305353	0	9372.29
4435	24.6125	7.66066	0.0518293	-5.32339e-09	-9.32145e-06	0.0558774	0.00475966	0.000194621	0	3603.79
4436	23.2771	9.22345	0.0541707	1.70887e-07	-3.60116e-06	-0.0314029	0.0073738	0.000497546	0	9657.95
4437	19.9337	2.14825	0.0738374	-3.90851e-07	-1.6703e-06	-0.0581174	0.00268161	-0.00146763	0	9573.59
4439	25.7198	5.60768	0.0553535	2.06377e-06	-6.47117e-06	0.0806826	0.00170157	-0.000724421	0	9788.71
4440	9.74408	5.81843	0.0548685	-2.78945e-06	-3.02165e-06	-0.112913	-0.00258218	-0.0134589	0	11621.3
4445	16.8744	14.6416	0.0677883	1.44423e-05	1.42598e-05	0.504317	0.00665213	-0.017665	0	659.348
4446	24.4066	8.95279	0.0747783	-3.4386e-07	-5.61614e-06	0.170878	0.00458539	0.00164643	0	7300.95
4448	10.49	12.5989	0.0711586	2.00572e-05	1.5561e-05	-0.10239	-0.0049594	-0.0512309	0	26269.1
4449	9.17633	15.3006	0.0612435	-2.736e-06	2.74435e-05	-0.6699	-0.000814346	-0.0439252	0	36666.3
4451	23.3289	2.72096	0.0506442	3.78794e-07	-1.75996e-07	0.0404004	0.00224753	-0.00121039	0	8370.5
4452	18.2403	9.79015	0.0512778	2.8938e-06	1.23187e-05	0.373057	0.0167366	-0.0120149	0	25886.7
4453	16.4338	4.13965	0.0717411	3.41541e-07	-2.89865e-06	-0.0305645	0.00594616	-0.00677728	0	8102.72
4454	16.6571	9.988	0.0725207	3.66774e-06	9.04101e-06	0.232622	0.0168617	-0.0198762	0	17468.5
4456	25.1859	9.80201	0.0644321	1.21025e-06	-6.38868e-06	-0.00733448	0.00294226	0.00335013	0	7127.99
4462	6.09858	10.2271	0.0578395	7.74274e-06	6.25001e-05	-0.0834432	-0.00761316	-0.0136443	0	5305.3
4464	6.63831	13.7045	0.0673111	1.60912e-07	5.59006e-05	-0.411367	-0.00700959	-0.0146686	0	3105.02
4470	5.72958	14.1778	0.0670224	1.26111e-06	7.79256e-05	-0.272452	-0.00360966	-0.00784115	0	1844.45
4473	22.6274	3.97903	0.0502189	-1.24524e-06	1.11191e-06	-0.0264041	0.00423923	-0.00211611	0	7751.34
4475	12.2608	2.71791	0.0582695	-8.75024e-07	1.03484e-05	-0.108502	0.000702219	-0.00449076	0	21222.4
4481	7.36097	14.844	0.0565475	8.39011e-06	4.40857e-05	-0.367005	-0.00256602	-0.0182898	0	5828.49
4485	9.43568	3.04752	0.070215	2.25679e-06	7.45348e-06	-0.208556	-0.00086665	-0.00571016	0	29665.6
4486	21.2932	9.74926	0.0588734	-1.10026e-06	-3.58477e-06	0.107214	0.0116905	-0.00255098	0	17380.3
4488	18.0478	4.99912	0.0727063	1.66069e-06	-1.81722e-06	-0.0411042	0.00773337	-0.00712407	0	11030.2
4491	16.3878	5.91894	0.0544378	-1.55096e-06	-7.68238e-06	-0.143583	0.00837425	-0.0111983	0	13946.9
4495	9.75347	9.80352	0.053568	-2.12257e-06	2.00119e-05	-0.196615	-0.00394203	-0.0310041	0	19794.8
4497	8.31095	1.21114	0.0675832	-6.8488e-07	5.88638e-08	0.0965033	-7.80222e-05	-0.000641042	0	7874.35
4502	8.21985	15.6507	0.0594097	4.94783e-06	4.17305e-05	-0.707068	0.00460777	-0.0265895	0	3317.47
4504	10.9157	10.8292	0.0733779	-5.14708e-07	2.51892e-05	0.126771	-0.000347969	-0.039723	0	30401.4
4506	13.4865	10.0777	0.0539402	-5.38829e-06	1.63435e-06	0.203115	0.0110638	-0.0341293	0	31901.8
4510	9.33351	1.35049	0.0568605	1.92845e-06	6.49252e-07	0.0374638	4.3987e-05	-0.00122725	0	13241.5
4511	5.57044	9.5126	0.0575268	4.50697e-06	4.69115e-05	-0.0902523	-0.00635548	-0.0111974	0	12646.4
4512	18.13	2.04883	0.067381	6.41497e-08	1.29711e-06	-0.0592608	0.00261225	-0.0019148	0	11158.2
4514	1.03988	9.24197	0.072348	1.00676e-06	2.54934e-05	-0.0111522	-0.000125036	-0.00288404	0	3504.03
4516	21.1871	9.5198	0.0598191	-1.5938e-06	-5.05333e-06	-0.0167172	0.01167	-0.00275613	0	7592.66
4517	16.9475	11.0201	0.0737693	1.89865e-05	1.58781e-05	0.212425	0.0185991	-0.0191105	0	12609
4521	8.04442	8.07429	0.0567385	-4.22053e-06	3.6166e-05	-0.00487783	-0.00587367	-0.0177232	0	10081.6
4522	1.06837	7.31056	0.051551	-2.63196e-07	2.45991e-05	0.000114716	-0.000153635	-0.00390268	0	4620
4524	23.0099	4.18026	0.0692819	-9.57427e-07	3.59001e-07	-0.0756981	0.0040323	-0.00198513	0	7762.83
4525	25.9665	1.16324	0.0659435	1.39045e-08	-7.56063e-07	-0.0144094	0.000108856	-7.50184e-05	0	4434.64
4526	8.1038	4.70518	0.0696796	-3.01747e-07	5.61833e-06	-0.11065	-0.0030397	-0.0092202	0	15591.8
4527	19.2072	7.177	0.0738252	7.64012e-07	9.4456e-06	0.0537051	0.0117758	-0.00769098	0	10201.6
4528	19.3296	7.22733	0.0585512	5.49757e-07	7.19536e-06	0.132713	0.0117133	-0.00743712	0	11595.7
4529	1.61294	9.48458	0.0577385	-1.19267e-06	1.9898e-05	-0.114912	-0.000722969	-0.00305796	0	4214.74
4534	2.44772	13.2989	0.0504644	1.09789e-06	7.51481e-05	-0.021862	-0.00160549	0.00189356	0	4497.11
4535	2.26328	9.62287	0.0558618	-2.71545e-07	3.80407e-05	-0.0184861	-0.00189565	-0.00370539	0	9274.87
4540	24.6686	7.99684	0.0533382	1.56723e-08	-8.32053e-06	-0.0265277	0.00456295	0.000741823	0	13150.5
4542	19.5581	12.1202	0.0579642	2.23618e-05	9.78948e-06	0.224706	0.0137432	-0.00573333	0	5780.93
4544	3.96576	12.7101	0.0678627	-6.23583e-06	5.19245e-05	-0.0960963	-0.00420237	-0.00297391	0	1618.25
4546	24.0471	3.06708	0.0567297	2.43472e-07	-1.32241e-06	0.019234	0.0022535	-0.0013085	0	13851.4
4550	11.6231	2.76119	0.0701909	-3.01816e-07	1.31691e-05	-0.0573321	0.000480076	-0.00471055	0	7049.91
4551	3.50618	4.33507	0.0645881	6.59552e-07	9.39997e-06	0.0165128	-0.00201565	-0.00391336	0	9583.79
4552	5.11417	4.36794	0.070226	-3.79135e-06	8.90848e-06	-0.144196	-0.00293985	-0.00523284	0	24644.6
4553	3.77045	6.16784	0.0702231	2.35097e-07	-3.82372e-06	-0.0564369	-0.00320635	-0.00552988	0	10263.4
4554	9.42983	5.12706	0.0714171	5.92183e-07	8.20761e-07	0.0107979	-0.00253118	-0.0114648	0	9340.47
4556	13.1604	3.7701	0.0549857	-1.18765e-06	1.83459e-06	-0.116492	0.00182701	-0.00706606	0	22108.8
4557	8.3404	11.6527	0.059124	5.20769e-06	1.68375e-05	0.11037	-0.00889217	-0.0295833	0	23907.8
4560	11.7037	15.6512	0.0747677	3.61002e-06	5.71806e-05	0.0137575	5.84853e-05	-0.0881972	0	34569.5
4562	13.3042	5.51956	0.0711018	-6.589e-07	3.85584e-06	-0.369852	0.00321818	-0.0138187	0	21666.7
4564	26.8975	2.62172	0.0548887	3.57359e-09	-3.05649e-06	-0.0335987	6.64376e-05	-0.000712971	0	3544.62
4565	8.47896	3.68327	0.0649183	-2.47416e-06	5.65853e-06	-0.016953	-0.00147199	-0.00685977	0	30984.7
4566	14.8756	12.8861	0.0613772	6.45332e-06	2.6703e-05	0.584269	0.0151495	-0.0373614	0	26338.2
4568	6.26345	15.6009	0.0739092	2.36237e-05	5.0543e-05	-0.276166	0.00196406	-0.00788564	0	1479.69
4569	4.76911	11.0179	0.0588369	-5.82396e-06	3.99765e-05	-0.0770576	-0.00664158	-0.00818626	0	14160.2
4572	9.83574	12.1859	0.0723756	1.81868e-05	1.00472e-05	-0.128637	-0.00680475	-0.0429001	0	34791
4573	13.7127	2.70937	0.0563393	-3.93314e-06	3.10143e-06	0.0570236	0.00156626	-0.00381326	0	5524.61
4574	8.07287	6.4343	0.0611989	-5.19175e-06	1.61862e-05	-0.110616	-0.00434238	-0.0138183	0	12179.2
4579	19.3715	6.17144	0.0592634	3.11606e-07	4.34223e-06	0.100619	0.00956135	-0.00660417	0	9031.02
4581	6.92206	4.26606	0.069379	2.62057e-06	4.95274e-06	0.0643826	-0.00303236	-0.00665584	0	8133.47
4589	15.359	6.30201	0.0699281	-2.29533e-06	-5.25883e-06	-0.0163735	0.00795366	-0.0138022	0	21962.9
4593	12.847	12.3325	0.0665716	7.57801e-06	2.75427e-05	0.190597	0.00963876	-0.0500234	0	35253.9
4595	19.2944	4.57076	0.067949	-6.1656e-06	1.21639e-06	-0.0296071	0.00708056	-0.00493721	0	7463.68
4596	4.27007	14.2034	0.0713695	2.47415e-06	7.18888e-05	-0.237878	-0.00227897	-0.00116208	0	4003.81
4597	14.3997	6.57805	0.0720393	-2.23673e-07	5.70998e-07	-0.15365	0.00719696	-0.0166495	0	11076.4
4599	25.8357	3.44343	0.0590291	-9.39327e-08	-1.596e-06	0.0332862	0.000947299	-0.00103798	0	8478.09
4600	17.4536	10.2648	0.0626978	6.03662e-06	1.17968e-05	0.176319	0.0171468	-0.0158598	0	3105.26
4601	12.9031	8.6838	0.0550122	3.46326e-07	1.91426e-05	-0.0298708	0.00511966	-0.0272957	0	4952.85
4603	23.2451	3.1939	0.074678	-2.14091e-07	-1.08191e-07	-0.0362641	0.0029261	-0.00151386	0	10465.9
4604	14.7402	5.84492	0.0633313	-5.48532e-07	-4.40588e-06	-0.0187783	0.00632379	-0.0130365	0	20813.3
4605	7.98276	2.9887	0.0612144	-9.36919e-08	6.35531e-06	0.0354172	-0.00171821	-0.00454386	0	23919.1
4607	24.2796	1.91275	0.0651711	-4.37873e-07	-2.02669e-06	-0.0187358	0.000956006	-0.000557596	0	5661.13
4608	24.5077	4.83373	0.0724422	-1.95422e-07	-3.23456e-06	-0.0262715	0.00301708	-0.00138637	0	6036.49
4609	19.7349	3.45037	0.0515852	-2.3432e-06	-5.71101e-07	0.00428619	0.0051635	-0.00325969	0	16588
4610	18.26	7.3841	0.0739447	2.98182e-06	3.9879e-06	0.159527	0.0120765	-0.00962943	0	10269.1
4613	5.87785	6.50911	0.0518355	-3.88784e-06	2.6751e-05	0.0493018	-0.0049897	-0.00956224	0	18573.4
4614	12.7815	8.37716	0.0534248	5.77081e-07	1.6067e-05	0.280973	0.0046776	-0.0256708	0	33772.8
4616	21.4122	9.72647	0.0628192	-3.08861e-06	-4.20956e-06	0.150464	0.0114923	-0.00217431	0	17159.9
4619	5.17342	9.3067	0.0548327	6.43827e-06	3.64359e-05	-0.0356355	-0.00601289	-0.0101865	0	14852.2
4621	4.74935	13.9035	0.0508774	4.09453e-06	6.18097e-05	-0.160532	-0.00340706	-0.00352508	0	3444.68
4622	20.5246	7.78032	0.0696597	-2.40462e-07	-4.90564e-06	0.0169746	0.0113945	-0.00481088	0	18993.5
4624	4.65242	4.21174	0.067572	-4.79368e-06	8.43829e-06	-0.0271197	-0.00259084	-0.00432641	0	16978.2
4625	13.1793	7.10449	0.060168	7.21985e-07	5.78629e-06	0.229627	0.00513537	-0.0199527	0	21555
4627	25.3386	6.46689	0.0521484	4.38623e-07	-1.13941e-05	0.0754372	0.00257003	-0.000219863	0	2530.83
4628	3.62038	15.5267	0.0602974	2.28685e-05	9.11943e-05	-0.150588	0.000920644	0.00252654	0	1101.01
4629	1.42157	6.01177	0.0698451	-3.14093e-06	6.8421e-06	-0.0228552	-0.0005605	-0.00397171	0	11128.5
4630	10.3325	4.22872	0.0574941	3.89625e-07	1.30816e-05	0.130439	-0.000623037	-0.00843665	0	18392.1
4632	16.8725	10.3158	0.0721576	5.30583e-06	1.51834e-05	0.285741	0.0172326	-0.0187154	0	24503.1
4633	9.36364	4.5337	0.06079	3.17541e-07	8.34619e-06	0.304086	-0.00165282	-0.0094509	0	11094.9
4635	9.24411	6.20602	0.070615	-3.7312e-06	-1.2283e-07	0.105551	-0.00304926	-0.0146123	0	24389.8
4637	16.8821	3.37313	0.0682917	7.0058e-07	1.1329e-06	0.145849	0.00433241	-0.00498759	0	17035.9
4638	14.5959	1.01867	0.0645665	-7.68254e-08	2.53755e-08	-0.0551046	4.20016e-05	-8.97445e-05	0	2741.5
4640	10.9858	4.92226	0.0536289	2.35739e-06	2.25933e-05	-0.118338	-0.000193416	-0.0112278	0	3682.93
4641	9.93341	4.4904	0.0742159	6.7906e-07	4.59796e-06	0.0106734	-0.000744243	-0.00942179	0	9019.26
4642	11.5193	15.8601	0.0511037	0	5.80854e-05	-0.00706078	0	-0.0888416	0	34890
4645	19.7016	4.37876	0.0640842	9.1893e-07	5.68079e-07	-0.0518279	0.0064856	-0.00433216	0	6711.75
4647	25.8848	9.94034	0.0643777	4.67677e-07	-2.44554e-06	0.063481	0.00141867	0.00469753	0	8965.23
4648	6.43387	2.54164	0.0537913	-1.47171e-06	1.86711e-06	-0.0232222	-0.00154916	-0.00291153	0	8596.78
4649	10.3547	5.11034	0.068831	4.50902e-06	4.22666e-06	-0.107788	-0.00152704	-0.012176	0	18525.8
4651	11.4812	14.5698	0.0655006	5.08523e-07	5.22642e-05	-0.856283	0.000736504	-0.0721725	0	14005.4
4652	15.4243	13.0869	0.0700608	1.07884e-05	2.90882e-05	-0.0468974	0.0154451	-0.0332953	0	14763.6
4655	21.1316	3.29069	0.0616081	-1.39756e-06	-1.095e-05	0.00435088	0.00427665	-0.00258961	0	6729.28
4656	16.5781	1.24233	0.0565958	3.25596e-08	5.41022e-07	-0.0459093	0.000760218	-0.000702036	0	7934.01
4661	20.4422	2.40892	0.0548344	-1.24002e-07	-2.92143e-06	-0.0137685	0.00297377	-0.00141177	0	12246.9
4665	13.7938	3.98512	0.0623088	-1.59066e-06	-4.51565e-07	-0.118304	0.00303578	-0.00754599	0	15010.6
4668	2.34006	13.1111	0.0515645	2.94366e-07	7.44141e-05	-0.0849575	-0.00162403	0.0017146	0	1818.19
4673	15.9882	13.947	0.0616465	7.23105e-06	2.53342e-05	0.564532	0.0117501	-0.0268989	0	16160.8
4674	4.23267	15.5482	0.0616209	3.02955e-05	8.56327e-05	-0.177062	0.00110727	0.000774731	0	1315.9
4677	10.624	11.749	0.0608171	7.04068e-06	1.22009e-05	-0.120307	-0.00243372	-0.0455288	0	31611.3
[truncated: 20,559 more rows]
