# Supplementary material for: Study on stability analysis of soil nail reinforced slopes under loading based on the discrete element method
Source: PLoS One. 2026 May 26;21(5):e0350163. doi: 10.1371/journal.pone.0350163 (PMC13210361; doi:10.1371/journal.pone.0350163)
Supplement: S1 File — (ZIP) [file pone.0350163.s001.zip › DATA in PFC/4_14_10000__contacts.txt]

ball1_id	ball2_id	ball1_type	ball2_type	cx	cy	nx	ny	fn	fs	bond_type
6	21988	0	0	6.9632	3.81764	0.508507	-0.861058	2246.86	334.627	0
6	29749	0	0	6.99258	3.89505	0.95083	0.309712	997.998	427.653	0
7	28757	0	0	24.6363	3.70211	-0.975832	0.218522	1213.64	160.543	0
12	5819	0	0	3.14833	12.086	0.967225	-0.25392	141.08	90.9089	0
17	4641	0	0	9.92502	4.56406	0.113171	-0.993575	1454.01	44.18	0
17	7912	0	0	9.8991	4.70787	-0.240949	0.970538	1879.96	635.677	0
25	9688	0	0	14.7822	8.58298	-0.757444	0.6529	1748.53	646.082	0
35	7830	0	0	10.5555	10.8271	-0.996275	-0.0862346	-1068.49	953.019	0
36	8603	0	0	24.9236	7.46559	-0.910787	0.412877	672.376	122.657	0
40	1994	0	0	13.1976	6.04486	0.841981	0.539508	98.0036	7.10512	0
51	1555	0	0	2.66012	4.94086	0.0746838	0.997207	1399.7	108.281	0
63	3510	0	0	15.5991	8.99655	0.296276	-0.955102	3223.74	435.512	0
67	4619	0	0	5.20323	9.35256	-0.545125	-0.838355	2335.39	150.542	0
93	3401	0	0	23.143	9.21741	0.339871	0.940472	-26.8557	78.8261	0
151	611	0	0	11.4139	4.312	-0.113042	0.99359	2304.25	72.8466	0
174	289	0	0	14.9068	15.2589	-0.596635	-0.802512	60.9337	477.514	0
183	327	0	0	3.87084	15.6591	-0.576255	-0.81727	33.693	73.5262	0
265	530	0	0	20.7815	6.82635	-0.955316	-0.295587	583.916	232.358	0
421	992	0	0	24.9067	1.46927	0.353899	-0.935284	1128.1	126.647	0
563	835	0	0	16.0981	7.19791	-0.748555	0.663072	2791.97	534.293	0
639	940	0	0	18.1468	3.68506	0.168895	-0.985634	4039.29	678.367	0
782	835	0	0	16.0283	7.276	0.5746	-0.818435	2126.86	333.531	0
12	29230	0	0	3.10561	12.0484	0.128919	-0.991655	72.2679	132.363	0
19	18330	0	0	5.96463	5.1968	-0.868105	-0.496381	1666.16	347.672	0
19	28347	0	0	6.06039	5.25781	0.816717	0.577039	1730.18	186.879	0
21	51229	0	0	10.2954	12.1255	0.940725	-0.339171	-1075.88	164.959	0
22	20360	0	0	18.9295	5.9033	-0.308553	-0.951207	421.859	425.741	0
24	15402	0	0	6.12125	9.75662	0.915912	0.401378	1249.78	235.277	0
24	42844	0	0	6.11241	9.68524	0.788338	-0.615243	87.3179	299.951	0
32	15068	0	0	25.7969	7.89217	0.609006	-0.793166	989.866	384.383	0
32	23482	0	0	25.7105	7.90236	-0.777674	-0.628668	-80.5082	436.247	0
32	23484	0	0	25.7768	8.00134	0.285794	0.958291	-210.354	52.2517	0
33	24026	0	0	22.8895	1.61845	-0.552916	0.833237	1306.65	75.1498	0
38	40341	0	0	1.84083	14.2115	0.984525	0.175242	116.268	89.2501	0
43	24224	0	0	12.0777	7.73498	-0.536343	-0.844	1935.11	821.54	0
48	15202	0	0	5.20816	13.7787	0.88345	0.468526	1752.67	113.559	0
48	34325	0	0	5.16081	13.6853	0.141749	-0.989903	236.825	225.71	0
50	30371	0	0	26.6004	1.36096	0.244633	0.969616	651.593	83.4736	0
51	36503	0	0	2.71216	4.89275	0.988599	0.150573	647.281	60.8676	0
54	38186	0	0	15.9137	4.49812	-0.986245	0.16529	157.863	131.897	0
54	42458	0	0	15.9354	4.43812	-0.652902	-0.757442	1350.25	357.335	0
55	34632	0	0	16.6279	6.09313	0.957098	0.289765	-244.906	166.4	0
56	47461	0	0	12.4318	5.44602	0.371989	-0.928237	1008.32	38.6435	0
57	25720	0	0	16.872	13.003	-0.517107	0.855921	4603.76	1383.95	1
57	35305	0	0	16.9295	13.0045	0.470416	0.882445	6.83309	4.70723	0
59	25894	0	0	25.8868	3.19982	-0.572638	0.819808	843.149	142.045	0
59	33269	0	0	25.8954	3.08736	-0.440926	-0.897543	560.979	44.7805	0
60	50684	0	0	13.69	9.87363	0.391716	0.920086	3462.94	997.817	0
66	34745	0	0	7.95378	1.61268	-0.728564	0.684977	1040.93	258.501	0
68	44691	0	0	12.1699	6.03281	0.84492	-0.534892	253.839	139.944	0
68	47062	0	0	12.1449	6.10738	0.351534	0.936175	1125.11	66.799	0
69	52350	0	0	10.6684	6.01547	0.667332	0.74476	1593.11	174.691	0
70	16449	0	0	13.5497	3.88792	0.876183	-0.481979	881.668	591.989	0
70	28456	0	0	13.4349	3.98047	-0.656943	0.75394	891.298	352.981	0
70	46530	0	0	13.4485	3.85828	-0.476746	-0.879041	2370.45	687.744	0
74	46308	0	0	14.5043	11.9791	-0.998795	0.0490837	118.587	838.924	0
76	45241	0	0	11.6085	7.60337	-0.055151	0.998478	2893.25	249.479	0
77	17481	0	0	23.5897	2.43476	-0.954851	0.297085	1319.09	226.798	0
77	25772	0	0	23.7103	2.40024	0.96741	-0.253215	1054.35	11.0759	0
84	39294	0	0	6.40776	15.0859	0.806235	0.591596	513.733	20.372	0
89	38214	0	0	23.034	6.98805	-0.996157	0.0875834	1824.52	59.2568	0
89	42208	0	0	23.1415	7.03892	0.564685	0.825307	98.2998	47.1004	0
93	20568	0	0	23.073	9.15128	-0.958338	-0.285638	1695.02	465.939	0
93	26651	0	0	23.1303	9.1129	0.10415	-0.994562	-279.371	278.253	0
97	14939	0	0	5.28645	12.652	-0.638958	-0.769242	1588.04	310.353	0
107	4655	0	0	21.1227	3.3516	0.145157	-0.989409	843.073	127.014	0
110	2442	0	0	8.82348	8.04976	0.854335	0.519722	1083.02	375.368	0
113	7001	0	0	17.4871	4.54956	-0.997119	-0.0758469	911.28	173.711	0
116	4553	0	0	3.7822	6.09864	-0.167456	0.98588	453.669	48.0877	0
116	8132	0	0	3.72251	6.03629	-0.992227	0.124438	653.293	183.63	0
117	9560	0	0	12.8178	14.3952	0.949369	0.314164	-41.9702	1032.83	0
139	5491	0	0	7.17763	1.71812	-0.895842	0.444372	422.73	19.9515	0
144	9028	0	0	14.5573	2.08391	0.383055	-0.923726	2180.03	79.3168	0
147	7975	0	0	8.87038	13.7583	-0.0842765	-0.996442	2290.64	819.854	0
148	5013	0	0	17.8098	2.08177	-0.827775	0.56106	1570.92	181.488	0
148	8387	0	0	17.8024	2.019	-0.934733	-0.355351	244.075	120.056	0
151	4981	0	0	11.3651	4.27606	-0.917125	0.398601	176.368	121.967	0
166	6468	0	0	23.954	2.4331	0.588228	0.808695	389.691	142.421	0
174	7382	0	0	14.9914	15.322	0.939979	0.341231	1195.18	795.467	0
176	4767	0	0	8.14483	12.5729	0.996365	-0.0851874	-116.237	376.184	0
180	2910	0	0	1.91622	1.71184	-0.529555	0.848275	636.559	83.0194	0
180	3028	0	0	1.98796	1.69062	0.905632	0.424065	848.923	88.4563	0
198	2215	0	0	14.0015	5.62686	-0.966807	0.255509	458.632	829.994	0
198	3589	0	0	14.0227	5.5657	-0.604398	-0.796683	1957.01	511.146	0
204	1054	0	0	14.621	7.80126	0.528105	-0.849179	4212.88	780.48	0
213	7139	0	0	19.0707	8.01376	0.483245	0.875485	890.025	405.343	0
214	1408	0	0	26.8458	8.91686	0.492548	-0.870285	7.40218	211.265	0
224	7552	0	0	26.4393	1.7538	0.81378	-0.581174	279.034	18.9535	0
225	8504	0	0	16.6198	11.7626	0.499027	0.866586	1052.46	702.579	0
225	9770	0	0	16.6333	11.6799	0.749674	-0.661807	3729.77	302.782	0
249	6821	0	0	23.2379	6.20777	-0.441706	0.89716	804.968	231.223	0
251	5718	0	0	14.1779	15.0271	-0.0895481	-0.995983	1902.21	1139.25	0
254	1981	0	0	9.03434	8.37211	0.885677	0.464302	1454.81	786.27	0
268	8484	0	0	7.06256	5.34576	0.493903	-0.869517	62.8991	150.686	0
270	6026	0	0	17.9674	6.46976	0.313163	-0.949699	3206.77	179.853	0
273	1287	0	0	22.8123	7.97999	-0.260617	-0.965442	-48.1999	241.581	0
273	5506	0	0	22.8168	8.10396	-0.190671	0.981654	354.85	385.451	0
289	3017	0	0	14.8452	15.2709	-0.242183	0.970231	966.722	411.527	0
290	2388	0	0	26.7387	4.88869	0.495545	-0.868582	456.337	126.634	0
290	9384	0	0	26.7717	4.94278	0.999062	-0.0432993	1217.42	100.187	0
301	4888	0	0	17.2694	8.06384	0.844517	-0.535529	708.124	366.151	0
304	6703	0	0	25.2364	4.30648	-0.470335	0.882488	335.411	138.267	0
306	7009	0	0	22.2159	6.76547	-0.745469	-0.66654	589.973	229.953	0
328	7438	0	0	18.2894	11.5269	0.558318	-0.829627	678.252	252.732	0
332	6358	0	0	1.45067	14.6832	-0.610649	-0.791901	218.083	121.314	0
350	1388	0	0	8.57558	8.2249	-0.198356	-0.98013	4376.34	545.617	0
354	8698	0	0	24.6166	2.55344	0.109812	-0.993952	423.438	77.6084	0
358	7018	0	0	26.5156	9.20458	0.591206	0.80652	490.73	499.523	0
362	9949	0	0	5.94151	9.99529	-0.127319	-0.991862	2833.78	831.676	0
370	5503	0	0	10.4576	14.8201	-0.456329	0.889811	2396.24	2018.56	0
373	2529	0	0	10.014	5.34223	-0.422528	-0.90635	1743.55	38.4312	0
403	8671	0	0	26.7015	7.21511	-0.532963	0.846139	276.333	319.192	0
406	5153	0	0	3.38138	10.7851	0.715114	-0.699008	262.971	336.901	0
409	8871	0	0	6.45523	8.42842	-0.999963	-0.00856592	1027.38	424.395	0
413	4705	0	0	23.1783	1.88067	-0.795597	-0.605827	164.321	126.945	0
421	5075	0	0	24.839	1.57327	-0.71144	0.702747	896.764	122.626	0
431	8337	0	0	21.8933	5.84727	0.810463	0.58579	261.487	310.269	0
434	2877	0	0	25.7203	5.2545	-0.675126	0.737703	1852.51	189.011	0
440	6242	0	0	16.9613	6.65481	-0.890316	-0.455343	5.00113	124.221	0
444	7798	0	0	16.626	10.5233	0.295601	-0.955311	4083.62	1618.63	0
445	8598	0	0	1.94817	15.7757	-0.647351	0.762192	35.1194	40.9353	0
449	2819	0	0	22.2374	3.70785	0.998798	-0.0490239	1027.57	229.338	0
457	2431	0	0	19.895	7.6126	-0.271485	-0.962443	366.94	241.689	0
460	5533	0	0	19.5211	12.0112	0.968891	-0.247487	269.491	997.434	1
468	2717	0	0	7.94565	11.6492	0.707944	-0.706269	715.492	158.666	0
468	9903	0	0	7.85303	11.6576	-0.823475	-0.567352	1503.27	437.352	0
486	6544	0	0	8.4869	15.197	-0.897248	0.441527	844.098	505.07	0
488	5488	0	0	23.6178	5.79993	0.478508	0.878083	-70.4337	2.53925	0
489	8141	0	0	16.6797	7.88171	-0.655393	-0.755288	203.558	193.98	0
522	9063	0	0	23.5288	1.36147	-0.988059	0.154076	572.885	76.7216	0
524	6489	0	0	19.1259	3.80735	-0.999773	0.0213283	819.11	205.466	0
527	4761	0	0	8.51087	4.02461	-0.806998	0.590554	643.879	412.797	0
539	4640	0	0	11.0392	4.92209	-0.999995	0.00302494	443.761	146.881	0
544	6177	0	0	3.33527	9.82234	0.501342	-0.865249	137.216	257.567	0
548	3039	0	0	4.7716	8.9212	-0.999883	-0.0152788	2206.68	339.664	0
550	8755	0	0	20.5753	6.43529	-0.308111	0.95135	1018.05	23.0465	0
560	9834	0	0	15.5308	13.3428	0.578963	0.815354	15.1063	109.078	0
588	1850	0	0	16.3715	12.4286	-0.645634	-0.763647	1620.1	189.583	0
592	7004	0	0	12.6121	11.311	0.878777	0.477233	-50.8168	319.582	0
607	3277	0	0	25.9231	8.71999	-0.50635	-0.862328	-97.2683	70.3982	0
611	4981	0	0	11.3559	4.33404	-0.746779	-0.665072	-20.4286	118.184	0
611	8232	0	0	11.3985	4.44581	-0.114944	0.993372	2519.46	360.694	0
613	5677	0	0	8.80753	5.95559	-0.369851	0.929091	2371.05	516.773	0
625	5498	0	0	4.99592	10.0434	0.413371	-0.910563	-281.822	436.272	0
625	7544	0	0	4.94362	10.1724	-0.33731	0.941393	526.758	283.17	0
627	6322	0	0	7.12876	1.61011	-0.964687	0.263399	721.121	258.327	0
665	9681	0	0	1.28656	4.20578	0.508863	-0.860847	966.544	123.023	0
679	6601	0	0	20.2742	8.78573	0.837418	-0.546563	530.852	55.1014	0
680	7711	0	0	12.7884	13.7723	-0.828724	0.559658	2594.81	2557.01	0
683	4642	0	0	11.5681	15.8439	-0.949239	0.314555	-117.492	1162.73	0
690	1385	0	0	16.1374	12.1946	0.985671	-0.168679	37.0963	377.956	0
697	8103	0	0	9.73553	4.11742	0.702501	0.711683	1054.13	108.341	0
702	7878	0	0	4.31538	14.343	0.828985	-0.559271	202.406	72.3569	0
707	9384	0	0	26.8616	4.88058	-0.39285	0.919602	200.913	121.822	0
715	3209	0	0	3.82568	5.90654	0.966743	0.25575	1361.62	66.2999	0
724	7274	0	0	10.3785	3.3109	-0.80044	-0.599413	899.867	309.454	0
731	9241	0	0	22.5123	6.1627	0.99759	0.0693887	1499.26	465.645	0
733	1123	0	0	2.02406	3.71743	-0.897093	0.441841	498.768	40.054	0
751	8296	0	0	23.9689	6.04156	0.0278696	-0.999612	37.2822	89.8218	0
754	1371	0	0	14.4565	14.2811	0.821246	0.570575	-22595	7837.09	1
756	5325	0	0	11.5272	6.47046	0.149893	0.988702	2168.69	416.7	0
758	9856	0	0	15.5609	2.83039	0.601812	-0.798637	1131.42	217.572	0
767	5985	0	0	15.8033	6.29275	0.806517	-0.59121	2701.09	510.086	0
778	4382	0	0	11.2693	10.1468	-0.0364462	0.999336	3117.32	488.248	0
778	8198	0	0	11.3216	10.115	0.905289	0.424796	251.25	490.575	0
784	5410	0	0	9.29083	8.38933	-0.562268	-0.826955	2619.86	711.67	0
791	1865	0	0	15.945	14.9087	0.608167	-0.793809	2336.86	934.186	0
807	9274	0	0	2.6342	5.83586	-0.8583	-0.513148	514.043	1.84576	0
816	9512	0	0	13.5164	6.19483	-0.0139616	0.999903	2913.94	30.0778	0
821	1060	0	0	20.2671	9.93759	-0.529831	-0.848103	87.737	107.273	0
829	1692	0	0	10.4704	2.14386	-0.69419	0.719791	1277.38	342.536	0
830	5158	0	0	11.4041	9.65355	0.967067	-0.25452	-276.514	386.693	0
839	3006	0	0	6.26061	4.622	0.136844	-0.990593	2636.64	197.029	0
855	1486	0	0	25.9819	2.69619	-0.307094	0.951679	447.67	114.344	0
863	3946	0	0	6.9815	6.76971	-0.77285	-0.634588	1496.1	268.38	0
865	6533	0	0	1.2041	6.5111	-0.761855	0.647748	190.895	44.8385	0
869	6758	0	0	5.2797	6.50587	-0.431036	0.902335	7.18083	80.3866	0
877	1683	0	0	8.76586	12.2393	0.982484	0.186349	890.307	1412.09	0
884	8370	0	0	26.2135	6.53534	-0.942088	0.335367	974.753	46.8245	0
890	1431	0	0	3.03369	6.39355	-0.0575751	-0.998341	709.04	42.9288	0
890	2227	0	0	3.08846	6.42366	0.874697	-0.484671	384.974	16.715	0
895	6379	0	0	19.546	10.2084	-0.517398	0.855745	1259.93	995.918	1
910	6228	0	0	3.06683	10.8041	-0.952723	-0.303841	1042.77	186.558	0
910	8636	0	0	3.12833	10.8826	0.0681802	0.997673	89.7032	269.087	0
915	5700	0	0	12.4147	7.35623	-0.529669	-0.848204	2387.68	537.674	0
916	4803	0	0	16.7191	10.8537	0.9841	0.177614	544.049	498.046	0
917	5518	0	0	8.62631	12.475	-0.999948	-0.010202	2410.17	1236.22	0
921	5208	0	0	4.16728	14.1529	0.476898	-0.878959	48.003	110.201	0
922	4311	0	0	8.84648	6.8474	-0.999653	0.0263455	88.6266	104.025	0
936	6354	0	0	8.78142	9.11635	0.304324	-0.952569	2084.53	591.828	0
944	1775	0	0	2.33445	8.43787	-0.104042	0.994573	162.8	54.4311	0
959	9513	0	0	2.55901	11.6029	-0.137333	0.990525	-63.322	34.9255	0
982	7007	0	0	8.94635	5.39285	-0.0982026	-0.995166	1238.56	103.303	0
991	2924	0	0	5.66167	3.27166	-0.911124	0.412132	243.816	232.857	0
106	25320	0	0	2.152	5.70118	-0.883807	0.467852	794.614	64.0912	0
106	47966	0	0	2.2358	5.7258	0.489809	0.87183	1176.15	89.6225	0
107	30020	0	0	21.0658	3.38443	-0.929043	-0.369971	502.07	59.9046	0
109	21833	0	0	5.94895	14.5132	-0.334322	-0.942459	65.3734	313.469	0
109	46247	0	0	5.91371	14.6075	-0.870567	0.492049	385.565	183.869	0
110	11861	0	0	8.7276	7.96059	-0.580016	-0.814605	2293.85	653.59	0
111	17343	0	0	17.8418	10.2445	-0.258488	0.966015	3123.18	414.543	0
111	48451	0	0	17.7946	10.1954	-0.975498	0.220009	3013.01	757.733	0
112	19678	0	0	18.0016	7.78574	-0.662161	-0.749362	443.05	30.9979	0
112	44620	0	0	18.1132	7.81588	0.949011	-0.315241	803.548	555.274	0
113	13332	0	0	17.598	4.50556	0.673852	-0.738866	1297.81	148.036	0
113	14186	0	0	17.5828	4.61407	0.44407	0.895992	924.868	283.58	0
117	40552	0	0	12.769	14.4305	0.0316907	0.999498	16218.8	730.909	0
117	50168	0	0	12.7195	14.4012	-0.903821	0.42791	-413.694	783.308	0
123	32028	0	0	3.80663	14.4054	0.998014	0.0630004	452.026	68.9827	0
123	33916	0	0	3.72508	14.328	-0.116171	-0.993229	96.3528	96.99	0
125	19521	0	0	2.30559	7.02799	0.688632	0.725111	507.603	85.2006	0
125	37745	0	0	2.25096	6.94469	-0.390501	-0.920603	1020.45	163.593	0
125	50605	0	0	2.25168	7.03817	-0.376152	0.926558	797.257	24.364	0
126	21177	0	0	4.82695	7.62401	-0.911768	0.410707	127.782	4.8676	0
126	28446	0	0	4.83182	7.55483	-0.846399	-0.532549	2325.67	352.929	0
130	39047	0	0	5.21263	14.7059	-0.967806	-0.251697	308.881	15.1205	0
130	43752	0	0	5.31424	14.6727	0.632017	-0.774955	207.596	181.261	0
130	49960	0	0	5.22967	14.7674	-0.698655	0.715458	163.837	16.4896	0
132	29470	0	0	7.38571	3.53303	0.535828	0.844327	1127.63	191.556	0
135	34696	0	0	7.16172	7.44907	-0.990056	0.140675	911.26	202.657	0
135	41198	0	0	7.25042	7.37643	0.332352	-0.943155	2351.42	650.296	0
138	28676	0	0	25.8272	9.46217	0.615698	-0.787982	943.195	501.08	0
140	37645	0	0	3.54505	14.7701	0.675227	-0.73761	200.629	53.2087	0
140	39263	0	0	3.46835	14.8467	-0.738052	0.674743	229.377	92.0246	0
146	43101	0	0	13.2914	12.0019	0.748795	0.662802	-472.65	151.775	0
146	43116	0	0	13.1674	11.9293	-0.944372	-0.328879	-723.443	304.715	0
147	13975	0	0	8.92882	13.8418	0.907488	0.420078	4321.87	1417.28	0
147	25145	0	0	8.87889	13.8759	0.0600696	0.998194	3160.7	989.497	0
148	16186	0	0	17.9255	2.00891	0.863809	-0.50382	2144.21	476.518	0
149	21700	0	0	25.6701	9.65755	0.139436	-0.990231	141.504	236.932	0
149	52219	0	0	25.7126	9.77387	0.74491	0.667165	140.845	321.076	0
151	28831	0	0	11.3916	4.19884	-0.480344	-0.87708	1890.54	483.791	0
152	16058	0	0	7.80676	3.25043	-0.751509	-0.659723	969.514	275.005	0
152	37748	0	0	7.79644	3.33379	-0.889619	0.456703	811.062	295.135	0
154	18833	0	0	5.79586	15.32	-0.491722	-0.870752	305.031	188.134	0
156	34543	0	0	16.4208	8.10937	0.434884	0.900486	258.771	1091.66	0
158	11919	0	0	20.454	5.70724	-0.635437	-0.772153	525.678	52.4666	0
159	10956	0	0	26.4356	8.22293	-0.319504	0.947585	-47.3363	178.297	0
159	40282	0	0	26.4455	8.11048	-0.149379	-0.98878	-138.361	25.3192	0
164	17602	0	0	19.2822	1.7844	0.777994	-0.628272	1365.22	268.445	0
164	26505	0	0	19.2659	1.88191	0.531601	0.846995	1240.66	162.855	0
165	30530	0	0	8.85811	14.8687	0.187671	-0.982232	-97.1299	347.568	0
165	31502	0	0	8.78725	14.9	-0.84709	-0.531449	4437.02	486.413	0
165	42152	0	0	8.90943	14.9123	0.936878	-0.349657	1440.53	1071.99	0
166	25772	0	0	23.857	2.38261	-0.99986	-0.0167275	1438.72	85.9016	0
174	30024	0	0	14.9399	15.3584	0.00220394	0.999998	101.75	975.578	0
176	25833	0	0	8.04509	12.6297	-0.580997	0.813906	-29.1586	123.317	0
176	28268	0	0	8.01922	12.5703	-0.991964	-0.126519	775.986	153.522	0
176	37679	0	0	8.11331	12.6329	0.499254	0.866456	2228.42	166.188	0
179	24017	0	0	4.66863	5.58842	-0.886141	-0.463415	1170.43	90.0606	0
182	17570	0	0	13.0526	6.16421	-0.0513353	0.998681	1111.19	270.922	0
182	21445	0	0	12.9961	6.12609	-0.906634	0.421918	598.793	13.8927	0
183	10029	0	0	3.96861	15.7205	0.986392	0.16441	-28.0014	21.9191	0
183	26193	0	0	3.92633	15.7696	0.311135	0.950366	53.4535	50.8822	0
184	41451	0	0	17.0779	12.2943	-0.054222	0.998529	1008.64	326.866	0
185	36620	0	0	13.7909	8.45534	-0.283612	0.958939	1922.81	137.995	0
185	45036	0	0	13.8567	8.44196	0.636623	0.771175	1105.65	318.959	0
189	17773	0	0	23.5123	5.45347	-0.887041	0.46169	956.63	17.0717	0
193	18006	0	0	3.06369	15.3162	-0.419773	-0.907629	-145.638	14.8084	0
193	19032	0	0	3.0283	15.3783	-0.994913	0.100735	226.465	7.50877	0
198	22096	0	0	14.0863	5.56138	0.491282	-0.871001	2299.52	530.962	0
198	29453	0	0	14.0805	5.66538	0.391698	0.920094	3088.56	945.671	0
204	15894	0	0	14.5739	7.92904	-0.149079	0.988825	4135.1	322.416	0
204	21198	0	0	14.5263	7.82125	-0.829144	-0.559035	217.522	8.32471	0
204	25939	0	0	14.6539	7.86445	0.998229	0.0594952	259.35	237.903	0
204	32863	0	0	14.5201	7.88748	-0.920812	0.390006	783.57	6.7407	0
207	17625	0	0	10.3101	12.5353	0.919331	0.393485	716.572	1134.6	0
213	33090	0	0	19.0324	7.91311	-0.22143	-0.975176	1176.5	449.586	0
214	16620	0	0	26.7658	8.94314	-0.912414	-0.409268	364.376	73.7647	0
215	37391	0	0	21.6968	8.52898	-0.82485	-0.565352	558.504	443.274	0
224	27982	0	0	26.3513	1.83887	-0.607769	0.794114	661.793	21.0453	0
224	50945	0	0	26.3284	1.77641	-0.976388	-0.216026	208.082	31.2759	0
225	49371	0	0	16.5773	11.6638	-0.284889	-0.958561	958.165	302.689	0
226	43870	0	0	11.0846	9.04708	0.296548	-0.955018	6870.61	794.457	0
226	46877	0	0	11.0932	9.17096	0.425182	0.905108	3485.39	682.418	0
226	51602	0	0	11.0275	9.16577	-0.561125	0.827731	3977.37	107.201	0
231	13417	0	0	16.5141	1.49012	0.399775	-0.916613	3309.11	49.932	0
232	25618	0	0	20.5931	7.92949	-0.913259	-0.40738	-5.08052	94.2979	0
232	48017	0	0	20.595	7.99293	-0.888541	0.458797	614.915	11.7957	0
237	17124	0	0	20.5312	2.26685	0.621967	-0.783043	1935.47	145.073	0
238	32540	0	0	12.5135	10.1016	0.992924	-0.118751	-755.987	211.72	0
245	24737	0	0	7.49868	3.39937	-0.249147	0.968466	1763.52	129.845	0
245	41631	0	0	7.44851	3.35548	-0.925833	0.377933	849.191	4.12046	0
249	11409	0	0	23.3044	6.11905	0.736856	-0.67605	1073.01	174.561	0
249	27505	0	0	23.2214	6.11891	-0.734819	-0.678263	237.641	269.318	0
251	18674	0	0	14.2111	15.155	0.405944	0.913898	969.867	619.053	0
259	44262	0	0	4.31119	4.9125	0.999514	-0.0311883	2126.62	173.701	0
265	20380	0	0	20.8982	6.90721	0.612892	0.790167	327.93	306.196	0
268	15542	0	0	6.9804	5.44659	-0.751988	0.659177	993.701	232.756	0
268	21131	0	0	7.09461	5.41587	0.981158	0.193207	1616.01	600.833	0
268	31410	0	0	7.00317	5.34295	-0.406657	-0.913581	1779.65	56.9236	0
270	50443	0	0	17.9596	6.60882	0.204087	0.978953	2338.19	205.582	0
271	52249	0	0	7.28766	6.11035	-0.129909	0.991526	1183.04	331.002	0
273	16943	0	0	22.8887	8.01972	0.939664	-0.342098	757.968	133.064	0
277	17147	0	0	2.3548	13.2909	0.0565584	-0.998399	3.69905	47.9249	0
280	39494	0	0	13.7326	9.14951	0.515576	0.856844	1886.21	1159.27	0
280	40120	0	0	13.7687	9.08797	0.999844	0.0176472	-1147.35	109.299	0
282	34596	0	0	12.1323	12.3704	0.0132772	-0.999912	5729.49	796.456	0
284	28978	0	0	12.6291	5.85473	-0.827088	-0.562073	423.551	504.102	0
286	11280	0	0	20.0886	3.44921	0.913686	0.406422	478.645	339.083	0
286	29630	0	0	20.0442	3.35625	0.257892	-0.966174	545.875	275.715	0
288	12437	0	0	11.7012	7.79951	-0.704201	-0.710001	2352.93	491.068	0
288	12732	0	0	11.7515	7.89137	0.218117	0.975923	4094.71	763.273	0
288	51642	0	0	11.774	7.79597	0.630909	-0.775857	2610.86	805.199	0
289	15400	0	0	14.795	15.2269	-0.928976	0.370141	2190.99	24.8771	0
289	24636	0	0	14.9124	15.1462	0.678735	-0.734383	3582.93	1227.25	0
290	10646	0	0	26.6429	4.96242	-0.966531	0.256551	1320.38	75.962	0
293	17473	0	0	2.87207	15.2075	0.388765	0.921337	2.68698	78.725	0
295	43789	0	0	3.6599	10.8617	-0.754105	0.656754	263.902	276.188	0
298	46883	0	0	14.7474	14.6022	0.520713	0.853732	-209.935	604.681	0
298	51311	0	0	14.7529	14.4829	0.600086	-0.799936	3240.78	265.2	0
301	13515	0	0	17.1647	8.10721	-0.975872	0.218343	224.331	639.976	0
301	20138	0	0	17.2112	8.03804	-0.168171	-0.985758	1656.27	567.276	0
305	20197	0	0	2.0336	13.7876	0.998724	0.0504929	293.812	19.5436	0
305	25469	0	0	1.94268	13.7262	-0.421891	-0.906647	-38.7311	44.3265	0
306	28965	0	0	22.2952	6.74957	0.431797	-0.901971	312.229	38.5883	0
306	34072	0	0	22.2845	6.87507	0.273321	0.961923	473.874	189.757	0
306	43894	0	0	22.3329	6.80162	0.991599	-0.129347	475.162	40.8823	0
310	12793	0	0	11.1113	5.82688	0.463447	-0.886125	2835.85	764.307	0
310	27914	0	0	11.1446	5.90076	0.970579	0.240781	352.125	87.7351	0
310	32468	0	0	11.0232	5.91618	-0.879575	0.475761	739.948	814.005	0
312	28376	0	0	19.1006	8.55285	-0.529933	-0.848039	300.51	171.936	0
312	46751	0	0	19.1639	8.63133	0.716244	0.69785	75.417	19.8448	0
313	14362	0	0	18.2451	1.99004	0.689141	0.724627	150.569	40.2801	0
315	11736	0	0	6.33828	2.46043	-0.238683	0.971097	1507.46	267.495	0
319	26680	0	0	4.11487	8.6404	-0.12272	0.992441	173.426	133.315	0
319	39905	0	0	4.18162	8.61285	0.785042	0.619442	2524.23	106.334	0
328	12483	0	0	18.2981	11.6354	0.683551	0.729903	325.93	111.083	1
328	13021	0	0	18.1833	11.6025	-0.9665	0.256667	566.598	69.6461	0
328	21397	0	0	18.195	11.5428	-0.798503	-0.601991	223.195	36.8187	0
330	50178	0	0	1.27687	14.8864	0.944946	-0.327228	318.338	98.2255	0
336	33716	0	0	25.4461	8.44554	-0.365771	0.930705	1117.59	461.305	0
336	49714	0	0	25.5082	8.4233	0.873703	0.48646	1074.76	398.653	0
338	15248	0	0	26.4328	7.73583	-0.621927	0.783075	1082.55	436.098	0
338	51992	0	0	26.4308	7.65687	-0.65856	-0.752528	705.591	303.528	0
339	32629	0	0	23.6383	4.41359	-0.536666	0.843795	875.501	126.094	0
339	37003	0	0	23.6966	4.28128	0.261076	-0.965318	816.132	286.155	0
341	32093	0	0	26.5422	3.42303	0.992587	0.121534	722.521	44.9932	0
342	28959	0	0	26.3774	5.55445	0.678942	-0.734192	582.74	306.677	0
348	19425	0	0	5.31582	13.0395	-0.987676	-0.156514	1673.57	1.43421	0
348	27041	0	0	5.43385	13.0107	0.803848	-0.594835	828.528	626.456	0
350	25826	0	0	8.5375	8.29353	-0.935277	0.353917	533.739	464.363	0
354	13595	0	0	24.5623	2.66688	-0.705523	0.708687	376.975	4.71074	0
354	48239	0	0	24.6267	2.68394	0.26137	0.965239	245.316	16.1208	0
355	21094	0	0	13.425	12.4004	0.89226	0.451521	-1162.81	1863.79	0
355	50823	0	0	13.2834	12.3781	-0.987936	0.15486	-946.283	1456.19	0
358	35925	0	0	26.4143	9.17998	-0.89496	0.446146	951.429	417.18	0
358	37160	0	0	26.5082	9.08982	0.481954	-0.876196	298.907	228.891	0
359	25413	0	0	13.8183	5.00438	-0.926505	-0.376282	719.137	112.172	0
359	37927	0	0	13.8601	5.09223	-0.294579	0.955627	3628.98	420.818	0
359	44031	0	0	13.8683	4.96416	-0.170643	-0.985333	1755.19	336.296	0
362	12518	0	0	5.87779	10.0795	-0.989019	0.147789	1202.62	417.283	0
362	17338	0	0	5.96299	10.1415	0.163253	0.986584	1724.99	221.724	0
362	28515	0	0	6.0097	10.0234	0.792636	-0.609695	83.125	68.674	0
363	13159	0	0	14.7427	13.1049	-0.929005	-0.370067	927.571	553.847	0
374	16165	0	0	4.58739	1.57201	-0.967232	0.253895	-54.2571	15.6743	0
374	21737	0	0	4.69824	1.60591	0.659705	0.751525	787.147	90.676	0
374	24287	0	0	4.71779	1.53295	0.947535	-0.319652	430.299	218.958	0
375	15047	0	0	2.84698	3.74907	-0.836617	0.547788	536.804	55.3369	0
375	43957	0	0	2.95403	3.75158	0.809918	0.586543	692.205	47.5795	0
376	17150	0	0	10.8249	2.93091	-0.836902	-0.547353	2390.71	1025.8	0
376	19194	0	0	10.818	2.99904	-0.929279	0.36938	754.7	565.606	0
376	32607	0	0	10.934	2.91412	0.632744	-0.774361	3135.78	820.42	0
384	18116	0	0	7.0249	9.03123	-0.994955	-0.100323	900.066	174.81	0
384	42476	0	0	7.13188	8.98989	0.668618	-0.743606	716.275	170.704	0
388	18883	0	0	21.6835	9.53185	-0.695278	0.718741	1670.07	293.875	0
388	29001	0	0	21.7169	9.41379	-0.214099	-0.976812	558.859	115.233	0
395	15721	0	0	4.90976	9.3939	-0.640137	0.768261	149.873	290.816	0
395	41829	0	0	4.89625	9.30656	-0.844639	-0.535337	2502.79	16.6166	0
395	51048	0	0	4.97207	9.4063	0.289713	0.957114	2337.88	232.265	0
400	16125	0	0	19.3114	9.10721	-0.785687	0.618625	1109.02	41.3182	0
403	13784	0	0	26.6747	7.12644	-0.912383	-0.409337	1490.44	546.157	0
406	29800	0	0	3.27125	10.8541	-0.941303	0.337562	119.309	292.479	0
406	31130	0	0	3.35676	10.8939	0.345299	0.938493	1206.38	622.716	0
406	39315	0	0	3.27823	10.7953	-0.837328	-0.546701	1420.09	44.4555	0
408	46789	0	0	3.34072	1.74846	-0.956932	-0.290314	34.7182	96.4917	0
408	47519	0	0	3.35782	1.81831	-0.716721	0.69736	991.207	30.0398	0
410	44454	0	0	13.2022	8.14569	-0.393499	0.919325	2397.42	383.954	0
413	19246	0	0	23.2768	1.97345	0.651964	0.75825	16.1152	78.9006	0
416	49497	0	0	4.18531	5.99545	-0.98149	-0.191516	1459.06	422.695	0
423	37881	0	0	12.9086	4.57862	0.638229	0.769846	461.847	798.792	0
426	33990	0	0	10.2968	7.52673	-0.999905	0.0138163	-188.308	182.74	0
426	44011	0	0	10.3968	7.50247	0.895036	-0.445994	-203.465	274.64	0
426	44670	0	0	10.3255	7.47927	-0.45759	-0.889164	824.819	261.078	0
428	10957	0	0	8.35361	5.81533	0.551585	0.834119	1827.84	266.95	0
431	10658	0	0	21.872	5.76012	0.449976	-0.893041	1568.1	460.755	0
431	21741	0	0	21.8148	5.86295	-0.521825	0.853053	1435.63	339.389	0
431	45094	0	0	21.7964	5.77995	-0.831762	-0.555132	257.345	464.847	0
436	11887	0	0	18.0067	9.87288	-0.67491	0.7379	2750.39	339.109	1
436	22058	0	0	18.0287	9.76128	-0.343616	-0.93911	636.673	32.1113	0
436	46699	0	0	18.1155	9.84224	0.960832	0.277133	52.769	0.728128	0
437	13241	0	0	14.5901	13.4158	-0.396353	0.918098	2966.22	168.189	0
443	14627	0	0	5.69853	9.96363	-0.174312	-0.984691	2248.4	648.129	0
444	29264	0	0	16.5396	10.6176	-0.925658	0.378362	3365.39	515.647	0
444	37471	0	0	16.5467	10.5503	-0.821108	-0.570772	-53.4262	506.212	0
451	37086	0	0	5.09729	3.47322	-0.994272	0.106881	1074	258.3	0
452	26596	0	0	12.9666	5.42799	0.547445	0.836841	1759.73	689.011	0
452	45323	0	0	12.8609	5.37527	-0.997814	0.0660877	405.413	689.417	0
453	40501	0	0	15.6523	13.233	0.145836	-0.989309	2689.98	1284.15	0
454	23665	0	0	11.9983	12.8789	-0.120028	0.99277	6105.4	302.802	0
454	44929	0	0	12.0662	12.7938	0.940156	-0.340745	-221.072	96.2653	0
455	12425	0	0	8.16743	12.4014	-0.406	0.913873	114.236	529.222	0
455	24363	0	0	8.12829	12.3491	-0.990879	0.134755	359.154	193.706	0
455	31496	0	0	8.15199	12.2886	-0.63868	-0.769472	3382.23	230.866	0
455	34579	0	0	8.26113	12.3476	0.993671	0.112329	2429.1	1632.93	0
457	50187	0	0	19.9336	7.74158	0.302268	0.953223	907.392	78.986	0
459	44903	0	0	1.28917	3.55575	0.363989	-0.931403	543.401	35.836	0
461	13027	0	0	13.6088	15.4953	0.969241	0.246113	-17.0569	1368.17	0
465	42912	0	0	9.76039	7.38818	0.998412	0.0563383	-88.4077	282.818	0
470	27052	0	0	3.6342	6.25066	-0.993881	-0.110452	1109.56	127.673	0
470	36835	0	0	3.68732	6.30859	0.0232842	0.999729	1216.51	229.108	0
474	25094	0	0	25.811	1.16971	-0.538957	0.842333	307.131	18.9956	0
483	32952	0	0	23.1986	5.77373	0.554244	-0.832354	659.094	243.721	0
486	17708	0	0	8.58002	15.2199	0.588249	0.80868	2868.13	812.15	0
488	24415	0	0	23.5344	5.73756	-0.977867	-0.209228	1195.15	362.708	0
488	24853	0	0	23.6444	5.7308	0.944691	-0.327961	1986.54	110.219	0
488	44442	0	0	23.5719	5.69526	-0.322337	-0.946625	-37.0507	31.5424	0
489	23613	0	0	16.7404	7.87232	0.394163	-0.91904	3162.12	394.245	0
491	40045	0	0	25.3319	5.44706	0.994251	0.107071	1618.99	340.918	0
499	13325	0	0	18.8356	1.53257	0.909403	-0.415916	2048.74	251.125	0
507	44448	0	0	25.1096	1.82456	0.625876	-0.779923	777.376	74.105	0
512	45863	0	0	17.9066	14.0148	-0.769227	0.638975	862.009	68.7013	0
522	12218	0	0	23.617	1.2988	0.470585	-0.882355	826.895	23.0725	0
522	31661	0	0	23.5539	1.30255	-0.57314	-0.819458	9.57439	44.0542	0
522	50715	0	0	23.6309	1.39529	0.700589	0.713565	557.953	229.616	0
524	17499	0	0	19.2129	3.85751	0.482725	0.875772	551.843	316.28	0
524	42589	0	0	19.2156	3.75636	0.529726	-0.848169	1965.69	83.981	0
525	14925	0	0	15.4	3.20817	0.52014	-0.854081	1540.1	109.302	0
530	21819	0	0	20.7669	6.75625	0.759421	-0.650599	916.07	78.4431	0
539	32875	0	0	11.172	4.96265	0.82776	0.561083	1687.07	309.929	0
539	50244	0	0	11.1076	4.84963	-0.059253	-0.998243	6930.77	718.912	0
540	44654	0	0	4.6914	14.2493	0.97367	0.227963	882.194	80.0684	0
540	47374	0	0	4.60763	14.2917	-0.394061	0.919084	86.724	186.538	0
540	50774	0	0	4.58479	14.1962	-0.768334	-0.640049	670.54	187.248	0
541	17502	0	0	7.99259	13.8493	0.598865	-0.80085	-559.288	148.098	0
541	34312	0	0	7.89904	13.9065	-0.986448	0.164073	1921.85	583.642	0
544	20929	0	0	3.36356	9.88693	0.976703	0.214598	2354.16	157.202	0
544	50060	0	0	3.24571	9.87009	-0.997711	-0.0676191	2134.54	267.179	0
545	18739	0	0	12.2525	15.3209	0.242835	-0.970068	13126.2	1104.4	0
545	37578	0	0	12.2541	15.4594	0.264965	0.964258	8578.31	979.741	0
546	21054	0	0	11.991	12.0572	0.602718	0.797954	1821.07	585.245	0
546	40035	0	0	11.8991	11.9518	-0.708428	-0.705783	1098.15	953.693	0
546	52611	0	0	11.9611	11.9325	0.17611	-0.984371	6916.23	510.045	0
547	50835	0	0	15.9833	7.52004	0.756837	0.653604	399.055	230.459	0
548	20718	0	0	4.87347	8.94218	0.924473	0.381246	2902.64	244.1	0
557	48234	0	0	20.5714	4.79797	0.329411	0.944187	421.91	189.372	0
560	21176	0	0	15.4669	13.3535	-0.275547	0.961288	2415.99	120.086	0
563	30959	0	0	16.1891	7.20846	0.5766	0.817027	2072.34	643.382	0
563	41006	0	0	16.1428	7.08403	-0.0973813	-0.995247	2571.7	291.673	0
565	29903	0	0	11.3144	15.7905	0.583363	-0.812212	1977.96	967.43	0
566	14826	0	0	5.33366	4.14949	-0.284673	-0.958625	2510.95	260.985	0
566	47505	0	0	5.4118	4.21838	0.986495	0.163789	818.076	145.672	0
567	17860	0	0	7.78942	8.39831	-0.460259	0.887785	859.673	301.154	0
567	20902	0	0	7.75664	8.34383	-0.999941	-0.0108344	118.072	309.028	0
574	13605	0	0	15.0123	6.72972	-0.750217	0.661191	1405.9	423.312	0
582	21471	0	0	20.7371	6.63105	-0.624916	0.780692	2255.16	197.04	0
582	49751	0	0	20.8472	6.54426	0.905	-0.425412	3011.7	230.538	0
585	17505	0	0	15.6581	1.82592	-0.167233	-0.985917	2359.26	70.3808	0
585	37532	0	0	15.7157	1.84948	0.811007	-0.585037	1060.92	156.108	0
587	43163	0	0	14.8532	4.5343	-0.289974	0.957034	3296.19	78.2321	0
588	21691	0	0	16.4448	12.4239	0.54395	-0.839118	1891.65	44.4414	0
588	23590	0	0	16.4726	12.4818	0.995008	0.0997937	1379.1	284.105	0
592	21303	0	0	12.4875	11.3214	-0.785711	0.618593	2214.38	1196.59	0
592	36365	0	0	12.5516	11.3499	0.0709486	0.99748	86.2936	3.8561	0
592	42986	0	0	12.6138	11.2431	0.903109	-0.429412	121.384	376.508	0
598	18739	0	0	12.3229	15.2924	-0.850494	-0.525985	8506.91	2421.43	0
598	44205	0	0	12.433	15.344	0.948459	0.316901	3521.69	1430.36	0
599	23962	0	0	11.4992	2.84456	-0.755551	-0.655089	309.628	319.291	0
600	17149	0	0	7.61757	10.1974	-0.997795	-0.0663717	642.944	445.434	0
600	37485	0	0	7.65428	10.1521	-0.274029	-0.961721	3215.94	302.243	0
600	41131	0	0	7.71756	10.2119	0.975641	0.219373	1015.9	820.041	0
610	29155	0	0	6.23105	11.3714	-0.500329	-0.865835	3005.58	785.76	0
610	46830	0	0	6.20294	11.4531	-0.926747	0.375685	1031.32	298.59	0
611	51012	0	0	11.4607	4.41872	0.807262	0.590194	242.909	287.8	0
613	19614	0	0	8.88606	5.85037	0.785264	-0.619162	389.105	122.859	0
613	43002	0	0	8.82095	5.82557	-0.17222	-0.985059	2380.26	219.693	0
616	43975	0	0	6.46498	6.18865	-0.959859	-0.280483	929.042	217.959	0
618	24312	0	0	7.25935	1.93762	-0.939023	0.343853	598.808	140.825	0
618	41136	0	0	7.35582	1.92873	0.98607	0.166329	416.234	75.0841	0
620	34589	0	0	21.021	9.70317	0.157789	0.987473	321.058	306.604	0
624	15949	0	0	10.3776	7.75807	-0.492289	0.870432	2620.11	699.03	0
624	47991	0	0	10.4676	7.69891	0.994199	-0.107553	669.433	148.496	0
625	32816	0	0	4.89804	10.099	-0.9935	-0.11383	1274.03	171.539	0
627	31117	0	0	7.23963	1.60256	0.991472	0.130321	830.672	339.724	0
632	31913	0	0	7.09731	15.2619	-0.808452	-0.588562	515.779	142.514	0
633	20663	0	0	14.6365	3.22566	-0.499517	-0.866304	1538.47	465.841	0
633	33370	0	0	14.714	3.31993	0.753053	0.65796	1198.94	476.7	0
636	44038	0	0	8.27879	9.83271	0.818771	-0.574121	42.2325	585.553	0
639	18136	0	0	18.0683	3.77475	-0.9545	0.298213	2677.27	638.303	0
639	39164	0	0	18.2	3.7802	0.926791	0.375578	955.248	397.713	0
639	46051	0	0	18.1405	3.82362	0.0782812	0.996931	2784.47	367.338	0
642	33911	0	0	2.80284	8.99033	-0.630631	-0.776082	1331.38	325.125	0
642	45598	0	0	2.77908	9.05507	-0.982966	0.183789	914.864	98.288	0
645	21557	0	0	20.8943	6.22919	-0.877365	0.479824	1269.71	15.1988	0
645	32884	0	0	21.0032	6.22462	0.914428	0.404748	930.428	127.712	0
645	48659	0	0	20.9502	6.26078	0.0429694	0.999076	218.79	41.9731	0
647	14928	0	0	2.63123	15.1848	-0.39524	-0.918578	-77.9794	23.2749	0
647	25793	0	0	2.68875	15.1936	0.650049	-0.759892	322.612	61.0958	0
648	48849	0	0	20.8953	2.57645	0.627985	0.778225	789.625	76.0783	0
651	47027	0	0	16.2442	9.14631	0.915291	0.402793	141.092	109.461	0
654	13963	0	0	23.089	5.72039	-0.67308	0.739569	1829.87	379.823	0
654	32952	0	0	23.1727	5.69849	0.94951	0.313736	805.919	186.107	0
656	15308	0	0	16.3918	12.0929	-0.778661	-0.627445	-172.116	91.3263	0
656	25528	0	0	16.4215	12.2072	-0.377341	0.926074	2976.22	218.591	0
665	22590	0	0	1.21278	4.20622	-0.520138	-0.854082	339.971	90.5582	0
667	39128	0	0	8.7497	3.55603	0.248432	-0.968649	3051.76	228.022	0
668	49029	0	0	2.63858	14.6976	0.692167	-0.721738	164.895	113.196	0
679	17157	0	0	20.2227	8.7607	-0.0902045	-0.995923	269.633	188.515	0
679	30621	0	0	20.2251	8.87152	-0.0472862	0.998881	507.417	238.866	0
683	21604	0	0	11.7092	15.8439	0.949149	0.314828	2617.22	67.8205	0
683	31393	0	0	11.6066	15.7542	-0.435411	-0.900232	11346.9	1072.8	0
685	37023	0	0	18.6115	1.59903	-0.819307	0.573355	2947.66	335.973	0
685	42664	0	0	18.656	1.52066	0.0739754	-0.99726	1778.29	405.453	0
690	52039	0	0	16.1118	12.2577	0.584281	0.811551	-106.087	488.527	0
694	16913	0	0	5.68368	7.98849	0.989116	0.14714	806.996	282.215	0
694	37239	0	0	5.59733	7.92248	-0.401244	-0.915971	1534.03	143.267	0
698	41647	0	0	12.8314	5.01337	-0.985253	0.171105	222.355	46.0641	0
698	46978	0	0	12.9299	5.06423	0.429751	0.902947	2738.44	537.435	0
703	11253	0	0	8.25387	2.44099	0.83956	0.543267	1143.35	591.572	0
703	17317	0	0	8.15703	2.34247	-0.528714	-0.8488	1471.71	262.732	0
707	37769	0	0	26.8521	4.77496	-0.550283	-0.834978	347.147	86.7949	0
711	46709	0	0	12.5589	7.81796	-0.776346	-0.630307	1041.52	325.043	0
713	48129	0	0	25.2199	1.88069	0.748544	-0.663085	656.098	11.0367	0
714	27165	0	0	24.2699	8.42227	-0.268837	-0.963186	-25.1549	3.28045	0
721	45111	0	0	21.9992	3.00892	0.993518	-0.113675	309.149	208.498	0
726	27311	0	0	10.9803	7.74904	-0.390884	0.92044	1995.4	330.011	0
728	23479	0	0	22.8351	5.17411	0.980123	-0.198392	2098.81	271.892	0
729	21254	0	0	5.33724	1.43153	-0.993828	0.110928	97.1486	89.3085	0
731	14943	0	0	22.4572	6.21694	0.0506698	0.998715	-82.3995	110.418	0
732	36841	0	0	4.49589	4.21245	0.732703	0.680549	813.216	167.794	0
732	39611	0	0	4.45402	4.10321	0.0899764	-0.995944	714.702	22.7929	0
733	12389	0	0	2.15101	3.72673	0.822798	0.568334	1025.58	43.698	0
733	15915	0	0	2.15818	3.65566	0.918875	-0.394549	457.181	95.6997	0
733	32460	0	0	2.02356	3.65329	-0.904301	-0.426896	615.029	70.2991	0
733	43836	0	0	2.07865	3.75768	-0.157964	0.987445	965.2	10.1995	0
743	47050	0	0	16.467	9.68539	-0.16992	0.985458	4205.33	607.223	0
745	16062	0	0	5.32921	2.41527	-0.0963772	-0.995345	1092.36	91.5195	0
748	47786	0	0	18.1694	9.10917	-0.90841	0.418081	4158.26	840.178	0
754	24014	0	0	14.4199	14.1799	0.266066	-0.963955	4261.15	305.936	1
754	48672	0	0	14.3899	14.3082	-0.189164	0.981945	3577.63	2360.04	1
758	14827	0	0	15.4502	2.87552	-0.988881	-0.148711	-124.059	59.8422	0
758	17359	0	0	15.4741	2.93878	-0.648312	0.761375	1328.71	73.1206	0
758	23061	0	0	15.4898	2.82288	-0.421612	-0.906776	977.765	263.275	0
759	16036	0	0	5.08426	1.49891	0.457318	0.889303	2190.01	54.4545	0
759	49537	0	0	5.00478	1.41254	-0.848141	-0.529771	1089.8	238.387	0
760	30538	0	0	14.332	11.7209	0.857754	0.514061	-267.639	69.1026	0
760	33979	0	0	14.2782	11.7475	-0.102431	0.99474	3828.27	578.873	0
762	22945	0	0	16.6701	1.3057	-0.681243	0.732057	2331.27	86.8395	0
762	24564	0	0	16.7779	1.21312	0.826496	-0.562942	2021.61	18.7885	0
763	17449	0	0	6.08681	4.88089	0.931617	0.36344	2175.68	104.818	0
763	35728	0	0	6.03487	4.92221	0.141984	0.989869	1791.39	248.718	0
763	43206	0	0	5.97485	4.81504	-0.770328	-0.637648	3362.23	293.116	0
765	19801	0	0	17.3865	2.98775	0.366234	-0.930523	2435.81	292.179	0
765	34359	0	0	17.4224	3.0594	0.964194	0.265197	806.438	77.7463	0
768	13532	0	0	24.1702	1.55265	-0.993926	0.110054	28.9738	60.7048	0
768	22606	0	0	24.2083	1.6075	-0.451694	0.892173	862.338	30.4492	0
768	27136	0	0	24.1925	1.49316	-0.676195	-0.736723	-7.43662	6.51878	0
768	34863	0	0	24.2751	1.60566	0.500779	0.865575	204.468	9.60914	0
770	35323	0	0	8.12589	14.3909	-0.673811	0.738904	310.018	479.166	0
776	28973	0	0	7.25552	4.20461	-0.185174	0.982706	355.068	27.655	0
782	36735	0	0	16.0233	7.37744	0.490516	0.871432	1233.52	1029.65	0
782	42068	0	0	15.9377	7.30386	-0.935299	-0.353858	489.716	562.004	0
791	43345	0	0	15.9543	14.9937	0.762813	0.64662	364.271	693.649	0
792	17161	0	0	5.89905	3.45948	-0.925974	-0.377588	687.395	300.508	0
792	22977	0	0	5.95926	3.56044	-0.108566	0.994089	1315.41	283.513	0
792	26350	0	0	6.03821	3.46766	0.96383	-0.266517	646.986	236.166	0
794	28224	0	0	10.1527	14.0398	-0.811364	-0.584542	6395.56	1817.23	0
795	29376	0	0	2.67834	5.49346	-0.986039	0.166513	1410.85	49.2307	0
795	44595	0	0	2.73245	5.54836	-0.179423	0.983772	575.776	23.3624	0
797	19223	0	0	26.3704	3.45798	-0.415405	-0.909636	134.26	87.8046	0
797	41358	0	0	26.3523	3.5613	-0.700406	0.713745	770.535	133.694	0
797	45924	0	0	26.334	3.50635	-0.988663	-0.150151	1004.16	58.6108	0
802	20157	0	0	26.8313	5.21149	-0.853658	0.520834	541.563	130.504	0
803	25402	0	0	16.5533	9.54489	-0.74032	-0.672255	127.174	27.8872	0
813	49347	0	0	5.48905	2.43239	-0.938	-0.346635	1390.87	303.792	0
815	46528	0	0	4.78681	8.4068	0.274525	0.96158	1050.35	174.988	0
815	47703	0	0	4.80585	8.3018	0.594115	-0.80438	455.369	208.711	0
820	41886	0	0	13.7363	15.6969	-0.578776	-0.815486	3628.14	1068.13	0
820	50754	0	0	13.818	15.7018	0.673439	-0.739243	5318.98	613.745	0
821	36787	0	0	20.2711	10.0379	-0.461387	0.887199	780.339	622.491	0
821	42232	0	0	20.3552	9.99276	0.99436	0.106054	1002.76	496.679	0
823	13866	0	0	5.59707	12.7549	0.959697	0.281037	2486.46	381.811	0
823	35627	0	0	5.49482	12.7471	-0.991175	0.13256	1798.81	405.519	0
828	17091	0	0	21.7464	2.60612	0.953227	-0.302255	1114.56	301.133	0
828	41898	0	0	21.6963	2.55915	0.242068	-0.970259	1434.15	35.1304	0
830	28142	0	0	11.3085	9.64198	-0.877445	-0.479678	1196.03	1023.07	0
832	50001	0	0	21.9973	5.13849	0.715546	0.698566	18.0933	196.04	0
835	18007	0	0	16.0901	7.27528	0.595605	0.803278	354.787	468.324	0
839	39514	0	0	6.31728	4.66545	0.923179	-0.38437	-18.4413	188.642	0
839	40630	0	0	6.25553	4.76482	0.0662187	0.997805	2164.55	316.66	0
844	12215	0	0	7.93605	14.0693	-0.304546	-0.952498	1271.02	929.985	0
844	25315	0	0	7.88431	14.1378	-0.999543	-0.0302201	869.727	785.34	0
844	39276	0	0	8.03295	14.1378	0.999545	-0.0301534	1513.25	1088.59	0
846	52374	0	0	20.8977	8.17154	-0.999996	0.00282559	1633.2	323.189	0
847	37194	0	0	1.13558	12.9608	-0.477851	0.878441	35.3043	92.1033	0
847	45800	0	0	1.15754	12.8448	-0.123552	-0.992338	-85.3917	123.39	0
850	25100	0	0	20.6068	4.25262	-0.71777	-0.69628	551.066	75.0634	0
850	27157	0	0	20.6358	4.34844	-0.211015	0.977483	1356.11	239.252	0
850	45866	0	0	20.6668	4.23836	0.329774	-0.94406	764.056	143.015	0
853	10941	0	0	4.79541	11.3946	-0.96618	-0.25787	730.377	79.855	0
853	46963	0	0	4.84081	11.3496	-0.247731	-0.968829	598.798	461.77	0
853	47935	0	0	4.83979	11.4719	-0.263596	0.964633	214.873	18.9324	0
858	41265	0	0	1.71543	8.07183	-0.806491	-0.591247	1941.75	173.631	0
860	27295	0	0	9.094	8.9099	0.180079	-0.983652	1404.92	490.586	0
860	37736	0	0	9.127	9.00873	0.734917	0.678157	1221.24	599.948	0
861	33305	0	0	17.1001	9.05443	-0.389399	-0.921069	913.767	689.831	0
863	42112	0	0	7.06476	6.76418	0.683406	-0.730039	639.856	36.5646	0
867	18214	0	0	15.3307	12.8567	0.81522	0.579152	1214.64	129.336	0
867	40675	0	0	15.2081	12.8319	-0.976346	0.216216	267.906	9.81327	0
877	49531	0	0	8.65633	12.1614	-0.498193	-0.867066	2596.54	302.447	0
878	23409	0	0	2.30408	4.52932	0.970703	0.240284	1116.02	89.8376	0
878	26270	0	0	2.22563	4.44815	-0.206306	-0.978487	1455.88	124.668	0
878	30503	0	0	2.17676	4.49036	-0.93894	-0.344081	1010.16	36.1133	0
878	46687	0	0	2.2853	4.46494	0.68862	-0.725123	584.953	74.5855	0
884	22997	0	0	26.3383	6.54574	0.873583	0.486675	829.903	211.361	0
884	36764	0	0	26.2269	6.46653	-0.746677	-0.665187	444.329	223.758	0
884	41452	0	0	26.3042	6.44869	0.377908	-0.925843	1030.7	356.342	0
886	30981	0	0	10.4706	8.58205	0.12759	-0.991827	175.311	606.249	0
886	35702	0	0	10.3987	8.62288	-0.916851	-0.399229	1037.77	675.375	0
887	18468	0	0	6.59742	4.38443	-0.884454	0.466627	1250.92	98.0561	0
890	28130	0	0	2.98259	6.43013	-0.927182	-0.374612	366.848	95.3868	0
890	31378	0	0	3.04343	6.51049	0.108497	0.994097	855.843	143.881	0
894	32109	0	0	26.9352	5.8609	-0.255134	0.966906	25.4167	63.7046	0
896	13137	0	0	6.26816	14.684	0.984295	-0.176533	501.818	110.921	0
902	13037	0	0	9.403	13.6748	0.000878054	1	5302.45	1688.6	0
902	24511	0	0	9.34681	13.6446	-0.844961	0.534828	-768.987	718.41	0
905	48879	0	0	9.54179	13.5137	-0.465353	0.885125	158.43	754.242	0
906	37428	0	0	26.0999	7.77375	0.354161	0.935184	74.4348	120.403	0
909	22750	0	0	23.0929	8.30819	0.652431	-0.757848	1682.52	384.333	0
909	37964	0	0	23.0553	8.39765	-0.0851408	0.996369	492.279	239.994	0
909	42323	0	0	23.0093	8.35407	-0.989801	0.142459	2176.85	253.497	0
910	29800	0	0	3.17831	10.8489	0.89801	0.439974	779.247	40.6955	0
911	12196	0	0	3.04246	5.54143	-0.948581	-0.316536	1488.27	35.1815	0
911	33905	0	0	3.0758	5.62519	-0.470906	0.882183	456.477	39.238	0
911	47648	0	0	3.17715	5.5774	0.980116	0.198425	1532.83	200.308	0
911	47902	0	0	3.09336	5.49542	-0.219855	-0.975533	1332.01	148.623	0
915	13240	0	0	12.5208	7.41638	0.999786	0.0206777	180.488	21.7474	0
915	19721	0	0	12.3819	7.4174	-0.999372	0.035424	-270.503	253.487	0
916	11491	0	0	16.5792	10.8457	-0.997909	0.0646275	1804.29	961.289	0
917	38297	0	0	8.66004	12.5228	-0.324073	0.946032	1848.03	1380.14	0
920	49309	0	0	8.53117	12.3121	0.479289	-0.877657	-74.3579	12.3483	0
923	15350	0	0	7.90429	1.07885	0.756716	0.653743	2089.29	409.578	0
929	10665	0	0	10.5217	10.6266	-0.841272	0.540612	2290.22	530.846	0
930	40646	0	0	14.4561	15.6159	0.429322	-0.903152	1993.08	260.304	0
930	43371	0	0	14.3574	15.7106	-0.920049	0.391804	3613.46	150.007	0
936	20564	0	0	8.71815	9.13247	-0.720984	-0.692952	4323.4	870.024	0
937	15603	0	0	25.5717	8.86134	0.758908	0.651198	716.729	400.556	0
937	29213	0	0	25.4631	8.77724	-0.820262	-0.571988	334.852	204.031	0
944	27030	0	0	2.37829	8.35296	0.751099	-0.660189	701.863	128.61	0
945	32326	0	0	19.8373	1.78029	0.836281	-0.548302	1077.37	236.741	0
952	51531	0	0	2.63951	15.6592	-0.738658	-0.674081	-15.1707	80.5549	0
957	21380	0	0	17.348	5.21022	0.901797	0.432161	898.317	76.9311	0
957	40715	0	0	17.2406	5.21465	-0.862965	0.505264	1528.15	173.942	0
961	31550	0	0	22.8302	2.80677	0.897828	-0.440347	1126.92	110.114	0
961	44719	0	0	22.8239	2.87199	0.796973	0.604015	719.974	57.668	0
962	26978	0	0	25.2712	5.74982	-0.841241	0.54066	1168.61	137.633	0
962	35535	0	0	25.3582	5.6502	0.422483	-0.906371	929.258	340.598	0
963	11181	0	0	9.67373	14.7051	0.0805831	-0.996748	739.412	1628.59	0
963	16846	0	0	9.60935	14.7975	-0.9047	0.426048	-1642.26	718.921	0
966	26437	0	0	16.3892	6.62715	0.825067	0.565035	124.96	613.092	0
969	17433	0	0	10.2489	1.16451	0.767027	-0.641615	776.716	52.2413	0
969	21247	0	0	10.2152	1.26124	0.204077	0.978955	2179.21	230.622	0
976	12145	0	0	2.32713	1.32191	0.0282998	0.999599	1713.45	114.538	0
978	11753	0	0	11.8793	15.4795	0.476435	0.879209	8331.52	126.117	0
978	36941	0	0	11.8091	15.4137	-0.908327	-0.418262	5765.78	2925.29	0
982	43984	0	0	9.00329	5.47369	0.903824	0.427905	853.006	309.035	0
983	20088	0	0	23.9057	6.38278	0.159174	-0.987251	274.331	264.524	0
983	20114	0	0	23.9537	6.49666	0.817806	0.575493	570.174	260.646	0
983	27217	0	0	23.8885	6.52747	-0.0773958	0.997	-83.6636	4.6717	0
983	30000	0	0	23.8289	6.48719	-0.895271	0.445523	767.534	79.4854	0
985	51413	0	0	24.4355	1.48933	-0.95005	-0.312098	29.4151	28.6072	0
986	16359	0	0	14.6343	2.69107	0.459645	-0.888103	3013.38	257.524	0
991	10045	0	0	5.79574	3.22227	0.96077	-0.277347	1115.88	170.152	0
991	34163	0	0	5.72139	3.31344	-0.0779522	0.996957	2051.41	149.177	0
991	40638	0	0	5.67772	3.19029	-0.688865	-0.72489	2696.85	555.213	0
992	13566	0	0	24.8738	1.42127	-0.999927	-0.0120968	124.824	16.0818	0
1005	6612	0	0	11.1107	1.24009	0.915667	-0.401937	914.958	208.268	0
1007	2117	0	0	19.1564	5.46329	-0.622807	-0.782376	859.718	446.38	0
1010	3759	0	0	8.72845	5.1057	0.74565	0.666338	2936.77	596.185	0
1013	7575	0	0	2.76932	8.25234	0.142864	0.989742	670.643	128.592	0
1016	4733	0	0	2.42595	5.7896	0.713335	0.700823	1250.5	21.0445	0
1054	2262	0	0	14.7041	7.70172	0.741407	-0.671056	2173.18	140.843	0
1060	9234	0	0	20.2066	9.9421	-0.397653	0.917536	1126.34	368.624	0
1072	3337	0	0	19.1563	10.8698	-0.975258	0.22107	1416.4	151.268	0
1081	3881	0	0	6.6857	12.0657	0.98522	0.171295	1790.9	534.974	0
1086	7584	0	0	19.3514	11.4448	-0.784109	0.620623	1778.47	210.108	0
1095	6332	0	0	12.7298	1.76563	-0.994551	-0.104251	394.927	173.873	0
1129	8596	0	0	4.99981	15.2994	-0.838085	0.54554	112.421	109.778	0
1139	2094	0	0	22.181	6.33872	-0.341146	0.94001	610.62	178.607	0
1140	5327	0	0	16.976	1.5971	-0.136158	-0.990687	1218.17	28.3657	0
1140	6625	0	0	17.0336	1.62501	0.861463	-0.50782	1147.69	9.96135	0
1145	4258	0	0	19.999	11.0723	-0.600643	-0.799517	121.143	98.2342	0
1149	3633	0	0	13.3565	13.6093	0.945483	-0.32567	6691.47	986.985	0
1160	2197	0	0	6.76326	7.042	-0.859955	-0.51037	2811.07	626.323	0
1165	1409	0	0	18.6372	11.7594	-0.498707	-0.866771	1371.35	3511.07	1
1182	8611	0	0	1.20238	2.81769	0.996744	-0.0806264	831.096	41.6842	0
1202	6326	0	0	13.8204	1.3849	-0.197389	0.980325	2910.91	124.044	0
1205	4052	0	0	23.1487	9.69678	0.629356	0.777117	493.629	336.349	0
1205	9116	0	0	23.153	9.59031	0.690375	-0.723451	576.106	516.09	0
1209	2079	0	0	13.7025	5.57121	0.020773	-0.999784	1640.05	420.597	0
1209	3884	0	0	13.6601	5.70133	-0.573136	0.81946	2682.27	462.718	0
1209	7430	0	0	13.7726	5.64128	0.99979	-0.0204984	938.354	581.502	0
1212	1264	0	0	13.252	8.75985	-0.651806	-0.758386	528.201	440.597	0
1216	5748	0	0	15.3354	9.99669	-0.159297	0.987231	2512.74	403.661	0
1226	4635	0	0	9.19916	6.15173	0.637746	0.770247	2668.98	459.915	0
1232	5677	0	0	8.72578	6.07408	0.737135	-0.675745	1101.22	251.443	0
1239	7789	0	0	13.6824	13.7801	0.132283	0.991212	2228.59	556.212	0
1240	3372	0	0	22.0675	7.41723	0.697161	0.716915	249.852	12.9309	0
1258	8351	0	0	1.20574	8.7932	0.324655	-0.945833	119.417	0.307672	0
1270	1894	0	0	11.4232	13.9412	0.277318	0.960778	7821.1	330.783	0
1278	4526	0	0	8.13519	4.7672	-0.451543	-0.892249	2992.21	687.04	0
1289	6360	0	0	2.7203	10.7625	-0.999208	0.0397823	1485.41	187.247	0
1326	5403	0	0	16.5647	5.35702	-0.155379	-0.987855	528.329	158.113	0
1330	1694	0	0	20.9782	1.59601	-0.711137	0.703053	1796.83	133.386	0
1342	4647	0	0	25.8206	9.93725	0.998843	0.0480864	1608.77	204.664	0
1343	4524	0	0	23.0622	4.22566	-0.754981	-0.655746	125.146	150.867	0
1346	6825	0	0	9.23262	1.93506	0.532568	0.846387	1830.23	126.626	0
1364	7682	0	0	24.5815	3.8608	-0.759014	0.651074	763.681	138.752	0
1365	9070	0	0	13.8074	6.20325	0.751435	0.659807	11.1276	851.875	0
1370	7101	0	0	26.5524	2.97707	0.999945	0.0104556	1445.38	124.328	0
1378	6279	0	0	23.8144	8.22903	-0.669831	-0.742514	31.616	70.6487	0
1390	3318	0	0	24.6895	8.26096	-0.544135	-0.838997	85.9442	240.436	0
1413	6794	0	0	21.5761	9.74219	-0.486476	-0.873694	191.137	89.7751	0
1444	7762	0	0	4.50529	5.66903	-0.00854548	0.999963	1753.62	273.806	0
1458	2416	0	0	26.6687	8.2375	-0.470883	0.882196	776.916	308.857	0
1471	4730	0	0	15.3837	2.07942	0.177499	0.984121	1952.2	323.44	0
1479	5898	0	0	8.32892	7.2697	-0.977781	-0.209627	-11.0327	138.191	0
1495	4088	0	0	26.6191	4.72951	0.971231	-0.238141	1732.08	148.892	0
1503	7043	0	0	19.2806	1.66102	0.909391	-0.415942	1975.78	355.998	0
1503	7601	0	0	19.1938	1.62383	-0.326601	-0.945162	1069.58	395.73	0
1506	6723	0	0	24.9627	2.85277	-0.573662	-0.819092	635.818	160.922	0
1532	2571	0	0	1.39619	4.05817	0.733174	0.680041	1315.9	79.3358	0
1532	6689	0	0	1.29122	3.97674	-0.840923	-0.541155	1278.34	187.206	0
1532	9681	0	0	1.33475	4.0784	-0.188389	0.982094	845.166	87.5601	0
1551	4314	0	0	6.9612	7.36353	-0.901181	-0.433444	2137.76	137.573	0
1562	7458	0	0	10.0199	5.73583	0.238854	0.971055	1836.92	203.951	0
1588	4552	0	0	5.14044	4.43285	-0.375143	-0.926967	3249.18	312.531	0
1590	7370	0	0	7.33554	10.6132	-0.509003	0.860765	65.1803	516.53	0
1590	9505	0	0	7.37733	10.4786	0.0676177	-0.997711	523.186	155.367	0
1610	9777	0	0	8.19323	9.45972	-0.88484	0.465895	1060.9	189.155	0
1616	1887	0	0	20.6294	10.4567	0.00663674	-0.999978	490.543	1034.89	1
1621	4998	0	0	23.6711	1.79988	-0.487552	0.873094	628.983	53.5064	0
1622	4849	0	0	11.7206	3.86637	0.627293	0.778783	2025.29	337.784	0
1622	8796	0	0	11.652	3.75883	-0.441089	-0.897463	3019.04	372.525	0
1624	5564	0	0	2.11802	7.42188	-0.988659	0.150178	949.812	107.1	0
1624	7468	0	0	2.21784	7.47186	0.472363	0.881404	660.394	155.463	0
1629	7458	0	0	9.99016	5.86371	0.64341	-0.765522	1749	855.154	0
1635	2395	0	0	6.48308	4.32238	-0.834224	0.551425	246.923	19.5071	0
1638	3195	0	0	1.07318	13.9778	0.208769	-0.977965	-85.7318	49.9142	0
1658	2079	0	0	13.7753	5.50961	-0.989672	-0.143349	290.86	724.844	0
1658	3589	0	0	13.9044	5.51327	0.99621	-0.0869804	381.438	262.347	0
1658	7430	0	0	13.8342	5.58356	-0.0836352	0.996496	3738.95	47.6301	0
1662	3564	0	0	17.8863	7.1834	-0.487839	-0.872934	760.613	376.84	0
1663	5507	0	0	23.6783	9.43708	0.938848	0.344332	931.628	366.366	0
1666	7326	0	0	26.3187	8.82541	-0.688649	-0.725095	251.484	264.303	0
1680	5772	0	0	1.32786	7.26182	-0.42988	-0.902886	588.074	22.9392	0
1687	5705	0	0	25.6826	7.48517	0.863819	-0.503802	798.896	121.987	0
1689	2402	0	0	21.5348	5.49457	0.988121	0.153678	331.474	15.2506	0
1690	7552	0	0	26.4926	1.7804	-0.0241306	-0.999709	301.566	55.3248	0
1699	9203	0	0	4.12828	12.014	-0.488909	0.872335	210.948	11.6016	0
1711	9275	0	0	25.4161	3.07926	-0.948819	-0.31582	713.088	105.318	0
1727	3656	0	0	2.72301	2.6072	0.178546	0.983931	1445	174.273	0
1733	1888	0	0	7.42951	13.6622	0.957958	-0.28691	119.221	163.137	0
1733	6516	0	0	7.33243	13.6534	-0.890289	-0.455397	2240.68	146.746	0
1750	2867	0	0	2.72595	13.4663	-0.987413	0.158161	353.086	144.161	0
1755	6921	0	0	6.51408	8.83892	0.592316	0.805706	1318.21	110.463	0
1778	8918	0	0	16.1367	12.4549	0.551221	0.834359	-325.074	308.833	0
1780	3051	0	0	7.85248	9.40305	0.815346	-0.578975	-293.941	51.0295	0
1790	7762	0	0	4.52596	5.80008	-0.315914	-0.948788	1941.81	131.981	0
1805	8121	0	0	18.4011	3.4988	0.622453	0.782657	548.643	102.954	0
1808	4710	0	0	24.0852	3.3396	-0.0883587	0.996089	516.569	210.803	0
1833	5884	0	0	26.4971	4.8365	0.859095	0.511816	1348.69	199.153	0
1833	6832	0	0	26.3957	4.81372	-0.995472	0.0950517	1923.56	126.979	0
1847	4862	0	0	5.56086	13.9179	-0.296656	-0.954984	47.7188	181.498	0
1849	8714	0	0	14.0205	7.56638	0.990128	-0.140166	1504.58	567.224	0
1856	5811	0	0	14.6988	11.2812	-0.931837	-0.362877	-113.223	10.5717	0
1877	8410	0	0	8.22932	2.7434	-0.925418	-0.378948	921.698	278.784	0
1881	4191	0	0	19.4305	9.33423	0.808883	0.587969	-125.963	0.219082	0
1883	4524	0	0	22.9898	4.24646	0.289804	-0.957086	1336.02	331.18	0
1894	7362	0	0	11.3848	13.9875	-0.997158	-0.0753389	-620.063	669.124	0
1918	6685	0	0	2.05143	1.34938	0.950898	0.309504	511.745	170.004	0
1932	6446	0	0	14.9775	13.7232	-0.163117	0.986607	2388.41	862.479	0
1933	6921	0	0	6.50719	8.95172	0.685035	-0.72851	33.732	714.248	0
1954	3918	0	0	12.7307	15.5773	0.695286	0.718733	8456.3	2268.76	0
1955	9798	0	0	4.48019	11.2731	-0.765702	0.643196	50.8799	377.661	0
1967	8312	0	0	1.57411	4.13312	0.313646	0.94954	816.562	63.6733	0
1986	9878	0	0	10.4263	12.0181	-0.730153	-0.683284	3486.37	349.449	0
1987	9041	0	0	6.97412	2.93786	-0.878994	-0.476834	567.043	93.9727	0
2003	8374	0	0	26.8912	2.39823	0.87905	-0.47673	596.132	26.117	0
2012	4527	0	0	19.2295	7.24733	-0.30223	-0.953235	208.459	23.4638	0
2019	8392	0	0	2.09905	10.8476	0.458148	-0.888876	124.612	1.51456	0
2037	4341	0	0	3.97958	12.9488	-0.98744	-0.157997	298.605	30.9722	0
2050	9274	0	0	2.62526	5.76745	-0.698432	0.715677	621.35	92.9881	0
2055	3882	0	0	21.2445	2.55113	0.966372	0.257146	574.815	112.741	0
2056	5154	0	0	24.8181	4.34016	0.717505	0.696554	337.768	58.6304	0
2058	7573	0	0	2.14417	6.25285	-0.903422	-0.428753	1595.73	84.0113	0
2058	8575	0	0	2.21218	6.35708	0.0291597	0.999575	462.147	54.0449	0
2066	6735	0	0	24.2221	9.59392	-0.212	0.97727	-40.1989	75.8995	0
2074	2956	0	0	4.12968	2.32956	-0.844009	0.536329	343.367	28.058	0
2081	8332	0	0	14.2319	13.5687	-0.666223	0.745753	10590.4	1417.26	0
2083	4628	0	0	3.66365	15.5687	-0.717608	-0.696448	107.643	60.1093	0
2094	6097	0	0	22.1181	6.3575	-0.79992	-0.600107	393.666	270.075	0
2107	9165	0	0	24.5508	9.4083	0.456016	-0.889972	163.779	70.3992	0
2125	4927	0	0	10.016	13.0607	-0.707529	0.706684	-1.75577	520.425	0
2133	9545	0	0	19.2289	11.6992	0.817231	0.576311	46.2489	23.3706	0
2142	8446	0	0	3.99889	9.99571	0.449078	-0.893493	-3.5528	200.745	0
2143	8932	0	0	6.30304	1.87694	0.523448	0.852058	1596.64	271.337	0
2161	5401	0	0	20.2212	3.7011	-0.402374	-0.915475	304.732	12.3244	0
2162	2715	0	0	15.1572	12.5481	-0.547759	0.836636	1861.34	27.784	0
2166	8276	0	0	11.2144	4.01853	-0.960788	0.277282	473.311	46.762	0
2174	3494	0	0	25.9607	5.83562	-0.740772	-0.671757	552.765	302.38	0
2181	6793	0	0	26.5486	7.55976	0.5812	-0.813761	111.07	66.9739	0
2185	8874	0	0	22.6246	3.74023	-0.818872	-0.573976	2.46549	62.929	0
2201	9411	0	0	9.93296	6.79665	0.793003	0.609218	1046.67	270.735	0
2231	7375	0	0	8.38182	12.512	-0.501799	0.864984	123.345	1348.75	0
2234	9587	0	0	14.9282	9.53292	0.494048	0.869435	1121.63	1035.91	0
2238	6847	0	0	17.9964	4.1054	-0.924183	-0.38195	579.594	119.556	0
2247	2269	0	0	15.3868	14.2579	0.0875005	0.996164	2595.06	536.037	0
2247	4076	0	0	15.3344	14.2253	-0.932044	0.362344	2256.34	334.696	0
2262	8149	0	0	14.825	7.68782	0.874905	0.484294	440.589	223.79	0
2282	7976	0	0	20.1114	5.73667	0.648414	0.761288	454.432	13.0663	0
2283	9521	0	0	8.42989	3.58474	-0.863326	0.504647	-85.4807	52.0797	0
2286	6078	0	0	9.8172	1.27441	-0.306259	-0.951948	2851.51	462.999	0
2287	3272	0	0	25.0978	5.98123	0.78472	0.619851	969.841	259.076	0
2293	7085	0	0	16.5968	14.8985	-0.987273	-0.159037	104.652	11.5852	0
2334	8322	0	0	12.4699	11.9139	-0.97132	0.237775	-101.815	419.744	0
2335	7407	0	0	18.0107	7.60098	0.953692	-0.300785	1312.69	497.979	0
2341	4855	0	0	16.0555	5.49802	-0.409984	-0.912093	1244.3	185.1	0
2341	6586	0	0	16.1246	5.51664	0.812081	-0.583544	1794.46	314.766	0
2358	4856	0	0	14.3353	4.83861	0.275192	-0.961389	3492.07	616.225	0
2370	7637	0	0	11.518	11.3284	-0.982677	0.185328	-474.225	231.374	0
2408	5650	0	0	1.93744	11.958	-0.562666	0.826684	286.078	375.628	0
2410	2429	0	0	6.9787	8.56095	0.402302	-0.915507	813.919	346.75	0
2428	8399	0	0	8.61999	2.51065	-0.999725	-0.0234559	455.234	22.5909	0
2439	5410	0	0	9.27468	8.25849	-0.344592	0.938753	2887.17	608.176	0
2440	5718	0	0	14.2142	14.9123	-0.647317	0.76222	10495.5	719.2	0
2442	3551	0	0	8.95907	8.1088	0.962447	0.271469	233.016	452.981	0
2444	5819	0	0	3.28007	12.0421	-0.926273	0.376853	229.806	175.789	0
2445	5360	0	0	1.37233	8.71445	0.785352	0.619049	556.656	387.784	0
2445	8351	0	0	1.26227	8.71405	-0.789675	0.613525	813.368	386.114	0
2453	5258	0	0	9.08366	4.02497	-0.934788	0.355206	25.2909	93.4038	0
2453	5747	0	0	9.14043	3.93493	-0.0835498	-0.996504	2263.34	101.019	0
2461	7454	0	0	13.3912	1.75954	-0.909027	-0.416738	225.35	66.9429	0
2472	6586	0	0	16.2108	5.51252	-0.864901	-0.501942	13.6978	323.065	0
2482	2875	0	0	20.0869	1.46105	0.00236538	-0.999997	1976.75	483.066	0
2495	2927	0	0	8.47366	12.7777	-0.963118	-0.26908	767.55	944.121	0
2495	6062	0	0	8.54328	12.8687	0.00761158	0.999971	2722.76	1290.55	0
2512	5489	0	0	26.3187	5.91645	0.0768094	0.997046	203.721	140.423	0
2524	5790	0	0	8.55383	14.8157	-0.0457361	-0.998954	761.074	428.226	0
2544	7894	0	0	4.50534	8.4847	0.737358	-0.675502	125.505	59.4792	0
2546	4396	0	0	7.14877	3.11749	0.976409	0.215932	1009.12	118.137	0
2554	4684	0	0	6.3846	1.05833	-0.972898	-0.231236	1025.65	376.854	0
2557	9189	0	0	1.98599	6.67112	0.977546	0.21072	1221.1	41.3159	0
2560	9941	0	0	19.3011	11.9717	-0.963483	0.26777	497.675	668.072	1
2566	3114	0	0	12.8254	3.1374	-0.602937	0.797789	1704.82	113.689	0
2613	2902	0	0	5.37739	6.10031	-0.621581	-0.78335	1607.49	312.777	0
2624	9112	0	0	17.6711	3.98032	-0.3116	-0.950213	788.228	281.806	0
2626	4274	0	0	21.6016	2.78248	0.791407	-0.611289	2444.4	251.759	0
2632	3620	0	0	18.7924	12.683	-0.957445	0.288615	542.234	190.089	0
2658	6698	0	0	6.59363	14.4041	0.121069	0.992644	-28.9925	153.152	0
2665	8144	0	0	23.3874	7.30497	-0.852855	-0.522147	395.725	81.5155	0
2669	7140	0	0	7.59331	2.50545	0.0366727	-0.999327	1372.98	4.11347	0
2695	9050	0	0	20.3813	6.57056	-0.98511	0.171928	1617.37	306.97	0
2722	4353	0	0	10.4119	8.91099	0.897594	0.440822	1094.33	1430.9	0
2732	4743	0	0	9.6288	11.9043	-0.505457	0.862852	2361.08	2622.61	0
2748	4216	0	0	2.80722	14.3731	-0.749066	-0.662495	68.9987	193.646	0
2750	8226	0	0	9.24824	4.81024	0.939107	0.343624	687.513	189.728	0
2752	5653	0	0	2.93262	12.366	0.981969	-0.189044	557.719	170.758	0
2756	7579	0	0	16.8501	2.07631	-0.0606723	-0.998158	1627.62	305.911	0
2806	9107	0	0	4.05006	2.00839	0.423142	-0.906063	315.194	88.9858	0
2812	9140	0	0	1.31567	13.0416	0.442399	0.896818	202.205	245.029	0
2819	2973	0	0	22.3411	3.63594	0.395953	-0.918271	493.897	118.291	0
2819	3850	0	0	22.3529	3.76604	0.554692	0.832056	86.0437	49.2209	0
2823	4062	0	0	19.3798	3.91729	0.204183	-0.978933	1103.58	137.177	0
2824	4937	0	0	19.8424	11.4428	-0.895282	0.445499	1045.66	119.207	0
2825	8239	0	0	16.9135	4.57054	0.422288	0.906462	1483.9	377.238	0
2837	4860	0	0	16.0379	9.08182	0.359121	0.933291	3260.08	1228.75	0
2838	7243	0	0	24.1287	1.34538	0.858022	-0.513613	1228.72	108.196	0
2859	4341	0	0	3.89744	12.8748	0.261816	0.965118	-102.342	143.397	0
2860	6515	0	0	7.94091	5.19268	-0.990755	0.135667	337.919	206.545	0
2863	8489	0	0	21.5482	10.2813	-0.998633	-0.0522758	117.985	112.552	0
2867	6896	0	0	2.62606	13.5407	-0.434656	0.900596	21.7219	0.558209	0
2867	7265	0	0	2.69031	13.5389	0.479918	0.877313	60.2784	144.003	0
2879	5515	0	0	9.25033	5.0719	0.506456	0.862266	2596.05	306.454	0
2887	7253	0	0	20.7357	5.04262	-0.904695	-0.426059	396.547	260.112	0
2895	6869	0	0	9.31792	12.0385	-0.967792	-0.25175	275.73	510.825	0
2911	7609	0	0	14.2632	2.5478	-0.991076	0.133295	212.439	30.7854	0
2912	3217	0	0	18.6861	6.28744	0.263238	0.964731	882.569	144.545	0
2923	6084	0	0	13.1923	13.7585	-0.0608775	-0.998145	5493.64	1152.92	0
2933	7076	0	0	19.4142	1.77931	-0.197941	0.980214	860.293	132.579	0
2944	6941	0	0	17.8956	8.70792	-0.455561	0.890204	2944.01	449.375	0
2951	6666	0	0	8.5146	15.8381	-0.095299	0.995449	-135.19	42.9438	0
2961	7942	0	0	20.9797	1.07845	0.980374	-0.197145	671.96	135.047	0
2996	7186	0	0	13.1472	3.48538	-0.454184	-0.890908	2310.99	519.074	0
3001	4260	0	0	9.0632	8.01951	-0.922534	-0.385916	803.095	384.835	0
3030	4955	0	0	18.5239	8.10222	0.422747	-0.906248	2897.91	486.844	0
3030	7525	0	0	18.5096	8.23961	0.226298	0.974058	300.802	121.551	0
3035	7913	0	0	20.8258	7.43705	0.493589	-0.869695	2556.39	612.93	0
3051	4428	0	0	7.91011	9.43237	0.00382567	0.999993	1385.55	499.52	0
3057	6546	0	0	12.6287	8.69977	0.414054	0.910252	3643.26	909.929	0
3070	6553	0	0	1.73118	4.82946	0.641423	-0.767187	269.273	66.8416	0
3074	4406	0	0	4.51735	5.35541	-0.993319	0.115403	139.836	289.938	0
3110	5235	0	0	13.1558	14.8739	-0.822289	-0.569071	421.076	52.4357	0
3117	7992	0	0	25.3625	8.98725	-0.85488	-0.518825	1865.13	463.06	0
3134	8433	0	0	15.2109	9.55952	0.859742	0.510728	249.725	719.752	0
3142	8613	0	0	12.8972	11.022	-0.68105	0.732237	2464.37	1150.82	0
3169	3977	0	0	11.724	13.1026	0.292256	-0.95634	6963.01	1880.32	0
3170	5111	0	0	23.4535	5.28967	0.965189	0.261554	290.997	132.464	0
3170	5562	0	0	23.3097	5.26476	-0.99694	-0.078165	444.85	180.783	0
3176	7219	0	0	1.74187	12.5023	0.843413	0.537266	732.933	278.449	0
3185	5120	0	0	10.5142	1.74473	0.773895	-0.633314	1490.41	220.188	0
3191	9220	0	0	3.22562	4.83756	0.407309	-0.91329	195.648	2.54677	0
3195	3827	0	0	1.13644	13.9546	0.79066	0.612256	412.537	143.463	0
3220	3292	0	0	11.6042	7.31431	0.998807	0.0488225	559.924	45.9282	0
3229	8420	0	0	12.8222	15.1056	0.787234	-0.616655	2531.48	410.207	0
3231	3330	0	0	13.8598	14.0767	-0.0151624	0.999885	-2428.41	21831.2	1
3252	6987	0	0	22.4783	5.20174	-0.918788	0.394751	1487.96	151.027	0
3260	4783	0	0	15.6628	10.656	0.25462	-0.967041	3888.03	623.441	0
3261	8554	0	0	17.6269	8.44301	0.977105	-0.21276	584.188	172.383	0
3269	7990	0	0	7.22807	3.75326	0.429881	0.902886	1102.7	46.328	0
3293	8494	0	0	20.2579	7.99658	0.745773	-0.6662	845.416	95.87	0
3313	9340	0	0	9.38422	7.59043	0.546123	0.837705	58.1422	93.83	0
3328	4871	0	0	4.81411	12.8137	-0.83096	-0.556332	1071.96	231.687	0
3329	4529	0	0	1.60959	9.54214	0.0579732	-0.998318	305.599	61.2481	0
3331	8062	0	0	14.0206	6.49839	0.0872106	-0.99619	4415.06	233.092	0
3340	6842	0	0	8.01844	8.58281	-0.125457	-0.992099	983.63	143.701	0
3372	4895	0	0	22.1902	7.459	0.989631	-0.143634	2195.49	196.021	0
3384	9926	0	0	26.9607	4.20485	0.262453	0.964945	276.461	61.8686	0
3392	7539	0	0	16.71	13.3198	0.489695	-0.871894	2341.95	882.942	0
3401	4436	0	0	23.23	9.24989	0.871948	-0.489598	1642.68	491.235	0
3416	3827	0	0	1.23442	13.9857	-0.999025	0.0441587	400.19	53.143	0
3452	4542	0	0	19.6158	12.1154	-0.996581	0.0826209	534.706	202.593	1
3473	5905	0	0	19.546	3.08434	-0.43257	0.9016	1354.38	55.6745	0
3486	8146	0	0	9.70095	5.21145	-0.595812	-0.803124	3638.47	1041.36	0
3507	8760	0	0	12.1903	8.07537	0.297431	-0.954743	2967.53	333.455	0
3510	7168	0	0	15.6553	8.97895	0.791971	0.610559	270.717	149.456	0
3522	7836	0	0	26.8427	8.17082	0.84725	0.531195	1597.21	486.765	0
3523	7121	0	0	12.8969	2.39328	0.29942	-0.954121	2289.14	291.416	0
3523	8076	0	0	12.9191	2.51753	0.611259	0.79143	1418.16	448.785	0
3545	7991	0	0	16.927	1.29836	0.9936	-0.112956	742.095	230.569	0
3551	4260	0	0	9.01031	8.06212	-0.182146	-0.983271	2912.89	390.737	0
3555	6791	0	0	19.2835	3.59069	0.933326	0.35903	388.586	132.544	0
3558	8122	0	0	9.99932	2.6446	-0.423931	-0.905694	2700.85	533.827	0
3561	5624	0	0	5.54825	2.76302	-0.827847	0.560955	285.935	104.442	0
3565	5221	0	0	16.6723	10.288	0.909124	-0.416526	1574.83	306.365	0
3565	7798	0	0	16.6268	10.3882	0.283316	0.959027	27.3082	666.204	0
3566	3795	0	0	12.4214	2.49426	-0.934615	0.355662	999.864	754.352	0
3571	5861	0	0	15.5826	7.47517	-0.917933	-0.396736	-2.97184	342.945	0
3579	6662	0	0	2.99835	9.15472	-0.884192	0.467124	225.87	31.9906	0
3594	5085	0	0	4.306	5.39952	0.934753	0.355299	2156.28	394.632	0
3602	8522	0	0	9.98855	1.65242	-0.66842	0.743784	1807.29	362.238	0
3612	8113	0	0	12.2438	10.1596	0.269791	-0.962919	4685.8	349.499	0
3615	8914	0	0	7.16243	2.20325	-0.974374	0.224933	112.204	68.4677	0
3622	7847	0	0	15.8538	13.2182	0.956304	-0.292374	2614.18	585.015	0
3622	8892	0	0	15.7637	13.3123	-0.252277	0.967655	1578.31	1131.76	0
3642	9665	0	0	15.1811	11.9519	-0.968041	0.250792	-385.937	53.1885	0
3671	4701	0	0	2.56077	12.7956	0.353798	-0.935322	-19.1418	54.2116	0
3697	9931	0	0	15.5873	15.3672	-0.938126	0.346295	773.901	216.848	0
3701	7117	0	0	17.7735	5.72584	-0.860804	0.508936	1711.72	182.096	0
3717	6774	0	0	7.2635	8.69096	-0.998208	-0.0598439	82.9766	167.944	0
3752	9001	0	0	19.9493	6.94016	0.321632	-0.946865	1500.58	183.141	0
3758	3909	0	0	5.61165	12.4817	0.797432	-0.603409	64.6027	25.3632	0
3759	8438	0	0	8.75273	5.22249	-0.415705	0.9095	220.126	124.467	0
3765	7619	0	0	2.62553	7.01113	-0.911153	-0.412069	1325.29	90.663	0
3775	9264	0	0	21.2048	4.9417	0.720842	0.693099	435.206	115.196	0
3786	6608	0	0	13.933	12.462	0.00549013	0.999985	2836.62	747.94	0
3797	8045	0	0	6.11567	3.33428	-0.997609	-0.0691125	154.983	32.1256	0
3814	9316	0	0	16.0603	5.77053	-0.927716	0.373287	647.626	8.70539	0
3823	7799	0	0	18.1701	8.37812	0.448887	0.893589	-15.231	92.2356	0
3829	8077	0	0	16.4379	14.9294	-0.292231	-0.956348	224.999	7.22632	0
3839	4572	0	0	9.88405	12.2395	-0.669354	-0.742944	3813.33	1115.23	0
3850	8176	0	0	22.4594	3.81573	0.994001	-0.109369	368.884	214.34	0
3852	5590	0	0	9.37444	6.43367	0.661051	0.750341	177.486	8.82903	0
3852	6461	0	0	9.3919	6.37279	0.956641	-0.291269	-19.2305	193.226	0
3853	9303	0	0	9.92035	8.28475	0.981293	-0.192519	146.537	235.268	0
3865	7816	0	0	2.64614	6.03417	-0.699451	0.714681	182.41	121.975	0
3900	4349	0	0	17.0828	2.98664	0.646022	-0.763319	2496.08	199.762	0
3900	6027	0	0	17.0179	3.08882	-0.415765	0.909472	2827.82	208.011	0
3919	8476	0	0	16.3272	3.60707	0.702506	-0.711678	1193.69	5.74096	0
3941	8036	0	0	26.5589	2.49291	-0.8698	0.493405	928.847	129.174	0
3947	6778	0	0	8.22207	10.177	-0.381417	0.924403	2335.8	516.055	0
3954	9520	0	0	14.4269	12.1618	-0.297814	-0.954624	3036.72	643.932	0
3964	6673	0	0	16.3453	4.44087	-0.764086	0.645114	2479.78	683.458	0
4000	4343	0	0	6.62679	13.4219	0.606641	-0.794976	79.3853	311.38	0
4023	5811	0	0	14.5859	11.269	0.987893	-0.155137	689.905	1068.4	0
4025	4416	0	0	2.57063	7.59603	0.98871	-0.149839	1566.18	236.403	0
4050	5308	0	0	8.24897	13.0988	0.541269	0.84085	1860.86	199.497	0
4059	5372	0	0	13.4729	7.08097	0.999091	-0.0426251	-310.114	178.045	0
4059	9900	0	0	13.3294	7.055	-0.920544	-0.390638	653.474	156.217	0
4062	8643	0	0	19.3393	3.83191	-0.88703	-0.461713	108.186	218.868	0
4062	8815	0	0	19.3906	3.80005	-0.0215474	-0.999768	1101.14	386.727	0
4065	8080	0	0	17.2382	14.2401	-0.656179	0.754605	968.111	19.9201	0
4076	7358	0	0	15.2795	14.2952	-0.132462	0.991188	1352.42	349.864	0
4078	4365	0	0	6.03812	1.29204	0.839114	-0.543956	372.478	68.3025	0
4084	6241	0	0	1.67056	6.54565	0.537002	-0.843581	424.429	24.7274	0
4103	8660	0	0	6.43655	2.83799	-0.0750716	0.997178	1276.67	227.744	0
4103	9982	0	0	6.49274	2.80908	0.854679	0.519157	1418.25	154.098	0
4152	7731	0	0	11.3743	10.6245	-0.994775	-0.102088	161.201	1255.11	0
4152	7808	0	0	11.4744	10.5804	0.594825	-0.803855	3612.48	1958.44	0
4160	4603	0	0	23.2477	3.26851	-0.0345652	-0.999402	508.39	75.7047	0
4171	8821	0	0	21.8656	9.25625	0.999104	0.0423225	2512.26	372.595	0
4196	5417	0	0	9.58431	5.6692	-0.451635	0.892203	1388.66	392.317	0
4203	6189	0	0	19.2634	1.40254	0.929609	-0.368547	634.324	40.4306	0
4240	4946	0	0	26.0492	4.96735	-0.445765	-0.89515	-62.7519	76.6641	0
4259	7215	0	0	5.31835	14.0667	0.808516	-0.588474	25.2837	139.352	0
4260	8008	0	0	9.00012	7.92066	0.0393242	-0.999227	2901.06	353.224	0
4290	9752	0	0	26.2994	9.31318	0.795328	0.606179	374.677	218.096	0
4298	5749	0	0	24.0296	2.64674	-0.577381	0.816475	105.597	2.91272	0
4360	9832	0	0	4.77725	13.1196	-0.688831	-0.724922	427.182	396.336	0
4369	8198	0	0	11.3894	10.1984	-0.227106	-0.97387	7083.52	144.914	0
4437	8397	0	0	19.8636	2.17106	-0.951058	0.309013	275.479	77.8391	0
4452	7754	0	0	18.2795	9.82298	0.767372	0.641202	703.152	327.351	0
4527	4528	0	0	19.2755	7.20507	0.924867	0.380292	120.5	54.2983	0
4527	9230	0	0	19.2158	7.10375	0.116992	-0.993133	685.586	391.873	0
4528	4715	0	0	19.3241	7.16911	-0.0934412	-0.995625	753.604	155.492	0
4542	5533	0	0	19.5733	12.0643	0.2628	-0.96485	538.497	416.687	1
4554	8395	0	0	9.46209	5.06338	0.451863	-0.892087	808.059	155.747	0
4565	6256	0	0	8.41777	3.70463	-0.944142	0.329538	889.22	180.114	0
4565	9003	0	0	8.46322	3.74605	-0.243204	0.969975	2951.82	365.234	0
4565	9521	0	0	8.42665	3.64504	-0.80737	-0.590045	2259.74	483.437	0
4605	8528	0	0	7.99606	3.04818	0.218346	0.975871	4027.44	100.366	0
4628	7462	0	0	3.66008	15.4813	0.658236	-0.752812	146.489	56.5259	0
4630	8691	0	0	10.2773	4.21235	-0.958744	-0.28427	-134.439	156.384	0
4635	5768	0	0	9.26302	6.13823	0.268634	-0.963242	2440.04	30.646	0
4655	7684	0	0	21.1767	3.3328	0.730625	0.682779	-121.642	6.38584	0
4668	8745	0	0	2.32992	13.0605	-0.196681	-0.980468	17.1713	240.141	0
4684	6477	0	0	6.31968	1.10964	0.00148421	0.999999	2572.75	335.234	0
4693	9252	0	0	8.57101	4.91707	0.649232	0.760591	2447.5	79.3157	0
4705	6235	0	0	23.0665	1.85683	-0.973377	0.229212	1075.33	236.244	0
4710	8642	0	0	24.1187	3.44483	0.647424	0.76213	420.419	140.953	0
4712	9529	0	0	14.8159	12.1574	0.884078	0.46734	-109.371	799.171	0
4727	7755	0	0	24.7299	6.758	0.983235	0.182345	1690.57	177.322	0
4732	5547	0	0	13.4326	2.84207	-0.983683	0.179913	663.711	534.678	0
4739	9726	0	0	8.97633	8.9521	-0.0301021	0.999547	5582.54	808.555	0
4747	8082	0	0	1.20887	7.81065	-0.99968	-0.0252804	1530.06	111.448	0
4755	7532	0	0	13.5084	9.87595	-0.949339	-0.314252	116.512	170.65	0
4761	8682	0	0	8.51268	4.09218	0.837967	0.54572	1453.88	665.762	0
4807	5339	0	0	26.2521	5.32585	0.607044	-0.794668	342.826	235.222	0
4820	6660	0	0	7.7248	7.5874	-0.571917	0.820311	-278.054	138.187	0
4841	6576	0	0	8.89532	6.04298	0.115017	-0.993364	990.44	4.63093	0
4851	5409	0	0	2.36052	4.32873	-0.942634	-0.333827	1297.02	71.8537	0
4861	9443	0	0	18.0623	5.81148	0.854512	-0.519431	2504.33	581.864	0
4862	6636	0	0	5.47604	13.8278	-0.93613	-0.351655	1304.89	238.443	0
4864	7197	0	0	2.09937	3.30048	-0.883626	0.468193	1601.07	134.962	0
4888	7309	0	0	17.3234	8.09397	-0.0126015	0.999921	1206.5	73.0628	0
4889	8333	0	0	19.4871	8.00435	-0.828736	0.55964	2785.87	2.95921	0
4895	7161	0	0	22.2577	7.37673	-0.0510649	-0.998695	225.526	93.794	0
4946	9739	0	0	26.0095	4.86014	-0.244608	-0.969622	11.4971	88.5556	0
5043	9443	0	0	18.1221	5.8391	-0.160628	-0.987015	1312.77	339.448	0
5076	9225	0	0	9.55364	3.99701	-0.882433	0.470438	87.7784	108.125	0
5121	8731	0	0	12.4597	3.43724	-0.99638	-0.0850109	-7.36375	306.403	0
5134	7867	0	0	1.33499	1.30056	0.688901	0.724855	642.117	61.2064	0
5176	7507	0	0	7.68468	1.70709	-0.544699	-0.838632	2273.03	284.772	0
5213	5505	0	0	17.757	12.9551	0.416551	-0.909112	669.883	102.844	0
5219	5909	0	0	18.4396	12.4224	0.791063	0.611735	-138.835	171.41	0
5234	5804	0	0	12.2981	4.75775	0.997246	0.0741677	-80.0528	241.789	0
5258	7827	0	0	8.98488	4.02825	-0.956371	-0.292155	-41.0346	182.83	0
5301	9447	0	0	18.8853	11.7903	0.575494	0.817806	1996.81	3581.42	1
5316	6308	0	0	6.03502	14.7286	-0.943853	-0.330366	1626.34	45.8921	0
5327	6625	0	0	17.0301	1.55683	0.909538	0.415621	1103.07	31.2085	0
5341	8337	0	0	21.9797	5.93751	-0.550328	-0.834948	77.0499	106.105	0
5343	6612	0	0	11.1162	1.17531	0.833083	0.553148	456.313	110.133	0
5357	7458	0	0	10.1105	5.81672	-0.991851	-0.127403	1044.37	241.544	0
5357	9452	0	0	10.2248	5.86973	0.737903	0.674906	1113.2	579.324	0
5365	8522	0	0	9.88374	1.75491	0.758517	-0.651654	1380.05	263.693	0
5370	8819	0	0	10.7068	6.51448	-0.352803	-0.935698	4226.96	389.207	0
5384	6086	0	0	26.7434	7.47191	0.369617	-0.929184	-22.7399	30.8323	0
5387	6228	0	0	3.00965	10.8459	0.00362538	-0.999993	113.356	204.028	0
5387	8636	0	0	3.07043	10.9286	0.955708	0.294316	1437.46	23.3675	0
5399	6414	0	0	20.3526	1.43784	-0.430167	-0.902749	-66.891	129.992	0
5428	5442	0	0	12.1314	3.83229	-0.955421	-0.295245	346.169	129.389	0
5429	8318	0	0	6.79455	4.49855	0.759411	0.650611	1595.76	347.004	0
5432	9178	0	0	25.9182	2.34764	-0.353049	-0.935605	260.696	44.528	0
5433	8413	0	0	5.53319	9.01584	0.742761	-0.669556	341.778	84.7408	0
5499	8333	0	0	19.4914	8.07103	-0.891007	-0.45399	837.1	549.087	0
5500	7783	0	0	6.57282	6.54493	-0.707554	0.706659	633.702	163.413	0
5500	8488	0	0	6.55336	6.48416	-0.986113	-0.166078	-11.9652	65.4841	0
5506	5932	0	0	22.8538	8.21418	0.744634	0.667473	181.998	114.412	0
5575	6115	0	0	1.32868	9.46819	0.737031	-0.675859	530.405	223.071	0
5591	9595	0	0	14.3911	1.33738	-0.865491	0.500924	1895.05	476.615	0
5593	7415	0	0	21.1305	9.80935	-0.423215	0.906029	732.459	319.789	0
5609	7410	0	0	2.5108	7.06926	0.778337	0.627847	1100.57	50.1604	0
5631	8876	0	0	20.8441	2.70901	-0.622639	-0.782509	-9.39044	188.485	0
5649	6904	0	0	11.8474	14.6293	-0.97984	-0.199786	-435.861	115.9	0
5669	6389	0	0	14.7181	11.0453	0.988118	0.1537	-429.592	324.973	0
5673	8713	0	0	21.5574	9.28099	-0.623067	-0.782169	463.527	419.437	0
5677	6576	0	0	8.85186	6.00542	0.967415	-0.253196	-121.421	372.706	0
5683	8935	0	0	5.95794	12.481	0.993265	0.115865	1204.18	330.869	0
5691	8854	0	0	13.6747	6.61733	0.107133	-0.994245	3128.64	170.296	0
5700	9133	0	0	12.4028	7.23937	0.349248	-0.93703	3944.74	42.0962	0
5724	6600	0	0	5.37927	11.3918	0.944041	-0.329829	780.138	542.848	0
5725	8571	0	0	16.7225	3.86737	-0.709668	-0.704536	787.097	156.789	0
5765	7610	0	0	2.0669	4.64014	-0.887119	0.461541	1176.88	222.248	0
5787	9164	0	0	19.7621	6.78548	0.0302938	0.999541	814.776	272.045	0
5807	7939	0	0	25.3469	2.26363	-0.145136	-0.989412	429.977	57.0352	0
5822	8041	0	0	9.94724	9.13876	0.90662	0.421949	358.223	425.382	0
5823	6153	0	0	7.37606	6.99018	-0.974414	-0.224762	1477.57	443.548	0
5823	9056	0	0	7.50524	7.01603	0.985879	0.167461	1141.26	309.183	0
5833	8044	0	0	3.45467	9.1012	-0.2703	-0.962776	864.191	364.006	0
5833	8917	0	0	3.51622	9.11721	0.706509	-0.707704	151.152	15.3907	0
5841	7344	0	0	5.50129	7.65482	-0.996751	-0.0805478	2318.26	34.6207	0
5854	6815	0	0	16.1507	9.79563	-0.757956	0.652306	3151.73	255.004	0
5895	9529	0	0	14.938	12.2246	-0.867839	-0.496846	-282.196	293.436	0
5900	9436	0	0	25.1044	4.67163	-0.865756	-0.500467	915.375	284.087	0
5904	9696	0	0	24.3416	5.22315	-0.0532805	-0.99858	24.8694	81.8711	0
5905	6850	0	0	19.5866	3.13888	0.988306	-0.152483	200.563	7.38605	0
5908	9791	0	0	2.41902	12.3332	0.23138	-0.972863	-86.5699	54.9996	0
5910	6383	0	0	5.69038	6.95116	-0.438335	0.898812	999.54	156.811	0
5921	6384	0	0	10.4798	4.59745	0.923028	-0.384732	1026.64	868.729	0
5921	8587	0	0	10.406	4.67799	-0.302717	0.953081	2578.91	533.204	0
5927	8084	0	0	15.5329	8.39978	-0.919016	-0.394221	156.446	395.456	0
5957	8948	0	0	2.17164	7.8321	0.21911	0.9757	1209.91	270.43	0
6015	7414	0	0	6.80836	10.795	-0.191176	0.981556	883.04	780.422	0
6016	6591	0	0	19.6007	3.6362	0.482076	0.876129	-12.2754	21.1764	0
6020	8360	0	0	15.2088	6.55496	0.873614	-0.486619	1382.78	169.771	0
6036	7609	0	0	14.1191	2.54806	0.991546	0.129755	441.926	37.1743	0
6044	8061	0	0	21.9278	2.24118	-0.742365	-0.669995	1.72769	43.5542	0
6068	9053	0	0	13.6143	3.57066	0.410049	-0.912063	2970.7	302.137	0
6070	7976	0	0	20.1699	5.72627	-0.345328	0.938482	1969.91	229.03	0
6095	7766	0	0	8.20959	7.5213	0.243223	0.96997	3350.31	364.768	0
6103	8752	0	0	7.25878	1.35885	-0.970866	0.239623	241.123	113.145	0
6119	8755	0	0	20.5135	6.4492	0.687302	0.726371	398.057	194.313	0
6149	6721	0	0	7.99621	9.7691	-0.348922	0.937152	1563.21	1114.13	0
6153	7686	0	0	7.28092	6.90349	-0.313507	-0.949586	4130.39	173.387	0
6170	8395	0	0	9.4439	4.94691	0.703152	0.711039	2176.93	68.2055	0
6174	6490	0	0	6.04205	2.79921	0.389687	-0.920947	1023.04	97.014	0
6182	6500	0	0	18.2141	6.3667	0.0202646	0.999795	248.388	10.3208	0
6190	9662	0	0	10.4434	15.6113	-0.138876	0.99031	6166.02	347.973	0
6203	6582	0	0	26.6767	8.4371	0.696006	-0.718036	1146.7	513.06	0
6214	6837	0	0	12.336	9.91838	0.978522	-0.20614	-70.2061	559.949	0
6237	6815	0	0	16.0412	9.88443	0.795227	-0.606312	1950	412.045	0
6279	9341	0	0	23.8224	8.12692	0.778198	-0.628019	820.019	278.113	0
6292	7887	0	0	19.4233	3.05017	-0.471208	0.882022	2206.39	351.916	0
6302	8598	0	0	1.88792	15.7636	0.302601	0.953117	-35.5957	16.3996	0
6316	6342	0	0	14.661	4.14594	0.981573	-0.19109	906.812	135.541	0
6321	8320	0	0	5.0745	7.90355	0.493893	-0.869523	-52.5111	19.1364	0
6408	9418	0	0	15.7066	14.537	0.0343048	-0.999411	1636.84	808.637	1
6408	9634	0	0	15.6391	14.5846	-0.952793	-0.303622	-7615.39	3110.38	1
6424	8661	0	0	4.65672	5.9344	0.998643	0.0520724	984.418	206.88	0
6431	9437	0	0	21.7014	4.35513	-0.494807	-0.869003	499.216	42.8897	0
6439	7966	0	0	24.7645	2.84732	0.388454	-0.921468	136.438	84.3418	0
6450	8714	0	0	14.1322	7.61797	-0.534448	-0.845201	2778.45	564.058	0
6467	7989	0	0	23.2628	8.65956	-0.918343	-0.395786	583.383	284.886	0
6476	7728	0	0	7.15174	9.81562	0.259336	0.965787	2753.07	399.952	0
6495	8754	0	0	14.1271	14.2768	0.997874	-0.0651728	244.579	53.7451	0
6501	7007	0	0	8.88603	5.29668	0.853338	0.521358	1643.58	415.131	0
6534	8655	0	0	11.7712	6.93727	-0.215272	-0.976554	2413.36	528.09	0
6626	9548	0	0	1.06111	13.8107	-0.944173	0.32945	650.796	122.864	0
6651	9937	0	0	14.3785	14.54	-0.681758	-0.731578	-841.184	520.636	0
6694	6746	0	0	15.8539	8.67224	0.498079	0.867132	1711.26	639.679	0
6745	7167	0	0	15.5069	5.01152	-0.38763	-0.921815	2112.22	329.083	0
6758	8408	0	0	5.21387	6.51239	-0.595847	-0.803098	1352.96	68.0507	0
6844	7163	0	0	19.4947	2.36768	0.807881	-0.589345	2141.88	271.068	0
6850	9237	0	0	19.6288	3.18739	-0.291044	0.95671	2677.98	125.979	0
6898	7061	0	0	5.95872	2.56174	-0.700334	0.713816	877.864	130.969	0
6898	9057	0	0	6.01856	2.44027	0.138564	-0.990353	1841.81	164.159	0
6936	8842	0	0	3.41956	14.038	-0.975944	0.218019	305.044	128.532	0
6947	9296	0	0	9.34531	2.73431	-0.296183	-0.955131	3656.03	631.82	0
6947	9539	0	0	9.29677	2.78309	-0.957579	-0.288172	355.463	115.276	0
6969	8216	0	0	12.1606	11.6357	-0.654628	-0.755951	464.028	670.968	0
6982	8590	0	0	17.1176	4.19913	0.329347	0.944209	1425.13	409.622	0
7018	9499	0	0	26.4922	9.28046	-0.943308	0.331918	1460.44	476.997	0
7018	9771	0	0	26.5901	9.20166	0.525762	-0.850632	32.7337	211.324	0
7068	7727	0	0	10.9268	14.0684	0.993883	0.110443	355.545	456.307	0
7134	8429	0	0	3.31877	15.8308	-0.645976	-0.763358	114.71	83.5261	0
7143	7778	0	0	7.10484	13.3075	0.995846	-0.0910576	1015.52	418.733	0
7145	9189	0	0	2.06681	6.72258	-0.604809	-0.796371	670.334	62.8063	0
7228	9906	0	0	25.9859	1.80173	-0.469145	-0.883121	29.7756	33.0969	0
7268	7754	0	0	18.2779	9.90603	0.792216	-0.610241	1916.96	889.94	1
7284	7375	0	0	8.38693	12.6154	-0.586729	-0.809783	4464.31	335.348	0
7305	9872	0	0	9.9119	15.8387	0.572947	0.819593	4308.34	1781.8	0
7309	8329	0	0	17.2719	8.18554	-0.848465	0.529252	2098.98	456.559	0
7336	8125	0	0	23.0287	7.86341	0.383047	-0.923729	813.873	227.026	0
7365	8715	0	0	23.3696	7.71627	0.88557	-0.464505	923.021	65.3344	0
7365	9656	0	0	23.3697	7.78076	0.885051	0.465494	-119.459	73.918	0
7373	9334	0	0	18.9406	6.87843	0.981191	-0.193038	374.061	200.611	0
7386	9618	0	0	6.59335	2.37785	-0.240035	-0.970764	1414.5	126.979	0
7401	8492	0	0	4.28274	11.6855	-0.350383	0.936606	29.9998	10.9186	0
7405	7423	0	0	1.98405	4.33558	0.213264	0.976995	1257.95	34.0563	0
7414	7536	0	0	6.85561	10.8768	0.946507	0.322685	2837.59	799.561	0
7423	9161	0	0	2.05046	4.35652	0.73559	-0.677427	1031.49	153.695	0
7474	8125	0	0	22.9948	7.79641	0.971038	0.238926	556.143	334.087	0
7553	9382	0	0	5.0226	11.4778	0.61214	0.790749	1699.11	176.27	0
7558	7975	0	0	8.90566	13.6761	-0.776108	0.6306	-454.3	37.7051	0
7668	9714	0	0	2.65326	4.12044	0.997475	-0.0710115	753.454	121.999	0
7685	7911	0	0	3.18533	13.1477	-0.846969	0.531642	564.518	291.906	0
7715	9512	0	0	13.5098	6.31934	0.0912542	-0.995828	3629.43	198.668	0
7762	9583	0	0	4.44397	5.7072	-0.901931	-0.43188	489.178	88.5776	0
7819	9568	0	0	17.465	13.0444	0.931194	0.364524	597.068	457.067	0
7850	9601	0	0	14.1966	14.6848	-0.824003	-0.566585	-524.704	317.846	0
7866	8540	0	0	14.2257	5.47443	-0.254863	-0.966977	1469.96	553.609	0
7902	9889	0	0	16.5395	8.68747	0.712773	-0.701394	2492.45	183.293	0
7922	8838	0	0	15.3875	12.1554	-0.622059	-0.782971	57.1664	228.86	0
7923	8558	0	0	12.3903	8.42066	-0.262661	0.964888	1005.84	172.299	0
8064	8697	0	0	17.8	4.98437	0.395002	-0.91868	3087.78	206.995	0
8134	9451	0	0	22.4002	7.24961	-0.908887	-0.417042	974.568	296.26	0
8163	8354	0	0	13.6691	2.87476	0.641979	0.766722	1289.78	100.336	0
8195	9080	0	0	3.77654	3.14667	-0.424355	0.905496	398.679	79.0013	0
8197	8838	0	0	15.3337	12.0277	0.124717	0.992192	126.871	454.644	0
8212	9992	0	0	2.87262	8.02167	0.579076	-0.815274	140.052	42.6059	0
8240	9431	0	0	2.17228	2.45647	-0.0350561	-0.999385	735.17	38.0435	0
8286	9036	0	0	5.24991	5.7177	0.995059	0.0992838	1686.52	24.613	0
8289	8844	0	0	24.9843	4.2444	-0.27903	0.960282	27.7566	12.251	0
8301	9658	0	0	23.1473	2.4253	0.98428	-0.176616	333.177	56.1981	0
8354	8986	0	0	13.684	2.98583	-0.417385	0.90873	2596.89	21.7843	0
8355	9367	0	0	12.9813	8.57827	-0.576849	-0.816851	725.551	416.535	0
8399	9207	0	0	8.48579	2.4816	-0.919869	-0.392226	1532.89	119.366	0
8426	9671	0	0	16.0352	11.0919	0.44888	0.893592	-3322.43	4270.41	1
8427	8624	0	0	10.8896	9.48183	-0.93724	0.348684	332.632	302.077	0
8474	8773	0	0	5.45788	15.2526	-0.972532	-0.232768	308.771	19.359	0
8488	9347	0	0	6.45941	6.50425	-0.831938	0.554869	126.653	13.3173	0
8522	8974	0	0	9.97362	1.77217	0.464569	0.885537	1303.31	544.785	0
8542	9165	0	0	24.6562	9.35054	-0.995526	-0.0944843	1401.93	91.6731	0
8544	8763	0	0	1.62586	12.0062	0.998965	0.0454824	1044.72	153.502	0
8570	9254	0	0	15.5907	1.23285	-0.646262	0.763116	2024.49	188.784	0
8571	9023	0	0	16.7073	3.75174	0.504638	-0.863331	3304.8	36.3378	0
8573	9819	0	0	7.41191	5.21177	0.925667	-0.378339	52.1667	144.426	0
8660	9982	0	0	6.49351	2.87194	0.841332	-0.540519	644.367	91.5112	0
8670	8717	0	0	26.461	3.1312	0.508336	-0.861159	444.574	114.483	0
8729	9903	0	0	7.73695	11.6429	0.939227	-0.343297	66.0678	932.566	0
8730	9572	0	0	11.153	12.6374	0.56449	0.82544	1352.54	721.254	0
8788	9825	0	0	21.119	8.15416	0.843115	-0.537734	2001.85	270.608	0
8796	9417	0	0	11.6874	3.70974	0.991631	0.129102	-31.7804	198.189	0
8841	9213	0	0	5.80421	1.09831	0.191934	0.981408	2370.71	343.826	0
8936	9023	0	0	16.8048	3.69734	-0.999738	-0.0228998	605.032	48.2011	0
9000	9297	0	0	1.7624	9.09018	0.595641	-0.803251	162.038	19.7009	0
9053	9746	0	0	13.6786	3.48791	0.782074	-0.623186	1427.53	358.661	0
9089	9831	0	0	2.80261	9.61995	0.903192	0.429237	2066.08	211.956	0
9125	9857	0	0	5.26421	10.8911	0.583108	0.812394	1153.57	420.275	0
9175	9583	0	0	4.39047	5.74713	-0.156831	-0.987625	596.035	30.8089	0
9283	9340	0	0	9.45146	7.58423	-0.381392	0.924414	2851.96	713.122	0
9296	9539	0	0	9.27889	2.7199	-0.666419	0.745578	1929.85	32.371	0
9514	9830	0	0	13.0584	6.8623	-0.989109	-0.147182	182.379	107.467	0
9628	9776	0	0	15.349	2.3047	0.83449	-0.551023	934.641	519.323	0
1000	13486	0	0	1.48368	3.51549	0.997914	0.0645522	1180.9	3.54622	0
1000	44903	0	0	1.36561	3.50743	-0.997417	-0.0718258	1152	7.07485	0
1004	51210	0	0	2.91717	2.25619	-0.444562	0.895748	1799.89	244.256	0
1007	21330	0	0	19.2555	5.56511	0.764869	0.644186	88.4522	48.3553	0
1007	28217	0	0	19.1385	5.55364	-0.874752	0.484571	1814.39	247.561	0
1007	30757	0	0	19.2701	5.50239	0.972164	-0.2343	1792.93	254.509	0
1012	34103	0	0	7.33468	8.24557	-0.579502	0.814971	1668.52	677.792	0
1019	18161	0	0	12.4537	7.00443	-0.44724	0.894414	1966.23	771.744	0
1020	34199	0	0	2.31599	4.00116	0.996221	-0.0868578	259.637	39.8225	0
1020	41916	0	0	2.22581	3.95777	-0.552211	-0.833704	2008.71	110.644	0
1034	24409	0	0	18.6069	8.48674	0.521746	0.853101	627.809	134.983	0
1034	30322	0	0	18.6154	8.36849	0.640044	-0.768339	634.092	23.3182	0
1034	31941	0	0	18.499	8.40344	-0.957442	-0.288625	647.688	55.6042	0
1035	33125	0	0	15.5299	3.99976	0.772983	0.634426	967.128	301.718	0
1035	43568	0	0	15.4176	3.97379	-0.973102	0.230374	659.721	479.202	0
1035	46423	0	0	15.4671	4.0218	-0.20448	0.978871	2363.69	39.1607	0
1036	11327	0	0	11.8083	1.15662	0.570328	0.821417	1658.88	89.233	0
1040	20044	0	0	2.40534	1.71151	0.248717	0.968576	2435.51	170.542	0
1040	35245	0	0	2.37587	1.56556	-0.146662	-0.989187	1565.81	57.3057	0
1041	46322	0	0	9.01183	6.37241	0.000268902	1	3778.86	270.694	0
1041	47351	0	0	8.94798	6.33558	-0.867745	0.49701	888.014	217.585	0
1045	40967	0	0	10.9595	6.96858	0.98186	0.189606	31.9495	403.245	0
1047	10193	0	0	4.34933	14.8108	-0.457808	0.889051	192.277	59.2349	0
1047	28803	0	0	4.42247	14.7794	0.959906	0.280322	388.347	10.0197	0
1049	35723	0	0	25.5299	7.97285	-0.981724	0.190308	1085.03	121.386	0
1049	43772	0	0	25.552	7.91657	-0.587451	-0.80926	-50.7793	95.9185	0
1049	46232	0	0	25.5744	8.01745	-0.190459	0.981695	-202.569	36.3904	0
1050	10965	0	0	15.9426	8.05852	0.0761653	-0.997095	837.753	249.713	0
1050	49670	0	0	15.8871	8.14142	-0.893314	0.449433	1161.57	468.27	0
1052	10941	0	0	4.71956	11.4412	0.205873	-0.978579	334.895	254.021	0
1052	11014	0	0	4.66555	11.5618	-0.592451	0.805607	372.084	214.058	0
1052	12897	0	0	4.64498	11.4779	-0.900089	-0.435706	3278.44	100.271	0
1052	47935	0	0	4.77248	11.5165	0.990663	0.136334	1992.73	83.4907	0
1058	17932	0	0	3.77833	3.90983	0.982584	-0.185821	1405.57	90.4918	0
1058	33805	0	0	3.67572	3.95098	-0.838733	0.544543	937.186	129.359	0
1058	41988	0	0	3.7348	3.9754	0.209353	0.97784	1266.72	245.692	0
1058	47476	0	0	3.68191	3.88178	-0.729559	-0.683918	1586.59	210.884	0
1059	21888	0	0	13.4723	7.8406	-0.94047	-0.339877	-222.064	71.9765	0
1059	44486	0	0	13.5271	7.9212	-0.0326254	0.999468	3388.51	598.138	0
1060	25040	0	0	20.1691	9.86748	-0.973814	-0.227346	1100	342.757	0
1072	32594	0	0	19.2069	10.9241	-0.288784	0.957394	914.925	455.654	0
1074	21420	0	0	16.6871	2.14597	0.604527	-0.796585	2062.1	213.861	0
1074	35588	0	0	16.7155	2.21864	0.984314	0.176426	288.554	23.7158	0
1074	46480	0	0	16.6151	2.13583	-0.360031	-0.93294	1506.7	393.869	0
1074	52547	0	0	16.5673	2.20619	-0.999951	0.00986127	336.617	144.019	0
1075	16952	0	0	3.87324	6.38227	0.892279	-0.451485	318.632	213.287	0
1075	46237	0	0	3.85079	6.46768	0.556159	0.831076	2012.87	91.9178	0
1076	24392	0	0	14.6322	6.52835	-0.499504	-0.866312	1459.71	781.334	0
1076	28500	0	0	14.5997	6.60578	-0.968796	0.247861	2066.38	1179.69	0
1079	17343	0	0	17.7902	10.3757	0.469509	-0.882928	4179.8	1028.62	0
1079	33792	0	0	17.7068	10.3867	-0.685827	-0.727765	494.038	767.567	0
1081	16624	0	0	6.56021	12.0818	-0.910612	0.413263	173.754	65.3415	0
1081	20889	0	0	6.61098	12.1199	-0.144324	0.989531	868.191	80.8884	0
1086	29347	0	0	19.3426	11.3807	-0.920492	-0.390761	262.833	263.663	0
1086	33930	0	0	19.4208	11.3451	0.311434	-0.950268	707.223	373.661	0
1086	45696	0	0	19.463	11.3916	0.975806	-0.218637	1377.56	227.614	0
1088	12048	0	0	19.2474	2.77954	-0.999878	0.0156451	97.1545	3.19016	0
1091	20851	0	0	15.3729	4.91983	0.123989	0.992284	2276.14	447.716	0
1091	26040	0	0	15.3776	4.81776	0.214087	-0.976815	2189.7	281.867	0
1092	13272	0	0	11.0904	14.7884	-0.995177	0.0981004	-1418.58	611.999	0
1092	22346	0	0	11.1293	14.8426	-0.439448	0.898268	11780.2	3929.54	0
1092	26338	0	0	11.2152	14.7424	0.819215	-0.573486	2848.24	165.219	0
1094	23251	0	0	15.8023	9.92582	0.826032	0.563624	336.161	406.975	0
1094	23772	0	0	15.7719	9.81995	0.402944	-0.915225	4063.99	170.506	0
1094	26758	0	0	15.7023	9.94408	-0.570707	0.821154	3961.56	468.358	0
1094	26948	0	0	15.7045	9.82484	-0.537462	-0.843288	371.552	416.451	0
1095	15179	0	0	12.8331	1.71128	0.477661	-0.878544	1888.92	203.288	0
1095	27441	0	0	12.7666	1.71108	-0.470902	-0.882186	2106.54	289.413	0
1095	31744	0	0	12.8697	1.76926	0.998617	-0.0525775	955.092	203.636	0
1095	41513	0	0	12.7593	1.83033	-0.575074	0.818101	2477.81	445.63	0
1095	46981	0	0	12.8345	1.83384	0.496765	0.867885	1930.64	523.299	0
1099	14934	0	0	7.0596	13.8978	-0.919598	-0.392861	2129.94	196.348	0
1099	18351	0	0	7.06677	13.9633	-0.809768	0.58675	-26.9142	252.93	0
1104	26060	0	0	15.9136	12.6281	-0.294685	0.955594	6056.24	193.373	0
1104	48808	0	0	16.0007	12.5537	0.989455	-0.144837	1220.27	630.082	0
1104	49702	0	0	15.8924	12.5094	-0.604862	-0.79633	347.292	133.894	0
1108	21212	0	0	16.3529	9.52277	-0.983815	-0.179189	397.542	624.107	0
1108	27980	0	0	16.3807	9.57877	-0.453144	0.891437	3443.63	93.0112	0
1110	24126	0	0	1.41698	10.6358	-0.279007	-0.960289	-88.6168	56.7416	0
1110	34890	0	0	1.47138	10.7628	0.502574	0.864534	-44.9742	15.5972	0
1110	39721	0	0	1.50589	10.7019	0.99994	-0.0109732	1372.79	218.671	0
1111	46309	0	0	18.2889	11.2434	-0.0284081	-0.999596	1108.43	250.548	0
1111	48639	0	0	18.2476	11.3651	-0.630649	0.776069	2551.97	267.9	0
1117	25111	0	0	5.0507	5.50053	-0.265465	-0.964121	768.918	207.875	0
1117	50816	0	0	5.13231	5.57708	0.979079	0.203482	529.92	180.596	0
1117	52390	0	0	5.07146	5.62924	0.0511299	0.998692	544.677	97.5695	0
1123	32460	0	0	1.97275	3.68487	0.0179179	-0.999839	612.934	44.052	0
1129	18321	0	0	5.04696	15.21	-0.0232564	-0.99973	-40.4261	74.3879	0
1129	41750	0	0	5.06168	15.3242	0.23106	0.97294	-35.2882	70.7911	0
1129	48767	0	0	5.1045	15.2815	0.971839	0.235644	171.336	1.21754	0
1130	38367	0	0	1.77386	13.8284	0.781323	-0.624127	125.248	220.03	0
1136	10635	0	0	15.2665	2.01136	0.0697558	-0.997564	2301.71	107.275	0
1137	52730	0	0	25.6349	9.41708	0.331895	0.943316	408.399	15.8489	0
1138	35236	0	0	17.0488	3.32199	0.38383	-0.923404	1834.41	173.54	0
1139	42769	0	0	22.1499	6.21947	-0.756876	-0.653559	435.682	344.869	0
1144	28995	0	0	20.5855	6.87438	0.710663	0.703532	341.091	249.095	0
1149	26132	0	0	13.3081	13.5701	0.118686	-0.992932	3772.15	1973.96	0
1152	34832	0	0	5.55663	15.6648	0.998878	-0.0473571	667.161	34.121	0
1152	52211	0	0	5.41799	15.6299	-0.857616	-0.514291	432.712	138.021	0
1153	19871	0	0	3.56767	5.87696	-0.792383	-0.610023	2059.96	83.5001	0
1157	12359	0	0	19.5226	7.09734	-0.627709	-0.778448	519.919	345.295	0
1157	23162	0	0	19.556	7.18951	0.0160233	0.999872	1209.75	385.7	0
1159	11757	0	0	24.017	1.62147	0.521695	0.853132	978.795	343.7	0
1159	13532	0	0	24.0469	1.56374	0.997617	-0.0690021	44.3574	153.581	0
1159	42405	0	0	23.9336	1.53143	-0.810864	-0.585235	540.699	90.285	0
1160	15210	0	0	6.77625	7.1326	-0.680595	0.73266	621.325	425.172	0
1161	36973	0	0	20.1909	11.5261	0.835074	-0.550138	950.643	73.3388	0
1161	44323	0	0	20.1362	11.4995	-0.083627	-0.996497	214.048	133.486	0
1163	11113	0	0	24.0723	2.40936	-0.592007	-0.805933	431.236	214.637	0
1163	39739	0	0	24.1693	2.45337	0.996365	-0.0851841	1043.98	230.066	0
1164	18044	0	0	7.66633	4.06801	-0.675338	-0.737509	2026.15	417.979	0
1164	52173	0	0	7.77412	4.10197	0.976211	-0.216821	1512.4	430.577	0
1165	41956	0	0	18.6297	11.8764	-0.60455	0.796567	-1881.11	3671.49	1
1165	47010	0	0	18.7029	11.757	0.436106	-0.899895	1994.3	955.162	1
1165	51136	0	0	18.7408	11.8358	0.975531	0.21986	-5265.76	370.043	1
1168	22647	0	0	15.8294	2.99215	-0.698809	-0.715309	1195.38	350.393	0
1168	29943	0	0	15.9039	3.07568	0.631035	0.775755	26.9234	80.4836	0
1168	41924	0	0	15.8434	3.08219	-0.44945	0.893306	1536.78	212.412	0
1173	34237	0	0	26.0071	8.40578	0.973458	-0.228865	815.966	243.703	0
1176	29643	0	0	23.4843	6.9864	0.961958	0.273199	870.289	128.81	0
1176	36989	0	0	23.4412	7.02365	0.127321	0.991862	-93.5494	185.74	0
1179	43103	0	0	20.8549	1.45284	-0.723413	-0.690415	-30.5635	91.5309	0
1179	45158	0	0	20.964	1.46376	0.845195	-0.534458	1466.4	298.637	0
1180	11694	0	0	20.6272	9.26047	-0.773566	-0.633716	200.283	399.966	0
1180	17176	0	0	20.6864	9.37633	0.0611583	0.998128	245.568	476.219	0
1183	42304	0	0	23.034	6.49831	0.834467	-0.551059	1227.92	51.7628	0
1184	26629	0	0	1.88969	11.4607	-0.801051	-0.598597	701.617	284.621	0
1184	50053	0	0	2.01084	11.5293	0.925078	0.379778	680.949	47.149	0
1185	33916	0	0	3.76892	14.2919	-0.951921	-0.306344	348.752	11.6431	0
1188	17112	0	0	10.722	3.82932	-0.0836926	-0.996492	2045.83	356.01	0
1188	35605	0	0	10.7353	3.96141	0.117189	0.99311	1390.55	135.929	0
1190	16481	0	0	6.80361	11.096	-0.971873	0.235506	642.708	604.108	0
1193	47307	0	0	2.6751	3.96136	0.471276	-0.881986	236.216	21.3728	0
1193	48793	0	0	2.61294	3.96391	-0.541846	-0.840478	119.962	20.0278	0
1200	15025	0	0	2.77857	10.4414	-0.667632	-0.744491	1359.64	216.843	0
1200	23456	0	0	2.85319	10.4267	0.337234	-0.941421	252.48	14.3162	0
1200	38262	0	0	2.90017	10.4784	0.969314	-0.245825	776.782	162.993	0
1203	27961	0	0	14.9637	3.1603	0.991138	-0.132837	1262.82	981.462	0
1203	51836	0	0	14.8642	3.12456	-0.679133	-0.734015	2351.15	995.905	0
1205	49142	0	0	23.048	9.68514	-0.789891	0.613247	169.311	34.1222	0
1206	16300	0	0	17.434	2.44782	0.885107	0.465388	116.367	109.358	0
1206	33137	0	0	17.3114	2.46088	-0.766969	0.641684	646.424	139.662	0
1206	51532	0	0	17.3069	2.37164	-0.827721	-0.56114	327.269	127.287	0
1216	45640	0	0	15.2866	9.95262	-0.96663	0.256178	163.859	67.9135	0
1222	34652	0	0	20.8142	4.38114	-0.892417	0.451211	1032.39	135.082	0
1223	35755	0	0	2.98949	9.70088	-0.787901	0.615802	401.995	484.413	0
1226	24340	0	0	9.0802	6.07816	-0.97395	-0.226761	391.493	97.0212	0
1226	30335	0	0	9.10624	6.15267	-0.621844	0.783141	1739.24	349.291	0
1226	45744	0	0	9.12941	6.02473	-0.307819	-0.951445	2605.36	414.155	0
1228	22386	0	0	6.49679	13.7978	-0.80259	0.596531	794.66	323.917	0
1228	34633	0	0	6.57757	13.7994	0.776826	0.629715	2888.41	444.773	0
1230	19493	0	0	12.1239	4.64365	-0.992517	0.122105	1255.1	231.516	0
1231	24365	0	0	19.7629	7.76719	-0.145797	0.989315	754.439	571.442	0
1231	33788	0	0	19.7055	7.72196	-0.927233	0.374486	2141.85	343.65	0
1232	12750	0	0	8.61534	6.09381	-0.925638	-0.37841	963.124	550.066	0
1232	44559	0	0	8.74047	6.13748	0.960111	0.279619	2433.15	996.379	0
1238	37562	0	0	1.42832	8.4648	0.863737	0.503943	1244.57	106.652	0
1239	31027	0	0	13.7174	13.6826	0.73347	-0.679722	6608.09	873.404	0
1239	45898	0	0	13.6295	13.759	-0.774869	0.632121	4898.26	318.281	0
1240	47751	0	0	21.9561	7.39104	-0.943121	0.33245	1375.88	48.2031	0
1246	11223	0	0	2.48184	9.90246	0.906308	-0.422618	450.52	200.205	0
1246	46782	0	0	2.4314	9.86774	0.0668328	-0.997764	30.2828	63.299	0
1246	50868	0	0	2.37275	9.95288	-0.909141	0.416489	564.104	177.94	0
1249	19554	0	0	24.2695	6.28703	0.00453399	-0.99999	61.5862	100.975	0
1249	38528	0	0	24.3253	6.32031	0.87636	-0.481657	1912.02	159.292	0
1251	26420	0	0	19.0596	8.65634	-0.670902	-0.741546	216.424	222.852	0
1256	16494	0	0	2.91874	6.76564	0.964885	0.262672	315.161	12.4067	0
1256	37975	0	0	2.89769	6.70769	0.571195	-0.820814	286.798	56.2737	0
1258	29122	0	0	1.2466	8.83829	0.971992	-0.235015	1557.34	36.7843	0
1260	24527	0	0	14.2471	3.34066	-0.870489	-0.492188	843.078	28.0906	0
1260	40438	0	0	14.2918	3.44799	-0.265029	0.96424	2716.69	227.78	0
1261	26880	0	0	7.57509	11.1011	-0.744856	0.667226	-19.8048	614.495	0
1264	24022	0	0	13.1965	8.76826	-0.39092	0.920424	4699.96	693.722	0
1269	13251	0	0	22.4585	7.08425	-0.104792	-0.994494	-54.6919	34.5797	0
1269	25534	0	0	22.4078	7.12027	-0.903808	-0.427938	111.569	64.0438	0
1270	10375	0	0	11.4588	13.8423	0.823289	-0.567623	-12.7599	934.944	0
1276	11091	0	0	21.7328	2.324	-0.301005	0.953623	1352.97	189.502	0
1276	23866	0	0	21.686	2.27433	-0.969978	0.243194	1067.07	306.448	0
1276	39966	0	0	21.8147	2.29183	0.869924	0.493185	293.568	48.3118	0
1278	15398	0	0	8.23109	4.81832	0.992506	-0.122199	1198.97	73.6209	0
1278	36619	0	0	8.10273	4.84926	-0.939239	0.343264	554.582	42.0731	0
1280	10796	0	0	14.0132	9.61162	0.249235	-0.968443	4385.91	101.756	0
1280	19765	0	0	14.0107	9.71348	0.199713	0.979854	3705.09	840.933	0
1287	11258	0	0	22.8475	7.91509	0.952191	-0.305503	1502.41	72.7351	0
1287	23236	0	0	22.8075	7.88037	0.167533	-0.985866	209.556	178.809	0
1287	31585	0	0	22.7547	7.95576	-0.870224	0.492656	2002.79	197.991	0
1288	37926	0	0	20.8723	7.21122	0.443627	0.896211	539.287	78.7241	0
1289	13193	0	0	2.75257	10.8143	-0.472888	0.881122	143.486	149.096	0
1289	32293	0	0	2.84103	10.7439	0.96522	-0.261438	1570.58	578.927	0
1293	27505	0	0	23.215	6.01862	-0.644226	0.764835	1765.71	276.664	0
1293	46664	0	0	23.2767	5.90044	0.259451	-0.965756	734.201	104.307	0
1294	46365	0	0	24.49	5.13288	0.438726	-0.898621	436.118	235.961	0
1303	48085	0	0	2.24321	5.15928	-0.790301	-0.612719	1378.72	17.9462	0
1305	31371	0	0	26.3139	2.63891	-0.438031	-0.89896	402.82	93.6668	0
1307	25725	0	0	20.5169	3.82335	0.996513	0.0834344	722.96	130.803	0
1309	32736	0	0	10.6406	12.2046	-0.633616	-0.773647	2903.35	892.217	0
1309	38409	0	0	10.7245	12.2234	0.906206	-0.422836	-340.986	408.768	0
1309	40435	0	0	10.7171	12.2806	0.777283	0.629152	1222.93	526.418	0
1310	38813	0	0	5.90913	13.3833	0.697751	-0.716341	-20.7082	308.145	0
1311	40961	0	0	24.1513	9.03338	0.444401	0.895828	-7.57065	292.701	0
1321	30289	0	0	21.2272	3.83045	0.595541	-0.803325	1062.24	55.889	0
1321	43325	0	0	21.1716	3.94066	-0.293118	0.956076	747.958	161.555	0
1321	48475	0	0	21.1649	3.82333	-0.399768	-0.916616	301.519	167.868	0
1326	17171	0	0	16.6251	5.38039	0.778775	-0.627303	1467.12	252.499	0
1326	23398	0	0	16.5243	5.46152	-0.77938	0.626552	1394.82	402.389	0
1329	16688	0	0	1.95742	7.3725	0.484981	-0.874525	701.009	25.4692	0
1329	19022	0	0	1.85975	7.42141	-0.990654	-0.136396	1944.03	25.8042	0
1329	35871	0	0	1.92825	7.49661	0.0447016	0.999	621.528	103.655	0
1331	21457	0	0	8.89872	2.40924	-0.173401	-0.984851	3777.51	23.608	0
1331	21845	0	0	8.95989	2.45783	0.998816	-0.0486428	260.334	211.869	0
1331	44775	0	0	8.86939	2.49565	-0.735895	0.677095	1304.63	247.157	0
1332	17666	0	0	24.4364	6.19281	-0.86092	-0.50874	163.402	41.6759	0
1333	10569	0	0	13.5416	9.16624	-0.689925	0.723881	2546.42	907.857	0
1333	14660	0	0	13.6088	9.16964	0.613437	0.789743	1945.16	1139.47	0
1333	22396	0	0	13.5715	9.0778	-0.109706	-0.993964	3653.34	479.807	0
1335	50823	0	0	13.2505	12.441	-0.452085	-0.891975	6121.63	2298.79	0
1339	51295	0	0	12.3474	7.60197	-0.569702	0.821851	2148.86	303.247	0
1339	52126	0	0	12.3159	7.5442	-0.999677	0.025407	-435.528	29.6062	0
1341	51574	0	0	13.7907	14.8612	0.0739691	0.997261	8177.95	1163.5	0
1343	12834	0	0	23.1462	4.28601	0.862849	0.505462	-30.0268	28.4144	0
1343	38665	0	0	23.1427	4.22812	0.794113	-0.60777	517.35	53.564	0
1345	12567	0	0	20.8797	10.5827	0.947538	0.319642	-374.151	264.945	1
1346	25933	0	0	9.21229	1.80283	0.253923	-0.967224	2180.45	555.978	0
1346	27358	0	0	9.12269	1.88922	-0.975912	0.218166	1428.98	100.596	0
1347	23633	0	0	12.3894	14.0745	0.91401	0.405693	949.232	1964.5	0
1349	11802	0	0	5.92073	9.43736	0.580294	-0.814407	-160.048	67.6042	0
1349	23843	0	0	5.94559	9.4969	0.988472	0.151405	1392.88	569.517	0
1349	24444	0	0	5.85961	9.43175	-0.412782	-0.91083	2138.99	222.617	0
1349	30420	0	0	5.84829	9.53691	-0.596449	0.802651	832.436	410.432	0
1355	19397	0	0	10.472	3.97164	0.864452	-0.502715	-10.007	46.4715	0
1355	39931	0	0	10.3444	3.99955	-0.995386	-0.0959473	-41.2458	316.64	0
1355	46878	0	0	10.4744	4.03571	0.90176	0.432238	714.889	400.64	0
1357	25807	0	0	19.2049	12.1222	-0.392538	-0.919736	-127.675	198.144	0
1357	41471	0	0	19.2863	12.1905	0.974076	0.226219	390.573	169.204	0
1358	32268	0	0	22.1854	2.98158	0.0149692	0.999888	535.07	125.214	0
1359	16205	0	0	15.6481	15.6864	-0.83771	0.546115	688.848	27.2681	0
1359	44008	0	0	15.6457	15.6244	-0.876112	-0.482108	9.86453	177.593	0
1360	18050	0	0	16.0856	6.07071	-0.773096	-0.63429	-246.724	155.353	0
1361	14826	0	0	5.26714	4.07636	0.927254	0.374434	1634.88	322.72	0
1364	28757	0	0	24.6039	3.76545	-0.391212	-0.920301	292.772	118.309	0
1371	18655	0	0	14.5635	14.3742	0.678535	0.734568	-16473.5	1229.18	1
1371	34820	0	0	14.5234	14.251	0.115526	-0.993304	3916.1	1075.57	1
1373	11850	0	0	11.0332	15.8475	0.99963	-0.0271907	-16.2253	2032.04	0
1373	12523	0	0	10.9962	15.7905	0.445188	-0.895437	9472.47	2133.55	0
1373	36725	0	0	10.9014	15.8418	-0.993604	-0.112917	2814.01	2296.98	0
1375	33575	0	0	10.663	1.51594	-0.707728	-0.706485	562.999	18.5277	0
1375	37077	0	0	10.6929	1.61458	-0.197241	0.980355	2286.2	78.8769	0
1375	39563	0	0	10.7607	1.54135	0.962161	-0.272481	975.212	17.2028	0
1377	12511	0	0	1.66886	8.75795	0.223873	-0.974618	22.8104	24.9784	0
1377	45169	0	0	1.71349	8.80389	0.980084	-0.198586	1157.5	76.3904	0
1379	15728	0	0	14.9375	4.64045	0.421507	-0.906825	2058.71	86.1645	0
1379	33877	0	0	14.9763	4.71047	0.991906	0.126972	20.7715	503.532	0
1379	43163	0	0	14.8706	4.64597	-0.566152	-0.824301	569.194	86.7398	0
1379	52623	0	0	14.8801	4.7631	-0.426142	0.904656	1809.01	374.066	0
1380	11600	0	0	11.174	6.57303	0.942126	-0.335258	447.539	442.326	0
1380	13225	0	0	11.0915	6.54039	-0.455723	-0.890121	3218.01	1201.39	0
1383	33092	0	0	20.6072	3.24639	-0.281808	-0.959471	1088.15	585.727	0
1383	50232	0	0	20.6735	3.36989	0.643838	0.765162	372.137	152.398	0
1385	11777	0	0	16.2265	12.232	0.571619	0.820519	117.18	379.925	0
1385	31163	0	0	16.2503	12.178	0.992425	-0.122855	182.308	548.061	0
1386	48680	0	0	19.2241	4.33874	0.898055	-0.439884	2044.75	256.707	0
1388	23587	0	0	8.58823	8.08744	0.373335	-0.927696	2468.01	510.121	0
1388	48265	0	0	8.63286	8.14326	0.988201	-0.153165	-330.972	74.6182	0
1390	18439	0	0	24.6935	8.38052	-0.487349	0.873207	501.599	439.738	0
1390	19275	0	0	24.658	8.32517	-0.996776	0.0802352	2124.1	69.6924	0
1390	21488	0	0	24.7972	8.31865	0.999913	-0.013155	2698.77	180.445	0
1390	36659	0	0	24.7669	8.26188	0.563553	-0.82608	309.428	156.435	0
1395	31723	0	0	24.2627	7.51122	0.781204	0.624275	632.615	473.372	0
1395	37080	0	0	24.2334	7.39898	0.377631	-0.925956	949.189	337.658	0
1400	19935	0	0	18.3145	1.64274	0.133465	-0.991054	1725.77	281.6	0
1402	29680	0	0	11.1579	3.53816	-0.287758	-0.957703	1836.91	382.586	0
1403	14703	0	0	4.85779	15.8788	-0.67911	-0.734036	86.33	6.42576	0
1407	22942	0	0	18.7055	12.3973	0.354905	0.934902	-257.722	61.5707	0
1409	19904	0	0	18.5721	11.7564	-0.576143	0.817349	2635.58	2682.63	1
1409	20906	0	0	18.5476	11.6956	-0.982352	-0.187039	132.225	16.821	0
1410	32148	0	0	6.67077	12.4864	0.373788	0.927514	142.678	125.727	0
1410	45298	0	0	6.65263	12.3767	0.0553042	-0.99847	120.242	127.665	0
1410	52612	0	0	6.70181	12.4113	0.920033	-0.391841	106.038	157.389	0
1412	26067	0	0	2.18273	15.1926	0.940442	-0.339955	163.976	68.0947	0
1413	37013	0	0	21.5466	9.8159	-0.956738	0.290951	3956.2	259.811	0
1413	45504	0	0	21.67	9.79511	0.999265	-0.0383242	3984.46	453.83	0
1417	49296	0	0	2.27562	10.2823	0.749115	-0.66244	371.728	298.712	0
1418	11542	0	0	11.0844	3.08778	-0.89944	0.437045	900.334	200.286	0
1418	28246	0	0	11.1392	3.11936	0.070637	0.997502	2940.74	348.153	0
1418	31155	0	0	11.1556	3.01048	0.361345	-0.932432	3604.44	472.574	0
1422	28822	0	0	4.58187	10.4715	-0.529631	-0.848228	2190.15	175.6	0
1422	34468	0	0	4.68595	10.5025	0.907652	-0.419724	402.206	155.927	0
1422	36264	0	0	4.66653	10.5885	0.640331	0.768099	1783.53	233.954	0
1422	42069	0	0	4.58231	10.5946	-0.523101	0.852271	719.36	78.6931	0
1424	41016	0	0	1.91018	2.3333	0.282528	0.959259	1345.47	110.781	0
1429	38503	0	0	19.5385	6.6218	0.181833	-0.983329	1307.86	159.236	0
1429	46736	0	0	19.5806	6.72489	0.818049	0.575148	5.5465	18.2606	0
1431	16817	0	0	3.00668	6.24849	-0.305463	-0.952204	874.977	82.8084	0
1431	18667	0	0	2.95709	6.30246	-0.973867	-0.22712	1911.39	16.0205	0
1431	40897	0	0	3.07795	6.26301	0.65295	-0.757401	803.086	14.9766	0
1434	33003	0	0	14.5631	15.1709	-0.266098	-0.963946	44.7262	3.39716	0
1434	35049	0	0	14.5926	15.2769	0.271577	0.962417	204.632	336.254	0
1440	35941	0	0	19.843	2.52941	0.422068	0.906564	201.418	89.4382	0
1440	39329	0	0	19.8036	2.40985	-0.199533	-0.979891	640.281	324.725	0
1441	13468	0	0	6.76863	14.8815	0.650324	0.759657	410.858	229.245	0
1442	33575	0	0	10.6474	1.41332	-0.466424	0.884561	2701.03	339.945	0
1443	14259	0	0	3.64259	2.88648	-0.795054	-0.606538	648.769	2.67479	0
1443	45318	0	0	3.7041	2.85746	0.0375732	-0.999294	459.14	62.9887	0
1444	24017	0	0	4.57156	5.57973	0.954408	-0.298504	832.717	180.132	0
1446	25436	0	0	14.0974	9.15045	-0.619857	-0.784715	1552.93	751.227	0
1446	31238	0	0	14.1608	9.13927	0.313975	-0.949431	2565.31	129.059	0
1446	52706	0	0	14.1298	9.27078	-0.143667	0.989626	4498.14	103.555	0
1447	29133	0	0	14.4563	15.4324	-0.499666	0.866218	454.929	680.128	0
1447	29530	0	0	14.4318	15.3597	-0.920491	-0.390765	442.371	566.941	0
1447	35049	0	0	14.541	15.3676	0.966824	-0.255443	750.891	85.7872	0
1450	12500	0	0	10.279	1.60822	0.313425	0.949613	3245.84	316.505	0
1450	51412	0	0	10.2229	1.5909	-0.796292	0.604912	310.407	71.1962	0
1452	33942	0	0	2.63698	11.3997	0.37289	0.927876	176.129	65.6974	0
1454	23545	0	0	20.8824	6.05905	-0.26427	0.964449	1307.97	408.604	0
1458	20341	0	0	26.733	8.2264	0.739015	0.673689	663.834	484.162	0
1458	48834	0	0	26.6409	8.18544	-0.995302	-0.0968174	2439.47	231.4	0
1461	28038	0	0	3.88165	4.75956	-0.593384	0.804919	393.268	191.322	0
1461	41361	0	0	3.9295	4.65351	0.210808	-0.977528	605.956	195.406	0
1462	36350	0	0	6.62584	5.38095	0.950547	-0.31058	601.294	71.3348	0
1464	16801	0	0	1.85664	12.4296	-0.858156	-0.513389	855.016	339.269	0
1469	12268	0	0	4.38334	2.4806	-0.750091	0.661334	833.973	22.5059	0
1470	11864	0	0	7.69941	3.93879	-0.720517	-0.693438	623.709	196.202	0
1470	18044	0	0	7.68447	4.00155	-0.956228	0.292623	433.855	446.133	0
1470	34921	0	0	7.80721	3.96855	0.974028	-0.226426	577.522	155.127	0
1471	10635	0	0	15.3185	1.98455	-0.854867	-0.518847	399.937	123.559	0
1473	17339	0	0	11.1798	12.9693	0.630017	-0.776581	3976.92	1190.54	0
1473	31459	0	0	11.087	12.9942	-0.936098	-0.35174	-633.016	633.689	0
1474	13721	0	0	10.5981	3.02136	-0.668915	0.743339	1890.08	265.853	0
1474	34483	0	0	10.5738	2.96128	-0.9974	-0.0720591	371.478	78.8997	0
1475	32163	0	0	10.4774	9.65668	-0.571036	0.820925	1367.91	983.277	0
1479	29458	0	0	8.43965	7.23466	0.67962	-0.733564	262.014	29.178	0
1479	33309	0	0	8.37115	7.22121	-0.346247	-0.938143	3442.87	86.6555	0
1479	42198	0	0	8.45845	7.30171	0.962846	0.270051	395.017	209.342	0
1480	35434	0	0	2.19714	6.09726	0.560354	-0.828253	288.614	88.2381	0
1481	23538	0	0	8.90643	12.7765	0.623439	-0.781872	283.896	14.2852	0
1486	29090	0	0	25.9146	2.70721	-0.595119	-0.803638	53.8426	2.96432	0
1486	32412	0	0	25.8844	2.76865	-0.99981	0.0194694	530.258	80.2634	0
1486	33739	0	0	26	2.82949	0.550018	0.835153	460.025	70.5668	0
1488	21019	0	0	9.48922	13.9035	-0.449536	-0.893262	8862.91	705.891	0
1488	48354	0	0	9.45733	13.9521	-0.998971	-0.0453532	2032.71	744.559	0
1489	37624	0	0	6.32188	8.24476	0.351155	0.936317	2415.48	252.971	0
1491	32737	0	0	7.76961	7.76893	0.918933	0.394415	985.981	499.714	0
1492	19008	0	0	13.3867	5.62501	-0.923701	0.383115	805.647	608.683	0
1492	44018	0	0	13.4428	5.52402	-0.162399	-0.986725	2145.57	892.275	0
1492	47502	0	0	13.4783	5.66663	0.318971	0.947764	1926.34	616.609	0
1495	28400	0	0	26.5749	4.68175	0.309838	-0.950789	239.551	109.298	0
1497	24334	0	0	9.55767	9.75249	-0.747792	0.663933	19.3824	204.589	0
1497	34759	0	0	9.551	9.69544	-0.883221	-0.468957	636.237	328.477	0
1498	52358	0	0	7.12548	8.1824	-0.928797	-0.370589	1000.57	140.048	0
1500	16440	0	0	26.7041	5.93549	-0.227845	0.973697	283.264	139.096	0
1500	29125	0	0	26.7692	5.86089	0.934011	-0.357245	687.945	125.581	0
1501	50849	0	0	3.29042	4.56043	-0.990573	0.136989	400.654	57.4426	0
1501	52673	0	0	3.34042	4.61625	-0.245658	0.969356	795.066	21.237	0
1503	11075	0	0	19.1619	1.734	-0.781688	0.62367	2016.57	35.9154	0
1504	12254	0	0	5.38757	2.15567	-0.643248	0.765658	1471.07	459.804	0
1504	40474	0	0	5.3651	2.09386	-0.983805	-0.179242	-118.364	129.977	0
1506	46092	0	0	24.9484	2.94964	-0.786914	0.617062	1292.69	85.3185	0
1509	41824	0	0	10.3526	15.7171	0.650117	0.759834	21800	80.8057	0
1513	18955	0	0	4.71101	8.81394	-0.999023	0.0441955	1022.48	273.773	0
1521	17262	0	0	20.7208	4.60487	0.777725	-0.628605	3228.56	190.851	0
1523	22480	0	0	7.19636	15.5992	0.979891	-0.199535	307.408	181.883	0
1523	38126	0	0	7.10497	15.561	-0.545193	-0.838311	562.125	22.2931	0
1523	52281	0	0	7.17947	15.6541	0.698419	0.715689	169.065	80.8933	0
1524	22634	0	0	10.8584	1.93642	0.961907	0.273379	192.161	149.338	0
1527	22024	0	0	16.0545	13.6296	-0.453827	-0.89109	344.382	60.1976	0
1527	25995	0	0	16.0546	13.7575	-0.453392	0.891311	2315.91	640.281	0
1527	36571	0	0	16.1224	13.6312	0.491886	-0.870659	952.291	126.928	0
1528	20270	0	0	3.74898	6.91515	0.808258	-0.588828	348.835	151.205	0
1528	34977	0	0	3.63164	6.93662	-0.964347	-0.264639	733.832	72.1883	0
1530	11077	0	0	23.7282	6.34732	-0.799354	-0.600861	126.943	100.104	0
1537	51680	0	0	10.1996	13.0576	-0.199727	-0.979852	11052.6	1994.02	0
1538	25567	0	0	26.8309	8.58021	0.405445	0.914119	-81.4685	308.347	0
1542	28257	0	0	21.3859	5.7908	-0.976278	-0.216522	1001.35	320.164	0
1542	33206	0	0	21.4433	5.74523	0.0125791	-0.999921	800.739	399.702	0
1551	27507	0	0	6.96718	7.42501	-0.799876	0.600165	569.855	59.0392	0
1551	34696	0	0	7.06259	7.42432	0.806765	0.590872	4372.47	540.746	0
1551	50589	0	0	7.00953	7.33021	-0.0884551	-0.99608	3087.68	586.03	0
1552	17232	0	0	5.89375	8.41651	0.0524335	0.998624	1522.4	334.03	0
1555	24445	0	0	2.61858	5.05795	-0.686085	0.727522	645.734	56.6529	0
1555	25899	0	0	2.73201	5.02018	0.98513	0.171812	1872.39	145.596	0
1556	35493	0	0	3.29372	6.2269	-0.911916	-0.410377	1899.47	104.558	0
1556	48537	0	0	3.35863	6.31824	0.087541	0.996161	1922.88	217.083	0
1563	21816	0	0	11.257	2.07784	0.559422	0.828883	1659.58	184.432	0
1565	12528	0	0	9.96512	14.4997	0.969586	-0.244752	-85.5474	1507.61	0
1568	31418	0	0	5.70838	11.9941	0.638142	0.769918	2171.93	418.048	0
1568	50043	0	0	5.71906	11.8997	0.793113	-0.609074	299.853	629.139	0
1568	51623	0	0	5.61303	11.8967	-0.755979	-0.654596	2694.12	304.345	0
1572	24179	0	0	9.9045	1.15307	0.417987	0.908453	1967.8	220.633	0
1580	14190	0	0	15.822	15.5181	0.942023	-0.335548	966.555	89.3254	0
1580	44390	0	0	15.698	15.5105	-0.894406	-0.447256	241.833	310.395	0
1581	16220	0	0	9.68564	15.3994	0.358869	0.933388	1031.84	2672.46	0
1583	21674	0	0	2.35135	10.104	0.765402	-0.643553	97.7551	34.9537	0
1583	43449	0	0	2.26413	10.1697	-0.829534	0.558456	322.033	165.734	0
1583	49296	0	0	2.31248	10.1939	0.0549234	0.998491	-94.2388	59.1349	0
1584	17964	0	0	1.57004	14.8793	-0.048247	-0.998835	-72.2539	13.0674	0
1585	17942	0	0	6.84346	2.06646	0.788725	0.614746	237.284	428.361	0
1587	37948	0	0	16.1662	3.32501	0.98622	0.165442	156.763	135.622	0
1587	45337	0	0	16.0618	3.27505	-0.747833	-0.663887	-118.883	102.084	0
1588	23161	0	0	5.09643	4.48806	-0.987861	-0.155343	986.585	274.126	0
1588	26399	0	0	5.23892	4.50107	0.99966	0.02609	1163.95	167.971	0
1588	32164	0	0	5.21069	4.44208	0.60501	-0.796218	239.649	55.9911	0
1590	25536	0	0	7.44264	10.5335	0.970754	-0.240075	821.413	716.355	0
1590	47693	0	0	7.31601	10.5057	-0.780959	-0.624582	2647.99	231.731	0
1591	16495	0	0	7.42365	4.13923	-0.722806	-0.69105	1013.89	426.494	0
1591	27106	0	0	7.47788	4.12615	0.326997	-0.945025	1334	56.6754	0
1591	27383	0	0	7.5127	4.17385	0.999777	-0.0211044	456.35	68.1807	0
1598	14028	0	0	6.65417	10.4285	-0.314688	0.949195	102.498	93.585	0
1598	17893	0	0	6.61061	10.3428	-0.952891	-0.303313	1259.21	540.913	0
1598	34966	0	0	6.71811	10.4171	0.621135	0.783704	2332.18	13.4731	0
1598	42837	0	0	6.68139	10.2955	0.0831085	-0.996541	1023.74	545.748	0
1613	15544	0	0	5.82287	8.17003	-0.508139	-0.861275	1826.64	253.795	0
1615	12948	0	0	5.64135	9.63515	0.959932	0.280232	1439.24	552.17	0
1615	24945	0	0	5.5463	9.6478	-0.853381	0.521288	704.661	221.469	0
1618	15281	0	0	18.7776	8.45425	-0.966848	-0.255353	850.989	437.138	0
1618	29976	0	0	18.7995	8.51212	-0.558953	0.8292	2538.01	103.653	0
1619	42460	0	0	8.89923	7.71154	-0.215512	0.976501	1732.55	703.184	0
1621	10162	0	0	23.7503	1.76635	0.966211	0.257754	155.099	3.14358	0
1621	18297	0	0	23.6792	1.70101	-0.338913	-0.940818	6.85674	100.64	0
1622	41395	0	0	11.6578	3.87652	-0.350565	0.936539	1897.1	399.925	0
1624	11908	0	0	2.14733	7.35495	-0.559201	-0.829032	862.976	52.3558	0
1644	50177	0	0	4.97437	13.3463	-0.698599	0.715513	265.577	149.663	0
1644	52097	0	0	5.03067	13.2596	0.37027	-0.928924	362.966	198.393	0
1654	15607	0	0	7.18357	6.36732	0.532193	-0.846623	1055.06	465.446	0
1654	16104	0	0	7.18379	6.46432	0.535808	0.84434	1173.18	273.859	0
1654	45011	0	0	7.09717	6.40273	-0.973425	-0.229005	495.78	348.525	0
1654	45556	0	0	7.1192	6.4623	-0.589131	0.808038	464.27	138.002	0
1657	17526	0	0	14.1696	3.62706	-0.839879	0.542773	1942.75	418.824	0
1662	10729	0	0	17.8534	7.27542	-0.930853	0.365395	1539.06	54.0278	0
1662	17066	0	0	17.9718	7.30404	0.662056	0.749454	698.425	92.2926	0
1663	45378	0	0	23.6484	9.36041	0.457289	-0.889318	274.614	362.179	0
1666	24275	0	0	26.4006	8.92317	0.593598	0.804762	-6.34816	233.099	0
1667	19604	0	0	24.6024	1.29192	-0.253888	0.967234	967.298	134.514	0
1667	23724	0	0	24.6887	1.18685	0.899322	-0.437287	553.678	103.823	0
1667	25085	0	0	24.6107	1.14549	-0.142498	-0.989795	587.033	53.5523	0
1667	51423	0	0	24.5567	1.18182	-0.863588	-0.504198	28.442	42.8996	0
1673	19944	0	0	9.37141	15.3245	0.503757	0.863845	1554.52	481.887	0
1675	27914	0	0	11.2356	5.84656	-0.250774	0.968046	1897.51	157.155	0
1678	16092	0	0	3.10519	2.79073	0.15556	-0.987826	589.36	21.105	0
1680	12804	0	0	1.41814	7.32117	0.999373	0.0354027	1470.95	78.2232	0
1680	25080	0	0	1.38691	7.2642	0.502992	-0.864291	276.34	14.5396	0
1680	29851	0	0	1.3867	7.37369	0.500381	0.865806	681.848	239.749	0
1683	10531	0	0	8.87991	12.1946	0.594548	-0.80406	223.908	450.993	0
1683	13685	0	0	8.80966	12.3197	-0.376703	0.926334	1152.04	1254.8	0
1690	15133	0	0	26.5404	1.8104	0.910289	-0.413972	475.382	50.211	0
1692	15587	0	0	10.3891	2.23053	-0.67441	0.738357	1156.58	436.441	0
1692	29578	0	0	10.4082	2.13109	-0.353359	-0.935488	2370.76	288.189	0
1692	41207	0	0	10.4503	2.24217	0.354811	0.934938	2313.94	465.619	0
1695	26039	0	0	15.4701	9.43256	-0.967909	-0.251303	888.133	574.863	0
1695	47433	0	0	15.5277	9.5235	-0.186571	0.982442	2624.43	647.47	0
1695	50446	0	0	15.6138	9.43664	0.980579	-0.196125	1366.6	283.308	0
1698	47420	0	0	3.42332	12.3473	0.549132	-0.835736	63.374	49.6307	0
1700	12745	0	0	25.413	4.87	-0.993957	-0.109773	1452.09	97.916	0
1700	51034	0	0	25.5104	4.83031	0.634268	-0.773113	846.268	35.4971	0
1703	21228	0	0	6.78733	2.58501	-0.616499	0.787356	970.581	53.5629	0
1703	23394	0	0	6.76948	2.53217	-0.967528	-0.252764	314.908	82.1329	0
1703	27816	0	0	6.8689	2.53782	0.989886	-0.141862	1079.08	215.78	0
1707	49891	0	0	3.50676	12.7392	0.489254	0.872142	314.016	339.166	0
1708	33255	0	0	11.4822	2.39264	0.614273	0.789093	1520.18	271.654	0
1708	36447	0	0	11.4174	2.40386	-0.311093	0.95038	3303.31	308.914	0
1710	13097	0	0	8.45339	5.43717	-0.713892	0.700256	493.583	602.556	0
1710	36895	0	0	8.55212	5.43442	0.750969	0.660338	1214.84	441.768	0
1710	46485	0	0	8.44946	5.34722	-0.773148	-0.634226	1476.28	512.225	0
1716	11769	0	0	26.0311	3.09165	0.42389	0.905713	407.718	28.2653	0
1716	33739	0	0	26.0196	2.95356	0.267207	-0.963639	486.392	96.3317	0
1719	25881	0	0	12.5876	13.0622	0.969788	-0.24395	342.477	1609.58	0
1719	36377	0	0	12.5517	13.1228	0.252593	0.967573	2744.62	1038.43	0
1719	42676	0	0	12.4968	13.0477	-0.845064	-0.534665	852.479	1695.65	0
1725	33093	0	0	17.5464	12.2938	0.220705	-0.975341	502.574	612.095	0
1725	41012	0	0	17.5455	12.3982	0.20312	0.979154	432.205	402.375	0
1725	46808	0	0	17.5879	12.3462	0.999987	0.00515136	938.177	464.42	0
1727	17691	0	0	2.67674	2.51771	-0.699575	-0.714559	1270.64	228.447	0
1727	32860	0	0	2.76481	2.56802	0.970769	0.240015	471.134	33.9902	0
1731	38521	0	0	1.84516	14.7093	0.126975	0.991906	-55.2776	36.9355	0
1731	38713	0	0	1.77781	14.6488	-0.999821	-0.0189018	454.629	62.9276	0
1733	41009	0	0	7.34115	13.7138	-0.72039	0.69357	46.3048	383.758	0
1736	32517	0	0	24.8405	4.9392	-0.246007	-0.969268	186.715	86.1565	0
1737	39694	0	0	26.3824	4.69794	-0.999856	0.0169634	1229.14	175.545	0
1738	44041	0	0	20.6094	9.81049	-0.960535	0.278159	1967.69	187.117	0
1741	17076	0	0	26.0956	2.10949	0.993597	0.11298	510.626	69.2947	0
1742	46992	0	0	13.4238	9.09274	-0.99756	-0.0698188	-120.274	377.195	0
1748	36150	0	0	18.6637	1.77808	-0.993551	-0.113386	850.411	338.556	0
1748	40288	0	0	18.7372	1.83386	0.376113	0.926574	994.42	523.624	0
1748	49096	0	0	18.7556	1.74689	0.718712	-0.695307	1659.17	284.753	0
1750	12401	0	0	2.8387	13.4534	0.997672	-0.0681986	264.354	52.8538	0
1751	24884	0	0	14.0989	11.3415	-0.345039	0.938588	2730.38	18.6647	0
1751	28957	0	0	14.1357	11.227	0.265957	-0.963985	3419.97	438.791	0
1755	11896	0	0	6.43299	8.75442	-0.780732	-0.624865	2277.71	239.328	0
1761	37196	0	0	21.8119	4.11199	0.867398	0.497615	966.208	543.985	0
1761	47227	0	0	21.7172	4.14004	-0.457728	0.889092	853.305	201.7	0
1764	18310	0	0	12.1901	13.261	0.762678	-0.646779	4654.55	1917.07	0
1764	34415	0	0	12.1947	13.327	0.842011	0.539461	575.689	1332.83	0
1764	36060	0	0	12.1231	13.2472	-0.444641	-0.895709	5795.88	2059.92	0
1772	18633	0	0	15.1664	9.34482	-0.432279	0.90174	4727.82	9.49549	0
1773	12872	0	0	11.0914	6.74068	-0.803432	0.595396	48.4209	340.212	0
1773	52213	0	0	11.1731	6.75045	0.638292	0.769794	2914.34	822.305	0
1775	34241	0	0	2.38784	8.47149	0.851027	-0.525121	819.856	191.565	0
1775	48902	0	0	2.27613	8.45886	-0.71208	-0.702098	762.706	50.3385	0
1776	12660	0	0	26.6505	2.0132	0.813168	-0.582029	374.007	52.5277	0
1776	27956	0	0	26.5944	1.99282	-0.250209	-0.968192	141.693	4.86486	0
1776	50011	0	0	26.6249	2.09367	0.32849	0.944507	348.763	8.53274	0
1779	10991	0	0	15.1047	1.5325	0.475059	-0.879954	1883.02	276.211	0
1779	22079	0	0	15.0726	1.62759	-0.15671	0.987645	1980.02	412.465	0
1779	42289	0	0	15.052	1.53505	-0.55908	-0.829114	836.662	122.866	0
1780	33569	0	0	7.8121	9.50145	0.177453	0.984129	3288.98	275.39	0
1784	35597	0	0	18.4544	7.61552	-0.998787	-0.0492465	1256.75	230.871	0
1784	42170	0	0	18.5247	7.67765	0.17122	0.985233	1957.01	441.76	0
1790	20835	0	0	4.50101	5.87726	-0.811377	0.584523	1098.62	58.2541	0
1790	44299	0	0	4.59046	5.83458	0.964782	-0.263052	587.693	297.198	0
1792	15570	0	0	8.67553	11.4652	0.790406	-0.612583	1282.16	360.237	0
1793	31961	0	0	21.8419	1.44135	0.0309585	0.999521	407.614	73.4424	0
1793	38670	0	0	21.8923	1.41143	0.862518	0.506026	27.0296	4.35104	0
1799	20457	0	0	13.241	11.2253	-0.63437	-0.77303	5163.56	2476.92	0
1799	33714	0	0	13.3137	11.3517	0.348885	0.937166	3656.66	988.184	0
1800	22161	0	0	8.10136	11.1942	0.367804	0.929903	4769.98	1092.06	0
1800	38507	0	0	8.02815	11.0837	-0.71276	-0.701408	5521.18	883.238	0
1805	12913	0	0	18.29	3.46825	-0.934868	0.354997	1611.26	362.513	0
1805	21495	0	0	18.2973	3.40302	-0.829775	-0.558098	122.952	81.6383	0
1805	44294	0	0	18.4282	3.44236	0.999968	-0.00805868	116.21	86.4994	0
1810	18460	0	0	4.42479	12.1796	-0.459002	0.888435	415.157	486.937	0
1814	10278	0	0	6.66928	12.8088	-0.751783	-0.659411	955.94	115.38	0
1814	12938	0	0	6.70471	12.924	-0.25028	0.968174	503.327	505.949	0
1814	43304	0	0	6.7929	12.8513	0.998328	-0.0578007	2174.66	741.273	0
1816	18646	0	0	6.97806	2.13983	0.368414	-0.929662	1443.87	320.456	0
1816	44327	0	0	6.92147	2.2493	-0.545382	0.838188	1136.02	185.732	0
1817	39469	0	0	2.09068	12.6633	0.873435	-0.486941	536.879	168.345	0
1821	20500	0	0	7.32201	9.64075	-0.449536	-0.893262	252.646	98.3934	0
1821	30319	0	0	7.30212	9.74207	-0.752258	0.658868	-257.763	13.1618	0
1821	43903	0	0	7.41653	9.69696	0.999524	-0.0308504	-11.6097	341.233	0
1822	17527	0	0	16.8637	8.71062	0.633829	-0.773474	2871.1	125.835	0
1822	51058	0	0	16.7861	8.78596	-0.792225	0.610229	3557.53	803.74	0
1824	11559	0	0	11.3013	12.7431	0.0909571	-0.995855	5816.85	280.851	0
1824	19255	0	0	11.3636	12.8349	0.957959	0.286905	-186.454	1172.87	0
1834	37745	0	0	2.1738	6.93151	0.673786	-0.738927	558.387	51.8206	0
1834	41596	0	0	2.12377	7.04515	-0.0902577	0.995918	343.022	45.3798	0
1834	45505	0	0	2.07405	6.94521	-0.848584	-0.529061	239.137	50.6959	0
1835	19841	0	0	3.62926	13.8775	0.377146	0.926154	66.5849	85.797	0
1837	16078	0	0	12.9362	15.1778	0.998261	0.0589445	-503.232	255.558	0
1841	12274	0	0	18.9654	9.42422	-0.873398	0.487007	1457.83	64.6242	0
1844	30996	0	0	4.11999	5.39302	-0.281319	-0.959614	472.295	28.8392	0
1844	39926	0	0	4.08088	5.43648	-0.983492	-0.180951	1389.77	101.806	0
1847	20643	0	0	5.58545	14.032	0.123213	0.99238	-116.507	60.3591	0
1848	12025	0	0	15.0122	8.55037	0.864243	-0.503074	1170.62	782.407	0
1849	19323	0	0	13.9267	7.64774	-0.278316	0.96049	3424.14	238.251	0
1849	38605	0	0	13.9943	7.63411	0.634685	0.772771	-163.681	253.781	0
1850	11079	0	0	16.2781	12.3908	-0.994968	0.100192	2443.33	503.508	0
1856	37207	0	0	14.7441	11.3717	-0.273096	0.961987	5606.56	546.963	0
1861	30311	0	0	24.3215	9.14097	0.712996	-0.701168	23.6845	1.21399	0
1861	40961	0	0	24.2225	9.13803	-0.669546	-0.74277	63.4077	179.654	0
1864	10926	0	0	12.028	11.4264	0.153899	-0.988087	8448.7	722.031	0
1864	38856	0	0	12.0773	11.4712	0.970939	-0.239327	199.722	314.073	0
1865	10663	0	0	16.0068	14.7856	0.272928	-0.962034	361.491	56.0173	0
1865	45742	0	0	15.9424	14.7993	-0.643504	-0.765443	175.518	214.012	0
1870	45117	0	0	4.78528	14.8692	0.922235	0.386629	295.705	85.0694	0
1872	46445	0	0	17.5575	3.79198	-0.227345	0.973814	2972.39	332.379	0
1873	13214	0	0	9.42437	4.10499	0.884035	0.46742	503.247	271.814	0
1874	21000	0	0	20.4905	1.23378	-0.930629	0.365964	414.792	104.013	0
1874	25138	0	0	20.5419	1.27236	-0.0918524	0.995773	1218.36	206.469	0
1880	32786	0	0	3.53924	15.4604	0.605167	-0.796099	168.345	27.2264	0
1881	29562	0	0	19.4346	9.2735	0.882486	-0.470338	1246.11	132.316	0
1882	40244	0	0	19.8913	2.98897	-0.850256	0.526369	335.12	283.785	0
1883	33335	0	0	22.9007	4.32942	-0.975534	0.219848	1407.92	253.484	0
1883	46257	0	0	22.968	4.3845	-0.0193668	0.999812	306.376	316.779	0
1885	17367	0	0	12.2619	5.62762	-1	0.000185722	859.378	348.795	0
1885	23909	0	0	12.2936	5.56688	-0.570368	-0.821389	1235.79	73.8414	0
1887	51451	0	0	20.6841	10.3549	0.829978	-0.557796	936.776	107.619	0
1888	29818	0	0	7.44397	13.6023	-0.723048	-0.690798	890.368	304.524	0
1899	30430	0	0	17.7913	10.0142	0.317821	-0.948151	1683.57	112.242	0
1899	47165	0	0	17.724	10.0276	-0.659234	-0.751938	837.146	26.2678	0
1900	17945	0	0	12.5365	12.539	-0.683433	0.730013	4451.53	1383.47	0
1900	38586	0	0	12.5829	12.442	0.138526	-0.990359	8212.6	857.055	0
1900	48776	0	0	12.5209	12.4808	-0.954363	-0.298651	-291.859	596.425	0
1903	20530	0	0	7.95599	10.8618	-0.688275	0.72545	203.045	467.292	0
1903	51281	0	0	8.0437	10.8209	0.998149	-0.0608145	-196.051	206.504	0
1904	36603	0	0	2.82685	5.32144	0.635818	-0.771839	878.057	115.11	0
1907	28829	0	0	6.84088	12.4459	-0.575365	0.817897	-310.379	64.0942	0
1907	52612	0	0	6.81013	12.3878	-0.999698	0.024565	2001.3	582.589	0
1909	21045	0	0	12.5869	11.073	-0.627365	-0.778725	1894.08	560.809	0
1915	11181	0	0	9.62685	14.6696	0.944535	-0.328411	-1039.47	655.076	0
1918	33513	0	0	1.91252	1.33312	-0.996677	0.0814574	679.491	46.6924	0
1920	23502	0	0	13.5046	7.71248	0.937421	0.348199	76.2626	96.2636	0
1920	34137	0	0	13.3768	7.71337	-0.932465	0.361259	100.52	260.903	0
1926	13353	0	0	8.40764	13.6099	-0.804643	0.593759	-515.943	77.6394	0
1926	46508	0	0	8.48455	13.6312	0.375843	0.926683	2256.99	553.917	0
1926	48610	0	0	8.51429	13.5348	0.83048	-0.557048	-347.615	560.787	0
1928	18511	0	0	26.4552	2.38201	-0.866829	-0.498606	413.626	76.1906	0
1929	19459	0	0	9.25131	9.5223	0.988459	0.151489	1517.35	563.519	0
1929	23792	0	0	9.22328	9.45326	0.601588	-0.798806	1021.93	986.106	0
1929	44204	0	0	9.14083	9.57272	-0.533399	0.845864	1709.28	312.403	0
1932	14381	0	0	15.01	13.5982	0.337719	-0.941247	1516.03	213.337	0
1932	19823	0	0	15.0525	13.6526	0.994809	-0.101764	3192.72	334.815	0
1932	41184	0	0	14.9462	13.6098	-0.646795	-0.762664	1233.23	435.763	0
1933	12817	0	0	6.43575	8.93442	-0.274494	-0.961589	795.807	100.277	0
1933	50873	0	0	6.39154	9.04278	-0.868928	0.494939	403.404	196.201	0
1937	17570	0	0	13.1143	6.20546	-0.904231	0.427043	210.219	616.809	0
1938	21336	0	0	14.3399	10.7352	-0.494474	-0.869192	2795.85	2245.46	0
1938	40009	0	0	14.435	10.8226	0.907281	0.420525	-95.8418	1012.13	0
1942	16966	0	0	2.68062	14.9501	-0.748334	0.663322	198.113	48.751	0
1944	16795	0	0	2.88977	7.31945	0.489532	0.871985	1068.7	26.7883	0
1944	25300	0	0	2.92698	7.25924	0.998877	0.0473744	1301.6	228.513	0
1944	48157	0	0	2.79886	7.20806	-0.756235	-0.6543	2179.06	287.164	0
1948	32605	0	0	25.3915	9.14834	-0.938759	0.344575	1381.75	283.34	0
1951	43209	0	0	15.8043	11.6738	0.316941	0.948445	1958.51	1079.58	0
1951	52553	0	0	15.8388	11.5574	0.783698	-0.621142	4439.44	898.882	0
1954	11664	0	0	12.6216	15.4774	-0.777303	-0.629126	4133.84	2020.8	0
1954	39609	0	0	12.7119	15.4577	0.441128	-0.897444	8760.07	2217.71	0
1957	37163	0	0	3.92423	12.0186	-0.57857	-0.815633	235.41	16.1971	0
1957	41449	0	0	3.98686	12.0151	0.486219	-0.873837	71.1052	177.993	0
1957	42447	0	0	3.9338	12.12	-0.415556	0.909568	160.835	28.6982	0
1960	35559	0	0	14.107	2.40148	0.272145	0.962256	455.331	160.901	0
1964	21362	0	0	8.83217	14.1686	0.97351	-0.228643	240.695	89.7812	0
1964	47890	0	0	8.7476	14.2167	-0.694879	0.719127	-565.038	52.1216	0
1967	15848	0	0	1.57586	4.01602	0.34194	-0.939722	800.27	44.8451	0
1967	37846	0	0	1.51284	4.02848	-0.67446	-0.738312	776.097	177.565	0
1969	12548	0	0	8.0057	3.63378	0.594661	-0.803976	1901.96	152.596	0
1969	47019	0	0	7.94173	3.62627	-0.393701	-0.919238	1248.69	256.59	0
1981	10639	0	0	9.13994	8.42185	0.922004	0.387181	651.501	359.404	0
1981	50490	0	0	9.10854	8.34551	0.386267	-0.922387	4141.82	1017.97	0
1986	35927	0	0	10.4853	12.0058	0.395888	-0.918299	4500.19	363.829	0
1987	33545	0	0	7.02916	2.90145	-0.0991815	-0.995069	2733.4	54.0708	0
1987	52095	0	0	6.98972	3.02454	-0.658564	0.752525	1115.5	117.993	0
1989	41284	0	0	11.9425	6.89017	0.750416	-0.660966	1633.47	840.588	0
1989	42127	0	0	11.9113	6.9904	0.242991	0.970029	3305.97	508.436	0
1989	42133	0	0	11.881	6.87133	-0.249471	-0.968382	2555.74	561.945	0
1992	16267	0	0	16.9613	8.32157	-0.952699	-0.303916	447.931	270.469	0
1992	16901	0	0	17.0304	8.39948	0.18976	0.98183	494.064	645.038	0
1992	35342	0	0	17.0793	8.33714	0.998899	-0.0469169	2362.13	1213.55	0
1993	15422	0	0	18.0301	8.91106	-0.598218	0.801333	2670.09	14.7219	0
1997	22666	0	0	8.20132	13.2294	-0.719708	-0.694276	5333.35	100.865	0
1997	36246	0	0	8.21909	13.3249	-0.415553	0.909569	-440.974	2.10359	0
1999	21859	0	0	7.71441	13.7821	0.659415	0.751779	2898.35	285.217	0
2003	30676	0	0	26.8828	2.46987	0.744654	0.66745	448.341	20.3279	0
2005	27501	0	0	26.4693	4.0089	0.889207	0.457505	94.0693	9.39329	0
2008	27511	0	0	7.06029	12.7731	-0.999976	-0.0069643	1476.49	259.864	0
2008	51246	0	0	7.15994	12.7967	0.8965	0.443044	5026.76	572.764	0
2013	23701	0	0	6.52869	13.9992	-0.101343	-0.994852	303.108	202.218	0
2013	27376	0	0	6.59217	14.0915	0.893232	0.449596	1951.15	91.8741	0
2013	49880	0	0	6.48559	14.1033	-0.77453	0.632537	-33.4096	79.1368	0
2017	27533	0	0	10.9356	4.47501	-0.854189	0.519962	1677.78	418.363	0
2017	37211	0	0	10.9379	4.40366	-0.817106	-0.576488	88.2791	184.504	0
2018	21555	0	0	12.795	6.27356	0.163934	-0.986471	3860.82	10.2643	0
2018	41534	0	0	12.8484	6.31823	0.942928	-0.332998	1013.52	273.314	0
2022	27738	0	0	3.70812	4.50918	-0.975879	0.218313	566.707	109.117	0
2023	15019	0	0	16.5986	6.28063	-0.690023	0.723787	3346.76	385.691	0
2025	25735	0	0	12.209	14.3114	0.998739	-0.0502071	-363.311	417.463	0
2031	15102	0	0	1.2998	12.6994	-0.7133	0.700859	339.78	195.7	0
2035	27322	0	0	11.2611	5.57782	0.866223	0.499657	69.5498	244.137	0
2037	24134	0	0	4.00444	13.001	-0.496064	0.868286	-106.65	57.3038	0
2037	37179	0	0	4.06173	12.9961	0.631897	0.775052	255.864	150.998	0
2038	48680	0	0	19.3436	4.34025	-0.886813	-0.462128	695.635	22.3651	0
2040	26658	0	0	4.51869	15.6837	0.999952	-0.00975329	387.842	4.74143	0
2040	40296	0	0	4.48421	15.6256	0.487261	-0.873256	35.9891	44.1967	0
2042	21363	0	0	23.3679	3.78389	0.994082	-0.108633	947.107	42.889	0
2042	43200	0	0	23.2945	3.84538	-0.281419	0.959585	336.283	168.046	0
2044	13241	0	0	14.4872	13.4896	0.996788	-0.0800814	2205.09	772.833	0
2044	31969	0	0	14.3787	13.44	-0.592467	-0.805595	297.761	361.522	0
2046	14295	0	0	13.5696	3.23365	0.805149	0.593073	979.567	138.803	0
2046	51581	0	0	13.58	3.17006	0.951233	-0.308473	263.075	1.4894	0
2049	14366	0	0	3.49598	6.76138	-0.929744	-0.368207	1841.86	141.787	0
2049	34977	0	0	3.56767	6.85891	0.0744894	0.997222	508.904	5.53273	0
2049	51840	0	0	3.63051	6.80878	0.955211	0.295927	2286.27	2.43204	0
2053	16941	0	0	26.1115	4.00489	-0.995387	-0.0959385	996.838	63.6924	0
2053	23663	0	0	26.1386	4.06932	-0.626456	0.779456	271.727	33.1406	0
2053	43575	0	0	26.2085	4.08159	0.322763	0.94648	389.831	82.6088	0
2054	24000	0	0	20.8619	1.1969	-0.588859	-0.808236	129.231	264.366	0
2055	13182	0	0	21.2085	2.46977	0.461756	-0.887007	760.311	2.24224	0
2055	31278	0	0	21.1256	2.58323	-0.705334	0.708875	1122.91	29.5823	0
2056	24860	0	0	24.7024	4.27988	-0.981915	-0.189322	754.606	229.527	0
2056	25279	0	0	24.7617	4.22517	-0.110674	-0.993857	422.203	2.79215	0
2056	49769	0	0	24.7403	4.35422	-0.42637	0.904549	1308.29	316.749	0
2056	50651	0	0	24.8241	4.25266	0.807314	-0.590122	1655.33	90.0488	0
2057	19575	0	0	22.8857	3.37086	0.858808	0.512298	562.23	151.391	0
2057	26646	0	0	22.788	3.33455	-0.984922	-0.173001	610.083	15.7328	0
2057	39059	0	0	22.8185	3.39189	-0.411843	0.911255	1616.31	114.197	0
2059	14054	0	0	4.8282	1.33609	0.352875	-0.93567	711.123	21.9408	0
2059	17677	0	0	4.76065	1.35094	-0.711108	-0.703083	1695.53	40.2804	0
2063	30634	0	0	12.4106	1.1119	0.0799739	0.996797	1378.92	85.792	0
2066	16139	0	0	24.2825	9.57674	0.692643	0.72128	423.469	54.9561	0
2066	45963	0	0	24.2354	9.46145	-0.0126452	-0.99992	-387.135	104.18	0
2067	24132	0	0	1.88535	13.4905	-0.572693	0.81977	193.641	320.875	0
2067	42367	0	0	1.85344	13.4326	-0.998898	0.0469293	370.876	112.074	0
2070	45380	0	0	10.8516	3.75469	-0.139246	0.990258	2944.07	544.632	0
2075	25744	0	0	1.09239	5.74688	0.963075	-0.269234	1042.05	178.388	0
2079	33227	0	0	13.633	5.51297	-0.981932	0.189236	-259.918	134.713	0
2080	15029	0	0	16.7655	9.76677	0.959048	-0.283243	1798.57	855.124	0
2080	20091	0	0	16.7376	9.83838	0.512605	0.858624	661.802	498.133	0
2080	28422	0	0	16.7037	9.72187	-0.0283437	-0.999598	1698.19	978.942	0
2080	49457	0	0	16.6538	9.81977	-0.826101	0.563523	3177.73	533.204	0
2081	29997	0	0	14.2295	13.4626	-0.693103	-0.720839	45.0739	1502.28	0
2081	31969	0	0	14.3075	13.4483	0.382726	-0.923862	8174.12	10.15	0
2082	17547	0	0	15.02	12.676	-0.388524	-0.921439	1238.91	4909.36	1
2082	20047	0	0	15.1139	12.7269	0.984159	-0.177287	-3201.44	335.844	1
2082	49787	0	0	15.026	12.804	-0.302182	0.95325	2337.8	256.711	0
2084	25789	0	0	11.2417	2.40135	0.901336	-0.43312	622.713	646.38	0
2085	10508	0	0	16.2326	4.6194	-0.299873	-0.953979	781.305	688.196	0
2085	33487	0	0	16.2967	4.63308	0.660462	-0.75086	2323.7	379.808	0
2088	44557	0	0	2.70246	9.40099	0.959973	0.280092	1548.73	31.2808	0
2088	45456	0	0	2.58965	9.40194	-0.955099	0.296288	1495.82	246.721	0
2090	17064	0	0	8.56177	6.27896	0.305551	-0.952176	2793.85	498.478	0
2090	23591	0	0	8.57002	6.41175	0.421239	0.90695	3315.74	489.193	0
2094	47569	0	0	22.217	6.39663	0.994003	0.109355	256.764	41.7818	0
2097	13926	0	0	16.9175	7.73362	-0.982133	-0.188187	317.403	434.646	0
2097	23728	0	0	17.0638	7.76012	0.985735	0.168302	971.613	133.086	0
2097	52191	0	0	16.9334	7.79492	-0.770711	0.637185	2936.29	392.906	0
2097	52670	0	0	17.0072	7.67525	0.223977	-0.974594	3093.01	798.347	0
2099	15691	0	0	16.5615	9.32976	-0.3436	0.939116	4623.61	301.41	0
2100	28063	0	0	20.8663	7.6542	-0.852763	-0.522299	206.085	105.62	0
2100	29739	0	0	20.946	7.75817	0.282409	0.959294	372.79	299.713	0
2101	10733	0	0	17.7836	2.4583	0.457841	-0.889034	3370.94	109.283	0
2101	48993	0	0	17.7058	2.51045	-0.996095	0.0882899	386.541	373.025	0
2103	39891	0	0	8.16688	1.75135	-0.518925	0.85482	114.7	174.392	0
2103	44119	0	0	8.23875	1.75001	0.550051	0.835131	645.779	363.821	0
2107	32529	0	0	24.5907	9.46527	0.992455	-0.122607	1009.12	164.86	0
2108	34252	0	0	11.7784	6.25626	0.614731	-0.788737	2475.21	609.891	0
2108	49154	0	0	11.7572	6.37227	0.296049	0.955173	1964.76	88.3161	0
2112	16145	0	0	26.8161	5.39652	-0.76845	-0.63991	217.834	95.3293	0
2112	28762	0	0	26.8731	5.37715	0.219598	-0.975591	16.3813	118.734	0
2119	11494	0	0	9.77805	11.1384	-0.988151	-0.153482	-620.468	250.209	0
2119	14082	0	0	9.79841	11.1984	-0.700526	0.713626	2287.8	1046.36	0
2119	32156	0	0	9.81583	11.0873	-0.448655	-0.893705	3809.81	182.648	0
2124	24392	0	0	14.5671	6.44329	0.706092	0.70812	-264.628	171.277	0
2124	36020	0	0	14.4766	6.41737	-0.973717	0.227761	56.6768	349.374	0
2127	20756	0	0	16.4954	7.57079	-0.907354	-0.420368	882.771	231.304	0
2133	13778	0	0	19.2366	11.6374	0.934932	-0.354827	1512.64	292.002	0
2133	17330	0	0	19.1207	11.6992	-0.816011	0.578036	1241.25	101.696	0
2133	33226	0	0	19.1753	11.7272	0.00895869	0.99996	689.61	84.2944	0
2133	43540	0	0	19.1609	11.5959	-0.206895	-0.978363	628.678	142.088	0
2142	10786	0	0	3.89535	10.0509	-0.991881	-0.127172	970.767	261.839	0
2142	16374	0	0	3.99407	10.1263	0.383093	0.92371	1611.61	173.569	0
2142	30065	0	0	4.03654	10.044	0.974827	-0.222961	1261.55	467.757	0
2142	46815	0	0	3.93269	10.1234	-0.471221	0.882015	94.9902	79.7517	0
2143	37350	0	0	6.25379	1.7573	-0.228037	-0.973653	2459.59	272.55	0
2147	19728	0	0	14.947	12.4071	-0.833763	0.552122	6431.34	918.884	0
2147	45693	0	0	15.051	12.3226	0.711764	-0.702419	6948.11	69.5693	0
2149	10754	0	0	16.9054	9.42395	-0.240124	0.970742	2291.18	765.068	0
2149	18217	0	0	16.9624	9.35076	0.882689	-0.469957	2229.39	426.289	0
2152	12178	0	0	26.5563	3.847	0.767034	-0.641606	495.431	97.5771	0
2153	32745	0	0	12.098	2.52999	-0.992802	0.119764	-225.875	459.066	0
2162	20014	0	0	15.1268	12.4906	-0.999838	-0.0180094	1862.47	333.345	0
2162	31072	0	0	15.2454	12.4487	0.766127	-0.642689	3397.76	406.657	0
2167	14130	0	0	4.24533	10.0652	0.908482	0.417924	967.113	118.694	0
2167	43419	0	0	4.16683	10.0878	-0.549943	0.835202	-44.6207	85.6108	0
2167	49437	0	0	4.23928	10.01	0.794371	-0.607433	229.62	5.24809	0
2168	35693	0	0	11.9153	9.00939	-0.601887	0.798582	4457.74	1209.93	0
2169	22060	0	0	5.54666	3.42171	-0.981364	-0.192155	1732.45	382.876	0
2170	45372	0	0	1.73927	14.9583	0.780705	-0.6249	363.856	102.183	0
2173	22716	0	0	23.3329	5.555	-0.359907	0.932988	200.774	232.34	0
2173	41282	0	0	23.2934	5.4947	-0.999175	-0.0406104	562.06	189.96	0
2175	14629	0	0	9.78633	12.8916	-0.979023	-0.203749	2129.69	1510.06	0
2178	26314	0	0	10.8215	8.43489	-0.275353	-0.961343	4313.87	679.061	0
2181	40845	0	0	26.4908	7.55653	-0.486114	-0.873896	12.2904	86.1268	0
2181	41366	0	0	26.5707	7.61188	0.989059	0.147518	469.316	159.011	0
2182	36172	0	0	18.5597	8.78435	-0.287041	-0.957918	318.94	486.911	0
2182	48012	0	0	18.5236	8.82957	-0.997433	-0.0716011	1769.04	736.568	0
2184	20686	0	0	25.8523	6.56815	-0.126117	-0.992015	-53.1547	141.332	0
2184	50195	0	0	25.9115	6.67746	0.761906	0.647688	178.111	383.853	0
2185	44100	0	0	22.7429	3.81308	0.880963	0.473186	-85.7937	114.807	0
2186	13332	0	0	17.6747	4.51709	-0.424673	-0.905347	2179.62	511.813	0
2186	14186	0	0	17.6547	4.6264	-0.716356	0.697735	1642.27	190.188	0
2186	39170	0	0	17.7714	4.57143	0.994156	-0.107955	1326.52	472.983	0
2186	47536	0	0	17.7198	4.64505	0.238091	0.971243	1534.98	130.926	0
2188	52204	0	0	9.23471	4.921	-0.975348	-0.220674	326.551	334.58	0
2189	23277	0	0	13.6484	1.08354	-0.98472	-0.174147	47.6089	35.0394	0
2190	24564	0	0	16.775	1.15561	0.879785	0.475371	1147.47	166.008	0
2190	39158	0	0	16.6804	1.14077	-0.983168	0.182703	749.83	101.756	0
2197	35797	0	0	6.6364	6.97641	-0.913605	-0.406604	2335.18	679.911	0
[truncated: 44,649 more rows]
