# Supplementary material for: Study on stability analysis of soil nail reinforced slopes under loading based on the discrete element method
Source: PLoS One. 2026 May 26;21(5):e0350163. doi: 10.1371/journal.pone.0350163 (PMC13210361; doi:10.1371/journal.pone.0350163)
Supplement: S1 File — (ZIP) [file pone.0350163.s001.zip › DATA in PFC/4_14_10000__measure.txt]

id	cx	cy	mradius	sxx	syy	sxy	s1	s3	angle_deg	porosity	strain_x	strain_y
1	15.7	15.35	0.63	-8543.41	-616.789	1859.33	-202.323	-8957.88	77.4336	0.186117	6.12154e-06	-1.49874e-05
2	14.44	15.098	0.63	-26390.3	-20541.6	9285.3	-13731	-33200.9	53.7407	0.156392	4.21476e-06	-2.61851e-06
3	13.18	14.846	0.63	-18506.8	-63014.1	6216.46	-17654.9	-63866	7.80374	0.163727	1.27839e-06	3.79958e-06
4	17	14	0.63	-5368.45	-3331.12	1560.33	-2486.37	-6213.2	61.5693	0.193852	1.88969e-06	5.22527e-06
5	15.74	13.748	0.63	-14314.4	-14244.3	4756.64	-9522.58	-19036.1	45.2112	0.165854	-4.61441e-06	1.52193e-06
6	14.48	13.496	0.63	-15514.9	-30507.2	6851.95	-12855.2	-33166.9	21.2146	0.177141	1.3436e-06	2.62733e-06
7	18.4	12.6	0.63	-6640.99	-3264.98	1776.85	-2502.15	-7403.81	66.7656	0.17761	2.09449e-06	2.30071e-06
8	17.14	12.348	0.63	-11519	-9301.25	3422.48	-6812.5	-14007.8	53.9761	0.198705	1.65555e-05	-1.01171e-05
9	15.88	12.096	0.63	-13081.2	-18410.2	5154.23	-9943.46	-21547.9	31.3315	0.188181	-1.19873e-05	-1.5464e-06
10	19.8	11.2	0.63	-5620.44	-3764.62	1845.36	-2627	-6758.05	58.3474	0.184527	2.03578e-06	3.51512e-06
11	18.54	10.948	0.63	-8772.04	-7775.49	2459.89	-5763.92	-10783.6	50.7255	0.179028	-1.53984e-06	-7.37784e-06
12	17.28	10.696	0.63	-13930.3	-13403.4	5046.69	-8613.31	-18720.4	46.4941	0.173312	-2.95313e-06	7.21023e-07
13	21	9.75	0.63	-12374.3	-4164.19	2205.54	-3609.21	-12929.2	75.8759	0.190741	-2.77529e-06	4.88325e-06
14	19.74	9.498	0.63	-10454.8	-6159.01	2671.37	-4879.13	-11734.7	64.4005	0.166088	-4.68313e-06	1.8034e-06
15	18.48	9.246	0.63	-10680.5	-10495.9	3723.53	-6863.53	-14312.9	45.71	0.165562	3.15977e-06	1.10635e-07
16	22.5	9.3	0.63	-12239	-2126.36	1669.97	-1857.73	-12507.6	80.8615	0.187867	-3.05458e-07	-1.31872e-06
