# Supplementary material for: Study on stability analysis of soil nail reinforced slopes under loading based on the discrete element method
Source: PLoS One. 2026 May 26;21(5):e0350163. doi: 10.1371/journal.pone.0350163 (PMC13210361; doi:10.1371/journal.pone.0350163)
Supplement: S1 File — (ZIP) [file pone.0350163.s001.zip › DATA in PFC/4_14_10000__pbond.txt]

ball1_id	ball2_id	cx	cy	pb_fn	pb_fs	pb_state	bond_type
6	21988	6.9632	3.81764	262.801	-156.049	3	0
6	29749	6.99258	3.89505	110.657	452.403	3	0
7	28757	24.6363	3.70211	121.662	-25.7322	3	0
12	5819	3.14833	12.086	-45.3417	97.1339	3	0
17	4641	9.92502	4.56406	185.433	8.85968	3	0
17	7912	9.8991	4.70787	238.777	-466.5	3	0
25	9688	14.7822	8.58298	193.164	-731.285	3	0
35	7830	10.5555	10.8271	-1163.06	-948.064	3	0
36	8603	24.9236	7.46559	68.5119	87.5616	3	0
40	1994	13.1976	6.04486	-37.5986	-9.231	3	0
51	1555	2.66012	4.94086	143.197	87.5541	3	0
63	3510	15.5991	8.99655	301.811	142.935	3	0
67	4619	5.20323	9.35256	230.801	-46.4574	3	0
93	3401	23.143	9.21741	-85.1966	70.6783	3	0
151	611	11.4139	4.312	248.946	-8.39288	3	0
174	289	14.9068	15.2589	-998.002	-386.93	3	0
183	327	3.87084	15.6591	-47.9758	-76.5819	3	0
265	530	20.7815	6.82635	75.2773	-251.954	3	0
421	992	24.9067	1.46927	104.052	11.6849	3	0
563	835	16.0981	7.19791	266.877	-472.256	3	0
639	940	18.1468	3.68506	481.252	185.438	3	0
782	835	16.0283	7.276	203.305	-209.591	3	0
12	29230	3.10561	12.0484	-174.177	-142.906	3	0
19	18330	5.96463	5.1968	170.296	220.705	3	0
19	28347	6.06039	5.25781	176.917	20.4317	3	0
21	51229	10.2954	12.1255	-1269.54	147.603	3	0
22	20360	18.9295	5.9033	45.35	433.284	3	0
24	15402	6.12125	9.75662	153.841	103.492	3	0
24	42844	6.11241	9.68524	-168.967	-318.287	3	0
32	15068	25.7969	7.89217	109.719	271.842	3	0
32	23482	25.7105	7.90236	-116.328	-431.942	3	0
32	23484	25.7768	8.00134	-294.838	46.7064	3	0
33	24026	22.8895	1.61845	142.338	8.35542	3	0
38	40341	1.84083	14.2115	12.6407	-94.6161	3	0
43	24224	12.0777	7.73498	218.754	716.623	3	0
48	15202	5.20816	13.7787	198.864	-83.8141	3	0
48	34325	5.16081	13.6853	-300.302	-261.46	3	0
50	30371	26.6004	1.36096	60.4524	-7.78487	3	0
51	36503	2.71216	4.89275	66.2209	67.1925	3	0
54	38186	15.9137	4.49812	-13.483	-146.525	3	0
54	42458	15.9354	4.43812	141.967	333.526	3	0
55	34632	16.6279	6.09313	-489.294	-144.75	3	0
56	47461	12.4318	5.44602	114.022	-28.5123	3	0
57	25720	16.872	13.003	480.32	217.882	3	1
57	35305	16.9295	13.0045	-2.7026	4.3852	3	0
59	25894	25.8868	3.19982	84.0573	32.8414	3	0
59	33269	25.8954	3.08736	56.2553	53.6771	3	0
60	50684	13.69	9.87363	404.723	604.766	3	0
66	34745	7.95378	1.61268	106.846	-171.173	3	0
68	44691	12.1699	6.03281	-8.4805	-165.686	3	0
68	47062	12.1449	6.10738	103.683	-0.541308	3	0
69	52350	10.6684	6.01547	181.73	64.1761	3	0
70	16449	13.5497	3.88792	84.4986	-671.358	3	0
70	28456	13.4349	3.98047	112.176	-362.458	3	0
70	46530	13.4485	3.85828	287.023	545.256	3	0
74	46308	14.5043	11.9791	3.96996	-826.255	3	0
76	45241	11.6085	7.60337	281.976	-24.4311	3	0
77	17481	23.5897	2.43476	147.335	-125.842	3	0
77	25772	23.7103	2.40024	117.737	1.24528	3	0
84	39294	6.40776	15.0859	9.44659	-38.3631	3	0
89	38214	23.034	6.98805	206.077	6.64099	3	0
89	42208	23.1415	7.03892	-45.6807	-41.356	3	0
93	20568	23.073	9.15128	165.171	-237.569	3	0
93	26651	23.1303	9.1129	-303.561	274.383	3	0
97	14939	5.28645	12.652	163.219	-76.3705	3	0
107	4655	21.1227	3.3516	80.8254	126.931	3	0
110	2442	8.82348	8.04976	127.865	360.474	3	0
113	7001	17.4871	4.54956	106.901	-160.627	3	0
116	4553	3.7822	6.09864	46.2807	-58.1277	3	0
116	8132	3.72251	6.03629	75.5355	214.721	3	0
117	9560	12.8178	14.3952	-579.006	986.868	3	0
139	5491	7.17763	1.71812	38.8098	-4.26115	3	0
144	9028	14.5573	2.08391	263.682	-9.63437	3	0
147	7975	8.87038	13.7583	210.249	-632.423	3	0
148	5013	17.8098	2.08177	174.877	87.0939	3	0
148	8387	17.8024	2.019	-27.8657	107.902	3	0
151	4981	11.3651	4.27606	2.75084	-140.221	3	0
166	6468	23.954	2.4331	41.9201	160.567	3	0
174	7382	14.9914	15.322	117.194	-832.298	3	0
176	4767	8.14483	12.5729	-236.915	-364.632	3	0
180	2910	1.91622	1.71184	57.9115	-22.433	3	0
180	3028	1.98796	1.69062	77.2464	8.18376	3	0
198	2215	14.0015	5.62686	47.8055	-828.78	3	0
198	3589	14.0227	5.5657	204.167	241.808	3	0
204	1054	14.621	7.80126	489.12	-475.535	3	0
213	7139	19.0707	8.01376	87.0814	447.488	3	0
214	1408	26.8458	8.91686	-14.5399	211.071	3	0
224	7552	26.4393	1.7538	30.7071	1.92746	3	0
225	8504	16.6198	11.7626	-18.5897	762.008	3	0
225	9770	16.6333	11.6799	364.954	-30.4732	3	0
249	6821	23.2379	6.20777	81.6652	133.513	3	0
251	5718	14.1779	15.0271	220.495	1091.07	3	0
254	1981	9.03434	8.37211	152.385	716.087	3	0
268	8484	7.06256	5.34576	-47.1177	-140.008	3	0
270	6026	17.9674	6.46976	383.772	137.138	3	0
273	1287	22.8123	7.97999	-109.725	-250.109	3	0
273	5506	22.8168	8.10396	39.9236	384.095	3	0
289	3017	14.8452	15.2709	-176.343	315.041	3	0
290	2388	26.7387	4.88869	47.5719	67.9215	3	0
290	9384	26.7717	4.94278	139.315	-12.3643	3	0
301	4888	17.2694	8.06384	73.0615	-429.613	3	0
304	6703	25.2364	4.30648	40.9457	114.811	3	0
306	7009	22.2159	6.76547	67.7706	-272.669	3	0
328	7438	18.2894	11.5269	81.8106	339.68	3	0
332	6358	1.45067	14.6832	-36.2548	-104.234	3	0
350	1388	8.57558	8.2249	409.883	-173.491	3	0
354	8698	24.6166	2.55344	42.2993	83.8897	3	0
358	7018	26.5156	9.20458	57.6878	-499.542	3	0
362	9949	5.94151	9.99529	348.619	-646.519	3	0
370	5503	10.4576	14.8201	218.902	-1672.11	3	0
373	2529	10.014	5.34223	176.977	-25.9066	3	0
403	8671	26.7015	7.21511	34.0563	325.896	3	0
406	5153	3.38138	10.7851	-70.8812	354.307	3	0
409	8871	6.45523	8.42842	132.111	480.399	3	0
413	4705	23.1783	1.88067	18.4274	-142.481	3	0
421	5075	24.839	1.57327	85.7447	-23.7317	3	0
431	8337	21.8933	5.84727	27.5457	-321.532	3	0
434	2877	25.7203	5.2545	172.751	17.596	3	0
440	6242	16.9613	6.65481	-128.387	-130.613	3	0
444	7798	16.626	10.5233	505.583	1406.18	3	0
445	8598	1.94817	15.7757	-99.364	-33.2623	3	0
449	2819	22.2374	3.70785	114.297	-196.171	3	0
457	2431	19.895	7.6126	-168.52	291.01	3	0
460	5533	19.5211	12.0112	-773.21	-940.515	3	1
468	2717	7.94565	11.6492	77.2275	211.306	3	0
468	9903	7.85303	11.6576	162.299	360.697	3	0
486	6544	8.4869	15.197	-9.85491	461.431	3	0
488	5488	23.6178	5.79993	-121.437	-8.71419	3	0
489	8141	16.6797	7.88171	-48.987	183.13	3	0
522	9063	23.5288	1.36147	61.8471	-54.6102	3	0
524	6489	19.1259	3.80735	81.8959	-105.581	3	0
527	4761	8.51087	4.02461	64.3789	-468.393	3	0
539	4640	11.0392	4.92209	42.9861	194.763	3	0
544	6177	3.33527	9.82234	-59.1479	-252.939	3	0
548	3039	4.7716	8.9212	212.016	280.415	3	0
550	8755	20.5753	6.43529	111.787	2.32637	3	0
560	9834	15.5308	13.3428	-249.604	-102.828	3	0
588	1850	16.3715	12.4286	165.383	185.2	3	0
592	7004	12.6121	11.311	-233.739	310.264	3	0
607	3277	25.9231	8.71999	-147.537	-75.6923	3	0
611	4981	11.3559	4.33404	-84.6387	108.223	3	0
611	8232	11.3985	4.44581	295.578	130.59	3	0
613	5677	8.80753	5.95559	283.933	-360.849	3	0
625	5498	4.99592	10.0434	-654.228	-468.631	3	0
625	7544	4.94362	10.1724	16.5485	-298.173	3	0
627	6322	7.12876	1.61011	73.0384	-288.082	3	0
665	9681	1.28656	4.20578	117.443	-20.3931	3	0
679	6601	20.2742	8.78573	51.7944	18.6126	3	0
680	7711	12.7884	13.7723	277.956	-2294.47	3	0
683	4642	11.5681	15.8439	-458.573	1168.53	3	0
690	1385	16.1374	12.1946	-131.797	-386.621	3	0
697	8103	9.73553	4.11742	129.132	29.838	3	0
702	7878	4.31538	14.343	-87.5075	92.3789	3	0
707	9384	26.8616	4.88058	21.494	122.369	3	0
715	3209	3.82568	5.90654	141.572	54.8869	3	0
724	7274	10.3785	3.3109	91.3671	311.467	3	0
731	9241	22.5123	6.1627	156.502	-298.71	3	0
733	1123	2.02406	3.71743	45.9067	-3.41047	3	0
751	8296	23.9689	6.04156	-38.8131	-101.557	3	0
754	1371	14.4565	14.2811	-24923.7	8349.96	3	1
756	5325	11.5272	6.47046	225.621	125.989	3	0
758	9856	15.5609	2.83039	118.848	-240.428	3	0
767	5985	15.8033	6.29275	274.8	-360.934	3	0
778	4382	11.2693	10.1468	311.473	-136.574	3	0
778	8198	11.3216	10.115	-109.537	508.894	3	0
784	5410	9.29083	8.38933	239.959	363.108	3	0
791	1865	15.945	14.9087	244.959	781.172	3	0
807	9274	2.6342	5.83586	48.9632	-37.258	3	0
816	9512	13.5164	6.19483	324.281	-3.34474	3	0
821	1060	20.2671	9.93759	-15.0538	-123.093	3	0
829	1692	10.4704	2.14386	135.871	-256.729	3	0
830	5158	11.4041	9.65355	-480.633	-405.347	3	0
839	3006	6.26061	4.622	326.571	-80.8185	3	0
855	1486	25.9819	2.69619	55.7809	107.402	3	0
863	3946	6.9815	6.76971	153.774	224.883	3	0
865	6533	1.2041	6.5111	20.3614	67.4833	3	0
869	6758	5.2797	6.50587	-303.082	72.7193	3	0
877	1683	8.76586	12.2393	112.529	1395.04	3	0
884	8370	26.2135	6.53534	117.913	-5.63706	3	0
890	1431	3.03369	6.39355	74.5707	-13.2923	3	0
890	2227	3.08846	6.42366	-8.72698	30.0419	3	0
895	6379	19.546	10.2084	153.14	975.42	3	1
910	6228	3.06683	10.8041	111.528	128.412	3	0
910	8636	3.12833	10.8826	-100.172	-290.561	3	0
915	5700	12.4147	7.35623	276.999	386.526	3	0
916	4803	16.7191	10.8537	54.4088	-505.055	3	0
917	5518	8.62631	12.475	219.586	1034.39	3	0
921	5208	4.16728	14.1529	-228.288	114.639	3	0
922	4311	8.84648	6.8474	9.18911	-98.6296	3	0
936	6354	8.78142	9.11635	229.693	-405.545	3	0
944	1775	2.33445	8.43787	-53.1653	27.3867	3	0
959	9513	2.55901	11.6029	-459.555	21.0304	3	0
982	7007	8.94635	5.39285	126.416	-168.387	3	0
991	2924	5.66167	3.27166	27.053	-230.008	3	0
106	25320	2.152	5.70118	86.4747	106.868	3	0
106	47966	2.2358	5.7258	128.021	-104.761	3	0
107	30020	21.0658	3.38443	48.1033	-66.011	3	0
109	21833	5.94895	14.5132	-188.848	-330.18	3	0
109	46247	5.91371	14.6075	-219.039	209.301	3	0
110	11861	8.7276	7.96059	237.704	453.145	3	0
111	17343	17.8418	10.2445	364.259	332.836	3	0
111	48451	17.7946	10.1954	351.19	-541.887	3	0
112	19678	18.0016	7.78574	-189.609	-65.1504	3	0
112	44620	18.1132	7.81588	97.6236	-615.128	3	0
113	13332	17.598	4.50556	152.239	-194.431	3	0
113	14186	17.5828	4.61407	102.193	348.613	3	0
117	40552	12.769	14.4305	1549.5	69.8577	3	0
117	50168	12.7195	14.4012	-439.314	-784.269	3	0
123	32028	3.80663	14.4054	46.325	-37.4469	3	0
123	33916	3.72508	14.328	-136.555	-99.89	3	0
125	19521	2.30559	7.02799	46.7081	-102.447	3	0
125	37745	2.25096	6.94469	93.9219	-158.822	3	0
125	50605	2.25168	7.03817	73.3755	64.3118	3	0
126	21177	4.82695	7.62401	13.9547	5.51856	3	0
126	28446	4.83182	7.55483	286.656	-87.7514	3	0
130	39047	5.21263	14.7059	34.8162	2.07933	3	0
130	43752	5.31424	14.6727	-223.356	143.545	3	0
130	49960	5.22967	14.7674	-194.259	18.8963	3	0
132	29470	7.38571	3.53303	122.822	125.515	3	0
135	34696	7.16172	7.44907	90.7479	271.193	3	0
135	41198	7.25042	7.37643	215.941	-427.581	3	0
138	28676	25.8272	9.46217	97.5182	397.776	3	0
140	37645	3.54505	14.7701	-152.558	39.399	3	0
140	39263	3.46835	14.8467	-137.432	90.6911	3	0
146	43101	13.2914	12.0019	-673.964	-145.485	3	0
146	43116	13.1674	11.9293	-865.655	288.54	3	0
147	13975	8.92882	13.8418	412.401	870.789	3	0
147	25145	8.87889	13.8759	334.475	-652.419	3	0
148	16186	17.9255	2.00891	217.629	-281.477	3	0
149	21700	25.6701	9.65755	14.5831	237.617	3	0
149	52219	25.7126	9.77387	13.6296	-320.372	3	0
151	28831	11.3916	4.19884	204.413	285.163	3	0
152	16058	7.80676	3.25043	106.677	229.811	3	0
152	37748	7.79644	3.33379	94.5003	-354.652	3	0
154	18833	5.79586	15.32	-91.465	-200.702	3	0
156	34543	16.4208	8.10937	27.4739	1067.28	3	0
158	11919	20.454	5.70724	53.4367	-13.7239	3	0
159	10956	26.4356	8.22293	-112.444	184.104	3	0
159	40282	26.4455	8.11048	-170.012	26.9063	3	0
164	17602	19.2822	1.7844	128.258	-179.695	3	0
164	26505	19.2659	1.88191	123.716	109.187	3	0
165	30530	8.85811	14.8687	-565.031	-334.055	3	0
165	31502	8.78725	14.9	460.219	88.4286	3	0
165	42152	8.90943	14.9123	173.925	917.459	3	0
166	25772	23.857	2.38261	156.89	-9.37799	3	0
174	30024	14.9399	15.3584	-311.492	1027.2	3	0
176	25833	8.04509	12.6297	-172.302	-100.207	3	0
176	28268	8.01922	12.5703	82.1429	-100.641	3	0
176	37679	8.11331	12.6329	249.923	-70.9926	3	0
179	24017	4.66863	5.58842	106.449	24.9152	3	0
182	17570	13.0526	6.16421	129.787	201.037	3	0
182	21445	12.9961	6.12609	69.9117	75.1369	3	0
183	10029	3.96861	15.7205	-92.2261	17.1277	3	0
183	26193	3.92633	15.7696	-82.2875	51.5312	3	0
184	41451	17.0779	12.2943	89.549	370.56	3	0
185	36620	13.7909	8.45534	191.758	-13.8635	3	0
185	45036	13.8567	8.44196	138.407	356.191	3	0
189	17773	23.5123	5.45347	88.5236	-10.4819	3	0
193	18006	3.06369	15.3162	-216.334	-23.172	3	0
193	19032	3.0283	15.3783	-63.7524	16.6475	3	0
198	22096	14.0863	5.56138	239.85	-356.7	3	0
198	29453	14.0805	5.66538	322.201	654.373	3	0
204	15894	14.5739	7.92904	458.667	35.7728	3	0
204	21198	14.5263	7.82125	-249.361	34.7582	3	0
204	25939	14.6539	7.86445	-180.047	-203.586	3	0
204	32863	14.5201	7.88748	95.9205	49.0861	3	0
207	17625	10.3101	12.5353	75.9599	1078.11	3	0
213	33090	19.0324	7.91311	115.393	536.999	3	0
214	16620	26.7658	8.94314	36.9127	-48.4552	3	0
215	37391	21.6968	8.52898	65.05	-406.283	3	0
224	27982	26.3513	1.83887	72.9469	-2.32569	3	0
224	50945	26.3284	1.77641	22.8615	-11.4414	3	0
225	49371	16.5773	11.6638	27.2114	319.223	3	0
226	43870	11.0846	9.04708	803.847	-122.206	3	0
226	46877	11.0932	9.17096	410.537	175.734	3	0
226	51602	11.0275	9.16577	422.097	-11.3156	3	0
231	13417	16.5141	1.49012	350.002	5.25886	3	0
232	25618	20.5931	7.92949	-129.586	-90.5134	3	0
232	48017	20.595	7.99293	60.614	16.6818	3	0
237	17124	20.5312	2.26685	197.702	-14.8291	3	0
238	32540	12.5135	10.1016	-866.155	204.2	3	0
245	24737	7.49868	3.39937	211.693	14.3338	3	0
245	41631	7.44851	3.35548	82.7745	-1.68681	3	0
249	11409	23.3044	6.11905	108.845	123.938	3	0
249	27505	23.2214	6.11891	24.0551	-295.102	3	0
251	18674	14.2111	15.155	92.6187	759.466	3	0
259	44262	4.31119	4.9125	199.812	36.5864	3	0
265	20380	20.8982	6.90721	-180.658	-352.419	3	0
268	15542	6.9804	5.44659	93.7705	-271.385	3	0
268	21131	7.09461	5.41587	188.4	607.349	3	0
268	31410	7.00317	5.34295	181.826	-19.6105	3	0
270	50443	17.9596	6.60882	213.178	37.5705	3	0
271	52249	7.28766	6.11035	126.654	-470.533	3	0
273	16943	22.8887	8.01972	75.6948	-102.097	3	0
277	17147	2.3548	13.2909	-210.057	-34.9356	3	0
280	39494	13.7326	9.14951	223.168	1124.87	3	0
280	40120	13.7687	9.08797	-1299.06	84.7454	3	0
282	34596	12.1323	12.3704	540.276	-47.0788	3	0
284	28978	12.6291	5.85473	42.9449	505.514	3	0
286	11280	20.0886	3.44921	46.5478	-309.169	3	0
286	29630	20.0442	3.35625	54.3412	251.868	3	0
288	12437	11.7012	7.79951	232.06	248.572	3	0
288	12732	11.7515	7.89137	403.827	272.605	3	0
288	51642	11.774	7.79597	257.51	-613.713	3	0
289	15400	14.795	15.2269	262.86	16.9942	3	0
289	24636	14.9124	15.1462	456.251	950.437	3	0
290	10646	26.6429	4.96242	153.036	-13.5245	3	0
293	17473	2.87207	15.2075	-89.7426	-84.3597	3	0
295	43789	3.6599	10.8617	-99.3349	304.858	3	0
298	46883	14.7474	14.6022	-643.461	667.017	3	0
298	51311	14.7529	14.4829	304.98	193.15	3	0
301	13515	17.1647	8.10721	-29.715	-651.081	3	0
301	20138	17.2112	8.03804	170.939	657.851	3	0
305	20197	2.0336	13.7876	27.8934	26.0992	3	0
305	25469	1.94268	13.7262	-134.963	-54.8026	3	0
306	28965	22.2952	6.74957	30.6626	48.1697	3	0
306	34072	22.2845	6.87507	33.4194	195.092	3	0
306	43894	22.3329	6.80162	56.187	24.3103	3	0
310	12793	11.1113	5.82688	285.746	-518.626	3	0
310	27914	11.1446	5.90076	40.8011	105.305	3	0
310	32468	11.0232	5.91618	84.686	-867.427	3	0
312	28376	19.1006	8.55285	-166.669	-188.168	3	0
312	46751	19.1639	8.63133	-21.5176	4.79631	3	0
313	14362	18.2451	1.99004	1.93218	17.1318	3	0
315	11736	6.33828	2.46043	157.727	-146.803	3	0
319	26680	4.11487	8.6404	-24.214	143.469	3	0
319	39905	4.18162	8.61285	324.11	-13.694	3	0
328	12483	18.2981	11.6354	-10.0725	179.906	3	1
328	13021	18.1833	11.6025	55.7067	-16.0072	3	0
328	21397	18.195	11.5428	16.4905	-32.8607	3	0
330	50178	1.27687	14.8864	-14.4688	80.416	3	0
336	33716	25.4461	8.44554	102.003	406.797	3	0
336	49714	25.5082	8.4233	98.0848	-268.2	3	0
338	15248	26.4328	7.73583	101.077	328.5	3	0
338	51992	26.4308	7.65687	65.8527	-267.495	3	0
339	32629	23.6383	4.41359	98.1091	16.2362	3	0
339	37003	23.6966	4.28128	84.0064	208.151	3	0
341	32093	26.5422	3.42303	80.7185	13.0929	3	0
342	28959	26.3774	5.55445	59.7941	276.88	3	0
348	19425	5.31582	13.0395	195.073	-31.7353	3	0
348	27041	5.43385	13.0107	92.62	578.863	3	0
350	25826	8.5375	8.29353	49.9443	510.401	3	0
354	13595	24.5623	2.66688	37.1398	-28.2546	3	0
354	48239	24.6267	2.68394	28.7128	-0.245225	3	0
355	21094	13.425	12.4004	-1180.35	1864.15	3	0
355	50823	13.2834	12.3781	-1025.1	-1450.24	3	0
358	35925	26.4143	9.17998	109.268	366.503	3	0
358	37160	26.5082	9.08982	34.3411	228.839	3	0
359	25413	13.8183	5.00438	80.8486	168.9	3	0
359	37927	13.8601	5.09223	370.954	-43.1206	3	0
359	44031	13.8683	4.96416	191.727	216.977	3	0
362	12518	5.87779	10.0795	136.359	496.502	3	0
362	17338	5.96299	10.1415	204.069	-189.084	3	0
362	28515	6.0097	10.0234	-359.705	76.7344	3	0
363	13159	14.7427	13.1049	91.6458	-641.358	3	0
374	16165	4.58739	1.57201	-65.5547	15.9351	3	0
374	21737	4.69824	1.60591	0	0	0	0
374	24287	4.71779	1.53295	45.5535	-216.533	3	0
375	15047	2.84698	3.74907	61.7932	96.7381	3	0
375	43957	2.95403	3.75158	62.9514	41.7639	3	0
376	17150	10.8249	2.93091	284.372	1017.66	3	0
376	19194	10.818	2.99904	76.3457	-623.941	3	0
376	32607	10.934	2.91412	381.723	-557.14	3	0
384	18116	7.0249	9.03123	102.596	184.757	3	0
384	42476	7.13188	8.98989	81.6756	-224.364	3	0
388	18883	21.6835	9.53185	192.033	124.833	3	0
388	29001	21.7169	9.41379	62.8247	136.758	3	0
395	15721	4.90976	9.3939	-325.946	-325.268	3	0
395	41829	4.89625	9.30656	276.897	-1.85252	3	0
395	51048	4.97207	9.4063	224.716	-22.3114	3	0
400	16125	19.3114	9.10721	101.563	-27.0947	3	0
403	13784	26.6747	7.12644	143.954	-405.814	3	0
406	29800	3.27125	10.8541	10.9508	307.622	3	0
406	31130	3.35676	10.8939	141.634	-687.734	3	0
406	39315	3.27823	10.7953	142.286	-4.45109	3	0
408	46789	3.34072	1.74846	-36.4899	-89.3189	3	0
408	47519	3.35782	1.81831	122.921	13.2203	3	0
410	44454	13.2022	8.14569	224.732	-48.9655	3	0
413	19246	23.2768	1.97345	-17.2577	73.0583	3	0
416	49497	4.18531	5.99545	167.666	354.775	3	0
423	37881	12.9086	4.57862	44.8226	798.31	3	0
426	33990	10.2968	7.52673	-330.12	-183.76	3	0
426	44011	10.3968	7.50247	-313.386	-264.255	3	0
426	44670	10.3255	7.47927	78.4796	139.808	3	0
428	10957	8.35361	5.81533	171.623	47.8823	3	0
431	10658	21.872	5.76012	165.592	296.95	3	0
431	21741	21.8148	5.86295	151.602	187.215	3	0
431	45094	21.7964	5.77995	27.1226	-477.546	3	0
436	11887	18.0067	9.87288	322.606	-41.7488	3	1
436	22058	18.0287	9.76128	-100.01	-5.79056	3	0
436	46699	18.1155	9.84224	-21.416	4.76529	3	0
437	13241	14.5901	13.4158	327.636	182.436	3	0
443	14627	5.69853	9.96363	243.568	-573.031	3	0
444	29264	16.5396	10.6176	355.656	-143.507	3	0
444	37471	16.5467	10.5503	-355.87	-507.717	3	0
451	37086	5.09729	3.47322	105.022	281.779	3	0
452	26596	12.9666	5.42799	212.036	576.99	3	0
452	45323	12.8609	5.37527	48.8155	-726.302	3	0
453	40501	15.6523	13.233	310.37	1099.19	3	0
454	23665	11.9983	12.8789	692.135	-34.2006	3	0
454	44929	12.0662	12.7938	-266.379	-96.3293	3	0
455	12425	8.16743	12.4014	-242.893	-520.467	3	0
455	24363	8.12829	12.3491	42.4628	-213.112	3	0
455	31496	8.15199	12.2886	356.441	-24.3134	3	0
455	34579	8.26113	12.3476	283.257	1548.35	3	0
457	50187	19.9336	7.74158	107.789	133.19	3	0
459	44903	1.28917	3.55575	54.9452	19.5156	3	0
461	13027	13.6088	15.4953	-110.308	-1365.53	3	0
465	42912	9.76039	7.38818	-238.605	-267.479	3	0
470	27052	3.6342	6.25066	105.096	61.0505	3	0
470	36835	3.68732	6.30859	115.232	-192.203	3	0
474	25094	25.811	1.16971	34.8716	-2.1826	3	0
483	32952	23.1986	5.77373	76.4615	170.561	3	0
486	17708	8.58002	15.2199	307.139	-466.625	3	0
488	24415	23.5344	5.73756	122.945	-190.241	3	0
488	24853	23.6444	5.7308	204.32	11.2452	3	0
488	44442	23.5719	5.69526	-73.7059	-36.2902	3	0
489	23613	16.7404	7.87232	328.137	40.959	3	0
491	40045	25.3319	5.44706	189.705	-148.166	3	0
499	13325	18.8356	1.53257	240.48	-283.855	3	0
507	44448	25.1096	1.82456	74.1036	-18.2469	3	0
512	45863	17.9066	14.0148	32.7643	-14.3508	3	0
522	12218	23.617	1.2988	89.2647	-2.53622	3	0
522	31661	23.5539	1.30255	-8.75881	-41.4285	3	0
522	50715	23.6309	1.39529	60.2426	259.694	3	0
524	17499	19.2129	3.85751	58.0518	350.714	3	0
524	42589	19.2156	3.75636	206.878	3.88999	3	0
525	14925	15.4	3.20817	170.472	-12.0474	3	0
530	21819	20.7669	6.75625	104.227	9.09148	3	0
539	32875	11.172	4.96265	181.336	159.984	3	0
539	50244	11.1076	4.84963	795.776	-82.2193	3	0
540	44654	4.6914	14.2493	95.1563	119.66	3	0
540	47374	4.60763	14.2917	-227.051	202.116	3	0
540	50774	4.58479	14.1962	73.2377	-257.889	3	0
541	17502	7.99259	13.8493	-1277.29	184.936	3	0
541	34312	7.89904	13.9065	202.704	403.705	3	0
544	20929	3.36356	9.88693	251.59	17.2384	3	0
544	50060	3.24571	9.87009	228.118	92.9504	3	0
545	18739	12.2525	15.3209	1507.19	-209.785	3	0
545	37578	12.2541	15.4594	971.278	109.05	3	0
546	21054	11.991	12.0572	224.018	359.762	3	0
546	40035	11.8991	11.9518	126.839	833.159	3	0
546	52611	11.9611	11.9325	685.583	-50.5937	3	0
547	50835	15.9833	7.52004	-160.516	277.171	3	0
548	20718	4.87347	8.94218	278.867	23.4647	3	0
557	48234	20.5714	4.79797	45.2306	188.767	3	0
560	21176	15.4669	13.3535	265.475	17.4852	3	0
563	30959	16.1891	7.20846	250.882	625.117	3	0
563	41006	16.1428	7.08403	263.875	292.953	3	0
565	29903	11.3144	15.7905	235.836	670.425	3	0
566	14826	5.33366	4.14949	248.814	-110.765	3	0
566	47505	5.4118	4.21838	89.5436	231.272	3	0
567	17860	7.78942	8.39831	92.8108	-303.578	3	0
567	20902	7.75664	8.34383	-19.7944	290.108	3	0
574	13605	15.0123	6.72972	129.016	-314.989	3	0
582	21471	20.7371	6.63105	227.093	19.7989	3	0
582	49751	20.8472	6.54426	310.63	-23.9625	3	0
585	17505	15.6581	1.82592	248.86	7.42833	3	0
585	37532	15.7157	1.84948	111.909	-28.286	3	0
587	43163	14.8532	4.5343	312.756	-7.38623	3	0
588	21691	16.4448	12.4239	200.907	205.243	3	0
588	23590	16.4726	12.4818	151.479	-427.328	3	0
592	21303	12.4875	11.3214	237.794	-916.639	3	0
592	36365	12.5516	11.3499	0	0	0	0
592	42986	12.6138	11.2431	12.7257	-364.58	3	0
598	18739	12.3229	15.2924	931.96	1109.4	3	0
598	44205	12.433	15.344	384.575	899.206	3	0
599	23962	11.4992	2.84456	31.9595	312.985	3	0
600	17149	7.61757	10.1974	59.2994	468.963	3	0
600	37485	7.65428	10.1521	296.571	-108.729	3	0
600	41131	7.71756	10.2119	93.6287	881.165	3	0
610	29155	6.23105	11.3714	350.015	-665.43	3	0
610	46830	6.20294	11.4531	113.927	313.368	3	0
611	51012	11.4607	4.41872	28.6239	-296.321	3	0
613	19614	8.88606	5.85037	-11.2974	117.028	3	0
613	43002	8.82095	5.82557	273.19	25.446	3	0
616	43975	6.46498	6.18865	100.439	191.064	3	0
618	24312	7.25935	1.93762	54.654	-143.452	3	0
618	41136	7.35582	1.92873	37.5549	110.061	3	0
620	34589	21.021	9.70317	30.3585	305.394	3	0
624	15949	10.3776	7.75807	283.663	-458.655	3	0
624	47991	10.4676	7.69891	72.4753	134.184	3	0
625	32816	4.89804	10.099	128.258	81.9052	3	0
627	31117	7.23963	1.60256	84.6969	418.771	3	0
632	31913	7.09731	15.2619	-71.6529	-148.58	3	0
633	20663	14.6365	3.22566	169.642	425.9	3	0
633	33370	14.714	3.31993	130.574	478.074	3	0
636	44038	8.27879	9.83271	-461.529	-618.104	3	0
639	18136	18.0683	3.77475	295.123	-635.584	3	0
639	39164	18.2	3.7802	117.483	-377.293	3	0
639	46051	18.1405	3.82362	326.687	51.9878	3	0
642	33911	2.80284	8.99033	158.434	-340.349	3	0
642	45598	2.77908	9.05507	106.626	145.36	3	0
645	21557	20.8943	6.22919	137.441	1.76509	3	0
645	32884	21.0032	6.22462	100.927	-125.301	3	0
645	48659	20.9502	6.26078	0.912107	-40.2347	3	0
647	14928	2.63123	15.1848	-118.887	-21.4312	3	0
647	25793	2.68875	15.1936	-90.996	46.7383	3	0
648	48849	20.8953	2.57645	90.26	129.883	3	0
651	47027	16.2442	9.14631	-358.536	123.804	3	0
654	13963	23.089	5.72039	171.501	146.698	3	0
654	32952	23.1727	5.69849	75.556	-77.7557	3	0
656	15308	16.3918	12.0929	-221.21	-87.4713	3	0
656	25528	16.4215	12.2072	369.182	583.007	3	0
665	22590	1.21278	4.20622	36.6104	-109.375	3	0
667	39128	8.7497	3.55603	284.863	-28.0104	3	0
668	49029	2.63858	14.6976	-120.464	105.723	3	0
679	17157	20.2227	8.7607	-186.76	-173.516	3	0
679	30621	20.2251	8.87152	2.97809	261.844	3	0
683	21604	11.7092	15.8439	-148.276	-362.05	3	0
683	31393	11.6066	15.7542	1176.06	119.894	3	0
685	37023	18.6115	1.59903	268.444	-134.22	3	0
685	42664	18.656	1.52066	161.947	332.09	3	0
690	52039	16.1118	12.2577	-673.925	524.526	3	0
694	16913	5.68368	7.98849	77.0016	313.998	3	0
694	37239	5.59733	7.92248	169.591	-44.458	3	0
698	41647	12.8314	5.01337	19.1969	-55.8951	3	0
698	46978	12.9299	5.06423	260.555	270.148	3	0
703	11253	8.25387	2.44099	141.709	626.461	3	0
703	17317	8.15703	2.34247	140.288	134.433	3	0
707	37769	26.8521	4.77496	37.3046	-86.6869	3	0
711	46709	12.5589	7.81796	101.06	381.872	3	0
713	48129	25.2199	1.88069	70.3009	-1.18247	3	0
714	27165	24.2699	8.42227	-46.9914	-2.94811	3	0
721	45111	21.9992	3.00892	36.2982	-216.718	3	0
726	27311	10.9803	7.74904	213.93	-103.51	3	0
728	23479	22.8351	5.17411	241.322	-116.018	3	0
729	21254	5.33724	1.43153	-22.3758	-88.684	3	0
731	14943	22.4572	6.21694	-128.6	111.788	3	0
732	36841	4.49589	4.21245	80.4848	155.419	3	0
732	39611	4.45402	4.10321	82.3568	-45.3108	3	0
733	12389	2.15101	3.72673	117.213	5.43511	3	0
733	15915	2.15818	3.65566	23.6954	-63.2751	3	0
733	32460	2.02356	3.65329	61.0743	27.3382	3	0
733	43836	2.07865	3.75768	115.27	-41.1368	3	0
743	47050	16.467	9.68539	441.974	301.088	3	0
745	16062	5.32921	2.41527	109.484	-9.30932	3	0
748	47786	18.1694	9.10917	431.774	-412.809	3	0
754	24014	14.4199	14.1799	416.599	-30.3156	3	1
754	48672	14.3899	14.3082	244.013	1259.93	3	1
758	14827	15.4502	2.87552	-323.58	53.7944	3	0
758	17359	15.4741	2.93878	157.874	-8.70698	3	0
758	23061	15.4898	2.82288	106.427	246.951	3	0
759	16036	5.08426	1.49891	217.606	-5.43363	3	0
759	49537	5.00478	1.41254	118.406	235.453	3	0
760	30538	14.332	11.7209	-550.592	83.2391	3	0
760	33979	14.2782	11.7475	384.327	118.956	3	0
762	22945	16.6701	1.3057	263.242	9.80166	3	0
762	24564	16.7779	1.21312	202.04	36.6453	3	0
763	17449	6.08681	4.88089	253.549	-12.464	3	0
763	35728	6.03487	4.92221	192.707	-87.7395	3	0
763	43206	5.97485	4.81504	391.987	34.3431	3	0
765	19801	17.3865	2.98775	261.342	31.3562	3	0
765	34359	17.4224	3.0594	86.5229	-1.12681	3	0
768	13532	24.1702	1.55265	-53.714	-47.8525	3	0
768	22606	24.2083	1.6075	100.223	3.50969	3	0
768	27136	24.1925	1.49316	-33.0545	3.32503	3	0
768	34863	24.2751	1.60566	22.5603	3.74143	3	0
770	35323	8.12589	14.3909	-291.662	418.609	3	0
776	28973	7.25552	4.20461	0	0	0	0
782	36735	16.0233	7.37744	132.363	1141.12	3	0
782	42068	15.9377	7.30386	48.4435	-545.054	3	0
791	43345	15.9543	14.9937	-293.172	-680.029	3	0
792	17161	5.89905	3.45948	74.5993	331.617	3	0
792	22977	5.95926	3.56044	119.798	-236.554	3	0
792	26350	6.03821	3.46766	76.7965	303.871	3	0
794	28224	10.1527	14.0398	673.011	894.185	3	0
795	29376	2.67834	5.49346	167.209	18.7885	3	0
795	44595	2.73245	5.54836	60.4768	-98.6391	3	0
797	19223	26.3704	3.45798	14.0827	-73.6628	3	0
797	41358	26.3523	3.5613	71.6791	26.4483	3	0
797	45924	26.334	3.50635	99.1985	-5.82233	3	0
802	20157	26.8313	5.21149	56.9191	64.2781	3	0
803	25402	16.5533	9.54489	-320.138	8.76291	3	0
813	49347	5.48905	2.43239	147.494	295.117	3	0
815	46528	4.78681	8.4068	111.654	-241.004	3	0
815	47703	4.80585	8.3018	-100.816	-179.078	3	0
820	41886	13.7363	15.6969	413.038	936.212	3	0
820	50754	13.818	15.7018	498.177	-516.652	3	0
821	36787	20.2711	10.0379	80.6798	627.99	3	0
821	42232	20.3552	9.99276	98.8984	-406.719	3	0
823	13866	5.59707	12.7549	236.801	36.6746	3	0
823	35627	5.49482	12.7471	171.246	286.675	3	0
828	17091	21.7464	2.60612	129.585	-235.361	3	0
828	41898	21.6963	2.55915	171.411	-4.22238	3	0
830	28142	11.3085	9.64198	112.324	1087.41	3	0
832	50001	21.9973	5.13849	-133.07	170.635	3	0
835	18007	16.0901	7.27528	-14.1567	484.778	3	0
839	39514	6.31728	4.66545	-224.334	199.893	3	0
839	40630	6.25553	4.76482	228.673	-240.377	3	0
844	12215	7.93605	14.0693	138.936	-980.213	3	0
844	25315	7.88431	14.1378	84.1318	790.645	3	0
844	39276	8.03295	14.1378	164.619	1153.76	3	0
846	52374	20.8977	8.17154	176.114	-247.765	3	0
847	37194	1.13558	12.9608	-75.7929	100.187	3	0
847	45800	1.15754	12.8448	-170.081	-129.784	3	0
850	25100	20.6068	4.25262	56.7133	-25.6941	3	0
850	27157	20.6358	4.34844	124.186	144.598	3	0
850	45866	20.6668	4.23836	78.5703	-24.8723	3	0
853	10941	4.79541	11.3946	82.0037	72.2061	3	0
853	46963	4.84081	11.3496	60.7244	-442.237	3	0
853	47935	4.83979	11.4719	-43.0137	-16.9125	3	0
858	41265	1.71543	8.07183	197.468	-23.255	3	0
860	27295	9.094	8.9099	149.022	-374.358	3	0
860	37736	9.127	9.00873	129.412	582.738	3	0
861	33305	17.1001	9.05443	106.556	775.244	3	0
863	42112	7.06476	6.76418	-20.31	16.2496	3	0
867	18214	15.3307	12.8567	122.349	258.957	3	0
867	40675	15.2081	12.8319	32.0023	-3.09014	3	0
877	49531	8.65633	12.1614	334.873	-313.469	3	0
878	23409	2.30408	4.52932	131.437	69.0096	3	0
878	26270	2.22563	4.44815	158.731	-13.5851	3	0
878	30503	2.17676	4.49036	114.929	4.2079	3	0
878	46687	2.2853	4.46494	57.7944	-76.3631	3	0
884	22997	26.3383	6.54574	94.477	-128.271	3	0
884	36764	26.2269	6.46653	53.7555	-218.182	3	0
884	41452	26.3042	6.44869	95.8788	283.981	3	0
886	30981	10.4706	8.58205	19.3428	-610.776	3	0
886	35702	10.3987	8.62288	111.576	619.928	3	0
887	18468	6.59742	4.38443	133.258	14.9364	3	0
890	28130	2.98259	6.43013	38.5185	120.35	3	0
890	31378	3.04343	6.51049	90.0019	-100.259	3	0
894	32109	26.9352	5.8609	-3.71466	63.2391	3	0
896	13137	6.26816	14.684	55.9087	81.1971	3	0
902	13037	9.403	13.6748	618.632	-965.099	3	0
902	24511	9.34681	13.6446	-878.019	-706.024	3	0
905	48879	9.54179	13.5137	-121.883	-751.873	3	0
906	37428	26.0999	7.77375	5.54455	-117.522	3	0
909	22750	23.0929	8.30819	155.911	121.781	3	0
909	37964	23.0553	8.39765	45.5934	251.528	3	0
909	42323	23.0093	8.35407	201.657	-78.4595	3	0
910	29800	3.17831	10.8489	71.5996	72.939	3	0
911	12196	3.04246	5.54143	182.6	4.36096	3	0
911	33905	3.0758	5.62519	29.8109	-25.8617	3	0
911	47648	3.17715	5.5774	153.514	32.5095	3	0
911	47902	3.09336	5.49542	147.384	-133.771	3	0
915	13240	12.5208	7.41638	-326.997	80.9458	3	0
915	19721	12.3819	7.4174	-573.393	-297.843	3	0
916	11491	16.5792	10.8457	191.444	-900.717	3	0
917	38297	8.66004	12.5228	168.364	-1294.65	3	0
920	49309	8.53117	12.3121	-388.898	10.1045	3	0
923	15350	7.90429	1.07885	252.942	117.91	3	0
929	10665	10.5217	10.6266	248.733	-180.302	3	0
930	40646	14.4561	15.6159	-3.10109	89.428	3	0
930	43371	14.3574	15.7106	0	0	0	0
936	20564	8.71815	9.13247	476.409	318.536	3	0
937	15603	25.5717	8.86134	74.7731	-328.951	3	0
937	29213	25.4631	8.77724	34.4776	-158.256	3	0
944	27030	2.37829	8.35296	65.3421	160.881	3	0
945	32326	19.8373	1.78029	111.929	-255.238	3	0
952	51531	2.63951	15.6592	-90.6176	-74.1779	3	0
957	21380	17.348	5.21022	97.6669	6.1099	3	0
957	40715	17.2406	5.21465	166.117	-224.724	3	0
961	31550	22.8302	2.80677	122.498	-35.0399	3	0
961	44719	22.8239	2.87199	76.9319	52.9385	3	0
962	26978	25.2712	5.74982	106.961	12.3198	3	0
962	35535	25.3582	5.6502	108.745	305.047	3	0
963	11181	9.67373	14.7051	71.5605	-1550.58	3	0
963	16846	9.60935	14.7975	-1956.23	-731.71	3	0
966	26437	16.3892	6.62715	-157.587	593.544	3	0
969	17433	10.2489	1.16451	74.1476	-10.3451	3	0
969	21247	10.2152	1.26124	232.595	-24.2573	3	0
976	12145	2.32713	1.32191	169.794	-11.365	3	0
978	11753	11.8793	15.4795	772.3	141.05	3	0
978	36941	11.8091	15.4137	534.466	2090.97	3	0
982	43984	9.00329	5.47369	81.9688	387.795	3	0
983	20088	23.9057	6.38278	34.6788	285.485	3	0
983	20114	23.9537	6.49666	72.5733	-244.258	3	0
983	27217	23.8885	6.52747	-116.693	-7.55665	3	0
983	30000	23.8289	6.48719	97.7092	49.6781	3	0
985	51413	24.4355	1.48933	-37.9912	-33.4945	3	0
986	16359	14.6343	2.69107	352.435	-42.2357	3	0
991	10045	5.79574	3.22227	126.797	-87.1112	3	0
991	34163	5.72139	3.31344	257.165	-18.8935	3	0
991	40638	5.67772	3.19029	329.875	221.336	3	0
992	13566	24.8738	1.42127	6.96239	-2.08966	3	0
1005	6612	11.1107	1.24009	88.0376	-275.653	3	0
1007	2117	19.1564	5.46329	104.883	460.246	3	0
1010	3759	8.72845	5.1057	330.67	282.093	3	0
1013	7575	2.76932	8.25234	70.1108	-184.594	3	0
1016	4733	2.42595	5.7896	129.84	2.19081	3	0
1054	2262	14.7041	7.70172	252.282	114.53	3	0
1060	9234	20.2066	9.9421	107.691	405.32	3	0
1072	3337	19.1563	10.8698	161.699	-54.9265	3	0
1081	3881	6.6857	12.0657	179.767	598.623	3	0
1086	7584	19.3514	11.4448	200.175	45.1544	3	0
1095	6332	12.7298	1.76563	44.826	200.084	3	0
1129	8596	4.99981	15.2994	-68.6091	95.0166	3	0
1139	2094	22.181	6.33872	60.3522	168.954	3	0
1140	5327	16.976	1.5971	126.375	2.93774	3	0
1140	6625	17.0336	1.62501	119.057	-1.03619	3	0
1145	4258	19.999	11.0723	-65.5068	68.2481	3	0
1149	3633	13.3565	13.6093	704.524	-104.376	3	0
1160	2197	6.76326	7.042	352.707	372.628	3	0
1165	1409	18.6372	11.7594	145.163	-3040.48	3	1
1182	8611	1.20238	2.81769	96.1789	33.7047	3	0
1202	6326	13.8204	1.3849	331.492	14.0599	3	0
1205	4052	23.1487	9.69678	45.4799	-269.634	3	0
1205	9116	23.153	9.59031	52.5626	438.531	3	0
1209	2079	13.7025	5.57121	205.597	208.432	3	0
1209	3884	13.6601	5.70133	313.964	-171.674	3	0
1209	7430	13.7726	5.64128	96.0428	-503.662	3	0
1212	1264	13.252	8.75985	50.7672	445.723	3	0
1216	5748	15.3354	9.99669	270.996	244.888	3	0
1226	4635	9.19916	6.15173	330.291	216.348	3	0
1232	5677	8.72578	6.07408	129.186	-235.751	3	0
1239	7789	13.6824	13.7801	233.559	378.236	3	0
1240	3372	22.0675	7.41723	-0.176434	-4.4472	3	0
1258	8351	1.20574	8.7932	-114.202	-9.0843	3	0
1270	1894	11.4232	13.9412	746.517	-31.4675	3	0
1278	4526	8.13519	4.7672	351.552	363.706	3	0
1289	6360	2.7203	10.7625	162.898	84.745	3	0
1326	5403	16.5647	5.35702	58.2289	176.794	3	0
1330	1694	20.9782	1.59601	181.38	-13.601	3	0
1342	4647	25.8206	9.93725	183.51	23.3769	3	0
1343	4524	23.0622	4.22566	-6.67387	-157.455	3	0
1346	6825	9.23262	1.93506	228.285	15.7564	3	0
1364	7682	24.5815	3.8608	82.729	36.3012	3	0
1365	9070	13.8074	6.20325	-52.737	848.845	3	0
1370	7101	26.5524	2.97707	158.46	-30.7253	3	0
1378	6279	23.8144	8.22903	-79.9681	-72.7548	3	0
1390	3318	24.6895	8.26096	8.30279	-247.987	3	0
1413	6794	21.5761	9.74219	-0.778608	-119.992	3	0
1444	7762	4.50529	5.66903	208.275	-169.9	3	0
1458	2416	26.6687	8.2375	74.4965	242.138	3	0
1471	4730	15.3837	2.07942	217.216	54.6909	3	0
1479	5898	8.32892	7.2697	-101.364	-129.048	3	0
1495	4088	26.6191	4.72951	184.984	15.9483	3	0
1503	7043	19.2806	1.66102	243.652	-251.051	3	0
1503	7601	19.1938	1.62383	131.852	466.169	3	0
1506	6723	24.9627	2.85277	70.1495	-84.5109	3	0
1532	2571	1.39619	4.05817	134.904	8.10633	3	0
1532	6689	1.29122	3.97674	150.684	-64.7149	3	0
1532	9681	1.33475	4.0784	99.6175	-52.6118	3	0
1551	4314	6.9612	7.36353	215.981	-13.8709	3	0
1562	7458	10.0199	5.73583	225.627	24.5132	3	0
1588	4552	5.14044	4.43285	399.896	-40.0634	3	0
1590	7370	7.33554	10.6132	-331.774	-525.935	3	0
1590	9505	7.37733	10.4786	-178.709	-113.084	3	0
1610	9777	8.19323	9.45972	98.3067	-173.862	3	0
1616	1887	20.6294	10.4567	54.8312	888.157	3	1
1621	4998	23.6711	1.79988	61.7496	5.28553	3	0
1622	4849	11.7206	3.86637	219.368	71.5375	3	0
1622	8796	11.652	3.75883	342.966	41.6766	3	0
1624	5564	2.11802	7.42188	107.365	-43.8561	3	0
1624	7468	2.21784	7.47186	76.2187	-171.666	3	0
1629	7458	9.99016	5.86371	171.227	-887.783	3	0
1635	2395	6.48308	4.32238	-72.6056	18.5808	3	0
1638	3195	1.07318	13.9778	-183.056	54.6423	3	0
1658	2079	13.7753	5.50961	-33.8466	-742.881	3	0
1658	3589	13.9044	5.51327	8.64049	-240.536	3	0
1658	7430	13.8342	5.58356	382.738	-5.00796	3	0
1662	3564	17.8863	7.1834	95.9486	422.122	3	0
1663	5507	23.6783	9.43708	102.894	-255.339	3	0
1666	7326	26.3187	8.82541	28.4993	-268.335	3	0
1680	5772	1.32786	7.26182	60.9434	2.38822	3	0
1687	5705	25.6826	7.48517	79.3861	73.9165	3	0
1689	2402	21.5348	5.49457	2.60904	-11.0482	3	0
1690	7552	26.4926	1.7804	27.9509	-19.128	3	0
1699	9203	4.12828	12.014	-140.319	-37.1144	3	0
1711	9275	25.4161	3.07926	78.4063	-17.8128	3	0
1727	3656	2.72301	2.6072	137.968	-47.8642	3	0
1733	1888	7.42951	13.6622	-135.714	151.297	3	0
1733	6516	7.33243	13.6534	213.132	14.1033	3	0
1750	2867	2.72595	13.4663	36.022	178.263	3	0
1755	6921	6.51408	8.83892	139.469	-32.5095	3	0
1778	8918	16.1367	12.4549	-636.247	323.077	3	0
1780	3051	7.85248	9.40305	-612.077	104.565	3	0
1790	7762	4.52596	5.80008	178.091	-93.5863	3	0
1805	8121	18.4011	3.4988	54.3493	140.713	3	0
1808	4710	24.0852	3.3396	50.0001	200.05	3	0
1833	5884	26.4971	4.8365	124.532	-42.7853	3	0
1833	6832	26.3957	4.81372	190.011	-24.7444	3	0
1847	4862	5.56086	13.9179	-179.812	-161.538	3	0
1849	8714	14.0205	7.56638	192.526	-693.897	3	0
1856	5811	14.6988	11.2812	-521.139	13.3638	3	0
1877	8410	8.22932	2.7434	104.551	369.645	3	0
1881	4191	19.4305	9.33423	-285.937	9.77946	3	0
1883	4524	22.9898	4.24646	162.543	206.556	3	0
1894	7362	11.3848	13.9875	-732.242	-662.748	3	0
1918	6685	2.05143	1.34938	63.9313	144.184	3	0
1932	6446	14.9775	13.7232	274.276	764.169	3	0
1933	6921	6.50719	8.95172	-329.914	-731.492	3	0
1954	3918	12.7307	15.5773	954.746	1143.06	3	0
1955	9798	4.48019	11.2731	-86.135	387.064	3	0
1967	8312	1.57411	4.13312	79.533	5.68083	3	0
1986	9878	10.4263	12.0181	331.981	85.65	3	0
1987	9041	6.97412	2.93786	65.3623	29.568	3	0
2003	8374	26.8912	2.39823	66.3681	3.38315	3	0
2012	4527	19.2295	7.24733	-0.322286	19.8745	3	0
2019	8392	2.09905	10.8476	-135.208	-25.0079	3	0
2037	4341	3.97958	12.9488	27.5222	31.8465	3	0
2050	9274	2.62526	5.76745	62.2885	-76.738	3	0
2055	3882	21.2445	2.55113	71.2399	-98.4564	3	0
2056	5154	24.8181	4.34016	34.9404	-25.9804	3	0
2058	7573	2.14417	6.25285	184.467	-21.5385	3	0
2058	8575	2.21218	6.35708	49.2625	8.9366	3	0
2066	6735	24.2221	9.59392	-86.7434	72.2758	3	0
2074	2956	4.12968	2.32956	33.7323	55.2803	3	0
2081	8332	14.2319	13.5687	1314.16	-176.406	3	0
2083	4628	3.66365	15.5687	-91.3234	-72.7773	3	0
2094	6097	22.1181	6.3575	39.139	-293.529	3	0
2107	9165	24.5508	9.4083	20.8066	48.1477	3	0
2125	4927	10.016	13.0607	-63.0252	-515.278	3	0
2133	9545	19.2289	11.6992	-101.423	21.0707	3	0
2142	8446	3.99889	9.99571	-148.723	-203.209	3	0
2143	8932	6.30304	1.87694	156.399	74.4385	3	0
2161	5401	20.2212	3.7011	27.779	-17.7637	3	0
2162	2715	15.1572	12.5481	200.195	-3.02487	3	0
2166	8276	11.2144	4.01853	43.4479	-6.09139	3	0
2174	3494	25.9607	5.83562	51.5358	-326.176	3	0
2181	6793	26.5486	7.55976	-13.9301	-77.0686	3	0
2185	8874	22.6246	3.74023	-58.2775	-65.6238	3	0
2201	9411	9.93296	6.79665	122.447	157.859	3	0
2231	7375	8.38182	12.512	13.57	-1337.45	3	0
2234	9587	14.9282	9.53292	114.515	1129.11	3	0
2238	6847	17.9964	4.1054	55.0806	-151.652	3	0
2247	2269	15.3868	14.2579	241.944	516.748	3	0
2247	4076	15.3344	14.2253	210.769	-211.814	3	0
2262	8149	14.825	7.68782	-10.9277	-292.215	3	0
2282	7976	20.1114	5.73667	47.8842	21.9133	3	0
2283	9521	8.42989	3.58474	-179.093	-48.3013	3	0
2286	6078	9.8172	1.27441	297.791	53.5616	3	0
2287	3272	25.0978	5.98123	114.102	-143.32	3	0
2293	7085	16.5968	14.8985	-7.04437	-0.410468	3	0
2334	8322	12.4699	11.9139	-159.558	-413.107	3	0
2335	7407	18.0107	7.60098	159.107	-632.744	3	0
2341	4855	16.0555	5.49802	125.077	114.378	3	0
2341	6586	16.1246	5.51664	167.342	-98.4425	3	0
2358	4856	14.3353	4.83861	415.227	-176.138	3	0
2370	7637	11.518	11.3284	-572.224	238.808	3	0
2408	5650	1.93744	11.958	1.26187	416.861	3	0
2410	2429	6.9787	8.56095	64.9317	-391.493	3	0
2428	8399	8.61999	2.51065	52.903	-70.3322	3	0
2439	5410	9.27468	8.25849	371.413	-497.128	3	0
2440	5718	14.2142	14.9123	1069.79	73.3556	3	0
2442	3551	8.95907	8.1088	27.0677	433.08	3	0
2444	5819	3.28007	12.0421	-5.47178	194.019	3	0
2445	5360	1.37233	8.71445	58.98	-416.486	3	0
2445	8351	1.26227	8.71405	74.947	416.194	3	0
2453	5258	9.08366	4.02497	-115.026	-90.8041	3	0
2453	5747	9.14043	3.93493	266.5	-12.1839	3	0
2461	7454	13.3912	1.75954	23.7935	-53.626	3	0
2472	6586	16.2108	5.51252	-80.8625	307.274	3	0
2482	2875	20.0869	1.46105	198.055	320.693	3	0
2495	2927	8.47366	12.7777	75.3036	946.459	3	0
2495	6062	8.54328	12.8687	341.895	-1078.8	3	0
2512	5489	26.3187	5.91645	24.5376	-145.945	3	0
2524	5790	8.55383	14.8157	-87.1676	-351.523	3	0
2544	7894	4.50534	8.4847	-227.912	98.1582	3	0
2546	4396	7.14877	3.11749	117.688	17.6861	3	0
2554	4684	6.3846	1.05833	121.12	415.021	3	0
2557	9189	1.98599	6.67112	113.319	49.8972	3	0
2560	9941	19.3011	11.9717	-1086.5	-1122.84	3	1
2566	3114	12.8254	3.1374	198.728	-13.1821	3	0
2613	2902	5.37739	6.10031	180.024	93.9997	3	0
2624	9112	17.6711	3.98032	82.1457	364.902	3	0
2626	4274	21.6016	2.78248	244.953	-25.1976	3	0
2632	3620	18.7924	12.683	61.0045	-211.359	3	0
2658	6698	6.59363	14.4041	-350.064	151.203	3	0
2665	8144	23.3874	7.30497	40.4812	-62.6288	3	0
2669	7140	7.59331	2.50545	153.789	0.654576	3	0
2695	9050	20.3813	6.57056	183.596	-176.77	3	0
2722	4353	10.4119	8.91099	110.384	1521.64	3	0
2732	4743	9.6288	11.9043	274.479	-2470.39	3	0
2748	4216	2.80722	14.3731	3.2961	-196.172	3	0
2750	8226	9.24824	4.81024	67.2718	86.8843	3	0
2752	5653	2.93262	12.366	64.9651	201.458	3	0
2756	7579	16.8501	2.07631	158.056	232.907	3	0
2806	9107	4.05006	2.00839	39.0582	83.0161	3	0
2812	9140	1.31567	13.0416	19.355	-271.973	3	0
2819	2973	22.3411	3.63594	50.4031	98.9045	3	0
2819	3850	22.3529	3.76604	10.4108	36.9922	3	0
2823	4062	19.3798	3.91729	117.022	14.5369	3	0
2824	4937	19.8424	11.4428	127.058	-47.2312	3	0
2825	8239	16.9135	4.57054	156.008	241.878	3	0
2837	4860	16.0379	9.08182	301.73	1018.76	3	0
2838	7243	24.1287	1.34538	118.914	-23.1749	3	0
2859	4341	3.89744	12.8748	-281.643	-158.173	3	0
2860	6515	7.94091	5.19268	9.80774	238.251	3	0
2863	8489	21.5482	10.2813	10.3259	-108.119	3	0
2867	6896	2.62606	13.5407	-278.506	-18.1687	3	0
2867	7265	2.69031	13.5389	-31.1468	-152.552	3	0
2879	5515	9.25033	5.0719	274.411	41.6595	3	0
2887	7253	20.7357	5.04262	40.0929	-255.505	3	0
2895	6869	9.31792	12.0385	6.14713	501.446	3	0
2911	7609	14.2632	2.5478	18.9271	-20.7588	3	0
2912	3217	18.6861	6.28744	82.5275	157.042	3	0
2923	6084	13.1923	13.7585	608.495	715.27	3	0
2933	7076	19.4142	1.77931	83.6005	158.808	3	0
2944	6941	17.8956	8.70792	284.955	168.312	3	0
2951	6666	8.5146	15.8381	-321.161	-16.1242	3	0
2961	7942	20.9797	1.07845	61.8555	-48.2287	3	0
2996	7186	13.1472	3.48538	211.603	190.416	3	0
3001	4260	9.0632	8.01951	89.9894	456.225	3	0
3030	4955	18.5239	8.10222	361.461	187.729	3	0
3030	7525	18.5096	8.23961	-65.4163	-96.1317	3	0
3035	7913	20.8258	7.43705	307.695	375.428	3	0
3051	4428	7.91011	9.43237	142.614	-577.882	3	0
3057	6546	12.6287	8.69977	399.636	490.559	3	0
3070	6553	1.73118	4.82946	19.2054	69.4768	3	0
3074	4406	4.51735	5.35541	11.5135	274.439	3	0
3110	5235	13.1558	14.8739	-132.248	-32.2214	3	0
3117	7992	25.3625	8.98725	207.13	-195.239	3	0
3134	8433	15.2109	9.55952	-108.285	716.353	3	0
3142	8613	12.8972	11.022	292.981	-933.224	3	0
3169	3977	11.724	13.1026	710.625	-844.81	3	0
3170	5111	23.4535	5.28967	-27.0379	-130.857	3	0
3170	5562	23.3097	5.26476	54.9027	-194.039	3	0
3176	7219	1.74187	12.5023	94.1197	-204.533	3	0
3185	5120	10.5142	1.74473	159.776	-126.22	3	0
3191	9220	3.22562	4.83756	-34.6537	20.8196	3	0
3195	3827	1.13644	13.9546	40.7437	-112.616	3	0
3220	3292	11.6042	7.31431	54.7471	67.8405	3	0
3229	8420	12.8222	15.1056	252.884	183.23	3	0
3231	3330	13.8598	14.0767	-3332.22	21829	3	1
3252	6987	22.4783	5.20174	140.936	14.283	3	0
3260	4783	15.6628	10.656	384.002	152.561	3	0
3261	8554	17.6269	8.44301	55.1711	-199.92	3	0
3269	7990	7.22807	3.75326	116.322	-4.9856	3	0
3293	8494	20.2579	7.99658	81.3087	71.7534	3	0
3313	9340	9.38422	7.59043	-10.8955	86.5748	3	0
3328	4871	4.81411	12.8137	135.777	-259.44	3	0
3329	4529	1.60959	9.54214	-2.03237	-79.531	3	0
3331	8062	14.0206	6.49839	486.061	25.6899	3	0
3340	6842	8.01844	8.58281	109.605	-166.067	3	0
3372	4895	22.1902	7.459	276.452	-45.764	3	0
3384	9926	26.9607	4.20485	29.8115	-57.9693	3	0
3392	7539	16.71	13.3198	218.002	905.485	3	0
3401	4436	23.23	9.24989	160.49	271.471	3	0
3416	3827	1.23442	13.9857	39.2679	48.2381	3	0
3452	4542	19.6158	12.1154	-642.195	-466.255	3	1
3473	5905	19.546	3.08434	160.567	5.46683	3	0
3486	8146	9.70095	5.21145	410.106	631.829	3	0
3507	8760	12.1903	8.07537	323.219	-36.3484	3	0
3510	7168	15.6553	8.97895	-270.746	192.463	3	0
3522	7836	26.8427	8.17082	167.833	-302.255	3	0
3523	7121	12.8969	2.39328	214.742	-27.3407	3	0
3523	8076	12.9191	2.51753	164.194	365.031	3	0
3545	7991	16.927	1.29836	67.6089	-311.606	3	0
3551	4260	9.01031	8.06212	338.515	-45.4485	3	0
3555	6791	19.2835	3.59069	38.5928	-138.796	3	0
3558	8122	9.99932	2.6446	249.808	190.444	3	0
3561	5624	5.54825	2.76302	22.9753	137.025	3	0
3565	5221	16.6723	10.288	200.057	-369.27	3	0
3565	7798	16.6268	10.3882	-64.6244	656.043	3	0
3566	3795	12.4214	2.49426	100.116	-845.9	3	0
3571	5861	15.5826	7.47517	-138.224	319.825	3	0
3579	6662	2.99835	9.15472	-67.3483	43.4333	3	0
3594	5085	4.306	5.39952	251.909	93.0979	3	0
3602	8522	9.98855	1.65242	215.528	-112.683	3	0
3612	8113	12.2438	10.1596	470.652	-35.0583	3	0
3615	8914	7.16243	2.20325	10.1001	64.8865	3	0
3622	7847	15.8538	13.2182	315.004	-253.371	3	0
3622	8892	15.7637	13.3123	174.68	1328.83	3	0
3642	9665	15.1811	11.9519	-537.611	-47.8356	3	0
3671	4701	2.56077	12.7956	-326.442	64.9254	3	0
3697	9931	15.5873	15.3672	88.5138	-233.569	3	0
3701	7117	17.7735	5.72584	181.363	-157.325	3	0
3717	6774	7.2635	8.69096	-39.8527	165.383	3	0
3752	9001	19.9493	6.94016	155.53	98.0765	3	0
3758	3909	5.61165	12.4817	-158.081	-39.8147	3	0
3759	8438	8.75273	5.22249	-212.907	-132.943	3	0
3765	7619	2.62553	7.01113	129.153	16.7527	3	0
3775	9264	21.2048	4.9417	48.8273	-78.9617	3	0
3786	6608	13.933	12.462	277.468	457.996	3	0
3797	8045	6.11567	3.33428	17.0329	26.4316	3	0
3814	9316	16.0603	5.77053	58.9859	-10.604	3	0
3823	7799	18.1701	8.37812	-363.413	-59.0318	3	0
3829	8077	16.4379	14.9294	-170.892	34.5454	3	0
3839	4572	9.88405	12.2395	482.116	567.751	3	0
3850	8176	22.4594	3.81573	35.8237	-231.69	3	0
3852	5590	9.37444	6.43367	0	0	0	0
3852	6461	9.3919	6.37279	-519.126	-203.05	3	0
3853	9303	9.92035	8.28475	-88.251	-238.633	3	0
3865	7816	2.64614	6.03417	-25.4685	144.696	3	0
3900	4349	17.0828	2.98664	272.369	-65.9448	3	0
3900	6027	17.0179	3.08882	308.576	-23.9891	3	0
3919	8476	16.3272	3.60707	108.965	0.537119	3	0
3941	8036	26.5589	2.49291	92.1291	12.915	3	0
3947	6778	8.22207	10.177	281.716	-258.189	3	0
3954	9520	14.4269	12.1618	336.824	266.34	3	0
3964	6673	16.3453	4.44087	264.916	-506.369	3	0
4000	4343	6.62679	13.4219	-226.315	-292.699	3	0
4023	5811	14.5859	11.269	72.4157	-1120.75	3	0
4025	4416	2.57063	7.59603	175.938	115.792	3	0
4050	5308	8.24897	13.0988	185.113	-91.2178	3	0
4059	5372	13.4729	7.08097	-480.217	170.691	3	0
4059	9900	13.3294	7.055	69.8782	167.89	3	0
4062	8643	19.3393	3.83191	-24.9422	-223.407	3	0
4062	8815	19.3906	3.80005	116.724	320.311	3	0
4065	8080	17.2382	14.2401	-196.175	99.8686	3	0
4076	7358	15.2795	14.2952	126.744	401.259	3	0
4078	4365	6.03812	1.29204	34.2627	-78.8562	3	0
4084	6241	1.67056	6.54565	45.2096	-27.1466	3	0
4103	8660	6.43655	2.83799	137.644	40.8427	3	0
4103	9982	6.49274	2.80908	150.214	16.2778	3	0
4152	7731	11.3743	10.6245	-80.9657	1246.27	3	0
4152	7808	11.4744	10.5804	404.409	-1686.08	3	0
4160	4603	23.2477	3.26851	52.9241	34.9174	3	0
4171	8821	21.8656	9.25625	312.529	-168.348	3	0
4196	5417	9.58431	5.6692	166.662	-343.85	3	0
4203	6189	19.2634	1.40254	62.8259	-23.4423	3	0
4240	4946	26.0492	4.96735	-99.0477	-78.8285	3	0
4259	7215	5.31835	14.0667	-196.528	133.105	3	0
4260	8008	9.00012	7.92066	357.321	-359.457	3	0
4290	9752	26.2994	9.31318	34.6096	-181.487	3	0
4298	5749	24.0296	2.64674	0	0	0	0
4360	9832	4.77725	13.1196	38.9428	-388.97	3	0
4369	8198	11.3894	10.1984	757.328	15.3734	3	0
4437	8397	19.8636	2.17106	25.8297	-80.9024	3	0
4452	7754	18.2795	9.82298	65.2537	375.147	3	0
4527	4528	19.2755	7.20507	-45.0653	-47.8316	3	0
4527	9230	19.2158	7.10375	83.0317	442.487	3	0
4528	4715	19.3241	7.16911	73.0921	65.2931	3	0
4542	5533	19.5733	12.0643	-61.1015	-475.842	3	1
4554	8395	9.46209	5.06338	100.86	-232.41	3	0
4565	6256	8.41777	3.70463	82.5269	-82.6151	3	0
4565	9003	8.46322	3.74605	308.635	-40.7749	3	0
4565	9521	8.42665	3.64504	224.073	219.505	3	0
4605	8528	7.99606	3.04818	439.293	-11.0818	3	0
4628	7462	3.66008	15.4813	-131.392	31.6418	3	0
4630	8691	10.2773	4.21235	-241.02	-164.241	3	0
4635	5768	9.26302	6.13823	224.993	-25.3628	3	0
4655	7684	21.1767	3.3328	-219.477	9.00888	3	0
4668	8745	2.32992	13.0605	-86.0478	-251.566	3	0
4684	6477	6.31968	1.10964	260.11	-97.7602	3	0
4693	9252	8.57101	4.91707	263.401	8.63432	3	0
4705	6235	23.0665	1.85683	120.897	-157.524	3	0
4710	8642	24.1187	3.44483	44.9452	-100.131	3	0
4712	9529	14.8159	12.1574	-386.544	-814.959	3	0
4727	7755	24.7299	6.758	195.288	-21.9371	3	0
4732	5547	13.4326	2.84207	77.4863	-598.532	3	0
4739	9726	8.97633	8.9521	562.883	-129.839	3	0
4747	8082	1.20887	7.81065	173.855	-12.0026	3	0
4755	7532	13.5084	9.87595	11.965	-185.438	3	0
4761	8682	8.51268	4.09218	154.527	694.342	3	0
4807	5339	26.2521	5.32585	32.1673	258.266	3	0
4820	6660	7.7248	7.5874	-566.935	159.818	3	0
4841	6576	8.89532	6.04298	91.4501	0.432327	3	0
4851	5409	2.36052	4.32873	139.047	7.7193	3	0
4861	9443	18.0623	5.81148	264.51	-442.195	3	0
4862	6636	5.47604	13.8278	157.999	-279.455	3	0
4864	7197	2.09937	3.30048	188.212	-18.8445	3	0
4888	7309	17.3234	8.09397	129.144	47.9554	3	0
4889	8333	19.4871	8.00435	300.618	-0.0983982	3	0
4895	7161	22.2577	7.37673	6.24718	-114.23	3	0
4946	9739	26.0095	4.86014	-29.6201	-93.2871	3	0
5043	9443	18.1221	5.8391	138.678	321.47	3	0
5076	9225	9.55364	3.99701	-39.2031	-105.065	3	0
5121	8731	12.4597	3.43724	-71.5083	297.548	3	0
5134	7867	1.33499	1.30056	72.3261	6.45976	3	0
5176	7507	7.68468	1.70709	233.341	28.9614	3	0
5213	5505	17.757	12.9551	69.9587	138.046	3	0
5219	5909	18.4396	12.4224	-380.638	-158.24	3	0
5234	5804	12.2981	4.75775	-319.602	-257.019	3	0
5258	7827	8.98488	4.02825	-57.6479	182.997	3	0
5301	9447	18.8853	11.7903	169.558	-2836.73	3	1
5316	6308	6.03502	14.7286	160.994	-160.133	3	0
5327	6625	17.0301	1.55683	135.604	4.28678	3	0
5341	8337	21.9797	5.93751	-96.4127	96.4951	3	0
5343	6612	11.1162	1.17531	54.4145	-61.8181	3	0
5357	7458	10.1105	5.81672	122.104	331.902	3	0
5357	9452	10.2248	5.86973	130.151	679.35	3	0
5365	8522	9.88374	1.75491	176.918	-108.703	3	0
5370	8819	10.7068	6.51448	441.102	40.6601	3	0
5384	6086	26.7434	7.47191	-112.263	-31.3311	3	0
5387	6228	3.00965	10.8459	-187.754	-204.657	3	0
5387	8636	3.07043	10.9286	163.021	2.63478	3	0
5399	6414	20.3526	1.43784	-127.21	-139.895	3	0
5428	5442	12.1314	3.83229	35.8801	-94.6057	3	0
5429	8318	6.79455	4.49855	178.312	184.992	3	0
5432	9178	25.9182	2.34764	29.2724	56.9269	3	0
5433	8413	5.53319	9.01584	-59.0405	69.1788	3	0
5499	8333	19.4914	8.07103	95.6855	-464.205	3	0
5500	7783	6.57282	6.54493	26.444	-160.9	3	0
5500	8488	6.55336	6.48416	-30.4242	64.7809	3	0
5506	5932	22.8538	8.21418	3.86628	-120.045	3	0
5575	6115	1.32868	9.46819	57.4715	261.311	3	0
5591	9595	14.3911	1.33738	202.738	-443.094	3	0
5593	7415	21.1305	9.80935	67.9094	279.135	3	0
5609	7410	2.5108	7.06926	136.981	-32.8344	3	0
5631	8876	20.8441	2.70901	-62.8073	-185.042	3	0
5649	6904	11.8474	14.6293	-578.998	112.525	3	0
5669	6389	14.7181	11.0453	-638.108	316.102	3	0
5673	8713	21.5574	9.28099	44.5234	-376.596	3	0
5677	6576	8.85186	6.00542	-297.584	375.91	3	0
5683	8935	5.95794	12.481	147.138	281.613	3	0
5691	8854	13.6747	6.61733	327.594	17.8399	3	0
5700	9133	12.4028	7.23937	383.253	202.641	3	0
5724	6600	5.37927	11.3918	84.9278	586.784	3	0
5725	8571	16.7225	3.86737	100.751	-51.3057	3	0
5765	7610	2.0669	4.64014	148.875	215.626	3	0
5787	9164	19.7621	6.78548	91.8774	284.346	3	0
5807	7939	25.3469	2.26363	44.1963	25.4205	3	0
5822	8041	9.94724	9.13876	33.82	448.867	3	0
5823	6153	7.37606	6.99018	172.486	400.892	3	0
5823	9056	7.50524	7.01603	113.283	-354.873	3	0
5833	8044	3.45467	9.1012	91.8375	-410.09	3	0
5833	8917	3.51622	9.11721	-8.30933	19.4068	3	0
5841	7344	5.50129	7.65482	211.845	3.14925	3	0
5854	6815	16.1507	9.79563	349.877	-28.2314	3	0
5895	9529	14.938	12.2246	-567.136	-282.092	3	0
5900	9436	25.1044	4.67163	96.5176	-165.749	3	0
5904	9696	24.3416	5.22315	-9.80999	78.2866	3	0
5905	6850	19.5866	3.13888	-43.589	-13.4077	3	0
5908	9791	2.41902	12.3332	-344.719	-81.2933	3	0
5910	6383	5.69038	6.95116	116.249	-183.499	3	0
5921	6384	10.4798	4.59745	110.554	-935.584	3	0
5921	8587	10.406	4.67799	277.71	-246.062	3	0
5927	8084	15.5329	8.39978	-649.302	-419.104	3	0
5957	8948	2.17164	7.8321	121.443	-327.1	3	0
6015	7414	6.80836	10.795	95.1072	-842.781	3	0
6016	6591	19.6007	3.6362	-112.743	-34.9032	3	0
6020	8360	15.2088	6.55496	131.573	-173.135	3	0
6036	7609	14.1191	2.54806	42.3162	73.726	3	0
6044	8061	21.9278	2.24118	-23.4876	39.5783	3	0
6068	9053	13.6143	3.57066	289.811	-29.5151	3	0
6070	7976	20.1699	5.72627	204.583	32.1329	3	0
6095	7766	8.20959	7.5213	330.653	-118.433	3	0
6103	8752	7.25878	1.35885	26.5059	101.178	3	0
6119	8755	20.5135	6.4492	-139.434	229.752	3	0
6149	6721	7.99621	9.7691	168.694	-1030.73	3	0
6153	7686	7.28092	6.90349	487.005	-20.384	3	0
6170	8395	9.4439	4.94691	256.772	7.90311	3	0
6174	6490	6.04205	2.79921	93.9664	-9.03818	3	0
6182	6500	18.2141	6.3667	-72.2658	14.962	3	0
6190	9662	10.4434	15.6113	578.687	77.0732	3	0
6203	6582	26.6767	8.4371	122.729	400.12	3	0
6214	6837	12.336	9.91838	-223.831	-569.742	3	0
6237	6815	16.0412	9.88443	238.203	-319.392	3	0
6279	9341	23.8224	8.12692	83.9182	331.245	3	0
6292	7887	19.4233	3.05017	219.083	103.397	3	0
6302	8598	1.88792	15.7636	-61.1805	16.7877	3	0
6316	6342	14.661	4.14594	95.3043	-141.804	3	0
6321	8320	5.0745	7.90355	-293.105	18.4349	3	0
6408	9418	15.7066	14.537	153.447	489.762	3	1
6408	9634	15.6391	14.5846	-10383.6	-2830.37	3	1
6424	8661	4.65672	5.9344	95.2268	300.449	3	0
6431	9437	21.7014	4.35513	48.9032	-8.73214	3	0
6439	7966	24.7645	2.84732	16.0151	85.8819	3	0
6450	8714	14.1322	7.61797	276.554	310.749	3	0
6467	7989	23.2628	8.65956	54.9012	-230.032	3	0
6476	7728	7.15174	9.81562	310.16	-246.729	3	0
6495	8754	14.1271	14.2768	18.6235	19.1535	3	0
6501	7007	8.88603	5.29668	159.045	306.204	3	0
6534	8655	11.7712	6.93727	265.384	188.063	3	0
6626	9548	1.06111	13.8107	61.1365	51.5438	3	0
6651	9937	14.3785	14.54	-1288.18	-519.991	3	0
6694	6746	15.8539	8.67224	165.749	655.668	3	0
6745	7167	15.5069	5.01152	208.549	114.031	3	0
6758	8408	5.21387	6.51239	153.765	-102.834	3	0
6844	7163	19.4947	2.36768	231.573	-47.1126	3	0
6850	9237	19.6288	3.18739	289.079	13.3551	3	0
6898	7061	5.95872	2.56174	92.4646	-70.9055	3	0
6898	9057	6.01856	2.44027	169.861	-24.6809	3	0
6936	8842	3.41956	14.038	31.4134	157.547	3	0
6947	9296	9.34531	2.73431	444.081	162.135	3	0
6947	9539	9.29677	2.78309	38.6378	-133.164	3	0
6969	8216	12.1606	11.6357	45.2479	667.277	3	0
6982	8590	17.1176	4.19913	182.1	411.512	3	0
7018	9499	26.4922	9.28046	150.252	322.195	3	0
7018	9771	26.5901	9.20166	-16.2825	215.096	3	0
7068	7727	10.9268	14.0684	38.8532	423.681	3	0
7134	8429	3.31877	15.8308	-97.1244	65.8415	3	0
7143	7778	7.10484	13.3075	115.681	402.118	3	0
7145	9189	2.06681	6.72258	62.2064	-72.9164	3	0
7228	9906	25.9859	1.80173	-13.5741	-37.4099	3	0
7268	7754	18.2779	9.90603	201.589	-1661.4	3	1
7284	7375	8.38693	12.6154	419.233	-122.744	3	0
7305	9872	9.9119	15.8387	56.7425	-1303.11	3	0
7309	8329	17.2719	8.18554	224.752	-184.559	3	0
7336	8125	23.0287	7.86341	79.937	163.14	3	0
7365	8715	23.3696	7.71627	103.767	7.27258	3	0
7365	9656	23.3697	7.78076	-182.497	82.8296	3	0
7373	9334	18.9406	6.87843	34.1386	-214.29	3	0
7386	9618	6.59335	2.37785	137.078	-83.0461	3	0
7401	8492	4.28274	11.6855	-137.124	-0.0401008	3	0
7405	7423	1.98405	4.33558	143.64	1.91891	3	0
7414	7536	6.85561	10.8768	295.435	589.774	3	0
7423	9161	2.05046	4.35652	126.815	-92.1433	3	0
7474	8125	22.9948	7.79641	57.491	-331.295	3	0
7553	9382	5.0226	11.4778	159.765	-35.3936	3	0
7558	7975	8.90566	13.6761	-899.915	61.8071	3	0
7668	9714	2.65326	4.12044	75.5183	130.943	3	0
7685	7911	3.18533	13.1477	62.8708	310.741	3	0
7715	9512	13.5098	6.31934	403.93	22.1366	3	0
7762	9583	4.44397	5.7072	58.01	137.688	3	0
7819	9568	17.465	13.0444	72.1385	-495.01	3	0
7850	9601	14.1966	14.6848	-1258.36	-385.914	3	0
7866	8540	14.2257	5.47443	150.097	508.484	3	0
7902	9889	16.5395	8.68747	303.018	-24.1422	3	0
7922	8838	15.3875	12.1554	-380.992	255.423	3	0
7923	8558	12.3903	8.42066	100.419	-35.2297	3	0
8064	8697	17.8	4.98437	293.324	19.7552	3	0
8134	9451	22.4002	7.24961	107.557	-288.029	3	0
8163	8354	13.6691	2.87476	130.004	90.2666	3	0
8195	9080	3.77654	3.14667	23.6448	-97.7611	3	0
8197	8838	15.3337	12.0277	-58.1961	464.956	3	0
8212	9992	2.87262	8.02167	-107.546	47.134	3	0
8240	9431	2.17228	2.45647	69.9213	3.60477	3	0
8286	9036	5.24991	5.7177	154.467	35.397	3	0
8289	8844	24.9843	4.2444	-10.1834	15.8068	3	0
8301	9658	23.1473	2.4253	31.8453	-48.7083	3	0
8354	8986	13.684	2.98583	261.504	-2.17574	3	0
8355	9367	12.9813	8.57827	74.059	425.87	3	0
8399	9207	8.48579	2.4816	145.09	83.6095	3	0
8426	9671	16.0352	11.0919	-4370.77	4670.93	3	1
8427	8624	10.8896	9.48183	36.316	-315.427	3	0
8474	8773	5.45788	15.2526	33.8287	40.4454	3	0
8488	9347	6.45941	6.50425	-27.2211	7.82257	3	0
8522	8974	9.97362	1.77217	131.184	408.292	3	0
8542	9165	24.6562	9.35054	163.046	-10.615	3	0
8544	8763	1.62586	12.0062	107.465	96.4738	3	0
8570	9254	15.5907	1.23285	204.85	-20.9881	3	0
8571	9023	16.7073	3.75174	379.911	-4.14211	3	0
8573	9819	7.41191	5.21177	-28.4105	-133.483	3	0
8660	9982	6.49351	2.87194	68.4078	99.8695	3	0
8670	8717	26.461	3.1312	40.4227	77.5061	3	0
8729	9903	7.73695	11.6429	-140.367	929.851	3	0
8730	9572	11.153	12.6374	135.832	533.634	3	0
8788	9825	21.119	8.15416	198.916	26.8753	3	0
8796	9417	11.6874	3.70974	-59.855	193.826	3	0
8841	9213	5.80421	1.09831	290.815	-45.1917	3	0
8936	9023	16.8048	3.69734	65.1576	-49.4423	3	0
9000	9297	1.7624	9.09018	-26.5175	25.78	3	0
9053	9746	13.6786	3.48791	139.267	-331.087	3	0
9089	9831	2.80261	9.61995	220.506	22.6185	3	0
9125	9857	5.26421	10.8911	106.676	-479.517	3	0
9175	9583	4.39047	5.74713	61.846	-16.314	3	0
9283	9340	9.45146	7.58423	355.979	-348.289	3	0
9296	9539	9.27889	2.7199	210.6	1.05465	3	0
9514	9830	13.0584	6.8623	-11.7813	90.3785	3	0
9628	9776	15.349	2.3047	108.257	-585.485	3	0
1000	13486	1.48368	3.51549	125.201	-0.37215	3	0
1000	44903	1.36561	3.50743	116.496	-0.567468	3	0
1004	51210	2.91717	2.25619	183.646	-64.8153	3	0
1007	21330	19.2555	5.56511	-81.7186	-42.9461	3	0
1007	28217	19.1385	5.55364	223.796	-201.287	3	0
1007	30757	19.2701	5.50239	207.714	-122.456	3	0
1012	34103	7.33468	8.24557	178.748	-598.14	3	0
1019	18161	12.4537	7.00443	231.993	-719.793	3	0
1020	34199	2.31599	4.00116	3.25549	59.4339	3	0
1020	41916	2.22581	3.95777	209.8	11.4805	3	0
1034	24409	18.6069	8.48674	-264.381	231.076	3	0
1034	30322	18.6154	8.36849	69.1041	11.3727	3	0
1034	31941	18.499	8.40344	-31.4386	10.0701	3	0
1035	33125	15.5299	3.99976	110.267	382.932	3	0
1035	43568	15.4176	3.97379	73.0591	-535.919	3	0
1035	46423	15.4671	4.0218	269.495	-10.1894	3	0
1036	11327	11.8083	1.15662	206.134	-10.9457	3	0
1040	20044	2.40534	1.71151	237.237	16.5291	3	0
1040	35245	2.37587	1.56556	186.036	-6.89766	3	0
1041	46322	9.01183	6.37241	417.907	-32.4911	3	0
1041	47351	8.94798	6.33558	94.9717	-128.856	3	0
1045	40967	10.9595	6.96858	-71.2937	392.021	3	0
1047	10193	4.34933	14.8108	-198.943	35.3166	3	0
1047	28803	4.42247	14.7794	36.3076	2.51187	3	0
1049	35723	25.5299	7.97285	109.823	20.6123	3	0
1049	43772	25.552	7.91657	-101.964	-95.4145	3	0
1049	46232	25.5744	8.01745	-233.83	-36.8961	3	0
1050	10965	15.9426	8.05852	86.1881	352.295	3	0
1050	49670	15.8871	8.14142	106.695	-483.595	3	0
1052	10941	4.71956	11.4412	-84.2496	245.064	3	0
1052	11014	4.66555	11.5618	-479.895	267.237	3	0
1052	12897	4.64498	11.4779	363.999	-12.8048	3	0
1052	47935	4.77248	11.5165	193.451	8.09155	3	0
1058	17932	3.77833	3.90983	142.534	26.8138	3	0
1058	33805	3.67572	3.95098	95.0569	145.619	3	0
1058	41988	3.7348	3.9754	128.51	-182.897	3	0
1058	47476	3.68191	3.88178	160.922	34.5546	3	0
1059	21888	13.4723	7.8406	-427.574	-94.4431	3	0
1059	44486	13.5271	7.9212	348.691	195.303	3	0
1060	25040	20.1691	9.86748	103.469	-264.633	3	0
1072	32594	19.2069	10.9241	113.752	552.693	3	0
1074	21420	16.6871	2.14597	268.251	-80.6513	3	0
1074	35588	16.7155	2.21864	35.1385	-20.0972	3	0
1074	46480	16.6151	2.13583	177.638	343.948	3	0
1074	52547	16.5673	2.20619	36.1302	-174.416	3	0
1075	16952	3.87324	6.38227	36.4297	211.343	3	0
1075	46237	3.85079	6.46768	232.366	-27.4825	3	0
1076	24392	14.6322	6.52835	142.25	828.063	3	0
1076	28500	14.5997	6.60578	249.754	-1143.34	3	0
1079	17343	17.7902	10.3757	520.794	644.327	3	0
1079	33792	17.7068	10.3867	-128.844	-689.593	3	0
1081	16624	6.56021	12.0818	19.0363	74.2625	3	0
1081	20889	6.61098	12.1199	93.6783	-105.22	3	0
1086	29347	19.3426	11.3807	29.5423	-267.429	3	0
1086	33930	19.4208	11.3451	79.2307	411.904	3	0
1086	45696	19.463	11.3916	134.494	-78.3064	3	0
1088	12048	19.2474	2.77954	-136.027	-6.16718	3	0
1091	20851	15.3729	4.91983	214.25	210.319	3	0
1091	26040	15.3776	4.81776	206.082	-76.8324	3	0
1092	13272	11.0904	14.7884	-1529.23	605.106	3	0
1092	22346	11.1293	14.8426	1330.77	-2136.23	3	0
1092	26338	11.2152	14.7424	343.333	11.3609	3	0
1094	23251	15.8023	9.92582	-39.8006	387.03	3	0
1094	23772	15.7719	9.81995	476.006	-19.9904	3	0
1094	26758	15.7023	9.94408	407.644	-69.9294	3	0
1094	26948	15.7045	9.82484	-78.7184	403.545	3	0
1095	15179	12.8331	1.71128	222.217	-68.3617	3	0
1095	27441	12.7666	1.71108	225.926	31.0388	3	0
1095	31744	12.8697	1.76926	113.751	-92.1528	3	0
1095	41513	12.7593	1.83033	268.305	-285.799	3	0
1095	46981	12.8345	1.83384	220.474	405.801	3	0
1099	14934	7.0596	13.8978	241.113	22.2291	3	0
1099	18351	7.06677	13.9633	-280.951	234.117	3	0
1104	26060	15.9136	12.6281	723.847	846.928	3	0
1104	48808	16.0007	12.5537	127.101	-641.916	3	0
1104	49702	15.8924	12.5094	-278.619	140.126	3	0
1108	21212	16.3529	9.52277	37.7486	-578.455	3	0
1108	27980	16.3807	9.57877	327.072	-13.8851	3	0
1110	24126	1.41698	10.6358	-145.154	-60.7112	3	0
1110	34890	1.47138	10.7628	-97.7193	11.0805	3	0
1110	39721	1.50589	10.7019	166.254	59.332	3	0
1111	46309	18.2889	11.2434	133.84	214.106	3	0
1111	48639	18.2476	11.3651	276.162	164.224	3	0
1117	25111	5.0507	5.50053	86.2576	-282.583	3	0
1117	50816	5.13231	5.57708	57.2577	210.709	3	0
1117	52390	5.07146	5.62924	54.5252	-156.457	3	0
1123	32460	1.97275	3.68487	60.86	-10.1815	3	0
1129	18321	5.04696	15.21	-238.418	-78.2188	3	0
1129	41750	5.06168	15.3242	-135.72	-64.0938	3	0
1129	48767	5.1045	15.2815	17.7267	-1.67104	3	0
1130	38367	1.77386	13.8284	-24.2319	227.034	3	0
1136	10635	15.2665	2.01136	232.788	-10.8654	3	0
1137	52730	25.6349	9.41708	37.6667	4.37693	3	0
1138	35236	17.0488	3.32199	228.208	-28.0786	3	0
1139	42769	22.1499	6.21947	55.0453	-358.978	3	0
1144	28995	20.5855	6.87438	39.8773	-244.004	3	0
1149	26132	13.3081	13.5701	397.117	1785.5	3	0
1152	34832	5.55663	15.6648	-74.1067	9.11547	3	0
1152	52211	5.41799	15.6299	-12.1478	-94.3552	3	0
1153	19871	3.56767	5.87696	204.835	-8.31897	3	0
1157	12359	19.5226	7.09734	-55.8836	-296.925	3	0
1157	23162	19.556	7.18951	113.692	462.814	3	0
1159	11757	24.017	1.62147	109.086	301.862	3	0
1159	13532	24.0469	1.56374	-21.1719	-143.63	3	0
1159	42405	23.9336	1.53143	60.255	-27.8869	3	0
1160	15210	6.77625	7.1326	73.4242	-457.392	3	0
1161	36973	20.1909	11.5261	100.715	-30.0517	3	0
1161	44323	20.1362	11.4995	-32.3296	136.657	3	0
1163	11113	24.0723	2.40936	46.2252	232.125	3	0
1163	39739	24.1693	2.45337	106.52	-152.877	3	0
1164	18044	7.66633	4.06801	231.907	159.52	3	0
1164	52173	7.77412	4.10197	174.748	-309.749	3	0
1165	41956	18.6297	11.8764	-2895.24	-3722.1	3	1
1165	47010	18.7029	11.757	223.374	1184.13	3	1
1165	51136	18.7408	11.8358	-6776.26	-277.361	3	1
1168	22647	15.8294	2.99215	120.502	378.005	3	0
1168	29943	15.9039	3.07568	-28.1313	-71.3686	3	0
1168	41924	15.8434	3.08219	154.883	-33.7832	3	0
1173	34237	26.0071	8.40578	74.3577	169.813	3	0
1176	29643	23.4843	6.9864	81.3883	-13.7185	3	0
1176	36989	23.4412	7.02365	-153.486	177.982	3	0
1179	43103	20.8549	1.45284	-72.9942	84.1366	3	0
1179	45158	20.964	1.46376	142.874	-138.753	3	0
1180	11694	20.6272	9.26047	-37.5736	-374.141	3	0
1180	17176	20.6864	9.37633	-70.6867	485.726	3	0
1183	42304	23.034	6.49831	124.968	21.3877	3	0
1184	26629	1.88969	11.4607	80.6873	-207.842	3	0
1184	50053	2.01084	11.5293	73.9637	-133.411	3	0
1185	33916	3.76892	14.2919	33.1017	23.228	3	0
1188	17112	10.722	3.82932	239.801	65.8514	3	0
1188	35605	10.7353	3.96141	130.392	13.3069	3	0
1190	16481	6.80361	11.096	58.5969	649.989	3	0
1193	47307	2.6751	3.96136	-14.5577	61.7687	3	0
1193	48793	2.61294	3.96391	12.3069	9.214	3	0
1200	15025	2.77857	10.4414	148.455	-100.673	3	0
1200	23456	2.85319	10.4267	-19.3879	2.49251	3	0
1200	38262	2.90017	10.4784	87.8944	127.769	3	0
1203	27961	14.9637	3.1603	134.633	-1050.1	3	0
1203	51836	14.8642	3.12456	250.684	896.515	3	0
1205	49142	23.048	9.68514	18.2341	26.7711	3	0
1206	16300	17.434	2.44782	-50.2032	99.2208	3	0
1206	33137	17.3114	2.46088	75.4427	-150.989	3	0
1206	51532	17.3069	2.37164	32.3742	102.888	3	0
1216	45640	15.2866	9.95262	-81.8056	-44.5741	3	0
1222	34652	20.8142	4.38114	122.621	-173.15	3	0
1223	35755	2.98949	9.70088	39.6739	512.825	3	0
1226	24340	9.0802	6.07816	47.9495	119.249	3	0
1226	30335	9.10624	6.15267	159.896	-228.593	3	0
1226	45744	9.12941	6.02473	249.766	39.7061	3	0
1228	22386	6.49679	13.7978	73.9337	294.71	3	0
1228	34633	6.57757	13.7994	268.735	-218.733	3	0
1230	19493	12.1239	4.64365	133.187	-131.271	3	0
1231	24365	19.7629	7.76719	82.0509	636.244	3	0
1231	33788	19.7055	7.72196	260.248	-179.848	3	0
1232	12750	8.61534	6.09381	113.017	531.563	3	0
1232	44559	8.74047	6.13748	225.845	916.016	3	0
1238	37562	1.42832	8.4648	145.413	-70.8003	3	0
1239	31027	13.7174	13.6826	692.603	-443.092	3	0
1239	45898	13.6295	13.759	457.466	128.03	3	0
1240	47751	21.9561	7.39104	164.749	-40.7254	3	0
1246	11223	2.48184	9.90246	48.3674	236.656	3	0
1246	46782	2.4314	9.86774	-254.902	51.9139	3	0
1246	50868	2.37275	9.95288	59.1191	221.009	3	0
1249	19554	24.2695	6.28703	-6.36835	91.0753	3	0
1249	38528	24.3253	6.32031	216.054	-17.9687	3	0
1251	26420	19.0596	8.65634	-19.8818	196.369	3	0
1256	16494	2.91874	6.76564	30.4564	-22.1077	3	0
1256	37975	2.89769	6.70769	-0.999976	-59.1203	3	0
1258	29122	1.2466	8.83829	175.07	7.47997	3	0
1260	24527	14.2471	3.34066	97.2243	3.277	3	0
1260	40438	14.2918	3.44799	258.193	21.6233	3	0
1261	26880	7.57509	11.1011	-566.848	-657.817	3	0
1264	24022	13.1965	8.76826	448.095	-79.785	3	0
1269	13251	22.4585	7.08425	-189.842	15.1143	3	0
1269	25534	22.4078	7.12027	-36.295	-57.1747	3	0
1270	10375	11.4588	13.8423	-36.8422	-938.69	3	0
1276	11091	21.7328	2.324	127.137	30.8152	3	0
1276	23866	21.686	2.27433	131.061	-257.141	3	0
1276	39966	21.8147	2.29183	30.0249	49.2952	3	0
1278	15398	8.23109	4.81832	126.38	110.717	3	0
1278	36619	8.10273	4.84926	62.7574	-85.567	3	0
1280	10796	14.0132	9.61162	416.758	-10.2014	3	0
1280	19765	14.0107	9.71348	352.295	324.067	3	0
1287	11258	22.8475	7.91509	139.215	-7.0557	3	0
1287	23236	22.8075	7.88037	19.3547	160.031	3	0
1287	31585	22.7547	7.95576	185.393	18.5394	3	0
1288	37926	20.8723	7.21122	53.2452	95.183	3	0
1289	13193	2.75257	10.8143	-167.421	-179.476	3	0
1289	32293	2.84103	10.7439	172.263	441.989	3	0
1293	27505	23.215	6.01862	212.377	49.7669	3	0
1293	46664	23.2767	5.90044	85.5142	56.6408	3	0
1294	46365	24.49	5.13288	52.5226	263.453	3	0
1303	48085	2.24321	5.15928	139.863	-1.90152	3	0
1305	31371	26.3139	2.63891	40.4357	-54.9749	3	0
1307	25725	20.5169	3.82335	76.3544	-173.415	3	0
1309	32736	10.6406	12.2046	284.828	474.295	3	0
1309	38409	10.7245	12.2234	-560.168	-409.538	3	0
1309	40435	10.7171	12.2806	119.772	375.666	3	0
1310	38813	5.90913	13.3833	-487.268	283.881	3	0
1311	40961	24.1513	9.03338	-32.6796	-291.418	3	0
1321	30289	21.2272	3.83045	108.732	5.72518	3	0
1321	43325	21.1716	3.94066	72.3795	139.728	3	0
1321	48475	21.1649	3.82333	33.5639	142.83	3	0
1326	17171	16.6251	5.38039	168.209	-111.781	3	0
1326	23398	16.5243	5.46152	156.577	-445.576	3	0
1329	16688	1.95742	7.3725	78.0528	-23.5634	3	0
1329	19022	1.85975	7.42141	205.678	34.5721	3	0
1329	35871	1.92825	7.49661	72.8242	-115.646	3	0
1331	21457	8.89872	2.40924	356.687	1.94331	3	0
1331	21845	8.95989	2.45783	-86.6765	260.984	3	0
1331	44775	8.86939	2.49565	123.302	-167.643	3	0
1332	17666	24.4364	6.19281	4.35113	-58.1407	3	0
1333	10569	13.5416	9.16624	238.588	-828.285	3	0
1333	14660	13.6088	9.16964	182.123	1012.71	3	0
1333	22396	13.5715	9.0778	342.266	238.579	3	0
1335	50823	13.2505	12.441	618.006	1516.77	3	0
1339	51295	12.3474	7.60197	223.972	-70.7478	3	0
1339	52126	12.3159	7.5442	-652.67	13.2079	3	0
1341	51574	13.7907	14.8612	893.68	149.033	3	0
1343	12834	23.1462	4.28601	-87.8435	23.5542	3	0
1343	38665	23.1427	4.22812	48.6268	-59.6677	3	0
1345	12567	20.8797	10.5827	-2361.03	473.933	3	1
1346	25933	9.21229	1.80283	231.728	-495.532	3	0
1346	27358	9.12269	1.88922	178.18	19.8127	3	0
1347	23633	12.3894	14.0745	87.0775	1870.41	3	0
1349	11802	5.92073	9.43736	-509.979	121.598	3	0
1349	23843	5.94559	9.4969	152.562	581.047	3	0
1349	24444	5.85961	9.43175	200.521	-215.853	3	0
1349	30420	5.84829	9.53691	2.08548	-488.391	3	0
1355	19397	10.472	3.97164	-177.707	-48.0754	3	0
1355	39931	10.3444	3.99955	-212.384	-321.815	3	0
1355	46878	10.4744	4.03571	83.4124	302.37	3	0
1357	25807	19.2049	12.1222	-195.984	188.652	3	0
1357	41471	19.2863	12.1905	-4.29379	-170.468	3	0
1358	32268	22.1854	2.98158	49.1055	192.541	3	0
1359	16205	15.6481	15.6864	-60.7437	-42.3463	3	0
1359	44008	15.6457	15.6244	-293.849	-164.116	3	0
1360	18050	16.0856	6.07071	-403.854	140.891	3	0
1361	14826	5.26714	4.07636	161.141	283.34	3	0
1364	28757	24.6039	3.76545	29.355	127.23	3	0
1371	18655	14.5635	14.3742	-18544.2	1101.85	3	1
1371	34820	14.5234	14.251	421.25	259.747	3	1
1373	11850	11.0332	15.8475	-49.6598	2028.28	3	0
1373	12523	10.9962	15.7905	1107.93	-727.466	3	0
1373	36725	10.9014	15.8418	279.762	1961.06	3	0
1375	33575	10.663	1.51594	58.4457	71.9799	3	0
1375	37077	10.6929	1.61458	239.052	8.42943	3	0
1375	39563	10.7607	1.54135	91.4369	0.889221	3	0
1377	12511	1.66886	8.75795	-146.067	-20.4673	3	0
1377	45169	1.71349	8.80389	122.41	6.48231	3	0
1379	15728	14.9375	4.64045	245.824	-10.2814	3	0
1379	33877	14.9763	4.71047	-275.522	498.998	3	0
1379	43163	14.8706	4.64597	63.5092	128.801	3	0
1379	52623	14.8801	4.7631	203.639	-329.504	3	0
1380	11600	11.174	6.57303	30.6762	-478.732	3	0
1380	13225	11.0915	6.54039	340.008	836.742	3	0
1383	33092	20.6072	3.24639	136.184	632.687	3	0
1383	50232	20.6735	3.36989	39.4607	153.952	3	0
1385	11777	16.2265	12.232	-709.041	438.715	3	0
1385	31163	16.2503	12.178	5.11462	-541.429	3	0
1386	48680	19.2241	4.33874	241.825	-140.786	3	0
1388	23587	8.58823	8.08744	311.627	-332.225	3	0
1388	48265	8.63286	8.14326	-447.268	89.5858	3	0
1390	18439	24.6935	8.38052	57.0216	377.29	3	0
1390	19275	24.658	8.32517	226.303	7.34419	3	0
1390	21488	24.7972	8.31865	274.726	-18.5078	3	0
1390	36659	24.7669	8.26188	34.4521	130.065	3	0
1395	31723	24.2627	7.51122	75.5448	-468.988	3	0
1395	37080	24.2334	7.39898	87.9562	252.206	3	0
1400	19935	18.3145	1.64274	174.024	46.7993	3	0
1402	29680	11.1579	3.53816	176.612	102.71	3	0
1403	14703	4.85779	15.8788	-107.94	27.7321	3	0
1407	22942	18.7055	12.3973	-343.19	48.0035	3	0
1409	19904	18.5721	11.7564	283.521	2680.61	3	1
1409	20906	18.5476	11.6956	14.1551	2.26518	3	0
1410	32148	6.67077	12.4864	-205.672	-155.029	3	0
1410	45298	6.65263	12.3767	-375.837	-190.692	3	0
1410	52612	6.70181	12.4113	10.684	153.742	3	0
1412	26067	2.18273	15.1926	-44.7428	81.1292	3	0
1413	37013	21.5466	9.8159	444.402	29.4324	3	0
1413	45504	21.67	9.79511	448.156	-51.1443	3	0
1417	49296	2.27562	10.2823	35.7258	330.188	3	0
1418	11542	11.0844	3.08778	91.5792	-122.096	3	0
1418	28246	11.1392	3.11936	298.73	35.5027	3	0
1418	31155	11.1556	3.01048	366.595	-47.7183	3	0
1422	28822	4.58187	10.4715	277.397	-115.57	3	0
1422	34468	4.68595	10.5025	-3.95359	142.107	3	0
1422	36264	4.66653	10.5885	211.236	-126.098	3	0
1422	42069	4.58231	10.5946	67.55	26.4193	3	0
1424	41016	1.91018	2.3333	144.976	11.9242	3	0
1429	38503	19.5385	6.6218	127.797	15.577	3	0
1429	46736	19.5806	6.72489	-21.6661	-20.0854	3	0
1431	16817	3.00668	6.24849	111.542	33.2697	3	0
1431	18667	2.95709	6.30246	214.964	-0.614749	3	0
1431	40897	3.07795	6.26301	97.4708	-21.0525	3	0
1434	33003	14.5631	15.1709	-494.192	86.8554	3	0
1434	35049	14.5926	15.2769	-586.754	457.381	3	0
1440	35941	19.843	2.52941	22.6588	-81.9535	3	0
1440	39329	19.8036	2.40985	72.0506	367.857	3	0
1441	13468	6.76863	14.8815	19.7932	-195.351	3	0
1442	33575	10.6474	1.41332	272.584	-54.661	3	0
1443	14259	3.64259	2.88648	80.4075	-1.22377	3	0
1443	45318	3.7041	2.85746	46.2435	-101.63	3	0
1444	24017	4.57156	5.57973	79.4778	240.744	3	0
1446	25436	14.0974	9.15045	160.54	731.518	3	0
1446	31238	14.1608	9.13927	289.24	14.5173	3	0
1446	52706	14.1298	9.27078	526.74	-12.1658	3	0
1447	29133	14.4563	15.4324	34.7537	738.424	3	0
1447	29530	14.4318	15.3597	-484.721	-564.979	3	0
1447	35049	14.541	15.3676	0	0	0	0
1450	12500	10.279	1.60822	298.523	29.3462	3	0
1450	51412	10.2229	1.5909	28.5529	-93.5528	3	0
1452	33942	2.63698	11.3997	20.3333	-65.941	3	0
1454	23545	20.8824	6.05905	133.645	342.465	3	0
1458	20341	26.733	8.2264	63.7138	-452.551	3	0
1458	48834	26.6409	8.18544	234.744	-22.1564	3	0
1461	28038	3.88165	4.75956	39.0749	216.467	3	0
1461	41361	3.9295	4.65351	56.9261	-261.436	3	0
1462	36350	6.62584	5.38095	38.8026	134.686	3	0
1464	16801	1.85664	12.4296	88.8652	-257.189	3	0
1469	12268	4.38334	2.4806	82.2451	20.715	3	0
1470	11864	7.69941	3.93879	68.9233	144.717	3	0
1470	18044	7.68447	4.00155	-13.869	-492.716	3	0
1470	34921	7.80721	3.96855	64.7003	220.309	3	0
1471	10635	15.3185	1.98455	40.4569	116.78	3	0
1473	17339	11.1798	12.9693	421.1	-640.184	3	0
1473	31459	11.087	12.9942	-706.964	624.527	3	0
1474	13721	10.5981	3.02136	204.496	-99.7674	3	0
1474	34483	10.5738	2.96128	36.7281	74.8568	3	0
1475	32163	10.4774	9.65668	142.1	-974.558	3	0
1479	29458	8.43965	7.23466	-228.429	48.7821	3	0
1479	33309	8.37115	7.22121	405.56	-10.1928	3	0
1479	42198	8.45845	7.30171	46.3687	205.67	3	0
1480	35434	2.19714	6.09726	-63.7116	-91.4335	3	0
1481	23538	8.90643	12.7765	-151.131	54.0067	3	0
1486	29090	25.9146	2.70721	-11.0912	2.20323	3	0
1486	32412	25.8844	2.76865	66.7669	-65.4878	3	0
1486	33739	26	2.82949	55.7633	-37.6154	3	0
1488	21019	9.48922	13.9035	888.152	-70.2504	3	0
1488	48354	9.45733	13.9521	210.759	478.647	3	0
1489	37624	6.32188	8.24476	221.943	-311.084	3	0
1491	32737	7.76961	7.76893	90.1536	499.19	3	0
1492	19008	13.3867	5.62501	87.3756	-691.078	3	0
1492	44018	13.4428	5.52402	271.086	811.685	3	0
1492	47502	13.4783	5.66663	211.378	384.615	3	0
1495	28400	26.5749	4.68175	28.2659	117.574	3	0
1497	24334	9.55767	9.75249	-240.536	-228.907	3	0
1497	34759	9.551	9.69544	58.0539	267.585	3	0
1498	52358	7.12548	8.1824	0	0	0	0
1500	16440	26.7041	5.93549	28.5639	113.6	3	0
1500	29125	26.7692	5.86089	69.3629	79.7389	3	0
1501	50849	3.29042	4.56043	36.3973	36.6358	3	0
1501	52673	3.34042	4.61625	94.0639	-17.3341	3	0
1503	11075	19.1619	1.734	226.725	-4.02517	3	0
1504	12254	5.38757	2.15567	170.445	-439.363	3	0
1504	40474	5.3651	2.09386	-184.455	127.271	3	0
1506	46092	24.9484	2.94964	134.237	8.85226	3	0
1509	41824	10.3526	15.7171	2158.28	283.1	3	0
1513	18955	4.71101	8.81394	121.537	303.622	3	0
1521	17262	20.7208	4.60487	395.167	-23.3283	3	0
1523	22480	7.19636	15.5992	-211.79	156.9	3	0
1523	38126	7.10497	15.561	-134.057	-60.7928	3	0
1523	52281	7.17947	15.6541	-183.355	-72.4805	3	0
1524	22634	10.8584	1.93642	17.4881	-151.517	3	0
1527	22024	16.0545	13.6296	-318.537	-43.3524	3	0
1527	25995	16.0546	13.7575	285.315	809.992	3	0
1527	36571	16.1224	13.6312	61.1932	-39.4605	3	0
1528	20270	3.74898	6.91515	27.4941	157.714	3	0
1528	34977	3.63164	6.93662	80.5067	116.861	3	0
1530	11077	23.7282	6.34732	-25.1967	-93.941	3	0
1537	51680	10.1996	13.0576	1176.58	-361.518	3	0
1538	25567	26.8309	8.58021	-139.501	-314.011	3	0
1542	28257	21.3859	5.7908	103.667	-292.471	3	0
1542	33206	21.4433	5.74523	83.546	365.443	3	0
1551	27507	6.96718	7.42501	-78.06	18.5732	3	0
1551	34696	7.06259	7.42432	435.814	53.896	3	0
1551	50589	7.00953	7.33021	326.532	-387.359	3	0
1552	17232	5.89375	8.41651	165.774	-477.047	3	0
1555	24445	2.61858	5.05795	64.2532	-63.2027	3	0
1555	25899	2.73201	5.02018	224.128	8.31503	3	0
1556	35493	3.29372	6.2269	182.53	13.8438	3	0
1556	48537	3.35863	6.31824	221.599	-100.539	3	0
1563	21816	11.257	2.07784	153.577	17.2235	3	0
1565	12528	9.96512	14.4997	-355.371	1487.99	3	0
1568	31418	5.70838	11.9941	205.066	-177.869	3	0
1568	50043	5.71906	11.8997	-55.0277	634.816	3	0
1568	51623	5.61303	11.8967	324.912	-276.403	3	0
1572	24179	9.9045	1.15307	213.694	23.5944	3	0
1580	14190	15.822	15.5181	68.9049	86.6866	3	0
1580	44390	15.698	15.5105	-359.351	-341.849	3	0
1581	16220	9.68564	15.3994	114.325	-2602.54	3	0
1583	21674	2.35135	10.104	-122.034	-23.6796	3	0
1583	43449	2.26413	10.1697	31.4477	194.013	3	0
1583	49296	2.31248	10.1939	-269.082	68.1851	3	0
1584	17964	1.57004	14.8793	-112.546	-12.3521	3	0
1585	17942	6.84346	2.06646	23.4511	399.867	3	0
1587	37948	16.1662	3.32501	-100.873	-161.733	3	0
1587	45337	16.0618	3.27505	-201.805	-116.06	3	0
1588	23161	5.09643	4.48806	118.957	235.307	3	0
1588	26399	5.23892	4.50107	109.647	143.588	3	0
1588	32164	5.21069	4.44208	0.0182168	46.7261	3	0
1590	25536	7.44264	10.5335	102.67	746.866	3	0
1590	47693	7.31601	10.5057	261.077	-124.951	3	0
1591	16495	7.42365	4.13923	94.9122	477.974	3	0
1591	27106	7.47788	4.12615	124.943	-38.5205	3	0
1591	27383	7.5127	4.17385	42.136	138.355	3	0
1598	14028	6.65417	10.4285	-200.055	-96.5934	3	0
1598	17893	6.61061	10.3428	138.357	552.019	3	0
1598	34966	6.71811	10.4171	280.462	-77.3381	3	0
1598	42837	6.68139	10.2955	95.4285	-626.186	3	0
1613	15544	5.82287	8.17003	218.182	-210.473	3	0
1615	12948	5.64135	9.63515	136.883	573.168	3	0
1615	24945	5.5463	9.6478	66.9995	-267.658	3	0
1618	15281	18.7776	8.45425	82.2128	-366.589	3	0
1618	29976	18.7995	8.51212	245.261	121.41	3	0
1619	42460	8.89923	7.71154	196.499	-712.133	3	0
1621	10162	23.7503	1.76635	-45.7108	23.2125	3	0
1621	18297	23.6792	1.70101	-13.7596	97.0984	3	0
1622	41395	11.6578	3.87652	216.133	-180.827	3	0
1624	11908	2.14733	7.35495	96.5484	-8.24174	3	0
1644	50177	4.97437	13.3463	-252.478	150.708	3	0
1644	52097	5.03067	13.2596	-362.66	237.017	3	0
1654	15607	7.18357	6.36732	108.736	-433.962	3	0
1654	16104	7.18379	6.46432	120.845	123.435	3	0
1654	45011	7.09717	6.40273	51.0184	374.343	3	0
1654	45556	7.1192	6.4623	-68.1643	-125.811	3	0
1657	17526	14.1696	3.62706	208.206	-306.453	3	0
1662	10729	17.8534	7.27542	156.118	-57.5788	3	0
1662	17066	17.9718	7.30404	-195.811	165.236	3	0
1663	45378	23.6484	9.36041	25.0824	349.101	3	0
1666	24275	26.4006	8.92317	-82.9702	-230.324	3	0
1667	19604	24.6024	1.29192	100.316	13.9393	3	0
1667	23724	24.6887	1.18685	70.4699	-85.347	3	0
1667	25085	24.6107	1.14549	53.5852	4.88337	3	0
1667	51423	24.5567	1.18182	-27.3982	-36.9923	3	0
1673	19944	9.37141	15.3245	139.086	-322.863	3	0
1675	27914	11.2356	5.84656	182.604	15.3269	3	0
1678	16092	3.10519	2.79073	63.279	-27.6322	3	0
1680	12804	1.41814	7.32117	138.524	8.58822	3	0
1680	25080	1.38691	7.2642	26.6335	-15.3962	3	0
1680	29851	1.3867	7.37369	76.6591	-179.223	3	0
1683	10531	8.87991	12.1946	-108.231	-453.089	3	0
1683	13685	8.80966	12.3197	145.506	-1234.1	3	0
1690	15133	26.5404	1.8104	44.1858	4.63557	3	0
1692	15587	10.3891	2.23053	122.947	-459.617	3	0
1692	29578	10.4082	2.13109	244.592	29.77	3	0
1692	41207	10.4503	2.24217	241.66	251.194	3	0
1695	26039	15.4701	9.43256	99.3066	-510.315	3	0
1695	47433	15.5277	9.5235	337.497	376.948	3	0
1695	50446	15.6138	9.43664	162.622	-151.311	3	0
1698	47420	3.42332	12.3473	-261.935	-76.9049	3	0
1700	12745	25.413	4.87	155.364	-27.9739	3	0
1700	51034	25.5104	4.83031	90.5609	3.81855	3	0
1703	21228	6.78733	2.58501	89.5252	4.86269	3	0
1703	23394	6.76948	2.53217	28.7874	-112.255	3	0
1703	27816	6.8689	2.53782	99.6069	319.102	3	0
1707	49891	3.50676	12.7392	31.4282	-358.943	3	0
1708	33255	11.4822	2.39264	168.354	67.78	3	0
1708	36447	11.4174	2.40386	365.208	34.2185	3	0
1710	13097	8.45339	5.43717	53.4638	-621.075	3	0
1710	36895	8.55212	5.43442	139.855	435.868	3	0
1710	46485	8.44946	5.34722	165.126	418.768	3	0
1716	11769	26.0311	3.09165	51.6521	0.316919	3	0
1716	33739	26.0196	2.95356	58.8336	48.9862	3	0
1719	25881	12.5876	13.0622	31.0974	-1606.31	3	0
1719	36377	12.5517	13.1228	249.905	729.63	3	0
1719	42676	12.4968	13.0477	77.6251	1629.82	3	0
1725	33093	17.5464	12.2938	-20.2864	665.121	3	0
1725	41012	17.5455	12.3982	-145.236	417.07	3	0
1725	46808	17.5879	12.3462	89.5122	-436.253	3	0
1727	17691	2.67674	2.51771	121.334	102.564	3	0
1727	32860	2.76481	2.56802	44.8145	-3.25533	3	0
1731	38521	1.84516	14.7093	-153.135	25.6034	3	0
1731	38713	1.77781	14.6488	23.9921	-2.21412	3	0
1733	41009	7.34115	13.7138	-308.073	386.838	3	0
1736	32517	24.8405	4.9392	19.4401	-79.027	3	0
1737	39694	26.3824	4.69794	126.637	9.06722	3	0
1738	44041	20.6094	9.81049	213.785	-23.823	3	0
1741	17076	26.0956	2.10949	51.9892	-22.1888	3	0
1742	46992	13.4238	9.09274	-318.241	-358.013	3	0
1748	36150	18.6637	1.77808	82.4728	-426.28	3	0
1748	40288	18.7372	1.83386	96.4285	585.447	3	0
1748	49096	18.7556	1.74689	160.906	-112.027	3	0
1750	12401	2.8387	13.4534	26.8994	76.4845	3	0
1751	24884	14.0989	11.3415	256.39	-1.41959	3	0
1751	28957	14.1357	11.227	368.084	-49.9125	3	0
1755	11896	6.43299	8.75442	241.072	25.52	3	0
1761	37196	21.8119	4.11199	120.963	-596.131	3	0
1761	47227	21.7172	4.14004	84.0871	103.997	3	0
1764	18310	12.1901	13.261	467.232	-1261.21	3	0
1764	34415	12.1947	13.327	57.6621	1300.12	3	0
1764	36060	12.1231	13.2472	581.876	1322.55	3	0
1772	18633	15.1664	9.34482	550.512	1.07358	3	0
1773	12872	11.0914	6.74068	4.74174	-335.607	3	0
1773	52213	11.1731	6.75045	297.105	452.037	3	0
1775	34241	2.38784	8.47149	91.2592	168.11	3	0
1775	48902	2.27613	8.45886	80.1609	5.27083	3	0
1776	12660	26.6505	2.0132	35.5786	20.6391	3	0
1776	27956	26.5944	1.99282	13.4309	0.792334	3	0
1776	50011	26.6249	2.09367	33.1191	4.53577	3	0
1779	10991	15.1047	1.5325	174.484	-147.013	3	0
1779	22079	15.0726	1.62759	183.479	143.114	3	0
1779	42289	15.052	1.53505	77.5212	-17.5817	3	0
1780	33569	7.8121	9.50145	303.198	-78.059	3	0
1784	35597	18.4544	7.61552	135.069	-169.27	3	0
1784	42170	18.5247	7.67765	210.304	292.598	3	0
1790	20835	4.50101	5.87726	100.746	158.52	3	0
1790	44299	4.59046	5.83458	53.8931	348.196	3	0
1792	15570	8.67553	11.4652	141.805	-287.145	3	0
1793	31961	21.8419	1.44135	44.0843	-16.5531	3	0
1793	38670	21.8923	1.41143	1.53102	0.431499	3	0
1799	20457	13.241	11.2253	573.689	1840.4	3	0
1799	33714	13.3137	11.3517	452.835	565.125	3	0
1800	22161	8.10136	11.1942	570.191	-557.64	3	0
1800	38507	8.02815	11.0837	661.609	167.025	3	0
1805	12913	18.29	3.46825	201.458	-369.919	3	0
1805	21495	18.2973	3.40302	-245.979	-46.3223	3	0
1805	44294	18.4282	3.44236	-232.489	127.498	3	0
1810	18460	4.42479	12.1796	14.5754	544.194	3	0
1814	10278	6.66928	12.8088	91.095	55.4017	3	0
1814	12938	6.70471	12.924	-331.283	-551.488	3	0
1814	43304	6.7929	12.8513	269.574	729.246	3	0
1816	18646	6.97806	2.13983	145.334	-234.035	3	0
1816	44327	6.92147	2.2493	111.497	-80.1154	3	0
1817	39469	2.09068	12.6633	64.7872	229.276	3	0
1821	20500	7.32201	9.64075	24.5068	-109.814	3	0
1821	30319	7.30212	9.74207	-508.664	-10.6012	3	0
1821	43903	7.41653	9.69696	-160.197	338.844	3	0
1822	17527	16.8637	8.71062	282.907	-12.3922	3	0
1822	51058	16.7861	8.78596	350.546	-557.295	3	0
1824	11559	11.3013	12.7431	618.616	-11.8948	3	0
1824	19255	11.3636	12.8349	-198.583	1171.37	3	0
1834	37745	2.1738	6.93151	64.7261	110.914	3	0
1834	41596	2.12377	7.04515	19.2634	-76.2369	3	0
1834	45505	2.07405	6.94521	27.7126	52.9884	3	0
1835	19841	3.62926	13.8775	-6.6847	-89.3814	3	0
1837	16078	12.9362	15.1778	-907.872	189.743	3	0
1841	12274	18.9654	9.42422	0	0	0	0
1844	30996	4.11999	5.39302	47.3508	-87.9786	3	0
1844	39926	4.08088	5.43648	134.167	42.7294	3	0
1847	20643	5.58545	14.032	-410.297	-65.4539	3	0
1848	12025	15.0122	8.55037	124.61	-854.469	3	0
1849	19323	13.9267	7.64774	367.384	255.854	3	0
1849	38605	13.9943	7.63411	-385.826	-268.658	3	0
1850	11079	16.2781	12.3908	250.109	-473.365	3	0
1856	37207	14.7441	11.3717	675.129	65.8118	3	0
1861	30311	24.3215	9.14097	0	0	0	0
1861	40961	24.2225	9.13803	7.12717	-175.39	3	0
1864	10926	12.028	11.4264	909.51	-77.8473	3	0
1864	38856	12.0773	11.4712	15.7724	307.281	3	0
1865	10663	16.0068	14.7856	-112.193	36.7201	3	0
1865	45742	15.9424	14.7993	-498.08	-179.691	3	0
1870	45117	4.78528	14.8692	28.2334	-63.2415	3	0
1872	46445	17.5575	3.79198	347.55	38.7555	3	0
1873	13214	9.42437	4.10499	45.9251	307.33	3	0
1874	21000	20.4905	1.23378	45.3002	-85.3516	3	0
1874	25138	20.5419	1.27236	133.107	32.3339	3	0
1880	32786	3.53924	15.4604	-118.406	0.527019	3	0
1881	29562	19.4346	9.2735	128.196	-53.0189	3	0
1882	40244	19.8913	2.98897	36.7455	-281.162	3	0
1883	33335	22.9007	4.32942	142.799	-137.327	3	0
1883	46257	22.968	4.3845	33.8809	315.198	3	0
1885	17367	12.2619	5.62762	87.4986	-454.453	3	0
1885	23909	12.2936	5.56688	158.119	9.30023	3	0
1887	51451	20.6841	10.3549	90.7013	58.1631	3	0
1888	29818	7.44397	13.6023	97.0887	-275.341	3	0
1899	30430	17.7913	10.0142	204.116	13.8956	3	0
1899	47165	17.724	10.0276	-98.7892	62.5991	3	0
1900	17945	12.5365	12.539	453.735	-746.113	3	0
1900	38586	12.5829	12.442	837.093	83.8082	3	0
1900	48776	12.5209	12.4808	-368.874	-589.201	3	0
1903	20530	7.95599	10.8618	-98.345	517.265	3	0
1903	51281	8.0437	10.8209	-243.391	207.689	3	0
1904	36603	2.82685	5.32144	91.0647	-31.5507	3	0
1907	28829	6.84088	12.4459	-546.385	44.9958	3	0
1907	52612	6.81013	12.3878	203.187	503.458	3	0
1909	21045	12.5869	11.073	177.486	317.722	3	0
1915	11181	9.62685	14.6696	-1325.95	646.356	3	0
1918	33513	1.91252	1.33312	71.4507	-3.36863	3	0
1920	23502	13.5046	7.71248	-173.162	71.886	3	0
1920	34137	13.3768	7.71337	-129.143	-254.173	3	0
1926	13353	8.40764	13.6099	-742.853	76.8773	3	0
1926	46508	8.48455	13.6312	208.097	-665.419	3	0
1926	48610	8.51429	13.5348	-545.925	586.923	3	0
1928	18511	26.4552	2.38201	41.2105	-30.869	3	0
1929	19459	9.25131	9.5223	183.264	529.339	3	0
1929	23792	9.22328	9.45326	111.946	-1068.61	3	0
1929	44204	9.14083	9.57272	205.898	-168.641	3	0
1932	14381	15.01	13.5982	0	0	0	0
1932	19823	15.0525	13.6526	366.142	-38.1585	3	0
1932	41184	14.9462	13.6098	126.486	386.927	3	0
1933	12817	6.43575	8.93442	73.2211	-106.74	3	0
1933	50873	6.39154	9.04278	-134.097	-248.855	3	0
1937	17570	13.1143	6.20546	-119.298	-664.595	3	0
1938	21336	14.3399	10.7352	333.691	1996.67	3	0
1938	40009	14.435	10.8226	-474.189	-993.675	3	0
1942	16966	2.68062	14.9501	-45.4698	30.2674	3	0
1944	16795	2.88977	7.31945	123.901	-30.1032	3	0
1944	25300	2.92698	7.25924	156.782	175.03	3	0
1944	48157	2.79886	7.20806	246.866	-189.018	3	0
1948	32605	25.3915	9.14834	128.287	120.269	3	0
1951	43209	15.8043	11.6738	247.361	902.938	3	0
1951	52553	15.8388	11.5574	567.103	-444.881	3	0
1954	11664	12.6216	15.4774	417.26	1552.1	3	0
1954	39609	12.7119	15.4577	873.585	-999.436	3	0
1957	37163	3.92423	12.0186	-86.8741	-6.90192	3	0
1957	41449	3.98686	12.0151	-336.937	212.607	3	0
1957	42447	3.9338	12.12	-236.787	-60.8762	3	0
1960	35559	14.107	2.40148	42.9097	154.507	3	0
1964	21362	8.83217	14.1686	-127.001	85.5527	3	0
1964	47890	8.7476	14.2167	-756.285	54.8989	3	0
1967	15848	1.57586	4.01602	88.3409	50.6535	3	0
1967	37846	1.51284	4.02848	84.4533	-116.407	3	0
1969	12548	8.0057	3.63378	206.097	-15.1655	3	0
1969	47019	7.94173	3.62627	143.228	141.004	3	0
1981	10639	9.13994	8.42185	64.365	409.696	3	0
1981	50490	9.10854	8.34551	380.054	-516.092	3	0
1986	35927	10.4853	12.0058	428.531	-34.6496	3	0
1987	33545	7.02916	2.90145	286.395	5.9236	3	0
1987	52095	6.98972	3.02454	137.867	-155.707	3	0
1989	41284	11.9425	6.89017	179.113	-847	3	0
1989	42127	11.9113	6.9904	362.735	55.7943	3	0
1989	42133	11.881	6.87133	280.368	298.032	3	0
1992	16267	16.9613	8.32157	21.2647	258.352	3	0
1992	16901	17.0304	8.39948	53.4354	687.417	3	0
1992	35342	17.0793	8.33714	254.37	-1110.78	3	0
1993	15422	18.0301	8.91106	247.777	-1.61023	3	0
1997	22666	8.20132	13.2294	567.248	-221.375	3	0
1997	36246	8.21909	13.3249	-708.652	-24.0468	3	0
1999	21859	7.71441	13.7821	265.628	-17.4195	3	0
2003	30676	26.8828	2.46987	48.3806	8.79968	3	0
2005	27501	26.4693	4.0089	9.5826	-7.26913	3	0
2008	27511	7.06029	12.7731	141.057	170.278	3	0
2008	51246	7.15994	12.7967	480.19	54.8455	3	0
2013	23701	6.52869	13.9992	-78.499	-192.262	3	0
2013	27376	6.59217	14.0915	221.171	-36.262	3	0
2013	49880	6.48559	14.1033	-283.671	-64.4844	3	0
2017	27533	10.9356	4.47501	161.488	-282.006	3	0
2017	37211	10.9379	4.40366	9.37344	172.452	3	0
2018	21555	12.795	6.27356	466.206	1.2436	3	0
2018	41534	12.8484	6.31823	122.389	-159.637	3	0
2022	27738	3.70812	4.50918	62.1173	-85.648	3	0
2023	15019	16.5986	6.28063	389.972	-57.3635	3	0
2025	25735	12.209	14.3114	-409.79	-416.536	3	0
2031	15102	1.2998	12.6994	31.8486	246.72	3	0
2035	27322	11.2611	5.57782	-7.32555	235.497	3	0
2037	24134	4.00444	13.001	-340.857	36.9505	3	0
2037	37179	4.06173	12.9961	23.5733	-176.362	3	0
2038	48680	19.3436	4.34025	82.2353	66.209	3	0
2040	26658	4.51869	15.6837	-47.9034	8.72169	3	0
2040	40296	4.48421	15.6256	-172.135	44.9464	3	0
2042	21363	23.3679	3.78389	89.978	-90.6791	3	0
2042	43200	23.2945	3.84538	34.6726	186.51	3	0
2044	13241	14.4872	13.4896	265.148	-598.438	3	0
2044	31969	14.3787	13.44	-29.6024	392.986	3	0
2046	14295	13.5696	3.23365	101.788	140.474	3	0
2046	51581	13.58	3.17006	28.6343	-4.83104	3	0
2049	14366	3.49598	6.76138	221.357	17.0383	3	0
2049	34977	3.56767	6.85891	55.8274	-6.35288	3	0
2049	51840	3.63051	6.80878	249.499	12.9641	3	0
2053	16941	26.1115	4.00489	120.662	-21.8167	3	0
2053	23663	26.1386	4.06932	30.9007	25.2104	3	0
2053	43575	26.2085	4.08159	49.6481	-52.3914	3	0
2054	24000	20.8619	1.1969	13.9654	244.287	3	0
2055	13182	21.2085	2.46977	89.1399	-25.4101	3	0
2055	31278	21.1256	2.58323	134.377	-4.42233	3	0
2056	24860	24.7024	4.27988	74.8967	-219.705	3	0
2056	25279	24.7617	4.22517	50.6087	8.02122	3	0
2056	49769	24.7403	4.35422	156.781	162.8	3	0
2056	50651	24.8241	4.25266	188.45	10.233	3	0
2057	19575	22.8857	3.37086	52.7893	-87.9115	3	0
2057	26646	22.788	3.33455	58.1705	-33.2352	3	0
2057	39059	22.8185	3.39189	154.928	10.9782	3	0
2059	14054	4.8282	1.33609	80.0932	-18.3846	3	0
2059	17677	4.76065	1.35094	191.32	-4.68912	3	0
2063	30634	12.4106	1.1119	129.843	8.10277	3	0
2066	16139	24.2825	9.57674	45.127	-8.72766	3	0
2066	45963	24.2354	9.46145	-401.276	105.411	3	0
2067	24132	1.88535	13.4905	-95.1248	311.884	3	0
2067	42367	1.85344	13.4326	34.8914	-101.455	3	0
2070	45380	10.8516	3.75469	331.166	-205.016	3	0
2075	25744	1.09239	5.74688	120.702	72.926	3	0
2079	33227	13.633	5.51297	-616.602	118.126	3	0
2080	15029	16.7655	9.76677	200.554	-654.065	3	0
2080	20091	16.7376	9.83838	73.7514	561.602	3	0
2080	28422	16.7037	9.72187	184.425	1012.35	3	0
2080	49457	16.6538	9.81977	354.395	-365.265	3	0
2081	29997	14.2295	13.4626	-235.115	1506.13	3	0
2081	31969	14.3075	13.4483	1035.56	2.83703	3	0
2082	17547	15.02	12.676	-568.381	5115.94	3	1
2082	20047	15.1139	12.7269	-4080.42	21.9103	3	1
2082	49787	15.026	12.804	281.073	178.506	3	0
2084	25789	11.2417	2.40135	57.9533	-672.198	3	0
2085	10508	16.2326	4.6194	83.0078	751.571	3	0
2085	33487	16.2967	4.63308	237.387	-258.391	3	0
2088	44557	2.70246	9.40099	163.484	-2.62702	3	0
2088	45456	2.58965	9.40194	157.894	29.6851	3	0
2090	17064	8.56177	6.27896	335.032	-387.411	3	0
2090	23591	8.57002	6.41175	412.396	76.2167	3	0
2094	47569	22.217	6.39663	0.32008	-54.5347	3	0
2097	13926	16.9175	7.73362	10.3743	-429.231	3	0
2097	23728	17.0638	7.76012	113.931	209.635	3	0
2097	52191	16.9334	7.79492	286.888	-378.301	3	0
2097	52670	17.0072	7.67525	380.726	478.289	3	0
2099	15691	16.5615	9.32976	523.163	34.0644	3	0
2100	28063	20.8663	7.6542	-19.9441	-103.047	3	0
2100	29739	20.946	7.75817	15.8318	318.584	3	0
2101	10733	17.7836	2.4583	326.095	-10.5446	3	0
2101	48993	17.7058	2.51045	37.394	-397.237	3	0
2103	39891	8.16688	1.75135	0.607481	-156.812	3	0
2103	44119	8.23875	1.75001	72.02	384.892	3	0
2107	32529	24.5907	9.46527	106.318	-29.1318	3	0
2108	34252	11.7784	6.25626	270.418	-477.029	3	0
2108	49154	11.7572	6.37227	230.971	10.4025	3	0
2112	16145	26.8161	5.39652	22.4981	-69.1947	3	0
2112	28762	26.8731	5.37715	-29.0742	121.073	3	0
2119	11494	9.77805	11.1384	-708.957	-246.457	3	0
2119	14082	9.79841	11.1984	267.251	-850.275	3	0
2119	32156	9.81583	11.0873	390.047	18.8322	3	0
2124	24392	14.5671	6.44329	-341.079	160.363	3	0
2124	36020	14.4766	6.41737	-193.527	-335.232	3	0
2127	20756	16.4954	7.57079	104.226	-169.486	3	0
2133	13778	19.2366	11.6374	163.366	-246.463	3	0
2133	17330	19.1207	11.6992	118.208	80.256	3	0
2133	33226	19.1753	11.7272	-60.5436	137.211	3	0
2133	43540	19.1609	11.5959	-290.117	115.33	3	0
2142	10786	3.89535	10.0509	93.6094	227.515	3	0
2142	16374	3.99407	10.1263	156.601	-27.9761	3	0
2142	30065	4.03654	10.044	123.348	491.453	3	0
2142	46815	3.93269	10.1234	-166.983	-100.601	3	0
2143	37350	6.25379	1.7573	258.815	28.3249	3	0
2147	19728	14.947	12.4071	712.708	-374.575	3	0
2147	45693	15.051	12.3226	748.394	-7.61293	3	0
2149	10754	16.9054	9.42395	211.905	675.133	3	0
2149	18217	16.9624	9.35076	206.208	-181.342	3	0
2152	12178	26.5563	3.847	52.4904	42.936	3	0
2153	32745	12.098	2.52999	-366.601	441.271	3	0
2162	20014	15.1268	12.4906	215.187	-218.858	3	0
2162	31072	15.2454	12.4487	343.331	40.9581	3	0
2167	14130	4.24533	10.0652	93.8909	21.2484	3	0
2167	43419	4.16683	10.0878	-577.546	-34.4977	3	0
2167	49437	4.23928	10.01	-153.799	-25.1518	3	0
2168	35693	11.9153	9.00939	454.494	-670.591	3	0
2169	22060	5.54666	3.42171	161.911	317.847	3	0
2170	45372	1.73927	14.9583	-25.6496	51.1001	3	0
2173	22716	23.3329	5.555	22.0574	220.648	3	0
2173	41282	23.2934	5.4947	61.9178	-158.586	3	0
2175	14629	9.78633	12.8916	218.284	1334.99	3	0
2178	26314	10.8215	8.43489	482.689	76.0013	3	0
2181	40845	26.4908	7.55653	-26.7807	-83.1527	3	0
2181	41366	26.5707	7.61188	45.9188	-121.723	3	0
2182	36172	18.5597	8.78435	-211.881	520.157	3	0
2182	48012	18.5236	8.82957	163.593	-690.749	3	0
2184	20686	25.8523	6.56815	-99.744	143.951	3	0
2184	50195	25.9115	6.67746	18.7789	-394.531	3	0
2185	44100	22.7429	3.81308	-161.446	-113.886	3	0
2186	13332	17.6747	4.51709	262.1	478.429	3	0
2186	14186	17.6547	4.6264	181.458	-242.406	3	0
2186	39170	17.7714	4.57143	131.056	-483.509	3	0
2186	47536	17.7198	4.64505	184.586	30.9621	3	0
2188	52204	9.23471	4.921	29.7707	327.41	3	0
2189	23277	13.6484	1.08354	5.25957	29.0542	3	0
2190	24564	16.775	1.15561	105.947	-75.3731	3	0
2190	39158	16.6804	1.14077	68.3053	-148.111	3	0
2197	35797	6.6364	6.97641	283.437	575.857	3	0
[truncated: 44,648 more rows]
