# Supplementary material for: Study on stability analysis of soil nail reinforced slopes under loading based on the discrete element method
Source: PLoS One. 2026 May 26;21(5):e0350163. doi: 10.1371/journal.pone.0350163 (PMC13210361; doi:10.1371/journal.pone.0350163)
Supplement: S1 File — (ZIP) [file pone.0350163.s001.zip › DATA in PFC/4_14_20000__balls.txt]

id	x	y	radius	vel_x	vel_y	rotation	disp_x	disp_y	ball_type	ball_stress
6	6.92713	3.86868	0.0663017	3.70819e-06	1.04413e-05	0.00805306	-0.00503468	-0.0118391	0	40861.9
7	24.7026	3.68622	0.0661725	4.29067e-06	8.07609e-07	-0.0282397	0.00383128	-0.00270097	0	14748.1
12	3.09551	12.0974	0.0509531	5.295e-06	0.000126743	-0.140266	-0.00693118	-0.00370573	0	1244.15
13	25.4149	9.36414	0.0532987	-2.04318e-06	-1.0451e-05	0.00908472	0.00538427	0.00490753	0	4348.27
17	9.91637	4.62747	0.0733272	-3.96089e-06	1.14599e-06	0.117325	-0.0012022	-0.0189196	0	19664.3
19	6.01018	5.21788	0.05695	4.2878e-06	3.33679e-05	-0.270743	-0.00764763	-0.0145109	0	29026.3
21	10.2155	12.1048	0.0736155	4.30749e-05	1.80247e-05	1.41098	-0.0145978	-0.0900159	0	17046.5
22	18.9602	5.96422	0.0711969	1.49169e-05	6.57965e-07	-0.0113504	0.018352	-0.0140655	0	2686.45
23	24.3644	1.33139	0.0743081	7.83755e-06	-1.95826e-06	-0.0525573	0.000619157	-0.00056364	0	11446.6
24	6.04885	9.71562	0.0702117	2.328e-06	5.07911e-05	-0.128977	-0.0156239	-0.0261865	0	23203.1
25	14.8426	8.51985	0.0650594	1.19023e-05	8.93044e-06	-0.0378508	0.0217884	-0.0443104	0	36610.5
32	25.7614	7.94217	0.0623302	1.09148e-06	-1.05265e-05	-0.169129	0.00499372	0.00191845	0	7310.04
33	22.924	1.56702	0.0611813	1.32718e-05	2.13674e-06	-0.14628	0.00168837	-0.00109811	0	12779.2
35	10.617	10.7944	0.063695	2.91744e-05	1.86486e-05	0.0902332	-0.00415548	-0.076045	0	49108.6
36	24.9915	7.43622	0.0704374	3.11383e-06	-1.10318e-05	0.186486	0.00775384	0.000115739	0	12291.3
38	1.7723	14.2029	0.0689745	1.31658e-05	0.000109763	-0.037651	-0.00118398	0.00735839	0	3143.73
40	13.153	5.99845	0.059253	-2.21737e-07	7.50641e-06	0.0940915	0.00977969	-0.0300884	0	17799
43	12.1152	7.76619	0.0637265	1.93197e-05	2.75558e-05	-0.748221	0.00604987	-0.0462063	0	19161.7
48	5.14726	13.7445	0.0639966	4.84755e-06	0.00016037	-0.227222	-0.00905481	-0.0097338	0	15599.8
50	26.5878	1.31069	0.0517331	3.38122e-07	3.08833e-08	0.0190531	7.37445e-05	-0.0003619	0	12952
51	2.65421	4.88024	0.0569854	3.54321e-07	2.90547e-06	0.0847916	-0.00332026	-0.00795068	0	20216.3
54	15.9831	4.47965	0.0651129	5.48055e-06	1.70772e-06	-0.0792221	0.0106951	-0.0162788	0	31486.8
55	16.5859	6.06769	0.0526254	3.88683e-06	-3.08665e-06	-0.0644881	0.0175597	-0.0215498	0	1873.49
56	12.4095	5.49454	0.0661494	-1.56533e-06	8.29e-06	0.341652	0.00394044	-0.0263722	0	26954
57	16.9205	12.9362	0.0582426	2.28997e-05	1.71651e-05	0.851137	0.034187	-0.0363451	0	51386.7
59	25.9251	3.14505	0.0655528	-5.02961e-07	-3.4207e-06	-0.0507102	0.0016677	-0.00206885	0	10545.9
60	13.6723	9.77672	0.0743989	2.02674e-05	1.13521e-05	0.458339	0.0210334	-0.0604664	0	63615.5
63	15.5912	9.04596	0.0727707	2.46134e-05	3.21968e-06	-0.160632	0.0272504	-0.0427839	0	25647.3
66	8.00033	1.56704	0.0646488	9.59134e-07	4.90661e-06	0.132936	-0.00108832	-0.00280153	0	29538.3
67	5.23563	9.40255	0.0715959	-6.94513e-07	4.80389e-05	0.14576	-0.0127507	-0.0202333	0	26315.7
68	12.13	6.04538	0.0507543	6.09081e-08	1.17265e-05	-0.301545	0.00509393	-0.0301542	0	23154.3
69	10.6199	5.94728	0.0718533	4.54908e-06	2.7354e-05	0.0176677	-0.00175708	-0.0301787	0	33537.3
70	13.4866	3.9169	0.0749461	2.42621e-06	1.4846e-05	-0.103763	0.00477656	-0.0145562	0	27520.3
73	15.8733	5.42678	0.064192	1.99825e-06	-3.5749e-07	-0.281474	0.0130299	-0.0203243	0	9216.12
74	14.5825	11.9437	0.061199	6.47795e-06	2.35131e-06	0.0109709	0.0329614	-0.0705207	0	6720.69
76	11.613	7.5278	0.0540018	1.30612e-05	2.38413e-05	0.352185	0.00229016	-0.0446205	0	36610.1
77	23.6512	2.41517	0.0628765	3.31372e-06	1.26691e-06	0.0863541	0.00352847	-0.00184894	0	13170.5
84	6.35682	15.0411	0.0626555	2.93659e-05	0.000131865	-0.548924	-0.00117085	-0.0172634	0	7791.2
89	23.1088	6.97957	0.0689511	2.12607e-06	-2.6333e-05	0.14543	0.0129298	-0.00421724	0	16085.3
93	23.132	9.16632	0.0539827	1.7894e-06	-2.29706e-05	-0.134645	0.0148957	0.000161729	0	20113.4
94	21.0553	2.22177	0.0603816	-7.08673e-06	-5.60578e-06	-0.0390586	0.00490448	-0.00315295	0	10254.2
97	5.31637	12.6887	0.0572822	-1.27962e-05	0.000129862	-0.248264	-0.0129735	-0.0157579	0	25512.7
98	10.2214	12.2302	0.0520917	3.45481e-05	1.27109e-05	2.42321	-0.0142441	-0.0920362	0	11262.3
106	2.2045	5.6685	0.0610708	3.42541e-06	2.63626e-07	0.0650611	-0.00284518	-0.00834725	0	20655.1
107	21.119	3.40139	0.0530311	-2.03846e-06	-1.18281e-05	-0.116206	0.00855402	-0.00526562	0	24516.9
109	5.96866	14.5687	0.0657444	3.6047e-05	0.000131725	-0.485938	-0.00464981	-0.0146293	0	4849.89
110	8.76178	7.99549	0.0669978	2.20824e-06	3.9028e-05	0.0708065	-0.00911193	-0.0394784	0	24716.4
111	17.8747	10.168	0.0660148	1.18501e-05	-2.71936e-06	0.246602	0.031681	-0.0269392	0	55969.4
112	18.06	7.82725	0.0692958	1.16568e-05	1.43157e-07	-0.0798967	0.0254104	-0.0219134	0	19073.6
113	17.5591	4.5482	0.0664494	7.95269e-06	3.73844e-07	-0.0278687	0.0121868	-0.0135556	0	13712.7
116	3.79104	6.02188	0.0724108	1.22805e-06	1.37552e-05	-0.0588381	-0.00655483	-0.0109195	0	18053.1
117	12.776	14.2986	0.0528143	1.35643e-05	9.01999e-06	1.25835	0.0168847	-0.148759	0	166674
123	3.73196	14.402	0.0732345	7.62035e-06	0.00023675	-0.374507	-0.00303523	0.00208837	0	6207.7
124	11.2093	10.5687	0.0520857	1.0092e-05	3.13354e-05	0.401501	0.00106889	-0.075423	0	15098.3
125	2.26895	6.98692	0.0506884	1.32833e-07	6.89571e-06	0.0472427	-0.003549	-0.00880191	0	17215.3
126	4.8889	7.58598	0.073449	1.60055e-05	3.19762e-05	-0.116042	-0.00977563	-0.0157839	0	20034.9
129	13.5442	1.84103	0.0556184	-5.8398e-09	3.47758e-06	0.291331	0.00158601	-0.00358674	0	13988.6
130	5.27256	14.7188	0.0635387	3.66331e-05	0.000145497	-0.44509	-0.00299948	-0.00746448	0	3451.35
132	7.35074	3.4757	0.0612998	-6.68067e-07	1.54116e-06	0.166991	-0.00440623	-0.0114401	0	17370.4
135	7.22244	7.42537	0.0671837	1.51601e-05	3.63915e-05	0.232678	-0.0115186	-0.0285369	0	27632
138	25.7839	9.52296	0.0738569	-6.48444e-07	-8.13191e-06	0.228169	0.00420257	0.00623006	0	20368.5
139	7.22258	1.69399	0.0508491	-1.80966e-06	3.60707e-06	0.0654505	-0.00123165	-0.00320485	0	8434.72
140	3.50747	14.8123	0.0542148	3.10904e-05	0.000250192	-0.311247	-0.00141731	0.00411259	0	4855.71
144	14.5312	2.14797	0.0719444	1.05196e-06	5.28625e-06	0.0685395	0.00274853	-0.00459824	0	18954.6
145	3.89095	8.51187	0.0500531	-1.08716e-06	3.87565e-05	0.235558	-0.00831893	-0.0136241	0	132.131
146	13.2494	11.9116	0.0729542	1.54203e-05	2.30878e-05	0.54796	0.0247164	-0.0896103	0	7865.07
147	8.86424	13.7816	0.0591766	3.77966e-05	6.40863e-05	-1.48468	-0.020339	-0.0741887	0	77885.9
148	17.869	2.04119	0.0685789	5.70727e-07	-3.11335e-06	0.0323461	0.00526647	-0.00452124	0	23468.8
149	25.6625	9.72977	0.0702225	-2.59502e-06	-9.64307e-06	0.300417	0.0045731	0.006345	0	4217.17
151	11.4211	4.24314	0.0606199	-1.32284e-06	6.77183e-06	-0.124575	0.000468914	-0.0175745	0	30335.9
152	7.8611	3.29469	0.0747382	-1.40701e-07	-1.6782e-06	-0.0910213	-0.00364598	-0.0101282	0	13001
154	5.82339	15.3624	0.0540798	6.67979e-05	9.84311e-05	-0.444999	0.0015476	-0.010705	0	1991.34
156	16.4073	8.04111	0.0594527	1.90261e-05	-3.98832e-07	0.346138	0.0248096	-0.0314601	0	14546
158	20.4972	5.74634	0.056673	1.21614e-05	-1.15465e-05	-0.0574558	0.0151047	-0.00923462	0	21485.7
159	26.4552	8.16883	0.0580336	1.63064e-06	-8.88728e-06	0.263251	0.00227063	0.00259947	0	19455.6
164	19.2327	1.82475	0.0662468	2.71238e-06	-1.26496e-07	-0.162517	0.00424723	-0.00245474	0	27742.7
165	8.84317	14.9042	0.0686752	6.91171e-05	3.62936e-05	-1.673	-0.00546717	-0.0704714	0	22564.2
166	23.9195	2.38262	0.0612084	6.55822e-06	1.39452e-06	0.111734	0.00308931	-0.00195917	0	15936.2
168	25.6837	4.35644	0.0728704	5.00893e-06	7.79072e-07	0.026247	0.00272687	-0.00256015	0	7239.73
169	1.19848	11.8633	0.0650754	-1.54616e-06	7.21347e-05	0.0460247	-0.000761977	0.00104364	0	3651.69
174	14.9488	15.2723	0.0549835	2.51298e-05	3.33302e-05	1.6643	0.0121805	-0.0695564	0	11145.9
176	8.06965	12.552	0.0631689	-1.06521e-05	3.37956e-05	-0.0494357	-0.0222296	-0.0550401	0	25048.2
179	4.70927	5.60523	0.0500627	3.70379e-06	1.32872e-05	-0.0461242	-0.00726156	-0.0128167	0	16760.8
180	1.94252	1.66859	0.050051	-2.67162e-06	-5.99608e-06	-0.0620136	-0.000376583	-0.00168658	0	17265.7
182	13.0612	6.08335	0.0661618	-4.74778e-06	1.3049e-05	0.202892	0.00941369	-0.0309366	0	17321.9
183	3.90753	15.7125	0.0625571	6.57727e-05	0.000204261	-0.319564	0.00212183	0.00420622	0	1446.95
184	17.0995	12.213	0.0654121	-3.88768e-05	1.59203e-05	0.0619532	0.034348	-0.0340654	0	9263.36
185	13.8198	8.36457	0.0716066	1.43149e-05	2.21384e-05	0.112439	0.0165117	-0.0474278	0	24078
189	23.5619	5.42781	0.0509866	-1.56804e-07	-1.72862e-05	-0.00308835	0.0092532	-0.00385392	0	11783.7
192	3.96355	10.6806	0.0714068	7.62604e-07	6.36333e-05	-0.0602727	-0.0104104	-0.0104122	0	10343.9
193	3.08951	15.3755	0.0615546	8.86746e-06	0.000202386	-0.190748	0.000447711	0.00702499	0	1986.49
194	14.6941	14.0018	0.055082	1.84447e-05	2.19777e-05	0.825843	0.0319323	-0.0811565	0	32042
198	14.0631	5.59964	0.0582414	2.76023e-06	1.60009e-06	-0.230259	0.0101492	-0.0258931	0	40323.6
201	12.1279	5.31975	0.0569031	-1.06078e-06	9.13576e-06	0.452624	0.00238298	-0.0256095	0	52829.6
204	14.5935	7.84157	0.0697578	1.12074e-05	8.65215e-06	0.621056	0.0183721	-0.0397339	0	37953.7
207	10.2445	12.4596	0.0595275	3.63736e-05	1.33559e-05	-0.982807	-0.0171604	-0.100762	0	40476.3
211	20.4863	3.31745	0.0738337	-3.58987e-06	-1.62271e-06	0.0353883	0.00892197	-0.00641545	0	8068.51
213	19.0569	7.95846	0.0544855	8.31839e-06	1.91935e-06	0.303957	0.0254475	-0.0157217	0	39624.8
214	26.8183	8.9688	0.0569992	-8.56339e-07	-8.65479e-06	0.070414	0.00109987	0.00567185	0	3156.03
215	21.7607	8.56285	0.0660345	1.05314e-06	-1.66416e-05	0.200441	0.0195103	-0.0061342	0	15624.3
221	21.8965	1.944	0.0539172	-5.15255e-08	-1.00729e-05	-0.0552553	0.00342137	-0.00217544	0	33615.5
222	13.713	11.8349	0.0686692	3.3249e-06	2.46344e-05	0.728815	0.0282323	-0.0805037	0	23472.3
224	26.3891	1.78929	0.0619406	1.73283e-06	2.64499e-06	-0.0300858	0.000428011	-0.000930007	0	13256.4
225	16.6107	11.6971	0.0542313	1.61509e-05	-8.37466e-06	0.415039	0.0346777	-0.0398204	0	50351.9
226	11.0641	9.0814	0.0668501	-7.45145e-08	1.85072e-05	0.289775	-0.00174097	-0.0588791	0	68243.8
230	3.472	1.07316	0.0538894	-2.41777e-07	-3.03996e-06	0.0488455	-0.000219271	-0.000230396	0	11519.4
231	16.4866	1.55453	0.0716493	2.58896e-07	6.66766e-08	-0.125585	0.00209677	-0.00222008	0	31143.9
232	20.6708	7.95457	0.0732421	8.37352e-06	-3.42898e-06	0.00735143	0.0224693	-0.00950879	0	6545.7
233	18.186	13.1227	0.0515218	2.67954e-05	1.68631e-05	0.566478	0.0304957	-0.0203522	0	8430.69
237	20.4984	2.30994	0.0568839	-4.68749e-06	-4.72469e-06	-0.279947	0.00519062	-0.00269095	0	27623.5
238	12.4673	10.0744	0.0522518	3.26417e-06	2.00132e-05	1.21844	0.0112851	-0.0691169	0	18309.1
245	7.51541	3.32228	0.0743509	-2.15692e-06	-1.64103e-07	0.238984	-0.00362814	-0.0104566	0	22983
246	12.5796	4.86204	0.0579262	-8.79735e-07	6.72399e-06	0.0358309	0.00471478	-0.0227373	0	5721.81
247	14.4136	7.6619	0.0744534	1.0805e-05	9.40124e-06	-0.160962	0.0172695	-0.0393621	0	51239.6
249	23.2681	6.15472	0.056453	1.02161e-06	-1.92253e-05	-0.0831776	0.0108943	-0.00438982	0	12239.4
251	14.1972	15.0499	0.0670332	2.35181e-05	4.56339e-05	1.54217	0.0204479	-0.0964554	0	44310.4
254	8.96865	8.31977	0.0676596	-2.21026e-06	3.31497e-05	-0.742373	-0.0114268	-0.0422963	0	13656
259	4.2567	4.90933	0.0518508	-1.39434e-06	1.15579e-05	-0.10923	-0.00575757	-0.00964927	0	36019
265	20.8613	6.84326	0.0744524	1.19303e-05	-3.33899e-06	-0.0458367	0.0181782	-0.0100428	0	17883.5
268	7.02596	5.39386	0.0659841	2.00704e-06	2.9157e-05	-0.0512302	-0.0080384	-0.0185423	0	22546.7
270	17.9547	6.52913	0.0722776	-8.53754e-07	-3.50339e-06	-0.489414	0.0203095	-0.0189799	0	30991.1
271	7.29132	6.0396	0.0599637	5.38719e-07	5.08747e-05	-0.186264	-0.0084847	-0.0227231	0	17303.3
273	22.8361	8.03943	0.063691	-8.346e-07	-2.46054e-05	-0.098047	0.0147798	-0.00337919	0	6089.96
277	2.3499	13.3509	0.0580283	-5.07632e-06	0.000106205	-0.0244013	-0.00311748	0.00409033	0	4077.81
280	13.7048	9.06213	0.0734476	1.91038e-05	1.4286e-05	0.159102	0.0190498	-0.0522689	0	20320.8
282	12.1356	12.3722	0.054446	1.45917e-05	1.43857e-05	0.661568	0.00947655	-0.104468	0	65273.4
284	12.6785	5.87285	0.0564164	-1.43871e-07	5.22861e-06	-0.512339	0.00501866	-0.0280975	0	27529.7
286	20.0311	3.4187	0.0677922	1.48424e-08	-4.21349e-06	-0.056603	0.009385	-0.0062342	0	11536.8
288	11.7415	7.81514	0.0547113	5.42565e-06	2.9761e-05	0.0773393	0.00310556	-0.0472431	0	50729
289	14.873	15.1674	0.0731574	2.16011e-05	3.71129e-05	1.12746	0.0143471	-0.072936	0	17673
290	26.7066	4.94439	0.0655788	1.13848e-06	-3.24693e-06	-6.65333e-05	0.000655729	-0.00218706	0	17031.1
293	2.84545	15.1487	0.0677	3.1603e-05	0.000164113	-0.159747	-0.000232697	0.00728039	0	4676.55
295	3.70607	10.8123	0.0683585	3.56409e-06	6.48095e-05	-0.254598	-0.0105049	-0.00964376	0	3733.55
298	14.724	14.504	0.0720911	1.5483e-05	2.88953e-05	1.00252	0.0219369	-0.0802697	0	32807.4
300	5.88547	5.55682	0.0512414	4.09389e-06	2.59613e-05	0.127701	-0.00791825	-0.0151261	0	29877
301	17.2336	8.08239	0.0575657	1.66525e-05	9.03456e-07	-0.00262288	0.0260112	-0.0259385	0	21837.6
304	25.2729	4.23951	0.0742154	3.53189e-06	2.32258e-06	-0.0146143	0.00334133	-0.00282392	0	4512.77
305	1.96872	13.7871	0.0640556	8.45971e-06	0.000106717	0.000847	-0.00189461	0.0057944	0	4076.68
306	22.2731	6.80724	0.0674183	2.7137e-06	-2.33279e-05	-0.0374383	0.0144881	-0.00566141	0	9223.67
310	11.0815	5.87082	0.0656974	5.12146e-06	2.30943e-05	-0.161438	0.000581348	-0.0291051	0	55126.8
312	19.1409	8.58748	0.0507272	1.44399e-05	-2.36119e-06	-0.186357	0.0272982	-0.0172922	0	52702.1
313	18.2071	1.94599	0.0586009	2.45521e-06	-5.14938e-07	0.0844817	0.00480272	-0.00344467	0	29211.1
315	6.35291	2.39318	0.0668322	-3.29864e-06	2.81213e-06	0.231011	-0.00264931	-0.00494114	0	15341.2
319	4.11907	8.5608	0.0736573	1.21925e-05	1.31858e-05	0.279093	-0.00951022	-0.013358	0	24326.4
327	3.83485	15.6098	0.0632286	6.4716e-05	0.000208073	-0.280968	0.00162185	0.00441348	0	2696.47
328	18.2677	11.5739	0.0696034	2.41064e-05	3.57926e-06	0.526156	0.0332837	-0.0222706	0	8343.57
330	1.21943	14.9104	0.0605822	1.30249e-05	3.29508e-05	-0.0144192	-0.000367831	0.00900498	0	2491.04
332	1.48481	14.7319	0.0564883	2.91566e-05	7.21911e-05	-0.000869079	-0.000567371	0.00857253	0	3279.42
336	25.4671	8.39984	0.0502189	1.15472e-06	-1.29456e-05	0.0557124	0.00555234	0.00256734	0	28581.3
338	26.4655	7.696	0.0515005	1.58225e-06	-4.07264e-06	0.00747896	0.00168221	0.00150759	0	19789.2
339	23.6809	4.34992	0.0732215	-3.36826e-06	-1.10487e-05	-0.0376048	0.00710098	-0.00364154	0	13333.7
341	26.4776	3.41407	0.0654933	-6.48106e-07	-5.14492e-06	0.00596981	0.000729449	-0.00191517	0	12236
342	26.3396	5.5953	0.0571704	-2.85109e-07	-5.19414e-06	0.0197413	0.00201629	-0.00178654	0	15694.6
348	5.37463	13.0433	0.0659875	-8.41705e-07	0.000154708	-0.657899	-0.0122372	-0.0144942	0	12778.2
350	8.57971	8.25472	0.0516838	5.99849e-06	3.15526e-05	-0.187949	-0.0118465	-0.0414317	0	60204.5
354	24.6108	2.61843	0.0666467	1.26e-05	1.29034e-06	-0.0783149	0.00299242	-0.00231072	0	5666.08
355	13.3702	12.3254	0.0748768	1.33739e-05	1.64536e-05	0.695945	0.0242968	-0.0889421	0	19365.2
358	26.4762	9.15191	0.0682527	-2.215e-07	-8.11145e-06	-0.154689	0.00197506	0.00561599	0	8345.83
359	13.8837	5.01836	0.0661344	4.75334e-06	4.88981e-06	0.373202	0.00783174	-0.0228283	0	37670
362	5.94278	10.056	0.0740584	3.69185e-06	6.36154e-05	-0.0452134	-0.0156134	-0.0256978	0	34526.9
363	14.8127	13.0925	0.0548778	1.59577e-05	1.75499e-05	-0.537119	0.0347324	-0.0719373	0	32794.6
366	26.6787	5.17738	0.0620491	2.95231e-07	-4.52582e-06	0.0164454	0.000742877	-0.00226668	0	16962.9
368	5.35838	7.75128	0.0683189	2.91429e-06	4.9368e-05	0.0896532	-0.0102581	-0.0199053	0	12135.3
370	10.4768	14.7046	0.0502697	9.14579e-06	1.78531e-05	-1.00603	-0.00626138	-0.136821	0	120436
373	10.0439	5.39776	0.0746167	4.06717e-06	1.08678e-05	0.647996	-0.00358316	-0.0246224	0	41387.4
374	4.65272	1.55371	0.0681705	1.05883e-05	-1.24556e-05	0.0202599	-0.0011209	-0.00195674	0	15169.6
375	2.90016	3.71029	0.0650516	2.28015e-07	-5.98696e-07	0.0655793	-0.00246573	-0.00638552	0	16770.5
376	10.8873	2.96624	0.0744426	-8.57676e-06	4.29774e-06	0.20756	0.000298554	-0.0108522	0	43921.3
383	7.87712	8.22994	0.0566434	1.52003e-05	1.71296e-05	-0.354308	-0.012918	-0.0356919	0	17996.4
384	7.08139	9.02087	0.064401	1.08389e-05	1.12633e-05	0.233641	-0.0144699	-0.0339001	0	51499.7
388	21.7424	9.47875	0.0697648	2.96577e-06	-8.26449e-06	0.0289043	0.0213087	-0.00519074	0	15487
392	13.3145	14.3602	0.0671248	3.25442e-06	1.65827e-05	4.77998	0.0318275	-0.117565	0	53966.4
395	4.94682	9.33348	0.067038	-1.17872e-06	5.15585e-05	0.0320534	-0.0115073	-0.0181255	0	32871.8
400	19.3685	9.0654	0.0552619	8.10804e-06	1.30456e-06	0.345096	0.0279465	-0.0154578	0	13969
403	26.7394	7.15556	0.0706882	-8.64635e-09	-1.69743e-06	0.0691261	0.000629425	0.000982078	0	16434.4
406	3.32978	10.828	0.0665292	4.19858e-06	5.05028e-05	-0.0330834	-0.00790806	-0.00788718	0	13746.8
407	5.07106	7.31046	0.0659139	1.20816e-05	4.08795e-05	-0.116059	-0.00965265	-0.0167217	0	25796.9
408	3.40806	1.76806	0.0708068	2.80792e-06	-1.67834e-05	0.0780148	-0.000859323	-0.0019418	0	11234.7
409	6.52207	8.41547	0.0738786	3.22233e-06	3.56866e-05	-0.193341	-0.0136374	-0.0273438	0	22654.8
410	13.2304	8.07366	0.0540482	1.75478e-05	2.37371e-05	-0.206938	0.0129295	-0.0467306	0	38086.4
413	23.2335	1.92134	0.0680833	8.60649e-06	2.10126e-06	-0.0450054	0.00241154	-0.00101433	0	2033
416	4.24535	6.00199	0.0649273	2.143e-06	1.76695e-05	0.0124373	-0.00706824	-0.0118189	0	21964.3
421	24.8846	1.52822	0.0636026	3.97399e-06	-2.40651e-06	-0.0968505	0.000944285	-0.000812858	0	11789.5
423	12.8766	4.52762	0.0538369	4.20138e-06	7.90535e-06	0.184801	0.00394662	-0.0199124	0	29945.8
425	17.7399	7.69028	0.0635653	9.66775e-06	1.91064e-07	0.296827	0.0248557	-0.0229978	0	43400
426	10.3485	7.50561	0.052616	-7.51091e-07	4.50177e-05	-0.536224	-0.0023517	-0.0413578	0	10085.1
428	8.32171	5.75977	0.0518119	-1.30198e-06	2.89167e-05	-0.109854	-0.00698258	-0.0249476	0	28903
431	21.852	5.8094	0.0590341	3.48797e-06	-1.95175e-05	-0.0998855	0.0136012	-0.00631569	0	19999.4
434	25.7606	5.21099	0.0574064	2.71639e-07	-2.01483e-07	-0.167584	0.00331072	-0.00225687	0	20190.6
436	18.068	9.8117	0.0665746	7.75829e-06	-2.32264e-06	0.425588	0.0331284	-0.0252451	0	27687.8
437	14.635	13.3219	0.0621401	2.01871e-05	1.37997e-05	0.932642	0.0368484	-0.0807817	0	23966.7
440	17.0369	6.67753	0.073674	-1.82048e-06	-2.51996e-06	-0.0502831	0.0206035	-0.0230463	0	22705.3
442	8.28295	11.5006	0.073583	9.99278e-06	4.98084e-06	-0.561318	-0.0198571	-0.0573738	0	42432.1
443	5.70115	10.0118	0.0607451	7.43233e-07	6.08632e-05	-0.299435	-0.0151834	-0.02368	0	32502.4
444	16.6234	10.5733	0.0708922	1.8026e-05	6.66888e-06	0.126209	0.0367258	-0.0377301	0	37647.2
445	1.98901	15.7324	0.0627039	-2.18116e-05	0.000117989	-0.0509358	0.000837221	0.0099408	0	2574.46
449	22.1787	3.7085	0.0625854	1.72031e-06	-7.48997e-06	0.112722	0.00777485	-0.00464811	0	11595
451	5.14882	3.46375	0.0541923	-1.3785e-06	-3.30387e-06	-0.0688557	-0.00462311	-0.00740229	0	14376.1
452	12.9321	5.35885	0.0685271	-2.99258e-07	5.95533e-06	-0.121244	0.00506015	-0.0245849	0	36224
453	15.6625	13.2717	0.0664688	1.21753e-05	1.85679e-05	0.209817	0.0359982	-0.058438	0	31175.2
454	12.0087	12.7573	0.064013	1.05742e-05	1.10406e-05	0.831586	0.00888814	-0.114665	0	71937.3
455	8.18228	12.3135	0.0670414	-8.34988e-07	2.06631e-05	-0.992996	-0.0219238	-0.0549926	0	40032.2
457	19.9246	7.67144	0.0674014	5.28437e-06	-4.54422e-06	0.0282927	0.0233772	-0.0120593	0	28366
459	1.26269	3.62026	0.0720698	4.96896e-07	7.21232e-06	0.0510275	-0.000529885	-0.00517922	0	11147.6
460	19.4719	12.0211	0.066915	2.49222e-05	-1.72167e-06	0.386964	0.0296974	-0.0127642	3	10203.1
461	13.5642	15.4211	0.0554754	1.90209e-05	5.02277e-05	2.05513	0.0136064	-0.128309	0	123049
465	9.68243	7.36434	0.0749948	8.67704e-07	3.63522e-05	-0.581737	-0.00607947	-0.0396964	0	12174.1
468	7.89223	11.6671	0.0605431	-3.21675e-06	-2.40625e-06	-0.671793	-0.0195449	-0.0514424	0	20718.5
470	3.68296	6.25103	0.0523271	7.71808e-07	1.16972e-05	0.0395519	-0.0062524	-0.0109014	0	36706.6
472	2.23159	1.46382	0.071164	-1.13479e-06	-5.33161e-06	0.113264	-0.000472542	-0.00139436	0	11679.9
473	4.92581	5.38353	0.0526372	3.1227e-06	1.25389e-05	-0.0932098	-0.00754285	-0.0129027	0	22127.6
474	25.8456	1.11572	0.0640883	1.982e-06	1.41644e-07	-0.0578807	0.000192875	-6.72042e-05	0	1715.31
480	8.83626	4.10434	0.0694584	-2.27565e-06	2.05748e-06	0.0911888	-0.00367399	-0.0160606	0	23976.3
483	23.1669	5.82654	0.0664931	3.5095e-07	-1.73182e-05	-0.0347859	0.0106009	-0.00449705	0	17281
486	8.54451	15.1421	0.0627767	6.98174e-05	2.11803e-05	-1.39533	0.000312371	-0.0598124	0	17839.1
488	23.595	5.74736	0.0573331	7.66388e-07	-1.95289e-05	-0.0246539	0.00951886	-0.00384226	0	20976.6
489	16.7298	7.9112	0.0578933	1.5661e-05	-3.90624e-07	0.187836	0.0246635	-0.0302048	0	54379.9
491	25.2684	5.43847	0.0663825	1.03673e-06	9.74946e-07	-0.00576235	0.00480464	-0.00261912	0	20460.5
496	14.4039	12.4017	0.0533871	1.06774e-05	6.57498e-06	0.677366	0.0379174	-0.0753707	0	55933.7
499	18.7732	1.56077	0.0702159	4.56324e-07	1.9183e-06	0.0153592	0.00265148	-0.00192785	0	19796.1
507	25.0772	1.86498	0.052702	3.06139e-06	-2.5671e-06	-0.0542239	0.00110739	-0.0012065	0	17658.7
512	17.9605	13.9719	0.0508849	5.04172e-06	2.09989e-06	0.45334	0.0257606	-0.021333	0	10946.7
517	25.5132	7.50486	0.0578825	2.58737e-06	-7.77897e-06	0.0804312	0.00599328	0.000722883	0	3818.61
522	23.5889	1.35191	0.0605552	1.1535e-05	-7.53998e-07	-0.103961	0.000761218	-0.000466215	0	10655.6
523	8.8382	1.08411	0.0585388	-4.58502e-07	-4.87902e-08	-0.0822768	0.000192784	-0.000834451	0	6474.18
524	19.1897	3.80227	0.0588156	6.05794e-06	-1.49263e-05	-0.0733127	0.010931	-0.00806262	0	21717.5
525	15.3694	3.25944	0.0660034	7.30457e-06	4.44026e-06	0.196651	0.00730517	-0.0104521	0	37333
527	8.55441	3.98393	0.0564019	2.17072e-06	1.2012e-06	-0.197837	-0.00402614	-0.0149858	0	13164
530	20.7195	6.79926	0.0741585	1.24518e-05	-2.62558e-06	-0.0621123	0.0183452	-0.0102671	0	20469.5
532	9.99208	9.88528	0.0624988	2.52326e-06	5.79825e-05	0.0617313	-0.00832422	-0.0630977	0	49384
539	11.1121	4.911	0.0728112	1.38072e-06	1.54251e-05	-0.0627773	1.46101e-05	-0.0225301	0	69728.5
540	4.62928	14.2338	0.061307	4.18039e-05	0.000185519	-0.386653	-0.00506714	-0.00394608	0	7203.86
541	7.94815	13.8733	0.0589606	3.89779e-06	0.000132252	-1.79323	-0.0170431	-0.0505856	0	33018.8
544	3.30108	9.86927	0.0598369	2.61011e-06	2.66579e-05	-0.410495	-0.00815165	-0.0101339	0	24877.7
545	12.2342	15.2995	0.0720506	3.31902e-06	5.11114e-05	0.829188	0.000840607	-0.173512	0	124748
546	11.9526	11.9511	0.0701651	2.97298e-05	3.10861e-05	0.675756	0.00810603	-0.0995461	0	90818.3
547	15.9505	7.46701	0.0581319	1.26518e-05	6.82378e-09	-0.118886	0.0228203	-0.0319421	0	8632.03
548	4.81891	8.91354	0.0531474	5.565e-08	4.06039e-05	-0.200714	-0.0110138	-0.0172153	0	43752.2
550	20.6054	6.36371	0.0700979	1.56973e-05	-3.50857e-06	-0.305299	0.0179558	-0.00978809	0	21006.6
552	2.53957	14.2947	0.0543431	1.03545e-05	0.000127389	-0.179887	-0.0023005	0.00616897	0	4417.5
557	20.5532	4.72401	0.0743363	4.81918e-06	-1.26862e-05	0.054569	0.0130642	-0.0076715	0	22033.5
559	6.95542	6.01921	0.050317	4.05338e-06	5.74927e-05	0.243732	-0.0092659	-0.0217656	0	41804.3
560	15.5075	13.2537	0.0748306	1.08095e-05	1.50393e-05	0.0205345	0.0363846	-0.0609274	0	29853
563	16.16	7.13923	0.0688686	5.57037e-06	6.68006e-07	0.148123	0.0214747	-0.0279843	0	47517.7
565	11.275	15.7559	0.0677077	0	5.7334e-05	0.0144907	0	-0.17645	0	59000
566	5.34853	4.20324	0.0615532	-3.61056e-06	1.40117e-05	0.301802	-0.00533563	-0.0103397	0	27549.5
567	7.81063	8.32696	0.0606749	1.65536e-05	1.25797e-05	-0.0335856	-0.0130188	-0.0353588	0	9095.26
570	23.8033	2.75922	0.0505607	-2.84212e-07	-4.47905e-08	-0.0669869	0.00394731	-0.00255116	0	17581.2
574	15.0587	6.68275	0.0505279	7.07124e-06	3.77438e-06	0.383419	0.0169202	-0.028773	0	29827.9
577	24.4877	1.67588	0.0527173	8.87995e-06	-2.06391e-06	-0.0488528	0.00155935	-0.00110972	0	3486.36
582	20.7907	6.56987	0.0721215	1.42411e-05	-3.08287e-06	-0.0751952	0.0178464	-0.00985804	0	28353.9
585	15.6692	1.88206	0.0589638	5.05468e-07	4.07906e-06	-0.0494775	0.00247378	-0.00386434	0	34042
587	14.8736	4.4759	0.0524154	-1.07711e-06	1.84857e-06	0.177699	0.0106299	-0.0175981	0	43084.9
588	16.4302	12.4557	0.0617713	-5.54147e-05	6.94322e-05	0.350263	0.0359022	-0.0430916	0	38760.7
592	12.5546	11.2335	0.0748549	9.81107e-06	1.97526e-05	0.250013	0.0156197	-0.0853053	0	24130.2
598	12.3741	15.2338	0.0615193	8.27897e-06	5.06471e-05	0.390735	0.00166529	-0.172044	0	165123
599	11.5515	2.88426	0.0683366	-1.64807e-06	-5.92677e-07	0.0915952	0.00119046	-0.010309	0	3878.98
600	7.65924	10.1798	0.050801	8.22327e-06	5.31808e-06	-0.214305	-0.0164683	-0.0428896	0	45196.6
607	25.9624	8.78534	0.0736031	7.8548e-07	-1.09977e-05	0.276811	0.00405259	0.0044826	0	10243.9
610	6.25464	11.4151	0.0659058	9.96253e-06	9.64742e-05	-0.621458	-0.0176913	-0.0276017	0	38161.8
611	11.4068	4.36991	0.0674922	-1.77912e-06	5.36392e-06	-0.100156	0.000764999	-0.0180041	0	25913.9
613	8.82964	5.87934	0.0680411	-4.27141e-07	2.08818e-05	0.226669	-0.00619812	-0.0264191	0	23318.2
616	6.51843	6.19582	0.0606374	5.92338e-06	6.79806e-05	-0.266185	-0.00939931	-0.0198018	0	11656.5
618	7.30572	1.91856	0.0502334	-1.27126e-06	5.60092e-06	0.0791341	-0.00141156	-0.00365114	0	10222.4
620	21.0246	9.64799	0.0522163	6.10381e-07	-6.74841e-06	0.31751	0.0237862	-0.00651019	0	13088.5
624	10.4064	7.68405	0.0607039	-3.55078e-07	4.29929e-05	0.18097	-0.00237508	-0.0432937	0	47919.7
625	4.96047	10.0988	0.0695933	8.97379e-07	8.30805e-05	-0.607388	-0.012754	-0.0167926	0	29391.6
626	12.5764	3.55415	0.0634161	-6.58257e-07	8.92769e-06	0.136245	0.00265963	-0.0137369	0	13293.5
627	7.18293	1.59398	0.0567775	-5.2814e-06	1.80659e-06	0.00327241	-0.00103171	-0.00228325	0	15326.7
632	7.14677	15.284	0.0594225	3.39324e-05	0.000137232	-0.921027	0.00217819	-0.0279253	0	5325.84
633	14.6701	3.27403	0.061966	4.96436e-06	1.18255e-05	-0.115287	0.00538799	-0.0106906	0	22834.4
636	8.21849	9.84605	0.0639263	6.8107e-06	1.91661e-05	-0.352422	-0.0144456	-0.0474513	0	55235
639	18.1403	3.74937	0.0701593	2.94651e-06	-6.12486e-06	-0.340225	0.0112513	-0.00936265	0	45204.3
642	2.84232	9.03799	0.0675386	6.1946e-06	6.81619e-06	-0.240944	-0.00595184	-0.00958339	0	20991.4
645	20.9555	6.19543	0.0608616	7.93421e-06	-6.22321e-06	0.0412553	0.0163567	-0.00906922	0	19352.2
647	2.65283	15.2391	0.055016	4.42765e-05	0.000159151	-0.124728	1.04398e-06	0.00788994	0	2658.89
648	20.8576	2.52468	0.0645715	-1.0276e-05	-4.08104e-06	-0.0840521	0.00579322	-0.00320811	0	14951.1
651	16.1981	9.10223	0.0662388	1.7261e-05	3.35126e-06	0.347369	0.029541	-0.0369945	0	17006.5
652	11.8797	6.08924	0.0591497	2.07098e-07	1.31261e-05	-0.215784	0.00383792	-0.031602	0	39404.5
654	23.1287	5.67976	0.051725	-7.87662e-09	-1.61998e-05	-0.118928	0.0104288	-0.00458176	0	30176.4
655	15.2098	3.27942	0.0570951	8.19467e-06	4.81202e-06	0.0738183	0.00625735	-0.0102399	0	33174.6
656	16.4679	12.1194	0.073641	-0.000177398	-6.62896e-05	0.104341	0.0355026	-0.0425833	0	24209.9
665	1.24959	4.2644	0.07174	4.68349e-06	2.2655e-06	0.0400582	-0.00101143	-0.00620346	0	11654.6
667	8.73546	3.59888	0.0514877	-1.11984e-06	5.76239e-08	0.322514	-0.00314418	-0.0138433	0	39005.3
668	2.59538	14.7453	0.0613802	2.44004e-05	0.000144889	-0.150941	-0.00115941	0.0070341	0	2603.06
671	12.0055	6.30521	0.0556775	-2.27975e-07	1.12671e-05	-0.829317	0.00441327	-0.0329322	0	23754.4
678	14.0686	13.6254	0.0744261	1.79926e-05	2.10225e-05	1.72913	0.0348764	-0.0948742	0	54833.5
679	20.2399	8.81029	0.0555366	4.37683e-06	-6.89261e-06	-0.0587293	0.024932	-0.0112526	0	8089.13
682	22.0385	8.82404	0.0587836	-3.58173e-07	-1.55198e-05	-1.42729	0.018907	-0.00531017	0	3553.55
683	11.6387	15.7255	0.0742025	0	5.53205e-05	-0.000773902	0	-0.185304	0	68550.5
685	18.6537	1.56957	0.0501048	-2.96999e-07	1.73996e-06	0.0197179	0.00295041	-0.00183863	0	39578.9
690	16.093	12.1831	0.0640833	-5.93206e-06	6.99283e-06	0.808098	0.0353157	-0.0484322	0	4502.33
692	4.38684	5.54022	0.0590312	2.60944e-06	1.1352e-05	0.0546711	-0.00675634	-0.0114943	0	19983.8
694	5.61631	7.96882	0.0621857	4.21988e-06	5.03901e-05	-0.082712	-0.0117801	-0.0213359	0	22154.7
697	9.68306	4.05716	0.0734195	1.0211e-06	-6.3442e-07	-0.05547	-0.00225666	-0.0164353	0	32489.7
698	12.9027	4.99054	0.0696895	-1.04018e-07	8.83305e-06	-0.078008	0.00455977	-0.0225749	0	25273
702	4.27022	14.372	0.0521242	3.71064e-05	0.000209769	-0.332353	-0.00373827	-0.00107143	0	6259.11
703	8.19333	2.39938	0.070854	2.56253e-07	6.81544e-07	0.00181163	-0.00233244	-0.00638158	0	32962.6
707	26.8854	4.82405	0.0602173	2.97467e-07	-3.45443e-06	-7.06074e-05	0.000284581	-0.00210505	0	10830.4
711	12.6062	7.82926	0.053742	1.74365e-05	2.57784e-05	-0.174107	0.00976159	-0.0464597	0	53290
713	25.1755	1.91982	0.060026	3.13186e-06	-2.59012e-06	-0.0452444	0.00102904	-0.00123062	0	9960.4
714	24.2889	8.47245	0.0520093	1.90512e-07	-3.2084e-05	-0.215417	0.0101308	0.000990463	0	27817.8
715	3.75286	5.8828	0.0721444	1.36913e-06	1.21597e-05	0.0136902	-0.0063187	-0.0107246	0	28697.2
721	21.9363	3.01424	0.0665844	7.80168e-07	-1.27122e-05	0.018614	0.00678814	-0.00442202	0	3259.11
724	10.4235	3.3383	0.0566134	-4.172e-06	2.24695e-05	0.0715381	-0.000740192	-0.0131474	0	9391.53
726	11.0072	7.6647	0.0678767	4.14938e-06	2.69524e-05	-0.138622	0.000347372	-0.0446557	0	31662.1
728	22.7749	5.18461	0.0665394	-5.21509e-07	-1.02544e-05	0.0129324	0.0102682	-0.00500278	0	26831.1
729	5.41057	1.42273	0.0740347	6.37568e-06	-5.94506e-06	0.057119	-0.00043272	-0.00116947	0	13080.5
731	22.4606	6.15561	0.0582903	1.7691e-08	-1.83168e-05	0.247214	0.0130951	-0.00568715	0	15895.6
732	4.44565	4.16417	0.0652063	-6.09038e-06	8.66417e-06	0.00844101	-0.00502915	-0.00794379	0	9437.2
733	2.08943	3.68203	0.073878	-1.42228e-07	7.12826e-06	-0.00770669	-0.00177506	-0.00559239	0	20328.7
743	16.4935	9.60504	0.0640414	1.90634e-05	9.1116e-06	0.330061	0.031531	-0.0374773	0	43444.8
745	5.33316	2.46818	0.0557049	3.70361e-06	-6.19029e-06	0.140084	-0.00291233	-0.00492218	0	14071.8
748	18.2368	9.07416	0.0579331	1.75281e-05	-2.72967e-05	1.01276	0.0307136	-0.0227201	0	45365.7
751	23.9717	6.09284	0.053261	-5.86938e-07	-1.74343e-05	-0.178908	0.008901	-0.00339591	0	12046.8
754	14.4197	14.2032	0.0659321	1.74395e-05	3.0118e-05	1.39029	0.0282576	-0.0882776	1	131514
756	11.5204	6.39687	0.0580577	3.33467e-06	2.06482e-05	-0.410514	0.00311461	-0.0333673	0	39059.5
758	15.5222	2.8818	0.069552	2.02942e-06	5.67842e-06	-0.159525	0.00613673	-0.00848356	0	18889.9
759	5.05597	1.44421	0.0610039	8.47582e-06	-8.52402e-06	0.137843	-0.000946357	-0.00125162	0	30830.1
760	14.2999	11.6593	0.0557999	2.57304e-06	1.13366e-05	0.0182498	0.0308613	-0.071545	0	50782.6
762	16.7194	1.25285	0.0716476	-7.0694e-08	8.85844e-07	-0.00454888	0.00123632	-0.00108901	0	20912.7
763	6.02211	4.85021	0.0659921	4.41281e-06	2.66893e-05	-0.0993048	-0.00684542	-0.0137795	0	35977.6
765	17.3682	3.03965	0.0600962	5.71784e-06	-3.90936e-06	0.100112	0.00749133	-0.0080235	0	31844.8
767	15.7643	6.31591	0.0593063	1.71348e-06	-7.64064e-07	-0.0366877	0.0175196	-0.0250524	0	54674.3
768	24.2405	1.54453	0.070205	1.05932e-05	-2.87802e-06	-0.170833	0.00111788	-0.00074874	0	10037
770	8.15941	14.3216	0.0596184	4.07561e-05	0.000117197	-0.712383	-0.0136322	-0.0549895	0	10312.8
776	7.26502	4.13236	0.0669048	1.28037e-06	8.13255e-06	0.0745803	-0.0059244	-0.0129812	0	14424.9
778	11.2723	10.057	0.0555536	5.7372e-06	1.76445e-05	-0.286382	0.00172852	-0.0697711	0	49604.9
782	16.0039	7.31089	0.0601232	1.05747e-05	1.8524e-07	-0.205172	0.0203196	-0.0303322	0	19827.4
784	9.31459	8.40839	0.0504376	-5.48545e-06	3.00466e-05	0.195711	-0.00886312	-0.0453856	0	38575.2
791	15.9198	14.9335	0.0590755	3.03755e-05	3.18834e-05	0.6456	0.0145328	-0.0490415	0	20756.6
792	5.96505	3.48298	0.0737045	1.92738e-05	7.3762e-06	-0.00187113	-0.00441887	-0.00865918	0	16369.3
794	10.1917	14.0131	0.0588257	2.7857e-05	1.03828e-05	-1.08563	-0.0128213	-0.119638	0	67898.3
795	2.74262	5.47792	0.067232	1.95694e-07	-4.90297e-07	-0.0346433	-0.0037294	-0.00884019	0	29871.8
797	26.3973	3.51484	0.0636889	-5.33432e-07	-2.32401e-06	-0.0308654	0.00092526	-0.00196205	0	20267.1
802	26.8866	5.17669	0.0645945	1.85283e-07	-5.5674e-06	0.0574673	0.000355373	-0.00202466	0	12743.4
803	16.6165	9.57102	0.0638442	8.16442e-06	3.97036e-06	0.650012	0.0317556	-0.0359079	0	23578.8
804	24.9329	7.99791	0.0679596	4.57618e-08	-1.98228e-05	0.171328	0.00842341	0.00122143	0	8541.14
807	2.67753	5.85833	0.0526539	-2.4536e-07	2.34347e-06	-0.0227969	-0.00359822	-0.00917706	0	9496.95
811	5.14983	13.8743	0.0656718	9.86642e-06	0.000155124	-0.525792	-0.00819436	-0.00938256	0	6613.23
813	5.54774	2.45201	0.0643101	2.6902e-06	-5.78607e-06	0.0969572	-0.00304377	-0.00541673	0	20840.5
815	4.76525	8.34128	0.0594729	1.32386e-06	3.95545e-05	-0.0606006	-0.0103845	-0.0169496	0	10617.4
816	13.5234	6.11262	0.0673582	2.42819e-06	5.06158e-06	-0.133175	0.0117376	-0.0315043	0	25406.7
820	13.7764	15.6925	0.0654669	3.59268e-06	5.14254e-05	2.92129	0.00351648	-0.122083	0	108367
821	20.3116	9.98136	0.0578805	4.99587e-06	-5.78887e-07	-0.0709235	0.0277427	-0.00993171	0	10660.5
823	5.53985	12.732	0.0526342	-2.41808e-06	0.00013755	-0.399571	-0.0136011	-0.0177425	0	35187.1
828	21.6819	2.62555	0.0704305	-1.41269e-06	-1.24075e-05	-0.218479	0.00548934	-0.00367359	0	24605.3
829	10.5121	2.09809	0.0598005	-8.95513e-06	2.43323e-06	-0.214349	0.000396468	-0.00560163	0	42449.9
830	11.3549	9.63439	0.0518253	1.98223e-06	1.66788e-05	0.0656231	0.00181838	-0.0652944	0	13842
832	21.9637	5.09705	0.0545061	3.13623e-07	-1.50838e-05	-0.0648017	0.0112603	-0.00650032	0	14274.5
833	2.71474	12.0752	0.0688549	9.05715e-06	9.00347e-05	-0.146612	-0.00569379	-0.00178942	0	18402.9
835	16.0688	7.21897	0.0528461	7.68345e-06	4.78582e-07	0.652193	0.0207291	-0.0295766	0	35127
838	13.0539	5.94612	0.0529311	-1.28828e-06	6.2288e-06	0.699587	0.00944019	-0.029312	0	31610.9
839	6.24744	4.6863	0.0719646	3.20759e-06	3.57095e-05	0.262175	-0.00673209	-0.0139001	0	23865.6
844	7.95118	14.1174	0.0744422	1.16185e-05	0.000134663	-1.06986	-0.0145682	-0.0490118	0	17091.8
846	20.9685	8.16699	0.0604337	5.94779e-06	-6.78263e-06	-0.0212871	0.0216545	-0.00840251	0	32607
847	1.16494	12.9085	0.0619518	3.91548e-06	0.000167094	-0.0705883	-0.000486714	0.00462693	0	14385.2
850	20.6532	4.28891	0.0573745	1.37195e-06	-6.74077e-06	0.0298704	0.0112915	-0.00715261	0	18402.2
851	10.4248	7.23368	0.0509779	-1.15937e-07	4.1307e-05	0.581684	-0.00219608	-0.0402929	0	37749.6
853	4.84952	11.4038	0.0632651	-1.99781e-06	8.58886e-05	-0.155895	-0.0134382	-0.015197	0	14789.5
855	26.0045	2.62734	0.0714329	6.00038e-07	-1.9405e-06	0.00440851	0.00124253	-0.00172	0	15597.3
858	1.75991	8.1014	0.056868	3.6837e-06	5.01858e-07	-0.192823	-0.0024725	-0.00801336	0	34116.3
860	9.07676	8.9445	0.0595568	1.79022e-06	3.95797e-05	-0.0356748	-0.0123806	-0.0478422	0	18082.2
861	17.1415	9.10062	0.0661227	1.21793e-05	1.82738e-06	-0.0229766	0.0318119	-0.0311029	0	10943.9
863	7.02089	6.79366	0.0572811	1.16657e-05	6.24937e-05	-0.170657	-0.00974675	-0.0246126	0	20508.7
865	1.25469	6.46396	0.0667671	1.55858e-07	-9.4009e-07	-0.145613	-0.000536377	-0.00787631	0	2363.64
867	15.2929	12.7878	0.0685131	1.11836e-05	5.31077e-06	0.811981	0.0329478	-0.0636739	0	91362
869	5.30471	6.43533	0.0691575	6.89487e-06	2.57674e-05	-0.159689	-0.00961575	-0.0164186	0	19223.9
877	8.68101	12.1944	0.0740592	1.35528e-06	2.94384e-05	-0.893008	-0.0209188	-0.0635576	0	17259.1
878	2.23828	4.50981	0.0667472	9.82637e-07	1.2016e-05	0.0210497	-0.00219583	-0.00707345	0	29193.3
884	26.2795	6.51155	0.0688161	4.22005e-08	-2.8208e-06	0.025826	0.00255161	-0.000942422	0	16906.6
886	10.46	8.62412	0.068922	-4.09761e-06	2.85109e-05	-0.144729	-0.00377482	-0.0526721	0	7403.66
887	6.65533	4.34549	0.0691138	1.13906e-05	2.64583e-05	-0.040793	-0.00631058	-0.0136155	0	40705.6
890	3.03447	6.44725	0.0587731	5.38139e-06	4.87155e-06	0.0788143	-0.00514731	-0.00986483	0	14516.7
894	26.9497	5.8051	0.056733	4.10188e-07	-3.80852e-06	-0.0730934	8.37256e-05	-0.00152048	0	1184.58
895	19.5994	10.1387	0.0739153	6.11532e-06	1.56141e-08	0.423026	0.0305067	-0.0127765	0	13124.3
896	6.19796	14.6888	0.0692891	3.00376e-05	0.000130028	-0.807826	-0.00443647	-0.0167368	0	4834.27
902	9.39214	13.5661	0.0660392	5.46399e-05	2.84898e-05	-0.803125	-0.0178038	-0.0881522	0	52658.4
905	9.55799	13.4163	0.0587747	5.01116e-05	2.01908e-05	-0.841485	-0.0178987	-0.0918787	0	48982.6
906	26.082	7.72228	0.0558017	1.5118e-06	-5.3428e-06	0.111256	0.0039289	0.00205252	0	2488.42
909	23.067	8.34512	0.0510643	-7.12447e-07	-2.43955e-05	-0.0122211	0.0150384	-0.00265125	0	32927.8
910	3.12034	10.8191	0.0603284	8.80943e-07	3.9131e-05	0.0233054	-0.00756284	-0.00700119	0	10449.1
911	3.10653	5.55893	0.069926	-6.27264e-07	8.60108e-08	-0.0476126	-0.00435579	-0.00932196	0	27926.9
915	12.4558	7.394	0.0693544	1.47462e-05	2.09523e-05	-0.417378	0.0076882	-0.043327	0	27339.1
916	16.6686	10.8232	0.070713	2.66217e-05	6.46056e-06	0.460721	0.0375248	-0.0385529	0	8952.81
917	8.66318	12.4438	0.0501374	7.25803e-06	3.11341e-05	-0.547329	-0.0225854	-0.0651775	0	102436
920	8.49317	12.3286	0.05292	5.01787e-06	1.28708e-05	-0.112526	-0.0217955	-0.0615758	0	38023.6
921	4.13619	14.2059	0.0602919	2.41624e-05	0.00021799	-0.320626	-0.0045235	-0.000740007	0	4894.93
922	8.90417	6.82925	0.0618363	-1.66007e-06	3.66008e-05	0.0226663	-0.00816709	-0.0330575	0	47723.9
923	7.85217	1.03381	0.0689001	1.58942e-07	1.4627e-06	-0.0737131	-0.000177415	-0.000180528	0	10423.8
925	21.0923	4.44872	0.0548205	5.39537e-06	-6.19452e-06	-0.0520274	0.0114715	-0.00659322	0	15518.3
929	10.5701	10.557	0.0609197	2.7233e-05	2.16802e-05	1.0757	-0.00464069	-0.0733115	0	89934
930	14.4292	15.6446	0.0732719	2.39544e-05	4.86052e-05	1.59463	0.00572965	-0.0835165	0	8431.18
936	8.756	9.1514	0.061923	9.40656e-06	4.31638e-05	-0.309761	-0.0125917	-0.0479749	0	68100.7
937	25.5221	8.81801	0.0688396	-1.81677e-07	-1.49782e-05	0.195299	0.00526375	0.00365445	0	5476.59
940	18.1629	3.61437	0.0676806	2.81041e-06	-7.16966e-06	-0.38762	0.00997314	-0.00889123	0	39745.7
944	2.33736	8.38246	0.0513398	4.96373e-06	2.0751e-05	-0.129801	-0.00480743	-0.00881006	0	24191.6
945	19.7906	1.81096	0.0579692	2.49866e-06	-4.72161e-06	-0.0743036	0.00362977	-0.00211713	0	12304.4
952	2.68942	15.7085	0.0672419	1.82175e-05	0.000173254	-0.144176	0.00101164	0.00855217	0	787.643
954	12.3346	9.39388	0.0646526	2.51537e-06	2.54705e-05	0.359003	0.010659	-0.0626483	0	57053.6
957	17.3006	5.17627	0.0609954	1.49194e-05	-3.2538e-07	-0.0293233	0.0153128	-0.0161203	0	29923.6
959	2.56345	11.5485	0.0531979	-4.50134e-07	6.57728e-05	-0.150698	-0.00569348	-0.00333354	0	13488.7
961	22.7766	2.83279	0.0625279	1.36588e-06	-8.1552e-06	0.144891	0.00521761	-0.00282024	0	17320.1
962	25.3317	5.71122	0.0689487	1.06408e-06	1.08252e-07	-0.0191276	0.00535394	-0.00237498	0	12320.1
963	9.66279	14.719	0.0647393	4.11253e-05	6.97045e-06	-2.59755	-0.0101482	-0.103973	0	21241.5
964	26.8192	9.72483	0.0630698	-6.89294e-07	-7.35191e-06	-0.1446	0.000560648	0.00708223	0	6421.3
966	16.3575	6.58748	0.0500184	-1.14551e-06	-3.50976e-06	-0.149237	0.0194878	-0.0243416	0	5358.52
969	10.2028	1.20217	0.0598204	-9.72599e-07	1.66239e-06	-0.058475	-0.000525441	-0.00134596	0	26733.4
970	7.33334	1.47678	0.0683361	-2.14066e-06	-2.06669e-07	0.0511961	-0.000922059	-0.00262148	0	27459.4
975	20.2923	7.70421	0.055118	1.17803e-05	-8.89988e-06	0.314079	0.0230706	-0.01203	0	15536.4
976	2.32554	1.26668	0.055008	-6.85152e-07	-3.65029e-06	0.148924	-8.2677e-05	-0.00077652	0	21634.9
978	11.8546	15.3425	0.0510833	2.05254e-06	5.78955e-05	-1.63306	0.000336231	-0.178449	0	125933
982	8.94932	5.43745	0.0568746	-1.86136e-07	1.45783e-05	0.0914518	-0.00555166	-0.0240543	0	14887.9
983	23.8991	6.45287	0.0729546	-2.57101e-07	-1.90082e-05	0.0324332	0.0102702	-0.00319481	0	8050.58
985	24.4841	1.5048	0.0506798	9.03855e-06	-2.44136e-06	-0.0596191	0.000985469	-0.00071127	0	15495
986	14.6062	2.74596	0.0662777	-1.82472e-07	1.20752e-05	-0.137468	0.00443694	-0.00783414	0	32022.5
990	18.5277	5.6391	0.0521266	8.0437e-06	-5.46343e-06	-0.175681	0.0177467	-0.0144125	0	14833.5
991	5.72474	3.23835	0.0716886	5.75179e-06	-5.66596e-07	-0.0486877	-0.00450234	-0.0076076	0	30360
992	24.9249	1.42152	0.0508065	5.91481e-06	-8.18193e-07	-0.121697	0.000646483	-0.000702691	0	18176.4
1000	1.42424	3.50911	0.0593005	-1.10581e-07	8.98098e-06	0.0392263	-0.000812373	-0.00516072	0	21010.1
1001	7.86419	12.4589	0.0532487	-4.7786e-06	1.81204e-05	-0.385099	-0.0212157	-0.0510625	0	9048.5
1004	2.94722	2.1927	0.0694819	-1.18557e-07	-1.23221e-05	0.146566	-0.00152762	-0.00290561	0	23381.5
1005	11.0618	1.26104	0.0534515	-1.65081e-06	-1.68725e-07	-0.00361538	-9.00849e-05	-0.00100876	0	55375.5
1007	19.2089	5.51295	0.071452	1.14819e-05	-1.77209e-06	-0.0201305	0.0168131	-0.0126586	0	21042.1
1010	8.67881	5.05296	0.0634417	-2.87497e-06	1.2643e-05	-0.266843	-0.00525752	-0.0213563	0	38710.5
1012	7.36284	8.18092	0.059997	8.25124e-06	1.72699e-05	-0.0345655	-0.0127195	-0.0317749	0	29779.6
1013	2.7582	8.18975	0.0583922	8.54307e-06	9.92419e-06	0.0103092	-0.00549251	-0.00992333	0	15284.6
1016	2.38309	5.74484	0.0579309	1.86233e-06	1.53528e-06	-0.0371905	-0.00324353	-0.00859798	0	16366.4
1019	12.4883	6.92646	0.066886	6.5782e-06	9.79976e-06	0.025404	0.00857291	-0.0374196	0	35919.4
1020	2.25683	4.00311	0.058313	5.89148e-07	4.94965e-06	-0.0185911	-0.00218505	-0.00627939	0	23047.8
1025	10.8144	9.9318	0.0555286	1.45752e-05	1.9994e-05	0.444618	-0.00186799	-0.0681575	0	41963.8
1026	9.18556	14.3012	0.0662878	4.73163e-05	4.4538e-05	-0.623454	-0.0135826	-0.0868153	0	63904.4
1034	18.5822	8.41504	0.0729725	1.07875e-05	1.31068e-07	-0.041483	0.027253	-0.0196121	0	7497.02
1035	15.4848	3.95227	0.0643433	3.93781e-06	-9.65941e-07	-0.0408022	0.00934018	-0.0140067	0	39347.8
1036	11.7659	1.09544	0.0743936	1.70481e-07	-1.68159e-07	0.0998255	-3.50465e-05	-0.000304654	0	16929.6
1040	2.38648	1.63859	0.0747493	-2.75106e-06	-5.34446e-06	0.0198581	-0.000655543	-0.00152944	0	25249.1
1041	9.00861	6.28415	0.073633	-2.15937e-06	2.67209e-05	0.186247	-0.00651893	-0.0297639	0	48416.7
1045	10.9052	6.93947	0.0554634	3.5576e-06	2.5842e-05	-0.417075	-0.000309441	-0.0378566	0	8040.99
1047	4.37182	14.765	0.0516076	3.80211e-05	0.000205095	-0.264885	-0.00211616	-0.000514338	0	4848.16
1049	25.5879	7.96261	0.0563072	2.27098e-06	-1.0384e-05	0.0175837	0.00578754	0.00159845	0	10927
1050	15.9503	8.09993	0.0573749	2.23602e-05	3.50991e-06	0.239367	0.0241701	-0.0335564	0	13917
1052	4.69911	11.5006	0.0675791	-9.96392e-07	8.62976e-05	-0.119725	-0.0126662	-0.0144155	0	36020.2
1054	14.6654	7.72774	0.0656755	1.29551e-05	7.676e-06	0.529683	0.0198661	-0.0380146	0	39320.5
1058	3.72125	3.91666	0.0564525	-4.0212e-06	9.46701e-06	-0.080244	-0.00355808	-0.00733684	0	28756.4
1059	13.5372	7.84055	0.0603027	1.9435e-05	1.66643e-05	-0.207267	0.0149683	-0.0431722	0	36475.7
1060	20.2464	9.87703	0.0652486	6.81656e-06	-2.20675e-06	-0.0954515	0.0277827	-0.00997083	0	21471.1
1067	15.8488	1.10763	0.0502907	5.25579e-07	-1.76801e-07	-0.0732226	0.00046875	-0.000463881	0	8052.28
1072	19.2432	10.8458	0.0737916	9.33746e-06	-1.92185e-06	0.280194	0.0295405	-0.0151979	0	25878.9
1074	16.6442	2.20292	0.0747733	2.64751e-07	3.40808e-07	-0.149499	0.00451614	-0.0052292	0	32238.5
1075	3.81027	6.40682	0.066699	-5.51553e-07	1.32591e-05	0.0532529	-0.00694133	-0.0111939	0	23269
1076	14.6747	6.5743	0.0695897	5.15025e-06	3.85921e-06	0.230607	0.0151984	-0.0299943	0	28822.2
1079	17.7732	10.4263	0.0722417	1.39301e-05	-7.06054e-07	-0.294406	0.0337733	-0.0272797	0	38617.7
1081	6.61062	12.0397	0.0662689	-2.71155e-06	9.31402e-05	-0.292287	-0.0188378	-0.0310512	0	22971.6
1086	19.4168	11.3987	0.0635363	1.49902e-05	-2.19944e-06	0.149891	0.0306763	-0.0131861	0	22817.7
1088	19.3109	2.7762	0.0603192	1.51652e-06	-4.89944e-06	-0.250899	0.0069081	-0.00487486	0	14508
1091	15.372	4.85961	0.0519565	-1.62562e-06	6.11144e-07	-0.0588349	0.0111708	-0.018546	0	29833.1
1092	11.1554	14.7045	0.0685601	8.0361e-06	3.94279e-05	0.166875	-0.00276128	-0.150737	0	118996
1094	15.7589	9.86465	0.0717778	1.67102e-05	5.22299e-06	0.204769	0.0316224	-0.0445906	0	36446.1
1095	12.8001	1.77123	0.0702856	-7.93677e-07	1.06023e-06	-0.141495	0.000849009	-0.0034571	0	43897.4
1099	7.11461	13.9087	0.0668619	3.95347e-06	0.000112276	-0.960211	-0.0124553	-0.0337955	0	18637.8
1101	13.8489	11.8485	0.0680402	6.07268e-07	2.16839e-05	0.201699	0.0278614	-0.0771995	0	19197.6
1104	15.9525	12.539	0.0679193	2.50642e-05	4.70634e-06	0.958085	0.0354089	-0.0531892	0	54573.3
1108	16.4202	9.51444	0.0524742	1.63871e-05	8.64021e-06	0.240604	0.0317907	-0.0378523	0	45566.3
1110	1.43534	10.7013	0.0695716	-4.19899e-07	3.828e-05	-0.0987575	-0.00210851	-0.00272417	0	12465.6
1111	18.308	11.3012	0.0686647	2.74744e-05	2.06194e-06	0.230126	0.0337873	-0.0221846	0	25338.8
1117	5.0642	5.55698	0.0656155	5.57554e-06	1.02861e-05	-0.000474711	-0.00783144	-0.0136633	0	12543
1123	1.97087	3.74044	0.0583925	1.58096e-07	8.47243e-06	-0.0352184	-0.00168629	-0.00559087	0	23104.4
1127	11.6407	7.85757	0.0546375	5.32118e-06	3.03136e-05	0.153571	0.00241527	-0.0486658	0	10758.2
1129	5.04844	15.2663	0.057856	5.02178e-05	0.000167528	-0.367255	0.000413622	-0.00412457	0	2255.44
1130	1.72703	13.8683	0.0590353	-4.28558e-06	0.000135468	-0.141373	-0.00134584	0.00657136	0	3847.28
1133	17.9051	2.86007	0.0681161	4.73566e-06	-7.54644e-06	0.0523258	0.00721919	-0.00652576	0	31082.6
1136	15.2639	2.0682	0.059161	5.54987e-08	4.25496e-06	-0.364693	0.00291889	-0.00423494	0	43447.8
1137	25.6205	9.37159	0.0508096	-5.36953e-07	-1.01803e-05	-0.0379075	0.00504676	0.0055131	0	7558.89
1138	17.0253	3.38382	0.0718462	1.08359e-05	-3.47243e-06	-0.20323	0.00837958	-0.00916875	0	19081.7
1139	22.2131	6.26522	0.0748633	2.29727e-06	-1.98879e-05	-0.0279903	0.0135927	-0.00589087	0	9086
1140	16.9852	1.65309	0.0578772	-2.00867e-07	9.18608e-07	0.00898044	0.0028888	-0.00262004	0	25561.9
1143	26.1575	8.75957	0.0549035	6.15217e-08	-1.02698e-05	-0.283583	0.00303353	0.0046157	0	7836.11
1144	20.547	6.82191	0.0670766	9.63719e-06	-1.26446e-06	-0.12181	0.0189311	-0.0105216	0	17946.9
1145	20.0469	11.1106	0.0544203	4.73542e-06	-7.29401e-06	0.311446	0.0300665	-0.00954843	0	3044.59
1146	16.2343	6.68648	0.0604839	-3.36568e-07	-8.10181e-07	-0.314348	0.0192611	-0.0250994	0	8320.42
1149	13.3208	13.5788	0.0588583	-1.25809e-05	1.89734e-05	1.46648	0.0336819	-0.106711	0	141843
1152	5.48379	15.6653	0.0747192	8.20594e-05	0.000113506	-0.470939	0.00340335	-0.00685796	0	4159.89
1153	3.61758	5.91256	0.0668576	1.01237e-06	9.50414e-06	-0.0494853	-0.0058968	-0.0102905	0	31849
1157	19.5657	7.13102	0.0519091	3.44926e-07	-5.04778e-06	0.150568	0.0216581	-0.0136453	0	18663.1
1159	23.9848	1.5677	0.0627139	1.02006e-05	-4.8127e-06	-0.0409662	0.00100829	-0.000702169	0	11381.2
1160	6.82086	7.06675	0.0730389	8.50723e-06	7.05534e-05	-0.0553862	-0.010183	-0.024827	0	30622.2
1161	20.1564	11.5542	0.0595917	2.80335e-06	-1.34969e-05	0.15745	0.0297018	-0.00841503	0	13066.8
1162	12.0037	3.03626	0.0582026	-2.43041e-06	-1.05979e-06	0.0882548	0.00177392	-0.0102819	0	38537.2
1163	24.1101	2.45747	0.0611387	6.3345e-06	1.07374e-06	-0.0212134	0.00327314	-0.00207019	0	14429.7
1164	7.7081	4.10902	0.0653594	-5.17265e-07	3.99276e-06	-0.13305	-0.00470422	-0.014304	0	29091.3
1165	18.6885	11.8112	0.0703482	2.31395e-05	5.11026e-06	0.49948	0.0311448	-0.0184503	3	35984.4
1166	1.28675	1.02822	0.0672162	1.0335e-07	1.8617e-07	0.0388495	1.81258e-06	-0.000250758	0	8303.53
1168	15.8719	3.02787	0.0560539	5.27109e-06	4.06302e-06	-0.00620507	0.0068176	-0.00904301	0	19920.3
1173	25.9604	8.41858	0.0501891	1.77467e-06	-1.16559e-05	0.100234	0.00421024	0.00341553	0	10909.9
1176	23.4403	6.97032	0.0517273	4.04227e-07	-2.65039e-05	0.449628	0.0117676	-0.00332288	0	8688.45
1177	3.59905	7.17013	0.0709388	4.5306e-06	5.91746e-06	-0.0305184	-0.00697113	-0.0113363	0	12379.2
1179	20.9061	1.50028	0.0696132	4.11958e-07	-3.86306e-06	-0.0225482	0.00185439	-0.00127247	0	11633.9
1180	20.6943	9.30098	0.0710117	3.14794e-06	-8.98788e-06	0.0762457	0.0246395	-0.00838674	0	28430.5
1182	1.13714	2.82111	0.0654352	-1.17874e-06	6.86354e-06	0.0110333	-0.00019947	-0.00372522	0	10914.1
1183	22.9928	6.52688	0.0566639	4.7263e-06	-2.1399e-05	-0.213826	0.0124137	-0.00458964	0	16336.8
1184	1.94389	11.5021	0.0703177	-1.28674e-06	5.57368e-05	-0.156246	-0.00402165	-0.00125886	0	7493.43
1185	3.81742	14.3091	0.0529321	4.12151e-06	0.000224864	-0.212077	-0.00348771	0.00136641	0	6491.27
1188	10.7273	3.88793	0.0664697	3.91864e-08	1.67711e-05	-0.230447	-0.000748653	-0.0153642	0	18372.7
1190	6.84269	11.0673	0.050159	1.49732e-07	3.51648e-05	-0.216275	-0.0180834	-0.0345651	0	15043.1
1193	2.64494	4.01219	0.0613589	1.82187e-06	3.54356e-06	0.0419751	-0.0025325	-0.00663134	0	3427.11
1200	2.82458	10.4936	0.0743606	8.47367e-07	2.24167e-05	-0.12687	-0.006968	-0.00660213	0	25630.3
1202	13.8335	1.32137	0.0642738	-1.90271e-06	1.53702e-06	-0.135934	0.000934104	-0.00136904	0	28248.6
1203	14.9078	3.16307	0.0596772	4.4891e-06	9.5435e-06	-0.329259	0.00625837	-0.0106614	0	37931.9
1205	23.1115	9.64209	0.0710282	7.94781e-06	-2.61645e-05	0.117035	0.0151977	0.00182282	0	10975.3
1206	17.371	2.41036	0.0742643	1.57956e-06	-2.21694e-06	-0.114131	0.00566646	-0.00593498	0	7897.97
1208	15.667	4.66855	0.0603027	1.73307e-06	1.57625e-06	-0.0742173	0.0114355	-0.0175605	0	32203.4
1209	13.7063	5.63017	0.0716682	4.41645e-07	3.45352e-06	0.250352	0.00996632	-0.0266868	0	29177.1
1212	13.2987	8.78037	0.0597483	1.52531e-05	1.86837e-05	-0.60352	0.0147058	-0.0524499	0	20690.2
1216	15.36	9.91535	0.06045	1.64824e-05	1.67679e-05	0.132943	0.0298487	-0.0473287	0	28833.4
1222	20.8797	4.34725	0.0674016	1.61024e-06	-6.26855e-06	-0.138177	0.0114239	-0.0069719	0	19827.4
1223	3.0287	9.66286	0.0547721	4.13284e-06	1.91998e-05	0.251604	-0.007558	-0.00899111	0	18943.4
1226	9.14936	6.08067	0.0739154	-1.80836e-06	2.11113e-05	-0.102705	-0.00574181	-0.0285948	0	36066.4
1228	6.53139	13.7561	0.0512918	9.52101e-06	0.000118785	-0.626101	-0.0127931	-0.0247441	0	41643.9
1230	12.1841	4.62634	0.0593932	3.03991e-06	6.04586e-06	0.0269816	0.00225403	-0.0207558	0	31982.7
1231	19.7851	7.68778	0.0735998	4.3437e-06	-3.81532e-06	0.192099	0.0236028	-0.0134351	0	25072.2
1232	8.67358	6.10538	0.0664852	-1.47888e-06	2.59736e-05	-0.0579233	-0.00663296	-0.0272644	0	49749.9
1236	10.0793	13.0853	0.0634189	3.2911e-05	4.89273e-06	0.0962526	-0.0168571	-0.105104	0	58299.2
1238	1.37058	8.42776	0.0661524	9.48929e-07	1.51002e-05	-0.016487	-0.00135424	-0.00761558	0	15441.2
1239	13.6949	13.6748	0.0585536	9.94224e-06	1.21189e-05	0.570202	0.034249	-0.102577	0	86913.1
1240	22.0282	7.36528	0.0680147	1.45796e-06	-1.76667e-05	0.0818492	0.0165017	-0.00579236	0	16345.2
1246	2.42475	9.92453	0.0601435	-1.24022e-06	9.79851e-06	-0.0936592	-0.00519041	-0.00693168	0	9969.74
1249	24.2734	6.34955	0.0641512	3.50455e-07	-1.19539e-05	-0.182244	0.0087598	-0.00266841	0	21133.7
1251	19.1108	8.68919	0.0559408	1.30622e-05	-1.38622e-06	-0.14356	0.02778	-0.0176372	0	48496.1
1256	2.86431	6.74654	0.0534974	3.70696e-06	2.53939e-06	0.00384861	-0.00560357	-0.0101449	0	6385.01
1258	1.18489	8.84995	0.063327	-5.47832e-07	1.55082e-05	0.05422	-0.000548566	-0.00646323	0	20760.2
1260	14.3139	3.37151	0.0737946	3.63798e-06	1.46755e-05	-0.20768	0.00505204	-0.0111362	0	49650.3
1261	7.61275	11.0364	0.0639618	1.68213e-06	1.01422e-05	-0.245663	-0.0188071	-0.0447262	0	7167.16
1264	13.2249	8.69479	0.0533796	1.80963e-05	2.27175e-05	0.0182419	0.0138848	-0.0516894	0	55746.8
1269	22.4725	7.14441	0.063422	2.34236e-06	-2.76127e-05	0.10857	0.0151618	-0.00540309	0	1841.27
1270	11.3998	13.8093	0.0649339	2.07907e-05	3.13806e-05	-0.518879	-0.00377718	-0.136422	0	79580.3
1276	21.7561	2.25603	0.0700192	-2.15363e-06	-1.23102e-05	-0.0816684	0.00471113	-0.00254336	0	24267.9
1278	8.16266	4.8169	0.066566	2.34768e-07	1.72944e-05	0.0125189	-0.00524737	-0.0192018	0	34017.3
1280	14.0119	9.63559	0.0525437	1.92714e-05	1.42022e-05	-0.496979	0.0220145	-0.0571491	0	44873.1
1285	12.1038	1.93585	0.0617283	-3.13708e-06	-2.45345e-06	0.000657678	0.000944276	-0.00448438	0	32140.8
1287	22.8063	7.92845	0.0510806	-2.76706e-08	-2.59838e-05	-0.121298	0.0150958	-0.00368147	0	24482.3
1288	20.8562	7.15554	0.056876	3.09773e-06	-7.0698e-06	0.166493	0.0186958	-0.00939521	0	21642.1
1289	2.77842	10.7574	0.0615966	-1.74313e-06	3.18497e-05	-0.56683	-0.00644031	-0.00558162	0	17745.5
1293	23.2642	5.96384	0.0683643	7.77765e-07	-1.79585e-05	-0.0834808	0.0106567	-0.00462036	0	19665.9
1294	24.4619	5.19534	0.0713993	-5.32601e-08	-3.3557e-06	-0.0744134	0.00668867	-0.00296372	0	4061.99
1303	2.28651	5.18992	0.0564573	3.31197e-06	4.76615e-06	0.0703766	-0.00245543	-0.00786915	0	19219.4
1305	26.3388	2.68823	0.0558624	-5.01079e-07	-1.22373e-06	-0.0269679	0.000777103	-0.00162474	0	13969.4
1307	20.4632	3.81496	0.0590787	1.18913e-06	-7.88572e-06	0.0892828	0.0106671	-0.00700397	0	10153.2
1309	10.671	12.1952	0.0544067	4.96389e-05	1.85922e-05	0.105726	-0.00546429	-0.100434	0	30697.4
1310	5.85086	13.4287	0.0746242	3.0758e-06	0.000149266	-0.564303	-0.0120353	-0.0183666	0	3177.35
1311	24.132	8.98406	0.0556705	9.91593e-07	-3.17845e-05	-0.0776097	0.0109891	0.00181877	0	16762.6
1312	22.687	2.20115	0.0698623	-1.4015e-07	-1.02877e-06	-0.110421	0.00377701	-0.00204485	0	13270.2
1314	25.3698	3.30659	0.056869	6.99641e-06	-2.33717e-06	-0.0368344	0.00253033	-0.00225638	0	12715.5
1315	7.08214	10.5544	0.050348	4.07124e-06	3.06924e-06	0.17006	-0.0184803	-0.0375332	0	5552.47
1321	21.1946	3.87778	0.0626909	2.99687e-07	-9.66476e-06	-0.22384	0.00984025	-0.00592985	0	17741.5
1326	16.5822	5.41291	0.0647897	7.27815e-06	-2.0236e-06	0.0871427	0.0151914	-0.0172205	0	16613.6
1327	13.5298	8.47146	0.0522123	1.94557e-05	2.65275e-05	-0.0834916	0.0148131	-0.0487257	0	887.907
1328	26.7109	6.52215	0.0585285	-5.51346e-07	-2.30159e-06	0.217974	0.000897741	-0.000700369	0	8252.92
1329	1.92394	7.42633	0.0663739	1.39007e-06	3.73346e-06	-0.10915	-0.00272352	-0.00829117	0	21934
1330	21.0191	1.5558	0.0561609	3.54447e-07	-4.11465e-06	0.17685	0.00210376	-0.00162155	0	17982.3
1331	8.90694	2.45669	0.0521875	-1.7784e-06	-3.95017e-06	0.150363	-0.00174218	-0.00750161	0	47489.2
1332	24.4962	6.22432	0.0649534	1.81101e-06	-9.92542e-06	0.15061	0.00803716	-0.00248811	0	22970.7
1333	13.587	9.1035	0.0516911	1.96286e-05	1.37569e-05	-0.157719	0.0185381	-0.0539832	0	46282.9
1335	13.2884	12.4471	0.0561487	1.46338e-05	2.65867e-06	-0.0751799	0.0250542	-0.0943662	0	57364.7
1339	12.3933	7.52113	0.0726811	1.48914e-05	2.07997e-05	-0.431855	0.00815488	-0.0442086	0	32705
1341	13.8	14.7412	0.0705973	1.85271e-05	4.46429e-05	0.888844	0.0222119	-0.107728	0	124397
1342	25.7519	9.93715	0.070472	-4.86185e-06	-7.24483e-06	0.548459	0.00310903	0.00757884	0	14551.6
1343	23.105	4.25756	0.0519836	-9.70346e-07	-6.21112e-06	0.0264941	0.00758417	-0.00407008	0	6199.96
1345	20.8426	10.5617	0.0539918	6.3704e-06	-2.46252e-06	0.227483	0.0280351	-0.00649824	4	8538.95
1346	9.19314	1.87127	0.0730283	-2.93751e-06	-2.02594e-06	0.21999	-0.00127392	-0.00440501	0	27281.1
1347	12.3403	13.9868	0.0520753	-2.05766e-05	1.77292e-05	1.32616	0.00667265	-0.131858	0	40584.1
1349	5.87749	9.4756	0.06151	4.01465e-06	5.1337e-05	-0.0622893	-0.0143365	-0.0244303	0	20761.4
1355	10.4123	3.99855	0.0685138	1.66787e-06	2.82789e-05	-0.177304	-0.00112314	-0.0152198	0	14969.6
1357	19.2437	12.1698	0.059589	2.54604e-05	6.34808e-06	0.401201	0.029181	-0.0141627	0	4809.07
1358	22.1873	2.91188	0.0679493	2.13694e-07	-1.14952e-05	-0.0596126	0.00607789	-0.00354416	0	8061.24
1359	15.7041	15.6314	0.0602541	2.76406e-05	2.84341e-05	1.05338	0.00533565	-0.049346	0	1993.91
1360	16.1395	6.09715	0.0590564	1.07405e-06	-9.11909e-07	-0.377501	0.0165705	-0.0236836	0	2680.24
1361	5.21416	4.05149	0.0546911	-2.02924e-06	4.41104e-06	-0.261002	-0.00479992	-0.00910036	0	22864.4
1364	24.6297	3.81969	0.0607544	2.94988e-06	7.98462e-07	-0.0322995	0.0042883	-0.00295047	0	8593.24
1365	13.7622	6.1439	0.068454	8.14163e-07	3.35285e-06	-0.0798283	0.0119366	-0.0296729	0	4309.57
1367	1.20845	15.4103	0.0511838	2.21975e-06	2.12506e-06	0.0102146	9.34825e-05	0.00960084	0	6734.11
1370	26.4913	2.97548	0.0615854	-2.47296e-07	-3.68081e-06	0.0321307	0.000796268	-0.00180429	0	18082.7
1371	14.5315	14.2829	0.0713639	1.7872e-05	2.9355e-05	1.39988	0.0263786	-0.0855235	1	41934.4
1373	10.967	15.7622	0.066228	0	5.37889e-05	0.0026224	0	-0.171692	0	55498.6
1375	10.7043	1.55601	0.0586031	-4.78985e-06	2.48534e-07	0.113907	-0.000315962	-0.00258713	0	34170.8
1377	1.65432	8.8121	0.05913	-3.59493e-07	4.79573e-06	0.0545946	-0.0025654	-0.00714888	0	17031.3
1378	23.8635	8.2761	0.0644952	-9.20517e-07	-2.91892e-05	0.396028	0.0120838	-0.000794738	0	21154.4
1379	14.9141	4.6931	0.0678105	-9.31015e-07	3.5265e-06	0.0856251	0.0103609	-0.0182746	0	20012.5
1380	11.1193	6.57549	0.0590921	3.47231e-06	2.17444e-05	-0.119069	0.00104833	-0.0355658	0	39500.9
1383	20.6316	3.31258	0.0717003	-4.66466e-06	-8.46005e-06	0.00271609	0.00890515	-0.00505442	0	8393.6
1385	16.2126	12.1638	0.0570199	-1.63506e-05	-8.9625e-07	0.953559	0.0358045	-0.0458976	0	1678.32
1386	19.1632	4.36683	0.0746756	1.38337e-05	-1.2094e-05	-0.042572	0.0128507	-0.00973626	0	26332.7
1388	8.5555	8.13417	0.0722819	7.47368e-06	3.22281e-05	0.00171555	-0.0114062	-0.0406925	0	39064.4
1390	24.7317	8.31989	0.0698834	3.98377e-07	-2.2758e-05	-0.0542996	0.00857384	0.00139988	0	26107.4
1395	24.2112	7.4651	0.0725055	-3.25064e-07	-2.0342e-05	0.0435911	0.0105138	-0.00108406	0	13586.6
1400	18.3083	1.70002	0.0590804	1.44234e-06	1.1153e-06	-0.455344	0.00346625	-0.0023389	0	20551.3
1402	11.1732	3.58213	0.0532113	-3.06096e-06	5.5286e-06	0.0975391	-0.000129686	-0.0139946	0	30423.2
1403	4.9071	15.929	0.069195	8.34583e-05	0.000137051	-0.482811	0.00489127	-0.00185145	0	129.179
1404	4.31969	6.40804	0.0578612	1.30929e-06	2.51881e-05	0.0360445	-0.00752485	-0.012386	0	19082.7
1405	10.0024	2.97113	0.0506099	-2.08439e-06	1.58306e-05	-0.210357	-0.00131121	-0.0103723	0	13342.1
1407	18.7004	12.3332	0.0593663	2.21104e-05	2.56939e-06	0.168734	0.0302883	-0.0173277	0	15395.7
1408	26.8723	8.87304	0.0529316	-3.75101e-07	-8.72334e-06	-0.0622202	0.000702314	0.00541742	0	7836.98
1409	18.6236	11.6976	0.0605278	2.35574e-05	4.85104e-06	0.506915	0.0321444	-0.0190259	0	22176.5
1410	6.63947	12.4193	0.0568896	4.1559e-06	9.96298e-05	-0.619222	-0.0189315	-0.0305187	0	4510.99
1412	2.13306	15.2145	0.0526671	3.75854e-05	0.000134642	-0.134454	-9.56945e-05	0.00881279	0	2636.61
1413	21.6179	9.79451	0.063365	3.38095e-06	-8.35907e-06	0.391407	0.0220008	-0.00491987	0	40796.1
1417	2.228	10.3201	0.0606189	2.08272e-07	1.58999e-05	-0.182098	-0.00439815	-0.00493625	0	8408.52
1418	11.1355	3.05749	0.0566174	-5.28186e-06	1.13987e-06	0.67319	0.000389264	-0.01136	0	41659.7
1422	4.61355	10.5256	0.0725157	1.21543e-05	7.1461e-05	0.172161	-0.0128178	-0.0153017	0	22256.5
1424	1.89273	2.27406	0.0603815	-5.92662e-06	-1.89543e-06	0.0137292	-0.000878713	-0.00293965	0	27979.1
1429	19.5363	6.68012	0.0662495	2.73686e-06	-2.56688e-06	-0.173176	0.0205766	-0.0136299	0	18685.5
1431	3.02693	6.31449	0.0744386	2.01277e-06	1.49799e-06	0.0793947	-0.00491804	-0.00974854	0	27040.8
1432	6.36196	2.61563	0.0504403	1.31271e-06	1.52502e-05	-0.000846521	-0.00303508	-0.00567007	0	26019.9
1434	14.5885	15.1876	0.0548255	2.2275e-05	4.14511e-05	1.27433	0.0160485	-0.0813756	0	46326.4
1440	19.8192	2.46985	0.0634338	-3.771e-07	-4.39177e-06	-0.23204	0.00619637	-0.0040975	0	8593.95
1441	6.72757	14.8246	0.0609359	2.28742e-05	0.000114129	-0.531648	-0.0033809	-0.0234194	0	3386.76
1442	10.6734	1.36285	0.0561845	-2.19856e-06	-2.55261e-07	0.0701616	-0.000110163	-0.00200645	0	48076.2
1443	3.70001	2.92896	0.073911	-4.03397e-06	-6.19341e-06	-0.026427	-0.0026589	-0.00469028	0	10694.8
1444	4.50246	5.59442	0.0688838	2.76626e-06	1.21786e-05	-0.0481263	-0.00680534	-0.0118083	0	21522
1446	14.1519	9.17889	0.0680027	1.92911e-05	2.24174e-05	-0.424583	0.0238615	-0.0532695	0	38087.1
1447	14.494	15.345	0.0577646	2.19308e-05	4.25866e-05	1.42922	0.0127784	-0.0840529	0	13612.9
1450	10.2631	1.55889	0.0506971	-4.92028e-06	1.19941e-06	-0.034785	-0.00029929	-0.00274499	0	44980.8
1452	2.60966	11.3374	0.0653809	-1.00793e-06	5.54948e-05	0.0451789	-0.00576627	-0.0038002	0	1512.41
1454	20.9074	5.99085	0.0661452	6.50338e-06	-7.83707e-06	-0.20559	0.0156784	-0.00907755	0	13886.8
1456	22.8775	1.04014	0.0588169	2.55474e-06	1.18232e-06	-0.14773	0.000142531	-0.000316586	0	10340.6
1458	26.6944	8.19178	0.0532367	5.03117e-07	-1.09817e-05	-0.059978	0.0014756	0.00318143	0	35726
1461	3.91419	4.70732	0.0595567	-2.17694e-07	1.60642e-05	0.0204009	-0.00557911	-0.00877369	0	8481.17
1462	6.5706	5.38937	0.0541104	1.27521e-06	5.22337e-05	0.0523174	-0.00788387	-0.0169026	0	25684.8
1464	1.90486	12.4604	0.0579976	-2.27323e-07	5.99036e-05	-0.12427	-0.00298957	0.00190747	0	14784.4
1469	4.43101	2.43548	0.0654062	-3.92922e-07	-9.62766e-06	-0.00874605	-0.00268976	-0.0038425	0	14820.6
1470	7.74297	3.9765	0.0637097	1.51603e-06	-2.35888e-06	0.0169945	-0.00475391	-0.0129412	0	6383.88
1471	15.3739	2.0153	0.0632092	4.27504e-07	4.61458e-06	-0.129164	0.00270029	-0.00420524	0	29343.8
1473	11.138	12.9543	0.0592334	3.35805e-05	3.11809e-05	1.58051	-0.00398829	-0.11721	0	44336.3
1474	10.6472	2.96132	0.0737805	-6.94078e-06	6.48693e-06	0.128316	-0.000507556	-0.0106973	0	25924.8
1475	10.5087	9.57803	0.0580883	7.84296e-06	2.23498e-05	0.0312443	-0.00315251	-0.0624684	0	16560.7
1479	8.38957	7.26693	0.066763	4.78784e-07	3.71684e-05	-0.0139606	-0.00939957	-0.0336332	0	35716.8
1480	2.16606	6.13648	0.0525086	5.13148e-06	1.31846e-06	-0.0463849	-0.00327993	-0.00866843	0	4679.84
1481	8.85124	12.7948	0.0684754	-1.89482e-07	5.53651e-05	-0.5252	-0.0214158	-0.0726359	0	69700.7
1486	25.9597	2.76627	0.07464	3.87591e-07	-2.37782e-06	0.0251708	0.00138371	-0.00176014	0	6800.9
1488	9.50471	13.9095	0.0578392	3.83542e-05	2.9871e-05	-2.18663	-0.0170378	-0.0928709	0	123704
1489	6.29777	8.18476	0.05061	-2.30948e-06	4.52762e-05	-0.0933138	-0.0126557	-0.0257023	0	34481.2
1491	7.71801	7.7336	0.0503279	1.44666e-05	2.66173e-05	-0.180354	-0.0108151	-0.0313025	0	13372.8
1492	13.4593	5.58392	0.0738181	2.19895e-07	4.88774e-06	-0.293428	0.00840924	-0.0268775	0	20496.4
1495	26.5547	4.74429	0.067007	-1.65492e-07	-4.20608e-06	-0.0265556	0.00109848	-0.00201889	0	19610.1
1497	9.59013	9.68932	0.0503342	-1.60176e-06	6.51465e-05	-0.53983	-0.00964234	-0.0600472	0	7814.82
1498	7.18242	8.19212	0.0683938	8.59336e-06	1.38416e-05	-0.135059	-0.0128937	-0.0320477	0	24709.9
1500	26.7173	5.87999	0.0560817	-2.5637e-06	-5.47983e-06	-0.06417	0.000916972	-0.00139556	0	8368.19
1501	3.35492	4.54726	0.0671265	1.77185e-06	1.27746e-05	0.0877181	-0.00398297	-0.00801435	0	20859.2
1503	19.2185	1.68915	0.0703332	1.27384e-06	9.26893e-07	-0.230803	0.00371512	-0.00220507	0	26157.9
1504	5.42857	2.10377	0.0655243	4.09053e-06	-7.04396e-06	0.0433147	-0.00216736	-0.00369819	0	15733
1506	25.0028	2.90691	0.0675449	7.24849e-06	6.58845e-07	0.0488751	0.00279362	-0.00210615	0	16614.2
1509	10.324	15.5954	0.0549416	-9.34474e-06	1.12468e-05	-2.28981	0.00693353	-0.153845	0	388179
1510	1.87273	4.37126	0.0588523	1.4186e-06	1.57434e-05	-0.0453533	-0.00169179	-0.0064479	0	18373.7
1513	4.77286	8.80257	0.0674513	6.37414e-06	4.04729e-05	-0.189123	-0.0106124	-0.0170631	0	22096.6
1521	20.6727	4.64475	0.0697463	5.93957e-06	-9.68512e-06	-0.208329	0.0125908	-0.00760158	0	34854.1
1523	7.14144	15.5989	0.0598753	4.89836e-05	0.00011929	-0.962581	0.00713063	-0.0267448	0	5141.41
1524	10.7866	1.91388	0.074746	-6.998e-06	2.82761e-07	-0.496627	-5.27966e-05	-0.00431803	0	20684.8
1527	16.1037	13.6717	0.0718341	1.54893e-05	2.70758e-05	0.786828	0.0293983	-0.0481443	0	18045.9
1528	3.69199	6.94849	0.0662202	3.89481e-06	1.28402e-05	-0.0940554	-0.00691499	-0.0114279	0	10151.5
1530	23.7832	6.38291	0.0624773	1.70089e-06	-1.90575e-05	0.113784	0.0104096	-0.00339334	0	1612.94
1532	1.34694	4.00996	0.0668194	5.74127e-06	5.22475e-06	0.0544456	-0.00077695	-0.0057899	0	31280.3
1537	10.2007	13.0617	0.0595689	3.44672e-05	4.99843e-06	-0.0829301	-0.0162191	-0.105657	0	118558
1538	26.8018	8.51507	0.0731278	-3.36352e-08	-1.17704e-05	-0.043061	0.001138	0.00430247	0	3421.15
1542	21.4497	5.79958	0.0582461	1.3798e-07	-1.7359e-05	0.120212	0.0146847	-0.00740533	0	37409.5
1544	22.9896	9.60312	0.0571533	7.44073e-06	-2.66072e-05	0.66082	0.0156618	0.00106304	0	14203.8
1551	7.00931	7.37584	0.0595614	1.06126e-05	5.26037e-05	-0.0924899	-0.0110063	-0.0269129	0	52245.2
1552	5.8841	8.34264	0.0625977	-1.08431e-07	5.38119e-05	0.0157658	-0.0124677	-0.0231715	0	25993.5
1554	17.4558	7.69998	0.0504965	1.24096e-05	4.6756e-08	-0.140617	0.0249604	-0.0242115	0	32255.2
1555	2.66354	5.00447	0.0679892	1.63339e-07	1.37885e-07	0.0414691	-0.00328503	-0.00820024	0	31802.8
1556	3.35016	6.24853	0.0651342	6.78713e-07	5.19253e-06	0.0219723	-0.00550981	-0.0101579	0	29390
1562	10.0016	5.65471	0.0701158	3.73901e-06	1.28613e-05	-0.417677	-0.00370035	-0.0267215	0	25626.7
1563	11.2287	2.0331	0.051093	-6.19068e-06	-1.58189e-06	-0.0420079	0.00033657	-0.00508899	0	32846.4
1565	9.88959	14.4605	0.0701834	2.61293e-05	1.77647e-06	-1.27984	-0.0121364	-0.112981	0	45240.3
1568	5.65715	11.9319	0.0685703	1.56466e-07	0.000110355	-0.449901	-0.0145098	-0.0203639	0	21495.5
1572	9.87895	1.09756	0.06094	-2.03148e-06	8.48685e-08	0.0806761	-0.000223709	-0.000501626	0	15583
1574	2.04166	3.07235	0.074792	-2.37391e-06	3.1504e-06	-0.0314317	-0.00122428	-0.00437077	0	9447.67
1575	20.4131	6.78154	0.0649613	8.11211e-06	-1.24376e-06	0.0250681	0.0189592	-0.0105013	0	19933.7
1577	2.27929	5.5252	0.0528894	2.92717e-06	3.31704e-06	-0.10322	-0.00272768	-0.00839499	0	23680.8
1580	15.7651	15.519	0.0674921	2.95928e-05	3.11752e-05	1.09113	0.00717191	-0.0485323	0	2716.14
1581	9.6619	15.2825	0.0727767	2.72291e-05	-1.31089e-05	-2.76727	0.000609823	-0.103668	0	29326.3
1583	2.30671	10.1363	0.0546926	2.755e-07	1.33823e-05	-0.027396	-0.00546559	-0.0061386	0	13377.7
1584	1.57264	14.9417	0.0585554	3.3859e-05	5.97155e-05	-0.102053	-0.00038839	0.00875129	0	2625.63
1585	6.78991	2.0238	0.0665159	-2.76868e-06	5.30255e-06	0.120174	-0.00217749	-0.00356512	0	7865.2
1587	16.1109	3.31046	0.060183	8.42574e-06	8.94403e-07	-0.237372	0.00811485	-0.00964023	0	30607.6
1588	5.16454	4.4938	0.0717747	-3.78553e-07	9.43339e-06	-0.17736	-0.00555888	-0.0109959	0	40383.4
1590	7.36276	10.5311	0.0723776	7.23794e-06	-7.13301e-07	-0.00349864	-0.0180529	-0.0408753	0	22348.5
1591	7.45874	4.168	0.051743	1.10131e-06	5.9422e-06	-0.0275159	-0.00462575	-0.0140492	0	32325
1595	6.73167	12.7166	0.0550526	1.3136e-05	8.46531e-05	-0.420754	-0.0176931	-0.0310427	0	18647
1598	6.66694	10.3475	0.0683893	-6.45081e-06	2.71525e-05	-0.0960245	-0.0166909	-0.0325905	0	22047.5
1600	7.6796	5.01856	0.0530385	4.40806e-06	1.91127e-05	0.32555	-0.00686709	-0.0187021	0	21943.6
1609	25.6504	9.14445	0.0622813	-1.05576e-06	-1.36442e-05	0.468234	0.00477255	0.00526322	0	8714.64
1610	8.23103	9.41376	0.0510751	1.60101e-05	1.36973e-05	0.12707	-0.0138512	-0.0447791	0	33413.7
1613	5.85117	8.217	0.0678287	-3.90248e-08	5.31314e-05	-0.0361136	-0.0120488	-0.0228717	0	24573.3
1615	5.58374	9.60968	0.0525523	5.68471e-07	5.72722e-05	-0.00342514	-0.0141197	-0.0220435	0	22210.1
1616	20.6431	10.5254	0.0727735	6.28208e-06	-5.01553e-07	0.230571	0.0281762	-0.00729833	4	6053.47
1618	18.8426	8.45879	0.0534983	-1.18958e-07	2.75777e-06	-0.106748	0.0270607	-0.0188122	0	39558.9
1619	8.90908	7.63051	0.0639789	-2.23665e-06	3.49391e-05	0.247579	-0.00778431	-0.0376884	0	16906.8
1621	23.6986	1.75159	0.0545225	1.53084e-05	8.3757e-07	-0.108757	0.00195533	-0.00141938	0	9256.6
1622	11.6809	3.80932	0.0642992	2.42387e-07	4.86263e-06	-0.182446	0.000850753	-0.014487	0	37462.6
1624	2.18397	7.40726	0.0684182	9.94201e-08	8.7061e-06	-0.0583473	-0.00317396	-0.00879632	0	17576.5
1629	9.95305	5.89116	0.0544277	2.21462e-06	1.5343e-05	0.150718	-0.00458953	-0.0286834	0	31211.9
1635	6.53648	4.27848	0.0676719	1.05038e-05	2.48921e-05	-0.100523	-0.00613691	-0.0133427	0	34512.1
1638	1.06083	14.0391	0.0590288	-2.7724e-06	9.20816e-05	0.016138	-4.88545e-05	0.00750022	0	1077.72
1644	5.00608	13.3041	0.0525908	1.80684e-06	0.00016744	-0.20274	-0.0100905	-0.0101672	0	5848.66
1654	7.14798	6.40373	0.0574554	6.47838e-06	5.76277e-05	-0.100937	-0.0102228	-0.024179	0	18672.4
1657	14.2229	3.58867	0.0600173	3.63261e-06	1.57724e-05	0.0580517	0.00570024	-0.0120693	0	31884.9
1658	13.8446	5.50684	0.0651276	7.82603e-07	2.33324e-06	0.108952	0.00946469	-0.0253414	0	37729.3
1662	17.9342	7.23805	0.0744011	6.40678e-06	-3.41603e-06	-0.043531	0.024032	-0.0213888	0	30572.6
1663	23.6261	9.41625	0.0621908	5.94369e-06	-2.93798e-05	0.181665	0.0125514	0.001991	0	12089.5
1666	26.3637	8.87364	0.063904	9.29427e-08	-8.10658e-06	-0.112569	0.00215363	0.00468316	0	8985.03
1667	24.6215	1.21944	0.074901	4.83847e-06	-8.15211e-07	-0.071827	0.00033202	-0.000266096	0	8723.88
1672	23.6129	2.19346	0.051055	9.38953e-06	2.76842e-06	-0.0428536	0.00316943	-0.00159624	0	17486.7
1673	9.34294	15.2327	0.0606711	4.3345e-05	-1.18313e-05	-1.57082	0.000591396	-0.0862744	0	7865.05
1675	11.2496	5.78099	0.0532404	4.01965e-06	2.20992e-05	0.00675951	0.000588133	-0.0290684	0	23786.1
1678	3.09473	2.84792	0.060194	-9.61251e-07	-1.1895e-05	0.0101397	-0.00222778	-0.00447308	0	13766.8
1680	1.35436	7.31506	0.0633413	-1.30151e-06	-3.79044e-06	-0.0552054	-0.00134857	-0.00780081	0	26225.4
1683	8.8249	12.2196	0.0723601	2.70358e-06	4.33553e-05	-0.75658	-0.0203895	-0.0677985	0	51144.7
1686	9.40158	13.2653	0.0550599	3.16594e-05	3.01529e-05	-2.24896	-0.0205701	-0.0867375	0	54062.1
1687	25.6374	7.51295	0.0551676	2.48085e-06	-9.11401e-06	-0.0818422	0.00507658	0.000708112	0	7872.75
1689	21.4914	5.48311	0.0502944	-1.49445e-08	-1.7746e-05	-0.00156337	0.0131796	-0.00726447	0	4173.67
1690	26.494	1.83106	0.0512534	1.56549e-06	2.39665e-06	0.00119155	0.000333768	-0.00101857	0	15085.3
1692	10.4294	2.18372	0.0595136	-1.02533e-05	4.46553e-06	-0.0643297	0.000398328	-0.00591191	0	37031.8
1694	20.9382	1.63567	0.0578523	2.58943e-07	-4.22794e-06	-0.142099	0.00228437	-0.00188292	0	19455.7
1695	15.5562	9.43049	0.073807	2.14123e-05	6.1674e-06	0.322643	0.0296431	-0.0442407	0	29220.8
1698	3.38002	12.406	0.0716802	-1.19534e-06	0.000155614	-0.363772	-0.00762359	-0.00320547	0	4865.41
1699	4.15593	11.9509	0.0676332	-1.03991e-05	0.000105158	-0.309263	-0.0105982	-0.00911182	0	14728.9
1700	25.4743	4.87509	0.0599296	4.8548e-07	-7.5945e-07	-0.0039584	0.00386289	-0.00266412	0	25914.9
1703	6.81745	2.54222	0.0508479	9.14199e-07	4.66647e-06	-0.124998	-0.00251865	-0.00561396	0	18429.7
1707	3.47588	12.6897	0.0557429	-9.54945e-08	0.000188078	-0.246001	-0.00722669	-0.00263449	0	10086.1
1708	11.4397	2.33393	0.070119	-7.59031e-06	-1.81415e-06	-0.181858	0.000943495	-0.00709334	0	47043.6
1709	7.17826	1.14807	0.059461	-5.5613e-06	-3.2711e-06	-0.0503654	-0.000830512	-0.00108086	0	41228.3
1710	8.49867	5.3788	0.0674805	-4.94534e-07	1.91048e-05	-0.01937	-0.00601878	-0.0223895	0	16421.2
1711	25.4758	3.09766	0.0617936	4.86644e-06	-3.43227e-06	-0.00156852	0.00230199	-0.00205854	0	14708.2
1716	26.0005	3.02376	0.0739274	3.45724e-08	-3.84734e-06	-0.0428077	0.00149947	-0.00185834	0	5998.32
1718	18.556	9.76963	0.0517696	6.98818e-06	1.26852e-08	0.159967	0.0329966	-0.0200721	0	31408
1719	12.5439	13.0159	0.0501239	5.06278e-05	9.5386e-05	-0.829722	0.013755	-0.117672	0	33846.9
1723	22.2488	4.15073	0.0505175	1.78573e-06	-8.97665e-06	-0.1922	0.00894324	-0.00493758	0	34061.6
1725	17.552	12.3327	0.053406	9.46158e-06	7.42629e-07	0.582855	0.0329086	-0.0277696	0	17110.7
1727	2.7128	2.55357	0.0527856	-3.12621e-06	-8.49243e-06	0.103294	-0.0016288	-0.00362813	0	30740.1
1731	1.83708	14.6537	0.0598557	4.09336e-05	0.000113426	-0.0351864	-0.000850559	0.00809985	0	5248.73
1733	7.37105	13.6592	0.0525621	1.54305e-06	0.00010794	-0.456583	-0.0153716	-0.039514	0	26249.9
1736	24.8573	4.99386	0.0581349	6.26929e-07	-4.47641e-08	-0.16405	0.00521332	-0.0029728	0	12695.4
1737	26.4404	4.69578	0.0574413	6.62111e-07	-3.83162e-06	-0.0323779	0.00131483	-0.00210783	0	15598.6
1738	20.6804	9.78916	0.0609455	1.24926e-06	-5.33246e-06	0.30738	0.0253666	-0.00807653	0	20359
1741	26.0224	2.10056	0.0741335	2.42445e-06	1.42699e-07	-0.00153919	0.000854839	-0.00113107	0	6595.65
1742	13.4862	9.07112	0.0532378	2.22154e-05	1.50243e-05	0.35797	0.0173749	-0.0537545	0	4780.5
1748	18.7187	1.78295	0.0536975	3.1705e-06	4.75146e-06	0.139895	0.0034891	-0.00252524	0	20499.4
1750	2.78012	13.4589	0.0568419	-5.05209e-06	0.000127697	-0.0771873	-0.00371075	0.00314893	0	5348.6
1751	14.1347	11.2526	0.060392	6.62713e-06	2.55452e-05	0.495154	0.029384	-0.0702556	0	31521.8
1755	6.47201	8.77768	0.0591838	6.78407e-06	2.68795e-05	-0.220627	-0.0140161	-0.0275148	0	25025.5
1761	21.7548	4.07352	0.0715553	1.17435e-07	-1.07972e-05	0.120232	0.0102237	-0.00591503	0	13865.1
1764	12.1497	13.2341	0.0558125	1.13178e-06	-1.95203e-05	0.992633	0.00991355	-0.123404	0	126367
1772	15.2093	9.26392	0.0658932	2.82715e-05	7.10692e-06	-0.320253	0.0289094	-0.0465509	0	36923.1
1773	11.1378	6.6893	0.056787	4.49809e-06	2.01783e-05	0.0927233	0.000923866	-0.0360752	0	29128.3
1775	2.32475	8.50475	0.0715296	6.94334e-06	1.3192e-05	-0.147084	-0.00445308	-0.00867141	0	16569.2
1776	26.6078	2.04328	0.0527689	5.44784e-07	9.43511e-07	-0.0248415	0.000335667	-0.00115671	0	8190.86
1778	16.1257	12.3867	0.0551742	3.84015e-06	9.44147e-06	1.31045	0.0368888	-0.0474335	0	47981.3
1779	15.0815	1.57621	0.0510657	2.473e-07	1.66727e-06	-0.0488171	0.00180444	-0.00227574	0	37821.7
1780	7.79303	9.41952	0.0630059	9.03191e-06	9.55191e-06	0.136706	-0.0152281	-0.0407329	0	61722.4
1784	18.5262	7.6097	0.0602331	5.55984e-06	9.71366e-08	-0.0441594	0.0239942	-0.0182762	0	31784.7
1785	19.1693	9.8251	0.0577688	6.7692e-06	-2.71676e-07	0.086821	0.0306631	-0.016229	0	7284.06
1790	4.53823	5.84167	0.0504967	1.92358e-06	1.36307e-05	-0.11005	-0.00723156	-0.0124252	0	31836.2
1792	8.61612	11.4729	0.0621988	1.21947e-05	2.47477e-05	-0.0457306	-0.0183758	-0.0612691	0	68099.3
1793	21.8408	1.38035	0.0606626	3.78923e-06	-2.89893e-06	-0.128055	0.0017227	-0.00075076	0	10669.4
1795	7.52884	10.8295	0.0541297	5.00836e-06	7.52137e-07	-0.181336	-0.0196295	-0.0436069	0	31937.6
1797	9.66817	1.1995	0.0518851	-3.60324e-06	2.2507e-06	0.0651024	8.28398e-05	-0.00110891	0	32636.4
1799	13.2999	11.2442	0.0742022	1.74581e-05	7.76826e-06	-0.912518	0.0232499	-0.0808966	0	27036.4
1800	8.06627	11.1054	0.0680755	7.26418e-06	2.45574e-06	-0.656254	-0.0185255	-0.0523459	0	55623
1805	18.3611	3.43923	0.0714494	1.97698e-06	-1.27091e-05	0.144135	0.00930446	-0.00764055	0	17357
1808	24.0921	3.28473	0.0536141	1.67639e-06	-3.94484e-06	0.0338108	0.00446987	-0.00291129	0	24898.7
1810	4.4456	12.1223	0.0589427	-9.82132e-06	0.000117931	-0.470658	-0.0121108	-0.0109875	0	8056.73
1814	6.71307	12.841	0.0707558	6.07089e-06	9.5948e-05	-0.50865	-0.0181042	-0.0309927	0	24888
1816	6.95434	2.19498	0.0620232	-1.32092e-06	3.10944e-06	0.291576	-0.00194361	-0.00489685	0	16850.2
1817	2.02927	12.698	0.0686172	-3.36498e-06	8.24295e-05	-0.324796	-0.00303366	0.00245501	0	10998.5
1821	7.3427	9.67954	0.0651974	7.28008e-06	3.21108e-06	-0.443471	-0.0160111	-0.0386719	0	5514.15
1822	16.8432	8.73825	0.0546535	1.17987e-05	-9.59487e-07	0.599015	0.0282607	-0.0308316	0	35937.2
1824	11.2934	12.7573	0.0718163	3.67809e-05	2.98823e-05	0.500967	0.000763005	-0.111301	0	60673.5
1827	8.68621	10.6777	0.052713	2.41817e-05	6.0688e-05	0.323933	-0.015638	-0.0570405	0	69095.9
1833	26.4507	4.80731	0.0548108	8.54585e-07	-4.07776e-06	0.0815548	0.00125085	-0.00215938	0	27387.5
1834	2.12825	6.97561	0.065575	1.86954e-06	1.03489e-05	-0.00904338	-0.0028762	-0.00868879	0	6601.04
1835	3.60007	13.8132	0.0704282	-5.99077e-07	0.000232345	-0.0850244	-0.00513633	0.0012913	0	5185.23
1837	12.8845	15.0818	0.0501277	2.15288e-05	6.18905e-05	-0.529254	0.00242082	-0.169648	0	75984.5
1841	19.0455	9.379	0.0742039	-5.63981e-08	4.53339e-07	0.0637417	0.0312741	-0.0185443	0	12975.3
1844	4.13282	5.44153	0.0558589	1.95182e-06	1.24742e-05	-0.0579002	-0.00572829	-0.010156	0	27160.8
1845	4.9114	5.28206	0.0501872	2.95243e-06	1.33691e-05	0.0395322	-0.00681515	-0.0127611	0	26765
1847	5.57416	13.9677	0.0584821	2.90474e-05	0.000142627	-0.481386	-0.00814643	-0.0136958	0	2160.32
1848	14.9727	8.55966	0.0595933	1.57072e-05	5.40659e-06	-0.0792067	0.0235918	-0.0441514	0	19959.1
1849	13.9559	7.55742	0.0740834	1.47343e-05	6.98168e-06	-0.017179	0.0163666	-0.0400999	0	31344.5
1850	16.3539	12.3651	0.0570302	-3.53815e-05	2.23559e-06	0.467615	0.0364234	-0.0432154	0	35049.6
1856	14.7796	11.277	0.0684778	1.43828e-05	3.31783e-06	0.046674	0.0330849	-0.0634582	0	46268.5
1858	4.39753	14.1895	0.0593455	4.05821e-05	0.000207464	-0.320711	-0.0048248	-0.00252818	0	8376.71
1861	24.2751	9.19233	0.071703	2.21204e-06	-3.03618e-05	0.385857	0.00959269	0.00291398	0	15977.4
1864	12.0245	11.4399	0.0603296	1.92414e-05	2.66981e-05	0.810556	0.010821	-0.0912094	0	105143
1865	15.9983	14.8314	0.0702051	1.88399e-05	3.02e-05	0.85983	0.0145984	-0.048636	0	17486.7
1868	20.3184	2.42854	0.0737322	-4.78306e-06	-3.69637e-06	0.204356	0.00570028	-0.00390835	0	15416.3
1870	4.73556	14.8479	0.0527823	5.2699e-05	0.000181441	-0.472984	-0.00207215	-0.00287358	0	4149.78
1872	17.5777	3.72269	0.0662107	2.60793e-06	-8.10566e-08	-0.160331	0.0109764	-0.0106263	0	35605.4
1873	9.37562	4.07218	0.0539178	2.38403e-06	3.85712e-06	0.0319289	-0.00258915	-0.0155347	0	24115.3
1874	20.548	1.21106	0.0613683	1.23012e-06	-1.55771e-06	-0.203302	0.000960083	-0.000533754	0	17539.1
1877	8.29176	2.76506	0.0687444	2.79193e-06	1.48272e-06	0.133817	-0.00236769	-0.00881458	0	19567.2
1880	3.50469	15.509	0.0573619	6.81195e-05	0.000233441	-0.293086	0.000987628	0.0057851	0	2848.62
1881	19.3982	9.2927	0.0573655	7.45307e-06	-3.58428e-07	-0.192032	0.0287078	-0.0156065	0	14612
1882	19.9529	2.95066	0.0679084	-6.62988e-07	-1.73649e-06	-0.0977698	0.00810737	-0.00522113	0	5191.67
1883	22.9733	4.31165	0.0706071	-5.77957e-07	-7.68067e-06	0.0282139	0.00823623	-0.00430023	0	18354.8
1885	12.3374	5.61422	0.0740096	-1.63007e-06	7.999e-06	-0.136168	0.00259609	-0.0275809	0	27012.5
1887	20.6443	10.3873	0.0653964	5.32818e-06	-5.09571e-07	0.225424	0.0287241	-0.00729475	0	7152.57
1888	7.48	13.6257	0.0612134	3.08548e-06	0.00010475	-0.707528	-0.0156101	-0.0410316	0	6424.77
1894	11.4319	13.9209	0.0527783	2.15889e-05	3.27908e-05	0.630233	-0.00429655	-0.137858	0	105436
1898	11.3209	9.3773	0.0661964	1.32625e-06	1.87509e-05	-0.267722	0.000309251	-0.0611258	0	42417.5
1899	17.7852	10.0664	0.0689836	9.70488e-06	-3.21662e-06	0.16324	0.0316437	-0.0274858	0	40286.5
1900	12.5821	12.4463	0.0567481	1.25259e-05	-2.5672e-07	0.144096	0.0149145	-0.104522	0	84594.4
1903	7.9812	10.7995	0.0519691	5.58187e-06	1.35627e-05	0.491127	-0.0194068	-0.0501461	0	45450.5
1904	2.78821	5.36171	0.0578602	-5.34433e-08	-8.72776e-07	-0.0245764	-0.00381285	-0.0087318	0	26332.6
1906	13.1545	1.18959	0.0522302	4.6108e-07	-2.16578e-08	0.224626	0.000272286	-0.000822677	0	33708.5
1907	6.87239	12.3697	0.0730445	-9.47931e-06	7.5634e-05	-0.8428	-0.0200575	-0.0344347	0	30549.5
1909	12.6289	11.0747	0.0541906	5.27897e-06	1.8124e-05	-0.0239504	0.0149102	-0.0832212	0	31832.7
1915	9.55707	14.6432	0.0660753	4.59211e-05	7.46383e-06	-1.71989	-0.0116275	-0.0993028	0	48673.2
1918	1.98336	1.3269	0.0713816	-7.5946e-07	-2.88173e-06	0.0117923	-0.000494493	-0.000836362	0	26402.7
1920	13.4484	7.6683	0.0683676	1.55981e-05	1.7645e-05	0.0696874	0.0144238	-0.0426828	0	47870.4
1925	2.73706	10.0144	0.0547106	3.00375e-07	2.23374e-05	0.0693961	-0.0062234	-0.00691453	0	10101.4
1926	8.45048	13.541	0.064975	1.35869e-05	9.74595e-05	-0.81844	-0.0172581	-0.0638675	0	16467.7
1928	26.5036	2.40893	0.0556095	-2.98792e-08	-8.26117e-08	-0.0634985	0.00034407	-0.00145868	0	7522.06
1929	9.17356	9.48499	0.072745	3.87128e-06	5.52067e-05	-0.435024	-0.0111972	-0.0531159	0	59210.2
1930	17.2039	10.037	0.0658528	1.35229e-05	2.23518e-06	0.18912	0.0336256	-0.031984	0	58321.3
1932	15.0071	13.6268	0.0649122	2.61534e-05	2.77379e-05	0.913941	0.0338673	-0.0713535	0	51564.1
1933	6.44842	8.99225	0.0744419	4.3787e-06	2.92429e-05	-0.31636	-0.0151874	-0.0278362	0	18085.3
1937	13.1827	6.16116	0.0696908	-2.74774e-06	5.06379e-06	-0.0600037	0.0101115	-0.0302948	0	8730.37
1938	14.3887	10.7643	0.067772	7.38765e-06	2.44267e-05	-0.221591	0.0303018	-0.0644277	0	27155
1942	2.71952	14.9186	0.0526615	3.545e-05	0.000159157	-0.122141	-0.000762593	0.00724384	0	3813.45
1944	2.85126	7.25097	0.0731366	8.40834e-08	5.00206e-06	0.00163085	-0.00551225	-0.00974373	0	19706.7
1945	6.14082	2.82674	0.0616684	-1.26638e-07	-5.63172e-07	-0.00055792	-0.00379422	-0.00643367	0	33191.1
1948	25.4421	9.13256	0.0511859	-8.65973e-07	-1.29633e-05	-0.0222153	0.0054904	0.00442487	0	17320.1
1951	15.7989	11.5795	0.0743511	2.18573e-05	5.99746e-06	0.450006	0.0353178	-0.0516625	0	44314.9
1954	12.6788	15.4312	0.0744683	1.3041e-05	4.86568e-05	0.130884	0.000783973	-0.173494	0	113412
1955	4.5142	11.2329	0.0524041	3.73598e-06	6.80849e-05	-0.468877	-0.0119766	-0.013689	0	5118.91
1957	3.95347	12.0634	0.0587376	-1.20496e-05	0.000129355	-0.54112	-0.00933995	-0.00709708	0	2790.04
1960	14.0939	2.34696	0.0533426	-9.94118e-08	5.15352e-06	-0.00665396	0.00273713	-0.00655484	0	8470.38
1963	23.3262	1.02839	0.064903	1.85204e-06	7.82196e-07	-0.127088	0.000203312	-4.13447e-05	0	3400.64
1964	8.7747	14.1466	0.0505364	3.2531e-05	8.60828e-05	-1.61384	-0.015321	-0.071625	0	36902.6
1967	1.55408	4.07129	0.0620456	4.00378e-06	9.50018e-06	-0.0365483	-0.00117914	-0.00596982	0	23948.4
1969	7.96519	3.67992	0.0648267	4.76579e-06	-1.12107e-07	-0.128246	-0.00418434	-0.0118657	0	31051.7
1974	17.7092	10.5335	0.0535038	2.55525e-05	1.04638e-06	0.0397817	0.0347768	-0.0275318	0	51142.1
1981	9.08054	8.37719	0.0585002	-7.20034e-06	3.10666e-05	0.170625	-0.010671	-0.0443593	0	63125
1986	10.4591	12.0043	0.0526236	5.09448e-05	2.06406e-05	-0.6465	-0.00894821	-0.0962951	0	98743.5
1987	7.0344	2.96738	0.0705948	4.18302e-07	-1.83058e-06	0.0367601	-0.00358903	-0.00829446	0	31645
1989	11.8996	6.91186	0.0616263	8.41071e-06	1.34468e-05	0.129863	0.00553812	-0.039064	0	42112.2
1990	6.63537	12.6389	0.069242	7.81614e-06	9.46509e-05	-0.194346	-0.0177386	-0.0303558	0	22720.1
1992	17.0323	8.32621	0.0606354	8.63057e-06	1.00143e-06	0.293178	0.0269203	-0.0292716	0	26479.9
1993	18.0842	8.84646	0.066575	1.30616e-05	7.60198e-07	-0.172047	0.0292554	-0.023942	0	29225
1994	13.2464	6.05825	0.0516541	-9.08736e-08	5.60495e-06	-0.224894	0.00988924	-0.0301544	0	35701.3
1997	8.23243	13.2427	0.0595085	-4.06432e-06	0.000103976	-0.969231	-0.0206533	-0.0590643	0	51053.7
1998	9.50315	13.2281	0.0528569	4.36144e-05	1.7638e-05	-0.790331	-0.0213752	-0.0898883	0	57249.4
1999	7.67246	13.7235	0.0504523	-3.551e-06	0.000110704	-0.936119	-0.0168797	-0.0450084	0	29620
2003	26.8362	2.42731	0.0626684	7.93442e-08	-2.05643e-06	0.0381149	7.09793e-05	-0.00143375	0	12222.8
2005	26.4184	3.98129	0.0577259	3.74751e-07	1.00336e-06	0.0153811	0.000841081	-0.00222852	0	1135.44
2008	7.10223	12.756	0.0528133	2.52997e-05	4.92598e-05	-0.738303	-0.0202217	-0.0371593	0	55356.8
2010	23.3144	4.6127	0.0502821	-6.46583e-07	-1.22184e-05	0.0153771	0.00826346	-0.00442795	0	8595.51
2012	19.2558	7.28822	0.0505717	4.03728e-06	-9.8062e-07	0.004575	0.0227944	-0.014954	0	25288.3
2013	6.53022	14.052	0.0639257	2.98572e-05	0.000112235	-0.563339	-0.00997021	-0.0239106	0	16332.6
2017	10.9911	4.43188	0.065156	-3.17382e-07	1.40019e-05	-0.0396606	-0.000338065	-0.01916	0	50071.9
2018	12.7888	6.3253	0.0686708	-3.43396e-05	-5.15315e-06	0.0868516	0.00929825	-0.0326273	0	39926.3
2019	2.06793	10.9019	0.0628997	-3.76016e-06	3.56102e-05	-0.131864	-0.00446892	-0.00354674	0	9028.39
2022	3.76593	4.4918	0.0615749	-1.68327e-07	1.68486e-05	-0.0509128	-0.00448684	-0.00798221	0	7531.26
2023	16.6534	6.22261	0.0659501	3.12815e-06	-2.46075e-06	0.277637	0.0194087	-0.0221892	0	36653.8
2025	12.1375	14.24	0.0640284	3.11755e-05	3.72677e-06	-0.314488	-0.00381224	-0.145452	0	136316
2027	8.61401	8.70892	0.0641595	1.11916e-05	3.01877e-05	-0.350132	-0.0134879	-0.0447297	0	40240.5
2031	1.3429	12.6581	0.061494	1.47672e-05	0.000138403	-0.0505739	-0.00143076	0.00364605	0	5951.07
2035	11.2173	5.53924	0.0511198	1.15909e-06	2.06393e-05	-0.0391908	0.000305023	-0.0269344	0	2552.71
2037	4.02577	12.955	0.0507832	1.54705e-06	0.000181014	-0.147479	-0.00773123	-0.00444695	0	3702.26
2038	19.4099	4.36717	0.0681115	1.25156e-05	-1.80562e-05	-0.0720039	0.0126489	-0.00931332	0	25145.6
2040	4.45244	15.6851	0.067251	7.18991e-05	0.00015736	-0.421757	0.00254688	0.000942904	0	3653.59
2042	23.3138	3.78811	0.0575958	-2.0457e-06	-1.60412e-06	0.0156034	0.00644116	-0.00385147	0	10461.2
2043	12.7443	5.97762	0.0678889	-3.19677e-08	3.63102e-06	-1.19393	0.00812621	-0.0305113	0	27046.3
2044	14.4394	13.4561	0.0683693	1.59638e-05	1.50017e-05	0.727104	0.0361058	-0.0846536	0	28853
2046	13.5149	3.18677	0.0706085	-1.23145e-07	1.10809e-05	-0.0657465	0.00391892	-0.0104649	0	33355.6
2049	3.55886	6.78223	0.0714906	7.17723e-06	1.00674e-05	-0.0375494	-0.00691239	-0.0109897	0	26388.6
2050	2.66965	5.7157	0.0662142	2.18288e-06	1.20871e-07	0.00710269	-0.00355149	-0.00895709	0	22827.5
2053	26.1855	4.01075	0.0736242	1.02946e-06	-3.92398e-07	0.0368441	0.00154935	-0.00218097	0	12638.1
2054	20.898	1.24561	0.0605794	1.58624e-06	-2.43376e-06	0.0552219	0.000982023	-0.000397621	0	19484.2
2055	21.1784	2.53093	0.0711623	-7.1059e-06	-9.33585e-06	-0.0888541	0.00572858	-0.00384268	0	14978.8
2056	24.7714	4.29115	0.0680967	2.22382e-06	9.93772e-07	-0.118293	0.00440445	-0.00296928	0	21188.1
2057	22.8432	3.34177	0.0530302	6.24997e-08	-6.67109e-06	-0.0624185	0.0061524	-0.0037394	0	29016.3
2058	2.20855	6.27979	0.0730256	1.22424e-06	1.04952e-06	-0.0746499	-0.00300184	-0.00875109	0	23439.6
2059	4.80538	1.395	0.0635951	9.92409e-06	-9.19634e-06	0.00941313	-0.000813025	-0.00112759	0	22924.8
2060	8.76812	12.4922	0.0667948	-1.15627e-06	4.10025e-05	-0.921468	-0.0222704	-0.0685687	0	76481.2
2063	12.4065	1.06001	0.051979	-4.05859e-07	7.20782e-07	-0.0850516	0.000149271	-0.000344556	0	14124.2
2065	4.27013	5.76816	0.0719326	3.15096e-06	1.35073e-05	-0.274271	-0.00671679	-0.0110563	0	19202.5
2066	24.2412	9.53018	0.0668855	1.79315e-06	-3.04224e-05	0.186535	0.0100787	0.00424114	0	10907.9
2067	1.92691	13.4315	0.0749584	-1.21155e-05	0.000115287	-0.136098	-0.00261217	0.00491785	0	7060.8
2070	10.8601	3.68482	0.0634308	-2.9823e-06	1.01985e-05	0.0225052	-0.000722122	-0.0147771	0	38536.2
2074	4.18519	2.29179	0.067208	2.54489e-07	-1.51644e-05	0.06524	-0.00235277	-0.00356049	0	12931
2075	1.02397	5.76241	0.0709732	6.33532e-07	-2.63293e-06	-0.103127	-0.000246628	-0.00720461	0	7394.81
2079	13.709	5.48696	0.0720642	1.52627e-06	4.14398e-06	-0.163938	0.00960303	-0.0262951	0	17460.8
2080	16.7224	9.76788	0.0627898	1.43529e-05	6.26002e-06	0.177878	0.0340709	-0.0356143	0	33719.3
2081	14.3004	13.4754	0.0725616	1.3052e-05	1.64335e-05	0.167461	0.036398	-0.0859712	0	94777.2
2082	15.065	12.7082	0.0683659	1.11805e-05	5.37012e-06	0.771382	0.0340525	-0.0668255	0	29783.2
2083	3.70905	15.615	0.0627049	6.81503e-05	0.000231997	-0.249879	0.00156249	0.00504459	0	2878.57
2084	11.1958	2.41987	0.0513697	-5.23348e-06	-5.49002e-07	-0.0957948	0.000692654	-0.0075392	0	12417.7
2085	16.2586	4.67576	0.0668802	9.56484e-06	-1.28679e-06	-0.156064	0.0124217	-0.0158026	0	33314.9
2088	2.64306	9.38037	0.0590124	5.37427e-06	1.66483e-05	-0.224902	-0.00560112	-0.00847312	0	25448.6
2090	8.53583	6.33217	0.0716433	-5.00285e-07	3.71427e-05	-0.350046	-0.00822791	-0.0297733	0	32400.4
2091	25.8625	5.1286	0.0742617	1.55694e-08	-3.18771e-06	-0.0424096	0.00290214	-0.00222246	0	26735.5
2094	22.169	6.38745	0.0552093	2.59635e-06	-2.00643e-05	-0.0732521	0.0140545	-0.00584864	0	11027.8
2097	17.0029	7.73495	0.0744314	1.31044e-05	-3.32368e-06	0.241133	0.025057	-0.0268818	0	30500.6
2099	16.5995	9.25097	0.066425	1.29226e-05	8.92987e-06	0.0438004	0.0309005	-0.0355404	0	50880
2100	20.9357	7.68646	0.0702331	4.11822e-06	-6.01887e-06	-0.191443	0.0194705	-0.008356	0	13521.2
2101	17.7621	2.50287	0.053551	1.92218e-06	-4.87366e-06	-0.0616666	0.00611058	-0.00586962	0	37793.8
2102	14.4254	1.56231	0.0533907	8.59056e-07	2.55236e-06	-0.267062	0.0011623	-0.00251929	0	18564.7
2103	8.20101	1.69218	0.067243	-1.53746e-06	4.07514e-06	-0.1381	-0.00152993	-0.00359701	0	8959.39
2107	24.5212	9.47581	0.0744045	9.67295e-07	-2.55325e-05	-0.0900975	0.00881097	0.00367146	0	9777.39
2108	11.7397	6.29283	0.066672	1.1062e-06	1.56768e-05	0.242542	0.00353773	-0.0327557	0	44492.3
2112	26.8607	5.43223	0.0576793	-7.31898e-08	-5.35408e-06	0.0768331	0.000470861	-0.00200029	0	1820.9
2114	13.8368	11.4738	0.0740862	2.75674e-07	2.93116e-05	0.907737	0.0274113	-0.0747171	0	4548.24
2117	19.1209	5.4032	0.0695021	9.05765e-06	-2.82376e-06	-0.0420296	0.0162068	-0.011995	0	17068.1
2119	9.83889	11.1121	0.06931	3.52117e-05	5.07554e-05	0.327097	-0.0136723	-0.0740081	0	52194.5
2124	14.5363	6.39081	0.053768	2.16931e-06	3.81861e-06	0.857589	0.0143923	-0.0301313	0	913.021
2125	10.0499	12.9638	0.0627011	2.41546e-05	5.88326e-06	-0.442042	-0.0159943	-0.10429	0	56575.4
2127	16.5674	7.5851	0.066948	1.10054e-05	7.15641e-07	0.0292514	0.0227868	-0.029382	0	32572.2
2129	7.59879	7.72807	0.0686798	1.3638e-05	2.36064e-05	0.150296	-0.0111602	-0.0314877	0	13702
2133	19.1912	11.6534	0.0663319	2.00308e-05	1.99956e-06	0.330048	0.0319018	-0.0147653	0	19635
2138	5.48897	14.1636	0.0533362	2.88499e-05	0.000135537	-0.500667	-0.00646638	-0.0117527	0	3706.4
2142	3.96134	10.0543	0.0718819	-1.69637e-07	5.96187e-05	-0.0300988	-0.0102298	-0.0117791	0	22208.8
2143	6.26772	1.81953	0.0656783	-2.19856e-07	2.94388e-07	0.0529438	-0.00201711	-0.00314007	0	26337.1
2147	15.0233	12.3393	0.0676906	1.09565e-05	1.71439e-06	0.41353	0.0381	-0.0665474	0	85642.3
2149	16.9332	9.359	0.0509613	1.37751e-05	2.72022e-06	0.165029	0.0313771	-0.0332952	0	26545.1
2152	26.5112	3.88388	0.0593161	2.70638e-07	-2.89082e-07	0.00654707	0.000819948	-0.00212808	0	10980.7
2153	12.1581	2.51914	0.0593341	-3.79927e-06	-2.22014e-06	0.285037	0.00177665	-0.00779091	0	7996.8
2158	9.86963	5.62332	0.0656955	2.95712e-06	1.17793e-05	-0.367524	-0.00387059	-0.0258578	0	39450.9
2161	20.2465	3.74345	0.0501888	-6.49623e-07	-1.15522e-05	-0.123597	0.0106963	-0.00724375	0	29159.2
2162	15.2137	12.462	0.0673038	1.44263e-05	3.31066e-06	0.567039	0.0369888	-0.0646914	0	36099.5
2166	11.2633	3.99637	0.0507635	-3.24314e-06	6.39638e-06	0.301265	0.00026005	-0.0163846	0	38992
2167	4.19102	10.0363	0.0537634	8.15962e-06	6.65004e-05	-0.534301	-0.0108075	-0.0136082	0	14292.3
2168	11.9601	8.92696	0.068143	2.0554e-06	3.31126e-05	0.481822	0.00705072	-0.0574413	0	41175.6
2169	5.5948	3.4274	0.051579	4.81683e-06	1.2639e-06	-0.0741133	-0.00458218	-0.00842841	0	22666
2170	1.68666	15.0042	0.0671916	4.93307e-05	7.72756e-05	-0.115661	-0.00030133	0.00873179	0	2691.36
2173	23.3598	5.49489	0.0619566	-5.33022e-07	-1.74811e-05	0.0706216	0.00951406	-0.0041637	0	8201.93
2174	26	5.86922	0.0514156	1.3716e-08	-8.22584e-07	-0.00928953	0.00257682	-0.00140741	0	9991.72
2175	9.84353	12.8584	0.0709753	2.05776e-05	1.1793e-05	-0.590869	-0.0193027	-0.0949066	0	43996.3
2178	10.8411	8.47944	0.0737772	2.50114e-06	2.49796e-05	-0.178574	-0.00155172	-0.0528898	0	34567.5
2181	26.5177	7.60421	0.0542266	1.66084e-06	-4.24686e-06	0.167405	0.00122585	0.00131888	0	5263.16
2182	18.5883	8.82346	0.0509524	1.36951e-07	2.23432e-06	0.0635153	0.0284474	-0.020306	0	44878.8
2184	25.8627	6.63341	0.0667007	3.13404e-06	8.35524e-07	0.00776724	0.00401996	-0.00123099	0	3524.58
2185	22.6851	3.77794	0.0695458	4.18969e-08	-8.01615e-06	-0.157948	0.00752064	-0.00421854	0	4063.91
2186	17.7097	4.57221	0.0683463	8.7851e-06	-1.58944e-06	-0.0559742	0.0128293	-0.0139078	0	29811
2188	9.28227	4.92112	0.0506731	-6.10044e-07	4.87802e-06	0.0956567	-0.00408306	-0.0223637	0	52417.6
2189	13.711	1.09436	0.0633808	-4.46717e-07	-2.15717e-07	-0.16802	0.000332866	-0.000420457	0	22823.7
2190	16.7309	1.13102	0.0508616	-9.34699e-08	6.57932e-07	-0.0371414	0.0012084	-0.000995489	0	21777.8
2191	12.4196	6.32834	0.0625932	1.15671e-06	9.06774e-06	-0.471505	0.00840467	-0.0343482	0	25155.2
2197	6.69663	6.99375	0.0717389	7.54522e-06	7.40476e-05	-0.324561	-0.0103641	-0.0235626	0	34871.8
2198	4.87831	11.6583	0.0632944	-2.36015e-06	8.87014e-05	-0.130093	-0.0131903	-0.0152898	0	16646
2201	9.87829	6.73942	0.0662779	-2.42606e-07	3.17901e-05	-0.0635403	-0.00469757	-0.034293	0	37646.2
2207	14.3336	7.92667	0.0618888	9.96689e-06	1.17481e-05	0.00355175	0.0178418	-0.0411103	0	22735.4
2213	19.9955	5.18311	0.0683581	1.08766e-05	-1.1757e-05	0.0780135	0.0145503	-0.0103018	0	18875.9
2215	13.9502	5.62888	0.05848	7.09988e-07	2.34214e-06	-0.236299	0.00992241	-0.0270809	0	8659.52
2216	17.1205	12.6853	0.0604855	1.13112e-05	1.51416e-05	0.426975	0.0336254	-0.0333273	0	27955.4
2217	21.5456	8.00597	0.0581882	4.60533e-06	-1.17431e-05	0.0490376	0.0192672	-0.00740244	0	7292.29
2224	9.10897	4.30466	0.0726794	-2.41475e-07	-3.33889e-06	0.131734	-0.00325615	-0.0175732	0	13085.8
2227	3.13901	6.38926	0.0607879	3.30819e-06	2.80454e-06	-0.147313	-0.00519739	-0.009993	0	24212.4
2231	8.40284	12.424	0.067214	4.77448e-06	1.74377e-05	0.151237	-0.0221141	-0.0607993	0	29281.4
2232	6.09141	14.1618	0.0537277	4.51139e-05	0.00013869	-0.550649	-0.00822428	-0.0179522	0	14335.9
2234	14.9094	9.45289	0.0660671	2.81866e-05	8.44728e-06	0.201777	0.0270744	-0.0487909	0	20990.1
2237	4.67698	2.55041	0.0623698	-1.87376e-06	-5.11983e-06	0.0172394	-0.00280975	-0.00427216	0	23599.9
2238	18.0642	4.1259	0.067488	3.35951e-06	-2.45968e-06	-0.0503967	0.0116977	-0.0108973	0	32177.3
2242	11.2302	8.27919	0.070586	2.94946e-06	3.11016e-05	0.0423372	0.00262044	-0.0501939	0	48629.4
2245	6.45945	12.4699	0.0697635	3.72613e-06	0.0001083	-0.341322	-0.0176093	-0.0282835	0	26775.9
2246	19.0046	7.25548	0.0607177	4.20461e-06	-3.14978e-06	0.380339	0.022982	-0.0162181	0	22088.2
2247	15.3992	14.1785	0.0515318	2.12159e-05	3.24886e-05	1.3284	0.0280796	-0.0628027	0	51789.6
2249	6.6066	2.9362	0.060063	3.88792e-07	4.94173e-06	-0.102995	-0.0037117	-0.00720557	0	29772
2253	20.9584	8.51375	0.060002	3.75286e-06	-7.79055e-06	-0.149156	0.0222056	-0.00822163	0	10462.7
2255	9.82125	12.6406	0.0504562	2.66328e-05	1.78226e-05	-1.64701	-0.0208104	-0.0904906	0	9449.26
2261	18.6906	5.19061	0.0701284	3.17625e-06	-7.62433e-06	0.0121374	0.0164137	-0.0119722	0	21304.1
2262	14.7695	7.63395	0.0748774	1.47432e-05	5.52161e-06	0.179361	0.0200502	-0.0372978	0	23813.5
2265	21.5792	10.0365	0.0611503	6.11894e-06	-9.86201e-06	-0.276673	0.0229918	-0.00468053	0	7452.53
2266	3.99656	4.42308	0.05307	-2.00084e-06	1.63919e-05	0.0299352	-0.00467618	-0.00858344	0	22742.4
2267	19.6077	6.18356	0.0741421	1.33548e-05	3.40502e-06	0.101889	0.0182842	-0.0128006	0	14822.7
2269	15.4085	14.2904	0.0612254	1.78896e-05	3.18748e-05	1.42078	0.0266291	-0.0630617	0	28820.8
2272	2.85918	11.3097	0.0595025	-2.544e-07	5.6112e-05	0.146699	-0.00643261	-0.00425878	0	11844.1
2273	7.04984	15.0827	0.0526431	1.53348e-05	0.000153293	-0.819158	-0.000529491	-0.0271008	0	5009.22
2274	3.26968	8.11385	0.0651498	3.87721e-07	1.16463e-05	0.0612236	-0.00694638	-0.0108594	0	13682.1
2275	8.17293	9.96628	0.0652568	4.59597e-06	1.46027e-05	-0.320768	-0.0153428	-0.0482144	0	73135.5
2277	7.5617	15.8932	0.073526	7.31745e-05	8.15704e-05	-1.19138	0.0139291	-0.0333097	0	1285.39
2279	16.2749	6.79883	0.0583177	3.49146e-07	-4.87305e-07	-0.177961	0.020352	-0.0269677	0	38629
2281	19.8263	6.99934	0.0543351	-1.00731e-06	-6.51641e-06	0.298523	0.0208878	-0.0128585	0	15769.2
2282	20.0798	5.68529	0.0604616	1.94821e-05	-9.99326e-06	0.107179	0.0156638	-0.0109245	0	7133.69
2283	8.48898	3.54298	0.0699421	1.92502e-06	-4.53776e-06	0.00102134	-0.00281791	-0.0130073	0	29365
2286	9.83499	1.32916	0.0583055	-4.61552e-06	1.28847e-06	-0.0598291	5.36703e-06	-0.00121044	0	37788.4
2287	25.0486	5.93859	0.0666688	1.60338e-06	-1.8548e-06	-0.0108165	0.0061687	-0.00238315	0	18437.1
2289	7.44089	14.9125	0.060388	2.00089e-05	0.000147785	-1.00118	-0.00313815	-0.0345551	0	8567.15
2291	13.3044	10.8998	0.0533603	6.43114e-06	-1.46329e-07	0.356571	0.0221251	-0.073975	0	40496.6
2293	16.6572	14.8905	0.0502877	2.94985e-05	1.81046e-05	0.95387	0.0148247	-0.0356868	0	448.87
2294	19.8457	9.82154	0.0526701	5.7682e-06	-1.47358e-06	-0.017859	0.0289655	-0.0115708	0	7023.78
2295	7.65834	7.06029	0.0603533	1.17915e-05	4.9316e-05	-0.490045	-0.0101954	-0.0287101	0	54930.9
2296	15.2667	13.2195	0.0701527	1.76513e-05	1.36781e-05	0.371715	0.0374892	-0.0635393	0	35562.4
2298	6.31135	9.4724	0.0528443	1.02727e-05	3.70832e-05	-0.0771975	-0.014628	-0.0276734	0	39212
2305	17.5268	6.51686	0.0596992	-1.20725e-07	5.72696e-07	0.22179	0.0209927	-0.0197759	0	37507.2
2309	11.9371	14.3513	0.0508868	2.53282e-05	2.26169e-05	-0.425882	-0.000388089	-0.147121	0	77057.2
2311	13.3737	6.44128	0.0556784	-4.65083e-07	5.1708e-06	0.402433	0.0126193	-0.0329988	0	45682.6
2312	25.6525	1.76709	0.0650968	6.65886e-07	3.64814e-07	-0.0108868	0.000851358	-0.000923067	0	8762.47
2315	5.69896	2.29526	0.0637494	-9.07217e-08	-6.57313e-06	0.0612906	-0.00264646	-0.00432265	0	27080.5
2316	16.2396	2.00697	0.0581378	5.38837e-07	5.38061e-07	-0.143238	0.00345558	-0.00384914	0	2797.08
2318	24.7325	8.9274	0.0508462	2.73434e-06	-2.47778e-05	0.0115026	0.00772109	0.00314421	0	10998
2321	4.17205	1.60787	0.0619402	8.18946e-06	-1.44075e-05	0.0184954	-0.00124808	-0.00200254	0	15575.3
2324	7.05148	12.1791	0.0699409	-1.479e-05	6.74984e-05	0.120104	-0.0210677	-0.0376651	0	12971.9
2326	13.3259	1.09633	0.0587349	-1.49396e-10	-3.32625e-08	-0.143286	0.000163277	-0.000478143	0	17699.1
2334	12.5333	11.8536	0.0559514	1.70992e-05	2.23142e-05	0.358087	0.0175843	-0.0956503	0	69875.3
2335	17.9533	7.61255	0.0727081	9.26874e-06	-4.83131e-07	0.0972055	0.0243558	-0.0215533	0	30248
2340	15.5273	6.10794	0.0539369	2.2116e-06	1.33824e-06	0.123857	0.0161945	-0.0242122	0	15964.4
2341	16.0858	5.53961	0.0566488	4.73222e-06	-1.00752e-06	0.179934	0.0145213	-0.0212495	0	29571.3
2344	9.20981	7.26068	0.0606522	8.0973e-07	3.6155e-05	-0.0443766	-0.00714287	-0.0376032	0	24931.8
2346	4.20928	10.5509	0.0711426	8.13643e-06	6.17909e-05	-0.0286403	-0.011679	-0.0126419	0	18082.2
2348	12.0761	7.0522	0.0740875	9.67236e-06	1.42719e-05	0.342243	0.00607075	-0.0387316	0	36580.4
2350	9.34474	9.97113	0.0551077	6.48507e-07	5.82637e-05	0.117194	-0.0106973	-0.0602701	0	21169.2
2353	9.55578	7.37126	0.0510137	4.00768e-07	3.54413e-05	-0.114443	-0.00689851	-0.0391469	0	41397.9
2356	21.5256	5.24021	0.0638932	-8.3653e-07	-1.6151e-05	-0.0888949	0.0123442	-0.00704006	0	26742
2358	14.3209	4.89526	0.0696637	3.70658e-06	2.95918e-06	0.0264369	0.00943107	-0.0211623	0	42756.7
2361	2.08305	11.0177	0.0535754	-2.14641e-06	4.10967e-05	-0.0525906	-0.00417793	-0.00331433	0	8919.18
2368	12.5393	2.92738	0.0668108	-2.60987e-07	4.50171e-06	-0.0301106	0.00190858	-0.00958807	0	36463.8
2370	11.5924	11.2683	0.0735153	2.51272e-05	3.09551e-05	0.25072	0.00417095	-0.0918733	0	25481.2
2371	11.223	9.45875	0.0613514	1.00843e-06	1.52253e-05	-0.253821	-0.000106448	-0.0619939	0	56298.8
2379	14.2623	6.47291	0.0725748	1.71614e-06	7.12896e-06	-0.179664	0.013125	-0.0306896	0	33738.5
2380	5.94135	11.5597	0.0665929	4.85405e-06	0.000104317	-0.141678	-0.0167068	-0.0250115	0	29810.6
2382	12.0725	10.3978	0.0707681	6.02892e-06	2.58373e-05	-0.4512	0.00928916	-0.0759476	0	30814.6
2384	6.42172	10.8683	0.0637568	-3.0346e-06	5.70125e-05	-0.121959	-0.0177477	-0.0304722	0	17744.3
2387	2.48458	3.15683	0.0625973	-1.03382e-07	-3.07713e-06	0.046038	-0.00199906	-0.00491092	0	9936
2388	26.7678	4.83689	0.0582703	9.92993e-08	-2.83417e-06	0.0169414	0.00051019	-0.00217091	0	15710.7
2390	7.40563	9.0712	0.0739495	1.35108e-05	9.8117e-06	0.0713384	-0.0142598	-0.0369439	0	32066.2
2394	9.47047	5.96843	0.063719	6.23895e-07	1.73537e-05	-0.0317942	-0.00550641	-0.0282471	0	26253.5
2395	6.42	4.35568	0.0721006	9.81712e-06	2.12079e-05	-0.135969	-0.00606819	-0.0130082	0	19762.1
2398	7.351	7.21695	0.0608078	1.75555e-05	3.96035e-05	0.0130139	-0.009836	-0.0278468	0	45769.2
2399	15.5449	3.37242	0.0681613	8.47024e-06	1.88275e-06	0.378224	0.0075577	-0.0106534	0	38584.6
2402	21.6033	5.50046	0.0629719	1.75048e-07	-1.74534e-05	-0.0794707	0.0131905	-0.00733336	0	8800.62
2405	4.44497	2.12655	0.0603419	2.36276e-06	-1.34247e-05	0.0297161	-0.00225428	-0.00327354	0	19728.4
2406	8.62963	12.3292	0.0702981	-5.68559e-07	1.88385e-05	-0.638485	-0.0217539	-0.0643975	0	50809.2
2408	1.97633	11.8983	0.072198	1.74505e-06	3.58129e-05	0.131187	-0.00334881	-0.000279439	0	6438.66
2409	16.0403	3.45699	0.0548437	7.97102e-06	-1.58575e-07	-0.157302	0.0093007	-0.0105699	0	17828.2
2410	6.94216	8.61289	0.0731671	5.4969e-06	1.75021e-05	-0.2044	-0.0140806	-0.0300874	0	31062.4
2412	14.9934	8.23302	0.0660838	1.57375e-05	4.0447e-06	-0.0487345	0.0218634	-0.0417028	0	38110.6
2413	24.115	9.83755	0.0633198	3.69785e-08	-2.62119e-05	0.0940613	0.0100691	0.00452221	0	13236.9
2414	3.23653	9.73953	0.0655325	3.98036e-06	2.83734e-05	-0.327966	-0.00817967	-0.00962691	0	12667.6
2416	26.6381	8.29787	0.0670519	9.10306e-07	-1.01561e-05	-0.0119619	0.00206799	0.00333945	0	13871
2418	19.1168	12.6256	0.0748337	3.99093e-06	5.80394e-06	-0.0448943	0.0298907	-0.014221	0	3182.39
2419	15.7846	1.55955	0.06078	3.81686e-07	8.69247e-07	0.420818	0.00151805	-0.00257446	0	20574.8
2421	6.35859	4.75924	0.0589809	4.73407e-06	3.97134e-05	0.168186	-0.0077865	-0.014376	0	28839.5
2422	18.2036	7.24636	0.0667608	3.2145e-06	-3.18887e-06	0.132995	0.0235493	-0.0193049	0	32891.6
2428	8.68516	2.50825	0.0660104	6.68827e-06	-6.35432e-07	0.0171588	-0.00170812	-0.00789598	0	16350.5
2429	7.0006	8.48011	0.0719609	6.38061e-06	1.93346e-05	-0.204486	-0.0139752	-0.0300368	0	16338.7
2430	10.729	12.7491	0.0598949	4.51176e-05	1.23567e-05	0.601303	-0.00964072	-0.10941	0	24032.1
2431	19.891	7.55314	0.0554951	2.83979e-06	-5.87473e-06	0.078033	0.0228326	-0.0121451	0	12338.3
2432	15.5287	12.7097	0.0599871	1.11965e-05	5.44456e-06	0.836973	0.0341006	-0.060288	2	167621
2433	25.4739	8.25076	0.0537927	1.16228e-06	-1.22223e-05	-0.205774	0.00560173	0.00207147	0	20598.6
2434	22.1083	3.43452	0.0701964	6.35177e-07	-1.01887e-05	-0.0197558	0.00730841	-0.00429407	0	17757.9
2436	1.8926	2.05732	0.0618098	-5.18637e-06	-3.13714e-06	0.0414166	-0.000610588	-0.00262663	0	12187.7
2439	9.29581	8.16773	0.0738319	-7.6408e-07	3.02478e-05	0.247029	-0.00847649	-0.0436754	0	48661.2
2440	14.2653	14.8269	0.0568134	2.63129e-05	4.25218e-05	1.24959	0.0226982	-0.093467	0	103215
2442	8.88275	8.0687	0.0747456	2.73267e-06	3.68321e-05	-0.0608992	-0.00891702	-0.0401527	0	6547.19
2443	13.6901	1.55109	0.0748077	-1.6366e-06	2.58819e-06	0.121482	0.00092741	-0.00249787	0	18604
2444	3.34507	12.0123	0.0741806	3.82423e-06	0.000131655	-0.0747207	-0.00715963	-0.00444932	0	8561.24
2445	1.31677	8.66746	0.0699092	3.50642e-07	1.24276e-05	-0.15686	-0.00135743	-0.007556	0	7887.52
2447	25.6258	4.69751	0.0523917	3.63622e-06	-1.9446e-07	-0.112062	0.00335975	-0.00272927	0	14217.7
2449	19.2047	7.52457	0.0683783	4.80039e-06	-2.6994e-06	0.144103	0.0229559	-0.0151861	0	19074.6
2453	9.14458	3.99351	0.0667304	-1.43189e-06	6.64227e-07	0.267518	-0.00304542	-0.0157408	0	26494.9
2454	13.4968	13.7602	0.0626547	8.79193e-06	3.64782e-05	0.969679	0.0350317	-0.105804	0	87484.6
2455	7.0286	2.59796	0.0655008	-8.93331e-07	-6.20257e-07	0.0198444	-0.00286111	-0.00671992	0	38750.9
2461	13.4456	1.78233	0.0590245	-1.44596e-07	2.89066e-06	-0.0834408	0.0014436	-0.00358194	0	31794.1
2465	5.72242	12.649	0.0587779	2.43689e-06	0.000134729	-0.292345	-0.0144385	-0.0192508	0	13956.2
2468	20.552	8.57875	0.0570844	7.75041e-06	-6.27489e-06	0.241925	0.024245	-0.0090897	0	5039.11
2470	26.0097	1.27419	0.053189	3.01968e-06	-4.21117e-07	-0.0554678	0.000285146	-0.00020893	0	2264.44
2471	22.5811	5.28182	0.0616939	6.96229e-07	-1.17645e-05	0.0490358	0.0106699	-0.00518421	0	10567.4
2472	16.2757	5.53626	0.0664956	4.90217e-06	3.2724e-07	-0.0703905	0.0150931	-0.0205105	0	26188
2473	25.0669	6.23444	0.0736829	2.78816e-06	-3.70255e-06	-0.0073775	0.00666596	-0.00146442	0	6893.15
2474	13.0434	2.28725	0.0645678	-7.70266e-07	2.86999e-06	-0.135789	0.0021556	-0.00615074	0	16842.2
2477	18.4614	6.248	0.0711376	4.45775e-06	-1.20404e-06	-0.159452	0.0191213	-0.0158793	0	22535.3
2478	17.5405	13.3422	0.0719113	2.61702e-05	1.15583e-05	0.715983	0.0285173	-0.0275407	2	27217.4
2480	7.12252	14.5124	0.0740197	2.1412e-05	0.000144253	-0.937285	-0.00730682	-0.0306378	0	15213.1
2482	20.0881	1.52941	0.0692865	2.27676e-06	-3.46933e-06	-0.248423	0.00279311	-0.00155322	0	33950.2
2484	17.1383	11.7571	0.0639397	1.99789e-05	5.43852e-06	0.0885193	0.0328688	-0.0340055	0	35899.1
2485	11.6694	10.2702	0.0636628	3.45641e-06	2.69529e-05	0.410932	0.00422461	-0.0754349	0	31824
2487	19.9894	10.6451	0.0733322	4.93861e-06	-1.46011e-06	0.13315	0.0281833	-0.0102103	0	13620.2
2495	8.53032	12.7659	0.0718119	-1.19029e-05	3.97683e-05	-0.188808	-0.0219624	-0.0645972	0	21897.5
2497	14.4765	2.79363	0.0722134	-2.1664e-07	9.53758e-06	-0.0409429	0.0047189	-0.00770373	0	20064.7
2500	4.51915	12.7606	0.0635261	-7.96669e-06	0.000152373	-0.110158	-0.00995036	-0.00886832	0	10722.2
2501	11.6367	13.2225	0.0659452	1.37806e-05	3.53713e-05	0.412576	0.00148244	-0.125417	0	43117.7
2506	10.0731	1.23572	0.0742233	-3.03525e-06	1.249e-06	-0.0494561	-0.000450549	-0.00127785	0	34306.5
2508	1.72158	9.66505	0.0577928	6.52117e-07	1.62924e-06	-0.0448007	-0.00216723	-0.00560395	0	15489.3
2512	26.3144	5.84713	0.0684706	-1.28336e-06	-3.70425e-06	-0.0503689	0.00202662	-0.0018008	0	9217.84
2520	26.8884	4.01246	0.0600471	2.33994e-07	-1.55358e-07	0.0748369	0.000192563	-0.0019824	0	11980.8
2521	11.7157	8.33339	0.0671228	2.36413e-06	3.31749e-05	-0.140585	0.00427157	-0.0522408	0	29877.8
2522	6.37523	10.6521	0.0505069	-4.38716e-06	4.41577e-05	-0.0116622	-0.0168357	-0.0300694	0	42526.1
2524	8.55492	14.8558	0.0683711	7.44102e-05	3.5107e-05	-1.21763	-0.00607491	-0.0615905	0	16675.1
2527	4.18278	13.1474	0.0676259	6.46215e-06	0.000189401	-0.188772	-0.00776545	-0.00441789	0	9159.36
2529	9.98896	5.27915	0.0564906	5.56738e-06	7.9711e-06	-0.343401	-0.00296258	-0.0245515	0	17494.7
2534	3.24147	1.25509	0.0525106	-2.1505e-07	-4.75922e-06	0.0446992	-0.000197637	-0.000413905	0	7985.68
2537	14.5466	7.67412	0.0553566	7.96163e-06	8.51268e-06	-0.41645	0.0177539	-0.0383196	0	2206.15
2540	6.41103	15.2606	0.0699727	3.80883e-05	0.000144872	-0.624154	0.00110961	-0.0171743	0	914.349
2542	19.8664	4.21081	0.0741047	2.34844e-06	-1.58092e-05	0.0244133	0.0120162	-0.00838715	0	16689.4
2543	17.377	4.1755	0.0693852	1.16913e-06	-1.05408e-06	0.102377	0.0120356	-0.0126236	0	34969.1
2544	4.45984	8.51413	0.0541364	3.23719e-06	4.24612e-05	-0.336095	-0.0108305	-0.0147593	0	18628.7
2545	2.31922	3.84045	0.0731358	6.80664e-07	3.72444e-06	-0.180822	-0.00232775	-0.00620353	0	12311.6
2546	7.08002	3.09842	0.0685679	-1.29147e-07	-6.6414e-07	0.0420434	-0.00380577	-0.00861497	0	35020.7
2549	1.057	1.38453	0.056359	-2.60415e-07	7.77671e-07	0.0680942	-6.9911e-05	-0.00105293	0	5215.58
2550	12.3492	10.8569	0.071738	6.53402e-06	2.47713e-05	0.554643	0.0139698	-0.0813322	0	52745.4
2553	3.10642	3.22558	0.0542609	4.36395e-07	-6.62505e-06	0.00727292	-0.00248086	-0.00530019	0	29521.3
2554	6.45024	1.07346	0.0677389	1.31359e-06	-6.6813e-06	0.0709172	-0.000267225	-0.00101863	0	12139.9
2555	24.1284	4.55753	0.0747019	6.22793e-07	-7.34227e-06	0.0244679	0.00612732	-0.00321864	0	13213.1
2557	1.92754	6.6546	0.0585991	-1.76034e-06	-3.19262e-06	-0.0105124	-0.00254734	-0.0084864	0	16502.4
2560	19.3713	11.9496	0.0565641	2.3934e-05	-3.85816e-07	0.389426	0.0301742	-0.0134483	3	13795.4
2561	26.1798	3.86706	0.0702159	1.54068e-07	-1.16321e-06	-0.0586951	0.00180243	-0.00221692	0	2392.31
2562	24.1487	4.38331	0.0569687	-6.90507e-07	-9.59168e-06	-0.0576577	0.00590442	-0.00308205	0	10860.6
2564	10.0505	11.6524	0.0642982	5.57919e-05	2.86532e-05	0.383037	-0.0116429	-0.0814151	0	61866.1
2566	12.8669	3.07906	0.0665183	1.85942e-07	1.1096e-05	0.0559994	0.00275006	-0.011014	0	18623.1
2571	1.43747	4.09396	0.0571145	4.75864e-06	5.91651e-06	-0.00533492	-0.000974653	-0.00591965	0	20054
2572	2.62698	1.58362	0.0571337	-1.27531e-06	-7.74591e-06	-0.155259	-0.000611845	-0.00166033	0	10217.2
2574	13.2811	9.13591	0.0698162	2.07501e-05	1.54153e-05	0.113758	0.0168402	-0.0549963	0	33121.7
2579	20.3554	5.57272	0.0506038	1.44507e-05	-1.36344e-05	0.512983	0.014849	-0.00944144	0	10541.2
2583	16.7338	3.20598	0.0675178	9.65924e-06	1.06233e-06	1.24622	0.00843282	-0.00859701	0	2997.27
2584	3.8527	8.76181	0.0588989	-3.60167e-06	3.09972e-05	-0.08899	-0.00900296	-0.012595	0	31722.1
2590	5.29408	11.9902	0.074053	2.05717e-06	0.00010881	-0.374806	-0.0142092	-0.0173466	0	20908.4
2593	25.1718	6.96682	0.0685641	3.68635e-06	-7.62879e-06	-0.0117852	0.00626889	-0.000546854	0	3577.53
2594	10.8575	8.11043	0.0738624	1.7924e-06	2.83979e-05	0.341024	0.000262572	-0.0490165	0	38255.5
2599	21.9572	9.02556	0.0634557	7.34096e-07	-1.33734e-05	0.162722	0.0198844	-0.00440707	0	28704.4
2601	10.2058	9.19885	0.0744389	-6.04845e-07	3.65006e-05	-0.803653	-0.0068102	-0.0569599	0	45834.3
2603	1.00923	5.19926	0.0689208	1.53399e-07	-4.76962e-06	-0.0275027	-0.000231495	-0.0067662	0	10865.9
2607	25.5426	2.4656	0.0665756	4.76633e-06	-3.44115e-06	0.0145136	0.00171024	-0.00167661	0	10810
2613	5.41531	6.14577	0.0678388	6.33068e-06	1.50384e-05	-0.000977389	-0.00839895	-0.0155437	0	15685
2615	14.8289	2.67633	0.0554674	3.77917e-07	9.65996e-06	-0.280924	0.00494212	-0.00721038	0	25825.5
2617	15.6496	11.5787	0.074997	1.50506e-05	3.79023e-06	0.723781	0.0353541	-0.0533887	0	37924.3
2618	24.7281	9.93339	0.0728359	-4.57001e-06	-2.296e-05	0.0148971	0.00725768	0.00615582	0	7940.78
2622	17.2765	4.53617	0.062101	6.75712e-06	-2.23224e-06	0.0200726	0.0125449	-0.0138341	0	28655.6
2624	17.698	4.0391	0.0677412	5.333e-07	1.4462e-06	0.0898636	0.0122419	-0.0117033	0	9122.61
2625	5.78491	8.53974	0.0678276	6.29623e-08	5.29877e-05	-0.0881031	-0.0127185	-0.0228933	0	36576.1
2626	21.5461	2.82568	0.0741911	-2.20319e-06	-1.4025e-05	0.01275	0.00653065	-0.00411072	0	20919.3
2628	6.58574	5.00552	0.0588028	4.12012e-06	3.90634e-05	-0.122915	-0.00745346	-0.0157838	0	8878.8
2631	8.16856	1.22242	0.0701893	1.33847e-07	4.79245e-06	-0.170082	-0.000402867	-0.0013284	0	17738.2
2632	18.8747	12.6552	0.0689094	-1.41166e-07	-1.61755e-06	-0.118117	0.030692	-0.0157308	0	1782.88
2635	5.96198	3.72896	0.0582039	2.08465e-05	3.10789e-06	-0.0580794	-0.0046095	-0.00987658	0	12867.4
2636	16.64	3.95012	0.0710906	5.84957e-06	-6.34797e-08	0.0748389	0.0108147	-0.0115114	0	30336.7
2642	10.0527	11.9063	0.0587005	4.68185e-05	3.11997e-05	0.197544	-0.0143215	-0.083562	0	76083.1
2644	23.0931	1.46681	0.0747931	1.41694e-05	2.86163e-06	-0.0124899	0.00123127	-0.000517106	0	7884.09
2655	14.8343	5.44106	0.0716755	1.98359e-08	7.35345e-06	-0.0905361	0.0124881	-0.0234789	0	26916.4
2656	12.7031	7.08979	0.0664699	7.40219e-06	1.25159e-05	-0.173203	0.00979399	-0.039594	0	61227.7
2658	6.58267	14.3349	0.0588774	5.48875e-05	9.86941e-05	-0.612259	-0.0079179	-0.0238229	0	8792.73
2665	23.4478	7.33641	0.063709	-2.77331e-07	-2.4373e-05	-0.0252013	0.0126217	-0.00295834	0	18229.8
2666	11.8354	2.8812	0.0722858	-2.14663e-06	-2.38672e-06	0.101784	0.0013831	-0.00933884	0	22095.9
2667	12.0584	9.85107	0.0592992	1.24196e-06	3.43073e-05	-0.0647738	0.00713885	-0.0700238	0	26443.3
2668	18.0237	13.3399	0.0661342	2.56617e-05	1.21958e-05	0.649785	0.0286049	-0.0217238	2	18524.4
2669	7.58987	2.56512	0.0631579	1.58814e-06	1.58073e-06	0.0880892	-0.00227939	-0.0067372	0	19499
2671	11.1565	10.7232	0.0588925	1.26278e-05	3.11183e-05	-1.28515	0.00014889	-0.079333	0	88551.5
2672	9.16929	1.01331	0.0578116	-1.06649e-07	-9.86951e-08	-0.127185	-1.39276e-05	-0.000435603	0	20657.4
2673	3.55488	15.6214	0.0526446	5.96806e-05	0.000243228	-0.287854	0.00150537	0.00577861	0	1140.5
2674	6.88916	1.62866	0.0705746	-2.64232e-07	3.14066e-06	0.892496	-0.00232378	-0.00158112	0	1441.55
2675	9.21579	14.5446	0.0725244	4.43836e-05	3.20768e-05	-1.71186	-0.012837	-0.0837888	0	21492.4
2676	15.6363	10.2515	0.052877	2.02157e-05	4.61312e-06	-0.0330052	0.0316824	-0.0473559	0	48790.9
2678	25.2301	3.68936	0.0659721	5.18149e-06	2.78886e-06	-0.0211053	0.00325992	-0.00250188	0	14671.6
2679	16.2955	9.03149	0.0544844	1.71186e-05	2.48851e-06	0.0931406	0.0298846	-0.036113	0	14378.2
2682	16.3339	11.1114	0.0688884	2.44653e-05	2.35689e-06	0.703906	0.0383304	-0.0430441	0	22092.7
2684	19.0386	2.17954	0.0646644	5.43113e-06	3.72887e-08	0.0697636	0.00504086	-0.00390001	0	15669.1
2691	2.1542	9.60024	0.0533263	4.50771e-07	1.63058e-07	-0.148794	-0.00359129	-0.00698502	0	18802.9
2695	20.4548	6.55392	0.0658857	1.58422e-05	-1.8147e-06	0.357697	0.0181013	-0.0106453	0	14826.5
2698	4.16688	5.68651	0.0602325	3.13678e-06	1.36032e-05	0.0136426	-0.00662683	-0.010566	0	26217.8
2699	22.1271	4.71091	0.0665646	-4.06519e-07	-1.27163e-05	0.0727961	0.0104158	-0.00555711	0	3407.76
2701	19.8862	8.15372	0.0633157	2.65678e-06	-4.03683e-06	-0.147249	0.0247549	-0.0129384	0	11522.4
2704	4.63071	15.3405	0.0656311	5.93993e-05	0.000183034	-0.337514	0.000655223	-0.000847921	0	2440.84
2712	13.0759	1.10001	0.0669623	2.973e-07	2.29651e-08	0.00476202	0.00012987	-0.000677503	0	1571.79
2713	10.9309	12.9973	0.0614398	3.89266e-05	2.25755e-05	-0.196292	-0.00516127	-0.115528	0	60802
2714	5.26304	4.87231	0.0503877	2.22731e-06	1.15333e-05	0.114731	-0.00625577	-0.012596	0	39420.3
2715	15.1435	12.5681	0.0602846	1.10386e-05	5.27788e-06	0.771294	0.0359541	-0.0657748	0	83259.4
2716	17.5616	9.81627	0.0628048	8.41389e-06	9.55007e-07	0.417278	0.0330564	-0.0289721	4	3012.92
2717	7.97902	11.5786	0.0635505	-9.02484e-06	-1.27881e-06	-0.497843	-0.0210919	-0.0528802	0	32615
2720	10.1652	12.7097	0.0742319	2.98964e-05	8.10151e-06	-1.2697	-0.0161407	-0.101185	0	37439.6
2722	10.3432	8.8517	0.0737258	-5.65033e-06	3.43055e-05	-0.152387	-0.00529281	-0.053364	0	30802.5
2729	19.4582	6.509	0.0523888	2.45213e-06	-3.08323e-07	-0.131219	0.019075	-0.0135467	0	30456.6
2730	8.46562	1.87886	0.0614134	-2.50442e-06	-4.84132e-08	0.199724	-0.0011194	-0.00407663	0	44713.3
2732	9.65208	11.8087	0.0657718	4.97635e-05	3.92654e-05	-0.0995806	-0.0162873	-0.0780576	0	78595.8
2736	6.57644	5.51655	0.0736461	1.7097e-06	5.8224e-05	0.0356749	-0.00868563	-0.0171913	0	32733.5
2746	6.66877	15.686	0.0608699	5.27155e-05	0.000155227	-0.716749	0.00651619	-0.0193156	0	1619.2
2748	2.85791	14.4219	0.0694119	5.06777e-07	0.000153665	-0.169254	-0.00230819	0.00563393	0	2692.46
2750	9.19416	4.78047	0.055895	-1.41526e-06	1.74238e-06	-0.199538	-0.00379404	-0.0214304	0	14461.7
2752	2.85762	12.3793	0.0733363	1.6015e-05	0.00012227	-0.126589	-0.00608051	-0.00144811	0	8341.51
2753	23.3477	3.55353	0.0657852	-2.50813e-06	-2.20554e-06	-0.0383482	0.0060827	-0.00354151	0	19033.8
2754	17.8424	13.9223	0.064088	7.33463e-06	4.36801e-06	0.580714	0.0254335	-0.0220727	0	11115.3
2755	23.1198	5.53873	0.0527168	5.6938e-08	-1.40993e-05	0.113431	0.0106073	-0.00497253	0	7949.89
2756	16.8554	2.12731	0.0537767	-8.99649e-08	1.40175e-08	0.203819	0.00420244	-0.00525418	0	35573.8
2765	2.68429	1.35843	0.073603	-2.55968e-06	-6.10842e-06	0.0280297	-0.000259237	-0.000592693	0	5666.65
2767	15.1141	12.9519	0.0741864	1.04703e-05	9.08056e-06	-0.849935	0.0335793	-0.0659436	0	33159.7
2768	1.9924	1.84382	0.0647132	-3.09489e-06	-6.74126e-06	0.0694044	-0.000534558	-0.00196686	0	10128.3
2778	12.7277	5.10759	0.0521553	-3.09559e-07	8.59809e-06	0.327234	0.0045394	-0.0229798	0	8921.88
2780	2.13031	2.29816	0.0549816	-7.96825e-06	-1.09294e-06	0.0203327	-0.00108469	-0.00330927	0	8424.45
2781	6.54935	7.35815	0.0682361	1.1426e-05	7.72892e-05	-0.182328	-0.00993135	-0.024038	0	13925.9
2783	7.67983	2.22154	0.0720895	1.29527e-06	2.80334e-06	-0.124003	-0.00221632	-0.00550986	0	21044.2
2792	18.8046	11.5765	0.0652318	2.43914e-05	6.38425e-06	0.194519	0.0323044	-0.0175607	0	20337.5
2793	26.7375	3.82374	0.0677559	3.64139e-07	-1.60427e-06	0.0169219	0.000488711	-0.00210793	0	15002.5
2795	8.67463	1.9165	0.0580409	-3.4476e-06	-1.35172e-06	-0.177377	-0.00139275	-0.00453672	0	18338.9
2799	21.4361	8.33715	0.0597477	2.16646e-06	-9.62532e-06	-0.242804	0.0204819	-0.00727207	0	24980.2
2803	15.9101	8.25783	0.0729599	2.26501e-05	2.77605e-06	-0.104163	0.0258485	-0.0358925	0	9629.62
2806	4.019	2.07168	0.07132	3.01243e-06	-2.01045e-05	-0.0571936	-0.00180211	-0.00265671	0	17912.1
2807	17.9223	9.49851	0.0627087	1.54818e-06	-6.35183e-06	0.179885	0.0336796	-0.0260807	0	45720.8
2808	2.11221	2.95283	0.0635964	-3.0175e-06	1.53749e-06	-0.0136183	-0.0015004	-0.00431168	0	20438.2
2811	15.9071	10.9587	0.0715724	2.32398e-05	3.36747e-06	0.668239	0.0400679	-0.0482782	0	16794.5
2812	1.28242	12.9772	0.0743766	9.74963e-06	0.00018389	-0.0603752	-0.000745566	0.00475068	0	8624.62
2813	4.88887	8.36356	0.0657386	-1.98768e-06	4.24244e-05	0.0323976	-0.0110717	-0.0169561	0	18485
2814	3.20346	7.08766	0.0693158	5.28006e-06	6.44962e-06	0.0329698	-0.00640955	-0.0107812	0	24596.6
2816	26.7242	6.63749	0.0573217	1.60297e-07	-2.38109e-06	-0.295625	0.0011688	-0.000450814	0	12726.5
2819	22.3153	3.70201	0.0743753	1.46411e-06	-8.18277e-06	0.0214444	0.0076161	-0.00418647	0	9810.71
2820	7.55585	3.07167	0.055841	-3.22575e-07	1.82337e-06	-0.0809477	-0.00410586	-0.00857422	0	26802.8
2821	24.1986	8.89775	0.0537564	3.95504e-06	-3.2788e-05	0.00552782	0.0100194	0.00135449	0	25535.5
2823	19.3718	3.978	0.0661366	6.23314e-06	-1.6925e-05	0.0904246	0.0115347	-0.00830733	0	24605.9
2824	19.9228	11.4051	0.0725433	5.60597e-06	-1.41828e-05	0.0694148	0.030395	-0.010092	0	13390.9
2825	16.8947	4.51092	0.0587488	7.464e-06	1.61432e-06	-0.217207	0.0123839	-0.0136787	0	18838.1
2826	9.75888	11.3326	0.0607091	3.8145e-05	4.92722e-05	-0.453135	-0.0142157	-0.0765984	0	56317.9
2829	5.66331	4.78043	0.0526746	-5.03544e-08	1.60439e-05	-0.205998	-0.00618244	-0.0127845	0	22140.9
2831	3.37366	11.7033	0.0654868	2.14778e-07	0.000100319	-0.123604	-0.00821703	-0.00542508	0	7652.88
2832	20.2879	4.95293	0.0675012	5.79316e-06	-1.46904e-05	0.0949088	0.0142111	-0.00931945	0	16171.7
2837	16.0339	9.01624	0.0510034	1.83894e-05	5.03571e-06	-0.0894104	0.0282069	-0.038728	0	57820.8
2838	24.0832	1.3726	0.0536185	1.05692e-05	-2.58652e-06	0.017872	0.000831096	-0.000517826	0	16411.4
2839	23.3019	2.9532	0.0650763	-4.89903e-08	-4.93682e-06	0.00725935	0.00520623	-0.00303122	0	4529.51
2841	2.41908	12.9477	0.0594728	1.76998e-06	9.06961e-05	-0.258933	-0.00383833	0.00271814	0	15671.7
2846	14.1214	13.2413	0.0731068	5.36898e-06	1.41111e-05	1.24249	0.0344331	-0.0870685	0	101406
2847	12.2063	15.0467	0.0746318	5.2517e-06	5.0978e-05	0.916688	0.00218096	-0.165555	0	119024
2849	8.98782	14.7093	0.0742832	5.54753e-05	4.15977e-05	-1.37152	-0.00992448	-0.0760953	0	31713.2
2850	3.40234	7.77119	0.0737727	-6.14222e-06	3.37002e-07	-0.0597016	-0.00704339	-0.0110773	0	23390.7
2853	16.0494	1.04535	0.0628026	-5.23258e-09	-2.97596e-07	-0.0410639	0.000299062	-0.000290307	0	15016.8
2857	20.9388	9.13907	0.0748862	2.79526e-06	-7.87674e-06	-0.06123	0.0236387	-0.00807255	0	23177.2
2859	3.8763	12.8103	0.0649238	-2.06911e-07	0.000172874	-0.233223	-0.00815451	-0.00428629	0	11687.1
2860	8.00375	5.17274	0.0671221	1.69391e-06	2.18221e-05	-0.115884	-0.00735965	-0.0216957	0	7088.62
2862	11.8038	12.5368	0.059878	2.2765e-05	2.74845e-05	0.75857	0.00497645	-0.110296	0	56296.7
2863	21.6336	10.2822	0.0734198	4.88761e-06	-1.28054e-05	0.0445054	0.02424	-0.00464683	0	1381.12
2866	7.57158	11.6581	0.0538422	-4.6398e-06	5.48276e-06	0.157862	-0.0198888	-0.0466348	0	49468
2867	2.6548	13.4793	0.0702486	-8.73595e-06	0.000121913	-0.139817	-0.00354588	0.00374416	0	4765.32
2868	10.6759	9.02735	0.0644821	-2.54768e-06	2.35856e-05	-0.000948521	-0.00360731	-0.0566218	0	46775.3
2872	17.0846	12.9945	0.0667479	2.28352e-05	1.27506e-05	0.654532	0.0331699	-0.0339116	0	9845.26
2875	20.0878	1.4049	0.0556815	1.46731e-06	-3.10391e-06	-0.3436	0.00156595	-0.00122432	0	22179.8
2876	5.01402	5.30319	0.0547601	3.88176e-06	1.19605e-05	-0.304264	-0.00683076	-0.0132787	0	8469.11
2877	25.6875	5.29091	0.0514214	2.12415e-07	1.11487e-06	0.0299241	0.00367175	-0.00238558	0	30035.2
2878	25.2578	4.63633	0.0598194	1.84155e-06	2.19011e-06	-0.0436547	0.00391053	-0.00274307	0	26060.6
2879	9.21847	5.00964	0.0590985	-1.84455e-06	8.97356e-06	-0.19291	-0.00440061	-0.0231535	0	41416.7
2887	20.793	5.0626	0.0562426	5.15344e-06	-1.38844e-05	-0.076869	0.0136267	-0.00788725	0	23250.6
2888	20.4668	10.223	0.0692763	5.50599e-06	-2.00344e-07	0.0666032	0.0288661	-0.0084096	0	11204.4
2892	16.1963	10.4754	0.0743418	2.00448e-05	1.72293e-05	0.502163	0.035551	-0.0439677	0	21272
2894	16.8843	12.6941	0.0545313	2.25926e-06	3.42673e-06	0.227734	0.0356294	-0.036918	0	24997.6
2895	9.36695	12.0164	0.0632702	3.46531e-05	5.24698e-05	-0.617373	-0.0204982	-0.0759697	0	3809.72
2896	21.3943	5.45015	0.0523499	-9.29928e-07	-1.90375e-05	-0.00367124	0.0132005	-0.0072169	0	11901.5
2897	5.13477	1.21665	0.0704047	2.68712e-06	-4.19254e-06	0.0470512	-0.000161468	-0.000356239	0	14650.7
2901	22.3722	4.61218	0.0723136	-2.66376e-07	-1.05294e-05	-0.0186544	0.00979756	-0.00518868	0	12834.5
2902	5.33413	6.04353	0.0630612	4.25738e-06	1.26036e-05	0.0501402	-0.00829641	-0.0152676	0	25803.9
2906	15.5637	4.7459	0.068947	2.64038e-07	9.46915e-07	0.0560978	0.0113329	-0.0179683	0	13046.3
2910	1.88408	1.76219	0.0604401	-2.96908e-06	-6.13221e-06	0.0147305	-0.000329138	-0.00179097	0	16793.8
2911	14.3163	2.53765	0.0522045	1.09275e-07	6.86067e-06	0.261956	0.00285254	-0.00653433	0	31601.6
2912	18.6811	6.22839	0.0535535	6.70733e-06	-8.1322e-08	-0.00211284	0.0189703	-0.015505	0	14702.5
2920	13.8118	12.7733	0.0592384	3.12931e-06	9.25752e-06	0.441697	0.0266722	-0.0885217	0	20955.7
2923	13.2165	13.7692	0.0623349	4.52288e-05	2.3905e-05	0.637255	0.0344489	-0.1109	0	67731.2
2924	5.59238	3.29815	0.0735957	4.26543e-06	4.00174e-06	-0.178306	-0.00452379	-0.00772547	0	8932.15
2925	16.0889	3.06977	0.0581516	6.67178e-06	2.07802e-06	-0.27002	0.00670404	-0.00841452	0	18386.6
2926	8.10624	11.7733	0.0622085	3.65049e-07	4.46757e-06	-0.0664804	-0.0205178	-0.0547418	0	16337.1
2927	8.40867	12.7331	0.0544523	-9.74091e-06	2.48559e-05	-0.699959	-0.0225067	-0.0620832	0	13198
2928	9.93826	12.6251	0.0659661	2.81582e-05	1.35638e-05	-1.101	-0.0194967	-0.0937786	0	109231
2931	6.16139	12.6735	0.0641105	2.5299e-06	0.000128281	-0.291158	-0.0156542	-0.024246	0	42138.9
2933	19.4267	1.7253	0.0538243	3.03453e-06	-3.66263e-07	-0.186966	0.00391418	-0.0027097	0	13110.3
2934	5.34798	9.87212	0.058369	-9.94168e-07	6.14663e-05	-0.195982	-0.0137361	-0.0207254	0	21103.6
2938	2.94254	11.7775	0.0513378	-5.47547e-06	9.77529e-05	-0.196353	-0.00671281	-0.00376797	0	21466.8
2941	6.12675	8.6639	0.0560774	2.90846e-06	4.24658e-05	-0.0770381	-0.0131446	-0.0259732	0	37259
2942	8.26547	14.2899	0.0508717	4.7734e-05	0.000118362	-0.703213	-0.0138199	-0.0564371	0	35084.1
2943	24.5815	1.75523	0.0702605	7.46737e-06	-2.83978e-06	0.0786753	0.00145786	-0.0010389	0	15783
2944	17.9429	8.63206	0.0725303	1.26382e-05	-4.36474e-06	-0.17658	0.0291385	-0.0240882	0	29635.7
2948	20.8798	3.56168	0.0577312	-2.41056e-07	-1.59105e-05	-0.110489	0.00914316	-0.00535497	0	16069.4
2949	18.3598	9.71776	0.0692693	1.06551e-05	1.76091e-06	0.00922472	0.0333924	-0.0217374	0	34628.4
2950	23.4475	5.59503	0.0709792	9.05745e-07	-1.95033e-05	-0.0256484	0.00953842	-0.0039872	0	14588.9
2951	8.52784	15.7608	0.0515405	4.51835e-05	1.2776e-05	-1.48223	0.0151688	-0.0564253	0	3533.02
2956	4.07811	2.35988	0.0598534	6.42037e-07	-1.61858e-05	-0.0568638	-0.00225769	-0.00351022	0	15658
2961	20.9303	1.08842	0.0506925	4.11458e-07	-1.3077e-06	-0.0932882	0.000520932	-3.00982e-05	0	9350.7
2962	19.3646	6.9941	0.0655806	6.30852e-07	-1.20611e-06	0.0258826	0.0222619	-0.0142418	0	28961.6
2963	10.8276	11.6785	0.051657	4.28737e-05	3.42522e-05	1.1012	-0.00523699	-0.0934028	0	37916.6
2964	11.9408	14.1381	0.0683598	3.23006e-05	2.01342e-05	-0.13662	-0.00121339	-0.143384	0	134999
2967	5.93247	1.68888	0.0522099	6.43883e-08	-1.05099e-05	-0.0650432	-0.00134073	-0.00288934	0	21377.2
2969	11.3284	6.79899	0.0608028	6.84405e-06	1.61465e-05	-0.0731456	0.0014977	-0.0374158	0	14740
2972	3.44278	4.63768	0.0592143	9.97632e-07	1.63406e-05	-0.0170368	-0.00422152	-0.00810849	0	23137.3
2973	22.3671	3.58153	0.0569134	1.74119e-06	-7.50175e-06	-0.0986091	0.00735559	-0.00419571	0	7813.85
2981	18.1117	1.79663	0.0627607	6.83482e-07	-3.19971e-08	-0.301407	0.00456154	-0.00340393	0	17833
2982	4.72982	14.0215	0.0673547	2.81943e-05	0.000177441	-0.317549	-0.00608424	-0.00518246	0	3333.69
2984	8.91988	1.90208	0.0616494	-4.61612e-06	-6.15246e-06	0.0626729	-0.00111544	-0.00486685	0	17551.1
2985	10.8	12.6386	0.071635	4.79764e-05	1.36308e-05	-1.39674	-0.0091155	-0.108924	0	94153.5
2990	18.9715	7.72167	0.0561108	5.62581e-06	-1.31516e-06	0.399029	0.0243116	-0.0161281	0	12879.7
2995	15.0702	5.57758	0.0725077	-2.41329e-06	4.61116e-06	-0.146907	0.0125473	-0.023658	0	27790.9
2996	13.1723	3.52396	0.0503964	5.75682e-07	1.0984e-05	-0.0889237	0.00425626	-0.0127246	0	30563.7
3001	9.11725	8.02334	0.0631593	6.57766e-07	3.05554e-05	0.0420499	-0.00829879	-0.0414538	0	37294
3006	6.26713	4.54553	0.0707038	1.79999e-06	2.51725e-05	-0.0439344	-0.00636199	-0.0133848	0	34016.9
3009	5.02042	5.88378	0.0601772	4.68727e-06	1.24478e-05	0.303023	-0.00721674	-0.0140175	0	11418.7
3010	6.08061	9.00362	0.0713026	4.54707e-06	4.28787e-05	0.240648	-0.0142337	-0.0258837	0	26092.9
3012	17.2348	1.5338	0.0725718	-5.49576e-07	1.19695e-06	0.111155	0.00257248	-0.00189153	0	30794
3016	21.3451	2.10398	0.0572148	-2.18874e-06	-8.42791e-06	-0.21614	0.00405702	-0.00270254	0	8611.18
3017	14.8411	15.2911	0.0543679	2.53041e-05	3.71202e-05	0.855116	0.01267	-0.0730849	0	5107.64
3022	20.5691	9.46449	0.0685965	2.75288e-06	-6.06528e-06	0.0813801	0.0253162	-0.00897933	0	8710.68
3025	9.61304	3.22135	0.0628959	2.13782e-06	1.23911e-05	0.00256552	-0.00134651	-0.0126267	0	34432.1
3027	6.28773	14.2603	0.0614593	4.80117e-05	0.000143481	-0.491297	-0.0078774	-0.0195648	0	8556.5
3028	2.05381	1.72067	0.0730635	-2.75151e-06	-6.29783e-06	0.0110799	-0.000490187	-0.00180619	0	22798.1
3029	1.81301	6.62152	0.0607643	2.18264e-06	-1.46935e-06	-0.00651665	-0.00244582	-0.00836875	0	10933
3030	18.5064	8.1589	0.0731293	1.2893e-05	-2.7115e-06	-0.212933	0.0273304	-0.0196596	0	30749.9
3035	20.8011	7.49279	0.0698415	4.80525e-06	-5.03434e-06	0.0532365	0.0199903	-0.00961291	0	31930.7
3036	26.7929	9.19192	0.057968	-6.4504e-09	-8.83156e-06	0.00912633	0.000514123	0.00574477	0	10252.4
3038	18.1564	10.8528	0.0599919	1.472e-05	5.42238e-06	0.177788	0.0324987	-0.0231128	0	36170.4
3039	4.71008	8.91245	0.0562554	1.19744e-06	3.77392e-05	-0.204087	-0.0106136	-0.0161385	0	32191.5
3040	2.27367	2.83392	0.0607019	-4.64095e-06	-1.53645e-06	0.0233623	-0.00133017	-0.00413958	0	23470.4
3041	19.7143	9.27836	0.0651982	2.40981e-06	-2.06714e-06	0.146629	0.0278932	-0.0139615	0	4488.07
3050	15.0014	9.9866	0.0632713	1.62941e-05	1.34435e-05	0.248202	0.0300359	-0.0528405	0	27902.8
3051	7.90215	9.3418	0.0701557	7.95647e-06	9.65753e-06	-0.0712883	-0.0146118	-0.0414356	0	27522.9
3055	10.3832	5.81236	0.0708135	4.90878e-06	2.21042e-05	-0.493633	-0.00238875	-0.0281834	0	30841.9
3057	12.6068	8.61441	0.0654543	1.30731e-05	2.4159e-05	-0.208116	0.00887414	-0.0536314	0	38774.2
3059	1.70097	9.38364	0.0747659	-1.00762e-06	5.75955e-07	-0.0802033	-0.00224547	-0.00658964	0	26963.1
3060	10.1413	4.82971	0.0610943	5.28528e-06	1.13816e-05	1.32484	-0.000498456	-0.0198488	0	11823.5
3064	22.1682	4.83186	0.0555716	-1.53058e-08	-1.34371e-05	0.152268	0.0104655	-0.00549294	0	24939.7
3065	12.9032	2.10944	0.0566699	-3.72427e-07	1.80918e-06	0.0279657	0.00123517	-0.00620008	0	11743.4
3066	17.7692	3.43603	0.0564604	1.08441e-06	-3.9416e-06	-0.100808	0.00949415	-0.00867217	0	21761.6
3070	1.68817	4.87657	0.0659279	1.37539e-06	1.12543e-05	0.0155557	-0.00146905	-0.00698827	0	17397.3
3071	2.42378	2.15112	0.0690315	-5.07889e-06	-3.62262e-06	0.0365573	-0.00109491	-0.0028607	0	32234.9
3072	3.00887	1.00612	0.0612464	-2.17712e-07	-1.29139e-06	0.0424899	3.84656e-05	-0.000258974	0	6459.42
3073	1.08007	14.2997	0.0699138	2.64913e-07	6.98537e-05	0.0532985	-0.000102189	0.00797497	0	2338.04
3074	4.5788	5.34181	0.0653068	1.82688e-06	1.3409e-05	-0.0703519	-0.00675045	-0.0122539	0	5710.2
3075	10.5615	12.2154	0.0556673	4.88621e-05	1.80805e-05	0.148714	-0.00684603	-0.100154	0	125343
3077	17.7073	3.18154	0.0721928	1.31538e-06	-4.83361e-06	-0.0809947	0.00707754	-0.00769641	0	6642.21
3078	10.5186	1.90223	0.0589042	-8.64297e-06	9.68483e-07	-0.196669	-3.94702e-05	-0.00466256	0	67272.8
3079	18.6273	12.5303	0.0591548	1.69972e-05	-2.79895e-07	0.142771	0.0306718	-0.0173465	0	4559.94
3082	26.2064	6.90953	0.058752	1.36011e-06	-2.36472e-06	0.0980105	0.00260416	-0.000235058	0	14153.7
3084	12.6293	10.8872	0.073869	1.99468e-07	1.81499e-05	-0.181635	0.0157092	-0.0813442	0	61547.3
3085	15.2803	5.48318	0.0583086	-5.11594e-06	2.97988e-06	-0.0531447	0.012482	-0.0221599	0	21153.3
3086	10.4754	14.4936	0.0570635	1.33792e-05	1.94993e-05	-1.07611	-0.00893909	-0.134325	0	178811
3088	17.8645	4.66534	0.0562998	1.02124e-05	-3.88174e-06	0.0168812	0.0131479	-0.0132129	0	47436.4
3091	20.7995	1.5782	0.062792	3.31536e-07	-4.5376e-06	-0.0572386	0.0020332	-0.00140687	0	13827.7
3096	3.00546	4.55968	0.0610521	1.66777e-06	9.00684e-06	0.0928871	-0.00355647	-0.00779814	0	13280.4
3098	1.53975	5.96582	0.0564076	1.07713e-06	-4.50006e-07	0.00473167	-0.00136192	-0.00789685	0	27643.5
3108	13.4988	4.96284	0.0581297	4.29129e-06	6.89573e-06	-0.0178563	0.00642855	-0.0221194	0	37020.4
3110	13.2233	14.8557	0.0749467	2.20146e-05	3.86488e-05	4.15036	0.0120725	-0.128415	0	42170.6
3112	18.0729	4.63779	0.0534668	6.40847e-06	-4.45452e-06	-0.0247553	0.0125262	-0.0120926	0	20098.5
3113	12.7255	6.09958	0.0559667	-7.85548e-07	9.05581e-07	0.0695544	0.00851264	-0.0308701	0	21749.6
3114	12.7873	3.18457	0.0659946	4.07896e-07	9.57847e-06	-0.235667	0.0030748	-0.0111518	0	51807.9
3117	25.4186	9.02121	0.062464	-8.94668e-07	-1.43971e-05	0.461936	0.00593773	0.00408341	0	18084.2
3124	25.199	3.56123	0.0556405	4.9836e-06	3.04021e-06	0.0501341	0.00319747	-0.00257718	0	11125.6
3130	19.9062	5.70071	0.0736057	2.28577e-05	-8.30953e-06	-0.180556	0.0160741	-0.011273	0	16364.9
3131	3.95862	3.95515	0.0643298	-3.05921e-06	8.26883e-06	0.0466341	-0.00400601	-0.00764046	0	30677.9
3133	15.8079	12.3009	0.0671208	3.65216e-06	2.14686e-06	0.35819	0.0366957	-0.0543181	0	46350.3
3134	15.1784	9.50913	0.0553579	3.01663e-05	7.64652e-06	0.420267	0.0301615	-0.0475289	0	39765.3
3135	8.4662	5.94432	0.0682974	-8.88467e-07	2.73539e-05	-0.0277774	-0.00740907	-0.0251956	0	20290.2
3136	23.4154	6.34385	0.0723996	3.87702e-06	-2.11657e-05	0.0885776	0.0109735	-0.00422469	0	10601.4
3137	6.70732	9.87029	0.0568092	1.77235e-05	1.42848e-05	-1.11067	-0.0149948	-0.0325933	0	238.503
3139	18.2879	10.8375	0.0725609	1.57154e-05	6.34449e-06	0.419982	0.0324232	-0.0218415	0	13405.6
3142	12.9554	10.9322	0.0707686	6.74075e-06	2.74238e-06	0.358804	0.0189144	-0.0790422	0	42907.9
3144	6.03038	11.879	0.0512387	1.24848e-05	0.000109709	-0.48245	-0.0170695	-0.0248588	0	14895
3145	10.0689	9.69536	0.0503903	7.23325e-06	4.39077e-05	-0.0681376	-0.00711655	-0.0617237	0	9024.14
3147	21.3472	6.97616	0.0680382	6.25274e-06	-9.03749e-06	-0.0885044	0.0175165	-0.00790374	0	23980.8
3152	14.0017	7.91927	0.0672696	9.67975e-06	1.04437e-05	-0.060679	0.0163097	-0.0429648	0	25797.1
3157	20.0914	9.66247	0.0542418	3.44503e-06	-2.17191e-06	-0.363092	0.0274511	-0.0113157	0	41522.6
3158	2.95468	6.98199	0.065434	2.87398e-06	6.48561e-06	-0.114235	-0.00584152	-0.010343	0	25334.7
3161	7.83691	12.5616	0.0525587	-1.75081e-06	2.69098e-05	-0.631384	-0.0209308	-0.0504141	0	54834.9
3162	7.51899	7.95627	0.074475	6.39966e-06	1.70543e-05	0.0724526	-0.0126972	-0.0318748	0	38667.4
3163	11.7592	4.26113	0.0502385	7.31753e-07	9.05659e-06	-0.0484475	0.00108073	-0.0187146	0	41796
3165	6.96898	1.27625	0.0736609	-5.66504e-06	-1.44555e-06	-0.0730779	-0.000795789	-0.00124216	0	23866.6
3167	12.4674	12.6781	0.0705802	-7.17003e-07	-1.25892e-05	0.148648	0.0120785	-0.109641	0	96361.2
3168	7.64003	4.8156	0.0664767	4.03293e-06	1.95633e-05	-0.0732798	-0.00633722	-0.018044	0	7426.47
3169	11.7052	13.095	0.0568346	5.78406e-06	3.08116e-05	-0.100637	0.00151715	-0.119979	0	95969.4
3170	23.3872	5.26821	0.073335	-3.09907e-06	-1.27774e-05	0.0211661	0.00907915	-0.00408589	0	5050.79
3173	4.76497	3.21932	0.0647473	-2.0018e-06	-4.3749e-06	0.0409877	-0.00388205	-0.00629313	0	26683.2
3175	13.9097	15.4869	0.0511296	1.64765e-05	5.40026e-05	1.4788	0.0113664	-0.112088	0	73017
3176	1.6778	12.4632	0.0748098	3.63358e-08	6.36893e-05	-0.0131909	-0.00223972	0.00206066	0	13564.5
3178	15.48	10.6605	0.0564615	1.4899e-05	6.03343e-06	0.1698	0.0345191	-0.051099	0	48790.2
3181	12.7447	8.82533	0.0669422	1.07063e-05	2.15245e-05	-0.279267	0.0110515	-0.056008	0	12796.5
3182	16.3485	5.79763	0.0664294	2.46893e-06	-3.12158e-06	-0.236967	0.0159931	-0.021128	0	15659.8
3185	10.4594	1.78755	0.0707683	-5.93877e-06	1.98036e-07	-0.112162	-0.000351833	-0.00393847	0	36245.2
3186	17.4881	4.79229	0.0592273	9.27167e-06	-4.10266e-06	-0.152272	0.0142133	-0.0142264	0	10764.7
3187	1.15955	3.71971	0.0637969	1.03723e-06	3.45915e-06	-0.0433173	-0.000240365	-0.00556275	0	33087
3190	14.3162	2.76674	0.0739007	5.75557e-09	9.70437e-06	-0.217801	0.00309547	-0.0074474	0	30424.3
3191	3.19715	4.8926	0.0647713	-1.22014e-08	9.06558e-06	0.0393504	-0.00417038	-0.00829675	0	15557.5
3193	16.278	14.1957	0.0564443	4.4129e-05	3.58354e-05	0.989703	0.0247122	-0.0438797	0	8741.86
3195	1.08633	13.9193	0.0633375	-1.73556e-07	0.000101301	-0.0503304	-0.000143428	0.00720901	0	2602.62
3198	1.81017	5.07562	0.0569976	2.91942e-06	7.88873e-06	-0.0861073	-0.00149477	-0.00726917	0	14822.8
3200	8.30433	5.65585	0.0537852	-2.69877e-07	2.80186e-05	-0.068198	-0.00670625	-0.0247636	0	14318.3
3201	19.8267	1.92108	0.058153	1.64107e-06	-2.67971e-06	-0.135106	0.0048221	-0.00263098	0	10397.2
3202	16.4383	10.4224	0.0599108	1.83675e-05	1.33019e-05	-0.285077	0.0357441	-0.0401444	0	61569.7
3204	16.7307	11.4012	0.0569321	2.35093e-05	3.64974e-06	0.677678	0.0348902	-0.0382078	0	96733.8
3206	15.8903	14.1393	0.0699621	3.66891e-05	4.34537e-05	0.817238	0.0252191	-0.0515351	0	17040
3209	3.87841	5.91594	0.058019	1.83489e-06	1.55573e-05	-0.0622313	-0.00652382	-0.0109313	0	16420
3215	3.50543	3.88694	0.07227	-3.07586e-06	5.08567e-06	-0.122907	-0.00333112	-0.00666808	0	15540.3
3217	18.709	6.32956	0.0515913	3.89093e-06	-1.05563e-06	-0.179941	0.0194244	-0.0157861	0	31496.7
3218	2.36045	12.6483	0.0622398	6.90077e-06	7.48435e-05	-0.0407815	-0.00435169	0.00170805	0	11872.9
3220	11.5344	7.28952	0.0719879	1.34121e-05	2.03095e-05	0.00820087	0.00328937	-0.0434887	0	33108.3
3221	3.8268	1.93185	0.0633541	5.09413e-06	-2.19275e-05	0.0561628	-0.00143464	-0.0026797	0	16641.1
3225	4.68035	9.6055	0.0647385	-2.30759e-06	6.38985e-05	0.0260499	-0.0113008	-0.0156515	0	27873.2
3226	14.6454	6.35936	0.0597902	1.40007e-06	6.72148e-06	0.411185	0.0148239	-0.0284861	0	31904.1
3227	17.9098	12.0306	0.0616991	2.95355e-05	4.88651e-06	-0.0204313	0.0327197	-0.0250953	0	37575.7
3229	12.7629	15.0604	0.0737187	1.74441e-05	5.96136e-05	-0.550743	0.00233433	-0.167268	0	151048
3231	13.8806	13.9572	0.0732564	2.84148e-05	2.46426e-05	1.03761	0.032606	-0.1005	0	75662.2
3234	10.0847	2.03693	0.0552365	-4.42042e-06	8.19713e-06	-0.368217	-0.000208749	-0.00527835	0	33907.7
3235	3.55196	4.10068	0.0531706	-1.78969e-07	1.12156e-05	0.212274	-0.00372792	-0.00756981	0	21453.5
3237	26.7974	6.09521	0.0670084	-2.6191e-06	-3.96594e-06	0.137323	0.000683721	-0.00129317	0	20010.8
3238	6.69849	10.9356	0.0669004	-9.50839e-07	3.79082e-05	-0.71107	-0.0175973	-0.0327276	0	6905.34
3239	12.0107	9.0591	0.0711515	-2.74527e-06	3.85185e-05	1.14463	0.00632191	-0.0582803	0	16866
3243	7.04535	15.9245	0.0515769	5.4585e-05	0.000110221	-0.966078	0.0122611	-0.0240598	0	909.045
3252	22.5315	5.17814	0.052437	-3.64755e-08	-1.03219e-05	0.0733216	0.0106683	-0.00558009	0	16252.6
3253	24.4392	2.4171	0.059406	1.74574e-05	9.86371e-07	-0.092277	0.00266773	-0.00195263	0	16539.8
3254	4.05825	5.64725	0.0555112	4.10436e-06	1.54418e-05	0.0169614	-0.00646453	-0.0105162	0	18104
3259	22.4701	4.15523	0.0595493	4.27363e-07	-1.02433e-05	-0.0798141	0.00861076	-0.00456063	0	15207
3260	15.664	10.6966	0.0657183	2.09888e-05	4.89608e-06	-0.159731	0.0354819	-0.0492859	0	42124.8
3261	17.5884	8.44258	0.053464	7.94033e-06	-1.63005e-06	-0.075162	0.0277604	-0.0249982	0	3589.88
3264	1.37001	12.782	0.0650775	1.02579e-05	0.000150881	-0.00362851	-0.00114101	0.00395984	0	16906.4
3266	9.31387	12.9533	0.0632912	1.69411e-05	2.51464e-05	-1.01721	-0.0220489	-0.0833383	0	49933.6
3269	7.19646	3.68577	0.0682209	1.50396e-07	6.95354e-06	0.016106	-0.00475565	-0.0120922	0	18546.7
3270	17.9042	3.73081	0.062841	1.44623e-06	4.37521e-07	-0.0588223	0.0115998	-0.0106452	0	18327.4
3272	25.1557	6.02352	0.0704268	1.44312e-06	-4.40135e-07	0.231053	0.00572084	-0.00210217	0	13330.9
3274	17.784	9.29899	0.0702767	1.17422e-06	6.17009e-06	0.10728	0.0318447	-0.0262879	0	11919.6
3275	17.5715	5.05627	0.0728111	8.21676e-06	-2.86281e-06	-0.0469494	0.0149847	-0.0149582	0	29027.6
3276	5.44132	2.28944	0.0612539	3.02104e-06	-7.43337e-06	0.098503	-0.00283826	-0.00464734	0	24710.7
3277	25.8916	8.66427	0.0664835	2.40737e-06	-1.13625e-05	-0.00118335	0.00439013	0.00406417	0	15952.5
3278	6.58856	11.4064	0.0629261	5.286e-06	6.83665e-05	0.106885	-0.0183033	-0.0321112	0	38389.8
3279	26.9065	9.95086	0.0565539	4.29497e-08	-9.06056e-06	-0.0317051	0.000334163	0.00737123	0	10384.4
3285	2.26628	12.5598	0.0671179	4.28529e-06	6.9386e-05	-0.0368912	-0.00387221	0.00133697	0	12570
3286	20.4392	4.77352	0.0504195	4.81087e-06	-1.42874e-05	0.0114327	0.0132568	-0.00798709	0	22248.2
3287	3.15941	13.4612	0.0630361	2.05265e-05	0.000161046	0.0157837	-0.00431863	0.00189743	0	1660.64
3289	10.755	3.61835	0.0611415	-3.06546e-06	1.30135e-05	-0.0153872	-0.000739235	-0.014449	0	33568.5
3290	11.3063	7.92875	0.0618765	2.86588e-06	3.22941e-05	-0.24141	0.00167699	-0.0477286	0	37590.9
3291	3.14771	11.2272	0.0560811	-8.13246e-08	5.49197e-05	-0.0893492	-0.00734121	-0.00555791	0	5636.17
3292	11.6603	7.29581	0.0541862	1.46629e-05	1.9483e-05	0.333012	0.00320904	-0.0433	0	48696.4
3293	20.2182	8.03638	0.0685124	1.04826e-05	-5.38533e-06	0.0620987	0.0233927	-0.0114962	0	10243.3
3300	21.2212	7.15534	0.054034	5.37553e-06	-9.56385e-06	0.183457	0.018122	-0.00833419	0	19619.2
3301	15.7455	6.18979	0.0687646	1.8143e-06	-5.88281e-07	-0.412101	0.0165912	-0.0244674	0	22883
3305	19.7292	6.53904	0.0532526	8.57955e-06	1.05441e-06	-0.296217	0.0201747	-0.0134911	0	18804.1
3306	19.6693	7.14847	0.0532871	-1.28445e-07	-7.57182e-06	-0.0111837	0.0214548	-0.012712	0	8448.86
3307	12.0806	2.42072	0.0660133	-3.95209e-06	-3.73636e-06	0.123821	0.00135371	-0.00633161	0	40688.6
3310	19.1195	2.0882	0.0576962	4.06032e-06	-9.39859e-09	0.0864625	0.0050306	-0.00357391	0	14285.3
3311	14.9624	1.9925	0.055028	8.94219e-07	3.54224e-06	-0.0315965	0.00247118	-0.004447	0	32740.8
3313	9.35293	7.52787	0.0514451	-3.80663e-07	3.26134e-05	-0.232915	-0.00626965	-0.0393856	0	11127.3
3318	24.6621	8.21201	0.0585264	-6.24871e-07	-2.3928e-05	0.233942	0.00914885	0.0010413	0	3616.43
3323	17.6194	5.19654	0.0707411	1.70199e-05	-1.61243e-07	-0.191894	0.0149089	-0.015798	0	29468.8
3326	11.7983	11.2379	0.0535826	1.84957e-05	2.8772e-05	1.13201	0.00711155	-0.0881025	0	23537.7
3327	11.494	4.83428	0.0719059	2.07654e-06	1.06141e-05	-0.152196	0.000891869	-0.0224558	0	47927.5
3328	4.86891	12.8489	0.0725419	-6.28522e-06	0.000156519	-0.272245	-0.0106563	-0.0113477	0	10158.6
3329	1.60457	9.61059	0.0716189	-7.47868e-07	4.89856e-06	0.258126	-0.00173839	-0.00603314	0	11754
3330	13.877	14.1	0.0698045	2.41929e-05	2.45024e-05	1.05584	0.0300147	-0.100535	1	35465.2
3331	14.0213	6.54997	0.0672284	3.14467e-06	6.19044e-06	0.231984	0.0126376	-0.0316523	0	43729.7
3332	1.77104	1.42912	0.0650462	-1.23411e-06	-4.12353e-06	0.00644076	-0.000419065	-0.00119217	0	15145.5
3334	18.9361	7.96293	0.0669122	6.84967e-06	-1.43151e-06	0.48113	0.0258062	-0.0178943	0	29483.9
3336	1.7571	2.83349	0.0629907	-6.15181e-06	8.36896e-06	0.0262706	-0.000927534	-0.0039703	0	25075.9
3337	19.1087	10.876	0.0644652	1.08585e-05	9.42921e-07	0.180391	0.0297451	-0.0158936	0	27256.7
3340	8.02076	8.63506	0.072213	1.36482e-05	1.72564e-05	-0.0565732	-0.0130113	-0.0389277	0	16584
3342	13.6829	13.2723	0.0593633	1.32083e-05	3.04616e-06	-0.470771	0.0317509	-0.0982656	0	79591.9
3344	1.70644	5.78493	0.0620182	4.42475e-07	1.76699e-06	0.0752014	-0.00151213	-0.00791506	0	13999.1
3346	5.97901	15.806	0.069747	5.3926e-05	0.000113673	-0.539932	0.00544093	-0.0110946	0	2103.03
3352	20.4974	7.10437	0.0567604	4.5424e-06	-2.18162e-06	0.00814928	0.0192816	-0.0106883	0	20487.9
3355	12.947	6.0036	0.0690706	2.52397e-07	9.55152e-06	-0.115193	0.00932373	-0.0303539	0	66467.7
3356	4.04685	15.0743	0.0708145	5.25532e-05	0.000212756	-0.269306	-0.000686118	0.00208203	0	4030.63
3358	1.6362	12.9488	0.0526909	-5.82418e-06	0.000144368	-0.0684165	-0.00154301	0.00402684	0	8371.87
3359	9.64449	14.8465	0.0554859	5.38337e-05	-6.90487e-06	-2.44107	-0.010104	-0.105361	0	141847
3364	3.80051	13.1673	0.0500384	8.04152e-06	0.000206334	-0.155456	-0.00712312	-0.00207256	0	11815.1
3371	25.8516	1.70946	0.0549103	-1.75832e-07	1.74583e-06	-0.012077	0.00064188	-0.000896793	0	5314.63
3372	22.1262	7.46629	0.0728244	1.95731e-06	-1.89233e-05	0.0193163	0.0163489	-0.00570677	0	23350.5
3377	20.4865	2.60726	0.0545558	-9.64804e-06	-3.96506e-06	-0.0714405	0.00629619	-0.00357479	0	31670.8
3380	11.2165	5.11422	0.0616241	2.27126e-06	1.47137e-05	-0.702902	0.000739823	-0.0248618	0	17220.3
3384	26.9417	4.13368	0.07264	7.61169e-07	5.11591e-07	-0.0456212	9.87366e-05	-0.00200924	0	6238.03
3390	12.951	3.4949	0.0502051	-5.55373e-07	1.01495e-05	-0.00563935	0.00348075	-0.0125187	0	36064.1
3391	1.36661	6.5259	0.0611443	7.42844e-06	-2.21979e-07	-0.16719	-0.000940137	-0.00783084	0	14217
3392	16.6932	13.3612	0.068448	2.71876e-05	1.3289e-05	0.539776	0.0300784	-0.0389375	0	28037
3397	7.05102	5.7736	0.0568593	1.52025e-06	4.76081e-05	-0.0761413	-0.00870371	-0.0207894	0	27494.7
3401	23.1748	9.28474	0.0719192	2.27192e-06	-2.48559e-05	0.227015	0.0149542	0.000299999	0	22877
3406	2.14736	8.20949	0.0548213	9.19712e-06	9.5256e-06	-0.200557	-0.00388253	-0.00854875	0	14804.5
3408	9.09075	7.25339	0.0588429	7.57701e-07	3.75236e-05	-0.315047	-0.00724422	-0.0356885	0	56980.5
3410	9.50438	5.83835	0.0621857	1.35272e-06	1.38517e-05	0.213472	-0.00567998	-0.0275226	0	20556.1
3411	15.1923	15.0545	0.0503076	2.42709e-05	3.42593e-05	1.29392	0.014694	-0.0647569	0	16083.7
3412	16.676	6.73711	0.0596516	-1.62717e-06	-9.25693e-07	0.121564	0.0208521	-0.0247919	0	31514.9
3415	17.1256	11.533	0.0634813	2.53742e-05	2.08418e-06	0.586327	0.0336572	-0.0338107	0	21324.3
3416	1.28849	13.9868	0.0544052	5.28104e-06	0.000114084	-0.121592	-0.000474306	0.00733023	0	6207.52
3420	12.2518	3.63166	0.0520516	-8.0147e-08	6.8492e-06	-0.0350796	0.00274981	-0.0135221	0	33585.5
3421	16.7202	9.51705	0.0534175	9.40832e-06	6.97546e-06	0.280809	0.0322983	-0.0344298	0	13727.8
3423	26.94	4.72255	0.0550982	-3.49275e-07	-6.39805e-06	0.0370284	0.000201171	-0.00211044	0	12390.5
3424	19.8868	7.0954	0.057582	-2.61254e-06	-7.6119e-06	-0.280692	0.0215399	-0.0123633	0	20579.5
3428	2.03154	3.94187	0.0576655	1.18685e-07	8.76501e-06	-0.0200041	-0.00178415	-0.00592313	0	23133.5
3429	7.66292	10.2849	0.0549191	5.3555e-06	6.70988e-06	-0.402422	-0.0176047	-0.0432725	0	36783.7
3430	12.9353	3.78785	0.0710275	2.38019e-07	1.01355e-05	-0.212662	0.00348995	-0.0141724	0	13582.5
3431	6.38833	3.81535	0.0594542	5.68614e-05	-4.08174e-07	-0.248083	-0.00500003	-0.01113	0	20400.9
3432	14.1789	11.4682	0.056756	-1.92476e-06	2.34291e-05	0.0913386	0.0300889	-0.0712916	0	61393.2
3433	14.8271	12.968	0.0709725	1.14819e-05	1.48797e-05	0.557851	0.0328283	-0.0716953	0	20514.9
3437	3.70282	4.86501	0.0698473	2.71148e-07	1.94168e-05	0.07098	-0.00471725	-0.00865668	0	22057
3438	19.8442	11.9334	0.0628261	1.97249e-05	-1.12613e-05	0.348579	0.0302576	-0.0102792	0	5095.62
3439	6.20868	6.01498	0.0727516	1.07816e-05	4.76587e-05	-0.322888	-0.00915535	-0.0185282	0	15537.9
3440	10.6821	2.20453	0.0538405	-7.52084e-06	-8.64457e-07	-0.0589997	0.00045725	-0.00630737	0	29668.7
3444	15.8802	1.48934	0.0582642	6.00605e-07	5.24982e-07	-0.0214584	0.00162774	-0.00179508	0	27863
3446	9.31638	2.12066	0.064895	9.06709e-07	-1.49948e-06	-0.129289	-0.00088085	-0.00548499	0	32288
3448	17.6968	13.6592	0.0610919	3.15669e-05	1.65287e-05	0.408243	0.0264703	-0.0251241	0	4047.49
3449	9.21444	11.8659	0.0504037	4.085e-05	4.9073e-05	-1.82386	-0.020955	-0.0729352	0	70213.2
3452	19.6922	12.1043	0.0612493	2.67262e-05	-6.1504e-06	0.39542	0.0291275	-0.0112503	3	9378.76
3458	2.84203	14.8832	0.0749872	3.63024e-05	0.000157415	-0.198485	-0.000902164	0.00677282	0	4050.77
3459	18.161	9.7366	0.0533963	5.67219e-06	-2.75246e-07	0.653617	0.0335187	-0.0240746	0	29524.4
3463	21.9238	7.27572	0.0669808	8.07827e-07	-1.65671e-05	0.140258	0.016458	-0.00608048	0	5014.99
3469	8.88031	8.77841	0.0567459	2.62199e-06	3.99165e-05	0.280405	-0.0119637	-0.0457779	0	27592.4
3470	3.52355	2.4399	0.0690435	6.21376e-07	-1.70097e-05	0.119165	-0.00210468	-0.00388416	0	25197.3
3472	22.0042	2.16614	0.059975	-1.85745e-06	-9.83827e-06	-0.0605609	0.00427874	-0.00286833	0	10339.9
3473	19.5789	3.02106	0.0672757	5.59356e-07	-3.01123e-06	-0.0977518	0.00802302	-0.00535482	0	21810.2
3474	12.1231	9.50397	0.0545295	-3.69211e-07	3.38442e-05	1.15008	0.00529598	-0.0663283	0	23503.2
3476	22.4858	9.03494	0.0612791	-7.51519e-07	-1.4651e-05	-0.0375328	0.0181142	-0.00296315	0	16814.1
3477	25.4173	2.10146	0.0733415	3.99308e-06	-2.48028e-06	-0.0351888	0.00137795	-0.00153373	0	9743.2
3480	18.5379	2.97276	0.0703337	3.98593e-06	-7.77542e-06	-0.192481	0.00820841	-0.00655952	0	25895.3
3481	24.7318	6.17603	0.074433	3.49528e-06	-6.37501e-06	-0.0416029	0.00736857	-0.00195182	0	14218.3
3483	13.0299	4.04587	0.0611566	3.11436e-06	1.09618e-05	0.214057	0.00373456	-0.0150799	0	37689.8
3485	8.77958	15.8648	0.0720969	4.78788e-05	-6.84224e-06	-1.77181	0.0184751	-0.0631994	0	506.03
3486	9.73986	5.25434	0.0682911	6.46229e-06	1.03565e-05	0.0754389	-0.00372765	-0.0238863	0	37772.4
3487	4.77224	7.3477	0.0630253	1.93809e-05	2.89047e-05	-0.109951	-0.00975043	-0.0153991	0	13238.3
3494	25.9096	5.78686	0.0709542	-4.80909e-07	9.6948e-07	-0.028441	0.00310319	-0.00184625	0	16526.5
3495	4.1621	15.7495	0.059686	6.0218e-05	0.00017548	-0.273618	0.00245512	0.0028464	0	1032.21
3496	19.0236	5.15032	0.0739201	6.38501e-06	-7.03608e-06	-0.0385432	0.0157782	-0.0117721	0	30541.9
3498	24.8944	3.81968	0.0719344	4.49191e-06	1.07206e-06	-0.0819415	0.00369111	-0.00279618	0	8645.94
3507	12.1762	8.1098	0.0611321	1.12335e-05	3.21158e-05	0.096944	0.00713735	-0.0485862	0	43133.3
3509	22.7162	6.21847	0.071594	1.75469e-06	-1.70666e-05	0.192141	0.0121397	-0.00517762	0	2979.9
3510	15.6278	8.92763	0.051651	2.29438e-05	3.24266e-06	0.372961	0.0267644	-0.0423751	0	50355.8
3511	15.9577	12.1836	0.0714373	2.46159e-06	-1.87591e-06	0.580323	0.0353311	-0.0515777	0	25007.8
3512	2.47558	12.606	0.0605588	1.53316e-05	8.19268e-05	-0.159149	-0.00468858	0.00116159	0	15656.1
3513	7.91103	5.52028	0.0553721	-8.18537e-07	2.66973e-05	0.114757	-0.00750076	-0.0226591	0	49714.7
3514	4.86202	8.58966	0.0739106	5.12989e-06	4.00992e-05	-0.0817915	-0.0109309	-0.0172557	0	17132.2
3516	26.2199	5.5932	0.0628632	-2.35155e-06	-6.35093e-06	0.0479063	0.00221879	-0.0018621	0	15334
3518	1.49632	5.74024	0.0674583	1.34479e-06	-4.09874e-07	-0.0134089	-0.0011114	-0.00752291	0	18879.2
3519	17.38	10.7417	0.0736292	2.63142e-05	2.15586e-06	0.337541	0.0352677	-0.0313601	0	55641
3522	26.7935	8.14083	0.0587283	7.78959e-07	-9.2839e-06	-0.0438699	0.000915088	0.00297869	0	30515.4
3523	12.8768	2.45769	0.0713311	-5.24868e-07	2.94343e-06	0.134641	0.00236352	-0.00716983	0	46376
3524	10.6331	11.4107	0.064081	4.25671e-05	3.11073e-05	-0.484967	-0.00577756	-0.0874081	0	24494.2
3526	20.4402	2.19714	0.0703145	-2.59124e-06	-6.71565e-06	-0.0475344	0.00474571	-0.00235168	0	9308.76
3527	12.3342	15.0731	0.0539732	6.46701e-06	5.02037e-05	-0.069615	0.00459607	-0.167131	0	124341
3530	26.7285	5.75649	0.0644948	-1.17062e-07	-3.7903e-06	-0.144035	0.000971023	-0.0017312	0	9376.42
3533	13.6682	6.88901	0.0610527	5.03968e-06	7.85893e-06	0.0265668	0.0114547	-0.0346539	0	22469.8
3534	15.6417	10.3567	0.0531381	2.3292e-05	6.04718e-06	-0.477046	0.0334395	-0.0479542	0	36690.1
3535	14.7295	8.46354	0.0609542	1.36482e-05	1.0587e-05	0.237656	0.0214724	-0.0445749	0	23458.4
3539	2.98207	8.95189	0.0614539	6.22775e-06	1.00581e-05	0.15165	-0.00642919	-0.0100666	0	20078.3
3542	18.7775	8.94905	0.0563896	4.28432e-07	-4.41136e-06	-0.147898	0.0289984	-0.0195169	0	46356.7
3543	16.5055	4.95193	0.0642734	1.51487e-05	-7.59122e-07	0.048269	0.013863	-0.0155981	0	4708.08
3545	16.855	1.30591	0.0732805	4.65236e-07	5.05926e-07	-0.302038	0.00152979	-0.00147675	0	24185.2
3546	18.4364	6.80712	0.0572124	-8.77858e-07	-4.24099e-06	0.00790564	0.0210121	-0.0172802	0	11057.9
3547	4.68349	12.9848	0.058401	-4.83198e-06	0.000165431	-0.46963	-0.00989807	-0.0097813	0	4137.49
3549	8.45203	15.6598	0.0739575	5.69545e-05	2.00735e-05	-1.51234	0.0120338	-0.0548079	0	8784.89
3551	9.0179	8.10634	0.0657474	1.50835e-06	3.26675e-05	0.00507715	-0.00870464	-0.0410399	0	29736.8
3555	19.2219	3.56148	0.071284	4.94004e-06	-1.14872e-05	-0.150643	0.0102821	-0.00768761	0	9870.14
3558	10.0203	2.68596	0.0509721	3.36899e-07	1.47485e-05	0.155845	-0.00123475	-0.00944579	0	48985.5
3559	3.13793	9.6225	0.0617943	1.48703e-06	2.58322e-05	0.00399459	-0.00765451	-0.00910394	0	6382.99
3560	13.6328	5.27473	0.0515841	3.44685e-06	2.72131e-06	-0.116685	0.00897886	-0.0239259	0	9480.06
3561	5.60843	2.71815	0.0748918	2.00017e-06	-2.22446e-06	-0.0664156	-0.00362143	-0.00586991	0	33599.2
3562	23.2316	7.2677	0.0568266	-3.4665e-07	-2.5601e-05	0.286441	0.0128927	-0.00313482	0	10778.9
3563	13.8626	11.6295	0.061015	-5.44816e-07	2.68085e-05	1.54925	0.0280169	-0.0757097	0	28631.9
3564	17.8624	7.11051	0.0722236	6.09764e-06	-4.72353e-06	-0.189185	0.0232758	-0.020811	0	8059.84
3565	16.6234	10.3008	0.0728814	1.74033e-05	6.06232e-06	0.508089	0.0345596	-0.0377115	0	10708.3
3566	12.4895	2.46579	0.0717031	-4.84866e-07	9.47208e-07	-0.406863	0.00221397	-0.00616525	0	15175.3
3571	15.6566	7.48677	0.0689538	1.19134e-05	9.76044e-07	-0.166678	0.0214762	-0.0335842	0	43462.3
3572	16.3705	7.00624	0.0737238	1.99714e-06	2.98648e-07	-0.123932	0.0209344	-0.0273814	0	24121.6
3575	7.87537	10.7604	0.0606285	4.22775e-06	1.513e-05	0.470725	-0.0182566	-0.0487646	0	35554.8
3576	10.7796	3.25128	0.0739082	-6.6799e-06	7.35518e-06	0.0636024	-0.000576408	-0.0129967	0	17383.1
3577	10.3932	13.0502	0.0513988	3.81322e-05	6.42914e-06	-0.401811	-0.0122056	-0.109743	0	38187.7
3579	3.04225	9.12479	0.0535076	3.43995e-06	1.4001e-05	-0.0519744	-0.00665453	-0.0101281	0	27668.4
3581	17.5133	5.90193	0.0709003	1.71496e-05	1.56454e-06	-0.0803428	0.0176861	-0.0182275	0	25558.7
3583	15.4942	11.3631	0.0604593	9.77756e-06	3.9925e-06	0.56516	0.0371664	-0.0553861	0	27832.8
3585	23.6866	9.00906	0.0531542	1.2977e-06	-2.59198e-05	0.0975943	0.0127913	0.000107881	0	21457.1
3588	14.4636	6.71799	0.0668947	8.74749e-06	3.15552e-06	-0.103732	0.0148608	-0.033176	0	40338.8
3589	13.983	5.49495	0.07401	1.72103e-06	1.86652e-06	-0.288667	0.00947084	-0.0249851	0	15928.8
3590	4.46888	12.5595	0.0601433	-7.82358e-06	0.000146138	-0.197403	-0.0106866	-0.009466	0	11215.5
3592	15.1687	8.32223	0.0626772	2.14274e-05	3.61754e-06	0.34438	0.0223875	-0.0408293	0	43152
3594	4.23649	5.36902	0.0710873	1.07971e-06	1.25063e-05	-0.239842	-0.00638192	-0.0106634	0	24983.2
3596	17.8066	11.7226	0.057459	2.32553e-05	3.01118e-06	0.578381	0.0318626	-0.0269253	0	1822.26
3598	16.2676	3.1109	0.0704682	8.84638e-06	6.49357e-07	-0.233294	0.00744249	-0.00886162	0	48756.7
3599	13.0852	4.80905	0.0661668	5.29391e-06	9.00182e-06	0.214997	0.0050703	-0.0206278	0	25720.8
3602	10.0337	1.60093	0.0678983	-6.49261e-06	3.52208e-06	0.124302	-0.000214953	-0.00222837	0	32351.7
3606	17.6433	4.22473	0.0597999	-4.57723e-07	-1.49588e-06	0.0813261	0.0121359	-0.0126517	0	24394.9
3609	9.75176	7.49112	0.0699063	8.69018e-08	3.41606e-05	-0.289102	-0.00507739	-0.0405874	0	14708.9
3610	17.0582	3.99369	0.0618452	1.64541e-06	9.89527e-07	0.00214187	0.0110485	-0.0123308	0	22534.2
3612	12.2298	10.1915	0.0702562	5.35982e-06	2.99368e-05	-0.0831168	0.00883175	-0.0725073	0	48862.2
3614	11.0768	8.74163	0.0632002	4.39919e-07	2.28157e-05	-0.264803	-0.00100123	-0.0551648	0	54535.2
3615	7.21137	2.18919	0.0512376	-3.70309e-06	4.37949e-06	0.318905	-0.00199786	-0.00492283	0	16035
3616	1.4043	15.8039	0.07214	-2.52707e-05	5.12748e-05	0.0161893	0.000266832	0.0101584	0	1872.1
3617	16.476	2.40881	0.0602309	1.4318e-06	1.35254e-06	-0.304353	0.00517323	-0.00556831	0	26314.7
3618	16.4295	1.66967	0.0574336	-4.68361e-08	-1.21431e-07	0.0443304	0.00233852	-0.00257834	0	29614.8
3620	18.748	12.6931	0.0634248	4.03033e-06	-3.01413e-07	0.20438	0.0306297	-0.0162529	0	4440.73
3622	15.8009	13.2144	0.0747328	1.33864e-05	2.54267e-05	0.709767	0.0333068	-0.0560094	0	17199.2
3624	12.4984	13.69	0.0626379	-1.54736e-06	-6.6855e-07	0.67659	0.00693671	-0.129795	0	54986
3626	13.9906	2.30343	0.0588805	1.12279e-07	4.17244e-06	-0.053839	0.00278263	-0.00646837	0	24669.4
3630	17.3386	10.0639	0.071603	1.49263e-05	1.58414e-06	0.202782	0.0333352	-0.0309268	0	32145.1
3633	13.439	13.5403	0.0667301	-3.83973e-06	1.40983e-05	0.620643	0.0335848	-0.103071	0	151451
3636	21.0488	8.84739	0.0537087	4.59005e-06	-9.01355e-06	0.024024	0.0233836	-0.0072997	0	22530.7
3642	15.2507	11.9099	0.0523084	4.47225e-06	-2.58016e-06	-0.210266	0.035938	-0.0624213	0	43338.2
3643	11.7385	1.76344	0.0740613	-1.52159e-06	-8.0039e-07	-0.188175	0.000348481	-0.00395369	0	19528.7
3648	8.8527	13.0577	0.0735373	8.08483e-06	8.25275e-05	-0.452862	-0.020103	-0.0732359	0	7831.09
3649	6.22901	3.79734	0.0581113	4.84592e-05	3.42824e-05	-0.209496	-0.00503585	-0.0105405	0	28609.4
3652	14.8131	1.20375	0.0548154	7.74407e-07	1.2784e-07	0.0218253	0.000359642	-0.000884418	0	35024.3
3654	12.4204	12.1201	0.0746019	2.09857e-05	1.4953e-05	-0.373911	0.0161208	-0.0992588	0	36532.7
3655	5.86561	3.03007	0.05179	5.40106e-06	-8.32388e-06	0.0678167	-0.00445948	-0.00694248	0	20070.9
3656	2.73494	2.67616	0.0721166	-2.72189e-06	-8.6217e-06	-0.00345426	-0.00187588	-0.00384669	0	25115
3658	20.2861	4.63054	0.0635793	4.17387e-06	-1.37131e-05	-0.140927	0.0131191	-0.00826597	0	14136.6
3659	2.5297	13.5	0.0566645	-4.2708e-06	0.000115018	-0.0155013	-0.00339631	0.00415868	0	6553.26
3660	5.60887	1.59589	0.068492	4.46147e-06	-5.68973e-06	-0.000531063	-0.00164564	-0.00215536	0	25353.5
3666	6.1192	6.63339	0.0701219	8.20463e-06	5.35882e-05	0.130877	-0.0102197	-0.0200809	0	19177.5
3671	2.54003	12.8457	0.0523514	7.33998e-06	9.87643e-05	-0.128392	-0.00433114	0.00188083	0	5443.95
3675	14.6191	9.91735	0.0745239	1.92352e-05	9.9761e-06	-0.333348	0.0275928	-0.0557823	0	53342.8
3677	1.10624	3.00548	0.0531488	-1.87215e-06	5.39037e-06	0.0154062	-0.00027621	-0.00419786	0	33109.5
3679	10.7855	4.68147	0.0676954	4.74055e-06	2.04083e-05	-0.0406781	-0.000327127	-0.019797	0	28677
3680	5.71984	11.4898	0.0593786	5.75821e-06	9.51441e-05	-0.498541	-0.0165233	-0.0222608	0	33636.8
3685	6.39426	9.27315	0.074742	3.82097e-06	2.95174e-05	-0.240497	-0.0150133	-0.0289673	0	18164.2
3695	12.7315	10.6519	0.0592007	-2.79445e-07	1.32892e-05	1.26146	0.0170834	-0.0767028	0	72327.8
3697	15.6561	15.3216	0.0648562	3.03466e-05	3.33545e-05	0.85863	0.00980872	-0.0516829	0	4008.38
3700	8.85553	15.1413	0.0618909	6.75416e-05	5.64871e-06	-1.70976	-0.00066682	-0.0697604	0	10091.7
3701	17.8413	5.68277	0.0692606	1.22898e-05	-2.09428e-07	0.103603	0.0172114	-0.0167189	0	16721.3
3702	7.74091	15.23	0.0558753	6.06594e-05	8.15616e-05	-1.10837	0.0024232	-0.039644	0	6403.06
3703	10.7578	8.58316	0.0596569	4.03699e-07	2.5057e-05	-0.208991	-0.00192994	-0.0535059	0	44336.9
3704	21.9383	9.62236	0.0603127	4.48374e-06	-8.20186e-06	-0.0555342	0.0204887	-0.00340874	0	14309
3705	4.17641	1.72823	0.0587546	7.57246e-06	-1.91911e-05	0.10727	-0.00142433	-0.00223858	0	26509.8
3711	6.55952	8.17028	0.0679347	1.24238e-07	4.54314e-05	0.187622	-0.0125554	-0.0276205	0	28667.7
3712	8.89281	15.0236	0.0609854	6.63994e-05	2.08564e-05	-1.67866	-0.00337641	-0.0714984	0	37622.4
3717	7.32836	8.67885	0.0719116	1.18647e-05	9.59948e-06	0.0230711	-0.0136279	-0.0335177	0	12172.7
3718	10.9944	3.49726	0.0530154	-4.11969e-06	6.41643e-06	-0.253478	-0.00109261	-0.013187	0	16679.2
3721	17.8814	10.5035	0.0604893	1.57551e-05	-1.52172e-06	-0.0832801	0.0336091	-0.026598	0	25670.8
3726	11.2445	4.09475	0.0500133	-2.87372e-06	6.77819e-06	0.0481622	2.45534e-05	-0.0169381	0	42691
3730	9.39422	2.22792	0.0554987	-4.37614e-07	3.50304e-06	-0.0929071	-0.00130951	-0.0063659	0	27855.3
3733	7.91751	15.7871	0.0519634	6.67939e-05	4.36525e-05	-1.22469	0.0134195	-0.0414388	0	2045.84
3734	25.5436	9.06564	0.0706164	-9.61192e-07	-1.40782e-05	0.13608	0.00541935	0.00462704	0	23207.6
3736	20.3718	9.21834	0.0532958	3.26076e-06	-7.2865e-06	0.240441	0.0252608	-0.00968847	0	19799.1
3739	11.0729	12.3282	0.0561029	4.82258e-05	2.63715e-05	-0.567433	-0.0011585	-0.103459	0	85371.4
3743	3.11949	6.79208	0.0623457	5.05628e-06	7.54398e-06	-0.0770714	-0.00595166	-0.0105608	0	21269.3
3746	13.2963	12.569	0.0667517	1.86128e-05	2.19527e-08	-0.0687593	0.0250094	-0.0950805	0	33846.2
3750	13.9082	1.02667	0.0550296	2.84819e-08	-2.65859e-08	-0.043101	5.93579e-06	-0.000380217	0	15165.7
3752	19.94	6.99082	0.0601039	-3.7501e-07	-5.33682e-06	-0.224435	0.0206771	-0.0124663	0	31099.7
3756	15.4731	10.0264	0.0620836	1.79262e-05	7.91693e-06	-0.101706	0.0301541	-0.0467427	0	20591.6
3757	25.0289	8.56085	0.0666723	7.9782e-07	-1.92311e-05	-0.0490858	0.00741299	0.0029477	0	8938.91
3758	5.55382	12.5113	0.0630884	-4.52782e-06	0.000128988	-0.28328	-0.0145704	-0.0185651	0	6554.77
3759	8.78122	5.14391	0.074135	-2.47413e-06	1.15166e-05	-0.136135	-0.00502356	-0.0223856	0	38417.2
3760	6.43727	11.1997	0.0601889	5.52283e-06	6.27208e-05	-0.255415	-0.0180146	-0.030592	0	39024.2
3762	20.2864	7.109	0.0635572	3.93568e-06	-3.84813e-06	-0.0310969	0.0195045	-0.0111194	0	11197.9
3763	9.55585	7.14504	0.0575201	1.21899e-06	3.73569e-05	-0.18756	-0.00707673	-0.0380506	0	27997.3
3765	2.69057	7.03677	0.0739679	-3.35522e-07	1.06519e-05	-0.18611	-0.00451659	-0.0097141	0	21534.2
3771	22.5214	6.83919	0.0531057	3.06608e-06	-2.21897e-05	0.151862	0.0141655	-0.00532324	0	34621.5
3774	24.302	4.07247	0.0716501	-1.6659e-06	-7.9848e-06	-0.119975	0.00524216	-0.00304217	0	17263
3775	21.1625	4.89187	0.0666553	1.07433e-06	-1.34939e-05	-0.114794	0.0121248	-0.00723601	0	20386.6
3778	1.85371	9.84173	0.0666303	3.93005e-07	2.1538e-06	0.0123872	-0.00271391	-0.005984	0	5165.98
3783	23.9398	4.23599	0.0715735	-8.19628e-07	-8.30795e-06	0.0239946	0.00590247	-0.00328778	0	11241.6
3785	8.19536	14.7931	0.0560957	8.4836e-05	7.24248e-05	-1.03469	-0.00598289	-0.0529116	0	4589.64
3786	13.9489	12.3598	0.0648627	-8.64314e-07	1.33142e-05	1.11667	0.0316827	-0.0818927	0	62152.2
3792	14.0659	14.8441	0.0743138	2.61492e-05	4.67988e-05	0.737558	0.0217172	-0.0990861	0	69926.1
3795	12.3705	2.51049	0.055753	-2.51877e-06	7.28327e-07	-0.0878497	0.00199627	-0.00727048	0	61516
3797	6.18423	3.33474	0.0710468	2.87955e-05	-3.22581e-06	0.0439572	-0.00458503	-0.0089399	0	26907.2
3798	5.49976	11.576	0.0592673	4.82991e-06	8.4686e-05	-0.610741	-0.0152848	-0.0198058	0	6077.14
3800	23.0279	6.24339	0.0681058	1.84854e-06	-1.74054e-05	-0.0443034	0.0118212	-0.00466735	0	21130.7
3803	11.1213	7.74065	0.0695706	3.26234e-06	2.78914e-05	-0.316624	0.000726418	-0.0456508	0	65220.2
3804	12.6152	4.15018	0.0638389	2.68594e-06	1.04394e-05	0.100223	0.00300522	-0.0171066	0	58880
3805	23.4759	7.57487	0.0554453	-5.68965e-07	-2.35394e-05	0.081822	0.0126234	-0.00284339	0	15500.7
3806	17.711	10.6473	0.0607886	2.14837e-05	5.59884e-06	0.470108	0.0342476	-0.0278146	0	55019.7
3811	18.2572	4.79308	0.0745197	5.78083e-06	-6.10775e-06	-0.238479	0.0135216	-0.0129561	0	10730.5
3813	20.1885	2.09867	0.0671732	-7.81499e-07	-6.73567e-06	-0.153304	0.0046425	-0.00282268	0	33330.5
3814	16.1138	5.74166	0.050112	1.01404e-07	2.99771e-08	0.103444	0.0144033	-0.0216513	0	19539.7
3819	5.99436	8.51725	0.055619	-9.26187e-07	5.24643e-05	-0.446009	-0.0133089	-0.024169	0	38103.3
3823	18.1546	8.30918	0.064284	1.29171e-05	-1.49169e-06	0.202242	0.0274133	-0.0238072	0	10228.4
3826	26.6234	6.69981	0.0615483	2.36415e-07	-2.53385e-06	-0.0372421	0.00160837	-0.000155624	0	14841.2
3827	1.17952	13.9916	0.0547951	1.32497e-05	0.000110996	0.120321	-0.000391529	0.00738931	0	6056.85
3829	16.4684	14.9789	0.0697327	2.8016e-05	2.03007e-05	0.934845	0.0133839	-0.038574	0	1722.93
3836	11.367	3.40524	0.0615703	-2.06675e-06	3.1663e-06	0.160987	-0.000205178	-0.0134698	0	14934.9
3839	9.92144	12.2496	0.0725687	3.56466e-05	2.53448e-05	0.0591663	-0.0175863	-0.0872739	0	40777.8
3841	16.1151	4.88569	0.0543975	7.38342e-06	1.36763e-06	-0.245273	0.013804	-0.0174277	0	30793.8
3843	17.1877	7.33841	0.0583703	6.00719e-06	-2.63443e-06	0.272135	0.0236647	-0.0240839	0	28439.2
3846	2.41204	14.4712	0.0549221	7.00997e-06	0.000120164	-0.167022	-0.00146689	0.00696541	0	1781.25
3848	10.5378	3.39435	0.0707416	-5.00641e-06	1.79623e-05	-0.0855135	-0.00093896	-0.0127833	0	29282.1
3850	22.3947	3.821	0.0688243	9.02006e-07	-8.32746e-06	-0.154504	0.00779264	-0.00432687	0	14815
3851	17.9967	11.6455	0.0630064	2.33169e-05	3.91077e-06	0.581861	0.0326614	-0.0249788	3	44545.4
3852	9.33258	6.37454	0.0584003	-1.25693e-06	2.38308e-05	0.166113	-0.00666852	-0.0304675	0	4920.09
3853	9.85679	8.27301	0.0617272	-4.40825e-06	4.70673e-05	-0.110067	-0.00592683	-0.0479961	0	38966.3
3855	23.0137	7.23648	0.0580163	2.55439e-06	-2.71072e-05	-0.0236609	0.0138852	-0.00430223	0	25750.9
3856	1.91505	1.1049	0.073815	-1.73422e-07	-9.87472e-07	0.104225	-0.000213036	-0.000418146	0	9307.18
3859	20.381	9.32637	0.0553028	3.8266e-06	-6.18814e-06	0.159173	0.0257181	-0.00983227	0	45406.8
3862	26.8796	3.69026	0.0615808	9.55163e-07	-8.50213e-07	-0.00617127	0.000424479	-0.0018949	0	8106.61
3863	18.0845	1.08673	0.0705584	-3.43245e-07	4.58154e-07	-0.203104	0.000814224	-0.000496838	0	7399.75
3864	4.38463	3.18112	0.0695522	-1.81788e-06	-2.56442e-06	-0.00595201	-0.00356569	-0.00604139	0	22742.6
3865	2.69311	5.97969	0.0698256	1.16332e-06	9.37354e-07	0.00663421	-0.00365295	-0.00927674	0	24784
3869	5.82129	11.9597	0.0567482	-2.80948e-07	0.000110034	-0.866465	-0.0158956	-0.0224808	0	22859.4
3876	6.13104	8.44936	0.0749112	1.78926e-07	4.40702e-05	0.0964408	-0.0126598	-0.0249691	0	13146.3
3878	16.523	3.73899	0.0514407	5.63573e-06	1.07058e-07	-0.567028	0.0099752	-0.0105821	0	14425.9
3881	6.73066	12.0594	0.0558099	-4.67923e-06	7.09447e-05	-0.675095	-0.0188003	-0.0332514	0	37763.6
3882	21.3155	2.56739	0.0708149	-4.83012e-06	-1.22902e-05	-0.0684086	0.00563915	-0.00391099	0	24593.2
3883	12.9092	13.0132	0.0739474	-3.02578e-05	2.87898e-05	0.83342	0.0168308	-0.107314	0	47035.4
3884	13.6273	5.74245	0.0662946	1.88068e-07	4.18919e-06	0.00728715	0.00973422	-0.027532	0	27457.6
3885	4.50413	11.8931	0.0595048	-1.47894e-05	0.000101164	-0.27279	-0.0119215	-0.0114644	0	23752.5
3886	1.15075	6.93082	0.0651427	-1.62652e-06	-3.72371e-06	-0.0156977	-0.000557207	-0.0079223	0	11138.5
3900	17.047	3.02925	0.0612458	7.0859e-06	-4.47749e-06	-0.0838404	0.00752761	-0.00838573	0	38363.9
3903	13.4313	8.55682	0.0743312	2.24141e-05	2.29628e-05	0.0161359	0.0146051	-0.04955	0	30085.3
3904	12.3341	12.7134	0.0675058	-7.3707e-07	-5.49029e-06	0.461097	0.0114298	-0.112143	0	73359.1
3905	13.9688	11.5459	0.0746858	-5.25503e-07	2.68629e-05	-0.217894	0.028952	-0.0736877	0	38807.8
3906	12.8581	9.3046	0.0592569	9.94254e-06	1.22886e-05	0.428424	0.014168	-0.0610303	0	7081.78
3909	5.6576	12.4324	0.0671649	1.08184e-06	0.000130877	-0.2248	-0.0147494	-0.0191003	0	36182.9
3912	16.4551	7.65322	0.0570961	1.47802e-05	1.07646e-06	0.0313432	0.0242014	-0.0300342	0	17891.5
3913	25.4658	3.79961	0.062432	7.94118e-06	8.52377e-08	0.138781	0.00288803	-0.0026762	0	11378.1
3914	11.2445	14.4799	0.0733503	1.69101e-05	3.43035e-05	-0.612654	-0.00559423	-0.148228	0	147236
3918	12.7749	15.5278	0.0636365	1.47179e-05	4.29029e-05	-0.0675694	0.00132026	-0.176321	0	198633
3919	16.2966	3.63783	0.0502387	5.90279e-06	-9.28684e-07	0.170435	0.0095092	-0.0103813	0	12468.9
3921	5.29156	3.10462	0.0633075	-3.20417e-08	-4.76605e-06	0.0466378	-0.00409176	-0.00657345	0	33485.6
3922	8.35095	11.7395	0.0587764	4.64544e-06	1.63137e-06	-0.0879879	-0.0208176	-0.0585114	0	54053.6
3927	3.44649	6.86759	0.0697388	7.30029e-06	7.76696e-06	-0.045941	-0.00671242	-0.0108876	0	22688.8
3928	5.39	3.17203	0.056328	3.85948e-07	-8.72447e-07	0.00637942	-0.00435687	-0.00668209	0	33268.6
3934	22.7802	6.63725	0.056191	2.15885e-06	-2.40968e-05	-0.0052756	0.0127917	-0.00472546	0	11227
3937	1.90837	13.9044	0.0676083	1.6994e-05	0.000112531	-0.226617	-0.0019209	0.00617062	0	4125.24
3940	16.0968	4.54302	0.0645726	6.65788e-06	-5.39158e-07	-0.308028	0.0109496	-0.0155142	0	27157.4
3941	26.6069	2.46499	0.0550538	3.55716e-08	-4.36589e-07	-0.0595215	0.000362403	-0.00154584	0	12569.9
3944	12.7145	4.07788	0.0591406	9.34479e-07	9.65281e-06	0.159548	0.00333016	-0.0165253	0	3020.19
3946	6.92292	6.71379	0.0695431	1.23695e-05	6.68017e-05	-0.138712	-0.0100787	-0.0237982	0	30379.9
3947	8.24141	10.0849	0.0733352	9.23414e-06	1.86525e-05	-0.211406	-0.0154228	-0.049701	0	67190
3948	15.6097	8.15243	0.0683211	1.98083e-05	3.20698e-06	-0.174283	0.0242867	-0.0378619	0	42317.5
3949	17.6435	11.0917	0.0509874	2.55875e-05	2.64588e-06	0.232251	0.0349618	-0.0286853	0	3045.34
3951	6.27011	6.94591	0.0655391	1.58472e-05	6.03161e-05	-0.0825573	-0.0105982	-0.020912	0	42740.5
3954	14.4638	12.1872	0.0623986	9.33764e-06	8.75175e-06	-0.406755	0.035107	-0.0741972	0	43269.6
3955	10.8294	9.34478	0.0671943	1.537e-06	2.11293e-05	-0.157485	-0.00166391	-0.0610917	0	56623.9
3959	20.841	2.16982	0.0636947	-5.80018e-06	-5.27117e-06	-0.0909565	0.0049179	-0.00279323	0	10706.8
3961	10.1282	3.79946	0.0601669	4.97812e-07	2.28697e-05	0.0803682	-0.00131411	-0.0145442	0	26349.7
3964	16.4037	4.3897	0.0693892	6.51593e-06	4.47453e-07	0.124641	0.0114972	-0.0136722	0	26342.1
3965	24.0169	7.30683	0.0541737	1.05859e-07	-1.52061e-05	-0.00721939	0.0106564	-0.00196568	0	12430.9
3968	12.7708	12.9795	0.0678998	3.28167e-05	6.37717e-05	0.671967	0.0176391	-0.114167	0	30976.7
3969	21.0029	7.94714	0.0679346	5.92116e-06	-5.41337e-06	-0.132374	0.0208283	-0.0083784	0	6373.96
3971	22.8968	5.94077	0.0694973	-5.13579e-08	-1.57134e-05	-0.175215	0.0115235	-0.0048726	0	22903.5
3972	15.723	4.46054	0.0692248	3.94338e-06	1.46009e-06	0.0103999	0.0108492	-0.0163011	0	27120.1
3973	9.80092	15.271	0.0671955	2.07126e-05	-5.38573e-06	-2.70799	-0.000251744	-0.113679	0	18938.3
3977	11.7433	12.9781	0.0674645	1.29962e-05	2.69785e-05	0.831723	0.00397041	-0.117817	0	110605
3978	26.9374	1.59543	0.0638	-5.3476e-08	2.63382e-08	-0.0340771	0.000111412	-0.000767193	0	9255.83
3983	16.9875	10.0753	0.0718977	1.01226e-05	7.91254e-06	0.104419	0.0337282	-0.0338649	0	13915.8
3985	2.88684	3.49656	0.0501551	2.46029e-06	-3.09529e-06	-0.0649923	-0.0023861	-0.00607726	0	15733.6
3986	26.1489	1.03438	0.0623929	5.92912e-07	-3.32623e-07	-0.0884547	8.60181e-05	-0.000126412	0	3563.74
3994	18.1077	11.9224	0.0575157	2.7647e-05	2.73579e-06	-0.522276	0.0323802	-0.023256	0	27593
3997	23.9472	4.84634	0.0602473	-3.60846e-07	-1.12123e-05	0.0672924	0.00706893	-0.00317197	0	10695.7
3998	11.2242	8.93524	0.0560994	6.62844e-07	1.9855e-05	0.514851	-0.00141511	-0.0574223	0	44559.5
4000	6.57622	13.4657	0.0706538	-5.59675e-08	0.00010598	-0.751749	-0.0149609	-0.0271245	0	6545.29
4002	24.4414	6.74702	0.0501567	2.42931e-06	-1.59829e-05	0.323714	0.00833747	-0.00194117	0	21483.5
4007	14.3309	1.16341	0.0501607	-8.67156e-07	1.78862e-06	0.277727	-1.54268e-05	-0.000670049	0	31513.5
4011	13.8958	8.74232	0.0742602	1.81589e-05	2.07163e-05	-0.463494	0.0183701	-0.0500859	0	46526.5
4012	14.1948	3.4251	0.0570594	4.03464e-06	1.47984e-05	0.0114348	0.00527418	-0.0110334	0	32883.7
4015	16.0465	3.66633	0.0715494	6.18951e-06	-2.59905e-06	0.0415797	0.0098509	-0.0116425	0	40706
4016	21.1887	5.99131	0.0701638	2.96069e-06	-1.18362e-05	-0.0077317	0.0153748	-0.00846291	0	25191.4
4017	25.2728	7.35965	0.0584386	2.08621e-06	-1.01675e-05	0.104451	0.0060259	0.000498631	0	14967
4019	3.96685	1.74627	0.0589099	7.04598e-06	-1.85087e-05	0.00381985	-0.00119978	-0.00197889	0	8950.09
4020	1.19987	2.71102	0.0539244	-1.89632e-06	7.27923e-06	0.0129149	-0.000282305	-0.00362415	0	21900.6
4021	3.63137	8.04996	0.0543836	1.52593e-05	4.87044e-06	-0.0455023	-0.00733987	-0.0118186	0	30626
4023	14.5341	11.2491	0.0688551	1.29045e-05	1.48669e-05	0.516034	0.0318182	-0.0663765	0	22321.6
4025	2.4969	7.60211	0.0724735	-5.04544e-08	1.26282e-05	-0.0135056	-0.00444487	-0.00965626	0	17997.3
4028	20.8338	4.09881	0.0584646	1.46463e-06	-6.83494e-06	-0.0209084	0.0106925	-0.00650607	0	5170.31
4035	12.3624	15.7682	0.0515807	0	4.09476e-05	-0.0319097	0	-0.180315	0	68763.2
4038	8.97418	3.29598	0.050107	4.96093e-06	1.80412e-06	-0.287393	-0.00252031	-0.0120492	0	19172.1
4040	14.974	1.58837	0.0572039	2.5061e-08	2.31023e-06	0.19258	0.00187296	-0.00226362	0	19832.7
4050	8.20645	13.0243	0.0552444	2.10806e-06	5.71291e-05	-0.601805	-0.0231117	-0.0593848	0	16182.5
4052	23.1878	9.73691	0.0507918	7.57362e-06	-2.48449e-05	0.038371	0.0145006	0.00227451	0	12705.8
4053	20.3415	3.80544	0.0629752	1.78949e-07	-1.52156e-05	0.0711375	0.0109686	-0.00712358	0	16438
4056	12.3127	4.62916	0.0693571	6.29561e-06	6.45334e-06	-0.228335	0.00219353	-0.0206423	0	20626.1
4059	13.404	7.06637	0.0747271	6.11711e-06	7.52915e-06	0.293324	0.0110587	-0.037417	0	41647.8
4060	23.0295	6.89038	0.0500955	2.72514e-06	-2.55228e-05	-0.119338	0.0126824	-0.00448411	0	12374.7
4061	25.489	6.16543	0.0742269	3.05964e-06	2.02878e-07	-0.00271674	0.00469134	-0.0015585	0	12979.3
4062	19.3972	3.85542	0.0593086	4.03881e-06	-1.60293e-05	-0.213982	0.0113397	-0.0080847	0	17749.9
4064	3.51201	8.15834	0.0720407	8.69881e-06	2.58541e-06	-0.137329	-0.00733426	-0.0115378	0	14165.3
4065	17.2988	14.1738	0.0704772	2.37932e-05	9.41111e-06	0.526152	0.0242595	-0.0277525	0	10529
4067	22.1479	4.33805	0.0563027	5.17306e-07	-1.03719e-05	-0.0486893	0.00986723	-0.00515297	0	23733.8
4070	1.8118	12.7776	0.0533691	-8.48238e-06	0.00010317	-0.257768	-0.00245007	0.00323873	0	4333.54
4072	12.486	15.7441	0.0741419	0	5.34263e-05	-0.0341607	0	-0.181827	0	44914.9
4076	15.3029	14.2144	0.0517036	2.28966e-05	2.76259e-05	1.41487	0.0273854	-0.0656728	0	29825.8
4077	13.2628	12.2386	0.0504497	1.61277e-05	1.4666e-05	1.00141	0.0225445	-0.0909478	0	59334.1
4078	5.99525	1.31892	0.0506772	1.1766e-06	-6.17469e-06	0.214811	-0.000769428	-0.00136279	0	22774.5
4079	16.7469	13.9656	0.0668978	1.72575e-05	2.16072e-05	0.531459	0.0269536	-0.036503	0	1099.14
4084	1.6301	6.60385	0.0738072	8.07215e-06	-2.16764e-06	-0.00727033	-0.0017317	-0.00815772	0	20562.9
4085	16.0824	11.2915	0.0700904	2.35301e-05	1.32843e-06	0.700105	0.0360929	-0.0461173	0	5129.92
4086	7.36849	13.0425	0.052518	4.13018e-06	7.59486e-05	-0.626924	-0.0198241	-0.0418733	0	23116.1
4088	26.6775	4.71412	0.0598427	1.11791e-06	-2.44234e-06	-0.0869354	0.000771434	-0.00209408	0	22755.2
4095	6.35578	13.4832	0.0570551	5.46413e-06	0.00013685	-0.439417	-0.0131937	-0.0235446	0	7284.78
4103	6.4393	2.77451	0.0605254	-7.30443e-07	6.03307e-06	-0.122871	-0.0036459	-0.00644245	0	26654.1
4106	2.87925	10.8581	0.0714545	-1.58645e-06	2.96862e-05	-0.155816	-0.00778116	-0.00635138	0	6034.15
4113	8.32674	7.89849	0.067494	7.48374e-06	2.68946e-05	-0.126166	-0.0105245	-0.0370164	0	32550
4116	10.1753	4.07236	0.0693249	-9.35906e-07	2.20238e-05	-0.0997608	-0.00176978	-0.016109	0	25115.3
4121	8.19489	3.7833	0.0724925	1.31262e-07	-2.12217e-07	0.10341	-0.00403896	-0.0129343	0	28435.8
4124	14.4031	6.99896	0.0731361	9.81963e-06	3.11012e-06	-0.0632089	0.0151275	-0.0343276	0	24463
4127	10.1422	7.21392	0.0513406	-1.33333e-06	4.7946e-05	-0.209133	-0.00385395	-0.0393127	0	40430.1
4133	16.0207	10.8986	0.0560281	2.8946e-05	-2.06788e-07	-0.297148	0.0369125	-0.0460001	0	46246
4135	22.3271	5.47725	0.0521836	2.85718e-07	-1.40368e-05	-0.0910789	0.0115619	-0.00581679	0	24074
4138	12.6919	14.0816	0.0703192	1.3922e-05	-1.85135e-05	-0.569254	0.013043	-0.14334	0	36315.3
4142	5.24569	7.50504	0.0634133	1.17375e-05	4.39452e-05	-0.356155	-0.0107017	-0.0181109	0	17037.4
4144	6.83715	11.1672	0.0500694	-4.10014e-06	4.66073e-05	0.464446	-0.0198299	-0.0347563	0	12637.6
4145	18.3743	6.42003	0.0511729	5.09066e-07	-3.21583e-06	-0.330748	0.0202942	-0.0170067	0	34072.8
4146	10.1459	15.0985	0.0508852	2.7004e-06	-5.15177e-07	-1.55147	-0.00615722	-0.137166	0	136748
4147	5.1229	4.74738	0.0605799	4.39833e-07	1.09579e-05	-0.115513	-0.00600521	-0.0114548	0	17322.4
4150	4.66841	10.949	0.053728	5.37963e-06	7.4506e-05	-0.0763014	-0.0134577	-0.0151056	0	39581.1
4151	12.1237	4.9848	0.0577578	-6.58608e-07	5.57625e-06	-0.0171374	0.00377094	-0.0228816	0	15747.7
4152	11.4384	10.5915	0.0630387	5.54517e-06	2.85955e-05	-0.126843	0.00283559	-0.0788245	0	54242.6
4153	24.4007	6.032	0.0582068	7.62127e-07	-1.02691e-05	0.167802	0.00803472	-0.00265408	0	16653.3
4154	1.94854	2.16662	0.0610591	-5.13393e-06	-2.94633e-06	0.150565	-0.00069644	-0.00263629	0	11117.1
4156	15.0135	2.59159	0.0576053	-3.22317e-07	8.43437e-06	-0.331302	0.00463263	-0.0070466	0	30507.7
4160	23.2524	3.32494	0.0582288	-1.82718e-06	-2.87069e-06	-0.0503136	0.00580036	-0.00329335	0	13035.1
4163	21.2191	7.27957	0.0703645	4.27099e-06	-1.0093e-05	0.0676799	0.0179225	-0.00845239	0	14880.9
4164	14.374	5.11862	0.0646434	2.31926e-06	3.03854e-06	-0.0466066	0.0100238	-0.0223213	0	32688.3
4167	18.3283	8.82749	0.0696012	1.83156e-05	1.67404e-05	0.0396262	0.0296757	-0.0222448	0	28375.9
4168	5.22609	8.23753	0.0527649	3.47968e-06	5.37379e-05	-0.0464372	-0.0116864	-0.019229	0	8352.15
4171	21.8048	9.25024	0.0710814	2.47981e-06	-1.14329e-05	0.145013	0.0203896	-0.00510066	0	26029.1
4172	12.0774	13.9081	0.0648587	8.41227e-06	2.66871e-05	0.107369	0.000789069	-0.13918	0	143816
4173	12.3391	5.88488	0.0688274	-1.77548e-07	9.37495e-06	-0.380835	0.0043167	-0.0310658	0	14375.8
4176	5.19751	15.4218	0.0654906	6.50755e-05	0.000153158	-0.416014	0.00151755	-0.00501883	0	2337.05
4177	2.40008	6.47739	0.0505321	2.76111e-06	-6.58927e-07	0.0655468	-0.00310866	-0.00895279	0	16343
4179	10.0053	14.6424	0.0589128	2.86414e-05	-6.39814e-07	-3.79026	-0.00963042	-0.120097	0	66553.9
4184	21.1704	4.54544	0.0635042	2.19056e-06	-1.12098e-05	-0.119036	0.0116251	-0.00687299	0	11126.9
4188	12.3959	6.83149	0.0659968	5.65017e-06	7.90745e-06	0.0191793	0.00823232	-0.0367995	0	35759
4191	19.5034	9.36882	0.0720973	4.51571e-06	-1.03368e-06	-0.261221	0.0294176	-0.0157862	0	8632.1
4196	9.6147	5.59247	0.0715289	-8.98784e-08	1.09773e-05	0.188878	-0.00406914	-0.0262697	0	29921.2
4200	18.8046	8.83914	0.0572689	-2.03366e-06	-2.44964e-06	-0.252307	0.0280589	-0.0193694	0	24046.6
4203	19.2134	1.42218	0.0549855	3.1906e-08	3.74353e-07	-0.0606114	0.0020595	-0.00115574	0	8388.03
4206	26.077	1.97476	0.0630495	2.71593e-06	1.24524e-06	-0.0251751	0.000678517	-0.000947919	0	8395.9
4210	3.6547	13.2104	0.0663178	2.78516e-06	0.000213822	-0.176132	-0.00633195	-0.00140724	0	8108.24
4214	7.97709	11.2263	0.0710004	8.92091e-06	1.17893e-05	-0.306418	-0.0189904	-0.0509172	0	12549.6
4216	2.7604	14.3356	0.0608545	6.25011e-06	0.000145358	-0.151988	-0.00230497	0.00565201	0	3889.21
4220	22.7886	3.5839	0.0575848	2.49704e-07	-6.6053e-06	0.00823076	0.00698185	-0.00403264	0	14249.4
4225	8.71416	13.2787	0.0629602	1.57735e-05	7.82846e-05	-0.70817	-0.0209772	-0.0709487	0	44755.7
4226	9.69578	10.3358	0.0675882	1.02061e-05	7.09872e-05	-0.597773	-0.0115955	-0.0646736	0	54301
4233	11.536	13.5088	0.06364	1.77907e-05	3.66479e-05	1.07064	-0.00348381	-0.13332	0	23130.1
4235	1.47767	9.63362	0.0577111	-8.51887e-07	1.16514e-05	-0.19138	-0.00150338	-0.00592725	0	17362.1
4237	15.8893	4.25471	0.0736613	5.86609e-06	2.07678e-07	-0.190135	0.0104818	-0.0155431	0	9915.72
4240	26.0768	5.01908	0.059117	1.29261e-07	-4.09861e-06	-0.0179727	0.00242781	-0.00213227	0	15701
4241	6.25233	5.49152	0.0618566	3.50631e-06	4.8688e-05	0.075437	-0.00799353	-0.015813	0	28854
4243	19.0371	2.44177	0.0517933	2.78824e-06	-8.31705e-07	-0.153878	0.00554872	-0.00511948	0	13395.3
4246	9.7009	10.6932	0.0613645	2.05491e-05	6.38315e-05	-0.338602	-0.0104704	-0.0696951	0	74517.6
4247	24.5768	8.67176	0.0590965	2.78719e-08	-2.74659e-05	0.228932	0.00913729	0.00160706	0	26263.6
4249	8.72502	8.46834	0.0699526	3.66153e-07	3.7221e-05	0.0261242	-0.0130124	-0.0421763	0	30974.5
4251	22.7181	1.99061	0.0624149	2.53866e-06	-6.40077e-07	-0.0434424	0.00332652	-0.00160754	0	17639.6
4252	9.67365	1.31705	0.0661605	-5.13746e-06	2.94216e-06	0.088156	-0.000229285	-0.00143353	0	21185
4257	9.01568	4.64302	0.0646737	-9.86256e-07	2.80654e-07	-0.110837	-0.00435912	-0.019024	0	43952
4258	19.9724	11.0116	0.0694747	4.74367e-06	-6.37704e-06	-0.0489149	0.0300471	-0.00962343	0	17728.5
4259	5.26675	14.0976	0.0595105	2.19183e-05	0.000150563	-0.508711	-0.00689976	-0.00969126	0	6025.37
4260	8.99304	7.97195	0.0715048	1.31015e-06	3.09348e-05	-0.0347422	-0.00854954	-0.040503	0	37177.2
4267	20.469	9.01085	0.0553694	5.05548e-06	-4.78122e-06	-0.100148	0.0246155	-0.00916883	0	7280.97
4269	5.08311	6.33838	0.0733256	4.5394e-06	2.11769e-05	0.0257265	-0.00892029	-0.0154264	0	30187.2
4270	3.96591	2.52651	0.0517724	1.39992e-06	-1.22228e-05	0.0770453	-0.00271148	-0.00404305	0	20238.7
4271	20.2365	3.15634	0.0746728	-2.55124e-08	-2.57277e-06	0.0306017	0.00839491	-0.00537271	0	18967.6
4272	6.82027	10.9618	0.0578227	-1.49018e-07	2.69555e-05	-0.449721	-0.0173191	-0.0346634	0	5813.2
4273	3.75646	12.1785	0.0712447	-6.95988e-06	0.000147321	-0.327217	-0.0084489	-0.0053443	0	14205.3
4274	21.6484	2.74656	0.0556981	-7.47307e-07	-1.37723e-05	-0.196718	0.00611973	-0.00393927	0	36214
4276	19.7777	9.42186	0.0721289	3.41819e-06	-3.07238e-06	0.0447952	0.0281716	-0.0137162	0	19188.1
4278	15.2167	8.82279	0.0582436	2.18564e-05	3.10892e-06	-0.622719	0.025952	-0.044052	0	35096.1
4280	3.71966	7.21895	0.0592542	4.17519e-06	5.04249e-06	-0.0983753	-0.0070193	-0.0113876	0	4511.38
4281	8.2704	8.61352	0.0587717	1.33694e-05	2.60773e-05	0.128155	-0.0134932	-0.0412332	0	43326.8
4286	8.63478	1.33453	0.0726611	-6.21555e-07	8.22362e-07	0.329028	-5.15148e-07	-0.00115625	0	25395.8
4288	15.6198	3.27376	0.0562143	8.70178e-06	3.29934e-06	0.184588	0.00785923	-0.00994767	0	26638.6
4290	26.2534	9.27989	0.0594695	-4.49082e-07	-6.08322e-06	0.221482	0.00264949	0.00643462	0	7498.58
4291	13.5609	14.7686	0.0610514	1.38888e-05	3.48686e-05	2.06606	0.0212223	-0.116061	0	21042.7
4293	8.68333	10.7929	0.0634549	2.12381e-05	5.46566e-05	-0.11096	-0.0169445	-0.0578121	0	56969.6
4294	21.0916	8.49571	0.0744424	3.88711e-06	-9.10122e-06	0.136496	0.0221559	-0.00780087	0	3735.93
4298	24.0734	2.58611	0.0728639	4.39349e-06	6.19405e-07	-0.000942686	0.00353462	-0.00211614	0	11754.4
4299	7.46257	1.34139	0.0711488	-2.09082e-06	-3.67013e-08	-0.0180426	-0.00103672	-0.00192566	0	34712.1
4301	18.2975	4.22272	0.0530268	6.68715e-06	-1.86505e-06	0.069954	0.0123919	-0.0109117	0	7743.56
4302	4.43955	12.9923	0.0507384	-6.63606e-06	0.000170531	-0.409869	-0.00924082	-0.00729728	0	1235.84
4303	19.1898	11.3075	0.0545568	1.05939e-05	4.06134e-06	-0.0228474	0.0317876	-0.0155551	0	23438.1
4309	11.6863	10.9937	0.0621761	1.46577e-05	2.66168e-05	0.290645	0.00567398	-0.0863608	0	65872
4310	10.0524	15.1675	0.0596968	1.17586e-05	-8.87031e-07	-2.44515	-0.00381928	-0.130238	0	137828
4311	8.78341	6.83243	0.0590064	-1.28256e-06	3.96592e-05	-0.0532774	-0.00814996	-0.0331636	0	5907.97
4312	5.33403	13.4311	0.0684068	4.26309e-06	0.000178021	-0.547604	-0.0102187	-0.013197	0	18599.3
4313	11.8475	7.41866	0.0544584	1.67828e-05	1.66752e-05	0.691018	0.00336706	-0.0427977	0	43608.9
4314	6.90532	7.32585	0.0562071	7.80847e-06	6.16602e-05	-0.0248561	-0.0107123	-0.0266764	0	33982.2
4315	22.1959	9.35592	0.0516917	1.8702e-06	-1.02085e-05	-0.0214034	0.0191162	-0.00317919	0	39192.6
4319	16.4165	1.88203	0.0559102	3.2928e-07	-9.04047e-08	-0.279459	0.00298527	-0.0037684	0	29133.9
4324	3.70786	10.0572	0.0649097	6.20676e-07	5.25172e-05	0.157393	-0.00973895	-0.0111526	0	11042.1
4325	19.8665	4.02368	0.0728485	3.40471e-06	-1.48174e-05	-0.111755	0.0117159	-0.0081204	0	15319.2
4328	23.4143	3.89552	0.0672421	-2.04558e-06	-3.26402e-06	-0.0902393	0.0066313	-0.00373866	0	27118.8
4331	14.8824	11.3773	0.0745706	1.3637e-05	9.90312e-07	0.351879	0.033606	-0.0630572	0	29156.2
4333	3.82105	11.0404	0.0512912	2.27736e-06	6.65062e-05	-0.318879	-0.0102037	-0.00911251	0	24702.5
4337	21.2617	1.18696	0.0737909	7.26044e-07	-1.0221e-06	-0.132837	0.000839831	-0.000303436	0	16849.7
4339	16.0392	12.6274	0.0536922	2.42619e-05	1.41583e-05	0.125765	0.0352585	-0.049789	0	787.835
4340	13.1931	12.1502	0.0621619	1.64152e-05	1.79523e-05	0.825894	0.0229482	-0.0906821	0	18001
4341	3.91075	12.9368	0.0657493	9.5162e-08	0.000180873	-0.258882	-0.00775676	-0.0039446	0	3969
4343	6.66017	13.3546	0.0684204	1.82642e-06	9.97419e-05	-0.612564	-0.0157464	-0.0281716	0	35452.4
4344	11.7579	10.5851	0.0631256	2.72091e-06	2.52354e-05	-0.847135	0.00616158	-0.0799475	0	80830.3
4349	17.1268	2.93507	0.062735	5.33057e-06	-5.10737e-06	0.0357782	0.00729384	-0.00802342	0	34829.3
4350	17.363	1.60145	0.0724718	-3.46444e-07	8.81119e-07	-0.325036	0.00263847	-0.00210554	0	30473.2
4353	10.4599	8.90819	0.0561513	-4.40402e-06	3.01585e-05	-0.272579	-0.00428345	-0.0557448	0	13189.9
4355	24.4488	3.30224	0.0509401	2.17259e-06	8.23269e-07	-0.0976474	0.00383587	-0.00254789	0	10422.1
4356	17.2265	11.4243	0.0736912	2.41542e-05	1.38202e-06	0.573405	0.0347913	-0.0327892	3	54952.8
4360	4.81433	13.1596	0.0611385	-1.76753e-06	0.000179255	-0.359187	-0.00982436	-0.00966334	0	11827.5
4365	6.08759	1.25934	0.0593025	-9.78797e-08	-6.53348e-06	0.182876	-0.000544054	-0.000890032	0	28448.1
4367	5.4984	14.2818	0.0650111	3.88438e-05	0.000135477	-0.509433	-0.00589082	-0.0114717	0	8775.99
4369	11.4077	10.2338	0.0740622	4.89895e-06	2.16678e-05	-0.147703	0.00289928	-0.0730033	0	82495.7
4371	11.7639	2.98769	0.0563523	-2.90314e-06	-1.14327e-06	0.129252	0.000645421	-0.0101273	0	17312.9
4374	6.25907	13.664	0.053883	7.93265e-06	0.000146209	-0.21984	-0.0119056	-0.0223763	0	13400.9
4382	11.2677	10.1858	0.0740401	7.15294e-06	2.03621e-05	-0.341942	0.00205102	-0.0704475	0	33186.5
4385	24.8339	9.29265	0.0609203	-4.75368e-07	-2.00205e-05	-0.07945	0.0080281	0.00360119	0	16732.4
4388	8.19058	10.3464	0.0626391	1.20104e-05	2.01687e-05	-0.194912	-0.0151617	-0.050545	0	30918
4391	10.7796	9.12955	0.054094	3.06036e-07	2.17697e-05	-0.238046	-0.00381964	-0.0575196	0	32480.6
4396	7.2113	3.12741	0.0660756	-4.8907e-07	-4.43085e-07	-0.102037	-0.0039499	-0.00874268	0	41030.4
4398	14.4406	15.1128	0.0562779	2.30794e-05	4.35226e-05	1.41755	0.0181484	-0.0871363	0	73801
4402	18.8893	3.00364	0.0715026	4.24603e-06	-5.73068e-06	-0.104028	0.00797034	-0.00643574	0	28636.8
4403	13.7187	4.72286	0.0697905	1.16511e-05	5.62924e-06	-0.300463	0.00767723	-0.0194402	0	28051.9
4406	4.46359	5.35556	0.0508136	7.3861e-07	1.26434e-05	-0.0287132	-0.00664074	-0.0115151	0	13019.3
4410	20.2335	8.28509	0.0634053	6.74815e-06	-4.90166e-06	-0.0512969	0.0243878	-0.0113709	0	22339.7
4412	14.0919	1.1232	0.0585071	-1.41233e-06	2.27587e-06	-0.0444392	0.000172601	-0.000918567	0	21646.5
4413	18.5332	5.37396	0.0657757	5.80266e-06	-7.54727e-06	0.0948915	0.0166266	-0.0130584	0	17742.2
4416	2.63068	7.5817	0.0632761	-1.87287e-06	7.22831e-06	-0.0219308	-0.00476335	-0.00988843	0	27956.9
4418	21.0118	3.74593	0.060574	-4.1148e-07	-9.38914e-06	-0.0657229	0.00946455	-0.00580842	0	26226.5
4423	6.70476	4.99814	0.0606139	3.25206e-06	3.54763e-05	-0.320325	-0.0076217	-0.0163455	0	33989.5
4427	2.01942	8.16522	0.0528163	3.18402e-06	6.40323e-06	-0.0260101	-0.00356128	-0.00833756	0	11024.8
4428	7.90238	9.46905	0.0574446	7.62719e-06	8.04197e-06	-0.489619	-0.0152272	-0.0416886	0	38880
4430	8.32949	6.183	0.067764	-2.62898e-07	3.51486e-05	-0.385397	-0.00789949	-0.026214	0	5353.7
4432	15.7722	12.692	0.0631021	1.44752e-05	5.51573e-06	0.910836	0.0345421	-0.0565974	0	22530
4435	24.617	7.66009	0.0518293	-7.14599e-07	-2.24589e-05	0.141471	0.00932882	-0.000371321	0	5692.2
4436	23.2842	9.22306	0.0541707	2.47758e-06	-2.51748e-05	-0.0652929	0.0144999	0.000107731	0	19612.9
4437	19.9361	2.14675	0.0738374	-4.78971e-07	-4.66694e-06	-0.120239	0.00507789	-0.00296705	0	19376.2
4439	25.7214	5.60656	0.0553535	5.03571e-08	1.07733e-06	0.166359	0.00330874	-0.0018463	0	19512.2
4440	9.7418	5.80523	0.0548685	9.78248e-07	1.31721e-05	-0.263861	-0.0048616	-0.0266576	0	24229.5
4445	16.8869	14.627	0.0677883	2.32145e-05	1.94416e-05	0.795837	0.0191521	-0.0323469	0	2115.65
4446	24.4109	8.95368	0.0747783	2.6527e-06	-2.92785e-05	0.319433	0.00887623	0.00253872	0	14775.7
4448	10.4799	12.5446	0.0711586	3.57075e-05	1.65914e-05	0.12222	-0.0150718	-0.105595	0	53518.4
4449	9.17908	15.2644	0.0612435	4.57133e-05	-8.45176e-06	-1.52057	0.00193448	-0.0801766	0	36177.7
4451	23.3309	2.71965	0.0506442	-1.38466e-06	-4.36196e-06	0.0852899	0.00428209	-0.00252588	0	16403.2
4452	18.2567	9.77903	0.0512778	6.60402e-06	-1.81947e-06	0.710784	0.0331597	-0.0231356	0	50956.4
4453	16.4394	4.1335	0.0717411	4.06571e-06	2.38965e-07	-0.0744091	0.0115407	-0.0129261	0	15610.4
4454	16.674	9.97077	0.0725207	1.28451e-05	1.02062e-05	0.394143	0.0337073	-0.0371065	0	33503.8
4456	25.1887	9.80456	0.0644321	-1.98038e-06	-1.25676e-05	-0.020925	0.0056972	0.00589076	0	14211.7
4462	6.09026	10.2141	0.0578395	8.39459e-08	6.22797e-05	-0.2073	-0.015929	-0.0266761	0	11538.8
4464	6.63105	13.6923	0.0673111	4.1273e-06	0.000110685	-0.821359	-0.0142745	-0.0268832	0	7842.89
4470	5.72604	14.1717	0.0670224	4.15074e-05	0.000123523	-0.519001	-0.00714613	-0.0139204	0	3600.53
4473	22.6312	3.97667	0.0502189	3.76143e-07	-8.14968e-06	-0.0321082	0.00808745	-0.0044715	0	15583.4
4475	12.2618	2.71371	0.0582695	-1.65567e-06	8.32959e-07	-0.214988	0.0016943	-0.00869274	0	40878.7
4481	7.35948	14.8288	0.0565475	7.53383e-06	0.000170648	-0.742195	-0.00405294	-0.0335486	0	6184.99
4485	9.43502	3.04213	0.070215	1.14194e-06	1.12615e-05	-0.328239	-0.00152521	-0.0111037	0	54485.2
4486	21.3047	9.7457	0.0588734	2.28445e-06	-7.11924e-06	0.187152	0.0232023	-0.00611685	0	35108
4488	18.055	4.9926	0.0727063	1.15946e-05	-3.54632e-06	-0.103421	0.0149523	-0.0136415	0	21684.1
4491	16.3958	5.90902	0.0544378	2.44863e-06	-2.58439e-06	-0.294369	0.0163555	-0.021118	0	25677.6
4495	9.74876	9.77299	0.053568	-7.24096e-08	6.21282e-05	-0.316583	-0.00864916	-0.0615408	0	36327.5
4497	8.31094	1.21047	0.0675832	-1.55938e-07	5.14927e-06	0.187552	-9.26567e-05	-0.00130975	0	16571.7
4502	8.22607	15.6281	0.0594097	7.35251e-05	3.10789e-05	-1.3075	0.0108269	-0.0491961	0	3353.6
4504	10.9146	10.789	0.0733779	2.5723e-05	2.54242e-05	0.271762	-0.00143046	-0.079945	0	68126.1
4506	13.4988	10.0472	0.0539402	2.01148e-05	8.17497e-06	0.200296	0.0233712	-0.0646424	0	70217
4510	9.33352	1.34933	0.0568605	-2.96944e-06	-5.37595e-07	0.134564	6.12714e-05	-0.00238624	0	27153.2
4511	5.56359	9.50187	0.0575268	2.83587e-06	5.37745e-05	-0.150565	-0.013211	-0.0219252	0	26320.1
4512	18.1324	2.04703	0.067381	2.32284e-06	6.15223e-07	-0.107469	0.00500522	-0.00371288	0	21961.4
4514	1.03975	9.23918	0.072348	-3.28126e-06	1.6775e-05	-0.0216994	-0.00025458	-0.00567801	0	7102.01
4516	21.1985	9.51615	0.0598191	1.35214e-06	-7.90478e-06	-0.0537478	0.023118	-0.00640554	0	14627.7
4517	16.9665	11.0033	0.0737693	2.27833e-05	4.75409e-06	0.344113	0.0376153	-0.0358799	0	26382.7
4521	8.03839	8.05687	0.0567385	1.97983e-05	2.37893e-05	0.0316334	-0.0119091	-0.0351489	0	20240.1
4522	1.06821	7.30671	0.051551	-8.43644e-08	-6.994e-06	0.00118568	-0.000316453	-0.00775251	0	9091.99
4524	23.0136	4.17802	0.0692819	-9.39222e-07	-6.2417e-06	-0.153186	0.00770502	-0.00421785	0	15536.3
4525	25.9666	1.16316	0.0659435	2.09743e-06	-4.34594e-07	-0.0280522	0.000216162	-0.000155514	0	8914.69
4526	8.10099	4.6961	0.0696796	1.76612e-06	1.50741e-05	-0.201522	-0.00585214	-0.0183061	0	30204.5
4527	19.2183	7.16974	0.0738252	2.69786e-06	-1.22479e-06	0.0975827	0.0228524	-0.014946	0	20016.9
4528	19.3406	7.22026	0.0585512	2.75525e-06	-3.09357e-07	0.22871	0.0227501	-0.0145102	0	22609.8
4529	1.61219	9.4816	0.0577385	-1.89082e-06	2.8597e-06	-0.240145	-0.00147091	-0.0060311	0	8693.52
4534	2.44601	13.3009	0.0504644	-2.21883e-06	0.000108199	-0.043753	-0.00331144	0.0038707	0	9367.59
4535	2.26132	9.61935	0.0558618	8.00296e-07	7.15862e-07	-0.0192159	-0.00384704	-0.00722392	0	18501.7
4540	24.673	7.99683	0.0533382	-3.11857e-07	-2.52378e-05	-0.0455168	0.00893043	0.0007304	0	26889.8
4542	19.5734	12.1138	0.0579642	2.69213e-05	-3.65163e-06	0.396523	0.0290582	-0.0120716	0	12273.5
4544	3.96146	12.708	0.0678627	1.44992e-06	0.000165241	-0.194594	-0.00849511	-0.00512718	0	3414.48
4546	24.0491	3.06562	0.0567297	2.81373e-06	-2.91836e-06	0.0440536	0.00429859	-0.00276397	0	27354.7
4550	11.6238	2.75674	0.0701909	-2.10284e-06	-1.26378e-06	-0.130613	0.00111146	-0.00916217	0	13575.8
4551	3.50422	4.33122	0.0645881	1.30326e-10	1.42302e-05	0.042175	-0.0039761	-0.00776733	0	19000
4552	5.1113	4.3629	0.070226	-2.1773e-07	6.04367e-06	-0.290261	-0.00580781	-0.0102751	0	48068.4
4553	3.76721	6.1624	0.0702231	7.44196e-07	1.34512e-05	-0.111201	-0.00644093	-0.0109708	0	20286.6
4554	9.42775	5.11579	0.0714171	2.5864e-07	8.77853e-06	0.00999353	-0.00461578	-0.0227285	0	18854
4556	13.1625	3.76342	0.0549857	5.91836e-07	1.19308e-05	-0.26588	0.0038968	-0.0137468	0	42798
4557	8.32891	11.6243	0.059124	6.157e-06	1.97729e-06	0.200385	-0.0203891	-0.0580141	0	45929.9
4560	11.703	15.558	0.0747677	1.69831e-06	5.98632e-05	-0.499598	-0.000655839	-0.181318	0	79473.9
4562	13.3082	5.50675	0.0711018	2.23149e-06	5.40658e-06	-0.696995	0.00724789	-0.0266327	0	43664
4564	26.8976	2.6209	0.0548887	2.2497e-08	-4.05078e-06	-0.0628378	0.000128443	-0.00153421	0	7205.23
4565	8.4776	3.67657	0.0649183	5.2868e-07	-4.59279e-06	-0.0376359	-0.00282624	-0.0135603	0	60777.1
4566	14.8938	12.8542	0.0613772	1.19769e-05	1.10121e-05	0.988293	0.0333925	-0.0693257	0	65274
4568	6.26582	15.5942	0.0739092	5.49113e-05	0.000144113	-0.588654	0.0043366	-0.0146133	0	1708.28
4569	4.762	11.0106	0.0588369	1.76971e-06	7.90533e-05	-0.139301	-0.0137578	-0.0155192	0	29459.5
4572	9.82461	12.1428	0.0723756	3.42195e-05	2.75753e-05	-0.175162	-0.0179361	-0.0859509	0	72674.5
4573	13.7144	2.70564	0.0563393	-6.17215e-07	5.79922e-06	0.177276	0.00331502	-0.00754288	0	11870.8
4574	8.06857	6.42077	0.0611989	-2.12881e-06	4.44741e-05	-0.147459	-0.00864249	-0.0273489	0	27166.1
4579	19.3803	6.16512	0.0592634	1.1273e-05	-1.02039e-07	0.205268	0.0183986	-0.0129277	0	16634.8
4581	6.91913	4.25952	0.069379	-2.98067e-07	1.52655e-05	0.141984	-0.00595378	-0.0131921	0	16906.5
4589	15.367	6.28959	0.0699281	5.00425e-06	2.10279e-06	-0.0690939	0.0159601	-0.0262177	0	42247.9
4593	12.8569	12.2865	0.0665716	2.59806e-05	9.21552e-06	0.772075	0.0195189	-0.0959477	0	64909.7
4595	19.3008	4.56613	0.067949	1.47391e-05	-1.64286e-05	-0.0651711	0.013498	-0.00955982	0	14923.2
4596	4.26773	14.2029	0.0713695	3.26296e-05	0.000219074	-0.435827	-0.00461867	-0.00164038	0	6769.36
4597	14.4072	6.56297	0.0720393	4.95621e-06	4.06396e-06	-0.299029	0.0147563	-0.0317252	0	23646.8
4599	25.8366	3.44225	0.0590291	5.46238e-07	-1.39865e-06	0.0760474	0.00182973	-0.00221818	0	17070.9
4600	17.4706	10.2506	0.0626978	1.53442e-05	4.61728e-07	0.281854	0.0341475	-0.0301029	0	4450.99
4601	12.9096	8.65844	0.0550122	1.62541e-05	2.08323e-05	0.0140049	0.0116016	-0.0526554	0	9021.39
4603	23.2478	3.19223	0.074678	-2.55681e-07	-3.14298e-06	-0.0710387	0.00559871	-0.00319204	0	20995.7
4604	14.7467	5.83308	0.0633313	-1.59199e-08	8.73529e-06	-0.0256786	0.012785	-0.0248784	0	37682.9
4605	7.98117	2.98425	0.0612144	-1.47456e-06	-1.75652e-06	0.0665013	-0.00330564	-0.00899575	0	46129.3
4607	24.2805	1.91214	0.0651711	1.10604e-05	-2.92834e-06	-0.0330333	0.00181725	-0.00116964	0	11620.9
4608	24.5105	4.83204	0.0724422	-1.45798e-07	-2.42991e-06	-0.0553728	0.00583791	-0.00307529	0	11808.4
4609	19.7393	3.44714	0.0515852	1.06652e-06	-4.10305e-06	0.00561398	0.00958168	-0.00648301	0	28594.4
4610	18.2714	7.37527	0.0739447	3.98962e-06	-1.79603e-06	0.287809	0.0235071	-0.0184631	0	19941.7
4613	5.87284	6.49984	0.0518355	6.94203e-06	3.68894e-05	0.0934504	-0.0100015	-0.0188341	0	37371.1
4614	12.7875	8.35333	0.0534248	1.37786e-05	2.55433e-05	0.602503	0.0106622	-0.0495052	0	63467
4616	21.4235	9.72326	0.0628192	2.53212e-06	-7.79694e-06	0.28135	0.0227894	-0.005381	0	35535.7
4619	5.16711	9.2969	0.0548327	7.37765e-07	4.57114e-05	-0.01885	-0.0123173	-0.0199931	0	31016.3
4621	4.74604	13.901	0.0508774	1.59866e-05	0.000176914	-0.308714	-0.00671759	-0.0059649	0	6753
4622	20.5353	7.77536	0.0696597	1.19298e-05	-3.90088e-06	0.0784963	0.0221051	-0.00977477	0	37233.9
4624	4.64989	4.20746	0.067572	-4.39433e-06	8.3912e-06	-0.0490884	-0.00512058	-0.00861031	0	33557.6
4625	13.1854	7.08612	0.060168	6.28473e-06	9.65908e-06	0.471918	0.0111565	-0.0383231	0	40993.1
4627	25.3411	6.46616	0.0521484	1.77945e-06	-1.57438e-06	0.164226	0.00504402	-0.000943456	0	5870.74
4628	3.62062	15.5294	0.0602974	5.46678e-05	0.000236263	-0.265364	0.00115372	0.00523015	0	2341.09
4629	1.421	6.00788	0.0698451	3.1563e-06	-1.01374e-06	-0.059055	-0.00113269	-0.00786277	0	22612.4
4630	10.3323	4.22057	0.0574941	5.32566e-06	2.55622e-05	0.319054	-0.000816186	-0.0165895	0	36515.3
4632	16.8897	10.2993	0.0721576	1.38943e-05	6.47377e-06	0.472014	0.0343921	-0.035181	0	47937.7
4633	9.36221	4.52421	0.06079	-9.0674e-07	-1.54428e-07	0.601522	-0.00307646	-0.0189455	0	25575.1
4635	9.24129	6.19152	0.070615	-2.24104e-06	2.18908e-05	0.253878	-0.00587418	-0.0291094	0	49140.1
4637	16.8862	3.36866	0.0682917	1.21356e-05	-1.49659e-06	0.2581	0.00847276	-0.00945523	0	34100.4
4638	14.5959	1.01859	0.0645665	1.78956e-07	4.43756e-07	-0.114775	9.8414e-05	-0.000172315	0	5396.78
4640	10.9861	4.91137	0.0536289	2.0975e-06	1.87762e-05	-0.357886	0.000126779	-0.0221123	0	11545.2
4641	9.93305	4.48118	0.0742159	-1.24382e-06	3.11244e-06	-0.00163948	-0.00110427	-0.0186476	0	18405.4
4642	11.5193	15.7674	0.0511037	0	5.90464e-05	-0.00615367	0	-0.181484	0	69684.7
4645	19.7075	4.3746	0.0640842	3.20138e-06	-1.86871e-05	-0.116876	0.0123745	-0.00848896	0	13479.1
4647	25.8861	9.94395	0.0643777	-5.31615e-06	-4.93286e-06	0.106036	0.00279376	0.00831256	0	17591.8
4648	6.43239	2.53879	0.0537913	3.41155e-08	2.04383e-06	-0.047578	-0.00302381	-0.00576693	0	16752.9
4649	10.3537	5.09885	0.068831	5.40161e-06	2.05446e-05	-0.255766	-0.00250212	-0.0236657	0	36303.9
4651	11.4756	14.4939	0.0655006	1.81022e-05	3.55608e-05	-1.68366	-0.00480007	-0.147999	0	34815.2
4652	15.4434	13.0585	0.0700608	1.16019e-05	1.46272e-05	-0.207348	0.0344934	-0.0616855	0	31492.1
4655	21.1355	3.28811	0.0616081	-3.19731e-06	-1.14201e-05	0.00432611	0.00815938	-0.00517274	0	12382.5
4656	16.5787	1.24169	0.0565958	5.2222e-07	5.30228e-07	-0.0741962	0.0014472	-0.00134528	0	15537.4
[truncated: 20,615 more rows]
