# Supplementary material for: Study on stability analysis of soil nail reinforced slopes under loading based on the discrete element method
Source: PLoS One. 2026 May 26;21(5):e0350163. doi: 10.1371/journal.pone.0350163 (PMC13210361; doi:10.1371/journal.pone.0350163)
Supplement: S1 File — (ZIP) [file pone.0350163.s001.zip › DATA in PFC/4_14_20000__contacts.txt]

ball1_id	ball2_id	ball1_type	ball2_type	cx	cy	nx	ny	fn	fs	bond_type
21	98	0	0	10.219	12.1782	0.0476912	0.998862	1846.41	108.665	0
6	21988	0	0	6.96072	3.81191	0.509288	-0.860596	4678.79	771.204	0
6	29749	0	0	6.99013	3.88896	0.951898	0.306414	1833.37	935.514	0
7	28757	0	0	24.6382	3.70063	-0.975854	0.218422	2303.29	299.365	0
12	5819	0	0	3.14479	12.0844	0.966876	-0.255247	293.586	160.982	0
17	4641	0	0	9.92466	4.55476	0.113319	-0.993559	2976.06	66.3059	0
17	7912	0	0	9.89849	4.69836	-0.244442	0.969664	3922.58	1060.27	0
25	9688	0	0	14.7933	8.56196	-0.760517	0.649318	4331.17	1419.96	0
35	7830	0	0	10.5524	10.788	-0.995046	-0.0994205	-2386.26	2065.38	0
36	8603	0	0	24.9275	7.46531	-0.910543	0.413414	1409.88	233.88	0
40	1994	0	0	13.2029	6.0304	0.842231	0.539116	93.5204	16.6956	0
51	1555	0	0	2.65846	4.93687	0.0749261	0.997189	2743.01	209.172	0
63	3510	0	0	15.6126	8.97671	0.295119	-0.955461	5897.41	1080.56	0
63	7168	0	0	15.6594	9.02053	0.936945	-0.349476	61.3101	7.93018	0
67	4619	0	0	5.19681	9.34269	-0.544108	-0.839015	4855.77	358.128	0
93	3401	0	0	23.1503	9.21709	0.339921	0.940454	-74.5957	158.266	0
151	611	0	0	11.4144	4.30311	-0.11216	0.99369	5162.17	41.2333	0
174	289	0	0	14.9162	15.2272	-0.585395	-0.810748	194.838	907.499	0
183	327	0	0	3.87138	15.6614	-0.57773	-0.816228	25.7668	125.179	0
265	530	0	0	20.7903	6.82121	-0.955079	-0.296352	1070.81	478.619	0
421	992	0	0	24.907	1.46889	0.352985	-0.935629	2296.27	226.528	0
563	835	0	0	16.1084	7.18438	-0.752819	0.658228	5512.3	1125.15	0
639	940	0	0	18.1518	3.68065	0.165109	-0.986275	7735.47	1328.14	0
782	835	0	0	16.0385	7.26196	0.57718	-0.816617	4238.19	636.195	0
12	29230	0	0	3.10211	12.0467	0.129172	-0.991622	61.3094	252.29	0
19	18330	0	0	5.96084	5.18981	-0.869129	-0.494585	3304.73	717.369	0
19	28347	0	0	6.0566	5.25055	0.817791	0.575516	3367.05	387.411	0
22	20360	0	0	18.9381	5.89659	-0.310739	-0.950495	804.155	782.282	0
24	15402	0	0	6.1131	9.74354	0.917148	0.398547	2761.66	498.507	0
24	42844	0	0	6.10435	9.67234	0.788595	-0.614913	185.017	620.224	0
32	15068	0	0	25.7991	7.89273	0.606854	-0.794813	2063.42	809.199	0
32	23482	0	0	25.713	7.90284	-0.776165	-0.63053	-156.266	874.915	0
32	23484	0	0	25.7792	8.00208	0.285604	0.958348	-433.23	103.108	0
33	24026	0	0	22.8904	1.61789	-0.551752	0.834008	2524.48	133.301	0
38	40341	0	0	1.84019	14.215	0.984511	0.175324	276.575	195.353	0
43	24224	0	0	12.0808	7.71284	-0.541829	-0.840489	3692	1729.44	0
48	15202	0	0	5.2037	13.7742	0.88462	0.466312	3196.33	362.806	0
48	34325	0	0	5.15631	13.6809	0.141002	-0.990009	246.411	346.646	0
50	30371	0	0	26.6005	1.36074	0.24475	0.969586	1374.54	173.023	0
51	36503	0	0	2.71048	4.88881	0.988594	0.150604	1250.77	119.354	0
54	38186	0	0	15.919	4.49043	-0.986165	0.165766	287.276	273.357	0
54	42458	0	0	15.9406	4.43052	-0.654209	-0.756314	2469.45	719.794	0
55	34632	0	0	16.6367	6.08294	0.95779	0.287469	-550.858	349.342	0
56	47461	0	0	12.4342	5.4333	0.374083	-0.927395	1838.75	207.629	0
57	25720	0	0	16.89	12.9858	-0.522766	0.852476	8855.99	2897.2	1
57	35305	0	0	16.9475	12.9878	0.464555	0.885544	8.34308	4.25213	0
59	25894	0	0	25.8876	3.19871	-0.5724	0.819975	1680.91	258.604	0
59	33269	0	0	25.8962	3.0863	-0.441497	-0.897263	1122.66	115.69	0
60	50684	0	0	13.7016	9.84474	0.39616	0.918182	6315.54	1808.48	0
66	34745	0	0	7.95319	1.61114	-0.730247	0.683183	2031.06	529.253	0
68	44691	0	0	12.1728	6.01812	0.84352	-0.537097	388.027	281.239	0
68	47062	0	0	12.148	6.09267	0.356039	0.934471	2266.94	87.4031	0
69	52350	0	0	10.6678	6.00062	0.668221	0.743963	2970.03	296.366	0
70	16449	0	0	13.5524	3.8812	0.87892	-0.47697	1630.7	1161.69	0
70	28456	0	0	13.4374	3.97324	-0.65831	0.752747	1906.66	800.087	0
70	46530	0	0	13.4508	3.85136	-0.479179	-0.877717	4749.46	1484.64	0
74	46308	0	0	14.5213	11.9463	-0.999071	0.04309	2.06725	1584.47	0
76	45241	0	0	11.61	7.58142	-0.0571985	0.998363	5745.51	427.604	0
77	17481	0	0	23.5914	2.4337	-0.955252	0.295793	2510.8	458.425	0
77	25772	0	0	23.7119	2.39928	0.967328	-0.253527	1958.79	4.00299	0
84	39294	0	0	6.40755	15.0779	0.809501	0.587118	724.255	10.825	0
89	38214	0	0	23.0404	6.98555	-0.996203	0.0870589	3682.53	75.2497	0
89	42208	0	0	23.1477	7.03651	0.564221	0.825624	63.4142	85.6639	0
93	20568	0	0	23.0805	9.15075	-0.9572	-0.289426	3428.08	964.834	0
93	26651	0	0	23.1375	9.11239	0.101445	-0.994841	-570.688	556.808	0
97	14939	0	0	5.27979	12.6449	-0.640417	-0.768027	2933.4	537.486	0
107	4655	0	0	21.1266	3.349	0.143612	-0.989634	1651.25	304.257	0
110	2442	0	0	8.81895	8.03009	0.855525	0.517761	2086.71	784.686	0
113	7001	0	0	17.493	4.54313	-0.997073	-0.076461	1664.55	306.856	0
116	4553	0	0	3.77894	6.09321	-0.167148	0.985932	844.802	112.83	0
116	8132	0	0	3.71928	6.03102	-0.991983	0.12637	1364.83	368.861	0
139	5491	0	0	7.17705	1.71651	-0.89633	0.443388	944.116	65.6801	0
144	9028	0	0	14.5587	2.08174	0.383106	-0.923705	4401.92	167.066	0
147	7975	0	0	8.85911	13.7229	-0.0869214	-0.996215	3174.4	1506.6	0
148	5013	0	0	17.8125	2.07961	-0.827095	0.562063	3194.97	389.735	0
148	8387	0	0	17.8048	2.017	-0.935749	-0.352666	457.232	190.592	0
151	4981	0	0	11.3655	4.26726	-0.917508	0.397718	274.202	311.888	0
166	6468	0	0	23.9555	2.43202	0.589539	0.80774	675.027	270.317	0
174	3017	0	0	14.8946	15.2817	-0.98507	0.172153	384.47	57.3302	0
174	7382	0	0	15	15.2917	0.93476	0.355279	2306.43	1000.18	0
176	4767	0	0	8.13258	12.5463	0.995991	-0.0894548	391.439	543.753	0
180	2910	0	0	1.91605	1.71098	-0.529632	0.848228	1250.58	173.548	0
180	3028	0	0	1.98774	1.68975	0.905739	0.423835	1689.91	185.184	0
198	2215	0	0	14.0067	5.61423	-0.968054	0.25074	944.069	1554.49	0
198	3589	0	0	14.0278	5.55356	-0.607706	-0.794162	3498.9	939.273	0
204	1054	0	0	14.6306	7.78293	0.534211	-0.845351	7612.79	1508.34	0
213	7139	0	0	19.0832	8.00597	0.485581	0.874192	1702.93	787.4	0
214	1408	0	0	26.8463	8.91915	0.490609	-0.87138	-6.95883	427.176	0
224	7552	0	0	26.4395	1.7533	0.813604	-0.581419	570.99	51.1302	0
225	8504	0	0	16.6379	11.744	0.501443	0.865191	1604.26	1459.87	0
225	9770	0	0	16.6511	11.6615	0.750877	-0.660442	7421.52	696.238	0
249	6821	0	0	23.2432	6.20531	-0.440821	0.897595	1695.22	445.4	0
251	5718	0	0	14.1917	14.9832	-0.0814737	-0.996675	2399.36	1518.18	0
254	1981	0	0	9.02867	8.35057	0.889687	0.456571	3220.72	1713.08	0
268	8484	0	0	7.05864	5.33647	0.494869	-0.868968	108.815	315.068	0
270	6026	0	0	17.977	6.46073	0.309875	-0.950777	6161.26	537.583	0
273	1287	0	0	22.8196	7.97785	-0.258937	-0.965894	-53.5353	491.94	0
273	5506	0	0	22.8242	8.10192	-0.186663	0.982424	849.157	833.444	0
289	3017	0	0	14.8547	15.2383	-0.249889	0.968274	417.837	653.785	0
290	2388	0	0	26.739	4.88746	0.495173	-0.868795	962.434	259.877	0
290	9384	0	0	26.772	4.94158	0.999079	-0.0428973	2390.57	201.244	0
301	4888	0	0	17.2822	8.0517	0.845482	-0.534004	1437.33	631.593	0
304	6703	0	0	25.238	4.30495	-0.469821	0.882762	780.062	264.094	0
306	7009	0	0	22.223	6.76232	-0.74445	-0.667679	1100.73	419.343	0
328	7438	0	0	18.3066	11.5163	0.559599	-0.828764	1565.38	580.167	0
332	6358	0	0	1.45038	14.6871	-0.610102	-0.792323	427.461	226.784	0
350	1388	0	0	8.56963	8.20454	-0.196872	-0.980429	8957.37	1177.14	0
354	8698	0	0	24.618	2.55224	0.108515	-0.994095	902.793	203.715	0
358	7018	0	0	26.5164	9.20699	0.589256	0.807946	981.566	975.304	0
362	9949	0	0	5.93362	9.98284	-0.124159	-0.992262	5717.96	1788.06	0
370	5503	0	0	10.4534	14.7486	-0.469366	0.883004	9390.62	5182.65	0
373	2529	0	0	10.0126	5.33023	-0.420548	-0.90727	3634.13	42.3801	0
403	8671	0	0	26.7019	7.21536	-0.532127	0.846665	530.157	600.009	0
406	5153	0	0	3.37721	10.7814	0.713213	-0.700948	604.26	674.484	0
409	8871	0	0	6.44836	8.41514	-0.99999	-0.00454048	1967.57	909.249	0
413	4705	0	0	23.1795	1.8801	-0.795238	-0.606298	336.032	244.988	0
421	5075	0	0	24.8395	1.57283	-0.71131	0.702879	1770.62	236.073	0
431	8337	0	0	21.8998	5.84404	0.809483	0.587143	576.093	586.585	0
434	2877	0	0	25.722	5.25316	-0.674596	0.738187	3735.64	356.028	0
440	6242	0	0	16.9713	6.64388	-0.889798	-0.456354	48.686	277.206	0
444	7798	0	0	16.6439	10.5058	0.289648	-0.957133	7908.74	3306.82	0
445	8598	0	0	1.9484	15.7802	-0.647293	0.762241	16.6665	67.767	0
449	2819	0	0	22.2411	3.70554	0.998874	-0.0474405	2039.1	439.541	0
457	2431	0	0	19.9062	7.60656	-0.273511	-0.961869	874.76	529.513	0
460	5533	0	0	19.5367	12.0048	0.969617	-0.244628	962.038	1913.07	1
468	2717	0	0	7.93458	11.6239	0.699977	-0.714166	1045.58	794.107	0
468	9903	0	0	7.8423	11.6332	-0.827222	-0.561875	3775.65	1011.93	0
486	6544	0	0	8.48848	15.1705	-0.892226	0.451588	1193.87	550.893	0
488	5488	0	0	23.6225	5.79779	0.478971	0.877831	-175.061	10.7571	0
489	8141	0	0	16.6918	7.86751	-0.655903	-0.754845	371.224	344.974	0
522	9063	0	0	23.5292	1.36122	-0.988069	0.15401	1180.35	147.388	0
524	6489	0	0	19.131	3.80345	-0.999797	0.0201497	1645.15	422.901	0
527	4761	0	0	8.50884	4.01701	-0.80924	0.587478	1338.7	851.297	0
539	4640	0	0	11.0395	4.91121	-0.999996	0.0029358	1237.89	119.116	0
544	6177	0	0	3.33106	9.81745	0.500769	-0.865581	259.174	408.989	0
548	3039	0	0	4.76605	8.91301	-0.99995	-0.00998861	4604.15	766.336	0
550	8755	0	0	20.584	6.43032	-0.306892	0.951745	2184.4	135.456	0
560	9834	0	0	15.5507	13.3152	0.574837	0.818268	-328.861	345.27	0
588	1850	0	0	16.3906	12.4086	-0.644181	-0.764873	2702.14	253.1	0
592	7004	0	0	12.6206	11.2695	0.877895	0.478853	-861.117	285.535	0
607	3277	0	0	25.9252	8.72173	-0.504688	-0.863302	-177.338	164.286	0
611	4981	0	0	11.3563	4.32513	-0.748473	-0.663166	-25.0579	323.044	0
611	8232	0	0	11.399	4.43665	-0.116122	0.993235	5810.38	470.233	0
613	5677	0	0	8.8044	5.94228	-0.372153	0.928172	4688.75	1175.46	0
625	5498	0	0	4.98922	10.035	0.410658	-0.91179	-605.843	1012.2	0
625	7544	0	0	4.93709	10.1643	-0.336165	0.941803	1032.59	502.078	0
627	6322	0	0	7.12825	1.6088	-0.965156	0.261673	1385.24	578.549	0
665	9681	0	0	1.28607	4.20275	0.509319	-0.860578	1962.36	252.563	0
679	6601	0	0	20.2864	8.78	0.837862	-0.545883	1166.56	89.1951	0
683	4642	0	0	11.5681	15.7503	-0.943494	0.331388	-1167.33	3071.75	0
690	1385	0	0	16.1563	12.1729	0.987233	-0.159284	119.128	695.46	0
697	8103	0	0	9.73459	4.10925	0.703273	0.710919	2050.81	252.163	0
702	7878	0	0	4.31338	14.3426	0.826849	-0.562425	396.245	139.549	0
707	9384	0	0	26.8618	4.87941	-0.392299	0.919838	456.307	226.168	0
715	3209	0	0	3.82246	5.90117	0.966884	0.255216	2803.7	145.557	0
724	7274	0	0	10.3782	3.30454	-0.801842	-0.597536	1588.83	648.197	0
731	9241	0	0	22.5185	6.15978	0.997426	0.0717102	2869.77	909.58	0
733	1123	0	0	2.02321	3.71466	-0.897027	0.441975	1005.5	68.9669	0
751	8296	0	0	23.9732	6.03961	0.0282365	-0.999601	120.135	161.816	0
754	1371	0	0	14.4734	14.2415	0.814343	0.580385	-29151.4	5814.48	1
756	5325	0	0	11.5294	6.45401	0.154522	0.987989	4912.6	1042.45	0
758	9856	0	0	15.564	2.82638	0.602359	-0.798226	2145.24	446.61	0
767	5985	0	0	15.812	6.28114	0.80805	-0.589113	5296.58	1051.46	0
778	4382	0	0	11.2703	10.1122	-0.0353708	0.999374	7643.71	1209.11	0
778	8198	0	0	11.3228	10.08	0.909979	0.414655	1229.17	1198.32	0
784	5410	0	0	9.28625	8.36702	-0.565152	-0.824987	5430.4	1545.45	0
791	1865	0	0	15.9557	14.8869	0.609676	-0.792651	3197.84	1311.34	0
807	9274	0	0	2.63239	5.83135	-0.858394	-0.512991	1047.29	22.319	0
816	9512	0	0	13.5225	6.17964	-0.0131606	0.999913	5473.9	57.9562	0
821	1060	0	0	20.281	9.93232	-0.530026	-0.847981	199.923	222.508	0
829	1692	0	0	10.4707	2.14101	-0.694793	0.71921	2515.3	721.652	0
830	5158	0	0	11.4055	9.62127	0.968014	-0.250894	-864.861	825.252	0
839	3006	0	0	6.25737	4.61529	0.138486	-0.990364	5247.57	404.832	0
855	1486	0	0	25.9826	2.69528	-0.306748	0.951791	933.413	250.66	0
863	3946	0	0	6.97666	6.7576	-0.77508	-0.631863	2900.75	624.019	0
865	6533	0	0	1.20387	6.50722	-0.76149	0.648176	501.287	81.9509	0
869	6758	0	0	5.27491	6.49793	-0.429869	0.902891	62.5323	220.807	0
877	1683	0	0	8.75379	12.2071	0.984974	0.172702	3129.85	2942.19	0
877	2406	0	0	8.65465	12.2636	-0.356027	0.934476	463.785	11.2702	0
884	8370	0	0	26.2148	6.53459	-0.94209	0.335361	1927.96	93.3823	0
890	1431	0	0	3.03114	6.38869	-0.0566748	-0.998393	1444.83	127.937	0
890	2227	0	0	3.08586	6.41874	0.874444	-0.485127	666.95	21.6021	0
895	6379	0	0	19.561	10.2018	-0.520203	0.854043	2668.53	1940.27	1
910	6228	0	0	3.063	10.8009	-0.952795	-0.303614	2269.08	415.062	0
910	8636	0	0	3.12432	10.8794	0.0658588	0.997829	156.498	634.883	0
915	5700	0	0	12.4188	7.33566	-0.535299	-0.844663	5892.75	1824.16	0
916	4803	0	0	16.7379	10.8361	0.982957	0.183836	805.844	996.523	0
917	5518	0	0	8.61339	12.4439	-0.999999	0.00156187	6014.78	2542.09	0
921	5208	0	0	4.16486	14.1526	0.474187	-0.880424	127.132	185.718	0
922	4311	0	0	8.84238	6.83088	-0.999653	0.0263345	223.03	150.88	0
936	6354	0	0	8.7748	9.09263	0.304609	-0.952477	4167.35	1252.01	0
944	1775	0	0	2.33209	8.43357	-0.102579	0.994725	309.662	117.03	0
959	9513	0	0	2.55616	11.6016	-0.136137	0.99069	-393.94	54.3265	0
982	7007	0	0	8.94386	5.38096	-0.0961893	-0.995363	2504.37	239.431	0
991	2924	0	0	5.65943	3.26786	-0.911311	0.411719	473.041	467.154	0
106	25320	0	0	2.15062	5.69707	-0.883436	0.468552	1564.93	115.082	0
106	47966	0	0	2.23429	5.72164	0.489017	0.872274	2354.64	204.227	0
107	30020	0	0	21.0699	3.38183	-0.929183	-0.369621	1038.81	110.391	0
109	21833	0	0	5.94647	14.5068	-0.337124	-0.94146	18.2019	523.132	0
109	46247	0	0	5.91156	14.6014	-0.868007	0.496552	837.867	263.36	0
110	11861	0	0	8.72293	7.94128	-0.582482	-0.812843	4561.16	1345.95	0
111	17343	0	0	17.8578	10.2315	-0.257107	0.966383	5821.39	905.42	0
111	48451	0	0	17.8105	10.1823	-0.976091	0.217362	5782.05	1684.69	0
112	19678	0	0	18.014	7.77524	-0.662615	-0.74896	701.021	106.251	0
112	44620	0	0	18.1257	7.80569	0.950216	-0.311591	1523.52	1006.28	0
113	13332	0	0	17.6038	4.49923	0.674395	-0.738371	2353.03	300.854	0
113	14186	0	0	17.5888	4.60753	0.447411	0.894328	1717.87	503.383	0
117	40552	0	0	12.7764	14.3502	0.00738971	0.999973	24795.4	4287.39	0
117	50168	0	0	12.7273	14.3206	-0.91157	0.411144	-384.132	1369.24	0
123	32028	0	0	3.80499	14.4065	0.998153	0.0607579	826.022	138.922	0
123	33916	0	0	3.72329	14.3293	-0.118264	-0.992982	220.836	191.855	0
125	19521	0	0	2.30378	7.02365	0.688081	0.725634	1036.71	178.752	0
125	37745	0	0	2.24928	6.94035	-0.389022	-0.921229	2053.37	338.638	0
125	50605	0	0	2.24995	7.03379	-0.375603	0.926781	1540.8	47.0211	0
126	21177	0	0	4.82195	7.61616	-0.911662	0.41094	2.68248	10.4896	0
126	28446	0	0	4.82692	7.54703	-0.846706	-0.532061	4527.82	533.98	0
129	19674	0	0	13.5469	1.78549	0.0499693	-0.998751	278.01	24.051	0
130	39047	0	0	5.21107	14.7031	-0.968589	-0.248668	482.297	61.5695	0
130	43752	0	0	5.31258	14.6694	0.628797	-0.77757	468.085	346.924	0
130	49960	0	0	5.22829	14.7645	-0.69593	0.71811	417.853	40.0513	0
132	29470	0	0	7.38349	3.52734	0.535467	0.844556	2352.79	479.545	0
135	34696	0	0	7.15608	7.43498	-0.989681	0.143287	1750.03	345.277	0
135	41198	0	0	7.24513	7.36243	0.339079	-0.940758	4770.51	1350.78	0
138	28676	0	0	25.8291	9.46478	0.613848	-0.789424	1735.78	962.594	0
140	37645	0	0	3.54405	14.7722	0.673498	-0.739189	421.438	95.6368	0
140	39263	0	0	3.4675	14.8491	-0.736143	0.676826	432.486	177.287	0
145	52582	0	0	3.94105	8.51214	0.999986	0.00533935	-14.1888	35.8245	0
146	43101	0	0	13.3042	11.9606	0.745537	0.666465	-1411.61	271.399	0
146	43116	0	0	13.1799	11.8871	-0.943207	-0.332205	-1868.48	222.009	0
147	13975	0	0	8.91797	13.8052	0.915808	0.401617	9862.84	2727.04	0
147	25145	0	0	8.86801	13.8404	0.0641168	0.997942	4961.25	1795.02	0
148	16186	0	0	17.9281	2.00691	0.864888	-0.501966	4350.07	978.072	0
149	21700	0	0	25.6723	9.6603	0.139382	-0.990239	161.087	409.238	0
149	52219	0	0	25.7146	9.77686	0.741622	0.670818	226.74	562.534	0
151	28831	0	0	11.3919	4.19026	-0.483558	-0.875312	4069.8	1137.74	0
152	16058	0	0	7.80495	3.24554	-0.752494	-0.6586	1954.83	593.396	0
152	37748	0	0	7.79462	3.32864	-0.890598	0.454791	1537.6	660.64	0
154	18833	0	0	5.79658	15.3153	-0.495236	-0.868759	340.222	277.337	0
156	34543	0	0	16.4334	8.09444	0.44015	0.897924	512.237	2091.95	0
158	11919	0	0	20.4612	5.70263	-0.635688	-0.771946	963.304	66.9738	0
159	10956	0	0	26.4368	8.22392	-0.318181	0.94803	-114.369	344.332	0
159	40282	0	0	26.4466	8.11132	-0.148242	-0.988951	-279.956	51.8118	0
164	17602	0	0	19.2841	1.78324	0.777928	-0.628354	2724.05	566.198	0
164	26505	0	0	19.2679	1.88061	0.533243	0.845962	2483.75	357.417	0
165	30530	0	0	8.85503	14.836	0.171196	-0.985237	-1351.31	51.0237	0
165	31502	0	0	8.7849	14.8685	-0.853137	-0.521687	6279.09	136.014	0
165	42152	0	0	8.90686	14.8789	0.929679	-0.36837	2997.86	1969.88	0
166	25772	0	0	23.8585	2.38161	-0.999864	-0.0165179	2767.68	194.105	0
174	30024	0	0	14.9484	15.3275	-0.00772026	0.99997	-257.624	1274.91	0
176	25833	0	0	8.03295	12.6036	-0.579085	0.815267	-210.627	29.4726	0
176	28268	0	0	8.0071	12.5443	-0.992604	-0.121394	2932.79	158.951	0
176	37679	0	0	8.10115	12.6065	0.50039	0.8658	4447.4	942.726	0
179	24017	0	0	4.66501	5.58215	-0.88669	-0.462364	2438.82	190.967	0
182	17570	0	0	13.0578	6.14931	-0.0509952	0.998699	2323.18	626.799	0
182	21445	0	0	13.0012	6.11113	-0.90728	0.420526	1423.95	42.1572	0
183	10029	0	0	3.96933	15.7226	0.986764	0.162162	-85.343	33.7108	0
183	26193	0	0	3.92713	15.7719	0.313186	0.949692	16.9286	39.8444	0
184	41451	0	0	17.096	12.2783	-0.0532068	0.998584	1865.24	768.952	0
185	36620	0	0	13.7994	8.433	-0.285881	0.958265	3748.63	190.316	0
185	45036	0	0	13.8653	8.41977	0.63579	0.771862	1712.63	603.526	0
189	17773	0	0	23.5168	5.45128	-0.887228	0.461331	1932.61	27.2983	0
193	18006	0	0	3.06357	15.3196	-0.420741	-0.907181	-268.301	34.8018	0
193	19032	0	0	3.02827	15.3818	-0.994789	0.101958	351.516	10.7537	0
198	22096	0	0	14.0916	5.54917	0.49262	-0.870244	4548.85	1074.23	0
198	29453	0	0	14.0861	5.65277	0.397826	0.917461	5830.67	1875.93	0
204	15894	0	0	14.5831	7.91016	-0.149898	0.988701	7342.82	947.663	0
204	21198	0	0	14.5356	7.80236	-0.828202	-0.560429	126.946	56.8836	0
204	25939	0	0	14.6633	7.84602	0.997971	0.0636634	388.557	397.884	0
204	32863	0	0	14.5292	7.86852	-0.922171	0.386782	1246.35	143.036	0
207	17625	0	0	10.2994	12.4823	0.924552	0.381057	1669.58	2246.52	0
213	33090	0	0	19.0446	7.90552	-0.225276	-0.974295	2207.41	936.36	0
214	16620	0	0	26.7664	8.94546	-0.912116	-0.409932	689.764	156.389	0
215	37391	0	0	21.7065	8.52535	-0.822551	-0.568691	1019.84	868.905	0
224	27982	0	0	26.3516	1.83836	-0.607713	0.794157	1341.37	61.07	0
224	50945	0	0	26.3287	1.77593	-0.976408	-0.215934	456.095	81.5669	0
225	49371	0	0	16.5952	11.6452	-0.286216	-0.958165	1450.14	773.594	0
226	43870	0	0	11.084	9.01825	0.300147	-0.953893	13903.3	1640.37	0
226	46877	0	0	11.0925	9.14155	0.427507	0.904012	6945.43	1494.34	0
226	51602	0	0	11.0266	9.13628	-0.564042	0.825746	8029.6	366.238	0
231	13417	0	0	16.515	1.48916	0.399004	-0.916949	6422.7	94.9948	0
232	25618	0	0	20.6038	7.92465	-0.912954	-0.408062	30.4396	227.531	0
232	48017	0	0	20.6058	7.98807	-0.888992	0.457922	1698.23	63.4084	0
237	17124	0	0	20.5336	2.26552	0.621019	-0.783795	3949.49	293.421	0
238	32540	0	0	12.5202	10.068	0.992858	-0.119299	-2062.79	278.372	0
245	24737	0	0	7.4968	3.39409	-0.250877	0.968019	3677.57	293.454	0
245	41631	0	0	7.44672	3.35022	-0.926309	0.376766	1369.82	87.0056	0
245	45129	0	0	7.46284	3.26971	-0.707087	-0.707127	169.914	26.9684	0
249	11409	0	0	23.3096	6.1166	0.736255	-0.676705	2211.24	373.244	0
249	27505	0	0	23.2267	6.11641	-0.733857	-0.679304	537.904	539.024	0
251	18674	0	0	14.2236	15.1114	0.394904	0.918722	708.42	1002.33	0
259	44262	0	0	4.30823	4.90764	0.99946	-0.0328724	4209.24	402.922	0
265	20380	0	0	20.9069	6.90229	0.611035	0.791604	678.092	547.6	0
268	15542	0	0	6.97632	5.43714	-0.753729	0.657185	2016.24	484.636	0
268	21131	0	0	7.09057	5.40637	0.981742	0.190217	3440.34	1338.59	0
268	31410	0	0	6.99925	5.33373	-0.406016	-0.913866	3805.92	171.264	0
270	50443	0	0	17.9697	6.59959	0.208266	0.978072	4451.15	403.372	0
271	52249	0	0	7.28339	6.0989	-0.132407	0.991195	2483.64	773.761	0
273	16943	0	0	22.8959	8.0177	0.939812	-0.341693	1645.06	314.462	0
277	17147	0	0	2.35319	13.2929	0.0565427	-0.9984	-54.7131	97.151	0
280	39494	0	0	13.743	9.12471	0.520063	0.854128	3680.32	2393.01	0
280	40120	0	0	13.7791	9.06335	0.999866	0.0163518	-2278.77	235.455	0
282	34596	0	0	12.1367	12.3183	0.0200572	-0.999799	11381.9	1561.27	0
284	28978	0	0	12.6318	5.84112	-0.82738	-0.561642	48.7918	641.65	0
286	11280	0	0	20.093	3.44623	0.913613	0.406586	824.233	487.251	0
286	29630	0	0	20.0484	3.35325	0.255204	-0.966887	1451.42	581.378	0
288	12437	0	0	11.7029	7.77664	-0.707381	-0.706832	4423.26	1143.26	0
288	12732	0	0	11.7534	7.86808	0.220471	0.975393	7643.45	1675.82	0
288	51642	0	0	11.7761	7.77319	0.63624	-0.771491	5232.22	1681.55	0
289	15400	0	0	14.805	15.1937	-0.932508	0.361149	2936.56	330.708	0
289	24636	0	0	14.9228	15.114	0.682608	-0.730785	4262.31	2137.28	0
290	10646	0	0	26.6433	4.96119	-0.966499	0.256669	2622.28	164.931	0
293	17473	0	0	2.87183	15.2111	0.389494	0.921029	17.3138	133.504	0
295	43789	0	0	3.6547	10.8575	-0.751023	0.660276	531.656	620.335	0
298	46883	0	0	14.7615	14.5662	0.516475	0.856302	-612.096	1098.17	0
298	51311	0	0	14.7676	14.447	0.606741	-0.7949	5619.23	613.577	0
301	13515	0	0	17.1774	8.09469	-0.976892	0.213731	442.89	1254.31	0
301	20138	0	0	17.2238	8.02588	-0.171738	-0.985143	3012.79	1133.41	0
305	20197	0	0	2.0326	13.7903	0.998732	0.0503497	645.836	12.4087	0
305	25469	0	0	1.94168	13.729	-0.421789	-0.906694	-90.5376	83.1698	0
306	28965	0	0	22.3021	6.74647	0.431097	-0.902305	838.957	13.1916	0
306	34072	0	0	22.2916	6.87192	0.275002	0.961444	1147.95	433.149	0
306	43894	0	0	22.3399	6.79851	0.991577	-0.129516	825.972	58.791	0
310	12793	0	0	11.112	5.81294	0.465958	-0.884807	5647.82	1602.42	0
310	27914	0	0	11.1452	5.88655	0.970826	0.239787	501.963	206.994	0
310	32468	0	0	11.0236	5.90168	-0.882337	0.470618	1285.46	1647.97	0
312	28376	0	0	19.1139	8.54435	-0.529966	-0.848019	528.573	346.156	0
312	46751	0	0	19.1773	8.62281	0.717514	0.696545	194.505	49.1502	0
313	14362	0	0	18.2474	1.98837	0.689358	0.724421	306.943	54.0656	0
315	11736	0	0	6.33688	2.45789	-0.240433	0.970666	3041.58	548.706	0
319	26680	0	0	4.11002	8.63389	-0.122878	0.992422	346.963	302.194	0
319	39905	0	0	4.17668	8.60627	0.784915	0.619604	5147.05	232.807	0
328	12483	0	0	18.315	11.6248	0.680612	0.732644	551.916	427.716	1
328	13021	0	0	18.2004	11.5914	-0.967598	0.252495	1169.24	160.53	0
328	21397	0	0	18.2123	11.5318	-0.796227	-0.604999	366.305	60.5912	0
330	50178	0	0	1.27666	14.8905	0.944769	-0.327736	584.735	179.903	0
336	33716	0	0	25.449	8.44647	-0.362139	0.932124	2246.86	955.784	0
336	49714	0	0	25.5107	8.42433	0.872142	0.489254	2110.36	802.79	0
338	15248	0	0	26.4337	7.73631	-0.61946	0.785028	2029.4	783.37	0
338	51992	0	0	26.4317	7.65721	-0.656529	-0.754301	1389.42	591.258	0
339	32629	0	0	23.6417	4.41163	-0.536202	0.84409	1810.2	227.948	0
339	37003	0	0	23.6999	4.27933	0.259215	-0.96582	1682.12	553.957	0
341	32093	0	0	26.5425	3.422	0.9926	0.121429	1460.37	67.7811	0
342	28959	0	0	26.3783	5.5533	0.677211	-0.735789	1175.31	562.724	0
348	19425	0	0	5.30961	13.0333	-0.988278	-0.152666	3233.43	121.747	0
348	27041	0	0	5.42716	13.0036	0.797459	-0.603373	1634.67	1366.13	0
350	25826	0	0	8.53158	8.27331	-0.932822	0.360337	939.412	974.806	0
354	13595	0	0	24.5638	2.66566	-0.705358	0.708851	872.051	48.7538	0
354	48239	0	0	24.6282	2.68271	0.261701	0.965149	419.869	57.5929	0
355	21094	0	0	13.438	12.3595	0.893358	0.449345	-2343.75	3121.06	0
355	50823	0	0	13.2953	12.3361	-0.989874	0.14195	-1821.02	2603.24	0
358	35925	0	0	26.4153	9.18244	-0.893894	0.448279	1938.46	817.311	0
358	37160	0	0	26.509	9.0921	0.480022	-0.877257	664.683	471.618	0
359	25413	0	0	13.8225	4.99342	-0.925994	-0.377538	922.412	125.886	0
359	37927	0	0	13.8643	5.08119	-0.295024	0.95549	7305.04	846.05	0
359	44031	0	0	13.8725	4.95338	-0.169354	-0.985555	4394.17	725.863	0
362	12518	0	0	5.86975	10.0673	-0.988359	0.152139	2390.7	749.286	0
362	17338	0	0	5.95487	10.1289	0.163765	0.986499	3151.23	277.341	0
362	28515	0	0	6.0016	10.0106	0.791314	-0.61141	123.766	174.719	0
363	13159	0	0	14.7619	13.0717	-0.924806	-0.380439	315.911	1607.72	0
374	16165	0	0	4.5868	1.57102	-0.967202	0.254009	-74.0204	7.95345	0
374	21737	0	0	4.69762	1.60486	0.659688	0.751539	1974.11	279.482	0
374	24287	0	0	4.71726	1.53215	0.948495	-0.316791	814.175	482.936	0
375	15047	0	0	2.84577	3.74587	-0.836804	0.547503	1033.9	117.451	0
375	43957	0	0	2.95278	3.7484	0.809907	0.586558	1376.63	94.7845	0
376	17150	0	0	10.825	2.92587	-0.839063	-0.544034	4611.46	2126.5	0
376	19194	0	0	10.8181	2.99333	-0.931198	0.364514	1486.94	1120.97	0
376	32607	0	0	10.9345	2.90911	0.636528	-0.771253	6046.36	1679.13	0
384	18116	0	0	7.01742	9.01454	-0.995132	-0.0985472	1965.04	432.993	0
384	42476	0	0	7.12441	8.97315	0.669632	-0.742693	1708.35	460.743	0
388	18883	0	0	21.6941	9.52877	-0.694759	0.719243	3299.54	508.398	0
388	29001	0	0	21.7274	9.41077	-0.216068	-0.976378	1156.56	346.704	0
388	41127	0	0	21.6747	9.46229	-0.971776	-0.235907	180.397	24.9859	0
392	25799	0	0	13.269	14.4089	-0.681958	0.731392	10675.6	1319.42	0
395	15721	0	0	4.90372	9.38509	-0.641061	0.76749	335.791	563.082	0
395	41829	0	0	4.89038	9.29787	-0.845741	-0.533593	5157.9	26.9021	0
395	51048	0	0	4.96599	9.39738	0.28728	0.957847	4561.16	464.932	0
400	16125	0	0	19.3251	9.09945	-0.786709	0.617324	2236.18	127.877	0
403	13784	0	0	26.6752	7.12645	-0.910874	-0.412685	2962.81	1079.62	0
406	29800	0	0	3.26727	10.8506	-0.940394	0.340086	348.382	520.889	0
406	31130	0	0	3.35246	10.8903	0.341717	0.939803	2184.79	1185.97	0
406	39315	0	0	3.27421	10.7917	-0.837538	-0.546379	2622.18	117.212	0
408	46789	0	0	3.34029	1.74747	-0.956841	-0.29061	28.4743	179.795	0
408	47519	0	0	3.3574	1.81729	-0.717164	0.696904	1887.27	83.2633	0
410	44454	0	0	13.2091	8.12306	-0.396541	0.918017	5090.9	823.248	0
413	19246	0	0	23.2779	1.97285	0.652934	0.757415	25.5915	149.819	0
416	49497	0	0	4.18178	5.98976	-0.98198	-0.188985	2997.4	889.607	0
423	37881	0	0	12.9111	4.56878	0.642377	0.766389	908.337	1534.61	0
426	33990	0	0	10.2956	7.50632	-0.999911	0.0133253	-505.152	367.585	0
426	44011	0	0	10.3958	7.4819	0.893949	-0.448168	-482.682	560.833	0
426	44670	0	0	10.3244	7.45897	-0.459869	-0.887987	1677.8	542.379	0
428	10957	0	0	8.35019	5.80283	0.551629	0.834089	3319.49	462.688	0
431	10658	0	0	21.8784	5.75682	0.447649	-0.894209	3339.15	913.935	0
431	21741	0	0	21.8214	5.85962	-0.520756	0.853706	3019.64	705.197	0
431	45094	0	0	21.803	5.77653	-0.830434	-0.557118	507.328	945.751	0
436	11887	0	0	18.023	9.86064	-0.677329	0.735681	5453.96	679.181	1
436	22058	0	0	18.0453	9.74908	-0.341048	-0.940046	1198.59	38.876	0
436	46699	0	0	18.1319	9.83036	0.959893	0.280368	79.2161	3.33299	0
437	13241	0	0	14.6103	13.3786	-0.399743	0.916627	6048.08	757.013	0
443	14627	0	0	5.69083	9.95215	-0.170579	-0.985344	4262.22	1328.19	0
444	29264	0	0	16.5579	10.5996	-0.927787	0.37311	6593.83	1062.95	0
444	37471	0	0	16.5652	10.5323	-0.817642	-0.575726	-145.556	1001.41	0
451	37086	0	0	5.09509	3.46968	-0.993965	0.109696	1948.3	467.123	0
452	26596	0	0	12.9697	5.41595	0.549704	0.835359	2793.04	1003.93	0
452	45323	0	0	12.8638	5.36324	-0.997938	0.0641921	473.331	1110.33	0
453	40501	0	0	15.6716	13.2062	0.138147	-0.990412	4859.17	2710.05	0
454	23665	0	0	12.0006	12.8202	-0.127166	0.991882	14262.7	834.501	0
454	44929	0	0	12.0694	12.736	0.943726	-0.330728	-596.772	208.025	0
455	12425	0	0	8.15501	12.375	-0.405523	0.914085	-107.187	1054.1	0
455	24363	0	0	8.11599	12.3228	-0.990275	0.139124	1728.42	599.273	0
455	31496	0	0	8.1396	12.2624	-0.640613	-0.767864	8342.63	815.868	0
455	34579	0	0	8.24867	12.3196	0.995865	0.0908483	6993.64	4101.24	0
457	50187	0	0	19.945	7.73547	0.303448	0.952848	2045.02	257.489	0
459	44903	0	0	1.28889	3.55319	0.363824	-0.931468	1099.28	76.621	0
461	13027	0	0	13.6176	15.4359	0.963648	0.267176	1752.25	806.917	0
465	42912	0	0	9.75748	7.36846	0.998491	0.0549116	-297.134	652.111	0
470	27052	0	0	3.63111	6.24531	-0.993975	-0.109605	2310.65	320.393	0
470	36835	0	0	3.68406	6.30314	0.0210067	0.999779	2429.94	545.28	0
474	25094	0	0	25.8111	1.16967	-0.538839	0.842409	633.351	42.4834	0
483	32952	0	0	23.2036	5.77121	0.553356	-0.832945	1366.38	482.463	0
486	17708	0	0	8.58189	15.1924	0.596746	0.80243	2084.76	807.894	0
488	24415	0	0	23.5391	5.73533	-0.977612	-0.210417	2329.27	688.806	0
488	24853	0	0	23.6489	5.72865	0.944646	-0.328091	3960.9	181.781	0
488	44442	0	0	23.5765	5.69306	-0.322388	-0.946608	-84.2573	46.9865	0
489	23613	0	0	16.7526	7.85825	0.39529	-0.918556	6138.64	849.913	0
491	40045	0	0	25.3342	5.44561	0.99416	0.107917	3108.79	676.923	0
499	13325	0	0	18.8368	1.53178	0.910069	-0.414457	3919.55	548.088	0
507	44448	0	0	25.1101	1.82398	0.626094	-0.779748	1602.43	142.169	0
512	45863	0	0	17.9213	14.0043	-0.771292	0.636481	1749.19	139.461	0
522	12218	0	0	23.6174	1.29858	0.470317	-0.882498	1692.28	53.2171	0
522	31661	0	0	23.5542	1.30231	-0.573281	-0.819359	24.6912	93.5978	0
522	50715	0	0	23.6314	1.39494	0.702208	0.711972	1165.09	467.224	0
524	17499	0	0	19.2182	3.85358	0.485573	0.874196	940.27	609.39	0
524	42589	0	0	19.2207	3.75258	0.529066	-0.848581	3854.37	268.061	0
525	14925	0	0	15.4037	3.20322	0.520971	-0.853574	2925.88	204.211	0
530	21819	0	0	20.7758	6.75108	0.759302	-0.650738	1933.27	138.495	0
539	32875	0	0	11.1724	4.95156	0.8295	0.558506	2873.17	563.698	0
539	50244	0	0	11.1079	4.83899	-0.0589567	-0.998261	12269.3	1168.14	0
540	44654	0	0	4.68889	14.2476	0.974359	0.225	1546.59	80.1567	0
540	47374	0	0	4.60531	14.2904	-0.390142	0.920755	155.821	401.631	0
540	50774	0	0	4.58222	14.1947	-0.769313	-0.638873	1077.79	358.616	0
541	17502	0	0	7.98349	13.8251	0.591151	-0.806561	-517.525	57.8066	0
541	34312	0	0	7.89046	13.8838	-0.98392	0.178612	5093.03	1254.77	0
544	20929	0	0	3.3593	9.88195	0.977111	0.21273	4733.94	208.96	0
544	50060	0	0	3.24162	9.86541	-0.997902	-0.0647384	4398.49	498.423	0
545	18739	0	0	12.2518	15.2309	0.248666	-0.968589	27257.8	3132.52	0
545	37578	0	0	12.2532	15.3681	0.267379	0.963592	19225.7	1907.27	0
546	21054	0	0	11.9947	12.0069	0.601657	0.798755	4507.07	1990.86	0
546	40035	0	0	11.9028	11.9017	-0.710311	-0.703888	2110.48	2163.27	0
546	52611	0	0	11.9653	11.8829	0.183187	-0.983078	17879.9	1232.01	0
547	50835	0	0	15.9947	7.50499	0.758232	0.651985	858.22	384.632	0
548	20718	0	0	4.86772	8.93358	0.925051	0.379844	5937.56	570.755	0
550	36697	0	0	20.6604	6.40715	0.784627	0.619969	576.086	41.4561	0
557	48234	0	0	20.5777	4.79407	0.331112	0.943592	913.688	326.646	0
560	21176	0	0	15.4868	13.3254	-0.278016	0.960577	4158.65	441.592	0
563	30959	0	0	16.1998	7.19513	0.579618	0.814888	3746.88	1313.62	0
563	41006	0	0	16.1532	7.07102	-0.0990549	-0.995082	4843.73	653.906	0
565	29903	0	0	11.3138	15.7007	0.575305	-0.817939	3448.03	2062.64	0
566	14826	0	0	5.3312	4.14449	-0.282883	-0.959154	5007.42	495.255	0
566	47505	0	0	5.40917	4.21325	0.986648	0.162865	1591.58	319.816	0
567	17860	0	0	7.78269	8.38072	-0.461247	0.887272	1748.62	647.723	0
567	20902	0	0	7.74995	8.32649	-0.99997	-0.00778285	358.921	601.591	0
574	13605	0	0	15.0207	6.71581	-0.754271	0.656563	2741.05	873.741	0
582	21471	0	0	20.7458	6.62602	-0.624402	0.781104	4412.19	288.018	0
582	49751	0	0	20.8556	6.53926	0.904615	-0.426231	5763.89	409.355	0
585	17505	0	0	15.6593	1.82417	-0.168558	-0.985692	4566.89	141.066	0
585	37532	0	0	15.7169	1.84767	0.811403	-0.584488	2093.32	293.35	0
587	43163	0	0	14.8584	4.52573	-0.29121	0.956659	6179.18	122.914	0
588	21691	0	0	16.4638	12.4041	0.545418	-0.838164	3504.84	224.279	0
588	23590	0	0	16.4915	12.4622	0.994413	0.105557	2504.54	823.047	0
592	21303	0	0	12.4956	11.2792	-0.791069	0.611727	5337.77	2504.55	0
592	36365	0	0	12.5599	11.3081	0.0708299	0.997488	1550.07	79.3945	0
592	42986	0	0	12.6224	11.2019	0.90583	-0.423642	1022.12	1116.87	0
598	18739	0	0	12.3223	15.2024	-0.854847	-0.51888	19213.5	5238.97	0
598	44205	0	0	12.4321	15.2528	0.950295	0.311351	9045.38	3472.13	0
599	23962	0	0	11.4998	2.83964	-0.757034	-0.653375	524.047	616.971	0
600	17149	0	0	7.60867	10.1767	-0.998144	-0.0608947	1287.76	927.212	0
600	37485	0	0	7.64547	10.1312	-0.272885	-0.962047	6424.79	800.347	0
600	41131	0	0	7.70872	10.1903	0.977932	0.208925	2073.58	1925.59	0
610	29155	0	0	6.22192	11.3583	-0.498754	-0.866744	6001.73	1724.84	0
610	46830	0	0	6.19385	11.4402	-0.924332	0.381589	2117.81	726.539	0
611	51012	0	0	11.4612	4.40979	0.806623	0.591066	87.9641	507.187	0
613	19614	0	0	8.88302	5.83715	0.784523	-0.6201	666.236	278.27	0
613	43002	0	0	8.81793	5.81254	-0.172662	-0.984981	4874.43	511.247	0
616	43975	0	0	6.46028	6.17902	-0.960711	-0.277551	1788.78	461.019	0
618	24312	0	0	7.25866	1.93568	-0.939786	0.341763	1192.47	330.751	0
618	41136	0	0	7.35513	1.92683	0.986269	0.165144	765.961	147.586	0
620	34589	0	0	21.0329	9.69946	0.159937	0.987127	824.796	656.137	0
624	15949	0	0	10.3763	7.73643	-0.497519	0.867453	4954.36	1470.53	0
624	47991	0	0	10.4666	7.67751	0.994148	-0.108026	738.994	230.537	0
625	32816	0	0	4.89147	10.0913	-0.99402	-0.1092	2681.29	470.247	0
627	31117	0	0	7.23911	1.60124	0.991755	0.128152	1422.66	657.292	0
632	31913	0	0	7.09848	15.2493	-0.812172	-0.583419	621.16	226.118	0
633	20663	0	0	14.6391	3.22062	-0.502518	-0.864567	2919.96	870.176	0
633	33370	0	0	14.7168	3.31452	0.755595	0.655039	2160.4	972.18	0
636	44038	0	0	8.27124	9.80927	0.820242	-0.572016	-274.375	1252.31	0
639	18136	0	0	18.0736	3.76995	-0.955599	0.294669	5055.1	1346.31	0
639	39164	0	0	18.2052	3.77569	0.926619	0.376002	1786.35	738.57	0
639	46051	0	0	18.1459	3.81898	0.0802563	0.996774	5215.51	732.819	0
642	33911	0	0	2.79986	8.98566	-0.630014	-0.776584	2603.63	691.53	0
642	45598	0	0	2.77611	9.05055	-0.982463	0.186459	1963.88	261.025	0
645	21557	0	0	20.9022	6.22452	-0.877753	0.479114	2601.97	16.6192	0
645	32884	0	0	21.011	6.22007	0.913973	0.405775	1737.44	303.759	0
645	48659	0	0	20.9581	6.25618	0.0425742	0.999093	560.965	78.3922	0
647	14928	0	0	2.63101	15.1885	-0.39593	-0.918281	-78.8161	28.4612	0
647	25793	0	0	2.68854	15.1973	0.649088	-0.760713	450.906	110.413	0
648	48849	0	0	20.8981	2.57475	0.62953	0.776976	1546.35	175.32	0
651	47027	0	0	16.259	9.12895	0.915664	0.401945	147.968	274.51	0
654	13963	0	0	23.0941	5.71784	-0.672329	0.740252	3437.98	695.135	0
654	32952	0	0	23.1777	5.69595	0.949455	0.313904	1539.2	324.078	0
656	15308	0	0	16.4105	12.073	-0.777695	-0.628642	-273.338	277.92	0
656	25528	0	0	16.4404	12.1874	-0.375133	0.926971	5686.45	642.618	0
665	22590	0	0	1.21234	4.20313	-0.519505	-0.854467	675.826	192.37	0
667	39128	0	0	8.74827	3.54937	0.250447	-0.96813	6163.14	457.887	0
668	49029	0	0	2.63781	14.7008	0.690789	-0.723056	292.88	231.985	0
679	17157	0	0	20.235	8.75484	-0.0885214	-0.996074	554.778	415.534	0
679	30621	0	0	20.2374	8.86574	-0.0444359	0.999012	1101.84	514.648	0
682	26294	0	0	22.0877	8.79201	0.8384	-0.545056	656.6	13.1448	0
683	21604	0	0	11.7092	15.7488	0.949696	0.313174	9220.68	1361.2	0
683	31393	0	0	11.6062	15.66	-0.444665	-0.895697	24272.1	1900.19	0
685	37023	0	0	18.6129	1.59803	-0.819789	0.572665	5756.56	741.537	0
685	42664	0	0	18.6572	1.51982	0.0704626	-0.997514	3575.2	856.207	0
690	52039	0	0	16.1307	12.2355	0.583744	0.811938	-541.998	808.419	0
694	16913	0	0	5.67775	7.97765	0.989846	0.142142	1782.1	679.356	0
694	37239	0	0	5.59142	7.91202	-0.401285	-0.915953	3402.6	396.09	0
698	41647	0	0	12.8341	5.00246	-0.985232	0.171226	347.403	84.4901	0
698	46978	0	0	12.9327	5.05315	0.431514	0.902106	5329.13	1097.63	0
703	11253	0	0	8.25288	2.43756	0.841808	0.539777	2114.32	1257.05	0
703	17317	0	0	8.15588	2.33941	-0.529673	-0.848202	2900.23	580.958	0
707	37769	0	0	26.8523	4.77377	-0.549707	-0.835358	675.391	172.66	0
711	46709	0	0	12.5643	7.79569	-0.780023	-0.625751	1700.74	855.736	0
713	48129	0	0	25.2204	1.88008	0.748733	-0.662872	1324.97	8.4318	0
714	27165	0	0	24.2749	8.42233	-0.269413	-0.963025	-59.2067	2.55327	0
721	45111	0	0	22.0024	3.00675	0.993641	-0.112591	588.281	400.373	0
726	27311	0	0	10.9806	7.72697	-0.391892	0.920011	3928.48	699.287	0
728	23479	0	0	22.8399	5.17157	0.980475	-0.196646	4048.15	629.793	0
729	21254	0	0	5.33698	1.43091	-0.993867	0.110579	81.314	19.8994	0
731	14943	0	0	22.4636	6.21394	0.051444	0.998676	-95.9038	185.415	0
732	36841	0	0	4.49343	4.20841	0.733788	0.679379	1545.01	380.628	0
732	39611	0	0	4.45158	4.0993	0.09111	-0.995841	1422.68	79.974	0
733	12389	0	0	2.15009	3.72394	0.822731	0.568432	2040.89	89.8871	0
733	15915	0	0	2.15731	3.65291	0.919005	-0.394245	919.237	195.684	0
733	32460	0	0	2.02269	3.65055	-0.904415	-0.426653	1246.24	152.266	0
733	43836	0	0	2.07777	3.75486	-0.158141	0.987417	1938.35	40.4892	0
743	47050	0	0	16.483	9.66776	-0.165593	0.986194	7462.44	1162.1	0
745	16062	0	0	5.32782	2.41288	-0.0959557	-0.995386	2226.23	154.385	0
748	47786	0	0	18.1845	9.09786	-0.910993	0.412421	8215.81	1688.58	0
754	24014	0	0	14.438	14.1399	0.277581	-0.960702	8656.68	140.037	1
754	48672	0	0	14.4065	14.2678	-0.200865	0.979619	8214.84	5534.46	1
758	14827	0	0	15.4532	2.87154	-0.989113	-0.147159	-324.18	132.38	0
758	17359	0	0	15.4772	2.93469	-0.647801	0.76181	2717.17	133.626	0
758	23061	0	0	15.4927	2.81893	-0.424481	-0.905437	1822.47	571.468	0
759	16036	0	0	5.08369	1.49825	0.456469	0.889739	4280.02	118.091	0
759	49537	0	0	5.00433	1.41199	-0.848433	-0.529302	2103.63	528.376	0
760	30538	0	0	14.3481	11.6883	0.85762	0.514284	-1012.96	234.211	0
760	33979	0	0	14.2943	11.7145	-0.0999765	0.99499	6616.93	1210.08	0
762	22945	0	0	16.6708	1.3051	-0.681364	0.731945	4506.63	145.715	0
762	24564	0	0	16.7784	1.21264	0.826428	-0.563042	3882.65	63.6211	0
763	17449	0	0	6.08334	4.87404	0.931897	0.362724	4405.5	145.4	0
763	35728	0	0	6.03143	4.91537	0.141614	0.989922	3532.31	535.973	0
763	43206	0	0	5.97153	4.80842	-0.770892	-0.636965	6792.2	562.807	0
765	19801	0	0	17.3901	2.984	0.366198	-0.930537	4715.8	593.531	0
765	34359	0	0	17.426	3.05558	0.964022	0.265823	1429.78	124.77	0
768	13532	0	0	24.1707	1.55231	-0.993841	0.110814	87.2868	79.3898	0
768	22606	0	0	24.2089	1.6071	-0.450896	0.892576	1759.5	45.4369	0
768	27136	0	0	24.1929	1.49281	-0.677054	-0.735933	-14.3685	12.9241	0
768	34863	0	0	24.2757	1.60522	0.501761	0.865006	481.978	31.7283	0
770	35323	0	0	8.11986	14.3664	-0.661774	0.749704	1085.18	1130.2	0
776	28973	0	0	7.25264	4.19803	-0.185196	0.982702	1531.05	204.495	0
782	36735	0	0	16.0339	7.36285	0.499921	0.866071	2341	2087.66	0
782	42068	0	0	15.9478	7.28934	-0.933405	-0.358824	931.487	1169.1	0
791	43345	0	0	15.9646	14.9723	0.756272	0.654257	844.998	1046.67	0
792	17161	0	0	5.8968	3.45537	-0.92703	-0.374987	1323.12	683.485	0
792	22977	0	0	5.95689	3.55606	-0.111026	0.993818	2671.85	667.812	0
792	26350	0	0	6.03596	3.46322	0.963275	-0.268519	1044.13	519.885	0
794	28224	0	0	10.1441	13.9799	-0.820653	-0.571427	14410	4040.66	0
795	29376	0	0	2.67654	5.48914	-0.9859	0.167336	2835.27	177.421	0
795	44595	0	0	2.73053	5.54397	-0.180033	0.98366	1078.74	63.6023	0
797	19223	0	0	26.3709	3.45691	-0.414759	-0.909931	336.009	170.51	0
797	41358	0	0	26.3528	3.56023	-0.700182	0.713964	1575.25	276.682	0
797	45924	0	0	26.3345	3.50528	-0.988624	-0.150411	1947.66	128.293	0
802	20157	0	0	26.8315	5.2103	-0.853642	0.52086	1091.28	259.492	0
803	25402	0	0	16.5691	9.52783	-0.738714	-0.674019	161.925	28.955	0
813	33013	0	0	5.55534	2.38819	0.11829	-0.992979	738.113	13.1633	0
813	49347	0	0	5.48759	2.42985	-0.93837	-0.345633	2715.1	553.315	0
815	46528	0	0	4.78141	8.39842	0.272209	0.962238	1978.91	425.198	0
815	47703	0	0	4.80068	8.29342	0.594968	-0.803749	764.931	339.259	0
820	41886	0	0	13.7401	15.639	-0.561677	-0.827357	14045.1	3556.75	0
820	50754	0	0	13.8222	15.6463	0.703601	-0.710595	8089.1	2852.09	0
821	36787	0	0	20.2853	10.0328	-0.456377	0.889786	1610.04	1288.29	0
821	42232	0	0	20.369	9.98769	0.993963	0.109712	2075.54	1026.95	0
823	13866	0	0	5.59004	12.7466	0.960406	0.278604	5063.65	623.031	0
823	35627	0	0	5.48799	12.7392	-0.990443	0.137921	3858.26	838.848	0
828	17091	0	0	21.7489	2.60432	0.953308	-0.301999	2128.15	604.195	0
828	41898	0	0	21.6988	2.55737	0.241057	-0.970511	3016.38	84.5039	0
830	28142	0	0	11.3093	9.61005	-0.882174	-0.470923	1632.84	2164.87	0
832	50001	0	0	22.0028	5.13511	0.716508	0.697579	30.2445	370.376	0
835	18007	0	0	16.1005	7.26129	0.599095	0.800678	700.312	900.676	0
839	39514	0	0	6.31404	4.65866	0.923633	-0.383279	-136.506	389.185	0
839	40630	0	0	6.25194	4.75789	0.062755	0.998029	4345.91	661.362	0
844	12215	0	0	7.9284	14.0467	-0.306806	-0.951772	1818.55	1880.49	0
844	25315	0	0	7.87685	14.116	-0.999841	-0.0178586	1991.43	1095.88	0
844	39276	0	0	8.02533	14.114	0.998984	-0.0450615	3735.08	1846.74	0
846	52374	0	0	20.9083	8.16709	-0.999999	0.00156527	3181.23	706.435	0
847	37194	0	0	1.13541	12.9631	-0.476368	0.879246	58.9697	187.627	0
847	45800	0	0	1.15727	12.8469	-0.123679	-0.992322	-151.624	245.884	0
850	25100	0	0	20.6122	4.24905	-0.71765	-0.696404	1003.96	144.222	0
850	27157	0	0	20.6413	4.34483	-0.209012	0.977913	2572.12	472.038	0
850	45866	0	0	20.6721	4.23481	0.329741	-0.944071	1446.29	271.194	0
853	10941	0	0	4.78846	11.3876	-0.96661	-0.256252	1502.47	42.4089	0
853	46963	0	0	4.83401	11.3425	-0.245375	-0.969428	1207.19	848.86	0
853	47935	0	0	4.83297	11.4649	-0.261379	0.965236	403.92	8.17731	0
858	41265	0	0	1.71427	8.0679	-0.806113	-0.591762	3876.42	370.802	0
860	27295	0	0	9.08773	8.88612	0.184716	-0.982792	2946.53	1192.68	0
860	37736	0	0	9.12066	8.98451	0.739141	0.67355	3002.31	1168.47	0
861	33305	0	0	17.1155	9.03994	-0.393595	-0.919284	1704.32	1316.77	0
863	42112	0	0	7.05996	6.75182	0.682522	-0.730865	1118.38	109.414	0
867	18214	0	0	15.3484	12.8275	0.813308	0.581833	1618.1	233.374	0
867	40675	0	0	15.226	12.8021	-0.977694	0.210036	628.355	24.0843	0
877	49531	0	0	8.64408	12.1305	-0.500478	-0.865749	5982.21	1310.81	0
878	23409	0	0	2.30296	4.52577	0.97086	0.239646	2196.06	196.042	0
878	26270	0	0	2.22457	4.44471	-0.206169	-0.978516	2843.19	239.73	0
878	30503	0	0	2.1757	4.48689	-0.939041	-0.343805	1983.97	122.035	0
878	46687	0	0	2.28422	4.46149	0.689037	-0.724726	1161.62	191.66	0
884	22997	0	0	26.3395	6.54506	0.872987	0.487743	1611.28	419.325	0
884	36764	0	0	26.2282	6.46576	-0.745965	-0.665985	870.914	466.015	0
884	41452	0	0	26.3053	6.44793	0.3755	-0.926822	2102.77	743.341	0
886	30981	0	0	10.4689	8.55583	0.130114	-0.991499	419.136	1198.88	0
886	35702	0	0	10.3968	8.59686	-0.918213	-0.396087	1757.52	1335.71	0
887	18468	0	0	6.59438	4.37766	-0.884309	0.466902	2545.03	184.355	0
890	28130	0	0	2.98002	6.42524	-0.927098	-0.374819	814.645	181.005	0
890	31378	0	0	3.04076	6.50556	0.107242	0.994233	1795.48	307.962	0
894	32109	0	0	26.9353	5.85995	-0.253534	0.967327	34.0942	150.997	0
896	13137	0	0	6.266	14.6762	0.983177	-0.182653	823.016	160.941	0
902	13037	0	0	9.39226	13.6316	0.00176746	0.999998	8761.7	3149.85	0
902	17459	0	0	9.44859	13.6002	0.855712	0.517452	1531.51	214.627	0
902	24511	0	0	9.33595	13.6021	-0.841634	0.540048	-1133.86	1261.5	0
905	48879	0	0	9.53057	13.4686	-0.464734	0.88545	258.032	1260.93	0
906	37428	0	0	26.1016	7.77447	0.352285	0.935893	128.375	259.526	0
909	22750	0	0	23.1002	8.30654	0.651998	-0.75822	3674.04	790.759	0
909	37964	0	0	23.0628	8.39593	-0.0836422	0.996496	1056.69	562.25	0
909	42323	0	0	23.0168	8.35229	-0.989971	0.141271	4523.2	618.249	0
910	29800	0	0	3.17441	10.8456	0.898244	0.439497	1659.41	144.294	0
911	12196	0	0	3.04034	5.53686	-0.948676	-0.316248	3099.72	47.2025	0
911	33905	0	0	3.07364	5.62058	-0.470668	0.882311	835.414	86.0254	0
911	47648	0	0	3.17491	5.57276	0.980159	0.198211	3120.63	437.29	0
911	47902	0	0	3.09125	5.49086	-0.218969	-0.975732	2664.42	334.693	0
915	13240	0	0	12.5253	7.39545	0.999781	0.0209194	306.76	112.463	0
915	19721	0	0	12.386	7.39663	-0.999289	0.0377038	-1072.6	282.092	0
916	11491	0	0	16.5982	10.827	-0.998488	0.0549705	3346.09	1886.69	0
917	38297	0	0	8.64667	12.491	-0.33013	0.943935	2813.58	2802.86	0
920	49309	0	0	8.51862	12.2818	0.477192	-0.878799	-560.476	101.947	0
923	15350	0	0	7.90418	1.07865	0.757345	0.653015	4158.47	807.502	0
929	10665	0	0	10.5187	10.5891	-0.848112	0.529818	4212.12	1171.56	0
930	40646	0	0	14.4617	15.5789	0.443587	-0.896231	488.926	305.759	0
930	43371	0	0	14.3614	15.6719	-0.92737	0.374145	1767.33	87.8246	0
936	20564	0	0	8.71143	9.10904	-0.724911	-0.688843	8823.36	1842.02	0
937	15603	0	0	25.574	8.86295	0.756444	0.654058	1450.59	812.775	0
937	29213	0	0	25.4658	8.77853	-0.81872	-0.574193	687.028	407.008	0
944	27030	0	0	2.37576	8.34856	0.749647	-0.661838	1367.96	280.104	0
945	32326	0	0	19.839	1.77931	0.836823	-0.547473	2113.17	512.227	0
952	51531	0	0	2.63969	15.6632	-0.739103	-0.673593	13.1006	112.501	0
957	21380	0	0	17.3554	5.20258	0.901768	0.43222	1733.01	116.212	0
957	40715	0	0	17.2481	5.20694	-0.863449	0.504437	2964.35	423.23	0
961	31550	0	0	22.8326	2.80535	0.898112	-0.439766	2243.08	234.122	0
961	44719	0	0	22.8264	2.87048	0.797153	0.603777	1410.78	128.508	0
962	26978	0	0	25.2739	5.74848	-0.840537	0.541754	2351.9	273.18	0
962	35535	0	0	25.3606	5.64879	0.420436	-0.907322	1947.39	706.258	0
963	11181	0	0	9.66746	14.6543	0.0718627	-0.997415	-419.549	3114.94	0
963	16846	0	0	9.60358	14.7481	-0.89793	0.440139	-2289.58	1847.95	0
966	26437	0	0	16.399	6.61564	0.827392	0.561625	27.2594	1188.24	0
969	17433	0	0	10.2486	1.16391	0.767844	-0.640636	1503.53	147.086	0
969	21247	0	0	10.2149	1.26047	0.204136	0.978942	4339.89	394.939	0
976	12145	0	0	2.32703	1.32145	0.0271395	0.999632	3422.42	217.583	0
978	11753	0	0	11.8787	15.3865	0.480587	0.876947	18620.8	610.695	0
978	36941	0	0	11.808	15.3233	-0.924204	-0.381899	14682.3	7284.59	0
982	43984	0	0	9.00075	5.46151	0.905727	0.423861	1679.4	649.111	0
983	20088	0	0	23.9106	6.38093	0.158199	-0.987407	712.526	542.992	0
983	20114	0	0	23.9586	6.49489	0.816821	0.576891	1142.98	474.794	0
983	27217	0	0	23.8934	6.52564	-0.0774341	0.996997	-141.618	0.190872	0
983	30000	0	0	23.8339	6.48533	-0.895177	0.44571	1571.16	111.357	0
985	51413	0	0	24.4359	1.489	-0.950171	-0.311731	79.7842	51.8637	0
986	16359	0	0	14.6364	2.68733	0.458524	-0.888682	6157.26	498.384	0
991	10045	0	0	5.79346	3.21851	0.960765	-0.277365	2160.99	351.112	0
991	34163	0	0	5.71914	3.30958	-0.0783174	0.996928	4110.69	331.897	0
991	40638	0	0	5.67547	3.1867	-0.690181	-0.723636	5459.92	1135.75	0
992	13566	0	0	24.8741	1.42094	-0.999935	-0.0113992	268.366	21.6511	0
1005	6612	0	0	11.1106	1.2397	0.916387	-0.400294	1852.4	438.642	0
1007	2117	0	0	19.1643	5.45732	-0.625285	-0.780396	1612.6	844.488	0
1010	3759	0	0	8.72602	5.09489	0.747697	0.66404	5769.32	1156.87	0
1013	7575	0	0	2.76644	8.24747	0.141294	0.989968	1283.48	242.961	0
1016	4733	0	0	2.42428	5.78529	0.713562	0.700592	2572.61	62.2958	0
1054	2262	0	0	14.7141	7.68392	0.742932	-0.669367	3898.88	267.492	0
1060	9234	0	0	20.2208	9.93691	-0.393397	0.919369	2344.35	891.326	0
1067	7815	0	0	15.8802	1.06835	0.623972	-0.781447	461.965	5.81457	0
1072	3337	0	0	19.1714	10.862	-0.975693	0.219143	3993.05	454.128	0
1081	3881	0	0	6.6758	12.0504	0.98673	0.162367	3776.98	1244.76	0
1086	7584	0	0	19.3671	11.438	-0.784487	0.620146	3958.67	426.046	0
1095	6332	0	0	12.7303	1.76405	-0.994754	-0.1023	778.466	329.807	0
1129	8596	0	0	5.00003	15.298	-0.836083	0.548602	104.309	169.531	0
1139	2094	0	0	22.1877	6.33558	-0.33954	0.940592	1308.09	354.087	0
1140	5327	0	0	16.9773	1.59589	-0.136486	-0.990642	2397.26	43.61	0
1140	6625	0	0	17.035	1.62377	0.861465	-0.507817	2243.78	32.7857	0
1145	4258	0	0	20.0142	11.0671	-0.601381	-0.798963	168.215	218.908	0
1149	3633	0	0	13.3762	13.5608	0.950916	-0.309448	14145.1	3186.43	0
1160	2197	0	0	6.75819	7.02992	-0.862174	-0.506612	5593.8	1395.27	0
1165	1409	0	0	18.6536	11.7501	-0.49536	-0.868688	2769.45	6944.18	1
1182	8611	0	0	1.20225	2.81582	0.99671	-0.0810563	1622.78	98.5905	0
1202	6326	0	0	13.8209	1.3841	-0.197236	0.980356	5738.76	284.853	0
1205	4052	0	0	23.156	9.69739	0.626673	0.779282	965.439	664.782	0
1205	9116	0	0	23.1602	9.59058	0.687191	-0.726477	1195.95	1051.45	0
1209	2079	0	0	13.7077	5.55876	0.0188965	-0.999821	4561.48	1196.47	0
1209	3884	0	0	13.6653	5.68851	-0.575307	0.817937	6336.99	1099.7	0
1209	7430	0	0	13.7778	5.62882	0.999823	-0.0187887	1884.9	1000.41	0
1212	1264	0	0	13.2597	8.73516	-0.653111	-0.757262	501.9	439.709	0
1216	5748	0	0	15.3505	9.9748	-0.158194	0.987408	5268.04	927.145	0
1226	4635	0	0	9.19638	6.13736	0.638318	0.769773	5487.22	1030.6	0
1232	5677	0	0	8.72252	6.06056	0.737474	-0.675376	1990.48	491.341	0
1236	4927	0	0	10.0192	13.0653	-0.948572	-0.31656	792.55	73.673	0
1239	7789	0	0	13.7027	13.7326	0.133787	0.99101	4921.73	1457.7	0
1240	3372	0	0	22.0755	7.41406	0.696652	0.717409	512.958	48.311	0
1258	8351	0	0	1.20548	8.78996	0.324598	-0.945852	251.915	9.26312	0
1270	1894	0	0	11.4175	13.8709	0.275809	0.961213	16848.8	1000.85	0
1278	4526	0	0	8.13253	4.75789	-0.454649	-0.890671	5961.29	1504.73	0
1289	6360	0	0	2.71708	10.76	-0.999092	0.0425955	3138.32	340.678	0
1326	5403	0	0	16.572	5.34898	-0.156941	-0.987608	1019.08	296.946	0
1330	1694	0	0	20.9792	1.59514	-0.711348	0.70284	3472.5	268.319	0
1342	4647	0	0	25.822	9.9407	0.998719	0.0505924	3159.04	415.831	0
1343	4524	0	0	23.0658	4.22347	-0.754478	-0.656326	276.582	271.944	0
1346	6825	0	0	9.23199	1.93289	0.533286	0.845935	3849.65	355.522	0
1364	7682	0	0	24.5836	3.85922	-0.758592	0.651566	1504.35	246.832	0
1365	9070	0	0	13.8139	6.18876	0.755575	0.655062	0.516745	1703.74	0
1370	7101	0	0	26.5527	2.97614	0.999941	0.0108479	2839.6	234.36	0
1378	6279	0	0	23.8204	8.2281	-0.668525	-0.74369	-6.18906	113.992	0
1390	3318	0	0	24.6938	8.26118	-0.541889	-0.84045	134.516	477.724	0
1413	6794	0	0	21.5871	9.73915	-0.48555	-0.874209	493.87	135.512	0
1444	7762	0	0	4.50182	5.6631	-0.00935381	0.999956	3518.14	531.301	0
1458	2416	0	0	26.6695	8.23872	-0.468756	0.883328	1548.74	624.152	0
1471	4730	0	0	15.3853	2.07728	0.18013	0.983643	3761.71	616.586	0
1479	5898	0	0	8.32422	7.25297	-0.977947	-0.208853	-63.5142	198.38	0
1495	4088	0	0	26.6196	4.72835	0.971094	-0.238698	3356.84	275.741	0
1503	7043	0	0	19.2823	1.65995	0.909195	-0.41637	3742.93	728.166	0
1503	7601	0	0	19.1953	1.62289	-0.330397	-0.943842	2072.56	812.712	0
1506	6723	0	0	24.9641	2.85166	-0.573388	-0.819284	1275.42	292.197	0
1532	2571	0	0	1.39576	4.05526	0.733066	0.680158	2598.56	173.707	0
1532	6689	0	0	1.29092	3.97383	-0.840385	-0.541989	2514.5	393.618	0
1532	9681	0	0	1.33432	4.07548	-0.18918	0.981942	1683.54	181.452	0
1551	4314	0	0	6.9558	7.35012	-0.901264	-0.43327	4088.41	327.765	0
1562	7458	0	0	10.0184	5.7226	0.240588	0.970627	3504.21	425.843	0
1588	4552	0	0	5.13763	4.42763	-0.376806	-0.926292	6556.5	682.837	0
1590	7370	0	0	7.3258	10.5935	-0.509222	0.860635	46.0994	645.746	0
1590	9505	0	0	7.36781	10.4589	0.0698393	-0.997558	1595.5	825.216	0
1610	9777	0	0	8.18597	9.4375	-0.884735	0.466095	1678.58	336.509	0
1616	1887	0	0	20.6438	10.4526	0.00837899	-0.999965	1016.82	2197.31	1
1621	4998	0	0	23.6721	1.79917	-0.486554	0.873651	1265.18	91.7389	0
1622	4849	0	0	11.7213	3.85914	0.629355	0.777118	3810.72	742.659	0
1622	8796	0	0	11.6526	3.75191	-0.442373	-0.896831	5678.89	676.854	0
1624	5564	0	0	2.11649	7.41755	-0.988582	0.150687	1972.26	202.046	0
1624	7468	0	0	2.21623	7.46749	0.472156	0.881515	1212.98	270.457	0
1629	7458	0	0	9.9883	5.84993	0.649737	-0.760159	3201.49	1692.44	0
1635	2395	0	0	6.48009	4.31586	-0.83353	0.552474	391.808	14.5659	0
1638	3195	0	0	1.07313	13.9813	0.208145	-0.978098	-203.324	108.017	0
1658	2079	0	0	13.7802	5.4974	-0.989409	-0.145155	626.458	1178.87	0
1658	3589	0	0	13.9093	5.50128	0.996326	-0.0856395	595.108	623.522	0
1658	7430	0	0	13.8393	5.57134	-0.081718	0.996655	6999.49	101.239	0
1662	3564	0	0	17.8978	7.17333	-0.490591	-0.87139	1551.14	674.234	0
1663	5507	0	0	23.6844	9.43777	0.938022	0.346575	1942.04	779.676	0
1666	7326	0	0	26.3198	8.8273	-0.68799	-0.72572	674.067	508.886	0
1680	5772	0	0	1.32718	7.25797	-0.429891	-0.902881	1207.73	65.02	0
1687	5705	0	0	25.6849	7.48517	0.863241	-0.504792	1697.97	234.761	0
1689	2402	0	0	21.5411	5.49081	0.98818	0.153297	615.813	48.1083	0
1690	7552	0	0	26.4928	1.77988	-0.0240964	-0.99971	630.25	122.407	0
1699	9203	0	0	4.12301	12.01	-0.486489	0.873687	387.74	28.1548	0
1711	9275	0	0	25.4172	3.07817	-0.948785	-0.315923	1428.99	195.503	0
1727	3656	0	0	2.72215	2.60535	0.177757	0.984074	2865.25	330.898	0
1733	1888	0	0	7.42139	13.6437	0.956009	-0.293338	330.338	284.982	0
1733	6516	0	0	7.3243	13.6356	-0.892888	-0.450279	3942.07	127.912	0
1750	2867	0	0	2.72408	13.468	-0.987057	0.16037	766.141	267.236	0
1755	6921	0	0	6.50696	8.82524	0.592103	0.805862	2695.06	378.846	0
1778	8918	0	0	16.1562	12.4333	0.547467	0.836828	-762.903	559.008	0
1780	3051	0	0	7.84468	9.38273	0.81454	-0.580107	-444.924	204.137	0
1790	7762	0	0	4.52237	5.79399	-0.315507	-0.948923	3931.05	271.359	0
1805	8121	0	0	18.4056	3.495	0.623775	0.781604	1028.07	167.276	0
1808	4710	0	0	24.0875	3.33805	-0.0867214	0.996233	1086.45	424.171	0
1821	7806	0	0	7.37051	9.73862	0.42589	0.904775	1553.16	3.42713	0
1833	5884	0	0	26.4976	4.83531	0.858489	0.512832	2657.13	387.432	0
1833	6832	0	0	26.3964	4.81248	-0.995498	0.0947858	3794.84	271.73	0
1847	4862	0	0	5.55658	13.9118	-0.299883	-0.953976	-11.9549	330.801	0
1849	8714	0	0	14.0291	7.54732	0.99063	-0.13657	2972.06	1392.81	0
1856	5811	0	0	14.7154	11.252	-0.931944	-0.362602	-641.41	5.35958	0
1877	8410	0	0	8.22819	2.73919	-0.926268	-0.376866	1750.41	563.784	0
1881	4191	0	0	19.4448	9.32644	0.81028	0.586043	-247.687	11.4672	0
1883	4524	0	0	22.9936	4.2442	0.288271	-0.957549	2651.14	641.393	0
1894	7362	0	0	11.379	13.9165	-0.996619	-0.082158	543.061	1288.26	0
1918	6685	0	0	2.05119	1.34887	0.951356	0.308094	1018.19	359.868	0
1932	6446	0	0	14.9964	13.6906	-0.165018	0.986291	4440.75	1606.72	0
1933	6921	0	0	6.49972	8.938	0.687062	-0.726599	-289.679	1422.46	0
1954	3918	0	0	12.7307	15.4833	0.705685	0.708526	18548.6	4847.4	0
1955	9798	0	0	4.47422	11.267	-0.761454	0.648219	275.15	766.412	0
1967	8312	0	0	1.57352	4.13012	0.313731	0.949512	1665.85	118.89	0
1986	9878	0	0	10.42	11.9695	-0.746681	-0.665183	6946.58	1676.73	0
1987	9041	0	0	6.97238	2.93377	-0.879177	-0.476496	1114.07	184.538	0
2003	8374	0	0	26.8912	2.3975	0.879213	-0.476428	1185.17	50.89	0
2012	4527	0	0	19.2406	7.24007	-0.30222	-0.953238	421.11	43.1217	0
2019	8392	0	0	2.09677	10.8459	0.457841	-0.889034	199.868	6.6908	0
2037	4341	0	0	3.97566	12.9471	-0.987737	-0.156125	598.497	18.2966	0
2050	9274	0	0	2.62346	5.76299	-0.698696	0.715419	1196	197.677	0
2055	3882	0	0	21.2471	2.5492	0.966422	0.256962	1187.79	228.706	0
2056	5154	0	0	24.8202	4.33851	0.717748	0.696303	693.09	108.699	0
2058	7573	0	0	2.14269	6.24863	-0.903905	-0.427733	3200.64	211.367	0
2058	8575	0	0	2.21073	6.35273	0.0298339	0.999555	874.652	105.157	0
2066	6735	0	0	24.227	9.59562	-0.21181	0.977311	-141.939	142.424	0
2074	2956	0	0	4.12855	2.32781	-0.843838	0.536598	635.662	48.5412	0
2081	8332	0	0	14.2525	13.5285	-0.67037	0.742027	22796	1668.67	0
2083	4628	0	0	3.66397	15.5714	-0.718576	-0.695448	193.704	131.563	0
2094	6097	0	0	22.1249	6.35428	-0.798859	-0.601518	832.378	512.444	0
2107	9165	0	0	24.5551	9.40971	0.455665	-0.890151	235.711	126.994	0
2125	4927	0	0	10.0057	13.008	-0.707027	0.707187	1697.66	1286.68	0
2133	9545	0	0	19.2454	11.6918	0.815909	0.57818	-76.3564	64.4916	0
2142	8446	0	0	3.99366	9.9899	0.448372	-0.893847	-270.837	285.537	0
2143	8932	0	0	6.30202	1.87533	0.523572	0.851982	3102.48	542.456	0
2161	5401	0	0	20.2262	3.69756	-0.403225	-0.915101	639.257	25.9188	0
2162	2715	0	0	15.1767	12.518	-0.551847	0.833945	3820.12	160.754	0
2166	8276	0	0	11.2146	4.0103	-0.961474	0.274895	748.708	76.3403	0
2174	3494	0	0	25.962	5.83462	-0.739005	-0.6737	1050.27	601.546	0
2181	6793	0	0	26.5493	7.56014	0.582662	-0.812714	246.932	124.613	0
2185	8874	0	0	22.6281	3.73804	-0.819194	-0.573517	-28.7684	141.647	0
2201	9411	0	0	9.9309	6.77953	0.795215	0.606327	1667.94	578.702	0
2231	7375	0	0	8.36916	12.4823	-0.500187	0.865917	-51.8159	1528.45	0
2234	9587	0	0	14.9424	9.51002	0.499474	0.866329	1936.37	1968.39	0
2238	6847	0	0	18.002	4.10006	-0.92351	-0.383573	1212.24	269.298	0
2247	2269	0	0	15.4035	14.2296	0.0825161	0.99659	4275.04	1281.1	0
2247	4076	0	0	15.3512	14.1964	-0.93681	0.349838	4361.57	756.53	0
2262	8149	0	0	14.835	7.67039	0.873835	0.486222	712.636	467.09	0
2282	7976	0	0	20.1189	5.73126	0.647964	0.761671	902.471	42.3085	0
2283	9521	0	0	8.4285	3.57839	-0.862965	0.505264	-134.041	86.0417	0
2286	6078	0	0	9.81716	1.27395	-0.307349	-0.951597	5536.38	886.698	0
2287	3272	0	0	25.1007	5.97989	0.783642	0.621212	2010.02	501.492	0
2293	7085	0	0	16.6077	14.8822	-0.986128	-0.165985	173.369	15.3987	0
2334	8322	0	0	12.4788	11.8664	-0.973563	0.22842	-210.437	879.426	0
2335	7407	0	0	18.0226	7.59097	0.954745	-0.297426	2529.18	1079.06	0
2341	4855	0	0	16.0626	5.48803	-0.409712	-0.912215	2351	387.958	0
2341	6586	0	0	16.1318	5.50684	0.814461	-0.580219	3475.11	630.949	0
2358	4856	0	0	14.34	4.82862	0.275954	-0.961171	6701.59	1239.04	0
2370	7637	0	0	11.5198	11.2822	-0.982037	0.188688	-1343.5	570.986	0
2408	5650	0	0	1.93596	11.9581	-0.559901	0.828559	557.321	780.811	0
2410	2429	0	0	6.97162	8.54595	0.40284	-0.915271	1258.47	738.425	0
2428	8399	0	0	8.61924	2.50668	-0.999719	-0.0237179	708.699	60.797	0
2439	5410	0	0	9.2702	8.23664	-0.348304	0.937382	5535.37	1335.94	0
2440	5718	0	0	14.2287	14.8691	-0.655055	0.755581	19372.4	1702.33	0
2442	3551	0	0	8.95466	8.08873	0.963341	0.268279	412.312	917.896	0
2444	5819	0	0	3.27646	12.0403	-0.925733	0.378178	507.525	348.571	0
2445	5360	0	0	1.37155	8.7108	0.784267	0.620424	1160.57	798.872	0
2445	8351	0	0	1.26184	8.71058	-0.786571	0.617499	1672.36	809.482	0
2453	5258	0	0	9.08214	4.01703	-0.935828	0.352456	46.8913	183.141	0
2453	5747	0	0	9.13911	3.92725	-0.0822875	-0.996609	4435.97	86.2649	0
2461	7454	0	0	13.3919	1.75772	-0.908866	-0.417089	255.909	108.549	0
2472	6586	0	0	16.2181	5.50291	-0.86549	-0.500927	24.9642	633.227	0
2482	2875	0	0	20.0879	1.46035	-0.00189053	-0.999998	3697.21	899.037	0
2495	2927	0	0	8.46111	12.7473	-0.965451	-0.260584	1728.5	1594.2	0
2495	6062	0	0	8.53083	12.8375	0.00720056	0.999974	4953.99	2606.42	0
2512	5489	0	0	26.3197	5.91533	0.0768316	0.997044	534.183	228.095	0
2524	5790	0	0	8.55099	14.7874	-0.0573379	-0.998355	233.642	395.738	0
2544	7894	0	0	4.49985	8.47736	0.73625	-0.67671	168.229	167.221	0
2546	4396	0	0	7.14688	3.11318	0.976476	0.215626	1905.46	217.135	0
2554	4684	0	0	6.38447	1.05799	-0.973439	-0.228947	2057.36	778.66	0
2557	9189	0	0	1.98468	6.66688	0.977674	0.210128	2508.49	91.6774	0
2560	9941	0	0	19.3168	11.9646	-0.964269	0.264924	1691.05	1616.73	1
2566	3114	0	0	12.8269	3.13202	-0.602353	0.79823	3460.85	290.772	0
2613	2902	0	0	5.37323	6.09278	-0.62184	-0.783144	3152.79	518.773	0
2624	9112	0	0	17.6767	3.97486	-0.313826	-0.94948	1662.23	596.09	0
2626	4274	0	0	21.6045	2.78046	0.791163	-0.611606	4780.19	543.144	0
2632	3620	0	0	18.8087	12.6749	-0.957913	0.287059	1033.16	380.403	0
2658	6698	0	0	6.59016	14.3935	0.126775	0.991932	-163.457	226.547	0
2665	8144	0	0	23.3935	7.30317	-0.852804	-0.522231	712.105	123.33	0
2669	7140	0	0	7.59215	2.50215	0.0360569	-0.99935	2789.86	30.5422	0
2695	9050	0	0	20.39	6.56508	-0.985464	0.169882	3151.29	650.614	0
2722	4353	0	0	10.4094	8.88377	0.900122	0.435638	1716.48	2022.61	0
2732	4743	0	0	9.61785	11.8646	-0.522061	0.852908	4145.49	5671.81	0
2748	4216	0	0	2.80595	14.3759	-0.749015	-0.662553	168.746	342.758	0
2750	8226	0	0	9.24654	4.7996	0.939356	0.342943	1221.4	345.293	0
2752	5653	0	0	2.9295	12.3653	0.981603	-0.190933	1229.92	352.43	0
2756	7579	0	0	16.8521	2.07383	-0.0620859	-0.998071	3198.31	645.982	0
2806	9107	0	0	4.04914	2.00707	0.422765	-0.906239	599.616	178.289	0
2812	9140	0	0	1.31516	13.0439	0.440874	0.897569	447.684	521.433	0
2819	2973	0	0	22.3446	3.63375	0.395254	-0.918572	1055.62	207.726	0
2819	3850	0	0	22.3565	3.76381	0.555326	0.831633	215	107.387	0
2823	4062	0	0	19.3852	3.91337	0.202857	-0.979208	2882.52	268.389	0
2824	4937	0	0	19.8579	11.4373	-0.896029	0.443995	2300.02	301.845	0
2825	8239	0	0	16.9196	4.56395	0.424847	0.905265	2952.39	739.819	0
2837	4860	0	0	16.0523	9.06343	0.363495	0.931596	5741.23	1851.47	0
2838	7243	0	0	24.129	1.34514	0.858022	-0.513612	2456.45	239.525	0
2859	4341	0	0	3.89342	12.8732	0.262831	0.964842	-206.111	296.83	0
2860	6515	0	0	7.93733	5.18213	-0.990163	0.139918	488.696	446.719	0
2863	8489	0	0	21.5603	10.2784	-0.998662	-0.0517177	267.934	257.245	0
2867	6896	0	0	2.62425	13.5427	-0.433925	0.900949	-20.1457	0.309907	0
2867	7265	0	0	2.68847	13.5409	0.479546	0.877517	56.426	275.316	0
2879	5515	0	0	9.24824	5.06035	0.506333	0.862338	5143.57	699.425	0
2887	7253	0	0	20.7422	5.03858	-0.904071	-0.427381	750.359	482.013	0
2895	6869	0	0	9.30559	12.001	-0.969964	-0.243247	776.744	1178.46	0
2911	7609	0	0	14.2646	2.54452	-0.991279	0.131778	426.223	61.3367	0
2912	3217	0	0	18.6953	6.27992	0.265589	0.964086	1672.51	347.694	0
2923	6084	0	0	13.2126	13.7074	-0.0629296	-0.998018	7632.04	1693.81	0
2933	7076	0	0	19.4161	1.77797	-0.196462	0.980511	1642.99	304.378	0
2944	6941	0	0	17.9101	8.69638	-0.454517	0.890738	5509.46	800.133	0
2951	6666	0	0	8.52348	15.8124	-0.0842758	0.996442	-24.0403	70.4373	0
2961	7942	0	0	20.9799	1.07842	0.980288	-0.197572	1299.96	233.088	0
2996	7186	0	0	13.1493	3.47939	-0.457994	-0.888955	4508.57	1065.19	0
3001	4260	0	0	9.059	7.99924	-0.924062	-0.382243	1526.07	882.614	0
3030	4955	0	0	18.537	8.09279	0.420077	-0.907488	5714.26	970.336	0
3030	7525	0	0	18.523	8.23017	0.227154	0.973859	488.149	252.875	0
3035	7913	0	0	20.8353	7.43216	0.490683	-0.871338	4819.72	1193.54	0
3051	4428	0	0	7.90228	9.41178	0.00180452	0.999998	2850.74	1162.73	0
3057	6546	0	0	12.6342	8.6735	0.419968	0.907539	7152.46	1947.03	0
3070	6553	0	0	1.73042	4.82599	0.641068	-0.767484	540.338	98.9277	0
3074	4406	0	0	4.514	5.34954	-0.992951	0.118524	274.819	542.677	0
3110	5235	0	0	13.1629	14.8087	-0.789467	-0.613793	-3407.63	128.711	0
3117	7992	0	0	25.3656	8.98878	-0.853237	-0.521523	3717.61	929.866	0
3134	8433	0	0	15.2261	9.53744	0.860057	0.510198	349.322	1209.1	0
3142	8613	0	0	12.907	10.9835	-0.68664	0.726997	5172.91	2339.67	0
3169	3977	0	0	11.7226	13.0416	0.310001	-0.950736	14830.7	4308.71	0
3170	5111	0	0	23.458	5.28744	0.965014	0.262197	648.203	264.922	0
3170	5562	0	0	23.3142	5.26241	-0.99686	-0.0791818	1084.01	431.908	0
3176	7219	0	0	1.74066	12.5034	0.842615	0.538516	1388.52	565.859	0
3185	5120	0	0	10.514	1.74287	0.774348	-0.63276	2958.62	497.086	0
3191	9220	0	0	3.22354	4.83343	0.407319	-0.913286	370.509	6.7376	0
3195	3827	0	0	1.1363	13.9581	0.789911	0.613221	951.809	300.389	0
3220	3292	0	0	11.6063	7.29311	0.998755	0.0498921	787.001	80.6221	0
3229	8420	0	0	12.82	15.014	0.775324	-0.631564	1691.46	402.958	0
3231	3330	0	0	13.8787	14.0303	-0.0246989	0.999695	-4302.26	27170.2	1
3252	6987	0	0	22.4835	5.19878	-0.918736	0.394873	2674.56	263.03	0
3260	4783	0	0	15.6805	10.6334	0.252333	-0.96764	6920.54	1152.19	0
3261	8554	0	0	17.6405	8.43122	0.977138	-0.212604	1101.56	275.018	0
3269	7990	0	0	7.22569	3.74725	0.429379	0.903125	2567.73	107.511	0
3293	8494	0	0	20.2692	7.99076	0.745288	-0.666743	1718.41	201.483	0
3313	9340	0	0	9.38109	7.57086	0.547895	0.836547	388.546	249.072	0
3328	4871	0	0	4.80868	12.8087	-0.831664	-0.55528	2082.88	552.908	0
3329	4529	0	0	1.60879	9.53917	0.059001	-0.998258	533.641	109.426	0
3331	8062	0	0	14.0272	6.48348	0.0877274	-0.996145	8614.45	491.731	0
3340	6842	0	0	8.01168	8.56353	-0.125817	-0.992053	1937.81	324.736	0
3372	4895	0	0	22.1981	7.45588	0.989667	-0.143384	4361.31	397.409	0
3384	9926	0	0	26.9608	4.20372	0.262413	0.964956	547.79	130.13	0
3392	7539	0	0	16.7264	13.3017	0.48732	-0.873224	4749.61	1981.41	0
3401	4436	0	0	23.2372	9.24954	0.871157	-0.491005	3346.44	999.259	0
3416	3827	0	0	1.2342	13.9892	-0.99902	0.0442621	888.138	134.903	0
3433	4566	0	0	14.8629	12.907	0.505901	-0.862591	3351.08	184.115	0
3452	4542	0	0	19.6311	12.1092	-0.996824	0.079635	1005.97	436.905	1
3473	5905	0	0	19.55	3.0816	-0.431746	0.901995	3154.29	29.5519	0
3486	8146	0	0	9.69919	5.19997	-0.599068	-0.800698	6984.86	2223.52	0
3507	8760	0	0	12.1943	8.05179	0.298135	-0.954524	7658.08	1309.38	0
3510	7168	0	0	15.6687	8.95925	0.79109	0.6117	816.437	151.45	0
3522	7836	0	0	26.843	8.172	0.846181	0.532896	2978.98	935.561	0
3523	7121	0	0	12.8981	2.38986	0.299682	-0.954039	4209.48	523.936	0
3523	8076	0	0	12.9204	2.51391	0.6128	0.790238	2418.06	833.199	0
3545	7991	0	0	16.9277	1.29766	0.993616	-0.112814	1402.15	487.556	0
3551	4260	0	0	9.00599	8.04198	-0.181918	-0.983314	6293.61	763.399	0
3555	6791	0	0	19.2883	3.5871	0.932956	0.359991	730.216	216.655	0
3558	8122	0	0	9.99873	2.64008	-0.424966	-0.905209	5280.14	1009.7	0
3561	5624	0	0	5.54651	2.76018	-0.827388	0.56163	577.371	173.848	0
3565	5221	0	0	16.6896	10.2707	0.910518	-0.413469	3271.85	565.447	0
3565	7798	0	0	16.6441	10.3707	0.284239	0.958754	101.004	1270.63	0
3566	3795	0	0	12.4225	2.49095	-0.936081	0.351785	2113.27	1431.22	0
3571	5861	0	0	15.5932	7.45953	-0.918837	-0.394638	79.7501	663.009	0
3579	6662	0	0	2.99494	9.14984	-0.88371	0.468034	381.387	49.3324	0
3594	5085	0	0	4.30276	5.39406	0.935428	0.353518	4359.56	775.223	0
3602	8522	0	0	9.98839	1.65114	-0.670152	0.742224	3624.94	809.592	0
3612	8113	0	0	12.2487	10.1243	0.271296	-0.962496	9916.62	331.755	0
3615	8914	0	0	7.16147	2.20071	-0.974391	0.224861	482.247	237.724	0
3622	7847	0	0	15.8722	13.193	0.958187	-0.286142	6147.77	1199.06	0
3622	8892	0	0	15.7824	13.2866	-0.24814	0.968724	3579.46	2846.33	0
3642	9665	0	0	15.1996	11.9231	-0.968133	0.250438	-720.046	107.566	0
3671	4701	0	0	2.55855	12.7964	0.352058	-0.935978	-49.259	152.558	0
3697	9931	0	0	15.5951	15.3435	-0.941438	0.337187	1081.94	331.299	0
3701	7117	0	0	17.7818	5.71779	-0.861816	0.507222	3711	561.754	0
3717	6774	0	0	7.25655	8.67457	-0.998232	-0.0594462	-43.2997	202.186	0
3752	9001	0	0	19.9591	6.93399	0.318883	-0.947794	2918.87	415.64	0
3758	3909	0	0	5.60409	12.473	0.796098	-0.605168	82.0713	23.3291	0
3759	8438	0	0	8.75038	5.2115	-0.415057	0.909795	584.195	229.022	0
3765	7619	0	0	2.62328	7.00643	-0.91161	-0.411057	2676	150.832	0
3775	9264	0	0	21.2105	4.93801	0.721079	0.692853	830.119	113.339	0
3786	6608	0	0	13.9492	12.4244	0.00469746	0.999989	5453.66	1639.37	0
3797	8045	0	0	6.11341	3.32985	-0.997631	-0.0687896	186.784	69.2583	0
3814	9316	0	0	16.0674	5.76024	-0.928428	0.371512	1284.42	75.714	0
3823	7799	0	0	18.1835	8.36692	0.447029	0.894519	-206.596	147.949	0
3829	8077	0	0	16.4485	14.912	-0.284871	-0.958566	157.429	76.773	0
3839	4572	0	0	9.87296	12.1962	-0.671853	-0.740684	8580.75	2459.23	0
3850	8176	0	0	22.4631	3.8135	0.994032	-0.109086	723.569	398.243	0
3852	5590	0	0	9.37118	6.41828	0.661674	0.749792	1273.84	155.991	0
3852	6461	0	0	9.38894	6.35757	0.957556	-0.288247	-605.449	509.785	0
3853	9303	0	0	9.9174	8.26114	0.98134	-0.192278	426.899	320.014	0
3865	7816	0	0	2.64434	6.02968	-0.69824	0.715864	412.684	254.441	0
3900	4349	0	0	17.0864	2.98273	0.646082	-0.763268	4799.58	416.098	0
3900	6027	0	0	17.0217	3.08474	-0.415061	0.909794	5328.52	278.009	0
3919	8476	0	0	16.3318	3.60213	0.701993	-0.712183	2040.27	13.0443	0
3941	8036	0	0	26.5592	2.49209	-0.869593	0.493769	1854.96	229.949	0
3947	6778	0	0	8.21356	10.1525	-0.381105	0.924532	3924.01	985.588	0
3954	9520	0	0	14.4449	12.128	-0.304369	-0.952554	5413.58	1357.88	0
3964	6673	0	0	16.3508	4.43415	-0.765795	0.643085	4078.56	1114.31	0
4000	4343	0	0	6.61887	13.4093	0.602623	-0.798026	171.676	422.42	0
4023	5811	0	0	14.6022	11.2391	0.989371	-0.145414	936.662	2195.34	0
4025	4416	0	0	2.56834	7.59121	0.988563	-0.150811	3155.78	499.923	0
4050	5308	0	0	8.2365	13.0705	0.545496	0.838113	3631.26	558.062	0
4059	5372	0	0	13.4791	7.06324	0.999134	-0.0415978	-603.129	325.824	0
4059	9900	0	0	13.3354	7.03711	-0.919913	-0.392123	974.822	31.7631	0
4062	8643	0	0	19.3447	3.82798	-0.886345	-0.463025	412.857	458.897	0
4062	8815	0	0	19.3957	3.79626	-0.0245374	-0.999699	2625.78	708.514	0
4065	8080	0	0	17.2524	14.227	-0.657459	0.75349	1598.09	116.016	0
4076	7358	0	0	15.2958	14.2655	-0.138836	0.990315	1993.85	859.293	0
4078	4365	0	0	6.03779	1.29147	0.840285	-0.542144	751.354	158.928	0
4084	6241	0	0	1.6697	6.54163	0.53693	-0.843627	788.076	80.0802	0
4103	8660	0	0	6.43479	2.83474	-0.0746632	0.997209	2585.8	455.015	0
4103	9982	0	0	6.49094	2.80579	0.855278	0.51817	2805.15	332.507	0
4152	7731	0	0	11.3755	10.5858	-0.995827	-0.0912578	57.9408	2737.37	0
4152	7808	0	0	11.4763	10.5416	0.604788	-0.796386	8015.95	4535.9	0
4160	4603	0	0	23.2504	3.2668	-0.0352952	-0.999377	1053.91	160.242	0
4171	8821	0	0	21.8755	9.25351	0.998935	0.0461408	5027.17	809.465	0
4196	5417	0	0	9.58226	5.65605	-0.454474	0.89076	2705.4	794.239	0
4203	6189	0	0	19.2644	1.40197	0.929601	-0.368566	1097.52	35.8504	0
4240	4946	0	0	26.0504	4.96609	-0.445733	-0.895166	-138.679	153.414	0
4259	7215	0	0	5.31478	14.0622	0.805122	-0.59311	57.3413	302.252	0
4260	8008	0	0	8.99591	7.9008	0.0403928	-0.999184	5991.96	886.154	0
4290	9752	0	0	26.3005	9.31603	0.793614	0.608422	747.617	410.458	0
4298	5749	0	0	24.0313	2.64558	-0.577143	0.816643	827.777	100.75	0
4360	9832	0	0	4.77237	13.1153	-0.68769	-0.726004	664.762	781.814	0
4369	8198	0	0	11.3908	10.1624	-0.229823	-0.973232	13917.4	25.9079	0
4437	8397	0	0	19.866	2.16955	-0.951078	0.30895	414.152	164.521	0
4452	7754	0	0	18.2959	9.81187	0.766788	0.641901	1447.95	621.063	0
4527	4528	0	0	19.2865	7.19791	0.924339	0.381572	217.921	64.912	0
4527	9230	0	0	19.2268	7.09652	0.115306	-0.99333	1480.97	670.174	0
4528	4715	0	0	19.3352	7.16207	-0.0931367	-0.995653	1535.76	305.453	0
4542	5533	0	0	19.5888	12.058	0.265682	-0.964061	1241.49	926.309	1
4554	8395	0	0	9.4601	5.05221	0.453437	-0.891288	1656.71	395.987	0
4565	6256	0	0	8.41643	3.69784	-0.944555	0.328353	1729.04	329.433	0
4565	9003	0	0	8.4617	3.73918	-0.246141	0.969234	5851.24	727.201	0
4565	9521	0	0	8.42525	3.63857	-0.809278	-0.587427	4410.51	956.15	0
4605	8528	0	0	7.99439	3.04357	0.217623	0.976033	7852.86	238.291	0
4628	7462	0	0	3.66024	15.4839	0.656552	-0.754281	261.634	95.2664	0
4630	8691	0	0	10.277	4.20411	-0.958454	-0.285246	-291.23	285.451	0
4635	5768	0	0	9.26031	6.12389	0.270835	-0.962626	4985.23	110.744	0
4655	7684	0	0	21.1806	3.33026	0.730766	0.682628	-277.438	6.87899	0
4668	8745	0	0	2.32823	13.0623	-0.196545	-0.980495	43.0843	482.092	0
4684	6477	0	0	6.31947	1.10935	0.0002651	1	5070.2	685.467	0
4693	9252	0	0	8.56837	4.90711	0.650289	0.759687	4765.83	197.382	0
4705	6235	0	0	23.0677	1.8562	-0.973474	0.228796	2120.02	415.69	0
4710	8642	0	0	24.121	3.44327	0.647168	0.762347	843.146	251.493	0
4712	9529	0	0	14.835	12.1261	0.880882	0.473337	-976.667	1768.31	0
4727	7755	0	0	24.7337	6.757	0.983038	0.1834	3272.06	325.214	0
4732	5547	0	0	13.4345	2.83759	-0.983856	0.178963	758.77	754.068	0
4739	9726	0	0	8.9701	8.92858	-0.033812	0.999428	10762.1	1646.88	0
4747	8082	0	0	1.2084	7.8068	-0.99969	-0.0248974	3114.33	229.486	0
4755	7532	0	0	13.5193	9.84628	-0.94934	-0.314251	-44.8837	318.527	0
4761	8682	0	0	8.51068	4.08406	0.841095	0.540887	2791.39	1411.73	0
4807	5339	0	0	26.2531	5.32461	0.604697	-0.796456	742.386	477.564	0
4820	6660	0	0	7.71958	7.57166	-0.569469	0.822013	-708.783	281.145	0
4841	6576	0	0	8.89232	6.0288	0.113692	-0.993516	1931.56	59.016	0
4851	5409	0	0	2.35933	4.32531	-0.942913	-0.33304	2509.75	154.058	0
4861	9443	0	0	18.0712	5.80345	0.854881	-0.518824	4935.94	1200.91	0
4862	6636	0	0	5.47148	13.8221	-0.937479	-0.348041	2412.25	556.022	0
4864	7197	0	0	2.09859	3.2981	-0.883721	0.468014	3137.27	290.182	0
4888	7309	0	0	17.3363	8.08189	-0.0116014	0.999933	2248.06	214.49	0
4889	8333	0	0	19.4992	7.99709	-0.829097	0.559105	5548.66	6.39613	0
4895	7161	0	0	22.2656	7.37365	-0.0505704	-0.99872	547.276	238.901	0
4946	9739	0	0	26.0107	4.85884	-0.24459	-0.969627	5.29684	186.262	0
4956	7706	0	0	3.37632	10.2455	-0.30489	-0.952387	789.365	84.7018	0
5043	9443	0	0	18.1311	5.83108	-0.163623	-0.986523	2521.12	702.023	0
5076	9225	0	0	9.55262	3.98917	-0.882063	0.471132	157.787	194.862	0
5121	8731	0	0	12.4612	3.43099	-0.996475	-0.0838942	-53.0833	531.373	0
5134	7867	0	0	1.33499	1.30015	0.68896	0.7248	1278.43	122.726	0
5176	7507	0	0	7.68404	1.70542	-0.54622	-0.837642	4865.96	702.593	0
5213	5505	0	0	17.7739	12.9432	0.418542	-0.908197	1330.43	214.8	0
5219	5909	0	0	18.4559	12.4131	0.788281	0.615316	-263.58	472.641	0
5234	5804	0	0	12.3002	4.74721	0.997276	0.0737548	-292.635	488.599	0
5258	7827	0	0	8.98321	4.02022	-0.956604	-0.291391	-43.8259	387.649	0
5301	9447	0	0	18.9016	11.7819	0.572871	0.819645	4072.84	6986.61	1
5316	6308	0	0	6.03328	14.722	-0.94494	-0.327243	2479.4	4.92353	0
5327	6625	0	0	17.0314	1.55565	0.909628	0.415424	1977.9	40.6428	0
5341	8337	0	0	21.9862	5.93432	-0.551854	-0.833941	228.275	190.081	0
5343	6612	0	0	11.1162	1.17506	0.832994	0.553282	885.894	215.44	0
5357	7458	0	0	10.1091	5.80324	-0.992092	-0.125509	1825.8	521.585	0
5357	9452	0	0	10.2235	5.85588	0.740801	0.671725	2079.61	1210.09	0
5365	8522	0	0	9.88347	1.75334	0.759532	-0.65047	2620.21	476.073	0
5370	8819	0	0	10.7066	6.49796	-0.352671	-0.935747	8249.25	934.512	0
5384	6086	0	0	26.7437	7.47225	0.369937	-0.929057	-69.7532	121.337	0
5387	6228	0	0	3.00573	10.8427	0.00591675	-0.999982	84.6698	420.387	0
5387	8636	0	0	3.06631	10.9255	0.955944	0.293548	2949.8	67.2593	0
5399	6414	0	0	20.3535	1.43722	-0.430029	-0.902815	-127.799	265.362	0
5428	5442	0	0	12.1324	3.82477	-0.95556	-0.294798	907.764	131.457	0
5429	8318	0	0	6.79136	4.49139	0.760108	0.649797	3443.09	791.515	0
5432	9178	0	0	25.9187	2.34687	-0.353817	-0.935315	588.819	111.744	0
5433	8413	0	0	5.52692	9.00493	0.741441	-0.671018	693.119	194.168	0
5499	8333	0	0	19.5034	8.06386	-0.889305	-0.457315	1608.44	1059.89	0
5500	7783	0	0	6.56792	6.53455	-0.707679	0.706534	1211.71	375.851	0
5500	8488	0	0	6.54844	6.47386	-0.986304	-0.164938	-40.6427	158.179	0
5506	5932	0	0	22.8615	8.21221	0.744108	0.668059	308.456	249.606	0
5546	7659	0	0	13.821	10.5273	0.144095	-0.989564	2811.13	434.41	0
5575	6115	0	0	1.32817	9.46547	0.735496	-0.677529	1089.39	490.694	0
5591	9595	0	0	14.3914	1.33666	-0.86651	0.499159	3699.83	980.841	0
5593	7415	0	0	21.1425	9.8058	-0.419098	0.907941	1531.36	676.277	0
5609	7410	0	0	2.50874	7.06461	0.778206	0.628009	2263.8	130.675	0
5631	8876	0	0	20.8472	2.70707	-0.622758	-0.782415	20.1494	344.147	0
5649	6904	0	0	11.8427	14.5516	-0.980711	-0.195463	179.182	98.6289	0
5669	6389	0	0	14.7344	11.0169	0.987978	0.154596	-1139.83	600.328	0
5673	8713	0	0	21.568	9.27776	-0.6199	-0.784681	918.885	821.594	0
5677	6576	0	0	8.84868	5.99156	0.96616	-0.257942	-340.62	779.165	0
5683	8935	0	0	5.94982	12.4705	0.99375	0.111629	2781.47	667.666	0
5691	8854	0	0	13.681	6.60135	0.108335	-0.994114	6366.13	172.339	0
5700	9133	0	0	12.407	7.21959	0.355371	-0.934725	10294.6	750.906	0
5724	6600	0	0	5.37128	11.3825	0.940891	-0.338709	1783.56	1230.97	0
5725	8571	0	0	16.7277	3.86203	-0.710335	-0.703864	1455.62	264.468	0
5765	7610	0	0	2.06594	4.63669	-0.886369	0.462979	2279.43	493.139	0
5787	9164	0	0	19.772	6.77892	0.031252	0.999512	1759.83	611.38	0
5807	7939	0	0	25.3477	2.26279	-0.14587	-0.989304	905.622	118.264	0
5822	8041	0	0	9.94337	9.11166	0.91003	0.414542	667.125	947.812	0
5823	6153	0	0	7.37112	6.97666	-0.975387	-0.220499	2623.37	926.635	0
5823	9056	0	0	7.50026	7.0023	0.985628	0.168929	1962.09	689.685	0
5833	8044	0	0	3.45069	9.09586	-0.269707	-0.962942	1466.95	477.781	0
5833	8917	0	0	3.5121	9.1118	0.705318	-0.708891	581.493	16.6948	0
5841	7344	0	0	5.49572	7.6447	-0.996809	-0.0798294	4858.39	276.438	0
5854	6815	0	0	16.1672	9.77666	-0.759218	0.650837	6480.24	643.056	0
5895	9529	0	0	14.9574	12.1941	-0.867452	-0.497522	-1001.13	609.203	0
5900	9436	0	0	25.1064	4.67006	-0.865253	-0.501336	1780.33	536.219	0
5904	9696	0	0	24.3449	5.22138	-0.0541092	-0.998535	44.7105	190.844	0
5905	6850	0	0	19.5906	3.13609	0.988278	-0.152665	461.017	62.5079	0
5908	9791	0	0	2.41674	12.3334	0.230375	-0.973102	-209.379	107.803	0
5910	6383	0	0	5.68525	6.94157	-0.439345	0.898319	2015.69	530.604	0
5921	6384	0	0	10.4796	4.58824	0.925733	-0.378179	1958.77	1797.28	0
5921	8587	0	0	10.4056	4.66824	-0.303635	0.952788	5140.6	1070.49	0
5927	8084	0	0	15.545	8.38152	-0.917892	-0.39683	267.272	868.118	0
5957	8948	0	0	2.16996	7.82774	0.215715	0.976456	2416.4	610.815	0
6015	7414	0	0	6.79919	10.7785	-0.195691	0.980666	1538.19	1750.01	0
6016	6591	0	0	19.6054	3.63287	0.482681	0.875796	-49.3172	47.2655	0
6020	8360	0	0	15.2171	6.54176	0.87412	-0.48571	2811.36	315.487	0
6036	7609	0	0	14.1206	2.54466	0.991521	0.129949	827.883	49.0901	0
6044	8061	0	0	21.9299	2.23979	-0.743132	-0.669144	-5.90636	75.0525	0
6068	9053	0	0	13.6167	3.56478	0.410157	-0.912015	5967.13	476.668	0
6070	7976	0	0	20.1773	5.72092	-0.344809	0.938673	3767.91	478.779	0
6095	7766	0	0	8.205	7.50425	0.242775	0.970083	6914.98	832.041	0
6103	8752	0	0	7.25839	1.35781	-0.970675	0.240395	440.101	162.114	0
6119	8755	0	0	20.5222	6.44419	0.687579	0.72611	504.01	335.816	0
6149	6721	0	0	7.98768	9.74731	-0.354512	0.935051	3624.75	2487.98	0
6153	7686	0	0	7.27599	6.89045	-0.313786	-0.949494	7819.58	368.195	0
6170	8395	0	0	9.4421	4.93587	0.702859	0.711329	4171.01	337.863	0
6174	6490	0	0	6.04023	2.79612	0.391127	-0.920337	2021.66	225.068	0
6182	6500	0	0	18.2236	6.35868	0.0248027	0.999692	828.34	145.336	0
6190	9662	0	0	10.4456	15.531	-0.133078	0.991106	12446.4	1673.97	0
6203	6582	0	0	26.6774	8.4387	0.69395	-0.720023	2222.74	1006.89	0
6214	6837	0	0	12.3414	9.88491	0.980501	-0.196513	-468.178	1163.43	0
6237	6815	0	0	16.0574	9.86485	0.798988	-0.601347	4013.08	808.645	0
6279	9341	0	0	23.8284	8.12587	0.777816	-0.628492	1650.93	519.458	0
6292	7887	0	0	19.4273	3.04738	-0.47041	0.882448	4453.87	630.179	0
6302	8598	0	0	1.88813	15.7681	0.302824	0.953046	-83.7286	27.6448	0
6316	6342	0	0	14.6656	4.13843	0.981411	-0.191918	1910.68	381.761	0
6321	8320	0	0	5.06899	7.89474	0.491656	-0.870789	-111.763	54.6526	0
6408	9418	0	0	15.7204	14.5121	0.0451762	-0.998979	1958.69	1626.87	1
6408	9634	0	0	15.6524	14.559	-0.949367	-0.31417	-6490.83	5151.76	1
6424	8661	0	0	4.65289	5.92802	0.998811	0.0487559	1878.09	468.348	0
6431	9437	0	0	21.7062	4.35197	-0.494402	-0.869234	1078.89	55.4196	0
6439	7966	0	0	24.766	2.84609	0.388034	-0.921645	338.394	182.542	0
6450	8714	0	0	14.1408	7.59908	-0.535427	-0.844582	4213.21	749.188	0
6467	7989	0	0	23.2697	8.65845	-0.917291	-0.398218	1183.5	573.541	0
6476	7728	0	0	7.14312	9.79725	0.259012	0.965874	5749.86	755.868	0
6495	8754	0	0	14.144	14.2333	0.998529	-0.0542183	596.422	105.967	0
6501	7007	0	0	8.88364	5.28503	0.85484	0.518891	3257.6	846.953	0
6534	8655	0	0	11.774	6.9179	-0.217865	-0.975979	5002.78	1100.21	0
6626	9548	0	0	1.06098	13.8141	-0.943872	0.330312	1449.75	253.449	0
6651	9937	0	0	14.3937	14.4995	-0.676247	-0.736675	-2187.98	1129.37	0
6694	6746	0	0	15.8675	8.6544	0.50301	0.86428	3364.66	1364.19	0
6745	7167	0	0	15.5128	5.00236	-0.391519	-0.92017	4128.47	641.065	0
6758	8408	0	0	5.20916	6.5046	-0.595744	-0.803175	2896.48	159.712	0
6844	7163	0	0	19.4973	2.36585	0.808196	-0.588914	4159.81	538.484	0
6850	9237	0	0	19.6329	3.18452	-0.28962	0.957142	5036.55	217.849	0
6898	7061	0	0	5.95721	2.55904	-0.701654	0.712518	1815.98	289.888	0
6898	9057	0	0	6.01721	2.4378	0.140088	-0.990139	3754.86	349.778	0
6936	8842	0	0	3.41745	14.0396	-0.975323	0.220783	613.125	260.031	0
6947	9296	0	0	9.34429	2.72975	-0.298153	-0.954518	7040.3	1332.24	0
6947	9539	0	0	9.29581	2.77848	-0.958135	-0.286315	387.022	242.525	0
6969	8216	0	0	12.1657	11.5899	-0.651574	-0.758585	36.6344	1085.75	0
6982	8590	0	0	17.1231	4.19311	0.332658	0.943047	2634.03	817.387	0
7018	9499	0	0	26.493	9.28309	-0.942479	0.334265	2838.83	919.303	0
7018	9771	0	0	26.5907	9.20411	0.524728	-0.85127	50.4314	428.482	0
7068	7727	0	0	10.9207	13.9985	0.994945	0.100421	1988.83	850.764	0
7134	8429	0	0	3.31938	15.8342	-0.647025	-0.762469	164.177	128.762	0
7143	7778	0	0	7.09547	13.2911	0.994795	-0.101898	2596.72	893.028	0
7145	9189	0	0	2.06542	6.71828	-0.604604	-0.796526	1331.19	157.269	0
7228	9906	0	0	25.9862	1.80125	-0.469113	-0.883138	210.503	73.4022	0
7268	7754	0	0	18.294	9.89475	0.794531	-0.607224	3805.57	1848.16	1
7284	7375	0	0	8.37432	12.5857	-0.588468	-0.808521	7972.7	1444.01	0
7309	8329	0	0	17.2849	8.1733	-0.849219	0.528042	4072.48	845.988	0
7336	8125	0	0	23.0357	7.86151	0.381981	-0.92417	1625.55	482.439	0
7365	8715	0	0	23.3758	7.71454	0.885216	-0.465181	1582.87	125.953	0
7365	9656	0	0	23.376	7.77902	0.885542	0.464559	-23.1495	119.343	0
7373	9334	0	0	18.9511	6.87052	0.981525	-0.191333	798.951	349.438	0
7386	9618	0	0	6.59207	2.37541	-0.238858	-0.971054	2805.05	282.596	0
7401	8492	0	0	4.27692	11.6805	-0.348994	0.937125	-31.0076	12.7298	0
7405	7423	0	0	1.98313	4.33237	0.213378	0.97697	2442.81	72.3296	0
7414	7536	0	0	6.84615	10.8596	0.94891	0.315546	6620.37	1744.68	0
7423	9161	0	0	2.04949	4.35329	0.735575	-0.677444	1997.88	345.312	0
7474	8125	0	0	23.0018	7.7944	0.97048	0.241182	1114.4	700.604	0
7553	9382	0	0	5.01557	11.47	0.612451	0.790508	3145.62	358.293	0
7558	7975	0	0	8.89419	13.6401	-0.769498	0.638649	-595.916	157.197	0
7668	9714	0	0	2.65189	4.117	0.99737	-0.0724782	1473.42	270.457	0
7685	7911	0	0	3.1827	13.1483	-0.845014	0.534745	1191.81	580.509	0
7715	9512	0	0	13.5161	6.30389	0.0903659	-0.995909	6926.83	457.637	0
7762	9583	0	0	4.44043	5.7013	-0.902595	-0.43049	1033.05	224.582	0
7819	9568	0	0	17.4821	13.0309	0.928647	0.370964	1151.01	885.74	0
7850	9601	0	0	14.2122	14.6419	-0.817357	-0.576132	-1481.92	833.951	0
7866	8540	0	0	14.2313	5.46236	-0.259423	-0.965764	2641.4	1129.79	0
7902	9889	0	0	16.5536	8.67183	0.713807	-0.700343	4988.54	227.786	0
7922	8838	0	0	15.4066	12.1275	-0.622747	-0.782423	-418.926	633.703	0
7923	8558	0	0	12.3949	8.39556	-0.261374	0.965238	2573.25	325.778	0
8064	8697	0	0	17.8071	4.97757	0.394963	-0.918697	5955.84	443.716	0
8134	9451	0	0	22.4077	7.24654	-0.907847	-0.419301	1985.34	679.563	0
8163	8354	0	0	13.6711	2.87019	0.642257	0.766489	2432.22	289.816	0
8195	9080	0	0	3.77506	3.14386	-0.424586	0.905388	813.685	155.864	0
8197	8838	0	0	15.3527	11.9996	0.123943	0.992289	121.196	1016.66	0
8212	9992	0	0	2.86971	8.01672	0.57844	-0.815725	191.084	120.058	0
8240	9431	0	0	2.17171	2.45475	-0.0348818	-0.999391	1500.38	74.5515	0
8286	9036	0	0	5.24576	5.71058	0.995167	0.0981977	3288.44	122.713	0
8289	8844	0	0	24.9862	4.2429	-0.278938	0.960309	55.9521	25.1504	0
8301	9658	0	0	23.1492	2.42417	0.984397	-0.175961	608.439	82.717	0
8354	8986	0	0	13.686	2.98104	-0.419386	0.907808	5060.74	66.7662	0
8355	9367	0	0	12.9882	8.5536	-0.578853	-0.815432	883.014	796.719	0
8399	9207	0	0	8.48503	2.47787	-0.921177	-0.389144	3102.47	338.242	0
8426	9671	0	0	16.0549	11.0704	0.444135	0.89596	-7330.74	8806.16	1
8427	8624	0	0	10.8888	9.45108	-0.937092	0.349082	242.76	528.814	0
8474	8773	0	0	5.45813	15.2494	-0.973453	-0.228887	477.701	14.6872	0
8488	9347	0	0	6.45448	6.49407	-0.831161	0.556032	243.359	21.7388	0
8522	8974	0	0	9.97354	1.77056	0.46707	0.88422	2955.23	1106.64	0
8542	9165	0	0	24.6604	9.35197	-0.99548	-0.0949719	2849.88	212.215	0
8544	8763	0	0	1.62474	12.0065	0.998969	0.0453997	2147.84	290.831	0
8570	9254	0	0	15.5911	1.23216	-0.646348	0.763043	3999.53	379.918	0
8571	9023	0	0	16.7123	3.74653	0.503375	-0.864068	6253.08	75.5295	0
8573	9819	0	0	7.40806	5.20234	0.925037	-0.379877	87.559	274.479	0
8660	9982	0	0	6.49174	2.8686	0.840879	-0.541224	1142.93	169.315	0
8670	8717	0	0	26.4614	3.13021	0.507842	-0.86145	896.257	212.675	0
8729	9903	0	0	7.72613	11.6195	0.936342	-0.351089	-38.2014	1579.34	0
8730	9572	0	0	11.1512	12.582	0.572342	0.820015	8018.86	2114.47	0
8788	9825	0	0	21.1293	8.1499	0.842686	-0.538405	4141.43	515.822	0
8796	9417	0	0	11.688	3.70287	0.99184	0.12749	82.795	374.353	0
8841	9213	0	0	5.8041	1.098	0.190997	0.981591	4638.62	594.494	0
8936	9023	0	0	16.8096	3.6921	-0.999771	-0.0214223	1128.01	51.3106	0
9000	9297	0	0	1.76093	9.08669	0.595139	-0.803623	304.561	53.9975	0
9053	9746	0	0	13.6809	3.48229	0.783474	-0.621424	2909.56	770.875	0
9089	9831	0	0	2.79964	9.61571	0.903424	0.428748	4232.1	442.54	0
9125	9857	0	0	5.25661	10.8817	0.577041	0.816715	2234	951.602	0
9175	9583	0	0	4.38701	5.7413	-0.158416	-0.987372	1162.64	97.1429	0
9283	9340	0	0	9.44841	7.56467	-0.381505	0.924367	5431.23	1384.34	0
9296	9539	0	0	9.27784	2.71546	-0.666369	0.745622	3828.62	46.153	0
9514	9830	0	0	13.0636	6.84422	-0.988525	-0.15106	295.139	18.0717	0
9628	9776	0	0	15.3509	2.30221	0.83576	-0.549094	1931.58	1026.85	0
1000	13486	0	0	1.48323	3.51294	0.997896	0.0648302	2324.53	0.796422	0
1000	44903	0	0	1.36526	3.50487	-0.997429	-0.0716588	2260.48	19.4627	0
1004	51210	0	0	2.91634	2.25463	-0.446154	0.894956	3505.1	561.64	0
1007	21330	0	0	19.2636	5.55897	0.76507	0.643947	127.48	78.089	0
1007	28217	0	0	19.1466	5.54745	-0.874884	0.484332	3420.99	509.204	0
1007	30757	0	0	19.2781	5.49633	0.972367	-0.233456	3389.93	479.9	0
1012	34103	0	0	7.32814	8.2296	-0.580551	0.814224	3345.13	1083.94	0
1019	18161	0	0	12.4584	6.98591	-0.450168	0.892944	6077.77	1883.66	0
1020	34199	0	0	2.31491	3.998	0.996158	-0.0875749	459.25	96.2324	0
1020	41916	0	0	2.22477	3.95473	-0.552418	-0.833567	3964.53	234.7	0
1034	24409	0	0	18.6204	8.47731	0.52364	0.851939	1087.42	335.276	0
1034	30322	0	0	18.6288	8.35907	0.640079	-0.768309	1232.34	52.0713	0
1034	31941	0	0	18.5124	8.39386	-0.956869	-0.29052	1119.37	142.767	0
1035	33125	0	0	15.5346	3.99293	0.774318	0.632796	1770.66	568.369	0
1035	43568	0	0	15.4222	3.96674	-0.974335	0.225103	1389.45	1035.06	0
1035	46423	0	0	15.4718	4.015	-0.204047	0.978961	4780.54	26.1177	0
1036	11327	0	0	11.8083	1.1564	0.570609	0.821222	3242.3	149.3	0
1040	20044	0	0	2.40501	1.71064	0.249074	0.968484	4854.77	355.073	0
1040	35245	0	0	2.37557	1.56487	-0.146388	-0.989227	3104.49	108.223	0
1041	46322	0	0	9.00837	6.35738	-0.00333001	0.999994	7696.86	547.972	0
1041	47351	0	0	8.94468	6.32048	-0.869447	0.494026	1635.71	428.545	0
1045	40967	0	0	10.9597	6.94977	0.982639	0.185528	-136.303	780.938	0
1047	10193	0	0	4.34824	14.811	-0.455667	0.89015	345.983	104.958	0
1047	28803	0	0	4.42133	14.7793	0.960581	0.278002	598.199	51.6096	0
1049	35723	0	0	25.5328	7.97331	-0.981694	0.190465	2222.27	245.752	0
1049	43772	0	0	25.5549	7.91697	-0.586623	-0.80986	-119.084	193.261	0
1049	46232	0	0	25.5771	8.018	-0.191431	0.981506	-369.716	79.6476	0
1050	10965	0	0	15.9545	8.0428	0.0742398	-0.99724	1745.14	523.002	0
1050	49670	0	0	15.899	8.12534	-0.895979	0.444096	2298.9	949.588	0
1052	10941	0	0	4.71281	11.4344	0.202736	-0.979233	682.857	627.094	0
1052	11014	0	0	4.65911	11.5554	-0.589234	0.807962	815.34	505.035	0
1052	12897	0	0	4.63854	11.4713	-0.900591	-0.434667	6758.71	341.384	0
1052	47935	0	0	4.76586	11.5096	0.990929	0.134386	4206.68	134.001	0
1058	17932	0	0	3.77651	3.90616	0.982421	-0.186677	2770.24	175.396	0
1058	33805	0	0	3.67405	3.94741	-0.837841	0.545915	1807.17	276.058	0
1058	41988	0	0	3.73295	3.97173	0.20794	0.978141	2523.83	469.198	0
1058	47476	0	0	3.68017	3.87824	-0.730342	-0.683081	3130.94	408.366	0
1059	21888	0	0	13.4802	7.81991	-0.940144	-0.340776	-666.048	197.909	0
1059	44486	0	0	13.5354	7.90048	-0.0302016	0.999544	6579.1	1318.64	0
1060	25040	0	0	20.183	9.8621	-0.973331	-0.229406	2071.24	798.093	0
1072	32594	0	0	19.2219	10.9164	-0.288367	0.95752	2130.22	823.326	0
1074	21420	0	0	16.6892	2.14346	0.603762	-0.797164	4110.34	430.27	0
1074	35588	0	0	16.7177	2.21598	0.984577	0.174952	607.653	67.1224	0
1074	46480	0	0	16.6171	2.13344	-0.363062	-0.931765	3007.94	814.364	0
1074	52547	0	0	16.5695	2.20367	-0.99995	0.0100004	711.878	249.302	0
1075	16952	0	0	3.86968	6.37663	0.891477	-0.453065	593.092	440.126	0
1075	46237	0	0	3.84723	6.46207	0.555945	0.831219	4169.21	241.607	0
1076	24392	0	0	14.6397	6.5143	-0.503607	-0.863933	2710.15	1644.81	0
1076	28500	0	0	14.6074	6.59095	-0.970761	0.240047	4213.37	2416.65	0
1079	17343	0	0	17.8066	10.3627	0.464896	-0.885365	8061.96	1941.89	0
1079	33792	0	0	17.7238	10.3736	-0.684369	-0.729136	729.946	1450.45	0
1081	16624	0	0	6.55042	12.0673	-0.908992	0.416814	572.716	234.918	0
1081	20889	0	0	6.60123	12.1052	-0.141979	0.98987	1197.33	188.817	0
1086	29347	0	0	19.3584	11.3736	-0.918939	-0.3944	579.519	580.196	0
1086	33930	0	0	19.4364	11.3384	0.310052	-0.950719	1648.12	897.607	0
1086	45696	0	0	19.4786	11.385	0.976294	-0.21645	2947.21	510.891	0
1088	12048	0	0	19.2506	2.77721	-0.999859	0.0167816	197.359	25.8296	0
1091	20851	0	0	15.3786	4.91092	0.127182	0.991879	4416.94	939.054	0
1091	26040	0	0	15.3831	4.80906	0.213965	-0.976841	4306.28	603.288	0
1092	13272	0	0	11.0863	14.7112	-0.995312	0.0967132	-550.597	6.0411	0
1092	22346	0	0	11.1255	14.7649	-0.443792	0.89613	24061.7	6266.48	0
1092	26338	0	0	11.211	14.6653	0.816856	-0.576842	10175	78.6907	0
1094	23251	0	0	15.8182	9.90502	0.826804	0.56249	673.193	751.778	0
1094	23772	0	0	15.7877	9.79939	0.403722	-0.914882	7737.98	282.115	0
1094	26758	0	0	15.7181	9.92316	-0.571937	0.820297	7699.27	885.235	0
1094	26948	0	0	15.7202	9.80417	-0.539036	-0.842283	914.25	815.773	0
1095	15179	0	0	12.8335	1.70962	0.477139	-0.878828	3987.73	434.177	0
1095	27441	0	0	12.767	1.7095	-0.472608	-0.881273	4105.78	595.672	0
1095	31744	0	0	12.8701	1.76751	0.998588	-0.0531304	1781.19	361.147	0
1095	41513	0	0	12.7597	1.82845	-0.576537	0.817071	4983.32	969.225	0
1095	46981	0	0	12.8351	1.83193	0.499832	0.866122	3807.53	1092.75	0
1099	14934	0	0	7.0531	13.8829	-0.922356	-0.386341	3496.38	206.988	0
1099	18351	0	0	7.0607	13.9485	-0.804657	0.59374	186.541	478.262	0
1104	26060	0	0	15.9325	12.6033	-0.296991	0.95488	11139.5	797.019	0
1104	48808	0	0	16.0197	12.5301	0.991285	-0.131736	3161.42	1603.54	0
1104	49702	0	0	15.9116	12.4845	-0.600921	-0.799308	240.1	209.251	0
1108	21212	0	0	16.3687	9.50479	-0.982889	-0.184201	959.087	1016.54	0
1108	27980	0	0	16.3965	9.5609	-0.454654	0.890668	6093.27	173.411	0
1110	24126	0	0	1.41588	10.6344	-0.279186	-0.960237	-202.673	123.483	0
1110	34890	0	0	1.47038	10.7615	0.503312	0.864105	-134.696	44.7596	0
1110	39721	0	0	1.50476	10.7005	0.999924	-0.0123684	2820.65	442.667	0
1111	46309	0	0	18.3061	11.2327	-0.028253	-0.999601	2106.04	450.691	0
1111	48639	0	0	18.2649	11.3542	-0.630899	0.775865	5543.15	695.722	0
1117	25111	0	0	5.04688	5.49378	-0.264238	-0.964458	1634.75	413.536	0
1117	50816	0	0	5.12839	5.57026	0.979264	0.202588	1017.07	262.421	0
1117	52390	0	0	5.06752	5.62245	0.0507566	0.998711	1317.68	95.9129	0
1123	32460	0	0	1.97192	3.68213	0.0178599	-0.99984	1228.72	95.8658	0
1129	18321	0	0	5.04692	15.2083	-0.0261331	-0.999658	-226.548	112.838	0
1129	41750	0	0	5.06199	15.3226	0.233992	0.972239	-142.946	92.4169	0
1129	48767	0	0	5.1047	15.2797	0.972601	0.232479	227.874	38.4233	0
1130	38367	0	0	1.77304	13.8314	0.779611	-0.626264	306.121	440.507	0
1136	10635	0	0	15.2679	2.00941	0.0683611	-0.997661	4471.46	257.621	0
1137	52730	0	0	25.6373	9.41943	0.330764	0.943713	783.549	37.1752	0
1138	35236	0	0	17.0528	3.31767	0.383008	-0.923745	3518.81	362.64	0
1139	42769	0	0	22.1565	6.21624	-0.75598	-0.654595	870.04	633.714	0
1144	28995	0	0	20.5946	6.8691	0.710344	0.703855	602.678	475.139	0
1149	26132	0	0	13.3275	13.5208	0.114356	-0.99344	11489.9	5266.12	0
1152	34832	0	0	5.55847	15.6615	0.998672	-0.0515111	1166.87	59.7228	0
1152	52211	0	0	5.41956	15.6271	-0.859569	-0.511019	734.932	213.396	0
1153	19871	0	0	3.56478	5.87194	-0.792513	-0.609855	4180.43	196.288	0
1157	12359	0	0	19.5332	7.09054	-0.625939	-0.779872	1040.14	657.373	0
1157	23162	0	0	19.5667	7.18275	0.0192569	0.999815	2511.46	803.131	0
1159	11757	0	0	24.0176	1.62096	0.524207	0.851591	2013.87	692.478	0
1159	13532	0	0	24.0474	1.56341	0.997661	-0.0683518	56.7149	308.784	0
1159	42405	0	0	23.9341	1.53106	-0.810605	-0.585593	1090.67	164.553	0
1160	15210	0	0	6.77111	7.12006	-0.682324	0.73105	1234.54	883.293	0
1161	36973	0	0	20.2061	11.5215	0.835695	-0.549194	1981.28	167.269	0
1161	44323	0	0	20.1514	11.4948	-0.0832696	-0.996527	504.622	282.522	0
1163	11113	0	0	24.0738	2.40836	-0.593932	-0.804515	972.79	409.176	0
1163	39739	0	0	24.1708	2.45233	0.996442	-0.0842856	2097.69	512.25	0
1164	18044	0	0	7.66397	4.06109	-0.677374	-0.735639	3938.67	869.543	0
1164	52173	0	0	7.77179	4.09498	0.976554	-0.215274	2861.27	903.089	0
1165	41956	0	0	18.6457	11.8671	-0.607618	0.79423	-3517.53	7059.97	1
1165	47010	0	0	18.7194	11.7481	0.439501	-0.898242	4038.78	2059.54	1
1165	51136	0	0	18.757	11.8269	0.97474	0.223341	-9833.39	878.047	1
1168	22647	0	0	15.8327	2.98801	-0.701458	-0.712711	2192.84	742.424	0
1168	29943	0	0	15.9073	3.07137	0.631238	0.775589	-27.446	169.774	0
1168	41924	0	0	15.8468	3.07783	-0.448945	0.893559	2951.48	442.705	0
1173	34237	0	0	26.0091	8.40705	0.973185	-0.230023	1591.51	481.24	0
1176	29643	0	0	23.4899	6.98448	0.961578	0.274531	1765.3	238.007	0
1176	36989	0	0	23.4469	7.02175	0.127509	0.991837	-189.057	361.072	0
1179	43103	0	0	20.8557	1.45225	-0.724306	-0.689479	-85.674	270.789	0
1179	45158	0	0	20.9649	1.46322	0.845788	-0.533519	2684.86	611.221	0
1180	11694	0	0	20.6394	9.25585	-0.771942	-0.635693	377.627	753.23	0
1180	17176	0	0	20.6987	9.37186	0.0626173	0.998038	644.625	765.784	0
1183	42304	0	0	23.0399	6.49569	0.833926	-0.551877	2488.89	25.0105	0
1184	26629	0	0	1.88774	11.4601	-0.80051	-0.599319	1310.52	561.902	0
1184	50053	0	0	2.00882	11.5287	0.92521	0.379455	1292.11	196.985	0
1185	33916	0	0	3.76704	14.293	-0.95278	-0.303662	566.115	72.0627	0
1188	17112	0	0	10.7216	3.82187	-0.0854344	-0.996344	3906.68	712.977	0
1188	35605	0	0	10.7351	3.95382	0.11804	0.993009	2594.12	290.129	0
1190	16481	0	0	6.7942	11.0796	-0.969424	0.245393	1365	1320.55	0
1193	47307	0	0	2.67383	3.95806	0.470951	-0.882159	464.999	49.4595	0
1193	48793	0	0	2.6117	3.96062	-0.541727	-0.840555	243.049	28.6003	0
1200	15025	0	0	2.77513	10.4383	-0.666806	-0.745232	2609.48	478.972	0
1200	23456	0	0	2.84959	10.4236	0.336352	-0.941736	470.402	53.5335	0
1200	38262	0	0	2.89654	10.4751	0.968687	-0.248285	1597.16	356.577	0
1203	27961	0	0	14.9668	3.15564	0.992166	-0.124926	2568.5	2013.94	0
1203	51836	0	0	14.8671	3.11981	-0.684922	-0.728617	4381.89	1982.6	0
1205	49142	0	0	23.0554	9.68556	-0.790352	0.612653	364.89	62.7815	0
1206	16300	0	0	17.4368	2.44484	0.885635	0.464381	259.441	149.75	0
1206	33137	0	0	17.3142	2.45796	-0.766972	0.64168	1483.27	153.823	0
1206	51532	0	0	17.3096	2.36885	-0.828759	-0.559606	518.866	229.805	0
1216	45640	0	0	15.3015	9.93056	-0.967794	0.251744	410.75	305.745	0
1222	34652	0	0	20.8196	4.37762	-0.89238	0.451284	2026.39	370.046	0
1223	35755	0	0	2.98573	9.69666	-0.786003	0.618223	718.548	1026.6	0
1226	24340	0	0	9.07744	6.06399	-0.974143	-0.225931	684.81	199.807	0
1226	30335	0	0	9.10337	6.13824	-0.624219	0.78125	3386.57	727.362	0
1226	45744	0	0	9.12663	6.01064	-0.30872	-0.951153	5371.47	872.957	0
1228	22386	0	0	6.49059	13.7869	-0.797602	0.603184	1782	758.932	0
1228	34633	0	0	6.57115	13.788	0.779782	0.626051	5199.04	830.995	0
1230	19493	0	0	12.1253	4.63356	-0.992559	0.121767	2260.68	499.378	0
1231	24365	0	0	19.7746	7.76052	-0.142537	0.989789	1551.93	1074.86	0
1231	33788	0	0	19.717	7.71515	-0.927824	0.373018	4247.86	608.89	0
1232	12750	0	0	8.61201	6.08056	-0.927465	-0.373911	2062.63	1126.14	0
1232	44559	0	0	8.7373	6.12323	0.962949	0.269684	4825.06	2179.09	0
1238	37562	0	0	1.42755	8.46106	0.86334	0.504623	2524.73	250.256	0
1239	31027	0	0	13.7377	13.636	0.740439	-0.672124	15667.5	2065.58	0
1239	45898	0	0	13.6498	13.7113	-0.777113	0.629361	11722.9	502.422	0
1240	47751	0	0	21.9642	7.38779	-0.943363	0.331762	3145.05	124.265	0
1246	11223	0	0	2.47913	9.89902	0.905374	-0.424616	982.871	431.135	0
1246	46782	0	0	2.42872	9.8643	0.0658524	-0.997829	-148.231	142.767	0
1246	50868	0	0	2.3702	9.94967	-0.908175	0.418591	1006.22	388.099	0
1249	19554	0	0	24.2736	6.28545	0.00237326	-0.999997	144.221	215.256	0
1249	38528	0	0	24.3294	6.3187	0.875878	-0.482533	3826.55	353.946	0
1251	26420	0	0	19.0732	8.64775	-0.671854	-0.740683	461.302	380.194	0
1256	16494	0	0	2.91589	6.76061	0.964745	0.263186	667.258	27.3214	0
1256	37975	0	0	2.89492	6.70269	0.572259	-0.820073	556.447	123.874	0
1258	29122	0	0	1.24625	8.8351	0.971947	-0.235198	3173.58	102.231	0
1260	24527	0	0	14.2497	3.33534	-0.871305	-0.490742	1716.05	18.1544	0
1260	40438	0	0	14.2946	3.44246	-0.263271	0.964722	5511.22	464.893	0
1261	26880	0	0	7.56454	11.0792	-0.747633	0.664112	-669.581	1240.28	0
1264	24022	0	0	13.2042	8.74347	-0.390632	0.920547	8826.27	938.948	0
1269	13251	0	0	22.4658	7.08116	-0.105823	-0.994385	-83.7173	66.5419	0
1269	25534	0	0	22.4152	7.11721	-0.903454	-0.428684	265.521	118.269	0
1270	10375	0	0	11.4533	13.7724	0.822925	-0.56815	689.467	1173.68	0
1276	11091	0	0	21.7351	2.32265	-0.300361	0.953826	2918.48	396.693	0
1276	23866	0	0	21.6882	2.27289	-0.970443	0.241329	2086.32	550.979	0
1276	39966	0	0	21.8169	2.29046	0.870469	0.492224	630.915	86.8283	0
1278	15398	0	0	8.22853	4.80876	0.992441	-0.122726	2100.94	87.7163	0
1278	36619	0	0	8.10014	4.83961	-0.939921	0.341393	848.347	365.123	0
1280	10796	0	0	14.025	9.58515	0.251239	-0.967925	8212.8	60.5902	0
1280	19765	0	0	14.0226	9.68663	0.205256	0.978708	6743.01	1638.8	0
1287	11258	0	0	22.8548	7.91291	0.952231	-0.305377	3203.72	107.577	0
1287	23236	0	0	22.8148	7.87816	0.165638	-0.986187	523.599	306.795	0
1287	31585	0	0	22.7621	7.95357	-0.869373	0.494156	4215.73	411.54	0
1288	37926	0	0	20.8814	7.20642	0.443663	0.896194	1046.05	136.717	0
1289	13193	0	0	2.74932	10.8118	-0.471347	0.881948	234.455	206.503	0
1289	32293	0	0	2.83758	10.741	0.963825	-0.266536	3358.25	1123.26	0
1293	27505	0	0	23.2203	6.01606	-0.643148	0.765742	3634.11	584.594	0
1293	46664	0	0	23.2818	5.89789	0.258622	-0.965979	1490.88	238.883	0
1294	46365	0	0	24.4931	5.13119	0.4371	-0.899413	987.135	539.155	0
1303	48085	0	0	2.24203	5.15543	-0.790271	-0.612757	2836.67	5.35299	0
1305	31371	0	0	26.3143	2.63806	-0.437719	-0.899112	800.874	175.016	0
1307	25725	0	0	20.522	3.81994	0.996429	0.0844347	1477.37	248.239	0
1309	32736	0	0	10.6365	12.1536	-0.637828	-0.770179	6022.4	1866.95	0
1309	38409	0	0	10.721	12.1724	0.910252	-0.414055	-1260.28	806.45	0
1309	40435	0	0	10.713	12.2294	0.775274	0.631625	2666.29	1265.7	0
1310	38813	0	0	5.90277	13.3746	0.69293	-0.721005	-128.887	596.035	0
1311	40961	0	0	24.1566	9.03401	0.441541	0.897241	-37.2583	584.268	0
1321	30289	0	0	21.2318	3.82743	0.593913	-0.804529	2158.43	96.9631	0
1321	43325	0	0	21.1764	3.93768	-0.291004	0.956722	1459.57	348.58	0
1321	48475	0	0	21.1695	3.82042	-0.401944	-0.915664	611.731	307.246	0
1326	17171	0	0	16.6325	5.37238	0.77905	-0.626962	2906.05	470.392	0
1326	23398	0	0	16.5316	5.45315	-0.782585	0.622543	2681.75	851.162	0
1329	16688	0	0	1.95602	7.3684	0.484458	-0.874815	1340.6	82.4687	0
1329	19022	0	0	1.85847	7.41736	-0.990756	-0.135654	3723.16	116.964	0
1329	35871	0	0	1.92694	7.49248	0.0452793	0.998974	1148.31	111.573	0
1331	21457	0	0	8.89796	2.40571	-0.173466	-0.98484	7371.95	143.658	0
1331	21845	0	0	8.95912	2.45405	0.998725	-0.0504898	444.417	400.701	0
1331	44775	0	0	8.86857	2.49184	-0.737344	0.675518	2625.4	545.292	0
1332	17666	0	0	24.4403	6.19126	-0.860515	-0.509425	271.222	99.8249	0
1333	10569	0	0	13.5512	9.14039	-0.696564	0.717494	5101.29	1908.51	0
1333	14660	0	0	13.6189	9.14387	0.620357	0.784319	3188.92	2283.08	0
1333	22396	0	0	13.5811	9.05252	-0.113731	-0.993512	6731.84	1113.18	0
1335	50823	0	0	13.2626	12.3978	-0.464014	-0.885828	8901.66	4538.03	0
1339	51295	0	0	12.3522	7.58069	-0.568269	0.822843	5766.06	927.854	0
1339	52126	0	0	12.3202	7.52326	-0.999573	0.0292169	-1037.1	48.1612	0
1341	51574	0	0	13.805	14.8109	0.0716078	0.997433	16553.6	2783.27	0
1343	12834	0	0	23.1499	4.28386	0.862955	0.505281	-51.9268	48.4397	0
1343	38665	0	0	23.1463	4.22598	0.794328	-0.607489	1058.62	140.221	0
1345	12567	0	0	20.8938	10.5791	0.946972	0.321315	-1312.7	482.579	1
1346	25933	0	0	9.21192	1.80095	0.257981	-0.96615	4788.37	1113.89	0
1346	27358	0	0	9.12208	1.88697	-0.976441	0.215783	2995.04	320.464	0
1347	23633	0	0	12.3881	14.0077	0.915972	0.401242	-438.285	2734.99	0
1349	11802	0	0	5.91337	9.42511	0.579231	-0.815163	-356.314	159.881	0
1349	23843	0	0	5.93814	9.48461	0.989152	0.146893	2764.34	1315.63	0
1349	24444	0	0	5.85234	9.41978	-0.410861	-0.911698	4303.81	619.58	0
1349	30420	0	0	5.84073	9.52485	-0.598193	0.801352	1344.04	838.711	0
1355	19397	0	0	10.4716	3.96408	0.864527	-0.502587	142.123	173.362	0
1355	39931	0	0	10.344	3.99193	-0.995343	-0.0963953	-110.332	457.529	0
1355	46878	0	0	10.474	4.02806	0.902209	0.4313	886.324	277.8	0
1357	25807	0	0	19.2203	12.1149	-0.391491	-0.920182	-296.263	394.488	0
1357	41471	0	0	19.3016	12.1835	0.973468	0.228822	629.903	346.558	0
1358	32268	0	0	22.1884	2.9797	0.0165665	0.999863	1153.32	240.021	0
1359	16205	0	0	15.6533	15.6639	-0.84269	0.538399	331.044	38.755	0
1359	44008	0	0	15.6515	15.6017	-0.871213	-0.490905	147.409	215.105	0
1360	18050	0	0	16.0935	6.05956	-0.774279	-0.632845	-462.811	279.865	0
1361	14826	0	0	5.26479	4.07168	0.928812	0.370551	3120.81	747.092	0
1364	28757	0	0	24.6058	3.76391	-0.392512	-0.919747	636.472	230.561	0
1371	18655	0	0	14.5793	14.3359	0.669493	0.742819	-18602.7	8370.58	1
1371	34820	0	0	14.5406	14.2122	0.127428	-0.991848	7484.11	2897.63	1
1373	11850	0	0	11.0332	15.7601	0.999459	-0.0328844	-46.7421	2877.88	0
1373	12523	0	0	10.9959	15.7037	0.443385	-0.896331	17700.7	3509.5	0
1373	36725	0	0	10.9014	15.7558	-0.995252	-0.0973309	5719.75	4922.67	0
1375	33575	0	0	10.6629	1.51467	-0.707437	-0.706777	1103.86	30.3653	0
1375	37077	0	0	10.6928	1.6132	-0.198085	0.980185	4487.78	146.76	0
1375	39563	0	0	10.7606	1.54012	0.962314	-0.271939	1854.14	41.3404	0
1377	12511	0	0	1.6676	8.75437	0.224147	-0.974555	21.0983	43.5965	0
1377	45169	0	0	1.71214	8.80035	0.979967	-0.199162	2324.04	128.789	0
1379	15728	0	0	14.9427	4.63181	0.422293	-0.906459	3990.7	97.748	0
1379	33877	0	0	14.9816	4.70152	0.992317	0.12372	-25.6937	922.586	0
1379	43163	0	0	14.8758	4.63724	-0.565971	-0.824425	997.451	124.436	0
1379	52623	0	0	14.8852	4.75424	-0.427758	0.903893	3418.05	702.246	0
1380	11600	0	0	11.175	6.55597	0.943747	-0.33067	629.741	1069.36	0
1380	13225	0	0	11.092	6.52342	-0.464305	-0.885675	5980.69	2484.18	0
1383	33092	0	0	20.6112	3.24399	-0.285013	-0.958524	2178.9	1123.64	0
1383	50232	0	0	20.6778	3.36728	0.645246	0.763975	822.887	331.582	0
1385	11777	0	0	16.2455	12.2111	0.570495	0.821301	-430.354	764.163	0
1385	31163	0	0	16.2692	12.1572	0.99336	-0.11505	414.501	1081.69	0
1386	48680	0	0	19.2301	4.33417	0.898691	-0.438582	3858.93	527.175	0
1388	23587	0	0	8.58261	8.06745	0.376401	-0.926457	4914.42	1099.7	0
1388	48265	0	0	8.62723	8.12309	0.988279	-0.152656	-636.457	156.359	0
1390	18439	0	0	24.6978	8.38092	-0.485015	0.874506	1046.33	882.398	0
1390	19275	0	0	24.6622	8.32544	-0.996825	0.079625	4263.67	152.419	0
1390	21488	0	0	24.8013	8.31907	0.999931	-0.0117886	5381.83	378.4	0
1390	36659	0	0	24.771	8.26221	0.56352	-0.826102	672.686	314.396	0
1395	31723	0	0	24.2676	7.51048	0.779228	0.62674	1292.81	863.223	0
1395	37080	0	0	24.2384	7.39807	0.376324	-0.926488	1847.34	561.907	0
1400	19935	0	0	18.316	1.64165	0.130467	-0.991453	3412.48	538.679	0
1402	29680	0	0	11.1579	3.53139	-0.289467	-0.957188	3666.24	775.537	0
1403	14703	0	0	4.85984	15.8784	-0.682299	-0.731074	63.461	66.5281	0
1407	22942	0	0	18.7215	12.3889	0.354023	0.935237	-488.623	135.068	0
1409	19904	0	0	18.5886	11.7469	-0.579305	0.815111	5196.64	5365.69	1
1409	20906	0	0	18.5643	11.686	-0.98161	-0.1909	249	32.4672	0
1410	32148	0	0	6.66105	12.4721	0.378255	0.925702	-85.4239	272.985	0
1410	45298	0	0	6.64264	12.3621	0.0554523	-0.998461	-274.192	368.351	0
1410	52612	0	0	6.69163	12.3967	0.917463	-0.397821	561.417	386.509	0
1412	26067	0	0	2.18256	15.1966	0.940036	-0.341074	282.317	113.293	0
1413	37013	0	0	21.5576	9.81277	-0.957036	0.289969	8021.17	432.804	0
1413	45504	0	0	21.6808	9.79223	0.999342	-0.0362773	8084.4	899.935	0
1417	49296	0	0	2.27317	10.2797	0.745993	-0.665953	740.808	644.909	0
1418	11542	0	0	11.0846	3.08198	-0.901259	0.433281	1723.87	407.285	0
1418	28246	0	0	11.1394	3.11366	0.0681034	0.997678	5928.54	716.106	0
1418	31155	0	0	11.1561	3.00513	0.364646	-0.931146	7196.64	953.301	0
1418	34527	0	0	11.092	3.02126	-0.768339	-0.640044	55.8185	9.00268	0
1422	28822	0	0	4.57539	10.4643	-0.528306	-0.849054	4290.2	460.965	0
1422	34468	0	0	4.67931	10.4952	0.907463	-0.420132	957.236	343.177	0
1422	36264	0	0	4.65975	10.5813	0.638839	0.76934	3478.85	474.479	0
1422	42069	0	0	4.57573	10.5873	-0.522636	0.852556	1444.45	219.846	0
1424	41016	0	0	1.90975	2.33178	0.282804	0.959178	2694.6	219.519	0
1429	38503	0	0	19.5482	6.61515	0.178952	-0.983858	2583.24	201.608	0
1429	46736	0	0	19.5906	6.71817	0.818585	0.574385	23.5599	22.3376	0
1431	16817	0	0	3.00427	6.24368	-0.304826	-0.952408	1755.17	124.099	0
1431	18667	0	0	2.95471	6.2976	-0.973726	-0.227721	3806.73	17.4499	0
1431	40897	0	0	3.07547	6.25823	0.653256	-0.757137	1546.88	77.3666	0
1434	33003	0	0	14.5746	15.1341	-0.252105	-0.9677	-221.562	219.328	0
1434	35049	0	0	14.6028	15.2409	0.257677	0.966231	161.044	111.309	0
1440	35941	0	0	19.846	2.52729	0.422678	0.90628	558.247	195.949	0
1440	39329	0	0	19.8064	2.40784	-0.203165	-0.979145	1495.52	668.79	0
1441	13468	0	0	6.7674	14.8708	0.653416	0.756999	363.859	305.052	0
1442	33575	0	0	10.6473	1.41219	-0.467608	0.883936	5440.46	676.474	0
1443	14259	0	0	3.6413	2.88418	-0.795107	-0.606469	1267.96	36.0746	0
1443	45318	0	0	3.70283	2.85516	0.0381578	-0.999272	974.874	174.62	0
1444	24017	0	0	4.56804	5.57369	0.953463	-0.30151	1672.61	323.237	0
1446	25436	0	0	14.1093	9.12609	-0.627484	-0.778629	2780.72	1452.45	0
1446	31238	0	0	14.1729	9.11448	0.310631	-0.950531	5233.35	241.237	0
1446	52706	0	0	14.1421	9.24576	-0.144511	0.989503	8845.34	38.717	0
1447	29133	0	0	14.4646	15.3947	-0.508136	0.861277	765.864	1083.44	0
1447	29530	0	0	14.441	15.3213	-0.912809	-0.408387	1496.1	719.748	0
1447	35049	0	0	14.5499	15.331	0.970433	-0.241371	1998.87	320.963	0
1450	12500	0	0	10.2789	1.60669	0.31475	0.949175	6429.81	667.168	0
1450	51412	0	0	10.2228	1.5895	-0.796356	0.604828	639.54	180.337	0
1452	33942	0	0	2.634	11.398	0.372461	0.928048	294.393	136.182	0
1454	23545	0	0	20.8902	6.05449	-0.262025	0.965061	2520.93	759.999	0
1458	20341	0	0	26.7335	8.22772	0.736418	0.676527	1259.04	952.968	0
1458	48834	0	0	26.6417	8.18661	-0.995227	-0.0975833	4697.51	468.525	0
1461	28038	0	0	3.87894	4.75525	-0.592343	0.805686	776.854	356.868	0
1461	41361	0	0	3.92692	4.64923	0.214151	-0.976801	1198.68	380.349	0
1462	36350	0	0	6.62191	5.37251	0.949982	-0.312305	1150.09	126.278	0
1464	16801	0	0	1.85521	12.4305	-0.857183	-0.515013	1743.1	674.108	0
1469	12268	0	0	4.38201	2.47864	-0.75047	0.660905	1635.54	87.6026	0
1470	11864	0	0	7.69704	3.93244	-0.721593	-0.692318	1177.22	392.867	0
1470	18044	0	0	7.68209	3.99497	-0.956968	0.290195	564.142	883.521	0
1470	34921	0	0	7.80486	3.96205	0.97379	-0.227448	818.008	282.728	0
1471	10635	0	0	15.3199	1.9826	-0.855641	-0.517569	792.942	190.502	0
1473	17339	0	0	11.1761	12.9096	0.649555	-0.760315	9325.5	3503.1	0
1473	31459	0	0	11.0822	12.9332	-0.935524	-0.353264	-1055.02	1316.86	0
1474	13721	0	0	10.5979	3.01595	-0.669882	0.742467	3816.36	511.789	0
1474	34483	0	0	10.5737	2.95597	-0.997365	-0.0725462	434.086	168.256	0
1475	32163	0	0	10.4751	9.62522	-0.579647	0.814868	2724.71	2164.48	0
1479	29458	0	0	8.43504	7.21787	0.679749	-0.733445	503.215	47.5716	0
1479	33309	0	0	8.36655	7.2046	-0.3465	-0.93805	7265.98	96.153	0
1479	42198	0	0	8.45383	7.28482	0.963356	0.268227	686.195	280.216	0
1480	35434	0	0	2.19555	6.093	0.561301	-0.827611	478.166	146.186	0
1481	23538	0	0	8.89383	12.741	0.620892	-0.783896	45.4668	153.975	0
1486	29090	0	0	25.9153	2.70628	-0.594969	-0.803749	170.214	20.6983	0
1486	32412	0	0	25.8851	2.76769	-0.999819	0.0190185	1102.07	192.245	0
1486	33739	0	0	26.0007	2.82855	0.549999	0.835166	986.16	138.336	0
1488	21019	0	0	9.47864	13.8588	-0.457551	-0.889183	17433.7	2254.15	0
1488	48354	0	0	9.44717	13.908	-0.999653	-0.0263396	5875.1	1701.18	0
1489	37624	0	0	6.31531	8.23195	0.34836	0.937361	4753.62	531.99	0
1491	32737	0	0	7.76428	7.75316	0.921025	0.389503	2012.26	1044.06	0
1492	19008	0	0	13.3911	5.61193	-0.924963	0.380058	1542.21	1192.64	0
1492	44018	0	0	13.4471	5.5113	-0.16573	-0.986171	4003.97	1822.03	0
1492	47502	0	0	13.4831	5.65363	0.322816	0.946462	3532.34	1176.5	0
1495	28400	0	0	26.5754	4.6806	0.308872	-0.951104	595.993	221.852	0
1497	24334	0	0	9.55229	9.72291	-0.74774	0.663992	-298.878	527.466	0
1497	34759	0	0	9.54562	9.66606	-0.886258	-0.463191	1483.47	745.012	0
1498	52358	0	0	7.11895	8.16712	-0.930428	-0.366474	3408.09	186.731	0
1500	16440	0	0	26.7046	5.93456	-0.227304	0.973824	598.644	273.511	0
1500	29125	0	0	26.7696	5.85994	0.933725	-0.35799	1401.84	247.067	0
1501	50849	0	0	3.28846	4.55648	-0.990522	0.137356	775.475	115.94	0
1501	52673	0	0	3.3384	4.61223	-0.246364	0.969177	1517.11	14.1824	0
1503	11075	0	0	19.1638	1.73296	-0.780823	0.624752	3848.32	127.888	0
1504	12254	0	0	5.38639	2.15364	-0.645785	0.763519	2965.11	1021.25	0
1504	40474	0	0	5.36397	2.09202	-0.983844	-0.179027	-208.037	263.703	0
1506	46092	0	0	24.9498	2.94848	-0.786974	0.616986	2530.9	150.016	0
1509	41824	0	0	10.3571	15.636	0.632604	0.774476	54677.8	9648.7	0
1513	18955	0	0	4.70563	8.80584	-0.998814	0.0486839	2068.88	565.91	0
1521	17262	0	0	20.7266	4.60113	0.777439	-0.628958	6299.13	415.601	0
1523	22480	0	0	7.20016	15.5864	0.978062	-0.208316	344.779	271.742	0
1523	38126	0	0	7.10836	15.5489	-0.551852	-0.833942	768.832	59.243	0
1523	52281	0	0	7.18373	15.6415	0.704399	0.709804	226.188	144.039	0
1524	22634	0	0	10.8585	1.93416	0.96243	0.27153	332.214	288.798	0
1527	22024	0	0	16.0716	13.6073	-0.446823	-0.894622	-376.01	417.089	0
1527	25995	0	0	16.0713	13.7355	-0.452794	0.891615	4019.49	1823.24	0
1527	36571	0	0	16.1394	13.6094	0.49695	-0.867779	1478.26	190.563	0
1528	20270	0	0	3.74537	6.90936	0.806512	-0.591217	751.786	318.549	0
1528	34977	0	0	3.62818	6.93106	-0.964671	-0.263456	1679.94	189.617	0
1530	11077	0	0	23.7333	6.3453	-0.798687	-0.601747	249.303	168.348	0
1537	51680	0	0	10.1895	13.0043	-0.191914	-0.981412	22693.3	4654.27	0
1538	25567	0	0	26.8314	8.58204	0.403413	0.915018	-187.022	616.015	0
1542	28257	0	0	21.393	5.78684	-0.975648	-0.219342	1978.24	678.949	0
1542	33206	0	0	21.4502	5.74146	0.0083382	-0.999965	1635.55	796.813	0
1551	27507	0	0	6.96163	7.41154	-0.800437	0.599417	959.577	17.1952	0
1551	34696	0	0	7.05706	7.4106	0.808477	0.588528	8697.91	1195.76	0
1551	50589	0	0	7.00433	7.31687	-0.0841892	-0.99645	6218.12	1343.03	0
1552	17232	0	0	5.88714	8.40496	0.0487177	0.998813	3146.41	784.542	0
1555	24445	0	0	2.61694	5.05386	-0.686362	0.72726	1247.87	130.039	0
1555	25899	0	0	2.73028	5.01615	0.98505	0.172268	3732.87	268.191	0
1556	35493	0	0	3.29101	6.22194	-0.912106	-0.409954	3986.01	185.062	0
1556	48537	0	0	3.35578	6.31314	0.0865477	0.996248	3783.18	397.143	0
1563	21816	0	0	11.2572	2.07529	0.559698	0.828697	3171.7	324.345	0
1565	12528	0	0	9.95748	14.4413	0.962421	-0.27156	251.924	3628.71	0
1568	31418	0	0	5.7008	11.9845	0.63894	0.769256	4092.32	888.752	0
1568	50043	0	0	5.71114	11.8897	0.787855	-0.615861	447.93	1408.13	0
1568	51623	0	0	5.60545	11.8873	-0.757193	-0.653191	4988.7	900.109	0
1572	24179	0	0	9.90436	1.15273	0.418371	0.908276	3926.53	446.546	0
1580	14190	0	0	15.8289	15.497	0.944907	-0.32734	670.914	55.3859	0
1580	44390	0	0	15.7049	15.4881	-0.889916	-0.456124	6.3228	381.373	0
1581	16220	0	0	9.68929	15.35	0.376196	0.92654	1219.88	4195.21	0
1583	21674	0	0	2.3486	10.101	0.76532	-0.64365	165.715	20.9022	0
1583	43449	0	0	2.26148	10.1669	-0.8277	0.561171	685.095	347.634	0
1583	49296	0	0	2.30978	10.1911	0.055966	0.998433	-262.141	118.799	0
1584	17964	0	0	1.56978	14.8833	-0.048778	-0.99881	-126.466	11.8917	0
1585	17942	0	0	6.84247	2.06451	0.790612	0.612318	505.636	864.995	0
1587	37948	0	0	16.1704	3.32035	0.986467	0.163957	190.335	40.1901	0
1587	45337	0	0	16.0658	3.27043	-0.748341	-0.663315	-201.946	221.645	0
1588	23161	0	0	5.09369	4.48291	-0.988397	-0.151894	1825.35	552.667	0
1588	26399	0	0	5.23614	4.49549	0.99972	0.0236728	2137.7	337.066	0
1588	32164	0	0	5.20785	4.4366	0.603603	-0.797285	563.82	97.2761	0
1590	25536	0	0	7.43281	10.5132	0.96888	-0.247529	1216.86	1788.38	0
1590	47693	0	0	7.30636	10.486	-0.781553	-0.623839	4273.19	298.867	0
1591	16495	0	0	7.42119	4.13255	-0.727078	-0.686555	1745.61	964.896	0
1591	27106	0	0	7.47553	4.11925	0.325495	-0.945544	2922.13	20.0093	0
1591	27383	0	0	7.51043	4.16676	0.999714	-0.0239289	710.667	181.158	0
1598	14028	0	0	6.64542	10.4126	-0.313853	0.949472	156.265	132.721	0
1598	17893	0	0	6.60178	10.3272	-0.954506	-0.298193	2723.14	1215.04	0
1598	34966	0	0	6.70934	10.4009	0.622128	0.782915	4816.74	154.994	0
1598	42837	0	0	6.67291	10.2795	0.087473	-0.996167	1802.06	1119.78	0
1613	15544	0	0	5.81685	8.15875	-0.507609	-0.861588	4020.13	543.298	0
1615	12948	0	0	5.63407	9.62403	0.961667	0.27422	2883.07	1168.94	0
1615	24945	0	0	5.53898	9.63695	-0.853907	0.520426	1308.75	398.225	0
1618	15281	0	0	18.7909	8.44504	-0.966336	-0.257282	1540.99	836.344	0
1618	29976	0	0	18.8129	8.50295	-0.557703	0.830041	5205.56	282.85	0
1619	42460	0	0	8.89507	7.69277	-0.219581	0.975594	2931.62	1372.89	0
1621	10162	0	0	23.7512	1.76558	0.966485	0.256724	273.871	20.7181	0
1621	18297	0	0	23.68	1.70032	-0.340506	-0.940242	19.1407	199.195	0
1622	41395	0	0	11.6584	3.86936	-0.351361	0.93624	3767.07	794.385	0
1624	11908	0	0	2.14573	7.35063	-0.559592	-0.828768	1428.55	95.6196	0
1644	50177	0	0	4.96934	13.342	-0.696016	0.718026	399.974	291.815	0
1644	52097	0	0	5.02544	13.2549	0.36636	-0.930473	540.328	456.507	0
1654	15607	0	0	7.17869	6.35535	0.535861	-0.844306	2051.15	978.386	0
1654	16104	0	0	7.17874	6.45208	0.53676	0.843735	2785.5	518.62	0
1654	45011	0	0	7.09209	6.39084	-0.974419	-0.22474	1317.8	690.347	0
1654	45556	0	0	7.11416	6.45024	-0.588114	0.808778	600.901	187.522	0
1657	17526	0	0	14.1726	3.62104	-0.840833	0.541294	3840.7	908.76	0
1662	10729	0	0	17.8651	7.26514	-0.931065	0.364852	3074.61	193.952	0
1662	17066	0	0	17.9835	7.29389	0.661881	0.749609	1338.27	224.37	0
1663	45378	0	0	23.6544	9.36092	0.455324	-0.890326	535.239	739.323	0
1666	24275	0	0	26.4015	8.92514	0.592065	0.80589	88.6924	453.609	0
1667	19604	0	0	24.6026	1.29177	-0.25309	0.967443	1872.34	251.288	0
1667	23724	0	0	24.6888	1.18672	0.899273	-0.437387	1044.8	194.224	0
1667	25085	0	0	24.6109	1.14539	-0.142938	-0.989732	1158.19	96.6624	0
1667	51423	0	0	24.5569	1.18168	-0.863528	-0.504301	36.3024	72.1556	0
1673	19944	0	0	9.37429	15.2846	0.517138	0.855902	1477.36	998.945	0
1675	27914	0	0	11.2363	5.83236	-0.251219	0.96793	3753.99	226.002	0
1678	16092	0	0	3.10408	2.78856	0.155561	-0.987826	1176.38	64.776	0
1680	12804	0	0	1.41739	7.31727	0.999388	0.0349892	2879.14	175.39	0
1680	25080	0	0	1.38618	7.26032	0.502614	-0.864511	567.695	40.236	0
1680	29851	0	0	1.38591	7.36983	0.499082	0.866555	1554.23	573.737	0
1683	10531	0	0	8.86795	12.1611	0.592576	-0.805515	-128.245	942.301	0
1683	13685	0	0	8.79754	12.2865	-0.378625	0.92555	1087.22	2353.64	0
1690	15133	0	0	26.5406	1.80986	0.910209	-0.41415	955.221	97.4685	0
1692	15587	0	0	10.3893	2.2275	-0.675702	0.737175	2278.5	920.821	0
1692	29578	0	0	10.4084	2.12828	-0.354253	-0.935149	4611.71	616.223	0
1692	41207	0	0	10.4506	2.23911	0.356659	0.934234	4486.92	974.749	0
1695	26039	0	0	15.485	9.41157	-0.966485	-0.256724	1568.71	1168.17	0
1695	47433	0	0	15.5426	9.50279	-0.185981	0.982553	5155.5	1298.35	0
1695	50446	0	0	15.6285	9.41625	0.981145	-0.193271	2600.31	533.42	0
1698	47420	0	0	3.41944	12.3459	0.548411	-0.836209	166.652	86.6502	0
1700	12745	0	0	25.4149	4.8685	-0.993884	-0.11043	2902.32	241.707	0
1700	51034	0	0	25.5122	4.82884	0.633666	-0.773607	1821.1	166.196	0
1703	21228	0	0	6.78613	2.58217	-0.616958	0.786996	1793.19	65.2685	0
1703	23394	0	0	6.7683	2.52935	-0.967377	-0.253341	560.304	167.526	0
1703	27816	0	0	6.86764	2.53485	0.989384	-0.145324	1952.23	472.399	0
1707	49891	0	0	3.50307	12.7383	0.488604	0.872506	573.616	664.927	0
1708	33255	0	0	11.4828	2.38907	0.615587	0.788069	2935.04	487.031	0
1708	36447	0	0	11.4181	2.40029	-0.309912	0.950765	6540.51	611.85	0
1710	13097	0	0	8.45037	5.42585	-0.716337	0.697754	928.778	1214.69	0
1710	36895	0	0	8.54934	5.42311	0.752806	0.658243	2343.09	919.298	0
1710	46485	0	0	8.44652	5.33627	-0.774908	-0.632074	2840.16	1057.77	0
1716	11769	0	0	26.0319	3.09063	0.424124	0.905604	883.645	49.664	0
1716	33739	0	0	26.0202	2.95258	0.266725	-0.963773	1037.45	183.237	0
1719	25881	0	0	12.5927	13.005	0.97596	-0.217948	424.402	3690.85	0
1719	36377	0	0	12.5571	13.0639	0.264619	0.964353	6062.33	2183.67	0
1719	42676	0	0	12.501	12.9897	-0.853679	-0.520799	1481.79	3368.68	0
1725	33093	0	0	17.5636	12.2806	0.218569	-0.975821	1082.18	1277.76	0
1725	41012	0	0	17.5629	12.385	0.205013	0.978759	601.449	888.958	0
1725	46808	0	0	17.6052	12.3333	0.999941	0.0108168	1918.04	870.295	0
1727	17691	0	0	2.67595	2.51597	-0.699967	-0.714175	2568.51	468.958	0
1727	32860	0	0	2.76397	2.56624	0.970669	0.240419	995.524	50.7807	0
1731	38521	0	0	1.84473	14.7131	0.127661	0.991818	-83.5455	80.2437	0
1731	38713	0	0	1.77736	14.6526	-0.999826	-0.0186719	888.496	115.486	0
1733	41009	0	0	7.33333	13.6962	-0.713683	0.700469	83.6185	773.418	0
1736	32517	0	0	24.843	4.93755	-0.245768	-0.969329	293.464	213.902	0
1737	39694	0	0	26.3831	4.69673	-0.999862	0.0165902	2419.03	315.852	0
1738	44041	0	0	20.6221	9.80597	-0.960909	0.276864	4145.5	359.243	0
1741	17076	0	0	26.096	2.10889	0.993653	0.11249	1051.29	75.8866	0
1742	46992	0	0	13.4329	9.06702	-0.99705	-0.0767604	-299.532	836.881	0
1748	36150	0	0	18.6654	1.77663	-0.993035	-0.117818	1705.37	683.722	0
1748	40288	0	0	18.7391	1.83251	0.380573	0.924751	1957.29	1011.63	0
1748	49096	0	0	18.7572	1.74574	0.718975	-0.695036	3270.4	556.36	0
1750	12401	0	0	2.83678	13.455	0.997568	-0.0697055	616.963	55.0394	0
1751	24884	0	0	14.1137	11.309	-0.348774	0.937207	4765.21	5.42538	0
1751	28957	0	0	14.1509	11.1947	0.268646	-0.963239	5774.12	678.55	0
1755	11896	0	0	6.42592	8.74093	-0.781855	-0.623461	4557.7	330.093	0
1761	37196	0	0	21.8166	4.10923	0.865739	0.500496	1825.21	1073.96	0
1761	47227	0	0	21.7221	4.13704	-0.4578	0.889055	1993.54	376.984	0
1764	18310	0	0	12.1929	13.1995	0.780412	-0.625266	9474.47	4017.67	0
1764	34415	0	0	12.1966	13.2641	0.842684	0.538409	3023.68	3430.38	0
1764	36060	0	0	12.1247	13.185	-0.452914	-0.891554	13874.9	3810.83	0
1772	18633	0	0	15.1811	9.323	-0.43092	0.90239	8913.94	174.297	0
1773	12872	0	0	11.092	6.7229	-0.8062	0.591643	-9.30374	774.185	0
1773	52213	0	0	11.174	6.73266	0.640959	0.767575	5492.64	1646.39	0
1775	34241	0	0	2.38546	8.4671	0.849814	-0.527082	1651.73	429.058	0
1775	48902	0	0	2.27386	8.45465	-0.71262	-0.701551	1470.02	65.7588	0
1776	12660	0	0	26.6506	2.0126	0.813031	-0.582221	756.77	94.7908	0
1776	27956	0	0	26.5946	1.99222	-0.250429	-0.968135	338.688	5.775	0
1776	50011	0	0	26.6251	2.09304	0.328607	0.944467	776.269	14.3027	0
1779	10991	0	0	15.1056	1.53148	0.475132	-0.879915	3729.31	523.493	0
1779	22079	0	0	15.0736	1.62642	-0.155402	0.987851	3891.83	829.115	0
1779	42289	0	0	15.053	1.534	-0.559858	-0.828588	1621.53	252.64	0
1780	33569	0	0	7.80398	9.48118	0.174861	0.984593	7329.54	1007.25	0
1784	35597	0	0	18.4662	7.60662	-0.998683	-0.0513089	2492.42	453.996	0
1784	42170	0	0	18.5367	7.66875	0.175039	0.984561	3817.29	861.696	0
1790	20835	0	0	4.49749	5.87117	-0.809922	0.586537	2170.6	72.1142	0
1790	44299	0	0	4.58676	5.82825	0.963815	-0.266572	1152.74	655.059	0
1792	15570	0	0	8.66516	11.4348	0.789978	-0.613135	1989.4	582.656	0
1793	31961	0	0	21.8427	1.44093	0.0315027	0.999504	832.281	153.135	0
1793	38670	0	0	21.8931	1.41099	0.862898	0.505378	111.303	10.3148	0
1799	20457	0	0	13.2521	11.188	-0.647024	-0.762469	6957.05	4238.95	0
1799	33714	0	0	13.3262	11.3133	0.356162	0.934424	4791	2355.51	0
1800	22161	0	0	8.09109	11.1682	0.367446	0.930045	10427.3	2404.22	0
1800	38507	0	0	8.01794	11.0584	-0.71666	-0.697423	12301.6	1812.6	0
1805	12913	0	0	18.2944	3.46437	-0.935682	0.352843	2995.12	734.137	0
1805	21495	0	0	18.3017	3.39921	-0.829279	-0.558835	157.107	123.894	0
1805	44294	0	0	18.4327	3.43862	0.999964	-0.00848773	6.07225	197.414	0
1810	18460	0	0	4.41911	12.1748	-0.450341	0.892857	909.927	1087.48	0
1814	10278	0	0	6.65988	12.7945	-0.752957	-0.65807	2539.09	68.3953	0
1814	12938	0	0	6.69548	12.9097	-0.247883	0.96879	516.054	1100.38	0
1814	43304	0	0	6.78338	12.8363	0.997791	-0.0664335	4775.39	1700.67	0
1816	18646	0	0	6.97728	2.13753	0.370867	-0.928686	2764.22	560.793	0
1816	44327	0	0	6.92046	2.24675	-0.547511	0.836799	2510.05	342.766	0
1817	39469	0	0	2.08902	12.6644	0.87199	-0.489524	1242.22	353.126	0
1821	20500	0	0	7.31333	9.62141	-0.45095	-0.892549	1263.55	204.242	0
1821	30319	0	0	7.29356	9.72301	-0.749038	0.662528	-527.311	426.677	0
1821	43903	0	0	7.40802	9.67744	0.99948	-0.0322402	-28.1194	297.103	0
1822	17527	0	0	16.8778	8.69629	0.635286	-0.772277	5694.86	55.074	0
1822	51058	0	0	16.8	8.77109	-0.796086	0.605183	6913.63	1638.36	0
1824	11559	0	0	11.3	12.6864	0.0929816	-0.995668	14037.3	1249.87	0
1824	19255	0	0	11.3624	12.7777	0.958981	0.28347	-294.871	2543.09	0
1824	49125	0	0	11.3174	12.8248	0.335021	0.942211	2648.91	17.9371	0
1834	37745	0	0	2.17231	6.9272	0.673111	-0.739542	1000.88	118.301	0
1834	41596	0	0	2.12226	7.04084	-0.0913572	0.995818	660.54	102.897	0
1834	45505	0	0	2.07262	6.94094	-0.848642	-0.528967	518.982	109.893	0
1835	19841	0	0	3.6267	13.8784	0.378077	0.925774	98.7169	144.567	0
1841	12274	0	0	18.9808	9.41493	-0.874359	0.485279	3016.01	247.325	0
1844	30996	0	0	4.11713	5.388	-0.281175	-0.959657	962.973	53.0568	0
1844	39926	0	0	4.07807	5.43146	-0.983507	-0.180872	2769.02	216.062	0
1847	20643	0	0	5.58164	14.0261	0.127179	0.99188	-269.249	75.9296	0
1848	12025	0	0	15.0242	8.52996	0.86627	-0.499576	2132.54	1389.17	0
1849	19323	0	0	13.9352	7.6282	-0.279899	0.960029	7296.49	182.41	0
1849	38605	0	0	14.003	7.61487	0.633905	0.773411	-191.264	295.585	0
1850	11079	0	0	16.2974	12.3704	-0.995628	0.0934031	4892.86	1299.34	0
1856	37207	0	0	14.7611	11.3424	-0.272405	0.962183	10540	1061.85	0
1861	30311	0	0	24.3261	9.14199	0.71184	-0.702342	438.702	20.7444	0
1861	40961	0	0	24.2273	9.13894	-0.666629	-0.745389	141.933	405.37	0
1864	10926	0	0	12.0338	11.3812	0.15608	-0.987744	18505	957.593	0
1864	38856	0	0	12.0832	11.4257	0.971812	-0.235756	-20.5352	448.134	0
1865	10663	0	0	16.0181	14.764	0.280991	-0.959711	565.733	36.9126	0
1865	45742	0	0	15.9535	14.777	-0.635903	-0.771769	718.986	396.801	0
1870	45117	0	0	4.78424	14.8681	0.923403	0.383832	496.465	178.068	0
1872	46445	0	0	17.5628	3.78688	-0.226303	0.974057	5853.64	666.315	0
1873	13214	0	0	9.42331	4.09717	0.885748	0.464167	1031.93	559.703	0
1874	21000	0	0	20.491	1.23349	-0.930697	0.365792	793.96	210.58	0
1874	25138	0	0	20.5425	1.27204	-0.0905379	0.995893	2478.96	403.996	0
1880	32786	0	0	3.53933	15.4632	0.603397	-0.797441	272.148	66.1748	0
1881	29562	0	0	19.4486	9.26575	0.882161	-0.470948	2494.89	302.578	0
1882	40244	0	0	19.8951	2.98634	-0.850593	0.525824	649.47	492.783	0
1883	33335	0	0	22.9046	4.32701	-0.975912	0.218164	2754.14	522.684	0
1883	46257	0	0	22.9721	4.38221	-0.017286	0.999851	579.379	606.905	0
1885	17367	0	0	12.2635	5.61405	-0.999997	-0.00226984	1561.15	790.621	0
1885	23909	0	0	12.2953	5.5535	-0.569954	-0.821677	2084.66	219.756	0
1887	51451	0	0	20.6985	10.3509	0.830247	-0.557396	1969.62	241.077	0
1888	29818	0	0	7.43558	13.5837	-0.726512	-0.687153	1532.33	693.163	0
1899	30430	0	0	17.8072	10.0012	0.319866	-0.947463	3200.41	191.202	0
1899	47165	0	0	17.7398	10.0144	-0.657945	-0.753066	1301.88	54.2027	0
1900	17945	0	0	12.543	12.4867	-0.695755	0.718279	10343	3529.63	0
1900	38586	0	0	12.5903	12.3911	0.147211	-0.989105	18188.5	2534.58	0
1900	48776	0	0	12.5277	12.4286	-0.950878	-0.309566	-562.816	1423.19	0
1903	20530	0	0	7.94556	10.8373	-0.685192	0.728363	201.224	1077.13	0
1903	51281	0	0	8.03322	10.7962	0.998049	-0.0624284	-377.618	492.033	0
1904	36603	0	0	2.82492	5.31717	0.635922	-0.771753	1682.57	226.452	0
1907	28829	0	0	6.83061	12.4301	-0.568964	0.822363	-558.954	101.967	0
1907	52612	0	0	6.79965	12.3723	-0.9994	0.0346319	4900.73	1404.89	0
1909	21045	0	0	12.5951	11.0326	-0.62661	-0.779333	3045.53	1072.22	0
1915	11181	0	0	9.62004	14.6197	0.936839	-0.34976	-1967.91	1113.09	0
1918	33513	0	0	1.91231	1.33269	-0.996697	0.0812157	1335.77	77.1532	0
1920	23502	0	0	13.5125	7.69215	0.937346	0.348399	114.606	67.292	0
1920	34137	0	0	13.3845	7.69279	-0.933751	0.357923	9.57172	604.505	0
1926	13353	0	0	8.39787	13.5803	-0.801322	0.598233	-1014.2	279.455	0
1926	46508	0	0	8.47472	13.601	0.374227	0.927337	3451.24	1463.46	0
1926	48610	0	0	8.50421	13.5039	0.822873	-0.568225	-358.918	1235.52	0
1928	18511	0	0	26.4554	2.38125	-0.866896	-0.498489	835.467	131.778	0
1929	19459	0	0	9.24532	9.4954	0.989649	0.143509	3330.23	1131.3	0
1929	23792	0	0	9.21771	9.42732	0.607824	-0.794072	1720.54	2091.6	0
1929	44204	0	0	9.13493	9.54638	-0.532617	0.846356	3430.65	697.101	0
1932	14381	0	0	15.0291	13.566	0.340478	-0.940253	4375.57	313.419	0
1932	19823	0	0	15.0714	13.6207	0.995445	-0.0953348	5878.63	685.368	0
1932	41184	0	0	14.9654	13.5772	-0.643108	-0.765776	1519.32	521.274	0
1933	12817	0	0	6.42825	8.92071	-0.271334	-0.962485	2415.11	447.292	0
1933	50873	0	0	6.38375	9.02916	-0.868531	0.495634	644.879	494.873	0
1937	17570	0	0	13.1196	6.19072	-0.905657	0.424011	331.019	1181.27	0
1938	21336	0	0	14.3547	10.7059	-0.503859	-0.863786	4360.28	4075.24	0
1938	40009	0	0	14.4504	10.7935	0.903443	0.428708	-574.706	1907.74	0
1942	16966	0	0	2.68015	14.9536	-0.747722	0.664012	338.996	104.792	0
1944	16795	0	0	2.88704	7.31457	0.490255	0.871579	2074.83	105.675	0
1944	25300	0	0	2.92417	7.25428	0.998971	0.0453618	2631.47	522.904	0
1944	48157	0	0	2.79625	7.20322	-0.755138	-0.655566	4377.11	623.986	0
1948	32605	0	0	25.3942	9.1502	-0.938287	0.345857	2784.24	544.657	0
1951	43209	0	0	15.8224	11.6499	0.317136	0.94838	3103.58	1849.41	0
1951	52553	0	0	15.8571	11.5339	0.787322	-0.616542	8753.16	1735.22	0
1954	11664	0	0	12.6206	15.3854	-0.78536	-0.619039	8984.57	3321.66	0
1954	39609	0	0	12.7116	15.3653	0.446348	-0.89486	17941.9	5082.15	0
1957	37163	0	0	3.91933	12.0155	-0.580653	-0.814151	407.654	74.6627	0
1957	41449	0	0	3.98186	12.0117	0.481185	-0.876619	253.666	351.404	0
1957	42447	0	0	3.9292	12.1171	-0.412107	0.911135	365.921	19.9354	0
1960	35559	0	0	14.1085	2.39822	0.273907	0.961756	883.492	353.202	0
1964	21362	0	0	8.82367	14.1341	0.968676	-0.248328	884.437	927.697	0
1964	47890	0	0	8.7396	14.1839	-0.686082	0.727524	-894.008	34.4585	0
1967	15848	0	0	1.57524	4.01308	0.341554	-0.939862	1612.29	77.3865	0
1967	37846	0	0	1.51232	4.02551	-0.673957	-0.738771	1560.17	324.238	0
1969	12548	0	0	8.00362	3.62796	0.594649	-0.803985	3791.22	449.542	0
1969	47019	0	0	7.93963	3.62048	-0.395194	-0.918598	2571.92	582.356	0
1981	10639	0	0	9.1345	8.39959	0.923591	0.383379	1329.13	792.873	0
1981	50490	0	0	9.10345	8.32386	0.39471	-0.918806	8222.55	2172.6	0
1986	35927	0	0	10.48	11.9566	0.401386	-0.915909	11070.9	1874.27	0
1987	33545	0	0	7.02746	2.89745	-0.0986698	-0.99512	5462.45	147.893	0
1987	52095	0	0	6.98795	3.02033	-0.659459	0.751741	2181.83	335.273	0
1989	41284	0	0	11.946	6.87155	0.754686	-0.656086	3110.7	1746.59	0
1989	42127	0	0	11.9145	6.9713	0.24393	0.969793	6071.3	1097.89	0
1989	42133	0	0	11.8841	6.85249	-0.252363	-0.967633	4693.42	1221.76	0
1992	16267	0	0	16.9746	8.30781	-0.952695	-0.303927	982.381	413.648	0
1992	16901	0	0	17.0441	8.38565	0.194077	0.980986	835.887	1268.76	0
1992	35342	0	0	17.0926	8.32394	0.999289	-0.0377031	4788.73	2321.94	0
1993	15422	0	0	18.0446	8.89955	-0.597548	0.801833	5286.58	42.251	0
1997	22666	0	0	8.18967	13.202	-0.724674	-0.689092	9861.71	757.974	0
1997	36246	0	0	8.20807	13.2975	-0.405586	0.914057	-874.757	166.919	0
1999	21859	0	0	7.70583	13.761	0.664594	0.747204	4400.79	425.929	0
2003	30676	0	0	26.8828	2.46908	0.744818	0.667267	942.7	41.4763	0
2005	27501	0	0	26.4697	4.00769	0.88923	0.45746	206.948	4.44278	0
2008	27511	0	0	7.0497	12.7559	-1	-0.000486767	3658.9	589.427	0
2008	51246	0	0	7.1492	12.7788	0.899364	0.437201	9852.37	541.468	0
2013	23701	0	0	6.52341	13.9884	-0.106378	-0.994326	447.198	216.265	0
2013	27376	0	0	6.58731	14.0804	0.895613	0.444833	3258.63	37.2514	0
2013	49880	0	0	6.48078	14.0929	-0.771105	0.636708	12.234	20.2362	0
2017	27533	0	0	10.9356	4.46554	-0.855198	0.518301	2862.69	858.858	0
2017	37211	0	0	10.9378	4.39455	-0.819295	-0.573373	880.718	418.964	0
2018	21555	0	0	12.8	6.25794	0.164529	-0.986372	7272.57	350.239	0
2018	41534	0	0	12.8534	6.3026	0.943564	-0.33119	2016.49	468.871	0
2022	27738	0	0	3.70592	4.50519	-0.976012	0.217718	1152.15	239.483	0
2023	15019	0	0	16.608	6.27002	-0.691453	0.722421	6731.02	833.331	0
2025	25735	0	0	12.2012	14.2372	0.999057	-0.0434203	7391.54	1197.43	0
2031	15102	0	0	1.29922	12.7013	-0.711234	0.702955	770.613	456.487	0
2035	27322	0	0	11.2617	5.56467	0.867649	0.497177	116.132	514.093	0
2037	24134	0	0	4.00056	12.9994	-0.493891	0.869524	-231.203	99.8079	0
2037	37179	0	0	4.05781	12.9943	0.632004	0.774965	423.672	296.067	0
2038	48680	0	0	19.3496	4.33577	-0.88701	-0.461749	1308.1	197.597	0
2040	26658	0	0	4.51974	15.6842	0.999912	-0.0132607	654.104	69.4651	0
2040	40296	0	0	4.48507	15.6262	0.48459	-0.874742	92.523	22.8788	0
2042	21363	0	0	23.3709	3.78192	0.994173	-0.107796	1819.49	150.171	0
2042	43200	0	0	23.2976	3.84336	-0.280065	0.959981	718.063	348.969	0
2043	19562	0	0	12.6803	6.00017	-0.943169	0.332313	895.441	100.21	0
2044	13241	0	0	14.5073	13.4514	0.997515	-0.0704611	6137.48	1751.35	0
2044	31969	0	0	14.3988	13.401	-0.59347	-0.804856	-306.028	861.928	0
2046	14295	0	0	13.5717	3.22846	0.806208	0.591632	1926.68	309.842	0
2046	51581	0	0	13.582	3.16496	0.951043	-0.309058	562.405	28.8067	0
2049	14366	0	0	3.49256	6.756	-0.929896	-0.367823	3648.31	332.065	0
2049	34977	0	0	3.56421	6.85346	0.0748365	0.997196	908.838	11.7872	0
2049	51840	0	0	3.62694	6.80323	0.95555	0.294828	4808.85	13.3756	0
2053	16941	0	0	26.1123	4.00365	-0.995325	-0.0965819	1957.39	133.833	0
2053	23663	0	0	26.1393	4.06809	-0.62672	0.779245	589.553	84.8846	0
2053	43575	0	0	26.2092	4.08038	0.32223	0.946661	778.51	161.194	0
2054	24000	0	0	20.8623	1.19677	-0.590134	-0.807305	167.937	498.924	0
2055	13182	0	0	21.2112	2.46788	0.461087	-0.887355	1583.83	6.56674	0
2055	31278	0	0	21.1284	2.58134	-0.704692	0.709514	2209.87	66.2571	0
2056	24860	0	0	24.7046	4.27821	-0.98175	-0.190178	1515.47	507.851	0
2056	25279	0	0	24.7638	4.22358	-0.111243	-0.993793	918.845	37.777	0
2056	49769	0	0	24.7425	4.3526	-0.424919	0.905231	2644.21	640.34	0
2056	50651	0	0	24.8261	4.25106	0.807067	-0.590459	3317.09	172.795	0
2057	19575	0	0	22.8886	3.36891	0.858668	0.512533	1105.35	262.619	0
2057	26646	0	0	22.791	3.33262	-0.984987	-0.172628	1197.37	76.0505	0
2057	39059	0	0	22.8215	3.38989	-0.411049	0.911613	3230.36	200.752	0
2059	14054	0	0	4.82783	1.33558	0.353424	-0.935463	1439.05	100.617	0
2059	17677	0	0	4.7603	1.35042	-0.711039	-0.703153	3261.34	33.1313	0
2063	30634	0	0	12.4107	1.11168	0.0803253	0.996769	2679.33	157.864	0
2066	16139	0	0	24.2874	9.57843	0.691732	0.722155	684.306	82.3674	0
2066	45963	0	0	24.2404	9.4628	-0.0112039	-0.999937	-938.375	95.1499	0
2067	24132	0	0	1.88421	13.493	-0.570082	0.821588	397.313	656.35	0
2067	42367	0	0	1.85213	13.435	-0.998885	0.0472049	831.363	259.212	0
2070	45380	0	0	10.8512	3.74729	-0.140661	0.990058	5715.73	1084.28	0
2075	25744	0	0	1.09219	5.74325	0.962739	-0.270431	2053.23	385.826	0
2079	33227	0	0	13.6379	5.50055	-0.98219	0.187888	-396.791	59.5801	0
2079	37015	0	0	13.7117	5.41507	0.0375563	-0.999295	2634.92	41.8042	0
2080	15029	0	0	16.7825	9.75054	0.960839	-0.277108	3472.66	1658.22	0
2080	20091	0	0	16.7545	9.82172	0.513008	0.858384	1108.62	849.126	0
2080	28422	0	0	16.7201	9.70531	-0.0358612	-0.999357	2795.96	1877.61	0
2080	49457	0	0	16.6707	9.8029	-0.827963	0.560782	5979.94	816.84	0
2081	29997	0	0	14.2492	13.4234	-0.701566	-0.712604	-580.583	2867.85	0
2081	31969	0	0	14.3277	13.409	0.380636	-0.924725	16111.6	242.617	0
2082	17547	0	0	15.0388	12.6451	-0.382944	-0.923771	5113.42	6720.88	1
2082	20047	0	0	15.1324	12.6965	0.985239	-0.171187	-2020	2552.06	1
2082	49787	0	0	15.0442	12.7731	-0.305533	0.952182	5049.03	1212.43	0
2084	25789	0	0	11.2422	2.39785	0.90317	-0.429282	1179.05	1257.59	0
2085	10508	0	0	16.2382	4.61214	-0.304842	-0.952403	1299.6	1241.93	0
2085	33487	0	0	16.3026	4.62584	0.661404	-0.75003	5364.62	722.343	0
2088	44557	0	0	2.69956	9.39677	0.960327	0.278875	3306.92	24.5193	0
2088	45456	0	0	2.5869	9.39788	-0.954627	0.297805	3197.65	507.893	0
2090	17064	0	0	8.55781	6.26431	0.30808	-0.95136	5426.06	1075.79	0
2090	23591	0	0	8.56601	6.39673	0.423442	0.905923	6602.29	930.344	0
2094	47569	0	0	22.2238	6.39348	0.993997	0.109404	472.683	74.6485	0
2097	13926	0	0	16.9299	7.72057	-0.981134	-0.19333	591.334	867.325	0
2097	23728	0	0	17.0761	7.74759	0.985403	0.170237	1891.35	243.507	0
2097	52191	0	0	16.9455	7.78189	-0.773784	0.63345	5769.87	785.497	0
2097	52670	0	0	17.0194	7.66269	0.223119	-0.974791	6066.42	1578.81	0
2099	15691	0	0	16.5769	9.31292	-0.343356	0.939205	8520.37	533.059	0
2100	28063	0	0	20.8759	7.64978	-0.852619	-0.522534	406.126	111.398	0
2100	29739	0	0	20.9557	7.75371	0.285245	0.958455	640.346	478.663	0
2101	10733	0	0	17.7864	2.45559	0.45792	-0.888993	6523.97	237.233	0
2101	48993	0	0	17.7088	2.50749	-0.996271	0.0862818	735.834	659.902	0
2103	39891	0	0	8.16614	1.74964	-0.518846	0.854868	567.019	416.601	0
2103	44119	0	0	8.23814	1.74816	0.552722	0.833366	1346.11	751.972	0
2107	32529	0	0	24.595	9.46672	0.992488	-0.122344	2033.23	327.287	0
2108	34252	0	0	11.7807	6.24064	0.618326	-0.785922	4908.41	1209.01	0
2108	49154	0	0	11.7593	6.35632	0.295839	0.955238	3700.62	214.32	0
2112	16145	0	0	26.8164	5.39533	-0.768151	-0.640269	439.921	164.879	0
2112	28762	0	0	26.8733	5.37596	0.219071	-0.975709	32.9007	228.481	0
2119	11494	0	0	9.76979	11.1012	-0.987816	-0.155626	-1277.89	467.762	0
2119	14082	0	0	9.79017	11.161	-0.705555	0.708655	4093.68	2239.28	0
2119	32156	0	0	9.80795	11.0505	-0.448955	-0.893555	8158.37	270.097	0
2124	24392	0	0	14.5744	6.42921	0.703956	0.710244	-551.538	339.646	0
2124	36020	0	0	14.4838	6.40285	-0.97478	0.223166	3.00417	677.695	0
2125	21328	0	0	10.0696	12.9045	0.314909	-0.949122	4625.44	677.212	0
2127	20756	0	0	16.5068	7.55691	-0.906678	-0.421824	1772.19	548.048	0
2133	13778	0	0	19.2531	11.6302	0.936185	-0.351508	3163.09	711.629	0
2133	17330	0	0	19.1372	11.6915	-0.81713	0.576454	2672.03	172.125	0
2133	33226	0	0	19.1917	11.7198	0.00734926	0.999973	1244.24	273.429	0
2133	43540	0	0	19.1774	11.5883	-0.20775	-0.978182	1116.63	369.818	0
2142	10786	0	0	3.89013	10.0454	-0.992188	-0.124752	1924.65	474.955	0
2142	16374	0	0	3.98876	10.1206	0.382415	0.923991	2891.05	316.448	0
2142	30065	0	0	4.0312	10.0382	0.974217	-0.225612	2465.81	690.555	0
2142	46815	0	0	3.92744	10.1179	-0.470648	0.882321	180.558	151.317	0
2143	37350	0	0	6.25288	1.75584	-0.226995	-0.973896	4772.28	504.866	0
2147	19728	0	0	14.9671	12.3759	-0.837464	0.546492	13094.1	1946	0
2147	45693	0	0	15.071	12.2923	0.71272	-0.701449	14241.1	18.617	0
2149	10754	0	0	16.9213	9.40831	-0.233965	0.972245	4260.45	1565.37	0
2149	18217	0	0	16.978	9.33536	0.884565	-0.466418	4316.83	768.532	0
2152	12178	0	0	26.5567	3.84584	0.766834	-0.641845	991.2	183.232	0
2153	32745	0	0	12.0988	2.52647	-0.992437	0.122759	-671.565	788.721	0
2153	52253	0	0	12.1847	2.57215	0.44897	0.893547	224.501	0.797596	0
2162	20014	0	0	15.1466	12.4604	-0.999696	-0.0246699	4070.01	1023.64	0
2162	31072	0	0	15.2651	12.4192	0.767909	-0.640559	7440.72	971.568	0
2167	14130	0	0	4.23981	10.0586	0.909183	0.416396	2260.08	299.409	0
2167	43419	0	0	4.16121	10.0817	-0.549242	0.835664	-324.079	109.149	0
2167	49437	0	0	4.23371	10.0034	0.792385	-0.610021	359.852	4.61635	0
2168	35693	0	0	11.9186	8.98043	-0.613007	0.790078	9337.78	2777.01	0
2169	22060	0	0	5.54438	3.41774	-0.98213	-0.188202	3130.68	840.485	0
2170	45372	0	0	1.73903	14.9622	0.780142	-0.625603	649.245	180.765	0
[truncated: 45,081 more rows]
