# Supplementary material for: Study on stability analysis of soil nail reinforced slopes under loading based on the discrete element method
Source: PLoS One. 2026 May 26;21(5):e0350163. doi: 10.1371/journal.pone.0350163 (PMC13210361; doi:10.1371/journal.pone.0350163)
Supplement: S1 File — (ZIP) [file pone.0350163.s001.zip › DATA in PFC/4_14_20000__measure.txt]

id	cx	cy	mradius	sxx	syy	sxy	s1	s3	angle_deg	porosity	strain_x	strain_y
1	15.7	15.35	0.63	-10757.3	-422.616	1751.05	-133.988	-11045.9	80.64	0.195437	4.61831e-06	-4.24531e-06
2	14.44	15.098	0.63	-44261.5	-31873.9	14660.5	-22152.5	-53982.9	56.4517	0.159185	-1.88293e-06	8.22894e-06
3	13.18	14.846	0.63	-51755.9	-119768	11163.1	-49970.5	-121553	9.08673	0.164633	-1.97858e-07	4.63371e-05
4	17	14	0.63	-11328.5	-4395.24	3256.8	-3105.37	-12618.4	68.3938	0.196321	-6.1578e-06	2.89771e-07
5	15.74	13.748	0.63	-30700.2	-22800.2	10344.6	-15677.2	-37823.2	55.4495	0.159988	2.68271e-06	1.5465e-05
6	14.48	13.496	0.63	-36129.6	-59815.8	17549.6	-26800.9	-69144.5	27.9936	0.174224	1.41684e-05	1.4143e-05
7	18.4	12.6	0.63	-13766.6	-6893.1	3834.78	-5180.4	-15479.3	65.9334	0.175782	-1.25736e-05	5.91482e-09
8	17.14	12.348	0.63	-22360.6	-16800.6	7144.26	-11914.5	-27246.7	55.6311	0.189222	-6.59842e-05	-2.80854e-05
9	15.88	12.096	0.63	-26820.5	-35339.6	11532.5	-18786.1	-43374.1	34.8641	0.173748	-6.76589e-05	8.61731e-06
10	19.8	11.2	0.63	-12025.5	-8123.88	3907	-5707.74	-14441.6	58.2668	0.172396	-8.15302e-06	-8.09666e-06
11	18.54	10.948	0.63	-17868.5	-15064.7	5265.75	-11017.5	-21915.8	52.4541	0.166	-9.58563e-06	5.83057e-06
12	17.28	10.696	0.63	-28813.5	-27119.4	10664.5	-17268.3	-38664.6	47.2707	0.171125	-1.30641e-06	1.65445e-07
13	21	9.75	0.63	-25044.4	-9363.75	4759.34	-8032.27	-26375.9	74.3704	0.189441	-3.34077e-07	2.99419e-06
14	19.74	9.498	0.63	-19957.7	-11918.9	5215.07	-9354.05	-22522.6	63.8113	0.167584	-1.45388e-06	2.68577e-06
15	18.48	9.246	0.63	-21274.6	-20760.6	7550.43	-13462.8	-28572.4	45.9747	0.166519	-1.34029e-06	-3.55703e-06
16	22.5	9.3	0.63	-25594	-4622.46	3492.39	-4056.16	-26160.3	80.7896	0.185794	1.98645e-06	-1.32773e-06
