# Supplementary material for: Study on stability analysis of soil nail reinforced slopes under loading based on the discrete element method
Source: PLoS One. 2026 May 26;21(5):e0350163. doi: 10.1371/journal.pone.0350163 (PMC13210361; doi:10.1371/journal.pone.0350163)
Supplement: S1 File — (ZIP) [file pone.0350163.s001.zip › DATA in PFC/4_14_20000__pbond.txt]

ball1_id	ball2_id	cx	cy	pb_fn	pb_fs	pb_state	bond_type
21	98	10.219	12.1782	0	0	0	0
6	21988	6.96072	3.81191	547.527	-310.545	3	0
6	29749	6.99013	3.88896	203.283	916.049	3	0
7	28757	24.6382	3.70063	230.917	-46.2018	3	0
12	5819	3.14479	12.0844	-39.1554	178.318	3	0
17	4641	9.92466	4.55476	380.099	23.1893	3	0
17	7912	9.89849	4.69836	498.548	-761.423	3	0
25	9688	14.7933	8.56196	478.528	-1322.54	3	0
35	7830	10.5524	10.788	-2512.68	-2056.68	3	0
36	8603	24.9275	7.46531	143.82	167.544	3	0
40	1994	13.2029	6.0304	-58.5132	7.86472	3	0
51	1555	2.65846	4.93687	280.631	177.682	3	0
63	3510	15.6126	8.97671	552.146	408.457	3	0
63	7168	15.6594	9.02053	0	0	0	0
67	4619	5.19681	9.34269	479.883	-62.9007	3	0
93	3401	23.1503	9.21709	-161.811	148.737	3	0
151	611	11.4144	4.30311	557.972	-5.205	3	0
174	289	14.9162	15.2272	-1558.06	-645.074	3	0
183	327	3.87138	15.6614	-148.356	-136.282	3	0
265	530	20.7903	6.82121	138.165	-498.628	3	0
421	992	24.907	1.46889	211.804	20.8978	3	0
563	835	16.1084	7.18438	526.912	-799.398	3	0
639	940	18.1518	3.68065	921.921	348.948	3	0
782	835	16.0385	7.26196	405.126	-337.643	3	0
12	29230	3.10211	12.0467	-342.944	-259.951	3	0
19	18330	5.96084	5.18981	337.846	424.233	3	0
19	28347	6.0566	5.25055	344.292	41.8412	3	0
22	20360	18.9381	5.89659	86.4888	841.321	3	0
24	15402	6.1131	9.74354	340.003	205.236	3	0
24	42844	6.10435	9.67234	-410.526	-694.905	3	0
32	15068	25.7991	7.89273	228.715	573.031	3	0
32	23482	25.713	7.90284	-218.27	-877.472	3	0
32	23484	25.7792	8.00208	-590.628	88.0594	3	0
33	24026	22.8904	1.61789	275.109	14.6952	3	0
38	40341	1.84019	14.215	30.0962	-181.281	3	0
43	24224	12.0808	7.71284	417.362	1476.5	3	0
48	15202	5.2037	13.7742	362.675	-158.709	3	0
48	34325	5.15631	13.6809	-602.586	-424.625	3	0
50	30371	26.6005	1.36074	127.525	-16.093	3	0
51	36503	2.71048	4.88881	127.964	114.844	3	0
54	38186	15.919	4.49043	16.2528	-301.476	3	0
54	42458	15.9406	4.43052	259.64	616.16	3	0
55	34632	16.6367	6.08294	-913.367	-348.899	3	0
56	47461	12.4342	5.4333	207.994	-211.902	3	0
57	25720	16.89	12.9858	923.964	391.799	3	1
57	35305	16.9475	12.9878	-4.42769	3.40394	3	0
59	25894	25.8876	3.19871	167.598	32.9706	3	0
59	33269	25.8962	3.0863	112.62	99.4411	3	0
60	50684	13.7016	9.84474	738.274	1002.11	3	0
66	34745	7.95319	1.61114	208.874	-359.878	3	0
68	44691	12.1728	6.01812	-5.5515	-329.347	3	0
68	47062	12.148	6.09267	208.908	-9.66891	3	0
69	52350	10.6678	6.00062	339.469	95.956	3	0
70	16449	13.5524	3.8812	156.313	-1340.43	3	0
70	28456	13.4374	3.97324	240.029	-733.373	3	0
70	46530	13.4508	3.85136	575.082	1097.41	3	0
74	46308	14.5213	11.9463	-164.887	-1586.25	3	0
76	45241	11.61	7.58142	560.003	-41.7936	3	0
77	17481	23.5914	2.4337	280.456	-296.338	3	0
77	25772	23.7119	2.39928	218.768	0.455196	3	0
84	39294	6.40755	15.0779	-26.5616	-32.2059	3	0
89	38214	23.0404	6.98555	416.065	8.44848	3	0
89	42208	23.1477	7.03651	-109.889	-80.3615	3	0
93	20568	23.0805	9.15075	334.049	-480.838	3	0
93	26651	23.1375	9.11239	-607.676	555.258	3	0
97	14939	5.27979	12.6449	301.507	-141.816	3	0
107	4655	21.1266	3.349	158.323	242.239	3	0
110	2442	8.81895	8.03009	246.463	761.352	3	0
113	7001	17.493	4.54313	195.266	-295.35	3	0
116	4553	3.77894	6.09321	97.8419	-125.28	3	0
116	8132	3.71928	6.03102	157.848	466.604	3	0
139	5491	7.17705	1.71651	86.9392	-109.093	3	0
144	9028	14.5587	2.08174	532.446	-20.2487	3	0
147	7975	8.85911	13.7229	291.369	-1283.19	3	0
148	5013	17.8125	2.07961	355.707	198.26	3	0
148	8387	17.8048	2.017	-56.5862	207.983	3	0
151	4981	11.3655	4.26726	-98.4482	-356.875	3	0
166	6468	23.9555	2.43202	72.6199	327.116	3	0
174	3017	14.8946	15.2817	0	0	0	0
174	7382	15	15.2917	228.248	-1340.27	3	0
176	4767	8.13258	12.5463	-128.923	-596.154	3	0
180	2910	1.91605	1.71098	113.784	-44.7207	3	0
180	3028	1.98774	1.68975	153.771	16.8413	3	0
198	2215	14.0067	5.61423	98.4512	-1631.62	3	0
198	3589	14.0278	5.55356	365.033	469.313	3	0
204	1054	14.6306	7.78293	883.852	-892.747	3	0
213	7139	19.0832	8.00597	166.96	814.16	3	0
214	1408	26.8463	8.91915	-27.1963	426.628	3	0
224	7552	26.4395	1.7533	62.8882	5.31149	3	0
225	8504	16.6379	11.744	-127.051	1461.56	3	0
225	9770	16.6511	11.6615	726.191	-70.5004	3	0
249	6821	23.2432	6.20531	171.983	251.804	3	0
251	5718	14.1917	14.9832	278.132	1865.91	3	0
254	1981	9.02867	8.35057	337.355	1438.94	3	0
268	8484	7.05864	5.33647	-120.71	-315.403	3	0
270	6026	17.977	6.46073	737.38	274.351	3	0
273	1287	22.8196	7.97785	-214.137	-511.506	3	0
273	5506	22.8242	8.10192	95.7751	840.52	3	0
289	3017	14.8547	15.2383	-286.946	533.002	3	0
290	2388	26.739	4.88746	100.396	131.56	3	0
290	9384	26.772	4.94158	273.563	-24.6645	3	0
301	4888	17.2822	8.0517	148.348	-801.103	3	0
304	6703	25.238	4.30495	95.2271	176.18	3	0
306	7009	22.223	6.76232	126.51	-492.889	3	0
328	7438	18.3066	11.5163	190.214	673.925	3	0
332	6358	1.45038	14.6871	-56.2428	-190.343	3	0
350	1388	8.56963	8.20454	839.052	-387.098	3	0
354	8698	24.618	2.55224	90.1842	153.926	3	0
358	7018	26.5164	9.20699	115.49	-964.824	3	0
362	9949	5.93362	9.98284	703.437	-1322.42	3	0
370	5503	10.4534	14.7486	857.871	-3843.89	3	0
373	2529	10.0126	5.33023	368.895	-30.3761	3	0
403	8671	26.7019	7.21536	65.4962	621.61	3	0
406	5153	3.37721	10.7814	-89.5711	762.655	3	0
409	8871	6.44836	8.41514	253.147	967.108	3	0
413	4705	23.1795	1.8801	37.733	-285.668	3	0
421	5075	24.8395	1.57283	169.306	-48.6663	3	0
431	8337	21.8998	5.84404	60.7682	-631.094	3	0
434	2877	25.722	5.25316	348.358	33.1707	3	0
440	6242	16.9713	6.64388	-227.423	-265.943	3	0
444	7798	16.6439	10.5058	979.254	2576.05	3	0
445	8598	1.9484	15.7802	-132.311	-60.8659	3	0
449	2819	22.2411	3.70554	226.826	-315.506	3	0
457	2431	19.9062	7.60656	-255.729	565.611	3	0
460	5533	19.5367	12.0048	-1343.41	-1538.64	3	1
468	2717	7.93458	11.6239	89.5722	857.314	3	0
468	9903	7.8423	11.6332	407.734	673.409	3	0
486	6544	8.48848	15.1705	-188.385	453.361	3	0
488	5488	23.6225	5.79779	-239.949	-18.2559	3	0
489	8141	16.6918	7.86751	-87.0994	356.623	3	0
522	9063	23.5292	1.36122	127.47	-95.5506	3	0
524	6489	19.131	3.80345	164.485	-205.538	3	0
527	4761	8.50884	4.01701	134.812	-949.968	3	0
539	4640	11.0395	4.91121	119.912	-2.2688	3	0
544	6177	3.33106	9.81745	-94.3189	-430.521	3	0
548	3039	4.76605	8.91301	442.369	606.778	3	0
550	8755	20.584	6.43032	240.599	14.7409	3	0
560	9834	15.5507	13.3152	-576.46	-370.225	3	0
588	1850	16.3906	12.4086	276.165	345.271	3	0
592	7004	12.6206	11.2695	-998.233	263.257	3	0
607	3277	25.9252	8.72173	-252.67	-165.136	3	0
611	4981	11.3563	4.32513	-178.009	310.155	3	0
611	8232	11.399	4.43665	682.055	224.782	3	0
613	5677	8.8044	5.94228	561.552	-716.544	3	0
625	5498	4.98922	10.035	-1246.25	-1076.41	3	0
625	7544	4.93709	10.1643	-10.9315	-595.155	3	0
627	6322	7.12825	1.6088	140.762	-476.318	3	0
665	9681	1.28607	4.20275	238.477	-40.6928	3	0
679	6601	20.2864	8.78	114.043	26.0351	3	0
683	4642	11.5681	15.7503	-1241.08	3079.79	3	0
690	1385	16.1563	12.1729	-58.3139	-691.163	3	0
697	8103	9.73459	4.10925	251.39	76.2588	3	0
702	7878	4.31338	14.3426	-162.54	158.485	3	0
707	9384	26.8618	4.87941	48.9461	237.591	3	0
715	3209	3.82246	5.90117	291.51	97.8084	3	0
724	7274	10.3782	3.30454	161.441	613.82	3	0
731	9241	22.5185	6.15978	299.595	-522.551	3	0
733	1123	2.02321	3.71466	92.1774	-5.06169	3	0
751	8296	23.9732	6.03961	-57.7219	-187.46	3	0
754	1371	14.4734	14.2415	-44145.9	12379	3	1
756	5325	11.5294	6.45401	511.084	404.03	3	0
758	9856	15.564	2.82638	225.35	-377.665	3	0
767	5985	15.812	6.28114	538.886	-651.6	3	0
778	4382	11.2703	10.1122	764.097	-389	3	0
778	8198	11.3228	10.08	38.4139	1229.25	3	0
784	5410	9.28625	8.36702	497.494	825.747	3	0
791	1865	15.9557	14.8869	333.384	1393.78	3	0
807	9274	2.63239	5.83135	99.768	-62.2814	3	0
816	9512	13.5225	6.17964	609.19	6.45294	3	0
821	1060	20.281	9.93232	-13.5507	-227.94	3	0
829	1692	10.4707	2.14101	267.544	-500.142	3	0
830	5158	11.4055	9.62127	-1026.27	-829.99	3	0
839	3006	6.25737	4.61529	650.036	-191.726	3	0
855	1486	25.9826	2.69528	116.502	191.97	3	0
863	3946	6.97666	6.7576	298.153	479.166	3	0
865	6533	1.20387	6.50722	53.5528	122.127	3	0
869	6758	5.27491	6.49793	-524.217	151.922	3	0
877	1683	8.75379	12.2071	395.662	2600.87	3	0
877	2406	8.65465	12.2636	0	0	0	0
884	8370	26.2148	6.53459	233.234	-11.2697	3	0
890	1431	3.03114	6.38869	151.963	-37.4711	3	0
890	2227	3.08586	6.41874	-21.5702	59.9036	3	0
895	6379	19.561	10.2018	327.844	1806.52	3	1
910	6228	3.063	10.8009	242.705	227.17	3	0
910	8636	3.12432	10.8794	-190.239	-635.185	3	0
915	5700	12.4188	7.33566	683.692	1233.87	3	0
916	4803	16.7379	10.8361	80.6554	-976.738	3	0
917	5518	8.61339	12.4439	548.097	1707.03	3	0
921	5208	4.16486	14.1526	-431.053	208.91	3	0
922	4311	8.84238	6.83088	23.3762	-133.554	3	0
936	6354	8.7748	9.09263	459.216	-843.237	3	0
944	1775	2.33209	8.43357	-103.737	57.1636	3	0
959	9513	2.55616	11.6016	-892.19	7.29591	3	0
982	7007	8.94386	5.38096	255.695	-347.477	3	0
991	2924	5.65943	3.26786	41.7322	-486.061	3	0
106	25320	2.15062	5.69707	170.321	255.493	3	0
106	47966	2.23429	5.72164	256.295	-189.169	3	0
107	30020	21.0699	3.38183	99.5721	-134.8	3	0
109	21833	5.94647	14.5068	-349.79	-544.333	3	0
109	46247	5.91156	14.6014	-344.388	341.357	3	0
110	11861	8.72293	7.94128	472.659	939.831	3	0
111	17343	17.8578	10.2315	678.954	612.149	3	0
111	48451	17.8105	10.1823	674.145	-996.699	3	0
112	19678	18.014	7.77524	-385.718	-146.205	3	0
112	44620	18.1257	7.80569	185.26	-1161.75	3	0
113	13332	17.6038	4.49923	276.026	-314.717	3	0
113	14186	17.5888	4.60753	189.819	691.329	3	0
117	40552	12.7764	14.3502	2368.88	-412.573	3	0
117	50168	12.7273	14.3206	-1323.26	-1262.68	3	0
123	32028	3.80499	14.4065	84.6822	-54.4	3	0
123	33916	3.72329	14.3293	-238.403	-177.389	3	0
125	19521	2.30378	7.02365	95.41	-185.872	3	0
125	37745	2.24928	6.94035	188.997	-311.818	3	0
125	50605	2.24995	7.03379	141.816	130.682	3	0
126	21177	4.82195	7.61616	-101.798	3.58767	3	0
126	28446	4.82692	7.54703	558.167	-141.298	3	0
129	19674	13.5469	1.78549	0	0	0	0
130	39047	5.21107	14.7031	54.3687	-33.8374	3	0
130	43752	5.31258	14.6694	-447.585	250.816	3	0
130	49960	5.22829	14.7645	-328.836	23.3324	3	0
132	29470	7.38349	3.52734	256.622	276.147	3	0
135	34696	7.15608	7.43498	174.35	506.933	3	0
135	41198	7.24513	7.36243	438.096	-882.928	3	0
138	28676	25.8291	9.46478	179.465	748.916	3	0
140	37645	3.54405	14.7722	-256.589	66.7175	3	0
140	39263	3.4675	14.8491	-222.999	170.672	3	0
145	52582	3.94105	8.51214	-53.5512	34.422	3	0
146	43101	13.3042	11.9606	-1506.95	-258.511	3	0
146	43116	13.1799	11.8871	-1989.96	206.135	3	0
147	13975	8.91797	13.8052	941.144	1566.03	3	0
147	25145	8.86801	13.8404	525.024	-1310.96	3	0
148	16186	17.9281	2.00691	441.527	-499.054	3	0
149	21700	25.6723	9.6603	16.604	410.208	3	0
149	52219	25.7146	9.77686	21.9548	-547.18	3	0
151	28831	11.3919	4.19026	440.056	667.063	3	0
152	16058	7.80495	3.24554	215.144	448.485	3	0
152	37748	7.79462	3.32864	179.155	-710.102	3	0
154	18833	5.79658	15.3153	-169.437	-246.959	3	0
156	34543	16.4334	8.09444	54.4096	2094.93	3	0
158	11919	20.4612	5.70263	97.9899	-36.7232	3	0
159	10956	26.4368	8.22392	-216.723	352.01	3	0
159	40282	26.4466	8.11132	-329.518	57.4081	3	0
164	17602	19.2841	1.78324	255.917	-318.112	3	0
164	26505	19.2679	1.88061	247.687	172.295	3	0
165	30530	8.85503	14.836	-1504.05	-57.3911	3	0
165	31502	8.7849	14.8685	651.283	-249.164	3	0
165	42152	8.90686	14.8789	361.994	1679.93	3	0
166	25772	23.8585	2.38161	301.834	-21.1792	3	0
174	30024	14.9484	15.3275	-634.376	1319.54	3	0
176	25833	8.03295	12.6036	-536.683	49.0998	3	0
176	28268	8.0071	12.5443	315.792	-17.6322	3	0
176	37679	8.10115	12.6065	498.819	-349.449	3	0
179	24017	4.66501	5.58215	221.888	61.3302	3	0
182	17570	13.0578	6.14931	271.421	402.771	3	0
182	21445	13.0012	6.11113	166.34	82.9392	3	0
183	10029	3.96933	15.7226	-176.837	32.1361	3	0
183	26193	3.92713	15.7719	-169.712	50.9736	3	0
184	41451	17.096	12.2783	160.231	684.547	3	0
185	36620	13.7994	8.433	373.98	-19.0854	3	0
185	45036	13.8653	8.41977	214.445	658.174	3	0
189	17773	23.5168	5.45128	178.838	-17.8419	3	0
193	18006	3.06357	15.3196	-334.067	-41.8163	3	0
193	19032	3.02827	15.3818	-50.5558	20.144	3	0
198	22096	14.0916	5.54917	474.523	-623.748	3	0
198	29453	14.0861	5.65277	608.286	1288.8	3	0
204	15894	14.5831	7.91016	814.531	105.137	3	0
204	21198	14.5356	7.80236	-497.57	58.2725	3	0
204	25939	14.6633	7.84602	-393.882	-314.473	3	0
204	32863	14.5292	7.86852	152.58	-77.0755	3	0
207	17625	10.2994	12.4823	175.452	2073.68	3	0
213	33090	19.0446	7.90552	216.694	950.687	3	0
214	16620	26.7664	8.94546	69.8758	-96.8992	3	0
215	37391	21.7065	8.52535	118.87	-798.287	3	0
224	27982	26.3516	1.83836	147.854	-6.73767	3	0
224	50945	26.3287	1.77593	50.199	-24.5799	3	0
225	49371	16.5952	11.6452	51.959	698.015	3	0
226	43870	11.084	9.01825	1626.69	-192.238	3	0
226	46877	11.0925	9.14155	818.589	457.571	3	0
226	51602	11.0266	9.13628	852.198	-38.8096	3	0
231	13417	16.515	1.48916	679.324	10.0251	3	0
232	25618	20.6038	7.92465	-216.291	-224.968	3	0
232	48017	20.6058	7.98807	167.915	-11.4192	3	0
237	17124	20.5336	2.26552	403.427	-29.9847	3	0
238	32540	12.5202	10.068	-2142.04	277.639	3	0
245	24737	7.4968	3.39409	441.87	35.1055	3	0
245	41631	7.44672	3.35022	133.537	-21.0966	3	0
245	45129	7.46284	3.26971	0	0	0	0
249	11409	23.3096	6.1166	224.32	238.932	3	0
249	27505	23.2267	6.11641	54.517	-591.061	3	0
251	18674	14.2236	15.1114	67.6527	1096.27	3	0
259	44262	4.30823	4.90764	395.492	85.1944	3	0
265	20380	20.9069	6.90229	-366.076	-689.184	3	0
268	15542	6.97632	5.43714	190.416	-491.251	3	0
268	21131	7.09057	5.40637	401.085	1251.2	3	0
268	31410	6.99925	5.33373	389.112	-105.151	3	0
270	50443	17.9697	6.59959	405.924	36.8295	3	0
271	52249	7.28339	6.0989	265.929	-945.757	3	0
273	16943	22.8959	8.0177	164.315	-208.248	3	0
277	17147	2.35319	13.2929	-402.859	-57.5719	3	0
280	39494	13.743	9.12471	435.629	2269.38	3	0
280	40120	13.7791	9.06335	-2496.66	207.565	3	0
282	34596	12.1367	12.3183	1073.39	-96.074	3	0
284	28978	12.6318	5.84112	-310.576	646.177	3	0
286	11280	20.093	3.44623	80.1559	-459.63	3	0
286	29630	20.0484	3.35325	144.691	479.728	3	0
288	12437	11.7029	7.77664	436.258	647.96	3	0
288	12732	11.7534	7.86808	753.84	740.767	3	0
288	51642	11.7761	7.77319	516.055	-1195.99	3	0
289	15400	14.805	15.1937	352.432	170.194	3	0
289	24636	14.9228	15.114	542.825	1759.26	3	0
290	10646	26.6433	4.96119	303.992	-28.0019	3	0
293	17473	2.87183	15.2111	-169.074	-156.335	3	0
295	43789	3.6547	10.8575	-160.039	644.319	3	0
298	46883	14.7615	14.5662	-1260.67	1201.15	3	0
298	51311	14.7676	14.447	530.032	389.902	3	0
301	13515	17.1774	8.09469	-15.8691	-1290.94	3	0
301	20138	17.2238	8.02588	310.992	1179.27	3	0
305	20197	2.0326	13.7903	61.3132	49.2555	3	0
305	25469	1.94168	13.729	-232.084	-96.9704	3	0
306	28965	22.3021	6.74647	82.39	79.0722	3	0
306	34072	22.2916	6.87192	90.3759	402.904	3	0
306	43894	22.3399	6.79851	97.8688	40.2713	3	0
310	12793	11.112	5.81294	569.637	-1047.05	3	0
310	27914	11.1452	5.88655	58.2026	227.468	3	0
310	32468	11.0236	5.90168	147.278	-1779.32	3	0
312	28376	19.1139	8.54435	-270.644	-318.097	3	0
312	46751	19.1773	8.62281	-38.3913	37.2759	3	0
313	14362	18.2474	1.98837	8.90353	48.6807	3	0
315	11736	6.33688	2.45789	318.242	-282.654	3	0
319	26680	4.11002	8.63389	-56.2829	339.501	3	0
319	39905	4.17668	8.60627	660.879	-29.9332	3	0
328	12483	18.315	11.6248	7.84162	538.742	3	1
328	13021	18.2004	11.5914	115.38	-31.6693	3	0
328	21397	18.2123	11.5318	26.6465	-68.7465	3	0
330	50178	1.27666	14.8905	4.64078	130.516	3	0
336	33716	25.449	8.44647	205.073	787.57	3	0
336	49714	25.5107	8.42433	192.605	-528.726	3	0
338	15248	26.4337	7.73631	189.496	581.891	3	0
338	51992	26.4317	7.65721	129.71	-483.762	3	0
339	32629	23.6417	4.41163	202.863	25.5725	3	0
339	37003	23.6999	4.27933	173.159	384.191	3	0
341	32093	26.5425	3.422	163.387	51.8122	3	0
342	28959	26.3783	5.5533	120.597	522.503	3	0
348	19425	5.30961	13.0333	376.935	-222.366	3	0
348	27041	5.42716	13.0036	182.772	1212.3	3	0
350	25826	8.53158	8.27331	87.9492	1072.88	3	0
354	13595	24.5638	2.66566	86.7097	-74.7594	3	0
354	48239	24.6282	2.68271	49.2429	-17.8229	3	0
355	21094	13.438	12.3595	-2356.01	3120.01	3	0
355	50823	13.2953	12.3361	-1957.24	-2600.97	3	0
358	35925	26.4153	9.18244	222.874	662.806	3	0
358	37160	26.509	9.0921	76.4299	449.872	3	0
359	25413	13.8225	4.99342	103.702	202.296	3	0
359	37927	13.8643	5.08119	746.755	-86.6011	3	0
359	44031	13.8725	4.95338	480.167	264.232	3	0
362	12518	5.86975	10.0673	271.069	932.626	3	0
362	17338	5.95487	10.1289	372.804	-256.783	3	0
362	28515	6.0016	10.0106	-752.692	201.14	3	0
363	13159	14.7619	13.0717	-247.007	-1597.41	3	0
374	16165	4.5868	1.57102	-101.169	11.536	3	0
374	21737	4.69762	1.60486	0	0	0	0
374	24287	4.71726	1.53215	86.1926	-525.155	3	0
375	15047	2.84577	3.74587	119.022	181.341	3	0
375	43957	2.95278	3.7484	125.353	84.0333	3	0
376	17150	10.825	2.92587	548.626	1883.59	3	0
376	19194	10.8181	2.99333	150.419	-1273.29	3	0
376	32607	10.9345	2.90911	736.36	-1001.77	3	0
384	18116	7.01742	9.01454	224.116	417.31	3	0
384	42476	7.12441	8.97315	148.204	-426.833	3	0
388	18883	21.6941	9.52877	379.748	179.887	3	0
388	29001	21.7274	9.41077	130.207	318.65	3	0
388	41127	21.6747	9.46229	0	0	0	0
392	25799	13.269	14.4089	0	0	0	0
395	15721	4.90372	9.38509	-692.854	-683.752	3	0
395	41829	4.89038	9.29787	570.646	2.97535	3	0
395	51048	4.96599	9.39738	438.416	-44.6752	3	0
400	16125	19.3251	9.09945	204.859	-46.8026	3	0
403	13784	26.6752	7.12645	286.174	-775.172	3	0
406	29800	3.26727	10.8506	32.0002	547.793	3	0
406	31130	3.35246	10.8903	256.531	-1423.05	3	0
406	39315	3.27421	10.7917	262.735	-11.7406	3	0
408	46789	3.34029	1.74747	-67.5481	-171.399	3	0
408	47519	3.3574	1.81729	234.075	25.8714	3	0
410	44454	13.2091	8.12306	477.22	-165.105	3	0
413	19246	23.2779	1.97285	-21.2073	141.667	3	0
416	49497	4.18178	5.98976	344.468	675.494	3	0
423	37881	12.9111	4.56878	88.2247	1601.92	3	0
426	33990	10.2956	7.50632	-722.342	-375.697	3	0
426	44011	10.3958	7.4819	-635.024	-551.627	3	0
426	44670	10.3244	7.45897	159.694	291.065	3	0
428	10957	8.35019	5.80283	311.681	57.5105	3	0
431	10658	21.8784	5.75682	352.615	548.558	3	0
431	21741	21.8214	5.85962	318.874	345.664	3	0
431	45094	21.803	5.77653	53.5209	-949.011	3	0
436	11887	18.023	9.86064	640.286	-81.7115	3	1
436	22058	18.0453	9.74908	-201.543	-3.65262	3	0
436	46699	18.1319	9.83036	-40.6059	10.6242	3	0
437	13241	14.6103	13.3786	668.311	585.309	3	0
443	14627	5.69083	9.95215	461.723	-1134.5	3	0
444	29264	16.5579	10.5996	697.052	-313.258	3	0
444	37471	16.5652	10.5323	-666.59	-998.469	3	0
451	37086	5.09509	3.46968	190.516	511.883	3	0
452	26596	12.9697	5.41595	336.586	851.122	3	0
452	45323	12.8638	5.36324	53.3118	-1154.12	3	0
453	40501	15.6716	13.2062	560.653	2053.32	3	0
454	23665	12.0006	12.8202	1617.95	-94.5462	3	0
454	44929	12.0694	12.736	-826.998	-202.755	3	0
455	12425	8.15501	12.375	-561.696	-1041.12	3	0
455	24363	8.11599	12.3228	204.351	-463.164	3	0
455	31496	8.1396	12.2624	879.21	-85.9661	3	0
455	34579	8.24867	12.3196	815.652	3282.48	3	0
457	50187	19.945	7.73547	242.927	206.433	3	0
459	44903	1.28889	3.55319	111.159	29.5142	3	0
461	13027	13.6176	15.4359	7.71949	-1085.22	3	0
465	42912	9.75748	7.36846	-478.198	-631.151	3	0
470	27052	3.63111	6.24531	218.887	113.345	3	0
470	36835	3.68406	6.30314	230.191	-394.328	3	0
474	25094	25.8111	1.16967	71.9347	-4.8513	3	0
483	32952	23.2036	5.77121	158.607	313.609	3	0
486	17708	8.58189	15.1924	223.249	-692.892	3	0
488	24415	23.5391	5.73533	239.613	-364.905	3	0
488	24853	23.6489	5.72865	407.423	18.6068	3	0
488	44442	23.5765	5.69306	-128.059	-52.6337	3	0
489	23613	16.7526	7.85825	637.015	88.2442	3	0
491	40045	25.3342	5.44561	364.316	-305.629	3	0
499	13325	18.8368	1.53178	460.076	-521.533	3	0
507	44448	25.1101	1.82398	152.775	-34.8678	3	0
512	45863	17.9213	14.0043	96.9586	-71.9338	3	0
522	12218	23.6174	1.29858	182.749	-5.79266	3	0
522	31661	23.5542	1.30231	-2.91694	-89.2945	3	0
522	50715	23.6314	1.39494	125.83	494.882	3	0
524	17499	19.2182	3.85358	98.934	690.004	3	0
524	42589	19.2207	3.75258	405.663	19.8865	3	0
525	14925	15.4037	3.20322	323.907	-40.4774	3	0
530	21819	20.7758	6.75108	220.426	15.9515	3	0
539	32875	11.1724	4.95156	309.101	421.902	3	0
539	50244	11.1079	4.83899	1408.74	-133.799	3	0
540	44654	4.68889	14.2476	166.835	199.473	3	0
540	47374	4.60531	14.2904	-431.943	404.191	3	0
540	50774	4.58222	14.1947	117.719	-461.225	3	0
541	17502	7.98349	13.8251	-2180.75	223.313	3	0
541	34312	7.89046	13.8838	537.209	771.145	3	0
544	20929	3.3593	9.88195	505.948	22.9969	3	0
544	50060	3.24162	9.86541	470.096	94.4694	3	0
545	18739	12.2518	15.2309	3130.12	-516.804	3	0
545	37578	12.2532	15.3681	2176.83	318.91	3	0
546	21054	11.9947	12.0069	554.56	1321.26	3	0
546	40035	11.9028	11.9017	243.904	1884.8	3	0
546	52611	11.9653	11.8829	1772.47	-122.166	3	0
547	50835	15.9947	7.50499	-345.679	532.134	3	0
548	20718	4.86772	8.93358	570.468	54.8509	3	0
550	36697	20.6604	6.40715	0	0	0	0
557	48234	20.5777	4.79407	97.9827	380.239	3	0
560	21176	15.4868	13.3254	456.964	57.35	3	0
563	30959	16.1998	7.19513	453.607	1166.79	3	0
563	41006	16.1532	7.07102	497.026	603.805	3	0
565	29903	11.3138	15.7007	411.164	1535.85	3	0
566	14826	5.3312	4.14449	496.315	-225.127	3	0
566	47505	5.40917	4.21325	174.33	388.96	3	0
567	17860	7.78269	8.38072	189.01	-600.469	3	0
567	20902	7.74995	8.32649	-32.9694	586.751	3	0
574	13605	15.0207	6.71581	251.558	-581.417	3	0
582	21471	20.7458	6.62602	444.604	28.973	3	0
582	49751	20.8556	6.53926	594.826	-42.4275	3	0
585	17505	15.6593	1.82417	481.737	14.8847	3	0
585	37532	15.7169	1.84767	220.815	-55.2837	3	0
587	43163	14.8584	4.52573	586.306	-11.6258	3	0
588	21691	16.4638	12.4041	372.694	371.696	3	0
588	23590	16.4915	12.4622	275.231	-802.944	3	0
592	21303	12.4956	11.2792	573.457	-1711.56	3	0
592	36365	12.5599	11.3081	0	0	0	0
592	42986	12.6224	11.2019	107.475	-1010.23	3	0
598	18739	12.3223	15.2024	2104.96	2239.23	3	0
598	44205	12.4321	15.2528	987.896	2076.49	3	0
599	23962	11.4998	2.83964	54.1328	634.9	3	0
600	17149	7.60867	10.1767	118.772	1006.56	3	0
600	37485	7.64547	10.1312	592.526	-271.048	3	0
600	41131	7.70872	10.1903	191.179	1893.99	3	0
610	29155	6.22192	11.3583	698.949	-1347.5	3	0
610	46830	6.19385	11.4402	233.993	766.085	3	0
611	51012	11.4612	4.40979	-50.5028	-519.223	3	0
613	19614	8.88302	5.83715	-53.3893	211.15	3	0
613	43002	8.81793	5.81254	559.555	59.1412	3	0
616	43975	6.46028	6.17902	193.427	397.578	3	0
618	24312	7.25866	1.93568	108.852	-315.884	3	0
618	41136	7.35513	1.92683	69.4832	220.162	3	0
620	34589	21.0329	9.69946	77.9908	652.184	3	0
624	15949	10.3763	7.73643	536.378	-997.34	3	0
624	47991	10.4666	7.67751	80.0062	280.048	3	0
625	32816	4.89147	10.0913	269.952	144.077	3	0
627	31117	7.23911	1.60124	145.065	689.464	3	0
632	31913	7.09848	15.2493	-128.458	-227.734	3	0
633	20663	14.6391	3.22062	321.974	813.589	3	0
633	33370	14.7168	3.31452	235.297	840.731	3	0
636	44038	8.27124	9.80927	-1211.61	-1335.8	3	0
639	18136	18.0736	3.76995	557.247	-1162.52	3	0
639	39164	18.2052	3.77569	219.751	-627.38	3	0
639	46051	18.1459	3.81898	611.921	126.727	3	0
642	33911	2.79986	8.98566	309.834	-667.451	3	0
642	45598	2.77611	9.05055	228.91	286.053	3	0
645	21557	20.9022	6.22452	282.01	1.91922	3	0
645	32884	21.011	6.22007	188.499	-225.266	3	0
645	48659	20.9581	6.25618	17.7019	-68.547	3	0
647	14928	2.63101	15.1885	-212.029	-34.4358	3	0
647	25793	2.68854	15.1973	-101.117	98.0885	3	0
648	48849	20.8981	2.57475	176.809	277.797	3	0
651	47027	16.259	9.12895	-693.919	323.784	3	0
654	13963	23.0941	5.71784	322.264	237.276	3	0
654	32952	23.1777	5.69595	144.302	-128.463	3	0
656	15308	16.4105	12.073	-390.604	-286.568	3	0
656	25528	16.4404	12.1874	705.49	1178.27	3	0
665	22590	1.21234	4.20313	72.8104	-184.84	3	0
667	39128	8.74827	3.54937	575.346	-55.8172	3	0
668	49029	2.63781	14.7008	-146.961	207.547	3	0
679	17157	20.235	8.75484	-329.14	-348.388	3	0
679	30621	20.2374	8.86574	18.3816	482.38	3	0
682	26294	22.0877	8.79201	0	0	0	0
683	21604	11.7092	15.7488	-75.9201	-181.086	3	0
683	31393	11.6062	15.66	2515.8	403.971	3	0
685	37023	18.6129	1.59803	524.286	-192.837	3	0
685	42664	18.6572	1.51982	325.614	633.312	3	0
690	52039	16.1307	12.2355	-1326.98	862.833	3	0
694	16913	5.67775	7.97765	170.083	688.517	3	0
694	37239	5.59142	7.91202	376.281	-76.4764	3	0
698	41647	12.8341	5.00246	33.4767	-116.354	3	0
698	46978	12.9327	5.05315	507.103	485.432	3	0
703	11253	8.25288	2.43756	262.225	1237.43	3	0
703	17317	8.15588	2.33941	276.785	296.455	3	0
707	37769	26.8523	4.77377	72.5873	-162.5	3	0
711	46709	12.5643	7.79569	165.039	1042.01	3	0
713	48129	25.2204	1.88008	141.994	-0.903364	3	0
714	27165	24.2749	8.42233	-103.423	-6.81114	3	0
721	45111	22.0024	3.00675	69.1015	-445.273	3	0
726	27311	10.9806	7.72697	421.199	-225.554	3	0
728	23479	22.8399	5.17157	465.49	-274.221	3	0
729	21254	5.33698	1.43091	-99.7993	30.1312	3	0
731	14943	22.4636	6.21394	-267.729	204.058	3	0
732	36841	4.49343	4.20841	152.936	339.166	3	0
732	39611	4.45158	4.0993	164.034	-145.806	3	0
733	12389	2.15009	3.72394	233.265	8.72572	3	0
733	15915	2.15731	3.65291	49.7436	-109.778	3	0
733	32460	2.02269	3.65055	123.774	54.3866	3	0
733	43836	2.07777	3.75486	231.502	-79.5391	3	0
743	47050	16.483	9.66776	784.333	644.325	3	0
745	16062	5.32782	2.41288	223.145	-15.611	3	0
748	47786	18.1845	9.09786	853.09	-727.577	3	0
754	24014	14.438	14.1399	853.754	-13.8162	3	1
754	48672	14.4065	14.2678	564.622	2103.33	3	1
758	14827	15.4532	2.87154	-605.844	99.9049	3	0
758	17359	15.4772	2.93469	322.849	-15.896	3	0
758	23061	15.4927	2.81893	198.382	478.522	3	0
759	16036	5.08369	1.49825	425.352	-11.7591	3	0
759	49537	5.00433	1.41199	228.65	457.743	3	0
760	30538	14.3481	11.6883	-1143.32	212.871	3	0
760	33979	14.2943	11.7145	664.297	419.67	3	0
762	22945	16.6708	1.3051	508.898	16.4503	3	0
762	24564	16.7784	1.21264	388.071	72.8776	3	0
763	17449	6.08334	4.87404	513.536	-17.1945	3	0
763	35728	6.03143	4.91537	380.053	-172.531	3	0
763	43206	5.97153	4.80842	791.906	65.7877	3	0
765	19801	17.3901	2.984	505.975	63.6901	3	0
765	34359	17.426	3.05558	153.405	-86.078	3	0
768	13532	24.1707	1.55231	-104.414	-87.2889	3	0
768	22606	24.2089	1.6071	204.529	5.2522	3	0
768	27136	24.1929	1.49281	-49.2629	8.82569	3	0
768	34863	24.2757	1.60522	53.1888	7.86922	3	0
770	35323	8.11986	14.3664	-432.109	1099.14	3	0
776	28973	7.25264	4.19803	0	0	0	0
782	36735	16.0339	7.36285	251.239	2113.41	3	0
782	42068	15.9478	7.28934	92.1441	-1099.74	3	0
791	43345	15.9646	14.9723	-593.123	-1146.28	3	0
792	17161	5.8968	3.45537	143.781	675.652	3	0
792	22977	5.95689	3.55606	243.333	-487.388	3	0
792	26350	6.03596	3.46322	124.034	611.827	3	0
794	28224	10.1441	13.9799	1516.49	1881.51	3	0
795	29376	2.67654	5.48914	336.041	44.8734	3	0
795	44595	2.73053	5.54397	113.316	-197.74	3	0
797	19223	26.3709	3.45691	35.7646	-128.181	3	0
797	41358	26.3528	3.56023	146.719	45.4137	3	0
797	45924	26.3345	3.50528	192.581	-12.76	3	0
802	20157	26.8315	5.2103	114.785	112.999	3	0
803	25402	16.5691	9.52783	-582.126	99.7039	3	0
813	33013	5.55534	2.38819	0	0	0	0
813	49347	5.48759	2.42985	288.075	464.138	3	0
815	46528	4.78141	8.39842	210.362	-550.525	3	0
815	47703	4.80068	8.29342	-199.778	-323.304	3	0
820	41886	13.7401	15.639	1599.58	1938.75	3	0
820	50754	13.8222	15.6463	757.7	-1579.05	3	0
821	36787	20.2853	10.0328	166.763	1195.75	3	0
821	42232	20.369	9.98769	205.52	-806.25	3	0
823	13866	5.59004	12.7466	482.259	59.7464	3	0
823	35627	5.48799	12.7392	367.392	538.066	3	0
828	17091	21.7489	2.60432	247.435	-444.32	3	0
828	41898	21.6988	2.55737	360.629	-10.1269	3	0
830	28142	11.3093	9.61005	153.347	2312.41	3	0
832	50001	22.0028	5.13511	-221.945	345.551	3	0
835	18007	16.1005	7.26129	-59.8218	970.181	3	0
839	39514	6.31404	4.65866	-443.266	414.897	3	0
839	40630	6.25194	4.75789	459.186	-526.437	3	0
844	12215	7.9284	14.0467	198.792	-2002.3	3	0
844	25315	7.87685	14.116	192.653	1286.24	3	0
844	39276	8.02533	14.114	406.34	1981.34	3	0
846	52374	20.9083	8.16709	343.044	-480.279	3	0
847	37194	1.13541	12.9631	-129.627	205.921	3	0
847	45800	1.15727	12.8469	-335.2	-252.674	3	0
850	25100	20.6122	4.24905	103.333	-79.6628	3	0
850	27157	20.6413	4.34483	235.55	277.04	3	0
850	45866	20.6721	4.23481	148.798	-44.4058	3	0
853	10941	4.78846	11.3876	168.725	97.9089	3	0
853	46963	4.83401	11.3425	122.444	-900.468	3	0
853	47935	4.83297	11.4649	-113.634	-5.52936	3	0
858	41265	1.71427	8.0679	394.241	-72.6411	3	0
860	27295	9.08773	8.88612	313.105	-911.601	3	0
860	37736	9.12066	8.98451	318.98	1037.92	3	0
861	33305	17.1155	9.03994	198.892	1494.46	3	0
863	42112	7.05996	6.75182	-60.2886	-15.2377	3	0
867	18214	15.3484	12.8275	162.989	395.079	3	0
867	40675	15.226	12.8021	74.6652	-5.18444	3	0
877	49531	8.64408	12.1305	771.658	-704.769	3	0
878	23409	2.30296	4.52577	258.635	132.311	3	0
878	26270	2.22457	4.44471	309.985	-26.1301	3	0
878	30503	2.1757	4.48689	225.722	14.0851	3	0
878	46687	2.28422	4.46149	114.79	-142.253	3	0
884	22997	26.3395	6.54506	183.462	-250.729	3	0
884	36764	26.2282	6.46576	105.364	-424.927	3	0
884	41452	26.3053	6.44793	195.606	544.873	3	0
886	30981	10.4689	8.55583	46.3923	-1197.94	3	0
886	35702	10.3968	8.59686	188.983	1271.88	3	0
887	18468	6.59438	4.37766	271.507	42.6982	3	0
890	28130	2.98002	6.42524	85.619	234.125	3	0
890	31378	3.04076	6.50556	188.835	-179.079	3	0
894	32109	26.9353	5.85995	-0.790852	147.56	3	0
896	13137	6.266	14.6762	91.6942	118.994	3	0
902	13037	9.39226	13.6316	1022.22	-1891.25	3	0
902	17459	9.44859	13.6002	0	0	0	0
902	24511	9.33595	13.6021	-1617.59	-1292.69	3	0
905	48879	9.53057	13.4686	-589.87	-1250.39	3	0
906	37428	26.1016	7.77447	12.7787	-256.876	3	0
909	22750	23.1002	8.30654	340.454	233.935	3	0
909	37964	23.0628	8.39593	97.8941	525.348	3	0
909	42323	23.0168	8.35229	419.081	-155.859	3	0
910	29800	3.17441	10.8456	152.477	110.724	3	0
911	12196	3.04034	5.53686	380.315	5.99011	3	0
911	33905	3.07364	5.62058	53.0341	-56.9429	3	0
911	47648	3.17491	5.57276	312.533	65.9354	3	0
911	47902	3.09125	5.49086	294.818	-260.468	3	0
915	13240	12.5253	7.39545	-511.072	14.0407	3	0
915	19721	12.386	7.39663	-1405.53	-279.598	3	0
916	11491	16.5982	10.827	355.253	-1792.14	3	0
917	38297	8.64667	12.491	256.361	-2513.91	3	0
920	49309	8.51862	12.2818	-914.076	147.09	3	0
923	15350	7.90418	1.07865	503.542	230.855	3	0
929	10665	10.5187	10.5891	457.465	-560.719	3	0
930	40646	14.4617	15.5789	-203.618	198.14	3	0
930	43371	14.3614	15.6719	0	0	0	0
936	20564	8.71143	9.10904	972.297	686.178	3	0
937	15603	25.574	8.86295	151.334	-657.334	3	0
937	29213	25.4658	8.77853	70.7928	-314.669	3	0
944	27030	2.37576	8.34856	127.368	309.739	3	0
945	32326	19.839	1.77931	219.541	-484.121	3	0
952	51531	2.63969	15.6632	-148.479	-122.662	3	0
957	21380	17.3554	5.20258	188.42	1.07825	3	0
957	40715	17.2481	5.20694	322.271	-437.886	3	0
961	31550	22.8326	2.80535	243.869	-103.641	3	0
961	44719	22.8264	2.87048	150.765	117.586	3	0
962	26978	25.2739	5.74848	215.266	27.0021	3	0
962	35535	25.3606	5.64879	227.906	596.906	3	0
963	11181	9.66746	14.6543	-488.164	-3120.3	3	0
963	16846	9.60358	14.7481	-3333.59	-1996.16	3	0
966	26437	16.399	6.61564	-297.774	1164.04	3	0
969	17433	10.2486	1.16391	143.763	-38.9267	3	0
969	21247	10.2149	1.26047	463.479	-41.8154	3	0
976	12145	2.32703	1.32145	339.173	-21.5779	3	0
978	11753	11.8787	15.3865	1726.08	138.147	3	0
978	36941	11.808	15.3233	1361	5019.77	3	0
982	43984	9.00075	5.46151	161.393	796.093	3	0
983	20088	23.9106	6.38093	90.0933	557.938	3	0
983	20114	23.9586	6.49489	145.509	-455.734	3	0
983	27217	23.8934	6.52564	-188.489	-3.74065	3	0
983	30000	23.8339	6.48533	200.035	78.9375	3	0
985	51413	24.4359	1.489	-66.1621	-73.609	3	0
986	16359	14.6364	2.68733	720.134	-82.5402	3	0
991	10045	5.79346	3.21851	245.68	-162.786	3	0
991	34163	5.71914	3.30958	515.396	-41.8118	3	0
991	40638	5.67547	3.1867	667.913	440.871	3	0
992	13566	24.8741	1.42094	3.23747	14.427	3	0
1005	6612	11.1106	1.2397	178.574	-511.809	3	0
1007	2117	19.1643	5.45732	196.764	940.278	3	0
1010	3759	8.72602	5.09489	649.607	478.966	3	0
1013	7575	2.76644	8.24747	134.196	-357.502	3	0
1016	4733	2.42428	5.78529	267.118	6.47399	3	0
1054	2262	14.7141	7.68392	452.638	202.74	3	0
1060	9234	20.2208	9.93691	224.781	690.36	3	0
1067	7815	15.8802	1.06835	0	0	0	0
1072	3337	19.1714	10.862	455.967	-75.1983	3	0
1081	3881	6.6758	12.0504	379.192	1096.2	3	0
1086	7584	19.3671	11.438	445.983	100.115	3	0
1095	6332	12.7303	1.76405	88.3593	407.206	3	0
1129	8596	5.00003	15.298	-161.321	152.877	3	0
1139	2094	22.1877	6.33558	129.707	313.4	3	0
1140	5327	16.9773	1.59589	248.7	4.51925	3	0
1140	6625	17.035	1.62377	232.772	3.39861	3	0
1145	4258	20.0142	11.0671	-78.816	189.042	3	0
1149	3633	13.3762	13.5608	1489.53	-1171.55	3	0
1160	2197	6.75819	7.02992	701.871	841.974	3	0
1165	1409	18.6536	11.7501	296.135	-6063.95	3	1
1182	8611	1.20225	2.81582	187.797	65.9763	3	0
1202	6326	13.8209	1.3841	653.599	32.3768	3	0
1205	4052	23.156	9.69739	88.9883	-548.141	3	0
1205	9116	23.1602	9.59058	109.233	889.302	3	0
1209	2079	13.7077	5.55876	571.847	552.324	3	0
1209	3884	13.6653	5.68851	741.813	-391.319	3	0
1209	7430	13.7778	5.62882	192.937	-817.097	3	0
1212	1264	13.2597	8.73516	48.2302	450.104	3	0
1216	5748	15.3505	9.9748	568.181	431.056	3	0
1226	4635	9.19638	6.13736	679.055	477.467	3	0
1232	5677	8.72252	6.06056	225.307	-482.674	3	0
1236	4927	10.0192	13.0653	0	0	0	0
1239	7789	13.7027	13.7326	515.883	831.759	3	0
1240	3372	22.0755	7.41406	61.0693	-52.3356	3	0
1258	8351	1.20548	8.78996	-225.892	-20.4595	3	0
1270	1894	11.4175	13.8709	1608.47	-95.4425	3	0
1278	4526	8.13253	4.75789	700.39	795.793	3	0
1289	6360	2.71708	10.76	344.191	37.3586	3	0
1326	5403	16.572	5.34898	112.355	333.7	3	0
1330	1694	20.9792	1.59514	350.589	-27.2265	3	0
1342	4647	25.822	9.9407	360.347	47.5115	3	0
1343	4524	23.0658	4.22347	-5.88636	-304.364	3	0
1346	6825	9.23199	1.93289	480.555	44.3505	3	0
1364	7682	24.5836	3.85922	162.976	53.9061	3	0
1365	9070	13.8139	6.18876	-98.8628	1690.91	3	0
1370	7101	26.5527	2.97614	311.356	-57.6627	3	0
1378	6279	23.8204	8.2281	-148.708	-121.19	3	0
1390	3318	24.6938	8.26118	14.0687	-492.893	3	0
1413	6794	21.5871	9.73915	27.7765	-167.132	3	0
1444	7762	4.50182	5.6631	417.858	-323.102	3	0
1458	2416	26.6695	8.23872	148.767	467.803	3	0
1471	4730	15.3853	2.07728	418.556	189.372	3	0
1479	5898	8.32422	7.25297	-198.697	-190.567	3	0
1495	4088	26.6196	4.72835	358.658	29.5074	3	0
1503	7043	19.2823	1.65995	461.576	-433.684	3	0
1503	7601	19.1953	1.62289	255.539	790.613	3	0
1506	6723	24.9641	2.85166	140.791	-135.323	3	0
1532	2571	1.39576	4.05526	266.401	17.7811	3	0
1532	6689	1.29092	3.97383	296.409	-121.623	3	0
1532	9681	1.33432	4.07548	198.449	-104.558	3	0
1551	4314	6.9558	7.35012	413.102	-33.0906	3	0
1562	7458	10.0184	5.7226	430.68	52.026	3	0
1588	4552	5.13763	4.42763	807.208	-87.5222	3	0
1590	7370	7.3258	10.5935	-526.011	-668.192	3	0
1590	9505	7.36781	10.4589	18.7867	-602.291	3	0
1610	9777	8.18597	9.4375	155.555	-272.366	3	0
1616	1887	20.6438	10.4526	113.796	2306.67	3	1
1621	4998	23.6721	1.79917	124.303	9.04467	3	0
1622	4849	11.7213	3.85914	412.756	200.385	3	0
1622	8796	11.6526	3.75191	645.147	76.2507	3	0
1624	5564	2.11649	7.41755	222.95	-87.7847	3	0
1624	7468	2.21623	7.46749	140.006	-332.241	3	0
1629	7458	9.9883	5.84993	313.816	-1726.06	3	0
1635	2395	6.48009	4.31586	-172.137	27.5099	3	0
1638	3195	1.07313	13.9813	-312.914	112.279	3	0
1658	2079	13.7802	5.4974	2.39554	-1134.01	3	0
1658	3589	13.9093	5.50128	32.3358	-656.141	3	0
1658	7430	13.8393	5.57134	716.507	-10.4963	3	0
1662	3564	17.8978	7.17333	195.694	779.799	3	0
1663	5507	23.6844	9.43777	214.668	-520.14	3	0
1666	7326	26.3198	8.8273	76.3881	-472.505	3	0
1680	5772	1.32718	7.25797	125.16	6.74919	3	0
1687	5705	25.6849	7.48517	168.728	118.183	3	0
1689	2402	21.5411	5.49081	-0.20614	-15.531	3	0
1690	7552	26.4928	1.77988	58.5107	-37.7964	3	0
1699	9203	4.12301	12.01	-256.579	-29.1281	3	0
1711	9275	25.4172	3.07817	157.151	-34.7768	3	0
1727	3656	2.72215	2.60535	273.587	-100.027	3	0
1733	1888	7.42139	13.6437	-217.619	303.522	3	0
1733	6516	7.3243	13.6356	374.975	12.3389	3	0
1750	2867	2.72408	13.468	78.1863	346.659	3	0
1755	6921	6.50696	8.82524	285.194	-162.225	3	0
1778	8918	16.1562	12.4333	-1175.65	582.948	3	0
1780	3051	7.84468	9.38273	-1146.23	294.014	3	0
1790	7762	4.52237	5.79399	360.563	-182.673	3	0
1805	8121	18.4056	3.495	101.921	265.132	3	0
1808	4710	24.0875	3.33805	105.19	372.06	3	0
1821	7806	7.37051	9.73862	-128.158	6.48281	3	0
1833	5884	26.4976	4.83531	245.358	-86.3041	3	0
1833	6832	26.3964	4.81248	374.878	-47.0627	3	0
1847	4862	5.55658	13.9118	-334.616	-298.569	3	0
1849	8714	14.0291	7.54732	380.325	-1389.2	3	0
1856	5811	14.7154	11.252	-1156.29	-50.8445	3	0
1877	8410	8.22819	2.73919	198.605	727.16	3	0
1881	4191	19.4448	9.32644	-537.348	38.5213	3	0
1883	4524	22.9936	4.2442	322.593	385.554	3	0
1894	7362	11.379	13.9165	-653.605	-1296.85	3	0
1918	6685	2.05119	1.34887	127.201	273.859	3	0
1932	6446	14.9964	13.6906	510.103	1203.87	3	0
1933	6921	6.49972	8.938	-909.066	-1460.52	3	0
1954	3918	12.7307	15.4833	2094.2	2605.54	3	0
1955	9798	4.47422	11.267	-195.232	784.419	3	0
1967	8312	1.57352	4.13012	162.253	8.26713	3	0
1986	9878	10.42	11.9695	661.479	587.682	3	0
1987	9041	6.97238	2.93377	128.991	68.8406	3	0
2003	8374	26.8912	2.3975	131.974	6.14229	3	0
2012	4527	19.2406	7.24007	25.308	68.8272	3	0
2019	8392	2.09677	10.8459	-233.989	-38.8823	3	0
2037	4341	3.97566	12.9471	55.1729	61.2024	3	0
2050	9274	2.62346	5.76299	119.918	-155.712	3	0
2055	3882	21.2471	2.5492	147.285	-179.229	3	0
2056	5154	24.8202	4.33851	71.7361	-27.2594	3	0
2058	7573	2.14269	6.24863	369.995	-32.7912	3	0
2058	8575	2.21073	6.35273	93.2386	16.2176	3	0
2066	6735	24.227	9.59562	-216.742	135.924	3	0
2074	2956	4.12855	2.32781	63.9707	111.038	3	0
2081	8332	14.2525	13.5285	2828.76	-208.63	3	0
2083	4628	3.66397	15.5714	-197.74	-135.343	3	0
2094	6097	22.1249	6.35428	82.7645	-553.202	3	0
2107	9165	24.5551	9.40971	29.9449	109.147	3	0
2125	4927	10.0057	13.008	106.587	-1342.07	3	0
2133	9545	19.2454	11.6918	-207.159	47.2244	3	0
2142	8446	3.99366	9.9899	-435.73	-279.571	3	0
2143	8932	6.30202	1.87533	304.155	142.11	3	0
2161	5401	20.2262	3.69756	58.2947	-40.3239	3	0
2162	2715	15.1767	12.518	410.953	17.2612	3	0
2166	8276	11.2146	4.0103	68.8311	-0.652972	3	0
2174	3494	25.962	5.83462	97.925	-618.776	3	0
2181	6793	26.5493	7.56014	-37.2091	-125.03	3	0
2185	8874	22.6281	3.73804	-98.5468	-141.609	3	0
2201	9411	9.9309	6.77953	195.161	395.705	3	0
2231	7375	8.36916	12.4823	-333.682	-1497.79	3	0
2234	9587	14.9424	9.51002	197.737	2023.12	3	0
2238	6847	18.002	4.10006	115.279	-329.208	3	0
2247	2269	15.4035	14.2296	398.911	1105.61	3	0
2247	4076	15.3512	14.1964	407.47	-399.811	3	0
2262	8149	14.835	7.67039	-253.892	-614.313	3	0
2282	7976	20.1189	5.73126	95.1534	-29.5175	3	0
2283	9521	8.4285	3.57839	-343.704	-94.2867	3	0
2286	6078	9.81716	1.27395	578.181	127.94	3	0
2287	3272	25.1007	5.97989	236.479	-251.899	3	0
2293	7085	16.6077	14.8822	-13.1	1.16224	3	0
2334	8322	12.4788	11.8664	-245.23	-877.551	3	0
2335	7407	18.0226	7.59097	306.632	-1144.91	3	0
2341	4855	16.0626	5.48803	236.329	206.625	3	0
2341	6586	16.1318	5.50684	324.08	-199.439	3	0
2358	4856	14.34	4.82862	796.941	-337.997	3	0
2370	7637	11.5198	11.2822	-1364.14	570.071	3	0
2408	5650	1.93596	11.9581	44.5182	832.915	3	0
2410	2429	6.97162	8.54595	5.49821	-760.489	3	0
2428	8399	8.61924	2.50668	82.4631	-143.783	3	0
2439	5410	9.2702	8.23664	712.143	-974.36	3	0
2440	5718	14.2287	14.8691	1975.53	173.666	3	0
2442	3551	8.95466	8.08873	47.9055	917.318	3	0
2444	5819	3.27646	12.0403	19.403	387.493	3	0
2445	5360	1.37155	8.7108	122.967	-850.225	3	0
2445	8351	1.26184	8.71058	154.098	805.693	3	0
2453	5258	9.08214	4.01703	-219.416	-202.455	3	0
2453	5747	9.13911	3.92725	522.319	-10.4467	3	0
2461	7454	13.3919	1.75772	27.0202	-140.324	3	0
2472	6586	16.2181	5.50291	-182.049	605.798	3	0
2482	2875	20.0879	1.46035	370.451	550.353	3	0
2495	2927	8.46111	12.7473	169.677	1512.87	3	0
2495	6062	8.53083	12.8375	622.108	-2104.77	3	0
2512	5489	26.3197	5.91533	64.3407	-267.124	3	0
2524	5790	8.55099	14.7874	-429.839	-404.305	3	0
2544	7894	4.49985	8.47736	-452.28	216.042	3	0
2546	4396	7.14688	3.11318	222.313	28.6995	3	0
2554	4684	6.38447	1.05799	242.956	805.078	3	0
2557	9189	1.98468	6.66688	232.811	85.3322	3	0
2560	9941	19.3168	11.9646	-1805.34	-2166.13	3	1
2566	3114	12.8269	3.13202	403.48	-33.8299	3	0
2613	2902	5.37323	6.09278	353.093	153.7	3	0
2624	9112	17.6767	3.97486	173.233	680.173	3	0
2626	4274	21.6045	2.78046	479.071	-54.4033	3	0
2632	3620	18.8087	12.6749	116.268	-458.813	3	0
2658	6698	6.59016	14.3935	-562.92	225.95	3	0
2665	8144	23.3935	7.30317	72.8728	-117.616	3	0
2669	7140	7.59215	2.50215	312.692	3.61855	3	0
2695	9050	20.39	6.56508	357.718	-334.475	3	0
2722	4353	10.4094	8.88377	173.199	1980.73	3	0
2732	4743	9.61785	11.8646	481.919	-5264.9	3	0
2748	4216	2.80595	14.3759	17.5117	-359.842	3	0
2750	8226	9.24654	4.7996	119.518	199.523	3	0
2752	5653	2.9295	12.3653	143.283	357.544	3	0
2756	7579	16.8521	2.07383	310.584	457.816	3	0
2806	9107	4.04914	2.00707	74.5638	154.73	3	0
2812	9140	1.31516	13.0439	42.8643	-540.72	3	0
2819	2973	22.3446	3.63375	107.808	163.851	3	0
2819	3850	22.3565	3.76381	26.0137	76.9825	3	0
2823	4062	19.3852	3.91337	305.66	28.4505	3	0
2824	4937	19.8579	11.4373	279.491	-117.123	3	0
2825	8239	16.9196	4.56395	310.411	431.642	3	0
2837	4860	16.0523	9.06343	531.396	1542.86	3	0
2838	7243	24.129	1.34514	237.821	-39.1726	3	0
2859	4341	3.89342	12.8732	-563.471	-289.775	3	0
2860	6515	7.93733	5.18213	-17.195	505.958	3	0
2863	8489	21.5603	10.2784	27.9194	-241.092	3	0
2867	6896	2.62425	13.5427	-487.047	-38.5871	3	0
2867	7265	2.68847	13.5409	-61.3373	-287.222	3	0
2879	5515	9.24824	5.06035	543.692	94.7178	3	0
2887	7253	20.7422	5.03858	75.8674	-478.691	3	0
2895	6869	9.30559	12.001	36.4504	1162.52	3	0
2911	7609	14.2646	2.54452	37.8801	-35.3105	3	0
2912	3217	18.6953	6.27992	156.412	299.622	3	0
2923	6084	13.2126	13.7074	845.538	1326.72	3	0
2933	7076	19.4161	1.77797	159.668	283.526	3	0
2944	6941	17.9101	8.69638	533.281	301.956	3	0
2951	6666	8.52348	15.8124	-432.592	-36.6293	3	0
2961	7942	20.9799	1.07842	119.665	-73.2008	3	0
2996	7186	13.1493	3.47939	412.822	417.083	3	0
3001	4260	9.059	7.99924	171.072	1027.71	3	0
3030	4955	18.537	8.09279	712.913	383.893	3	0
3030	7525	18.523	8.23017	-131.109	-187.808	3	0
3035	7913	20.8353	7.43216	580.341	770.884	3	0
3051	4428	7.90228	9.41178	293.601	-1139.73	3	0
3057	6546	12.6342	8.6735	784.615	1047.19	3	0
3070	6553	1.73042	4.82599	37.991	132.46	3	0
3074	4406	4.514	5.34954	24.174	543.08	3	0
3110	5235	13.1629	14.8087	-4387.5	-29.2322	3	0
3117	7992	25.3656	8.98878	412.856	-392.25	3	0
3134	8433	15.2261	9.53744	-308.73	1237.4	3	0
3142	8613	12.907	10.9835	615.127	-1774.95	3	0
3169	3977	11.7226	13.0416	1513.66	-1994.35	3	0
3170	5111	23.458	5.28744	-37.3894	-248.893	3	0
3170	5562	23.3142	5.26241	133.787	-415.094	3	0
3176	7219	1.74066	12.5034	178.307	-419.143	3	0
3185	5120	10.514	1.74287	317.172	-237.527	3	0
3191	9220	3.22354	4.83343	-67.0266	34.1696	3	0
3195	3827	1.1363	13.9581	94.0057	-214.547	3	0
3220	3292	11.6063	7.29311	76.9499	120.016	3	0
3229	8420	12.82	15.014	168.379	241.55	3	0
3231	3330	13.8787	14.0303	-8680.52	26629.5	3	1
3252	6987	22.4835	5.19878	253.567	24.9142	3	0
3260	4783	15.6805	10.6334	683.596	311.391	3	0
3261	8554	17.6405	8.43122	103.563	-281.187	3	0
3269	7990	7.22569	3.74725	271.207	-11.454	3	0
3293	8494	20.2692	7.99076	165.39	184.621	3	0
3313	9340	9.38109	7.57086	36.2159	245.22	3	0
3328	4871	4.80868	12.8087	263.862	-525.965	3	0
3329	4529	1.60879	9.53917	-15.5576	-179.46	3	0
3331	8062	14.0272	6.48348	948.405	54.1654	3	0
3340	6842	8.01168	8.56353	216.035	-371.942	3	0
3372	4895	22.1981	7.45588	549.281	-91.298	3	0
3384	9926	26.9608	4.20372	59.0696	-101.738	3	0
3392	7539	16.7264	13.3017	442.65	1661.45	3	0
3401	4436	23.2372	9.24954	327.033	553.038	3	0
3416	3827	1.2342	13.9892	87.1516	56.5063	3	0
3433	4566	14.8629	12.907	0	0	0	0
3452	4542	19.6311	12.1092	-1145.67	-918.16	3	1
3473	5905	19.55	3.0816	374.026	1.45502	3	0
3486	8146	9.69919	5.19997	787.29	1365.76	3	0
3507	8760	12.1943	8.05179	834.228	-217.437	3	0
3510	7168	15.6687	8.95925	-231.234	-22.8926	3	0
3522	7836	26.843	8.172	313.072	-577.665	3	0
3523	7121	12.8981	2.38986	394.906	-49.1554	3	0
3523	8076	12.9204	2.51391	279.963	710.051	3	0
3545	7991	16.9277	1.29766	127.743	-599.564	3	0
3551	4260	9.00599	8.04198	731.4	-101.162	3	0
3555	6791	19.2883	3.5871	72.5571	-315.783	3	0
3558	8122	9.99873	2.64008	488.425	351.259	3	0
3561	5624	5.54651	2.76018	44.3774	246.963	3	0
3565	5221	16.6896	10.2707	415.949	-633.475	3	0
3565	7798	16.6441	10.3707	-240.984	1255.66	3	0
3566	3795	12.4225	2.49095	211.813	-1582.83	3	0
3571	5861	15.5932	7.45953	-255.702	654.052	3	0
3579	6662	2.99494	9.14984	-103.511	93.1114	3	0
3594	5085	4.30276	5.39406	509.309	178.322	3	0
3602	8522	9.98839	1.65114	432.847	-274.541	3	0
3612	8113	12.2487	10.1243	996.37	-33.2749	3	0
3615	8914	7.16147	2.20071	44.4956	275.479	3	0
3622	7847	15.8722	13.193	740.884	-506.715	3	0
3622	8892	15.7824	13.2866	396.193	2468.93	3	0
3642	9665	15.1996	11.9231	-962.408	-103.463	3	0
3671	4701	2.55855	12.7964	-608.195	150.98	3	0
3697	9931	15.5951	15.3435	123.882	-377.595	3	0
3701	7117	17.7818	5.71779	393.24	-293.831	3	0
3717	6774	7.25655	8.67457	-115.165	212.444	3	0
3752	9001	19.9591	6.93399	303.593	206.491	3	0
3758	3909	5.60409	12.473	-227.518	-42.709	3	0
3759	8438	8.75038	5.2115	-365.328	-238.22	3	0
3765	7619	2.62328	7.00643	260.803	36.6642	3	0
3775	9264	21.2105	4.93801	93.1341	-92.3078	3	0
3786	6608	13.9492	12.4244	533.521	879.493	3	0
3797	8045	6.11341	3.32985	20.5578	64.0925	3	0
3814	9316	16.0674	5.76024	116.994	-23.2471	3	0
3823	7799	18.1835	8.36692	-680.922	-99.3192	3	0
3829	8077	16.4485	14.912	-335.532	-29.0709	3	0
3839	4572	9.87296	12.1962	1084.94	1203.83	3	0
3850	8176	22.4631	3.8135	70.305	-417.214	3	0
3852	5590	9.37118	6.41828	0	0	0	0
3852	6461	9.38894	6.35757	-1138.51	-562.151	3	0
3853	9303	9.9174	8.26114	-102.98	-353.439	3	0
3865	7816	2.64434	6.02968	-46.7371	319.591	3	0
3900	4349	17.0864	2.98273	523.738	-108.166	3	0
3900	6027	17.0217	3.08474	581.464	-32.9777	3	0
3919	8476	16.3318	3.60213	186.261	-1.17763	3	0
3941	8036	26.5592	2.49209	183.987	22.909	3	0
3947	6778	8.21356	10.1525	473.323	-623.242	3	0
3954	9520	14.4449	12.128	600.539	577.608	3	0
3964	6673	16.3508	4.43415	435.713	-798.874	3	0
4000	4343	6.61887	13.4093	-487.89	-455.447	3	0
4023	5811	14.6022	11.2391	98.3682	-2142.97	3	0
4025	4416	2.56834	7.59121	354.507	248.943	3	0
4050	5308	8.2365	13.0705	361.26	-115.522	3	0
4059	5372	13.4791	7.06324	-860.813	338.369	3	0
4059	9900	13.3354	7.03711	104.241	124.276	3	0
4062	8643	19.3447	3.82798	-1.11775	-520.377	3	0
4062	8815	19.3957	3.79626	278.395	447.498	3	0
4065	8080	17.2524	14.227	-310.848	283.796	3	0
4076	7358	15.2958	14.2655	186.856	945.764	3	0
4078	4365	6.03779	1.29147	69.1296	-118.721	3	0
4084	6241	1.6697	6.54163	83.9583	-45.6306	3	0
4103	8660	6.43479	2.83474	279.005	58.7101	3	0
4103	9982	6.49094	2.80579	297.5	35.2245	3	0
4152	7731	11.3755	10.5858	-244.026	2707.7	3	0
4152	7808	11.4763	10.5416	897.428	-3691.18	3	0
4160	4603	23.2504	3.2668	109.827	59.7168	3	0
4171	8821	21.8755	9.25351	625.555	-339.95	3	0
4196	5417	9.58226	5.65605	325.044	-658.794	3	0
4203	6189	19.2644	1.40197	108.717	-50.785	3	0
4240	4946	26.0504	4.96609	-187.957	-157.276	3	0
4259	7215	5.31478	14.0622	-327.47	285.955	3	0
4260	8008	8.99591	7.9008	738.024	-737.505	3	0
4290	9752	26.3005	9.31603	69.0984	-334.63	3	0
4298	5749	24.0313	2.64558	0	0	0	0
4360	9832	4.77237	13.1153	60.6621	-813.788	3	0
4369	8198	11.3908	10.1624	1487.97	-2.88989	3	0
4437	8397	19.866	2.16955	38.8432	-181.506	3	0
4452	7754	18.2959	9.81187	134.532	756.632	3	0
4527	4528	19.2865	7.19791	-83.1391	-75.8566	3	0
4527	9230	19.2268	7.09652	179.482	851.93	3	0
4528	4715	19.3352	7.16207	149.503	127.12	3	0
4542	5533	19.5888	12.058	-79.6158	-850.651	3	1
4554	8395	9.4601	5.05221	206.926	-559.792	3	0
4565	6256	8.41643	3.69784	160.711	-171.824	3	0
4565	9003	8.4617	3.73918	612.526	-84.7898	3	0
4565	9521	8.42525	3.63857	437.673	421.465	3	0
4605	8528	7.99439	3.04357	856.55	-26.1259	3	0
4628	7462	3.66024	15.4839	-243.103	45.374	3	0
4630	8691	10.277	4.20411	-491.056	-297.591	3	0
4635	5768	9.26031	6.12389	459.741	-53.4652	3	0
4655	7684	21.1806	3.33026	-391.464	16.5361	3	0
4668	8745	2.32823	13.0623	-169.653	-497.9	3	0
4684	6477	6.31947	1.10935	512.606	-190.836	3	0
4693	9252	8.56837	4.90711	512.901	21.3407	3	0
4705	6235	23.0677	1.8562	238.348	-285.472	3	0
4710	8642	24.121	3.44327	90.1793	-164.461	3	0
4712	9529	14.835	12.1261	-1134.52	-1770.81	3	0
4727	7755	24.7337	6.757	377.981	-40.0447	3	0
4732	5547	13.4345	2.83759	88.5952	-822.484	3	0
4739	9726	8.9701	8.92858	1085.42	-387.731	3	0
4747	8082	1.2084	7.8068	353.879	-24.6709	3	0
4755	7532	13.5193	9.84628	-74.5357	315.162	3	0
4761	8682	8.51068	4.08406	296.863	1337.59	3	0
4807	5339	26.2531	5.32461	69.6619	499.811	3	0
4820	6660	7.71958	7.57166	-1115.32	315.579	3	0
4841	6576	8.89232	6.0288	178.352	-5.44498	3	0
4851	5409	2.35933	4.32531	269.058	16.532	3	0
4861	9443	18.0712	5.80345	521.39	-787.265	3	0
4862	6636	5.47148	13.8221	292.081	-584.099	3	0
4864	7197	2.09859	3.2981	368.798	-39.6668	3	0
4888	7309	17.3363	8.08189	240.71	96.5465	3	0
4889	8333	19.4992	7.99709	599.232	0.273079	3	0
4895	7161	22.2656	7.37365	15.6145	-232.147	3	0
4946	9739	26.0107	4.85884	-45.5662	-191.476	3	0
4956	7706	3.37632	10.2455	0	0	0	0
5043	9443	18.1311	5.83108	266.33	574.331	3	0
5076	9225	9.55262	3.98917	-81.4984	-205.848	3	0
5121	8731	12.4612	3.43099	-157.664	517.964	3	0
5134	7867	1.33499	1.30015	144.361	13.4242	3	0
5176	7507	7.68404	1.70542	499.644	112.653	3	0
5213	5505	17.7739	12.9432	140.488	304.094	3	0
5219	5909	18.4559	12.4131	-598.731	-484.658	3	0
5234	5804	12.3002	4.74721	-708.411	-540.715	3	0
5258	7827	8.98321	4.02022	-138.749	373.346	3	0
5301	9447	18.9016	11.7819	378.211	-5441.12	3	1
5316	6308	6.03328	14.722	245.446	-290.608	3	0
5327	6625	17.0314	1.55565	243.149	5.96457	3	0
5341	8337	21.9862	5.93432	-171.797	213.638	3	0
5343	6612	11.1162	1.17506	105.77	-108.593	3	0
5357	7458	10.1091	5.80324	213.465	657.381	3	0
5357	9452	10.2235	5.85588	243.141	1405	3	0
5365	8522	9.88347	1.75334	335.936	-164.531	3	0
5370	8819	10.7066	6.49796	861.351	97.6337	3	0
5384	6086	26.7437	7.47225	-161.599	-115.471	3	0
5387	6228	3.00573	10.8427	-395.634	-467.082	3	0
5387	8636	3.06631	10.9255	334.536	7.61269	3	0
5399	6414	20.3535	1.43722	-223.745	-275.8	3	0
5428	5442	12.1324	3.82477	94.3757	225.496	3	0
5429	8318	6.79136	4.49139	385.182	367.535	3	0
5432	9178	25.9187	2.34687	66.1192	120.604	3	0
5433	8413	5.52692	9.00493	-231.786	166.688	3	0
5499	8333	19.5034	8.06386	183.894	-923.519	3	0
5500	7783	6.56792	6.53455	15.491	-340.125	3	0
5500	8488	6.54844	6.47386	-70.5483	157.785	3	0
5506	5932	22.8615	8.21221	21.8187	-232.132	3	0
5546	7659	13.821	10.5273	0	0	0	0
5575	6115	1.32817	9.46547	118.042	517.329	3	0
5591	9595	14.3914	1.33666	395.818	-855.97	3	0
5593	7415	21.1425	9.8058	141.979	535.316	3	0
5609	7410	2.50874	7.06461	281.761	-62.0667	3	0
5631	8876	20.8472	2.70707	-112.885	-352.546	3	0
5649	6904	11.8427	14.5516	-835.881	93.2684	3	0
5669	6389	14.7344	11.0169	-1293.85	578.053	3	0
5673	8713	21.568	9.27776	88.3417	-716.857	3	0
5677	6576	8.84868	5.99156	-664.622	802.204	3	0
5683	8935	5.94982	12.4705	339.894	533.202	3	0
5691	8854	13.681	6.60135	666.696	18.0539	3	0
5700	9133	12.407	7.21959	1000.21	30.6257	3	0
5724	6600	5.37128	11.3825	194.164	1408.84	3	0
5725	8571	16.7277	3.86203	186.347	-87.9172	3	0
5765	7610	2.06594	4.63669	288.358	400.542	3	0
5787	9164	19.772	6.77892	199.195	518.608	3	0
5807	7939	25.3477	2.26279	93.1358	46.6231	3	0
5822	8041	9.94337	9.11166	63.0661	985.306	3	0
5823	6153	7.37112	6.97666	306.282	881.157	3	0
5823	9056	7.50026	7.0023	194.79	-697.916	3	0
5833	8044	3.45069	9.09586	155.905	-580.211	3	0
5833	8917	3.5121	9.1118	63.9442	42.0356	3	0
5841	7344	5.49572	7.6447	444.072	25.2573	3	0
5854	6815	16.1672	9.77666	719.378	-71.3097	3	0
5895	9529	14.9574	12.1941	-1106.44	-624.882	3	0
5900	9436	25.1064	4.67006	187.752	-308.883	3	0
5904	9696	24.3449	5.22138	0.749231	183.371	3	0
5905	6850	19.5906	3.13609	38.1293	-110.679	3	0
5908	9791	2.41674	12.3334	-639.75	-159.988	3	0
5910	6383	5.68525	6.94157	234.591	-520.358	3	0
5921	6384	10.4796	4.58824	210.931	-1811.17	3	0
5921	8587	10.4056	4.66824	553.566	-463.67	3	0
5927	8084	15.545	8.38152	-1176.87	-818.793	3	0
5957	8948	2.16996	7.82774	242.542	-650.806	3	0
6015	7414	6.79919	10.7785	165.67	-1885.85	3	0
6016	6591	19.6054	3.63287	-256.733	-47.3655	3	0
6020	8360	15.2171	6.54176	267.503	-252.039	3	0
6036	7609	14.1206	2.54466	79.273	129.834	3	0
6044	8061	21.9299	2.23979	-38.6113	70.7832	3	0
6068	9053	13.6167	3.56478	582.18	-46.5444	3	0
6070	7976	20.1773	5.72092	391.347	107.859	3	0
6095	7766	8.205	7.50425	682.59	-249.341	3	0
6103	8752	7.25839	1.35781	48.379	132.161	3	0
6119	8755	20.5222	6.44419	-249.319	418.108	3	0
6149	6721	7.98768	9.74731	391.369	-2155.43	3	0
6153	7686	7.27599	6.89045	922.052	-43.3567	3	0
6170	8395	9.4421	4.93587	492.072	39.7224	3	0
6174	6490	6.04023	2.79612	185.713	-20.7849	3	0
6182	6500	18.2236	6.35868	-120.954	266.92	3	0
6190	9662	10.4456	15.531	1168.16	-72.0221	3	0
6203	6582	26.6774	8.4387	238.027	762.012	3	0
6214	6837	12.3414	9.88491	-611.37	-1165.29	3	0
6237	6815	16.0574	9.86485	490.22	-626.941	3	0
6279	9341	23.8284	8.12587	168.951	574.758	3	0
6292	7887	19.4273	3.04738	442.252	62.4492	3	0
6302	8598	1.88813	15.7681	-101.209	25.9937	3	0
6316	6342	14.6656	4.13843	200.819	-286.75	3	0
6321	8320	5.06899	7.89474	-595.25	56.9675	3	0
6408	9418	15.7204	14.5121	141.016	1005.17	3	1
6408	9634	15.6524	14.559	-16878.6	-4706.63	3	1
6424	8661	4.65289	5.92802	181.735	576.467	3	0
6431	9437	21.7062	4.35197	105.712	22.1	3	0
6439	7966	24.766	2.84609	39.7906	197.807	3	0
6450	8714	14.1408	7.59908	419.377	341.717	3	0
6467	7989	23.2697	8.65845	111.408	-454.616	3	0
6476	7728	7.14312	9.79725	647.885	-389.763	3	0
6495	8754	14.144	14.2333	45.2137	31.8524	3	0
6501	7007	8.88364	5.28503	315.231	586.176	3	0
6534	8655	11.774	6.9179	550.157	409.838	3	0
6626	9548	1.06098	13.8141	136.207	83.9733	3	0
6651	9937	14.3937	14.4995	-2566.22	-1123.87	3	0
6694	6746	15.8675	8.6544	325.961	1205.64	3	0
6745	7167	15.5128	5.00236	407.622	214.992	3	0
6758	8408	5.20916	6.5046	329.225	-166.988	3	0
6844	7163	19.4973	2.36585	449.745	-92.6052	3	0
6850	9237	19.6329	3.18452	543.679	23.2722	3	0
6898	7061	5.95721	2.55904	191.465	-143.412	3	0
6898	9057	6.01721	2.4378	346.293	-67.4296	3	0
6936	8842	3.41745	14.0396	63.1617	306.424	3	0
6947	9296	9.34429	2.72975	855.376	324.007	3	0
6947	9539	9.29581	2.77848	42.0824	-268.785	3	0
6969	8216	12.1657	11.5899	-139.005	1069.18	3	0
6982	8590	17.1231	4.19311	336.587	810.952	3	0
7018	9499	26.493	9.28309	292.061	590.361	3	0
7018	9771	26.5907	9.20411	-8.92737	433.153	3	0
7068	7727	10.9207	13.9985	217.722	590.518	3	0
7134	8429	3.31938	15.8342	-171.534	83.8546	3	0
7143	7778	7.09547	13.2911	295.801	711.003	3	0
7145	9189	2.06542	6.71828	123.546	-136.937	3	0
7228	9906	25.9862	1.80125	-8.87058	-54.1123	3	0
7268	7754	18.294	9.89475	401.177	-3328.66	3	1
7284	7375	8.37432	12.5857	748.715	-391.539	3	0
7309	8329	17.2849	8.1733	436.142	-326.408	3	0
7336	8125	23.0357	7.86151	159.786	324.829	3	0
7365	8715	23.3758	7.71454	177.972	34.4133	3	0
7365	9656	23.376	7.77902	-274.899	113.109	3	0
7373	9334	18.9511	6.87052	72.9849	-401.055	3	0
7386	9618	6.59207	2.37541	271.935	-170.755	3	0
7401	8492	4.27692	11.6805	-310.585	10.6064	3	0
7405	7423	1.98313	4.33237	278.934	3.42075	3	0
7414	7536	6.84615	10.8596	689.299	1030.75	3	0
7423	9161	2.04949	4.35329	245.63	-172.372	3	0
7474	8125	23.0018	7.7944	115.248	-656.097	3	0
7553	9382	5.01557	11.47	295.784	-87.2863	3	0
7558	7975	8.89419	13.6401	-1591.42	252.096	3	0
7668	9714	2.65189	4.117	147.704	244.097	3	0
7685	7911	3.1827	13.1483	132.733	624.523	3	0
7715	9512	13.5161	6.30389	770.911	50.9583	3	0
7762	9583	4.44043	5.7013	122.609	268.19	3	0
7819	9568	17.4821	13.0309	139.673	-1013.07	3	0
7850	9601	14.2122	14.6419	-2699.55	-830.052	3	0
7866	8540	14.2313	5.46236	269.76	961.732	3	0
7902	9889	16.5536	8.67183	606.548	-31.6219	3	0
7922	8838	15.4066	12.1275	-740.189	611.105	3	0
7923	8558	12.3949	8.39556	257.009	-69.6685	3	0
8064	8697	17.8071	4.97757	565.794	52.9767	3	0
8134	9451	22.4077	7.24654	219.132	-587.858	3	0
8163	8354	13.6711	2.87019	245.172	209.777	3	0
8195	9080	3.77506	3.14386	52.6361	-215.045	3	0
8197	8838	15.3527	11.9996	-121.831	1015.09	3	0
8212	9992	2.86971	8.01672	-210.614	113.245	3	0
8240	9431	2.17171	2.45475	142.71	7.07751	3	0
8286	9036	5.24576	5.71058	301.264	81.0597	3	0
8289	8844	24.9862	4.2429	6.39573	29.9025	3	0
8301	9658	23.1492	2.42417	58.1942	-102.291	3	0
8354	8986	13.686	2.98104	509.696	-6.70691	3	0
8355	9367	12.9882	8.5536	90.1317	829.533	3	0
8399	9207	8.48503	2.47787	294.168	242.939	3	0
8426	9671	16.0549	11.0704	-8553.12	9264.99	3	1
8427	8624	10.8888	9.45108	26.4615	-521.347	3	0
8474	8773	5.45813	15.2494	-35.8637	81.965	3	0
8488	9347	6.45448	6.49407	-77.7737	27.2589	3	0
8522	8974	9.97354	1.77056	297.458	746.927	3	0
8542	9165	24.6604	9.35197	331.453	-24.635	3	0
8544	8763	1.62474	12.0065	220.948	141.251	3	0
8570	9254	15.5911	1.23216	404.721	-41.6564	3	0
8571	9023	16.7123	3.74653	718.838	-8.64742	3	0
8573	9819	7.40806	5.20234	-57.7797	-270.596	3	0
8660	9982	6.49174	2.8686	121.354	195.39	3	0
8670	8717	26.4614	3.13021	81.6488	141.034	3	0
8729	9903	7.72613	11.6195	-389.489	1569.74	3	0
8730	9572	11.1512	12.582	805.655	1061.87	3	0
8788	9825	21.1293	8.1499	411.629	51.9445	3	0
8796	9417	11.688	3.70287	-95.4124	364.916	3	0
8841	9213	5.8041	1.098	569.391	-88.0653	3	0
8936	9023	16.8096	3.6921	121.495	-87.4312	3	0
9000	9297	1.76093	9.08669	-51.3236	61.6278	3	0
9053	9746	13.6809	3.48229	283.871	-595.336	3	0
9089	9831	2.79964	9.61571	451.678	47.2278	3	0
9125	9857	5.25661	10.8817	206.601	-991.095	3	0
9175	9583	4.38701	5.7413	106.178	-30.4632	3	0
9283	9340	9.44841	7.56467	677.953	-658.663	3	0
9296	9539	9.27784	2.71546	417.855	-10.4796	3	0
9514	9830	13.0636	6.84422	-99.7187	9.63289	3	0
9628	9776	15.3509	2.30221	223.741	-1065.4	3	0
1000	13486	1.48323	3.51294	246.456	-0.0247399	3	0
1000	44903	1.36526	3.50487	228.591	-1.5065	3	0
1004	51210	2.91634	2.25463	357.728	-145.487	3	0
1007	21330	19.2636	5.55897	-121.86	-73.2474	3	0
1007	28217	19.1466	5.54745	421.98	-332.37	3	0
1007	30757	19.2781	5.49633	392.778	-203.025	3	0
1012	34103	7.32814	8.2296	358.377	-849.369	3	0
1019	18161	12.4584	6.98591	717.107	-1326.75	3	0
1020	34199	2.31491	3.998	0.226275	107.12	3	0
1020	41916	2.22477	3.95473	414.075	24.4378	3	0
1034	24409	18.6204	8.47731	-512.838	435.277	3	0
1034	30322	18.6288	8.35907	134.35	-40.1859	3	0
1034	31941	18.5124	8.39386	-62.2326	7.00004	3	0
1035	33125	15.5346	3.99293	201.881	633.392	3	0
1035	43568	15.4222	3.96674	153.887	-1155.47	3	0
1035	46423	15.4718	4.015	545.051	-7.90265	3	0
1036	11327	11.8083	1.1564	403.158	-18.4198	3	0
1040	20044	2.40501	1.71064	472.925	34.5066	3	0
1040	35245	2.37557	1.56487	368.934	-12.95	3	0
1041	46322	9.00837	6.35738	851.201	-96.0228	3	0
1041	47351	8.94468	6.32048	175.071	-227.91	3	0
1045	40967	10.9597	6.94977	-211.051	773.262	3	0
1047	10193	4.34824	14.811	-383.257	46.0595	3	0
1047	28803	4.42133	14.7793	55.9411	0.708184	3	0
1049	35723	25.5328	7.97331	224.929	37.9661	3	0
1049	43772	25.5549	7.91697	-198.123	-193.504	3	0
1049	46232	25.5771	8.018	-452.144	-77.8624	3	0
1050	10965	15.9545	8.0428	179.593	621.602	3	0
1050	49670	15.899	8.12534	211.167	-894.01	3	0
1052	10941	4.71281	11.4344	-197.567	522.012	3	0
1052	11014	4.65911	11.5554	-923.151	599.549	3	0
1052	12897	4.63854	11.4713	750.408	-57.4929	3	0
1052	47935	4.76586	11.5096	408.378	12.9953	3	0
1058	17932	3.77651	3.90616	280.981	58.1075	3	0
1058	33805	3.67405	3.94741	183.317	271.065	3	0
1058	41988	3.73295	3.97173	256.045	-379.569	3	0
1058	47476	3.68017	3.87824	317.598	41.5176	3	0
1059	21888	13.4802	7.81991	-866.899	-219.954	3	0
1059	44486	13.5354	7.90048	677.052	463.747	3	0
1060	25040	20.183	9.8621	194.86	-533.106	3	0
1072	32594	19.2219	10.9164	264.85	894.592	3	0
1074	21420	16.6892	2.14346	534.71	-147.064	3	0
1074	35588	16.7177	2.21598	74.0004	-37.7019	3	0
1074	46480	16.6171	2.13344	354.644	663.919	3	0
1074	52547	16.5695	2.20367	76.4178	-339.557	3	0
1075	16952	3.86968	6.37663	67.8091	456.57	3	0
1075	46237	3.84723	6.46207	481.306	-28.0595	3	0
1076	24392	14.6397	6.5143	264.13	1639.4	3	0
1076	28500	14.6074	6.59095	509.298	-2159.83	3	0
1079	17343	17.8066	10.3627	1004.65	1231.7	3	0
1079	33792	17.7238	10.3736	-232.012	-1330.74	3	0
1081	16624	6.55042	12.0673	62.8991	185.701	3	0
1081	20889	6.60123	12.1052	107.83	-203.836	3	0
1086	29347	19.3584	11.3736	65.1768	-535.843	3	0
1086	33930	19.4364	11.3384	185.313	840.996	3	0
1086	45696	19.4786	11.385	287.899	-162.116	3	0
1088	12048	19.2506	2.77721	-225.92	0.103485	3	0
1091	20851	15.3786	4.91092	415.767	459.707	3	0
1091	26040	15.3831	4.80906	405.319	-130.981	3	0
1092	13272	11.0863	14.7112	-2291.32	78.8674	3	0
1092	22346	11.1255	14.7649	2718.24	-2627.78	3	0
1092	26338	11.211	14.6653	1226.84	-291.884	3	0
1094	23251	15.8182	9.90502	-110.631	767.678	3	0
1094	23772	15.7877	9.79939	906.38	-33.0643	3	0
1094	26758	15.7181	9.92316	792.324	-146.886	3	0
1094	26948	15.7202	9.80417	-112.885	770.933	3	0
1095	15179	12.8335	1.70962	469.192	-132.589	3	0
1095	27441	12.767	1.7095	440.383	63.8909	3	0
1095	31744	12.8701	1.76751	212.138	-242.625	3	0
1095	41513	12.7597	1.82845	539.805	-593.03	3	0
1095	46981	12.8351	1.83193	434.826	860.311	3	0
1099	14934	7.0531	13.8829	395.798	23.4336	3	0
1099	18351	7.0607	13.9485	-410.148	405.275	3	0
1104	26060	15.9325	12.6033	1331.77	1658.16	3	0
1104	48808	16.0197	12.5301	329.628	-1144.05	3	0
1104	49702	15.9116	12.4845	-718.589	298.151	3	0
1108	21212	16.3687	9.50479	91.0844	-899.919	3	0
1108	27980	16.3965	9.5609	578.735	-27.6001	3	0
1110	24126	1.41588	10.6344	-294.008	-135.147	3	0
1110	34890	1.47038	10.7615	-213.078	35.4356	3	0
1110	39721	1.50476	10.7005	341.609	90.5367	3	0
1111	46309	18.3061	11.2327	254.298	330.387	3	0
1111	48639	18.2649	11.3542	600.001	335.887	3	0
1117	25111	5.04688	5.49378	183.446	-501.106	3	0
1117	50816	5.12839	5.57026	109.97	365.79	3	0
1117	52390	5.06752	5.62245	132.036	-277.671	3	0
1123	32460	1.97192	3.68213	122.028	-20.2713	3	0
1129	18321	5.04692	15.2083	-357.163	-119.829	3	0
1129	41750	5.06199	15.3226	-220.946	-95.884	3	0
1129	48767	5.1047	15.2797	-26.0439	-12.8383	3	0
1130	38367	1.77304	13.8314	-0.33432	432.679	3	0
1136	10635	15.2679	2.00941	452.28	-26.0744	3	0
1137	52730	25.6373	9.41943	72.2725	3.45115	3	0
1138	35236	17.0528	3.31767	437.773	-54.63	3	0
1139	42769	22.1565	6.21624	109.985	-695.394	3	0
1144	28995	20.5946	6.8691	70.5926	-449.628	3	0
1149	26132	13.3275	13.5208	1209.94	3495.8	3	0
1152	34832	5.55847	15.6615	-293.579	46.1155	3	0
1152	52211	5.41956	15.6271	-157.71	-94.3131	3	0
1153	19871	3.56478	5.87194	415.718	-19.5355	3	0
1157	12359	19.5332	7.09054	-127.481	-559.063	3	0
1157	23162	19.5667	7.18275	236.122	880.805	3	0
1159	11757	24.0176	1.62096	224.444	567.984	3	0
1159	13532	24.0474	1.56341	-45.2853	-294.635	3	0
1159	42405	23.9341	1.53106	121.549	-51.4848	3	0
1160	15210	6.77111	7.12006	82.951	-1001.89	3	0
1161	36973	20.2061	11.5215	210.47	-25.3968	3	0
1161	44323	20.1514	11.4948	-47.0762	196.864	3	0
1163	11113	24.0738	2.40836	104.276	487.195	3	0
1163	39739	24.1708	2.45233	214.032	-323.063	3	0
1164	18044	7.66397	4.06109	450.807	333.598	3	0
1164	52173	7.77179	4.09498	330.686	-633.007	3	0
1165	41956	18.6457	11.8671	-4945.87	-7027.37	3	1
1165	47010	18.7194	11.7481	453.133	2236.13	3	1
1165	51136	18.757	11.8269	-12069.5	-519.167	3	1
1168	22647	15.8327	2.98801	221.052	705.025	3	0
1168	29943	15.9073	3.07137	-93.1666	-160.996	3	0
1168	41924	15.8468	3.07783	297.493	-56.6436	3	0
1173	34237	26.0091	8.40705	145.104	323.671	3	0
1176	29643	23.4899	6.98448	165.3	-25.0719	3	0
1176	36989	23.4469	7.02175	-295.134	346.161	3	0
1179	43103	20.8557	1.45225	-121.316	266.168	3	0
1179	45158	20.9649	1.46322	261.647	-296.99	3	0
1180	11694	20.6394	9.25585	-22.6224	-704.113	3	0
1180	17176	20.6987	9.37186	-127.513	728.755	3	0
1183	42304	23.0399	6.49569	253.324	0.505077	3	0
1184	26629	1.88774	11.4601	150.718	-402.333	3	0
1184	50053	2.00882	11.5287	140.351	-269.288	3	0
1185	33916	3.76704	14.293	53.7565	84.5651	3	0
1188	17112	10.7216	3.82187	458.154	142.324	3	0
1188	35605	10.7351	3.95382	243.518	28.76	3	0
1190	16481	6.7942	11.0796	124.45	1297.32	3	0
1193	47307	2.67383	3.95806	-24.0665	129.089	3	0
1193	48793	2.6117	3.96062	24.966	28.949	3	0
1200	15025	2.77513	10.4383	284.928	-212.49	3	0
1200	23456	2.84959	10.4236	-45.2124	12.3576	3	0
1200	38262	2.89654	10.4751	180.734	232.97	3	0
1203	27961	14.9668	3.15564	273.856	-2031.28	3	0
1203	51836	14.8671	3.11981	467.219	1708.33	3	0
1205	49142	23.0554	9.68556	42.277	45.5168	3	0
1206	16300	17.4368	2.44484	-51.533	159.718	3	0
1206	33137	17.3142	2.45796	173.123	-271.431	3	0
1206	51532	17.3096	2.36885	50.8966	209.799	3	0
1216	45640	15.3015	9.93056	-10.7377	-255.381	3	0
1222	34652	20.8196	4.37762	240.698	-303.382	3	0
1223	35755	2.98573	9.69666	70.9269	1092.47	3	0
1226	24340	9.07744	6.06399	84.0301	252.004	3	0
1226	30335	9.10337	6.13824	311.342	-508.786	3	0
1226	45744	9.12663	6.01064	515.186	83.7993	3	0
1228	22386	6.49059	13.7869	165.795	619.849	3	0
1228	34633	6.57115	13.788	483.715	-392.96	3	0
1230	19493	12.1253	4.63356	239.954	-311.916	3	0
1231	24365	19.7746	7.76052	168.871	1275.43	3	0
1231	33788	19.717	7.71515	518.408	-315.648	3	0
1232	12750	8.61201	6.08056	242.06	1029.57	3	0
1232	44559	8.7373	6.12323	447.966	1824.9	3	0
1238	37562	1.42755	8.46106	294.995	-160.095	3	0
1239	31027	13.7377	13.636	1642.31	-974.658	3	0
1239	45898	13.6498	13.7113	1092.27	249.536	3	0
1240	47751	21.9642	7.38779	376.592	-82.9239	3	0
1246	11223	2.47913	9.89902	105.527	514.564	3	0
1246	46782	2.42872	9.8643	-523.056	102.9	3	0
1246	50868	2.3702	9.94967	105.458	474.351	3	0
1249	19554	24.2736	6.28545	15.4431	199.791	3	0
1249	38528	24.3294	6.3187	432.391	-39.9642	3	0
1251	26420	19.0732	8.64775	-54.4627	388.605	3	0
1256	16494	2.91589	6.76061	64.4877	-79.3899	3	0
1256	37975	2.89492	6.70269	12.5769	-120.871	3	0
1258	29122	1.24625	8.8351	356.762	17.001	3	0
1260	24527	14.2497	3.33534	197.925	2.13084	3	0
1260	40438	14.2946	3.44246	523.784	44.1584	3	0
1261	26880	7.56454	11.0792	-1288.07	-1286.03	3	0
1264	24022	13.2042	8.74347	841.754	-89.4236	3	0
1269	13251	22.4658	7.08116	-373.249	67.195	3	0
1269	25534	22.4152	7.11721	-73.9205	-94.9943	3	0
1270	10375	11.4533	13.7724	75.7168	-1120.93	3	0
1276	11091	21.7351	2.32265	274.27	51.9492	3	0
1276	23866	21.6882	2.27289	256.263	-461.462	3	0
1276	39966	21.8169	2.29046	64.5607	104.417	3	0
1278	15398	8.22853	4.80876	221.455	234.652	3	0
1278	36619	8.10014	4.83961	-25.8498	-462.868	3	0
1280	10796	14.025	9.58515	780.674	-7.06699	3	0
1280	19765	14.0226	9.68663	641.184	728.553	3	0
1287	11258	22.8548	7.91291	296.913	-10.5267	3	0
1287	23236	22.8148	7.87816	48.4638	324.786	3	0
1287	31585	22.7621	7.95357	390.514	38.3336	3	0
1288	37926	20.8814	7.20642	103.334	197.259	3	0
1289	13193	2.74932	10.8118	-385.443	-218.716	3	0
1289	32293	2.83758	10.741	368.336	760.377	3	0
1293	27505	23.2203	6.01606	437.113	106.926	3	0
1293	46664	23.2818	5.89789	173.672	151.512	3	0
1294	46365	24.4931	5.13119	118.912	500.35	3	0
1303	48085	2.24203	5.15543	287.784	-0.623447	3	0
1305	31371	26.3143	2.63806	80.4389	-102.526	3	0
1307	25725	20.522	3.81994	156.074	-255.668	3	0
1309	32736	10.6365	12.1536	590.916	915.64	3	0
1309	38409	10.721	12.1724	-1300.24	-808.901	3	0
1309	40435	10.713	12.2294	261.087	847.821	3	0
1310	38813	5.90277	13.3746	-799.26	577.498	3	0
1311	40961	24.1566	9.03401	-105.145	-589.412	3	0
1321	30289	21.2318	3.82743	220.959	9.93036	3	0
1321	43325	21.1764	3.93768	141.273	247.563	3	0
1321	48475	21.1695	3.82042	68.1255	312.4	3	0
1326	17171	16.6325	5.37238	333.276	-185.57	3	0
1326	23398	16.5316	5.45315	301.079	-786.257	3	0
1329	16688	1.95602	7.3684	149.276	-38.7675	3	0
1329	19022	1.85847	7.41736	393.911	58.1169	3	0
1329	35871	1.92694	7.49248	134.559	-95.9381	3	0
1331	21457	8.89796	2.40571	696.399	13.2893	3	0
1331	21845	8.95912	2.45405	-144.266	484.602	3	0
1331	44775	8.86857	2.49184	248.128	-320.297	3	0
1332	17666	24.4403	6.19126	14.7095	-116.99	3	0
1333	10569	13.5512	9.14039	477.968	-1600.93	3	0
1333	14660	13.6189	9.14387	298.658	2080.17	3	0
1333	22396	13.5811	9.05252	630.708	612.264	3	0
1335	50823	13.2626	12.3978	898.678	3176.7	3	0
1339	51295	12.3522	7.58069	601.165	-143.431	3	0
1339	52126	12.3202	7.52326	-1342.69	17.0185	3	0
1341	51574	13.805	14.8109	1809.03	787.64	3	0
1343	12834	23.1499	4.28386	-182.576	51.5763	3	0
1343	38665	23.1463	4.22598	99.6017	-128.908	3	0
1345	12567	20.8938	10.5791	-2596.67	712.251	3	1
1346	25933	9.21192	1.80095	508.887	-845.934	3	0
1346	27358	9.12208	1.88697	373.685	-115.596	3	0
1347	23633	12.3881	14.0077	-464.971	2733.92	3	0
1349	11802	5.91337	9.42511	-1077.84	256.118	3	0
1349	23843	5.93814	9.48461	302.796	1171.45	3	0
1349	24444	5.85234	9.41978	403.538	-451.273	3	0
1349	30420	5.84073	9.52485	-66.9658	-861.537	3	0
1355	19397	10.4716	3.96408	-153.999	-187.804	3	0
1355	39931	10.344	3.99193	-337.773	-466.686	3	0
1355	46878	10.474	4.02806	103.415	344.447	3	0
1357	25807	19.2203	12.1149	-376.278	382.968	3	0
1357	41471	19.3016	12.1835	-3.89937	-324.473	3	0
1358	32268	22.1884	2.9797	105.899	340.843	3	0
1359	16205	15.6533	15.6639	-233.328	-46.4941	3	0
1359	44008	15.6515	15.6017	-503.489	-308.938	3	0
1360	18050	16.0935	6.05956	-763.652	282.029	3	0
1361	14826	5.26479	4.07168	307.65	553.388	3	0
1364	28757	24.6058	3.76391	63.8165	267.875	3	0
1371	18655	14.5793	14.3359	-32296.7	-2925.55	3	1
1371	34820	14.5406	14.2122	805.18	853.633	3	1
1373	11850	11.0332	15.7601	-80.1136	2872.91	3	0
1373	12523	10.9959	15.7037	2070.34	-973.248	3	0
1373	36725	10.9014	15.7558	569.852	4245.16	3	0
1375	33575	10.6629	1.51467	115.187	151.212	3	0
1375	37077	10.6928	1.6132	470.02	15.551	3	0
1375	39563	10.7606	1.54012	174.002	3.15668	3	0
1377	12511	1.6676	8.75437	-306.215	-38.9389	3	0
1377	45169	1.71214	8.80035	245.775	10.3447	3	0
1379	15728	14.9427	4.63181	476.551	-11.6647	3	0
1379	33877	14.9816	4.70152	-513.647	938.834	3	0
1379	43163	14.8758	4.63724	111.302	227.343	3	0
1379	52623	14.8852	4.75424	384.792	-544.981	3	0
1380	11600	11.175	6.55597	62.0406	-1126.25	3	0
1380	13225	11.092	6.52342	632.003	1779.34	3	0
1383	33092	20.6112	3.24399	272.692	1125.38	3	0
1383	50232	20.6778	3.36728	87.2924	294.261	3	0
1385	11777	16.2455	12.2111	-1375.69	841.091	3	0
1385	31163	16.2692	12.1572	9.756	-1090.16	3	0
1386	48680	19.2301	4.33417	456.387	-335.853	3	0
1388	23587	8.58261	8.06745	620.62	-667.815	3	0
1388	48265	8.62723	8.12309	-930.108	206.271	3	0
1390	18439	24.6978	8.38092	119.035	750.328	3	0
1390	19275	24.6622	8.32544	454.284	16.1591	3	0
1390	21488	24.8013	8.31907	547.852	-38.659	3	0
1390	36659	24.771	8.26221	75.0595	258.382	3	0
1395	31723	24.2676	7.51048	154.397	-857.713	3	0
1395	37080	24.2384	7.39807	171.189	391.629	3	0
1400	19935	18.316	1.64165	344.156	82.0849	3	0
1402	29680	11.1579	3.53139	352.568	220.142	3	0
1403	14703	4.85984	15.8784	-247.501	106.152	3	0
1407	22942	18.7215	12.3889	-639.489	119.328	3	0
1409	19904	18.5886	11.7469	560.073	5194.6	3	1
1409	20906	18.5643	11.686	26.7648	3.95471	3	0
1410	32148	6.66105	12.4721	-440.689	-298.478	3	0
1410	45298	6.64264	12.3621	-926.763	-440.307	3	0
1410	52612	6.69163	12.3967	56.9183	337.038	3	0
1412	26067	2.18256	15.1966	-40.8681	125.042	3	0
1413	37013	21.5576	9.81277	901.614	48.89	3	0
1413	45504	21.6808	9.79223	909.3	-101.32	3	0
1417	49296	2.27317	10.2797	71.1971	689.878	3	0
1418	11542	11.0846	3.08198	175.347	-220.65	3	0
1418	28246	11.1394	3.11366	602.64	72.9298	3	0
1418	31155	11.1561	3.00513	731.983	-96.6144	3	0
1418	34527	11.092	3.02126	0	0	0	0
1422	28822	4.57539	10.4643	543.393	-250.427	3	0
1422	34468	4.67931	10.4952	1.82579	342.484	3	0
1422	36264	4.65975	10.5813	412.03	-250.33	3	0
1422	42069	4.57573	10.5873	135.638	130.166	3	0
1424	41016	1.90975	2.33178	290.345	23.6408	3	0
1429	38503	19.5482	6.61515	252.421	19.7173	3	0
1429	46736	19.5906	6.71817	-43.6535	-28.2032	3	0
1431	16817	3.00427	6.24368	223.798	59.8251	3	0
1431	18667	2.95471	6.2976	428.126	1.57069	3	0
1431	40897	3.07547	6.25823	188.573	-48.1343	3	0
1434	33003	14.5746	15.1341	-1018.76	-92.7918	3	0
1434	35049	14.6028	15.2409	-989.157	294.341	3	0
1440	35941	19.846	2.52729	62.8321	-167.216	3	0
1440	39329	19.8064	2.40784	168.337	709.947	3	0
1441	13468	6.7674	14.8708	-42.0138	-323.951	3	0
1442	33575	10.6473	1.41219	549.314	-110.367	3	0
1443	14259	3.6413	2.88418	157.347	-7.88976	3	0
1443	45318	3.70283	2.85516	98.3639	-198.785	3	0
1444	24017	4.56804	5.57369	159.718	510.122	3	0
1446	25436	14.1093	9.12609	287.467	1385.15	3	0
1446	31238	14.1729	9.11448	590.188	27.1708	3	0
1446	52706	14.1421	9.24576	1035.82	-4.57291	3	0
1447	29133	14.4646	15.3947	63.7001	1186.25	3	0
1447	29530	14.441	15.3213	-621.333	-1080.48	3	0
1447	35049	14.5499	15.331	0	0	0	0
1450	12500	10.2789	1.60669	591.639	61.6281	3	0
1450	51412	10.2228	1.5895	58.8528	-230.98	3	0
1452	33942	2.634	11.398	33.884	-137.748	3	0
1454	23545	20.8902	6.05449	257.831	538.464	3	0
1458	20341	26.7335	8.22772	120.989	-857.192	3	0
1458	48834	26.6417	8.18661	452.03	-44.9743	3	0
1461	28038	3.87894	4.75525	63.9439	419.658	3	0
1461	41361	3.92692	4.64923	112.64	-534.29	3	0
1462	36350	6.62191	5.37251	52.3745	275.803	3	0
1464	16801	1.85521	12.4305	181.171	-521.199	3	0
1469	12268	4.38201	2.47864	161.409	42.6138	3	0
1470	11864	7.69704	3.93244	130.23	272.399	3	0
1470	18044	7.68209	3.99497	-45.8101	-951.734	3	0
1470	34921	7.80486	3.96205	91.8797	378.889	3	0
1471	10635	15.3199	1.9826	80.2134	235.018	3	0
1473	17339	11.1761	12.9096	987.616	-2349.13	3	0
1473	31459	11.0822	12.9332	-1069.18	1315.2	3	0
1474	13721	10.5979	3.01595	412.908	-164.213	3	0
1474	34483	10.5737	2.95597	42.9826	174.128	3	0
1475	32163	10.4751	9.62522	283.322	-2073.67	3	0
1479	29458	8.43504	7.21787	-333.601	49.663	3	0
1479	33309	8.36655	7.2046	855.911	-11.3116	3	0
1479	42198	8.45383	7.28482	80.6686	319.213	3	0
1480	35434	2.19555	6.093	-77.4839	-167.608	3	0
1481	23538	8.89383	12.741	-517.359	212.18	3	0
1486	29090	25.9153	2.70628	-13.1966	1.68405	3	0
1486	32412	25.8851	2.76769	138.865	-126.781	3	0
1486	33739	26.0007	2.82855	119.581	-36.9896	3	0
1488	21019	9.47864	13.8588	1747.04	-249.021	3	0
1488	48354	9.44717	13.908	609.155	911.211	3	0
1489	37624	6.31531	8.23195	436.855	-593.041	3	0
1491	32737	7.76428	7.75316	184.008	1032.2	3	0
1492	19008	13.3911	5.61193	167.258	-1386.72	3	0
1492	44018	13.4471	5.5113	505.899	1513.89	3	0
1492	47502	13.4831	5.65363	387.605	835.063	3	0
1495	28400	26.5754	4.6806	70.389	224.558	3	0
1497	24334	9.55229	9.72291	-555.602	-537.109	3	0
1497	34759	9.54562	9.66606	135.543	579.575	3	0
1498	52358	7.11895	8.16712	0	0	0	0
1500	16440	26.7046	5.93456	60.3704	221.523	3	0
1500	29125	26.7696	5.85994	141.361	156.872	3	0
1501	50849	3.28846	4.55648	70.7346	67.1894	3	0
1501	52673	3.3384	4.61223	179.527	-42.5997	3	0
1503	11075	19.1638	1.73296	432.671	-14.3658	3	0
1504	12254	5.38639	2.15364	343.551	-871.119	3	0
1504	40474	5.36397	2.09202	-355.814	242.567	3	0
1506	46092	24.9498	2.94848	262.835	15.5707	3	0
1509	41824	10.3571	15.636	5413.32	-992.203	3	0
1513	18955	4.70563	8.80584	245.919	735.466	3	0
1521	17262	20.7266	4.60113	771.056	-50.8415	3	0
1523	22480	7.20016	15.5864	-383.93	215.22	3	0
1523	38126	7.10836	15.5489	-260.212	-71.0689	3	0
1523	52281	7.18373	15.6415	-424.467	-79.3044	3	0
1524	22634	10.8585	1.93416	30.7675	-305.471	3	0
1527	22024	16.0716	13.6073	-729.926	-403.584	3	0
1527	25995	16.0713	13.7355	495.192	1606.79	3	0
1527	36571	16.1394	13.6094	59.3467	-64.6475	3	0
1528	20270	3.74537	6.90936	70.4243	388.642	3	0
1528	34977	3.62818	6.93106	184.312	188.092	3	0
1530	11077	23.7333	6.3453	-80.8698	-181.002	3	0
1537	51680	10.1895	13.0043	2415.8	-1415.78	3	0
1538	25567	26.8314	8.58204	-250.342	-620.919	3	0
1542	28257	21.393	5.78684	204.837	-563.292	3	0
1542	33206	21.4502	5.74146	170.648	683.207	3	0
1551	27507	6.96163	7.41154	-216.33	-18.0246	3	0
1551	34696	7.05706	7.4106	866.941	119.183	3	0
1551	50589	7.00433	7.31687	657.628	-782.757	3	0
1552	17232	5.88714	8.40496	342.621	-994.902	3	0
1555	24445	2.61694	5.05386	124.045	-124.749	3	0
1555	25899	2.73028	5.01615	446.83	13.0393	3	0
1556	35493	3.29101	6.22194	383.131	25.6097	3	0
1556	48537	3.35578	6.31314	436.007	-145.412	3	0
1563	21816	11.2572	2.07529	293.77	31.144	3	0
1565	12528	9.95748	14.4413	-961.802	3506.19	3	0
1568	31418	5.7008	11.9845	386.403	-370.28	3	0
1568	50043	5.71114	11.8897	-114.527	1394.49	3	0
1568	51623	5.60545	11.8873	601.64	-582.32	3	0
1572	24179	9.90436	1.15273	426.49	48.1374	3	0
1580	14190	15.8289	15.497	46.1593	127.987	3	0
1580	44390	15.7049	15.4881	-702.25	-492.724	3	0
1581	16220	9.68929	15.35	-163.839	-4173.03	3	0
1583	21674	2.3486	10.101	-181.011	23.1813	3	0
1583	43449	2.26148	10.1669	66.9067	380.994	3	0
1583	49296	2.30978	10.1911	-485.452	131.628	3	0
1584	17964	1.56978	14.8833	-188.113	-13.7482	3	0
1585	17942	6.84247	2.06451	50.3922	849.235	3	0
1587	37948	16.1704	3.32035	-327.315	-122.876	3	0
1587	45337	16.0658	3.27043	-413.322	-227.866	3	0
1588	23161	5.09369	4.48291	220.111	435.51	3	0
1588	26399	5.23614	4.49549	201.441	235.147	3	0
1588	32164	5.20785	4.4366	15.5578	48.4417	3	0
1590	25536	7.43281	10.5132	152.185	1839.28	3	0
1590	47693	7.30636	10.486	421.325	-197.206	3	0
1591	16495	7.42119	4.13255	163.534	955.3	3	0
1591	27106	7.47553	4.11925	273.879	-79.399	3	0
1591	27383	7.51043	4.16676	65.9861	257.162	3	0
1598	14028	6.64542	10.4126	-408.128	-162.723	3	0
1598	17893	6.60178	10.3272	299.274	1093.61	3	0
1598	34966	6.70934	10.4009	579.408	-164.628	3	0
1598	42837	6.67291	10.2795	167.979	-1208.48	3	0
1613	15544	5.81685	8.15875	480.201	-396.489	3	0
1615	12948	5.63407	9.62403	274.204	1108.1	3	0
1615	24945	5.53898	9.63695	124.453	-530.193	3	0
1618	15281	18.7909	8.44504	148.904	-665.219	3	0
1618	29976	18.8129	8.50295	503.092	230.631	3	0
1619	42460	8.89507	7.69277	332.524	-1271.32	3	0
1621	10162	23.7512	1.76558	-94.9694	43.2747	3	0
1621	18297	23.68	1.70032	-10.7207	193.969	3	0
1622	41395	11.6584	3.86936	429.208	-333.311	3	0
1624	11908	2.14573	7.35063	159.825	-42.9869	3	0
1644	50177	4.96934	13.342	-478.055	316.49	3	0
1644	52097	5.02544	13.2549	-678.279	459.18	3	0
1654	15607	7.17869	6.35535	211.4	-986.73	3	0
1654	16104	7.17874	6.45208	287.023	168.933	3	0
1654	45011	7.09209	6.39084	135.742	831.33	3	0
1654	45556	7.11416	6.45024	-183.108	-221.986	3	0
1657	17526	14.1726	3.62104	411.609	-618.789	3	0
1662	10729	17.8651	7.26514	311.954	-65.6915	3	0
1662	17066	17.9835	7.29389	-409.276	266.307	3	0
1663	45378	23.6544	9.36092	49.0295	712.043	3	0
1666	24275	26.4015	8.92514	-25.5837	-455.241	3	0
1667	19604	24.6026	1.29177	194.195	35.9349	3	0
1667	23724	24.6888	1.18672	133.024	-159.913	3	0
1667	25085	24.6109	1.14539	105.741	8.81996	3	0
1667	51423	24.5569	1.18168	-59.0034	-62.3839	3	0
1673	19944	9.37429	15.2846	92.1089	-871.517	3	0
1675	27914	11.2363	5.83236	361.261	21.9534	3	0
1678	16092	3.10408	2.78856	126.356	-54.6931	3	0
1680	12804	1.41739	7.31727	271.139	18.9242	3	0
1680	25080	1.38618	7.26032	54.7172	-32.1029	3	0
1680	29851	1.38591	7.36983	174.748	-386.882	3	0
1683	10531	8.86795	12.1611	-681.083	-992.461	3	0
1683	13685	8.79754	12.2865	137.311	-2280.03	3	0
1690	15133	26.5406	1.80986	88.7994	8.8825	3	0
1692	15587	10.3893	2.2275	242.282	-849.597	3	0
1692	29578	10.4084	2.12828	475.886	63.6271	3	0
1692	41207	10.4506	2.23911	468.927	487.954	3	0
1695	26039	15.485	9.41157	175.457	-1026.31	3	0
1695	47433	15.5426	9.50279	663.061	720.589	3	0
1695	50446	15.6285	9.41625	309.447	-295.094	3	0
1698	47420	3.41944	12.3459	-473.66	-171.98	3	0
1700	12745	25.4149	4.8685	310.582	-59.2998	3	0
1700	51034	25.5122	4.82884	194.898	17.8073	3	0
1703	21228	6.78613	2.58217	165.459	5.94322	3	0
1703	23394	6.7683	2.52935	51.4395	-222.554	3	0
1703	27816	6.86764	2.53485	180.206	612.165	3	0
1707	49891	3.50307	12.7383	57.467	-665.9	3	0
1708	33255	11.4828	2.38907	325.061	164.927	3	0
1708	36447	11.4181	2.40029	723.107	67.7106	3	0
1710	13097	8.45037	5.42585	100.603	-1293.49	3	0
1710	36895	8.54934	5.42311	269.908	905.139	3	0
1710	46485	8.44652	5.33627	317.679	885.552	3	0
1716	11769	26.0319	3.09063	112.071	40.1067	3	0
1716	33739	26.0202	2.95258	125.674	92.0069	3	0
1719	25881	12.5927	13.005	-54.8877	-3684.9	3	0
1719	36377	12.5571	13.0639	552.195	2192.42	3	0
1719	42676	12.501	12.9897	-301.783	3214.84	3	0
1725	33093	17.5636	12.2806	-13.8645	1314.64	3	0
1725	41012	17.5629	12.385	-296.865	830.802	3	0
1725	46808	17.6052	12.3333	184.074	-812.331	3	0
1727	17691	2.67595	2.51597	245.267	198.903	3	0
1727	32860	2.76397	2.56624	94.8886	-4.85866	3	0
1731	38521	1.84473	14.7131	-231.281	67.8118	3	0
1731	38713	1.77736	14.6526	65.6744	-16.9716	3	0
1733	41009	7.33333	13.6962	-645.684	817.376	3	0
1736	32517	24.843	4.93755	30.559	-204.267	3	0
1737	39694	26.3831	4.69673	249.249	16.9969	3	0
1738	44041	20.6221	9.80597	450.399	-44.7435	3	0
1741	17076	26.096	2.10889	107.112	38.3329	3	0
1742	46992	13.4329	9.06702	-666.114	-795.813	3	0
1748	36150	18.6654	1.77663	165.386	-808.076	3	0
1748	40288	18.7391	1.83251	189.807	1214.48	3	0
1748	49096	18.7572	1.74574	317.163	-178.013	3	0
1750	12401	2.83678	13.455	62.8934	130.952	3	0
1751	24884	14.1137	11.309	447.62	-0.176368	3	0
1751	28957	14.1509	11.1947	621.785	-139.321	3	0
1755	11896	6.42592	8.74093	482.386	35.1265	3	0
1761	37196	21.8166	4.10923	228.505	-1075.78	3	0
1761	47227	21.7221	4.13704	196.528	121.807	3	0
1764	18310	12.1929	13.1995	951.229	-2869.31	3	0
1764	34415	12.1966	13.2641	303.48	3333.25	3	0
1764	36060	12.1247	13.185	1393.14	2738.53	3	0
1772	18633	15.1811	9.323	1037.95	20.2632	3	0
1773	12872	11.092	6.7229	-45.7565	-771.328	3	0
1773	52213	11.174	6.73266	560.068	989.316	3	0
1775	34241	2.38546	8.4671	183.857	329.779	3	0
1775	48902	2.27386	8.45465	154.515	6.89197	3	0
1776	12660	26.6506	2.0126	72.1183	37.577	3	0
1776	27956	26.5946	1.99222	32.2367	1.68465	3	0
1776	50011	26.6251	2.09304	73.9302	8.38152	3	0
1779	10991	15.1056	1.53148	345.574	-280.331	3	0
1779	22079	15.0736	1.62642	360.641	306.748	3	0
1779	42289	15.053	1.534	150.253	-48.0809	3	0
1780	33569	7.80398	9.48118	675.839	-275.49	3	0
1784	35597	18.4662	7.60662	267.923	-297.381	3	0
1784	42170	18.5367	7.66875	410.311	521.507	3	0
1790	20835	4.49749	5.87117	199.078	297.863	3	0
1790	44299	4.58676	5.82825	105.725	659.245	3	0
1792	15570	8.66516	11.4348	220.05	-439.571	3	0
1793	31961	21.8427	1.44093	90.0325	-29.2619	3	0
1793	38670	21.8931	1.41099	10.5303	1.56737	3	0
1799	20457	13.2521	11.188	773.036	3392.97	3	0
1799	33714	13.3262	11.3133	593.317	1731.19	3	0
1800	22161	8.09109	11.1682	1246.56	-1094.94	3	0
1800	38507	8.01794	11.0584	1474.15	280.98	3	0
1805	12913	18.2944	3.46437	374.485	-648.86	3	0
1805	21495	18.3017	3.39921	-419.243	-57.1716	3	0
1805	44294	18.4327	3.43862	-447.495	252.903	3	0
1810	18460	4.41911	12.1748	43.8046	1162.62	3	0
1814	10278	6.65988	12.7945	241.972	-8.7199	3	0
1814	12938	6.69548	12.9097	-701.993	-1187.85	3	0
1814	43304	6.78338	12.8363	591.983	1485.43	3	0
1816	18646	6.97728	2.13753	278.235	-397.511	3	0
1816	44327	6.92046	2.24675	246.363	-222.849	3	0
1817	39469	2.08902	12.6644	149.904	447.953	3	0
1821	20500	7.31333	9.62141	127.858	-235.473	3	0
1821	30319	7.29356	9.72301	-1024.74	410.133	3	0
1821	43903	7.40802	9.67744	-408.168	273.282	3	0
1822	17527	16.8778	8.69629	561.15	-5.41965	3	0
1822	51058	16.8	8.77109	681.244	-1000.3	3	0
1824	11559	11.3	12.6864	1492.87	-95.9625	3	0
1824	19255	11.3624	12.7777	-381.792	2536.31	3	0
1824	49125	11.3174	12.8248	0	0	0	0
1834	37745	2.17231	6.9272	116.03	232.773	3	0
1834	41596	2.12226	7.04084	54.3017	-185.062	3	0
1834	45505	2.07262	6.94094	60.159	114.608	3	0
1835	19841	3.6267	13.8784	-34.672	-159.279	3	0
1841	12274	18.9808	9.41493	0	0	0	0
1844	30996	4.11713	5.388	96.6596	-191.408	3	0
1844	39926	4.07807	5.43146	267.373	82.6611	3	0
1847	20643	5.58164	14.0261	-807.491	-122.587	3	0
1848	12025	15.0242	8.52996	227.048	-1493.03	3	0
1849	19323	13.9352	7.6282	783.011	254.761	3	0
1849	38605	14.003	7.61487	-559.705	-314.152	3	0
1850	11079	16.2974	12.3704	500.898	-837.767	3	0
1856	37207	14.7611	11.3424	1269.4	127.834	3	0
1861	30311	24.3261	9.14199	0	0	0	0
1861	40961	24.2273	9.13894	16.0269	-391.273	3	0
1864	10926	12.0338	11.3812	1992.25	-103.21	3	0
1864	38856	12.0832	11.4257	-46.7779	444.039	3	0
1865	10663	16.0181	14.764	-256.734	32.317	3	0
1865	45742	15.9535	14.777	-854.456	-375.352	3	0
1870	45117	4.78424	14.8681	47.4029	-140.512	3	0
1872	46445	17.5628	3.78688	684.474	77.8033	3	0
1873	13214	9.42331	4.09717	94.1711	674.309	3	0
1874	21000	20.491	1.23349	86.7505	-167.531	3	0
1874	25138	20.5425	1.27204	270.914	56.2424	3	0
1880	32786	3.53933	15.4632	-212.525	14.7323	3	0
1881	29562	19.4486	9.26575	256.723	-82.9247	3	0
1882	40244	19.8951	2.98634	71.216	-519.736	3	0
1883	33335	22.9046	4.32701	279.362	-272.571	3	0
1883	46257	22.9721	4.38221	64.1469	650.33	3	0
1885	17367	12.2635	5.61405	158.95	-875.269	3	0
1885	23909	12.2953	5.5535	266.732	83.4933	3	0
1887	51451	20.6985	10.3509	195.278	98.2691	3	0
1888	29818	7.43558	13.5837	167.109	-599.666	3	0
1899	30430	17.8072	10.0012	388.018	23.4691	3	0
1899	47165	17.7398	10.0144	-186.211	116.264	3	0
1900	17945	12.543	12.4867	1054.24	-1906.56	3	0
1900	38586	12.5903	12.3911	1853.91	251.584	3	0
1900	48776	12.5277	12.4286	-1178.33	-1359.63	3	0
1903	20530	7.94556	10.8373	-197.664	1118.15	3	0
1903	51281	8.03322	10.7962	-406.278	490.661	3	0
1904	36603	2.82492	5.31717	174.507	-56.787	3	0
1907	28829	6.83061	12.4301	-990.951	35.5267	3	0
1907	52612	6.79965	12.3723	497.564	967.869	3	0
1909	21045	12.5951	11.0326	285.405	621.612	3	0
1915	11181	9.62004	14.6197	-2466.78	1088.85	3	0
1918	33513	1.91231	1.33269	140.481	-5.28887	3	0
1920	23502	13.5125	7.69215	-353.591	64.4531	3	0
1920	34137	13.3845	7.69279	-254.156	-598.916	3	0
1926	13353	8.39787	13.5803	-1497.17	241.125	3	0
1926	46508	8.47472	13.601	318.218	-1440.8	3	0
1926	48610	8.50421	13.5039	-917.219	1299.88	3	0
1928	18511	26.4554	2.38125	83.4314	-56.2327	3	0
1929	19459	9.24532	9.4954	402.367	961.112	3	0
1929	23792	9.21771	9.42732	188.475	-2167.2	3	0
1929	44204	9.13493	9.54638	413.252	-356.134	3	0
1932	14381	15.0291	13.566	0	0	0	0
1932	19823	15.0714	13.6207	674.772	-99.3535	3	0
1932	41184	14.9654	13.5772	155.857	633.037	3	0
1933	12817	6.42825	8.92071	222.953	-444.098	3	0
1933	50873	6.38375	9.02916	-355.248	-616.727	3	0
1937	17570	13.1196	6.19072	-181.078	-1251.91	3	0
1938	21336	14.3547	10.7059	520.429	3684.07	3	0
1938	40009	14.4504	10.7935	-971.415	-1928.32	3	0
1942	16966	2.68015	14.9536	-62.68	58.2695	3	0
1944	16795	2.88704	7.31457	240.575	-23.4415	3	0
1944	25300	2.92417	7.25428	316.97	324.87	3	0
1944	48157	2.79625	7.20322	495.882	-366.518	3	0
1948	32605	25.3942	9.1502	258.529	222.877	3	0
1951	43209	15.8224	11.6499	392.022	1507.85	3	0
1951	52553	15.8571	11.5339	1119.09	-831.387	3	0
1954	11664	12.6206	15.3854	907.124	2851.27	3	0
1954	39609	12.7116	15.3653	1789.23	-2270.54	3	0
1957	37163	3.91933	12.0155	-144.884	-31.7981	3	0
1957	41449	3.98186	12.0117	-618.397	408.603	3	0
1957	42447	3.9292	12.1171	-423.02	-107.023	3	0
1960	35559	14.1085	2.39822	83.2798	321.093	3	0
1964	21362	8.82367	14.1341	-158.235	832.635	3	0
1964	47890	8.7396	14.1839	-1289.97	19.0162	3	0
1967	15848	1.57524	4.01308	177.982	111.106	3	0
1967	37846	1.51232	4.02551	169.774	-239.054	3	0
1969	12548	8.00362	3.62796	411.22	-45.065	3	0
1969	47019	7.93963	3.62048	295.099	267.927	3	0
1981	10639	9.1345	8.39959	131.569	867.287	3	0
1981	50490	9.10345	8.32386	754.506	-1157.16	3	0
1986	35927	10.48	11.9566	1054.23	-178.483	3	0
1987	33545	7.02746	2.89745	572.443	15.758	3	0
1987	52095	6.98795	3.02033	269.795	-316.125	3	0
1989	41284	11.946	6.87155	341.207	-1615.21	3	0
1989	42127	11.9145	6.9713	666.171	252.323	3	0
1989	42133	11.8841	6.85249	514.931	792.853	3	0
1992	16267	16.9746	8.30781	51.6631	477.04	3	0
1992	16901	17.0441	8.38565	90.4052	1351.19	3	0
1992	35342	17.0926	8.32394	515.716	-2046.97	3	0
1993	15422	18.0446	8.89955	490.655	-2.26125	3	0
1997	22666	8.18967	13.202	1048.88	-573.613	3	0
1997	36246	8.20807	13.2975	-1357.84	155.804	3	0
1999	21859	7.70583	13.761	403.336	4.06632	3	0
2003	30676	26.8828	2.46908	101.844	52.3867	3	0
2005	27501	26.4697	4.00769	21.2658	-0.929544	3	0
2008	27511	7.0497	12.7559	349.555	289.636	3	0
2008	51246	7.1492	12.7788	941.206	51.7136	3	0
2013	23701	6.52341	13.9884	-189.033	-220.519	3	0
2013	27376	6.58731	14.0804	369.384	-97.4629	3	0
2013	49880	6.48078	14.0929	-515.087	-52.5791	3	0
2017	27533	10.9356	4.46554	275.582	-650.083	3	0
2017	37211	10.9378	4.39455	100.732	497.256	3	0
2018	21555	12.8	6.25794	878.198	-42.2896	3	0
2018	41534	12.8534	6.3026	243.505	-353.778	3	0
2022	27738	3.70592	4.50519	126.31	-161.215	3	0
2023	15019	16.608	6.27002	784.339	-97.6028	3	0
2025	25735	12.2012	14.2372	617.522	-1397.79	3	0
2031	15102	1.29922	12.7013	72.2321	484.245	3	0
2035	27322	11.2617	5.56467	-65.4052	486.066	3	0
2037	24134	4.00056	12.9994	-603.147	65.16	3	0
2037	37179	4.05781	12.9943	33.2835	-317.047	3	0
2038	48680	19.3496	4.33577	154.671	150.9	3	0
2040	26658	4.51974	15.6842	-167.289	11.4635	3	0
2040	40296	4.48507	15.6262	-382.249	18.9611	3	0
2042	21363	23.3709	3.78192	172.867	-164.262	3	0
2042	43200	23.2976	3.84336	74.1078	337.831	3	0
2043	19562	12.6803	6.00017	0	0	0	0
2044	13241	14.5073	13.4514	738.176	-1132.2	3	0
2044	31969	14.3988	13.401	-501.615	861.631	3	0
2046	14295	13.5717	3.22846	200.226	249.921	3	0
2046	51581	13.582	3.16496	61.2808	-41.9154	3	0
2049	14366	3.49256	6.756	438.477	39.9082	3	0
2049	34977	3.56421	6.85346	99.7073	-18.7464	3	0
2049	51840	3.62694	6.80323	524.798	8.08824	3	0
2053	16941	26.1123	4.00365	237.03	-39.7876	3	0
2053	23663	26.1393	4.06809	67.1977	49.9762	3	0
2053	43575	26.2092	4.08038	99.1944	-97.2999	3	0
2054	24000	20.8623	1.19677	-0.272338	469.354	3	0
2055	13182	21.2112	2.46788	185.702	-38.1817	3	0
2055	31278	21.1284	2.58134	264.498	-9.53274	3	0
2056	24860	24.7046	4.27821	150.453	-414.46	3	0
2056	25279	24.7638	4.22358	110.14	18.0958	3	0
2056	49769	24.7425	4.3526	316.916	300.77	3	0
2056	50651	24.8261	4.25106	377.655	19.6544	3	0
2057	19575	22.8886	3.36891	103.784	-146.593	3	0
2057	26646	22.791	3.33262	114.178	-58.201	3	0
2057	39059	22.8215	3.38989	309.699	19.278	3	0
2059	14054	4.82783	1.33558	162.231	-32.2436	3	0
2059	17677	4.7603	1.35042	368.004	-3.88244	3	0
2063	30634	12.4107	1.11168	252.3	14.8897	3	0
2066	16139	24.2874	9.57843	72.9332	-32.5689	3	0
2066	45963	24.2404	9.4628	-996.282	98.7809	3	0
2067	24132	1.88421	13.493	-125.869	616.381	3	0
2067	42367	1.85213	13.435	78.2182	-244.843	3	0
2070	45380	10.8512	3.74729	643.198	-414.084	3	0
2075	25744	1.09219	5.74325	237.837	130.04	3	0
2079	33227	13.6379	5.50055	-803.802	-108.193	3	0
2079	37015	13.7117	5.41507	0	0	0	0
2080	15029	16.7825	9.75054	387.33	-1185.91	3	0
2080	20091	16.7545	9.82172	123.603	973.404	3	0
2080	28422	16.7201	9.70531	303.647	1907.45	3	0
2080	49457	16.6707	9.8029	667.034	-476.018	3	0
2081	29997	14.2492	13.4234	-898.018	2858.19	3	0
2081	31969	14.3277	13.409	2041.5	40.1629	3	0
2082	17547	15.0388	12.6451	-478.776	6041.84	3	1
2082	20047	15.1324	12.6965	-4003.58	2865.46	3	1
2082	49787	15.0442	12.7731	607.192	478.973	3	0
2084	25789	11.2422	2.39785	109.786	-1341.8	3	0
2085	10508	16.2382	4.61214	138.077	1376.41	3	0
2085	33487	16.3026	4.62584	548.05	-260.2	3	0
2088	44557	2.69956	9.39677	349.089	-1.17383	3	0
2088	45456	2.5869	9.39788	337.548	53.6138	3	0
2090	17064	8.55781	6.26431	650.68	-813.254	3	0
2090	23591	8.56601	6.39673	821.162	157.9	3	0
2094	47569	22.2238	6.39348	35.3497	-89.3177	3	0
2097	13926	16.9299	7.72057	42.4434	-823.541	3	0
2097	23728	17.0761	7.74759	221.796	447.624	3	0
2097	52191	16.9455	7.78189	563.741	-603.832	3	0
2097	52670	17.0194	7.66269	746.818	869.434	3	0
2099	15691	16.5769	9.31292	964.083	60.2756	3	0
2100	28063	20.8759	7.64978	7.76258	-87.3401	3	0
2100	29739	20.9557	7.75371	23.7626	484.002	3	0
2101	10733	17.7864	2.45559	631.122	-22.9227	3	0
2101	48993	17.7088	2.50749	71.1849	-746.464	3	0
2103	39891	8.16614	1.74964	67.1742	-448.256	3	0
2103	44119	8.23814	1.74816	150.58	750.783	3	0
2107	32529	24.595	9.46672	214.244	-54.0011	3	0
2108	34252	11.7807	6.24064	536.247	-916.795	3	0
2108	49154	11.7593	6.35632	435.204	25.2276	3	0
2112	16145	26.8164	5.39533	45.4679	-123.169	3	0
2112	28762	26.8733	5.37596	-25.762	232.376	3	0
2119	11494	9.76979	11.1012	-1418.6	-471.569	3	0
2119	14082	9.79017	11.161	478.336	-1747.26	3	0
2119	32156	9.80795	11.0505	835.486	27.7899	3	0
2124	24392	14.5744	6.42921	-631.931	328.13	3	0
2124	36020	14.4838	6.40285	-362.818	-679.732	3	0
2125	21328	10.0696	12.9045	0	0	0	0
2127	20756	16.5068	7.55691	209.254	-358.197	3	0
2133	13778	19.2531	11.6302	341.837	-500.811	3	0
2133	17330	19.1372	11.6915	254.561	152.58	3	0
2133	33226	19.1917	11.7198	-104.644	281.384	3	0
2133	43540	19.1774	11.5883	-605.089	242.422	3	0
2142	10786	3.89013	10.0454	185.596	430.522	3	0
2142	16374	3.98876	10.1206	280.936	-61.0751	3	0
2142	30065	4.0312	10.0382	241.094	710.689	3	0
2142	46815	3.92744	10.1179	-375.979	-224.986	3	0
2143	37350	6.25288	1.75584	502.173	52.771	3	0
2147	19728	14.9671	12.3759	1451.55	-743.793	3	0
2147	45693	15.071	12.2923	1534.27	-2.12219	3	0
2149	10754	16.9213	9.40831	394.053	1250.87	3	0
2149	18217	16.978	9.33536	399.286	-298.86	3	0
2152	12178	26.5567	3.84584	105.067	77.9814	3	0
2153	32745	12.0988	2.52647	-816.814	795.169	3	0
2153	52253	12.1847	2.57215	0	0	0	0
2162	20014	15.1466	12.4604	471.331	-460.163	3	0
2162	31072	15.2651	12.4192	752.361	98.1106	3	0
2167	14130	4.23981	10.0586	219.422	46.505	3	0
2167	43419	4.16121	10.0817	-1138.17	-98.0782	3	0
2167	49437	4.23371	10.0034	-291.043	-58.9268	3	0
2168	35693	11.9186	8.98043	952.072	-1666.25	3	0
2169	22060	5.54438	3.41774	292.661	659.118	3	0
2170	45372	1.73903	14.9622	-7.06742	89.8896	3	0
[truncated: 45,076 more rows]
