# Supplementary material for: Study on stability analysis of soil nail reinforced slopes under loading based on the discrete element method
Source: PLoS One. 2026 May 26;21(5):e0350163. doi: 10.1371/journal.pone.0350163 (PMC13210361; doi:10.1371/journal.pone.0350163)
Supplement: S1 File — (ZIP) [file pone.0350163.s001.zip › DATA in PFC/4_14_5000__balls.txt]

id	x	y	radius	vel_x	vel_y	rotation	disp_x	disp_y	ball_type	ball_stress
6	6.93089	3.87754	0.0663017	-9.61555e-07	-1.90205e-06	0.00296869	-0.00126912	-0.00297302	0	10249.8
7	24.6998	3.6883	0.0661725	2.47149e-06	-7.44026e-06	-0.00683295	0.000997783	-0.000624295	0	3879.56
12	3.10073	12.1	0.0509531	5.1473e-06	-3.78943e-07	-0.0323772	-0.00171541	-0.00110937	0	377.303
13	25.4109	9.36061	0.0532987	2.31103e-07	-2.70144e-05	0.00267387	0.00138106	0.00138214	0	1078.56
17	9.91715	4.64161	0.0733272	3.94975e-06	-5.14355e-07	0.0368914	-0.000423078	-0.00477642	0	4847.05
19	6.01591	5.22869	0.05695	9.5663e-07	-1.62323e-06	-0.0704271	-0.00192034	-0.00370494	0	7407.34
21	10.2279	12.1726	0.0736155	5.99137e-06	-2.29013e-05	0.0972327	-0.00218662	-0.0221541	0	2679.88
22	18.9466	5.97457	0.0711969	3.81202e-06	-9.53193e-06	-0.0100267	0.00474842	-0.00371061	0	714.194
23	24.3639	1.33182	0.0743081	-3.91961e-07	-8.74021e-07	-0.0153808	0.000160395	-0.000137707	0	2831.16
24	6.06074	9.73506	0.0702117	2.8946e-06	-3.38284e-06	-0.0279946	-0.00373396	-0.00673947	0	5931.78
25	14.826	8.55228	0.0650594	7.155e-06	-1.1323e-05	-0.00301175	0.00520283	-0.0118836	0	8950.21
32	25.7577	7.94086	0.0623302	-5.29484e-07	-1.81612e-05	-0.0367401	0.00130499	0.000614628	0	1589.63
33	22.9228	1.56785	0.0611813	1.80694e-06	-3.07138e-06	-0.0352046	0.000453691	-0.000271013	0	3649.73
35	10.6203	10.8515	0.063695	2.64451e-06	-5.29829e-06	0.00563072	-0.000828528	-0.0190188	0	11518.7
36	24.9857	7.43629	0.0704374	-1.30599e-06	-2.24685e-05	0.0476331	0.0019494	0.000183563	0	2901.58
38	1.77321	14.1974	0.0689745	4.71101e-06	-6.28754e-07	-0.0128302	-0.000269297	0.00188294	0	842.495
40	13.1454	6.02073	0.059253	2.4757e-06	-5.01557e-06	0.0226298	0.00222073	-0.00780268	0	3908.85
43	12.1104	7.80045	0.0637265	5.1749e-06	-1.64775e-05	-0.205789	0.00123789	-0.0119468	0	5238.29
48	5.15401	13.7514	0.0639966	2.27513e-06	8.08584e-07	-0.0617033	-0.00229728	-0.00280353	0	4612.01
50	26.5878	1.31097	0.0517331	2.00696e-07	1.18395e-08	0.00341411	1.94737e-05	-8.5741e-05	0	3073.18
51	2.65671	4.88617	0.0569854	-5.51298e-07	-6.27638e-07	0.0198774	-0.000823639	-0.00201763	0	5214.28
54	15.9751	4.49161	0.0651129	1.23675e-06	-3.13489e-07	-0.0223522	0.00271417	-0.00431834	0	8495.36
55	16.5729	6.08349	0.0526254	-3.79448e-06	1.97203e-06	-0.0141384	0.00451727	-0.00575077	0	471.587
56	12.4064	5.51415	0.0661494	1.36159e-06	-7.99615e-06	0.0832412	0.000850226	-0.00676488	0	6502.05
57	16.8942	12.9627	0.0582426	5.48704e-06	-1.20042e-05	0.234131	0.00792652	-0.00986235	0	13779.8
59	25.9238	3.14663	0.0655528	8.60845e-08	-3.4685e-06	-0.0103631	0.000430548	-0.000486644	0	2655.76
60	13.656	9.82116	0.0743989	6.97841e-06	-2.25098e-05	0.0909955	0.00473357	-0.0160308	0	15191.4
63	15.5707	9.07727	0.0727707	1.12158e-05	-1.23504e-05	-0.0492458	0.00673176	-0.0114729	0	6686.97
66	8.00113	1.56914	0.0646488	2.53711e-07	3.61022e-07	0.0368889	-0.000291616	-0.000697584	0	7391.45
67	5.24527	9.41755	0.0715959	9.16261e-07	1.38316e-07	0.0242098	-0.00311602	-0.00523718	0	6500.74
68	12.1259	6.06775	0.0507543	2.60957e-06	-7.20515e-06	-0.0691315	0.0010777	-0.00777769	0	5742.38
69	10.6211	5.96972	0.0718533	-1.58727e-06	-3.90985e-06	0.00839543	-0.000582786	-0.00773703	0	8613.43
70	13.4829	3.92776	0.0749461	9.77816e-07	-6.1437e-06	-0.0359633	0.00108803	-0.0036975	0	7058.6
73	15.8636	5.44169	0.064192	2.1089e-08	-5.62805e-07	-0.0746693	0.00330714	-0.00541316	0	2520.52
74	14.5574	11.995	0.061199	5.94839e-06	-2.68511e-05	0.0337861	0.00788912	-0.0192474	0	2005.61
76	11.6111	7.56103	0.0540018	1.42848e-06	-1.60555e-05	0.0687273	0.000327496	-0.0113939	0	9391.85
77	23.6486	2.41657	0.0628765	6.67087e-07	-4.64075e-06	0.0202569	0.00091998	-0.000445856	0	3437.66
84	6.35761	15.0535	0.0626555	1.17843e-05	-8.38361e-06	-0.132597	-0.00037781	-0.00484163	0	2774.51
89	23.0992	6.98286	0.0689511	2.27267e-06	-1.17501e-05	0.0284678	0.0033057	-0.000929188	0	3885.15
93	23.1208	9.16636	0.0539827	2.75712e-06	-1.25587e-05	-0.0349159	0.00376757	0.000196788	0	5002.77
94	21.0517	2.22412	0.0603816	2.39963e-07	-7.35808e-06	-0.0113552	0.00129412	-0.000799811	0	2438.67
97	5.32616	12.7002	0.0572822	1.83508e-06	7.67213e-07	-0.071816	-0.00319038	-0.0042951	0	6691.32
106	2.20665	5.67473	0.0610708	-5.79935e-07	1.34648e-07	0.0163722	-0.000693838	-0.00211857	0	5132.95
107	21.1127	3.40533	0.0530311	-1.72371e-06	-2.65557e-06	-0.0324226	0.00222697	-0.00132556	0	6278.04
109	5.97211	14.5792	0.0657444	6.88309e-06	-3.55716e-06	-0.12857	-0.00119155	-0.00416805	0	1191.28
110	8.76861	8.02492	0.0669978	5.0416e-07	-6.38336e-06	0.0106987	-0.00228308	-0.0100491	0	6289.67
111	17.8508	10.1878	0.0660148	4.79381e-06	-1.00233e-05	0.0722752	0.00785142	-0.00715753	0	15043.5
112	18.041	7.84337	0.0692958	6.16714e-06	-6.77509e-06	-0.0170177	0.00640173	-0.00579152	0	4811.04
113	17.5501	4.55817	0.0664494	3.0602e-06	-6.45878e-06	-0.00885103	0.0031893	-0.00358384	0	3702.19
116	3.79598	6.03003	0.0724108	-9.29446e-07	-1.6515e-06	-0.0139712	-0.00160658	-0.00276051	0	4565.19
117	12.7632	14.4126	0.0528143	9.45188e-06	-1.94527e-05	0.0906475	0.00407839	-0.0347361	0	53740.7
123	3.73431	14.4002	0.0732345	5.99618e-06	-3.77943e-07	-0.0994212	-0.000678757	0.000277937	0	1476.47
124	11.2085	10.6252	0.0520857	2.56909e-06	-3.47226e-06	0.0761618	0.000277286	-0.018946	0	3139.38
125	2.27162	6.99345	0.0506884	-1.58995e-07	2.16005e-07	0.01102	-0.00087733	-0.00226319	0	4211.17
126	4.89627	7.59779	0.073449	4.76324e-07	-2.34195e-06	-0.0371785	-0.00240406	-0.00397349	0	5091.53
129	13.5429	1.84369	0.0556184	-1.91069e-07	-5.66749e-08	0.0618298	0.000356192	-0.000924076	0	3104.45
130	5.27482	14.7241	0.0635387	7.19036e-06	1.01008e-06	-0.116648	-0.000741291	-0.00224318	0	845.749
132	7.35403	3.48427	0.0612998	-3.77087e-07	-9.59974e-07	0.0406815	-0.00111495	-0.0028681	0	4259.08
135	7.23107	7.44672	0.0671837	2.75867e-06	-1.72961e-06	0.0505594	-0.00289295	-0.00718753	0	7071.37
138	25.7808	9.51845	0.0738569	7.60725e-07	-2.30304e-05	0.0642103	0.00107627	0.00172469	0	5412.15
139	7.22348	1.69637	0.0508491	5.25474e-07	8.38039e-07	0.015998	-0.000329821	-0.000829774	0	1578.21
140	3.50869	14.809	0.0542148	1.18054e-05	-1.40511e-08	-0.0896712	-0.000200975	0.000810501	0	1146.25
144	14.5291	2.1514	0.0719444	2.2395e-07	-5.02311e-07	0.0143853	0.000663639	-0.00117388	0	4830.31
146	13.2305	11.9771	0.0729542	1.24927e-06	-2.63395e-05	0.0986003	0.00586657	-0.0240916	0	2295.96
147	8.87998	13.8363	0.0591766	1.07878e-05	-1.70134e-05	-0.348548	-0.00460023	-0.0194958	0	19834.7
148	17.8651	2.04452	0.0685789	-1.79506e-06	-4.48692e-06	0.0061171	0.00134402	-0.00118335	0	5786.06
149	25.6591	9.72518	0.0702225	1.46681e-06	-2.59293e-05	0.0767602	0.00119555	0.00175252	0	770.152
151	11.4207	4.25633	0.0606199	1.23339e-06	-3.25397e-06	-0.0232721	1.59069e-05	-0.00438578	0	6930.67
152	7.8638	3.30226	0.0747382	-6.09767e-08	8.75487e-07	-0.0257071	-0.000950177	-0.00255824	0	3301.3
154	5.82215	15.37	0.0540798	1.86567e-05	-4.34508e-07	-0.101691	0.000310703	-0.0030347	0	620.608
156	16.3887	8.06424	0.0594527	6.48051e-06	-1.03423e-05	0.0942232	0.00620906	-0.0083345	0	3863.24
158	20.4861	5.75324	0.056673	2.42387e-07	-9.74695e-06	-0.0157529	0.00391752	-0.00232534	0	5436.1
159	26.4536	8.16705	0.0580336	-2.07986e-08	-1.44732e-05	0.0669019	0.000591137	0.0008167	0	4991.9
164	19.2296	1.82656	0.0662468	-1.66406e-07	-6.48079e-06	-0.0398919	0.0011238	-0.000641484	0	7051.1
165	8.84691	14.9554	0.0686752	8.73064e-06	-1.99844e-05	-0.373864	-0.00173206	-0.0192691	0	10959
166	23.9172	2.3841	0.0612084	1.53434e-08	-6.64811e-06	0.02969	0.000803742	-0.000479236	0	4165.94
168	25.6817	4.35842	0.0728704	2.52414e-06	-8.87818e-06	0.00767541	0.000695252	-0.000582024	0	1736.61
169	1.19905	11.8625	0.0650754	3.30445e-07	2.3955e-07	0.0102772	-0.000190795	0.000206338	0	898.339
174	14.9381	15.3224	0.0549835	4.40515e-06	-1.99564e-05	0.434326	0.00151877	-0.0194231	0	2379.7
176	8.08683	12.5925	0.0631689	3.59262e-06	-5.62633e-06	0.00448241	-0.00504499	-0.0144735	0	5660.93
179	4.71475	5.61481	0.0500627	-1.58121e-07	-2.41367e-06	-0.0103396	-0.00178066	-0.0032379	0	4034.6
180	1.9428	1.66985	0.050051	-2.55683e-07	5.9688e-07	-0.0152754	-9.19199e-05	-0.000428435	0	4362.83
182	13.0538	6.10625	0.0661618	1.59791e-06	-6.29611e-06	0.0453843	0.00210246	-0.00803122	0	3915.99
183	3.90619	15.7091	0.0625571	9.99372e-06	-6.90095e-07	-0.0918212	0.000777361	0.00080344	0	624.181
184	17.0733	12.2379	0.0654121	6.04421e-06	-1.34333e-05	0.0342906	0.0081158	-0.00921697	0	2228.32
185	13.8071	8.39922	0.0716066	8.36487e-06	-2.31858e-05	0.0323399	0.00384579	-0.0127765	0	6627.08
189	23.555	5.43079	0.0509866	-2.43962e-07	-2.92542e-06	-0.00530831	0.00237787	-0.000874212	0	2915.44
192	3.97143	10.6882	0.0714068	4.54931e-06	-2.35863e-08	-0.0219081	-0.00253453	-0.00281337	0	2621.03
193	3.08939	15.3701	0.0615546	6.53576e-06	7.61044e-08	-0.0540887	0.000330207	0.00167258	0	558.235
194	14.6687	14.0606	0.055082	1.04264e-05	-2.07635e-05	0.248748	0.00649225	-0.0223878	0	7066.67
198	14.0553	5.61877	0.0582414	4.38583e-06	-1.22094e-05	-0.0577213	0.00241738	-0.00677187	0	10825.3
201	12.1259	5.33884	0.0569031	1.32839e-08	-7.01029e-06	0.0521975	0.000410981	-0.00652318	0	14341.9
204	14.5797	7.87075	0.0697578	7.68372e-06	-7.35798e-06	0.193876	0.00457887	-0.0105544	0	11904.2
207	10.2582	12.5365	0.0595275	8.84279e-06	-2.49967e-05	-1.07947	-0.00340732	-0.0238316	0	3488.99
211	20.4797	3.32223	0.0738337	-5.87387e-08	-4.35726e-06	0.00907612	0.00233883	-0.00162995	0	2147.94
213	19.0379	7.97011	0.0544855	7.30715e-06	-6.98525e-06	0.0929863	0.00646499	-0.00406629	0	10079
214	26.8175	8.96474	0.0569992	-7.37667e-07	-1.71861e-05	0.0261014	0.000267156	0.0016086	0	756.046
215	21.7462	8.56758	0.0660345	9.1021e-06	-1.79469e-05	0.0543653	0.00496964	-0.00140094	0	4126.75
221	21.894	1.94563	0.0539172	2.69789e-06	-7.00335e-06	-0.0168234	0.000909617	-0.000540998	0	8683.92
222	13.6916	11.8935	0.0686692	1.93377e-06	-2.55357e-05	0.19425	0.00678556	-0.0218694	0	8067.8
224	26.3888	1.79001	0.0619406	-2.56815e-07	-1.076e-06	-0.00810802	0.000104036	-0.000218271	0	3153.75
225	16.5843	11.7262	0.0542313	8.85639e-06	-1.8294e-05	0.116409	0.00834936	-0.010712	0	13161.5
226	11.0654	9.12543	0.0668501	6.6111e-06	-1.2786e-05	0.0315761	-0.00047971	-0.014849	0	16633.3
230	3.47217	1.07333	0.0538894	-1.91864e-07	1.06729e-07	0.0125117	-5.41265e-05	-5.77259e-05	0	2893.89
231	16.485	1.55616	0.0716493	1.0554e-06	-1.20015e-06	-0.0215497	0.000512318	-0.000581038	0	8077.5
232	20.6541	7.96167	0.0732421	1.38187e-05	-1.99747e-05	0.0200174	0.00580336	-0.00240928	0	875.787
233	18.1624	13.1376	0.0515218	3.16288e-06	-2.00823e-06	0.160549	0.00694719	-0.00541615	0	2209.28
237	20.4945	2.31195	0.0568839	2.02506e-07	-7.24459e-06	-0.0702393	0.00136392	-0.000675778	0	6907.75
238	12.4585	10.1257	0.0522518	7.03834e-06	-1.75936e-05	0.281958	0.00250747	-0.0178425	0	3998.39
245	7.5181	3.33011	0.0743509	1.7034e-08	-2.89214e-07	0.0546332	-0.000935853	-0.00262776	0	5843.9
246	12.5758	4.8789	0.0579262	5.14749e-07	-8.3424e-06	0.00446397	0.000959812	-0.00587728	0	1440.12
247	14.4006	7.69087	0.0744534	6.30162e-06	-9.32291e-06	-0.0633349	0.00419601	-0.0103847	0	13090.5
249	23.26	6.15811	0.056453	8.80839e-07	-6.31166e-06	-0.0243342	0.00280511	-0.000998123	0	3037.71
251	14.1804	15.1198	0.0670332	3.51457e-06	-2.42859e-05	0.334051	0.00362875	-0.0265642	0	9762.89
254	8.9773	8.35139	0.0676596	7.29278e-07	-8.65766e-06	-0.165916	-0.00277606	-0.010678	0	2858.9
259	4.26101	4.91654	0.0518508	-3.99967e-07	-2.78178e-06	-0.0283721	-0.00144112	-0.00243721	0	9033.93
265	20.8478	6.85077	0.0744524	3.48431e-06	-1.28998e-05	-0.0081859	0.00467042	-0.00252504	0	4711.04
268	7.03202	5.40782	0.0659841	1.9947e-06	-2.17854e-06	0.0110085	-0.00198591	-0.00458129	0	4762.68
270	17.9396	6.54311	0.0722776	-5.20526e-07	4.81136e-08	-0.13131	0.00520687	-0.00499998	0	8361.79
271	7.29761	6.05662	0.0599637	1.92919e-06	-2.7437e-06	-0.0520195	-0.00218765	-0.00570002	0	4389.36
273	22.8251	8.04208	0.063691	7.73065e-06	-2.02859e-05	-0.0245088	0.00379381	-0.00073355	0	1344.25
277	2.35227	13.3478	0.0580283	7.37326e-06	3.40585e-06	-0.00872334	-0.000752354	0.000937469	0	1030.03
280	13.6902	9.10039	0.0734476	8.40881e-06	-2.42494e-05	0.0408413	0.00440828	-0.0140158	0	5079.06
282	12.1287	12.4505	0.054446	7.30971e-06	-2.0465e-05	0.0956537	0.00264223	-0.0261532	0	16694.5
284	12.6746	5.89366	0.0564164	3.5194e-06	-1.07572e-05	-0.139005	0.00110607	-0.0072883	0	7313.73
286	20.0242	3.42329	0.0677922	-2.02101e-08	-2.91147e-06	-0.0139711	0.00249647	-0.00164079	0	2487.59
288	11.7389	7.85032	0.0547113	3.4427e-06	-1.61101e-05	-0.0552104	0.000573096	-0.0120698	0	13666.8
289	14.8607	15.2199	0.0731574	5.24907e-06	-2.06758e-05	0.308099	0.00204828	-0.0203863	0	7180.74
290	26.7061	4.9461	0.0655788	2.10108e-07	-6.60647e-06	-0.000370107	0.000169147	-0.000476422	0	4244.03
293	2.84579	15.1431	0.0677	1.02832e-05	6.58014e-07	-0.0485363	0.00010611	0.001766	0	1245.67
295	3.71401	10.8194	0.0683585	4.54368e-06	1.05254e-08	-0.0634967	-0.00256188	-0.00261257	0	1005.05
298	14.7059	14.5621	0.0720911	6.08201e-06	-2.02371e-05	0.270526	0.00386259	-0.0221978	0	9337.83
300	5.89141	5.56809	0.0512414	1.54544e-06	-1.91301e-06	0.0323354	-0.00197577	-0.00386362	0	7523.01
301	17.2142	8.10142	0.0575657	4.76273e-06	-1.02734e-05	0.00575703	0.00653482	-0.00690781	0	6176.52
304	25.2704	4.24168	0.0742154	4.18109e-06	-1.1253e-05	-0.00254034	0.000849595	-0.000646769	0	1021.73
305	1.97016	13.7828	0.0640556	6.11948e-06	1.33987e-06	-0.00657908	-0.000454188	0.00143224	0	962.745
306	22.2623	6.81159	0.0674183	2.66829e-06	-1.41276e-05	-0.00542374	0.00371951	-0.00131137	0	2298.41
310	11.0809	5.89243	0.0656974	-1.005e-06	-6.85819e-06	-0.0424467	-4.56767e-05	-0.00749207	0	14429.2
312	19.1206	8.60028	0.0507272	8.02659e-06	-1.36235e-05	-0.051998	0.00695302	-0.00449157	0	12124.1
313	18.2035	1.94853	0.0586009	-6.48858e-07	-5.56278e-06	0.0202078	0.00124239	-0.000904881	0	7415.55
315	6.35488	2.39687	0.0668322	4.96904e-07	4.96973e-07	0.0572839	-0.000677158	-0.00125305	0	3851.44
319	4.12625	8.57071	0.0736573	-3.84776e-07	1.69899e-06	0.0651532	-0.0023297	-0.00344574	0	6049.11
327	3.83387	15.6062	0.0632286	8.77218e-06	-1.44752e-06	-0.0758172	0.000647323	0.000871497	0	810.484
328	18.2424	11.5902	0.0696034	6.79731e-06	-5.25792e-06	0.14841	0.00800486	-0.0059262	0	2153.11
330	1.21972	14.9038	0.0605822	1.10294e-07	-4.52435e-06	-0.00818277	-7.49313e-05	0.00243732	0	625.325
332	1.48527	14.7256	0.0564883	1.29375e-06	-3.18265e-06	-9.03403e-05	-0.000104999	0.00228826	0	763.892
336	25.4629	8.39807	0.0502189	-1.20606e-06	-2.29411e-05	0.0157299	0.00142335	0.00079918	0	7216.93
338	26.4643	7.69502	0.0515005	2.42256e-07	-1.24028e-05	-0.00804179	0.000449565	0.00053289	0	5310.3
339	23.6757	4.35271	0.0732215	-7.42744e-07	-4.66733e-06	-0.00928819	0.00184472	-0.000854412	0	3321.47
341	26.4771	3.41554	0.0654933	-2.23471e-09	-4.01818e-06	0.00203436	0.000184592	-0.000443628	0	3006.43
342	26.3381	5.59672	0.0571704	8.88589e-07	-1.26796e-05	0.00402289	0.000517338	-0.000358512	0	3936
348	5.38387	13.0538	0.0659875	1.19897e-06	2.98087e-07	-0.159692	-0.00300656	-0.00404167	0	3397.52
350	8.58866	8.28565	0.0516838	4.41989e-07	-7.16443e-06	-0.0533645	-0.00289151	-0.0105044	0	14964.8
354	24.6085	2.62019	0.0666467	7.74577e-07	-9.7697e-06	-0.0212187	0.000775052	-0.000551138	0	1461.26
355	13.3518	12.3902	0.0748768	3.58368e-06	-2.89853e-05	0.144146	0.00588896	-0.0241284	0	5575.81
358	26.4748	9.14788	0.0682527	-2.84486e-07	-1.88781e-05	-0.0216623	0.000537991	0.00158618	0	1864.6
359	13.8777	5.03522	0.0661344	1.32094e-06	-9.2081e-06	0.111345	0.00183273	-0.00597183	0	9463.91
362	5.95465	10.0751	0.0740584	2.77378e-06	-2.99311e-06	-0.00538842	-0.00374113	-0.00665093	0	8760.58
363	14.7857	13.1447	0.0548778	3.15289e-06	-2.37434e-05	-0.0727613	0.00777592	-0.0197932	0	11764.2
366	26.6781	5.17915	0.0620491	5.01209e-07	-7.46684e-06	0.00449847	0.000192558	-0.000489041	0	4190.67
368	5.36609	7.76607	0.0683189	1.94256e-06	-2.40481e-06	0.0235857	-0.00254521	-0.00511086	0	2718.67
370	10.4817	14.8082	0.0502697	1.02449e-05	-2.92193e-05	-0.215336	-0.00136077	-0.0331738	0	21373.4
373	10.0465	5.41601	0.0746167	-4.63673e-07	-1.24474e-06	0.146198	-0.00101667	-0.00637038	0	9005.63
374	4.65359	1.55522	0.0681705	-3.93511e-07	9.58282e-09	0.0367611	-0.000249448	-0.000443493	0	2754.2
375	2.90201	3.71506	0.0650516	-5.85382e-07	-1.72184e-06	0.0174992	-0.000617619	-0.00161776	0	4260.18
376	10.887	2.97435	0.0744426	3.83545e-08	-2.22992e-07	0.0568178	3.23062e-05	-0.00275157	0	11405.3
383	7.88689	8.25657	0.0566434	1.44932e-06	-5.50207e-06	-0.0884384	-0.0031537	-0.00906692	0	4765.92
384	7.09238	9.04619	0.064401	3.64194e-06	-3.5256e-06	0.0475706	-0.00347469	-0.00858161	0	12466.7
388	21.7265	9.48279	0.0697648	7.53611e-07	-1.67748e-05	0.010307	0.00534796	-0.00114326	0	4364.31
395	4.95552	9.34692	0.067038	2.22507e-07	4.0692e-07	0.0108777	-0.00280799	-0.00468721	0	8306.76
400	19.3477	9.07688	0.0552619	6.67698e-06	-1.6541e-05	0.0965184	0.0070811	-0.00397621	0	3589.54
403	26.739	7.15492	0.0706882	7.2328e-07	-8.64136e-06	0.0188717	0.000160822	0.000346905	0	4259.61
406	3.33577	10.8337	0.0665292	4.36521e-06	1.00336e-07	-0.018675	-0.00192507	-0.00214138	0	3584.33
407	5.07833	7.32292	0.0659139	1.354e-06	-2.18266e-06	-0.0380166	-0.00238717	-0.0042661	0	7251.45
408	3.40871	1.76951	0.0708068	-4.99238e-07	-6.14832e-08	0.0214704	-0.000215338	-0.000491489	0	2897.66
409	6.53234	8.4359	0.0738786	2.0682e-06	-8.39721e-07	-0.0503199	-0.00337171	-0.0069209	0	5251.59
410	13.2204	8.10828	0.0540482	1.29664e-05	-1.88938e-05	-0.117292	0.00287566	-0.0121127	0	9246.21
413	23.2318	1.92212	0.0680833	1.39598e-06	-3.57864e-06	-0.0137803	0.000641521	-0.000231997	0	492.37
416	4.2507	6.01084	0.0649273	-4.89014e-07	-1.9831e-06	0.0161395	-0.00171144	-0.00297215	0	5012.22
421	24.8839	1.52884	0.0636026	-2.19275e-06	-1.97798e-06	-0.026189	0.000238276	-0.000196583	0	2903.47
423	12.8734	4.54241	0.0538369	4.19269e-08	-9.79281e-06	0.037293	0.00078815	-0.005115	0	7510.74
425	17.7213	7.7072	0.0635653	3.66482e-06	-3.77517e-06	0.0839148	0.00628354	-0.00607875	0	11303.4
426	10.3502	7.53648	0.052616	2.38027e-07	-9.86031e-06	-0.129943	-0.000687134	-0.010487	0	2378.82
428	8.32693	5.7784	0.0518119	4.64378e-07	-2.20807e-06	-0.0193528	-0.00176566	-0.00632219	0	8632.41
431	21.842	5.81416	0.0590341	4.92837e-07	-8.66316e-06	-0.0174812	0.00352987	-0.00156111	0	4588.32
434	25.7581	5.21276	0.0574064	9.72859e-07	-1.53194e-05	-0.0443855	0.000845146	-0.000490267	0	5071.17
436	18.0432	9.83026	0.0665746	4.53903e-06	-9.49862e-06	0.117001	0.00827799	-0.00669297	0	6639.34
437	14.6064	13.3806	0.0621401	1.05166e-05	-2.17711e-05	0.265282	0.00822308	-0.0220449	0	7446.4
440	17.0215	6.69446	0.073674	9.27237e-07	-2.68372e-06	-0.00461156	0.00525036	-0.00611558	0	5691.39
442	8.29844	11.5433	0.073583	4.50763e-06	-5.19027e-06	-0.133426	-0.00436744	-0.0147373	0	10208.9
443	5.7127	10.0293	0.0607451	3.10867e-06	-2.55294e-06	-0.0962014	-0.00363067	-0.00614801	0	8997.71
444	16.5958	10.6008	0.0708922	7.52179e-06	-2.31065e-05	0.0493329	0.00907539	-0.0102249	0	10004.7
445	1.98853	15.7251	0.0627039	1.4372e-09	-1.44236e-06	-0.0199564	0.000361898	0.00268331	0	894.069
449	22.173	3.71201	0.0625854	-2.0679e-06	-3.30688e-06	0.00978171	0.00201596	-0.00113391	0	2930.14
451	5.15227	3.4693	0.0541923	3.83497e-07	-1.05591e-06	-0.00828627	-0.00117349	-0.00185173	0	4087.21
452	12.9281	5.37717	0.0685271	2.63832e-06	-1.04015e-05	-0.0533531	0.00099833	-0.00625856	0	6829.2
453	15.6346	13.3142	0.0664688	5.18522e-06	-1.99118e-05	0.106814	0.00808988	-0.0159366	0	8035.59
454	12.0029	12.8437	0.064013	1.03939e-05	-2.06897e-05	0.203513	0.00305864	-0.0283166	0	16954.9
455	8.19941	12.3542	0.0670414	2.41573e-06	-5.82742e-06	-0.196499	-0.00479083	-0.0143525	0	7408.65
457	19.9072	7.68043	0.0674014	9.49719e-06	-1.50598e-05	0.0117298	0.00596019	-0.0030672	0	6797.79
459	1.26309	3.62412	0.0720698	-1.82851e-07	2.9941e-07	0.0133373	-0.000132237	-0.00131224	0	2759.12
460	19.4492	12.0307	0.066915	4.94892e-06	-2.34697e-06	0.109329	0.00699942	-0.00323425	3	3195.01
461	13.5527	15.515	0.0554754	-1.6117e-06	-2.45133e-05	0.333512	0.00214302	-0.0344294	0	35538.6
465	9.68698	7.394	0.0749948	-4.00921e-07	-5.74419e-06	-0.119152	-0.00152897	-0.0100278	0	2587.95
468	7.90724	11.7051	0.0605431	4.57935e-06	-5.18551e-06	-0.13919	-0.00454422	-0.0134658	0	4707.72
470	3.68768	6.25917	0.0523271	-6.22482e-07	-1.48017e-06	0.00826869	-0.00153667	-0.00275664	0	8831.26
472	2.23194	1.46486	0.071164	-1.88744e-07	3.73805e-07	0.0274597	-0.000118063	-0.000352133	0	2985.8
473	4.93148	5.39317	0.0526372	-1.31336e-07	-1.82881e-06	-0.031799	-0.00186507	-0.00325981	0	5567.78
474	25.8455	1.11577	0.0640883	-2.51551e-07	-3.26988e-07	-0.0156018	4.88091e-05	-1.62311e-05	0	440.467
480	8.83895	4.11637	0.0694584	1.07485e-07	9.34406e-07	0.0108744	-0.00097816	-0.00403391	0	5604.12
483	23.159	5.83003	0.0664931	-4.79369e-07	-4.55171e-06	-0.0104803	0.00273874	-0.00101105	0	4605.87
486	8.54371	15.1855	0.0627767	1.04076e-05	-1.65796e-05	-0.352879	-0.000490964	-0.0164258	0	9517.56
488	23.5879	5.75034	0.0573331	3.00565e-07	-3.44677e-06	-0.00889189	0.00245532	-0.000867345	0	5286.59
489	16.7113	7.93341	0.0578933	5.11425e-06	-1.01402e-05	0.0452763	0.00617675	-0.0080024	0	14053.4
491	25.2649	5.44052	0.0663825	1.05862e-06	-1.95779e-05	-0.000870554	0.00123344	-0.000568787	0	5354.94
496	14.3748	12.4565	0.0533871	8.24688e-06	-2.5196e-05	0.195745	0.00885706	-0.0206163	0	12875.7
499	18.7712	1.56218	0.0702159	-2.99797e-07	-4.42088e-06	5.39656e-05	0.000709933	-0.000516637	0	5155.11
507	25.0764	1.8659	0.052702	-2.29407e-06	-3.33271e-06	-0.0162995	0.000283522	-0.000292435	0	4265.93
512	17.9403	13.9876	0.0508849	-3.24518e-06	-6.86028e-07	0.129555	0.00548675	-0.00566924	0	2736.22
517	25.5087	7.50445	0.0578825	-1.62621e-06	-2.02115e-05	0.017727	0.00154462	0.00031606	0	981.262
522	23.5884	1.35227	0.0605552	4.1234e-07	-9.28204e-07	-0.0259253	0.000198644	-0.000113621	0	2596.88
523	8.83807	1.08469	0.0585388	1.24277e-07	2.34989e-07	-0.0126989	6.8452e-05	-0.000251955	0	1116.44
524	19.1817	3.80817	0.0588156	-7.66823e-08	-4.08882e-06	0.00311766	0.00292139	-0.00215946	0	6004.1
525	15.3639	3.26717	0.0660034	4.78228e-07	-2.7124e-06	0.0539152	0.00179072	-0.00272167	0	9882.1
527	8.5574	3.99512	0.0564019	-2.39306e-08	9.8968e-07	-0.0522327	-0.0010366	-0.00379926	0	3422.6
530	20.7059	6.80694	0.0741585	3.21336e-06	-1.34851e-05	-0.0148007	0.00471526	-0.00258469	0	5134.78
532	9.99853	9.93242	0.0624988	6.32396e-06	-1.20295e-05	0.0341417	-0.00187769	-0.0159514	0	13186.3
539	11.112	4.92768	0.0728112	2.03167e-06	-3.41942e-06	-0.0428	-0.000113574	-0.0058554	0	18130.4
540	4.63308	14.2365	0.061307	3.73945e-06	5.2322e-06	-0.112443	-0.00127033	-0.00126727	0	2194.66
541	7.96113	13.9103	0.0589606	9.21489e-06	-1.15014e-05	-0.423955	-0.00406375	-0.0136574	0	6579.7
544	3.30725	9.87674	0.0598369	3.05666e-06	1.1774e-06	-0.115288	-0.00198572	-0.00266666	0	6218.07
545	12.2341	15.4312	0.0720506	-1.23546e-07	-1.14297e-05	0.200992	0.000740314	-0.0418138	0	25812.2
546	11.9465	12.0258	0.0701651	5.80529e-06	-1.83831e-05	0.107227	0.00202449	-0.0247855	0	15788.2
547	15.9334	7.49046	0.0581319	7.07773e-06	-5.33145e-06	-0.0194992	0.00570594	-0.00849338	0	2358.11
548	4.82724	8.92637	0.0531474	5.93952e-07	1.20199e-07	-0.0665361	-0.00268497	-0.00438649	0	10730.4
550	20.5921	6.37103	0.0700979	2.47155e-06	-1.01561e-05	-0.0762822	0.00466311	-0.00247018	0	4515.58
552	2.54136	14.29	0.0543431	7.63243e-06	1.89023e-06	-0.0586764	-0.000515928	0.00149299	0	1141.4
557	20.5435	4.72975	0.0743363	1.74751e-05	-4.94192e-05	0.0162971	0.00341925	-0.00193275	0	5686.47
559	6.96233	6.03552	0.050317	2.47959e-06	-2.46327e-06	0.0506502	-0.00235638	-0.00545317	0	10924.2
560	15.4793	13.2981	0.0748306	5.95205e-06	-2.20569e-05	0.0232647	0.00812937	-0.0165927	0	7737.6
563	16.144	7.15977	0.0688686	3.86674e-06	-1.99918e-07	0.0432021	0.00541516	-0.00744932	0	12294.4
565	11.275	15.8886	0.0677077	0	-1.55542e-05	0.0160871	0	-0.0437639	0	14740.3
566	5.35252	4.21093	0.0615532	-1.17566e-07	-1.47685e-06	0.0908051	-0.00134741	-0.00264979	0	7104.6
567	7.82048	8.35332	0.0606749	2.44905e-06	-4.31737e-06	-0.0119506	-0.00317051	-0.00899932	0	2320.41
570	23.8004	2.76115	0.0505607	9.05598e-07	-5.67158e-06	-0.0188988	0.00103919	-0.000618379	0	4297.81
574	15.0459	6.70391	0.0505279	4.91276e-06	-5.47184e-06	0.105241	0.0041218	-0.00761207	0	7945.94
577	24.4865	1.67672	0.0527173	-6.93648e-07	-2.56923e-06	-0.0109565	0.000399755	-0.000266819	0	794.986
582	20.7774	6.57724	0.0721215	3.03408e-06	-1.08783e-05	-0.019693	0.00459579	-0.00248084	0	7081.96
585	15.6673	1.88493	0.0589638	5.74385e-07	-3.79168e-06	-0.0113699	0.000597634	-0.000999108	0	8763.58
587	14.8656	4.48889	0.0524154	1.86207e-06	-6.51807e-06	0.04492	0.00263821	-0.00460859	0	11583.4
588	16.4028	12.4871	0.0617713	1.05243e-05	-1.57716e-05	0.098686	0.00844435	-0.0116871	0	10669.5
592	12.5425	11.2969	0.0748549	1.6898e-06	-1.46818e-05	0.0173098	0.00352785	-0.0219089	0	4570.82
598	12.3736	15.3648	0.0615193	9.73609e-07	-1.2808e-05	0.272467	0.00116339	-0.0411083	0	38023.4
599	11.5505	2.89193	0.0683366	-1.20367e-07	-1.15076e-06	0.0228489	0.000257271	-0.00263902	0	1094.37
600	7.67194	10.2116	0.050801	6.22851e-06	-3.50022e-06	-0.0695193	-0.00376049	-0.0110649	0	12279.4
607	25.9594	8.78214	0.0736031	-2.44051e-07	-2.25083e-05	0.0661203	0.00106393	0.00127635	0	2341.32
610	6.2681	11.4355	0.0659058	9.0627e-07	-3.42134e-06	-0.163381	-0.00422456	-0.00724594	0	9451.53
611	11.4061	4.38343	0.0674922	1.0244e-06	-3.27162e-06	-0.0335219	8.82913e-05	-0.00448046	0	5912.65
613	8.83426	5.89908	0.0680411	2.19481e-07	-9.25073e-07	0.0489071	-0.00157418	-0.00667867	0	5863.13
616	6.52548	6.21062	0.0606374	3.69464e-06	-1.82842e-06	-0.0623269	-0.00235133	-0.00500605	0	3260.5
618	7.30676	1.92131	0.0502334	5.01081e-07	1.14196e-06	0.0180602	-0.000367833	-0.000907138	0	2554.81
620	21.0068	9.653	0.0522163	2.74359e-06	-1.64248e-05	0.0889566	0.00598312	-0.00149561	0	3240.84
624	10.408	7.71637	0.0607039	6.11836e-07	-1.11194e-05	0.043709	-0.000703538	-0.0109729	0	13462.3
625	4.97014	10.1112	0.0695933	2.55737e-06	1.4091e-06	-0.151901	-0.00308323	-0.00439358	0	7384.89
626	12.5743	3.56432	0.0634161	-6.75815e-08	-3.28073e-06	0.0410094	0.000610106	-0.00357353	0	3101.38
627	7.1837	1.59572	0.0567775	4.13731e-07	4.07983e-07	0.00191984	-0.000261419	-0.000540568	0	3547.53
632	7.14501	15.3043	0.0594225	1.45248e-05	-9.83208e-06	-0.243208	0.000410258	-0.00766307	0	1754.82
633	14.666	3.28196	0.061966	2.30201e-06	-1.36055e-06	-0.0224194	0.00128403	-0.00275839	0	6367.67
636	8.22966	9.88139	0.0639263	5.17454e-06	-7.46992e-06	-0.0787397	-0.00326969	-0.0121147	0	13490.5
639	18.1321	3.75629	0.0701593	1.71206e-06	-2.81174e-06	-0.0957634	0.00298679	-0.00244563	0	11955.4
642	2.84682	9.04509	0.0675386	9.82222e-07	1.56366e-06	-0.0653008	-0.00145216	-0.00248107	0	5158.89
645	20.9434	6.20224	0.0608616	2.00275e-06	-9.82219e-06	0.0124566	0.00423537	-0.00226174	0	5340.44
647	2.65299	15.2332	0.055016	6.28592e-06	-1.31671e-06	-0.043377	0.000157809	0.00197709	0	757.954
648	20.8533	2.52708	0.0645715	-6.32704e-08	-7.56025e-06	-0.023333	0.00152283	-0.000811016	0	3734.33
651	16.176	9.12938	0.0662388	7.36859e-06	-1.40421e-05	0.0977835	0.00739195	-0.00984495	0	5401.24
652	11.8766	6.11269	0.0591497	2.23455e-06	-6.09794e-06	-0.0487806	0.000747195	-0.00814705	0	9941.47
654	23.121	5.6833	0.051725	-1.96473e-07	-4.99091e-06	-0.036721	0.00268379	-0.00104316	0	7737.41
655	15.2051	3.287	0.0570951	7.67568e-07	-2.54867e-06	0.0178635	0.00150481	-0.00266397	0	8827.41
656	16.4408	12.1505	0.073641	1.02163e-05	-1.74813e-05	0.0463461	0.00840392	-0.0115197	0	6572.76
665	1.25035	4.26903	0.07174	-4.20851e-07	-1.11367e-07	0.0100043	-0.000252169	-0.00157471	0	2922.26
667	8.73777	3.60922	0.0514877	-1.09071e-07	1.73306e-06	0.0743802	-0.000834684	-0.00351212	0	9597.21
668	2.59635	14.7399	0.0613802	8.63728e-06	7.39569e-07	-0.0440716	-0.000190516	0.00172613	0	762.491
671	12.002	6.32966	0.0556775	3.37881e-06	-6.96346e-06	-0.207963	0.000898503	-0.00848559	0	6086.1
678	14.041	13.6943	0.0744261	1.00706e-05	-2.72665e-05	0.464229	0.00727167	-0.0259494	0	10169.1
679	20.2213	8.81874	0.0555366	1.34272e-05	-1.46299e-05	-0.00891921	0.00636176	-0.00279962	0	1731.64
680	12.8314	13.7694	0.0599959	1.12497e-05	-2.52032e-05	-0.0683803	0.00650623	-0.0311194	0	10619.7
683	11.6387	15.8654	0.0742025	0	-1.58205e-05	-0.000859165	0	-0.0454184	0	14978.8
685	18.6515	1.57093	0.0501048	-1.14764e-07	-2.8952e-06	0.00318903	0.000787733	-0.00047878	0	10154.6
690	16.0659	12.2184	0.0640833	1.0269e-05	-1.63127e-05	0.219883	0.00826308	-0.0131417	0	1407.14
692	4.39193	5.54881	0.0590312	-3.73724e-07	-2.3036e-06	0.0118815	-0.00166273	-0.00290333	0	5078.33
694	5.62519	7.98472	0.0621857	2.36636e-06	-1.82613e-06	-0.0219989	-0.00290251	-0.00544373	0	5304.05
697	9.68466	4.06942	0.0734195	3.7086e-07	6.28199e-07	-0.0126222	-0.000660996	-0.00417591	0	8266.28
698	12.8991	5.00733	0.0696895	2.20415e-06	-9.79692e-06	-0.0160061	0.00089038	-0.00578219	0	5994.14
702	4.27308	14.3725	0.0521242	2.35881e-06	3.19725e-06	-0.0937029	-0.000885006	-0.000514493	0	1787.73
703	8.19503	2.40416	0.070854	2.88164e-07	1.69063e-06	0.00013669	-0.000635359	-0.00159784	0	8558.93
707	26.8852	4.82569	0.0602173	1.54394e-07	-5.04982e-06	-0.000446683	7.25523e-05	-0.000459502	0	2672.61
711	12.5983	7.86376	0.053742	1.02672e-05	-1.97688e-05	-0.100452	0.00193759	-0.0119525	0	11875.7
713	25.1747	1.92076	0.060026	-2.47353e-06	-3.55431e-06	-0.0115655	0.00026187	-0.000292467	0	2421.2
714	24.2813	8.47187	0.0520093	2.14074e-06	-1.60943e-05	-0.0537548	0.00258226	0.000408262	0	7124.77
715	3.75763	5.89081	0.0721444	-1.11848e-06	-1.86965e-06	0.00252754	-0.00154687	-0.00271103	0	7214.07
721	21.9313	3.01757	0.0665844	7.58854e-07	-4.24521e-06	0.0064706	0.00177439	-0.00109125	0	768.985
724	10.424	3.34813	0.0566134	3.95864e-07	2.02855e-07	0.0182779	-0.000253062	-0.00332108	0	2834.88
726	11.0067	7.698	0.0678767	-3.91115e-08	-1.11404e-05	-0.0341141	-7.28653e-05	-0.0113577	0	9442.26
728	22.7673	5.18844	0.0665394	1.33449e-07	-2.46673e-06	0.0155145	0.00262874	-0.00117179	0	6604.66
729	5.4109	1.42361	0.0740347	-1.13033e-07	-4.01972e-07	0.0191584	-0.000101811	-0.000288109	0	3402.81
731	22.4508	6.15997	0.0582903	1.22556e-07	-1.22328e-05	0.0594974	0.00336332	-0.00133136	0	4253.92
732	4.44943	4.17011	0.0652063	2.348e-07	-2.87107e-06	0.00124667	-0.00124842	-0.00200606	0	2538.33
733	2.09076	3.68621	0.073878	-6.75994e-07	-5.37986e-07	-0.00189494	-0.000443187	-0.0014172	0	5088.07
743	16.4698	9.63249	0.0640414	7.22797e-06	-1.83141e-05	0.109829	0.00782777	-0.0100227	0	12574.7
745	5.33532	2.47186	0.0557049	2.95211e-07	-6.77293e-07	0.0319009	-0.000750904	-0.00124502	0	3460.42
748	18.2139	9.09089	0.0579331	5.11112e-06	-1.08734e-05	0.249256	0.00777559	-0.00599183	0	11263.2
751	23.9651	6.09547	0.053261	2.05717e-06	-5.71884e-06	-0.046968	0.00229615	-0.000764967	0	2923.78
754	14.3969	14.2672	0.0659321	6.17372e-06	-2.10658e-05	0.35048	0.00546624	-0.0242532	1	53081.1
756	11.5179	6.42169	0.0580577	2.02602e-06	-6.90531e-06	-0.100991	0.000570406	-0.00855007	0	9115.79
758	15.5176	2.88807	0.069552	-1.21643e-07	-6.16184e-06	-0.0421874	0.00148942	-0.00221545	0	5015.84
759	5.05668	1.44513	0.0610039	-2.31559e-07	-2.08461e-08	0.0340524	-0.000235389	-0.000325886	0	8138.34
760	14.2764	11.7114	0.0557999	4.31509e-06	-2.84134e-05	-0.0140222	0.00739356	-0.0195045	0	14939.5
762	16.7185	1.25366	0.0716476	5.48552e-07	-1.29109e-06	-0.002178	0.000314431	-0.000281362	0	5315.02
763	6.02725	4.86047	0.0659921	4.04377e-07	-1.31038e-06	-0.0283682	-0.00170129	-0.00352227	0	9053.72
765	17.3626	3.04557	0.0600962	1.25011e-08	-3.43534e-06	0.0346523	0.00192759	-0.00209941	0	8519.39
767	15.7512	6.33431	0.0593063	-1.89384e-06	2.23351e-06	-0.0121053	0.00438472	-0.00665964	0	14089.4
768	24.2397	1.5451	0.070205	-1.29978e-07	-1.96906e-06	-0.0447151	0.000291928	-0.000177935	0	2383.03
770	8.1696	14.3616	0.0596184	1.12112e-05	-1.42929e-05	-0.101455	-0.00343473	-0.0149453	0	2644.49
776	7.2695	4.14218	0.0669048	-9.45329e-07	-1.74054e-06	0.0490324	-0.00145025	-0.00316721	0	2166.91
778	11.2709	10.1087	0.0555536	1.69421e-06	-4.11081e-06	0.0666339	0.000328945	-0.0180361	0	7290.68
782	15.9886	7.33315	0.0601232	3.47959e-06	-3.71844e-06	-0.0365569	0.00508627	-0.00807358	0	5058.89
784	9.32124	8.44235	0.0504376	3.21909e-07	-8.26879e-06	0.0218167	-0.00221308	-0.0114237	0	9428.17
791	15.9072	14.9688	0.0590755	3.16241e-06	-8.39362e-06	0.158222	0.00194965	-0.0137319	0	7317.05
792	5.96838	3.48946	0.0737045	-2.0945e-07	-1.07773e-06	0.00083281	-0.00109801	-0.0021781	0	4338.79
794	10.2024	14.1032	0.0588257	8.43214e-06	-3.29478e-05	-0.229032	-0.00212713	-0.029534	0	15468.7
795	2.74544	5.48452	0.067232	-5.30568e-07	-1.39665e-08	-0.0136368	-0.000913022	-0.00224571	0	7443.43
797	26.3966	3.51635	0.0636889	-3.25867e-08	-4.36317e-06	-0.00691726	0.000239063	-0.000449762	0	4995.03
802	26.8863	5.17829	0.0645945	2.6669e-07	-5.02965e-06	0.0145899	9.0327e-05	-0.000424255	0	3093.57
803	16.5926	9.59739	0.0638442	7.16671e-06	-1.85959e-05	0.156633	0.0079118	-0.00953622	0	4249.93
804	24.9266	7.99714	0.0679596	7.38211e-08	-2.15546e-05	0.0402555	0.00214224	0.000446937	0	2128.91
807	2.68026	5.86518	0.0526539	-7.73016e-07	-8.6578e-08	-0.0100504	-0.000869316	-0.00233132	0	2281.75
811	5.15594	13.881	0.0656718	2.33414e-06	8.05055e-07	-0.133122	-0.00208247	-0.00273507	0	1701.17
813	5.55001	2.45602	0.0643101	2.91528e-07	-2.84989e-07	0.0239028	-0.00077485	-0.00140457	0	4640.88
815	4.77309	8.35393	0.0594729	1.76385e-07	-7.54776e-07	-0.0265269	-0.00254464	-0.00430448	0	2578.01
816	13.5145	6.13594	0.0673582	2.50839e-06	-3.08803e-06	-0.0243343	0.00278699	-0.0081862	0	7042.48
820	13.7735	15.7821	0.0654669	-1.54861e-05	-2.73639e-05	0.550677	0.000545585	-0.032509	0	21286.3
821	20.2908	9.98887	0.0578805	5.01023e-06	-9.3752e-06	-0.00217125	0.00690557	-0.00242112	0	2832.57
823	5.55012	12.7449	0.0526342	1.68841e-06	2.61922e-07	-0.112175	-0.0033298	-0.00485148	0	8818.76
828	21.6778	2.6283	0.0704305	-3.09812e-07	-2.51704e-06	-0.0568614	0.00144627	-0.000924454	0	6166.9
829	10.5118	2.10229	0.0598005	-1.13959e-06	9.99701e-07	-0.0536695	7.90343e-05	-0.00140373	0	10923.1
830	11.3534	9.68326	0.0518253	8.44222e-06	-8.01699e-06	-0.0363087	0.000336077	-0.0164238	0	3881.14
832	21.9554	5.10194	0.0545061	-8.18984e-07	-8.04251e-07	-0.0189305	0.00293593	-0.0016083	0	3720.04
833	2.71903	12.0764	0.0688549	3.75018e-06	5.61427e-07	-0.0383959	-0.00141101	-0.000588142	0	4595.45
835	16.0533	7.24068	0.0528461	4.33578e-06	-2.60394e-07	0.163279	0.00520679	-0.00787176	0	8953.52
838	13.0466	5.96783	0.0529311	1.59135e-06	-7.26537e-06	0.160002	0.00213295	-0.00760742	0	6980
839	6.25251	4.69667	0.0719646	4.78766e-08	-1.18931e-06	0.0676453	-0.00166611	-0.00353077	0	6131.79
844	7.96223	14.1531	0.0744422	1.0118e-05	-1.23332e-05	-0.230144	-0.00351896	-0.0132585	0	4311.93
846	20.9524	8.17334	0.0604337	1.50162e-05	-2.04121e-05	-0.00449215	0.00553855	-0.00205442	0	8041.75
847	1.16531	12.905	0.0619518	1.12983e-06	3.30321e-06	-0.0183231	-0.000116848	0.00112844	0	3467.15
850	20.6449	4.29426	0.0573745	6.51308e-05	1.49574e-05	0.00683696	0.00295143	-0.00179959	0	4980.13
851	10.4263	7.26374	0.0509779	4.80207e-07	-8.31578e-06	0.145372	-0.000680912	-0.0102298	0	9312.98
853	4.8597	11.4149	0.0632651	3.09718e-06	1.71954e-06	-0.041562	-0.00325377	-0.00407216	0	3675.18
855	26.0035	2.62865	0.0714329	1.17185e-07	-3.27882e-06	0.000731613	0.000319216	-0.000408273	0	3924.14
858	1.76177	8.10735	0.056868	7.58258e-07	2.48764e-06	-0.0474179	-0.000614174	-0.00206279	0	8402.14
860	9.08621	8.98042	0.0595568	-1.1692e-07	-1.25437e-05	0.0457094	-0.00292869	-0.0119242	0	2951.99
861	17.1177	9.12343	0.0661227	4.99412e-06	-1.36087e-05	0.00157494	0.00798534	-0.00829807	0	2875.32
863	7.02815	6.81209	0.0572811	2.74277e-06	-2.69976e-06	-0.0370644	-0.00248777	-0.00618549	0	5546.27
865	1.2551	6.46981	0.0667671	-9.55928e-08	1.93667e-06	-0.0372847	-0.000131934	-0.00202221	0	439.476
867	15.2674	12.8341	0.0685131	6.58842e-06	-2.16835e-05	0.220313	0.00748234	-0.01733	0	20091.3
869	5.31195	6.44756	0.0691575	1.68267e-06	-3.28282e-06	-0.044768	-0.00237082	-0.00418913	0	4815.57
877	8.69753	12.2416	0.0740592	2.15397e-06	-9.25986e-06	-0.24944	-0.00440035	-0.0163124	0	2651.76
878	2.23993	4.51508	0.0667472	-4.22793e-07	-4.59393e-07	0.00601522	-0.000544786	-0.00179509	0	7373.91
884	26.2776	6.51237	0.0688161	1.80299e-07	-1.33471e-05	0.00872331	0.00063787	-0.000118356	0	4208.97
886	10.4628	8.66359	0.068922	2.22756e-06	-9.0579e-06	-0.0505823	-0.000943322	-0.0132033	0	2140.93
887	6.66006	4.35569	0.0691138	-6.39927e-07	-1.35353e-06	-0.0101059	-0.00157694	-0.00341067	0	9905.03
890	3.03836	6.45462	0.0587731	-1.16573e-06	-2.92273e-08	0.0162168	-0.00125357	-0.00249443	0	3448.69
894	26.9496	5.80634	0.056733	-5.83761e-08	-5.18316e-06	-0.0216194	2.3378e-05	-0.000280155	0	271.633
895	19.5765	10.1482	0.0739153	3.77763e-06	-9.6383e-06	0.117231	0.00756472	-0.00324632	0	3244.25
896	6.2012	14.7008	0.0692891	7.28869e-06	-5.02789e-06	-0.220569	-0.00119138	-0.00472902	0	1489.67
902	9.40645	13.6315	0.0660392	8.52747e-06	-2.85435e-05	-0.154525	-0.00349479	-0.0227032	0	13360.1
905	9.57254	13.4848	0.0587747	6.19489e-06	-3.05628e-05	-0.182053	-0.00335634	-0.0234254	0	11502
906	26.0791	7.7209	0.0558017	-6.54094e-08	-1.55943e-05	0.0169512	0.00101043	0.000671887	0	680.303
909	23.0558	8.34722	0.0510643	7.1096e-06	-1.71046e-05	-0.0036512	0.003836	-0.000547591	0	7719.44
910	3.12607	10.8243	0.0603284	4.68847e-06	-3.61298e-07	0.00515272	-0.0018317	-0.00188508	0	2397.67
911	3.10981	5.56589	0.069926	-7.05886e-07	-9.66409e-07	-0.0151707	-0.00107722	-0.00236042	0	6809.26
915	12.4496	7.42604	0.0693544	4.5969e-06	-1.7366e-05	-0.0573687	0.0015415	-0.0112851	0	2924.34
916	16.6403	10.8513	0.070713	6.6667e-06	-2.32495e-05	0.129003	0.00922195	-0.0104367	0	2805.09
917	8.68099	12.4921	0.0501374	1.0161e-06	-9.07773e-06	-0.116198	-0.00477463	-0.0168519	0	25496.1
920	8.51031	12.3743	0.05292	2.36703e-06	-7.75472e-06	-0.0748229	-0.00465625	-0.0158646	0	10313.9
921	4.13961	14.2062	0.0602919	3.04279e-06	1.22233e-06	-0.0835683	-0.00110696	-0.000425176	0	1382.99
922	8.91033	6.85401	0.0618363	6.34076e-07	-6.82865e-07	0.0134129	-0.00200849	-0.0083011	0	11855.2
923	7.8523	1.03394	0.0689001	1.18615e-08	-2.29419e-08	-0.0180665	-4.55047e-05	-4.59887e-05	0	2645.9
925	21.0839	4.45366	0.0548205	1.49959e-05	-2.42479e-06	-0.0141885	0.00300594	-0.00164976	0	4163.54
929	10.5737	10.6119	0.0609197	3.68663e-06	-5.49756e-06	0.245764	-0.00102782	-0.0183733	0	21810.5
930	14.4239	15.7049	0.0732719	1.77618e-06	-2.63952e-05	0.246982	0.000445432	-0.023171	0	6613.16
936	8.76558	9.18722	0.061923	9.19519e-07	-1.25947e-05	-0.0838467	-0.00301714	-0.01215	0	16913.9
937	25.5182	8.81543	0.0688396	1.13554e-07	-2.54154e-05	0.0460172	0.00135406	0.00107282	0	1385.58
940	18.1556	3.62094	0.0676806	2.39239e-06	-2.35166e-06	-0.107074	0.00263411	-0.00232528	0	10592
944	2.34098	8.38901	0.0513398	3.10977e-07	2.78074e-06	-0.0318496	-0.00119068	-0.00226346	0	6075.71
945	19.788	1.81253	0.0579692	-6.24308e-07	-5.98454e-06	-0.0252867	0.000980591	-0.000543157	0	3059.22
952	2.68888	15.7021	0.0672419	4.1692e-06	-4.6067e-07	-0.0473123	0.000472952	0.00216275	0	217.995
954	12.3263	9.44052	0.0646526	6.47492e-06	-2.12728e-05	0.0401849	0.00235817	-0.01601	0	14518.4
957	17.2892	5.18816	0.0609954	1.075e-06	-5.64888e-07	-0.0076908	0.00392506	-0.00423488	0	7601.82
959	2.56774	11.5509	0.0531979	2.89777e-06	8.78382e-08	-0.0348847	-0.0014053	-0.00097366	0	3566.38
961	22.7727	2.83493	0.0625279	-2.79745e-06	-2.0407e-06	0.037208	0.00136118	-0.000679661	0	4321.32
962	25.3277	5.71308	0.0689487	-2.79478e-07	-2.02898e-05	-0.00354355	0.00136388	-0.000508031	0	3019.43
963	9.67055	14.796	0.0647393	8.17511e-06	-3.11985e-05	-0.392792	-0.00238308	-0.0270025	0	1240.92
964	26.8188	9.71974	0.0630698	-3.53249e-07	-1.77879e-05	-0.0372667	0.000142681	0.00199054	0	1631.53
966	16.343	6.60531	0.0500184	-1.44865e-06	-2.27661e-08	-0.0242293	0.00492136	-0.00650828	0	1439.8
969	10.2032	1.20318	0.0598204	-1.79712e-08	2.41912e-07	-0.0106734	-0.000128958	-0.000335299	0	6856.82
970	7.33402	1.47875	0.0683361	4.53515e-07	3.87492e-07	0.012504	-0.000235583	-0.000655211	0	7023.35
975	20.2751	7.7132	0.055118	1.18095e-05	-1.72358e-05	0.0851551	0.00591067	-0.00304794	0	3990.05
976	2.3256	1.26726	0.055008	-1.52951e-07	1.70964e-07	0.0384713	-2.04406e-05	-0.000197769	0	5496.99
978	11.8547	15.4777	0.0510833	1.22494e-06	-1.18253e-05	-0.398839	0.000483865	-0.0432508	0	23868.8
982	8.95343	5.45541	0.0568746	4.29459e-07	-4.78244e-07	0.0221526	-0.00144294	-0.00609569	0	4021.02
983	23.8915	6.45535	0.0729546	9.819e-08	-7.94686e-06	0.00896432	0.00263888	-0.000710081	0	1912.17
985	24.4834	1.50533	0.0506798	-6.08789e-07	-1.06174e-06	-0.0170092	0.000260847	-0.000176645	0	3788.72
986	14.6028	2.75179	0.0662777	2.66315e-08	-3.04919e-06	-0.0202727	0.00101912	-0.00199756	0	7582.07
990	18.5146	5.6497	0.0521266	4.34263e-06	-6.88516e-06	-0.0417795	0.00458889	-0.00380888	0	3636.39
991	5.72812	3.24403	0.0716886	-2.08198e-08	-8.75344e-07	-0.0148467	-0.00112093	-0.00192856	0	7559.37
992	24.9244	1.42206	0.0508065	-1.83941e-06	-1.80853e-06	-0.0305083	0.000161367	-0.000170845	0	4414.75
1000	1.42484	3.51296	0.0593005	-2.68053e-07	1.10996e-07	0.0105021	-0.000203717	-0.00130825	0	5273.31
1001	7.88076	12.4967	0.0532487	3.18133e-06	-4.13176e-06	0.0144954	-0.0046448	-0.0132395	0	819.487
1004	2.94836	2.19487	0.0694819	-4.59912e-07	4.33262e-08	0.0485171	-0.000384971	-0.00073773	0	5867.51
1005	11.0619	1.26179	0.0534515	-1.85272e-07	1.27776e-07	-0.00400881	-2.51391e-05	-0.000255699	0	13828
1007	19.1964	5.52232	0.071452	1.26077e-06	-8.11445e-06	0.00274412	0.00434765	-0.00329385	0	5865.9
1010	8.6827	5.0689	0.0634417	1.80666e-06	-4.82537e-07	-0.0703623	-0.00137207	-0.00542395	0	10670.9
1012	7.37244	8.20474	0.059997	2.23623e-06	-2.30335e-06	0.0180142	-0.00312303	-0.00795758	0	7331.77
1013	2.76234	8.19712	0.0583922	3.19673e-07	1.40682e-06	0.00176353	-0.00135382	-0.00255297	0	3721.31
1016	2.38554	5.75126	0.0579309	-5.47352e-07	1.35784e-07	-0.0124778	-0.000786357	-0.0021839	0	3933.78
1019	12.4816	6.95445	0.066886	1.96098e-06	-1.26283e-05	-0.0425314	0.00179861	-0.00943133	0	4423.62
1020	2.25847	4.00779	0.058313	-8.6044e-07	-4.75508e-07	-0.00531853	-0.000545542	-0.00158982	0	5863.76
1025	10.8159	9.98289	0.0555286	3.3773e-06	-7.64885e-06	0.073503	-0.000408355	-0.0170605	0	12906.3
1026	9.19628	14.3652	0.0662878	1.31291e-05	-2.5729e-05	-0.18143	-0.00286146	-0.0227864	0	15361
1034	18.5618	8.42948	0.0729725	7.46608e-06	-1.32105e-05	-0.000931239	0.00687778	-0.00516572	0	1996.5
1035	15.4778	3.96261	0.0643433	8.6437e-07	-1.02471e-06	-0.0186397	0.0023178	-0.00366479	0	9799.61
1036	11.7659	1.09567	0.0743936	-1.39074e-07	-5.82669e-08	0.0229874	-8.48473e-06	-7.62202e-05	0	4323.23
1040	2.38698	1.63973	0.0747493	-2.15095e-07	4.66281e-07	0.00361003	-0.00016333	-0.00038782	0	6392.54
1041	9.01349	6.30643	0.073633	-2.53325e-08	-2.85329e-07	0.0431392	-0.00164245	-0.00748389	0	11777.8
1045	10.9052	6.96771	0.0554634	2.09263e-06	-7.84959e-06	-0.105882	-0.000256943	-0.00961786	0	1924.22
1047	4.3735	14.7651	0.0516076	2.3406e-06	1.92211e-06	-0.0720129	-0.000436534	-0.000396914	0	1492.42
1049	25.5836	7.96155	0.0563072	-1.37377e-07	-1.95933e-05	0.00315175	0.00149142	0.000535867	0	2695.97
1050	15.9321	8.12462	0.0573749	8.33799e-06	-9.28873e-06	0.122887	0.00601802	-0.00886724	0	3516.14
1052	4.7087	11.5111	0.0675791	3.17992e-06	1.89156e-06	-0.0311517	-0.00307399	-0.00387746	0	8845.76
1054	14.6505	7.75566	0.0656755	7.4609e-06	-7.31444e-06	0.12415	0.00495201	-0.0100948	0	11516.1
1058	3.72391	3.92214	0.0564525	-2.80044e-07	-2.18449e-06	-0.0176887	-0.000896497	-0.00185363	0	7314.75
1059	13.5255	7.87238	0.0603027	6.15348e-06	-1.4804e-05	-0.0647354	0.00329444	-0.0113413	0	9705
1060	20.2256	9.88454	0.0652486	5.32069e-06	-8.75212e-06	-0.00929935	0.00693931	-0.00245618	0	5359.74
1067	15.8485	1.10795	0.0502907	1.03395e-07	-8.6219e-07	-0.0258776	0.000137008	-0.000141189	0	1910.04
1072	19.2208	10.8571	0.0737916	3.30802e-06	-9.36267e-06	0.0597165	0.00715272	-0.0039142	0	4226.77
1074	16.6408	2.20682	0.0747733	1.31504e-06	-2.71787e-06	-0.0364628	0.00110355	-0.0013289	0	7818.74
1075	3.81551	6.41518	0.066699	-9.33052e-07	-1.46293e-06	0.0126654	-0.00170402	-0.00282805	0	5662.09
1076	14.6632	6.5964	0.0695897	9.97487e-06	-6.61251e-06	0.0410383	0.00366362	-0.00789679	0	7288.45
1079	17.7478	10.4463	0.0722417	7.67005e-06	-1.00008e-05	-0.073979	0.00834503	-0.00727402	0	10194.7
1081	6.62499	12.0625	0.0662689	2.45993e-06	-4.65647e-06	-0.0616831	-0.00447558	-0.00823479	0	5965.08
1086	19.3935	11.4085	0.0635363	5.60555e-06	-4.54375e-06	0.0489335	0.00744572	-0.00335103	0	5337.29
1088	19.3058	2.77983	0.0603192	5.59032e-07	-3.49761e-06	-0.0652741	0.00180254	-0.00124445	0	3849.31
1091	15.3637	4.87323	0.0519565	2.6348e-06	-8.00724e-07	-0.0193696	0.00280002	-0.00492058	0	7828.03
1092	11.1587	14.8181	0.0685601	7.5239e-06	-2.07607e-05	0.113579	0.000555969	-0.0371391	0	27452.7
1094	15.735	9.89724	0.0717778	8.97134e-06	-1.8408e-05	0.0689156	0.00778791	-0.0120075	0	9053.91
1095	12.7994	1.77382	0.0702856	9.45028e-08	-3.62444e-07	-0.0319323	0.000178976	-0.000866345	0	10950.5
1099	7.12405	13.9331	0.0668619	6.31572e-06	-8.4639e-06	-0.280519	-0.00301502	-0.00935682	0	6066.67
1101	13.8277	11.9048	0.0680402	1.33833e-06	-2.60758e-05	0.0461185	0.00668176	-0.0209862	0	6580.91
1104	15.9253	12.5777	0.0679193	1.02531e-05	-1.75848e-05	0.251169	0.00819117	-0.0144706	0	14005.7
1108	16.3963	9.54218	0.0524742	7.23771e-06	-1.77298e-05	0.0817288	0.00792466	-0.0101087	0	13236.6
1110	1.43693	10.7033	0.0695716	4.03087e-07	2.21069e-07	-0.0264906	-0.000517348	-0.000758897	0	3078.26
1111	18.2825	11.3175	0.0686647	9.50658e-06	-6.24192e-06	0.0657847	0.00823129	-0.00588723	0	6092.68
1117	5.0701	5.56718	0.0656155	1.53603e-07	-1.98036e-06	-0.00796563	-0.00193137	-0.00346181	0	2963.68
1123	1.97214	3.74462	0.0583925	-5.90017e-07	-4.85733e-07	-0.00955559	-0.000420782	-0.00141667	0	5802.26
1127	11.6387	7.89409	0.0546375	2.34078e-06	-1.46509e-05	0.0714926	0.000390891	-0.0121542	0	677.225
1129	5.04818	15.2691	0.057856	9.67463e-06	1.3364e-06	-0.0980148	0.000155369	-0.00135243	0	474.79
1130	1.72806	13.8634	0.0590353	5.44872e-06	1.62546e-07	-0.0378677	-0.000317909	0.00165983	0	940.179
1133	17.8997	2.8649	0.0681161	-3.32148e-07	-4.20812e-06	0.0160585	0.00185896	-0.00169359	0	7923.28
1136	15.2617	2.07133	0.059161	5.59935e-07	-2.59756e-06	-0.0900072	0.000700617	-0.00110153	0	11245.6
1137	25.6168	9.36762	0.0508096	3.23588e-08	-2.63426e-05	-0.00852563	0.00129696	0.00153449	0	1912.95
1138	17.0191	3.39059	0.0718462	2.36728e-06	-3.77576e-06	-0.0547557	0.00216504	-0.00240134	0	5016.24
1139	22.203	6.26973	0.0748633	6.20017e-07	-1.24651e-05	-0.0038538	0.00349157	-0.00138036	0	2125.37
1140	16.9831	1.65504	0.0578772	1.44449e-07	-1.32247e-06	0.00640692	0.00072424	-0.000670859	0	6533.61
1143	26.1553	8.75633	0.0549035	-6.13115e-07	-2.05806e-05	-0.0720213	0.000883233	0.00137896	0	1096.59
1144	20.5329	6.82977	0.0670766	5.22127e-06	-1.31189e-05	-0.0304357	0.00485058	-0.00265866	0	4437.17
1145	20.0242	11.1178	0.0544203	6.97644e-07	-1.02224e-05	0.0977236	0.00734331	-0.00234288	0	763.178
1146	16.2199	6.70488	0.0604839	-3.8377e-08	5.02005e-07	-0.0786553	0.00485587	-0.00670033	0	2165.14
1149	13.2942	13.6567	0.0588583	8.56835e-06	-2.97561e-05	0.459667	0.00701171	-0.028821	0	27939
1152	5.48118	15.6702	0.0747192	1.99324e-05	5.27295e-07	-0.112473	0.000796966	-0.00198536	0	1269.86
1153	3.62203	5.92024	0.0668576	-9.20643e-07	-1.6114e-06	-0.0111417	-0.00144355	-0.00261214	0	7945.46
1157	19.5496	7.14116	0.0519091	4.03304e-06	-1.28047e-05	0.0478598	0.00553675	-0.00350767	0	4521.94
1159	23.9841	1.56823	0.0627139	-1.85997e-08	-1.72551e-06	-0.00948947	0.000265573	-0.000168382	0	2792.08
1160	6.82847	7.08535	0.0730389	3.20724e-06	-2.80309e-06	-0.017799	-0.00257795	-0.0062325	0	7893.35
1161	20.1338	11.5606	0.0595917	1.42095e-07	-9.70549e-06	0.0516329	0.00715252	-0.00199123	0	2928.02
1162	12.0023	3.04391	0.0582026	7.83144e-08	-1.76772e-06	0.0189533	0.000384286	-0.00263665	0	9387.32
1163	24.1076	2.45906	0.0611387	1.9399e-07	-7.89349e-06	0.00197519	0.000842794	-0.000478804	0	3458.59
1164	7.71162	4.11975	0.0653594	-1.4848e-07	-6.37417e-07	-0.0364684	-0.00118971	-0.00357564	0	7543.11
1165	18.6647	11.8248	0.0703482	4.87536e-06	-1.97673e-06	0.14087	0.00740586	-0.00484746	3	9393.72
1166	1.28675	1.0284	0.0672162	-1.90539e-09	9.99223e-08	0.0104729	1.46329e-07	-6.37384e-05	0	2127.12
1168	15.8668	3.03454	0.0560539	1.70542e-07	-5.39883e-06	0.00632615	0.00166532	-0.00237134	0	5483.79
1173	25.9572	8.41618	0.0501891	-3.3793e-07	-2.11139e-05	0.024813	0.00107895	0.00101509	0	2834.71
1176	23.4316	6.97292	0.0517273	1.23094e-06	-1.07506e-05	0.109729	0.00302085	-0.000726469	0	2142.34
1177	3.60429	7.17859	0.0709388	-1.31683e-06	1.2182e-07	-0.00594607	-0.00173232	-0.00287638	0	3295.54
1179	20.9048	1.50123	0.0696132	7.54705e-07	-4.57483e-06	-0.00634914	0.000502593	-0.000319314	0	3197.11
1180	20.6758	9.30735	0.0710117	7.4542e-06	-1.82385e-05	0.0265472	0.00622607	-0.0020243	0	7423.65
1182	1.13728	2.82389	0.0654352	-1.01827e-07	9.97498e-07	0.00311083	-4.99969e-05	-0.000947184	0	2725.78
1183	22.9836	6.53043	0.0566639	2.75492e-06	-1.01871e-05	-0.0565441	0.00318838	-0.00103708	0	4094.45
1184	1.94691	11.5029	0.0703177	9.34809e-07	2.85271e-07	-0.0425652	-0.00100675	-0.000405547	0	2090.36
1185	3.8201	14.3078	0.0529321	4.44867e-06	-5.50684e-07	-0.0575055	-0.000809685	0.000100204	0	1947.18
1188	10.7278	3.89938	0.0664697	9.17944e-07	-1.74868e-06	-0.0588639	-0.000249513	-0.00391682	0	4953.75
1190	6.85651	11.0929	0.050159	3.09428e-06	-4.66146e-06	-0.0431672	-0.00426776	-0.00892165	0	4064.69
1193	2.64684	4.01714	0.0613589	-7.96199e-07	-9.56006e-07	0.00841397	-0.000632624	-0.00167985	0	876.937
1200	2.82984	10.4984	0.0743606	4.13376e-06	-5.37118e-07	-0.0329435	-0.00170834	-0.00177316	0	6532.14
1202	13.8328	1.3224	0.0642738	-7.13021e-07	-1.07047e-07	-0.0321112	0.000223356	-0.00034642	0	7157.69
1203	14.903	3.17096	0.0596772	3.00382e-06	-5.90099e-07	-0.0990324	0.0015277	-0.00277864	0	9594.2
1205	23.1002	9.64089	0.0710282	-8.40484e-08	-1.32626e-05	0.0289203	0.00384247	0.00062004	0	2728.1
1206	17.3668	2.41477	0.0742643	-9.07187e-07	-3.48114e-06	-0.0350293	0.00142101	-0.00152734	0	1810.29
1208	15.6585	4.68144	0.0603027	2.16602e-06	-7.84545e-08	-0.0190829	0.00287815	-0.00466924	0	8354.11
1209	13.6987	5.64982	0.0716682	9.29655e-07	-7.17755e-06	0.0727696	0.00232818	-0.00703545	0	5905.93
1212	13.2874	8.81883	0.0597483	1.06233e-05	-2.7258e-05	-0.196832	0.00345924	-0.0139868	0	5063.05
1216	15.3375	9.94972	0.06045	7.94312e-06	-1.61815e-05	0.0942993	0.00736028	-0.0129532	0	4769.92
1222	20.8712	4.35247	0.0674016	5.80568e-05	-4.36382e-05	-0.0389827	0.00298785	-0.00174995	0	5179.96
1223	3.03442	9.6695	0.0547721	2.9944e-06	2.19063e-07	0.0583886	-0.00184037	-0.00235459	0	4801.41
1226	9.15363	6.10206	0.0739154	-1.11825e-07	-6.98373e-07	-0.0253281	-0.00147241	-0.0072033	0	8993.67
1228	6.54105	13.774	0.0512918	3.82067e-06	-8.67826e-06	-0.149932	-0.00312518	-0.00686976	0	10467.2
1230	12.1823	4.64176	0.0593932	1.34532e-06	-6.11074e-06	0.00753794	0.000435504	-0.00534068	0	8281.36
1231	19.7675	7.6978	0.0735998	9.41328e-06	-1.25434e-05	0.0472806	0.00601367	-0.00342044	0	6235.77
1232	8.67854	6.12575	0.0664852	8.97415e-08	-7.90578e-07	-0.00744177	-0.00167287	-0.00689252	0	12762.4
1236	10.0931	13.1643	0.0634189	6.51397e-06	-2.87169e-05	0.0194834	-0.00307975	-0.026084	0	9374.89
1238	1.3716	8.43342	0.0661524	6.81261e-07	1.62277e-06	-0.005027	-0.000332373	-0.00195254	0	3818.75
1239	13.6676	13.7495	0.0585536	1.12782e-05	-2.80726e-05	0.137664	0.00700958	-0.027882	0	18145.4
1240	22.0158	7.36973	0.0680147	6.61347e-06	-2.10573e-05	0.020053	0.00418887	-0.00134428	0	3555.71
1246	2.42867	9.92962	0.0601435	1.6233e-06	1.05321e-06	-0.0254012	-0.00126992	-0.00183731	0	2668.04
1249	24.2669	6.35164	0.0641512	1.3408e-07	-1.19189e-05	-0.046973	0.0022501	-0.000575463	0	5304.04
1251	19.09	8.70226	0.0559408	7.62442e-06	-1.45754e-05	-0.0184907	0.00705493	-0.00457322	0	11674.4
1256	2.86856	6.75412	0.0534974	-1.12666e-06	-4.1347e-08	0.006047	-0.00135932	-0.0025669	0	1442.3
1258	1.18531	8.85475	0.063327	7.68893e-08	1.44638e-06	0.0153917	-0.000133393	-0.00166782	0	5134.44
1260	14.3101	3.3798	0.0737946	2.39397e-06	-4.08294e-06	-0.0571023	0.00120165	-0.0028433	0	11623.3
1261	7.62721	11.0695	0.0639618	6.02255e-06	-3.34366e-06	-0.0646762	-0.00434361	-0.0115933	0	1733.97
1264	13.214	8.73287	0.0533796	1.12675e-05	-2.74604e-05	-0.0451058	0.00305687	-0.0136052	0	16652.3
1269	22.4612	7.14856	0.063422	4.69233e-06	-1.80297e-05	0.0215532	0.0038597	-0.00124483	0	490.747
1270	11.4044	13.9122	0.0649339	9.18247e-06	-2.44672e-05	-0.209139	0.000757708	-0.0335036	0	17601.7
1276	21.7526	2.25795	0.0700192	7.40077e-07	-4.96719e-06	-0.0220793	0.00124916	-0.00062611	0	5996.98
1278	8.16658	4.83125	0.066566	2.01321e-06	-6.09482e-07	-0.00590921	-0.00131786	-0.00485026	0	9710.7
1280	13.9949	9.67738	0.0525437	7.20653e-06	-2.42336e-05	-0.126794	0.00507489	-0.0153594	0	12199.2
1285	12.103	1.93921	0.0617283	-1.89547e-07	-1.58282e-07	0.0190988	0.000193999	-0.00112802	0	8133.62
1287	22.7951	7.93133	0.0510806	7.85061e-06	-1.98896e-05	-0.0289419	0.00386655	-0.000804665	0	5677.83
1288	20.8423	7.16258	0.056876	4.67872e-06	-1.52706e-05	0.0478038	0.004788	-0.00236151	0	5477.55
1289	2.7833	10.7615	0.0615966	3.79522e-06	-1.72406e-07	-0.133144	-0.00156639	-0.00151514	0	4319.36
1293	23.2563	5.96741	0.0683643	6.33357e-07	-5.22292e-06	-0.0211443	0.00274439	-0.00104919	0	4826.65
1294	24.457	5.19763	0.0713993	-1.48344e-06	-1.54255e-05	-0.0157491	0.00173698	-0.000682061	0	966.918
1303	2.28836	5.19579	0.0564573	-4.21232e-07	-4.15641e-08	0.0131047	-0.000606697	-0.00199849	0	4625.89
1305	26.3382	2.68947	0.0558624	-1.6627e-07	-3.19871e-06	-0.00750225	0.000200435	-0.0003835	0	3479.29
1307	20.4553	3.82019	0.0590787	1.57537e-07	-3.26933e-06	0.0246184	0.00279108	-0.00177302	0	2537.14
1309	10.6756	12.2709	0.0544067	1.0199e-05	-1.92327e-05	-0.0444654	-0.000800402	-0.024678	0	7759.53
1310	5.85992	13.4419	0.0746242	2.14466e-06	-2.55047e-06	-0.142215	-0.00297665	-0.00511101	0	291.765
1311	24.1238	8.98284	0.0556705	3.50908e-06	-1.58503e-05	-0.0180566	0.00279878	0.000597448	0	4205.13
1312	22.6842	2.20269	0.0698623	7.20145e-07	-2.10487e-06	-0.0342676	0.000994133	-0.000505673	0	3416.35
1314	25.3679	3.30832	0.056869	5.56213e-07	-5.04184e-06	-0.0101521	0.000657628	-0.000529145	0	3251.88
1315	7.09628	10.5824	0.050348	4.30155e-06	-5.87986e-06	0.0643829	-0.00433585	-0.00954633	0	2001.74
1321	21.1874	3.88222	0.0626909	-6.68927e-07	-1.84754e-06	-0.0627006	0.00255055	-0.00148662	0	4351.02
1326	16.5708	5.42552	0.0647897	-9.32326e-08	-9.03546e-07	0.0268997	0.00385905	-0.00460562	0	4417.7
1328	26.7102	6.52279	0.0585285	-3.99142e-07	-6.67234e-06	0.0544999	0.000225771	-6.39871e-05	0	2131.01
1329	1.92598	7.43249	0.0663739	9.72989e-08	3.69634e-07	-0.0275996	-0.000680797	-0.0021282	0	5695.69
1330	21.0175	1.55702	0.0561609	8.53071e-07	-4.91391e-06	0.037858	0.000567776	-0.000408625	0	4783.47
1331	8.90819	2.46227	0.0521875	2.22412e-07	1.84839e-06	0.0426098	-0.000496386	-0.001918	0	12369.6
1332	24.4902	6.22629	0.0649534	6.48552e-07	-1.65484e-05	0.0436783	0.00206915	-0.000525354	0	5892.57
1333	13.5727	9.14308	0.0516911	8.11105e-06	-2.53217e-05	-0.0400803	0.00429264	-0.014405	0	13003.7
1335	13.2695	12.5159	0.0561487	2.69937e-06	-2.78494e-05	-0.106013	0.00617832	-0.0255558	0	20303.6
1339	12.3869	7.5537	0.0726811	7.35885e-06	-1.83704e-05	-0.108965	0.00171609	-0.0116336	0	5540.86
1341	13.7816	14.8198	0.0705973	4.26118e-06	-2.50181e-05	0.301955	0.00389619	-0.0290921	0	32453.8
1342	25.7495	9.93166	0.070472	-1.85404e-06	-2.26323e-05	0.146643	0.000791109	0.00208979	0	3745.94
1343	23.0994	4.26067	0.0519836	7.10774e-07	-8.41865e-07	0.00463403	0.00197475	-0.000961671	0	1473.78
1345	20.8215	10.5668	0.0539918	3.09983e-06	-8.05442e-06	0.0638695	0.00688015	-0.00148913	4	2013.56
1346	9.1941	1.87447	0.0730283	-4.11968e-08	1.18501e-06	0.058723	-0.000312003	-0.00119878	0	5857.91
1347	12.3377	14.0857	0.0520753	1.0327e-05	-1.9962e-05	0.50867	0.00415235	-0.0329264	0	14845
1349	5.88837	9.49376	0.06151	3.23387e-06	-2.34613e-06	-0.0181409	-0.00345906	-0.00627701	0	5359.8
1355	10.413	4.00998	0.0685138	1.04282e-06	-6.27988e-07	-0.0496934	-0.000390523	-0.0037876	0	2032.57
1357	19.2214	12.1804	0.059589	4.99748e-06	-1.51816e-06	0.110918	0.00684186	-0.00362612	0	1394.46
1358	22.1828	2.91457	0.0679493	-3.04902e-06	2.389e-06	-0.0106904	0.00158379	-0.000851666	0	1938.84
1359	15.6987	15.667	0.0602541	5.56631e-06	-1.5044e-05	0.267192	-8.73738e-05	-0.0137319	0	1704.95
1360	16.1271	6.11453	0.0590564	-2.51242e-06	-3.17628e-06	-0.104312	0.00422672	-0.00630504	0	773.801
1361	5.21775	4.05825	0.0546911	-1.85476e-08	-1.30724e-06	-0.065608	-0.00120695	-0.00233731	0	5982.58
1364	24.6265	3.82195	0.0607544	2.09438e-06	-8.30035e-06	-0.00641739	0.00111064	-0.000687234	0	2142.54
1365	13.7531	6.16586	0.068454	2.74231e-06	-8.14567e-06	-0.0366728	0.00285216	-0.00771727	0	1213.26
1367	1.20841	15.4033	0.0511838	-2.50943e-07	-1.90476e-06	0.00288964	5.24963e-05	0.00263505	0	1887.44
1370	26.4908	2.97686	0.0615854	3.5351e-08	-3.41866e-06	0.00846419	0.000203543	-0.000424356	0	4548.76
1371	14.5102	14.3449	0.0713639	5.61384e-06	-2.02335e-05	0.353343	0.00500016	-0.0235547	1	28452.6
1373	10.967	15.8913	0.066228	0	-1.36972e-05	0.00291132	0	-0.0425979	0	14692.3
1375	10.7046	1.55794	0.0586031	-2.95204e-07	5.57823e-07	0.0276553	-9.26287e-05	-0.000658487	0	8686.72
1377	1.65625	8.8174	0.05913	2.67612e-07	4.24593e-06	0.0205604	-0.000638599	-0.00185061	0	4730.29
1378	23.8545	8.27687	0.0644952	4.2916e-06	-1.40271e-05	0.102445	0.00308141	-2.4009e-05	0	5412.49
1379	14.9063	4.70658	0.0678105	2.30775e-06	-6.9362e-06	0.025013	0.00256793	-0.00479532	0	5520.99
1380	11.1182	6.60194	0.0590921	1.80643e-06	-7.59146e-06	-0.0354933	4.39896e-05	-0.00911537	0	10700.3
1383	20.6251	3.31636	0.0717003	-2.19944e-07	-3.50274e-06	0.00584668	0.00233423	-0.0012807	0	2170.05
1385	16.1852	12.1972	0.0570199	1.10871e-05	-1.81274e-05	0.263999	0.00842398	-0.0124613	0	569.881
1386	19.1538	4.37401	0.0746756	-4.89977e-08	-4.68323e-06	-0.0046173	0.00339589	-0.00255893	0	6853.97
1388	8.5641	8.16455	0.0722819	3.29557e-07	-6.81036e-06	-0.00280067	-0.00280678	-0.0103176	0	9735.91
1390	24.7253	8.31899	0.0698834	3.17136e-07	-2.06987e-05	-0.0140557	0.00218906	0.000498595	0	6587.71
1395	24.2034	7.46606	0.0725055	-7.83115e-07	-1.47846e-05	-0.0197057	0.00266182	-0.000121661	0	3606.66
1400	18.3057	1.70174	0.0590804	-1.00501e-06	-4.18841e-06	-0.119152	0.000898026	-0.000612342	0	5303.84
1402	11.1733	3.59256	0.0532113	1.14712e-06	-1.45433e-06	0.0244625	-9.43179e-05	-0.00355724	0	7528.04
1403	4.90349	15.9301	0.069195	1.45435e-05	-3.04688e-08	-0.114356	0.00128012	-0.000737345	0	77.2164
1404	4.32537	6.4173	0.0578612	-3.22497e-07	-2.12172e-06	0.00769852	-0.00184841	-0.0031213	0	4936.32
1405	10.0034	2.97888	0.0506099	1.28651e-07	9.61378e-07	-0.0435138	-0.000360986	-0.00262604	0	4049.73
1407	18.6773	12.346	0.0593663	8.77619e-07	-1.59456e-06	0.0361655	0.00712913	-0.00450843	0	4360.76
1408	26.8717	8.86918	0.0529316	-7.60501e-07	-1.68963e-05	-0.0139892	0.000176534	0.00155274	0	1936.24
1409	18.5992	11.7116	0.0605278	5.71254e-06	-2.45762e-06	0.142891	0.00768704	-0.00501058	0	5479.46
1410	6.65395	12.4416	0.0568896	2.57416e-06	-4.8429e-06	-0.147701	-0.00444621	-0.00818523	0	491.461
1412	2.13324	15.208	0.0526671	3.34927e-06	-1.50382e-06	-0.0403438	8.74214e-05	0.00231746	0	695.346
1413	21.6014	9.79841	0.063365	5.84298e-07	-1.6533e-05	0.10264	0.00551843	-0.00102558	0	10175.5
1417	2.23133	10.3237	0.0606189	1.76771e-06	1.3151e-06	-0.0500949	-0.00106773	-0.00133795	0	2121.69
1418	11.1352	3.06596	0.0566174	-1.18431e-07	-7.02098e-07	0.170426	4.66223e-05	-0.00289221	0	10451.9
1422	4.62326	10.5369	0.0725157	3.38769e-06	2.34785e-06	0.0392384	-0.00310876	-0.00405681	0	5671.67
1424	1.89338	2.27625	0.0603815	-4.05499e-07	1.00658e-06	0.00433969	-0.000221895	-0.000745692	0	7080.79
1429	19.5211	6.69024	0.0662495	4.1335e-06	-1.31796e-05	-0.0426127	0.00530024	-0.00350916	0	4749.27
1431	3.03065	6.32177	0.0744386	-1.16539e-06	-6.16932e-07	0.020201	-0.00120167	-0.00246863	0	6681.54
1432	6.36422	2.61986	0.0504403	4.02707e-07	2.71897e-07	0.000276841	-0.000778559	-0.00143482	0	6603.78
1434	14.5751	15.2462	0.0548255	4.21165e-06	-2.18269e-05	0.320502	0.00261069	-0.0227256	0	18641.2
1440	19.8146	2.47294	0.0634338	6.31525e-07	-4.17587e-06	-0.0564718	0.00162253	-0.00100728	0	1893.36
1441	6.72998	14.8415	0.0609359	1.03831e-05	-1.23667e-05	-0.126835	-0.00096661	-0.00649702	0	847.584
1442	10.6735	1.36434	0.0561845	-2.47164e-08	4.16611e-07	0.0179426	-3.88655e-05	-0.000512709	0	12197.8
1443	3.702	2.93247	0.073911	-5.61728e-07	-3.12252e-07	-0.00362154	-0.000669584	-0.00118143	0	2662.03
1444	4.5076	5.60324	0.0688838	-3.20596e-07	-2.39498e-06	-0.0139778	-0.00167156	-0.00298881	0	5397.05
1446	14.1336	9.2178	0.0680027	7.87263e-06	-2.15912e-05	-0.0906466	0.00558868	-0.0143541	0	9748.67
1447	14.4832	15.4055	0.0577646	3.34057e-06	-2.40415e-05	0.37042	0.00201679	-0.0235213	0	2447.8
1450	10.2633	1.56095	0.0506971	-8.52574e-08	8.45576e-07	-0.0052876	-8.54325e-05	-0.000680524	0	11378.3
1452	2.61402	11.3401	0.0653809	2.70642e-06	8.8582e-09	0.0183189	-0.00141075	-0.00110022	0	468.294
1454	20.8958	5.99763	0.0661452	4.9662e-07	-8.76741e-06	-0.0535581	0.00402709	-0.00230653	0	4226.32
1456	22.8774	1.04038	0.0588169	2.56651e-07	-6.38669e-07	-0.0345682	3.91043e-05	-7.70884e-05	0	2523.57
1458	26.6933	8.18955	0.0532367	-3.91718e-08	-1.43102e-05	-0.0164587	0.000386393	0.000960497	0	9188.61
1461	3.91837	4.71387	0.0595567	3.9847e-09	-2.95354e-06	0.00305282	-0.00139608	-0.00221812	0	2181.13
1462	6.57649	5.402	0.0541104	2.86965e-06	-2.06412e-06	0.0180783	-0.00199347	-0.00427525	0	6575.31
1464	1.90711	12.4589	0.0579976	2.85475e-06	1.98861e-06	-0.0359998	-0.000739897	0.00040424	0	3619.37
1469	4.43303	2.43836	0.0654062	-2.40385e-07	-4.70092e-07	-0.00258008	-0.000676945	-0.000962952	0	3748.8
1470	7.74652	3.98621	0.0637097	-4.5362e-07	-5.50237e-07	-0.0039341	-0.00120846	-0.00323539	0	1952.76
1471	15.3718	2.01841	0.0632092	4.35827e-07	-3.00217e-06	-0.0330235	0.000647792	-0.00109393	0	7462.11
1473	11.1424	13.0433	0.0592334	9.56252e-06	-2.40693e-05	0.331716	0.000425941	-0.0281855	0	6314.11
1474	10.6475	2.96931	0.0737805	2.77015e-08	2.35072e-10	0.033675	-0.00017711	-0.0027046	0	6858.24
1475	10.5112	9.62478	0.0580883	5.93576e-06	-1.00686e-05	0.00948703	-0.00067322	-0.0157206	0	4258.31
1479	8.39661	7.2921	0.066763	-2.12827e-07	-4.94649e-06	0.00339575	-0.00236338	-0.0084575	0	8023.13
1480	2.16854	6.14293	0.0525086	-1.22802e-06	1.88201e-07	-0.00990546	-0.000800496	-0.0022136	0	1186.01
1481	8.8682	12.8486	0.0684754	2.82268e-06	-1.27067e-05	-0.096126	-0.00445889	-0.0188651	0	15445
1486	25.9587	2.76761	0.07464	2.92441e-07	-3.27784e-06	0.00673948	0.000357917	-0.000416313	0	1603.17
1488	9.51837	13.9784	0.0578392	1.20045e-05	-3.19643e-05	-0.44777	-0.00337328	-0.0239727	0	30328.8
1489	6.30731	8.20398	0.05061	2.64473e-06	-1.42379e-06	-0.0569007	-0.00311959	-0.00648347	0	9599.21
1491	7.72613	7.75691	0.0503279	1.49559e-06	-3.40053e-06	-0.0450053	-0.00270022	-0.00799526	0	3191.45
1492	13.4528	5.6038	0.0738181	8.25287e-07	-5.24263e-06	-0.0825352	0.00191267	-0.00699651	0	5478.99
1495	26.5539	4.74588	0.067007	5.29231e-07	-7.484e-06	-0.00724189	0.000279346	-0.000436173	0	4941.44
1497	9.59755	9.7341	0.0503342	3.766e-06	-1.34286e-05	-0.11276	-0.00221456	-0.0152595	0	2059.75
1498	7.19186	8.21607	0.0683938	2.15695e-06	-1.58421e-06	-0.0555241	-0.00346058	-0.00810286	0	158.876
1500	26.7166	5.88114	0.0560817	7.77459e-08	-7.03001e-06	-0.0153136	0.000229197	-0.000251133	0	2074
1501	3.35791	4.55325	0.0671265	-4.99928e-07	-2.35915e-06	0.020105	-0.000990955	-0.00202445	0	5266.17
1503	19.2158	1.69078	0.0703332	-2.47506e-07	-5.7895e-06	-0.0629532	0.000991015	-0.000575885	0	7078.76
1504	5.43018	2.10654	0.0655243	6.25595e-07	-1.20198e-07	0.0145381	-0.000558872	-0.000932835	0	3890.03
1506	25.0007	2.90852	0.0675449	1.01844e-06	-8.80307e-06	0.0123793	0.000722673	-0.000495368	0	4215.11
1509	10.3173	15.7125	0.0549416	7.67273e-06	-3.44636e-05	-0.493645	0.000307802	-0.0367429	0	66286.6
1510	1.874	4.37607	0.0588523	-4.59086e-07	-3.10978e-07	-0.00887344	-0.000418023	-0.00163689	0	4565.3
1513	4.78087	8.81528	0.0674513	2.44779e-07	-4.04057e-08	-0.0564567	-0.00259637	-0.00434745	0	5405.16
1521	20.6634	4.65044	0.0697463	-3.59206e-05	4.55013e-05	-0.0550985	0.0033005	-0.00191468	0	8911.22
1523	7.13597	15.6183	0.0598753	1.26575e-05	-1.05276e-05	-0.230812	0.00166404	-0.00732202	0	2187.3
1524	10.7866	1.9171	0.074746	-6.59075e-07	1.11236e-06	-0.12674	-4.61872e-05	-0.00109386	0	5385.82
1527	16.0808	13.7066	0.0718341	2.43333e-07	-9.04366e-06	0.248512	0.00640941	-0.0132628	0	5758.97
1528	3.69717	6.95702	0.0662202	-9.41695e-07	-3.18197e-07	-0.0128266	-0.00173091	-0.00289599	0	2515.78
1530	23.7755	6.38554	0.0624773	8.4405e-09	-7.17797e-06	0.0302881	0.00267806	-0.000761559	0	432.574
1532	1.34753	4.01428	0.0668194	-3.76407e-07	-9.04387e-08	0.0130997	-0.000191168	-0.00146975	0	7846.57
1537	10.2141	13.1412	0.0595689	6.49247e-06	-2.79708e-05	0.0206679	-0.00281291	-0.0261407	0	28262.2
1538	26.801	8.51202	0.0731278	-3.29478e-07	-1.59791e-05	-0.011018	0.000292697	0.00125504	0	864.962
1542	21.4388	5.80515	0.0582461	7.97597e-07	-7.76548e-06	0.0329199	0.00379295	-0.00183279	0	9164.4
1544	22.9779	9.60249	0.0571533	-1.18673e-07	-1.30782e-05	0.161594	0.00395862	0.000429362	0	3580.81
1551	7.01756	7.39599	0.0595614	2.88772e-06	-1.52699e-06	-0.0272612	-0.00275693	-0.00676449	0	13635.2
1552	5.89354	8.35993	0.0625977	2.50503e-06	-1.48133e-06	-0.00865211	-0.00302236	-0.00587767	0	6441.8
1554	17.4371	7.71775	0.0504965	1.81003e-06	-4.95681e-06	-0.0264509	0.00627621	-0.00643385	0	8286.79
1555	2.66601	5.01059	0.0679892	-4.91563e-07	-3.63825e-07	0.00960714	-0.000816125	-0.00208124	0	8024.58
1556	3.35435	6.25611	0.0651342	-1.42311e-06	-1.11865e-06	-0.00381838	-0.00132686	-0.00258332	0	7047.85
1562	10.0042	5.6746	0.0701158	-7.10817e-07	-2.09892e-06	-0.105142	-0.00101784	-0.00682886	0	6664.06
1563	11.2284	2.03688	0.051093	-4.66615e-07	1.60907e-07	-0.0119563	4.21212e-05	-0.00130768	0	8669.4
1565	9.89939	14.545	0.0701834	8.711e-06	-3.16177e-05	-0.25915	-0.00233832	-0.028491	0	11661.1
1568	5.66818	11.9468	0.0685703	2.20961e-06	9.95805e-07	-0.121121	-0.00347955	-0.0054595	0	6045.74
1572	9.87912	1.09793	0.06094	-2.23904e-08	5.87271e-07	0.0186788	-4.78596e-05	-0.000128583	0	4010.67
1574	2.04257	3.07561	0.074792	-4.10022e-07	6.76469e-08	-0.00565765	-0.000309297	-0.00110725	0	2390.56
1575	20.399	6.78939	0.0649613	2.85891e-06	-1.57937e-05	0.00854556	0.0048723	-0.00265465	0	5097.27
1577	2.28134	5.53146	0.0528894	-4.01276e-07	2.5852e-07	-0.0230877	-0.000671259	-0.00212946	0	5944.98
1580	15.7582	15.554	0.0674921	5.97803e-06	-1.56437e-05	0.262843	0.000251622	-0.0135696	0	1890.14
1581	9.66044	15.3587	0.0727767	1.11745e-05	-3.5128e-05	-0.567873	-0.000848917	-0.0274688	0	7688.35
1583	2.31083	10.1407	0.0546926	1.76484e-06	1.1299e-06	-0.0116446	-0.00134533	-0.00165044	0	3034.2
1584	1.57298	14.9353	0.0585554	1.70973e-06	-3.08657e-06	-0.0285724	-5.03036e-05	0.00234402	0	698.383
1585	6.79155	2.02647	0.0665159	2.38036e-07	9.5143e-07	0.0273801	-0.000536923	-0.000894085	0	1873.82
1587	16.1048	3.31756	0.060183	1.52456e-07	-5.09109e-06	-0.0604627	0.00198096	-0.00254313	0	9868.73
1588	5.16872	4.50201	0.0717747	-6.92478e-08	-1.89348e-06	-0.0427799	-0.00138489	-0.00278437	0	9772.81
1590	7.37662	10.5612	0.0723776	5.77738e-06	-2.45504e-06	0.0260451	-0.00419734	-0.0107546	0	5627.92
1591	7.4622	4.17852	0.051743	-6.24671e-07	-1.02902e-06	-0.00713734	-0.00116733	-0.0035264	0	8321.47
1595	6.74514	12.7393	0.0550526	1.18733e-06	-6.08301e-06	-0.104	-0.00421873	-0.00831393	0	4963.68
1598	6.67966	10.3718	0.0683893	3.14101e-06	-5.25205e-06	-0.0278481	-0.00396726	-0.00836279	0	5648.77
1600	7.68478	5.03258	0.0530385	1.04907e-06	-3.6388e-06	0.078672	-0.0016905	-0.0046851	0	5684.7
1609	25.6468	9.14066	0.0622813	1.05063e-07	-2.39434e-05	0.11712	0.00123119	0.00147186	0	2198.39
1610	8.24159	9.44718	0.0510751	2.85212e-06	-1.1037e-05	0.035036	-0.00328811	-0.0113657	0	9196.66
1613	5.86027	8.23407	0.0678287	2.34316e-06	-1.69961e-06	-0.0190118	-0.00294807	-0.00580168	0	5928.42
1615	5.59445	9.62601	0.0525523	1.94401e-06	-8.98702e-07	0.000711652	-0.00341438	-0.00571047	0	5478.47
1616	20.6219	10.5309	0.0727735	3.28808e-06	-8.6125e-06	0.0655168	0.00692029	-0.0017156	4	1312.4
1618	18.8223	8.47269	0.0534983	8.22647e-06	-1.04196e-05	-0.0137793	0.00679141	-0.00490517	0	9775.64
1619	8.91493	7.65865	0.0639789	4.47129e-07	-4.71459e-06	0.0630127	-0.00193489	-0.00954981	0	5036.21
1621	23.6971	1.75266	0.0545225	7.80312e-07	-3.59252e-06	-0.0297048	0.000518839	-0.000349249	0	2387.33
1622	11.6802	3.82008	0.0642992	-1.04342e-07	-3.16625e-06	-0.0478861	0.000131018	-0.00372945	0	9402.69
1624	2.18636	7.41381	0.0684182	9.52537e-08	2.46707e-07	-0.0123141	-0.00079014	-0.00225128	0	4538.01
1629	9.95645	5.91254	0.0544277	-1.03353e-06	-2.9514e-06	0.00210519	-0.00119581	-0.00730964	0	8790.83
1635	6.54108	4.28847	0.0676719	-6.49376e-07	-1.25872e-06	-0.0224368	-0.0015372	-0.00334638	0	8484.71
1638	1.06086	14.0336	0.0590288	1.35988e-07	-2.2693e-06	0.00378608	-1.20057e-05	0.00196271	0	236.83
1644	5.01367	13.3114	0.0525908	2.38957e-06	1.66728e-06	-0.0497059	-0.002508	-0.00290199	0	1779.5
1654	7.15567	6.42189	0.0574554	2.05475e-06	-3.0199e-06	-0.0187003	-0.0025388	-0.00601907	0	4177.41
1657	14.2185	3.59764	0.0600173	3.37195e-06	-2.48159e-06	0.017733	0.0013036	-0.00309664	0	8002.94
1658	13.8373	5.52556	0.0651276	2.18141e-06	-9.18197e-06	0.0574121	0.00224606	-0.00662014	0	10201.8
1662	17.9163	7.25379	0.0744011	3.72906e-06	-7.85796e-07	-0.00600676	0.00611387	-0.00564934	0	7673.08
1663	23.6168	9.41492	0.0621908	3.77168e-06	-1.25416e-05	0.0438668	0.00320284	0.000653531	0	2954.26
1666	26.3621	8.8703	0.063904	-7.75574e-07	-1.97867e-05	-0.0426693	0.000552581	0.00134019	0	2469.08
1667	24.6213	1.21964	0.074901	-4.51505e-07	-7.11279e-07	-0.0176842	8.39023e-05	-6.81168e-05	0	2287.99
1672	23.6105	2.19467	0.051055	1.06124e-06	-5.12727e-06	-0.0108029	0.000830212	-0.000387381	0	4532.33
1673	9.34163	15.2954	0.0606711	9.85238e-06	-3.15508e-05	-0.285506	-0.000723733	-0.023532	0	2070.1
1675	11.249	5.80258	0.0532404	-7.37813e-07	-7.71193e-06	-0.00113127	-5.93506e-05	-0.00748551	0	6038.66
1678	3.09641	2.85126	0.060194	-6.50134e-07	-1.40011e-07	0.00137813	-0.00055617	-0.00113897	0	3490.83
1680	1.35539	7.32086	0.0633413	4.71315e-07	1.21642e-06	-0.0164091	-0.000325965	-0.00199958	0	6376.24
1683	8.84107	12.27	0.0723601	1.89083e-06	-1.07893e-05	-0.161519	-0.00421446	-0.0174033	0	11566.1
1686	9.41814	13.3298	0.0550599	8.4316e-06	-2.56519e-05	-0.541484	-0.00401071	-0.0222396	0	10117.5
1687	25.6337	7.51255	0.0551676	-8.70205e-07	-1.87928e-05	-0.0224787	0.00132182	0.000308703	0	1869.64
1689	21.4817	5.48858	0.0502944	3.58839e-07	-5.28708e-06	0.0028229	0.00343037	-0.00179641	0	1133.79
1690	26.4937	1.83183	0.0512534	-1.82044e-07	-7.5922e-07	-0.000266908	8.20005e-05	-0.000240933	0	3654.83
1692	10.4291	2.18815	0.0595136	-1.08836e-06	7.00122e-07	-0.0139336	7.90257e-05	-0.00148185	0	9379.64
1694	20.9366	1.63708	0.0578523	-2.03071e-07	-6.39639e-06	-0.0335267	0.000618825	-0.000473503	0	5083.27
1695	15.5339	9.46288	0.073807	1.08663e-05	-1.14239e-05	0.0943873	0.00731735	-0.0118525	0	6882.69
1698	3.38577	12.4082	0.0716802	2.88081e-06	-5.04005e-09	-0.0914622	-0.0018779	-0.000992103	0	1023.43
1699	4.16392	11.9575	0.0676332	3.22365e-06	2.82438e-07	-0.0725104	-0.00260899	-0.00252667	0	3339.32
1700	25.4714	4.87716	0.0599296	2.12581e-06	-1.38236e-05	0.00210602	0.000985771	-0.000599369	0	6349.13
1703	6.81929	2.54643	0.0508479	1.17441e-07	6.79001e-07	-0.030409	-0.000670101	-0.00140957	0	4966.12
1707	3.48131	12.6915	0.0557429	2.67641e-06	9.46567e-07	-0.066133	-0.00179489	-0.000853751	0	2593.99
1708	11.439	2.33921	0.070119	-1.67962e-07	-1.41731e-07	-0.0489613	0.000184676	-0.00181586	0	12251.3
1709	7.17888	1.14888	0.059461	8.71532e-08	2.01025e-08	-0.0154865	-0.000213001	-0.000267407	0	10273.4
1710	8.50313	5.3955	0.0674805	1.08414e-06	-8.63463e-07	-0.0052633	-0.00155474	-0.00568943	0	4175.91
1711	25.4741	3.09924	0.0617936	6.25557e-07	-4.29343e-06	-0.000812201	0.000597827	-0.000482049	0	3703.52
1716	25.9994	3.02518	0.0739274	9.17348e-08	-2.95713e-06	-0.0116998	0.000390217	-0.000433772	0	1405.05
1718	18.5313	9.7844	0.0517696	2.84752e-06	-9.26825e-06	0.0579166	0.00826361	-0.00530145	0	7928.51
1719	12.5347	13.1038	0.0501239	8.58831e-06	-2.27893e-05	-0.343539	0.00455537	-0.0297435	0	9450.44
1723	22.2422	4.15446	0.0505175	4.29855e-07	-4.33079e-08	-0.0479016	0.00231653	-0.00121254	0	9147.36
1725	17.5268	12.353	0.053406	3.25302e-06	-8.99197e-06	0.158772	0.00775387	-0.0074694	0	4489.08
1727	2.71402	2.55627	0.0527856	-5.70326e-07	2.98021e-07	0.0276201	-0.000407259	-0.00092158	0	7695.37
1731	1.83777	14.6477	0.0598557	3.83654e-06	-1.05348e-06	-0.0144627	-0.000160654	0.00212076	0	1237.97
1733	7.38278	13.6879	0.0525621	5.56683e-06	-8.66625e-06	-0.125721	-0.00363889	-0.0107912	0	7421.38
1736	24.8534	4.99616	0.0581349	5.25634e-07	-1.7419e-05	-0.0461533	0.00133818	-0.000670758	0	4193.39
1737	26.4394	4.69743	0.0574413	8.52854e-07	-8.66804e-06	-0.00850907	0.000335364	-0.000458406	0	3897.47
1738	20.6614	9.79531	0.0609455	4.54301e-06	-1.34991e-05	0.082406	0.00634981	-0.00192378	0	4940.78
1741	26.0217	2.10141	0.0741335	-5.46825e-07	-2.53753e-06	-0.00404605	0.000212357	-0.000288299	0	1292.6
1742	13.4728	9.11054	0.0532378	8.70585e-06	-2.59605e-05	0.0757801	0.00401737	-0.0143332	0	1101.22
1748	18.7161	1.78479	0.0536975	-2.71218e-07	-6.0756e-06	0.0264857	0.000932598	-0.000683403	0	4926.89
1750	2.78293	13.4565	0.0568419	8.36928e-06	2.26425e-06	-0.0236617	-0.000901532	0.000665341	0	1172.03
1751	14.1125	11.3038	0.060392	4.21763e-06	-2.78891e-05	0.141534	0.00713104	-0.0190644	0	9469.27
1755	6.48256	8.79821	0.0591838	2.74021e-06	-1.20825e-06	-0.0444153	-0.00346091	-0.00698009	0	6738.85
1761	21.7473	4.07792	0.0715553	-5.59797e-08	2.72357e-07	0.0458574	0.00267242	-0.00152353	0	3034.35
1764	12.1437	13.327	0.0558125	1.08526e-05	-2.18493e-05	0.106657	0.00391924	-0.0304864	0	29511.3
1772	15.1875	9.29795	0.0658932	1.03971e-05	-1.45106e-05	-0.0527793	0.00708554	-0.0125243	0	10093.1
1773	11.1369	6.71612	0.056787	2.06489e-06	-7.42424e-06	0.0209775	1.58059e-05	-0.00925074	0	8222.46
1775	2.3281	8.5112	0.0715296	2.61442e-07	3.55879e-06	-0.0358831	-0.00110362	-0.0022285	0	4085.66
1776	26.6075	2.04416	0.0527689	-5.18896e-07	-9.75286e-07	-0.00651368	8.47134e-05	-0.000274382	0	1968.09
1778	16.0975	12.4213	0.0551742	8.21658e-06	-1.72684e-05	0.365576	0.00867772	-0.0129047	0	12287.7
1779	15.0801	1.57788	0.0510657	-1.00575e-06	-1.61981e-06	-0.0152035	0.000428021	-0.000601918	0	9667.11
1780	7.80455	9.44984	0.0630059	3.9685e-06	-7.68603e-06	0.0645609	-0.00370562	-0.0104152	0	11655.8
1784	18.5082	7.62315	0.0602331	6.17491e-06	-6.18058e-06	-0.00430216	0.0060794	-0.00483522	0	8038.56
1785	19.1463	9.83713	0.0577688	3.93563e-06	-1.04145e-05	0.0299011	0.00766325	-0.00419494	0	1772.69
1790	4.54368	5.85095	0.0504967	-2.11932e-07	-2.24409e-06	-0.0279382	-0.0017823	-0.00314198	0	8072.11
1792	8.63042	11.5186	0.0621988	4.75165e-06	-8.21288e-06	-0.022379	-0.00407996	-0.0155492	0	17491.2
1793	21.8395	1.38093	0.0606626	2.70151e-06	-3.671e-06	-0.0349475	0.00044383	-0.000177138	0	2512.86
1795	7.54386	10.8618	0.0541297	5.49391e-06	-2.79445e-06	-0.0911978	-0.004612	-0.011301	0	6792.2
1797	9.66813	1.20032	0.0518851	-1.66779e-07	7.30119e-07	0.0230986	3.64416e-05	-0.000280397	0	8576.51
1799	13.2822	11.3037	0.0742022	2.33853e-06	-2.15492e-05	-0.306407	0.00558909	-0.0214746	0	9334.93
1800	8.0806	11.1443	0.0680755	5.82935e-06	-7.00761e-06	-0.165065	-0.00419576	-0.0134034	0	12504.2
1805	18.3542	3.44487	0.0714494	1.00994e-06	-3.37298e-06	0.0335936	0.00244003	-0.00200514	0	4833.81
1808	24.0888	3.28695	0.0536141	9.13609e-07	-5.17361e-06	0.00791279	0.00116212	-0.000696426	0	6413.2
1810	4.45473	12.1303	0.0589427	4.01539e-06	5.16897e-07	-0.110867	-0.00297512	-0.00301699	0	2095.11
1814	6.72681	12.8636	0.0707558	2.10598e-06	-6.43926e-06	-0.143319	-0.00436082	-0.00834462	0	5507.58
1816	6.95575	2.19863	0.0620232	1.93704e-07	8.90854e-07	0.0826067	-0.000529129	-0.00124421	0	3704.39
1817	2.03155	12.6961	0.0686172	3.50964e-06	4.24003e-06	-0.086593	-0.00075423	0.000529518	0	2647.86
1821	7.355	9.70854	0.0651974	4.97554e-06	-6.02143e-06	-0.110152	-0.0037113	-0.00967883	0	147.616
1822	16.822	8.76087	0.0546535	4.95457e-06	-1.37985e-05	0.154603	0.00705071	-0.00821263	0	9257.93
1824	11.2936	12.8413	0.0718163	1.16587e-05	-2.45046e-05	0.0651461	0.0010214	-0.0272986	0	12503.4
1827	8.69838	10.7203	0.052713	7.96327e-06	-8.64387e-06	0.0455396	-0.00346835	-0.014442	0	16514.1
1833	26.4498	4.809	0.0548108	6.9755e-07	-8.7122e-06	0.0194878	0.00031838	-0.000469831	0	6858.1
1834	2.13041	6.98206	0.065575	-2.16012e-07	2.17161e-07	-0.0025072	-0.000712873	-0.00223533	0	1745.82
1835	3.60396	13.812	0.0704282	4.03656e-06	1.65674e-06	-0.027338	-0.00124864	0.000106105	0	1414.4
1837	12.8839	15.2125	0.0501277	3.54023e-06	-2.1828e-05	-0.230845	0.00183871	-0.0388799	0	23612.2
1841	19.0221	9.39276	0.0742039	3.9199e-06	-9.70215e-06	0.0171682	0.00784554	-0.004782	0	2983.44
1844	4.13713	5.44912	0.0558589	-4.61426e-07	-2.14456e-06	-0.0149843	-0.00141283	-0.00256306	0	6849.55
1845	4.91652	5.29159	0.0501872	-8.59379e-08	-1.91542e-06	0.00604663	-0.001691	-0.00322603	0	6750.32
1847	5.58026	13.9775	0.0584821	2.44283e-06	-6.32349e-07	-0.12353	-0.00204172	-0.00389868	0	421.714
1848	14.9549	8.59199	0.0595933	9.04557e-06	-1.08365e-05	-0.010834	0.00575062	-0.0118237	0	5973.02
1849	13.9433	7.58731	0.0740834	7.47962e-06	-9.69832e-06	-0.0455758	0.00375293	-0.0102043	0	5093.25
1850	16.3261	12.3966	0.0570302	1.03704e-05	-1.62536e-05	0.113868	0.00858416	-0.0117131	0	9325.57
1856	14.7545	11.3231	0.0684778	9.09575e-06	-2.54304e-05	0.0358881	0.00803361	-0.0173365	0	12939.3
1858	4.40116	14.1912	0.0593455	3.59517e-06	3.72682e-06	-0.0866818	-0.00119335	-0.000887787	0	2798.78
1861	24.268	9.19027	0.071703	2.9811e-06	-1.60634e-05	0.103117	0.00246141	0.000850884	0	4312.43
1864	12.0161	11.5084	0.0603296	3.5787e-06	-1.33487e-05	0.213104	0.00238194	-0.0227123	0	22708.6
1865	15.9857	14.8664	0.0702051	-3.09003e-06	-7.05826e-06	0.227418	0.00194179	-0.0136104	0	5413.17
1868	20.3142	2.43147	0.0737322	-4.8737e-09	-5.79319e-06	0.0494518	0.00149069	-0.000981606	0	3960.62
1870	4.73718	14.8497	0.0527823	4.95043e-06	4.87213e-06	-0.124773	-0.0004514	-0.00102793	0	1219.42
1872	17.5697	3.73049	0.0662107	2.14537e-06	-2.86142e-06	-0.0400037	0.00290091	-0.00282266	0	8886.57
1873	9.37747	4.08375	0.0539178	6.72941e-09	9.03857e-08	0.00537397	-0.000733608	-0.00396085	0	6140.42
1874	20.5473	1.21147	0.0613683	-1.23274e-07	-3.10171e-06	-0.051851	0.00024468	-0.000126397	0	4135.67
1877	8.29349	2.77166	0.0687444	-2.08265e-07	1.90112e-06	0.0296593	-0.00063731	-0.00221903	0	5027.77
1880	3.5042	15.5044	0.0573619	1.0237e-05	-9.43475e-08	-0.0843191	0.000492464	0.00124892	0	935.753
1881	19.3767	9.30429	0.0573655	7.27629e-06	-1.53148e-05	-0.0412467	0.00724598	-0.00401112	0	3570.77
1882	19.9469	2.95456	0.0679084	-4.39107e-07	-2.95923e-06	-0.0207795	0.00212551	-0.00132015	0	1228.8
1883	22.9672	4.31493	0.0706071	7.16374e-07	-8.38858e-07	0.00290232	0.00214856	-0.00101918	0	4708.06
1885	12.3353	5.63474	0.0740096	1.35781e-06	-7.93844e-06	-0.041578	0.000515329	-0.00706506	0	7187.04
1887	20.6227	10.3929	0.0653964	3.79896e-06	-8.60833e-06	0.0643286	0.00707648	-0.0017148	0	1708.99
1888	7.49192	13.6556	0.0612134	4.15927e-06	-8.45161e-06	-0.163516	-0.00368636	-0.011168	0	1296.86
1894	11.4369	14.0249	0.0527783	1.00551e-05	-2.28203e-05	0.169305	0.000720849	-0.0338592	0	21948
1898	11.3205	9.42298	0.0661964	8.71328e-06	-1.0708e-05	-0.0618447	-5.97201e-05	-0.0154477	0	11226.2
1899	17.7614	10.0865	0.0689836	3.76233e-06	-1.08376e-05	0.0527972	0.00786094	-0.00731131	0	11078.4
1900	12.5711	12.5242	0.0567481	3.82315e-06	-2.29796e-05	-0.0481736	0.00394748	-0.0265914	0	19451.9
1903	7.99618	10.8367	0.0519691	7.7138e-06	-3.34402e-06	0.112482	-0.00442493	-0.0128496	0	11070.9
1904	2.79109	5.36822	0.0578602	-7.5168e-07	-2.71446e-07	-0.00931618	-0.000941436	-0.00221965	0	6655.7
1906	13.1543	1.19021	0.0522302	1.42035e-07	7.81296e-08	0.0599223	6.02037e-05	-0.00020656	0	8435.23
1907	6.88776	12.395	0.0730445	2.40374e-06	-5.76841e-06	-0.182352	-0.00468199	-0.00916471	0	6611.29
1909	12.6173	11.1364	0.0541906	7.1424e-07	-1.42381e-05	-0.0221975	0.0033031	-0.0215003	0	9329.23
1915	9.56641	14.7169	0.0660753	9.87049e-06	-3.03789e-05	-0.223158	-0.00228501	-0.025657	0	7957.14
1918	1.98373	1.32752	0.0713816	-6.05913e-08	2.50982e-07	0.00164373	-0.000120759	-0.000218297	0	6522.25
1920	13.4371	7.69979	0.0683676	5.07704e-06	-1.29793e-05	0.0251457	0.00314168	-0.011196	0	11524.6
1925	2.74176	10.0195	0.0547106	2.78183e-06	2.16933e-07	0.0149082	-0.00152181	-0.00184336	0	2685.41
1926	8.46401	13.5879	0.064975	8.73536e-06	-9.23419e-06	-0.192071	-0.00373616	-0.0169926	0	5163.86
1928	26.5033	2.41004	0.0556095	-1.87082e-07	-2.84339e-06	-0.0161044	8.90446e-05	-0.000344174	0	1836.93
1929	9.18215	9.5246	0.072745	2.10383e-06	-1.32188e-05	-0.120826	-0.00260631	-0.0135076	0	14916.6
1930	17.1787	10.0604	0.0658528	5.77056e-06	-1.75433e-05	0.0747438	0.00839079	-0.00858773	0	15494.5
1932	14.9808	13.6783	0.0649122	1.03585e-05	-2.39911e-05	0.220957	0.00755741	-0.0198491	0	10387.7
1933	6.45987	9.01294	0.0744419	3.03614e-06	-1.18534e-06	-0.0773048	-0.00374115	-0.0071456	0	3461.09
1937	13.1749	6.18361	0.0696908	3.50126e-06	-2.19402e-06	-0.0122752	0.00231157	-0.00785225	0	2399.95
1938	14.3658	10.8112	0.067772	4.62661e-06	-2.39467e-05	-0.0654999	0.00735655	-0.0174865	0	8727.02
1942	2.72021	14.9131	0.0526615	8.38023e-06	1.56291e-06	-0.0418899	-6.90312e-05	0.0017689	0	952.98
1944	2.8554	7.25823	0.0731366	-5.25816e-08	1.24333e-07	-0.000411515	-0.00137152	-0.00248858	0	4919.67
1945	6.14365	2.83154	0.0616684	3.87835e-07	-2.36368e-07	0.0034836	-0.000963445	-0.00162845	0	8309.37
1948	25.438	9.12939	0.0511859	-1.72031e-08	-2.6333e-05	-0.00554487	0.00140914	0.0012604	0	4336.93
1951	15.7721	11.6172	0.0743511	1.19156e-05	-2.28409e-05	0.115605	0.00849144	-0.0139629	0	10812.9
1954	12.6788	15.564	0.0744683	3.02414e-06	-1.97421e-05	0.20331	0.00078459	-0.040696	0	22841.8
1955	4.52326	11.2429	0.0524041	3.6223e-06	1.9698e-06	-0.114406	-0.00291677	-0.0036678	0	1146.56
1957	3.96051	12.0685	0.0587376	2.52708e-06	-2.6563e-07	-0.138488	-0.00230165	-0.00201669	0	661.273
1960	14.0918	2.35185	0.0533426	-8.1013e-07	-3.95177e-06	-0.00161092	0.000662175	-0.00166698	0	2128.27
1963	23.3261	1.02842	0.064903	2.34567e-07	-2.63171e-07	-0.0303161	4.90671e-05	-8.1095e-06	0	763.814
1964	8.78653	14.1991	0.0505364	1.21753e-05	-1.65618e-05	-0.389697	-0.00348455	-0.0191293	0	11370.5
1967	1.55497	4.07575	0.0620456	-5.17244e-07	-2.78282e-07	-0.00756401	-0.000293342	-0.00151259	0	6019.6
1969	7.9683	3.68879	0.0648267	-5.09095e-07	6.12728e-07	-0.0334101	-0.00107928	-0.00299512	0	7596.39
1974	17.683	10.5536	0.0535038	9.59874e-06	-1.03296e-05	0.0136061	0.0085826	-0.00735348	0	13462.9
1981	9.08863	8.41038	0.0585002	9.67936e-07	-8.85688e-06	0.0310843	-0.00258038	-0.0111739	0	15344.7
1986	10.4662	12.0772	0.0526236	7.73759e-06	-1.83231e-05	-0.112723	-0.00179036	-0.0234135	0	21869.8
1987	7.03706	2.9736	0.0705948	-1.51024e-07	-1.5995e-07	0.00898988	-0.000924859	-0.00208264	0	8008.53
1989	11.8951	6.94086	0.0616263	3.69423e-06	-9.79229e-06	0.0263118	0.00105756	-0.0100604	0	11717.2
1990	6.6489	12.6611	0.069242	1.94402e-06	-5.08948e-06	-0.030606	-0.00420693	-0.00815862	0	6402.8
1992	17.0121	8.34768	0.0606354	5.28799e-06	-1.19335e-05	0.0731853	0.00671583	-0.007805	0	6803.5
1993	18.0623	8.86406	0.066575	6.16297e-06	-9.60339e-06	-0.0425861	0.00734846	-0.00633485	0	7561.45
1994	13.2388	6.0806	0.0516541	3.2488e-06	-2.10588e-06	-0.0637781	0.00225611	-0.00781072	0	9515.72
1997	8.24852	13.286	0.0595085	6.45256e-06	-7.23864e-06	-0.266482	-0.00455613	-0.0157213	0	13740.5
1998	9.52043	13.2951	0.0528569	7.03572e-06	-2.85735e-05	-0.138526	-0.0040943	-0.0229196	0	14410.3
1999	7.68534	13.7563	0.0504523	5.31222e-06	-9.94521e-06	-0.215387	-0.00400828	-0.0121824	0	9304.57
2003	26.8361	2.4284	0.0626684	-1.50726e-07	-1.3203e-06	0.00758336	2.27449e-05	-0.000337099	0	2966.01
2005	26.4178	3.98301	0.0577259	1.84143e-07	-5.26133e-06	0.00547642	0.000214755	-0.000511488	0	241.551
2008	7.11768	12.7832	0.0528133	1.90661e-06	-4.45742e-06	-0.231652	-0.00476659	-0.00990541	0	14115.1
2010	23.3083	4.61609	0.0502821	2.33215e-06	-1.81907e-06	0.00266191	0.00214454	-0.00103991	0	2147.27
2012	19.2389	7.2993	0.0505717	6.41638e-06	-9.58759e-06	0.00184817	0.0058179	-0.00387614	0	6580.92
2013	6.53768	14.0693	0.0639257	4.38514e-06	-9.59209e-06	-0.142134	-0.00251103	-0.00665859	0	5006.16
2017	10.9913	4.44611	0.065156	1.17282e-06	-1.93118e-06	0.0319742	-0.00019229	-0.00493214	0	13683.7
2018	12.7816	6.34953	0.0686708	2.99061e-07	-1.05344e-05	0.0244268	0.00210293	-0.00839647	0	10384.7
2019	2.07131	10.9045	0.0628997	2.17652e-06	1.00407e-06	-0.034309	-0.00108985	-0.000979627	0	2247.32
2022	3.7693	4.49776	0.0615749	-2.76546e-07	-2.49768e-06	-0.0147917	-0.00112338	-0.00201755	0	1874.12
2023	16.639	6.23888	0.0659501	-2.82483e-06	-3.65129e-06	0.0700803	0.00496874	-0.00592341	0	8739.13
2025	12.1431	14.3496	0.0640284	8.9395e-06	-1.67917e-05	-0.0832235	0.00186731	-0.0357853	0	15299.7
2027	8.62422	8.74231	0.0641595	1.16771e-06	-1.12837e-05	-0.0839362	-0.00327417	-0.0113411	0	10359
2031	1.34397	12.6553	0.061494	1.88776e-06	2.86657e-06	-0.0118453	-0.000356186	0.000873277	0	1395.74
2035	11.2169	5.55922	0.0511198	4.77111e-08	-5.48041e-06	-0.0113324	-0.000108375	-0.00696055	0	563.289
2037	4.03159	12.9581	0.0507832	1.43297e-06	1.14777e-07	-0.0441344	-0.0019194	-0.00134557	0	791.034
2038	19.4006	4.37406	0.0681115	-3.6596e-07	-5.06359e-06	-0.0238872	0.00332361	-0.00242479	0	6617.3
2040	4.45071	15.6841	0.067251	1.00473e-05	5.09908e-07	-0.10467	0.000811679	-6.25181e-05	0	1079.41
2042	23.309	3.79104	0.0575958	3.21171e-07	-2.41977e-06	-0.000176596	0.00166621	-0.000924954	0	2700.1
2043	12.738	6.00029	0.0678889	2.83209e-06	-1.09083e-05	-0.299589	0.00176725	-0.00783973	0	7574.57
2044	14.4112	13.5177	0.0683693	1.2488e-05	-2.2783e-05	0.156593	0.00789292	-0.0231062	0	6866.84
2046	13.5119	3.19454	0.0706085	9.0745e-09	-2.5459e-06	-0.00054523	0.000925308	-0.00269161	0	8717.73
2049	3.56407	6.79042	0.0714906	-7.63142e-07	-2.94902e-07	0.00338957	-0.00170232	-0.00279409	0	6273.11
2050	2.67234	5.72238	0.0662142	-8.80544e-07	9.05572e-08	-0.000535028	-0.000861648	-0.00227626	0	5695.3
2053	26.1843	4.01244	0.0736242	6.05447e-07	-5.91522e-06	0.00980565	0.000398477	-0.00049199	0	3145.43
2054	20.8973	1.2459	0.0605794	7.49105e-07	-2.69805e-06	0.0153575	0.000248407	-0.000107835	0	5386.91
2055	21.1742	2.5338	0.0711623	1.47932e-07	-6.86237e-06	-0.0239737	0.00150628	-0.000973538	0	3691.77
2056	24.7681	4.29343	0.0680967	7.33662e-07	-1.17433e-05	-0.0302784	0.00113349	-0.000687292	0	5321.1
2057	22.8386	3.34461	0.0530302	-3.39471e-07	-8.1493e-07	-0.0169483	0.00160057	-0.000897778	0	7087.13
2058	2.21082	6.28631	0.0730256	-1.52363e-06	6.81072e-07	-0.0156341	-0.000738724	-0.00223574	0	5730.73
2059	4.80599	1.39584	0.0635951	-1.73859e-07	1.56822e-07	-0.00169129	-0.000205305	-0.000284613	0	5807.6
2060	8.78572	12.543	0.0667948	8.32807e-07	-9.77203e-06	-0.242659	-0.00466836	-0.0176965	0	19389.2
2063	12.4064	1.06026	0.051979	-4.00912e-07	2.46786e-07	-0.0181156	3.38817e-05	-8.72149e-05	0	3600.38
2065	4.27519	5.77643	0.0719326	-4.33716e-07	-1.9466e-06	-0.0685608	-0.00165113	-0.00278984	0	4798.9
2066	24.2337	9.52719	0.0668855	5.12432e-06	-1.43502e-05	0.0402448	0.00255538	0.00125773	0	3446.35
2067	1.92888	13.4278	0.0749584	6.45221e-06	1.94815e-06	-0.0357161	-0.000640359	0.00120107	0	1636.08
2070	10.8606	3.69585	0.0634308	5.75122e-07	-1.29882e-06	0.00942927	-0.000237879	-0.00375615	0	9755.33
2074	4.18695	2.29445	0.067208	-4.32137e-07	-1.89574e-07	0.0146805	-0.000594035	-0.000894021	0	3321.51
2075	1.02416	5.76777	0.0709732	-7.30076e-08	1.60177e-06	-0.0234913	-5.80715e-05	-0.00184729	0	1888.72
2079	13.7017	5.50629	0.0720642	1.48785e-07	-7.4162e-06	-0.0369959	0.00227424	-0.00696614	0	2473.92
2080	16.6968	9.7939	0.0627898	7.23275e-06	-2.09963e-05	0.077073	0.00848119	-0.00960233	0	9788.28
2081	14.2719	13.5379	0.0725616	1.28546e-05	-2.30355e-05	0.108375	0.00793026	-0.0234426	0	23372.7
2082	15.0387	12.7568	0.0683659	6.97772e-06	-2.27462e-05	0.212052	0.00777693	-0.0181925	0	10576.6
2083	3.70813	15.611	0.0627049	8.09293e-06	-1.08917e-07	-0.0686534	0.000639309	0.00103811	0	921.437
2084	11.1953	2.42549	0.0513697	-4.79487e-07	1.44153e-07	-0.0270782	0.000131924	-0.00191985	0	3441.92
2085	16.2494	4.68731	0.0668802	5.14223e-08	4.91918e-07	-0.0695695	0.00324783	-0.00425509	0	7487.39
2088	2.64728	9.38663	0.0590124	1.11793e-06	7.77533e-07	-0.0548672	-0.00137308	-0.00220791	0	6310.3
2090	8.54201	6.35442	0.0716433	8.71167e-07	-1.12193e-06	-0.0884841	-0.00204712	-0.00752193	0	8228.01
2091	25.8604	5.13033	0.0742617	9.82144e-07	-1.42837e-05	-0.011988	0.000739952	-0.000484939	0	6747.52
2094	22.1585	6.39193	0.0552093	1.49678e-06	-1.26687e-05	-0.0138953	0.00360493	-0.00136596	0	2271.95
2097	16.9841	7.7547	0.0744314	3.53085e-06	-6.70098e-06	0.0581808	0.00630514	-0.00713015	0	7903
2099	16.5764	9.27705	0.066425	5.78449e-06	-1.61211e-05	0.0234002	0.00774767	-0.00945734	0	13919.7
2100	20.9211	7.6928	0.0702331	9.24211e-06	-1.87515e-05	-0.0489307	0.0049183	-0.00201259	0	1851.96
2101	17.7575	2.50721	0.053551	-1.93659e-06	-5.33347e-06	-0.0166903	0.00157512	-0.00152848	0	9744.82
2102	14.4245	1.56419	0.0533907	-1.3779e-07	-1.95718e-06	-0.0595266	0.000269863	-0.000640776	0	4621.25
2103	8.20215	1.69484	0.067243	1.80704e-07	5.66372e-07	-0.0227752	-0.000387908	-0.00093463	0	1452.46
2107	24.5146	9.47322	0.0744045	3.51587e-06	-1.70116e-05	-0.022941	0.00222786	0.00108445	0	2573.13
2108	11.7368	6.31715	0.066672	2.31004e-06	-6.42461e-06	0.0586146	0.000664748	-0.00843974	0	11519.7
2112	26.8603	5.43382	0.0576793	5.55769e-08	-5.14129e-06	0.0227321	0.000116515	-0.000410525	0	419.25
2114	13.816	11.5283	0.0740862	3.16805e-06	-2.58632e-05	0.24322	0.00661033	-0.0202481	0	909.741
2117	19.1089	5.41206	0.0695021	1.30675e-06	-7.65893e-06	-0.00528931	0.00420712	-0.00313226	0	4425.33
2119	9.84965	11.1675	0.06931	3.84193e-06	-1.62853e-05	0.0781904	-0.00291708	-0.0185977	0	13166.3
2124	14.5254	6.413	0.053768	8.10209e-06	-7.2087e-06	0.225923	0.00348861	-0.00794628	0	179.05
2125	10.0631	13.0421	0.0627011	6.35704e-06	-2.83333e-05	-0.138215	-0.00281099	-0.0259569	0	8242.83
2127	16.5503	7.60669	0.066948	5.35017e-06	-6.03605e-06	0.013745	0.00570082	-0.0077896	0	8302.84
2129	7.60718	7.75154	0.0686798	1.60191e-06	-2.9809e-06	0.019468	-0.00276711	-0.00801589	0	3469.97
2133	19.1669	11.6644	0.0663319	4.69244e-06	-1.85609e-06	0.0974743	0.00764074	-0.00379751	0	5052.28
2138	5.49381	14.172	0.0533362	4.59968e-06	-6.90803e-07	-0.12559	-0.00162441	-0.00338604	0	1038.41
2142	3.96906	10.063	0.0718819	3.57572e-06	3.48475e-06	0.000268954	-0.00250237	-0.00309206	0	6230.3
2143	6.26923	1.82187	0.0656783	3.01922e-07	5.85226e-07	0.0116213	-0.000513547	-0.000799218	0	6878.04
2147	14.9941	12.3877	0.0676906	1.12117e-05	-2.31454e-05	0.142663	0.00894415	-0.0181288	0	22350.3
2149	16.9096	9.38339	0.0509613	5.95164e-06	-1.68152e-05	0.0516308	0.00783582	-0.00890669	0	7447.37
2152	26.5106	3.88552	0.0593161	-3.28278e-08	-4.59243e-06	0.00257145	0.000210082	-0.000485682	0	2770.61
2153	12.1567	2.5249	0.0593341	-1.38086e-07	-1.47091e-06	0.0749976	0.000367017	-0.00202789	0	1367.18
2158	9.87245	5.64258	0.0656955	-5.89606e-07	-1.66303e-06	-0.08715	-0.00104997	-0.00659523	0	9479.6
2161	20.2386	3.74886	0.0501888	7.65932e-08	-3.9887e-06	-0.0299564	0.00280533	-0.00183755	0	7566.66
2162	15.1853	12.5091	0.0673038	8.20753e-06	-2.25697e-05	0.166458	0.00861172	-0.0176094	0	8098.04
2166	11.2631	4.00862	0.0507635	1.94365e-06	-1.87804e-06	0.0745671	2.60886e-06	-0.0041349	0	9758.25
2167	4.19917	10.0463	0.0537634	3.41183e-06	4.88823e-06	-0.114213	-0.00266387	-0.00363322	0	3479.13
2168	11.9546	8.96975	0.068143	8.98184e-06	-1.93795e-05	0.09858	0.00151171	-0.0146551	0	10306.6
2169	5.59826	3.43371	0.051579	-4.96623e-08	-9.80229e-07	-0.0106618	-0.00112438	-0.00212475	0	6150
2170	1.68695	14.9978	0.0671916	2.78682e-06	-2.6831e-06	-0.0323317	-1.25603e-05	0.00233583	0	722.105
2173	23.3528	5.49811	0.0619566	-3.859e-07	-3.35737e-06	0.0152008	0.00244495	-0.000943566	0	2074.37
2174	25.9981	5.87036	0.0514156	4.2851e-08	-1.70816e-05	-0.00116508	0.000652221	-0.000261611	0	2558.7
2175	9.85917	12.9296	0.0709753	6.45517e-06	-2.59341e-05	-0.11205	-0.00366061	-0.0237382	0	10453.9
2178	10.8422	8.5189	0.0737772	2.26626e-06	-9.10825e-06	-0.0665841	-0.00047726	-0.0134323	0	8352.04
2181	26.5168	7.60338	0.0542266	6.91559e-07	-1.16817e-05	0.0379605	0.0003285	0.000481974	0	1421.64
2182	18.567	8.83836	0.0509524	5.34116e-06	-1.31389e-05	0.0253967	0.00718345	-0.00539986	0	11910.1
2184	25.8597	6.63446	0.0667007	3.58012e-07	-1.84955e-05	0.00387897	0.00101464	-0.000184981	0	947.251
2185	22.6795	3.78115	0.0695458	-1.86917e-08	-1.7724e-06	-0.0360937	0.00195249	-0.00100599	0	848.704
2186	17.7003	4.58245	0.0683463	2.45864e-06	-6.22991e-06	-0.0158478	0.00336838	-0.00366471	0	7672.39
2188	9.28526	4.9378	0.0506731	2.19931e-06	-8.06606e-08	0.0275544	-0.00109525	-0.00568109	0	13528
2189	13.7107	1.09468	0.0633808	7.81923e-07	-6.5746e-07	-0.0417991	8.14881e-05	-0.00010403	0	5623.88
2190	16.73	1.13175	0.0508616	3.25709e-07	-1.01258e-06	-0.00532758	0.000313022	-0.000257878	0	5664.33
2191	12.4131	6.3539	0.0625932	1.9791e-06	-9.42236e-06	-0.105996	0.00186242	-0.00878673	0	6704.59
2197	6.70438	7.01139	0.0717389	3.09069e-06	-2.69431e-06	-0.0849557	-0.00261635	-0.00592755	0	9126.4
2198	4.8883	11.6695	0.0632944	3.16881e-06	1.35935e-06	-0.0361724	-0.00319982	-0.00411052	0	4207.01
2201	9.88174	6.765	0.0662779	1.5436e-07	-3.97054e-06	-0.0204127	-0.00125518	-0.00871077	0	10595.5
2207	14.3202	7.95676	0.0618888	6.90714e-06	-1.11261e-05	-0.0101486	0.004446	-0.0110183	0	2211.25
2213	19.9847	5.19078	0.0683581	-1.02254e-07	-7.85697e-06	0.020704	0.00378105	-0.00262601	0	4771.8
2215	13.9426	5.64888	0.05848	2.45473e-06	-1.05648e-05	-0.0560605	0.00235384	-0.00708195	0	2149.97
2216	17.0947	12.7096	0.0604855	6.25971e-06	-1.06832e-05	0.125672	0.00781259	-0.00903902	0	6733.09
2217	21.5312	8.01155	0.0581882	9.77543e-06	-1.86953e-05	0.00818666	0.00491994	-0.00181929	0	2633.2
2224	9.11135	4.31778	0.0726794	6.91695e-07	3.87989e-07	0.0315336	-0.000869829	-0.00445027	0	3573.77
2227	3.14293	6.39672	0.0607879	-1.55377e-06	-6.95262e-07	-0.0375636	-0.00127235	-0.00253151	0	6297.58
2231	8.42023	12.4692	0.067214	2.53266e-06	-7.7615e-06	0.00616206	-0.00473273	-0.0155862	0	2964.42
2232	6.09757	14.1747	0.0537277	5.10075e-06	-5.05972e-06	-0.134115	-0.00206853	-0.00509103	0	4151.33
2234	14.8888	9.4885	0.0660671	1.26043e-05	-1.90267e-05	0.058576	0.00646763	-0.0131771	0	5754.98
2237	4.67908	2.5536	0.0623698	-3.47333e-09	-9.37369e-07	0.00291276	-0.000704222	-0.00107763	0	5917.72
2238	18.0556	4.13395	0.067488	1.51781e-06	-3.0256e-06	-0.0202898	0.0031163	-0.00284808	0	8548.54
2242	11.2281	8.31659	0.070586	4.57651e-06	-1.114e-05	0.0106699	0.000521937	-0.0127882	0	11467.9
2245	6.47288	12.4906	0.0697635	2.30401e-06	-3.9519e-06	-0.0981806	-0.00417684	-0.00761226	0	6929.11
2246	18.9875	7.26746	0.0607177	6.12093e-06	-7.0953e-06	0.106868	0.00586919	-0.00424199	0	5809.6
2247	15.3767	14.2238	0.0515318	7.42943e-06	-2.32777e-05	0.376263	0.00560577	-0.0174753	0	14966.2
2249	6.60936	2.9416	0.060063	-5.01941e-09	-7.42765e-08	-0.0248411	-0.000951301	-0.00180884	0	7688.75
2253	20.9419	8.52001	0.060002	1.49479e-05	-2.14111e-05	-0.0293237	0.00565263	-0.00196084	0	2024.15
2255	9.83809	12.7083	0.0504562	4.67795e-06	-2.48149e-05	-0.355695	-0.0039742	-0.0227629	0	2817.88
2261	18.6785	5.19943	0.0701284	2.2442e-06	-5.87704e-06	0.00537393	0.00426817	-0.00315172	0	5457.08
2262	14.7545	7.66134	0.0748774	6.06302e-06	-6.95516e-06	0.0480004	0.00498692	-0.00990198	0	6681.19
2265	21.5619	10.0402	0.0611503	1.58976e-07	-1.46618e-05	-0.0598596	0.00572312	-0.000946902	0	1698.48
2266	4.00007	4.42949	0.05307	-2.21593e-07	-3.11824e-06	0.0136175	-0.00117294	-0.00217261	0	5762.88
2267	19.5942	6.19307	0.0741421	4.06361e-06	-1.24428e-05	0.0300027	0.00472847	-0.00329473	0	3790.13
2269	15.387	14.3359	0.0612254	6.35527e-06	-2.01381e-05	0.387515	0.00516095	-0.0175509	0	8567.79
2272	2.86406	11.3127	0.0595025	3.84517e-06	-3.84826e-07	0.0405545	-0.00155527	-0.00122592	0	2857.7
2273	7.05007	15.1024	0.0526431	1.27122e-05	-1.0552e-05	-0.207649	-0.000295793	-0.00744698	0	2322.81
2274	3.27489	8.1219	0.0651498	7.64288e-07	9.06368e-07	0.00569676	-0.00173491	-0.00280469	0	3356.53
2275	8.18485	10.0022	0.0652568	5.08147e-06	-6.4894e-06	-0.152078	-0.00342523	-0.0122982	0	19804.4
2277	7.55111	15.9176	0.073526	8.57875e-06	-4.83747e-06	-0.311496	0.00333294	-0.0089335	0	1449.43
2279	16.2597	6.81861	0.0583177	1.93071e-06	1.29859e-07	-0.0398898	0.00514149	-0.00718464	0	10030
2281	19.8107	7.00892	0.0543351	5.82161e-06	-1.4647e-05	0.0786147	0.00535408	-0.00328116	0	4062.79
2282	20.0682	5.69345	0.0604616	8.72955e-07	-9.5893e-06	0.0335197	0.00403746	-0.00276604	0	1232.19
2283	8.49105	3.55269	0.0699421	-3.87742e-07	1.4936e-06	-0.00333838	-0.000748301	-0.00330175	0	7599.05
2286	9.83499	1.33006	0.0583055	-2.62972e-07	7.16427e-07	-0.0159684	8.55562e-06	-0.000310669	0	9804.63
2287	25.044	5.94047	0.0666688	-2.94823e-08	-2.26046e-05	-0.00396485	0.00157788	-0.000504145	0	4597.23
2289	7.44295	14.9375	0.060388	1.30921e-05	-9.87221e-06	-0.267292	-0.00107351	-0.00949177	0	4060.55
2291	13.2874	10.9543	0.0533603	3.91995e-06	-1.80422e-05	0.0507129	0.0050863	-0.0194792	0	12288.1
2293	16.6444	14.9162	0.0502877	3.86121e-06	-7.1682e-06	0.27704	0.00202142	-0.00999003	0	1448.41
2294	19.824	9.8302	0.0526701	5.07602e-06	-9.43753e-06	0.00763857	0.00723159	-0.00291334	0	1651.2
2295	7.66592	7.08169	0.0603533	1.14992e-06	-4.12426e-06	-0.13002	-0.00261485	-0.00730969	0	13824
2296	15.2377	13.2657	0.0701527	5.33046e-06	-2.29112e-05	0.158097	0.00845585	-0.0173632	0	9227.07
2298	6.32245	9.49299	0.0528443	3.88671e-06	-3.09965e-06	-0.0291932	-0.0035292	-0.0070789	0	9689.23
2305	17.5112	6.53142	0.0596992	1.62785e-06	-2.68517e-06	0.0571633	0.00537936	-0.00521771	0	9738.58
2309	11.9397	14.4624	0.0508868	7.73229e-06	-1.66327e-05	-0.00603506	0.00221121	-0.0359724	0	14429.2
2311	13.3641	6.46569	0.0556784	2.55735e-06	-2.37966e-06	0.110416	0.00301521	-0.00858859	0	12247.7
2312	25.6519	1.76779	0.0650968	-1.92813e-06	-3.19412e-06	-0.00331395	0.000212285	-0.000224019	0	2170.53
2315	5.70093	2.29849	0.0637494	5.42212e-07	9.78864e-08	0.0134876	-0.000670094	-0.00109922	0	7084.5
2316	16.237	2.00982	0.0581378	1.8149e-06	-2.55294e-06	-0.03309	0.000843182	-0.000996822	0	699.034
2318	24.7268	8.92522	0.0508462	8.60767e-07	-2.05238e-05	-0.0222713	0.00196229	0.000963106	0	2943.75
2321	4.17298	1.60937	0.0619402	-4.42913e-07	2.35762e-07	0.00614034	-0.000311236	-0.000508797	0	3858.51
2324	7.06767	12.2068	0.0699409	4.28424e-06	-5.02362e-06	0.0503852	-0.00487931	-0.0100012	0	4289.22
2326	13.3258	1.09669	0.0587349	7.97417e-07	3.84679e-09	-0.0371674	3.78277e-05	-0.000116469	0	4349.42
2334	12.5199	11.9249	0.0559514	1.12898e-06	-2.08771e-05	0.00265553	0.00420681	-0.024387	0	17153.6
2335	17.9351	7.6284	0.0727081	3.81567e-06	-4.49187e-06	0.0270787	0.00615998	-0.00570597	0	7891.21
2340	15.5151	6.12573	0.0539369	4.11972e-06	-2.32421e-07	0.0285277	0.00402964	-0.00641906	0	4179.03
2341	16.0749	5.55521	0.0566488	7.72483e-07	-3.09401e-07	0.0495473	0.00369178	-0.00564943	0	7663.24
2344	9.21518	7.28863	0.0606522	4.25739e-08	-3.47158e-06	-0.036363	-0.00177193	-0.009654	0	4023.57
2346	4.21812	10.5601	0.0711426	4.08285e-06	1.92627e-06	-0.00873681	-0.00284698	-0.00336804	0	4614.58
2348	12.0711	7.08094	0.0740875	2.72763e-06	-1.18422e-05	0.0947895	0.00111368	-0.00999306	0	10647.8
2350	9.35307	10.0161	0.0551077	5.48024e-06	-1.31064e-05	0.00489659	-0.00236963	-0.0152944	0	5588.11
2353	9.56101	7.40053	0.0510137	-4.5526e-07	-5.37627e-06	-0.0740209	-0.0016644	-0.00987498	0	8547.71
2356	21.5164	5.2455	0.0638932	-1.35217e-07	-2.48375e-06	-0.0248166	0.00321954	-0.00174608	0	6822.54
2358	14.3138	4.91091	0.0696637	1.50633e-06	-1.06228e-05	0.00257711	0.00230849	-0.00550671	0	11149.9
2361	2.08621	11.0201	0.0535754	2.29169e-06	5.74154e-07	-0.0167198	-0.00101639	-0.000927054	0	2211.18
2368	12.5378	2.93448	0.0668108	-5.93826e-07	-1.1321e-06	-0.0106816	0.00040145	-0.00248249	0	10725.4
2370	11.5892	11.3374	0.0735153	5.63051e-06	-1.07619e-05	0.0370317	0.000950998	-0.0227087	0	5413.3
2371	11.223	9.50515	0.0613514	8.85313e-06	-1.00504e-05	-0.0672265	-0.000105441	-0.0155936	0	13925.2
2379	14.2523	6.49555	0.0725748	3.7415e-06	-5.99078e-06	-0.033522	0.00314769	-0.00805796	0	9122.52
2380	5.95406	11.5781	0.0665929	2.10243e-06	-1.63327e-06	-0.0417421	-0.00400138	-0.00660829	0	7886.63
2382	12.0652	10.4544	0.0707681	5.76443e-06	-1.16235e-05	-0.113782	0.00194939	-0.0193149	0	7407.9
2384	6.43527	10.8909	0.0637568	2.03568e-06	-3.77801e-06	-0.0234752	-0.00420236	-0.00789438	0	4990.81
2387	2.48608	3.16049	0.0625973	-6.28432e-07	-3.26584e-07	0.0137866	-0.000502381	-0.00124697	0	2502.18
2388	26.7675	4.83859	0.0582703	4.84985e-07	-5.86457e-06	0.00313355	0.000130682	-0.000474463	0	3987.7
2390	7.41652	9.09878	0.0739495	3.85633e-06	-4.9419e-06	0.00037072	-0.00336527	-0.00936694	0	6783.79
2394	9.47453	5.98953	0.063719	-5.32392e-07	-9.94398e-07	-0.0141641	-0.0014518	-0.00714257	0	7089.52
2395	6.42455	4.36541	0.0721006	-5.05853e-07	-1.34165e-06	-0.022449	-0.00152147	-0.00327886	0	4951.98
2398	7.35833	7.23776	0.0608078	2.18123e-06	-2.69459e-06	0.0012717	-0.00250467	-0.00703804	0	11986.2
2399	15.5392	3.38029	0.0681613	-6.39227e-08	-2.84655e-06	0.0977817	0.00185288	-0.00277529	0	9897.02
2402	21.5935	5.50598	0.0629719	6.4218e-07	-5.88171e-06	-0.0218647	0.00343294	-0.00181188	0	2118.49
2405	4.44665	2.12901	0.0603419	-6.64644e-07	-2.92306e-07	0.00779183	-0.00057283	-0.00081659	0	5090.14
2406	8.64675	12.377	0.0702981	1.03612e-06	-8.9641e-06	-0.19967	-0.0046298	-0.0166244	0	13258.3
2408	1.97884	11.8985	0.072198	6.91692e-07	1.01336e-06	0.0320424	-0.000831894	-0.000162386	0	1732.57
2409	16.0333	3.46474	0.0548437	-6.37643e-07	-3.83553e-06	-0.0605423	0.00238526	-0.00281293	0	4016.16
2410	6.95274	8.63541	0.0731671	2.28058e-06	-1.77034e-06	-0.0592889	-0.00349531	-0.00756879	0	8608.44
2412	14.9769	8.2636	0.0660838	7.25251e-06	-1.02919e-05	-0.00649423	0.00535533	-0.0111271	0	10561.8
2413	24.1075	9.83433	0.0633198	7.87811e-06	-1.27167e-05	0.0246879	0.00256208	0.00130539	0	3392.65
2414	3.24272	9.74663	0.0655325	3.39309e-06	9.06244e-07	-0.0895412	-0.0019929	-0.00252432	0	3185.54
2416	26.6366	8.29554	0.0670519	-6.03697e-08	-1.50116e-05	-0.00216209	0.000537006	0.00100191	0	3546.33
2418	19.0939	12.6362	0.0748337	-8.51482e-06	5.25123e-06	0.00269985	0.00698105	-0.0036045	0	629.494
2419	15.7834	1.56146	0.06078	5.83514e-07	-3.16465e-06	0.105677	0.00036591	-0.000666961	0	5213.03
2421	6.36446	4.76996	0.0589809	5.39355e-08	-1.45217e-06	0.0439687	-0.00191534	-0.00365015	0	7214.57
2422	18.1861	7.26056	0.0667608	5.0806e-06	-2.31886e-06	0.0385534	0.00599581	-0.00510507	0	8228.34
2428	8.68637	2.51415	0.0660104	9.81144e-08	2.30413e-06	-0.00691799	-0.000494681	-0.00199534	0	4065.74
2429	7.01108	8.50262	0.0719609	2.48647e-06	-1.51586e-06	-0.0565802	-0.00349639	-0.00753093	0	5334.59
2430	10.7374	12.832	0.0598949	1.10694e-05	-2.10829e-05	0.191483	-0.00125395	-0.0265049	0	5188.83
2431	19.874	7.56219	0.0554951	9.01769e-06	-1.38794e-05	0.0251032	0.00582968	-0.00309688	0	2791.88
2432	15.5024	12.7535	0.0599871	6.97377e-06	-2.05773e-05	0.226609	0.00779961	-0.0164138	2	40306.7
2433	25.4697	8.24934	0.0537927	-9.86454e-07	-2.19681e-05	-0.0549103	0.00143412	0.000660514	0	5052
2434	22.1028	3.43778	0.0701964	1.40628e-06	1.04054e-07	-0.00415251	0.00188965	-0.00103446	0	4360.45
2436	1.89306	2.05928	0.0618098	-3.42503e-07	8.85021e-07	0.00976823	-0.000150402	-0.00066746	0	2978.56
2439	9.30213	8.20038	0.0738319	1.0065e-06	-7.24202e-06	0.0467205	-0.00215563	-0.011019	0	12705.9
2440	14.2466	14.8946	0.0568134	4.46323e-06	-2.20894e-05	0.316166	0.00396129	-0.0257522	0	29349.7
2442	8.88942	8.09864	0.0747456	3.56422e-07	-6.73582e-06	-0.0146711	-0.00224263	-0.0102096	0	2222.04
2443	13.6894	1.55297	0.0748077	3.07118e-07	-2.55093e-06	0.0312225	0.000224965	-0.000625618	0	4635.49
2444	3.35047	12.0155	0.0741806	4.92922e-06	-2.58313e-07	-0.0217986	-0.0017598	-0.00130189	0	2206.56
2445	1.31779	8.67307	0.0699092	8.93037e-07	2.60782e-06	-0.0389422	-0.000337528	-0.00194636	0	1910.01
2447	25.6233	4.69962	0.0523917	1.77496e-06	-1.26728e-05	-0.0330998	0.000862386	-0.000618585	0	3817.47
2449	19.1876	7.53584	0.0683783	6.69918e-06	-7.1865e-06	0.042299	0.00584195	-0.00391999	0	4809.57
2453	9.1468	4.00527	0.0667304	7.01204e-08	5.84918e-07	0.0648669	-0.00082496	-0.0039842	0	6789.42
2454	13.4689	13.8373	0.0626547	1.01296e-05	-2.7015e-05	0.277042	0.00714724	-0.0287159	0	19724.8
2455	7.0307	2.60299	0.0655008	-7.53649e-08	7.68816e-07	0.00161719	-0.00075993	-0.00168997	0	9871.03
2461	13.4445	1.78502	0.0590245	-2.36208e-06	1.29509e-06	-0.0232267	0.000328002	-0.000890059	0	8449.73
2465	5.73333	12.663	0.0587779	1.63753e-06	4.07457e-07	-0.0673941	-0.00352343	-0.00524393	0	3866.69
2468	20.5339	8.58561	0.0570844	1.38649e-05	-1.91523e-05	0.064633	0.00621289	-0.00223368	0	1340.6
2470	26.0095	1.27435	0.053189	-1.06481e-07	-6.72462e-07	-0.0135821	7.27894e-05	-5.17508e-05	0	539.698
2471	22.5731	5.28584	0.0616939	3.00004e-07	-4.91847e-06	-0.0141032	0.00268208	-0.00116253	0	979.791
2472	16.2645	5.55131	0.0664956	7.99329e-07	4.10873e-07	-0.0185455	0.00383049	-0.00546271	0	7187.66
2473	25.062	6.23564	0.0736829	-1.05127e-06	-2.29886e-05	-0.00228548	0.00171477	-0.000257503	0	1788.86
2474	13.0417	2.29184	0.0645678	1.15986e-06	2.97753e-07	-0.0319846	0.000511162	-0.00156213	0	4209.7
2477	18.4472	6.25968	0.0711376	3.65509e-06	-7.69596e-06	-0.0387564	0.00492837	-0.00419345	0	6062.75
2478	17.5184	13.3623	0.0719113	3.09091e-06	-7.3955e-06	0.200252	0.00637089	-0.0074121	2	8129.43
2480	7.12785	14.5345	0.0740197	1.02417e-05	-1.12096e-05	-0.259627	-0.00196831	-0.00852366	0	4625.22
2482	20.0861	1.53056	0.0692865	-6.5156e-07	-4.5715e-06	-0.0729205	0.000787938	-0.000401385	0	7635.39
2484	17.1133	11.7819	0.0639397	7.03253e-06	-1.60572e-05	0.0316291	0.00783774	-0.00916235	0	9315.33
2485	11.6661	10.3266	0.0636628	3.27449e-06	-5.72976e-06	0.108255	0.000875072	-0.0190249	0	7215.56
2487	19.9681	10.6528	0.0733322	3.12547e-06	-9.94728e-06	0.0409869	0.00688866	-0.00254282	0	3552.61
2495	8.54749	12.8137	0.0718119	2.08911e-06	-7.59641e-06	-0.053825	-0.00478534	-0.0168851	0	5774.34
2497	14.4728	2.79935	0.0722134	3.81688e-06	5.71926e-07	-0.0103194	0.00108443	-0.00198536	0	4836.14
2500	4.52664	12.7669	0.0635261	3.58489e-06	1.16661e-06	-0.028631	-0.00246444	-0.00250014	0	3149.03
2501	11.6372	13.3172	0.0659452	9.23578e-06	-2.76644e-05	0.0215805	0.00194247	-0.0307124	0	5793.52
2506	10.0734	1.23668	0.0742233	-1.41157e-07	2.74331e-07	-0.0112184	-0.00010794	-0.000319989	0	8750.87
2508	1.72322	9.66918	0.0577928	1.70749e-07	1.48467e-06	-0.0109183	-0.000531535	-0.00147184	0	3832.62
2512	26.3129	5.84858	0.0684706	-1.79702e-07	-1.37955e-05	-0.00907368	0.000506612	-0.000349814	0	2145.55
2520	26.8882	4.01401	0.0600471	7.85448e-09	-3.70602e-06	0.0207657	4.76283e-05	-0.000436041	0	2850.86
2521	11.7123	8.37225	0.0671228	6.54293e-06	-1.49833e-05	-0.0363981	0.000868086	-0.013374	0	7777.5
2522	6.38806	10.6744	0.0505069	2.23459e-06	-4.67638e-06	-0.0140174	-0.00401137	-0.00776091	0	10828.8
2524	8.55896	14.9006	0.0683711	9.10316e-06	-1.68562e-05	-0.312603	-0.00203322	-0.0168293	0	6992.66
2527	4.18862	13.1504	0.0676259	2.43659e-06	3.3713e-08	-0.0437035	-0.0019311	-0.00136583	0	2475.9
2529	9.99105	5.29734	0.0564906	-2.8336e-07	-1.29482e-06	-0.0727	-0.000874398	-0.00635985	0	3856.97
2534	3.24162	1.2554	0.0525106	-2.29207e-07	1.23376e-07	0.0101913	-4.69319e-05	-0.000104396	0	2060.15
2540	6.41008	15.273	0.0699727	1.41376e-05	-6.49105e-06	-0.152444	0.000160443	-0.00475667	0	338.295
2542	19.8575	4.21707	0.0741047	-4.74051e-07	-4.67569e-06	0.0104308	0.00315254	-0.00213033	0	4415.46
2543	17.3681	4.18479	0.0693852	2.90898e-06	-4.5377e-06	0.0283454	0.00316632	-0.00333366	0	8940.13
2544	4.46802	8.52509	0.0541364	-2.48178e-07	2.42156e-07	-0.0824227	-0.00265579	-0.00379137	0	4333.84
2545	2.32097	3.84509	0.0731358	-7.44479e-07	-5.11871e-07	-0.0457329	-0.000583434	-0.00157089	0	3074.47
2546	7.08285	3.10487	0.0685679	-1.47425e-07	-2.87178e-07	0.00887785	-0.0009789	-0.00216324	0	8783.58
2549	1.05705	1.38531	0.056359	3.35501e-08	9.33264e-07	0.0200146	-1.84882e-05	-0.00026643	0	921.498
2550	12.3382	10.9175	0.071738	1.61314e-06	-1.43383e-05	0.10623	0.00299302	-0.0207286	0	14783
2553	3.10828	3.22953	0.0542609	-5.23851e-07	-7.58485e-07	0.00358363	-0.000618584	-0.0013497	0	7471.91
2554	6.45044	1.07422	0.0677389	1.72292e-08	-4.39773e-08	0.0201203	-6.57862e-05	-0.000258584	0	3059.31
2555	24.1238	4.56	0.0747019	-2.25388e-06	-7.95194e-06	0.00504668	0.00157496	-0.000748805	0	3348.06
2557	1.92944	6.66092	0.0585991	-9.27956e-07	4.02718e-07	-0.00221169	-0.000648859	-0.00217037	0	3938.17
2560	19.3483	11.9596	0.0565641	4.61654e-06	-1.89502e-06	0.110113	0.00713386	-0.00342782	3	3789.17
2561	26.1784	3.86876	0.0702159	5.25221e-07	-5.5579e-06	-0.0172954	0.000463506	-0.000509044	0	565.706
2562	24.1443	4.38567	0.0569687	-1.52622e-06	-8.36183e-06	-0.015229	0.00151841	-0.000717188	0	2684.32
2564	10.0598	11.7134	0.0642982	5.51199e-06	-1.90839e-05	0.0614445	-0.00232104	-0.0203815	0	14530.3
2566	12.8648	3.08725	0.0665183	-1.75591e-06	-5.79636e-07	0.00569243	0.000653038	-0.00281948	0	4799.17
2571	1.4382	4.09837	0.0571145	-4.34332e-07	-1.9431e-07	-0.000975424	-0.000241235	-0.00150197	0	5080.4
2572	2.62745	1.58486	0.0571337	-1.60902e-07	3.31384e-07	-0.0348387	-0.000151303	-0.000424166	0	2580.25
2574	13.2682	9.17635	0.0698162	8.18972e-06	-2.60469e-05	0.0331709	0.00388422	-0.0145504	0	7938.17
2579	20.3444	5.57977	0.0506038	3.48289e-07	-9.35856e-06	0.132999	0.00385196	-0.0023838	0	2821.44
2584	3.8595	8.77114	0.0588989	2.50274e-07	2.92304e-06	-0.0189428	-0.00220682	-0.00327026	0	8183.58
2590	5.30486	12.0029	0.074053	2.3466e-06	2.1456e-06	-0.101841	-0.00342911	-0.00468206	0	5813.59
2593	25.1671	6.96735	0.0685641	-1.56217e-06	-2.0411e-05	0.00986727	0.00158003	-1.97551e-05	0	963.147
2594	10.8572	8.14702	0.0738624	1.22669e-07	-9.44047e-06	0.0748637	-5.3478e-05	-0.0124282	0	10166
2599	21.9424	9.02901	0.0634557	3.16486e-06	-1.61663e-05	0.0453042	0.00503994	-0.000954087	0	7117.55
2601	10.2111	9.24141	0.0744389	4.17393e-06	-1.13682e-05	-0.219115	-0.00157402	-0.0144046	0	11456
2603	1.0094	5.2043	0.0689208	7.91567e-08	4.11962e-07	-0.00856478	-5.74196e-05	-0.00172433	0	2805.25
2607	25.5413	2.46688	0.0665756	3.96064e-07	-5.52689e-06	0.0015141	0.000440052	-0.000400785	0	2543.45
2613	5.42161	6.15734	0.0678388	1.1473e-06	-3.66323e-06	0.00484084	-0.00209809	-0.00398033	0	4079.26
2615	14.8251	2.68168	0.0554674	-2.21978e-06	-8.34711e-07	-0.0697955	0.00115916	-0.00185421	0	6792.77
2617	15.6228	11.6176	0.074997	1.2712e-05	-2.37685e-05	0.160197	0.00851514	-0.0144303	0	9725.49
2618	24.7227	9.92894	0.0728359	8.08621e-06	-1.78667e-05	9.85169e-05	0.00185752	0.00171119	0	2015.37
2622	17.2672	4.54635	0.062101	1.56545e-06	-3.83349e-06	0.00528641	0.00327981	-0.00365327	0	7339.28
2624	17.689	4.04772	0.0677412	2.42804e-06	-3.57988e-06	0.0270456	0.00323524	-0.00308401	0	2142.95
2625	5.79458	8.55685	0.0678276	1.97854e-06	-8.04738e-07	0.00336867	-0.00304616	-0.00578995	0	7607.13
2626	21.5412	2.82876	0.0741911	5.59117e-07	-1.76636e-06	0.00274685	0.00171224	-0.00103315	0	5352.31
2628	6.59134	5.01734	0.0588028	6.95392e-07	-1.62233e-06	-0.0142387	-0.00185245	-0.00397032	0	1831.21
2631	8.16886	1.22342	0.0701893	2.73658e-08	-7.04647e-08	-0.0386803	-0.000107016	-0.000328586	0	4356.05
2632	18.8511	12.6669	0.0689094	-5.50265e-06	1.51164e-06	-0.0125501	0.00717461	-0.00400339	0	407.636
2635	5.96544	3.73635	0.0582039	-4.41817e-07	-1.28079e-06	-0.0149068	-0.00115181	-0.0024826	0	3660.58
2636	16.632	3.95862	0.0710906	1.68952e-06	-5.98333e-06	0.0249766	0.00280032	-0.0030119	0	8008.01
2642	10.0643	11.969	0.0587005	5.30802e-06	-2.16006e-05	-0.0145233	-0.00274625	-0.0209102	0	19794.7
2644	23.0922	1.46721	0.0747931	1.18417e-06	-2.00103e-06	-0.00576673	0.000330767	-0.00011364	0	2118.82
2655	14.8249	5.45837	0.0716755	1.08198e-06	-7.10701e-06	-0.0150119	0.00310748	-0.00617178	0	6974.12
2656	12.6956	7.11915	0.0664699	1.73551e-06	-1.40272e-05	-0.0539788	0.00228218	-0.010237	0	17476.7
2658	6.58853	14.3521	0.0588774	6.38708e-06	-1.19084e-05	-0.151809	-0.00206274	-0.00667472	0	2919.96
2665	23.4384	7.33873	0.063709	1.01709e-06	-1.26376e-05	-0.00901921	0.00323966	-0.000643183	0	4702.71
2666	11.8343	2.88813	0.0722858	-1.33303e-08	-1.12493e-06	0.0267165	0.000288446	-0.00240636	0	5653.91
2667	12.0528	9.90326	0.0592992	6.38089e-06	-1.05481e-05	-0.0291912	0.00155207	-0.0178284	0	6243.6
2668	18.0015	13.3559	0.0661342	3.14589e-06	-2.64979e-06	0.182892	0.0064023	-0.00578036	2	5009.27
2669	7.59156	2.57018	0.0631579	3.10625e-07	1.31843e-06	0.0185948	-0.000596471	-0.00168326	0	5222.67
2671	11.1563	10.7827	0.0588925	2.50278e-06	-3.34004e-06	-0.279358	4.31386e-05	-0.0198315	0	20363.1
2672	9.1693	1.01364	0.0578116	1.41999e-08	4.47507e-08	-0.030829	-2.41238e-06	-0.000110361	0	5296.43
2673	3.55402	15.6168	0.0526446	7.21057e-06	-4.77081e-07	-0.0851038	0.000643082	0.00123969	0	140.17
2674	6.89099	1.62986	0.0705746	4.47896e-07	6.75612e-07	0.171414	-0.000490896	-0.0003777	0	339.525
2675	9.22582	14.606	0.0725244	8.91679e-06	-2.66761e-05	-0.40514	-0.00280502	-0.0224191	0	8505.1
2676	15.6122	10.286	0.052877	9.37581e-06	-1.96112e-05	0.0384841	0.00760743	-0.0128564	0	14701.9
2678	25.2277	3.69128	0.0659721	2.84858e-06	-9.27812e-06	-0.00745663	0.000846226	-0.000578429	0	3626.46
2679	16.2731	9.05798	0.0544844	6.88336e-06	-1.4315e-05	0.0187874	0.00746338	-0.00962034	0	4572.99
2682	16.3049	11.1428	0.0688884	1.0034e-05	-2.03242e-05	0.193946	0.00936003	-0.0116506	0	5879.19
2684	19.0349	2.18241	0.0646644	8.24875e-07	-6.69249e-06	0.0165433	0.00132475	-0.00102577	0	4109.27
2691	2.15691	9.6054	0.0533263	5.19821e-07	2.8228e-06	-0.0389842	-0.00088327	-0.00182495	0	4677.94
2695	20.4414	6.56187	0.0658857	3.55462e-06	-1.14383e-05	0.0919046	0.00467178	-0.00269943	0	3940.04
2698	4.17188	5.69441	0.0602325	-5.65636e-07	-1.91092e-06	0.00287624	-0.0016294	-0.00266737	0	6598.42
2699	22.1194	4.7151	0.0665646	-1.64281e-06	2.35337e-06	0.0222889	0.00272107	-0.00137514	0	888.494
2701	19.8678	8.16337	0.0633157	1.52774e-05	-1.11044e-05	-0.0472579	0.0063271	-0.00328697	0	2780.4
2704	4.63035	15.3408	0.0656311	8.37779e-06	2.50367e-06	-0.093261	0.000298671	-0.000500802	0	811.339
2712	13.0758	1.10052	0.0669623	3.37557e-07	-4.20874e-07	0.00175945	2.82141e-05	-0.000172879	0	470.191
2713	10.9361	13.0849	0.0614398	9.51296e-06	-2.32111e-05	-0.0757059	-2.73546e-05	-0.0278862	0	12370.4
2714	5.26771	4.88168	0.0503877	-6.56908e-08	-1.92477e-06	0.0239007	-0.00158542	-0.00322468	0	9419.29
2715	15.1159	12.616	0.0602846	7.60902e-06	-2.23929e-05	0.21183	0.00830096	-0.0179061	0	16721.2
2716	17.5368	9.83753	0.0628048	4.98319e-06	-1.3031e-05	0.113131	0.00825432	-0.00771147	4	1027.11
2717	7.99533	11.6178	0.0635505	5.27205e-06	-5.17833e-06	-0.0782947	-0.00478516	-0.0136673	0	8950.26
2720	10.1784	12.7858	0.0742319	9.6649e-06	-2.80592e-05	-0.295167	-0.00287655	-0.0250373	0	8170.63
2722	10.3471	8.89178	0.0737258	2.63588e-06	-9.58591e-06	-0.0228663	-0.00133121	-0.0132844	0	4043.03
2729	19.4441	6.51904	0.0523888	5.2996e-06	-1.27711e-05	-0.0276998	0.00489931	-0.00350512	0	7593.88
2730	8.46646	1.88191	0.0614134	1.19965e-07	8.01504e-07	0.0463325	-0.000278237	-0.00103145	0	11888.9
2732	9.66517	11.8671	0.0657718	3.72131e-06	-1.96478e-05	-0.0228629	-0.0031936	-0.01965	0	18788.8
2736	6.58292	5.52939	0.0736461	2.90783e-06	-2.28385e-06	0.0202107	-0.00220529	-0.00434762	0	8508.73
2746	6.66378	15.7001	0.0608699	1.70696e-05	-7.4211e-06	-0.199069	0.00153151	-0.0052801	0	809.074
2748	2.85973	14.4176	0.0694119	9.57355e-06	3.7033e-06	-0.0518556	-0.000490884	0.00131163	0	690.367
2750	9.19692	4.79647	0.055895	2.01707e-06	3.8007e-09	-0.0571306	-0.00103787	-0.00543271	0	4018.67
2752	2.86218	12.3803	0.0733363	5.52695e-06	5.20432e-07	-0.0320832	-0.00151384	-0.000507241	0	1911.83
2753	23.3432	3.55622	0.0657852	-8.90275e-07	-5.22136e-06	-0.00997662	0.00158575	-0.00085122	0	4723.51
2754	17.8224	13.9385	0.064088	-1.52332e-06	-2.70733e-06	0.163576	0.00541611	-0.00590446	0	2820.36
2755	23.1119	5.54253	0.0527168	-6.93848e-08	-5.054e-06	0.0520831	0.00274488	-0.00116596	0	1777.51
2756	16.8522	2.13123	0.0537767	7.04601e-07	-2.5306e-06	0.053981	0.00103042	-0.00133221	0	8893.66
2765	2.68449	1.35887	0.073603	-1.6719e-07	1.6478e-07	0.00775669	-6.19389e-05	-0.000151448	0	1406.54
2767	15.0881	12.9999	0.0741864	5.11207e-06	-2.31183e-05	-0.174427	0.00755694	-0.0179417	0	8155.19
2768	1.99281	1.84529	0.0647132	-2.19994e-07	7.98447e-07	0.0177917	-0.00013249	-0.000498139	0	2583.62
2778	12.724	5.12455	0.0521553	1.61115e-06	-9.03569e-06	0.0553504	0.000894857	-0.00602853	0	995.575
2780	2.13113	2.30063	0.0549816	-5.19881e-07	8.93202e-07	0.0042594	-0.000273593	-0.000844435	0	2008.73
2781	6.5568	7.37615	0.0682361	3.1841e-06	-2.59512e-06	-0.0446882	-0.00248626	-0.00603652	0	3592.17
2783	7.68147	2.22566	0.0720895	3.53367e-07	1.27943e-06	-0.0279679	-0.000582552	-0.00138961	0	5242.36
2792	18.78	11.5895	0.0652318	5.64298e-06	-1.9347e-06	0.0665314	0.00776073	-0.00459473	0	5071.75
2793	26.7372	3.82537	0.0677559	1.91609e-07	-4.37612e-06	0.00473296	0.000126882	-0.000479946	0	3690.01
2795	8.67567	1.91987	0.0580409	2.09966e-07	1.0283e-06	-0.0453284	-0.000355867	-0.00116455	0	4942.81
2799	21.4208	8.3427	0.0597477	1.28911e-05	-1.72654e-05	-0.0531863	0.00524639	-0.00172885	0	6348.91
2803	15.8907	8.28408	0.0729599	9.01502e-06	-9.72662e-06	-0.0322375	0.00644198	-0.00964312	0	2605.11
2806	4.02035	2.07366	0.07132	-5.71111e-07	2.8406e-07	-0.0143902	-0.000452545	-0.000669366	0	4574.38
2807	17.8971	9.51768	0.0627087	6.29063e-06	-1.1343e-05	0.0542448	0.00848117	-0.00690835	0	11667.2
2808	2.11333	2.95605	0.0635964	-5.40794e-07	2.08105e-07	-0.00363431	-0.000378086	-0.00109223	0	5100.57
2811	15.8768	10.9938	0.0715724	1.08155e-05	-2.1925e-05	0.186748	0.0098412	-0.0131025	0	4349.86
2812	1.28298	12.9736	0.0743766	1.99034e-06	3.77607e-06	-0.0139717	-0.000181479	0.00116351	0	2021.82
2813	4.89724	8.37615	0.0657386	1.99315e-07	-1.41733e-06	-3.89842e-05	-0.00270139	-0.00437017	0	4886.39
2814	3.20829	7.0957	0.0693158	-6.32002e-07	2.15195e-07	0.0154189	-0.0015856	-0.00273974	0	6169.38
2816	26.7233	6.63794	0.0573217	-8.39941e-08	-6.91691e-06	-0.0722315	0.00029095	-3.04623e-06	0	3109.48
2819	22.3096	3.7052	0.0743753	1.26142e-06	1.86397e-06	0.00699082	0.00197674	-0.00100491	0	2456.59
2820	7.55888	3.07807	0.055841	2.1409e-07	8.52862e-07	-0.0121745	-0.00107384	-0.00217246	0	6569.01
2821	24.1912	8.89689	0.0537564	3.40518e-06	-1.59488e-05	0.0015186	0.00257524	0.00049498	0	6185.53
2823	19.3633	3.98411	0.0661366	-1.49141e-07	-4.29144e-06	0.0615915	0.00301169	-0.00219634	0	5991.02
2824	19.8997	11.4127	0.0725433	7.02367e-07	-9.13021e-06	0.0308879	0.00736332	-0.00247568	0	3029.34
2825	16.8856	4.52099	0.0587488	6.5002e-07	-4.88724e-06	-0.0607831	0.00322355	-0.00361274	0	4786.84
2826	9.77009	11.39	0.0607091	3.51382e-06	-1.85707e-05	-0.128395	-0.003008	-0.01924	0	14192.4
2829	5.66794	4.78994	0.0526746	-4.42088e-08	-1.79343e-06	-0.0537444	-0.00154548	-0.00327847	0	5649.56
2831	3.37985	11.7072	0.0654868	5.31051e-06	-1.83386e-07	-0.0326064	-0.00203046	-0.00154805	0	1668.9
2832	20.2774	4.95989	0.0675012	2.94829e-08	-6.84976e-06	0.0257332	0.00370627	-0.00235991	0	4183.52
2837	16.0126	9.04469	0.0510034	7.66371e-06	-1.28991e-05	-0.0443234	0.00694079	-0.0102867	0	13330.5
2838	24.0826	1.37299	0.0536185	-1.21118e-09	-1.05991e-06	0.00546662	0.000219647	-0.000124351	0	4091.15
2839	23.2981	2.9555	0.0650763	1.0154e-07	-5.1412e-06	0.002225	0.00135173	-0.000727924	0	1137.86
2841	2.42197	12.9456	0.0594728	5.59311e-06	3.5067e-06	-0.0706689	-0.00095189	0.000579111	0	4019.84
2846	14.0948	13.3047	0.0731068	1.31847e-05	-2.7673e-05	0.275346	0.00776321	-0.0237187	0	22210.2
2847	12.2059	15.1732	0.0746318	2.74097e-06	-1.12327e-05	0.303129	0.00173078	-0.0390568	0	17849.4
2849	8.99527	14.765	0.0742832	9.43736e-06	-2.19181e-05	-0.277054	-0.00246743	-0.0204893	0	13384.5
2850	3.40763	7.77943	0.0737727	2.40512e-07	1.19704e-06	-0.0136664	-0.00174837	-0.00283922	0	6077.45
2853	16.0492	1.04557	0.0628026	2.62282e-08	-5.55459e-07	-0.0117218	8.24046e-05	-7.01771e-05	0	3713.06
2857	20.9211	9.14522	0.0748862	7.02173e-06	-1.87984e-05	-0.00899692	0.00598675	-0.00192054	0	5930.5
2859	3.88242	12.8133	0.0649238	1.51398e-06	5.18365e-07	-0.0597518	-0.00203245	-0.00129031	0	2865.68
2860	8.00924	5.18901	0.0671221	1.95582e-06	-2.1581e-06	-0.0418099	-0.00186962	-0.00543125	0	1812.92
2862	11.8007	12.6199	0.059878	1.16354e-05	-2.15786e-05	0.174146	0.00192264	-0.0271916	0	13406.3
2863	21.6154	10.2859	0.0734198	8.209e-08	-1.65483e-05	0.0108568	0.00599176	-0.000903976	0	303.74
2866	7.58693	11.6925	0.0538422	4.23644e-06	-3.70629e-06	0.0500554	-0.00453984	-0.0121871	0	12265.2
2867	2.65749	13.4764	0.0702486	8.94637e-06	2.29807e-06	-0.0378177	-0.000860132	0.000826672	0	1042.92
2868	10.6787	9.06971	0.0644821	5.06014e-06	-1.01345e-05	0.0102058	-0.000844081	-0.0142607	0	12258.4
2872	17.059	13.0193	0.0667479	3.97879e-06	-1.03077e-05	0.186568	0.00765133	-0.00919336	0	2710.94
2875	20.0867	1.40581	0.0556815	-5.50851e-07	-3.89778e-06	-0.0941019	0.000399953	-0.000308698	0	6487.6
2876	5.01915	5.31309	0.0547601	-1.55108e-08	-2.02982e-06	-0.0829203	-0.00169245	-0.00337481	0	2230.68
2877	25.6848	5.29278	0.0514214	1.02583e-06	-1.55228e-05	0.00584449	0.00093882	-0.000519458	0	7564.74
2878	25.2549	4.63846	0.0598194	1.20786e-06	-1.56739e-05	-0.0106698	0.000999711	-0.000614405	0	6403.67
2879	9.22171	5.02692	0.0590985	1.91752e-06	-1.69255e-07	-0.035236	-0.00115694	-0.00587216	0	10940.1
2887	20.7829	5.0685	0.0562426	8.05127e-08	-5.69085e-06	-0.021654	0.00354947	-0.00198834	0	6120.71
2888	20.4451	10.2293	0.0692763	3.76714e-06	-9.31834e-06	0.0240302	0.007137	-0.00202151	0	2731.89
2892	16.1696	10.5075	0.0743418	9.25191e-06	-2.09812e-05	0.135775	0.00877563	-0.0118959	0	5886.98
2894	16.857	12.721	0.0545313	3.60149e-06	-1.21289e-05	0.0596726	0.00834527	-0.0100151	0	6241.77
2895	9.38332	12.0733	0.0632702	2.34236e-06	-1.82827e-05	-0.114564	-0.00412791	-0.0191452	0	993.146
2896	21.3846	5.45558	0.0523499	2.45297e-07	-4.67576e-06	0.00160865	0.00343822	-0.00178786	0	3037.39
2897	5.13489	1.21691	0.0704047	-2.85884e-07	-3.62381e-08	0.014708	-4.01706e-05	-9.24186e-05	0	3848.61
2901	22.365	4.61609	0.0723136	-9.26032e-07	8.13907e-07	-0.00661147	0.00256067	-0.00127438	0	2921.13
2902	5.34036	6.05489	0.0630612	8.3701e-07	-3.40786e-06	0.0192045	-0.0020677	-0.00391099	0	6795.6
2906	15.5552	4.75909	0.068947	3.296e-06	1.47755e-07	0.0130971	0.0028425	-0.00478412	0	3406.31
2910	1.88433	1.76352	0.0604401	-3.28504e-07	6.35378e-07	0.00286436	-7.93109e-05	-0.000454732	0	4220.42
2911	14.3141	2.54252	0.0522045	3.51801e-07	-7.00241e-06	0.0684261	0.000667918	-0.00166719	0	8424.59
2912	18.667	6.2398	0.0535535	3.4705e-06	-8.77256e-06	0.00113212	0.0048921	-0.00409663	0	3765.16
2920	13.7915	12.8377	0.0592384	1.03818e-05	-3.33718e-05	0.149525	0.00640916	-0.0240962	0	7869.24
2923	13.1891	13.85	0.0623349	9.33914e-06	-2.71102e-05	0.187088	0.00699318	-0.0300706	0	17991.9
2924	5.59578	3.30392	0.0735957	-4.62171e-08	-7.97288e-07	-0.0434694	-0.00112274	-0.00195258	0	2206.46
2925	16.0838	3.076	0.0581516	1.14455e-06	-4.83333e-06	-0.0643011	0.00161919	-0.00218911	0	5508.95
2926	8.1222	11.8139	0.0622085	3.71596e-06	-4.39396e-06	-0.0290412	-0.00455575	-0.0141989	0	4866.69
2927	8.42623	12.779	0.0544523	2.31512e-06	-7.07506e-06	-0.151686	-0.00495185	-0.0161792	0	3631.91
2928	9.9541	12.6955	0.0659661	6.10923e-06	-2.60646e-05	-0.249619	-0.00365404	-0.0234041	0	26356.7
2931	6.17331	12.6912	0.0641105	3.70439e-06	-2.0282e-06	-0.103851	-0.00373415	-0.00655601	0	11169
2933	19.4238	1.7273	0.0538243	-1.29847e-07	-6.44447e-06	-0.0493346	0.00104895	-0.000701678	0	3288.57
2934	5.3584	9.88748	0.058369	2.17756e-06	-7.52808e-07	-0.0543146	-0.00331046	-0.0053687	0	5229.79
2938	2.9476	11.7802	0.0513378	5.11973e-06	-2.01156e-07	-0.0609143	-0.00165629	-0.00109882	0	5394.7
2941	6.13668	8.68331	0.0560774	2.17181e-06	-8.47527e-07	0.00193271	-0.00321043	-0.00656564	0	7290.02
2942	8.27591	14.3311	0.0508717	1.12911e-05	-1.44246e-05	-0.152689	-0.00338607	-0.0151916	0	9962.37
2943	24.5804	1.75602	0.0702605	-8.08925e-07	-3.17962e-06	0.0157965	0.000374863	-0.000247278	0	3936.22
2944	17.9211	8.64975	0.0725303	5.75581e-06	-1.06188e-05	-0.0501858	0.00731065	-0.0063885	0	7364.89
2948	20.8731	3.56569	0.0577312	3.79253e-07	-1.29354e-07	-0.0275005	0.0023801	-0.00134154	0	4380.39
2949	18.3348	9.73375	0.0692693	4.4932e-06	-1.02669e-05	0.0159623	0.00837018	-0.00575034	0	8799.24
2950	23.4404	5.59811	0.0709792	-8.15377e-08	-3.03799e-06	-0.00885286	0.00245714	-0.000901351	0	3702.66
2951	8.51614	15.8019	0.0515405	1.63123e-05	-1.56388e-05	-0.446779	0.00346594	-0.0153511	0	1394.77
2956	4.07979	2.36251	0.0598534	-3.05438e-07	1.12163e-08	-0.0151885	-0.000569354	-0.00088192	0	4048.38
2961	20.9299	1.08844	0.0506925	-1.67339e-09	-8.53654e-07	-0.02349	0.000132449	-7.7737e-06	0	2329.29
2962	19.3481	7.00465	0.0655806	5.21133e-06	-1.09199e-05	0.0120805	0.00569103	-0.00368994	0	7146.78
2963	10.8317	11.7489	0.051657	7.98388e-06	-1.54467e-05	0.169797	-0.00118268	-0.0230326	0	7050.22
2964	11.9441	14.2463	0.0683598	8.52917e-06	-1.80132e-05	-0.0691845	0.00210288	-0.0352215	0	25515.4
2967	5.93349	1.69107	0.0522099	5.24577e-07	3.24278e-07	-0.017176	-0.000322537	-0.000698258	0	4746.51
2969	11.327	6.82679	0.0608028	3.60037e-06	-8.92355e-06	-0.0272561	8.63685e-05	-0.00961202	0	3757.44
2972	3.44595	4.64374	0.0592143	-4.84554e-07	-2.40627e-06	-0.00556891	-0.00105112	-0.00204649	0	5894.36
2973	22.3617	3.58472	0.0569134	-4.3532e-07	-2.39468e-06	-0.0230405	0.00190586	-0.00101012	0	1894.94
2981	18.1083	1.79914	0.0627607	-9.31531e-07	-4.29667e-06	-0.0764138	0.00118552	-0.000884907	0	4554.61
2982	4.73435	14.0251	0.0673547	2.95122e-06	3.50431e-06	-0.0925082	-0.00155319	-0.0016099	0	816.605
2984	8.92071	1.9057	0.0616494	2.83557e-07	9.82157e-07	0.0163585	-0.000286078	-0.00124293	0	4562.25
2985	10.808	12.7212	0.071635	1.01321e-05	-2.01733e-05	-0.253798	-0.00110507	-0.0263592	0	21424.2
2990	18.9534	7.7336	0.0561108	5.06569e-06	-5.897e-06	0.119691	0.0061831	-0.00419726	0	3230.5
2995	15.0608	5.59499	0.0725077	5.20185e-06	-4.90274e-06	-0.0342735	0.00311687	-0.0062454	0	6806.84
2996	13.169	3.53343	0.0503964	-1.68767e-07	-3.49637e-06	-0.0240927	0.00099316	-0.00325774	0	8062.9
3001	9.12344	8.0543	0.0631593	9.05402e-07	-6.48433e-06	0.0115846	-0.0021102	-0.010493	0	9441.95
3006	6.2719	4.55552	0.0707038	-4.59202e-08	-1.31233e-06	-0.014503	-0.00158702	-0.00340032	0	8680.23
3010	6.09136	9.02291	0.0713026	2.84125e-06	-1.1548e-06	0.0475684	-0.00348384	-0.00659729	0	6475.8
3012	17.2329	1.53521	0.0725718	-2.45601e-08	-1.34538e-06	0.0294676	0.000647263	-0.000490168	0	7686.01
3016	21.3421	2.10599	0.0572148	3.06931e-07	-6.42922e-06	-0.0534318	0.00108592	-0.000694774	0	2092.23
3017	14.83	15.3438	0.0543679	4.88344e-06	-2.15682e-05	0.163874	0.00157863	-0.0203821	0	441.634
3022	20.5502	9.47128	0.0685965	7.04522e-06	-1.32964e-05	0.0301101	0.0064397	-0.00218667	0	1352.71
3025	9.614	3.2307	0.0628959	-8.94283e-08	1.57781e-06	0.0274455	-0.000388031	-0.00327797	0	8239.59
3027	6.2936	14.2744	0.0614593	4.15376e-06	-6.18127e-06	-0.120874	-0.00200949	-0.00549692	0	2817.14
3028	2.05418	1.72202	0.0730635	-2.00225e-07	6.3585e-07	0.0038496	-0.000121044	-0.000458096	0	5739.24
3029	1.81482	6.62776	0.0607643	-1.01214e-06	7.59423e-07	-0.00433428	-0.000631363	-0.00212982	0	2294.18
3030	18.486	8.17337	0.0731293	7.41604e-06	-1.01609e-05	-0.0497131	0.006915	-0.0051855	0	7990.61
3035	20.7863	7.49997	0.0698415	7.52186e-06	-1.87979e-05	0.0210773	0.00511568	-0.00242912	0	8432.81
3036	26.7925	9.18782	0.057968	-3.67924e-07	-1.7587e-05	-0.011	0.000130935	0.00164223	0	2859.04
3038	18.132	10.8697	0.0599919	9.42357e-06	-5.66223e-06	0.0805543	0.0080275	-0.00616114	0	8234.26
3039	4.7181	8.92446	0.0562554	3.42634e-07	3.0089e-07	-0.0424969	-0.00258883	-0.00413076	0	7764.21
3040	2.27467	2.83701	0.0607019	-5.61583e-07	2.26135e-07	0.00575232	-0.000331778	-0.00104953	0	5993.83
3041	19.6934	9.28878	0.0651982	1.07951e-05	-1.20476e-05	0.0450202	0.00704923	-0.00354239	0	1129.98
3050	14.9787	10.0251	0.0632713	7.21991e-06	-1.76893e-05	0.0707885	0.00731813	-0.0143353	0	7919.32
3051	7.9133	9.37268	0.0701557	3.53137e-06	-8.21674e-06	-0.00875436	-0.00346568	-0.0105537	0	7046.17
3055	10.3849	5.8333	0.0708135	-1.51622e-06	-3.43423e-06	-0.12257	-0.000698236	-0.00724321	0	8118.17
3057	12.5997	8.65417	0.0654543	1.33039e-05	-2.2658e-05	-0.0514576	0.00178582	-0.013875	0	10058.3
3059	1.70266	9.38852	0.0747659	2.43208e-07	3.91897e-06	-0.0212686	-0.000553932	-0.00170695	0	6842.34
3064	22.1604	4.836	0.0555716	4.98623e-08	7.07413e-07	0.0404248	0.00272785	-0.00135114	0	6580.48
3065	12.9022	2.11409	0.0566699	4.25734e-07	-2.15758e-06	0.0108843	0.00026356	-0.0015597	0	3146.07
3066	17.7621	3.44253	0.0564604	1.49887e-06	-2.8227e-06	-0.0321145	0.00237716	-0.00217324	0	3005.04
3070	1.68927	4.88178	0.0659279	-7.6471e-08	-1.84236e-07	0.00538685	-0.000362845	-0.00177952	0	4362.34
3071	2.42461	2.15325	0.0690315	-4.02858e-07	7.09596e-07	0.0107356	-0.000271165	-0.000725723	0	8159.26
3072	3.00884	1.00631	0.0612464	-8.5161e-09	-3.24005e-09	0.00975566	9.92428e-06	-6.69672e-05	0	1622.07
3073	1.08016	14.2938	0.0699138	2.07955e-07	-3.14869e-06	0.0118865	-1.749e-05	0.00210697	0	534.372
3074	4.58388	5.35097	0.0653068	-3.17863e-07	-2.21371e-06	-0.0169601	-0.0016699	-0.00309534	0	1495.71
3075	10.5672	12.2911	0.0556673	9.48595e-06	-1.97931e-05	-0.0481216	-0.00110679	-0.0244791	0	30955.5
3077	17.7021	3.18727	0.0721928	4.81771e-07	-3.51722e-06	-0.0220963	0.00183799	-0.00197509	0	1410.08
3078	10.5187	1.90572	0.0589042	-7.48709e-07	1.2097e-06	-0.0526497	-2.74746e-05	-0.00117025	0	16988.6
3079	18.6038	12.5431	0.0591548	-1.78334e-06	4.47359e-07	0.0550686	0.00714735	-0.00450553	0	678.999
3082	26.2045	6.90985	0.058752	-2.01081e-07	-1.3775e-05	0.0248097	0.000653726	8.12916e-05	0	3352.21
3084	12.6171	10.9476	0.073869	1.36422e-06	-1.3956e-05	0.000873295	0.00353782	-0.0209316	0	16752.6
3085	15.271	5.49948	0.0583086	2.49081e-06	-5.02436e-06	-0.0136955	0.00311358	-0.00586407	0	5520.02
3086	10.4827	14.5952	0.0570635	1.08307e-05	-2.77752e-05	-0.247142	-0.0016912	-0.0327129	0	39460
3088	17.8547	4.67506	0.0562998	2.27541e-06	-5.86142e-06	0.00831806	0.00344114	-0.00348796	0	12244.3
3091	20.798	1.57925	0.062792	-6.01704e-07	-5.70416e-06	-0.0194408	0.000550732	-0.000355801	0	3667.27
3096	3.00813	4.56551	0.0610521	-4.29261e-07	-1.8227e-06	0.0220983	-0.00088526	-0.00196814	0	3340.15
3098	1.54078	5.9717	0.0564076	-3.99691e-07	1.23141e-06	-3.49301e-05	-0.000333459	-0.0020197	0	6812.63
3108	13.4938	4.97921	0.0581297	4.02638e-06	-8.49206e-06	-0.012455	0.00141994	-0.00574758	0	9209.85
3110	13.2144	14.9499	0.0749467	5.65711e-06	-2.49967e-05	0.188634	0.00313718	-0.0342195	0	38202.3
3112	18.0637	4.64671	0.0534668	7.23185e-07	-3.41363e-06	0.00150875	0.00330292	-0.00317677	0	4858.1
3113	12.7189	6.12251	0.0559667	1.81574e-06	-1.03483e-05	0.0353602	0.00189198	-0.00794342	0	7218.45
3114	12.7849	3.19286	0.0659946	-1.02466e-06	-1.15326e-06	-0.042499	0.000731009	-0.00285727	0	13564.1
3117	25.4142	9.01831	0.062464	5.65667e-07	-2.68517e-05	0.114366	0.00152159	0.00117563	0	4427.67
3124	25.1967	3.5632	0.0556405	2.09215e-06	-8.63494e-06	0.0123755	0.000827729	-0.000600668	0	2910.73
3130	19.8943	5.7091	0.0736057	9.52564e-07	-1.00383e-05	-0.0481167	0.00415771	-0.00288415	0	4436.74
3131	3.96162	3.96087	0.0643298	-2.33311e-07	-2.32602e-06	0.0160704	-0.00100852	-0.0019194	0	7748.99
3133	15.7798	12.3405	0.0671208	1.24069e-05	-1.70266e-05	0.125155	0.00866371	-0.0147332	0	14869.8
3134	15.1557	9.54383	0.0553579	9.5386e-06	-1.48462e-05	0.11292	0.0073999	-0.0128319	0	10738.8
3135	8.47172	5.96314	0.0682974	6.46444e-07	-1.6459e-06	-0.0128327	-0.00188567	-0.00637867	0	4874.99
3136	23.4072	6.34712	0.0723996	2.26328e-06	-7.76276e-06	0.0202963	0.00282114	-0.000956791	0	2583.39
3137	6.71872	9.89449	0.0568092	5.38864e-06	-4.98386e-06	-0.191113	-0.00359058	-0.00838977	0	26.893
3139	18.2634	10.8536	0.0725609	9.22182e-06	-5.02177e-06	0.140346	0.00801829	-0.00579543	0	3271.93
3142	12.9408	10.9907	0.0707686	2.096e-06	-1.5699e-05	0.072281	0.00432916	-0.0205524	0	11374.8
3144	6.04336	11.8972	0.0512387	1.96942e-06	-1.69501e-06	-0.11412	-0.00408955	-0.00660558	0	3907.03
3145	10.0744	9.74151	0.0503903	5.9203e-06	-1.2583e-05	-0.0200049	-0.00156167	-0.0155761	0	2083.22
3147	21.3342	6.98213	0.0680382	3.1559e-06	-1.35371e-05	-0.0206882	0.00448965	-0.00193416	0	5809.05
3152	13.9893	7.95043	0.0672696	6.23553e-06	-1.55669e-05	-0.00720519	0.00387291	-0.0117994	0	4263.21
3157	20.0708	9.67098	0.0542418	8.08669e-06	-8.97615e-06	-0.0759954	0.00688968	-0.002814	0	10301.9
3158	2.95908	6.9897	0.065434	-3.58902e-07	6.08324e-08	-0.0297512	-0.0014382	-0.00263619	0	6298.41
3161	7.85311	12.5988	0.0525587	3.08691e-06	-4.79129e-06	-0.152195	-0.00473502	-0.0132705	0	15657.1
3162	7.52859	7.98005	0.074475	1.5358e-06	-2.62859e-06	0.00980856	-0.00309588	-0.00809658	0	10188.2
3163	11.7583	4.27505	0.0502385	8.3828e-07	-4.7272e-06	-0.0429138	0.000167164	-0.00479656	0	10400.1
3165	6.96958	1.27719	0.0736609	1.35092e-07	1.7397e-08	-0.0153524	-0.000195505	-0.000306293	0	5999
3167	12.4588	12.7602	0.0705802	6.79938e-06	-2.16165e-05	-0.0198343	0.00353022	-0.0275536	0	19510
3168	7.6448	4.82913	0.0664767	5.60536e-07	-2.79143e-06	-0.0207019	-0.001562	-0.00451311	0	1861.67
3169	11.7055	13.1856	0.0568346	1.15347e-05	-2.62066e-05	-0.177774	0.0018806	-0.029383	0	23366.3
3170	23.3804	5.27137	0.073335	-6.04222e-07	-3.46219e-06	0.00132762	0.00231264	-0.000921692	0	1107.57
3173	4.76788	3.22402	0.0647473	2.71972e-07	-1.66112e-06	0.0112541	-0.000969326	-0.00159256	0	6745.59
3175	13.9002	15.5687	0.0511296	-9.04153e-07	-2.49635e-05	0.290747	0.00187	-0.030322	0	19773.1
3176	1.67948	12.4616	0.0748098	2.73531e-06	2.62617e-06	-0.00258947	-0.000557482	0.000457061	0	3303.45
3178	15.454	10.6977	0.0564615	9.44931e-06	-2.25813e-05	0.0359603	0.00852031	-0.0138387	0	12795.2
3181	12.736	8.86684	0.0669422	1.16968e-05	-2.76291e-05	-0.0944365	0.00234541	-0.0144996	0	3505.14
3182	16.3366	5.81312	0.0664294	2.89578e-07	-2.70244e-07	-0.0535323	0.00409413	-0.00563685	0	3663.91
3185	10.4596	1.79049	0.0707683	-3.85373e-07	1.18172e-06	-0.03009	-9.97685e-05	-0.000991636	0	9124.46
3186	17.4776	4.80275	0.0592273	2.17396e-06	-3.39745e-06	-0.0332135	0.00369091	-0.00376511	0	2955.41
3187	1.15973	3.72386	0.0637969	-1.01322e-07	2.25896e-07	-0.0115661	-5.70688e-05	-0.00141165	0	8482.16
3190	14.3138	2.77229	0.0739007	-1.40441e-06	-4.18359e-06	-0.0590937	0.000719006	-0.00190463	0	7983.24
3191	3.20029	4.8988	0.0647713	-4.88879e-07	-2.07261e-06	0.00970776	-0.00103134	-0.00209387	0	3863.5
3193	16.2582	14.2273	0.0564443	-1.22492e-05	-1.91161e-05	0.297273	0.00493694	-0.01223	0	2559.06
3195	1.08644	13.9139	0.0633375	5.37145e-07	-1.94179e-06	-0.0145279	-3.60477e-05	0.00187044	0	616.724
3198	1.8113	5.08103	0.0569976	5.73415e-09	-1.81827e-07	-0.0112812	-0.000372021	-0.00185235	0	3808.96
3200	8.30934	5.67435	0.0537852	6.14186e-07	-1.79332e-06	-0.028212	-0.00168701	-0.0062663	0	4455.2
3201	19.8232	1.92304	0.058153	-2.69451e-07	-5.85532e-06	-0.0383946	0.00127759	-0.000668929	0	2570.99
3202	16.4114	10.4517	0.0599108	7.76943e-06	-2.24833e-05	-0.0822565	0.00884023	-0.0108573	0	16029.2
3204	16.7043	11.4291	0.0569321	9.18618e-06	-1.91442e-05	0.185359	0.00842104	-0.010318	0	27559.6
3206	15.8702	14.1765	0.0699621	-6.6679e-07	-2.41278e-05	0.247093	0.00503646	-0.0143118	0	5580.26
3209	3.88334	5.92411	0.058019	-7.86077e-07	-2.38801e-06	-0.0118742	-0.00159435	-0.00276383	0	3914.07
3215	3.50792	3.89192	0.07227	-2.16114e-07	-2.11533e-06	-0.0288387	-0.000839356	-0.0016896	0	3907.12
3217	18.6946	6.34117	0.0515913	4.04623e-06	-9.03532e-06	-0.0457087	0.00500717	-0.00416858	0	8123.48
3218	2.36372	12.6469	0.0622398	3.86948e-06	2.53069e-06	-0.0106166	-0.00108832	0.000330127	0	2974.6
3220	11.5317	7.32192	0.0719879	1.20391e-06	-1.21264e-05	-0.00510941	0.000540317	-0.0110874	0	8400.75
3221	3.82788	1.93386	0.0633541	-6.39429e-07	3.41134e-07	0.0127478	-0.000361388	-0.000672825	0	4216.28
3225	4.68891	9.61707	0.0647385	8.49008e-07	2.16099e-06	-0.00249606	-0.00274586	-0.00407732	0	7252.19
3226	14.6342	6.38033	0.0597902	9.49209e-06	-5.81501e-06	0.114219	0.00360449	-0.00751241	0	8170.88
3227	17.8848	12.0489	0.0616991	4.90029e-06	-9.73403e-06	0.0104471	0.00777804	-0.00670085	0	9859.82
3229	12.7625	15.1888	0.0737187	3.32756e-06	-1.86913e-05	0.042241	0.00189041	-0.0388789	0	41389.6
3231	13.8544	14.0303	0.0732564	9.95335e-06	-2.4771e-05	0.249338	0.00646811	-0.0273332	0	26764.9
3234	10.0848	2.04088	0.0552365	-7.63836e-07	1.00173e-06	-0.102534	-9.07496e-05	-0.00133224	0	8986.77
3235	3.55475	4.10634	0.0531706	-4.12558e-07	-2.27135e-06	0.0529422	-0.000940555	-0.00191443	0	5445.61
3237	26.7968	6.09628	0.0670084	-1.32843e-07	-5.91049e-06	0.0350712	0.000168795	-0.000221794	0	4927.91
3238	6.71194	10.9599	0.0669004	2.05703e-06	-4.68809e-06	-0.168167	-0.00415234	-0.008447	0	2241.65
3239	12.0058	9.10256	0.0711515	6.59605e-06	-1.77686e-05	0.250899	0.00136624	-0.0148227	0	4003.07
3243	7.03604	15.9421	0.0515769	8.72091e-06	-9.11451e-06	-0.254183	0.00295133	-0.00650302	0	583.437
3252	22.5236	5.18237	0.052437	3.00084e-07	1.22383e-07	0.0194533	0.0027555	-0.00135504	0	5055.76
3253	24.4372	2.41859	0.059406	-3.52886e-08	-8.63372e-06	-0.0233904	0.000693978	-0.000462136	0	4120.84
3254	4.06312	5.65511	0.0555112	-5.08005e-07	-1.85013e-06	0.00365696	-0.00158954	-0.00265318	0	4664.34
3259	22.4637	4.15873	0.0595493	2.82206e-07	-6.77601e-07	-0.0235455	0.00222989	-0.00106774	0	3576.38
3260	15.6372	10.7325	0.0657183	1.0064e-05	-2.10585e-05	-0.021707	0.00872504	-0.0133822	0	12548.8
3261	17.5676	8.46089	0.053464	4.49822e-06	-1.02839e-05	-0.0104732	0.00697933	-0.00668969	0	1084.98
3264	1.37087	12.779	0.0650775	1.99831e-06	3.29019e-06	-0.00111718	-0.00028341	0.000953993	0	4195.25
3266	9.33151	13.0153	0.0632912	4.25845e-06	-2.3049e-05	-0.237851	-0.00440746	-0.0212908	0	9051.38
3269	7.20001	3.69484	0.0682209	-7.49142e-07	-1.4933e-06	0.00634519	-0.00120959	-0.0030272	0	4098.66
3270	17.8957	3.73868	0.062841	2.83482e-06	-3.30418e-06	-0.0135019	0.00308831	-0.0027689	0	5231.99
3272	25.1515	6.02519	0.0704268	4.8657e-07	-2.23999e-05	0.0574794	0.00146481	-0.000430123	0	3283.38
3274	17.7602	9.31832	0.0702767	6.33427e-06	-1.11116e-05	0.0112656	0.00801794	-0.00695028	0	4143.1
3275	17.5604	5.06728	0.0728111	-3.39683e-07	-1.35419e-06	-0.00765945	0.00385669	-0.00394855	0	7458.86
3276	5.44343	2.29291	0.0612539	4.14005e-07	-5.12653e-07	0.0312539	-0.000734388	-0.00117349	0	6415.06
3277	25.8883	8.66138	0.0664835	-3.04965e-07	-2.25067e-05	-0.00563295	0.00113018	0.00117449	0	4121.77
3278	6.60253	11.4301	0.0629261	1.63921e-06	-4.81455e-06	0.0190962	-0.00432881	-0.00836845	0	10276.8
3279	26.9062	9.94555	0.0565539	-3.0708e-07	-1.71106e-05	-0.00784831	8.38262e-05	0.00206321	0	2626.79
3285	2.26919	12.5587	0.0671179	3.45107e-06	2.3964e-06	-0.010018	-0.000965363	0.000236106	0	3159.79
3286	20.4294	4.77948	0.0504195	1.18157e-05	-1.45819e-05	0.00467509	0.00346839	-0.00201822	0	5769.6
3287	3.16267	13.4596	0.0630361	8.9555e-06	2.32107e-06	0.00162052	-0.00105563	0.000305229	0	362.462
3289	10.7555	3.62913	0.0611415	3.17097e-07	-8.15039e-07	-0.00416022	-0.000240664	-0.00367632	0	8780.69
3290	11.3048	7.96419	0.0618765	1.48372e-06	-1.27707e-05	-0.06195	0.00021548	-0.0122849	0	6137.64
3291	3.1533	11.2312	0.0560811	4.86877e-06	-1.35697e-07	-0.0219503	-0.00174902	-0.00154221	0	1135.14
3292	11.6576	7.32804	0.0541862	1.56255e-06	-1.27454e-05	0.0709948	0.000510687	-0.011067	0	13326.3
3293	20.2008	8.04497	0.0685124	1.28944e-05	-1.74924e-05	0.0229204	0.00599132	-0.00290994	0	2524.39
3300	21.2077	7.16164	0.054034	5.4099e-06	-1.47475e-05	0.0523787	0.00463685	-0.00203604	0	4861.76
3301	15.733	6.20775	0.0687646	-1.2595e-06	6.24625e-07	-0.0974309	0.00415702	-0.0065083	0	6068.2
3305	19.7143	6.54908	0.0532526	4.14905e-06	-1.27259e-05	-0.074294	0.0052173	-0.00345839	0	4732.63
3306	19.6533	7.15793	0.0532871	5.0485e-06	-1.33431e-05	0.000986295	0.00548478	-0.00325775	0	2133.32
3307	12.0796	2.42542	0.0660133	-1.90998e-07	-8.61102e-07	0.0328194	0.000323378	-0.0016267	0	10902.7
3310	19.1158	2.09083	0.0576962	5.74982e-07	-7.94933e-06	0.0199902	0.00132546	-0.000939169	0	3646.36
3311	14.9605	1.99579	0.055028	2.7541e-07	-3.84456e-06	-0.0117335	0.000593182	-0.00115301	0	8276.89
3313	9.35767	7.5573	0.0514451	3.57524e-08	-5.52135e-06	-0.0435009	-0.00152741	-0.0099569	0	2793.01
3318	24.6553	8.21138	0.0585264	2.40425e-07	-1.96164e-05	0.0571259	0.00233136	0.000410003	0	914.167
3323	17.6083	5.20816	0.0707411	-3.35307e-07	-3.6868e-07	-0.0459013	0.00382743	-0.00417288	0	7669.57
3326	11.7928	11.3041	0.0535826	4.28557e-06	-1.06869e-05	0.21597	0.00155899	-0.0219257	0	5954.58
3327	11.4932	4.85085	0.0719059	2.16525e-06	-5.11377e-06	-0.0480808	9.39257e-05	-0.00588373	0	11126.4
3328	4.87693	12.8571	0.0725419	2.48128e-06	1.77814e-06	-0.0718308	-0.00263353	-0.00316416	0	2543.5
3329	1.60588	9.61504	0.0716189	-1.14595e-07	1.42958e-06	0.0650154	-0.000426063	-0.00157812	0	2936.76
3330	13.8529	14.1732	0.0698045	7.24271e-06	-2.47873e-05	0.251319	0.00585153	-0.0273375	1	16504.3
3331	14.0117	6.57334	0.0672284	4.08719e-06	-6.42935e-06	0.076335	0.00303625	-0.00828636	0	11834.8
3332	1.77135	1.43001	0.0650462	-5.6736e-08	2.79523e-07	0.00116438	-0.000101863	-0.000304979	0	3809.8
3334	18.9169	7.97615	0.0669122	7.79872e-06	-7.46198e-06	0.132289	0.00654819	-0.00467281	0	7479.36
3336	1.75779	2.83645	0.0629907	-3.75634e-07	5.53164e-07	0.00739928	-0.000234442	-0.00100739	0	6311.43
3337	19.0861	10.8878	0.0644652	5.27512e-06	-7.69972e-06	0.0410056	0.00715187	-0.00409847	0	3073.38
3340	8.03062	8.66411	0.072213	2.24865e-06	-8.29927e-06	-0.0129513	-0.00314943	-0.00988583	0	4208.41
3342	13.6581	13.3438	0.0593633	1.10035e-05	-2.97959e-05	-0.00138984	0.0069485	-0.0267778	0	19680.2
3344	1.70759	5.79082	0.0620182	-2.9266e-07	3.3271e-07	0.0189623	-0.000372003	-0.00202458	0	3469.41
3346	5.97481	15.8141	0.069747	2.12684e-05	2.46594e-06	-0.140112	0.00124618	-0.00305234	0	663.586
3352	20.4831	7.11237	0.0567604	4.00574e-06	-1.58805e-05	0.00156911	0.00493122	-0.00268893	0	4595.07
3355	12.9398	6.02609	0.0690706	1.90521e-06	-8.34583e-06	-0.0186584	0.00208713	-0.00786737	0	15471.2
3356	4.04753	15.0725	0.0708145	6.62859e-06	1.51132e-06	-0.0705186	-5.79203e-06	0.000285247	0	1091.27
3358	1.63737	12.9457	0.0526909	3.24124e-06	4.90325e-06	-0.0195287	-0.000376288	0.00095969	0	1994.55
3359	9.65219	14.9246	0.0554859	1.01267e-05	-3.11798e-05	-0.580179	-0.00240334	-0.0273049	0	38035.7
3364	3.80587	13.1687	0.0500384	2.35121e-06	1.13614e-06	-0.0411866	-0.0017657	-0.000728542	0	3046.7
3371	25.8511	1.71014	0.0549103	-1.21044e-06	-2.90501e-06	-0.00247658	0.000161572	-0.000217481	0	1244.08
3372	22.1141	7.47067	0.0728244	7.34474e-06	-2.20253e-05	0.00484378	0.0041612	-0.00132542	0	5622.19
3377	20.4819	2.60993	0.0545558	-2.27271e-07	-5.58084e-06	-0.0227169	0.00164845	-0.000898767	0	8001.32
3380	11.2158	5.13264	0.0616241	1.5465e-06	-4.4382e-06	-0.1835	3.88575e-05	-0.00643527	0	5147.74
3384	26.9416	4.13525	0.07264	4.64073e-08	-3.7755e-06	-0.0123998	2.53508e-05	-0.000443347	0	1562.63
3390	12.9484	3.50422	0.0502051	-7.1099e-07	-3.01329e-06	0.00200135	0.000829876	-0.00320178	0	9186.76
3391	1.36731	6.53172	0.0611443	-1.04073e-06	4.96389e-07	-0.0431649	-0.000237083	-0.00200824	0	3648.39
3392	16.6699	13.3896	0.068448	1.74688e-07	-2.54342e-05	0.176834	0.00675299	-0.0105801	0	6961.64
3397	7.05747	5.78918	0.0568593	2.81866e-06	-2.64165e-06	-0.0259115	-0.00225086	-0.00521056	0	7470.58
3401	23.1636	9.28467	0.0719192	2.27005e-06	-1.2278e-05	0.0557072	0.00378383	0.000238339	0	5607.72
3406	2.15029	8.21584	0.0548213	2.20019e-07	2.72851e-06	-0.0494533	-0.000958764	-0.00219619	0	3655.62
3408	9.09619	7.28014	0.0588429	7.20777e-09	-2.54106e-06	-0.110631	-0.00180548	-0.00893227	0	15447.9
3410	9.50856	5.85889	0.0621857	-7.57076e-07	-7.61629e-07	0.0501195	-0.00150601	-0.00698173	0	5371.87
3411	15.1797	15.1012	0.0503076	5.37237e-06	-1.91836e-05	0.366073	0.00209416	-0.0180493	0	6642.37
3412	16.6604	6.75529	0.0596516	5.10967e-07	-5.17386e-06	0.043743	0.00528851	-0.00661955	0	8108.33
3415	17.1	11.5577	0.0634813	8.11946e-06	-1.76848e-05	0.160791	0.00808861	-0.00911481	0	5883.79
3416	1.28884	13.9813	0.0544052	2.11371e-06	-1.17992e-06	-0.0227147	-0.00011637	0.00189004	0	1385.06
3420	12.2497	3.64171	0.0520516	4.80167e-07	-3.12169e-06	-0.0168851	0.000623592	-0.00346894	0	8145.15
3421	16.696	9.54232	0.0534175	7.39348e-06	-1.8997e-05	0.0657213	0.00805792	-0.00915772	0	4216.75
3423	26.9398	4.7242	0.0550982	6.04275e-08	-4.73214e-06	0.00967809	5.11236e-05	-0.00046251	0	3021.65
3424	19.8708	7.1046	0.057582	6.22858e-06	-1.45212e-05	-0.0704732	0.00550099	-0.003162	0	5153.91
3428	2.03287	3.94629	0.0576655	-7.92745e-07	-4.01142e-07	-0.00497933	-0.000445985	-0.00150003	0	5801.96
3429	7.6765	10.317	0.0549191	6.16704e-06	-3.13342e-06	-0.0956113	-0.00403028	-0.0111687	0	10328.1
3430	12.9326	3.79841	0.0710275	5.15265e-07	-5.30783e-06	-0.0458152	0.000804301	-0.00361964	0	3369.08
3431	6.39208	3.8237	0.0594542	-9.09694e-07	-1.26737e-06	-0.0500506	-0.00124854	-0.00278572	0	5026.21
3432	14.1561	11.5201	0.056756	6.7433e-06	-2.68213e-05	0.0484742	0.0072659	-0.0193769	0	17366.4
3433	14.8016	13.02	0.0709725	4.52485e-06	-2.26468e-05	0.218583	0.00740121	-0.0197288	0	5262.72
3437	3.70636	4.87148	0.0698473	-4.55452e-07	-2.77599e-06	0.0172664	-0.00117345	-0.00218607	0	5552.9
3438	19.8211	11.9411	0.0628261	4.39676e-06	-6.69707e-06	0.103048	0.00716281	-0.00253481	0	1317.1
3439	6.21555	6.02882	0.0727516	3.10885e-06	-1.71399e-06	-0.0773942	-0.00228404	-0.00469361	0	4057.28
3440	10.6818	2.20926	0.0538405	-7.53467e-07	7.22363e-07	-0.0171918	8.57866e-05	-0.00157985	0	7580.43
3444	15.879	1.49066	0.0582642	6.52792e-07	-2.24628e-06	-0.006027	0.000389505	-0.000475253	0	7148.26
3446	9.31701	2.12471	0.064895	-1.2802e-07	1.49031e-06	-0.0295249	-0.000249876	-0.00142785	0	7675.61
3448	17.6761	13.6776	0.0610919	1.7602e-06	-5.21092e-06	0.121927	0.00575675	-0.00674517	0	1060.5
3449	9.23115	11.9204	0.0504037	1.66568e-06	-1.43688e-05	-0.412641	-0.00424944	-0.0183601	0	15818.7
3452	19.6699	12.1128	0.0612493	5.77135e-06	-4.07496e-06	0.111415	0.00684019	-0.00280718	3	1992.74
3458	2.84283	14.8781	0.0749872	9.99069e-06	8.86289e-07	-0.0568904	-0.000102673	0.00162378	0	1019.69
3459	18.1358	9.75429	0.0533963	5.00741e-06	-9.38756e-06	0.178291	0.00839594	-0.00638266	0	7198.23
3463	21.9116	7.28038	0.0669808	5.99272e-06	-2.05979e-05	0.0366279	0.00418086	-0.00141875	0	986.281
3469	8.88937	8.8126	0.0567459	5.52422e-07	-1.124e-05	0.071536	-0.00289691	-0.0115816	0	7050.95
3470	3.52513	2.4428	0.0690435	-5.58741e-07	4.96903e-08	0.0297131	-0.000525428	-0.000985312	0	6357.41
3472	22.0011	2.16829	0.059975	2.20913e-06	-4.71534e-06	-0.0138128	0.00113611	-0.000716193	0	2815.4
3473	19.573	3.02508	0.0672757	9.68978e-08	-2.7273e-06	-0.0397263	0.00206047	-0.00134238	0	5292.8
3474	12.1188	9.55337	0.0545295	2.1021e-06	-1.76391e-05	0.305763	0.00101552	-0.0169227	0	6514.75
3476	22.4723	9.03733	0.0612791	1.44181e-06	-1.86727e-05	-0.00970522	0.0045719	-0.000569194	0	4068.57
3477	25.4162	2.10263	0.0733415	-1.63178e-06	-5.01231e-06	-0.00992187	0.000355106	-0.000364849	0	2447.63
3480	18.5318	2.97758	0.0703337	-1.72242e-08	-2.58633e-06	-0.0534924	0.00212982	-0.00174439	0	6505.81
3481	24.7263	6.1776	0.074433	-1.06362e-07	-2.17752e-05	-0.0113011	0.00189545	-0.000379437	0	3667.94
3483	13.0271	4.05712	0.0611566	-1.25662e-07	-7.82708e-06	0.0540532	0.000850192	-0.00383807	0	9393.08
3485	8.76521	15.9107	0.0720969	2.01938e-05	-2.0166e-05	-0.495534	0.0041052	-0.0172202	0	662.506
3486	9.74257	5.27212	0.0682911	1.63153e-07	-7.32003e-07	-0.0148314	-0.00102419	-0.00610957	0	9761.92
3487	4.77963	7.35921	0.0630253	5.34756e-07	-2.63679e-06	-0.0335212	-0.00236291	-0.00388743	0	2613.32
3494	25.9073	5.78833	0.0709542	3.77675e-07	-1.66319e-05	-0.00763254	0.000790557	-0.000377375	0	4281.64
3495	4.16049	15.7471	0.059686	8.42638e-06	5.76794e-07	-0.0780243	0.000840587	0.000427228	0	305.225
3496	19.0119	5.159	0.0739201	1.20376e-06	-5.92426e-06	-0.00545687	0.00410794	-0.00308983	0	7991.68
3498	24.8917	3.82183	0.0719344	2.30094e-06	-8.89483e-06	-0.0213554	0.000956132	-0.000647517	0	2097
3507	12.1706	8.14597	0.0611321	9.61808e-06	-1.77828e-05	-0.011982	0.00153203	-0.0124089	0	6321.28
3510	15.6076	8.95864	0.051651	1.04401e-05	-1.15797e-05	0.0321235	0.00659442	-0.0113641	0	13841.8
3511	15.9306	12.2212	0.0714373	1.09124e-05	-1.80733e-05	0.177283	0.00825744	-0.0139473	0	6486.52
3512	2.47909	12.605	0.0605588	4.37386e-06	2.53819e-06	-0.0437996	-0.00117433	0.000182945	0	3675.15
3513	7.91664	5.53724	0.0553721	1.31498e-06	-4.11079e-06	0.0481699	-0.00188821	-0.00569576	0	12722
3514	4.87035	8.60252	0.0739106	3.83972e-07	-4.17576e-07	-0.0153049	-0.00260541	-0.00438964	0	2844.27
3516	26.2182	5.59468	0.0628632	9.98758e-07	-1.42141e-05	0.0132275	0.000569257	-0.000377306	0	3801.63
3518	1.49715	5.74583	0.0674583	-1.63205e-07	6.96426e-07	-0.00423967	-0.000272674	-0.00192512	0	4759.86
3519	17.3534	10.7647	0.0736292	9.52183e-06	-1.55916e-05	0.0921249	0.00866534	-0.00840504	0	13899
3522	26.7928	8.13876	0.0587283	8.04133e-09	-1.35268e-05	-0.00738589	0.000240602	0.000901428	0	7899.1
3523	12.875	2.46304	0.0713311	-1.23691e-07	-1.62856e-07	0.0361677	0.000554547	-0.00181753	0	12781.7
3524	10.6378	11.4766	0.064081	5.04881e-06	-1.20692e-05	-0.0958423	-0.00112946	-0.0215218	0	5121.83
3526	20.4367	2.1989	0.0703145	8.55914e-07	-7.19544e-06	-0.0149938	0.00125216	-0.000588921	0	2433.07
3527	12.3321	15.2004	0.0539732	2.57838e-06	-1.23771e-05	-0.0215816	0.00243254	-0.03981	0	37012.6
3530	26.7278	5.75788	0.0644948	3.71024e-07	-6.6142e-06	-0.0351904	0.000243091	-0.000334216	0	2241.18
3533	13.6595	6.9146	0.0610527	3.26222e-06	-4.34439e-06	0.0127569	0.00268196	-0.00906135	0	5908.84
3534	15.6164	10.3916	0.0531381	1.08884e-05	-2.10235e-05	-0.20277	0.00815894	-0.0130458	0	11125.2
3535	14.7131	8.49609	0.0609542	7.12292e-06	-1.16543e-05	0.0825109	0.00513271	-0.0120244	0	4367.87
3539	2.98694	8.95936	0.0614539	1.24392e-06	1.3232e-06	0.029964	-0.0015588	-0.00259934	0	4619.33
3542	18.7558	8.96348	0.0563896	5.64933e-06	-1.51316e-05	-0.0577899	0.00727231	-0.00508265	0	9739.97
3543	16.4952	4.96335	0.0642734	2.83106e-06	9.89366e-07	0.0236783	0.00357971	-0.00417693	0	1476.3
3545	16.8539	1.30701	0.0732805	6.36876e-07	-4.93212e-07	-0.0801645	0.000390796	-0.000378407	0	6247.96
3546	18.4208	6.81983	0.0572124	4.93767e-06	-4.49065e-06	0.00281289	0.00538251	-0.00457164	0	2592.45
3547	4.69092	12.9918	0.058401	2.72812e-06	1.87222e-06	-0.12038	-0.0024664	-0.00277701	0	1120.98
3549	8.44258	15.6997	0.0739575	1.47395e-05	-1.43979e-05	-0.439852	0.00258291	-0.0149201	0	4255.67
3551	9.0244	8.13697	0.0657474	7.06895e-07	-6.44844e-06	0.00453454	-0.0022019	-0.010405	0	7209.41
3555	19.2144	3.56714	0.071284	1.64974e-07	-3.43699e-06	-0.0558347	0.00275874	-0.00203099	0	3408.15
3558	10.0212	2.69302	0.0509721	-2.26298e-07	5.97675e-07	0.0383945	-0.000328715	-0.00238586	0	12526
3559	3.14372	9.62922	0.0617943	2.9118e-06	6.41029e-07	-0.00388543	-0.00186748	-0.00238998	0	1751.74
3560	13.6259	5.29252	0.0515841	1.7702e-06	-7.22019e-06	-0.00510491	0.0020904	-0.00614254	0	1824.37
3561	5.61113	2.72252	0.0748918	3.35916e-07	-3.16325e-07	-0.0173333	-0.000917738	-0.00149917	0	8392.65
3562	23.222	7.27017	0.0568266	1.61234e-06	-1.26681e-05	0.0680094	0.003307	-0.000673071	0	2773.95
3563	13.8413	11.6846	0.061015	2.83573e-06	-2.44951e-05	0.435044	0.00674711	-0.020555	0	8423.75
3564	17.8451	7.12581	0.0722236	3.49929e-06	-8.61339e-07	-0.0455566	0.00592139	-0.00550433	0	2077.66
3565	16.5974	10.3283	0.0728814	6.98941e-06	-2.23161e-05	0.142033	0.00856084	-0.0101992	0	2413.1
3566	12.4878	2.47039	0.0717031	-5.78308e-07	-8.42661e-07	-0.109058	0.000500389	-0.00156762	0	3807.33
3571	15.6405	7.5114	0.0689538	5.43189e-06	-3.65526e-06	-0.0338915	0.00535117	-0.00896144	0	11623.7
3572	16.3549	7.02633	0.0737238	4.68706e-06	-2.55234e-07	-0.0280286	0.00528484	-0.00729084	0	6040.74
3575	7.88945	10.7966	0.0606285	6.73942e-06	-2.98685e-06	0.100685	-0.00417406	-0.0125197	0	9348.16
3576	10.78	3.26098	0.0739082	1.29124e-07	-3.79296e-07	0.0147021	-0.00020545	-0.00329927	0	4497.56
3577	10.4035	13.133	0.0513988	8.00744e-06	-2.89264e-05	-0.133256	-0.00194621	-0.0270284	0	9222.31
3579	3.04728	9.13229	0.0535076	1.46337e-06	1.4855e-06	-0.0126386	-0.00161731	-0.00262884	0	7054.7
3581	17.5002	5.91535	0.0709003	4.68312e-07	-4.50821e-06	-0.024347	0.00459083	-0.00480094	0	6395.63
3583	15.4661	11.4035	0.0604593	9.81282e-06	-2.31942e-05	0.161696	0.00903597	-0.0150298	0	7361.34
3585	23.6771	9.00914	0.0531542	4.61513e-06	-1.34269e-05	0.0227307	0.00324877	0.000190742	0	5357.27
3588	14.4523	6.74247	0.0668947	6.11591e-06	-5.956e-06	-0.00142009	0.00355228	-0.00869422	0	9803.55
3589	13.9757	5.5134	0.07401	2.46626e-06	-1.13082e-05	-0.0706794	0.00225469	-0.0065369	0	4538.59
3590	4.47691	12.5663	0.0601433	3.6835e-06	8.65772e-07	-0.0488381	-0.0026523	-0.00264462	0	2893.77
3592	15.1518	8.35213	0.0626772	8.33784e-06	-8.57712e-06	0.0789063	0.0054617	-0.010927	0	11179.9
3594	4.2413	5.37699	0.0710873	-4.5187e-07	-2.33285e-06	-0.0602476	-0.00157705	-0.00268915	0	6333.45
3596	17.7823	11.7423	0.057459	5.90131e-06	-1.09398e-05	0.159325	0.00760101	-0.00722021	0	466.225
3598	16.262	3.11748	0.0704682	1.93741e-06	-4.79905e-06	-0.0483157	0.00182981	-0.00227611	0	11361.5
3599	13.0811	4.82439	0.0661668	3.61123e-06	-1.134e-05	0.0642673	0.00102806	-0.00529479	0	6836.73
3602	10.0339	1.6026	0.0678983	-2.63478e-07	6.94533e-07	0.0325805	-5.92689e-05	-0.000557186	0	8189.85
3606	17.6344	4.23405	0.0597999	1.74681e-06	-5.29941e-06	0.0238723	0.00319116	-0.00333907	0	6235.76
3609	9.75551	7.52151	0.0699063	-2.60512e-07	-6.53973e-06	-0.0656149	-0.00133072	-0.0102057	0	2906.08
3610	17.0501	4.00277	0.0618452	1.65025e-06	-5.42613e-06	-0.00128834	0.00289088	-0.00325237	0	5925.88
3612	12.2228	10.2455	0.0702562	8.67372e-06	-1.29951e-05	0.030157	0.00187343	-0.0185253	0	10874.4
3614	11.0774	8.78279	0.0632002	5.48525e-06	-1.24526e-05	-0.0913469	-0.000355695	-0.0140057	0	13093.5
3615	7.21285	2.19292	0.0512376	2.26153e-07	1.16977e-06	0.0682759	-0.000522405	-0.00119616	0	2721.83
3616	1.40416	15.7966	0.07214	1.47354e-07	-2.96083e-06	0.00559499	0.000134912	0.00281069	0	575.425
3617	16.4721	2.41297	0.0602309	1.69169e-06	-3.13736e-06	-0.0776074	0.00125697	-0.00141515	0	6336.08
3618	16.4277	1.67157	0.0574336	1.04589e-06	-1.53051e-06	0.0151916	0.000556807	-0.000680453	0	7140.42
3620	18.7245	12.7052	0.0634248	-4.35126e-06	2.02317e-06	0.067435	0.00714431	-0.0041823	0	1480.14
3622	15.775	13.2551	0.0747328	7.10745e-06	-1.64754e-05	0.201779	0.0074632	-0.0153068	0	3734.97
3624	12.4959	13.7874	0.0626379	1.14277e-05	-2.30376e-05	0.00171602	0.00444311	-0.0324581	0	8095.27
3626	13.9885	2.30825	0.0588805	1.88167e-06	-1.4329e-06	-0.00506976	0.000673886	-0.00164735	0	6160
3630	17.3136	10.0865	0.071603	5.33803e-06	-1.56752e-05	0.0566393	0.00831231	-0.00831353	0	7660.55
3633	13.4123	13.6153	0.0667301	9.62526e-06	-2.97645e-05	0.100443	0.00694945	-0.0281193	0	34528.8
3636	21.0313	8.85296	0.0537087	8.72429e-06	-2.05864e-05	0.00958749	0.00595795	-0.00172589	0	5389.8
3642	15.2233	11.9554	0.0523084	1.15131e-05	-2.48389e-05	-0.0488342	0.00858605	-0.0169854	0	11247
3643	11.7383	1.76631	0.0740613	-3.04932e-07	2.46442e-08	-0.0401365	6.87929e-05	-0.00107931	0	3636.31
3648	8.86859	13.1119	0.0735373	5.77712e-06	-1.54082e-05	-0.109198	-0.00421539	-0.0191023	0	2563.46
3649	6.23279	3.80525	0.0581113	-4.49953e-07	-1.15257e-06	-0.0500646	-0.00124991	-0.00263782	0	7576.24
3652	14.8128	1.2044	0.0548154	-9.87327e-07	2.44327e-07	0.00601422	7.22639e-05	-0.000234697	0	9185.9
3654	12.4083	12.1942	0.0746019	1.83812e-06	-2.25271e-05	-0.135973	0.00404882	-0.0250832	0	8604.92
3655	5.86896	3.03526	0.05179	4.1963e-08	-5.32052e-07	0.0120563	-0.00111833	-0.00175997	0	4928.51
3656	2.73635	2.67903	0.0721166	-6.8493e-07	1.50351e-07	-0.000429819	-0.000469243	-0.000976164	0	6348.06
3658	20.2764	4.63672	0.0635793	1.39266e-05	-6.58829e-06	-0.0323712	0.00343432	-0.00209054	0	2878.02
3659	2.53228	13.4968	0.0566645	9.22316e-06	2.52337e-06	-0.00649544	-0.00082211	0.000945377	0	1536.65
3660	5.6101	1.59751	0.068492	1.50749e-07	-4.75609e-08	0.00591847	-0.000408364	-0.000539079	0	6495.19
3666	6.12689	6.64839	0.0701219	3.81863e-06	-1.29348e-06	0.0338923	-0.00252349	-0.00508424	0	5125.48
3671	2.54328	12.8441	0.0523514	5.75488e-06	3.58581e-06	-0.0388102	-0.00107854	0.000354361	0	1314.93
3675	14.5981	9.95801	0.0745239	9.50332e-06	-2.44607e-05	-0.0848853	0.00663839	-0.0151152	0	14919.1
3677	1.10645	3.00862	0.0531488	-1.25471e-07	7.90098e-07	0.00282034	-7.00899e-05	-0.00106563	0	8273.25
3679	10.7856	4.69614	0.0676954	4.01598e-06	-2.36808e-06	-0.00948618	-0.00019443	-0.0051306	0	7534.21
3680	5.73241	11.5062	0.0593786	2.36782e-06	-5.24363e-07	-0.130669	-0.00395942	-0.00591327	0	9650.31
3685	6.40564	9.29474	0.074742	3.50589e-06	-2.31377e-06	-0.0570369	-0.00363636	-0.00738217	0	4475.18
3695	12.7183	10.7088	0.0592007	3.9063e-06	-1.56279e-05	0.273774	0.00386441	-0.0197894	0	19510.2
3697	15.6471	15.3589	0.0648562	6.29432e-06	-1.94281e-05	0.20291	0.000856882	-0.0144058	0	1554.7
3700	8.85535	15.1919	0.0618909	9.06525e-06	-2.24647e-05	-0.437286	-0.000853599	-0.019186	0	4949.6
3701	17.8286	5.69504	0.0692606	2.77465e-07	1.80784e-06	0.0163399	0.00446787	-0.00445373	0	3974.52
3702	7.7388	15.2588	0.0558753	1.39992e-05	-8.16247e-06	-0.293011	0.000304601	-0.0108363	0	2515.35
3703	10.7593	8.62314	0.0596569	2.67748e-06	-9.00134e-06	-0.082766	-0.000496531	-0.0135187	0	10885.3
3704	21.923	9.62514	0.0603127	1.27493e-06	-1.7873e-05	-0.0245172	0.00515131	-0.000627582	0	4181.88
3705	4.17747	1.7299	0.0587546	-5.68542e-07	2.30724e-07	0.0283273	-0.000358735	-0.000566445	0	6682.49
3711	6.569	8.19093	0.0679347	1.68084e-06	-3.46927e-07	0.0677403	-0.00307596	-0.0069743	0	6645.06
3712	8.89479	15.0755	0.0609854	8.95615e-06	-2.15767e-05	-0.359641	-0.0013945	-0.0195465	0	16313.5
3717	7.33862	8.70373	0.0719116	2.93674e-06	-3.05666e-06	-0.000847145	-0.00336734	-0.00863348	0	2423.03
3718	10.9952	3.50709	0.0530154	7.00802e-07	-1.35518e-06	-0.0667029	-0.000330125	-0.00335463	0	4293.44
3721	17.8561	10.523	0.0604893	9.28338e-06	-8.69138e-06	-0.0201635	0.00832364	-0.00711541	0	6156.47
3726	11.2444	4.10742	0.0500133	8.7977e-07	-2.49799e-06	0.0109048	-5.80645e-05	-0.0042678	0	10147.4
3730	9.39518	2.23266	0.0554987	-1.12022e-07	1.3714e-06	-0.0177881	-0.000349983	-0.00162587	0	7053.44
3733	7.90717	15.8174	0.0519634	1.25805e-05	-7.45073e-06	-0.33802	0.00307727	-0.01114	0	882.189
3734	25.5396	9.06232	0.0706164	3.69002e-07	-2.55322e-05	0.0352855	0.00139261	0.00131287	0	5788.86
3736	20.3529	9.22564	0.0532958	1.10638e-05	-1.44178e-05	0.0568954	0.00639935	-0.00238844	0	4894.28
3739	11.0743	12.4064	0.0561029	1.0135e-05	-2.12204e-05	-0.194087	0.000300879	-0.0251721	0	13674.5
3743	3.12401	6.79995	0.0623457	-7.1836e-07	-1.06557e-07	-0.0120285	-0.00143405	-0.00268738	0	4727.55
3746	13.2777	12.6383	0.0667517	4.75761e-06	-2.82524e-05	-0.112398	0.00634558	-0.0258061	0	11821.9
3750	13.9082	1.02695	0.0550296	8.27807e-08	-3.8246e-07	-0.0109626	2.96837e-07	-9.69055e-05	0	3896.04
3752	19.9247	7.0001	0.0601039	4.87883e-06	-1.47086e-05	-0.0569235	0.00530064	-0.00318052	0	7918.47
3756	15.4503	10.0605	0.0620836	8.20155e-06	-1.71718e-05	0.0061687	0.00736358	-0.0126584	0	7016.07
3757	25.0234	8.55879	0.0666723	-7.85493e-07	-2.39917e-05	-0.0101871	0.00188681	0.000893001	0	2311.99
3758	5.56485	12.5248	0.0630884	2.05169e-06	1.68681e-06	-0.0652874	-0.00354847	-0.00504371	0	1824.16
3759	8.78496	5.16058	0.074135	9.64474e-07	-5.07185e-07	-0.0313127	-0.00128132	-0.00571773	0	8300.94
3760	6.45099	11.2224	0.0601889	7.63493e-07	-3.99248e-06	-0.0720421	-0.004286	-0.00795023	0	10183.2
3762	20.272	7.11728	0.0635572	3.80822e-06	-1.67966e-05	-0.00937627	0.0050229	-0.00284266	0	2415.6
3763	9.56112	7.1734	0.0575201	-2.3563e-07	-4.4764e-06	-0.0137839	-0.00180884	-0.00969024	0	3752.41
3765	2.69396	7.044	0.0739679	-1.23225e-07	8.73864e-08	-0.0421306	-0.00111848	-0.00248581	0	5286.02
3771	22.5109	6.8433	0.0531057	2.52578e-06	-1.38533e-05	0.0379855	0.00362777	-0.00122042	0	8923.96
3774	24.2981	4.0748	0.0716501	-6.10695e-07	-8.88232e-06	-0.0324787	0.00135311	-0.000711371	0	4339.06
3775	21.1536	4.8973	0.0666553	3.32794e-07	-8.70552e-07	-0.0315363	0.00316299	-0.00181216	0	5279.18
3778	1.85575	9.84615	0.0666303	4.22206e-07	2.69179e-06	0.00306422	-0.000666399	-0.00156958	0	1215.81
3783	23.9354	4.2385	0.0715735	-1.37887e-06	-7.80727e-06	0.00694594	0.00152385	-0.000771823	0	2868.52
3785	8.19948	14.8314	0.0560957	9.70407e-06	-1.43297e-05	-0.227065	-0.00186852	-0.014571	0	766.639
3786	13.9249	12.4192	0.0648627	5.48618e-06	-3.02073e-05	0.241605	0.00762943	-0.0225369	0	17787.9
3792	14.0479	14.9161	0.0743138	3.57228e-06	-2.31112e-05	0.179182	0.00374432	-0.0271038	0	18145.5
3795	12.369	2.51591	0.055753	-3.5655e-07	-8.29458e-07	-0.0226905	0.000440386	-0.00185315	0	15875.1
3797	6.18767	3.34143	0.0710468	-1.98099e-07	-6.30025e-07	0.0103352	-0.00114812	-0.00224348	0	6718.29
3798	5.51141	11.5905	0.0592673	2.69081e-06	1.46736e-06	-0.112755	-0.00363686	-0.00524971	0	1109.18
3800	23.0191	6.247	0.0681058	1.26104e-06	-8.71661e-06	-0.0121227	0.00303364	-0.00105771	0	5520.88
3803	11.1206	7.77469	0.0695706	5.90814e-08	-1.24078e-05	-0.0643241	-5.71836e-06	-0.0116102	0	18691.5
3804	12.6128	4.1629	0.0638389	-2.90571e-07	-7.23668e-06	0.0205402	0.000641498	-0.00438337	0	14567.5
3805	23.4666	7.57709	0.0554453	1.70347e-06	-1.41394e-05	0.0186589	0.00325686	-0.000623434	0	3711.69
3806	17.6853	10.6677	0.0607886	1.00363e-05	-9.93379e-06	0.124974	0.00846569	-0.00743242	0	14234.8
3811	18.2473	4.80266	0.0745197	1.71115e-06	-3.91586e-06	-0.0431837	0.00356878	-0.00337766	0	2007.71
3813	20.1851	2.10079	0.0671732	1.19662e-07	-6.01314e-06	-0.0394736	0.00122314	-0.000701885	0	8483.14
3814	16.1031	5.75755	0.050112	-8.1817e-07	-3.77907e-07	0.0220525	0.0036515	-0.00576058	0	5206.26
3819	6.00443	8.53531	0.055619	2.18782e-06	-1.28682e-06	-0.124051	-0.00323628	-0.00610764	0	9253.74
3823	18.1341	8.32671	0.064284	6.1315e-06	-1.14901e-05	0.0577132	0.00692131	-0.00628362	0	2876.88
3826	26.6222	6.70004	0.0615483	-5.9494e-08	-8.03916e-06	-0.00965105	0.000399835	7.18833e-05	0	3705.05
3827	1.17982	13.9861	0.0547951	1.92402e-06	-2.35339e-06	0.0285591	-9.73768e-05	0.00191879	0	1337.15
3829	16.4567	15.0066	0.0697327	1.33669e-05	-4.39382e-06	0.262635	0.00161971	-0.0108594	0	653.689
3836	11.3671	3.4153	0.0615703	7.57939e-07	-1.63909e-06	0.0402807	-0.000100007	-0.00340657	0	3564.89
3839	9.93577	12.315	0.0725687	4.80892e-06	-2.45972e-05	0.00732954	-0.00325813	-0.0218574	0	9438.16
3841	16.1048	4.89847	0.0543975	1.88113e-06	-2.76771e-07	-0.05436	0.00353782	-0.00464327	0	8192.96
3843	17.17	7.35612	0.0583703	1.72995e-06	-5.19457e-06	0.0680908	0.00597427	-0.00637384	0	7485.57
3846	2.41321	14.466	0.0549221	7.78117e-06	1.49951e-07	-0.0438187	-0.000295137	0.00173768	0	415.997
3848	10.5384	3.40389	0.0707416	7.18723e-07	1.39673e-07	-0.0292292	-0.000303373	-0.00324	0	7333.63
3850	22.389	3.82428	0.0688243	1.7803e-06	-5.35545e-07	-0.0412685	0.00202476	-0.00104217	0	3830.74
3851	17.9719	11.6638	0.0630064	6.6214e-06	-8.41014e-06	0.161768	0.00782311	-0.00668109	3	12728.3
3852	9.33757	6.39746	0.0584003	-1.41892e-07	-4.62457e-07	0.0672252	-0.00167975	-0.0075408	0	875.194
3853	9.86123	8.30875	0.0617272	-1.15577e-07	-1.00555e-05	0.013011	-0.00149503	-0.0122574	0	5521.91
3855	23.0034	7.23982	0.0580163	2.64895e-06	-1.40684e-05	-0.00776469	0.00355489	-0.00095859	0	6622.47
3856	1.91521	1.10521	0.073815	1.66805e-08	1.47635e-07	0.0241231	-5.35808e-05	-0.000110211	0	2418.53
3859	20.3618	9.33378	0.0553028	1.16017e-05	-1.32574e-05	0.0422808	0.00649938	-0.00242243	0	11500.6
3862	26.8793	3.69173	0.0615808	-3.4493e-08	-4.22852e-06	-0.000610965	0.000113597	-0.000425659	0	1922.38
3863	18.0839	1.0871	0.0705584	7.16765e-08	-3.24962e-07	-0.0495267	0.000213373	-0.000127068	0	1896.83
3864	4.3873	3.18564	0.0695522	9.02742e-08	-1.41284e-06	-0.00105743	-0.000895893	-0.00152609	0	5686.36
3865	2.69588	5.98661	0.0698256	-8.6798e-07	-3.3775e-10	-0.00165147	-0.000875054	-0.00235552	0	5909.59
3869	5.83338	11.9762	0.0567482	1.34001e-06	-1.9457e-07	-0.216192	-0.00380191	-0.00599345	0	5365.01
3876	6.14056	8.468	0.0749112	2.10896e-06	-8.76724e-07	0.0195076	-0.00313498	-0.00633096	0	3917.76
3878	16.5156	3.74682	0.0514407	7.94385e-07	-5.70153e-06	-0.155722	0.00257205	-0.00274829	0	3996.04
3881	6.745	12.0839	0.0558099	2.531e-06	-4.55602e-06	-0.15486	-0.00445846	-0.00878067	0	10163.5
3882	21.3114	2.57031	0.0708149	2.36323e-08	-5.35444e-06	-0.0165006	0.00148449	-0.000989741	0	6216.95
3883	12.8973	13.0921	0.0739474	7.06106e-06	-2.94736e-05	-0.0282458	0.0049509	-0.0283218	0	15263.8
3884	13.6199	5.76277	0.0662946	2.96641e-07	-6.81481e-06	-0.0156245	0.00227545	-0.00721263	0	5693.41
3885	4.51314	11.9014	0.0595048	3.34698e-06	1.27512e-06	-0.0674928	-0.00291056	-0.00314126	0	5657.12
3886	1.15117	6.93671	0.0651427	1.60223e-08	9.8595e-07	-0.00537235	-0.000143446	-0.00202331	0	2622.65
3900	17.0414	3.03544	0.0612458	8.3588e-07	-4.12595e-06	-0.0221355	0.00191452	-0.00219265	0	9986.23
3903	13.42	8.59354	0.0743312	1.03106e-05	-2.49677e-05	0.0028494	0.00323545	-0.0128282	0	4765.08
3904	12.326	12.7975	0.0675058	7.83156e-06	-2.0775e-05	0.0551015	0.00340357	-0.0280977	0	18078
3905	13.9468	11.5996	0.0746858	3.52926e-06	-2.58123e-05	-0.0612486	0.00700547	-0.0199953	0	11190.9
3906	12.8471	9.34977	0.0592569	8.5044e-06	-2.57008e-05	0.0939385	0.00322774	-0.0158682	0	1538.3
3909	5.66878	12.4463	0.0671649	2.00326e-06	1.19524e-06	-0.0613951	-0.00357428	-0.00518096	0	9064.61
3912	16.4369	7.6753	0.0570961	6.03574e-06	-7.93065e-06	0.0136791	0.00604509	-0.00795243	0	4447.27
3913	25.4636	3.80166	0.062432	2.70621e-06	-7.71114e-06	0.0362337	0.000743182	-0.000626461	0	2784.08
3914	11.2502	14.5917	0.0733503	7.25496e-06	-1.9626e-05	-0.137219	0.000160953	-0.0364758	0	34680.1
3918	12.7744	15.663	0.0636365	1.38468e-06	-2.24638e-05	-0.0281587	0.00080805	-0.041083	0	38716.9
3919	16.2895	3.64549	0.0502387	1.39317e-08	-6.24027e-06	0.0653969	0.00244727	-0.00272573	0	3467.89
3921	5.29463	3.10955	0.0633075	5.85832e-08	-8.44659e-07	0.00724111	-0.0010231	-0.00164143	0	8205.5
3922	8.3672	11.783	0.0587764	4.37739e-06	-5.25973e-06	-0.0125301	-0.00457239	-0.0150324	0	12657.9
3927	3.4515	6.87568	0.0697388	-1.21666e-06	-4.86286e-07	-0.00635927	-0.00169583	-0.00279449	0	3839.66
3928	5.39327	3.17703	0.056328	4.03197e-08	-7.66301e-07	-0.00384169	-0.00108859	-0.00167984	0	8568.18
3934	22.7707	6.6409	0.056191	2.13951e-06	-1.21527e-05	0.00138204	0.00328127	-0.00107497	0	2825.39
3937	1.90984	13.8998	0.0676083	5.86569e-06	6.56222e-07	-0.0625325	-0.000450175	0.00154297	0	984.868
3940	16.0887	4.55441	0.0645726	8.2595e-07	-3.78592e-07	-0.0911168	0.00278818	-0.00411732	0	7304.85
3941	26.6066	2.46616	0.0550538	-2.3225e-07	-2.35734e-06	-0.0146128	9.55714e-05	-0.000366388	0	3139.5
3944	12.7119	4.09017	0.0591406	-5.62422e-08	-7.10234e-06	0.0364991	0.000726421	-0.00423486	0	690.767
3946	6.93044	6.7316	0.0695431	2.74324e-06	-2.13963e-06	-0.0322618	-0.00255985	-0.00598904	0	8074.06
3947	8.25341	10.1219	0.0733352	5.35301e-06	-4.49307e-06	-0.00710517	-0.00342734	-0.0127118	0	18493.9
3948	15.5914	8.18016	0.0683211	8.5277e-06	-7.9751e-06	-0.0460138	0.00599971	-0.0101292	0	11289.7
3949	17.6171	11.1127	0.0509874	8.70195e-06	-1.22472e-05	0.0716155	0.00854363	-0.00771056	0	1038.4
3951	6.27808	6.96153	0.0655391	4.32386e-06	-1.83042e-06	-0.0152104	-0.00262806	-0.00528892	0	10666.2
3954	14.437	12.2411	0.0623986	7.52714e-06	-2.75823e-05	-0.0525215	0.00830438	-0.0202694	0	12408.2
3955	10.8306	9.39044	0.0671943	6.96597e-06	-1.17025e-05	-0.0545841	-0.000379337	-0.0154237	0	11509
3959	20.8374	2.17191	0.0636947	2.72455e-07	-7.48448e-06	-0.0222281	0.00129483	-0.000706352	0	2687.08
3961	10.1291	3.81028	0.0601669	1.06147e-06	7.4829e-07	0.0408258	-0.000414364	-0.00372493	0	6243.46
3964	16.3952	4.39982	0.0693892	1.26621e-07	-2.21689e-06	0.0584121	0.00296211	-0.00355965	0	6032.32
3965	24.009	7.30846	0.0541737	1.24039e-07	-1.29911e-05	-0.0241073	0.00279585	-0.000340403	0	2480.33
3968	12.7584	13.0644	0.0678998	7.48786e-06	-2.71068e-05	0.00885603	0.00519804	-0.0293166	0	9177.43
3969	20.9874	7.95349	0.0679346	1.2724e-05	-1.93205e-05	-0.0384037	0.00533611	-0.00202942	0	1719.14
3971	22.8882	5.94453	0.0694973	-6.46291e-07	-7.1591e-06	-0.0425222	0.00296474	-0.00111518	0	5679.96
3972	15.7149	4.47252	0.0692248	2.11626e-06	-8.30518e-07	-0.000535329	0.00274768	-0.00431462	0	6936.52
3973	9.80017	15.3549	0.0671955	1.17225e-05	-3.68804e-05	-0.348138	-0.000999882	-0.0297393	0	11556.3
3977	11.7414	13.0669	0.0674645	1.11441e-05	-2.5257e-05	0.0447845	0.00207283	-0.0289967	0	27190.1
3978	26.9374	1.59601	0.0638	1.77356e-07	-2.52605e-07	-0.00936806	2.69274e-05	-0.00018349	0	2208.93
3983	16.9622	10.1	0.0718977	6.56047e-06	-2.11007e-05	0.0535577	0.00840205	-0.00910182	0	3375.92
3985	2.88863	3.5011	0.0501551	-6.01087e-07	-1.58002e-06	-0.0129313	-0.000594888	-0.00154238	0	3912.27
3986	26.1489	1.03448	0.0623929	2.39343e-07	-6.7824e-08	-0.0205531	2.19948e-05	-3.0247e-05	0	842.547
3994	18.083	11.9394	0.0575157	5.5583e-06	-5.7092e-06	-0.119189	0.00769264	-0.00621282	0	7342.44
3997	23.9419	4.84879	0.0602473	-1.32541e-06	-5.40587e-06	0.0144452	0.00182346	-0.000724168	0	2739.63
3998	11.2251	8.97812	0.0560994	7.20653e-06	-1.41293e-05	0.110729	-0.000466531	-0.0145442	0	11213.3
4000	6.58756	13.4854	0.0706538	4.19376e-06	-7.09325e-06	-0.183504	-0.00362476	-0.00744724	0	1656.83
4002	24.4352	6.74859	0.0501567	3.90616e-07	-1.42223e-05	0.08389	0.00213577	-0.000373679	0	5489.84
4007	14.3309	1.16391	0.0501607	3.53448e-07	-5.07057e-07	0.0728196	-1.20762e-05	-0.000172117	0	8004.06
4011	13.8817	8.77894	0.0742602	6.26026e-06	-2.43164e-05	-0.118533	0.0042544	-0.0134682	0	12034.8
4012	14.1908	3.43332	0.0570594	3.43875e-06	-2.92607e-06	-0.00402679	0.00125191	-0.00281089	0	8396.54
4015	16.0391	3.67486	0.0715494	-5.46629e-07	-3.1888e-06	0.00709659	0.00250555	-0.00311538	0	9241.95
4016	21.1773	5.99765	0.0701638	7.88071e-07	-9.39306e-06	0.00767228	0.00394195	-0.00211827	0	6164.27
4017	25.2683	7.35942	0.0584386	-1.65323e-06	-2.15418e-05	0.0194439	0.00155137	0.000272197	0	3954.09
4019	3.96775	1.74775	0.0589099	-4.91646e-07	1.77686e-07	0.000356491	-0.000299579	-0.0005001	0	2225.6
4020	1.20008	2.71372	0.0539244	-1.76119e-07	9.94727e-07	0.00418407	-7.07939e-05	-0.000922638	0	5489.7
4021	3.6369	8.05874	0.0543836	-4.86575e-08	2.36289e-06	-0.00952103	-0.00181313	-0.00304425	0	7758.11
4023	14.51	11.2974	0.0688551	8.58505e-06	-2.50905e-05	0.137426	0.00774934	-0.0180754	0	6411.37
4025	2.50023	7.60928	0.0724735	3.37843e-07	3.63277e-07	-0.00416	-0.00111643	-0.00248075	0	4460.45
4028	20.8259	4.10368	0.0584646	1.98645e-06	-5.25424e-06	-0.00390708	0.00279755	-0.00163065	0	1256.56
4035	12.3624	15.9053	0.0515807	0	-1.17705e-05	-0.0354254	0	-0.0432312	0	18663
4038	8.97601	3.30496	0.050107	-6.92041e-07	2.57001e-06	-0.0704847	-0.000694174	-0.00307126	0	4765.98
4040	14.9726	1.59004	0.0572039	-1.01135e-06	-1.93614e-06	0.0399047	0.000446701	-0.000595185	0	4893.88
4050	8.22436	13.068	0.0552444	3.70198e-06	-6.23507e-06	-0.196115	-0.00520285	-0.0157479	0	4358.67
4052	23.1769	9.73537	0.0507918	-3.42385e-08	-1.30866e-05	0.00990175	0.00367192	0.000730342	0	3141.96
4053	20.3334	3.81076	0.0629752	-1.97139e-08	-3.81961e-06	0.0180307	0.00287272	-0.00180675	0	4182.19
4056	12.311	4.64447	0.0693571	1.21406e-06	-6.5789e-06	-0.0460526	0.000414997	-0.00532726	0	5272.23
4059	13.3955	7.0939	0.0747271	7.88417e-07	-6.25949e-06	0.0937553	0.00249523	-0.00988724	0	9516.43
4060	23.0201	6.89387	0.0500955	2.41492e-06	-1.16803e-05	-0.0274539	0.00324456	-0.000994575	0	2755.71
4061	25.4855	6.16669	0.0742269	-1.05334e-07	-2.02233e-05	-0.000764903	0.00120326	-0.000291639	0	3214.58
4062	19.3889	3.86136	0.0593086	-1.01186e-07	-4.04431e-06	-0.0206523	0.00304494	-0.0021444	0	2995.47
4064	3.51753	8.1669	0.0720407	2.94337e-07	2.19542e-06	-0.0268398	-0.00182102	-0.00297318	0	3569.62
4065	17.2795	14.1941	0.0704772	-8.13583e-06	-1.10434e-05	0.159854	0.00500523	-0.00748956	0	2912.12
4067	22.1406	4.34194	0.0563027	1.88169e-06	3.29218e-07	-0.0206714	0.00257551	-0.00126929	0	6388.2
4070	1.81365	12.7751	0.0533691	3.74008e-06	4.4691e-06	-0.0624124	-0.000607357	0.000747125	0	1047.04
4072	12.486	15.8826	0.0741419	0	-1.50594e-05	-0.0379243	0	-0.0433051	0	14364.6
4076	15.281	14.2618	0.0517036	5.33284e-06	-2.23686e-05	0.377094	0.00541009	-0.0182475	0	8335.03
4077	13.2456	12.305	0.0504497	2.60578e-06	-2.74611e-05	0.247134	0.00535016	-0.0245672	0	17035.3
4078	5.99582	1.31994	0.0506772	4.73987e-07	7.23907e-08	0.0561283	-0.000197719	-0.000345749	0	5723.05
4079	16.7257	13.9921	0.0668978	-2.08712e-05	5.23866e-05	0.169604	0.00572839	-0.0100115	0	725.621
4084	1.63139	6.60991	0.0738072	-8.16058e-07	1.05417e-06	0.000189988	-0.00043968	-0.0020926	0	5309.43
4085	16.055	11.3251	0.0700904	9.43366e-06	-2.12102e-05	0.193806	0.00873908	-0.0124968	0	1363.25
4086	7.38368	13.0731	0.052518	1.95489e-06	-5.87875e-06	-0.169334	-0.0046335	-0.0112443	0	4829.51
4088	26.6769	4.71576	0.0598427	4.45454e-07	-6.27519e-06	-0.0215441	0.000194801	-0.000455118	0	5729.7
4095	6.36576	13.5002	0.0570551	3.71468e-06	-5.66633e-06	-0.115469	-0.00321466	-0.00653807	0	1821.81
4103	6.44201	2.77933	0.0605254	2.4391e-07	1.96967e-07	-0.0272997	-0.000935043	-0.0016188	0	6696.91
4106	2.88515	10.8627	0.0714545	4.2662e-06	-3.47551e-07	-0.0390524	-0.00187754	-0.00172628	0	1285.48
4113	8.33464	7.92606	0.067494	3.04617e-07	-6.05869e-06	-0.0443298	-0.00261819	-0.00944479	0	7765.64
4116	10.1765	4.08437	0.0693249	1.3369e-06	-2.84875e-07	-0.0196452	-0.000561569	-0.00409822	0	6604.05
4121	8.19788	3.79297	0.0724925	-1.34035e-08	8.15536e-07	0.0189793	-0.00105241	-0.00326766	0	7336.62
4124	14.3916	7.02427	0.0731361	5.21922e-06	-4.33162e-06	-0.0326998	0.00356279	-0.00902047	0	7574.94
4127	10.145	7.24326	0.0513406	3.53438e-08	-7.21061e-06	-0.0513761	-0.00103294	-0.00996881	0	9158.26
4133	15.9928	10.9321	0.0560281	1.01219e-05	-2.09772e-05	-0.0522418	0.00903737	-0.0124846	0	12621.2
4135	22.3186	5.48169	0.0521836	3.68152e-08	-7.6264e-06	-0.0222309	0.00304456	-0.00138095	0	6364.69
4138	12.6832	14.1913	0.0703192	1.22064e-05	-2.1948e-05	0.430413	0.00440282	-0.0336533	0	13927.3
4142	5.25372	7.51853	0.0634133	1.82358e-06	-1.92114e-06	-0.0844368	-0.00266669	-0.0046215	0	4104.46
4144	6.8523	11.193	0.0500694	3.28312e-06	-5.23225e-06	0.100845	-0.00467577	-0.00897489	0	3632.12
4145	18.3592	6.43253	0.0511729	2.82557e-06	-5.29383e-06	-0.0621466	0.00521683	-0.0045107	0	9088.09
4146	10.1504	15.2023	0.0508852	1.14458e-05	-3.56928e-05	-0.321614	-0.00172684	-0.0333592	0	29389.8
4147	5.12738	4.7559	0.0605799	-7.51184e-08	-1.91569e-06	-0.0320829	-0.00153211	-0.00293538	0	4111.08
4150	4.6786	10.9601	0.053728	3.51557e-06	2.41886e-06	-0.0214087	-0.00326265	-0.00402049	0	9740.92
4151	12.1207	5.00183	0.0577578	6.80221e-07	-5.52615e-06	-0.00223012	0.000735896	-0.00585372	0	3949.09
4152	11.4362	10.6506	0.0630387	3.70313e-06	-4.79076e-06	-0.0392362	0.000610332	-0.0197656	0	11918
4153	24.3947	6.03408	0.0582068	9.7799e-07	-1.41413e-05	0.0466994	0.00207511	-0.000578926	0	4093.82
4154	1.94906	2.16859	0.0610591	-3.44634e-07	1.02543e-06	0.0390285	-0.000173189	-0.000667761	0	2789.62
4156	15.0099	2.59681	0.0576053	-1.18637e-06	-5.84841e-07	-0.0823409	0.00108616	-0.00182213	0	8174.07
4160	23.2481	3.32744	0.0582288	-3.47862e-07	-6.2275e-06	-0.0120502	0.0015098	-0.000788296	0	3339.95
4163	21.2058	7.28597	0.0703645	5.20638e-06	-1.50114e-05	0.0205749	0.00454585	-0.0020593	0	2909.6
4164	14.3664	5.13514	0.0646434	1.42917e-06	-1.10805e-05	-0.0198905	0.00247296	-0.00580359	0	8409.64
4167	18.3062	8.84386	0.0696012	4.91472e-06	-1.04396e-05	0.00998625	0.00748389	-0.00587475	0	7375.07
4168	5.23493	8.25179	0.0527649	1.20756e-06	-1.52412e-06	-0.0115522	-0.00285018	-0.00496795	0	2429.37
4171	21.7896	9.25422	0.0710814	1.27988e-06	-1.66238e-05	0.0368921	0.00515029	-0.00112195	0	6568.48
4172	12.0791	14.013	0.0648587	9.91056e-06	-1.91944e-05	0.0417251	0.00251409	-0.0342809	0	32761.1
4173	12.3357	5.90797	0.0688274	2.18035e-06	-7.74958e-06	-0.0914056	0.000906664	-0.00798235	0	3420.64
4176	5.19642	15.4252	0.0654906	1.23947e-05	-6.99509e-07	-0.102175	0.000421213	-0.00157098	0	715.643
4177	2.40242	6.48406	0.0505321	-1.57984e-06	2.22377e-07	0.0190692	-0.000772071	-0.0022848	0	4313.47
4179	10.0129	14.7325	0.0589128	9.67271e-06	-3.31685e-05	-0.42521	-0.00198311	-0.0299573	0	17322.2
4184	21.1618	4.55059	0.0635042	1.24545e-06	-1.92035e-06	-0.0310513	0.00304651	-0.00172299	0	2767.32
4188	12.3894	6.85895	0.0659968	2.67792e-06	-1.12931e-05	0.0141826	0.00177148	-0.0093451	0	7643.99
4191	19.4814	9.38057	0.0720973	7.14838e-06	-1.492e-05	-0.0604434	0.00742069	-0.00403659	0	2111.21
4196	9.61769	5.61208	0.0715289	-9.25551e-07	-6.34753e-07	0.0452351	-0.00108355	-0.00665808	0	7635.84
4200	18.7836	8.85347	0.0572689	7.45641e-06	-1.41548e-05	-0.0382524	0.00708004	-0.00504591	0	5377.22
4203	19.2119	1.42304	0.0549855	-8.28051e-07	-4.06195e-06	-0.00565803	0.000544448	-0.000297672	0	2444.83
4206	26.0765	1.9755	0.0630495	-8.5444e-07	-2.20332e-06	-0.00609729	0.000165759	-0.000208243	0	1682.95
4210	3.65947	13.2112	0.0663178	3.16859e-06	1.34665e-06	-0.046247	-0.00155931	-0.00056386	0	1978.32
4214	7.99175	11.2641	0.0710004	4.72923e-06	-6.19175e-06	-0.0705193	-0.00432602	-0.0131305	0	2736.3
4216	2.7622	14.3313	0.0608545	9.0138e-06	2.84646e-06	-0.0450278	-0.000504808	0.00132156	0	932.206
4220	22.7835	3.58697	0.0575848	1.28703e-06	-2.78712e-06	0.00114794	0.00181373	-0.000965741	0	3469.24
4225	8.73062	13.331	0.0629602	7.75719e-06	-1.37715e-05	-0.141577	-0.00451792	-0.0186622	0	10114.7
4226	9.70481	10.3842	0.0675882	7.67552e-06	-1.29403e-05	-0.144997	-0.00256111	-0.0163414	0	12857.6
4233	11.5402	13.6095	0.06364	1.1071e-05	-2.85728e-05	0.324972	0.000695516	-0.0326267	0	7190.8
4235	1.47881	9.638	0.0577111	5.81e-07	5.42777e-07	-0.046905	-0.000367952	-0.00154762	0	4327.41
4237	15.8814	4.26613	0.0736613	9.28466e-07	-5.49113e-07	-0.0444695	0.00266619	-0.00411725	0	2660.3
4240	26.0749	5.02075	0.059117	9.57523e-07	-1.1982e-05	-0.00297951	0.000617859	-0.000461676	0	3915.73
4241	6.25831	5.5033	0.0618566	2.47103e-06	-1.61009e-06	0.017175	-0.00201199	-0.00403065	0	7324.14
4243	19.033	2.44555	0.0517933	1.98047e-07	-4.27479e-06	-0.0337554	0.00145588	-0.0013437	0	3521.93
4246	9.7091	10.7453	0.0613645	7.27251e-06	-1.42841e-05	-0.091485	-0.00227193	-0.0175429	0	17516.3
4247	24.57	8.6707	0.0590965	1.25553e-06	-2.0207e-05	0.0556149	0.00232368	0.000550108	0	6877.14
4249	8.73488	8.49982	0.0699526	2.17167e-06	-9.02571e-06	0.00261205	-0.00315504	-0.0107002	0	7626.78
4251	22.7157	1.99182	0.0624149	2.76346e-06	-3.51698e-06	-0.00975698	0.000881762	-0.000402288	0	4281.03
4252	9.67381	1.31813	0.0661605	-2.13221e-07	9.25929e-07	0.0296628	-6.6853e-05	-0.00035759	0	5154.93
4257	9.01887	4.65722	0.0646737	8.77591e-07	2.4049e-07	-0.014524	-0.00116828	-0.00482339	0	10937
4258	19.9497	11.0188	0.0694747	8.40383e-07	-1.02085e-05	0.0196463	0.00739013	-0.00240211	0	3595.32
4259	5.2719	14.1045	0.0595105	4.62727e-06	3.79215e-07	-0.132586	-0.00174878	-0.00282115	0	1897.38
4260	8.99943	8.00217	0.0715048	5.51398e-07	-6.14258e-06	-0.00430523	-0.00216032	-0.0102835	0	8952.8
4267	20.4507	9.01776	0.0553694	1.14538e-05	-1.70574e-05	-0.0110636	0.00626327	-0.00226107	0	1470.78
4269	5.08983	6.34987	0.0733256	1.07861e-06	-3.18775e-06	0.00160276	-0.00220175	-0.00393095	0	6946.8
4270	3.96794	2.52953	0.0517724	-3.88925e-07	-1.88834e-07	0.020173	-0.000682653	-0.00101454	0	5102.47
4271	20.2303	3.16036	0.0746728	-5.35301e-08	-4.03496e-06	0.0103098	0.00219335	-0.00135177	0	4275.45
4272	6.83351	10.9875	0.0578227	2.78522e-06	-4.80765e-06	-0.101628	-0.00407859	-0.00893846	0	1846.12
4273	3.76282	12.1823	0.0712447	2.3206e-06	2.38158e-07	-0.0853951	-0.00208187	-0.00155013	0	3428.36
4274	21.6439	2.74951	0.0556981	-2.73334e-07	-2.67233e-06	-0.0490315	0.00160731	-0.000989538	0	9165.23
4276	19.7567	9.43211	0.0721289	8.63049e-06	-9.47999e-06	0.0227912	0.00710417	-0.00346678	0	4757.69
4278	15.1972	8.85503	0.0582436	1.07904e-05	-1.08896e-05	-0.182405	0.00638582	-0.0118047	0	9908.2
4280	3.72493	7.22745	0.0592542	-1.01705e-06	8.88688e-08	-0.0225301	-0.00174799	-0.00288373	0	1342.83
4281	8.28062	8.64431	0.0587717	1.42352e-06	-1.04897e-05	0.0261385	-0.00327323	-0.010449	0	10851.2
4286	8.63477	1.33539	0.0726611	-5.39519e-08	8.47829e-08	0.085458	-1.16039e-05	-0.000290353	0	6397.43
4288	15.6138	3.28111	0.0562143	-1.93744e-07	-3.26076e-06	0.044629	0.00192754	-0.00259807	0	7001.56
4290	26.2514	9.27525	0.0594695	-6.33762e-07	-2.01516e-05	0.0622105	0.000697802	0.00179075	0	1919.5
4291	13.5437	14.8533	0.0610514	5.22322e-06	-2.5466e-05	0.472824	0.00396222	-0.0313579	0	5057.91
4293	8.69654	10.8361	0.0634549	7.65952e-06	-9.15592e-06	-0.040611	-0.00373105	-0.0146227	0	12671
4294	21.075	8.50165	0.0744424	1.5512e-05	-2.18432e-05	0.0350015	0.00564477	-0.00186105	0	917.233
4298	24.0707	2.58775	0.0728639	1.04518e-06	-7.19034e-06	0.00759177	0.000910255	-0.000483032	0	2494.82
4299	7.46334	1.34283	0.0711488	2.03664e-07	2.49361e-07	-0.00538843	-0.000267151	-0.000480314	0	8731.24
4301	18.2884	4.23077	0.0530268	5.11814e-07	-2.82965e-06	0.0192234	0.0033045	-0.00286722	0	2015.63
4302	4.4465	12.9975	0.0507384	3.77396e-06	1.13004e-06	-0.100113	-0.00229401	-0.00211796	0	588.916
4303	19.1658	11.3191	0.0545568	5.26167e-06	-3.53349e-06	0.00998227	0.00773125	-0.00396917	0	5760.86
4309	11.6819	11.0586	0.0621761	3.79174e-06	-1.01417e-05	0.0643408	0.00126661	-0.0214553	0	15807.1
4310	10.055	15.2655	0.0596968	1.12012e-05	-3.81894e-05	-0.395049	-0.00118659	-0.0322289	0	29648
4311	8.78955	6.85723	0.0590064	7.15569e-07	-1.11998e-06	-0.00860882	-0.00200681	-0.00836006	0	1520.21
4312	5.34172	13.4406	0.0684068	2.0051e-06	6.11709e-08	-0.144975	-0.00253293	-0.00370542	0	4673.94
4313	11.8447	7.45047	0.0544584	2.72484e-06	-1.63752e-05	0.176835	0.000532397	-0.0109845	0	11235
4314	6.91335	7.34584	0.0562071	3.00025e-06	-1.65177e-06	-0.0223328	-0.0026883	-0.00668261	0	8696.99
4315	22.1816	9.35851	0.0516917	1.08532e-06	-1.77743e-05	0.000541822	0.00480811	-0.000588631	0	8997.48
4319	16.4142	1.88483	0.0559102	1.3651e-06	-2.07254e-06	-0.0681264	0.000730263	-0.000968245	0	7226.91
4324	3.71522	10.0654	0.0649097	3.67984e-06	1.53745e-06	0.0418778	-0.00238469	-0.00295332	0	2819.79
4325	19.8579	4.02973	0.0728485	-1.87623e-07	-4.00455e-06	-0.022791	0.00311477	-0.00206696	0	3443.91
4328	23.4094	3.89836	0.0672421	1.4234e-06	-1.97573e-06	-0.0327443	0.00172278	-0.000894403	0	6636.18
4331	14.8569	11.4231	0.0745706	1.0479e-05	-2.40311e-05	0.104236	0.00813177	-0.0172177	0	8824.22
4333	3.82877	11.047	0.0512912	4.66781e-06	-3.09814e-07	-0.0825731	-0.0024843	-0.00249035	0	6046.97
4337	21.2611	1.18719	0.0737909	1.00402e-06	-2.09033e-06	-0.0361043	0.000217398	-7.79453e-05	0	4386.76
4339	16.0122	12.6637	0.0536922	1.00236e-05	-1.32287e-05	0.0455211	0.00819453	-0.0135759	0	3043.22
4340	13.1757	12.2165	0.0621619	1.63851e-06	-2.74771e-05	0.194259	0.00548311	-0.024358	0	5199.68
4341	3.91658	12.9396	0.0657493	1.38198e-06	4.76331e-07	-0.069889	-0.00192822	-0.00120543	0	983.659
4343	6.67212	13.375	0.0684204	3.03755e-06	-7.36588e-06	-0.156579	-0.0037993	-0.0076939	0	10277.9
4344	11.753	10.645	0.0631256	3.26543e-06	-8.16267e-06	-0.191737	0.00132508	-0.0200413	0	19071.4
4349	17.1213	2.941	0.062735	1.48794e-07	-3.87662e-06	0.0123827	0.00185635	-0.00209637	0	9151.43
4350	17.361	1.60301	0.0724718	-1.18131e-07	-1.59104e-06	-0.0788066	0.000661445	-0.000544516	0	7723.83
4353	10.4632	8.94981	0.0561513	3.19044e-06	-9.12936e-06	-0.0736935	-0.000957383	-0.0141281	0	5088.21
4355	24.446	3.30419	0.0509401	2.40457e-06	-6.32921e-06	-0.0276196	0.000999866	-0.00059208	0	2530.23
4356	17.2001	11.4483	0.0736912	8.90206e-06	-1.67916e-05	0.157378	0.00840067	-0.00883593	3	15723.3
4360	4.82171	13.1665	0.0611385	2.39017e-06	1.67751e-06	-0.0880075	-0.00244161	-0.00276606	0	2976.09
4365	6.08799	1.26001	0.0593025	3.73865e-07	1.52549e-08	0.0448977	-0.000136879	-0.000221917	0	7099.61
4367	5.50281	14.2899	0.0650111	5.53521e-06	-8.437e-07	-0.133959	-0.00148782	-0.0033158	0	2268.37
4369	11.4054	10.2884	0.0740622	1.76606e-06	-4.87958e-06	-0.0298542	0.00055203	-0.0184359	0	21397.1
4371	11.7634	2.99522	0.0563523	3.32596e-07	-1.51172e-06	0.029544	0.000113288	-0.00259855	0	4545.68
4374	6.26805	13.6801	0.053883	2.95751e-06	-4.85798e-06	-0.0784869	-0.00292564	-0.00623378	0	3930.69
4382	11.266	10.2381	0.0740401	6.99682e-07	-3.8146e-06	-0.0963149	0.000348343	-0.0181226	0	4895.87
4385	24.8279	9.29011	0.0609203	1.16928e-06	-2.05284e-05	-0.0161723	0.00203832	0.00106795	0	4033.81
4388	8.20224	10.384	0.0626391	6.81465e-06	-3.19794e-06	-0.0316052	-0.00350288	-0.0129645	0	6723.51
4391	10.7825	9.17266	0.054094	6.35243e-06	-1.10565e-05	-0.0216081	-0.000919639	-0.0144132	0	7329.99
4396	7.21424	3.13395	0.0660756	-8.72033e-08	-3.83191e-07	-0.0245982	-0.00101762	-0.00219846	0	10475
4398	14.4256	15.1758	0.0562779	3.75088e-06	-2.3609e-05	0.349694	0.00309362	-0.0242101	0	27460.8
4402	18.8834	3.00838	0.0715026	8.65821e-09	-1.85523e-06	-0.0229942	0.00206687	-0.00169646	0	7543.56
4403	13.7129	4.73737	0.0697905	2.68371e-06	-9.47649e-06	-0.0821591	0.00184839	-0.00493372	0	7101.24
4406	4.46859	5.36416	0.0508136	-4.35064e-07	-2.36196e-06	-0.0117804	-0.00164139	-0.00291198	0	3480.57
4410	20.2153	8.29359	0.0634053	1.69385e-05	-1.42782e-05	-0.0208829	0.00622883	-0.00287007	0	5279.67
4412	14.0918	1.12389	0.0585071	1.39563e-07	-3.56763e-07	-0.00921545	3.72527e-05	-0.000228952	0	5527.38
4413	18.5209	5.38357	0.0657757	3.68636e-06	-6.57791e-06	0.0250109	0.0043162	-0.00344203	0	4606.29
4416	2.63425	7.58905	0.0632761	2.97987e-07	2.75677e-07	-0.00679511	-0.0011947	-0.00253641	0	6930.9
4418	21.0047	3.75029	0.060574	-4.58057e-07	-2.54768e-07	-0.0107271	0.00244974	-0.00145125	0	6579.5
4423	6.7105	5.0104	0.0606139	1.24782e-06	-1.26733e-06	-0.0806817	-0.00188669	-0.00408605	0	8001
4427	2.02211	8.17142	0.0528163	2.66163e-07	2.74029e-06	-0.00522064	-0.000877718	-0.0021441	0	2818.47
4428	7.91392	9.50013	0.0574446	3.5652e-06	-8.40049e-06	-0.0890656	-0.00368651	-0.0106121	0	7614.16
4430	8.33541	6.20256	0.067764	4.03848e-07	-2.32224e-06	-0.0973403	-0.00198164	-0.00665583	0	1154.51
4432	15.7455	12.7331	0.0631021	7.65311e-06	-1.9329e-05	0.248053	0.00792637	-0.0154194	0	3195.96
4435	24.6101	7.66055	0.0518293	-8.19938e-07	-1.77635e-05	0.0274205	0.00236074	8.20663e-05	0	2526.62
4436	23.2734	9.22314	0.0541707	2.85468e-06	-1.21217e-05	-0.0154378	0.00367347	0.000191769	0	4787.58
4437	19.9324	2.14898	0.0738374	1.96943e-07	-5.50824e-06	-0.0271576	0.00133544	-0.000741389	0	4761.08
4439	25.7189	5.60803	0.0553535	6.03367e-07	-1.74227e-05	0.0411064	0.000845187	-0.000376894	0	5014.08
4440	9.74539	5.82513	0.0548685	-7.24455e-07	-9.08516e-07	-0.0539906	-0.00127265	-0.00675244	0	5712.68
4445	16.871	14.6503	0.0677883	5.13652e-06	-2.7276e-07	0.25255	0.00332591	-0.00899625	0	388.284
4446	24.4044	8.95189	0.0747783	2.6333e-06	-1.68055e-05	0.0923768	0.00232533	0.000744695	0	3335.97
4448	10.4925	12.6244	0.0711586	1.00643e-05	-2.24288e-05	-0.0468843	-0.00249222	-0.0257752	0	13859.6
4449	9.17677	15.3225	0.0612435	9.9527e-06	-2.92158e-05	-0.339477	-0.000379932	-0.0220803	0	18673.3
4451	23.3278	2.72156	0.0506442	-5.44245e-07	-3.63405e-06	0.0209416	0.00111656	-0.000611694	0	4159.26
4452	18.2318	9.79604	0.0512778	4.84343e-06	-1.0408e-05	0.188506	0.00829727	-0.00612579	0	12906.7
4453	16.4308	4.14303	0.0717411	-9.73737e-07	-4.71518e-06	-0.0116901	0.00297597	-0.00339195	0	4007.55
4454	16.6486	9.99779	0.0725207	7.71346e-06	-1.95103e-05	0.107425	0.00831474	-0.010087	0	8531.72
4456	25.1844	9.80029	0.0644321	4.49964e-06	-2.59403e-05	-0.00345819	0.00146291	0.00162708	0	3576.83
4462	6.10239	10.2338	0.0578395	2.22119e-06	-4.36456e-06	-0.0463736	-0.00380527	-0.00689981	0	2764.96
4464	6.64187	13.7118	0.0673111	2.59687e-06	-8.4446e-06	-0.207616	-0.0034449	-0.00736082	0	1163.89
4470	5.73137	14.1816	0.0670224	3.9344e-06	-1.72243e-06	-0.136752	-0.0018183	-0.00398717	0	853.103
4473	22.6252	3.98008	0.0502189	8.63957e-07	7.48042e-07	-0.0148756	0.00209453	-0.00105887	0	3737.91
4475	12.2604	2.72017	0.0582695	-3.31313e-07	-1.48798e-06	-0.0530637	0.000344783	-0.00223174	0	10658.1
4481	7.36227	14.8531	0.0565475	1.22469e-05	-1.03749e-05	-0.177619	-0.00126353	-0.00924965	0	2855.41
4485	9.4361	3.05037	0.070215	-5.91804e-07	2.41077e-06	-0.103021	-0.000454111	-0.00286063	0	14915.7
4486	21.2873	9.75045	0.0588734	1.87405e-06	-1.53578e-05	0.0540771	0.00582656	-0.00136224	0	8472.4
4488	18.0439	5.00265	0.0727063	4.98388e-06	-6.20856e-06	-0.017206	0.00384395	-0.00359911	0	5934.84
4491	16.3836	5.92451	0.0544378	4.56999e-06	1.57254e-06	-0.0702526	0.00418325	-0.00561923	0	6929.91
4495	9.75541	9.81897	0.053568	5.29894e-06	-1.38396e-05	-0.0925039	-0.00200797	-0.0155603	0	11232.8
4497	8.31099	1.21147	0.0675832	-1.15124e-07	5.51953e-08	0.0485314	-4.17608e-05	-0.000317072	0	3892.41
4502	8.21757	15.664	0.0594097	1.27841e-05	-1.06122e-05	-0.351741	0.00232593	-0.013347	0	1705.11
4504	10.9158	10.849	0.0733779	3.07674e-06	-5.86249e-06	0.0675695	-0.00021232	-0.019936	0	14720.8
4506	13.4808	10.0947	0.0539402	3.13586e-06	-2.23709e-05	0.104066	0.00542431	-0.0171672	0	15934.1
4510	9.33347	1.35112	0.0568605	2.80684e-09	9.08373e-07	0.0160291	1.15541e-05	-0.000594707	0	6416.44
4511	5.57361	9.51811	0.0575268	1.41192e-06	-8.73366e-07	-0.044395	-0.00318843	-0.00568191	0	6340.67
4512	18.1287	2.04977	0.067381	-8.00276e-07	-5.92205e-06	-0.0300506	0.00129745	-0.000970723	0	5734.32
4514	1.03994	9.24337	0.072348	-2.05589e-07	1.2133e-06	-0.00620399	-6.23379e-05	-0.00147832	0	1752.85
4516	21.1812	9.5211	0.0598191	2.62824e-06	-1.58642e-05	-0.00925874	0.00582081	-0.0014602	0	3699.86
4517	16.9382	11.0295	0.0737693	7.29449e-06	-1.99543e-05	0.112319	0.00925252	-0.00971933	0	4902.03
4521	8.04737	8.08307	0.0567385	6.57317e-07	-6.72907e-06	-0.00358322	-0.00293022	-0.00894579	0	4990.42
4522	1.06845	7.31247	0.051551	6.23329e-09	1.14408e-06	-0.00295706	-7.48434e-05	-0.00199003	0	2331.02
4524	23.0078	4.18124	0.0692819	8.1411e-07	-3.61269e-07	-0.0398599	0.00199855	-0.00100328	0	3901.24
4525	25.9665	1.16327	0.0659435	-1.63163e-07	-3.4469e-07	-0.00710078	5.40145e-05	-3.77288e-05	0	2212.47
4526	8.10537	4.70978	0.0696796	9.17638e-07	-1.90075e-07	-0.0573313	-0.00147045	-0.0046238	0	8055.61
4527	19.2013	7.1808	0.0738252	6.02661e-06	-9.15173e-06	0.0259121	0.00584246	-0.00388605	0	5150.09
4528	19.3237	7.23101	0.0585512	6.18167e-06	-1.03893e-05	0.0679532	0.00581351	-0.00375299	0	5884.09
4529	1.6133	9.48607	0.0577385	-3.52194e-07	2.94107e-06	-0.0581289	-0.000359374	-0.00156644	0	2085.97
4534	2.44852	13.2979	0.0504644	7.35122e-06	3.10095e-06	-0.0127004	-0.00080351	0.000872616	0	2259.28
4535	2.26423	9.62468	0.0558618	1.14632e-06	1.42854e-06	-0.00618237	-0.000944761	-0.001893	0	4654.81
4540	24.6663	7.99643	0.0533382	3.5679e-07	-1.90379e-05	-0.0176144	0.00226686	0.000332117	0	6707.03
4542	19.5512	12.1229	0.0579642	5.86505e-06	-2.98077e-06	0.111558	0.00682014	-0.00303834	0	2705.31
4544	3.96785	12.7116	0.0678627	1.93985e-06	4.98293e-07	-0.0487077	-0.00211324	-0.0015071	0	850.573
4546	24.0459	3.06773	0.0567297	4.12743e-08	-6.92138e-06	0.0133298	0.00112409	-0.000658986	0	6969.25
4550	11.6229	2.76354	0.0701909	-2.17481e-08	-6.59138e-07	-0.0271447	0.000243509	-0.00236381	0	3595.53
4551	3.50719	4.33702	0.0645881	-3.84926e-07	-2.39344e-06	0.0109831	-0.00100213	-0.00196191	0	4716.26
4552	5.11565	4.37057	0.070226	-8.83545e-08	-1.88219e-06	-0.0748109	-0.00145095	-0.00260908	0	12202.1
4553	3.77207	6.1706	0.0702231	-5.36884e-07	-1.43942e-06	-0.027227	-0.00158026	-0.00277173	0	5082.14
4554	9.43112	5.13277	0.0714171	9.65306e-07	-3.41126e-07	0.00342741	-0.00124714	-0.00575192	0	4709.82
4556	13.1595	3.77365	0.0549857	-1.61356e-07	-6.15135e-06	-0.0544551	0.000899721	-0.00351441	0	10888.2
4557	8.34482	11.6674	0.059124	4.20702e-06	-5.11485e-06	0.0557188	-0.00446949	-0.0149015	0	11912.2
4560	11.7037	15.6949	0.0747677	7.2619e-07	-1.15833e-05	0.0187351	-4.67003e-06	-0.0444086	0	17533.6
4562	13.3026	5.5265	0.0711018	1.36959e-06	-5.47729e-06	-0.182026	0.00158794	-0.00688132	0	10650.6
4564	26.8975	2.62208	0.0548887	-1.07773e-07	-2.11983e-06	-0.0168944	3.25246e-05	-0.00035578	0	1761.47
4565	8.47969	3.68669	0.0649183	-1.38004e-07	1.45261e-06	-0.0101351	-0.00074206	-0.00344319	0	15598.8
4566	14.868	12.9046	0.0613772	7.6459e-06	-2.34091e-05	0.28726	0.00752624	-0.0188543	0	12986.7
4568	6.26247	15.6048	0.0739092	1.8521e-05	-5.03101e-07	-0.148359	0.00097959	-0.00404908	0	689.569
4569	4.77242	11.022	0.0588369	3.199e-06	2.40125e-06	-0.0394769	-0.00333037	-0.00413002	0	7224.67
4572	9.83916	12.2073	0.0723756	4.88936e-06	-2.37158e-05	-0.0544981	-0.00338814	-0.0215323	0	17372.1
4573	13.7119	2.71129	0.0563393	-1.71538e-06	-4.16792e-07	0.0277622	0.000764801	-0.00189595	0	2690.52
4574	8.07506	6.44116	0.0611989	2.10421e-06	-3.95065e-06	-0.0542897	-0.00215331	-0.00695683	0	6195.8
4579	19.3667	6.17472	0.0592634	4.54024e-06	-1.15599e-05	0.0563603	0.00476475	-0.00332848	0	4984.78
4581	6.9236	4.26941	0.069379	-7.46536e-07	-1.70208e-06	0.0305794	-0.00149034	-0.00330468	0	4067.31
4589	15.355	6.30886	0.0699281	3.88334e-07	-4.88485e-06	-0.00681358	0.00394742	-0.00694736	0	10971.6
4593	12.8422	12.3573	0.0665716	2.41308e-06	-2.61914e-05	0.0872296	0.00477379	-0.0251462	0	17520.1
4595	19.2908	4.57319	0.067949	-1.78889e-07	-5.67264e-06	-0.0117639	0.00354273	-0.00250252	0	3835.18
4596	4.27121	14.2039	0.0713695	3.28341e-06	2.19224e-06	-0.115142	-0.0011341	-0.000656759	0	2016.98
4597	14.396	6.58635	0.0720393	5.1076e-06	-5.52085e-06	-0.0667067	0.0035561	-0.00834605	0	5273.59
4599	25.8353	3.44395	0.0590291	6.92664e-07	-3.72667e-06	0.0164442	0.000472697	-0.000518159	0	4251.46
4600	17.445	10.2726	0.0626978	5.91509e-06	-1.33542e-05	0.0934607	0.00847784	-0.00805721	0	1394.86
4601	12.9005	8.69742	0.0550122	1.31977e-05	-2.82783e-05	-0.0197915	0.00246605	-0.0136839	0	2480.57
4603	23.2436	3.19465	0.074678	-9.85192e-08	-6.24508e-06	-0.0186824	0.00145749	-0.000764008	0	5201.31
4604	14.737	5.85142	0.0633313	4.20453e-06	-4.97352e-06	-0.00585111	0.00315377	-0.00653823	0	10534.6
4605	7.98359	2.99098	0.0612144	2.49046e-08	1.42089e-06	0.0250809	-0.000887109	-0.00226228	0	12452.2
4607	24.2792	1.91303	0.0651711	-1.94332e-07	-3.48743e-06	-0.00777186	0.000472012	-0.000277775	0	2854.17
4608	24.5062	4.8344	0.0724422	-1.17746e-06	-1.56275e-05	-0.0128199	0.00149636	-0.000710887	0	3040.42
4609	19.7323	3.45199	0.0515852	1.80998e-07	-2.74843e-06	0.0013498	0.00258018	-0.00163633	0	8480.33
4610	18.2539	7.38884	0.0739447	4.42922e-06	-5.14531e-06	0.0775688	0.00597945	-0.00488861	0	5042.22
4613	5.88036	6.51389	0.0518355	2.531e-06	-2.94842e-06	0.0246258	-0.00247812	-0.00478467	0	9397.42
4614	12.7791	8.38996	0.0534248	1.09981e-05	-2.18865e-05	0.141206	0.00223151	-0.0128758	0	16917.9
4616	21.4065	9.72747	0.0628192	1.69962e-06	-1.55322e-05	0.0743265	0.00573099	-0.00117013	0	8446.7
4619	5.1764	9.31172	0.0548327	5.9474e-07	4.25286e-07	-0.0165403	-0.00302806	-0.00517159	0	7288.85
4621	4.75103	13.9052	0.0508774	2.72808e-06	2.2862e-06	-0.0658966	-0.00172816	-0.00181155	0	1772.17
4622	20.5188	7.78266	0.0696597	1.18002e-05	-1.87624e-05	0.00920728	0.00566758	-0.00246933	0	9365.72
4624	4.65374	4.21391	0.067572	8.7334e-08	-2.4223e-06	-0.0130099	-0.00127839	-0.00216329	0	8364.75
4625	13.1767	7.11445	0.060168	4.46331e-07	-8.26095e-06	0.116292	0.00252328	-0.00998846	0	11123.3
4627	25.3373	6.46698	0.0521484	-7.44934e-07	-2.06607e-05	0.0375306	0.00128714	-0.000129677	0	1289.6
4628	3.62	15.5253	0.0602974	1.00405e-05	8.12527e-07	-0.0718141	0.000533251	0.0010924	0	555.895
4629	1.42185	6.01373	0.0698451	-5.17557e-07	1.56214e-06	-0.010905	-0.000278429	-0.00201282	0	5621
4630	10.3328	4.23292	0.0574941	2.1448e-06	-1.13786e-06	0.0506279	-0.000332089	-0.00423412	0	9345.36
4632	16.8638	10.325	0.0721576	6.423e-06	-2.3063e-05	0.144296	0.00853565	-0.00948301	0	12290.5
4633	9.36451	4.53849	0.06079	1.49993e-06	3.46099e-07	0.138407	-0.000781777	-0.00466223	0	4703.38
4635	9.24566	6.2133	0.070615	-2.0054e-07	-5.8194e-07	0.053538	-0.0014998	-0.0073299	0	12217.6
4637	16.8799	3.37563	0.0682917	1.66025e-06	-4.54569e-06	0.0755788	0.00217651	-0.00248598	0	8571.92
4638	14.5958	1.01871	0.0645665	-1.11011e-07	2.57248e-07	-0.0265135	1.83363e-05	-4.45285e-05	0	1419.19
4640	10.9859	4.92784	0.0536289	2.89852e-06	-2.30098e-06	-0.0593699	-9.74177e-05	-0.00563894	0	1571.53
4641	9.93377	4.49511	0.0742159	2.87974e-06	-9.17202e-07	0.00303991	-0.000382159	-0.00471042	0	4350.84
4642	11.5193	15.9042	0.0511037	0	-1.34495e-05	-0.00683164	0	-0.0446857	0	17514.4
4645	19.6984	4.38091	0.0640842	-2.75637e-07	-5.07485e-06	-0.0242583	0.00323844	-0.00218009	0	3480.14
4647	25.884	9.93793	0.0643777	-1.06497e-06	-1.94093e-05	0.0303887	0.000710324	0.00228969	0	4500.71
4648	6.43464	2.5431	0.0537913	3.3057e-07	3.82855e-07	-0.00971746	-0.000775741	-0.00145311	0	4264.96
4649	10.3554	5.1164	0.068831	-1.5583e-07	-1.37453e-06	-0.0493234	-0.000745117	-0.00611216	0	9370.57
4651	11.4808	14.6056	0.0655006	6.45378e-06	-1.69174e-05	-0.436397	0.000413226	-0.0363609	0	7221.46
4652	15.4166	13.1034	0.0700608	4.90868e-06	-2.11163e-05	-0.00973512	0.00768869	-0.0167957	0	7047.94
4655	21.1294	3.29198	0.0616081	-1.69734e-06	-3.35958e-06	0.00303337	0.00212521	-0.00130241	0	3320.33
4656	16.5777	1.24268	0.0565958	1.49082e-07	-1.22784e-06	-0.022208	0.000373747	-0.000350323	0	3999.69
4661	20.4407	2.40961	0.0548344	2.03703e-07	-6.52881e-06	-0.00662448	0.00147675	-0.000713133	0	6075.39
4665	13.7922	3.98892	0.0623088	1.85684e-06	-6.0973e-06	-0.0583049	0.00146801	-0.00374966	0	7485.56
4668	2.34087	13.1102	0.0515645	6.08867e-06	3.70238e-06	-0.0437953	-0.000814196	0.000785735	0	977.388
4673	15.9824	13.9603	0.0616465	1.9467e-05	-1.37658e-05	0.283174	0.00592864	-0.0135999	0	8429.62
4674	4.23216	15.5477	0.0616209	9.91823e-06	1.13316e-06	-0.0886094	0.000597355	0.000246105	0	639.054
4677	10.6252	11.7717	0.0608171	7.67436e-06	-1.51433e-05	-0.0546161	-0.0013213	-0.0228537	0	16637.6
4679	19.0143	1.52831	0.0549012	-3.96885e-07	-4.07829e-06	-0.0341425	0.000636362	-0.000308706	0	3428.89
4680	6.22599	2.31772	0.0706549	6.35678e-07	4.1694e-07	0.0235245	-0.00068317	-0.00118415	0	3374.37
4681	9.23309	10.3733	0.0601303	7.72621e-06	-1.39065e-05	-0.150593	-0.00306909	-0.015009	0	9818.39
[truncated: 20,517 more rows]
