# Supplementary material for: Study on stability analysis of soil nail reinforced slopes under loading based on the discrete element method
Source: PLoS One. 2026 May 26;21(5):e0350163. doi: 10.1371/journal.pone.0350163 (PMC13210361; doi:10.1371/journal.pone.0350163)
Supplement: S1 File — (ZIP) [file pone.0350163.s001.zip › DATA in PFC/4_14_5000__contacts.txt]

ball1_id	ball2_id	ball1_type	ball2_type	cx	cy	nx	ny	fn	fs	bond_type
6	21988	0	0	6.96449	3.8206	0.508171	-0.861256	1095.4	187.458	0
6	29749	0	0	6.99385	3.89818	0.950266	0.311439	499.966	221.932	0
7	28757	0	0	24.6353	3.70274	-0.975816	0.218593	601.779	78.3119	0
12	5819	0	0	3.15003	12.0871	0.967419	-0.253182	68.9932	46.3554	0
17	4641	0	0	9.92541	4.5688	0.11278	-0.99362	703.381	14.7024	0
17	7912	0	0	9.89967	4.71274	-0.238574	0.971124	877.859	323.221	0
25	9688	0	0	14.7769	8.59483	-0.755949	0.654631	896.815	350.053	0
35	7830	0	0	10.5565	10.8463	-0.996717	-0.0809646	-538.841	474.944	0
36	8603	0	0	24.9216	7.46534	-0.910943	0.412533	316.768	58.8324	0
40	1994	0	0	13.1953	6.05271	0.8418	0.53979	32.0523	4.73294	0
51	1555	0	0	2.66095	4.9429	0.0745938	0.997214	700.315	51.9696	0
63	3510	0	0	15.5923	9.00787	0.296999	-0.954878	1597.58	194.587	0
67	4619	0	0	5.20626	9.35761	-0.545403	-0.838174	1142.83	74.1017	0
93	3401	0	0	23.1392	9.21708	0.33987	0.940472	-19.0233	37.1221	0
151	611	0	0	11.4138	4.31647	-0.113595	0.993527	1148.33	37.9962	0
174	289	0	0	14.9049	15.2784	-0.60257	-0.798066	35.3146	225.111	0
183	327	0	0	3.87022	15.6579	-0.575244	-0.817982	17.484	38.7467	0
265	530	0	0	20.7767	6.82881	-0.955464	-0.295107	289.801	105.924	0
421	992	0	0	24.9064	1.46946	0.354434	-0.935081	565.602	62.5179	0
563	835	0	0	16.0927	7.20556	-0.746094	0.665841	1400.83	274.922	0
639	940	0	0	18.144	3.68739	0.171243	-0.985229	2039.37	341.884	0
782	835	0	0	16.0231	7.28393	0.573152	-0.819449	1067.25	153.492	0
12	29230	0	0	3.10729	12.0495	0.128686	-0.991685	32.7272	66.4515	0
19	18330	0	0	5.96656	5.2004	-0.867574	-0.497308	858.524	186.164	0
19	28347	0	0	6.06233	5.26155	0.816211	0.577754	874.813	96.7367	0
21	51229	0	0	10.2974	12.1478	0.941612	-0.3367	-497.738	53.3363	0
22	20360	0	0	18.9248	5.90684	-0.307313	-0.951608	221.865	216.22	0
24	15402	0	0	6.12495	9.76332	0.915304	0.402764	609.451	117.645	0
24	42844	0	0	6.1161	9.69185	0.788301	-0.61529	52.0957	149.933	0
32	15068	0	0	25.7957	7.89152	0.6101	-0.792325	459.903	188.189	0
32	23482	0	0	25.7092	7.90175	-0.778469	-0.627683	-34.4253	209.926	0
32	23484	0	0	25.7755	8.0006	0.285887	0.958263	-105.063	21.0789	0
33	24026	0	0	22.889	1.61871	-0.553578	0.832797	717.581	32.9534	0
38	40341	0	0	1.84112	14.2095	0.984524	0.175249	56.8786	45.7451	0
43	24224	0	0	12.0765	7.74666	-0.533517	-0.845789	995.32	419.893	0
48	15202	0	0	5.21043	13.7815	0.882694	0.469948	909.068	66.7471	0
48	34325	0	0	5.16309	13.6881	0.141843	-0.989889	100.234	107.945	0
50	30371	0	0	26.6004	1.36107	0.244585	0.969628	323.126	39.4522	0
51	36503	0	0	2.71301	4.89475	0.988592	0.150619	325.91	37.418	0
54	38186	0	0	15.911	4.50234	-0.986308	0.164917	66.2297	73.387	0
54	42458	0	0	15.9327	4.4423	-0.652065	-0.758163	689.216	172.911	0
55	34632	0	0	16.6233	6.09886	0.956595	0.29142	-115.906	75.6182	0
56	47461	0	0	12.4309	5.45278	0.371164	-0.928567	520.567	19.8145	0
57	25720	0	0	16.8643	13.0126	-0.513533	0.85807	2354.17	704.512	1
57	35305	0	0	16.9218	13.0139	0.474094	0.880474	1.19912	4.87453	0
59	25894	0	0	25.8863	3.20032	-0.572827	0.819677	418.722	70.8962	0
59	33269	0	0	25.895	3.08782	-0.440657	-0.897676	278.93	21.1918	0
60	50684	0	0	13.6848	9.88963	0.387882	0.921709	1728.63	507.742	0
66	34745	0	0	7.9541	1.61346	-0.72776	0.685832	517.622	129.976	0
68	44691	0	0	12.1689	6.04067	0.845603	-0.533812	103.147	79.516	0
68	47062	0	0	12.1437	6.11525	0.34933	0.937	571.063	38.5825	0
69	52350	0	0	10.669	6.02323	0.666691	0.745334	815.901	80.9711	0
70	16449	0	0	13.5485	3.89147	0.874815	-0.484457	441.875	292.329	0
70	28456	0	0	13.4338	3.98429	-0.656102	0.754672	404.194	168.479	0
70	46530	0	0	13.4474	3.86193	-0.47544	-0.879748	1212.55	330.372	0
74	46308	0	0	14.4964	11.9982	-0.99859	0.0530778	116.803	419.974	0
76	45241	0	0	11.6081	7.61485	-0.0542816	0.998526	1453.96	119.219	0
77	17481	0	0	23.5887	2.43524	-0.954706	0.297552	654.985	107.326	0
77	25772	0	0	23.7093	2.4007	0.967458	-0.253032	526.921	1.04248	0
84	39294	0	0	6.40803	15.0907	0.804724	0.593649	297.527	3.66965	0
89	38214	0	0	23.0306	6.98889	-0.996143	0.0877482	884.053	28.3537	0
89	42208	0	0	23.1381	7.03974	0.564787	0.825237	27.1636	23.4055	0
93	20568	0	0	23.0692	9.15105	-0.958873	-0.283837	850.996	233.838	0
93	26651	0	0	23.1265	9.11266	0.105502	-0.994419	-141.399	139.286	0
97	14939	0	0	5.28964	12.6562	-0.638217	-0.769857	805.913	151.576	0
107	4655	0	0	21.1205	3.3529	0.146028	-0.98928	419.021	64.9429	0
110	2442	0	0	8.82571	8.05977	0.853619	0.520898	557.291	183.376	0
113	7001	0	0	17.4839	4.55315	-0.997138	-0.0755978	447.766	79.9828	0
116	4553	0	0	3.78385	6.10139	-0.167699	0.985838	216.624	22.8791	0
116	8132	0	0	3.72415	6.03897	-0.992352	0.123444	339.63	87.5756	0
117	9560	0	0	12.8135	14.4291	0.949979	0.312315	-105.729	520.587	0
139	5491	0	0	7.17795	1.71895	-0.895857	0.444342	212.011	8.6845	0
144	9028	0	0	14.5566	2.08503	0.382962	-0.923764	1094.08	37.5913	0
147	7975	0	0	8.87498	13.7775	-0.0846415	-0.996411	1127.14	416.964	0
148	5013	0	0	17.8084	2.08291	-0.828115	0.560558	766.802	85.7332	0
148	8387	0	0	17.801	2.02007	-0.934211	-0.356722	120.886	57.3262	0
151	4981	0	0	11.3651	4.2805	-0.916951	0.399	93.9475	53.2318	0
166	6468	0	0	23.9531	2.4336	0.587666	0.809103	203.691	68.8209	0
174	7382	0	0	14.9899	15.3407	0.943072	0.332588	569.763	390.154	0
176	4767	0	0	8.14979	12.5872	0.996417	-0.0845784	-60.0885	181.778	0
180	2910	0	0	1.91631	1.71228	-0.529541	0.848284	318.909	39.9949	0
180	3028	0	0	1.98807	1.69105	0.905582	0.424171	428.644	44.5674	0
198	2215	0	0	13.9991	5.63379	-0.966112	0.258123	213.359	408.186	0
198	3589	0	0	14.0203	5.57237	-0.602772	-0.797913	1001.51	255.808	0
204	1054	0	0	14.6162	7.81146	0.524035	-0.851697	2229.43	384.616	0
213	7139	0	0	19.0641	8.01778	0.482105	0.876114	433.268	204.053	0
214	1408	0	0	26.8456	8.91519	0.4935	-0.869746	7.40915	104.412	0
224	7552	0	0	26.4392	1.75403	0.813862	-0.581058	134.186	9.39602	0
225	8504	0	0	16.6113	11.7731	0.49833	0.866988	531.717	347.857	0
225	9770	0	0	16.6248	11.6903	0.748702	-0.662906	1829.36	154.391	0
249	6821	0	0	23.235	6.20871	-0.442305	0.896865	421.776	115.116	0
251	5718	0	0	14.1742	15.0531	-0.0913567	-0.995818	956.441	599.391	0
254	1981	0	0	9.03701	8.38303	0.883632	0.468183	674.61	380.739	0
268	8484	0	0	7.06457	5.35042	0.493295	-0.869862	40.7119	61.5624	0
270	6026	0	0	17.9623	6.47464	0.314865	-0.949136	1637.51	88.9744	0
273	1287	0	0	22.8085	7.98062	-0.261418	-0.965226	-19.1976	116.71	0
273	5506	0	0	22.8129	8.10453	-0.192421	0.981312	182.538	190.081	0
289	3017	0	0	14.8431	15.291	-0.240718	0.970595	294.111	126.278	0
290	2388	0	0	26.7386	4.88917	0.495776	-0.86845	232.525	65.0861	0
290	9384	0	0	26.7716	4.94325	0.999055	-0.0434714	606.14	47.8506	0
301	4888	0	0	17.2627	8.07052	0.843529	-0.537084	359.667	180.864	0
304	6703	0	0	25.2355	4.30711	-0.470715	0.882285	167.337	69.2331	0
306	7009	0	0	22.2121	6.76677	-0.746166	-0.66576	317.854	121.796	0
328	7438	0	0	18.2812	11.5325	0.557259	-0.830339	372.775	116.077	0
332	6358	0	0	1.4508	14.6809	-0.611082	-0.791567	97.5855	54.7449	0
350	1388	0	0	8.57843	8.23519	-0.198774	-0.980045	2207.09	281.667	0
354	8698	0	0	24.6159	2.55398	0.11054	-0.993872	212.04	39.3918	0
358	7018	0	0	26.5152	9.20284	0.59232	0.805703	250.246	249.166	0
362	9949	0	0	5.94512	10.0017	-0.12888	-0.99166	1435.94	412.769	0
370	5503	0	0	10.459	14.853	-0.452025	0.892005	1305.2	972.496	0
373	2529	0	0	10.0149	5.34846	-0.423376	-0.905954	778.501	5.8418	0
403	8671	0	0	26.7013	7.21468	-0.533345	0.845898	153.208	158.438	0
406	5153	0	0	3.38336	10.7873	0.716038	-0.698061	139.724	159.671	0
409	8871	0	0	6.45856	8.43513	-0.999946	-0.0104375	523.834	236.872	0
413	4705	0	0	23.1776	1.88093	-0.795786	-0.605577	79.7444	58.2782	0
421	5075	0	0	24.8387	1.57347	-0.711554	0.702632	447.65	61.2685	0
431	8337	0	0	21.8898	5.84869	0.811002	0.585043	137.82	156.877	0
434	2877	0	0	25.7194	5.25498	-0.675481	0.737377	935.554	93.3898	0
440	6242	0	0	16.9559	6.66096	-0.890668	-0.454653	2.95609	64.4719	0
444	7798	0	0	16.6169	10.5333	0.298882	-0.95429	2079.12	812.313	0
445	8598	0	0	1.94794	15.7729	-0.647322	0.762217	24.2272	24.6234	0
449	2819	0	0	22.2354	3.7089	0.998758	-0.0498245	513.72	120.974	0
457	2431	0	0	19.889	7.61558	-0.270511	-0.962717	166.62	123.873	0
460	5533	0	0	19.5139	12.014	0.968406	-0.249378	132.345	502.596	1
468	2717	0	0	7.95022	11.6625	0.710256	-0.703943	332.944	65.8447	0
468	9903	0	0	7.85753	11.6706	-0.821505	-0.570201	703.64	213.986	0
486	6544	0	0	8.48721	15.2128	-0.900686	0.434471	505.827	260.886	0
488	5488	0	0	23.6153	5.80072	0.478276	0.87821	-38.313	2.30258	0
489	8141	0	0	16.6734	7.88969	-0.655154	-0.755495	96.6331	95.5072	0
522	9063	0	0	23.5286	1.36159	-0.988053	0.154113	292.057	46.9558	0
524	6489	0	0	19.123	3.80946	-0.999761	0.0218738	427.943	97.6617	0
527	4761	0	0	8.51198	4.02848	-0.805904	0.592047	364.332	206.856	0
539	4640	0	0	11.0394	4.92777	-0.999999	0.00133734	179.55	72.4531	0
544	6177	0	0	3.33726	9.82497	0.501549	-0.865129	69.3548	129.008	0
548	3039	0	0	4.77422	8.92544	-0.999847	-0.0174815	1116.5	170.232	0
550	8755	0	0	20.5705	6.43767	-0.308528	0.951215	500.057	1.78561	0
560	9834	0	0	15.5228	13.359	0.581114	0.813822	-9.23499	57.964	0
588	1850	0	0	16.3629	12.44	-0.646465	-0.762944	792.542	96.1812	0
592	7004	0	0	12.6083	11.3327	0.878427	0.477877	-42.3576	152.889	0
607	3277	0	0	25.922	8.71869	-0.507113	-0.861879	-50.1161	32.4186	0
611	4981	0	0	11.3558	4.33853	-0.746196	-0.665727	-15.4773	53.1809	0
611	8232	0	0	11.3984	4.45038	-0.114802	0.993388	1255.58	185.81	0
613	5677	0	0	8.80919	5.96226	-0.368796	0.92951	1180.95	263.492	0
625	5498	0	0	4.99904	10.0478	0.414844	-0.909893	-115.858	215.597	0
625	7544	0	0	4.94665	10.1767	-0.33781	0.941214	277.882	134.187	0
627	6322	0	0	7.12903	1.61073	-0.964343	0.264654	372.495	131.956	0
665	9681	0	0	1.28681	4.2073	0.508635	-0.860982	492.042	61.315	0
679	6601	0	0	20.2678	8.78837	0.837154	-0.546968	268.762	22.4348	0
680	7711	0	0	12.782	13.8034	-0.823942	0.566674	1337.24	1278.15	0
683	4642	0	0	11.568	15.8884	-0.950933	0.309398	-80.9622	583.977	0
690	1385	0	0	16.1291	12.2072	0.984638	-0.17461	17.4928	180.357	0
697	8103	0	0	9.73615	4.12163	0.702164	0.712015	532.107	59.5567	0
702	7878	0	0	4.31636	14.3435	0.830295	-0.557324	86.6964	29.3658	0
707	9384	0	0	26.8615	4.88105	-0.393159	0.91947	97.6586	55.5228	0
715	3209	0	0	3.82731	5.90927	0.966671	0.256023	663.81	40.5692	0
724	7274	0	0	10.3788	3.31417	-0.799705	-0.600393	482.633	164.083	0
731	9241	0	0	22.5089	6.16393	0.997679	0.0680928	759.521	231.104	0
733	1123	0	0	2.0245	3.71883	-0.897128	0.44177	252.282	19.0085	0
751	8296	0	0	23.9665	6.04226	0.0276908	-0.999617	23.9737	46.9505	0
754	1371	0	0	14.4513	14.3045	0.824752	0.565495	-11417.2	4598.11	1
756	5325	0	0	11.5265	6.47906	0.147909	0.989001	1104.35	201.318	0
758	9856	0	0	15.5594	2.83254	0.601349	-0.798986	545.759	111.784	0
767	5985	0	0	15.7989	6.29923	0.805674	-0.592359	1324.75	260.245	0
778	4382	0	0	11.2688	10.1642	-0.0375477	0.999295	969.691	93.6214	0
778	8198	0	0	11.3211	10.1326	0.902966	0.429711	-139.81	171.035	0
784	5410	0	0	9.29302	8.40068	-0.560763	-0.827976	1334.25	342.226	0
791	1865	0	0	15.9431	14.9221	0.608253	-0.793743	1146.41	445.331	0
807	9274	0	0	2.63509	5.83817	-0.858262	-0.513211	255.463	0.477642	0
816	9512	0	0	13.5135	6.20313	-0.0140625	0.999901	1488.68	4.14163	0
821	1060	0	0	20.2601	9.93983	-0.530078	-0.847949	82.2356	63.1313	0
829	1692	0	0	10.4704	2.14532	-0.693828	0.720141	631.063	171.824	0
830	5158	0	0	11.4036	9.66998	0.966703	-0.255899	-187.067	188.794	0
839	3006	0	0	6.26229	4.62547	0.136112	-0.990693	1352.54	100.278	0
855	1486	0	0	25.9816	2.69661	-0.307319	0.951606	224.672	56.2445	0
863	3946	0	0	6.98403	6.77574	-0.771859	-0.635793	775.315	145.521	0
865	6533	0	0	1.20422	6.51304	-0.762069	0.647496	93.9647	22.0248	0
869	6758	0	0	5.28207	6.50996	-0.431907	0.901918	20.3281	53.2387	0
877	1683	0	0	8.77013	12.256	0.981012	0.193946	382.908	701.569	0
884	8370	0	0	26.2128	6.53544	-0.942061	0.335442	481.347	22.6636	0
890	1431	0	0	3.03496	6.39602	-0.0579649	-0.998319	321.644	19.6274	0
890	2227	0	0	3.08977	6.42616	0.874828	-0.484433	197.154	8.86066	0
895	6379	0	0	19.5384	10.2115	-0.515622	0.856816	648.472	524.72	1
910	6228	0	0	3.06867	10.8059	-0.952627	-0.304142	509.302	87.993	0
910	8636	0	0	3.13024	10.8844	0.0690883	0.997611	41.5374	130.661	0
915	5700	0	0	12.4131	7.36717	-0.527518	-0.849544	752.209	144.555	0
916	4803	0	0	16.7098	10.8636	0.984756	0.173941	303.984	236.854	0
917	5518	0	0	8.63099	12.4913	-0.999857	-0.0168827	1221.59	611.804	0
921	5208	0	0	4.16846	14.1532	0.478482	-0.878098	17.1793	55.4044	0
922	4311	0	0	8.84853	6.85566	-0.999643	0.026721	36.4079	56.9602	0
936	6354	0	0	8.7844	9.12832	0.304369	-0.952554	1039.86	294.963	0
944	1775	0	0	2.3356	8.44006	-0.104817	0.994492	77.0762	27.7501	0
959	9513	0	0	2.56038	11.6036	-0.138092	0.990419	-40.2729	17.9867	0
982	7007	0	0	8.94779	5.39885	-0.0991764	-0.99507	625.658	35.2429	0
991	2924	0	0	5.66282	3.27358	-0.911045	0.412306	127.539	111.364	0
106	25320	0	0	2.15269	5.70326	-0.883981	0.467524	393.797	27.827	0
106	47966	0	0	2.23655	5.7279	0.490149	0.871639	587.756	41.7161	0
107	30020	0	0	21.0635	3.38573	-0.92896	-0.370181	274.716	30.7759	0
109	21833	0	0	5.95022	14.5172	-0.333082	-0.942898	32.7051	155.131	0
109	46247	0	0	5.91483	14.6113	-0.871991	0.489521	156.954	91.5614	0
110	11861	0	0	8.72992	7.97041	-0.578782	-0.815482	1142.3	330.261	0
111	17343	0	0	17.8338	10.2514	-0.259104	0.965849	1598.1	186.591	0
111	48451	0	0	17.7866	10.2024	-0.975087	0.221821	1509.72	369.338	0
112	19678	0	0	17.9951	7.79143	-0.662022	-0.749484	217.563	6.55807	0
112	44620	0	0	18.1066	7.82138	0.948222	-0.317607	385.228	272.203	0
113	13332	0	0	17.5948	4.50909	0.673417	-0.739263	634.732	79.1822	0
113	14186	0	0	17.5795	4.61772	0.442251	0.896891	464.497	135.826	0
117	40552	0	0	12.765	14.4649	0.0339306	0.999424	8491.46	324.146	0
117	50168	0	0	12.7155	14.4355	-0.901508	0.432763	-217.934	420.855	0
123	32028	0	0	3.80736	14.4049	0.997932	0.0642821	202.277	36.7313	0
123	33916	0	0	3.72589	14.3275	-0.115061	-0.993358	45.7956	47.0509	0
125	19521	0	0	2.30652	7.03017	0.688901	0.724855	243.086	42.1173	0
125	37745	0	0	2.25181	6.94687	-0.391287	-0.920269	491.751	81.8941	0
125	50605	0	0	2.25256	7.04036	-0.376498	0.926418	384.332	11.2067	0
126	21177	0	0	4.82935	7.62792	-0.911842	0.41054	69.0583	2.30452	0
126	28446	0	0	4.83419	7.55873	-0.846419	-0.532517	1125.52	167.405	0
130	39047	0	0	5.21339	14.708	-0.967324	-0.253543	159.2	11.8844	0
130	43752	0	0	5.31507	14.6749	0.633776	-0.773516	93.9109	92.6878	0
130	49960	0	0	5.23034	14.7694	-0.700192	0.713954	63.2668	3.18338	0
132	29470	0	0	7.38686	3.53596	0.536107	0.84415	569.473	109.622	0
135	34696	0	0	7.1646	7.45606	-0.990255	0.139264	461.749	97.7397	0
135	41198	0	0	7.25315	7.38339	0.329183	-0.944266	1204.06	327.693	0
138	28676	0	0	25.8262	9.46039	0.616621	-0.78726	468.949	248.002	0
140	37645	0	0	3.54537	14.769	0.676297	-0.736629	89.1476	33.814	0
140	39263	0	0	3.46861	14.8455	-0.739144	0.673548	100.632	46.8171	0
146	43101	0	0	13.2853	12.0255	0.749856	0.661601	-240.287	74.0053	0
146	43116	0	0	13.1616	11.953	-0.944048	-0.329807	-388.67	160.161	0
147	13975	0	0	8.93327	13.8617	0.902952	0.42974	2214.36	713.273	0
147	25145	0	0	8.88344	13.8953	0.0586673	0.998278	1548.17	492.723	0
148	16186	0	0	17.9242	2.00997	0.863205	-0.504853	1064.16	239.881	0
149	21700	0	0	25.6689	9.6557	0.139865	-0.990171	66.5358	120.084	0
149	52219	0	0	25.7116	9.77185	0.747103	0.664708	75.1268	160.412	0
151	28831	0	0	11.3917	4.20318	-0.479137	-0.87774	919.939	242.836	0
152	16058	0	0	7.8077	3.25294	-0.751044	-0.660252	493.463	147.753	0
152	37748	0	0	7.79738	3.33645	-0.889101	0.457711	385.582	150.965	0
154	18833	0	0	5.79562	15.3229	-0.490647	-0.871358	137.964	96.4262	0
156	34543	0	0	16.4144	8.1178	0.432357	0.901703	130.77	543.366	0
158	11919	0	0	20.4501	5.7095	-0.635323	-0.772246	259.531	25.2574	0
159	10956	0	0	26.435	8.22203	-0.320168	0.947361	-22.6415	90.1272	0
159	40282	0	0	26.4448	8.10966	-0.150107	-0.98867	-62.7006	11.3502	0
164	17602	0	0	19.2811	1.78499	0.77789	-0.628401	687.689	140.489	0
164	26505	0	0	19.2647	1.8826	0.530654	0.847588	617.128	90.1834	0
165	30530	0	0	8.86024	14.8879	0.193968	-0.981008	-57.1866	327.046	0
165	31502	0	0	8.78919	14.9185	-0.842817	-0.5382	2380.6	262.108	0
165	42152	0	0	8.91139	14.932	0.939912	-0.341417	920.397	691.276	0
166	25772	0	0	23.8561	2.38307	-0.999859	-0.0167984	716.537	36.4647	0
174	30024	0	0	14.9383	15.3774	0.00365271	0.999993	69.3116	466.388	0
176	25833	0	0	8.05011	12.644	-0.581087	0.813842	-17.7752	53.9094	0
176	28268	0	0	8.02422	12.5845	-0.991839	-0.127496	413.001	80.8646	0
176	37679	0	0	8.11829	12.6472	0.498516	0.86688	1117.9	103.022	0
179	24017	0	0	4.67045	5.59161	-0.885867	-0.46394	588.258	44.9488	0
182	17570	0	0	13.0504	6.17229	-0.051658	0.998665	564.913	151.109	0
182	21445	0	0	12.9939	6.13417	-0.906495	0.422216	283.024	2.19725	0
183	10029	0	0	3.96789	15.7195	0.98611	0.166096	-17.0099	11.8636	0
183	26193	0	0	3.92553	15.7685	0.309427	0.950923	26.9055	21.1554	0
184	41451	0	0	17.0697	12.3032	-0.0540671	0.998537	471.341	163.186	0
185	36620	0	0	13.7869	8.46785	-0.28244	0.959285	938.137	69.9718	0
185	45036	0	0	13.8527	8.4544	0.636847	0.77099	520.061	183.839	0
189	17773	0	0	23.5099	5.45431	-0.887011	0.461748	476.444	9.66577	0
193	18006	0	0	3.06359	15.3142	-0.41915	-0.907917	-76.1346	13.2554	0
193	19032	0	0	3.02815	15.3763	-0.995001	0.0998656	101.442	3.09456	0
198	22096	0	0	14.0838	5.56808	0.490225	-0.871596	1162.85	278.701	0
198	29453	0	0	14.0779	5.67229	0.388621	0.921398	1591.38	483.217	0
204	15894	0	0	14.5694	7.93959	-0.147933	0.988997	2160.6	159.097	0
204	21198	0	0	14.5218	7.83178	-0.829705	-0.558202	109.512	20.1484	0
204	25939	0	0	14.6494	7.87469	0.998397	0.0565963	215.558	148.556	0
204	32863	0	0	14.5156	7.89805	-0.920099	0.391685	512.134	35.833	0
207	17625	0	0	10.3129	12.5601	0.918227	0.396054	320.589	504.709	0
213	33090	0	0	19.0259	7.91703	-0.219277	-0.975663	591.068	240.793	0
214	16620	0	0	26.7655	8.94146	-0.912638	-0.408769	204.969	29.251	0
215	37391	0	0	21.6917	8.53041	-0.826187	-0.563396	295.88	219.527	0
224	27982	0	0	26.3512	1.8391	-0.607812	0.794081	326.168	10.3525	0
224	50945	0	0	26.3283	1.77662	-0.976374	-0.216088	98.1284	16.3881	0
225	49371	0	0	16.5689	11.6742	-0.284994	-0.958529	462.951	147.499	0
226	43870	0	0	11.085	9.06173	0.295332	-0.955395	3351.1	388.344	0
226	46877	0	0	11.0936	9.1859	0.423746	0.905781	1722.35	329.269	0
226	51602	0	0	11.0279	9.18069	-0.560607	0.828082	1927.61	36.6484	0
231	13417	0	0	16.5136	1.49063	0.400148	-0.91645	1648.13	23.1581	0
232	25618	0	0	20.5872	7.93184	-0.913335	-0.407208	-3.82077	43.733	0
232	48017	0	0	20.5891	7.99529	-0.888342	0.459182	298.369	2.96333	0
237	17124	0	0	20.5299	2.2675	0.622448	-0.782661	963.519	67.784	0
238	32540	0	0	12.5106	10.1195	0.992952	-0.118519	-342.081	105.377	0
245	24737	0	0	7.49965	3.40209	-0.248229	0.968701	863.74	58.4168	0
245	41631	0	0	7.44942	3.3582	-0.925572	0.37857	448.759	2.87092	0
249	11409	0	0	23.3016	6.12	0.737177	-0.675699	554.992	99.5223	0
249	27505	0	0	23.2185	6.11987	-0.735301	-0.677741	131.343	139.761	0
251	18674	0	0	14.2077	15.1809	0.408538	0.912741	483.707	292.437	0
259	44262	0	0	4.31269	4.91497	0.999538	-0.0304061	1059.36	88.189	0
265	20380	0	0	20.8935	6.90955	0.613916	0.789371	179.27	139.344	0
268	15542	0	0	6.9825	5.45136	-0.75096	0.660348	463.358	141.908	0
268	21131	0	0	7.09669	5.42064	0.980892	0.194556	669.788	264.706	0
268	31410	0	0	7.00518	5.3476	-0.407065	-0.913399	802.258	9.6467	0
270	50443	0	0	17.9541	6.61381	0.201755	0.979436	1188.33	130.131	0
271	52249	0	0	7.28991	6.11604	-0.128649	0.99169	589.652	166.69	0
273	16943	0	0	22.8849	8.02029	0.93959	-0.342302	374.971	67.2647	0
277	17147	0	0	2.35555	13.2899	0.0565922	-0.998397	12.1683	24.9512	0
280	39494	0	0	13.7279	9.16337	0.513174	0.858284	960.186	578.426	0
280	40120	0	0	13.7638	9.10172	0.999835	0.0181714	-563.348	46.1678	0
282	34596	0	0	12.1293	12.3962	0.0110326	-0.999939	2950.15	384.451	0
284	28978	0	0	12.6281	5.86191	-0.826104	-0.563517	239.165	262.41	0
286	11280	0	0	20.0861	3.45078	0.913966	0.405791	233.336	147.693	0
286	29630	0	0	20.0418	3.35787	0.259569	-0.965724	236.72	120.061	0
288	12437	0	0	11.7006	7.81145	-0.702567	-0.711618	1218.11	216.693	0
288	12732	0	0	11.7508	7.90354	0.217175	0.976133	2196.42	370.944	0
288	51642	0	0	11.7732	7.80789	0.628574	-0.77775	1328.13	410.346	0
289	15400	0	0	14.793	15.2473	-0.927167	0.374647	1113.77	28.6907	0
289	24636	0	0	14.9102	15.1661	0.676754	-0.736209	1652.79	662.486	0
290	10646	0	0	26.6427	4.9629	-0.966566	0.256418	660.861	37.5146	0
293	17473	0	0	2.87207	15.2055	0.388333	0.921519	0.575913	37.7823	0
295	43789	0	0	3.66236	10.8642	-0.755635	0.654993	132.122	146.549	0
298	46883	0	0	14.7436	14.6237	0.522551	0.852608	-121.012	319.17	0
298	51311	0	0	14.7489	14.5043	0.59645	-0.80265	1627.66	88.494	0
301	13515	0	0	17.158	8.11414	-0.97527	0.221018	107.067	332.421	0
301	20138	0	0	17.2046	8.04476	-0.166354	-0.986066	867.769	298.579	0
305	20197	0	0	2.03406	13.786	0.998712	0.0507358	150.399	7.26316	0
305	25469	0	0	1.94314	13.7247	-0.421902	-0.906641	-21.4104	25.2166	0
306	28965	0	0	22.2914	6.75083	0.432119	-0.901816	159.144	19.6779	0
306	34072	0	0	22.2806	6.87634	0.272653	0.962113	244.27	93.4609	0
306	43894	0	0	22.3291	6.80287	0.99159	-0.129417	253.533	28.322	0
310	12793	0	0	11.1112	5.83426	0.462311	-0.886718	1409.62	388.338	0
310	27914	0	0	11.1446	5.90827	0.97043	0.241383	210.177	39.2339	0
310	32468	0	0	11.0232	5.92381	-0.87829	0.478128	392.344	394.79	0
312	28376	0	0	19.0936	8.55723	-0.530008	-0.847992	134.061	93.1351	0
312	46751	0	0	19.1568	8.63569	0.715724	0.698383	40.5956	2.66698	0
313	14362	0	0	18.2439	1.99093	0.689073	0.724692	81.1475	13.1461	0
315	11736	0	0	6.33901	2.46172	-0.23776	0.971324	762.923	135.833	0
319	26680	0	0	4.11721	8.64379	-0.122755	0.992437	91.2438	70.7423	0
319	39905	0	0	4.184	8.61628	0.785001	0.619494	1262.18	50.8123	0
328	12483	0	0	18.2901	11.6409	0.685434	0.728135	179.785	95.9	1
328	13021	0	0	18.1752	11.6083	-0.965797	0.259299	275.404	34.4025	0
328	21397	0	0	18.1868	11.5485	-0.79999	-0.600013	114.22	15.171	0
330	50178	0	0	1.27698	14.884	0.945088	-0.326815	146.769	47.4056	0
336	33716	0	0	25.4445	8.44467	-0.367678	0.929953	548.551	242.258	0
336	49714	0	0	25.5068	8.42238	0.874512	0.485004	549.425	203.788	0
338	15248	0	0	26.4322	7.73521	-0.623613	0.781733	541.382	210.098	0
338	51992	0	0	26.4303	7.65634	-0.659659	-0.751565	374.833	149.867	0
339	32629	0	0	23.6364	4.41444	-0.536883	0.843657	432.678	62.3534	0
339	37003	0	0	23.6948	4.28212	0.262194	-0.965015	400.471	142.492	0
341	32093	0	0	26.542	3.42348	0.992592	0.121497	363.947	15.0128	0
342	28959	0	0	26.3769	5.55484	0.679951	-0.733258	290.197	156.788	0
348	19425	0	0	5.3188	13.0433	-0.987306	-0.158827	830.734	9.82323	0
348	27041	0	0	5.43705	13.0148	0.806881	-0.590714	402.566	310.596	0
350	25826	0	0	8.54032	8.30375	-0.936494	0.350685	240.103	229.145	0
354	13595	0	0	24.5615	2.66742	-0.705749	0.708462	176.961	0.765822	0
354	48239	0	0	24.6259	2.68449	0.261148	0.965299	139.959	9.04011	0
355	21094	0	0	13.4187	12.4243	0.890624	0.454739	-571.895	947.778	0
355	50823	0	0	13.2777	12.4023	-0.987014	0.160634	-463.412	738.732	0
358	35925	0	0	26.4137	9.17821	-0.895561	0.444939	435.509	214.816	0
358	37160	0	0	26.5077	9.08817	0.483065	-0.875585	114.543	92.8466	0
359	25413	0	0	13.8164	5.01035	-0.926483	-0.376337	348.105	72.5884	0
359	37927	0	0	13.8582	5.09829	-0.294204	0.955743	1803.07	200.709	0
359	44031	0	0	13.8664	4.9701	-0.170824	-0.985302	842.506	133.334	0
362	12518	0	0	5.88147	10.0859	-0.989323	0.145741	608.057	186.61	0
362	17338	0	0	5.96674	10.1481	0.163431	0.986555	872.698	94.4149	0
362	28515	0	0	6.0134	10.03	0.793092	-0.609101	69.1314	33.692	0
363	13159	0	0	14.7348	13.1247	-0.930898	-0.36528	588.999	310.589	0
374	16165	0	0	4.58769	1.57251	-0.967241	0.253858	-36.8778	8.67101	0
374	21737	0	0	4.69856	1.60645	0.65971	0.75152	138.213	3.95906	0
374	24287	0	0	4.71806	1.53336	0.947047	-0.321095	218.474	71.6748	0
375	15047	0	0	2.84761	3.75069	-0.83652	0.547936	274.453	30.2424	0
375	43957	0	0	2.95467	3.75319	0.809921	0.586538	350.52	18.9756	0
376	17150	0	0	10.8249	2.9335	-0.835691	-0.549201	1204.93	511.839	0
376	19194	0	0	10.818	3.002	-0.928285	0.371871	382.209	281.375	0
376	32607	0	0	10.9339	2.9167	0.630511	-0.776181	1576.5	405.315	0
384	18116	0	0	7.02836	9.03966	-0.994842	-0.101437	436.159	92.5909	0
384	42476	0	0	7.13535	8.99836	0.668252	-0.743935	353.263	90.554	0
388	18883	0	0	21.678	9.53282	-0.695721	0.718312	897.059	167.737	0
388	29001	0	0	21.7116	9.41474	-0.213347	-0.976977	300.597	62.0549	0
395	15721	0	0	4.91263	9.39846	-0.639702	0.768623	92.7711	140.993	0
395	41829	0	0	4.89904	9.31105	-0.844183	-0.536055	1268.85	13.4174	0
395	51048	0	0	4.97496	9.41089	0.290693	0.956816	1153.59	127.315	0
400	16125	0	0	19.3043	9.11109	-0.785052	0.61943	580.796	29.159	0
403	13784	0	0	26.6745	7.12614	-0.913227	-0.407452	750.939	268.88	0
406	29800	0	0	3.27314	10.8561	-0.941875	0.335962	48.8367	151.193	0
406	31130	0	0	3.35881	10.896	0.346862	0.937916	609.262	296.838	0
406	39315	0	0	3.28015	10.7974	-0.837107	-0.547039	702.528	29.9109	0
408	46789	0	0	3.34094	1.74896	-0.956998	-0.290096	14.4788	47.6196	0
408	47519	0	0	3.35805	1.81883	-0.716458	0.69763	492.642	16.1864	0
410	44454	0	0	13.1992	8.15795	-0.39184	0.920033	1050.3	107.584	0
413	19246	0	0	23.2761	1.97372	0.651446	0.758695	8.60565	38.8386	0
416	49497	0	0	4.18709	5.99834	-0.98124	-0.19279	645.654	208.706	0
423	37881	0	0	12.9076	4.5839	0.635805	0.77185	237.698	389.077	0
426	33990	0	0	10.2975	7.53722	-0.999903	0.0139621	-95.0499	90.8022	0
426	44011	0	0	10.3974	7.51305	0.895606	-0.444848	-107.487	142.312	0
426	44670	0	0	10.3262	7.4897	-0.456536	-0.889705	407.595	137.339	0
428	10957	0	0	8.35545	5.82156	0.551346	0.834277	929.813	140.156	0
431	10658	0	0	21.8685	5.76157	0.451257	-0.892394	741.73	218.252	0
431	21741	0	0	21.8112	5.86441	-0.522352	0.85273	692.724	166.157	0
431	45094	0	0	21.7928	5.78147	-0.832563	-0.55393	132.298	215.475	0
436	11887	0	0	17.9984	9.87943	-0.673365	0.73931	1302.24	152.441	1
436	22058	0	0	18.0202	9.7678	-0.345332	-0.93848	273.324	5.11546	0
436	46699	0	0	18.1071	9.84856	0.96142	0.275086	22.8885	0.517848	0
437	13241	0	0	14.582	13.4377	-0.39356	0.919299	1708.92	19.3808	0
443	14627	0	0	5.70204	9.9696	-0.175776	-0.98443	1141.95	324.808	0
444	29264	0	0	16.5303	10.6278	-0.924366	0.381506	1688.12	267.723	0
444	37471	0	0	16.5374	10.5605	-0.823177	-0.567785	-8.82702	252.323	0
451	37086	0	0	5.09845	3.47501	-0.994427	0.105429	535.408	125.94	0
452	26596	0	0	12.9654	5.4345	0.546055	0.83775	1056.61	463.407	0
452	45323	0	0	12.8597	5.38175	-0.997765	0.0668281	290.638	460.162	0
453	40501	0	0	15.6445	13.2486	0.148937	-0.988847	1335.85	627.262	0
454	23665	0	0	11.9952	12.907	-0.119686	0.992812	3228.87	125.207	0
454	44929	0	0	12.063	12.8217	0.939311	-0.343066	-68.173	1.13242	0
455	12425	0	0	8.17225	12.4155	-0.405003	0.914315	28.9226	267.187	0
455	24363	0	0	8.13301	12.3631	-0.991013	0.133765	181.669	110.187	0
455	31496	0	0	8.15672	12.3026	-0.637978	-0.770054	1702.06	111.501	0
455	34579	0	0	8.26585	12.3622	0.992705	0.120568	1213.53	831.174	0
457	50187	0	0	19.9275	7.74457	0.301636	0.953423	451.844	54.6442	0
459	44903	0	0	1.28932	3.55703	0.364091	-0.931363	265.242	13.9878	0
461	13027	0	0	13.6065	15.5282	0.97125	0.238061	319.234	1062.23	0
465	42912	0	0	9.76188	7.39825	0.998395	0.0566294	-53.7344	128.934	0
470	27052	0	0	3.63576	6.25338	-0.993831	-0.110905	544.706	72.0373	0
470	36835	0	0	3.68895	6.31136	0.0243809	0.999703	591.405	120.276	0
474	25094	0	0	25.811	1.16973	-0.539031	0.842286	153.115	8.49529	0
483	32952	0	0	23.1959	5.77472	0.554718	-0.832038	335.558	124.815	0
486	17708	0	0	8.58035	15.2364	0.58472	0.811235	1413.85	426.633	0
488	24415	0	0	23.5319	5.7384	-0.978015	-0.208536	590.673	178.689	0
488	24853	0	0	23.6419	5.7316	0.944757	-0.32777	996.822	51.7214	0
488	44442	0	0	23.5694	5.69608	-0.322403	-0.946602	-18.2783	14.1577	0
489	23613	0	0	16.7341	7.88022	0.393564	-0.919297	1591.25	199.283	0
491	40045	0	0	25.3307	5.44759	0.994295	0.106667	819.52	168.949	0
499	13325	0	0	18.8349	1.53298	0.909041	-0.416708	1018.42	148.505	0
507	44448	0	0	25.1093	1.82483	0.625795	-0.779988	389.643	35.0475	0
512	45863	0	0	17.9012	14.0202	-0.767976	0.640478	436.914	33.496	0
522	12218	0	0	23.6169	1.2989	0.470757	-0.882263	422.771	6.85325	0
522	31661	0	0	23.5537	1.30266	-0.573053	-0.819518	2.86662	21.0909	0
522	50715	0	0	23.6307	1.39546	0.69973	0.714408	271.593	115.843	0
524	17499	0	0	19.2099	3.85965	0.481376	0.876514	335.58	173.286	0
524	42589	0	0	19.2128	3.75842	0.530193	-0.847877	1045.35	12.5486	0
525	14925	0	0	15.3981	3.21082	0.519706	-0.854345	775.779	48.5298	0
530	21819	0	0	20.7622	6.75873	0.759427	-0.650593	460.375	37.7637	0
539	32875	0	0	11.1721	4.96857	0.826793	0.562507	859.52	156.997	0
539	50244	0	0	11.1077	4.85528	-0.0590485	-0.998255	3521.19	353.092	0
540	44654	0	0	4.69266	14.2506	0.973237	0.229804	454.483	46.3601	0
540	47374	0	0	4.60879	14.2928	-0.396151	0.918185	41.9672	92.9155	0
540	50774	0	0	4.58608	14.1973	-0.767827	-0.640657	350.107	95.1036	0
541	17502	0	0	7.99673	13.8631	0.602137	-0.798393	-301.599	26.296	0
541	34312	0	0	7.90305	13.9195	-0.987542	0.157358	989.611	332.343	0
544	20929	0	0	3.36558	9.88963	0.976455	0.21572	1191.11	79.7047	0
544	50060	0	0	3.24766	9.87258	-0.997577	-0.0695747	1081.09	135.175	0
545	18739	0	0	12.2511	15.3614	0.236947	-0.971523	5658.34	411.325	0
545	37578	0	0	12.2534	15.5005	0.268243	0.963351	3611.97	496.233	0
546	21054	0	0	11.9888	12.0818	0.60263	0.798021	780.209	285.969	0
546	40035	0	0	11.8969	11.9762	-0.707053	-0.707161	575.816	478.672	0
546	52611	0	0	11.9587	11.9569	0.174315	-0.98469	2863.91	246.725	0
547	50835	0	0	15.9774	7.52852	0.755946	0.654634	212.51	104.72	0
548	20718	0	0	4.87619	8.9466	0.924197	0.381917	1494.67	99.6945	0
557	48234	0	0	20.5679	4.7999	0.32845	0.944521	240.158	76.6126	0
560	21176	0	0	15.4588	13.37	-0.27373	0.961806	1183.75	78.5958	0
563	30959	0	0	16.1835	7.216	0.574887	0.818233	984.338	316.171	0
563	41006	0	0	16.1373	7.09138	-0.0965317	-0.99533	1269.2	154.059	0
565	29903	0	0	11.3146	15.8338	0.585853	-0.810417	979.621	487.262	0
566	14826	0	0	5.33495	4.15208	-0.286024	-0.958222	1280.36	136.454	0
566	47505	0	0	5.4132	4.22104	0.986414	0.16428	425.756	75.1681	0
567	17860	0	0	7.79259	8.40717	-0.459862	0.88799	441.92	163.414	0
567	20902	0	0	7.75981	8.35257	-0.999922	-0.0125022	96.1282	150.417	0
574	13605	0	0	15.0081	6.73741	-0.747751	0.663979	700.645	215.314	0
582	21471	0	0	20.7324	6.63347	-0.625168	0.78049	1108.02	91.4772	0
582	49751	0	0	20.8426	6.54665	0.9052	-0.424986	1469.97	108.277	0
585	17505	0	0	15.6575	1.82686	-0.166496	-0.986042	1184.87	37.0261	0
585	37532	0	0	15.7151	1.85045	0.81086	-0.58524	528.503	78.3128	0
587	43163	0	0	14.8505	4.53895	-0.289079	0.957305	1665.52	29.3937	0
588	21691	0	0	16.4363	12.4353	0.54285	-0.83983	954.722	19.8788	0
588	23590	0	0	16.4642	12.493	0.995365	0.0961687	678.135	143.195	0
592	21303	0	0	12.484	11.3434	-0.783269	0.621683	1095.24	569.042	0
592	42986	0	0	12.6101	11.2647	0.902576	-0.430531	80.0616	191.955	0
598	18739	0	0	12.3214	15.3326	-0.851119	-0.524972	3563.03	1239.53	0
598	44205	0	0	12.4319	15.3841	0.949171	0.314761	1177.3	669.211	0
599	23962	0	0	11.499	2.84713	-0.75487	-0.655875	154.588	154.479	0
600	17149	0	0	7.62137	10.2081	-0.997586	-0.0694392	398.038	212.9	0
600	37485	0	0	7.65805	10.1629	-0.274191	-0.961675	1665.31	148.577	0
600	41131	0	0	7.72132	10.2229	0.97455	0.224172	590.408	424.309	0
610	29155	0	0	6.23515	11.3785	-0.500952	-0.865475	1515.61	393.371	0
610	46830	0	0	6.20702	11.46	-0.92774	0.373228	508.316	146.05	0
611	51012	0	0	11.4606	4.42323	0.807279	0.590171	122.337	153.025	0
613	19614	0	0	8.88771	5.85701	0.785836	-0.618435	198.849	64.4968	0
613	43002	0	0	8.82258	5.83211	-0.171876	-0.985119	1194.6	118.297	0
616	43975	0	0	6.46735	6.19355	-0.959492	-0.281736	476.87	112.922	0
618	24312	0	0	7.25972	1.93858	-0.938691	0.344758	288.379	65.7478	0
618	41136	0	0	7.35618	1.92967	0.985959	0.16699	204.334	37.0469	0
620	34589	0	0	21.015	9.70452	0.157107	0.987582	202.773	156.376	0
624	15949	0	0	10.3784	7.76915	-0.490007	0.871719	1404.33	348.307	0
624	47991	0	0	10.4683	7.70987	0.99423	-0.10727	449.024	90.3707	0
625	32816	0	0	4.9011	10.1032	-0.993241	-0.116069	637.653	86.5	0
627	31117	0	0	7.2399	1.6032	0.991259	0.13193	422.7	164.456	0
632	31913	0	0	7.09709	15.2692	-0.806479	-0.591263	256.813	71.4666	0
633	20663	0	0	14.6352	3.22831	-0.498027	-0.867162	839.046	252.759	0
633	33370	0	0	14.7125	3.32279	0.751521	0.659709	616.947	233.987	0
636	44038	0	0	8.28196	9.84465	0.818272	-0.574832	34.8002	278.309	0
639	18136	0	0	18.0653	3.7773	-0.953871	0.300217	1364.71	322.845	0
639	39164	0	0	18.197	3.78257	0.926962	0.375155	453.786	207.092	0
639	46051	0	0	18.1375	3.82608	0.0772752	0.99701	1393.54	178.895	0
642	33911	0	0	2.80425	8.99274	-0.630855	-0.775901	662.309	166.081	0
642	45598	0	0	2.78049	9.05739	-0.983233	0.182351	462.633	54.1424	0
645	21557	0	0	20.89	6.23144	-0.877169	0.480181	674.225	19.2455	0
645	32884	0	0	20.999	6.22679	0.914753	0.404013	530.608	83.3197	0
645	48659	0	0	20.946	6.26299	0.0432793	0.999063	114.82	21.731	0
647	14928	0	0	2.63126	15.1826	-0.394738	-0.918794	-38.6313	11.7691	0
647	25793	0	0	2.68877	15.1914	0.650743	-0.759298	135.105	30.1782	0
648	48849	0	0	20.8937	2.5773	0.627249	0.778819	394.282	39.627	0
651	47027	0	0	16.2366	9.15605	0.915439	0.402458	71.244	55.9704	0
654	13963	0	0	23.0863	5.72141	-0.6735	0.739187	909.607	193.288	0
654	32952	0	0	23.17	5.69949	0.949572	0.313549	383.043	91.6518	0
656	15308	0	0	16.3833	12.1043	-0.779559	-0.626329	-100.65	49.941	0
656	25528	0	0	16.413	12.2185	-0.377659	0.925945	1536.05	123.585	0
665	22590	0	0	1.21301	4.20778	-0.520515	-0.853853	171.115	49.5678	0
667	39128	0	0	8.75048	3.55945	0.247466	-0.968897	1508.55	105.276	0
668	49029	0	0	2.63889	14.6957	0.692966	-0.720971	79.219	56.7587	0
679	17157	0	0	20.2163	8.76342	-0.0912534	-0.995828	105.081	93.9307	0
679	30621	0	0	20.2187	8.87419	-0.0485208	0.998822	230.554	123.074	0
683	21604	0	0	11.7092	15.8886	0.949797	0.312866	1361.48	79.9472	0
683	31393	0	0	11.6067	15.7988	-0.432908	-0.901438	5723.27	548.94	0
685	37023	0	0	18.6107	1.59956	-0.818885	0.573957	1469.65	184.062	0
685	42664	0	0	18.6553	1.52108	0.0759982	-0.997108	914.016	209.851	0
690	52039	0	0	16.1034	12.2704	0.584317	0.811525	-16.9137	230.898	0
694	16913	0	0	5.68662	7.994	0.988776	0.149406	407.009	148.437	0
694	37239	0	0	5.60026	7.92781	-0.401224	-0.91598	785.722	76.9558	0
698	41647	0	0	12.8304	5.01923	-0.985306	0.170799	78.5612	54.952	0
698	46978	0	0	12.9289	5.07021	0.428616	0.903487	1241.04	274.473	0
703	11253	0	0	8.25439	2.44275	0.838428	0.545012	600.868	292.066	0
703	17317	0	0	8.15763	2.34405	-0.52827	-0.849077	768.573	134.865	0
707	37769	0	0	26.852	4.77543	-0.550586	-0.834778	165.294	42.8936	0
711	46709	0	0	12.5567	7.82982	-0.774858	-0.632135	533.11	121.729	0
713	48129	0	0	25.2196	1.88097	0.74846	-0.66318	329.619	5.64061	0
714	27165	0	0	24.2674	8.42177	-0.268476	-0.963286	-9.85144	5.21981	0
721	45111	0	0	21.9974	3.00996	0.993452	-0.114251	151.29	103.181	0
726	27311	0	0	10.9802	7.76043	-0.39065	0.920539	1028.33	170.631	0
728	23479	0	0	22.8324	5.17521	0.97997	-0.199144	989.862	111.428	0
729	21254	0	0	5.33736	1.43188	-0.993729	0.111815	43.3688	43.8579	0
731	14943	0	0	22.4538	6.21821	0.0498939	0.998755	-41.2064	52.3327	0
732	36841	0	0	4.49715	4.21449	0.732257	0.681029	412.964	86.6123	0
732	39611	0	0	4.45527	4.10519	0.0896181	-0.995976	366.784	10.2186	0
733	12389	0	0	2.15148	3.72814	0.822849	0.56826	509.426	21.0373	0
733	15915	0	0	2.15863	3.65705	0.918798	-0.394729	231.664	46.8931	0
733	32460	0	0	2.024	3.65468	-0.90424	-0.427024	307.067	34.5082	0
733	43836	0	0	2.07911	3.7591	-0.157854	0.987462	481.988	7.9871	0
743	47050	0	0	16.4588	9.69537	-0.172029	0.985092	2284.55	272.879	0
745	16062	0	0	5.32994	2.41648	-0.0965787	-0.995325	544.435	44.4015	0
748	47786	0	0	18.1615	9.11522	-0.906905	0.421336	2020.73	431.138	0
754	24014	0	0	14.4141	14.2036	0.26014	-0.965571	2022.13	119.106	1
754	48672	0	0	14.3849	14.332	-0.183153	0.983084	976.982	936.461	1
758	14827	0	0	15.4487	2.87766	-0.988746	-0.149607	-63.9085	31.494	0
758	17359	0	0	15.4725	2.94098	-0.648625	0.761108	652.043	36.7443	0
758	23061	0	0	15.4884	2.82501	-0.420047	-0.907502	507.817	134.928	0
759	16036	0	0	5.08454	1.49926	0.457665	0.889125	1111.16	25.6718	0
759	49537	0	0	5.00501	1.41283	-0.847947	-0.530081	552.748	123.793	0
760	30538	0	0	14.3244	11.7401	0.857978	0.513687	-175.572	24.0009	0
760	33979	0	0	14.2706	11.7668	-0.103121	0.994669	2056.25	277.725	0
762	22945	0	0	16.6698	1.30603	-0.681186	0.732111	1144.8	42.4406	0
762	24564	0	0	16.7776	1.21338	0.826495	-0.562944	991.978	13.4057	0
763	17449	0	0	6.08859	4.88442	0.93147	0.363819	1087.91	43.6885	0
763	35728	0	0	6.03662	4.92574	0.142102	0.989852	904.773	138.668	0
763	43206	0	0	5.97656	4.81846	-0.770044	-0.63799	1692.63	155.114	0
765	19801	0	0	17.3846	2.98977	0.366138	-0.930561	1227.27	150.083	0
765	34359	0	0	17.4205	3.06147	0.964265	0.264939	404.053	41.6027	0
768	13532	0	0	24.1699	1.5528	-0.993967	0.109681	10.0127	28.6499	0
768	22606	0	0	24.208	1.60767	-0.452191	0.891921	429.471	15.4764	0
768	27136	0	0	24.1922	1.49331	-0.675729	-0.73715	-2.86376	3.15589	0
768	34863	0	0	24.2748	1.60587	0.500207	0.865906	102.628	3.6888	0
770	35323	0	0	8.12918	14.4054	-0.67803	0.735034	137.44	210.672	0
782	36735	0	0	16.0178	7.38567	0.48517	0.87442	601.454	509.946	0
782	42068	0	0	15.9324	7.31203	-0.936226	-0.3514	244.139	293.686	0
791	43345	0	0	15.9525	15.0068	0.766326	0.642452	213.347	322.548	0
792	17161	0	0	5.9002	3.46155	-0.925445	-0.378882	351.888	149.301	0
792	22977	0	0	5.96047	3.56266	-0.10733	0.994223	665.527	144.135	0
792	26350	0	0	6.03937	3.46991	0.964102	-0.265533	333.933	122.881	0
794	28224	0	0	10.1551	14.0686	-0.807822	-0.589427	3265.89	935.357	0
795	29376	0	0	2.67925	5.49567	-0.986107	0.166109	701.804	28.182	0
795	44595	0	0	2.7334	5.55061	-0.179202	0.983812	283.426	13.0567	0
797	19223	0	0	26.3701	3.45844	-0.415795	-0.909458	66.5655	44.2598	0
797	41358	0	0	26.352	3.56176	-0.700532	0.713621	386.331	68.6922	0
797	45924	0	0	26.3337	3.50681	-0.988682	-0.150029	501.985	30.8376	0
802	20157	0	0	26.8312	5.21192	-0.85368	0.520799	270.589	67.5553	0
803	25402	0	0	16.5452	9.55452	-0.741485	-0.670969	18.5938	39.3849	0
813	49347	0	0	5.48982	2.4337	-0.93762	-0.347663	688.584	153.954	0
815	46528	0	0	4.78944	8.41108	0.275028	0.961436	462.36	104.881	0
815	47703	0	0	4.80842	8.30606	0.593882	-0.804552	194.191	72.8083	0
820	41886	0	0	13.7354	15.7291	-0.583304	-0.812254	2059.45	507.843	0
820	50754	0	0	13.8168	15.7332	0.663885	-0.747835	2592.09	151.333	0
821	36787	0	0	20.2639	10.0401	-0.464148	0.885758	410.237	308.762	0
821	42232	0	0	20.3483	9.99488	0.994582	0.103955	538.868	241.117	0
823	13866	0	0	5.60042	12.7597	0.959254	0.282546	1251.78	204.305	0
823	35627	0	0	5.49807	12.7517	-0.991599	0.129348	907.405	199.348	0
828	17091	0	0	21.7449	2.60702	0.953176	-0.302417	554.082	148.401	0
828	41898	0	0	21.6949	2.56005	0.24266	-0.970111	732.707	14.7111	0
830	28142	0	0	11.3081	9.6582	-0.874875	-0.484348	640.675	494.356	0
832	50001	0	0	21.9943	5.14003	0.715123	0.698998	-13.7207	99.974	0
835	18007	0	0	16.0847	7.2832	0.593512	0.804825	187.234	229.25	0
839	39514	0	0	6.31895	4.66897	0.922997	-0.384807	-34.8127	108.136	0
839	40630	0	0	6.25738	4.76839	0.067775	0.997701	1090.7	164.769	0
844	12215	0	0	7.93968	14.0823	-0.303518	-0.952826	599.174	462.322	0
844	25315	0	0	7.88787	14.1504	-0.999331	-0.0365757	476.691	394.554	0
844	39276	0	0	8.03657	14.1515	0.999775	-0.0212174	733.71	552.968	0
846	52374	0	0	20.8921	8.17355	-0.999994	0.00352574	813.421	162.557	0
847	37194	0	0	1.13566	12.9594	-0.478584	0.878042	29.8848	43.7557	0
847	45800	0	0	1.15766	12.8435	-0.123469	-0.992348	-40.3363	60.3251	0
850	25100	0	0	20.6038	4.25438	-0.717725	-0.696327	288.579	30.4184	0
850	27157	0	0	20.6327	4.35023	-0.212226	0.977221	692.781	113.977	0
850	45866	0	0	20.6638	4.24012	0.329859	-0.94403	380.595	70.7043	0
853	10941	0	0	4.79863	11.3985	-0.965943	-0.258755	360.084	35.3794	0
853	46963	0	0	4.84396	11.3536	-0.248928	-0.968522	316.051	217.383	0
853	47935	0	0	4.84296	11.4759	-0.264588	0.964362	116.757	18.5872	0
858	41265	0	0	1.716	8.07381	-0.806575	-0.591131	965.554	90.173	0
860	27295	0	0	9.09679	8.92186	0.177861	-0.984056	590.651	175.221	0
860	37736	0	0	9.12982	9.02091	0.732832	0.680409	410.866	257.701	0
861	33305	0	0	17.0921	9.06252	-0.387249	-0.921975	453.542	339.178	0
863	42112	0	0	7.06729	6.77033	0.683915	-0.729562	322.325	23.4498	0
867	18214	0	0	15.3232	12.8736	0.816239	0.577714	560.88	64.3618	0
867	40675	0	0	15.2006	12.8492	-0.975532	0.219859	135.624	4.98419	0
877	49531	0	0	8.66082	12.1774	-0.496112	-0.868259	1276.91	127.794	0
878	23409	0	0	2.30466	4.53113	0.970617	0.240629	556.475	40.8417	0
878	26270	0	0	2.22618	4.44989	-0.206398	-0.978468	720.539	59.103	0
878	30503	0	0	2.1773	4.49212	-0.938889	-0.344219	509.082	14.1726	0
878	46687	0	0	2.28586	4.46669	0.688373	-0.725357	288.392	34.3716	0
884	22997	0	0	26.3377	6.5458	0.873914	0.48608	417.917	97.6547	0
884	36764	0	0	26.2262	6.46665	-0.747092	-0.664721	225.54	112.869	0
884	41452	0	0	26.3037	6.44879	0.379161	-0.925331	510.997	174.748	0
886	30981	0	0	10.4715	8.59525	0.126607	-0.991953	102.171	293.248	0
886	35702	0	0	10.3997	8.63596	-0.916048	-0.401069	492.127	329.61	0
887	18468	0	0	6.59902	4.38788	-0.884526	0.466492	621.233	55.9031	0
890	28130	0	0	2.98388	6.43261	-0.9272	-0.374568	180.372	40.2646	0
890	31378	0	0	3.04477	6.51298	0.109203	0.994019	397.358	58.9432	0
894	32109	0	0	26.9351	5.86116	-0.255928	0.966696	11.8858	33.1758	0
896	13137	0	0	6.26939	14.6888	0.984946	-0.17286	264.444	55.7586	0
902	13037	0	0	9.40657	13.6973	0.00179641	0.999998	2717.94	849.121	0
902	24511	0	0	9.35045	13.6669	-0.845507	0.533964	-394.875	366.347	0
905	48879	0	0	9.5453	13.5368	-0.463373	0.886163	99.6724	388.041	0
906	37428	0	0	26.0989	7.77303	0.355125	0.934819	56.4065	53.6869	0
909	22750	0	0	23.0891	8.30857	0.652606	-0.757697	822.284	191.172	0
909	37964	0	0	23.0515	8.39806	-0.0856867	0.996322	239.408	121.2	0
909	42323	0	0	23.0054	8.35451	-0.989721	0.143012	1080.36	117.398	0
910	29800	0	0	3.18017	10.8508	0.897779	0.440446	379.016	22.2356	0
911	12196	0	0	3.04353	5.54376	-0.948518	-0.316724	722.44	20.2288	0
911	33905	0	0	3.07688	5.62754	-0.471119	0.88207	218.684	17.589	0
911	47648	0	0	3.17828	5.57977	0.980086	0.198574	747.004	101.75	0
911	47902	0	0	3.09442	5.49775	-0.220321	-0.975428	659.72	82.6451	0
915	13240	0	0	12.519	7.42753	0.999771	0.0213906	23.2387	32.6076	0
915	19721	0	0	12.3802	7.42846	-0.999395	0.0347845	-47.4327	161.707	0
916	11491	0	0	16.5698	10.8562	-0.997554	0.0698981	911.784	487.384	0
917	38297	0	0	8.665	12.5396	-0.319235	0.947676	940.875	691.036	0
920	49309	0	0	8.5358	12.3279	0.481011	-0.876715	-34.794	5.4711	0
923	15350	0	0	7.90435	1.07895	0.756417	0.654089	1053.47	206.421	0
929	10665	0	0	10.5227	10.645	-0.838609	0.544734	1122.27	268.797	0
930	40646	0	0	14.4551	15.6386	0.425462	-0.904976	828.617	26.0582	0
930	43371	0	0	14.3568	15.7341	-0.917322	0.398146	1019.41	41.5505	0
936	20564	0	0	8.72116	9.14429	-0.719025	-0.694985	2168.64	434.189	0
937	15603	0	0	25.5704	8.8601	0.76013	0.649771	354.693	203.866	0
937	29213	0	0	25.4617	8.77617	-0.821034	-0.570879	167.653	99.5385	0
944	27030	0	0	2.37953	8.3552	0.75179	-0.659403	336.068	66.849	0
945	32326	0	0	19.8363	1.78077	0.836008	-0.548717	529.147	116.224	0
952	51531	0	0	2.63924	15.6568	-0.738439	-0.674321	-3.92244	31.9844	0
957	21380	0	0	17.3441	5.21448	0.901835	0.432081	459.904	39.9714	0
957	40715	0	0	17.2366	5.21895	-0.862673	0.505763	722.146	62.1471	0
961	31550	0	0	22.8288	2.80741	0.89771	-0.440587	557.646	49.6274	0
961	44719	0	0	22.8225	2.87267	0.796942	0.604055	348.793	23.6987	0
962	26978	0	0	25.2698	5.75027	-0.841605	0.540093	593.284	65.663	0
962	35535	0	0	25.3569	5.65069	0.423531	-0.905882	472.448	178.174	0
963	11181	0	0	9.67586	14.7315	0.081977	-0.996634	712.411	991.62	0
963	16846	0	0	9.61164	14.8235	-0.906465	0.422281	-674.387	92.6522	0
966	26437	0	0	16.3842	6.63368	0.823777	0.566914	40.9893	303.734	0
969	17433	0	0	10.249	1.16481	0.766634	-0.642084	394.017	29.6795	0
969	21247	0	0	10.2153	1.26163	0.204109	0.978948	1089.24	111.923	0
976	12145	0	0	2.32719	1.32214	0.0288976	0.999582	862.042	56.1961	0
978	11753	0	0	11.8788	15.5225	0.474834	0.880075	4165.71	103.488	0
978	36941	0	0	11.8087	15.4559	-0.903527	-0.428532	2907.93	1449.97	0
982	43984	0	0	9.00475	5.47984	0.902861	0.429932	414.2	148.129	0
983	20088	0	0	23.9031	6.38341	0.159581	-0.987185	145.742	134.5	0
983	20114	0	0	23.9511	6.49724	0.818393	0.574659	280.099	128.724	0
983	27217	0	0	23.8858	6.52807	-0.0773204	0.997006	-38.4132	0.0114411	0
983	30000	0	0	23.8262	6.48782	-0.895336	0.445391	385.867	36.1668	0
985	51413	0	0	24.4352	1.4895	-0.949955	-0.312387	13.0954	14.5919	0
986	16359	0	0	14.6332	2.69304	0.460228	-0.887801	1448.64	114.929	0
991	10045	0	0	5.79691	3.22417	0.96077	-0.277347	551.51	86.0843	0
991	34163	0	0	5.72254	3.3154	-0.0778495	0.996965	1021.61	80.7631	0
991	40638	0	0	5.67887	3.19211	-0.688173	-0.725547	1344.96	278.567	0
992	13566	0	0	24.8736	1.42142	-0.999922	-0.0124578	65.9022	7.79423	0
1005	6612	0	0	11.1107	1.24029	0.91525	-0.402885	460.45	102.553	0
1007	2117	0	0	19.1521	5.46643	-0.621522	-0.783397	448.776	218.288	0
1010	3759	0	0	8.72985	5.11117	0.74457	0.667544	1455.37	328.714	0
1013	7575	0	0	2.77073	8.25486	0.143696	0.989622	333.386	58.0128	0
1016	4733	0	0	2.42678	5.79179	0.713149	0.701013	614.374	15.5524	0
1054	2262	0	0	14.6991	7.71159	0.740595	-0.671952	1175.42	76.3771	0
1060	9234	0	0	20.1995	9.94431	-0.399924	0.916548	543.467	216.055	0
1072	3337	0	0	19.1489	10.8735	-0.974967	0.222349	455.494	62.8515	0
1081	3881	0	0	6.69014	12.0741	0.984463	0.17559	892.252	280.936	0
1086	7584	0	0	19.3438	11.4479	-0.783633	0.621224	911.093	108.979	0
1095	6332	0	0	12.7296	1.76644	-0.994462	-0.105093	196.223	83.8808	0
1129	8596	0	0	4.99963	15.3005	-0.839345	0.543599	55.7094	46.5878	0
1139	2094	0	0	22.1774	6.34006	-0.341977	0.939708	280.329	97.0947	0
1140	5327	0	0	16.9752	1.59775	-0.136206	-0.990681	620.363	15.6931	0
1140	6625	0	0	17.0329	1.62567	0.861393	-0.50794	554.978	1.08433	0
1145	4258	0	0	19.9915	11.0743	-0.6011	-0.799174	40.0621	50.3414	0
1149	3633	0	0	13.3495	13.6373	0.943804	-0.330505	3267.07	504.149	0
1160	2197	0	0	6.76586	7.04804	-0.859003	-0.511971	1411.54	316.496	0
1165	1409	0	0	18.6295	11.764	-0.50085	-0.865534	635.299	1739.39	1
1182	8611	0	0	1.20245	2.81863	0.996762	-0.080406	413.072	18.3813	0
1202	6326	0	0	13.8201	1.38531	-0.197444	0.980314	1456.29	65.8476	0
1205	4052	0	0	23.1449	9.69598	0.63066	0.776059	243.671	169.677	0
1205	9116	0	0	23.1492	9.58967	0.691974	-0.721922	289.88	261.197	0
1209	2079	0	0	13.7002	5.57825	0.021008	-0.999779	805.284	199.808	0
1209	3884	0	0	13.6577	5.7085	-0.572149	0.82015	1305.59	227.024	0
1209	7430	0	0	13.7702	5.6482	0.999745	-0.0225942	450.559	277.47	0
1212	1264	0	0	13.2487	8.77343	-0.649321	-0.760515	336.415	251.448	0
1216	5748	0	0	15.3279	10.0094	-0.159679	0.987169	942.905	143.388	0
1226	4635	0	0	9.2007	6.15895	0.637428	0.77051	1313.15	229.932	0
1232	5677	0	0	8.7275	6.08086	0.737005	-0.675887	568.164	120.361	0
1239	7789	0	0	13.6754	13.8075	0.132515	0.991181	1055.37	301.807	0
1240	3372	0	0	22.0633	7.41848	0.697346	0.716734	99.9656	4.91251	0
1258	8351	0	0	1.20587	8.79484	0.324629	-0.945842	65.0407	0.18337	0
1270	1894	0	0	11.4223	13.9744	0.277167	0.960822	3893.42	150.726	0
1278	4526	0	0	8.13668	4.77191	-0.450014	-0.893022	1515.97	346.849	0
1289	6360	0	0	2.72184	10.7638	-0.999277	0.0380108	743.137	89.0318	0
1326	5403	0	0	16.5608	5.36154	-0.154263	-0.98803	273.589	75.811	0
1330	1694	0	0	20.9776	1.59645	-0.711047	0.703144	911.115	62.9655	0
1342	4647	0	0	25.8198	9.93494	0.998916	0.0465498	808.056	102.18	0
1343	4524	0	0	23.0601	4.22662	-0.755256	-0.65543	64.2077	73.3582	0
1346	6825	0	0	9.23295	1.93625	0.532349	0.846525	849.965	31.4968	0
1364	7682	0	0	24.5804	3.86147	-0.759281	0.650763	381.792	66.8215	0
1365	9070	0	0	13.8044	6.21118	0.749307	0.662222	19.164	428.727	0
1370	7101	0	0	26.5522	2.97749	0.999948	0.010231	725.17	62.1968	0
1378	6279	0	0	23.8113	8.22902	-0.670591	-0.741827	20.0035	35.207	0
1390	3318	0	0	24.6872	8.26042	-0.545224	-0.838291	38.6919	120.44	0
1413	6794	0	0	21.5705	9.7431	-0.487151	-0.873318	113.892	48.1757	0
1444	7762	0	0	4.50703	5.67203	-0.0081851	0.999967	879.783	135.784	0
1458	2416	0	0	26.6682	8.23646	-0.472022	0.881587	387.887	158.342	0
1471	4730	0	0	15.383	2.08056	0.176275	0.984341	978.874	161.972	0
1479	5898	0	0	8.33133	7.27811	-0.977784	-0.209615	-19.914	75.3982	0
1495	4088	0	0	26.6189	4.72996	0.971306	-0.237835	869.863	72.7891	0
1503	7043	0	0	19.2797	1.66157	0.909461	-0.41579	1014.21	193.378	0
1503	7601	0	0	19.193	1.62431	-0.3243	-0.945954	547.576	229.287	0
1506	6723	0	0	24.962	2.85327	-0.573918	-0.818913	316.856	78.7924	0
1532	2571	0	0	1.39642	4.05963	0.733225	0.679986	653.519	35.9287	0
1532	6689	0	0	1.29138	3.9782	-0.841233	-0.540673	636.502	88.8725	0
1532	9681	0	0	1.33497	4.07987	-0.187974	0.982174	425.44	43.8892	0
1551	4314	0	0	6.96394	7.37019	-0.901108	-0.433595	1082.9	63.3584	0
1562	7458	0	0	10.0209	5.74265	0.237811	0.971311	941.591	105.789	0
1588	4552	0	0	5.1419	4.43557	-0.374355	-0.927285	1574.4	163.605	0
1590	7370	0	0	7.33985	10.6236	-0.507625	0.861578	-81.967	279.848	0
1590	9505	0	0	7.38147	10.4889	0.0670573	-0.997749	31.6497	2.56749	0
1610	9777	0	0	8.19648	9.47093	-0.884809	0.465955	533.774	96.2846	0
1616	1887	0	0	20.6223	10.4582	0.00554132	-0.999985	241.935	514.264	1
1621	4998	0	0	23.6705	1.80023	-0.48815	0.87276	316.872	24.7501	0
1622	4849	0	0	11.7204	3.87015	0.626308	0.779576	1002.42	151.999	0
1622	8796	0	0	11.6519	3.76245	-0.440537	-0.897735	1508.78	192.999	0
1624	5564	0	0	2.1188	7.42406	-0.98869	0.149972	471.988	53.508	0
1624	7468	0	0	2.21866	7.47405	0.472545	0.881307	331.639	75.8359	0
1629	7458	0	0	9.99126	5.87079	0.640427	-0.768019	889.953	424.421	0
1635	2395	0	0	6.48466	4.32572	-0.834525	0.55097	112.338	14.901	0
1638	3195	0	0	1.0732	13.9759	0.209028	-0.97791	-37.394	28.809	0
1658	2079	0	0	13.7729	5.51641	-0.990053	-0.140697	136.511	350.206	0
1658	3589	0	0	13.9021	5.51987	0.996157	-0.0875893	183.065	129.057	0
1658	7430	0	0	13.8319	5.59028	-0.0838787	0.996476	1851.81	28.5883	0
1662	3564	0	0	17.8801	7.18885	-0.4864	-0.873736	381.115	180.152	0
1663	5507	0	0	23.6751	9.43625	0.939229	0.343292	465.306	188.58	0
1666	7326	0	0	26.3181	8.82399	-0.688898	-0.724858	102.903	138.448	0
1680	5772	0	0	1.32819	7.26373	-0.429814	-0.902917	296.123	9.45659	0
1687	5705	0	0	25.6813	7.48482	0.864172	-0.503197	401.768	64.1429	0
1689	2402	0	0	21.5313	5.4963	0.988107	0.153769	168.742	7.75451	0
1690	7552	0	0	26.4925	1.78064	-0.0241587	-0.999708	152.636	26.2907	0
1699	9203	0	0	4.1308	12.0164	-0.489889	0.871785	114.719	4.25854	0
1711	9275	0	0	25.4155	3.07974	-0.948838	-0.315762	359.255	52.5779	0
1727	3656	0	0	2.72346	2.60814	0.178964	0.983856	716.462	88.0056	0
1733	1888	0	0	7.4332	13.673	0.958916	-0.283691	39.9712	81.099	0
1733	6516	0	0	7.33614	13.6638	-0.888717	-0.458457	1117.1	75.9691	0
1750	2867	0	0	2.72683	13.4654	-0.987617	0.156887	174.961	71.9617	0
1755	6921	0	0	6.51756	8.84585	0.592121	0.805849	705.693	42.4107	0
1778	8918	0	0	16.1281	12.4673	0.553992	0.832522	-173.16	158.664	0
1780	3051	0	0	7.85601	9.41333	0.815588	-0.578633	-192.83	10.4465	0
1790	7762	0	0	4.52775	5.80316	-0.316136	-0.948714	978.992	66.9328	0
1805	8121	0	0	18.3986	3.50078	0.621734	0.783229	264.055	40.4036	0
1808	4710	0	0	24.084	3.34029	-0.0893775	0.995998	261.449	102.495	0
1833	5884	0	0	26.4968	4.83696	0.859428	0.511257	671.258	105.051	0
1833	6832	0	0	26.3954	4.8142	-0.995467	0.0951075	963.148	63.6332	0
1847	4862	0	0	5.56301	13.9216	-0.294993	-0.955499	41.9953	92.0994	0
1849	8714	0	0	14.0165	7.57676	0.989797	-0.142482	647.367	228.66	0
1856	5811	0	0	14.6907	11.2983	-0.931815	-0.362933	-67.2485	13.6313	0
1877	8410	0	0	8.22995	2.74556	-0.925012	-0.379937	466.257	143.118	0
1881	4191	0	0	19.4231	9.33809	0.808292	0.588782	-74.4832	1.49776	0
1883	4524	0	0	22.9877	4.24745	0.29064	-0.956833	670.313	165.747	0
1894	7362	0	0	11.3841	14.0211	-0.99743	-0.0716537	-308.479	323.542	0
1918	6685	0	0	2.05155	1.34965	0.950665	0.31022	255.895	84.8987	0
1932	6446	0	0	14.9703	13.7423	-0.161156	0.986929	939.369	361.85	0
1933	6921	0	0	6.51077	8.95868	0.684213	-0.729282	57.521	386.026	0
1954	3918	0	0	12.7304	15.6174	0.69487	0.719135	2957.07	896.429	0
1955	9798	0	0	4.483	11.2765	-0.76777	0.640726	34.6273	188.1	0
1967	8312	0	0	1.57442	4.13463	0.313617	0.94955	409.535	29.98	0
1986	9878	0	0	10.4281	12.0411	-0.726424	-0.687247	1814.11	175.651	0
1987	9041	0	0	6.97503	2.93994	-0.878922	-0.476966	294.066	45.7582	0
2003	8374	0	0	26.8912	2.39855	0.879	-0.476821	300.374	13.7806	0
2012	4527	0	0	19.2236	7.25113	-0.302422	-0.953174	100.872	7.15287	0
2019	8392	0	0	2.10015	10.8485	0.458324	-0.888785	70.1495	0.0968407	0
2037	4341	0	0	3.98147	12.95	-0.98725	-0.15918	151.206	10.4175	0
2050	9274	0	0	2.62615	5.76973	-0.698302	0.715803	303.27	41.6637	0
2055	3882	0	0	21.2429	2.5521	0.966362	0.257187	288.643	60.1529	0
2056	5154	0	0	24.8169	4.34084	0.717415	0.696646	175.85	28.6199	0
2058	7573	0	0	2.14491	6.25499	-0.903184	-0.429254	786.774	46.672	0
2058	8575	0	0	2.21292	6.35928	0.0287957	0.999585	229.825	24.4913	0
2066	6735	0	0	24.2195	9.59256	-0.212213	0.977223	-12.0639	38.8106	0
2074	2956	0	0	4.13027	2.33045	-0.844134	0.536133	177.91	16.2429	0
2081	8332	0	0	14.224	13.592	-0.662826	0.748773	5453.78	695.773	0
2083	4628	0	0	3.6632	15.5673	-0.71685	-0.697228	55.8581	37.9898	0
2094	6097	0	0	22.1144	6.35887	-0.800488	-0.599349	171.533	142.322	0
2107	9165	0	0	24.5485	9.40714	0.456202	-0.889876	96.8466	37.4429	0
2125	4927	0	0	10.0187	13.0864	-0.708072	0.70614	2.5608	263.871	0
2133	9545	0	0	19.2212	11.7025	0.818226	0.574897	19.15	14.9191	0
2142	8446	0	0	4.00134	9.99876	0.448747	-0.893659	3.03606	104.966	0
2143	8932	0	0	6.30356	1.87776	0.523438	0.852064	795.795	136.059	0
2161	5401	0	0	20.2184	3.70292	-0.401963	-0.915656	151.065	13.5273	0
2162	2715	0	0	15.1487	12.5655	-0.545038	0.838411	897.986	27.4388	0
2166	8276	0	0	11.2144	4.02274	-0.960419	0.278559	250.142	30.7518	0
2174	3494	0	0	25.9599	5.8359	-0.741754	-0.670672	276.819	155.586	0
2181	6793	0	0	26.5483	7.55921	0.580339	-0.814375	41.3659	42.1848	0
2185	8874	0	0	22.6226	3.74121	-0.818681	-0.574249	-1.63058	34.7174	0
2201	9411	0	0	9.93416	6.80543	0.7919	0.610651	560.442	127.341	0
2231	7375	0	0	8.38667	12.5274	-0.4993	0.866429	62.7655	670.336	0
2234	9587	0	0	14.9212	9.54602	0.490618	0.871375	586.484	524.753	0
2238	6847	0	0	17.9933	4.10825	-0.924492	-0.381202	260.396	61.7918	0
2247	2269	0	0	15.3814	14.275	0.0912522	0.995828	1296.7	298.838	0
2247	4076	0	0	15.3289	14.2428	-0.929345	0.369213	1172.57	185.078	0
2262	8149	0	0	14.82	7.69753	0.875418	0.483367	248.689	111.045	0
2282	7976	0	0	20.1074	5.73941	0.648515	0.761202	225.312	8.43144	0
2283	9521	0	0	8.43063	3.58797	-0.863557	0.504251	-37.3487	27.1631	0
2286	6078	0	0	9.8172	1.27465	-0.30578	-0.952102	1429.65	233.072	0
2287	3272	0	0	25.0963	5.98167	0.78532	0.61909	488.024	129.765	0
2293	7085	0	0	16.5948	14.9085	-0.988025	-0.154294	36.8513	5.82655	0
2334	8322	0	0	12.4656	11.9383	-0.970794	0.239914	-34.9195	202.958	0
2335	7407	0	0	18.0044	7.60639	0.952999	-0.302973	666.435	244.33	0
2341	4855	0	0	16.0517	5.50357	-0.410029	-0.912072	617.432	92.8318	0
2341	6586	0	0	16.1208	5.52209	0.810854	-0.585248	900.252	158.611	0
2358	4856	0	0	14.3329	4.84404	0.274817	-0.961496	1745.79	297.1	0
2370	7637	0	0	11.5169	11.3509	-0.983012	0.183542	-227.799	118.271	0
2408	5650	0	0	1.93817	11.958	-0.564055	0.825737	141.74	186.569	0
2410	2429	0	0	6.98215	8.56846	0.402192	-0.915555	427.828	155.622	0
2428	8399	0	0	8.62043	2.5126	-0.999726	-0.0234157	223.529	10.9499	0
2439	5410	0	0	9.27685	8.26961	-0.342961	0.93935	1429.57	300.242	0
2440	5718	0	0	14.2102	14.9379	-0.643384	0.765544	5377.48	374.772	0
2442	3551	0	0	8.96124	8.11904	0.961967	0.273167	163.005	208.925	0
2444	5819	0	0	3.28179	12.0433	-0.92659	0.376072	121.13	82.8792	0
2445	5360	0	0	1.37272	8.71629	0.785938	0.618305	283.593	198.568	0
2445	8351	0	0	1.26249	8.71581	-0.791257	0.611483	407.918	198.384	0
2453	5258	0	0	9.08453	4.02904	-0.934271	0.356565	17.5991	45.2711	0
2453	5747	0	0	9.14119	3.93887	-0.0842629	-0.996444	1133.19	51.3171	0
2461	7454	0	0	13.3908	1.76043	-0.909046	-0.416696	107.236	38.8423	0
2472	6586	0	0	16.207	5.51788	-0.864526	-0.502588	-1.46083	157.463	0
2482	2875	0	0	20.0864	1.46138	0.00483999	-0.999988	1058.33	283.195	0
2495	2927	0	0	8.47851	12.794	-0.961538	-0.274673	398.89	485.147	0
2495	6062	0	0	8.54807	12.8854	0.00807187	0.999967	1390.49	653.866	0
2512	5489	0	0	26.3181	5.9168	0.0768604	0.997042	77.2613	78.0756	0
2524	5790	0	0	8.55615	14.8323	-0.0410775	-0.999156	395.192	245.663	0
2544	7894	0	0	4.50799	8.48852	0.737781	-0.675041	-2.87815	37.1011	0
2546	4396	0	0	7.14976	3.11968	0.976368	0.216116	514.136	58.7957	0
2554	4684	0	0	6.38466	1.0585	-0.972614	-0.232425	512.666	188.58	0
2557	9189	0	0	1.98665	6.67327	0.977484	0.211007	593.356	27.2508	0
2560	9941	0	0	19.2939	11.9749	-0.962958	0.26965	268.468	341.519	1
2566	3114	0	0	12.8247	3.14027	-0.603177	0.797607	873.905	34.4372	0
2613	2902	0	0	5.3795	6.10424	-0.621409	-0.783487	824.624	161.376	0
2624	9112	0	0	17.6679	3.98334	-0.310406	-0.950604	396.42	138.517	0
2626	4274	0	0	21.5999	2.78348	0.791568	-0.611081	1220.39	132.662	0
2632	3620	0	0	18.7852	12.6868	-0.957177	0.289505	262.812	114.46	0
2658	6698	0	0	6.59547	14.4106	0.117915	0.993024	-1.55113	75.558	0
2665	8144	0	0	23.3841	7.30548	-0.852861	-0.522138	197.327	39.846	0
2669	7140	0	0	7.5939	2.50712	0.0371169	-0.999311	674.221	8.94958	0
2695	9050	0	0	20.3766	6.57327	-0.984879	0.173246	811.861	151.884	0
2722	4353	0	0	10.413	8.92472	0.894475	0.447117	513.252	716.933	0
2732	4743	0	0	9.63245	11.9241	-0.498174	0.867077	1224.39	1307.66	0
2748	4216	0	0	2.80776	14.3716	-0.749042	-0.662523	39.2387	91.2419	0
2750	8226	0	0	9.24931	4.81567	0.938978	0.343977	319.218	76.9908	0
2752	5653	0	0	2.93415	12.3665	0.982182	-0.187933	279.157	85.7083	0
2756	7579	0	0	16.849	2.07763	-0.0599407	-0.998202	800.328	150.338	0
2806	9107	0	0	4.05054	2.00906	0.423412	-0.905937	150.635	43.7715	0
2812	9140	0	0	1.3159	13.0402	0.443138	0.896453	98.2338	124.461	0
2819	2973	0	0	22.3391	3.63694	0.396484	-0.918042	260.715	55.708	0
2819	3850	0	0	22.3508	3.76705	0.554371	0.832269	50.1376	29.0594	0
2823	4062	0	0	19.3768	3.91939	0.204332	-0.978902	493.482	62.5172	0
2824	4937	0	0	19.8349	11.4451	-0.894755	0.446557	555.005	66.8926	0
2825	8239	0	0	16.9103	4.57422	0.420758	0.907173	736.341	186.252	0
2837	4860	0	0	16.0306	9.09222	0.354556	0.935035	1654.82	621.966	0
2838	7243	0	0	24.1285	1.34549	0.85803	-0.5136	615.697	57.8755	0
2859	4341	0	0	3.8994	12.876	0.261239	0.965274	-47.545	68.7397	0
2860	6515	0	0	7.94278	5.19797	-0.991024	0.133684	157.847	96.8797	0
2863	8489	0	0	21.5421	10.282	-0.998612	-0.0526674	59.2935	55.504	0
2867	6896	0	0	2.62691	13.5396	-0.435108	0.900378	4.73334	0.242002	0
2867	7265	0	0	2.69119	13.538	0.480134	0.877195	29.485	72.6929	0
2879	5515	0	0	9.25159	5.07777	0.506649	0.862153	1307.45	123.511	0
2887	7253	0	0	20.732	5.04459	-0.905093	-0.425214	212.979	121.895	0
2895	6869	0	0	9.32215	12.0571	-0.966824	-0.255445	164.62	237.482	0
2911	7609	0	0	14.2625	2.54951	-0.990966	0.134112	105.948	21.2647	0
2912	3217	0	0	18.6811	6.29143	0.262078	0.965047	434.178	80.0065	0
2923	6084	0	0	13.1853	13.788	-0.0606193	-0.998161	2806.72	600.057	0
2933	7076	0	0	19.4131	1.78	-0.198741	0.980052	429.968	75.544	0
2944	6941	0	0	17.888	8.71418	-0.45623	0.889862	1501.9	238.613	0
2951	6666	0	0	8.5109	15.8532	-0.101578	0.994828	-59.7923	22.1985	0
2961	7942	0	0	20.9796	1.07846	0.980409	-0.196974	328.6	60.6418	0
2996	7186	0	0	13.1463	3.48858	-0.452349	-0.891841	1178.69	256.167	0
3001	4260	0	0	9.06528	8.02985	-0.921883	-0.387469	398.382	194.094	0
3030	4955	0	0	18.5169	8.10722	0.423946	-0.905688	1451.54	253.263	0
3030	7525	0	0	18.5025	8.24462	0.226073	0.97411	124.97	59.517	0
3035	7913	0	0	20.8208	7.43937	0.494897	-0.868952	1289.1	274.172	0
3051	4428	0	0	7.91364	9.44276	0.00489799	0.999988	664.889	261.966	0
3057	6546	0	0	12.6266	8.71373	0.41112	0.911581	1800.66	465.543	0
3070	6553	0	0	1.73157	4.83122	0.641597	-0.767042	135.069	32.3544	0
3074	4406	0	0	4.51903	5.35839	-0.993513	0.113722	84.2484	139.536	0
3110	5235	0	0	13.1526	14.9076	-0.825164	-0.564893	317.804	0.871787	0
3117	7992	0	0	25.3609	8.98606	-0.855701	-0.51747	914.944	227.82	0
3134	8433	0	0	15.2032	9.57215	0.859309	0.511457	129.489	357.982	0
3142	8613	0	0	12.8928	11.0426	-0.678613	0.734496	1253.49	570.574	0
3169	3977	0	0	11.7219	13.1313	0.289217	-0.957264	3503.07	929.496	0
3170	5111	0	0	23.4512	5.29053	0.965263	0.261282	142.677	67.2521	0
3170	5562	0	0	23.3073	5.26568	-0.996981	-0.0776451	219.831	84.8435	0
3176	7219	0	0	1.74246	12.5017	0.843797	0.536662	376.817	141.186	0
3185	5120	0	0	10.5143	1.74569	0.773668	-0.633591	740.757	111.032	0
3191	9220	0	0	3.22667	4.83965	0.407325	-0.913283	103.678	1.21735	0
3195	3827	0	0	1.13651	13.9527	0.791046	0.611756	210.337	67.6527	0
3220	3292	0	0	11.6035	7.32541	0.998821	0.0485406	317.494	27.8975	0
3229	8420	0	0	12.8203	15.1433	0.785425	-0.618957	1291.1	241.086	0
3231	3330	0	0	13.8536	14.1035	-0.0108838	0.999941	-1324.14	10862.6	1
3252	6987	0	0	22.4755	5.20302	-0.918836	0.394639	825.049	77.7528	0
3260	4783	0	0	15.654	10.6691	0.255314	-0.966858	1994.96	326.276	0
3261	8554	0	0	17.6198	8.44947	0.976931	-0.213556	288.093	82.4102	0
3269	7990	0	0	7.22933	3.75637	0.430181	0.902743	534.03	17.4748	0
3293	8494	0	0	20.2518	7.99935	0.745854	-0.66611	414.374	44.8983	0
3313	9340	0	0	9.38573	7.60038	0.545833	0.837894	31.5932	47.7131	0
3328	4871	0	0	4.81673	12.8167	-0.830564	-0.556923	554.214	112.121	0
3329	4529	0	0	1.60999	9.54363	0.0574565	-0.998348	147.596	30.8488	0
3331	8062	0	0	14.0175	6.50655	0.0869799	-0.99621	2257.13	115.899	0
3340	6842	0	0	8.02159	8.5925	-0.125077	-0.992147	502.38	61.206	0
3372	4895	0	0	22.186	7.46021	0.989613	-0.143755	1073.01	103.185	0
3384	9926	0	0	26.9607	4.2053	0.262499	0.964932	138.504	31.4855	0
3392	7539	0	0	16.7034	13.33	0.490486	-0.871449	1212.87	421.325	0
3401	4436	0	0	23.2262	9.24957	0.872308	-0.488956	814.967	243.428	0
3416	3827	0	0	1.23453	13.9837	-0.999033	0.0439589	196.421	29.1625	0
3452	4542	0	0	19.6089	12.118	-0.996416	0.0845884	209.061	121.374	1
3473	5905	0	0	19.5439	3.08566	-0.433239	0.901279	695.922	28.1672	0
3486	8146	0	0	9.7021	5.21731	-0.593963	-0.804493	1866.69	511.326	0
3507	8760	0	0	12.1888	8.08769	0.297595	-0.954692	1298.07	89.8764	0
3510	7168	0	0	15.6486	8.9902	0.791924	0.610619	84.9735	185.544	0
3522	7836	0	0	26.8425	8.16982	0.847866	0.530211	789.12	242.478	0
3523	7121	0	0	12.8963	2.39507	0.299309	-0.954156	1129.37	145.068	0
3523	8076	0	0	12.9185	2.51945	0.610487	0.792026	750.98	228.935	0
3545	7991	0	0	16.9266	1.29874	0.993596	-0.112988	365.524	112.792	0
3551	4260	0	0	9.01244	8.0724	-0.182176	-0.983266	1437.69	179.508	0
3555	6791	0	0	19.2808	3.59268	0.933401	0.358836	248.145	62.6697	0
3558	8122	0	0	9.99965	2.64694	-0.423216	-0.906029	1357.96	267.196	0
3561	5624	0	0	5.54915	2.76447	-0.828171	0.560475	139.192	53.2969	0
3565	5221	0	0	16.6635	10.2978	0.908122	-0.418705	774.743	160.044	0
3565	7798	0	0	16.618	10.3982	0.283144	0.959077	11.5799	333.242	0
3566	3795	0	0	12.4209	2.496	-0.933786	0.357832	519.301	371.074	0
3571	5861	0	0	15.5772	7.48398	-0.917535	-0.397655	14.65	172.55	0
3579	6662	0	0	2.99997	9.15726	-0.88436	0.466805	103.04	15.9729	0
3594	5085	0	0	4.30762	5.40228	0.934386	0.356262	1075	200.139	0
3602	8522	0	0	9.98864	1.65306	-0.667573	0.744544	913.119	185.535	0
3612	8113	0	0	12.2417	10.1779	0.269366	-0.963038	2457.91	236.478	0
3615	8914	0	0	7.16294	2.20447	-0.974238	0.225522	53.5934	34.7643	0
3622	7847	0	0	15.8463	13.2329	0.954986	-0.296652	1266.36	289.013	0
3622	8892	0	0	15.7561	13.3273	-0.253509	0.967333	759.32	569.736	0
3642	9665	0	0	15.1726	11.9686	-0.967867	0.251461	-240.342	17.1635	0
3671	4701	0	0	2.56187	12.7952	0.354779	-0.93495	-9.16978	32.9423	0
3697	9931	0	0	15.5865	15.3817	-0.936372	0.35101	378.721	104.983	0
3701	7117	0	0	17.769	5.73029	-0.860348	0.509707	855.239	96.9688	0
3717	6774	0	0	7.26685	8.69937	-0.998156	-0.0606967	54.0174	94.9606	0
3752	9001	0	0	19.9441	6.94327	0.323033	-0.946388	747.874	88.3576	0
3758	3909	0	0	5.61518	12.4868	0.797996	-0.602662	14.1131	13.48	0
3759	8438	0	0	8.7541	5.22804	-0.416027	0.909352	6.19477	67.2464	0
3765	7619	0	0	2.62665	7.01351	-0.910912	-0.4126	656.026	43.7795	0
3775	9264	0	0	21.2016	4.94346	0.720886	0.693054	219.168	51.0956	0
3786	6608	0	0	13.9253	12.484	0.00650627	0.999979	1318.35	360.694	0
3797	8045	0	0	6.11684	3.33652	-0.997601	-0.0692304	68.2447	17.7942	0
3814	9316	0	0	16.0567	5.77627	-0.927433	0.373991	341.017	13.0778	0
3823	7799	0	0	18.1631	8.38416	0.450204	0.892926	-11.0205	44.8933	0
3829	8077	0	0	16.436	14.94	-0.296472	-0.955042	80.6595	6.95624	0
3839	4572	0	0	9.8874	12.2611	-0.667577	-0.744541	1781.67	570.867	0
3850	8176	0	0	22.4573	3.81674	0.993975	-0.109608	197.251	114.695	0
3852	6461	0	0	9.3935	6.38039	0.956431	-0.291959	5.86756	101.446	0
3853	9303	0	0	9.9218	8.29683	0.981195	-0.193017	23.5246	138.589	0
3865	7816	0	0	2.64701	6.03647	-0.699991	0.714152	92.634	63.1207	0
3900	4349	0	0	17.0809	2.98879	0.645849	-0.763466	1246.82	102.191	0
3900	6027	0	0	17.016	3.09106	-0.416191	0.909277	1408.55	102.752	0
3919	8476	0	0	16.3248	3.60977	0.702622	-0.711563	610.874	0.053372	0
3941	8036	0	0	26.5588	2.49327	-0.869915	0.493202	464.415	63.5451	0
3947	6778	0	0	8.22553	10.1896	-0.380831	0.924645	1162.49	263.976	0
3954	9520	0	0	14.4186	12.1816	-0.295666	-0.955291	1510.3	328.976	0
3964	6673	0	0	16.3424	4.44458	-0.762806	0.646627	1343.86	351.602	0
4000	4343	0	0	6.63052	13.4293	0.608174	-0.793803	48.2942	149.568	0
4023	5811	0	0	14.578	11.2864	0.987024	-0.160573	329.667	524.353	0
4025	4416	0	0	2.57179	7.59848	0.988796	-0.149274	778.56	114.831	0
4050	5308	0	0	8.25408	13.1145	0.538499	0.842626	952.065	103.918	0
4059	5372	0	0	13.4702	7.09067	0.999071	-0.0431024	-163.163	64.0753	0
4059	9900	0	0	13.3268	7.06477	-0.920728	-0.390205	472.531	111.094	0
4062	8643	0	0	19.3363	3.83403	-0.887371	-0.461057	80.7199	85.4447	0
4062	8815	0	0	19.3877	3.8021	-0.0195427	-0.999809	473.294	168.441	0
4065	8080	0	0	17.2334	14.2473	-0.654661	0.755923	466.838	5.95603	0
4076	7358	0	0	15.2744	14.313	-0.127923	0.991784	637.55	190.944	0
4078	4365	0	0	6.03829	1.29233	0.838395	-0.545064	183.313	30.9729	0
4084	6241	0	0	1.67101	6.54768	0.537008	-0.843577	218.342	14.2157	0
4103	8660	0	0	6.43746	2.83964	-0.0753256	0.997159	643.416	117.333	0
4103	9982	0	0	6.49368	2.81075	0.854397	0.51962	706.033	67.6088	0
4152	7731	0	0	11.3735	10.6438	-0.994212	-0.107437	65.3073	616.057	0
4152	7808	0	0	11.4734	10.5998	0.590985	-0.806682	1770.97	966.981	0
4160	4603	0	0	23.2462	3.26927	-0.0341521	-0.999417	252.348	39.716	0
4171	8821	0	0	21.8605	9.25709	0.999183	0.0404141	1277.36	191.096	0
4196	5417	0	0	9.58552	5.67589	-0.450135	0.89296	702.08	191.277	0
4203	6189	0	0	19.2629	1.40281	0.929604	-0.36856	347.499	17.0943	0
4240	4946	0	0	26.0486	4.96782	-0.445766	-0.89515	-33.1897	38.0618	0
4259	7215	0	0	5.32015	14.0696	0.810259	-0.586071	8.61362	70.5045	0
4260	8008	0	0	9.00221	7.93082	0.0389652	-0.999241	1432.66	200.756	0
4290	9752	0	0	26.2987	9.31119	0.796328	0.604865	198.437	114.105	0
4360	9832	0	0	4.77964	13.1223	-0.68932	-0.724457	198.301	185.488	0
4369	8198	0	0	11.3887	10.2165	-0.225796	-0.974175	3807.56	215.073	0
4437	8397	0	0	19.8622	2.17179	-0.951053	0.309026	137.02	35.453	0
4452	7754	0	0	18.2711	9.82884	0.767919	0.640547	353.972	162.769	0
4527	4528	0	0	19.2695	7.20881	0.925224	0.379422	67.2149	35.0006	0
4527	9230	0	0	19.2099	7.10755	0.117761	-0.993042	318.179	209.316	0
4528	4715	0	0	19.3182	7.17278	-0.0938217	-0.995589	373.753	86.2298	0
4542	5533	0	0	19.5663	12.0669	0.260898	-0.965366	267.901	156.204	1
4554	8395	0	0	9.46333	5.06905	0.451165	-0.892441	433.063	59.0671	0
4565	6256	0	0	8.41849	3.70809	-0.943947	0.330096	452.209	89.7252	0
4565	9003	0	0	8.46404	3.74956	-0.241579	0.970381	1514.33	182.355	0
4565	9521	0	0	8.4274	3.64834	-0.806356	-0.591431	1113.27	244.047	0
4605	8528	0	0	7.99693	3.05053	0.218663	0.9758	2136.37	59.2926	0
4628	7462	0	0	3.65974	15.48	0.659403	-0.75179	59.0925	29.091	0
4630	8691	0	0	10.2776	4.2166	-0.958888	-0.283784	-57.6349	85.4138	0
4635	5768	0	0	9.26452	6.14544	0.26777	-0.963483	1241.99	8.90593	0
4655	7684	0	0	21.1745	3.33405	0.730572	0.682835	-54.9693	1.41833	0
4668	8745	0	0	2.33073	13.0596	-0.19673	-0.980458	17.382	119.982	0
4684	6477	0	0	6.31978	1.10978	0.00213353	0.999998	1292.49	169.846	0
4693	9252	0	0	8.57251	4.92212	0.648735	0.761015	1289.56	36.6982	0
4705	6235	0	0	23.0658	1.85712	-0.973333	0.229397	546.468	126.059	0
4710	8642	0	0	24.1174	3.44553	0.647618	0.761965	213.5	67.77	0
4712	9529	0	0	14.8071	12.1757	0.886033	0.463623	-13.1489	365.544	0
4727	7755	0	0	24.7279	6.75817	0.983338	0.181785	858.434	98.8937	0
4732	5547	0	0	13.4317	2.84439	-0.983418	0.181352	353.983	283.143	0
4739	9726	0	0	8.97915	8.96399	-0.0285465	0.999592	2990.04	373.816	0
4747	8082	0	0	1.2091	7.81258	-0.999676	-0.0254494	761.303	53.8311	0
4755	7532	0	0	13.5037	9.89231	-0.949656	-0.313294	33.5127	86.6785	0
4761	8682	0	0	8.51378	4.09632	0.836366	0.548171	689.114	347.056	0
4807	5339	0	0	26.2515	5.3263	0.608376	-0.793649	175.462	118.983	0
4820	6660	0	0	7.72745	7.59533	-0.573152	0.819449	-139.91	76.5594	0
4841	6576	0	0	8.89693	6.05008	0.115951	-0.993255	492.666	5.05669	0
4851	5409	0	0	2.36112	4.33047	-0.942488	-0.334239	644.066	32.6317	0
4861	9443	0	0	18.0575	5.81585	0.854056	-0.520182	1249.22	291.856	0
4862	6636	0	0	5.47834	13.8315	-0.935313	-0.353821	650.832	102.913	0
4864	7197	0	0	2.09977	3.30168	-0.883577	0.468285	800.129	70.4955	0
4888	7309	0	0	17.3166	8.10056	-0.0124989	0.999922	600.911	27.892	0
4889	8333	0	0	19.4807	8.00802	-0.828439	0.560079	1357.96	11.5701	0
4895	7161	0	0	22.2536	7.37793	-0.051292	-0.998684	118.7	46.6014	0
4946	9739	0	0	26.0089	4.86064	-0.244601	-0.969624	4.37135	45.2685	0
5043	9443	0	0	18.1173	5.84344	-0.158999	-0.987279	654.368	167.711	0
5076	9225	0	0	9.55429	4.00106	-0.882606	0.470113	41.7347	52.7756	0
5121	8731	0	0	12.4591	3.44058	-0.996329	-0.0856082	21.6442	204.813	0
5134	7867	0	0	1.33499	1.30077	0.68887	0.724884	322.149	31.3737	0
5176	7507	0	0	7.685	1.7079	-0.543979	-0.839099	1134.11	135.894	0
5213	5505	0	0	17.7497	12.9614	0.41474	-0.90994	360.573	47.5771	0
5219	5909	0	0	18.4323	12.427	0.792505	0.609866	-73.8011	43.3018	0
5234	5804	0	0	12.2973	4.76332	0.997222	0.0744882	-56.1007	123.443	0
5258	7827	0	0	8.98583	4.03237	-0.956266	-0.2925	-14.264	87.9463	0
5301	9447	0	0	18.8778	11.7943	0.577221	0.816588	953.741	1811.26	1
5316	6308	0	0	6.03597	14.7326	-0.943314	-0.331903	843.82	16.8326	0
5327	6625	0	0	17.0293	1.55747	0.909573	0.415544	540.696	17.0816	0
5341	8337	0	0	21.9762	5.93889	-0.549619	-0.835415	39.3649	49.6498	0
5343	6612	0	0	11.1162	1.17545	0.833139	0.553063	228.417	54.6307	0
5357	7458	0	0	10.1115	5.82369	-0.991692	-0.128635	535.608	125.054	0
5357	9452	0	0	10.2257	5.87691	0.736324	0.676629	568.142	276.233	0
5365	8522	0	0	9.88389	1.75572	0.757813	-0.652472	698.181	127.634	0
5370	8819	0	0	10.7071	6.52308	-0.352871	-0.935672	2110.01	191.572	0
5384	6086	0	0	26.7433	7.47143	0.369617	-0.929184	-9.64274	1.226	0
5387	6228	0	0	3.01152	10.8476	0.00279464	-0.999996	55.0931	99.4459	0
5387	8636	0	0	3.07237	10.9304	0.955553	0.294818	701.941	17.8433	0
5399	6414	0	0	20.3521	1.43814	-0.430346	-0.902664	-41.5126	52.2489	0
5428	5442	0	0	12.1311	3.83615	-0.955705	-0.294327	162.414	63.4794	0
5429	8318	0	0	6.79622	4.50221	0.758972	0.651123	775.993	174.36	0
5432	9178	0	0	25.9179	2.34799	-0.352684	-0.935742	136.908	17.1542	0
5433	8413	0	0	5.53619	9.02139	0.74342	-0.668825	215.162	50.4255	0
5499	8333	0	0	19.485	8.07463	-0.892014	-0.452008	408.091	254.891	0
5500	7783	0	0	6.57532	6.5502	-0.707446	0.706767	340.153	85.9309	0
5500	8488	0	0	6.55587	6.48938	-0.98604	-0.166511	-6.07417	30.5316	0
5506	5932	0	0	22.8498	8.21471	0.744974	0.667093	92.5033	58.4892	0
5575	6115	0	0	1.32893	9.46955	0.73776	-0.675064	267.389	115.074	0
5591	9595	0	0	14.391	1.33775	-0.864927	0.501898	948.054	241.255	0
5593	7415	0	0	21.1244	9.81056	-0.42513	0.905132	363.42	156.706	0
5609	7410	0	0	2.51183	7.07159	0.778363	0.627814	557.238	20.9367	0
5631	8876	0	0	20.8424	2.70998	-0.622527	-0.782599	-2.27414	92.8895	0
5649	6904	0	0	11.846	14.6659	-0.979835	-0.199808	-218.911	57.1069	0
5669	6389	0	0	14.7102	11.0619	0.988195	0.1532	-226.089	160.968	0
5673	8713	0	0	21.5519	9.28208	-0.62484	-0.780753	239.78	211.21	0
5677	6576	0	0	8.85356	6.01237	0.968036	-0.25081	-55.8224	181.39	0
5683	8935	0	0	5.96168	12.4869	0.992973	0.118344	630.317	156.108	0
5691	8854	0	0	13.6717	6.62606	0.106457	-0.994317	1628.29	60.5822	0
5700	9133	0	0	12.4012	7.25	0.346816	-0.937933	1280.54	244.054	0
5724	6600	0	0	5.38289	11.3968	0.945352	-0.326053	395.977	260.787	0
5725	8571	0	0	16.7197	3.8703	-0.709335	-0.704872	393.785	81.8102	0
5765	7610	0	0	2.06739	4.64188	-0.887542	0.460726	589.7	105.434	0
5787	9164	0	0	19.7567	6.78885	0.0299046	0.999553	403.236	146.559	0
5807	7939	0	0	25.3465	2.26401	-0.144768	-0.989466	219.729	29.3888	0
5822	8041	0	0	9.94901	9.15257	0.905086	0.425228	174.216	212.267	0
5823	6153	0	0	7.37864	6.99695	-0.973924	-0.226876	756.768	231.193	0
5823	9056	0	0	7.50785	7.0229	0.986015	0.166656	576.275	142.136	0
5833	8044	0	0	3.45661	9.10405	-0.271477	-0.962445	435.656	178.996	0
5833	8917	0	0	3.51826	9.12008	0.706962	-0.707252	86.969	4.5196	0
5841	7344	0	0	5.50404	7.66004	-0.996727	-0.0808351	1137.14	7.78986	0
5854	6815	0	0	16.1424	9.80652	-0.757097	0.653303	1576.55	117.311	0
5895	9529	0	0	14.9293	12.2425	-0.868456	-0.495766	-135.93	144.96	0
5900	9436	0	0	25.1033	4.67227	-0.866049	-0.499958	449.182	137.697	0
5904	9696	0	0	24.3398	5.22384	-0.0530133	-0.998594	14.4033	42.0012	0
5905	6850	0	0	19.5844	3.14025	0.988405	-0.151843	39.3983	3.14593	0
5908	9791	0	0	2.42013	12.3331	0.231891	-0.972742	-40.0496	29.5629	0
5910	6383	0	0	5.69292	6.95607	-0.43796	0.898995	440.867	37.5764	0
5921	6384	0	0	10.4802	4.60232	0.921589	-0.388167	507.905	432.427	0
5921	8587	0	0	10.4064	4.68312	-0.30257	0.953127	1323.07	288.478	0
5927	8084	0	0	15.5267	8.41012	-0.919658	-0.392721	93.2887	203.665	0
5957	8948	0	0	2.17248	7.83431	0.220687	0.975345	601.508	138.634	0
6015	7414	0	0	6.81242	10.8035	-0.18957	0.981867	450.383	380.065	0
6016	6591	0	0	19.598	3.63793	0.481971	0.876187	15.9146	14.1942	0
6020	8360	0	0	15.2047	6.56225	0.873228	-0.487312	656.536	82.5853	0
6036	7609	0	0	14.1184	2.54983	0.991547	0.129745	239.191	8.73505	0
6044	8061	0	0	21.9266	2.24187	-0.741938	-0.670469	-0.4289	21.6235	0
6068	9053	0	0	13.6132	3.57377	0.409908	-0.912127	1493.31	127.122	0
6070	7976	0	0	20.1659	5.72897	-0.34547	0.93843	984.075	118.652	0
6095	7766	0	0	8.21194	7.5299	0.24328	0.969956	1675.37	196.596	0
6103	8752	0	0	7.25898	1.35935	-0.971023	0.238987	116.864	56.6063	0
6119	8755	0	0	20.5087	6.45163	0.68736	0.726317	189.398	100.566	0
6149	6721	0	0	7.99992	9.78007	-0.347093	0.937831	566.482	513.77	0
6153	7686	0	0	7.28351	6.91	-0.313102	-0.949719	2183.31	43.8054	0
6170	8395	0	0	9.44505	4.95253	0.70338	0.710814	1100.7	16.554	0
6174	6490	0	0	6.04299	2.80077	0.38897	-0.921251	501.458	49.4662	0
6182	6500	0	0	18.209	6.37097	0.0189928	0.99982	103.955	11.7234	0
6190	9662	0	0	10.4435	15.6485	-0.143694	0.989622	2956.12	138.832	0
6203	6582	0	0	26.6763	8.43584	0.697097	-0.716977	578.761	260.312	0
6214	6837	0	0	12.3338	9.93594	0.977669	-0.21015	-26.0574	277.445	0
6237	6815	0	0	16.0329	9.89563	0.79329	-0.608844	969.27	200.834	0
6279	9341	0	0	23.8193	8.12699	0.778522	-0.627617	427.498	146.007	0
6292	7887	0	0	19.4211	3.05155	-0.472134	0.881527	1072.75	186.269	0
6302	8598	0	0	1.88771	15.7608	0.302544	0.953135	-20.9957	8.27564	0
6316	6342	0	0	14.6587	4.14998	0.981661	-0.190637	442.641	57.211	0
6321	8320	0	0	5.07725	7.90808	0.49472	-0.869053	-28.5638	14.9962	0
6408	9418	0	0	15.7029	14.5521	0.0280957	-0.999605	863.357	403.329	1
6408	9634	0	0	15.6357	14.6001	-0.954691	-0.297599	-3888.02	1556.1	1
6424	8661	0	0	4.65864	5.93763	0.998548	0.0538702	486.214	114.605	0
6431	9437	0	0	21.6987	4.35664	-0.495208	-0.868775	238.487	25.3739	0
6439	7966	0	0	24.7637	2.84787	0.388607	-0.921404	66.873	37.8062	0
6450	8714	0	0	14.1281	7.6283	-0.532761	-0.846266	1535.81	373.858	0
6467	7989	0	0	23.2592	8.65965	-0.918914	-0.394457	289.846	147.835	0
6476	7728	0	0	7.15556	9.82487	0.259419	0.965765	1367.52	253.595	0
6495	8754	0	0	14.1218	14.3023	0.997501	-0.0706483	118.654	23.5468	0
6501	7007	0	0	8.88742	5.30256	0.852574	0.522606	790.009	199.745	0
6534	8655	0	0	11.7701	6.94743	-0.214025	-0.976828	1205.76	247.797	0
6626	9548	0	0	1.06117	13.8088	-0.944355	0.328928	310.754	61.3476	0
6651	9937	0	0	14.3742	14.564	-0.684525	-0.728989	-424.511	255.814	0
6694	6746	0	0	15.8472	8.68248	0.495564	0.868571	701.426	280.75	0
6745	7167	0	0	15.5038	5.01657	-0.385521	-0.922699	1037.72	156.547	0
6758	8408	0	0	5.2162	6.51636	-0.595763	-0.803161	646.816	51.1267	0
6844	7163	0	0	19.4932	2.36861	0.807699	-0.589595	1070	134.52	0
6850	9237	0	0	19.6265	3.18884	-0.292056	0.956401	1302.8	68.2082	0
6898	7061	0	0	5.9595	2.5631	-0.69971	0.714427	455.108	67.919	0
6898	9057	0	0	6.01926	2.44153	0.137835	-0.990455	923.125	66.3155	0
6936	8842	0	0	3.42054	14.0374	-0.976313	0.216363	167.627	58.7169	0
6947	9296	0	0	9.34593	2.73669	-0.295309	-0.955402	1818.06	316.32	0
6947	9539	0	0	9.29736	2.78549	-0.957304	-0.289084	168.062	50.9664	0
6969	8216	0	0	12.1581	11.6587	-0.653826	-0.756645	340.047	429.792	0
6982	8590	0	0	17.1146	4.2025	0.327631	0.944806	718.361	216.021	0
7018	9499	0	0	26.4918	9.2786	-0.943778	0.330581	740.796	246.992	0
7018	9771	0	0	26.5898	9.1999	0.526337	-0.850276	12.0803	93.004	0
7068	7727	0	0	10.927	14.1013	0.993266	0.115855	206.346	264.205	0
7134	8429	0	0	3.31812	15.8289	-0.644899	-0.764268	56.6734	35.756	0
7143	7778	0	0	7.10909	13.317	0.996338	-0.0855006	469.65	198.886	0
7145	9189	0	0	2.06751	6.72475	-0.604924	-0.796283	334.903	32.2346	0
7228	9906	0	0	25.9857	1.80194	-0.469257	-0.883062	10.4276	17.9488	0
7268	7754	0	0	18.2696	9.91198	0.790808	-0.612064	955.406	450.912	1
7284	7375	0	0	8.39188	12.6311	-0.584807	-0.811173	2267.79	164.043	0
7305	9872	0	0	9.91138	15.8689	0.56911	0.822261	1072.27	625.919	0
7309	8329	0	0	17.2651	8.19227	-0.847638	0.530574	1041.03	230.55	0
7336	8125	0	0	23.025	7.86392	0.383691	-0.923462	410.754	121.393	0
7365	8715	0	0	23.3663	7.71673	0.885875	-0.463925	451.286	29.9467	0
7365	9656	0	0	23.3663	7.78123	0.884639	0.466277	-59.463	37.8067	0
7373	9334	0	0	18.935	6.88258	0.980994	-0.194038	185.469	99.5111	0
7386	9618	0	0	6.59402	2.37909	-0.240731	-0.970592	714.085	72.5641	0
7401	8492	0	0	4.28549	11.6884	-0.351011	0.936371	18.4315	0.0718455	0
7405	7423	0	0	1.98453	4.33721	0.213184	0.977012	624.273	19.8131	0
7414	7536	0	0	6.85975	10.8856	0.945292	0.326225	1400.37	392.886	0
7423	9161	0	0	2.05096	4.35816	0.735595	-0.677422	518.312	81.7371	0
7474	8125	0	0	22.9911	7.79699	0.971316	0.237792	272.275	173.196	0
7553	9382	0	0	5.02585	11.4822	0.611863	0.790964	856.063	85.0561	0
7558	7975	0	0	8.91016	13.6954	-0.777882	0.628411	-265.713	13.9292	0
7668	9714	0	0	2.65397	4.12218	0.997532	-0.0702182	372.168	61.6086	0
7685	7911	0	0	3.1866	13.1476	-0.847997	0.530001	271.256	138.458	0
7715	9512	0	0	13.5069	6.32778	0.0916837	-0.995788	1905.27	148.762	0
7762	9583	0	0	4.44575	5.71019	-0.901576	-0.43262	247.319	46.768	0
7819	9568	0	0	17.4577	13.0517	0.932743	0.360542	326.907	245.362	0
7850	9601	0	0	14.1921	14.7101	-0.827323	-0.561727	-240.806	165.296	0
7866	8540	0	0	14.223	5.48103	-0.252595	-0.967572	785.357	298.006	0
7902	9889	0	0	16.5324	8.69625	0.712001	-0.702178	1234.5	110.58	0
7922	8838	0	0	15.3788	12.1716	-0.622358	-0.782733	43.7741	83.1904	0
7923	8558	0	0	12.3884	8.43408	-0.262702	0.964877	499.624	63.9111	0
8064	8697	0	0	17.7962	4.9881	0.394833	-0.918753	1515.92	87.6244	0
8134	9451	0	0	22.3962	7.25079	-0.909431	-0.415855	473.486	154.087	0
8163	8354	0	0	13.668	2.87715	0.641635	0.76701	630.307	53.224	0
8195	9080	0	0	3.77732	3.1481	-0.424241	0.905549	198.259	35.905	0
8197	8838	0	0	15.325	12.0439	0.126065	0.992022	61.9835	212.168	0
8212	9992	0	0	2.87405	8.02424	0.579444	-0.815012	69.4707	23.7285	0
8240	9431	0	0	2.17258	2.45734	-0.0351412	-0.999382	368.395	17.794	0
8286	9036	0	0	5.25197	5.72141	0.994973	0.100142	863.965	23.6676	0
8289	8844	0	0	24.9833	4.24502	-0.279117	0.960257	12.0077	7.0811	0
8301	9658	0	0	23.1462	2.42582	0.984235	-0.176865	166.015	25.0047	0
8354	8986	0	0	13.683	2.98835	-0.416286	0.909234	1319.42	9.94425	0
8355	9367	0	0	12.9784	8.59161	-0.5756	-0.817731	359.592	219.81	0
8399	9207	0	0	8.48622	2.48348	-0.919453	-0.393199	763.16	57.5778	0
8426	9671	0	0	16.0256	11.1043	0.451945	0.892046	-1626.18	2095.19	1
8427	8624	0	0	10.8899	9.49744	-0.937023	0.349267	155.963	144.215	0
8474	8773	0	0	5.45774	15.2547	-0.97203	-0.234856	192.616	6.51231	0
8488	9347	0	0	6.46191	6.50942	-0.832278	0.554358	54.6376	7.21315	0
8522	8974	0	0	9.97366	1.77298	0.463194	0.886257	653.987	268.053	0
8542	9165	0	0	24.654	9.34937	-0.995546	-0.0942822	695.179	39.5044	0
8544	8763	0	0	1.62641	12.006	0.998952	0.0457599	527.707	75.4533	0
8570	9254	0	0	15.5905	1.23322	-0.646227	0.763146	1001.95	88.6894	0
8571	9023	0	0	16.7047	3.75461	0.505396	-0.862887	1669.61	14.6668	0
8573	9819	0	0	7.41387	5.21649	0.926001	-0.377521	-1.1894	82.0988	0
8660	9982	0	0	6.49444	2.87365	0.84158	-0.540133	298.414	45.5244	0
8670	8717	0	0	26.4608	3.13163	0.508619	-0.860992	219.17	54.1777	0
8729	9903	0	0	7.74145	11.6553	0.94136	-0.337403	55.931	499.022	0
8730	9572	0	0	11.1525	12.6638	0.56161	0.827402	667.463	351.203	0
8788	9825	0	0	21.1136	8.15606	0.84333	-0.537396	1001.13	127.869	0
8796	9417	0	0	11.6873	3.71333	0.991526	0.129911	-22.1302	102.499	0
8841	9213	0	0	5.80427	1.09847	0.192451	0.981307	1181.54	164.86	0
8936	9023	0	0	16.8023	3.70023	-0.999718	-0.0237391	311.166	22.0502	0
9000	9297	0	0	1.76312	9.09192	0.596007	-0.802979	75.945	12.7799	0
9053	9746	0	0	13.6775	3.49088	0.781202	-0.624278	726.065	184.637	0
9089	9831	0	0	2.80403	9.62218	0.903014	0.429612	1033.5	105.729	0
9125	9857	0	0	5.26772	10.8962	0.58571	0.810521	596.494	204.563	0
9175	9583	0	0	4.39221	5.75008	-0.15604	-0.987751	314.459	22.4402	0
9283	9340	0	0	9.45295	7.59412	-0.380908	0.924613	1397.61	342.77	0
9296	9539	0	0	9.27951	2.72221	-0.666407	0.745588	968.283	9.4418	0
9514	9830	0	0	13.0561	6.87211	-0.989349	-0.14556	115.33	74.6607	0
9628	9776	0	0	15.3481	2.30603	0.833776	-0.552103	450.717	255.998	0
1000	13486	0	0	1.48392	3.51678	0.997923	0.0644215	582.626	4.36812	0
1000	44903	0	0	1.3658	3.5087	-0.99741	-0.0719279	568.084	6.83158	0
1004	51210	0	0	2.9176	2.25699	-0.44376	0.896146	918.13	105.958	0
1007	21330	0	0	19.251	5.56834	0.764754	0.644322	44.7821	22.9703	0
1007	28217	0	0	19.134	5.5569	-0.874638	0.484777	915.842	118.341	0
1007	30757	0	0	19.2657	5.50558	0.972066	-0.234708	938.442	143.979	0
1012	34103	0	0	7.3378	8.25362	-0.578202	0.815894	676.582	392.556	0
1019	18161	0	0	12.4518	7.01428	-0.445525	0.89527	344.4	328.198	0
1020	34199	0	0	2.31656	4.00275	0.996256	-0.0864479	128.871	15.0785	0
1020	41916	0	0	2.22636	3.9593	-0.552098	-0.833779	996.81	58.6929	0
1034	24409	0	0	18.5998	8.49172	0.520905	0.853615	290.27	71.653	0
1034	30322	0	0	18.6084	8.37348	0.639942	-0.768423	316.981	18.1956	0
1034	31941	0	0	18.492	8.40852	-0.957729	-0.287672	309.205	37.4012	0
1035	33125	0	0	15.5275	4.00349	0.772057	0.635553	478.404	169.289	0
1035	43568	0	0	15.4153	3.97759	-0.972501	0.232897	304.733	213.718	0
1035	46423	0	0	15.4647	4.02549	-0.204702	0.978824	1163.75	50.2314	0
1036	11327	0	0	11.8083	1.15674	0.570198	0.821508	822.454	41.6666	0
1040	20044	0	0	2.40551	1.71195	0.248526	0.968625	1224.05	84.8892	0
1040	35245	0	0	2.37602	1.56591	-0.146789	-0.989168	785.37	31.0039	0
1041	46322	0	0	9.01362	6.37992	0.00176826	0.999998	1899.55	139.576	0
1041	47351	0	0	8.9497	6.34311	-0.866939	0.498414	439.048	116.717	0
1045	40967	0	0	10.9597	6.97835	0.981414	0.191902	12.5493	202.928	0
1047	10193	0	0	4.3498	14.8109	-0.459238	0.888313	92.2957	30.7885	0
1047	28803	0	0	4.42297	14.7796	0.959482	0.28177	200.393	6.95713	0
1049	35723	0	0	25.5284	7.97225	-0.981746	0.190196	536.452	64.4772	0
1049	43772	0	0	25.5505	7.91601	-0.587847	-0.808972	-14.7874	46.0248	0
1049	46232	0	0	25.5729	8.0168	-0.189939	0.981796	-93.4746	19.2241	0
1050	10965	0	0	15.9365	8.06744	0.0770034	-0.997031	384	165.077	0
1050	49670	0	0	15.881	8.15056	-0.891635	0.452754	614.127	252.094	0
1052	10941	0	0	4.7227	11.4451	0.207299	-0.978278	185.028	124.383	0
1052	11014	0	0	4.66856	11.5655	-0.593927	0.804519	192.68	105.775	0
1052	12897	0	0	4.64799	11.4816	-0.899666	-0.436579	1644.04	46.5965	0
1052	47935	0	0	4.77556	11.5204	0.990515	0.137408	983.981	45.8942	0
1058	17932	0	0	3.77927	3.91169	0.982649	-0.185474	700.493	44.7317	0
1058	33805	0	0	3.67659	3.9528	-0.839227	0.543782	464.366	70.569	0
1058	41988	0	0	3.73575	3.97727	0.210077	0.977685	640.183	123.357	0
1058	47476	0	0	3.68282	3.88358	-0.729104	-0.684403	793.608	104.572	0
1059	21888	0	0	13.4688	7.8519	-0.940573	-0.339591	-82.9925	59.2203	0
1059	44486	0	0	13.5235	7.93252	-0.0338088	0.999428	1741.97	318.301	0
1060	25040	0	0	20.1621	9.86983	-0.97419	-0.225731	548.934	185.512	0
1072	32594	0	0	19.1995	10.9277	-0.288899	0.95736	514.033	289.278	0
1074	21420	0	0	16.686	2.14732	0.6049	-0.796301	995.863	102.065	0
1074	35588	0	0	16.7143	2.22005	0.984186	0.177137	142.136	15.0496	0
1074	46480	0	0	16.614	2.13711	-0.358407	-0.933565	734.296	196.12	0
1074	52547	0	0	16.5661	2.20755	-0.999952	0.00978513	168.711	69.1513	0
1075	16952	0	0	3.87501	6.38514	0.892644	-0.450763	171.853	110.234	0
1075	46237	0	0	3.85256	6.47054	0.556233	0.831026	986.359	48.8294	0
1076	24392	0	0	14.6286	6.53606	-0.497109	-0.867688	741.624	385.551	0
1076	28500	0	0	14.5959	6.61393	-0.967683	0.252169	1006.14	573.528	0
1079	17343	0	0	17.7818	10.3827	0.471796	-0.881708	2126.26	516.564	0
1079	33792	0	0	17.6982	10.3938	-0.686804	-0.726843	228.578	377.415	0
1081	16624	0	0	6.56462	12.0898	-0.911162	0.412048	90.798	36.4887	0
1081	20889	0	0	6.61539	12.128	-0.144905	0.989446	416.099	52.6536	0
1086	29347	0	0	19.335	11.3838	-0.921414	-0.388582	144.933	138.916	0
1086	33930	0	0	19.4133	11.3482	0.311595	-0.950215	363.2	194.392	0
1086	45696	0	0	19.4554	11.3946	0.975452	-0.220213	713.743	113.333	0
1088	12048	0	0	19.2456	2.78075	-0.999885	0.0151508	67.3455	8.36945	0
1091	20851	0	0	15.37	4.92472	0.122577	0.992459	1149.53	214.543	0
1091	26040	0	0	15.3748	4.82255	0.214154	-0.9768	1105.16	136.723	0
1092	13272	0	0	11.0902	14.8247	-0.995365	0.0961654	-766.232	301.529	0
1092	22346	0	0	11.1293	14.8797	-0.430579	0.902553	6061.01	1948.56	0
1092	26338	0	0	11.2148	14.7789	0.819753	-0.572717	1455.3	54.3626	0
1094	23251	0	0	15.7943	9.93769	0.825788	0.563981	123.69	187.394	0
1094	23772	0	0	15.7638	9.8317	0.402314	-0.915502	2052.92	69.3944	0
1094	26758	0	0	15.6943	9.95606	-0.569692	0.821858	1914.01	199.713	0
1094	26948	0	0	15.6965	9.83667	-0.536682	-0.843785	55.7675	172.761	0
1095	15179	0	0	12.833	1.71212	0.477825	-0.878455	939.058	107.512	0
1095	27441	0	0	12.7664	1.71188	-0.470173	-0.882574	1051.19	148.6	0
1095	31744	0	0	12.8695	1.77016	0.998634	-0.0522556	471.043	95.4556	0
1095	41513	0	0	12.7591	1.83129	-0.574297	0.818647	1223.9	228.037	0
1095	46981	0	0	12.8342	1.83481	0.495449	0.868637	960.052	264.476	0
1099	14934	0	0	7.06273	13.9066	-0.918039	-0.39649	1114.59	105.975	0
1099	18351	0	0	7.06971	13.9721	-0.812385	0.583121	27.5506	169.882	0
1104	26060	0	0	15.9055	12.6425	-0.292946	0.956129	3208.12	122.689	0
1104	48808	0	0	15.9924	12.5674	0.988241	-0.152906	515.056	283.055	0
1104	49702	0	0	15.884	12.5238	-0.607664	-0.794194	251.095	64.636	0
1108	21212	0	0	16.3447	9.53303	-0.984657	-0.174498	207.974	299.416	0
1108	27980	0	0	16.3727	9.58889	-0.451644	0.892198	1761.52	56.3691	0
1110	24126	0	0	1.41752	10.6364	-0.278864	-0.960331	-47.1634	30.5518	0
1110	34890	0	0	1.47187	10.7634	0.502233	0.864732	-24.8904	9.27255	0
1110	39721	0	0	1.50644	10.7026	0.999949	-0.0101406	696.978	109.787	0
1111	46309	0	0	18.2805	11.249	-0.0287873	-0.999586	574.705	148.879	0
1111	48639	0	0	18.2393	11.3707	-0.629944	0.776641	1318.62	124.631	0
1117	25111	0	0	5.05265	5.50396	-0.266078	-0.963952	412.18	127.356	0
1117	50816	0	0	5.13429	5.58058	0.978893	0.204371	286.167	89.8385	0
1117	52390	0	0	5.07345	5.6327	0.0510495	0.998696	285.085	53.7131	0
1123	32460	0	0	1.97319	3.68626	0.017956	-0.999839	306.624	20.0827	0
1129	18321	0	0	5.04691	15.2112	-0.0218547	-0.999761	-16.5616	23.766	0
1129	41750	0	0	5.06146	15.3254	0.22958	0.97329	-8.27064	22.2144	0
1129	48767	0	0	5.10435	15.2828	0.971376	0.237546	74.7541	13.26	0
1130	38367	0	0	1.77423	13.8267	0.782239	-0.622978	60.018	109.933	0
1136	10635	0	0	15.2658	2.0124	0.0704504	-0.997515	1149.56	45.733	0
1137	52730	0	0	25.6336	9.41545	0.332487	0.943108	198.346	3.81823	0
1138	35236	0	0	17.0467	3.32437	0.384231	-0.923237	910.062	89.0862	0
1139	42769	0	0	22.1463	6.22085	-0.757376	-0.652979	206.179	183.067	0
1144	28995	0	0	20.5806	6.87693	0.710966	0.703226	186.487	123.318	0
1149	26132	0	0	13.3013	13.5983	0.12137	-0.992607	1885.39	1004.72	0
1152	34832	0	0	5.55578	15.6668	0.998977	-0.0452182	342.204	24.3053	0
1152	52211	0	0	5.41722	15.6317	-0.85658	-0.516014	244.933	76.4518	0
1153	19871	0	0	3.56914	5.87951	-0.792334	-0.610087	1016.56	35.3301	0
1157	12359	0	0	19.5169	7.10084	-0.628916	-0.777473	250.91	173.665	0
1157	23162	0	0	19.5503	7.19298	0.0144284	0.999896	604.006	196.374	0
1159	11757	0	0	24.0166	1.6217	0.520343	0.853957	488.144	175.165	0
1159	13532	0	0	24.0466	1.56389	0.997594	-0.0693292	20.9372	78.2459	0
1159	42405	0	0	23.9333	1.5316	-0.81101	-0.585032	263.764	44.1436	0
1160	15210	0	0	6.77888	7.13883	-0.679883	0.73332	342.141	201.983	0
1161	36973	0	0	20.1835	11.5278	0.834649	-0.550782	456.497	31.8881	0
1161	44323	0	0	20.1289	11.5013	-0.08374	-0.996488	107.105	69.1047	0
1163	11113	0	0	24.0715	2.4098	-0.591179	-0.80654	205.102	110.25	0
1163	39739	0	0	24.1685	2.45383	0.996329	-0.0856039	515.226	113.746	0
1164	18044	0	0	7.66759	4.07154	-0.674366	-0.738397	1007.24	203.682	0
1164	52173	0	0	7.77537	4.10554	0.976036	-0.21761	749.132	213.76	0
1165	41956	0	0	18.6223	11.881	-0.602576	0.798062	-1005.59	1924.49	1
1165	47010	0	0	18.6952	11.7615	0.433914	-0.900954	1014.25	513.54	1
1165	51136	0	0	18.7333	11.8401	0.976038	0.217601	-2634.06	248.948	1
1168	22647	0	0	15.8277	2.9944	-0.697369	-0.716712	612.662	169.101	0
1168	29943	0	0	15.9021	3.07803	0.630988	0.775793	9.94354	42.0396	0
1168	41924	0	0	15.8416	3.08457	-0.449582	0.893239	770.814	108.234	0
1173	34237	0	0	26.0061	8.40473	0.973625	-0.228155	409.927	123.577	0
1176	29643	0	0	23.4813	6.987	0.962132	0.272582	433.039	63.0448	0
1176	36989	0	0	23.4382	7.02424	0.127149	0.991884	-45.413	92.1494	0
1179	43103	0	0	20.8544	1.45314	-0.723124	-0.690718	-21.8216	46.8783	0
1179	45158	0	0	20.9635	1.46403	0.844912	-0.534905	738.019	152.088	0
1180	11694	0	0	20.6208	9.26245	-0.774648	-0.632393	95.7401	196.465	0
1180	17176	0	0	20.6801	9.37819	0.05992	0.998203	168.609	271.738	0
1183	42304	0	0	23.0308	6.49928	0.83489	-0.550417	622.121	17.6415	0
1184	26629	0	0	1.89066	11.461	-0.801343	-0.598206	354.019	142.891	0
1184	50053	0	0	2.01185	11.5296	0.924912	0.380182	332.277	31.0757	0
1185	33916	0	0	3.76977	14.2915	-0.95151	-0.307618	180.327	14.777	0
1188	17112	0	0	10.7223	3.83318	-0.0828538	-0.996562	1049.34	183.069	0
1188	35605	0	0	10.7356	3.96536	0.116802	0.993155	709.779	72.6732	0
1190	16481	0	0	6.80779	11.1045	-0.972988	0.230857	276.463	303.211	0
1193	47307	0	0	2.67576	3.96304	0.47143	-0.881904	124.392	9.77249	0
1193	48793	0	0	2.61358	3.96558	-0.541939	-0.840418	54.2196	8.65003	0
1200	15025	0	0	2.78024	10.4432	-0.667994	-0.744167	663.944	109.302	0
1200	23456	0	0	2.85494	10.4285	0.337695	-0.941255	145.183	10.7115	0
1200	38262	0	0	2.90192	10.4802	0.969637	-0.24455	397.107	85.292	0
1203	27961	0	0	14.9621	3.16278	0.99055	-0.137149	587.998	466.56	0
1203	51836	0	0	14.8628	3.12709	-0.675927	-0.736968	1172.94	499.321	0
1205	49142	0	0	23.0441	9.68442	-0.789673	0.613528	85.1441	13.7621	0
1206	16300	0	0	17.4325	2.44937	0.884704	0.466154	56.9823	52.0087	0
1206	33137	0	0	17.3099	2.46239	-0.767036	0.641604	306.658	71.5777	0
1206	51532	0	0	17.3054	2.37308	-0.827199	-0.561908	165.303	62.5543	0
1216	45640	0	0	15.2791	9.96535	-0.966034	0.258414	55.9585	14.7654	0
1222	34652	0	0	20.8111	4.38286	-0.892429	0.451188	531.254	79.5349	0
1223	35755	0	0	2.99128	9.70312	-0.78879	0.614663	209.125	234.995	0
1226	24340	0	0	9.08171	6.08528	-0.973843	-0.227223	177.678	47.6625	0
1226	30335	0	0	9.1078	6.15991	-0.620958	0.783843	880.57	178.239	0
1226	45744	0	0	9.13095	6.03182	-0.307309	-0.95161	1306.78	207.12	0
1228	22386	0	0	6.49982	13.8043	-0.805156	0.593063	357.004	156.534	0
1228	34633	0	0	6.58072	13.8063	0.775338	0.631546	1442.36	214.808	0
1230	19493	0	0	12.1234	4.64901	-0.992507	0.122185	639.623	124.333	0
1231	24365	0	0	19.7566	7.77053	-0.147524	0.989059	385.739	276.093	0
1231	33788	0	0	19.6994	7.72539	-0.926879	0.37536	1044.61	162.163	0
1232	12750	0	0	8.61709	6.10045	-0.924676	-0.380756	476.025	267.907	0
1232	44559	0	0	8.74214	6.14462	0.958715	0.284369	1205.72	488.634	0
1238	37562	0	0	1.42869	8.4667	0.863928	0.503615	625.373	54.5248	0
1239	31027	0	0	13.7102	13.7096	0.730026	-0.683419	3242.32	411.852	0
1239	45898	0	0	13.6225	13.7865	-0.773848	0.633371	2396.65	113.043	0
1240	47751	0	0	21.9518	7.39234	-0.94298	0.33285	673.057	34.1661	0
1246	11223	0	0	2.48317	9.90429	0.906798	-0.421565	245.751	96.8428	0
1246	46782	0	0	2.43273	9.86956	0.0673928	-0.997727	4.21706	31.9695	0
1246	50868	0	0	2.374	9.95458	-0.909673	0.415326	277.979	85.0223	0
1249	19554	0	0	24.2673	6.28753	0.0055445	-0.999985	28.5928	51.9283	0
1249	38528	0	0	24.3231	6.32082	0.87664	-0.481148	963.311	82.3845	0
1251	26420	0	0	19.0525	8.66076	-0.670558	-0.741857	144.474	109.032	0
1256	16494	0	0	2.92017	6.76816	0.964923	0.262532	145.56	12.4448	0
1256	37975	0	0	2.89908	6.71021	0.570707	-0.821154	126.388	22.1497	0
1258	29122	0	0	1.24678	8.83989	0.971999	-0.234985	768.622	18.3884	0
1260	24527	0	0	14.2459	3.34345	-0.870058	-0.492949	400.929	14.237	0
1260	40438	0	0	14.2905	3.45088	-0.265885	0.964005	1308.94	97.3591	0
1261	26880	0	0	7.57958	11.1124	-0.743373	0.668877	-34.3483	294.52	0
1264	24022	0	0	13.1932	8.7818	-0.391432	0.920207	2364.82	361.445	0
1269	13251	0	0	22.4546	7.08545	-0.104291	-0.994547	-29.098	18.1186	0
1269	25534	0	0	22.4039	7.12145	-0.904001	-0.427531	61.349	27.3409	0
1270	10375	0	0	11.4578	13.8753	0.822807	-0.568321	-6.41657	486.538	0
1276	11091	0	0	21.7315	2.32463	-0.301458	0.95348	692.466	96.4069	0
1276	23866	0	0	21.6848	2.27504	-0.969695	0.244317	538.13	147.842	0
1276	39966	0	0	21.8134	2.2925	0.869592	0.493771	160.071	20.9663	0
1278	15398	0	0	8.23253	4.82316	0.992546	-0.12187	691.98	43.2535	0
1278	36619	0	0	8.10416	4.85412	-0.938984	0.343961	442.848	100.537	0
1280	10796	0	0	14.0079	9.62663	0.248001	-0.96876	2208.04	50.0484	0
1280	19765	0	0	14.0052	9.72872	0.196903	0.980423	1898.52	417.338	0
1287	11258	0	0	22.8437	7.91574	0.952178	-0.305545	742.76	37.0681	0
1287	23236	0	0	22.8037	7.88104	0.168487	-0.985704	110.959	87.5576	0
1287	31585	0	0	22.7507	7.95641	-0.870647	0.491909	990.704	93.5086	0
1288	37926	0	0	20.8675	7.21348	0.443687	0.896182	275.606	35.6772	0
1289	13193	0	0	2.75414	10.8157	-0.473298	0.880903	74.225	72.2608	0
1289	32293	0	0	2.8427	10.7456	0.966048	-0.258363	779.878	280.746	0
1293	27505	0	0	23.2122	6.01962	-0.644813	0.76434	875.538	138.771	0
1293	46664	0	0	23.274	5.90144	0.25984	-0.965652	360.077	45.156	0
1294	46365	0	0	24.4883	5.13353	0.439678	-0.898155	226.241	111.827	0
1303	48085	0	0	2.24381	5.16124	-0.790251	-0.612783	679.141	8.33115	0
1305	31371	0	0	26.3137	2.63929	-0.438205	-0.898875	198.031	46.3071	0
1307	25725	0	0	20.5141	3.82507	0.996575	0.0826941	367.397	74.239	0
1309	32736	0	0	10.6415	12.2288	-0.630063	-0.776544	1512.84	458.7	0
1309	38409	0	0	10.725	12.2477	0.904921	-0.42558	-148.541	218.211	0
1309	40435	0	0	10.7178	12.3051	0.777135	0.629334	645.105	267.346	0
1310	38813	0	0	5.91223	13.3886	0.700319	-0.71383	-43.6194	145.792	0
1311	40961	0	0	24.1486	9.03263	0.445785	0.89514	3.48111	141.373	0
1321	30289	0	0	21.2247	3.83193	0.596414	-0.802677	542.504	24.6551	0
1321	43325	0	0	21.1689	3.9421	-0.294479	0.955658	391.518	98.5827	0
1321	48475	0	0	21.1624	3.82476	-0.398644	-0.917106	148.903	78.1868	0
1326	17171	0	0	16.6212	5.38491	0.77869	-0.627409	751.576	127.954	0
1326	23398	0	0	16.5205	5.46623	-0.777525	0.628852	708.104	209.412	0
1329	16688	0	0	1.95813	7.37455	0.485181	-0.874414	357.433	15.7158	0
1329	19022	0	0	1.8604	7.42344	-0.990618	-0.136657	967.219	14.5959	0
1329	35871	0	0	1.92895	7.49868	0.0448478	0.998994	315.324	47.2636	0
1331	21457	0	0	8.89916	2.41105	-0.173513	-0.984832	1904.34	4.0289	0
1331	21845	0	0	8.96033	2.45979	0.998869	-0.0475532	137.562	103.442	0
1331	44775	0	0	8.86986	2.49761	-0.735202	0.677849	650.402	122.908	0
1332	17666	0	0	24.4343	6.19329	-0.861198	-0.50827	66.828	20.8238	0
1333	10569	0	0	13.5373	9.18059	-0.68642	0.727205	1292.4	460.332	0
1333	14660	0	0	13.6042	9.18395	0.609888	0.792487	995.552	569.204	0
1333	22396	0	0	13.5672	9.09184	-0.108097	-0.99414	1866.58	217.579	0
1335	50823	0	0	13.2447	12.4659	-0.444156	-0.895949	3101.21	1133.24	0
1339	51295	0	0	12.3454	7.61333	-0.570615	0.821217	890.89	119.447	0
1339	52126	0	0	12.3141	7.55538	-0.999735	0.0230296	-207.625	2.6715	0
1341	51574	0	0	13.7869	14.89	0.0748348	0.997196	3521.54	408.845	0
1343	12834	0	0	23.1442	4.28695	0.862761	0.505612	-4.55057	12.8255	0
1343	38665	0	0	23.1407	4.22905	0.794057	-0.607843	255.263	32.8898	0
1345	12567	0	0	20.8726	10.5839	0.947882	0.318621	-245.809	162.871	1
1346	25933	0	0	9.21246	1.80387	0.251702	-0.967805	955.589	259.517	0
1346	27358	0	0	9.123	1.89043	-0.975731	0.218973	662.192	16.9999	0
1347	23633	0	0	12.3852	14.1071	0.911699	0.410858	640.901	1151.62	0
1349	11802	0	0	5.92416	9.44362	0.580929	-0.813954	-71.8349	33.7794	0
1349	23843	0	0	5.94905	9.50319	0.988115	0.153718	684.879	286.309	0
1349	24444	0	0	5.86299	9.43787	-0.413483	-0.910512	1055.99	113.99	0
1349	30420	0	0	5.85181	9.54311	-0.595295	0.803507	406.515	204.022	0
1355	19397	0	0	10.4723	3.97554	0.864683	-0.502318	-42.6601	3.1905	0
1355	39931	0	0	10.3448	4.00345	-0.99545	-0.095283	-7.53132	183.335	0
1355	46878	0	0	10.4747	4.03964	0.901219	0.433363	352.904	205.778	0
1357	25807	0	0	19.1979	12.1256	-0.39356	-0.919299	-67.7029	100.728	0
1357	41471	0	0	19.2794	12.1937	0.974492	0.224422	200.307	86.3076	0
1358	32268	0	0	22.1838	2.98243	0.0141124	0.9999	269.925	67.2742	0
1359	16205	0	0	15.6484	15.7002	-0.834985	0.550273	379.647	12.5136	0
1359	44008	0	0	15.6457	15.6383	-0.878888	-0.477029	13.9704	90.5843	0
1360	18050	0	0	16.0815	6.07697	-0.77229	-0.635271	-124.853	81.7722	0
1361	14826	0	0	5.26835	4.0788	0.926472	0.376364	835.14	170.652	0
1364	28757	0	0	24.6028	3.7661	-0.39065	-0.920539	150.848	57.7753	0
1371	18655	0	0	14.5589	14.397	0.683254	0.730181	-8022.79	628.477	1
1371	34820	0	0	14.518	14.274	0.109347	-0.994004	1993.99	445.391	1
1373	11850	0	0	11.0332	15.89	0.999785	-0.0207551	-15.4527	1075.57	0
1373	12523	0	0	10.9962	15.8323	0.444172	-0.895942	4737	1134.96	0
1373	36725	0	0	10.9014	15.8834	-0.992823	-0.119594	1422.13	1165.75	0
1375	33575	0	0	10.6631	1.5166	-0.707892	-0.70632	290.226	5.68476	0
1375	37077	0	0	10.693	1.61529	-0.196788	0.980446	1136.03	38.162	0
1375	39563	0	0	10.7608	1.54199	0.96209	-0.272731	486.434	13.5031	0
1377	12511	0	0	1.66948	8.75976	0.223668	-0.974665	11.0615	8.8592	0
1377	45169	0	0	1.71415	8.80568	0.980122	-0.198397	586.808	40.1342	0
1379	15728	0	0	14.9348	4.64514	0.421083	-0.907022	1073.35	37.3837	0
1379	33877	0	0	14.9736	4.71532	0.991666	0.128836	-2.54237	258.798	0
1379	43163	0	0	14.8679	4.6507	-0.566261	-0.824226	306.05	41.57	0
1379	52623	0	0	14.8775	4.7679	-0.425047	0.905171	959.831	201.529	0
1380	11600	0	0	11.1738	6.58202	0.941372	-0.33737	198.952	221.17	0
1380	13225	0	0	11.0916	6.54931	-0.451563	-0.892239	1623.79	596.148	0
1383	33092	0	0	20.605	3.24759	-0.279875	-0.960037	550.649	290.156	0
1383	50232	0	0	20.6711	3.3712	0.643214	0.765687	209.057	73.4532	0
1385	11777	0	0	16.218	12.2441	0.572664	0.81979	-44.7029	192.55	0
1385	31163	0	0	16.2418	12.1899	0.991845	-0.127448	111.543	271.46	0
1386	48680	0	0	19.2207	4.34115	0.897747	-0.440511	1063.69	135.155	0
1388	23587	0	0	8.59096	8.09755	0.372081	-0.9282	1244.8	254.814	0
1388	48265	0	0	8.63557	8.15346	0.988183	-0.153281	-164.744	40.7614	0
1390	18439	0	0	24.6912	8.37991	-0.488588	0.872515	261.466	223.279	0
1390	19275	0	0	24.6557	8.32461	-0.996758	0.080458	1072.62	36.2105	0
1390	21488	0	0	24.7951	8.31802	0.999905	-0.0138199	1361.81	95.3197	0
1390	36659	0	0	24.7647	8.2613	0.563602	-0.826046	161.084	79.3201	0
1395	31723	0	0	24.26	7.51119	0.782296	0.622907	296.356	255.116	0
1395	37080	0	0	24.2308	7.39904	0.378439	-0.925626	489.225	212.161	0
1400	19935	0	0	18.3137	1.6433	0.13512	-0.990829	874.256	142.698	0
1402	29680	0	0	11.158	3.54167	-0.28702	-0.957925	913.606	189.894	0
1403	14703	0	0	4.85662	15.8792	-0.677364	-0.735648	21.8042	2.19745	0
1407	22942	0	0	18.6984	12.4015	0.355718	0.934593	-88.1646	21.7708	0
1409	19904	0	0	18.5644	11.7612	-0.574109	0.818779	1325.5	1290.6	1
1409	20906	0	0	18.5398	11.7004	-0.98282	-0.184566	65.7466	8.01688	0
1410	32148	0	0	6.67511	12.4945	0.371748	0.928334	66.4177	71.5956	0
1410	45298	0	0	6.65712	12.3848	0.0556182	-0.998452	74.0004	59.3919	0
1410	52612	0	0	6.70636	12.4195	0.921281	-0.388897	14.5603	92.4013	0
1412	26067	0	0	2.18277	15.1902	0.940767	-0.339053	67.6033	34.9787	0
1413	37013	0	0	21.5409	9.81684	-0.95656	0.291534	1983.96	132.29	0
1413	45504	0	0	21.6646	9.79591	0.999221	-0.0394703	2002.15	227.236	0
1417	49296	0	0	2.2768	10.2836	0.750698	-0.660645	187.407	148.402	0
1418	11542	0	0	11.0844	3.0908	-0.898427	0.439122	457.7	103.62	0
1418	28246	0	0	11.1393	3.12232	0.0719764	0.997406	1464.25	172.099	0
1418	31155	0	0	11.1555	3.01326	0.359598	-0.933107	1804.06	232.3	0
1422	28822	0	0	4.58489	10.4755	-0.530102	-0.847934	1113.42	92.7865	0
1422	34468	0	0	4.68904	10.5065	0.907701	-0.419617	206.985	77.7382	0
1422	36264	0	0	4.66968	10.5925	0.640972	0.767564	910.342	111.413	0
1422	42069	0	0	4.58537	10.5986	-0.523244	0.852183	357.367	39.4643	0
1424	41016	0	0	1.91041	2.33407	0.282395	0.959298	669.894	54.2014	0
1429	38503	0	0	19.5332	6.62524	0.183473	-0.983025	664.749	76.1757	0
1429	46736	0	0	19.5752	6.72836	0.817793	0.575513	1.21311	9.35321	0
1431	16817	0	0	3.0079	6.25092	-0.30568	-0.952134	433.048	37.9096	0
1431	18667	0	0	2.95829	6.30491	-0.97393	-0.226851	958.919	0.710534	0
1431	40897	0	0	3.07919	6.26544	0.652817	-0.757515	364.619	14.0144	0
1434	33003	0	0	14.5602	15.1934	-0.2713	-0.962495	-7.12618	5.89461	0
1434	35049	0	0	14.5902	15.299	0.27482	0.961496	11.0218	119.186	0
1440	35941	0	0	19.8414	2.53042	0.421788	0.906694	112.869	48.3906	0
1440	39329	0	0	19.8021	2.41081	-0.197569	-0.980289	323.745	158.464	0
1441	13468	0	0	6.76955	14.8879	0.649297	0.760535	229.413	112.592	0
1442	33575	0	0	10.6474	1.4139	-0.465811	0.884884	1345.96	163.236	0
1443	14259	0	0	3.64326	2.88766	-0.795068	-0.60652	314.241	1.3074	0
1443	45318	0	0	3.70475	2.85863	0.0372023	-0.999308	232.246	35.3952	0
1444	24017	0	0	4.57333	5.5828	0.954891	-0.296955	410.14	83.54	0
1446	25436	0	0	14.0918	9.16429	-0.615653	-0.788017	767.242	368.846	0
1446	31238	0	0	14.1551	9.15334	0.315565	-0.948904	1277.59	51.498	0
1446	52706	0	0	14.1239	9.28498	-0.142681	0.989769	2223.73	26.2376	0
1447	29133	0	0	14.4545	15.4556	-0.497242	0.867612	217.897	353.982	0
1447	29530	0	0	14.4297	15.3833	-0.923847	-0.382761	109.778	259.671	0
1447	35049	0	0	14.5389	15.3902	0.964444	-0.264288	165.987	15.9166	0
1450	12500	0	0	10.2791	1.60899	0.312775	0.949827	1622.64	162.55	0
1450	51412	0	0	10.223	1.59159	-0.796275	0.604935	157.337	34.4133	0
1452	33942	0	0	2.6384	11.4007	0.373148	0.927772	91.7124	28.321	0
1454	23545	0	0	20.8782	6.06126	-0.265747	0.964043	778.175	274.184	0
1458	20341	0	0	26.7327	8.2253	0.740483	0.672075	337.172	248.367	0
1458	48834	0	0	26.6405	8.18444	-0.995343	-0.0963955	1213.93	113.429	0
1461	28038	0	0	3.88302	4.76175	-0.593943	0.804507	196.59	97.1272	0
1461	41361	0	0	3.93082	4.65568	0.209177	-0.977878	304.981	98.4123	0
1462	36350	0	0	6.62786	5.38526	0.950803	-0.309796	297.797	38.4711	0
1464	16801	0	0	1.85733	12.4291	-0.858546	-0.512737	428.468	170.635	0
1469	12268	0	0	4.38402	2.4816	-0.7499	0.661552	416.578	16.637	0
1470	11864	0	0	7.70067	3.94201	-0.719878	-0.6941	318.6	96.3284	0
1470	18044	0	0	7.68573	4.00491	-0.955813	0.293975	193.849	224.34	0
1470	34921	0	0	7.80845	3.97185	0.974172	-0.225806	270.238	82.2101	0
1471	10635	0	0	15.3179	1.98558	-0.854465	-0.519509	206.681	55.1147	0
1473	17339	0	0	11.1793	12.9971	0.624817	-0.780771	1737.01	434.509	0
1473	31459	0	0	11.0868	13.0223	-0.93567	-0.352876	-459.282	235.85	0
1474	13721	0	0	10.5983	3.02414	-0.668386	0.743815	908.56	147.728	0
1474	34483	0	0	10.574	2.96402	-0.99742	-0.0717865	219.139	36.9611	0
1475	32163	0	0	10.4782	9.67253	-0.56761	0.823297	697.13	498.686	0
1479	29458	0	0	8.44201	7.24309	0.679526	-0.733651	122.619	16.5596	0
1479	33309	0	0	8.37351	7.22954	-0.346424	-0.938078	1639.36	64.6887	0
1479	42198	0	0	8.46084	7.3102	0.962543	0.271128	237.229	105.462	0
1480	35434	0	0	2.19793	6.09942	0.559768	-0.828649	126.173	41.4934	0
1481	23538	0	0	8.91088	12.7951	0.623709	-0.781656	131.576	0.349009	0
1486	29090	0	0	25.9142	2.70764	-0.595183	-0.80359	29.4576	2.38108	0
1486	32412	0	0	25.884	2.76908	-0.999806	0.0197003	265.17	41.2486	0
1486	33739	0	0	25.9997	2.82992	0.550102	0.835098	232.796	35.0765	0
1488	21019	0	0	9.49273	13.9269	-0.445532	-0.895266	4514.52	345.01	0
1488	48354	0	0	9.46068	13.9753	-0.998603	-0.0528326	1034.87	391.221	0
1489	37624	0	0	6.32509	8.25124	0.352195	0.935927	1274.16	141.124	0
1491	32737	0	0	7.7723	7.77687	0.917853	0.39692	480.965	237.98	0
1492	19008	0	0	13.3847	5.63214	-0.923248	0.384205	401.998	304.662	0
1492	44018	0	0	13.441	5.53099	-0.160159	-0.987091	1061.49	452.762	0
1492	47502	0	0	13.4762	5.67377	0.316779	0.948499	947.311	302.065	0
1495	28400	0	0	26.5747	4.68219	0.310346	-0.950624	122.207	49.6303	0
1497	24334	0	0	9.55986	9.76754	-0.748083	0.663605	-2.37845	103.234	0
1497	34759	0	0	9.55323	9.7104	-0.881787	-0.471648	315.641	162.011	0
1498	52358	0	0	7.12852	8.19027	-0.926155	-0.377144	34.2777	5.6417	0
1500	16440	0	0	26.7039	5.93572	-0.228143	0.973628	136.161	59.2393	0
1500	29125	0	0	26.769	5.86114	0.934184	-0.356791	345.263	74.9278	0
1501	50849	0	0	3.29142	4.56243	-0.9906	0.136789	202.517	29.1236	0
1501	52673	0	0	3.34145	4.61829	-0.245323	0.969441	392.37	2.15751	0
1503	11075	0	0	19.1609	1.73455	-0.782114	0.623135	1063.01	21.7718	0
1504	12254	0	0	5.38819	2.15669	-0.641915	0.766776	744.611	236.35	0
1504	40474	0	0	5.36568	2.09478	-0.983785	-0.17935	-53.4361	69.1901	0
1506	46092	0	0	24.9476	2.95015	-0.786911	0.617067	644.148	40.4889	0
1509	41824	0	0	10.3524	15.754	0.64533	0.763904	11135.2	29.1272	0
1513	18955	0	0	4.71356	8.81813	-0.999104	0.0423224	524.706	122.551	0
1521	17262	0	0	20.7175	4.60672	0.777858	-0.62844	1627.32	102.154	0
1523	22480	0	0	7.19472	15.6067	0.980927	-0.194378	147.305	96.0065	0
1523	38126	0	0	7.10354	15.568	-0.541913	-0.840435	321.689	14.5701	0
1523	52281	0	0	7.17763	15.6613	0.695516	0.71851	134.365	44.224	0
1524	22634	0	0	10.8584	1.93759	0.961641	0.274313	93.3887	72.8358	0
1527	22024	0	0	16.0479	13.6428	-0.457774	-0.889069	110.121	34.5328	0
1527	25995	0	0	16.0484	13.7706	-0.451947	0.892045	1171.53	325.116	0
1527	36571	0	0	16.1158	13.6439	0.488018	-0.872834	500.403	70.3794	0
1528	20270	0	0	3.75074	6.91811	0.809113	-0.587653	124.01	63.3727	0
1528	34977	0	0	3.63334	6.93945	-0.964145	-0.265378	321.475	49.2727	0
1530	11077	0	0	23.7255	6.34803	-0.799687	-0.600417	61.4768	47.9841	0
1537	51680	0	0	10.2021	13.0832	-0.201887	-0.979409	5510.67	1005.23	0
1538	25567	0	0	26.8307	8.57882	0.406544	0.913631	-44.0315	157.856	0
1542	28257	0	0	21.382	5.79266	-0.976643	-0.214868	495.872	159.648	0
1542	33206	0	0	21.4396	5.74698	0.0148856	-0.999889	401.848	196.472	0
1551	27507	0	0	6.96998	7.4317	-0.799817	0.600244	294.973	24.5272	0
1551	34696	0	0	7.0654	7.43112	0.806035	0.591867	2230.96	274.213	0
1551	50589	0	0	7.01219	7.33684	-0.0904653	-0.9959	1565.22	307.548	0
1552	17232	0	0	5.89691	8.42234	0.0539614	0.998543	768.019	155.189	0
1555	24445	0	0	2.61941	5.06003	-0.685959	0.72764	319.513	25.658	0
1555	25899	0	0	2.73288	5.02224	0.985162	0.171627	926.575	70.5786	0
1556	35493	0	0	3.29508	6.22942	-0.911816	-0.410598	919.815	46.7014	0
1556	48537	0	0	3.36007	6.32083	0.0879857	0.996122	989.341	121.658	0
1563	21816	0	0	11.257	2.07917	0.559307	0.828961	837.074	92.5153	0
1565	12528	0	0	9.9676	14.5284	0.971772	-0.235922	-27.9923	771.842	0
1568	31418	0	0	5.71183	11.9996	0.637592	0.770374	1086.3	207.597	0
1568	50043	0	0	5.72268	11.9053	0.795621	-0.605794	143.519	312.219	0
1568	51623	0	0	5.6165	11.902	-0.755076	-0.655637	1341.92	153.422	0
1572	24179	0	0	9.90455	1.15324	0.417783	0.908547	985.012	113.575	0
1580	14190	0	0	15.8216	15.5311	0.940438	-0.339965	497.111	37.6764	0
1580	44390	0	0	15.6976	15.5241	-0.896902	-0.44223	108.169	173.117	0
1581	16220	0	0	9.68644	15.4266	0.357511	0.933909	551.335	1355.05	0
1583	21674	0	0	2.35268	10.1056	0.765342	-0.643624	42.8539	18.5003	0
1583	43449	0	0	2.26542	10.1712	-0.830657	0.556784	168.44	86.1268	0
1583	49296	0	0	2.31379	10.1954	0.0541213	0.998534	-50.4093	31.6624	0
1584	17964	0	0	1.57017	14.8769	-0.048047	-0.998845	-36.3811	7.03229	0
1585	17942	0	0	6.84394	2.06742	0.787874	0.615836	111.142	205.461	0
1587	37948	0	0	16.1641	3.32757	0.986036	0.166533	132.63	176.932	0
1587	45337	0	0	16.0598	3.27757	-0.747584	-0.664168	-45.6034	50.4164	0
1588	23161	0	0	5.09786	4.49072	-0.98756	-0.157246	469.736	144.955	0
1588	26399	0	0	5.24038	4.50396	0.999628	0.0272707	598.315	119.756	0
1588	32164	0	0	5.21218	4.44491	0.605736	-0.795666	119.053	42.4667	0
1590	25536	0	0	7.44689	10.544	0.971446	-0.237259	437.933	321.998	0
1590	47693	0	0	7.32021	10.516	-0.780248	-0.625471	1467.23	153.699	0
1591	16495	0	0	7.42496	4.14267	-0.720423	-0.693535	557.729	224.83	0
1591	27106	0	0	7.47913	4.12971	0.327694	-0.944784	668.415	19.1547	0
1591	27383	0	0	7.51392	4.1775	0.999805	-0.0197461	228.637	33.3577	0
1598	14028	0	0	6.65811	10.4367	-0.314921	0.949118	63.5853	45.3284	0
1598	17893	0	0	6.61458	10.3509	-0.952126	-0.305704	652.586	271.426	0
1598	34966	0	0	6.72207	10.4253	0.62077	0.783993	1186.25	0.249158	0
1598	42837	0	0	6.68516	10.3037	0.0805284	-0.996752	526.949	264.497	0
1613	15544	0	0	5.82584	8.17573	-0.50822	-0.861227	923.217	118.573	0
1615	12948	0	0	5.64474	9.64087	0.959025	0.283322	695.397	275.857	0
1615	24945	0	0	5.54969	9.65338	-0.853093	0.521759	331.389	111.797	0
1618	15281	0	0	18.7706	8.4591	-0.967157	-0.254178	443.591	250.606	0
1618	29976	0	0	18.7924	8.51693	-0.559639	0.828736	1215.47	59.6362	0
1619	42460	0	0	8.90133	7.72109	-0.212871	0.97708	879.476	359.558	0
1621	10162	0	0	23.7497	1.76673	0.966065	0.2583	75.7378	4.75617	0
1621	18297	0	0	23.6787	1.70134	-0.337981	-0.941153	2.97942	51.9711	0
1622	41395	0	0	11.6577	3.88027	-0.350066	0.936725	916.42	195.042	0
1624	11908	0	0	2.14814	7.35711	-0.558907	-0.82923	441.302	26.9594	0
1644	50177	0	0	4.97684	13.349	-0.699801	0.714338	118.932	70.3325	0
1644	52097	0	0	5.03324	13.2626	0.372259	-0.928129	166.75	100.203	0
1654	15607	0	0	7.18611	6.37326	0.530616	-0.847612	523.68	221.19	0
1654	16104	0	0	7.1864	6.47037	0.535386	0.844608	519.769	145.85	0
1654	45011	0	0	7.0998	6.40864	-0.972997	-0.230818	208.584	171.235	0
1654	45556	0	0	7.12181	6.46829	-0.589444	0.80781	257.506	86.3322	0
1657	17526	0	0	14.1682	3.63022	-0.839326	0.543628	955.291	202.759	0
1662	10729	0	0	17.8471	7.28099	-0.930677	0.365843	754.543	38.8251	0
1662	17066	0	0	17.9656	7.30953	0.662201	0.749327	316.189	51.1895	0
1663	45378	0	0	23.6453	9.35966	0.458293	-0.888801	139.827	181.529	0
1666	24275	0	0	26.4001	8.9217	0.594415	0.804159	-31.9952	105.127	0
1667	19604	0	0	24.6023	1.292	-0.254317	0.967121	491.857	66.2939	0
1667	23724	0	0	24.6886	1.18692	0.899335	-0.43726	274.624	55.3878	0
1667	25085	0	0	24.6107	1.14554	-0.142262	-0.989829	300.191	29.414	0
1667	51423	0	0	24.5566	1.18189	-0.863615	-0.504153	10.9915	20.7749	0
1673	19944	0	0	9.37193	15.348	0.499842	0.866116	746.074	264.247	0
1675	27914	0	0	11.2356	5.85407	-0.250797	0.96804	941.73	80.1393	0
1678	16092	0	0	3.10576	2.79185	0.155535	-0.98783	292.921	13.3787	0
1680	12804	0	0	1.41851	7.32311	0.999363	0.0356987	723.756	34.6001	0
1680	25080	0	0	1.38726	7.26613	0.503242	-0.864145	133.238	3.59059	0
1680	29851	0	0	1.38708	7.37561	0.500934	0.865485	351.934	123.268	0
1683	10531	0	0	8.88413	12.2119	0.595005	-0.803722	125.327	226.895	0
1683	13685	0	0	8.81395	12.337	-0.375336	0.926889	756.355	711.474	0
1690	15133	0	0	26.5404	1.81064	0.910326	-0.413891	233.697	22.7525	0
1692	15587	0	0	10.389	2.2321	-0.673568	0.739125	575.614	221.756	0
1692	29578	0	0	10.4081	2.13254	-0.352945	-0.935644	1168.87	147.537	0
1692	41207	0	0	10.4501	2.24374	0.353918	0.935276	1135.68	232.801	0
1695	26039	0	0	15.4625	9.44455	-0.968624	-0.248532	399.934	315.459	0
1695	47433	0	0	15.5202	9.53534	-0.186461	0.982462	1150.37	323.057	0
1695	50446	0	0	15.6062	9.44828	0.980225	-0.197888	661.42	118.167	0
1698	47420	0	0	3.4252	12.3483	0.549677	-0.835377	30.705	25.0645	0
1700	12745	0	0	25.412	4.87061	-0.993991	-0.109459	711.002	46.2853	0
1700	51034	0	0	25.5094	4.8309	0.634514	-0.772911	417.764	16.394	0
1703	21228	0	0	6.78798	2.58645	-0.616275	0.787531	486.152	23.5492	0
1703	23394	0	0	6.77012	2.5336	-0.967616	-0.252428	159.608	37.9749	0
1703	27816	0	0	6.86959	2.53931	0.990141	-0.140073	539.967	109.042	0
1707	49891	0	0	3.50857	12.74	0.489528	0.871987	162.152	171.188	0
1708	33255	0	0	11.4819	2.39453	0.613523	0.789677	753.714	129.201	0
1708	36447	0	0	11.4171	2.40573	-0.311827	0.950139	1667.53	154.236	0
1710	13097	0	0	8.45505	5.44282	-0.712763	0.701405	240.873	291.473	0
1710	36895	0	0	8.55368	5.44008	0.750032	0.661401	585.505	226.147	0
1710	46485	0	0	8.45109	5.3527	-0.772299	-0.63526	704.413	242.38	0
1716	11769	0	0	26.0307	3.0921	0.423822	0.905745	205.508	14.1951	0
1716	33739	0	0	26.0192	2.95399	0.267537	-0.963547	242.344	43.985	0
1719	25881	0	0	12.5831	13.0913	0.968123	-0.250476	317.879	828.502	0
1719	36377	0	0	12.547	13.1523	0.246312	0.96919	1582.65	527.06	0
1719	42676	0	0	12.4926	13.0767	-0.840087	-0.542452	755.549	1157.68	0
1725	33093	0	0	17.5386	12.301	0.221372	-0.97519	291.288	303.4	0
1725	41012	0	0	17.5376	12.4053	0.202758	0.979229	199.219	209.277	0
1725	46808	0	0	17.5801	12.3531	0.999998	0.00173278	467.864	214.902	0
1727	17691	0	0	2.67714	2.51858	-0.69938	-0.71475	635.828	111.356	0
1727	32860	0	0	2.76524	2.56892	0.970826	0.239787	238.387	14.2143	0
1731	38521	0	0	1.84535	14.707	0.126711	0.99194	-20.7315	16.0227	0
1731	38713	0	0	1.77802	14.6465	-0.999818	-0.0191	211.236	26.5377	0
1733	41009	0	0	7.34468	13.7242	-0.724176	0.689615	11.2144	195.466	0
1736	32517	0	0	24.8391	4.93985	-0.246121	-0.969239	123.861	19.2555	0
1737	39694	0	0	26.3821	4.69841	-0.999854	0.0170786	606.854	82.5329	0
1738	44041	0	0	20.603	9.8123	-0.960257	0.279116	1017.3	88.54	0
1741	17076	0	0	26.0953	2.10977	0.993602	0.112937	239.456	25.026	0
1742	46992	0	0	13.4197	9.10698	-0.997764	-0.0668284	-58.7066	187.279	0
1748	36150	0	0	18.6628	1.77883	-0.993803	-0.111157	396.712	160.416	0
1748	40288	0	0	18.7362	1.83456	0.373817	0.927503	477.141	252.462	0
1748	49096	0	0	18.7547	1.74749	0.718646	-0.695376	789.786	143.37	0
1750	12401	0	0	2.83962	13.4526	0.99774	-0.0671929	131.324	25.0312	0
1751	24884	0	0	14.0918	11.3605	-0.342316	0.939585	1387.1	5.57922	0
1751	28957	0	0	14.1284	11.2457	0.264196	-0.964469	1733.23	217.15	0
1755	11896	0	0	6.43647	8.76124	-0.78006	-0.625705	1253.58	127.522	0
1761	37196	0	0	21.8093	4.11331	0.868435	0.495803	513.114	288.658	0
1761	47227	0	0	21.7145	4.14149	-0.457741	0.889086	389.375	98.2188	0
1764	18310	0	0	12.1858	13.2906	0.756974	-0.653445	2519.35	989.896	0
1764	34415	0	0	12.1906	13.3572	0.840685	0.541524	196.789	660.268	0
1764	36060	0	0	12.1193	13.277	-0.438993	-0.89849	2882.58	1059.09	0
1772	18633	0	0	15.1591	9.35724	-0.432565	0.901603	2386.4	11.6234	0
1773	12872	0	0	11.0913	6.75	-0.802372	0.596824	38.4352	171.023	0
1773	52213	0	0	11.173	6.7598	0.637177	0.770718	1491.22	410.074	0
1775	34241	0	0	2.38899	8.47373	0.851655	-0.524102	392.821	97.5138	0
1775	48902	0	0	2.27724	8.461	-0.711776	-0.702407	387.861	22.5633	0
1776	12660	0	0	26.6504	2.01348	0.81325	-0.581914	185.602	29.554	0
1776	27956	0	0	26.5943	1.99309	-0.250093	-0.968222	76.885	1.87747	0
1776	50011	0	0	26.6248	2.09395	0.328432	0.944527	178.365	7.41597	0
1779	10991	0	0	15.1043	1.53304	0.475008	-0.879982	958.369	143.998	0
1779	22079	0	0	15.0721	1.62821	-0.157345	0.987544	959.444	216.094	0
1779	42289	0	0	15.0516	1.53559	-0.55868	-0.829384	405.695	65.1399	0
1780	33569	0	0	7.81575	9.51172	0.178117	0.984009	1534.49	97.8347	0
1784	35597	0	0	18.4482	7.62026	-0.99885	-0.0479351	621.461	109.566	0
1784	42170	0	0	18.5184	7.68238	0.169178	0.985585	987.274	225.647	0
1790	20835	0	0	4.50277	5.88035	-0.812048	0.583591	550.602	32.4906	0
1790	44299	0	0	4.59232	5.83779	0.965298	-0.26115	293.688	151.502	0
1792	15570	0	0	8.67953	11.4806	0.790329	-0.612683	668.703	217.123	0
1793	31961	0	0	21.8414	1.44153	0.0305629	0.999533	207.628	36.5023	0
1793	38670	0	0	21.8918	1.41163	0.86228	0.506432	9.55396	2.42329	0
1799	20457	0	0	13.2359	11.2459	-0.625456	-0.780259	2731.03	1254.43	0
1799	33714	0	0	13.3078	11.3731	0.345918	0.938265	1952.53	490.386	0
1800	22161	0	0	8.10555	11.2075	0.367536	0.930009	2412.51	562.489	0
1800	38507	0	0	8.03238	11.0966	-0.710695	-0.7035	2765.4	461.224	0
1805	12913	0	0	18.2875	3.47029	-0.934344	0.356372	838.025	184.797	0
1805	21495	0	0	18.2949	3.40502	-0.830104	-0.557608	57.7251	41.4784	0
1805	44294	0	0	18.4256	3.44431	0.99997	-0.00779883	57.3821	41.1001	0
1810	18460	0	0	4.42751	12.1824	-0.462785	0.886471	229.287	240.923	0
1814	10278	0	0	6.6737	12.8169	-0.750789	-0.660542	422.056	51.0036	0
1814	12938	0	0	6.709	12.9321	-0.251679	0.967811	156.719	226.201	0
1814	43304	0	0	6.79734	12.8598	0.998555	-0.0537402	1067.6	396.936	0
1816	18646	0	0	6.97848	2.141	0.366828	-0.930289	724.011	159.971	0
1816	44327	0	0	6.92202	2.2506	-0.544442	0.838799	571.989	92.2955	0
1817	39469	0	0	2.09149	12.6628	0.87426	-0.485459	271.174	82.2457	0
1821	20500	0	0	7.32575	9.65028	-0.448766	-0.893649	147.466	69.2608	0
1821	30319	0	0	7.30585	9.75154	-0.752566	0.658517	-160.88	11.5938	0
1821	43903	0	0	7.4202	9.7067	0.999602	-0.0282239	-6.23647	197.835	0
1822	17527	0	0	16.8565	8.71865	0.632865	-0.774262	1442.22	45.5364	0
1822	51058	0	0	16.779	8.7943	-0.789764	0.613411	1766.65	404.996	0
1824	11559	0	0	11.3002	12.7699	0.0915868	-0.995797	2765.56	105.19	0
1824	19255	0	0	11.3624	12.8621	0.957149	0.289596	-114.872	573.484	0
1834	37745	0	0	2.17455	6.93369	0.674064	-0.738673	282.063	23.7027	0
1834	41596	0	0	2.12453	7.04733	-0.089765	0.995963	166.281	18.2682	0
1834	45505	0	0	2.07478	6.94737	-0.848541	-0.52913	109.672	21.4436	0
1835	19841	0	0	3.63048	13.8772	0.376668	0.926348	35.0022	44.8822	0
1837	16078	0	0	12.9342	15.2151	0.998666	0.0516433	-207.924	122.001	0
1841	12274	0	0	18.9574	9.42897	-0.872718	0.488224	651.831	28.3281	0
1844	30996	0	0	4.12143	5.39556	-0.281404	-0.959589	234.989	14.1334	0
1844	39926	0	0	4.08229	5.43903	-0.983489	-0.180967	690.164	51.5891	0
1847	20643	0	0	5.58735	14.0357	0.121053	0.992646	-38.7724	30.2237	0
1848	12025	0	0	15.0062	8.5619	0.862878	-0.505412	590.938	389.077	0
1849	19323	0	0	13.9228	7.65843	-0.276851	0.960913	1215.72	287.405	0
1849	38605	0	0	13.9904	7.64455	0.635572	0.772041	-69.6937	159.328	0
1850	11079	0	0	16.2695	12.4025	-0.994517	0.104571	1246.89	274.793	0
1856	37207	0	0	14.7359	11.3889	-0.273069	0.961995	2814.82	258.618	0
1861	40961	0	0	24.2199	9.13715	-0.670926	-0.741524	37.1767	88.9077	0
1864	10926	0	0	12.0252	11.449	0.151636	-0.988436	4049.91	334.097	0
1864	38856	0	0	12.0746	11.4939	0.970756	-0.240067	68.8397	98.8558	0
1865	10663	0	0	16.0045	14.7989	0.268631	-0.963243	232.344	44.5676	0
1865	45742	0	0	15.9402	14.8129	-0.647664	-0.761926	21.1855	114.639	0
1870	45117	0	0	4.78577	14.8702	0.921467	0.388456	142.987	42.0767	0
1872	46445	0	0	17.5546	3.79484	-0.227948	0.973673	1486.02	171.553	0
1873	13214	0	0	9.42505	4.10902	0.883174	0.469045	281.041	122.246	0
1874	21000	0	0	20.4902	1.23392	-0.930612	0.366007	199.07	51.8899	0
1874	25138	0	0	20.5416	1.27252	-0.0926589	0.995698	589.173	99.6843	0
1880	32786	0	0	3.53896	15.4588	0.606217	-0.7953	82.5826	16.4153	0
1881	29562	0	0	19.4273	9.27735	0.882552	-0.470216	618.646	78.141	0
1882	40244	0	0	19.8892	2.99032	-0.849987	0.526803	203.722	143.408	0
1883	33335	0	0	22.8985	4.33048	-0.975363	0.220606	714.049	119.545	0
1883	46257	0	0	22.9658	4.38551	-0.0203776	0.999792	152.064	159.575	0
1885	17367	0	0	12.2614	5.63486	-0.999999	0.00164885	401.605	179.387	0
1885	23909	0	0	12.2931	5.574	-0.570725	-0.821141	603.373	30.1257	0
1887	51451	0	0	20.6769	10.3564	0.829729	-0.558166	472.456	52.787	0
1888	29818	0	0	7.44778	13.6132	-0.721404	-0.692515	441.714	151.891	0
1899	30430	0	0	17.7832	10.0212	0.316476	-0.9486	891.935	65.4228	0
1899	47165	0	0	17.7159	10.0347	-0.660142	-0.751141	421.663	13.1993	0
1900	17945	0	0	12.5326	12.5658	-0.679982	0.733229	2126.02	672.017	0
1900	38586	0	0	12.5788	12.4683	0.136295	-0.990668	4067.74	384.379	0
1900	48776	0	0	12.5169	12.5074	-0.955111	-0.296248	-119.1	278.497	0
1903	20530	0	0	7.96036	10.8744	-0.689682	0.724112	92.0902	224.905	0
1903	51281	0	0	8.04808	10.8336	0.998192	-0.0601076	-110.671	100.582	0
1904	36603	0	0	2.82782	5.32363	0.635769	-0.771879	436.311	56.3011	0
1907	28829	0	0	6.84546	12.4547	-0.578277	0.81584	-176.165	28.4798	0
1907	52612	0	0	6.81481	12.3964	-0.99981	0.0195038	920.107	272.829	0
1909	21045	0	0	12.5834	11.0942	-0.626908	-0.779094	886.929	299.442	0
1915	11181	0	0	9.62924	14.6955	0.946732	-0.322021	-499.427	547.733	0
1918	33513	0	0	1.91264	1.33334	-0.996669	0.0815591	336.357	20.4467	0
1920	23502	0	0	13.5012	7.72359	0.937409	0.34823	30.0856	51.8505	0
1920	34137	0	0	13.3734	7.72457	-0.931914	0.362679	44.8591	103.043	0
1926	13353	0	0	8.41151	13.6264	-0.805964	0.591965	-253.372	43.159	0
1926	46508	0	0	8.48841	13.648	0.376289	0.926502	1155.05	286.459	0
1926	48610	0	0	8.51822	13.5519	0.8336	-0.552369	-175.048	292.545	0
1928	18511	0	0	26.4551	2.38234	-0.8668	-0.498656	207.185	36.8517	0
1929	19459	0	0	9.25388	9.53596	0.987702	0.15635	760.048	271.046	0
1929	23792	0	0	9.22569	9.46639	0.59888	-0.800839	519.706	462.319	0
1929	44204	0	0	9.14335	9.58601	-0.534189	0.845365	777.538	139.474	0
1932	19823	0	0	15.0452	13.6715	0.994456	-0.105152	1604.62	299.012	0
1932	41184	0	0	14.9387	13.629	-0.649282	-0.760548	949.139	333.761	0
1933	12817	0	0	6.4394	8.94138	-0.27491	-0.96147	378.761	14.0062	0
1933	50873	0	0	6.39523	9.0497	-0.869298	0.494289	236.826	71.0129	0
1937	17570	0	0	13.112	6.21346	-0.903493	0.428603	92.2137	321.633	0
1938	21336	0	0	14.3327	10.7522	-0.488748	-0.872425	1454.81	1118.34	0
1938	40009	0	0	14.4275	10.8395	0.909259	0.416231	-20.2798	499.256	0
1942	16966	0	0	2.6808	14.948	-0.748788	0.662809	97.4657	24.8864	0
1944	16795	0	0	2.89113	7.32194	0.489118	0.872218	533.825	18.5803	0
1944	25300	0	0	2.92839	7.26177	0.998823	0.0485111	644.213	114.42	0
1944	48157	0	0	2.80017	7.21051	-0.756684	-0.653781	1086.14	142.784	0
1948	32605	0	0	25.39	9.14697	-0.93902	0.343863	697.613	142.41	0
1951	43209	0	0	15.7956	11.6876	0.317309	0.948322	1089	652.471	0
1951	52553	0	0	15.8301	11.5709	0.781415	-0.624012	2072.37	462.276	0
1954	11664	0	0	12.621	15.5171	-0.776233	-0.630446	1293.1	970.759	0
1954	39609	0	0	12.7109	15.4971	0.432556	-0.901607	4077.51	882.019	0
1957	37163	0	0	3.92658	12.0205	-0.577523	-0.816375	116.241	6.66292	0
1957	41449	0	0	3.98925	12.0172	0.488811	-0.87239	41.1822	87.4365	0
1957	42447	0	0	3.93599	12.1219	-0.41725	0.908792	86.512	13.4891	0
1960	35559	0	0	14.1063	2.40317	0.271312	0.962491	234.438	89.6074	0
1964	21362	0	0	8.83578	14.1879	0.974932	-0.222503	109.095	73.0699	0
1964	47890	0	0	8.75107	14.2354	-0.699396	0.714734	-286.27	18.5371	0
1967	15848	0	0	1.57618	4.0175	0.342094	-0.939666	401.209	24.1172	0
1967	37846	0	0	1.51312	4.02997	-0.674703	-0.738089	384.563	81.4332	0
1969	12548	0	0	8.0068	3.63673	0.594695	-0.803951	924.926	74.7245	0
1969	47019	0	0	7.94284	3.62921	-0.392935	-0.919566	639.358	133.609	0
1981	10639	0	0	9.14248	8.43314	0.921115	0.389291	325.775	161.916	0
1981	50490	0	0	9.11097	8.3565	0.382957	-0.923766	2076.33	491.227	0
1986	35927	0	0	10.487	12.029	0.395351	-0.91853	2216.25	152.579	0
1987	33545	0	0	7.03006	2.90349	-0.0994102	-0.995047	1357.93	29.0097	0
1987	52095	0	0	6.99066	3.02668	-0.658097	0.752933	549.89	64.868	0
1989	41284	0	0	11.9412	6.90003	0.748289	-0.663373	822.805	416.782	0
1989	42127	0	0	11.91	7.0005	0.242841	0.970066	1723.02	244.189	0
1989	42133	0	0	11.8798	6.88129	-0.248243	-0.968698	1341.65	276.64	0
1992	16267	0	0	16.9544	8.32928	-0.95273	-0.303818	245.038	128.132	0
1992	16901	0	0	17.0235	8.40721	0.187479	0.982269	262.563	314.372	0
1992	35342	0	0	17.0725	8.34451	0.998622	-0.0524882	1197.13	598.382	0
1993	15422	0	0	18.0226	8.91725	-0.598536	0.801096	1351.75	8.30787	0
1997	22666	0	0	8.20603	13.2446	-0.716412	-0.697677	2681.61	55.0817	0
1997	36246	0	0	8.22348	13.3401	-0.420052	0.9075	-221.108	9.71681	0
1999	21859	0	0	7.71842	13.7942	0.657214	0.753704	1474.31	125.993	0
2003	30676	0	0	26.8828	2.47021	0.74464	0.667467	224.246	10.4358	0
2005	27501	0	0	26.4691	4.00941	0.889218	0.457483	47.1956	5.60287	0
2008	27511	0	0	7.06502	12.7826	-0.999941	-0.0109032	710.258	122.908	0
2008	51246	0	0	7.16469	12.8067	0.894267	0.447534	2538.5	291.58	0
2013	23701	0	0	6.53133	14.0057	-0.0992446	-0.995063	152.43	113.533	0
2013	27376	0	0	6.59463	14.0982	0.891935	0.452164	1006.16	51.356	0
2013	49880	0	0	6.48803	14.1096	-0.776193	0.630495	-23.4482	44.4629	0
2017	27533	0	0	10.9358	4.47999	-0.853568	0.520982	829.246	207.041	0
2017	37211	0	0	10.9382	4.40834	-0.814889	-0.579617	29.2235	50.3427	0
2018	21555	0	0	12.7928	6.28194	0.163875	-0.986481	1944.55	36.338	0
2018	41534	0	0	12.8462	6.32664	0.942658	-0.33376	432.957	109.015	0
2022	27738	0	0	3.70925	4.51121	-0.975826	0.218548	286.618	54.8342	0
2023	15019	0	0	16.5936	6.28659	-0.689201	0.72457	1605.24	187.995	0
2025	25735	0	0	12.2071	14.3462	0.998609	-0.0527174	-91.722	169.679	0
2031	15102	0	0	1.30008	12.6983	-0.71436	0.699778	176.017	97.104	0
2035	27322	0	0	11.2612	5.58482	0.865522	0.500871	25.529	121.034	0
2037	24134	0	0	4.00631	13.0022	-0.497322	0.867566	-52.0379	24.9927	0
2037	37179	0	0	4.06362	12.9974	0.631818	0.775117	140.748	68.5292	0
2038	48680	0	0	19.3403	4.34261	-0.886796	-0.462161	404.991	36.8365	0
2040	26658	0	0	4.51795	15.6836	0.999969	-0.00792576	203.328	4.74817	0
2040	40296	0	0	4.48357	15.6255	0.488852	-0.872367	25.5153	17.0848	0
2042	21363	0	0	23.3662	3.78476	0.994033	-0.109084	473.907	27.0538	0
2042	43200	0	0	23.2927	3.84627	-0.282306	0.959324	173.474	90.6576	0
2044	13241	0	0	14.4792	13.5119	0.996383	-0.0849713	1184.31	373.43	0
2044	31969	0	0	14.3708	13.4626	-0.591976	-0.805956	121	184.298	0
2046	14295	0	0	13.5687	3.23641	0.804714	0.593662	499.141	74.9157	0
2046	51581	0	0	13.5791	3.17277	0.95125	-0.30842	136.955	5.3594	0
2049	14366	0	0	3.49768	6.76411	-0.929649	-0.368446	968.201	66.8403	0
2049	34977	0	0	3.56938	6.86168	0.0742406	0.99724	313.469	23.0153	0
2049	51840	0	0	3.63227	6.8116	0.95502	0.296541	1091.45	25.0575	0
2053	16941	0	0	26.1111	4.00541	-0.995426	-0.0955388	497.457	32.4526	0
2053	23663	0	0	26.1382	4.06982	-0.626281	0.779597	136.292	17.3713	0
2053	43575	0	0	26.2081	4.08207	0.323084	0.94637	193.468	40.7257	0
2054	24000	0	0	20.8617	1.19698	-0.588167	-0.808739	64.4284	131.262	0
2055	13182	0	0	21.2071	2.47074	0.46212	-0.886818	381.536	4.14438	0
2055	31278	0	0	21.124	2.58419	-0.705686	0.708525	563.137	10.7604	0
2056	24860	0	0	24.7013	4.28058	-0.982014	-0.188806	377.106	114.248	0
2056	25279	0	0	24.7606	4.22582	-0.11039	-0.993888	220.768	2.06958	0
2056	49769	0	0	24.7391	4.35488	-0.427177	0.904168	669.708	160.994	0
2056	50651	0	0	24.823	4.25332	0.807468	-0.589912	836.436	41.3191	0
2057	19575	0	0	22.8841	3.37174	0.858967	0.512031	272.028	75.1401	0
2057	26646	0	0	22.7864	3.33543	-0.984893	-0.173163	299.12	18.2185	0
2057	39059	0	0	22.8168	3.3928	-0.412316	0.911041	789.64	60.5093	0
2059	14054	0	0	4.8284	1.33636	0.352595	-0.935776	351.861	20.1525	0
2059	17677	0	0	4.76083	1.3512	-0.711157	-0.703034	855.244	33.4195	0
2063	30634	0	0	12.4106	1.11202	0.0798087	0.99681	688.712	43.7628	0
2066	16139	0	0	24.28	9.57538	0.692969	0.720968	213.276	31.2299	0
2066	45963	0	0	24.2328	9.46021	-0.0129114	-0.999917	-175.949	65.1171	0
2067	24132	0	0	1.8859	13.4891	-0.574068	0.818807	89.8563	160.645	0
2067	42367	0	0	1.85407	13.4313	-0.998913	0.0466028	181.371	55.2551	0
2070	45380	0	0	10.8518	3.75851	-0.138438	0.990371	1475.76	268.919	0
2075	25744	0	0	1.09248	5.74871	0.96325	-0.268607	517.409	90.2161	0
2079	33227	0	0	13.6308	5.5199	-0.982037	0.188688	-137.654	67.2273	0
2080	15029	0	0	16.7568	9.77592	0.957993	-0.286792	895.084	421.816	0
2080	20091	0	0	16.7289	9.84777	0.512596	0.85863	363.952	276.166	0
2080	28422	0	0	16.6953	9.73122	-0.0243356	-0.999704	977.447	497.1	0
2080	49457	0	0	16.6451	9.82933	-0.824606	0.565707	1632.39	330.54	0
2081	29997	0	0	14.2219	13.4854	-0.689354	-0.724425	39.0149	721.808	0
2081	31969	0	0	14.2996	13.4711	0.382629	-0.923902	4226.82	14.6091	0
2082	17547	0	0	15.012	12.694	-0.391888	-0.920013	638.702	2483.01	1
2082	20047	0	0	15.106	12.7445	0.983496	-0.180928	-1597.3	188.482	1
2082	49787	0	0	15.0183	12.822	-0.299842	0.953989	1185.42	148.674	0
2084	25789	0	0	11.2415	2.40316	0.900431	-0.435	334.948	310.594	0
2085	10508	0	0	16.2296	4.62347	-0.296521	-0.955026	453.131	356.893	0
2085	33487	0	0	16.2935	4.63715	0.659855	-0.751393	1069.72	183.298	0
2088	44557	0	0	2.70387	9.40318	0.959775	0.280771	789.317	17.9182	0
2088	45456	0	0	2.59098	9.40405	-0.955336	0.295521	759.35	128.072	0
2090	17064	0	0	8.5638	6.28631	0.304665	-0.95246	1393.49	245.545	0
2090	23591	0	0	8.57205	6.41929	0.420222	0.907421	1647.25	240.72	0
2094	47569	0	0	22.2134	6.39796	0.994013	0.109259	111.384	20.1423	0
2097	13926	0	0	16.911	7.74091	-0.982684	-0.185291	151.522	216.518	0
2097	23728	0	0	17.0574	7.76711	0.985961	0.166978	472.336	74.0774	0
2097	52191	0	0	16.927	7.80223	-0.768638	0.639684	1493.6	209.438	0
2097	52670	0	0	17.0008	7.68228	0.224497	-0.974475	1584.24	404.377	0
2099	15691	0	0	16.5536	9.33926	-0.343601	0.939116	2328.6	180.48	0
2100	28063	0	0	20.8613	7.65619	-0.853173	-0.521628	115.731	53.1374	0
2100	29739	0	0	20.9408	7.76016	0.280345	0.959899	250.504	155.216	0
2101	10733	0	0	17.782	2.45973	0.457878	-0.889015	1682.78	56.4455	0
2101	48993	0	0	17.7042	2.512	-0.995988	0.0894884	190.123	183.432	0
2103	39891	0	0	8.16724	1.75231	-0.51927	0.85461	55.8358	81.6826	0
2103	44119	0	0	8.23905	1.75104	0.548787	0.835962	322.088	174.674	0
2107	32529	0	0	24.5884	9.4641	0.992442	-0.122714	503.999	84.0698	0
2108	34252	0	0	11.7776	6.26456	0.613116	-0.789993	1232.74	315.176	0
2108	49154	0	0	11.7565	6.38075	0.295998	0.955188	1021.99	36.206	0
2112	16145	0	0	26.816	5.39694	-0.768676	-0.639638	109.772	46.1035	0
2112	28762	0	0	26.873	5.37757	0.21983	-0.975538	3.63655	59.5363	0
2119	11494	0	0	9.78102	11.1569	-0.988306	-0.152485	-322.896	123.095	0
2119	14082	0	0	9.80135	11.217	-0.69817	0.715932	1147.03	539.756	0
2119	32156	0	0	9.81863	11.1056	-0.448259	-0.893904	1934.56	88.6885	0
2124	24392	0	0	14.5635	6.45104	0.707594	0.706619	-140.112	83.686	0
2124	36020	0	0	14.4731	6.42539	-0.973112	0.230331	14.2055	173.221	0
2127	20756	0	0	16.4896	7.57863	-0.907759	-0.419493	442.818	113.679	0
2133	13778	0	0	19.2288	11.6408	0.934204	-0.35674	757.026	149.057	0
2133	17330	0	0	19.1129	11.7027	-0.815192	0.579191	639.169	50.6461	0
2133	33226	0	0	19.1676	11.7307	0.0103017	0.999947	323.985	40.6914	0
2133	43540	0	0	19.1532	11.5995	-0.207223	-0.978294	307.617	75.5927	0
2142	10786	0	0	3.89783	10.0538	-0.991741	-0.128254	504.531	140.058	0
2142	16374	0	0	3.99659	10.1293	0.38341	0.923578	823.33	91.7655	0
2142	30065	0	0	4.03909	10.0472	0.975384	-0.220514	649.467	225.3	0
2142	46815	0	0	3.93518	10.1264	-0.471415	0.881912	56.1378	32.3158	0
2143	37350	0	0	6.25424	1.75805	-0.228649	-0.973509	1237.95	141.953	0
2147	19728	0	0	14.938	12.4252	-0.831368	0.555723	3218.88	476.818	0
2147	45693	0	0	15.042	12.3402	0.710685	-0.70351	3429.2	48.5079	0
2149	10754	0	0	16.8972	9.43272	-0.243599	0.969876	1166.95	371.339	0
2149	18217	0	0	16.9544	9.35938	0.881477	-0.472227	1148.8	213.09	0
2152	12178	0	0	26.5561	3.84749	0.767136	-0.641485	245.348	46.7534	0
2153	32745	0	0	12.0977	2.53191	-0.993017	0.117969	-97.4522	223.145	0
2162	20014	0	0	15.1181	12.5082	-0.999902	-0.0139926	903.063	143.801	0
2162	31072	0	0	15.2367	12.4658	0.764691	-0.644397	1627.99	196.287	0
2167	14130	0	0	4.24797	10.0688	0.908139	0.41867	491.952	61.6468	0
2167	43419	0	0	4.16951	10.0913	-0.550376	0.834917	-21.7443	51.1059	0
2167	49437	0	0	4.24192	10.0137	0.795113	-0.606461	118.912	1.04098	0
2168	35693	0	0	11.9139	9.02428	-0.597407	0.801938	2197.49	605.108	0
2169	22060	0	0	5.54779	3.42373	-0.980997	-0.194023	861.421	193.716	0
2170	45372	0	0	1.73938	14.9559	0.781087	-0.624422	166.346	46.3884	0
2173	22716	0	0	23.3304	5.55589	-0.36047	0.932771	97.6975	114.695	0
2173	41282	0	0	23.2909	5.49562	-0.999195	-0.0401158	285.199	97.8816	0
2175	14629	0	0	9.78994	12.9146	-0.977369	-0.211541	1100.42	761.274	0
2178	26314	0	0	10.822	8.44807	-0.27359	-0.961847	2043.87	306.396	0
2181	40845	0	0	26.4904	7.55607	-0.487446	-0.873153	12.9933	42.1989	0
2181	41366	0	0	26.5704	7.61131	0.989225	0.146407	252.462	75.2188	0
2182	36172	0	0	18.5525	8.78953	-0.284968	-0.958537	177.157	205.471	0
2182	48012	0	0	18.5162	8.83497	-0.997771	-0.0667349	876.606	351.44	0
2184	20686	0	0	25.8514	6.56833	-0.125413	-0.992105	-37.6678	69.5923	0
2184	50195	0	0	25.9106	6.67754	0.762927	0.646484	77.7236	190.088	0
2185	44100	0	0	22.7408	3.81407	0.880901	0.473301	-44.2371	57.3261	0
2186	13332	0	0	17.6714	4.52066	-0.423226	-0.906024	1083.81	266.854	0
2186	14186	0	0	17.6514	4.6301	-0.71623	0.697865	804.351	99.5348	0
2186	39170	0	0	17.7681	4.57491	0.99388	-0.110463	635.489	239.208	0
2186	47536	0	0	17.7165	4.64874	0.237532	0.97138	776.34	68.001	0
2188	52204	0	0	9.23587	4.92654	-0.974998	-0.222213	158.827	163.269	0
2189	23277	0	0	13.6484	1.08362	-0.984645	-0.174567	26.8323	18.4015	0
2190	24564	0	0	16.7747	1.15585	0.880058	0.474867	574.976	86.1504	0
2190	39158	0	0	16.68	1.14107	-0.983066	0.183254	387.221	56.571	0
2197	35797	0	0	6.63904	6.98213	-0.912647	-0.408748	1198.79	349.908	0
2197	36388	0	0	6.7673	6.97697	0.877329	-0.47989	130.328	123.618	0
2198	49158	0	0	4.91604	11.6126	0.438473	-0.898744	94.4604	68.2403	0
2201	22238	0	0	9.86953	6.83002	-0.184457	0.98284	1580.49	260.112	0
2207	21342	0	0	14.2716	7.91837	-0.784742	-0.619822	234.043	233.114	0
2213	34846	0	0	19.9394	5.24185	-0.663838	0.747877	957.932	12.4999	0
2215	18015	0	0	13.9659	5.70252	0.397445	0.917626	509.307	258.881	0
[truncated: 44,352 more rows]
