# Supplementary material for: Study on stability analysis of soil nail reinforced slopes under loading based on the discrete element method
Source: PLoS One. 2026 May 26;21(5):e0350163. doi: 10.1371/journal.pone.0350163 (PMC13210361; doi:10.1371/journal.pone.0350163)
Supplement: S1 File — (ZIP) [file pone.0350163.s001.zip › DATA in PFC/4_14_5000__measure.txt]

id	cx	cy	mradius	sxx	syy	sxy	s1	s3	angle_deg	porosity	strain_x	strain_y
1	15.7	15.35	0.63	-4227.31	-317.722	976.399	-87.4361	-4457.6	76.7292	0.181699	-2.32833e-06	2.45372e-06
2	14.44	15.098	0.63	-12990.4	-10409.5	4617.8	-6905.25	-16494.7	52.8063	0.155863	3.43547e-06	-4.3295e-06
3	13.18	14.846	0.63	-9325.87	-32103.8	3010.91	-8934.6	-32495	7.40427	0.167692	-8.02108e-07	5.63077e-07
4	17	14	0.63	-2675.28	-1680.36	782.751	-1250.37	-3105.27	61.2186	0.191645	6.21203e-06	7.65652e-06
5	15.74	13.748	0.63	-7220.66	-7390.99	2446.88	-4857.47	-9754.19	44.0033	0.168558	-4.37472e-06	-1.47804e-06
6	14.48	13.496	0.63	-7912.3	-15124.3	3337.1	-6605.1	-16431.5	21.391	0.194744	-3.97235e-06	4.62391e-06
7	18.4	12.6	0.63	-3357.53	-1719.01	932.207	-1297.23	-3779.32	65.6551	0.177902	-6.54524e-06	4.22539e-06
8	17.14	12.348	0.63	-5862.87	-4785.44	1770.28	-3473.72	-7174.59	53.4628	0.200017	-1.75729e-06	6.42138e-06
9	15.88	12.096	0.63	-6283.42	-8910.55	2476.97	-4793.27	-10400.7	31.0313	0.186624	-3.86213e-06	5.13595e-06
10	19.8	11.2	0.63	-2753.77	-1948.22	953.364	-1316.04	-3385.95	56.4515	0.186121	-2.61105e-06	3.66475e-06
11	18.54	10.948	0.63	-4164.31	-3783.04	1205.41	-2753.28	-5194.07	49.4935	0.179099	-3.86282e-06	2.45148e-06
12	17.28	10.696	0.63	-6899.9	-6702.22	2528.02	-4271.11	-9331.01	46.1195	0.175644	2.53016e-06	3.36846e-07
13	21	9.75	0.63	-6159.62	-2127.53	1120.43	-1837.11	-6450.04	75.4683	0.191001	-5.0863e-06	7.27828e-06
14	19.74	9.498	0.63	-5304.08	-3087.88	1356.86	-2444.14	-5947.82	64.6186	0.165031	4.39966e-06	4.88443e-06
15	18.48	9.246	0.63	-5188.96	-5246.41	1844.45	-3373.01	-7062.36	44.5539	0.16585	-1.64651e-06	3.45241e-06
16	22.5	9.3	0.63	-5972.97	-1062.27	831.194	-925.396	-6109.85	80.6489	0.194745	-4.76208e-07	2.55105e-06
