# Supplementary material for: Study on stability analysis of soil nail reinforced slopes under loading based on the discrete element method
Source: PLoS One. 2026 May 26;21(5):e0350163. doi: 10.1371/journal.pone.0350163 (PMC13210361; doi:10.1371/journal.pone.0350163)
Supplement: S1 File — (ZIP) [file pone.0350163.s001.zip › DATA in PFC/4_14_5000__pbond.txt]

ball1_id	ball2_id	cx	cy	pb_fn	pb_fs	pb_state	bond_type
6	21988	6.96449	3.8206	127.99	-67.0789	3	0
6	29749	6.99385	3.89818	55.436	228.768	3	0
7	28757	24.6353	3.70274	60.3138	-11.9823	3	0
12	5819	3.15003	12.0871	-21.9469	46.9924	3	0
17	4641	9.92541	4.5688	89.4288	2.64472	3	0
17	7912	9.89967	4.71274	111.335	-248.319	3	0
25	9688	14.7769	8.59483	99.0551	-362.983	3	0
35	7830	10.5565	10.8463	-569.942	-471.63	3	0
36	8603	24.9216	7.46534	32.2003	48.2949	3	0
40	1994	13.1953	6.05271	-26.2708	-7.11796	3	0
51	1555	2.66095	4.9429	71.6424	41.285	3	0
63	3510	15.5923	9.00787	149.554	56.4394	3	0
67	4619	5.20626	9.35761	112.943	-21.5261	3	0
93	3401	23.1392	9.21708	-48.1094	33.7901	3	0
151	611	11.4138	4.31647	123.955	-4.43495	3	0
174	289	14.9049	15.2784	-489.803	-179.837	3	0
183	327	3.87022	15.6579	-23.8339	-39.8747	3	0
265	530	20.7767	6.82881	37.2892	-123.43	3	0
421	992	24.9064	1.46946	52.1676	5.76961	3	0
563	835	16.0927	7.20556	133.899	-221.424	3	0
639	940	18.144	3.68739	242.815	94.4209	3	0
782	835	16.0231	7.28393	102.018	-90.0316	3	0
12	29230	3.10729	12.0495	-84.3806	-69.5455	3	0
19	18330	5.96656	5.2004	87.7125	113.951	3	0
19	28347	6.06233	5.26155	89.4526	10.6547	3	0
21	51229	10.2974	12.1478	-592.059	64.4919	3	0
22	20360	18.9248	5.90684	23.8287	223.903	3	0
24	15402	6.12495	9.76332	74.9956	57.3056	3	0
24	42844	6.1161	9.69185	-89.8037	-164.315	3	0
32	15068	25.7957	7.89152	50.9768	133.952	3	0
32	23482	25.7092	7.90175	-60.5105	-209.695	3	0
32	23484	25.7755	8.0006	-149.922	21.309	3	0
33	24026	22.889	1.61871	78.1158	3.75507	3	0
38	40341	1.84112	14.2095	6.17395	-48.7414	3	0
43	24224	12.0765	7.74666	112.516	329.197	3	0
48	15202	5.21043	13.7815	103.14	-38.1813	3	0
48	34325	5.16309	13.6881	-156.169	-131.412	3	0
50	30371	26.6004	1.36107	29.9784	-3.70073	3	0
51	36503	2.71301	4.89475	33.3414	31.5506	3	0
54	38186	15.911	4.50234	-2.13676	-73.509	3	0
54	42458	15.9327	4.4423	72.4646	166.86	3	0
55	34632	16.6233	6.09886	-219.043	-65.3627	3	0
56	47461	12.4309	5.45278	58.8273	-2.32623	3	0
57	25720	16.8643	13.0126	245.616	81.9485	3	1
57	35305	16.9218	13.0139	-1.65906	4.65922	3	0
59	25894	25.8863	3.20032	41.7336	16.6618	3	0
59	33269	25.895	3.08782	27.9519	26.9464	3	0
60	50684	13.6848	9.88963	201.933	298.867	3	0
66	34745	7.9541	1.61346	52.9219	-86.6033	3	0
68	44691	12.1689	6.04067	-1.39823	-89.5785	3	0
68	47062	12.1437	6.11525	52.6258	0.62988	3	0
69	52350	10.669	6.02323	92.6938	23.7196	3	0
70	16449	13.5485	3.89147	42.3326	-336.465	3	0
70	28456	13.4338	3.98429	50.841	-146.861	3	0
70	46530	13.4474	3.86193	146.82	245.963	3	0
74	46308	14.4964	11.9982	11.4235	-417.965	3	0
76	45241	11.6081	7.61485	141.679	-11.7347	3	0
77	17481	23.5887	2.43524	73.1509	-70.555	3	0
77	25772	23.7093	2.4007	58.8206	0.124491	3	0
84	39294	6.40803	15.0907	12.3031	-18.7398	3	0
89	38214	23.0306	6.98889	99.7871	3.14837	3	0
89	42208	23.1381	7.03974	-21.8629	-20.8564	3	0
93	20568	23.0692	9.15105	82.9252	-119.197	3	0
93	26651	23.1265	9.11266	-154.615	137.164	3	0
97	14939	5.28964	12.6562	82.8262	-36.7528	3	0
107	4655	21.1205	3.3529	40.1624	62.3309	3	0
110	2442	8.82571	8.05977	65.743	170.831	3	0
113	7001	17.4839	4.55315	52.5268	-75.4971	3	0
116	4553	3.78385	6.10139	21.8303	-31.7762	3	0
116	8132	3.72415	6.03897	39.2503	106.111	3	0
117	9560	12.8135	14.4291	-340.79	509.901	3	0
139	5491	7.17795	1.71895	19.3583	-2.43711	3	0
144	9028	14.5566	2.08503	132.323	-4.58716	3	0
147	7975	8.87498	13.7775	103.451	-316.433	3	0
148	5013	17.8084	2.08291	85.3433	51.7924	3	0
148	8387	17.801	2.02007	-10.3969	57.9662	3	0
151	4981	11.3651	4.2805	6.15888	-64.9925	3	0
166	6468	23.9531	2.4336	21.908	80.1393	3	0
174	7382	14.9899	15.3407	56.1927	-437.142	3	0
176	4767	8.14979	12.5872	-109.372	-178.46	3	0
180	2910	1.91631	1.71228	29.0071	-11.2879	3	0
180	3028	1.98807	1.69105	39.0037	5.07465	3	0
198	2215	13.9991	5.63379	22.2161	-418.886	3	0
198	3589	14.0203	5.57237	104.479	118.363	3	0
204	1054	14.6162	7.81146	258.839	-197.324	3	0
213	7139	19.0641	8.01778	42.1991	223.245	3	0
214	1408	26.8456	8.91519	-4.08564	105.209	3	0
224	7552	26.4392	1.75403	14.741	1.87918	3	0
225	8504	16.6113	11.7731	15.8265	372.428	3	0
225	9770	16.6248	11.6903	179	-15.4453	3	0
249	6821	23.235	6.20871	42.7898	57.4507	3	0
251	5718	14.1742	15.0531	110.849	562.13	3	0
254	1981	9.03701	8.38303	70.6622	356.703	3	0
268	8484	7.06457	5.35042	-19.1786	-60.8527	3	0
270	6026	17.9623	6.47464	195.956	34.0537	3	0
273	1287	22.8085	7.98062	-50.7799	-120.72	3	0
273	5506	22.8129	8.10453	20.4544	193.755	3	0
289	3017	14.8431	15.291	-126.272	83.0373	3	0
290	2388	26.7386	4.88917	24.2111	34.1187	3	0
290	9384	26.7716	4.94325	69.3631	-5.96564	3	0
301	4888	17.2627	8.07052	37.0852	-216.162	3	0
304	6703	25.2355	4.30711	20.4278	57.8385	3	0
306	7009	22.2121	6.76677	36.4755	-125.685	3	0
328	7438	18.2812	11.5325	44.4824	161.638	3	0
332	6358	1.4508	14.6809	-24.2509	-50.9301	3	0
350	1388	8.57843	8.23519	206.659	-82.4168	3	0
354	8698	24.6159	2.55398	21.1817	41.8627	3	0
358	7018	26.5152	9.20284	29.368	-244.589	3	0
362	9949	5.94512	10.0017	176.653	-319.306	3	0
370	5503	10.459	14.853	119.231	-790.052	3	0
373	2529	10.0149	5.34846	79.0131	-9.65951	3	0
403	8671	26.7013	7.21468	18.8055	170.463	3	0
406	5153	3.38336	10.7873	-36.0373	181.993	3	0
409	8871	6.45856	8.43513	67.2866	251.088	3	0
413	4705	23.1776	1.88093	8.91769	-66.7353	3	0
421	5075	24.8387	1.57347	42.7988	-11.1867	3	0
431	8337	21.8898	5.84869	14.4864	-166.226	3	0
434	2877	25.7194	5.25498	87.2428	8.67903	3	0
440	6242	16.9559	6.66096	-68.0213	-64.2082	3	0
444	7798	16.6169	10.5333	257.364	676.715	3	0
445	8598	1.94794	15.7729	-55.9967	-15.7392	3	0
449	2819	22.2354	3.7089	57.1333	-111.594	3	0
457	2431	19.889	7.61558	-70.6996	146.043	3	0
460	5533	19.5139	12.014	-471.219	-430.963	3	1
468	2717	7.95022	11.6625	35.9094	79.9562	3	0
468	9903	7.85753	11.6706	75.9325	183.826	3	0
486	6544	8.48721	15.2128	18.7988	218.115	3	0
488	5488	23.6153	5.80072	-59.6336	-5.64735	3	0
489	8141	16.6734	7.88969	-25.2657	94.5984	3	0
522	9063	23.5286	1.36159	31.51	-29.9147	3	0
524	6489	19.123	3.80946	42.7864	-47.6845	3	0
527	4761	8.51198	4.02848	36.0415	-242.164	3	0
539	4640	11.0394	4.92777	17.3927	89.1433	3	0
544	6177	3.33726	9.82497	-31.2769	-128.121	3	0
548	3039	4.77422	8.92544	107.269	133.657	3	0
550	8755	20.5705	6.43767	54.5789	-0.0216845	3	0
560	9834	15.5228	13.359	-129.756	-55.2589	3	0
588	1850	16.3629	12.44	80.6555	91.1627	3	0
592	7004	12.6083	11.3327	-103.869	142.262	3	0
607	3277	25.922	8.71869	-72.075	-34.1845	3	0
611	4981	11.3558	4.33853	-35.014	50.0303	3	0
611	8232	11.3984	4.45038	147.152	62.2734	3	0
613	5677	8.80919	5.96226	141.38	-176.264	3	0
625	5498	4.99904	10.0478	-322.475	-239.532	3	0
625	7544	4.94665	10.1767	7.29423	-146.935	3	0
627	6322	7.12903	1.61073	37.4872	-140.209	3	0
665	9681	1.28681	4.2073	59.7705	-10.3374	3	0
679	6601	20.2678	8.78837	26.1306	5.96692	3	0
680	7711	12.782	13.8034	143.225	-1162.93	3	0
683	4642	11.568	15.8884	-229.713	587.99	3	0
690	1385	16.1291	12.2072	-42.6676	-180.096	3	0
697	8103	9.73615	4.12163	65.0977	16.777	3	0
702	7878	4.31636	14.3435	-30.8608	39.1974	3	0
707	9384	26.8615	4.88105	10.3952	62.8139	3	0
715	3209	3.82731	5.90927	69.0184	28.5221	3	0
724	7274	10.3788	3.31417	48.93	148.016	3	0
731	9241	22.5089	6.16393	79.267	-142.23	3	0
733	1123	2.0245	3.71883	23.1625	-1.74655	3	0
751	8296	23.9665	6.04226	-18.6718	-49.8603	3	0
754	1371	14.4513	14.3045	-12686.4	4839.23	3	1
756	5325	11.5265	6.47906	114.892	51.173	3	0
758	9856	15.5594	2.83254	57.3232	-135.079	3	0
767	5985	15.7989	6.29923	134.76	-178.766	3	0
778	4382	11.2688	10.1642	96.7164	-40.5286	3	0
778	8198	11.3211	10.1326	-196.879	167.793	3	0
784	5410	9.29302	8.40068	122.157	169.654	3	0
791	1865	15.9431	14.9221	120.143	367.092	3	0
807	9274	2.63509	5.83817	24.327	-16.8966	3	0
816	9512	13.5135	6.20313	165.659	-0.458189	3	0
821	1060	20.2601	9.93983	-13.4297	-59.2072	3	0
829	1692	10.4704	2.14532	67.1241	-123.867	3	0
830	5158	11.4036	9.66998	-258.723	-194.037	3	0
839	3006	6.26229	4.62547	167.485	-34.2265	3	0
855	1486	25.9816	2.69661	27.9048	53.5692	3	0
863	3946	6.98403	6.77574	79.6865	116.026	3	0
865	6533	1.20422	6.51304	9.99635	32.8893	3	0
869	6758	5.28207	6.50996	-153.955	40.7204	3	0
877	1683	8.77013	12.256	48.3817	699.753	3	0
884	8370	26.2128	6.53544	58.2205	-2.71403	3	0
890	1431	3.03496	6.39602	33.8233	-7.10943	3	0
890	2227	3.08977	6.42616	-1.83667	18.1343	3	0
895	6379	19.5384	10.2115	77.303	467.459	3	1
910	6228	3.06867	10.8059	54.4638	56.6547	3	0
910	8636	3.13024	10.8844	-56.1664	-139.963	3	0
915	5700	12.4131	7.36717	87.2352	71.6571	3	0
916	4803	16.7098	10.8636	30.3409	-269.997	3	0
917	5518	8.63099	12.4913	111.263	513.139	3	0
921	5208	4.16846	14.1532	-102.266	55.1765	3	0
922	4311	8.84853	6.85566	3.67712	-52.0959	3	0
936	6354	8.7844	9.12832	114.572	-197.791	3	0
944	1775	2.3356	8.44006	-26.2995	14.4475	3	0
959	9513	2.56038	11.6036	-228.511	9.13812	3	0
982	7007	8.94779	5.39885	63.8192	-85.6472	3	0
991	2924	5.66282	3.27358	11.9586	-116.7	3	0
106	25320	2.15269	5.70326	42.8471	57.2798	3	0
106	47966	2.23655	5.7279	63.9754	-44.1298	3	0
107	30020	21.0635	3.38573	26.302	-35.0182	3	0
109	21833	5.95022	14.5172	-92.5686	-170.114	3	0
109	46247	5.91483	14.6113	-109.831	108.77	3	0
110	11861	8.72992	7.97041	118.372	224.896	3	0
111	17343	17.8338	10.2514	186.388	148.003	3	0
111	48451	17.7866	10.2024	175.859	-263.024	3	0
112	19678	17.9951	7.79143	-98.2815	-26.7369	3	0
112	44620	18.1066	7.82138	46.7049	-302.447	3	0
113	13332	17.5948	4.50909	74.4546	-98.0975	3	0
113	14186	17.5795	4.61772	51.3226	179.409	3	0
117	40552	12.765	14.4649	811.25	30.9955	3	0
117	50168	12.7155	14.4355	-228.147	-421.051	3	0
123	32028	3.80736	14.4049	20.7105	-22.5156	3	0
123	33916	3.72589	14.3275	-64.94	-43.7388	3	0
125	19521	2.30652	7.03017	22.3605	-53.7824	3	0
125	37745	2.25181	6.94687	45.2573	-76.4953	3	0
125	50605	2.25256	7.04036	35.3676	32.8308	3	0
126	21177	4.82935	7.62792	7.5134	7.82682	3	0
126	28446	4.83419	7.55873	138.686	-39.3243	3	0
130	39047	5.21339	14.708	17.9397	-6.40654	3	0
130	43752	5.31507	14.6749	-108.714	72.5016	3	0
130	49960	5.23034	14.7694	-87.3469	5.97817	3	0
132	29470	7.38686	3.53596	61.8657	53.5363	3	0
135	34696	7.1646	7.45606	45.944	134.55	3	0
135	41198	7.25315	7.38339	110.574	-207.909	3	0
138	28676	25.8262	9.46039	48.4853	196.58	3	0
140	37645	3.54537	14.769	-74.6116	19.84	3	0
140	39263	3.46861	14.8455	-65.0227	49.0179	3	0
146	43101	13.2853	12.0255	-332.964	-75.1985	3	0
146	43116	13.1616	11.953	-448.382	151.515	3	0
147	13975	8.93327	13.8617	211.293	423.953	3	0
147	25145	8.88344	13.8953	163.824	-321.177	3	0
148	16186	17.9242	2.00997	108.003	-143.208	3	0
149	21700	25.6689	9.6557	6.84659	116.077	3	0
149	52219	25.7116	9.77185	7.23636	-154.239	3	0
151	28831	11.3917	4.20318	99.4616	133.464	3	0
152	16058	7.8077	3.25294	54.272	115.796	3	0
152	37748	7.79738	3.33645	44.9249	-178.743	3	0
154	18833	5.79562	15.3229	-42.5484	-91.5767	3	0
156	34543	16.4144	8.1178	13.8713	539.627	3	0
158	11919	20.4501	5.7095	26.3412	-7.84574	3	0
159	10956	26.435	8.22203	-53.7887	89.0977	3	0
159	40282	26.4448	8.10966	-82.5953	11.4894	3	0
164	17602	19.2811	1.78499	64.6064	-91.9117	3	0
164	26505	19.2647	1.8826	61.5328	57.6109	3	0
165	30530	8.86024	14.8879	-229.2	-310.37	3	0
165	31502	8.78919	14.9185	246.921	53.4766	3	0
165	42152	8.91139	14.932	111.112	581.28	3	0
166	25772	23.8561	2.38307	78.1251	-3.98613	3	0
174	30024	14.9383	15.3774	-193.125	506.175	3	0
176	25833	8.05011	12.644	-89.2263	-42.128	3	0
176	28268	8.02422	12.5845	43.7512	-45.4964	3	0
176	37679	8.11829	12.6472	125.359	-38.9398	3	0
179	24017	4.67045	5.59161	53.4635	13.3125	3	0
182	17570	13.0504	6.17229	65.9494	107.789	3	0
182	21445	12.9939	6.13417	33.0109	25.7394	3	0
183	10029	3.96789	15.7195	-39.5579	10.6616	3	0
183	26193	3.92553	15.7685	-38.6534	21.8982	3	0
184	41451	17.0697	12.3032	47.7127	199.443	3	0
185	36620	13.7869	8.46785	93.4853	-7.07466	3	0
185	45036	13.8527	8.4544	65.0491	188.221	3	0
189	17773	23.5099	5.45431	44.0887	-5.87693	3	0
193	18006	3.06359	15.3142	-104.538	-14.4203	3	0
193	19032	3.02815	15.3763	-40.0201	8.48756	3	0
198	22096	14.0838	5.56808	121.261	-188.494	3	0
198	29453	14.0779	5.67229	166	316.414	3	0
204	15894	14.5694	7.93959	239.617	17.6543	3	0
204	21198	14.5218	7.83178	-135.681	5.03308	3	0
204	25939	14.6494	7.87469	-64.2709	-109.039	3	0
204	32863	14.5156	7.89805	62.6875	21.8309	3	0
207	17625	10.3129	12.5601	33.8316	472.415	3	0
213	33090	19.0259	7.91703	57.8671	271.326	3	0
214	16620	26.7655	8.94146	20.7642	-9.25247	3	0
215	37391	21.6917	8.53041	34.4118	-194.786	3	0
224	27982	26.3512	1.8391	35.9523	-1.18619	3	0
224	50945	26.3283	1.77662	10.7417	-6.03728	3	0
225	49371	16.5689	11.6742	-1.11907	138.627	3	0
226	43870	11.085	9.06173	392.053	-52.757	3	0
226	46877	11.0936	9.1859	202.617	71.0465	3	0
226	51602	11.0279	9.18069	204.536	-3.82718	3	0
231	13417	16.5136	1.49063	174.322	2.427	3	0
232	25618	20.5872	7.93184	-71.753	-41.4691	3	0
232	48017	20.5891	7.99529	29.2605	10.5771	3	0
237	17124	20.5299	2.2675	98.4204	-6.93425	3	0
238	32540	12.5106	10.1195	-394.068	99.749	3	0
245	24737	7.49965	3.40209	103.488	4.53031	3	0
245	41631	7.44942	3.3582	43.7315	-0.549286	3	0
249	11409	23.3016	6.12	56.2912	54.792	3	0
249	27505	23.2185	6.11987	13.2713	-142.58	3	0
251	18674	14.2077	15.1809	46.0526	363.137	3	0
259	44262	4.31269	4.91497	99.5356	17.4507	3	0
265	20380	20.8935	6.90955	-91.5744	-172.919	3	0
268	15542	6.9825	5.45136	43.6449	-159.103	3	0
268	21131	7.09669	5.42064	78.0859	290.065	3	0
268	31410	7.00518	5.3476	81.8384	3.12429	3	0
270	50443	17.9541	6.61381	108.287	12.1676	3	0
271	52249	7.28991	6.11604	63.1112	-232.313	3	0
273	16943	22.8849	8.02029	37.4339	-52.0158	3	0
277	17147	2.35555	13.2899	-106.996	-18.7136	3	0
280	39494	13.7279	9.16337	113.507	538.393	3	0
280	40120	13.7638	9.10172	-618.38	38.9835	3	0
282	34596	12.1293	12.3962	278.137	-22.7276	3	0
284	28978	12.6281	5.86191	24.2496	268.028	3	0
286	11280	20.0861	3.45078	22.6917	-168.338	3	0
286	29630	20.0418	3.35787	23.4956	93.7254	3	0
288	12437	11.7006	7.81145	120.133	75.9743	3	0
288	12732	11.7508	7.90354	216.599	91.0561	3	0
288	51642	11.7732	7.80789	130.994	-330.762	3	0
289	15400	14.793	15.2473	133.466	43.717	3	0
289	24636	14.9102	15.1661	210.292	511.439	3	0
290	10646	26.6427	4.9629	76.5654	-6.84305	3	0
293	17473	2.87207	15.2055	-45.3132	-39.4463	3	0
295	43789	3.66236	10.8642	-39.9542	151.5	3	0
298	46883	14.7436	14.6237	-318.098	347.559	3	0
298	51311	14.7489	14.5043	152.344	105.633	3	0
301	13515	17.158	8.11414	-13.8561	-330.759	3	0
301	20138	17.2046	8.04476	89.5305	318.003	3	0
305	20197	2.03406	13.786	14.2783	12.9862	3	0
305	25469	1.94314	13.7247	-63.0661	-24.6011	3	0
306	28965	22.2914	6.75083	15.6288	24.5539	3	0
306	34072	22.2806	6.87634	28.8692	98.5913	3	0
306	43894	22.3291	6.80287	29.8539	18.0771	3	0
310	12793	11.1112	5.83426	141.757	-254.478	3	0
310	27914	11.1446	5.90827	24.3159	54.2655	3	0
310	32468	11.0232	5.92381	44.8021	-431.002	3	0
312	28376	19.0936	8.55723	-88.7107	-112.166	3	0
312	46751	19.1568	8.63569	-10.1832	-11.2186	3	0
313	14362	18.2439	1.99093	-1.15513	8.33613	3	0
315	11736	6.33901	2.46172	79.8248	-69.9128	3	0
319	26680	4.11721	8.64379	-5.65929	76.4701	3	0
319	39905	4.184	8.61628	162.064	-6.56492	3	0
328	12483	18.2901	11.6409	9.91621	141.883	3	1
328	13021	18.1752	11.6083	26.8729	-8.75317	3	0
328	21397	18.1868	11.5485	10.8099	-11.0758	3	0
330	50178	1.27698	14.884	-13.7426	38.3017	3	0
336	33716	25.4445	8.44467	50.0667	197.764	3	0
336	49714	25.5068	8.42238	50.1371	-134.014	3	0
338	15248	26.4322	7.73521	50.541	159.359	3	0
338	51992	26.4303	7.65634	34.9657	-125.956	3	0
339	32629	23.6364	4.41444	48.4808	7.0139	3	0
339	37003	23.6948	4.28212	41.2141	104.354	3	0
341	32093	26.542	3.42348	40.5442	12.7865	3	0
342	28959	26.3769	5.55484	29.7766	133.828	3	0
348	19425	5.3188	13.0433	96.8086	-11.3417	3	0
348	27041	5.43705	13.0148	44.9842	279.403	3	0
350	25826	8.54032	8.30375	22.4353	245.019	3	0
354	13595	24.5615	2.66742	17.1134	-11.1638	3	0
354	48239	24.6259	2.68449	16.3211	1.11405	3	0
355	21094	13.4187	12.4243	-586.036	947.692	3	0
355	50823	13.2777	12.4023	-485.646	-740.281	3	0
358	35925	26.4137	9.17821	49.8858	191.197	3	0
358	37160	26.5077	9.08817	13.1267	88.8539	3	0
359	25413	13.8164	5.01035	39.1356	84.4285	3	0
359	37927	13.8582	5.09829	184.292	-20.6107	3	0
359	44031	13.8664	4.9701	91.971	112.446	3	0
362	12518	5.88147	10.0859	68.9445	242.02	3	0
362	17338	5.96674	10.1481	103.237	-91.2392	3	0
362	28515	6.0134	10.03	-177.996	42.0618	3	0
363	13159	14.7348	13.1247	58.1607	-371.999	3	0
374	16165	4.58769	1.57251	-48.5865	9.62389	3	0
374	21737	4.69856	1.60645	0	0	0	0
374	24287	4.71806	1.53336	23.1288	-77.4407	3	0
375	15047	2.84761	3.75069	31.59	47.6576	3	0
375	43957	2.95467	3.75319	31.7984	20.6988	3	0
376	17150	10.8249	2.9335	143.272	503.813	3	0
376	19194	10.818	3.002	38.6644	-319.666	3	0
376	32607	10.9339	2.9167	191.733	-276.361	3	0
384	18116	7.02836	9.03966	49.6621	94.4639	3	0
384	42476	7.13535	8.99836	31.61	-118.892	3	0
388	18883	21.678	9.53282	102.982	74.2006	3	0
388	29001	21.7116	9.41474	33.7092	67.1252	3	0
395	15721	4.91263	9.39846	-183.786	-170.118	3	0
395	41829	4.89904	9.31105	140.38	-1.51036	3	0
395	51048	4.97496	9.41089	110.883	-12.2238	3	0
400	16125	19.3043	9.11109	53.1556	-10.5578	3	0
403	13784	26.6745	7.12614	72.5236	-197.612	3	0
406	29800	3.27314	10.8561	4.47514	157.678	3	0
406	31130	3.35881	10.896	71.5123	-359.548	3	0
406	39315	3.28015	10.7974	70.3859	-2.99372	3	0
408	46789	3.34094	1.74896	-18.4414	-45.8072	3	0
408	47519	3.35805	1.81883	61.0753	8.035	3	0
410	44454	13.1992	8.15795	98.4518	-10.1342	3	0
413	19246	23.2761	1.97372	-6.28545	37.1719	3	0
416	49497	4.18709	5.99834	74.1811	189.009	3	0
423	37881	12.9076	4.5839	23.0337	394.529	3	0
426	33990	10.2975	7.53722	-173.375	-92.4212	3	0
426	44011	10.3974	7.51305	-160.432	-137.391	3	0
426	44670	10.3262	7.4897	38.7546	74.1745	3	0
428	10957	8.35545	5.82156	87.304	22.146	3	0
431	10658	21.8685	5.76157	78.3268	143.131	3	0
431	21741	21.8112	5.86441	73.1518	94.2834	3	0
431	45094	21.7928	5.78147	13.9176	-228.948	3	0
436	11887	17.9984	9.87943	152.444	-19.8069	3	1
436	22058	18.0202	9.7678	-28.607	-1.07837	3	0
436	46699	18.1071	9.84856	-12.2661	2.2712	3	0
437	13241	14.582	13.4377	188.652	104.156	3	0
443	14627	5.70204	9.9696	123.707	-285.639	3	0
444	29264	16.5303	10.6278	178.29	-67.258	3	0
444	37471	16.5374	10.5605	-165.974	-247.422	3	0
451	37086	5.09845	3.47501	52.3555	124.434	3	0
452	26596	12.9654	5.4345	127.286	411.191	3	0
452	45323	12.8597	5.38175	34.9812	-486.917	3	0
453	40501	15.6445	13.2486	154.131	577.352	3	0
454	23665	11.9952	12.907	365.662	-14.0444	3	0
454	44929	12.063	12.8217	-91.1901	-2.59575	3	0
455	12425	8.17225	12.4155	-119.236	-263.143	3	0
455	24363	8.13301	12.3631	21.4788	-106.752	3	0
455	31496	8.15672	12.3026	179.37	-11.7338	3	0
455	34579	8.26585	12.3622	141.476	754.099	3	0
457	50187	19.9275	7.74457	53.6744	74.0804	3	0
459	44903	1.28932	3.55703	26.8165	8.55246	3	0
461	13027	13.6065	15.5282	31.7371	-1107.32	3	0
465	42912	9.76188	7.39825	-108.464	-125.084	3	0
470	27052	3.63576	6.25338	51.5826	31.21	3	0
470	36835	3.68895	6.31136	56.0094	-93.4585	3	0
474	25094	25.811	1.16973	17.3733	-0.989452	3	0
483	32952	23.1959	5.77472	38.8851	87.1173	3	0
486	17708	8.58035	15.2364	151.403	-259.293	3	0
488	24415	23.5319	5.7384	60.7627	-94.3678	3	0
488	24853	23.6419	5.7316	102.507	5.2275	3	0
488	44442	23.5694	5.69608	-34.6868	-15.9009	3	0
489	23613	16.7341	7.88022	165.126	20.7275	3	0
491	40045	25.3307	5.44759	96.0038	-75.0124	3	0
499	13325	18.8349	1.53298	119.541	-143.437	3	0
507	44448	25.1093	1.82483	37.1319	-8.96285	3	0
512	45863	17.9012	14.0202	15.0839	-12.1306	3	0
522	12218	23.6169	1.2989	45.6083	-0.784102	3	0
522	31661	23.5537	1.30266	-6.30564	-19.7461	3	0
522	50715	23.6307	1.39546	29.3079	129.545	3	0
524	17499	19.2099	3.85965	35.29	187.15	3	0
524	42589	19.2128	3.75842	110.012	-1.41677	3	0
525	14925	15.3981	3.21082	85.8466	-5.31872	3	0
530	21819	20.7622	6.75873	52.1708	4.44451	3	0
539	32875	11.1721	4.96857	92.1947	64.9222	3	0
539	50244	11.1077	4.85528	404.293	-40.2163	3	0
540	44654	4.69266	14.2506	49.0121	51.0845	3	0
540	47374	4.60879	14.2928	-94.4977	106.701	3	0
540	50774	4.58608	14.1973	38.2394	-138.849	3	0
541	17502	7.99673	13.8631	-627.99	48.788	3	0
541	34312	7.90305	13.9195	104.369	235.046	3	0
544	20929	3.36558	9.88963	127.281	8.73383	3	0
544	50060	3.24766	9.87258	115.523	40.4589	3	0
545	18739	12.2511	15.3614	649.547	-106.87	3	0
545	37578	12.2534	15.5005	408.965	54.4022	3	0
546	21054	11.9888	12.0818	95.9279	190.603	3	0
546	40035	11.8969	11.9762	66.438	402.236	3	0
546	52611	11.9587	11.9569	283.857	-24.4894	3	0
547	50835	15.9774	7.52852	-88.1539	137.442	3	0
548	20718	4.87619	8.9466	143.587	9.58925	3	0
557	48234	20.5679	4.7999	25.7343	86.2998	3	0
560	21176	15.4588	13.37	130.073	7.71915	3	0
563	30959	16.1835	7.216	119.166	305.519	3	0
563	41006	16.1373	7.09138	130.215	152.486	3	0
565	29903	11.3146	15.8338	116.769	335.4	3	0
566	14826	5.33495	4.15208	126.812	-37.9339	3	0
566	47505	5.4132	4.22104	46.5404	113.291	3	0
567	17860	7.79259	8.40717	47.6026	-151.79	3	0
567	20902	7.75981	8.35257	-11.4821	149.719	3	0
574	13605	15.0081	6.73741	64.2875	-156.913	3	0
582	21471	20.7324	6.63347	111.416	9.15412	3	0
582	49751	20.8426	6.54665	151.429	-11.3377	3	0
585	17505	15.6575	1.82686	124.976	3.90982	3	0
585	37532	15.7151	1.85045	55.746	-14.1659	3	0
587	43163	14.8505	4.53895	158.031	-2.75225	3	0
588	21691	16.4363	12.4353	101.134	103.613	3	0
588	23590	16.4642	12.493	74.4027	-213.978	3	0
592	21303	12.484	11.3434	117.522	-464.576	3	0
592	42986	12.6101	11.2647	8.37902	-185.901	3	0
598	18739	12.3214	15.3326	390.315	702.474	3	0
598	44205	12.4319	15.3841	128.512	533.205	3	0
599	23962	11.499	2.84713	15.9266	158.938	3	0
600	17149	7.62137	10.2081	36.7115	238.357	3	0
600	37485	7.65805	10.1629	153.554	-45.165	3	0
600	41131	7.72132	10.2229	54.3848	436.272	3	0
610	29155	6.23515	11.3785	176.493	-337.373	3	0
610	46830	6.20702	11.46	56.1296	169.187	3	0
611	51012	11.4606	4.42323	14.2842	-155.454	3	0
613	19614	8.88771	5.85701	-7.1331	44.7207	3	0
613	43002	8.82258	5.83211	137.061	13.6756	3	0
616	43975	6.46735	6.19355	51.5334	97.3304	3	0
618	24312	7.25972	1.93858	26.3134	-71.5079	3	0
618	41136	7.35618	1.92967	18.2096	57.1145	3	0
620	34589	21.015	9.70452	19.1738	156.274	3	0
624	15949	10.3784	7.76915	152.038	-206.638	3	0
624	47991	10.4683	7.70987	48.613	66.2647	3	0
625	32816	4.9011	10.1032	64.1824	37.9742	3	0
627	31117	7.2399	1.6032	43.0939	211.078	3	0
632	31913	7.09709	15.2692	-34.4992	-62.309	3	0
633	20663	14.6352	3.22831	92.5185	230.851	3	0
633	33370	14.7125	3.32279	67.1832	248.906	3	0
636	44038	8.28196	9.84465	-211.827	-298.166	3	0
639	18136	18.0653	3.7773	150.431	-306.136	3	0
639	39164	18.197	3.78257	55.7769	-181.575	3	0
639	46051	18.1375	3.82608	163.489	41.2589	3	0
642	33911	2.80425	8.99274	78.812	-164.014	3	0
642	45598	2.78049	9.05739	53.9087	72.9268	3	0
645	21557	20.89	6.23144	72.8222	2.20421	3	0
645	32884	20.999	6.22679	57.5405	-60.964	3	0
645	48659	20.946	6.26299	8.43341	-16.725	3	0
647	14928	2.63126	15.1826	-58.3496	-11.2464	3	0
647	25793	2.68877	15.1914	-47.1685	23.2187	3	0
648	48849	20.8937	2.5773	45.0436	67.8909	3	0
651	47027	16.2366	9.15605	-163.952	68.9305	3	0
654	13963	23.0863	5.72141	85.2256	75.5273	3	0
654	32952	23.17	5.69949	35.9108	-43.1942	3	0
656	15308	16.3833	12.1043	-129.128	-48.7923	3	0
656	25528	16.413	12.2185	190.473	265.99	3	0
665	22590	1.21301	4.20778	18.4102	-49.5641	3	0
667	39128	8.75048	3.55945	140.786	-10.3681	3	0
668	49029	2.63889	14.6957	-61.4209	50.3882	3	0
679	17157	20.2163	8.76342	-86.7353	-87.6839	3	0
679	30621	20.2187	8.87419	7.83797	127.426	3	0
683	21604	11.7092	15.8886	-62.3605	-145.943	3	0
683	31393	11.6067	15.7988	593.154	54.9906	3	0
685	37023	18.6107	1.59956	133.824	-53.258	3	0
685	42664	18.6553	1.52108	83.2273	158.314	3	0
690	52039	16.1034	12.2704	-324.981	258.948	3	0
694	16913	5.68662	7.994	38.8195	152.382	3	0
694	37239	5.60026	7.92781	86.8175	-16.7889	3	0
698	41647	12.8304	5.01923	-10.9255	-50.3748	3	0
698	46978	12.9289	5.07021	118.053	143.296	3	0
703	11253	8.25439	2.44275	74.3761	301.527	3	0
703	17317	8.15763	2.34405	73.1019	64.3991	3	0
707	37769	26.852	4.77543	17.7574	-42.6352	3	0
711	46709	12.5567	7.82982	51.7176	71.4472	3	0
713	48129	25.2196	1.88097	35.3073	-0.604096	3	0
714	27165	24.2674	8.42177	-20.5891	-5.28335	3	0
721	45111	21.9974	3.00996	17.7467	-110.378	3	0
726	27311	10.9802	7.76043	110.239	-50.8619	3	0
728	23479	22.8324	5.17521	113.797	-53.7962	3	0
729	21254	5.33736	1.43188	-9.47033	-43.3842	3	0
731	14943	22.4538	6.21821	-58.1594	52.8656	3	0
732	36841	4.49715	4.21449	40.8579	77.7296	3	0
732	39611	4.45527	4.10519	42.2185	-30.7928	3	0
733	12389	2.15148	3.72814	58.217	3.08297	3	0
733	15915	2.15863	3.65705	11.4206	-31.3639	3	0
733	32460	2.024	3.65468	30.4837	14.0298	3	0
733	43836	2.07911	3.7591	57.5565	-19.0564	3	0
743	47050	16.4588	9.69537	240.079	116.708	3	0
745	16062	5.32994	2.41648	54.559	-4.58613	3	0
748	47786	18.1615	9.11522	209.823	-222.128	3	0
754	24014	14.4141	14.2036	193.918	-11.7346	3	1
754	48672	14.3849	14.332	41.8839	731.328	3	1
758	14827	15.4487	2.87766	-166.63	29.4607	3	0
758	17359	15.4725	2.94098	77.4745	-4.3849	3	0
758	23061	15.4884	2.82501	55.2687	127.055	3	0
759	16036	5.08454	1.49926	110.369	-2.57264	3	0
759	49537	5.00501	1.41283	60.0066	117.169	3	0
760	30538	14.3244	11.7401	-278.472	26.4199	3	0
760	33979	14.2706	11.7668	206.424	27.0945	3	0
762	22945	16.6698	1.30603	129.259	4.78785	3	0
762	24564	16.7776	1.21338	99.1174	16.6873	3	0
763	17449	6.08859	4.88442	126.72	-5.33686	3	0
763	35728	6.03662	4.92574	97.2958	-51.0894	3	0
763	43206	5.97656	4.81846	197.319	18.2526	3	0
765	19801	17.3846	2.98977	131.67	16.1099	3	0
765	34359	17.4205	3.06147	43.3486	2.31981	3	0
768	13532	24.1699	1.5528	-25.3454	-23.4417	3	0
768	22606	24.208	1.60767	49.8971	1.76892	3	0
768	27136	24.1922	1.49331	-15.2537	1.62583	3	0
768	34863	24.2748	1.60587	11.3204	2.15992	3	0
770	35323	8.12918	14.4054	-137.691	208.841	3	0
782	36735	16.0178	7.38567	64.5167	564.768	3	0
782	42068	15.9324	7.31203	24.1506	-275.991	3	0
791	43345	15.9525	15.0068	-142.381	-328.601	3	0
792	17161	5.9002	3.46155	38.0884	155.55	3	0
792	22977	5.96047	3.56266	60.6115	-112.619	3	0
792	26350	6.03937	3.46991	39.5612	149.772	3	0
794	28224	10.1551	14.0686	343.643	462.206	3	0
795	29376	2.67925	5.49567	83.1683	9.74732	3	0
795	44595	2.7334	5.55061	29.764	-44.8853	3	0
797	19223	26.3701	3.45844	6.84951	-37.2611	3	0
797	41358	26.352	3.56176	35.8521	13.1828	3	0
797	45924	26.3337	3.50681	49.4956	-3.04295	3	0
802	20157	26.8312	5.21192	28.3955	31.6358	3	0
803	25402	16.5452	9.55452	-186.234	-19.3235	3	0
813	49347	5.48982	2.4337	72.9395	146.9	3	0
815	46528	4.78944	8.41108	49.1496	-142.038	3	0
815	47703	4.80842	8.30606	-61.1349	-81.3597	3	0
820	41886	13.7354	15.7291	234.357	401.346	3	0
820	50754	13.8168	15.7332	242.704	-287.985	3	0
821	36787	20.2639	10.0401	42.2794	297.973	3	0
821	42232	20.3483	9.99488	52.7936	-187.629	3	0
823	13866	5.60042	12.7597	119.207	19.6178	3	0
823	35627	5.49807	12.7517	86.3457	138.77	3	0
828	17091	21.7449	2.60702	64.4174	-116.038	3	0
828	41898	21.6949	2.56005	87.5258	-1.78044	3	0
830	28142	11.3081	9.6582	60.1663	504.04	3	0
832	50001	21.9943	5.14003	-65.148	91.1204	3	0
835	18007	16.0847	7.2832	-16.6054	244.702	3	0
839	39514	6.31895	4.66897	-102.89	104.168	3	0
839	40630	6.25738	4.76839	115.196	-113.656	3	0
844	12215	7.93968	14.0823	65.489	-484.138	3	0
844	25315	7.88787	14.1504	46.1068	406.717	3	0
844	39276	8.03657	14.1515	79.8101	579.009	3	0
846	52374	20.8921	8.17355	87.7144	-125.384	3	0
847	37194	1.13566	12.9594	-37.6869	51.1757	3	0
847	45800	1.15766	12.8435	-86.508	-62.8125	3	0
850	25100	20.6038	4.25438	29.6937	-10.9285	3	0
850	27157	20.6327	4.35023	63.4368	71.8649	3	0
850	45866	20.6638	4.24012	39.0979	-12.1757	3	0
853	10941	4.79863	11.3985	40.4129	31.9388	3	0
853	46963	4.84396	11.3536	32.0405	-230.597	3	0
853	47935	4.84296	11.4759	-25.5391	-11.5709	3	0
858	41265	1.716	8.07381	98.1805	-11.6269	3	0
860	27295	9.09679	8.92186	62.3547	-141.454	3	0
860	37736	9.12982	9.02091	43.1587	273.528	3	0
861	33305	17.0921	9.06252	52.8021	388.575	3	0
863	42112	7.06729	6.77033	-16.9386	9.29058	3	0
867	18214	15.3232	12.8736	56.4967	125.441	3	0
867	40675	15.2006	12.8492	16.3275	-2.34249	3	0
877	49531	8.66082	12.1774	164.629	-147.216	3	0
878	23409	2.30466	4.53113	65.5374	36.6383	3	0
878	26270	2.22618	4.44989	78.5584	-6.43665	3	0
878	30503	2.1773	4.49212	57.9199	1.65798	3	0
878	46687	2.28586	4.46669	28.4838	-38.5673	3	0
884	22997	26.3377	6.5458	47.5588	-62.1815	3	0
884	36764	26.2262	6.46665	27.2862	-110.233	3	0
884	41452	26.3037	6.44879	47.5345	137.662	3	0
886	30981	10.4715	8.59525	11.2287	-289.182	3	0
886	35702	10.3997	8.63596	52.8935	295.139	3	0
887	18468	6.59902	4.38788	65.9889	3.10263	3	0
890	28130	2.98388	6.43261	18.9045	56.5802	3	0
890	31378	3.04477	6.51298	41.7774	-40.0213	3	0
894	32109	26.9351	5.86116	0.897852	31.5492	3	0
896	13137	6.26939	14.6888	29.4624	25.4959	3	0
902	13037	9.40657	13.6973	317.099	-481.773	3	0
902	24511	9.35045	13.6669	-440.262	-359.426	3	0
905	48879	9.5453	13.5368	-50.7698	-380.282	3	0
906	37428	26.0989	7.77303	5.55309	-49.8188	3	0
909	22750	23.0891	8.30857	76.1968	63.3139	3	0
909	37964	23.0515	8.39806	22.1613	121.828	3	0
909	42323	23.0054	8.35451	100.051	-40.1944	3	0
910	29800	3.18017	10.8508	34.8226	23.9854	3	0
911	12196	3.04353	5.54376	88.6383	2.46909	3	0
911	33905	3.07688	5.62754	14.0241	-10.3141	3	0
911	47648	3.17828	5.57977	74.813	16.5783	3	0
911	47902	3.09442	5.49775	72.9941	-60.2606	3	0
915	13240	12.519	7.42753	-217.139	65.3972	3	0
915	19721	12.3802	7.42846	-217.18	-180.919	3	0
916	11491	16.5698	10.8562	96.619	-444.675	3	0
917	38297	8.665	12.5396	85.6892	-642.748	3	0
920	49309	8.5358	12.3279	-191.004	1.21857	3	0
923	15350	7.90435	1.07895	127.492	57.1649	3	0
929	10665	10.5227	10.645	121.886	-95.4505	3	0
930	40646	14.4551	15.6386	-39.502	-8.76928	3	0
930	43371	14.3568	15.7341	0	0	0	0
936	20564	8.72116	9.14429	238.958	150.304	3	0
937	15603	25.5704	8.8601	37.0035	-161.496	3	0
937	29213	25.4617	8.77617	17.2365	-76.9201	3	0
944	27030	2.37953	8.3552	31.28	83.2873	3	0
945	32326	19.8363	1.78077	54.9718	-124.762	3	0
952	51531	2.63924	15.6568	-36.1877	-33.8345	3	0
957	21380	17.3441	5.21448	49.9996	9.2378	3	0
957	40715	17.2366	5.21895	78.4828	-94.0525	3	0
961	31550	22.8288	2.80741	60.596	-25.594	3	0
961	44719	22.8225	2.87267	37.26	26.2197	3	0
962	26978	25.2698	5.75027	54.3025	5.88432	3	0
962	35535	25.3569	5.65069	55.2809	148.062	3	0
963	11181	9.67586	14.7315	68.9463	-898.625	3	0
963	16846	9.61164	14.8235	-875.365	-84.9034	3	0
966	26437	16.3842	6.63368	-75.2757	294.605	3	0
969	17433	10.249	1.16481	37.4923	-5.98152	3	0
969	21247	10.2153	1.26163	116.125	-11.5738	3	0
976	12145	2.32719	1.32214	85.4087	-5.58259	3	0
978	11753	11.8788	15.5225	386.145	94.5309	3	0
978	36941	11.8087	15.4559	269.554	996.47	3	0
982	43984	9.00475	5.47984	39.7952	192.35	3	0
983	20088	23.9031	6.38341	18.4173	140.316	3	0
983	20114	23.9511	6.49724	35.6379	-119.371	3	0
983	27217	23.8858	6.52807	-51.9034	-1.49631	3	0
983	30000	23.8262	6.48782	49.1113	20.5574	3	0
985	51413	24.4352	1.4895	-19.0228	-17.2273	3	0
986	16359	14.6332	2.69304	169.429	-21.023	3	0
991	10045	5.79691	3.22417	62.5999	-43.3457	3	0
991	34163	5.72254	3.3154	128.031	-10.3096	3	0
991	40638	5.67887	3.19211	164.482	110.243	3	0
992	13566	24.8736	1.42142	3.31634	-0.561185	3	0
1005	6612	11.1107	1.24029	44.1418	-135.695	3	0
1007	2117	19.1521	5.46643	54.7314	240.391	3	0
1010	3759	8.72985	5.11117	163.87	170.535	3	0
1013	7575	2.77073	8.25486	34.8431	-94.6917	3	0
1016	4733	2.42678	5.79179	63.7905	1.62055	3	0
1054	2262	14.6991	7.71159	136.441	42.6111	3	0
1060	9234	20.1995	9.94431	51.6582	177.589	3	0
1072	3337	19.1489	10.8735	51.9575	-60.73	3	0
1081	3881	6.69014	12.0741	89.5314	295.406	3	0
1086	7584	19.3438	11.4479	102.383	17.8935	3	0
1095	6332	12.7296	1.76644	22.2722	100.5	3	0
1129	8596	4.99963	15.3005	-24.7366	43.6467	3	0
1139	2094	22.1774	6.34006	27.5085	84.9809	3	0
1140	5327	16.9752	1.59775	64.355	1.62309	3	0
1140	6625	17.0329	1.62567	57.5662	-0.115243	3	0
1145	4258	19.9915	11.0743	-21.735	40.9289	3	0
1149	3633	13.3495	13.6373	343.87	-52.2445	3	0
1160	2197	6.76586	7.04804	177.101	182.919	3	0
1165	1409	18.6295	11.764	65.6817	-1515.43	3	1
1182	8611	1.20245	2.81863	47.8029	17.1356	3	0
1202	6326	13.8201	1.38531	165.803	7.43098	3	0
1205	4052	23.1449	9.69598	22.4297	-133.617	3	0
1205	9116	23.1492	9.58967	26.3941	219.865	3	0
1209	2079	13.7002	5.57825	100.944	116.428	3	0
1209	3884	13.6577	5.7085	152.801	-79.8129	3	0
1209	7430	13.7702	5.6482	46.1092	-249.594	3	0
1212	1264	13.2487	8.77343	32.2674	272.571	3	0
1216	5748	15.3279	10.0094	101.673	136.372	3	0
1226	4635	9.2007	6.15895	162.503	109.135	3	0
1232	5677	8.7275	6.08086	61.5847	-115.714	3	0
1239	7789	13.6754	13.8075	110.57	182.207	3	0
1240	3372	22.0633	7.41848	7.46032	-1.8055	3	0
1258	8351	1.20587	8.79484	-56.0882	-5.24069	3	0
1270	1894	11.4223	13.9744	371.509	-14.2771	3	0
1278	4526	8.13668	4.77191	178.109	183.842	3	0
1289	6360	2.72184	10.7638	81.4847	40.8951	3	0
1326	5403	16.5608	5.36154	30.1334	86.8512	3	0
1330	1694	20.9776	1.59645	91.9414	-6.48993	3	0
1342	4647	25.8198	9.93494	92.1737	11.6771	3	0
1343	4524	23.0601	4.22662	-9.65565	-78.3205	3	0
1346	6825	9.23295	1.93625	105.83	3.87274	3	0
1364	7682	24.5804	3.86147	41.3537	15.8371	3	0
1365	9070	13.8044	6.21118	-12.3468	424.667	3	0
1370	7101	26.5522	2.97749	79.4794	-16.0292	3	0
1378	6279	23.8113	8.22902	-41.7443	-33.0251	3	0
1390	3318	24.6872	8.26042	4.02754	-123.74	3	0
1413	6794	21.5705	9.7431	2.65328	-61.948	3	0
1444	7762	4.50703	5.67203	104.484	-86.7855	3	0
1458	2416	26.6682	8.23646	37.0612	119.37	3	0
1471	4730	15.383	2.08056	108.917	23.5758	3	0
1479	5898	8.33133	7.27811	-57.5587	-74.9377	3	0
1495	4088	26.6189	4.72996	92.8202	7.81352	3	0
1503	7043	19.2797	1.66157	125.072	-132.626	3	0
1503	7601	19.193	1.62431	67.4791	251.28	3	0
1506	6723	24.962	2.85327	34.9216	-39.8382	3	0
1532	2571	1.39642	4.05963	66.9977	3.65629	3	0
1532	6689	1.29138	3.9782	75.0206	-33.0442	3	0
1532	9681	1.33497	4.07987	50.1381	-25.8833	3	0
1551	4314	6.96394	7.37019	109.384	-6.3712	3	0
1562	7458	10.0209	5.74265	115.516	12.3651	3	0
1588	4552	5.1419	4.43557	193.64	-20.8951	3	0
1590	7370	7.33985	10.6236	-213.604	-279.478	3	0
1590	9505	7.38147	10.4889	-130.135	8.63614	3	0
1610	9777	8.19648	9.47093	49.4513	-87.899	3	0
1616	1887	20.6223	10.4582	26.0761	446.834	3	1
1621	4998	23.6705	1.80023	31.0619	2.45812	3	0
1622	4849	11.7204	3.87015	108.577	20.6942	3	0
1622	8796	11.6519	3.76245	171.389	21.2805	3	0
1624	5564	2.1188	7.42406	53.3478	-22.664	3	0
1624	7468	2.21866	7.47405	38.2692	-85.2695	3	0
1629	7458	9.99126	5.87079	86.8944	-445.038	3	0
1635	2395	6.48466	4.32572	-32.5505	8.3525	3	0
1638	3195	1.0732	13.9759	-100.575	30.195	3	0
1658	2079	13.7729	5.51641	-26.4877	-355.018	3	0
1658	3589	13.9021	5.51987	-1.69151	-119.52	3	0
1658	7430	13.8319	5.59028	189.559	-3.05861	3	0
1662	3564	17.8801	7.18885	48.0501	209.266	3	0
1663	5507	23.6751	9.43625	51.3087	-128.638	3	0
1666	7326	26.3181	8.82399	11.6614	-135.438	3	0
1680	5772	1.32819	7.26373	30.6876	0.990978	3	0
1687	5705	25.6813	7.48482	39.9231	38.1791	3	0
1689	2402	21.5313	5.4963	-0.17681	-4.58399	3	0
1690	7552	26.4925	1.78064	14.104	-8.33738	3	0
1699	9203	4.1308	12.0164	-73.0095	-20.2284	3	0
1711	9275	25.4155	3.07974	39.487	-8.64528	3	0
1727	3656	2.72346	2.60814	68.3993	-23.3449	3	0
1733	1888	7.4332	13.673	-63.875	74.3669	3	0
1733	6516	7.33614	13.6638	106.251	7.30162	3	0
1750	2867	2.72683	13.4654	17.8391	90.9492	3	0
1755	6921	6.51756	8.84585	74.64	-5.21114	3	0
1778	8918	16.1281	12.4673	-315.955	165.882	3	0
1780	3051	7.85601	9.41333	-347.858	37.367	3	0
1790	7762	4.52775	5.80316	89.7725	-47.627	3	0
1805	8121	18.3986	3.50078	26.1112	64.1546	3	0
1808	4710	24.084	3.34029	25.2933	100.362	3	0
1833	5884	26.4968	4.83696	61.9763	-20.9417	3	0
1833	6832	26.3954	4.8142	95.1294	-12.8785	3	0
1847	4862	5.56301	13.9216	-88.8395	-78.0377	3	0
1849	8714	14.0165	7.57676	82.8264	-278.522	3	0
1856	5811	14.6907	11.2983	-247.717	18.4085	3	0
1877	8410	8.22995	2.74556	52.8622	196.989	3	0
1881	4191	19.4231	9.33809	-144.452	5.25518	3	0
1883	4524	22.9877	4.24745	81.5254	108.596	3	0
1894	7362	11.3841	14.0211	-373.716	-326.303	3	0
1918	6685	2.05155	1.34965	31.9685	67.3202	3	0
1932	6446	14.9703	13.7423	107.772	372.477	3	0
1933	6921	6.51077	8.95868	-134.289	-400.189	3	0
1954	3918	12.7304	15.6174	333.863	550.218	3	0
1955	9798	4.483	11.2765	-48.5436	193.806	3	0
1967	8312	1.57442	4.13463	39.8886	2.69653	3	0
1986	9878	10.4281	12.0411	172.74	48.0634	3	0
1987	9041	6.97503	2.93994	33.6106	13.0864	3	0
2003	8374	26.8912	2.39855	33.4274	2.00916	3	0
2012	4527	19.2236	7.25113	-2.18467	11.2854	3	0
2019	8392	2.10015	10.8485	-64.9003	-12.2513	3	0
2037	4341	3.98147	12.95	13.9318	17.2066	3	0
2050	9274	2.62615	5.76973	30.3893	-38.6856	3	0
2055	3882	21.2429	2.5521	35.7376	-47.4187	3	0
2056	5154	24.8169	4.34084	18.172	-9.91538	3	0
2058	7573	2.14491	6.25499	90.9514	-11.0992	3	0
2058	8575	2.21292	6.35928	24.4952	2.30685	3	0
2066	6735	24.2195	9.59256	-39.9151	35.5316	3	0
2074	2956	4.13027	2.33045	17.3514	25.506	3	0
2081	8332	14.224	13.592	676.747	-86.3395	3	0
2083	4628	3.6632	15.5673	-45.9711	-37.826	3	0
2094	6097	22.1144	6.35887	17.0501	-148.18	3	0
2107	9165	24.5485	9.40714	12.3035	23.2435	3	0
2125	4927	10.0187	13.0864	-39.9051	-258.084	3	0
2133	9545	19.2212	11.7025	-47.3	12.2039	3	0
2142	8446	4.00134	9.99876	-67.3581	-103.96	3	0
2143	8932	6.30356	1.87776	77.8191	34.8325	3	0
2161	5401	20.2184	3.70292	13.7613	-4.14301	3	0
2162	2715	15.1487	12.5655	96.5418	-2.98772	3	0
2166	8276	11.2144	4.02274	22.8785	-0.569571	3	0
2174	3494	25.9599	5.8359	25.8058	-162.105	3	0
2181	6793	26.5483	7.55921	-24.3102	-41.4264	3	0
2185	8874	22.6226	3.74121	-26.1408	-34.4415	3	0
2201	9411	9.93416	6.80543	65.5386	73.2754	3	0
2231	7375	8.38667	12.5274	6.90073	-669.736	3	0
2234	9587	14.9212	9.54602	59.8531	557.161	3	0
2238	6847	17.9933	4.10825	24.7079	-75.6844	3	0
2247	2269	15.3814	14.275	120.633	273.391	3	0
2247	4076	15.3289	14.2428	109.508	-99.5963	3	0
2262	8149	14.82	7.69753	5.56774	-151.812	3	0
2282	7976	20.1074	5.73941	23.7114	17.9131	3	0
2283	9521	8.43063	3.58797	-89.8855	-28.073	3	0
2286	6078	9.8172	1.27465	149.303	26.4391	3	0
2287	3272	25.0963	5.98167	57.4156	-68.5726	3	0
2293	7085	16.5948	14.9085	-3.72537	-0.831663	3	0
2334	8322	12.4656	11.9383	-76.6805	-205.31	3	0
2335	7407	18.0044	7.60639	80.7346	-303.273	3	0
2341	4855	16.0517	5.50357	62.0606	54.6684	3	0
2341	6586	16.1208	5.52209	83.9472	-49.2638	3	0
2358	4856	14.3329	4.84404	207.539	-71.987	3	0
2370	7637	11.5169	11.3509	-271.73	117.907	3	0
2408	5650	1.93817	11.958	3.7586	209.895	3	0
2410	2429	6.98215	8.56846	50.4093	-192.695	3	0
2428	8399	8.62043	2.5126	25.8806	-36.8818	3	0
2439	5410	9.27685	8.26961	183.871	-218.608	3	0
2440	5718	14.2102	14.9379	547.582	38.2077	3	0
2442	3551	8.96124	8.11904	18.9303	202.835	3	0
2444	5819	3.28179	12.0433	1.75902	96.0854	3	0
2445	5360	1.37272	8.71629	30.0475	-206.755	3	0
2445	8351	1.26249	8.71581	37.5872	204.353	3	0
2453	5258	9.08453	4.02904	-59.0842	-45.7449	3	0
2453	5747	9.14119	3.93887	133.429	-6.33173	3	0
2461	7454	13.3908	1.76043	11.3225	-30.9321	3	0
2472	6586	16.207	5.51788	-39.1633	150.962	3	0
2482	2875	20.0864	1.46138	106.025	193.105	3	0
2495	2927	8.47851	12.794	39.0978	466.047	3	0
2495	6062	8.54807	12.8854	174.58	-534.477	3	0
2512	5489	26.3181	5.9168	9.30589	-74.8022	3	0
2524	5790	8.55615	14.8323	-26.3573	-225.654	3	0
2544	7894	4.50799	8.48852	-121.815	40.9536	3	0
2546	4396	7.14976	3.11968	59.9097	8.87472	3	0
2554	4684	6.38466	1.0585	60.5412	209.095	3	0
2557	9189	1.98665	6.67327	55.0531	26.2564	3	0
2560	9941	19.2939	11.9749	-387.507	-606.416	3	1
2566	3114	12.8247	3.14027	101.843	-3.94139	3	0
2613	2902	5.3795	6.10424	92.3455	49.5329	3	0
2624	9112	17.6679	3.98334	41.3119	179.202	3	0
2626	4274	21.5999	2.78348	122.269	-13.2604	3	0
2632	3620	18.7852	12.6868	29.55	-127.782	3	0
2658	6698	6.59547	14.4106	-175.902	77.0613	3	0
2665	8144	23.3841	7.30548	20.1688	-29.6154	3	0
2669	7140	7.5939	2.50712	75.4237	-0.81044	3	0
2695	9050	20.3766	6.57327	92.1583	-82.0035	3	0
2722	4353	10.413	8.92472	51.7161	767.379	3	0
2732	4743	9.63245	11.9241	142.337	-1209.01	3	0
2748	4216	2.80776	14.3716	-4.68907	-95.2481	3	0
2750	8226	9.24931	4.81567	31.2302	43.214	3	0
2752	5653	2.93415	12.3665	32.5101	97.2562	3	0
2756	7579	16.849	2.07763	77.7187	112.494	3	0
2806	9107	4.05054	2.00906	18.5157	41.6615	3	0
2812	9140	1.3159	13.0402	9.39785	-135.894	3	0
2819	2973	22.3391	3.63694	26.5732	50.5994	3	0
2819	3850	22.3508	3.76705	6.06635	23.0772	3	0
2823	4062	19.3768	3.91939	52.3283	6.62009	3	0
2824	4937	19.8349	11.4451	67.4327	-22.4528	3	0
2825	8239	16.9103	4.57422	77.4072	116.857	3	0
2837	4860	16.0306	9.09222	153.14	514.66	3	0
2838	7243	24.1285	1.34549	59.5421	-10.3441	3	0
2859	4341	3.8994	12.876	-141.78	-74.9429	3	0
2860	6515	7.94278	5.19797	18.5055	108.216	3	0
2863	8489	21.5421	10.282	-5.89161	-55.6804	3	0
2867	6896	2.62691	13.5396	-137.502	-9.84039	3	0
2867	7265	2.69119	13.538	-13.1762	-74.9471	3	0
2879	5515	9.25159	5.07777	138.202	16.9502	3	0
2887	7253	20.732	5.04459	21.5321	-123.591	3	0
2895	6869	9.32215	12.0571	5.84051	239.381	3	0
2911	7609	14.2625	2.54951	9.49733	-12.0848	3	0
2912	3217	18.6811	6.29143	40.5887	77.3553	3	0
2923	6084	13.1853	13.788	310.651	350.518	3	0
2933	7076	19.4131	1.78	41.7787	78.1996	3	0
2944	6941	17.888	8.71418	145.364	77.8989	3	0
2951	6666	8.5109	15.8532	-157.817	-6.71681	3	0
2961	7942	20.9796	1.07846	30.2484	-24.2877	3	0
2996	7186	13.1463	3.48858	107.925	79.7038	3	0
3001	4260	9.06528	8.02985	44.6003	231.381	3	0
3030	4955	18.5169	8.10722	180.969	94.4182	3	0
3030	7525	18.5025	8.24462	-29.0208	-50.2018	3	0
3035	7913	20.8208	7.43937	155.036	181.726	3	0
3051	4428	7.91364	9.44276	68.35	-305.962	3	0
3057	6546	12.6266	8.71373	197.493	235.659	3	0
3070	6553	1.73157	4.83122	9.55271	35.2158	3	0
3074	4406	4.51903	5.35839	7.75864	132.139	3	0
3110	5235	13.1526	14.9076	37.2101	-6.37931	3	0
3117	7992	25.3609	8.98606	101.608	-99.965	3	0
3134	8433	15.2032	9.57215	-50.355	365.731	3	0
3142	8613	12.8928	11.0426	148.962	-469.366	3	0
3169	3977	11.7219	13.1313	357.479	-396.044	3	0
3170	5111	23.4512	5.29053	-19.9888	-59.6915	3	0
3170	5562	23.3073	5.26568	27.1312	-98.1358	3	0
3176	7219	1.74246	12.5017	48.3887	-100.3	3	0
3185	5120	10.5143	1.74569	79.4113	-60.3888	3	0
3191	9220	3.22667	4.83965	-17.0449	11.3933	3	0
3195	3827	1.13651	13.9527	20.7732	-58.9217	3	0
3220	3292	11.6035	7.32541	31.0433	35.4846	3	0
3229	8420	12.8203	15.1433	128.096	110.278	3	0
3231	3330	13.8536	14.1035	-1681.79	10897.3	3	1
3252	6987	22.4755	5.20302	78.013	7.32781	3	0
3260	4783	15.654	10.6691	196.977	82.6243	3	0
3261	8554	17.6198	8.44947	27.3046	-96.8333	3	0
3269	7990	7.22933	3.75637	56.2011	-1.93521	3	0
3293	8494	20.2518	7.99935	39.7937	34.2326	3	0
3313	9340	9.38573	7.60038	-6.34895	41.0643	3	0
3328	4871	4.81673	12.8167	70.1775	-130.706	3	0
3329	4529	1.60999	9.54363	9.05364	-42.8917	3	0
3331	8062	14.0175	6.50655	248.478	12.7872	3	0
3340	6842	8.02159	8.5925	55.9258	-80.247	3	0
3372	4895	22.186	7.46021	135.052	-23.0412	3	0
3384	9926	26.9607	4.2053	14.9352	-29.3894	3	0
3392	7539	16.7034	13.33	112.653	449.074	3	0
3401	4436	23.2262	9.24957	79.5797	135.141	3	0
3416	3827	1.23453	13.9837	19.2715	32.0401	3	0
3452	4542	19.6089	12.118	-273.984	-204.84	3	1
3473	5905	19.5439	3.08566	82.4768	2.67711	3	0
3486	8146	9.7021	5.21731	210.402	266.329	3	0
3507	8760	12.1888	8.08769	141.342	-9.81228	3	0
3510	7168	15.6486	8.9902	-212.76	215.188	3	0
3522	7836	26.8425	8.16982	82.8945	-150.806	3	0
3523	7121	12.8963	2.39507	105.934	-13.6105	3	0
3523	8076	12.9185	2.51945	86.9483	180.771	3	0
3545	7991	16.9266	1.29874	33.3013	-155.524	3	0
3551	4260	9.01244	8.0724	167.077	-20.9009	3	0
3555	6791	19.2808	3.59268	24.6304	-82.5377	3	0
3558	8122	9.99965	2.64694	125.573	99.6285	3	0
3561	5624	5.54915	2.76447	12.0433	67.5065	3	0
3565	5221	16.6635	10.2978	98.27	-181.99	3	0
3565	7798	16.618	10.3982	-33.6197	329.81	3	0
3566	3795	12.4209	2.496	51.9058	-414.699	3	0
3571	5861	15.5772	7.48398	-67.2778	166.517	3	0
3579	6662	2.99997	9.15726	-31.1126	22.8089	3	0
3594	5085	4.30762	5.40228	125.587	45.3439	3	0
3602	8522	9.98864	1.65306	108.621	-51.6917	3	0
3612	8113	12.2417	10.1779	246.742	-23.6991	3	0
3615	8914	7.16294	2.20447	4.65225	31.5746	3	0
3622	7847	15.8463	13.2329	152.56	-132.006	3	0
3622	8892	15.7561	13.3273	84.0235	648.332	3	0
3642	9665	15.1726	11.9686	-301.22	-16.9935	3	0
3671	4701	2.56187	12.7952	-159.684	30.9666	3	0
3697	9931	15.5865	15.3817	43.1396	-128.721	3	0
3701	7117	17.769	5.73029	90.5958	-72.4291	3	0
3717	6774	7.26685	8.69937	-23.0174	88.3481	3	0
3752	9001	19.9441	6.94327	76.9502	45.882	3	0
3758	3909	5.61518	12.4868	-78.3396	-19.5357	3	0
3759	8438	8.7541	5.22804	-111.327	-77.5456	3	0
3765	7619	2.62665	7.01351	63.9221	8.26036	3	0
3775	9264	21.2016	4.94346	24.5893	-39.1348	3	0
3786	6608	13.9253	12.484	128.92	204.713	3	0
3797	8045	6.11684	3.33652	7.41832	13.5772	3	0
3814	9316	16.0567	5.77627	31.0556	-6.95437	3	0
3823	7799	18.1631	8.38416	-175.21	-28.813	3	0
3829	8077	16.436	14.94	-68.6405	10.9883	3	0
3839	4572	9.8874	12.2611	225.217	306.348	3	0
3850	8176	22.4573	3.81674	19.1382	-119.351	3	0
3852	6461	9.3935	6.38039	-249.539	-74.8376	3	0
3853	9303	9.9218	8.29683	-47.2228	-135.795	3	0
3865	7816	2.64701	6.03647	-17.4581	73.1754	3	0
3900	4349	17.0809	2.98879	136.044	-28.5052	3	0
3900	6027	17.016	3.09106	153.699	-11.9235	3	0
3919	8476	16.3248	3.60977	55.7525	0.0179377	3	0
3941	8036	26.5588	2.49327	46.0637	6.40674	3	0
3947	6778	8.22553	10.1896	140.165	-118.075	3	0
3954	9520	14.4186	12.1816	167.467	136.237	3	0
3964	6673	16.3424	4.44458	143.564	-280.106	3	0
4000	4343	6.63052	13.4293	-122.25	-141.397	3	0
4023	5811	14.578	11.2864	34.528	-544.449	3	0
4025	4416	2.57179	7.59848	87.4601	56.8937	3	0
4050	5308	8.25408	13.1145	94.6918	-62.9277	3	0
4059	5372	13.4702	7.09067	-265.746	64.1831	3	0
4059	9900	13.3268	7.06477	50.5293	154.184	3	0
4062	8643	19.3363	3.83403	-5.68432	-93.3083	3	0
4062	8815	19.3877	3.8021	50.1475	137.345	3	0
4065	8080	17.2334	14.2473	-86.4813	43.0817	3	0
4076	7358	15.2744	14.313	59.7488	208.616	3	0
4078	4365	6.03829	1.29233	16.8543	-34.859	3	0
4084	6241	1.67101	6.54768	23.2498	-8.49494	3	0
4103	8660	6.43746	2.83964	69.2648	19.6456	3	0
4103	9982	6.49368	2.81075	74.5785	7.09285	3	0
4152	7731	11.3735	10.6438	-15.0553	605.913	3	0
4152	7808	11.4734	10.5998	198.231	-811.463	3	0
4160	4603	23.2462	3.26927	26.2164	16.1906	3	0
4171	8821	21.8605	9.25709	158.824	-81.3568	3	0
4196	5417	9.58552	5.67589	84.077	-169.795	3	0
4203	6189	19.2629	1.40281	34.4085	-6.7796	3	0
4240	4946	26.0486	4.96782	-49.2049	-39.0083	3	0
4259	7215	5.32015	14.0696	-93.8061	67.6843	3	0
4260	8008	9.00221	7.93082	176.46	-171.248	3	0
4290	9752	26.2987	9.31119	18.3112	-91.8029	3	0
4360	9832	4.77964	13.1223	18.0186	-199.253	3	0
4369	8198	11.3887	10.2165	407.081	22.8743	3	0
4437	8397	19.8622	2.17179	12.8362	-39.5412	3	0
4452	7754	18.2711	9.82884	32.7743	189.485	3	0
4527	4528	19.2695	7.20881	-27.6798	-25.8368	3	0
4527	9230	19.2099	7.10755	38.479	238.467	3	0
4528	4715	19.3182	7.17278	35.9836	35.2659	3	0
4542	5533	19.5663	12.0669	-23.2754	-233.587	3	1
4554	8395	9.46333	5.06905	53.9922	-108.431	3	0
4565	6256	8.41849	3.70809	41.8429	-42.1097	3	0
4565	9003	8.46404	3.74956	157.969	-19.1438	3	0
4565	9521	8.4274	3.64834	110.214	109.784	3	0
4605	8528	7.99693	3.05053	233.025	-6.60165	3	0
4628	7462	3.65974	15.48	-57.5408	17.8618	3	0
4630	8691	10.2776	4.2166	-111.268	-92.0705	3	0
4635	5768	9.26452	6.14544	114.495	-6.20244	3	0
4655	7684	21.1745	3.33405	-103.417	1.67845	3	0
4668	8745	2.33073	13.0596	-42.2549	-124.876	3	0
4684	6477	6.31978	1.10978	130.673	-47.4701	3	0
4693	9252	8.57251	4.92212	138.783	4.0478	3	0
4705	6235	23.0658	1.85712	61.438	-81.8163	3	0
4710	8642	24.1174	3.44553	22.8037	-50.1947	3	0
4712	9529	14.8071	12.1757	-227.561	-383.279	3	0
4727	7755	24.7279	6.75817	99.161	-12.2387	3	0
4732	5547	13.4317	2.84439	41.2901	-310.69	3	0
4739	9726	8.97915	8.96399	301.342	-57.246	3	0
4747	8082	1.2091	7.81258	86.5	-5.84459	3	0
4755	7532	13.5037	9.89231	3.35435	-88.8906	3	0
4761	8682	8.51378	4.09632	73.1413	362.205	3	0
4807	5339	26.2515	5.3263	16.4619	128.577	3	0
4820	6660	7.72745	7.59533	-281.498	82.7164	3	0
4841	6576	8.89693	6.05008	45.4859	0.471852	3	0
4851	5409	2.36112	4.33047	69.0472	3.51449	3	0
4861	9443	18.0575	5.81585	131.918	-206.804	3	0
4862	6636	5.47834	13.8315	78.8042	-138.53	3	0
4864	7197	2.09977	3.30168	94.0584	-9.80211	3	0
4888	7309	17.3166	8.10056	64.2766	19.1907	3	0
4889	8333	19.4807	8.00802	146.284	-1.66879	3	0
4895	7161	22.2536	7.37793	6.16395	-54.2184	3	0
4946	9739	26.0089	4.86064	-12.4611	-46.6567	3	0
5043	9443	18.1173	5.84344	69.1233	161.524	3	0
5076	9225	9.55429	4.00106	-18.128	-53.2768	3	0
5121	8731	12.4591	3.44058	-14.9985	198.546	3	0
5134	7867	1.33499	1.30077	36.1035	3.0825	3	0
5176	7507	7.685	1.7079	116.371	13.6711	3	0
5213	5505	17.7497	12.9614	33.4246	74.0613	3	0
5219	5909	18.4323	12.427	-185.168	-35.6076	3	0
5234	5804	12.2973	4.76332	-145.806	-126.882	3	0
5258	7827	8.98583	4.03237	-28.1636	85.5699	3	0
5301	9447	18.8778	11.7943	78.4884	-1453.92	3	1
5316	6308	6.03597	14.7326	83.5257	-77.4465	3	0
5327	6625	17.0293	1.55747	66.4695	2.33418	3	0
5341	8337	21.9762	5.93889	-62.2468	49.7761	3	0
5343	6612	11.1162	1.17545	27.1699	-28.219	3	0
5357	7458	10.1115	5.82369	62.6213	156.064	3	0
5357	9452	10.2257	5.87691	66.4251	331.373	3	0
5365	8522	9.88389	1.75572	89.4861	-53.5157	3	0
5370	8819	10.7071	6.52308	219.923	20.0113	3	0
5384	6086	26.7433	7.47143	-53.4654	-0.00369071	3	0
5387	6228	3.01152	10.8476	-94.393	-103.957	3	0
5387	8636	3.07237	10.9304	79.6056	2.00813	3	0
5399	6414	20.3521	1.43814	-64.2955	-55.6346	3	0
5428	5442	12.1311	3.83615	16.7402	-47.7255	3	0
5429	8318	6.79622	4.50221	86.5116	96.2367	3	0
5432	9178	25.9179	2.34799	15.3716	25.0477	3	0
5433	8413	5.53619	9.02139	-24.0369	41.3429	3	0
5499	8333	19.485	8.07463	46.6252	-228.692	3	0
5500	7783	6.57532	6.5502	16.4733	-81.2776	3	0
5500	8488	6.55587	6.48938	-15.0038	29.9616	3	0
5506	5932	22.8498	8.21471	5.1224	-57.8093	3	0
5575	6115	1.32893	9.46955	28.9714	130.345	3	0
5591	9595	14.391	1.33775	101.425	-220.088	3	0
5593	7415	21.1244	9.81056	33.6942	135.485	3	0
5609	7410	2.51183	7.07159	69.3562	-19.2249	3	0
5631	8876	20.8424	2.70998	-34.4677	-92.52	3	0
5649	6904	11.846	14.6659	-290.752	51.9923	3	0
5669	6389	14.7102	11.0619	-324.271	160.132	3	0
5673	8713	21.5519	9.28208	22.992	-186.713	3	0
5677	6576	8.85356	6.01237	-149.629	188.191	3	0
5683	8935	5.96168	12.4869	77.0082	130.957	3	0
5691	8854	13.6717	6.62606	170.444	6.34825	3	0
5700	9133	12.4012	7.25	124.397	133.973	3	0
5724	6600	5.38289	11.3968	43.1072	298.569	3	0
5725	8571	16.7197	3.8703	50.3933	-27.372	3	0
5765	7610	2.06739	4.64188	74.5925	109.527	3	0
5787	9164	19.7567	6.78885	45.1439	134.502	3	0
5807	7939	25.3465	2.26401	22.5638	12.333	3	0
5822	8041	9.94901	9.15257	16.3987	226.366	3	0
5823	6153	7.37864	6.99695	88.3179	206.598	3	0
5823	9056	7.50785	7.0229	57.1817	-147.26	3	0
5833	8044	3.45661	9.10405	46.2881	-206.961	3	0
5833	8917	3.51826	9.12008	-5.07348	9.78228	3	0
5841	7344	5.50404	7.66004	103.863	-0.728431	3	0
5854	6815	16.1424	9.80652	175.015	-15.2168	3	0
5895	9529	14.9293	12.2425	-291.032	-133.939	3	0
5900	9436	25.1033	4.67227	47.3442	-81.7387	3	0
5904	9696	24.3398	5.22384	-1.22895	40.261	3	0
5905	6850	19.5844	3.14025	-34.9062	2.11152	3	0
5908	9791	2.42013	12.3331	-169.734	-42.9086	3	0
5910	6383	5.69292	6.95607	51.1851	-15.3936	3	0
5921	6384	10.4802	4.60232	54.6939	-468.49	3	0
5921	8587	10.4064	4.68312	142.474	-147.25	3	0
5927	8084	15.5267	8.41012	-366.55	-221.722	3	0
5957	8948	2.17248	7.83431	60.3754	-162.054	3	0
6015	7414	6.81242	10.8035	48.5083	-420.307	3	0
6016	6591	19.598	3.63793	-51.2623	-14.6319	3	0
6020	8360	15.2047	6.56225	62.47	-79.0913	3	0
6036	7609	14.1184	2.54983	22.9034	34.114	3	0
6044	8061	21.9266	2.24187	-11.9361	19.8383	3	0
6068	9053	13.6132	3.57377	145.659	-12.4385	3	0
6070	7976	20.1659	5.72897	102.181	12.3197	3	0
6095	7766	8.21194	7.5299	165.286	-51.0066	3	0
6103	8752	7.25898	1.35935	12.8466	48.9563	3	0
6119	8755	20.5087	6.45163	-49.7427	111.47	3	0
6149	6721	7.99992	9.78007	61.0337	-506.449	3	0
6153	7686	7.28351	6.91	257.396	-5.10315	3	0
6170	8395	9.44505	4.95253	129.778	1.80829	3	0
6174	6490	6.04299	2.80077	46.0464	-4.66977	3	0
6182	6500	18.209	6.37097	-21.7553	10.1574	3	0
6190	9662	10.4435	15.6485	277.408	35.3972	3	0
6203	6582	26.6763	8.43584	61.8741	195.574	3	0
6214	6837	12.3338	9.93594	-103.949	-276.748	3	0
6237	6815	16.0329	9.89563	118.402	-163.366	3	0
6279	9341	23.8193	8.12699	43.7488	156.455	3	0
6292	7887	19.4211	3.05155	106.515	49.2548	3	0
6302	8598	1.88771	15.7608	-29.5791	7.77908	3	0
6316	6342	14.6587	4.14998	46.516	-68.6181	3	0
6321	8320	5.07725	7.90808	-146.209	13.8101	3	0
6408	9418	15.7029	14.5521	76.1216	219.751	3	1
6408	9634	15.6357	14.6001	-5075.34	-1380.9	3	1
6424	8661	4.65864	5.93763	47.0004	149.769	3	0
6431	9437	21.6987	4.35664	23.3516	-5.43798	3	0
6439	7966	24.7637	2.84787	7.82537	42.2445	3	0
6450	8714	14.1281	7.6283	152.855	222.768	3	0
6467	7989	23.2592	8.65965	27.2614	-118.201	3	0
6476	7728	7.15556	9.82487	154.014	-150.635	3	0
6495	8754	14.1218	14.3023	9.30261	9.76875	3	0
6501	7007	8.88742	5.30256	76.4453	154.658	3	0
6534	8655	11.7701	6.94743	132.578	78.8365	3	0
6626	9548	1.06117	13.8088	29.1858	28.944	3	0
6651	9937	14.3742	14.564	-654.189	-263.15	3	0
6694	6746	15.8472	8.68248	67.8966	319.697	3	0
6745	7167	15.5038	5.01657	102.458	49.5274	3	0
6758	8408	5.2162	6.51636	73.4931	-49.7565	3	0
6844	7163	19.4932	2.36861	115.684	-19.7199	3	0
6850	9237	19.6265	3.18884	140.633	7.11898	3	0
6898	7061	5.9595	2.5631	47.8507	-29.6396	3	0
6898	9057	6.01926	2.44153	85.1353	-6.00599	3	0
6936	8842	3.42054	14.0374	17.2524	79.7493	3	0
6947	9296	9.34593	2.73669	220.709	77.7514	3	0
6947	9539	9.29736	2.78549	18.1826	-68.0864	3	0
6969	8216	12.1581	11.6587	33.1404	412.138	3	0
6982	8590	17.1146	4.2025	91.7813	196.449	3	0
7018	9499	26.4918	9.2786	76.2137	160.567	3	0
7018	9771	26.5898	9.1999	-14.5911	92.5316	3	0
7068	7727	10.927	14.1013	22.5139	240.497	3	0
7134	8429	3.31812	15.8289	-48.0604	21.4935	3	0
7143	7778	7.10909	13.317	53.4983	192.922	3	0
7145	9189	2.06751	6.72475	31.0725	-32.6517	3	0
7228	9906	25.9857	1.80194	-7.80738	-19.9475	3	0
7268	7754	18.2696	9.91198	99.9884	-844.499	3	1
7284	7375	8.39188	12.6311	212.953	-57.0098	3	0
7305	9872	9.91138	15.8689	-75.1958	-521.613	3	0
7309	8329	17.2651	8.19227	111.43	-89.8198	3	0
7336	8125	23.025	7.86392	40.28	79.9104	3	0
7365	8715	23.3663	7.71673	50.716	3.29294	3	0
7365	9656	23.3663	7.78123	-92.5546	41.6561	3	0
7373	9334	18.935	6.88258	16.8963	-108.185	3	0
7386	9618	6.59402	2.37909	69.1508	-43.7216	3	0
7401	8492	4.28549	11.6884	-73.5114	0.422102	3	0
7405	7423	1.98453	4.33721	71.2832	1.2969	3	0
7414	7536	6.85975	10.8856	145.792	290.603	3	0
7423	9161	2.05096	4.35816	63.7216	-44.036	3	0
7474	8125	22.9911	7.79699	28.122	-160.451	3	0
7553	9382	5.02585	11.4822	80.4916	-17.3584	3	0
7558	7975	8.91016	13.6954	-457.75	27.0531	3	0
7668	9714	2.65397	4.12218	37.2895	65.1537	3	0
7685	7911	3.1866	13.1476	30.21	156.146	3	0
7715	9512	13.5069	6.32778	212.041	16.5824	3	0
7762	9583	4.44575	5.71019	29.2829	73.3887	3	0
7819	9568	17.4577	13.0517	39.2019	-278.139	3	0
7850	9601	14.1921	14.7101	-560.074	-192.939	3	0
7866	8540	14.223	5.48103	80.166	251.726	3	0
7902	9889	16.5324	8.69625	150.048	-14.3905	3	0
7922	8838	15.3788	12.1716	-218.859	109.815	3	0
7923	8558	12.3884	8.43408	49.8471	-15.3851	3	0
8064	8697	17.7962	4.9881	143.995	8.41511	3	0
8134	9451	22.3962	7.25079	52.2451	-138.655	3	0
8163	8354	13.668	2.87715	63.5232	36.3911	3	0
8195	9080	3.77732	3.1481	14.8232	-50.877	3	0
8197	8838	15.325	12.0439	-26.5474	215.325	3	0
8212	9992	2.87405	8.02424	-52.6549	20.945	3	0
8240	9431	2.17258	2.45734	35.0326	1.67857	3	0
8286	9036	5.25197	5.72141	79.09	19.8868	3	0
8289	8844	24.9833	4.24502	-4.12121	8.11298	3	0
8301	9658	23.1462	2.42582	15.8441	-25.9455	3	0
8354	8986	13.683	2.98835	132.82	-0.983048	3	0
8355	9367	12.9784	8.59161	36.7046	210.583	3	0
8399	9207	8.48622	2.48348	71.9817	48.6101	3	0
8426	9671	16.0256	11.1043	-2060.84	2271.29	3	1
8427	8624	10.8899	9.49744	16.9443	-150.808	3	0
8474	8773	5.45774	15.2547	22.4995	25.8869	3	0
8488	9347	6.46191	6.50942	-18.0434	3.39705	3	0
8522	8974	9.97366	1.77298	65.8269	203.835	3	0
8542	9165	24.654	9.34937	80.8451	-4.5474	3	0
8544	8763	1.62641	12.006	54.2776	46.76	3	0
8570	9254	15.5905	1.23322	101.371	-13.5374	3	0
8571	9023	16.7047	3.75461	191.934	-1.65084	3	0
8573	9819	7.41387	5.21649	-25.6344	-78.1598	3	0
8660	9982	6.49444	2.87365	31.6684	47.5381	3	0
8670	8717	26.4608	3.13163	19.8498	41.591	3	0
8729	9903	7.74145	11.6553	-49.827	489.314	3	0
8730	9572	11.1525	12.6638	66.9965	259.409	3	0
8788	9825	21.1136	8.15606	99.4266	12.6846	3	0
8796	9417	11.6873	3.71333	-35.8141	100.193	3	0
8841	9213	5.80427	1.09847	144.744	-21.2865	3	0
8936	9023	16.8023	3.70023	33.5015	-23.8768	3	0
9000	9297	1.76312	9.09192	-13.1588	13.0801	3	0
9053	9746	13.6775	3.49088	70.8228	-158.808	3	0
9089	9831	2.80403	9.62218	110.302	11.2812	3	0
9125	9857	5.26772	10.8962	55.1541	-241.575	3	0
9175	9583	4.39221	5.75008	25.2855	-4.56999	3	0
9283	9340	9.45295	7.59412	174.431	-169.331	3	0
9296	9539	9.27951	2.72221	105.643	-0.0718064	3	0
9514	9830	13.0561	6.87211	14.9396	68.8822	3	0
9628	9776	15.3481	2.30603	52.2002	-292.42	3	0
1000	13486	1.48392	3.51678	61.7684	-0.459292	3	0
1000	44903	1.3658	3.5087	57.4475	-0.691924	3	0
1004	51210	2.9176	2.25699	93.6292	-31.0841	3	0
1007	21330	19.251	5.56834	-56.1911	-22.4983	3	0
1007	28217	19.134	5.5569	112.955	-98.0379	3	0
1007	30757	19.2657	5.50558	108.693	-69.8788	3	0
1012	34103	7.3378	8.25362	72.4735	-397.086	3	0
1019	18161	12.4518	7.01428	40.6352	-349.945	3	0
1020	34199	2.31656	4.00275	0.819693	27.9377	3	0
1020	41916	2.22636	3.9593	104.112	6.05436	3	0
1034	24409	18.5998	8.49172	-114.095	114.755	3	0
1034	30322	18.6084	8.37348	34.5196	8.77233	3	0
1034	31941	18.492	8.40852	-16.3455	-1.66545	3	0
1035	33125	15.5275	4.00349	54.5449	214.289	3	0
1035	43568	15.4153	3.97759	33.7387	-245.919	3	0
1035	46423	15.4647	4.02549	132.684	-8.72529	3	0
1036	11327	11.8083	1.15674	102.059	-5.02711	3	0
1040	20044	2.40551	1.71195	119.213	8.18451	3	0
1040	35245	2.37602	1.56591	93.2683	-3.77126	3	0
1041	46322	9.01362	6.37992	210.072	-16.116	3	0
1041	47351	8.9497	6.34311	46.8745	-69.0489	3	0
1045	40967	10.9597	6.97835	-32.1097	196.867	3	0
1047	10193	4.3498	14.8109	-88.9579	21.5625	3	0
1047	28803	4.42297	14.7796	18.7229	6.38211	3	0
1049	35723	25.5284	7.97225	54.2976	9.8833	3	0
1049	43772	25.5505	7.91601	-47.1508	-48.1025	3	0
1049	46232	25.5729	8.0168	-113.788	-18.344	3	0
1050	10965	15.9365	8.06744	39.4799	216.863	3	0
1050	49670	15.881	8.15056	56.4092	-254.603	3	0
1052	10941	4.7227	11.4451	-46.4676	123.597	3	0
1052	11014	4.66856	11.5655	-242.262	135.706	3	0
1052	12897	4.64799	11.4816	182.534	-6.08699	3	0
1052	47935	4.77556	11.5204	95.5223	4.44132	3	0
1058	17932	3.77927	3.91169	71.0036	9.77003	3	0
1058	33805	3.67659	3.9528	47.0889	65.0272	3	0
1058	41988	3.73575	3.97727	64.9471	-92.3517	3	0
1058	47476	3.68282	3.88358	80.4734	12.5917	3	0
1059	21888	13.4688	7.8519	-210.197	-57.1483	3	0
1059	44486	13.5235	7.93252	179.236	90.4692	3	0
1060	25040	20.1621	9.86983	51.6154	-125.415	3	0
1072	32594	19.1995	10.9277	63.9097	323.169	3	0
1074	21420	16.686	2.14732	129.542	-42.0391	3	0
1074	35588	16.7143	2.22005	17.3068	-7.76464	3	0
1074	46480	16.614	2.13711	86.5659	166.653	3	0
1074	52547	16.5661	2.20755	18.1041	-85.9277	3	0
1075	16952	3.87501	6.38514	19.6482	109.978	3	0
1075	46237	3.85256	6.47054	113.86	-19.5716	3	0
1076	24392	14.6286	6.53606	72.2589	387.584	3	0
1076	28500	14.5959	6.61393	121.583	-537.897	3	0
1079	17343	17.7818	10.3827	264.848	309.648	3	0
1079	33792	17.6982	10.3938	-69.4677	-338.863	3	0
1081	16624	6.56462	12.0898	9.91601	37.3473	3	0
1081	20889	6.61539	12.128	44.8338	-54.2849	3	0
1086	29347	19.335	11.3838	16.2758	-132.195	3	0
1086	33930	19.4133	11.3482	40.4436	204.122	3	0
1086	45696	19.4554	11.3946	69.6172	-32.1301	3	0
1088	12048	19.2456	2.78075	-62.5728	-3.9566	3	0
1091	20851	15.37	4.92472	108.201	122.691	3	0
1091	26040	15.3748	4.82255	103.993	-34.9808	3	0
1092	13272	11.0902	14.8247	-833.18	294.746	3	0
1092	22346	11.1293	14.8797	684.664	-1045.47	3	0
1092	26338	11.2148	14.7789	175.365	1.98477	3	0
1094	23251	15.7943	9.93769	-13.3917	188.027	3	0
1094	23772	15.7638	9.8317	240.427	-8.14602	3	0
1094	26758	15.6943	9.95606	196.912	-20.6929	3	0
1094	26948	15.6965	9.83667	-63.4756	178.582	3	0
1095	15179	12.833	1.71212	110.443	-33.5111	3	0
1095	27441	12.7664	1.71188	112.72	15.9339	3	0
1095	31744	12.8695	1.77016	56.1009	-44.9905	3	0
1095	41513	12.7591	1.83129	132.43	-136.566	3	0
1095	46981	12.8342	1.83481	109.627	201.908	3	0
1099	14934	7.06273	13.9066	126.172	11.9985	3	0
1099	18351	7.06971	13.9721	-125.023	168.04	3	0
1104	26060	15.9055	12.6425	383.232	402.175	3	0
1104	48808	15.9924	12.5674	53.5241	-327.733	3	0
1104	49702	15.884	12.5238	-94.6813	68.0556	3	0
1108	21212	16.3447	9.53303	19.7434	-296.567	3	0
1108	27980	16.3727	9.58889	167.304	-7.93685	3	0
1110	24126	1.41752	10.6364	-70.0117	-32.023	3	0
1110	34890	1.47187	10.7634	-48.9333	6.53636	3	0
1110	39721	1.50644	10.7026	84.4049	25.6838	3	0
1111	46309	18.2805	11.249	69.3941	119.527	3	0
1111	48639	18.2393	11.3707	142.634	88.6577	3	0
1117	25111	5.05265	5.50396	46.2146	-133.03	3	0
1117	50816	5.13429	5.58058	30.8822	105.518	3	0
1117	52390	5.07345	5.6327	28.4954	-83.2955	3	0
1123	32460	1.97319	3.68626	30.4334	-4.9978	3	0
1129	18321	5.04691	15.2112	-111.159	-30.9161	3	0
1129	41750	5.06146	15.3254	-56.7461	-26.0951	3	0
1129	48767	5.10435	15.2828	7.40624	-10.0355	3	0
1130	38367	1.77423	13.8267	-12.1349	112.671	3	0
1136	10635	15.2658	2.0124	116.235	-4.63977	3	0
1137	52730	25.6336	9.41545	18.2903	0.374103	3	0
1138	35236	17.0467	3.32437	113.204	-15.0708	3	0
1139	42769	22.1463	6.22085	26.0168	-187.811	3	0
1144	28995	20.5806	6.87693	21.7238	-114.502	3	0
1149	26132	13.3013	13.5983	198.406	858.173	3	0
1152	34832	5.55578	15.6668	-43.7742	7.84849	3	0
1152	52211	5.41722	15.6317	-9.4044	-51.1706	3	0
1153	19871	3.56914	5.87951	101.069	-3.52873	3	0
1157	12359	19.5169	7.10084	-29.6212	-151.422	3	0
1157	23162	19.5503	7.19298	56.7193	231.243	3	0
1159	11757	24.0166	1.6217	54.4032	147.971	3	0
1159	13532	24.0466	1.56389	-10.5224	-73.2666	3	0
1159	42405	23.9333	1.5316	29.3908	-13.9223	3	0
1160	15210	6.77888	7.13883	36.4155	-228.652	3	0
1161	36973	20.1835	11.5278	48.0928	-17.9336	3	0
1161	44323	20.1289	11.5013	-12.8725	72.0803	3	0
1163	11113	24.0715	2.4098	21.9853	117.545	3	0
1163	39739	24.1685	2.45383	52.5697	-69.4857	3	0
1164	18044	7.66759	4.07154	115.286	77.4465	3	0
1164	52173	7.77537	4.10554	86.5085	-144.402	3	0
1165	41956	18.6223	11.881	-1438.5	-1885.51	3	1
1165	47010	18.6952	11.7615	113.236	622.117	3	1
1165	51136	18.7333	11.8401	-3586.14	-336.791	3	1
1168	22647	15.8277	2.9944	61.7604	186.845	3	0
1168	29943	15.9021	3.07803	-11.9776	-38.229	3	0
1168	41924	15.8416	3.08457	77.6681	-16.2927	3	0
1173	34237	26.0061	8.40473	37.3182	81.41	3	0
1176	29643	23.4813	6.987	40.3939	-6.81862	3	0
1176	36989	23.4382	7.02424	-71.8356	88.2449	3	0
1179	43103	20.8544	1.45314	-38.7973	43.8905	3	0
1179	45158	20.9635	1.46403	71.8725	-66.6592	3	0
1180	11694	20.6208	9.26245	-17.9228	-182.756	3	0
1180	17176	20.6801	9.37819	-4.24179	262.008	3	0
1183	42304	23.0308	6.49928	63.3025	1.13739	3	0
1184	26629	1.89066	11.461	40.7095	-105.673	3	0
1184	50053	2.01185	11.5296	36.0895	-68.6068	3	0
1185	33916	3.76977	14.2915	17.0972	7.05199	3	0
1188	17112	10.7223	3.83318	122.873	29.5375	3	0
1188	35605	10.7356	3.96536	66.4047	8.32344	3	0
1190	16481	6.80779	11.1045	25.2056	322.517	3	0
1193	47307	2.67576	3.96304	-5.57499	31.7687	3	0
1193	48793	2.61358	3.96558	5.54552	5.53865	3	0
1200	15025	2.78024	10.4432	72.4886	-49.7301	3	0
1200	23456	2.85494	10.4285	-6.52237	2.69101	3	0
1200	38262	2.90192	10.4802	44.9278	60.0883	3	0
1203	27961	14.9621	3.16278	62.6781	-500.196	3	0
1203	51836	14.8628	3.12709	125.054	450.751	3	0
1205	49142	23.0441	9.68442	9.59999	20.4276	3	0
1206	16300	17.4325	2.44937	-31.4024	53.3106	3	0
1206	33137	17.3099	2.46239	35.7839	-72.3312	3	0
1206	51532	17.3054	2.37308	15.785	59.3155	3	0
1216	45640	15.2791	9.96535	-96.093	29.8318	3	0
1222	34652	20.8111	4.38286	63.0908	-86.3788	3	0
1223	35755	2.99128	9.70312	20.6321	257.752	3	0
1226	24340	9.08171	6.08528	21.6484	56.4814	3	0
1226	30335	9.1078	6.15991	80.9548	-121.783	3	0
1226	45744	9.13095	6.03182	125.162	19.8344	3	0
1228	22386	6.49982	13.8043	33.2145	150.148	3	0
1228	34633	6.58072	13.8063	134.196	-109.243	3	0
1230	19493	12.1234	4.64901	67.8391	-55.7266	3	0
1231	24365	19.7566	7.77053	41.9116	308.113	3	0
1231	33788	19.6994	7.72539	125.745	-86.2806	3	0
1232	12750	8.61709	6.10045	55.8491	261.949	3	0
1232	44559	8.74214	6.14462	111.861	462.649	3	0
1238	37562	1.42869	8.4667	73.0631	-34.316	3	0
1239	31027	13.7102	13.7096	339.767	-231.07	3	0
1239	45898	13.6225	13.7865	224.593	69.7222	3	0
1240	47751	21.9518	7.39234	80.5926	-21.114	3	0
1246	11223	2.48317	9.90429	26.3811	121.514	3	0
1246	46782	2.43273	9.86956	-124.381	29.1371	3	0
1246	50868	2.374	9.95458	29.1299	113.021	3	0
1249	19554	24.2673	6.28753	-2.42553	47.3711	3	0
1249	38528	24.3231	6.32082	108.852	-9.27833	3	0
1251	26420	19.0525	8.66076	1.86805	104.73	3	0
1256	16494	2.92017	6.76816	14.0639	-13.0683	3	0
1256	37975	2.89908	6.71021	8.34061	-27.2416	3	0
1258	29122	1.24678	8.83989	86.4053	3.89514	3	0
1260	24527	14.2459	3.34345	46.2211	1.67896	3	0
1260	40438	14.2905	3.45088	124.401	9.22813	3	0
1261	26880	7.57958	11.1124	-281.452	-306.209	3	0
1264	24022	13.1932	8.7818	225.318	-71.2749	3	0
1269	13251	22.4546	7.08545	-90.0898	7.82471	3	0
1269	25534	22.4039	7.12145	-13.8312	-31.6232	3	0
1270	10375	11.4578	13.8753	-16.4349	-488.018	3	0
1276	11091	21.7315	2.32463	65.0603	14.534	3	0
1276	23866	21.6848	2.27504	66.0882	-125.861	3	0
1276	39966	21.8134	2.2925	16.3582	27.8593	3	0
1278	15398	8.23253	4.82316	72.9399	63.9246	3	0
1278	36619	8.10416	4.85412	50.0437	88.3194	3	0
1280	10796	14.0079	9.62663	209.656	-5.00547	3	0
1280	19765	14.0052	9.72872	180.501	165.568	3	0
1287	11258	22.8437	7.91574	68.8023	-3.55609	3	0
1287	23236	22.8037	7.88104	10.2156	81.9443	3	0
1287	31585	22.7507	7.95641	91.5813	8.85474	3	0
1288	37926	20.8675	7.21348	27.1827	52.242	3	0
1289	13193	2.75414	10.8157	-80.0363	-85.131	3	0
1289	32293	2.8427	10.7456	85.5373	207.353	3	0
1293	27505	23.2122	6.01962	105.305	21.593	3	0
1293	46664	23.274	5.90144	41.9263	29.8007	3	0
1294	46365	24.4883	5.13353	27.2355	106.043	3	0
1303	48085	2.24381	5.16124	68.8847	-0.926558	3	0
1305	31371	26.3137	2.63929	19.8551	-28.3304	3	0
1307	25725	20.5141	3.82507	38.7816	-83.2111	3	0
1309	32736	10.6415	12.2288	148.37	237.941	3	0
1309	38409	10.725	12.2477	-260.861	-217.274	3	0
1309	40435	10.7178	12.3051	63.2629	177.467	3	0
1310	38813	5.91223	13.3886	-239.235	140.364	3	0
1311	40961	24.1486	9.03263	-13.3088	-142.144	3	0
1321	30289	21.2247	3.83193	55.5212	2.52745	3	0
1321	43325	21.1689	3.9421	37.8711	71.8493	3	0
1321	48475	21.1624	3.82476	16.5606	73.0902	3	0
1326	17171	16.6212	5.38491	86.1263	-59.7312	3	0
1326	23398	16.5205	5.46623	79.4703	-208.724	3	0
1329	16688	1.95813	7.37455	39.7929	-6.86216	3	0
1329	19022	1.8604	7.42344	102.332	17.9728	3	0
1329	35871	1.92895	7.49868	36.9399	-58.4517	3	0
1331	21457	8.89916	2.41105	179.653	0.0928795	3	0
1331	21845	8.96033	2.45979	-50.842	131.606	3	0
1331	44775	8.86986	2.49761	61.4698	-84.4095	3	0
1332	17666	24.4343	6.19329	1.41539	-27.5397	3	0
1333	10569	13.5373	9.18059	121.092	-396.515	3	0
1333	14660	13.6042	9.18395	93.1486	490.746	3	0
1333	22396	13.5672	9.09184	174.854	128.675	3	0
1335	50823	13.2447	12.4659	313.064	757.633	3	0
1339	51295	12.3454	7.61333	92.7916	-23.0323	3	0
1339	52126	12.3141	7.55538	-276.975	3.15059	3	0
1341	51574	13.7869	14.89	384.796	45.0357	3	0
1343	12834	23.1442	4.28695	-43.0234	13.2534	3	0
1343	38665	23.1407	4.22905	23.9445	-29.0947	3	0
1345	12567	20.8726	10.5839	-765.103	190.015	3	1
1346	25933	9.21246	1.80387	101.556	-269.832	3	0
1346	27358	9.123	1.89043	82.4543	16.8951	3	0
1347	23633	12.3852	14.1071	58.7928	1074.44	3	0
1349	11802	5.92416	9.44362	-251.706	63.2168	3	0
1349	23843	5.94905	9.50319	75.0046	292.31	3	0
1349	24444	5.86299	9.43787	98.9561	-101.533	3	0
1349	30420	5.85181	9.54311	10.8929	-242.455	3	0
1355	19397	10.4723	3.97554	-122.997	-3.75876	3	0
1355	39931	10.3448	4.00345	-114.954	-188.78	3	0
1355	46878	10.4747	4.03964	41.1764	205.131	3	0
1357	25807	19.1979	12.1256	-104.946	95.524	3	0
1357	41471	19.2794	12.1937	1.18255	-89.1917	3	0
1358	32268	22.1838	2.98243	24.7491	98.1821	3	0
1359	16205	15.6484	15.7002	-25.9037	-31.4385	3	0
1359	44008	15.6457	15.6383	-170.441	-95.6435	3	0
1360	18050	16.0815	6.07697	-202.436	77.5677	3	0
1361	14826	5.26835	4.0788	82.2894	143.035	3	0
1364	28757	24.6028	3.7661	15.1249	66.3162	3	0
1371	18655	14.5589	14.397	-9129.72	642.694	3	1
1371	34820	14.518	14.274	214.425	53.3685	3	1
1373	11850	11.0332	15.89	-22.2293	1075.68	3	0
1373	12523	10.9962	15.8323	554.056	-444.258	3	0
1373	36725	10.9014	15.8834	141.809	978.106	3	0
1375	33575	10.6631	1.5166	29.8291	38.0036	3	0
1375	37077	10.693	1.61529	118.388	4.15803	3	0
1375	39563	10.7608	1.54199	45.5217	0.541677	3	0
1377	12511	1.66948	8.75976	-69.3847	-9.46634	3	0
1377	45169	1.71415	8.80568	62.057	3.43085	3	0
1379	15728	14.9348	4.64514	128.148	-4.45573	3	0
1379	33877	14.9736	4.71532	-140.491	259.489	3	0
1379	43163	14.8679	4.6507	34.1429	69.6512	3	0
1379	52623	14.8775	4.7679	108.033	-176.598	3	0
1380	11600	11.1738	6.58202	15.5648	-235.698	3	0
1380	13225	11.0916	6.54931	171.51	405.691	3	0
1383	33092	20.605	3.24759	68.9142	305.426	3	0
1383	50232	20.6711	3.3712	22.1553	80.5008	3	0
1385	11777	16.218	12.2441	-357.086	224.268	3	0
1385	31163	16.2418	12.1899	4.06426	-276.386	3	0
1386	48680	19.2207	4.34115	125.797	-53.2232	3	0
1388	23587	8.59096	8.09755	157.13	-166.611	3	0
1388	48265	8.63557	8.15346	-225.738	46.969	3	0
1390	18439	24.6912	8.37991	29.6843	186.316	3	0
1390	19275	24.6557	8.32461	114.263	3.77656	3	0
1390	21488	24.7951	8.31802	138.628	-9.84232	3	0
1390	36659	24.7647	8.2613	17.8691	64.6641	3	0
1395	31723	24.26	7.51119	35.3827	-250.743	3	0
1395	37080	24.2308	7.39904	45.3309	166.774	3	0
1400	19935	18.3137	1.6433	88.1356	18.9379	3	0
1402	29680	11.158	3.54167	87.8027	48.5657	3	0
1403	14703	4.85662	15.8792	-38.6566	2.87308	3	0
1407	22942	18.6984	12.4015	-177.482	23.971	3	0
1409	19904	18.5644	11.7612	142.054	1329.48	3	1
1409	20906	18.5398	11.7004	6.97646	1.31449	3	0
1410	32148	6.67511	12.4945	-96.5365	-92.8718	3	0
1410	45298	6.65712	12.3848	-184.268	-95.289	3	0
1410	52612	6.70636	12.4195	-0.778775	89.9616	3	0
1412	26067	2.18277	15.1902	-23.5912	38.4636	3	0
1413	37013	21.5409	9.81684	222.573	15.0893	3	0
1413	45504	21.6646	9.79591	225.194	-25.658	3	0
1417	49296	2.2768	10.2836	18.0112	165.805	3	0
1418	11542	11.0844	3.0908	46.5558	-57.5472	3	0
1418	28246	11.1393	3.12232	148.545	17.595	3	0
1418	31155	11.1555	3.01326	183.466	-27.6255	3	0
1422	28822	4.58489	10.4755	141.018	-65.1616	3	0
1422	34468	4.68904	10.5065	-16.0912	77.785	3	0
1422	36264	4.66968	10.5925	107.816	-64.4451	3	0
1422	42069	4.58537	10.5986	33.5578	15.553	3	0
1424	41016	1.91041	2.33407	72.1815	5.8277	3	0
1429	38503	19.5332	6.62524	64.9558	7.46075	3	0
1429	46736	19.5752	6.72836	-11.2124	-10.0363	3	0
1431	16817	3.0079	6.25092	55.18	10.7636	3	0
1431	18667	2.95829	6.30491	107.842	-0.171592	3	0
1431	40897	3.07919	6.26544	44.436	-11.4359	3	0
1434	33003	14.5602	15.1934	-272.947	35.5835	3	0
1434	35049	14.5902	15.299	-332.371	172.259	3	0
1440	35941	19.8414	2.53042	12.6896	-41.0552	3	0
1440	39329	19.8021	2.41081	36.4136	184.87	3	0
1441	13468	6.76955	14.8879	3.61568	-91.935	3	0
1442	33575	10.6474	1.4139	135.697	-29.2629	3	0
1443	14259	3.64326	2.88766	38.8397	-0.925743	3	0
1443	45318	3.70475	2.85863	23.3135	-47.3406	3	0
1444	24017	4.57333	5.5828	39.1061	118.058	3	0
1446	25436	14.0918	9.16429	79.3166	339.753	3	0
1446	31238	14.1551	9.15334	143.987	5.76865	3	0
1446	52706	14.1239	9.28498	260.395	-3.11151	3	0
1447	29133	14.4545	15.4556	-1.77184	388.27	3	0
1447	29530	14.4297	15.3833	-249.908	-283.782	3	0
1447	35049	14.5389	15.3902	0	0	0	0
1450	12500	10.2791	1.60899	149.092	15.1731	3	0
1450	51412	10.223	1.59159	14.4613	-48.6874	3	0
1452	33942	2.6384	11.4007	10.5713	-33.0436	3	0
1454	23545	20.8782	6.06126	79.4032	201.016	3	0
1458	20341	26.7327	8.2253	32.2799	-221.822	3	0
1458	48834	26.6405	8.18444	116.814	-10.8043	3	0
1461	28038	3.88302	4.76175	20.8439	108.815	3	0
1461	41361	3.93082	4.65568	28.6354	-133.943	3	0
1462	36350	6.62786	5.38526	16.1978	67.9285	3	0
1464	16801	1.85733	12.4291	44.5303	-130.126	3	0
1469	12268	4.38402	2.4816	41.0227	8.18738	3	0
1470	11864	7.70067	3.94201	35.1296	67.7775	3	0
1470	18044	7.68573	4.00491	2.00159	-245.969	3	0
1470	34921	7.80845	3.97185	29.9715	114.691	3	0
1471	10635	15.3179	1.98558	20.907	62.5598	3	0
1473	17339	11.1793	12.9971	183.851	-178.655	3	0
1473	31459	11.0868	13.0223	-503.626	235.613	3	0
1474	13721	10.5983	3.02414	98.301	-54.1879	3	0
1474	34483	10.574	2.96402	21.5091	25.7774	3	0
1475	32163	10.4782	9.67253	72.2824	-479.652	3	0
1479	29458	8.44201	7.24309	-127.284	29.6986	3	0
1479	33309	8.37351	7.22954	193.112	-7.60519	3	0
1479	42198	8.46084	7.3102	27.7817	106.193	3	0
1480	35434	2.19793	6.09942	-21.9184	-43.8804	3	0
1481	23538	8.91088	12.7951	-94.6025	33.9339	3	0
1486	29090	25.9142	2.70764	-5.58086	1.70655	3	0
1486	32412	25.884	2.76908	33.3429	-32.7999	3	0
1486	33739	25.9997	2.82992	28.2016	-17.771	3	0
1488	21019	9.49273	13.9269	452.399	-34.3348	3	0
1488	48354	9.46068	13.9753	107.299	259.985	3	0
1489	37624	6.32509	8.25124	117.037	-175.48	3	0
1491	32737	7.7723	7.77687	43.9695	239.459	3	0
1492	19008	13.3847	5.63214	43.5983	-350.772	3	0
1492	44018	13.441	5.53099	134.109	392.977	3	0
1492	47502	13.4762	5.67377	103.948	184.839	3	0
1495	28400	26.5747	4.68219	14.3986	58.2409	3	0
1497	24334	9.55986	9.76754	-119.107	-115.585	3	0
1497	34759	9.55323	9.7104	28.7317	130.799	3	0
1498	52358	7.12852	8.19027	0	0	0	0
1500	16440	26.7039	5.93572	13.7284	56.3197	3	0
1500	29125	26.769	5.86114	34.8029	40.3001	3	0
1501	50849	3.29142	4.56243	18.246	16.1068	3	0
1501	52673	3.34145	4.61829	46.3998	-8.58763	3	0
1503	11075	19.1609	1.73455	119.516	-2.435	3	0
1504	12254	5.38819	2.15669	86.2741	-221.297	3	0
1504	40474	5.36568	2.09478	-92.8527	62.5586	3	0
1506	46092	24.9476	2.95015	66.8809	4.19693	3	0
1509	41824	10.3524	15.754	1102.41	140.47	3	0
1513	18955	4.71356	8.81813	62.3677	158.839	3	0
1521	17262	20.7175	4.60672	199.15	-12.4704	3	0
1523	22480	7.19472	15.6067	-97.6075	81.1681	3	0
1523	38126	7.10354	15.568	-74.4461	-28.9418	3	0
1523	52281	7.17763	15.6613	-95.6338	-29.2546	3	0
1524	22634	10.8584	1.93759	8.12273	-76.9629	3	0
1527	22024	16.0479	13.6428	-162.851	-20.2894	3	0
1527	25995	16.0484	13.7706	144.329	431.506	3	0
1527	36571	16.1158	13.6439	25.4203	-18.0181	3	0
1528	20270	3.75074	6.91811	10.5499	63.0525	3	0
1528	34977	3.63334	6.93945	35.2637	64.5224	3	0
1530	11077	23.7255	6.34803	-13.4028	-43.8942	3	0
1537	51680	10.2021	13.0832	586.62	-191.529	3	0
1538	25567	26.8307	8.57882	-65.5513	-159.317	3	0
1542	28257	21.382	5.79266	51.3192	-144.891	3	0
1542	33206	21.4396	5.74698	41.9267	170.336	3	0
1551	27507	6.96998	7.4317	-47.1537	15.947	3	0
1551	34696	7.0654	7.43112	222.365	27.33	3	0
1551	50589	7.01219	7.33684	165.506	-195.727	3	0
1552	17232	5.89691	8.42234	83.6248	-240.301	3	0
1555	24445	2.61941	5.06003	31.7929	-32.6042	3	0
1555	25899	2.73288	5.02224	110.912	4.82082	3	0
1556	35493	3.29508	6.22942	88.3457	6.4704	3	0
1556	48537	3.36007	6.32083	114.005	-80.9219	3	0
1563	21816	11.257	2.07917	77.3214	9.61862	3	0
1565	12528	9.9676	14.5284	-165.682	759.979	3	0
1568	31418	5.71183	11.9996	102.554	-86.7701	3	0
1568	50043	5.72268	11.9053	-25.8661	316.396	3	0
1568	51623	5.6165	11.902	161.834	-131.835	3	0
1572	24179	9.90455	1.15324	106.926	11.9638	3	0
1580	14190	15.8216	15.5311	25.0037	43.5102	3	0
1580	44390	15.6976	15.5241	-168.051	-185.39	3	0
1581	16220	9.68644	15.4266	61.0826	-1312.45	3	0
1583	21674	2.35268	10.1056	-56.4679	-8.8511	3	0
1583	43449	2.26542	10.1712	16.4468	99.3599	3	0
1583	49296	2.31379	10.1954	-133.23	34.7491	3	0
1584	17964	1.57017	14.8769	-57.9149	-7.49596	3	0
1585	17942	6.84394	2.06742	10.7871	198.985	3	0
1587	37948	16.1641	3.32757	-10.0738	-184.852	3	0
1587	45337	16.0598	3.27757	-93.5045	-58.1178	3	0
1588	23161	5.09786	4.49072	56.6264	105.638	3	0
1588	26399	5.24038	4.50396	56.3251	96.8972	3	0
1588	32164	5.21218	4.44491	-19.564	31.7616	3	0
1590	25536	7.44689	10.544	54.6538	335.239	3	0
1590	47693	7.32021	10.516	144.65	-71.4575	3	0
1591	16495	7.42496	4.14267	52.1331	237.522	3	0
1591	27106	7.47913	4.12971	62.5235	-19.7612	3	0
1591	27383	7.51392	4.1775	20.7809	69.5287	3	0
1598	14028	6.65811	10.4367	-103.811	-54.4417	3	0
1598	17893	6.61458	10.3509	71.6754	272.885	3	0
1598	34966	6.72207	10.4253	142.582	-38.0667	3	0
1598	42837	6.68516	10.3037	49.1196	-314.994	3	0
1613	15544	5.82584	8.17573	110.266	-97.4902	3	0
1615	12948	5.64474	9.64087	66.138	279.524	3	0
1615	24945	5.54969	9.65338	31.4981	-132.596	3	0
1618	15281	18.7706	8.4591	42.8358	-208.439	3	0
1618	29976	18.7924	8.51693	117.431	42.1418	3	0
1619	42460	8.90133	7.72109	99.7248	-350.14	3	0
1621	10162	23.7497	1.76673	-22.5945	11.9453	3	0
1621	18297	23.6787	1.70134	-6.83817	50.2484	3	0
1622	41395	11.6577	3.88027	104.389	-99.8028	3	0
1624	11908	2.14814	7.35711	49.3715	-3.58181	3	0
1644	50177	4.97684	13.349	-125.748	75.4126	3	0
1644	52097	5.03324	13.2626	-176.141	110.3	3	0
1654	15607	7.18611	6.37326	53.9679	-203.801	3	0
1654	16104	7.1864	6.47037	53.5006	78.5785	3	0
1654	45011	7.0998	6.40864	21.418	179.894	3	0
1654	45556	7.12181	6.46829	-25.3934	-77.2915	3	0
1657	17526	14.1682	3.63022	102.379	-139.353	3	0
1662	10729	17.8471	7.28099	76.502	-25.9491	3	0
1662	17066	17.9656	7.30953	-90.3579	82.3592	3	0
1663	45378	23.6453	9.35966	12.6977	170.683	3	0
1666	24275	26.4001	8.9217	-74.9264	-103.531	3	0
1667	19604	24.6023	1.292	50.9989	6.86335	3	0
1667	23724	24.6886	1.18692	34.9272	-39.7067	3	0
1667	25085	24.6107	1.14554	27.3923	2.67918	3	0
1667	51423	24.5566	1.18189	-12.9848	-18.4536	3	0
1673	19944	9.37193	15.348	65.0284	-160.68	3	0
1675	27914	11.2356	5.85407	90.6263	7.91424	3	0
1678	16092	3.10576	2.79185	31.426	-14.5885	3	0
1680	12804	1.41851	7.32311	68.1568	3.87406	3	0
1680	25080	1.38726	7.26613	12.84	-7.83668	3	0
1680	29851	1.38708	7.37561	39.564	-85.8884	3	0
1683	10531	8.88413	12.2119	-62.1779	-223.468	3	0
1683	13685	8.81395	12.337	95.4826	-649.909	3	0
1690	15133	26.5404	1.81064	21.7148	2.17189	3	0
1692	15587	10.389	2.2321	61.1513	-226.946	3	0
1692	29578	10.4081	2.13254	120.541	15.253	3	0
1692	41207	10.4501	2.24374	118.428	124.912	3	0
1695	26039	15.4625	9.44455	44.6814	-278.672	3	0
1695	47433	15.5202	9.53534	147.894	190.976	3	0
1695	50446	15.6062	9.44828	78.6986	-55.4867	3	0
1698	47420	3.4252	12.3483	-121.482	-38.3195	3	0
1700	12745	25.412	4.87061	76.0444	-13.8057	3	0
1700	51034	25.5094	4.8309	44.6978	1.7739	3	0
1703	21228	6.78798	2.58645	44.8082	2.09218	3	0
1703	23394	6.77012	2.5336	14.4519	-55.6225	3	0
1703	27816	6.86959	2.53931	49.8425	157.803	3	0
1707	49891	3.50857	12.74	16.1957	-177.645	3	0
1708	33255	11.4819	2.39453	83.462	32.3387	3	0
1708	36447	11.4171	2.40573	184.359	17.1176	3	0
1710	13097	8.45505	5.44282	26.0908	-306.456	3	0
1710	36895	8.55368	5.44008	67.3106	228.142	3	0
1710	46485	8.45109	5.3527	78.7905	206.516	3	0
1716	11769	26.0307	3.0921	25.9811	1.66371	3	0
1716	33739	26.0192	2.95399	29.2321	26.2038	3	0
1719	25881	12.5831	13.0913	28.8561	-840.687	3	0
1719	36377	12.547	13.1523	144.033	336.458	3	0
1719	42676	12.4926	13.0767	68.7934	1095.65	3	0
1725	33093	17.5386	12.301	-11.1258	341.525	3	0
1725	41012	17.5376	12.4053	-83.1057	214.971	3	0
1725	46808	17.5801	12.3531	44.125	-223.77	3	0
1727	17691	2.67714	2.51858	60.7154	49.3184	3	0
1727	32860	2.76524	2.56892	22.5895	-1.36693	3	0
1731	38521	1.84535	14.707	-78.4224	12.2059	3	0
1731	38713	1.77802	14.6465	8.12961	-2.50109	3	0
1733	41009	7.34468	13.7242	-146.152	194.499	3	0
1736	32517	24.8391	4.93985	12.8933	-12.7413	3	0
1737	39694	26.3821	4.69841	62.5136	4.09819	3	0
1738	44041	20.603	9.8123	110.528	-11.6123	3	0
1741	17076	26.0953	2.10977	24.342	-16.6209	3	0
1742	46992	13.4197	9.10698	-143.923	-179.211	3	0
1748	36150	18.6628	1.77883	38.4731	-206.042	3	0
1748	40288	18.7362	1.83456	46.2628	291.741	3	0
1748	49096	18.7547	1.74749	76.5928	-64.9063	3	0
1750	12401	2.83962	13.4526	13.3197	37.762	3	0
1751	24884	14.0918	11.3605	130.152	0.86062	3	0
1751	28957	14.1284	11.2457	186.308	-24.3906	3	0
1755	11896	6.43647	8.76124	132.678	13.6864	3	0
1761	37196	21.8093	4.11331	64.2388	-311.748	3	0
1761	47227	21.7145	4.14149	38.3382	66.3765	3	0
1764	18310	12.1858	13.2906	252.823	-632.978	3	0
1764	34415	12.1906	13.3572	19.6145	645.369	3	0
1764	36060	12.1193	13.277	289.334	693.367	3	0
1772	18633	15.1591	9.35724	277.875	-1.38553	3	0
1773	12872	11.0913	6.75	3.74874	-164.994	3	0
1773	52213	11.173	6.7598	151.961	218.775	3	0
1775	34241	2.38899	8.47373	43.7254	82.7659	3	0
1775	48902	2.27724	8.461	40.7564	2.35093	3	0
1776	12660	26.6504	2.01348	17.5929	9.69004	3	0
1776	27956	26.5943	1.99309	7.24416	0.48999	3	0
1776	50011	26.6248	2.09395	16.8525	2.22515	3	0
1779	10991	15.1043	1.53304	88.7989	-72.7591	3	0
1779	22079	15.0721	1.62821	88.9057	75.7549	3	0
1779	42289	15.0516	1.53559	37.5848	-9.61286	3	0
1780	33569	7.81575	9.51172	141.39	-24.2872	3	0
1784	35597	18.4482	7.62026	66.7672	-75.8864	3	0
1784	42170	18.5184	7.68238	106.043	145.503	3	0
1790	20835	4.50277	5.88035	50.4766	87.2104	3	0
1790	44299	4.59232	5.83779	26.9242	171.583	3	0
1792	15570	8.67953	11.4806	73.9348	-167.728	3	0
1793	31961	21.8414	1.44153	22.4462	-7.43627	3	0
1793	38670	21.8918	1.41163	0.872871	1.08581	3	0
1799	20457	13.2359	11.2459	303.313	915.491	3	0
1799	33714	13.3078	11.3731	241.788	319.993	3	0
1800	22161	8.10555	11.2075	288.344	-283.909	3	0
1800	38507	8.03238	11.0966	331.37	98.0908	3	0
1805	12913	18.2875	3.47029	104.779	-175.521	3	0
1805	21495	18.2949	3.40502	-114.405	-22.8333	3	0
1805	44294	18.4256	3.44431	-108.268	62.0572	3	0
1810	18460	4.42751	12.1824	5.46307	278.599	3	0
1814	10278	6.6737	12.8169	40.2151	29.7656	3	0
1814	12938	6.709	12.9321	-203.509	-247.56	3	0
1814	43304	6.79734	12.8598	132.334	371.06	3	0
1816	18646	6.97848	2.141	72.8762	-114.855	3	0
1816	44327	6.92202	2.2506	56.137	-35.1652	3	0
1817	39469	2.09149	12.6628	32.7236	111.144	3	0
1821	20500	7.32575	9.65028	13.7536	-70.8817	3	0
1821	30319	7.30585	9.75154	-285.777	-11.9062	3	0
1821	43903	7.4202	9.7067	-95.1418	190.614	3	0
1822	17527	16.8565	8.71865	142.11	-4.47985	3	0
1822	51058	16.779	8.7943	174.079	-275.069	3	0
1824	11559	11.3002	12.7699	294.109	-3.85699	3	0
1824	19255	11.3624	12.8621	-128.529	572.43	3	0
1834	37745	2.17455	6.93369	32.688	55.0888	3	0
1834	41596	2.12453	7.04733	11.0592	-36.5865	3	0
1834	45505	2.07478	6.94737	12.7019	27.9384	3	0
1835	19841	3.63048	13.8772	1.01937	-44.3244	3	0
1837	16078	12.9342	15.2151	-446.765	81.9732	3	0
1841	12274	18.9574	9.42897	0	0	0	0
1844	30996	4.12143	5.39556	23.5035	-45.4199	3	0
1844	39926	4.08229	5.43903	66.6005	18.702	3	0
1847	20643	5.58735	14.0357	-204.273	-40.6891	3	0
1848	12025	15.0062	8.5619	62.8772	-424.466	3	0
1849	19323	13.9228	7.65843	130.349	175.835	3	0
1849	38605	13.9904	7.64455	-151.144	-149.121	3	0
1850	11079	16.2695	12.4025	127.614	-247.865	3	0
1856	37207	14.7359	11.3889	338.841	31.0783	3	0
1861	40961	24.2199	9.13715	4.15427	-84.8181	3	0
1864	10926	12.0252	11.449	435.901	-36.0792	3	0
1864	38856	12.0746	11.4939	-32.2449	97.7127	3	0
1865	10663	16.0045	14.7989	-54.6114	14.9131	3	0
1865	45742	15.9402	14.8129	-239.807	-87.8796	3	0
1870	45117	4.78577	14.8702	13.6511	-29.6515	3	0
1872	46445	17.5546	3.79484	173.739	19.9516	3	0
1873	13214	9.42505	4.10902	25.6471	152.463	3	0
1874	21000	20.4902	1.23392	21.7176	-41.846	3	0
1874	25138	20.5416	1.27252	64.3247	19.4152	3	0
1880	32786	3.53896	15.4588	-54.2553	4.51949	3	0
1881	29562	19.4273	9.27735	63.6152	-24.9996	3	0
1882	40244	19.8892	2.99032	22.337	-150.725	3	0
1883	33335	22.8985	4.33048	72.4115	-73.2657	3	0
1883	46257	22.9658	4.38551	16.7733	160.422	3	0
1885	17367	12.2614	5.63486	40.8899	-228.304	3	0
1885	23909	12.2931	5.574	77.2015	3.80733	3	0
1887	51451	20.6769	10.3564	43.6869	31.9154	3	0
1888	29818	7.44778	13.6132	48.1526	-135.965	3	0
1899	30430	17.7832	10.0212	108.138	8.21923	3	0
1899	47165	17.7159	10.0347	-38.272	37.1893	3	0
1900	17945	12.5326	12.5658	216.7	-361.042	3	0
1900	38586	12.5788	12.4683	414.616	37.4416	3	0
1900	48776	12.5169	12.5074	-153.265	-278.024	3	0
1903	20530	7.96036	10.8744	-51.0955	250.106	3	0
1903	51281	8.04808	10.8336	-126.073	101.018	3	0
1904	36603	2.82782	5.32363	45.2477	-16.1853	3	0
1907	28829	6.84546	12.4547	-291.178	14.2096	3	0
1907	52612	6.81481	12.3964	93.4138	265.85	3	0
1909	21045	12.5834	11.0942	83.0914	189.435	3	0
1915	11181	9.62924	14.6955	-626.511	542.817	3	0
1918	33513	1.91264	1.33334	35.3583	-1.38564	3	0
1920	23502	13.5012	7.72359	-76.174	36.8513	3	0
1920	34137	13.3734	7.72457	-42.6991	-106.007	3	0
1926	13353	8.41151	13.6264	-366.93	38.4326	3	0
1926	46508	8.48841	13.648	106.488	-347.33	3	0
1926	48610	8.51822	13.5519	-274.484	305.662	3	0
1928	18511	26.4551	2.38234	20.5483	-15.7681	3	0
1929	19459	9.25388	9.53596	91.7365	258.568	3	0
1929	23792	9.22569	9.46639	56.9307	-491.736	3	0
1929	44204	9.14335	9.58601	93.6615	-80.5087	3	0
1932	19823	15.0452	13.6715	183.659	-143.129	3	0
1932	41184	14.9387	13.629	97.3193	272.87	3	0
1933	12817	6.4394	8.94138	34.658	-28.9204	3	0
1933	50873	6.39523	9.0497	-61.0807	-103.893	3	0
1937	17570	13.112	6.21346	-54.9194	-341.625	3	0
1938	21336	14.3327	10.7522	173.618	1011.98	3	0
1938	40009	14.4275	10.8395	-243.722	-493.622	3	0
1942	16966	2.6808	14.948	-25.7525	12.6887	3	0
1944	16795	2.89113	7.32194	61.876	-7.73115	3	0
1944	25300	2.92839	7.26177	77.5975	88.7302	3	0
1944	48157	2.80017	7.21051	123.048	-98.6991	3	0
1948	32605	25.39	9.14697	64.7537	58.391	3	0
1951	43209	15.7956	11.6876	137.514	565.593	3	0
1951	52553	15.8301	11.5709	264.21	-253.818	3	0
1954	11664	12.621	15.5171	130.372	865.378	3	0
1954	39609	12.7109	15.4971	406.624	-496.966	3	0
1957	37163	3.92658	12.0205	-47.2643	-3.54472	3	0
1957	41449	3.98925	12.0172	-160.183	104.455	3	0
1957	42447	3.93599	12.1219	-121.874	-28.0776	3	0
1960	35559	14.1063	2.40317	22.0823	73.6553	3	0
1964	21362	8.83578	14.1879	-72.2394	60.353	3	0
1964	47890	8.75107	14.2354	-371.108	25.7104	3	0
1967	15848	1.57618	4.0175	44.2876	26.1738	3	0
1967	37846	1.51312	4.02997	41.8474	-58.1044	3	0
1969	12548	8.0068	3.63673	100.018	-7.52485	3	0
1969	47019	7.94284	3.62921	73.2929	65.5664	3	0
1981	10639	9.14248	8.43314	32.0611	182.45	3	0
1981	50490	9.11097	8.3565	190.522	-242.813	3	0
1986	35927	10.487	12.029	211.042	-14.5274	3	0
1987	33545	7.03006	2.90349	142.224	3.29656	3	0
1987	52095	6.99066	3.02668	67.8887	-76.348	3	0
1989	41284	11.9412	6.90003	90.1608	-419.702	3	0
1989	42127	11.91	7.0005	189.041	26.7982	3	0
1989	42133	11.8798	6.88129	147.148	127.868	3	0
1992	16267	16.9544	8.32928	17.2684	132.566	3	0
1992	16901	17.0235	8.40721	28.3974	339.776	3	0
1992	35342	17.0725	8.34451	128.899	-537.353	3	0
1993	15422	18.0226	8.91725	125.401	-0.635841	3	0
1997	22666	8.20603	13.2446	285.213	-128.731	3	0
1997	36246	8.22348	13.3401	-341.002	-10.2268	3	0
1999	21859	7.71842	13.7942	135.107	-6.20172	3	0
2003	30676	26.8828	2.47021	24.1453	3.94635	3	0
2005	27501	26.4691	4.00941	4.73106	-3.31856	3	0
2008	27511	7.06502	12.7826	67.8549	88.6643	3	0
2008	51246	7.16469	12.8067	242.472	27.8428	3	0
2013	23701	6.53133	14.0057	-32.4104	-102.19	3	0
2013	27376	6.59463	14.0982	114.047	-17.4203	3	0
2013	49880	6.48803	14.1096	-144.742	-43.0834	3	0
2017	27533	10.9358	4.47999	79.7843	-122.292	3	0
2017	37211	10.9382	4.40834	-7.33033	44.5266	3	0
2018	21555	12.7928	6.28194	234.804	-4.38394	3	0
2018	41534	12.8462	6.32664	52.2825	-63.5478	3	0
2022	27738	3.70925	4.51121	31.4064	-41.8826	3	0
2023	15019	16.5936	6.28659	187.033	-22.0262	3	0
2025	25735	12.2071	14.3462	-106.409	-172.12	3	0
2031	15102	1.30008	12.6983	16.4985	124.024	3	0
2035	27322	11.2612	5.58482	-2.32253	116.171	3	0
2037	24134	4.00631	13.0022	-166.853	23.4127	3	0
2037	37179	4.06362	12.9974	12.9595	-85.4938	3	0
2038	48680	19.3403	4.34261	47.861	32.7297	3	0
2040	26658	4.51795	15.6836	-21.7777	-3.25261	3	0
2040	40296	4.48357	15.6255	-67.4265	15.2139	3	0
2042	21363	23.3662	3.78476	45.0172	-41.1836	3	0
2042	43200	23.2927	3.84627	17.8555	93.0205	3	0
2044	13241	14.4792	13.5119	142.358	-301.624	3	0
2044	31969	14.3708	13.4626	1.93117	196.761	3	0
2046	14295	13.5687	3.23641	51.8554	67.5211	3	0
2046	51581	13.5791	3.17277	14.8789	-1.54328	3	0
2049	14366	3.49768	6.76411	116.35	8.03034	3	0
2049	34977	3.56938	6.86168	34.3847	-6.35266	3	0
2049	51840	3.63227	6.8116	119.104	10.1192	3	0
2053	16941	26.1111	4.00541	60.1632	-9.97675	3	0
2053	23663	26.1382	4.06982	15.4335	12.5983	3	0
2053	43575	26.2081	4.08207	24.6169	-26.4635	3	0
2054	24000	20.8617	1.19698	6.9625	121.148	3	0
2055	13182	21.2071	2.47074	44.7267	-13.2302	3	0
2055	31278	21.124	2.58419	67.3668	-4.06238	3	0
2056	24860	24.7013	4.28058	37.4099	-110.008	3	0
2056	25279	24.7606	4.22582	26.463	2.59531	3	0
2056	49769	24.7391	4.35488	80.2361	76.7729	3	0
2056	50651	24.823	4.25332	95.2113	4.68475	3	0
2057	19575	22.8841	3.37174	25.5414	-42.7691	3	0
2057	26646	22.7864	3.33543	28.5149	-15.7157	3	0
2057	39059	22.8168	3.3928	75.6583	5.83007	3	0
2059	14054	4.8284	1.33636	39.5547	-13.5415	3	0
2059	17677	4.76083	1.3512	96.5043	-3.91496	3	0
2063	30634	12.4106	1.11202	64.8468	4.14494	3	0
2066	16139	24.28	9.57538	22.7196	-3.28224	3	0
2066	45963	24.2328	9.46021	-180.772	65.104	3	0
2067	24132	1.8859	13.4891	-48.9503	152.52	3	0
2067	42367	1.85407	13.4313	17.061	-48.8494	3	0
2070	45380	10.8518	3.75851	165.864	-98.2685	3	0
2075	25744	1.09248	5.74871	59.9273	36.8253	3	0
2079	33227	13.6308	5.5199	-295.261	59.5947	3	0
2080	15029	16.7568	9.77592	99.7533	-335.868	3	0
2080	20091	16.7289	9.84777	40.5206	317.646	3	0
2080	28422	16.6953	9.73122	106.15	507.831	3	0
2080	49457	16.6451	9.82933	181.983	-229.349	3	0
2081	29997	14.2219	13.4854	-105.299	727.274	3	0
2081	31969	14.2996	13.4711	535.317	4.05943	3	0
2082	17547	15.012	12.694	-300.397	2656.23	3	1
2082	20047	15.106	12.7445	-2197.31	268.081	3	1
2082	49787	15.0183	12.822	142.459	83.8702	3	0
2084	25789	11.2415	2.40316	31.143	-335.297	3	0
2085	10508	16.2296	4.62347	48.1391	402.108	3	0
2085	33487	16.2935	4.63715	109.278	-182.046	3	0
2088	44557	2.70387	9.40318	83.3162	-1.55265	3	0
2088	45456	2.59098	9.40405	80.1484	14.706	3	0
2090	17064	8.5638	6.28631	167.104	-186.982	3	0
2090	23591	8.57205	6.41929	204.877	58.0739	3	0
2094	47569	22.2134	6.39796	9.61031	-21.7938	3	0
2097	13926	16.911	7.74091	0.105282	-208.703	3	0
2097	23728	17.0574	7.76711	55.3768	116.764	3	0
2097	52191	16.927	7.80223	145.931	-177.718	3	0
2097	52670	17.0008	7.68228	194.964	213.115	3	0
2099	15691	16.5536	9.33926	263.482	20.3811	3	0
2100	28063	20.8613	7.65619	1.63694	-67.7952	3	0
2100	29739	20.9408	7.76016	-6.33144	176.648	3	0
2101	10733	17.782	2.45973	162.782	-5.4331	3	0
2101	48993	17.7042	2.512	18.3924	-200.101	3	0
2103	39891	8.16724	1.75231	-2.77487	-77.239	3	0
2103	44119	8.23905	1.75104	35.7097	185.408	3	0
2107	32529	24.5884	9.4641	53.0858	-14.0672	3	0
2108	34252	11.7776	6.26456	134.678	-242.673	3	0
2108	49154	11.7565	6.38075	120.05	4.27151	3	0
2112	16145	26.816	5.39694	11.3215	-33.9459	3	0
2112	28762	26.873	5.37757	-13.9796	59.9037	3	0
2119	11494	9.78102	11.1569	-344.675	-121.376	3	0
2119	14082	9.80135	11.217	133.91	-423.331	3	0
2119	32156	9.81863	11.1056	197.958	9.20758	3	0
2124	24392	14.5635	6.45104	-157.202	81.5187	3	0
2124	36020	14.4731	6.42539	-77.8232	-170.376	3	0
2127	20756	16.4896	7.57863	52.2747	-74.8043	3	0
2133	13778	19.2288	11.6408	81.658	-133.302	3	0
2133	17330	19.1129	11.7027	60.829	35.8637	3	0
2133	33226	19.1676	11.7307	-24.2398	67.0947	3	0
2133	43540	19.1532	11.5995	-127.32	60.3551	3	0
2142	10786	3.89783	10.0538	48.6488	114.736	3	0
2142	16374	3.99659	10.1293	79.9968	-14.0245	3	0
2142	30065	4.03909	10.0472	63.5014	256.406	3	0
2142	46815	3.93518	10.1264	-84.2436	-49.1315	3	0
2143	37350	6.25424	1.75805	130.265	14.5823	3	0
2147	19728	14.938	12.4252	356.476	-182.532	3	0
2147	45693	15.042	12.3402	369.204	-5.34316	3	0
2149	10754	16.8972	9.43272	107.919	334.747	3	0
2149	18217	16.9544	9.35938	106.259	-92.8261	3	0
2152	12178	26.5561	3.84749	25.9689	21.8227	3	0
2153	32745	12.0977	2.53191	-170.717	218.717	3	0
2162	20014	15.1181	12.5082	103.866	-107.117	3	0
2162	31072	15.2367	12.4658	164.281	19.6747	3	0
2167	14130	4.24797	10.0688	47.7588	9.98523	3	0
2167	43419	4.16951	10.0913	-278.961	-13.4703	3	0
2167	49437	4.24192	10.0137	-73.3479	-13.467	3	0
2168	35693	11.9139	9.02428	224.035	-329.376	3	0
2169	22060	5.54779	3.42373	80.4596	150.132	3	0
2170	45372	1.73938	14.9559	-25.1096	20.4348	3	0
2173	22716	23.3304	5.55589	10.693	110.471	3	0
2173	41282	23.2909	5.49562	31.3934	-78.5437	3	0
2175	14629	9.78994	12.9146	112.788	649.664	3	0
2178	26314	10.822	8.44807	228.543	34.2781	3	0
2181	40845	26.4904	7.55607	-2.96703	-40.4199	3	0
2181	41366	26.5704	7.61131	24.7013	-48.0283	3	0
2182	36172	18.5525	8.78953	-71.2484	223.518	3	0
2182	48012	18.5162	8.83497	81.0599	-327.492	3	0
2184	20686	25.8514	6.56833	-55.1835	68.5597	3	0
2184	50195	25.9106	6.67754	8.18979	-195.445	3	0
2185	44100	22.7408	3.81407	-77.9828	-57.5114	3	0
2186	13332	17.6714	4.52066	130.324	229.7	3	0
2186	14186	17.6514	4.6301	88.8688	-122.457	3	0
2186	39170	17.7681	4.57491	62.7751	-225.691	3	0
2186	47536	17.7165	4.64874	93.3557	14.0946	3	0
2188	52204	9.23587	4.92654	14.3367	167.758	3	0
2189	23277	13.6484	1.08362	2.92218	14.284	3	0
2190	24564	16.7747	1.15585	53.0881	-36.13	3	0
2190	39158	16.68	1.14107	35.2633	-70.0909	3	0
2197	35797	6.63904	6.98213	145.435	287.134	3	0
2197	36388	6.7673	6.97697	-42.6677	-139.34	3	0
2198	49158	4.91604	11.6126	-132.663	-84.915	3	0
2201	22238	9.86953	6.83002	184.983	-114.785	3	0
2207	21342	14.2716	7.91837	12.911	232.31	3	0
2213	34846	19.9394	5.24185	109.873	-1.4379	3	0
2215	18015	13.9659	5.70252	49.6745	244.755	3	0
[truncated: 44,352 more rows]
