# Supplementary material for: Study on stability analysis of soil nail reinforced slopes under loading based on the discrete element method
Source: PLoS One. 2026 May 26;21(5):e0350163. doi: 10.1371/journal.pone.0350163 (PMC13210361; doi:10.1371/journal.pone.0350163)
Supplement: S1 File — (ZIP) [file pone.0350163.s001.zip › DATA in PFC/6_14_10000__balls.txt]

id	x	y	radius	vel_x	vel_y	rotation	disp_x	disp_y	ball_type	ball_stress
6	6.93008	3.87019	0.0663017	-1.20466e-06	3.22661e-05	-0.00178046	-0.00208081	-0.0103229	0	35016.5
7	24.7014	3.6874	0.0661725	-9.51855e-06	-8.25619e-08	-0.0215755	0.0026704	-0.00151681	0	10146.9
12	3.09645	12.0893	0.0509531	-2.49334e-07	4.07703e-05	-0.10743	-0.00599522	-0.0118262	0	913.041
13	25.4134	9.36341	0.0532987	-5.93319e-06	-6.13967e-06	0.00328917	0.00382327	0.00417427	0	3002.92
17	9.91899	4.63176	0.0733272	-4.49041e-06	2.93529e-05	0.0761586	0.00141935	-0.0146285	0	15884.4
19	6.01383	5.21892	0.05695	-6.28817e-06	4.82432e-05	-0.268678	-0.00399825	-0.0134726	0	22561.7
21	10.2311	12.1294	0.0736155	-3.65816e-07	7.12408e-05	0.671055	0.00103165	-0.0653844	0	14498.2
22	18.9555	5.97004	0.0711969	-4.90664e-06	2.59604e-05	-0.0247391	0.013609	-0.00824475	0	2014.75
23	24.3642	1.33161	0.0743081	-9.18203e-07	1.03829e-06	-0.0422821	0.000414072	-0.000350487	0	7113.31
24	6.05572	9.71368	0.0702117	-8.20866e-06	1.25302e-05	0.118097	-0.00875631	-0.0281218	0	25166.5
25	14.8374	8.53518	0.0650594	-1.5316e-06	4.86306e-05	0.029118	0.0165225	-0.028983	0	20564.8
32	25.7599	7.94228	0.0623302	-5.9861e-06	-1.07005e-06	-0.106631	0.00352794	0.00203066	0	4756.88
33	22.9235	1.56746	0.0611813	-6.50956e-06	3.56628e-06	-0.107175	0.00120107	-0.000666193	0	8320.58
35	10.6241	10.8156	0.063695	-2.33877e-06	7.61018e-05	0.123053	0.00300223	-0.0549211	0	31198.8
36	24.9892	7.43695	0.0704374	-9.13959e-06	-1.71559e-06	0.118339	0.00538448	0.000847515	0	8053.19
38	1.77246	14.1968	0.0689745	6.45734e-06	2.51572e-06	-0.0957589	-0.00102032	0.00122554	0	3354.95
40	13.1525	6.00751	0.059253	-1.1288e-06	3.45013e-05	0.0945848	0.0092877	-0.0210252	0	14281.3
43	12.1169	7.77976	0.0637265	-8.35248e-06	6.69444e-05	-0.394947	0.00767046	-0.0326392	0	12613
48	5.14734	13.7317	0.0639966	1.17243e-05	8.54136e-05	-0.210977	-0.00896863	-0.0225204	0	31327.2
50	26.5878	1.31083	0.0517331	-1.78944e-07	-1.95614e-07	0.00888473	5.2359e-05	-0.000222803	0	8083.29
51	2.6556	4.87951	0.0569854	-5.06216e-06	4.11295e-05	0.0339621	-0.00193377	-0.00867862	0	22019
54	15.9813	4.48524	0.0651129	9.87676e-07	3.13575e-05	-0.0427714	0.00888923	-0.0106883	0	22726.1
55	16.582	6.07564	0.0526254	-1.11399e-05	2.82481e-05	-0.0552165	0.0136637	-0.0136056	0	1174.78
56	12.4108	5.50202	0.0661494	-3.77119e-06	3.9364e-05	0.259302	0.00523027	-0.018892	0	19448.6
57	16.9075	12.951	0.0582426	2.25694e-06	-2.62238e-06	0.580686	0.021229	-0.0215889	0	30100.9
59	25.9245	3.14589	0.0655528	-2.23403e-06	1.67087e-07	-0.0291547	0.00113556	-0.00122973	0	6926.46
60	13.6674	9.79683	0.0743989	-2.47034e-06	3.08808e-05	0.379165	0.0161147	-0.0403534	0	41699.5
63	15.584	9.06143	0.0727707	-1.69497e-07	6.15353e-05	-0.0455468	0.0200497	-0.0273188	0	15970.7
66	8.00114	1.56752	0.0646488	3.29385e-06	1.26658e-05	0.066238	-0.000278262	-0.00231916	0	23477.4
67	5.24081	9.39959	0.0715959	-6.92922e-07	1.92118e-05	0.0577461	-0.00757216	-0.0231977	0	27534.2
68	12.1312	6.05383	0.0507543	6.67388e-06	4.76676e-05	-0.200433	0.00633835	-0.0217007	0	19084.4
69	10.6235	5.95493	0.0718533	-1.77598e-06	4.96463e-05	-0.0209746	0.00178271	-0.0225249	0	23616.7
70	13.487	3.92127	0.0749461	-6.71586e-06	2.40355e-05	-0.0853492	0.00511256	-0.0101816	0	18642.6
73	15.871	5.43389	0.064192	-1.08757e-05	1.94612e-05	-0.17624	0.0107419	-0.0132113	0	5972.21
74	14.5719	11.9689	0.061199	-7.18466e-07	9.26826e-06	0.138782	0.0223498	-0.0453026	0	5813.42
76	11.6158	7.54052	0.0540018	-9.79037e-06	6.0964e-05	0.172791	0.00507118	-0.0319038	0	27176.4
77	23.6502	2.41594	0.0628765	-1.06626e-05	2.38938e-06	0.0533305	0.00247882	-0.00108124	0	8997.64
84	6.35417	15.0231	0.0626555	1.04853e-05	8.95703e-05	-0.553983	-0.00382075	-0.0351894	0	27008.2
89	23.1048	6.98195	0.0689511	-1.16588e-05	9.22418e-06	0.0623943	0.00895942	-0.0018365	0	11042.2
93	23.1275	9.16753	0.0539827	-1.08155e-05	1.30105e-05	-0.116448	0.010392	0.00137429	0	13605.3
94	21.054	2.22299	0.0603816	-7.83952e-06	-8.92303e-08	-0.0341166	0.00356644	-0.00193166	0	6479.17
97	5.31932	12.6781	0.0572822	2.84828e-06	7.9785e-05	-0.33178	-0.0100253	-0.026432	0	27727.5
106	2.20556	5.66735	0.0610708	-5.47268e-06	3.47382e-05	0.00425414	-0.00178686	-0.00949491	0	18291.6
107	21.1167	3.40354	0.0530311	-2.93054e-08	1.02413e-05	-0.106778	0.00616202	-0.00312219	0	15942.3
109	5.96752	14.5527	0.0657444	1.62076e-05	9.1183e-05	-0.419104	-0.00578447	-0.0306399	0	2978.66
110	8.76859	8.00255	0.0669978	-1.89685e-06	2.96403e-05	0.0979045	-0.0023064	-0.0324255	0	18928.9
111	17.865	10.1796	0.0660148	6.79169e-06	9.84547e-06	0.184813	0.0220131	-0.0153878	0	35716.9
112	18.053	7.83632	0.0692958	2.3399e-07	5.62549e-05	-0.0234026	0.018395	-0.0128404	0	12081.2
113	17.5565	4.55327	0.0664494	-1.08148e-05	3.80367e-05	-0.0376827	0.00953815	-0.00848034	0	10003.6
116	3.79376	6.02091	0.0724108	-1.73734e-05	4.39747e-05	-0.0659867	-0.00383434	-0.0118824	0	17112.1
117	12.7708	14.365	0.0528143	-2.38294e-06	1.37032e-05	0.218531	0.0116356	-0.0823221	0	107381
123	3.7324	14.3916	0.0732345	1.37869e-06	4.49504e-05	-0.477499	-0.00259516	-0.00840811	0	5177.92
124	11.2141	10.5916	0.0520857	1.21335e-06	4.01959e-05	0.259877	0.00582325	-0.0524765	0	10720.5
125	2.2702	6.98455	0.0506884	-1.17297e-05	4.63672e-06	0.0158263	-0.00229222	-0.011172	0	17065.8
126	4.89314	7.58444	0.073449	-5.41772e-06	2.6499e-05	-0.0933634	-0.00553771	-0.0173205	0	13608.1
129	13.5443	1.84206	0.0556184	-1.00158e-06	5.44999e-06	0.229012	0.00175229	-0.0025529	0	11059.6
130	5.272	14.7047	0.0635387	8.68981e-06	9.99002e-05	-0.513051	-0.00356239	-0.0216264	0	3483.73
132	7.35354	3.47737	0.0612998	-1.41603e-06	2.83344e-05	0.134006	-0.00160712	-0.00976318	0	14855.7
135	7.22843	7.42846	0.0671837	-1.62167e-05	5.5543e-05	0.250541	-0.0055289	-0.0254388	0	22956.2
138	25.7827	9.52184	0.0738569	-8.3237e-06	-7.79066e-06	0.179254	0.00299251	0.00511287	0	14767.9
139	7.22339	1.69445	0.0508491	2.05813e-06	1.26089e-05	0.0680714	-0.000426963	-0.00275169	0	7160.25
140	3.50831	14.8021	0.0542148	1.07023e-06	4.65285e-05	-0.463958	-0.000579766	-0.00604488	0	5763.35
144	14.5311	2.14947	0.0719444	-8.34633e-07	6.34417e-06	0.0104206	0.00268211	-0.00309545	0	13960.9
145	3.89417	8.50886	0.0500531	-7.59402e-06	4.65066e-05	0.0830243	-0.00509561	-0.0166371	0	121.147
146	13.2428	11.9421	0.0729542	4.3209e-06	4.81751e-06	0.365288	0.0180978	-0.0591032	0	3956.41
147	8.87746	13.7815	0.0591766	-8.339e-06	5.96628e-05	-0.490478	-0.00711509	-0.0742547	0	78591
148	17.8678	2.04279	0.0685789	-1.97728e-08	6.69592e-06	0.0272945	0.00409862	-0.00291499	0	15858.3
149	25.6613	9.72863	0.0702225	-7.41578e-06	-6.99132e-06	0.211118	0.00334014	0.00520012	0	2021.46
151	11.4231	4.24781	0.0606199	-3.13067e-07	5.46742e-05	-0.141888	0.00238887	-0.0129077	0	21462.1
152	7.8638	3.29646	0.0747382	-1.36188e-06	2.6449e-05	-0.0325566	-0.00094464	-0.00835722	0	10838.8
154	5.82273	15.3468	0.0540798	1.11054e-06	0.000111218	-0.494631	0.000890287	-0.0263028	0	5298.4
156	16.4009	8.05299	0.0594527	-4.503e-06	5.24546e-05	0.233414	0.0183899	-0.019583	0	9626.83
158	20.4931	5.75045	0.056673	-4.04591e-06	1.87948e-05	-0.0339313	0.0109178	-0.00511561	0	14175.4
159	26.4546	8.16874	0.0580336	-5.02833e-06	-3.33536e-06	0.183572	0.00162131	0.00250666	0	13552
164	19.2317	1.82566	0.0662468	-6.83707e-06	-9.41946e-07	-0.109789	0.00317891	-0.00154168	0	17719.6
165	8.84485	14.8906	0.0686752	4.58771e-07	4.91709e-05	-0.603191	-0.00379289	-0.084024	0	67969.7
166	23.9186	2.38341	0.0612084	-8.94607e-06	1.35696e-06	0.0799117	0.00217242	-0.00116558	0	10907.2
168	25.6829	4.35757	0.0728704	-6.08874e-06	-8.18348e-07	0.0225746	0.00187839	-0.0014318	0	4644.56
169	1.19853	11.857	0.0650754	-1.70799e-06	1.35151e-05	0.0272899	-0.000709105	-0.00528669	0	2186.13
174	14.9406	15.2965	0.0549835	5.99645e-06	1.83081e-05	0.960451	0.00398056	-0.0453418	0	5147.28
176	8.08219	12.5499	0.0631689	-3.54874e-07	5.70116e-05	-0.0889837	-0.00968427	-0.0571024	0	26415.4
179	4.71258	5.60501	0.0500627	-8.06101e-06	3.35519e-05	-0.0242827	-0.00394906	-0.0130381	0	8708.94
180	1.94273	1.66864	0.050051	-6.7985e-07	-6.12101e-07	-0.0624145	-0.000166664	-0.00164056	0	15478.5
182	13.0608	6.09267	0.0661618	-3.13313e-06	3.41038e-05	0.149137	0.00908625	-0.0216146	0	14279.7
183	3.90958	15.7013	0.0625571	-1.74334e-05	9.14463e-05	-0.42613	0.00417012	-0.00695128	0	2129.37
184	17.0875	12.2271	0.0654121	3.60271e-06	2.29757e-06	0.109646	0.0223364	-0.0200106	0	5245.59
185	13.8169	8.3799	0.0716066	-7.24814e-06	6.66626e-05	0.123451	0.0136071	-0.0320995	0	16890.9
189	23.5591	5.42978	0.0509866	-2.19709e-05	3.86612e-06	-0.0254651	0.00647336	-0.00188561	0	7423.69
192	3.96668	10.6739	0.0714068	2.65226e-06	3.14419e-05	-0.0663274	-0.00728584	-0.0170924	0	9266.26
193	3.09106	15.3663	0.0615546	-1.01855e-05	3.91354e-05	-0.280409	0.00200178	-0.00213221	0	1340.38
194	14.6793	14.0314	0.055082	-4.5788e-06	5.04736e-06	0.624893	0.017046	-0.0515775	0	17543.1
198	14.0621	5.60787	0.0582414	-3.38493e-06	2.52299e-05	-0.146196	0.0091886	-0.0176725	0	27301.9
201	12.1295	5.32696	0.0569031	2.53802e-06	3.98631e-05	0.255159	0.00404518	-0.0183987	0	37437.4
204	14.5899	7.85504	0.0697578	-1.10537e-05	4.93351e-05	0.447386	0.0147846	-0.0262615	0	28827.2
207	10.2611	12.4885	0.0595275	1.2281e-06	6.46988e-05	-0.50711	-0.000490766	-0.0718873	0	26152.9
211	20.4839	3.31999	0.0738337	-8.75724e-07	1.47649e-05	0.0271652	0.00654851	-0.00387293	0	4687.33
213	19.0496	7.96562	0.0544855	-4.6454e-06	5.79289e-05	0.238485	0.0181638	-0.00855943	0	24509.2
214	26.818	8.96786	0.0569992	-3.1146e-06	-2.86741e-06	0.056838	0.000757955	0.00473011	0	2131.89
215	21.7547	8.56651	0.0660345	7.86945e-07	1.51773e-05	0.12201	0.0135285	-0.00247165	0	10300.4
221	21.8955	1.94485	0.0539172	-6.10237e-06	3.8863e-06	-0.0449443	0.00246227	-0.00132259	0	21562.3
222	13.705	11.8623	0.0686692	2.74643e-06	7.57088e-06	0.550234	0.0202198	-0.0530717	0	19033.4
224	26.389	1.78966	0.0619406	-1.414e-07	-1.06754e-09	-0.0177576	0.000286524	-0.000565285	0	8412.55
225	16.5992	11.7129	0.0542313	1.09733e-06	6.105e-06	0.32941	0.0231636	-0.0239451	0	30714.6
226	11.0694	9.09816	0.0668501	-2.09941e-06	5.37298e-05	0.130763	0.00359173	-0.0421215	0	50743.6
230	3.47208	1.07318	0.0538894	1.70329e-08	-8.78078e-08	0.0252041	-0.000141334	-0.000205701	0	9721.62
231	16.4863	1.55524	0.0716493	-6.2309e-08	2.37807e-06	-0.121926	0.00179815	-0.00150684	0	20918.5
232	20.6642	7.95923	0.0732421	-4.01695e-06	2.50043e-05	0.0129435	0.0158706	-0.00485394	0	2005.41
233	18.1743	13.1326	0.0515218	6.46685e-07	1.85906e-06	0.431616	0.0188661	-0.0104952	0	4370.36
237	20.497	2.31107	0.0568839	-4.30907e-06	-2.50464e-07	-0.202591	0.00379762	-0.00156314	0	16667
238	12.467	10.0967	0.0522518	3.95746e-07	3.81576e-05	0.833832	0.010988	-0.0467912	0	10322.6
245	7.51799	3.32379	0.0743509	-1.82605e-06	2.64571e-05	0.201483	-0.0010409	-0.00895305	0	21118
246	12.5804	4.8685	0.0579262	-1.07121e-06	3.83877e-05	0.033728	0.00551025	-0.0162761	0	4592.73
247	14.4105	7.67509	0.0744534	-1.4988e-05	5.10352e-05	-0.108769	0.0140984	-0.0261702	0	32769.9
249	23.2648	6.15698	0.056453	-1.38627e-05	1.35021e-05	-0.0568915	0.00758958	-0.00212884	0	7447.68
251	14.1853	15.085	0.0670332	7.73696e-06	2.01223e-05	0.833868	0.00862194	-0.0613317	0	21361.4
254	8.97639	8.32799	0.0676596	-1.16381e-05	4.8039e-05	-0.351915	-0.00368754	-0.0340726	0	5003.62
259	4.2593	4.90906	0.0518508	-2.95025e-06	3.90279e-05	-0.0537985	-0.00316032	-0.00992352	0	32288
265	20.856	6.84788	0.0744524	-8.05541e-06	5.15967e-06	-0.0271529	0.0127944	-0.00541618	0	11251.9
268	7.0303	5.39613	0.0659841	-1.98383e-05	5.04568e-05	-0.0342351	-0.00370266	-0.0162647	0	16475.1
270	17.9495	6.53665	0.0722776	2.15812e-07	4.46655e-05	-0.261385	0.0151446	-0.0114596	0	20664.4
271	7.29637	6.04223	0.0599637	-2.27322e-05	4.13471e-05	-0.131263	-0.00343219	-0.0200883	0	14282.3
273	22.8316	8.04169	0.063691	-6.31853e-06	1.44624e-05	-0.0701874	0.0103146	-0.00112396	0	3234.41
277	2.35028	13.343	0.0580283	-1.74696e-07	2.37571e-05	-0.049794	-0.00273969	-0.00387869	0	3575.35
280	13.701	9.07921	0.0734476	2.87743e-06	4.00865e-05	0.130691	0.0151888	-0.0351954	0	14897.6
282	12.1374	12.4093	0.054446	9.98016e-07	1.3546e-05	0.271458	0.0113365	-0.0673907	0	35461.5
284	12.6794	5.88114	0.0564164	-9.16776e-07	3.61527e-05	-0.384141	0.00591334	-0.019811	0	17739.8
286	20.0288	3.42109	0.0677922	-2.99708e-06	7.73458e-06	-0.0563721	0.0070346	-0.00384151	0	8538.31
288	11.744	7.82886	0.0547113	-1.08398e-05	6.36728e-05	0.0679259	0.00563039	-0.0335246	0	36280.5
289	14.864	15.1929	0.0731574	5.38273e-06	1.91229e-05	0.705295	0.00528637	-0.047393	0	15735
290	26.7064	4.9454	0.0655788	8.31537e-08	1.195e-07	-0.00342588	0.000449303	-0.00117857	0	11034.4
293	2.84658	15.14	0.0677	-1.53786e-06	4.88607e-05	-0.286644	0.000902788	-0.00134014	0	4167.89
295	3.70882	10.8055	0.0683585	9.90769e-07	2.63516e-05	-0.184812	-0.00775695	-0.0165086	0	4319.11
298	14.7125	14.5332	0.0720911	-4.79311e-06	1.11036e-05	0.679759	0.0104523	-0.0511293	0	19542.7
300	5.8894	5.55767	0.0512414	-2.20852e-06	4.5882e-05	0.113347	-0.00397993	-0.0142804	0	26272
301	17.2266	8.09269	0.0575657	2.57965e-06	2.49459e-05	0.0595977	0.0189841	-0.0156394	0	12992.1
304	25.2718	4.24074	0.0742154	-8.24604e-06	-4.42332e-07	-0.0067897	0.00228561	-0.00159213	0	2588.21
305	1.96877	13.7802	0.0640556	9.55549e-07	3.2752e-06	-0.134767	-0.00184313	-0.00113725	0	4159.72
306	22.2687	6.81019	0.0674183	-1.18341e-05	2.2416e-05	-0.0212511	0.0101102	-0.00270326	0	5360.06
310	11.0843	5.87847	0.0656974	1.62048e-08	5.12643e-05	-0.104885	0.00336017	-0.0214495	0	39497.8
312	19.1329	8.59541	0.0507272	-2.04816e-06	5.00174e-05	-0.136204	0.0192825	-0.00936205	0	31614.1
313	18.206	1.94726	0.0586009	-6.26603e-07	6.17991e-06	0.0679519	0.00373825	-0.00217582	0	19833.4
315	6.35449	2.39368	0.0668322	7.00104e-07	1.39419e-05	0.127014	-0.00107123	-0.00444357	0	14940.9
319	4.12262	8.55748	0.0736573	-7.75289e-06	5.37262e-05	0.164316	-0.00595331	-0.0166715	0	21909.9
327	3.83672	15.5988	0.0632286	-8.50945e-06	7.60533e-05	-0.381467	0.00349765	-0.00656009	0	2366.7
328	18.2568	11.5843	0.0696034	-2.97364e-06	4.10631e-07	0.364199	0.022422	-0.0118223	0	5129.76
330	1.21969	14.9056	0.0605822	5.74181e-06	1.79297e-05	-0.0746444	-0.000101589	0.00426408	0	1991.43
332	1.48513	14.7266	0.0564883	3.69121e-06	1.45871e-05	-0.051776	-0.00024666	0.00333939	0	2467.65
336	25.4654	8.3998	0.0502189	-8.78972e-06	-2.82569e-06	0.0457797	0.00389581	0.00252977	0	19687.6
338	26.465	7.69621	0.0515005	-6.45904e-06	1.05273e-07	-0.00334302	0.00121766	0.00171754	0	13847
339	23.6788	4.35156	0.0732215	-2.18305e-05	5.34189e-06	-0.0251587	0.00501883	-0.00200562	0	8690.38
341	26.4774	3.41485	0.0654933	-1.91579e-07	5.95323e-08	0.000109798	0.000485641	-0.00113264	0	7759.79
342	26.339	5.59628	0.0571704	-2.13251e-06	-8.73153e-07	0.0154187	0.00141053	-0.000799674	0	10602.7
348	5.37709	13.031	0.0659875	1.21422e-05	8.36856e-05	-0.464126	-0.00978112	-0.0268381	0	16482.9
350	8.58725	8.26217	0.0516838	2.19152e-06	3.86757e-05	-0.31047	-0.00429765	-0.0339804	0	44435.9
354	24.6098	2.61936	0.0666467	-6.37887e-06	1.50886e-06	-0.0567033	0.00207397	-0.00138491	0	3664.55
355	13.3638	12.3557	0.0748768	-4.65631e-06	2.04848e-07	0.418771	0.0178861	-0.0586469	0	11251.4
358	26.4757	9.15099	0.0682527	-6.70271e-06	-4.49094e-06	-0.0896229	0.0014123	0.00469552	0	5613.94
359	13.8832	5.02547	0.0661344	-6.04882e-06	2.90771e-05	0.245002	0.00735713	-0.0157169	0	24723.8
362	5.94914	10.0532	0.0740584	-4.60847e-06	2.07573e-05	0.0830363	-0.00925214	-0.0285061	0	31894.6
363	14.7988	13.1184	0.0548778	2.01942e-07	2.73598e-06	-0.113866	0.0208657	-0.0460472	0	24171.3
366	26.6785	5.17845	0.0620491	5.62905e-07	-3.34543e-07	0.0138364	0.000521682	-0.00119501	0	10958.5
368	5.36285	7.75043	0.0683189	-2.83937e-06	-1.04885e-06	0.123703	-0.00578534	-0.02075	0	13983.8
370	10.4845	14.7474	0.0502697	-2.23993e-06	3.47661e-05	-0.106621	0.00144022	-0.0939819	0	63688.8
373	10.0478	5.40347	0.0746167	-7.83794e-06	3.74466e-05	0.461244	0.000250138	-0.0189067	0	32948.9
374	4.65323	1.55388	0.0681705	4.50314e-07	1.39293e-06	0.0633518	-0.000607549	-0.00178607	0	12983.2
375	2.90116	3.71003	0.0650516	2.04849e-06	1.01824e-05	0.0628708	-0.00146284	-0.00664661	0	16785.6
376	10.8886	2.96891	0.0744426	2.03306e-08	4.09791e-05	0.158919	0.00157387	-0.00818396	0	33012.1
383	7.88455	8.23459	0.0566434	-7.82556e-06	9.75395e-06	-0.134701	-0.00549281	-0.0310441	0	15600.9
384	7.08884	9.02287	0.064401	1.38248e-06	2.83256e-05	0.192077	-0.00701971	-0.0319037	0	44736.3
388	21.7359	9.48229	0.0697648	5.14709e-06	7.52139e-06	-0.0016836	0.0147682	-0.00165033	0	10438
395	4.95116	9.33031	0.067038	4.56701e-07	2.96692e-05	0.132516	-0.00717447	-0.0212898	0	32145.1
400	19.3602	9.0729	0.0552619	1.16393e-05	3.07641e-06	0.175093	0.0196133	-0.00795551	0	7416.56
403	26.7392	7.15585	0.0706882	1.325e-06	1.00233e-06	0.0430822	0.0004303	0.0012724	0	11052.6
406	3.33186	10.8211	0.0665292	-1.20127e-06	2.49146e-05	-0.0583541	-0.00583047	-0.0147669	0	14723.2
407	5.07546	7.30936	0.0659139	-1.12512e-05	2.38191e-05	-0.146238	-0.00526137	-0.0178291	0	25693.3
408	3.40856	1.76814	0.0708068	3.51835e-08	-9.15377e-07	0.0835876	-0.000356736	-0.00185818	0	11114.6
409	6.52864	8.4165	0.0738786	2.37878e-07	2.52091e-05	-0.114136	-0.00706949	-0.0263215	0	18160.8
410	13.2289	8.08849	0.0540482	-3.4745e-06	6.15536e-05	-0.159812	0.0114245	-0.0319032	0	25687.8
413	23.2328	1.92178	0.0680833	-7.71542e-06	2.12058e-06	-0.0273167	0.00172017	-0.000565838	0	1247.65
416	4.24833	6.00118	0.0649273	-1.56532e-05	4.10826e-05	0.0707449	-0.00408372	-0.0126341	0	20273.1
421	24.8843	1.52853	0.0636026	-7.95189e-07	5.8817e-07	-0.0690914	0.000644731	-0.000506643	0	7372
423	12.8775	4.53344	0.0538369	-2.53428e-06	3.94126e-05	0.0851185	0.00483453	-0.0140882	0	22514.9
425	17.7331	7.69952	0.0635653	1.93352e-06	4.47372e-05	0.18524	0.0180815	-0.0137574	0	27393.5
426	10.3531	7.51579	0.052616	-2.2119e-05	6.56781e-05	-0.354241	0.00227766	-0.0311809	0	6975.05
428	8.32641	5.76431	0.0518119	-2.34711e-05	4.52104e-05	-0.100399	-0.00228163	-0.0204083	0	23439.8
431	21.848	5.81241	0.0590341	-2.70669e-06	1.63938e-05	-0.0589886	0.00962096	-0.00331185	0	11889.3
434	25.7595	5.21212	0.0574064	-7.78185e-06	-8.25626e-07	-0.127523	0.00227692	-0.00112425	0	13152
436	18.058	9.8227	0.0665746	8.2209e-06	1.54228e-05	0.301258	0.0230833	-0.0142495	0	16473.5
437	14.6199	13.3514	0.0621401	-2.08592e-06	2.20638e-06	0.602889	0.0217153	-0.0512595	0	14157.8
440	17.0319	6.6862	0.073674	-3.9683e-06	3.82097e-05	-0.0224219	0.0156199	-0.0143712	0	14183.3
442	8.29524	11.5048	0.073583	5.07426e-06	6.74783e-05	-0.432586	-0.00756777	-0.0532233	0	24525.5
443	5.70716	10.0085	0.0607451	-9.1696e-07	2.27938e-05	-0.235496	-0.00916585	-0.0269403	0	25851.7
444	16.612	10.5882	0.0708922	1.37808e-05	1.78641e-05	0.125713	0.0253394	-0.0228138	0	23664
445	1.99044	15.7264	0.0627039	2.78189e-06	4.23664e-05	-0.174776	0.0022682	0.00390483	0	2234.48
449	22.1765	3.71055	0.0625854	-7.51072e-06	9.98421e-06	0.0391035	0.0055479	-0.00259742	0	8260.13
451	5.15101	3.46433	0.0541923	-3.81322e-06	1.67295e-05	-0.0259167	-0.00242935	-0.00682363	0	11523.2
452	12.9328	5.36619	0.0685271	-1.42785e-06	3.70046e-05	-0.0944636	0.0057521	-0.0172429	0	24784.1
453	15.6479	13.2937	0.0664688	-3.72492e-06	5.49823e-06	0.272354	0.0213686	-0.0364835	0	18245.7
454	12.0117	12.7993	0.064013	1.42644e-06	2.12429e-05	0.314702	0.0119179	-0.0726837	0	33551.6
455	8.19577	12.3129	0.0670414	3.76896e-07	6.17876e-05	-0.529341	-0.00843192	-0.0556059	0	23663.8
457	19.9178	7.67713	0.0674014	7.79309e-07	1.69106e-05	0.0312631	0.0165157	-0.00636885	0	17005.7
459	1.2628	3.61987	0.0720698	1.76971e-07	5.00719e-06	0.0496708	-0.000425506	-0.00556544	0	8916.52
460	19.4621	12.0287	0.066915	9.72557e-07	-1.13201e-05	0.264258	0.019943	-0.00522869	3	6823.04
461	13.5558	15.4711	0.0554754	3.10574e-06	1.91475e-05	0.788101	0.005213	-0.078351	0	57949.8
465	9.68798	7.37326	0.0749948	4.66077e-07	5.08633e-05	-0.366039	-0.000534291	-0.0307734	0	5431.68
468	7.9033	11.6678	0.0605431	5.90447e-06	7.29434e-05	-0.109253	-0.00847658	-0.0508324	0	28850.8
470	3.68549	6.24983	0.0523271	-4.94266e-06	4.41109e-05	0.0315324	-0.00372828	-0.0121009	0	36804.2
472	2.23173	1.46388	0.071164	-5.0098e-08	-1.56984e-07	0.0870638	-0.000328608	-0.00132845	0	11408.1
473	4.92902	5.38374	0.0526372	-2.28946e-06	2.85141e-05	-0.0933696	-0.0043291	-0.0126941	0	18200.2
474	25.8456	1.11575	0.0640883	-1.16964e-07	8.24489e-09	-0.0401153	0.000132349	-4.15439e-05	0	1264.92
480	8.83937	4.10758	0.0694584	-7.32742e-06	2.44519e-05	0.0212778	-0.000565504	-0.0128272	0	19782.9
483	23.1637	5.82884	0.0664931	-1.2213e-05	1.42696e-05	-0.0278212	0.00742533	-0.00220401	0	11914
486	8.53995	15.1198	0.0627767	2.33413e-06	5.83085e-05	-0.772325	-0.00425246	-0.0821572	0	63887.3
488	23.5921	5.74938	0.0573331	-2.08927e-05	2.80346e-06	-0.0259113	0.00667086	-0.00182318	0	14025.3
489	16.7234	7.92277	0.0578933	-4.93967e-06	4.50605e-05	0.129775	0.0182658	-0.0186334	0	35416.3
491	25.267	5.4398	0.0663825	-1.1958e-05	-2.40944e-07	-0.00948563	0.00332445	-0.00128822	0	14080.7
496	14.3902	12.4286	0.0533871	-4.55604e-06	7.33998e-07	0.510253	0.0242453	-0.0484296	0	26021.2
499	18.7726	1.56152	0.0702159	-4.0737e-06	8.07212e-07	-0.000186037	0.0020838	-0.0011822	0	13565.7
507	25.0769	1.86544	0.052702	-8.60662e-07	4.15019e-07	-0.0416726	0.000765023	-0.000751508	0	10722.6
512	17.9495	13.9819	0.0508849	-1.87041e-07	2.67783e-06	0.355567	0.0146855	-0.0113009	0	4487.54
517	25.5114	7.50534	0.0578825	-7.24721e-06	-1.90291e-06	0.052122	0.00419214	0.00120201	0	2550.11
522	23.5887	1.3521	0.0605552	-1.70072e-06	1.59932e-06	-0.0685797	0.0005389	-0.000278065	0	6514.54
523	8.83827	1.08423	0.0585388	-5.53856e-07	1.08543e-06	-0.0602832	0.000267208	-0.000710871	0	4032.59
524	19.1871	3.80544	0.0588156	-4.68502e-06	2.17506e-06	-0.0725914	0.00831904	-0.00489499	0	14444.6
525	15.3684	3.26291	0.0660034	7.47949e-07	2.3981e-05	0.118511	0.00627627	-0.00697911	0	26414
527	8.55762	3.98685	0.0564019	-5.96226e-06	2.24337e-05	-0.173493	-0.000818011	-0.0120631	0	11686.9
530	20.7141	6.80396	0.0741585	-8.09487e-06	2.71629e-07	-0.0458753	0.0129121	-0.00556385	0	12675
532	10.0001	9.90037	0.0624988	1.43715e-05	8.0499e-05	0.0464899	-0.000325487	-0.0480092	0	38847.3
539	11.1145	4.91682	0.0728112	3.47398e-06	4.53457e-05	-0.0936139	0.00242147	-0.0167107	0	50903.4
540	4.62888	14.2216	0.061307	3.31104e-06	7.31181e-05	-0.522379	-0.00547054	-0.0161823	0	15687.1
541	7.95639	13.8625	0.0589606	1.21978e-06	5.15258e-05	-0.636138	-0.00880371	-0.0614045	0	24661.3
544	3.3035	9.86406	0.0598369	-2.08109e-06	2.40074e-05	-0.39638	-0.00573534	-0.0153432	0	20791.3
545	12.2362	15.3743	0.0720506	-1.19461e-05	2.5768e-05	0.63446	0.0028789	-0.098743	0	63729.6
546	11.9547	11.9856	0.0701651	8.19589e-06	1.94163e-05	0.38014	0.0102667	-0.0649881	0	44774.6
547	15.945	7.47854	0.0581319	-1.54957e-05	4.8627e-05	-0.0155275	0.0172759	-0.0204106	0	8198.59
548	4.82328	8.91084	0.0531474	-4.0148e-06	2.34927e-05	-0.177849	-0.00664501	-0.0199176	0	35098.4
550	20.6003	6.36815	0.0700979	-5.33755e-06	2.41319e-05	-0.202318	0.012827	-0.00534868	0	11637.4
552	2.53982	14.2867	0.0543431	1.29362e-06	3.50789e-05	-0.309035	-0.00205724	-0.00180881	0	5572.36
557	20.5496	4.72734	0.0743363	-5.68639e-06	1.67416e-05	0.0296006	0.0095476	-0.00434612	0	15325
559	6.96058	6.02166	0.050317	-1.11419e-05	4.75931e-05	0.232002	-0.0041004	-0.0193156	0	39209.6
560	15.4927	13.2765	0.0748306	-8.47161e-06	3.49937e-06	0.126717	0.0215347	-0.0381636	0	17317.4
563	16.155	7.14948	0.0688686	-8.89224e-06	4.00207e-05	0.122245	0.0164106	-0.0177377	0	31242.6
565	11.275	15.8243	0.0677077	0	3.1272e-05	0.0167555	0	-0.108057	0	30557.2
566	5.35137	4.20374	0.0615532	-2.12153e-05	0.000109807	0.19586	-0.0024955	-0.00984354	0	21601.1
567	7.81808	8.331	0.0606749	-4.62439e-06	9.35635e-06	0.0578626	-0.00557265	-0.0313226	0	12191.5
570	23.8021	2.76028	0.0505607	-1.14679e-05	2.69956e-06	-0.059368	0.00277065	-0.00148556	0	11096.6
574	15.0555	6.6926	0.0505279	-1.5049e-05	4.21986e-05	0.260407	0.0137953	-0.0189256	0	19240.9
577	24.4872	1.6763	0.0527173	-2.19892e-06	1.62566e-06	-0.030919	0.00106827	-0.000684884	0	1919.95
582	20.7855	6.57442	0.0721215	-7.53774e-06	2.50571e-06	-0.0495588	0.0126192	-0.00530932	0	18486.7
585	15.669	1.88332	0.0589638	-1.58602e-08	5.20057e-06	-0.0586279	0.00224198	-0.00260605	0	23372.9
587	14.872	4.48165	0.0524154	-1.6363e-07	2.13701e-05	0.0973736	0.00905028	-0.0118554	0	29625.6
588	16.4172	12.4726	0.0617713	6.09929e-07	-7.1702e-07	0.288367	0.0229067	-0.0261975	0	24652.4
592	12.5523	11.2625	0.0748549	7.32349e-06	2.36283e-05	0.183749	0.0132664	-0.0563458	0	13257.9
598	12.376	15.3092	0.0615193	-9.52924e-06	2.24066e-05	0.659324	0.00356608	-0.0966146	0	81424.1
599	11.5524	2.8869	0.0683366	-8.45861e-06	2.32189e-05	0.0581648	0.00214868	-0.00766873	0	2981.51
600	7.66827	10.1825	0.050801	-8.04703e-06	3.59753e-05	-0.385811	-0.00742908	-0.0401525	0	33656.2
607	25.9612	8.7847	0.0736031	-6.85125e-06	-5.41123e-06	0.189057	0.00289104	0.00384566	0	6760.98
610	6.26177	11.4098	0.0659058	-1.11414e-06	5.19589e-05	-0.395773	-0.0105536	-0.0328898	0	31573.3
611	11.4088	4.37474	0.0674922	2.89488e-06	5.36713e-05	-0.159088	0.00277079	-0.0131747	0	17204.9
613	8.83443	5.88468	0.0680411	-2.68681e-05	4.5754e-05	0.145098	-0.00140904	-0.021073	0	20239.9
616	6.52329	6.19722	0.0606374	-7.31587e-06	4.60799e-05	-0.154176	-0.00453973	-0.0183978	0	6804.25
618	7.30675	1.91907	0.0502334	1.37464e-06	1.3336e-05	0.0549318	-0.000381638	-0.003146	0	8930.94
620	21.0174	9.65239	0.0522163	3.15194e-07	4.04214e-05	0.194273	0.0166114	-0.00210048	0	6988.8
624	10.4111	7.69478	0.0607039	-2.4138e-05	6.6479e-05	0.196648	0.00239741	-0.0325618	0	37981.5
625	4.96519	10.0941	0.0695933	-3.8398e-06	5.01486e-05	-0.530314	-0.00802725	-0.0215322	0	26383.7
626	12.5772	3.55801	0.0634161	-9.41923e-06	2.28163e-05	0.110094	0.00350807	-0.00987825	0	9980.43
627	7.18365	1.59438	0.0567775	3.0874e-06	1.17251e-05	0.00579811	-0.000315957	-0.00188544	0	10396.3
632	7.14233	15.2627	0.0594225	8.36743e-06	6.25003e-05	-1.07485	-0.00226237	-0.0493041	0	17036
633	14.6698	3.27741	0.061966	-7.57627e-07	1.84665e-05	-0.0564108	0.005067	-0.00731319	0	15305.7
636	8.22751	9.85179	0.0639263	-6.4558e-06	2.64684e-05	-0.193387	-0.00542672	-0.0417127	0	43982.3
639	18.1378	3.753	0.0701593	-8.44677e-06	2.8297e-05	-0.254076	0.00869097	-0.00573343	0	30779.5
642	2.84422	9.03399	0.0675386	-3.30559e-06	1.4134e-05	-0.273206	-0.00405041	-0.0135787	0	18054
645	20.9508	6.19955	0.0608616	-3.98745e-06	1.85598e-05	0.0264454	0.0116294	-0.00494565	0	11294.4
647	2.65407	15.2311	0.055016	4.13829e-06	2.17748e-05	-0.264438	0.00124575	-0.000150598	0	2418.28
648	20.856	2.52597	0.0645715	-4.94606e-06	9.84397e-07	-0.0649747	0.00423009	-0.00192253	0	9725.95
651	16.19	9.11618	0.0662388	6.57896e-06	3.91465e-05	0.263016	0.0214143	-0.0230455	0	13416.2
652	11.8815	6.09798	0.0591497	1.27689e-05	5.55e-05	-0.173935	0.00557177	-0.0228631	0	26294.7
654	23.1256	5.68207	0.051725	-1.26613e-05	1.50403e-05	-0.0837651	0.00730834	-0.00227416	0	20977.4
655	15.2092	3.28292	0.0570951	7.23222e-07	2.4237e-05	0.00522031	0.005628	-0.00673987	0	21244.8
656	16.4555	12.1361	0.073641	4.9544e-06	1.92648e-06	0.148402	0.0230861	-0.0258374	0	14730.7
665	1.24993	4.26369	0.07174	3.00235e-06	1.74812e-05	0.0226034	-0.000668727	-0.00691123	0	13050.6
667	8.73817	3.60165	0.0514877	-3.0639e-06	2.14423e-05	0.206555	-0.000429622	-0.0110737	0	31131.9
668	2.59597	14.7373	0.0613802	8.21335e-07	3.68766e-05	-0.227832	-0.000566379	-0.000950276	0	2987.93
671	12.0071	6.31444	0.0556775	4.62432e-06	6.03155e-05	-0.582223	0.00597813	-0.0237039	0	15529
678	14.0532	13.6598	0.0744261	-3.0971e-06	3.77428e-06	1.11985	0.0194544	-0.0604921	0	22764.9
679	20.2325	8.81617	0.0555366	-4.89305e-06	-7.42989e-06	-0.0458953	0.017538	-0.00537267	0	3777.01
680	12.8428	13.7257	0.0599959	-4.44393e-06	1.28975e-06	-0.10826	0.0179194	-0.0747977	0	20286.5
683	11.6387	15.8015	0.0742025	0	3.46546e-05	-0.000894858	0	-0.109302	0	25432.7
685	18.653	1.57021	0.0501048	-3.41561e-06	5.17934e-07	0.0421453	0.0022932	-0.00119644	0	27199.5
690	16.0804	12.2017	0.0640833	3.4233e-06	6.29721e-06	0.548789	0.0227434	-0.0298417	0	3013.47
692	4.38979	5.53976	0.0590312	-8.02886e-06	3.88739e-05	0.0268651	-0.00380326	-0.0119553	0	19730.4
694	5.62129	7.9685	0.0621857	-2.63859e-06	-2.22051e-06	-0.0207401	-0.00679309	-0.021661	0	19679
697	9.68575	4.06081	0.0734195	-3.45742e-06	2.61814e-05	-0.0573988	0.000429837	-0.0127827	0	23554.4
698	12.9036	4.99718	0.0696895	5.12465e-07	3.6273e-05	-0.0513972	0.00538912	-0.0159282	0	16324.4
702	4.27036	14.3603	0.0521242	3.43708e-06	6.58717e-05	-0.398328	-0.00360565	-0.012681	0	11974.6
703	8.19505	2.40051	0.070854	6.89889e-08	1.93287e-05	-0.0269914	-0.000611972	-0.00525344	0	27535.6
707	26.8853	4.82502	0.0602173	1.37526e-09	-3.44877e-07	-0.00373581	0.000194619	-0.00113591	0	7012.64
711	12.6062	7.84335	0.053742	-5.74547e-07	6.24554e-05	-0.103783	0.0097571	-0.0323625	0	34728.6
713	25.1752	1.92031	0.060026	-8.54937e-07	4.46992e-07	-0.0273102	0.000704551	-0.000740866	0	6136.51
714	24.2858	8.4731	0.0520093	-1.03343e-05	1.80161e-07	-0.154561	0.00705533	0.00163955	0	18837.8
715	3.75542	5.88187	0.0721444	-1.83044e-05	4.81179e-05	0.0187826	-0.00375259	-0.0116503	0	24950.4
721	21.9343	3.01605	0.0665844	-1.49678e-07	1.76974e-06	0.01263	0.00483417	-0.00260426	0	2363.24
724	10.4254	3.34144	0.0566134	2.7802e-06	3.74377e-05	0.0328642	0.00112416	-0.0100118	0	5196.48
726	11.0108	7.67685	0.0678767	-1.7e-05	6.74796e-05	-0.0838459	0.00400459	-0.0325043	0	22023.5
728	22.7719	5.18697	0.0665394	-9.46723e-06	1.54307e-05	0.0102829	0.00728073	-0.00263989	0	17518.4
729	5.4109	1.4228	0.0740347	1.41448e-06	3.41648e-06	0.0341323	-0.00010635	-0.00109601	0	11706.6
731	22.4567	6.1584	0.0582903	-5.12126e-06	1.51812e-05	0.139006	0.00917968	-0.00289637	0	11344.2
732	4.44789	4.16443	0.0652063	-2.06576e-06	2.8538e-05	-0.0448605	-0.00278729	-0.00767696	0	8249.95
733	2.09009	3.68161	0.073878	1.55338e-06	6.50508e-06	-0.0168901	-0.00111273	-0.0060085	0	17807.6
743	16.4843	9.61952	0.0640414	1.70206e-05	1.75419e-05	0.260465	0.0223572	-0.0229933	0	28669.2
745	5.33458	2.46865	0.0557049	9.52279e-07	1.02026e-05	0.0591861	-0.00148787	-0.00445498	0	14005.6
748	18.2277	9.08401	0.0579331	3.60549e-06	3.54668e-05	0.590184	0.0216426	-0.0128714	0	29666.3
751	23.969	6.09465	0.053261	-2.199e-05	-1.41877e-06	-0.136949	0.00624069	-0.00158167	0	7201.42
754	14.406	14.2354	0.0659321	-6.28308e-06	1.09664e-05	0.864243	0.0144908	-0.0560812	1	107943
756	11.5226	6.40604	0.0580577	6.05922e-07	5.17386e-05	-0.260151	0.00522206	-0.0241992	0	31410.5
758	15.5214	2.88463	0.069552	4.76934e-07	1.77536e-05	-0.113425	0.00533714	-0.00565572	0	12063.9
759	5.05644	1.44432	0.0610039	8.76266e-07	1.94535e-06	0.0816557	-0.000475324	-0.00113481	0	27137.8
760	14.2905	11.6845	0.0557999	5.44981e-06	7.53219e-06	0.0481004	0.0215057	-0.0463681	0	36120.7
762	16.7192	1.25318	0.0716476	-5.22685e-08	7.38828e-07	-0.0211379	0.00100932	-0.00075986	0	16326.2
763	6.02558	4.8512	0.0659921	-3.54235e-06	4.50678e-05	-0.114053	-0.00337055	-0.0127848	0	27598.2
765	17.3667	3.04252	0.0600962	-1.7256e-06	1.76068e-05	0.0572127	0.00603691	-0.00515173	0	21646.6
767	15.7608	6.32474	0.0593063	-9.30275e-06	3.08061e-05	-0.00541315	0.0139765	-0.0162281	0	37134.6
768	24.2402	1.54484	0.070205	-1.8133e-06	1.77159e-06	-0.122617	0.000778168	-0.000437478	0	6053.47
770	8.16476	14.3071	0.0596184	4.57071e-07	5.05613e-05	0.361906	-0.00827379	-0.0694057	0	36299.7
776	7.26836	4.13417	0.0669048	-3.30898e-06	3.83849e-05	0.0907019	-0.00258837	-0.0111739	0	14650.5
778	11.2766	10.0775	0.0555536	-5.4585e-06	4.7095e-05	-0.170907	0.00608926	-0.0492465	0	30198.2
782	15.9992	7.32191	0.0601232	-1.42284e-05	4.42904e-05	-0.0669545	0.0156404	-0.0193099	0	13218
784	9.32199	8.41775	0.0504376	-3.57143e-06	4.22832e-05	0.185443	-0.00146714	-0.0360297	0	28445.1
791	15.9109	14.9512	0.0590755	-3.08476e-06	-1.62228e-06	0.465227	0.00561403	-0.0313218	0	14819.4
792	5.96742	3.48374	0.0737045	-2.93898e-06	1.66635e-05	-0.0105048	-0.00205385	-0.00789885	0	15064.3
794	10.2053	14.0455	0.0588257	-1.30191e-06	4.59896e-05	-0.33034	0.000713591	-0.0871617	0	17861
795	2.74419	5.47692	0.067232	-5.59832e-06	4.8161e-05	-0.0217957	-0.00215821	-0.00984708	0	27333.5
797	26.397	3.51567	0.0636889	-4.60576e-07	1.09924e-07	-0.0203306	0.000640023	-0.00113723	0	13063.7
802	26.8865	5.17769	0.0645945	6.21786e-07	-9.39871e-07	0.0402093	0.000244383	-0.00101954	0	7994.63
803	16.6072	9.58509	0.0638442	1.6262e-05	1.11546e-05	0.438106	0.0225114	-0.0218366	0	15299.5
804	24.9304	7.99833	0.0679596	-8.63932e-06	-1.87503e-06	0.107678	0.00586459	0.00163723	0	5755.87
807	2.67901	5.85701	0.0526539	-4.34684e-07	3.1641e-05	-0.0139412	-0.0021232	-0.0104982	0	7918.5
811	5.14964	13.8613	0.0656718	1.24368e-05	8.5935e-05	-0.484776	-0.00838116	-0.0224602	0	9141.88
813	5.5492	2.45255	0.0643101	7.82339e-07	1.12187e-05	0.0574009	-0.00158431	-0.00487633	0	17108.1
815	4.76944	8.33884	0.0594729	-2.27753e-06	2.22296e-05	-0.105855	-0.00618567	-0.0193903	0	10865.6
816	13.5221	6.12236	0.0673582	-2.57583e-08	3.76832e-05	-0.0917138	0.0104787	-0.0217608	0	16224.4
820	13.7741	15.7402	0.0654669	-8.47888e-06	1.60635e-05	1.23299	0.00122378	-0.0743958	0	41417.6
821	20.3032	9.98733	0.0578805	5.44444e-08	-6.10122e-06	-0.0525976	0.0193038	-0.00396453	0	7253.04
823	5.54311	12.7206	0.0526342	9.65089e-06	7.37096e-05	-0.323281	-0.0103371	-0.0291531	0	40731.2
828	21.6804	2.627	0.0704305	-3.62203e-06	2.16801e-07	-0.151203	0.00394987	-0.00222439	0	15272.8
829	10.5129	2.09934	0.0598005	-6.47773e-06	2.42095e-05	-0.183094	0.00116689	-0.00435027	0	32477.2
830	11.3589	9.65371	0.0518253	-7.33939e-06	5.13172e-05	0.155615	0.00586925	-0.0459675	0	10433.8
832	21.9605	5.09996	0.0545061	-6.46415e-06	9.61811e-06	-0.056495	0.00802982	-0.00358369	0	10014.1
833	2.71547	12.0673	0.0688549	-2.24638e-06	3.05342e-05	-0.178585	-0.00496275	-0.00966221	0	19311.2
835	16.064	7.22975	0.0528461	-8.81532e-06	4.22294e-05	0.414426	0.0159265	-0.0188	0	24366.4
838	13.0535	5.95493	0.0529311	-1.7866e-06	3.56297e-05	0.496752	0.00905379	-0.0205061	0	24370.4
839	6.25085	4.68751	0.0719646	-1.82997e-06	4.41861e-05	0.210188	-0.00332012	-0.0126852	0	21253.4
844	7.95844	14.1042	0.0744422	-7.14417e-07	4.99964e-05	-0.202944	-0.00731198	-0.0621618	0	24131
846	20.9619	8.17147	0.0604337	-3.9844e-06	1.82832e-05	-0.0207847	0.0150742	-0.00392827	0	20654.7
847	1.16499	12.9023	0.0619518	1.05991e-06	-2.67236e-06	-0.0943967	-0.000438433	-0.00156545	0	14225.5
850	20.6501	4.29196	0.0573745	-1.83954e-06	2.58302e-06	0.0133554	0.00820085	-0.00410271	0	12248.7
851	10.429	7.24367	0.0509779	-2.54043e-05	6.57494e-05	0.424635	0.00195027	-0.0303036	0	30450.9
853	4.85343	11.3962	0.0632651	7.36544e-06	7.68536e-05	-0.155252	-0.00952809	-0.0227029	0	14318.9
855	26.0041	2.62802	0.0714329	-1.17515e-06	3.68199e-08	-0.00107204	0.000851061	-0.00104076	0	10241.2
858	1.76066	8.09807	0.056868	2.42549e-07	6.37045e-06	-0.143249	-0.00171988	-0.011344	0	29651.3
860	9.08541	8.954	0.0595568	-5.41965e-07	4.33795e-05	-0.00317086	-0.00372713	-0.0383459	0	14016.8
861	17.1322	9.11303	0.0661227	1.13712e-05	5.91645e-06	0.0268904	0.0225178	-0.0186931	0	6608.63
863	7.02624	6.79623	0.0572811	-1.25065e-06	5.30363e-05	-0.163508	-0.00438978	-0.0220405	0	16126.4
865	1.25485	6.46212	0.0667671	-1.79527e-06	1.27901e-05	-0.0234647	-0.000385202	-0.00971132	0	3029.87
867	15.2806	12.8115	0.0685131	-6.47418e-06	5.362e-06	0.562598	0.0206817	-0.0399861	0	38854.7
869	5.30894	6.43527	0.0691575	-8.69535e-06	2.77702e-05	-0.0847308	-0.00538272	-0.016482	0	15751.7
877	8.69593	12.1993	0.0740592	4.35486e-06	6.55351e-05	-0.861662	-0.00600063	-0.058635	0	18394.9
878	2.2392	4.50915	0.0667472	2.02689e-06	2.78198e-05	0.000187505	-0.00128192	-0.00772936	0	26540.3
884	26.2787	6.5124	0.0688161	-2.18683e-06	4.6669e-07	0.0238892	0.00175493	-8.65227e-05	0	11256.4
886	10.4657	8.63807	0.068922	-9.06956e-06	6.95104e-05	-0.0257406	0.0019203	-0.0387227	0	7109.77
887	6.65865	4.34709	0.0691138	-8.95919e-07	4.26438e-05	-0.0377155	-0.00298539	-0.0120079	0	31479.4
890	3.03642	6.44575	0.0587731	4.69189e-06	2.74042e-05	0.0688994	-0.00319959	-0.0113669	0	15306.2
894	26.9497	5.80602	0.056733	-1.47268e-08	2.89203e-07	-0.0549128	6.49924e-05	-0.000592139	0	719.571
895	19.5902	10.1457	0.0739153	1.02385e-05	-1.01681e-05	0.287586	0.0212609	-0.00568722	0	8072.41
896	6.19588	14.6716	0.0692891	4.75341e-06	8.90915e-05	-0.928632	-0.00651121	-0.0339743	0	8146.2
902	9.40678	13.5766	0.0660392	-3.97444e-06	5.94364e-05	-0.194337	-0.0031689	-0.0776028	0	70229.1
905	9.57351	13.431	0.0587747	-2.39717e-06	5.62908e-05	-0.23149	-0.00238586	-0.0772138	0	46629.6
906	26.0808	7.72233	0.0558017	-5.43375e-06	-2.86797e-06	0.0722396	0.00278705	0.0021021	0	1593.23
909	23.0624	8.3471	0.0510643	-1.06156e-05	1.16937e-05	-0.0203363	0.010419	-0.000661955	0	20579
910	3.12217	10.8125	0.0603284	-3.86008e-06	2.78343e-05	-0.0193246	-0.00572994	-0.0136764	0	9653.91
911	3.10832	5.55793	0.069926	-8.72732e-06	5.16436e-05	-0.0326985	-0.0025618	-0.0103264	0	23036.4
915	12.4564	7.40686	0.0693544	2.94462e-07	5.50798e-05	-0.211959	0.00831472	-0.0304641	0	14670.5
916	16.6566	10.8384	0.070713	7.93155e-06	1.78089e-05	0.351597	0.0256164	-0.0232784	0	6234.75
917	8.67928	12.4483	0.0501374	1.62326e-06	6.53364e-05	-0.0404292	-0.00648085	-0.0606911	0	74963.1
920	8.50832	12.3322	0.05292	2.9859e-06	6.28647e-05	-0.753975	-0.00664152	-0.0579733	0	42433.5
921	4.13623	14.1946	0.0602919	6.68915e-06	5.76562e-05	-0.389045	-0.00448776	-0.012005	0	8214.87
922	8.91004	6.83591	0.0618363	2.16798e-06	2.76749e-05	0.109813	-0.00230459	-0.0263988	0	39792.9
923	7.85226	1.03384	0.0689001	1.40329e-06	1.80904e-06	-0.039474	-9.12705e-05	-0.000154581	0	7865.97
925	21.0892	4.45155	0.0548205	-3.12411e-06	1.53723e-05	-0.0458785	0.00832465	-0.00376009	0	11322.9
929	10.5769	10.5772	0.0609197	2.63951e-07	7.99932e-05	0.709026	0.00217174	-0.0530823	0	62133.3
930	14.4248	15.674	0.0732719	5.35808e-06	3.75832e-05	0.646398	0.00132505	-0.0540751	0	18216.9
936	8.76432	9.15988	0.061923	-2.26209e-06	4.46241e-05	-0.201387	-0.00427	-0.0394917	0	50589.9
937	25.5205	8.81764	0.0688396	-8.08767e-06	-4.36045e-06	0.128328	0.00371181	0.00328489	0	3726.34
940	18.1606	3.6178	0.0676806	-6.87966e-06	2.58542e-05	-0.297657	0.00768649	-0.00546213	0	26370.1
944	2.33885	8.37897	0.0513398	-1.36759e-07	2.02893e-06	-0.12115	-0.00332558	-0.0122952	0	24217
945	19.7897	1.8118	0.0579692	-1.66479e-06	-6.29308e-07	-0.0800684	0.00272417	-0.00127091	0	7887.05
952	2.69142	15.7005	0.0672419	1.15352e-07	2.83835e-05	-0.298431	0.00301642	0.000588755	0	1135.06
954	12.3344	9.41361	0.0646526	-5.59215e-06	4.78437e-05	0.230984	0.010454	-0.0429181	0	39226.4
957	17.2971	5.18231	0.0609954	-1.57192e-05	2.50221e-05	-0.0118491	0.0118485	-0.0100866	0	18263.9
959	2.56432	11.5411	0.0531979	-1.07019e-06	1.84247e-05	-0.114914	-0.00482974	-0.0106895	0	12597.1
961	22.7751	2.834	0.0625279	-1.38991e-05	6.49342e-06	0.103443	0.00368405	-0.00160865	0	11411
962	25.3301	5.71247	0.0689487	-1.02292e-05	2.84895e-07	-0.0161269	0.0036928	-0.00111602	0	7873.45
963	9.67118	14.7321	0.0647393	1.54677e-08	4.28573e-05	-0.163878	-0.00175911	-0.0908972	0	8595.45
964	26.819	9.72354	0.0630698	-2.3825e-06	-2.45785e-06	-0.102484	0.000397133	0.0057904	0	4341.36
966	16.3531	6.5964	0.0500184	-1.19389e-05	3.23098e-05	-0.0737902	0.0150453	-0.0154233	0	5214.81
969	10.2031	1.20248	0.0598204	6.67604e-07	2.7585e-06	-0.0531706	-0.000183069	-0.00103389	0	20058.6
970	7.33397	1.47718	0.0683361	3.80774e-06	1.19248e-05	-0.000817986	-0.000285502	-0.00222657	0	22136.1
975	20.2854	7.70986	0.055118	-1.09534e-06	2.34091e-05	0.211974	0.0161744	-0.00638223	0	11367.7
976	2.3256	1.26671	0.055008	-1.4951e-07	-1.93146e-07	0.12732	-2.52094e-05	-0.000746792	0	21186.6
978	11.8562	15.417	0.0510833	-6.50106e-06	3.8828e-05	-0.43487	0.00200223	-0.103965	0	45203.8
982	8.95371	5.44242	0.0568746	-1.73101e-05	4.13536e-05	0.061024	-0.0011622	-0.0190781	0	11949.4
983	23.8959	6.45466	0.0729546	-1.97383e-05	-7.70473e-07	0.0188355	0.00712837	-0.00139809	0	4985.7
985	24.4838	1.50504	0.0506798	-1.10069e-06	1.16869e-06	-0.0467532	0.00069279	-0.000465473	0	9733.96
986	14.6059	2.74846	0.0662777	-4.05103e-07	1.23751e-05	-0.114686	0.0041878	-0.00532623	0	22827.9
990	18.5233	5.64486	0.0521266	-9.73896e-06	2.35114e-05	-0.0894234	0.0133434	-0.00864454	0	9102.31
991	5.72693	3.23903	0.0716886	-3.10416e-06	1.49863e-05	-0.052443	-0.00230762	-0.00692955	0	24476.4
992	24.9247	1.42178	0.0508065	-4.10727e-07	4.02365e-07	-0.0869401	0.000437983	-0.000445433	0	11049.6
1000	1.42449	3.50878	0.0593005	3.56348e-07	4.80261e-06	0.0345548	-0.000561225	-0.00549093	0	17120.9
1001	7.87606	12.4555	0.0532487	-2.78891e-07	6.08811e-05	0.239068	-0.00933946	-0.0543701	0	7786.9
1004	2.94785	2.1928	0.0694819	-1.00854e-06	-6.26041e-07	0.151019	-0.000891733	-0.00280174	0	19929.4
1005	11.062	1.2613	0.0534515	-3.86307e-06	3.02696e-06	-0.0140255	0.000126907	-0.000747832	0	41204
1007	19.2045	5.51817	0.071452	-8.95562e-06	2.623e-05	-0.0232673	0.0123989	-0.00744068	0	15403.1
1010	8.68286	5.05715	0.0634417	-1.28459e-05	3.45942e-05	-0.204503	-0.00120619	-0.0171708	0	29796.7
1012	7.37007	8.18388	0.059997	-2.96207e-06	2.0254e-05	0.0129311	-0.00549085	-0.0288187	0	22829.5
1013	2.76003	8.18658	0.0583922	-2.53047e-07	4.22575e-06	-0.0322144	-0.00366984	-0.0130936	0	14841.8
1016	2.38438	5.74363	0.0579309	-3.55275e-06	3.2184e-05	-0.105371	-0.00194445	-0.0098087	0	16078.7
1019	12.4885	6.93748	0.066886	4.67179e-06	4.94417e-05	-0.00928211	0.00877055	-0.0264025	0	22143.7
1020	2.25762	4.00267	0.058313	3.68818e-06	1.15827e-05	-0.0718676	-0.00139165	-0.00671576	0	21693
1025	10.8201	9.95096	0.0555286	-8.6383e-07	7.18637e-05	0.17257	0.00374486	-0.0489957	0	33858.8
1026	9.19572	14.3039	0.0662878	-7.17217e-06	5.74607e-05	-0.551982	-0.00342328	-0.0841034	0	36255.9
1034	18.5743	8.42363	0.0729725	1.26174e-06	6.10572e-05	0.00720375	0.019383	-0.0110206	0	5298.55
1035	15.4835	3.95703	0.0643433	3.41312e-06	2.73914e-05	-0.0385291	0.00795807	-0.00924593	0	25890.7
1036	11.766	1.09553	0.0743936	-4.97566e-07	5.33663e-07	0.0612174	5.27766e-05	-0.000213094	0	12014.3
1040	2.38673	1.63862	0.0747493	-2.71817e-07	-1.12444e-07	-0.0236366	-0.000408346	-0.00150299	0	24031
1041	9.01367	6.29042	0.073633	-1.92362e-05	3.65991e-05	0.0969305	-0.00146727	-0.0234999	0	37113.3
1045	10.9088	6.94939	0.0554634	-1.20871e-05	6.55173e-05	-0.290444	0.00325564	-0.0279318	0	6264.86
1047	4.37215	14.7532	0.0516076	3.13367e-06	7.92451e-05	-0.317273	-0.00178576	-0.0123072	0	5933.9
1049	25.5862	7.96282	0.0563072	-7.36364e-06	-2.21061e-06	0.010199	0.00407097	0.00180879	0	7377.18
1050	15.9442	8.11227	0.0573749	-1.18862e-06	6.29024e-05	0.233249	0.0180779	-0.0212179	0	10103.4
1052	4.70252	11.4927	0.0675791	4.85594e-06	7.0084e-05	-0.142203	-0.00926213	-0.0222936	0	32304
1054	14.6612	7.74059	0.0656755	-1.37503e-05	4.26233e-05	0.310554	0.0156618	-0.0251631	0	27374.4
1058	3.72289	3.91638	0.0564525	7.47094e-07	2.15509e-05	-0.0549271	-0.00191471	-0.0076161	0	28312.5
1059	13.5348	7.85428	0.0603027	-7.53136e-06	5.44711e-05	-0.139294	0.0126111	-0.0294423	0	23870.2
1060	20.238	9.88299	0.0652486	1.71404e-06	-6.0553e-06	-0.0662131	0.0193775	-0.00401368	0	13452.1
1067	15.8487	1.10778	0.0502907	-1.59571e-07	3.49317e-07	-0.0447167	0.00042919	-0.000309695	0	3734.22
1072	19.2341	10.8539	0.0737916	3.61147e-06	-1.52667e-05	0.188127	0.0204933	-0.00711078	0	12554.8
1074	16.6435	2.20472	0.0747733	-1.61049e-06	6.42461e-06	-0.112959	0.00376769	-0.0034239	0	21667
1075	3.81307	6.40544	0.066699	-4.62517e-06	4.29118e-05	-0.039587	-0.00414519	-0.0125726	0	18743.4
1076	14.6722	6.58431	0.0695897	-1.67647e-05	3.61958e-05	0.172143	0.0127225	-0.0199883	0	19597.2
1079	17.7628	10.438	0.0722417	4.19601e-06	2.80282e-06	-0.172976	0.0233525	-0.0155624	0	23947.8
1081	6.61819	12.0326	0.0662689	-7.61096e-08	6.2609e-05	0.00444739	-0.0112756	-0.0381152	0	24776.2
1086	19.4071	11.4062	0.0635363	3.85999e-06	-2.04813e-05	0.12435	0.0210198	-0.00565302	0	11688.9
1088	19.3093	2.77818	0.0603192	1.19142e-06	1.30396e-07	-0.184682	0.00522695	-0.00289255	0	9589.54
1091	15.3703	4.8659	0.0519565	-1.90332e-06	2.16864e-05	-0.0424854	0.00944203	-0.0122494	0	19687.2
1092	11.1624	14.7598	0.0685601	-8.86786e-06	3.71876e-05	0.545958	0.00425304	-0.0954937	0	63858.8
1094	15.7497	9.88106	0.0717778	1.22577e-05	4.00308e-05	0.149605	0.0224766	-0.0281826	0	22986.3
1095	12.8003	1.77225	0.0702856	-1.01259e-06	2.39281e-06	-0.128386	0.00110304	-0.00244015	0	31736
1099	7.11783	13.8928	0.0668619	8.00957e-07	6.05322e-05	-0.790462	-0.0092418	-0.04967	0	15699.5
1101	13.8409	11.8751	0.0680402	4.09065e-08	6.16721e-06	0.192932	0.0198897	-0.0506395	0	16617.7
1104	15.9395	12.5593	0.0679193	-1.84524e-06	7.15281e-06	0.6672	0.0224218	-0.0328811	0	32495.3
1108	16.411	9.52897	0.0524742	1.60559e-05	1.9727e-05	0.210524	0.0226074	-0.0233133	0	30324
1110	1.43569	10.6953	0.0695716	1.33525e-07	7.43551e-07	-0.114701	-0.00175441	-0.0087201	0	11257
1111	18.2972	11.3116	0.0686647	-4.41667e-06	8.08446e-07	0.182879	0.0229524	-0.0118157	0	13752.9
1117	5.06769	5.55715	0.0656155	-4.39575e-06	2.91964e-05	0.00510509	-0.00433848	-0.0134888	0	12912.3
1123	1.97151	3.74001	0.0583925	1.80563e-06	6.67003e-06	-0.0356205	-0.00105258	-0.00602281	0	21114.8
1127	11.6435	7.87172	0.0546375	-1.09118e-05	6.48128e-05	0.222767	0.00520698	-0.0345164	0	5263.29
1129	5.04884	15.2526	0.057856	-5.63104e-06	0.000112013	-0.484981	0.000818217	-0.0177631	0	2927.07
1130	1.72708	13.8621	0.0590353	-5.9103e-06	-2.53643e-06	-0.194229	-0.00129513	0.000292161	0	3195.16
1133	17.9035	2.86256	0.0681161	-4.17764e-06	1.71601e-05	0.0325423	0.0056965	-0.00404165	0	20093.4
1136	15.2636	2.06962	0.059161	5.50146e-07	7.39091e-06	-0.249957	0.00268943	-0.00281245	0	29660.9
1137	25.6191	9.37067	0.0508096	-6.39133e-06	-6.58209e-06	-0.0306839	0.00358431	0.00458924	0	5419
1138	17.0237	3.38713	0.0718462	-1.30196e-06	2.4192e-05	-0.164155	0.00677762	-0.00585555	0	13792.9
1139	22.2091	6.26817	0.0748633	-6.10929e-06	2.13618e-05	-0.0176498	0.00954814	-0.00294154	0	5361.45
1140	16.9847	1.65398	0.0578772	6.87461e-08	2.39848e-06	-0.0107137	0.00237323	-0.00172948	0	15968.8
1143	26.1567	8.75895	0.0549035	-7.50932e-06	-4.85194e-06	-0.202994	0.00224022	0.00399497	0	4447.19
1144	20.5414	6.82674	0.0670766	-1.05243e-05	7.83294e-07	-0.103025	0.0133418	-0.0056966	0	11238.9
1145	20.0376	11.1167	0.0544203	5.41867e-06	-1.51028e-05	0.213662	0.0207475	-0.00346089	0	1784.4
1146	16.23	6.69565	0.0604839	-5.02792e-06	3.31383e-05	-0.160322	0.014967	-0.0159272	0	6039.98
1149	13.3062	13.617	0.0588583	-3.53748e-07	1.04879e-06	1.14179	0.0190591	-0.0684709	0	67429.3
1152	5.48454	15.6507	0.0747192	-4.77115e-06	0.000119334	-0.63853	0.00416175	-0.0214562	0	6329.45
1153	3.62003	5.9115	0.0668576	-1.72518e-05	5.07327e-05	-0.0584571	-0.00344329	-0.0113502	0	28327
1157	19.5594	7.1371	0.0519091	-5.83121e-06	2.54902e-05	0.123852	0.0154145	-0.00756187	0	9275.61
1159	23.9845	1.56799	0.0627139	-1.94844e-06	1.36292e-06	-0.0231078	0.000702613	-0.000411031	0	7027.3
1160	6.82641	7.06889	0.0730389	-8.70147e-06	6.16606e-05	-0.0262474	-0.00463385	-0.0226924	0	25642.1
1161	20.1471	11.5599	0.0595917	-4.73158e-07	-2.44521e-05	0.0986434	0.0204477	-0.00262566	0	6091.82
1162	12.0046	3.03897	0.0582026	-8.94988e-06	1.48829e-05	0.0323553	0.00264501	-0.00757417	0	27468.3
1163	24.1091	2.45833	0.0611387	-8.47707e-06	1.47711e-06	-0.0197326	0.00226108	-0.00120348	0	9123.11
1164	7.71132	4.11113	0.0653594	-8.36339e-06	3.50726e-05	-0.0613406	-0.00148971	-0.0121981	0	23718
1165	18.6783	11.8205	0.0703482	-9.58873e-07	-3.53348e-06	0.345747	0.0209468	-0.00917951	3	19837.7
1166	1.28676	1.02823	0.0672162	-1.88009e-08	-5.8294e-09	0.0316594	5.77819e-06	-0.000237744	0	7890.89
1168	15.8709	3.03092	0.0560539	7.28741e-07	1.84057e-05	-0.00348741	0.00575573	-0.00599889	0	14843.5
1173	25.9591	8.41824	0.0501891	-6.41493e-06	-3.94247e-06	0.0701963	0.00296965	0.00307435	0	7499.54
1176	23.4367	6.97231	0.0517273	-1.46346e-05	8.13872e-06	0.293648	0.00816109	-0.001335	0	5852.88
1177	3.60167	7.16814	0.0709388	5.96819e-06	3.94982e-05	-0.0540162	-0.00435579	-0.013325	0	11092
1179	20.9057	1.50077	0.0696132	-1.25338e-06	-1.36542e-06	-0.0238188	0.00137789	-0.000777613	0	8526.14
1180	20.6867	9.30595	0.0710117	-5.7484e-07	1.84848e-05	0.0389891	0.0171288	-0.00342227	0	18308.6
1182	1.13725	2.82093	0.0654352	-4.40443e-07	1.64666e-06	0.0196205	-8.39029e-05	-0.0039081	0	8515.9
1183	22.989	6.52934	0.0566639	-1.13787e-05	1.31128e-05	-0.163155	0.00864377	-0.00212681	0	10166.3
1184	1.94427	11.4952	0.0703177	-6.71697e-07	1.92007e-06	-0.172579	-0.00363964	-0.00810814	0	11596.1
1185	3.81773	14.2985	0.0529321	5.5291e-06	4.66773e-05	-0.323227	-0.00318686	-0.00923882	0	10523.6
1188	10.7295	3.89174	0.0664697	3.21105e-06	4.00595e-05	-0.187499	0.00146827	-0.0115506	0	15243.3
1190	6.85083	11.065	0.050159	-1.01822e-05	5.23832e-05	-0.0264732	-0.00994691	-0.0368651	0	15479.4
1193	2.646	4.0118	0.0613589	3.4103e-06	1.25908e-05	0.0248322	-0.00146841	-0.00702137	0	5405.8
1200	2.82628	10.4875	0.0743606	-2.88545e-06	1.97655e-05	-0.0769973	-0.00527035	-0.0126637	0	24272.8
1202	13.8335	1.32179	0.0642738	1.09652e-07	4.9965e-06	-0.147561	0.000898437	-0.000954052	0	20534.3
1203	14.9071	3.16647	0.0596772	5.88055e-08	1.75908e-05	-0.196948	0.00557664	-0.00726279	0	26424.3
1205	23.107	9.64284	0.0710282	-1.15056e-05	9.29555e-06	0.0667545	0.0107096	0.00257103	0	7494.99
1206	17.3699	2.41252	0.0742643	-1.19026e-06	8.45894e-06	-0.0889365	0.00455046	-0.00377852	0	6527.49
1208	15.6652	4.67455	0.0603027	1.79799e-07	2.9167e-05	-0.0622716	0.0096043	-0.0115548	0	21038.5
1209	13.7055	5.63825	0.0716682	-4.16067e-06	3.21536e-05	0.178584	0.00916366	-0.0186079	0	19838
1212	13.2966	8.79699	0.0597483	3.84813e-06	5.76101e-05	-0.425767	0.0125981	-0.0358286	0	12363.4
1216	15.3516	9.93233	0.06045	9.39077e-06	4.05547e-05	0.152652	0.0214126	-0.030351	0	17646.9
1222	20.8766	4.3502	0.0674016	-1.85109e-06	2.32206e-05	-0.102873	0.00829329	-0.00402167	0	13117.9
1223	3.03099	9.65785	0.0547721	-6.8629e-06	2.3477e-05	0.121724	-0.00527706	-0.0140063	0	18329.3
1226	9.15412	6.08676	0.0739154	-2.20365e-05	4.84402e-05	-0.0578349	-0.000985375	-0.0225025	0	29020.7
1228	6.53347	13.7407	0.0512918	9.08381e-06	6.97732e-05	-0.770206	-0.0107096	-0.0401658	0	48758.9
1230	12.1857	4.63216	0.0593932	-1.56764e-06	4.08479e-05	0.0136501	0.00379964	-0.0149358	0	23854.2
1231	19.7782	7.69397	0.0735998	-3.49826e-06	2.41099e-05	0.100435	0.0166679	-0.00724895	0	16199.7
1232	8.67842	6.11066	0.0664852	-2.86933e-05	4.19306e-05	0.0845125	-0.00179354	-0.0219838	0	40556.2
1236	10.096	13.1127	0.0634189	2.29705e-06	5.37807e-05	0.0831665	-0.000157505	-0.0777245	0	21946.5
1238	1.37098	8.42415	0.0661524	1.4082e-06	4.59208e-06	-0.0242437	-0.000949993	-0.0112204	0	14074.3
1239	13.6796	13.712	0.0585536	-1.8047e-06	5.34064e-06	0.344538	0.0189577	-0.0654051	0	44033.8
1240	22.0231	7.36845	0.0680147	2.99981e-07	3.72271e-05	0.0334985	0.011433	-0.00263002	0	9998.69
1246	2.42598	9.91933	0.0601435	-1.02108e-06	7.03344e-06	-0.137322	-0.0039568	-0.0121248	0	9395.76
1249	24.2708	6.35111	0.0641512	-1.56535e-05	-3.28585e-06	-0.128822	0.00609645	-0.0011044	0	13490.2
1251	19.1025	8.69729	0.0559408	-5.26425e-07	4.62887e-05	-0.0831433	0.0195763	-0.00954105	0	28900.5
1256	2.86648	6.74499	0.0534974	5.73884e-06	1.52025e-05	0.0614402	-0.00344272	-0.0116985	0	6452.19
1258	1.18505	8.84578	0.063327	2.82051e-07	1.07076e-05	0.0575221	-0.000387405	-0.0106393	0	19676.1
1260	14.3138	3.37505	0.0737946	-3.22056e-06	1.97507e-05	-0.14079	0.00491536	-0.00759507	0	34590.8
1261	7.62293	11.0381	0.0639618	1.29737e-06	6.67632e-05	0.0159592	-0.00862873	-0.0430624	0	8648.38
1264	13.223	8.7112	0.0533796	2.53093e-06	6.16813e-05	-0.0690573	0.0120098	-0.0352718	0	39976
1269	22.4678	7.14732	0.063422	-9.15482e-06	2.22847e-05	0.0578523	0.010505	-0.00249298	0	1680.16
1270	11.41	13.8594	0.0649339	1.07206e-06	3.10699e-05	-0.376511	0.00637675	-0.0862457	0	32621.9
1276	21.7547	2.25706	0.0700192	-3.93352e-06	1.10118e-06	-0.0725405	0.00338924	-0.0015125	0	15486.5
1278	8.1665	4.82038	0.066566	-1.2172e-05	3.50163e-05	-0.023748	-0.001402	-0.0157268	0	28764.3
1280	14.0065	9.65492	0.0525437	5.19057e-06	3.67402e-05	-0.301	0.0166716	-0.0378197	0	26491.8
1285	12.1041	1.93707	0.0617283	-4.63343e-06	4.68397e-06	-0.0272208	0.00129431	-0.00326325	0	26709.4
1287	22.8017	7.9308	0.0510806	-4.8702e-06	1.54782e-05	-0.105376	0.0104963	-0.001333	0	14400.7
1288	20.8506	7.16001	0.056876	5.39142e-07	8.29532e-06	0.0926871	0.0131338	-0.00492766	0	15219.9
1289	2.77988	10.7509	0.0615966	-4.62467e-06	2.03052e-05	-0.412778	-0.00498325	-0.0120397	0	15306.1
1293	23.2609	5.96616	0.0683643	-1.58553e-05	1.28591e-05	-0.0590893	0.00743095	-0.00229885	0	12589.8
1294	24.4599	5.19681	0.0713993	-1.69049e-05	-4.61648e-08	-0.0477864	0.00467206	-0.00149891	0	2319.12
1303	2.28754	5.18897	0.0564573	-4.01579e-06	5.28282e-05	-0.0448933	-0.00142775	-0.0088194	0	16404
1305	26.3385	2.68888	0.0558624	-6.92876e-07	7.64946e-08	-0.0200056	0.000533204	-0.000978211	0	9072.12
1307	20.4603	3.81785	0.0590787	-8.71242e-07	2.15588e-05	0.0760202	0.00776338	-0.00411722	0	6167.07
1309	10.6808	12.2258	0.0544067	6.21222e-06	6.71808e-05	0.198337	0.0043703	-0.0698539	0	18501.6
1310	5.85279	13.4152	0.0746242	1.07625e-05	7.11232e-05	-0.404806	-0.0101021	-0.0318302	0	4428.96
1311	24.1287	8.98446	0.0556705	-1.27752e-05	2.36033e-07	-0.0588605	0.00767391	0.00221762	0	11235.2
1312	22.6859	2.20197	0.0698623	-1.40425e-05	5.9625e-06	-0.0935665	0.00268804	-0.001225	0	8470.19
1314	25.369	3.30752	0.056869	-5.77243e-06	6.29567e-07	-0.0262746	0.0017555	-0.00132294	0	8763.77
1315	7.09112	10.5546	0.050348	-6.72657e-06	4.12208e-05	0.220339	-0.00949652	-0.0373452	0	6949.96
1321	21.1919	3.88026	0.0626909	-5.95894e-07	1.12946e-05	-0.179388	0.00707342	-0.00344576	0	11864.1
1326	16.5789	5.41928	0.0647897	-4.83142e-06	2.64933e-05	0.0225691	0.0119515	-0.0108551	0	11567.4
1327	13.5275	8.48756	0.0522123	-1.30875e-06	6.74105e-05	0.23432	0.0124956	-0.0326243	0	145.163
1328	26.7106	6.5229	0.0585285	9.92868e-07	3.56449e-06	0.153492	0.000616271	5.48388e-05	0	5636.13
1329	1.9249	7.42354	0.0663739	-6.22706e-06	9.10307e-06	-0.0803547	-0.00176445	-0.0110778	0	20318
1330	21.0185	1.55642	0.0561609	-1.64111e-06	-1.03191e-06	0.0817041	0.0015434	-0.00100347	0	12376.7
1331	8.90854	2.45826	0.0521875	2.44607e-06	1.96991e-05	0.0529325	-0.000139524	-0.00593044	0	37643.7
1332	24.4938	6.22581	0.0649534	-1.40421e-05	-2.65665e-06	0.109338	0.00562036	-0.00100443	0	15335
1333	13.5833	9.12104	0.0516911	3.01059e-06	3.98729e-05	-0.0783524	0.0148578	-0.03644	0	33490.8
1335	13.2819	12.4794	0.0561487	-1.21611e-06	3.72997e-06	-0.0599433	0.0185731	-0.0621088	0	44164.5
1339	12.3938	7.53414	0.0726811	9.89955e-07	5.68394e-05	-0.271832	0.00864247	-0.031196	0	22563
1341	13.7878	14.7812	0.0705973	4.52151e-06	1.49067e-05	0.607697	0.0100372	-0.0677094	0	68195.3
1342	25.751	9.93573	0.070472	-7.79061e-06	-7.18982e-06	0.407436	0.00220871	0.00616076	0	10396.1
1343	23.1028	4.25941	0.0519836	-1.11556e-05	9.40184e-06	-0.00482289	0.00537433	-0.002218	0	3382.04
1345	20.8343	10.5665	0.0539918	3.26424e-06	1.97108e-05	0.130908	0.0196419	-0.00172615	4	5395.41
1346	9.19413	1.87223	0.0730283	1.06886e-06	1.70828e-05	0.204339	-0.000285251	-0.00344176	0	22162.7
1347	12.3465	14.0383	0.0520753	-1.65188e-06	1.02386e-05	0.897282	0.0128679	-0.080341	0	29018.2
1349	5.88391	9.4736	0.06151	-5.08485e-06	5.11189e-06	-0.00888664	-0.00792193	-0.0264337	0	21019.9
1355	10.4146	4.00234	0.0685138	5.84506e-06	3.68187e-05	-0.12566	0.00120759	-0.011429	0	8006.25
1357	19.2341	12.1778	0.059589	8.42885e-07	-7.57146e-06	0.265075	0.0195049	-0.006196	0	3104.64
1358	22.1855	2.9134	0.0679493	-4.01687e-06	7.36674e-06	-0.0222522	0.0043074	-0.00202216	0	4662.7
1359	15.6985	15.6487	0.0602541	9.38317e-06	-3.95543e-06	0.704171	-0.000351396	-0.0320649	0	3437.13
1360	16.136	6.1057	0.0590564	-1.26885e-05	7.5013e-06	-0.237584	0.0130544	-0.0151394	0	1451.32
1361	5.21653	4.05188	0.0546911	-6.55921e-07	-1.71739e-05	-0.181069	-0.0024263	-0.00870314	0	18567.2
1364	24.6283	3.82097	0.0607544	-1.02448e-05	3.20536e-07	-0.0208729	0.0029675	-0.00166824	0	5522.86
1365	13.7608	6.15322	0.068454	-2.76659e-07	2.839e-05	-0.0702423	0.0105884	-0.0203483	0	3554.2
1367	1.20872	15.4058	0.0511838	-8.10534e-06	5.19306e-07	-0.0118153	0.000363873	0.00512846	0	6251.85
1370	26.4911	2.9762	0.0615854	-6.33508e-07	1.46195e-07	0.0246673	0.000538509	-0.0010811	0	11939.7
1371	14.5185	14.3141	0.0713639	-5.76508e-06	1.0182e-05	0.870218	0.0133301	-0.0543647	1	52581.1
1373	10.967	15.8265	0.066228	0	3.68973e-05	0.00303226	0	-0.107476	0	27902.9
1375	10.7048	1.55666	0.0586031	-3.52003e-06	1.11854e-05	0.0601968	0.000141195	-0.00194213	0	27548.5
1377	1.6551	8.80803	0.05913	1.18972e-06	8.02906e-06	0.0556827	-0.00178817	-0.0112138	0	17507.4
1378	23.8598	8.2774	0.0644952	-1.22241e-05	2.75817e-06	0.251917	0.00837676	0.000513386	0	14168.8
1379	14.9127	4.6991	0.0678105	-1.6348e-06	2.60417e-05	0.0285877	0.00895623	-0.0122777	0	13713.8
1380	11.122	6.58502	0.0590921	-6.45528e-06	5.36922e-05	-0.10244	0.0038437	-0.0260382	0	30554.5
1383	20.6293	3.31465	0.0717003	-4.56219e-06	1.01822e-05	0.0258591	0.00654071	-0.00298487	0	4590.9
1385	16.1999	12.1815	0.0570199	2.5067e-06	3.10598e-06	0.658607	0.0231518	-0.0281497	0	1708.13
1386	19.16	4.37072	0.0746756	-1.81508e-06	6.09832e-06	-0.0250144	0.00959697	-0.00585321	0	16963
1388	8.56259	8.14154	0.0722819	4.0378e-07	6.44592e-05	0.0536397	-0.00431159	-0.0333303	0	31531.3
1390	24.7291	8.32029	0.0698834	-8.7598e-06	-5.08919e-07	-0.0411632	0.00596991	0.0017952	0	17524.1
1395	24.208	7.4663	0.0725055	-1.18227e-05	-5.86201e-07	0.0200566	0.00726919	0.000121853	0	9040.69
1400	18.3076	1.70092	0.0590804	5.67381e-07	4.2712e-06	-0.29852	0.00274744	-0.00143469	0	12657.2
1402	11.175	3.58571	0.0532113	-1.41404e-06	5.099e-05	0.120413	0.00159224	-0.0104095	0	24873.4
1403	4.90893	15.9157	0.069195	-8.87295e-06	0.000113391	-0.619009	0.00672149	-0.0151171	0	156.033
1404	4.32286	6.40695	0.0578612	-1.50726e-05	3.73393e-05	0.0376932	-0.00436127	-0.0134734	0	17865.5
1405	10.0043	2.97352	0.0506099	6.05747e-07	2.89384e-05	-0.16927	0.00056033	-0.00799077	0	9730.07
1407	18.6901	12.3421	0.0593663	-7.87197e-07	-2.98398e-06	0.128134	0.0199511	-0.00841534	0	7461.9
1408	26.872	8.87218	0.0529316	-2.66512e-06	-3.00974e-06	-0.0439303	0.000492529	0.0045588	0	5201.53
1409	18.6131	11.707	0.0605278	-2.16224e-06	-2.83338e-06	0.350553	0.0216376	-0.00957859	0	14900.3
1410	6.64726	12.4105	0.0568896	4.1631e-06	6.3952e-05	-0.386615	-0.0111357	-0.0392627	0	9400.18
1412	2.13405	15.208	0.0526671	-6.3393e-06	3.47639e-05	-0.218581	0.00089924	0.00231469	0	1887.79
1413	21.6112	9.79814	0.063365	-6.47324e-07	8.46738e-06	0.228174	0.0153349	-0.00129354	0	27115.1
1417	2.22899	10.3139	0.0606189	-1.12017e-06	3.54668e-06	-0.19855	-0.00340816	-0.0110429	0	8427.07
1418	11.1369	3.06038	0.0566174	-5.19247e-06	4.01847e-05	0.396237	0.00172102	-0.00847305	0	32022.5
1422	4.61774	10.5198	0.0725157	4.37338e-06	7.85994e-05	0.128075	-0.00863378	-0.0211048	0	24886.9
1424	1.89305	2.27402	0.0603815	-1.28891e-06	-1.39996e-06	-0.00979094	-0.000553661	-0.0029797	0	26102
1429	19.5306	6.68602	0.0662495	-1.92544e-06	3.45242e-05	-0.121113	0.0147779	-0.00773351	0	11867.3
1431	3.02885	6.31301	0.0744386	-6.07301e-08	3.10997e-05	0.115437	-0.00300298	-0.0112223	0	23901.1
1432	6.36376	2.61623	0.0504403	-4.43758e-08	1.49226e-05	-0.0277972	-0.00123723	-0.00506659	0	20726.1
1434	14.5788	15.2163	0.0548255	7.33103e-06	2.24529e-05	0.767517	0.00628386	-0.0526774	0	36826
1440	19.8176	2.47149	0.0634338	-1.04303e-07	2.64441e-06	-0.166032	0.00460892	-0.00245841	0	4893.67
1441	6.72428	14.8054	0.0609359	5.17632e-06	6.98059e-05	-0.27354	-0.00666868	-0.0425877	0	9887.51
1442	10.6737	1.36335	0.0561845	-1.67675e-06	7.51602e-06	0.0167162	0.000168371	-0.00150863	0	36663.6
1443	3.70121	2.92906	0.073911	4.7153e-07	3.55762e-06	-0.0264343	-0.00145695	-0.0045877	0	8924.04
1444	4.50547	5.594	0.0688838	-8.71439e-06	3.77759e-05	-0.0351836	-0.00379611	-0.0122338	0	17292.5
1446	14.146	9.19675	0.0680027	7.65834e-06	3.93191e-05	-0.208957	0.0179941	-0.0354089	0	22138.8
1447	14.4859	15.3745	0.0577646	6.52067e-06	2.58249e-05	0.788863	0.00471446	-0.0545327	0	6036.36
1450	10.2636	1.55953	0.0506971	-1.76578e-06	1.09721e-05	-0.0670253	0.000204308	-0.00210098	0	34125
1452	2.61061	11.3301	0.0653809	-8.5632e-07	1.72352e-05	0.0801025	-0.00481611	-0.0111066	0	2683.95
1454	20.9029	5.9949	0.0661452	-3.92243e-06	2.06489e-05	-0.128928	0.0111505	-0.0050343	0	8293.98
1456	22.8775	1.04026	0.0588169	-9.51406e-07	8.49006e-07	-0.0978208	0.000103758	-0.000202289	0	6731.48
1458	26.694	8.1915	0.0532367	-4.50341e-06	-3.76866e-06	-0.0471271	0.00106268	0.00290989	0	24906.2
1461	3.91666	4.70698	0.0595567	-2.06405e-06	3.53921e-05	0.0296745	-0.00310928	-0.00911239	0	8271.21
1462	6.57465	5.3909	0.0541104	-1.58705e-05	6.00828e-05	0.0153414	-0.00383737	-0.0153734	0	23587.5
1464	1.90515	12.4533	0.0579976	-4.65269e-07	1.62416e-05	-0.247883	-0.00269504	-0.00516076	0	13656.9
1469	4.4322	2.43579	0.0654062	2.41345e-06	4.23809e-06	-0.0071557	-0.00150639	-0.00352985	0	12567.2
1470	7.7461	3.97843	0.0637097	-4.74429e-06	3.50373e-05	0.0834634	-0.00162496	-0.0110161	0	5276.13
1471	15.3737	2.01674	0.0632092	6.89026e-07	7.28843e-06	-0.13294	0.00252208	-0.00276067	0	21040.1
1473	11.1485	12.9954	0.0592334	6.59601e-06	3.45307e-05	1.06388	0.00651498	-0.0760937	0	30138.1
1474	10.6487	2.96392	0.0737805	-8.84655e-07	3.85827e-05	0.0869861	0.00100425	-0.00809282	0	21458.1
1475	10.5147	9.5942	0.0580883	3.4444e-06	7.70502e-05	0.0661538	0.00287209	-0.046295	0	16665
1479	8.39582	7.27276	0.066763	3.71964e-06	3.74868e-05	0.0023665	-0.00314959	-0.027805	0	26492.9
1480	2.16743	6.1349	0.0525086	-1.08092e-06	1.44474e-05	0.0130118	-0.00191018	-0.0102399	0	4982.64
1481	8.86635	12.8002	0.0684754	1.35791e-06	6.67669e-05	0.067692	-0.00631177	-0.0672039	0	51882.2
1486	25.9593	2.76697	0.07464	-1.43193e-06	7.27865e-08	0.0163494	0.000958203	-0.00106008	0	4127.4
1488	9.51995	13.9201	0.0578392	-5.11844e-06	5.08354e-05	-0.582518	-0.00179116	-0.0822686	0	72005.5
1489	6.30343	8.18559	0.05061	-5.89394e-06	1.30918e-05	-0.103632	-0.006999	-0.0248683	0	32303.4
1491	7.7244	7.73744	0.0503279	-3.6336e-06	3.36965e-05	-0.0457639	-0.00443062	-0.0274592	0	8582.02
1492	13.459	5.59218	0.0738181	-4.7301e-06	3.98159e-05	-0.201917	0.00810985	-0.0186183	0	14095.7
1495	26.5544	4.74524	0.067007	-3.79037e-07	1.76603e-07	-0.0190665	0.00075263	-0.00106772	0	12910.8
1497	9.59812	9.70235	0.0503342	-3.25959e-06	7.05519e-05	-0.271283	-0.00164451	-0.0470092	0	4045.42
1498	7.18912	8.19495	0.0683938	1.98225e-07	2.95034e-05	-0.210271	-0.00619584	-0.0292155	0	12517.5
1500	26.717	5.8809	0.0560817	-3.19523e-07	3.53233e-07	-0.0451895	0.000620756	-0.000490681	0	5180.52
1501	3.35657	4.54671	0.0671265	-1.13842e-06	3.14217e-05	0.0342351	-0.00232988	-0.00856884	0	17812.1
1503	19.2176	1.68997	0.0703332	-6.55468e-06	-4.27166e-07	-0.158362	0.00279773	-0.00139224	0	17269.1
1504	5.42981	2.10419	0.0655243	2.62358e-06	7.51754e-06	0.0452249	-0.000931641	-0.00327821	0	15467.2
1506	25.0019	2.90778	0.0675449	-5.81732e-06	5.73185e-07	0.027993	0.00193304	-0.00122807	0	11092.8
1509	10.3183	15.6452	0.0549416	1.30888e-06	2.50449e-05	-0.263221	0.00122781	-0.104008	0	120366
1510	1.87345	4.37053	0.0588523	1.29816e-06	2.06917e-05	-0.0408989	-0.0009673	-0.00717842	0	14520
1513	4.77706	8.79993	0.0674513	-4.03919e-06	2.14516e-05	-0.156536	-0.00641259	-0.0197024	0	20427.4
1521	20.6693	4.64801	0.0697463	-7.22382e-06	1.64813e-05	-0.178996	0.00919191	-0.0043435	0	21843.4
1523	7.13514	15.5771	0.0598753	1.51007e-05	6.32543e-05	-0.802611	0.000834948	-0.0485062	0	28306.1
1524	10.7873	1.91495	0.074746	-8.18294e-06	1.76163e-05	-0.389213	0.000652341	-0.00324307	0	13898
1527	16.0913	13.6899	0.0718341	-1.36807e-05	-5.69673e-06	0.610137	0.0169848	-0.0299999	0	12266
1528	3.69467	6.94671	0.0662202	4.00948e-06	3.78495e-05	-0.0807826	-0.00422728	-0.0132095	0	10108.9
1530	23.78	6.38477	0.0624773	-2.1655e-05	1.76408e-07	0.0806695	0.00722886	-0.00152548	0	1309.07
1532	1.34727	4.00932	0.0668194	1.2288e-06	1.08158e-05	0.0387416	-0.000449835	-0.00643616	0	27238.2
1537	10.2173	13.0899	0.0595689	3.14199e-07	5.22478e-05	-0.152312	0.000330057	-0.0774619	0	76402.7
1538	26.8015	8.51449	0.0731278	-4.26569e-06	-3.90317e-06	-0.0291434	0.000803585	0.00372886	0	2371.16
1542	21.4454	5.80297	0.0582461	-4.40538e-06	1.77676e-05	0.0701141	0.0104112	-0.00401325	0	24330
1544	22.985	9.60414	0.0571533	-8.12223e-06	1.26059e-05	0.439639	0.0110187	0.00208144	0	9698.79
1551	7.01507	7.37836	0.0595614	-3.33294e-06	6.07654e-05	0.00810806	-0.00524572	-0.0243959	0	37030
1552	5.88981	8.34237	0.0625977	8.79585e-08	1.02069e-06	0.0245199	-0.00675702	-0.0234414	0	22629.2
1554	17.449	7.70962	0.0504965	2.81317e-06	3.1404e-05	-0.0724646	0.0182502	-0.0145682	0	20039.6
1555	2.66485	5.00372	0.0679892	-5.76489e-06	4.74474e-05	0.00853139	-0.00198161	-0.00895836	0	27237.3
1556	3.35248	6.24719	0.0651342	-4.8658e-06	5.1577e-05	-0.0152309	-0.00319329	-0.0115048	0	28110.2
1562	10.0056	5.66094	0.0701158	-9.37327e-06	4.20724e-05	-0.298526	0.00029625	-0.020489	0	20734.5
1563	11.2294	2.03442	0.051093	-7.5357e-06	1.04791e-05	-0.0674456	0.00102816	-0.00376689	0	24262.4
1565	9.90195	14.4833	0.0701834	-1.65974e-06	4.39476e-05	-0.0998784	0.00022578	-0.0902148	0	43616.1
1568	5.66217	11.9229	0.0685703	-9.21501e-07	6.34805e-05	-0.348168	-0.00948541	-0.0294049	0	27110.7
1572	9.87911	1.09769	0.06094	7.17809e-07	1.93595e-06	0.0360903	-6.40618e-05	-0.000369368	0	11755.1
1574	2.04209	3.07219	0.074792	-5.93592e-07	1.12178e-06	-0.0460512	-0.000798027	-0.00452409	0	7782.63
1575	20.4076	6.78639	0.0649613	-1.71446e-05	-2.23204e-06	-0.0212918	0.0134101	-0.00565446	0	13105.3
1577	2.28024	5.52416	0.0528894	-5.68195e-06	4.70671e-05	-0.0760694	-0.00177863	-0.00943239	0	20069.1
1580	15.7586	15.536	0.0674921	8.0201e-06	-5.31929e-06	0.689818	0.000679909	-0.0315604	0	3849.55
1581	9.66006	15.288	0.0727767	-9.24704e-08	3.29995e-05	-0.449914	-0.00122883	-0.0981962	0	62392.3
1583	2.30805	10.1306	0.0546926	-1.71606e-06	4.23156e-06	-0.058256	-0.00411962	-0.0117708	0	11286
1584	1.5731	14.9365	0.0585554	1.46661e-06	7.20846e-06	-0.148785	6.98597e-05	0.00350054	0	2072.61
1585	6.79127	2.02429	0.0665159	6.8455e-07	1.35383e-05	0.0469729	-0.000817741	-0.00307323	0	7385.19
1587	16.1096	3.31375	0.060183	-4.63705e-07	2.43597e-05	-0.194629	0.00675485	-0.00634552	0	21594.4
1588	5.16737	4.49419	0.0717747	6.33661e-07	1.72285e-05	-0.148941	-0.00273562	-0.0106051	0	34615.3
1590	7.3721	10.5324	0.0723776	-8.64941e-06	4.97456e-05	0.0292366	-0.00871703	-0.0394776	0	16301.7
1591	7.46197	4.16999	0.051743	-5.25988e-06	3.60769e-05	-0.0147979	-0.00139646	-0.0120643	0	29144.9
1595	6.73855	12.7067	0.0550526	3.24785e-06	6.69389e-05	-0.33298	-0.0108112	-0.0409459	0	24472.8
1598	6.67439	10.3461	0.0683893	-3.87387e-06	2.10172e-05	-0.16277	-0.00923418	-0.03404	0	19368.5
1600	7.68366	5.02137	0.0530385	-1.70281e-05	4.48775e-05	0.244402	-0.00280661	-0.0158883	0	19436.1
1609	25.649	9.14359	0.0622813	-6.9937e-06	-6.16513e-06	0.325061	0.00338531	0.004407	0	5935.74
1610	8.23929	9.4202	0.0510751	-4.76699e-06	2.67788e-05	0.224902	-0.00559485	-0.0383392	0	31021.8
1613	5.85653	8.21678	0.0678287	-1.9945e-06	1.92292e-06	-0.0762071	-0.00668704	-0.0230986	0	21043.5
1615	5.58965	9.60672	0.0525523	-1.86093e-06	1.35731e-05	0.132791	-0.00821222	-0.0250011	0	20237.6
1616	20.6347	10.5305	0.0727735	3.99635e-06	1.60488e-05	0.13858	0.0197285	-0.00219946	4	650.063
1618	18.8346	8.46721	0.0534983	2.47421e-06	5.85747e-05	-0.0959893	0.0191146	-0.0103921	0	24638.8
1619	8.91508	7.63774	0.0639789	-4.35622e-06	3.84377e-05	0.100398	-0.00178132	-0.0304642	0	14342.6
1621	23.698	1.75214	0.0545225	-4.54601e-06	2.59823e-06	-0.0893776	0.00138223	-0.000861618	0	5987.58
1622	11.6825	3.81318	0.0642992	-5.59886e-06	3.84562e-05	-0.142153	0.00239783	-0.0106277	0	26636.3
1624	2.18512	7.40466	0.0684182	-6.77958e-06	1.33348e-06	-0.0367027	-0.00202885	-0.0114003	0	16874.1
1629	9.95738	5.89796	0.0544277	-1.02131e-05	4.57313e-05	0.0410622	-0.000261681	-0.0218833	0	23681.2
1635	6.53975	4.28	0.0676719	-3.93437e-07	3.85657e-05	-0.0664212	-0.00287489	-0.0118196	0	28063.6
1638	1.06081	14.0339	0.0590288	-6.88929e-06	5.48887e-05	0.0034715	-6.90875e-05	0.00232262	0	450.243
1644	5.00746	13.2918	0.0525908	5.7542e-06	8.4481e-05	-0.18541	-0.00870886	-0.0224269	0	6389.24
1654	7.15341	6.40659	0.0574554	-4.77569e-06	4.97963e-05	-0.0510114	-0.00478987	-0.0213202	0	15600.8
1657	14.2227	3.59249	0.0600173	-4.2886e-06	2.37684e-05	0.0357759	0.0054675	-0.00824063	0	24945.2
1658	13.8439	5.51481	0.0651276	-6.84249e-06	2.44523e-05	0.0896915	0.0087771	-0.0173761	0	27098.4
1662	17.9277	7.24663	0.0744011	-9.54979e-07	4.86817e-05	-0.028185	0.0174907	-0.0128121	0	18750.8
1663	23.6224	9.41676	0.0621908	-1.36587e-05	3.31802e-06	0.112009	0.00884069	0.00250233	0	7884.58
1666	26.3631	8.87296	0.063904	-8.24744e-06	-4.5126e-06	-0.089292	0.00150364	0.00400154	0	6305.33
1667	24.6214	1.21954	0.074901	-4.43067e-07	3.9944e-07	-0.0515122	0.000224901	-0.000171939	0	5773.64
1672	23.612	2.19412	0.051055	-8.85419e-06	2.35646e-06	-0.0385679	0.00223174	-0.000930411	0	11492.5
1673	9.34052	15.2244	0.0606711	-1.1549e-06	3.70888e-05	-0.766745	-0.00183369	-0.0945811	0	63863.3
1675	11.2523	5.78869	0.0532404	1.90515e-06	4.73963e-05	-0.0515475	0.00327307	-0.0213708	0	18135
1678	3.0956	2.84798	0.060194	1.49945e-07	8.21078e-07	-0.0266414	-0.00136694	-0.00441463	0	12804.3
1680	1.35493	7.3124	0.0633413	-4.6109e-06	7.73221e-06	-0.0590439	-0.000781226	-0.0104575	0	25979.3
1683	8.83969	12.226	0.0723601	3.75706e-06	6.84247e-05	-0.22499	-0.00559633	-0.0613644	0	50126.8
1686	9.4181	13.2773	0.0550599	-4.66919e-06	6.61765e-05	-1.02148	-0.00405113	-0.074748	0	8491.51
1687	25.6359	7.51342	0.0551676	-6.67332e-06	-2.01017e-06	-0.0524824	0.00359175	0.001179	0	4943.99
1689	21.4877	5.48641	0.0502944	-3.21742e-06	1.82884e-05	-0.00185289	0.00939713	-0.00396208	0	4034.3
1690	26.4939	1.83146	0.0512534	-1.3613e-07	-1.05478e-07	0.00277713	0.000222714	-0.00061874	0	9681.78
1692	10.4302	2.18503	0.0595136	-6.03399e-06	2.49585e-05	-0.0866249	0.00118504	-0.00459573	0	28763.2
1694	20.9376	1.6364	0.0578523	-2.51643e-06	-1.89495e-06	-0.0988964	0.00169689	-0.00114795	0	12946.7
1695	15.548	9.44653	0.073807	8.86139e-06	5.24486e-05	0.26417	0.0213736	-0.0282034	0	17920.1
1698	3.38129	12.397	0.0716802	-1.25139e-07	4.99477e-05	-0.358709	-0.00635605	-0.012151	0	2976.26
1699	4.15826	11.9424	0.0676332	4.7168e-07	2.00422e-05	-0.0700509	-0.0082675	-0.0176253	0	9646.65
1700	25.4731	4.87631	0.0599296	-8.62174e-06	-6.83052e-07	0.0037053	0.00267325	-0.00145164	0	16990.1
1703	6.81911	2.54282	0.0508479	2.85474e-07	1.64035e-05	-0.0532543	-0.000855428	-0.0050204	0	16225.7
1707	3.4767	12.6804	0.0557429	3.57387e-07	5.13137e-05	-0.323215	-0.00640111	-0.0119115	0	11542.1
1708	11.4404	2.33575	0.070119	-9.4457e-06	1.31513e-05	-0.146399	0.00163818	-0.00527635	0	36140.8
1709	7.17856	1.1483	0.059461	3.11916e-06	5.62238e-06	-0.0616002	-0.000540024	-0.000854913	0	32105.7
1710	8.50302	5.38309	0.0674805	-2.01582e-05	3.57329e-05	0.0413339	-0.00166071	-0.0181057	0	12781.4
1711	25.4751	3.09851	0.0617936	-4.38322e-06	5.19611e-07	-0.000154163	0.00159784	-0.00120827	0	9653.32
1716	26.0001	3.02451	0.0739274	-1.76831e-06	8.42829e-08	-0.0318379	0.00103955	-0.00109961	0	3615.87
1718	18.546	9.77894	0.0517696	2.28834e-06	1.51282e-05	0.105511	0.0229974	-0.0107667	0	20385.9
1719	12.5447	13.0601	0.0501239	4.47886e-07	9.72748e-06	-0.333422	0.0145978	-0.0734476	0	17085.4
1723	22.2463	4.15294	0.0505175	-8.16087e-06	1.16319e-05	-0.116616	0.00639475	-0.00272581	0	21994.7
1725	17.5404	12.3447	0.053406	4.35233e-06	3.48188e-06	0.38111	0.0213867	-0.0157271	0	10453.1
1727	2.7135	2.5536	0.0527856	-5.62364e-07	-9.40786e-07	0.096904	-0.000925305	-0.00359562	0	27531.1
1731	1.83748	14.6477	0.0598557	3.60619e-06	5.11714e-06	-0.142136	-0.000451463	0.00211992	0	4430.63
1733	7.37707	13.6461	0.0525621	5.04427e-06	5.86303e-05	-0.352189	-0.0093539	-0.0525791	0	25758.4
1736	24.8557	4.99527	0.0581349	-1.25298e-05	-2.27513e-07	-0.126266	0.0036075	-0.00156382	0	8537.99
1737	26.44	4.69676	0.0574413	-4.04108e-07	-2.50606e-07	-0.0290324	0.000903264	-0.00112457	0	10419.3
1738	20.6727	9.79427	0.0609455	4.12158e-05	1.33965e-05	0.146989	0.0176999	-0.00296976	0	13085.7
1741	26.0221	2.10097	0.0741335	-7.35838e-08	2.12764e-07	-0.00499047	0.00058321	-0.000723423	0	3873.03
1742	13.4829	9.08854	0.0532378	1.84596e-06	4.20583e-05	0.254974	0.014075	-0.0363381	0	2126.68
1748	18.7179	1.78395	0.0536975	-4.8289e-06	2.24215e-06	0.0623565	0.00274882	-0.00151991	0	14439.3
1750	2.78037	13.4503	0.0568419	4.97152e-07	2.29394e-05	-0.150423	-0.00346927	-0.00552625	0	3888.41
1751	14.1264	11.2769	0.060392	-9.38049e-07	8.51155e-06	0.327469	0.0210952	-0.0459767	0	20256.3
1755	6.47862	8.77808	0.0591838	-3.55019e-06	3.35234e-05	-0.210389	-0.0074066	-0.0271161	0	18402
1761	21.7519	4.07599	0.0715553	-3.00595e-06	9.13137e-06	0.100156	0.00732734	-0.00345223	0	8894.13
1764	12.153	13.2809	0.0558125	1.73189e-06	1.61625e-05	0.28044	0.0132979	-0.0766235	0	65498
1772	15.2015	9.28029	0.0658932	7.27884e-06	4.5696e-05	-0.194099	0.0210447	-0.0301842	0	25007.9
1773	11.1406	6.69899	0.056787	-7.40662e-06	5.48628e-05	0.0537002	0.0037921	-0.0263807	0	18577.9
1775	2.32616	8.50113	0.0715296	8.43735e-07	2.19065e-06	-0.109729	-0.0030424	-0.0122967	0	15366.6
1776	26.6076	2.04373	0.0527689	-3.7818e-09	-1.2397e-07	-0.0140914	0.00022612	-0.000703316	0	5031.12
1778	16.1124	12.405	0.0551742	-5.39092e-07	2.49746e-07	0.8738	0.0235782	-0.0292061	0	29285.7
1779	15.0813	1.57689	0.0510657	-1.41456e-08	3.39141e-06	-0.0624194	0.0016608	-0.00159532	0	23880.6
1780	7.80143	9.42354	0.0630059	-2.32835e-06	1.73156e-05	0.216552	-0.00682487	-0.0367094	0	45383.6
1784	18.5195	7.61751	0.0602331	-4.48408e-07	5.53538e-05	-0.0440983	0.0173774	-0.0104676	0	20510.5
1785	19.16	9.83322	0.0577688	8.78323e-06	-1.82181e-06	0.047575	0.0213621	-0.0081097	0	4684.12
1790	4.54143	5.84128	0.0504967	-1.02511e-05	3.63483e-05	-0.0985484	-0.00402562	-0.0128117	0	27235.1
1792	8.62778	11.4805	0.0621988	7.88977e-06	7.20754e-05	-0.0289727	-0.00671544	-0.0536822	0	61011.3
1793	21.8403	1.38067	0.0606626	-2.86891e-06	1.98525e-07	-0.0979156	0.00121516	-0.000433418	0	6175.1
1795	7.53902	10.8311	0.0541297	-2.96214e-06	6.06512e-05	-0.352843	-0.00944879	-0.041922	0	28716.8
1797	9.66833	1.19969	0.0518851	1.02509e-07	3.41549e-06	0.0408632	0.000235768	-0.000909582	0	24247.2
1799	13.2944	11.2716	0.0742022	2.23475e-06	1.70807e-05	-0.519383	0.017796	-0.0534787	0	17637.3
1800	8.07734	11.1092	0.0680755	5.73914e-06	6.71228e-05	-0.622781	-0.00745412	-0.0484834	0	37461.1
1805	18.3589	3.44225	0.0714494	-6.97365e-06	1.98502e-05	0.0845129	0.00716524	-0.0046247	0	12688.1
1808	24.0908	3.28594	0.0536141	-1.17115e-05	2.31632e-06	0.0143833	0.00312948	-0.00170318	0	16958.9
1810	4.44822	12.1136	0.0589427	-1.68321e-06	3.3978e-05	-0.28973	-0.00948362	-0.0197108	0	9346.94
1814	6.71953	12.8307	0.0707558	3.67688e-06	6.67348e-05	-0.244004	-0.011645	-0.0412887	0	26531.3
1816	6.95573	2.19561	0.0620232	1.74909e-07	1.4798e-05	0.231436	-0.000553144	-0.0042638	0	12606.8
1817	2.02938	12.6905	0.0686172	-3.53894e-07	2.11121e-05	-0.411187	-0.00292753	-0.00506449	0	10625.8
1821	7.35082	9.68218	0.0651974	2.62432e-06	1.51415e-05	-0.205301	-0.00789288	-0.0360329	0	4406.27
1822	16.8354	8.75033	0.0546535	6.20944e-06	1.68699e-05	0.375934	0.0203764	-0.0187521	0	24083.2
1824	11.3009	12.7954	0.0718163	1.05557e-05	2.98621e-05	0.244698	0.00830031	-0.0731753	0	33005.5
1827	8.69697	10.6859	0.052713	1.13116e-05	6.56449e-05	0.264011	-0.00487999	-0.0488556	0	56515.7
1833	26.4503	4.80832	0.0548108	-8.10303e-07	4.56955e-08	0.0479116	0.000855886	-0.00115512	0	18120.6
1834	2.12929	6.97322	0.065575	-1.64195e-05	3.81231e-06	-0.0379268	-0.00183316	-0.0110789	0	7151.85
1835	3.60022	13.803	0.0704282	9.67051e-06	3.28446e-05	-0.135029	-0.00498615	-0.00887247	0	7911.64
1837	12.8872	15.1615	0.0501277	-6.29548e-06	2.06716e-05	-0.0513467	0.00513445	-0.0898744	0	40006.6
1841	19.036	9.38767	0.0742039	-2.54012e-06	6.02745e-06	0.017814	0.0218	-0.00986829	0	7551.18
1844	4.13522	5.44088	0.0558589	-9.13595e-06	4.41947e-05	-0.0276975	-0.00332027	-0.0108009	0	25370.1
1845	4.91441	5.28227	0.0501872	-2.75232e-06	2.80678e-05	0.0282461	-0.00380396	-0.0125437	0	23614.6
1847	5.57411	13.9533	0.0584821	1.03373e-05	8.07173e-05	-0.407831	-0.00820012	-0.0281034	0	1378.92
1848	14.9669	8.57498	0.0595933	-8.97242e-07	5.03177e-05	-0.0489463	0.0178279	-0.0288262	0	15176.1
1849	13.953	7.57059	0.0740834	-7.67553e-06	4.3066e-05	0.00911896	0.0135361	-0.0269232	0	19808.4
1850	16.3409	12.3819	0.0570302	1.96104e-06	-5.06331e-08	0.338903	0.0233437	-0.0263401	0	21724
1856	14.7695	11.2996	0.0684778	4.89555e-06	1.21808e-05	0.0687516	0.022988	-0.040897	0	30501
1858	4.39742	14.1777	0.0593455	4.77335e-06	6.72541e-05	-0.421787	-0.00493601	-0.0143613	0	15663.2
1861	24.2722	9.19234	0.071703	-1.22271e-05	-1.5431e-07	0.259515	0.00674975	0.00292616	0	11172.5
1864	12.0247	11.4709	0.0603296	3.04214e-06	2.77945e-05	0.396378	0.0110103	-0.0602144	0	60764
1865	15.9896	14.8492	0.0702051	-3.85643e-06	3.61147e-07	0.584591	0.00587302	-0.0308623	0	11381.2
1868	20.3168	2.43006	0.0737322	-5.01134e-06	2.94991e-06	0.129185	0.0041449	-0.00238823	0	9936.25
1870	4.73552	14.835	0.0527823	1.5827e-07	8.95531e-05	-0.704223	-0.00211013	-0.0156795	0	7546.44
1872	17.5753	3.72654	0.0662107	-8.13162e-06	3.1177e-05	-0.133937	0.00859778	-0.00676862	0	23739.3
1873	9.37852	4.07549	0.0539178	-7.54117e-06	2.48315e-05	0.0353462	0.000318636	-0.0122259	0	20997.6
1874	20.5478	1.21128	0.0613683	-8.68186e-07	-9.54885e-07	-0.146225	0.000709976	-0.000312133	0	10451.8
1877	8.29357	2.76662	0.0687444	-9.45645e-07	1.99649e-05	0.0775004	-0.000555656	-0.00725836	0	15998.3
1880	3.50646	15.4987	0.0573619	-2.12912e-06	6.67304e-05	-0.401125	0.00275949	-0.00446215	0	2876.78
1881	19.3895	9.30034	0.0573655	6.88403e-06	-7.08633e-07	-0.145303	0.0200103	-0.00796683	0	9858.55
1882	19.9507	2.9527	0.0679084	-1.91841e-06	8.10669e-06	-0.0561163	0.00596597	-0.00317571	0	2259.38
1883	22.9709	4.31359	0.0706071	-1.01125e-05	1.17626e-05	0.00444116	0.00584648	-0.00236021	0	12340
1885	12.3391	5.62206	0.0740096	-5.10506e-07	4.14472e-05	-0.075376	0.00430799	-0.0197463	0	20700.8
1887	20.6356	10.3924	0.0653964	7.00525e-06	1.57144e-05	0.135442	0.0200579	-0.00219757	0	3706.6
1888	7.48642	13.6133	0.0612134	5.67765e-06	5.63757e-05	-0.358812	-0.00918585	-0.0534826	0	1670.71
1894	11.4423	13.9719	0.0527783	-1.64389e-06	3.40019e-05	0.531683	0.0061407	-0.0868795	0	44469.5
1898	11.3254	9.39514	0.0661964	-3.8578e-06	4.92471e-05	-0.21589	0.00487452	-0.0432895	0	27812.5
1899	17.7756	10.078	0.0689836	8.37895e-06	1.37276e-05	0.113823	0.0220141	-0.0158064	0	25690.3
1900	12.5812	12.484	0.0567481	1.76957e-06	7.02083e-06	0.0799195	0.0139911	-0.0668786	0	49735.3
1903	7.99238	10.8035	0.0519691	3.7418e-06	5.96315e-05	0.241181	-0.00822323	-0.0461149	0	34039.9
1904	2.78976	5.36076	0.0578602	-9.74826e-06	5.22365e-05	-0.0411185	-0.00226557	-0.00967853	0	29536.4
1906	13.1545	1.18983	0.0522302	8.56207e-07	6.51768e-07	0.144398	0.000300677	-0.000589579	0	26598.7
1907	6.88089	12.3623	0.0730445	3.87556e-06	6.96031e-05	-0.319833	-0.0115589	-0.0419167	0	28323.3
1909	12.6267	11.1029	0.0541906	1.10261e-05	2.99654e-05	0.0353858	0.0127042	-0.0550467	0	21648.8
1915	9.56704	14.6528	0.0660753	-1.40663e-07	4.66227e-05	-0.29714	-0.00165609	-0.089776	0	18666.8
1918	1.98347	1.32694	0.0713816	-4.39084e-08	-4.78603e-07	0.0135436	-0.000380455	-0.000795888	0	24895
1920	13.4462	7.68176	0.0683676	-5.2532e-06	5.09808e-05	0.0377652	0.0122791	-0.0292239	0	31858.7
1925	2.7388	10.0087	0.0547106	-3.17845e-06	1.98653e-05	0.0185127	-0.00448129	-0.0125843	0	13365.9
1926	8.46075	13.536	0.064975	-4.52367e-06	5.61671e-05	-0.256431	-0.00698716	-0.068834	0	37801.1
1928	26.5035	2.40951	0.0556095	-1.19547e-07	5.97782e-08	-0.0458895	0.000245028	-0.00087685	0	4754.5
1929	9.18182	9.4951	0.072745	-6.146e-06	5.35131e-05	-0.258862	-0.00293582	-0.0430085	0	47630.4
1930	17.1937	10.05	0.0658528	1.0903e-05	3.25199e-06	0.140073	0.0233766	-0.0189887	0	37726.1
1932	14.9927	13.6528	0.0649122	-1.98755e-06	5.34114e-07	0.649364	0.019494	-0.045388	0	28867.5
1933	6.45553	8.99244	0.0744419	-1.88344e-07	2.06572e-05	-0.23549	-0.00807356	-0.0276474	0	12284
1937	13.1821	6.17039	0.0696908	-5.42668e-07	3.59825e-05	-0.0223451	0.00955102	-0.0210717	0	5353.2
1938	14.3802	10.7866	0.067772	2.48507e-06	8.19365e-06	-0.107952	0.0217192	-0.0421364	0	17990.5
1942	2.72028	14.9103	0.0526615	6.89187e-07	5.15453e-05	-0.271747	-8.7954e-06	-0.00112751	0	3787.85
1944	2.85323	7.24848	0.0731366	2.8831e-07	1.0098e-05	-0.0805416	-0.00354105	-0.0122367	0	17069.8
1945	6.14285	2.82737	0.0616684	-1.15169e-06	1.54998e-05	0.0211671	-0.00176262	-0.00579743	0	27330.9
1948	25.4405	9.13196	0.0511859	-6.62866e-06	-5.02222e-06	-0.019307	0.00388114	0.00382868	0	11873.3
1951	15.7873	11.5991	0.0743511	2.85256e-06	8.94109e-06	0.343283	0.0237006	-0.0321028	0	27827.6
1954	12.6798	15.5099	0.0744683	-1.13379e-05	1.39859e-05	0.576905	0.00186857	-0.0947405	0	57632.7
1955	4.51744	11.2258	0.0524041	2.37483e-06	5.78906e-05	-0.415924	-0.00872874	-0.0208526	0	7587.12
1957	3.95539	12.0544	0.0587376	6.68404e-07	2.63808e-05	-0.393106	-0.00742641	-0.0160745	0	2423.21
1960	14.094	2.34905	0.0533426	-4.23426e-06	6.83937e-06	0.00474581	0.00278292	-0.00446238	0	7377.03
1963	23.3261	1.02842	0.064903	-5.5645e-07	2.29371e-07	-0.0872784	0.000143453	-1.59356e-05	0	1934.38
1964	8.78437	14.1401	0.0505364	-4.51819e-06	5.74322e-05	-0.810688	-0.00564795	-0.0781589	0	54888
1967	1.55451	4.07074	0.0620456	2.77775e-06	1.12112e-05	-0.0113981	-0.000749816	-0.00652043	0	21801.4
1969	7.96818	3.68201	0.0648267	-6.94507e-07	2.81207e-05	-0.0695367	-0.00119636	-0.00977056	0	27654.8
1974	17.6984	10.5453	0.0535038	-2.71933e-07	1.62883e-06	0.0212057	0.0240058	-0.0156905	0	31739.3
1981	9.0882	8.38595	0.0585002	-3.28624e-06	3.92919e-05	0.167045	-0.00301335	-0.035596	0	46406.3
1986	10.4696	12.0335	0.0526236	3.04385e-06	7.48974e-05	-0.306376	0.00164561	-0.067091	0	59611.9
1987	7.0367	2.96858	0.0705948	8.08586e-07	2.08567e-05	0.0133078	-0.00128234	-0.00709617	0	25653.5
1989	11.9011	6.92292	0.0616263	-2.92304e-06	5.36834e-05	0.0748797	0.00707783	-0.0280023	0	31351.9
1990	6.64216	12.6291	0.069242	4.28952e-06	6.57175e-05	-0.248261	-0.0109498	-0.0401596	0	28488
1992	17.025	8.33773	0.0606354	-1.80753e-06	2.03441e-05	0.198991	0.0195759	-0.0177515	0	17426.5
1993	18.0757	8.85667	0.066575	-1.01678e-06	3.31975e-05	-0.121648	0.0207686	-0.0137273	0	18807.7
1994	13.2459	6.06744	0.0516541	-2.92802e-07	3.6037e-05	-0.122108	0.00940186	-0.0209704	0	24292.1
1997	8.24465	13.2374	0.0595085	2.17759e-06	5.1884e-05	-1.09293	-0.00843086	-0.0643325	0	55952.9
1998	9.52097	13.2425	0.0528569	-3.20839e-06	5.99282e-05	0.0207467	-0.00355626	-0.075544	0	60813.9
1999	7.67951	13.7116	0.0504523	1.4128e-06	5.36063e-05	-0.749475	-0.00983258	-0.0569335	0	54557.5
2003	26.8362	2.42788	0.0626684	-3.5405e-08	-2.32713e-07	0.016869	6.66726e-05	-0.000862723	0	7699.8
2005	26.4181	3.98224	0.0577259	-1.58916e-07	6.5022e-07	0.0133841	0.000576391	-0.00127912	0	665.81
2008	7.1108	12.7483	0.0528133	2.79306e-06	7.08862e-05	-1.21903	-0.0116444	-0.0448027	0	45827.7
2010	23.312	4.6147	0.0502821	-1.30036e-05	1.03641e-05	-0.00474855	0.00583339	-0.0024248	0	5684.45
2012	19.2493	7.29468	0.0505717	1.6822e-06	3.71841e-05	-0.0104321	0.0162448	-0.00849925	0	16427.7
2013	6.53061	14.0356	0.0639257	8.38373e-06	7.0937e-05	-0.440647	-0.0095792	-0.0404075	0	30428.1
2017	10.9935	4.43682	0.065156	3.04469e-07	4.23376e-05	-0.0374347	0.0020091	-0.0142215	0	39283.7
2018	12.7886	6.33497	0.0686708	-4.13121e-08	3.73962e-05	0.0418966	0.00908949	-0.0229562	0	33152.3
2019	2.0689	10.8955	0.0628997	-3.25813e-06	1.16909e-06	-0.131545	-0.00349873	-0.00994775	0	7907.36
2022	3.76786	4.49139	0.0615749	-7.08623e-07	3.18522e-05	-0.0717419	-0.00256376	-0.00839426	0	5816.23
2023	16.649	6.2308	0.0659501	-9.60786e-06	3.10102e-05	0.174555	0.0149802	-0.0140018	0	25126.2
2025	12.1487	14.2984	0.0640284	1.6246e-06	1.86363e-05	0.162093	0.00744188	-0.0869946	0	37125.9
2027	8.62254	8.71671	0.0641595	4.69415e-06	2.87403e-05	-0.237837	-0.00495882	-0.0369485	0	35468.5
2031	1.34301	12.6518	0.061494	3.97521e-07	7.55661e-06	-0.0583991	-0.00132088	-0.00266089	0	3870.09
2035	11.22	5.54646	0.0511198	5.82067e-06	4.44008e-05	-0.00576917	0.00293853	-0.0197185	0	2622.18
2037	4.02662	12.9444	0.0507832	9.38481e-07	5.27344e-05	-0.23419	-0.00688453	-0.015029	0	7595.85
2038	19.4067	4.37094	0.0681115	-3.04106e-06	7.08835e-06	-0.057749	0.00939608	-0.00553642	0	16250.5
2040	4.45419	15.6728	0.067251	-7.68415e-06	0.000109979	-0.51676	0.00429756	-0.0113288	0	4626.02
2042	23.3119	3.78981	0.0575958	-1.46499e-05	7.42606e-06	-0.000822006	0.00453743	-0.00215391	0	7278.39
2043	12.7444	5.98657	0.0678889	-2.0955e-06	3.66232e-05	-0.864291	0.008217	-0.0215657	0	18672.9
2044	14.4242	13.4871	0.0683693	-2.06678e-06	5.57916e-06	0.434045	0.0209137	-0.0537499	0	15826.4
2046	13.5152	3.18982	0.0706085	-1.97496e-06	1.08969e-05	-0.0494674	0.00418152	-0.00741462	0	22667.2
2049	3.56154	6.78048	0.0714906	8.48665e-06	3.46576e-05	-0.0650646	-0.0042356	-0.0127415	0	21191.3
2050	2.67113	5.71454	0.0662142	8.49783e-07	3.82872e-05	-0.0401828	-0.00207651	-0.0101134	0	19664.3
2053	26.185	4.01172	0.0736242	-2.51925e-06	-1.83716e-08	0.0276899	0.00106886	-0.00121493	0	8319.67
2054	20.8978	1.24575	0.0605794	-4.00442e-07	-4.66356e-07	0.0406102	0.000700485	-0.000255101	0	13628.3
2055	21.1768	2.53245	0.0711623	-9.86082e-06	-2.47471e-06	-0.0721329	0.00412888	-0.00232931	0	9087.92
2056	24.77	4.29246	0.0680967	-1.18535e-05	1.15209e-07	-0.0825207	0.00304784	-0.00165089	0	13415.1
2057	22.8414	3.34337	0.0530302	-1.2665e-05	6.84298e-06	-0.048001	0.00434408	-0.0021385	0	18128.4
2058	2.20979	6.27807	0.0730256	-1.02294e-05	1.13129e-05	-0.046532	-0.00176485	-0.0104777	0	17435.5
2059	4.80577	1.39518	0.0635951	9.41017e-08	9.08329e-07	-0.0357095	-0.000423869	-0.000942361	0	19378.8
2060	8.78413	12.4982	0.0667948	1.63214e-06	6.8029e-05	-0.435617	-0.0062619	-0.062563	0	54622
2063	12.4066	1.0601	0.051979	1.02955e-07	6.26546e-07	-0.108268	0.000193101	-0.000255561	0	9957.56
2065	4.27303	5.76743	0.0719326	-1.2221e-05	4.14364e-05	-0.25437	-0.00380852	-0.0117893	0	18165.8
2066	24.2382	9.52986	0.0668855	-1.07636e-05	-1.77891e-07	0.11441	0.00713599	0.0039282	0	7858.11
2067	1.92698	13.4246	0.0749584	1.63356e-06	4.12423e-06	-0.155359	-0.00253914	-0.00202816	0	5447.85
2070	10.8621	3.68855	0.0634308	-3.1032e-07	3.96164e-05	0.0182512	0.00122093	-0.0110546	0	28491.6
2074	4.18621	2.29204	0.067208	1.26703e-06	1.90787e-06	0.0583356	-0.00133992	-0.00330169	0	13036
2075	1.02407	5.76087	0.0709732	-1.61012e-06	4.6505e-05	-0.0430181	-0.00015214	-0.00873825	0	7582.31
2079	13.7083	5.49487	0.0720642	-7.03653e-06	3.29167e-05	-0.077011	0.00886375	-0.0183855	0	8664.56
2080	16.7122	9.78187	0.0627898	1.25639e-05	7.48564e-06	0.167451	0.0238885	-0.0216267	0	23575.5
2081	14.285	13.5068	0.0725616	-1.90843e-06	3.36697e-06	0.253805	0.0210093	-0.0546256	0	51570.7
2082	15.0524	12.7328	0.0683659	-6.10033e-06	3.98448e-06	0.54509	0.0214406	-0.0421941	0	23483.5
2083	3.71095	15.6043	0.0627049	-7.21722e-06	7.19511e-05	-0.366784	0.00346294	-0.00569431	0	2815.99
2084	11.1967	2.42176	0.0513697	-9.69491e-06	2.07378e-05	-0.0319027	0.00152022	-0.00564916	0	10518.6
2085	16.2564	4.6813	0.0668802	-1.66185e-06	3.30278e-05	-0.164268	0.010169	-0.0102643	0	21988.8
2088	2.64463	9.37586	0.0590124	9.32123e-07	9.62832e-06	-0.131362	-0.00402822	-0.0129731	0	20325
2090	8.54117	6.33787	0.0716433	-1.40677e-05	1.85248e-05	-0.362514	-0.00288567	-0.0240728	0	26714
2091	25.8616	5.12969	0.0742617	-6.53669e-06	-3.05036e-07	-0.0355894	0.00199041	-0.00112623	0	17701.8
2094	22.1648	6.3904	0.0552093	-8.193e-06	2.15021e-05	-0.0458879	0.00985837	-0.00289498	0	6464.69
2097	16.9963	7.74534	0.0744314	-4.56557e-06	3.73008e-05	0.169777	0.0184491	-0.0164837	0	19611.6
2099	16.5907	9.26475	0.066425	7.91363e-06	1.11353e-05	0.0174424	0.0220915	-0.0217605	0	32875
2100	20.9298	7.69082	0.0702331	-5.44141e-06	2.78936e-05	-0.126704	0.0135526	-0.00400036	0	6026.35
2101	17.7608	2.50503	0.053551	-2.02026e-06	1.07127e-05	-0.111347	0.00486218	-0.0037164	0	25723.5
2102	14.4254	1.56311	0.0533907	-2.60928e-07	3.52664e-06	-0.213337	0.00114965	-0.00171914	0	11626.8
2103	8.202	1.69279	0.067243	2.59982e-06	1.48293e-05	-0.105585	-0.00054358	-0.00298749	0	6879.25
2107	24.5186	9.47556	0.0744045	-1.10196e-05	-1.78716e-06	-0.0728244	0.0062245	0.00342666	0	6735.84
2108	11.7416	6.30192	0.066672	4.18218e-06	5.09516e-05	0.184208	0.00544866	-0.0236698	0	32521.6
2112	26.8605	5.43326	0.0576793	1.46533e-06	-8.57012e-07	0.0636215	0.000312589	-0.000972795	0	1118.29
2114	13.8292	11.4994	0.0740862	-2.87617e-06	9.66556e-06	0.662149	0.0198494	-0.049102	0	1591.55
2117	19.1168	5.40812	0.0695021	-9.63599e-06	2.56516e-05	-0.0315302	0.0120821	-0.00707673	0	10222.8
2119	9.85085	11.1292	0.06931	4.4662e-06	7.87525e-05	0.440196	-0.00171395	-0.0568159	0	35205.3
2124	14.5341	6.40078	0.053768	-8.89816e-06	3.82967e-05	0.639967	0.0121218	-0.0201612	0	1003.2
2125	10.0658	12.9908	0.0627011	-9.87048e-08	5.44263e-05	-0.141864	-0.000127562	-0.0773	0	26954.2
2127	16.5617	7.59622	0.066948	-4.66682e-06	4.58219e-05	0.0346796	0.0171155	-0.018257	0	21014.1
2129	7.60516	7.7316	0.0686798	1.01757e-07	3.61699e-05	0.12213	-0.00479313	-0.0279519	0	11784.8
2133	19.1808	11.6616	0.0663319	4.70626e-07	-1.07431e-05	0.231731	0.0215089	-0.00662196	0	12587.7
2138	5.48854	14.1492	0.0533362	9.96431e-06	8.69252e-05	-0.45647	-0.00689513	-0.0262138	0	5091.24
2142	3.96458	10.0489	0.0718819	-3.70689e-07	3.99297e-05	0.00576192	-0.00699069	-0.0171899	0	24498.8
2143	6.26878	1.81994	0.0656783	3.95829e-06	1.06911e-05	0.0110453	-0.000959929	-0.0027226	0	22820.7
2147	15.0096	12.3637	0.0676906	-3.46509e-06	5.2955e-06	0.357266	0.0244537	-0.042098	0	51020.9
2149	16.924	9.3722	0.0509613	1.06715e-05	7.53499e-07	0.140347	0.0221956	-0.0200995	0	18304.6
2152	26.511	3.88478	0.0593161	-5.45839e-07	-1.14729e-07	0.0107918	0.000556425	-0.00122765	0	7337.16
2153	12.1587	2.52109	0.0593341	-9.73848e-06	8.76383e-06	0.156448	0.00233866	-0.00584441	0	4533.53
2158	9.87367	5.62928	0.0656955	-9.6492e-06	4.18412e-05	-0.260655	0.000166618	-0.0198982	0	30202.5
2161	20.2436	3.74639	0.0501888	-5.90268e-07	8.88921e-06	-0.092906	0.00785084	-0.00430371	0	18816.5
2162	15.2003	12.486	0.0673038	-2.89249e-06	6.55061e-06	0.419378	0.023574	-0.0407096	0	20621
2166	11.2652	4.00064	0.0507635	-1.44125e-06	5.34705e-05	0.208451	0.0021041	-0.0121111	0	30732.1
2167	4.1944	10.031	0.0537634	3.00511e-06	4.72216e-05	-0.458504	-0.0074295	-0.018925	0	10773.1
2168	11.9613	8.94432	0.068143	3.71031e-06	6.25276e-05	0.375482	0.0082865	-0.0400785	0	29663.7
2169	5.59707	3.42819	0.051579	-3.34242e-06	1.6686e-05	-0.0558753	-0.0023138	-0.00764022	0	19147.3
2170	1.68721	14.9988	0.0671916	6.69365e-07	8.316e-06	-0.178003	0.00024441	0.00330321	0	2894.43
2173	23.357	5.49702	0.0619566	-1.93688e-05	8.09553e-06	0.0331158	0.00666007	-0.00202715	0	5391.71
2174	25.9992	5.87015	0.0514156	-5.42094e-06	-1.75555e-07	-0.00799998	0.0017846	-0.000470619	0	6811.56
2175	9.86061	12.8806	0.0709753	4.65506e-07	5.95202e-05	0.154837	-0.00222419	-0.0727419	0	34078.4
2178	10.846	8.49388	0.0737772	-6.325e-06	6.9693e-05	-0.0937149	0.00337728	-0.0384474	0	24123
2181	26.5173	7.60447	0.0542266	-5.54392e-06	6.2597e-07	0.115536	0.000882277	0.0015765	0	3720.43
2182	18.5799	8.83247	0.0509524	7.42667e-06	4.43017e-05	0.0171767	0.0200806	-0.01129	0	28970.7
2184	25.8615	6.63439	0.0667007	-5.65244e-06	-3.81957e-07	0.00742252	0.00277776	-0.000254971	0	2557.55
2185	22.683	3.77979	0.0695458	-9.95554e-06	9.9629e-06	-0.094357	0.00535567	-0.0023631	0	1586.48
2186	17.7068	4.57739	0.0683463	-9.75653e-06	3.69319e-05	-0.0091157	0.00990828	-0.00872856	0	18402.8
2188	9.286	4.92598	0.0506731	-5.82624e-06	3.28245e-05	0.0497992	-0.00035487	-0.0174994	0	40945.2
2189	13.711	1.09446	0.0633808	2.01301e-07	9.01037e-07	-0.136889	0.000304651	-0.00031762	0	17694
2190	16.7307	1.1313	0.0508616	-1.78901e-08	4.81308e-07	-0.0165378	0.000985645	-0.000708888	0	13473.5
2191	12.4198	6.33814	0.0625932	3.00236e-06	4.31726e-05	-0.287693	0.00859975	-0.024546	0	16987.6
2197	6.70215	6.99571	0.0717389	-5.50567e-06	5.40224e-05	-0.187687	-0.00484309	-0.0216101	0	29712
2198	4.88192	11.6502	0.0632944	3.12122e-06	7.70717e-05	-0.115589	-0.00957282	-0.0234303	0	16193.2
2201	9.88306	6.74738	0.0662779	-1.30454e-05	5.29044e-05	-0.0208372	6.91658e-05	-0.026333	0	30981.9
2207	14.3302	7.9403	0.0618888	-1.28542e-05	5.64744e-05	0.0370068	0.0144298	-0.027482	0	11839.8
2213	19.9916	5.18742	0.0683581	-3.77804e-06	1.79313e-05	0.0180981	0.0106299	-0.00599093	0	12368.8
2215	13.9493	5.63744	0.05848	-1.95648e-06	2.77711e-05	-0.130903	0.00904259	-0.0185193	0	7141.7
2216	17.1081	12.6991	0.0604855	3.38438e-06	-1.88497e-08	0.339528	0.0212012	-0.0195672	0	14498
2217	21.5396	8.0099	0.0581882	-1.16123e-05	4.22637e-05	0.0406731	0.0133325	-0.003469	0	4907.79
2224	9.11204	4.30827	0.0726794	-6.78796e-06	2.64846e-05	0.095016	-0.000180121	-0.0139594	0	10375.3
2227	3.14102	6.38778	0.0607879	5.1536e-06	2.90754e-05	-0.235044	-0.00318372	-0.0114738	0	18404.7
2231	8.41723	12.4254	0.067214	2.60728e-06	6.14681e-05	0.126859	-0.00772464	-0.0594226	0	17555.6
2232	6.09119	14.1454	0.0537277	2.26908e-05	7.83868e-05	-0.315525	-0.00844909	-0.0343041	0	31134.7
2234	14.9023	9.46991	0.0660671	9.03828e-06	2.90418e-05	0.171311	0.0199041	-0.031772	0	14977
2237	4.67827	2.55068	0.0623698	1.22961e-06	6.34896e-06	-0.0428976	-0.00151742	-0.00400606	0	19842.8
2238	18.0616	4.1301	0.067488	-1.01329e-05	3.26577e-05	-0.0591874	0.00903167	-0.00669876	0	20925.7
2242	11.2333	8.2931	0.070586	-9.18458e-06	6.26788e-05	0.0405811	0.00570133	-0.036277	0	34581.9
2245	6.4665	12.4605	0.0697635	5.00889e-06	6.39435e-05	-0.17995	-0.0105554	-0.0377064	0	24533.7
2246	18.9981	7.26241	0.0607177	3.02894e-06	4.24173e-05	0.199467	0.0165259	-0.00929342	0	15043.9
2247	15.3858	14.2013	0.0515318	-7.18852e-06	5.35959e-06	0.873365	0.0146828	-0.0399312	0	31623
2249	6.60882	2.93707	0.060063	-5.44045e-07	1.80058e-05	-0.0821724	-0.0014858	-0.00634086	0	25430.1
2253	20.9517	8.51831	0.060002	-1.76283e-05	7.63786e-06	-0.124052	0.0154192	-0.00366334	0	4492.18
2255	9.83961	12.6602	0.0504562	-2.18117e-07	6.28876e-05	-0.499084	-0.0024573	-0.0708382	0	8826.24
2261	18.6865	5.19541	0.0701284	-1.47925e-05	2.62396e-05	-0.00320545	0.0122628	-0.00716984	0	14214.4
2262	14.7653	7.64665	0.0748774	-1.346e-05	4.1634e-05	0.171556	0.015813	-0.0245948	0	17224.3
2265	21.5723	10.0402	0.0611503	-5.47522e-07	2.72596e-05	-0.209188	0.0160482	-0.000979707	0	4077.29
2266	3.99862	4.42293	0.05307	-5.93658e-07	3.22855e-05	0.0268064	-0.00261998	-0.00873721	0	23252
2267	19.6027	6.18908	0.0741421	-9.76564e-06	3.27253e-05	0.0562051	0.0132871	-0.00728921	0	10344.7
2269	15.3954	14.3133	0.0612254	-6.02356e-06	1.66471e-06	0.912322	0.0135898	-0.0400901	0	18853.1
2272	2.86051	11.3022	0.0595025	-2.57496e-06	2.48031e-05	0.140013	-0.00509602	-0.0116826	0	9978.37
2273	7.04562	15.0619	0.0526431	4.79407e-06	6.49449e-05	-0.830899	-0.00475059	-0.0479423	0	34555.5
2274	3.27211	8.11068	0.0651498	1.17312e-06	2.6473e-05	0.0588522	-0.00451285	-0.014026	0	14219.1
2275	8.18233	9.9721	0.0652568	-6.00021e-06	2.80428e-05	-0.605375	-0.00594449	-0.0423948	0	57715.5
2277	7.55332	15.8695	0.073526	1.60369e-05	6.02429e-05	-1.48064	0.0055413	-0.0570333	0	20881
2279	16.2702	6.80873	0.0583177	-7.40531e-06	3.94373e-05	-0.110476	0.015682	-0.0170659	0	26726.8
2281	19.8202	7.00509	0.0543351	-4.6298e-06	1.66802e-05	0.216771	0.0148061	-0.00710218	0	11457.7
2282	20.0755	5.69	0.0604616	-5.36044e-06	1.7852e-05	0.111269	0.0113663	-0.00621326	0	3480.85
2283	8.49155	3.54547	0.0699421	-1.85029e-06	2.21128e-05	-0.0417395	-0.000244338	-0.01052	0	23990.6
2286	9.83529	1.32943	0.0583055	-7.78228e-08	4.50212e-06	-0.050182	0.000304367	-0.00093431	0	28192.8
2287	25.0467	5.93991	0.0666688	-1.11867e-05	-1.17805e-06	-0.0161073	0.00428154	-0.00107215	0	12060
2289	7.43589	14.8915	0.060388	2.18335e-06	5.46455e-05	-1.19505	-0.00813536	-0.0555163	0	48616.1
2291	13.2994	10.9247	0.0533603	-3.38384e-06	1.3856e-05	0.26494	0.0170814	-0.0490557	0	28446.5
2293	16.6483	14.9041	0.0502877	-3.48286e-07	-2.24922e-05	0.676145	0.00587566	-0.0221418	0	2996.81
2294	19.8369	9.82807	0.0526701	1.00204e-05	-1.80908e-05	-0.0171924	0.0201757	-0.0050466	0	3284.26
2295	7.66418	7.06403	0.0603533	-8.78502e-06	3.16452e-05	-0.445439	-0.0043468	-0.0249715	0	42812.8
2296	15.2515	13.2429	0.0701527	-2.78734e-06	3.81333e-06	0.409041	0.0223043	-0.0401384	0	20960.6
2298	6.31785	9.47161	0.0528443	-8.51995e-06	9.11306e-06	0.0266067	-0.00813396	-0.0284574	0	32562.3
2305	17.5216	6.52454	0.0596992	-1.73833e-06	4.03894e-05	0.151437	0.0157334	-0.0120939	0	22461.9
2309	11.9459	14.4094	0.0508868	3.4015e-07	2.09374e-05	0.138718	0.00835812	-0.0889901	0	31436.1
2311	13.3724	6.45143	0.0556784	6.32422e-08	3.73756e-05	0.272138	0.011312	-0.0228546	0	32444.6
2312	25.6523	1.76745	0.0650968	1.49576e-10	1.063e-07	-0.00842995	0.000575248	-0.000558251	0	5659.47
2315	5.70036	2.29572	0.0637494	1.49424e-06	1.08736e-05	0.0199624	-0.00124333	-0.0038631	0	23389.1
2316	16.2391	2.00826	0.0581378	-1.2867e-06	5.78786e-06	-0.103849	0.00299576	-0.00256216	0	3117.75
2318	24.7302	8.9273	0.0508462	-1.08383e-05	-2.00093e-06	-0.00935207	0.00541026	0.00304273	0	7831.83
2321	4.17256	1.60803	0.0619402	2.25744e-07	2.92702e-07	-0.0140543	-0.000734706	-0.00184012	0	14705.2
2324	7.0617	12.1728	0.0699409	2.54916e-06	7.38681e-05	0.464245	-0.010845	-0.0439748	0	25407.4
2326	13.3259	1.09648	0.0587349	3.65363e-07	4.43079e-07	-0.124775	0.000172599	-0.00033254	0	12608.5
2334	12.5306	11.8868	0.0559514	4.83119e-06	1.80336e-05	0.172493	0.0148709	-0.0624307	0	39377.5
2335	17.9467	7.62137	0.0727081	2.75779e-06	5.19611e-05	0.0891757	0.0177359	-0.0127307	0	18300.5
2340	15.5243	6.11632	0.0539369	-1.42434e-05	3.32508e-05	0.0790288	0.0132037	-0.0158333	0	10617.3
2341	16.0829	5.54713	0.0566488	-1.29749e-05	1.43368e-05	0.115544	0.0116504	-0.013731	0	18906.7
2344	9.21542	7.26827	0.0606522	-8.79358e-06	3.42144e-05	0.0339077	-0.00153063	-0.0300187	0	13541.7
2346	4.21279	10.5447	0.0711426	7.10098e-06	4.53235e-05	-0.0257464	-0.00817814	-0.0187959	0	20040
2348	12.0773	7.06332	0.0740875	-4.01275e-07	5.71375e-05	0.286812	0.007358	-0.0276166	0	27643.3
2350	9.35343	9.98354	0.0551077	2.20992e-06	6.29022e-05	0.0907643	-0.0020139	-0.0478648	0	19033.8
2353	9.56158	7.37998	0.0510137	-2.73971e-06	4.18028e-05	-0.174879	-0.00109662	-0.0304221	0	32045.1
2356	21.522	5.24337	0.0638932	-5.87671e-06	1.55689e-05	-0.0885881	0.00882429	-0.00387674	0	17381.2
2358	14.32	4.90205	0.0696637	-1.86604e-06	2.68796e-05	-0.00467279	0.00852224	-0.0143705	0	29385.3
2361	2.08395	11.0111	0.0535754	-3.34802e-06	1.74752e-06	-0.0565418	-0.0032738	-0.00991787	0	7991.15
2368	12.5401	2.93007	0.0668108	-9.85961e-06	8.36075e-06	-0.0327778	0.00265703	-0.006893	0	25853.5
2370	11.5958	11.2989	0.0735153	5.7031e-06	2.95505e-05	0.187598	0.00762516	-0.061228	0	14444.1
2371	11.2277	9.47679	0.0613514	-4.30478e-06	5.14108e-05	-0.130566	0.0045803	-0.0439558	0	38914.2
2379	14.2606	6.48288	0.0725748	-1.56402e-06	4.0144e-05	-0.136435	0.0114472	-0.0207247	0	22191.5
2380	5.94761	11.5529	0.0665929	-9.31827e-07	5.45528e-05	-0.216997	-0.0104532	-0.0318378	0	24125.5
2382	12.0732	10.4224	0.0707681	-2.8681e-07	3.60751e-05	-0.223769	0.00994114	-0.0513839	0	17247.9
2384	6.42957	10.8651	0.0637568	-4.36041e-06	4.29238e-05	-0.0430743	-0.00989494	-0.0337517	0	22391
2387	2.48529	3.15662	0.0625973	-1.21791e-07	8.35235e-07	0.0668511	-0.00128752	-0.0051167	0	6906.73
2388	26.7677	4.83788	0.0582703	-3.21418e-08	-1.08944e-07	0.0107572	0.000348042	-0.00117598	0	10436.7
2390	7.41323	9.07456	0.0739495	1.12116e-05	1.16946e-05	0.0469605	-0.00665972	-0.0335823	0	20919.4
2394	9.47506	5.97466	0.063719	-1.69237e-05	4.86373e-05	0.0180045	-0.000917751	-0.022015	0	19150.7
2395	6.42323	4.35704	0.0721006	-1.46109e-06	3.78086e-05	-0.030837	-0.00284349	-0.0116452	0	15796.8
2398	7.3568	7.22009	0.0608078	-1.09559e-05	4.78298e-05	-0.00563272	-0.00403833	-0.0247018	0	37271.7
2399	15.5439	3.37602	0.0681613	4.98373e-07	2.75381e-05	0.211437	0.00653922	-0.00705086	0	26176.1
2402	21.5995	5.50378	0.0629719	-2.53879e-06	1.615e-05	-0.0510938	0.00937732	-0.00401616	0	6297.96
2405	4.44595	2.12684	0.0603419	2.07909e-06	2.80203e-06	0.0406572	-0.00126755	-0.0029865	0	17731.2
2406	8.64472	12.334	0.0702981	3.05603e-06	6.59886e-05	-0.586018	-0.00666926	-0.0596485	0	51479.9
2408	1.97671	11.8912	0.072198	2.78294e-07	9.84423e-06	0.120273	-0.00296763	-0.00736928	0	8379.5
2409	16.0387	3.46057	0.0548437	-1.8377e-06	2.88768e-05	-0.126082	0.0077206	-0.00698797	0	11613.2
2410	6.94934	8.61456	0.0731671	3.12224e-06	3.27196e-05	-0.144286	-0.00690096	-0.0284197	0	27133.2
2412	14.9883	8.24751	0.0660838	-2.00963e-06	5.04641e-05	0.0134814	0.0167662	-0.0272119	0	26439.5
2413	24.1122	9.83719	0.0633198	-1.04648e-05	1.98328e-07	0.0533459	0.00720769	0.00416083	0	9319.4
2414	3.23903	9.73442	0.0655325	-3.90755e-06	2.49835e-05	-0.261062	-0.00567984	-0.0147353	0	10618.2
2416	26.6375	8.29756	0.0670519	-6.15484e-06	-4.26284e-06	-0.0054092	0.00148292	0.00302775	0	9394.2
2418	19.1064	12.6336	0.0748337	-7.16896e-06	-4.77196e-06	0.0493726	0.019437	-0.006222	0	1141.17
2419	15.7845	1.56043	0.06078	-5.92749e-07	2.28147e-06	0.321688	0.00142824	-0.00168898	0	14537.1
2421	6.36242	4.76047	0.0589809	-4.09585e-06	4.77477e-05	0.135052	-0.00394849	-0.0131494	0	23617
2422	18.1972	7.25431	0.0667608	8.20063e-07	4.4662e-05	0.0785329	0.0171118	-0.0113574	0	21132.4
2428	8.68682	2.50981	0.0660104	1.50897e-06	1.79582e-05	0.0400564	-5.0881e-05	-0.00633211	0	11756.8
2429	7.00779	8.48198	0.0719609	-1.30233e-06	3.48198e-05	-0.165656	-0.00678311	-0.0281687	0	19373.6
2430	10.7418	12.7846	0.0598949	6.28498e-06	5.43785e-05	0.783892	0.00317487	-0.0738888	0	9718.74
2431	19.8843	7.5588	0.0554951	-2.08752e-06	1.84334e-05	0.0419365	0.0161733	-0.00648897	0	6639.17
2432	15.5161	12.7323	0.0599871	-6.08978e-06	6.44309e-06	0.575868	0.0214824	-0.0376501	2	82627.3
2433	25.4722	8.25085	0.0537927	-8.39035e-06	-3.15535e-06	-0.148329	0.00392858	0.00216322	0	13833.9
2434	22.1061	3.43635	0.0701964	-6.36187e-06	8.50863e-06	-0.0222112	0.00516874	-0.00246374	0	11805.1
2436	1.8929	2.05729	0.0618098	-1.22228e-06	-1.59126e-06	0.0224467	-0.000306687	-0.00265708	0	9881.26
2439	9.30252	8.17683	0.0738319	-8.64757e-06	3.9328e-05	0.263799	-0.00176287	-0.0345663	0	37298.3
2440	14.2526	14.8609	0.0568134	4.48818e-06	1.76857e-05	0.815882	0.00992049	-0.059492	0	58743.4
2442	8.88941	8.07616	0.0747456	-3.51185e-06	3.94428e-05	0.109969	-0.00225859	-0.032694	0	6152.25
2443	13.6902	1.55184	0.0748077	-1.17918e-06	6.31109e-06	0.0541789	0.000967836	-0.00175049	0	13381.5
2444	3.34623	12.004	0.0741806	1.00409e-06	4.20435e-05	-0.130519	-0.00599981	-0.0127652	0	10984
2445	1.31713	8.66366	0.0699092	1.91008e-06	7.05386e-06	-0.062139	-0.000997887	-0.0113599	0	6794.92
2447	25.6248	4.69872	0.0523917	-7.26363e-06	-5.58156e-07	-0.0887822	0.0023349	-0.00151144	0	10124.2
2449	19.1981	7.53131	0.0683783	-4.98554e-07	4.1473e-05	0.0693908	0.0163891	-0.00844392	0	11546
2453	9.14742	3.99681	0.0667304	-6.32471e-06	2.30707e-05	0.151053	-0.000206602	-0.0124406	0	21052.1
2454	13.4809	13.7983	0.0626547	-3.42538e-06	3.39559e-06	0.769364	0.0191866	-0.0677303	0	43138.8
2455	7.03041	2.59896	0.0655008	1.0423e-06	1.66713e-05	-0.0136851	-0.0010544	-0.00571833	0	31800.8
2461	13.4458	1.7834	0.0590245	-2.90447e-07	3.66379e-06	-0.0853677	0.00162829	-0.00251195	0	22789.4
2465	5.72628	12.6382	0.0587779	1.18104e-05	6.97143e-05	-0.0247901	-0.0105765	-0.0299983	0	26018.2
2468	20.5447	8.5836	0.0570844	-9.24847e-06	2.37142e-05	0.153867	0.017009	-0.00424052	0	3417.29
2470	26.0096	1.27426	0.053189	-4.89614e-08	-5.71934e-08	-0.0347662	0.000196237	-0.000134817	0	1490.68
2471	22.578	5.28429	0.0616939	-8.62482e-06	1.4802e-05	-0.0205734	0.00752113	-0.00270709	0	6577.8
2472	16.2727	5.54361	0.0664956	-9.93335e-06	1.43337e-05	-0.0452001	0.0120232	-0.013166	0	18018.1
2473	25.0649	6.23552	0.0736829	-9.54574e-06	-1.58675e-06	-0.0127489	0.00467005	-0.000379797	0	4945.21
2474	13.0437	2.28899	0.0645678	-5.6845e-06	1.22464e-06	-0.164224	0.00249817	-0.00440698	0	12709.1
2477	18.4565	6.25448	0.0711376	3.68149e-06	3.01564e-05	-0.105926	0.0141945	-0.00939701	0	15524.3
2478	17.5294	13.3542	0.0719113	1.67732e-06	-4.62186e-06	0.495631	0.0173565	-0.0155463	2	18765.3
2480	7.12092	14.4921	0.0740197	-1.10908e-06	6.10258e-05	-1.07985	-0.00890498	-0.0509919	0	31639.8
2482	20.0874	1.53001	0.0692865	-2.9209e-07	-3.60602e-06	-0.179529	0.00212045	-0.000944372	0	22415.8
2484	17.1274	11.7712	0.0639397	-1.06409e-07	4.16583e-06	0.107702	0.0219579	-0.0199409	0	21407.8
2485	11.6727	10.2941	0.0636628	-1.36499e-07	3.69082e-05	0.256734	0.0074402	-0.0515407	0	22493.8
2487	19.9809	10.6513	0.0733322	1.10395e-05	-8.03824e-06	0.0890418	0.0197137	-0.0039794	0	7451.34
2495	8.54428	12.767	0.0718119	7.78154e-07	5.99539e-05	0.038149	-0.00799933	-0.0635506	0	50768
2497	14.4761	2.79606	0.0722134	-1.1485e-06	1.16364e-05	-0.0361121	0.00439501	-0.00527298	0	14881
2500	4.52101	12.7498	0.0635261	-4.54064e-06	5.23657e-05	-0.087635	-0.00809196	-0.0196738	0	13445.4
2501	11.645	13.2688	0.0659452	-7.65406e-07	2.26641e-05	0.348913	0.00976598	-0.079135	0	12799.5
2506	10.0734	1.23603	0.0742233	4.58938e-07	2.95375e-06	-0.0724137	-0.000112966	-0.000967561	0	27444.9
2508	1.72209	9.66009	0.0577928	-4.46234e-07	3.04264e-06	-0.0258094	-0.00165979	-0.0105704	0	14209.4
2512	26.3138	5.84815	0.0684706	-1.83134e-06	-2.74125e-07	-0.0339778	0.00140136	-0.000779047	0	5739.32
2520	26.8883	4.01335	0.0600471	2.46784e-08	7.52731e-08	0.0557244	0.000127107	-0.00109518	0	7496.81
2521	11.718	8.34856	0.0671228	-1.01382e-05	6.3309e-05	-0.0123966	0.0065523	-0.0370705	0	21684
2522	6.38255	10.6492	0.0505069	-4.96635e-06	3.20988e-05	-0.0416362	-0.00951649	-0.0330263	0	36341.3
2524	8.55547	14.8385	0.0683711	9.53498e-07	5.5465e-05	-0.217551	-0.00552255	-0.0788988	0	46425.3
2527	4.18375	13.1364	0.0676259	1.10138e-06	5.74537e-05	-0.204595	-0.0067954	-0.0153876	0	9268.04
2529	9.99255	5.28486	0.0564906	-6.91438e-06	3.26378e-05	-0.27036	0.000626336	-0.0188387	0	11771.7
2534	3.24162	1.2551	0.0525106	6.52633e-08	-2.72406e-07	0.0270145	-4.72255e-05	-0.000411046	0	9867.04
2537	14.5427	7.68735	0.0553566	-2.11411e-05	4.74864e-05	0.228719	0.0138053	-0.0250892	0	1015.34
2540	6.40794	15.2425	0.0699727	1.34456e-05	9.03935e-05	-0.756993	-0.00198513	-0.0352245	0	2884.1
2542	19.8632	4.21427	0.0741047	-5.40557e-06	9.57156e-06	-0.0033915	0.00887605	-0.00493339	0	11265.2
2543	17.3744	4.18013	0.0693852	-1.15721e-05	3.8043e-05	0.0491311	0.00941861	-0.0079864	0	22767.1
2544	4.46399	8.51103	0.0541364	-1.11684e-05	3.20117e-05	-0.268107	-0.00668668	-0.0178565	0	16126.9
2545	2.32006	3.84025	0.0731358	3.10535e-06	8.82365e-06	-0.166672	-0.0014952	-0.0064095	0	10056.4
2546	7.0824	3.09967	0.0685679	5.79219e-07	2.10961e-05	0.0300599	-0.00142506	-0.0073593	0	27247
2549	1.05703	1.3845	0.056359	-1.62939e-07	-3.76449e-07	0.0808959	-3.6772e-05	-0.00108065	0	4785.74
2550	12.3478	10.8839	0.071738	7.39006e-06	2.42806e-05	0.406609	0.0125628	-0.054362	0	36361.1
2553	3.10747	3.22553	0.0542609	5.7908e-07	4.28058e-06	-0.0654562	-0.00143045	-0.005352	0	26650.5
2554	6.45036	1.07362	0.0677389	1.60285e-06	2.98649e-06	0.0519976	-0.000154222	-0.000856404	0	9456.62
2555	24.1265	4.559	0.0747019	-1.77867e-05	7.2073e-07	0.00579478	0.00427147	-0.00174694	0	8698.71
2557	1.9284	6.65256	0.0585991	-1.56775e-05	2.4809e-06	-0.0560495	-0.00169082	-0.0105273	0	16351.4
2560	19.3614	11.9574	0.0565641	-9.54459e-08	-9.83603e-06	0.267106	0.020269	-0.005697	3	5934.93
2561	26.1792	3.868	0.0702159	-2.51522e-06	1.88193e-07	-0.0480303	0.00124117	-0.00126916	0	1524.25
2562	24.1469	4.38471	0.0569687	-1.63445e-05	7.25666e-07	-0.0465273	0.00410554	-0.00167826	0	6848.12
2564	10.0623	11.6724	0.0642982	4.27367e-06	7.28321e-05	0.206475	0.000226781	-0.0613564	0	42216.8
2566	12.8675	3.08224	0.0665183	-4.89303e-06	1.14761e-05	0.00640782	0.00334225	-0.00783535	0	14724.6
2571	1.43786	4.0933	0.0571145	2.35395e-06	1.17635e-05	9.03772e-05	-0.000580529	-0.00657844	0	18128
2572	2.62723	1.5837	0.0571337	1.17552e-07	-4.64619e-07	-0.126654	-0.000367642	-0.00158774	0	9119.23
2574	13.2782	9.15349	0.0698162	3.05393e-06	3.87422e-05	0.115373	0.0139239	-0.0374152	0	23460.5
2579	20.3513	5.57691	0.0506038	-3.3034e-06	1.77839e-05	0.321059	0.0107424	-0.00524693	0	6928.29
2584	3.85597	8.75807	0.0588989	-3.87957e-06	4.79551e-05	-0.0589817	-0.00574204	-0.0163382	0	27287.3
2590	5.29854	11.9808	0.074053	1.13573e-06	6.84722e-05	-0.358112	-0.00974725	-0.0267518	0	21670
2593	25.1699	6.96769	0.0685641	-9.50976e-06	-2.6801e-06	-0.0116398	0.00437288	0.000321853	0	2111.28
2594	10.8614	8.12375	0.0738624	-1.22554e-05	7.07863e-05	0.235199	0.00414243	-0.0357026	0	30960
2599	21.9512	9.02867	0.0634557	1.19368e-06	1.73597e-05	0.0905117	0.0138241	-0.00129791	0	18023.8
2601	10.2127	9.21308	0.0744389	-3.31985e-07	7.27715e-05	-0.579821	7.72047e-05	-0.0427271	0	27965.1
2603	1.00934	5.19805	0.0689208	-7.06341e-07	5.11973e-05	-0.0142618	-0.000117812	-0.00797881	0	10700.8
2607	25.542	2.46626	0.0665756	-2.21503e-06	1.04861e-07	0.00404459	0.0011687	-0.00101529	0	6705.85
2613	5.4191	6.14596	0.0678388	-6.44453e-06	3.09699e-05	-0.0274087	-0.00460824	-0.0153515	0	16198.7
2615	14.8285	2.67862	0.0554674	6.92945e-07	1.26598e-05	-0.158601	0.00452701	-0.00491171	0	17745.7
2617	15.638	11.5987	0.074997	3.43723e-06	1.36209e-05	0.491624	0.0237489	-0.0333526	0	24704.3
2618	24.7261	9.93241	0.0728359	-4.805e-06	-3.52041e-06	-0.00947556	0.00522435	0.00517385	0	5501.77
2622	17.2738	4.54128	0.062101	-1.09354e-05	3.6185e-05	-0.00725099	0.00986047	-0.00871888	0	18792.6
2624	17.6952	4.04338	0.0677412	-1.16591e-05	3.38666e-05	0.0477233	0.0094819	-0.007427	0	6594.12
2625	5.79053	8.53888	0.0678276	-7.58908e-09	-7.17047e-06	0.0202122	-0.00710228	-0.0237589	0	27463.2
2626	21.5442	2.82733	0.0741911	-6.70922e-07	-2.28192e-06	-0.00552633	0.00468701	-0.00246051	0	13797.3
2628	6.58957	5.00708	0.0588028	-1.29529e-05	5.10576e-05	-0.0041813	-0.00362347	-0.0142303	0	4723.64
2631	8.16882	1.22269	0.0701893	2.52385e-06	7.32795e-06	-0.131677	-0.000138261	-0.00105261	0	12039
2632	18.8638	12.6636	0.0689094	3.44183e-08	-5.15341e-06	0.0126746	0.0197914	-0.00727989	0	1115.16
2635	5.96448	3.72979	0.0582039	1.90723e-07	1.95668e-05	-0.0552001	-0.00211386	-0.00904768	0	13320.5
2636	16.638	3.95427	0.0710906	-9.29441e-07	3.89415e-05	0.0416724	0.00874379	-0.00736452	0	20210.5
2642	10.0665	11.927	0.0587005	4.24472e-06	6.9763e-05	-0.0476001	-0.000538994	-0.0629053	0	61296.5
2644	23.0928	1.46705	0.0747931	-4.1514e-06	2.06764e-06	-0.018946	0.000867659	-0.00027624	0	4631.73
2655	14.8325	5.44881	0.0716755	-1.01717e-05	2.33348e-05	-0.0374909	0.0106786	-0.0157373	0	19319.2
2656	12.7029	7.10161	0.0664699	4.44959e-06	4.71439e-05	-0.114646	0.00953301	-0.0277784	0	44052.4
2658	6.58137	14.3168	0.0588774	3.50211e-06	6.73188e-05	-0.473101	-0.00922477	-0.0419318	0	27012.5
2665	23.444	7.33832	0.063709	-1.31018e-05	7.51947e-06	-0.0304234	0.00879624	-0.00104377	0	11968.6
2666	11.8363	2.88363	0.0722858	-1.06448e-05	1.70404e-05	0.0743652	0.00227514	-0.00690692	0	15652.1
2667	12.06	9.8732	0.0592992	-3.78275e-06	5.03161e-05	-0.0620566	0.00868873	-0.047887	0	14159.4
2668	18.0125	13.3501	0.0661342	1.60129e-06	5.2949e-06	0.454712	0.0174231	-0.0115121	2	10431.4
2669	7.59155	2.56625	0.0631579	-4.48946e-07	1.68888e-05	0.0344902	-0.000605567	-0.0056121	0	17425.8
2671	11.1613	10.7475	0.0588925	4.92488e-06	4.02275e-05	-0.603668	0.00500557	-0.0550369	0	47416.7
2672	9.16931	1.0134	0.0578116	-3.98554e-07	7.02983e-07	-0.0996147	6.06351e-06	-0.000346385	0	16744.2
2673	3.55686	15.611	0.0526446	-9.6072e-06	7.15773e-05	-0.396147	0.00347935	-0.00462585	0	435.046
2674	6.89018	1.62886	0.0705746	3.17646e-06	1.06645e-05	0.579572	-0.00130688	-0.00138542	0	1287.47
2675	9.22516	14.5424	0.0725244	-1.41989e-06	5.11516e-05	-0.400737	-0.00346049	-0.0860313	0	54686.8
2676	15.6269	10.2689	0.052877	7.81135e-06	3.61053e-05	0.0756224	0.0222607	-0.0299285	0	33640.5
2678	25.2291	3.69044	0.0659721	-7.30474e-06	-5.6418e-07	-0.0223158	0.0022613	-0.00142309	0	9360.01
2679	16.2873	9.04513	0.0544844	3.92137e-06	3.82231e-05	0.0899644	0.0216208	-0.022468	0	10429.5
2682	16.3215	11.1282	0.0688884	-3.91482e-06	7.75831e-06	0.494394	0.0259367	-0.0263041	0	15220.3
2684	19.0374	2.18103	0.0646644	-3.99741e-06	-2.25184e-07	0.0154852	0.00384392	-0.00240924	0	10585.1
2691	2.15505	9.59551	0.0533263	-2.14161e-07	2.3914e-06	-0.201086	-0.00274178	-0.0117164	0	16688.3
2695	20.4496	6.5587	0.0658857	-1.17571e-06	2.70543e-05	0.205908	0.0129133	-0.00586732	0	10878.8
2698	4.16973	5.68578	0.0602325	-1.38628e-05	4.41494e-05	-0.0320847	-0.00377811	-0.0112997	0	24750.9
2699	22.1241	4.71343	0.0665646	-1.07871e-05	7.92747e-06	0.0470416	0.00743593	-0.00304384	0	2677.81
2701	19.8789	8.15993	0.0633157	-5.33162e-07	9.73005e-06	-0.155017	0.0174581	-0.00672848	0	6631.62
2704	4.63165	15.328	0.0656311	-5.80308e-06	0.000109368	-0.481432	0.0015996	-0.013338	0	4695.75
2712	13.0759	1.10021	0.0669623	6.0171e-07	9.01228e-07	0.00902714	0.000167685	-0.000474259	0	1430.08
2713	10.9422	13.0356	0.0614398	5.14511e-06	4.32917e-05	0.219153	0.0060642	-0.0771807	0	38076.3
2714	5.26612	4.87284	0.0503877	7.90441e-07	3.20856e-05	0.11608	-0.00317517	-0.0120634	0	36355.6
2715	15.1303	12.5924	0.0602846	-5.20313e-06	4.48056e-06	0.544718	0.0227843	-0.0414548	0	32980.6
2716	17.5516	9.82834	0.0628048	9.93286e-06	1.17456e-05	0.298425	0.0230362	-0.0169066	4	4216.31
2717	7.99135	11.5807	0.0635505	5.25897e-06	7.09357e-05	-0.217585	-0.00876973	-0.0508073	0	38536.8
2720	10.181	12.7367	0.0742319	1.09009e-08	5.84435e-05	-0.342098	-0.000352372	-0.0741441	0	30347.2
2722	10.3496	8.86564	0.0737258	-5.64218e-06	7.05304e-05	-0.0109269	0.00109904	-0.0394178	0	14801.9
2729	19.4529	6.51481	0.0523888	-5.32573e-06	3.09384e-05	-0.12058	0.01377	-0.00773681	0	19326.2
2730	8.46668	1.87961	0.0614134	2.21291e-06	1.54111e-05	0.132848	-5.84146e-05	-0.00333341	0	38673.9
2732	9.6665	11.8253	0.0657718	4.84856e-06	7.56861e-05	0.182182	-0.00186534	-0.0614439	0	55953
2736	6.5809	5.51809	0.0736461	-1.82552e-05	5.86496e-05	0.0400191	-0.00421681	-0.0156526	0	26197.4
2746	6.66626	15.6665	0.0608699	2.07442e-05	8.44613e-05	-1.16139	0.00401207	-0.0387944	0	4674.91
2748	2.85835	14.4132	0.0694119	6.29686e-06	4.9716e-05	-0.266538	-0.00187441	-0.00304562	0	2937.86
2750	9.19773	4.78505	0.055895	-6.13476e-06	3.19248e-05	-0.107859	-0.000226684	-0.0168517	0	9442.7
2752	2.85832	12.3711	0.0733363	5.2184e-08	3.87633e-05	-0.150755	-0.00537357	-0.00969484	0	6986.56
2753	23.3459	3.55503	0.0657852	-1.68786e-05	5.22844e-06	-0.0491916	0.0042977	-0.00203976	0	11761.2
2754	17.8316	13.9325	0.064088	2.99259e-06	-1.49157e-05	0.398514	0.0146025	-0.0119459	0	5308.31
2755	23.1166	5.54109	0.0527168	-1.35771e-05	1.5386e-05	0.107846	0.00746398	-0.0026099	0	4951.1
2756	16.8547	2.12906	0.0537767	-1.43233e-06	5.16749e-06	0.112518	0.00349426	-0.00350871	0	24593.2
2765	2.68449	1.35842	0.073603	9.41088e-08	-1.03827e-07	0.0304146	-6.77491e-05	-0.000602154	0	5797.72
2767	15.1011	12.9762	0.0741864	-6.5076e-06	4.66622e-06	-0.294784	0.020598	-0.0415889	0	18106.3
2768	1.99265	1.84387	0.0647132	-1.01194e-06	-8.04338e-07	0.0799138	-0.000288944	-0.00190944	0	9019.72
2778	12.7285	5.11424	0.0521553	-3.30561e-06	3.42234e-05	0.214003	0.00540959	-0.0163313	0	7040.62
2780	2.13071	2.29815	0.0549816	-9.37785e-07	-1.2433e-06	0.0177929	-0.000690366	-0.00332576	0	6615.01
2781	6.55462	7.35972	0.0682361	-3.62479e-06	3.70248e-05	-0.165488	-0.00466148	-0.0224718	0	13559.4
2783	7.68136	2.2225	0.0720895	4.5725e-07	1.56311e-05	-0.14401	-0.000687233	-0.00455145	0	17710.5
2792	18.7941	11.5855	0.0652318	-2.48377e-07	-6.09593e-06	0.15936	0.0218054	-0.00858655	0	11182.8
2793	26.7374	3.82463	0.0677559	-8.84802e-08	1.6246e-09	0.0140352	0.000338183	-0.00121282	0	9562.2
2795	8.67577	1.91745	0.0580409	2.48722e-06	1.78699e-05	-0.125635	-0.000258383	-0.00358586	0	12440.1
2799	21.4299	8.3412	0.0597477	-1.49921e-06	2.94079e-05	-0.166626	0.0142565	-0.00322321	0	15999.1
2803	15.9034	8.27087	0.0729599	1.57556e-05	5.23535e-05	-0.0169761	0.019165	-0.0228532	0	4536.33
2806	4.0198	2.07186	0.07132	5.99785e-07	3.86407e-07	-0.0534496	-0.00100241	-0.00247129	0	15945.7
2807	17.9122	9.50965	0.0627087	9.9129e-06	1.40505e-05	0.128291	0.0235429	-0.0149422	0	27275.3
2808	2.11268	2.95272	0.0635964	-6.10142e-07	6.62211e-08	-0.00527461	-0.00102649	-0.00442467	0	16692.8
2811	15.8942	10.9769	0.0715724	-4.68101e-06	9.51003e-06	0.480431	0.0271913	-0.0300196	0	7314.18
2812	1.28248	12.971	0.0743766	-2.74769e-07	-1.76675e-06	-0.0693504	-0.000677594	-0.00148906	0	9697.59
2813	4.89344	8.36114	0.0657386	1.68839e-06	1.65837e-05	0.010741	-0.00650013	-0.0193786	0	16943.6
2814	3.20587	7.08563	0.0693158	6.90275e-06	2.62074e-05	0.038022	-0.00400213	-0.0128125	0	19662
2816	26.7238	6.63818	0.0573217	-8.71199e-07	3.03863e-06	-0.206788	0.000801894	0.000238035	0	8449.44
2819	22.3131	3.70388	0.0743753	-8.65955e-06	1.15394e-05	0.0121884	0.00543002	-0.0023233	0	6614.76
2820	7.55843	3.07306	0.055841	-1.36231e-08	2.12877e-05	-0.0354887	-0.00152808	-0.00718928	0	21369.7
2821	24.1956	8.89828	0.0537564	-1.24269e-05	3.61316e-07	-0.00970214	0.00700258	0.00188729	0	17112.7
2823	19.3689	3.98129	0.0661366	-3.69578e-06	3.80391e-06	0.0847318	0.00862213	-0.00501833	0	15467.9
2824	19.9132	11.4116	0.0725433	-1.06474e-07	-2.18053e-05	0.05336	0.0208643	-0.00364525	0	6251.39
2825	16.8921	4.51596	0.0587488	-9.5921e-06	4.25642e-05	-0.128916	0.00979248	-0.00864468	0	12195.4
2826	9.77094	11.35	0.0607091	5.15755e-06	7.62391e-05	-0.531142	-0.00215665	-0.0592164	0	47036.5
2829	5.66655	4.78107	0.0526746	-1.15281e-06	4.09226e-05	-0.169611	-0.00293571	-0.0121477	0	16135.6
2831	3.37521	11.6953	0.0654868	1.22129e-06	3.35618e-05	-0.0730759	-0.00666297	-0.0133766	0	7493.85
2832	20.284	4.95686	0.0675012	-5.45741e-06	7.65445e-06	0.061979	0.0103723	-0.00539563	0	10139.3
2837	16.0261	9.03072	0.0510034	6.71414e-06	5.77982e-05	-0.0499321	0.0204458	-0.0242524	0	33854.4
2838	24.0829	1.37281	0.0536185	-1.19009e-06	1.17382e-06	0.016978	0.000579067	-0.000302968	0	10411.5
2839	23.3004	2.95448	0.0650763	-1.77466e-05	6.55724e-06	0.00996443	0.00362328	-0.00175054	0	3030.77
2841	2.41933	12.9398	0.0594728	-1.42653e-06	2.9371e-05	-0.317087	-0.00358782	-0.00524986	0	17076.5
2846	14.1077	13.273	0.0731068	7.51312e-08	3.818e-06	0.726544	0.020737	-0.0554071	0	53678.8
2847	12.2091	15.1179	0.0746318	-9.96113e-06	2.71723e-05	0.669017	0.00495722	-0.0943726	0	43981.6
2849	8.99416	14.7016	0.0742832	6.31874e-07	4.9869e-05	-0.144534	-0.00357634	-0.083809	0	66225.6
2850	3.4049	7.76834	0.0737727	-1.95104e-06	3.60599e-05	-0.0902595	-0.00447907	-0.0139304	0	22514.5
2853	16.0494	1.04546	0.0628026	-3.73939e-08	1.4133e-07	-0.0563837	0.000249868	-0.000180645	0	10024.2
2857	20.9315	9.14381	0.0748862	1.32761e-05	2.53326e-05	-0.0697225	0.0163998	-0.00332805	0	15397.6
2859	3.87726	12.8003	0.0649238	3.79592e-06	4.9608e-05	-0.254658	-0.00719679	-0.0143176	0	13582.2
2860	8.00833	5.17653	0.0671221	-1.96901e-05	4.09299e-05	-0.0113434	-0.0027707	-0.017909	0	5801.36
2862	11.8086	12.5764	0.059878	1.7816e-06	1.97315e-05	0.395372	0.00981102	-0.0706403	0	32571.5
2863	21.6264	10.2859	0.0734198	9.07182e-06	3.30549e-05	-0.0418955	0.0170037	-0.000947427	0	766.097
2866	7.58279	11.657	0.0538422	5.15346e-06	7.50369e-05	-0.0178807	-0.00867727	-0.0477021	0	48874.7
2867	2.65505	13.4708	0.0702486	1.56944e-06	2.22612e-05	-0.177627	-0.00329625	-0.00474481	0	3881.66
2868	10.6822	9.0425	0.0644821	3.46233e-07	7.16729e-05	-0.0090391	0.00261572	-0.0414659	0	32755.2
2872	17.0719	13.0085	0.0667479	2.46547e-06	-2.26759e-06	0.458453	0.0205518	-0.0199373	0	5968.92
2875	20.0874	1.4054	0.0556815	-9.72805e-07	-3.34495e-06	-0.249753	0.00119029	-0.000724347	0	15159.9
2876	5.01702	5.30352	0.0547601	-1.66987e-06	2.93801e-05	-0.207643	-0.00382369	-0.0129461	0	7166.28
2877	25.6864	5.29211	0.0514214	-9.0577e-06	-3.08154e-07	0.0116955	0.00253236	-0.00118836	0	19792.7
2878	25.2566	4.63759	0.0598194	-9.14429e-06	-8.14844e-08	-0.0280875	0.00271235	-0.00148488	0	16967.5
2879	9.22229	5.01467	0.0590985	-8.87957e-06	3.52379e-05	-0.0731455	-0.000576497	-0.0181268	0	32863.5
2887	20.7893	5.0661	0.0562426	-2.12169e-06	1.05617e-05	-0.0656076	0.009903	-0.0043889	0	15306.1
2888	20.458	10.2284	0.0692763	2.20454e-06	1.91789e-05	0.0296528	0.0201201	-0.00293907	0	5833.53
2892	16.1854	10.4922	0.0743418	6.84112e-06	1.58725e-05	0.331592	0.024635	-0.0271621	0	14254.4
2894	16.8711	12.7091	0.0545313	4.28652e-07	-2.75737e-06	0.188964	0.0224411	-0.0219727	0	13540.1
2895	9.38276	12.031	0.0632702	5.0576e-06	7.90215e-05	-0.0389378	-0.00468705	-0.0613671	0	2682.1
2896	21.3906	5.45343	0.0523499	-5.57055e-06	1.71376e-05	0.00226973	0.00943275	-0.00393129	0	7613.83
2897	5.1349	1.21665	0.0704047	3.73799e-07	8.12898e-07	0.030507	-2.97783e-05	-0.00035537	0	14757.5
2901	22.3694	4.61455	0.0723136	-9.89381e-06	1.03628e-05	-0.026908	0.00698052	-0.00281745	0	7871.13
2902	5.33786	6.04376	0.0630612	-5.65519e-06	2.83278e-05	0.0487161	-0.00456318	-0.0150337	0	25253.4
2906	15.5619	4.75202	0.068947	4.29483e-07	2.80394e-05	0.0282399	0.00952421	-0.0118481	0	9621.9
2910	1.8843	1.76223	0.0604401	-1.17773e-06	-7.898e-07	-0.0034481	-0.000110047	-0.00174563	0	16455.2
2911	14.3165	2.53976	0.0522045	-2.45789e-06	9.15864e-06	0.146561	0.00298138	-0.0044248	0	24195.2
2912	18.6762	6.23476	0.0535535	1.66809e-06	2.81208e-05	0.029334	0.0140227	-0.00913254	0	9782.01
2920	13.8035	12.8047	0.0592384	1.20889e-06	2.52394e-06	0.437457	0.0184648	-0.0571533	0	17837.8
2923	13.2009	13.8087	0.0623349	-3.22109e-06	7.37223e-07	0.551292	0.0188542	-0.0713853	0	35629
2924	5.59457	3.29886	0.0735957	-3.35463e-06	1.45178e-05	-0.110043	-0.00233206	-0.00701218	0	6149.1
2925	16.0878	3.07268	0.0581516	-2.32915e-07	1.86311e-05	-0.184898	0.00565156	-0.00551177	0	11671
2926	8.11891	11.7752	0.0622085	4.68061e-06	6.77231e-05	-0.000149853	-0.00784639	-0.0528307	0	24728.4
2927	8.42272	12.7337	0.0544523	4.37206e-07	6.01981e-05	-0.0455206	-0.00846114	-0.0615253	0	15972.1
2928	9.95576	12.6478	0.0659661	3.24937e-07	5.88284e-05	-0.426072	-0.00199967	-0.0710523	0	84456.6
2931	6.16652	12.6626	0.0641105	1.03177e-05	6.86198e-05	-0.388081	-0.0105255	-0.0350906	0	47955.1
2933	19.4257	1.72629	0.0538243	-7.52741e-06	-2.8226e-06	-0.123845	0.00292298	-0.00171432	0	9096.1
2934	5.35351	9.86845	0.058369	-3.56726e-07	2.91452e-05	-0.25716	-0.00819947	-0.0243956	0	20720.4
2938	2.94363	11.7698	0.0513378	-4.57375e-06	3.62875e-05	-0.321148	-0.00562439	-0.011532	0	20153.3
2941	6.13282	8.66395	0.0560774	-4.39122e-06	6.61995e-06	-0.00754291	-0.00706917	-0.0259246	0	25407.7
2942	8.27271	14.2772	0.0508717	2.48847e-07	5.0434e-05	-0.488255	-0.00658225	-0.0691293	0	36047
2943	24.5811	1.75563	0.0702605	-2.06365e-06	1.31356e-06	0.0444304	0.00100377	-0.000631739	0	10079.5
2944	17.9346	8.6422	0.0725303	1.61642e-06	2.36057e-05	-0.133559	0.0207998	-0.0139452	0	17266.5
2948	20.8774	3.56395	0.0577312	-3.06486e-06	1.51734e-05	-0.0902698	0.00666298	-0.0030872	0	11195.5
2949	18.3498	9.72759	0.0692693	2.62167e-06	1.84449e-05	0.0438977	0.0233037	-0.0119107	0	21180.5
2950	23.4446	5.59709	0.0709792	-1.96924e-05	5.79098e-06	-0.0279708	0.00669342	-0.00192534	0	9831.78
2951	8.5129	15.7313	0.0515405	1.38559e-06	6.06682e-05	-0.50655	0.000225577	-0.0859717	0	23187
2956	4.07909	2.36009	0.0598534	1.01387e-06	1.42786e-06	-0.0327323	-0.00127258	-0.00329839	0	12900.4
2961	20.9302	1.08843	0.0506925	-1.20168e-07	-4.34075e-07	-0.067807	0.000374394	-1.6453e-05	0	6850.6
2962	19.3583	7.00027	0.0655806	9.00429e-07	3.60037e-05	0.0128444	0.0159194	-0.00807687	0	19118.5
2963	10.8355	11.7075	0.051657	6.38898e-06	5.82514e-05	0.369805	0.00262946	-0.0644103	0	16820.8
2964	11.9503	14.1943	0.0683598	3.2657e-06	1.95822e-05	0.0578044	0.00832669	-0.0872264	0	55982.8
2967	5.93325	1.68919	0.0522099	4.07558e-06	7.80127e-06	-0.0577382	-0.000561304	-0.00258207	0	17180.6
2969	11.3312	6.80905	0.0608028	-4.70368e-06	5.66545e-05	-0.0877266	0.00421938	-0.0273519	0	11135
2972	3.44453	4.63708	0.0592143	-1.44235e-06	3.30362e-05	-0.0411197	-0.00246675	-0.00870315	0	19752.2
2973	22.3649	3.58336	0.0569134	-9.4233e-06	1.01165e-05	-0.079535	0.00518658	-0.00237093	0	4324.93
2981	18.1107	1.79782	0.0627607	6.60879e-07	5.06158e-06	-0.204067	0.00353351	-0.00220587	0	11014.2
2982	4.72966	14.0091	0.0673547	6.73447e-06	7.40146e-05	-0.36729	-0.0062509	-0.0175774	0	2666.98
2984	8.92088	1.90311	0.0616494	2.74697e-06	1.90559e-05	0.0141447	-0.000123609	-0.00384127	0	15129.8
2985	10.8127	12.6741	0.071635	7.45215e-06	5.30135e-05	-0.418883	0.00354104	-0.0733995	0	53664.4
2990	18.9647	7.72888	0.0561108	2.15818e-07	5.57385e-05	0.286236	0.0175182	-0.00892397	0	9744.71
2995	15.0684	5.58554	0.0725077	-4.08379e-06	2.67787e-05	-0.0894332	0.0106651	-0.0157012	0	19970.4
2996	13.1726	3.52771	0.0503964	-8.15959e-06	1.49302e-05	-0.0632892	0.00456447	-0.00897586	0	20306.3
3001	9.12371	8.03147	0.0631593	-1.57937e-06	3.88885e-05	-0.0606223	-0.0018384	-0.0333199	0	28588.1
3006	6.27038	4.54668	0.0707038	-1.08147e-06	4.12424e-05	-0.0446808	-0.00310343	-0.0122401	0	29571.9
3009	5.02415	5.8838	0.0601772	-7.70264e-06	2.78731e-05	0.45643	-0.00349266	-0.014002	0	10158.4
3010	6.08685	9.00291	0.0713026	-5.9826e-07	2.60978e-06	0.151761	-0.00799703	-0.0265926	0	23828
3012	17.2343	1.53446	0.0725718	1.01369e-07	1.92242e-06	0.0513643	0.00212376	-0.00123164	0	21404.3
3016	21.344	2.105	0.0572148	-3.56523e-06	-3.31746e-06	-0.138183	0.00301482	-0.00168397	0	5008.72
3017	14.8328	15.3167	0.0543679	4.50923e-06	2.21153e-05	0.444894	0.00437134	-0.0474572	0	4020.65
3022	20.5614	9.46983	0.0685965	1.31708e-06	1.39128e-05	0.031342	0.0176639	-0.0036436	0	3822.94
3025	9.61504	3.22412	0.0628959	1.19929e-06	2.22981e-05	-0.0124332	0.000654851	-0.00985315	0	25166.4
3027	6.28718	14.2437	0.0614593	1.59797e-05	8.33526e-05	-0.358367	-0.00842832	-0.0362123	0	24049.3
3028	2.05405	1.72072	0.0730635	-8.05177e-07	-4.23718e-07	0.00221946	-0.000253568	-0.00175762	0	21596.2
3029	1.81383	6.61953	0.0607643	-1.31397e-05	3.14229e-06	0.00455606	-0.00162564	-0.0103594	0	10300.6
3030	18.4985	8.16734	0.0731293	2.26576e-06	7.39598e-05	-0.123078	0.0194774	-0.0112213	0	20046
3035	20.7951	7.49739	0.0698415	-2.06447e-06	2.23577e-05	0.0273828	0.0140006	-0.00500577	0	20890.6
3036	26.7927	9.19097	0.057968	-2.01183e-06	-2.4014e-06	0.00354279	0.000357236	0.00479763	0	7131.56
3038	18.1464	10.8633	0.0599919	-2.72361e-06	1.90011e-06	0.154188	0.0224237	-0.0125857	0	20015.8
3039	4.71431	8.90941	0.0562554	-4.89399e-06	2.59491e-05	-0.0472006	-0.00638214	-0.0191765	0	23451.5
3040	2.27421	2.83381	0.0607019	-9.56225e-07	-9.82138e-07	0.016046	-0.00079576	-0.00424592	0	22736.5
3041	19.7058	9.28547	0.0651982	1.61234e-05	-2.67764e-05	0.0823719	0.0194421	-0.00685652	0	3079.61
3050	14.9929	10.0051	0.0632713	9.52354e-06	2.761e-05	0.206622	0.0214672	-0.0343236	0	18592.8
3051	7.91033	9.3464	0.0701557	-6.61629e-06	1.88944e-05	0.0437091	-0.00643043	-0.0368336	0	21558.7
3055	10.3869	5.81937	0.0708135	-3.73691e-06	4.69721e-05	-0.322195	0.00127835	-0.0211709	0	23621.4
3057	12.6071	8.63116	0.0654543	1.17367e-06	6.83663e-05	-0.117372	0.00910601	-0.0368875	0	25947.7
3059	1.70151	9.37911	0.0747659	7.5481e-07	6.81769e-06	-0.0443765	-0.00170871	-0.0111167	0	26419.4
3060	10.145	4.83466	0.0610943	-7.09353e-07	3.58126e-05	2.18768	0.00318282	-0.0148913	0	2778.79
3064	22.1652	4.83437	0.0555716	-8.68922e-06	9.99262e-06	0.0985689	0.00746298	-0.00298492	0	16920.9
3065	12.9036	2.11126	0.0566699	-5.51602e-06	1.44135e-06	0.00943047	0.00161559	-0.00438863	0	9828.13
3066	17.7671	3.43944	0.0564604	-6.69301e-06	2.6788e-05	-0.0568427	0.00733967	-0.0052633	0	9785.92
3070	1.68879	4.87567	0.0659279	9.6022e-08	3.64212e-05	0.0127514	-0.000847031	-0.007896	0	13373.3
3071	2.42427	2.15114	0.0690315	-4.9001e-07	-8.42704e-07	0.0323537	-0.000613002	-0.00283715	0	30083.1
3072	3.00888	1.00613	0.0612464	-1.29748e-08	-1.3856e-07	0.0301053	4.45713e-05	-0.000252872	0	6345.02
3073	1.08007	14.2947	0.0699138	-3.12135e-06	2.9035e-05	0.0346716	-9.92439e-05	0.0029831	0	2141.69
3074	4.58159	5.34169	0.0653068	-3.67501e-06	3.52397e-05	-0.0392865	-0.0039611	-0.0123681	0	6212.65
3075	10.572	12.2459	0.0556673	5.76809e-06	6.96087e-05	0.070957	0.00367249	-0.0697074	0	74259.2
3077	17.706	3.18453	0.0721928	-3.83526e-06	2.15294e-05	-0.0663029	0.00573647	-0.00471395	0	3179.61
3078	10.5194	1.90333	0.0589042	-3.89469e-06	2.02739e-05	-0.188178	0.000668662	-0.0035659	0	52892.6
3079	18.6165	12.5392	0.0591548	8.93142e-07	-1.35482e-06	0.153132	0.019913	-0.00844155	0	1195.39
3082	26.2056	6.91022	0.058752	-2.90764e-06	-6.62187e-07	0.0724662	0.00179713	0.000452583	0	9196.88
3084	12.6268	10.9146	0.073869	1.47779e-05	3.60267e-05	-0.0780783	0.0132579	-0.0539873	0	38183.8
3085	15.2784	5.4907	0.0583086	-1.01929e-05	1.91818e-05	-0.0521116	0.0105668	-0.0146441	0	16429.7
3086	10.4859	14.5356	0.0570635	-5.34283e-07	3.79597e-05	-0.214862	0.00151568	-0.0922975	0	98743.2
3088	17.8615	4.67039	0.0562998	-9.42739e-06	3.72318e-05	0.0186341	0.0101471	-0.00816424	0	30625.8
3091	20.799	1.57877	0.062792	-9.99957e-07	-1.17539e-06	-0.0518905	0.00153637	-0.000835471	0	9520.73
3096	3.00689	4.5592	0.0610521	8.57374e-07	2.79632e-05	-0.0277587	-0.00212923	-0.00827999	0	12801.9
3098	1.54028	5.96434	0.0564076	-5.68114e-06	2.56558e-05	-0.0472075	-0.000835309	-0.0093798	0	20395.3
3108	13.4989	4.96962	0.0581297	-8.49277e-06	4.41794e-05	-0.0672651	0.00652107	-0.015337	0	25868.8
3110	13.2195	14.9047	0.0749467	2.34367e-07	2.18477e-05	0.648983	0.00831717	-0.0794282	0	69761.8
3112	18.0701	4.64249	0.0534668	-8.48723e-06	3.51365e-05	-0.00515017	0.00969141	-0.00739563	0	11633.7
3113	12.7256	6.10863	0.0559667	-1.44332e-06	3.56936e-05	0.152892	0.00857672	-0.0218209	0	19577.6
3114	12.7878	3.18776	0.0659946	-7.22618e-06	1.07476e-05	-0.154848	0.00360732	-0.00795577	0	38433.4
3117	25.4169	9.02072	0.062464	-7.40688e-06	-4.24632e-06	0.316645	0.00418867	0.00359023	0	12513.5
3124	25.1981	3.56232	0.0556405	-7.34648e-06	-4.92375e-07	0.0223109	0.00220387	-0.00148083	0	7718.85
3130	19.9019	5.70554	0.0736057	-4.4597e-06	2.39124e-05	-0.140447	0.0117498	-0.00644934	0	10851.9
3131	3.96042	3.95511	0.0643298	-8.80298e-08	2.34194e-05	0.0159436	-0.00220686	-0.00767934	0	29568.8
3133	15.7948	12.3215	0.0671208	6.70348e-07	7.75858e-06	0.318977	0.0236014	-0.0337351	0	33299.7
3134	15.1701	9.52584	0.0553579	1.28087e-05	4.17052e-05	0.375321	0.0218701	-0.0308164	0	26944.9
3135	8.47101	5.94905	0.0682974	-2.6508e-05	4.27641e-05	-0.0551545	-0.00259516	-0.0204669	0	13287.6
3136	23.412	6.34608	0.0723996	-1.66359e-05	1.05991e-05	0.0419138	0.00762033	-0.00199675	0	7099.38
3137	6.71496	9.87042	0.0568092	-2.32509e-06	2.0535e-05	-0.94822	-0.00735727	-0.0324607	0	2876.6
3139	18.2778	10.8477	0.0725609	-1.47388e-06	1.09265e-06	0.297316	0.022393	-0.0117244	0	8201.64
3142	12.9516	10.959	0.0707686	4.06387e-06	3.09749e-05	0.230061	0.0151205	-0.0523041	0	29846.6
3144	6.03675	11.8712	0.0512387	-9.36485e-08	5.88806e-05	-0.153532	-0.0107016	-0.0326193	0	15027.7
3145	10.0763	9.71046	0.0503903	7.23464e-06	7.56377e-05	0.0992987	0.000305814	-0.0466226	0	9196.99
3147	21.3419	6.98003	0.0680382	4.8527e-06	2.49648e-05	-0.0665862	0.0122303	-0.00404013	0	14755.2
3152	13.9989	7.93297	0.0672696	-1.04225e-05	5.24242e-05	0.00522639	0.0134563	-0.0292659	0	15732.5
3157	20.0831	9.66886	0.0542418	-1.12721e-06	-1.98997e-05	-0.241726	0.0191326	-0.00492946	0	27117
3158	2.95684	6.98012	0.065434	1.63671e-06	1.87781e-05	-0.193297	-0.0036829	-0.0122182	0	19175.9
3161	7.84838	12.5575	0.0525587	-5.88438e-07	6.07025e-05	-0.666468	-0.00946217	-0.054525	0	62501.2
3162	7.52596	7.95976	0.074475	-5.66805e-06	1.17291e-05	0.00558573	-0.00572234	-0.0283859	0	33406.8
3163	11.7609	4.26621	0.0502385	-2.98236e-06	4.36606e-05	-0.0638305	0.00281393	-0.0136296	0	31861.2
3165	6.96933	1.27639	0.0736609	3.83292e-06	6.4465e-06	-0.0606951	-0.000450525	-0.0011084	0	19615.6
3167	12.4682	12.7184	0.0705802	2.70048e-06	8.74809e-06	0.0295432	0.01289	-0.0693606	0	49586.4
3168	7.6439	4.8183	0.0664767	-1.63728e-05	4.3501e-05	-0.059272	-0.00246499	-0.0153394	0	5077.34
3169	11.7134	13.1393	0.0568346	3.13212e-07	2.65188e-05	-0.163205	0.00978583	-0.0756345	0	52083.6
3170	23.3845	5.27026	0.073335	-1.79981e-05	8.41898e-06	0.00820292	0.00634977	-0.00203359	0	3403.76
3173	4.76675	3.21963	0.0647473	-2.043e-07	1.91918e-05	0.0295181	-0.00210193	-0.00599021	0	22604.6
3175	13.9027	15.5293	0.0511296	1.16311e-06	1.9447e-05	0.668592	0.00440173	-0.0697075	0	41244.4
3176	1.67794	12.4565	0.0748098	-5.50037e-07	1.35019e-05	-0.0242806	-0.0021022	-0.00469683	0	13438.9
3178	15.4695	10.6793	0.0564615	-4.78113e-07	2.9678e-05	0.120246	0.0240358	-0.0323089	0	31859.3
3181	12.7441	8.84303	0.0669422	3.11156e-06	5.73463e-05	-0.154516	0.0103719	-0.0383117	0	7532.53
3182	16.3452	5.8052	0.0664294	-9.51386e-06	1.67878e-05	-0.108701	0.0126526	-0.0135603	0	9357.11
3185	10.46	1.78854	0.0707683	-3.69237e-06	1.68172e-05	-0.113375	0.000272701	-0.0029457	0	28288
3186	17.4849	4.79764	0.0592273	-1.22256e-05	3.20552e-05	-0.111199	0.0110113	-0.00888063	0	7019.77
3187	1.15963	3.71921	0.0637969	-6.57603e-07	7.58542e-06	-0.0423958	-0.000163082	-0.00605958	0	31410.7
3190	14.3164	2.76914	0.0739007	-2.35559e-06	1.03044e-05	-0.162281	0.00327415	-0.00504919	0	22191.3
3191	3.19886	4.892	0.0647713	-2.41311e-06	3.85562e-05	-0.0281935	-0.00245844	-0.00889698	0	14129.2
3193	16.2664	14.2121	0.0564443	-4.16136e-05	-2.67053e-06	0.713568	0.0132097	-0.0274263	0	5904.59
3195	1.08631	13.914	0.0633375	-2.62978e-06	3.28034e-05	-0.0607628	-0.000160087	0.00193224	0	3203.49
3198	1.81079	5.07463	0.0569976	-8.57889e-07	4.57291e-05	0.00949579	-0.00087812	-0.00825075	0	11996.2
3200	8.30889	5.66038	0.0537852	-2.26259e-05	4.32347e-05	0.0130776	-0.00214509	-0.0202385	0	11265.2
3201	19.8254	1.9221	0.058153	-6.58532e-07	-4.67579e-07	-0.124179	0.0035322	-0.00160561	0	6359.47
3202	16.4274	10.4381	0.0599108	1.38377e-05	1.69451e-05	-0.176759	0.0247765	-0.0245014	0	39215.6
3204	16.7194	11.4165	0.0569321	-2.23407e-06	5.33235e-06	0.473382	0.0235305	-0.02291	0	63277.9
3206	15.8786	14.1583	0.0699621	1.1486e-06	2.53621e-07	0.611916	0.0134554	-0.032505	0	11635.9
3209	3.88107	5.91501	0.058019	-1.67514e-05	4.39031e-05	-0.0646908	-0.00386395	-0.011861	0	10717.3
3215	3.50693	3.88672	0.07227	2.82822e-06	1.74505e-05	-0.109785	-0.00183553	-0.00689263	0	14357.7
3217	18.7038	6.33606	0.0515913	6.6171e-07	3.13646e-05	-0.121521	0.0142739	-0.0092826	0	18864
3218	2.36076	12.6405	0.0622398	-1.18207e-06	2.46741e-05	-0.0239577	-0.00404115	-0.00605265	0	12286.3
3220	11.5367	7.3017	0.0719879	-1.04686e-05	5.83333e-05	0.10864	0.0055992	-0.0313087	0	27111.9
3221	3.82748	1.93204	0.0633541	1.87197e-07	4.59869e-08	0.0199032	-0.000756371	-0.00249004	0	13188.8
3225	4.68461	9.60131	0.0647385	1.54457e-06	4.64842e-05	-0.0356209	-0.00704751	-0.0198325	0	26382.9
3226	14.643	6.36887	0.0597902	-1.11363e-05	3.57464e-05	0.262286	0.0124235	-0.0189733	0	21048.2
3227	17.8987	12.0418	0.0616991	3.86897e-06	1.87578e-06	0.0574663	0.0216405	-0.0137974	0	21813.1
3229	12.766	15.1372	0.0737187	-6.07217e-06	2.04628e-05	0.250318	0.00535237	-0.0904863	0	83930.9
3231	13.8652	13.9939	0.0732564	-3.34894e-06	8.41965e-06	0.672827	0.0172239	-0.063804	0	53737.6
3234	10.0854	2.03824	0.0552365	-3.09222e-06	2.2817e-05	-0.344979	0.000541036	-0.00397061	0	26589.1
3235	3.5536	4.1004	0.0531706	9.744e-07	2.39272e-05	0.201618	-0.00208545	-0.00785628	0	17468.8
3237	26.7971	6.09611	0.0670084	-2.48196e-07	1.17325e-06	0.0994165	0.000459264	-0.000397378	0	13322.5
3238	6.70641	10.9331	0.0669004	-1.05842e-05	4.53408e-05	-0.401955	-0.00967592	-0.0352452	0	7438.48
3239	12.0125	9.07699	0.0711515	1.64819e-06	5.6346e-05	0.761439	0.00811852	-0.0403906	0	13437.5
3243	7.03999	15.904	0.0515769	1.9439e-05	6.98914e-05	-0.940331	0.00689351	-0.0445864	0	4866.96
3252	22.5284	5.18073	0.052437	-9.89239e-06	1.34661e-05	0.0222206	0.00757218	-0.00299315	0	11664.5
3253	24.4384	2.4179	0.059406	-5.36234e-06	1.58598e-06	-0.062329	0.00186056	-0.0011534	0	10655
3254	4.06104	5.64658	0.0555112	-1.44378e-05	4.47495e-05	0.0239767	-0.00366994	-0.0111855	0	18837.3
3259	22.4676	4.15732	0.0595493	-1.00907e-05	1.16969e-05	-0.0769473	0.00615566	-0.00247733	0	9887.61
3260	15.653	10.7149	0.0657183	-5.88161e-07	2.42318e-05	-0.0228894	0.0245264	-0.0310303	0	29140.8
3261	17.5806	8.45286	0.053464	2.62445e-06	2.08685e-05	0.00367116	0.0199878	-0.0147161	0	3940.5
3264	1.37003	12.7757	0.0650775	1.60226e-06	2.26009e-06	0.00472247	-0.00112576	-0.00235676	0	17777.7
3266	9.33061	12.9657	0.0632912	-1.57152e-06	7.31498e-05	0.00173146	-0.00530816	-0.0708872	0	16240.8
3269	7.19933	3.68748	0.0682209	-1.16527e-06	3.08308e-05	0.0440276	-0.00188723	-0.0103852	0	16058.3
3270	17.9016	3.73484	0.062841	-9.61244e-06	3.13625e-05	-0.0123171	0.0090018	-0.00661315	0	12317.8
3272	25.154	6.02475	0.0704268	-1.0316e-05	-1.02902e-06	0.1559	0.0039764	-0.000870284	0	8545.76
3274	17.7746	9.31012	0.0702767	2.45821e-06	2.18411e-05	0.0674907	0.0223848	-0.015156	0	8963.17
3275	17.5681	5.06192	0.0728111	-1.47086e-05	2.73461e-05	-0.0256067	0.0115579	-0.00930609	0	19222.2
3276	5.44267	2.2899	0.0612539	1.99434e-06	1.01144e-05	0.105771	-0.00149258	-0.00418665	0	21324.9
3277	25.8903	8.66376	0.0664835	-6.81134e-06	-5.24971e-06	-0.00925567	0.00310666	0.00355472	0	10992
3278	6.59663	11.4023	0.0629261	-2.84703e-06	5.43147e-05	-0.0454158	-0.0102333	-0.0361792	0	37498.2
3279	26.9064	9.94949	0.0565539	-1.93002e-06	-1.56938e-06	-0.0233202	0.000236945	0.00599666	0	7381.39
3285	2.26656	12.5522	0.0671179	-5.41668e-08	2.0312e-05	-0.0506627	-0.00358922	-0.00634866	0	13357.9
3286	20.4356	4.77698	0.0504195	-5.38499e-06	1.36698e-05	0.00459286	0.0097074	-0.00452619	0	15450.4
3287	3.15962	13.4517	0.0630361	3.01749e-06	2.99598e-05	0.00775108	-0.00410554	-0.00760205	0	2727.89
3289	10.757	3.62195	0.0611415	1.58017e-07	3.91141e-05	-0.0256319	0.00121505	-0.0108522	0	25448.3
3290	11.3095	7.94196	0.0618765	-1.40022e-05	6.82427e-05	-0.142539	0.00485282	-0.0345198	0	30315.7
3291	3.14947	11.2199	0.0560811	2.62837e-06	2.86171e-05	-0.107032	-0.00558489	-0.0128482	0	4957.36
3292	11.6626	7.30808	0.0541862	-8.36401e-06	5.72487e-05	0.207571	0.00551961	-0.0310226	0	34298
3293	20.2112	8.04196	0.0685124	-8.18904e-07	3.74638e-05	0.0484316	0.0164677	-0.00591636	0	6775.53
3300	21.2157	7.15945	0.054034	-1.18483e-06	2.49088e-05	0.0879764	0.0126874	-0.0042188	0	12761.6
3301	15.7422	6.19841	0.0687646	-1.30732e-05	3.34336e-05	-0.286256	0.0133313	-0.0158454	0	14390.9
3305	19.7235	6.54482	0.0532526	-5.08895e-06	3.43291e-05	-0.195019	0.0144571	-0.00771613	0	11834.6
3306	19.6631	7.15427	0.0532871	-7.84892e-06	2.14959e-05	-0.0443383	0.0152756	-0.00691488	0	5251.65
3307	12.0813	2.42243	0.0660133	-8.28764e-06	7.78486e-06	0.0954395	0.00201354	-0.00461425	0	31079
3310	19.1183	2.08953	0.0576962	-5.8262e-06	-6.70231e-07	0.0287267	0.00377971	-0.00223648	0	9669.32
3311	14.9623	1.9939	0.055028	5.84786e-07	6.22047e-06	-0.0406213	0.00234938	-0.00304558	0	20863
3313	9.35881	7.53614	0.0514451	-8.13181e-06	2.84159e-05	-0.220078	-0.000382466	-0.0311117	0	8947.05
3318	24.6593	8.21253	0.0585264	-8.87281e-06	-1.0755e-06	0.149482	0.00635363	0.00155884	0	2445.13
3323	17.616	5.20256	0.0707411	-1.72472e-05	2.59148e-05	-0.127127	0.0114987	-0.00976969	0	18554.7
3326	11.8004	11.2671	0.0535826	3.84892e-06	3.65064e-05	0.730141	0.00921507	-0.0588702	0	12087.9
3327	11.496	4.84018	0.0719059	3.31354e-06	4.46668e-05	-0.119505	0.00291067	-0.0165547	0	31566.3
3328	4.87091	12.8376	0.0725419	-1.65572e-07	7.36255e-05	-0.195649	-0.00865623	-0.0226161	0	10874.8
3329	1.60496	9.60578	0.0716189	2.00795e-07	3.11847e-06	0.19958	-0.00134193	-0.0108444	0	12043.1
3330	13.8626	14.1368	0.0698045	-5.52101e-06	8.38593e-06	0.673671	0.0155607	-0.0638221	1	35321.8
3331	14.02	6.56009	0.0672284	6.75692e-07	3.37671e-05	0.150513	0.0112897	-0.021536	0	29868.5
3332	1.77115	1.42917	0.0650462	-3.94711e-07	-4.60758e-07	-0.00148402	-0.000302728	-0.00114747	0	13937.1
3334	18.9287	7.97081	0.0669122	-8.35185e-06	6.68286e-05	0.319029	0.0183823	-0.0100116	0	17873
3336	1.75741	2.83331	0.0629907	-1.53201e-06	9.27977e-07	0.0424504	-0.000620214	-0.00414889	0	22296.5
3337	19.0995	10.8844	0.0644652	-1.95079e-07	-1.61065e-05	0.127565	0.0205657	-0.00757702	0	12867.9
3340	8.02847	8.64031	0.072213	1.62146e-06	9.1929e-06	0.044728	-0.00529371	-0.0336835	0	14650.5
3342	13.6703	13.3073	0.0593633	2.2403e-06	4.55186e-06	0.0803336	0.0191285	-0.0632738	0	44433.3
3344	1.70694	5.78341	0.0620182	-9.36553e-06	3.25685e-05	0.0433399	-0.00101334	-0.00943799	0	12226.2
3346	5.97889	15.7901	0.069747	1.05931e-05	0.000114225	-0.720445	0.00532373	-0.0270072	0	3367.63
3352	20.4917	7.10934	0.0567604	-5.92184e-06	1.2406e-06	-0.00437226	0.0135833	-0.00572031	0	12889.3
3355	12.9467	6.01263	0.0690706	-1.01732e-06	3.56406e-05	-0.10179	0.00896301	-0.0213183	0	48362
3356	4.04784	15.0631	0.0708145	1.55664e-06	7.26541e-05	-0.368484	0.000303515	-0.00917194	0	5804.61
3358	1.63632	12.942	0.0526909	1.20832e-06	5.38898e-06	-0.168983	-0.00142429	-0.00280496	0	9695.64
3359	9.65306	14.8579	0.0554859	-1.92292e-07	4.12221e-05	-1.30362	-0.00153584	-0.093943	0	87642.6
3364	3.80141	13.1571	0.0500384	1.92179e-06	5.71591e-05	-0.220877	-0.00622401	-0.012304	0	12339.4
3371	25.8513	1.70981	0.0549103	1.62112e-08	4.46485e-08	-0.00757285	0.000431461	-0.000549638	0	3145.71
3372	22.1212	7.46941	0.0728244	-1.51339e-07	3.55187e-05	-0.00222135	0.0113413	-0.00258749	0	14981.5
3377	20.4848	2.60871	0.0545558	-5.1193e-06	5.37059e-06	-0.0643829	0.00459286	-0.00211783	0	20794.9
3380	11.2187	5.12076	0.0616241	3.56488e-06	4.67349e-05	-0.446138	0.00296423	-0.0183192	0	11511.6
3384	26.9417	4.13458	0.07264	1.99273e-07	-1.89626e-07	-0.0319359	6.6422e-05	-0.00111205	0	3972.34
3390	12.9516	3.49853	0.0502051	-9.67905e-06	1.78956e-05	-0.000116669	0.00401238	-0.00889127	0	26050.2
3391	1.36688	6.52385	0.0611443	-5.1225e-06	1.1951e-05	-0.0251081	-0.000673073	-0.00988043	0	11950
3392	16.6813	13.3767	0.068448	-6.06712e-06	-2.08324e-05	0.463168	0.0181532	-0.0234228	0	14463.8
3397	7.05586	5.77599	0.0568593	-1.85517e-05	4.18727e-05	-0.141766	-0.00385665	-0.0183977	0	19634.1
3401	23.1703	9.28589	0.0719192	-1.12314e-05	1.06384e-05	0.140826	0.0104558	0.00145899	0	15269.1
3406	2.14852	8.20619	0.0548213	-1.08564e-06	5.42291e-06	-0.108022	-0.00272279	-0.0118407	0	15882.4
3408	9.09636	7.26075	0.0588429	-3.87009e-06	2.75707e-05	-0.289476	-0.00163649	-0.0283242	0	50601.4
3410	9.50904	5.84449	0.0621857	-1.40053e-05	4.73538e-05	0.188126	-0.0010239	-0.0213849	0	15575
3411	15.1832	15.0775	0.0503076	1.87361e-06	8.69665e-06	0.878943	0.00561069	-0.0417834	0	14827.9
3412	16.671	6.74629	0.0596516	-9.44582e-06	3.69444e-05	0.0869075	0.0158901	-0.0156129	0	23064.7
3415	17.1146	11.547	0.0634813	-1.98233e-06	3.27554e-06	0.410962	0.0226724	-0.01984	0	13371.3
3416	1.28851	13.9813	0.0544052	2.18349e-06	4.24681e-06	-0.130001	-0.000453962	0.00182732	0	5743.46
3420	12.2526	3.63537	0.0520516	-8.88966e-06	2.68528e-05	0.000589122	0.00358775	-0.00980578	0	25365.5
3421	16.7108	9.53063	0.0534175	1.24807e-05	9.71621e-06	0.176431	0.0228615	-0.0208518	0	12645.3
3423	26.9399	4.72352	0.0550982	1.41962e-07	-4.02158e-07	0.023168	0.00014061	-0.00114643	0	7954.9
3424	19.8806	7.10101	0.057582	-8.12226e-06	1.43199e-05	-0.219145	0.0152746	-0.00674874	0	13127.4
3428	2.03219	3.94143	0.0576655	2.50559e-06	9.87262e-06	-0.0291262	-0.00112895	-0.00636337	0	22655.4
3429	7.67253	10.2876	0.0549191	-1.01227e-05	4.11839e-05	-0.246118	-0.00800072	-0.040541	0	35203.7
3430	12.9359	3.79205	0.0710275	-8.57737e-06	2.09744e-05	-0.138812	0.00410452	-0.00997622	0	9226.36
3431	6.39115	3.81653	0.0594542	-6.41179e-07	2.3905e-05	-0.164196	-0.00217305	-0.00995698	0	17589.8
3432	14.1703	11.4929	0.056756	3.93571e-06	8.38652e-06	0.0883941	0.0214142	-0.0465892	0	40651.6
3433	14.8144	12.9939	0.0709725	-2.46285e-07	3.74462e-06	0.580474	0.0202115	-0.0458865	0	11155.8
3437	3.70486	4.86439	0.0698473	-3.57887e-06	3.68986e-05	0.0456751	-0.00266934	-0.00927514	0	19814.4
3438	19.8343	11.9401	0.0628261	-2.69231e-07	-1.97922e-05	0.232347	0.0203426	-0.00357582	0	2048.95
3439	6.2132	6.01631	0.0727516	-1.53061e-05	4.56826e-05	-0.252964	-0.00463512	-0.0172012	0	12780.7
3440	10.6829	2.20599	0.0538405	-7.20705e-06	2.71436e-05	-0.0389031	0.00128552	-0.00484411	0	22999.5
3444	15.8801	1.48996	0.0582642	-4.38661e-07	1.55644e-06	-0.0494571	0.00147758	-0.00117061	0	19125
3446	9.31743	2.12185	0.064895	5.68853e-07	1.90861e-05	-0.171044	0.000165031	-0.00429367	0	24779.4
3448	17.686	13.6704	0.0610919	-1.59434e-05	-2.69568e-05	0.327052	0.0156665	-0.0139202	0	2036.99
3449	9.23094	11.8785	0.0504037	8.14198e-06	7.30138e-05	-0.382093	-0.0044545	-0.06033	0	44047
3452	19.6826	12.1114	0.0612493	2.92161e-06	-1.57877e-05	0.267045	0.0195604	-0.00420262	3	4004.58
3458	2.84277	14.8746	0.0749872	2.76162e-06	5.11639e-05	-0.266693	-0.000165853	-0.00186802	0	3676.27
3459	18.1508	9.74718	0.0533963	7.71744e-06	1.53022e-05	0.41058	0.0233567	-0.0134954	0	17886.8
3463	21.9188	7.27902	0.0669808	1.18461e-06	4.03668e-05	0.0853607	0.0114419	-0.00278494	0	2031.67
3469	8.88844	8.787	0.0567459	1.71981e-06	4.75161e-05	0.164569	-0.00382731	-0.0371826	0	18988.6
3470	3.52445	2.44007	0.0690435	3.28499e-08	9.92495e-10	0.0865518	-0.00120477	-0.00372104	0	21328
3472	22.003	2.16724	0.059975	-6.87223e-06	4.12771e-06	-0.0326533	0.00306553	-0.00176883	0	7727.38
3473	19.5769	3.0233	0.0672757	-2.50671e-07	6.13428e-06	-0.103615	0.00593244	-0.0031152	0	12636.7
3474	12.1251	9.52508	0.0545295	-5.05732e-06	5.29554e-05	0.893052	0.00735294	-0.0452126	0	17421.6
3476	22.4803	9.03736	0.0612791	-7.55616e-07	3.09107e-05	-0.0441192	0.0125746	-0.000540231	0	11196.9
3477	25.4168	2.10207	0.0733415	-9.77091e-07	4.89895e-07	-0.0268242	0.000945549	-0.00092594	0	6237.73
3480	18.536	2.97528	0.0703337	-6.96506e-06	1.19275e-05	-0.148872	0.00627107	-0.00404216	0	16507.4
3481	24.7296	6.1773	0.074433	-1.21297e-05	-2.26607e-06	-0.0366695	0.00516314	-0.000674774	0	9557.67
3483	13.0307	4.05032	0.0611566	-3.20438e-06	2.6399e-05	0.155525	0.00446097	-0.0106362	0	27171.6
3485	8.76111	15.8359	0.0720969	0	5.93891e-05	-0.00025915	0	-0.0920432	0	26929.8
3486	9.74363	5.25972	0.0682911	-9.12503e-06	3.34379e-05	0.0340236	4.21645e-05	-0.0185074	0	27730
3487	4.77645	7.34644	0.0630253	-7.04303e-06	3.29119e-05	-0.125925	-0.00554542	-0.0166559	0	10303.7
3494	25.9087	5.78792	0.0709542	-6.41532e-06	-2.10627e-07	-0.0256892	0.00216173	-0.000788508	0	10971.6
3495	4.16412	15.7379	0.059686	-1.10981e-05	0.000105379	-0.398703	0.00446678	-0.00879236	0	1534.92
3496	19.0196	5.15514	0.0739201	-1.03867e-05	2.26072e-05	-0.0350062	0.0117903	-0.00695371	0	21175.2
3498	24.8933	3.82089	0.0719344	-9.16204e-06	-5.24529e-08	-0.0578479	0.00255009	-0.00157971	0	5006.28
3507	12.1775	8.12445	0.0611321	-4.594e-06	6.62968e-05	0.120204	0.00839886	-0.0339288	0	25295.4
3509	22.7124	6.22137	0.071594	-8.86682e-06	1.39572e-05	-0.030864	0.00839969	-0.00227461	0	160.006
3510	15.6207	8.94293	0.051651	-3.00178e-06	6.2375e-05	0.207856	0.0196707	-0.0270786	0	34538.1
3511	15.9451	12.2034	0.0714373	3.05187e-06	8.59611e-06	0.453709	0.0227371	-0.0318167	0	13309.4
3512	2.47589	12.5982	0.0605588	-7.41353e-08	3.00616e-05	-0.189358	-0.00437286	-0.00667897	0	13339.7
3513	7.91567	5.52387	0.0553721	-1.97602e-05	4.41765e-05	0.091322	-0.00285928	-0.0190645	0	39286.8
3514	4.86645	8.58714	0.0739106	-6.13627e-07	1.74953e-05	0.0218378	-0.0065089	-0.0197714	0	17860.6
3516	26.2192	5.59421	0.0628632	-3.18696e-06	-9.15877e-07	0.027835	0.0015475	-0.000846221	0	9715.82
3518	1.4967	5.73882	0.0674583	-8.26351e-06	3.94117e-05	-0.0118367	-0.000727017	-0.00894229	0	18596.5
3519	17.3689	10.7549	0.0736292	4.48807e-06	2.57908e-07	0.236302	0.0242207	-0.0182383	0	33969.1
3522	26.7932	8.1406	0.0587283	-3.07563e-06	-2.87298e-06	-0.027463	0.000660148	0.0027487	0	21796.1
3523	12.8772	2.45972	0.0713311	-6.56326e-06	4.00027e-06	0.112407	0.00276458	-0.00513729	0	35382.6
3524	10.6412	11.4366	0.064081	5.72351e-06	7.48291e-05	-0.204268	0.00227798	-0.0614591	0	14300.4
3526	20.4389	2.19813	0.0703145	-3.31166e-06	4.05029e-07	-0.045124	0.00350622	-0.00135599	0	5561.9
3527	12.3358	15.1456	0.0539732	-8.47204e-06	2.54805e-05	0.167028	0.00614377	-0.0945968	0	77456.2
3530	26.7282	5.75747	0.0644948	5.57803e-08	3.24173e-07	-0.100508	0.000667601	-0.000745618	0	6016.88
3533	13.6673	6.89993	0.0610527	5.3857e-06	4.30115e-05	0.0451548	0.0104708	-0.0237361	0	16177.4
3534	15.6317	10.3744	0.0531381	2.6041e-07	3.07678e-05	-0.324064	0.0234298	-0.0303291	0	22716
3535	14.7244	8.47867	0.0609542	-2.44905e-06	5.42188e-05	0.26593	0.0164032	-0.0294422	0	15407.3
3539	2.98416	8.94786	0.0614539	-5.99341e-06	1.98386e-05	0.0849769	-0.00434359	-0.0140994	0	18656
3542	18.7689	8.95789	0.0563896	6.56792e-06	3.48215e-05	-0.120638	0.0203779	-0.0106744	0	27416.9
3543	16.5027	4.95761	0.0642734	-8.18461e-06	2.95195e-05	0.0262829	0.0110601	-0.00991951	0	4957.3
3545	16.8547	1.30642	0.0732805	-9.60451e-08	1.05819e-06	-0.233024	0.00123251	-0.00096391	0	15491.5
3546	18.4308	6.81426	0.0572124	-6.41027e-08	4.40654e-05	0.0141934	0.0153777	-0.0101395	0	6330.4
3547	4.68477	12.9731	0.058401	-6.26683e-07	7.84999e-05	-0.488726	-0.00861314	-0.0214472	0	4682.09
3549	8.43903	15.6302	0.0739575	2.3847e-06	5.92577e-05	-0.74144	-0.00096819	-0.0844056	0	79439
3551	9.02454	8.11436	0.0657474	-1.15806e-06	4.06954e-05	-0.0526048	-0.00206506	-0.033019	0	20386.9
3555	19.2194	3.56448	0.071284	-5.32136e-06	2.42633e-06	-0.104604	0.00779799	-0.00468584	0	6165.08
3558	10.0219	2.68814	0.0509721	-2.65708e-06	2.74008e-05	0.0551755	0.000423082	-0.00726341	0	36288.3
3559	3.14026	9.61756	0.0617943	-9.16474e-06	2.2801e-05	0.00343426	-0.00532189	-0.0140495	0	7424.6
3560	13.6322	5.2822	0.0515841	-3.52923e-06	2.98786e-05	-0.0600881	0.00838981	-0.0164631	0	7938.55
3561	5.61021	2.7187	0.0748918	-7.85035e-07	1.1962e-05	-0.0529985	-0.00183586	-0.00532257	0	29541.7
3562	23.2277	7.26973	0.0568266	-1.14908e-05	9.61606e-06	0.173285	0.00897165	-0.00111043	0	7285.15
3563	13.8547	11.6555	0.061015	-2.52628e-07	6.24921e-06	1.0898	0.0201562	-0.0497086	0	19845.7
3564	17.8561	7.11884	0.0722236	-3.04747e-06	4.75407e-05	-0.111684	0.0170116	-0.0124761	0	5481.01
3565	16.6128	10.3156	0.0728814	2.16154e-05	1.77777e-05	0.348072	0.024039	-0.0228509	0	6542.42
3566	12.4899	2.46756	0.0717031	-8.29743e-06	5.19197e-06	-0.304213	0.00265254	-0.00439376	0	12174
3571	15.6517	7.49871	0.0689538	-1.27861e-05	4.03368e-05	-0.101806	0.0164991	-0.0216513	0	28820.5
3572	16.3656	7.01631	0.0737238	-1.04002e-05	4.27579e-05	-0.0864676	0.0160206	-0.0173102	0	16823.2
3575	7.88586	10.7638	0.0606285	9.76524e-07	5.89767e-05	0.0793978	-0.00775881	-0.0453471	0	38969.2
3576	10.7813	3.25453	0.0739082	7.45179e-08	4.53263e-05	0.02916	0.00112403	-0.00974419	0	12846.3
3577	10.4076	13.0819	0.0513988	1.72964e-06	5.36123e-05	-0.345984	0.00215395	-0.0780865	0	35579.3
3579	3.04435	9.12056	0.0535076	-6.42396e-06	2.01656e-05	0.0116918	-0.00455239	-0.0143534	0	28937
3581	17.5091	5.90892	0.0709003	-2.38079e-06	3.01065e-05	-0.0645058	0.0134932	-0.0112334	0	17012.5
3583	15.4822	11.3837	0.0604593	4.77217e-06	1.88611e-05	0.397519	0.0251229	-0.034867	0	17341.3
3585	23.6827	9.01012	0.0531542	-1.517e-05	3.67453e-06	0.0575647	0.0089124	0.00117217	0	14383.1
3588	14.4613	6.72902	0.0668947	-1.07781e-05	4.1033e-05	-0.0578604	0.0125597	-0.0221432	0	25971.2
3589	13.9822	5.50285	0.07401	-3.83256e-06	3.03763e-05	-0.184691	0.0087399	-0.0170845	0	11567
3590	4.47064	12.5492	0.0601433	-2.31777e-06	4.25475e-05	-0.0810302	-0.00892726	-0.0197904	0	16561.6
3592	15.1634	8.33655	0.0626772	-2.344e-06	5.44736e-05	0.237051	0.0170487	-0.0265105	0	29482.1
3594	4.23915	5.36865	0.0710873	-6.42663e-06	4.25429e-05	-0.223175	-0.00372495	-0.0110296	0	19825.1
3596	17.7962	11.7345	0.057459	-1.86142e-06	2.31989e-06	0.402734	0.0214304	-0.0150401	0	1045.01
3598	16.2663	3.11394	0.0704682	-2.86263e-07	1.92769e-05	-0.172225	0.00620508	-0.00581625	0	33621.8
3599	13.0857	4.81518	0.0661668	-2.75326e-06	4.14732e-05	0.165603	0.0056069	-0.0145027	0	17960.3
3602	10.0342	1.60146	0.0678983	-2.18941e-06	1.02332e-05	0.0542703	0.000296142	-0.00169661	0	26013.8
3606	17.6406	4.22942	0.0597999	-1.22508e-05	3.68961e-05	0.0534967	0.00945234	-0.00797097	0	15765.5
3609	9.75727	7.50028	0.0699063	1.81654e-07	5.04621e-05	-0.147452	0.000430101	-0.0314281	0	5980.9
3610	17.056	3.99819	0.0618452	-6.76384e-06	4.23186e-05	-0.00814074	0.00884255	-0.00783144	0	13274
3612	12.2303	10.2148	0.0702562	-1.9931e-06	4.5034e-05	-0.0224874	0.0093692	-0.0491486	0	31762.5
3614	11.0813	8.75723	0.0632002	-8.68845e-06	5.99756e-05	-0.197163	0.00351865	-0.0395689	0	33980.3
3615	7.21281	2.19	0.0512376	8.0243e-07	1.42444e-05	0.19127	-0.000562919	-0.00412228	0	14193.2
3616	1.40516	15.7991	0.07214	1.55405e-06	4.0946e-05	-0.0479949	0.00113375	0.00539688	0	1097.3
3617	16.4751	2.41077	0.0602309	-1.49911e-06	8.40686e-06	-0.207158	0.00430435	-0.00361363	0	18114.2
3618	16.4292	1.67052	0.0574336	-3.3163e-07	2.79324e-06	-0.00296081	0.00202934	-0.00172791	0	20259.6
3620	18.7371	12.7017	0.0634248	3.11813e-06	-6.16011e-06	0.175409	0.0197209	-0.00768633	0	2608.63
3622	15.7876	13.2354	0.0747328	-1.81254e-06	6.34708e-06	0.513148	0.0200077	-0.0349195	0	8755.2
3624	12.5054	13.7407	0.0626379	-1.74787e-06	6.75438e-06	0.253188	0.0138726	-0.0790839	0	17560.1
3626	13.9907	2.30543	0.0588805	-4.33973e-06	6.89693e-06	-0.0495888	0.00285733	-0.00446157	0	16449.5
3630	17.3285	10.0765	0.071603	6.29464e-06	4.26806e-06	0.135072	0.0231719	-0.0182565	0	18614.1
3633	13.4243	13.5768	0.0667301	6.33446e-07	3.94145e-06	0.282395	0.0189148	-0.066659	0	76261.7
3636	21.0416	8.8517	0.0537087	7.84423e-07	2.45875e-05	0.0300915	0.0162286	-0.00299344	0	12656.6
3642	15.2385	11.933	0.0523084	1.82386e-06	1.29941e-05	-0.0719045	0.0237824	-0.0393648	0	26119.3
3643	11.739	1.76435	0.0740613	-6.41605e-06	3.87654e-06	-0.127456	0.000784577	-0.00304224	0	10634.6
3648	8.86655	13.0621	0.0735373	-1.50416e-06	6.46199e-05	0.0167081	-0.00625728	-0.0688946	0	28498.3
3649	6.23163	3.79839	0.0581113	-1.04476e-06	2.17166e-05	-0.200908	-0.00241657	-0.0094908	0	22972.6
3652	14.8131	1.20405	0.0548154	-1.81999e-07	1.34615e-06	-0.0544063	0.000401819	-0.00058438	0	24309.9
3654	12.4187	12.1549	0.0746019	7.32034e-06	1.43893e-05	-0.213895	0.014496	-0.0644406	0	16943.8
3655	5.8677	3.03081	0.05179	-2.16635e-06	1.50134e-05	0.0385294	-0.00236954	-0.00620743	0	16415.6
3656	2.73568	2.67619	0.0721166	-7.2028e-07	-5.72339e-07	0.0200246	-0.00113625	-0.00380947	0	23295.5
3658	20.2826	4.63402	0.0635793	-1.9332e-06	2.00601e-05	-0.124769	0.00961922	-0.00478865	0	7183.71
3659	2.52997	13.4917	0.0566645	3.19964e-07	1.89593e-05	-0.0419925	-0.00313515	-0.00413677	0	6599.82
3660	5.60954	1.59613	0.068492	3.0407e-06	5.72616e-06	-0.0371143	-0.000971931	-0.00191599	0	22492.2
3666	6.12442	6.63445	0.0701219	-1.88953e-07	1.9136e-05	0.136961	-0.00499583	-0.019023	0	21490.8
3671	2.54034	12.8375	0.0523514	2.75874e-07	3.33788e-05	-0.156214	-0.00402659	-0.00628395	0	6668.47
3675	14.6115	9.93665	0.0745239	1.35859e-05	2.05676e-05	-0.174598	0.0200491	-0.0364828	0	34637.5
3677	1.10638	3.0052	0.0531488	-1.19713e-07	2.16094e-06	0.0176176	-0.00013544	-0.00447811	0	30584.2
3679	10.788	4.68638	0.0676954	4.11029e-07	4.06708e-05	-0.0269327	0.00215561	-0.0148864	0	22075.5
3680	5.72584	11.4828	0.0593786	-9.42131e-07	5.7943e-05	-0.38797	-0.0105247	-0.0293126	0	34400.5
3685	6.4011	9.27314	0.074742	-3.76375e-06	1.67606e-05	-0.0347453	-0.00817272	-0.0289827	0	14682.8
3695	12.7286	10.6775	0.0592007	2.62084e-06	3.58478e-05	0.764138	0.0141565	-0.0511361	0	50239.3
3697	15.6487	15.3398	0.0648562	9.53152e-06	2.35227e-06	0.554465	0.00244598	-0.0334819	0	2761.18
3700	8.85282	15.1245	0.0618909	-1.78568e-06	4.59575e-05	-0.103562	-0.00337996	-0.0866049	0	67130.4
3701	17.8372	5.68918	0.0692606	-1.06627e-05	2.34994e-05	0.0440495	0.013122	-0.0103081	0	11203.8
3702	7.73491	15.2036	0.0558753	5.11171e-06	5.47312e-05	-1.17538	-0.00357707	-0.0660715	0	29587.5
3703	10.7628	8.59769	0.0596569	-6.34457e-06	6.94e-05	-0.0172002	0.0030802	-0.0389709	0	32540.9
3704	21.9321	9.62526	0.0603127	1.4981e-05	3.40399e-05	-0.0501383	0.0142567	-0.000502831	0	8422
3705	4.17703	1.72841	0.0587546	3.3109e-07	4.78959e-07	0.0639873	-0.000800131	-0.0020658	0	23129.5
3711	6.56564	8.17168	0.0679347	-1.07858e-05	2.78072e-05	0.189199	-0.00642987	-0.0262263	0	20311.9
3712	8.893	15.0094	0.0609854	-2.01422e-08	4.7219e-05	-0.245639	-0.00318629	-0.0856493	0	89870.1
3717	7.33576	8.68139	0.0719116	3.63728e-06	2.16212e-05	0.0382739	-0.00621806	-0.0309749	0	10844.9
3718	10.9964	3.5006	0.0530154	4.01925e-07	4.72985e-05	-0.216173	0.000840459	-0.00984382	0	9506.28
3721	17.871	10.515	0.0604893	-8.18155e-08	5.03994e-06	-0.068989	0.0232483	-0.0150741	0	14971.1
3726	11.2464	4.09917	0.0500133	3.99715e-07	5.27818e-05	-0.0271324	0.00199036	-0.0125102	0	30071.5
3730	9.39553	2.22935	0.0554987	2.56887e-06	2.08861e-05	-0.0896022	4.10686e-06	-0.00493371	0	24141.7
3733	7.90468	15.7571	0.0519634	4.57508e-06	5.49888e-05	-0.935267	0.000592331	-0.0713924	0	5410.66
3734	25.542	9.06497	0.0706164	-7.12274e-06	-5.27947e-06	0.0934624	0.00383287	0.00396283	0	15842.3
3736	20.3642	9.22385	0.0532958	1.63197e-05	1.80524e-06	0.111832	0.0176261	-0.00418072	0	12100.8
3739	11.0809	12.3623	0.0561029	6.1872e-06	3.42714e-05	-1.1308	0.00687716	-0.0693192	0	35559.8
3743	3.12181	6.79019	0.0623457	7.63099e-06	2.37331e-05	-0.0697697	-0.00362782	-0.0124472	0	14657.1
3746	13.2899	12.6015	0.0667517	-1.02453e-06	4.49245e-06	-0.0570385	0.0185864	-0.0625905	0	23105
3750	13.9082	1.02679	0.0550296	5.74912e-08	1.67012e-06	-0.0318821	4.86314e-05	-0.000253469	0	9780.09
3752	19.934	6.99643	0.0601039	-3.19376e-06	1.25733e-05	-0.159464	0.0146502	-0.00685612	0	21100.9
3756	15.4645	10.0434	0.0620836	1.12535e-05	4.06387e-05	-0.0062088	0.0215123	-0.0297634	0	13644.5
3757	25.0267	8.56073	0.0666723	-8.79095e-06	-1.35573e-06	-0.0336765	0.00517556	0.00283413	0	6142.2
3758	5.55785	12.501	0.0630884	4.51769e-06	7.39244e-05	-0.0593421	-0.0105445	-0.0288289	0	10704
3759	8.78524	5.14839	0.074135	-1.35265e-05	3.67422e-05	-0.124941	-0.000996778	-0.0179122	0	27240.1
3760	6.44495	11.1959	0.0601889	-3.18845e-06	4.92671e-05	-0.376469	-0.0103324	-0.0344679	0	34737.9
3762	20.2807	7.11414	0.0635572	-1.8676e-06	3.28269e-06	-0.0574183	0.0137774	-0.00598015	0	7092.93
3763	9.56131	7.15337	0.0575201	-4.77443e-06	4.54387e-05	-0.0215261	-0.00161836	-0.0297152	0	11679
3765	2.69215	7.03456	0.0739679	-4.05682e-06	5.57224e-06	-0.055905	-0.00293485	-0.011925	0	18703.4
3771	22.5171	6.84201	0.0531057	-1.16009e-05	1.80372e-05	0.104653	0.00986081	-0.00251145	0	23201
3774	24.3004	4.07382	0.0716501	-1.44044e-05	8.11471e-07	-0.0982306	0.00363929	-0.00169127	0	11364.5
3775	21.1591	4.89502	0.0666553	-6.21372e-06	9.11616e-06	-0.0799911	0.0087064	-0.00408489	0	13549.7
3778	1.85425	9.83672	0.0666303	-4.09305e-07	3.54253e-06	-0.00420738	-0.00216772	-0.0110004	0	4741.61
3783	23.938	4.23747	0.0715735	-1.81484e-05	2.53723e-06	0.0171884	0.00412528	-0.00180083	0	7471.62
3785	8.19432	14.7718	0.0560957	4.70051e-06	5.06469e-05	-0.119068	-0.00702785	-0.0742648	0	47159.4
3786	13.9389	12.3883	0.0648627	-6.23893e-06	8.01768e-07	0.727988	0.0217062	-0.0534299	0	44640.5
3792	14.0536	14.8804	0.0743138	6.91184e-06	1.7927e-05	0.521599	0.00947309	-0.0627746	0	39506.9
3795	12.371	2.51254	0.055753	-8.37699e-06	6.55109e-06	-0.0811506	0.00250944	-0.00522885	0	44608.9
3797	6.1866	3.33559	0.0710468	-2.84215e-06	1.72749e-05	0.0324248	-0.00221396	-0.00808833	0	21569.4
3798	5.50517	11.5682	0.0592673	9.74621e-07	6.65307e-05	-0.249777	-0.00987488	-0.0275771	0	570.011
3800	23.0243	6.24577	0.0681058	-1.07883e-05	1.45132e-05	-0.0405796	0.00822648	-0.0022797	0	13725.3
3803	11.1249	7.75316	0.0695706	-1.60161e-05	6.9263e-05	-0.211779	0.00427012	-0.0331378	0	45855.1
3804	12.6162	4.15506	0.0638389	-2.51624e-06	3.42346e-05	0.0375875	0.00397603	-0.0122218	0	42797.3
3805	23.4721	7.57675	0.0554453	-1.3986e-05	7.29776e-06	0.0488337	0.00878744	-0.00096916	0	11282.7
3806	17.7004	10.6593	0.0607886	-9.23506e-07	1.95374e-06	0.319807	0.0236359	-0.0158637	0	34753.1
3811	18.254	4.79814	0.0745197	-1.07915e-05	3.62637e-05	-0.15006	0.0103428	-0.00789371	0	6361.57
3813	20.1873	2.09978	0.0671732	-4.77307e-07	-7.24214e-08	-0.111703	0.00342602	-0.00171148	0	21649.8
3814	16.111	5.74937	0.050112	-1.5395e-05	1.15749e-05	0.0845187	0.0116034	-0.013937	0	13670.9
3819	6.00039	8.51721	0.055619	1.13833e-07	2.30673e-07	-0.336868	-0.00727893	-0.0242048	0	31230.7
3823	18.1468	8.31912	0.064284	3.78923e-06	4.83766e-05	0.158481	0.0195908	-0.0138746	0	7732.74
3826	26.6229	6.70042	0.0615483	-7.2021e-08	2.76088e-06	-0.0302301	0.00110685	0.000455931	0	9891.18
3827	1.17954	13.9863	0.0547951	-9.84341e-06	1.14187e-06	0.0805754	-0.000374653	0.00207403	0	5299.73
3829	16.4599	14.9933	0.0697327	1.29128e-08	-5.80307e-06	0.662646	0.0048722	-0.0242525	0	1590.24
3836	11.3686	3.40884	0.0615703	-5.76115e-06	4.29143e-05	0.126544	0.00140355	-0.00986711	0	11730.9
3839	9.93713	12.2699	0.0725687	4.5553e-06	6.62016e-05	0.0500191	-0.00189691	-0.0669748	0	27659.2
3841	16.1124	4.89173	0.0543975	-1.31223e-06	2.64761e-05	-0.144536	0.0111397	-0.0113894	0	19739.8
3843	17.1815	7.34773	0.0583703	-3.05537e-06	3.3867e-05	0.230394	0.0174604	-0.0147685	0	19892.6
3846	2.41236	14.4637	0.0549221	-5.24934e-06	3.0184e-05	-0.239598	-0.00114248	-0.000564382	0	1897.82
3848	10.5397	3.39742	0.0707416	1.25542e-06	3.89044e-05	-0.0885719	0.00101037	-0.00970627	0	21386.2
3850	22.3925	3.82292	0.0688243	-9.2962e-06	1.14619e-05	-0.113273	0.00555468	-0.00239883	0	8857.9
3851	17.9861	11.6568	0.0630064	-1.98416e-06	1.80436e-06	0.403022	0.0219895	-0.0136923	3	24022.5
3852	9.33781	6.38127	0.0584003	-1.70094e-05	3.79052e-05	0.14106	-0.00143338	-0.0237334	0	3480.76
3853	9.86304	8.28419	0.0617272	-4.13101e-06	6.56731e-05	-0.0140897	0.000321155	-0.0368169	0	22332.1
3855	23.0095	7.23891	0.0580163	-9.74252e-06	9.71362e-06	-0.0311917	0.00964484	-0.00187224	0	16793.8
3856	1.9151	1.10492	0.073815	9.1113e-10	-1.38007e-07	0.0821623	-0.000167897	-0.00039682	0	9306.31
3859	20.3732	9.33193	0.0553028	2.71315e-05	-4.13976e-06	0.0954561	0.0179018	-0.00426958	0	29926.8
3862	26.8795	3.69108	0.0615808	6.78591e-09	3.96823e-09	-0.00343611	0.000304488	-0.0010769	0	4927.58
3863	18.0844	1.08689	0.0705584	-1.63087e-07	2.25995e-07	-0.161675	0.000636462	-0.000338502	0	4555.98
3864	4.38617	3.18133	0.0695522	3.67903e-07	1.60283e-05	0.0191483	-0.00202004	-0.00583202	0	20212.1
3865	2.69464	5.97837	0.0698256	-3.48812e-06	3.03629e-05	-0.0339192	-0.00212011	-0.0105899	0	20524.9
3869	5.82697	11.9515	0.0567482	-6.95334e-07	6.37499e-05	-0.712937	-0.0102159	-0.0307454	0	23103.2
3876	6.13717	8.44935	0.0749112	-2.06819e-06	1.01807e-05	0.120773	-0.00653215	-0.0249769	0	14871.8
3878	16.5212	3.74276	0.0514407	-2.36075e-07	3.288e-05	-0.396991	0.00818933	-0.00680697	0	9688.41
3881	6.73814	12.0535	0.0558099	-5.69338e-07	6.30238e-05	-0.312869	-0.0113257	-0.0391501	0	44709
3882	21.3139	2.56892	0.0708149	-6.62548e-06	-3.54904e-06	-0.0492087	0.00406951	-0.00237711	0	16301
3883	12.9077	13.0517	0.0739474	2.38994e-07	5.35051e-06	0.203953	0.0153277	-0.0687228	0	31008.9
3884	13.6267	5.75089	0.0662946	-4.71315e-06	3.06003e-05	-0.0272713	0.00910789	-0.0190909	0	19098.6
3885	4.50704	11.8848	0.0595048	-1.61292e-06	3.79776e-05	-0.217601	-0.00901036	-0.019679	0	18262.8
3886	1.15095	6.92863	0.0651427	-3.69827e-06	6.21608e-06	-0.0333221	-0.000354606	-0.0101108	0	12217
3900	17.0456	3.03227	0.0612458	-1.42592e-06	1.792e-05	-0.0668248	0.00611345	-0.00536634	0	26322.2
3903	13.4291	8.57285	0.0743312	-1.90412e-06	6.26812e-05	0.0765326	0.0123586	-0.0335213	0	15860.8
3904	12.3352	12.7548	0.0675058	2.28063e-06	9.66536e-06	0.224839	0.0125951	-0.0707935	0	41375.9
3905	13.9606	11.5713	0.0746858	-2.00545e-06	9.77415e-06	-0.0719246	0.0208137	-0.048306	0	25306.5
3906	12.8563	9.32412	0.0592569	-1.46198e-06	3.55146e-05	0.287978	0.0124527	-0.0415111	0	7322.08
3909	5.66199	12.4221	0.0671649	3.87044e-06	6.85324e-05	-0.204717	-0.0103599	-0.0293585	0	37408
3912	16.449	7.66448	0.0570961	-7.08264e-06	5.01744e-05	0.0326802	0.0181395	-0.0187674	0	10345.8
3913	25.4648	3.80072	0.062432	-5.85488e-06	-3.08856e-07	0.0960204	0.00197758	-0.00156844	0	7191.35
3914	11.2538	14.5347	0.0733503	-1.12922e-05	3.48635e-05	-0.106425	0.00375827	-0.0934816	0	67137.2
3918	12.7749	15.6089	0.0636365	-3.08494e-06	1.07766e-05	0.364404	0.00131204	-0.0952105	0	97106.1
3919	16.295	3.6415	0.0502387	-4.6805e-07	3.09628e-05	0.180549	0.00788653	-0.00672065	0	9524.9
3921	5.2935	3.10523	0.0633075	-2.16211e-06	1.42023e-05	0.0419452	-0.00215286	-0.0059675	0	26795.8
3922	8.36406	11.7437	0.0587764	4.5562e-06	6.6863e-05	-0.0267057	-0.0077063	-0.0542951	0	41788.8
3927	3.44908	6.86578	0.0697388	8.16378e-06	3.16348e-05	-0.0174801	-0.0041227	-0.0126985	0	19696.3
3928	5.39203	3.17263	0.056328	-2.52327e-06	1.4329e-05	-0.0410404	-0.00233117	-0.0060737	0	26519.7
3934	22.7763	6.63982	0.056191	-1.16736e-05	1.38722e-05	0.00991158	0.00892119	-0.00215545	0	6901.6
3937	1.90856	13.8977	0.0676083	-6.55919e-06	-2.00842e-06	-0.362037	-0.00173177	-0.000507818	0	3724.84
3940	16.0949	4.54842	0.0645726	1.43685e-06	3.2893e-05	-0.196947	0.00905966	-0.0101051	0	17351.4
3941	26.6068	2.46559	0.0550538	-1.77682e-07	-2.17599e-08	-0.0419469	0.00025616	-0.000936981	0	8145.43
3944	12.7154	4.08257	0.0591406	-4.22332e-06	2.66753e-05	0.11471	0.00416275	-0.0118399	0	3237.78
3946	6.92836	6.71614	0.0695431	6.11603e-07	5.81405e-05	-0.0718625	-0.0046368	-0.0214528	0	28797.9
3947	8.25131	10.0908	0.0733352	-4.91241e-06	3.17895e-05	-0.16281	-0.00552566	-0.0438056	0	52382
3948	15.6036	8.16592	0.0683211	-8.98247e-06	5.94707e-05	-0.074628	0.0181869	-0.0243721	0	26964.4
3949	17.6324	11.1041	0.0509874	-1.08745e-06	4.22925e-07	0.194219	0.0237956	-0.0163057	0	2084.35
3951	6.27542	6.94705	0.0655391	6.39521e-06	2.55318e-05	-0.0844093	-0.00529571	-0.0197763	0	34704
3954	14.4519	12.2138	0.0623986	-2.64989e-06	2.09917e-06	-0.0581996	0.023175	-0.04765	0	26682.2
3955	10.8349	9.3615	0.0671943	-1.08105e-06	6.68608e-05	-0.0559521	0.00384909	-0.0443655	0	38008.5
3959	20.8397	2.17093	0.0636947	-3.75594e-06	1.10703e-06	-0.0557023	0.00356978	-0.00168897	0	7129.57
3961	10.1305	3.80291	0.0601669	3.9126e-06	3.31936e-05	0.0590515	0.000965765	-0.0110964	0	19193.4
3964	16.4015	4.39462	0.0693892	-1.45539e-06	4.23278e-05	0.086506	0.00933036	-0.00876002	0	17579.2
3965	24.0136	7.30832	0.0541737	-1.29556e-05	1.55241e-08	-0.0166262	0.00742409	-0.00047633	0	7864.74
3968	12.7692	13.0218	0.0678998	6.12223e-07	3.57547e-06	0.169817	0.0160745	-0.071866	0	19178.1
3969	20.9966	7.95157	0.0679346	-1.09889e-05	4.02789e-05	-0.0943731	0.0145487	-0.00395341	0	4191.89
3971	22.8933	5.94319	0.0694973	-8.01613e-06	1.61262e-05	-0.124316	0.00805664	-0.0024501	0	14392
3972	15.7212	4.4661	0.0692248	2.89976e-06	2.87303e-05	-0.00921559	0.0090597	-0.0107385	0	19510.2
3973	9.79994	15.2862	0.0671955	1.80954e-07	3.10595e-05	0.215585	-0.00122929	-0.0984743	0	43732.5
3977	11.7495	13.0211	0.0674645	-8.05616e-07	2.64669e-05	0.181365	0.0101684	-0.0747839	0	59491.9
3978	26.9374	1.59572	0.0638	-1.96092e-07	-1.95938e-07	-0.0247888	6.96709e-05	-0.000472461	0	5797.92
3983	16.9773	10.0888	0.0718977	1.40022e-05	4.11028e-06	0.0991964	0.0234939	-0.0202852	0	8239.3
3985	2.8877	3.49647	0.0501551	1.63415e-06	7.7283e-06	-0.145079	-0.00152112	-0.00617628	0	14555.7
3986	26.1489	1.03443	0.0623929	-5.91389e-08	-7.4001e-08	-0.050768	5.61075e-05	-7.68717e-05	0	2164.43
3994	18.0968	11.9331	0.0575157	-8.69666e-07	2.08116e-06	-0.238995	0.0215442	-0.0125405	0	15445.3
3997	23.9451	4.84788	0.0602473	-2.06733e-05	1.82937e-06	0.0394558	0.00497518	-0.00163881	0	7401.33
3998	11.2292	8.95179	0.0560994	-1.05222e-06	4.70372e-05	0.334228	0.00363723	-0.0408805	0	34485.9
4000	6.58045	13.4513	0.0706538	1.05436e-05	6.69359e-05	-0.568483	-0.0107342	-0.0415421	0	4432.69
4002	24.4389	6.74839	0.0501567	-1.29893e-05	-3.3402e-06	0.220846	0.00579276	-0.000569095	0	14534.2
4007	14.331	1.16364	0.0501607	-1.37654e-07	1.66298e-06	0.153701	0.000114469	-0.000447592	0	22636.7
4011	13.8921	8.75868	0.0742602	-1.4533e-06	6.17225e-05	-0.232379	0.0147418	-0.0337315	0	31827.3
4012	14.1947	3.42859	0.0570594	-4.21923e-06	2.11296e-05	-0.0085076	0.00508992	-0.00753933	0	24265.1
4015	16.0448	3.67029	0.0715494	2.75938e-08	3.39228e-05	-0.00061866	0.0081727	-0.00768209	0	26939.4
4016	21.1843	5.99518	0.0701638	-3.72697e-06	1.90835e-05	-0.0190579	0.0109435	-0.00459193	0	15213.9
4017	25.271	7.36023	0.0584386	-8.22745e-06	-2.31961e-06	0.0648174	0.00421236	0.00108405	0	9690.6
4019	3.96743	1.74641	0.0589099	2.41311e-07	6.72791e-09	-0.0181462	-0.00061708	-0.00183555	0	9458.28
4020	1.19996	2.71084	0.0539244	-3.12172e-07	1.38382e-06	-0.00477643	-0.000188888	-0.00380009	0	18702
4021	3.63414	8.04692	0.0543836	-1.39129e-06	4.33195e-05	0.0414695	-0.00457475	-0.0148607	0	30575
4023	14.5246	11.2725	0.0688551	-3.18992e-06	5.43274e-06	0.381707	0.0223226	-0.0430066	0	15614.5
4025	2.49847	7.59956	0.0724735	-5.08059e-06	1.19436e-06	-0.0473209	-0.00287358	-0.0122046	0	14668.5
4028	20.8308	4.10156	0.0584646	-3.91632e-06	1.8321e-05	-0.0207594	0.00777698	-0.00375566	0	2436.82
4035	12.3624	15.8476	0.0515807	0	2.07645e-05	-0.036897	0	-0.100963	0	39481.9
4038	8.97657	3.29837	0.050107	-2.32361e-06	2.03294e-05	-0.288253	-0.000133174	-0.0096623	0	11377
4040	14.9739	1.58902	0.0572039	-6.08749e-08	3.24842e-06	0.117598	0.00171135	-0.00160661	0	14661.1
4050	8.21904	13.0206	0.0552444	2.85475e-06	5.56162e-05	-0.874606	-0.0105208	-0.0631382	0	17063.3
4052	23.1835	9.7375	0.0507918	-1.16939e-05	7.05906e-06	0.0149056	0.0102596	0.00285636	0	8728.48
4053	20.3385	3.80835	0.0629752	-4.37489e-06	1.32764e-05	0.0333579	0.00804309	-0.00421616	0	9790.26
4056	12.3143	4.63499	0.0693571	-5.22028e-07	4.22517e-05	-0.153832	0.00373071	-0.0148131	0	15951
4059	13.4032	7.07802	0.0747271	4.85955e-06	4.56531e-05	0.255232	0.0101996	-0.0257619	0	29006
4060	23.0256	6.89286	0.0500955	-1.17323e-05	1.01515e-05	-0.0653986	0.0087872	-0.00200175	0	6773.02
4061	25.4876	6.16647	0.0742269	-8.4214e-06	-5.79287e-08	-0.0060852	0.00325887	-0.0005135	0	8219.42
4062	19.3944	3.8586	0.0593086	-4.65939e-06	2.95318e-06	-0.099671	0.00855144	-0.00490932	0	7972.28
4064	3.51463	8.15521	0.0720407	-6.71859e-07	3.85074e-05	-0.0551127	-0.00471645	-0.0146584	0	14951.3
4065	17.2878	14.1855	0.0704772	-2.33422e-05	-2.98707e-05	0.410947	0.013304	-0.0159931	0	5532.02
4067	22.145	4.34036	0.0563027	-8.27176e-06	1.06245e-05	-0.0463184	0.00702983	-0.00284311	0	15789.6
4070	1.81197	12.7705	0.0533691	-1.53417e-06	1.78241e-05	-0.234049	-0.00228592	-0.003886	0	2943.96
4072	12.486	15.8255	0.0741419	0	1.27847e-05	-0.0394998	0	-0.100391	0	34849.2
4076	15.2898	14.2383	0.0517036	-7.33824e-06	5.8913e-06	0.886943	0.0142061	-0.0417349	0	18204.2
4077	13.2571	12.2697	0.0504497	-2.18499e-06	3.4525e-06	0.514311	0.0168346	-0.0599208	0	40409.2
4078	5.99555	1.31908	0.0506772	1.9398e-06	3.94681e-06	0.0826307	-0.000464254	-0.00120555	0	19962.6
4079	16.7351	13.98	0.0668978	-2.87607e-05	-3.55363e-05	0.43105	0.0151432	-0.0220884	0	1743.81
4084	1.63071	6.60188	0.0738072	-9.56097e-06	9.26783e-06	0.0321258	-0.00111823	-0.0101285	0	22063.7
4085	16.0707	11.3092	0.0700904	-3.00721e-06	8.83241e-06	0.494837	0.0243591	-0.0284685	0	2829.99
4086	7.37734	13.0334	0.052518	5.03207e-06	5.88327e-05	-0.583983	-0.0109654	-0.0509663	0	12222.7
4088	26.6772	4.71509	0.0598427	-5.55807e-09	3.07405e-07	-0.0592099	0.000528367	-0.00112183	0	15339.8
4095	6.35861	13.4686	0.0570551	1.42289e-05	6.74988e-05	-0.235394	-0.010362	-0.038097	0	8262.72
4103	6.4414	2.77524	0.0605254	-5.27681e-08	1.588e-05	-0.102258	-0.00154619	-0.00570997	0	22091.9
4106	2.88099	10.8516	0.0714545	-3.23434e-06	2.62042e-05	-0.191103	-0.00604267	-0.0128647	0	5100.09
4113	8.33338	7.90447	0.067494	-1.1632e-05	1.82059e-05	0.0146971	-0.00388701	-0.0310399	0	24547.4
4116	10.1778	4.07621	0.0693249	2.91939e-06	3.64763e-05	-0.0916307	0.00071522	-0.0122594	0	18475.6
4121	8.19794	3.7857	0.0724925	-2.2984e-06	2.50241e-05	0.0624639	-0.000997108	-0.0105327	0	21632.7
4124	14.4006	7.01038	0.0731361	-1.29265e-05	4.52037e-05	-0.0365413	0.0126028	-0.0229094	0	15814.4
4127	10.147	7.22356	0.0513406	-2.03668e-05	6.05309e-05	-0.123998	0.00089136	-0.0296724	0	31235.3
4133	16.009	10.9161	0.0560281	-2.40048e-06	9.15733e-06	-0.0908822	0.0251975	-0.0284955	0	27338.7
4135	22.3238	5.48	0.0521836	-6.26189e-06	1.3782e-05	-0.0730214	0.00821574	-0.003069	0	15418.5
4138	12.6917	14.1446	0.0703192	-3.57035e-06	5.6624e-06	1.01364	0.0128153	-0.0803875	0	27643.1
4142	5.25029	7.50416	0.0634133	-9.05924e-06	1.46455e-05	-0.155176	-0.0060953	-0.0189921	0	13852.5
4144	6.84597	11.1648	0.0500694	-4.1983e-06	5.61805e-05	0.293737	-0.0110062	-0.037102	0	15615.8
4145	18.3689	6.42692	0.0511729	1.72113e-06	3.59332e-05	-0.206942	0.0149625	-0.0101139	0	21456.6
4146	10.1515	15.1364	0.0508852	9.79796e-08	3.24223e-05	-0.130634	-0.000628897	-0.0992892	0	51945.6
4147	5.12591	4.74776	0.0605799	1.36583e-06	3.16232e-05	-0.0691752	-0.00300295	-0.0110732	0	13910
4150	4.67262	10.9423	0.053728	4.92372e-06	7.36304e-05	-0.0862984	-0.00924509	-0.0217923	0	37460.5
4151	12.1248	4.99113	0.0577578	-3.17652e-07	3.87836e-05	-0.0223145	0.00490155	-0.0165466	0	12809.7
4152	11.4422	10.6164	0.0630387	2.91229e-06	3.61446e-05	-0.014218	0.0066482	-0.0539711	0	30322
4153	24.3983	6.03351	0.0582068	-1.59159e-05	-2.65067e-06	0.132321	0.00563877	-0.00114993	0	10495.4
4154	1.94885	2.1666	0.0610591	-1.26547e-06	-1.31032e-06	0.184244	-0.000391577	-0.00266475	0	12136.7
4156	15.0131	2.5939	0.0576053	7.45968e-07	1.30003e-05	-0.24865	0.00427068	-0.00473376	0	18780.4
4160	23.2507	3.32634	0.0582288	-1.50029e-05	5.53108e-06	-0.0353886	0.00407531	-0.00188543	0	8496.66
4163	21.2137	7.28374	0.0703645	-1.30722e-06	2.48309e-05	0.0198838	0.0124781	-0.00428265	0	8912.29
4164	14.3729	5.12583	0.0646434	-4.91189e-06	2.90204e-05	-0.0593923	0.00895344	-0.01511	0	22381
4167	18.3196	8.8371	0.0696012	5.13e-06	4.84332e-05	0.0503321	0.0209478	-0.0126382	0	18035.1
4168	5.23099	8.23582	0.0527649	2.30657e-07	1.93413e-06	-0.064819	-0.00678597	-0.0209416	0	10606.1
4171	21.7986	9.25367	0.0710814	6.2475e-06	1.00209e-05	0.061272	0.014145	-0.00167245	0	16989.5
4172	12.0865	13.9626	0.0648587	7.68505e-07	1.56225e-05	0.249064	0.00990739	-0.0846145	0	68278.9
4173	12.3404	5.89369	0.0688274	3.11422e-06	4.45851e-05	-0.26342	0.0056706	-0.0222595	0	12842.4
4176	5.19815	15.4078	0.0654906	-5.94778e-06	0.000116238	-0.52662	0.00215571	-0.0189659	0	4317.11
4177	2.40124	6.47556	0.0505321	-1.24948e-05	1.28306e-05	0.0990343	-0.0019544	-0.0107804	0	20463.8
4179	10.0152	14.6707	0.0589128	-1.29844e-06	4.25685e-05	-0.0418112	0.000292787	-0.091765	0	47925.6
4184	21.1672	4.54836	0.0635042	-9.97561e-07	1.4399e-05	-0.0941704	0.00844379	-0.00394521	0	6363.68
4188	12.3963	6.84218	0.0659968	4.67755e-06	5.0517e-05	0.0533518	0.00862918	-0.0261106	0	23984.8
4191	19.4945	9.37654	0.0720973	8.32107e-06	-7.14238e-06	-0.175332	0.0204921	-0.00806539	0	4324.68
4196	9.61893	5.59832	0.0715289	-1.668e-05	4.53362e-05	0.118945	0.000153066	-0.0204111	0	21522.3
4200	18.7963	8.8479	0.0572689	1.49137e-06	4.22166e-05	-0.149066	0.019753	-0.0106178	0	13340.2
4203	19.2129	1.42267	0.0549855	-4.00929e-06	-8.86058e-07	-0.0342793	0.00159666	-0.000667764	0	6304.99
4206	26.0768	1.97516	0.0630495	-6.67251e-08	1.07448e-07	-0.0137377	0.000453703	-0.000555659	0	4792.49
4210	3.6553	13.2003	0.0663178	9.46301e-07	5.56458e-05	-0.224626	-0.00573559	-0.0115228	0	10811.7
4212	9.46262	15.8273	0.0510185	0	2.73739e-05	0	0	-0.121675	0	121862
4214	7.98821	11.2286	0.0710004	9.13103e-06	6.87168e-05	-0.100378	-0.00786579	-0.0486084	0	12494.4
4216	2.76074	14.3271	0.0608545	6.74166e-06	4.47864e-05	-0.233884	-0.00196939	-0.00287995	0	3820.47
4220	22.7866	3.58564	0.0575848	-1.07334e-05	8.0976e-06	0.00129926	0.00495679	-0.00229655	0	8603.94
4225	8.72794	13.2797	0.0629602	-4.2843e-06	6.01724e-05	-0.127521	-0.00719347	-0.0698969	0	39382.5
4226	9.70511	10.3507	0.0675882	1.02184e-05	8.44225e-05	-0.235819	-0.00225963	-0.0498356	0	32201.8
4233	11.5463	13.5585	0.06364	-1.06004e-06	2.41254e-05	0.858788	0.00673091	-0.0836217	0	14715.1
4235	1.47803	9.62875	0.0577111	4.60183e-07	1.76058e-06	-0.10069	-0.00114598	-0.0107931	0	17869.2
4237	15.8875	4.26	0.0736613	3.73229e-06	3.21279e-05	-0.118318	0.00876093	-0.010246	0	5354.02
4240	26.076	5.02014	0.059117	-4.05752e-06	-1.25715e-07	-0.00853717	0.00166799	-0.00107836	0	10267.3
4241	6.25643	5.49255	0.0618566	-8.4187e-06	5.39031e-05	0.0384844	-0.0038939	-0.0147841	0	24778.8
4243	19.0358	2.44374	0.0517933	-2.66629e-06	3.93925e-07	-0.0656632	0.00423075	-0.00315419	0	8307.43
4246	9.71054	10.7092	0.0613645	7.55884e-06	7.94445e-05	-0.320324	-0.00082979	-0.053731	0	41292.5
4247	24.574	8.67212	0.0590965	-1.02296e-05	-7.01796e-07	0.142445	0.00636715	0.00197047	0	17920.3
4249	8.73318	8.47585	0.0699526	-9.87536e-07	5.39184e-05	-0.0236987	-0.00485312	-0.0346652	0	21534.4
4251	22.7172	1.99125	0.0624149	-1.28498e-05	5.00389e-06	-0.0232268	0.00237242	-0.000971819	0	10679.6
4252	9.67398	1.31735	0.0661605	5.88411e-07	4.98426e-06	0.0467523	9.44075e-05	-0.00113508	0	14735.4
4257	9.01919	4.64697	0.0646737	-9.68458e-06	2.94059e-05	-0.0918132	-0.000845734	-0.0150785	0	34244.9
4258	19.9632	11.0176	0.0694747	2.74204e-06	-9.30808e-06	-0.000603774	0.020811	-0.00358671	0	8169.52
4259	5.26614	14.084	0.0595105	1.13701e-05	8.69666e-05	-0.460928	-0.00751222	-0.0233303	0	12737
4260	8.99954	7.97983	0.0715048	-7.07633e-06	4.36524e-05	-0.0150919	-0.00204222	-0.032625	0	27737
4267	20.4617	9.01599	0.0553694	-1.79843e-06	6.09442e-06	-0.0289704	0.0172483	-0.00402661	0	3019.19
4269	5.08698	6.33827	0.0733256	-9.31454e-06	2.69893e-05	-0.0700096	-0.00505265	-0.0155339	0	27832.8
4270	3.96693	2.52674	0.0517724	1.11027e-06	2.09375e-06	0.0475709	-0.00169397	-0.00380551	0	17383.8
4271	20.2343	3.1585	0.0746728	-1.42932e-06	7.036e-06	0.0165806	0.00618713	-0.0032135	0	12481.4
4272	6.82815	10.9596	0.0578227	-1.12866e-05	4.87613e-05	-0.28999	-0.00943471	-0.0368398	0	8316.97
4273	3.75793	12.1694	0.0712447	9.91685e-07	3.26287e-05	-0.332432	-0.00697821	-0.014468	0	12213.8
4274	21.6467	2.74812	0.0556981	-3.10088e-07	-1.76594e-07	-0.144842	0.0043913	-0.00237715	0	23438.6
4276	19.7692	9.42895	0.0721289	1.28289e-05	-1.51562e-05	0.0368203	0.0196443	-0.00662472	0	11553.5
4278	15.21	8.83828	0.0582436	-1.0106e-06	5.45993e-05	-0.365048	0.019254	-0.0285553	0	23483.2
4280	3.72234	7.21687	0.0592542	4.66519e-06	3.96181e-05	-0.0552945	-0.00434278	-0.0134666	0	3185.76
4281	8.27841	8.62004	0.0587717	2.98962e-06	9.36827e-06	-0.0199914	-0.00547859	-0.0347169	0	30206.2
4286	8.63507	1.33467	0.0726611	9.66176e-07	5.26213e-06	0.214845	0.000285907	-0.00101307	0	20491.1
4288	15.6186	3.27708	0.0562143	5.60395e-07	2.46965e-05	0.0987327	0.00666065	-0.00662408	0	19152.8
4290	26.2526	9.27875	0.0594695	-8.46237e-06	-6.14237e-06	0.161094	0.00188859	0.00529375	0	5188.4
4291	13.5498	14.8118	0.0610514	2.3427e-06	1.87123e-05	1.12308	0.010145	-0.072878	0	7754.28
4293	8.6949	10.8012	0.0634549	1.32339e-05	6.85082e-05	0.0409419	-0.00537329	-0.0495489	0	37973.8
4294	21.0848	8.50005	0.0744424	-7.70073e-06	2.06294e-05	0.0891712	0.015391	-0.00346555	0	1999.89
4298	24.0723	2.58702	0.0728639	-9.61619e-06	1.15624e-06	0.00296609	0.00245854	-0.00121409	0	6779.32
4299	7.46308	1.34172	0.0711488	4.97607e-06	8.33201e-06	-0.0704305	-0.000531105	-0.00159097	0	29459.1
4301	18.2946	4.22696	0.0530268	-1.01093e-05	3.01248e-05	0.044296	0.00948258	-0.00666791	0	5204.41
4302	4.44085	12.9814	0.0507384	-8.80611e-07	5.04868e-05	-0.389113	-0.00794268	-0.0182216	0	985
4303	19.1798	11.3158	0.0545568	2.00266e-06	-1.75898e-05	0.0254442	0.0217224	-0.00718238	0	13653.5
4309	11.689	11.0222	0.0621761	2.54067e-06	3.63846e-05	0.159309	0.00837526	-0.05791	0	43235.1
4310	10.0559	15.1987	0.0596968	1.29531e-06	3.25244e-05	-0.43255	-0.000328515	-0.0990366	0	60178
4311	8.78922	6.83871	0.0590064	-1.89372e-06	2.48023e-05	0.0223753	-0.00233895	-0.0268827	0	5565.84
4312	5.33542	13.4185	0.0684068	1.0235e-05	8.14474e-05	-0.590176	-0.00882769	-0.0258291	0	17698.6
4313	11.8498	7.43096	0.0544584	-5.12076e-06	5.97276e-05	0.392436	0.00564324	-0.0304975	0	27291.2
4314	6.91102	7.32812	0.0562071	-1.05744e-05	5.04615e-05	0.0650937	-0.00501553	-0.0244031	0	22570
4315	22.1901	9.3586	0.0516917	3.79471e-06	5.27631e-05	-0.0254482	0.0132965	-0.000501873	0	24680.3
4319	16.4161	1.8833	0.0559102	-9.5986e-07	4.16678e-06	-0.198161	0.00261672	-0.00249522	0	19988.7
4324	3.7108	10.0517	0.0649097	-5.24099e-07	3.13935e-05	0.0714063	-0.0067974	-0.0165941	0	9254.93
4325	19.8635	4.02701	0.0728485	1.06591e-08	1.54986e-05	-0.0968275	0.00864127	-0.00478699	0	9742.69
4328	23.4123	3.89716	0.0672421	-1.52827e-05	7.21469e-06	-0.0794014	0.00468789	-0.0020913	0	17590.4
4331	14.872	11.3999	0.0745706	6.02708e-06	1.24027e-05	0.268002	0.0232379	-0.0404772	0	20780.8
4333	3.82384	11.0331	0.0512912	1.94033e-07	2.44721e-05	-0.303251	-0.00741652	-0.0163853	0	16269.2
4337	21.2615	1.18708	0.0737909	2.1432e-07	4.0681e-07	-0.10223	0.000592919	-0.000189487	0	11307
4339	16.0262	12.6465	0.0536922	-2.46786e-06	2.9548e-06	0.19369	0.022252	-0.0307441	0	3863.7
4340	13.1874	12.1812	0.0621619	-1.5075e-07	2.89416e-06	0.476897	0.0171734	-0.0597127	0	9730.71
4341	3.91157	12.9266	0.0657493	1.81181e-06	5.30181e-05	-0.31298	-0.00693871	-0.0141724	0	4116.77
4343	6.66522	13.341	0.0684204	1.10288e-05	6.85604e-05	-0.409314	-0.0107029	-0.0417748	0	51521.3
4344	11.7602	10.6109	0.0631256	4.90919e-07	3.19854e-05	-0.394496	0.00851662	-0.0540821	0	48265.6
4349	17.1254	2.93794	0.062735	-1.54822e-06	1.64283e-05	0.0159842	0.00590724	-0.00514891	0	23123.8
4350	17.3625	1.60216	0.0724718	5.70365e-07	2.12862e-06	-0.260419	0.00217711	-0.00139603	0	20820.7
4353	10.4661	8.9226	0.0561513	-1.94038e-06	7.0037e-05	-0.0652167	0.00194657	-0.0413381	0	13927.8
4355	24.4477	3.30333	0.0509401	-9.82295e-06	7.28476e-07	-0.0782197	0.00268954	-0.00145176	0	6303.46
4356	17.2152	11.438	0.0736912	-2.25591e-06	3.16373e-06	0.400381	0.023467	-0.0191286	3	30380.4
4360	4.81561	13.1477	0.0611385	1.18027e-06	8.863e-05	-0.290759	-0.0085412	-0.0215987	0	9393.77
4365	6.08787	1.25948	0.0593025	1.73094e-06	3.32071e-06	0.0854395	-0.0002576	-0.00075243	0	24137.2
4367	5.49759	14.267	0.0650111	1.17099e-05	8.78388e-05	-0.586944	-0.00670408	-0.0262228	0	10892.9
4369	11.4116	10.2561	0.0740622	-9.26619e-07	4.13865e-05	0.00837718	0.00677627	-0.0506976	0	50658.8
4371	11.7651	2.99037	0.0563523	-9.41511e-06	2.04067e-05	0.0889845	0.0017972	-0.00744444	0	12768
4374	6.2604	13.6491	0.053883	1.49443e-05	6.7628e-05	-0.361743	-0.0105791	-0.0372109	0	28252.9
4382	11.2721	10.2065	0.0740401	-1.49565e-06	4.47698e-05	-0.143221	0.00638607	-0.0496932	0	21873.1
4385	24.8316	9.29237	0.0609203	-8.82937e-06	-1.65019e-06	-0.0603077	0.00565905	0.00332574	0	11500.5
4388	8.20005	10.352	0.0626391	-4.75356e-06	3.95576e-05	-0.0822432	-0.00568796	-0.044925	0	33823.9
4391	10.7859	9.14552	0.054094	-1.64197e-07	6.82321e-05	-0.0525201	0.00250538	-0.0415562	0	19769
4396	7.21377	3.12864	0.0660756	8.67271e-07	2.13426e-05	-0.122682	-0.00148851	-0.00750939	0	33811.5
4398	14.4299	15.144	0.0562779	6.37947e-06	2.17667e-05	0.842108	0.00741381	-0.0559931	0	52879.8
4402	18.8874	3.00614	0.0715026	-5.20724e-06	3.4779e-06	-0.0653612	0.00603333	-0.00394433	0	18156
4403	13.7184	4.72895	0.0697905	-1.55155e-05	3.76003e-05	-0.211386	0.00736058	-0.0133597	0	20195.2
4406	4.46633	5.3552	0.0508136	-4.87363e-06	3.81151e-05	-0.0495987	-0.00390071	-0.0118716	0	14936.6
4410	20.2262	8.29074	0.0634053	1.30191e-06	1.88791e-05	-0.114986	0.0170947	-0.00572685	0	13265.4
4412	14.092	1.12346	0.0585071	-3.89087e-07	2.77228e-06	-0.0280203	0.00023635	-0.000656596	0	14491.8
4413	18.5291	5.37921	0.0657757	-1.35954e-05	2.643e-05	0.0398061	0.0125122	-0.00780157	0	13211
4416	2.63233	7.5791	0.0632761	-2.49912e-06	3.44031e-06	-0.0412983	-0.00311349	-0.0124871	0	25411.6
4418	21.0091	3.74839	0.060574	-2.11867e-06	1.72959e-05	-0.0442465	0.00683201	-0.00334887	0	17495.1
4423	6.70868	5.00006	0.0606139	-1.30146e-05	5.70152e-05	-0.281518	-0.00370359	-0.0144227	0	24732.4
4427	2.02048	8.16189	0.0528163	1.90545e-07	6.39517e-06	-0.00665937	-0.00250639	-0.0116742	0	12478.1
4428	7.91072	9.47369	0.0574446	-3.02085e-06	1.84567e-05	-0.203968	-0.00689358	-0.0370507	0	25258.7
4430	8.33461	6.18767	0.067764	-1.96269e-05	3.54601e-05	-0.285486	-0.00278552	-0.021542	0	3960.8
4432	15.7594	12.7134	0.0631021	-6.3621e-06	7.17168e-06	0.616237	0.0217692	-0.0351359	0	10564.8
4435	24.6142	7.66105	0.0518293	-9.70138e-06	-1.48137e-06	0.0761866	0.00646167	0.000587069	0	4341.32
4436	23.2798	9.22423	0.0541707	-1.42836e-05	8.17911e-06	-0.0467022	0.0101253	0.00127584	0	13019.5
4437	19.9348	2.14792	0.0738374	1.45474e-06	7.28066e-07	-0.0741676	0.00374329	-0.00180293	0	12137.3
4439	25.7204	5.60763	0.0553535	-8.57378e-06	7.82514e-08	0.101243	0.00229225	-0.000776716	0	12743.2
4440	9.74621	5.81131	0.0548685	-1.18483e-05	4.59365e-05	-0.15372	-0.000446244	-0.0205735	0	14422.8
4445	16.8768	14.6396	0.0677883	-3.95882e-05	5.52367e-05	0.637362	0.00905667	-0.0196651	0	99.8161
4446	24.4083	8.95379	0.0747783	-1.19332e-05	-7.81196e-07	0.219089	0.00624095	0.00264796	0	10009.1
4448	10.4957	12.577	0.0711586	4.0552e-06	6.55252e-05	-0.216707	0.000721175	-0.0732121	0	33625.6
4449	9.17474	15.2529	0.0612435	-1.57082e-06	3.87172e-05	-0.607221	-0.00240244	-0.0916355	0	101224
4451	23.3297	2.72069	0.0506442	-1.49666e-05	4.53544e-06	0.0490998	0.00300674	-0.00148632	0	11082
4452	18.2466	9.78932	0.0512778	7.5496e-06	2.28176e-05	0.452274	0.023121	-0.012847	0	30436
4453	16.4372	4.13809	0.0717411	-6.67984e-07	4.47312e-05	-0.00932617	0.00936098	-0.00833821	0	9324.2
4454	16.6637	9.98525	0.0725207	1.4874e-05	9.07842e-06	0.271228	0.0234803	-0.0226265	0	21525.6
4456	25.1871	9.80356	0.0644321	-5.59349e-06	-7.34328e-06	-0.0203102	0.0040982	0.00489461	0	9871.04
4462	6.09694	10.2113	0.0578395	-1.09078e-05	2.47205e-05	-0.0456773	-0.00924819	-0.0293918	0	9265.59
4464	6.63393	13.6771	0.0673111	5.91839e-06	6.88022e-05	-0.36779	-0.0113936	-0.0420331	0	6282.9
4470	5.72523	14.1565	0.0670224	1.53833e-05	8.50979e-05	-0.549515	-0.00795808	-0.0291511	0	2668.36
4473	22.6289	3.97867	0.0502189	-1.01929e-05	1.21026e-05	-0.0524916	0.00577406	-0.0024769	0	10007
4475	12.2625	2.71612	0.0582695	-1.09062e-05	7.68029e-06	-0.103821	0.00238431	-0.00627685	0	29612.9
4481	7.35448	14.8086	0.0565475	1.35999e-06	5.63599e-05	-0.698571	-0.00905587	-0.0537766	0	38166.9
4485	9.43703	3.04452	0.070215	3.53763e-06	1.93293e-05	-0.269516	0.000475998	-0.00871084	0	44528.1
4486	21.2977	9.7499	0.0588734	-1.89391e-05	4.90409e-06	0.102322	0.0161643	-0.00191594	0	22315
4488	18.0514	4.99794	0.0727063	-1.26846e-05	3.40885e-05	-0.078766	0.011401	-0.00830485	0	13190
4491	16.3923	5.91674	0.0544378	-1.10652e-05	1.70886e-05	-0.154284	0.012839	-0.0133983	0	18353.3
4495	9.75652	9.78707	0.053568	5.89199e-06	7.79814e-05	-0.141715	-0.0008916	-0.0474563	0	34214.7
4497	8.31111	1.21067	0.0675832	1.88559e-07	8.1766e-06	0.12367	8.3939e-05	-0.00111312	0	13432.2
4502	8.21368	15.5971	0.0594097	4.19544e-06	5.63005e-05	-1.05166	-0.00155936	-0.0801927	0	48961.1
4504	10.9203	10.8129	0.0733779	-2.32662e-06	5.99755e-05	0.121556	0.00426274	-0.0560944	0	44996.6
4506	13.4931	10.0685	0.0539402	-7.24626e-06	2.75866e-05	0.247279	0.017697	-0.0432709	0	44328.4
4510	9.3338	1.34981	0.0568605	-6.58011e-07	5.38135e-06	0.085148	0.00033529	-0.0019032	0	20379
4511	5.56931	9.49895	0.0575268	-3.32037e-06	7.7e-06	-0.151941	-0.00748891	-0.0248445	0	24515.1
4512	18.1313	2.04839	0.067381	-7.53459e-07	7.51948e-06	-0.0865775	0.00387334	-0.00235245	0	13234.3
4514	1.03981	9.23453	0.072348	8.49643e-07	5.66506e-06	-0.0253503	-0.000195452	-0.0103213	0	7105.14
4516	21.1915	9.52036	0.0598191	-1.31709e-06	-6.96614e-07	-0.047151	0.0160704	-0.00219079	0	8053.94
4517	16.9545	11.0179	0.0737693	3.43246e-06	7.21492e-06	0.269273	0.0255596	-0.0213512	0	14961.4
4521	8.04552	8.06173	0.0567385	5.14328e-07	7.89528e-06	0.0902691	-0.00477627	-0.0302893	0	16087.3
4522	1.0683	7.30414	0.051551	-2.35463e-06	2.56758e-06	-0.0196506	-0.000219666	-0.0103216	0	9987.41
4524	23.0113	4.17992	0.0692819	-9.34778e-06	9.73597e-06	-0.0969188	0.00545994	-0.00232217	0	9862.81
4525	25.9666	1.16322	0.0659435	-7.23472e-08	-2.38847e-08	-0.0181805	0.00014333	-9.59671e-05	0	5824.96
4526	8.10476	4.69949	0.0696796	-1.14714e-05	3.55665e-05	-0.15182	-0.00207787	-0.014915	0	24081.9
4527	19.2118	7.17616	0.0738252	2.29941e-06	3.77481e-05	0.0617904	0.016344	-0.00852524	0	13153
4528	19.3341	7.22655	0.0585512	5.57671e-07	3.48779e-05	0.181928	0.0162192	-0.00821386	0	14922
4529	1.61255	9.4769	0.0577385	5.50391e-07	4.43186e-06	-0.178409	-0.00110685	-0.0107328	0	10115.9
4534	2.44639	13.2928	0.0504644	1.24003e-08	2.25761e-05	-0.0829385	-0.00293441	-0.00426884	0	10668
4535	2.26226	9.61445	0.0558618	3.06658e-07	3.19438e-06	-0.103202	-0.00291078	-0.0121204	0	16019.8
4540	24.6703	7.99745	0.0533382	-8.69624e-06	-1.33682e-06	-0.0338804	0.00619793	0.00135145	0	17498.4
4542	19.5638	12.1211	0.0579642	3.12808e-06	-1.31905e-05	0.267384	0.019513	-0.00475676	0	5066.46
4544	3.9626	12.698	0.0678627	3.0597e-06	4.50845e-05	-0.139057	-0.0073567	-0.0151335	0	6575.84
4546	24.0478	3.06677	0.0567297	-1.1386e-05	1.54545e-06	0.0155563	0.00301615	-0.00161534	0	17919.3
4550	11.6247	2.75909	0.0701909	-9.67374e-06	1.72047e-05	-0.108269	0.00199312	-0.0068061	0	8582.73
4551	3.50591	4.33077	0.0645881	-1.33174e-07	2.72327e-05	-0.0204205	-0.00228493	-0.00821803	0	16546.4
4552	5.11412	4.36323	0.070226	-4.64292e-06	2.24282e-05	-0.281833	-0.00298568	-0.00994941	0	40439.7
4553	3.76989	6.16139	0.0702231	-1.03515e-05	4.17491e-05	-0.0458019	-0.00376257	-0.0119808	0	15522.8
4554	9.43159	5.12084	0.0714171	-6.27155e-06	3.27771e-05	0.0464788	-0.000774935	-0.0176823	0	12434.3
4556	13.163	3.76751	0.0549857	-9.48546e-06	2.21491e-05	-0.211144	0.00447273	-0.00965634	0	29653.5
4557	8.34178	11.6285	0.059124	5.42983e-06	6.7378e-05	0.12502	-0.0075104	-0.0537997	0	37596.4
4560	11.7042	15.6326	0.0747677	-2.34301e-06	4.17884e-05	0.239995	0.000475392	-0.106742	0	31816.5
4562	13.3082	5.51489	0.0711018	-4.57492e-06	4.19406e-05	-0.509561	0.00722019	-0.0184941	0	30645.3
4564	26.8976	2.62153	0.0548887	-8.25029e-08	-3.34234e-07	-0.0437493	8.62765e-05	-0.000903207	0	4613.56
4565	8.48029	3.67917	0.0649183	-1.59925e-06	2.22242e-05	-0.0318836	-0.000142186	-0.010963	0	47248
4566	14.8812	12.8796	0.0613772	-3.62625e-06	3.29311e-06	0.708184	0.0207282	-0.0438952	0	31464.9
4568	6.26455	15.5769	0.0739092	1.22497e-05	0.000103424	-0.709255	0.00306337	-0.0319203	0	6277.97
4569	4.76633	11.0038	0.0588369	-1.1974e-06	8.4077e-05	-0.232447	-0.00942582	-0.0223042	0	26694.4
4572	9.84025	12.1626	0.0723756	3.04047e-06	6.93005e-05	-0.0674738	-0.00229605	-0.066164	0	46457.2
4573	13.7146	2.7079	0.0563393	-5.16173e-06	5.25048e-06	0.118019	0.00343406	-0.00527695	0	8430.46
4574	8.07398	6.42522	0.0611989	-1.0905e-05	2.51318e-05	-0.0972884	-0.00323127	-0.0228964	0	25448.3
4579	19.3754	6.17064	0.0592634	-8.98924e-06	3.12262e-05	0.108756	0.0134512	-0.00740789	0	11479
4581	6.92255	4.2612	0.069379	-2.33564e-06	4.31147e-05	0.0900983	-0.00253851	-0.011509	0	15589.4
4589	15.3641	6.29862	0.0699281	-1.17328e-05	3.18405e-05	-0.0391692	0.0130312	-0.0171905	0	27709.7
4593	12.8531	12.3199	0.0665716	4.74481e-08	3.66816e-06	0.302503	0.0157628	-0.0625811	0	38588.5
4595	19.2973	4.56997	0.067949	-1.80392e-06	9.20975e-06	-0.0436918	0.0100318	-0.00572503	0	10366.2
4596	4.26772	14.1914	0.0713695	7.15783e-06	6.2091e-05	-0.562713	-0.00462685	-0.0131549	0	9121.99
4597	14.4049	6.57335	0.0720393	-1.12565e-05	4.26892e-05	-0.223328	0.0124582	-0.0213507	0	16057.9
4599	25.8361	3.44317	0.0590291	-3.40147e-06	-2.29236e-07	0.040108	0.00125882	-0.00129927	0	10939
4600	17.4602	10.263	0.0626978	6.61189e-06	4.68779e-07	0.238397	0.0236858	-0.0176168	0	2696.19
4601	12.9087	8.675	0.0550122	3.67928e-06	6.55996e-05	0.0728311	0.0107104	-0.0360944	0	5365.11
4603	23.2461	3.19359	0.074678	-1.4519e-05	5.31944e-06	-0.0533472	0.00392706	-0.00182617	0	13414.7
4604	14.7448	5.8413	0.0633313	-9.50749e-06	3.06814e-05	-0.0234843	0.010921	-0.0166622	0	24805.1
4605	7.98353	2.98584	0.0612144	-2.63059e-06	2.32297e-05	-0.010391	-0.000947592	-0.00740394	0	36871.5
4607	24.28	1.91262	0.0651711	-3.03302e-06	1.90997e-06	-0.0250917	0.00127224	-0.000692521	0	7332.23
4608	24.5088	4.83348	0.0724422	-1.61068e-05	3.22158e-07	-0.0329305	0.00405794	-0.00163081	0	7832.09
4609	19.737	3.4498	0.0515852	-8.75287e-07	3.88946e-06	-0.0335273	0.00728495	-0.00382602	0	20388.3
4610	18.265	7.38297	0.0739447	1.30097e-06	4.85583e-05	0.169152	0.0170998	-0.0107576	0	14079.3
4613	5.87769	6.50058	0.0518355	-9.94321e-06	2.49401e-05	0.0959912	-0.00515465	-0.0180978	0	32883.2
4614	12.787	8.3687	0.0534248	-7.93385e-07	6.95285e-05	0.376134	0.0101774	-0.0341298	0	42451
4616	21.4166	9.72712	0.0628192	-2.79413e-06	1.56105e-05	0.145153	0.0158844	-0.00152729	0	21964.2
4619	5.17199	9.2941	0.0548327	3.65574e-06	1.21509e-05	-0.175307	-0.00744484	-0.0227864	0	26522.3
4621	4.74579	13.8885	0.0508774	5.90191e-06	7.52872e-05	-0.391511	-0.00696614	-0.0185237	0	11876.7
4622	20.5287	7.7802	0.0696597	3.80986e-08	3.59449e-05	-0.00502968	0.0155184	-0.00493187	0	24071.5
4624	4.65235	4.2077	0.067572	3.80265e-08	3.25054e-05	-0.10301	-0.00266129	-0.00837255	0	28259.1
4625	13.1845	7.0979	0.060168	3.43765e-06	4.69411e-05	0.366464	0.0103166	-0.0265384	0	31541.7
4627	25.3395	6.46706	0.0521484	-8.13409e-06	-8.12696e-07	0.0960988	0.00348078	-4.27031e-05	0	3424.75
4628	3.62241	15.5189	0.0602974	-1.69161e-06	7.12573e-05	-0.363254	0.00294443	-0.00524761	0	1819.34
4629	1.42141	6.00637	0.0698451	-4.66146e-06	2.79775e-05	0.00630131	-0.000714761	-0.00937088	0	19169.8
4630	10.3347	4.22448	0.0574941	3.9564e-06	3.7946e-05	0.245705	0.00160669	-0.0126792	0	29334.3
4632	16.8792	10.3135	0.0721576	1.77022e-05	1.25763e-05	0.344127	0.0239145	-0.0210477	0	31246.8
4633	9.36541	4.5284	0.06079	-5.86101e-06	2.7991e-05	0.429401	0.000122458	-0.0147545	0	20298
4635	9.2461	6.19775	0.070615	-2.10899e-05	4.33825e-05	0.181844	-0.00105633	-0.0228763	0	37843.9
4637	16.8846	3.37202	0.0682917	-4.94043e-07	2.42845e-05	0.151346	0.0068689	-0.00610287	0	24025.4
4638	14.5959	1.01862	0.0645665	-1.15841e-07	5.82534e-07	-0.102419	0.000115429	-0.000134953	0	3813.45
4640	10.9885	4.91712	0.0536289	4.03199e-06	4.56888e-05	-0.113256	0.00249822	-0.016367	0	6493.51
4641	9.93563	4.48541	0.0742159	-3.10298e-06	3.02795e-05	0.0169848	0.00147387	-0.0144099	0	14495.6
4642	11.5193	15.8404	0.0511037	0	3.52696e-05	-0.00711545	0	-0.10851	0	34989.9
4645	19.7043	4.37812	0.0640842	-7.52562e-06	1.26814e-05	-0.0755142	0.00918404	-0.00496557	0	8650.37
4647	25.8853	9.94235	0.0643777	-9.41586e-06	-7.24036e-06	0.0837735	0.00198385	0.00671441	0	12485.7
4648	6.43415	2.53942	0.0537913	1.50864e-07	1.49177e-05	-0.0595499	-0.00126743	-0.00513301	0	15389.9
4649	10.3571	5.10458	0.068831	-1.30919e-06	3.78989e-05	-0.170434	0.000900659	-0.0179392	0	26177.7
4651	11.4846	14.5498	0.0655006	-9.14953e-06	2.85064e-05	-0.528668	0.00419854	-0.0920747	0	10893.9
4652	15.4297	13.0816	0.0700608	-8.19994e-06	6.33372e-06	-0.00513816	0.0207942	-0.0386452	0	16482.7
4655	21.1332	3.29022	0.0616081	-1.80354e-07	6.53957e-06	0.00819442	0.00584077	-0.00306901	0	9095.5
4656	16.5785	1.24208	0.0565958	-8.26818e-08	6.73569e-07	-0.0895839	0.00119761	-0.000953439	0	9852.77
4661	20.4433	2.40869	0.0548344	-4.64383e-06	-2.00926e-07	-0.0210227	0.004113	-0.00164181	0	15540.5
4665	13.7969	3.98247	0.0623088	-7.30802e-06	2.77802e-05	-0.135821	0.00616272	-0.0101971	0	18856.6
[truncated: 20,584 more rows]
