# Supplementary material for: Study on stability analysis of soil nail reinforced slopes under loading based on the discrete element method
Source: PLoS One. 2026 May 26;21(5):e0350163. doi: 10.1371/journal.pone.0350163 (PMC13210361; doi:10.1371/journal.pone.0350163)
Supplement: S1 File — (ZIP) [file pone.0350163.s001.zip › DATA in PFC/6_14_10000__contacts.txt]

ball1_id	ball2_id	ball1_type	ball2_type	cx	cy	nx	ny	fn	fs	bond_type
6	21988	0	0	6.96367	3.81342	0.509165	-0.860669	4517.23	655.867	0
6	29749	0	0	6.9931	3.89052	0.951716	0.30698	1190.8	717.138	0
7	28757	0	0	24.637	3.70183	-0.975828	0.218538	1618.75	210.568	0
12	5819	0	0	3.14579	12.0762	0.966784	-0.255594	189.089	202.069	0
17	4641	0	0	9.92726	4.55903	0.112988	-0.993596	2424.42	178.735	0
17	7912	0	0	9.90138	4.70276	-0.240679	0.970605	3052.72	644.355	0
25	9688	0	0	14.7881	8.5775	-0.75848	0.651697	2302.84	683.279	0
35	7830	0	0	10.5599	10.8097	-0.995851	-0.0909967	-1531.17	1276.75	0
36	8603	0	0	24.9251	7.46605	-0.910586	0.41332	901.752	175.309	0
40	1994	0	0	13.2024	6.03952	0.841749	0.539869	167.967	13.9006	0
51	1555	0	0	2.65981	4.93613	0.0742809	0.997237	3147.23	155.897	0
63	3510	0	0	15.6055	8.99209	0.295523	-0.955335	3771.89	758.628	0
67	4619	0	0	5.20182	9.33983	-0.546437	-0.8375	4594.55	207.314	0
93	3401	0	0	23.1458	9.21828	0.340095	0.940391	-54.426	92.1343	0
151	611	0	0	11.4163	4.30786	-0.111355	0.993781	3458.1	103.474	0
174	289	0	0	14.9077	15.252	-0.594642	-0.803991	-75.8041	452.027	0
183	327	0	0	3.87335	15.6503	-0.579332	-0.815092	96.71	119.801	0
265	530	0	0	20.7849	6.82588	-0.955254	-0.295787	790.696	298.009	0
421	992	0	0	24.9068	1.46917	0.353542	-0.935419	1437.38	167.46	0
563	835	0	0	16.1035	7.19492	-0.749711	0.661765	3817.39	575.075	0
639	940	0	0	18.1494	3.68418	0.166813	-0.985989	4979.29	893.752	0
782	835	0	0	16.0337	7.27285	0.57542	-0.817858	2804.05	358.042	0
12	29230	0	0	3.10304	12.0387	0.129192	-0.99162	110.153	260.006	0
19	18330	0	0	5.96443	5.19085	-0.869451	-0.494019	2114.96	556.539	0
19	28347	0	0	6.0603	5.25159	0.818081	0.575103	2607.33	523.476	0
21	51229	0	0	10.3008	12.1046	0.941997	-0.33562	-863.417	289.799	0
22	20360	0	0	18.9335	5.90236	-0.309331	-0.950954	485.384	564.339	0
24	15402	0	0	6.11995	9.74179	0.9161	0.40095	1552.43	417.965	0
24	42844	0	0	6.1112	9.67055	0.78953	-0.613712	216.995	370.248	0
32	15068	0	0	25.7978	7.89288	0.608208	-0.793778	1368.93	519.786	0
32	23482	0	0	25.7115	7.90304	-0.777093	-0.629386	-119.193	595.565	0
32	23484	0	0	25.7778	8.00211	0.285774	0.958297	-284.722	77.2295	0
33	24026	0	0	22.8898	1.61832	-0.552479	0.833526	1637.69	117.924	0
38	40341	0	0	1.84038	14.2088	0.984774	0.173839	246.254	129.747	0
43	24224	0	0	12.0827	7.72621	-0.538196	-0.84282	2263.38	1185.98	0
48	15202	0	0	5.20374	13.7613	0.885502	0.464635	5946.89	142.281	0
48	34325	0	0	5.1567	13.6683	0.146091	-0.989271	251.851	780.933	0
50	30371	0	0	26.6004	1.3609	0.2447	0.969599	843.607	112.041	0
51	36503	0	0	2.71187	4.88803	0.988735	0.149674	1154.7	91.2286	0
54	38186	0	0	15.9172	4.49599	-0.986232	0.16537	458.043	166.712	0
54	42458	0	0	15.9388	4.43602	-0.6531	-0.757272	1529.18	338.749	0
55	34632	0	0	16.6327	6.09094	0.957281	0.289158	-350.208	240.444	0
56	47461	0	0	12.4354	5.44073	0.372609	-0.927988	1594.01	8.30887	0
57	25720	0	0	16.8773	13.0007	-0.518722	0.854943	5122.23	1481.9	1
57	35305	0	0	16.9348	13.0024	0.468748	0.883332	11.8148	5.05955	0
59	25894	0	0	25.8871	3.19957	-0.572456	0.819935	1094.23	186.026	0
59	33269	0	0	25.8957	3.08711	-0.44101	-0.897502	727.034	57.8171	0
60	50684	0	0	13.6964	9.86511	0.390808	0.920472	4185.78	1089.53	0
66	34745	0	0	7.95403	1.61166	-0.729762	0.683701	1900.71	506.511	0
68	44691	0	0	12.174	6.02667	0.844371	-0.535758	959.787	197.87	0
68	47062	0	0	12.1491	6.10122	0.353211	0.935544	1312.77	160.211	0
69	52350	0	0	10.6714	6.00836	0.667466	0.744641	1848.34	62.2494	0
70	16449	0	0	13.5526	3.88533	0.877192	-0.480139	1363.83	790.719	0
70	28456	0	0	13.4378	3.9777	-0.657243	0.753678	1392.38	477.775	0
70	46530	0	0	13.4512	3.85562	-0.478109	-0.878301	3012.45	909.126	0
74	46308	0	0	14.5108	11.9718	-0.998904	0.0468024	509.439	1018.63	0
76	45241	0	0	11.6129	7.59422	-0.0549612	0.998488	4002.04	68.1352	0
77	17481	0	0	23.5903	2.43454	-0.954951	0.296762	1717.57	280.883	0
77	25772	0	0	23.7109	2.40005	0.967369	-0.253372	1385.78	2.40055	0
84	39294	0	0	6.40475	15.0598	0.809669	0.586887	4092.53	275.245	0
89	38214	0	0	23.0363	6.98798	-0.996145	0.0877223	2496.67	114.965	0
89	42208	0	0	23.1438	7.03885	0.564667	0.825319	187.99	69.1088	0
93	20568	0	0	23.0759	9.1521	-0.958034	-0.286656	2317.53	630.685	0
93	26651	0	0	23.133	9.11369	0.102845	-0.994697	-394.035	381.971	0
97	14939	0	0	5.28276	12.6343	-0.64093	-0.767599	4494.92	769.705	0
107	4655	0	0	21.1243	3.35112	0.14419	-0.98955	1099.94	167.38	0
110	2442	0	0	8.82569	8.03734	0.853972	0.520319	1172.8	488.148	0
113	7001	0	0	17.4903	4.54821	-0.997081	-0.0763486	1311.96	269.675	0
116	4553	0	0	3.78164	6.09223	-0.16749	0.985874	1245.36	1.96143	0
116	8132	0	0	3.72197	6.02996	-0.992154	0.125025	1117.39	254.153	0
117	9560	0	0	12.8212	14.3819	0.948284	0.317423	-205.711	1016.91	0
139	5491	0	0	7.17787	1.71698	-0.896163	0.443725	962.926	74.3782	0
144	9028	0	0	14.5586	2.08318	0.382476	-0.923965	3201.66	38.4867	0
147	7975	0	0	8.8724	13.7231	-0.0862697	-0.996272	8631.56	1099.1	0
148	5013	0	0	17.8112	2.08119	-0.82757	0.561362	2352.97	162.536	0
148	8387	0	0	17.8037	2.01847	-0.935058	-0.354494	242.116	149.591	0
151	4981	0	0	11.3675	4.27195	-0.917111	0.398633	431.017	188.179	0
166	6468	0	0	23.9546	2.43287	0.588478	0.808513	479.295	182.412	0
174	7382	0	0	14.9921	15.3154	0.938921	0.344133	1122.01	847.9	0
176	4767	0	0	8.14559	12.5446	0.996559	-0.0828888	-1059.84	859.216	0
180	2910	0	0	1.91626	1.71103	-0.529575	0.848263	1310.32	164.139	0
180	3028	0	0	1.98797	1.6898	0.90577	0.423769	1411.95	129.7	0
198	2215	0	0	14.0058	5.62262	-0.967297	0.253648	856.608	1064.26	0
198	3589	0	0	14.0269	5.56163	-0.605436	-0.795894	2213.65	614.621	0
204	1054	0	0	14.6266	7.79608	0.528852	-0.848714	5372.37	769.135	0
213	7139	0	0	19.0759	8.01323	0.483401	0.875399	982.355	470.602	0
214	1408	0	0	26.846	8.91825	0.491845	-0.870683	10.1502	291.097	0
224	7552	0	0	26.4394	1.75368	0.813734	-0.581237	367.269	7.43981	0
225	8504	0	0	16.6262	11.7599	0.499001	0.866601	1116.02	801.222	0
225	9770	0	0	16.6397	11.6772	0.750277	-0.661124	4373.43	384.008	0
249	6821	0	0	23.2399	6.20758	-0.441367	0.897327	985.647	278.668	0
251	5718	0	0	14.1795	15.0183	-0.0870878	-0.996201	2003.27	1144.37	0
254	1981	0	0	9.03636	8.35908	0.887804	0.460222	1268.11	1299.17	0
268	8484	0	0	7.06293	5.33877	0.49444	-0.869212	159.983	254.339	0
270	6026	0	0	17.972	6.4682	0.311771	-0.950157	3911.33	426.479	0
273	1287	0	0	22.815	7.98016	-0.260231	-0.965546	-119.86	338.628	0
273	5506	0	0	22.8196	8.10416	-0.189399	0.9819	412.445	517.127	0
289	3017	0	0	14.8461	15.2639	-0.244128	0.969743	1026.56	469.037	0
290	2388	0	0	26.7388	4.88847	0.495395	-0.868668	586.176	161.289	0
290	9384	0	0	26.7718	4.94257	0.999067	-0.0431874	1608.66	131.339	0
301	4888	0	0	17.2752	8.06191	0.844756	-0.535152	785.349	407.4	0
304	6703	0	0	25.237	4.30619	-0.470034	0.882648	419.261	183.888	0
306	7009	0	0	22.2186	6.76532	-0.745095	-0.666959	769.52	325.918	0
328	7438	0	0	18.2957	11.5267	0.558701	-0.829369	790.228	343.039	0
332	6358	0	0	1.45065	14.6819	-0.610848	-0.791748	317.266	224.005	0
350	1388	0	0	8.57699	8.21194	-0.200276	-0.979739	6999.58	603.209	0
354	8698	0	0	24.6171	2.55315	0.109311	-0.994008	566.838	111.025	0
358	7018	0	0	26.5159	9.20603	0.590381	0.807125	667.416	679.227	0
362	9949	0	0	5.93987	9.98004	-0.12559	-0.992082	5822.7	1281.49	0
370	5503	0	0	10.4615	14.7918	-0.459495	0.888181	6127.23	1901.55	0
373	2529	0	0	10.0163	5.33595	-0.422077	-0.90656	2458.78	159.67	0
403	8671	0	0	26.7016	7.21563	-0.532657	0.846331	357.3	414.65	0
406	5153	0	0	3.37935	10.7746	0.714252	-0.699889	597.841	504.409	0
409	8871	0	0	6.4549	8.41595	-0.999972	-0.00744433	1359.6	573.134	0
413	4705	0	0	23.1787	1.88057	-0.795475	-0.605986	199.674	178.063	0
421	5075	0	0	24.8392	1.57315	-0.71136	0.702827	1152.28	160.282	0
431	8337	0	0	21.8958	5.84701	0.810052	0.586358	303.439	445.182	0
434	2877	0	0	25.7209	5.25433	-0.67483	0.737973	2424.1	258.267	0
440	6242	0	0	16.9663	6.65261	-0.890052	-0.455859	127.98	198.536	0
444	7798	0	0	16.6328	10.5207	0.294108	-0.955772	4971.49	2044.87	0
445	8598	0	0	1.94988	15.7743	-0.645954	0.763377	78.3864	86.0586	0
449	2819	0	0	22.2389	3.7075	0.998809	-0.0487945	1478.17	276.329	0
457	2431	0	0	19.8994	7.61223	-0.271916	-0.962321	360.403	314.397	0
460	5533	0	0	19.5269	12.0122	0.969079	-0.246751	219.827	894.891	1
468	2717	0	0	7.94626	11.6253	0.710962	-0.703231	2535.82	464.385	0
468	9903	0	0	7.85349	11.6336	-0.824979	-0.565163	3395.67	1311.54	0
486	6544	0	0	8.48362	15.1474	-0.898179	0.43963	335.603	202.137	0
488	5488	0	0	23.6196	5.79979	0.478595	0.878036	-89.4978	9.58024	0
489	8141	0	0	16.6855	7.87904	-0.655085	-0.755555	231.197	228.108	0
522	9063	0	0	23.529	1.36142	-0.98806	0.154068	718.483	120.066	0
524	6489	0	0	19.1284	3.80665	-0.999789	0.0205657	1256.98	346.775	0
527	4761	0	0	8.51211	4.02001	-0.808238	0.588856	1364.54	671.191	0
539	4640	0	0	11.0419	4.91699	-0.999997	0.00234746	847.859	72.6535	0
544	6177	0	0	3.33355	9.81228	0.501888	-0.864933	299.425	556.941	0
548	3039	0	0	4.77035	8.91015	-0.999915	-0.0130552	3042.78	379.922	0
550	8755	0	0	20.5787	6.43478	-0.307841	0.951438	1290.39	35.3825	0
560	9834	0	0	15.5359	13.3377	0.577326	0.816514	-10.5922	150.147	0
588	1850	0	0	16.3775	12.4254	-0.644518	-0.764589	1936.48	146.736	0
592	7004	0	0	12.6182	11.2984	0.878148	0.47839	-249.142	272.453	0
607	3277	0	0	25.9239	8.72116	-0.505732	-0.862691	-130.447	109.815	0
611	4981	0	0	11.3583	4.3299	-0.747751	-0.663979	-73.8867	178.436	0
611	8232	0	0	11.4011	4.44157	-0.114837	0.993384	3950.76	456.084	0
613	5677	0	0	8.80926	5.94768	-0.370987	0.928638	4157.83	841.716	0
625	5498	0	0	4.99395	10.0304	0.411627	-0.911353	-142.586	684.956	0
625	7544	0	0	4.94173	10.1595	-0.33784	0.941204	1402.12	555.177	0
627	6322	0	0	7.12896	1.6092	-0.965164	0.261645	1157.41	523.043	0
665	9681	0	0	1.28644	4.20208	0.509799	-0.860293	2204.47	378.404	0
679	6601	0	0	20.279	8.78583	0.837339	-0.546685	643.969	74.463	0
680	7711	0	0	12.7931	13.7591	-0.830347	0.557246	2821.89	2688.87	0
683	4642	0	0	11.568	15.8245	-0.950795	0.309821	1063.32	491.574	0
690	1385	0	0	16.1437	12.191	0.986099	-0.166161	82.7633	444.702	0
697	8103	0	0	9.73728	4.11296	0.702887	0.711301	889.276	106.815	0
702	7878	0	0	4.31345	14.3309	0.825623	-0.564222	240.532	219.033	0
707	9384	0	0	26.8616	4.88038	-0.392634	0.919695	255.177	157.874	0
715	3209	0	0	3.82507	5.90024	0.966938	0.25501	1803.24	278.342	0
724	7274	0	0	10.3801	3.30763	-0.801492	-0.598005	813.72	447.075	0
731	9241	0	0	22.5146	6.16247	0.997546	0.0700177	1964.57	626.566	0
733	1123	0	0	2.02385	3.71423	-0.897117	0.441793	755.633	75.4404	0
751	8296	0	0	23.9705	6.04143	0.0278778	-0.999611	15.1038	128.922	0
754	1371	0	0	14.46	14.2732	0.819642	0.572876	-23274.1	7691.3	1
756	5325	0	0	11.5314	6.46328	0.152841	0.988251	3079.21	772.522	0
758	9856	0	0	15.5632	2.82913	0.601242	-0.799067	1561.42	188.028	0
767	5985	0	0	15.8085	6.28985	0.807127	-0.590378	3797.41	611.005	0
778	4382	0	0	11.2747	10.1328	-0.0355067	0.999369	5083.24	231.918	0
778	8198	0	0	11.327	10.1011	0.905385	0.424591	171.982	242.467	0
784	5410	0	0	9.29355	8.37635	-0.566171	-0.824288	3681.19	1377.25	0
791	1865	0	0	15.9468	14.9046	0.610821	-0.791769	2333.68	916.666	0
807	9274	0	0	2.63383	5.83007	-0.858882	-0.512173	843.315	30.988	0
816	9512	0	0	13.5213	6.18948	-0.0130139	0.999915	3344.05	309.342	0
821	1060	0	0	20.2725	9.93828	-0.529793	-0.848127	178.013	182.606	0
829	1692	0	0	10.4715	2.14229	-0.69445	0.719541	2120.1	575.38	0
830	5158	0	0	11.4092	9.64067	0.967973	-0.251056	-131.531	597.999	0
839	3006	0	0	6.26071	4.61647	0.13736	-0.990521	4695.53	320.948	0
855	1486	0	0	25.9821	2.69597	-0.306917	0.951736	587.538	140.785	0
863	3946	0	0	6.98205	6.76007	-0.773933	-0.633268	2035.63	324.741	0
865	6533	0	0	1.20398	6.50533	-0.762154	0.647396	629.225	5.04974	0
869	6758	0	0	5.27915	6.49776	-0.430305	0.902683	485.328	230.67	0
877	1683	0	0	8.76864	12.2128	0.983138	0.182865	1481.17	1672.03	0
877	2406	0	0	8.66965	12.2684	-0.355419	0.934707	2678.43	259.646	0
884	8370	0	0	26.214	6.53546	-0.942092	0.335355	1303.77	60.9753	0
890	1431	0	0	3.03308	6.3872	-0.0569319	-0.998378	1740.25	199.922	0
890	2227	0	0	3.08784	6.41725	0.874649	-0.484757	429.743	86.894	0
895	6379	0	0	19.5519	10.209	-0.518177	0.855273	1522.52	1416.78	1
910	6228	0	0	3.06478	10.7943	-0.95346	-0.301519	1807.19	469.889	0
910	8636	0	0	3.12618	10.8727	0.0664974	0.997787	381.508	666.995	0
915	5700	0	0	12.4196	7.34825	-0.531573	-0.847012	2938.55	819.457	0
916	4803	0	0	16.7261	10.8511	0.983732	0.179643	637.055	644.42	0
917	5518	0	0	8.62924	12.4479	-0.99997	-0.00770113	426.27	1833.3	0
921	5208	0	0	4.16485	14.1413	0.473264	-0.880921	-67.8869	230.332	0
922	4311	0	0	8.84821	6.83734	-0.999731	0.023199	75.33	335.417	0
936	6354	0	0	8.78317	9.10111	0.305352	-0.952239	3788.23	921.626	0
944	1775	0	0	2.33355	8.43001	-0.103268	0.994654	587.144	54.6764	0
959	9513	0	0	2.55704	11.5942	-0.135976	0.990712	90.2624	64.578	0
982	7007	0	0	8.94812	5.38592	-0.0985204	-0.995135	1776.23	64.0113	0
991	2924	0	0	5.66162	3.26856	-0.911223	0.411913	429.765	362.389	0
106	25320	0	0	2.15164	5.69588	-0.883902	0.467671	1249.25	42.5356	0
106	47966	0	0	2.23546	5.72044	0.490762	0.871293	2228.29	17.405	0
107	30020	0	0	21.0675	3.38395	-0.929035	-0.369991	640.943	104.131	0
109	21833	0	0	5.94549	14.4909	-0.335563	-0.942018	717.418	734.642	0
109	46247	0	0	5.91032	14.5855	-0.867796	0.496921	32.8971	376.162	0
110	11861	0	0	8.72963	7.94834	-0.583591	-0.812048	3263.53	1293.95	0
111	17343	0	0	17.848	10.2432	-0.258066	0.966127	3585.02	512.466	0
111	48451	0	0	17.8008	10.194	-0.975689	0.21916	3807.44	958.036	0
112	19678	0	0	18.007	7.78431	-0.662127	-0.749392	476.296	27.2908	0
112	44620	0	0	18.1186	7.81454	0.949179	-0.314737	1211.17	588.754	0
113	13332	0	0	17.6011	4.50423	0.673475	-0.73921	1725.75	85.2188	0
113	14186	0	0	17.586	4.61272	0.444832	0.895614	1144.94	312.45	0
117	40552	0	0	12.7723	14.417	0.0300461	0.999549	16781.1	1052.58	0
117	50168	0	0	12.7229	14.3875	-0.905248	0.424884	-127.843	843.31	0
123	32028	0	0	3.80544	14.3958	0.998284	0.0585557	824.228	46.9999	0
123	33916	0	0	3.72366	14.3188	-0.119273	-0.992861	140.669	213.17	0
125	19521	0	0	2.30508	7.02124	0.688894	0.724862	1022.74	81.9915	0
125	37745	0	0	2.25048	6.938	-0.390189	-0.920735	1933.07	247.689	0
125	50605	0	0	2.25118	7.03141	-0.376163	0.926553	1563.13	40.8573	0
126	21177	0	0	4.82612	7.61462	-0.911845	0.410535	-79.6211	36.844	0
126	28446	0	0	4.83109	7.54549	-0.846896	-0.531759	3149.45	103.707	0
129	19674	0	0	13.5471	1.78652	0.0496996	-0.998764	28.938	2.4079	0
130	39047	0	0	5.21049	14.689	-0.969092	-0.246701	992.627	52.967	0
130	43752	0	0	5.3119	14.6551	0.627099	-0.77894	144.435	404.649	0
130	49960	0	0	5.22775	14.7504	-0.695085	0.718927	-39.693	41.854	0
132	29470	0	0	7.38633	3.52903	0.53596	0.844243	1708.88	361.417	0
135	34696	0	0	7.16202	7.4379	-0.990064	0.140616	1267.01	150.234	0
135	41198	0	0	7.25107	7.36548	0.338195	-0.941076	4125.84	1238.87	0
138	28676	0	0	25.828	9.4637	0.614911	-0.788596	1279.77	675.904	0
140	37645	0	0	3.54487	14.7619	0.672538	-0.740062	242.116	66.176	0
140	39263	0	0	3.46839	14.839	-0.734795	0.678289	283.535	165.147	0
145	52582	0	0	3.94428	8.50899	0.999996	0.00264812	-12.4537	33.5323	0
146	43101	0	0	13.2976	11.9908	0.747485	0.664278	-579.65	181.351	0
146	43116	0	0	13.1736	11.9178	-0.943244	-0.3321	-800.237	156.21	0
147	13975	0	0	8.93108	13.8059	0.910434	0.413654	5026.78	1950.8	0
147	25145	0	0	8.88091	13.8401	0.0586994	0.998276	9749.48	2005.89	0
148	16186	0	0	17.9269	2.00839	0.864076	-0.503361	3014.39	630.359	0
149	21700	0	0	25.671	9.65915	0.139079	-0.990281	193.034	321.48	0
149	52219	0	0	25.7134	9.77559	0.743276	0.668985	186.924	440.565	0
151	28831	0	0	11.3939	4.19484	-0.482618	-0.875831	2539.46	737.592	0
152	16058	0	0	7.80764	3.24728	-0.752364	-0.658747	1400.22	514.582	0
152	37748	0	0	7.79732	3.3304	-0.890651	0.454687	1500.95	579.186	0
154	18833	0	0	5.79604	15.2998	-0.493976	-0.869476	1098.2	640.533	0
156	34543	0	0	16.4268	8.10646	0.436209	0.899845	250.853	1335.62	0
158	11919	0	0	20.4571	5.70673	-0.635418	-0.772168	709.193	86.5847	0
159	10956	0	0	26.4361	8.22378	-0.318994	0.947757	-64.0732	251.218	0
159	40282	0	0	26.4459	8.11128	-0.148928	-0.988848	-184.531	33.0329	0
164	17602	0	0	19.2831	1.78412	0.777766	-0.628554	1925.12	325.007	0
164	26505	0	0	19.2668	1.88161	0.532149	0.84665	1423.66	117.966	0
165	30530	0	0	8.85835	14.8237	0.197788	-0.980245	7968.27	1909.39	0
165	31502	0	0	8.78674	14.8548	-0.850947	-0.525252	6779.14	1840.76	0
165	42152	0	0	8.90944	14.8675	0.941318	-0.33752	417.725	163.913	0
166	25772	0	0	23.8575	2.3824	-0.999862	-0.0166374	1889.61	125.295	0
174	30024	0	0	14.9406	15.3516	0.000282201	1	79.9459	1026.92	0
176	25833	0	0	8.04524	12.601	-0.585593	0.810605	1227.7	1114.6	0
176	28268	0	0	8.01932	12.5417	-0.991682	-0.128711	-613.444	315.825	0
176	37679	0	0	8.11373	12.6044	0.501011	0.865441	4504.61	779.105	0
179	24017	0	0	4.66825	5.58196	-0.887291	-0.461209	1360.73	226.458	0
182	17570	0	0	13.0575	6.15866	-0.0508865	0.998704	1658.36	402.27	0
182	21445	0	0	13.0009	6.12045	-0.907335	0.420409	1436.96	49.3736	0
183	10029	0	0	3.97137	15.7114	0.987036	0.160496	-14.7263	30.4362	0
183	26193	0	0	3.92927	15.7607	0.314781	0.949164	123.959	59.1582	0
184	41451	0	0	17.0839	12.2924	-0.0548066	0.998497	1115.07	376.079	0
185	36620	0	0	13.7966	8.44841	-0.284564	0.958657	2464.47	18.1867	0
185	45036	0	0	13.8624	8.43512	0.635746	0.771898	1066.15	340.148	0
189	17773	0	0	23.514	5.45329	-0.886965	0.461837	1213.23	8.39447	0
193	18006	0	0	3.06505	15.3105	-0.422181	-0.906512	-190.145	91.4247	0
193	19032	0	0	3.02981	15.3727	-0.994601	0.103778	257.248	0.81336	0
198	22096	0	0	14.0906	5.5573	0.491255	-0.871016	3166.46	622.167	0
198	29453	0	0	14.085	5.66116	0.394485	0.918903	3786.69	1194.68	0
204	15894	0	0	14.5795	7.92375	-0.149363	0.988782	4968.24	633.207	0
204	21198	0	0	14.532	7.81587	-0.828213	-0.560413	378.937	78.0402	0
204	25939	0	0	14.6596	7.85933	0.998105	0.0615311	658.69	376.715	0
204	32863	0	0	14.5257	7.88209	-0.92157	0.388211	1298.88	138.349	0
207	17625	0	0	10.3158	12.5123	0.916722	0.399526	-2.46164	939.518	0
213	33090	0	0	19.0375	7.9126	-0.222029	-0.97504	1269.05	545.963	0
214	16620	0	0	26.7661	8.94454	-0.912296	-0.409532	489.09	107.984	0
215	37391	0	0	21.7004	8.52917	-0.82421	-0.566284	852.374	589.964	0
224	27982	0	0	26.3514	1.83874	-0.60775	0.794129	868.219	14.8732	0
224	50945	0	0	26.3285	1.77628	-0.97639	-0.216015	272.952	25.4827	0
225	49371	0	0	16.5837	11.661	-0.284617	-0.958641	983.572	395.167	0
226	43870	0	0	11.0892	9.0348	0.297324	-0.954777	10424.2	406.713	0
226	46877	0	0	11.0978	9.1585	0.425109	0.905142	3810.78	824.317	0
226	51602	0	0	11.032	9.15312	-0.563014	0.826448	7203.56	569.619	0
231	13417	0	0	16.5148	1.48979	0.398751	-0.917059	4585.66	206.842	0
232	25618	0	0	20.5973	7.92937	-0.913315	-0.407253	-22.2853	121.802	0
232	48017	0	0	20.5992	7.99281	-0.88848	0.458915	864.478	55.1913	0
237	17124	0	0	20.5322	2.26662	0.621505	-0.783411	2423.77	212.642	0
238	32540	0	0	12.5194	10.0905	0.993051	-0.117682	-899.81	178.077	0
245	24737	0	0	7.49946	3.39563	-0.249846	0.968286	3355.27	538.649	0
245	41631	0	0	7.44931	3.35175	-0.926163	0.377124	1329.11	74.794	0
249	11409	0	0	23.3063	6.11886	0.736596	-0.676333	1328.25	254.35	0
249	27505	0	0	23.2233	6.1187	-0.734482	-0.678628	361.41	351.381	0
251	18674	0	0	14.2124	15.1463	0.403789	0.914852	1054.6	712.327	0
259	44262	0	0	4.31087	4.90741	0.999494	-0.0318192	3413.45	184.401	0
265	20380	0	0	20.9016	6.90681	0.612182	0.790717	294.982	447.878	0
268	15542	0	0	6.98062	5.4394	-0.754074	0.656789	1637.58	506.687	0
268	21131	0	0	7.09494	5.40874	0.981508	0.191422	2285.6	956.259	0
268	31410	0	0	7.00351	5.33599	-0.406915	-0.913466	2760.07	116.968	0
270	50443	0	0	17.9642	6.60725	0.204118	0.978946	2716.27	82.2736	0
271	52249	0	0	7.28856	6.10157	-0.130485	0.99145	2083.15	417.418	0
273	16943	0	0	22.8914	8.01991	0.939592	-0.342297	1003.28	178.277	0
277	17147	0	0	2.35353	13.2849	0.0558742	-0.998438	57.241	103.339	0
280	39494	0	0	13.7389	9.14199	0.516512	0.85628	2365.71	1361.3	0
280	40120	0	0	13.7749	9.08049	0.999849	0.0173571	-1323.88	212.834	0
282	34596	0	0	12.1382	12.3552	0.015095	-0.999886	6491.5	701.571	0
284	28978	0	0	12.6329	5.84936	-0.825997	-0.563674	369.397	357.099	0
286	11280	0	0	20.0906	3.44865	0.913445	0.406961	813.827	485.21	0
286	29630	0	0	20.0461	3.35563	0.255973	-0.966684	872.691	414.969	0
288	12437	0	0	11.7056	7.79012	-0.70369	-0.710508	2983.23	593.128	0
288	12732	0	0	11.756	7.88191	0.21998	0.975504	5324.43	1198.97	0
288	51642	0	0	11.7785	7.78673	0.633249	-0.773948	3925.91	1059.06	0
289	15400	0	0	14.7961	15.2198	-0.929871	0.367885	2177.77	129.819	0
289	24636	0	0	14.9136	15.1394	0.68053	-0.73272	3689.01	1264.17	0
290	10646	0	0	26.6431	4.9622	-0.966499	0.256672	1742.17	98.0572	0
293	17473	0	0	2.87309	15.2024	0.391288	0.920268	97.5107	159.33	0
295	43789	0	0	3.6573	10.8506	-0.752551	0.658535	388.274	327.807	0
298	46883	0	0	14.75	14.595	0.51875	0.854926	-131.403	676.027	0
298	51311	0	0	14.7558	14.4758	0.602396	-0.798197	3562.84	262.498	0
301	13515	0	0	17.1705	8.10521	-0.976035	0.217611	421.058	748.25	0
301	20138	0	0	17.2169	8.03609	-0.168707	-0.985666	1737.49	614.165	0
305	20197	0	0	2.03266	13.7832	0.998881	0.0472913	770.696	131.706	0
305	25469	0	0	1.94168	13.7221	-0.422737	-0.906253	51.1776	199.084	0
306	28965	0	0	22.2978	6.74942	0.431509	-0.902109	301.511	50.6002	0
306	34072	0	0	22.2871	6.87492	0.273685	0.961819	485.778	248.601	0
306	43894	0	0	22.3355	6.80146	0.991555	-0.129688	716.969	78.8525	0
310	12793	0	0	11.1146	5.82047	0.463397	-0.886151	4621.43	1082.66	0
310	27914	0	0	11.148	5.89428	0.970573	0.240808	191.013	99.1691	0
310	32468	0	0	11.0265	5.90949	-0.881085	0.472957	1322.64	1224.57	0
312	28376	0	0	19.106	8.55231	-0.529891	-0.848066	237.264	249.791	0
312	46751	0	0	19.1692	8.63078	0.716506	0.697581	91.3867	16.9316	0
313	14362	0	0	18.2464	1.98966	0.689211	0.724561	121.503	56.314	0
315	11736	0	0	6.33856	2.45842	-0.238956	0.97103	3001.03	457.106	0
319	26680	0	0	4.11358	8.63051	-0.122946	0.992413	1204	61.951	0
319	39905	0	0	4.18032	8.60294	0.785466	0.618905	3835.21	84.259	0
328	12483	0	0	18.3043	11.6351	0.682685	0.730713	395.613	0.0420357	1
328	13021	0	0	18.1896	11.6021	-0.966826	0.255435	790.979	85.55	0
328	21397	0	0	18.2014	11.5424	-0.797705	-0.603047	268.353	64.8527	0
330	50178	0	0	1.27696	14.8857	0.944438	-0.328689	429.119	174.711	0
336	33716	0	0	25.4472	8.44642	-0.364396	0.931244	1527.94	606.244	0
336	49714	0	0	25.5091	8.42421	0.873149	0.487453	1463.05	528.882	0
338	15248	0	0	26.4331	7.73648	-0.62082	0.783953	1439.23	579.458	0
338	51992	0	0	26.4312	7.65746	-0.657786	-0.753205	928.882	406.472	0
339	32629	0	0	23.6396	4.41328	-0.536491	0.843906	1076.75	158.797	0
339	37003	0	0	23.6979	4.28096	0.260183	-0.965559	1023.26	374.646	0
341	32093	0	0	26.5423	3.4228	0.992586	0.121547	936.762	53.9258	0
342	28959	0	0	26.3777	5.55432	0.678182	-0.734894	776.455	405.139	0
348	19425	0	0	5.31202	13.0213	-0.98912	-0.147112	3358.59	790.44	0
348	27041	0	0	5.42994	12.9917	0.802348	-0.596856	1487.48	505.654	0
350	25826	0	0	8.53891	8.28041	-0.935629	0.352985	373.785	319.748	0
354	13595	0	0	24.5628	2.66659	-0.705418	0.708792	551.091	9.64542	0
354	48239	0	0	24.6273	2.68365	0.261474	0.965211	249.795	17.3667	0
355	21094	0	0	13.4311	12.3898	0.891758	0.452513	-1238.08	1966.04	0
355	50823	0	0	13.2894	12.3671	-0.988497	0.151238	-724.749	1697.22	0
358	35925	0	0	26.4147	9.18145	-0.894517	0.447033	1313.85	559.462	0
358	37160	0	0	26.5085	9.09122	0.481158	-0.876634	429.316	315.472	0
359	25413	0	0	13.822	5.00055	-0.926096	-0.377288	637.736	63.1527	0
359	37927	0	0	13.8638	5.08843	-0.2938	0.955867	4739.78	335.804	0
359	44031	0	0	13.872	4.96041	-0.170044	-0.985437	2478.03	343.342	0
362	12518	0	0	5.87602	10.0642	-0.988942	0.148306	1309.72	596.475	0
362	17338	0	0	5.96119	10.126	0.163261	0.986583	4754.12	282.218	0
362	28515	0	0	6.00802	10.0081	0.793922	-0.608019	403.651	108.531	0
363	13159	0	0	14.748	13.098	-0.927896	-0.372839	1019.25	719.406	0
374	16165	0	0	4.58731	1.57119	-0.967201	0.254013	-87.2303	54.9488	0
374	21737	0	0	4.69817	1.60505	0.659899	0.751354	1215.39	125.594	0
374	24287	0	0	4.71777	1.53234	0.948588	-0.316513	988.122	521.559	0
375	15047	0	0	2.84676	3.74558	-0.837071	0.547094	1143.6	2.7278	0
375	43957	0	0	2.95379	3.74813	0.810008	0.586419	1389.12	136.813	0
376	17150	0	0	10.8264	2.92836	-0.837828	-0.545935	3187.82	1254.77	0
376	19194	0	0	10.8195	2.99621	-0.930104	0.367296	1278	792.732	0
376	32607	0	0	10.9356	2.91161	0.634313	-0.773077	4909.67	1155.53	0
384	18116	0	0	7.02483	9.01639	-0.994911	-0.100756	943.186	56.7253	0
384	42476	0	0	7.13192	8.97523	0.670744	-0.741689	1946.85	504.792	0
388	18883	0	0	21.6875	9.53234	-0.694751	0.719251	2108.4	397.966	0
388	29001	0	0	21.721	9.41427	-0.214645	-0.976692	700.843	137.563	0
388	41127	0	0	21.6681	9.46589	-0.971995	-0.235	152.42	22.992	0
395	15721	0	0	4.90808	9.38182	-0.641535	0.767094	465.139	533.492	0
395	41829	0	0	4.89472	9.29459	-0.844972	-0.534811	3878	257.925	0
395	51048	0	0	4.97037	9.39417	0.288099	0.957601	5101.62	391.079	0
400	16125	0	0	19.3168	9.10705	-0.78569	0.61862	1182.9	16.9661	0
403	13784	0	0	26.6749	7.12685	-0.911735	-0.410778	1995.36	709.763	0
406	29800	0	0	3.26931	10.8437	-0.940657	0.339358	38.4343	436.493	0
406	31130	0	0	3.35455	10.8834	0.342073	0.939673	2600.02	1007.76	0
406	39315	0	0	3.27627	10.7849	-0.83801	-0.545654	2934.5	49.5669	0
408	46789	0	0	3.34077	1.74754	-0.956812	-0.290706	23.4948	200.598	0
408	47519	0	0	3.35789	1.81736	-0.717338	0.696726	1897.91	52.0025	0
410	44454	0	0	13.2077	8.13802	-0.394201	0.919024	3256.89	506.286	0
413	19246	0	0	23.2772	1.97334	0.652285	0.757974	11.0513	99.8567	0
416	49497	0	0	4.18475	5.98888	-0.981803	-0.189901	2410.49	716.381	0
423	37881	0	0	12.9119	4.57472	0.639989	0.768384	640.474	1125.16	0
426	33990	0	0	10.3003	7.5165	-0.999908	0.0135483	-297.691	268.012	0
426	44011	0	0	10.4004	7.4922	0.894845	-0.446377	-374.973	447.395	0
426	44670	0	0	10.329	7.46912	-0.459453	-0.888202	1049.76	450.51	0
428	10957	0	0	8.35494	5.80739	0.552158	0.833739	2293.85	376.659	0
431	10658	0	0	21.8745	5.7598	0.44895	-0.893557	1997.51	606.175	0
431	21741	0	0	21.8174	5.86266	-0.521209	0.853429	1856.27	487.883	0
431	45094	0	0	21.799	5.7796	-0.83128	-0.555854	263.496	615.894	0
436	11887	0	0	18.013	9.87173	-0.675737	0.737142	3230.81	199.252	1
436	22058	0	0	18.0351	9.76012	-0.342732	-0.939433	582.936	14.7288	0
436	46699	0	0	18.1219	9.84121	0.96052	0.27821	110.931	1.56581	0
437	13241	0	0	14.5952	13.4083	-0.397857	0.917447	3249.6	56.3551	0
443	14627	0	0	5.69676	9.9489	-0.171915	-0.985112	4121.71	1111.86	0
444	29264	0	0	16.5466	10.6149	-0.926289	0.376814	4172.14	666.878	0
444	37471	0	0	16.5538	10.5475	-0.819813	-0.572631	-105.641	662.429	0
451	37086	0	0	5.09725	3.47014	-0.994218	0.107383	1480.41	200.449	0
452	26596	0	0	12.9703	5.42339	0.548178	0.836362	1928.5	770.842	0
452	45323	0	0	12.8645	5.37065	-0.997872	0.0651976	416.943	846.224	0
453	40501	0	0	15.6575	13.2282	0.146331	-0.989236	3011.86	1485.92	0
454	23665	0	0	12.0041	12.8625	-0.120049	0.992768	6884.86	127.31	0
454	44929	0	0	12.072	12.7778	0.94195	-0.335753	69.3238	423.632	0
455	12425	0	0	8.16839	12.374	-0.408987	0.91254	1297.48	1392.21	0
455	24363	0	0	8.12923	12.3218	-0.991102	0.133105	-321.299	488.59	0
455	31496	0	0	8.15307	12.2616	-0.64015	-0.76825	6193.75	377.311	0
455	34579	0	0	8.26224	12.3201	0.994215	0.107408	2838.3	2514.71	0
457	50187	0	0	19.9381	7.74123	0.30203	0.953298	1033.99	11.5384	0
459	44903	0	0	1.28905	3.55281	0.364526	-0.931193	941.505	50.2959	0
461	13027	0	0	13.6095	15.4849	0.968475	0.249112	-162.17	1395.09	0
465	42912	0	0	9.76304	7.3776	0.998333	0.0577182	-289.062	706.347	0
470	27052	0	0	3.63361	6.2441	-0.993954	-0.109801	1646.73	79.4185	0
470	36835	0	0	3.68665	6.30191	0.0223342	0.999751	2927.33	188.867	0
474	25094	0	0	25.8111	1.1697	-0.538912	0.842362	395.62	24.5908	0
483	32952	0	0	23.2005	5.7735	0.55387	-0.832603	823.613	313.022	0
486	17708	0	0	8.57694	15.1698	0.59488	0.803815	12441.6	1006.91	0
488	24415	0	0	23.5362	5.73739	-0.97779	-0.209588	1636.76	494.257	0
488	24853	0	0	23.6461	5.73064	0.944579	-0.328283	2655.36	185.272	0
488	44442	0	0	23.5736	5.69509	-0.322291	-0.946641	-53.2055	55.1789	0
489	23613	0	0	16.7462	7.8697	0.394333	-0.918968	3795.89	527.858	0
491	40045	0	0	25.3328	5.4469	0.994226	0.107309	2168.36	429.833	0
499	13325	0	0	18.8362	1.53241	0.909429	-0.41586	2799.09	239.961	0
507	44448	0	0	25.1098	1.8244	0.625907	-0.779897	982.966	97.5017	0
512	45863	0	0	17.9103	14.0144	-0.770409	0.63755	715.999	65.7483	0
522	12218	0	0	23.6172	1.29875	0.470433	-0.882436	1067.1	24.8355	0
522	31661	0	0	23.554	1.3025	-0.573225	-0.819398	11.8636	54.637	0
522	50715	0	0	23.6311	1.39521	0.700996	0.713165	685.22	304.883	0
524	17499	0	0	19.2154	3.85683	0.483436	0.87538	677.167	378.665	0
524	42589	0	0	19.2181	3.7557	0.52908	-0.848572	2527.97	267.705	0
525	14925	0	0	15.4026	3.20663	0.520114	-0.854097	2168.55	114.068	0
530	21819	0	0	20.7704	6.75576	0.759326	-0.65071	1178.67	86.4126	0
539	32875	0	0	11.1748	4.9575	0.828616	0.559818	1862.17	399.732	0
539	50244	0	0	11.1102	4.84467	-0.0594864	-0.998229	8962.34	876.512	0
540	44654	0	0	4.68844	14.2352	0.974939	0.222471	3270.35	594.041	0
540	47374	0	0	4.60499	14.2782	-0.38882	0.921314	47.6497	475.263	0
540	50774	0	0	4.58188	14.1825	-0.769146	-0.639073	2744.85	764.719	0
541	17502	0	0	7.99198	13.8149	0.599123	-0.800657	-919.446	804.019	0
541	34312	0	0	7.89813	13.8722	-0.98657	0.163337	-175.904	198.419	0
544	20929	0	0	3.36175	9.87674	0.97711	0.212736	4007.76	405.081	0
544	50060	0	0	3.244	9.86021	-0.997913	-0.0645744	3536.93	482.487	0
545	18739	0	0	12.2538	15.305	0.245555	-0.969383	13854.3	481.7	0
545	37578	0	0	12.255	15.4435	0.2616	0.965176	7824.3	539.817	0
546	21054	0	0	11.9968	12.0418	0.599736	0.800198	473.814	343.1	0
546	40035	0	0	11.9051	11.936	-0.707585	-0.706629	363.641	997.202	0
546	52611	0	0	11.967	11.917	0.175919	-0.984405	9366.38	87.4998	0
547	50835	0	0	15.989	7.5166	0.756795	0.653652	566.732	276.529	0
548	20718	0	0	4.87216	8.93087	0.925291	0.379259	4407.59	499.492	0
557	48234	0	0	20.5741	4.79744	0.32976	0.944065	542.009	208.042	0
560	21176	0	0	15.472	13.3483	-0.277158	0.960824	2586.11	150.412	0
563	30959	0	0	16.1946	7.20556	0.577013	0.816735	2196.7	652.47	0
563	41006	0	0	16.1482	7.08117	-0.0980848	-0.995178	2889.59	407.965	0
565	29903	0	0	11.3146	15.7696	0.586095	-0.810243	4393.21	772.109	0
566	14826	0	0	5.33381	4.14501	-0.286426	-0.958102	3966.18	151.244	0
566	47505	0	0	5.41203	4.21384	0.986422	0.16423	940.843	139.95	0
567	17860	0	0	7.79022	8.38476	-0.460094	0.88787	2471.27	449.386	0
567	20902	0	0	7.7574	8.33044	-0.999957	-0.00930361	133.711	505.934	0
574	13605	0	0	15.0177	6.72585	-0.751373	0.659877	1802.39	489.361	0
582	21471	0	0	20.7405	6.6306	-0.624823	0.780767	2783.2	243.857	0
582	49751	0	0	20.8505	6.5438	0.904782	-0.425875	3916.51	252.173	0
585	17505	0	0	15.6591	1.82535	-0.168225	-0.985749	2885.34	54.1524	0
585	37532	0	0	15.7167	1.8489	0.811184	-0.584791	1668.35	229.007	0
587	43163	0	0	14.8569	4.53158	-0.289713	0.957114	4202.21	67.3401	0
588	21691	0	0	16.4508	12.4209	0.544932	-0.83848	2130.81	113.838	0
588	23590	0	0	16.4786	12.4788	0.994824	0.101614	1633.01	335.867	0
592	21303	0	0	12.4935	11.3085	-0.787541	0.616263	4007.02	1529.64	0
592	42986	0	0	12.6199	11.2306	0.904295	-0.426909	1018.76	646.859	0
598	18739	0	0	12.3242	15.2769	-0.847975	-0.530036	8014.91	2209.09	0
598	44205	0	0	12.4341	15.3289	0.947309	0.320322	3188.99	980.296	0
599	23962	0	0	11.5008	2.84221	-0.756271	-0.654259	364.12	440.752	0
600	17149	0	0	7.61767	10.1793	-0.998027	-0.0627887	211.484	614.188	0
600	37485	0	0	7.65432	10.134	-0.276409	-0.96104	5616.09	117.477	0
600	41131	0	0	7.71778	10.1933	0.976844	0.213953	426.903	1451.72	0
610	29155	0	0	6.22892	11.353	-0.500781	-0.865574	5713.57	1122.14	0
610	46830	0	0	6.20071	11.4343	-0.928051	0.372453	1384.17	158.124	0
611	51012	0	0	11.4633	4.41457	0.807062	0.590466	-16.3936	437.392	0
613	19614	0	0	8.88783	5.84261	0.785469	-0.618901	732.5	58.9579	0
613	43002	0	0	8.82265	5.81785	-0.173493	-0.984835	3968.39	607.522	0
616	43975	0	0	6.46512	6.18037	-0.960487	-0.278325	955.545	319.683	0
618	24312	0	0	7.25971	1.93623	-0.939418	0.342775	1264.38	367.608	0
618	41136	0	0	7.35617	1.92736	0.986199	0.165564	363.379	177.543	0
620	34589	0	0	21.0257	9.7039	0.158311	0.987389	328.86	367.508	0
624	15949	0	0	10.3813	7.74729	-0.494173	0.869363	4575.59	968.636	0
624	47991	0	0	10.4713	7.68836	0.994363	-0.106033	1077.9	166.339	0
625	32816	0	0	4.89616	10.0865	-0.99395	-0.109833	1927.01	367.142	0
627	31117	0	0	7.23984	1.60166	0.991715	0.128459	1078.3	546.748	0
632	31913	0	0	7.09416	15.2281	-0.812877	-0.582435	3262.6	57.6735	0
633	20663	0	0	14.6388	3.2239	-0.501042	-0.865423	1852.11	587.632	0
633	33370	0	0	14.7164	3.31806	0.75368	0.657242	1353.57	529.528	0
636	44038	0	0	8.2799	9.81525	0.820241	-0.572019	625.436	893.506	0
639	18136	0	0	18.071	3.77378	-0.954775	0.29733	3757.81	796.557	0
639	39164	0	0	18.2027	3.77933	0.926565	0.376134	1495.3	560.677	0
639	46051	0	0	18.1433	3.8227	0.0789671	0.996877	3255.61	430.833	0
642	33911	0	0	2.80173	8.98168	-0.630509	-0.776182	2404.29	598.668	0
642	45598	0	0	2.77798	9.04649	-0.982654	0.185447	1540.05	194.197	0
645	21557	0	0	20.8975	6.22872	-0.877299	0.479945	1573.17	92.8728	0
645	32884	0	0	21.0063	6.22416	0.914274	0.405097	1286.52	198.711	0
645	48659	0	0	20.9534	6.26032	0.042904	0.999079	112.793	51.1887	0
647	14928	0	0	2.63216	15.1805	-0.397751	-0.917493	-129.255	83.3151	0
647	25793	0	0	2.68972	15.1891	0.647184	-0.762334	411.128	153.282	0
648	48849	0	0	20.8965	2.57612	0.628211	0.778043	1004.13	73.1062	0
651	47027	0	0	16.2507	9.143	0.914794	0.40392	348.556	78.1769	0
654	13963	0	0	23.091	5.72016	-0.672755	0.739865	2338.09	495.87	0
654	32952	0	0	23.1746	5.69826	0.949512	0.313731	1160.52	255.041	0
656	15308	0	0	16.3981	12.0898	-0.77805	-0.628203	-119.657	122.233	0
656	25528	0	0	16.4277	12.2042	-0.377675	0.925938	3403.36	303.597	0
665	22590	0	0	1.21262	4.20246	-0.520352	-0.853952	690.604	10.1186	0
667	39128	0	0	8.75092	3.55206	0.24887	-0.968537	4923.48	226.727	0
668	49029	0	0	2.6384	14.6927	0.689885	-0.723919	227.499	205.292	0
679	17157	0	0	20.2275	8.76076	-0.0898183	-0.995958	196.27	243.432	0
679	30621	0	0	20.2299	8.87164	-0.0463209	0.998927	477.783	298.041	0
683	21604	0	0	11.7092	15.8253	0.947556	0.319589	309.707	827.947	0
683	31393	0	0	11.6067	15.7351	-0.433709	-0.901053	10550.6	760.978	0
685	37023	0	0	18.6122	1.59875	-0.819315	0.573343	4016.9	426.689	0
685	42664	0	0	18.6566	1.52041	0.0722335	-0.997388	2281.04	597.978	0
690	52039	0	0	16.118	12.2539	0.583476	0.81213	-121.66	542.681	0
694	16913	0	0	5.68273	7.97744	0.98957	0.144056	1373.36	617.703	0
694	37239	0	0	5.59642	7.91168	-0.401026	-0.916067	3162.19	153.722	0
698	41647	0	0	12.8349	5.00906	-0.985356	0.170509	281.18	150.016	0
698	46978	0	0	12.9335	5.05992	0.430408	0.902635	3349.59	724.3	0
703	11253	0	0	8.25459	2.43876	0.841302	0.540565	1354.46	1034.97	0
703	17317	0	0	8.15756	2.34053	-0.530082	-0.847946	2119.84	457.071	0
707	37769	0	0	26.8522	4.77475	-0.550072	-0.835117	466.074	106.452	0
711	46709	0	0	12.5645	7.80956	-0.776855	-0.629679	1161.23	477.544	0
713	48129	0	0	25.2201	1.88054	0.748585	-0.663038	834.067	16.4718	0
714	27165	0	0	24.2718	8.42299	-0.26915	-0.963098	-4.45885	3.01977	0
721	45111	0	0	22.0004	3.0085	0.993535	-0.113523	483.992	267.284	0
726	27311	0	0	10.9844	7.73919	-0.390659	0.920535	3120.37	377.681	0
728	23479	0	0	22.837	5.17383	0.980191	-0.198053	2750.68	313.536	0
729	21254	0	0	5.33732	1.43101	-0.993824	0.11097	208.167	47.7729	0
731	14943	0	0	22.4596	6.2167	0.0510799	0.998695	-126.53	136.551	0
732	36841	0	0	4.49576	4.2086	0.735052	0.678011	1287.98	470.435	0
732	39611	0	0	4.45378	4.09957	0.0904541	-0.995901	1410.95	37.652	0
733	12389	0	0	2.15076	3.72353	0.822713	0.568457	1579.39	52.1697	0
733	15915	0	0	2.15798	3.65252	0.919149	-0.39391	650.421	186.612	0
733	32460	0	0	2.02333	3.65013	-0.904485	-0.426506	837.869	82.6053	0
733	43836	0	0	2.07843	3.75444	-0.158153	0.987415	1993.76	157.361	0
743	47050	0	0	16.4736	9.68233	-0.168655	0.985675	4746.97	859.717	0
745	16062	0	0	5.32921	2.41334	-0.0966126	-0.995322	2071.68	94.1481	0
748	47786	0	0	18.1754	9.10804	-0.908731	0.417383	5406.75	940.475	0
754	24014	0	0	14.4237	14.1719	0.268781	-0.963201	4583.57	349.626	1
754	48672	0	0	14.3933	14.3001	-0.191925	0.98141	3980.53	2694.23	1
758	14827	0	0	15.4525	2.87431	-0.98898	-0.148048	-139.173	76.2158	0
758	17359	0	0	15.4764	2.93753	-0.648093	0.761561	1945.86	75.4264	0
758	23061	0	0	15.492	2.82168	-0.42297	-0.906143	951.727	325.37	0
759	16036	0	0	5.08423	1.49837	0.457244	0.889341	3420.76	4.88387	0
759	49537	0	0	5.00477	1.41211	-0.848608	-0.529023	1530.3	360.466	0
760	30538	0	0	14.3386	11.7134	0.857223	0.514945	-170.647	36.6927	0
760	33979	0	0	14.2848	11.7398	-0.102636	0.994719	4476.94	715.251	0
762	22945	0	0	16.6705	1.30548	-0.681104	0.732186	3569.47	215.078	0
762	24564	0	0	16.7782	1.21296	0.826553	-0.562859	3216.58	82.2877	0
763	17449	0	0	6.08686	4.87507	0.93181	0.362948	3065.91	247.946	0
763	35728	0	0	6.03492	4.91639	0.141723	0.989906	3043.28	446.205	0
763	43206	0	0	5.97493	4.80938	-0.771132	-0.636675	5111.87	663.478	0
765	19801	0	0	17.3886	2.9868	0.365829	-0.930682	3219.21	464.415	0
765	34359	0	0	17.4245	3.05848	0.963957	0.266059	921.945	191.305	0
768	13532	0	0	24.1704	1.55259	-0.993898	0.110306	51.8275	83.1997	0
768	22606	0	0	24.2085	1.60742	-0.451315	0.892365	1082.18	27.8261	0
768	27136	0	0	24.1926	1.49309	-0.676522	-0.736422	-10.439	9.96482	0
768	34863	0	0	24.2754	1.60557	0.501171	0.865348	244.147	4.7212	0
770	35323	0	0	8.12397	14.3505	-0.685383	0.728183	657.984	1122.7	0
776	28973	0	0	7.25603	4.19985	-0.184457	0.982841	1536.86	205.472	0
782	36735	0	0	16.0288	7.37414	0.492898	0.870087	1519.91	1310.76	0
782	42068	0	0	15.9431	7.30048	-0.934204	-0.35674	678.897	827.396	0
791	43345	0	0	15.9559	14.9896	0.761364	0.648325	396.764	671.498	0
792	17161	0	0	5.89916	3.45611	-0.926939	-0.375211	910.605	551.12	0
792	22977	0	0	5.95935	3.55684	-0.109757	0.993958	2374.85	538.451	0
792	26350	0	0	6.03835	3.46404	0.963525	-0.26762	940.909	324.615	0
794	28224	0	0	10.1578	14.0112	-0.810679	-0.585491	3995.34	1738.23	0
795	29376	0	0	2.67805	5.48807	-0.986081	0.166267	1731.75	84.2766	0
795	44595	0	0	2.73214	5.54294	-0.17954	0.983751	1618.44	72.8134	0
797	19223	0	0	26.3706	3.45774	-0.415149	-0.909754	174.453	115.337	0
797	41358	0	0	26.3525	3.56106	-0.700317	0.713832	998.315	170.479	0
797	45924	0	0	26.3342	3.50612	-0.988654	-0.15021	1331.44	75.9773	0
802	20157	0	0	26.8314	5.21132	-0.853627	0.520885	716.805	173.842	0
803	25402	0	0	16.5599	9.54199	-0.739308	-0.673367	301.805	111.765	0
813	33013	0	0	5.55675	2.38872	0.117528	-0.99307	640.112	5.18308	0
813	49347	0	0	5.48902	2.43036	-0.938264	-0.345921	1996.95	362.782	0
815	46528	0	0	4.78573	8.39594	0.274248	0.961659	2085.84	202.814	0
815	47703	0	0	4.80484	8.29106	0.595268	-0.803527	955.989	499.688	0
820	41886	0	0	13.7366	15.6869	-0.576389	-0.817176	3371.22	858.065	0
820	50754	0	0	13.8182	15.6921	0.675205	-0.737631	5488.72	608.629	0
821	36787	0	0	20.2766	10.0387	-0.459363	0.888249	1049.28	838.597	0
821	42232	0	0	20.3606	9.99348	0.994311	0.106518	1415.06	646.754	0
823	13866	0	0	5.59333	12.7351	0.960635	0.277815	4756.5	997.611	0
823	35627	0	0	5.49121	12.7279	-0.990176	0.139827	2563.7	777.488	0
828	17091	0	0	21.7474	2.60574	0.953213	-0.302298	1477.59	382.011	0
828	41898	0	0	21.6973	2.55878	0.241708	-0.970349	1760.51	69.8196	0
830	28142	0	0	11.3135	9.62896	-0.877989	-0.478681	1103.42	1398.98	0
832	50001	0	0	21.9995	5.13804	0.715732	0.698375	-4.23314	211.107	0
835	18007	0	0	16.0955	7.27219	0.595869	0.803082	466.569	547.258	0
839	39514	0	0	6.31742	4.65982	0.923268	-0.384157	-50.7672	303.692	0
839	40630	0	0	6.25557	4.75912	0.0656792	0.997841	3762.53	391.443	0
844	12215	0	0	7.93545	14.0338	-0.310339	-0.950626	5608.27	540.786	0
844	25315	0	0	7.88403	14.1023	-0.999664	-0.0259056	274.912	2055.73	0
844	39276	0	0	8.03278	14.1014	0.999272	-0.0381439	538.425	1612.45	0
846	52374	0	0	20.9016	8.17163	-0.999996	0.00280872	2166.88	392.263	0
847	37194	0	0	1.13545	12.9569	-0.476006	0.879442	231.164	189.326	0
847	45800	0	0	1.15731	12.8407	-0.123709	-0.992318	81.4252	290.698	0
850	25100	0	0	20.6091	4.25209	-0.717724	-0.696328	780.948	127.253	0
850	27157	0	0	20.6381	4.34791	-0.210055	0.97769	1628.69	327.189	0
850	45866	0	0	20.669	4.23784	0.329728	-0.944076	799.105	156.117	0
853	10941	0	0	4.79235	11.38	-0.966576	-0.25638	1133.54	257.936	0
853	46963	0	0	4.838	11.335	-0.244152	-0.969737	1658.26	794.363	0
853	47935	0	0	4.83668	11.4572	-0.264873	0.964283	671.244	288.901	0
858	41265	0	0	1.71497	8.06461	-0.806873	-0.590725	3471.13	10.3342	0
860	27295	0	0	9.09619	8.89557	0.181382	-0.983413	2675.33	699.928	0
860	37736	0	0	9.12927	8.99412	0.737751	0.675073	1980.88	1203.53	0
861	33305	0	0	17.1065	9.05221	-0.389475	-0.921037	1052.81	762.58	0
863	42112	0	0	7.06531	6.75449	0.683357	-0.730085	1190.94	147.695	0
867	18214	0	0	15.3363	12.8511	0.814261	0.580499	1384.29	163.613	0
867	40675	0	0	15.2138	12.8261	-0.976809	0.214113	300.195	15.1166	0
877	49531	0	0	8.65867	12.1356	-0.504995	-0.863122	5992.07	837.728	0
878	23409	0	0	2.3039	4.5251	0.970932	0.239354	1688.16	263.117	0
878	26270	0	0	2.22548	4.44406	-0.206181	-0.978514	2973.83	197.294	0
878	30503	0	0	2.17659	4.48623	-0.939033	-0.343827	1423.67	5.85417	0
878	46687	0	0	2.28516	4.46084	0.689286	-0.724489	1139.56	172.526	0
884	22997	0	0	26.3388	6.54588	0.873369	0.487059	1113.67	271.884	0
884	36764	0	0	26.2274	6.46663	-0.746356	-0.665547	585.654	300.816	0
884	41452	0	0	26.3046	6.4488	0.376981	-0.926221	1372.42	468.417	0
886	30981	0	0	10.4744	8.56975	0.127339	-0.991859	352.813	366.897	0
886	35702	0	0	10.4026	8.61047	-0.916108	-0.400932	1401.52	563.937	0
887	18468	0	0	6.59766	4.37924	-0.884629	0.466295	2069.72	253.931	0
890	28130	0	0	2.98196	6.42374	-0.927144	-0.374706	836.913	155.294	0
890	31378	0	0	3.04274	6.50404	0.107782	0.994175	2248.55	332.782	0
894	32109	0	0	26.9352	5.86087	-0.254588	0.96705	25.1959	86.9538	0
896	13137	0	0	6.26388	14.6588	0.982946	-0.183892	1457.27	233.098	0
902	13037	0	0	9.40697	13.6419	0.00294367	0.999996	15000.5	1972.95	0
902	24511	0	0	9.35048	13.6119	-0.847566	0.530691	-812.996	962.455	0
905	48879	0	0	9.54599	13.4827	-0.469962	0.882687	4556.3	1602.65	0
906	37428	0	0	26.1006	7.7745	0.353464	0.935448	85.1231	171	0
909	22750	0	0	23.0957	8.30848	0.652112	-0.758122	2185.86	495.975	0
909	37964	0	0	23.0581	8.39793	-0.0847153	0.996405	642.609	313.687	0
909	42323	0	0	23.0121	8.35435	-0.989814	0.14237	2876.64	304.067	0
910	29800	0	0	3.17634	10.8388	0.8995	0.436921	1336.7	267.477	0
911	12196	0	0	3.04209	5.53584	-0.948649	-0.31633	2087.81	9.54563	0
911	33905	0	0	3.07542	5.61956	-0.470981	0.882143	857.586	90.8166	0
911	47648	0	0	3.17674	5.57179	0.980092	0.198542	2042.66	241.193	0
911	47902	0	0	3.09301	5.48985	-0.219412	-0.975632	2498.27	134.095	0
915	13240	0	0	12.5258	7.4084	0.999756	0.0220939	477.757	145.441	0
915	19721	0	0	12.3868	7.40935	-0.999362	0.0357152	-504.83	173.576	0
916	11491	0	0	16.5862	10.8428	-0.998081	0.0619287	2202.17	1174.3	0
917	38297	0	0	8.66273	12.4953	-0.332081	0.943251	6171.09	2039.23	0
920	49309	0	0	8.53361	12.2858	0.478535	-0.878069	1557.55	646.972	0
923	15350	0	0	7.9043	1.07872	0.757292	0.653077	2868.44	573.999	0
929	10665	0	0	10.5256	10.6096	-0.845279	0.534325	3790.43	1015.46	0
930	40646	0	0	14.4563	15.6079	0.430391	-0.902642	2064.13	350.346	0
930	43371	0	0	14.3575	15.7025	-0.920762	0.390125	3988.18	126.747	0
936	20564	0	0	8.71977	9.11732	-0.723151	-0.69069	5864.78	1307.48	0
937	15603	0	0	25.5726	8.86247	0.757986	0.652271	984.833	549.689	0
937	29213	0	0	25.4641	8.77826	-0.819708	-0.572781	451.411	279.517	0
944	27030	0	0	2.37735	8.34519	0.751646	-0.659567	1377.59	9.62247	0
945	32326	0	0	19.8381	1.78009	0.836273	-0.548313	1443.98	291.294	0
952	51531	0	0	2.64159	15.6553	-0.740489	-0.672068	90.9384	117.94	0
957	21380	0	0	17.352	5.20865	0.901532	0.432713	1103.52	123.905	0
957	40715	0	0	17.2446	5.21303	-0.863067	0.505089	1985.1	208.372	0
961	31550	0	0	22.8311	2.80652	0.89787	-0.440261	1467.26	94.8206	0
961	44719	0	0	22.8248	2.87172	0.796982	0.604004	900.731	26.3038	0
962	26978	0	0	25.2722	5.74972	-0.840922	0.541156	1528.15	200.14	0
962	35535	0	0	25.3591	5.65006	0.421719	-0.906727	1211.4	449.689	0
963	11181	0	0	9.67706	14.6678	0.0910357	-0.995848	2877.37	1666.6	0
963	16846	0	0	9.61207	14.7593	-0.908516	0.41785	-975.393	848.381	0
966	26437	0	0	16.3944	6.62465	0.825606	0.564247	227.442	749.044	0
969	17433	0	0	10.2489	1.16421	0.767629	-0.640894	1327.71	203.245	0
969	21247	0	0	10.2153	1.26083	0.204532	0.97886	3173.46	171.904	0
976	12145	0	0	2.32711	1.32148	0.0275659	0.99962	3329.4	170.979	0
978	11753	0	0	11.8802	15.4617	0.473325	0.880888	7921.48	538.376	0
978	36941	0	0	11.8102	15.3955	-0.905806	-0.423693	5247.77	2653.12	0
982	43984	0	0	9.0051	5.46663	0.904698	0.426054	1117.23	455.681	0
983	20088	0	0	23.9075	6.38272	0.158882	-0.987298	308.918	353.782	0
983	20114	0	0	23.9555	6.49663	0.817464	0.575979	777.5	349.691	0
983	27217	0	0	23.8903	6.52743	-0.0773531	0.997004	-125.123	16.9102	0
983	30000	0	0	23.8307	6.48714	-0.895159	0.445748	994.645	126.143	0
985	51413	0	0	24.4356	1.48924	-0.950133	-0.311845	55.6848	41.5265	0
986	16359	0	0	14.6362	2.68977	0.458738	-0.888572	4397.77	196.037	0
991	10045	0	0	5.79568	3.21921	0.96087	-0.277	1911.77	300.567	0
991	34163	0	0	5.72136	3.31029	-0.0778823	0.996963	3619.15	327.691	0
991	40638	0	0	5.67761	3.18737	-0.69055	-0.723284	4280.79	1031.76	0
992	13566	0	0	24.8739	1.42118	-0.99993	-0.0118685	135.819	19.6091	0
1005	6612	0	0	11.1108	1.2399	0.91587	-0.401475	1830.59	272.915	0
1007	2117	0	0	19.16	5.46238	-0.62299	-0.78223	1004.02	506.512	0
1010	3759	0	0	8.73006	5.09921	0.746575	0.665302	3820.17	701.122	0
1013	7575	0	0	2.76832	8.24427	0.142369	0.989814	1665.05	105.971	0
1016	4733	0	0	2.42562	5.78404	0.714192	0.69995	2477.33	154.308	0
1054	2262	0	0	14.7098	7.6967	0.7423	-0.670068	3049.52	39.2219	0
1060	9234	0	0	20.2122	9.94283	-0.39605	0.918229	1320.81	499.593	0
1067	7815	0	0	15.8801	1.0685	0.624079	-0.781361	155.434	6.36033	0
1072	3337	0	0	19.1623	10.8702	-0.975382	0.220521	1967.24	275.963	0
1081	3881	0	0	6.68331	12.044	0.985133	0.171792	2572.73	662.141	0
1086	7584	0	0	19.3574	11.4456	-0.784138	0.620587	2016.43	278.578	0
1095	6332	0	0	12.7305	1.765	-0.994649	-0.103315	524.191	219.603	0
1129	8596	0	0	5.00056	15.2845	-0.834325	0.551272	199.625	245.168	0
1139	2094	0	0	22.1836	6.33852	-0.34056	0.940223	690.661	244.758	0
1140	5327	0	0	16.9768	1.59673	-0.13638	-0.990657	1313.98	36.7571	0
1140	6625	0	0	17.0345	1.62464	0.861407	-0.507916	1700	12.2057	0
1145	4258	0	0	20.0049	11.0732	-0.600756	-0.799432	74.3909	92.7557	0
1149	3633	0	0	13.3615	13.5982	0.946476	-0.322774	8187.21	1199.63	0
1160	2197	0	0	6.76372	7.03197	-0.861672	-0.507466	4261.64	1217.35	0
1165	1409	0	0	18.6433	11.7595	-0.497719	-0.867338	1944.9	4631.97	1
1182	8611	0	0	1.20238	2.81563	0.996702	-0.0811432	1251.95	43.234	0
1202	6326	0	0	13.8209	1.38459	-0.196805	0.980443	4047.82	246.923	0
1205	4052	0	0	23.1516	9.69804	0.628571	0.777752	684.144	463.06	0
1205	9116	0	0	23.1559	9.59144	0.688969	-0.724791	795.473	714.208	0
1209	2079	0	0	13.7069	5.56675	0.0193159	-0.999813	2611.64	848.638	0
1209	3884	0	0	13.6646	5.69677	-0.573207	0.81941	4125.1	554.012	0
1209	7430	0	0	13.777	5.63695	0.999835	-0.0181632	1623.41	920.467	0
1212	1264	0	0	13.2577	8.75168	-0.651036	-0.759046	472.405	255.495	0
1216	5748	0	0	15.342	9.99186	-0.159398	0.987214	3085.3	606.447	0
1226	4635	0	0	9.20116	6.14353	0.63809	0.769962	3802.57	687.301	0
1232	5677	0	0	8.72741	6.06593	0.738412	-0.67435	2444.38	458.708	0
1239	7789	0	0	13.6872	13.7699	0.130748	0.991416	2384.1	620.021	0
1240	3372	0	0	22.0705	7.4172	0.697029	0.717043	390.979	70.0095	0
1258	8351	0	0	1.20563	8.78585	0.324735	-0.945805	694.441	83.9638	0
1270	1894	0	0	11.4278	13.9215	0.276228	0.961092	7457.47	113.608	0
1278	4526	0	0	8.13634	4.76132	-0.454814	-0.890586	4747.85	1294.79	0
1289	6360	0	0	2.7185	10.7535	-0.999144	0.0413629	2382.72	343.409	0
1326	5403	0	0	16.5688	5.35532	-0.156077	-0.987745	538.908	217.779	0
1330	1694	0	0	20.9787	1.59582	-0.710952	0.703241	2343.85	133.093	0
1342	4647	0	0	25.8212	9.93919	0.998788	0.0492234	2241.17	288.232	0
1343	4524	0	0	23.0636	4.22534	-0.754781	-0.655977	142.874	216.547	0
1346	6825	0	0	9.23298	1.93391	0.53294	0.846153	2776.19	197.545	0
1364	7682	0	0	24.5823	3.8605	-0.758793	0.651332	1006.66	190.003	0
1365	9070	0	0	13.8124	6.19828	0.753231	0.657756	-46.3299	1239.16	0
1370	7101	0	0	26.5525	2.97685	0.999944	0.0106041	1906.73	175.809	0
1378	6279	0	0	23.8166	8.22947	-0.669389	-0.742912	71.2332	97.0173	0
1390	3318	0	0	24.6911	8.26164	-0.543374	-0.83949	121.848	325.094	0
1413	6794	0	0	21.5804	9.7428	-0.48626	-0.873814	269.904	161.508	0
1444	7762	0	0	4.50484	5.66269	-0.00917107	0.999958	3073.67	437.023	0
1458	2416	0	0	26.669	8.23844	-0.470012	0.88266	1046.94	388.126	0
1471	4730	0	0	15.385	2.07879	0.179515	0.983755	2508.12	482.386	0
1479	5898	0	0	8.33047	7.25871	-0.97766	-0.210194	-161.951	190.465	0
1495	4088	0	0	26.6193	4.72931	0.971179	-0.238352	2295.56	206.751	0
1503	7043	0	0	19.2814	1.66076	0.909305	-0.416131	2576.07	442.533	0
1503	7601	0	0	19.1946	1.62362	-0.328148	-0.944626	1267.8	538.118	0
1506	6723	0	0	24.9633	2.85253	-0.573464	-0.819231	811.909	219.443	0
1532	2571	0	0	1.39612	4.05461	0.733367	0.679833	2146.15	184.923	0
1532	6689	0	0	1.29119	3.97322	-0.840875	-0.54123	1808.58	326.402	0
1532	9681	0	0	1.33468	4.07483	-0.188671	0.98204	1874.19	92.5296	0
1551	4314	0	0	6.96153	7.35251	-0.900543	-0.434768	2271.31	323.842	0
1562	7458	0	0	10.0223	5.72889	0.239685	0.970851	2484.89	424.41	0
1588	4552	0	0	5.14045	4.42799	-0.376653	-0.926355	5863.88	498.674	0
1590	7370	0	0	7.335	10.5947	-0.512196	0.858868	439.245	982.785	0
1590	9505	0	0	7.37711	10.4604	0.069383	-0.99759	2411.08	634.564	0
1610	9777	0	0	8.19405	9.4436	-0.888235	0.45939	1812.19	660.637	0
1616	1887	0	0	20.6352	10.4577	0.00679634	-0.999977	481.522	1316.47	1
1621	4998	0	0	23.6714	1.79973	-0.487082	0.873356	781.591	81.4375	0
1622	4849	0	0	11.7228	3.86308	0.628527	0.777788	2578.15	474.042	0
1622	8796	0	0	11.6542	3.75568	-0.441759	-0.897134	3808.4	474.241	0
1624	5564	0	0	2.11758	7.41488	-0.988751	0.149572	1197.11	177.945	0
1624	7468	0	0	2.21741	7.46486	0.47271	0.881218	1199.72	92.744	0
1629	7458	0	0	9.99244	5.85653	0.64601	-0.763329	2567.11	1157.71	0
1635	2395	0	0	6.48333	4.3173	-0.834139	0.551554	487.446	17.4261	0
1638	3195	0	0	1.07311	13.9761	0.208008	-0.978127	-68.6481	107.757	0
1658	2079	0	0	13.7795	5.50534	-0.989358	-0.1455	470.004	1139.74	0
1658	3589	0	0	13.9086	5.50921	0.996284	-0.0861295	705.972	483.73	0
1658	7430	0	0	13.8385	5.5794	-0.082325	0.996606	4769.77	211.735	0
1662	3564	0	0	17.8914	7.18178	-0.488447	-0.872594	810.389	467.311	0
1663	5507	0	0	23.6807	9.4382	0.938597	0.345016	1277.72	500.958	0
1666	7326	0	0	26.3191	8.82663	-0.688377	-0.725353	402.502	343.313	0
1680	5772	0	0	1.32774	7.25536	-0.430356	-0.902659	2081.85	178.05	0
1687	5705	0	0	25.6835	7.48565	0.863553	-0.504258	1072.7	172.055	0
1689	2402	0	0	21.5373	5.49412	0.988154	0.153466	612.51	9.61248	0
1690	7552	0	0	26.4926	1.78027	-0.0240857	-0.99971	379.833	58.5548	0
1699	9203	0	0	4.12508	12.0012	-0.49112	0.871092	676.906	210.35	0
1711	9275	0	0	25.4165	3.07901	-0.948798	-0.315884	943.144	141.122	0
1727	3656	0	0	2.72287	2.60539	0.178032	0.984025	2742.9	236.604	0
1733	1888	0	0	7.4276	13.6309	0.957805	-0.287417	-220.102	100.396	0
1733	6516	0	0	7.33029	13.6226	-0.893604	-0.448857	4236.2	980.934	0
1750	2867	0	0	2.72432	13.4594	-0.986822	0.161808	521.693	390.369	0
1755	6921	0	0	6.51364	8.82563	0.592974	0.805221	1906.38	2.30125	0
1778	8918	0	0	16.1429	12.4513	0.549913	0.835222	-327.053	356.935	0
1780	3051	0	0	7.85297	9.38704	0.816027	-0.578014	-18.3854	95.7674	0
1790	7762	0	0	4.52551	5.7936	-0.316828	-0.948483	3335.42	96.8834	0
1805	8121	0	0	18.4034	3.49809	0.622777	0.782399	537.287	159.172	0
1808	4710	0	0	24.0861	3.33928	-0.0877133	0.996146	670.057	276.428	0
1821	7806	0	0	7.37838	9.74137	0.422094	0.906552	1294.1	2.69149	0
1833	5884	0	0	26.4973	4.8363	0.858883	0.512172	1792.2	261.456	0
1833	6832	0	0	26.396	4.81351	-0.995469	0.095082	2531.48	156.647	0
1847	4862	0	0	5.55655	13.8975	-0.300028	-0.953931	391.438	366.843	0
1849	8714	0	0	14.0263	7.56038	0.990418	-0.138099	2197.24	809.154	0
1856	5811	0	0	14.7055	11.2746	-0.931418	-0.363952	79.5967	120.837	0
1877	8410	0	0	8.23001	2.74067	-0.925819	-0.377968	1271.15	350.998	0
1881	4191	0	0	19.436	9.33411	0.809379	0.587287	-107.672	3.03862	0
1883	4524	0	0	22.9913	4.24612	0.289133	-0.957289	1692.23	441.115	0
1894	7362	0	0	11.3893	13.9676	-0.996798	-0.0799606	-658.741	971.98	0
1918	6685	0	0	2.05131	1.34892	0.951301	0.308265	852.49	300.939	0
1932	6446	0	0	14.982	13.7167	-0.164865	0.986316	2709.41	896.766	0
1933	6921	0	0	6.50666	8.93828	0.686437	-0.727189	240.165	1126.54	0
1954	3918	0	0	12.7311	15.5633	0.692984	0.720953	8167.05	2200.39	0
1955	9798	0	0	4.47739	11.2596	-0.7638	0.645453	183.222	516.898	0
1967	8312	0	0	1.57398	4.12957	0.314102	0.949389	1599.57	236.58	0
1986	9878	0	0	10.4314	11.9976	-0.729334	-0.684158	2867.84	117.44	0
1987	9041	0	0	6.97467	2.93497	-0.879227	-0.476402	533.521	93.4489	0
2003	8374	0	0	26.8912	2.39805	0.879062	-0.476707	788.117	34.6168	0
2012	4527	0	0	19.234	7.2465	-0.301839	-0.953359	262.462	0.643012	0
2019	8392	0	0	2.09773	10.8395	0.457654	-0.88913	397.878	3.12232	0
2037	4341	0	0	3.97649	12.9366	-0.988208	-0.153117	890.229	218.554	0
2050	9274	0	0	2.6249	5.76179	-0.699337	0.714792	1344.6	233.405	0
2055	3882	0	0	21.2455	2.55073	0.9664	0.257044	795.97	165.798	0
2056	5154	0	0	24.8188	4.33985	0.717555	0.696502	429.981	77.9599	0
2058	7573	0	0	2.14389	6.24688	-0.903858	-0.427833	2184.56	87.2341	0
2058	8575	0	0	2.21188	6.351	0.0287167	0.999588	948.745	40.4464	0
2066	6735	0	0	24.2241	9.59528	-0.211724	0.97733	-53.2326	100.57	0
2074	2956	0	0	4.12954	2.32804	-0.844068	0.536236	705.871	51.6141	0
2081	8332	0	0	14.237	13.5603	-0.667655	0.74447	12154.2	1304.32	0
2083	4628	0	0	3.66581	15.5608	-0.720067	-0.693904	225.317	117.851	0
2094	6097	0	0	22.1207	6.35728	-0.799464	-0.600714	562.196	393.288	0
2107	9165	0	0	24.5525	9.40947	0.455771	-0.890097	189.502	89.7376	0
2125	4927	0	0	10.0212	13.0346	-0.712767	0.701401	2400.15	1441.55	0
2133	9545	0	0	19.235	11.6999	0.816788	0.576938	145.121	12.7267	0
2142	8446	0	0	3.99692	9.98454	0.448832	-0.893616	-150.988	219.761	0
2143	8932	0	0	6.30312	1.87575	0.524052	0.851686	2456.1	471.607	0
2161	5401	0	0	20.2234	3.70047	-0.402584	-0.915383	284.102	55.0978	0
2162	2715	0	0	15.1634	12.5422	-0.549284	0.835635	2167.31	26.9588	0
2166	8276	0	0	11.2165	4.01464	-0.961085	0.276253	878.205	155.661	0
2174	3494	0	0	25.9612	5.83561	-0.74005	-0.672551	730.9	394.645	0
2181	6793	0	0	26.5489	7.56037	0.581774	-0.81335	150.895	84.3195	0
2185	8874	0	0	22.626	3.73988	-0.819014	-0.573773	-10.5626	81.0576	0
2201	9411	0	0	9.93561	6.78763	0.793876	0.60808	686.418	361.176	0
2231	7375	0	0	8.38327	12.4834	-0.505402	0.862884	93.9895	2112.23	0
2234	9587	0	0	14.9349	9.52725	0.494525	0.869163	1254	1194.05	0
2238	6847	0	0	17.9993	4.1043	-0.923837	-0.382787	888.824	181.976	0
2247	2269	0	0	15.3902	14.2525	0.0856013	0.996329	2843.12	476.129	0
2247	4076	0	0	15.3379	14.2198	-0.933106	0.359602	2432.78	283.637	0
2262	8149	0	0	14.8308	7.68304	0.874046	0.485843	615.058	333.933	0
2282	7976	0	0	20.1146	5.73598	0.647867	0.761754	632.914	49.8349	0
2283	9521	0	0	8.43113	3.58084	-0.863048	0.505121	-118.503	109.707	0
2286	6078	0	0	9.81741	1.27417	-0.307879	-0.951426	4034.38	763.857	0
2287	3272	0	0	25.0989	5.98116	0.784326	0.620349	1298.59	361.529	0
2293	7085	0	0	16.5987	14.896	-0.986925	-0.161179	101.138	3.66404	0
2334	8322	0	0	12.4762	11.8999	-0.972333	0.233601	184.652	614.369	0
2335	7407	0	0	18.0159	7.59959	0.953916	-0.300075	1739.81	536.094	0
2341	4855	0	0	16.0597	5.4955	-0.409705	-0.912218	1280.37	172.588	0
2341	6586	0	0	16.1289	5.51422	0.812979	-0.582292	2501.9	440.6	0
2358	4856	0	0	14.3391	4.83529	0.274671	-0.961538	4482.85	759.561	0
2370	7637	0	0	11.5235	11.3125	-0.982915	0.184058	-379.616	218.179	0
2408	5650	0	0	1.93625	11.951	-0.560752	0.827984	592.018	611.352	0
2410	2429	0	0	6.97881	8.54772	0.403422	-0.915014	2085.31	745.846	0
2428	8399	0	0	8.62089	2.50827	-0.999727	-0.0233564	524.097	28.2669	0
2439	5410	0	0	9.27715	8.24585	-0.345078	0.938574	5209.25	722.945	0
2440	5718	0	0	14.216	14.9037	-0.649266	0.760561	10933.1	812.52	0
2442	3551	0	0	8.9613	8.09648	0.96229	0.272026	-47.1278	487.399	0
2444	5819	0	0	3.27757	12.0321	-0.925543	0.378643	303.188	303.75	0
2445	5360	0	0	1.37198	8.70693	0.785136	0.619324	882.423	480.601	0
2445	8351	0	0	1.26207	8.70664	-0.788261	0.615342	1370.26	502.355	0
2453	5258	0	0	9.08504	4.02037	-0.935527	0.353256	149.629	234.355	0
2453	5747	0	0	9.14187	3.93051	-0.0835031	-0.996508	3231.83	125.47	0
2461	7454	0	0	13.3921	1.75881	-0.909024	-0.416743	123.058	122.467	0
2472	6586	0	0	16.2151	5.51019	-0.864882	-0.501975	-1.04502	410.809	0
2482	2875	0	0	20.0874	1.4609	0.000494362	-1	2489.58	598.88	0
2495	2927	0	0	8.47513	12.748	-0.964424	-0.264361	1188.78	1890.53	0
2495	6062	0	0	8.54487	12.8382	0.00823578	0.999966	12074.5	1794.58	0
2512	5489	0	0	26.319	5.91636	0.0767883	0.997047	256.246	192.633	0
2524	5790	0	0	8.55273	14.7706	-0.0404048	-0.999183	7990.2	1286.66	0
2544	7894	0	0	4.50407	8.47434	0.737688	-0.675142	271.476	61.4432	0
2546	4396	0	0	7.1493	3.11442	0.976539	0.215341	1067.96	177.017	0
2554	4684	0	0	6.38456	1.0581	-0.973274	-0.229646	1445.14	547.99	0
2557	9189	0	0	1.98556	6.6648	0.977817	0.209462	2242.22	232.049	0
2560	9941	0	0	19.307	11.9725	-0.9637	0.266986	909.709	514.334	1
2566	3114	0	0	12.8275	3.13521	-0.602577	0.798061	2897	307.091	0
2613	2902	0	0	5.377	6.09299	-0.622266	-0.782806	3118.38	621.065	0
2624	9112	0	0	17.6741	3.97907	-0.312536	-0.949906	907.177	395.845	0
2626	4274	0	0	21.6028	2.78207	0.791166	-0.611601	3168.31	303.387	0
2632	3620	0	0	18.7978	12.6835	-0.957677	0.287844	569.612	210.689	0
2658	6698	0	0	6.5889	14.3752	0.127849	0.991794	886.93	581.572	0
2665	8144	0	0	23.3897	7.30509	-0.85289	-0.522091	535.932	112.227	0
2669	7140	0	0	7.59382	2.50326	0.0360198	-0.999351	2435.79	95.3717	0
2695	9050	0	0	20.3848	6.57001	-0.985083	0.172082	2263.23	349.566	0
2722	4353	0	0	10.4157	8.89798	0.898487	0.439	1095.14	1886.62	0
2732	4743	0	0	9.63297	11.8816	-0.511904	0.859043	5379.81	3671.22	0
2748	4216	0	0	2.80633	14.3673	-0.749908	-0.661542	432.016	383.57	0
2750	8226	0	0	9.25012	4.80423	0.939066	0.343738	498.175	109.945	0
2752	5653	0	0	2.93023	12.3571	0.981628	-0.190803	708.524	355.61	0
2756	7579	0	0	16.8514	2.07552	-0.0616928	-0.998095	2093.56	426.139	0
2806	9107	0	0	4.04995	2.00727	0.422937	-0.906159	826.896	170.343	0
2812	9140	0	0	1.31522	13.0376	0.440762	0.897624	631.225	532.882	0
2819	2973	0	0	22.3425	3.6356	0.395257	-0.91857	587.755	184.428	0
2819	3850	0	0	22.3543	3.76571	0.554866	0.83194	82.3186	43.7857	0
2823	4062	0	0	19.3823	3.9166	0.203628	-0.979048	1355.54	182.088	0
2824	4937	0	0	19.8484	11.4438	-0.895307	0.44545	1123.91	104.353	0
2825	8239	0	0	16.9169	4.56908	0.423057	0.906103	1735.57	426.623	0
2837	4860	0	0	16.0444	9.07806	0.35988	0.932998	3758.71	1299.65	0
2838	7243	0	0	24.1288	1.34533	0.857982	-0.51368	1559.36	147.793	0
2859	4341	0	0	3.89431	12.8631	0.262218	0.965009	17.2142	440.59	0
2860	6515	0	0	7.94186	5.18566	-0.990708	0.136004	380.471	188.765	0
2863	8489	0	0	21.5531	10.2821	-0.998695	-0.0510811	148.552	142.827	0
2867	6896	0	0	2.6245	13.5343	-0.433423	0.901191	-51.8091	0.408322	0
2867	7265	0	0	2.68871	13.5324	0.479695	0.877435	320.251	337.087	0
2879	5515	0	0	9.2521	5.06542	0.506435	0.862278	3771.1	531.22	0
2887	7253	0	0	20.7384	5.04211	-0.904416	-0.426651	462.582	385.081	0
2895	6869	0	0	9.32157	12.0149	-0.966837	-0.255395	9.5658	615.162	0
2911	7609	0	0	14.2648	2.54669	-0.991131	0.132886	484.977	73.0926	0
2912	3217	0	0	18.6903	6.28636	0.263473	0.964667	870.984	105.617	0
2923	6084	0	0	13.1972	13.7468	-0.0594135	-0.998233	5577.49	1234.58	0
2933	7076	0	0	19.4151	1.77898	-0.197184	0.980367	1058.6	204.346	0
2944	6941	0	0	17.9016	8.70658	-0.455228	0.890375	3408.49	559.591	0
2951	6666	0	0	8.50723	15.7823	-0.11046	0.993881	3498.07	827.579	0
2961	7942	0	0	20.9798	1.07845	0.980355	-0.197242	964.057	213.932	0
2996	7186	0	0	13.1497	3.48303	-0.456258	-0.889847	2894.71	749.581	0
3001	4260	0	0	9.06548	8.00725	-0.923337	-0.38399	909.964	585.871	0
3030	4955	0	0	18.5293	8.10119	0.421764	-0.906706	3411.34	630.388	0
3030	7525	0	0	18.5151	8.23862	0.226099	0.974104	336.795	199.726	0
3035	7913	0	0	20.8294	7.43676	0.492196	-0.870484	3087.84	808.779	0
3051	4428	0	0	7.91054	9.4164	0.00300042	0.999995	2446.4	589.349	0
3057	6546	0	0	12.6341	8.6905	0.414916	0.90986	4430.55	1062.94	0
3070	6553	0	0	1.73107	4.82512	0.641565	-0.767069	539.253	71.2703	0
3074	4406	0	0	4.51676	5.34929	-0.993201	0.116416	259.987	349.598	0
3110	5235	0	0	13.158	14.8618	-0.820365	-0.57184	242.986	18.9719	0
3117	7992	0	0	25.3637	8.98836	-0.854276	-0.51982	2564	637.978	0
3134	8433	0	0	15.2178	9.55425	0.8588	0.512311	328.589	768.521	0
3142	8613	0	0	12.9034	11.0106	-0.682378	0.730999	3786.21	1257.99	0
3169	3977	0	0	11.7299	13.0853	0.291667	-0.95652	7835.41	1623.76	0
3170	5111	0	0	23.4552	5.28945	0.965141	0.26173	500.559	171.023	0
3170	5562	0	0	23.3114	5.26452	-0.996924	-0.0783715	728.291	274.779	0
3176	7219	0	0	1.74081	12.4966	0.843129	0.537712	2004.83	492.237	0
3185	5120	0	0	10.5146	1.74381	0.773899	-0.633309	2575.43	402.88	0
3191	9220	0	0	3.22523	4.83284	0.407167	-0.913354	457.604	48.2614	0
3195	3827	0	0	1.1363	13.9528	0.790176	0.61288	919.8	278.72	0
3220	3292	0	0	11.6086	7.30534	0.998716	0.0506622	724.458	32.7445	0
3229	8420	0	0	12.8239	15.0921	0.789205	-0.61413	3642.11	503.051	0
3231	3330	0	0	13.8638	14.067	-0.0182066	0.999834	-3249.47	22475.9	1
3252	6987	0	0	22.4803	5.20138	-0.918677	0.395009	1911.49	199.787	0
3260	4783	0	0	15.6697	10.6515	0.254584	-0.967051	4461.88	734.205	0
3261	8554	0	0	17.6328	8.4415	0.977128	-0.212653	974.83	185.45	0
3269	7990	0	0	7.2286	3.74897	0.42976	0.902943	1855.9	5.8921	0
3293	8494	0	0	20.2623	7.99633	0.745327	-0.666699	1111.6	133.781	0
3313	9340	0	0	9.38693	7.57922	0.546607	0.837389	32.7358	101.047	0
3328	4871	0	0	4.81068	12.7974	-0.831964	-0.554829	2671.95	168.347	0
3329	4529	0	0	1.60917	9.53441	0.0588009	-0.99827	1091.97	53.6103	0
3331	8062	0	0	14.0258	6.49346	0.087006	-0.996208	5850.45	508.944	0
3340	6842	0	0	8.01939	8.56879	-0.125966	-0.992035	2153.7	13.4608	0
3372	4895	0	0	22.1931	7.45895	0.989592	-0.143902	2973.87	219.926	0
3384	9926	0	0	26.9607	4.20462	0.262413	0.964956	350.17	72.99	0
3392	7539	0	0	16.7148	13.3172	0.490558	-0.871409	2500.42	971.175	0
3401	4436	0	0	23.2328	9.25071	0.871425	-0.490529	2200.9	641.037	0
3416	3827	0	0	1.23422	13.9838	-0.998942	0.0459774	755.853	218.529	0
3433	4566	0	0	14.8502	12.9326	0.504386	-0.863478	326.607	31.5538	0
3452	4542	0	0	19.6216	12.1164	-0.996642	0.0818773	367.736	226.426	1
3473	5905	0	0	19.5478	3.08389	-0.431843	0.901949	1661.79	124.485	0
3486	8146	0	0	9.70299	5.20521	-0.597759	-0.801676	5009.18	1644.03	0
3507	8760	0	0	12.1956	8.06631	0.29737	-0.954762	4657.68	546.128	0
3510	7168	0	0	15.6616	8.97459	0.79072	0.612177	577.039	54.3089	0
3522	7836	0	0	26.8428	8.17173	0.846823	0.531875	2203.28	649.631	0
3523	7121	0	0	12.8985	2.39184	0.299145	-0.954208	3289.26	354.977	0
3523	8076	0	0	12.9208	2.51601	0.612078	0.790797	1496.48	553.766	0
3545	7991	0	0	16.9275	1.29816	0.993596	-0.112989	1003.61	360.809	0
3551	4260	0	0	9.01257	8.04993	-0.182665	-0.983175	4430.73	280.498	0
3555	6791	0	0	19.2859	3.59005	0.933248	0.359233	482.156	127.152	0
3558	8122	0	0	10.0003	2.64222	-0.425961	-0.904742	3788.72	807.586	0
3561	5624	0	0	5.54829	2.76071	-0.827501	0.561464	636.99	130.419	0
3565	5221	0	0	16.679	10.2854	0.909503	-0.415698	2063.7	299.437	0
3565	7798	0	0	16.6335	10.3856	0.283198	0.959061	-32.2171	800.408	0
3566	3795	0	0	12.423	2.49287	-0.935306	0.35384	1829.68	1067.59	0
3571	5861	0	0	15.5883	7.47138	-0.91817	-0.396186	214.813	424.365	0
3579	6662	0	0	2.99697	9.14557	-0.884347	0.466831	473.08	5.52336	0
3594	5085	0	0	4.30548	5.39366	0.935677	0.352857	3137.52	654.442	0
3602	8522	0	0	9.98896	1.65175	-0.669057	0.743211	3318.81	638.59	0
3612	8113	0	0	12.2492	10.1475	0.270523	-0.962714	6423.18	13.4625	0
3615	8914	0	0	7.1629	2.20149	-0.974491	0.224426	434.112	90.7052	0
3622	7847	0	0	15.8589	13.2138	0.9569	-0.290417	2952.44	617.692	0
3622	8892	0	0	15.7687	13.3077	-0.252854	0.967505	1750.44	1348.08	0
3642	9665	0	0	15.1876	11.9461	-0.968175	0.250273	-307.718	43.8441	0
3671	4701	0	0	2.55886	12.7883	0.352223	-0.935916	14.9455	49.5131	0
3697	9931	0	0	15.5879	15.3621	-0.938881	0.344242	779.17	151.147	0
3701	7117	0	0	17.7777	5.72434	-0.860885	0.508799	2454.51	229.037	0
3717	6774	0	0	7.26389	8.67691	-0.998068	-0.0621384	-126.113	50.7241	0
3752	9001	0	0	19.9532	6.93959	0.320694	-0.947183	1836.88	228.362	0
3758	3909	0	0	5.60829	12.4628	0.797136	-0.603799	-501.569	3.19282	0
3759	8438	0	0	8.75444	5.21587	-0.415292	0.909688	554.24	196.324	0
3765	7619	0	0	2.62487	7.00416	-0.911296	-0.411752	2182.95	104.493	0
3775	9264	0	0	21.2071	4.9412	0.720632	0.693318	570.388	170.956	0
3786	6608	0	0	13.9392	12.453	0.00426868	0.999991	3018.9	943.485	0
3797	8045	0	0	6.11575	3.3307	-0.997629	-0.0688161	32.1853	48.9177	0
3814	9316	0	0	16.0646	5.768	-0.928023	0.372523	1143.79	45.1991	0
3823	7799	0	0	18.1757	8.37675	0.448118	0.893974	-75.3971	97.8112	0
3829	8077	0	0	16.4397	14.9265	-0.289851	-0.957072	315.874	19.7848	0
3839	4572	0	0	9.88862	12.2162	-0.670275	-0.742112	3854.33	1557.03	0
3850	8176	0	0	22.4608	3.8154	0.994003	-0.109355	482.175	287.862	0
3852	5590	0	0	9.37633	6.42515	0.659688	0.75154	260.875	8.60417	0
3852	6461	0	0	9.39391	6.36434	0.957347	-0.288941	117.562	369.34	0
3853	9303	0	0	9.9236	8.27241	0.981603	-0.190934	624.406	370.574	0
3865	7816	0	0	2.64582	6.0283	-0.699161	0.714964	374.435	121.703	0
3900	4349	0	0	17.085	2.98568	0.645634	-0.763647	3358.25	185.025	0
3900	6027	0	0	17.0203	3.08782	-0.415329	0.909671	3653.96	184.147	0
3919	8476	0	0	16.3302	3.60579	0.702191	-0.711989	1770.51	4.96807	0
3941	8036	0	0	26.559	2.49271	-0.869716	0.493553	1220.57	174.041	0
3947	6778	0	0	8.22337	10.1583	-0.382424	0.923987	4930.9	1186.89	0
3954	9520	0	0	14.4334	12.1543	-0.297146	-0.954832	2968.4	617.246	0
3964	6673	0	0	16.3487	4.43919	-0.76449	0.644636	3235.17	815.835	0
4000	4343	0	0	6.62351	13.3953	0.609155	-0.793051	5.06695	1227.57	0
4023	5811	0	0	14.5926	11.262	0.988391	-0.151931	1124.31	1267.51	0
4025	4416	0	0	2.56995	7.58863	0.98852	-0.151088	2195.11	190.341	0
4050	5308	0	0	8.24919	13.0667	0.54731	0.83693	3546.16	159.689	0
4059	5372	0	0	13.4781	7.07491	0.999137	-0.0415287	-256.468	219.226	0
4059	9900	0	0	13.3345	7.04875	-0.919874	-0.392214	804.587	75.8268	0
4062	8643	0	0	19.3418	3.8312	-0.886823	-0.46211	95.0984	329.889	0
4062	8815	0	0	19.3931	3.79938	-0.0226731	-0.999743	1395.16	493.121	0
4065	8080	0	0	17.2415	14.2387	-0.657433	0.753513	919.746	63.2088	0
4076	7358	0	0	15.2828	14.2895	-0.134435	0.990922	1372.51	279.23	0
4078	4365	0	0	6.03809	1.29162	0.840154	-0.542348	807.32	272.762	0
4084	6241	0	0	1.67034	6.53968	0.537334	-0.843369	909.082	58.1019	0
4103	8660	0	0	6.43688	2.83547	-0.0748281	0.997196	2554	451.936	0
4103	9982	0	0	6.49307	2.80656	0.855158	0.518367	1863.86	119.22	0
4152	7731	0	0	11.3795	10.6099	-0.994685	-0.102969	368.907	1396.76	0
4152	7808	0	0	11.4798	10.566	0.598034	-0.801471	4951.97	2409.65	0
4160	4603	0	0	23.2487	3.26819	-0.0348826	-0.999391	605.614	87.4066	0
4171	8821	0	0	21.8694	9.25673	0.999071	0.0430986	3352.24	471.602	0
4196	5417	0	0	9.58656	5.66196	-0.453392	0.891311	2395.83	621.947	0
4203	6189	0	0	19.2639	1.40245	0.929558	-0.368677	957.653	56.9472	0
4240	4946	0	0	26.0496	4.96716	-0.445784	-0.895141	-94.4278	94.6838	0
4259	7215	0	0	5.31423	14.0486	0.805676	-0.592356	-41.9675	177.405	0
4260	8008	0	0	9.00232	7.90864	0.0389532	-0.999241	5288.43	502.35	0
4290	9752	0	0	26.2998	9.31482	0.794571	0.607171	508.22	295.052	0
4298	5749	0	0	24.0302	2.6465	-0.577294	0.816536	295.899	21.2028	0
4360	9832	0	0	4.77362	13.1034	-0.688435	-0.725298	1049.18	650.719	0
4369	8198	0	0	11.3948	10.1844	-0.228233	-0.973606	7911.72	402.056	0
4437	8397	0	0	19.8646	2.17073	-0.95104	0.309067	409.547	103.071	0
4452	7754	0	0	18.2859	9.82217	0.766928	0.641733	722.208	428.149	0
4527	4528	0	0	19.28	7.20427	0.924645	0.380829	248.692	74.7684	0
4527	9230	0	0	19.2203	7.10292	0.116236	-0.993222	789.933	557.802	0
4528	4715	0	0	19.3287	7.16834	-0.0929286	-0.995673	874.233	168.245	0
4542	5533	0	0	19.5791	12.0653	0.263519	-0.964654	515.262	254.077	1
4554	8395	0	0	9.46389	5.05721	0.452646	-0.89169	1445.24	156.717	0
4565	6256	0	0	8.41911	3.70045	-0.944486	0.32855	1518.45	317.418	0
4565	9003	0	0	8.46449	3.74185	-0.244345	0.969688	4754.61	516.738	0
4565	9521	0	0	8.42793	3.64106	-0.808555	-0.588421	3046.42	694.727	0
4605	8528	0	0	7.99686	3.04522	0.219166	0.975688	5992.04	92.2357	0
4628	7462	0	0	3.66194	15.4733	0.655197	-0.755458	150.544	94.9723	0
4630	8691	0	0	10.2795	4.20807	-0.958636	-0.284633	-195.137	257.506	0
4635	5768	0	0	9.26504	6.13006	0.269374	-0.963036	4345.74	220.634	0
4655	7684	0	0	21.1783	3.33233	0.730897	0.682488	-191.818	31.6912	0
4668	8745	0	0	2.3285	13.0543	-0.196505	-0.980503	148.117	496.622	0
4684	6477	0	0	6.31964	1.10944	0.00153963	0.999999	4348.59	480.005	0
4693	9252	0	0	8.57225	4.9111	0.649944	0.759982	3154.97	101.331	0
4705	6235	0	0	23.0669	1.85671	-0.973401	0.229107	1396.39	276.303	0
4710	8642	0	0	24.1196	3.44451	0.647259	0.76227	544.57	188.712	0
4712	9529	0	0	14.8224	12.1509	0.882796	0.469757	57.3878	1025.35	0
4727	7755	0	0	24.7313	6.75817	0.983177	0.182657	2248.78	219.073	0
4732	5547	0	0	13.4346	2.84026	-0.983712	0.179752	990.788	577.681	0
4739	9726	0	0	8.97841	8.9375	-0.0311775	0.999514	8999.01	828.331	0
4747	8082	0	0	1.20866	7.80376	-0.99968	-0.0253126	2186.26	230.278	0
4755	7532	0	0	13.5148	9.86707	-0.948783	-0.315928	242.37	126.495	0
4761	8682	0	0	8.51399	4.08726	0.840102	0.542428	1627.14	980.892	0
4807	5339	0	0	26.2524	5.32568	0.606094	-0.795393	471.781	321.544	0
4820	6660	0	0	7.72586	7.57573	-0.571324	0.820725	3.5034	176.568	0
4841	6576	0	0	8.89714	6.03474	0.114947	-0.993372	1572.55	38.9716	0
4851	5409	0	0	2.36035	4.32478	-0.942997	-0.332802	2265.84	224.848	0
4861	9443	0	0	18.0666	5.81006	0.854657	-0.519193	3451.68	656.941	0
4862	6636	0	0	5.47142	13.8081	-0.938892	-0.344213	3732.91	149.109	0
4864	7197	0	0	2.0992	3.29782	-0.884391	0.466746	2894.6	429.869	0
4888	7309	0	0	17.3292	8.09206	-0.0127087	0.999919	1303.57	193.017	0
4889	8333	0	0	19.492	8.00394	-0.828511	0.559973	3637.43	110.495	0
4895	7161	0	0	22.2606	7.37667	-0.0508346	-0.998707	245.293	178.719	0
4946	9739	0	0	26.0099	4.85993	-0.244624	-0.969618	5.06136	116.415	0
4956	7706	0	0	3.37873	10.2396	-0.302674	-0.953094	870.255	49.629	0
5043	9443	0	0	18.1264	5.8377	-0.161471	-0.986877	1649.59	351.411	0
5076	9225	0	0	9.55531	3.99267	-0.882243	0.470793	104.314	165.206	0
5121	8731	0	0	12.462	3.43456	-0.996414	-0.0846134	40.1867	350.949	0
5134	7867	0	0	1.33505	1.30015	0.689061	0.724704	1177.78	159.257	0
5176	7507	0	0	7.68489	1.70595	-0.546727	-0.837311	3684.7	584.894	0
5213	5505	0	0	17.7622	12.9544	0.417892	-0.908497	646.888	103.682	0
5219	5909	0	0	18.4452	12.4225	0.790315	0.612701	-134.603	198.272	0
5234	5804	0	0	12.3013	4.75331	0.99724	0.0742451	-94.2979	354.807	0
5258	7827	0	0	8.98619	4.02358	-0.95661	-0.291371	-92.054	302.655	0
5301	9447	0	0	18.8914	11.7907	0.5747	0.818364	2929.45	4875.74	1
5316	6308	0	0	6.03159	14.7054	-0.946506	-0.322685	7754.78	554.007	0
5327	6625	0	0	17.0309	1.55647	0.90951	0.415682	1339.46	31.1935	0
5341	8337	0	0	21.9823	5.93726	-0.550849	-0.834605	20.2888	136.314	0
5343	6612	0	0	11.1163	1.17518	0.833115	0.553099	454.238	193.046	0
5357	7458	0	0	10.113	5.80977	-0.991789	-0.127886	1282.26	178.459	0
5357	9452	0	0	10.2273	5.86274	0.738744	0.673986	1304.45	864.544	0
5365	8522	0	0	9.88417	1.75409	0.758801	-0.651323	2670.85	465.526	0
5370	8819	0	0	10.7101	6.50659	-0.352586	-0.935779	5781.56	716.602	0
5384	6086	0	0	26.7435	7.47247	0.369666	-0.929165	-20.8158	56.2723	0
5387	6228	0	0	3.00749	10.8362	0.00505405	-0.999987	576.46	437.479	0
5387	8636	0	0	3.06818	10.9188	0.956251	0.292547	2441.02	140.731	0
5399	6414	0	0	20.353	1.43769	-0.429957	-0.902849	-129.554	197.539	0
5428	5442	0	0	12.1336	3.82904	-0.955049	-0.296448	334.469	138.103	0
5429	8318	0	0	6.79487	4.49308	0.760301	0.64957	2147	566.21	0
5432	9178	0	0	25.9184	2.34745	-0.353246	-0.93553	330.587	59.7786	0
5433	8413	0	0	5.53199	9.00299	0.744444	-0.667685	887.072	275.355	0
5499	8333	0	0	19.4962	8.0707	-0.8903	-0.455374	1042.31	761.397	0
5500	7783	0	0	6.57309	6.53607	-0.7085	0.705711	1372.65	358.127	0
5500	8488	0	0	6.55364	6.47533	-0.985974	-0.166898	-79.7554	37.6737	0
5506	5932	0	0	22.8567	8.21441	0.744532	0.667586	268.194	161.948	0
5575	6115	0	0	1.32841	9.46065	0.736411	-0.676534	1183.06	296.601	0
5591	9595	0	0	14.3915	1.33715	-0.866057	0.499945	2753.77	699.566	0
5593	7415	0	0	21.1352	9.81009	-0.42126	0.90694	758.945	427.275	0
5609	7410	0	0	2.51018	7.0623	0.778517	0.627623	2073.3	25.794	0
5631	8876	0	0	20.8454	2.70865	-0.622809	-0.782374	-44.9579	234.045	0
5649	6904	0	0	11.8508	14.6114	-0.979116	-0.203304	-425.473	95.8149	0
5669	6389	0	0	14.725	11.0388	0.987947	0.154793	-255.933	332.229	0
5673	8713	0	0	21.5614	9.28145	-0.62196	-0.783049	508.147	561.848	0
5677	6576	0	0	8.8536	5.99729	0.967072	-0.254504	-112.776	559.779	0
5683	8935	0	0	5.95451	12.4607	0.993834	0.110878	1529.31	532.677	0
5691	8854	0	0	13.6798	6.61188	0.107414	-0.994214	3978.29	276.173	0
5700	9133	0	0	12.4077	7.23165	0.351136	-0.936324	6372.84	24.0069	0
5724	6600	0	0	5.37653	11.3752	0.942572	-0.334003	1466.03	856.874	0
5725	8571	0	0	16.7256	3.86607	-0.709737	-0.704466	844.941	166.671	0
5765	7610	0	0	2.06678	4.63598	-0.886782	0.462188	1608.39	290.262	0
5787	9164	0	0	19.7661	6.78472	0.0299753	0.999551	789.398	262.28	0
5807	7939	0	0	25.3472	2.26343	-0.145366	-0.989378	532.045	70.6007	0
5822	8041	0	0	9.95042	9.12457	0.907069	0.420981	168.335	560.127	0
5823	6153	0	0	7.37686	6.97974	-0.975035	-0.222051	1630.27	657.874	0
5823	9056	0	0	7.50602	7.00569	0.985135	0.171781	1249.27	740.717	0
5833	8044	0	0	3.45334	9.09146	-0.270177	-0.962811	1950.16	387.769	0
5833	8917	0	0	3.51488	9.10747	0.706853	-0.707361	478.907	1.40925	0
5841	7344	0	0	5.50045	7.64449	-0.996651	-0.0817782	3003.58	177.642	0
5854	6815	0	0	16.1575	9.79201	-0.758461	0.651719	4080.55	231.028	0
5895	9529	0	0	14.9445	12.2184	-0.867151	-0.498046	-299.698	385.291	0
5900	9436	0	0	25.1051	4.67136	-0.865564	-0.500799	1223.78	391.664	0
5904	9696	0	0	24.3428	5.22295	-0.0534371	-0.998571	25.7065	98.9472	0
5905	6850	0	0	19.5884	3.13842	0.988228	-0.152989	378.623	8.17945	0
5908	9791	0	0	2.41725	12.3256	0.230563	-0.973057	-31.9443	91.3951	0
5910	6383	0	0	5.69011	6.9418	-0.439374	0.898304	2072	346.178	0
5921	6384	0	0	10.4822	4.59283	0.924768	-0.380532	1508.36	1388.28	0
5921	8587	0	0	10.4083	4.67303	-0.302703	0.953085	4224.88	779.759	0
5927	8084	0	0	15.5389	8.39543	-0.918464	-0.395505	484.786	526.207	0
5957	8948	0	0	2.17104	7.82481	0.217132	0.976142	2072.17	278.635	0
6015	7414	0	0	6.8071	10.7769	-0.193771	0.981047	1895.27	1240.04	0
6016	6591	0	0	19.603	3.63565	0.482391	0.875956	67.1125	35.3548	0
6020	8360	0	0	15.2141	6.55137	0.873696	-0.486472	2219.73	199.238	0
6036	7609	0	0	14.1207	2.54688	0.991473	0.130311	440.83	8.08769	0
6044	8061	0	0	21.9287	2.24086	-0.742673	-0.669655	1.3036	56.9302	0
6068	9053	0	0	13.6169	3.56841	0.409436	-0.912339	4136.22	220.356	0
6070	7976	0	0	20.1731	5.7256	-0.344998	0.938603	2224.17	334.803	0
6095	7766	0	0	8.211	7.50962	0.241811	0.970323	5481.71	351.888	0
6103	8752	0	0	7.25887	1.35813	-0.970688	0.240343	395.602	44.5961	0
6119	8755	0	0	20.517	6.44869	0.687422	0.726258	443.416	246.329	0
6149	6721	0	0	7.99652	9.75241	-0.352025	0.935991	3667.14	1599.17	0
6153	7686	0	0	7.28161	6.89339	-0.314903	-0.949124	6698.68	117.622	0
6170	8395	0	0	9.44579	4.94079	0.702817	0.71137	2618.76	144.709	0
6174	6490	0	0	6.04219	2.79675	0.390575	-0.920571	2112.66	266.969	0
6182	6500	0	0	18.2185	6.36545	0.02114	0.999777	240.863	43.5592	0
6190	9662	0	0	10.4443	15.5819	-0.145711	0.989327	8247.57	14.3596	0
6203	6582	0	0	26.677	8.4382	0.695166	-0.718849	1567.26	689.465	0
6214	6837	0	0	12.3418	9.907	0.979612	-0.200898	89.5271	898.038	0
6237	6815	0	0	16.0479	9.88064	0.796082	-0.605188	2712.07	409.205	0
6279	9341	0	0	23.8246	8.1273	0.777905	-0.628382	1059.07	332.631	0
6292	7887	0	0	19.4252	3.04967	-0.470253	0.882531	2918.61	464.534	0
6302	8598	0	0	1.88954	15.7623	0.304821	0.95241	-38.0211	25.4539	0
6316	6342	0	0	14.6645	4.14348	0.98156	-0.191155	1299.88	229.888	0
6321	8320	0	0	5.07349	7.8932	0.491738	-0.870743	244.252	14.184	0
6408	9418	0	0	15.7094	14.5324	0.0367745	-0.999324	1631.08	765.879	1
6408	9634	0	0	15.6417	14.5798	-0.952025	-0.306019	-8201.1	2878.96	1
6424	8661	0	0	4.65631	5.92763	0.998708	0.050818	1672.37	284.379	0
6431	9437	0	0	21.7033	4.35463	-0.494243	-0.869324	508.105	57.2029	0
6439	7966	0	0	24.765	2.84704	0.388259	-0.92155	155.476	128.347	0
6450	8714	0	0	14.1379	7.61215	-0.533719	-0.845662	3050.8	470.668	0
6467	7989	0	0	23.2654	8.66006	-0.917942	-0.396714	773.139	369.813	0
6476	7728	0	0	7.15126	9.79894	0.260623	0.965441	5293.36	608.38	0
6495	8754	0	0	14.1305	14.268	0.998059	-0.0622774	230.815	49.735	0
6501	7007	0	0	8.88775	5.28983	0.853893	0.520448	1894.18	455.266	0
6534	8655	0	0	11.7757	6.92915	-0.217349	-0.976094	3297.78	883.292	0
6626	9548	0	0	1.06101	13.8087	-0.943404	0.331645	982.053	252.473	0
6651	9937	0	0	14.3813	14.5319	-0.679773	-0.733422	-982.438	548.542	0
6694	6746	0	0	15.8603	8.66846	0.498984	0.866611	1959.65	684.495	0
6745	7167	0	0	15.5109	5.00895	-0.388731	-0.921351	2558.27	353.841	0
6758	8408	0	0	5.21335	6.50435	-0.596437	-0.80266	2133.03	6.33599	0
6844	7163	0	0	19.4959	2.36732	0.807698	-0.589597	2942.34	329.723	0
6850	9237	0	0	19.6307	3.18689	-0.290017	0.957021	3256.63	138.952	0
6898	7061	0	0	5.95892	2.55966	-0.700687	0.713469	1635.61	315.749	0
6898	9057	0	0	6.01874	2.43833	0.138462	-0.990368	3712.38	207.769	0
6936	8842	0	0	3.41766	14.0297	-0.974835	0.222929	804.025	371.43	0
6947	9296	0	0	9.34621	2.73177	-0.29777	-0.954638	5500.11	1010.37	0
6947	9539	0	0	9.29773	2.78052	-0.957926	-0.287015	371.548	232.363	0
6969	8216	0	0	12.1663	11.6215	-0.652685	-0.75763	111.108	717.357	0
6982	8590	0	0	17.1207	4.1978	0.330406	0.943839	1540.22	523.934	0
7018	9499	0	0	26.4925	9.28201	-0.942954	0.332922	1948.63	644.685	0
7018	9771	0	0	26.5903	9.20313	0.525395	-0.850858	37.7965	288.907	0
7068	7727	0	0	10.9311	14.0456	0.993136	0.116962	399.16	105.272	0
7134	8429	0	0	3.32184	15.8244	-0.648592	-0.761136	213.155	78.43	0
7143	7778	0	0	7.10274	13.2787	0.995599	-0.093719	766.033	349.349	0
7145	9189	0	0	2.06633	6.71614	-0.605105	-0.796146	1609.95	87.5825	0
7228	9906	0	0	25.986	1.80161	-0.46913	-0.883129	61.525	37.2772	0
7268	7754	0	0	18.2842	9.9052	0.792957	-0.609278	3427.05	87.3218	1
7284	7375	0	0	8.3883	12.5864	-0.590175	-0.807276	7196.14	652.483	0
7305	9872	0	0	9.91018	15.793	0.544204	0.838953	5126.14	290.023	0
7309	8329	0	0	17.2777	8.18361	-0.848423	0.529318	2872.87	585.958	0
7336	8125	0	0	23.0313	7.86359	0.382558	-0.923932	1021.31	276.063	0
7365	8715	0	0	23.3719	7.71642	0.885325	-0.464973	1188.14	98.1078	0
7365	9656	0	0	23.3721	7.78091	0.885355	0.464916	-125.409	91.977	0
7373	9334	0	0	18.9451	6.87743	0.981241	-0.192787	558.572	250.535	0
7386	9618	0	0	6.59363	2.3759	-0.240641	-0.970614	2297.62	45.7575	0
7401	8492	0	0	4.27956	11.6725	-0.351188	0.936305	290.156	102.718	0
7405	7423	0	0	1.98389	4.33176	0.213526	0.976937	3024.01	120.248	0
7414	7536	0	0	6.85427	10.8582	0.948164	0.317781	3558.99	1462.88	0
7423	9161	0	0	2.05029	4.35268	0.735971	-0.677014	2164.14	319.886	0
7474	8125	0	0	22.9974	7.79656	0.970892	0.239518	726.884	423.803	0
7553	9382	0	0	5.01948	11.4625	0.612346	0.79059	4217.21	434.669	0
7558	7975	0	0	8.90779	13.6418	-0.784221	0.620481	-86.7317	684.816	0
7668	9714	0	0	2.65301	4.1166	0.997388	-0.0722289	1130.85	305.001	0
7685	7911	0	0	3.18312	13.139	-0.845304	0.534286	971.2	507.284	0
7715	9512	0	0	13.5148	6.31394	0.0902704	-0.995917	4486.47	416.348	0
7762	9583	0	0	4.44347	5.70085	-0.902212	-0.431293	572.514	217.063	0
7819	9568	0	0	17.4701	13.0432	0.930524	0.366231	650.058	534.837	0
7850	9601	0	0	14.1991	14.6761	-0.822308	-0.569043	-772.112	393.768	0
7866	8540	0	0	14.2301	5.47039	-0.256865	-0.966447	1850.26	722.713	0
7902	9889	0	0	16.5458	8.68461	0.713125	-0.701037	3283.91	11.8107	0
7922	8838	0	0	15.3939	12.15	-0.621463	-0.783444	61.6122	239.247	0
7923	8558	0	0	12.3955	8.41139	-0.262177	0.96502	1752.31	134.086	0
8064	8697	0	0	17.8037	4.98304	0.394001	-0.91911	3953.58	363.299	0
8134	9451	0	0	22.4029	7.2495	-0.908589	-0.417691	1328.23	411.875	0
8163	8354	0	0	13.6712	2.87287	0.642196	0.766541	1663.09	92.1095	0
8195	9080	0	0	3.77636	3.14406	-0.424272	0.905535	828.087	103.101	0
8197	8838	0	0	15.3402	12.0222	0.1238	0.992307	86.2147	573.531	0
8212	9992	0	0	2.87165	8.01368	0.579554	-0.814934	454.816	132.715	0
8240	9431	0	0	2.17217	2.45472	-0.035155	-0.999382	1673.12	106.356	0
8286	9036	0	0	5.24949	5.7109	0.99507	0.0991757	2086.58	158.336	0
8289	8844	0	0	24.985	4.24413	-0.278957	0.960304	26.7167	15.0311	0
8301	9658	0	0	23.148	2.42508	0.984293	-0.176541	468.4	71.6278	0
8354	8986	0	0	13.6861	2.98388	-0.417351	0.908745	3642.35	123.044	0
8355	9367	0	0	12.9869	8.56982	-0.576379	-0.817183	496.793	405.354	0
8399	9207	0	0	8.4867	2.47928	-0.9201	-0.391682	2030.39	8.67443	0
8426	9671	0	0	16.0424	11.0882	0.447233	0.894417	-3370.49	4402.57	1
8427	8624	0	0	10.8943	9.46836	-0.938209	0.346068	802.85	772.052	0
8474	8773	0	0	5.4582	15.2348	-0.97396	-0.226722	1519.69	44.7327	0
8488	9347	0	0	6.45964	6.49541	-0.831666	0.555277	166.915	0.796325	0
8522	8974	0	0	9.97423	1.77128	0.467361	0.884067	1965.03	898.343	0
8542	9165	0	0	24.6579	9.3517	-0.995523	-0.0945174	1962.14	133.25	0
8544	8763	0	0	1.62488	11.9998	0.999063	0.0432764	1934.26	319.327	0
8570	9254	0	0	15.591	1.2326	-0.646111	0.763243	2946.46	264.012	0
8571	9023	0	0	16.7104	3.75048	0.504042	-0.863679	4498.58	143.117	0
8573	9819	0	0	7.41245	5.20498	0.925548	-0.378629	-7.91126	242.54	0
8660	9982	0	0	6.49386	2.86937	0.841279	-0.540602	789.059	11.9282	0
8670	8717	0	0	26.4611	3.13096	0.508085	-0.861307	584.662	142.908	0
8729	9903	0	0	7.73746	11.6192	0.938486	-0.345317	287.659	1226.93	0
8730	9572	0	0	11.159	12.6184	0.564255	0.825601	1073.8	942.027	0
8788	9825	0	0	21.1229	8.15424	0.842748	-0.538308	2567.43	394.825	0
8796	9417	0	0	11.6895	3.70661	0.991701	0.128564	51.3188	249.023	0
8841	9213	0	0	5.80421	1.09809	0.191726	0.981449	3895.36	404.991	0
8936	9023	0	0	16.8078	3.69607	-0.999748	-0.0224663	1068.31	120.672	0
9000	9297	0	0	1.76177	9.08247	0.595474	-0.803375	489.128	20.3214	0
9053	9746	0	0	13.6811	3.48574	0.782372	-0.622811	2441	506.928	0
9089	9831	0	0	2.80127	9.61096	0.903954	0.42763	3495.29	404.056	0
9125	9857	0	0	5.2618	10.8759	0.583475	0.812131	2016.44	442.541	0
9175	9583	0	0	4.38998	5.74076	-0.157358	-0.987542	1758.42	30.3479	0
9283	9340	0	0	9.4542	7.57311	-0.381426	0.924399	4813.08	1092.05	0
9296	9539	0	0	9.27977	2.71743	-0.666117	0.745847	3492.47	124.171	0
9514	9830	0	0	13.0633	6.85573	-0.988675	-0.150072	428.157	153.127	0
9628	9776	0	0	15.3506	2.30394	0.834838	-0.550495	1476.17	684.298	0
1000	13486	0	0	1.4835	3.51262	0.997893	0.0648866	1827.06	169.203	0
1000	44903	0	0	1.36549	3.50453	-0.99741	-0.0719208	1659.46	42.035	0
1004	51210	0	0	2.91697	2.25474	-0.446272	0.894897	3417.23	507.893	0
1007	21330	0	0	19.2591	5.5642	0.76488	0.644173	123.178	61.0733	0
1007	28217	0	0	19.1422	5.55273	-0.874547	0.484941	2634.02	241.502	0
1007	30757	0	0	19.2737	5.50149	0.972179	-0.234238	2627.36	355.928	0
1012	34103	0	0	7.33526	8.23251	-0.582089	0.813125	2873.7	1189.33	0
1019	18161	0	0	12.4587	6.99711	-0.447415	0.894327	3674.74	892.495	0
1020	34199	0	0	2.31571	3.99755	0.996141	-0.0877694	219.278	100.513	0
1020	41916	0	0	2.22553	3.95431	-0.552963	-0.833206	3768.1	444.127	0
1034	24409	0	0	18.6124	8.48592	0.521881	0.853019	725.464	146.229	0
1034	30322	0	0	18.6209	8.36761	0.639437	-0.768844	843.836	96.6947	0
1034	31941	0	0	18.5045	8.40251	-0.957112	-0.289719	862.025	147.926	0
1035	33125	0	0	15.5332	3.99779	0.773344	0.633986	1048.53	369.301	0
1035	43568	0	0	15.4209	3.97172	-0.973543	0.228505	1013.89	684.793	0
1035	46423	0	0	15.4704	4.01983	-0.204058	0.978959	3066.77	81.7189	0
1036	11327	0	0	11.8084	1.15654	0.570623	0.821212	1749.32	66.7651	0
1040	20044	0	0	2.40531	1.71067	0.249718	0.968319	4574.61	488.078	0
1040	35245	0	0	2.37578	1.5649	-0.146991	-0.989138	3005	80.5229	0
1041	46322	0	0	9.01363	6.36371	-0.00044216	1	6146.44	158.905	0
1041	47351	0	0	8.94973	6.32674	-0.869487	0.493957	1601.42	682.562	0
1045	40967	0	0	10.9632	6.95991	0.981844	0.189692	173.288	429.823	0
1047	10193	0	0	4.34864	14.7993	-0.454504	0.890745	209.962	128.365	0
1047	28803	0	0	4.42168	14.7674	0.961202	0.275845	1003.1	5.81005	0
1049	35723	0	0	25.531	7.97353	-0.981696	0.190456	1471.29	168.945	0
1049	43772	0	0	25.5531	7.91723	-0.587197	-0.809444	-71.9754	128.466	0
1049	46232	0	0	25.5754	8.01816	-0.190811	0.981627	-271.14	48.6684	0
1050	10965	0	0	15.9486	8.05511	0.0765141	-0.997069	1022.53	267.289	0
1050	49670	0	0	15.893	8.13789	-0.894239	0.447589	1683.58	557.134	0
1052	10941	0	0	4.71646	11.4267	0.206732	-0.978398	1011.52	131.901	0
1052	11014	0	0	4.6624	11.5474	-0.591207	0.80652	478.132	170.027	0
1052	12897	0	0	4.64183	11.4636	-0.901686	-0.432391	5799.2	467.26	0
1052	47935	0	0	4.76933	11.5018	0.99084	0.135044	2510.93	163.869	0
1058	17932	0	0	3.77818	3.90603	0.982922	-0.184023	2680.79	418.853	0
1058	33805	0	0	3.67568	3.94711	-0.838061	0.545577	1667.23	206.303	0
1058	41988	0	0	3.73466	3.97143	0.209162	0.977881	2703.44	269.053	0
1058	47476	0	0	3.68176	3.87801	-0.731168	-0.682198	3022.48	488.495	0
1059	21888	0	0	13.478	7.83366	-0.940009	-0.341149	-191.239	267.854	0
1059	44486	0	0	13.533	7.91431	-0.0308258	0.999525	4368.9	888.894	0
1060	25040	0	0	20.1746	9.86815	-0.973706	-0.227808	1446.2	475.355	0
1072	32594	0	0	19.2129	10.9245	-0.288785	0.957394	972.714	546.945	0
1074	21420	0	0	16.6885	2.14523	0.6038	-0.797136	2915.41	189.455	0
1074	35588	0	0	16.717	2.21785	0.984446	0.175689	429.765	61.2316	0
1074	46480	0	0	16.6165	2.13515	-0.361461	-0.932387	1890.94	497.801	0
1074	52547	0	0	16.5687	2.20546	-0.999951	0.00988433	507.938	220.527	0
1075	16952	0	0	3.87253	6.37536	0.892345	-0.451354	530.927	168.801	0
1075	46237	0	0	3.85011	6.46067	0.557038	0.830487	3448.34	181.66	0
1076	24392	0	0	14.6374	6.52417	-0.501241	-0.865308	1708.1	1010.17	0
1076	28500	0	0	14.6049	6.60129	-0.969606	0.244673	2948.05	1526	0
1079	17343	0	0	17.7965	10.3744	0.467997	-0.88373	4919.47	1272.43	0
1079	33792	0	0	17.7133	10.3854	-0.68524	-0.728317	545.843	967.053	0
1081	16624	0	0	6.55777	12.06	-0.910603	0.413281	-90.5279	69.5063	0
1081	20889	0	0	6.60851	12.098	-0.146321	0.989237	3068.65	510.015	0
1086	29347	0	0	19.3487	11.3813	-0.920093	-0.3917	315.54	326.486	0
1086	33930	0	0	19.4269	11.3459	0.311232	-0.950334	732.417	465.068	0
1086	45696	0	0	19.469	11.3924	0.975948	-0.218002	1609.78	315.05	0
1088	12048	0	0	19.249	2.77916	-0.999868	0.0162556	153.369	1.67283	0
1091	20851	0	0	15.3768	4.91729	0.126113	0.992016	2784.87	631.87	0
1091	26040	0	0	15.3814	4.81529	0.21391	-0.976853	2735.26	302.702	0
1092	13272	0	0	11.0937	14.766	-0.995839	0.0911275	-1168.53	521.963	0
1092	22346	0	0	11.1325	14.8207	-0.440469	0.897768	14039.5	3454.38	0
1092	26338	0	0	11.2186	14.7209	0.822362	-0.568964	5056.33	732.579	0
1094	23251	0	0	15.809	9.92157	0.825543	0.564339	412.528	355.885	0
1094	23772	0	0	15.7785	9.81567	0.403217	-0.915104	4933.49	49.7552	0
1094	26758	0	0	15.7089	9.93972	-0.570885	0.82103	4786.08	440.16	0
1094	26948	0	0	15.7111	9.82049	-0.537336	-0.843368	367.853	472.81	0
1095	15179	0	0	12.8338	1.71061	0.477066	-0.878867	3159.06	294.886	0
1095	27441	0	0	12.7672	1.71044	-0.472096	-0.881547	2571.93	372.409	0
1095	31744	0	0	12.8704	1.76855	0.99861	-0.0527032	1370.84	331.061	0
1095	41513	0	0	12.76	1.82957	-0.575282	0.817955	3876.9	489.819	0
1095	46981	0	0	12.8353	1.83303	0.499085	0.866553	2544.87	756.148	0
1099	14934	0	0	7.05636	13.8669	-0.921559	-0.388239	3377.07	946.277	0
1099	18351	0	0	7.06331	13.9322	-0.810704	0.585456	-661.409	235.275	0
1104	26060	0	0	15.9196	12.6239	-0.295428	0.955365	6820.91	290.277	0
1104	48808	0	0	16.0067	12.5497	0.989876	-0.141937	1594.71	841.946	0
1104	49702	0	0	15.8985	12.5051	-0.603299	-0.797515	332.752	118.476	0
1108	21212	0	0	16.3595	9.51946	-0.983374	-0.18159	610.173	777.455	0
1108	27980	0	0	16.3873	9.57555	-0.453693	0.891158	3931.49	24.7394	0
1110	24126	0	0	1.41625	10.6285	-0.279215	-0.960229	57.752	108.115	0
1110	34890	0	0	1.47069	10.7555	0.503063	0.86425	206.092	18.2872	0
1110	39721	0	0	1.50513	10.6944	0.99992	-0.0126326	2319.94	398.95	0
1111	46309	0	0	18.2953	11.2431	-0.0280534	-0.999606	1190.49	269.106	0
1111	48639	0	0	18.254	11.3647	-0.630873	0.775886	2978.37	375.224	0
1117	25111	0	0	5.05029	5.49396	-0.265482	-0.964116	1214.66	259.872	0
1117	50816	0	0	5.13188	5.57048	0.979124	0.203263	663.215	190.06	0
1117	52390	0	0	5.07106	5.62262	0.0513408	0.998681	1352.44	11.3408	0
1123	32460	0	0	1.97254	3.6817	0.017743	-0.999843	1443.49	62.9145	0
1129	18321	0	0	5.04725	15.1947	-0.0274301	-0.999624	-191.062	180.138	0
1129	41750	0	0	5.0625	15.3089	0.235889	0.97178	-148.594	112.296	0
1129	48767	0	0	5.1051	15.266	0.973117	0.230313	407.612	25.1326	0
1130	38367	0	0	1.7731	13.825	0.77858	-0.627546	126.76	453.773	0
1136	10635	0	0	15.2677	2.01076	0.0692383	-0.9976	2830.38	266.269	0
1137	52730	0	0	25.6359	9.4185	0.331569	0.943431	579.25	29.094	0
1138	35236	0	0	17.0512	3.32094	0.383307	-0.923621	2329.61	164.779	0
1139	42769	0	0	22.1525	6.21922	-0.756492	-0.654003	528.592	483.741	0
1144	28995	0	0	20.5891	6.87391	0.710545	0.703652	457.197	357.044	0
1149	26132	0	0	13.3132	13.5588	0.118561	-0.992947	4318.95	2309.16	0
1152	34832	0	0	5.55913	15.6467	0.998549	-0.0538422	1568.91	186.223	0
1152	52211	0	0	5.42031	15.6127	-0.860304	-0.509782	1181.85	379.741	0
1153	19871	0	0	3.56718	5.87088	-0.792869	-0.609392	3280.67	210.606	0
1157	12359	0	0	19.5269	7.09667	-0.62652	-0.779405	543.104	475.805	0
1157	23162	0	0	19.5603	7.1889	0.0172051	0.999852	1193.65	487.327	0
1159	11757	0	0	24.0172	1.62135	0.522562	0.852601	1219.72	432.225	0
1159	13532	0	0	24.047	1.56368	0.997633	-0.0687582	48.5332	203.435	0
1159	42405	0	0	23.9337	1.53135	-0.810752	-0.58539	678.771	129.598	0
1160	15210	0	0	6.77664	7.12214	-0.682877	0.730533	1353.89	953.714	0
1161	36973	0	0	20.1968	11.5272	0.835049	-0.550176	977.997	72.0471	0
1161	44323	0	0	20.1421	11.5006	-0.0837089	-0.99649	186.959	171.914	0
1163	11113	0	0	24.0729	2.40915	-0.592459	-0.805601	586.96	273.657	0
1163	39739	0	0	24.1699	2.45315	0.996387	-0.084934	1349.63	289.618	0
1164	18044	0	0	7.66718	4.06313	-0.676903	-0.736072	2803.05	687.438	0
1164	52173	0	0	7.77505	4.0972	0.976948	-0.213478	2618.1	972.543	0
1165	41956	0	0	18.6357	11.8765	-0.605456	0.795879	-2359.24	4533.46	1
1165	47010	0	0	18.709	11.7573	0.437112	-0.899407	2250.3	1220	1
1165	51136	0	0	18.7468	11.836	0.975297	0.220899	-5423.64	538.78	1
1168	22647	0	0	15.8317	2.99094	-0.699934	-0.714208	1533.99	423.225	0
1168	29943	0	0	15.9063	3.07444	0.631293	0.775544	-65.4039	109.848	0
1168	41924	0	0	15.8458	3.08091	-0.448665	0.8937	2175.43	209.892	0
1173	34237	0	0	26.0079	8.40674	0.973351	-0.229322	1104.64	317.467	0
1176	29643	0	0	23.4864	6.98642	0.96188	0.273472	1181.74	166.955	0
1176	36989	0	0	23.4433	7.0237	0.127559	0.991831	-129.428	246.628	0
1179	43103	0	0	20.8553	1.4527	-0.723602	-0.690217	-59.1492	107.634	0
1179	45158	0	0	20.9644	1.46364	0.845221	-0.534417	1961.44	367.14	0
1180	11694	0	0	20.6319	9.26091	-0.7731	-0.634284	253.121	542.645	0
1180	17176	0	0	20.6911	9.37684	0.0618943	0.998083	155.549	537.967	0
1183	42304	0	0	23.0362	6.49814	0.834079	-0.551645	1545.12	120.992	0
1184	26629	0	0	1.88811	11.4533	-0.800946	-0.598737	1918.76	504.675	0
1184	50053	0	0	2.00924	11.5217	0.926017	0.377482	1784.55	59.2173	0
1185	33916	0	0	3.76735	14.2825	-0.953174	-0.302421	1223.24	160.08	0
1188	17112	0	0	10.7239	3.82565	-0.0854451	-0.996343	3178.75	644.134	0
1188	35605	0	0	10.7373	3.95766	0.117491	0.993074	2040.3	114.504	0
1190	16481	0	0	6.80221	11.0769	-0.971146	0.238485	479.683	867.605	0
1193	47307	0	0	2.67487	3.95769	0.47075	-0.882266	787.465	16.3368	0
1193	48793	0	0	2.61272	3.96026	-0.542466	-0.840078	264.722	126.581	0
1200	15025	0	0	2.77677	10.4323	-0.667764	-0.744373	3099.58	281.725	0
1200	23456	0	0	2.85135	10.4176	0.337346	-0.941381	460.205	113.715	0
1200	38262	0	0	2.89828	10.4691	0.968834	-0.247712	1003.77	224.247	0
1203	27961	0	0	14.9661	3.15879	0.991629	-0.129121	2134.78	1403.78	0
1203	51836	0	0	14.8666	3.12296	-0.681342	-0.731965	2857.72	1241.25	0
1205	49142	0	0	23.051	9.68635	-0.789892	0.613246	221.676	52.2136	0
1206	16300	0	0	17.4356	2.44705	0.885264	0.465089	202.849	124.236	0
1206	33137	0	0	17.313	2.46015	-0.766705	0.641999	1192.51	61.4421	0
1206	51532	0	0	17.3085	2.37089	-0.827816	-0.561	415.093	103.517	0
1216	45640	0	0	15.2931	9.94765	-0.967308	0.253605	402.532	204.914	0
1222	34652	0	0	20.8165	4.3806	-0.892251	0.451541	1425.16	136.478	0
1223	35755	0	0	2.98793	9.6916	-0.787039	0.616903	631.076	705.801	0
1226	24340	0	0	9.0822	6.07	-0.973899	-0.226982	273.472	123.553	0
1226	30335	0	0	9.10816	6.14436	-0.623741	0.781631	3375.31	640.836	0
1226	45744	0	0	9.13135	6.01669	-0.309071	-0.951039	4246.91	779.61	0
1228	22386	0	0	6.49244	13.7713	-0.801451	0.59806	544.584	80.9359	0
1228	34633	0	0	6.57327	13.7724	0.782083	0.623174	7436.82	338.895	0
1230	19493	0	0	12.1268	4.63934	-0.992651	0.121015	1946.68	472.847	0
1231	24365	0	0	19.7675	7.76671	-0.144859	0.989452	861.877	740.846	0
1231	33788	0	0	19.7101	7.72147	-0.927225	0.374504	2810.99	454.244	0
1232	12750	0	0	8.61689	6.0856	-0.926134	-0.377194	971.493	837.556	0
1232	44559	0	0	8.74209	6.12894	0.961181	0.275917	3338.33	1504.01	0
1238	37562	0	0	1.42801	8.4574	0.863896	0.50367	2191.66	68.5607	0
1239	31027	0	0	13.7223	13.6725	0.734832	-0.67825	7877.94	867.654	0
1239	45898	0	0	13.6344	13.7487	-0.77618	0.630511	6030.83	343.287	0
1240	47751	0	0	21.9591	7.39102	-0.943069	0.332598	1920.76	37.912	0
1246	11223	0	0	2.4804	9.89387	0.905784	-0.423741	602.415	246.631	0
1246	46782	0	0	2.42997	9.85918	0.0660985	-0.997813	342.698	68.4408	0
1246	50868	0	0	2.3714	9.94443	-0.908559	0.417756	904.494	258.367	0
1249	19554	0	0	24.271	6.287	0.00394768	-0.999992	72.9621	119.742	0
1249	38528	0	0	24.3268	6.32027	0.876145	-0.482048	2443.45	184.495	0
1251	26420	0	0	19.065	8.6558	-0.67095	-0.741502	245.009	255.908	0
1256	16494	0	0	2.91808	6.75903	0.964913	0.262569	313.163	21.6608	0
1256	37975	0	0	2.89701	6.70113	0.57143	-0.820651	868.373	30.0846	0
1258	29122	0	0	1.24646	8.83094	0.972024	-0.234881	2304.96	83.723	0
1260	24527	0	0	14.2496	3.33879	-0.87075	-0.491727	889.733	84.6838	0
1260	40438	0	0	14.2943	3.44605	-0.264144	0.964483	4084.76	364.043	0
1261	26880	0	0	7.57485	11.0804	-0.75076	0.660575	560.551	1498.94	0
1264	24022	0	0	13.2023	8.76002	-0.389804	0.920898	6177.18	410.702	0
1269	13251	0	0	22.4612	7.08412	-0.105057	-0.994466	-96.0458	28.3425	0
1269	25534	0	0	22.4105	7.12016	-0.903693	-0.428182	220.647	82.5359	0
1270	10375	0	0	11.4636	13.8228	0.82598	-0.5637	132.781	1374.83	0
1276	11091	0	0	21.7337	2.32373	-0.300499	0.953782	1716.65	258.377	0
1276	23866	0	0	21.6869	2.27404	-0.970066	0.24284	1490.76	378.07	0
1276	39966	0	0	21.8156	2.29154	0.870135	0.492813	383.134	50.9428	0
1278	15398	0	0	8.23239	4.81227	0.992523	-0.122059	1935.82	53.5154	0
1278	36619	0	0	8.10404	4.84305	-0.939984	0.341219	1048.07	177.235	0
1280	10796	0	0	14.0196	9.60432	0.249993	-0.968248	4930.12	0.398963	0
1280	19765	0	0	14.017	9.70611	0.201365	0.979516	4136.46	1055.16	0
1287	11258	0	0	22.8503	7.91522	0.952114	-0.305743	1970.25	79.3646	0
1287	23236	0	0	22.8102	7.8805	0.166789	-0.985993	188.792	224.664	0
1287	31585	0	0	22.7575	7.95593	-0.869703	0.493576	2596.27	288.593	0
1288	37926	0	0	20.8758	7.2109	0.443452	0.896298	711.551	83.1391	0
1289	13193	0	0	2.75074	10.8053	-0.472402	0.881383	509.323	249.368	0
1289	32293	0	0	2.83909	10.7347	0.96427	-0.26492	2652.46	922.564	0
1293	27505	0	0	23.217	6.01838	-0.64382	0.765177	2275.56	366.766	0
1293	46664	0	0	23.2786	5.9002	0.259289	-0.9658	924.915	77.3488	0
1294	46365	0	0	24.4911	5.13267	0.43799	-0.89898	550.321	331.144	0
1303	48085	0	0	2.24301	5.1545	-0.790763	-0.612123	2260.16	179.661	0
1305	31371	0	0	26.3141	2.6387	-0.437894	-0.899027	505.811	117.131	0
1307	25725	0	0	20.5191	3.8228	0.99647	0.0839514	926.574	256.08	0
1309	32736	0	0	10.6464	12.1839	-0.634235	-0.773141	2623.53	897.506	0
1309	38409	0	0	10.7302	12.203	0.908274	-0.418376	763.373	694.409	0
1309	40435	0	0	10.7229	12.2601	0.774586	0.632469	223.15	235.827	0
1310	38813	0	0	5.9049	13.361	0.693447	-0.720507	-941.974	538.393	0
1311	40961	0	0	24.1533	9.03433	0.443455	0.896297	-7.33148	393.577	0
1321	30289	0	0	21.2291	3.82993	0.594955	-0.803759	1380.43	96.0843	0
1321	43325	0	0	21.1736	3.94017	-0.292126	0.95638	927.075	242.448	0
1321	48475	0	0	21.1668	3.82285	-0.400398	-0.916341	357.188	205.212	0
1326	17171	0	0	16.6293	5.3787	0.778679	-0.627422	2067.08	292.957	0
1326	23398	0	0	16.5285	5.45975	-0.779967	0.625821	1982.79	418.185	0
1329	16688	0	0	1.95704	7.36567	0.48551	-0.874231	1821.09	217.37	0
1329	19022	0	0	1.85939	7.4146	-0.990824	-0.135156	2926.19	124.924	0
1329	35871	0	0	1.92787	7.48966	0.0448632	0.998993	1868.23	223.419	0
1331	21457	0	0	8.8995	2.40722	-0.174521	-0.984654	5702.01	318.357	0
1331	21845	0	0	8.9607	2.45567	0.998768	-0.0496323	421.393	257.304	0
1331	44775	0	0	8.87021	2.49347	-0.736509	0.676428	2422.13	450.573	0
1332	17666	0	0	24.4379	6.19277	-0.860751	-0.509026	246.517	52.5672	0
1333	10569	0	0	13.5477	9.15821	-0.69183	0.72206	3815.47	1118.2	0
1333	14660	0	0	13.615	9.16166	0.615279	0.78831	2028.73	1373.42	0
1333	22396	0	0	13.5776	9.06994	-0.111213	-0.993797	4344.52	700.267	0
1335	50823	0	0	13.2566	12.4297	-0.453712	-0.891148	6359.08	2677.18	0
1339	51295	0	0	12.3526	7.59374	-0.568884	0.822417	3991.58	571.397	0
1339	52126	0	0	12.3209	7.53607	-0.999651	0.0264213	-408.297	107.857	0
1341	51574	0	0	13.7928	14.8512	0.0713399	0.997452	8120.3	1174	0
1343	12834	0	0	23.1477	4.28569	0.862975	0.505247	-30.2042	30.8169	0
1343	38665	0	0	23.1441	4.2278	0.794016	-0.607897	636.301	40.2478	0
1345	12567	0	0	20.8854	10.5838	0.947512	0.319722	-47.7041	351.807	1
1346	25933	0	0	9.21271	1.80182	0.255094	-0.966916	3727.47	696.265	0
1346	27358	0	0	9.12307	1.88796	-0.97637	0.216108	2723.96	402.913	0
1347	23633	0	0	12.3939	14.0596	0.912341	0.409431	1161.58	1934.69	0
1349	11802	0	0	5.91968	9.42332	0.579742	-0.8148	36.0067	125.514	0
1349	23843	0	0	5.94456	9.48275	0.98882	0.149114	2093.83	921.983	0
1349	24444	0	0	5.85857	9.41783	-0.413633	-0.910444	3926.77	10.0472	0
1349	30420	0	0	5.84706	9.52263	-0.600762	0.799428	2095.4	1046.02	0
1355	19397	0	0	10.4739	3.96787	0.864501	-0.502631	183.241	116.765	0
1355	39931	0	0	10.3463	3.99568	-0.995282	-0.0970279	-79.0478	517.903	0
1355	46878	0	0	10.4764	4.0319	0.901935	0.431872	452.558	313.487	0
1357	25807	0	0	19.2107	12.1229	-0.391873	-0.920019	-76.6995	209.687	0
1357	41471	0	0	19.292	12.1913	0.973907	0.226949	504.407	150.852	0
1358	32268	0	0	22.1866	2.98125	0.0157064	0.999877	633.924	212.818	0
1359	16205	0	0	15.6479	15.6815	-0.838947	0.544213	748.965	10.7591	0
1359	44008	0	0	15.6457	15.6195	-0.874935	-0.48424	-21.5988	183.401	0
1360	18050	0	0	16.0901	6.06806	-0.772688	-0.634786	-270.707	120.556	0
1361	14826	0	0	5.26717	4.07215	0.928436	0.371493	2284.87	466.65	0
1364	28757	0	0	24.6046	3.76516	-0.391544	-0.92016	364.733	163.26	0
1371	18655	0	0	14.5667	14.3666	0.676478	0.736463	-16968.8	969.222	1
1371	34820	0	0	14.5269	14.2433	0.118291	-0.992979	4193.99	1313.44	1
1373	11850	0	0	11.0332	15.8251	0.9998	-0.0199809	45.9891	968.867	0
1373	12523	0	0	10.9963	15.7678	0.446862	-0.894603	10867.3	1674.68	0
1373	36725	0	0	10.9014	15.8182	-0.992274	-0.124066	804.793	400.783	0
1375	33575	0	0	10.6634	1.51532	-0.707723	-0.70649	797.053	10.4856	0
1375	37077	0	0	10.6933	1.61391	-0.196929	0.980418	3427.48	186.069	0
1375	39563	0	0	10.761	1.54074	0.962195	-0.272363	1687.26	75.5842	0
1377	12511	0	0	1.66836	8.75038	0.224122	-0.974561	409.03	58.3842	0
1377	45169	0	0	1.71296	8.79632	0.980122	-0.198397	1658.82	5.36526	0
1379	15728	0	0	14.9412	4.63774	0.421529	-0.906815	2857.38	34.155	0
1379	33877	0	0	14.9801	4.70767	0.992007	0.126186	27.8611	590.109	0
1379	43163	0	0	14.8743	4.64322	-0.566149	-0.824303	412.779	107.754	0
1379	52623	0	0	14.8839	4.76034	-0.426011	0.904718	2209.83	337.334	0
1380	11600	0	0	11.1777	6.56535	0.942838	-0.33325	1061.04	662.163	0
1380	13225	0	0	11.095	6.53273	-0.459257	-0.888303	4247.42	1660.36	0
1383	33092	0	0	20.609	3.24598	-0.28314	-0.959078	1243.85	744.28	0
1383	50232	0	0	20.6754	3.36945	0.64391	0.765101	333.896	159.016	0
1385	11777	0	0	16.2327	12.2286	0.570761	0.821116	70.4974	439.652	0
1385	31163	0	0	16.2565	12.1746	0.992692	-0.120678	232.51	652.932	0
1386	48680	0	0	19.2269	4.33795	0.898144	-0.439701	2771.71	314.919	0
1388	23587	0	0	8.58958	8.07476	0.374673	-0.927157	4758.87	889.807	0
1388	48265	0	0	8.63435	8.13041	0.98819	-0.153233	-750.011	223.677	0
1390	18439	0	0	24.6951	8.38127	-0.486387	0.873744	657.04	577.796	0
1390	19275	0	0	24.6596	8.32587	-0.996783	0.0801446	2875.36	102.136	0
1390	21488	0	0	24.7988	8.3194	0.999919	-0.0127588	3647.77	221.779	0
1390	36659	0	0	24.7684	8.2626	0.563497	-0.826118	409.701	196.505	0
1395	31723	0	0	24.2645	7.51158	0.780511	0.625143	845.423	590.126	0
1395	37080	0	0	24.2353	7.39928	0.377258	-0.926108	1223.9	392.765	0
1400	19935	0	0	18.3153	1.64251	0.131666	-0.991294	2111.03	422.24	0
1402	29680	0	0	11.1596	3.53493	-0.289418	-0.957203	2586.5	667.651	0
1403	14703	0	0	4.86159	15.8652	-0.683857	-0.729616	67.7862	52.7832	0
1407	22942	0	0	18.7111	12.3977	0.35411	0.935204	-337.34	44.7915	0
1409	19904	0	0	18.5782	11.7565	-0.577076	0.81669	3417.18	3662.65	1
1409	20906	0	0	18.5538	11.6957	-0.982135	-0.188178	166.651	20.259	0
1410	32148	0	0	6.66867	12.4631	0.377113	0.926167	2019.07	228.676	0
1410	45298	0	0	6.65034	12.3539	0.054218	-0.998529	1747.78	450.251	0
1410	52612	0	0	6.69963	12.3881	0.919081	-0.394068	-192.033	10.491	0
1412	26067	0	0	2.18356	15.19	0.939456	-0.342668	129.028	149.552	0
1413	37013	0	0	21.5509	9.81652	-0.956596	0.291416	5310.18	400.523	0
1413	45504	0	0	21.6742	9.79573	0.999269	-0.0382217	5369.58	609.684	0
1417	49296	0	0	2.27429	10.2738	0.748262	-0.663403	700.68	340.226	0
1418	11542	0	0	11.086	3.08496	-0.900516	0.434822	1509.91	463.327	0
1418	28246	0	0	11.1409	3.11661	0.0705064	0.997511	4324.19	653.024	0
1418	31155	0	0	11.1573	3.00789	0.361906	-0.932214	5609.59	563.605	0
1422	28822	0	0	4.57948	10.4586	-0.52977	-0.848141	5052.05	127.093	0
1422	34468	0	0	4.68363	10.4895	0.908315	-0.418286	487.308	105.204	0
1422	36264	0	0	4.66409	10.5753	0.641319	0.767274	4219.64	141.527	0
1422	42069	0	0	4.57973	10.5814	-0.525256	0.850944	1619.08	241.675	0
1424	41016	0	0	1.9101	2.33173	0.283318	0.959026	2792.8	334.478	0
1429	38503	0	0	19.5425	6.62101	0.180786	-0.983523	1410.61	182.695	0
1429	46736	0	0	19.5847	6.72409	0.818218	0.574908	40.0313	50.683	0
1431	16817	0	0	3.00623	6.24219	-0.304176	-0.952616	1851.6	251.01	0
1431	18667	0	0	2.95657	6.29614	-0.973826	-0.227297	2712.89	70.6871	0
1431	40897	0	0	3.07747	6.25683	0.654393	-0.756154	1647.64	227.164	0
1434	33003	0	0	14.5643	15.1632	-0.263665	-0.964614	-18.5237	31.9106	0
1434	35049	0	0	14.5936	15.2692	0.269425	0.963021	167.104	384.018	0
1440	35941	0	0	19.8444	2.52896	0.422034	0.90658	223.696	161.64	0
1440	39329	0	0	19.8049	2.40942	-0.201045	-0.979582	819.368	456.766	0
1441	13468	0	0	6.76386	14.8516	0.650916	0.75915	2705.94	672.911	0
1442	33575	0	0	10.6477	1.41277	-0.466241	0.884658	4479.81	461.316	0
1443	14259	0	0	3.64247	2.88429	-0.795295	-0.606223	829.389	73.808	0
1443	45318	0	0	3.70398	2.85526	0.0374913	-0.999297	913.544	57.4427	0
1444	24017	0	0	4.57114	5.57342	0.954231	-0.29907	962.443	156.218	0
1446	25436	0	0	14.1039	9.14351	-0.620386	-0.784297	1447.38	693.055	0
1446	31238	0	0	14.1673	9.13233	0.313691	-0.949525	3219.17	222.091	0
1446	52706	0	0	14.1363	9.26378	-0.143936	0.989587	5141.03	143.146	0
1447	29133	0	0	14.4569	15.4244	-0.501589	0.865106	547.029	705.727	0
1447	29530	0	0	14.4326	15.3517	-0.919415	-0.393289	220.373	517.763	0
1447	35049	0	0	14.5417	15.3599	0.967423	-0.253165	707.835	34.0871	0
1450	12500	0	0	10.2795	1.60741	0.314604	0.949223	4668.73	545.789	0
1450	51412	0	0	10.2233	1.59016	-0.796132	0.605123	692.179	125.963	0
1452	33942	0	0	2.63496	11.3907	0.372646	0.927973	544.191	68.9942	0
1454	23545	0	0	20.8855	6.05855	-0.263269	0.964723	1566.97	520.837	0
1458	20341	0	0	26.7332	8.22738	0.737932	0.674875	843.495	636.639	0
1458	48834	0	0	26.6412	8.18636	-0.995277	-0.0970778	3315.81	324.652	0
1461	28038	0	0	3.88132	4.75481	-0.594193	0.804322	1098.48	92.99	0
1461	41361	0	0	3.92919	4.64886	0.210841	-0.97752	1309.44	62.0452	0
1462	36350	0	0	6.62597	5.37412	0.950468	-0.310823	1097.47	44.4388	0
1464	16801	0	0	1.85544	12.4236	-0.858268	-0.513202	1629.54	548.382	0
1469	12268	0	0	4.38316	2.47892	-0.75094	0.66037	1480.06	150.193	0
1470	11864	0	0	7.70017	3.93433	-0.721338	-0.692583	661.785	391.967	0
1470	18044	0	0	7.68526	3.99692	-0.956806	0.290726	734.116	687.425	0
1470	34921	0	0	7.80803	3.96413	0.974357	-0.22501	719.6	32.6342	0
1471	10635	0	0	15.3197	1.98396	-0.854905	-0.518785	426.596	107.571	0
1473	17339	0	0	11.1858	12.9498	0.63326	-0.773939	6495.27	1439.43	0
1473	31459	0	0	11.0928	12.9742	-0.934399	-0.356228	-773.458	591.756	0
1474	13721	0	0	10.5995	3.01862	-0.669072	0.743197	3394.43	446.571	0
1474	34483	0	0	10.5752	2.95861	-0.997399	-0.0720752	426.496	112.75	0
1475	32163	0	0	10.4815	9.64166	-0.572758	0.819724	2960.22	1238.61	0
1479	29458	0	0	8.44123	7.22382	0.680181	-0.733045	674.814	18.6951	0
1479	33309	0	0	8.37277	7.21035	-0.34653	-0.938039	5226.08	83.8115	0
1479	42198	0	0	8.46006	7.29079	0.962776	0.270301	377.555	131.366	0
1480	35434	0	0	2.19686	6.09144	0.560714	-0.828009	724.057	184.205	0
1481	23538	0	0	8.90932	12.7472	0.629595	-0.776923	3283.1	898.603	0
1486	29090	0	0	25.9148	2.70699	-0.59511	-0.803644	64.8277	2.87749	0
1486	32412	0	0	25.8847	2.76841	-0.999812	0.0193757	683.437	102.614	0
1486	33739	0	0	26.0003	2.82927	0.549946	0.8352	600.912	87.1727	0
1488	21019	0	0	9.49402	13.8691	-0.453523	-0.891245	12620	1440.94	0
1488	48354	0	0	9.46196	13.9172	-0.998779	-0.0494093	-381.796	828.375	0
1489	37624	0	0	6.32132	8.23267	0.355232	0.934778	4229.55	100.135	0
1491	32737	0	0	7.77064	7.75716	0.919839	0.392295	1164.12	741.822	0
1492	19008	0	0	13.3909	5.6203	-0.924423	0.381368	1268.57	883.622	0
1492	44018	0	0	13.4469	5.51948	-0.163996	-0.986461	2533.03	1238.04	0
1492	47502	0	0	13.4827	5.66199	0.320909	0.94711	2171.12	818.572	0
1495	28400	0	0	26.5751	4.68155	0.309507	-0.950897	298.21	152.696	0
1497	24334	0	0	9.56051	9.73584	-0.746972	0.664856	229.265	326.148	0
1497	34759	0	0	9.55365	9.67893	-0.884801	-0.46597	344.699	484.343	0
1498	52358	0	0	7.12561	8.16976	-0.929548	-0.368702	1312.76	105.333	0
1500	16440	0	0	26.7043	5.93548	-0.227598	0.973755	344.179	189.683	0
1500	29125	0	0	26.7694	5.86086	0.933885	-0.357574	893.596	170.417	0
1501	50849	0	0	3.2901	4.55591	-0.990546	0.137178	497.936	53.1186	0
1501	52673	0	0	3.3401	4.61169	-0.245718	0.969341	1501.61	26.6673	0
1503	11075	0	0	19.1628	1.73376	-0.781292	0.624165	2744.48	89.8895	0
1504	12254	0	0	5.38764	2.15408	-0.645542	0.763725	2934.08	839.757	0
1504	40474	0	0	5.36521	2.09243	-0.983806	-0.179234	-161.723	261.209	0
1506	46092	0	0	24.9489	2.94939	-0.786874	0.617114	1702.58	128.541	0
1509	41824	0	0	10.353	15.6866	0.643027	0.765844	17981.2	265.689	0
1513	18955	0	0	4.7098	8.803	-0.998957	0.0456714	1484.95	371.91	0
1521	17262	0	0	20.7233	4.60431	0.77727	-0.629168	4203.77	187.999	0
1523	22480	0	0	7.19349	15.5642	0.976352	-0.216188	1821.22	962.769	0
1523	38126	0	0	7.10248	15.5272	-0.547614	-0.836731	3808.17	939.53	0
1523	52281	0	0	7.17712	15.6196	0.702733	0.711454	2897.82	563.765	0
1524	22634	0	0	10.8592	1.9353	0.962184	0.272401	273.282	294.899	0
1527	22024	0	0	16.0588	13.6258	-0.451873	-0.892082	311.366	80.0442	0
1527	25995	0	0	16.0588	13.7537	-0.454241	0.890879	2451.43	694.34	0
1527	36571	0	0	16.1268	13.6274	0.493687	-0.86964	1010	128.289	0
1528	20270	0	0	3.74815	6.90765	0.807592	-0.589742	369.524	162.277	0
1528	34977	0	0	3.63085	6.92929	-0.964734	-0.263226	1230.66	212.08	0
1530	11077	0	0	23.7301	6.34722	-0.79915	-0.601132	208.741	140.33	0
1537	51680	0	0	10.2052	13.0323	-0.204209	-0.978927	14749.5	234.478	0
1538	25567	0	0	26.8311	8.5814	0.40464	0.914476	-131.349	423.249	0
1542	28257	0	0	21.3887	5.79036	-0.976162	-0.217043	1390.55	426.782	0
1542	33206	0	0	21.446	5.74482	0.0110012	-0.999939	873.201	508.72	0
1551	27507	0	0	6.96741	7.41396	-0.80115	0.598464	1135.68	210.77	0
1551	34696	0	0	7.06289	7.41325	0.807813	0.589439	5745.01	805.53	0
1551	50589	0	0	7.01	7.31934	-0.0855911	-0.99633	5073.38	823.207	0
1552	17232	0	0	5.89301	8.40469	0.0514143	0.998677	2837.72	268.282	0
1555	24445	0	0	2.61824	5.0531	-0.686329	0.727291	1118.74	206.435	0
1555	25899	0	0	2.73165	5.01536	0.985153	0.17168	2373.78	1.4451	0
1556	35493	0	0	3.29325	6.22065	-0.912591	-0.408873	2935.43	336.678	0
1556	48537	0	0	3.35809	6.31178	0.0865003	0.996252	4287.54	241.201	0
1563	21816	0	0	11.258	2.07664	0.560198	0.828359	2106.02	193.66	0
1565	12528	0	0	9.97013	14.4675	0.974167	-0.225829	2984.68	867.113	0
1568	31418	0	0	5.70582	11.9754	0.639345	0.76892	5300.49	420.386	0
1568	50043	0	0	5.71643	11.8811	0.792457	-0.609928	332.331	482.616	0
1568	51623	0	0	5.6104	11.8784	-0.758813	-0.651308	6020.34	158.117	0
1572	24179	0	0	9.90456	1.15291	0.418686	0.908131	2596.67	230.984	0
1580	14190	0	0	15.8222	15.5135	0.942777	-0.333423	963.476	87.8712	0
1580	44390	0	0	15.6983	15.5056	-0.893301	-0.44946	257.823	292.362	0
1581	16220	0	0	9.6867	15.3551	0.368923	0.92946	12012.3	1581.96	0
1583	21674	0	0	2.35001	10.0954	0.765954	-0.642895	241.018	173.776	0
1583	43449	0	0	2.26276	10.1612	-0.828867	0.559446	406.447	165.038	0
1583	49296	0	0	2.31108	10.1854	0.0551823	0.998476	126.233	79.4779	0
1584	17964	0	0	1.57021	14.878	-0.049322	-0.998783	-136.981	57.5266	0
1585	17942	0	0	6.84379	2.06505	0.790036	0.61306	352.889	635.644	0
1587	37948	0	0	16.169	3.32368	0.986346	0.164685	183.515	167.603	0
1587	45337	0	0	16.0644	3.27374	-0.748167	-0.663511	-180.257	165.376	0
1588	23161	0	0	5.09649	4.48324	-0.988291	-0.152583	1224.14	466.216	0
1588	26399	0	0	5.23899	4.49594	0.999699	0.0245495	1642.03	196.273	0
1588	32164	0	0	5.21071	4.43702	0.60419	-0.79684	490.321	121.859	0
1590	25536	0	0	7.44233	10.515	0.97047	-0.241223	7.0611	875.099	0
1590	47693	0	0	7.31563	10.4874	-0.781399	-0.624032	2110.06	173.82	0
1591	16495	0	0	7.42446	4.13448	-0.726293	-0.687385	1494.58	753.683	0
1591	27106	0	0	7.47875	4.12122	0.325389	-0.94558	2599.16	53.1098	0
1591	27383	0	0	7.51366	4.16881	0.999742	-0.022726	841.938	75.3694	0
1598	14028	0	0	6.6528	10.411	-0.315597	0.948893	293.495	381.534	0
1598	17893	0	0	6.60922	10.3257	-0.954225	-0.29909	1720.79	1077.95	0
1598	34966	0	0	6.71686	10.3994	0.622793	0.782387	4034.15	606.332	0
1598	42837	0	0	6.68043	10.2781	0.088425	-0.996083	2292.7	1195.21	0
1613	15544	0	0	5.82205	8.15858	-0.50975	-0.860323	3315.68	173.62	0
1615	12948	0	0	5.63999	9.62114	0.96134	0.275364	2316.1	1152.74	0
1615	24945	0	0	5.5448	9.63386	-0.855514	0.51778	1184.11	770.281	0
1618	15281	0	0	18.783	8.45349	-0.966508	-0.256638	1039.92	595.221	0
1618	29976	0	0	18.8049	8.51143	-0.558151	0.82974	3141.68	201.42	0
1619	42460	0	0	8.9013	7.70005	-0.215981	0.976397	2728.66	863.752	0
1621	10162	0	0	23.7506	1.76617	0.966303	0.257407	220.66	4.79288	0
1621	18297	0	0	23.6795	1.70085	-0.339531	-0.940595	8.4273	125.957	0
1622	41395	0	0	11.66	3.87328	-0.350352	0.936618	2829.56	473.921	0
1624	11908	0	0	2.14688	7.34804	-0.559641	-0.828735	1542.44	160.602	0
1644	50177	0	0	4.97069	13.3297	-0.697235	0.716843	317.936	237.84	0
1644	52097	0	0	5.02688	13.2428	0.367941	-0.929849	472.74	295.002	0
1654	15607	0	0	7.18407	6.35817	0.53486	-0.844941	1915.16	837.792	0
1654	16104	0	0	7.18419	6.45496	0.536829	0.843691	2086.33	511.696	0
1654	45011	0	0	7.09753	6.39357	-0.973892	-0.22701	857.468	544.217	0
1654	45556	0	0	7.11958	6.45302	-0.588993	0.808138	783.488	208.244	0
1657	17526	0	0	14.1724	3.62495	-0.840191	0.542291	3127.09	609.919	0
1662	10729	0	0	17.8585	7.27377	-0.930854	0.365393	2314.34	77.7528	0
1662	17066	0	0	17.977	7.30248	0.661588	0.749867	756.368	46.1892	0
1663	45378	0	0	23.6508	9.36146	0.456328	-0.889812	346.777	484.145	0
1666	24275	0	0	26.401	8.92443	0.593014	0.805192	35.543	320.772	0
1667	19604	0	0	24.6025	1.29188	-0.253599	0.967309	1228.5	181.893	0
1667	23724	0	0	24.6887	1.18682	0.899311	-0.437309	717.958	131.452	0
1667	25085	0	0	24.6108	1.14546	-0.142658	-0.989772	741.592	62.356	0
1667	51423	0	0	24.5568	1.18178	-0.863584	-0.504204	32.3095	56.9302	0
1673	19944	0	0	9.37125	15.2762	0.510184	0.860066	9243.8	1570.52	0
1675	27914	0	0	11.239	5.84011	-0.250389	0.968145	2836.66	392.532	0
1678	16092	0	0	3.10493	2.78862	0.155269	-0.987872	1356.84	36.3412	0
1680	12804	0	0	1.41799	7.31463	0.999376	0.0353115	2210.43	150.164	0
1680	25080	0	0	1.38677	7.25767	0.502879	-0.864357	399.77	61.6604	0
1680	29851	0	0	1.38652	7.36713	0.499995	0.866028	2007.49	462.832	0
1683	10531	0	0	8.88293	12.1683	0.599054	-0.800709	3293.79	1016.08	0
1683	13685	0	0	8.81236	12.2928	-0.37899	0.925401	4336.85	1956.53	0
1690	15133	0	0	26.5405	1.81026	0.910268	-0.41402	622.944	57.9713	0
1692	15587	0	0	10.3901	2.22889	-0.674584	0.738198	1992.65	670.926	0
1692	29578	0	0	10.4092	2.12955	-0.354687	-0.934985	3372.12	511.841	0
1692	41207	0	0	10.4514	2.24047	0.356723	0.93421	3297.71	715.292	0
1695	26039	0	0	15.4767	9.42777	-0.967081	-0.25447	1295.07	900.755	0
1695	47433	0	0	15.5342	9.51892	-0.186319	0.982489	2815.11	745.884	0
1695	50446	0	0	15.6203	9.43218	0.980879	-0.194619	1848.29	333.993	0
1698	47420	0	0	3.4207	12.3369	0.5482	-0.836348	48.6216	150.181	0
1700	12745	0	0	25.4137	4.86974	-0.993945	-0.109877	1944.34	138.104	0
1700	51034	0	0	25.511	4.83005	0.634089	-0.77326	1106.46	52.6623	0
1703	21228	0	0	6.7878	2.58276	-0.617001	0.786963	1886.47	90.7144	0
1703	23394	0	0	6.76995	2.52994	-0.967362	-0.253399	274.122	168.24	0
1703	27816	0	0	6.86934	2.53561	0.989872	-0.141965	1587.54	152.307	0
1707	49891	0	0	3.50389	12.729	0.48863	0.872491	838.078	747.176	0
1708	33255	0	0	11.4835	2.39095	0.615095	0.788453	1884.42	386.441	0
1708	36447	0	0	11.4187	2.40216	-0.310164	0.950683	5217.63	539.684	0
1710	13097	0	0	8.45477	5.43018	-0.715672	0.698437	826.484	913.213	0
1710	36895	0	0	8.55369	5.42745	0.752309	0.658811	1671.84	798.387	0
1710	46485	0	0	8.45093	5.34043	-0.773701	-0.633551	1993.53	724.201	0
1716	11769	0	0	26.0314	3.09142	0.423866	0.905725	513.604	38.1827	0
1716	33739	0	0	26.0198	2.95333	0.266976	-0.963703	620.086	129.994	0
1719	25881	0	0	12.5933	13.0482	0.971338	-0.237701	1147.76	1834.16	0
1719	36377	0	0	12.5573	13.1085	0.251913	0.96775	2401.42	1115.51	0
1719	42676	0	0	12.5025	13.0333	-0.844021	-0.53631	712.907	1675.43	0
1725	33093	0	0	17.5522	12.2927	0.221146	-0.975241	539.569	712.241	0
1725	41012	0	0	17.5513	12.397	0.202732	0.979234	536.191	435.14	0
1725	46808	0	0	17.5937	12.3451	0.999977	0.00676173	1077.38	543.777	0
1727	17691	0	0	2.6766	2.51603	-0.700766	-0.713391	2136.15	469.579	0
1727	32860	0	0	2.76469	2.56627	0.970691	0.240332	644.413	55.7853	0
1731	38521	0	0	1.84515	14.7071	0.128025	0.991771	-74.6991	44.5917	0
1731	38713	0	0	1.77774	14.6467	-0.999865	-0.0164063	790.568	20.387	0
1733	41009	0	0	7.33903	13.6826	-0.721763	0.69214	-65.5588	220.015	0
1736	32517	0	0	24.8414	4.93895	-0.245867	-0.969303	210.126	145.487	0
1737	39694	0	0	26.3827	4.69773	-0.999856	0.0169454	1641.53	253.264	0
1738	44041	0	0	20.6144	9.81119	-0.96046	0.278416	2568.09	244.467	0
1741	17076	0	0	26.0957	2.10934	0.993599	0.112964	678.386	74.5698	0
1742	46992	0	0	13.4297	9.08462	-0.997297	-0.0734776	78.8845	593.63	0
1748	36150	0	0	18.6647	1.77778	-0.993347	-0.115159	1221	483.003	0
1748	40288	0	0	18.7382	1.83361	0.377612	0.925964	1356.5	700.369	0
1748	49096	0	0	18.7564	1.74668	0.718321	-0.695712	2302.93	358.478	0
1750	12401	0	0	2.83703	13.4462	0.997419	-0.071794	397.323	251.224	0
1751	24884	0	0	14.1056	11.3334	-0.3456	0.938382	3072.45	99.5301	0
1751	28957	0	0	14.1425	11.2189	0.266678	-0.963786	3653.98	421.827	0
1755	11896	0	0	6.43246	8.74133	-0.782369	-0.622815	3191.36	549.297	0
1761	37196	0	0	21.8138	4.11159	0.866654	0.498909	1297.13	703.493	0
1761	47227	0	0	21.7192	4.13954	-0.457771	0.88907	1001.94	214.546	0
1764	18310	0	0	12.1955	13.2452	0.765853	-0.643015	6180.54	2362.81	0
1764	34415	0	0	12.2	13.3111	0.840663	0.541559	224.469	1160.94	0
1764	36060	0	0	12.1284	13.2312	-0.444726	-0.895667	5705.19	2352.66	0
1772	18633	0	0	15.1732	9.33948	-0.431417	0.902153	5825.44	200.872	0
1773	12872	0	0	11.0949	6.73267	-0.805058	0.593197	48.1879	588.473	0
1773	52213	0	0	11.1769	6.74246	0.640079	0.768309	3382.85	1184.8	0
1775	34241	0	0	2.38693	8.46353	0.850407	-0.526125	1182.09	135.589	0
1775	48902	0	0	2.27527	8.45103	-0.71264	-0.70153	1535.26	204.828	0
1776	12660	0	0	26.6505	2.01305	0.813125	-0.582089	496.65	73.5151	0
1776	27956	0	0	26.5944	1.99267	-0.250275	-0.968175	185.512	4.57293	0
1776	50011	0	0	26.625	2.09351	0.328529	0.944494	442.141	7.64334	0
1779	10991	0	0	15.1055	1.5321	0.47469	-0.880153	2540.13	297.974	0
1779	22079	0	0	15.0735	1.62716	-0.154726	0.987957	2553.01	620.954	0
1779	42289	0	0	15.0528	1.53463	-0.559429	-0.828878	768.407	145.501	0
1780	33569	0	0	7.81255	9.48523	0.177404	0.984138	5989.81	138.058	0
1784	35597	0	0	18.4595	7.61452	-0.99876	-0.0497887	1823.29	364.125	0
1784	42170	0	0	18.5299	7.67666	0.172283	0.985047	2281.67	521.29	0
1790	20835	0	0	4.50061	5.87068	-0.811548	0.584286	1891.54	7.50421	0
1790	44299	0	0	4.59	5.82795	0.964299	-0.264815	925.703	406.023	0
1792	15570	0	0	8.67705	11.4428	0.794562	-0.607184	3757.63	1437.68	0
1793	31961	0	0	21.8422	1.44126	0.0312414	0.999512	455.63	83.4304	0
1793	38670	0	0	21.8926	1.41134	0.862664	0.505778	43.0726	1.13266	0
1799	20457	0	0	13.2474	11.2146	-0.635744	-0.7719	4903.81	2619.99	0
1799	33714	0	0	13.3203	11.3409	0.35042	0.936593	3317.91	1360.42	0
1800	22161	0	0	8.10238	11.1721	0.3702	0.928952	7920.84	1208.21	0
1800	38507	0	0	8.02878	11.0622	-0.718022	-0.69602	7949.36	1989.03	0
1805	12913	0	0	18.2923	3.46749	-0.935171	0.354197	2204.48	523.168	0
1805	21495	0	0	18.2996	3.40228	-0.829484	-0.55853	194.535	113.992	0
1805	44294	0	0	18.4304	3.44165	0.999965	-0.00835201	368.438	88.89	0
1810	18460	0	0	4.42136	12.1659	-0.456955	0.88949	979.526	598.009	0
1814	10278	0	0	6.66625	12.7843	-0.754304	-0.656525	2613.22	816.914	0
1814	12938	0	0	6.70165	12.8989	-0.253499	0.967336	4164.64	1112.67	0
1814	43304	0	0	6.78997	12.8265	0.998259	-0.058975	2522.77	1076.49	0
1816	18646	0	0	6.97854	2.1381	0.368763	-0.929524	2471.63	416.499	0
1816	44327	0	0	6.92193	2.24746	-0.546129	0.837701	2042.9	323.617	0
1817	39469	0	0	2.08918	12.6569	0.871742	-0.489966	891.768	306.691	0
1821	20500	0	0	7.32143	9.62403	-0.451049	-0.892499	889.3	126.968	0
1821	30319	0	0	7.30163	9.72535	-0.751631	0.659584	-280.447	101.543	0
1821	43903	0	0	7.41627	9.68025	0.999565	-0.0294922	-402.842	71.6092	0
1822	17527	0	0	16.8699	8.70824	0.634202	-0.773167	3472.25	93.8827	0
1822	51058	0	0	16.7922	8.78346	-0.793031	0.609181	4452.03	851.294	0
1824	11559	0	0	11.3074	12.7243	0.0910335	-0.995848	8106.87	125.973	0
1824	19255	0	0	11.3696	12.8162	0.957055	0.289906	83.6461	1134.01	0
1834	37745	0	0	2.17338	6.92484	0.673627	-0.739071	1089.76	8.9599	0
1834	41596	0	0	2.12336	7.03844	-0.0905752	0.99589	1005.12	10.8226	0
1834	45505	0	0	2.07364	6.9386	-0.849132	-0.528181	582.353	116.203	0
1835	19841	0	0	3.62685	13.8682	0.378205	0.925722	346.301	220.401	0
1837	16078	0	0	12.9377	15.1647	0.998038	0.0626172	-541.585	275.709	0
1841	12274	0	0	18.9713	9.42376	-0.873414	0.486978	1866.73	65.0703	0
1844	30996	0	0	4.11951	5.38738	-0.281783	-0.959478	1435.05	85.396	0
1844	39926	0	0	4.08044	5.43082	-0.98356	-0.180583	1925.88	134.04	0
1847	20643	0	0	5.58146	14.0115	0.125362	0.992111	-128.98	323.032	0
1848	12025	0	0	15.0184	8.54512	0.864748	-0.502206	1592.03	847.579	0
1849	19323	0	0	13.9324	7.64152	-0.278821	0.960343	4582.65	405.392	0
1849	38605	0	0	14.0001	7.62804	0.633734	0.773551	-239.741	311.277	0
1850	11079	0	0	16.2843	12.3875	-0.99516	0.0982634	2928.1	555.875	0
1856	37207	0	0	14.7509	11.3651	-0.273214	0.961953	6364.89	755.258	0
1861	30311	0	0	24.3233	9.14203	0.71242	-0.701753	161.767	6.41222	0
1861	40961	0	0	24.2244	9.13907	-0.668561	-0.743657	103.542	258.521	0
1864	10926	0	0	12.0339	11.4118	0.153677	-0.988121	10080.9	730.123	0
1864	38856	0	0	12.0833	11.4567	0.971808	-0.235772	1176.4	275.233	0
1865	10663	0	0	16.0089	14.7817	0.27535	-0.961344	521.106	3.07609	0
1865	45742	0	0	15.9445	14.7952	-0.641751	-0.766913	59.172	209.047	0
1870	45117	0	0	4.78423	14.8551	0.924429	0.381354	1052.25	165.932	0
1872	46445	0	0	17.5604	3.79082	-0.226656	0.973975	3641.92	372.411	0
1873	13214	0	0	9.42615	4.10062	0.88446	0.466616	763.079	375.918	0
1874	21000	0	0	20.4907	1.23373	-0.930599	0.36604	606.153	116.113	0
1874	25138	0	0	20.5422	1.27231	-0.091038	0.995847	1443.21	284.527	0
1880	32786	0	0	3.54103	15.4529	0.602177	-0.798363	233.033	35.6863	0
1881	29562	0	0	19.44	9.27338	0.882233	-0.470813	1687.62	142.553	0
1882	40244	0	0	19.893	2.98843	-0.850255	0.526371	380.2	359.051	0
1883	33335	0	0	22.9022	4.32906	-0.975588	0.219611	1902.51	297.725	0
1883	46257	0	0	22.9696	4.38416	-0.0187846	0.999824	374.755	410.468	0
1885	17367	0	0	12.2652	5.62197	-0.999999	-0.00120256	1716.26	495.482	0
1885	23909	0	0	12.2969	5.56131	-0.570162	-0.821532	1264.47	96.8606	0
1887	51451	0	0	20.6898	10.3559	0.829759	-0.558122	1148.5	177.464	0
1888	29818	0	0	7.4421	13.5711	-0.724829	-0.688929	1362.23	39.4899	0
1899	30430	0	0	17.7975	10.0128	0.318508	-0.94792	1852.45	111.991	0
1899	47165	0	0	17.7301	10.0261	-0.658614	-0.752481	865.588	18.2073	0
1900	17945	0	0	12.5425	12.5251	-0.68521	0.728346	6245.64	1636.96	0
1900	38586	0	0	12.589	12.4283	0.139654	-0.9902	9569.53	1379.84	0
1900	48776	0	0	12.527	12.4668	-0.953222	-0.302271	-51.6857	671.679	0
1903	20530	0	0	7.95661	10.8411	-0.689614	0.724177	702.975	425.815	0
1903	51281	0	0	8.04449	10.8004	0.998284	-0.0585648	-449.416	23.8383	0
1904	36603	0	0	2.82647	5.31624	0.636167	-0.771551	1997.98	341.234	0
1907	28829	0	0	6.8388	12.4221	-0.575059	0.818112	-114.787	396.637	0
1907	52612	0	0	6.80799	12.3643	-0.999626	0.0273528	1917.43	652.55	0
1909	21045	0	0	12.5929	11.0607	-0.625597	-0.780146	1846.27	445.862	0
1915	11181	0	0	9.6304	14.6317	0.948898	-0.315583	-1428.19	80.6997	0
1918	33513	0	0	1.91242	1.33273	-0.9967	0.0811743	1269.78	101.285	0
1920	23502	0	0	13.5103	7.70564	0.937076	0.349125	245.796	102.946	0
1920	34137	0	0	13.3825	7.70635	-0.93303	0.359798	338.186	377.002	0
1926	13353	0	0	8.40813	13.5747	-0.805863	0.592102	-653.583	231.413	0
1926	46508	0	0	8.48531	13.5957	0.380639	0.924724	8666.06	283.532	0
1926	48610	0	0	8.51519	13.5	0.834137	-0.551557	-805.103	144.321	0
1928	18511	0	0	26.4553	2.38182	-0.866836	-0.498594	519.948	95.1013	0
1929	19459	0	0	9.25352	9.50613	0.988371	0.15206	2598.64	439.085	0
1929	23792	0	0	9.22579	9.43731	0.60546	-0.795876	2127.7	1602.9	0
1929	44204	0	0	9.14312	9.55641	-0.533824	0.845595	3919.48	615.84	0
1932	14381	0	0	15.0147	13.5918	0.339369	-0.940653	1939.01	154.571	0
1932	19823	0	0	15.0571	13.6463	0.995032	-0.0995576	3575.07	306.867	0
1932	41184	0	0	14.9509	13.6032	-0.644963	-0.764213	1331.12	365.779	0
1933	12817	0	0	6.43513	8.92092	-0.274348	-0.961631	1568.65	126.221	0
1933	50873	0	0	6.39086	9.02922	-0.86926	0.494356	567.33	478.68	0
1937	17570	0	0	13.1191	6.20002	-0.904916	0.42559	529.057	758.58	0
1938	21336	0	0	14.3466	10.7279	-0.496245	-0.868182	2780.03	2547.65	0
1938	40009	0	0	14.4418	10.8154	0.905702	0.423916	-190.048	1359.37	0
1942	16966	0	0	2.68096	14.9453	-0.746	0.665946	363.846	95.8269	0
1944	16795	0	0	2.88902	7.31206	0.490488	0.871448	2263.1	63.408	0
1944	25300	0	0	2.92617	7.25186	0.998927	0.0463058	1897.65	170.225	0
1944	48157	0	0	2.79806	7.20087	-0.757083	-0.653319	3705.02	210.435	0
1948	32605	0	0	25.3926	9.14958	-0.93855	0.345144	1901.33	387.708	0
1951	43209	0	0	15.8108	11.6695	0.316292	0.948662	2130.05	1141.03	0
1951	52553	0	0	15.8454	11.5531	0.784665	-0.61992	5436.24	955.46	0
1954	11664	0	0	12.6223	15.463	-0.775018	-0.631939	3783.95	2015.74	0
1954	39609	0	0	12.7127	15.4437	0.444381	-0.895838	9464.43	1959.57	0
1957	37163	0	0	3.92135	12.0066	-0.579824	-0.814742	835.686	62.7179	0
1957	41449	0	0	3.9839	12.0027	0.482516	-0.875887	-134.255	482.112	0
1957	42447	0	0	3.93093	12.108	-0.415165	0.909746	193.664	284.242	0
1960	35559	0	0	14.1086	2.40032	0.273658	0.961827	704.631	285.873	0
1964	21362	0	0	8.83371	14.1295	0.977899	-0.20908	432.786	2139.43	0
1964	47890	0	0	8.74897	14.177	-0.692538	0.721382	-1125.39	444.944	0
1967	15848	0	0	1.57573	4.01257	0.342571	-0.939492	2049.41	70.2212	0
1967	37846	0	0	1.51272	4.02495	-0.67412	-0.738622	1081.56	266.094	0
1969	12548	0	0	8.00663	3.63007	0.594981	-0.80374	3684.45	412.475	0
1969	47019	0	0	7.9426	3.62256	-0.395227	-0.918584	2053.19	564.611	0
1981	10639	0	0	9.14207	8.4087	0.921236	0.389003	73.951	394.709	0
1981	50490	0	0	9.1109	8.33248	0.390831	-0.920462	7117.23	1616.33	0
1986	35927	0	0	10.4904	11.9856	0.397111	-0.917771	7567.48	698.974	0
1987	33545	0	0	7.02971	2.89862	-0.0994656	-0.995041	4710.81	124.497	0
1987	52095	0	0	6.99027	3.02155	-0.659205	0.751963	1972.86	250.451	0
1989	41284	0	0	11.9474	6.88243	0.752442	-0.658659	2501.84	1101.83	0
1989	42127	0	0	11.9161	6.98244	0.243716	0.969847	4143.76	751.436	0
1989	42133	0	0	11.8857	6.86349	-0.251736	-0.967796	3348.03	884.172	0
1992	16267	0	0	16.9673	8.31929	-0.952452	-0.304688	655.085	280.366	0
1992	16901	0	0	17.0365	8.39722	0.190925	0.981605	496.613	867.096	0
1992	35342	0	0	17.0853	8.33505	0.999014	-0.0444046	3181.65	1495.1	0
1993	15422	0	0	18.0361	8.90983	-0.59781	0.801638	3127.89	103.034	0
1997	22666	0	0	8.20182	13.1969	-0.726541	-0.687123	10879.5	1280.6	0
1997	36246	0	0	8.21986	13.2917	-0.415094	0.909779	-238.844	628.026	0
1999	21859	0	0	7.7127	13.749	0.663095	0.748535	7777.32	294.435	0
2003	30676	0	0	26.8828	2.46968	0.744606	0.667504	579.578	19.5432	0
2005	27501	0	0	26.4695	4.00864	0.889201	0.457516	122.739	13.8382	0
2008	27511	0	0	7.05813	12.7483	-1	-0.000478076	544.148	338.039	0
2008	51246	0	0	7.15822	12.7703	0.907001	0.421128	8922.98	2375.07	0
2013	23701	0	0	6.52444	13.972	-0.0967221	-0.995311	1871.51	1153.03	0
2013	27376	0	0	6.58765	14.0638	0.896234	0.443582	5644.54	1137.03	0
2013	49880	0	0	6.4808	14.0759	-0.776854	0.629681	-182.792	1361.28	0
2017	27533	0	0	10.938	4.47052	-0.854934	0.518736	2670.43	785.541	0
2017	37211	0	0	10.9402	4.39934	-0.817794	-0.575511	579.932	326.449	0
2018	21555	0	0	12.7997	6.26752	0.163747	-0.986502	5401.86	151.826	0
2018	41534	0	0	12.8532	6.31221	0.943246	-0.332096	2104.49	528.093	0
2022	27738	0	0	3.70782	4.50475	-0.976116	0.21725	834.582	242.984	0
2023	15019	0	0	16.6036	6.27835	-0.690337	0.723488	4563.79	439.199	0
2025	25735	0	0	12.2128	14.2956	0.999019	-0.0442885	-309.258	624.19	0
2031	15102	0	0	1.29929	12.6949	-0.711731	0.702452	457.772	383.666	0
2035	27322	0	0	11.2643	5.57194	0.867167	0.498017	17.3319	399.205	0
2037	24134	0	0	4.00145	12.9888	-0.493527	0.86973	-135.756	62.6021	0
2037	37179	0	0	4.05871	12.9836	0.633407	0.773819	1235.04	159.737	0
2038	48680	0	0	19.3464	4.3395	-0.886712	-0.462322	894.265	42.6662	0
2040	26658	0	0	4.52147	15.6718	0.999886	-0.0151269	807.837	10.0708	0
2040	40296	0	0	4.48667	15.6139	0.482688	-0.875792	140.647	74.6143	0
2042	21363	0	0	23.369	3.78356	0.994083	-0.108622	1290.52	40.6408	0
2042	43200	0	0	23.2957	3.84506	-0.280828	0.959758	418.258	229.104	0
2043	19562	0	0	12.6804	6.00913	-0.943136	0.332406	408.176	2.29491	0
2044	13241	0	0	14.4922	13.4818	0.99698	-0.0776533	2817.17	845.487	0
2044	31969	0	0	14.3838	13.432	-0.591438	-0.80635	187.051	466.231	0
2046	14295	0	0	13.572	3.23159	0.805524	0.592563	1112.04	61.334	0
2046	51581	0	0	13.5823	3.16803	0.951169	-0.30867	426.755	47.1126	0
2049	14366	0	0	3.49519	6.75425	-0.929981	-0.367608	2837.18	315.737	0
2049	34977	0	0	3.56687	6.8517	0.0745761	0.997215	1063.02	72.881	0
2049	51840	0	0	3.62967	6.8015	0.955553	0.29482	3504.92	111.757	0
2053	16941	0	0	26.1118	4.00464	-0.995364	-0.0961807	1315.93	95.528	0
2053	23663	0	0	26.1389	4.06907	-0.626554	0.779378	354.056	39.3758	0
2053	43575	0	0	26.2087	4.08135	0.322567	0.946546	509.862	99.1905	0
2054	24000	0	0	20.8621	1.19688	-0.589264	-0.807941	88.8287	321.846	0
2055	13182	0	0	21.2096	2.46937	0.461346	-0.88722	943.781	1.12375	0
2055	31278	0	0	21.1267	2.58285	-0.705033	0.709175	1476.5	14.9062	0
2056	24860	0	0	24.7032	4.27957	-0.981863	-0.189591	976.927	309.901	0
2056	25279	0	0	24.7625	4.22488	-0.110874	-0.993834	527.94	7.51717	0
2056	49769	0	0	24.7411	4.35393	-0.425757	0.904838	1665.07	423.443	0
2056	50651	0	0	24.8248	4.25236	0.807187	-0.590296	2151.36	129.894	0
2057	19575	0	0	22.8869	3.37052	0.858639	0.51258	697.255	206.843	0
2057	26646	0	0	22.7892	3.33421	-0.984955	-0.17281	776.781	50.282	0
2057	39059	0	0	22.8196	3.39153	-0.411447	0.911434	2019.37	182.434	0
2059	14054	0	0	4.82818	1.33575	0.352809	-0.935695	1477.87	79.2897	0
2059	17677	0	0	4.76065	1.3506	-0.711317	-0.702871	2478.44	61.8099	0
2063	30634	0	0	12.4108	1.1118	0.080624	0.996745	1909.32	143.535	0
2066	16139	0	0	24.2845	9.57808	0.692408	0.721506	509.419	78.0484	0
2066	45963	0	0	24.2374	9.46267	-0.0123087	-0.999924	-607.778	101.762	0
2067	24132	0	0	1.88419	13.4862	-0.570254	0.821469	346.442	543.306	0
2067	42367	0	0	1.8522	13.4282	-0.998806	0.0488607	661.972	108.973	0
2070	45380	0	0	10.8533	3.75108	-0.138805	0.99032	4484.79	745.17	0
2075	25744	0	0	1.09233	5.74174	0.9629	-0.269857	1371.38	270.667	0
2079	33227	0	0	13.6373	5.50852	-0.982003	0.188867	-273.491	46.8703	0
2079	37015	0	0	13.711	5.42289	0.0377035	-0.999289	656.16	70.5017	0
2080	15029	0	0	16.7723	9.76424	0.959524	-0.281626	2516.08	1040.01	0
2080	20091	0	0	16.7443	9.83575	0.512018	0.858975	776.682	545.558	0
2080	28422	0	0	16.7103	9.71925	-0.0301602	-0.999545	1937.7	1109.38	0
2080	49457	0	0	16.6605	9.81706	-0.826605	0.562783	4099.77	511.727	0
2081	29997	0	0	14.2347	13.4544	-0.692832	-0.721099	-64.1824	1643.76	0
2081	31969	0	0	14.3127	13.4402	0.383749	-0.923437	9083.77	39.8353	0
2082	17547	0	0	15.026	12.6698	-0.386549	-0.922269	676.363	5594.23	1
2082	20047	0	0	15.1197	12.7209	0.984539	-0.175166	-3816.48	283.505	1
2082	49787	0	0	15.0317	12.7978	-0.30394	0.952691	2614.98	310.703	0
2084	25789	0	0	11.2429	2.39965	0.90231	-0.431088	1145.61	927.593	0
2085	10508	0	0	16.2362	4.61759	-0.302052	-0.953291	834.285	945.154	0
2085	33487	0	0	16.3003	4.63124	0.660089	-0.751187	3535.49	494.703	0
2088	44557	0	0	2.70117	9.39231	0.960226	0.279223	2363.67	47.0573	0
2088	45456	0	0	2.5884	9.39333	-0.954982	0.296663	2053.81	331.091	0
2090	17064	0	0	8.56301	6.26994	0.306064	-0.952011	4810.91	739.019	0
2090	23591	0	0	8.57146	6.40245	0.424578	0.905391	5267.04	1129.68	0
2094	47569	0	0	22.2196	6.39643	0.994009	0.109295	429.318	24.9369	0
2097	13926	0	0	16.9233	7.73122	-0.981788	-0.18998	559.197	603.833	0
2097	23728	0	0	17.0695	7.75796	0.985466	0.169873	1440.65	18.1765	0
2097	52191	0	0	16.939	7.79259	-0.771136	0.636671	3607.01	333.084	0
2097	52670	0	0	17.0128	7.67299	0.22339	-0.974729	3588.66	1034.87	0
2099	15691	0	0	16.568	9.32683	-0.343621	0.939108	5316.95	386.395	0
2100	28063	0	0	20.87	7.65413	-0.852508	-0.522714	350.489	121.369	0
2100	29739	0	0	20.9496	7.75811	0.283092	0.959093	377.102	327.158	0
2101	10733	0	0	17.7852	2.45763	0.457106	-0.889412	4431.72	54.4944	0
2101	48993	0	0	17.7075	2.50971	-0.996167	0.0874753	608.772	497.786	0
2103	39891	0	0	8.16713	1.75026	-0.518762	0.854919	463.288	313.593	0
2103	44119	0	0	8.23912	1.74879	0.552466	0.833536	1095.22	680.928	0
2107	32529	0	0	24.5924	9.46645	0.99245	-0.12265	1381.27	213.44	0
2108	34252	0	0	11.7825	6.24956	0.615775	-0.787922	3775.33	731.679	0
2108	49154	0	0	11.7612	6.36547	0.29553	0.955333	2213.36	187.002	0
2112	16145	0	0	26.8162	5.39636	-0.768288	-0.640105	284.579	130.205	0
2112	28762	0	0	26.8732	5.37699	0.219416	-0.975631	19.3266	157.144	0
2119	11494	0	0	9.78172	11.1183	-0.987587	-0.157072	-1334.71	546.986	0
2119	14082	0	0	9.80215	11.1782	-0.705436	0.708774	4507.46	1967.91	0
2119	32156	0	0	9.81981	11.0675	-0.449352	-0.893355	4671.75	669.673	0
2124	24392	0	0	14.5721	6.43907	0.705125	0.709083	-373.489	244.856	0
2124	36020	0	0	14.4816	6.41292	-0.974269	0.22539	146.277	493.285	0
2125	21328	0	0	10.0851	12.9312	0.308245	-0.951307	2673.94	413.353	0
2127	20756	0	0	16.5011	7.56805	-0.90683	-0.421497	1209.99	389.625	0
2133	13778	0	0	19.2427	11.6381	0.935152	-0.354248	1854	296.728	0
2133	17330	0	0	19.1268	11.6998	-0.816309	0.577616	1519.29	127.021	0
2133	33226	0	0	19.1814	11.7279	0.00841503	0.999965	733.959	116.596	0
2133	43540	0	0	19.1671	11.5965	-0.206761	-0.978391	744.558	148.032	0
2142	10786	0	0	3.89336	10.04	-0.992175	-0.124856	1665.13	527.295	0
2142	16374	0	0	3.99205	10.1151	0.383331	0.923611	3628.86	478.645	0
2142	30065	0	0	4.03447	10.0328	0.974456	-0.224579	2123.42	547.241	0
2142	46815	0	0	3.93067	10.1124	-0.471044	0.88211	340.949	50.8693	0
2143	37350	0	0	6.25385	1.75624	-0.228223	-0.973609	4024.48	556.124	0
2147	19728	0	0	14.9535	12.4007	-0.834939	0.550343	7673.25	979.441	0
2147	45693	0	0	15.0575	12.3165	0.712475	-0.701697	8214.44	30.4406	0
2149	10754	0	0	16.9119	9.42152	-0.238586	0.971121	2708.37	889.273	0
2149	18217	0	0	16.9688	9.34839	0.883188	-0.469019	2798.51	466.127	0
2152	12178	0	0	26.5564	3.84674	0.766973	-0.64168	657.343	128.507	0
2153	32745	0	0	12.0995	2.52838	-0.992489	0.12233	-237.126	637.109	0
2162	20014	0	0	15.1331	12.4847	-0.999797	-0.0201719	2393.44	472.811	0
2162	31072	0	0	15.2517	12.443	0.766858	-0.641817	4182.3	565.936	0
2167	14130	0	0	4.24324	10.0533	0.909565	0.415561	1521.92	168.638	0
2167	43419	0	0	4.16471	10.0763	-0.548258	0.836309	22.2462	46.2754	0
2167	49437	0	0	4.23717	9.99821	0.793693	-0.608319	391.752	9.61138	0
2168	35693	0	0	11.9203	8.99833	-0.604775	0.796396	6420.23	1527.25	0
2169	22060	0	0	5.54664	3.41845	-0.981858	-0.18962	2648.83	598.904	0
2170	45372	0	0	1.73958	14.9566	0.779104	-0.626895	668.404	232.283	0
2173	22716	0	0	23.3347	5.55482	-0.359468	0.933158	254.825	311.131	0
2173	41282	0	0	23.2951	5.49449	-0.999161	-0.0409532	733.189	249.44	0
2175	14629	0	0	9.79137	12.8657	-0.977528	-0.210806	1167.65	1168.58	0
2178	26314	0	0	10.8256	8.42331	-0.27834	-0.960483	5599.89	1117.69	0
2181	40845	0	0	26.491	7.55708	-0.485188	-0.87441	17.3867	112.85	0
2181	41366	0	0	26.5709	7.6125	0.98895	0.148248	612.832	209.374	0
2182	36172	0	0	18.5652	8.78357	-0.287866	-0.957671	309.839	600.612	0
2182	48012	0	0	18.5292	8.82871	-0.997251	-0.0740948	2389.78	931.518	0
2184	20686	0	0	25.853	6.56823	-0.126571	-0.991958	-79.4986	193.216	0
[truncated: 44,845 more rows]
