# Supplementary material for: Study on stability analysis of soil nail reinforced slopes under loading based on the discrete element method
Source: PLoS One. 2026 May 26;21(5):e0350163. doi: 10.1371/journal.pone.0350163 (PMC13210361; doi:10.1371/journal.pone.0350163)
Supplement: S1 File — (ZIP) [file pone.0350163.s001.zip › DATA in PFC/6_14_10000__measure.txt]

id	cx	cy	mradius	sxx	syy	sxy	s1	s3	angle_deg	porosity	strain_x	strain_y
1	15.7	15.35	0.63	-8568.81	-690.192	1931.02	-242.362	-9016.64	76.9431	0.187721	-6.9882e-06	-4.79965e-06
2	14.44	15.098	0.63	-25244.9	-20904.2	9703.18	-13131.6	-33017.4	51.304	0.156587	-3.37874e-06	1.41912e-05
3	13.18	14.846	0.63	-21100.3	-64271.3	7587.82	-19805.5	-65566.1	9.6839	0.164975	4.77437e-06	1.35005e-05
4	17	14	0.63	-5521.63	-3308.2	1528.89	-2527.51	-6302.33	62.9498	0.194455	-9.96373e-06	-4.68213e-06
5	15.74	13.748	0.63	-15920.2	-15443.5	5204.86	-10471.5	-20892.1	46.311	0.165048	-7.81124e-06	-1.03654e-06
6	14.48	13.496	0.63	-18330.8	-33014.5	7896.03	-14890.8	-36454.6	23.5414	0.176398	-8.25434e-07	3.65582e-06
7	18.4	12.6	0.63	-7065.84	-3062.63	1796.17	-2374.87	-7753.59	69.0481	0.177546	-3.44091e-06	-1.08547e-06
8	17.14	12.348	0.63	-13100.9	-10205.8	3925.12	-7469.78	-15836.8	55.1218	0.198483	-2.36609e-07	-5.70441e-06
9	15.88	12.096	0.63	-16694.9	-21097.5	6221.04	-12297.2	-25495.2	35.257	0.17511	-1.273e-06	-5.03043e-06
10	19.8	11.2	0.63	-6466.83	-3767.08	2089.06	-2629.72	-7604.19	61.4345	0.183473	-2.42795e-07	-1.06081e-05
11	18.54	10.948	0.63	-10967.5	-8681.12	3121.15	-6500.38	-13148.2	55.0581	0.179488	4.78978e-06	-7.82053e-06
12	17.28	10.696	0.63	-18235.8	-16126.8	6553.1	-10543.9	-23818.7	49.5707	0.173122	-1.40582e-05	-1.37423e-06
13	21	9.75	0.63	-16409.4	-4622.72	2811.39	-3986.49	-17045.6	77.2484	0.190389	-5.7478e-06	9.22261e-06
14	19.74	9.498	0.63	-13215.9	-6664.07	3221.55	-5345.42	-14534.6	67.7397	0.167383	-3.23744e-06	3.34886e-06
15	18.48	9.246	0.63	-13829.4	-12045.8	4632.77	-8219.79	-17655.4	50.4478	0.165706	-1.26064e-06	-2.65137e-05
16	22.5	9.3	0.63	-16367.2	-2741.16	2163.74	-2405.82	-16702.5	81.1903	0.187861	-9.44493e-06	6.4038e-06
