# Supplementary material for: Study on stability analysis of soil nail reinforced slopes under loading based on the discrete element method
Source: PLoS One. 2026 May 26;21(5):e0350163. doi: 10.1371/journal.pone.0350163 (PMC13210361; doi:10.1371/journal.pone.0350163)
Supplement: S1 File — (ZIP) [file pone.0350163.s001.zip › DATA in PFC/6_14_10000__pbond.txt]

ball1_id	ball2_id	cx	cy	pb_fn	pb_fs	pb_state	bond_type
6	21988	6.96367	3.81342	528.613	-316.763	3	0
6	29749	6.9931	3.89052	132.035	815.689	3	0
7	28757	24.637	3.70183	162.282	-30.2168	3	0
12	5819	3.14579	12.0762	-188.802	201.165	3	0
17	4641	9.92726	4.55903	309.546	48.462	3	0
17	7912	9.90138	4.70276	387.923	-362.241	3	0
25	9688	14.7881	8.5775	254.411	-825.885	3	0
35	7830	10.5599	10.8097	-1675.4	-1269.2	3	0
36	8603	24.9251	7.46605	91.9339	128.534	3	0
40	1994	13.2024	6.03952	-129.833	2.68777	3	0
51	1555	2.65981	4.93613	321.987	16.1705	3	0
63	3510	15.6055	8.99209	353.134	361.544	3	0
67	4619	5.20182	9.33983	454.068	20.5192	3	0
93	3401	23.1458	9.21828	-109.385	87.8165	3	0
151	611	11.4163	4.30786	373.711	11.0479	3	0
174	289	14.9077	15.252	-937.127	-414.633	3	0
183	327	3.87335	15.6503	-85.5056	-115.544	3	0
265	530	20.7849	6.82588	101.985	-334.109	3	0
421	992	24.9068	1.46917	132.581	15.4494	3	0
563	835	16.1035	7.19492	364.896	-516.602	3	0
639	940	18.1494	3.68418	593.322	319.576	3	0
782	835	16.0337	7.27285	268.037	-189.423	3	0
12	29230	3.10304	12.0387	-255.289	-245.611	3	0
19	18330	5.96443	5.19085	216.187	482.615	3	0
19	28347	6.0603	5.25159	266.608	147.691	3	0
21	51229	10.3008	12.1046	-1059.02	290.698	3	0
22	20360	18.9335	5.90236	52.186	552.195	3	0
24	15402	6.11995	9.74179	191.107	277.221	3	0
24	42844	6.1112	9.67055	-188.569	-402.445	3	0
32	15068	25.7978	7.89288	151.735	372.557	3	0
32	23482	25.7115	7.90304	-157.747	-593.425	3	0
32	23484	25.7778	8.00211	-392.061	67.4314	3	0
33	24026	22.8898	1.61832	178.429	13.0187	3	0
38	40341	1.84038	14.2088	25.5187	-135.533	3	0
43	24224	12.0827	7.72621	255.865	1147.98	3	0
48	15202	5.20374	13.7613	674.782	-16.2251	3	0
48	34325	5.1567	13.6683	-321.278	-818.914	3	0
50	30371	26.6004	1.3609	78.2667	-10.4353	3	0
51	36503	2.71187	4.88803	118.135	184.962	3	0
54	38186	15.9172	4.49599	52.7482	-210.903	3	0
54	42458	15.9388	4.43602	160.779	407.513	3	0
55	34632	16.6327	6.09094	-658.034	-246.182	3	0
56	47461	12.4354	5.44073	180.3	-15.3051	3	0
57	25720	16.8773	13.0007	534.413	258.444	3	1
57	35305	16.9348	13.0024	-2.57985	4.06584	3	0
59	25894	25.8871	3.19957	109.095	53.0674	3	0
59	33269	25.8957	3.08711	72.9187	60.7705	3	0
60	50684	13.6964	9.86511	489.243	699.655	3	0
66	34745	7.95403	1.61166	195.442	-394.228	3	0
68	44691	12.174	6.02667	82.4142	-244.11	3	0
68	47062	12.1491	6.10122	120.977	5.64406	3	0
69	52350	10.6714	6.00836	210.97	7.13849	3	0
70	16449	13.5526	3.88533	130.726	-905.168	3	0
70	28456	13.4378	3.9777	175.271	-485.831	3	0
70	46530	13.4512	3.85562	364.759	804.598	3	0
74	46308	14.5108	11.9718	49.9751	-1004.31	3	0
76	45241	11.6129	7.59422	390.056	6.52882	3	0
77	17481	23.5903	2.43454	191.848	-176.23	3	0
77	25772	23.7109	2.40005	154.76	-0.260116	3	0
84	39294	6.40475	15.0598	455.725	-99.2393	3	0
89	38214	23.0363	6.98798	282.042	12.937	3	0
89	42208	23.1438	7.03885	-55.0056	-53.8681	3	0
93	20568	23.0759	9.1521	225.832	-320.166	3	0
93	26651	23.133	9.11369	-440.931	377.313	3	0
97	14939	5.28276	12.6343	462.013	-109.489	3	0
107	4655	21.1243	3.35112	105.456	194.501	3	0
110	2442	8.82569	8.03734	132.63	572.866	3	0
113	7001	17.4903	4.54821	153.905	-236.445	3	0
116	4553	3.78164	6.09223	153.356	-99.9823	3	0
116	8132	3.72197	6.02996	129.224	280.211	3	0
117	9560	12.8212	14.3819	-780.979	1020.08	3	0
139	5491	7.17787	1.71698	88.6755	-81.4007	3	0
144	9028	14.5586	2.08318	387.26	-4.69548	3	0
147	7975	8.8724	13.7231	792.284	-100.843	3	0
148	5013	17.8112	2.08119	261.954	93.325	3	0
148	8387	17.8037	2.01847	-98.5403	130.107	3	0
151	4981	11.3675	4.27195	41.6845	-235.204	3	0
166	6468	23.9546	2.43287	51.5607	185.474	3	0
174	7382	14.9921	15.3154	110.612	-940.57	3	0
176	4767	8.14559	12.5446	-1214.11	-842.473	3	0
180	2910	1.91626	1.71103	119.224	-54.8023	3	0
180	3028	1.98797	1.6898	128.478	14.6468	3	0
198	2215	14.0058	5.62262	89.3265	-1104.24	3	0
198	3589	14.0269	5.56163	230.942	316.64	3	0
204	1054	14.6266	7.79608	623.737	-463.936	3	0
213	7139	19.0759	8.01323	96.1541	549.667	3	0
214	1408	26.846	8.91825	-19.2642	292.113	3	0
224	7552	26.4394	1.75368	40.4328	0.658033	3	0
225	8504	16.6262	11.7599	-42.7688	913.234	3	0
225	9770	16.6397	11.6772	427.936	-38.4211	3	0
249	6821	23.2399	6.20758	99.9954	170.387	3	0
251	5718	14.1795	15.0183	232.212	1120.85	3	0
254	1981	9.03636	8.35908	132.828	1381.32	3	0
268	8484	7.06293	5.33877	-33.4078	-234.733	3	0
270	6026	17.972	6.4682	468.098	304.909	3	0
273	1287	22.815	7.98016	-157.776	-342.02	3	0
273	5506	22.8196	8.10416	46.4312	488.609	3	0
289	3017	14.8461	15.2639	-171.485	378.376	3	0
290	2388	26.7388	4.88847	61.124	90.8992	3	0
290	9384	26.7718	4.94257	184.085	-15.9427	3	0
301	4888	17.2752	8.06191	81.0346	-458.606	3	0
304	6703	25.237	4.30619	51.1818	157.773	3	0
306	7009	22.2186	6.76532	88.4195	-347.622	3	0
328	7438	18.2957	11.5267	95.4936	436.121	3	0
332	6358	1.45065	14.6819	-77.5904	-206.802	3	0
350	1388	8.57699	8.21194	655.638	-56.8941	3	0
354	8698	24.6171	2.55315	56.6241	113.975	3	0
358	7018	26.5159	9.20603	78.4947	-675.849	3	0
362	9949	5.93987	9.98004	716.323	-701.177	3	0
370	5503	10.4615	14.7918	559.745	-1091.89	3	0
373	2529	10.0163	5.33595	249.582	16.2529	3	0
403	8671	26.7016	7.21563	44.0852	431.867	3	0
406	5153	3.37935	10.7746	-72.2352	556.679	3	0
409	8871	6.4549	8.41595	174.88	712.981	3	0
413	4705	23.1787	1.88057	22.402	-191.347	3	0
421	5075	24.8392	1.57315	110.178	-28.4173	3	0
431	8337	21.8958	5.84701	31.9758	-452.065	3	0
434	2877	25.7209	5.25433	226.054	24.0543	3	0
440	6242	16.9663	6.65261	-92.1634	-209.137	3	0
444	7798	16.6328	10.5207	615.53	1756.98	3	0
445	8598	1.94988	15.7743	-259.857	-84.3876	3	0
449	2819	22.2389	3.7075	164.424	-218.371	3	0
457	2431	19.8994	7.61223	-231.082	348.051	3	0
460	5533	19.5269	12.0122	-933.691	-932.798	3	1
468	2717	7.94626	11.6253	273.837	-169.352	3	0
468	9903	7.85349	11.6336	366.693	1008.81	3	0
486	6544	8.48362	15.1474	37.4117	-179.647	3	0
488	5488	23.6196	5.79979	-152.22	-19.8956	3	0
489	8141	16.6855	7.87904	-75.9206	207.605	3	0
522	9063	23.529	1.36142	77.5756	-74.4126	3	0
524	6489	19.1284	3.80665	125.675	-197.464	3	0
527	4761	8.51211	4.02001	137.432	-793.135	3	0
539	4640	11.0419	4.91699	82.1303	100.44	3	0
544	6177	3.33355	9.81228	-95.3555	-559.873	3	0
548	3039	4.77035	8.91015	292.35	465.853	3	0
550	8755	20.5787	6.43478	141.863	3.68877	3	0
560	9834	15.5359	13.3377	-290.144	-148.857	3	0
588	1850	16.3775	12.4254	197.775	210.258	3	0
592	7004	12.6182	11.2984	-644.761	240.294	3	0
607	3277	25.9239	8.72116	-188.282	-112.604	3	0
611	4981	11.3583	4.3299	-192.984	160.573	3	0
611	8232	11.4011	4.44157	463.666	173.1	3	0
613	5677	8.80926	5.94768	497.958	-424.767	3	0
625	5498	4.99395	10.0304	-853.623	-771.285	3	0
625	7544	4.94173	10.1595	138.052	-669.492	3	0
627	6322	7.12896	1.6092	117.529	-548.109	3	0
665	9681	1.28644	4.20208	267.905	-157.749	3	0
679	6601	20.279	8.78583	62.8708	40.6662	3	0
680	7711	12.7931	13.7591	302.284	-2391.37	3	0
683	4642	11.568	15.8245	-248.3	635.268	3	0
690	1385	16.1437	12.191	-124.237	-443.946	3	0
697	8103	9.73728	4.11296	108.91	79.1962	3	0
702	7878	4.31345	14.3309	-162.257	226.382	3	0
707	9384	26.8616	4.88038	27.3267	162.124	3	0
715	3209	3.82507	5.90024	187.488	128.492	3	0
724	7274	10.3801	3.30763	82.6049	485.745	3	0
731	9241	22.5146	6.16247	205.084	-395.222	3	0
733	1123	2.02385	3.71423	70.3665	-43.1033	3	0
751	8296	23.9705	6.04143	-54.6871	-138.867	3	0
754	1371	14.46	14.2732	-25983.8	8155.21	3	1
756	5325	11.5314	6.46328	320.347	361.764	3	0
758	9856	15.5632	2.82913	164.019	-202.161	3	0
767	5985	15.8085	6.28985	386.348	-427.172	3	0
778	4382	11.2747	10.1328	508.059	-64.63	3	0
778	8198	11.327	10.1011	-126.627	222.007	3	0
784	5410	9.29355	8.37635	337.211	951.718	3	0
791	1865	15.9468	14.9046	244.623	696.694	3	0
807	9274	2.63383	5.83007	80.3344	57.9285	3	0
816	9512	13.5213	6.18948	372.15	34.4307	3	0
821	1060	20.2725	9.93828	-2.76409	-210.645	3	0
829	1692	10.4715	2.14229	225.508	-434.544	3	0
830	5158	11.4092	9.64067	-390.889	-605.43	3	0
839	3006	6.26071	4.61647	581.645	-78.873	3	0
855	1486	25.9821	2.69597	73.2653	139.208	3	0
863	3946	6.98205	6.76007	209.23	344.395	3	0
865	6533	1.20398	6.50533	67.2336	47.5616	3	0
869	6758	5.27915	6.49776	-285.409	192.24	3	0
877	1683	8.76864	12.2128	184.723	1639.21	3	0
877	2406	8.66965	12.2684	0	0	0	0
884	8370	26.214	6.53546	157.719	-7.34903	3	0
890	1431	3.03308	6.3872	183.036	31.9378	3	0
890	2227	3.08784	6.41725	-77.2255	-90.8032	3	0
895	6379	19.5519	10.209	185.708	1331.43	3	1
910	6228	3.06478	10.7943	193.297	349.752	3	0
910	8636	3.12618	10.8727	-37.8779	-705.554	3	0
915	5700	12.4196	7.34825	340.917	752.786	3	0
916	4803	16.7261	10.8511	63.7332	-603.729	3	0
917	5518	8.62924	12.4479	38.781	1829.83	3	0
921	5208	4.16485	14.1413	-473.629	226.31	3	0
922	4311	8.84821	6.83734	-26.3366	-337.072	3	0
936	6354	8.78317	9.10111	417.438	-560.81	3	0
944	1775	2.33355	8.43001	31.8761	30.7831	3	0
959	9513	2.55704	11.5942	-766.58	76.795	3	0
982	7007	8.94812	5.38592	181.329	-88.6337	3	0
991	2924	5.66162	3.26856	17.0178	-350.06	3	0
106	25320	2.15164	5.69588	135.961	-12.2912	3	0
106	47966	2.23546	5.72044	242.542	-45.0074	3	0
107	30020	21.0675	3.38395	61.4201	-142.161	3	0
109	21833	5.94549	14.4909	73.5792	-785.84	3	0
109	46247	5.91032	14.5855	-681.574	414.53	3	0
110	11861	8.72963	7.94834	338.189	1072.03	3	0
111	17343	17.848	10.2432	418.124	442.899	3	0
111	48451	17.8008	10.194	443.845	-665.891	3	0
112	19678	18.007	7.78431	-319.776	-89.8592	3	0
112	44620	18.1186	7.81454	147.239	-691.033	3	0
113	13332	17.6011	4.50423	202.44	-140.484	3	0
113	14186	17.586	4.61272	126.51	369.216	3	0
117	40552	12.7723	14.417	1603.22	100.589	3	0
117	50168	12.7229	14.3875	-188.549	-842.764	3	0
123	32028	3.80544	14.3958	84.4983	-2.78887	3	0
123	33916	3.72366	14.3188	-212.264	-240.385	3	0
125	19521	2.30508	7.02124	94.1246	-101.057	3	0
125	37745	2.25048	6.938	177.925	-220.377	3	0
125	50605	2.25118	7.03141	143.871	66.5653	3	0
126	21177	4.82612	7.61462	-264.561	-32.2967	3	0
126	28446	4.83109	7.54549	388.222	-12.7497	3	0
129	19674	13.5471	1.78652	0	0	0	0
130	39047	5.21049	14.689	111.908	42.7353	3	0
130	43752	5.3119	14.6551	-405.183	343.299	3	0
130	49960	5.22775	14.7504	-426.795	-15.2579	3	0
132	29470	7.38633	3.52903	186.301	266.027	3	0
135	34696	7.16202	7.4379	126.207	206.823	3	0
135	41198	7.25107	7.36548	378.893	-836.082	3	0
138	28676	25.828	9.4637	132.317	571.988	3	0
140	37645	3.54487	14.7619	-345.663	8.18324	3	0
140	39263	3.46839	14.839	-292.815	156.626	3	0
145	52582	3.94428	8.50899	-63.7273	31.342	3	0
146	43101	13.2976	11.9908	-957.332	-159.558	3	0
146	43116	13.1736	11.9178	-1121.4	123.073	3	0
147	13975	8.93108	13.8059	479.667	1274.08	3	0
147	25145	8.88091	13.8401	1031.75	-595.577	3	0
148	16186	17.9269	2.00839	305.953	-337.711	3	0
149	21700	25.671	9.65915	19.9007	330.041	3	0
149	52219	25.7134	9.77559	18.0957	-446.943	3	0
151	28831	11.3939	4.19484	274.581	494.297	3	0
152	16058	7.80764	3.24728	154.09	485.616	3	0
152	37748	7.79732	3.3304	174.884	-664.859	3	0
154	18833	5.79604	15.2998	18.7752	-617.242	3	0
156	34543	16.4268	8.10646	-23.0185	1296.68	3	0
158	11919	20.4571	5.70673	72.1197	-42.0298	3	0
159	10956	26.4361	8.22378	-151.997	249.248	3	0
159	40282	26.4459	8.11128	-229.434	34.6967	3	0
164	17602	19.2831	1.78412	180.859	-193.99	3	0
164	26505	19.2668	1.88161	141.966	109.916	3	0
165	30530	8.85835	14.8237	889.618	-724.767	3	0
165	31502	8.78674	14.8548	703.15	934.488	3	0
165	42152	8.90944	14.8675	50.4076	-180.602	3	0
166	25772	23.8575	2.3824	206.067	-13.6744	3	0
174	30024	14.9406	15.3516	-312.801	1047.9	3	0
176	25833	8.04524	12.601	137.682	-1097.78	3	0
176	28268	8.01932	12.5417	-625.957	-317.67	3	0
176	37679	8.11373	12.6044	505.236	119.674	3	0
179	24017	4.66825	5.58196	123.768	154.056	3	0
182	17570	13.0575	6.15866	193.73	432.409	3	0
182	21445	13.0009	6.12045	167.86	-78.9291	3	0
183	10029	3.97137	15.7114	-128.399	22.7796	3	0
183	26193	3.92927	15.7607	-115.607	58.6558	3	0
184	41451	17.0839	12.2924	90.8292	421.512	3	0
185	36620	13.7966	8.44841	245.817	-1.90637	3	0
185	45036	13.8624	8.43512	133.459	420.829	3	0
189	17773	23.514	5.45329	112.269	-8.21504	3	0
193	18006	3.06505	15.3105	-245.85	-94.1574	3	0
193	19032	3.02981	15.3727	-134.286	-26.0012	3	0
198	22096	14.0906	5.5573	330.297	-378.012	3	0
198	29453	14.085	5.66116	395.037	946.335	3	0
204	15894	14.5795	7.92375	551.096	81.8869	3	0
204	21198	14.532	7.81587	-363.487	-42.1287	3	0
204	25939	14.6596	7.85933	-95.7725	-312.392	3	0
204	32863	14.5257	7.88209	159.012	-83.331	3	0
207	17625	10.3158	12.5123	-209.525	921.271	3	0
213	33090	19.0375	7.9126	124.488	644.978	3	0
214	16620	26.7661	8.94454	49.5468	-59.2506	3	0
215	37391	21.7004	8.52917	99.3334	-529.722	3	0
224	27982	26.3514	1.83874	95.7004	-1.64536	3	0
224	50945	26.3285	1.77628	30.0118	-14.6993	3	0
225	49371	16.5837	11.661	18.6876	402.027	3	0
226	43870	11.0892	9.0348	1219.63	-47.585	3	0
226	46877	11.0978	9.1585	448.911	280.331	3	0
226	51602	11.032	9.15312	764.523	-60.3964	3	0
231	13417	16.5148	1.48979	485.022	21.8551	3	0
232	25618	20.5973	7.92937	-151.814	-119.013	3	0
232	48017	20.5992	7.99281	85.3329	32.6236	3	0
237	17124	20.5322	2.26662	247.581	-21.731	3	0
238	32540	12.5194	10.0905	-1112.24	147.86	3	0
245	24737	7.49946	3.39563	403.112	64.5919	3	0
245	41631	7.44931	3.35175	129.568	-25.6325	3	0
249	11409	23.3063	6.11886	134.739	173.482	3	0
249	27505	23.2233	6.1187	36.6118	-403.445	3	0
251	18674	14.2124	15.1463	100.728	785.753	3	0
259	44262	4.31087	4.90741	320.721	70.3934	3	0
265	20380	20.9016	6.90681	-238.498	-477.716	3	0
268	15542	6.98062	5.4394	154.627	-600.321	3	0
268	21131	7.09494	5.40874	266.462	1042.89	3	0
268	31410	7.00351	5.33599	282.122	34.2445	3	0
270	50443	17.9642	6.60725	247.667	7.42753	3	0
271	52249	7.28856	6.10157	223.043	-599.53	3	0
273	16943	22.8914	8.01991	100.201	-114.12	3	0
277	17147	2.35353	13.2849	-409.798	-96.6622	3	0
280	39494	13.7389	9.14199	279.95	1462.92	3	0
280	40120	13.7749	9.08049	-1536.67	182.017	3	0
282	34596	12.1382	12.3552	612.147	-38.2443	3	0
284	28978	12.6329	5.84936	-44.5786	367.059	3	0
286	11280	20.0906	3.44865	79.144	-430.238	3	0
286	29630	20.0461	3.35563	86.949	407.064	3	0
288	12437	11.7056	7.79012	294.228	301.578	3	0
288	12732	11.756	7.88191	525.115	610.049	3	0
288	51642	11.7785	7.78673	387.213	-788.822	3	0
289	15400	14.7961	15.2198	261.273	25.994	3	0
289	24636	14.9136	15.1394	469.769	955.742	3	0
290	10646	26.6431	4.9622	201.943	-16.2869	3	0
293	17473	2.87309	15.2024	-163.536	-176.134	3	0
295	43789	3.6573	10.8506	-321.452	351.78	3	0
298	46883	14.75	14.595	-609.046	733.235	3	0
298	51311	14.7558	14.4758	335.453	191.714	3	0
301	13515	17.1705	8.10521	34.0501	-760.449	3	0
301	20138	17.2169	8.03609	179.325	787.9	3	0
305	20197	2.03266	13.7832	73.1668	160.702	3	0
305	25469	1.94168	13.7221	-182.305	-220.592	3	0
306	28965	22.2978	6.74942	29.61	72.1321	3	0
306	34072	22.2871	6.87492	57.0595	213.516	3	0
306	43894	22.3355	6.80146	84.9175	62.4827	3	0
310	12793	11.1146	5.82047	466.015	-598.007	3	0
310	27914	11.148	5.89428	22.0903	96.1796	3	0
310	32468	11.0265	5.90949	151.543	-1327.94	3	0
312	28376	19.106	8.55231	-192.115	-241.747	3	0
312	46751	19.1692	8.63078	-11.1409	-31.8139	3	0
313	14362	18.2464	1.98966	-33.3292	29.7036	3	0
315	11736	6.33856	2.45842	313.999	-201.348	3	0
319	26680	4.11358	8.63051	145.091	198.172	3	0
319	39905	4.18032	8.60294	492.439	-10.8539	3	0
328	12483	18.3043	11.6351	-24.678	60.2482	3	1
328	13021	18.1896	11.6021	77.9248	-19.3189	3	0
328	21397	18.2014	11.5424	10.1385	-69.024	3	0
330	50178	1.27696	14.8857	-135.126	137.681	3	0
336	33716	25.4472	8.44642	139.457	554.381	3	0
336	49714	25.5091	8.42421	133.525	-363.495	3	0
338	15248	26.4331	7.73648	134.384	451.282	3	0
338	51992	26.4312	7.65746	86.7042	-356.061	3	0
339	32629	23.6396	4.41328	120.663	35.6691	3	0
339	37003	23.6979	4.28096	105.33	287.735	3	0
341	32093	26.5423	3.4228	104.722	22.4997	3	0
342	28959	26.3777	5.55432	79.6709	388.347	3	0
348	19425	5.31202	13.0213	391.526	749.248	3	0
348	27041	5.42994	12.9917	166.311	423.272	3	0
350	25826	8.53891	8.28041	-66.6375	315	3	0
354	13595	24.5628	2.66659	54.5734	-37.1781	3	0
354	48239	24.6273	2.68365	29.2395	-11.6294	3	0
355	21094	13.4311	12.3898	-1375.52	1951.96	3	0
355	50823	13.2894	12.3671	-946.32	-1698.63	3	0
358	35925	26.4147	9.18145	150.982	502.111	3	0
358	37160	26.5085	9.09122	49.3469	335.264	3	0
359	25413	13.822	5.00055	71.6971	84.0838	3	0
359	37927	13.8638	5.08843	484.511	-34.4294	3	0
359	44031	13.872	4.96041	270.733	200.068	3	0
362	12518	5.87602	10.0642	148.503	650.309	3	0
362	17338	5.96119	10.126	562.438	-62.355	3	0
362	28515	6.00802	10.0081	-356.165	-118.868	3	0
363	13159	14.748	13.098	100.713	-823.246	3	0
374	16165	4.58731	1.57119	-102.093	55.3237	3	0
374	21737	4.69817	1.60505	0	0	0	0
374	24287	4.71777	1.53234	104.608	-540.305	3	0
375	15047	2.84676	3.74558	131.651	103.324	3	0
375	43957	2.95379	3.74813	126.492	102.701	3	0
376	17150	10.8264	2.92836	379.222	1367.35	3	0
376	19194	10.8195	2.99621	129.283	-887.075	3	0
376	32607	10.9356	2.91161	597.861	-773.193	3	0
384	18116	7.02483	9.01639	107.516	114.412	3	0
384	42476	7.13192	8.97523	222.091	-512.742	3	0
388	18883	21.6875	9.53234	242.528	141.709	3	0
388	29001	21.721	9.41427	78.8316	137.253	3	0
388	41127	21.6681	9.46589	0	0	0	0
395	15721	4.90808	9.38182	-418.209	-600.205	3	0
395	41829	4.89472	9.29459	429.043	29.4277	3	0
395	51048	4.97037	9.39417	490.364	-37.5765	3	0
400	16125	19.3168	9.10705	108.333	-33.8954	3	0
403	13784	26.6749	7.12685	192.725	-569.179	3	0
406	29800	3.26931	10.8437	-20.2676	436.934	3	0
406	31130	3.35455	10.8834	305.293	-1251.99	3	0
406	39315	3.27627	10.7849	294.03	5.05909	3	0
408	46789	3.34077	1.74754	-135.622	-193.46	3	0
408	47519	3.35789	1.81736	235.395	-6.27249	3	0
410	44454	13.2077	8.13802	305.299	-47.5056	3	0
413	19246	23.2772	1.97334	-38.9704	91.2111	3	0
416	49497	4.18475	5.98888	277.014	627.491	3	0
423	37881	12.9119	4.57472	62.1864	1100.8	3	0
426	33990	10.3003	7.5165	-523.777	-260.167	3	0
426	44011	10.4004	7.4922	-489.442	-433.032	3	0
426	44670	10.329	7.46912	99.8968	294.037	3	0
428	10957	8.35494	5.80739	215.379	170.007	3	0
431	10658	21.8745	5.7598	210.937	403.446	3	0
431	21741	21.8174	5.86266	196.022	265.334	3	0
431	45094	21.799	5.7796	27.7722	-650.889	3	0
436	11887	18.013	9.87173	379.058	-25.2958	3	1
436	22058	18.0351	9.76012	-183.624	-13.2625	3	0
436	46699	18.1219	9.84121	-22.2602	7.03696	3	0
437	13241	14.5952	13.4083	358.962	238.102	3	0
443	14627	5.69676	9.9489	446.502	-830.127	3	0
444	29264	16.5466	10.6149	440.966	-166.031	3	0
444	37471	16.5538	10.5475	-449.142	-689.351	3	0
451	37086	5.09725	3.47014	144.763	335.133	3	0
452	26596	12.9703	5.42339	232.379	702.548	3	0
452	45323	12.8645	5.37065	50.2053	-862.498	3	0
453	40501	15.6575	13.2282	347.509	1202.28	3	0
454	23665	12.0041	12.8625	780.6	-14.283	3	0
454	44929	12.072	12.7778	3.65797	-425.158	3	0
455	12425	8.16839	12.374	140.516	-1432.04	3	0
455	24363	8.12923	12.3218	-344.943	-487.79	3	0
455	31496	8.15307	12.2616	652.742	144.892	3	0
455	34579	8.26224	12.3201	330.985	2319.47	3	0
457	50187	19.9381	7.74123	122.827	61.3187	3	0
459	44903	1.28905	3.55281	95.2035	-32.3759	3	0
461	13027	13.6095	15.4849	-228.14	-1396.78	3	0
465	42912	9.76304	7.3776	-553.084	-682.531	3	0
470	27052	3.63361	6.2441	155.987	98.3144	3	0
470	36835	3.68665	6.30191	277.314	-308.14	3	0
474	25094	25.8111	1.1697	44.9251	-2.81829	3	0
483	32952	23.2005	5.7735	95.5691	222.94	3	0
486	17708	8.57694	15.1698	1332.35	894.826	3	0
488	24415	23.5362	5.73739	168.375	-259.879	3	0
488	24853	23.6461	5.73064	273.121	18.9659	3	0
488	44442	23.5736	5.69509	-103.839	-62.141	3	0
489	23613	16.7462	7.8697	393.905	93.4753	3	0
491	40045	25.3328	5.4469	254.094	-204.869	3	0
499	13325	18.8362	1.53241	328.557	-326.261	3	0
507	44448	25.1098	1.8244	93.7072	-24.4557	3	0
512	45863	17.9103	14.0144	14.5233	-41.6916	3	0
522	12218	23.6172	1.29875	115.214	-2.72667	3	0
522	31661	23.554	1.3025	-17.9107	-50.071	3	0
522	50715	23.6311	1.39521	73.9909	310.686	3	0
524	17499	19.2154	3.85683	71.2422	399.391	3	0
524	42589	19.2181	3.7557	266.058	23.2242	3	0
525	14925	15.4026	3.20663	240.055	-12.5751	3	0
530	21819	20.7704	6.75576	134.224	10.0019	3	0
539	32875	11.1748	4.9575	200.198	306.041	3	0
539	50244	11.1102	4.84467	1029.04	-100.315	3	0
540	44654	4.68844	14.2352	352.805	369.714	3	0
540	47374	4.60499	14.2782	-442.389	475.641	3	0
540	50774	4.58188	14.1825	299.798	-655.549	3	0
541	17502	7.99198	13.8149	-1321.24	831.974	3	0
541	34312	7.89813	13.8722	-457.529	175.604	3	0
544	20929	3.36175	9.87674	428.331	50.6646	3	0
544	50060	3.244	9.86021	378.01	251.621	3	0
545	18739	12.2538	15.305	1590.81	-138.271	3	0
545	37578	12.255	15.4435	885.905	59.2395	3	0
546	21054	11.9968	12.0418	-160.475	343.676	3	0
546	40035	11.9051	11.936	-13.4112	1005.76	3	0
546	52611	11.967	11.917	928.479	8.64393	3	0
547	50835	15.989	7.5166	-275.936	354.298	3	0
548	20718	4.87216	8.93087	423.465	93.2903	3	0
557	48234	20.5741	4.79744	58.1133	186.521	3	0
560	21176	15.472	13.3483	284.169	20.8175	3	0
563	30959	16.1946	7.20556	265.938	806.529	3	0
563	41006	16.1482	7.08117	296.496	487.576	3	0
565	29903	11.3146	15.7696	523.891	522.406	3	0
566	14826	5.33381	4.14501	393.086	-16.0153	3	0
566	47505	5.41203	4.21384	103	212.163	3	0
567	17860	7.79022	8.38476	267.214	-346.877	3	0
567	20902	7.7574	8.33044	-25.1653	493.016	3	0
574	13605	15.0177	6.72585	165.407	-391.496	3	0
582	21471	20.7405	6.6306	280.339	24.5199	3	0
582	49751	20.8505	6.5438	404.063	-26.1966	3	0
585	17505	15.6591	1.82535	304.354	5.71643	3	0
585	37532	15.7167	1.8489	175.986	-38.0791	3	0
587	43163	14.8569	4.53158	398.723	6.42625	3	0
588	21691	16.4508	12.4209	226.375	236.83	3	0
588	23590	16.4786	12.4788	179.399	-473.967	3	0
592	21303	12.4935	11.3085	430.445	-1137.33	3	0
592	42986	12.6199	11.2306	107.123	-590.993	3	0
598	18739	12.3242	15.2769	878.058	1010.93	3	0
598	44205	12.4341	15.3289	348.237	814.909	3	0
599	23962	11.5008	2.84221	37.5946	399.327	3	0
600	17149	7.61767	10.1793	19.5054	627.404	3	0
600	37485	7.65432	10.134	517.94	-10.8167	3	0
600	41131	7.71778	10.1933	39.3044	1426.21	3	0
610	29155	6.22892	11.353	665.389	-534.553	3	0
610	46830	6.20071	11.4343	152.919	-244.098	3	0
611	51012	11.4633	4.41457	-52.191	-437.538	3	0
613	19614	8.88783	5.84261	74.1371	25.8806	3	0
613	43002	8.82265	5.81785	455.529	142.583	3	0
616	43975	6.46512	6.18037	103.306	350.506	3	0
618	24312	7.25971	1.93623	115.417	-281.068	3	0
618	41136	7.35617	1.92736	32.7296	175.284	3	0
620	34589	21.0257	9.7039	31.0963	354.815	3	0
624	15949	10.3813	7.74729	495.37	-495.706	3	0
624	47991	10.4713	7.68836	116.698	138.77	3	0
625	32816	4.89616	10.0865	194.004	215.016	3	0
627	31117	7.23984	1.60166	109.949	627.33	3	0
632	31913	7.09416	15.2281	346.55	-154.963	3	0
633	20663	14.6388	3.2239	204.225	639.285	3	0
633	33370	14.7164	3.31806	147.417	575.833	3	0
636	44038	8.2799	9.81525	-114.858	-928.782	3	0
639	18136	18.071	3.77378	414.239	-771.297	3	0
639	39164	18.2027	3.77933	183.937	-531.466	3	0
639	46051	18.1433	3.8227	381.967	71.6488	3	0
642	33911	2.80173	8.98168	286.113	-632.868	3	0
642	45598	2.77798	9.04649	179.504	234.012	3	0
645	21557	20.8975	6.22872	170.371	10.1938	3	0
645	32884	21.0063	6.22416	139.568	-161.328	3	0
645	48659	20.9534	6.26032	-25.7562	-68.1565	3	0
647	14928	2.63216	15.1805	-188.001	-80.9698	3	0
647	25793	2.68972	15.1891	-243.229	85.5334	3	0
648	48849	20.8965	2.57612	114.793	116.249	3	0
651	47027	16.2507	9.143	-464.139	110.341	3	0
654	13963	23.091	5.72016	219.148	191.437	3	0
654	32952	23.1746	5.69826	108.8	-90.9694	3	0
656	15308	16.3981	12.0898	-261.088	-126.917	3	0
656	25528	16.4277	12.2042	422.185	691.042	3	0
665	22590	1.21262	4.20246	74.4033	-27.1942	3	0
667	39128	8.75092	3.55206	459.609	-21.612	3	0
668	49029	2.6384	14.6927	-337.597	156.607	3	0
679	17157	20.2275	8.76076	-261.698	-253.976	3	0
679	30621	20.2299	8.87164	-45.4607	315.044	3	0
683	21604	11.7092	15.8253	-359.64	-888.515	3	0
683	31393	11.6067	15.7351	1093.52	152.216	3	0
685	37023	18.6122	1.59875	365.833	-148.733	3	0
685	42664	18.6566	1.52041	207.739	492.501	3	0
690	52039	16.118	12.2539	-817.726	574.078	3	0
694	16913	5.68273	7.97744	131.066	631.815	3	0
694	37239	5.59642	7.91168	349.689	-16.966	3	0
698	41647	12.8349	5.00906	28.3882	-150.618	3	0
698	46978	12.9335	5.05992	318.717	379.15	3	0
703	11253	8.25459	2.43876	167.912	1106.75	3	0
703	17317	8.15756	2.34053	202.217	318.506	3	0
707	37769	26.8522	4.77475	50.088	-121.826	3	0
711	46709	12.5645	7.80956	112.678	535.85	3	0
713	48129	25.2201	1.88054	89.3763	-1.76504	3	0
714	27165	24.2718	8.42299	-69.3448	-6.98479	3	0
721	45111	22.0004	3.0085	56.8455	-263.311	3	0
726	27311	10.9844	7.73919	334.551	-40.4762	3	0
728	23479	22.837	5.17383	316.285	-148.712	3	0
729	21254	5.33732	1.43101	-70.9357	-21.8625	3	0
731	14943	22.4596	6.2167	-185.615	138.259	3	0
732	36841	4.49576	4.2086	127.489	511.974	3	0
732	39611	4.45378	4.09957	162.681	-166.192	3	0
733	12389	2.15076	3.72353	180.515	31.8546	3	0
733	15915	2.15798	3.65252	37.5322	-191.489	3	0
733	32460	2.02333	3.65013	83.2095	59.0975	3	0
733	43836	2.07843	3.75444	238.119	-80.4233	3	0
743	47050	16.4736	9.68233	498.907	473.191	3	0
745	16062	5.32921	2.41334	207.653	-9.57281	3	0
748	47786	18.1754	9.10804	561.411	-444.916	3	0
754	24014	14.4237	14.1719	448.665	-34.6608	3	1
754	48672	14.3933	14.3001	285.916	1311.11	3	1
758	14827	15.4525	2.87431	-426.108	72.9258	3	0
758	17359	15.4764	2.93753	231.203	-8.98095	3	0
758	23061	15.492	2.82168	103.593	360.68	3	0
759	16036	5.08423	1.49837	339.942	0.464587	3	0
759	49537	5.00477	1.41211	166.306	397.946	3	0
760	30538	14.3386	11.7134	-660.286	77.1746	3	0
760	33979	14.2848	11.7398	449.451	235.417	3	0
762	22945	16.6705	1.30548	403.067	24.2831	3	0
762	24564	16.7782	1.21296	321.49	26.8489	3	0
763	17449	6.08686	4.87507	357.346	-29.1151	3	0
763	35728	6.03492	4.91639	327.427	-180.209	3	0
763	43206	5.97493	4.80938	595.988	77.7122	3	0
765	19801	17.3886	2.9868	345.398	49.8365	3	0
765	34359	17.4245	3.05848	98.9164	-132.104	3	0
768	13532	24.1704	1.55259	-77.7646	-66.6672	3	0
768	22606	24.2085	1.60742	125.782	3.20472	3	0
768	27136	24.1926	1.49309	-51.404	5.18791	3	0
768	34863	24.2754	1.60557	26.9397	0.463609	3	0
770	35323	8.12397	14.3505	64.5137	-1111.22	3	0
776	28973	7.25603	4.19985	0	0	0	0
782	36735	16.0288	7.37414	163.103	1437.79	3	0
782	42068	15.9431	7.30048	67.1576	-794.595	3	0
791	43345	15.9559	14.9896	-279.154	-616.612	3	0
792	17161	5.89916	3.45611	98.8898	611.94	3	0
792	22977	5.95935	3.55684	216.284	-357.856	3	0
792	26350	6.03835	3.46404	111.756	404.911	3	0
794	28224	10.1578	14.0112	419.853	1186.83	3	0
795	29376	2.67805	5.48807	205.244	-15.0962	3	0
795	44595	2.73214	5.54294	170.014	-93.6484	3	0
797	19223	26.3706	3.45774	18.4317	-102.027	3	0
797	41358	26.3525	3.56106	92.9196	33.3756	3	0
797	45924	26.3342	3.50612	131.59	-7.54128	3	0
802	20157	26.8314	5.21132	75.3657	91.1579	3	0
803	25402	16.5599	9.54199	-420.487	-35.3962	3	0
813	33013	5.55675	2.38872	0	0	0	0
813	49347	5.48902	2.43036	211.835	357.523	3	0
815	46528	4.78573	8.39594	221.728	-356.771	3	0
815	47703	4.80484	8.29106	16.8278	-424.945	3	0
820	41886	13.7366	15.6869	383.774	842.545	3	0
820	50754	13.8182	15.6921	514.079	-516.172	3	0
821	36787	20.2766	10.0387	108.582	819.127	3	0
821	42232	20.3606	9.99348	139.877	-513.624	3	0
823	13866	5.59333	12.7351	453.005	383.009	3	0
823	35627	5.49121	12.7279	244.096	664.959	3	0
828	17091	21.7474	2.60574	171.794	-297.22	3	0
828	41898	21.6973	2.55878	210.44	-8.37086	3	0
830	28142	11.3135	9.62896	103.625	1464.89	3	0
832	50001	21.9995	5.13804	-144.223	187.571	3	0
835	18007	16.0955	7.27219	-61.5518	580.469	3	0
839	39514	6.31742	4.65982	-415.004	333.123	3	0
839	40630	6.25557	4.75912	397.538	-242.446	3	0
844	12215	7.93545	14.0338	613.088	-38.8298	3	0
844	25315	7.88403	14.1023	-11.9272	2053.27	3	0
844	39276	8.03278	14.1014	-22.4769	1577.98	3	0
846	52374	20.9016	8.17163	233.663	-295.417	3	0
847	37194	1.13545	12.9569	-259.048	220.878	3	0
847	45800	1.15731	12.8407	-355.986	-324.943	3	0
850	25100	20.6091	4.25209	80.3768	-45.986	3	0
850	27157	20.6381	4.34791	149.149	208.828	3	0
850	45866	20.669	4.23784	82.1781	-33.5184	3	0
853	10941	4.79235	11.38	127.286	299.754	3	0
853	46963	4.838	11.335	168.204	-911.738	3	0
853	47935	4.83668	11.4572	65.1517	-284.028	3	0
858	41265	1.71497	8.06461	353.019	-0.621072	3	0
860	27295	9.09619	8.89557	284.239	-440.448	3	0
860	37736	9.12927	8.99412	210.264	1158.19	3	0
861	33305	17.1065	9.05221	122.796	835.63	3	0
863	42112	7.06531	6.75449	117.923	-119.078	3	0
867	18214	15.3363	12.8511	139.437	277.157	3	0
867	40675	15.2138	12.8261	35.8935	-3.72539	3	0
877	49531	8.65867	12.1356	772.929	157.467	3	0
878	23409	2.3039	4.5251	198.819	140.956	3	0
878	26270	2.22548	4.44406	324.228	-21.5064	3	0
878	30503	2.17659	4.48623	161.976	-0.306354	3	0
878	46687	2.28516	4.46084	112.609	-128.586	3	0
884	22997	26.3388	6.54588	126.794	-173.782	3	0
884	36764	26.2274	6.46663	70.8532	-305.473	3	0
884	41452	26.3046	6.4488	127.667	384.918	3	0
886	30981	10.4744	8.56975	39.0345	-379.037	3	0
886	35702	10.4026	8.61047	150.696	531.481	3	0
887	18468	6.59766	4.37924	220.73	-55.1993	3	0
890	28130	2.98196	6.42374	87.9612	214.185	3	0
890	31378	3.04274	6.50404	236.49	-192.569	3	0
894	32109	26.9352	5.86087	-12.3044	83.9667	3	0
896	13137	6.26388	14.6588	162.357	71.6371	3	0
902	13037	9.40697	13.6419	1750.09	-230.23	3	0
902	24511	9.35048	13.6119	-875.191	-960.284	3	0
905	48879	9.54599	13.4827	456.208	-908.74	3	0
906	37428	26.1006	7.7745	5.73312	-169.355	3	0
909	22750	23.0957	8.30848	202.552	170.619	3	0
909	37964	23.0581	8.39793	59.5237	319.87	3	0
909	42323	23.0121	8.35435	266.503	-104.088	3	0
910	29800	3.17634	10.8388	122.824	330.568	3	0
911	12196	3.04209	5.53584	256.16	1.34992	3	0
911	33905	3.07542	5.61956	63.6582	-51.8878	3	0
911	47648	3.17674	5.57179	204.573	52.2778	3	0
911	47902	3.09301	5.48985	276.433	-181.307	3	0
915	13240	12.5258	7.4084	-330.144	-30.8237	3	0
915	19721	12.3868	7.40935	-836.368	-219.446	3	0
916	11491	16.5862	10.8428	233.717	-1116.13	3	0
917	38297	8.66273	12.4953	562.351	-1230.68	3	0
920	49309	8.53361	12.2858	148.97	-641.506	3	0
923	15350	7.9043	1.07872	347.305	231.686	3	0
929	10665	10.5256	10.6096	411.666	-461.172	3	0
930	40646	14.4563	15.6079	3.71668	98.6756	3	0
930	43371	14.3575	15.7025	0	0	0	0
936	20564	8.71977	9.11732	646.267	628.87	3	0
937	15603	25.5726	8.86247	102.743	-461.393	3	0
937	29213	25.4641	8.77826	46.4968	-217.881	3	0
944	27030	2.37735	8.34519	128.265	90.4478	3	0
945	32326	19.8381	1.78009	150.017	-301.826	3	0
952	51531	2.64159	15.6553	-183.491	-115.127	3	0
957	21380	17.352	5.20865	119.979	-46.8439	3	0
957	40715	17.2446	5.21303	215.8	-273.223	3	0
961	31550	22.8311	2.80652	159.506	-40.0752	3	0
961	44719	22.8248	2.87172	96.2512	66.5074	3	0
962	26978	25.2722	5.74972	139.87	18.0403	3	0
962	35535	25.3591	5.65006	141.767	404.57	3	0
963	11181	9.67706	14.6678	278.552	-1288.01	3	0
963	16846	9.61207	14.7593	-1051.75	-839.061	3	0
966	26437	16.3944	6.62465	-163.983	715.909	3	0
969	17433	10.2489	1.16421	126.922	-84.8614	3	0
969	21247	10.2153	1.26083	338.839	-17.9819	3	0
976	12145	2.32711	1.32148	329.953	-16.959	3	0
978	11753	11.8802	15.4617	734.291	179.265	3	0
978	36941	11.8102	15.3955	486.448	2027.69	3	0
982	43984	9.0051	5.46663	107.363	533.818	3	0
983	20088	23.9075	6.38272	39.0526	378.771	3	0
983	20114	23.9555	6.49663	98.9722	-334.316	3	0
983	27217	23.8903	6.52743	-172.456	-18.0221	3	0
983	30000	23.8307	6.48714	126.627	77.5413	3	0
985	51413	24.4356	1.48924	-49.215	-39.3147	3	0
986	16359	14.6362	2.68977	514.35	-31.4575	3	0
991	10045	5.79568	3.21921	217.331	-210.07	3	0
991	34163	5.72136	3.31029	453.757	-41.2755	3	0
991	40638	5.67761	3.18737	523.657	556.477	3	0
992	13566	24.8739	1.42118	9.43682	-9.7182	3	0
1005	6612	11.1108	1.2399	176.468	-377.722	3	0
1007	2117	19.16	5.46238	122.494	471.728	3	0
1010	3759	8.73006	5.09921	430.139	322.444	3	0
1013	7575	2.76832	8.24427	174.098	-253.572	3	0
1016	4733	2.42562	5.78404	257.224	16.0277	3	0
1054	2262	14.7098	7.6967	354.026	62.3101	3	0
1060	9234	20.2122	9.94283	126.386	491.476	3	0
1067	7815	15.8801	1.0685	0	0	0	0
1072	3337	19.1623	10.8702	224.607	-56.7357	3	0
1081	3881	6.68331	12.044	258.271	660.1	3	0
1086	7584	19.3574	11.4456	227.005	85.0647	3	0
1095	6332	12.7305	1.765	59.498	244.82	3	0
1129	8596	5.00056	15.2845	-96.9249	256.751	3	0
1139	2094	22.1836	6.33852	68.3114	220.368	3	0
1140	5327	16.9768	1.59673	136.314	3.80832	3	0
1140	6625	17.0345	1.62464	176.357	-1.26903	3	0
1145	4258	20.0049	11.0732	-68.7243	70.1253	3	0
1149	3633	13.3615	13.5982	862.054	-163.878	3	0
1160	2197	6.76372	7.03197	534.717	920.084	3	0
1165	1409	18.6433	11.7595	207.097	-3912.28	3	1
1182	8611	1.20238	2.81563	144.882	50.5078	3	0
1202	6326	13.8209	1.38459	460.992	28.0564	3	0
1205	4052	23.1516	9.69804	63.0484	-367.278	3	0
1205	9116	23.1559	9.59144	72.6186	607.586	3	0
1209	2079	13.7069	5.56675	327.401	504.202	3	0
1209	3884	13.6646	5.69677	482.873	-144.873	3	0
1209	7430	13.777	5.63695	166.169	-855.37	3	0
1212	1264	13.2577	8.75168	45.3851	267.562	3	0
1216	5748	15.342	9.99186	332.751	343.587	3	0
1226	4635	9.20116	6.14353	470.575	391.44	3	0
1232	5677	8.72741	6.06593	286.825	-320.44	3	0
1239	7789	13.6872	13.7699	249.862	384.053	3	0
1240	3372	22.0705	7.4172	45.1043	-64.6463	3	0
1258	8351	1.20563	8.78585	-93.1653	-20.716	3	0
1270	1894	11.4278	13.9215	711.798	10.9622	3	0
1278	4526	8.13634	4.76132	557.823	844.692	3	0
1289	6360	2.7185	10.7535	261.316	127.818	3	0
1326	5403	16.5688	5.35532	59.3958	247.823	3	0
1330	1694	20.9787	1.59582	236.618	-13.5714	3	0
1342	4647	25.8212	9.93919	255.647	32.9098	3	0
1343	4524	23.0636	4.22534	-3.78755	-221.508	3	0
1346	6825	9.23298	1.93391	346.457	24.6157	3	0
1364	7682	24.5823	3.8605	109.055	57.9654	3	0
1365	9070	13.8124	6.19828	-145.947	1235.17	3	0
1370	7101	26.5525	2.97685	209.054	-36.821	3	0
1378	6279	23.8166	8.22947	-108.141	-101.316	3	0
1390	3318	24.6911	8.26164	12.7412	-339.983	3	0
1413	6794	21.5804	9.7428	3.58571	-204.98	3	0
1444	7762	4.50484	5.66269	365.066	-249.443	3	0
1458	2416	26.669	8.23844	100.48	333.649	3	0
1471	4730	15.385	2.07879	279.072	203.136	3	0
1479	5898	8.33047	7.25871	-249.99	-181.656	3	0
1495	4088	26.6193	4.72931	245.216	22.133	3	0
1503	7043	19.2814	1.66076	317.68	-301.358	3	0
1503	7601	19.1946	1.62362	156.297	609.668	3	0
1506	6723	24.9633	2.85253	89.598	-125.823	3	0
1532	2571	1.39612	4.05461	220.02	57.671	3	0
1532	6689	1.29119	3.97322	213.191	-81.4175	3	0
1532	9681	1.33468	4.07483	220.924	-47.8484	3	0
1551	4314	6.96153	7.35251	229.477	-32.6942	3	0
1562	7458	10.0223	5.72889	305.318	75.6043	3	0
1588	4552	5.14045	4.42799	721.908	-61.437	3	0
1590	7370	7.335	10.5947	-213.695	-991.022	3	0
1590	9505	7.37711	10.4604	301.058	-333.114	3	0
1610	9777	8.19405	9.4436	167.938	-699.985	3	0
1616	1887	20.6352	10.4577	53.7878	1176.82	3	1
1621	4998	23.6714	1.79973	76.7545	8.03181	3	0
1622	4849	11.7228	3.86308	279.251	156.015	3	0
1622	8796	11.6542	3.75568	432.644	53.2325	3	0
1624	5564	2.11758	7.41488	135.322	-204.382	3	0
1624	7468	2.21741	7.46486	138.476	-89.4634	3	0
1629	7458	9.99244	5.85653	251.54	-1245.44	3	0
1635	2395	6.48333	4.3173	-94.6042	48.2259	3	0
1638	3195	1.07311	13.9761	-428.3	104.997	3	0
1658	2079	13.7795	5.50534	-74.7863	-1091.17	3	0
1658	3589	13.9086	5.50921	81.3365	-460.2	3	0
1658	7430	13.8385	5.5794	488.258	21.5422	3	0
1662	3564	17.8914	7.18178	87.1105	487.778	3	0
1663	5507	23.6807	9.4382	141.18	-358.912	3	0
1666	7326	26.3191	8.82663	45.6133	-353.489	3	0
1680	5772	1.32774	7.25536	215.747	18.4628	3	0
1687	5705	25.6835	7.48565	106.595	98.6898	3	0
1689	2402	21.5373	5.49412	28.0321	-5.83168	3	0
1690	7552	26.4926	1.78027	35.2279	-28.8208	3	0
1699	9203	4.12508	12.0012	31.6485	-285.368	3	0
1711	9275	25.4165	3.07901	103.711	-25.201	3	0
1727	3656	2.72287	2.60539	261.904	-48.6591	3	0
1733	1888	7.4276	13.6309	-439.142	97.298	3	0
1733	6516	7.33029	13.6226	402.954	469.961	3	0
1750	2867	2.72432	13.4594	53.2333	409.363	3	0
1755	6921	6.51364	8.82563	201.72	2.09437	3	0
1778	8918	16.1429	12.4513	-722.211	364.454	3	0
1780	3051	7.85297	9.38704	-496.192	174.339	3	0
1790	7762	4.52551	5.7936	305.926	-15.225	3	0
1805	8121	18.4034	3.49809	53.2226	173.45	3	0
1808	4710	24.0861	3.33928	64.8644	261.596	3	0
1821	7806	7.37838	9.74137	-128.23	-13.9218	3	0
1833	5884	26.4973	4.8363	165.488	-57.6299	3	0
1833	6832	26.396	4.81351	250.068	-27.9369	3	0
1847	4862	5.55655	13.8975	-117.733	-332.753	3	0
1849	8714	14.0263	7.56038	281.168	-1031.06	3	0
1856	5811	14.7055	11.2746	-661.27	-65.9946	3	0
1877	8410	8.23001	2.74067	144.211	463.961	3	0
1881	4191	19.436	9.33411	-380.081	-3.74251	3	0
1883	4524	22.9913	4.24612	205.894	285.131	3	0
1894	7362	11.3893	13.9676	-872.729	-959.232	3	0
1918	6685	2.05131	1.34892	106.5	268.562	3	0
1932	6446	14.982	13.7167	311.161	805.223	3	0
1933	6921	6.50666	8.93828	-363.985	-1159.03	3	0
1954	3918	12.7311	15.5633	922.088	1140.74	3	0
1955	9798	4.47739	11.2596	-90.6735	553.412	3	0
1967	8312	1.57398	4.12957	155.798	50.2197	3	0
1986	9878	10.4314	11.9976	273.082	90.5501	3	0
1987	9041	6.97467	2.93497	61.4631	114.176	3	0
2003	8374	26.8912	2.39805	87.7508	4.32983	3	0
2012	4527	19.234	7.2465	5.13161	-22.9967	3	0
2019	8392	2.09773	10.8395	-255.292	-48.5962	3	0
2037	4341	3.97649	12.9366	82.071	243.712	3	0
2050	9274	2.6249	5.76179	134.82	-283.855	3	0
2055	3882	21.2455	2.55073	98.6762	-141.029	3	0
2056	5154	24.8188	4.33985	44.4891	-42.7227	3	0
2058	7573	2.14389	6.24688	252.535	16.1719	3	0
2058	8575	2.21188	6.351	101.137	-48.7814	3	0
2066	6735	24.2241	9.59528	-154.191	94.0021	3	0
2074	2956	4.12954	2.32804	66.0981	73.6911	3	0
2081	8332	14.237	13.5603	1508.21	-162.391	3	0
2083	4628	3.66581	15.5608	-74.1757	-102.045	3	0
2094	6097	22.1207	6.35728	55.8975	-401.447	3	0
2107	9165	24.5525	9.40947	24.0744	64.3456	3	0
2125	4927	10.0212	13.0346	241.48	-1246.62	3	0
2133	9545	19.235	11.6999	-123.937	16.4986	3	0
2142	8446	3.99692	9.98454	-357.144	-221.183	3	0
2143	8932	6.30312	1.87575	240.73	154.611	3	0
2161	5401	20.2234	3.70047	25.8971	-25.4436	3	0
2162	2715	15.1634	12.5422	233.116	-2.93608	3	0
2166	8276	11.2165	4.01464	80.7667	-31.0034	3	0
2174	3494	25.9612	5.83561	68.1456	-452.199	3	0
2181	6793	26.5489	7.56037	-13.0195	-99.013	3	0
2185	8874	22.626	3.73988	-66.6896	-85.4278	3	0
2201	9411	9.93561	6.78763	80.283	398.779	3	0
2231	7375	8.38327	12.4834	4.59979	-2109.37	3	0
2234	9587	14.9349	9.52725	128.037	1306.14	3	0
2238	6847	17.9993	4.1043	84.5049	-257.464	3	0
2247	2269	15.3902	14.2525	265.121	589.008	3	0
2247	4076	15.3379	14.2198	227.254	-235.137	3	0
2262	8149	14.8308	7.68304	-100.131	-449.77	3	0
2282	7976	20.1146	5.73598	66.7145	-43.7248	3	0
2283	9521	8.43113	3.58084	-205.685	-97.0784	3	0
2286	6078	9.81741	1.27417	421.322	201.774	3	0
2287	3272	25.0989	5.98116	152.779	-193.776	3	0
2293	7085	16.5987	14.896	-6.77654	-0.435124	3	0
2334	8322	12.4762	11.8999	18.1807	-608.595	3	0
2335	7407	18.0159	7.59959	210.904	-707.865	3	0
2341	4855	16.0597	5.4955	128.703	128.979	3	0
2341	6586	16.1289	5.51422	233.318	-137.575	3	0
2358	4856	14.3391	4.83529	533.062	-170.328	3	0
2370	7637	11.5235	11.3125	-543.419	218.553	3	0
2408	5650	1.93625	11.951	-88.6919	696.21	3	0
2410	2429	6.97881	8.54772	262.276	-720.334	3	0
2428	8399	8.62089	2.50827	57.9446	-7.82451	3	0
2439	5410	9.27715	8.24585	670.182	-317.605	3	0
2440	5718	14.216	14.9037	1114.43	82.8773	3	0
2442	3551	8.9613	8.09648	-127.908	491.099	3	0
2444	5819	3.27757	12.0321	-161.443	334.92	3	0
2445	5360	1.37198	8.70693	93.4968	-471.103	3	0
2445	8351	1.26207	8.70664	126.261	634.639	3	0
2453	5258	9.08504	4.02037	-107.902	-238.04	3	0
2453	5747	9.14187	3.93051	380.536	14.4843	3	0
2461	7454	13.3921	1.75881	1.01986	-130.44	3	0
2472	6586	16.2151	5.51019	-135.186	388.907	3	0
2482	2875	20.0874	1.4609	249.442	436.303	3	0
2495	2927	8.47513	12.748	116.672	1886.47	3	0
2495	6062	8.54487	12.8382	1516.34	-277.318	3	0
2512	5489	26.319	5.91636	30.8641	-195.558	3	0
2524	5790	8.55273	14.7706	747.023	-119.66	3	0
2544	7894	4.50407	8.47434	-467.482	13.5858	3	0
2546	4396	7.1493	3.11442	124.555	29.9553	3	0
2554	4684	6.38456	1.0581	170.658	649.556	3	0
2557	9189	1.98556	6.6648	208.097	95.6737	3	0
2560	9941	19.307	11.9725	-1000.62	-1233.83	3	1
2566	3114	12.8275	3.13521	337.735	-35.7326	3	0
2613	2902	5.377	6.09299	349.239	193.906	3	0
2624	9112	17.6741	3.97907	94.5424	468.946	3	0
2626	4274	21.6028	2.78207	317.51	-30.3723	3	0
2632	3620	18.7978	12.6835	64.0865	-211.96	3	0
2658	6698	6.5889	14.3752	-139.279	631.068	3	0
2665	8144	23.3897	7.30509	54.8359	-90.0762	3	0
2669	7140	7.59382	2.50326	272.983	10.8891	3	0
2695	9050	20.3848	6.57001	256.91	-164.289	3	0
2722	4353	10.4157	8.89798	110.466	1888.24	3	0
2732	4743	9.63297	11.8816	625.411	-3097.02	3	0
2748	4216	2.80633	14.3673	46.8645	-389.348	3	0
2750	8226	9.25012	4.80423	48.743	122.167	3	0
2752	5653	2.93023	12.3571	82.5354	341.308	3	0
2756	7579	16.8514	2.07552	203.304	353.736	3	0
2806	9107	4.04995	2.00727	102.936	109.167	3	0
2812	9140	1.31522	13.0376	60.4431	-565.69	3	0
2819	2973	22.3425	3.6356	59.9949	169.984	3	0
2819	3850	22.3543	3.76571	-8.6114	29.1777	3	0
2823	4062	19.3823	3.9166	143.74	41.2736	3	0
2824	4937	19.8484	11.4438	136.567	-36.1416	3	0
2825	8239	16.9169	4.56908	182.47	302.129	3	0
2837	4860	16.0444	9.07806	347.886	1182.92	3	0
2838	7243	24.1288	1.34533	150.936	-21.8504	3	0
2859	4341	3.89431	12.8631	-269.697	-472.903	3	0
2860	6515	7.94186	5.18566	-93.4835	216.313	3	0
2863	8489	21.5531	10.2821	13.7819	-136.22	3	0
2867	6896	2.6245	13.5343	-685.259	-20.9661	3	0
2867	7265	2.68871	13.5324	27.1073	-363.689	3	0
2879	5515	9.2521	5.06542	398.617	94.5289	3	0
2887	7253	20.7384	5.04211	46.7698	-399.879	3	0
2895	6869	9.32157	12.0149	-57.1144	612.901	3	0
2911	7609	14.2648	2.54669	44.7598	-62.2051	3	0
2912	3217	18.6903	6.28636	81.4439	171.905	3	0
2923	6084	13.1972	13.7468	617.79	864.612	3	0
2933	7076	19.4151	1.77898	102.873	234.49	3	0
2944	6941	17.9016	8.70658	329.914	214.444	3	0
2951	6666	8.50723	15.7823	326.863	-603.861	3	0
2961	7942	20.9798	1.07845	88.7436	-71.9809	3	0
2996	7186	13.1497	3.48303	265.051	343.623	3	0
3001	4260	9.06548	8.00725	101.975	667.025	3	0
3030	4955	18.5293	8.10119	425.532	279.844	3	0
3030	7525	18.5151	8.23862	-120.511	-183.483	3	0
3035	7913	20.8294	7.43676	371.716	572.765	3	0
3051	4428	7.91054	9.4164	251.934	-585.609	3	0
3057	6546	12.6341	8.6905	486.006	615.669	3	0
3070	6553	1.73107	4.82512	49.8223	78.8078	3	0
3074	4406	4.51676	5.34929	3.3097	348.822	3	0
3110	5235	13.158	14.8618	-196.269	-57.9421	3	0
3117	7992	25.3637	8.98836	284.743	-274.422	3	0
3134	8433	15.2178	9.55425	-239.018	786.639	3	0
3142	8613	12.9034	11.0106	450.197	-961.463	3	0
3169	3977	11.7299	13.0853	799.668	-529.96	3	0
3170	5111	23.4552	5.28945	3.82916	-179.312	3	0
3170	5562	23.3114	5.26452	89.8846	-260.596	3	0
3176	7219	1.74081	12.4966	257.452	-337.266	3	0
3185	5120	10.5146	1.74381	276.094	-205.731	3	0
3191	9220	3.22523	4.83284	-18.7919	-25.5222	3	0
3195	3827	1.1363	13.9528	90.8443	-213.216	3	0
3220	3292	11.6086	7.30534	70.8347	39.145	3	0
3229	8420	12.8239	15.0921	364.617	192.574	3	0
3231	3330	13.8638	14.067	-4328.67	22475.2	3	1
3252	6987	22.4803	5.20138	181.138	18.9113	3	0
3260	4783	15.6697	10.6515	440.694	221.963	3	0
3261	8554	17.6328	8.4415	92.3762	-198.549	3	0
3269	7990	7.2286	3.74897	195.951	-0.708365	3	0
3293	8494	20.2623	7.99633	106.946	142.479	3	0
3313	9340	9.38693	7.57922	-66.7168	89.9564	3	0
3328	4871	4.81068	12.7974	338.498	-205.061	3	0
3329	4529	1.60917	9.53441	113.036	-165.153	3	0
3331	8062	14.0258	6.49346	644.095	56.0605	3	0
3340	6842	8.01939	8.56879	240.116	-1.42183	3	0
3372	4895	22.1931	7.45895	374.504	-51.7305	3	0
3384	9926	26.9607	4.20462	37.7598	-79.4116	3	0
3392	7539	16.7148	13.3172	232.788	998.337	3	0
3401	4436	23.2328	9.25071	215.056	409.531	3	0
3416	3827	1.23422	13.9838	74.1701	184.707	3	0
3433	4566	14.8502	12.9326	0	0	0	0
3452	4542	19.6216	12.1164	-749.024	-556.746	3	1
3473	5905	19.5478	3.08389	197.023	13.6269	3	0
3486	8146	9.70299	5.20521	564.603	1099.76	3	0
3507	8760	12.1956	8.06631	507.352	-59.5176	3	0
3510	7168	15.6616	8.97459	-296.841	31.7984	3	0
3522	7836	26.8428	8.17173	231.538	-413.579	3	0
3523	7121	12.8985	2.39184	308.572	-33.3039	3	0
3523	8076	12.9208	2.51601	173.262	553.656	3	0
3545	7991	16.9275	1.29816	91.4342	-451.136	3	0
3551	4260	9.01257	8.04993	514.908	-32.6372	3	0
3555	6791	19.2859	3.59005	47.8954	-188.42	3	0
3558	8122	10.0003	2.64222	350.45	360.667	3	0
3561	5624	5.54829	2.76071	55.6057	222.224	3	0
3565	5221	16.679	10.2854	262.25	-401.774	3	0
3565	7798	16.6335	10.3856	-177.801	786.845	3	0
3566	3795	12.423	2.49287	183.363	-1198.38	3	0
3571	5861	15.5883	7.47138	-146.536	406.281	3	0
3579	6662	2.99697	9.14557	-190.212	69.2796	3	0
3594	5085	4.30548	5.39366	366.543	251.136	3	0
3602	8522	9.98896	1.65175	396.246	-224.172	3	0
3612	8113	12.2492	10.1475	645.266	1.42079	3	0
3615	8914	7.1629	2.20149	40.0215	74.3906	3	0
3622	7847	15.8589	13.2138	355.772	-307.872	3	0
3622	8892	15.7687	13.3077	193.733	1465.8	3	0
3642	9665	15.1876	11.9461	-583.614	-46.3858	3	0
3671	4701	2.55886	12.7883	-612.27	37.7251	3	0
3697	9931	15.5879	15.3621	89.1188	-223.075	3	0
3701	7117	17.7777	5.72434	260.081	-155.085	3	0
3717	6774	7.26389	8.67691	-301.928	-40.3927	3	0
3752	9001	19.9532	6.93959	190.637	133.875	3	0
3758	3909	5.60829	12.4628	-588.759	6.01513	3	0
3759	8438	8.75444	5.21587	-119.127	-217.855	3	0
3765	7619	2.62487	7.00416	212.747	73.7726	3	0
3775	9264	21.2071	4.9412	63.9939	-144.804	3	0
3786	6608	13.9392	12.453	295.303	598.56	3	0
3797	8045	6.11575	3.3307	-49.3411	40.4857	3	0
3814	9316	16.0646	5.768	104.184	-8.32649	3	0
3823	7799	18.1757	8.37675	-490.802	-73.376	3	0
3829	8077	16.4397	14.9265	-163.299	19.9114	3	0
3839	4572	9.88862	12.2162	487.3	984.685	3	0
3850	8176	22.4608	3.8154	46.8375	-303.277	3	0
3852	5590	9.37633	6.42515	0	0	0	0
3852	6461	9.39391	6.36434	-514.688	-420.173	3	0
3853	9303	9.9236	8.27241	68.5866	-396.297	3	0
3865	7816	2.64582	6.0283	-23.173	162.244	3	0
3900	4349	17.085	2.98568	366.454	-37.593	3	0
3900	6027	17.0203	3.08782	398.729	-21.3782	3	0
3919	8476	16.3302	3.60579	161.631	0.466561	3	0
3941	8036	26.559	2.49271	121.064	17.3652	3	0
3947	6778	8.22337	10.1583	594.796	-633.724	3	0
3954	9520	14.4334	12.1543	329.244	319.517	3	0
3964	6673	16.3487	4.43919	345.614	-608.878	3	0
4000	4343	6.62351	13.3953	-278.569	-1222.39	3	0
4023	5811	14.5926	11.262	118.104	-1337.83	3	0
4025	4416	2.56995	7.58863	246.59	221.488	3	0
4050	5308	8.24919	13.0667	352.793	15.8603	3	0
4059	5372	13.4781	7.07491	-583.631	235.992	3	0
4059	9900	13.3345	7.04875	86.0373	115.443	3	0
4062	8643	19.3418	3.8312	-15.5778	-329.199	3	0
4062	8815	19.3931	3.79938	147.901	400.199	3	0
4065	8080	17.2415	14.2387	-207.432	113.61	3	0
4076	7358	15.2828	14.2895	128.627	466.899	3	0
4078	4365	6.03809	1.29162	74.2799	-280.022	3	0
4084	6241	1.67034	6.53968	96.8522	-90.9328	3	0
4103	8660	6.43688	2.83547	275.573	65.8929	3	0
4103	9982	6.49307	2.80656	197.537	12.5738	3	0
4152	7731	11.3795	10.6099	-21.0292	1400.21	3	0
4152	7808	11.4798	10.566	554.381	-2082.95	3	0
4160	4603	23.2487	3.26819	63.0655	43.5779	3	0
4171	8821	21.8694	9.25673	417.08	-214.262	3	0
4196	5417	9.58656	5.66196	287.808	-534.281	3	0
4203	6189	19.2639	1.40245	94.8599	-28.6719	3	0
4240	4946	26.0496	4.96716	-144.67	-99.1854	3	0
4259	7215	5.31423	14.0486	-405.266	188.485	3	0
4260	8008	9.00232	7.90864	651.37	-336.317	3	0
4290	9752	26.2998	9.31482	46.9594	-253.518	3	0
4298	5749	24.0302	2.6465	0	0	0	0
4360	9832	4.77362	13.1034	95.8049	-653.827	3	0
4369	8198	11.3948	10.1844	845.873	42.8654	3	0
4437	8397	19.8646	2.17073	38.4111	-94.5986	3	0
4452	7754	18.2859	9.82217	67.0262	435.025	3	0
4527	4528	19.28	7.20427	-3.23133	-63.6501	3	0
4527	9230	19.2203	7.10292	95.685	576.507	3	0
4528	4715	19.3287	7.16834	84.8767	68.5349	3	0
4542	5533	19.5791	12.0653	-56.0099	-277.626	3	1
4554	8395	9.46389	5.05721	180.496	-302.299	3	0
4565	6256	8.41911	3.70045	141.106	-158.428	3	0
4565	9003	8.46449	3.74185	497.587	-54.1908	3	0
4565	9521	8.42793	3.64106	302.2	356.255	3	0
4605	8528	7.99686	3.04522	653.581	9.92628	3	0
4628	7462	3.66194	15.4733	-215.004	57.7617	3	0
4630	8691	10.2795	4.20807	-373.409	-271.911	3	0
4635	5768	9.26504	6.13006	400.76	20.4338	3	0
4655	7684	21.1783	3.33233	-308.629	44.5121	3	0
4668	8745	2.3285	13.0543	-106.947	-524.988	3	0
4684	6477	6.31964	1.10944	439.65	-114.325	3	0
4693	9252	8.57225	4.9111	339.54	11.0036	3	0
4705	6235	23.0669	1.85671	156.993	-217.959	3	0
4710	8642	24.1196	3.44451	58.23	-137.95	3	0
4712	9529	14.8224	12.1509	-478.175	-1069.31	3	0
4727	7755	24.7313	6.75817	259.773	-26.7677	3	0
4732	5547	13.4346	2.84026	115.71	-663.315	3	0
4739	9726	8.97841	8.9375	907.549	-83.688	3	0
4747	8082	1.20866	7.80376	248.421	-20.8653	3	0
4755	7532	13.5148	9.86707	25.022	-160.807	3	0
4761	8682	8.51399	4.08726	172.964	1118.81	3	0
4807	5339	26.2524	5.32568	44.2684	352.381	3	0
4820	6660	7.72586	7.57573	-623.797	243.727	3	0
4841	6576	8.89714	6.03474	145.202	3.60267	3	0
4851	5409	2.36035	4.32478	242.91	24.1211	3	0
4861	9443	18.0666	5.81006	364.59	-546.564	3	0
4862	6636	5.47142	13.8081	451.989	-225.819	3	0
4864	7197	2.0992	3.29782	340.272	-261.979	3	0
4888	7309	17.3292	8.09206	139.542	75.4335	3	0
4889	8333	19.492	8.00394	392.658	11.5245	3	0
4895	7161	22.2606	7.37667	6.62323	-218.011	3	0
4946	9739	26.0099	4.85993	-52.5167	-121.047	3	0
4956	7706	3.37873	10.2396	0	0	0	0
5043	9443	18.1264	5.8377	174.26	406.482	3	0
5076	9225	9.55531	3.99267	-34.8459	-145.518	3	0
5121	8731	12.462	3.43456	-43.1235	343.346	3	0
5134	7867	1.33505	1.30015	132.967	17.5597	3	0
5176	7507	7.68489	1.70595	378.324	204.958	3	0
5213	5505	17.7622	12.9544	67.5775	153.396	3	0
5219	5909	18.4452	12.4225	-418.629	-191.268	3	0
5234	5804	12.3013	4.75331	-451.235	-373.837	3	0
5258	7827	8.98619	4.02358	-132.78	302.269	3	0
5301	9447	18.8914	11.7907	272.337	-3779.49	3	1
5316	6308	6.03159	14.7054	767.703	54.9216	3	0
5327	6625	17.0309	1.55647	164.664	-3.38661	3	0
5341	8337	21.9823	5.93726	-113.842	113.558	3	0
5343	6612	11.1163	1.17518	54.1664	-157.643	3	0
5357	7458	10.113	5.80977	149.917	316.662	3	0
5357	9452	10.2273	5.86274	152.511	975.515	3	0
5365	8522	9.88417	1.75409	342.429	-140.764	3	0
5370	8819	10.7101	6.50659	603.526	74.8664	3	0
5384	6086	26.7435	7.47247	-153.352	-59.3279	3	0
5387	6228	3.00749	10.8362	-90.3351	-477.67	3	0
5387	8636	3.06818	10.9188	276.835	15.9495	3	0
5399	6414	20.353	1.43769	-211.928	-210.802	3	0
5428	5442	12.1336	3.82904	34.6614	-150.798	3	0
5429	8318	6.79487	4.49308	240.042	383.667	3	0
5432	9178	25.9184	2.34745	37.1209	63.8951	3	0
5433	8413	5.53199	9.00299	29.8442	-295.528	3	0
5499	8333	19.4962	8.0707	119.153	-685.301	3	0
5500	7783	6.57309	6.53607	163.761	-342.656	3	0
5500	8488	6.55364	6.47533	-101.661	38.1746	3	0
5506	5932	22.8567	8.21441	16.8929	-164.621	3	0
5575	6115	1.32841	9.46065	128.192	370.411	3	0
5591	9595	14.3915	1.33715	294.606	-642.892	3	0
5593	7415	21.1352	9.81009	70.365	389.614	3	0
5609	7410	2.51018	7.0623	258.052	-3.23775	3	0
5631	8876	20.8454	2.70865	-100.003	-231.133	3	0
5649	6904	11.8508	14.6114	-570.313	100.75	3	0
5669	6389	14.725	11.0388	-652.269	345.715	3	0
5673	8713	21.5614	9.28145	48.817	-551.865	3	0
5677	6576	8.8536	5.99729	-485.503	581.007	3	0
5683	8935	5.95451	12.4607	186.871	531.343	3	0
5691	8854	13.6798	6.61188	416.588	28.9297	3	0
5700	9133	12.4077	7.23165	619.17	135.849	3	0
5724	6600	5.37653	11.3752	159.596	996.049	3	0
5725	8571	16.7256	3.86607	108.158	-76.1405	3	0
5765	7610	2.06678	4.63598	203.466	317.982	3	0
5787	9164	19.7661	6.78472	88.9955	310.019	3	0
5807	7939	25.3472	2.26343	54.6982	35.1331	3	0
5822	8041	9.95042	9.12457	15.8419	538.651	3	0
5823	6153	7.37686	6.97974	190.317	746.98	3	0
5823	9056	7.50602	7.00569	124.009	-826.256	3	0
5833	8044	3.45334	9.09146	207.266	-460.75	3	0
5833	8917	3.51488	9.10747	44.169	3.64617	3	0
5841	7344	5.50045	7.64449	274.5	-16.2595	3	0
5854	6815	16.1575	9.79201	452.986	-25.5699	3	0
5895	9529	14.9445	12.2184	-677.313	-368.412	3	0
5900	9436	25.1051	4.67136	129.047	-225.275	3	0
5904	9696	24.3428	5.22295	-23.3382	91.6369	3	0
5905	6850	19.5884	3.13842	29.4833	-49.0982	3	0
5908	9791	2.41725	12.3256	-653.762	-162.243	3	0
5910	6383	5.69011	6.9418	241.149	-374.119	3	0
5921	6384	10.4822	4.59283	162.428	-1506.87	3	0
5921	8587	10.4083	4.67303	454.956	-302.708	3	0
5927	8084	15.5389	8.39543	-854.881	-594.887	3	0
5957	8948	2.17104	7.82481	207.991	-534.489	3	0
6015	7414	6.8071	10.7769	204.129	-1354.08	3	0
6016	6591	19.603	3.63565	-167.588	-62.7024	3	0
6020	8360	15.2141	6.55137	211.209	-168.135	3	0
6036	7609	14.1207	2.54688	42.2112	11.0518	3	0
6044	8061	21.9287	2.24086	-43.586	50.4054	3	0
6068	9053	13.6169	3.56841	403.533	-21.5356	3	0
6070	7976	20.1731	5.7256	230.994	72.5083	3	0
6095	7766	8.211	7.50962	541.084	-34.8039	3	0
6103	8752	7.25887	1.35813	40.5703	36.6673	3	0
6119	8755	20.517	6.44869	-141.075	290.718	3	0
6149	6721	7.99652	9.75241	395.947	-1233.91	3	0
6153	7686	7.28161	6.89339	789.87	13.9331	3	0
6170	8395	9.44579	4.94079	308.908	38.4417	3	0
6174	6490	6.04219	2.79675	194.074	-24.6526	3	0
6182	6500	18.2185	6.36545	-138.871	79.8339	3	0
6190	9662	10.4443	15.5819	774.06	45.7599	3	0
6203	6582	26.677	8.4382	167.792	553.472	3	0
6214	6837	12.3418	9.907	-142.689	-907.634	3	0
6237	6815	16.0479	9.88064	331.294	-315.485	3	0
6279	9341	23.8246	8.1273	108.382	461.123	3	0
6292	7887	19.4252	3.04967	289.805	139.959	3	0
6302	8598	1.88954	15.7623	-65.1207	22.4836	3	0
6316	6342	14.6645	4.14348	136.619	-251.012	3	0
6321	8320	5.07349	7.8932	-319.273	30.0639	3	0
6408	9418	15.7094	14.5324	145.447	586.906	3	1
6408	9634	15.6417	14.5798	-10033.9	-2832.39	3	1
6424	8661	4.65631	5.92763	161.821	393.149	3	0
6431	9437	21.7033	4.35463	49.7743	-56.3141	3	0
6439	7966	24.765	2.84704	18.2563	131.443	3	0
6450	8714	14.1379	7.61215	303.665	246.65	3	0
6467	7989	23.2654	8.66006	72.7688	-315.515	3	0
6476	7728	7.15126	9.79894	596.439	-127.417	3	0
6495	8754	14.1305	14.268	17.3491	17.7302	3	0
6501	7007	8.88775	5.28983	183.295	436.067	3	0
6534	8655	11.7757	6.92915	362.649	437.177	3	0
6626	9548	1.06101	13.8087	92.2616	185.381	3	0
6651	9937	14.3813	14.5319	-1340.75	-542.355	3	0
6694	6746	15.8603	8.66846	189.817	851.537	3	0
6745	7167	15.5109	5.00895	252.589	136.572	3	0
6758	8408	5.21335	6.50435	242.44	-58.511	3	0
6844	7163	19.4959	2.36732	318.116	-35.5966	3	0
6850	9237	19.6307	3.18689	351.543	14.7555	3	0
6898	7061	5.95892	2.55966	172.43	-113.795	3	0
6898	9057	6.01874	2.43833	342.375	-19.0515	3	0
6936	8842	3.41766	14.0297	82.8344	370.015	3	0
6947	9296	9.34621	2.73177	668.194	289.108	3	0
6947	9539	9.29773	2.78052	40.3935	-246.045	3	0
6969	8216	12.1663	11.6215	-32.3786	717.163	3	0
6982	8590	17.1207	4.1978	196.807	581.698	3	0
7018	9499	26.4925	9.28201	200.476	439.606	3	0
7018	9771	26.5903	9.20313	-18.3533	295.767	3	0
7068	7727	10.9311	14.0456	43.6298	-114.84	3	0
7134	8429	3.32184	15.8244	-145.689	36.8468	3	0
7143	7778	7.10274	13.2787	87.2605	336.31	3	0
7145	9189	2.06633	6.71614	149.419	-89.0905	3	0
7228	9906	25.986	1.80161	-10.666	-42.5156	3	0
7268	7754	18.2842	9.9052	361.159	-1227.78	3	1
7284	7375	8.3883	12.5864	675.787	82.5419	3	0
7305	9872	9.91018	15.793	75.6807	-136.899	3	0
7309	8329	17.2777	8.18361	307.647	-208.679	3	0
7336	8125	23.0313	7.86359	100.344	212.365	3	0
7365	8715	23.3719	7.71642	133.581	11.0555	3	0
7365	9656	23.3721	7.78091	-226.335	107.68	3	0
7373	9334	18.9451	6.87743	51.0078	-261.249	3	0
7386	9618	6.59363	2.3759	222.724	-40.7375	3	0
7401	8492	4.27956	11.6725	-68.3805	-100.888	3	0
7405	7423	1.98389	4.33176	345.299	13.7107	3	0
7414	7536	6.85427	10.8582	370.548	1182.92	3	0
7423	9161	2.05029	4.35268	266.071	-194.479	3	0
7474	8125	22.9974	7.79656	75.1559	-438.733	3	0
7553	9382	5.01948	11.4625	396.548	-40.8435	3	0
7558	7975	8.90779	13.6418	-317.471	-661.33	3	0
7668	9714	2.65301	4.1166	113.358	241.481	3	0
7685	7911	3.18312	13.139	108.163	515.132	3	0
7715	9512	13.5148	6.31394	499.313	72.2314	3	0
7762	9583	4.44347	5.70085	67.9083	250.012	3	0
7819	9568	17.4701	13.0432	78.5988	-552.671	3	0
7850	9601	14.1991	14.6761	-1256.05	-451.826	3	0
7866	8540	14.2301	5.47039	188.945	709.183	3	0
7902	9889	16.5458	8.68461	399.261	-0.417404	3	0
7922	8838	15.3939	12.15	-486.48	279.831	3	0
7923	8558	12.3955	8.41139	174.995	-32.1412	3	0
8064	8697	17.8037	4.98304	375.577	124.726	3	0
8134	9451	22.4029	7.2495	146.596	-382.622	3	0
8163	8354	13.6712	2.87287	167.637	148.06	3	0
8195	9080	3.77636	3.14406	82.7794	-146.088	3	0
8197	8838	15.3402	12.0222	-81.8232	570.368	3	0
8212	9992	2.87165	8.01368	-161.732	-120.937	3	0
8240	9431	2.17217	2.45472	159.142	10.1028	3	0
8286	9036	5.24949	5.7109	191.128	-1.47832	3	0
8289	8844	24.985	4.24413	-24.0191	19.1808	3	0
8301	9658	23.148	2.42508	44.7893	-66.9168	3	0
8354	8986	13.6861	2.98388	366.817	12.4133	3	0
8355	9367	12.9869	8.56982	50.709	414.818	3	0
8399	9207	8.4867	2.47928	192.343	74.7957	3	0
8426	9671	16.0424	11.0882	-5244.28	5163.88	3	1
8427	8624	10.8943	9.46836	87.8753	-821.328	3	0
8474	8773	5.4582	15.2348	177.644	99.5872	3	0
8488	9347	6.45964	6.49541	-112.796	-11.1246	3	0
8522	8974	9.97423	1.77128	197.789	759.998	3	0
8542	9165	24.6579	9.3517	228.202	-15.4507	3	0
8544	8763	1.62488	11.9998	198.976	292.778	3	0
8570	9254	15.591	1.2326	298.153	-26.7573	3	0
8571	9023	16.7104	3.75048	517.146	16.4875	3	0
8573	9819	7.41245	5.20498	-109.461	-232.677	3	0
8660	9982	6.49386	2.86937	83.7737	88.2365	3	0
8670	8717	26.4611	3.13096	53.2089	111.001	3	0
8729	9903	7.73746	11.6192	-64.1164	1228.1	3	0
8730	9572	11.159	12.6184	107.825	852.452	3	0
8788	9825	21.1229	8.15424	255.145	44.2098	3	0
8796	9417	11.6895	3.70661	-50.0559	233.989	3	0
8841	9213	5.80421	1.09809	478.1	-49.5773	3	0
8936	9023	16.8078	3.69607	115.064	-71.0602	3	0
9000	9297	1.76177	9.08247	11.643	-19.1399	3	0
9053	9746	13.6811	3.48574	238.153	-426.209	3	0
9089	9831	2.80127	9.61096	373.041	88.7967	3	0
9125	9857	5.2618	10.8759	186.48	-482.038	3	0
9175	9583	4.38998	5.74076	182.469	3.11217	3	0
9283	9340	9.4542	7.57311	600.789	-489.872	3	0
9296	9539	9.27977	2.71743	381.163	-17.6673	3	0
9514	9830	13.0633	6.85573	55.5734	-156.93	3	0
9628	9776	15.3506	2.30394	170.987	-728.597	3	0
1000	13486	1.4835	3.51262	193.711	-17.9361	3	0
1000	44903	1.36549	3.50453	167.812	-4.25231	3	0
1004	51210	2.91697	2.25474	348.757	-143.897	3	0
1007	21330	19.2591	5.5642	-90.4938	-72.3044	3	0
1007	28217	19.1422	5.55273	324.903	-173.301	3	0
1007	30757	19.2737	5.50149	304.41	-107.981	3	0
1012	34103	7.33526	8.23251	307.869	-1012.78	3	0
1019	18161	12.4587	6.99711	433.577	-740.146	3	0
1020	34199	2.31571	3.99755	-23.0368	110.526	3	0
1020	41916	2.22553	3.95431	393.559	46.3144	3	0
1034	24409	18.6124	8.48592	-358.401	240.528	3	0
1034	30322	18.6209	8.36761	91.9792	115.595	3	0
1034	31941	18.5045	8.40251	-36.6977	-105.68	3	0
1035	33125	15.5332	3.99779	119.548	417.021	3	0
1035	43568	15.4209	3.97172	112.289	-766.522	3	0
1035	46423	15.4704	4.01983	349.657	3.66578	3	0
1036	11327	11.8084	1.15654	217.388	-8.15007	3	0
1040	20044	2.40531	1.71067	445.631	47.4642	3	0
1040	35245	2.37578	1.5649	357.108	-9.6574	3	0
1041	46322	9.01363	6.36371	679.739	-17.5735	3	0
1041	47351	8.94973	6.32674	171.398	-496.518	3	0
1045	40967	10.9632	6.95991	-41.494	405.466	3	0
1047	10193	4.34864	14.7993	-326.134	73.2333	3	0
1047	28803	4.42168	14.7674	93.8228	98.8503	3	0
1049	35723	25.531	7.97353	148.918	30.0929	3	0
1049	43772	25.5531	7.91723	-136.638	-128.681	3	0
1049	46232	25.5754	8.01816	-328.659	-51.6121	3	0
1050	10965	15.9486	8.05511	105.209	381.269	3	0
1050	49670	15.893	8.13789	154.646	-574.722	3	0
1052	10941	4.71646	11.4267	116.015	135.239	3	0
1052	11014	4.6624	11.5474	-860.053	222.558	3	0
1052	12897	4.64183	11.4636	643.875	71.8608	3	0
1052	47935	4.76933	11.5018	243.757	17.4436	3	0
1058	17932	3.77818	3.90603	271.907	-194.797	3	0
1058	33805	3.67568	3.94711	169.12	231.645	3	0
1058	41988	3.73466	3.97143	274.266	-221.796	3	0
1058	47476	3.68176	3.87801	306.594	203.528	3	0
1059	21888	13.478	7.83366	-513.022	-287.7	3	0
1059	44486	13.533	7.91431	449.588	395.421	3	0
1060	25040	20.1746	9.86815	136.046	-357.714	3	0
1072	32594	19.2129	10.9245	120.937	618.261	3	0
1074	21420	16.6885	2.14523	379.259	-69.9634	3	0
1074	35588	16.717	2.21785	52.3361	-56.5357	3	0
1074	46480	16.6165	2.13515	222.942	488.554	3	0
1074	52547	16.5687	2.20546	54.5231	-255.371	3	0
1075	16952	3.87253	6.37536	60.7017	154.972	3	0
1075	46237	3.85011	6.46067	398.085	22.9368	3	0
1076	24392	14.6374	6.52417	166.461	1196.41	3	0
1076	28500	14.6049	6.60129	356.336	-1541.16	3	0
1079	17343	17.7965	10.3744	612.983	881.947	3	0
1079	33792	17.7133	10.3854	-150.595	-898.411	3	0
1081	16624	6.55777	12.06	-241.23	85.5056	3	0
1081	20889	6.60851	12.098	331.418	-260.23	3	0
1086	29347	19.3487	11.3813	35.4731	-342.537	3	0
1086	33930	19.4269	11.3459	82.0713	489.436	3	0
1086	45696	19.469	11.3924	157.189	-104.991	3	0
1088	12048	19.249	2.77916	-135.774	-3.39418	3	0
1091	20851	15.3768	4.91729	262.138	405.379	3	0
1091	26040	15.3814	4.81529	257.436	-75.4305	3	0
1092	13272	11.0937	14.766	-1195.78	518.555	3	0
1092	22346	11.1325	14.8207	1586.02	-1324.4	3	0
1092	26338	11.2186	14.7209	609.597	-391.937	3	0
1094	23251	15.809	9.92157	-134.462	355.096	3	0
1094	23772	15.7785	9.81567	577.86	-5.84547	3	0
1094	26758	15.7089	9.93972	492.502	-59.995	3	0
1094	26948	15.7111	9.82049	-159.885	478.235	3	0
1095	15179	12.8338	1.71061	371.679	-83.454	3	0
1095	27441	12.7672	1.71044	275.848	44.1286	3	0
1095	31744	12.8704	1.76855	163.266	-224.117	3	0
1095	41513	12.76	1.82957	419.913	-361.397	3	0
1095	46981	12.8353	1.83303	290.623	683.944	3	0
1099	14934	7.05636	13.8669	382.226	464.503	3	0
1099	18351	7.06331	13.9322	-1039.9	-249.715	3	0
1104	26060	15.9196	12.6239	815.296	1088.95	3	0
1104	48808	16.0067	12.5497	166.168	-693.123	3	0
1104	49702	15.8985	12.5051	-393.315	160.15	3	0
1108	21212	16.3595	9.51946	57.9444	-717.642	3	0
1108	27980	16.3873	9.57555	373.409	-7.40015	3	0
1110	24126	1.41625	10.6285	-130.728	-129.32	3	0
1110	34890	1.47069	10.7555	-65.5508	-18.0701	3	0
1110	39721	1.50513	10.6944	280.967	155.292	3	0
1111	46309	18.2953	11.2431	143.748	246.13	3	0
1111	48639	18.254	11.3647	322.326	219.103	3	0
1117	25111	5.05029	5.49396	136.291	-333.083	3	0
1117	50816	5.13188	5.57048	71.6811	206.884	3	0
1117	52390	5.07106	5.62262	135.521	-156.313	3	0
1123	32460	1.97254	3.6817	143.362	-12.1536	3	0
1129	18321	5.04725	15.1947	-360.215	-175.966	3	0
1129	41750	5.0625	15.3089	-200.267	-112.437	3	0
1129	48767	5.1051	15.266	42.2312	-3.49486	3	0
1130	38367	1.7731	13.825	-198.881	469.013	3	0
1136	10635	15.2677	2.01076	286.268	-26.9492	3	0
1137	52730	25.6359	9.4185	53.4269	11.3762	3	0
1138	35236	17.0512	3.32094	289.818	-26.9844	3	0
1139	42769	22.1525	6.21922	66.7969	-511.703	3	0
1144	28995	20.5891	6.87391	53.5103	-380.447	3	0
1149	26132	13.3132	13.5588	454.705	2122.93	3	0
1152	34832	5.55913	15.6467	-83.8768	15.0207	3	0
1152	52211	5.42031	15.6127	5.53425	-269.85	3	0
1153	19871	3.56718	5.87088	326.236	20.9335	3	0
1157	12359	19.5269	7.09667	-87.0358	-466.913	3	0
1157	23162	19.5603	7.1889	112.178	621.086	3	0
1159	11757	24.0172	1.62135	135.937	402.25	3	0
1159	13532	24.047	1.56368	-24.6193	-192.678	3	0
1159	42405	23.9337	1.53135	75.6429	-46.3774	3	0
1160	15210	6.77664	7.12214	161.02	-1029.42	3	0
1161	36973	20.1968	11.5272	103.628	-24.4498	3	0
1161	44323	20.1421	11.5006	-60.0807	157.977	3	0
1163	11113	24.0729	2.40915	62.9178	281.562	3	0
1163	39739	24.1699	2.45315	137.706	-216.834	3	0
1164	18044	7.66718	4.06313	320.828	380.221	3	0
1164	52173	7.77505	4.0972	302.574	-781.472	3	0
1165	41956	18.6357	11.8765	-3476.75	-4537.05	3	1
1165	47010	18.709	11.7573	252.144	1502.16	3	1
1165	51136	18.7468	11.836	-8032.87	-464.583	3	1
1168	22647	15.8317	2.99094	154.637	511.681	3	0
1168	29943	15.9063	3.07444	-155.623	-94.4655	3	0
1168	41924	15.8458	3.08091	219.263	-21.1167	3	0
1173	34237	26.0079	8.40674	100.691	234.435	3	0
1176	29643	23.4864	6.98642	110.589	-17.3222	3	0
1176	36989	23.4433	7.0237	-219.397	236.56	3	0
1179	43103	20.8553	1.4527	-124.35	96.4709	3	0
1179	45158	20.9644	1.46364	191.13	-171.974	3	0
1180	11694	20.6319	9.26091	-30.9219	-544.667	3	0
1180	17176	20.6911	9.37684	-150.475	519.437	3	0
1183	42304	23.0362	6.49814	157.256	43.8224	3	0
1184	26629	1.88811	11.4533	220.673	-281.346	3	0
1184	50053	2.00924	11.5217	193.842	-99.6112	3	0
1185	33916	3.76735	14.2825	116.2	55.1212	3	0
1188	17112	10.7239	3.82565	372.738	185.627	3	0
1188	35605	10.7373	3.95766	191.463	11.7661	3	0
1190	16481	6.80221	11.0769	38.9751	892.416	3	0
1193	47307	2.67487	3.95769	42.7776	89.6586	3	0
1193	48793	2.61272	3.96026	27.195	110.04	3	0
1200	15025	2.77677	10.4323	338.444	-42.9918	3	0
1200	23456	2.85135	10.4176	37.471	-118.049	3	0
1200	38262	2.89828	10.4691	113.583	296.678	3	0
1203	27961	14.9661	3.15879	227.608	-1482.94	3	0
1203	51836	14.8666	3.12296	304.699	1257.2	3	0
1205	49142	23.051	9.68635	25.5482	39.7956	3	0
1206	16300	17.4356	2.44705	-55.4133	106.967	3	0
1206	33137	17.313	2.46015	139.184	-147.446	3	0
1206	51532	17.3085	2.37089	-13.5724	65.0457	3	0
1216	45640	15.2931	9.94765	-24.285	-167.514	3	0
1222	34652	20.8165	4.3806	169.278	-182.357	3	0
1223	35755	2.98793	9.6916	0.838694	730.698	3	0
1226	24340	9.0822	6.07	33.4319	102.711	3	0
1226	30335	9.10816	6.14436	310.307	-392.851	3	0
1226	45744	9.13135	6.01669	407.28	151.494	3	0
1228	22386	6.49244	13.7713	50.6668	-97.274	3	0
1228	34633	6.57327	13.7724	691.916	-31.5428	3	0
1230	19493	12.1268	4.63934	206.615	-312.598	3	0
1231	24365	19.7675	7.76671	93.7473	776.149	3	0
1231	33788	19.7101	7.72147	342.273	-189.503	3	0
1232	12750	8.61689	6.0856	113.999	868.11	3	0
1232	44559	8.74209	6.12894	309.903	1456.39	3	0
1238	37562	1.42801	8.4574	256.077	-29.869	3	0
1239	31027	13.7223	13.6725	825.723	-442.489	3	0
1239	45898	13.6344	13.7487	564.675	130.397	3	0
1240	47751	21.9591	7.39102	229.993	-37.7242	3	0
1246	11223	2.4804	9.89387	64.6766	264.641	3	0
1246	46782	2.42997	9.85918	-345.875	56.4392	3	0
1246	50868	2.3714	9.94443	94.7961	237.762	3	0
1249	19554	24.271	6.287	-21.3838	111.07	3	0
1249	38528	24.3268	6.32027	276.104	-20.8166	3	0
1251	26420	19.065	8.6558	-34.6519	209.646	3	0
1256	16494	2.91808	6.75903	30.2633	11.3008	3	0
1256	37975	2.89701	6.70113	83.9072	-79.6873	3	0
1258	29122	1.24646	8.83094	259.115	22.368	3	0
1260	24527	14.2496	3.33879	102.606	-11.329	3	0
1260	40438	14.2943	3.44605	388.214	34.5736	3	0
1261	26880	7.57485	11.0804	-190.724	-1544.88	3	0
1264	24022	13.2023	8.76002	589.025	-38.9831	3	0
1269	13251	22.4612	7.08412	-259.065	1.1535	3	0
1269	25534	22.4105	7.12016	-29.9944	-75.178	3	0
1270	10375	11.4636	13.8228	14.5494	-1367.98	3	0
1276	11091	21.7337	2.32373	161.318	50.2805	3	0
1276	23866	21.6869	2.27404	183.105	-319.438	3	0
1276	39966	21.8156	2.29154	39.1941	41.2265	3	0
1278	15398	8.23239	4.81227	204.05	110.068	3	0
1278	36619	8.10404	4.84305	118.909	-253.318	3	0
1280	10796	14.0196	9.60432	468.51	-0.48703	3	0
1280	19765	14.017	9.70611	393.316	538.412	3	0
1287	11258	22.8503	7.91522	182.581	-7.67066	3	0
1287	23236	22.8102	7.8805	17.43	197.229	3	0
1287	31585	22.7575	7.95593	240.404	38.1758	3	0
1288	37926	20.8758	7.2109	70.272	82.6767	3	0
1289	13193	2.75074	10.8053	-267.521	-252.061	3	0
1289	32293	2.83909	10.7347	290.925	717.096	3	0
1293	27505	23.217	6.01838	273.703	68.0387	3	0
1293	46664	23.2786	5.9002	107.734	71.4558	3	0
1294	46365	24.4911	5.13267	66.2823	370.583	3	0
1303	48085	2.24301	5.1545	229.292	18.151	3	0
1305	31371	26.3141	2.6387	50.786	-79.8434	3	0
1307	25725	20.5191	3.8228	97.8706	-245.265	3	0
1309	32736	10.6464	12.1839	257.368	607.633	3	0
1309	38409	10.7302	12.203	74.0438	-740.872	3	0
1309	40435	10.7229	12.2601	-37.5924	237.262	3	0
1310	38813	5.9049	13.361	-1417.54	526.007	3	0
1311	40961	24.1533	9.03433	-53.4463	-396.787	3	0
1321	30289	21.2291	3.82993	141.308	9.84038	3	0
1321	43325	21.1736	3.94017	89.7206	172.554	3	0
1321	48475	21.1668	3.82285	39.7661	149.789	3	0
1326	17171	16.6293	5.3787	237.034	-117.128	3	0
1326	23398	16.5285	5.45975	222.598	-484.543	3	0
1329	16688	1.95704	7.36567	202.782	-130.511	3	0
1329	19022	1.85939	7.4146	309.591	102.183	3	0
1329	35871	1.92787	7.48966	218.927	-244.205	3	0
1331	21457	8.8995	2.40722	538.572	29.8002	3	0
1331	21845	8.9607	2.45567	-94.2278	330.666	3	0
1331	44775	8.87021	2.49347	228.917	-290.396	3	0
1332	17666	24.4379	6.19277	11.7835	-81.1544	3	0
1333	10569	13.5477	9.15821	357.493	-997.249	3	0
1333	14660	13.615	9.16166	189.953	1386.96	3	0
1333	22396	13.5776	9.06994	407.026	476.841	3	0
1335	50823	13.2566	12.4297	641.979	1932.81	3	0
1339	51295	12.3526	7.59374	416.125	-66.3555	3	0
1339	52126	12.3209	7.53607	-796.566	76.606	3	0
1341	51574	13.7928	14.8512	887.38	143.005	3	0
1343	12834	23.1477	4.28569	-104.571	20.3665	3	0
1343	38665	23.1441	4.2278	59.8291	-71.2134	3	0
1345	12567	20.8854	10.5838	-2277.4	502.916	3	1
1346	25933	9.21271	1.80182	396.139	-527.742	3	0
1346	27358	9.12307	1.88796	339.844	-111.539	3	0
1347	23633	12.3939	14.0596	106.557	1774.76	3	0
1349	11802	5.91968	9.42332	-516.353	208.395	3	0
1349	23843	5.94456	9.48275	229.346	886.013	3	0
1349	24444	5.85857	9.41783	368.179	-70.2162	3	0
1349	30420	5.84706	9.52263	227.639	-1009.21	3	0
1355	19397	10.4739	3.96787	-121.693	-127.1	3	0
1355	39931	10.3463	3.99568	-305.791	-519.375	3	0
1355	46878	10.4764	4.0319	52.8039	314.53	3	0
1357	25807	19.2107	12.1229	-216.925	189.883	3	0
1357	41471	19.292	12.1913	3.99735	-178.394	3	0
1358	32268	22.1866	2.98125	58.1864	269.22	3	0
1359	16205	15.6479	15.6815	-55.6563	-41.5579	3	0
1359	44008	15.6457	15.6195	-272.34	-184.769	3	0
1360	18050	16.0901	6.06806	-539.114	98.9586	3	0
1361	14826	5.26717	4.07215	225.229	441.487	3	0
1364	28757	24.6046	3.76516	36.5703	160.834	3	0
1371	18655	14.5667	14.3666	-19117.5	457.054	3	1
1371	34820	14.5269	14.2433	451.152	286.441	3	1
1373	11850	11.0332	15.8251	-19.4343	960.651	3	0
1373	12523	10.9963	15.7678	1271.08	-540.574	3	0
1373	36725	10.9014	15.8182	44.7563	320.222	3	0
1375	33575	10.6634	1.51532	83.0004	75.4134	3	0
1375	37077	10.6933	1.61391	358.784	19.6749	3	0
1375	39563	10.761	1.54074	158.326	-7.82707	3	0
1377	12511	1.66836	8.75038	-105.566	-30.2706	3	0
1377	45169	1.71296	8.79632	175.426	-3.8053	3	0
1379	15728	14.9412	4.63774	341.204	-4.07015	3	0
1379	33877	14.9801	4.70767	-357.858	575.677	3	0
1379	43163	14.8743	4.64322	40.0771	96.0974	3	0
1379	52623	14.8839	4.76034	248.765	-322.334	3	0
1380	11600	11.1777	6.56535	104.681	-768.121	3	0
1380	13225	11.095	6.53273	448.809	1289.92	3	0
1383	33092	20.609	3.24598	155.669	816.864	3	0
1383	50232	20.6754	3.36945	35.4027	114.623	3	0
1385	11777	16.2327	12.2286	-832.329	511.72	3	0
1385	31163	16.2565	12.1746	10.255	-628.203	3	0
1386	48680	19.2269	4.33795	327.802	-168.159	3	0
1388	23587	8.58958	8.07476	600.973	-480.167	3	0
1388	48265	8.63435	8.13041	-1013.64	236.217	3	0
1390	18439	24.6951	8.38127	74.7174	524.184	3	0
1390	19275	24.6596	8.32587	306.353	10.8012	3	0
1390	21488	24.7988	8.3194	371.332	-22.7155	3	0
1390	36659	24.7684	8.2626	45.6612	177.008	3	0
1395	31723	24.2645	7.51158	100.962	-614.422	3	0
1395	37080	24.2353	7.39928	113.414	292.881	3	0
1400	19935	18.3153	1.64251	212.884	146.86	3	0
1402	29680	11.1596	3.53493	248.712	294.005	3	0
1403	14703	4.86159	15.8652	-148.757	58.8237	3	0
1407	22942	18.7111	12.3977	-392.522	37.2871	3	0
1409	19904	18.5782	11.7565	367.921	3376.01	3	1
1409	20906	18.5538	11.6957	17.8724	2.63643	3	0
1410	32148	6.66867	12.4631	200.88	53.5148	3	0
1410	45298	6.65034	12.3539	178.459	-312.846	3	0
1410	52612	6.69963	12.3881	-216.273	10.4556	3	0
1412	26067	2.18356	15.19	-131.966	140.703	3	0
1413	37013	21.5509	9.81652	596.693	45.2592	3	0
1413	45504	21.6742	9.79573	603.948	-68.6742	3	0
1417	49296	2.27429	10.2738	67.3405	381.124	3	0
1418	11542	11.086	3.08496	153.583	-318.112	3	0
1418	28246	11.1409	3.11661	439.45	66.5132	3	0
1418	31155	11.1573	3.00789	570.553	-56.9736	3	0
1422	28822	4.57948	10.4586	639.891	16.1677	3	0
1422	34468	4.68363	10.4895	-240.976	-95.8991	3	0
1422	36264	4.66409	10.5753	499.768	-16.7502	3	0
1422	42069	4.57973	10.5814	152.036	-255.189	3	0
1424	41016	1.9101	2.33173	300.926	36.0303	3	0
1429	38503	19.5425	6.62101	137.838	27.5396	3	0
1429	46736	19.5847	6.72409	-4.3592	-54.7817	3	0
1431	16817	3.00623	6.24219	236.096	-80.5399	3	0
1431	18667	2.95657	6.29614	305.106	7.02585	3	0
1431	40897	3.07747	6.25683	200.857	-91.4047	3	0
1434	33003	14.5643	15.1632	-500.058	88.6767	3	0
1434	35049	14.5936	15.2692	-590.545	481.389	3	0
1440	35941	19.8444	2.52896	25.167	-165.744	3	0
1440	39329	19.8049	2.40942	92.213	488.515	3	0
1441	13468	6.76386	14.8516	268.937	-556.44	3	0
1442	33575	10.6477	1.41277	452.271	-52.968	3	0
1443	14259	3.64247	2.88429	102.851	6.73565	3	0
1443	45318	3.70398	2.85526	92.1659	-142.993	3	0
1444	24017	4.57114	5.57342	91.8715	213.405	3	0
1446	25436	14.1039	9.14351	149.629	803.65	3	0
1446	31238	14.1673	9.13233	362.994	82.1341	3	0
1446	52706	14.1363	9.26378	602.026	16.7241	3	0
1447	29133	14.4569	15.4244	43.1366	752.24	3	0
1447	29530	14.4326	15.3517	-487.824	-618.889	3	0
1447	35049	14.5417	15.3599	0	0	0	0
1450	12500	10.2795	1.60741	429.515	50.454	3	0
1450	51412	10.2233	1.59016	63.6988	-171.822	3	0
1452	33942	2.63496	11.3907	62.8962	-70.408	3	0
1454	23545	20.8855	6.05855	160.163	428.536	3	0
1458	20341	26.7332	8.22738	81.0021	-628.246	3	0
1458	48834	26.6412	8.18636	319.072	-31.1297	3	0
1461	28038	3.88132	4.75481	116.837	171.725	3	0
1461	41361	3.92919	4.64886	123.051	-209.554	3	0
1462	36350	6.62597	5.37412	78.6173	133.653	3	0
1464	16801	1.85544	12.4236	169.368	-454.788	3	0
1469	12268	4.38316	2.47892	146.053	-66.2596	3	0
1470	11864	7.70017	3.93433	73.1406	326.394	3	0
1470	18044	7.68526	3.99692	31.2746	-750.425	3	0
1470	34921	7.80803	3.96413	80.7578	122.949	3	0
1471	10635	15.3197	1.98396	43.1537	55.1067	3	0
1473	17339	11.1858	12.9498	687.841	-531.266	3	0
1473	31459	11.0928	12.9742	-994.551	572.645	3	0
1474	13721	10.5995	3.01862	367.258	-114.987	3	0
1474	34483	10.5752	2.95861	42.2244	123.838	3	0
1475	32163	10.4815	9.64166	307.835	-1102.06	3	0
1479	29458	8.44123	7.22382	11.2176	-7.79996	3	0
1479	33309	8.37277	7.21035	615.617	-9.85781	3	0
1479	42198	8.46006	7.29079	44.3117	123.273	3	0
1480	35434	2.19686	6.09144	13.3712	-140.199	3	0
1481	23538	8.90932	12.7472	389.433	-412.084	3	0
1486	29090	25.9148	2.70699	-10.9657	6.21734	3	0
1486	32412	25.8847	2.76841	86.0808	-79.1782	3	0
1486	33739	26.0003	2.82927	72.852	-56.4761	3	0
1488	21019	9.49402	13.8691	1264.65	353.367	3	0
1488	48354	9.46196	13.9172	-556.949	807.63	3	0
1489	37624	6.32132	8.23267	388.685	9.17515	3	0
1491	32737	7.77064	7.75716	104.195	818.366	3	0
1492	19008	13.3909	5.6203	137.581	-1013.21	3	0
1492	44018	13.4469	5.51948	320.042	1140.26	3	0
1492	47502	13.4827	5.66199	238.238	657.735	3	0
1495	28400	26.5751	4.68155	35.198	155.398	3	0
1497	24334	9.56051	9.73584	-71.8867	-314.621	3	0
1497	34759	9.55365	9.67893	31.3894	456.659	3	0
1498	52358	7.12561	8.16976	0	0	0	0
1500	16440	26.7043	5.93548	34.7073	163.301	3	0
1500	29125	26.7694	5.86086	90.1032	110.373	3	0
1501	50849	3.2901	4.55591	45.3093	50.9217	3	0
1501	52673	3.3401	4.61169	177.693	-40.1291	3	0
1503	11075	19.1628	1.73376	308.565	-10.0935	3	0
1504	12254	5.38764	2.15408	339.956	-819.495	3	0
1504	40474	5.36521	2.09243	-338.446	240.418	3	0
1506	46092	24.9489	2.94939	176.808	13.3412	3	0
1509	41824	10.353	15.6866	1780.2	317.293	3	0
1513	18955	4.7098	8.803	176.51	399.659	3	0
1521	17262	20.7233	4.60431	514.549	-22.9792	3	0
1523	22480	7.19349	15.5642	165.923	885.51	3	0
1523	38126	7.10248	15.5272	373.478	-446.374	3	0
1523	52281	7.17712	15.6196	252.93	-211.338	3	0
1524	22634	10.8592	1.9353	25.1797	-290.017	3	0
1527	22024	16.0588	13.6258	-356.21	-76.0357	3	0
1527	25995	16.0588	13.7537	302.01	980.266	3	0
1527	36571	16.1268	13.6274	64.924	-48.2969	3	0
1528	20270	3.74815	6.90765	-1.48161	156.16	3	0
1528	34977	3.63085	6.92929	135.017	238.164	3	0
1530	11077	23.7301	6.34722	-35.2867	-127.233	3	0
1537	51680	10.2052	13.0323	1570.14	-24.8027	3	0
1538	25567	26.8311	8.5814	-186.048	-430.572	3	0
1542	28257	21.3887	5.79036	143.974	-358.459	3	0
1542	33206	21.446	5.74482	91.1066	480.324	3	0
1551	27507	6.96741	7.41396	-50.6854	-117.516	3	0
1551	34696	7.06289	7.41325	572.618	81.7436	3	0
1551	50589	7.01	7.31934	536.552	-509.509	3	0
1552	17232	5.89301	8.40469	309.007	-510.817	3	0
1555	24445	2.61824	5.0531	111.004	-153.076	3	0
1555	25899	2.73165	5.01536	284.145	62.2046	3	0
1556	35493	3.29325	6.22065	282.128	56.9411	3	0
1556	48537	3.35809	6.31178	494.137	-91.9371	3	0
1563	21816	11.258	2.07664	194.969	25.0629	3	0
1565	12528	9.97013	14.4675	304.663	462.722	3	0
1568	31418	5.70582	11.9754	500.487	-38.0602	3	0
1568	50043	5.71643	11.8811	40.0754	515.526	3	0
1568	51623	5.6104	11.8784	726.058	43.9801	3	0
1572	24179	9.90456	1.15291	282.015	24.7189	3	0
1580	14190	15.8222	15.5135	65.8051	94.4096	3	0
1580	44390	15.6983	15.5056	-320.73	-365.173	3	0
1581	16220	9.6867	15.3551	1331.01	1363.79	3	0
1583	21674	2.35001	10.0954	-245.519	-140.263	3	0
1583	43449	2.26276	10.1612	39.6921	176.158	3	0
1583	49296	2.31108	10.1854	-281.173	80.645	3	0
1584	17964	1.57021	14.878	-231.634	-57.1725	3	0
1585	17942	6.84379	2.06505	35.0573	594.786	3	0
1587	37948	16.169	3.32368	-199.615	-173.9	3	0
1587	45337	16.0644	3.27374	-316.537	-184.308	3	0
1588	23161	5.09649	4.48324	147.605	469.292	3	0
1588	26399	5.23899	4.49594	154.715	195.117	3	0
1588	32164	5.21071	4.43702	31.2319	68.1202	3	0
1590	25536	7.44233	10.515	-46.9976	867.967	3	0
1590	47693	7.31563	10.4874	208.035	7.60444	3	0
1591	16495	7.42446	4.13448	139.992	854.829	3	0
1591	27106	7.47875	4.12122	243.591	-1.20912	3	0
1591	27383	7.51366	4.16881	78.2968	183.219	3	0
1598	14028	6.6528	10.411	-103.516	-380.702	3	0
1598	17893	6.60922	10.3257	189.094	1091.19	3	0
1598	34966	6.71686	10.3994	485.245	85.9321	3	0
1598	42837	6.68043	10.2781	213.714	-1234.94	3	0
1613	15544	5.82205	8.15858	396.052	-41.1129	3	0
1615	12948	5.63999	9.62114	220.28	1169.97	3	0
1615	24945	5.5448	9.63386	112.599	-800.421	3	0
1618	15281	18.783	8.45349	100.474	-577.969	3	0
1618	29976	18.8049	8.51143	303.608	183.492	3	0
1619	42460	8.9013	7.70005	309.5	-820.447	3	0
1621	10162	23.7506	1.76617	-53.7123	24.5292	3	0
1621	18297	23.6795	1.70085	-25.5157	120.502	3	0
1622	41395	11.66	3.87328	322.383	-178.59	3	0
1624	11908	2.14688	7.34804	172.567	11.5523	3	0
1644	50177	4.97069	13.3297	-391.261	207.227	3	0
1644	52097	5.02688	13.2428	-528.153	321.706	3	0
1654	15607	7.18407	6.35817	197.384	-777.576	3	0
1654	16104	7.18419	6.45496	214.962	245.691	3	0
1654	45011	7.09753	6.39357	88.2966	598.987	3	0
1654	45556	7.11958	6.45302	-53.0757	-223.443	3	0
1657	17526	14.1724	3.62495	335.132	-444.255	3	0
1662	10729	17.8585	7.27377	234.798	-37.5816	3	0
1662	17066	17.977	7.30248	-368.264	108.075	3	0
1663	45378	23.6508	9.36146	31.713	489.487	3	0
1666	24275	26.401	8.92443	-74.9211	-322.741	3	0
1667	19604	24.6025	1.29188	127.41	18.8538	3	0
1667	23724	24.6887	1.18682	91.3941	-117.109	3	0
1667	25085	24.6108	1.14546	67.6988	5.68728	3	0
1667	51423	24.5568	1.18178	-35.6492	-51.0071	3	0
1673	19944	9.37125	15.2762	1000.26	606.996	3	0
1675	27914	11.239	5.84011	272.982	37.9808	3	0
1678	16092	3.10493	2.78862	145.746	-51.0733	3	0
1680	12804	1.41799	7.31463	208.164	21.2591	3	0
1680	25080	1.38677	7.25767	38.5309	-36.8255	3	0
1680	29851	1.38652	7.36713	225.713	-253.437	3	0
1683	10531	8.88293	12.1683	309.657	-547.761	3	0
1683	13685	8.81236	12.2928	548.143	-1392.11	3	0
1690	15133	26.5405	1.81026	57.9055	5.35688	3	0
1692	15587	10.3901	2.22889	211.877	-683.044	3	0
1692	29578	10.4092	2.12955	347.945	90.9284	3	0
1692	41207	10.4514	2.24047	344.55	446.591	3	0
1695	26039	15.4767	9.42777	144.84	-795.474	3	0
1695	47433	15.5342	9.51892	362.025	533.493	3	0
1695	50446	15.6203	9.43218	219.948	-198.976	3	0
1698	47420	3.4207	12.3369	-488.753	-200.068	3	0
1700	12745	25.4137	4.86974	208.049	-33.4184	3	0
1700	51034	25.511	4.83005	118.409	5.65575	3	0
1703	21228	6.7878	2.58276	174.07	8.29209	3	0
1703	23394	6.76995	2.52994	25.0208	-173.729	3	0
1703	27816	6.86934	2.53561	146.543	348.847	3	0
1707	49891	3.50389	12.729	83.9934	-773.837	3	0
1708	33255	11.4835	2.39095	208.697	173.447	3	0
1708	36447	11.4187	2.40216	576.852	59.7321	3	0
1710	13097	8.45477	5.43018	89.5229	-932.248	3	0
1710	36895	8.55369	5.42745	192.533	878.784	3	0
1710	46485	8.45093	5.34043	222.981	705.686	3	0
1716	11769	26.0314	3.09142	65.0942	-12.1599	3	0
1716	33739	26.0198	2.95333	75.0498	69.6864	3	0
1719	25881	12.5933	13.0482	104.47	-1906.32	3	0
1719	36377	12.5573	13.1085	218.635	958.759	3	0
1719	42676	12.5025	13.0333	64.9081	1690.18	3	0
1725	33093	17.5522	12.2927	-19.8415	749.109	3	0
1725	41012	17.5513	12.397	-172.515	496.022	3	0
1725	46808	17.5937	12.3451	102.946	-508.258	3	0
1727	17691	2.6766	2.51603	203.982	303.634	3	0
1727	32860	2.76469	2.56627	61.361	-5.33655	3	0
1731	38521	1.84515	14.7071	-354.215	-62.4532	3	0
1731	38713	1.77774	14.6467	37.0838	55.3027	3	0
1733	41009	7.33903	13.6826	-319.574	-189.462	3	0
1736	32517	24.8414	4.93895	21.8786	-141.472	3	0
1737	39694	26.3827	4.69773	169.131	22.4402	3	0
1738	44041	20.6144	9.81119	279.017	-30.0638	3	0
1741	17076	26.0957	2.10934	69.0931	-23.3927	3	0
1742	46992	13.4297	9.08462	-226.894	-575.466	3	0
1748	36150	18.6647	1.77778	118.413	-588.246	3	0
1748	40288	18.7382	1.83361	131.543	750.093	3	0
1748	49096	18.7564	1.74668	223.337	-103.146	3	0
1750	12401	2.83703	13.4462	16.456	272.297	3	0
1751	24884	14.1056	11.3334	288.538	9.6881	3	0
1751	28957	14.1425	11.2189	393.303	-48.0869	3	0
1755	11896	6.43246	8.74133	337.772	193.617	3	0
1761	37196	21.8138	4.11159	162.393	-804.181	3	0
1761	47227	21.7192	4.13954	98.7445	123.01	3	0
1764	18310	12.1955	13.2452	620.465	-1524.94	3	0
1764	34415	12.2	13.3111	-206.329	1152.73	3	0
1764	36060	12.1284	13.2312	572.77	1686.2	3	0
1772	18633	15.1732	9.33948	678.321	23.3576	3	0
1773	12872	11.0949	6.73267	-8.68415	-582.557	3	0
1773	52213	11.1769	6.74246	344.889	765.677	3	0
1775	34241	2.38693	8.46353	131.58	195.959	3	0
1775	48902	2.27527	8.45103	161.374	21.5164	3	0
1776	12660	26.6505	2.01305	47.2865	27.9616	3	0
1776	27956	26.5944	1.99267	17.614	1.08275	3	0
1776	50011	26.625	2.09351	42.0333	4.67196	3	0
1779	10991	15.1055	1.5321	235.376	-190.495	3	0
1779	22079	15.0735	1.62716	236.577	340.295	3	0
1779	42289	15.0528	1.53463	71.1963	-54.9567	3	0
1780	33569	7.81255	9.48523	552.282	15.18	3	0
1784	35597	18.4595	7.61452	195.981	-242.574	3	0
1784	42170	18.5299	7.67666	245.209	368.426	3	0
1790	20835	4.50061	5.87068	173.48	64.2695	3	0
1790	44299	4.59	5.82795	84.8985	488.056	3	0
1792	15570	8.67705	11.4428	415.678	-922.638	3	0
1793	31961	21.8422	1.44126	49.2796	-24.3238	3	0
1793	38670	21.8926	1.41134	4.05426	-3.52423	3	0
1799	20457	13.2474	11.2146	544.818	2108.99	3	0
1799	33714	13.3203	11.3409	410.883	1185.68	3	0
1800	22161	8.10238	11.1721	946.893	-318.674	3	0
1800	38507	8.02878	11.0622	952.592	957.203	3	0
1805	12913	18.2923	3.46749	275.629	-512.477	3	0
1805	21495	18.2996	3.40228	-314.904	-76.625	3	0
1805	44294	18.4304	3.44165	-256.612	164.521	3	0
1810	18460	4.42136	12.1659	101.668	694.722	3	0
1814	10278	6.66625	12.7843	249.036	522.579	3	0
1814	12938	6.70165	12.8989	516.189	-873.469	3	0
1814	43304	6.78997	12.8265	312.729	1204.56	3	0
1816	18646	6.97854	2.1381	248.784	-234.894	3	0
1816	44327	6.92193	2.24746	200.51	-149.543	3	0
1817	39469	2.08918	12.6569	-70.9097	387.041	3	0
1821	20500	7.32143	9.62403	68.9207	140.654	3	0
1821	30319	7.30163	9.72535	-613.816	111.049	3	0
1821	43903	7.41627	9.68025	-737.548	-48.9983	3	0
1822	17527	16.8699	8.70824	342.142	-9.24373	3	0
1822	51058	16.7922	8.78346	438.686	-630.96	3	0
1824	11559	11.3074	12.7243	862.162	33.2958	3	0
1824	19255	11.3696	12.8162	-28.7414	1134.15	3	0
1834	37745	2.17338	6.92484	126.335	69.5928	3	0
1834	41596	2.12336	7.03844	98.582	-120.296	3	0
1834	45505	2.07364	6.9386	67.5065	130.036	3	0
1835	19841	3.62685	13.8682	34.9587	-261	3	0
1837	16078	12.9377	15.1647	-896.52	224.681	3	0
1841	12274	18.9713	9.42376	0	0	0	0
1844	30996	4.11951	5.38738	144.099	-45.1304	3	0
1844	39926	4.08044	5.43082	185.944	87.5553	3	0
1847	20643	5.58146	14.0115	-482.166	-333.781	3	0
1848	12025	15.0184	8.54512	169.487	-992.599	3	0
1849	19323	13.9324	7.64152	491.73	308.784	3	0
1849	38605	14.0001	7.62804	-525.407	-320.435	3	0
1850	11079	16.2843	12.3875	299.741	-514.635	3	0
1856	37207	14.7509	11.3651	766.476	90.9027	3	0
1861	30311	24.3233	9.14203	0	0	0	0
1861	40961	24.2244	9.13907	11.6758	-255.06	3	0
1864	10926	12.0339	11.4118	1085.25	-78.7186	3	0
1864	38856	12.0833	11.4567	126.661	-190.852	3	0
1865	10663	16.0089	14.7817	-86.8964	23.0939	3	0
1865	45742	15.9445	14.7952	-457.878	-160.659	3	0
1870	45117	4.78423	14.8551	100.472	-164.004	3	0
1872	46445	17.5604	3.79082	425.843	43.4366	3	0
1873	13214	9.42615	4.10062	69.6366	429.976	3	0
1874	21000	20.4907	1.23373	66.2196	-99.3153	3	0
1874	25138	20.5422	1.27231	157.688	68.203	3	0
1880	32786	3.54103	15.4529	-201.075	-11.7713	3	0
1881	29562	19.44	9.27338	173.637	-49.717	3	0
1882	40244	19.893	2.98843	41.6888	-318.335	3	0
1883	33335	22.9022	4.32906	192.971	-167.981	3	0
1883	46257	22.9696	4.38416	41.4615	392.196	3	0
1885	17367	12.2652	5.62197	174.743	-663.793	3	0
1885	23909	12.2969	5.56131	161.789	65.4692	3	0
1887	51451	20.6898	10.3559	112.138	78.8526	3	0
1888	29818	7.4421	13.5711	148.556	0.413675	3	0
1899	30430	17.7975	10.0128	224.592	13.8651	3	0
1899	47165	17.7301	10.0261	-155.754	44.5199	3	0
1900	17945	12.5425	12.5251	636.604	-777.025	3	0
1900	38586	12.589	12.4283	975.401	137.094	3	0
1900	48776	12.527	12.4668	-292.954	-679.307	3	0
1903	20530	7.95661	10.8411	66.0143	441.717	3	0
1903	51281	8.04449	10.8004	-551.596	29.7732	3	0
1904	36603	2.82647	5.31624	207.221	-180.429	3	0
1907	28829	6.8388	12.4221	-392.579	355.655	3	0
1907	52612	6.80799	12.3643	194.625	601.697	3	0
1909	21045	12.5929	11.0607	173.005	330.212	3	0
1915	11181	9.6304	14.6317	-1516.71	84.6601	3	0
1918	33513	1.91242	1.33273	133.539	-9.92743	3	0
1920	23502	13.5103	7.70564	-196.386	-112.485	3	0
1920	34137	13.3825	7.70635	-52.8993	-384.991	3	0
1926	13353	8.40813	13.5747	-723.178	-222.168	3	0
1926	46508	8.48531	13.5957	799.071	26.1465	3	0
1926	48610	8.51519	13.5	-864.522	150.042	3	0
1928	18511	26.4553	2.38182	51.8519	-46.097	3	0
1929	19459	9.25352	9.50613	313.948	399.87	3	0
1929	23792	9.22579	9.43731	233.077	-1614.98	3	0
1929	44204	9.14312	9.55641	472.137	-241.871	3	0
1932	14381	15.0147	13.5918	0	0	0	0
1932	19823	15.0571	13.6463	410.077	-34.9472	3	0
1932	41184	14.9509	13.6032	136.536	359.55	3	0
1933	12817	6.43513	8.92092	144.684	-135.478	3	0
1933	50873	6.39086	9.02922	-204.954	-506.224	3	0
1937	17570	13.1191	6.20002	34.378	-825.802	3	0
1938	21336	14.3466	10.7279	331.802	2477.73	3	0
1938	40009	14.4418	10.8154	-711.831	-1334.83	3	0
1942	16966	2.68096	14.9453	-139.707	73.1879	3	0
1944	16795	2.88902	7.31206	262.408	6.18075	3	0
1944	25300	2.92617	7.25186	228.578	259.336	3	0
1944	48157	2.79806	7.20087	419.741	-42.9278	3	0
1948	32605	25.3926	9.14958	176.537	159.663	3	0
1951	43209	15.8108	11.6695	269.033	1046.06	3	0
1951	52553	15.8454	11.5531	694.654	-471.233	3	0
1954	11664	12.6223	15.463	381.926	1625.16	3	0
1954	39609	12.7127	15.4437	943.826	-1001.23	3	0
1957	37163	3.92135	12.0066	85.7512	-23.9467	3	0
1957	41449	3.9839	12.0027	-891.82	516.283	3	0
1957	42447	3.93093	12.108	-463.014	-344.325	3	0
1960	35559	14.1086	2.40032	66.4155	289.303	3	0
1964	21362	8.83371	14.1295	39.7275	-2105.91	3	0
1964	47890	8.74897	14.177	-1207.4	434.648	3	0
1967	15848	1.57573	4.01257	226.236	4.52152	3	0
1967	37846	1.51272	4.02495	117.693	-168.959	3	0
1969	12548	8.00663	3.63007	399.628	-44.5562	3	0
1969	47019	7.9426	3.62256	235.562	349.062	3	0
1981	10639	9.14207	8.4087	5.8117	391.153	3	0
1981	50490	9.1109	8.33248	653.082	-736.041	3	0
1986	35927	10.4904	11.9856	720.614	-66.5576	3	0
1987	33545	7.02971	2.89862	493.659	13.3076	3	0
1987	52095	6.99027	3.02155	243.941	-302.738	3	0
1989	41284	11.9474	6.88243	274.399	-1167.35	3	0
1989	42127	11.9161	6.98244	454.665	269.454	3	0
1989	42133	11.8857	6.86349	367.304	642.761	3	0
1992	16267	16.9673	8.31929	65.8814	247.495	3	0
1992	16901	17.0365	8.39722	53.711	883.535	3	0
1992	35342	17.0853	8.33505	342.633	-1359.16	3	0
1993	15422	18.0361	8.90983	290.273	6.58936	3	0
1997	22666	8.20182	13.1969	1157.13	136.169	3	0
1997	36246	8.21986	13.2917	-591.869	-659.306	3	0
1999	21859	7.7127	13.749	712.816	-26.9841	3	0
2003	30676	26.8828	2.46968	62.5736	1.45601	3	0
2005	27501	26.4695	4.00864	12.55	-13.4084	3	0
2008	27511	7.05813	12.7483	51.9854	306.456	3	0
2008	51246	7.15822	12.7703	852.417	1369.97	3	0
2013	23701	6.52444	13.972	212.127	-1188.78	3	0
2013	27376	6.58765	14.0638	639.848	379.34	3	0
2013	49880	6.4808	14.0759	-523.656	-1331.29	3	0
2017	27533	10.938	4.47052	257.069	-582.032	3	0
2017	37211	10.9402	4.39934	66.0554	322.121	3	0
2018	21555	12.7997	6.26752	652.297	18.3381	3	0
2018	41534	12.8532	6.31221	254.131	-284.09	3	0
2022	27738	3.70782	4.50475	90.9907	-275.308	3	0
2023	15019	16.6036	6.27835	531.792	-51.402	3	0
2025	25735	12.2128	14.2956	-337.678	-628.275	3	0
2031	15102	1.29929	12.6949	42.9084	428.334	3	0
2035	27322	11.2643	5.57194	-85.048	390.107	3	0
2037	24134	4.00145	12.9888	-512.742	-42.2567	3	0
2037	37179	4.05871	12.9836	113.855	-254.985	3	0
2038	48680	19.3464	4.3395	105.727	17.8403	3	0
2040	26658	4.52147	15.6718	-112.024	4.64977	3	0
2040	40296	4.48667	15.6139	-241.237	51.9127	3	0
2042	21363	23.369	3.78356	122.607	-107.373	3	0
2042	43200	23.2957	3.84506	43.14	246.738	3	0
2043	19562	12.6804	6.00913	0	0	0	0
2044	13241	14.4922	13.4818	338.775	-657.969	3	0
2044	31969	14.3838	13.432	-39.3334	452.843	3	0
2046	14295	13.572	3.23159	115.556	145.28	3	0
2046	51581	13.5823	3.16803	46.486	-56.1043	3	0
2049	14366	3.49519	6.75425	340.986	37.9457	3	0
2049	34977	3.56687	6.8517	116.624	-86.5355	3	0
2049	51840	3.62967	6.8015	382.495	41.0766	3	0
2053	16941	26.1118	4.00464	159.319	-26.8422	3	0
2053	23663	26.1389	4.06907	40.303	35.1191	3	0
2053	43575	26.2087	4.08135	64.9489	-70.4744	3	0
2054	24000	20.8621	1.19688	-0.454194	306.815	3	0
2055	13182	21.2096	2.46937	110.653	-12.872	3	0
2055	31278	21.1267	2.58285	176.706	-2.66633	3	0
2056	24860	24.7032	4.27957	96.9739	-285.262	3	0
2056	25279	24.7625	4.22488	63.2831	10.1774	3	0
2056	49769	24.7411	4.35393	199.548	224.718	3	0
2056	50651	24.8248	4.25236	244.927	14.7697	3	0
2057	19575	22.8869	3.37052	65.4671	-133.63	3	0
2057	26646	22.7892	3.33421	74.0679	-54.5347	3	0
2057	39059	22.8196	3.39153	193.578	17.5215	3	0
2059	14054	4.82818	1.33575	166.611	-30.8802	3	0
2059	17677	4.76065	1.3506	279.663	-7.11849	3	0
2063	30634	12.4108	1.1118	179.79	13.5404	3	0
2066	16139	24.2845	9.57808	54.2896	-22.0865	3	0
2066	45963	24.2374	9.46267	-628.98	103.574	3	0
2067	24132	1.88419	13.4862	-480.6	488.923	3	0
2067	42367	1.8522	13.4282	62.2804	-71.8653	3	0
2070	45380	10.8533	3.75108	504.62	-197.018	3	0
2075	25744	1.09233	5.74174	158.852	170.432	3	0
2079	33227	13.6373	5.50852	-657.72	27.222	3	0
2079	37015	13.711	5.42289	0	0	0	0
2080	15029	16.7723	9.76424	280.606	-803.839	3	0
2080	20091	16.7443	9.83575	86.5684	617.614	3	0
2080	28422	16.7103	9.71925	210.437	1298.35	3	0
2080	49457	16.6605	9.81706	457.266	-328.876	3	0
2081	29997	14.2347	13.4544	-305.213	1615.79	3	0
2081	31969	14.3127	13.4402	1150.85	-0.925023	3	0
2082	17547	15.026	12.6698	-635.571	5718.17	3	1
2082	20047	15.1197	12.7209	-4427.9	-549.44	3	1
2082	49787	15.0317	12.7978	314.414	211.007	3	0
2084	25789	11.2429	2.39965	106.671	-976.779	3	0
2085	10508	16.2362	4.61759	88.637	978.549	3	0
2085	33487	16.3003	4.63124	361.185	-203.784	3	0
2088	44557	2.70117	9.39231	249.514	-2.18381	3	0
2088	45456	2.5884	9.39333	216.798	56.768	3	0
2090	17064	8.56301	6.26994	576.912	-465.387	3	0
2090	23591	8.57146	6.40245	655.089	447.141	3	0
2094	47569	22.2196	6.39643	37.7595	-68.8179	3	0
2097	13926	16.9233	7.73122	55.7194	-587.742	3	0
2097	23728	17.0695	7.75796	168.938	99.1344	3	0
2097	52191	16.939	7.79259	352.42	-377.787	3	0
2097	52670	17.0128	7.67299	441.752	685.566	3	0
2099	15691	16.568	9.32683	601.615	43.6806	3	0
2100	28063	20.87	7.65413	22.1098	-128.722	3	0
2100	29739	20.9496	7.75811	6.90538	318.325	3	0
2101	10733	17.7852	2.45763	428.717	-5.24434	3	0
2101	48993	17.7075	2.50971	58.8929	-567.707	3	0
2103	39891	8.16713	1.75026	50.4318	-309.408	3	0
2103	44119	8.23912	1.74879	122.436	719.275	3	0
2107	32529	24.5924	9.46645	145.537	-38.2375	3	0
2108	34252	11.7825	6.24956	412.457	-524.453	3	0
2108	49154	11.7612	6.36547	260.22	22.0135	3	0
2112	16145	26.8162	5.39636	29.4013	-96.2488	3	0
2112	28762	26.8732	5.37699	-47.4292	162.445	3	0
2119	11494	9.78172	11.1183	-1516.68	-542.565	3	0
2119	14082	9.80215	11.1782	526.701	-1442.47	3	0
2119	32156	9.81981	11.0675	478.339	85.3574	3	0
2124	24392	14.5721	6.43907	-501.41	228.462	3	0
2124	36020	14.4816	6.41292	-185.553	-492.618	3	0
2125	21328	10.0851	12.9312	0	0	0	0
2127	20756	16.5011	7.56805	142.867	-310.173	3	0
2133	13778	19.2427	11.6381	200.279	-276.307	3	0
2133	17330	19.1268	11.6998	144.705	105.229	3	0
2133	33226	19.1814	11.7279	-92.617	167.706	3	0
2133	43540	19.1671	11.5965	-407.02	142.57	3	0
2142	10786	3.89336	10.04	160.569	477.793	3	0
2142	16374	3.99205	10.1151	352.637	-111.359	3	0
2142	30065	4.03447	10.0328	207.617	640.355	3	0
2142	46815	3.93067	10.1124	-274.224	-119.78	3	0
2143	37350	6.25385	1.75624	423.485	58.1676	3	0
2147	19728	14.9535	12.4007	850.424	-422.614	3	0
2147	45693	15.0575	12.3165	884.851	3.16392	3	0
2149	10754	16.9119	9.42152	250.493	854.907	3	0
2149	18217	16.9688	9.34839	258.849	-192.489	3	0
2152	12178	26.5564	3.84674	69.6614	59.9051	3	0
2153	32745	12.0995	2.52838	-597.154	629.598	3	0
2162	20014	15.1331	12.4847	276.797	-267.64	3	0
2162	31072	15.2517	12.443	422.703	58.4161	3	0
2167	14130	4.24324	10.0533	147.755	30.563	3	0
2167	43419	4.16471	10.0763	-864.805	-61.8069	3	0
2167	49437	4.23717	9.99821	-316.225	-34.6672	3	0
2168	35693	11.9203	8.99833	654.593	-734.917	3	0
2169	22060	5.54664	3.41845	247.603	557.588	3	0
2170	45372	1.73958	14.9566	-268.241	104.846	3	0
2173	22716	23.3347	5.55482	28.0166	289.452	3	0
2173	41282	23.2951	5.49449	80.785	-206.088	3	0
2175	14629	9.79137	12.8657	119.679	1071.81	3	0
2178	26314	10.8256	8.42331	626.67	298.082	3	0
2181	40845	26.491	7.55708	-47.3436	-105.7	3	0
2181	41366	26.5709	7.6125	59.9607	-166.839	3	0
2182	36172	18.5652	8.78357	-309.086	619.644	3	0
2182	48012	18.5292	8.82871	220.999	-890.26	3	0
2184	20686	25.853	6.56823	-139.733	190.369	3	0
[truncated: 44,844 more rows]
