# Supplementary material for: Study on stability analysis of soil nail reinforced slopes under loading based on the discrete element method
Source: PLoS One. 2026 May 26;21(5):e0350163. doi: 10.1371/journal.pone.0350163 (PMC13210361; doi:10.1371/journal.pone.0350163)
Supplement: S1 File — (ZIP) [file pone.0350163.s001.zip › DATA in PFC/6_14_20000__balls.txt]

id	x	y	radius	vel_x	vel_y	rotation	disp_x	disp_y	ball_type	ball_stress
6	6.92799	3.86013	0.0663017	-1.44639e-05	1.53969e-05	0.0361883	-0.00417378	-0.0203923	0	68457.3
7	24.7037	3.68546	0.0661725	2.4714e-05	-8.70873e-06	-0.0421597	0.00496941	-0.00346368	0	18972.1
12	3.09031	12.0795	0.0509531	-6.07184e-06	4.74113e-05	-0.175918	-0.0121288	-0.0216613	0	1248.91
13	25.4167	9.36576	0.0532987	-4.79666e-05	-0.00010599	0.0220433	0.00715122	0.00653199	0	5824.01
17	9.92095	4.6178	0.0733272	7.43053e-06	-5.04517e-05	0.120744	0.00338452	-0.0285911	0	30244.6
19	6.00946	5.20571	0.05695	-1.24752e-05	1.40617e-05	-0.523799	-0.00836491	-0.0266892	0	46661.4
21	10.2243	12.055	0.0736155	3.61458e-05	-5.27275e-07	1.87195	-0.00577353	-0.139816	0	34643.8
22	18.9671	5.96261	0.0711969	-2.7667e-07	-3.71006e-05	-0.00391662	0.0252295	-0.0156772	0	3235.84
23	24.3646	1.33124	0.0743081	1.2735e-05	-1.37594e-05	-0.0700021	0.000804898	-0.000715965	0	14676.4
24	6.04503	9.68683	0.0702117	3.74372e-05	3.5758e-05	0.145757	-0.0194492	-0.0549735	0	48088.3
25	14.8543	8.51189	0.0650594	8.61482e-06	-2.62777e-06	0.0653816	0.0334329	-0.0522707	0	45417.2
32	25.763	7.94285	0.0623302	-2.16007e-06	-9.23696e-05	-0.220662	0.00659182	0.00260031	0	8781.12
33	22.9246	1.56675	0.0611813	7.57068e-06	-7.52544e-06	-0.202188	0.00223603	-0.00137481	0	15960.3
35	10.6248	10.7591	0.063695	8.73779e-06	6.72724e-06	0.395632	0.00367083	-0.111373	0	77471.7
36	24.9941	7.43629	0.0704374	3.9565e-07	-0.000117144	0.238622	0.0102682	0.000183747	0	15979.3
38	1.77152	14.1968	0.0689745	-5.67019e-07	3.33573e-05	-0.153785	-0.00196386	0.00123111	0	6298.58
40	13.1623	5.98916	0.059253	1.43439e-05	-6.89236e-05	0.270434	0.0191132	-0.0393724	0	29278.1
43	12.1252	7.75029	0.0637265	2.13574e-05	-6.89495e-05	-0.790246	0.0159836	-0.0621107	0	22507.8
48	5.13795	13.7146	0.0639966	6.01059e-06	1.6362e-05	-0.398516	-0.0183563	-0.0396294	0	48981.8
50	26.5879	1.31058	0.0517331	-2.25248e-07	-1.21557e-05	0.026993	9.85389e-05	-0.000476042	0	16917.7
51	2.65356	4.87105	0.0569854	-6.7352e-07	4.24739e-05	0.0723077	-0.00397185	-0.0171462	0	44033.2
54	15.9894	4.47621	0.0651129	7.7597e-06	-8.10063e-05	-0.0750971	0.016989	-0.0197209	0	42672.1
55	16.5943	6.06418	0.0526254	4.24329e-06	-3.70807e-05	-0.0945681	0.025935	-0.025062	0	2862.61
56	12.4165	5.48507	0.0661494	1.17663e-05	-6.17817e-05	0.480629	0.010951	-0.0358443	0	38301.2
57	16.9334	12.9342	0.0582426	4.421e-05	3.96254e-06	0.961487	0.0471582	-0.0383368	0	56029.8
59	25.9256	3.14441	0.0655528	2.41555e-06	-2.50227e-05	-0.0721084	0.00216535	-0.00270681	0	13557.9
60	13.6854	9.76334	0.0743989	4.33921e-05	-2.60159e-05	0.859622	0.0341484	-0.0738506	0	81090.5
63	15.6031	9.03994	0.0727707	6.69276e-06	4.82142e-06	0.0208824	0.0391167	-0.0488035	0	32371.6
66	8.00103	1.56528	0.0646488	-6.6129e-06	-5.43474e-06	0.0956569	-0.000390411	-0.00456467	0	45926
67	5.23203	9.37771	0.0715959	6.0491e-06	4.78941e-05	0.199326	-0.0163565	-0.045081	0	52515.9
68	12.1382	6.03448	0.0507543	1.70936e-05	-6.01267e-05	-0.369371	0.0133539	-0.0410494	0	36986.1
69	10.6254	5.93388	0.0718533	1.48311e-05	-4.3284e-05	-0.0163384	0.00373845	-0.0435745	0	45254.7
70	13.4923	3.9122	0.0749461	-3.8665e-06	-8.9145e-05	-0.146119	0.0104179	-0.019252	0	36288.9
73	15.8808	5.42293	0.064192	5.10178e-06	-4.45909e-05	-0.268032	0.0205231	-0.0241718	0	9598.45
74	14.5959	11.9344	0.061199	2.37336e-05	2.60961e-05	0.140385	0.046361	-0.0797795	0	4828.96
76	11.6213	7.51126	0.0540018	2.09672e-05	-5.65486e-05	0.35839	0.0105944	-0.0611678	0	50674.2
77	23.6523	2.41468	0.0628765	1.30418e-05	-7.58753e-05	0.10737	0.00455288	-0.00233659	0	16729.2
84	6.35161	14.9968	0.0626555	1.96051e-05	2.98278e-06	-1.13765	-0.00638177	-0.0615023	0	31073.4
89	23.1129	6.97868	0.0689511	-8.00077e-07	-4.86914e-05	0.192273	0.0169987	-0.00510257	0	21490.5
93	23.1369	9.16665	0.0539827	-2.216e-05	-5.85615e-05	-0.191664	0.0198227	0.000493701	0	26847.6
94	21.057	2.22118	0.0603816	1.46728e-05	-8.68359e-05	-0.0422463	0.00657043	-0.00374054	0	13671.8
97	5.30769	12.6562	0.0572822	1.01093e-05	1.82608e-05	-0.543436	-0.0216515	-0.0483139	0	52966.5
98	10.2295	12.18	0.0520917	4.41237e-05	5.35416e-06	2.80256	-0.00621025	-0.142158	0	32917.2
106	2.20361	5.65824	0.0610708	-1.58793e-06	5.39305e-05	0.0250382	-0.00372934	-0.0186066	0	37254.2
107	21.1219	3.40046	0.0530311	3.72044e-05	-3.02607e-05	-0.174639	0.0114375	-0.00619412	0	31094.7
109	5.96156	14.5297	0.0657444	7.12851e-06	9.98907e-06	-0.9345	-0.0117429	-0.0536443	0	6971.52
110	8.76515	7.97091	0.0669978	2.26552e-05	-5.1455e-05	0.228235	-0.00574539	-0.0640595	0	35824
111	17.8854	10.1659	0.0660148	2.44854e-05	-1.43761e-06	0.27319	0.0424167	-0.0290663	0	64609.3
112	18.0693	7.82499	0.0692958	1.17133e-05	-1.5775e-05	-0.0833519	0.0347338	-0.0241695	0	23249.4
113	17.5648	4.54603	0.0664494	2.55076e-05	-3.11252e-05	-0.00465931	0.0178498	-0.0157229	0	17530.3
116	3.78953	6.00921	0.0724108	-7.59046e-07	3.36737e-05	-0.125325	-0.00805955	-0.0235823	0	34592
117	12.7755	14.2627	0.0528143	2.08766e-05	3.13188e-05	1.84068	0.0163923	-0.184662	0	220047
123	3.72938	14.3857	0.0732345	1.17972e-05	1.83431e-05	-0.853084	-0.0056117	-0.0143065	0	9841.76
124	11.2202	10.5386	0.0520857	2.46899e-05	-1.8487e-05	1.19265	0.0119501	-0.105535	0	27586.2
125	2.26774	6.97405	0.0506884	8.76583e-06	4.33465e-05	0.0544694	-0.00475196	-0.0216723	0	35005.3
126	4.88667	7.56724	0.073449	2.17989e-06	4.21842e-05	-0.117646	-0.0120034	-0.0345197	0	27726.6
129	13.5462	1.83963	0.0556184	4.97179e-06	-9.22515e-05	0.437418	0.00359872	-0.00498152	0	21921.5
130	5.26852	14.6889	0.0635387	8.58262e-06	1.91647e-05	-0.995068	-0.00704234	-0.0374249	0	6785.65
132	7.35188	3.46787	0.0612998	-2.17342e-05	6.17887e-06	0.288837	-0.00326372	-0.0192623	0	30828.9
135	7.22219	7.40306	0.0671837	6.68458e-06	-9.69164e-06	0.575876	-0.0117773	-0.0508409	0	45499.4
138	25.7853	9.52502	0.0738569	-5.35267e-05	-7.89886e-05	0.262933	0.00559472	0.00829826	0	25883.5
139	7.22317	1.69202	0.0508491	-6.51604e-06	5.64088e-06	0.038885	-0.000642507	-0.00517649	0	22320.2
140	3.50738	14.7979	0.0542148	1.22863e-05	1.43466e-05	-0.750794	-0.00151178	-0.0103089	0	8775.89
144	14.5338	2.14657	0.0719444	4.01306e-06	-0.00012578	-0.0248143	0.00532504	-0.00599948	0	27275.5
145	3.88841	8.49341	0.0500531	6.42445e-06	3.89444e-05	0.0333776	-0.0108577	-0.0320814	0	460.964
146	13.2605	11.8968	0.0729542	2.69163e-05	1.07864e-05	0.639314	0.0357733	-0.104392	0	8875.09
147	8.86457	13.7078	0.0591766	4.34072e-05	-5.87429e-07	-0.726646	-0.0200061	-0.148029	0	210389
148	17.8714	2.04021	0.0685789	2.34423e-05	-0.0001273	0.0785841	0.00768119	-0.00550059	0	31364
149	25.6638	9.73191	0.0702225	-6.33043e-05	-7.9191e-05	0.418046	0.00590028	0.00847969	0	8056
151	11.426	4.23559	0.0606199	7.10702e-06	-4.44149e-05	-0.255801	0.00528512	-0.0251196	0	45911.4
152	7.8629	3.28828	0.0747382	-1.7454e-05	-1.1196e-05	-0.0713543	-0.00185199	-0.0165376	0	21280.2
154	5.82414	15.3268	0.0540798	2.00338e-05	1.87957e-05	-1.06289	0.00229548	-0.0462281	0	5360.89
156	16.4178	8.03696	0.0594527	8.85984e-06	-4.06867e-07	0.419935	0.0353788	-0.0356177	0	18073
158	20.5024	5.74509	0.056673	-1.03451e-05	7.04435e-06	-0.0859697	0.0202828	-0.0104791	0	27814.9
159	26.456	8.16964	0.0580336	-1.10602e-05	-5.95137e-05	0.348428	0.00302102	0.00341126	0	25719.1
164	19.2344	1.82423	0.0662468	2.00893e-05	-9.09397e-05	-0.218926	0.00586771	-0.00297341	0	33168.1
165	8.84099	14.8042	0.0686752	1.91155e-05	1.52277e-05	-1.53425	-0.00764453	-0.170433	0	140509
166	23.9204	2.3821	0.0612084	1.69363e-05	-6.96199e-05	0.145734	0.00399577	-0.00247508	0	20107.5
168	25.6846	4.35564	0.0728704	1.75548e-07	-1.34493e-05	0.0376916	0.00355723	-0.00335547	0	9595.53
169	1.19783	11.8519	0.0650754	8.51541e-06	8.43526e-05	0.0577064	-0.00140882	-0.010404	0	4333.25
174	14.957	15.2667	0.0549835	5.28601e-05	9.2173e-05	1.93107	0.0203551	-0.0751091	0	9400
176	8.06729	12.4939	0.0631689	2.22241e-05	-1.14563e-06	-0.389723	-0.0245827	-0.113112	0	64543.1
179	4.70817	5.59217	0.0500627	-7.884e-06	2.68852e-05	-0.0861493	-0.00836066	-0.0258782	0	18801
180	1.94253	1.66699	0.050051	-3.69221e-06	3.4637e-06	-0.125793	-0.000359108	-0.00328728	0	30924.8
182	13.0705	6.07369	0.0661618	1.27226e-05	-7.15434e-05	0.255042	0.0187409	-0.0405936	0	30523.7
183	3.91265	15.6963	0.0625571	1.90608e-05	1.30988e-05	-0.675452	0.00724233	-0.0119593	0	2507.02
184	17.1123	12.2111	0.0654121	2.71853e-05	-5.01924e-07	0.0413024	0.0471314	-0.0360475	0	8199.54
185	13.8315	8.35357	0.0716066	4.26039e-05	-5.82795e-05	0.219256	0.0282275	-0.0584314	0	26765.2
189	23.5648	5.42695	0.0509866	1.006e-05	-6.56147e-05	-0.0243691	0.0121343	-0.00471246	0	15526
192	3.95875	10.659	0.0714068	2.31785e-05	1.727e-05	-0.0748182	-0.0152088	-0.0320524	0	17806.4
193	3.09257	15.3643	0.0615546	7.58357e-06	-4.61536e-07	-0.493975	0.00350504	-0.00417484	0	2312.84
194	14.707	13.9943	0.055082	3.19738e-05	6.45121e-05	1.04658	0.044829	-0.0886642	0	33650.3
198	14.0714	5.59296	0.0582414	2.42004e-06	-7.63191e-05	-0.302903	0.0185231	-0.0325808	0	51848.8
201	12.1343	5.31027	0.0569031	7.65252e-06	-5.72371e-05	0.612546	0.00882309	-0.0350904	0	65636.1
204	14.6047	7.83347	0.0697578	2.19933e-05	-2.33858e-05	0.759093	0.0296028	-0.0478309	0	49881.5
207	10.2539	12.4086	0.0595275	4.6044e-05	1.29796e-05	0.88266	-0.00767822	-0.151774	0	75316.3
211	20.4894	3.31625	0.0738337	8.84257e-05	1.81352e-05	0.0440083	0.0120366	-0.0076106	0	9765.86
213	19.0655	7.95721	0.0544855	-3.98148e-07	-3.10239e-05	0.39035	0.0340609	-0.0169672	0	48249.6
214	26.8187	8.97061	0.0569992	-1.75384e-05	-5.08075e-05	0.0954256	0.00147161	0.00748013	0	4210.73
215	21.7669	8.56215	0.0660345	-8.16138e-06	-5.16516e-05	0.222156	0.0257229	-0.00683051	0	20450.8
221	21.8976	1.94354	0.0539172	1.8903e-05	-2.95925e-05	-0.0673311	0.00451241	-0.00263346	0	41420.5
222	13.7255	11.8218	0.0686692	2.33902e-05	1.22467e-05	0.945124	0.0407231	-0.0936427	0	22451.2
224	26.3893	1.789	0.0619406	8.77795e-06	-2.11431e-05	-0.0368965	0.000560638	-0.00122711	0	17570.8
225	16.6234	11.694	0.0542313	4.97032e-05	-7.11922e-06	0.439782	0.0474482	-0.0428997	0	55848.9
226	11.072	9.05781	0.0668501	2.85218e-05	-3.53825e-05	0.372536	0.00615526	-0.0824703	0	98353.6
230	3.47193	1.07297	0.0538894	-1.51924e-06	2.61525e-07	0.0520725	-0.000297925	-0.000414936	0	19354.6
231	16.4879	1.55394	0.0716493	2.77173e-06	-5.84104e-05	-0.226671	0.00343965	-0.00280409	0	39678
232	20.6777	7.95386	0.0732421	-1.40512e-06	-1.49955e-05	-0.0563968	0.0294133	-0.010222	0	11961.1
233	18.1984	13.1226	0.0515218	5.12092e-05	-2.89984e-05	0.633028	0.0429001	-0.0204933	0	7815.5
237	20.5002	2.30948	0.0568839	-1.16547e-07	-4.34611e-05	-0.361038	0.00706276	-0.00315107	0	33724.8
238	12.4787	10.0547	0.0522518	4.45353e-05	-3.84476e-05	2.4125	0.0227088	-0.0887924	0	12533.7
245	7.51702	3.31519	0.0743509	-2.26977e-05	7.48537e-06	0.412928	-0.0020141	-0.0175455	0	43885.5
246	12.5866	4.85407	0.0579262	2.78762e-06	-5.85727e-05	0.0685147	0.0116785	-0.0307085	0	8092.4
247	14.4249	7.65343	0.0744534	2.20041e-05	-3.15608e-05	-0.176747	0.0285105	-0.0478313	0	61201.4
249	23.2715	6.15382	0.056453	1.12928e-05	-5.62703e-05	-0.101131	0.0143659	-0.00529091	0	16294.5
251	14.2068	15.041	0.0670332	3.67991e-05	7.31756e-05	1.89948	0.0300367	-0.105361	0	47548.5
254	8.97137	8.29386	0.0676596	2.07104e-05	-6.02027e-05	-0.718444	-0.00870592	-0.0682057	0	19725.3
259	4.25594	4.89926	0.0518508	-1.8904e-05	3.32148e-05	-0.105767	-0.00651302	-0.019725	0	64445.4
265	20.8671	6.84195	0.0744524	7.62944e-07	-3.36988e-05	-0.0674479	0.0239125	-0.0113495	0	21850.4
268	7.02622	5.37995	0.0659841	-3.22416e-06	1.32322e-05	-0.121192	-0.0077827	-0.0324498	0	34192.7
270	17.9628	6.52665	0.0722776	-1.51647e-05	-2.43787e-05	-0.44964	0.028415	-0.0214577	0	38273.7
271	7.2927	6.02228	0.0599637	-3.64624e-06	-2.83939e-06	-0.26849	-0.00710277	-0.040041	0	27080.8
273	22.8407	8.03883	0.063691	-7.12587e-06	-8.80943e-05	-0.155835	0.0194165	-0.00397771	0	7804.51
277	2.34734	13.3397	0.0580283	6.63629e-06	5.74823e-05	-0.0868676	-0.00568205	-0.00718995	0	7993.01
280	13.7175	9.05023	0.0734476	5.03091e-05	-5.47516e-05	0.300452	0.0317276	-0.0641703	0	30653.1
282	12.1403	12.3414	0.054446	2.86017e-05	2.28957e-05	1.10023	0.0141705	-0.13525	0	77213.5
284	12.6864	5.86366	0.0564164	1.05435e-05	-6.23389e-05	-0.746237	0.0129242	-0.0372909	0	33567.5
286	20.0346	3.41762	0.0677922	3.1735e-05	1.73538e-05	-0.101981	0.0128127	-0.00731556	0	16015
288	11.7501	7.79805	0.0547113	2.04326e-05	-5.84731e-05	0.26546	0.0117544	-0.0643355	0	69452
289	14.8818	15.1615	0.0731574	5.00261e-05	9.26073e-05	1.39635	0.0230788	-0.0787982	0	15982.4
290	26.7068	4.94366	0.0655788	-1.84641e-06	-6.26199e-05	-0.00427219	0.00086072	-0.00291848	0	22382.7
293	2.84721	15.1386	0.0677	2.40904e-05	2.68526e-05	-0.496065	0.00152617	-0.00278079	0	6521.81
295	3.70057	10.7911	0.0683585	-7.92909e-06	3.66833e-05	-0.38138	-0.0160009	-0.0309365	0	7325.31
298	14.7352	14.4968	0.0720911	2.86663e-05	8.18868e-05	1.23104	0.0331642	-0.0874655	0	32061.4
300	5.88496	5.54372	0.0512414	-1.38123e-05	1.85121e-05	0.259572	-0.00842865	-0.0282343	0	53136
301	17.2437	8.0794	0.0575657	6.1166e-06	-1.02508e-06	0.00530769	0.0361201	-0.0289262	0	24119.1
304	25.2739	4.23867	0.0742154	5.49173e-06	-3.10441e-05	-0.0280723	0.00436428	-0.0036589	0	5932.16
305	1.96717	13.7786	0.0640556	4.84485e-06	3.67041e-05	-0.20567	-0.003443	-0.00269614	0	10441.4
306	22.2776	6.80635	0.0674183	-2.06641e-06	-0.000125388	-0.0660619	0.0189981	-0.00654824	0	11528.7
310	11.0881	5.85872	0.0656974	1.95101e-05	-4.29526e-05	-0.189617	0.00719314	-0.0412088	0	77783.1
312	19.1499	8.58622	0.0507272	5.5187e-06	-1.6669e-05	-0.255499	0.0362912	-0.0185516	0	61835
313	18.2093	1.94526	0.0586009	2.01429e-05	-9.68528e-05	0.111804	0.00695122	-0.00417454	0	37227.6
315	6.35352	2.38943	0.0668322	-7.11726e-06	1.10461e-05	0.268433	-0.00203788	-0.00869084	0	30138.9
319	4.11594	8.54192	0.0736573	1.32358e-05	2.06294e-05	0.370289	-0.0126367	-0.0322386	0	44402
327	3.83934	15.5941	0.0632286	2.11601e-05	1.49637e-05	-0.635183	0.00611871	-0.0113028	0	2914.62
328	18.28	11.5733	0.0696034	3.64955e-05	6.15375e-06	0.583346	0.0456203	-0.0228501	0	9818.54
330	1.21964	14.9074	0.0605822	3.24934e-06	6.04424e-05	-0.111877	-0.000160738	0.00606883	0	3524.93
332	1.48494	14.7279	0.0564883	1.83474e-06	4.60972e-05	-0.0697231	-0.000438781	0.0046447	0	4966.62
336	25.4689	8.4007	0.0502189	-1.66593e-05	-0.000114324	0.0696712	0.00736876	0.00342497	0	37831.8
338	26.466	7.69645	0.0515005	-3.22987e-07	-6.17526e-05	0.0372879	0.0021986	0.0019617	0	25747.6
339	23.6832	4.34906	0.0732215	8.55998e-06	-8.80927e-05	-0.0550666	0.00934005	-0.00450104	0	17342.3
341	26.4778	3.41347	0.0654933	-3.46266e-06	-6.44222e-05	0.000567335	0.000951252	-0.00251333	0	15949.8
342	26.3403	5.59471	0.0571704	3.84465e-06	-5.4996e-05	0.0243678	0.00266769	-0.00237404	0	20818.5
348	5.36518	13.0095	0.0659875	5.58375e-06	1.51837e-05	-1.0481	-0.02169	-0.0482743	0	36055.9
350	8.58161	8.22883	0.0516838	1.80727e-05	-4.77927e-05	-0.648244	-0.00994341	-0.0673259	0	88059.2
354	24.6116	2.61778	0.0666467	1.35794e-05	-1.065e-05	-0.0924475	0.00383494	-0.00295832	0	7556.22
355	13.3827	12.3109	0.0748768	1.43557e-05	2.30722e-05	0.69041	0.0368225	-0.103471	0	24577.8
358	26.4769	9.1537	0.0682527	-4.55448e-05	-5.23859e-05	-0.215628	0.00260644	0.00741173	0	11299.7
359	13.8908	5.01211	0.0661344	-7.96902e-06	-7.18355e-05	0.361257	0.0149584	-0.0290818	0	45205.8
362	5.93811	10.0265	0.0740584	3.88155e-05	3.69248e-05	0.103459	-0.0202758	-0.0552599	0	62262.4
363	14.8261	13.085	0.0548778	2.2628e-05	4.36678e-05	-0.55302	0.048145	-0.0794738	0	27750.8
366	26.6789	5.17662	0.0620491	1.69891e-06	-6.15738e-05	0.0220403	0.000983692	-0.003021	0	22267
368	5.35625	7.73048	0.0683189	1.06205e-06	4.64036e-05	0.278702	-0.0123835	-0.0407018	0	28368.1
370	10.4823	14.6478	0.0502697	2.35722e-05	4.53065e-05	-0.230683	-0.000727189	-0.193579	0	152923
373	10.0484	5.38565	0.0746167	1.11836e-05	-4.2859e-05	1.04576	0.000914811	-0.0367337	0	69391.3
374	4.65259	1.55202	0.0681705	-7.91954e-07	1.44565e-06	0.0663987	-0.00125085	-0.00364159	0	27351.9
375	2.89957	3.70356	0.0650516	4.51643e-08	2.03064e-05	0.117264	-0.00305135	-0.0131137	0	35242.8
376	10.8904	2.96122	0.0744426	-4.54408e-06	-8.84843e-05	0.185051	0.00341037	-0.0158805	0	60685.6
383	7.87758	8.20396	0.0566434	2.67203e-05	-4.14414e-05	-0.17973	-0.0124601	-0.0616699	0	30030.9
384	7.08005	8.99117	0.064401	3.26338e-05	-6.3237e-06	0.387527	-0.0158094	-0.0636016	0	93613.3
388	21.7496	9.47822	0.0697648	1.24561e-05	-4.26048e-05	-0.000564095	0.0284674	-0.00571583	0	21151.6
392	13.3262	14.3465	0.0671248	1.17682e-05	5.24456e-05	5.11093	0.0435931	-0.131307	0	38335.5
395	4.94311	9.31024	0.067038	-6.41877e-07	3.90931e-05	0.212185	-0.0152161	-0.0413635	0	61567
400	19.3777	9.06447	0.0552619	5.14404e-06	-1.04404e-05	0.353743	0.0371113	-0.016386	0	16483.8
403	26.7396	7.15587	0.0706882	8.30079e-06	-4.27315e-05	0.098924	0.000834086	0.00129866	0	21679.8
406	3.32576	10.8082	0.0665292	8.39839e-06	2.22947e-05	-0.0379844	-0.0119333	-0.0276215	0	28265.6
407	5.06927	7.29215	0.0659139	-5.21201e-06	3.77858e-05	-0.203616	-0.0114438	-0.0350327	0	47562.8
408	3.40816	1.76635	0.0708068	-2.0487e-06	2.28469e-06	0.157287	-0.000757675	-0.00364455	0	20731.3
409	6.52008	8.39042	0.0738786	8.65122e-06	4.89713e-05	-0.249234	-0.0156329	-0.0523993	0	39074.7
410	13.2417	8.06074	0.0540482	3.5844e-05	-7.13906e-05	-0.219648	0.0241927	-0.0596547	0	52492.1
413	23.2342	1.92111	0.0680833	1.82217e-05	-1.73615e-05	-0.0528794	0.00310717	-0.00124486	0	2404.11
416	4.24379	5.98874	0.0649273	-1.4602e-06	2.43204e-05	0.12867	-0.00862591	-0.025069	0	40786.9
421	24.8849	1.52799	0.0636026	3.02198e-05	-2.00931e-05	-0.127401	0.00122287	-0.00104464	0	15138.1
423	12.8831	4.52094	0.0538369	-9.47177e-07	-6.53948e-05	0.358912	0.0104488	-0.0265863	0	44241.8
425	17.7492	7.68759	0.0635653	-6.20362e-06	6.14157e-07	0.287076	0.0342371	-0.0256903	0	52078.5
426	10.3553	7.48575	0.052616	2.6632e-05	-6.68193e-05	-0.801975	0.00448877	-0.0612221	0	15847.4
428	8.3239	5.74406	0.0518119	9.41179e-06	-5.28855e-06	-0.172966	-0.00479326	-0.0406607	0	41993.4
431	21.8563	5.8084	0.0590341	-6.85835e-07	-6.98496e-05	-0.141009	0.017903	-0.00732007	0	25358.5
434	25.7616	5.21029	0.0574064	-2.44365e-07	-4.33085e-05	-0.22605	0.004376	-0.00295495	0	26766.4
436	18.0789	9.80981	0.0665746	1.05399e-05	-5.45684e-06	0.498364	0.044008	-0.0271427	0	32651.4
437	14.6488	13.3136	0.0621401	1.08707e-05	4.81257e-05	1.02888	0.0506061	-0.0890898	0	25903.4
440	17.0458	6.67419	0.073674	-4.34984e-07	5.42395e-06	-0.0737804	0.0295178	-0.0263814	0	27809.4
442	8.28211	11.4517	0.073583	1.31451e-05	2.38918e-06	-0.978446	-0.0206909	-0.106301	0	54904.5
443	5.69631	9.98327	0.0607451	3.79225e-05	3.90095e-05	-0.385797	-0.0200208	-0.0521718	0	47362.6
444	16.6361	10.5701	0.0708922	3.21756e-05	-1.50457e-05	0.114345	0.0493817	-0.0409485	0	43589
445	1.9922	15.7279	0.0627039	8.8752e-06	4.6211e-05	-0.312412	0.00403157	0.00542254	0	2113.02
449	22.1813	3.70763	0.0625854	3.48714e-05	-9.66328e-06	0.132993	0.0103315	-0.00551652	0	16112.7
451	5.14852	3.4575	0.0541923	-1.8165e-06	5.18278e-08	-0.0420107	-0.00491997	-0.0136605	0	21268.9
452	12.9393	5.35103	0.0685271	4.64527e-06	-6.49488e-05	-0.148313	0.0122489	-0.0324032	0	51924.7
453	15.6758	13.2667	0.0664688	3.8018e-05	5.11281e-05	0.245721	0.0492991	-0.0634942	0	32597.4
454	12.0107	12.724	0.064013	3.05662e-05	8.45368e-05	1.19872	0.0109062	-0.147975	0	78667.3
455	8.18166	12.2582	0.0670414	2.0155e-05	1.31229e-06	-1.06448	-0.0225488	-0.110329	0	56852.8
457	19.9322	7.67034	0.0674014	-1.20783e-05	-2.49921e-05	0.0219436	0.0309199	-0.0131539	0	34917
459	1.26237	3.61453	0.0720698	-7.93079e-07	1.06746e-06	0.114088	-0.000856504	-0.0108999	0	18235.9
460	19.4839	12.0214	0.066915	4.25773e-05	-1.30134e-05	0.406703	0.0416845	-0.0124892	3	11239.8
461	13.5708	15.4068	0.0554754	9.38455e-07	5.38639e-05	3.35975	0.0202719	-0.142615	0	151516
465	9.68701	7.34379	0.0749948	2.77373e-05	-7.56904e-05	-0.912361	-0.00150251	-0.0602423	0	15093.8
468	7.89027	11.6183	0.0605431	1.08519e-05	-1.02769e-05	-0.468031	-0.0215096	-0.100269	0	63038.5
470	3.68142	6.23799	0.0523271	3.33583e-07	3.47595e-05	0.0513526	-0.00779483	-0.02394	0	73210.9
472	2.23139	1.46256	0.071164	-4.76846e-06	4.27288e-07	0.198659	-0.000666944	-0.00265357	0	22685.7
473	4.92439	5.37119	0.0526372	-1.85383e-06	1.31426e-05	-0.140397	-0.00895907	-0.0252403	0	38454.3
474	25.8457	1.1157	0.0640883	6.70762e-06	-5.23525e-06	-0.0744734	0.000250449	-8.61786e-05	0	2195.1
480	8.83896	4.09519	0.0694584	-1.12923e-05	-4.15885e-05	0.0346737	-0.000970711	-0.0252124	0	39843.2
483	23.1702	5.82562	0.0664931	2.0482e-05	-5.78866e-05	-0.0573446	0.0139648	-0.00541705	0	22366.7
486	8.53701	15.0349	0.0627767	2.12148e-05	1.27649e-05	-1.81364	-0.00718954	-0.167039	0	137798
488	23.598	5.74652	0.0573331	9.37112e-06	-0.000105452	-0.0522016	0.0125369	-0.00468435	0	27410.6
489	16.7401	7.90732	0.0578933	3.61959e-06	-3.15389e-06	0.292828	0.0349836	-0.0340925	0	67543.9
491	25.27	5.43769	0.0663825	2.44977e-06	-5.74981e-05	-0.0147152	0.00635383	-0.00339796	0	26796.3
496	14.4182	12.3925	0.0533871	2.59609e-05	4.59915e-05	0.858224	0.0521953	-0.084624	0	50011.1
499	18.7744	1.56047	0.0702159	2.10246e-05	-6.76573e-05	0.00608899	0.0038848	-0.00223121	0	25173.5
507	25.0775	1.86462	0.052702	1.98793e-05	-1.79561e-05	-0.0708047	0.00145764	-0.00156494	0	22512.5
512	17.972	13.9717	0.0508849	7.20848e-05	-1.25598e-05	0.502196	0.0371877	-0.0215659	0	10592.2
517	25.5151	7.50513	0.0578825	3.53212e-06	-0.000101659	0.112973	0.00793563	0.000994647	0	4988.58
522	23.5892	1.35177	0.0605552	2.29045e-06	-1.97271e-06	-0.133441	0.00100068	-0.000612362	0	14110
523	8.83834	1.08396	0.0585388	-7.52065e-07	-1.14333e-06	-0.108507	0.000333547	-0.000981709	0	12915.6
524	19.1939	3.80106	0.0588156	1.59029e-05	-6.37381e-05	-0.138261	0.0151472	-0.0092693	0	27842
525	15.3742	3.25679	0.0660034	-1.3938e-05	-0.000117608	0.171238	0.0121248	-0.0131012	0	48311.2
527	8.55676	3.97537	0.0564019	-1.4027e-05	-4.06842e-05	-0.284939	-0.00167811	-0.0235505	0	22252.6
530	20.7253	6.79792	0.0741585	3.69575e-07	-3.30389e-05	-0.0849983	0.0241183	-0.0116078	0	25058.1
532	9.9968	9.85326	0.0624988	7.84411e-06	-3.2126e-05	0.105768	-0.00360625	-0.0951177	0	78554.1
539	11.1176	4.90153	0.0728112	1.04738e-05	-3.63222e-05	-0.070353	0.005498	-0.0320011	0	94529.5
540	4.62333	14.2098	0.061307	6.6645e-06	1.63387e-05	-0.950878	-0.0110201	-0.027958	0	27044.2
541	7.94134	13.808	0.0589606	2.82937e-05	-8.23646e-06	-2.09071	-0.0238502	-0.115878	0	64425
544	3.29738	9.85025	0.0598369	4.24023e-06	1.76875e-06	-0.796558	-0.0118593	-0.0291553	0	40099.4
545	12.2355	15.2593	0.0720506	5.25418e-07	3.71782e-05	1.05267	0.00215343	-0.213667	0	124909
546	11.9605	11.919	0.0701651	3.22227e-05	1.96231e-05	1.01869	0.0160272	-0.131613	0	114085
547	15.961	7.46185	0.0581319	1.92473e-05	1.52162e-05	-0.0104549	0.0333336	-0.0371044	0	14184.6
548	4.81567	8.89185	0.0531474	8.51704e-06	3.71804e-05	-0.371082	-0.0142499	-0.0389014	0	71562.2
550	20.6112	6.36235	0.0700979	-5.33948e-06	-1.09393e-05	-0.378328	0.0237448	-0.011153	0	26794.5
552	2.53784	14.285	0.0543431	5.3652e-06	3.68871e-05	-0.483779	-0.00403791	-0.00352199	0	9499.19
557	20.5576	4.72284	0.0743363	-2.08195e-05	4.04893e-06	0.0594156	0.0175116	-0.00884255	0	28653.5
559	6.95611	6.00253	0.050317	1.21599e-05	1.16318e-05	0.511304	-0.00857219	-0.0384429	0	75572.3
560	15.521	13.2482	0.0748306	2.39774e-05	5.15817e-05	0.0537969	0.0498035	-0.0664457	0	33720.2
563	16.1701	7.13492	0.0688686	1.65332e-05	-7.17297e-07	0.181143	0.0315001	-0.0322959	0	57964.7
565	11.275	15.7093	0.0677077	0	6.46506e-05	0.0141174	0	-0.223087	0	60490.3
566	5.3486	4.19418	0.0615532	8.05045e-08	-2.31564e-06	0.361181	-0.00527015	-0.0193956	0	46431.8
567	7.8109	8.30002	0.0606749	2.6462e-05	-4.21621e-05	0.234764	-0.0127502	-0.0623056	0	23926.7
570	23.8045	2.75857	0.0505607	2.3824e-05	-9.62856e-05	-0.0801367	0.00511298	-0.00319631	0	22458.8
574	15.0689	6.67678	0.0505279	1.9597e-05	-1.62899e-05	0.446979	0.0271831	-0.0347443	0	35684
577	24.4881	1.67556	0.0527173	2.2229e-05	-2.90542e-05	-0.0599278	0.0020162	-0.00142435	0	4362.4
582	20.7964	6.5686	0.0721215	-3.22839e-07	-2.56905e-05	-0.0812904	0.0235362	-0.0111295	0	36052.3
585	15.6711	1.881	0.0589638	-6.79771e-07	-8.46095e-05	-0.123035	0.00432431	-0.00492768	0	45214
587	14.8804	4.47141	0.0524154	1.84614e-06	-7.03198e-05	0.176814	0.0174454	-0.0220899	0	54073
588	16.4435	12.4526	0.0617713	3.99568e-05	1.43989e-05	0.414707	0.0491259	-0.0461569	0	41315.8
592	12.5664	11.2116	0.0748549	2.94969e-05	-3.26797e-06	0.737483	0.0273568	-0.107266	0	29116.6
598	12.3756	15.1945	0.0615193	9.6522e-07	3.66785e-05	0.73418	0.00318626	-0.21131	0	161660
599	11.5548	2.87986	0.0683366	-4.8321e-07	-6.35729e-05	0.107581	0.00451592	-0.0147075	0	5332.91
600	7.65738	10.1431	0.050801	2.42644e-05	-2.99581e-05	-0.574433	-0.0183271	-0.0795045	0	61330.7
607	25.9637	8.78683	0.0736031	-3.14973e-05	-7.67803e-05	0.378599	0.00535419	0.00597492	0	14067.9
610	6.24871	11.3798	0.0659058	1.26545e-05	1.93543e-05	-0.871697	-0.0236154	-0.0628897	0	65790.2
611	11.4121	4.36218	0.0674922	5.58023e-06	-4.34046e-05	-0.304485	0.00602211	-0.0257297	0	37532.4
613	8.83288	5.86392	0.0680411	1.94959e-05	-2.32281e-05	0.363516	-0.00295279	-0.041834	0	41757.3
616	6.51825	6.17919	0.0606374	-7.49893e-06	3.71682e-05	-0.361286	-0.00958429	-0.0364359	0	14232.7
618	7.3065	1.91596	0.0502334	-7.90966e-06	7.65716e-06	0.148331	-0.000632836	-0.00625671	0	15338.1
620	21.0326	9.64779	0.0522163	2.34925e-05	-1.92756e-05	0.33897	0.0318231	-0.00670453	0	16040.4
624	10.4135	7.66334	0.0607039	2.68946e-05	-7.2163e-05	0.376217	0.00474755	-0.0640077	0	71762.1
625	4.95612	10.0744	0.0695933	2.53114e-05	4.26459e-05	-0.958871	-0.0170992	-0.0412109	0	53680.4
626	12.581	3.54933	0.0634161	-7.36225e-06	-7.57641e-05	0.217457	0.00730692	-0.0185555	0	20147.1
627	7.18339	1.5922	0.0567775	-5.98102e-06	5.01511e-06	0.0213757	-0.000576464	-0.0040635	0	26360.6
632	7.14063	15.2261	0.0594225	2.89889e-05	-8.61596e-06	-2.06624	-0.00396243	-0.0858874	0	19682.1
633	14.6747	3.27085	0.061966	-1.41132e-05	-0.000114205	-0.157919	0.00998891	-0.0138648	0	30179.6
636	8.21896	9.81047	0.0639263	2.83638e-05	-2.97544e-05	-0.426515	-0.0139712	-0.0830385	0	89295.6
639	18.1451	3.74779	0.0701593	1.72646e-05	-9.51464e-05	-0.392094	0.0160053	-0.0109459	0	56164
642	2.83982	9.02145	0.0675386	-1.37319e-05	3.20317e-05	-0.513819	-0.00844724	-0.0261247	0	36834.9
645	20.9608	6.19415	0.0608616	-5.84627e-06	-2.23977e-05	0.0450527	0.0216385	-0.0103494	0	23403.6
647	2.65495	15.2303	0.055016	1.68389e-05	2.67318e-05	-0.464245	0.00211912	-0.000893731	0	4031.78
648	20.8596	2.5241	0.0645715	2.01028e-05	-8.31124e-05	-0.107906	0.00778646	-0.00378568	0	19004.5
651	16.2098	9.09749	0.0662388	1.57456e-05	6.68997e-06	0.463495	0.0412603	-0.0417292	0	21746.6
652	11.8878	6.07741	0.0591497	1.6041e-05	-5.15896e-05	-0.348014	0.0119344	-0.0434338	0	50758.9
654	23.132	5.67884	0.051725	1.4419e-05	-5.67467e-05	-0.168779	0.0137178	-0.00550096	0	38909.3
655	15.2145	3.27703	0.0570951	-1.15622e-05	-0.000113256	0.0497565	0.0109515	-0.0126347	0	38698.2
656	16.4811	12.1161	0.073641	3.84306e-05	7.70902e-06	0.0559014	0.0487539	-0.045845	0	26512.1
665	1.24927	4.25713	0.07174	-2.70494e-07	3.76043e-06	0.0683286	-0.00133174	-0.0134693	0	26716.5
667	8.73776	3.5912	0.0514877	-1.20986e-05	-3.43217e-05	0.526076	-0.000846491	-0.0215306	0	62357.7
668	2.59533	14.7361	0.0613802	1.12486e-05	2.97212e-05	-0.396714	-0.00121483	-0.0021621	0	4664.25
671	12.0137	6.2932	0.0556775	1.94638e-05	-5.38992e-05	-1.13657	0.0125711	-0.0449425	0	27252.1
678	14.0828	13.6152	0.0744261	2.27212e-05	4.00472e-05	1.9782	0.0490359	-0.105081	0	63993.1
679	20.248	8.80961	0.0555366	1.95893e-05	-5.9547e-06	-0.109208	0.0330194	-0.0119295	0	8606.74
682	22.045	8.824	0.0587836	-2.5509e-05	-5.3772e-05	-0.80439	0.0254581	-0.00534969	0	8678.46
683	11.6387	15.6813	0.0742025	0	5.39205e-05	-0.000753967	0	-0.229507	0	61103.6
685	18.655	1.5691	0.0501048	2.28112e-05	-4.81381e-05	0.0157164	0.00426373	-0.00230535	0	51320.2
690	16.1065	12.179	0.0640833	3.69008e-05	2.3373e-05	0.910287	0.0488215	-0.0524925	0	4309.22
692	4.38567	5.52798	0.0590312	-2.98322e-06	1.94541e-05	0.0633382	-0.00792522	-0.0237373	0	39057.4
694	5.61354	7.94751	0.0621857	1.50736e-06	4.14157e-05	-0.0543078	-0.0145444	-0.0426506	0	41921.5
697	9.68661	4.04872	0.0734195	-6.50851e-07	-6.47062e-05	-0.0970519	0.00128922	-0.024869	0	46503.7
698	12.9097	4.98318	0.0696895	3.22653e-06	-6.39408e-05	-0.0632005	0.0115557	-0.0299259	0	29421.6
702	4.26641	14.3514	0.0521242	1.26058e-05	1.67418e-05	-0.691552	-0.00755473	-0.0216103	0	19752.6
703	8.19472	2.39547	0.070854	-1.07681e-05	-1.84055e-05	0.0356931	-0.000938868	-0.0102867	0	51968.8
707	26.8855	4.82334	0.0602173	-2.01422e-06	-6.2294e-05	-0.00282675	0.000374346	-0.00281367	0	14303.6
711	12.617	7.81443	0.053742	3.04327e-05	-7.59816e-05	-0.187977	0.020631	-0.0612862	0	67720.1
713	25.1758	1.91945	0.060026	1.606e-05	-1.29309e-05	-0.0632515	0.00135921	-0.00159843	0	12844.1
714	24.2922	8.47285	0.0520093	-7.0594e-06	-0.000146614	-0.288776	0.0134163	0.0013866	0	36369
715	3.75135	5.8704	0.0721444	2.13986e-07	3.13788e-05	0.0347541	-0.00782499	-0.023122	0	50232.1
721	21.9384	3.01338	0.0665844	2.61786e-05	-2.64531e-05	0.00627859	0.00895755	-0.00528022	0	4760.15
724	10.4269	3.33197	0.0566134	-3.2185e-06	-8.25416e-05	0.0278234	0.00259329	-0.0194826	0	10385.4
726	11.0148	7.6464	0.0678767	2.59272e-05	-5.87906e-05	-0.109583	0.00799817	-0.0629597	0	41401.9
728	22.7782	5.18365	0.0665394	4.15345e-05	-1.24048e-05	0.00928641	0.0135528	-0.00595846	0	34298.2
729	5.41084	1.42167	0.0740347	-1.36813e-06	1.35815e-06	0.0556739	-0.000163249	-0.00222308	0	21836.4
731	22.4647	6.15461	0.0582903	4.89203e-06	-4.65057e-05	0.284544	0.0171848	-0.00668882	0	22422.5
732	4.44494	4.15673	0.0652063	-4.91999e-05	-3.07983e-05	-0.0952239	-0.00573811	-0.015383	0	16510.7
733	2.08886	3.67583	0.073878	-2.64645e-06	1.5222e-05	-0.0348646	-0.00234699	-0.0117974	0	36129.5
743	16.505	9.60095	0.0640414	3.3974e-05	-1.43051e-05	0.404258	0.0430614	-0.0415644	0	51415
745	5.33316	2.46425	0.0557049	-2.28454e-06	1.08571e-05	0.142345	-0.00290484	-0.00885402	0	28555.2
748	18.247	9.07232	0.0579331	3.11154e-05	3.10222e-06	1.14241	0.0408586	-0.0245633	0	55905.8
751	23.9745	6.09205	0.053261	9.97295e-06	-0.000105213	-0.248242	0.0117457	-0.0041795	0	15662.9
754	14.4322	14.1948	0.0659321	2.91424e-05	7.00258e-05	1.63261	0.0407017	-0.0967368	1	125642
756	11.5282	6.3835	0.0580577	2.11535e-05	-4.71855e-05	-0.497112	0.0108364	-0.0467422	0	68939.9
758	15.5263	2.87965	0.069552	-1.13666e-05	-0.000136618	-0.232725	0.0102407	-0.0106392	0	21666.5
759	5.05599	1.44323	0.0610039	-1.03487e-06	1.90994e-07	0.172655	-0.000922297	-0.00222725	0	53650.7
760	14.3128	11.6492	0.0557999	3.11013e-05	1.68803e-05	0.100357	0.0438497	-0.0816696	0	57077.1
762	16.7201	1.25251	0.0716476	1.38634e-05	-2.70772e-05	-0.0335115	0.00191733	-0.00143036	0	30762.3
763	6.02179	4.83869	0.0659921	-9.21106e-06	3.17577e-06	-0.237272	-0.00716784	-0.0253004	0	54874.9
765	17.3721	3.03799	0.0600962	4.52051e-06	-0.000151027	0.0783156	0.011449	-0.00967543	0	40527.4
767	15.7738	6.31127	0.0593063	6.80924e-06	-7.06203e-06	-0.0186243	0.0270229	-0.0296939	0	70141.1
768	24.2409	1.54432	0.070205	1.6189e-05	-2.16142e-05	-0.217919	0.0014442	-0.000958258	0	12920.3
770	8.15454	14.2383	0.0596184	3.45259e-05	-3.81649e-06	0.748073	-0.018498	-0.138274	0	79315.5
776	7.26578	4.12309	0.0669048	-2.23422e-05	9.07804e-06	0.128463	-0.00516576	-0.0222507	0	31714.7
778	11.2825	10.0305	0.0555536	1.75197e-05	-2.10228e-05	-0.555682	0.0119161	-0.0963125	0	69146.8
782	16.0138	7.30616	0.0601232	2.0885e-05	4.63067e-06	-0.202616	0.0302879	-0.0350587	0	25235.4
784	9.31934	8.38214	0.0504376	2.88718e-05	-6.6174e-05	0.375569	-0.0041197	-0.071633	0	57697.8
791	15.9295	14.9302	0.0590755	6.4181e-05	3.88919e-05	0.911856	0.0242724	-0.0523361	0	16846.6
792	5.9652	3.47598	0.0737045	-4.55074e-06	1.22536e-05	-0.0514791	-0.00426999	-0.0156595	0	29227.9
794	10.1999	13.9539	0.0588257	3.87181e-05	2.47419e-05	-0.64516	-0.00471211	-0.178816	0	54981
795	2.74182	5.46736	0.067232	3.53325e-06	4.54397e-05	-0.033015	-0.00452701	-0.0194039	0	54343.2
797	26.3976	3.51422	0.0636889	-2.03547e-06	-6.26463e-05	-0.0391097	0.00120028	-0.00258141	0	26709.7
802	26.8867	5.17601	0.0645945	-6.07685e-07	-6.2286e-05	0.0790875	0.000468975	-0.00270177	0	16804.4
803	16.6279	9.56724	0.0638442	2.92435e-05	8.69379e-07	0.787479	0.0432409	-0.0396835	0	30159.1
804	24.9357	7.99835	0.0679596	-4.25679e-06	-0.000147309	0.224412	0.0111627	0.0016589	0	11467.9
807	2.67664	5.84686	0.0526539	3.53522e-06	4.58676e-05	0.000488638	-0.00448788	-0.0206544	0	16729.6
811	5.14115	13.8443	0.0656718	3.52802e-06	1.65086e-05	-0.988557	-0.0168773	-0.0394357	0	15008.7
813	5.54764	2.44807	0.0643101	-2.43876e-06	1.33495e-05	0.166648	-0.00314602	-0.00935058	0	40850.5
815	4.76242	8.32025	0.0594729	2.52994e-06	3.59037e-05	-0.147757	-0.0132108	-0.0379828	0	20946.6
816	13.5327	6.10377	0.0673582	1.0997e-05	-6.08785e-05	-0.164351	0.0210044	-0.0403557	0	28273.7
820	13.7779	15.6804	0.0654669	-4.90463e-06	5.04033e-05	4.00762	0.0050064	-0.134229	0	126918
821	20.3211	9.98111	0.0578805	-1.27924e-06	-1.25368e-05	-0.155775	0.0372237	-0.0101785	0	13613.8
823	5.53092	12.6967	0.0526342	7.77769e-06	1.72465e-05	-0.660474	-0.0225302	-0.0530808	0	77203.3
828	21.6837	2.6249	0.0704305	1.32675e-05	-3.84792e-05	-0.275761	0.00727377	-0.00432884	0	30649.7
829	10.5141	2.09521	0.0598005	-1.83259e-05	-3.79321e-05	-0.356669	0.00233581	-0.00848299	0	61969.3
830	11.3643	9.60948	0.0518253	2.35574e-05	-3.22879e-05	0.451446	0.011225	-0.0901997	0	20505.2
832	21.9673	5.09592	0.0545061	2.78497e-05	-5.04909e-05	-0.099597	0.0148978	-0.00762905	0	18598.1
833	2.71048	12.0592	0.0688549	-3.90588e-06	3.67856e-05	-0.310288	-0.009958	-0.0177747	0	38646.4
835	16.0789	7.21441	0.0528461	1.77219e-05	2.64241e-07	0.887932	0.0307405	-0.0341425	0	44882.8
838	13.063	5.93715	0.0529311	1.35801e-05	-6.91005e-05	1.07905	0.018596	-0.0382883	0	48416.5
839	6.24716	4.67513	0.0719646	-9.07512e-06	8.8532e-06	0.470849	-0.0070149	-0.0250691	0	42117.1
844	7.9467	14.0492	0.0744422	2.46335e-05	-6.36005e-06	-1.44505	-0.0190505	-0.117168	0	39030
846	20.9753	8.16624	0.0604337	2.38179e-07	-1.41945e-05	-0.0435689	0.0284401	-0.00914834	0	40804.9
847	1.16453	12.9002	0.0619518	1.015e-05	2.97497e-05	-0.169193	-0.000896293	-0.00372719	0	29372.8
850	20.6571	4.28775	0.0573745	2.02052e-05	-8.17166e-06	0.041414	0.0151537	-0.00831167	0	22288.2
851	10.4308	7.21465	0.0509779	2.88743e-05	-6.28917e-05	0.913009	0.00381675	-0.0593245	0	60557.1
853	4.84282	11.3762	0.0632651	9.05839e-06	4.46745e-05	-0.321403	-0.0201339	-0.0427065	0	28039.3
855	26.0048	2.62681	0.0714329	-6.47364e-06	-3.56306e-05	0.00203689	0.00162509	-0.00224762	0	20209.4
858	1.7589	8.08757	0.056868	3.89302e-07	5.05287e-06	-0.279601	-0.00347854	-0.0218422	0	60123.6
860	9.07985	8.91585	0.0595568	3.17941e-05	-3.09754e-05	-0.103071	-0.00929005	-0.0764867	0	29637.5
861	17.1524	9.09732	0.0661227	-2.61233e-05	5.72027e-06	0.0112686	0.0427113	-0.0344082	0	11506.7
863	7.02145	6.77432	0.0572811	-1.32256e-05	1.17678e-05	-0.328204	-0.0091868	-0.0439536	0	31177.2
865	1.25434	6.45285	0.0667671	-1.57735e-06	5.09482e-05	-0.0852091	-0.000896238	-0.0189814	0	8135.93
867	15.3059	12.7813	0.0685131	2.82706e-05	4.12005e-05	0.991275	0.0460249	-0.0701779	0	107186
869	5.30284	6.41944	0.0691575	-1.35012e-05	2.14993e-05	-0.0897026	-0.011486	-0.0323052	0	29582.6
877	8.68306	12.1407	0.0740592	2.69977e-05	2.08976e-06	-1.61721	-0.018869	-0.117267	0	50213.2
878	2.23782	4.50169	0.0667472	-3.25081e-06	3.15436e-05	-0.00348855	-0.0026619	-0.0151924	0	52670.8
884	26.2804	6.51121	0.0688161	1.46825e-05	-6.02666e-05	0.0289221	0.00339829	-0.00128136	0	22465.6
886	10.4668	8.60035	0.068922	3.45404e-05	-4.49031e-05	0.129937	0.00304771	-0.0764441	0	11562
887	6.65559	4.33528	0.0691138	-1.08185e-05	1.28132e-05	-0.0712485	-0.00604802	-0.0238234	0	62658.2
890	3.03294	6.43476	0.0587731	-7.16948e-07	4.98068e-05	0.138749	-0.00668025	-0.0223538	0	29964.1
894	26.9497	5.80456	0.056733	-8.78308e-08	-5.15499e-05	-0.0769953	9.79238e-05	-0.00205842	0	1561.36
895	19.6099	10.1385	0.0739153	1.17379e-05	-1.21877e-05	0.471229	0.0409221	-0.0129236	0	16692.4
896	6.18979	14.6462	0.0692891	1.03686e-05	7.41028e-06	-1.90588	-0.0125992	-0.059375	0	17803.8
902	9.39897	13.4971	0.0660392	3.69648e-05	7.15566e-06	-0.80002	-0.0109776	-0.15715	0	152932
905	9.56487	13.3512	0.0587747	3.51111e-05	5.95447e-06	-0.793753	-0.0110248	-0.157041	0	121230
906	26.0833	7.72293	0.0558017	8.53535e-07	-7.96331e-05	0.152537	0.00519719	0.00270379	0	3352.1
909	23.0718	8.34467	0.0510643	-1.52949e-05	-7.53322e-05	-0.0367869	0.0198287	-0.00309284	0	42069.4
910	3.11628	10.8006	0.0603284	1.62096e-05	1.78944e-05	-0.0695598	-0.0116261	-0.0255585	0	21521.8
911	3.10555	5.54784	0.069926	6.08362e-06	4.45551e-05	-0.060412	-0.00533536	-0.0204122	0	46665.3
915	12.4656	7.37967	0.0693544	1.60435e-05	-7.73459e-05	-0.424974	0.017486	-0.057656	0	31155.8
916	16.6814	10.8198	0.070713	3.59851e-05	-1.52392e-05	0.563983	0.0503738	-0.041898	0	10730
917	8.66565	12.3882	0.0501374	3.68956e-05	1.0923e-06	-0.255168	-0.0201105	-0.120726	0	139567
920	8.49462	12.2742	0.05292	2.89825e-05	1.19439e-06	-1.29866	-0.0203422	-0.115987	0	94328.3
921	4.13153	14.1862	0.0602919	1.09983e-05	1.53758e-05	-0.697996	-0.00918008	-0.0204406	0	15383.3
922	8.90717	6.80989	0.0618363	2.13525e-05	-4.79401e-05	0.231781	-0.00517219	-0.0524132	0	82015.8
923	7.85219	1.03369	0.0689001	-2.64008e-07	3.94193e-08	-0.100798	-0.000154907	-0.000300107	0	15546.3
925	21.0962	4.44762	0.0548205	1.90781e-05	-1.18031e-05	-0.0728354	0.0152874	-0.00768741	0	20576.4
929	10.5746	10.5238	0.0609197	1.51717e-05	5.00331e-06	2.02416	-8.82702e-05	-0.106488	0	158771
930	14.4349	15.6374	0.0732719	2.88414e-05	7.18613e-05	2.0645	0.0113765	-0.0906752	0	1476.27
936	8.75802	9.12078	0.061923	3.03219e-05	-2.57598e-05	-0.374491	-0.0105762	-0.0785909	0	104519
937	25.5238	8.81921	0.0688396	-2.44998e-05	-0.000106124	0.266355	0.00698389	0.00485407	0	7359.12
940	18.1673	3.61287	0.0676806	1.27957e-05	-0.000104826	-0.529813	0.014315	-0.0103955	0	49111.3
944	2.33537	8.36762	0.0513398	-3.27105e-06	2.60554e-06	-0.218309	-0.00680126	-0.0236541	0	49028
945	19.7919	1.8106	0.0579692	9.23161e-06	-7.6564e-05	-0.0945807	0.00497147	-0.00247146	0	15591.9
952	2.69388	15.6999	0.0672419	1.68498e-05	2.08038e-05	-0.475763	0.00547907	-1.03797e-05	0	1090.57
954	12.3465	9.37442	0.0646526	4.46259e-05	-5.55019e-05	0.654174	0.0225	-0.0821056	0	76859.6
957	17.3075	5.17364	0.0609954	1.81157e-05	-2.44043e-05	-0.0223804	0.0222596	-0.0187488	0	35043.3
959	2.55945	11.532	0.0531979	1.14944e-05	3.82939e-05	-0.238639	-0.00970086	-0.0198257	0	24201.5
961	22.7782	2.83222	0.0625279	1.01084e-05	-1.29775e-05	0.173499	0.00684738	-0.0033905	0	22353.9
962	25.3335	5.71051	0.0689487	2.53676e-05	-5.11803e-05	-0.0429035	0.00710329	-0.0030802	0	16594.6
963	9.66729	14.6383	0.0647393	2.28177e-05	1.77174e-05	-0.569575	-0.00564355	-0.184725	0	22658.6
964	26.8194	9.7271	0.0630698	-2.43723e-05	-5.46539e-05	-0.187462	0.000739043	0.00934599	0	8462.62
966	16.3668	6.58376	0.0500184	1.96573e-05	-2.97076e-05	-0.210982	0.0287373	-0.0280601	0	8390.7
969	10.2029	1.20144	0.0598204	-1.15421e-05	-1.65753e-05	-0.132925	-0.000342167	-0.00207203	0	38803.4
970	7.33374	1.47499	0.0683361	-6.39543e-06	5.01685e-06	0.000505751	-0.000519661	-0.00441344	0	42041.8
975	20.2995	7.703	0.055118	-1.56168e-06	-1.7527e-05	0.395144	0.0302935	-0.0132408	0	20317.2
976	2.32559	1.266	0.055008	-4.19537e-06	-2.5905e-07	0.254582	-3.78679e-05	-0.00146036	0	42593.9
978	11.8555	15.2995	0.0510833	-1.79953e-06	4.83643e-05	-1.34366	0.00132761	-0.221466	0	136196
982	8.9527	5.42383	0.0568746	4.55139e-06	-3.17438e-05	0.151359	-0.00217268	-0.0376759	0	23158.4
983	23.9023	6.45216	0.0729546	-2.32685e-06	-8.59735e-05	0.0328251	0.0134776	-0.00390272	0	10703.2
985	24.4844	1.50461	0.0506798	1.787e-05	-1.77225e-05	-0.0755953	0.00125793	-0.000901832	0	20071.2
986	14.6101	2.74361	0.0662777	-2.12281e-06	-0.00013601	-0.259958	0.00832569	-0.010176	0	45423.7
990	18.5347	5.63719	0.0521266	4.43296e-06	-4.37244e-05	-0.211132	0.0247461	-0.0163185	0	19167.2
991	5.72441	3.23239	0.0716886	-3.46794e-06	8.5054e-06	-0.137177	-0.0048259	-0.0135663	0	53718.2
992	24.9251	1.42132	0.0508065	2.16271e-05	-1.49172e-05	-0.157559	0.000835942	-0.000905677	0	23398.6
1000	1.42389	3.5035	0.0593005	2.9529e-07	5.98955e-06	0.0553483	-0.0011621	-0.0107701	0	34498.7
1001	7.86057	12.4019	0.0532487	1.5767e-05	-4.422e-06	-0.464327	-0.0248361	-0.10797	0	29140.6
1004	2.9469	2.19015	0.0694819	-1.79644e-07	-2.13599e-07	0.243255	-0.00184778	-0.00545856	0	40525.9
1005	11.0622	1.26061	0.0534515	-8.82912e-06	-1.30988e-05	-0.0312464	0.000343409	-0.0014329	0	78579.2
1007	19.215	5.51128	0.071452	-2.73364e-06	-2.17197e-05	-0.0142289	0.0229749	-0.014329	0	27642.8
1010	8.68182	5.0405	0.0634417	7.93237e-07	-3.41677e-05	-0.393843	-0.00224756	-0.0338195	0	58776.4
1012	7.36304	8.15517	0.059997	3.37959e-05	-2.10005e-05	-0.0450199	-0.0125206	-0.0575225	0	43411.3
1013	2.7561	8.17436	0.0583922	1.80655e-07	7.77774e-06	-0.0404425	-0.00759891	-0.025318	0	29713.5
1016	2.38222	5.7342	0.0579309	2.90529e-08	5.25764e-05	-0.209313	-0.00411023	-0.0192382	0	31980.7
1019	12.4979	6.91374	0.066886	1.8424e-05	-7.09058e-05	0.0645608	0.0181461	-0.050143	0	50829
1020	2.25612	3.99617	0.058313	-5.33464e-06	2.46831e-05	-0.13343	-0.00289005	-0.0132146	0	43319.8
1025	10.8215	9.90264	0.0555286	9.03794e-06	-1.15584e-05	0.97903	0.00517928	-0.0973162	0	53285.2
1026	9.18931	14.2171	0.0662878	3.13867e-05	1.13489e-05	-1.08683	-0.00983593	-0.170909	0	75773.6
1031	5.96441	6.78284	0.0565716	-4.02279e-06	1.541e-05	0.302573	-0.0104771	-0.0382147	0	9532.47
1034	18.5914	8.41342	0.0729725	3.6038e-06	-2.38704e-05	-0.0534169	0.0365167	-0.0212311	0	9157.63
1035	15.4908	3.9491	0.0643433	-1.39266e-05	-9.11952e-05	-0.0531859	0.01533	-0.017172	0	49120.3
1036	11.7661	1.09533	0.0743936	-4.19802e-06	-1.47981e-05	0.132967	0.000111882	-0.00041124	0	22912.6
1040	2.3863	1.63714	0.0747493	-5.69265e-06	1.2506e-06	-0.0415782	-0.00083935	-0.00297553	0	47810.6
1041	9.01187	6.26723	0.073633	-1.175e-05	-2.59455e-05	0.177976	-0.00326739	-0.0466914	0	75604
1045	10.9121	6.92287	0.0554634	2.24255e-05	-5.70921e-05	-0.572184	0.00661413	-0.0544591	0	11309.3
1047	4.37002	14.7445	0.0516076	1.12967e-05	1.55416e-05	-0.631951	-0.0039161	-0.0210217	0	11397
1049	25.5898	7.96316	0.0563072	6.03038e-07	-0.000108576	0.0278789	0.00765049	0.00215041	0	14668.9
1050	15.9612	8.09501	0.0573749	1.70423e-05	3.93768e-06	0.377384	0.035072	-0.0384772	0	19121.9
1052	4.69234	11.4733	0.0675791	9.6431e-06	4.30139e-05	-0.294119	-0.0194393	-0.0417198	0	65978.6
1054	14.6766	7.7198	0.0656755	1.4484e-05	-2.20783e-05	0.588132	0.0309943	-0.0459505	0	49865.4
1058	3.7209	3.90889	0.0564525	-3.30851e-05	-1.9421e-06	-0.138512	-0.00390022	-0.0151055	0	55743.1
1059	13.5486	7.82914	0.0603027	3.97473e-05	-5.36455e-05	-0.291656	0.0263867	-0.0545788	0	45070.4
1060	20.2557	9.8768	0.0652486	-5.88521e-07	-8.63764e-06	-0.219744	0.0371222	-0.0102037	0	25255.3
1067	15.8491	1.10761	0.0502907	1.00643e-05	-1.48708e-05	-0.0989263	0.000732787	-0.000481062	0	7356.31
1072	19.2539	10.8456	0.0737916	3.23818e-05	-2.61788e-05	0.283242	0.0402644	-0.0154749	0	30889.1
1074	16.6468	2.20168	0.0747733	-6.74096e-06	-0.000117398	-0.231017	0.00714506	-0.00646489	0	42823.2
1075	3.80852	6.39316	0.066699	2.07331e-07	3.0835e-05	-0.0315432	-0.00869676	-0.0248545	0	38637.8
1076	14.6848	6.5675	0.0695897	2.43083e-05	-3.3363e-05	0.421287	0.0252426	-0.0367932	0	36956.9
1079	17.7847	10.4243	0.0722417	1.12795e-05	-1.52848e-06	-0.395524	0.0452429	-0.0292448	0	43710
1081	6.60378	11.9987	0.0662689	1.14804e-05	2.48984e-06	-0.0948601	-0.0256791	-0.0720488	0	46045.2
1086	19.4282	11.3988	0.0635363	1.82053e-05	-7.03654e-06	0.109045	0.0420798	-0.0131093	0	29105.5
1088	19.3138	2.77538	0.0603192	3.61252e-05	-0.000123983	-0.299191	0.0097382	-0.0056952	0	18910.3
1091	15.3791	4.85554	0.0519565	8.57639e-06	-4.68166e-05	-0.0692115	0.0181826	-0.0226075	0	37753.3
1092	11.1596	14.6577	0.0685601	1.04216e-05	6.78686e-05	0.78312	0.00141267	-0.197554	0	133255
1094	15.7709	9.85901	0.0717778	1.94637e-05	9.97707e-06	0.22363	0.0436972	-0.0502323	0	42587.7
1095	12.8016	1.76997	0.0702856	2.33107e-07	-8.01773e-05	-0.274612	0.00237026	-0.00472532	0	60720.9
1099	7.10541	13.8504	0.0668619	1.78555e-05	-1.16427e-05	-1.74619	-0.0216646	-0.0921127	0	38023.6
1101	13.8613	11.8365	0.0680402	2.23621e-05	1.34598e-05	0.312172	0.040282	-0.0892623	0	18584.9
1104	15.966	12.5345	0.0679193	2.9097e-05	3.04198e-05	1.07911	0.048856	-0.0576978	0	61001.3
1108	16.4318	9.51018	0.0524742	2.85447e-05	-1.02435e-05	0.30176	0.0434161	-0.0421077	0	51566.4
1110	1.43395	10.6876	0.0695716	9.70592e-06	1.6989e-05	-0.199725	-0.00349202	-0.0164621	0	22817.6
1111	18.3201	11.3004	0.0686647	2.99789e-05	1.25294e-05	0.243917	0.0458968	-0.0229743	0	28887.3
1117	5.06296	5.5439	0.0656155	-6.74847e-06	1.59669e-05	0.0835803	-0.00906651	-0.0267436	0	27340.8
1123	1.97034	3.73422	0.0583925	-3.38317e-06	1.32613e-05	-0.0783107	-0.00221689	-0.0118143	0	42403.9
1127	11.649	7.83938	0.0546375	2.2346e-05	-5.92132e-05	0.373114	0.0107291	-0.0668639	0	13862.6
1129	5.04947	15.2398	0.057856	1.24209e-05	1.57493e-05	-0.914194	0.00144924	-0.0306163	0	4059.52
1130	1.72583	13.8614	0.0590353	-7.00333e-07	3.39e-05	-0.337408	-0.00254605	-0.000410292	0	6287.63
1133	17.9086	2.85886	0.0681161	-1.68877e-06	-0.000163322	0.0371345	0.0107409	-0.00773375	0	39052.1
1136	15.2662	2.06708	0.059161	-3.2399e-06	-9.70656e-05	-0.444565	0.00521361	-0.00535137	0	55209.2
1137	25.6222	9.37344	0.0508096	-4.95378e-05	-8.57093e-05	-0.0530756	0.00670803	0.00735678	0	9548.98
1138	17.0298	3.38203	0.0718462	8.61402e-06	-0.000136626	-0.297457	0.0128276	-0.0109646	0	24436
1139	22.2174	6.26429	0.0748633	-8.22202e-06	-0.000102499	-0.0377996	0.0178989	-0.0068214	0	11279.5
1140	16.9867	1.65243	0.0578772	7.1667e-06	-7.85076e-05	-0.0433947	0.00436569	-0.00328461	0	31117.7
1143	26.1583	8.76104	0.0549035	-3.03514e-05	-6.46742e-05	-0.384634	0.00390501	0.00608069	0	11451.5
1144	20.5531	6.82063	0.0670766	6.79965e-07	-3.6345e-05	-0.195375	0.0249823	-0.0118067	0	22885.3
1145	20.0578	11.1107	0.0544203	2.14657e-05	-1.8309e-05	0.31572	0.040935	-0.00947852	0	3397.12
1146	16.2438	6.68264	0.0604839	1.99999e-05	-1.54717e-05	-0.278111	0.0287872	-0.0289427	0	10911.5
1149	13.3366	13.5649	0.0588583	2.57384e-05	3.41802e-05	1.60471	0.0494809	-0.120612	0	145596
1152	5.48846	15.6347	0.0747192	1.65703e-05	2.07886e-05	-1.13586	0.00808026	-0.0375162	0	7313.33
1153	3.61628	5.90039	0.0668576	5.51519e-07	3.24818e-05	-0.124655	-0.00719172	-0.022463	0	56389.6
1157	19.5729	7.12964	0.0519091	-7.27917e-06	-3.3796e-05	0.173402	0.028881	-0.0150211	0	20505.5
1159	23.9851	1.56751	0.0627139	1.38824e-05	-1.53858e-05	-0.0594428	0.00129369	-0.000888908	0	14569.1
1160	6.82113	7.04623	0.0730389	-2.12459e-06	2.66502e-05	-0.0385921	-0.00991249	-0.0453535	0	50643.1
1161	20.1676	11.5543	0.0595917	1.3421e-05	-2.49466e-05	0.142697	0.0409352	-0.00825584	0	15953.1
1162	12.0075	3.03212	0.0582026	-1.58038e-06	-6.80414e-05	0.0936319	0.0056097	-0.0144231	0	53031
1163	24.111	2.45689	0.0611387	1.47774e-05	-5.49154e-05	-0.0344281	0.00422285	-0.00264743	0	18413.1
1164	7.70973	4.09923	0.0653594	-1.3162e-05	-1.32335e-05	-0.137364	-0.00307908	-0.0240933	0	41537
1165	18.7006	11.8111	0.0703482	3.87345e-05	1.21909e-06	0.551822	0.0432458	-0.0186185	3	34720.4
1166	1.28677	1.02798	0.0672162	7.48738e-07	-7.14957e-07	0.0639693	2.07641e-05	-0.00048671	0	15890.9
1168	15.8761	3.0257	0.0560539	-1.21015e-05	-0.000167614	-0.0507235	0.0110442	-0.0112114	0	26114.9
1173	25.9618	8.4197	0.0501891	-5.62516e-06	-8.13284e-05	0.121929	0.00559293	0.00453498	0	14489.6
1176	23.444	6.96966	0.0517273	-3.06696e-06	-5.20233e-05	0.563251	0.0154758	-0.00397993	0	11398.1
1177	3.5969	7.15536	0.0709388	6.12693e-08	4.88793e-05	-0.089674	-0.00912352	-0.0261005	0	21896
1179	20.9068	1.50005	0.0696132	2.59374e-06	-3.76535e-05	-0.0525904	0.00252278	-0.00150133	0	14717.6
1180	20.7023	9.30056	0.0710117	9.66209e-06	-1.07598e-05	0.0394462	0.0327095	-0.00881374	0	36057.1
1182	1.13715	2.81712	0.0654352	2.9593e-07	-3.1394e-06	0.0329507	-0.000188793	-0.00771968	0	17404
1183	22.9967	6.52598	0.0566639	1.07318e-05	-3.93179e-05	-0.276316	0.0162911	-0.00548888	0	20255.4
1184	1.94074	11.4881	0.0703177	-2.69996e-06	1.91265e-05	-0.315452	-0.00717474	-0.0152375	0	21457.6
1185	3.81417	14.292	0.0529321	1.11109e-05	1.72321e-05	-0.552639	-0.00674379	-0.0156739	0	18437.9
1188	10.7315	3.8809	0.0664697	1.19087e-05	-6.38355e-05	-0.381707	0.00343938	-0.0223961	0	31255.1
1190	6.83795	11.0296	0.050159	2.37825e-05	1.39694e-05	-0.0753223	-0.022823	-0.0722415	0	26202.8
1193	2.64441	4.00497	0.0613589	-1.99053e-06	2.2453e-05	0.0635755	-0.00305526	-0.0138511	0	10859.9
1200	2.82084	10.4764	0.0743606	1.39631e-05	-3.36636e-07	-0.155384	-0.0107084	-0.0237631	0	48356.7
1202	13.8344	1.32089	0.0642738	1.64949e-05	-3.90747e-05	-0.313036	0.00182803	-0.00184979	0	39995.9
1203	14.9123	3.1601	0.0596772	-1.3135e-05	-0.000123954	-0.351404	0.0108288	-0.0136366	0	50215.6
1205	23.1167	9.64299	0.0710282	-8.6184e-06	-3.3622e-05	0.142586	0.0203752	0.00272566	0	15012.7
1206	17.374	2.40897	0.0742643	1.99138e-06	-0.000183882	-0.0807317	0.0086258	-0.00733234	0	13793.3
1208	15.674	4.66483	0.0603027	6.76948e-06	-7.17316e-05	-0.113897	0.0183952	-0.0212736	0	39350.2
1209	13.7149	5.62273	0.0716682	1.46969e-06	-7.5576e-05	0.331129	0.0186077	-0.0341211	0	44744.1
1212	13.3103	8.76678	0.0597483	4.69393e-05	-6.88987e-05	-0.741032	0.0263642	-0.0660364	0	23878.7
1216	15.3722	9.90898	0.06045	3.23401e-05	4.63958e-06	0.161431	0.04207	-0.0536927	0	34657.1
1222	20.8835	4.34607	0.0674016	1.42863e-05	-8.70066e-06	-0.159505	0.0152777	-0.00815692	0	25791.6
1223	3.02538	9.64516	0.0547721	-1.38741e-05	-2.8294e-05	0.274725	-0.0108839	-0.0266935	0	35853.1
1226	9.153	6.06469	0.0739154	3.93652e-06	-1.06477e-05	-0.0966316	-0.00210984	-0.0445718	0	56718.6
1228	6.5205	13.7079	0.0512918	1.70592e-05	-1.0535e-05	-1.02773	-0.0236841	-0.0729739	0	91204.5
1230	12.19	4.61881	0.0593932	3.7402e-06	-5.37724e-05	0.0410306	0.0081801	-0.0282913	0	46301.1
1231	19.7927	7.68651	0.0735998	-1.16734e-05	-2.78997e-05	0.203857	0.0312296	-0.0147096	0	31028.1
1232	8.67619	6.08871	0.0664852	8.11557e-06	-2.01739e-05	0.167361	-0.00401969	-0.0439357	0	86563.5
1236	10.0886	13.0298	0.0634189	3.59669e-05	1.96421e-05	0.223942	-0.00757366	-0.160664	0	72021.3
1238	1.37	8.41383	0.0661524	-7.5077e-07	4.1812e-06	-0.0477998	-0.00193668	-0.0215474	0	28587.8
1239	13.7095	13.663	0.0585536	2.73664e-05	5.26868e-05	0.500867	0.0489062	-0.114422	0	96921.5
1240	22.0333	7.36441	0.0680147	-1.55177e-06	-0.000131052	0.0726236	0.0216569	-0.00666299	0	21896.2
1246	2.42193	9.90851	0.0601435	-1.53868e-05	1.07749e-05	-0.249424	-0.00801315	-0.0229474	0	18424.6
1249	24.2762	6.3489	0.0641512	-1.07482e-05	-0.000145195	-0.23783	0.0115362	-0.00331095	0	27144.1
1251	19.1199	8.68792	0.0559408	1.59507e-06	-1.63119e-05	-0.176503	0.0368826	-0.0189123	0	57566
1256	2.86266	6.73365	0.0534974	2.30487e-07	5.33563e-05	0.132092	-0.00726047	-0.0230369	0	12518.6
1258	1.18466	8.83601	0.063327	-1.61424e-06	7.25675e-06	0.104325	-0.000784117	-0.0204049	0	39778.8
1260	14.3187	3.36818	0.0737946	-1.30957e-05	-0.000116511	-0.277084	0.00979859	-0.0144698	0	67696.9
1261	7.61039	10.9962	0.0639618	2.80077e-05	-3.3426e-05	0.239984	-0.0211634	-0.0849462	0	16110.8
1264	13.2366	8.68088	0.0533796	4.48122e-05	-6.83043e-05	-0.0733051	0.0256381	-0.0655969	0	70315.7
1269	22.4772	7.14346	0.063422	-9.00675e-07	-0.000115971	0.151235	0.019838	-0.00635063	0	3032.6
1270	11.4035	13.7663	0.0649339	9.30011e-07	7.60832e-05	-0.950629	-7.69936e-05	-0.179325	0	78075.7
1276	21.7575	2.25551	0.0700192	2.49809e-05	-4.1645e-05	-0.125642	0.00619931	-0.00306629	0	31878.5
1278	8.16514	4.80508	0.066566	-2.37653e-06	-2.71591e-05	-0.00672088	-0.00276387	-0.0310286	0	56134.7
1280	14.0247	9.62455	0.0525437	3.78353e-05	-9.87293e-06	-0.561155	0.0348115	-0.0681899	0	46087.5
1285	12.1056	1.93408	0.0617283	-4.159e-06	-8.48373e-05	-0.175602	0.00276963	-0.0062611	0	50221.6
1287	22.8111	7.92778	0.0510806	-1.09525e-05	-9.26571e-05	-0.180275	0.0198255	-0.00434996	0	32530.3
1288	20.8621	7.15442	0.056876	6.07081e-06	-3.82485e-05	0.178595	0.0246086	-0.0105122	0	29359.4
1289	2.77479	10.7403	0.0615966	1.89797e-05	-2.64048e-05	-0.874669	-0.0100769	-0.0226951	0	26049.3
1293	23.2675	5.96287	0.0683643	3.98394e-06	-6.41819e-05	-0.125392	0.0140364	-0.00559152	0	25976.9
1294	24.464	5.19459	0.0713993	6.17218e-06	-0.000100783	-0.0964183	0.00878329	-0.00371464	0	4868.47
1303	2.28602	5.18046	0.0564573	-1.3716e-06	4.5848e-05	-0.0663556	-0.00294968	-0.0173295	0	34586
1305	26.339	2.68772	0.0558624	-5.11324e-06	-3.92099e-05	-0.0366586	0.00101584	-0.00213223	0	18145.2
1307	20.4669	3.81374	0.0590787	2.43415e-05	-2.4765e-05	0.132998	0.0143588	-0.00822241	0	12882.7
1309	10.6787	12.1493	0.0544067	4.63708e-05	8.13881e-06	0.60513	0.00229604	-0.146305	0	40801.1
1310	5.84177	13.3897	0.0746242	3.49269e-06	1.14259e-05	-1.05617	-0.0211241	-0.0573634	0	2609.97
1311	24.1356	8.98473	0.0556705	-7.24851e-06	-0.000146037	-0.115479	0.0145876	0.00249085	0	22175
1312	22.6881	2.20071	0.0698623	2.36779e-05	-1.49254e-05	-0.148821	0.0049242	-0.00248469	0	15951.4
1314	25.3705	3.30591	0.056869	1.24194e-05	-2.1006e-05	-0.0447204	0.00327774	-0.00293416	0	16573.3
1315	7.0784	10.518	0.050348	2.00706e-05	-8.82121e-06	0.508914	-0.0222189	-0.0739582	0	13822.9
1321	21.1979	3.87674	0.0626909	3.2815e-05	4.17965e-06	-0.290918	0.0131449	-0.00696558	0	23865.3
1326	16.5897	5.41009	0.0647897	5.95438e-07	-4.58007e-05	0.0990214	0.0227265	-0.0200417	0	21806
1328	26.7112	6.52188	0.0585285	4.4329e-06	-4.3584e-05	0.294129	0.00120373	-0.000967338	0	11147.6
1329	1.92304	7.41324	0.0663739	5.47817e-06	1.91851e-05	-0.150939	-0.00362376	-0.0213791	0	38767.9
1330	21.0198	1.55547	0.0561609	3.94134e-06	-3.90922e-05	0.185098	0.0028831	-0.001953	0	23468.9
1331	8.90863	2.45264	0.0521875	-1.00303e-05	-1.96937e-05	0.0930647	-4.67351e-05	-0.0115506	0	69759.3
1332	24.4987	6.2237	0.0649534	-2.10071e-05	-0.000150005	0.181395	0.0105882	-0.00311123	0	29862.2
1333	13.5995	9.0906	0.0516911	4.86038e-05	-6.03032e-05	-0.0746736	0.0310317	-0.0668872	0	60785.4
1335	13.3021	12.4314	0.0561487	1.24781e-05	3.17821e-05	-0.235676	0.0387833	-0.110067	0	59583.4
1339	12.4031	7.50656	0.0726811	1.64454e-05	-7.57177e-05	-0.472951	0.0179247	-0.0587757	0	49617.5
1341	13.8112	14.7297	0.0705973	4.23678e-05	5.70017e-05	1.08736	0.0334898	-0.119256	0	130934
1342	25.7529	9.93958	0.070472	-6.18508e-05	-7.60468e-05	0.690099	0.00411907	0.0100149	0	19116.6
1343	23.1074	4.25671	0.0519836	2.92629e-05	-1.81875e-05	0.0206145	0.0100142	-0.00491951	0	7755.94
1345	20.8529	10.5619	0.0539918	1.38149e-05	-1.85585e-05	0.22842	0.0382405	-0.00635679	4	14887.9
1346	9.19408	1.86918	0.0730283	-7.38562e-06	-1.44556e-05	0.380431	-0.000333927	-0.0064871	0	44524.3
1347	12.3454	13.9448	0.0520753	5.14619e-07	1.77894e-05	1.7073	0.0117561	-0.173791	0	38994.6
1349	5.87439	9.44845	0.06151	2.48994e-05	3.42632e-05	-0.0819851	-0.0174417	-0.0515789	0	38351.5
1355	10.4164	3.99121	0.0685138	1.05273e-05	-6.85829e-05	-0.261724	0.00298194	-0.022553	0	22397.1
1357	19.2557	12.17	0.059589	4.27285e-05	-1.50402e-05	0.439845	0.041143	-0.0139675	0	5215.19
1358	22.1892	2.91117	0.0679493	1.54424e-05	-1.6668e-05	-0.0544214	0.00800244	-0.00425482	0	9896.68
1359	15.7112	15.6273	0.0602541	0.000103724	8.42989e-05	1.2157	0.0123997	-0.0534996	0	1723.5
1360	16.1478	6.09321	0.0590564	3.43631e-06	-4.24587e-05	-0.414515	0.0249447	-0.0276284	0	2654.59
1361	5.21394	4.0434	0.0546911	-2.85323e-06	4.50784e-06	-0.317285	-0.00502262	-0.0171897	0	36799.7
1364	24.6309	3.81887	0.0607544	2.08698e-05	-1.72458e-05	-0.0533128	0.0055784	-0.00376995	0	10869.1
1365	13.7715	6.13592	0.068454	9.74264e-06	-5.99582e-05	-0.0806854	0.0212383	-0.0376487	0	5476.86
1367	1.20893	15.4081	0.0511838	6.04839e-06	5.5976e-05	-0.0129713	0.000575953	0.00744349	0	9978.33
1370	26.4916	2.97492	0.0615854	-1.12285e-06	-5.05536e-05	0.0465123	0.00104088	-0.00236664	0	23608.2
1371	14.5436	14.2749	0.0713639	2.87875e-05	7.06701e-05	1.63773	0.0384824	-0.0935139	1	37127.4
1373	10.967	15.7137	0.066228	0	7.26083e-05	0.00255485	0	-0.220252	0	55829.9
1375	10.705	1.55479	0.0586031	-1.2048e-05	-2.96603e-05	0.127347	0.00040241	-0.00380501	0	54086.1
1377	1.65325	8.79777	0.05913	-3.97485e-06	2.43321e-06	0.0950663	-0.00363849	-0.0214779	0	33798.8
1378	23.8674	8.276	0.0644952	-5.94225e-07	-0.000104649	0.492246	0.015952	-0.000886744	0	27873.2
1379	14.9211	4.68852	0.0678105	2.49229e-06	-6.83674e-05	0.0479654	0.017386	-0.0228528	0	26294.5
1380	11.1263	6.56085	0.0590921	2.30903e-05	-4.789e-05	-0.178596	0.00814153	-0.0501997	0	55251.5
1383	20.6347	3.31171	0.0717003	8.69003e-05	9.08652e-06	0.0173575	0.0120053	-0.00592674	0	10220.9
1385	16.2261	12.1601	0.0570199	3.54261e-05	1.8017e-05	1.07465	0.0492792	-0.0495979	0	4119.27
1386	19.168	4.36538	0.0746756	1.13357e-05	-5.46752e-05	-0.0686495	0.0176069	-0.0111872	0	32976.1
1388	8.55695	8.10885	0.0722819	2.08344e-05	-4.65994e-05	0.120451	-0.00995947	-0.0660125	0	61113.6
1390	24.7345	8.32041	0.0698834	-1.00639e-05	-0.000151306	-0.0809257	0.0113659	0.00191664	0	34700.4
1395	24.2146	7.46489	0.0725055	-3.81315e-06	-8.20044e-05	0.0632124	0.013893	-0.00128751	0	17786.3
1400	18.3099	1.69959	0.0590804	8.76297e-06	-7.68021e-05	-0.549894	0.00503894	-0.00276547	0	23629.4
1402	11.177	3.57608	0.0532113	2.49452e-06	-5.76678e-05	0.238051	0.00367257	-0.0200385	0	48717.2
1403	4.91435	15.9046	0.069195	1.29972e-05	8.11501e-06	-1.03759	0.0121434	-0.0262963	0	159.849
1404	4.31796	6.39373	0.0578612	-2.53016e-06	2.669e-05	0.0929999	-0.00925832	-0.0266951	0	34578.4
1405	10.005	2.96612	0.0506099	-8.81546e-06	-5.83864e-05	-0.382123	0.00131004	-0.0153825	0	15539.2
1407	18.7125	12.3331	0.0593663	4.95144e-05	-1.2164e-05	0.171784	0.0423943	-0.0173935	0	16858.7
1408	26.8725	8.87477	0.0529316	-1.37071e-05	-4.85459e-05	-0.078499	0.00094177	0.00714751	0	10457.3
1409	18.6359	11.6974	0.0605278	3.69401e-05	2.12524e-06	0.560591	0.0443519	-0.0192546	0	30262.5
1410	6.63267	12.3762	0.0568896	1.79779e-05	-3.13416e-07	-0.736596	-0.0257263	-0.0736441	0	10128.2
1412	2.13471	15.2087	0.0526671	8.48704e-06	3.53119e-05	-0.358136	0.00156157	0.00300745	0	4028.19
1413	21.6254	9.79406	0.063365	1.53454e-05	-4.41007e-05	0.448724	0.0295591	-0.00537279	0	52941.5
1417	2.22543	10.3043	0.0606189	-4.85053e-06	-3.76534e-05	-0.341888	-0.00696449	-0.0207193	0	18201.9
1418	11.139	3.05263	0.0566174	2.69917e-06	-7.31099e-05	0.700224	0.00384929	-0.0162183	0	64722.4
1422	4.60816	10.5008	0.0725157	2.80964e-05	4.57667e-05	0.30273	-0.0182131	-0.0400826	0	48054.5
1424	1.8925	2.2711	0.0603815	-1.61615e-06	3.13555e-06	-0.0138623	-0.00110273	-0.00589193	0	50086.8
1429	19.5433	6.67856	0.0662495	-1.33835e-05	-3.06247e-05	-0.220053	0.027558	-0.0151894	0	23463.5
1431	3.02557	6.30218	0.0744386	-1.79139e-06	5.16947e-05	0.232825	-0.00627572	-0.022056	0	48385.9
1432	6.3626	2.61136	0.0504403	-8.4151e-06	1.20717e-05	-0.0396906	-0.00240153	-0.00994011	0	40662.4
1434	14.5971	15.1808	0.0548255	3.82052e-05	7.4883e-05	1.561	0.0245964	-0.0881753	0	35521
1440	19.8216	2.46903	0.0634338	7.56581e-05	-6.43382e-05	-0.298881	0.00861645	-0.00491718	0	11289.1
1441	6.71813	14.7726	0.0609359	1.63259e-05	-1.37534e-05	-0.538853	-0.0128167	-0.0754324	0	13304.1
1442	10.674	1.36192	0.0561845	-1.02107e-05	-2.27542e-05	0.0112819	0.000436751	-0.00294105	0	72351.1
1443	3.69966	2.92455	0.073911	-4.55342e-06	4.56739e-06	-0.0843741	-0.0030149	-0.00910459	0	17609.1
1444	4.50134	5.58197	0.0688838	-3.97753e-06	2.23076e-05	-0.0737118	-0.00793216	-0.0242653	0	35907
1446	14.1649	9.16833	0.0680027	2.67717e-05	-1.70172e-05	-0.472051	0.0368932	-0.0638214	0	39408.1
1447	14.5015	15.3379	0.0577646	3.5393e-05	7.14359e-05	1.73025	0.0203266	-0.0911053	0	12263.6
1450	10.2639	1.55744	0.0506971	-1.16451e-05	-3.12601e-05	-0.130004	0.000529254	-0.00419149	0	66750.1
1452	2.60564	11.3207	0.0653809	7.24076e-07	2.12245e-05	0.124068	-0.0097863	-0.0205494	0	4808.56
1454	20.9126	5.98954	0.0661452	-7.80234e-06	-1.95986e-05	-0.254765	0.0207887	-0.0103942	0	15909.6
1456	22.8776	1.04006	0.0588169	4.21545e-07	-1.21756e-07	-0.190144	0.00018743	-0.000401271	0	13291.5
1458	26.6949	8.19279	0.0532367	-7.23953e-06	-5.6828e-05	-0.0788742	0.00196202	0.00419858	0	47528.9
1461	3.91336	4.69797	0.0595567	-9.66963e-06	6.993e-06	0.0343486	-0.00640691	-0.0181162	0	16480
1462	6.57046	5.37585	0.0541104	-7.46575e-06	2.0968e-05	0.0506966	-0.00802189	-0.0304291	0	45269.2
1464	1.90246	12.4485	0.0579976	3.57989e-06	2.44432e-05	-0.386423	-0.00538124	-0.00992422	0	28007.8
1469	4.43064	2.43218	0.0654062	-5.2966e-06	4.9221e-06	-0.0302012	-0.00306248	-0.00714484	0	25724.3
1470	7.74448	3.96756	0.0637097	-1.513e-05	-1.46603e-05	0.215203	-0.00324996	-0.0218808	0	7148.76
1471	15.3761	2.01425	0.0632092	-2.67088e-06	-9.20928e-05	-0.241676	0.0049088	-0.0052581	0	40177
1473	11.1428	12.9118	0.0592334	3.20998e-05	3.46359e-05	2.07397	0.000867116	-0.159724	0	94395.7
1474	10.6501	2.95637	0.0737805	-8.05744e-06	-8.65679e-05	0.158548	0.00240368	-0.0156469	0	39543.8
1475	10.5154	9.54896	0.0580883	1.85435e-05	-1.56097e-05	0.256494	0.00359724	-0.0915334	0	33024
1479	8.39195	7.24537	0.066763	1.60348e-05	-3.93642e-05	-0.00781411	-0.00702044	-0.0551972	0	54772.3
1480	2.16531	6.12523	0.0525086	1.04731e-06	4.59264e-05	0.0336932	-0.0040279	-0.0199167	0	10463.3
1481	8.854	12.7336	0.0684754	4.65258e-05	1.8753e-08	0.0196001	-0.0186563	-0.133814	0	122009
1486	25.9601	2.76573	0.07464	1.56791e-06	-3.65239e-05	0.037376	0.00180035	-0.00230201	0	9025.69
1488	9.51498	13.8349	0.0578392	3.48432e-05	1.20182e-05	-1.3788	-0.00676759	-0.167464	0	178332
1489	6.29521	8.16107	0.05061	8.95463e-06	4.42127e-05	-0.0761577	-0.0152136	-0.0493926	0	62695.4
1491	7.71903	7.71078	0.0503279	2.32852e-05	-3.05105e-05	-0.02165	-0.00980393	-0.0541181	0	15025.1
1492	13.4676	5.57631	0.0738181	1.93055e-06	-7.29669e-05	-0.380565	0.0166961	-0.034486	0	25233.5
1495	26.555	4.74362	0.067007	-4.6343e-06	-6.36e-05	-0.037863	0.00144304	-0.00268917	0	25701.5
1497	9.59412	9.65626	0.0503342	1.78563e-05	-2.17527e-05	-0.540862	-0.00564708	-0.0931023	0	8045.04
1498	7.18124	8.16687	0.0683938	3.05408e-05	-6.59838e-06	-1.19876	-0.014077	-0.0573006	0	45131.2
1500	26.7176	5.87951	0.0560817	4.99746e-06	-5.83092e-05	-0.0835458	0.00121919	-0.00187901	0	10876.1
1501	3.35409	4.53827	0.0671265	-1.30604e-07	2.1931e-05	0.0806306	-0.00480933	-0.0170024	0	36285.8
1503	19.22	1.68867	0.0703332	1.78549e-05	-8.09643e-05	-0.293772	0.0051448	-0.00269113	0	32373.6
1504	5.42885	2.1009	0.0655243	-3.88938e-06	6.60688e-06	0.0979936	-0.0018865	-0.00657051	0	29854.4
1506	25.0036	2.90628	0.0675449	1.41272e-05	-2.20507e-05	0.0523267	0.00359592	-0.00273025	0	20657.8
1509	10.3192	15.5376	0.0549416	3.44127e-07	4.38219e-05	-0.545047	0.0021689	-0.211635	0	235452
1510	1.87241	4.36367	0.0588523	-2.53019e-06	1.91538e-05	-0.0775782	-0.002011	-0.0140385	0	30512.2
1513	4.76967	8.78116	0.0674513	1.02331e-05	3.60883e-05	-0.275516	-0.0137994	-0.0384726	0	40975.5
1521	20.677	4.64355	0.0697463	-1.12223e-05	-1.41796e-05	-0.300378	0.016866	-0.00880106	0	42985.3
1523	7.14125	15.5421	0.0598753	2.43316e-05	-1.96898e-06	-1.77165	0.00694436	-0.0835292	0	5748.01
1524	10.788	1.91186	0.074746	-1.43004e-05	-3.99306e-05	-0.777729	0.00137483	-0.00634016	0	26175.5
1527	16.1158	13.6685	0.0718341	3.88588e-05	2.85342e-05	0.839179	0.0415036	-0.0514264	0	17566.7
1528	3.68998	6.93401	0.0662202	-3.51448e-07	4.38179e-05	-0.151315	-0.00891602	-0.0259005	0	21917.6
1530	23.7864	6.38216	0.0624773	-4.99568e-06	-8.36349e-05	0.149282	0.0136624	-0.0041398	0	2187.89
1532	1.34679	4.00322	0.0668194	1.00981e-06	1.89297e-06	0.0736735	-0.000927879	-0.0125311	0	54884.5
1537	10.2101	13.0065	0.0595689	3.75433e-05	2.25947e-05	-0.135391	-0.00682455	-0.160796	0	152771
1538	26.8022	8.51644	0.0731278	-1.1108e-05	-5.2526e-05	-0.0573429	0.00151064	0.00567603	0	4466.47
1542	21.4544	5.79846	0.0582461	-4.281e-06	-3.79678e-05	0.128707	0.0194229	-0.00852258	0	48205.5
1544	22.995	9.60381	0.0571533	-7.51162e-06	-3.07608e-05	0.863521	0.020986	0.00175736	0	19313.9
1551	7.00902	7.35402	0.0595614	4.73071e-06	9.32649e-06	0.0395992	-0.0112942	-0.0487378	0	71621.4
1552	5.88175	8.31948	0.0625977	7.62007e-06	4.24706e-05	0.103535	-0.0148087	-0.0463308	0	45852.6
1554	17.4654	7.69708	0.0504965	1.03093e-05	-4.45321e-06	-0.161626	0.0346563	-0.0271051	0	37041.3
1555	2.66276	4.99497	0.0679892	-1.60346e-06	4.38189e-05	0.0328098	-0.0040648	-0.0177024	0	53757.6
1556	3.34895	6.236	0.0651342	2.67135e-06	4.08625e-05	-0.00183036	-0.00672381	-0.0226951	0	56341.5
1562	10.0061	5.6412	0.0701158	1.53993e-05	-5.23424e-05	-0.591617	0.000828788	-0.0402254	0	40483.5
1563	11.2307	2.03096	0.051093	-1.22531e-05	-5.56048e-05	-0.133801	0.00226722	-0.00723203	0	45816
1565	9.89814	14.3891	0.0701834	2.75449e-05	2.06234e-05	-0.260113	-0.00358043	-0.184329	0	101113
1568	5.65082	11.8974	0.0685703	1.11227e-05	1.65871e-05	-0.645399	-0.0208337	-0.0549301	0	50184.9
1572	9.87902	1.09734	0.06094	-8.74262e-06	-7.54382e-06	0.0818928	-0.000148294	-0.000719872	0	22822.2
1574	2.04123	3.06784	0.074792	2.76564e-06	3.16014e-07	-0.101501	-0.00165362	-0.00887694	0	15448.7
1575	20.4192	6.7803	0.0649613	-7.14777e-06	-4.01888e-05	-0.0102202	0.0250759	-0.0117453	0	25823.8
1577	2.27835	5.51508	0.0528894	-3.53109e-06	5.22942e-05	-0.127978	-0.00366953	-0.0185105	0	41826.5
1580	15.7726	15.5151	0.0674921	0.000109591	8.22776e-05	1.25269	0.0146922	-0.052474	0	1977.15
1581	9.65876	15.1883	0.0727767	1.15355e-05	1.90224e-05	-1.21247	-0.0025294	-0.197895	0	124405
1583	2.30391	10.1205	0.0546926	-8.74005e-07	-2.86554e-05	-0.134005	-0.00826372	-0.0219214	0	30501.1
1584	1.57312	14.9379	0.0585554	6.63843e-06	4.52155e-05	-0.239653	9.59332e-05	0.0049242	0	3358.37
1585	6.79036	2.02124	0.0665159	-1.09729e-05	7.62428e-06	0.132472	-0.00172096	-0.00612456	0	15372.7
1587	16.1158	3.30828	0.060183	-5.46841e-06	-0.000142014	-0.358599	0.0129595	-0.011816	0	37433.5
1588	5.16435	4.48366	0.0717747	2.74093e-07	-1.78217e-07	-0.261353	-0.00575289	-0.0211312	0	71699.7
1590	7.35992	10.4943	0.0723776	2.51314e-05	-3.72902e-05	0.106689	-0.0208882	-0.0775886	0	34472.8
1591	7.46044	4.15846	0.051743	-1.95501e-05	1.44581e-06	0.0104254	-0.00292972	-0.023589	0	58022.9
1595	6.72398	12.6713	0.0550526	2.25922e-05	-5.47414e-06	-0.486203	-0.0253754	-0.0763641	0	41692.4
1598	6.66279	10.3133	0.0683893	2.52475e-05	1.68654e-05	-0.282095	-0.0208345	-0.0668087	0	41779.8
1600	7.68061	5.00563	0.0530385	-3.45191e-06	-7.85237e-06	0.535022	-0.00585544	-0.0316342	0	39763.3
1609	25.6519	9.14619	0.0622813	-4.31689e-05	-8.60305e-05	0.62574	0.00632877	0.00700985	0	11585
1610	8.23141	9.38216	0.0510751	2.60921e-05	-2.60132e-05	0.452567	-0.0134726	-0.0763765	0	59404.7
1613	5.8487	8.19424	0.0678287	6.02962e-06	4.28642e-05	-0.0906581	-0.0145163	-0.0456338	0	43933.4
1615	5.58	9.58322	0.0525523	2.22814e-05	4.4124e-05	0.0914306	-0.0178567	-0.0484987	0	37873.7
1616	20.6534	10.5255	0.0727735	1.32946e-05	-1.51765e-05	0.23465	0.038386	-0.00716661	4	3720.54
1618	18.8516	8.45732	0.0534983	-7.04235e-07	-2.35188e-05	-0.187802	0.0361379	-0.0202799	0	47495.8
1619	8.91237	7.60802	0.0639789	2.30264e-05	-5.31624e-05	0.295805	-0.00449084	-0.0601797	0	24709.4
1621	23.6991	1.75121	0.0545225	1.17382e-05	-3.16138e-05	-0.144349	0.00251251	-0.0017998	0	11702.5
1622	11.6854	3.80355	0.0642992	5.5012e-07	-4.68346e-05	-0.272587	0.00530944	-0.0202649	0	51025
1624	2.18297	7.39396	0.0684182	7.56609e-06	3.64749e-05	-0.06881	-0.00417581	-0.022098	0	32786.9
1629	9.95732	5.87691	0.0544277	1.34297e-05	-5.25208e-05	0.203066	-0.000324968	-0.0429393	0	41969.7
1635	6.53681	4.26837	0.0676719	-8.24976e-06	1.56506e-05	-0.126877	-0.00581653	-0.0234483	0	56175.6
1638	1.06075	14.0346	0.0590288	-1.66912e-07	5.36481e-05	0.0121084	-0.000130749	0.00295557	0	1109.68
1644	4.99753	13.2745	0.0525908	5.61044e-06	1.60795e-05	-0.343012	-0.018645	-0.0397966	0	11120.6
1654	7.14816	6.38526	0.0574554	-6.12977e-06	4.38467e-06	-0.114546	-0.0100471	-0.0426506	0	32134.9
1657	14.2281	3.585	0.0600173	-1.11353e-05	-0.000112161	0.0467227	0.0109189	-0.0157356	0	48824
1658	13.8528	5.50007	0.0651276	-5.72461e-07	-7.59248e-05	0.046135	0.0176904	-0.0321174	0	47164.5
1662	17.9431	7.23548	0.0744011	1.35966e-06	-1.34836e-05	-0.0567414	0.0329617	-0.0239546	0	36043.7
1663	23.6303	9.41707	0.0621908	-1.29226e-05	-0.000106231	0.233281	0.0167166	0.00280473	0	16608.3
1666	26.3644	8.87516	0.063904	-3.54891e-05	-5.24403e-05	-0.141957	0.00287057	0.00620458	0	11929.6
1667	24.6217	1.21938	0.074901	9.85548e-06	-7.5879e-06	-0.0974311	0.000432402	-0.000333688	0	10894.4
1672	23.6138	2.19305	0.051055	1.60729e-05	-6.00814e-05	-0.0632665	0.00407894	-0.00200942	0	21648.3
1673	9.33909	15.1282	0.0606711	1.57739e-05	1.66594e-05	-1.41494	-0.00326215	-0.190759	0	122775
1675	11.2562	5.76908	0.0532404	1.68041e-05	-4.54e-05	-0.0450671	0.0071856	-0.0409866	0	35935.7
1678	3.09415	2.84372	0.060194	-2.59366e-06	3.33377e-06	-0.0399085	-0.0028158	-0.00867523	0	26182.4
1680	1.354	7.30268	0.0633413	2.40977e-07	1.70919e-05	-0.118416	-0.00171204	-0.0201755	0	51204.7
1683	8.82695	12.1647	0.0723601	3.16376e-05	1.7937e-06	-0.6541	-0.0183388	-0.122734	0	111635
1686	9.40753	13.2009	0.0550599	4.11129e-05	3.14791e-06	-2.37859	-0.0146268	-0.151163	0	37645.7
1687	25.639	7.51321	0.0551676	-1.34053e-06	-0.000101984	-0.10178	0.00669023	0.000974618	0	10742.6
1689	21.4957	5.48197	0.0502944	2.41488e-06	-3.23575e-05	-0.0135305	0.0174697	-0.00839924	0	6718.51
1690	26.4941	1.83073	0.0512534	8.22764e-06	-2.51513e-05	-0.00090523	0.000436554	-0.00134248	0	19741
1692	10.4314	2.1807	0.0595136	-1.80503e-05	-3.68518e-05	-0.183285	0.00238777	-0.00892636	0	54366.5
1694	20.9391	1.6353	0.0578523	1.02125e-06	-5.60341e-05	-0.197874	0.00316189	-0.00224648	0	25057.6
1695	15.5682	9.42436	0.073807	1.47222e-05	3.3123e-06	0.45123	0.0416266	-0.0503696	0	33058.1
1698	3.37439	12.3873	0.0716802	1.26484e-05	3.51026e-05	-0.698507	-0.0132549	-0.021865	0	6492.22
1699	4.14942	11.9274	0.0676332	6.14173e-06	3.70629e-05	-0.213073	-0.0171087	-0.0325671	0	24254.8
1700	25.4755	4.87429	0.0599296	6.38852e-06	-3.11478e-05	-0.0233654	0.00506604	-0.003469	0	33679.9
1703	6.81842	2.53798	0.0508479	-1.36402e-05	5.45099e-06	-0.109976	-0.00154568	-0.00986142	0	30088.1
1707	3.47003	12.6711	0.0557429	3.27511e-06	1.23911e-05	-0.635753	-0.0130714	-0.0211981	0	21924.6
1708	11.4423	2.33092	0.070119	-5.33807e-06	-8.05529e-05	-0.206045	0.00354049	-0.0101019	0	68569.6
1709	7.17807	1.14742	0.059461	-2.725e-06	1.96585e-06	-0.0801863	-0.00102807	-0.00172715	0	64367.8
1710	8.50143	5.36533	0.0674805	3.93121e-06	-2.76428e-05	0.0462419	-0.00325841	-0.035868	0	24907.1
1711	25.4765	3.09703	0.0617936	8.5153e-06	-2.23417e-05	0.00221813	0.00298083	-0.00268828	0	18809.7
1716	26.001	3.02317	0.0739274	9.18083e-06	-3.95608e-05	-0.0488189	0.00195235	-0.00243881	0	7902.02
1718	18.5668	9.76854	0.0517696	1.95339e-06	-1.22311e-06	0.196074	0.0437635	-0.021159	0	38468.4
1719	12.5522	12.9702	0.0501239	9.9293e-06	3.70721e-05	-9.64609	0.0220585	-0.163367	0	104080
1723	22.2518	4.14982	0.0505175	4.6214e-05	-1.43181e-05	-0.247448	0.011877	-0.00584642	0	43099.6
1725	17.5645	12.3315	0.053406	2.10498e-05	-3.09637e-06	0.686291	0.0454218	-0.028949	0	17767.9
1727	2.71246	2.55013	0.0527856	-3.16081e-06	2.06362e-06	0.167169	-0.00196856	-0.00706348	0	55566.2
1731	1.83703	14.6484	0.0598557	1.90038e-06	3.24086e-05	-0.212457	-0.000898327	0.00278293	0	9521.43
1733	7.36394	13.5995	0.0525621	1.77013e-05	-8.91943e-06	-0.731611	-0.0224788	-0.0991968	0	50730.5
1736	24.8589	4.99305	0.0581349	2.01986e-05	-6.25513e-05	-0.210615	0.00684603	-0.00378283	0	15952
1737	26.4408	4.69508	0.0574413	-7.57136e-06	-6.03175e-05	-0.0422487	0.00172595	-0.00280093	0	20529.5
1738	20.6891	9.78892	0.0609455	2.87892e-05	-1.1986e-05	0.319422	0.0340099	-0.00831988	0	25706.4
1741	26.0226	2.10023	0.0741335	-7.86856e-07	-1.24257e-05	-0.00324029	0.00111949	-0.00146722	0	9205.42
1742	13.4983	9.05811	0.0532378	4.85682e-05	-6.52354e-05	0.592059	0.0294559	-0.0667652	0	4335.34
1748	18.7202	1.78256	0.0536975	1.55879e-05	-0.000100061	0.179834	0.00507311	-0.00291932	0	25741.2
1750	2.77674	13.4459	0.0568419	9.8975e-06	4.07549e-05	-0.264104	-0.00709689	-0.00986039	0	9260.89
1751	14.1475	11.2417	0.060392	4.03828e-05	1.26339e-06	0.500385	0.0421806	-0.0811906	0	32838.9
1755	6.46984	8.75112	0.0591838	2.19202e-05	4.20273e-05	-0.550946	-0.0161807	-0.0540679	0	41511.7
1761	21.7582	4.0725	0.0715553	4.59852e-05	-1.1614e-05	0.139095	0.0135562	-0.00694315	0	18328.6
1764	12.1678	13.1907	0.0558125	-2.28078e-05	-1.44888e-06	6.36967	0.028099	-0.166778	0	65751.6
1772	15.2217	9.25642	0.0658932	8.5094e-06	6.21289e-06	-0.461919	0.0412818	-0.0540486	0	43950.4
1773	11.1449	6.67452	0.056787	2.31358e-05	-4.97074e-05	0.0891775	0.00807918	-0.0508505	0	36218.6
1775	2.32295	8.48982	0.0715296	-5.6217e-06	1.02401e-06	-0.189348	-0.00626078	-0.0236101	0	31184.3
1776	26.6079	2.04291	0.0527689	1.02188e-05	-2.90481e-05	-0.0342384	0.000436018	-0.00152073	0	10767
1778	16.1392	12.3829	0.0551742	4.3068e-05	1.82995e-05	1.50947	0.0504408	-0.0512849	0	54012.6
1779	15.0829	1.57544	0.0510657	2.95614e-05	-7.48916e-05	-0.121356	0.00325195	-0.00304599	0	47012.2
1780	7.79243	9.38714	0.0630059	1.84895e-05	-3.87378e-05	0.411542	-0.0158277	-0.0731092	0	98535.8
1784	18.5348	7.60798	0.0602331	-1.05891e-05	-4.42185e-05	-0.0824503	0.0326705	-0.0200002	0	38892.8
1785	19.1795	9.82444	0.0577688	7.16751e-06	-2.88266e-05	0.0518485	0.0408513	-0.0168841	0	8584.64
1790	4.537	5.82867	0.0504967	-6.31007e-06	2.60466e-05	-0.156111	-0.00845587	-0.0254239	0	53762.3
1792	8.61585	11.4267	0.0621988	3.19963e-05	-9.44673e-07	0.0401687	-0.018647	-0.107428	0	129533
1793	21.8414	1.38019	0.0606626	5.54274e-06	-1.62456e-05	-0.162813	0.00229551	-0.000910416	0	13017.1
1795	7.52598	10.7903	0.0541297	3.52963e-05	-3.4596e-05	-0.496757	-0.0224971	-0.0827368	0	58185.3
1797	9.66848	1.19884	0.0518851	-8.42125e-06	-6.85465e-06	0.0445294	0.000392967	-0.00176362	0	44438.6
1799	13.3122	11.2288	0.0742022	3.18509e-05	1.54888e-06	-0.441229	0.0356251	-0.0963294	0	21899.2
1800	8.06543	11.0612	0.0680755	2.09998e-05	1.47123e-06	-1.28951	-0.0193644	-0.0965476	0	85863.8
1805	18.3651	3.43799	0.0714494	1.02318e-05	-0.0001111	0.155548	0.0133796	-0.00887624	0	21750.7
1808	24.0935	3.28397	0.0536141	3.11807e-05	-5.304e-05	0.0352912	0.00580745	-0.00367518	0	32819.9
1810	4.43786	12.0971	0.0589427	3.53033e-06	1.99356e-05	-0.668505	-0.0198472	-0.036236	0	16687.2
1814	6.7041	12.7951	0.0707558	2.03791e-05	-7.44536e-06	-0.542546	-0.0270687	-0.0768897	0	58733
1816	6.95544	2.1916	0.0620232	-1.19952e-05	7.77089e-06	0.414483	-0.000839596	-0.00827263	0	30697.2
1817	2.02652	12.6859	0.0686172	2.29194e-06	1.47826e-05	-0.71388	-0.00578103	-0.00960404	0	20168.5
1821	7.34011	9.64555	0.0651974	1.40726e-05	-3.59285e-05	-0.476356	-0.0185989	-0.0726678	0	14115.2
1822	16.854	8.73467	0.0546535	8.70389e-06	1.18849e-05	0.634033	0.0390584	-0.0344129	0	44477.2
1824	11.298	12.7161	0.0718163	3.75138e-05	3.47718e-05	0.828966	0.00543534	-0.152502	0	78708.1
1827	8.68779	10.637	0.052713	1.74885e-05	-1.22542e-05	0.676433	-0.0140573	-0.0977577	0	121481
1833	26.4511	4.8066	0.0548108	-5.07164e-06	-6.05125e-05	0.106442	0.00164326	-0.00286871	0	35796.6
1834	2.1273	6.96284	0.065575	1.09769e-05	3.25049e-05	-0.0809611	-0.00381955	-0.0214537	0	13318.4
1835	3.5952	13.7967	0.0704282	9.66718e-06	2.00397e-05	-0.227309	-0.0100127	-0.0152156	0	15779.9
1837	12.8878	15.0445	0.0501277	1.71933e-06	5.5095e-05	-0.201037	0.00570938	-0.206925	0	46986
1841	19.0556	9.3778	0.0742039	1.32334e-06	-1.32806e-05	0.00843452	0.0413092	-0.0197447	0	15898.2
1844	4.13171	5.43024	0.0558589	-5.55807e-08	1.45731e-05	-0.0561518	-0.00683499	-0.0214435	0	49895.6
1845	4.91033	5.26993	0.0501872	-1.48669e-06	9.01197e-06	0.127583	-0.00788605	-0.0248927	0	50348.4
1847	5.56535	13.9316	0.0584821	4.88843e-06	1.49282e-05	-0.869394	-0.0169592	-0.0497893	0	5072.39
1848	14.9845	8.55186	0.0595933	5.3284e-06	-1.11228e-06	-0.0220731	0.0354127	-0.0519461	0	25040.2
1849	13.9673	7.5474	0.0740834	4.40356e-05	-4.85473e-05	-0.00471608	0.0278389	-0.0501119	0	38733.3
1850	16.3674	12.3618	0.0570302	4.07746e-05	1.13405e-05	0.57605	0.0498803	-0.0464819	0	38113.3
1856	14.7927	11.2685	0.0684778	3.74208e-05	1.61016e-05	0.0169358	0.0461834	-0.0719386	0	50630.1
1858	4.39231	14.1674	0.0593455	9.45316e-06	1.80642e-05	-0.773913	-0.010043	-0.0246074	0	27139.7
1861	24.2782	9.19335	0.071703	-1.74706e-05	-0.000154627	0.487711	0.012745	0.00393456	0	21168
1864	12.0358	11.4111	0.0603296	4.57191e-05	8.47946e-06	1.45621	0.0220808	-0.120055	0	160566
1865	16.0086	14.8285	0.0702051	5.89665e-05	3.23721e-05	1.04889	0.0248719	-0.0515945	0	14615.7
1868	20.3204	2.42774	0.0737322	1.81605e-05	-1.40792e-05	0.266043	0.00772509	-0.00470906	0	19095.7
1870	4.73344	14.8237	0.0527823	1.19321e-05	1.68499e-05	-1.19621	-0.00419941	-0.0269829	0	11907.1
1872	17.5827	3.72077	0.0662107	3.88118e-06	-9.61014e-05	-0.230066	0.0159776	-0.0125442	0	46595.8
1873	9.37914	4.06397	0.0539178	-4.4411e-06	-5.24791e-05	0.131239	0.000936386	-0.0237457	0	41387.7
1874	20.5483	1.21096	0.0613683	2.33961e-06	-2.43493e-05	-0.267839	0.00127084	-0.000633267	0	21039.4
1877	8.29315	2.75969	0.0687444	-8.97012e-06	-2.20765e-05	0.134466	-0.000979237	-0.0141897	0	31123.5
1880	3.50858	15.4953	0.0573619	-7.4385e-06	-7.22584e-07	-0.635275	0.00487144	-0.0079436	0	3966.1
1881	19.4075	9.29179	0.0573655	1.97647e-05	-1.95985e-06	-0.259191	0.0380655	-0.0165072	0	18518.4
1882	19.9558	2.94966	0.0679084	5.28023e-05	-2.22088e-05	-0.141556	0.0110625	-0.00621563	0	6801.98
1883	22.976	4.31076	0.0706071	3.87162e-05	-1.90797e-05	0.0341246	0.010878	-0.00518638	0	24316.9
1885	12.3441	5.60439	0.0740096	1.27707e-05	-6.0913e-05	-0.132805	0.00935511	-0.0374164	0	36879.1
1887	20.6545	10.3874	0.0653964	1.02534e-05	-1.52798e-05	0.228252	0.0389422	-0.00716295	0	8678.47
1888	7.47346	13.5655	0.0612134	1.73916e-05	-1.03346e-05	-0.787145	-0.0221454	-0.101269	0	5347.85
1894	11.4363	13.8778	0.0527783	1.6581e-05	7.30871e-05	0.600112	7.98755e-05	-0.180945	0	112000
1898	11.3296	9.35383	0.0661964	2.69693e-05	-3.92826e-05	-0.391594	0.00905875	-0.0846057	0	53988.6
1899	17.7959	10.0641	0.0689836	2.32767e-05	-1.4474e-06	0.155324	0.0423056	-0.0297198	0	45546.8
1900	12.5856	12.4215	0.0567481	4.02648e-05	2.50368e-05	0.834644	0.0184469	-0.129308	0	124682
1903	7.97978	10.7581	0.0519691	2.35299e-05	-9.73769e-06	0.629544	-0.0208294	-0.0914731	0	71629.1
1904	2.78732	5.35135	0.0578602	1.94195e-06	4.41879e-05	-0.0704299	-0.00470553	-0.0190924	0	57191.4
1906	13.1548	1.18928	0.0522302	7.25796e-06	-1.92082e-05	0.248006	0.000640087	-0.00114048	0	52675.7
1907	6.86559	12.325	0.0730445	2.86076e-05	-2.91785e-06	-0.909465	-0.0268514	-0.0792049	0	55768.9
1909	12.6408	11.0538	0.0541906	2.84513e-05	-2.66418e-06	0.359151	0.026808	-0.104087	0	35476.6
1915	9.56288	14.5598	0.0660753	2.11785e-05	1.79829e-05	-0.879378	-0.00582382	-0.182774	0	38354.7
1918	1.98307	1.32615	0.0713816	-3.75617e-06	2.07967e-06	0.0223019	-0.000779749	-0.00158594	0	49840.7
1920	13.4596	7.6567	0.0683676	3.53593e-05	-5.59982e-05	0.00214611	0.0256635	-0.0542856	0	61372.1
1925	2.73409	9.9976	0.0547106	-2.04572e-05	1.73264e-06	0.0580605	-0.00919886	-0.0237133	0	24003.5
1926	8.44972	13.4677	0.064975	3.6475e-05	-5.78924e-06	-0.525058	-0.0180163	-0.137185	0	87518.9
1928	26.5037	2.40847	0.0556095	-2.84297e-07	-3.10093e-05	-0.0858948	0.000441631	-0.00191529	0	9730.64
1929	9.17666	9.4526	0.072745	4.05432e-05	-1.91755e-05	-0.406556	-0.00809884	-0.0855101	0	95884.8
1930	17.2152	10.0341	0.0658528	2.89279e-05	1.43325e-05	0.135745	0.0449124	-0.0348429	0	66818.2
1932	15.02	13.62	0.0649122	9.97318e-06	4.8089e-05	1.11358	0.0468162	-0.0782084	0	53105.7
1933	6.44617	8.96524	0.0744419	3.70779e-05	3.94522e-05	-0.547768	-0.0174367	-0.0548486	0	24435.6
1937	13.1923	6.15207	0.0696908	1.64712e-05	-6.94004e-05	0.00689848	0.0196663	-0.03939	0	10990.5
1938	14.4016	10.7542	0.067772	4.77105e-05	1.11898e-05	-0.278472	0.0431199	-0.0745315	0	26098.4
1942	2.72009	14.909	0.0526615	1.78966e-05	2.94294e-05	-0.457018	-0.000190506	-0.00238846	0	6395.49
1944	2.84939	7.23689	0.0731366	1.24194e-05	4.43451e-05	-0.146616	-0.00737969	-0.0238279	0	34121.7
1945	6.14106	2.82173	0.0616684	-5.06654e-06	2.20239e-05	0.0247235	-0.00355187	-0.0114437	0	53024.7
1948	25.4439	9.13402	0.0511859	-4.47755e-05	-0.000106359	-0.0347324	0.00729854	0.00588868	0	23155.4
1951	15.812	11.5745	0.0743511	4.43664e-05	1.75774e-06	0.55412	0.0483912	-0.0566399	0	49557
1954	12.6791	15.3936	0.0744683	2.8349e-06	4.54572e-05	0.397743	0.001165	-0.211051	0	115532
1955	4.50849	11.2075	0.0524041	1.26866e-05	3.75207e-05	-0.821225	-0.0176803	-0.0391187	0	20039.6
1957	3.94753	12.0412	0.0587376	5.50133e-06	3.21767e-05	-0.781336	-0.0152828	-0.0292957	0	3364.97
1960	14.0968	2.34494	0.0533426	-1.24035e-06	-0.000135994	0.0332231	0.00558698	-0.00857495	0	13372
1963	23.3263	1.02838	0.064903	-2.44576e-06	-8.03834e-07	-0.167587	0.000267439	-5.15749e-05	0	4407.86
1964	8.77506	14.0608	0.0505364	3.7922e-05	6.3634e-06	-1.79969	-0.0149555	-0.157475	0	110941
1967	1.55372	4.06452	0.0620456	-1.60208e-06	8.84616e-06	-0.0359971	-0.00154071	-0.012743	0	43508.9
1969	7.9669	3.67234	0.0648267	-1.02485e-05	-2.26703e-05	-0.225682	-0.00247875	-0.0194395	0	55894.5
1974	17.721	10.5315	0.0535038	2.99241e-05	-3.16943e-06	0.0309461	0.0465791	-0.0294346	0	58784.6
1981	9.08358	8.35079	0.0585002	2.59628e-05	-6.37416e-05	0.448711	-0.00763044	-0.0707572	0	89606.5
1986	10.4653	11.959	0.0526236	2.66916e-05	4.56706e-07	-0.210947	-0.00268917	-0.14164	0	125440
1987	7.03548	2.96166	0.0705948	-1.79499e-05	8.14993e-06	0.0276179	-0.00250988	-0.0140222	0	50287.6
1989	11.9088	6.89762	0.0616263	1.92953e-05	-5.59562e-05	0.189411	0.0147125	-0.0533072	0	57174.2
1990	6.62767	12.5942	0.069242	1.71214e-05	-1.45959e-06	-0.415295	-0.0254375	-0.0750997	0	51289.2
1992	17.0429	8.32286	0.0606354	2.95025e-06	2.97548e-06	0.374184	0.0375042	-0.0326225	0	34787
1993	18.0942	8.84441	0.066575	2.37231e-05	-1.45289e-06	-0.227186	0.0392834	-0.0259844	0	33570.2
1994	13.2559	6.04922	0.0516541	1.59128e-05	-6.82563e-05	-0.267975	0.0193734	-0.0391896	0	44577.7
1997	8.23181	13.1743	0.0595085	2.63371e-05	-5.43333e-06	-2.3574	-0.0212687	-0.127379	0	124589
1998	9.51032	13.1646	0.0528569	4.06649e-05	3.56773e-06	-0.295314	-0.0142031	-0.153363	0	140966
1999	7.66589	13.6605	0.0504523	2.06035e-05	-8.1371e-06	-1.49067	-0.0234569	-0.108015	0	96461.3
2003	26.8362	2.42685	0.0626684	-9.92145e-08	-3.39162e-05	0.0523888	8.43816e-05	-0.00188755	0	16089.7
2005	26.4186	3.98058	0.0577259	-3.41629e-06	-5.92279e-05	0.014753	0.00106812	-0.00294008	0	1696.8
2008	7.09404	12.7094	0.0528133	2.49824e-05	-8.45686e-06	-2.30193	-0.0284076	-0.0837239	0	102932
2010	23.317	4.61173	0.0502821	2.81852e-05	-4.92437e-05	0.00922937	0.010894	-0.00539255	0	11283.4
2012	19.2635	7.28659	0.0505717	-2.09748e-05	-3.34979e-05	-0.000362013	0.0304502	-0.0165861	0	31691.6
2013	6.51918	14.0031	0.0639257	1.74104e-05	-1.06905e-05	-0.99539	-0.0210117	-0.0728628	0	59133.7
2017	10.9959	4.42368	0.065156	6.41907e-06	-4.52347e-05	-0.131918	0.00447371	-0.027361	0	73893.7
2018	12.7983	6.31488	0.0686708	1.40676e-05	-6.69567e-05	0.0427192	0.018828	-0.0430454	0	59821
2019	2.06534	10.8867	0.0628997	2.29824e-05	-8.52683e-06	-0.250711	-0.00706264	-0.0186981	0	16434.1
2022	3.76517	4.48313	0.0615749	-2.25545e-05	-1.42051e-05	-0.07639	-0.00524726	-0.0166568	0	11390.9
2023	16.6623	6.21908	0.0659501	2.95052e-06	-2.49504e-05	0.308367	0.0282642	-0.025718	0	48417.9
2025	12.1419	14.1979	0.0640284	6.67643e-06	3.94905e-05	0.128311	0.000621882	-0.187521	0	129675
2027	8.61581	8.68024	0.0641595	2.13572e-05	-4.14551e-05	-0.498004	-0.0116825	-0.0734096	0	71756.7
2031	1.34172	12.6487	0.061494	4.6694e-06	1.52234e-05	-0.081102	-0.00260875	-0.00569294	0	9930.84
2035	11.2235	5.52841	0.0511198	1.43747e-05	-4.83015e-05	-0.0301021	0.00650749	-0.0377674	0	4175.51
2037	4.0193	12.933	0.0507832	9.75899e-06	6.4715e-06	-0.35495	-0.0142029	-0.026432	0	10414.1
2038	19.4145	4.36578	0.0681115	1.87707e-07	-5.54237e-05	-0.116749	0.0172645	-0.0106976	0	31105.2
2040	4.45753	15.665	0.067251	1.91675e-05	1.38306e-05	-0.954089	0.00763752	-0.0192075	0	5103.62
2042	23.3158	3.78727	0.0575958	5.76495e-06	-2.75439e-05	0.0244658	0.00847071	-0.00469646	0	13812.1
2043	12.7532	5.96776	0.0678889	1.2035e-05	-6.49065e-05	-1.45591	0.0170248	-0.0403787	0	36693.8
2044	14.4534	13.4474	0.0683693	1.11914e-05	4.5183e-05	0.980321	0.0500981	-0.0934055	0	45315.4
2046	13.5194	3.18327	0.0706085	-8.49217e-06	-0.000110454	-0.145562	0.00838523	-0.0139647	0	43569
2049	3.55686	6.76819	0.0714906	-1.11392e-06	4.46095e-05	-0.134779	-0.00891073	-0.0250313	0	42819.8
2050	2.66886	5.70477	0.0662142	3.70601e-06	4.6969e-05	-0.0695179	-0.00434579	-0.019884	0	39646
2053	26.1859	4.01005	0.0736242	-9.14878e-06	-3.844e-05	0.049817	0.00200397	-0.00287888	0	16240.1
2054	20.8984	1.24561	0.0605794	2.35279e-06	-1.74354e-05	0.0906271	0.00136771	-0.000400924	0	23345.5
2055	21.1803	2.53021	0.0711623	2.03815e-05	-7.00126e-05	-0.121691	0.00762747	-0.00456325	0	18789.9
2056	24.7727	4.29032	0.0680967	1.24753e-05	-5.89641e-05	-0.155095	0.00576022	-0.00379114	0	27632.7
2057	22.8451	3.34097	0.0530302	2.57664e-05	-8.75912e-06	-0.0877962	0.00809235	-0.00453464	0	36975.7
2058	2.20788	6.26814	0.0730256	-8.73802e-07	4.4671e-05	-0.0953602	-0.00367821	-0.0204031	0	36230.7
2059	4.80538	1.39425	0.0635951	2.04859e-08	-3.05233e-07	-0.0726998	-0.000809355	-0.00188208	0	38503
2060	8.7709	12.4358	0.0667948	3.96334e-05	4.8721e-06	-1.04695	-0.0194863	-0.124929	0	110679
2063	12.4068	1.05985	0.051979	6.56864e-06	-1.34096e-05	-0.225026	0.000396555	-0.000498618	0	19084.2
2065	4.26891	5.75581	0.0719326	-2.21701e-06	2.48039e-05	-0.528015	-0.00793022	-0.0234157	0	35974.8
2066	24.2446	9.53157	0.0668855	-1.44124e-05	-0.000131629	0.244144	0.0134585	0.00563115	0	14357.3
2067	1.9245	13.4222	0.0749584	7.18387e-06	3.21554e-05	-0.305061	-0.00502415	-0.00434234	0	11976
2070	10.8637	3.67824	0.0634308	6.86542e-06	-6.30445e-05	0.0136715	0.00285715	-0.0213658	0	54242.7
2074	4.18482	2.28868	0.067208	-1.91767e-06	3.50496e-06	0.125795	-0.00272483	-0.00666461	0	25920.6
2075	1.02391	5.75261	0.0709732	-6.53009e-07	5.95076e-05	-0.0934501	-0.000308304	-0.0170024	0	15254.7
2079	13.7172	5.47969	0.0720642	6.13782e-07	-7.49005e-05	-0.220888	0.0178077	-0.0335594	0	25843.2
2080	16.734	9.76434	0.0627898	3.34146e-06	-3.15611e-05	0.200912	0.0457215	-0.0391551	0	41609.6
2081	14.3146	13.4662	0.0725616	1.16218e-05	4.40028e-05	0.1325	0.050582	-0.0951345	0	108973
2082	15.0783	12.701	0.0683659	2.76428e-05	4.29127e-05	0.949205	0.04738	-0.0740369	0	32526.9
2083	3.71355	15.6	0.0627049	2.26247e-05	6.97684e-06	-0.611307	0.006059	-0.00992123	0	3358.96
2084	11.1984	2.41634	0.0513697	-7.10261e-06	-7.92559e-05	-0.103137	0.00326436	-0.0110681	0	20408.4
2085	16.2653	4.67277	0.0668802	8.03518e-06	-7.95162e-05	-0.206538	0.0191487	-0.0187922	0	44485.8
2088	2.64043	9.36406	0.0590124	1.2933e-05	1.61633e-05	-0.300563	-0.00823251	-0.0247822	0	41796.5
2090	8.53788	6.31421	0.0716433	-3.36054e-05	-2.33957e-05	-0.685427	-0.00617417	-0.0477281	0	49671.9
2091	25.8635	5.12791	0.0742617	2.08419e-06	-4.33869e-05	-0.0574671	0.00383146	-0.00291272	0	35200.6
2094	22.1734	6.38654	0.0552093	-1.23247e-07	-0.000116713	-0.0803675	0.0184965	-0.00675406	0	14678.2
2097	17.013	7.73159	0.0744314	1.01785e-05	8.96337e-07	0.31323	0.0351811	-0.0302356	0	38022.4
2099	16.6109	9.24699	0.066425	-8.79554e-06	-1.52021e-05	-0.00432121	0.0422287	-0.0395251	0	57836.5
2100	20.942	7.68555	0.0702331	7.02612e-07	-1.26636e-05	-0.248681	0.025729	-0.00926833	0	18872.2
2101	17.7651	2.50167	0.053551	3.53282e-06	-0.000181465	-0.198159	0.00911719	-0.00707216	0	49168
2102	14.4266	1.5615	0.0533907	2.30589e-05	-8.03676e-05	-0.476347	0.00231526	-0.00333448	0	23780.7
2103	8.20156	1.69005	0.067243	-6.56145e-06	-1.05866e-05	-0.266585	-0.000979782	-0.00572069	0	18907.3
2107	24.5242	9.47702	0.0744045	-3.46493e-05	-0.000153993	-0.128848	0.011763	0.00487816	0	12770.9
2108	11.7476	6.28048	0.066672	2.02161e-05	-4.94432e-05	0.430832	0.0115342	-0.0451071	0	60223.3
2112	26.8608	5.43155	0.0576793	3.22153e-06	-6.1653e-05	0.0839186	0.000634525	-0.00268662	0	2399.68
2114	13.8493	11.4618	0.0740862	3.45116e-05	4.67709e-06	1.19201	0.0399454	-0.0867405	0	5841.69
2117	19.1271	5.40157	0.0695021	-3.17634e-06	-2.48621e-05	-0.0438632	0.0223488	-0.0136258	0	21305
2119	9.8446	11.0726	0.06931	5.42705e-06	-2.24167e-05	0.949356	-0.00796779	-0.113427	0	70418.8
2124	14.546	6.38384	0.053768	1.99713e-05	-4.03116e-05	1.20452	0.0240049	-0.0371072	0	2901.52
2125	10.0599	12.9084	0.0627011	3.71287e-05	1.6061e-05	0.953826	-0.00606778	-0.159684	0	120010
2127	16.5775	7.58117	0.066948	5.97175e-06	-5.76577e-06	-0.0216595	0.0328977	-0.0333056	0	39906.8
2129	7.59933	7.70411	0.0686798	2.34401e-05	-3.27297e-05	0.438988	-0.0106261	-0.0554423	0	23073.9
2133	19.2032	11.6535	0.0663319	3.54357e-05	-2.01724e-06	0.311987	0.0439489	-0.0146713	0	24534.3
2138	5.48141	14.1294	0.0533362	5.7803e-06	1.49204e-05	-0.933289	-0.0140265	-0.0459994	0	6189.7
2142	3.95718	10.0333	0.0718819	-2.04162e-05	-7.41045e-06	-0.0332406	-0.0143853	-0.032806	0	43452.2
2143	6.26784	1.81736	0.0656783	-4.76377e-06	7.96506e-06	0.0112931	-0.00189844	-0.00530972	0	42940.4
2147	15.0375	12.332	0.0676906	2.55198e-05	3.86309e-05	0.495162	0.0523198	-0.0738534	0	92610.2
2149	16.9441	9.3555	0.0509613	5.03442e-06	-1.68606e-05	0.196867	0.0423191	-0.0368017	0	32911.5
2152	26.5115	3.8832	0.0593161	-1.82839e-06	-6.5471e-05	0.00672906	0.00105594	-0.00280895	0	14316.6
2153	12.1614	2.51615	0.0593341	-5.82626e-06	-9.98285e-05	0.289088	0.005055	-0.0107834	0	15101.2
2158	9.87396	5.6101	0.0656955	1.45489e-05	-5.13837e-05	-0.517281	0.00046309	-0.0390788	0	60639.2
2161	20.2502	3.74221	0.0501888	3.95741e-05	-3.45891e-05	-0.172697	0.0144176	-0.00849029	0	36243.7
2162	15.2277	12.4553	0.0673038	2.91265e-05	4.37486e-05	0.641377	0.0509585	-0.071475	0	43619.3
2166	11.2677	3.98934	0.0507635	4.61597e-06	-4.78393e-05	0.384348	0.00464915	-0.0234138	0	60929.4
2167	4.18662	10.0141	0.0537634	2.35001e-05	2.41172e-06	-1.00171	-0.0152089	-0.0358465	0	24771.9
2168	11.9703	8.90735	0.068143	3.6719e-05	-5.83227e-05	0.940209	0.0172381	-0.077055	0	58398.3
2169	5.59452	3.42075	0.051579	-1.33878e-06	3.01601e-06	-0.105405	-0.00486027	-0.0150807	0	36244.2
2170	1.68735	15.0001	0.0671916	8.86344e-06	4.13644e-05	-0.288378	0.000388174	0.00462061	0	4919.67
2173	23.3628	5.49402	0.0619566	3.17097e-05	-7.57482e-05	0.0799704	0.0125165	-0.00503351	0	11402.1
2174	26.0008	5.86877	0.0514156	4.23309e-06	-5.12617e-05	-0.0180895	0.00343414	-0.0018505	0	13406.5
2175	9.85186	12.8055	0.0709753	4.1054e-05	7.64404e-06	0.298644	-0.0109694	-0.1478	0	49625.4
2178	10.849	8.45722	0.0737772	3.38652e-05	-4.8815e-05	-0.0973663	0.006334	-0.0751091	0	47191.7
2181	26.5181	7.60462	0.0542266	-3.90102e-07	-5.82823e-05	0.232224	0.00160801	0.00172002	0	6797.8
2182	18.5979	8.82201	0.0509524	9.10004e-06	-1.14806e-05	0.0227723	0.0380282	-0.0217504	0	54380.8
2184	25.864	6.633	0.0667007	1.30652e-05	-7.03207e-05	0.00514379	0.00533081	-0.00164931	0	4619.61
2185	22.6875	3.77708	0.0695458	2.12951e-05	1.11647e-06	-0.204623	0.00992891	-0.00506963	0	4704.65
2186	17.7153	4.56992	0.0683463	2.88797e-05	-1.84031e-05	-0.0336573	0.0184173	-0.0162041	0	34115.5
2188	9.2859	4.90904	0.0506731	1.00054e-06	-4.0953e-05	0.111362	-0.000452208	-0.0344399	0	79635.1
2189	13.7113	1.09415	0.0633808	6.43762e-06	-1.10118e-05	-0.265044	0.000630284	-0.000629752	0	35069
2190	16.7315	1.13068	0.0508616	1.38298e-05	-2.06745e-05	-0.0695186	0.00182276	-0.00132698	0	25474.2
2191	12.4289	6.31632	0.0625932	1.81001e-05	-6.44551e-05	-0.616263	0.0177292	-0.0463685	0	28815
2197	6.69663	6.97419	0.0717389	-3.53454e-06	1.90317e-05	-0.382923	-0.0103577	-0.0431277	0	57968.8
2198	4.87129	11.6297	0.0632944	7.50806e-06	3.7789e-05	-0.215922	-0.0202059	-0.0438659	0	33022.8
2201	9.88287	6.72219	0.0662779	2.6713e-05	-5.76206e-05	0.0338203	-0.000119016	-0.0515222	0	58510.2
2207	14.3448	7.9179	0.0618888	2.12664e-05	-3.54023e-05	-0.0278182	0.0290457	-0.0498732	0	27777.3
2213	20.0006	5.18159	0.0683581	-1.33424e-05	-3.09481e-06	0.0538918	0.0196373	-0.0118162	0	23628.6
2215	13.9585	5.62179	0.05848	8.71024e-07	-7.60807e-05	-0.278385	0.0182724	-0.0341751	0	13519.9
2216	17.1334	12.6836	0.0604855	3.27171e-05	-3.54623e-06	0.467284	0.0465257	-0.0350736	0	31497.5
2217	21.5515	8.00512	0.0581882	-3.80488e-06	-5.66707e-05	0.0415996	0.0252575	-0.00824863	0	10126.9
2224	9.11193	4.29487	0.0726794	-7.66263e-06	-4.80798e-05	0.18511	-0.000291643	-0.0273666	0	19282.9
2227	3.13754	6.37669	0.0607879	-8.39929e-07	4.59802e-05	-0.480181	-0.00666272	-0.0225609	0	36894.5
2231	8.40319	12.3664	0.067214	3.25644e-05	5.87788e-07	-0.100803	-0.0217656	-0.118413	0	59730.2
2232	6.08166	14.1193	0.0537277	6.0488e-06	1.16401e-05	-0.755157	-0.0179711	-0.0604113	0	53711
2234	14.9223	9.44497	0.0660671	2.02495e-05	2.34633e-06	0.345222	0.0399245	-0.0567037	0	28097.4
2237	4.67667	2.54666	0.0623698	-7.0961e-06	6.23933e-06	-0.076138	-0.00311863	-0.00802437	0	39593.5
2238	18.0692	4.12408	0.067488	2.05845e-05	-7.56904e-05	-0.100638	0.0166975	-0.0127151	0	39095.2
2242	11.2391	8.2589	0.070586	2.97482e-05	-5.15175e-05	0.136788	0.0114739	-0.0704805	0	71087.4
2245	6.45262	12.4279	0.0697635	6.58043e-06	8.00109e-07	-0.286013	-0.0244391	-0.0702871	0	48473.3
2246	19.0126	7.25378	0.0607177	-8.23279e-06	-5.88876e-05	0.333274	0.0309816	-0.0179153	0	29266.1
2247	15.4115	14.1737	0.0515318	1.6264e-05	6.06003e-05	1.52816	0.0403153	-0.0675321	0	55624.9
2249	6.60736	2.93092	0.060063	-1.29518e-05	8.66114e-06	-0.174909	-0.00294828	-0.0124848	0	49140.2
2253	20.9656	8.51301	0.060002	-7.43224e-07	-1.51254e-05	-0.263585	0.0293268	-0.00896563	0	13967.6
2255	9.82979	12.5868	0.0504562	4.54732e-05	5.75534e-06	-1.56283	-0.0122724	-0.144269	0	16244
2261	18.6969	5.18888	0.0701284	4.46005e-06	-2.16973e-05	-0.0118086	0.0226764	-0.0137027	0	28875
2262	14.7808	7.62638	0.0748774	1.2749e-05	-1.92504e-05	0.314176	0.0312972	-0.0448587	0	30279.7
2265	21.5874	10.0361	0.0611503	8.71987e-06	-3.11357e-05	-0.481042	0.0311471	-0.00507993	0	10173.2
2266	3.99589	4.4143	0.05307	1.13575e-05	3.82763e-06	0.0353856	-0.00535465	-0.0173667	0	45812.2
2267	19.6142	6.18209	0.0741421	-7.91238e-06	-2.73456e-05	0.111618	0.0247398	-0.0142753	0	20210.3
2269	15.4205	14.2857	0.0612254	2.67467e-05	6.40916e-05	1.61654	0.0386229	-0.0677898	0	29901.5
2272	2.85507	11.2924	0.0595025	1.47703e-05	1.18971e-05	0.210955	-0.0105437	-0.0215273	0	21446.8
2273	7.0413	15.025	0.0526431	2.36135e-05	-6.46985e-06	-1.76923	-0.00907334	-0.0847898	0	53710.9
2274	3.26724	8.0976	0.0651498	1.11709e-05	8.58593e-06	0.134928	-0.00939098	-0.0271129	0	27559.6
2275	8.17289	9.93001	0.0652568	2.16351e-05	-2.8792e-05	-0.897052	-0.0153842	-0.0844852	0	112772
2277	7.56362	15.8336	0.073526	1.44191e-05	2.60219e-06	-1.4718	0.0158441	-0.0929177	0	11471.6
2279	16.2846	6.79473	0.0583177	1.93803e-05	-7.48699e-06	-0.24722	0.0300566	-0.0310643	0	49897.2
2281	19.8331	6.99797	0.0543351	-8.55563e-06	-4.13904e-05	0.372501	0.027727	-0.0142301	0	22203.2
2282	20.0855	5.68371	0.0604616	1.03116e-06	-1.65941e-06	0.120165	0.0212938	-0.0125038	0	11571.6
2283	8.49135	3.53546	0.0699421	-1.34251e-05	-3.07878e-05	-0.02988	-0.000440476	-0.0205353	0	47814.7
2286	9.8356	1.32852	0.0583055	-1.14133e-05	-1.76951e-05	-0.0838964	0.000619319	-0.00185283	0	54649.5
2287	25.0506	5.93794	0.0666688	9.30388e-06	-9.61025e-05	-0.0083032	0.00819363	-0.00304087	0	24500.7
2289	7.42578	14.8457	0.060388	2.57671e-05	-9.68857e-06	-2.60277	-0.0182513	-0.101306	0	92992.5
2291	13.3174	10.8843	0.0533603	3.19986e-05	-2.29738e-06	0.705664	0.035098	-0.0895223	0	39628.1
2293	16.6673	14.889	0.0502877	7.04352e-05	-9.53026e-06	1.06513	0.0248705	-0.0372332	0	714.411
2294	19.8554	9.82134	0.0526701	9.23533e-06	-1.09599e-05	-0.0891044	0.0386087	-0.0117779	0	7437.99
2295	7.65954	7.03935	0.0603533	1.30816e-05	-3.02547e-05	-0.771292	-0.00899116	-0.0496496	0	77727.5
2296	15.2804	13.2134	0.0701527	3.05937e-05	4.88034e-05	0.44371	0.0511432	-0.0697066	0	38716.6
2298	6.30797	9.44401	0.0528443	3.42504e-05	2.84299e-05	0.0833388	-0.0180061	-0.0560585	0	68194
2305	17.5353	6.51417	0.0596992	1.00969e-05	-1.95816e-05	0.289314	0.0295224	-0.0224631	0	44394.2
2309	11.9418	14.3083	0.0508868	8.9993e-06	5.0753e-05	-0.195476	0.00428425	-0.190116	0	83000
2311	13.3839	6.43181	0.0556784	1.48601e-05	-5.61358e-05	0.55435	0.0227631	-0.0424762	0	59392.4
2312	25.6528	1.7668	0.0650968	1.06461e-05	-9.4781e-06	-0.0174598	0.00112592	-0.00120671	0	11538.1
2315	5.69909	2.29195	0.0637494	-5.19719e-06	1.04937e-05	0.0634359	-0.00251411	-0.00763706	0	44725.9
2316	16.2418	2.00602	0.0581378	-1.33034e-06	-9.743e-05	-0.216298	0.00568488	-0.00479703	0	6096.73
2318	24.7351	8.92842	0.0508462	-2.40676e-05	-0.00015809	0.0153507	0.0102706	0.00416375	0	14593.6
2321	4.1718	1.60618	0.0619402	-1.96882e-06	1.51105e-06	-0.0191082	-0.00149441	-0.00369157	0	29779.3
2324	7.04611	12.1326	0.0699409	4.08493e-05	-9.74412e-06	0.594974	-0.0264382	-0.0842426	0	42558
2326	13.3261	1.09616	0.0587349	5.21938e-06	-1.2068e-05	-0.236719	0.000354615	-0.000649456	0	25020.8
2334	12.5436	11.8295	0.0559514	3.72245e-05	1.75685e-05	0.969876	0.0279171	-0.119753	0	73458.6
2335	17.9625	7.61023	0.0727081	-1.43827e-06	-1.47286e-05	0.136489	0.0335314	-0.0238739	0	35163.2
2340	15.5367	6.10311	0.0539369	9.55411e-06	-1.20704e-05	0.217916	0.0256118	-0.029039	0	19270.7
2341	16.0935	5.53565	0.0566488	2.8159e-07	-4.07159e-05	0.144099	0.0222412	-0.0252051	0	36035.5
2344	9.21353	7.23985	0.0606522	2.77048e-05	-4.39712e-05	0.167328	-0.00342523	-0.0584357	0	43333.6
2346	4.20396	10.5281	0.0711426	-4.90904e-05	-2.59421e-05	0.0125481	-0.0170026	-0.0354211	0	39969.4
2348	12.0855	7.03843	0.0740875	1.5482e-05	-6.04737e-05	0.538941	0.0155237	-0.0525067	0	50838
2350	9.34813	9.93606	0.0551077	2.19557e-06	-1.15763e-05	0.333025	-0.00731002	-0.0953403	0	38964.2
2353	9.55977	7.35081	0.0510137	2.68646e-05	-7.08317e-05	-0.0946286	-0.00291004	-0.0595934	0	73147.4
2356	21.5296	5.23907	0.0638932	7.16223e-06	-3.70379e-05	-0.13192	0.0163668	-0.00818119	0	33904.4
2358	14.3282	4.8896	0.0696637	-2.6918e-06	-7.53013e-05	0.0209619	0.0167078	-0.0268179	0	54215.5
2361	2.0806	11.0024	0.0535754	2.39519e-05	5.49645e-07	-0.0816374	-0.00662438	-0.0185978	0	16331
2368	12.5429	2.92403	0.0668108	-1.03137e-05	-9.9201e-05	-0.0764983	0.00550147	-0.0129359	0	46938.4
2370	11.6017	11.2353	0.0735153	3.91859e-05	-4.17224e-06	0.60412	0.0134598	-0.124851	0	39743.9
2371	11.2315	9.43461	0.0613514	2.5072e-05	-3.57927e-05	-0.245303	0.00831639	-0.0861363	0	75817.1
2379	14.2722	6.46536	0.0725748	1.71613e-05	-4.78952e-05	-0.290586	0.023055	-0.0382482	0	41411.8
2380	5.935	11.5244	0.0665929	1.13087e-05	2.08453e-05	-0.349727	-0.0230544	-0.0603456	0	49533.3
2382	12.0851	10.3742	0.0707681	3.73278e-05	-3.4261e-05	-0.455197	0.0218781	-0.0995837	0	33689.4
2384	6.41681	10.8334	0.0637568	2.75909e-05	2.47166e-05	-0.11904	-0.022659	-0.0654171	0	42340.6
2387	2.48394	3.15169	0.0625973	7.45692e-07	1.17457e-05	0.158088	-0.00264472	-0.0100509	0	13871.3
2388	26.768	4.83616	0.0582703	-2.62626e-06	-6.20163e-05	0.0230004	0.000671152	-0.00289602	0	20537.6
2390	7.40456	9.04103	0.0739495	1.92747e-05	-4.53698e-05	0.133587	-0.015327	-0.0671186	0	47867
2394	9.47424	5.95331	0.063719	1.68827e-05	-5.00545e-05	0.0835397	-0.00173747	-0.0433688	0	34728.2
2395	6.42027	4.34566	0.0721006	-6.49196e-06	1.29115e-05	-0.114757	-0.00580113	-0.0230283	0	30000.7
2398	7.35216	7.1956	0.0608078	7.65422e-06	-1.34075e-05	-0.0281143	-0.00867682	-0.049195	0	74092.1
2399	15.5499	3.36985	0.0681613	-1.82895e-05	-0.000118013	0.352957	0.012615	-0.0132195	0	51573.6
2402	21.6075	5.49929	0.0629719	5.57104e-06	-4.40628e-05	-0.0832754	0.0174501	-0.00850128	0	12487.8
2403	6.61411	5.12097	0.0726965	-5.65555e-06	1.44507e-05	-0.822733	-0.00886774	-0.0292556	0	6379.9
2405	4.44466	2.12379	0.0603419	-2.85561e-06	2.04721e-06	0.0849168	-0.00255997	-0.00603275	0	34740.3
2406	8.63122	12.2747	0.0702981	3.22438e-05	1.15285e-06	-1.02413	-0.0201613	-0.118904	0	103111
2408	1.97379	11.8847	0.072198	5.41625e-06	1.93266e-05	0.248426	-0.0058877	-0.0138933	0	16139.4
2409	16.0454	3.45467	0.0548437	-8.8866e-06	-0.000130562	-0.170635	0.0144937	-0.012886	0	23416.3
2410	6.94087	8.58624	0.0731671	2.83102e-05	7.7951e-06	-0.271561	-0.0153638	-0.0567362	0	49129.3
2412	15.0049	8.22554	0.0660838	9.83911e-06	-2.68324e-06	-0.0355108	0.0333933	-0.049186	0	48407.4
2413	24.1184	9.83908	0.0633198	-2.09179e-06	-0.000115179	0.120475	0.0134929	0.00606029	0	17978.9
2414	3.23295	9.72113	0.0655325	2.21798e-06	3.92605e-05	-0.527648	-0.0117656	-0.0280257	0	21559.1
2416	26.6388	8.29894	0.0670519	-9.58592e-06	-5.84895e-05	-0.0160768	0.00275181	0.00440744	0	18142.1
2418	19.129	12.6258	0.0748337	7.90754e-05	-1.95278e-05	-0.0622316	0.0420384	-0.0140334	0	3641.29
2419	15.7858	1.55895	0.06078	5.39584e-06	-6.80433e-05	0.623442	0.0027649	-0.00316863	0	29865.5
2421	6.35814	4.74766	0.0589809	-1.03339e-05	8.89339e-06	0.339535	-0.0082281	-0.0259594	0	47749.1
2422	18.2123	7.24428	0.0667608	-8.72101e-07	-6.49971e-06	0.105737	0.0322445	-0.0213937	0	41830.7
2428	8.68704	2.50354	0.0660104	-7.85654e-06	-1.79398e-05	0.139486	0.000176177	-0.0126055	0	23087.9
2429	6.99955	8.45386	0.0719609	2.68974e-05	6.01273e-06	-0.305536	-0.0150213	-0.0562888	0	32263.5
2430	10.7358	12.703	0.0598949	4.05174e-05	3.32979e-05	1.41841	-0.00284515	-0.155489	0	18098.9
2431	19.8984	7.55207	0.0554951	-1.09013e-05	-2.517e-05	0.0463812	0.0302482	-0.0132208	0	14877.2
2432	15.5421	12.7039	0.0599871	2.78878e-05	3.92471e-05	1.0171	0.0474211	-0.0660523	2	171429
2433	25.4757	8.25147	0.0537927	-6.69198e-06	-0.000116862	-0.270783	0.00742661	0.00278676	0	27455.2
2434	22.1106	3.43369	0.0701964	2.1226e-05	-1.25432e-05	-0.0433022	0.00965813	-0.00512493	0	22917.9
2436	1.89252	2.05468	0.0618098	-8.9398e-07	2.15982e-06	0.0510605	-0.000690976	-0.00526337	0	21267.4
2439	9.29977	8.1428	0.0738319	2.24846e-05	-7.46007e-05	0.583606	-0.00451579	-0.0686	0	73841.7
2440	14.276	14.8181	0.0568134	2.53429e-05	6.90185e-05	1.35065	0.0333607	-0.102231	0	104782
2442	8.88608	8.04421	0.0747456	2.16176e-05	-5.70243e-05	0.208479	-0.00558307	-0.0646479	0	7419.54
2443	13.6911	1.55016	0.0748077	2.25498e-05	-6.19677e-05	0.114788	0.00196506	-0.00342625	0	26377.4
2444	3.33998	11.9935	0.0741806	4.20989e-06	5.2439e-05	-0.215267	-0.0122534	-0.0232669	0	20544.3
2445	1.31611	8.65322	0.0699092	-3.00835e-06	1.31197e-06	-0.137424	-0.00201676	-0.0217988	0	13646.6
2447	25.6269	4.69667	0.0523917	3.2402e-07	-3.03795e-05	-0.122144	0.00439675	-0.00356529	0	17908
2449	19.2125	7.52307	0.0683783	-8.51125e-06	-3.55205e-05	0.151699	0.030743	-0.0166827	0	22835.9
2453	9.14739	3.98493	0.0667304	-8.37655e-06	-4.73499e-05	0.326988	-0.000237717	-0.0243224	0	42387.1
2454	13.5116	13.7473	0.0626547	3.79441e-05	4.7858e-05	1.39825	0.0498435	-0.118716	0	87186.2
2455	7.02952	2.59337	0.0655008	-1.55451e-05	7.74854e-06	-0.011588	-0.00194548	-0.0113029	0	62802.9
2461	13.4474	1.78096	0.0590245	4.28883e-06	-9.09582e-05	-0.176409	0.00329791	-0.00494912	0	42981.1
2465	5.71359	12.6132	0.0587779	7.04026e-06	1.23662e-05	-0.0548414	-0.0232633	-0.0550309	0	44457.8
2468	20.5596	8.57818	0.0570844	4.74219e-06	-1.96919e-05	0.28189	0.0319411	-0.00966922	0	6406.4
2470	26.0098	1.27413	0.053189	9.1886e-06	-1.00494e-05	-0.0686415	0.000363957	-0.000269924	0	2885.09
2471	22.5845	5.28082	0.0616939	3.90279e-05	-1.95603e-05	0.0400686	0.0141	-0.00618157	0	14612.1
2472	16.2835	5.53255	0.0664956	-3.86024e-06	-6.32866e-05	-0.0938307	0.022896	-0.0242205	0	29917
2473	25.069	6.234	0.0736829	-2.93739e-06	-9.33439e-05	-0.0115836	0.00876997	-0.00189851	0	9198.47
2474	13.0462	2.28502	0.0645678	-5.70564e-06	-0.000127675	-0.353899	0.00500113	-0.00837584	0	24276.1
2477	18.4688	6.24615	0.0711376	-5.85816e-06	-5.34477e-05	-0.180525	0.0265202	-0.0177268	0	28266.1
2478	17.5528	13.3413	0.0719113	5.68109e-05	-1.44806e-05	0.801543	0.0407489	-0.0284263	2	27655.2
2480	7.11031	14.4501	0.0740197	2.01884e-05	-6.1268e-06	-2.08183	-0.0195099	-0.0929856	0	56987.8
2482	20.0891	1.52912	0.0692865	1.29983e-06	-4.79385e-05	-0.32388	0.00380768	-0.00184381	0	44119.9
2484	17.1507	11.7549	0.0639397	4.0848e-05	-8.70834e-06	0.0777078	0.0453089	-0.0361729	0	40075.3
2485	11.6816	10.2437	0.0636628	3.14577e-05	-3.29197e-05	0.626156	0.0163574	-0.101951	0	65497.9
2487	19.9997	10.6451	0.0733322	6.83494e-06	-2.45534e-05	0.116667	0.0384592	-0.0101652	0	15630.4
2495	8.53086	12.7045	0.0718119	3.12424e-05	1.60099e-07	0.0134384	-0.0214168	-0.126079	0	116244
2497	14.4805	2.79122	0.0722134	-3.92843e-06	-0.000143341	-0.0490885	0.00871458	-0.010113	0	29662.2
2500	4.51186	12.7341	0.0635261	-1.78527e-06	1.22542e-05	-0.129222	-0.0172447	-0.0353521	0	24852.3
2501	11.6391	13.1832	0.0659452	6.70653e-05	0.000143362	0.905811	0.00388123	-0.164714	0	58518.4
2506	10.0733	1.23508	0.0742233	-1.25504e-05	-1.6486e-05	-0.157261	-0.000208771	-0.00192029	0	53880.7
2508	1.72038	9.65038	0.0577928	4.59446e-06	-6.44875e-06	-0.0117701	-0.0033725	-0.0202733	0	25193.8
2512	26.3151	5.84653	0.0684706	3.8843e-06	-5.45223e-05	-0.0685178	0.00269883	-0.00240016	0	12287.3
2520	26.8884	4.0118	0.0600471	-2.3678e-06	-6.933e-05	0.0929917	0.000251593	-0.00264477	0	15905.7
2521	11.7248	8.31427	0.0671228	2.90232e-05	-5.7924e-05	0.00843148	0.0134405	-0.0713549	0	38096.1
2522	6.37054	10.618	0.0505069	2.92998e-05	2.06021e-05	0.0470279	-0.0215301	-0.0641653	0	76265.6
2524	8.54937	14.7579	0.0683711	2.56291e-05	1.03568e-05	-0.553252	-0.0116223	-0.159543	0	106310
2527	4.17633	13.125	0.0676259	2.65197e-06	1.13395e-05	-0.39312	-0.0142196	-0.0268113	0	16674.4
2529	9.99366	5.26709	0.0564906	1.04987e-05	-4.20154e-05	-0.634441	0.00173341	-0.0366036	0	22718.5
2534	3.24153	1.25468	0.0525106	-3.73153e-06	2.01259e-06	0.0626562	-0.000143083	-0.00082438	0	17541
2537	14.5581	7.66572	0.0553566	2.06438e-05	-3.0557e-05	-0.761052	0.0292026	-0.0467253	0	2542.45
2540	6.40807	15.216	0.0699727	2.04458e-05	6.08977e-07	-1.377	-0.00185584	-0.0617745	0	2899.3
2542	19.8707	4.20952	0.0741047	2.69417e-06	-3.60132e-05	-0.0036182	0.0163153	-0.00967814	0	20477.2
2543	17.3826	4.17326	0.0693852	5.09657e-06	-6.82914e-05	0.0655416	0.0175976	-0.0148636	0	44131.1
2544	4.45642	8.49423	0.0541364	6.91372e-06	3.96066e-05	-0.597018	-0.0142552	-0.0346559	0	33128.1
2545	2.31846	3.83401	0.0731358	-4.71671e-06	2.37731e-05	-0.327339	-0.0030959	-0.0126459	0	20636.8
2546	7.08103	3.09248	0.0685679	-2.02208e-05	9.43362e-06	0.0771572	-0.00280308	-0.0145505	0	54186.3
2549	1.05698	1.38345	0.056359	-1.81199e-06	-3.29949e-06	0.1238	-9.26978e-05	-0.00213307	0	10730.3
2550	12.362	10.8336	0.071738	3.07356e-05	-1.88946e-05	0.891847	0.0268325	-0.104633	0	66711.3
2553	3.10597	3.22032	0.0542609	-1.50741e-06	7.57079e-06	-0.153589	-0.00292786	-0.0105561	0	54013.8
2554	6.45019	1.07283	0.0677389	-1.63954e-06	3.32214e-06	0.0873372	-0.000321948	-0.00164675	0	18612.5
2555	24.1303	4.55672	0.0747019	1.1094e-05	-0.000127911	0.0246783	0.00806927	-0.00403199	0	17568.1
2557	1.92665	6.64266	0.0585991	3.68164e-06	3.54314e-05	-0.0815697	-0.00344497	-0.0204245	0	33365.9
2560	19.3833	11.9499	0.0565641	4.05443e-05	-1.0334e-05	0.411113	0.0421867	-0.0132095	3	9728.42
2561	26.1803	3.86636	0.0702159	-8.96818e-06	-3.74986e-05	-0.064948	0.00233889	-0.00291193	0	2965.91
2562	24.1506	4.38253	0.0569687	7.97156e-08	-0.000116381	-0.0888267	0.00776448	-0.0038648	0	14133.2
2564	10.0575	11.6116	0.0642982	1.04556e-05	-7.67234e-06	1.03793	-0.00457179	-0.122131	0	82509.3
2566	12.8709	3.0753	0.0665183	-2.3359e-05	-9.38289e-05	-0.00586959	0.00680613	-0.014773	0	29480.7
2571	1.43725	4.08707	0.0571145	-5.57289e-07	6.5325e-06	-0.00886037	-0.00119481	-0.0128066	0	36511.2
2572	2.62666	1.58229	0.0571337	-8.82135e-06	1.89901e-07	-0.270534	-0.00093457	-0.00299554	0	22246.3
2574	13.2935	9.12157	0.0698162	4.93278e-05	-6.3536e-05	0.26621	0.0291835	-0.0693323	0	48601.3
2579	20.3605	5.57144	0.0506038	-1.14644e-05	3.76501e-06	0.612765	0.0199512	-0.0107158	0	12019.7
2583	16.7386	3.20444	0.0675178	6.08002e-06	-0.000138832	1.07055	0.013194	-0.0101399	0	10155.1
2584	3.84961	8.74295	0.0588989	1.98342e-05	-1.06688e-07	-0.0874051	-0.0121016	-0.0314593	0	57172.5
2590	5.28715	11.9579	0.074053	1.08509e-05	2.04546e-05	-0.680507	-0.0211385	-0.0496793	0	39650.5
2593	25.1738	6.96668	0.0685641	4.12522e-06	-0.00010486	-0.0281739	0.00832704	-0.000688144	0	4756.21
2594	10.8652	8.08987	0.0738624	2.55609e-05	-5.43492e-05	0.478795	0.00800923	-0.0695848	0	55406.7
2599	21.9637	9.02512	0.0634557	-1.27193e-05	-5.1817e-05	0.158054	0.0263439	-0.00484194	0	37226.4
2601	10.2112	9.17119	0.0744389	2.88234e-05	-2.11806e-05	-0.845737	-0.0014232	-0.0846209	0	55462.5
2603	1.00921	5.19048	0.0689208	-1.82608e-06	4.17181e-05	-0.0309858	-0.00025301	-0.0155467	0	20784.1
2607	25.5431	2.46509	0.0665756	-2.87634e-06	-2.13772e-05	0.0232054	0.0022463	-0.00219243	0	14360.4
2613	5.41416	6.13119	0.0678388	-2.21245e-05	1.89903e-05	-0.0646593	-0.00954596	-0.0301252	0	29459.4
2615	14.8328	2.67419	0.0554674	-4.14201e-06	-0.000130483	-0.371068	0.0088363	-0.0093513	0	33202
2617	15.6627	11.5733	0.074997	4.24182e-05	3.18834e-06	0.856796	0.0484686	-0.058777	0	43551.5
2618	24.7305	9.93545	0.0728359	-2.02236e-05	-0.000178422	0.0203755	0.00965889	0.00821392	0	10961.5
2622	17.2825	4.53377	0.062101	3.22975e-06	-6.63476e-05	-0.00485948	0.0184967	-0.0162365	0	36296.8
2624	17.7033	4.03688	0.0677412	8.98746e-06	-7.05885e-05	0.0810317	0.0175363	-0.0139273	0	13405.2
2625	5.78195	8.51576	0.0678276	6.83108e-06	4.61977e-05	-0.0679785	-0.015676	-0.0468728	0	61679.6
2626	21.5482	2.82494	0.0741911	2.87669e-05	-4.30639e-05	0.0139592	0.00865605	-0.00485069	0	26836
2628	6.58562	4.9927	0.0588028	-9.57655e-06	1.01016e-05	-0.164493	-0.00757254	-0.0286051	0	13651.4
2631	8.16871	1.22174	0.0701893	-1.48041e-06	-2.1419e-06	-0.319081	-0.000249723	-0.00200838	0	24546.1
2632	18.8869	12.6553	0.0689094	7.11433e-05	-1.60451e-05	-0.135729	0.0429377	-0.0156219	0	1884.87
2635	5.96221	3.72087	0.0582039	-4.56115e-06	4.93509e-06	-0.0463781	-0.00438234	-0.0179699	0	24942.4
2636	16.6457	3.94789	0.0710906	5.15365e-06	-0.000111459	0.0480376	0.0164873	-0.0137419	0	37585.7
2642	10.0575	11.8647	0.0587005	1.4362e-05	-6.75821e-06	1.72905	-0.00954099	-0.125217	0	139827
2644	23.0935	1.46668	0.0747931	1.98927e-06	-3.88831e-06	-0.0223188	0.00162043	-0.000644227	0	9528.42
2655	14.8425	5.43543	0.0716755	1.12448e-05	-4.45239e-05	-0.0532905	0.020716	-0.0291097	0	35138.9
2656	12.7127	7.07713	0.0664699	1.72735e-05	-7.29795e-05	-0.137555	0.0193691	-0.0522578	0	78798.2
2658	6.57073	14.2841	0.0588774	1.77349e-05	-1.19798e-05	-1.12828	-0.0198601	-0.0746257	0	40996.3
2665	23.4518	7.33583	0.063709	-2.58559e-06	-3.60028e-05	-0.0252042	0.0166004	-0.00353519	0	23219.5
2666	11.8388	2.87738	0.0722858	-3.15398e-06	-6.83361e-05	0.150286	0.00481191	-0.0131586	0	30633.9
2667	12.07	9.82841	0.0592992	4.03348e-05	-4.2114e-05	-0.140492	0.0186979	-0.0926821	0	36197.9
2668	18.0359	13.3397	0.0661342	5.63506e-05	-2.46396e-05	0.719876	0.0408423	-0.0219802	2	15015.9
2669	7.59098	2.56068	0.0631579	-1.46478e-05	1.28396e-06	0.0708481	-0.00116927	-0.0111841	0	32740.6
2671	11.1655	10.6902	0.0588925	2.20359e-05	-1.74984e-05	-1.11736	0.00917557	-0.112343	0	104480
2672	9.16931	1.01307	0.0578116	-7.06219e-07	-1.01687e-06	-0.211985	7.02416e-06	-0.000681771	0	32129.8
2673	3.55944	15.6073	0.0526446	4.31952e-05	-2.50494e-06	-0.641951	0.00606266	-0.008263	0	1019.76
2674	6.88882	1.62749	0.0705746	-3.34169e-06	3.40111e-06	1.22716	-0.00266914	-0.0027536	0	1811.04
2675	9.21976	14.4537	0.0725244	2.20821e-05	1.63643e-05	-0.923599	-0.00886324	-0.17472	0	114722
2676	15.6485	10.2458	0.052877	3.08417e-05	8.57163e-06	-0.0125276	0.0438921	-0.0530607	0	56350.7
2678	25.2311	3.68862	0.0659721	3.74827e-06	-6.78943e-06	-0.0362732	0.00422892	-0.00324211	0	18975.1
2679	16.3073	9.02686	0.0544844	1.78246e-05	5.37453e-06	0.195935	0.041604	-0.0407354	0	18514.7
2682	16.3472	11.1076	0.0688884	4.28115e-05	-1.08028e-05	0.824331	0.0515771	-0.0468583	0	26568.3
2684	19.0406	2.17876	0.0646644	2.5376e-05	-0.00013393	0.0704632	0.00709564	-0.0046791	0	20205.3
2691	2.15232	9.58484	0.0533263	-1.89837e-05	1.84829e-05	-0.33838	-0.00547354	-0.0223904	0	33183.5
2695	20.4608	6.55255	0.0658857	-4.60042e-06	-1.36086e-05	0.412429	0.0240892	-0.0120111	0	19569.1
2698	4.16563	5.67466	0.0602325	-2.44282e-06	2.6617e-05	-0.0558399	-0.00788055	-0.0224153	0	49538.5
2699	22.1304	4.70991	0.0665646	4.75777e-05	-2.3046e-05	0.0989003	0.013787	-0.00656483	0	5098.44
2701	19.8942	8.15267	0.0633157	4.58032e-07	-2.27524e-05	-0.210941	0.0327055	-0.0139933	0	13091.8
2704	4.63289	15.3184	0.0656311	1.31999e-05	1.16903e-05	-0.863635	0.00283645	-0.0228931	0	6718.11
2712	13.0761	1.0998	0.0669623	5.54565e-06	-1.53858e-05	0.00131632	0.000350911	-0.000891806	0	2547.41
2713	10.9371	12.9512	0.0614398	3.70932e-05	3.0617e-05	0.476187	0.00095985	-0.161603	0	89998.4
2714	5.26263	4.86108	0.0503877	-4.85198e-06	4.73762e-07	0.187807	-0.00665985	-0.0238242	0	66462.1
2715	15.1573	12.5611	0.0602846	2.65726e-05	4.23076e-05	0.948602	0.049714	-0.0727432	0	89317.3
2716	17.5725	9.81368	0.0628048	7.60045e-06	1.65706e-05	0.497694	0.0439444	-0.0315597	4	10204.3
2717	7.97747	11.5307	0.0635505	1.17803e-05	-4.58727e-06	-0.641638	-0.0226441	-0.100818	0	83177.8
2720	10.1734	12.6561	0.0742319	4.3011e-05	1.42929e-05	-0.817715	-0.00791623	-0.154797	0	77739
2722	10.3498	8.82615	0.0737258	2.92985e-05	-2.8927e-05	-0.126328	0.0013713	-0.0789125	0	53657.6
2729	19.465	6.5075	0.0523888	2.56429e-06	-1.81679e-05	-0.259315	0.0258734	-0.0150517	0	39271.9
2730	8.46665	1.87624	0.0614134	-7.37921e-06	-9.83194e-06	0.283279	-8.48728e-05	-0.00670352	0	71556.8
2732	9.65812	11.7636	0.0657718	1.68605e-05	-2.82911e-06	-1.06568	-0.0102422	-0.123219	0	123900
2736	6.57632	5.50276	0.0736461	-1.16552e-05	2.51714e-05	0.0433339	-0.00879956	-0.0309838	0	51941.3
2746	6.67181	15.6376	0.0608699	3.25788e-05	-8.61622e-06	-1.78915	0.00956097	-0.067693	0	3392.49
2748	2.85646	14.4108	0.0694119	1.05084e-05	2.77111e-05	-0.440523	-0.00375879	-0.00548777	0	5707.61
2750	9.19779	4.76875	0.055895	9.52433e-08	-4.13617e-05	-0.217596	-0.000164123	-0.0331588	0	16336.9
2752	2.85283	12.3631	0.0733363	-3.80473e-06	4.6002e-05	-0.263623	-0.0108667	-0.0176678	0	14151.1
2753	23.3496	3.5527	0.0657852	-1.87696e-06	-6.50883e-05	-0.0658627	0.00798198	-0.00436587	0	24295.8
2754	17.8539	13.9219	0.064088	7.15447e-05	-8.79199e-06	0.654976	0.0369265	-0.0225176	0	11115.2
2755	23.1231	5.53773	0.0527168	9.57503e-06	-3.01503e-05	0.096437	0.0138857	-0.00596709	0	11011.9
2756	16.8578	2.12596	0.0537767	-9.63217e-06	-0.000118205	0.210249	0.00661938	-0.00660547	0	46656.2
2765	2.68436	1.35774	0.073603	-7.15895e-06	5.26252e-07	0.0171535	-0.000191509	-0.00128382	0	15006.5
2767	15.1273	12.945	0.0741864	2.65781e-05	4.25083e-05	-0.99913	0.0467682	-0.0728703	0	36851.6
2768	1.99232	1.84192	0.0647132	-5.45004e-08	4.27837e-06	0.179131	-0.000621606	-0.00386329	0	18124.8
2778	12.7346	5.0999	0.0521553	4.26863e-06	-6.44013e-05	0.468365	0.0114824	-0.0306703	0	15575.7
2780	2.13004	2.29515	0.0549816	-1.97935e-06	5.24397e-06	0.0552668	-0.0013613	-0.00631865	0	21753.9
2781	6.54917	7.3373	0.0682361	-2.83304e-06	3.8705e-05	-0.31103	-0.0101158	-0.0448859	0	26696.5
2783	7.68087	2.21805	0.0720895	-1.29222e-05	-2.16758e-06	-0.277777	-0.00117403	-0.00900213	0	34342.6
2792	18.8167	11.5764	0.0652318	3.5558e-05	2.50272e-06	0.168321	0.0443831	-0.0176936	0	24145.3
2793	26.7377	3.82307	0.0677559	-3.59037e-06	-7.08345e-05	0.0199266	0.000629765	-0.00277819	0	19599.4
2795	8.67569	1.91389	0.0580409	-8.51689e-06	-9.83707e-06	-0.252627	-0.000334525	-0.00713833	0	20720.9
2799	21.4425	8.33635	0.0597477	-5.68037e-06	-3.31874e-05	-0.327187	0.0269469	-0.00807288	0	32545.4
2803	15.9214	8.25263	0.0729599	1.12947e-05	6.83334e-06	-0.0299012	0.0370996	-0.0410892	0	8937.53
2806	4.01871	2.06938	0.07132	-1.15343e-06	1.29242e-06	-0.110699	-0.00209006	-0.00495031	0	31150.2
2807	17.9332	9.49632	0.0627087	-8.79065e-06	-2.15425e-06	0.212863	0.0445584	-0.0282689	0	52035.8
2808	2.11162	2.94845	0.0635964	2.25501e-06	1.21349e-06	-0.0222627	-0.00208925	-0.00869157	0	34139.2
2811	15.9207	10.9539	0.0715724	3.69751e-05	-5.40938e-06	0.795303	0.0536567	-0.0530194	0	17758
2812	1.28178	12.9689	0.0743766	8.92657e-06	2.54088e-05	-0.126331	-0.00138509	-0.00356332	0	19929.7
2813	4.88599	8.34266	0.0657386	4.16235e-06	3.18909e-05	0.0934144	-0.0139548	-0.0378612	0	34398.1
2814	3.20148	7.07337	0.0693158	-5.50087e-06	5.03651e-05	0.0520231	-0.0083926	-0.0250749	0	40086.8
2816	26.7246	6.63731	0.0573217	7.9249e-06	-4.31268e-05	-0.396833	0.00156994	-0.000629764	0	17011.1
2819	22.3178	3.70121	0.0743753	2.06118e-05	-9.76961e-06	0.0313914	0.0101015	-0.00499339	0	13129.5
2820	7.55706	3.06598	0.055841	-2.28231e-05	6.99362e-06	-0.0674167	-0.00289655	-0.0142674	0	44752
2821	24.2019	8.89827	0.0537564	4.21249e-08	-0.000149161	0.00299531	0.013296	0.00187244	0	34179.1
2823	19.3761	3.97671	0.0661366	1.00226e-05	-5.4536e-05	0.0682455	0.0158469	-0.00959379	0	31621.4
2824	19.934	11.4053	0.0725433	1.99576e-05	-2.28154e-05	0.0294272	0.0416665	-0.00993341	0	15513.2
2825	16.9008	4.50853	0.0587488	-1.85677e-07	-8.17315e-05	-0.234143	0.018493	-0.0160772	0	23364.5
2826	9.76382	11.2906	0.0607091	2.12292e-05	-1.91695e-06	-0.955322	-0.00927372	-0.118636	0	102133
2829	5.66316	4.76924	0.0526746	-4.45644e-06	-4.80866e-07	-0.299267	-0.00632921	-0.0239777	0	32037.1
2831	3.36833	11.6842	0.0654868	3.13833e-06	4.64586e-05	-0.150976	-0.0135471	-0.0244642	0	12841.3
2832	20.2927	4.95147	0.0675012	-2.28451e-05	-2.23955e-06	0.12445	0.0190686	-0.0107759	0	19592.5
2837	16.0456	9.01115	0.0510034	7.0154e-06	5.58748e-06	-0.0346646	0.0399546	-0.0438236	0	68885.8
2838	24.0834	1.37246	0.0536185	6.60867e-06	-1.01849e-05	0.0218829	0.00106649	-0.000655345	0	20656
2839	23.3035	2.95248	0.0650763	9.54448e-06	-5.64614e-05	0.00537215	0.00676258	-0.00374296	0	5709.85
2841	2.41573	12.9353	0.0594728	-3.97802e-06	1.66055e-05	-0.546208	-0.00718778	-0.00973085	0	34258
2846	14.1366	13.2315	0.0731068	1.0774e-05	3.48075e-05	1.72861	0.0496244	-0.096919	0	129829
2847	12.2088	15.0063	0.0746318	1.69978e-06	3.7311e-05	1.04515	0.00469918	-0.206022	0	114102
2849	8.98966	14.6153	0.0742832	2.08315e-05	1.57527e-05	-0.549807	-0.00807943	-0.170124	0	138339
2850	3.40005	7.75522	0.0737727	3.1938e-06	4.71807e-05	-0.122834	-0.00933479	-0.0270539	0	43541.4
2853	16.0496	1.04529	0.0628026	4.93959e-06	-9.36554e-06	-0.105624	0.000483533	-0.000349472	0	18691.5
2857	20.9464	9.13852	0.0748862	1.81559e-06	-2.24273e-05	-0.141789	0.0313016	-0.00862098	0	29322.3
2859	3.86961	12.7893	0.0649238	5.97858e-06	8.9703e-06	-0.442252	-0.0148512	-0.0253547	0	25532.9
2860	8.00537	5.1587	0.0671221	-5.40795e-07	-2.0695e-05	0.00194482	-0.00573699	-0.0357423	0	10336
2862	11.8079	12.5019	0.059878	3.15615e-05	2.34675e-05	1.40877	0.00909636	-0.145143	0	68464.1
2863	21.6427	10.2817	0.0734198	2.97064e-05	-2.75386e-05	0.0120063	0.0333001	-0.00515193	0	2023.94
2866	7.56912	11.6111	0.0538422	1.66434e-05	-1.96199e-05	0.0130192	-0.022353	-0.0935805	0	102969
2867	2.6516	13.4671	0.0702486	5.82155e-06	4.41152e-05	-0.318063	-0.00674819	-0.00845868	0	8546.28
2868	10.6836	9.00255	0.0644821	2.43224e-05	-2.58428e-05	-0.0663445	0.00400712	-0.0814236	0	62291.6
2872	17.0974	12.9928	0.0667479	4.6077e-05	-3.97687e-06	0.732648	0.0459996	-0.0356226	0	10146.4
2875	20.0884	1.40469	0.0556815	1.39356e-06	-3.62202e-05	-0.438487	0.00217302	-0.00143428	0	27972
2876	5.0129	5.29089	0.0547601	9.23287e-07	8.18427e-06	-0.380473	-0.00794483	-0.0255705	0	13821.4
2877	25.6887	5.29018	0.0514214	2.52085e-07	-3.82441e-05	0.03713	0.00485709	-0.00312015	0	39496.7
2878	25.259	4.63553	0.0598194	6.15018e-06	-1.80432e-05	-0.066913	0.00513496	-0.0035465	0	33893.1
2879	9.222	4.99715	0.0590985	1.50033e-06	-4.04375e-05	-0.184733	-0.000867603	-0.0356378	0	63496.8
2887	20.7976	5.06147	0.0562426	-3.11285e-05	1.6764e-06	-0.143464	0.0182425	-0.00901302	0	29512.4
2888	20.4769	10.223	0.0692763	9.3981e-06	-1.47948e-05	0.0128683	0.0389338	-0.00839143	0	12917.8
2892	16.2089	10.471	0.0743418	3.30278e-05	8.99747e-08	0.571083	0.0480632	-0.0483953	0	26054.7
2894	16.8974	12.692	0.0545313	4.15956e-05	1.26512e-06	0.279607	0.048724	-0.0390581	0	27933.5
2895	9.36974	11.968	0.0632702	3.25131e-05	5.79675e-06	-0.0959405	-0.0177064	-0.124378	0	14451.1
2896	21.3987	5.44903	0.0523499	-1.14429e-06	-2.82099e-05	0.00128383	0.0175218	-0.0083357	0	15509.3
2897	5.13487	1.21631	0.0704047	1.78661e-07	-2.9407e-07	0.0547537	-6.4781e-05	-0.000696129	0	29240
2901	22.3754	4.61125	0.0723136	5.94318e-05	-7.21312e-06	-0.0383708	0.0129643	-0.00611751	0	16797.2
2902	5.33299	6.02928	0.0630612	-1.74181e-05	2.11236e-05	0.0577335	-0.00943974	-0.02952	0	48337.5
2906	15.5707	4.74208	0.068947	1.00862e-05	-6.28548e-05	0.0804051	0.0182967	-0.0217932	0	18501.6
2910	1.88413	1.76047	0.0604401	-3.80162e-06	2.1413e-06	0.021934	-0.000271753	-0.00350345	0	33250.1
2911	14.3195	2.5357	0.0522045	-2.76767e-07	-0.000143064	0.268964	0.00603915	-0.00849208	0	45002.9
2912	18.6884	6.22657	0.0535535	-1.25277e-06	-3.43746e-05	0.0177371	0.0262122	-0.0173235	0	18169.5
2920	13.8265	12.7603	0.0592384	9.17441e-06	3.52212e-05	0.511328	0.0414401	-0.101553	0	49420.9
2923	13.2316	13.7546	0.0623349	4.04121e-05	5.02807e-05	1.06331	0.0495026	-0.125472	0	70843.5
2924	5.59203	3.29208	0.0735957	-3.28423e-06	3.61666e-06	-0.191945	-0.00486858	-0.013798	0	12725.5
2925	16.0931	3.06787	0.0581516	-5.25122e-06	-0.000158435	-0.394591	0.0109054	-0.0103153	0	20398.2
2926	8.10552	11.723	0.0622085	7.92965e-06	-4.83483e-07	0.146396	-0.0212349	-0.105106	0	57182.9
2927	8.40881	12.6735	0.0544523	2.84967e-05	5.34241e-07	-0.282842	-0.0223718	-0.121713	0	33602.7
2928	9.94605	12.5729	0.0659661	4.50712e-05	8.94475e-06	-1.57462	-0.0117054	-0.146008	0	156120
2931	6.15319	12.6325	0.0641105	5.7923e-06	1.86513e-06	-0.678706	-0.0238563	-0.0651763	0	96206.9
2933	19.4282	1.7247	0.0538243	1.55459e-05	-8.03436e-05	-0.208914	0.00536927	-0.00330269	0	17232.1
2934	5.34382	9.84562	0.058369	3.46208e-05	4.11585e-05	-0.450238	-0.0178947	-0.047223	0	39713.3
2938	2.93789	11.76	0.0513378	-2.98879e-06	7.51201e-05	-0.5269	-0.0113672	-0.0212666	0	39572.1
2941	6.12419	8.63858	0.0560774	5.9656e-06	4.94484e-05	-0.0190807	-0.0156973	-0.0512927	0	59700
2942	8.26394	14.208	0.0508717	3.39548e-05	-4.69681e-06	-1.27434	-0.0153546	-0.138279	0	76125.8
2943	24.5819	1.75493	0.0702605	2.43196e-05	-2.71932e-05	0.110037	0.00188455	-0.00133396	0	20397.2
2944	17.9531	8.62988	0.0725303	1.78177e-05	-4.19013e-06	-0.191953	0.0393531	-0.0262619	0	34152.8
2948	20.883	3.56079	0.0577312	6.86531e-05	-7.3665e-06	-0.114274	0.0123204	-0.00624488	0	19918.6
2949	18.3707	9.71641	0.0692693	2.45667e-05	-2.15576e-06	-0.0257099	0.0442802	-0.0230864	0	40486.4
2950	23.4505	5.59418	0.0709792	1.67753e-05	-9.28816e-05	-0.0443591	0.0125436	-0.00483439	0	18850.2
2951	8.51551	15.6429	0.0515405	4.30853e-06	1.73816e-05	-0.145943	0.00283753	-0.174333	0	16087.1
2956	4.07777	2.35675	0.0598534	-3.2648e-06	2.56361e-06	-0.0925385	-0.0025928	-0.00663856	0	25812.5
2961	20.9305	1.08842	0.0506925	1.69469e-06	-9.44473e-06	-0.103463	0.000706953	-2.76259e-05	0	12494.6
2962	19.3722	6.99254	0.0655806	-1.33635e-06	-2.06639e-05	0.00204851	0.0298017	-0.0158037	0	36775.3
2963	10.8351	11.6379	0.051657	1.93166e-05	4.36927e-06	1.26462	0.00221944	-0.133997	0	56930.1
2964	11.946	14.0952	0.0683598	7.32629e-06	5.17033e-05	0.036257	0.00401004	-0.186343	0	129215
2967	5.93259	1.68663	0.0522099	-3.00571e-06	7.21908e-06	-0.151975	-0.00121955	-0.00514131	0	38208.9
2969	11.3361	6.78398	0.0608028	2.20969e-05	-4.65193e-05	0.0393646	0.00918686	-0.0524258	0	21213.6
2972	3.44192	4.6285	0.0592143	-1.32467e-08	2.02369e-05	-0.0962998	-0.00508292	-0.0172837	0	39214.1
2973	22.3695	3.58069	0.0569134	1.6792e-05	-1.0877e-05	-0.139372	0.0097044	-0.00503713	0	9768.94
2981	18.1136	1.79586	0.0627607	1.55659e-05	-8.05948e-05	-0.449358	0.00649455	-0.00416536	0	22071.8
2982	4.72324	13.9962	0.0673547	5.59006e-06	1.48517e-05	-0.680333	-0.0126686	-0.0304359	0	5921.34
2984	8.92096	1.89945	0.0616494	-9.10738e-06	-1.12959e-05	0.0553952	-4.17299e-05	-0.00749946	0	29778.6
2985	10.8072	12.5931	0.071635	4.12124e-05	2.61115e-05	-0.787611	-0.00189867	-0.154416	0	113103
2990	18.98	7.72031	0.0561108	-5.25768e-06	-3.27441e-05	0.467554	0.0328275	-0.0174871	0	16436.1
2995	15.0784	5.57227	0.0725077	1.74196e-05	-2.76525e-05	-0.177935	0.0207244	-0.0289613	0	39458.9
2996	13.1773	3.51977	0.0503964	-1.21652e-05	-8.98598e-05	-0.167291	0.00927771	-0.0169202	0	36460
3001	9.12096	7.99884	0.0631593	2.06096e-05	-6.67545e-05	-0.102911	-0.00459425	-0.0659495	0	58794.9
3006	6.26705	4.53476	0.0707038	-5.66714e-06	1.00414e-05	-0.0647149	-0.00643572	-0.0241624	0	59354.9
3009	5.01951	5.8701	0.0601772	-1.20661e-05	2.53594e-05	0.554588	-0.00813291	-0.0277003	0	26756.7
3010	6.0774	8.97718	0.0713026	1.49892e-05	3.93414e-05	0.400957	-0.0174483	-0.0523249	0	49746.6
3012	17.2361	1.53334	0.0725718	1.01256e-05	-6.66304e-05	0.108108	0.00387654	-0.00235194	0	41717
3016	21.3465	2.10349	0.0572148	1.10157e-05	-6.23287e-05	-0.288662	0.00546028	-0.00319853	0	10691
3017	14.8492	15.2852	0.0543679	4.42761e-05	9.42442e-05	1.19845	0.0207699	-0.0789574	0	4299.95
3022	20.5774	9.46413	0.0685965	1.64832e-05	-5.37734e-06	0.0422423	0.0336729	-0.00933858	0	11960.2
3025	9.61596	3.21522	0.0628959	-1.47374e-05	-5.1525e-05	-0.124842	0.00157678	-0.0187525	0	52218.2
3027	6.27775	14.2158	0.0614593	1.28327e-05	4.55058e-06	-0.759375	-0.017858	-0.0640461	0	36547.2
3028	2.05378	1.71895	0.0730635	-1.92825e-06	4.57075e-06	0.00260833	-0.000528473	-0.00353215	0	43498.4
3029	1.81217	6.60975	0.0607643	5.4437e-06	3.11634e-05	0.0195043	-0.00328961	-0.0201402	0	20896
3030	18.5157	8.15707	0.0731293	-7.74759e-06	-1.99965e-05	-0.270227	0.0366616	-0.0214866	0	38139
3035	20.8074	7.49173	0.0698415	1.04236e-06	-1.42889e-05	0.0304504	0.0262743	-0.0106696	0	38659.2
3036	26.7931	9.19375	0.057968	-1.87381e-05	-5.10544e-05	0.0282295	0.000685954	0.00757339	0	13814.5
3038	18.1679	10.8517	0.0599919	4.5846e-05	5.73878e-06	0.173944	0.0439569	-0.0241954	0	40882.6
3039	4.707	8.89127	0.0562554	1.04669e-05	3.20756e-05	-0.168996	-0.0136911	-0.0373218	0	48871.6
3040	2.27333	2.82975	0.0607019	6.52362e-07	4.49604e-06	0.0500962	-0.00167455	-0.00831242	0	44798.4
3041	19.7234	9.27764	0.0651982	2.25335e-05	-2.23046e-06	0.153443	0.036994	-0.0146821	0	6452.64
3050	15.0139	9.97857	0.0632713	3.2251e-05	3.16418e-06	0.345461	0.0424727	-0.0608634	0	31623.2
3051	7.90164	9.30982	0.0701557	1.97886e-05	-3.5331e-05	0.100822	-0.0151258	-0.0734159	0	41811
3055	10.3884	5.79941	0.0708135	1.33861e-05	-5.02413e-05	-0.588411	0.00277985	-0.0411308	0	44166.2
3057	12.6178	8.59806	0.0654543	4.07609e-05	-6.85463e-05	-0.276272	0.0198519	-0.0699832	0	49544.1
3059	1.6997	9.369	0.0747659	1.30574e-06	7.048e-06	-0.0159189	-0.00352127	-0.0212232	0	49432.6
3060	10.1454	4.81966	0.0610943	1.05742e-05	-4.99921e-05	1.2429	0.00359749	-0.0298915	0	23320
3064	22.1716	4.83087	0.0555716	4.37772e-05	-3.4123e-05	0.181438	0.0138322	-0.00648133	0	31840.6
3065	12.9054	2.10722	0.0566699	-1.38251e-06	-0.000121127	-0.0493344	0.00344884	-0.00842614	0	18174.2
3066	17.7737	3.43435	0.0564604	-3.80162e-06	-0.000108567	-0.0702533	0.0139945	-0.0103465	0	31130.9
3070	1.68787	4.86814	0.0659279	-2.86623e-06	2.70639e-05	0.0220067	-0.0017658	-0.0154208	0	26484
3071	2.4235	2.1484	0.0690315	-1.84176e-06	4.80638e-06	0.0749602	-0.00138023	-0.00557901	0	57232.1
3072	3.00893	1.0059	0.0612464	-2.45854e-07	-2.94468e-08	0.067741	9.34726e-05	-0.000482157	0	12786.8
3073	1.08001	14.2958	0.0699138	2.54818e-07	5.67851e-05	0.0480997	-0.000161851	0.00403124	0	4610.02
3074	4.57734	5.32941	0.0653068	-1.6593e-06	1.6397e-05	-0.106294	-0.00821027	-0.0246488	0	11094.8
3075	10.5686	12.1691	0.0556673	4.47473e-05	7.54549e-06	0.450951	0.000326624	-0.146459	0	150861
3077	17.7111	3.18017	0.0721928	-4.21452e-06	-0.000135162	-0.118206	0.0108358	-0.00906902	0	8227.02
3078	10.5199	1.89993	0.0589042	-1.52194e-05	-3.84349e-05	-0.357525	0.00121565	-0.00696568	0	97673.2
3079	18.6395	12.5302	0.0591548	6.39107e-05	-2.27031e-05	0.140862	0.0428746	-0.0174235	0	4760.07
3082	26.2073	6.90939	0.058752	1.08525e-05	-7.16583e-05	0.124449	0.00346943	-0.000377516	0	18973.5
3084	12.6421	10.8662	0.073869	2.63484e-05	-5.90811e-06	-0.124997	0.0285078	-0.102316	0	69877.8
3085	15.2883	5.47842	0.0583086	1.9054e-05	-2.38959e-05	-0.0259635	0.020466	-0.0269189	0	29284.8
3086	10.4826	14.4381	0.0570635	2.76982e-05	4.64324e-05	-0.42198	-0.00174003	-0.189837	0	229251
3088	17.8701	4.66323	0.0562998	3.4638e-05	-1.55764e-05	0.0226272	0.0188082	-0.0153239	0	57770.4
3091	20.8002	1.57798	0.062792	2.0608e-06	-4.88137e-05	-0.0767865	0.00279135	-0.00162239	0	17395.9
3096	3.00464	4.55108	0.0610521	6.40731e-07	3.41162e-05	-0.0415513	-0.00437828	-0.016405	0	26003.6
3098	1.53942	5.9555	0.0564076	2.25805e-06	5.06329e-05	-0.0362857	-0.00169555	-0.0182168	0	40705.5
3108	13.5059	4.95631	0.0581297	-9.01173e-06	-7.01303e-05	-0.112042	0.013575	-0.0286446	0	51194.2
3110	13.2361	14.8421	0.0749467	1.38972e-05	7.01422e-05	3.17995	0.0248374	-0.142018	0	98857.3
3112	18.0783	4.63593	0.0534668	3.59325e-05	-2.22712e-05	-0.0403807	0.0179159	-0.0139539	0	23512.6
3113	12.7347	6.08966	0.0559667	1.35946e-05	-6.43709e-05	0.112437	0.017724	-0.0407918	0	27874.6
3114	12.7915	3.18071	0.0659946	-1.54799e-05	-8.92565e-05	-0.313817	0.00736052	-0.015012	0	73952
3117	25.4206	9.02256	0.062464	-3.15513e-05	-0.000114583	0.620704	0.00788837	0.00542568	0	23867.1
3124	25.2	3.56048	0.0556405	8.30568e-06	-3.56238e-06	0.0577768	0.00413902	-0.00332325	0	14696.6
3130	19.912	5.69929	0.0736057	-1.91965e-06	-1.87713e-05	-0.221243	0.0218845	-0.0126962	0	19317.2
3131	3.95812	3.9475	0.0643298	6.80832e-05	-7.4293e-06	0.0139254	-0.00450415	-0.0152909	0	59750.8
3133	15.8216	12.296	0.0671208	3.57989e-05	2.66018e-05	0.421475	0.0504091	-0.059245	0	48281.5
3134	15.1912	9.50168	0.0553579	2.10025e-05	6.50075e-06	0.697459	0.04293	-0.0549826	0	46727.3
3135	8.4681	5.92875	0.0682974	2.27538e-06	-5.56497e-06	-0.0504704	-0.00550678	-0.0407727	0	29056.6
3136	23.4188	6.34296	0.0723996	1.29065e-06	-5.34545e-05	0.115759	0.0144331	-0.00511744	0	14123.7
3137	6.7054	9.83868	0.0568092	2.92358e-05	1.42374e-05	-2.04328	-0.016913	-0.0642075	0	6681.21
3139	18.2993	10.8366	0.0725609	4.13048e-05	5.46803e-06	0.455813	0.0438428	-0.0227698	0	15784.5
3142	12.9682	10.9142	0.0707686	2.80893e-05	8.49048e-07	0.681111	0.0317762	-0.0970576	0	55443.3
3144	6.02371	11.8424	0.0512387	6.95363e-06	1.22897e-05	-0.442902	-0.0237393	-0.0614249	0	28814
3145	10.0739	9.66475	0.0503903	1.04658e-05	-3.00929e-05	0.22922	-0.00206658	-0.0923391	0	19452.3
3147	21.3526	6.97513	0.0680382	6.7465e-06	-6.77359e-05	-0.121042	0.0229565	-0.00893854	0	30664.4
3152	14.0133	7.90926	0.0672696	3.42956e-05	-5.13153e-05	-0.0625219	0.0278544	-0.0529746	0	38486
3157	20.1006	9.6621	0.0542418	1.80593e-05	4.20543e-06	-0.489613	0.036619	-0.0116894	0	52567
3158	2.95283	6.96841	0.065434	7.51892e-06	5.93283e-05	-0.369598	-0.00769548	-0.0239283	0	39772.1
3161	7.83449	12.5048	0.0525587	1.88625e-05	-5.01991e-06	-1.74107	-0.0233493	-0.107268	0	117215
3162	7.51895	7.93168	0.074475	2.70982e-05	-2.82923e-05	0.0288424	-0.0127377	-0.0564634	0	65778.2
3163	11.7644	4.25389	0.0502385	5.66854e-06	-4.34033e-05	-0.0169433	0.00623676	-0.0259539	0	61949.1
3165	6.96886	1.27529	0.0736609	-2.98008e-06	2.55845e-06	-0.150149	-0.000917271	-0.00219954	0	39323.3
3167	12.4687	12.6522	0.0705802	3.52051e-05	3.35869e-05	0.948548	0.0133876	-0.135507	0	98714.2
3168	7.64132	4.80312	0.0664767	-5.83009e-06	-7.50628e-06	-0.121606	-0.00504408	-0.0305209	0	8948.96
3169	11.7074	13.0576	0.0568346	-0.000207732	8.743e-05	0.690861	0.00373803	-0.157381	0	109362
3170	23.3901	5.26735	0.073335	2.62852e-05	-6.69953e-05	0.024804	0.0119548	-0.00494856	0	6977.68
3173	4.7645	3.21365	0.0647473	-4.50205e-06	-5.01226e-07	0.0687974	-0.00435166	-0.0119695	0	44438.3
3175	13.9157	15.4771	0.0511296	3.46065e-07	5.42119e-05	2.08452	0.0173881	-0.121903	0	51613.7
3176	1.6759	12.4519	0.0748098	-1.67089e-06	4.71442e-06	-0.0390183	-0.00413521	-0.00926409	0	27630
3178	15.4929	10.6543	0.0564615	4.34581e-05	8.14024e-06	0.24662	0.0473515	-0.0572724	0	58948.7
3181	12.7563	8.80866	0.0669422	4.35518e-05	-6.39312e-05	-0.129752	0.0225766	-0.0726764	0	11340.4
3182	16.3564	5.79402	0.0664294	-3.47394e-06	-5.73568e-05	-0.252612	0.0238885	-0.0247417	0	22530.3
3185	10.4604	1.78559	0.0707683	-1.41352e-05	-3.41618e-05	-0.197668	0.000667769	-0.00589391	0	60059.9
3186	17.4945	4.78998	0.0592273	2.70468e-05	-1.66691e-05	-0.192395	0.0205671	-0.0165348	0	12997.3
3187	1.15942	3.71345	0.0637969	1.16479e-06	-1.56103e-06	-0.0601056	-0.000372038	-0.0118242	0	58121.3
3190	14.3198	2.76453	0.0739007	-4.59678e-06	-0.000143699	-0.298752	0.00663325	-0.00966278	0	41185.5
3191	3.19626	4.88327	0.0647713	3.50904e-06	3.82884e-05	-0.0507499	-0.00506333	-0.0176289	0	29139.6
3193	16.2894	14.1932	0.0564443	5.35832e-05	1.22603e-05	1.02437	0.0361693	-0.0463863	0	7389.34
3195	1.08617	13.9143	0.0633375	-2.90031e-07	5.29412e-05	-0.11966	-0.000302144	0.00228933	0	6318.68
3198	1.80986	5.06676	0.0569976	-1.59469e-06	4.03812e-05	0.027323	-0.00180998	-0.0161222	0	23494.4
3200	8.3065	5.64028	0.0537852	7.48074e-06	-9.59377e-06	0.062767	-0.004527	-0.0403422	0	19715
3201	19.8285	1.92055	0.058153	1.47888e-05	-9.02385e-05	-0.198089	0.00659105	-0.0031627	0	13092.3
3202	16.4508	10.4187	0.0599108	2.97503e-05	-1.1825e-05	-0.337211	0.0482187	-0.0439006	0	71284.2
3204	16.7434	11.3982	0.0569321	4.19647e-05	-9.68758e-06	0.792644	0.0475423	-0.0411994	0	111352
3206	15.902	14.1358	0.0699621	4.07174e-05	3.33242e-05	0.943304	0.0368857	-0.0549507	0	16324.2
3209	3.87686	5.90333	0.058019	-1.60116e-06	3.17771e-05	-0.126257	-0.00807353	-0.023541	0	23023.8
3215	3.50503	3.87992	0.07227	-1.19679e-05	3.01841e-06	-0.229252	-0.00372814	-0.0136961	0	29082
3217	18.7162	6.32774	0.0515913	-8.07553e-06	-2.63123e-05	-0.256499	0.0266531	-0.0176055	0	36657.6
3218	2.35676	12.6353	0.0622398	7.0525e-06	2.14925e-06	-0.0485098	-0.00804759	-0.0112229	0	24703
3220	11.5428	7.2729	0.0719879	2.06272e-05	-5.33311e-05	0.244779	0.011682	-0.0601039	0	52096
3221	3.82661	1.92971	0.0633541	-2.09394e-06	3.31909e-06	0.0801488	-0.00163266	-0.00482099	0	32411.6
3225	4.67651	9.58289	0.0647385	-3.1541e-07	3.52516e-05	0.0188907	-0.0151427	-0.0382586	0	53313.1
3226	14.6551	6.35291	0.0597902	1.94426e-05	-3.6716e-05	0.428205	0.0245231	-0.0349366	0	40998.3
3227	17.9221	12.0296	0.0616991	2.64992e-05	-1.79095e-07	-0.0299181	0.0450386	-0.0260137	0	39934.2
3229	12.7659	15.023	0.0737187	2.71617e-07	4.80958e-05	-0.284382	0.00534188	-0.204682	0	131512
3231	13.8942	13.9463	0.0732564	3.42914e-05	6.33532e-05	1.32223	0.0462631	-0.111314	0	72031
3234	10.0862	2.0345	0.0552365	-1.35346e-05	-3.66578e-05	-0.472732	0.00126988	-0.00771377	0	45140.2
3235	3.55145	4.09265	0.0531706	-6.76533e-06	1.10927e-05	0.473465	-0.0042413	-0.0156085	0	35458.2
3237	26.7976	6.09476	0.0670084	4.35638e-06	-5.24745e-05	0.181795	0.000913632	-0.00174425	0	26812.2
3238	6.69373	10.8996	0.0669004	2.44143e-05	2.61463e-05	-0.994622	-0.0223566	-0.0687768	0	14875.7
3239	12.0207	9.03934	0.0711515	3.28296e-05	-5.0565e-05	2.0069	0.0162761	-0.0780375	0	24370.7
3243	7.04959	15.8705	0.0515769	2.24944e-05	-1.24364e-06	-1.68749	0.0164948	-0.078073	0	5693.05
3252	22.5349	5.17712	0.052437	4.85161e-05	-2.12857e-05	0.0722967	0.0140886	-0.00660491	0	21511.2
3253	24.44	2.41655	0.059406	1.40493e-05	-2.58917e-05	-0.116445	0.00344851	-0.00250671	0	21026.3
3254	4.05707	5.63553	0.0555112	-2.89497e-06	2.87877e-05	0.0422366	-0.0076421	-0.0222315	0	36584
3259	22.4729	4.15437	0.0595493	4.12594e-05	-8.81033e-06	-0.122081	0.0114197	-0.00542933	0	19502.8
3260	15.6768	10.691	0.0657183	4.35575e-05	5.64107e-06	-0.111948	0.0483249	-0.0549068	0	47585.3
3261	17.5985	8.44014	0.053464	4.38049e-06	5.67279e-06	0.00707823	0.0378549	-0.0274301	0	6194.63
3264	1.36894	12.7729	0.0650775	5.28555e-06	2.04948e-05	0.0162949	-0.00221392	-0.00514528	0	35331.9
3266	9.31844	12.8937	0.0632912	4.7483e-05	1.05599e-06	-0.291501	-0.0174775	-0.142916	0	51431.1
3269	7.19747	3.67741	0.0682209	-1.83464e-05	9.52697e-06	0.0748033	-0.00375221	-0.0204498	0	33621.3
3270	17.9091	3.72892	0.062841	9.64102e-06	-8.08677e-05	-0.0510305	0.0165527	-0.0125373	0	21347.6
3272	25.1576	6.02295	0.0704268	2.02181e-06	-6.80203e-05	0.313114	0.0075985	-0.00267108	0	17897.8
3274	17.7946	9.29665	0.0702767	-2.24656e-05	-3.06889e-05	0.149703	0.0423807	-0.028625	0	13971.3
3275	17.5782	5.05394	0.0728111	2.44844e-05	-1.10451e-05	-0.0671944	0.0216643	-0.0172801	0	36567.2
3276	5.44126	2.28575	0.0612539	-4.11073e-06	9.43106e-06	0.139616	-0.00290304	-0.00833226	0	41028.2
3277	25.893	8.66562	0.0664835	-2.15329e-05	-8.11974e-05	0.00451335	0.00582917	0.0054097	0	21019.5
3278	6.58339	11.3686	0.0629261	1.23678e-05	1.40797e-05	0.0558626	-0.0234715	-0.0699022	0	74715.9
3279	26.9066	9.95322	0.0565539	-1.88109e-05	-5.3308e-05	-0.0482861	0.000448518	0.00972898	0	13933.7
3285	2.26299	12.5467	0.0671179	4.03546e-06	3.43417e-06	-0.0766593	-0.00716444	-0.0118024	0	26662
3286	20.4437	4.77235	0.0504195	-1.62198e-05	1.81999e-06	-0.00802528	0.0178113	-0.00915378	0	28676.6
3287	3.1552	13.446	0.0630361	1.1472e-05	2.97042e-05	-0.0244313	-0.00852982	-0.0132216	0	6877.86
3289	10.7586	3.61179	0.0611415	8.14337e-06	-6.88145e-05	-0.0558357	0.00284332	-0.0210115	0	49112.1
3290	11.3145	7.90984	0.0618765	2.19785e-05	-5.52961e-05	-0.285242	0.0098333	-0.0666363	0	65204.2
3291	3.14335	11.2089	0.0560811	-2.1582e-05	7.14115e-05	-0.14558	-0.0117065	-0.0238421	0	10912.1
3292	11.6687	7.27973	0.0541862	1.95997e-05	-5.53901e-05	0.475744	0.0115824	-0.0593793	0	62694.4
3293	20.2256	8.03543	0.0685124	2.77773e-06	-2.05461e-05	0.0550713	0.0308253	-0.012443	0	14149.6
3300	21.2269	7.15429	0.054034	8.23293e-06	-5.36852e-05	0.156471	0.0238022	-0.00938275	0	25768
3301	15.7547	6.18527	0.0687646	4.82738e-06	-1.02008e-05	-0.550046	0.0257969	-0.028988	0	26271.6
3305	19.736	6.53736	0.0532526	-1.15841e-05	-3.20056e-05	-0.377638	0.02691	-0.0151727	0	23149.7
3306	19.6765	7.1473	0.0532871	-8.25097e-06	-3.53561e-05	-0.0911323	0.0286158	-0.0138903	0	10635.4
3307	12.0833	2.41828	0.0660133	-6.42073e-06	-0.000101535	0.124391	0.00408929	-0.00876956	0	60885.2
3310	19.1215	2.08746	0.0576962	2.40528e-05	-0.00011755	0.0820851	0.00701668	-0.00430704	0	18842.8
3311	14.9645	1.99112	0.055028	1.92938e-06	-0.000106677	-0.0716946	0.00460211	-0.00582863	0	40303.1
3313	9.35767	7.50586	0.0514451	2.70842e-05	-6.40247e-05	-0.432584	-0.0015305	-0.0613918	0	18219
3318	24.6651	8.21242	0.0585264	-8.06391e-06	-0.000147012	0.307329	0.0121212	0.00144668	0	4846.43
3323	17.6261	5.1942	0.0707411	1.363e-05	-1.29448e-05	-0.220813	0.0216301	-0.0181327	0	34960.8
3326	11.8086	11.2078	0.0535826	4.55088e-05	-1.56114e-06	2.28329	0.0174324	-0.118151	0	28426.3
3327	11.4997	4.82541	0.0719059	8.3085e-06	-3.97672e-05	-0.152208	0.00653433	-0.0313193	0	67721.4
3328	4.86092	12.8191	0.0725419	-3.52163e-07	1.64187e-05	-0.339871	-0.0186419	-0.0411699	0	27602.1
3329	1.60353	9.59578	0.0716189	8.3978e-06	8.81019e-07	0.299567	-0.00277366	-0.020838	0	23117.7
3330	13.89	14.0892	0.0698045	3.07584e-05	6.3224e-05	1.33911	0.042962	-0.111369	1	20151.3
3331	14.0315	6.54179	0.0672284	1.86187e-05	-5.30169e-05	0.220667	0.0228071	-0.0398351	0	55904.4
3332	1.77083	1.42803	0.0650462	-3.14461e-06	5.44767e-07	-0.00605279	-0.000622727	-0.00228423	0	28179.8
3334	18.9449	7.96136	0.0669122	-5.8765e-06	-2.56936e-05	0.593677	0.0345326	-0.0194644	0	36368.8
3336	1.75677	2.82929	0.0629907	3.31109e-06	-1.81325e-06	0.0767593	-0.00126001	-0.00816708	0	44361.8
3337	19.1195	10.8757	0.0644652	2.05934e-05	-2.2787e-05	0.195751	0.0405557	-0.0162119	0	32981.3
3340	8.02136	8.60691	0.072213	1.41668e-05	-4.9636e-05	0.12701	-0.0124034	-0.0670868	0	30486.5
3342	13.6995	13.2593	0.0593633	1.40528e-05	2.18117e-05	-0.129879	0.0483558	-0.111306	0	69081.2
3344	1.70595	5.77454	0.0620182	2.46934e-06	4.83963e-05	0.075398	-0.00200671	-0.0183101	0	24309.2
3346	5.98489	15.7691	0.069747	3.56953e-05	8.66035e-06	-1.30551	0.0113289	-0.0480018	0	3048.16
3352	20.5036	7.1031	0.0567604	-8.90134e-06	-3.7271e-05	0.00330882	0.0254408	-0.0119548	0	26671.3
3355	12.956	5.99392	0.0690706	1.21566e-05	-6.90213e-05	-0.244505	0.0183557	-0.0400375	0	92560.4
3356	4.04773	15.0568	0.0708145	1.48697e-05	1.20016e-05	-0.663821	0.000193679	-0.0154688	0	8872.74
3358	1.63488	12.939	0.0526909	2.25636e-06	2.49647e-06	-0.261383	-0.00287212	-0.0057635	0	18946.9
3359	9.6497	14.7613	0.0554859	2.2335e-05	1.88265e-05	-2.12361	-0.00489057	-0.190558	0	177392
3364	3.79468	13.1479	0.0500384	6.92961e-06	9.27579e-06	-0.3397	-0.0129502	-0.0215179	0	24693.8
3371	25.8518	1.70919	0.0549103	6.69428e-06	-1.13664e-05	-0.0119544	0.000851504	-0.00117505	0	7061.37
3372	22.1314	7.46542	0.0728244	7.72975e-07	-0.000124027	-0.0016081	0.0214676	-0.00657657	0	30542.4
3377	20.4887	2.60661	0.0545558	6.60536e-06	-2.79825e-05	-0.0810088	0.00846872	-0.0042186	0	39329.5
3380	11.2223	5.10404	0.0616241	1.12655e-05	-3.81931e-05	-0.820985	0.00660913	-0.0350394	0	18776.9
3384	26.9417	4.13301	0.07264	-8.36438e-07	-6.78099e-05	-0.0558568	0.0001268	-0.00267843	0	8039.26
3390	12.9558	3.49064	0.0502051	-1.14379e-05	-8.66832e-05	-0.0139529	0.00819247	-0.016782	0	50359.7
3391	1.36628	6.51462	0.0611443	-4.01517e-06	4.57295e-05	-0.051086	-0.00127454	-0.0191068	0	26399.5
3392	16.7055	13.3589	0.068448	5.41702e-05	8.3773e-06	0.621147	0.0424126	-0.0412737	0	28130.7
3397	7.05175	5.75779	0.0568593	6.77245e-06	3.89389e-06	-0.26847	-0.0079701	-0.0365958	0	38647.8
3401	23.1797	9.2851	0.0719192	-2.18873e-05	-5.37277e-05	0.283993	0.0199207	0.000663068	0	30945.6
3406	2.14571	8.19526	0.0548213	-1.81637e-06	2.46487e-07	-0.208551	-0.00553416	-0.0227795	0	30838
3408	9.09415	7.23276	0.0588429	2.69809e-05	-3.22275e-05	-0.359954	-0.00385009	-0.056312	0	92483.2
3410	9.50823	5.82392	0.0621857	1.3123e-05	-4.94389e-05	0.456121	-0.00183698	-0.0419587	0	31688.7
3411	15.2014	15.0493	0.0503076	7.8168e-05	9.63986e-05	1.41815	0.0238317	-0.0699845	0	15741.1
3412	16.6853	6.73343	0.0596516	9.19887e-06	-6.73872e-06	0.129369	0.0301886	-0.0284754	0	42236.8
3415	17.138	11.5307	0.0634813	3.97986e-05	-6.4704e-06	0.681363	0.0461031	-0.0360685	0	22027.7
3416	1.28807	13.9817	0.0544052	-2.10198e-06	4.63615e-05	-0.257976	-0.000892059	0.00220213	0	11760
3420	12.2565	3.62655	0.0520516	-3.1382e-06	-6.01114e-05	0.0185779	0.00747217	-0.0186284	0	50604.8
3421	16.7317	9.51342	0.0534175	-5.20291e-06	-9.50535e-06	0.283121	0.043753	-0.0380569	0	21682.9
3423	26.9401	4.72184	0.0550982	1.1273e-07	-6.28724e-05	0.042407	0.000262037	-0.00282216	0	16349.3
3424	19.8939	7.09411	0.057582	-1.12947e-05	-3.1628e-05	-0.394887	0.0285534	-0.013656	0	25828.6
3428	2.03097	3.93529	0.0576655	-5.97359e-06	1.51693e-05	-0.0581554	-0.00235408	-0.0124974	0	44962.1
3429	7.66082	10.248	0.0549191	2.97471e-05	-3.202e-05	-0.529291	-0.0197119	-0.0802051	0	58444.1
3430	12.9402	3.7831	0.0710275	-1.47983e-06	-8.05972e-05	-0.332032	0.00839361	-0.0189277	0	17372.9
3431	6.38885	3.80671	0.0594542	-6.51389e-06	1.26542e-05	-0.345066	-0.00447524	-0.0197709	0	34255.3
3432	14.192	11.4574	0.056756	3.14961e-05	9.10324e-06	0.0335957	0.0431475	-0.0821112	0	67741
3433	14.8402	12.9604	0.0709725	2.6444e-05	4.6678e-05	0.561881	0.0459368	-0.0793359	0	17109.9
3437	3.70201	4.85524	0.0698473	7.1646e-06	1.19512e-05	0.1041	-0.00552202	-0.018426	0	39110.4
3438	19.8562	11.9338	0.0628261	3.84901e-05	-2.056e-05	0.344601	0.0422428	-0.00990926	0	6038.59
3439	6.20805	5.99971	0.0727516	-3.59667e-06	2.76828e-05	-0.484945	-0.00977798	-0.0338021	0	29245.6
3440	10.6843	2.20133	0.0538405	-1.30164e-05	-4.46513e-05	-0.0687946	0.00264271	-0.00950889	0	41762.1
3444	15.8815	1.48901	0.0582642	7.85119e-06	-5.74582e-05	-0.0969214	0.0028555	-0.00212365	0	38330.4
3446	9.31786	2.11792	0.064895	-3.20959e-06	-2.31658e-05	-0.318254	0.000598644	-0.00822732	0	48957.9
3448	17.7085	13.6585	0.0610919	6.95676e-05	-7.3069e-06	0.475953	0.0382339	-0.0258361	0	4195.01
3449	9.21806	11.8166	0.0504037	3.00245e-05	1.81923e-06	-0.861963	-0.0173373	-0.122172	0	110587
3452	19.7041	12.1047	0.0612493	4.49836e-05	-1.93874e-05	0.413459	0.0410887	-0.010904	3	8974.45
3458	2.84245	14.8729	0.0749872	1.57248e-05	2.94719e-05	-0.483665	-0.000484243	-0.00358074	0	6203.9
3459	18.1719	9.73489	0.0533963	1.93351e-05	-1.15974e-06	0.742225	0.0444358	-0.0257857	0	34933.8
3463	21.929	7.27486	0.0669808	2.29957e-06	-0.00013011	0.152035	0.0216213	-0.00694768	0	6548.38
3469	8.883	8.75043	0.0567459	2.77397e-05	-4.53554e-05	0.308035	-0.00927511	-0.0737529	0	40193.8
3470	3.52314	2.43644	0.0690435	-3.26553e-06	3.5723e-06	0.173553	-0.00251245	-0.00735189	0	42671.2
3472	22.0055	2.16551	0.059975	2.3798e-05	-2.83355e-05	-0.0595039	0.00559084	-0.00349538	0	14142.1
3473	19.582	3.02019	0.0672757	1.52463e-05	-4.061e-05	-0.149475	0.0111176	-0.00622553	0	26825.9
3474	12.1339	9.48228	0.0545295	3.80568e-05	-5.07897e-05	1.95623	0.0160641	-0.0880131	0	45561.4
3476	22.4918	9.03455	0.0612791	-1.93692e-05	-3.99972e-05	-0.066908	0.0240382	-0.0033498	0	22651.6
3477	25.4177	2.10099	0.0733415	2.46425e-06	-2.4708e-06	-0.046806	0.0018085	-0.00199968	0	12580.7
3480	18.5415	2.97163	0.0703337	2.59321e-05	-0.000148117	-0.267985	0.0117745	-0.00769282	0	32339.6
3481	24.7342	6.17548	0.074433	-2.52616e-05	-0.000124716	-0.0491492	0.00972669	-0.00250103	0	18774.9
3483	13.0354	4.04069	0.0611566	5.74029e-08	-7.55161e-05	0.330662	0.00917262	-0.0202617	0	55007.1
3485	8.76111	15.7411	0.0720969	0	2.23352e-05	-0.000218349	0	-0.186823	0	58425.5
3486	9.744	5.24193	0.0682911	9.31511e-06	-4.40443e-05	0.195515	0.000412285	-0.0362927	0	53193.3
3487	4.76989	7.33011	0.0630253	-1.49119e-06	3.47982e-05	-0.21106	-0.0121014	-0.03299	0	22783.4
3494	25.9107	5.78629	0.0709542	7.60093e-06	-5.4383e-05	-0.0423727	0.00412353	-0.00242199	0	21740.7
3495	4.16756	15.7318	0.059686	2.35654e-05	1.39156e-05	-0.649181	0.00791062	-0.0148317	0	1399.16
3496	19.0296	5.14874	0.0739201	-5.95835e-06	-3.65994e-05	-0.0795396	0.0217603	-0.0133561	0	39813.3
3498	24.8955	3.81889	0.0719344	2.22775e-05	-1.76679e-05	-0.109398	0.00479747	-0.00358747	0	10936.8
3507	12.1866	8.09334	0.0611321	3.29207e-05	-7.00904e-05	0.310125	0.0175795	-0.0650393	0	59893.9
3509	22.7201	6.21751	0.071594	1.6813e-05	-3.73144e-05	0.220791	0.0160424	-0.00613779	0	7670.44
3510	15.6396	8.92162	0.051651	2.71024e-06	4.35918e-06	0.503963	0.0385939	-0.0483855	0	56298.7
3511	15.9712	12.179	0.0714373	3.40894e-05	2.20034e-05	0.653003	0.0488584	-0.0562025	0	27831.3
3512	2.47159	12.5925	0.0605588	-1.45295e-06	1.25518e-05	-0.356968	-0.00867568	-0.0123391	0	27563.3
3513	7.91255	5.50493	0.0553721	-5.1157e-07	-1.36308e-05	0.121364	-0.005974	-0.0380023	0	78629.6
3514	4.85882	8.56827	0.0739106	8.86102e-06	3.31069e-05	0.00854532	-0.0141354	-0.0386478	0	36679.8
3516	26.2206	5.59259	0.0628632	4.40027e-06	-5.13766e-05	0.0611187	0.00293843	-0.0024711	0	20452
3518	1.49592	5.73029	0.0674583	1.56332e-06	5.29162e-05	-0.0522349	-0.00151039	-0.017469	0	39999.6
3519	17.3921	10.7395	0.0736292	4.56681e-05	3.66754e-06	0.346031	0.0474235	-0.0336136	0	65805.8
3522	26.7938	8.14177	0.0587283	-3.28418e-06	-5.63439e-05	-0.0772678	0.0012059	0.00391336	0	40439.7
3523	12.88	2.4551	0.0713311	-8.62248e-06	-0.00012816	0.181394	0.00555231	-0.00976196	0	60736
3524	10.641	11.3702	0.064081	6.73538e-06	9.38188e-06	-0.46741	0.00205853	-0.127886	0	35164.1
3526	20.4419	2.19676	0.0703145	7.99829e-06	-7.35399e-05	-0.0721208	0.00647452	-0.00272659	0	11181.5
3527	12.3366	15.0335	0.0539732	5.29e-06	3.74002e-05	0.141962	0.0069446	-0.206693	0	128257
3530	26.7288	5.75588	0.0644948	5.77248e-06	-5.61049e-05	-0.196173	0.00128385	-0.00233377	0	12215.6
3533	13.6783	6.87965	0.0610527	2.87508e-05	-5.12005e-05	0.0843915	0.0215352	-0.0440104	0	32871.2
3534	15.6543	10.351	0.0531381	3.65976e-05	6.24405e-06	-0.506804	0.0459907	-0.0537222	0	38772.9
3535	14.7411	8.45515	0.0609542	9.81901e-06	-2.82371e-06	0.427772	0.0331217	-0.0529632	0	33651
3539	2.97937	8.93481	0.0614539	2.07409e-05	2.22225e-05	0.213863	-0.00912771	-0.0271448	0	38610.9
3542	18.7871	8.94772	0.0563896	8.82132e-06	-1.90278e-05	-0.217116	0.0385839	-0.0208428	0	55173
3543	16.5126	4.94917	0.0642734	-7.3218e-07	-6.54629e-05	0.0186645	0.0209581	-0.0183599	0	7867.13
3545	16.8559	1.30552	0.0732805	1.42394e-05	-4.34339e-05	-0.38668	0.00235885	-0.0018692	0	30479
3546	18.4442	6.80525	0.0572124	1.38006e-05	-3.56583e-05	-0.00347915	0.0288408	-0.0191552	0	12562.8
3547	4.67532	12.9561	0.058401	-1.43333e-06	1.39071e-05	-0.947302	-0.0180729	-0.0384827	0	7950.82
3549	8.4418	15.5418	0.0739575	9.29359e-06	1.41193e-05	-1.48438	0.00179861	-0.1728	0	188770
3551	9.02153	8.08193	0.0657474	2.00112e-05	-6.3647e-05	-0.179151	-0.0050682	-0.0654536	0	49804.8
3555	19.2258	3.5603	0.071284	2.35236e-05	-6.44325e-05	-0.154245	0.0141875	-0.00886978	0	9932.01
3558	10.0225	2.68144	0.0509721	-1.40244e-05	-4.64489e-05	0.07769	0.00100404	-0.0139714	0	69124.1
3559	3.13461	9.60477	0.0617943	5.7339e-06	-4.40341e-05	-0.00934602	-0.0109777	-0.0268422	0	14050.6
3560	13.6408	5.26779	0.0515841	-2.15208e-06	-7.15286e-05	-0.171705	0.0169745	-0.030873	0	16788.8
3561	5.60835	2.71358	0.0748918	-2.93669e-06	1.52454e-05	-0.0985117	-0.00370219	-0.0104389	0	60305.5
3562	23.2357	7.26711	0.0568266	-3.35217e-06	-4.2557e-05	0.362793	0.0169439	-0.00373048	0	14046.8
3563	13.8751	11.6174	0.061015	2.73323e-05	7.56434e-06	1.94614	0.040497	-0.0877483	0	31084
3564	17.8712	7.108	0.0722236	-1.06191e-07	-1.51569e-05	-0.222748	0.0320862	-0.0233234	0	9081.07
3565	16.6355	10.2975	0.0728814	2.74059e-05	-1.15261e-05	0.603244	0.0466957	-0.0410158	0	14405.1
3566	12.4927	2.46352	0.0717031	-1.0136e-05	-0.000118292	-0.4969	0.0054446	-0.00843893	0	23648.5
3571	15.6673	7.48108	0.0689538	1.6161e-05	1.48232e-05	-0.221486	0.032122	-0.0392827	0	52405.7
3572	16.3803	7.00211	0.0737238	1.88725e-05	-8.2947e-06	-0.135807	0.0306887	-0.0315075	0	32525.3
3575	7.87392	10.7192	0.0606285	3.41473e-05	-2.37831e-05	0.421231	-0.0197067	-0.08994	0	75711.9
3576	10.7829	3.24545	0.0739082	4.75487e-06	-7.95522e-05	0.0754737	0.00274198	-0.0188316	0	24144.3
3577	10.4017	12.9976	0.0513988	3.87758e-05	2.6615e-05	-0.397491	-0.00372871	-0.162412	0	87906.7
3579	3.03941	9.10735	0.0535076	1.33728e-06	3.709e-05	-0.0204702	-0.00949457	-0.0275693	0	55987.8
3581	17.5207	5.89928	0.0709003	-5.4913e-06	-4.14393e-05	-0.0757719	0.0251435	-0.0208711	0	31911.4
3583	15.5074	11.357	0.0604593	4.0262e-05	8.55598e-06	0.605166	0.0503952	-0.0614884	0	33369.8
3585	23.6908	9.00926	0.0531542	-7.25786e-06	-0.000105513	0.114492	0.0169904	0.000314631	0	28543.6
3588	14.4739	6.71048	0.0668947	2.29344e-05	-3.63111e-05	-0.137872	0.025209	-0.0406859	0	51819.7
3589	13.9911	5.48843	0.07401	-1.41691e-07	-7.81487e-05	-0.352247	0.0176428	-0.0315028	0	19249.2
3590	4.46084	12.5331	0.0601433	2.11488e-06	8.70518e-06	-0.149632	-0.0187286	-0.0358487	0	30793.9
3592	15.1803	8.31531	0.0626772	6.87932e-06	-3.99367e-07	0.500139	0.0339629	-0.0477413	0	56093.9
3594	4.23521	5.35772	0.0710873	7.85563e-07	7.85133e-06	-0.436959	-0.00766814	-0.0219561	0	39486.5
3596	17.8188	11.7214	0.057459	3.74935e-05	2.42258e-06	0.665223	0.0440352	-0.0281233	0	1794.3
3598	16.272	3.10889	0.0704682	1.82348e-06	-0.000144081	-0.327976	0.0119099	-0.0108712	0	62500.8
3599	13.0921	4.8024	0.0661668	1.07923e-06	-6.36782e-05	0.248151	0.0119998	-0.0272862	0	31570.4
3602	10.0346	1.59976	0.0678983	-1.31049e-05	-2.97736e-05	0.112136	0.000690219	-0.00339851	0	52133.3
3606	17.6488	4.22254	0.0597999	1.91602e-05	-5.29389e-05	0.0818416	0.0176041	-0.0148509	0	30516.6
3609	9.7575	7.46989	0.0699063	2.86e-05	-7.80957e-05	-0.368436	0.000657229	-0.0618212	0	18205
3610	17.0637	3.99145	0.0618452	-3.11599e-06	-9.35449e-05	-0.0337934	0.0165269	-0.014574	0	25935.8
3612	12.2414	10.1689	0.0702562	4.03827e-05	-3.43143e-05	-0.254579	0.0204944	-0.0950673	0	69992.8
3614	11.0846	8.71932	0.0632002	2.87929e-05	-4.64799e-05	-0.31991	0.0068509	-0.0774781	0	72752.6
3615	7.21239	2.18575	0.0512376	-1.21392e-05	8.05833e-06	0.452657	-0.0009777	-0.00836842	0	33042
3616	1.40601	15.8017	0.07214	1.89833e-06	6.17004e-05	-0.0944346	0.00198469	0.00792674	0	1157.85
3617	16.479	2.40755	0.0602309	-4.84972e-06	-0.000119792	-0.388716	0.00820571	-0.00683229	0	34919.2
3618	16.4311	1.66902	0.0574336	8.08446e-07	-6.33666e-05	-0.00329072	0.00389428	-0.00322834	0	39571.5
3620	18.7602	12.6932	0.0634248	7.05563e-05	-2.13619e-05	0.226167	0.0428596	-0.0162237	0	4386.67
3622	15.8137	13.2097	0.0747328	4.16698e-05	3.80588e-05	0.833317	0.0461302	-0.0606249	0	21378.4
3624	12.5063	13.6499	0.0626379	-1.00897e-05	1.76438e-05	1.32997	0.0147887	-0.16993	0	30497.6
3626	13.9935	2.30132	0.0588805	-3.2499e-06	-0.00013535	-0.130467	0.00571424	-0.00857188	0	31162.6
3630	17.3499	10.0611	0.071603	8.34728e-06	1.99767e-05	0.150711	0.0445765	-0.0336642	0	38436.9
3633	13.4546	13.5266	0.0667301	2.00593e-05	2.34241e-05	0.631701	0.0492167	-0.116834	0	146043
3636	21.0562	8.84687	0.0537087	4.77395e-07	-1.52632e-05	-0.0121874	0.0308024	-0.00782075	0	26948.6
3642	15.2641	11.903	0.0523084	3.44511e-05	2.06645e-05	-0.258541	0.0493619	-0.0693382	0	46726.3
3643	11.7399	1.76196	0.0740613	-9.34384e-06	-6.33973e-05	-0.264007	0.00169371	-0.00543357	0	27790.8
3648	8.85476	12.9937	0.0735373	4.7814e-05	-1.24156e-06	-0.146819	-0.018051	-0.137225	0	57615.6
3649	6.22904	3.78902	0.0581113	-2.01116e-06	1.25439e-05	-0.406794	-0.00499961	-0.0188621	0	44065.9
3652	14.8135	1.20354	0.0548154	1.33623e-05	-2.95344e-05	-0.150576	0.000815691	-0.00109088	0	47201.5
3654	12.4284	12.0944	0.0746019	3.59715e-05	1.62713e-05	0.42767	0.0241846	-0.124921	0	42419.8
3655	5.8653	3.02464	0.05179	-1.19559e-06	1.63885e-05	0.104829	-0.00477023	-0.0123773	0	34870.3
3656	2.73446	2.67252	0.0721166	-4.15396e-06	1.84875e-06	0.0393543	-0.00235899	-0.0074865	0	45096.1
3658	20.2907	4.62923	0.0635793	-1.3034e-05	-3.17491e-06	-0.191414	0.0177521	-0.00958141	0	19278.7
3659	2.52667	13.4884	0.0566645	5.83622e-06	4.71282e-05	-0.0515302	-0.00642955	-0.00744885	0	14202.5
3660	5.60861	1.59428	0.068492	-2.35146e-06	2.88296e-06	-0.0945258	-0.00189947	-0.00376635	0	44772.8
3666	6.11867	6.61576	0.0701219	-5.12406e-06	2.5732e-05	0.281481	-0.0107426	-0.0377145	0	41719.3
3671	2.53628	12.8323	0.0523514	-1.25845e-05	1.772e-05	-0.273587	-0.0080789	-0.0114628	0	12613.1
3675	14.6317	9.90831	0.0745239	3.14313e-05	5.82441e-06	-0.313819	0.0402358	-0.0648181	0	58895.8
3677	1.10622	3.00087	0.0531488	-1.10716e-06	-1.29745e-07	0.00989176	-0.000298101	-0.00881621	0	61183.7
3679	10.7906	4.67264	0.0676954	1.08893e-05	-4.71916e-05	-0.0913179	0.004781	-0.0286314	0	42280.5
3680	5.71334	11.4567	0.0593786	1.25934e-05	2.92519e-05	-0.768007	-0.0230265	-0.0553789	0	62744.6
3685	6.39125	9.24485	0.074742	3.52255e-05	3.42146e-05	-0.0669947	-0.0180322	-0.0572723	0	29232.8
3695	12.7447	10.632	0.0592007	3.8092e-05	-1.55199e-05	1.74068	0.0302906	-0.0965915	0	96388.1
3697	15.6643	15.3174	0.0648562	9.72138e-05	7.50823e-05	1.0638	0.0180352	-0.0559155	0	4101.16
3700	8.85015	15.035	0.0618909	1.76959e-05	1.62269e-05	-0.184552	-0.00605019	-0.176125	0	151912
3701	17.8485	5.68051	0.0692606	1.00035e-05	-3.98711e-05	0.124262	0.0244072	-0.018978	0	23868.3
3702	7.72903	15.1488	0.0558753	2.56658e-05	-6.97654e-06	-2.96823	-0.00945739	-0.120801	0	73787
3703	10.7653	8.56031	0.0596569	3.22401e-05	-4.6306e-05	0.0746295	0.00549447	-0.0763482	0	64798.9
3704	21.9453	9.62211	0.0603127	1.01065e-05	-2.85127e-05	-0.0784791	0.0274737	-0.0036597	0	18413.3
3705	4.17619	1.72632	0.0587546	-1.96435e-06	1.15816e-06	0.134881	-0.00163936	-0.00414634	0	46201.6
3711	6.55794	8.14572	0.0679347	1.25203e-05	4.81834e-05	0.373263	-0.0141364	-0.0521869	0	46732.6
3712	8.89052	14.921	0.0609854	1.7086e-05	1.64868e-05	-0.771922	-0.00566297	-0.174051	0	188984
3717	7.32798	8.65106	0.0719116	2.79722e-05	-2.51466e-05	0.176386	-0.014002	-0.061301	0	24443.4
3718	10.9977	3.49152	0.0530154	7.08642e-06	-6.68534e-05	-0.419083	0.00211125	-0.018925	0	18198.3
3721	17.8928	10.5017	0.0604893	1.69343e-05	3.30777e-07	-0.171592	0.0450372	-0.028374	0	28971
3726	11.2489	4.08746	0.0500133	5.5565e-06	-4.59583e-05	-0.0121176	0.00443333	-0.0242218	0	61106.3
3730	9.39574	2.22475	0.0554987	-5.89133e-06	-2.97522e-05	-0.191617	0.000212137	-0.00952856	0	47306.6
3733	7.91386	15.6951	0.0519634	5.25005e-06	-6.44375e-06	-5.48318	0.00976696	-0.133413	0	24707.6
3734	25.5454	9.06716	0.0706164	-3.5901e-05	-9.66369e-05	0.181701	0.00719662	0.00615584	0	31056.9
3736	20.3801	9.21796	0.0532958	2.49205e-05	-3.78097e-06	0.216627	0.0335764	-0.0100698	0	24356.1
3739	11.0799	12.2863	0.0561029	4.08156e-05	2.08345e-05	-1.62789	0.00586368	-0.145333	0	110918
3743	3.11777	6.77829	0.0623457	-9.24493e-07	5.14588e-05	-0.176253	-0.00767471	-0.0243553	0	30940
3746	13.3106	12.5532	0.0667517	9.67285e-06	2.76697e-05	-0.367393	0.039291	-0.110827	0	32147.3
3750	13.9083	1.02656	0.0550296	3.29341e-06	-9.99017e-06	-0.0670463	0.000121594	-0.000488327	0	19358.3
3752	19.9468	6.98947	0.0601039	-1.52603e-05	-3.34301e-05	-0.293249	0.0274194	-0.0138164	0	40883.9
3756	15.4853	10.0203	0.0620836	3.27521e-05	5.68971e-06	-0.0666748	0.0423404	-0.0528462	0	23521.6
3757	25.0314	8.56183	0.0666723	-1.83158e-05	-0.000155025	-0.0634145	0.00984152	0.00392756	0	11884.3
3758	5.54531	12.4767	0.0630884	8.93456e-06	1.5138e-05	-0.187201	-0.0230868	-0.0531551	0	20064.9
3759	8.78437	5.13105	0.074135	2.58524e-06	-3.43882e-05	-0.273305	-0.00187197	-0.0352452	0	56816.3
3760	6.43192	11.1637	0.0601889	1.60998e-05	2.29486e-05	-0.675087	-0.0233571	-0.0666181	0	70756.2
3762	20.2928	7.1078	0.0635572	-1.15987e-05	-2.88395e-05	-0.0698633	0.0258183	-0.0123231	0	14120.7
3763	9.55955	7.12555	0.0575201	2.86756e-05	-6.72189e-05	-0.234774	-0.00337893	-0.0575374	0	52413.3
3765	2.68895	7.02321	0.0739679	2.25284e-06	5.17474e-05	-0.172041	-0.00613103	-0.0232682	0	37158.4
3771	22.5259	6.83825	0.0531057	-2.72403e-07	-9.6715e-05	0.202171	0.0185838	-0.00626519	0	44280
3774	24.3036	4.07167	0.0716501	1.43662e-06	-9.41706e-05	-0.165878	0.00686633	-0.00384079	0	22346.3
3775	21.1665	4.89074	0.0666553	-9.24963e-06	-1.30334e-05	-0.143434	0.0161245	-0.00836403	0	23797.3
3778	1.85203	9.82669	0.0666303	-1.60197e-06	-4.30817e-06	0.0281896	-0.00439325	-0.0210299	0	9039.02
3783	23.9416	4.23518	0.0715735	-3.35115e-06	-0.000126224	0.0187242	0.00776741	-0.00409853	0	14553.5
3785	8.18596	14.6994	0.0560957	3.52585e-05	-8.99335e-07	-0.216088	-0.0153909	-0.146576	0	101369
3786	13.9635	12.3479	0.0648627	1.83654e-05	3.77934e-05	1.34483	0.0463006	-0.0938635	0	99758.5
3792	14.0767	14.8343	0.0743138	3.65309e-05	7.44112e-05	1.039	0.0325222	-0.108909	0	70666.3
3795	12.3738	2.50778	0.055753	-9.52011e-06	-0.000111147	-0.144645	0.00522078	-0.00998107	0	87084.1
3797	6.18427	3.3276	0.0710468	-9.47375e-06	1.95422e-05	0.0673223	-0.00454976	-0.0160784	0	42512.7
3798	5.49366	11.5441	0.0592673	1.70394e-05	3.47359e-05	-0.794749	-0.0213935	-0.0516805	0	7614.25
3800	23.0316	6.24243	0.0681058	1.34817e-05	-4.00969e-05	-0.0621821	0.0155169	-0.00562325	0	25637.3
3803	11.1292	7.72215	0.0695706	2.35428e-05	-5.4951e-05	-0.349337	0.00857939	-0.0641464	0	87133.5
3804	12.6206	4.14421	0.0638389	2.1671e-07	-6.60883e-05	0.0362481	0.00845379	-0.0230743	0	80259.9
3805	23.4799	7.57434	0.0554453	2.5103e-06	-3.87064e-05	0.105822	0.0165999	-0.00337991	0	19760.6
3806	17.7228	10.6454	0.0607886	4.0976e-05	-1.31863e-07	0.539971	0.0459895	-0.029737	0	65702.3
3811	18.2628	4.79114	0.0745197	2.38732e-05	9.3925e-07	-0.342502	0.0190853	-0.0148967	0	12151.7
3813	20.1902	2.09809	0.0671732	9.65465e-06	-8.6907e-05	-0.20528	0.00637251	-0.00340299	0	42472
3814	16.1218	5.73785	0.050112	4.97946e-06	-3.95299e-05	0.179099	0.0223636	-0.0254567	0	23286.1
3819	5.99167	8.49347	0.055619	7.51933e-06	4.6171e-05	-0.527059	-0.0160002	-0.047942	0	63173.9
3823	18.1643	8.30687	0.064284	-3.10587e-07	-1.68769e-06	0.256474	0.0370387	-0.0261198	0	12742.8
3826	26.624	6.69973	0.0615483	1.59328e-05	-4.56324e-05	-0.0545809	0.00215487	-0.000239151	0	19649.7
3827	1.17918	13.9868	0.0547951	-1.62344e-06	5.04047e-05	0.183453	-0.000732058	0.00257493	0	10791.2
3829	16.4782	14.977	0.0697327	8.1378e-05	-3.71224e-07	1.07533	0.0231742	-0.0404872	0	462.846
3836	11.3704	3.39974	0.0615703	4.3087e-06	-5.54607e-05	0.250541	0.00322826	-0.0189735	0	22910.5
3839	9.92646	12.2005	0.0725687	3.67882e-05	-3.33652e-06	0.279086	-0.012561	-0.136402	0	67128.2
3841	16.1224	4.88216	0.0543975	1.61697e-06	-6.84407e-05	-0.304916	0.0211779	-0.0209586	0	35572.3
3843	17.1972	7.33523	0.0583703	1.01577e-05	-5.3602e-07	0.399958	0.0331552	-0.0272685	0	36030.7
3846	2.4112	14.4627	0.0549221	6.33733e-06	3.52122e-05	-0.436185	-0.00229933	-0.0015396	0	3554.28
3848	10.5412	3.38829	0.0707416	6.16543e-07	-8.07406e-05	-0.156128	0.00242998	-0.0188429	0	42688.1
3850	22.3972	3.82017	0.0688243	2.43077e-05	-6.24595e-06	-0.201284	0.010315	-0.00515162	0	17822.7
3851	18.009	11.6445	0.0630064	3.84329e-05	5.18612e-06	0.660826	0.0449523	-0.025905	3	38468.4
3852	9.33606	6.35772	0.0584003	1.87234e-05	-2.93883e-05	0.343135	-0.00318666	-0.0472839	0	6916.83
3853	9.86288	8.24832	0.0617272	2.61543e-05	-8.38834e-05	-0.00686754	0.0001611	-0.0726826	0	57183.5
3855	23.0181	7.23562	0.0580163	5.90183e-06	-6.09234e-05	-0.0535643	0.0182183	-0.00515939	0	32759.5
3856	1.91494	1.10454	0.073815	-2.0951e-06	7.4195e-07	0.188002	-0.000324833	-0.000778733	0	17839.7
3859	20.3894	9.32596	0.0553028	2.02793e-05	-1.86876e-06	0.152194	0.0341541	-0.0102429	0	56757.6
3862	26.8798	3.68964	0.0615808	-4.3111e-06	-6.62645e-05	-0.00659425	0.000547555	-0.00251407	0	10659.2
3863	18.0849	1.08659	0.0705584	1.25249e-05	-1.29633e-05	-0.322583	0.0011372	-0.000634229	0	8599.11
3864	4.38406	3.17557	0.0695522	-4.52538e-06	9.17623e-07	0.0244736	-0.00412891	-0.0115993	0	40045.7
3865	2.69224	5.96812	0.0698256	3.89707e-06	4.62688e-05	-0.0630488	-0.00452338	-0.020848	0	43699.5
3869	5.81467	11.9245	0.0567482	8.64502e-06	1.51326e-05	-1.42389	-0.0225144	-0.0576975	0	47115.4
3876	6.12922	8.42491	0.0749112	5.18052e-06	4.89806e-05	0.32422	-0.0144823	-0.0494228	0	27715.7
3878	16.5285	3.7368	0.0514407	2.23378e-06	-0.000118881	-0.744847	0.0154282	-0.0127651	0	17627.7
3881	6.72372	12.018	0.0558099	1.65117e-05	7.95772e-06	-0.8003	-0.0257426	-0.0746614	0	79999.3
3882	21.3174	2.56664	0.0708149	1.66025e-05	-6.49884e-05	-0.100259	0.00750872	-0.00465862	0	31457.2
3883	12.9303	13.0024	0.0739474	2.05262e-06	1.25126e-05	-1.48141	0.0379191	-0.118086	0	38967.7
3884	13.6361	5.73481	0.0662946	1.88805e-06	-7.51292e-05	0.0268307	0.0185434	-0.0351692	0	40184.1
3885	4.49722	11.8681	0.0595048	1.19976e-05	3.43236e-05	-0.45187	-0.0188338	-0.0364247	0	39135.1
3886	1.15062	6.9191	0.0651427	-4.03045e-06	3.89264e-05	-0.0617129	-0.000689149	-0.0196374	0	24995.3
3900	17.0512	3.02756	0.0612458	6.73228e-06	-0.000146853	-0.148592	0.0117068	-0.0100761	0	50495
3903	13.4429	8.54361	0.0743312	3.99462e-05	-7.0982e-05	0.214201	0.0262042	-0.0627655	0	39814.7
3904	12.3351	12.6854	0.0675058	2.53231e-05	3.64812e-05	1.30675	0.0124302	-0.140162	0	84156.8
3905	13.9816	11.5344	0.0746858	3.16801e-05	9.07482e-06	-0.122539	0.0417759	-0.0851895	0	40572.1
3906	12.8704	9.28757	0.0592569	4.89318e-05	-5.40708e-05	0.616772	0.0264831	-0.0780665	0	19043.4
3909	5.64952	12.3975	0.0671649	9.29376e-06	1.33573e-05	-0.390101	-0.0228272	-0.0540154	0	75458.1
3912	16.4656	7.64903	0.0570961	8.9616e-06	-3.03039e-06	0.0547087	0.0347826	-0.0342242	0	20327.3
3913	25.4666	3.79881	0.062432	2.00384e-07	-9.85359e-06	0.176064	0.00373978	-0.00348258	0	14768.6
3914	11.2491	14.4343	0.0733503	1.60682e-05	6.71244e-05	-0.442716	-0.000951117	-0.193859	0	158213
3918	12.775	15.4908	0.0636365	-3.53846e-06	5.76582e-05	0.315636	0.00139667	-0.213247	0	197552
3919	16.3019	3.63575	0.0502387	-1.25578e-06	-0.000115663	0.265559	0.0148287	-0.0124662	0	16562.1
3921	5.29126	3.09923	0.0633075	-3.49359e-06	4.24873e-06	0.113289	-0.00439166	-0.01196	0	54271.9
3922	8.35065	11.6894	0.0587764	1.07812e-05	1.89967e-06	-0.0307428	-0.0211189	-0.108573	0	96814.3
3927	3.44458	6.85359	0.0697388	2.45448e-07	4.54373e-05	-0.059495	-0.00861417	-0.0248907	0	42004
3928	5.38961	3.16659	0.056328	-4.30222e-06	3.31366e-06	-0.0589818	-0.0047546	-0.0121153	0	51667.6
3934	22.7842	6.63643	0.056191	-3.31158e-06	-3.93169e-05	-0.0158305	0.0168242	-0.0055513	0	13941.5
3937	1.90691	13.8966	0.0676083	8.49547e-07	3.28392e-05	-0.599592	-0.00338297	-0.00168263	0	7662.5
3940	16.1031	4.53985	0.0645726	6.23039e-06	-8.01694e-05	-0.381766	0.0172733	-0.018679	0	31066.3
3941	26.607	2.46449	0.0550538	-9.35165e-07	-3.23674e-05	-0.0855003	0.000464299	-0.00203685	0	16551.5
3944	12.72	4.07196	0.0591406	-2.78807e-07	-6.64926e-05	0.223197	0.00873782	-0.0224441	0	6384.52
3946	6.92331	6.69481	0.0695431	-5.28127e-06	7.79309e-06	-0.123375	-0.00968622	-0.0427785	0	56523.3
3947	8.24204	10.0475	0.0733352	1.72255e-05	-2.3575e-05	-0.398496	-0.0148009	-0.0871465	0	102193
3948	15.6209	8.14634	0.0683211	8.78751e-06	5.58815e-06	-0.164555	0.0354789	-0.0439519	0	49425.4
3949	17.6559	11.0901	0.0509874	4.82479e-05	6.51501e-06	0.2752	0.0472832	-0.0302767	0	2862.32
3951	6.26925	6.92756	0.0655391	-1.6106e-05	3.82566e-05	-0.191914	-0.011457	-0.0392598	0	70997.5
3954	14.4775	12.1777	0.0623986	2.38606e-05	3.67046e-05	-0.28829	0.0488309	-0.0837482	0	39817.6
3955	10.8374	9.31939	0.0671943	1.93959e-05	-2.07096e-05	0.0118171	0.00635441	-0.0864824	0	92176.8
3959	20.8427	2.16928	0.0636947	8.90985e-06	-8.36422e-05	-0.0951313	0.00660243	-0.00333112	0	13977
3961	10.1319	3.79247	0.0601669	2.09893e-06	-7.20158e-05	0.098036	0.00238917	-0.021532	0	39365.4
3964	16.4099	4.38703	0.0693892	4.5479e-06	-8.88182e-05	0.127764	0.0176894	-0.0163456	0	34916
3965	24.0202	7.3064	0.0541737	-8.25945e-06	-6.47521e-05	0.000889438	0.0140323	-0.00239822	0	16278.4
3968	12.8007	12.9452	0.0678998	-4.80206e-06	3.92224e-05	-1.71284	0.0475375	-0.148497	0	24369.1
3969	21.0095	7.94641	0.0679346	-2.09176e-06	-9.43211e-06	-0.190398	0.0274716	-0.00910771	0	8520.39
3971	22.9004	5.93982	0.0694973	1.79913e-05	-3.02725e-05	-0.243019	0.0151378	-0.00582245	0	29231.1
3972	15.7295	4.45696	0.0692248	-4.31103e-08	-8.3681e-05	0.0290785	0.0173492	-0.0198736	0	37318.1
3973	9.79816	15.1844	0.0671955	1.16357e-05	2.16983e-05	0.129222	-0.00301096	-0.200275	0	110514
3977	11.745	12.9407	0.0674645	-8.12978e-06	7.45453e-05	1.03792	0.00567831	-0.155234	0	169486
3978	26.9375	1.59519	0.0638	1.52567e-06	-1.93932e-05	-0.0423591	0.000143714	-0.00101069	0	12088.1
3983	16.999	10.0722	0.0718977	1.94098e-05	2.73062e-06	0.0617904	0.0452068	-0.0369599	0	13917.2
3985	2.88607	3.49046	0.0501551	-2.53392e-06	1.69095e-05	-0.309373	-0.0031522	-0.0121844	0	29093.6
3986	26.1489	1.03434	0.0623929	5.06389e-06	-5.94671e-06	-0.121211	0.000109247	-0.000166319	0	4736.54
3994	18.1199	11.9217	0.0575157	4.0072e-05	6.20221e-06	-0.630376	0.0446259	-0.023957	0	30805.4
3997	23.9495	4.84558	0.0602473	2.52922e-06	-0.000133044	0.0772769	0.00933012	-0.00393086	0	13915.8
3998	11.2322	8.91291	0.0560994	3.0787e-05	-4.73609e-05	0.775699	0.00657934	-0.079757	0	65505.8
4000	6.56639	13.417	0.0706538	2.1018e-05	-1.09773e-05	-0.945804	-0.0247924	-0.0758778	0	5516.03
4002	24.4441	6.74656	0.0501567	-5.2921e-06	-0.000115968	0.416814	0.0110068	-0.00240066	0	28477.7
4007	14.3311	1.16322	0.0501607	1.02868e-05	-2.10645e-05	0.306715	0.000243462	-0.000867913	0	44893
4011	13.9081	8.73104	0.0742602	4.88061e-05	-5.83375e-05	-0.426949	0.0307261	-0.0613684	0	59161.6
4012	14.1997	3.42176	0.0570594	-1.00612e-05	-0.000114337	0.0211854	0.0101353	-0.0143689	0	46709.7
4015	16.0521	3.66385	0.0715494	7.59238e-07	-0.000115302	0.0102741	0.0154772	-0.0141292	0	52793.5
4016	21.1938	5.9901	0.0701638	-3.37876e-06	-2.72628e-05	-0.0336596	0.0204056	-0.00967221	0	30633.1
4017	25.2748	7.35985	0.0584386	4.47774e-06	-0.000109773	0.140043	0.0079927	0.000706803	0	20144.5
4019	3.9668	1.74453	0.0589099	-2.68564e-06	2.5384e-06	-0.00783916	-0.00125185	-0.00371728	0	19481.9
4020	1.19977	2.70713	0.0539244	1.03115e-06	-3.11479e-06	-0.0118636	-0.00038434	-0.00751125	0	37574
4021	3.62908	8.03297	0.0543836	1.211e-05	3.14985e-05	0.065598	-0.00963071	-0.0288081	0	59667.6
4023	14.547	11.2396	0.0688551	4.58885e-05	1.52811e-05	0.671283	0.0446743	-0.0758907	0	24522.3
4025	2.49541	7.58805	0.0724735	4.89104e-06	3.86617e-05	-0.116767	-0.00593105	-0.0237086	0	30269.4
4028	20.8374	4.09772	0.0584646	3.27089e-05	-1.13532e-05	-0.0332603	0.0143486	-0.00759655	0	6027.17
4035	12.3624	15.7288	0.0515807	0	4.07497e-05	-0.0310878	0	-0.219691	0	74516.5
4038	8.97664	3.2894	0.050107	-1.17965e-05	-3.46252e-05	-0.568429	-6.86404e-05	-0.0186252	0	24252
4040	14.9755	1.58756	0.0572039	3.0425e-05	-7.66878e-05	0.270105	0.00335694	-0.00306765	0	29710
4050	8.20385	12.9589	0.0552444	2.19388e-05	-5.07307e-06	-2.01904	-0.0257101	-0.124764	0	38252.5
4052	23.1927	9.73795	0.0507918	-1.56677e-06	-4.20827e-05	0.0313601	0.0194671	0.00330678	0	17327.6
4053	20.3453	3.80421	0.0629752	2.29101e-05	-3.22997e-05	0.0634247	0.0147489	-0.00835371	0	20575.2
4056	12.3186	4.62177	0.0693571	4.87497e-06	-5.57135e-05	-0.344617	0.00809102	-0.0280358	0	30489.7
4059	13.4142	7.05618	0.0747271	2.87522e-05	-5.57252e-05	0.499635	0.0211738	-0.0476097	0	55108.7
4060	23.0335	6.88944	0.0500955	1.52755e-07	-4.67894e-05	-0.173659	0.0166735	-0.00541568	0	16415.9
4061	25.4906	6.16501	0.0742269	8.8996e-06	-4.86996e-05	-0.0147586	0.00622581	-0.00197788	0	16709
4062	19.4014	3.85418	0.0593086	1.98686e-05	-5.61594e-05	-0.299491	0.0155121	-0.00932991	0	22920.3
4064	3.5095	8.14145	0.0720407	1.73856e-05	2.03947e-05	-0.137782	-0.00984878	-0.0284201	0	27948.1
4065	17.3098	14.1728	0.0704772	6.36955e-05	-1.37636e-05	0.589115	0.0353178	-0.028739	0	9310.21
4067	22.151	4.33712	0.0563027	6.39081e-05	-9.93697e-06	-0.084886	0.0130457	-0.00608385	0	29841
4070	1.80966	12.7667	0.0533691	2.22237e-06	1.71639e-05	-0.447422	-0.00459681	-0.00759977	0	6491.4
4072	12.486	15.7059	0.0741419	0	2.93196e-05	-0.0332807	0	-0.219958	0	54392.2
4076	15.3151	14.2093	0.0517036	2.0217e-05	6.92495e-05	1.64398	0.0395151	-0.0707771	0	32158.6
4077	13.2743	12.2238	0.0504497	1.60527e-05	2.13364e-05	0.868343	0.0340452	-0.105813	0	61694.8
4078	5.99518	1.31795	0.0506772	-2.41041e-06	4.66378e-06	0.118698	-0.00083254	-0.00233361	0	38552
4079	16.7586	13.9636	0.0668978	4.6581e-05	-5.87738e-06	0.630855	0.0386131	-0.0384601	0	2414.55
4084	1.62954	6.59235	0.0738072	1.02882e-06	3.33347e-05	0.0428451	-0.00228968	-0.0196579	0	43067.5
4085	16.0953	11.2872	0.0700904	4.28314e-05	-1.01237e-05	0.820737	0.0489593	-0.0504639	0	4075.53
4086	7.36205	12.9869	0.052518	1.69207e-05	-1.40795e-05	-1.21148	-0.0262594	-0.0975213	0	26112
4088	26.6777	4.71342	0.0598427	-3.19622e-06	-6.09408e-05	-0.116688	0.00101241	-0.00279348	0	30138.7
4095	6.34586	13.4372	0.0570551	1.01132e-05	2.01976e-07	-0.688515	-0.0231123	-0.0695247	0	14096.9
4103	6.43989	2.76969	0.0605254	-8.43786e-06	1.29317e-05	-0.188098	-0.00305585	-0.0112564	0	43634.4
4106	2.87471	10.8404	0.0714545	-2.52027e-06	-2.73906e-05	-0.343253	-0.0123252	-0.024014	0	10005.5
4113	8.32843	7.87425	0.067494	2.59524e-05	-4.42661e-05	0.0750326	-0.00883146	-0.0612627	0	51480.4
4116	10.179	4.06467	0.0693249	4.48237e-06	-6.71187e-05	-0.190123	0.00192987	-0.0237978	0	33772
4121	8.19695	3.77506	0.0724925	-1.06324e-05	-3.08825e-05	0.180795	-0.00198272	-0.0211741	0	47259
4124	14.4135	6.99123	0.0731361	2.46352e-05	-3.41661e-05	-0.0206612	0.0255025	-0.0420616	0	26426.2
4127	10.1476	7.19503	0.0513406	3.104e-05	-6.32845e-05	-0.218728	0.00153301	-0.058201	0	71129.7
4133	16.0337	10.8942	0.0560281	4.60366e-05	-6.70717e-06	-0.369765	0.0499067	-0.050398	0	49410.9
4135	22.3308	5.47623	0.0521836	2.68576e-05	-3.48525e-05	-0.132865	0.0152412	-0.00683896	0	30436.2
4138	12.6933	14.0446	0.0703192	1.1082e-05	2.07532e-05	-0.0610166	0.0144192	-0.18035	0	47988.5
4142	5.24348	7.4859	0.0634133	-2.16333e-06	4.41356e-05	-0.356208	-0.0129085	-0.0372513	0	27434.6
4144	6.83144	11.1292	0.0500694	1.25629e-05	7.03924e-06	0.735493	-0.0255396	-0.072703	0	28714.2
4145	18.382	6.41809	0.0511729	-3.5432e-06	-2.86213e-05	-0.450441	0.0280012	-0.0189455	0	39985.3
4146	10.1495	15.0328	0.0508852	1.72666e-05	3.08981e-05	-0.576625	-0.00259682	-0.202878	0	100045
4147	5.12263	4.73664	0.0605799	-1.15165e-05	1.25931e-06	-0.206475	-0.0062775	-0.0221931	0	37688.5
4150	4.66237	10.9229	0.053728	1.93906e-05	4.58707e-05	-0.198079	-0.019491	-0.0412008	0	74164.9
4151	12.1305	4.97612	0.0577578	4.18074e-06	-5.47917e-05	-0.0325391	0.0105417	-0.0315644	0	25935.6
4152	11.4497	10.5626	0.0630387	2.5797e-05	-2.63367e-05	0.0657902	0.0140962	-0.107757	0	85128.3
4153	24.4032	6.03135	0.0582068	4.23929e-07	-0.000120246	0.215027	0.0105692	-0.00330355	0	21874.3
4154	1.94842	2.16395	0.0610591	-3.13147e-06	2.2726e-06	0.309899	-0.000821502	-0.00531078	0	23092.1
4156	15.0172	2.58968	0.0576053	-5.94848e-06	-0.000121495	-0.443971	0.00838649	-0.00895512	0	34129.2
4160	23.2542	3.32418	0.0582288	1.95624e-05	-4.95102e-05	-0.0703746	0.00759372	-0.00404945	0	16816.3
4163	21.2248	7.27849	0.0703645	9.42584e-06	-4.87511e-05	0.048341	0.0235452	-0.00953444	0	19074.9
4164	14.3815	5.11277	0.0646434	3.27956e-07	-7.70037e-05	-0.144958	0.0175181	-0.0281741	0	40511.9
4167	18.3383	8.82566	0.0696012	1.30652e-05	5.9425e-06	0.0672161	0.0395832	-0.0240824	0	33484
4168	5.22317	8.21586	0.0527649	8.36963e-06	3.94109e-05	-0.0686953	-0.0146142	-0.0409008	0	19904.1
4171	21.8115	9.24968	0.0710814	3.00467e-06	-4.83392e-05	0.136143	0.0271234	-0.00566656	0	34435.7
4172	12.0825	13.8647	0.0648587	1.40703e-05	3.7226e-05	0.287791	0.00590226	-0.182609	0	110877
4173	12.3468	5.87388	0.0688274	1.39835e-05	-6.24778e-05	-0.520715	0.01207	-0.0420714	0	26021.8
4176	5.19997	15.3939	0.0654906	1.30536e-05	1.71023e-05	-1.00358	0.00397051	-0.0328622	0	5234.44
4177	2.39914	6.46534	0.0505321	-4.82912e-07	4.59835e-05	0.214296	-0.00404968	-0.0209976	0	37963.4
4179	10.0127	14.5758	0.0589128	2.53809e-05	2.51574e-05	-1.84071	-0.00218808	-0.186727	0	95123.2
4184	21.1743	4.54429	0.0635042	5.13244e-06	-1.64464e-05	-0.158057	0.0154906	-0.00801767	0	12979.4
4188	12.4055	6.81873	0.0659968	1.699e-05	-6.58621e-05	0.113429	0.0178655	-0.0495626	0	49170.1
4191	19.5129	9.36785	0.0720973	2.07513e-05	-6.12948e-06	-0.353159	0.038932	-0.0167587	0	9172.16
4196	9.6191	5.57866	0.0715289	1.20101e-05	-5.22653e-05	0.1997	0.000328382	-0.0400789	0	40764.9
4200	18.8139	8.83781	0.0572689	1.64049e-06	-1.62657e-05	-0.332611	0.0373858	-0.0207026	0	26974.7
4203	19.2143	1.42194	0.0549855	1.00318e-05	-5.65453e-05	-0.0610516	0.00300172	-0.00140365	0	11687.6
4206	26.0772	1.97445	0.0630495	4.98731e-07	-1.21703e-05	-0.0396751	0.000904954	-0.00126523	0	11930
4210	3.64916	13.1917	0.0663178	9.81609e-06	1.36759e-05	-0.360221	-0.0118682	-0.0200821	0	20175.9
4212	9.46262	15.7247	0.0510185	0	1.87114e-05	0	0	-0.224266	0	160661
4214	7.97585	11.1811	0.0710004	2.09379e-05	-2.83785e-06	-0.255556	-0.0202214	-0.096072	0	28115.1
4216	2.75877	14.3248	0.0608545	7.16448e-06	3.24392e-05	-0.41458	-0.00393634	-0.00519892	0	7500.86
4220	22.7908	3.58305	0.0575848	3.67266e-05	6.14409e-07	-0.0148204	0.00919817	-0.00488239	0	17731.3
4225	8.71657	13.211	0.0629602	4.25651e-05	-3.15872e-06	-0.492434	-0.0185684	-0.138601	0	106709
4226	9.6989	10.3014	0.0675882	4.86443e-06	-2.0839e-05	-0.45658	-0.00846813	-0.0991276	0	71913.1
4233	11.5384	13.4675	0.06364	-0.000120494	0.000124245	1.28234	-0.00109699	-0.1746	0	50536.8
4235	1.47682	9.6189	0.0577111	4.65656e-06	2.01025e-06	-0.204582	-0.00235375	-0.0206467	0	35637.5
4237	15.8955	4.25132	0.0736613	-4.46277e-06	-8.81103e-05	-0.231565	0.0166885	-0.0189257	0	9753.26
4240	26.0775	5.01841	0.059117	4.4778e-06	-4.68573e-05	-0.0267546	0.00320579	-0.0028052	0	20722.3
4241	6.25207	5.47799	0.0618566	-6.6863e-06	4.62291e-05	0.148009	-0.00824946	-0.0293429	0	52150
4243	19.0394	2.44085	0.0517933	2.02815e-05	-0.000156259	-0.206401	0.0078738	-0.00604438	0	15899.9
4246	9.70548	10.6558	0.0613645	4.65489e-06	-2.05921e-05	-0.607626	-0.0058902	-0.107112	0	88864.5
4247	24.5797	8.67233	0.0590965	-9.85671e-06	-0.000166883	0.291917	0.0121109	0.0021755	0	34600.7
4249	8.72681	8.44189	0.0699526	2.05085e-05	-5.19367e-05	0.0249714	-0.0112252	-0.0686241	0	42148.8
4251	22.7191	1.99027	0.0624149	2.09568e-05	-1.60953e-05	-0.0644443	0.00431995	-0.00194827	0	22135.7
4252	9.6741	1.31626	0.0661605	-9.73399e-06	-1.09329e-05	0.0420902	0.000216689	-0.00222527	0	29344.9
4257	9.01853	4.63249	0.0646737	-2.81596e-06	-3.97742e-05	-0.221013	-0.00151092	-0.0295561	0	68592.7
4258	19.9832	11.0117	0.0694747	1.62883e-05	-2.35631e-05	-0.0939682	0.0408048	-0.00948384	0	21575.5
4259	5.25858	14.0664	0.0595105	5.29634e-06	1.49695e-05	-0.97034	-0.0150664	-0.0409414	0	18297.2
4260	8.99652	7.94794	0.0715048	1.84492e-05	-6.07342e-05	-0.00840158	-0.0050634	-0.0645171	0	57515.3
4267	20.4771	9.01042	0.0553694	1.60655e-05	-1.13713e-05	-0.121473	0.0326484	-0.00959561	0	8727.74
4269	5.08128	6.32311	0.0733256	-1.16948e-05	2.50449e-05	-0.0925664	-0.0107526	-0.0306902	0	57094.3
4270	3.96522	2.52291	0.0517724	-2.74246e-06	5.27649e-06	0.133752	-0.00340137	-0.00763943	0	37129
4271	20.2396	3.15538	0.0746728	1.41221e-05	-0.000111807	0.0152666	0.0114097	-0.00632601	0	25083.5
4272	6.81569	10.9243	0.0578227	2.61221e-05	1.59022e-05	-0.737425	-0.0218952	-0.0721736	0	17888.1
4273	3.75054	12.1577	0.0712447	1.04604e-05	2.2809e-05	-0.624922	-0.0143616	-0.0260907	0	23706.7
4274	21.6504	2.74584	0.0556981	2.23558e-05	-3.94176e-05	-0.282931	0.00810579	-0.00465732	0	46173.3
4276	19.787	9.4212	0.0721289	2.7053e-05	-6.6947e-07	0.0163034	0.0374149	-0.0143741	0	23007.2
4278	15.2288	8.81547	0.0582436	2.08035e-06	7.24333e-08	-0.664517	0.0379775	-0.0513675	0	41207.8
4280	3.71758	7.20397	0.0592542	6.26377e-07	4.64107e-05	-0.119594	-0.00910325	-0.0263613	0	6359.92
4281	8.27117	8.58573	0.0587717	1.55743e-05	-4.82826e-05	-0.00721733	-0.0127243	-0.0690223	0	62259.4
4286	8.6355	1.33363	0.0726611	-4.94706e-07	-1.89125e-06	0.404183	0.000720684	-0.0020527	0	41318.5
4288	15.6247	3.27128	0.0562143	-1.83162e-05	-0.000129074	0.180826	0.0127869	-0.0124267	0	35986.1
4290	26.2542	9.28196	0.0594695	-4.7362e-05	-6.08811e-05	0.283572	0.00351419	0.00850048	0	10002
4291	13.5724	14.7551	0.0610514	3.23371e-05	5.7411e-05	2.3289	0.0326681	-0.129535	0	23799
4293	8.6848	10.7515	0.0634549	2.46434e-05	-1.54567e-05	0.188086	-0.015476	-0.0992536	0	81455.3
4294	21.0986	8.49496	0.0744424	-5.88015e-06	-2.4682e-05	0.168041	0.0292263	-0.00855696	0	5237.93
4298	24.0744	2.58552	0.0728639	2.29409e-05	-4.56667e-05	-0.00533509	0.00456912	-0.00270544	0	15360.4
4299	7.46264	1.34016	0.0711488	-5.50438e-06	7.74167e-07	-0.126312	-0.000970299	-0.00314992	0	58210.8
4301	18.3025	4.221	0.0530268	2.43327e-05	-6.88272e-05	0.0657575	0.0174099	-0.0126349	0	8451.65
4302	4.4322	12.9672	0.0507384	-1.58939e-06	7.90371e-06	-0.764323	-0.0165921	-0.0324407	0	2966.17
4303	19.2014	11.3072	0.0545568	2.57854e-05	-4.42359e-06	-0.0750186	0.0433777	-0.0157774	0	27740.4
4309	11.6971	10.9633	0.0621761	3.84548e-05	-9.45328e-06	0.631673	0.0164379	-0.11679	0	101662
4310	10.0545	15.0954	0.0596968	1.38383e-05	2.69681e-05	-0.971467	-0.00167294	-0.202351	0	126738
4311	8.78629	6.81237	0.0590064	4.19383e-05	-3.8669e-05	0.0212862	-0.00526924	-0.0532283	0	10424.5
4312	5.32508	13.398	0.0684068	4.78212e-06	1.35261e-05	-1.12333	-0.0191703	-0.0462987	0	40470.9
4313	11.8561	7.40326	0.0544584	1.52154e-05	-5.55684e-05	0.709012	0.011981	-0.0581964	0	53653.7
4314	6.90522	7.30371	0.0562071	1.70807e-06	2.02348e-05	0.171449	-0.0108137	-0.0488216	0	44389.7
4315	22.2023	9.3556	0.0516917	-1.22134e-06	-3.27209e-05	-0.0670372	0.0255196	-0.00349794	0	51623.7
4319	16.4184	1.88113	0.0559102	-3.87209e-06	-8.91564e-05	-0.378674	0.00492152	-0.00466932	0	39731.1
4324	3.70369	10.0367	0.0649097	-2.21119e-06	1.63019e-05	0.139962	-0.0139107	-0.0316124	0	18820.6
4325	19.8706	4.02242	0.0728485	4.13242e-06	-5.4993e-05	-0.180285	0.015819	-0.00938191	0	20007.3
4328	23.4163	3.89466	0.0672421	3.15879e-06	-4.76903e-05	-0.12218	0.00869997	-0.00459521	0	35347.4
4331	14.8956	11.3691	0.0745706	3.32094e-05	1.3455e-05	0.401361	0.0468463	-0.0712624	0	32586.7
4333	3.81582	11.019	0.0512912	8.37386e-06	1.85594e-05	-0.583779	-0.015436	-0.030506	0	33892.4
4337	21.2621	1.18692	0.0737909	2.05032e-06	-8.72135e-06	-0.217637	0.00115741	-0.000351446	0	21456.9
4339	16.0526	12.6235	0.0536922	3.55262e-05	2.85649e-05	0.218033	0.0485997	-0.0537293	0	3525.55
4340	13.2043	12.1356	0.0621619	2.20925e-05	2.03776e-05	0.82303	0.0340672	-0.105304	0	19745.4
4341	3.90424	12.9157	0.0657493	1.03452e-05	9.5101e-06	-0.577617	-0.0142737	-0.0250293	0	8605.22
4343	6.65118	13.306	0.0684204	2.06104e-05	-1.32165e-05	-0.765081	-0.0247378	-0.0767491	0	89612.6
4344	11.77	10.5575	0.0631256	3.14462e-05	-2.97977e-05	-0.809462	0.0182952	-0.107529	0	106257
4349	17.1307	2.9334	0.062735	1.81013e-06	-0.000152958	0.0203962	0.0112616	-0.00969587	0	43424.2
4350	17.3643	1.60092	0.0724718	6.29755e-06	-6.78025e-05	-0.503297	0.00399971	-0.00264041	0	40161.7
4353	10.4666	8.88271	0.0561513	2.83001e-05	-2.59265e-05	0.0185315	0.00244438	-0.0812259	0	11980.9
4355	24.45	3.30153	0.0509401	3.22724e-05	-1.96369e-05	-0.126458	0.00496874	-0.0032509	0	13762.5
4356	17.2391	11.4222	0.0736912	4.13939e-05	-5.15489e-06	0.664247	0.0474192	-0.0348824	3	54214.8
4360	4.80604	13.1307	0.0611385	1.84085e-06	1.56794e-05	-0.625438	-0.0181154	-0.0385641	0	21361.2
4365	6.08765	1.25871	0.0593025	-2.84013e-06	4.84218e-06	0.164852	-0.000481704	-0.00152388	0	48927.2
4367	5.49094	14.2473	0.0650111	4.24652e-06	1.33334e-05	-1.06434	-0.0133579	-0.0459665	0	18690.8
4369	11.4196	10.2061	0.0740622	2.48754e-05	-2.67325e-05	-0.185328	0.0147973	-0.100681	0	107937
4371	11.7672	2.98364	0.0563523	1.19134e-06	-5.99883e-05	0.163177	0.00392382	-0.0141726	0	23426.9
4374	6.24819	13.6187	0.053883	9.50322e-06	4.42374e-06	-0.517062	-0.0227923	-0.0676137	0	50744.1
4382	11.2786	10.159	0.0740401	2.02491e-05	-1.77396e-05	-0.56272	0.0129755	-0.0972588	0	50779.2
4385	24.8366	9.29381	0.0609203	-5.15706e-05	-0.000167277	-0.106405	0.0106934	0.00475967	0	22769.8
4388	8.19113	10.3077	0.0626391	8.91472e-06	-2.30836e-05	-0.314812	-0.0146135	-0.0892009	0	65702.7
4391	10.7873	9.10514	0.054094	2.39876e-05	-3.09062e-05	-0.270676	0.00392475	-0.0819327	0	43615.5
4396	7.21233	3.12132	0.0660756	-2.12982e-05	9.52769e-06	-0.225336	-0.00292107	-0.014834	0	65175.7
4398	14.4496	15.1054	0.0562779	3.64967e-05	6.68988e-05	1.66844	0.027123	-0.0945624	0	65462.4
4402	18.8926	3.00255	0.0715026	2.66955e-05	-0.000118319	-0.122365	0.0113096	-0.00753288	0	36880
4403	13.7257	4.717	0.0697905	-8.99334e-06	-7.42537e-05	-0.382338	0.0146512	-0.0253078	0	39005.5
4406	4.46216	5.34352	0.0508136	-1.48499e-06	1.55801e-05	-0.0672583	-0.00807177	-0.0235501	0	28110.5
4410	20.2412	8.28423	0.0634053	8.05757e-06	-1.8339e-05	-0.123191	0.0321374	-0.0122307	0	28039.1
4412	14.0923	1.12283	0.0585071	7.72091e-06	-1.92151e-05	-0.0674792	0.00048202	-0.00128875	0	28326.7
4413	18.5397	5.37209	0.0657757	1.28498e-05	-1.88054e-05	0.105999	0.0230774	-0.0149267	0	24289.1
4416	2.62902	7.56733	0.0632761	2.723e-06	3.80538e-05	-0.0646524	-0.0064262	-0.0242535	0	50731.1
4418	21.015	3.74496	0.060574	4.82184e-05	-5.6132e-07	-0.0926583	0.0126895	-0.00678416	0	33833.1
4423	6.70465	4.98581	0.0606139	-7.98582e-06	4.29337e-06	-0.424699	-0.00773398	-0.0286749	0	50558.6
4427	2.01789	8.15111	0.0528163	-1.46206e-06	6.21224e-07	-0.0158097	-0.00509404	-0.0224482	0	24608.9
4428	7.90161	9.43686	0.0574446	1.96401e-05	-3.44161e-05	-0.496083	-0.0160032	-0.0738762	0	55896
4430	8.33152	6.1664	0.067764	-8.31479e-06	-1.24056e-06	-0.553729	-0.0058761	-0.0428185	0	9350.44
4432	15.7855	12.687	0.0631021	2.62591e-05	3.72244e-05	1.09121	0.0479186	-0.0615893	0	24913.5
4435	24.6201	7.66007	0.0518293	-2.92835e-06	-0.000109353	0.204425	0.012354	-0.000393702	0	7430.57
4436	23.289	9.22333	0.0541707	-2.4287e-05	-6.19274e-05	-0.0986423	0.0192928	0.000374323	0	26370
4437	19.938	2.14614	0.0738374	1.65062e-05	-0.000108732	-0.152099	0.00698125	-0.00357781	0	24729.5
4439	25.7225	5.606	0.0553535	1.69465e-06	-3.97963e-05	0.213164	0.00438109	-0.00240179	0	25639.8
4440	9.7459	5.79145	0.0548685	1.30222e-05	-5.21449e-05	-0.368664	-0.000754354	-0.0404365	0	28289
4445	16.8974	14.6258	0.0677883	6.37193e-05	-1.69193e-05	0.889805	0.0296578	-0.0335553	0	1909.54
4446	24.4138	8.95457	0.0747783	-5.14861e-06	-0.000166439	0.407658	0.0117713	0.0034265	0	19845.3
4448	10.4884	12.4965	0.0711586	4.39069e-05	2.05006e-05	-0.337751	-0.00657243	-0.153648	0	75230.4
4449	9.17304	15.159	0.0612435	1.39605e-05	1.73534e-05	-0.939842	-0.00410455	-0.185593	0	205388
4451	23.3322	2.71902	0.0506442	1.27668e-05	-8.28724e-05	0.103499	0.00556162	-0.0031486	0	21197.5
4452	18.2676	9.77747	0.0512778	1.43673e-05	-5.14627e-06	0.834171	0.0440328	-0.0246976	0	58449.6
4453	16.4455	4.13094	0.0717411	8.0056e-06	-9.32678e-05	-0.0588495	0.0176772	-0.0154864	0	17406.3
4454	16.6855	9.96719	0.0725207	1.63202e-05	-1.2253e-05	0.368841	0.0452927	-0.0406918	0	39557.9
4456	25.1905	9.80652	0.0644321	-6.16957e-05	-0.000117138	-0.0339761	0.00752858	0.00785592	0	19560.4
4462	6.08579	10.1836	0.0578395	4.2161e-05	3.40889e-05	-0.149144	-0.0204047	-0.0571195	0	20681
4464	6.61993	13.643	0.0673111	2.04002e-05	-1.10435e-05	-1.08745	-0.0253926	-0.0761625	0	30714.6
4470	5.71718	14.1342	0.0670224	3.09501e-06	1.24299e-05	-1.03922	-0.0160047	-0.0514544	0	6887.65
4473	22.6338	3.97578	0.0502189	4.53932e-05	8.31384e-07	-0.0633262	0.0107079	-0.00536149	0	20168.7
4475	12.2653	2.71062	0.0582695	-7.32227e-06	-9.95809e-05	-0.234766	0.00518894	-0.0117814	0	53638.4
4481	7.34355	14.7644	0.0565475	2.86773e-05	-7.94771e-06	-1.06891	-0.0199894	-0.0979412	0	75292.8
4485	9.43773	3.03661	0.070215	-1.22919e-05	-4.27364e-05	-0.423961	0.00117935	-0.0166234	0	82773.9
4486	21.3126	9.74531	0.0588734	1.99772e-05	-4.06027e-05	0.173081	0.0310993	-0.00650878	0	44925.1
4488	18.0613	4.99055	0.0727063	1.61609e-05	1.20215e-07	-0.181335	0.0212143	-0.0156916	0	26136.5
4491	16.4038	5.90552	0.0544378	-2.35811e-06	-5.64344e-05	-0.412737	0.0243797	-0.0246114	0	31743.8
4495	9.75308	9.74061	0.053568	8.59167e-06	-3.10212e-05	0.0524479	-0.00433232	-0.093917	0	69722.7
4497	8.3115	1.20972	0.0675832	-5.04469e-07	-3.33685e-06	0.157148	0.000469066	-0.00206516	0	32488.4
4502	8.21463	15.5134	0.0594097	1.30149e-05	5.61724e-06	-2.29575	-0.000614482	-0.163951	0	101861
4504	10.9224	10.753	0.0733779	1.34364e-05	1.56862e-06	0.213842	0.00640018	-0.116013	0	93386.3
4506	13.5122	10.0328	0.0539402	3.34636e-05	-1.70034e-05	0.437773	0.0368089	-0.079064	0	89082.6
4510	9.33411	1.34798	0.0568605	-6.16636e-06	-1.00733e-05	0.228653	0.000644623	-0.00373709	0	41330
4511	5.56003	9.47566	0.0575268	2.29744e-05	4.48718e-05	-0.303311	-0.0167658	-0.0481332	0	54306.3
4512	18.1347	2.04626	0.067381	2.30619e-05	-0.000105875	-0.174644	0.00724116	-0.00448235	0	25935.5
4514	1.03957	9.22507	0.072348	-1.09422e-06	3.90439e-05	-0.0297899	-0.000429362	-0.0197864	0	14814.9
4516	21.2063	9.51578	0.0598191	1.50472e-05	-3.59222e-05	-0.117936	0.0308604	-0.00677515	0	17092.3
4517	16.9795	11.0006	0.0737693	4.01086e-05	-8.48467e-06	0.369168	0.0505911	-0.0385889	0	29142
4521	8.03952	8.03221	0.0567385	2.25084e-05	-3.89671e-05	0.332874	-0.0107754	-0.0598044	0	32767.7
4522	1.06808	7.29454	0.051551	-2.46997e-07	3.1988e-05	-0.0192938	-0.000442835	-0.0199278	0	19536.6
4524	23.016	4.17715	0.0692819	3.80435e-05	-1.98955e-05	-0.212606	0.0101718	-0.00509315	0	19899.3
4525	25.9667	1.16311	0.0659435	7.12869e-06	-7.12372e-06	-0.038498	0.000279557	-0.000202388	0	11710.7
4526	8.10272	4.68503	0.0696796	-1.03604e-06	-2.74428e-05	-0.271278	-0.00412425	-0.0293771	0	47394.9
4527	19.226	7.16812	0.0738252	-1.47194e-05	-3.53688e-05	0.123644	0.0305964	-0.016571	0	25523.1
4528	19.3483	7.21867	0.0585512	-1.50226e-05	-2.38088e-05	0.278755	0.0303666	-0.0160918	0	27835.8
4529	1.61109	9.46693	0.0577385	4.57095e-06	7.38605e-06	-0.359353	-0.00257372	-0.0207043	0	29720.8
4534	2.44322	13.2893	0.0504644	5.26233e-06	5.39818e-05	-0.0952897	-0.00610971	-0.00776461	0	21320.5
4535	2.25931	9.60359	0.0558618	1.08746e-05	3.28127e-05	-0.0685848	-0.00585908	-0.0229837	0	32334.3
4540	24.6759	7.99717	0.0533382	-3.24625e-06	-0.000124673	-0.0641007	0.0118431	0.00106725	0	35715.4
4542	19.5854	12.1141	0.0579642	4.52551e-05	-1.59562e-05	0.414659	0.0410163	-0.0117628	0	12955.9
4544	3.95475	12.6863	0.0678627	3.49541e-06	7.90355e-06	-0.297397	-0.0152145	-0.0268009	0	9841.95
4546	24.0504	3.06489	0.0567297	5.36298e-05	-4.14574e-05	0.0426726	0.005562	-0.00349974	0	35334.3
4550	11.6268	2.75294	0.0701909	-3.13124e-06	-7.15242e-05	-0.245785	0.00417697	-0.0129612	0	16374.8
4551	3.50354	4.32264	0.0645881	-2.88868e-06	1.71906e-05	-0.0368564	-0.0046553	-0.0163449	0	33013.1
4552	5.11088	4.35337	0.070226	8.77726e-06	-4.47678e-06	-0.588147	-0.00622111	-0.0198041	0	80587.7
4553	3.76574	6.14959	0.0702231	-1.78241e-08	3.31581e-05	-0.117101	-0.00791441	-0.0237722	0	31574
4554	9.43118	5.10362	0.0714171	6.16804e-06	-4.24474e-05	0.0456731	-0.00118517	-0.0349017	0	25943.7
4556	13.1678	3.75895	0.0549857	4.96812e-08	-8.52676e-05	-0.431187	0.00924259	-0.018213	0	54354.3
4557	8.32868	11.5747	0.059124	1.38e-05	8.98971e-07	0.273031	-0.0206129	-0.107565	0	78087.3
4560	11.7033	15.5143	0.0747677	2.02386e-06	5.68326e-05	-0.236658	-0.000382918	-0.225014	0	77159
4562	13.316	5.49877	0.0711018	2.59384e-06	-6.94767e-05	-0.875165	0.0150558	-0.0346091	0	58423.9
4564	26.8976	2.62041	0.0548887	-1.00875e-06	-3.74527e-05	-0.0814722	0.000163451	-0.00202406	0	9134.86
4565	8.48004	3.66873	0.0649183	-1.3343e-05	-3.29143e-05	-0.015305	-0.00038513	-0.0213997	0	90579.9
4566	14.907	12.8465	0.0613772	2.87787e-05	4.45797e-05	1.05684	0.046527	-0.0769484	0	70267
4568	6.26848	15.5526	0.0739092	2.9653e-05	2.17661e-06	-1.3954	0.0069965	-0.0562223	0	5142.96
4569	4.75586	10.9839	0.0588369	2.47781e-05	4.68396e-05	-0.429992	-0.0198953	-0.0422137	0	54399.1
4572	9.82848	12.0946	0.0723756	3.06307e-05	-1.94412e-08	-0.312822	-0.0140651	-0.134184	0	113188
4573	13.718	2.70303	0.0563393	-8.66759e-06	-0.000147135	0.33746	0.00689342	-0.0101471	0	15393.9
4574	8.07036	6.40272	0.0611989	8.41567e-06	-2.17874e-05	-0.0738597	-0.00684823	-0.0454027	0	54234.8
4579	19.3869	6.1636	0.0592634	-7.21384e-06	-1.56155e-05	0.208301	0.0250318	-0.0144454	0	21192.8
4581	6.91996	4.24994	0.069379	-1.98617e-05	1.042e-05	0.218533	-0.00512571	-0.0227769	0	31731.6
4589	15.3765	6.2843	0.0699281	1.32424e-05	-7.08291e-06	-0.147792	0.0254255	-0.0315162	0	52262
4593	12.8648	12.2692	0.0665716	3.18952e-05	1.55327e-05	1.8208	0.0274664	-0.113299	0	43665.6
4595	19.3057	4.5647	0.067949	1.30624e-05	-5.6637e-05	-0.0798199	0.0184153	-0.0109969	0	19491.6
4596	4.26288	14.1821	0.0713695	1.23054e-05	1.5852e-05	-1.02768	-0.00946309	-0.0225079	0	18279.5
4597	14.4174	6.5554	0.0720393	2.1155e-05	-4.12144e-05	-0.416018	0.0248845	-0.0393015	0	32974.6
4599	25.8372	3.44157	0.0590291	4.01443e-06	-2.07318e-05	0.101458	0.00237756	-0.0029002	0	22015
4600	17.4822	10.248	0.0626978	4.53826e-06	9.49533e-07	0.347543	0.0457451	-0.0326683	0	3024.83
4601	12.9212	8.6429	0.0550122	4.34419e-05	-7.02499e-05	0.229089	0.0232056	-0.068202	0	8607.52
4603	23.2495	3.19149	0.074678	2.48017e-05	-4.68343e-05	-0.105871	0.00731796	-0.00392619	0	27190.3
4604	14.7553	5.82717	0.0633313	1.33446e-05	-4.25159e-05	-0.021151	0.0214105	-0.030785	0	44188.6
4605	7.98269	2.97867	0.0612144	-1.537e-05	-1.35366e-05	-0.0211681	-0.00178008	-0.0145782	0	72136.4
4607	24.281	1.91181	0.0651711	2.62426e-05	-1.96902e-05	-0.0519634	0.00234885	-0.00149726	0	14666.5
4608	24.5124	4.83123	0.0724422	1.9532e-05	-0.000116062	-0.070312	0.00767993	-0.00388545	0	15416.5
4609	19.7429	3.44609	0.0515852	3.41294e-05	-1.26292e-05	-0.0465257	0.0131618	-0.00753537	0	34960.2
4610	18.2801	7.37338	0.0739447	-1.01287e-05	-1.50683e-06	0.309267	0.0321483	-0.0203531	0	26883.5
4613	5.87177	6.48285	0.0518355	-3.32013e-06	9.39422e-06	0.28899	-0.0110741	-0.0358239	0	66602.5
4614	12.7987	8.33851	0.0534248	4.03006e-05	-7.04646e-05	0.820598	0.0218691	-0.0643223	0	80442.2
4616	21.4313	9.72291	0.0628192	1.33313e-05	-4.5383e-05	0.271765	0.0305323	-0.0057325	0	45755.6
4619	5.16351	9.27254	0.0548327	4.07908e-06	4.35602e-05	-0.272966	-0.0159175	-0.0443506	0	54477.8
4621	4.73874	13.875	0.0508774	4.55093e-06	1.42512e-05	-0.657419	-0.0140137	-0.0320101	0	22477
4622	20.5422	7.77459	0.0696597	2.18272e-06	-1.79404e-05	0.0458994	0.0290873	-0.0105487	0	46133.6
4624	4.64947	4.19932	0.067572	2.83463e-05	3.33585e-05	-0.194462	-0.00553979	-0.016749	0	57004.8
4625	13.1956	7.07501	0.060168	2.67055e-05	-6.14081e-05	0.739759	0.021378	-0.0494356	0	58229.3
4627	25.3429	6.46593	0.0521484	1.73774e-06	-8.02682e-05	0.256431	0.00684977	-0.00117122	0	11211
4628	3.62463	15.515	0.0602974	1.19467e-05	3.73896e-06	-0.597354	0.00516529	-0.00918412	0	2466.11
4629	1.42068	5.99749	0.0698451	2.27326e-06	5.40242e-05	-0.00247684	-0.00144672	-0.0182464	0	38190.5
4630	10.3369	4.21251	0.0574941	9.84268e-06	-6.19384e-05	0.455476	0.00381431	-0.0246443	0	54255.6
4632	16.9016	10.2964	0.0721576	2.42211e-05	-1.0156e-05	0.481993	0.0463302	-0.0381354	0	59127.2
4633	9.36561	4.51388	0.06079	-9.74445e-07	-4.66495e-05	0.866747	0.000325508	-0.0292787	0	45050.9
4635	9.24492	6.17529	0.070615	8.00178e-06	-7.85752e-06	0.410675	-0.00223518	-0.0453418	0	76089.3
4637	16.8907	3.36671	0.0682917	5.54131e-06	-0.000141913	0.277305	0.0129704	-0.0114141	0	44269.9
4638	14.596	1.01851	0.0645665	4.56103e-06	-1.14844e-05	-0.190527	0.000225491	-0.000246155	0	7534.71
4640	10.9917	4.90156	0.0536289	8.71527e-06	-3.96994e-05	-0.441818	0.00568486	-0.0319232	0	20593.6
4641	9.9376	4.47166	0.0742159	8.85878e-06	-5.18888e-05	0.0178782	0.00344145	-0.0281627	0	28797.9
4642	11.5193	15.7224	0.0511037	0	5.8784e-05	-0.00599516	0	-0.226533	0	67487.8
4645	19.712	4.37335	0.0640842	3.45723e-06	-4.26881e-05	-0.161194	0.01685	-0.00973684	0	16524.2
4647	25.887	9.94655	0.0643777	-5.95264e-05	-7.97728e-05	0.118351	0.00370496	0.0109149	0	23254.3
4648	6.43298	2.53447	0.0537913	-7.73172e-06	1.09654e-05	-0.113626	-0.00243564	-0.0100817	0	30085.5
4649	10.3586	5.0879	0.068831	8.83257e-06	-4.50046e-05	-0.390553	0.00238213	-0.0346184	0	51131.2
4651	11.4801	14.4496	0.0655006	1.45538e-05	6.62244e-05	-1.41119	-0.000307439	-0.192315	0	29946.9
4652	15.4568	13.0527	0.0700608	2.77461e-05	5.07694e-05	-0.237898	0.0479021	-0.06751	0	35222.8
[truncated: 20,651 more rows]
