# Supplementary material for: Study on stability analysis of soil nail reinforced slopes under loading based on the discrete element method
Source: PLoS One. 2026 May 26;21(5):e0350163. doi: 10.1371/journal.pone.0350163 (PMC13210361; doi:10.1371/journal.pone.0350163)
Supplement: S1 File — (ZIP) [file pone.0350163.s001.zip › DATA in PFC/6_14_20000__contacts.txt]

ball1_id	ball2_id	ball1_type	ball2_type	cx	cy	nx	ny	fn	fs	bond_type
21	98	0	0	10.2273	12.1283	0.041512	0.999138	5415.04	287.872	0
6	21988	0	0	6.96158	3.8036	0.510866	-0.85966	9339.61	1418.31	0
6	29749	0	0	6.9911	3.88005	0.95361	0.301045	1925.36	1541.61	0
7	28757	0	0	24.6394	3.69987	-0.975835	0.218508	3042.98	369.272	0
12	5819	0	0	3.13966	12.0663	0.966219	-0.257724	398.529	336.749	0
17	4641	0	0	9.92922	4.54517	0.113164	-0.993576	4811.71	381.877	0
17	7912	0	0	9.90312	4.6886	-0.244234	0.969716	6167.15	1053.69	0
25	9688	0	0	14.8049	8.55388	-0.761455	0.648218	6090.33	1380.61	0
35	7830	0	0	10.5593	10.7517	-0.99365	-0.112514	-4398.83	3115.56	0
36	8603	0	0	24.93	7.46542	-0.910257	0.414045	1893.52	338.077	0
40	1994	0	0	13.2123	6.02124	0.841609	0.540087	-241.638	8.7715	0
51	1555	0	0	2.65775	4.92752	0.0740847	0.997252	6255.13	267.989	0
63	3510	0	0	15.6245	8.97069	0.294869	-0.955538	6114.68	1344.82	0
63	7168	0	0	15.6713	9.01466	0.937581	-0.347766	1606.87	123.813	0
67	4619	0	0	5.19319	9.3181	-0.545859	-0.837877	9449.79	173.74	0
93	3401	0	0	23.1553	9.21744	0.340119	0.940382	-94.938	197.311	0
151	611	0	0	11.4194	4.29547	-0.108899	0.994053	7721.56	332.194	0
174	289	0	0	14.9246	15.2215	-0.58142	-0.813603	652.401	958.228	0
183	327	0	0	3.87619	15.6455	-0.582705	-0.812684	64.0039	149.467	0
265	530	0	0	20.7961	6.81989	-0.954991	-0.296635	1380.91	588.685	0
421	992	0	0	24.9073	1.46867	0.352384	-0.935856	2939.32	297.786	0
563	835	0	0	16.1184	7.17993	-0.75391	0.656978	7245.03	1169.71	0
639	940	0	0	18.1564	3.6791	0.16227	-0.986746	9385.26	1718.33	0
782	835	0	0	16.0485	7.25731	0.578108	-0.81596	5413.07	627.888	0
12	29230	0	0	3.09698	12.0287	0.130308	-0.991474	70.1839	491.89	0
19	18330	0	0	5.96003	5.17791	-0.871647	-0.490134	4503.84	1317.44	0
19	28347	0	0	6.05597	5.23811	0.820428	0.57175	5210.3	1003.05	0
22	20360	0	0	18.9449	5.89501	-0.31204	-0.950069	881.209	1000.45	0
24	15402	0	0	6.1093	9.71457	0.918162	0.396206	4035.94	1075.74	0
24	42844	0	0	6.10071	9.64373	0.790799	-0.612075	155.959	953.483	0
32	15068	0	0	25.8006	7.89335	0.605326	-0.795978	2597.01	1157.71	0
32	23482	0	0	25.7146	7.90341	-0.775057	-0.631891	-241.139	1176.95	0
32	23484	0	0	25.7808	8.00286	0.285095	0.958499	-746.362	81.7932	0
33	24026	0	0	22.891	1.61762	-0.551023	0.83449	3178.53	182.885	0
38	40341	0	0	1.83943	14.2087	0.984877	0.173256	538.244	305.611	0
43	24224	0	0	12.0906	7.69709	-0.545167	-0.838327	4047.17	2501.67	0
48	15202	0	0	5.19438	13.7437	0.888478	0.45892	10056.6	548.155	0
48	34325	0	0	5.14732	13.651	0.145554	-0.98935	324.361	1152.92	0
50	30371	0	0	26.6005	1.36061	0.24483	0.969566	1798.73	224.253	0
51	36503	0	0	2.70979	4.87952	0.988832	0.149035	2333.22	264.765	0
54	38186	0	0	15.9253	4.48699	-0.986148	0.165869	1061.21	385.786	0
54	42458	0	0	15.9469	4.42711	-0.654552	-0.756017	2704.19	795.809	0
55	34632	0	0	16.6452	6.07945	0.957887	0.287147	-782.041	489.274	0
56	47461	0	0	12.4412	5.4239	0.374831	-0.927093	3016.6	306.745	0
57	25720	0	0	16.9029	12.9838	-0.524415	0.851463	9652.25	3508.75	1
57	35305	0	0	16.9604	12.9858	0.462832	0.886446	4.28812	2.81982	0
59	25894	0	0	25.8881	3.19806	-0.572222	0.820099	2152.68	319.498	0
59	33269	0	0	25.8966	3.08569	-0.44179	-0.897118	1461.98	152.275	0
60	50684	0	0	13.7145	9.83145	0.392926	0.91957	6635.53	1882.41	0
66	34745	0	0	7.95382	1.60919	-0.732252	0.681033	3845.37	1112.14	0
68	44691	0	0	12.1809	6.00722	0.842881	-0.5381	1884.98	543.083	0
68	47062	0	0	12.1564	6.08171	0.358806	0.933412	2563.78	312.118	0
69	52350	0	0	10.6734	5.98719	0.668586	0.743635	3286.79	179.434	0
70	16449	0	0	13.5581	3.87671	0.88025	-0.474511	2680.94	1633.02	0
70	28456	0	0	13.443	3.96848	-0.658576	0.752514	3211.36	1115.97	0
70	46530	0	0	13.4563	3.84679	-0.481481	-0.876457	5750.3	2039.61	0
74	46308	0	0	14.5348	11.9369	-0.999205	0.0398581	836.02	1987.51	0
76	45241	0	0	11.6183	7.56479	-0.0565503	0.9984	7693.58	247.703	0
77	17481	0	0	23.5924	2.43318	-0.955369	0.295415	3204.55	588.031	0
77	25772	0	0	23.7129	2.39878	0.967276	-0.253728	2481.09	16.8587	0
84	39294	0	0	6.40259	15.0329	0.816196	0.577775	4412.7	839.546	0
89	38214	0	0	23.0445	6.98466	-0.9962	0.0870969	4933.1	83.5107	0
89	42208	0	0	23.1518	7.03565	0.563905	0.82584	76.1182	120.483	0
93	20568	0	0	23.0855	9.15099	-0.956601	-0.291402	4585.23	1295.73	0
93	26651	0	0	23.1423	9.11263	0.0994876	-0.995039	-752.153	729.952	0
97	14939	0	0	5.27113	12.6126	-0.642711	-0.766109	8155.67	1529.72	0
107	4655	0	0	21.1294	3.34807	0.141957	-0.989873	2040.63	460.266	0
110	2442	0	0	8.8223	8.00555	0.855194	0.518307	1999.58	1164.38	0
113	7001	0	0	17.4987	4.54087	-0.996964	-0.0778682	2268.78	540.192	0
116	4553	0	0	3.77745	6.08048	-0.167095	0.985941	2413.29	139.304	0
116	8132	0	0	3.71782	6.01848	-0.991759	0.128121	2236.95	505.534	0
117	9560	0	0	12.8256	14.2794	0.948347	0.317234	834.152	140.826	0
139	5491	0	0	7.17764	1.71438	-0.897601	0.44081	2356.63	532.91	0
144	9028	0	0	14.5611	2.08038	0.381563	-0.924343	6460.82	29.1469	0
147	7975	0	0	8.8599	13.6498	-0.0802459	-0.996775	19637.6	2694.15	0
148	5013	0	0	17.815	2.07864	-0.826701	0.562641	4639.98	376.08	0
148	8387	0	0	17.8071	2.01611	-0.936427	-0.350861	438.393	188.822	0
151	4981	0	0	11.3704	4.25969	-0.917515	0.397701	735.281	392.571	0
166	6468	0	0	23.9565	2.43147	0.590211	0.807249	835.296	318.741	0
174	3017	0	0	14.9028	15.276	-0.985582	0.169198	195.615	18.2788	0
174	7382	0	0	15.0082	15.2862	0.934349	0.356359	2264.18	715.106	0
176	4767	0	0	8.1312	12.4886	0.996552	-0.0829676	-1390.36	1604.4	0
180	2910	0	0	1.91609	1.70933	-0.529827	0.848106	2526.06	376.188	0
180	3028	0	0	1.98773	1.6881	0.906049	0.423172	2829.16	337.363	0
198	2215	0	0	14.0151	5.60734	-0.968908	0.24742	1816.17	1905.07	0
198	3589	0	0	14.0361	5.54695	-0.609294	-0.792945	3632.46	1033.9	0
204	1054	0	0	14.6417	7.77491	0.534208	-0.845353	9773	1368.58	0
213	7139	0	0	19.0919	8.00471	0.48588	0.874025	1877.94	888.07	0
214	1408	0	0	26.8466	8.92092	0.489391	-0.872065	3.69286	574.211	0
224	7552	0	0	26.4396	1.753	0.813484	-0.581588	784.818	55.0539	0
225	8504	0	0	16.6507	11.7409	0.502341	0.864669	1387	1616.57	0
225	9770	0	0	16.6638	11.6585	0.750831	-0.660495	8652.9	725.486	0
249	6821	0	0	23.2467	6.2044	-0.44044	0.897782	2107.36	555.479	0
251	5718	0	0	14.2017	14.9742	-0.0757191	-0.997129	1583.57	1659.7	0
254	1981	0	0	9.03156	8.3244	0.891784	0.452461	2520.24	2446.07	0
268	8484	0	0	7.05898	5.32264	0.496222	-0.868195	269.629	488.366	0
270	6026	0	0	17.9848	6.45824	0.307094	-0.951679	7309.3	1096.53	0
273	1287	0	0	22.8243	7.97722	-0.258029	-0.966137	-153.508	695.049	0
273	5506	0	0	22.829	8.10135	-0.184146	0.982899	1047.3	1157.49	0
289	3017	0	0	14.8631	15.2324	-0.254536	0.967063	-407.136	589.211	0
290	2388	0	0	26.7392	4.88673	0.494926	-0.868935	1267.11	329.499	0
290	9384	0	0	26.7722	4.94086	0.999088	-0.0426976	3136.89	255.257	0
301	4888	0	0	17.2923	8.04872	0.845579	-0.53385	1617.12	623.721	0
304	6703	0	0	25.2391	4.30412	-0.469332	0.883022	1023.26	364.613	0
306	7009	0	0	22.2275	6.76141	-0.74399	-0.66819	1441.13	581.9	0
328	7438	0	0	18.3189	11.5157	0.559381	-0.828911	1923.68	984.464	0
332	6358	0	0	1.45046	14.6832	-0.610604	-0.791936	625.257	420.256	0
350	1388	0	0	8.57135	8.17893	-0.201356	-0.979518	14165.1	1360.23	0
354	8698	0	0	24.6188	2.55159	0.107945	-0.994157	1149.88	294.957	0
358	7018	0	0	26.5169	9.20884	0.587986	0.808871	1287.51	1277.33	0
362	9949	0	0	5.92928	9.95351	-0.120241	-0.992745	11886.8	2858.24	0
370	5503	0	0	10.4591	14.6916	-0.4696	0.882879	15732.2	4492.36	0
373	2529	0	0	10.0172	5.31814	-0.419473	-0.907768	5157.24	402.832	0
403	8671	0	0	26.7021	7.21569	-0.531539	0.847034	684.091	748.607	0
406	5153	0	0	3.37308	10.7615	0.71137	-0.702818	1064.32	1177.55	0
409	8871	0	0	6.44639	8.39033	-0.999999	-0.00126107	2577.81	1536.09	0
413	4705	0	0	23.1802	1.87984	-0.79489	-0.606753	373.648	315.427	0
421	5075	0	0	24.8398	1.57259	-0.711184	0.703005	2288.35	285.365	0
431	8337	0	0	21.904	5.84309	0.808779	0.588112	717.557	808.934	0
434	2877	0	0	25.7231	5.25245	-0.674159	0.738586	4925.78	467.985	0
440	6242	0	0	16.9803	6.6405	-0.889327	-0.457271	348.515	413.236	0
444	7798	0	0	16.6563	10.5026	0.286708	-0.958018	9271.05	4206.41	0
445	8598	0	0	1.95167	15.7759	-0.644933	0.764239	-69.2699	154.008	0
449	2819	0	0	22.2436	3.7047	0.998894	-0.0470163	2873.2	572.397	0
457	2431	0	0	19.9137	7.60548	-0.274507	-0.961585	974.756	585.982	0
460	5533	0	0	19.5487	12.0051	0.969697	-0.244309	1632.14	1822.9	1
468	2717	0	0	7.93281	11.5756	0.70525	-0.708958	4667.35	74.6233	0
468	9903	0	0	7.8403	11.5849	-0.830874	-0.556461	8846.84	3129.41	0
486	6544	0	0	8.48118	15.0634	-0.890914	0.454172	5038.17	345.416	0
488	5488	0	0	23.6255	5.79696	0.479263	0.877671	-251.528	29.6376	0
489	8141	0	0	16.7022	7.86359	-0.655313	-0.755357	410.877	359.061	0
522	9063	0	0	23.5295	1.36107	-0.988071	0.153999	1620.11	221.17	0
524	6489	0	0	19.1353	3.80218	-0.99982	0.0189946	2410.02	640.835	0
527	4761	0	0	8.5111	4.00822	-0.811669	0.584117	2616.52	1563.9	0
539	4640	0	0	11.0451	4.90155	-1	0.000238371	2070.87	521.433	0
544	6177	0	0	3.32742	9.79843	0.501554	-0.865126	488.989	1017.64	0
548	3039	0	0	4.76289	8.89157	-0.999986	-0.00537719	6402.41	1083.09	0
550	8755	0	0	20.5898	6.42895	-0.306156	0.951981	2774.45	128.141	0
560	9834	0	0	15.564	13.3098	0.572608	0.819829	-323.023	496.767	0
588	1850	0	0	16.4039	12.4054	-0.642191	-0.766545	2656.49	66.1551	0
592	7004	0	0	12.6324	11.2481	0.875085	0.483968	-1554.1	186.554	0
607	3277	0	0	25.9265	8.72315	-0.503501	-0.863994	-245.14	226.693	0
611	4981	0	0	11.3613	4.31749	-0.750413	-0.660969	-194.068	374.561	0
611	8232	0	0	11.4043	4.4288	-0.115829	0.993269	8774.83	808.03	0
613	5677	0	0	8.80748	5.92661	-0.375563	0.926797	8670.54	1783.73	0
625	5498	0	0	4.98496	10.0106	0.411857	-0.911249	-197.648	1882.73	0
625	7544	0	0	4.93274	10.1398	-0.336886	0.941545	2368.95	1029.24	0
627	6322	0	0	7.12871	1.60691	-0.965673	0.259759	2102.09	936.044	0
665	9681	0	0	1.28582	4.19566	0.511037	-0.859559	4490.67	727.835	0
679	6601	0	0	20.2945	8.77932	0.837646	-0.546214	1529.7	134.733	0
683	4642	0	0	11.5681	15.7056	-0.945572	0.325414	-910.971	2400.59	0
690	1385	0	0	16.1698	12.169	0.98769	-0.156425	474.75	813.725	0
697	8103	0	0	9.73819	4.10078	0.703859	0.71034	1638.73	297.859	0
702	7878	0	0	4.30929	14.3216	0.821044	-0.570865	557.162	385.93	0
707	9384	0	0	26.8619	4.8787	-0.39194	0.919991	615.803	282.021	0
715	3209	0	0	3.82093	5.88866	0.967265	0.253768	3875.56	559.402	0
724	7274	0	0	10.3814	3.29836	-0.803924	-0.594732	1589.01	947.296	0
731	9241	0	0	22.5226	6.15883	0.99736	0.0726159	3897.54	1139.53	0
733	1123	0	0	2.02266	3.70845	-0.897022	0.441987	1548.94	189.105	0
751	8296	0	0	23.976	6.03882	0.0281846	-0.999603	120.641	242.099	0
754	1371	0	0	14.4857	14.2333	0.811886	0.583816	-28788.6	4091.84	1
756	5325	0	0	11.5374	6.44046	0.159842	0.987143	7892.24	2074.44	0
758	9856	0	0	15.5681	2.8242	0.601477	-0.79889	2902.41	375.172	0
767	5985	0	0	15.8215	6.27659	0.808586	-0.588378	7411.58	1345.16	0
778	4382	0	0	11.2808	10.0855	-0.0297205	0.999558	10906.3	1114.51	0
778	8198	0	0	11.3333	10.0532	0.913121	0.407688	-233.015	890.573	0
784	5410	0	0	9.29066	8.34114	-0.57315	-0.819451	7855.68	3053.07	0
791	1865	0	0	15.9657	14.8837	0.613532	-0.78967	2521.28	1107.34	0
807	9274	0	0	2.63147	5.81999	-0.859469	-0.511189	1784.39	125.714	0
816	9512	0	0	13.5319	6.17076	-0.0108103	0.999942	6120.41	753.41	0
821	1060	0	0	20.2904	9.93208	-0.530904	-0.847432	181.754	352.735	0
829	1692	0	0	10.4726	2.13806	-0.695134	0.71888	3975.78	1205.39	0
830	5158	0	0	11.4149	9.59673	0.96975	-0.244101	-858.683	1290.06	0
839	3006	0	0	6.25719	4.60432	0.140311	-0.990107	9338.42	774.639	0
855	1486	0	0	25.983	2.69474	-0.306565	0.95185	1207.86	352.37	0
863	3946	0	0	6.97714	6.73843	-0.777004	-0.629495	3987.74	894.007	0
865	6533	0	0	1.20356	6.49612	-0.761141	0.648587	1472.61	250.116	0
869	6758	0	0	5.27307	6.48199	-0.429777	0.902935	1019.41	582.12	0
877	1683	0	0	8.75584	12.1528	0.986371	0.164535	5518.37	3459.73	0
877	2406	0	0	8.65646	12.2095	-0.360645	0.932703	6265.23	929.491	0
884	8370	0	0	26.2157	6.53424	-0.942097	0.335341	2534.07	146.188	0
890	1431	0	0	3.02969	6.37629	-0.0554365	-0.998462	3580.35	460.367	0
890	2227	0	0	3.08436	6.40622	0.874297	-0.485392	550.922	120.433	0
895	6379	0	0	19.5714	10.2016	-0.52093	0.8536	3319.81	2637.1	1
910	6228	0	0	3.05893	10.7826	-0.954292	-0.298876	4239.97	959.535	0
910	8636	0	0	3.12001	10.8608	0.061816	0.998088	692.242	1500.14	0
915	5700	0	0	12.4283	7.32152	-0.539117	-0.842231	6481.39	2515.97	0
916	4803	0	0	16.7507	10.833	0.982299	0.187318	1016.89	1291.76	0
917	5518	0	0	8.61566	12.3883	-0.999999	0.00112831	1529.01	2712.83	0
921	5208	0	0	4.15989	14.1326	0.467583	-0.883949	66.6493	450.145	0
922	4311	0	0	8.84532	6.81116	-0.999791	0.0204494	65.5088	556.347	0
936	6354	0	0	8.77693	9.06222	0.30734	-0.9516	7795.63	2155.46	0
944	1775	0	0	2.33018	8.41867	-0.101158	0.99487	1158.08	256.676	0
959	9513	0	0	2.55225	11.5854	-0.133679	0.991025	-308.47	111.943	0
982	7007	0	0	8.94722	5.3674	-0.0966616	-0.995317	3849.95	115.456	0
991	2924	0	0	5.65909	3.26184	-0.91163	0.411013	1091.45	659.683	0
106	25320	0	0	2.14977	5.68679	-0.883487	0.468456	2529.92	52.0038	0
106	47966	0	0	2.23345	5.71124	0.490573	0.8714	4592.09	5.81061	0
107	30020	0	0	21.0728	3.3809	-0.929108	-0.369808	1371.59	233.934	0
109	21833	0	0	5.9392	14.468	-0.340402	-0.94028	345.77	1416.77	0
109	46247	0	0	5.9047	14.5631	-0.862451	0.506141	604.731	625.917	0
110	11861	0	0	8.7259	7.9171	-0.589212	-0.807978	6554.56	2814.53	0
111	17343	0	0	17.8686	10.2294	-0.255626	0.966776	6322.82	1216.16	0
111	48451	0	0	17.8213	10.1801	-0.976221	0.216776	7142.15	2116.75	0
112	19678	0	0	18.0232	7.77294	-0.662752	-0.748839	682.16	201.494	0
112	44620	0	0	18.135	7.80345	0.950234	-0.311537	2213.34	997.325	0
113	13332	0	0	17.6094	4.49704	0.673515	-0.739173	3070.71	197.857	0
113	14186	0	0	17.5945	4.60533	0.448225	0.893921	1995.49	573.336	0
117	40552	0	0	12.7766	14.3138	0.0204258	0.999791	34347.5	348.743	0
117	50168	0	0	12.7271	14.285	-0.908427	0.418044	-758.359	1084.67	0
123	32028	0	0	3.8024	14.3896	0.998537	0.0540672	1697.05	201.167	0
123	33916	0	0	3.7203	14.3128	-0.123704	-0.992319	143.39	439.137	0
125	19521	0	0	2.30255	7.01072	0.688386	0.725345	2257.44	74.0666	0
125	37745	0	0	2.24816	6.92755	-0.38824	-0.921558	4078.04	560.415	0
125	50605	0	0	2.24877	7.02086	-0.375541	0.926806	3033.65	34.4724	0
126	21177	0	0	4.81952	7.59746	-0.911942	0.41032	-496.048	72.7082	0
126	28446	0	0	4.8247	7.52845	-0.847661	-0.530538	6501.68	194.837	0
129	19674	0	0	13.5489	1.7841	0.0483523	-0.99883	399.339	14.9599	0
130	39047	0	0	5.20693	14.6737	-0.97083	-0.23977	1673.46	18.7095	0
130	43752	0	0	5.30794	14.6388	0.618751	-0.785587	521.068	842.504	0
130	49960	0	0	5.22458	14.7351	-0.689304	0.724472	218.711	64.5666	0
132	29470	0	0	7.38461	3.51946	0.535665	0.844431	3729.95	902.609	0
135	34696	0	0	7.15584	7.41265	-0.989726	0.142979	2272.2	214.805	0
135	41198	0	0	7.24564	7.34058	0.351406	-0.936223	8363.8	2708.6	0
138	28676	0	0	25.8304	9.46678	0.612465	-0.790497	2196.15	1222.12	0
140	37645	0	0	3.54377	14.7574	0.66881	-0.743434	390.483	145.255	0
140	39263	0	0	3.46766	14.835	-0.7307	0.682698	416.118	401.675	0
145	52582	0	0	3.93854	8.49359	0.999994	0.00346713	-54.0808	123.144	0
146	43101	0	0	13.3154	11.9459	0.746164	0.665763	-1095.49	53.108	0
146	43116	0	0	13.1908	11.872	-0.942152	-0.335187	-2007.53	318.2	0
147	13975	0	0	8.91864	13.7298	0.926358	0.376644	16658.6	655.275	0
147	25145	0	0	8.86839	13.7657	0.0658326	0.997831	23820.7	2923.5	0
148	16186	0	0	17.9305	2.00602	0.865331	-0.5012	6038.65	1350.61	0
149	21700	0	0	25.6737	9.66243	0.140399	-0.990095	38.4755	461.455	0
149	52219	0	0	25.7158	9.77913	0.739977	0.672632	254.549	647.865	0
151	28831	0	0	11.3965	4.1829	-0.487529	-0.873107	5345.21	1671.68	0
152	16058	0	0	7.80664	3.23931	-0.754264	-0.656571	2909.37	1140.59	0
152	37748	0	0	7.79632	3.32191	-0.892567	0.450914	2838.6	1330.04	0
154	18833	0	0	5.79704	15.2801	-0.501165	-0.865352	1172.54	781.747	0
156	34543	0	0	16.4441	8.09025	0.442368	0.896833	494.6	2442	0
158	11919	0	0	20.4664	5.7014	-0.635777	-0.771873	1177.52	164.732	0
159	10956	0	0	26.4375	8.22479	-0.317297	0.948326	-126.04	475.125	0
159	40282	0	0	26.4474	8.11208	-0.147524	-0.989058	-377.031	78.8834	0
164	17602	0	0	19.2857	1.78271	0.777529	-0.628848	3650.43	750.546	0
164	26505	0	0	19.2696	1.88004	0.53423	0.845339	2703.53	372.413	0
165	30530	0	0	8.85409	14.7376	0.193079	-0.981183	17961.3	3083.88	0
165	31502	0	0	8.78227	14.7699	-0.863413	-0.504498	12815.7	2179.26	0
165	42152	0	0	8.90554	14.7807	0.939352	-0.342954	1634.98	1057.75	0
166	25772	0	0	23.8594	2.3811	-0.999865	-0.0164344	3508.61	252.853	0
174	30024	0	0	14.9562	15.3219	-0.0137138	0.999906	-166.122	1017.93	0
176	25833	0	0	8.03045	12.5451	-0.584144	0.81165	1865.57	1488.96	0
176	28268	0	0	8.0045	12.4861	-0.992431	-0.122804	1091.7	241.138	0
176	37679	0	0	8.09891	12.5479	0.50497	0.863137	12247.7	707.844	0
179	24017	0	0	4.66384	5.56927	-0.888506	-0.458866	2885.88	512.52	0
182	17570	0	0	13.0672	6.1396	-0.0496893	0.998765	3712.03	1248.27	0
182	21445	0	0	13.0105	6.10132	-0.908204	0.418528	2774.88	272.294	0
183	10029	0	0	3.97453	15.7061	0.987752	0.156031	10.6555	44.4408	0
183	26193	0	0	3.93262	15.7556	0.319096	0.947723	68.3891	69.7546	0
184	41451	0	0	17.1088	12.2763	-0.052654	0.998613	1790.87	936.215	0
185	36620	0	0	13.811	8.42194	-0.286906	0.957959	4647.98	204.907	0
185	45036	0	0	13.8769	8.40889	0.634133	0.773224	1084.52	616.464	0
189	17773	0	0	23.5197	5.45042	-0.887085	0.461607	2538.42	28.9145	0
193	18006	0	0	3.06632	15.3085	-0.425403	-0.905004	-322.46	87.696	0
193	19032	0	0	3.0313	15.3709	-0.994259	0.107004	434.302	12.8457	0
198	22096	0	0	14.0999	5.54254	0.491958	-0.870619	6492.1	1315.52	0
198	29453	0	0	14.0947	5.64592	0.402039	0.915623	7134.89	2441.27	0
204	15894	0	0	14.5944	7.90201	-0.149493	0.988763	8657.12	1327.52	0
204	21198	0	0	14.5468	7.79404	-0.826528	-0.562896	66.2925	177.409	0
204	25939	0	0	14.6744	7.83819	0.997712	0.0676036	929.715	734.858	0
204	32863	0	0	14.5404	7.86019	-0.923405	0.383827	2562.78	226.129	0
207	17625	0	0	10.3085	12.4325	0.916068	0.401023	2244.28	2481.44	0
213	33090	0	0	19.0532	7.90429	-0.226182	-0.974085	2337.6	1099.59	0
214	16620	0	0	26.7668	8.94725	-0.911897	-0.41042	926.729	217.023	0
215	37391	0	0	21.7128	8.52457	-0.82156	-0.570121	1456.32	1101.09	0
224	27982	0	0	26.3517	1.83805	-0.607675	0.794186	1776.19	81.6328	0
224	50945	0	0	26.3288	1.77563	-0.976415	-0.215902	633.262	119.456	0
225	49371	0	0	16.6079	11.6421	-0.286759	-0.958003	1243.31	876.315	0
226	43870	0	0	11.0919	8.99497	0.302151	-0.95326	20345.7	930.684	0
226	46877	0	0	11.1004	9.11792	0.427703	0.90392	7546.81	1762.95	0
226	51602	0	0	11.0344	9.11231	-0.567564	0.823329	13875.5	1191.23	0
231	13417	0	0	16.5162	1.4886	0.397169	-0.917745	8579.19	418.262	0
232	25618	0	0	20.6108	7.92394	-0.912898	-0.408187	103.818	302.913	0
232	48017	0	0	20.6128	7.98736	-0.888798	0.4583	2763.55	32.7451	0
237	17124	0	0	20.5354	2.26507	0.62031	-0.784357	4930.99	376.656	0
245	24737	0	0	7.4983	3.3868	-0.252905	0.967491	7391.04	678.869	0
245	41631	0	0	7.44826	3.34294	-0.927347	0.374202	1600.65	295.487	0
245	45129	0	0	7.46416	3.26303	-0.711717	-0.702466	1731.32	46.174	0
249	11409	0	0	23.313	6.11568	0.735662	-0.677349	2865.14	559.658	0
249	27505	0	0	23.2302	6.11548	-0.733353	-0.679848	853.855	769.96	0
251	18674	0	0	14.2326	15.1028	0.385762	0.922598	3.2614	749.994	0
259	44262	0	0	4.30736	4.8975	0.999421	-0.0340358	6727.63	499.768	0
265	20380	0	0	20.9126	6.90106	0.610028	0.79238	701.351	776.791	0
268	15542	0	0	6.97637	5.42292	-0.757392	0.65296	3140.46	1161.61	0
268	21131	0	0	7.09081	5.39224	0.982354	0.187031	4782.87	2242.13	0
268	31410	0	0	6.9995	5.31993	-0.40667	-0.913575	6034.53	93.4667	0
270	50443	0	0	17.9777	6.59709	0.207771	0.978178	5146.33	6.16309	0
271	52249	0	0	7.2847	6.08149	-0.133809	0.991007	4334.68	1058.62	0
273	16943	0	0	22.9005	8.01711	0.93982	-0.341671	2235.39	404.632	0
277	17147	0	0	2.35057	13.2815	0.0555304	-0.998457	101.614	168.16	0
280	39494	0	0	13.7557	9.11276	0.520809	0.853673	4304.05	2925.31	0
280	40120	0	0	13.7919	9.05144	0.999868	0.0162445	-2375.76	402.358	0
282	34596	0	0	12.1419	12.2877	0.0297127	-0.999558	13737.4	1449.26	0
284	28978	0	0	12.6395	5.8316	-0.825571	-0.564298	-516.954	287.514	0
286	11280	0	0	20.0964	3.44518	0.913367	0.407138	1231.39	630.846	0
286	29630	0	0	20.0517	3.35215	0.252745	-0.967533	2014.19	864.422	0
288	12437	0	0	11.7117	7.75955	-0.70675	-0.707463	5322.34	1337.56	0
288	12732	0	0	11.7622	7.85085	0.223661	0.974667	9951.73	2706.22	0
288	51642	0	0	11.7849	7.7564	0.640786	-0.767719	7958.71	2334.78	0
289	15400	0	0	14.8136	15.1876	-0.933816	0.357753	2353.27	585.781	0
289	24636	0	0	14.9317	15.1083	0.684639	-0.728883	3045.28	2015.76	0
290	10646	0	0	26.6436	4.96046	-0.966456	0.256831	3444.36	224.569	0
293	17473	0	0	2.87392	15.2009	0.394141	0.91905	117.723	258.162	0
295	43789	0	0	3.6493	10.8366	-0.747647	0.664097	719.411	842.333	0
298	46883	0	0	14.7725	14.5592	0.513212	0.858262	-993.277	1169.47	0
298	51311	0	0	14.779	14.4399	0.609751	-0.792593	5656.46	930.036	0
301	13515	0	0	17.1876	8.09165	-0.977041	0.213054	824.979	1377.38	0
301	20138	0	0	17.2339	8.0229	-0.172139	-0.985073	3193.95	1212.74	0
305	20197	0	0	2.03101	13.7815	0.998974	0.0452844	1901.37	188.503	0
305	25469	0	0	1.93996	13.7205	-0.423801	-0.905755	-13.1557	316.904	0
306	28965	0	0	22.3066	6.74558	0.43057	-0.902557	984.186	23.8783	0
306	34072	0	0	22.2961	6.87099	0.276036	0.961147	1320.74	524.931	0
306	43894	0	0	22.3443	6.79758	0.991487	-0.130202	1146.67	144.044	0
310	12793	0	0	11.1186	5.801	0.466725	-0.884403	9163.86	2378.51	0
310	27914	0	0	11.1519	5.87446	0.970828	0.239779	196.859	228.465	0
310	32468	0	0	11.0301	5.88917	-0.885479	0.46468	2414.94	2609.61	0
312	28376	0	0	19.1229	8.54307	-0.529886	-0.848069	441.155	471.402	0
312	46751	0	0	19.1863	8.62153	0.717702	0.696351	300.182	75.2176	0
313	14362	0	0	18.2496	1.98767	0.68946	0.724324	348.816	24.4154	0
315	11736	0	0	6.33747	2.454	-0.241269	0.970458	6069.84	909.223	0
319	26680	0	0	4.10688	8.6149	-0.123229	0.992378	2038.26	214.503	0
319	39905	0	0	4.1735	8.58723	0.785738	0.618559	8201.77	89.2715	0
328	12483	0	0	18.3273	11.6243	0.679877	0.733326	390.395	380.957	1
328	13021	0	0	18.2127	11.5908	-0.96789	0.251373	1592.86	234.33	0
328	21397	0	0	18.2247	11.5312	-0.795377	-0.606115	392.444	137.225	0
330	50178	0	0	1.2769	14.8874	0.944025	-0.329873	763.269	325.652	0
336	33716	0	0	25.4509	8.44734	-0.359742	0.933052	2980.24	1319.71	0
336	49714	0	0	25.5125	8.42526	0.871141	0.491033	2814.11	1088.97	0
338	15248	0	0	26.4343	7.73681	-0.617772	0.786358	2645.08	1009.27	0
338	51992	0	0	26.4323	7.65762	-0.65516	-0.75549	1804.01	776.038	0
339	32629	0	0	23.644	4.41077	-0.535851	0.844313	2264.45	328.736	0
339	37003	0	0	23.702	4.27847	0.2579	-0.966172	2109.34	720.287	0
341	32093	0	0	26.5427	3.4214	0.992605	0.121392	1901.71	84.1319	0
342	28959	0	0	26.3788	5.55266	0.675966	-0.736932	1557.36	735.761	0
348	19425	0	0	5.30021	13.0005	-0.990522	-0.137357	7841.34	1175.33	0
348	27041	0	0	5.41746	12.9695	0.794085	-0.607806	2309.38	1265.24	0
350	25826	0	0	8.53331	8.24744	-0.933064	0.359711	314.062	758.839	0
354	13595	0	0	24.5646	2.66502	-0.70512	0.709088	1191.8	77.3622	0
354	48239	0	0	24.629	2.68206	0.261729	0.965141	459.074	101.941	0
355	21094	0	0	13.451	12.3447	0.895764	0.444529	-3248.44	3752.37	0
355	50823	0	0	13.3076	12.3214	-0.990233	0.139425	-2529.79	3287.14	0
358	35925	0	0	26.4161	9.18433	-0.893145	0.449768	2617.93	1057.32	0
358	37160	0	0	26.5095	9.09386	0.47873	-0.877962	949.597	648.084	0
359	25413	0	0	13.8296	4.98709	-0.925531	-0.378671	809.736	7.32495	0
359	37927	0	0	13.8715	5.07491	-0.29314	0.95607	8813.16	484.085	0
359	44031	0	0	13.8796	4.94715	-0.169226	-0.985577	5086.93	810.896	0
362	12518	0	0	5.86511	10.0378	-0.988098	0.153829	2544.47	1147.77	0
362	17338	0	0	5.95019	10.0991	0.163949	0.986469	8476.84	562.086	0
362	28515	0	0	5.99709	9.98115	0.79287	-0.609391	55.0574	18.3979	0
363	13159	0	0	14.7753	13.0637	-0.922414	-0.386204	470.504	2117.15	0
374	16165	0	0	4.58664	1.56935	-0.967149	0.254211	-91.3509	77.1386	0
374	21737	0	0	4.69749	1.60313	0.660044	0.751227	2849.05	330.581	0
374	24287	0	0	4.71723	1.53091	0.950577	-0.310489	1932.81	1133.24	0
375	15047	0	0	2.84518	3.73903	-0.83764	0.546222	2279.89	29.4436	0
375	43957	0	0	2.95216	3.7416	0.810204	0.586148	2856.37	370.746	0
376	17150	0	0	10.8281	2.92104	-0.840564	-0.541712	5721.99	2639.8	0
376	19194	0	0	10.8212	2.98808	-0.932249	0.361818	2576.98	1801.16	0
376	32607	0	0	10.9376	2.90427	0.637774	-0.770224	9140.23	2192.42	0
384	18116	0	0	7.0161	8.98486	-0.995168	-0.0981911	2580.75	226.696	0
384	42476	0	0	7.12322	8.94375	0.673182	-0.739477	4094.02	1268.52	0
388	18883	0	0	21.7014	9.52826	-0.694049	0.719928	4238.24	594.639	0
388	29001	0	0	21.7345	9.41029	-0.217455	-0.97607	1589.07	488.761	0
388	41127	0	0	21.6818	9.4618	-0.971883	-0.235463	482.739	14.8639	0
392	25799	0	0	13.2806	14.3952	-0.683592	0.729864	7725.19	999.317	0
395	15721	0	0	4.89976	9.36174	-0.643994	0.76503	572.599	1081.77	0
395	41829	0	0	4.88672	9.2748	-0.846708	-0.532059	8154.79	599.26	0
395	51048	0	0	4.96197	9.37398	0.28368	0.958919	9887.49	775.077	0
400	16125	0	0	19.3343	9.09851	-0.786677	0.617364	2616.19	55.1151	0
403	13784	0	0	26.6755	7.12661	-0.909757	-0.415141	3943.94	1408.01	0
406	29800	0	0	3.26334	10.8311	-0.93897	0.343999	429.233	888.042	0
406	31130	0	0	3.34796	10.8707	0.335161	0.942161	4770.35	2305.92	0
406	39315	0	0	3.27023	10.7722	-0.838622	-0.544714	5598.8	88.4651	0
408	46789	0	0	3.34035	1.7457	-0.956622	-0.291332	-62.1328	366.865	0
408	47519	0	0	3.35747	1.81545	-0.71834	0.695693	3619.68	20.8104	0
410	44454	0	0	13.2204	8.11003	-0.39714	0.917758	7148.6	990.049	0
413	19246	0	0	23.2787	1.97259	0.653524	0.756906	-9.07963	184.498	0
416	49497	0	0	4.18027	5.97674	-0.982599	-0.185738	4834.47	1657.23	0
423	37881	0	0	12.9177	4.56201	0.644418	0.764673	1000.33	2052.93	0
426	33990	0	0	10.3022	7.48645	-0.999913	0.0131977	-913.83	506.574	0
426	44011	0	0	10.4028	7.46192	0.893528	-0.449008	-806.006	984.043	0
426	44670	0	0	10.331	7.43925	-0.464563	-0.88554	2036.97	933.838	0
428	10957	0	0	8.35239	5.78704	0.552501	0.833512	4556.07	875.69	0
431	10658	0	0	21.8826	5.75581	0.446283	-0.894892	4227.78	1170.79	0
431	21741	0	0	21.8258	5.85863	-0.519471	0.854488	3898.93	943.555	0
431	45094	0	0	21.8074	5.77547	-0.829783	-0.558087	597.943	1187.5	0
436	11887	0	0	18.0338	9.85869	-0.678263	0.734819	6436.99	562.034	1
436	22058	0	0	18.0562	9.74711	-0.340069	-0.940401	1258.55	9.67981	0
436	46699	0	0	18.1428	9.82854	0.959542	0.281566	144.478	15.5406	0
437	13241	0	0	14.6241	13.3703	-0.399591	0.916694	6342.86	1716.44	0
443	14627	0	0	5.68632	9.92377	-0.165624	-0.986189	7869.11	2165.59	0
444	29264	0	0	16.5706	10.5963	-0.928384	0.371622	7966.21	1324.01	0
444	37471	0	0	16.5779	10.5289	-0.815888	-0.57821	-225.999	1309.56	0
451	37086	0	0	5.09483	3.46346	-0.993892	0.110358	2742.85	378.872	0
452	26596	0	0	12.977	5.40805	0.551341	0.83428	3111.96	1293.26	0
452	45323	0	0	12.871	5.3553	-0.998049	0.062443	357.807	1387.66	0
453	40501	0	0	15.6848	13.2011	0.136884	-0.990587	4791.51	2956.09	0
454	23665	0	0	12.0023	12.7867	-0.132515	0.991181	16831.8	341.683	0
454	44929	0	0	12.0712	12.7034	0.946546	-0.322568	1168.24	187.284	0
455	12425	0	0	8.15419	12.3192	-0.410626	0.911804	3050.69	2734.63	0
455	24363	0	0	8.1151	12.2673	-0.990685	0.136172	810.123	793.866	0
455	31496	0	0	8.13887	12.2074	-0.644172	-0.764881	12664.3	588.147	0
455	34579	0	0	8.24805	12.2639	0.996247	0.0865572	7590.53	4624.47	0
457	50187	0	0	19.9525	7.73436	0.303231	0.952917	2420.65	197.221	0
459	44903	0	0	1.28861	3.54753	0.364759	-0.931102	2045.2	212.093	0
461	13027	0	0	13.624	15.4224	0.96002	0.27993	4306.68	392.69	0
465	42912	0	0	9.76226	7.34805	0.998399	0.0565563	-759.931	1533.72	0
470	27052	0	0	3.62962	6.23236	-0.994159	-0.107927	3555	338.564	0
470	36835	0	0	3.68239	6.28995	0.0187209	0.999825	5691.97	750.101	0
474	25094	0	0	25.8112	1.16965	-0.538768	0.842454	790.82	46.4628	0
483	32952	0	0	23.2069	5.77027	0.552659	-0.833407	1749.56	647.891	0
486	17708	0	0	8.57479	15.0837	0.612117	0.790767	22525.5	2458.75	0
488	24415	0	0	23.5421	5.73447	-0.977515	-0.210868	3102.83	935.249	0
488	24853	0	0	23.6518	5.7278	0.944478	-0.328574	5232.6	300.926	0
488	44442	0	0	23.5795	5.69221	-0.322512	-0.946565	-137.537	86.0036	0
489	23613	0	0	16.7629	7.85442	0.395677	-0.91839	7214.58	1182.6	0
491	40045	0	0	25.3357	5.44485	0.994113	0.108348	4075.37	910.398	0
499	13325	0	0	18.838	1.53151	0.910104	-0.41438	5130.69	536.903	0
507	44448	0	0	25.1105	1.82364	0.626195	-0.779667	2065.35	162.737	0
512	45863	0	0	17.9327	14.004	-0.772067	0.635541	1692.39	131.708	0
522	12218	0	0	23.6176	1.29845	0.470133	-0.882596	2258.41	31.5202	0
522	31661	0	0	23.5545	1.30217	-0.573384	-0.819287	6.61292	117.487	0
522	50715	0	0	23.6316	1.39473	0.702943	0.711247	1496.12	588.891	0
524	17499	0	0	19.2225	3.85233	0.486789	0.873519	1072.39	625.883	0
524	42589	0	0	19.2248	3.75138	0.528073	-0.849199	4881.79	626.392	0
525	14925	0	0	15.4085	3.2006	0.520554	-0.853829	4003.55	173.944	0
530	21819	0	0	20.7815	6.74974	0.759177	-0.650884	2624.85	119.422	0
539	32875	0	0	11.1779	4.94193	0.830878	0.556455	3100.53	776.607	0
539	50244	0	0	11.1133	4.82968	-0.0598466	-0.998208	15941.7	1005.62	0
540	44654	0	0	4.68289	14.2229	0.976504	0.215497	5569.67	913.018	0
540	47374	0	0	4.59991	14.2668	-0.380106	0.924943	255.834	846.356	0
540	50774	0	0	4.57629	14.1709	-0.770846	-0.637022	4640.79	1231.75	0
541	34312	0	0	7.88352	13.8186	-0.983594	0.180395	3621.16	831.708	0
544	20929	0	0	3.35551	9.86266	0.977981	0.208694	7781.79	707.46	0
544	50060	0	0	3.238	9.84677	-0.998284	-0.0585598	6897.35	980.667	0
545	18739	0	0	12.2534	15.1908	0.253195	-0.967415	27146.6	2318.38	0
545	37578	0	0	12.2542	15.3281	0.261677	0.965155	17778.3	1220.05	0
546	21054	0	0	12.0022	11.9753	0.595516	0.803344	2843.82	2190.52	0
546	40035	0	0	11.911	11.8693	-0.705943	-0.708268	1226.04	2297.57	0
546	52611	0	0	11.9733	11.8511	0.185498	-0.982645	24187.7	8.65133	0
547	50835	0	0	16.0052	7.49986	0.758243	0.651972	765.638	504.512	0
548	20718	0	0	4.86443	8.91164	0.926576	0.376107	9120.94	1060.73	0
550	36697	0	0	20.6661	6.40584	0.783936	0.620842	795.19	22.3004	0
557	48234	0	0	20.5822	4.79287	0.331864	0.943327	1148.16	281.166	0
560	21176	0	0	15.5001	13.3199	-0.279612	0.960113	4053.59	369.793	0
563	30959	0	0	16.2099	7.19078	0.580383	0.814344	3771.88	1362.59	0
563	41006	0	0	16.1632	7.06673	-0.100419	-0.994945	5240.96	983.848	0
565	29903	0	0	11.314	15.6543	0.578275	-0.815842	7326.61	2451.71	0
566	14826	0	0	5.33116	4.13564	-0.285459	-0.958391	8578.22	177.905	0
566	47505	0	0	5.40923	4.20419	0.986643	0.162897	1876.05	271.958	0
567	17860	0	0	7.78302	8.35364	-0.461248	0.887271	4960.45	1000.85	0
567	20902	0	0	7.7502	8.29974	-0.99999	-0.00451912	203.456	1114.92	0
574	13605	0	0	15.0309	6.70976	-0.755214	0.655479	3686.79	998.583	0
582	21471	0	0	20.7515	6.62472	-0.624286	0.781196	5295.76	366.759	0
582	49751	0	0	20.8613	6.53798	0.904345	-0.426803	7197.3	431.023	0
585	17505	0	0	15.6611	1.82317	-0.170346	-0.985384	5521.89	122.626	0
585	37532	0	0	15.7188	1.84667	0.811748	-0.584008	3286.41	408.095	0
587	43163	0	0	14.8653	4.52118	-0.290539	0.956863	7714.66	273.646	0
588	21691	0	0	16.4771	12.401	0.546015	-0.837776	3661.97	273.354	0
588	23590	0	0	16.5047	12.4592	0.994255	0.107042	3001.55	1106.65	0
592	21303	0	0	12.5071	11.2565	-0.796504	0.604633	10105.9	3346.6	0
592	42986	0	0	12.6343	11.1805	0.909387	-0.415951	3379.65	1730.61	0
598	18739	0	0	12.324	15.1627	-0.851315	-0.524655	18733.8	5019.28	0
598	44205	0	0	12.4336	15.2139	0.948652	0.316321	8900.32	3489.27	0
599	23962	0	0	11.503	2.83536	-0.75852	-0.65165	562.989	792.479	0
600	17149	0	0	7.60671	10.1402	-0.998357	-0.0573034	70.102	1167.58	0
600	37485	0	0	7.6435	10.0948	-0.276093	-0.961131	10770.1	492.237	0
600	41131	0	0	7.70705	10.1531	0.980435	0.196845	613.723	3123.45	0
610	29155	0	0	6.21612	11.3232	-0.498813	-0.86671	11548.8	2733.71	0
610	46830	0	0	6.18784	11.4046	-0.926146	0.377165	3011.96	173.573	0
611	51012	0	0	11.4666	4.40218	0.806074	0.591815	-285.807	819.718	0
613	19614	0	0	8.88625	5.82186	0.785408	-0.618978	1408.31	14.8705	0
613	43002	0	0	8.82104	5.7973	-0.174999	-0.984569	8256.64	1450.05	0
616	43975	0	0	6.46003	6.16265	-0.961973	-0.273145	1928.38	714.153	0
618	24312	0	0	7.25944	1.93294	-0.940598	0.339524	2240.46	802.51	0
618	41136	0	0	7.35593	1.92415	0.986542	0.163508	411.305	356.036	0
620	34589	0	0	21.041	9.69924	0.161578	0.98686	943.08	841.833	0
624	15949	0	0	10.3833	7.71545	-0.501021	0.865435	8725.27	2005.74	0
624	47991	0	0	10.4737	7.65697	0.994455	-0.10516	1513.82	323.685	0
625	32816	0	0	4.88716	10.0673	-0.994672	-0.103089	4583.91	779.912	0
627	31117	0	0	7.23958	1.59936	0.991985	0.126353	1542.41	754.462	0
632	31913	0	0	7.09218	15.1919	-0.8172	-0.576354	2455.35	1225.59	0
633	20663	0	0	14.6435	3.21756	-0.505097	-0.863062	3531.94	1300	0
633	33370	0	0	14.7215	3.31129	0.756406	0.654103	2325.53	1008.93	0
636	44038	0	0	8.27172	9.77414	0.823653	-0.567095	446.427	1916.48	0
639	18136	0	0	18.0784	3.76826	-0.95595	0.293529	6889.11	1708.62	0
639	39164	0	0	18.2099	3.77415	0.926262	0.376881	2643.98	1020.95	0
639	46051	0	0	18.1508	3.81736	0.0811538	0.996702	5880.07	883.849	0
642	33911	0	0	2.79744	8.96919	-0.629883	-0.77669	4892.58	1270.81	0
642	45598	0	0	2.77372	9.03428	-0.981676	0.19056	3159.15	401.353	0
645	21557	0	0	20.9075	6.22325	-0.877602	0.47939	3249.83	154.582	0
645	32884	0	0	21.0162	6.2188	0.913757	0.406262	2345.5	448.92	0
645	48659	0	0	20.9634	6.25492	0.0425706	0.999093	484.658	134.43	0
647	14928	0	0	2.63285	15.1798	-0.400537	-0.916281	-150.61	108.216	0
647	25793	0	0	2.69046	15.1882	0.644359	-0.764723	654.296	252.294	0
648	48849	0	0	20.9001	2.57414	0.629946	0.776639	1909.51	204.862	0
651	47027	0	0	16.2707	9.12437	0.914759	0.404001	261.725	156.501	0
654	13963	0	0	23.0975	5.71692	-0.671744	0.740783	4337.23	894.457	0
654	32952	0	0	23.181	5.69502	0.94951	0.313736	2033.2	414.756	0
656	15308	0	0	16.4238	12.0697	-0.777416	-0.628986	-176.515	458.565	0
656	25528	0	0	16.4537	12.1842	-0.373751	0.927529	6129.46	1042.03	0
665	22590	0	0	1.21201	4.19591	-0.5199	-0.854227	1457.36	74.9416	0
667	39128	0	0	8.75061	3.54187	0.252041	-0.967717	9943.08	489.791	0
668	49029	0	0	2.6376	14.6913	0.687072	-0.726589	435.892	364.32	0
679	17157	0	0	20.2431	8.75413	-0.0882143	-0.996102	387.695	591.128	0
679	30621	0	0	20.2456	8.86508	-0.0427567	0.999086	1087.07	686.081	0
682	26294	0	0	22.0941	8.7917	0.835024	-0.550214	1604.88	24.2344	0
683	21604	0	0	11.7092	15.705	0.948003	0.318261	6770.38	447.55	0
683	31393	0	0	11.6062	15.6157	-0.443674	-0.896188	22942.8	1236.34	0
685	37023	0	0	18.6143	1.59752	-0.819683	0.572817	7573.9	910.52	0
685	42664	0	0	18.6583	1.51939	0.0669641	-0.997755	4490.23	1209.51	0
690	52039	0	0	16.1442	12.2316	0.583037	0.812446	-1173.63	915.578	0
694	16913	0	0	5.67498	7.95593	0.990744	0.135744	3014.5	1418.6	0
694	37239	0	0	5.58875	7.89083	-0.400768	-0.91618	6757.97	297.763	0
698	41647	0	0	12.8411	4.995	-0.9855	0.169676	476.423	257.666	0
698	46978	0	0	12.9397	5.04576	0.431806	0.901966	6074.95	1307.28	0
703	11253	0	0	8.25434	2.4335	0.84305	0.537835	2726.53	1700.48	0
703	17317	0	0	8.15711	2.33568	-0.532441	-0.846467	4290.95	1162.7	0
707	37769	0	0	26.8524	4.77306	-0.549362	-0.835584	902.464	230.478	0
711	46709	0	0	12.5752	7.78091	-0.780634	-0.624989	1735.18	1045.22	0
713	48129	0	0	25.2207	1.87973	0.748814	-0.66278	1697.43	20.2002	0
714	27165	0	0	24.2781	8.42271	-0.269707	-0.962943	-123.362	23.909	0
721	45111	0	0	22.0045	3.00591	0.993674	-0.112303	909.199	459.689	0
726	27311	0	0	10.9883	7.70853	-0.392732	0.919653	6665.14	669.044	0
728	23479	0	0	22.8432	5.17066	0.98058	-0.19612	5274.06	743.419	0
729	21254	0	0	5.33718	1.4299	-0.993812	0.111076	66.9108	217.037	0
731	14943	0	0	22.4677	6.21297	0.0518475	0.998655	-280.371	232.847	0
732	36841	0	0	4.49294	4.20065	0.737783	0.675038	2654.08	1001.31	0
732	39611	0	0	4.45092	4.09193	0.0919135	-0.995767	2827.27	188.481	0
733	12389	0	0	2.14946	3.71771	0.822643	0.568558	3227.39	70.1273	0
733	15915	0	0	2.15676	3.64679	0.919473	-0.393152	1362.56	379.697	0
733	32460	0	0	2.02212	3.64442	-0.904822	-0.425789	1864.51	257.571	0
733	43836	0	0	2.07719	3.74857	-0.158425	0.987371	4001.17	324.141	0
743	47050	0	0	16.4947	9.66367	-0.163017	0.986623	8092.37	1650.37	0
745	16062	0	0	5.32782	2.40904	-0.0963097	-0.995351	4323.26	184.672	0
748	47786	0	0	18.1947	9.09594	-0.911311	0.41172	10202.7	1905.69	0
754	24014	0	0	14.4507	14.1315	0.281644	-0.959519	8761.6	263.75	1
754	48672	0	0	14.4187	14.2593	-0.205002	0.978762	8989.56	5823.71	1
758	14827	0	0	15.4572	2.86945	-0.989274	-0.146073	-418.98	139.01	0
758	17359	0	0	15.4814	2.93253	-0.647252	0.762276	3859	164.995	0
758	23061	0	0	15.4967	2.81685	-0.426803	-0.904345	1662.41	703.014	0
759	16036	0	0	5.08366	1.49717	0.45637	0.88979	6809.91	8.04572	0
759	49537	0	0	5.00433	1.41113	-0.849351	-0.527828	3021.14	795.017	0
760	30538	0	0	14.3612	11.6783	0.85709	0.515167	-1502.23	214.855	0
760	33979	0	0	14.3074	11.7044	-0.0982764	0.995159	7490.34	1663.65	0
762	22945	0	0	16.6715	1.3047	-0.681107	0.732184	6710.57	342.709	0
762	24564	0	0	16.779	1.21235	0.826462	-0.562993	5967.73	94.0236	0
763	17449	0	0	6.08298	4.86243	0.932266	0.361773	5965.51	374.307	0
763	35728	0	0	6.03106	4.90374	0.14114	0.98999	6171.69	1051.86	0
763	43206	0	0	5.97122	4.79713	-0.772586	-0.63491	10289.4	1401.13	0
765	19801	0	0	17.3939	2.98238	0.365371	-0.930862	6056.5	968.197	0
765	34359	0	0	17.4299	3.05401	0.963657	0.267142	1722.27	415.569	0
768	13532	0	0	24.171	1.55214	-0.993792	0.111255	154.641	84.2209	0
768	22606	0	0	24.2093	1.60688	-0.450461	0.892796	2250.93	56.3583	0
768	27136	0	0	24.1932	1.49263	-0.677548	-0.735479	-44.0945	14.5327	0
768	34863	0	0	24.2761	1.60499	0.502279	0.864706	627.013	58.9179	0
770	35323	0	0	8.11318	14.281	-0.695437	0.718587	4073.9	1306.42	0
776	28973	0	0	7.25355	4.18867	-0.183384	0.983041	3875.84	229.223	0
782	36735	0	0	16.0441	7.35797	0.503733	0.86386	2837.74	2586.99	0
782	42068	0	0	15.9579	7.28432	-0.931498	-0.363745	1314.56	1614.11	0
791	43345	0	0	15.9742	14.9691	0.754603	0.656182	687.561	1018.1	0
792	17161	0	0	5.89682	3.44875	-0.929026	-0.370015	1763.75	1151.11	0
792	22977	0	0	5.95689	3.54894	-0.113226	0.993569	4912.91	1259.79	0
792	26350	0	0	6.03604	3.45605	0.96263	-0.27082	1478.51	709.448	0
794	28224	0	0	10.1522	13.9202	-0.816722	-0.577031	9986.64	2951.16	0
795	29376	0	0	2.67576	5.47857	-0.985897	0.16735	3394.36	131.28	0
795	44595	0	0	2.72973	5.53331	-0.180315	0.983609	3040.09	119.155	0
797	19223	0	0	26.3712	3.45629	-0.41433	-0.910127	488.427	206.619	0
797	41358	0	0	26.3531	3.5596	-0.70007	0.714075	2082.9	353.714	0
797	45924	0	0	26.3348	3.50466	-0.988592	-0.150615	2534.26	178.646	0
802	20157	0	0	26.8316	5.20962	-0.853618	0.5209	1456.16	327.247	0
803	25402	0	0	16.5807	9.52393	-0.73716	-0.675718	286.268	130.89	0
813	33013	0	0	5.55525	2.3844	0.118702	-0.99293	3581.45	358.105	0
813	49347	0	0	5.48752	2.42594	-0.938423	-0.345489	3650.85	409.849	0
815	46528	0	0	4.77851	8.37732	0.271324	0.962488	4017.7	514.238	0
815	47703	0	0	4.79792	8.27255	0.597047	-0.802206	1747.57	894.051	0
820	41886	0	0	13.7427	15.6264	-0.546699	-0.837329	20792.4	4317.63	0
820	50754	0	0	13.8251	15.6353	0.723535	-0.690287	3976.09	3252.88	0
821	36787	0	0	20.295	10.0326	-0.45264	0.891693	2036.79	1752.13	0
821	42232	0	0	20.3785	9.98748	0.993891	0.110363	2745.51	1367.63	0
823	13866	0	0	5.58101	12.7108	0.962373	0.271731	9772.76	1898.76	0
823	35627	0	0	5.47926	12.7046	-0.988462	0.151467	5812.77	1596.14	0
828	17091	0	0	21.7507	2.60366	0.95324	-0.302213	2759.37	785.887	0
828	41898	0	0	21.7006	2.55674	0.240562	-0.970634	3763.03	116.601	0
830	28142	0	0	11.3186	9.58527	-0.883619	-0.468206	856.79	3090.64	0
832	50001	0	0	22.0065	5.13397	0.716847	0.697231	19.2582	369.508	0
835	18007	0	0	16.1106	7.25675	0.599486	0.800385	651.389	993.73	0
839	39514	0	0	6.31394	4.64749	0.923981	-0.382437	-132.018	584.286	0
839	40630	0	0	6.25157	4.74658	0.0616788	0.998096	7742.02	796.516	0
844	12215	0	0	7.92279	13.9792	-0.323324	-0.946288	9110.1	1531.14	0
844	25315	0	0	7.87214	14.0485	-0.999958	-0.00912423	945.701	2556.01	0
844	39276	0	0	8.02074	14.0425	0.995952	-0.089882	2232.26	3815.9	0
846	52374	0	0	20.9151	8.16636	-0.999998	0.00192097	4070.56	869.373	0
847	37194	0	0	1.13513	12.9549	-0.473231	0.880938	436.782	453.889	0
847	45800	0	0	1.15683	12.8385	-0.123905	-0.992294	153	580.357	0
850	25100	0	0	20.616	4.24788	-0.717334	-0.696729	1347.3	256.484	0
850	27157	0	0	20.6452	4.34367	-0.207529	0.978229	2985.72	647.387	0
850	45866	0	0	20.676	4.23366	0.329827	-0.944041	1507.44	292.339	0
853	10941	0	0	4.78175	11.3603	-0.967412	-0.253209	2355.66	408.823	0
853	46963	0	0	4.82784	11.3149	-0.237376	-0.971418	3125.87	1677.78	0
853	47935	0	0	4.82618	11.4372	-0.263246	0.964729	1091.72	496.184	0
858	41265	0	0	1.71334	8.05421	-0.806873	-0.590725	6961.31	82.3619	0
860	27295	0	0	9.09095	8.85762	0.187178	-0.982326	5476.31	1727.07	0
860	37736	0	0	9.12405	8.95543	0.744992	0.667073	4468.66	2537.1	0
861	33305	0	0	17.1264	9.03665	-0.393993	-0.919114	1650.8	1409.01	0
863	42112	0	0	7.06043	6.73256	0.68239	-0.730988	2082.98	418.431	0
867	18214	0	0	15.3614	12.8212	0.811795	0.583943	1463.51	182.758	0
867	40675	0	0	15.239	12.7954	-0.978338	0.207013	710.415	37.4826	0
877	49531	0	0	8.64525	12.0777	-0.514794	-0.857314	13764.2	1248.92	0
878	23409	0	0	2.30247	4.51751	0.971337	0.237705	3345.07	572.114	0
878	26270	0	0	2.22414	4.43672	-0.206015	-0.978549	6016.82	384.335	0
878	30503	0	0	2.17526	4.47883	-0.939289	-0.343126	2867.45	60.221	0
878	46687	0	0	2.28381	4.45348	0.690287	-0.723536	2145.79	321.633	0
884	22997	0	0	26.3403	6.54476	0.872627	0.488388	2111.15	541.243	0
884	36764	0	0	26.2291	6.46539	-0.745514	-0.66649	1192.55	645.411	0
884	41452	0	0	26.306	6.44758	0.37397	-0.927441	2818.14	1031.21	0
886	30981	0	0	10.4758	8.5321	0.130885	-0.991398	1206.2	486.911	0
886	35702	0	0	10.4038	8.57267	-0.915531	-0.402247	1987.51	990.054	0
887	18468	0	0	6.59467	4.36737	-0.884701	0.466158	4026.73	536.843	0
890	28130	0	0	2.97853	6.41274	-0.926957	-0.375166	1724.79	395.67	0
890	31378	0	0	3.03912	6.49297	0.105593	0.994409	4495.15	780.205	0
894	32109	0	0	26.9354	5.85943	-0.252398	0.967624	5.25097	228.637	0
896	13137	0	0	6.2575	14.6324	0.980008	-0.198958	3586.57	463.469	0
902	13037	0	0	9.39969	13.5616	0.0111703	0.999938	32113.5	3741.93	0
902	24511	0	0	9.34257	13.5328	-0.844626	0.535357	-1076.65	1858.48	0
905	48879	0	0	9.53747	13.4025	-0.470903	0.882185	12635.9	3427.18	0
906	37428	0	0	26.1028	7.77515	0.351096	0.936339	140.256	350.197	0
909	22750	0	0	23.105	8.30612	0.651577	-0.758582	4771.78	1012.37	0
909	37964	0	0	23.0676	8.39548	-0.083091	0.996542	1339.14	761.864	0
909	42323	0	0	23.0216	8.35181	-0.990053	0.140692	5813.95	801.236	0
910	29800	0	0	3.17047	10.8266	0.901171	0.433464	3033.06	582.611	0
911	12196	0	0	3.0394	5.52583	-0.948873	-0.315657	4388.56	2.61742	0
911	33905	0	0	3.07268	5.60947	-0.470686	0.882301	1619.1	256.72	0
911	47648	0	0	3.17388	5.56167	0.980114	0.198435	4124.53	624.967	0
911	47902	0	0	3.09036	5.47986	-0.218036	-0.975941	5101.15	382.045	0
915	13240	0	0	12.5351	7.38138	0.999696	0.0246577	539.94	336.186	0
915	19721	0	0	12.3956	7.38234	-0.999274	0.0380871	-1515.02	127.128	0
916	11491	0	0	16.611	10.8235	-0.998628	0.0523677	4139.13	2187.64	0
917	38297	0	0	8.64902	12.435	-0.334894	0.942256	10468.4	3193.42	0
920	49309	0	0	8.51984	12.2279	0.477849	-0.878442	3211.76	1504.92	0
923	15350	0	0	7.90424	1.07839	0.758606	0.651549	5576.85	1148.55	0
929	10665	0	0	10.5228	10.5547	-0.859209	0.511625	11067.6	2694.48	0
930	40646	0	0	14.4679	15.5718	0.449993	-0.893032	-404.984	207.188	0
936	20564	0	0	8.71327	9.07883	-0.729539	-0.683939	12169.5	3006.91	0
937	15603	0	0	25.5756	8.86426	0.754788	0.655969	1950.05	1119.18	0
937	29213	0	0	25.4676	8.77964	-0.817677	-0.575678	921.04	546.036	0
944	27030	0	0	2.37375	8.33379	0.750254	-0.661149	2863.26	8.64705	0
945	32326	0	0	19.8403	1.77896	0.836782	-0.547536	2700.15	691.857	0
952	51531	0	0	2.64391	15.6548	-0.742264	-0.670108	48.3489	158.988	0
957	21380	0	0	17.3623	5.2	0.901287	0.433222	2127.11	187.775	0
957	40715	0	0	17.255	5.20429	-0.863475	0.504391	3890.69	509.056	0
961	31550	0	0	22.8342	2.80479	0.898032	-0.43993	2849.6	274.156	0
961	44719	0	0	22.828	2.8699	0.797197	0.603719	1842.01	120.609	0
962	26978	0	0	25.2757	5.74784	-0.839773	0.542937	3134.72	401.64	0
962	35535	0	0	25.3623	5.64806	0.41905	-0.907963	2560.7	965.183	0
963	11181	0	0	9.67346	14.5741	0.0956532	-0.995415	5268.64	2938.19	0
963	16846	0	0	9.60816	14.6657	-0.907164	0.420778	364.244	1887.76	0
966	26437	0	0	16.4083	6.61183	0.828635	0.559789	205.001	1355.82	0
969	17433	0	0	10.2488	1.16331	0.769141	-0.63908	2576.12	463.65	0
969	21247	0	0	10.2152	1.25965	0.205222	0.978715	6209.01	228.984	0
976	12145	0	0	2.32698	1.32062	0.0255298	0.999674	6791.85	367.991	0
978	11753	0	0	11.8795	15.3436	0.476609	0.879115	19456.3	26.7024	0
978	36941	0	0	11.8091	15.28	-0.921537	-0.38829	15114.6	7300.44	0
982	43984	0	0	9.00419	5.44769	0.907313	0.420456	2256.39	968.199	0
983	20088	0	0	23.9138	6.38023	0.157706	-0.987486	880.825	713.802	0
983	20114	0	0	23.9618	6.49422	0.816338	0.577575	1561.86	657.962	0
983	27217	0	0	23.8967	6.52495	-0.0772885	0.997009	-195.862	4.45698	0
983	30000	0	0	23.8371	6.48463	-0.895036	0.445993	2084.99	180.619	0
985	51413	0	0	24.4362	1.48881	-0.95024	-0.31152	143.337	67.5963	0
986	16359	0	0	14.6402	2.68503	0.456802	-0.889569	8784.31	285.731	0
991	10045	0	0	5.79309	3.21254	0.960654	-0.277747	3274.65	660.282	0
991	33593	0	0	5.74397	3.16349	0.272995	-0.962015	1289.65	183.083	0
991	34163	0	0	5.71886	3.30346	-0.0779126	0.99696	7962.6	757.254	0
991	40638	0	0	5.67508	3.181	-0.69246	-0.721457	8618.3	2002.98	0
992	13566	0	0	24.8743	1.42076	-0.99994	-0.0109899	338.446	11.5212	0
1005	6612	0	0	11.111	1.23934	0.916648	-0.399696	3671.45	615.364	0
1007	2117	0	0	19.1705	5.45567	-0.625508	-0.780217	1822.77	866.099	0
1010	3759	0	0	8.72909	5.08224	0.749589	0.661904	7535.78	1422.95	0
1013	7575	0	0	2.76424	8.232	0.139924	0.990162	3173.92	172.068	0
1016	4733	0	0	2.42344	5.77446	0.715377	0.698739	5107.33	300.228	0
1054	2262	0	0	14.7252	7.67616	0.744642	-0.667464	5735.05	99.1214	0
1060	9234	0	0	20.2304	9.93676	-0.389803	0.920898	2721.9	1186.82	0
1067	7815	0	0	15.8804	1.06833	0.623685	-0.781676	826.77	118.574	0
1072	3337	0	0	19.1822	10.8617	-0.975727	0.218992	5049.11	672.607	0
1081	3881	0	0	6.66891	12.0092	0.987247	0.159193	5621.69	1744.87	0
1086	7584	0	0	19.3786	11.4381	-0.783903	0.620883	4967.8	516.507	0
1095	6332	0	0	12.7318	1.76291	-0.994931	-0.100556	888.951	380.92	0
1129	8596	0	0	5.00143	15.2721	-0.829729	0.558166	317.949	364.35	0
1139	2094	0	0	22.1921	6.33466	-0.338553	0.940947	1557.35	500.571	0
1140	5327	0	0	16.9788	1.59524	-0.137256	-0.990536	2622.69	78.8838	0
1140	6625	0	0	17.0364	1.6231	0.861242	-0.508195	3175.05	7.36322	0
1145	4258	0	0	20.025	11.0672	-0.602221	-0.79833	116.008	262.602	0
1149	3633	0	0	13.3919	13.547	0.951116	-0.308833	16401.1	3072.1	0
1160	2197	0	0	6.75832	7.00988	-0.865546	-0.50083	8524.06	2794.08	0
1165	1409	0	0	18.6658	11.7499	-0.494546	-0.869151	4260.15	9220.14	1
1182	8611	0	0	1.20222	2.81176	0.996625	-0.0820916	2449.26	134.775	0
1202	6326	0	0	13.8219	1.38354	-0.196083	0.980587	7886.02	586.646	0
1205	4052	0	0	23.161	9.69837	0.625098	0.780546	1308.64	905.149	0
1205	9116	0	0	23.1652	9.59133	0.684671	-0.728852	1642.86	1425.49	0
1209	2079	0	0	13.7161	5.55141	0.0158671	-0.999874	6591.67	2077.3	0
1209	3884	0	0	13.674	5.68097	-0.575185	0.818024	9309.26	1206.62	0
1209	7430	0	0	13.7864	5.62169	0.999893	-0.0146366	3281.75	1722.57	0
1212	1264	0	0	13.2714	8.72141	-0.651226	-0.758884	439.227	94.444	0
1216	5748	0	0	15.3627	9.96841	-0.158417	0.987372	5800.85	1234.26	0
1226	4635	0	0	9.20002	6.12126	0.639219	0.769024	7679.22	1731.81	0
1232	5677	0	0	8.72526	6.04424	0.741004	-0.671501	5190.84	1167.99	0
1239	7789	0	0	13.7172	13.7208	0.131912	0.991261	4085.25	1252.28	0
1240	3372	0	0	22.0807	7.41319	0.696516	0.717541	794.808	68.6597	0
1258	8351	0	0	1.20524	8.77606	0.324738	-0.945804	1272.48	94.7234	0
1270	1894	0	0	11.4216	13.8279	0.281601	0.959532	16708.8	751.999	0
1270	7362	0	0	11.3601	13.8146	-0.669271	0.743019	162.207	22.7443	0
1278	4526	0	0	8.13465	4.74643	-0.461328	-0.88723	9653.1	2957.91	0
1289	6360	0	0	2.71352	10.7431	-0.998938	0.0460726	4502.85	481.309	0
1307	4053	0	0	20.408	3.80913	-0.996948	-0.0780728	195.692	25.9278	0
1310	8356	0	0	5.7708	13.3668	-0.951961	-0.30622	1450.66	159.195	0
1326	5403	0	0	16.5795	5.34616	-0.157579	-0.987506	902.525	380.996	0
1330	1694	0	0	20.9801	1.59479	-0.711062	0.703129	4500.3	285.775	0
1342	4647	0	0	25.823	9.94323	0.998654	0.0518643	4177.05	568.923	0
1343	4524	0	0	23.0682	4.22261	-0.754241	-0.656597	360.903	357.89	0
1346	6825	0	0	9.23293	1.93072	0.53389	0.845554	5594.73	601.434	0
1364	7682	0	0	24.585	3.85842	-0.758189	0.652035	1956.83	301.895	0
1365	9070	0	0	13.8235	6.18057	0.758949	0.65115	-285.85	2493.19	0
1370	7101	0	0	26.5529	2.9756	0.999938	0.0110953	3698.88	319.707	0
1378	6279	0	0	23.8243	8.22796	-0.667868	-0.74428	-36.6395	156.226	0
1390	3318	0	0	24.6967	8.26163	-0.540501	-0.841344	178.362	644.668	0
1413	6794	0	0	21.5947	9.73872	-0.485723	-0.874113	608.669	166.417	0
1444	7762	0	0	4.50062	5.65051	-0.0105076	0.999945	6370.05	812.835	0
1458	2416	0	0	26.6701	8.23976	-0.467297	0.8841	2073.83	771.555	0
1471	4730	0	0	15.3877	2.07613	0.184639	0.982806	4803.09	1042.28	0
1479	5898	0	0	8.32642	7.23128	-0.977688	-0.210061	-386.892	280.765	0
1495	4088	0	0	26.6199	4.72766	0.970994	-0.239105	4405.19	358.682	0
1503	7043	0	0	19.2837	1.65946	0.909067	-0.416649	4810.28	878.019	0
1503	7601	0	0	19.1966	1.62246	-0.332297	-0.943175	2311.18	945.186	0
1506	6723	0	0	24.9649	2.85107	-0.573638	-0.819109	1634.41	332.101	0
1532	2571	0	0	1.39558	4.04844	0.733395	0.679803	4268.23	501.133	0
1532	6689	0	0	1.29082	3.9671	-0.840199	-0.542278	3641.71	642.188	0
1532	9681	0	0	1.33415	4.06864	-0.189733	0.981836	3714.03	246.604	0
1551	4314	0	0	6.95561	7.32813	-0.899872	-0.436154	4407	705.195	0
1562	7458	0	0	10.023	5.709	0.242221	0.970221	5070.51	783.473	0
1588	4552	0	0	5.13732	4.4178	-0.379643	-0.925133	12012.3	1042.48	0
1590	7370	0	0	7.32263	10.5565	-0.514273	0.857627	394.178	1286.96	0
1590	9505	0	0	7.36539	10.4224	0.0758523	-0.997119	5448.48	1895.4	0
1610	9777	0	0	8.18605	9.40519	-0.891702	0.452623	3231.13	1631.6	0
1616	1887	0	0	20.654	10.4528	0.0084383	-0.999964	1202.23	2763.69	1
1621	4998	0	0	23.6727	1.79879	-0.485899	0.874015	1579.19	121.013	0
1622	4849	0	0	11.7258	3.85322	0.631484	0.775389	4714.65	968.459	0
1622	8796	0	0	11.657	3.74622	-0.443477	-0.896286	7032.29	841.222	0
1624	5564	0	0	2.1155	7.4042	-0.988685	0.150005	2422.54	415.032	0
1624	7468	0	0	2.21524	7.45413	0.472649	0.881251	2256.16	194.96	0
1629	7458	0	0	9.99276	5.83592	0.654001	-0.756493	4547.85	2461.01	0
1635	2395	0	0	6.48038	4.30579	-0.833365	0.552723	957.787	61.4504	0
1638	3195	0	0	1.07301	13.9766	0.206925	-0.978357	-174.565	253.202	0
1658	2079	0	0	13.7884	5.4904	-0.988894	-0.148619	672.345	1884.73	0
1658	3589	0	0	13.9175	5.49462	0.99648	-0.0838264	1133.72	1132.59	0
1658	7430	0	0	13.8477	5.5645	-0.0793482	0.996847	8639.82	552.106	0
1662	3564	0	0	17.9066	7.17079	-0.491366	-0.870953	1540.18	733.575	0
1663	5507	0	0	23.6885	9.43865	0.937567	0.347804	2662.58	1077.47	0
1666	7326	0	0	26.3205	8.8288	-0.687569	-0.726119	973.478	684.88	0
1680	5772	0	0	1.32682	7.24573	-0.430656	-0.902516	3965.14	307.943	0
1687	5705	0	0	25.6865	7.48541	0.862899	-0.505377	2324.97	305.527	0
1689	2402	0	0	21.5454	5.48966	0.988218	0.153052	1025.67	19.9267	0
1690	7552	0	0	26.4929	1.77957	-0.0241063	-0.999709	814.781	158.951	0
1699	9203	0	0	4.11631	11.9864	-0.489485	0.872012	962.181	190.543	0
1711	9275	0	0	25.4179	3.07754	-0.94878	-0.315937	1801.45	262.17	0
1727	3656	0	0	2.72175	2.60181	0.176929	0.984224	5370.94	452.81	0
1733	1888	0	0	7.41457	13.5838	0.955077	-0.296358	-200.99	339.682	0
1733	6516	0	0	7.31697	13.5768	-0.900452	-0.434955	8138.54	1836.52	0
1750	2867	0	0	2.72078	13.4554	-0.985993	0.166786	1316.59	811.638	0
1755	6921	0	0	6.50489	8.79845	0.595151	0.803614	5562.86	232.766	0
1778	8918	0	0	16.1697	12.4296	0.546196	0.837658	-1069.9	629.406	0
1780	3051	0	0	7.84412	9.35055	0.816151	-0.577839	-416.183	398.193	0
1790	7762	0	0	4.52113	5.78113	-0.31668	-0.948532	6750.9	222.371	0
1805	8121	0	0	18.4097	3.49374	0.62429	0.781192	928.743	151.816	0
1808	4710	0	0	24.0889	3.33728	-0.0856167	0.996328	1408.14	556.062	0
1821	7806	0	0	7.36777	9.70447	0.424904	0.905238	5103.32	14.5275	0
1833	5884	0	0	26.498	4.83462	0.858122	0.513446	3491.47	512.595	0
1833	6832	0	0	26.3969	4.81177	-0.9955	0.0947578	4995.48	375.802	0
1847	4862	0	0	5.54741	13.8759	-0.306178	-0.951974	206.242	714.471	0
1849	8714	0	0	14.0406	7.53756	0.991094	-0.133166	3979.52	2045.66	0
1856	5811	0	0	14.7284	11.2434	-0.931164	-0.364601	-877.59	327.727	0
1877	8410	0	0	8.22951	2.73403	-0.927466	-0.373908	2155.56	789.049	0
1881	4191	0	0	19.4543	9.32551	0.810956	0.585107	-338.267	27.6867	0
1883	4524	0	0	22.9962	4.24332	0.287141	-0.957888	3342.76	830.435	0
1894	7362	0	0	11.3834	13.8731	-0.996069	-0.0885847	885.847	2578.77	0
1918	6685	0	0	2.05094	1.34793	0.952167	0.305577	1593.89	664.794	0
1932	6446	0	0	15.0093	13.6838	-0.165291	0.986245	3543.74	1328.18	0
1933	6921	0	0	6.49764	8.91097	0.688104	-0.725612	-930.708	2046.07	0
1954	3918	0	0	12.7309	15.4461	0.702242	0.711939	15905.9	4404.39	0
1955	9798	0	0	4.46852	11.2417	-0.759596	0.650395	342.011	971.071	0
1967	8312	0	0	1.57319	4.12327	0.314484	0.949263	3140.17	500.243	0
1986	9878	0	0	10.4269	11.9232	-0.732024	-0.681279	2883.74	1009.75	0
1987	9041	0	0	6.97343	2.9281	-0.879637	-0.475646	991.809	282.789	0
2003	8374	0	0	26.8912	2.39707	0.879314	-0.476243	1541.74	60.58	0
2012	4527	0	0	19.2483	7.23844	-0.301591	-0.953437	645.149	71.5431	0
2019	8392	0	0	2.09416	10.8306	0.45697	-0.889482	741.864	39.4956	0
2037	4341	0	0	3.96917	12.9255	-0.988911	-0.148512	1616.4	361.894	0
2043	6257	0	0	12.7785	5.90483	0.373083	-0.927798	1235.31	193.916	0
2050	9274	0	0	2.62258	5.7519	-0.700663	0.713492	2546.04	634.002	0
2055	3882	0	0	21.249	2.54847	0.966455	0.256835	1590.54	315.842	0
2056	5154	0	0	24.8215	4.33768	0.717831	0.696217	924.683	160.854	0
2058	7573	0	0	2.142	6.23716	-0.904913	-0.425597	4606.61	197.771	0
2058	8575	0	0	2.20998	6.34103	0.0288924	0.999583	1927.6	85.7357	0
2066	6735	0	0	24.2304	9.59705	-0.211513	0.977375	-218.426	176.702	0
2074	2956	0	0	4.12819	2.32469	-0.84384	0.536594	1205.86	149.473	0
2081	8332	0	0	14.2667	13.5192	-0.671255	0.741227	25346	944.333	0
2083	4628	0	0	3.66822	15.5567	-0.72271	-0.691152	229.076	185.267	0
2094	6097	0	0	22.1294	6.35334	-0.798166	-0.602438	1288.11	784.427	0
2107	9165	0	0	24.558	9.41091	0.455346	-0.890315	295.03	170.821	0
2125	4927	0	0	10.0148	12.9513	-0.72418	0.689611	9861.85	648.726	0
2133	9545	0	0	19.2575	11.6919	0.815836	0.578284	15.8187	36.9839	0
2142	8446	0	0	3.98948	9.96883	0.447886	-0.89409	10.7399	169.657	0
2143	8932	0	0	6.30219	1.87304	0.524996	0.851105	4712.86	938.502	0
2161	5401	0	0	20.2299	3.69632	-0.403501	-0.914979	695.064	95.3951	0
2162	2715	0	0	15.1905	12.5111	-0.553662	0.832741	4247.04	123.021	0
2166	8276	0	0	11.219	4.00316	-0.962021	0.272975	1549.2	254.364	0
2174	3494	0	0	25.963	5.83412	-0.737858	-0.674956	1391.31	795.166	0
2181	6793	0	0	26.5497	7.56058	0.583688	-0.811978	329.598	154.104	0
2185	8874	0	0	22.6305	3.7372	-0.819387	-0.573241	27.9707	189.204	0
2201	9411	0	0	9.93561	6.76218	0.796824	0.604212	892.154	853.947	0
2231	7375	0	0	8.36919	12.4244	-0.505444	0.862859	603.838	3195.76	0
2234	9587	0	0	14.9552	9.50211	0.49916	0.86651	2108.6	2045.43	0
2238	6847	0	0	18.0071	4.09817	-0.923017	-0.38476	1678.65	502.639	0
2247	2269	0	0	15.4156	14.2249	0.0803758	0.996765	4477.7	1094.58	0
2247	4076	0	0	15.3633	14.1915	-0.938126	0.346294	4705.09	742.553	0
2262	8149	0	0	14.8462	7.66307	0.872213	0.489126	643.994	870.217	0
2282	7976	0	0	20.1244	5.72975	0.64622	0.763151	1387.3	292.892	0
2283	9521	0	0	8.43087	3.57088	-0.862865	0.505434	349.517	262.579	0
2286	6078	0	0	9.8176	1.27347	-0.310833	-0.950465	7904.78	1529.17	0
2287	3272	0	0	25.1027	5.97927	0.782909	0.622136	2691.64	655.249	0
2293	7085	0	0	16.6177	14.8805	-0.985802	-0.167915	144.825	4.4172	0
2334	8322	0	0	12.489	11.8415	-0.976586	0.215125	587.927	1269.87	0
2335	7407	0	0	18.0317	7.58869	0.954876	-0.297003	3336.4	1188.54	0
2341	4855	0	0	16.0703	5.48409	-0.410456	-0.91188	2313.7	518.362	0
2341	6586	0	0	16.1395	5.50298	0.815332	-0.578994	4627.44	829.14	0
2358	4856	0	0	14.3472	4.82301	0.275143	-0.961403	8268.2	1377.36	0
2370	7637	0	0	11.529	11.2489	-0.982952	0.183861	-964.143	586.368	0
2408	5650	0	0	1.93364	11.9447	-0.556482	0.830859	1100.39	1255.64	0
2410	2429	0	0	6.97046	8.5195	0.40522	-0.914219	3101.25	1692.9	0
2428	8399	0	0	8.62111	2.50197	-0.999718	-0.0237662	304.025	12.5277	0
2439	5410	0	0	9.27412	8.21149	-0.349814	0.936819	10094	1716.68	0
2440	5718	0	0	14.2392	14.8602	-0.65768	0.753297	19353.4	2013.81	0
2442	3551	0	0	8.95814	8.06427	0.963346	0.268261	-352.658	1075.39	0
2444	5819	0	0	3.27137	12.0218	-0.924469	0.381257	607.59	643.254	0
2445	5360	0	0	1.37084	8.69659	0.783727	0.621105	1715.73	1034.82	0
2445	8351	0	0	1.26142	8.69656	-0.783762	0.621062	2813.63	1020.53	0
2453	5258	0	0	9.08484	4.00812	-0.937653	0.347572	463.397	548.682	0
2453	5747	0	0	9.14196	3.91876	-0.0818642	-0.996643	6575.12	511.249	0
2461	7454	0	0	13.3938	1.75633	-0.90885	-0.417124	131.354	272.643	0
2472	6586	0	0	16.2259	5.49917	-0.865452	-0.500992	-79.4035	673.054	0
2482	2875	0	0	20.0887	1.4601	-0.00516659	-0.999987	4577.38	1147.48	0
2495	2927	0	0	8.46142	12.6868	-0.969264	-0.246024	2525.35	3883.1	0
2495	6062	0	0	8.53145	12.775	0.00831125	0.999965	27509.3	3692.97	0
2512	5489	0	0	26.3203	5.91472	0.0768546	0.997042	726.335	297.049	0
2524	5790	0	0	8.54636	14.6904	-0.0445284	-0.999008	16847.8	2202.63	0
2544	7894	0	0	4.4966	8.45736	0.736873	-0.676031	313.006	12.8743	0
2546	4396	0	0	7.1479	3.10717	0.976728	0.214479	1995.67	245.759	0
2554	4684	0	0	6.3844	1.05756	-0.974093	-0.226147	2861.97	1237.61	0
2557	9189	0	0	1.98371	6.65478	0.978171	0.207802	4687.35	532.495	0
2560	9941	0	0	19.3288	11.9648	-0.964377	0.264532	3028.16	1753.53	1
2566	3114	0	0	12.8311	3.12821	-0.601612	0.798788	5940.39	656.991	0
2613	2902	0	0	5.37209	6.07837	-0.623052	-0.78218	6079.49	1039.28	0
2624	9112	0	0	17.6819	3.97268	-0.315321	-0.948985	1979.39	811.703	0
2626	4274	0	0	21.6066	2.77973	0.790841	-0.612021	6154.28	671.857	0
2632	3620	0	0	18.8209	12.675	-0.958088	0.286473	1119.57	470.118	0
2658	6698	0	0	6.57924	14.3426	0.143857	0.989598	-468.404	1198.38	0
2665	8144	0	0	23.3975	7.3026	-0.852839	-0.522173	887.184	202.26	0
2669	7140	0	0	7.59318	2.4978	0.0349507	-0.999389	5038.82	161.893	0
2695	9050	0	0	20.3961	6.56374	-0.985396	0.170277	4274.08	778.232	0
2722	4353	0	0	10.4161	8.85826	0.900012	0.435866	751.789	2155.6	0
2732	4743	0	0	9.62184	11.8178	-0.555626	0.831432	8983.25	1532.87	0
2748	4216	0	0	2.8044	14.365	-0.750655	-0.660694	650.561	724.248	0
2750	8226	0	0	9.25019	4.78788	0.939322	0.343036	687.668	219.929	0
2752	5653	0	0	2.92465	12.3489	0.980972	-0.19415	1648.6	697.883	0
2756	7579	0	0	16.8544	2.07252	-0.0638063	-0.997962	4004.1	974.769	0
2806	9107	0	0	4.04878	2.00479	0.422046	-0.906575	1632.44	334.535	0
2812	9140	0	0	1.3143	13.0356	0.438164	0.898895	1348.07	1118.48	0
2819	2973	0	0	22.3471	3.63293	0.394279	-0.918991	1303.04	320.842	0
2819	3850	0	0	22.359	3.763	0.555562	0.831475	150.111	77.2096	0
2823	4062	0	0	19.3894	3.9121	0.201851	-0.979416	3650.9	405.577	0
2824	4937	0	0	19.8692	11.4374	-0.895851	0.444355	2773.65	357.027	0
2825	8239	0	0	16.9258	4.5615	0.425941	0.904751	3447.32	869.612	0
2837	4860	0	0	16.064	9.05831	0.363789	0.931482	6207	2051.01	0
2838	7243	0	0	24.1292	1.34501	0.858011	-0.513632	3139.81	298.205	0
2859	4341	0	0	3.88681	12.8521	0.264138	0.964485	-142.26	774.138	0
2860	6515	0	0	7.93886	5.16815	-0.990044	0.140755	433.349	450.923	0
2863	8489	0	0	21.5694	10.278	-0.998755	-0.0498935	390.518	383.225	0
2867	6896	0	0	2.62109	13.5308	-0.4318	0.901969	-188.941	56.6158	0
2867	7265	0	0	2.68523	13.5287	0.479241	0.877683	580.144	721.429	0
2879	5515	0	0	9.25173	5.04777	0.506444	0.862273	7470.91	1085.57	0
2887	7253	0	0	20.7468	5.03741	-0.903637	-0.428299	915.365	665.32	0
2895	6869	0	0	9.30851	11.9521	-0.967824	-0.251628	1266.85	1104.45	0
2911	7609	0	0	14.2678	2.54253	-0.991373	0.131072	796.275	192.905	0
2912	3217	0	0	18.7025	6.2781	0.265474	0.964118	1720.45	305.64	0
2923	6084	0	0	13.228	13.693	-0.0578571	-0.998325	11520.6	2049.15	0
2933	7076	0	0	19.4177	1.77737	-0.195218	0.98076	2076	457	0
2944	6941	0	0	17.9203	8.69419	-0.454229	0.890885	6141.65	1010.68	0
2951	6666	0	0	8.50869	15.6939	-0.132636	0.991165	2302	2614.54	0
2961	7942	0	0	20.9801	1.07843	0.980289	-0.197568	1757.49	354.91	0
2996	7186	0	0	13.1542	3.47534	-0.462041	-0.886859	5415.07	1490.68	0
3001	4260	0	0	9.0626	7.97497	-0.925558	-0.378607	1314.73	1273.7	0
3030	4955	0	0	18.5462	8.09094	0.418379	-0.908273	6664.06	1249.13	0
3030	7525	0	0	18.5324	8.22839	0.227189	0.973851	494.318	459.726	0
3035	7913	0	0	20.8414	7.43106	0.48872	-0.872441	5662.04	1531.36	0
3051	4428	0	0	7.90162	9.3797	-0.000255039	1	5162.54	1574.94	0
3057	6546	0	0	12.6454	8.65697	0.423948	0.905687	8442.14	2771.75	0
3070	6553	0	0	1.73012	4.81759	0.641296	-0.767294	1030.47	129.746	0
3074	4406	0	0	4.51255	5.33735	-0.992578	0.121611	341.418	742.315	0
3117	7992	0	0	25.3676	8.99003	-0.852111	-0.523362	4919.34	1258.77	0
3134	8433	0	0	15.2389	9.53022	0.857969	0.513701	226.396	1138.77	0
3142	8613	0	0	12.9197	10.9652	-0.689748	0.724049	8031.17	2192.7	0
3169	3977	0	0	11.7246	13.0042	0.306187	-0.951971	16433.1	1912.26	0
3170	5111	0	0	23.4608	5.28658	0.964989	0.262292	938.693	302.383	0
3170	5562	0	0	23.3171	5.26153	-0.996835	-0.0795005	1531.78	636.079	0
3176	7219	0	0	1.73861	12.4921	0.841839	0.539729	3829.5	992.425	0
3185	5120	0	0	10.515	1.74101	0.774544	-0.63252	5762.97	943.692	0
3191	9220	0	0	3.22263	4.82409	0.407045	-0.913408	994.755	142.646	0
3195	3827	0	0	1.13605	13.9532	0.788898	0.614525	1827.12	593.692	0
3220	3292	0	0	11.6146	7.2768	0.998533	0.054139	770.121	79.9656	0
3229	8420	0	0	12.8232	14.9765	0.77644	-0.630191	-333.018	96.3064	0
3231	3330	0	0	13.892	14.0195	-0.0296649	0.99956	-1124.49	25201.5	1
3252	6987	0	0	22.4869	5.19776	-0.918549	0.395308	3473.39	370.105	0
3260	4783	0	0	15.6933	10.6278	0.252168	-0.967683	7747.71	1418.18	0
3261	8554	0	0	17.6506	8.42884	0.977305	-0.211836	1771.08	288.962	0
3269	7990	0	0	7.22667	3.73884	0.429345	0.90314	3962.46	70.1609	0
3293	8494	0	0	20.2765	7.98977	0.744424	-0.667707	2229.88	391.417	0
3313	9340	0	0	9.38589	7.54883	0.549021	0.835808	120.737	335	0
3328	4871	0	0	4.8007	12.7792	-0.833701	-0.552216	6323.09	568.262	0
3329	4529	0	0	1.60771	9.52443	0.0585396	-0.998285	1776.67	72.6991	0
3331	8062	0	0	14.0373	6.4754	0.0865522	-0.996247	11185.4	1212.25	0
3340	6842	0	0	8.01225	8.5355	-0.126637	-0.991949	4574.84	123.629	0
3372	4895	0	0	22.2031	7.45499	0.989611	-0.143772	5737.95	492.284	0
3384	9926	0	0	26.9608	4.20304	0.262504	0.964931	691.226	203.417	0
3392	7539	0	0	16.7388	13.2993	0.487463	-0.873143	4821.97	2167.4	0
3401	4436	0	0	23.2421	9.24984	0.870494	-0.49218	4496.89	1364.94	0
3416	3827	0	0	1.23382	13.9842	-0.998887	0.0471656	1584.48	405.881	0
3433	4566	0	0	14.876	12.8993	0.506108	-0.86247	3373.58	95.7905	0
3452	4542	0	0	19.6431	12.1095	-0.996849	0.0793198	949.039	542.469	1
3473	5905	0	0	19.5531	3.08073	-0.430874	0.902412	3869.34	91.0364	0
3486	8146	0	0	9.70316	5.18783	-0.602487	-0.798129	9592.25	3508.79	0
3507	8760	0	0	12.2047	8.03549	0.298571	-0.954388	11007.8	1641.41	0
3509	9241	0	0	22.6539	6.19006	-0.923566	-0.383439	42.5503	0.276506	0
3510	7168	0	0	15.6805	8.95337	0.789856	0.613292	796.957	277.955	0
3522	7836	0	0	26.8432	8.17298	0.845439	0.534072	3922.55	1226.76	0
3523	7121	0	0	12.9012	2.38733	0.298955	-0.954267	5868.05	620.036	0
3523	8076	0	0	12.9237	2.51124	0.614116	0.789216	2415.14	1097.22	0
3545	7991	0	0	16.9285	1.29728	0.993633	-0.112667	2082.04	737.045	0
3551	4260	0	0	9.00956	8.01776	-0.183508	-0.983018	10428.4	460.485	0
3555	6791	0	0	19.2922	3.58595	0.932793	0.360414	789.282	296.131	0
3558	8122	0	0	10.0008	2.63574	-0.429049	-0.903281	7356.37	1601.89	0
3561	5624	0	0	5.5465	2.75564	-0.826904	0.562342	1226.75	271.953	0
3565	5221	0	0	16.7017	10.2674	0.910601	-0.413288	4352.81	510.068	0
3565	7798	0	0	16.6563	10.3674	0.284552	0.95866	-16.4562	1507.53	0
3566	3795	0	0	12.4258	2.48843	-0.937215	0.348751	3750.58	2194.61	0
3571	5861	0	0	15.6038	7.45389	-0.919141	-0.393929	298.337	754.03	0
3579	6662	0	0	2.99202	9.13244	-0.883726	0.468004	963.174	6.18656	0
3594	5085	0	0	4.3015	5.38242	0.937105	0.349048	6534.95	1325.01	0
3602	8522	0	0	9.98928	1.64977	-0.671765	0.740764	6856.55	1531.6	0
3612	8113	0	0	12.2603	10.102	0.271275	-0.962502	14916.5	1166.25	0
3615	8914	0	0	7.16252	2.19724	-0.974466	0.224535	1145.84	231.583	0
3622	7847	0	0	15.885	13.1886	0.958761	-0.284214	7198.38	1285.92	0
3622	8892	0	0	15.7953	13.282	-0.247161	0.968975	3882.42	3184.62	0
3642	9665	0	0	15.2131	11.9162	-0.968083	0.250631	-561.292	162.03	0
3671	4701	0	0	2.55473	12.7828	0.349249	-0.93703	-76.2059	126.192	0
3697	9931	0	0	15.6033	15.3391	-0.942419	0.334434	889.862	250.911	0
3701	7117	0	0	17.789	5.71546	-0.862128	0.50669	5287.3	751.281	0
3717	6774	0	0	7.25596	8.64644	-0.997945	-0.0640769	-446.516	87.2372	0
3752	9001	0	0	19.9658	6.93264	0.317587	-0.948229	3615.48	541.444	0
3758	3909	0	0	5.59579	12.4383	0.796128	-0.605128	-512.702	106.122	0
3759	8438	0	0	8.75363	5.19858	-0.41429	0.910145	1214.94	425.102	0
3765	7619	0	0	2.6217	6.99301	-0.912204	-0.409737	4453.09	211.47	0
3775	9264	0	0	21.2146	4.93685	0.721442	0.692475	777.875	82.0482	0
3786	6608	0	0	13.9638	12.4124	0.0046056	0.999989	7367.26	1941.36	0
3797	8045	0	0	6.11337	3.32276	-0.997681	-0.0680588	-118.29	93.7071	0
3814	9316	0	0	16.0754	5.75634	-0.929069	0.369906	2020.92	159.522	0
3823	7799	0	0	18.1931	8.3647	0.446033	0.895016	-370.099	172.188	0
3829	8077	0	0	16.4585	14.91	-0.282415	-0.959292	223.517	117.436	0
3839	4572	0	0	9.87741	12.1475	-0.679295	-0.733865	7200.97	4152.85	0
3850	8176	0	0	22.4656	3.81267	0.994033	-0.109083	942.044	494.34	0
3852	5590	0	0	9.3746	6.40151	0.660668	0.750678	1228.7	197.829	0
3852	6461	0	0	9.39259	6.34097	0.958808	-0.284055	-820.574	771.723	0
3853	9303	0	0	9.92344	8.23675	0.982223	-0.187717	1527.21	760.387	0
3865	7816	0	0	2.64353	6.01817	-0.697361	0.71672	899.103	271.59	0
3900	4349	0	0	17.0905	2.98105	0.645154	-0.764053	6485.2	357.287	0
3900	6027	0	0	17.026	3.08301	-0.414248	0.910164	6853.36	24.408	0
3904	7094	0	0	12.2786	12.7223	-0.837425	0.546552	826.868	68.1804	0
3919	8476	0	0	16.337	3.60003	0.701139	-0.713024	2980.69	29.2339	0
3941	8036	0	0	26.5593	2.49161	-0.86942	0.494074	2449.72	289.744	0
3947	6778	0	0	8.2141	10.1148	-0.383465	0.923556	9326.94	2638.82	0
3954	9520	0	0	14.4587	12.1184	-0.303384	-0.952868	3863.81	1083.19	0
3964	6673	0	0	16.357	4.43141	-0.766095	0.642727	5319.19	1340.99	0
4000	4343	0	0	6.60946	13.3606	0.607048	-0.794665	55.1148	1700.62	0
4023	5811	0	0	14.6151	11.23	0.990134	-0.140125	1097.27	2629.95	0
4025	4416	0	0	2.56676	7.57699	0.988185	-0.153266	4587.16	494.625	0
4050	5308	0	0	8.23463	13.0044	0.560637	0.828062	7719.71	455.608	0
4059	5372	0	0	13.4892	7.05326	0.999248	-0.0387782	-368.354	328.898	0
4059	9900	0	0	13.3456	7.02666	-0.918476	-0.395476	1038.41	132.111	0
4062	8643	0	0	19.3489	3.8267	-0.885914	-0.463849	563.626	661.546	0
4062	8815	0	0	19.3998	3.79505	-0.0260413	-0.999661	3290.07	810.033	0
4065	8080	0	0	17.2634	14.2259	-0.658244	0.752805	1351.86	270.951	0
4076	7358	0	0	15.3078	14.2604	-0.141174	0.989985	1993.17	779.966	0
4078	4365	0	0	6.03779	1.29066	0.842015	-0.539454	1596.1	523.699	0
4084	6241	0	0	1.66916	6.5302	0.537534	-0.843242	1817.16	228.634	0
4103	8660	0	0	6.4354	2.82981	-0.0745746	0.997215	5186.45	898.747	0
4103	9982	0	0	6.49154	2.80088	0.856082	0.51684	3664.59	272.818	0
4152	7731	0	0	11.3868	10.5565	-0.995363	-0.0961915	-147.645	3023.04	0
4152	7808	0	0	11.4879	10.5132	0.612	-0.790858	12400.8	6260.74	0
4160	4603	0	0	23.2521	3.26606	-0.0358586	-0.999357	1269.29	177.756	0
4171	8821	0	0	21.8822	9.25304	0.998873	0.0474715	6648.06	1044.84	0
4196	5417	0	0	9.58651	5.64207	-0.457135	0.889397	4575.33	1354.54	0
4203	6189	0	0	19.2653	1.40173	0.929582	-0.368616	1653.71	22.8749	0
4240	4946	0	0	26.0511	4.9654	-0.445763	-0.895151	-199.718	203.493	0
4259	7215	0	0	5.30641	14.0304	0.799246	-0.601004	-34.6666	481.261	0
4260	8008	0	0	8.99936	7.87702	0.0399804	-0.9992	11288.8	1439.49	0
4290	9752	0	0	26.3013	9.31818	0.792525	0.609839	981.387	529.59	0
4298	5749	0	0	24.0324	2.64499	-0.576987	0.816753	1243.51	158.875	0
4360	9832	0	0	4.76423	13.0863	-0.685807	-0.727784	1785.28	1670.6	0
4369	8198	0	0	11.4021	10.135	-0.238293	-0.971193	16030.2	1188.22	0
4437	8397	0	0	19.8679	2.16894	-0.95106	0.309007	662.551	132.957	0
4452	7754	0	0	18.3068	9.81033	0.766455	0.642298	1609.89	704.376	0
4527	4528	0	0	19.2942	7.19632	0.924082	0.382193	355.283	40.6522	0
4527	9230	0	0	19.2344	7.0949	0.114382	-0.993437	1758.71	902.802	0
4528	4715	0	0	19.3429	7.16049	-0.0924397	-0.995718	1655.56	265.564	0
4542	5533	0	0	19.6008	12.0583	0.265987	-0.963977	1358.43	886.825	1
4554	8395	0	0	9.46362	5.04014	0.455025	-0.890479	2930.65	648.117	0
4565	6256	0	0	8.41884	3.68981	-0.945495	0.325637	2558.53	530.69	0
4565	9003	0	0	8.464	3.73114	-0.248926	0.968523	9322.61	1003.4	0
4565	9521	0	0	8.42764	3.63091	-0.810907	-0.585175	5956.22	1356.73	0
4574	9547	0	0	8.10763	6.45126	0.609026	0.79315	54.1042	8.13509	0
4605	8528	0	0	7.99599	3.03778	0.219348	0.975647	11942.7	369.047	0
4628	7462	0	0	3.66397	15.4692	0.651917	-0.75829	220.415	132.818	0
4630	8691	0	0	10.2815	4.196	-0.958328	-0.285669	-607.405	546.85	0
4635	5768	0	0	9.26403	6.10787	0.272601	-0.962127	8992.74	258.635	0
4655	7684	0	0	21.1834	3.32935	0.7312	0.682163	-354.122	51.3131	0
4668	8745	0	0	2.32535	13.0505	-0.196035	-0.980597	218.494	1052.49	0
4684	6477	0	0	6.31943	1.10896	0.000778658	1	8624.3	1055.56	0
4693	9252	0	0	8.57067	4.89555	0.65164	0.758529	6188.13	388.096	0
4705	6235	0	0	23.0684	1.85588	-0.973569	0.228394	2686.43	527.512	0
4710	8642	0	0	24.1225	3.44248	0.646981	0.762506	1129.93	354.49	0
4712	9529	0	0	14.8489	12.1182	0.878755	0.477273	-1306.96	2360.2	0
4727	7755	0	0	24.7362	6.75667	0.982936	0.183947	4316.07	423.977	0
4732	5547	0	0	13.4384	2.83451	-0.983945	0.178474	1310.54	879.049	0
4739	9726	0	0	8.97308	8.8996	-0.0358565	0.999357	18500.4	2050.36	0
4747	8082	0	0	1.20796	7.79377	-0.999692	-0.0248049	4433.33	440.927	0
4755	7532	0	0	13.5326	9.83224	-0.947819	-0.318808	312.619	291.144	0
4761	8682	0	0	8.51309	4.07464	0.845398	0.534137	2851.76	2111.57	0
4807	5339	0	0	26.2538	5.32391	0.603043	-0.797709	1012.12	635.017	0
4820	6660	0	0	7.72079	7.54898	-0.569924	0.821697	253.391	555.182	0
4841	6576	0	0	8.89543	6.01266	0.115223	-0.99334	2790.11	138.039	0
4851	5409	0	0	2.35887	4.31757	-0.943658	-0.330922	4368.75	461.443	0
4861	9443	0	0	18.0786	5.80114	0.854879	-0.518828	6428.63	1500.86	0
4862	6636	0	0	5.46174	13.7873	-0.942232	-0.334961	6989.5	974.827	0
4864	7197	0	0	2.09817	3.29291	-0.885107	0.465387	5882.25	963.769	0
4888	7309	0	0	17.3464	8.07891	-0.0118872	0.999929	2629.23	266.945	0
4889	8333	0	0	19.5073	7.99588	-0.828613	0.559822	7032.05	213.791	0
4895	7161	0	0	22.2705	7.37274	-0.0505315	-0.998722	612.481	340.364	0
4946	9739	0	0	26.0114	4.85812	-0.244642	-0.969614	-29.501	252.234	0
4956	7706	0	0	3.37223	10.226	-0.301066	-0.953603	2520.65	232.472	0
5043	9443	0	0	18.1385	5.82878	-0.164791	-0.986329	2876.39	900.01	0
5076	9225	0	0	9.55604	3.98091	-0.881803	0.471618	162.72	312.012	0
5121	8731	0	0	12.4657	3.4263	-0.996533	-0.0832041	98.426	592.131	0
5134	7867	0	0	1.33508	1.29933	0.689291	0.724484	2398.64	308.699	0
5176	7507	0	0	7.6846	1.70318	-0.550662	-0.834728	7637.33	1460.6	0
5213	5505	0	0	17.7864	12.9426	0.419105	-0.907938	1289.51	359.769	0
5219	5909	0	0	18.4681	12.4129	0.787645	0.616129	-321.281	580.032	0
5234	5804	0	0	12.3068	4.73931	0.997258	0.0739995	-369.405	717.241	0
5258	7827	0	0	8.9857	4.01112	-0.957249	-0.289265	-212.573	660.33	0
5301	9447	0	0	18.9138	11.7819	0.572343	0.820014	5720.21	9154.76	1
5316	6308	0	0	6.02658	14.6822	-0.948787	-0.315917	11560.9	28.2212	0
5327	6625	0	0	17.0328	1.55499	0.909728	0.415204	2230.65	121.038	0
5341	8337	0	0	21.9905	5.9334	-0.552867	-0.83327	210.564	224.578	0
5343	6612	0	0	11.1165	1.17479	0.833158	0.553035	886.615	384.026	0
5357	7458	0	0	10.1138	5.78959	-0.992025	-0.126041	2193.53	743.346	0
5357	9452	0	0	10.2282	5.84222	0.741205	0.671279	2082.76	1800.73	0
5365	8522	0	0	9.88439	1.75164	0.759953	-0.649978	5217.3	743.059	0
5370	8819	0	0	10.7129	6.4829	-0.352512	-0.935807	11398.2	1825.41	0
5384	6086	0	0	26.7439	7.47266	0.370285	-0.928918	-48.1904	193.689	0
5387	6228	0	0	3.00143	10.8247	0.00959381	-0.999954	998.589	926.356	0
5387	8636	0	0	3.06176	10.9072	0.957006	0.290067	5136.99	395	0
5399	6414	0	0	20.3543	1.43694	-0.429755	-0.902946	-137.041	369.718	0
5428	5442	0	0	12.1369	3.81889	-0.955075	-0.296364	1306.77	181.638	0
5429	8318	0	0	6.79177	4.48057	0.761838	0.647767	4644.74	1355.1	0
5432	9178	0	0	25.919	2.34642	-0.354238	-0.935155	764.589	163.03	0
5433	8413	0	0	5.52372	8.98008	0.741518	-0.670933	1275.72	113.137	0
5499	8333	0	0	19.5115	8.06278	-0.888383	-0.459103	1935.65	1458.14	0
5500	7783	0	0	6.56781	6.5169	-0.709704	0.7045	2366.45	863.256	0
5500	8488	0	0	6.54836	6.4563	-0.98603	-0.166568	-175.067	193.331	0
5506	5932	0	0	22.8664	8.21167	0.743985	0.668197	348.509	315.056	0
5546	7659	0	0	13.8332	10.5147	0.153095	-0.988211	4038.7	589.614	0
5575	6115	0	0	1.32747	9.45117	0.734239	-0.678891	2338.89	595.17	0
5591	9595	0	0	14.392	1.33624	-0.867426	0.497565	5286.17	1520.09	0
5593	7415	0	0	21.1508	9.8056	-0.415675	0.909513	1781.83	930.419	0
5609	7410	0	0	2.50729	7.05125	0.778588	0.627536	4228.31	17.3802	0
5631	8876	0	0	20.8494	2.70637	-0.622822	-0.782363	95.9349	424.275	0
5649	6904	0	0	11.8471	14.5086	-0.980204	-0.197989	-672.626	259.561	0
5669	6389	0	0	14.7474	11.0083	0.987682	0.156474	-1096.45	578.476	0
5673	8713	0	0	21.5751	9.27727	-0.618472	-0.785807	1169.01	1048.6	0
5677	6576	0	0	8.85171	5.97554	0.966012	-0.258498	-496.262	1147.83	0
5683	8935	0	0	5.94124	12.433	0.99485	0.101355	3895.45	1278.83	0
5691	8854	0	0	13.691	6.59233	0.108181	-0.994131	7864.13	522.977	0
5700	9133	0	0	12.4164	7.20593	0.358916	-0.93337	15240.3	810.604	0
5724	6600	0	0	5.36464	11.3513	0.937913	-0.34687	3247.24	2126.08	0
5725	8571	0	0	16.7332	3.85984	-0.710625	-0.703571	1528.64	298.962	0
5765	7610	0	0	2.06563	4.62861	-0.885559	0.464528	3114.37	698.201	0
5787	9164	0	0	19.7788	6.77734	0.0308771	0.999523	1733.68	628.667	0
5807	7939	0	0	25.3482	2.26231	-0.146374	-0.989229	1163.71	148.469	0
5822	8041	0	0	9.94883	9.08364	0.911993	0.410207	166.051	1312.41	0
5823	6153	0	0	7.3721	6.95588	-0.976656	-0.214811	2585.2	1541.67	0
5823	9056	0	0	7.50125	6.98169	0.984194	0.177095	1585.05	1490.51	0
5833	8044	0	0	3.44773	9.07732	-0.269783	-0.962921	3480.47	602.18	0
5833	8917	0	0	3.50912	9.09323	0.705757	-0.708453	1561.06	104.717	0
5841	7344	0	0	5.4933	7.62439	-0.996645	-0.0818492	6340.64	63.8484	0
5854	6815	0	0	16.1792	9.77189	-0.759574	0.65042	8165.97	557.739	0
5895	9529	0	0	14.9714	12.1866	-0.867042	-0.498235	-1453.39	713.015	0
5900	9436	0	0	25.1078	4.66924	-0.864989	-0.50179	2366.3	702.294	0
5904	9696	0	0	24.3471	5.22059	-0.0546338	-0.998506	76.3624	228.795	0
5905	6850	0	0	19.5938	3.13518	0.988187	-0.153252	956.303	144.904	0
5908	9791	0	0	2.41318	12.3192	0.228984	-0.97343	-265.032	158.877	0
5910	6383	0	0	5.68397	6.92313	-0.44172	0.897153	4092.62	1230.37	0
5921	6384	0	0	10.4843	4.57966	0.928132	-0.372251	2626.36	2682.83	0
5921	8587	0	0	10.4103	4.65914	-0.30324	0.952914	8837.13	1671.51	0
5927	8084	0	0	15.5563	8.37528	-0.916983	-0.398927	667.024	1184.81	0
5957	8948	0	0	2.16868	7.81385	0.211835	0.977306	4415.16	728.145	0
6015	7414	0	0	6.79466	10.7428	-0.202016	0.979382	3508.41	3345.19	0
6016	6591	0	0	19.6092	3.63181	0.482974	0.875635	-76.054	124.812	0
6020	8360	0	0	15.2271	6.53621	0.873949	-0.486018	4339.66	392.946	0
6036	7609	0	0	14.1238	2.54253	0.991372	0.131076	712.794	56.4379	0
6044	8061	0	0	21.9313	2.23919	-0.743659	-0.668559	-45.9757	81.8204	0
6068	9053	0	0	13.6217	3.56086	0.408871	-0.912592	8363.68	163.741	0
6070	7976	0	0	20.1827	5.71949	-0.344034	0.938957	4254.68	740.83	0
6095	7766	0	0	8.20692	7.4813	0.24089	0.970552	11154.7	849.03	0
6103	8752	0	0	7.2586	1.35633	-0.970558	0.240868	815.377	69.6314	0
6119	8755	0	0	20.5281	6.44283	0.687991	0.725719	527.511	425.413	0
6149	6721	0	0	7.98652	9.71369	-0.362067	0.932152	8029.14	3709.97	0
6153	7686	0	0	7.27675	6.87037	-0.316464	-0.948604	12843.6	331.782	0
6170	8395	0	0	9.44576	4.92392	0.702502	0.711682	5262.29	674.035	0
6174	6490	0	0	6.04039	2.79126	0.393277	-0.91942	4555.13	687.435	0
6182	6500	0	0	18.2313	6.35668	0.0268218	0.99964	786.889	340.28	0
6190	9662	0	0	10.4443	15.4741	-0.140482	0.990083	16379.4	854.845	0
6203	6582	0	0	26.6779	8.44	0.692506	-0.721412	2968.12	1318.55	0
6214	6837	0	0	12.3536	9.86415	0.982925	-0.184008	-255.033	1997.96	0
6237	6815	0	0	16.0695	9.85992	0.799468	-0.600709	5385.62	709.814	0
6279	9341	0	0	23.8323	8.12565	0.777377	-0.629035	2322	733.972	0
6292	7887	0	0	19.4306	3.04639	-0.469243	0.883069	5719.57	832.48	0
6302	8598	0	0	1.89122	15.7641	0.306965	0.951721	-75.6278	70.2592	0
6316	6342	0	0	14.6721	4.13423	0.981414	-0.191901	2613.07	715.051	0
6321	8320	0	0	5.06633	7.87461	0.487481	-0.873133	365.356	6.29802	0
6408	9418	0	0	15.7317	14.5084	0.0481794	-0.998839	1367.62	1411.22	1
6408	9634	0	0	15.6635	14.5551	-0.948385	-0.31712	-4970.71	3933.4	1
6424	8661	0	0	4.65161	5.91462	0.998936	0.0461104	3347.56	436.782	0
6431	9437	0	0	21.7096	4.3509	-0.494464	-0.869198	1110.7	35.9047	0
6439	7966	0	0	24.7669	2.84545	0.387628	-0.921816	514.071	309.668	0
6450	8714	0	0	14.1522	7.58966	-0.533919	-0.845536	3978.63	532.854	0
6467	7989	0	0	23.2743	8.65825	-0.916704	-0.399566	1572.18	808.384	0
6476	7728	0	0	7.14056	9.76375	0.260496	0.965475	10986.4	1259.44	0
6495	8754	0	0	14.1564	14.2237	0.998752	-0.0499544	644.771	100.961	0
6501	7007	0	0	8.88693	5.27164	0.855811	0.517289	3755.43	1105.36	0
6534	8655	0	0	11.7827	6.9032	-0.22176	-0.975101	6792.92	1881.85	0
6626	9548	0	0	1.06077	13.809	-0.942553	0.334057	2249.97	525.294	0
6651	9937	0	0	14.4051	14.491	-0.673486	-0.7392	-2161.92	1166.61	0
6694	6746	0	0	15.8792	8.64915	0.503979	0.863716	3543.77	1538.69	0
6745	7167	0	0	15.5203	4.99821	-0.392776	-0.919634	4693.85	686.596	0
6758	8408	0	0	5.20736	6.48874	-0.596459	-0.802644	5135.76	4.01599	0
6844	7163	0	0	19.4995	2.36514	0.808106	-0.589037	5686.1	653.048	0
6850	9237	0	0	19.6362	3.18357	-0.288069	0.95761	5939.42	276.416	0
6898	7061	0	0	5.95755	2.55494	-0.702904	0.711285	3522.53	650.471	0
6898	9057	0	0	6.01755	2.43401	0.140028	-0.990148	7630.23	463.186	0
6936	8842	0	0	3.41369	14.0246	-0.97337	0.229241	1673.04	725.854	0
6947	9296	0	0	9.34618	2.72515	-0.299959	-0.953952	10136.7	1910.14	0
6947	9539	0	0	9.29777	2.77377	-0.958395	-0.285444	447.569	453.365	0
6969	8216	0	0	12.1752	11.5627	-0.641755	-0.766909	-224.763	1388.61	0
6982	8590	0	0	17.1287	4.19084	0.33458	0.942367	2745.08	1136.14	0
7018	9499	0	0	26.4935	9.28508	-0.941913	0.335856	3826.02	1224.59	0
7018	9771	0	0	26.5911	9.20599	0.524021	-0.851705	75.8451	575.363	0
7068	7727	0	0	10.9252	13.951	0.993873	0.110532	3067.42	565.907	0
7134	8429	0	0	3.32518	15.8217	-0.651993	-0.758225	201.111	142.526	0
7143	7778	0	0	7.08855	13.2367	0.993828	-0.11093	1966.98	1185.6	0
7145	9189	0	0	2.06436	6.70595	-0.605219	-0.796059	3246.94	280.618	0
7228	9906	0	0	25.9863	1.80096	-0.469068	-0.883162	305.729	95.9437	0
7268	7754	0	0	18.3048	9.89315	0.795376	-0.606116	6683.7	326.517	1
7284	7375	0	0	8.37439	12.527	-0.596177	-0.802853	13510.2	884.014	0
7305	9872	0	0	9.91075	15.682	0.536712	0.843766	10204	172.101	0
7309	8329	0	0	17.295	8.17031	-0.84879	0.52873	5593.99	1036.05	0
7336	8125	0	0	23.0402	7.86095	0.381432	-0.924397	1913.06	627.692	0
7365	8715	0	0	23.3798	7.71401	0.885086	-0.465427	1859.31	159.051	0
7365	9656	0	0	23.3801	7.77848	0.885706	0.464247	160.187	150.542	0
7373	9334	0	0	18.9588	6.86876	0.98156	-0.191152	1143.5	409.286	0
7386	9618	0	0	6.59266	2.37166	-0.240349	-0.970687	4484.92	224.829	0
7401	8492	0	0	4.27041	11.6562	-0.351735	0.9361	409.03	69.4086	0
7405	7423	0	0	1.9827	4.32493	0.214004	0.976833	5857.61	285.615	0
7414	7536	0	0	6.84131	10.8231	0.952451	0.304691	10105.9	3345.79	0
7423	9161	0	0	2.04905	4.3458	0.736201	-0.676762	4200.59	753.991	0
7474	8125	0	0	23.0063	7.79379	0.970233	0.242171	1441.08	957.233	0
7553	9382	0	0	5.00869	11.4413	0.612114	0.790769	7667.55	894.056	0
7558	7975	0	0	8.89645	13.5693	-0.793644	0.608383	57.5897	1736.56	0
7668	9714	0	0	2.65123	4.10943	0.997168	-0.0752119	2247.68	617.06	0
7685	7911	0	0	3.17817	13.1324	-0.841644	0.540033	1941.11	1160.87	0
7715	9512	0	0	13.5258	6.29494	0.0879214	-0.996127	8365.16	946.479	0
7762	9583	0	0	4.43911	5.68868	-0.903216	-0.429187	1234.66	396.834	0
7819	9568	0	0	17.4947	13.0299	0.927985	0.372618	1248.64	1083.53	0
7850	9601	0	0	14.2236	14.6326	-0.814582	-0.580048	-2020.76	1066.99	0
7866	8540	0	0	14.2396	5.45582	-0.26226	-0.964997	3267.33	1540.28	0
7902	9889	0	0	16.5648	8.66772	0.713872	-0.700277	6425.58	100.01	0
7922	8838	0	0	15.4202	12.1213	-0.622674	-0.782481	-793.757	629.55	0
7923	8558	0	0	12.4052	8.37913	-0.260491	0.965476	4382.59	260.225	0
8064	8697	0	0	17.8135	4.97536	0.392535	-0.919737	7287.59	887.985	0
8134	9451	0	0	22.4124	7.24557	-0.907437	-0.420187	2614.04	961.18	0
8163	8354	0	0	13.6752	2.8669	0.64285	0.765992	2786.1	397.715	0
8195	9080	0	0	3.77457	3.13862	-0.42454	0.905409	1702.6	251.791	0
8197	8838	0	0	15.3663	11.9932	0.124025	0.992279	-84.165	1272.61	0
8212	9992	0	0	2.8676	8.00139	0.579358	-0.815073	827.702	166.041	0
8240	9431	0	0	2.17143	2.45144	-0.0350351	-0.999386	3802.65	203.586	0
8286	9036	0	0	5.24449	5.69709	0.995224	0.0976211	4190.58	251.265	0
8289	8844	0	0	24.9874	4.24214	-0.278767	0.960359	24.1809	39.2126	0
8301	9658	0	0	23.1504	2.42366	0.984423	-0.175816	790.484	114.891	0
8354	8986	0	0	13.6901	2.97763	-0.419139	0.907922	6922.54	164.271	0
8355	9367	0	0	12.9999	8.53897	-0.576903	-0.816813	418.018	594.488	0
8399	9207	0	0	8.48683	2.47334	-0.922261	-0.386569	3861.41	374.892	0
8426	9671	0	0	16.0682	11.066	0.442166	0.896933	-7433.75	8734.82	1
8427	8624	0	0	10.8969	9.42558	-0.938834	0.34437	769.121	1531.59	0
8474	8773	0	0	5.45867	15.2184	-0.975922	-0.218122	1818.16	45.8363	0
8488	9347	0	0	6.45428	6.47651	-0.830756	0.556637	111.094	13.2612	0
8522	8974	0	0	9.97474	1.7687	0.47215	0.881518	4850.24	1849.83	0
8542	9165	0	0	24.6633	9.35317	-0.995462	-0.0951602	3854.07	282.42	0
8544	8763	0	0	1.62285	11.9941	0.999131	0.0416734	3968.06	657.359	0
8570	9254	0	0	15.5916	1.23173	-0.645981	0.763353	5710.82	495.585	0
8571	9023	0	0	16.7177	3.74439	0.502321	-0.864681	8069.61	246.786	0
8573	9819	0	0	7.40875	5.18888	0.924739	-0.380601	-7.0276	482.371	0
8660	9982	0	0	6.49236	2.86357	0.840989	-0.541052	1324.17	43.4615	0
8670	8717	0	0	26.4617	3.12963	0.507509	-0.861646	1173.13	282.781	0
8729	9903	0	0	7.72417	11.5721	0.933643	-0.358205	152.332	2541.95	0
8730	9572	0	0	11.1567	12.5404	0.565868	0.824496	8644.68	2430.82	0
8788	9825	0	0	21.1359	8.14907	0.842011	-0.53946	5404.28	690.389	0
8796	9417	0	0	11.6923	3.69722	0.991942	0.126695	268.892	398.189	0
8841	9213	0	0	5.8041	1.09758	0.190776	0.981634	7457.56	691.359	0
8936	9023	0	0	16.8149	3.68995	-0.999783	-0.0208316	1789.61	152.377	0
9000	9297	0	0	1.75956	9.07216	0.595041	-0.803695	847.728	1.46781	0
9053	9746	0	0	13.6858	3.47852	0.783739	-0.62109	4890.47	1139.59	0
9089	9831	0	0	2.7969	9.59871	0.905063	0.425278	7313.89	903.973	0
9125	9857	0	0	5.25093	10.8529	0.575188	0.818021	4013.69	1247.26	0
9175	9583	0	0	4.38572	5.72865	-0.159532	-0.987193	3512.83	157.608	0
9283	9340	0	0	9.45329	7.54281	-0.382342	0.924021	10026.1	2376.68	0
9296	9539	0	0	9.27972	2.71092	-0.666595	0.74542	6762.36	826.348	0
9514	9830	0	0	13.0732	6.83314	-0.987679	-0.156491	518.546	531.26	0
9628	9776	0	0	15.3538	2.30083	0.836226	-0.548385	3352.23	1356.6	0
1000	13486	0	0	1.48282	3.50736	0.997864	0.0653257	3653.57	350.335	0
1000	44903	0	0	1.36497	3.49927	-0.997433	-0.0716009	3514.2	9.10034	0
1004	51210	0	0	2.91584	2.25182	-0.449791	0.893134	6789.81	1158.75	0
1007	21330	0	0	19.2697	5.55732	0.765046	0.643975	271.823	102.422	0
1007	28217	0	0	19.1528	5.5458	-0.87453	0.484972	4729.49	514.342	0
1007	30757	0	0	19.2842	5.49469	0.97241	-0.233277	4756.6	653.536	0
1012	34103	0	0	7.32806	8.20354	-0.586154	0.8102	5465.62	2175.87	0
1019	18161	0	0	12.468	6.97305	-0.449935	0.893061	9582.76	2127.42	0
1020	34199	0	0	2.31421	3.99095	0.995987	-0.0894989	407.624	203.134	0
1020	41916	0	0	2.22407	3.94799	-0.553855	-0.832613	7556.58	922.896	0
1031	36799	0	0	5.94869	6.83713	-0.278173	0.960531	1157.54	161.996	0
1034	24409	0	0	18.6298	8.47571	0.524173	0.851612	1115.83	297.966	0
1034	30322	0	0	18.638	8.35741	0.639212	-0.76903	1553.71	316.413	0
1034	31941	0	0	18.5218	8.39215	-0.956436	-0.291944	1532.53	348.9	0
1035	33125	0	0	15.5406	3.98973	0.774814	0.63219	1837.8	595.063	0
1035	43568	0	0	15.4282	3.96337	-0.975051	0.22198	2054.01	1423.86	0
1035	46423	0	0	15.4778	4.01178	-0.203249	0.979127	6069.05	332.944	0
1036	11327	0	0	11.8085	1.15626	0.571276	0.820758	3199.64	76.9959	0
1040	20044	0	0	2.40493	1.70898	0.251031	0.967979	9006.01	1074.85	0
1040	35245	0	0	2.37536	1.56355	-0.146998	-0.989137	5903.75	185.958	0
1041	46322	0	0	9.01156	6.34024	-0.00424483	0.999991	12393.1	564.891	0
1041	47351	0	0	8.94779	6.30315	-0.872252	0.489058	3268.65	1232.58	0
1045	40967	0	0	10.9667	6.93324	0.982434	0.186612	134.127	716.259	0
1047	10193	0	0	4.3468	14.7908	-0.447944	0.894061	622.809	361.539	0
1047	28803	0	0	4.41959	14.7584	0.96271	0.270534	1754.6	99.472	0
1049	35723	0	0	25.5347	7.97386	-0.981671	0.190585	2984.11	373.106	0
1049	43772	0	0	25.5567	7.91748	-0.586041	-0.810282	-183.735	259.408	0
1049	46232	0	0	25.5789	8.01861	-0.192112	0.981373	-482.483	120.526	0
1050	10965	0	0	15.9654	8.03788	0.0744815	-0.997222	1914.45	597.343	0
1050	49670	0	0	15.9099	8.1203	-0.896886	0.442262	3233.09	1078.58	0
1052	10941	0	0	4.70606	11.4072	0.203391	-0.979098	1547.59	489.244	0
1052	11014	0	0	4.65236	11.5285	-0.586027	0.810291	700.443	582.005	0
1052	12897	0	0	4.63181	11.4445	-0.903325	-0.428958	12416.4	623.594	0
1052	47935	0	0	4.75904	11.482	0.991419	0.130726	5845	375.177	0
1058	17932	0	0	3.77609	3.89859	0.983035	-0.183417	5237.54	848.868	0
1058	33805	0	0	3.67384	3.93971	-0.836584	0.547839	3269.26	503.222	0
1058	41988	0	0	3.73257	3.96383	0.207689	0.978195	5429.93	581.202	0
1058	47476	0	0	3.67975	3.87074	-0.733411	-0.679786	5937.83	994.634	0
1059	21888	0	0	13.4916	7.8083	-0.939071	-0.343723	-536.703	774.393	0
1059	44486	0	0	13.5471	7.88901	-0.0250942	0.999685	8266.6	2158.86	0
1060	25040	0	0	20.1924	9.86189	-0.973415	-0.229051	2564.17	1068.62	0
1072	32594	0	0	19.2327	10.9161	-0.287716	0.957716	2352.82	1156.05	0
1074	21420	0	0	16.6917	2.14222	0.602554	-0.798078	5771.3	425.06	0
1074	35588	0	0	16.7204	2.21466	0.984777	0.173824	850.023	113.167	0
1074	46480	0	0	16.6196	2.13229	-0.365397	-0.930852	3642.01	1087.75	0
1074	52547	0	0	16.5721	2.20243	-0.999951	0.00994528	1094.94	353.816	0
1075	16952	0	0	3.86791	6.36298	0.891532	-0.452958	901.709	411.721	0
1075	46237	0	0	3.84548	6.44824	0.55721	0.830372	7210.97	219.737	0
1076	24392	0	0	14.6496	6.50763	-0.506681	-0.862134	2834.39	2274.37	0
1076	28500	0	0	14.6174	6.58381	-0.971911	0.235347	6038.65	3141.93	0
1079	17343	0	0	17.8178	10.3607	0.461594	-0.887091	9284.73	2391.22	0
1079	33792	0	0	17.7353	10.3716	-0.683858	-0.729615	627.43	1763.65	0
1081	16624	0	0	6.54347	12.0264	-0.908651	0.417556	62.4484	333.201	0
1081	20889	0	0	6.59424	12.064	-0.144489	0.989506	4800.74	885.962	0
1086	29347	0	0	19.3699	11.3737	-0.91856	-0.395281	877.053	738.907	0
1086	33930	0	0	19.4477	11.3384	0.308517	-0.951219	2031.82	1192.83	0
1086	45696	0	0	19.49	11.3851	0.976313	-0.216362	3779.96	644.264	0
1088	12048	0	0	19.2534	2.77643	-0.999848	0.0174402	271.286	53.4277	0
1091	20851	0	0	15.3858	4.90679	0.131229	0.991352	5224.45	1438.38	0
1091	26040	0	0	15.3901	4.80504	0.213545	-0.976933	5206.89	674.177	0
1092	13272	0	0	11.0907	14.6638	-0.996118	0.0880258	-1594.9	136.11	0
1092	22346	0	0	11.1295	14.7178	-0.44771	0.894179	28525.2	6195.35	0
1092	26338	0	0	11.2154	14.6189	0.820867	-0.571119	12194.7	1626.7	0
1094	23251	0	0	15.8303	9.89951	0.825919	0.563789	798.219	509.134	0
1094	23772	0	0	15.7997	9.79381	0.403887	-0.914809	9060.03	39.3027	0
1094	26758	0	0	15.7302	9.91748	-0.571682	0.820475	8865.98	710.314	0
1094	26948	0	0	15.7322	9.79844	-0.538569	-0.842581	703.968	843.52	0
1095	15179	0	0	12.8349	1.7084	0.4758	-0.879554	6526.01	583.091	0
1095	27441	0	0	12.7684	1.70835	-0.475	-0.879986	4812.12	753.792	0
1095	31744	0	0	12.8716	1.76621	0.998565	-0.0535456	2372.31	615.196	0
1095	41513	0	0	12.7613	1.82708	-0.576789	0.816893	7557.51	1171.37	0
1095	46981	0	0	12.8369	1.83045	0.504193	0.863591	4767.91	1692.06	0
1099	14934	0	0	7.04374	13.8255	-0.927699	-0.373329	8387.51	1812.7	0
1099	18351	0	0	7.05101	13.8906	-0.803891	0.594777	-1464.47	530.023	0
1099	20589	0	0	7.11148	13.9169	0.0908835	0.995862	177.403	7.78668	0
1104	26060	0	0	15.9459	12.5988	-0.297196	0.954816	11595.5	1261.37	0
1104	48808	0	0	16.0331	12.5259	0.991863	-0.127312	3963.9	1874.79	0
1104	49702	0	0	15.925	12.4799	-0.599484	-0.800387	-16.3761	218.152	0
1108	21212	0	0	16.3804	9.50038	-0.982349	-0.187057	1456.77	1296.59	0
1108	27980	0	0	16.4081	9.5566	-0.455205	0.890387	6689.87	90.1509	0
1110	24126	0	0	1.41448	10.6207	-0.27944	-0.960163	162.855	238.697	0
1110	34890	0	0	1.46906	10.7477	0.504382	0.86348	416.32	16.2197	0
1110	39721	0	0	1.50329	10.6865	0.999876	-0.015754	4684.5	849.361	0
1111	46309	0	0	18.3182	11.2319	-0.0286343	-0.99959	2083.6	406.891	0
1111	48639	0	0	18.2771	11.3534	-0.629911	0.776667	6440.73	938.135	0
1117	25111	0	0	5.04568	5.48073	-0.2639	-0.96455	2604.12	541.89	0
1117	50816	0	0	5.12714	5.55717	0.979279	0.202515	1332.79	259.74	0
1117	52390	0	0	5.06629	5.60929	0.0508459	0.998707	3084.66	187.882	0
1123	32460	0	0	1.97136	3.67598	0.0175009	-0.999847	2941.16	154.479	0
1129	18321	0	0	5.04747	15.1817	-0.0344774	-0.999405	-238.802	241.334	0
1129	41750	0	0	5.06356	15.296	0.242926	0.970045	-158.605	172.003	0
1129	48767	0	0	5.10583	15.2527	0.974844	0.222887	573.812	55.8067	0
1130	38367	0	0	1.77175	13.824	0.775888	-0.63087	295.85	708.334	0
1136	10635	0	0	15.2702	2.00833	0.0676664	-0.997708	5441.85	447.035	0
1137	52730	0	0	25.6389	9.42128	0.329944	0.944	966.156	56.2642	0
1138	35236	0	0	17.0572	3.31588	0.382189	-0.924084	4271.95	323.995	0
1139	42769	0	0	22.1609	6.21528	-0.755516	-0.65513	1059.12	904.628	0
1144	28995	0	0	20.6007	6.86782	0.710196	0.704004	825.917	738.339	0
1149	26132	0	0	13.3432	13.5068	0.111948	-0.993714	9614.8	4378.31	0
1152	34832	0	0	5.56312	15.63	0.998023	-0.0628499	1811.43	111.444	0
1152	52211	0	0	5.42389	15.5971	-0.864505	-0.502625	1276.26	376.928	0
1153	19871	0	0	3.56351	5.85991	-0.793456	-0.608627	6656.82	312.762	0
1157	12359	0	0	19.5405	7.0891	-0.624254	-0.781221	1127.95	965.326	0
1157	23162	0	0	19.574	7.18137	0.0209903	0.99978	2588.97	1089.65	0
1159	11757	0	0	24.0179	1.6207	0.525663	0.850693	2523.8	877.406	0
1159	13532	0	0	24.0477	1.56325	0.997683	-0.0680349	111.403	365.026	0
1159	42405	0	0	23.9344	1.53087	-0.810466	-0.585786	1415.27	244.403	0
1160	15210	0	0	6.77109	7.09915	-0.687102	0.726561	2544.02	2108.57	0
1161	36973	0	0	20.2173	11.5216	0.835499	-0.549492	2465.05	150.489	0
1161	44323	0	0	20.1627	11.495	-0.0834823	-0.996509	578.939	241.62	0
1163	11113	0	0	24.0747	2.40783	-0.594865	-0.803826	1203.79	571.006	0
1163	39739	0	0	24.1718	2.45177	0.996473	-0.0839167	2661.24	697.769	0
1164	18044	0	0	7.66547	4.05149	-0.679867	-0.733335	5081.49	1322.17	0
1164	52173	0	0	7.77344	4.08564	0.977995	-0.208626	4471.49	1952.52	0
1165	41956	0	0	18.6578	11.8669	-0.608359	0.793662	-4389.44	8242.77	1
1165	47010	0	0	18.7315	11.7479	0.440301	-0.89785	4724.61	2787.41	1
1165	51136	0	0	18.7691	11.8268	0.97456	0.224127	-9759.48	1238.4	1
1168	22647	0	0	15.8368	2.98595	-0.703351	-0.710843	2600.13	934.896	0
1168	29943	0	0	15.9116	3.06927	0.63173	0.775189	-300.72	212.274	0
1168	41924	0	0	15.8512	3.07566	-0.447406	0.894331	4120.07	421.759	0
1173	34237	0	0	26.0105	8.40813	0.972978	-0.230898	2119.15	642.764	0
1176	29643	0	0	23.4936	6.98385	0.961431	0.275046	2317.97	271.755	0
1176	36989	0	0	23.4507	7.02112	0.127848	0.991794	-262.809	444.768	0
1179	43103	0	0	20.8563	1.45204	-0.724946	-0.688806	-137.446	388.778	0
1179	45158	0	0	20.9655	1.46301	0.845805	-0.533492	3367.21	760.23	0
1180	11694	0	0	20.6476	9.2554	-0.771557	-0.63616	516.669	984.226	0
1180	17176	0	0	20.7069	9.37145	0.0640284	0.997948	666.499	899.14	0
1183	42304	0	0	23.0438	6.49476	0.833405	-0.552663	3122.91	43.5015	0
1184	26629	0	0	1.88469	11.4461	-0.800217	-0.599711	3605.48	993.264	0
1184	50053	0	0	2.0057	11.5144	0.926866	0.375392	3414.28	18.9758	0
1185	33916	0	0	3.76377	14.2762	-0.954341	-0.29872	2172.86	180.322	0
1188	17112	0	0	10.7256	3.81497	-0.0888765	-0.996043	6423.18	1350.17	0
1188	35605	0	0	10.7393	3.94673	0.118094	0.993002	3693.91	346.163	0
1188	41501	0	0	10.7905	3.91156	0.887169	0.461444	336.016	9.27268	0
1190	16481	0	0	6.78955	11.0423	-0.967116	0.254334	849.964	2008.38	0
1193	47307	0	0	2.67323	3.95085	0.470017	-0.882657	1571.66	32.5719	0
1193	48793	0	0	2.61111	3.95346	-0.542927	-0.83978	585.324	189.321	0
1200	15025	0	0	2.77148	10.4213	-0.666905	-0.745143	6042.45	674.586	0
1200	23456	0	0	2.84586	10.4065	0.33667	-0.941623	1063.6	82.9386	0
1200	38262	0	0	2.89271	10.4577	0.96774	-0.251951	2016.75	592.418	0
1203	27961	0	0	14.9714	3.15303	0.992914	-0.118836	4063.02	2881.58	0
1203	51836	0	0	14.8715	3.11705	-0.688313	-0.725414	5172.37	2597.49	0
1205	49142	0	0	23.0606	9.68646	-0.790364	0.612638	535.31	66.0021	0
1206	16300	0	0	17.4398	2.44345	0.885663	0.464328	346.578	122.102	0
1206	33137	0	0	17.3172	2.45655	-0.766685	0.642024	2747.06	0.0201433	0
1206	51532	0	0	17.3125	2.36747	-0.829101	-0.559099	619.492	151.852	0
1216	45640	0	0	15.3137	9.92395	-0.968789	0.247888	1034.13	619.787	0
1222	34652	0	0	20.8235	4.37646	-0.892086	0.451865	2826.07	493.27	0
1223	35755	0	0	2.98246	9.6791	-0.784407	0.620246	1298.23	1541.09	0
1226	24340	0	0	9.08105	6.04799	-0.974095	-0.226139	201.408	302.984	0
1226	30335	0	0	9.10676	6.12188	-0.628709	0.777641	6523.88	1540.1	0
1226	45744	0	0	9.13013	5.99486	-0.311152	-0.95036	8774.47	1693.4	0
1228	22386	0	0	6.4799	13.739	-0.793562	0.608489	1603.95	744.678	0
1228	34633	0	0	6.56032	13.7391	0.787019	0.616928	13732	1177.88	0
1230	19493	0	0	12.1313	4.62585	-0.992898	0.118971	3549.28	1094.76	0
1231	24365	0	0	19.7823	7.75926	-0.141093	0.989996	1693.49	1359.65	0
1231	33788	0	0	19.7247	7.71387	-0.927745	0.373214	5436.82	799.801	0
1232	12750	0	0	8.61455	6.06412	-0.928819	-0.370533	2607.46	1863.42	0
1232	44559	0	0	8.73993	6.10638	0.963658	0.26714	5548.04	2828.24	0
1232	47898	0	0	8.69573	6.15208	0.294598	0.955621	3571.45	187.128	0
1238	37562	0	0	1.42692	8.44704	0.863698	0.50401	4445.46	188.695	0
1239	31027	0	0	13.7523	13.6242	0.74146	-0.670998	17656	1406.87	0
1239	45898	0	0	13.6645	13.6993	-0.778205	0.628011	14354.8	436.197	0
1240	47751	0	0	21.9694	7.38692	-0.943268	0.332033	4204.71	15.182	0
1246	11223	0	0	2.47622	9.88287	0.904257	-0.426988	1343.62	598.143	0
1246	46782	0	0	2.4258	9.84821	0.0641734	-0.997939	395.208	156.775	0
1246	50868	0	0	2.36749	9.93383	-0.906721	0.421732	1792.11	486.67	0
1249	19554	0	0	24.2763	6.28481	0.0010291	-0.999999	162.764	269.622	0
1249	38528	0	0	24.3321	6.31804	0.875529	-0.483166	4924.84	441.729	0
1251	26420	0	0	19.0822	8.64647	-0.671923	-0.740621	530.606	328.77	0
1256	16494	0	0	2.91423	6.74772	0.964768	0.263102	701.687	56.6255	0
1256	37975	0	0	2.89327	6.68988	0.573082	-0.819498	1562.9	31.8878	0
1258	29122	0	0	1.24595	8.8212	0.972021	-0.234893	4843.55	72.036	0
1260	24527	0	0	14.2544	3.33208	-0.871842	-0.489787	1839.72	298.137	0
1260	40438	0	0	14.2995	3.43905	-0.26171	0.965147	7992.12	714.297	0
1261	26880	0	0	7.5616	11.038	-0.759329	0.650707	-79.7324	2907.63	0
1264	24022	0	0	13.2162	8.7295	-0.387828	0.921732	11732.4	27.2278	0
1269	13251	0	0	22.4704	7.08019	-0.10598	-0.994368	-119.262	31.2249	0
1269	25534	0	0	22.4199	7.11624	-0.903236	-0.429145	474.092	144.962	0
1270	10375	0	0	11.4571	13.7298	0.825714	-0.564089	2107.43	2683.78	0
1276	11091	0	0	21.7366	2.3221	-0.299585	0.95407	3819.62	564.408	0
1276	23866	0	0	21.6898	2.27235	-0.970481	0.241178	2834.11	620.373	0
1276	39966	0	0	21.8184	2.2899	0.870728	0.491765	814.184	90.2012	0
1278	15398	0	0	8.23096	4.79698	0.992526	-0.122037	3415.66	49.5601	0
1278	36619	0	0	8.1026	4.82744	-0.941585	0.336776	1833.7	743.071	0
1280	10796	0	0	14.0378	9.57414	0.251973	-0.967734	8671.07	373.401	0
1280	19765	0	0	14.0355	9.67555	0.207485	0.978238	6895.42	2072.63	0
1287	11258	0	0	22.8595	7.91224	0.952138	-0.305668	4293.21	107.033	0
1287	23236	0	0	22.8194	7.87748	0.164431	-0.986389	676.329	410.219	0
1287	31585	0	0	22.767	7.95294	-0.868629	0.495463	5679.27	543.887	0
1288	37926	0	0	20.8873	7.20529	0.44346	0.896294	1338.37	189.65	0
1289	13193	0	0	2.74571	10.7949	-0.469835	0.882754	480.059	183.264	0
1289	32293	0	0	2.83379	10.7236	0.962428	-0.271539	4897.31	1543.34	0
1293	27505	0	0	23.2238	6.01509	-0.642322	0.766435	4739.05	810.981	0
1293	46664	0	0	23.2852	5.89693	0.258153	-0.966104	1909.6	320.495	0
1294	46365	0	0	24.4951	5.13041	0.435917	-0.899987	1211.34	710.464	0
1303	48085	0	0	2.24155	5.14611	-0.791337	-0.61138	4816	391.885	0
1305	31371	0	0	26.3146	2.63756	-0.437513	-0.899212	1031.2	230.216	0
1307	25725	0	0	20.5256	3.81877	0.996346	0.0854061	2020.1	348.927	0
1309	32736	0	0	10.6442	12.1078	-0.640466	-0.767987	6698.59	2494.18	0
1309	38409	0	0	10.7285	12.1274	0.9152	-0.403001	-41.1235	1488.75	0
1309	40435	0	0	10.7204	12.184	0.768591	0.639741	1684.56	786.034	0
1310	38813	0	0	5.89317	13.3344	0.680997	-0.732286	-1472.41	1404.14	0
1311	40961	0	0	24.1601	9.03474	0.439734	0.898128	-81.279	795.269	0
1321	30289	0	0	21.235	3.82637	0.592988	-0.805212	2854.23	190.253	0
1321	43325	0	0	21.1798	3.93666	-0.289477	0.957185	1813.28	489.871	0
1321	48475	0	0	21.1727	3.81942	-0.403091	-0.91516	762.551	290.035	0
1326	17171	0	0	16.64	5.36959	0.77895	-0.627086	4100.13	648.312	0
1326	23398	0	0	16.5391	5.45025	-0.783134	0.621853	3728.69	862.34	0
1329	16688	0	0	1.95513	7.35542	0.485384	-0.874301	3351.27	505.557	0
1329	19022	0	0	1.85764	7.40443	-0.991054	-0.133465	5671.03	192.536	0
1329	35871	0	0	1.92606	7.47929	0.0456452	0.998958	3378.18	420.247	0
1331	21457	0	0	8.89956	2.40184	-0.175917	-0.984405	10801.8	752.166	0
1331	21845	0	0	8.96082	2.4499	0.998624	-0.0524366	577.679	544.317	0
1331	44775	0	0	8.87028	2.48768	-0.738255	0.674522	4531.07	1044.37	0
1332	17666	0	0	24.4429	6.19062	-0.860317	-0.50976	448.481	128.55	0
1333	10569	0	0	13.5636	9.12727	-0.699158	0.714967	7757.85	2188.71	0
1333	14660	0	0	13.6315	9.1309	0.622286	0.78279	3026.04	2706.74	0
1333	22396	0	0	13.5935	9.03966	-0.116399	-0.993203	7496.46	1692.54	0
1335	50823	0	0	13.2754	12.3826	-0.478981	-0.877825	8528.44	5539.59	0
1339	51295	0	0	12.3621	7.56605	-0.567083	0.823661	9387.61	1458.18	0
1339	52126	0	0	12.3298	7.50881	-0.999528	0.030712	-1182.12	247.455	0
1341	51574	0	0	13.816	14.7993	0.0685124	0.99765	16311.7	3365.38	0
1343	12834	0	0	23.1523	4.283	0.863122	0.504995	-41.0277	36.9364	0
1343	38665	0	0	23.1487	4.22513	0.794241	-0.607603	1308.65	151.094	0
1345	12567	0	0	20.904	10.5792	0.94697	0.321322	-373.625	156.7	1
1346	25933	0	0	9.21294	1.79903	0.259557	-0.965728	7774.24	1335.91	0
1346	27358	0	0	9.12306	1.88457	-0.977335	0.211697	5359.14	983.915	0
1347	23633	0	0	12.3927	13.9664	0.910414	0.413698	348.145	2281.5	0
1349	11802	0	0	5.91016	9.39785	0.577277	-0.816548	-192.691	291.493	0
1349	23843	0	0	5.93501	9.45711	0.989959	0.141355	4414.66	2161.49	0
1349	24444	0	0	5.84915	9.39283	-0.413138	-0.910668	7574.02	643.864	0
1349	30420	0	0	5.83737	9.4973	-0.603933	0.797035	3110.63	1759.72	0
1355	19397	0	0	10.4757	3.95681	0.864943	-0.501869	795.584	332.004	0
1355	39931	0	0	10.348	3.98454	-0.995269	-0.0971595	-281.631	734.542	0
1355	46878	0	0	10.4782	4.0207	0.902498	0.430693	21.9179	294.073	0
1357	25807	0	0	19.2323	12.115	-0.391382	-0.920228	-301.43	427.298	0
1357	41471	0	0	19.3136	12.1837	0.973398	0.229123	693.912	374.417	0
1358	32268	0	0	22.1904	2.97898	0.0177931	0.999842	1372.39	350.834	0
1359	16205	0	0	15.6603	15.6596	-0.844128	0.536142	-108.714	60.6279	0
1359	44008	0	0	15.6587	15.5975	-0.869964	-0.493115	280.295	181.69	0
1360	18050	0	0	16.1018	6.05551	-0.773641	-0.633625	-584.035	204.815	0
1361	14826	0	0	5.2646	4.06331	0.930698	0.365789	4609.32	952.133	0
1364	28757	0	0	24.6071	3.76312	-0.393292	-0.919414	805.514	334.4	0
1371	18655	0	0	14.5912	14.3281	0.666398	0.745596	-17232.7	11685.5	1
1371	34820	0	0	14.553	14.2043	0.131536	-0.991311	7326.8	3174.28	1
1373	11850	0	0	11.0332	15.7119	0.999649	-0.0264759	-43.0131	1923.44	0
1373	12523	0	0	10.996	15.6553	0.444603	-0.895728	20885.3	2224.34	0
1373	36725	0	0	10.9014	15.706	-0.993273	-0.115793	2739.75	1922.98	0
1375	33575	0	0	10.6637	1.51346	-0.70739	-0.706823	1549.35	22.6428	0
1375	37077	0	0	10.6935	1.6119	-0.197674	0.980268	6621.53	492.865	0
1375	39563	0	0	10.7612	1.53894	0.9624	-0.271635	3332.75	158.328	0
1377	12511	0	0	1.66655	8.74008	0.224603	-0.97445	682.854	116.725	0
1377	45169	0	0	1.71102	8.78605	0.980034	-0.198832	3479.3	154.227	0
1379	15728	0	0	14.9496	4.62729	0.421806	-0.906686	5638.89	152.108	0
1379	33877	0	0	14.9887	4.69685	0.992482	0.122393	-64.3008	1005.8	0
1379	43163	0	0	14.8827	4.63265	-0.566369	-0.824152	565.992	138.871	0
1379	52623	0	0	14.8923	4.74967	-0.426653	0.904415	4143	665.226	0
1380	11600	0	0	11.1821	6.54159	0.945172	-0.326574	1710.16	1785.6	0
1380	13225	0	0	11.0987	6.50906	-0.4711	-0.88208	7593.31	3584.33	0
1383	33092	0	0	20.6142	3.24318	-0.287071	-0.957909	2506.39	1339.23	0
1383	50232	0	0	20.6809	3.3664	0.64537	0.763871	1035.42	285.128	0
1385	11777	0	0	16.259	12.2075	0.569749	0.821818	-1080.19	883.723	0
1385	31163	0	0	16.2827	12.1537	0.993692	-0.112145	612.636	1331.16	0
1386	48680	0	0	19.2348	4.33275	0.898714	-0.438535	5126.13	697.101	0
1388	23587	0	0	8.58421	8.04239	0.379491	-0.925195	9132.39	2046.25	0
1388	48265	0	0	8.62909	8.09771	0.98827	-0.152716	-1758.14	390.015	0
1390	18439	0	0	24.7007	8.38148	-0.483534	0.875326	1400.58	1161.8	0
1390	19275	0	0	24.6651	8.32593	-0.996846	0.0793576	5665.85	220.289	0
1390	21488	0	0	24.804	8.31964	0.999939	-0.01107	7135.67	496.165	0
1390	36659	0	0	24.7738	8.26274	0.563495	-0.82612	916.897	426.237	0
1395	31723	0	0	24.2709	7.51036	0.778069	0.628179	1709.67	1161.23	0
1395	37080	0	0	24.2417	7.39787	0.375485	-0.926828	2392.67	736.923	0
1400	19935	0	0	18.3174	1.64124	0.128532	-0.991705	4124.72	659.109	0
1402	29680	0	0	11.1616	3.52546	-0.292713	-0.9562	5080.72	1367.68	0
1403	14703	0	0	4.86661	15.8544	-0.689416	-0.724366	65.2967	80.5066	0
1407	22942	0	0	18.7336	12.3888	0.354103	0.935206	-591.835	143.695	0
1409	19904	0	0	18.6007	11.7467	-0.580071	0.814566	6657.35	7655.09	1
1409	20906	0	0	18.5765	11.6858	-0.981425	-0.191847	313.6	40.294	0
1410	32148	0	0	6.65442	12.4286	0.383087	0.923712	2302.78	28.144	0
1410	45298	0	0	6.63572	12.3195	0.0536806	-0.998558	1658.82	767.448	0
1410	52612	0	0	6.68488	12.3533	0.915765	-0.401714	3.59519	161.318	0
1412	26067	0	0	2.1842	15.1905	0.938408	-0.34553	275.113	244.791	0
1413	37013	0	0	21.5653	9.81232	-0.956834	0.290635	10460.9	563.573	0
1413	45504	0	0	21.6882	9.7918	0.99935	-0.0360415	10520.4	1201.54	0
1417	49296	0	0	2.27049	10.2639	0.74463	-0.667477	1637.4	732.502	0
1418	11542	0	0	11.088	3.07689	-0.903014	0.429611	2763.47	989.512	0
1418	28246	0	0	11.1428	3.10868	0.0681544	0.997675	8729.97	1151.15	0
1418	31155	0	0	11.1594	3.00042	0.364134	-0.931346	10918.7	729.62	0
1418	34527	0	0	11.0957	3.01625	-0.765726	-0.643167	794.206	100.174	0
1422	28822	0	0	4.57013	10.4397	-0.528152	-0.84915	9923.57	18.388	0
1422	34468	0	0	4.67412	10.4706	0.908765	-0.417307	860.43	99.3861	0
1422	36264	0	0	4.65432	10.5562	0.640337	0.768094	8297.85	539.254	0
1422	42069	0	0	4.5701	10.5623	-0.526386	0.850246	2940.78	298.424	0
1424	41016	0	0	1.90957	2.32869	0.284084	0.958799	5442.59	576.573	0
1429	38503	0	0	19.555	6.61359	0.177499	-0.984121	2909.67	221.398	0
1429	46736	0	0	19.5976	6.71657	0.818861	0.573991	166.072	96.9089	0
1431	16817	0	0	3.0031	6.23141	-0.302634	-0.953107	4035.71	429.8	0
1431	18667	0	0	2.95343	6.28526	-0.973593	-0.228289	5424.39	121.99	0
1431	40897	0	0	3.07427	6.24613	0.655819	-0.754918	2923.23	450.472	0
1434	33003	0	0	14.5835	15.1272	-0.246315	-0.96919	-426.789	339.864	0
1434	35049	0	0	14.6109	15.2342	0.251033	0.967979	344.895	35.8252	0
1440	35941	0	0	19.8484	2.52647	0.422402	0.906409	665.445	307.169	0
1440	39329	0	0	19.8086	2.40708	-0.205758	-0.978603	1943.37	919.31	0
1441	13468	0	0	6.75758	14.8188	0.64915	0.76066	3544.23	1927.21	0
1442	33575	0	0	10.648	1.41113	-0.467168	0.884168	9073.36	838.549	0
1443	14259	0	0	3.64092	2.87982	-0.795622	-0.605793	1656.37	8.06735	0
1443	45318	0	0	3.70246	2.85079	0.038006	-0.999278	1966.35	270.175	0
1444	24017	0	0	4.56685	5.5611	0.952832	-0.303498	2203.52	311.563	0
1446	25436	0	0	14.1224	9.11548	-0.626948	-0.779061	2006.73	1126.62	0
1446	31238	0	0	14.1859	9.10397	0.310438	-0.950594	6313	563.178	0
1446	52706	0	0	14.1552	9.23517	-0.144517	0.989502	9548.68	594.192	0
1447	29133	0	0	14.4719	15.3875	-0.512771	0.858526	668.015	1002.06	0
1447	29530	0	0	14.4486	15.314	-0.911163	-0.412046	1533.83	597.948	0
1447	35049	0	0	14.5575	15.3242	0.971313	-0.237803	1825.97	183.441	0
1450	12500	0	0	10.2798	1.60509	0.316966	0.948437	9048.09	1238.14	0
1450	51412	0	0	10.2237	1.58806	-0.796001	0.605295	1480.6	398.899	0
1452	33942	0	0	2.62996	11.3813	0.372332	0.928099	910.204	177.884	0
1454	23545	0	0	20.8954	6.05318	-0.260319	0.965523	3023.07	1009.85	0
1458	20341	0	0	26.7339	8.22884	0.734584	0.678518	1646.2	1229.81	0
1458	48834	0	0	26.6423	8.1876	-0.995172	-0.0981441	6263.07	597.696	0
1461	28038	0	0	3.87807	4.74579	-0.5938	0.804613	2169.21	187.875	0
1461	41361	0	0	3.92611	4.63996	0.214746	-0.97667	2623.16	133.066	0
1462	36350	0	0	6.62177	5.35897	0.949932	-0.312458	2005.26	8.60722	0
1464	16801	0	0	1.8529	12.4187	-0.856914	-0.515459	3360.54	1323.36	0
1469	12268	0	0	4.38156	2.47516	-0.752325	0.658792	3062.35	383.675	0
1470	11864	0	0	7.6985	3.92354	-0.722258	-0.691624	1162.88	675.09	0
1470	18044	0	0	7.68353	3.98579	-0.958081	0.286496	855.788	1250.92	0
1470	34921	0	0	7.80642	3.95334	0.974621	-0.22386	847.421	38.9441	0
1471	10635	0	0	15.3221	1.98156	-0.855707	-0.51746	900.789	0.389612	0
1473	17339	0	0	11.1808	12.8673	0.649951	-0.759976	15820	3913.8	0
1473	31459	0	0	11.0874	12.8904	-0.933265	-0.359188	1089.93	1718.94	0
1474	13721	0	0	10.6009	3.01088	-0.670346	0.742049	6676.3	987.057	0
1474	34483	0	0	10.5766	2.951	-0.997345	-0.072815	306.246	212.096	0
1475	32163	0	0	10.4817	9.59584	-0.584442	0.811435	5902.98	3013.12	0
1479	29458	0	0	8.4374	7.19649	0.680939	-0.732341	1327.18	79.3889	0
1479	33309	0	0	8.36895	7.1832	-0.347082	-0.937835	10867.1	97.7455	0
1479	42198	0	0	8.45621	7.26327	0.963308	0.268397	604.746	172.508	0
1480	35434	0	0	2.19483	6.08179	0.562115	-0.827059	1497.57	385.953	0
1481	23538	0	0	8.8969	12.6808	0.630211	-0.776424	7610.07	1200.76	0
1486	29090	0	0	25.9157	2.70573	-0.594874	-0.803819	257.036	31.5304	0
1486	32412	0	0	25.8855	2.76713	-0.999824	0.0187756	1470.09	264.702	0
1486	33739	0	0	26.0011	2.828	0.550006	0.835161	1301.77	204.493	0
1488	21019	0	0	9.48848	13.785	-0.46909	-0.883151	28096.1	2489.93	0
1488	48354	0	0	9.45709	13.8332	-0.999559	-0.029699	2832.24	2511.56	0
1489	37624	0	0	6.31303	8.20796	0.355116	0.934822	8663.17	23.792	0
1491	32737	0	0	7.76535	7.73022	0.922138	0.386862	2013.33	1590.51	0
1492	19008	0	0	13.3993	5.60402	-0.926613	0.376015	2168.71	1877.85	0
1492	44018	0	0	13.4552	5.50376	-0.167966	-0.985793	4804.18	2468.71	0
1492	47502	0	0	13.4916	5.64591	0.326493	0.9452	3877.86	1717.97	0
1495	28400	0	0	26.5757	4.67992	0.308225	-0.951314	786.607	307.681	0
1497	24334	0	0	9.55641	9.6898	-0.747189	0.664612	-136.42	683.548	0
1497	34759	0	0	9.54946	9.63327	-0.889121	-0.457672	1044.12	1004.5	0
1498	52358	0	0	7.11783	8.14193	-0.930612	-0.366006	4991.1	653.98	0
1500	16440	0	0	26.7049	5.93408	-0.226891	0.97392	758.055	352.002	0
1500	29125	0	0	26.7699	5.85943	0.933493	-0.358597	1827.52	342.709	0
1501	50849	0	0	3.28765	4.54753	-0.990436	0.137969	1023.81	123.198	0
1501	52673	0	0	3.33758	4.60318	-0.246498	0.969143	3018.28	100.342	0
1503	11075	0	0	19.1653	1.73249	-0.780232	0.62549	5077.64	53.6044	0
1504	12254	0	0	5.3865	2.15046	-0.649727	0.760167	5748.12	1738.96	0
1504	40474	0	0	5.36415	2.08909	-0.98375	-0.179546	-605.656	393.819	0
1506	46092	0	0	24.9506	2.94785	-0.7869	0.617081	3137.2	161.426	0
1509	41824	0	0	10.3536	15.5783	0.645902	0.763421	34476.8	92.0372	0
1513	18955	0	0	4.70251	8.78466	-0.99864	0.0521333	3232.61	836.405	0
1521	17262	0	0	20.7308	4.59993	0.776827	-0.629715	8079.22	483.334	0
1523	22480	0	0	7.19974	15.5286	0.974309	-0.225214	570.157	352.028	0
1523	38126	0	0	7.10758	15.4926	-0.562823	-0.826577	790.389	242.313	0
1523	52281	0	0	7.18406	15.5841	0.714099	0.700045	-0.316454	73.4633	0
1524	22634	0	0	10.8599	1.932	0.962946	0.269694	347	577.092	0
1527	22024	0	0	16.0838	13.6039	-0.444319	-0.895869	-347.292	683.248	0
1527	25995	0	0	16.0835	13.7323	-0.452011	0.892012	3814.74	2110.23	0
1527	36571	0	0	16.1516	13.6062	0.497472	-0.86748	1129.78	44.3648	0
1528	20270	0	0	3.74328	6.89478	0.80533	-0.592827	1377	331.783	0
1528	34977	0	0	3.62619	6.91676	-0.965325	-0.261052	2948.95	340.146	0
1530	11077	0	0	23.7365	6.34452	-0.798303	-0.602257	388.132	223.332	0
1537	51680	0	0	10.1984	12.9495	-0.200233	-0.979748	28504.5	2214.44	0
1538	25567	0	0	26.8316	8.5835	0.402045	0.91562	-239.213	815.48	0
1542	28257	0	0	21.3978	5.78568	-0.975435	-0.220288	2711.54	872.869	0
1542	33206	0	0	21.4548	5.74036	0.00591976	-0.999982	1914.19	1020.61	0
1551	27507	0	0	6.96118	7.38949	-0.803229	0.59567	1731.4	378.497	0
1551	34696	0	0	7.05682	7.38851	0.810875	0.585219	11479.3	1879.95	0
1551	50589	0	0	7.00441	7.2952	-0.0781639	-0.996941	10233.4	1941.65	0
1552	17232	0	0	5.88461	8.38169	0.0457804	0.998952	5861.86	951.104	0
1555	24445	0	0	2.61615	5.04429	-0.686875	0.726776	2065.72	479.468	0
1555	25899	0	0	2.72946	5.00662	0.985078	0.172108	4730.95	43.9782	0
1556	35493	0	0	3.2898	6.20963	-0.913377	-0.407115	6151.08	683.42	0
1556	48537	0	0	3.3544	6.30042	0.0843463	0.996436	8316.6	522.882	0
1563	21816	0	0	11.2592	2.07307	0.561271	0.827632	3877.83	355.322	0
1565	12528	0	0	9.96616	14.3737	0.975016	-0.222136	8083.4	1006.92	0
1568	31418	0	0	5.69444	11.9496	0.640863	0.767655	9948.2	1097.14	0
1568	50043	0	0	5.70469	11.855	0.786026	-0.618193	762.372	1462.89	0
1568	51623	0	0	5.59899	11.8533	-0.762168	-0.647379	11279.8	460.669	0
1572	24179	0	0	9.9045	1.15243	0.419793	0.90762	5072.74	451.063	0
1580	14190	0	0	15.8365	15.4932	0.945889	-0.32449	267.176	108.449	0
1580	44390	0	0	15.7125	15.484	-0.888626	-0.458632	-146.366	357.72	0
1581	16220	0	0	9.68608	15.2547	0.380262	0.924879	20234.5	1704.52	0
1583	21674	0	0	2.3459	10.0852	0.765569	-0.643354	349.926	84.055	0
1583	43449	0	0	2.25874	10.1512	-0.827065	0.562106	1099.84	213.056	0
1583	49296	0	0	2.30699	10.1752	0.0561799	0.998421	406.929	17.4689	0
1584	17964	0	0	1.57016	14.8794	-0.0505051	-0.998724	-182.238	80.4314	0
1585	17942	0	0	6.84309	2.06169	0.793388	0.608716	1007.45	1321.98	0
1587	37948	0	0	16.1754	3.31816	0.986548	0.163469	126.363	69.3634	0
1587	45337	0	0	16.0705	3.26825	-0.749001	-0.662569	-276.503	303.6	0
1588	23161	0	0	5.09346	4.47316	-0.989206	-0.146533	2411.05	1089.28	0
1588	26399	0	0	5.2359	4.48519	0.999771	0.0213916	3250.36	423.823	0
1588	32164	0	0	5.20754	4.42643	0.602374	-0.798214	1362.82	280.778	0
1590	25536	0	0	7.43005	10.4761	0.967974	-0.25105	-120.177	2700.83	0
1590	47693	0	0	7.30351	10.4493	-0.781654	-0.623713	4284.55	89.8785	0
1591	16495	0	0	7.42264	4.12332	-0.73232	-0.680961	2492.58	1574.96	0
1591	27106	0	0	7.47706	4.1098	0.323242	-0.946316	6141.87	155.635	0
1591	27383	0	0	7.51212	4.15707	0.999636	-0.0269847	833.838	191.649	0
1598	14028	0	0	6.64113	10.3784	-0.316056	0.948741	399.081	718.461	0
1598	17893	0	0	6.59751	10.2936	-0.957201	-0.289422	4064.25	2694.64	0
1598	34966	0	0	6.70526	10.3664	0.624891	0.780712	9183.37	1004.71	0
1598	42837	0	0	6.6695	10.2455	0.0984319	-0.995144	4388.79	2844.99	0
1613	15544	0	0	5.81426	8.13623	-0.510538	-0.859855	7394.91	546.402	0
1615	12948	0	0	5.63042	9.59703	0.964465	0.264211	4410.78	2511.02	0
1615	24945	0	0	5.53506	9.61013	-0.857952	0.51373	1942.74	1454.16	0
1618	15281	0	0	18.8001	8.44349	-0.965909	-0.258883	1920.25	1204.35	0
1618	29976	0	0	18.8221	8.50149	-0.556281	0.830994	6109.76	479.755	0
1619	42460	0	0	8.89827	7.67018	-0.221278	0.975211	4589.1	1917.74	0
1621	10162	0	0	23.7518	1.76517	0.966643	0.256128	367.005	22.2462	0
1621	18297	0	0	23.6805	1.69996	-0.341511	-0.939878	2.85037	250.498	0
1622	41395	0	0	11.6629	3.86352	-0.350715	0.936482	5596.77	907.813	0
1624	11908	0	0	2.14471	7.33743	-0.560536	-0.82813	2924.99	312.388	0
1644	50177	0	0	4.96083	13.3127	-0.692877	0.721055	582.809	635.514	0
1644	52097	0	0	5.0167	13.225	0.360988	-0.932571	674.034	867.79	0
1654	15607	0	0	7.17914	6.33714	0.541334	-0.840808	3706.31	1834.97	0
1654	16104	0	0	7.17897	6.43347	0.538588	0.842569	4706.56	1067.08	0
1654	45011	0	0	7.09224	6.37262	-0.975365	-0.220596	2046.24	1199.45	0
1654	45556	0	0	7.11435	6.43178	-0.587894	0.808938	1179.48	402.085	0
1657	17526	0	0	14.1779	3.61731	-0.841011	0.541018	5997.54	1402.08	0
1662	10729	0	0	17.8741	7.26253	-0.931178	0.364565	4481.97	235.622	0
1662	17066	0	0	17.9924	7.29142	0.661099	0.750299	1256.34	38.0593	0
1663	45378	0	0	23.6585	9.3617	0.453856	-0.891075	728.672	1018.78	0
1666	24275	0	0	26.4022	8.9267	0.590982	0.806685	147.001	611.328	0
1667	19604	0	0	24.6028	1.29169	-0.252493	0.967599	2324.14	335.176	0
1667	23724	0	0	24.6889	1.18665	0.899222	-0.437493	1336.23	230.152	0
1667	25085	0	0	24.6109	1.14534	-0.143248	-0.989687	1433.46	100.602	0
1667	51423	0	0	24.557	1.1816	-0.863503	-0.504344	41.9007	94.5628	0
1673	19944	0	0	9.37049	15.1792	0.524171	0.851613	16762.4	2132.03	0
1675	27914	0	0	11.2429	5.82036	-0.251003	0.967986	5802.28	609.591	0
1678	16092	0	0	3.10345	2.78442	0.15498	-0.987918	2731.22	59.4048	0
1680	12804	0	0	1.41696	7.30487	0.999399	0.0346612	4333.37	335.022	0
1680	25080	0	0	1.3858	7.24795	0.502445	-0.864609	828.146	67.7439	0
1680	29851	0	0	1.38545	7.35739	0.498427	0.866931	3932.29	1035.08	0
1683	10531	0	0	8.87023	12.1071	0.600568	-0.799574	5913.28	1882.76	0
1683	13685	0	0	8.79944	12.2312	-0.382311	0.924034	7843.24	3734.85	0
1690	15133	0	0	26.5407	1.80954	0.910171	-0.414232	1258	122.96	0
1692	15587	0	0	10.3913	2.22444	-0.675645	0.737227	3673.24	1501.32	0
1692	29578	0	0	10.4102	2.12543	-0.357916	-0.933754	6493.74	1087.05	0
1692	41207	0	0	10.4528	2.23593	0.360629	0.932709	6277.67	1583.37	0
1695	26039	0	0	15.4971	9.40503	-0.96497	-0.262362	2267.3	1885.52	0
1695	47433	0	0	15.5546	9.49667	-0.185414	0.982661	5210.53	1531.27	0
1695	50446	0	0	15.6405	9.41028	0.981555	-0.191178	3556.4	649.118	0
1698	47420	0	0	3.41385	12.327	0.547305	-0.836933	-49.4184	303.155	0
1700	12745	0	0	25.4162	4.86769	-0.993868	-0.110574	3824.63	368.192	0
1700	51034	0	0	25.5133	4.82803	0.633083	-0.774084	2430.94	322.715	0
1703	21228	0	0	6.7871	2.57782	-0.617983	0.786192	3506.22	132.929	0
1703	23394	0	0	6.76929	2.52504	-0.967038	-0.254633	482.466	305.921	0
1703	27816	0	0	6.86856	2.53057	0.989261	-0.146161	2895.94	340.426	0
1707	49891	0	0	3.49712	12.7197	0.486998	0.873403	1542.28	1537.49	0
1708	33255	0	0	11.4854	2.38599	0.616551	0.787315	3464.43	713.59	0
1708	36447	0	0	11.4208	2.39715	-0.308915	0.95109	10061.5	1098.88	0
1710	13097	0	0	8.45287	5.41206	-0.720461	0.693496	1642.89	1935.4	0
1710	36895	0	0	8.55225	5.40941	0.755452	0.655204	3167.51	1778.63	0
1710	46485	0	0	8.44924	5.32292	-0.776036	-0.630688	3854.85	1567.65	0
1716	11769	0	0	26.0323	3.09004	0.42422	0.905559	1158.81	62.4446	0
1716	33739	0	0	26.0207	2.95201	0.266424	-0.963856	1351.96	250.682	0
1719	25881	0	0	12.6018	12.9714	0.999711	0.0240396	8759.33	437.859	0
1725	33093	0	0	17.5761	12.2794	0.21722	-0.976123	1032.49	1607.97	0
1725	41012	0	0	17.5755	12.3839	0.205791	0.978596	354.708	1078.75	0
1725	46808	0	0	17.6177	12.3322	0.999921	0.0125743	2210.39	1090.14	0
1727	17691	0	0	2.67556	2.5127	-0.70209	-0.712088	4440.65	971.078	0
1727	32860	0	0	2.76361	2.56282	0.970573	0.240807	1510.33	65.7065	0
1731	38521	0	0	1.84483	14.7079	0.129969	0.991518	-40.6037	39.6293	0
1731	38713	0	0	1.77733	14.6475	-0.999887	-0.0150584	1671.6	64.3479	0
1733	41009	0	0	7.32597	13.6365	-0.715878	0.698226	88.9267	315.814	0
1736	32517	0	0	24.8446	4.93674	-0.245568	-0.969379	367.497	323.481	0
1737	39694	0	0	26.3836	4.69603	-0.999864	0.0165082	3185.37	396.254	0
1738	44041	0	0	20.6308	9.80574	-0.960804	0.277228	5258.42	467.965	0
1741	17076	0	0	26.0962	2.10854	0.993683	0.112224	1362.14	67.3326	0
1742	46992	0	0	13.4451	9.05359	-0.996397	-0.0848066	184.517	1315.14	0
1748	36150	0	0	18.6671	1.77609	-0.992699	-0.120615	2259.01	990.009	0
1748	40288	0	0	18.7407	1.83206	0.382439	0.923981	2278.85	1229.96	0
1748	49096	0	0	18.7587	1.74536	0.718626	-0.695396	4172.91	534.766	0
1750	12401	0	0	2.83335	13.4416	0.997128	-0.0757295	997.678	338.789	0
1751	24884	0	0	14.1265	11.298	-0.349023	0.937114	5223.08	213.257	0
1751	28957	0	0	14.1637	11.1838	0.269432	-0.963019	5896.12	555.401	0
1755	11896	0	0	6.42362	8.71476	-0.785944	-0.618298	7453.97	1369.55	0
1761	37196	0	0	21.8198	4.1083	0.864787	0.502139	2535.84	1426.6	0
1761	47227	0	0	21.7255	4.136	-0.457751	0.88908	2366.29	471.101	0
1764	18310	0	0	12.2144	13.1605	0.838305	-0.545202	5945.15	362.205	0
1764	34415	0	0	12.2152	13.2202	0.848828	0.528669	600.079	103.518	0
1764	36060	0	0	12.1337	13.1471	-0.616029	-0.787723	7177.67	1258.75	0
1772	18633	0	0	15.1937	9.31552	-0.428525	0.90353	10530.9	737.945	0
1773	12872	0	0	11.099	6.70785	-0.809666	0.586891	59.2743	1418.2	0
1773	52213	0	0	11.1813	6.71771	0.644327	0.76475	5906.33	2368.69	0
1775	34241	0	0	2.38353	8.45203	0.848493	-0.529206	2412.47	318.683	0
1775	48902	0	0	2.27204	8.43983	-0.713528	-0.700627	3111.76	328.232	0
1776	12660	0	0	26.6507	2.01223	0.812941	-0.582346	1019.55	113.012	0
1776	27956	0	0	26.5946	1.99186	-0.250551	-0.968104	429.089	4.02398	0
1776	50011	0	0	26.6252	2.09267	0.328688	0.944439	1013.88	1.32463	0
1779	10991	0	0	15.107	1.53074	0.474341	-0.880341	5038.89	503.736	0
1779	22079	0	0	15.0752	1.62563	-0.151715	0.988424	4982.91	1308.08	0
1779	42289	0	0	15.0544	1.53325	-0.560623	-0.828071	1494.04	301.098	0
1780	33569	0	0	7.80332	9.44855	0.174627	0.984635	13070.8	560.342	0
1784	35597	0	0	18.4749	7.60486	-0.998647	-0.052004	3554.09	706.739	0
1784	42170	0	0	18.5454	7.667	0.176368	0.984324	4176.28	1017.47	0
1790	20835	0	0	4.49631	5.85811	-0.810171	0.586193	3571.16	73.0377	0
1790	44299	0	0	4.58545	5.81506	0.962757	-0.270367	1720.58	772.918	0
1792	15570	0	0	8.66517	11.3894	0.797601	-0.603185	7471.41	2669.48	0
1793	31961	0	0	21.8433	1.44077	0.0319644	0.999489	913.935	173.239	0
1793	38670	0	0	21.8937	1.41081	0.863145	0.504956	171.227	13.2822	0
1799	20457	0	0	13.2646	11.1723	-0.644785	-0.764364	4998.42	3971.89	0
1799	33714	0	0	13.3386	11.2979	0.356268	0.934384	3250.37	2603.19	0
1800	22161	0	0	8.09046	11.1235	0.372411	0.928068	18105	3111.29	0
1800	38507	0	0	8.01653	11.0151	-0.728015	-0.685562	18461.5	4523.65	0
1805	12913	0	0	18.2985	3.46304	-0.936077	0.351794	3989.49	1067.35	0
1805	21495	0	0	18.3058	3.39792	-0.828923	-0.559363	151.145	197.986	0
1805	44294	0	0	18.4367	3.43735	0.99996	-0.00898937	27.1175	246.541	0
1810	18460	0	0	4.4117	12.1497	-0.444796	0.895632	1673.94	1658	0
1814	10278	0	0	6.6509	12.7489	-0.755326	-0.655349	6905.38	1055.89	0
1814	12938	0	0	6.68639	12.8633	-0.251473	0.967864	6356.25	2047.33	0
1814	43304	0	0	6.77426	12.7902	0.997555	-0.0698867	8039.12	2525.69	0
1816	18646	0	0	6.97834	2.13423	0.370704	-0.928751	4598.14	423.491	0
1816	44327	0	0	6.92147	2.2432	-0.549911	0.835223	4622.5	774.306	0
1817	39469	0	0	2.0861	12.652	0.869074	-0.494682	1690.04	639.233	0
1821	20500	0	0	7.31059	9.58757	-0.453775	-0.891116	2890.62	299.549	0
1821	30319	0	0	7.291	9.68929	-0.746785	0.665066	-986.354	850.431	0
1821	43903	0	0	7.40588	9.64363	0.999574	-0.0291875	-1289.52	648.477	0
1822	17527	0	0	16.8885	8.69275	0.635408	-0.772177	6884.26	169.775	0
1822	51058	0	0	16.8109	8.76747	-0.796115	0.605145	8472.8	1677.17	0
1824	11559	0	0	11.3049	12.6455	0.0962496	-0.995357	19962.7	53.4516	0
1824	19255	0	0	11.3667	12.737	0.956661	0.291203	801.353	2413.92	0
1824	49125	0	0	11.3218	12.7837	0.331685	0.94339	2355.74	118.188	0
1834	37745	0	0	2.17132	6.91445	0.67283	-0.739797	1896.86	13.3618	0
1834	41596	0	0	2.12128	7.02801	-0.0919821	0.995761	1986.22	23.3133	0
1834	45505	0	0	2.07164	6.9283	-0.849692	-0.527279	1293.32	287.882	0
1835	19841	0	0	3.62197	13.8618	0.380395	0.924824	355.572	373.095	0
1841	12274	0	0	18.9908	9.41373	-0.874213	0.485543	3863.49	285.286	0
1844	30996	0	0	4.11601	5.37681	-0.281826	-0.959466	2915.87	152.049	0
1844	39926	0	0	4.077	5.42021	-0.983611	-0.180305	3786.76	295.863	0
1847	20643	0	0	5.57322	13.9901	0.133425	0.991059	-724.237	496.108	0
1848	12025	0	0	15.036	8.52226	0.86703	-0.498256	2749.94	1527.27	0
1849	19323	0	0	13.9467	7.6181	-0.280148	0.959957	9249.85	617.943	0
1849	38605	0	0	14.0144	7.60501	0.632507	0.774555	-345.841	413.373	0
1850	11079	0	0	16.3109	12.367	-0.995835	0.091176	5603.93	1590.87	0
1856	37207	0	0	14.7742	11.3339	-0.271755	0.962366	11680.4	1503.77	0
1861	30311	0	0	24.3292	9.14297	0.711135	-0.703056	697.463	85.4917	0
1861	40961	0	0	24.2306	9.13985	-0.664846	-0.746981	200.092	559.583	0
1864	10926	0	0	12.0454	11.3526	0.161767	-0.986829	23443.8	445.762	0
1864	38856	0	0	12.0944	11.3976	0.974523	-0.224288	4383.23	44.9023	0
1865	10663	0	0	16.0286	14.7611	0.283964	-0.958835	520.216	65.7267	0
1865	45742	0	0	15.964	14.774	-0.63371	-0.773571	724.816	458.674	0
1870	45117	0	0	4.78227	14.8435	0.927154	0.37468	1525.72	340.165	0
1872	46445	0	0	17.5679	3.78492	-0.225436	0.974258	7027.83	791.58	0
1873	13214	0	0	9.42687	4.08884	0.886773	0.462204	1515.36	796.761	0
1874	21000	0	0	20.4913	1.2334	-0.930622	0.365982	1059.88	264.345	0
1874	25138	0	0	20.5429	1.27193	-0.0890001	0.996032	2868.73	579.395	0
1880	32786	0	0	3.54296	15.4493	0.598735	-0.800947	389.721	91.7397	0
1881	29562	0	0	19.458	9.26482	0.881771	-0.471678	3254.76	355.753	0
1882	40244	0	0	19.8981	2.98535	-0.850518	0.525945	890.556	473.644	0
1883	33335	0	0	22.9073	4.32607	-0.976041	0.217586	3725.45	606.11	0
1883	46257	0	0	22.9748	4.38132	-0.0161016	0.99987	702.763	760.482	0
1885	17367	0	0	12.2703	5.60404	-0.999989	-0.00469944	2761.73	1300.8	0
1885	23909	0	0	12.302	5.54365	-0.569687	-0.821862	2135.4	287.382	0
1887	51451	0	0	20.7087	10.351	0.829792	-0.558073	2505.81	305.043	0
1888	29818	0	0	7.42887	13.5237	-0.729965	-0.683484	2703.96	279.725	0
1899	30430	0	0	17.8179	9.99898	0.320332	-0.947305	3267.76	381.367	0
1899	47165	0	0	17.7505	10.0121	-0.657306	-0.753624	1211.61	169.337	0
1900	17945	0	0	12.5462	12.4616	-0.701491	0.712679	12418.7	3185.63	0
1900	38586	0	0	12.5945	12.3666	0.159993	-0.987118	23287	2244.97	0
1900	48776	0	0	12.5318	12.4032	-0.946646	-0.322276	1757.22	1170.51	0
1903	20530	0	0	7.94406	10.7958	-0.688419	0.725313	538.012	894.461	0
1903	51281	0	0	8.03215	10.7551	0.998375	-0.0569887	-1085.26	148.2	0
1904	36603	0	0	2.824	5.30691	0.636597	-0.771197	3853.12	678.601	0
1907	28829	0	0	6.82393	12.3855	-0.56695	0.823752	-255.7	694.636	0
1907	52612	0	0	6.7929	12.3281	-0.999074	0.043034	5361.78	1758.73	0
1909	21045	0	0	12.6073	11.0114	-0.620288	-0.784374	2128.07	742.247	0
1915	11181	0	0	9.62664	14.5384	0.94817	-0.317762	-925.427	389.089	0
1918	33513	0	0	1.91207	1.3319	-0.996739	0.0806907	2457.49	211.725	0
1920	23502	0	0	13.5237	7.6807	0.936571	0.350478	46.266	519.66	0
1920	34137	0	0	13.3957	7.68099	-0.93474	0.355332	539.776	815.77	0
1926	13353	0	0	8.39704	13.5066	-0.804122	0.594464	-772.44	448.855	0
1926	46508	0	0	8.47432	13.5268	0.38399	0.923337	18959.5	346.169	0
1926	48610	0	0	8.5042	13.4313	0.831465	-0.555577	-744.35	520.015	0
1928	18511	0	0	26.4555	2.3808	-0.866939	-0.498414	1073.55	151.725	0
1929	19459	0	0	9.24831	9.46314	0.989356	0.145514	5322.74	1050.52	0
1929	23792	0	0	9.22135	9.39547	0.616124	-0.787649	3950.7	3562.46	0
1929	44204	0	0	9.13802	9.51375	-0.534147	0.845391	7854.04	1540.26	0
1932	14381	0	0	15.0422	13.5592	0.342467	-0.93953	3866.89	542.796	0
1932	19823	0	0	15.0843	13.614	0.995767	-0.0919161	6689.42	613.682	0
1932	41184	0	0	14.9785	13.5702	-0.640347	-0.768086	1562.71	410.168	0
1933	12817	0	0	6.42602	8.89377	-0.27138	-0.962472	4111.75	762.204	0
1933	50873	0	0	6.38135	9.00221	-0.868672	0.495387	16.1087	1044.04	0
1937	17570	0	0	13.1291	6.18129	-0.907529	0.419989	1343.05	1481.01	0
1938	21336	0	0	14.3674	10.6959	-0.505529	-0.862809	3752.34	4475.28	0
1938	40009	0	0	14.4632	10.7838	0.901348	0.433095	-962.021	2466.16	0
1942	16966	0	0	2.68089	14.9442	-0.743755	0.668453	558.951	177.971	0
1944	16795	0	0	2.88526	7.30032	0.492135	0.870519	4453.08	2.8397	0
1944	25300	0	0	2.92226	7.24001	0.999083	0.0428082	3813.33	485.247	0
1944	48157	0	0	2.7944	7.18933	-0.756376	-0.654137	7484.49	492.568	0
1948	32605	0	0	25.3961	9.1517	-0.937959	0.346747	3751.1	727.875	0
1951	43209	0	0	15.8355	11.6449	0.317269	0.948336	2847.05	2054.55	0
1951	52553	0	0	15.8702	11.5291	0.788095	-0.615554	10342.5	1743.34	0
1954	11664	0	0	12.6213	15.3475	-0.781648	-0.62372	8915.3	2046.33	0
1954	39609	0	0	12.7123	15.3278	0.449809	-0.893125	15747	3886.9	0
1957	37163	0	0	3.91332	11.9935	-0.583015	-0.812462	1345.74	160.317	0
1957	41449	0	0	3.97568	11.9889	0.47378	-0.880643	-289.04	837.184	0
1957	42447	0	0	3.92322	12.0951	-0.411013	0.91163	188.537	429.948	0
1960	35559	0	0	14.1115	2.39614	0.276849	0.960914	1248.01	618.456	0
1964	21362	0	0	8.8245	14.0506	0.979366	-0.202096	1425.69	4707.78	0
1964	47890	0	0	8.73999	14.0988	-0.677579	0.73545	-1516.28	922.978	0
1967	15848	0	0	1.57489	4.00642	0.342354	-0.939571	3994.82	114.328	0
1967	37846	0	0	1.51201	4.01872	-0.673362	-0.739313	2247.37	497.112	0
1969	12548	0	0	8.00526	3.62053	0.595086	-0.803662	7197.6	1080.82	0
1969	47019	0	0	7.9412	3.61306	-0.397733	-0.917501	4395.62	1086.88	0
1981	10639	0	0	9.13752	8.37337	0.922437	0.386148	114.505	989.592	0
1981	50490	0	0	9.10704	8.29798	0.405887	-0.913923	13924	3663.79	0
1986	35927	0	0	10.4865	11.9117	0.410145	-0.91202	17874.2	2823.72	0
1987	33545	0	0	7.02853	2.8919	-0.0990199	-0.995085	9355.85	256.253	0
1987	52095	0	0	6.98898	3.01447	-0.660798	0.750563	3830.06	636.7	0
1989	41284	0	0	11.9553	6.8576	0.758291	-0.651916	4661.29	2343.89	0
1989	42127	0	0	11.9238	6.95697	0.245721	0.969341	7257.09	1624.43	0
1989	42133	0	0	11.893	6.83837	-0.256467	-0.966553	5996.64	2096.05	0
1992	16267	0	0	16.9853	8.3044	-0.952315	-0.305115	1526.22	275.928	0
1992	16901	0	0	17.0547	8.38228	0.195426	0.980719	794.406	1576.67	0
1992	35342	0	0	17.1031	8.32077	0.999394	-0.0348066	6516.34	2737.19	0
1993	15422	0	0	18.0547	8.89752	-0.596791	0.802397	5927.58	288.034	0
1997	22666	0	0	8.1885	13.1351	-0.74134	-0.67113	22632.9	2239.18	0
1997	36246	0	0	8.20768	13.2293	-0.402343	0.915489	269.457	1185.18	0
1999	21859	0	0	7.69904	13.6976	0.666515	0.745492	14514.8	569.299	0
2003	30676	0	0	26.8828	2.46861	0.74492	0.667153	1247.38	68.6693	0
2005	27501	0	0	26.4699	4.00697	0.889245	0.457431	292.232	17.4716	0
2008	27511	0	0	7.04157	12.7098	-0.99997	0.00770951	4897.65	35.2979	0
2008	51246	0	0	7.14207	12.7292	0.924746	0.380584	16377.5	5182.41	0
2013	23701	0	0	6.51282	13.9396	-0.0996007	-0.995027	2573.38	1674.38	0
2013	27376	0	0	6.57628	14.0306	0.900894	0.43404	11401.1	1396.8	0
2013	49880	0	0	6.46949	14.044	-0.771939	0.635697	-177.841	1650.66	0
2017	27533	0	0	10.9404	4.4571	-0.857084	0.515176	4738.71	1698.87	0
2017	37211	0	0	10.9425	4.3865	-0.820657	-0.57142	1925.81	640.111	0
2018	21555	0	0	12.8095	6.24765	0.164028	-0.986456	10224.4	16.3684	0
2018	41534	0	0	12.8629	6.29229	0.944001	-0.329942	3561.86	1017.72	0
2022	27738	0	0	3.70514	4.49637	-0.976516	0.215446	1637.29	517.336	0
2023	15019	0	0	16.6169	6.2664	-0.69177	0.722118	8781.48	759.913	0
2025	25735	0	0	12.2055	14.1957	0.999386	-0.0350513	8418.92	452.038	0
2031	15102	0	0	1.29823	12.6921	-0.708315	0.705897	1271.48	841.827	0
2035	27322	0	0	11.2681	5.55373	0.869314	0.49426	-197.667	770.922	0
2037	24134	0	0	3.99422	12.9777	-0.489357	0.872083	-317.294	48.4632	0
2037	37179	0	0	4.0514	12.9722	0.633939	0.773383	1840.71	562.929	0
2038	48680	0	0	19.3542	4.33438	-0.886908	-0.461946	1685.58	161.366	0
2040	26658	0	0	4.52485	15.6634	0.999745	-0.0225999	892.32	20.8629	0
2040	40296	0	0	4.48966	15.6057	0.476691	-0.879071	113.303	102.553	0
2042	21363	0	0	23.3729	3.78108	0.994178	-0.107749	2414.97	168.113	0
2042	43200	0	0	23.2997	3.84252	-0.279157	0.960245	901.498	446.147	0
2043	19562	0	0	12.6892	5.98995	-0.94484	0.327531	2268.65	198.776	0
2044	13241	0	0	14.5212	13.4428	0.997716	-0.0675475	8780.83	1708.89	0
2044	31969	0	0	14.4129	13.3921	-0.590846	-0.806784	782.84	715.291	0
2046	14295	0	0	13.5762	3.22488	0.806908	0.590678	2160.38	196.91	0
2046	51581	0	0	13.5865	3.16143	0.950896	-0.309512	926.993	160.064	0
2049	14366	0	0	3.4906	6.74208	-0.930389	-0.366575	5609.86	720.495	0
2049	34977	0	0	3.56222	6.83937	0.0750613	0.997179	1948.53	212.484	0
2049	51840	0	0	3.62488	6.78903	0.956118	0.292981	7235	303.616	0
2053	16941	0	0	26.1128	4.00293	-0.995287	-0.0969722	2563.15	186.761	0
2053	23663	0	0	26.1398	4.06738	-0.626877	0.779119	724.974	117.845	0
2053	43575	0	0	26.2096	4.07969	0.321855	0.946789	1000.33	206.618	0
2054	24000	0	0	20.8626	1.19675	-0.590812	-0.806809	171.68	586.592	0
2055	13182	0	0	21.213	2.46715	0.460493	-0.887663	1984.03	38.9961	0
2055	31278	0	0	21.1303	2.58063	-0.704223	0.709979	2901.64	33.403	0
2056	24860	0	0	24.706	4.27736	-0.981657	-0.190657	2004.24	689.519	0
2056	25279	0	0	24.7651	4.22277	-0.111635	-0.993749	1205.19	40.6955	0
2056	49769	0	0	24.744	4.35178	-0.423828	0.905742	3406.03	857.254	0
2056	50651	0	0	24.8275	4.25025	0.806863	-0.590738	4318.42	258.726	0
2057	19575	0	0	22.8906	3.36811	0.858553	0.512725	1409.16	338.622	0
2057	26646	0	0	22.793	3.33185	-0.985041	-0.172318	1564.47	149.593	0
2057	39059	0	0	22.8235	3.38907	-0.410402	0.911905	4067.24	317.577	0
2059	14054	0	0	4.8278	1.33489	0.353353	-0.93549	2984.26	239.577	0
2059	17677	0	0	4.76033	1.34975	-0.711511	-0.702675	4822.26	47.0982	0
2063	30634	0	0	12.411	1.11147	0.0816025	0.996665	3651.95	283.928	0
2066	16139	0	0	24.2907	9.57985	0.691187	0.722676	854.901	120.754	0
2066	45963	0	0	24.2438	9.464	-0.0105075	-0.999945	-1360.13	101.822	0
2067	24132	0	0	1.88205	13.4842	-0.565165	0.824978	756.599	1220.5	0
2067	42367	0	0	1.84975	13.426	-0.998725	0.0504801	1318.4	311.711	0
2070	45380	0	0	10.8549	3.74058	-0.139299	0.99025	8683.56	1421.58	0
2075	25744	0	0	1.09208	5.73337	0.962416	-0.271581	2722.4	576.285	0
2079	33227	0	0	13.6461	5.49318	-0.982474	0.1864	-230.541	458.855	0
2079	37015	0	0	13.7198	5.40791	0.0364803	-0.999334	4784.37	290.04	0
2080	15029	0	0	16.7941	9.74708	0.961122	-0.276124	4695.16	1999.85	0
2080	20091	0	0	16.7661	9.81821	0.512113	0.858918	1153.3	834.317	0
2080	28422	0	0	16.7316	9.70178	-0.038048	-0.999276	3009.29	2196.39	0
2080	49457	0	0	16.6824	9.79931	-0.82808	0.56061	7639.89	734.12	0
2081	29997	0	0	14.2635	13.4141	-0.699811	-0.714328	273.574	2846.05	0
2081	31969	0	0	14.342	13.3999	0.381768	-0.924258	16489.8	192.249	0
2082	17547	0	0	15.0524	12.6378	-0.380095	-0.924948	7138.77	4252.47	1
2082	20047	0	0	15.1457	12.6895	0.985764	-0.168135	1142.44	3392.98	1
2082	49787	0	0	15.0574	12.7658	-0.307706	0.951482	5718.43	1216.02	0
2084	25789	0	0	11.2448	2.39458	0.905269	-0.42484	2443.95	1812.04	0
2085	10508	0	0	16.2447	4.60922	-0.308387	-0.951261	1344.16	1628.09	0
2085	33487	0	0	16.3092	4.62289	0.660711	-0.75064	7541.29	804.144	0
2088	44557	0	0	2.69689	9.38033	0.960867	0.27701	5082.6	24.8247	0
2088	45456	0	0	2.58434	9.38163	-0.954247	0.299018	4231.59	751.354	0
2090	17064	0	0	8.55991	6.24653	0.309418	-0.950926	8995.91	1557.86	0
2090	23591	0	0	8.56847	6.37843	0.429961	0.902847	9954.82	2270.13	0
2094	47569	0	0	22.2282	6.39257	0.993999	0.109393	875.317	37.9562	0
2097	13926	0	0	16.9401	7.717	-0.98055	-0.196269	1117.16	1236.59	0
2097	23728	0	0	17.0861	7.7444	0.985012	0.172487	2785.16	97.5081	0
2097	52191	0	0	16.9557	7.77847	-0.774094	0.633071	7006.48	642.831	0
2097	52670	0	0	17.0294	7.65935	0.221431	-0.975176	6950.08	2107.72	0
2099	15691	0	0	16.5883	9.30892	-0.34287	0.939383	9215.06	618.86	0
2100	28063	0	0	20.8821	7.6489	-0.852757	-0.522308	593.61	142.378	0
2100	29739	0	0	20.9621	7.75277	0.286445	0.958097	775.206	499.118	0
2101	10733	0	0	17.7893	2.45443	0.456684	-0.889629	8476.89	123.401	0
2101	48993	0	0	17.7118	2.50621	-0.996392	0.0848707	1173.3	923.119	0
2103	39891	0	0	8.16674	1.74751	-0.518229	0.855242	1248.97	784.924	0
2103	44119	0	0	8.23891	1.74584	0.556281	0.830994	2383.8	1357.52	0
2107	32529	0	0	24.5979	9.46793	0.992488	-0.122343	2723.58	412.084	0
2108	34252	0	0	11.7888	6.22849	0.620439	-0.784254	7245.6	1527.68	0
2108	49154	0	0	11.7672	6.34398	0.294657	0.955603	3942.38	437.929	0
2112	16145	0	0	26.8166	5.39464	-0.768017	-0.640429	602.968	199.138	0
2112	28762	0	0	26.8734	5.37528	0.218685	-0.975795	21.3985	297.152	0
2119	11494	0	0	9.77476	11.061	-0.986385	-0.164454	-3156.15	1212.62	0
2119	14082	0	0	9.79527	11.1206	-0.716878	0.697198	9391.62	4491.38	0
2119	32156	0	0	9.8136	11.0112	-0.450307	-0.892874	9681.68	1405.61	0
2124	24392	0	0	14.584	6.42244	0.702345	0.711837	-857.83	441.113	0
2124	36020	0	0	14.4934	6.39567	-0.975553	0.219766	318.667	901.977	0
2125	21328	0	0	10.0789	12.8497	0.3085	-0.951224	20207.9	1645.02	0
2127	20756	0	0	16.517	7.55287	-0.905801	-0.423704	2416.95	991.706	0
2133	13778	0	0	19.2651	11.6303	0.936134	-0.351643	4056.44	941.237	0
2133	17330	0	0	19.1493	11.6916	-0.816814	0.576902	3465.81	249.554	0
2133	33226	0	0	19.2038	11.7199	0.00783817	0.999969	1384.61	439.537	0
2133	43540	0	0	19.1893	11.5883	-0.209036	-0.977908	1190.23	479.741	0
2142	10786	0	0	3.88601	10.0247	-0.992675	-0.120815	3403.48	1026.08	0
2142	16374	0	0	3.98454	10.0994	0.382461	0.923972	6595.96	913.654	0
2142	30065	0	0	4.02696	10.017	0.97361	-0.228219	3474.47	881.471	0
2142	46815	0	0	3.92326	10.097	-0.470316	0.882498	404.034	157.775	0
2143	37350	0	0	6.25298	1.7538	-0.227722	-0.973726	7682.45	981.834	0
2147	19728	0	0	14.9814	12.3684	-0.838718	0.544567	15498.1	1968.69	0
2147	45693	0	0	15.0852	12.2851	0.713225	-0.700935	16633	277.192	0
2149	10754	0	0	16.9324	9.4048	-0.231726	0.972781	4928.7	1868.18	0
2149	18217	0	0	16.9889	9.33191	0.884942	-0.465701	5393.94	757.674	0
2152	12178	0	0	26.5569	3.84517	0.766762	-0.641931	1296.1	247.223	0
2153	32745	0	0	12.102	2.52369	-0.992041	0.125918	-1207.68	985.991	0
2153	52253	0	0	12.1881	2.56913	0.450025	0.893016	155.829	11.8862	0
2162	20014	0	0	15.1606	12.4534	-0.99962	-0.0275625	5314.5	1337.32	0
2162	31072	0	0	15.2791	12.4125	0.768508	-0.63984	8977.57	1412.19	0
2167	14130	0	0	4.23544	10.0361	0.911243	0.41187	3995.56	530.883	0
[truncated: 45,405 more rows]
