# Supplementary material for: Study on stability analysis of soil nail reinforced slopes under loading based on the discrete element method
Source: PLoS One. 2026 May 26;21(5):e0350163. doi: 10.1371/journal.pone.0350163 (PMC13210361; doi:10.1371/journal.pone.0350163)
Supplement: S1 File — (ZIP) [file pone.0350163.s001.zip › DATA in PFC/6_14_20000__measure.txt]

id	cx	cy	mradius	sxx	syy	sxy	s1	s3	angle_deg	porosity	strain_x	strain_y
1	15.7	15.35	0.63	-8291.21	-38.0291	1238.37	143.779	-8473.02	81.6479	0.196638	3.45541e-05	2.85505e-05
2	14.44	15.098	0.63	-44896.8	-29533.4	13266.4	-21885.2	-52545	60.0361	0.15982	1.95598e-05	4.27868e-06
3	13.18	14.846	0.63	-58667.5	-134142	12407.7	-56680.1	-136129	9.10025	0.171802	2.1341e-05	3.86389e-06
4	17	14	0.63	-12086.4	-3185.67	3088.13	-2219.18	-13052.9	72.6215	0.19709	1.96836e-05	-1.71237e-05
5	15.74	13.748	0.63	-34643.7	-22623	10849.4	-16230.4	-41036.3	59.4928	0.158502	2.78995e-05	7.17156e-07
6	14.48	13.496	0.63	-46153.3	-61711.9	19228.2	-33190.3	-74674.9	33.9864	0.17422	-3.75973e-06	2.02749e-05
7	18.4	12.6	0.63	-15665	-7048.09	4369.86	-5219.9	-17493.2	67.2973	0.174939	2.97821e-05	-2.72357e-05
8	17.14	12.348	0.63	-25884.7	-17216.9	8596.02	-11924.1	-31177.6	58.378	0.18933	-1.13319e-05	2.07015e-06
9	15.88	12.096	0.63	-33424.7	-39097.4	14560.4	-21427	-51095.1	39.4885	0.173033	9.14907e-06	3.05106e-05
10	19.8	11.2	0.63	-14100.1	-9124.44	4876.96	-6137.42	-17087.1	58.5135	0.17147	-9.22881e-06	5.51566e-06
11	18.54	10.948	0.63	-21062.6	-16106.7	6391.04	-11730	-25439.3	55.5964	0.166807	-7.06175e-06	9.47917e-06
12	17.28	10.696	0.63	-34778.7	-28964.2	12643.8	-18897.7	-44845.2	51.4746	0.170818	2.82564e-06	2.51468e-06
13	21	9.75	0.63	-32555.2	-11225.3	6197.67	-9555.25	-34225.2	74.919	0.188546	-1.60086e-06	1.0632e-05
14	19.74	9.498	0.63	-26097.3	-13508.8	6729.66	-10588.6	-29017.5	66.5426	0.166161	1.14323e-05	-9.20804e-06
15	18.48	9.246	0.63	-27618.5	-24689.1	9730.8	-16313.4	-35994.2	49.28	0.167299	-2.58905e-05	3.03345e-06
16	22.5	9.3	0.63	-34064.5	-6117	4540.37	-5397.88	-34783.6	81	0.184589	-1.39992e-05	1.834e-05
