# Supplementary material for: Study on stability analysis of soil nail reinforced slopes under loading based on the discrete element method
Source: PLoS One. 2026 May 26;21(5):e0350163. doi: 10.1371/journal.pone.0350163 (PMC13210361; doi:10.1371/journal.pone.0350163)
Supplement: S1 File — (ZIP) [file pone.0350163.s001.zip › DATA in PFC/6_14_20000__pbond.txt]

ball1_id	ball2_id	cx	cy	pb_fn	pb_fs	pb_state	bond_type
21	98	10.2273	12.1283	0	0	0	0
6	21988	6.96158	3.8036	1093.21	-602.112	3	0
6	29749	6.9911	3.88005	213.483	1635.11	3	0
7	28757	24.6394	3.69987	305.083	-61.1566	3	0
12	5819	3.13966	12.0663	-251.191	379.169	3	0
17	4641	9.92922	4.54517	614.875	87.5336	3	0
17	7912	9.90312	4.6886	784.001	-535.962	3	0
25	9688	14.8049	8.55388	672.903	-1177.76	3	0
35	7830	10.5593	10.7517	-4414.4	-3115.08	3	0
36	8603	24.93	7.46542	193.204	237.597	3	0
40	1994	13.2123	6.02124	-328.172	21.1497	3	0
51	1555	2.65775	4.92752	639.958	56.2754	3	0
63	3510	15.6245	8.97069	572.489	735.354	3	0
63	7168	15.6713	9.01466	0	0	0	0
67	4619	5.19319	9.3181	933.899	17.2255	3	0
93	3401	23.1553	9.21744	-207.876	188.567	3	0
151	611	11.4194	4.29547	834.719	35.7777	3	0
174	289	14.9246	15.2215	-1477.08	-670.743	3	0
183	327	3.87619	15.6455	-143.337	-147.713	3	0
265	530	20.7961	6.81989	178.217	-624.269	3	0
421	992	24.9073	1.46867	271.12	27.4707	3	0
563	835	16.1184	7.17993	692.542	-750.574	3	0
639	940	18.1564	3.6791	1118.61	533.868	3	0
782	835	16.0485	7.25731	517.431	-257.026	3	0
12	29230	3.09698	12.0287	-524.43	-462.364	3	0
19	18330	5.96003	5.17791	460.458	909.362	3	0
19	28347	6.05597	5.23811	532.771	285.041	3	0
22	20360	18.9449	5.89501	94.7806	1090.34	3	0
24	15402	6.1093	9.71457	496.908	638.23	3	0
24	42844	6.10071	9.64373	-510.656	-998.933	3	0
32	15068	25.8006	7.89335	287.859	798.508	3	0
32	23482	25.7146	7.90341	-299.558	-1177.03	3	0
32	23484	25.7808	8.00286	-809.93	82.2403	3	0
33	24026	22.891	1.61762	346.414	20.101	3	0
38	40341	1.83943	14.2087	58.5887	-277.788	3	0
43	24224	12.0906	7.69709	457.513	2270.69	3	0
48	15202	5.19438	13.7437	1141.11	-62.39	3	0
48	34325	5.14732	13.651	-884.841	-1264.13	3	0
50	30371	26.6005	1.36061	166.88	-20.8458	3	0
51	36503	2.70979	4.87952	238.71	319.642	3	0
54	38186	15.9253	4.48699	122.245	-384.156	3	0
54	42458	15.9469	4.42711	284.32	711.897	3	0
55	34632	16.6452	6.07945	-1184.21	-541.737	3	0
56	47461	12.4412	5.4239	341.281	-141.858	3	0
57	25720	16.9029	12.9838	1007.04	466.964	3	1
57	35305	16.9604	12.9858	-5.13392	2.53699	3	0
59	25894	25.8881	3.19806	214.643	34.0204	3	0
59	33269	25.8966	3.08569	146.67	118.809	3	0
60	50684	13.7145	9.83145	775.689	1187.92	3	0
66	34745	7.95382	1.60919	395.829	-736.88	3	0
68	44691	12.1809	6.00722	161.542	-458.128	3	0
68	47062	12.1564	6.08171	236.263	-1.86602	3	0
69	52350	10.6734	5.98719	375.757	20.563	3	0
70	16449	13.5581	3.87671	257.007	-1627.87	3	0
70	28456	13.443	3.96848	404.314	-880.705	3	0
70	46530	13.4563	3.84679	696.267	1523.02	3	0
74	46308	14.5348	11.9369	82.041	-1956.31	3	0
76	45241	11.6183	7.56479	749.892	24.0323	3	0
77	17481	23.5924	2.43318	357.951	-344.844	3	0
77	25772	23.7129	2.39878	277.113	-1.87518	3	0
84	39294	6.40259	15.0329	491.379	-209.556	3	0
89	38214	23.0445	6.98466	557.402	9.38211	3	0
89	42208	23.1518	7.03565	-131.216	-107.441	3	0
93	20568	23.0855	9.15099	446.807	-615.253	3	0
93	26651	23.1423	9.11263	-788.352	725.59	3	0
97	14939	5.27113	12.6126	838.296	-257.501	3	0
107	4655	21.1294	3.34807	195.661	354.03	3	0
110	2442	8.8223	8.00555	224.161	1257.04	3	0
113	7001	17.4987	4.54087	266.147	-423.081	3	0
116	4553	3.77745	6.08048	297.187	-223.084	3	0
116	8132	3.71782	6.01848	258.737	691.697	3	0
117	9560	12.8256	14.2794	0	0	1	0
139	5491	7.17764	1.71438	217.329	-455.373	3	0
144	9028	14.5611	2.08038	781.494	-3.56571	3	0
147	7975	8.8599	13.6498	1802.53	-282.957	3	0
148	5013	17.815	2.07864	516.601	206.251	3	0
148	8387	17.8071	2.01611	-241.207	266.784	3	0
151	4981	11.3704	4.25969	-16.0655	-511.036	3	0
166	6468	23.9565	2.43147	89.8635	425.419	3	0
174	3017	14.9028	15.276	0	0	0	0
174	7382	15.0082	15.2862	224.063	-1048.98	3	0
176	4767	8.1312	12.4886	-2493.63	-1722.39	3	0
180	2910	1.91609	1.70933	229.848	-105.918	3	0
180	3028	1.98773	1.6881	257.435	36.4699	3	0
198	2215	14.0151	5.60734	189.438	-2132.2	3	0
198	3589	14.0361	5.54695	378.967	574.332	3	0
204	1054	14.6417	7.77491	1134.66	-635.691	3	0
213	7139	19.0919	8.00471	184.157	935.334	3	0
214	1408	26.8466	8.92092	-30.7389	570.777	3	0
224	7552	26.4396	1.753	86.4576	7.34735	3	0
225	8504	16.6507	11.7409	-236.671	1648.89	3	0
225	9770	16.6638	11.6585	846.681	-73.3621	3	0
249	6821	23.2467	6.2044	213.795	295.968	3	0
251	5718	14.2017	14.9742	183.555	1879.04	3	0
254	1981	9.03156	8.3244	263.984	2308.42	3	0
268	8484	7.05898	5.32264	-72.954	-521.516	3	0
270	6026	17.9848	6.45824	874.783	711.765	3	0
273	1287	22.8243	7.97722	-258.617	-702.802	3	0
273	5506	22.829	8.10135	118.163	1092.88	3	0
289	3017	14.8631	15.2324	-449.309	584.698	3	0
290	2388	26.7392	4.88673	132.198	166.968	3	0
290	9384	26.7722	4.94086	358.967	-30.8844	3	0
301	4888	17.2923	8.04872	166.91	-834.876	3	0
304	6703	25.2391	4.30412	124.915	227.293	3	0
306	7009	22.2275	6.76141	165.658	-609.522	3	0
328	7438	18.3189	11.5157	233.998	834.293	3	0
332	6358	1.45046	14.6832	-154.721	-312.233	3	0
350	1388	8.57135	8.17893	1326.93	-127.815	3	0
354	8698	24.6188	2.55159	114.867	185.812	3	0
358	7018	26.5169	9.20884	151.518	-1271.63	3	0
362	9949	5.92928	9.95351	1462.34	-1592.12	3	0
370	5503	10.4591	14.6916	1437.2	-2327.43	3	0
373	2529	10.0172	5.31814	523.509	41.0534	3	0
403	8671	26.7021	7.21569	84.5631	830.086	3	0
406	5153	3.37308	10.7615	-158.212	1275.62	3	0
409	8871	6.44639	8.39033	331.706	1543.58	3	0
413	4705	23.1802	1.87984	41.962	-364.26	3	0
421	5075	24.8398	1.57259	218.813	-59.9983	3	0
431	8337	21.904	5.84309	75.7068	-842.696	3	0
434	2877	25.7231	5.25245	459.341	43.611	3	0
440	6242	16.9803	6.6405	-100.941	-402.301	3	0
444	7798	16.6563	10.5026	1147.95	3109.72	3	0
445	8598	1.95167	15.7759	-391.365	-167.974	3	0
449	2819	22.2436	3.7047	319.617	-339.566	3	0
457	2431	19.9137	7.60548	-274.125	647.902	3	0
460	5533	19.5487	12.0051	-1256.2	-1628.77	3	1
468	2717	7.93281	11.5756	504.06	-13.9887	3	0
468	9903	7.8403	11.5849	955.462	2005.96	3	0
486	6544	8.48118	15.0634	161.416	-759.814	3	0
488	5488	23.6255	5.79696	-296.036	-36.0449	3	0
489	8141	16.7022	7.86359	-94.4526	416.109	3	0
522	9063	23.5295	1.36107	174.975	-128.247	3	0
524	6489	19.1353	3.80218	240.958	-333.054	3	0
527	4761	8.5111	4.00822	264.344	-1576.12	3	0
539	4640	11.0451	4.90155	200.6	-384.42	3	0
544	6177	3.32742	9.79843	-168.575	-1100.06	3	0
548	3039	4.76289	8.89157	615.149	942.063	3	0
550	8755	20.5898	6.42895	305.764	13.933	3	0
560	9834	15.564	13.3098	-713.443	-492.888	3	0
588	1850	16.4039	12.4054	271.491	220.701	3	0
592	7004	12.6324	11.2481	-1808.25	192.053	3	0
607	3277	25.9265	8.72315	-329.114	-226.263	3	0
611	4981	11.3613	4.31749	-375.03	389.866	3	0
611	8232	11.4043	4.4288	1030.19	292.832	3	0
613	5677	8.80748	5.92661	1038.5	-819.017	3	0
625	5498	4.98496	10.0106	-1269.14	-2009.26	3	0
625	7544	4.93274	10.1398	233.256	-1215.42	3	0
627	6322	7.12871	1.60691	213.863	-835.669	3	0
665	9681	1.28582	4.19566	545.776	-267.519	3	0
679	6601	20.2945	8.77932	149.601	83.8318	3	0
683	4642	11.5681	15.7056	-957.055	2399.22	3	0
690	1385	16.1698	12.169	41.5241	-801.008	3	0
697	8103	9.73819	4.10078	200.842	203.665	3	0
702	7878	4.30929	14.3216	-232.038	356.512	3	0
707	9384	26.8619	4.8787	66.0901	308.603	3	0
715	3209	3.82093	5.88866	402.955	249.065	3	0
724	7274	10.3814	3.29836	161.46	929.254	3	0
731	9241	22.5226	6.15883	406.903	-586.355	3	0
733	1123	2.02266	3.70845	144.969	-80.0691	3	0
751	8296	23.976	6.03882	-72.1737	-243.673	3	0
754	1371	14.4857	14.2333	-38025	6818.8	3	1
756	5325	11.5374	6.44046	821.071	936.365	3	0
758	9856	15.5681	2.8242	304.892	-343.847	3	0
767	5985	15.8215	6.27659	754.083	-706.564	3	0
778	4382	11.2808	10.0855	1090.34	-216.535	3	0
778	8198	11.3333	10.0532	-290.52	889.866	3	0
784	5410	9.29066	8.34114	719.726	1971.87	3	0
791	1865	15.9657	14.8837	261.894	1272.12	3	0
807	9274	2.63147	5.81999	169.995	123.015	3	0
816	9512	13.5319	6.17076	681.142	230.178	3	0
821	1060	20.2904	9.93208	-86.7716	-324.143	3	0
829	1692	10.4726	2.13806	422.89	-824.773	3	0
830	5158	11.4149	9.59673	-956.917	-1280.8	3	0
839	3006	6.25719	4.60432	1156.85	-222.601	3	0
855	1486	25.983	2.69474	150.81	240.769	3	0
863	3946	6.97714	6.73843	409.882	714.829	3	0
865	6533	1.20356	6.49612	157.419	203.047	3	0
869	6758	5.27307	6.48199	-386.464	339.009	3	0
877	1683	8.75584	12.1528	693.605	3088.66	3	0
877	2406	8.65646	12.2095	0	0	0	0
884	8370	26.2157	6.53424	306.562	-17.6582	3	0
890	1431	3.02969	6.37629	376.582	55.9785	3	0
890	2227	3.08436	6.40622	-136.056	-190.502	3	0
895	6379	19.5714	10.2016	408.619	2166.47	3	1
910	6228	3.05893	10.7826	453.529	627.84	3	0
910	8636	3.12001	10.8608	-70.8642	-1581.69	3	0
915	5700	12.4283	7.32152	751.992	1975.32	3	0
916	4803	16.7507	10.833	101.814	-1263.03	3	0
917	5518	8.61566	12.3883	139.281	2559.23	3	0
921	5208	4.15989	14.1326	-839.321	439.513	3	0
922	4311	8.84532	6.81116	-91.7543	-535.715	3	0
936	6354	8.77693	9.06222	859.047	-1219.18	3	0
944	1775	2.33018	8.41867	12.4448	94.3031	3	0
959	9513	2.55225	11.5854	-1447.07	109.853	3	0
982	7007	8.94722	5.3674	393.122	-165.983	3	0
991	2924	5.65909	3.26184	81.1459	-773.86	3	0
106	25320	2.14977	5.68679	275.357	43.0905	3	0
106	47966	2.23345	5.71124	499.835	-157.001	3	0
107	30020	21.0728	3.3809	131.483	-283.301	3	0
109	21833	5.9392	14.468	3.25619	-1430.29	3	0
109	46247	5.9047	14.5631	-751.028	695.996	3	0
110	11861	8.7259	7.9171	679.228	2126.11	3	0
111	17343	17.8686	10.2294	737.436	829.979	3	0
111	48451	17.8213	10.1801	832.775	-1206.46	3	0
112	19678	18.0232	7.77294	-535.654	-178.328	3	0
112	44620	18.135	7.80345	269.226	-1172.28	3	0
113	13332	17.6094	4.49704	360.216	-132.584	3	0
113	14186	17.5945	4.60533	220.496	740.706	3	0
117	40552	12.7766	14.3138	3281.46	-33.2882	3	0
117	50168	12.7271	14.285	-1103.89	-1033.35	3	0
123	32028	3.8024	14.3896	174.015	-105.427	3	0
123	33916	3.7203	14.3128	-412.968	-391.816	3	0
125	19521	2.30255	7.01072	207.772	-176.779	3	0
125	37745	2.24816	6.92755	375.359	-421.833	3	0
125	50605	2.24877	7.02086	279.226	129.515	3	0
126	21177	4.81952	7.59746	-595.401	-77.8007	3	0
126	28446	4.8247	7.52845	801.53	24.0587	3	0
129	19674	13.5489	1.7841	0	0	0	0
130	39047	5.20693	14.6737	188.671	-14.7248	3	0
130	43752	5.30794	14.6388	-622.832	688.316	3	0
130	49960	5.22458	14.7351	-636.448	-50.9518	3	0
132	29470	7.38461	3.51946	407.022	569.47	3	0
135	34696	7.15584	7.41265	226.396	422.508	3	0
135	41198	7.24564	7.34058	768.083	-1744.88	3	0
138	28676	25.8304	9.46678	227.063	957.128	3	0
140	37645	3.54377	14.7574	-450.394	52.6479	3	0
140	39263	3.46766	14.835	-331.839	290.699	3	0
145	52582	3.93854	8.49359	-117.905	127.718	3	0
146	43101	13.3154	11.9459	-1815.44	-119.376	3	0
146	43116	13.1908	11.872	-2506.44	356.442	3	0
147	13975	8.91864	13.7298	1589.63	1884.89	3	0
147	25145	8.86839	13.7657	2520.88	-907.634	3	0
148	16186	17.9305	2.00602	612.921	-572.151	3	0
149	21700	25.6737	9.66243	-15.43	462.407	3	0
149	52219	25.7158	9.77913	24.6501	-639.947	3	0
151	28831	11.3965	4.1829	577.966	1043.16	3	0
152	16058	7.80664	3.23931	320.221	953.18	3	0
152	37748	7.79632	3.32191	330.742	-1252.78	3	0
154	18833	5.79704	15.2801	-20.625	-837.371	3	0
156	34543	16.4441	8.09025	-39.0068	2481.99	3	0
158	11919	20.4664	5.7014	119.798	-73.1831	3	0
159	10956	26.4375	8.22479	-298.747	465.828	3	0
159	40282	26.4474	8.11208	-447.52	80.6166	3	0
164	17602	19.2857	1.78271	342.948	-353.639	3	0
164	26505	19.2696	1.88004	269.605	160.09	3	0
165	30530	8.85409	14.7376	2005.32	-1239.81	3	0
165	31502	8.78227	14.7699	1329.28	1885.37	3	0
165	42152	8.90554	14.7807	-206.592	-1140.99	3	0
166	25772	23.8594	2.3811	382.644	-27.5866	3	0
174	30024	14.9562	15.3219	-644.86	1085.29	3	0
176	25833	8.03045	12.5451	209.23	-1626.1	3	0
176	28268	8.0045	12.4861	-315.012	-387.027	3	0
176	37679	8.09891	12.5479	1373.76	111.673	3	0
179	24017	4.66384	5.56927	262.576	209.306	3	0
182	17570	13.0672	6.1396	433.722	883.887	3	0
182	21445	13.0105	6.10132	324.21	-231.702	3	0
183	10029	3.97453	15.7061	-236.197	35.5805	3	0
183	26193	3.93262	15.7556	-232.735	80.1039	3	0
184	41451	17.1088	12.2763	127.014	766.906	3	0
185	36620	13.811	8.42194	463.737	20.359	3	0
185	45036	13.8769	8.40889	135.76	736.716	3	0
189	17773	23.5197	5.45042	234.897	-12.8658	3	0
193	18006	3.06632	15.3085	-418.517	-90.9052	3	0
193	19032	3.0313	15.3709	-201.801	-52.4669	3	0
198	22096	14.0999	5.54254	677.262	-576.893	3	0
198	29453	14.0947	5.64592	744.355	1712.76	3	0
204	15894	14.5944	7.90201	960.338	389.077	3	0
204	21198	14.5468	7.79404	-688.035	-79.0217	3	0
204	25939	14.6744	7.83819	-173.101	-548.094	3	0
204	32863	14.5404	7.86019	313.756	-282.38	3	0
207	17625	10.3085	12.4325	31.52	2129.47	3	0
213	33090	19.0532	7.90429	229.487	1112.42	3	0
214	16620	26.7668	8.94725	93.8814	-128.022	3	0
215	37391	21.7128	8.52457	169.79	-991.889	3	0
224	27982	26.3517	1.83805	195.782	-9.00424	3	0
224	50945	26.3288	1.77563	69.7274	-32.3739	3	0
225	49371	16.6079	11.6421	5.66535	779.904	3	0
226	43870	11.0919	8.99497	2380.48	-108.887	3	0
226	46877	11.1004	9.11792	889.51	692.314	3	0
226	51602	11.0344	9.11231	1472.67	-126.373	3	0
231	13417	16.5162	1.4886	907.415	44.2168	3	0
232	25618	20.6108	7.92394	-156.001	-313.187	3	0
232	48017	20.6128	7.98736	273.433	-3.76559	3	0
237	17124	20.5354	2.26507	503.684	-38.4868	3	0
245	24737	7.4983	3.3868	888.441	81.4544	3	0
245	41631	7.44826	3.34294	156.044	-208.231	3	0
245	45129	7.46416	3.26303	0	0	0	0
249	11409	23.313	6.11568	290.66	345.435	3	0
249	27505	23.2302	6.11548	86.5707	-745	3	0
251	18674	14.2326	15.1028	-15.5529	751.736	3	0
259	44262	4.30736	4.8975	632.114	142.336	3	0
265	20380	20.9126	6.90106	-419.859	-899.251	3	0
268	15542	6.97637	5.42292	296.673	-1056.34	3	0
268	21131	7.09081	5.39224	557.6	2057.96	3	0
268	31410	6.9995	5.31993	617.099	35.8027	3	0
270	50443	17.9777	6.59709	469.339	0.595734	3	0
271	52249	7.2847	6.08149	464.148	-1240.58	3	0
273	16943	22.9005	8.01711	223.288	-275.965	3	0
277	17147	2.35057	13.2815	-740.883	-137.726	3	0
280	39494	13.7557	9.11276	509.491	2829.16	3	0
280	40120	13.7919	9.05144	-2701.96	395.854	3	0
282	34596	12.1419	12.2877	1295.56	-85.5285	3	0
284	28978	12.6395	5.8316	-1021.25	362.908	3	0
286	11280	20.0964	3.44518	119.752	-628.891	3	0
286	29630	20.0517	3.35215	200.842	688.155	3	0
288	12437	11.7117	7.75955	524.934	780.042	3	0
288	12732	11.7622	7.85085	981.506	1411.75	3	0
288	51642	11.7849	7.7564	784.969	-1501.08	3	0
289	15400	14.8136	15.1876	282.377	260.622	3	0
289	24636	14.9317	15.1083	387.738	1972.02	3	0
290	10646	26.6436	4.96046	399.312	-35.2887	3	0
293	17473	2.87392	15.2009	-246.071	-244.183	3	0
295	43789	3.6493	10.8366	-618.844	759.593	3	0
298	46883	14.7725	14.5592	-1426.66	1234.38	3	0
298	51311	14.779	14.4399	533.554	408.6	3	0
301	13515	17.1876	8.09165	84.7452	-1455.73	3	0
301	20138	17.2339	8.0229	329.696	1297.92	3	0
305	20197	2.03101	13.7815	180.508	242.037	3	0
305	25469	1.93996	13.7205	-459.558	-284.408	3	0
306	28965	22.3066	6.74558	96.6524	98.5315	3	0
306	34072	22.2961	6.87099	156.771	486.861	3	0
306	43894	22.3443	6.79758	135.973	80.3887	3	0
310	12793	11.1186	5.801	924.611	-1288.4	3	0
310	27914	11.1519	5.87446	-22.1933	260.437	3	0
310	32468	11.0301	5.88917	276.873	-2737.07	3	0
312	28376	19.1229	8.54307	-305.687	-409.477	3	0
312	46751	19.1863	8.62153	-7.12343	-27.2837	3	0
313	14362	18.2496	1.98767	-108.193	47.2122	3	0
315	11736	6.33747	2.454	635.09	-423.832	3	0
319	26680	4.10688	8.6149	245.627	456.211	3	0
319	39905	4.1735	8.58723	1053.1	-11.497	3	0
328	12483	18.3273	11.6243	-67.2432	445.256	3	1
328	13021	18.2127	11.5908	157.327	-37.4009	3	0
328	21397	18.2247	11.5312	4.88044	-147.394	3	0
330	50178	1.2769	14.8874	-191.207	206.045	3	0
336	33716	25.4509	8.44734	272.009	1038.09	3	0
336	49714	25.5125	8.42526	256.837	-691.296	3	0
338	15248	26.4343	7.73681	246.989	771.029	3	0
338	51992	26.4323	7.65762	168.426	-614.746	3	0
339	32629	23.644	4.41077	253.772	36.8681	3	0
339	37003	23.702	4.27847	217.142	489.775	3	0
341	32093	26.5427	3.4214	212.834	58.1408	3	0
342	28959	26.3788	5.55266	159.798	694.67	3	0
348	19425	5.30021	13.0005	914.163	713.94	3	0
348	27041	5.41746	12.9695	258.224	967.432	3	0
350	25826	8.53331	8.24744	-257.952	807.795	3	0
354	13595	24.5646	2.66502	118.725	-70.2223	3	0
354	48239	24.629	2.68206	53.8541	-40.4433	3	0
355	21094	13.451	12.3447	-3261.79	3752.49	3	0
355	50823	13.3076	12.3214	-2557.89	-3287.8	3	0
358	35925	26.4161	9.18433	301.081	867.452	3	0
358	37160	26.5095	9.09386	109.214	598.274	3	0
359	25413	13.8296	4.98709	91.0341	111.332	3	0
359	37927	13.8715	5.07491	900.93	-49.5974	3	0
359	44031	13.8796	4.94715	555.885	293.245	3	0
362	12518	5.86511	10.0378	288.504	1316.11	3	0
362	17338	5.95019	10.0991	1002.86	-66.4452	3	0
362	28515	5.99709	9.98115	-877.398	-30.7458	3	0
363	13159	14.7753	13.0637	-534.501	-2087.94	3	0
374	16165	4.58664	1.56935	-173.074	74.4265	3	0
374	21737	4.69749	1.60313	0	0	0	0
374	24287	4.71723	1.53091	204.617	-1152.29	3	0
375	15047	2.84518	3.73903	262.465	217.203	3	0
375	43957	2.95216	3.7416	260.268	208.157	3	0
376	17150	10.8281	2.92104	680.771	2258.24	3	0
376	19194	10.8212	2.98808	260.689	-1778.98	3	0
376	32607	10.9376	2.90427	1113.33	-1133.73	3	0
384	18116	7.0161	8.98486	294.371	265.333	3	0
384	42476	7.12322	8.94375	467.093	-948.004	3	0
388	18883	21.7014	9.52826	487.886	210.727	3	0
388	29001	21.7345	9.41029	178.967	367.933	3	0
388	41127	21.6818	9.4618	0	0	0	0
392	25799	13.2806	14.3952	0	0	0	0
395	15721	4.89976	9.36174	-899.335	-1286.63	3	0
395	41829	4.88672	9.2748	902.207	68.249	3	0
395	51048	4.96197	9.37398	950.378	-74.4861	3	0
400	16125	19.3343	9.09851	239.684	-50.4045	3	0
403	13784	26.6755	7.12661	380.943	-1039.84	3	0
406	29800	3.26334	10.8311	39.4296	864.62	3	0
406	31130	3.34796	10.8707	560.162	-2504.88	3	0
406	39315	3.27023	10.7722	560.992	9.05153	3	0
408	46789	3.34035	1.7457	-237.445	-372.914	3	0
408	47519	3.35747	1.81545	448.975	-2.40324	3	0
410	44454	13.2204	8.11003	670.111	-95.793	3	0
413	19246	23.2787	1.97259	-27.0832	183.124	3	0
416	49497	4.18027	5.97674	555.603	1202.65	3	0
423	37881	12.9177	4.56201	97.1671	2164	3	0
426	33990	10.3022	7.48645	-1209.97	-542.855	3	0
426	44011	10.4028	7.46192	-956.873	-971.437	3	0
426	44670	10.331	7.43925	193.892	649.721	3	0
428	10957	8.35239	5.78704	427.789	290.496	3	0
431	10658	21.8826	5.75581	446.455	679.224	3	0
431	21741	21.8258	5.85863	411.728	503.757	3	0
431	45094	21.8074	5.77547	63.0898	-1198.55	3	0
436	11887	18.0338	9.85869	755.796	-67.935	3	1
436	22058	18.0562	9.74711	-330.428	-27.9498	3	0
436	46699	18.1428	9.82854	-38.6268	15.2701	3	0
437	13241	14.6241	13.3703	700.897	836.306	3	0
443	14627	5.68632	9.92377	852.455	-1627.44	3	0
444	29264	16.5706	10.5963	842.177	-323.017	3	0
444	37471	16.5779	10.5289	-800.117	-1286.44	3	0
451	37086	5.09483	3.46346	268.212	611.713	3	0
452	26596	12.977	5.40805	375.026	1112.87	3	0
452	45323	12.871	5.3553	-15.866	-1419.87	3	0
453	40501	15.6848	13.2011	552.845	2410.61	3	0
454	23665	12.0023	12.7867	1909.53	-38.6134	3	0
454	44929	12.0712	12.7034	117.538	-96.2388	3	0
455	12425	8.15419	12.3192	330.446	-2558.21	3	0
455	24363	8.1151	12.2673	-443.932	-723.808	3	0
455	31496	8.13887	12.2074	1334.66	238.068	3	0
455	34579	8.24805	12.2639	885.271	4135.41	3	0
457	50187	19.9525	7.73436	287.548	82.599	3	0
459	44903	1.28861	3.54753	206.814	-36.25	3	0
461	13027	13.624	15.4224	-20.4982	-346.197	3	0
465	42912	9.76226	7.34805	-1023.21	-1521.01	3	0
470	27052	3.62962	6.23236	336.776	208.822	3	0
470	36835	3.68239	6.28995	539.234	-661.571	3	0
474	25094	25.8112	1.16965	89.8255	-9.61876	3	0
483	32952	23.2069	5.77027	203.111	396.805	3	0
486	17708	8.57479	15.0837	2412.22	1804.55	3	0
488	24415	23.5421	5.73447	319.19	-468.727	3	0
488	24853	23.6518	5.7278	538.244	30.8633	3	0
488	44442	23.5795	5.69221	-160.812	-87.1811	3	0
489	23613	16.7629	7.85442	748.666	197.852	3	0
491	40045	25.3357	5.44485	477.604	-398.994	3	0
499	13325	18.838	1.53151	602.239	-605.638	3	0
507	44448	25.1105	1.82364	196.917	-39.6646	3	0
512	45863	17.9327	14.004	73.9672	-73.2972	3	0
522	12218	23.6176	1.29845	243.907	-3.4488	3	0
522	31661	23.5545	1.30217	-4.33657	-117.587	3	0
522	50715	23.6316	1.39473	161.59	597.221	3	0
524	17499	19.2225	3.85233	112.84	786	3	0
524	42589	19.2248	3.75138	513.799	57.5987	3	0
525	14925	15.4085	3.2006	443.227	-19.2046	3	0
530	21819	20.7815	6.74974	299.428	13.7726	3	0
539	32875	11.1779	4.94193	333.591	678.851	3	0
539	50244	11.1133	4.82968	1830.4	-115.139	3	0
540	44654	4.68289	14.2229	600.871	643.021	3	0
540	47374	4.59991	14.2668	-836.13	908.06	3	0
540	50774	4.57629	14.1709	506.876	-1194.29	3	0
541	34312	7.88352	13.8186	168.196	445.69	3	0
544	20929	3.35551	9.86266	831.71	90.0068	3	0
544	50060	3.238	9.84677	737.18	406.467	3	0
545	18739	12.2534	15.1908	3117.36	-423.304	3	0
545	37578	12.2542	15.3281	2012.94	241.1	3	0
546	21054	12.0022	11.9753	281.321	1741.19	3	0
546	40035	11.911	11.8693	-39.0465	2076.16	3	0
546	52611	11.9733	11.8511	2397.79	0.82728	3	0
547	50835	16.0052	7.49986	-473.987	695.731	3	0
548	20718	4.86443	8.91164	876.333	179.468	3	0
550	36697	20.6661	6.40584	0	0	0	0
557	48234	20.5822	4.79287	123.135	411.947	3	0
560	21176	15.5001	13.3199	445.42	49.4712	3	0
563	30959	16.2099	7.19078	456.633	1363.35	3	0
563	41006	16.1632	7.06673	537.788	905.987	3	0
565	29903	11.314	15.6543	873.743	1316	3	0
566	14826	5.33116	4.13564	850.327	-18.6585	3	0
566	47505	5.40923	4.20419	205.511	511.316	3	0
567	17860	7.78302	8.35364	536.586	-633.202	3	0
567	20902	7.7502	8.29974	-62.8618	1132.29	3	0
574	13605	15.0309	6.70976	338.358	-623.101	3	0
582	21471	20.7515	6.62472	533.703	36.9131	3	0
582	49751	20.8613	6.53798	742.842	-44.6649	3	0
585	17505	15.6611	1.82317	582.478	12.9396	3	0
585	37532	15.7188	1.84667	346.672	-71.536	3	0
587	43163	14.8653	4.52118	731.999	26.0014	3	0
588	21691	16.4771	12.401	389.427	461.639	3	0
588	23590	16.5047	12.4592	329.882	-859.043	3	0
592	21303	12.5071	11.2565	1085.87	-2086.34	3	0
592	42986	12.6343	11.1805	355.469	-1362.37	3	0
598	18739	12.324	15.1627	2052.4	2199.74	3	0
598	44205	12.4336	15.2139	972.052	2115.25	3	0
599	23962	11.503	2.83536	58.1599	828.877	3	0
600	17149	7.60671	10.1402	-71.2155	1176.28	3	0
600	37485	7.6435	10.0948	993.301	-45.3812	3	0
600	41131	7.70705	10.1531	56.5351	3169.08	3	0
610	29155	6.21612	11.3232	1344.96	-1443.65	3	0
610	46830	6.18784	11.4046	332.806	-109.838	3	0
611	51012	11.4666	4.40218	-380.977	-827.81	3	0
613	19614	8.88625	5.82186	142.637	36.8023	3	0
613	43002	8.82104	5.7973	947.877	345.362	3	0
616	43975	6.46003	6.16265	208.526	693.193	3	0
618	24312	7.25944	1.93294	204.528	-588.791	3	0
618	41136	7.35593	1.92415	37.1049	368.416	3	0
620	34589	21.041	9.69924	89.1755	782.939	3	0
624	15949	10.3833	7.71545	944.63	-1074.65	3	0
624	47991	10.4737	7.65697	163.892	312.926	3	0
625	32816	4.88716	10.0673	461.521	329.317	3	0
627	31117	7.23958	1.59936	157.276	868.708	3	0
632	31913	7.09218	15.1919	260.802	-1439.33	3	0
633	20663	14.6435	3.21756	389.454	1170.84	3	0
633	33370	14.7215	3.31129	253.283	876.521	3	0
636	44038	8.27172	9.77414	-557.461	-2043.08	3	0
639	18136	18.0784	3.76826	759.422	-1265.57	3	0
639	39164	18.2099	3.77415	325.285	-811.567	3	0
639	46051	18.1508	3.81736	689.894	172.1	3	0
642	33911	2.79744	8.96919	582.226	-1201.77	3	0
642	45598	2.77372	9.03428	368.244	524.351	3	0
645	21557	20.9075	6.22325	352.312	16.8902	3	0
645	32884	21.0162	6.2188	254.482	-286.284	3	0
645	48659	20.9634	6.25492	-29.3303	-101.654	3	0
647	14928	2.63285	15.1798	-340.55	-92.9868	3	0
647	25793	2.69046	15.1882	-331.767	105.161	3	0
648	48849	20.9001	2.57414	218.345	261.568	3	0
651	47027	16.2707	9.12437	-754.189	319.18	3	0
654	13963	23.0975	5.71692	406.57	285.229	3	0
654	32952	23.181	5.69502	190.615	-156.497	3	0
656	15308	16.4238	12.0697	-385.348	-461.27	3	0
656	25528	16.4537	12.1842	760.463	1436.68	3	0
665	22590	1.21201	4.19591	157.048	-2.44744	3	0
667	39128	8.75061	3.54187	928.246	-46.1728	3	0
668	49029	2.6376	14.6913	-417.444	288.452	3	0
679	17157	20.2431	8.75413	-416.257	-465.38	3	0
679	30621	20.2456	8.86508	-10.48	554.836	3	0
682	26294	22.0941	8.7917	0	0	0	0
683	21604	11.7092	15.705	-300.36	-743.452	3	0
683	31393	11.6062	15.6157	2378.02	472.73	3	0
685	37023	18.6143	1.59752	689.813	-228.934	3	0
685	42664	18.6583	1.51939	408.957	910.971	3	0
690	52039	16.1442	12.2316	-1551.05	910.65	3	0
694	16913	5.67498	7.95593	287.726	1290.91	3	0
694	37239	5.58875	7.89083	747.433	-32.899	3	0
698	41647	12.8411	4.995	48.1414	-283.922	3	0
698	46978	12.9397	5.04576	578.08	621.929	3	0
703	11253	8.25434	2.4335	338.212	1668.1	3	0
703	17317	8.15711	2.33568	409.671	757.024	3	0
707	37769	26.8524	4.77306	96.9953	-212.209	3	0
711	46709	12.5752	7.78091	168.381	1308.55	3	0
713	48129	25.2207	1.87973	181.915	-2.16475	3	0
714	27165	24.2781	8.42271	-148.439	-21.9086	3	0
721	45111	22.0045	3.00591	106.815	-564.335	3	0
726	27311	10.9883	7.70853	714.628	-71.7168	3	0
728	23479	22.8432	5.17066	606.465	-315.25	3	0
729	21254	5.33718	1.4299	-279.408	254.044	3	0
731	14943	22.4677	6.21297	-347.931	239.262	3	0
732	36841	4.49294	4.20065	262.739	957.852	3	0
732	39611	4.45092	4.09193	326.078	-345.678	3	0
733	12389	2.14946	3.71771	368.883	54.6028	3	0
733	15915	2.15676	3.64679	87.9451	-327.079	3	0
733	32460	2.02212	3.64442	185.188	131.214	3	0
733	43836	2.07719	3.74857	477.88	-159.563	3	0
743	47050	16.4947	9.66367	850.545	958.155	3	0
745	16062	5.32782	2.40904	433.355	-18.6471	3	0
748	47786	18.1947	9.09594	1059.4	-709.71	3	0
754	24014	14.4507	14.1315	864.188	-26.12	3	1
754	48672	14.4187	14.2593	645.194	2409.36	3	1
758	14827	15.4572	2.86945	-730.089	102.217	3	0
758	17359	15.4814	2.93253	458.519	-19.6232	3	0
758	23061	15.4967	2.81685	180.959	631.873	3	0
759	16036	5.08366	1.49717	676.822	-0.820609	3	0
759	49537	5.00433	1.41113	328.422	777.231	3	0
760	30538	14.3612	11.6783	-1536.99	213.631	3	0
760	33979	14.3074	11.7044	751.983	730.964	3	0
762	22945	16.6715	1.3047	757.78	38.696	3	0
762	24564	16.779	1.21235	596.498	62.2724	3	0
763	17449	6.08298	4.86243	695.426	-43.8375	3	0
763	35728	6.03106	4.90374	664.084	-363.01	3	0
763	43206	5.97122	4.79713	1199.66	163.532	3	0
765	19801	17.3939	2.98238	649.827	103.89	3	0
765	34359	17.4299	3.05401	184.788	-320.82	3	0
768	13532	24.171	1.55214	-130.418	-118.227	3	0
768	22606	24.2093	1.60688	261.664	6.52194	3	0
768	27136	24.1932	1.49263	-62.7129	13.2556	3	0
768	34863	24.2761	1.60499	69.196	3.28878	3	0
770	35323	8.11318	14.281	173.581	-1295.16	3	0
776	28973	7.25355	4.18867	0	0	0	0
782	36735	16.0441	7.35797	304.558	2611.53	3	0
782	42068	15.9579	7.28432	130.038	-1592.93	3	0
791	43345	15.9742	14.9691	-560.651	-908.955	3	0
792	17161	5.89682	3.44875	191.732	1248.94	3	0
792	22977	5.95689	3.54894	447.433	-741.215	3	0
792	26350	6.03604	3.45605	175.7	778.475	3	0
794	28224	10.1522	13.9202	1049.8	2047.9	3	0
795	29376	2.67576	5.47857	402.308	0.295447	3	0
795	44595	2.72973	5.53331	319.365	-205.83	3	0
797	19223	26.3712	3.45629	52.2568	-161.313	3	0
797	41358	26.3531	3.5596	194.057	59.1775	3	0
797	45924	26.3348	3.50466	250.639	-17.7437	3	0
802	20157	26.8316	5.20962	153.193	155.273	3	0
803	25402	16.5807	9.52393	-658.65	5.33419	3	0
813	33013	5.55525	2.3844	0	0	0	0
813	49347	5.48752	2.42594	387.414	516.723	3	0
815	46528	4.77851	8.37732	427.088	-768.662	3	0
815	47703	4.79792	8.27255	5.94987	-722.572	3	0
820	41886	13.7427	15.6264	2368.13	2022.61	3	0
820	50754	13.8251	15.6353	372.366	-2631.85	3	0
821	36787	20.295	10.0326	211.038	1510.28	3	0
821	42232	20.3785	9.98748	272.106	-999.246	3	0
823	13866	5.58101	12.7108	930.765	711.525	3	0
823	35627	5.47926	12.7046	553.545	1237.7	3	0
828	17091	21.7507	2.60366	320.826	-513.512	3	0
828	41898	21.7006	2.55674	449.922	-13.9655	3	0
830	28142	11.3186	9.58527	80.463	3160.11	3	0
832	50001	22.0065	5.13397	-267.368	386.787	3	0
835	18007	16.1106	7.25675	-156.112	1117.31	3	0
839	39514	6.31394	4.64749	-901.848	710.043	3	0
839	40630	6.25157	4.74658	818.065	-461.463	3	0
844	12215	7.92279	13.9792	995.91	-1221.22	3	0
844	25315	7.87214	14.0485	-281.415	2568.41	3	0
844	39276	8.02074	14.0425	94.2236	3780.49	3	0
846	52374	20.9151	8.16636	438.944	-507.083	3	0
847	37194	1.13513	12.9549	-398.917	396.467	3	0
847	45800	1.15683	12.8385	-666.273	-585.001	3	0
850	25100	20.616	4.24788	138.675	-151.081	3	0
850	27157	20.6452	4.34367	273.428	397.306	3	0
850	45866	20.676	4.23366	155.092	-59.8715	3	0
853	10941	4.78175	11.3603	264.553	521.35	3	0
853	46963	4.82784	11.3149	317.089	-1998.07	3	0
853	47935	4.82618	11.4372	105.971	-562.549	3	0
858	41265	1.71334	8.05421	708.002	-7.29089	3	0
860	27295	9.09095	8.85762	582.363	-1027.96	3	0
860	37736	9.12405	8.95543	475.053	2193.55	3	0
861	33305	17.1264	9.03665	192.642	1618.12	3	0
863	42112	7.06043	6.73256	206.337	-260.966	3	0
867	18214	15.3614	12.8212	147.417	338.263	3	0
867	40675	15.239	12.7954	84.5544	-6.83517	3	0
877	49531	8.64525	12.0777	1775.61	298.075	3	0
878	23409	2.30247	4.51751	393.958	266.388	3	0
878	26270	2.22414	4.43672	655.997	-41.899	3	0
878	30503	2.17526	4.47883	326.239	7.5826	3	0
878	46687	2.28381	4.45348	212.06	-232.86	3	0
884	22997	26.3403	6.54476	240.39	-320.361	3	0
884	36764	26.2291	6.46539	144.276	-553.306	3	0
884	41452	26.306	6.44758	262.152	709.305	3	0
886	30981	10.4758	8.5321	133.708	-667.177	3	0
886	35702	10.4038	8.57267	213.718	974.74	3	0
887	18468	6.59467	4.36737	429.796	-100.516	3	0
890	28130	2.97853	6.41274	181.35	408.675	3	0
890	31378	3.03912	6.49297	472.793	-375.551	3	0
894	32109	26.9354	5.85943	-7.89942	226.322	3	0
896	13137	6.2575	14.6324	399.589	81.371	3	0
902	13037	9.39969	13.5616	3746.65	-436.614	3	0
902	24511	9.34257	13.5328	-1625.96	-1885.49	3	0
905	48879	9.53747	13.4025	1265.19	-1600.93	3	0
906	37428	26.1028	7.77515	13.9715	-348.196	3	0
909	22750	23.105	8.30612	442.176	282.552	3	0
909	37964	23.0676	8.39548	124.068	621.255	3	0
909	42323	23.0216	8.35181	538.688	-209.065	3	0
910	29800	3.17047	10.8266	278.702	564.66	3	0
911	12196	3.0394	5.52583	538.446	0.129126	3	0
911	33905	3.07268	5.60947	110.352	-103.025	3	0
911	47648	3.17388	5.56167	413.075	108.627	3	0
911	47902	3.09036	5.47986	564.447	-378.112	3	0
915	13240	12.5351	7.38138	-560.987	-200.809	3	0
915	19721	12.3956	7.38234	-1912.38	-94.5843	3	0
916	11491	16.611	10.8235	439.511	-2021.32	3	0
917	38297	8.64902	12.435	953.989	-1850.98	3	0
920	49309	8.51984	12.2279	307.294	-1450.4	3	0
923	15350	7.90424	1.07839	675.324	452.096	3	0
929	10665	10.5228	10.5547	1202.02	-1520.89	3	0
930	40646	14.4679	15.5718	-567.603	235.057	3	0
936	20564	8.71327	9.07883	1341.04	1384.95	3	0
937	15603	25.5756	8.86426	203.44	-870.51	3	0
937	29213	25.4676	8.77964	94.9234	-419.7	3	0
944	27030	2.37375	8.33379	266.608	246.165	3	0
945	32326	19.8403	1.77896	280.524	-528.966	3	0
952	51531	2.64391	15.6548	-260.679	-154.689	3	0
957	21380	17.3623	5.2	231.27	-101.742	3	0
957	40715	17.255	5.20429	422.99	-457.854	3	0
961	31550	22.8342	2.80479	309.821	-98.0366	3	0
961	44719	22.828	2.8699	196.856	114.103	3	0
962	26978	25.2757	5.74784	286.917	76.0726	3	0
962	35535	25.3623	5.64806	299.687	767.48	3	0
963	11181	9.67346	14.5741	510.068	-2290	3	0
963	16846	9.60816	14.6657	-1371.76	-1858.34	3	0
966	26437	16.4083	6.61183	-283.236	1404.54	3	0
969	17433	10.2488	1.16331	246.496	-221.448	3	0
969	21247	10.2152	1.25965	663.209	-24.0811	3	0
976	12145	2.32698	1.32062	673.124	-36.4852	3	0
978	11753	11.8795	15.3436	1803.52	192.281	3	0
978	36941	11.8091	15.28	1401.07	4918.49	3	0
982	43984	9.00419	5.44769	216.848	1103.33	3	0
983	20088	23.9138	6.38023	111.377	704.829	3	0
983	20114	23.9618	6.49422	198.845	-575.681	3	0
983	27217	23.8967	6.52495	-236.023	-4.61364	3	0
983	30000	23.8371	6.48463	265.462	106.885	3	0
985	51413	24.4362	1.48881	-76.2245	-99.7918	3	0
986	16359	14.6402	2.68503	1027.39	-50.4876	3	0
991	10045	5.79309	3.21254	372.36	-301.21	3	0
991	33593	5.74397	3.16349	0	0	0	0
991	34163	5.71886	3.30346	998.417	-95.1465	3	0
991	40638	5.67508	3.181	1054.32	802.799	3	0
992	13566	24.8743	1.42076	7.46631	20.5923	3	0
1005	6612	11.111	1.23934	354.256	-654.429	3	0
1007	2117	19.1705	5.45567	222.414	992.686	3	0
1010	3759	8.72909	5.08224	848.504	556.988	3	0
1013	7575	2.76424	8.232	331.883	-530.921	3	0
1016	4733	2.42344	5.77446	530.301	31.1789	3	0
1054	2262	14.7252	7.67616	665.819	75.7176	3	0
1060	9234	20.2304	9.93676	261.076	852.066	3	0
1067	7815	15.8804	1.06833	0	0	0	0
1072	3337	19.1822	10.8617	576.575	-75.343	3	0
1081	3881	6.66891	12.0092	564.423	1557.55	3	0
1086	7584	19.3786	11.4381	559.759	162.242	3	0
1095	6332	12.7318	1.76291	100.9	484.992	3	0
1129	8596	5.00143	15.2721	-160.428	327.125	3	0
1139	2094	22.1921	6.33466	154.494	420.711	3	0
1140	5327	16.9788	1.59524	272.087	8.17874	3	0
1140	6625	17.0364	1.6231	329.386	-0.766648	3	0
1145	4258	20.025	11.0672	-90.7925	261.407	3	0
1149	3633	13.3919	13.547	1727.13	-1099.66	3	0
1160	2197	6.75832	7.00988	1069.54	1932.27	3	0
1165	1409	18.6658	11.7499	457.106	-7953.3	3	1
1182	8611	1.20222	2.81176	283.441	111.484	3	0
1202	6326	13.8219	1.38354	898.183	66.7527	3	0
1205	4052	23.161	9.69837	120.637	-734.527	3	0
1205	9116	23.1652	9.59133	150.092	1211.74	3	0
1209	2079	13.7161	5.55141	826.364	1105.33	3	0
1209	3884	13.674	5.68097	1089.77	-232.352	3	0
1209	7430	13.7864	5.62169	335.927	-1367.3	3	0
1212	1264	13.2714	8.72141	-145.539	-2.56305	3	0
1216	5748	15.3627	9.96841	625.65	610.244	3	0
1226	4635	9.20002	6.12126	950.32	911.302	3	0
1232	5677	8.72526	6.04424	609.162	-710.419	3	0
1239	7789	13.7172	13.7208	428.195	821.505	3	0
1240	3372	22.0807	7.41319	94.8183	-125.192	3	0
1258	8351	1.20524	8.77606	-163.347	-33.1178	3	0
1270	1894	11.4216	13.8279	1595.1	71.9161	3	0
1270	7362	11.3601	13.8146	0	0	0	0
1278	4526	8.13465	4.74643	1134.14	1806	3	0
1289	6360	2.71352	10.7431	493.854	120.242	3	0
1307	4053	20.408	3.80913	0	0	0	0
1310	8356	5.7708	13.3668	0	0	0	0
1326	5403	16.5795	5.34616	99.4994	463.352	3	0
1330	1694	20.9801	1.59479	454.376	-28.9891	3	0
1342	4647	25.823	9.94323	476.47	64.9743	3	0
1343	4524	23.0682	4.22261	5.26884	-408.948	3	0
1346	6825	9.23293	1.93072	698.554	75.4749	3	0
1364	7682	24.585	3.85842	212	86.9767	3	0
1365	9070	13.8235	6.18057	-311.849	2489.87	3	0
1370	7101	26.5529	2.9756	405.587	-68.1103	3	0
1378	6279	23.8243	8.22796	-179.642	-161.094	3	0
1390	3318	24.6967	8.26163	18.6632	-658.119	3	0
1413	6794	21.5947	9.73872	62.4627	-207.066	3	0
1444	7762	4.50062	5.65051	756.597	-509.06	3	0
1458	2416	26.6701	8.23976	199.295	623.787	3	0
1471	4730	15.3877	2.07613	534.427	545.856	3	0
1479	5898	8.32642	7.23128	-649.663	-292.938	3	0
1495	4088	26.6199	4.72766	470.718	38.3732	3	0
1503	7043	19.2837	1.65946	593.201	-492.567	3	0
1503	7601	19.1966	1.62246	284.966	992.052	3	0
1506	6723	24.9649	2.85107	180.44	-88.5628	3	0
1532	2571	1.39558	4.04844	437.573	92.572	3	0
1532	6689	1.29082	3.9671	429.289	-191.491	3	0
1532	9681	1.33415	4.06864	437.813	-110.559	3	0
1551	4314	6.95561	7.32813	445.298	-71.2315	3	0
1562	7458	10.023	5.709	623.312	112.057	3	0
1588	4552	5.13732	4.4178	1479.11	-128.41	3	0
1590	7370	7.32263	10.5565	-385.116	-1334.32	3	0
1590	9505	7.36539	10.4224	680.451	-1117.72	3	0
1610	9777	8.18605	9.40519	299.45	-1341.58	3	0
1616	1887	20.654	10.4528	134.662	2585.13	3	1
1621	4998	23.6727	1.79879	155.177	11.923	3	0
1622	4849	11.7258	3.85322	510.665	352.944	3	0
1622	8796	11.657	3.74622	798.904	94.9247	3	0
1624	5564	2.1155	7.4042	273.811	-334.996	3	0
1624	7468	2.21524	7.45413	260.423	-214.111	3	0
1629	7458	9.99276	5.83592	445.987	-2311.69	3	0
1635	2395	6.48038	4.30579	-296.208	69.5678	3	0
1638	3195	1.07301	13.9766	-727.189	182.785	3	0
1658	2079	13.7884	5.4904	-118.213	-1809.61	3	0
1658	3589	13.9175	5.49462	130.632	-1096.53	3	0
1658	7430	13.8477	5.5645	884.42	56.3841	3	0
1662	3564	17.9066	7.17079	178.32	865.026	3	0
1663	5507	23.6885	9.43865	294.377	-686.452	3	0
1666	7326	26.3205	8.8288	110.319	-612.93	3	0
1680	5772	1.32682	7.24573	410.919	31.924	3	0
1687	5705	25.6865	7.48541	231.033	138.808	3	0
1689	2402	21.5454	5.48966	35.2139	-4.28505	3	0
1690	7552	26.4929	1.77957	75.6678	-52.6195	3	0
1699	9203	4.11631	11.9864	-196.33	-365.446	3	0
1711	9275	25.4179	3.07754	198.119	-42.5341	3	0
1727	3656	2.72175	2.60181	512.856	-93.4455	3	0
1733	1888	7.41457	13.5838	-964.069	324.473	3	0
1733	6516	7.31697	13.5768	774.161	860.072	3	0
1750	2867	2.72078	13.4554	134.376	746.517	3	0
1755	6921	6.50489	8.79845	588.721	-4.2428	3	0
1778	8918	16.1697	12.4296	-1430.48	653.964	3	0
1780	3051	7.84412	9.35055	-945.319	443.308	3	0
1790	7762	4.52113	5.78113	619.226	-76.086	3	0
1805	8121	18.4097	3.49374	92.0646	284.099	3	0
1808	4710	24.0889	3.33728	136.343	470.601	3	0
1821	7806	7.36777	9.70447	304.043	-11.4078	3	0
1833	5884	26.498	4.83462	322.405	-111.593	3	0
1833	6832	26.3969	4.81177	493.491	-57.6934	3	0
1847	4862	5.54741	13.8759	-282.094	-662.083	3	0
1849	8714	14.0406	7.53756	509.253	-1981.46	3	0
1856	5811	14.7284	11.2434	-1483.72	-329.435	3	0
1877	8410	8.22951	2.73403	244.586	1078.71	3	0
1881	4191	19.4543	9.32551	-634.905	6.41582	3	0
1883	4524	22.9962	4.24332	406.763	501.053	3	0
1894	7362	11.3834	13.8731	-698.749	-2325.49	3	0
1918	6685	2.05094	1.34793	199.121	512.305	3	0
1932	6446	15.0093	13.6838	407.032	1330.6	3	0
1933	6921	6.49764	8.91097	-1296.33	-2090.58	3	0
1954	3918	12.7309	15.4461	1795.83	2713.4	3	0
1955	9798	4.46852	11.2417	-469.901	880.914	3	0
1967	8312	1.57319	4.12327	305.852	54.715	3	0
1986	9878	10.4269	11.9232	274.596	553.261	3	0
1987	9041	6.97343	2.9281	114.769	265.392	3	0
2003	8374	26.8912	2.39707	171.687	7.22154	3	0
2012	4527	19.2483	7.23844	59.0635	24.3365	3	0
2019	8392	2.09416	10.8306	-445.716	-80.2779	3	0
2037	4341	3.96917	12.9255	149.025	355.344	3	0
2043	6257	12.7785	5.90483	0	0	0	0
2050	9274	2.62258	5.7519	255.308	-583.828	3	0
2055	3882	21.249	2.54847	197.25	-251.755	3	0
2056	5154	24.8215	4.33768	95.7176	-29.2419	3	0
2058	7573	2.142	6.23716	532.525	34.6674	3	0
2058	8575	2.20998	6.34103	205.491	-106.99	3	0
2066	6735	24.2304	9.59705	-307.662	173.435	3	0
2074	2956	4.12819	2.32469	116.853	144.089	3	0
2081	8332	14.2667	13.5192	3145.2	-118.747	3	0
2083	4628	3.66822	15.5567	-158.05	-146.871	3	0
2094	6097	22.1294	6.35334	128.081	-707.435	3	0
2107	9165	24.558	9.41091	37.4809	134.701	3	0
2125	4927	10.0148	12.9513	992.59	-828.406	3	0
2133	9545	19.2575	11.6919	-276.656	41.4375	3	0
2142	8446	3.98948	9.96883	-502.742	-236.564	3	0
2143	8932	6.30219	1.87304	462.168	322.177	3	0
2161	5401	20.2299	3.69632	63.3855	-76.3081	3	0
2162	2715	15.1905	12.5111	456.888	13.2012	3	0
2166	8276	11.219	4.00316	142.612	-66.079	3	0
2174	3494	25.963	5.83412	129.724	-818.339	3	0
2181	6793	26.5497	7.56058	-32.7611	-149.176	3	0
2185	8874	22.6305	3.7372	-110.524	-193.966	3	0
2201	9411	9.93561	6.76218	104.363	921.544	3	0
2231	7375	8.36919	12.4244	-145.039	-3245.51	3	0
2234	9587	14.9552	9.50211	215.33	2218.79	3	0
2238	6847	18.0071	4.09817	159.66	-481.427	3	0
2247	2269	15.4156	14.2249	417.846	1231.2	3	0
2247	4076	15.3633	14.1915	439.566	-403.068	3	0
2262	8149	14.8462	7.66307	-379.589	-934.992	3	0
2282	7976	20.1244	5.72975	146.304	-287.991	3	0
2283	9521	8.43087	3.57088	-383.065	-191.295	3	0
2286	6078	9.8176	1.27347	825.519	475.334	3	0
2287	3272	25.1027	5.97927	316.672	-315.871	3	0
2293	7085	16.6177	14.8805	-16.3554	1.96563	3	0
2334	8322	12.489	11.8415	58.0181	-1247.47	3	0
2335	7407	18.0317	7.58869	404.525	-1157.09	3	0
2341	4855	16.0703	5.48409	232.579	349.434	3	0
2341	6586	16.1395	5.50298	431.547	-259.595	3	0
2358	4856	14.3472	4.82301	983.26	-303.193	3	0
2370	7637	11.529	11.2489	-1257.13	633.814	3	0
2408	5650	1.93364	11.9447	-64.8803	1367.09	3	0
2410	2429	6.97046	8.5195	390.096	-1466.75	3	0
2428	8399	8.62111	2.50197	35.2685	-10.3281	3	0
2439	5410	9.27412	8.21149	1298.67	-732.677	3	0
2440	5718	14.2392	14.8602	1973.59	205.447	3	0
2442	3551	8.95814	8.06427	-364.024	1073.48	3	0
2444	5819	3.27137	12.0218	-226.878	684.154	3	0
2445	5360	1.37084	8.69659	181.79	-1006.92	3	0
2445	8351	1.26142	8.69656	259.259	1242.67	3	0
2453	5258	9.08484	4.00812	-179.727	-556.83	3	0
2453	5747	9.14196	3.91876	774.196	59.9084	3	0
2461	7454	13.3938	1.75633	-81.8232	-301.254	3	0
2472	6586	16.2259	5.49917	-275.681	684.075	3	0
2482	2875	20.0887	1.4601	458.648	758.956	3	0
2495	2927	8.46142	12.6868	247.936	3820.81	3	0
2495	6062	8.53145	12.775	3454.76	-795.835	3	0
2512	5489	26.3203	5.91472	87.4849	-347.978	3	0
2524	5790	8.54636	14.6904	1575.14	-349.476	3	0
2544	7894	4.4966	8.45736	-887.66	115.104	3	0
2546	4396	7.1479	3.10717	232.843	92.3002	3	0
2554	4684	6.3844	1.05756	337.973	1191.75	3	0
2557	9189	1.98371	6.65478	435.047	182.071	3	0
2560	9941	19.3288	11.9648	-862.782	-1998.14	3	1
2566	3114	12.8311	3.12821	692.592	-76.5307	3	0
2613	2902	5.37209	6.07837	680.876	295.95	3	0
2624	9112	17.6819	3.97268	206.287	864.3	3	0
2626	4274	21.6066	2.77973	616.797	-67.3044	3	0
2632	3620	18.8209	12.675	125.995	-541.258	3	0
2658	6698	6.57924	14.3426	-729.116	1185.22	3	0
2665	8144	23.3975	7.3026	90.7979	-146.025	3	0
2669	7140	7.59318	2.4978	564.911	18.3495	3	0
2695	9050	20.3961	6.56374	485.172	-271.204	3	0
2722	4353	10.4161	8.85826	75.7997	2247.94	3	0
2732	4743	9.62184	11.8178	0	0	2	0
2748	4216	2.8044	14.365	70.5773	-648.316	3	0
2750	8226	9.25019	4.78788	67.2869	270.633	3	0
2752	5653	2.92465	12.3489	192.064	659	3	0
2756	7579	16.8544	2.07252	388.834	634.405	3	0
2806	9107	4.04878	2.00479	203.495	214.506	3	0
2812	9140	1.3143	13.0356	129.094	-1036.54	3	0
2819	2973	22.3471	3.63293	133.093	269.603	3	0
2819	3850	22.359	3.763	18.1626	73.996	3	0
2823	4062	19.3894	3.9121	387.138	42.9978	3	0
2824	4937	19.8692	11.4374	337.047	-90.198	3	0
2825	8239	16.9258	4.5615	362.449	486.577	3	0
2837	4860	16.064	9.05831	574.51	1682.73	3	0
2838	7243	24.1292	1.34501	304.005	-51.3903	3	0
2859	4341	3.88681	12.8521	-604.529	-751.184	3	0
2860	6515	7.93886	5.16815	-297.62	524.128	3	0
2863	8489	21.5694	10.278	40.9368	-339.568	3	0
2867	6896	2.62109	13.5308	-1115.45	-61.5952	3	0
2867	7265	2.68523	13.5287	38.9667	-654.865	3	0
2879	5515	9.25173	5.04777	789.699	212.788	3	0
2887	7253	20.7468	5.03741	92.5514	-718.555	3	0
2895	6869	9.30851	11.9521	19.4476	1092.88	3	0
2911	7609	14.2678	2.54253	72.9733	-135.654	3	0
2912	3217	18.7025	6.2781	160.896	245.559	3	0
2923	6084	13.228	13.693	1276.58	1508.43	3	0
2933	7076	19.4177	1.77737	201.751	436.431	3	0
2944	6941	17.9203	8.69419	594.474	378.996	3	0
2951	6666	8.50869	15.6939	215.093	-2571.88	3	0
2961	7942	20.9801	1.07843	161.781	-121.316	3	0
2996	7186	13.1542	3.47534	495.825	729.457	3	0
3001	4260	9.0626	7.97497	147.37	1449.88	3	0
3030	4955	18.5462	8.09094	831.438	531.085	3	0
3030	7525	18.5324	8.22839	-245.582	-335.457	3	0
3035	7913	20.8414	7.43106	681.808	1013.28	3	0
3051	4428	7.90162	9.3797	531.833	-1193.87	3	0
3057	6546	12.6454	8.65697	926.101	1532.17	3	0
3070	6553	1.73012	4.81759	95.1989	147.479	3	0
3074	4406	4.51255	5.33735	9.30605	785.035	3	0
3117	7992	25.3676	8.99003	546.314	-526.345	3	0
3134	8433	15.2389	9.53022	-489.885	1231.8	3	0
3142	8613	12.9197	10.9652	955.081	-1441.5	3	0
3169	3977	11.7246	13.0042	1677.22	-562.555	3	0
3170	5111	23.4608	5.28658	22.5425	-305.607	3	0
3170	5562	23.3171	5.26153	189.05	-513.41	3	0
3176	7219	1.73861	12.4921	491.768	-684.617	3	0
3185	5120	10.515	1.74101	617.807	-361.914	3	0
3191	9220	3.22263	4.82409	-58.1563	-69.5864	3	0
3195	3827	1.13605	13.9532	180.457	-406.976	3	0
3220	3292	11.6146	7.2768	67.513	25.9351	3	0
3229	8420	12.8232	14.9765	-356.592	97.7396	3	0
3231	3330	13.892	14.0195	-8364.86	24304.7	3	1
3252	6987	22.4869	5.19776	329.393	35.0778	3	0
3260	4783	15.6933	10.6278	765.315	432.546	3	0
3261	8554	17.6506	8.42884	167.333	-294.9	3	0
3269	7990	7.22667	3.73884	418.659	-7.50525	3	0
3293	8494	20.2765	7.98977	214.651	310.419	3	0
3313	9340	9.38589	7.54883	11.2315	333.322	3	0
3328	4871	4.8007	12.7792	801.103	-438.793	3	0
3329	4529	1.60771	9.52443	140.847	-187.576	3	0
3331	8062	14.0373	6.4754	1231.46	133.493	3	0
3340	6842	8.01225	8.5355	510.172	-13.4768	3	0
3372	4895	22.2031	7.45499	722.697	-109.108	3	0
3384	9926	26.9608	4.20304	74.5366	-109.491	3	0
3392	7539	16.7388	13.2993	449.402	1812.9	3	0
3401	4436	23.2421	9.24984	439.491	741.861	3	0
3416	3827	1.23382	13.9842	155.486	281.361	3	0
3433	4566	14.876	12.8993	0	0	0	0
3452	4542	19.6431	12.1095	-1256.01	-990.65	3	1
3473	5905	19.5531	3.08073	458.826	8.7458	3	0
3486	8146	9.70316	5.18783	1081.18	2344.2	3	0
3507	8760	12.2047	8.03549	1199.16	-178.84	3	0
3509	9241	22.6539	6.19006	0	0	0	0
3510	7168	15.6805	8.95337	-389.681	-84.2663	3	0
3522	7836	26.8432	8.17298	412.251	-781.458	3	0
3523	7121	12.9012	2.38733	550.511	-58.1714	3	0
3523	8076	12.9237	2.51124	279.624	986.714	3	0
3545	7991	16.9285	1.29728	189.686	-817.004	3	0
3551	4260	9.00956	8.01776	1211.91	-53.5542	3	0
3555	6791	19.2922	3.58595	78.4293	-389.769	3	0
3558	8122	10.0008	2.63574	680.504	672.674	3	0
3561	5624	5.5465	2.75564	128.226	399.171	3	0
3565	5221	16.7017	10.2674	553.468	-565.701	3	0
3565	7798	16.6563	10.3674	-372.31	1496.23	3	0
3566	3795	12.4258	2.48843	376.067	-2120.12	3	0
3571	5861	15.6038	7.45389	-229.388	822.331	3	0
3579	6662	2.99202	9.13244	-281.099	186.478	3	0
3594	5085	4.3015	5.38242	763.451	468.365	3	0
3602	8522	9.98928	1.64977	819.221	-561.402	3	0
3612	8113	12.2603	10.102	1498.88	117.28	3	0
3615	8914	7.16252	2.19724	106.177	390.533	3	0
3622	7847	15.885	13.1886	867.507	-541.692	3	0
3622	8892	15.7953	13.282	429.729	2868.03	3	0
3642	9665	15.2131	11.9162	-968.132	-123.992	3	0
3671	4701	2.55473	12.7828	-1104.65	136.582	3	0
3697	9931	15.6033	15.3391	101.828	-309.09	3	0
3701	7117	17.789	5.71546	560.291	-281.75	3	0
3717	6774	7.25596	8.64644	-664.894	-84.1493	3	0
3752	9001	19.9658	6.93264	376.315	234.226	3	0
3758	3909	5.59579	12.4383	-916.331	-142.424	3	0
3759	8438	8.75363	5.19858	-138.63	-421.12	3	0
3765	7619	2.6217	6.99301	434.011	148.509	3	0
3775	9264	21.2146	4.93685	87.2726	-88.9893	3	0
3786	6608	13.9638	12.4124	720.748	1293.88	3	0
3797	8045	6.11337	3.32276	-145.265	91.5586	3	0
3814	9316	16.0754	5.75634	184.085	-34.4035	3	0
3823	7799	18.1931	8.3647	-857.992	-105.69	3	0
3829	8077	16.4585	14.91	-315.521	-71.9251	3	0
3839	4572	9.87741	12.1475	910.474	3085.99	3	0
3850	8176	22.4656	3.81267	91.5443	-530.258	3	0
3852	5590	9.3746	6.40151	0	0	0	0
3852	6461	9.39259	6.34097	-1362.82	-838.658	3	0
3853	9303	9.92344	8.23675	167.794	-678.635	3	0
3865	7816	2.64353	6.01817	-52.1006	372.062	3	0
3900	4349	17.0905	2.98105	707.681	-42.4085	3	0
3900	6027	17.026	3.08301	747.863	0.0362275	3	0
3904	7094	12.2786	12.7223	0	0	0	0
3919	8476	16.337	3.60003	272.125	-2.65578	3	0
3941	8036	26.5593	2.49161	242.979	28.8399	3	0
3947	6778	8.2141	10.1148	1125.15	-1357.67	3	0
3954	9520	14.4587	12.1184	428.59	654.418	3	0
3964	6673	16.357	4.43141	568.25	-879.919	3	0
4000	4343	6.60946	13.3606	-991.59	-1817.52	3	0
4023	5811	14.6151	11.23	115.26	-2604.83	3	0
4025	4416	2.56676	7.57699	515.302	416.471	3	0
4050	5308	8.23463	13.0044	768.043	45.303	3	0
4059	5372	13.4892	7.05326	-866.214	414.491	3	0
4059	9900	13.3456	7.02666	111.04	25.8355	3	0
4062	8643	19.3489	3.8267	51.5801	-727.397	3	0
4062	8815	19.3998	3.79505	348.836	558.305	3	0
4065	8080	17.2634	14.2259	-353.921	302.793	3	0
4076	7358	15.3078	14.2604	186.792	1078.9	3	0
4078	4365	6.03779	1.29066	146.869	-502.902	3	0
4084	6241	1.66916	6.5302	193.613	-190.193	3	0
4103	8660	6.4354	2.82981	559.825	98.6588	3	0
4103	9982	6.49154	2.80088	388.77	39.5832	3	0
4152	7731	11.3868	10.5565	-231.058	3029.79	3	0
4152	7808	11.4879	10.5132	1388.36	-4444.21	3	0
4160	4603	23.2521	3.26606	132.294	68.5634	3	0
4171	8821	21.8822	9.25304	827.305	-412.142	3	0
4196	5417	9.58651	5.64207	549.967	-1000.7	3	0
4203	6189	19.2653	1.40173	163.822	-59.6182	3	0
4240	4946	26.0511	4.9654	-246.848	-204.915	3	0
4259	7215	5.30641	14.0304	-737.428	399.175	3	0
4260	8008	8.99936	7.87702	1390.43	-713.807	3	0
4290	9752	26.3013	9.31818	90.717	-433.538	3	0
4298	5749	24.0324	2.64499	0	0	0	0
4360	9832	4.76423	13.0863	163.099	-1464.68	3	0
4369	8198	11.4021	10.135	1713.85	126.918	3	0
4437	8397	19.8679	2.16894	62.1538	-227.435	3	0
4452	7754	18.3068	9.81033	149.595	877.961	3	0
4527	4528	19.2942	7.19632	35.4044	-79.8957	3	0
4527	9230	19.2344	7.0949	213.162	1055.54	3	0
4528	4715	19.3429	7.16049	161.207	122.431	3	0
4542	5533	19.6008	12.0583	37.8423	-1018.49	3	1
4554	8395	9.46362	5.04014	366.147	-736.105	3	0
4565	6256	8.41884	3.68981	237.932	-297.283	3	0
4565	9003	8.464	3.73114	976.364	-105.198	3	0
4565	9521	8.42764	3.63091	591.182	665.519	3	0
4574	9547	8.10763	6.45126	0	0	0	0
4605	8528	7.99599	3.03778	1302.64	40.1195	3	0
4628	7462	3.66397	15.4692	-254.736	72.8963	3	0
4630	8691	10.2815	4.196	-772.623	-558.394	3	0
4635	5768	9.26403	6.10787	829.362	23.9387	3	0
4655	7684	21.1834	3.32935	-535.175	50.1479	3	0
4668	8745	2.32535	13.0505	-261.043	-1000.94	3	0
4684	6477	6.31943	1.10896	871.932	-201.32	3	0
4693	9252	8.57067	4.89555	665.97	41.8655	3	0
4705	6235	23.0684	1.85588	302.029	-360.6	3	0
4710	8642	24.1225	3.44248	120.867	-229.523	3	0
4712	9529	14.8489	12.1182	-1556.12	-2375.6	3	0
4727	7755	24.7362	6.75667	498.585	-51.4764	3	0
4732	5547	13.4384	2.83451	153.078	-1032.44	3	0
4739	9726	8.97308	8.8996	1866.08	-206.971	3	0
4747	8082	1.20796	7.79377	503.76	-39.9909	3	0
4755	7532	13.5326	9.83224	11.4042	315.155	3	0
4761	8682	8.51309	4.07464	303.287	2124.42	3	0
4807	5339	26.2538	5.32391	94.9735	677.151	3	0
4820	6660	7.72079	7.54898	-819.287	442.531	3	0
4841	6576	8.89543	6.01266	257.63	-12.7426	3	0
4851	5409	2.35887	4.31757	468.353	49.4853	3	0
4861	9443	18.0786	5.80114	679.08	-872.641	3	0
4862	6636	5.46174	13.7873	846.304	-565.262	3	0
4864	7197	2.09817	3.29291	691.482	-432.232	3	0
4888	7309	17.3464	8.07891	281.539	93.1105	3	0
4889	8333	19.5073	7.99588	759.564	22.6892	3	0
4895	7161	22.2705	7.37274	28.6714	-346.219	3	0
4946	9739	26.0114	4.85812	-55.801	-249.821	3	0
4956	7706	3.37223	10.226	0	0	0	0
5043	9443	18.1385	5.82878	303.862	713.28	3	0
5076	9225	9.55604	3.98091	-118.627	-325.665	3	0
5121	8731	12.4657	3.4263	-91.4345	605.422	3	0
5134	7867	1.33508	1.29933	271.176	34.4785	3	0
5176	7507	7.6846	1.70318	784.271	538.901	3	0
5213	5505	17.7864	12.9426	136.153	340.468	3	0
5219	5909	18.4681	12.4129	-687.953	-558.823	3	0
5234	5804	12.3068	4.73931	-917.494	-792.923	3	0
5258	7827	8.9857	4.01112	-368.838	652.503	3	0
5301	9447	18.9138	11.7819	560.956	-7182.71	3	1
5316	6308	6.02658	14.6822	1144.5	-2.6087	3	0
5327	6625	17.0328	1.55499	274.22	-13.9162	3	0
5341	8337	21.9905	5.9334	-212.754	264.111	3	0
5343	6612	11.1165	1.17479	105.856	-268.917	3	0
5357	7458	10.1138	5.78959	256.46	808.95	3	0
5357	9452	10.2282	5.84222	243.508	2064.76	3	0
5365	8522	9.88439	1.75164	668.945	-242.482	3	0
5370	8819	10.7129	6.4829	1190.36	190.715	3	0
5384	6086	26.7439	7.47266	-206.476	-196.569	3	0
5387	6228	3.00143	10.8247	-182.05	-1118.61	3	0
5387	8636	3.06176	10.9072	582.585	44.7864	3	0
5399	6414	20.3543	1.43694	-379.345	-408.91	3	0
5428	5442	12.1369	3.81889	135.936	369.189	3	0
5429	8318	6.79177	4.48057	519.748	779.607	3	0
5432	9178	25.919	2.34642	85.8574	148.555	3	0
5433	8413	5.52372	8.98008	-112.721	14.8761	3	0
5499	8333	19.5115	8.06278	221.312	-1256.34	3	0
5500	7783	6.56781	6.5169	282.419	-698.527	3	0
5500	8488	6.54836	6.4563	-198.583	189.192	3	0
5506	5932	22.8664	8.21167	30.0384	-276.851	3	0
5546	7659	13.8332	10.5147	0	0	0	0
5575	6115	1.32747	9.45117	253.436	709.889	3	0
5591	9595	14.392	1.33624	565.529	-1176.63	3	0
5593	7415	21.1508	9.8056	165.201	687.226	3	0
5609	7410	2.50729	7.05125	526.273	-18.2564	3	0
5631	8876	20.8494	2.70637	-148.886	-455.225	3	0
5649	6904	11.8471	14.5086	-686.812	260.598	3	0
5669	6389	14.7474	11.0083	-1268.71	580.092	3	0
5673	8713	21.5751	9.27727	112.411	-929.502	3	0
5677	6576	8.85171	5.97554	-984.304	1219.65	3	0
5683	8935	5.94124	12.433	476.03	1102.62	3	0
5691	8854	13.691	6.59233	823.599	54.7804	3	0
5700	9133	12.4164	7.20593	1480.74	-31.7502	3	0
5724	6600	5.36464	11.3513	353.503	2279.81	3	0
5725	8571	16.7332	3.85984	195.696	-120.5	3	0
5765	7610	2.06563	4.62861	393.986	647.974	3	0
5787	9164	19.7788	6.77734	196.226	537.27	3	0
5807	7939	25.3482	2.26231	119.69	63.6659	3	0
5822	8041	9.94883	9.08364	15.6257	1316.98	3	0
5823	6153	7.3721	6.95588	301.825	1615.8	3	0
5823	9056	7.50125	6.98169	157.351	-1576.3	3	0
5833	8044	3.44773	9.07732	369.924	-596.032	3	0
5833	8917	3.50912	9.09323	162.225	55.4613	3	0
5841	7344	5.4933	7.62439	579.584	5.80951	3	0
5854	6815	16.1792	9.77189	906.513	-61.8386	3	0
5895	9529	14.9714	12.1866	-1514.06	-718.804	3	0
5900	9436	25.1078	4.66924	249.559	-390.752	3	0
5904	9696	24.3471	5.22059	7.04139	232.545	3	0
5905	6850	19.5938	3.13518	91.5937	-161.71	3	0
5908	9791	2.41318	12.3192	-1189.53	-303.126	3	0
5910	6383	5.68397	6.92313	476.473	-982.059	3	0
5921	6384	10.4843	4.57966	282.82	-2640.35	3	0
5921	8587	10.4103	4.65914	951.628	-500.649	3	0
5927	8084	15.5563	8.37528	-1344.52	-1096.08	3	0
5957	8948	2.16868	7.81385	443.164	-1011.69	3	0
6015	7414	6.79466	10.7428	377.871	-3097.47	3	0
6016	6591	19.6092	3.63181	-329.845	-89.9682	3	0
6020	8360	15.2271	6.53621	412.923	-201.353	3	0
6036	7609	14.1238	2.54253	68.2528	-21.6984	3	0
6044	8061	21.9313	2.23919	-70.3235	80.405	3	0
6068	9053	13.6217	3.56086	816.015	-16.0115	3	0
6070	7976	20.1827	5.71949	441.91	228.953	3	0
6095	7766	8.20692	7.4813	1101.17	-110.812	3	0
6103	8752	7.2586	1.35633	83.4082	-151.542	3	0
6119	8755	20.5281	6.44283	-236.337	502.377	3	0
6149	6721	7.98652	9.71369	867.105	-2677.63	3	0
6153	7686	7.27675	6.87037	1514.51	39.1879	3	0
6170	8395	9.44576	4.92392	620.842	219.477	3	0
6174	6490	6.04039	2.79126	418.474	-63.2825	3	0
6182	6500	18.2313	6.35668	-189.685	417.576	3	0
6190	9662	10.4443	15.4741	1537.31	4.85932	3	0
6203	6582	26.6779	8.44	317.894	1018.93	3	0
6214	6837	12.3536	9.86415	-600.555	-1980.93	3	0
6237	6815	16.0695	9.85992	657.883	-472.07	3	0
6279	9341	23.8323	8.12565	237.626	759.121	3	0
6292	7887	19.4306	3.04639	567.933	82.5372	3	0
6302	8598	1.89122	15.7641	-122.605	72.6513	3	0
6316	6342	14.6721	4.13423	274.646	-541.451	3	0
6321	8320	5.06633	7.87461	-631.279	90.9228	3	0
6408	9418	15.7317	14.5084	77.1916	1441.42	3	1
6408	9634	15.6635	14.5551	-13611	-4390.28	3	1
6424	8661	4.65161	5.91462	323.979	767.417	3	0
6431	9437	21.7096	4.3509	108.829	26.4683	3	0
6439	7966	24.7669	2.84545	60.4724	284.687	3	0
6450	8714	14.1522	7.58966	396.026	254.464	3	0
6467	7989	23.2743	8.65825	148.007	-606.566	3	0
6476	7728	7.14056	9.76375	1238.02	-223.041	3	0
6495	8754	14.1564	14.2237	49.6906	31.8408	3	0
6501	7007	8.88693	5.27164	363.406	835.757	3	0
6534	8655	11.7827	6.9032	747.028	883.024	3	0
6626	9548	1.06077	13.809	211.396	314.617	3	0
6651	9937	14.4051	14.491	-2857.27	-1205.05	3	0
6694	6746	15.8792	8.64915	343.317	1439.16	3	0
6745	7167	15.5203	4.99821	463.444	243.927	3	0
6758	8408	5.20736	6.48874	583.777	-10.6207	3	0
6844	7163	19.4995	2.36514	614.762	-70.5526	3	0
6850	9237	19.6362	3.18357	641.14	29.5944	3	0
6898	7061	5.95755	2.55494	371.56	-270.177	3	0
6898	9057	6.01755	2.43401	703.699	-42.6074	3	0
6936	8842	3.41369	14.0246	172.387	664.189	3	0
6947	9296	9.34618	2.72515	1231.68	416.955	3	0
6947	9539	9.29777	2.77377	48.6913	-486.793	3	0
6969	8216	12.1752	11.5627	-689.696	1308.49	3	0
6982	8590	17.1287	4.19084	350.779	1069.96	3	0
7018	9499	26.4935	9.28508	393.624	765.393	3	0
7018	9771	26.5911	9.20599	6.95184	576.041	3	0
7068	7727	10.9252	13.951	335.843	-566.046	3	0
7134	8429	3.32518	15.8217	-209.434	107.904	3	0
7143	7778	7.08855	13.2367	224.065	1085.64	3	0
7145	9189	2.06436	6.70595	301.36	-191.654	3	0
7228	9906	25.9863	1.80096	0.396431	-66.7839	3	0
7268	7754	18.3048	9.89315	705.308	-2034.32	3	1
7284	7375	8.37439	12.527	1268.75	134.875	3	0
7305	9872	9.91075	15.682	686.979	-326.33	3	0
7309	8329	17.295	8.17031	599.117	-317.707	3	0
7336	8125	23.0402	7.86095	188.07	401.219	3	0
7365	8715	23.3798	7.71401	209.06	60.1785	3	0
7365	9656	23.3801	7.77848	-302.817	115.535	3	0
7373	9334	18.9588	6.86876	104.485	-432.189	3	0
7386	9618	6.59266	2.37166	434.851	-72.7318	3	0
7401	8492	4.27041	11.6562	-315.218	-151.691	3	0
7405	7423	1.9827	4.32493	668.857	32.5845	3	0
7414	7536	6.84131	10.8231	1052.21	1978.96	3	0
7423	9161	2.04905	4.3458	516.446	-369.55	3	0
7474	8125	23.0063	7.79379	149.047	-827.854	3	0
7553	9382	5.00869	11.4413	720.992	-84.0413	3	0
7558	7975	8.89645	13.5693	-1184.56	-1689.56	3	0
7668	9714	2.65123	4.10943	225.334	450.647	3	0
7685	7911	3.17817	13.1324	216.183	1138.52	3	0
7715	9512	13.5258	6.29494	930.989	263.044	3	0
7762	9583	4.43911	5.68868	146.555	466.49	3	0
7819	9568	17.4947	13.0299	151.575	-1202.81	3	0
7850	9601	14.2236	14.6326	-2879.49	-1107.52	3	0
7866	8540	14.2396	5.45582	333.698	1237	3	0
7902	9889	16.5648	8.66772	781.295	8.23864	3	0
7922	8838	15.4202	12.1213	-1097.83	631.875	3	0
7923	8558	12.4052	8.37913	437.769	-65.2556	3	0
8064	8697	17.8135	4.97536	692.312	303.825	3	0
8134	9451	22.4124	7.24557	288.531	-737.795	3	0
8163	8354	13.6752	2.8669	280.846	305.37	3	0
8195	9080	3.77457	3.13862	176.967	-335.945	3	0
8197	8838	15.3663	11.9932	-211.826	1257.38	3	0
8212	9992	2.8676	8.00139	-322.825	-203.587	3	0
8240	9431	2.17143	2.45144	361.709	19.3516	3	0
8286	9036	5.24449	5.69709	383.935	47.241	3	0
8289	8844	24.9874	4.24214	2.75793	39.7025	3	0
8301	9658	23.1504	2.42366	75.6201	-124.849	3	0
8354	8986	13.6901	2.97763	697.241	16.5662	3	0
8355	9367	12.9999	8.53897	-166.234	669.111	3	0
8399	9207	8.48683	2.47334	366.251	344.258	3	0
8426	9671	16.0682	11.066	-9922.05	9835.54	3	1
8427	8624	10.8969	9.42558	84.177	-1486.15	3	0
8474	8773	5.45867	15.2184	212.536	179.8	3	0
8488	9347	6.45428	6.47651	-310.743	-6.24468	3	0
8522	8974	9.97474	1.7687	488.199	1337.13	3	0
8542	9165	24.6633	9.35317	448.248	-32.8003	3	0
8544	8763	1.62285	11.9941	408.202	488.496	3	0
8570	9254	15.5916	1.23173	577.901	-50.2734	3	0
8571	9023	16.7177	3.74439	927.662	28.4052	3	0
8573	9819	7.40875	5.18888	-229.962	-486.91	3	0
8660	9982	6.49236	2.86357	140.601	152.17	3	0
8670	8717	26.4617	3.12963	106.919	186.734	3	0
8729	9903	7.72417	11.5721	-584.604	2534.19	3	0
8730	9572	11.1567	12.5404	868.536	1452.39	3	0
8788	9825	21.1359	8.14907	537.178	104.918	3	0
8796	9417	11.6923	3.69722	-49.5752	434.644	3	0
8841	9213	5.8041	1.09758	915.66	-84.7533	3	0
8936	9023	16.8149	3.68995	192.764	-126.2	3	0
9000	9297	1.75956	9.07216	-5.48322	-1.98201	3	0
9053	9746	13.6858	3.47852	477.152	-725.243	3	0
9089	9831	2.7969	9.59871	780.586	200.507	3	0
9125	9857	5.25093	10.8529	371.197	-1133.43	3	0
9175	9583	4.38572	5.72865	364.525	16.3189	3	0
9283	9340	9.45329	7.54281	1251.54	-953.002	3	0
9296	9539	9.27972	2.71092	738.077	-98.685	3	0
9514	9830	13.0732	6.83314	-32.2656	-471.828	3	0
9628	9776	15.3538	2.30083	388.307	-1259.53	3	0
1000	13486	1.48282	3.50736	387.369	-37.1408	3	0
1000	44903	1.36497	3.49927	355.373	1.02905	3	0
1004	51210	2.91584	2.25182	693.058	-362.082	3	0
1007	21330	19.2697	5.55732	-163.794	-77.5174	3	0
1007	28217	19.1528	5.5458	583.393	-240.95	3	0
1007	30757	19.2842	5.49469	551.152	-179.843	3	0
1012	34103	7.32806	8.20354	585.562	-1698.3	3	0
1019	18161	12.468	6.97305	1130.66	-1235.97	3	0
1020	34199	2.31421	3.99095	-39.5469	244.799	3	0
1020	41916	2.22407	3.94799	789.247	96.3197	3	0
1031	36799	5.94869	6.83713	0	0	0	0
1034	24409	18.6298	8.47571	-638.307	465.437	3	0
1034	30322	18.638	8.35741	169.4	83.4157	3	0
1034	31941	18.5218	8.39215	63.2821	-132.902	3	0
1035	33125	15.5406	3.98973	209.535	686.763	3	0
1035	43568	15.4282	3.96337	227.498	-1499.47	3	0
1035	46423	15.4778	4.01178	691.96	27.2262	3	0
1036	11327	11.8085	1.15626	397.85	-9.42305	3	0
1040	20044	2.40493	1.70898	877.347	104.628	3	0
1040	35245	2.37536	1.56355	701.672	-22.1901	3	0
1041	46322	9.01156	6.34024	1370.56	-62.4717	3	0
1041	47351	8.94779	6.30315	350.006	-797.94	3	0
1045	40967	10.9667	6.93324	-316.672	788.71	3	0
1047	10193	4.3468	14.7908	-537.964	195.819	3	0
1047	28803	4.41959	14.7584	164.132	68.9346	3	0
1049	35723	25.5347	7.97386	302.04	58.4346	3	0
1049	43772	25.5567	7.91748	-253.824	-259.081	3	0
1049	46232	25.5789	8.01861	-610.447	-110.814	3	0
1050	10965	15.9654	8.03788	197.021	708.706	3	0
1050	49670	15.9099	8.1203	296.979	-935.332	3	0
1052	10941	4.70606	11.4072	47.2419	401.079	3	0
1052	11014	4.65236	11.5285	-1711.01	650.702	3	0
1052	12897	4.63181	11.4445	1378.57	106.028	3	0
1052	47935	4.75904	11.482	567.425	39.4409	3	0
1058	17932	3.77609	3.89859	531.291	-318.687	3	0
1058	33805	3.67384	3.93971	331.648	377.79	3	0
1058	41988	3.73257	3.96383	550.87	-427.588	3	0
1058	47476	3.67975	3.87074	602.359	345.612	3	0
1059	21888	13.4916	7.8083	-1019.06	-718.237	3	0
1059	44486	13.5471	7.88901	850.722	990.654	3	0
1060	25040	20.1924	9.86189	241.243	-697.401	3	0
1072	32594	19.2327	10.9161	292.526	958.739	3	0
1074	21420	16.6917	2.14222	750.787	-125.36	3	0
1074	35588	16.7204	2.21466	103.518	-133.496	3	0
1074	46480	16.6196	2.13229	429.405	891.8	3	0
1074	52547	16.5721	2.20243	117.543	-491.803	3	0
1075	16952	3.86791	6.36298	103.094	406.202	3	0
1075	46237	3.84548	6.44824	832.464	29.134	3	0
1076	24392	14.6496	6.50763	276.239	2303.33	3	0
1076	28500	14.6174	6.58381	729.952	-2630.44	3	0
1079	17343	17.8178	10.3607	1157.05	1661.94	3	0
1079	33792	17.7353	10.3716	-247.743	-1685.36	3	0
1081	16624	6.54347	12.0264	-309.624	308.2	3	0
1081	20889	6.59424	12.064	518.555	-436.28	3	0
1086	29347	19.3699	11.3737	98.6563	-651.879	3	0
1086	33930	19.4477	11.3384	228.573	1018.57	3	0
1086	45696	19.49	11.3851	369.286	-185.642	3	0
1088	12048	19.2534	2.77643	-186.345	-11.3546	3	0
1091	20851	15.3858	4.90679	491.779	821.609	3	0
1091	26040	15.3901	4.80504	490.095	-127.238	3	0
1092	13272	11.0907	14.6638	-1621.19	137.104	3	0
1092	22346	11.1295	14.7178	3222.5	-1775.52	3	0
1092	26338	11.2154	14.6189	1470.39	-619.976	3	0
1094	23251	15.8303	9.89951	-276.802	667.865	3	0
1094	23772	15.7997	9.79381	1061.25	4.58688	3	0
1094	26758	15.7302	9.91748	912.401	-74.4118	3	0
1094	26948	15.7322	9.79844	-309.009	835.679	3	0
1095	15179	12.8349	1.7084	767.881	-176.807	3	0
1095	27441	12.7684	1.70835	516.151	80.8523	3	0
1095	31744	12.8716	1.76621	282.541	-441.939	3	0
1095	41513	12.7613	1.82708	818.747	-785.075	3	0
1095	46981	12.8369	1.83045	544.507	1353.68	3	0
1099	14934	7.04374	13.8255	949.314	853.92	3	0
1099	18351	7.05101	13.8906	-2143.75	-595.938	3	0
1099	20589	7.11148	13.9169	0	0	0	0
1104	26060	15.9459	12.5988	1386.3	2046.92	3	0
1104	48808	16.0331	12.5259	413.354	-1349.88	3	0
1104	49702	15.925	12.4799	-948.4	318.755	3	0
1108	21212	16.3804	9.50038	138.355	-1098.36	3	0
1108	27980	16.4081	9.5566	635.401	-19.6915	3	0
1110	24126	1.41448	10.6207	-267.183	-269.707	3	0
1110	34890	1.46906	10.7477	-118.214	31.4911	3	0
1110	39721	1.50329	10.6865	567.344	292.505	3	0
1111	46309	18.3182	11.2319	251.588	405.842	3	0
1111	48639	18.2771	11.3534	697.176	519.182	3	0
1117	25111	5.04568	5.48073	292.255	-597.073	3	0
1117	50816	5.12714	5.55717	144.133	390.969	3	0
1117	52390	5.06629	5.60929	309.214	-289.748	3	0
1123	32460	1.97136	3.67598	292.13	-27.337	3	0
1129	18321	5.04747	15.1817	-694.111	-228.783	3	0
1129	41750	5.06356	15.296	-362.626	-171.721	3	0
1129	48767	5.10583	15.2527	59.468	-38.717	3	0
1130	38367	1.77175	13.824	-385.162	653.968	3	0
1136	10635	15.2702	2.00833	550.445	-45.2356	3	0
1137	52730	25.6389	9.42128	89.1172	3.83822	3	0
1138	35236	17.0572	3.31588	531.475	-49.8029	3	0
1139	42769	22.1609	6.21528	133.9	-903.345	3	0
1144	28995	20.6007	6.86782	96.805	-666.371	3	0
1149	26132	13.3432	13.5068	1012.46	3709.26	3	0
1152	34832	5.56312	15.63	-339.593	16.4059	3	0
1152	52211	5.42389	15.5971	-82.4415	-325.439	3	0
1153	19871	3.56351	5.85991	661.997	31.0933	3	0
1157	12359	19.5405	7.0891	-125.397	-812.579	3	0
1157	23162	19.574	7.18137	243.413	1117.28	3	0
1159	11757	24.0179	1.6207	281.275	709.954	3	0
1159	13532	24.0477	1.56325	-74.9389	-388.235	3	0
1159	42405	23.9344	1.53087	157.726	-72.2653	3	0
1160	15210	6.77109	7.09915	302.574	-2175.66	3	0
1161	36973	20.2173	11.5216	261.987	-19.5605	3	0
1161	44323	20.1627	11.495	-65.7799	193.275	3	0
1163	11113	24.0747	2.40783	129.038	595.276	3	0
1163	39739	24.1718	2.45177	271.532	-404.919	3	0
1164	18044	7.66547	4.05149	581.612	675.963	3	0
1164	52173	7.77344	4.08564	516.839	-1527.49	3	0
1165	41956	18.6578	11.8669	-5874.92	-8559.34	3	1
1165	47010	18.7315	11.7479	530.206	2766.32	3	1
1165	51136	18.7691	11.8268	-13148	-905.407	3	1
1168	22647	15.8368	2.98595	262.11	899.653	3	0
1168	29943	15.9116	3.06927	-331.549	-209.626	3	0
1168	41924	15.8512	3.07566	415.296	-42.4742	3	0
1173	34237	26.0105	8.40813	193.237	432.956	3	0
1176	29643	23.4936	6.98385	217.116	-28.2937	3	0
1176	36989	23.4507	7.02112	-370.294	438.912	3	0
1179	43103	20.8563	1.45204	-248.532	393.052	3	0
1179	45158	20.9655	1.46301	328.162	-349.026	3	0
1180	11694	20.6476	9.2554	0.587517	-909.546	3	0
1180	17176	20.7069	9.37145	-199.349	816.379	3	0
1183	42304	23.0438	6.49476	317.862	22.3154	3	0
1184	26629	1.88469	11.4461	414.665	-517.514	3	0
1184	50053	2.0057	11.5144	370.87	-226.267	3	0
1185	33916	3.76377	14.2762	206.437	5.36782	3	0
1188	17112	10.7256	3.81497	753.44	380.543	3	0
1188	35605	10.7393	3.94673	346.889	35.0298	3	0
1188	41501	10.7905	3.91156	0	0	0	0
1190	16481	6.78955	11.0423	67.5141	2019.71	3	0
1193	47307	2.67323	3.95085	88.7767	177.79	3	0
1193	48793	2.61111	3.95346	60.1679	241.635	3	0
1200	15025	2.77148	10.4213	659.786	-87.8373	3	0
1200	23456	2.84586	10.4065	20.5574	-221.758	3	0
1200	38262	2.89271	10.4577	228.218	546.435	3	0
1203	27961	14.9714	3.15303	433.212	-2692.19	3	0
1203	51836	14.8715	3.11705	551.505	2245.95	3	0
1205	49142	23.0606	9.68646	62.1837	76.0997	3	0
1206	16300	17.4398	2.44345	-130.469	196.434	3	0
1206	33137	17.3172	2.45655	320.638	-247.584	3	0
1206	51532	17.3125	2.36747	-52.3756	250.397	3	0
1216	45640	15.3137	9.92395	111.387	-477.688	3	0
1222	34652	20.8235	4.37646	335.692	-264.085	3	0
1223	35755	2.98246	9.6791	-11.5464	1561.71	3	0
1226	24340	9.08105	6.04799	-16.8041	323.072	3	0
1226	30335	9.10676	6.12188	599.769	-910.739	3	0
1226	45744	9.13013	5.99486	841.718	336.144	3	0
1228	22386	6.4799	13.739	149.229	695.427	3	0
1228	34633	6.56032	13.7391	1277.61	-109.601	3	0
1230	19493	12.1313	4.62585	376.77	-678.428	3	0
1231	24365	19.7823	7.75926	184.283	1491.7	3	0
1231	33788	19.7247	7.71387	664.154	-285.783	3	0
1232	12750	8.61455	6.06412	306.004	1708.99	3	0
1232	44559	8.73993	6.10638	515.105	2331.36	3	0
1232	47898	8.69573	6.15208	0	0	0	0
1238	37562	1.42692	8.44704	519.423	-33.3338	3	0
1239	31027	13.7523	13.6242	1850.77	-905.605	3	0
1239	45898	13.6645	13.6993	1341.4	243.267	3	0
1240	47751	21.9694	7.38692	503.477	-74.649	3	0
1246	11223	2.47622	9.88287	144.261	573.068	3	0
1246	46782	2.4258	9.84821	-677.197	146.306	3	0
1246	50868	2.36749	9.93383	187.829	537.351	3	0
1249	19554	24.2763	6.28481	17.431	265.421	3	0
1249	38528	24.3321	6.31804	556.495	-49.8834	3	0
1251	26420	19.0822	8.64647	-66.8136	422.614	3	0
1256	16494	2.91423	6.74772	67.8154	13.4678	3	0
1256	37975	2.89327	6.68988	151.036	-159.932	3	0
1258	29122	1.24595	8.8212	544.493	29.7937	3	0
1260	24527	14.2544	3.33208	212.19	-38.1584	3	0
1260	40438	14.2995	3.43905	759.568	67.8616	3	0
1261	26880	7.5616	11.038	-740.017	-2871.35	3	0
1264	24022	13.2162	8.7295	1119.01	-2.44307	3	0
1269	13251	22.4704	7.08019	-441.532	60.6047	3	0
1269	25534	22.4199	7.11624	-12.4744	-112.526	3	0
1270	10375	11.4571	13.7298	231.519	-2420.41	3	0
1276	11091	21.7366	2.3221	358.963	68.8041	3	0
1276	23866	21.6898	2.27235	348.118	-498.794	3	0
1276	39966	21.8184	2.2899	83.3228	77.132	3	0
1278	15398	8.23096	4.79698	360.037	186.641	3	0
1278	36619	8.1026	4.82744	208.302	-805.093	3	0
1280	10796	14.0378	9.57414	824.253	34.2031	3	0
1280	19765	14.0355	9.67555	655.677	1126.36	3	0
1287	11258	22.8595	7.91224	397.899	-10.4842	3	0
1287	23236	22.8194	7.87748	62.6206	390.429	3	0
1287	31585	22.767	7.95294	526.172	50.6011	3	0
1288	37926	20.8873	7.20529	132.227	184.005	3	0
1289	13193	2.74571	10.7949	-717.57	-269.821	3	0
1289	32293	2.83379	10.7236	537.142	1136.18	3	0
1293	27505	23.2238	6.01509	570.017	159.273	3	0
1293	46664	23.2852	5.89693	222.456	166.154	3	0
1294	46365	24.4951	5.13041	145.926	682.994	3	0
1303	48085	2.24155	5.14611	488.604	39.6832	3	0
1305	31371	26.3146	2.63756	103.586	-137.653	3	0
1307	25725	20.5256	3.81877	213.425	-383.295	3	0
1309	32736	10.6442	12.1078	657.273	1440.69	3	0
1309	38409	10.7285	12.1274	-91.8361	-1488.37	3	0
1309	40435	10.7204	12.184	164.757	543.679	3	0
1310	38813	5.89317	13.3344	-2279.08	1291.23	3	0
1311	40961	24.1601	9.03474	-143.175	-792.719	3	0
1321	30289	21.235	3.82637	292.196	19.4813	3	0
1321	43325	21.1798	3.93666	175.518	328.373	3	0
1321	48475	21.1727	3.81942	84.9287	387.801	3	0
1326	17171	16.64	5.36959	470.254	-182.549	3	0
1326	23398	16.5391	5.45025	418.634	-715.217	3	0
1329	16688	1.95513	7.35542	373.18	-255.592	3	0
1329	19022	1.85764	7.40443	599.996	178.29	3	0
1329	35871	1.92606	7.47929	395.879	-313.515	3	0
1331	21457	8.89956	2.40184	1020.56	70.7997	3	0
1331	21845	8.96082	2.4499	-167.552	651.319	3	0
1331	44775	8.87028	2.48768	428.234	-462.672	3	0
1332	17666	24.4429	6.19062	29.1752	-153.669	3	0
1333	10569	13.5636	9.12727	726.877	-1715.53	3	0
1333	14660	13.6315	9.1309	283.397	2677.93	3	0
1333	22396	13.5935	9.03966	702.349	1100.01	3	0
1335	50823	13.2754	12.3826	860.997	4561.71	3	0
1339	51295	12.3621	7.56605	978.81	-193.625	3	0
1339	52126	12.3298	7.50881	-1640.97	180.842	3	0
1341	51574	13.816	14.7993	1782.59	909.003	3	0
1343	12834	23.1523	4.283	-214.218	59.0586	3	0
1343	38665	23.1487	4.22513	123.148	-155.267	3	0
1345	12567	20.904	10.5792	-2372.42	446.039	3	1
1346	25933	9.21294	1.79903	826.212	-883.338	3	0
1346	27358	9.12306	1.88457	668.817	-397.084	3	0
1347	23633	12.3927	13.9664	-28.4976	2232.78	3	0
1349	11802	5.91016	9.39785	-1162.3	450.943	3	0
1349	23843	5.93501	9.45711	483.579	1770.66	3	0
1349	24444	5.84915	9.39283	710.22	-220.142	3	0
1349	30420	5.83737	9.4973	337.951	-1582.11	3	0
1355	19397	10.4757	3.95681	-84.2794	-449.906	3	0
1355	39931	10.348	3.98454	-633.809	-764.681	3	0
1355	46878	10.4782	4.0207	-0.826143	290.259	3	0
1357	25807	19.2323	12.115	-404.325	429.671	3	0
1357	41471	19.3136	12.1837	-26.1953	-337.271	3	0
1358	32268	22.1904	2.97898	126.022	493.506	3	0
1359	16205	15.6603	15.6596	-281.883	53.6805	3	0
1359	44008	15.6587	15.5975	-455.078	-267.505	3	0
1360	18050	16.1018	6.05551	-990.443	270.847	3	0
1361	14826	5.2646	4.06331	454.414	877.928	3	0
1364	28757	24.6071	3.76312	80.7656	328.724	3	0
1371	18655	14.5912	14.3281	-27381	-9175.12	3	1
1371	34820	14.553	14.2043	788.252	875.425	3	1
1373	11850	11.0332	15.7119	-46.2892	1923.93	3	0
1373	12523	10.996	15.6553	2442.82	-731.393	3	0
1373	36725	10.9014	15.706	221.3	1534.71	3	0
1375	33575	10.6637	1.51346	161.924	180.605	3	0
1375	37077	10.6935	1.6119	693.872	51.861	3	0
1375	39563	10.7612	1.53894	312.901	-15.5999	3	0
1377	12511	1.66655	8.74008	-228.534	-62.3265	3	0
1377	45169	1.71102	8.78605	367.949	-23.2109	3	0
1379	15728	14.9496	4.62729	673.386	18.1742	3	0
1379	33877	14.9887	4.69685	-600.27	1089.11	3	0
1379	43163	14.8827	4.63265	21.6396	208.219	3	0
1379	52623	14.8923	4.74967	466.412	-405.361	3	0
1380	11600	11.1821	6.54159	168.858	-1772.84	3	0
1380	13225	11.0987	6.50906	802.446	2660.64	3	0
1383	33092	20.6142	3.24318	313.677	1459.54	3	0
1383	50232	20.6809	3.3664	109.845	246.042	3	0
1385	11777	16.259	12.2075	-1601.27	942.506	3	0
1385	31163	16.2827	12.1537	30.0381	-1338.33	3	0
1386	48680	19.2348	4.33275	606.258	-341.648	3	0
1388	23587	8.58421	8.04239	1153.37	-991.935	3	0
1388	48265	8.62909	8.09771	-2057.08	433.361	3	0
1390	18439	24.7007	8.38148	159.364	970.543	3	0
1390	19275	24.6651	8.32593	603.691	23.3909	3	0
1390	21488	24.804	8.31964	726.388	-50.6471	3	0
1390	36659	24.7738	8.26274	102.359	330.88	3	0
1395	31723	24.2709	7.51036	204.186	-1079.46	3	0
1395	37080	24.2417	7.39787	221.725	473.324	3	0
1400	19935	18.3174	1.64124	415.996	158.566	3	0
1402	29680	11.1616	3.52546	488.622	621.393	3	0
1403	14703	4.86661	15.8544	-197.947	99.9284	3	0
1407	22942	18.7336	12.3888	-707.9	153.936	3	0
1409	19904	18.6007	11.7467	717.806	6677.39	3	1
1409	20906	18.5765	11.6858	33.7405	4.79989	3	0
1410	32148	6.65442	12.4286	229.109	50.4744	3	0
1410	45298	6.63572	12.3195	169.371	-615.701	3	0
1410	52612	6.68488	12.3533	-284.458	132.141	3	0
1412	26067	2.1842	15.1905	-203.858	202.636	3	0
1413	37013	21.5653	9.81232	1176.02	63.5983	3	0
1413	45504	21.6882	9.7918	1183.3	-135.244	3	0
1417	49296	2.27049	10.2639	157.366	778.631	3	0
1418	11542	11.088	3.07689	281.092	-568.249	3	0
1418	28246	11.1428	3.10868	887.593	117.181	3	0
1418	31155	11.1594	3.00042	1110.58	-73.8597	3	0
1418	34527	11.0957	3.01625	0	0	0	0
1422	28822	4.57013	10.4397	1256.92	-2.10978	3	0
1422	34468	4.67412	10.4706	-354.59	-40.7566	3	0
1422	36264	4.65432	10.5562	982.793	-63.8571	3	0
1422	42069	4.5701	10.5623	276.147	-321.715	3	0
1424	41016	1.90957	2.32869	586.443	62.1162	3	0
1429	38503	19.555	6.61359	284.318	21.6511	3	0
1429	46736	19.5976	6.71657	18.4327	-101.378	3	0
1431	16817	3.0031	6.23141	514.649	-134.089	3	0
1431	18667	2.95343	6.28526	610.06	4.86248	3	0
1431	40897	3.07427	6.24613	356.373	-180.517	3	0
1434	33003	14.5835	15.1272	-1041.13	-261.558	3	0
1434	35049	14.6109	15.2342	-974.343	24.8368	3	0
1440	35941	19.8484	2.52647	74.901	-332.613	3	0
1440	39329	19.8086	2.40708	218.759	963.444	3	0
1441	13468	6.75758	14.8188	352.258	-1580.59	3	0
1442	33575	10.648	1.41113	916.302	-85.3041	3	0
1443	14259	3.64092	2.87982	205.61	-6.3629	3	0
1443	45318	3.70246	2.85079	198.563	-300.727	3	0
1444	24017	4.56685	5.5611	210.441	536.884	3	0
1446	25436	14.1224	9.11548	207.454	1330.6	3	0
1446	31238	14.1859	9.10397	711.97	193.471	3	0
1446	52706	14.1552	9.23517	1118.18	69.5438	3	0
1447	29133	14.4719	15.3875	54.794	1084.11	3	0
1447	29530	14.4486	15.314	-609.914	-961.445	3	0
1447	35049	14.5575	15.3242	0	0	0	0
1450	12500	10.2798	1.60509	832.677	114.192	3	0
1450	51412	10.2237	1.58806	136.281	-375.191	3	0
1452	33942	2.62996	11.3813	105.222	-81.1749	3	0
1454	23545	20.8954	6.05318	309.242	682.274	3	0
1458	20341	26.7339	8.22884	158.244	-1141.33	3	0
1458	48834	26.6423	8.1876	602.681	-57.4042	3	0
1461	28038	3.87807	4.74579	230.801	325.857	3	0
1461	41361	3.92611	4.63996	246.537	-512.396	3	0
1462	36350	6.62177	5.35897	56.9256	275.37	3	0
1464	16801	1.8529	12.4187	349.287	-909.285	3	0
1469	12268	4.38156	2.47516	302.323	-163.344	3	0
1470	11864	7.6985	3.92354	128.642	575.258	3	0
1470	18044	7.68353	3.98579	-32.8544	-1367.57	3	0
1470	34921	7.80642	3.95334	95.2039	125.784	3	0
1471	10635	15.3221	1.98156	91.1232	115.618	3	0
1473	17339	11.1808	12.8673	1675.5	-1454.64	3	0
1473	31459	11.0874	12.8904	-631.23	1444.77	3	0
1474	13721	10.6009	3.01088	722.337	-224.642	3	0
1474	34483	10.5766	2.951	30.2113	196.126	3	0
1475	32163	10.4817	9.59584	614.13	-2358.88	3	0
1479	29458	8.4374	7.19649	59.9858	-50.8671	3	0
1479	33309	8.36895	7.1832	1280.11	-11.4992	3	0
1479	42198	8.45621	7.26327	71.0742	224.754	3	0
1480	35434	2.19483	6.08179	-51.8019	-225.999	3	0
1481	23538	8.8969	12.6808	902.769	-343.351	3	0
1486	29090	25.9157	2.70573	-6.83458	6.88129	3	0
1486	32412	25.8855	2.76713	185.267	-150.271	3	0
1486	33739	26.0011	2.828	157.862	-24.0844	3	0
1488	21019	9.48848	13.785	2815.51	705.161	3	0
1488	48354	9.45709	13.8332	-211.05	2134.06	3	0
1489	37624	6.31303	8.20796	796.207	-2.21495	3	0
1491	32737	7.76535	7.73022	179.778	1610.59	3	0
1492	19008	13.3993	5.60402	235.205	-2124.83	3	0
1492	44018	13.4552	5.50376	607.008	1970.33	3	0
1492	47502	13.4916	5.64591	425.519	1373.34	3	0
1495	28400	26.5757	4.67992	92.9152	297.223	3	0
1497	24334	9.55641	9.6898	-298.231	-687.468	3	0
1497	34759	9.54946	9.63327	95.359	989.476	3	0
1498	52358	7.11783	8.14193	0	0	0	0
1500	16440	26.7049	5.93408	76.4473	299.884	3	0
1500	29125	26.7699	5.85943	184.291	225.285	3	0
1501	50849	3.28765	4.54753	93.485	109.455	3	0
1501	52673	3.33758	4.60318	357.209	-80.7725	3	0
1503	11075	19.1653	1.73249	570.885	-6.01397	3	0
1504	12254	5.3865	2.15046	666.004	-1491.18	3	0
1504	40474	5.36415	2.08909	-620.087	392.463	3	0
1506	46092	24.9506	2.94785	325.804	16.7558	3	0
1509	41824	10.3536	15.5783	3413.33	619.724	3	0
1513	18955	4.70251	8.78466	384.249	1021.38	3	0
1521	17262	20.7308	4.59993	988.969	-59.1332	3	0
1523	22480	7.19974	15.5286	-368	327.713	3	0
1523	38126	7.10758	15.4926	-32.7325	-179.805	3	0
1523	52281	7.18406	15.5841	-205.113	-66.5714	3	0
1524	22634	10.8599	1.932	32.1695	-595.922	3	0
1527	22024	16.0838	13.6039	-945.527	-631.463	3	0
1527	25995	16.0835	13.7323	469.966	1886.7	3	0
1527	36571	16.1516	13.6062	22.423	-11.3392	3	0
1528	20270	3.74328	6.89478	84.8753	373.925	3	0
1528	34977	3.62619	6.91676	323.544	401.826	3	0
1530	11077	23.7365	6.34452	-77.2849	-236.983	3	0
1537	51680	10.1984	12.9495	3034.43	-235.579	3	0
1538	25567	26.8316	8.5835	-336.404	-818.29	3	0
1542	28257	21.3978	5.78568	280.778	-645.278	3	0
1542	33206	21.4548	5.74036	199.721	827.064	3	0
1551	27507	6.96118	7.38949	-207.347	-257.722	3	0
1551	34696	7.05682	7.38851	1144.17	257.119	3	0
1551	50589	7.00441	7.2952	1082.31	-1023.2	3	0
1552	17232	5.88461	8.38169	638.322	-1100.19	3	0
1555	24445	2.61615	5.04429	204.738	-303.392	3	0
1555	25899	2.72946	5.00662	566.302	121.405	3	0
1556	35493	3.2898	6.20963	591.281	103.394	3	0
1556	48537	3.3544	6.30042	958.503	-167.157	3	0
1563	21816	11.2592	2.07307	359.236	50.001	3	0
1565	12528	9.96616	14.3737	825.12	212.514	3	0
1568	31418	5.69444	11.9496	939.356	-100.657	3	0
1568	50043	5.70469	11.855	-109.246	1374.26	3	0
1568	51623	5.59899	11.8533	1360.35	-12.2226	3	0
1572	24179	9.9045	1.15243	551.013	48.6281	3	0
1580	14190	15.8365	15.4932	-9.19741	108.525	3	0
1580	44390	15.7125	15.484	-694.113	-438.232	3	0
1581	16220	9.68608	15.2547	2242.07	1522.85	3	0
1583	21674	2.3459	10.0852	-410.978	-149.862	3	0
1583	43449	2.25874	10.1512	107.413	250.115	3	0
1583	49296	2.30699	10.1752	-359.786	94.2931	3	0
1584	17964	1.57016	14.8794	-373.609	-65.2373	3	0
1585	17942	6.84309	2.06169	100.772	1375.57	3	0
1587	37948	16.1754	3.31816	-491.482	-163.788	3	0
1587	45337	16.0705	3.26825	-599.592	-300.384	3	0
1588	23161	5.09346	4.47316	290.745	858.413	3	0
1588	26399	5.2359	4.48519	306.329	326.145	3	0
1588	32164	5.20754	4.42643	147.217	112.283	3	0
1590	25536	7.43005	10.4761	-267.901	2720.34	3	0
1590	47693	7.30351	10.4493	422.445	-24.1925	3	0
1591	16495	7.42264	4.12332	233.585	1564.61	3	0
1591	27106	7.47706	4.1098	575.829	14.4634	3	0
1591	27383	7.51212	4.15707	77.5372	257.972	3	0
1598	14028	6.64113	10.3784	-364.668	-694.314	3	0
1598	17893	6.59751	10.2936	446.691	2238.37	3	0
1598	34966	6.70526	10.3664	1104.81	127.689	3	0
1598	42837	6.6695	10.2455	409.101	-2375	3	0
1613	15544	5.81426	8.13623	883.328	-104.435	3	0
1615	12948	5.63042	9.59703	419.502	2160.14	3	0
1615	24945	5.53506	9.61013	184.751	-1677.24	3	0
1618	15281	18.8001	8.44349	185.562	-920.266	3	0
1618	29976	18.8221	8.50149	590.488	381.013	3	0
1619	42460	8.89827	7.67018	520.552	-1570.02	3	0
1621	10162	23.7518	1.76517	-126.783	44.9817	3	0
1621	18297	23.6805	1.69996	-8.1226	248.567	3	0
1622	41395	11.6629	3.86352	637.692	-275.953	3	0
1624	11908	2.14471	7.33743	327.247	-1.15838	3	0
1644	50177	4.96083	13.3127	-872.41	489.885	3	0
1644	52097	5.0167	13.225	-1240.33	872.888	3	0
1654	15607	7.17914	6.33714	381.992	-1671.73	3	0
1654	16104	7.17897	6.43347	485.022	405.895	3	0
1654	45011	7.09224	6.37262	210.82	1314.17	3	0
1654	45556	7.11435	6.43178	-181.215	-394.617	3	0
1657	17526	14.1779	3.61731	642.759	-804.021	3	0
1662	10729	17.8741	7.26253	454.779	-36.5295	3	0
1662	17066	17.9924	7.29142	-560.786	159.324	3	0
1663	45378	23.6585	9.3617	66.8027	951.645	3	0
1666	24275	26.4022	8.9267	11.607	-608.163	3	0
1667	19604	24.6028	1.29169	241.059	56.0145	3	0
1667	23724	24.6889	1.18665	170.142	-208.73	3	0
1667	25085	24.6109	1.14534	130.877	9.17969	3	0
1667	51423	24.557	1.1816	-80.4408	-79.5916	3	0
1673	19944	9.37049	15.1792	1813.86	1398.1	3	0
1675	27914	11.2429	5.82036	558.375	58.8702	3	0
1678	16092	3.10345	2.78442	293.427	-96.8033	3	0
1680	12804	1.41696	7.30487	408.092	45.0032	3	0
1680	25080	1.3858	7.24795	79.8219	-125.864	3	0
1680	29851	1.38545	7.35739	442.134	-540.047	3	0
1683	10531	8.87023	12.1071	556.08	-1194.1	3	0
1683	13685	8.79944	12.2312	991.435	-2798.85	3	0
1690	15133	26.5407	1.80954	116.95	11.2526	3	0
1692	15587	10.3913	2.22444	390.635	-1237.88	3	0
1692	29578	10.4102	2.12543	670.133	294.07	3	0
1692	41207	10.4528	2.23593	656.218	873.55	3	0
1695	26039	15.4971	9.40503	253.623	-1575.31	3	0
1695	47433	15.5546	9.49667	670.139	922.359	3	0
1695	50446	15.6405	9.41028	423.231	-326.561	3	0
1698	47420	3.41385	12.327	-983.259	-413.864	3	0
1700	12745	25.4162	4.86769	409.297	-76.5445	3	0
1700	51034	25.5133	4.82803	260.169	34.5596	3	0
1703	21228	6.7871	2.57782	323.586	12.1888	3	0
1703	23394	6.76929	2.52504	44.0507	-355.753	3	0
1703	27816	6.86856	2.53057	267.319	747.152	3	0
1707	49891	3.49712	12.7197	154.627	-1556.02	3	0
1708	33255	11.4854	2.38599	383.696	377.934	3	0
1708	36447	11.4208	2.39715	1112.38	121.556	3	0
1710	13097	8.45287	5.41206	177.954	-2121.76	3	0
1710	36895	8.55225	5.40941	364.941	1788.27	3	0
1710	46485	8.44924	5.32292	431.176	1426.96	3	0
1716	11769	26.0323	3.09004	147.003	61.2341	3	0
1716	33739	26.0207	2.95201	163.822	127.61	3	0
1719	25881	12.6018	12.9714	0	0	2	0
1725	33093	17.5761	12.2794	-57.3253	1592.83	3	0
1725	41012	17.5755	12.3839	-361.065	1019.74	3	0
1725	46808	17.6177	12.3322	212.286	-946.619	3	0
1727	17691	2.67556	2.5127	424.039	527.527	3	0
1727	32860	2.76361	2.56282	144.048	-6.28393	3	0
1731	38521	1.84483	14.7079	-572.002	11.4582	3	0
1731	38713	1.77733	14.6475	116.521	49.8068	3	0
1733	41009	7.32597	13.6365	-1053.99	-467.247	3	0
1736	32517	24.8446	4.93674	38.2702	-291.23	3	0
1737	39694	26.3836	4.69603	328.216	25.0372	3	0
1738	44041	20.6308	9.80574	571.316	-56.4913	3	0
1741	17076	26.0962	2.10854	138.805	63.623	3	0
1742	46992	13.4451	9.05359	-383.837	-1250.5	3	0
1748	36150	18.6671	1.77609	219.078	-1030.07	3	0
1748	40288	18.7407	1.83206	220.992	1417.52	3	0
1748	49096	18.7587	1.74536	404.688	-144.224	3	0
1750	12401	2.83335	13.4416	101.756	414.356	3	0
1751	24884	14.1265	11.298	490.649	20.3749	3	0
1751	28957	14.1637	11.1838	634.933	-126.06	3	0
1755	11896	6.42362	8.71476	788.926	321.627	3	0
1761	37196	21.8198	4.1083	317.473	-1399.41	3	0
1761	47227	21.7255	4.136	233.286	149.54	3	0
1764	18310	12.2144	13.1605	0	0	1	0
1764	34415	12.2152	13.2202	0	0	1	0
1764	36060	12.1337	13.1471	0	0	2	0
1772	18633	15.1937	9.31552	1226.23	85.895	3	0
1773	12872	11.099	6.70785	-29.2985	-1403.19	3	0
1773	52213	11.1813	6.71771	602.261	1570.79	3	0
1775	34241	2.38353	8.45203	268.535	464.375	3	0
1775	48902	2.27204	8.43983	327.099	34.4985	3	0
1776	12660	26.6507	2.01223	97.2039	47.2638	3	0
1776	27956	26.5946	1.99186	40.8666	1.8718	3	0
1776	50011	26.6252	2.09267	96.6133	10.0528	3	0
1779	10991	15.107	1.53074	466.929	-360.308	3	0
1779	22079	15.0752	1.62563	461.749	707.715	3	0
1779	42289	15.0544	1.53325	138.438	-136.473	3	0
1780	33569	7.80332	9.44855	1205.33	-46.8633	3	0
1784	35597	18.4749	7.60486	382.067	-385.34	3	0
1784	42170	18.5454	7.667	448.907	588.296	3	0
1790	20835	4.49631	5.85811	327.551	179.777	3	0
1790	44299	4.58545	5.81506	157.812	1029.43	3	0
1792	15570	8.66517	11.3894	826.552	-1576.85	3	0
1793	31961	21.8433	1.44077	98.8673	-37.2637	3	0
1793	38670	21.8937	1.41081	16.2179	2.51466	3	0
1799	20457	13.2646	11.1723	555.334	3606.03	3	0
1799	33714	13.3386	11.2979	402.518	2796.23	3	0
1800	22161	8.09046	11.1235	2164.46	-699.7	3	0
1800	38507	8.01653	11.0151	2212.32	1850.28	3	0
1805	12913	18.2985	3.46304	498.813	-825.98	3	0
1805	21495	18.3058	3.39792	-487.239	-90.8069	3	0
1805	44294	18.4367	3.43735	-445.467	320.402	3	0
1810	18460	4.4117	12.1497	44.9714	1552.61	3	0
1814	10278	6.6509	12.7489	658.085	503.924	3	0
1814	12938	6.68639	12.8633	787.88	-1810.8	3	0
1814	43304	6.77426	12.7902	996.582	2218.47	3	0
1816	18646	6.97834	2.13423	462.831	-356.429	3	0
1816	44327	6.92147	2.2432	453.704	-469.633	3	0
1817	39469	2.0861	12.652	82.0909	770.281	3	0
1821	20500	7.31059	9.58757	291.797	187.693	3	0
1821	30319	7.291	9.68929	-1397.59	828.083	3	0
1821	43903	7.40588	9.64363	-1561.08	-651.889	3	0
1822	17527	16.8885	8.69275	678.35	16.7361	3	0
1822	51058	16.8109	8.76747	834.879	-985.695	3	0
1824	11559	11.3049	12.6455	2123.05	35.1336	3	0
1824	19255	11.3667	12.737	-15.2448	2282.32	3	0
1824	49125	11.3218	12.7837	0	0	0	0
1834	37745	2.17132	6.91445	219.914	164.785	3	0
1834	41596	2.12128	7.02801	194.816	-307.377	3	0
1834	45505	2.07164	6.9283	149.939	267.481	3	0
1835	19841	3.62197	13.8618	35.8946	-351.778	3	0
1841	12274	18.9908	9.41373	0	0	0	0
1844	30996	4.11601	5.37681	292.908	-106.93	3	0
1844	39926	4.077	5.42021	365.665	172.115	3	0
1847	20643	5.57322	13.9901	-1281.49	-514.136	3	0
1848	12025	15.036	8.52226	292.798	-1578.64	3	0
1849	19323	13.9467	7.6181	992.67	305.923	3	0
1849	38605	14.0144	7.60501	-801.514	-417.165	3	0
1850	11079	16.3109	12.367	573.7	-939.577	3	0
1856	37207	14.7742	11.3339	1406.77	181.067	3	0
1861	30311	24.3292	9.14297	0	0	0	0
1861	40961	24.2306	9.13985	22.6183	-538.436	3	0
1864	10926	12.0454	11.3526	2524.01	-48.102	3	0
1864	38856	12.0944	11.3976	471.934	-85.8361	3	0
1865	10663	16.0286	14.7611	-256.128	22.165	3	0
1865	45742	15.964	14.774	-790.924	-349.447	3	0
1870	45117	4.78227	14.8435	145.681	-250.367	3	0
1872	46445	17.5679	3.78492	821.78	92.4514	3	0
1873	13214	9.42687	4.08884	138.288	1005.46	3	0
1874	21000	20.4913	1.2334	115.821	-169.88	3	0
1874	25138	20.5429	1.27193	313.524	152.04	3	0
1880	32786	3.54296	15.4493	-230.975	15.3196	3	0
1881	29562	19.458	9.26482	334.931	-84.9991	3	0
1882	40244	19.8981	2.98535	97.6526	-598.39	3	0
1883	33335	22.9073	4.32607	377.894	-324.958	3	0
1883	46257	22.9748	4.38132	77.8256	858.716	3	0
1885	17367	12.2703	5.60404	281.189	-1208.74	3	0
1885	23909	12.302	5.54365	273.224	207.351	3	0
1887	51451	20.7087	10.351	249.568	148.7	3	0
1888	29818	7.42887	13.5237	294.903	-164.051	3	0
1899	30430	17.8179	9.99898	396.183	46.5246	3	0
1899	47165	17.7505	10.0121	-322.537	82.5695	3	0
1900	17945	12.5462	12.4616	1265.81	-1484.37	3	0
1900	38586	12.5945	12.3666	2373.59	928.888	3	0
1900	48776	12.5318	12.4032	-436.28	-1322.47	3	0
1903	20530	7.94406	10.7958	46.4149	947.256	3	0
1903	51281	8.03215	10.7551	-1097.83	146.135	3	0
1904	36603	2.824	5.30691	399.632	-314.677	3	0
1907	28829	6.82393	12.3855	-1169.09	571.941	3	0
1907	52612	6.7929	12.3281	544.263	1363.43	3	0
1909	21045	12.6073	11.0114	199.417	606.882	3	0
1915	11181	9.62664	14.5384	-2529.48	-375.713	3	0
1918	33513	1.91207	1.3319	258.468	-20.6733	3	0
1920	23502	13.5237	7.6807	-444.639	-447.921	3	0
1920	34137	13.3957	7.68099	-95.466	-877.526	3	0
1926	13353	8.39704	13.5066	-1204.25	-474.213	3	0
1926	46508	8.47432	13.5268	1748.22	31.9221	3	0
1926	48610	8.5042	13.4313	-1508.25	456.453	3	0
1928	18511	26.4555	2.3808	107.261	-72.459	3	0
1929	19459	9.24831	9.46314	643.18	698.663	3	0
1929	23792	9.22135	9.39547	432.776	-3301.99	3	0
1929	44204	9.13802	9.51375	946.089	-538.354	3	0
1932	14381	15.0422	13.5592	0	0	0	0
1932	19823	15.0843	13.614	767.936	-222.482	3	0
1932	41184	14.9785	13.5702	160.312	612.815	3	0
1933	12817	6.42602	8.89377	379.836	-586.237	3	0
1933	50873	6.38135	9.00221	-811.024	-1143.67	3	0
1937	17570	13.1291	6.18129	164.296	-1660.24	3	0
1938	21336	14.3674	10.6959	447.863	4205.51	3	0
1938	40009	14.4632	10.7838	-1470.03	-2517.46	3	0
1942	16966	2.68089	14.9442	-158.87	121.557	3	0
1944	16795	2.88526	7.30032	516.364	-0.271715	3	0
1944	25300	2.92226	7.24001	459.328	508.01	3	0
1944	48157	2.7944	7.18933	847.919	-198.755	3	0
1948	32605	25.3961	9.1517	348.316	295.333	3	0
1951	43209	15.8355	11.6449	359.614	1773.12	3	0
1951	52553	15.8702	11.5291	1322.46	-743.366	3	0
1954	11664	12.6213	15.3475	900.129	2742.52	3	0
1954	39609	12.7123	15.3278	1570.34	-2132.87	3	0
1957	37163	3.91332	11.9935	141.379	-69.9875	3	0
1957	41449	3.97568	11.9889	-1616.35	927.221	3	0
1957	42447	3.92322	12.0951	-1035.95	-610.071	3	0
1960	35559	14.1115	2.39614	117.649	574.063	3	0
1964	21362	8.8245	14.0506	-1.87762	-4795.62	3	0
1964	47890	8.73999	14.0988	-2495.8	890.84	3	0
1967	15848	1.57489	4.00642	440.995	62.253	3	0
1967	37846	1.51201	4.01872	244.555	-366.534	3	0
1969	12548	8.00526	3.62053	781.062	-181.714	3	0
1969	47019	7.9412	3.61306	504.409	519.828	3	0
1981	10639	9.13752	8.37337	11.1083	985.056	3	0
1981	50490	9.10704	8.29798	1277.68	-1753.02	3	0
1986	35927	10.4865	11.9117	1702.07	-268.89	3	0
1987	33545	7.02853	2.8919	980.534	27.1181	3	0
1987	52095	6.98898	3.01447	473.716	-616.798	3	0
1989	41284	11.9553	6.8576	511.351	-2152.9	3	0
1989	42127	11.9238	6.95697	796.285	679.465	3	0
1989	42133	11.893	6.83837	657.931	1489.44	3	0
1992	16267	16.9853	8.3044	161.653	504.551	3	0
1992	16901	17.0547	8.38228	85.9188	1654.24	3	0
1992	35342	17.1031	8.32077	701.781	-2270.48	3	0
1993	15422	18.0547	8.89752	550.156	20.5529	3	0
1997	22666	8.1885	13.1351	2407.2	238.123	3	0
1997	36246	8.20768	13.2293	-1203.23	-1294.19	3	0
1999	21859	7.69904	13.6976	1330.34	-52.1769	3	0
2003	30676	26.8828	2.46861	134.794	78.2981	3	0
2005	27501	26.4699	4.00697	30.0929	6.40855	3	0
2008	27511	7.04157	12.7098	467.9	244.545	3	0
2008	51246	7.14207	12.7292	1564.59	3398.18	3	0
2013	23701	6.51282	13.9396	291.691	-1987.93	3	0
2013	27376	6.57628	14.0306	1292.4	269.88	3	0
2013	49880	6.46949	14.044	-1174.57	-1765.92	3	0
2017	27533	10.9404	4.4571	456.221	-1299.4	3	0
2017	37211	10.9425	4.3865	221.22	893.041	3	0
2018	21555	12.8095	6.24765	1234.65	1.98071	3	0
2018	41534	12.8629	6.29229	430.118	-678.794	3	0
2022	27738	3.70514	4.49637	178.088	-495.788	3	0
2023	15019	16.6169	6.2664	1023.28	-89.0474	3	0
2025	25735	12.2055	14.1957	932.339	-1727.66	3	0
2031	15102	1.29823	12.6921	119.18	841.639	3	0
2035	27322	11.2681	5.55373	-239.561	765.815	3	0
2037	24134	3.99422	12.9777	-1010.07	-36.0791	3	0
2037	37179	4.0514	12.9722	169.699	-478.8	3	0
2038	48680	19.3542	4.33438	199.315	98.2443	3	0
2040	26658	4.52485	15.6634	-242.448	28.8072	3	0
2040	40296	4.48966	15.6057	-551.159	36.6831	3	0
2042	21363	23.3729	3.78108	229.446	-181.583	3	0
2042	43200	23.2997	3.84252	93.0553	427.529	3	0
2043	19562	12.6892	5.98995	0	0	0	0
2044	13241	14.5212	13.4428	1056.14	-1128.95	3	0
2044	31969	14.4129	13.3921	-569.908	928.632	3	0
2046	14295	13.5762	3.22488	224.514	245.256	3	0
2046	51581	13.5865	3.16143	101.045	-120.566	3	0
2049	14366	3.4906	6.74208	674.239	86.5988	3	0
2049	34977	3.56222	6.83937	213.78	-157.62	3	0
2049	51840	3.62488	6.78903	789.572	62.6027	3	0
2053	16941	26.1128	4.00293	310.417	-47.7832	3	0
2053	23663	26.1398	4.06738	82.6632	69.9347	3	0
2053	43575	26.2096	4.07969	127.47	-131.764	3	0
2054	24000	20.8626	1.19675	-143.022	624.597	3	0
2055	13182	21.213	2.46715	232.627	-28.1227	3	0
2055	31278	21.1303	2.58063	347.31	-5.6012	3	0
2056	24860	24.706	4.27736	198.99	-527.54	3	0
2056	25279	24.7651	4.22277	144.464	22.7993	3	0
2056	49769	24.744	4.35178	408.234	414.188	3	0
2056	50651	24.8275	4.25025	491.664	29.4383	3	0
2057	19575	22.8906	3.36811	132.309	-197.389	3	0
2057	26646	22.793	3.33185	149.188	-78.9614	3	0
2057	39059	22.8235	3.38907	389.947	30.4804	3	0
2059	14054	4.8278	1.33489	336.59	-69.2156	3	0
2059	17677	4.76033	1.34975	544.136	-5.45844	3	0
2063	30634	12.411	1.11147	343.89	26.7609	3	0
2066	16139	24.2907	9.57985	91.1192	-53.37	3	0
2066	45963	24.2438	9.464	-1386.78	100.774	3	0
2067	24132	1.88205	13.4842	-662.412	1005.36	3	0
2067	42367	1.84975	13.426	124.043	-260.027	3	0
2070	45380	10.8549	3.74058	977.315	-346.309	3	0
2075	25744	1.09208	5.73337	315.354	298.775	3	0
2079	33227	13.6461	5.49318	-831.181	-503.907	3	0
2079	37015	13.7198	5.40791	0	0	0	0
2080	15029	16.7941	9.74708	523.723	-1324.79	3	0
2080	20091	16.7661	9.81821	128.587	985.18	3	0
2080	28422	16.7316	9.70178	326.816	2169.95	3	0
2080	49457	16.6824	9.79931	852.233	-289.06	3	0
2081	29997	14.2635	13.4141	-947.197	2880.24	3	0
2081	31969	14.342	13.3999	2089.42	33.7797	3	0
2082	17547	15.0524	12.6378	-235.235	5947.52	3	1
2082	20047	15.1457	12.6895	-3593.39	4057.11	3	1
2082	49787	15.0574	12.7658	687.712	541.514	3	0
2084	25789	11.2448	2.39458	227.633	-1994.63	3	0
2085	10508	16.2447	4.60922	142.812	1793.24	3	0
2085	33487	16.3092	4.62289	770.423	-119.183	3	0
2088	44557	2.69689	9.38033	536.539	3.58769	3	0
2088	45456	2.58434	9.38163	446.697	111.793	3	0
2090	17064	8.55991	6.24653	1078.77	-918.431	3	0
2090	23591	8.56847	6.37843	1238.13	908.026	3	0
2094	47569	22.2282	6.39257	80.5848	-101.024	3	0
2097	13926	16.9401	7.717	111.35	-1082.74	3	0
2097	23728	17.0861	7.7444	326.621	325.52	3	0
2097	52191	16.9557	7.77847	684.563	-543.435	3	0
2097	52670	17.0294	7.65935	855.617	1293.58	3	0
2099	15691	16.5883	9.30892	1042.69	69.984	3	0
2100	28063	20.8821	7.6489	56.3155	-70.9009	3	0
2100	29739	20.9621	7.75277	16.605	459.917	3	0
2101	10733	17.7893	2.45443	820.05	-11.9105	3	0
2101	48993	17.7118	2.50621	113.506	-1072.56	3	0
2103	39891	8.16674	1.74751	148.015	-714.254	3	0
2103	44119	8.23891	1.74584	266.984	1181.64	3	0
2107	32529	24.5979	9.46793	286.997	-73.0948	3	0
2108	34252	11.7888	6.22849	791.585	-922.496	3	0
2108	49154	11.7672	6.34398	463.649	51.5364	3	0
2112	16145	26.8166	5.39464	62.3314	-163.05	3	0
2112	28762	26.8734	5.37528	-12.6386	296.865	3	0
2119	11494	9.77476	11.061	-3199.57	-1212.93	3	0
2119	14082	9.79527	11.1206	1097.6	-3125.23	3	0
2119	32156	9.8136	11.0112	991.525	178.604	3	0
2124	24392	14.584	6.42244	-988.375	462.013	3	0
2124	36020	14.4934	6.39567	-223.011	-843.88	3	0
2125	21328	10.0789	12.8497	0	0	0	0
2127	20756	16.517	7.55287	285.39	-661.867	3	0
2133	13778	19.2651	11.6303	438.439	-534.511	3	0
2133	17330	19.1493	11.6916	330.208	215.974	3	0
2133	33226	19.2038	11.7199	-189.042	361.481	3	0
2133	43540	19.1893	11.5883	-839.477	286.914	3	0
2142	10786	3.88601	10.0247	328.204	801.19	3	0
2142	16374	3.98454	10.0994	640.978	-220.192	3	0
2142	30065	4.02696	10.017	339.715	971.681	3	0
2142	46815	3.92326	10.097	-603.417	-306.839	3	0
2143	37350	6.25298	1.7538	808.402	102.965	3	0
2147	19728	14.9814	12.3684	1718.12	-761.429	3	0
2147	45693	15.0852	12.2851	1792.02	29.7535	3	0
2149	10754	16.9324	9.4048	455.863	1465.4	3	0
2149	18217	16.9889	9.33191	498.914	-296.064	3	0
2152	12178	26.5569	3.84517	137.402	91.361	3	0
2153	32745	12.102	2.52369	-1229.93	987.235	3	0
2153	52253	12.1881	2.56913	0	0	0	0
2162	20014	15.1606	12.4534	615.731	-570.397	3	0
2162	31072	15.2791	12.4125	907.845	142.688	3	0
2167	14130	4.23544	10.0361	387.915	66.7841	3	0
[truncated: 45,396 more rows]
