# Supplementary material for: Study on stability analysis of soil nail reinforced slopes under loading based on the discrete element method
Source: PLoS One. 2026 May 26;21(5):e0350163. doi: 10.1371/journal.pone.0350163 (PMC13210361; doi:10.1371/journal.pone.0350163)
Supplement: S1 File — (ZIP) [file pone.0350163.s001.zip › DATA in PFC/6_14_5000__balls.txt]

id	x	y	radius	vel_x	vel_y	rotation	disp_x	disp_y	ball_type	ball_stress
6	6.93115	3.87532	0.0663017	7.44469e-07	3.61307e-06	0.00118635	-0.00101495	-0.00519332	0	17724.3
7	24.7001	3.68815	0.0661725	6.32388e-07	-3.17317e-06	-0.0102867	0.00134051	-0.000770342	0	5131.63
12	3.09944	12.095	0.0509531	-5.86486e-07	3.08005e-05	-0.0528543	-0.00300585	-0.00610322	0	435.264
13	25.4115	9.36128	0.0532987	1.08131e-05	-6.22449e-06	0.000454469	0.00190711	0.00204679	0	1505.91
17	9.91821	4.6391	0.0733272	8.23365e-06	8.11587e-06	0.0419999	0.000644307	-0.00728767	0	7365.68
19	6.0158	5.22557	0.05695	-1.31128e-07	4.12022e-06	-0.128222	-0.00202645	-0.00682726	0	11519.3
21	10.2304	12.1618	0.0736155	4.29164e-06	-2.33094e-07	0.296921	0.000350895	-0.0330195	0	7623.04
22	18.9487	5.97404	0.0711969	6.8533e-06	-2.19232e-06	-0.0176748	0.00679028	-0.00424424	0	877.817
23	24.364	1.33178	0.0743081	5.60185e-07	-6.74966e-07	-0.0210087	0.000212268	-0.000174999	0	3618.47
24	6.05998	9.7276	0.0702117	3.12533e-06	1.83083e-05	0.0580317	-0.00449445	-0.014205	0	12695.3
25	14.829	8.54947	0.0650594	6.29267e-06	-3.97978e-06	0.0177351	0.00815244	-0.0146923	0	10568.1
32	25.7582	7.94123	0.0623302	4.74576e-06	-6.36465e-06	-0.0511891	0.00177277	0.000976839	0	2240.83
33	22.9229	1.56778	0.0611813	7.6401e-07	-4.18027e-07	-0.0524795	0.000612275	-0.00033861	0	4463.24
35	10.6225	10.8427	0.063695	1.18686e-05	3.31729e-06	0.0585193	0.00131988	-0.0277787	0	15981.8
36	24.9865	7.4365	0.0704374	5.26996e-06	-8.77342e-06	0.0638896	0.0026627	0.000399187	0	3910.33
38	1.77299	14.1958	0.0689745	7.04965e-06	1.58855e-05	-0.0533534	-0.000494879	0.000235718	0	1651.81
40	13.1477	6.01802	0.059253	2.99695e-06	-1.31684e-08	0.052639	0.00453601	-0.0105149	0	6648.05
43	12.1128	7.7959	0.0637265	1.00653e-05	-1.30235e-07	-0.215945	0.00365737	-0.0164978	0	6545.76
48	5.15178	13.7427	0.0639966	6.35826e-06	6.91843e-06	-0.106496	-0.00452566	-0.0114856	0	15929.9
50	26.5878	1.31094	0.0517331	1.16363e-07	-2.18616e-07	0.00495596	2.46867e-05	-0.000112148	0	4043.54
51	2.65657	4.88377	0.0569854	-2.57555e-07	1.47526e-05	0.019458	-0.000956883	-0.00442718	0	11248.5
54	15.9768	4.49049	0.0651129	3.56217e-06	-3.11474e-06	-0.0257581	0.00441605	-0.00544203	0	11770.3
55	16.5752	6.0823	0.0526254	5.3997e-06	-2.64338e-07	-0.0254813	0.00684808	-0.00694623	0	597.55
56	12.4081	5.51148	0.0661494	3.47966e-06	-2.72375e-09	0.119315	0.00254158	-0.00942806	0	9469.85
57	16.8968	12.9614	0.0582426	1.15398e-05	-4.29848e-06	0.287122	0.0105734	-0.0111298	0	15494.3
59	25.924	3.1465	0.0655528	2.22715e-06	-3.08696e-06	-0.0145468	0.000571083	-0.000619617	0	3483.7
60	13.6591	9.81677	0.0743989	9.42104e-06	-4.71392e-06	0.183312	0.0078384	-0.020421	0	19655
63	15.5739	9.0749	0.0727707	2.8175e-06	-3.04587e-06	-0.0195402	0.00993243	-0.0138459	0	7970.25
66	8.00127	1.56868	0.0646488	-7.38285e-08	-2.70436e-08	0.0306628	-0.000144638	-0.00115923	0	11643.1
67	5.24447	9.41107	0.0715959	-1.72087e-06	1.56464e-05	0.0252761	-0.00390926	-0.0117164	0	14070.1
68	12.1279	6.06464	0.0507543	3.06358e-06	6.99118e-08	-0.0917719	0.00307393	-0.0108857	0	9172.43
69	10.6225	5.96612	0.0718533	2.14397e-06	9.40976e-07	-0.00451774	0.000779469	-0.011341	0	11880.5
70	13.4843	3.92641	0.0749461	-4.32203e-06	1.7991e-06	-0.0509312	0.00247881	-0.00504586	0	9325.16
73	15.8657	5.44038	0.064192	6.53197e-06	-7.50723e-07	-0.077747	0.00536778	-0.00673019	0	2949.96
74	14.5607	11.9912	0.061199	9.83567e-06	-2.20855e-06	0.0745057	0.0111256	-0.0230136	0	3069
76	11.6131	7.55641	0.0540018	9.012e-06	4.32598e-07	0.0792379	0.0023339	-0.0160124	0	13919.7
77	23.649	2.41647	0.0628765	5.61848e-07	-1.65682e-06	0.0253216	0.00123646	-0.000551304	0	4552.37
84	6.35606	15.0405	0.0626555	8.92024e-06	3.23613e-05	-0.274269	-0.00192947	-0.0178638	0	13440.4
89	23.1003	6.98281	0.0689511	7.22862e-06	-8.25959e-06	0.0319002	0.00447565	-0.000974951	0	5349.41
93	23.1223	9.16674	0.0539827	2.62675e-06	-8.78135e-06	-0.053059	0.00518391	0.000583177	0	6763.14
94	21.0522	2.22394	0.0603816	1.50945e-06	-1.53319e-06	-0.016103	0.00179206	-0.00098241	0	3213.31
97	5.32428	12.6911	0.0572822	2.11656e-06	1.03902e-05	-0.16821	-0.00506764	-0.0133877	0	14070.8
106	2.20646	5.67199	0.0610708	-6.83439e-07	1.90086e-05	0.000782924	-0.000885199	-0.00485114	0	9105.08
107	21.1136	3.40506	0.0530311	3.39949e-07	-1.03431e-06	-0.0544466	0.00308194	-0.00159494	0	8111.62
109	5.97038	14.5678	0.0657444	-4.60862e-06	1.22655e-05	-0.210673	-0.00292554	-0.015575	0	1267.46
110	8.76957	8.0186	0.0669978	3.74689e-06	6.27686e-06	0.0495932	-0.00132563	-0.0163703	0	9579.33
111	17.8539	10.187	0.0660148	6.66583e-06	-4.88852e-06	0.0916602	0.0108871	-0.00796965	0	18004.2
112	18.0436	7.84258	0.0692958	5.15261e-06	6.27559e-07	-0.0146572	0.0090776	-0.00658507	0	5930.97
113	17.5517	4.55744	0.0664494	3.49352e-06	-5.12806e-06	-0.0136638	0.00481733	-0.00430965	0	5011.64
116	3.79568	6.02677	0.0724108	-1.47276e-06	1.06856e-05	-0.0280739	-0.00191052	-0.0060299	0	8741.63
117	12.7649	14.4056	0.0528143	5.40264e-06	-2.49448e-06	0.1218	0.00577397	-0.0417932	0	55898.1
123	3.73364	14.3955	0.0732345	1.49822e-05	1.89893e-05	-0.237678	-0.00135091	-0.00444281	0	2345.26
124	11.211	10.6176	0.0520857	1.06365e-05	-1.06351e-06	0.126688	0.00277881	-0.026544	0	5580.34
125	2.27135	6.99001	0.0506884	2.73597e-06	1.40473e-05	0.00969589	-0.00114541	-0.00570929	0	8572.26
126	4.89585	7.59306	0.073449	1.72297e-06	2.40937e-07	-0.0628952	-0.00282879	-0.00869881	0	6760.74
129	13.5434	1.84335	0.0556184	1.96067e-06	4.5005e-08	0.101587	0.000821611	-0.00126814	0	5217.26
130	5.27373	14.7153	0.0635387	1.6135e-06	1.83107e-05	-0.260205	-0.00182969	-0.0110519	0	1737.06
132	7.35437	3.48224	0.0612998	-1.08335e-06	6.51375e-06	0.0633717	-0.00077733	-0.00489777	0	7292.61
135	7.23108	7.44111	0.0671837	-4.11525e-07	5.93239e-06	0.114312	-0.00288427	-0.0127959	0	11771.1
138	25.7812	9.51923	0.0738569	7.37908e-06	-5.77922e-06	0.0874417	0.00149091	0.00250745	0	7441.11
139	7.2236	1.69581	0.0508491	-9.81451e-08	3.31688e-06	0.0420482	-0.000208417	-0.00138253	0	3589.83
140	3.50857	14.8049	0.0542148	1.25966e-05	1.92251e-05	-0.221384	-0.000321923	-0.0032963	0	2669.16
144	14.5298	2.15102	0.0719444	1.81319e-06	-2.88683e-07	1.13183e-05	0.00130685	-0.00154608	0	6983.21
146	13.2336	11.9712	0.0729542	1.19145e-05	-3.04808e-06	0.184419	0.00895381	-0.0299751	0	2085.46
147	8.88088	13.8183	0.0591766	4.20114e-06	6.84255e-06	-0.253818	-0.00369844	-0.0374925	0	39122.9
148	17.8658	2.04423	0.0685789	4.0269e-07	-3.28502e-08	0.015113	0.00201869	-0.0014754	0	7916.38
149	25.6596	9.72598	0.0702225	9.83462e-06	-5.08241e-06	0.104898	0.00166346	0.00255141	0	1036.93
151	11.4218	4.25436	0.0606199	1.48709e-06	8.18535e-07	-0.0578519	0.00117036	-0.0063505	0	10177.1
152	7.86428	3.30061	0.0747382	-3.69713e-06	5.77561e-06	-0.0175991	-0.000468312	-0.00420185	0	5513.49
154	5.82222	15.3596	0.0540798	-6.79831e-06	2.55634e-05	-0.244034	0.000381982	-0.0134348	0	2835.35
156	16.3916	8.06266	0.0594527	1.27013e-06	-4.45781e-06	0.126192	0.00910028	-0.0099168	0	4868.02
158	20.4876	5.75293	0.056673	3.85779e-06	-5.80656e-06	-0.0200865	0.0054564	-0.00264386	0	7070.59
159	26.4538	8.16747	0.0580336	2.78118e-06	-3.58447e-06	0.091717	0.00081082	0.00123703	0	6799.41
164	19.2301	1.82641	0.0662468	-7.14593e-08	-1.8841e-07	-0.0554251	0.00159113	-0.000790317	0	8910.17
165	8.84674	14.9325	0.0686752	6.40593e-06	4.44481e-06	-0.305431	-0.00190151	-0.0421395	0	34223.3
166	23.9175	2.38398	0.0612084	4.21444e-07	-1.9234e-06	0.0412337	0.00108115	-0.000595488	0	5511.74
168	25.6819	4.35827	0.0728704	1.5078e-06	-4.58826e-06	0.0117119	0.00093737	-0.000726167	0	2298.57
169	1.19888	11.8594	0.0650754	-2.55452e-06	5.31849e-06	0.0158572	-0.000359703	-0.00291557	0	1039.54
174	14.9385	15.3189	0.0549835	5.50303e-06	-2.58382e-06	0.491069	0.00193233	-0.0229607	0	2352.72
176	8.08679	12.5782	0.0631689	6.16835e-06	5.23935e-06	-0.0358317	-0.00508819	-0.0287984	0	12750.1
179	4.71456	5.61147	0.0500627	-5.98402e-08	2.31156e-06	-0.0115709	-0.00196883	-0.00657597	0	4173.65
180	1.94282	1.66944	0.050051	2.08442e-06	4.52363e-06	-0.0316081	-7.69811e-05	-0.000836258	0	7821.73
182	13.0562	6.10346	0.0661618	3.5553e-06	-2.89634e-07	0.0787526	0.00441161	-0.010825	0	6679.08
183	3.90747	15.7045	0.0625571	5.12818e-06	1.24147e-05	-0.217258	0.00205762	-0.00377557	0	904.085
184	17.0762	12.2368	0.0654121	1.14178e-05	-3.54288e-06	0.0561077	0.0110503	-0.0103565	0	2392.15
185	13.81	8.39561	0.0716066	1.146e-05	-3.35423e-06	0.0634919	0.00670555	-0.0163927	0	8336.43
189	23.5559	5.43069	0.0509866	2.11687e-06	-4.41284e-06	-0.0125924	0.00323065	-0.000977921	0	3760.57
192	3.97026	10.6823	0.0714068	2.08705e-06	1.94445e-05	-0.0320337	-0.00369828	-0.00869412	0	4528.26
193	3.09007	15.3671	0.0615546	9.46628e-07	1.59354e-05	-0.147504	0.00101449	-0.00140198	0	713.093
194	14.6707	14.0567	0.055082	8.46386e-06	-6.10528e-06	0.316539	0.00852881	-0.0262397	0	7977.73
198	14.0575	5.6167	0.0582414	1.9455e-06	-1.49862e-07	-0.0720211	0.00453333	-0.00883577	0	13837.5
201	12.1274	5.33621	0.0569031	3.80337e-06	3.00908e-07	0.0650095	0.00193813	-0.00915381	0	19381.7
204	14.5826	7.86803	0.0697578	8.10766e-06	-4.92855e-06	0.24631	0.00744826	-0.0132685	0	15839.5
207	10.2611	12.5246	0.0595275	6.67295e-08	-6.01148e-07	-0.747424	-0.000539425	-0.0357454	0	6690.48
211	20.4806	3.32189	0.0738337	1.31417e-06	-9.60924e-07	0.00919093	0.00327651	-0.00197294	0	2440.76
213	19.0404	7.96974	0.0544855	5.10005e-06	-1.76891e-06	0.126485	0.00900233	-0.0044404	0	12643.5
214	26.8176	8.96547	0.0569992	8.3076e-07	-2.43899e-06	0.030951	0.000370071	0.00233624	0	1034.99
215	21.748	8.56762	0.0660345	5.36826e-06	-5.40489e-06	0.0630694	0.00675955	-0.00136123	0	5249.63
221	21.8943	1.9455	0.0539172	-1.18153e-07	-4.84236e-07	-0.0229301	0.00124334	-0.000669761	0	11049.3
222	13.6948	11.8885	0.0686692	1.37574e-05	-3.77018e-06	0.279525	0.0100272	-0.0269191	0	10087.5
224	26.3888	1.78994	0.0619406	1.76473e-07	-8.47128e-07	-0.0101143	0.000138845	-0.000285463	0	4186.85
225	16.5875	11.7246	0.0542313	7.97919e-06	-4.34867e-06	0.155004	0.0114719	-0.0122699	0	15423.8
226	11.0675	9.1191	0.0668501	1.00346e-05	4.21018e-07	0.055889	0.00168558	-0.0211752	0	25511.3
230	3.47215	1.07328	0.0538894	1.58198e-09	6.06442e-07	0.0110331	-6.91519e-05	-0.000103527	0	4847.57
231	16.4854	1.55598	0.0716493	4.42353e-07	-2.39626e-08	-0.0509933	0.000871829	-0.000761759	0	10503.1
232	20.6562	7.9615	0.0732421	4.76902e-06	-4.33172e-06	0.0102802	0.00791076	-0.0025782	0	933.998
233	18.1649	13.1374	0.0515218	3.69245e-07	-6.61094e-06	0.203654	0.00939438	-0.00565699	0	2220.44
237	20.4951	2.31183	0.0568839	4.22298e-07	-1.34754e-06	-0.0975997	0.00190299	-0.000804696	0	8506.7
238	12.4613	10.1199	0.0522518	9.13437e-06	-4.9985e-06	0.389946	0.00531742	-0.0235988	0	4675.38
245	7.51853	3.32825	0.0743509	-3.32248e-06	8.19992e-06	0.100154	-0.000499588	-0.00448531	0	10851.4
246	12.5775	4.87662	0.0579262	1.79025e-06	-4.18248e-07	0.0142148	0.00262276	-0.00815395	0	2403.31
247	14.4034	7.6881	0.0744534	1.0699e-05	-4.14672e-06	-0.0755649	0.0070338	-0.0131558	0	16108.6
249	23.261	6.15801	0.056453	2.69479e-06	-6.73282e-06	-0.0299549	0.00380835	-0.0011002	0	3881.64
251	14.1811	15.1152	0.0670332	3.23686e-06	-3.1264e-06	0.414137	0.0043892	-0.0311599	0	9869.19
254	8.97809	8.34493	0.0676596	4.77063e-06	6.51179e-06	-0.17773	-0.00199187	-0.0171417	0	2326.56
259	4.26087	4.91395	0.0518508	-9.00305e-07	2.13974e-06	-0.027046	-0.00158587	-0.00502804	0	16219.7
265	20.8495	6.85048	0.0744524	1.18865e-05	-6.68516e-06	-0.0136654	0.00637003	-0.00282359	0	5830.88
268	7.03215	5.40428	0.0659841	4.26084e-07	4.30033e-06	-0.00814039	-0.00185364	-0.00811312	0	7529.58
270	17.9419	6.54228	0.0722776	7.34131e-06	1.03215e-07	-0.127982	0.00756005	-0.00583532	0	10405.3
271	7.29798	6.05226	0.0599637	6.9886e-07	2.00634e-06	-0.0675211	-0.00182382	-0.0100646	0	7329.45
273	22.8265	8.04215	0.063691	1.10213e-05	-6.43662e-06	-0.0366735	0.0051629	-0.000663411	0	1588.01
277	2.35166	13.3446	0.0580283	4.39102e-06	1.7785e-05	-0.0248439	-0.00135624	-0.00222814	0	1890.83
280	13.6933	9.09649	0.0734476	1.22442e-05	-3.01258e-06	0.0711182	0.00748567	-0.0179081	0	7545.14
282	12.1316	12.4426	0.054446	5.10095e-06	-2.06687e-06	0.0972056	0.00553434	-0.0340625	0	18290.8
284	12.6764	5.891	0.0564164	3.216e-06	3.17102e-08	-0.193024	0.0029159	-0.00994633	0	9064.95
286	20.0253	3.42295	0.0677922	2.14568e-06	-1.88085e-06	-0.0251622	0.00355049	-0.00198391	0	3625.88
288	11.741	7.84554	0.0547113	1.0595e-05	2.24231e-07	-0.0209856	0.00265974	-0.0168507	0	18700.2
289	14.8613	15.2163	0.0731574	5.93809e-06	-3.03352e-06	0.384507	0.00260436	-0.0240097	0	7086.83
290	26.7061	4.94598	0.0655788	1.8461e-06	-3.50162e-06	-0.00126831	0.000226992	-0.000590557	0	5569.25
293	2.84614	15.1404	0.0677	1.61826e-06	1.16476e-05	-0.144439	0.000459261	-0.00100809	0	1668.1
295	3.71267	10.8136	0.0683585	1.21881e-06	2.48327e-05	-0.089189	-0.00390276	-0.00843578	0	2063.67
298	14.7073	14.5583	0.0720911	8.95208e-06	-4.84824e-06	0.350176	0.00523392	-0.0259935	0	9831.56
300	5.89137	5.56472	0.0512414	1.49436e-06	5.23757e-06	0.0617096	-0.00201031	-0.00723246	0	12928.1
301	17.217	8.10033	0.0575657	3.7356e-06	-2.65753e-08	0.0269924	0.00938156	-0.00800219	0	6915.36
304	25.2707	4.24152	0.0742154	5.31036e-07	-4.22375e-06	-0.000856901	0.00114107	-0.000805099	0	1264.12
305	1.9697	13.7804	0.0640556	7.20293e-06	1.182e-05	-0.0682688	-0.000904966	-0.000914414	0	2041.83
306	22.2636	6.81148	0.0674183	9.38565e-06	-6.55939e-06	-0.00814647	0.00504614	-0.00141516	0	2851.88
310	11.0825	5.88912	0.0656974	2.71901e-06	1.34822e-06	-0.0505253	0.00155451	-0.0108019	0	20109.9
312	19.1232	8.59988	0.0507272	3.67162e-06	-2.65382e-06	-0.0730134	0.00958183	-0.00488307	0	15374.7
313	18.2042	1.94833	0.0586009	2.58987e-08	-7.84764e-09	0.0307166	0.00184847	-0.00110644	0	9872.97
315	6.35504	2.39588	0.0668322	-1.63723e-06	9.27645e-06	0.0679086	-0.00052023	-0.00224362	0	7590.34
319	4.12556	8.5657	0.0736573	-5.78241e-07	1.22373e-06	0.084232	-0.00301439	-0.00845091	0	11161.5
327	3.83495	15.6018	0.0632286	4.95179e-06	1.23991e-05	-0.192215	0.00172624	-0.00357592	0	1027.58
328	18.2455	11.5899	0.0696034	8.61638e-06	-1.73697e-06	0.182833	0.0110731	-0.00628203	0	2638.16
330	1.21976	14.9032	0.0605822	1.88738e-06	1.65062e-05	-0.039735	-3.81551e-05	0.0018025	0	817.552
332	1.48527	14.7246	0.0564883	1.0551e-06	7.37596e-06	-0.0256715	-0.000109463	0.00131201	0	1294.95
336	25.4635	8.3985	0.0502189	6.88749e-06	-7.34853e-06	0.0217777	0.00194725	0.00123235	0	9817.3
338	26.4644	7.69533	0.0515005	2.2154e-06	-3.15731e-06	-0.00844577	0.000613337	0.000844634	0	7108.66
339	23.6763	4.35254	0.0732215	6.39159e-07	-1.51741e-06	-0.0124685	0.00250713	-0.00102133	0	4378.07
341	26.4771	3.41541	0.0654933	1.36582e-06	-2.16339e-06	-0.000278354	0.000245856	-0.00057035	0	3892.82
342	26.3383	5.59667	0.0571704	1.78145e-06	-4.79959e-06	0.00528329	0.000703978	-0.000408029	0	5258.23
348	5.38194	13.0442	0.0659875	1.56839e-06	7.9132e-06	-0.237229	-0.00493163	-0.0136112	0	8293.09
350	8.58925	8.27901	0.0516838	4.56013e-06	8.02076e-06	-0.152557	-0.00230068	-0.0171453	0	22563.2
354	24.6088	2.62004	0.0666467	1.09224e-06	-2.87577e-06	-0.0282447	0.00103537	-0.000698317	0	1831.14
355	13.3548	12.3846	0.0748768	1.18953e-05	-4.05258e-06	0.210887	0.00886904	-0.029728	0	5740.75
358	26.475	9.1486	0.0682527	1.82546e-06	-3.44793e-06	-0.0381725	0.000727809	0.00231037	0	2700.69
359	13.8794	5.03332	0.0661344	4.72644e-07	-3.84209e-07	0.124598	0.00358671	-0.00786779	0	12237.2
362	5.95364	10.0673	0.0740584	4.74699e-06	1.91042e-05	0.0509545	-0.00475027	-0.0143983	0	16274.1
363	14.7884	13.1411	0.0548778	1.19916e-05	-3.70514e-06	-0.0559776	0.0104335	-0.0233771	0	12208.6
366	26.6782	5.17904	0.0620491	2.26423e-06	-3.95844e-06	0.0062975	0.000261673	-0.000600791	0	5514.13
368	5.36567	7.76068	0.0683189	-4.99343e-09	9.5816e-06	0.0686893	-0.0029656	-0.0105081	0	6423.56
370	10.4837	14.7937	0.0502697	2.78691e-06	4.45091e-07	-0.0388227	0.000693711	-0.0476865	0	33246.3
373	10.0476	5.4128	0.0746167	5.25368e-07	2.87979e-07	0.221086	4.09728e-05	-0.00958311	0	15321.9
374	4.65357	1.55479	0.0681705	-6.27848e-07	3.44721e-06	0.0504638	-0.000268016	-0.000875238	0	5781.28
375	2.90191	3.71329	0.0650516	-2.08849e-07	8.03094e-06	0.0282391	-0.000711063	-0.00338792	0	8658.05
376	10.8878	2.97303	0.0744426	1.25404e-08	7.29152e-07	0.0740203	0.000793969	-0.00406546	0	16547.7
383	7.88715	8.24996	0.0566434	8.64604e-08	1.00156e-05	-0.055552	-0.00288782	-0.0156677	0	8146.21
384	7.09225	9.03877	0.064401	2.13886e-06	1.13121e-05	0.0834631	-0.00361196	-0.0160083	0	21811
388	21.7285	9.48296	0.0697648	1.82943e-06	-1.63423e-06	0.00199458	0.00735557	-0.000977091	0	5654.01
395	4.95467	9.34085	0.067038	1.74189e-06	1.09874e-05	0.0600289	-0.00365788	-0.0107566	0	16609.3
400	19.3503	9.07667	0.0552619	4.53458e-06	-2.49619e-06	0.0995989	0.00973959	-0.00418544	0	4020.53
403	26.739	7.15517	0.0706882	7.36131e-07	-2.4284e-06	0.0245961	0.000216847	0.000599591	0	5664.18
406	3.33478	10.8283	0.0665292	-1.26522e-06	2.40432e-05	-0.037438	-0.00291263	-0.00756285	0	7485.64
407	5.078	7.31821	0.0659139	-2.86487e-06	6.16876e-06	-0.0695514	-0.00272196	-0.00898073	0	14036.3
408	3.40875	1.76907	0.0708068	1.20086e-06	7.01699e-06	0.0483665	-0.00017005	-0.000929568	0	5581.2
409	6.53206	8.42957	0.0738786	5.51312e-07	1.17355e-05	-0.0617545	-0.00365364	-0.0132489	0	8907.6
410	13.2231	8.10441	0.0540482	1.27749e-05	-3.37252e-06	-0.133452	0.00557813	-0.0159829	0	12611.1
413	23.232	1.92207	0.0680833	8.91282e-07	-8.4261e-07	-0.0158842	0.000866787	-0.000279127	0	606.088
416	4.25039	6.00743	0.0649273	2.01628e-07	4.62369e-06	0.0423332	-0.00202769	-0.00638281	0	9809.23
421	24.884	1.52878	0.0636026	5.05082e-07	-8.13333e-07	-0.0354074	0.000316439	-0.000252409	0	3729.85
423	12.875	4.54051	0.0538369	-3.37976e-06	2.69032e-07	0.0576692	0.00231355	-0.00701478	0	11097
425	17.724	7.70626	0.0635653	5.5757e-06	-9.57732e-08	0.0891004	0.00895227	-0.00702129	0	13855.8
426	10.3519	7.53127	0.052616	3.92019e-06	3.54327e-06	-0.178386	0.00100481	-0.0156952	0	3590.67
428	8.32754	5.77448	0.0518119	-5.73479e-07	3.56355e-06	-0.0213101	-0.0011575	-0.0102438	0	13660.3
431	21.8433	5.81399	0.0590341	5.96983e-06	-4.76372e-06	-0.0250247	0.00482835	-0.00173231	0	5798.16
434	25.7584	5.21267	0.0574064	5.79045e-07	-4.89169e-06	-0.063709	0.0011387	-0.000582027	0	6622.04
436	18.0463	9.82955	0.0665746	5.37298e-06	-5.37379e-06	0.14897	0.0114232	-0.00739806	0	8230.47
437	14.609	13.3767	0.0621401	1.18188e-05	-6.15371e-06	0.318524	0.0108344	-0.0259691	0	8252.99
440	17.0241	6.69327	0.073674	5.42324e-06	-8.32895e-08	-0.00810691	0.00778871	-0.00730494	0	7136.94
442	8.2989	11.5312	0.073583	6.49635e-06	9.55314e-06	-0.186889	-0.00390776	-0.0268282	0	13837.5
443	5.71167	10.0218	0.0607451	4.36146e-06	2.02121e-05	-0.136057	-0.00466072	-0.0136354	0	14316.1
444	16.5992	10.5993	0.0708922	7.2012e-06	-3.14885e-06	0.0647202	0.0125313	-0.0117464	0	12057.8
445	1.98932	15.724	0.0627039	-3.91544e-06	-5.63873e-06	-0.0986978	0.00115284	0.00152365	0	970.998
449	22.1737	3.71183	0.0625854	3.59295e-07	-6.47998e-07	0.00931546	0.0027682	-0.00132292	0	4074.54
451	5.15224	3.46774	0.0541923	-1.1444e-06	3.17006e-06	0.024033	-0.00120861	-0.00341982	0	6523.83
452	12.9298	5.37489	0.0685271	1.41051e-06	-4.06793e-07	-0.0604034	0.00273008	-0.00853949	0	10638.6
453	15.6371	13.3116	0.0664688	1.40632e-05	-2.33551e-06	0.144708	0.0106387	-0.0185359	0	9009.18
454	12.0057	12.8353	0.064013	5.59699e-06	-2.0076e-06	0.199536	0.00591729	-0.0366997	0	17734.4
455	8.19986	12.3405	0.0670414	5.90373e-06	5.96465e-06	-0.230456	-0.00434909	-0.0280242	0	9610.73
457	19.9095	7.68017	0.0674014	7.18532e-06	-3.73861e-06	0.013094	0.00819534	-0.00332793	0	8391.9
459	1.26302	3.62259	0.0720698	1.12221e-07	8.93765e-06	0.0200438	-0.00020363	-0.00284692	0	4489.42
460	19.452	12.0309	0.066915	9.2402e-06	-3.37923e-06	0.133007	0.0098323	-0.00296874	3	3898.39
461	13.5531	15.5095	0.0554754	-3.01403e-06	-4.60568e-06	0.40582	0.00255645	-0.0399581	0	35112.4
465	9.68817	7.38867	0.0749948	2.33858e-06	3.55612e-06	-0.164566	-0.000338575	-0.0153646	0	2596.48
468	7.90713	11.6928	0.0605431	4.67025e-06	1.30729e-05	-0.0418283	-0.00464849	-0.0258014	0	12086.7
470	3.68735	6.25579	0.0523271	-3.74836e-07	1.10308e-05	0.0184934	-0.00186342	-0.00614109	0	18131.4
472	2.23189	1.46453	0.071164	1.72582e-06	4.07466e-06	0.0447801	-0.00016296	-0.000676128	0	5823.42
473	4.93119	5.39004	0.0526372	4.28324e-07	7.87087e-07	-0.0561691	-0.00216353	-0.0063931	0	8846.98
474	25.8455	1.11577	0.0640883	-5.80795e-09	-1.97407e-07	-0.0198059	6.35711e-05	-2.08665e-05	0	613.45
480	8.83961	4.11401	0.0694584	-2.19901e-06	8.9833e-07	0.00341976	-0.000320764	-0.00639354	0	9473.05
483	23.16	5.82992	0.0664931	2.95503e-06	-5.15076e-06	-0.0158979	0.00372452	-0.0011217	0	6159.94
486	8.54223	15.1608	0.0627767	-6.31819e-07	-6.02254e-07	-0.348855	-0.00196996	-0.0411519	0	29901.3
488	23.5888	5.75025	0.0573331	2.58683e-06	-4.80087e-06	-0.0165687	0.00334021	-0.000952801	0	6991.78
489	16.7142	7.93195	0.0578933	1.94113e-06	-2.079e-06	0.0646552	0.00903336	-0.00945712	0	17936.5
491	25.2653	5.44042	0.0663825	5.15038e-07	-5.11011e-06	-0.00411028	0.00166576	-0.000664736	0	7186.52
496	14.378	12.4525	0.0533871	1.12586e-05	-5.53424e-06	0.258603	0.012054	-0.024579	0	13088.4
499	18.7715	1.56209	0.0702159	-1.45778e-07	1.24235e-08	-0.0025886	0.00103831	-0.000611978	0	6750.21
507	25.0765	1.86581	0.052702	6.98913e-07	-1.36174e-06	-0.0216769	0.000378985	-0.0003766	0	5483.92
512	17.9422	13.9872	0.0508849	1.43524e-05	2.62822e-06	0.178304	0.00736197	-0.00601111	0	2473.52
517	25.5093	7.50471	0.0578825	4.24337e-06	-7.44913e-06	0.0252892	0.00209774	0.000570607	0	1315.38
522	23.5885	1.35224	0.0605552	5.65953e-07	-5.09335e-07	-0.0341551	0.000270227	-0.000140095	0	3291.56
523	8.83816	1.08455	0.0585388	1.24789e-07	1.07648e-06	-0.0219912	0.000150306	-0.000395046	0	1520.15
524	19.183	3.80778	0.0588156	5.16032e-06	-3.82712e-06	-0.0168235	0.00420515	-0.0025534	0	7951.41
525	15.3651	3.26638	0.0660034	3.31268e-06	-7.60971e-07	0.0619797	0.00303917	-0.0035077	0	13316.6
527	8.55801	3.99287	0.0564019	-2.82102e-06	2.17718e-06	-0.0716801	-0.000421753	-0.00604239	0	5995.03
530	20.7076	6.80663	0.0741585	1.04764e-05	-5.3861e-06	-0.0206357	0.00642893	-0.00289471	0	6454.25
532	10.0001	9.92409	0.0624988	1.52854e-05	2.00676e-06	0.0291208	-0.000344752	-0.0242872	0	20465.5
539	11.1133	4.92507	0.0728112	2.4082e-06	5.86564e-07	-0.0723152	0.00117378	-0.00846381	0	25289.1
540	4.63158	14.2294	0.061307	8.67043e-06	7.91469e-06	-0.265367	-0.00277215	-0.00832814	0	8081.72
541	7.9607	13.893	0.0589606	2.80699e-05	-2.08633e-05	-0.334362	-0.0044882	-0.0309403	0	11411.3
544	3.30638	9.87156	0.0598369	4.0457e-07	1.16776e-05	-0.212376	-0.00285151	-0.00784522	0	10755
545	12.2346	15.4228	0.0720506	-1.68645e-06	-8.402e-07	0.26188	0.00128256	-0.050184	0	27848.6
546	11.9494	12.0178	0.0701651	3.28292e-06	-2.19424e-06	0.183387	0.00490238	-0.0328463	0	19287.3
547	15.9363	7.4886	0.0581319	3.36307e-06	-4.51629e-06	0.00375577	0.00857997	-0.0103526	0	4049.79
548	4.82653	8.92072	0.0531474	-1.80506e-07	4.88684e-06	-0.110772	-0.00339689	-0.0100362	0	17438.7
550	20.5939	6.37071	0.0700979	6.94912e-06	-5.9187e-06	-0.0975134	0.0064044	-0.00278836	0	5809.36
552	2.54085	14.2873	0.0543431	6.58927e-06	1.25698e-05	-0.150177	-0.00102565	-0.00125311	0	2695.85
557	20.5449	4.72945	0.0743363	7.44716e-07	-2.61367e-06	0.01759	0.00477074	-0.0022394	0	7545.33
559	6.96257	6.03129	0.050317	1.23484e-06	6.74317e-06	0.113701	-0.00211091	-0.00968578	0	19654.5
560	15.4819	13.2953	0.0748306	1.32942e-05	-3.49659e-06	0.0615866	0.0107115	-0.0193634	0	8685.63
563	16.1467	7.15821	0.0688686	2.99443e-06	-2.5189e-06	0.0620885	0.00817456	-0.00900469	0	15746.1
565	11.275	15.8777	0.0677077	0	2.79407e-07	0.0161204	0	-0.0546765	0	15052.8
566	5.3526	4.20857	0.0615532	9.02504e-08	-2.09568e-06	0.106307	-0.00126693	-0.0050057	0	11269
567	7.82071	8.34651	0.0606749	3.69649e-09	9.80409e-06	0.0361844	-0.00293584	-0.01581	0	6085.74
570	23.8007	2.76101	0.0505607	3.89816e-07	-2.0771e-06	-0.0289773	0.00139869	-0.000761143	0	5510.4
574	15.0486	6.70197	0.0505279	2.76229e-06	-1.27838e-06	0.127587	0.00681088	-0.00955549	0	9679.48
577	24.4866	1.67664	0.0527173	9.12196e-07	-1.23351e-06	-0.0151553	0.000531803	-0.000342712	0	991.872
582	20.7791	6.57696	0.0721215	8.29903e-06	-6.80838e-06	-0.0225192	0.0062904	-0.00276708	0	9142.56
585	15.6678	1.88462	0.0589638	4.69901e-07	-2.38223e-07	-0.0263537	0.00107763	-0.00131168	0	11663.4
587	14.8674	4.48756	0.0524154	2.2438e-06	-1.28217e-07	0.0364025	0.00443931	-0.00594508	0	15102.5
588	16.4057	12.4854	0.0617713	1.09185e-05	-3.78012e-06	0.144503	0.0113549	-0.0134024	0	12188.4
592	12.5455	11.2904	0.0748549	1.09991e-05	-3.76743e-06	0.0843496	0.00647087	-0.0284786	0	6478.81
598	12.3742	15.3567	0.0615193	-5.96857e-07	-2.00569e-07	0.346591	0.00174041	-0.0491292	0	38910.9
599	11.5514	2.89074	0.0683366	5.74209e-07	1.20603e-06	0.0273974	0.00108254	-0.00383088	0	1475.98
600	7.6719	10.2023	0.050801	6.28691e-06	1.29108e-05	-0.188706	-0.0038077	-0.0203117	0	18159.3
607	25.9598	8.78274	0.0736031	5.50815e-06	-5.3292e-06	0.0895347	0.00146413	0.00187986	0	3186.08
610	6.26692	11.4261	0.0659058	1.0606e-06	8.37856e-06	-0.202871	-0.0054067	-0.0165976	0	16259.2
611	11.4074	4.38144	0.0674922	1.81952e-06	8.11034e-07	-0.0788417	0.00134439	-0.00647634	0	8131.48
613	8.8351	5.89519	0.0680411	2.00746e-08	2.81069e-06	0.0736127	-0.000739338	-0.0105676	0	10174.2
616	6.52551	6.20636	0.0606374	2.56685e-06	3.80302e-06	-0.0781634	-0.00232591	-0.00926345	0	3772
618	7.30695	1.92065	0.0502334	-2.97203e-08	3.59644e-06	0.0254558	-0.000176471	-0.00156177	0	4438.35
620	21.0091	9.65325	0.0522163	4.62144e-06	-3.11561e-06	0.103559	0.00826636	-0.00124296	0	3795.19
624	10.4098	7.71096	0.0607039	5.11134e-06	3.63251e-06	0.0967087	0.0010508	-0.0163819	0	20121.1
625	4.96913	10.1047	0.0695933	3.26594e-06	2.14563e-05	-0.2632	-0.00409221	-0.0109075	0	13314.3
626	12.5755	3.56293	0.0634161	2.17762e-07	-2.55493e-06	0.0601848	0.00174114	-0.00495501	0	4643.3
627	7.18382	1.59533	0.0567775	3.86179e-08	2.69241e-06	0.00381867	-0.00014439	-0.000930091	0	5333.61
632	7.14349	15.2871	0.0594225	-8.57863e-06	3.34529e-05	-0.534351	-0.00110543	-0.0248888	0	8818.61
633	14.6672	3.28106	0.061966	4.65761e-06	-2.65087e-08	-0.0309966	0.00245168	-0.00366195	0	8293.95
636	8.23012	9.87245	0.0639263	8.92368e-06	1.40404e-05	-0.0935714	-0.00281836	-0.0210536	0	22037.9
639	18.1335	3.75582	0.0701593	5.77488e-06	-2.98915e-06	-0.130261	0.00440083	-0.00291161	0	15282
642	2.84625	9.04062	0.0675386	-4.15665e-08	7.03579e-07	-0.138908	-0.00202305	-0.00695091	0	9139.31
645	20.945	6.20194	0.0608616	5.51899e-06	-8.99217e-06	0.0149561	0.00581584	-0.00255945	0	6277.24
647	2.65347	15.2308	0.055016	1.28734e-06	1.47854e-05	-0.133884	0.000637765	-0.000436602	0	1046.34
648	20.8539	2.52691	0.0645715	7.386e-08	-1.36312e-06	-0.0312425	0.00211555	-0.00098212	0	4910.27
651	16.1792	9.12755	0.0662388	1.83515e-06	-9.41279e-07	0.122643	0.0106242	-0.0116753	0	7287.81
652	11.8786	6.10935	0.0591497	3.08171e-06	3.97864e-08	-0.0866278	0.00267819	-0.0114866	0	12940.7
654	23.122	5.68318	0.051725	2.93429e-06	-4.94454e-06	-0.0510654	0.00365007	-0.00116615	0	10393.2
655	15.2063	3.28627	0.0570951	3.71862e-06	-6.64138e-07	0.0104252	0.00271296	-0.00338735	0	10721
656	16.4438	12.1488	0.073641	9.90138e-06	-3.33873e-06	0.0708163	0.0114298	-0.0132267	0	7729.98
665	1.25027	4.26707	0.07174	1.04128e-06	1.76207e-05	0.0174657	-0.000327958	-0.00353197	0	6683.99
667	8.73837	3.60719	0.0514877	-2.19923e-06	1.63732e-06	0.105335	-0.000230551	-0.00554187	0	15574.8
668	2.59627	14.7374	0.0613802	8.00076e-06	1.25223e-05	-0.115174	-0.000273985	-0.000822083	0	1315.72
671	12.0039	6.32625	0.0556775	3.49813e-06	1.8145e-07	-0.28965	0.00286382	-0.011892	0	7547.9
678	14.0435	13.6896	0.0744261	7.85001e-06	-5.91758e-06	0.563981	0.00970614	-0.0307214	0	12406.1
679	20.2237	8.81868	0.0555366	4.43811e-06	-4.32645e-06	-0.0212328	0.00872401	-0.00286011	0	1709.04
680	12.8339	13.7626	0.0599959	8.45758e-06	-1.74283e-06	-0.0483298	0.0089626	-0.0379156	0	10331.7
683	11.6387	15.8555	0.0742025	0	-5.68988e-06	-0.000860939	0	-0.055319	0	12836
685	18.6519	1.57079	0.0501048	-1.01881e-07	5.8572e-08	0.0230764	0.00114194	-0.000614206	0	13628.7
690	16.069	12.2163	0.0640833	1.09469e-05	-2.3048e-06	0.270868	0.011293	-0.0152181	0	1747.64
692	4.3917	5.54568	0.0590312	-1.07295e-06	1.60098e-06	0.014682	-0.00189209	-0.00603713	0	10060.7
694	5.6246	7.97923	0.0621857	2.09501e-06	1.21784e-05	-0.010273	-0.00349175	-0.0109334	0	9579.45
697	9.68549	4.0672	0.0734195	-9.87331e-07	-2.14244e-07	-0.0269643	0.000166274	-0.00639589	0	11906.6
698	12.9007	5.0052	0.0696895	1.73367e-06	4.93517e-07	-0.0210126	0.00254788	-0.0079081	0	7693.43
702	4.27212	14.3665	0.0521242	1.38692e-05	1.1391e-05	-0.199585	-0.00184537	-0.00656664	0	5934.1
703	8.19536	2.40313	0.070854	-4.34802e-06	-6.4322e-08	-0.00977674	-0.000302914	-0.00263365	0	13905.3
707	26.8852	4.82558	0.0602173	9.00222e-07	-3.29909e-06	-0.00101065	9.78019e-05	-0.000569937	0	3511.17
711	12.6009	7.8595	0.053742	1.10632e-05	-7.94548e-07	-0.0903914	0.00452161	-0.0162205	0	15314.4
713	25.1748	1.92068	0.060026	7.18867e-07	-1.60856e-06	-0.0155036	0.000349487	-0.000373588	0	3116.58
714	24.2823	8.47222	0.0520093	1.15843e-05	-8.39738e-06	-0.0767686	0.00352754	0.000760596	0	9554.52
715	3.75731	5.88761	0.0721444	-5.48336e-07	1.11531e-05	0.0075082	-0.0018679	-0.00590926	0	12729.7
721	21.9319	3.01734	0.0665844	-4.64191e-07	5.07565e-07	0.00681549	0.00242424	-0.0013174	0	1109.65
724	10.4248	3.34648	0.0566134	-3.32999e-09	4.2817e-07	0.01985	0.000560045	-0.00497078	0	2840.15
726	11.0086	7.69302	0.0678767	8.61343e-06	1.50266e-06	-0.0418762	0.00183233	-0.0163353	0	12082.4
728	22.7683	5.18826	0.0665394	4.24875e-06	-3.03143e-06	0.0142429	0.00361455	-0.00134748	0	8828.65
729	5.41097	1.42335	0.0740347	9.11202e-08	2.44659e-06	0.0190583	-3.27184e-05	-0.000543043	0	5950.59
731	22.4521	6.15981	0.0582903	7.25856e-06	-5.32827e-06	0.0683691	0.00458982	-0.00148931	0	5832.21
732	4.44931	4.16821	0.0652063	-7.29366e-07	-2.34713e-07	-0.0287818	-0.0013611	-0.00389828	0	4443.07
733	2.09066	3.68455	0.073878	-2.60661e-07	1.39172e-05	-0.00862744	-0.000542052	-0.00307279	0	9085.33
743	16.473	9.6308	0.0640414	2.08949e-06	-2.19034e-06	0.136778	0.0110586	-0.0117155	0	15403.5
745	5.33533	2.47086	0.0557049	1.23321e-07	1.25504e-05	0.0250622	-0.000741735	-0.00224915	0	7064.9
748	18.2168	9.09023	0.0579331	4.21274e-06	-2.94961e-06	0.291097	0.0107441	-0.00665058	0	14563.8
751	23.9659	6.0954	0.053261	2.75381e-06	-6.42889e-06	-0.0676448	0.00312626	-0.000836834	0	3657.37
754	14.3987	14.263	0.0659321	8.35215e-06	-4.51791e-06	0.433533	0.00725125	-0.0284826	1	54424.4
756	11.5198	6.41807	0.0580577	3.83934e-06	8.42631e-07	-0.127751	0.00246396	-0.0121753	0	15550.2
758	15.5186	2.88744	0.069552	2.63658e-06	-3.58121e-07	-0.0581569	0.00257416	-0.002845	0	6065.41
759	5.05669	1.44487	0.0610039	-3.18108e-07	1.8386e-06	0.0369849	-0.000226608	-0.000585575	0	14391.7
760	14.2796	11.7073	0.0557999	9.65645e-06	-2.45454e-06	0.0263346	0.0106573	-0.0235352	0	18286.6
762	16.7187	1.25356	0.0716476	2.17908e-07	8.87802e-08	-0.00962743	0.000499788	-0.000380929	0	8045.13
763	6.02726	4.85751	0.0659921	-5.27325e-07	3.23627e-06	-0.0588978	-0.00169055	-0.00648247	0	13850.6
765	17.3637	3.04506	0.0600962	1.65673e-06	-2.50307e-06	0.0330703	0.00298036	-0.00261074	0	11000
767	15.7537	6.33273	0.0593063	1.3789e-06	1.34645e-10	-0.00581169	0.00694221	-0.0082316	0	18492.7
768	24.2398	1.54506	0.070205	7.19683e-07	-9.46518e-07	-0.0598537	0.000388271	-0.000221834	0	2997.6
770	8.16896	14.3417	0.0596184	-4.1846e-06	-6.80847e-07	0.206661	-0.00408209	-0.0347983	0	17115.6
776	7.26969	4.13982	0.0669048	5.96713e-07	3.81519e-06	0.0698823	-0.00125518	-0.00551851	0	5678.61
778	11.2734	10.1016	0.0555536	8.84473e-06	-9.00205e-07	0.0171373	0.00285646	-0.0251564	0	12552.2
782	15.9913	7.33143	0.0601232	2.94844e-06	-3.55118e-06	-0.0186769	0.00778514	-0.00979219	0	6711.14
784	9.32252	8.43566	0.0504376	4.34599e-06	5.88299e-06	0.0678876	-0.000938732	-0.0181194	0	13972.6
791	15.9081	14.9666	0.0590755	6.8852e-06	-4.81346e-06	0.23574	0.00279553	-0.0160087	0	7198.06
792	5.96849	3.48768	0.0737045	6.91401e-07	5.46519e-06	-0.00270781	-0.000978444	-0.00396016	0	7924.48
794	10.205	14.0885	0.0588257	5.20976e-06	1.89908e-07	-0.172042	0.000398489	-0.0442172	0	9586.9
795	2.74528	5.48174	0.067232	7.1347e-08	1.72772e-05	-0.0131919	-0.00107369	-0.00501935	0	13874.7
797	26.3967	3.51623	0.0636889	1.68499e-06	-2.45793e-06	-0.00886999	0.000321334	-0.000573995	0	6553.64
802	26.8863	5.1782	0.0645945	1.26235e-06	-3.56006e-06	0.0199291	0.000121711	-0.000510191	0	3997.18
803	16.5958	9.59583	0.0638442	2.81156e-06	-1.67957e-06	0.205138	0.0111465	-0.011098	0	6264.73
804	24.9274	7.99746	0.0679596	6.69896e-06	-9.70376e-06	0.0538497	0.00291961	0.000771626	0	2848.78
807	2.68008	5.86217	0.0526539	5.66146e-07	1.96549e-05	-0.0112254	-0.00105323	-0.00534545	0	4105.41
811	5.15378	13.8723	0.0656718	5.73599e-06	7.86304e-06	-0.237689	-0.00424723	-0.0114626	0	4548.62
813	5.55001	2.4549	0.0643101	2.46814e-07	1.49362e-05	0.021264	-0.000774289	-0.00252125	0	7514.85
815	4.77245	8.34848	0.0594729	-1.58558e-08	3.18854e-06	-0.052707	-0.00317954	-0.00975574	0	5443.6
816	13.5168	6.13325	0.0673582	2.40072e-06	-1.3995e-07	-0.0384784	0.00515253	-0.0108683	0	8556.34
820	13.7735	15.7769	0.0654669	-1.6238e-05	-2.25418e-06	0.605924	0.000591445	-0.037659	0	21159.1
821	20.2934	9.98908	0.0578805	5.36118e-06	-2.26858e-06	-0.0205901	0.00957328	-0.00221124	0	3655.84
823	5.54823	12.735	0.0526342	2.75193e-06	1.26901e-05	-0.167746	-0.00522036	-0.014748	0	20485.6
828	21.6784	2.6281	0.0704305	9.6063e-07	-8.01261e-07	-0.0751757	0.00198582	-0.00112479	0	7841.71
829	10.5123	2.10154	0.0598005	2.84087e-06	-6.06325e-08	-0.0893693	0.000571932	-0.00215299	0	16228.5
830	11.3559	9.67655	0.0518253	8.58424e-06	-5.79985e-07	0.0563023	0.00281692	-0.0231329	0	5142.74
832	21.9565	5.10169	0.0545061	2.31725e-06	-2.80063e-06	-0.0300804	0.00402616	-0.00185237	0	4951.48
833	2.71794	12.0719	0.0688549	1.53879e-06	2.73554e-05	-0.0866702	-0.00249144	-0.00504382	0	9876.34
835	16.056	7.23902	0.0528461	2.96155e-06	-3.32436e-06	0.224496	0.00793492	-0.00953195	0	12117.2
838	13.0489	5.96517	0.0529311	3.04365e-06	-1.24285e-07	0.249466	0.00441989	-0.0102622	0	11533.7
839	6.25252	4.69379	0.0719646	-2.2941e-07	2.30337e-06	0.115381	-0.00165583	-0.00640868	0	10853.2
844	7.96205	14.1351	0.0744422	1.19882e-05	-8.41788e-06	-0.0820548	-0.00370196	-0.0312781	0	12271.7
846	20.9544	8.17328	0.0604337	5.44219e-06	-4.02913e-06	-0.0154271	0.00752243	-0.00211744	0	10209.1
847	1.16521	12.9028	0.0619518	6.4389e-09	2.10376e-05	-0.0468543	-0.000221202	-0.00107034	0	7225.06
850	20.6461	4.29396	0.0573745	1.14711e-06	-4.76764e-07	0.00854366	0.00410965	-0.0021075	0	6372.76
851	10.4279	7.25872	0.0509779	3.77576e-06	2.96762e-06	0.209055	0.000823112	-0.0152504	0	14946
853	4.85812	11.4074	0.0632651	3.34959e-06	2.04838e-05	-0.0794426	-0.00483202	-0.011503	0	7329.27
855	26.0036	2.62853	0.0714329	1.1812e-06	-2.36201e-06	-8.23888e-05	0.000425223	-0.000526399	0	5127.42
858	1.76151	8.10362	0.056868	-9.85842e-07	3.7679e-06	-0.0742823	-0.000865986	-0.00578653	0	15013.5
860	9.08709	8.97312	0.0595568	7.17613e-06	6.61705e-06	0.0395407	-0.00205195	-0.0192177	0	5986.61
861	17.1208	9.12214	0.0661227	1.44172e-06	-3.04622e-06	0.0139051	0.0111397	-0.00958833	0	3330.52
863	7.02833	6.80719	0.0572811	3.33449e-06	4.07594e-06	-0.0682472	-0.00230216	-0.0110769	0	8564.85
865	1.25505	6.46688	0.0667671	-5.05663e-07	9.99695e-06	-0.000368573	-0.000180831	-0.00495567	0	1366.51
867	15.2702	12.8311	0.0685131	1.05466e-05	-3.75671e-06	0.282141	0.0102699	-0.0203216	0	19293.2
869	5.31161	6.44344	0.0691575	-1.52293e-06	3.95215e-06	-0.0433016	-0.00271537	-0.00831361	0	7798.69
877	8.69868	12.2285	0.0740592	6.2851e-06	2.03893e-06	-0.423383	-0.00325184	-0.0294376	0	7063.29
878	2.23985	4.51293	0.0667472	-6.12975e-07	1.56143e-05	-0.000179942	-0.000631138	-0.00395017	0	13455.6
884	26.2778	6.51243	0.0688161	3.16069e-06	-4.86817e-06	0.0123639	0.000867622	-5.71911e-05	0	5627.68
886	10.4646	8.6574	0.068922	9.19137e-06	4.21409e-06	-0.0216159	0.000840142	-0.0193892	0	3517.81
887	6.66017	4.35307	0.0691138	4.983e-09	3.45111e-06	-0.0155858	-0.00146547	-0.00603085	0	15540.2
890	3.03803	6.45134	0.0587731	-3.37967e-07	1.50575e-05	0.0328128	-0.00158544	-0.00578198	0	7841.97
894	26.9497	5.80632	0.056733	8.12079e-07	-3.45715e-06	-0.0291304	3.25665e-05	-0.00030023	0	364.111
895	19.5794	10.1483	0.0739153	5.6819e-06	-4.52963e-06	0.144422	0.0105156	-0.0031099	0	4125.26
896	6.19913	14.6883	0.0692891	3.7799e-06	1.27757e-05	-0.459922	-0.00326646	-0.017249	0	4062.04
902	9.40818	13.615	0.0660392	7.57404e-06	4.49287e-06	-0.0924489	-0.00176662	-0.0391744	0	35720
905	9.57455	13.4692	0.0587747	8.05069e-06	3.90538e-06	-0.123192	-0.00134443	-0.0389865	0	23356.1
906	26.0794	7.72126	0.0558017	3.02786e-06	-4.50242e-06	0.0270343	0.00138364	0.00103656	0	811.417
909	23.0572	8.34733	0.0510643	8.81826e-06	-6.22284e-06	-0.00710425	0.00521658	-0.000436578	0	10173.6
910	3.12505	10.8191	0.0603284	-2.53487e-06	2.35712e-05	-0.00982982	-0.00284919	-0.00700125	0	4661.03
911	3.1096	5.563	0.069926	6.16145e-08	1.54377e-05	-0.0190829	-0.00128178	-0.00525448	0	11610.1
915	12.452	7.42194	0.0693544	8.91607e-06	-5.31146e-07	-0.0553731	0.00388897	-0.015387	0	3034.04
916	16.6437	10.8497	0.070713	8.49596e-06	-4.29752e-06	0.170489	0.0126608	-0.012	0	3470.97
917	8.6823	12.4783	0.0501374	5.32604e-06	1.24956e-06	-0.0238052	-0.0034632	-0.0306347	0	38431.9
920	8.51142	12.361	0.05292	7.33954e-06	4.37211e-06	-0.370049	-0.0035506	-0.0291923	0	21262.2
921	4.13842	14.2004	0.0602919	1.1635e-05	1.12119e-05	-0.192154	-0.00228945	-0.00622214	0	4298.92
922	8.91117	6.84911	0.0618363	3.43112e-07	3.83896e-06	0.0632757	-0.00116791	-0.0131988	0	19939.1
923	7.85231	1.03391	0.0689001	8.94525e-08	2.75999e-07	-0.0215788	-4.34533e-05	-7.81847e-05	0	3906.69
925	21.085	4.45337	0.0548205	8.76288e-07	-1.19115e-07	-0.022356	0.00416818	-0.00193724	0	5721.01
929	10.5756	10.6035	0.0609197	1.44617e-05	1.74325e-06	0.355314	0.000884157	-0.0268505	0	31661.3
930	14.424	15.7007	0.0732719	1.28212e-06	-2.4533e-06	0.289466	0.000546643	-0.0273315	0	7324.04
936	8.76625	9.17947	0.061923	7.37263e-06	8.79618e-06	-0.104993	-0.00234024	-0.0199013	0	25572
937	25.5187	8.81597	0.0688396	7.24391e-06	-6.81804e-06	0.0625067	0.00186167	0.00160693	0	1853.1
940	18.1568	3.62049	0.0676806	4.56823e-06	-2.34118e-06	-0.159421	0.0038819	-0.00277766	0	13321.2
944	2.3405	8.38499	0.0513398	-1.32373e-06	3.12814e-06	-0.0572669	-0.00167459	-0.00628175	0	12493.8
945	19.7883	1.81243	0.0579692	3.53309e-07	2.4635e-07	-0.0372554	0.00137175	-0.000649132	0	3955.44
952	2.68994	15.6998	0.0672419	-1.18585e-06	2.57933e-05	-0.146607	0.00153969	-0.00013362	0	394.377
954	12.329	9.43489	0.0646526	7.61604e-06	-4.02514e-06	0.103949	0.00505361	-0.0216335	0	19512.2
957	17.2912	5.18729	0.0609954	2.12407e-06	-1.42839e-06	-0.00794171	0.00591562	-0.00510441	0	9056.11
959	2.56674	11.5463	0.0531979	-2.49337e-06	2.30234e-05	-0.0542813	-0.00240769	-0.00554812	0	6536.33
961	22.7732	2.8348	0.0625279	1.23507e-07	-3.94316e-07	0.0492367	0.00184662	-0.000812014	0	5679.64
962	25.3282	5.71301	0.0689487	6.64398e-07	-5.5162e-06	-0.00681542	0.00184594	-0.000582138	0	3944.91
963	9.672	14.777	0.0647393	1.87507e-06	3.37497e-06	-0.107219	-0.000939388	-0.0460327	0	4767.77
964	26.8188	9.72061	0.0630698	-2.63669e-08	-2.39198e-06	-0.051381	0.000198465	0.00286394	0	2239.18
966	16.3455	6.60397	0.0500184	2.61267e-06	-4.0242e-07	-0.0364285	0.00749646	-0.00785625	0	2481.15
969	10.2032	1.203	0.0598204	9.9456e-07	2.43075e-07	-0.0239854	-7.84484e-05	-0.000514129	0	10055.1
970	7.33413	1.4783	0.0683361	1.14961e-07	2.56227e-06	-0.00199047	-0.000131321	-0.00110763	0	11064.2
975	20.2772	7.7129	0.055118	7.35487e-06	-2.95391e-06	0.106567	0.00804522	-0.0033447	0	5541.93
976	2.32561	1.26708	0.055008	5.42564e-07	2.17304e-06	0.0641175	-1.25307e-05	-0.000379288	0	10829.4
978	11.8552	15.4684	0.0510833	-1.37376e-06	-4.35049e-07	-0.290084	0.000982891	-0.0525813	0	23535.5
982	8.95426	5.45194	0.0568746	-3.43485e-07	2.1486e-06	0.0348935	-0.000616659	-0.00956625	0	5945.38
983	23.8924	6.45531	0.0729546	4.77722e-06	-9.48541e-06	0.00985335	0.00356981	-0.000748392	0	2540.22
985	24.4834	1.50528	0.0506798	6.43548e-07	-7.89305e-07	-0.0231778	0.000345817	-0.000227181	0	4902.81
986	14.6038	2.75114	0.0662777	3.23575e-06	1.36343e-07	-0.0487112	0.00201322	-0.00264635	0	10980.1
990	18.5166	5.64908	0.0521266	6.87336e-06	-3.15359e-06	-0.0507796	0.00664891	-0.00442882	0	4719.01
991	5.72814	3.24246	0.0716886	-6.14951e-07	7.12172e-06	-0.0303347	-0.00110219	-0.00350004	0	12201.5
992	24.9245	1.42201	0.0508065	3.70995e-07	-6.38049e-07	-0.04101	0.00021358	-0.000220786	0	5682.44
1000	1.42477	3.51146	0.0593005	1.46524e-06	9.37037e-06	0.0170894	-0.000274498	-0.00280729	0	8494.88
1001	7.88061	12.4826	0.0532487	4.99416e-06	6.00633e-06	0.155407	-0.0047892	-0.0273304	0	4007.42
1004	2.94832	2.19417	0.0694819	3.7078e-06	1.123e-05	0.0855631	-0.000431161	-0.00143311	0	9934.27
1005	11.062	1.26167	0.0534515	1.09751e-06	9.66893e-08	-0.0100711	6.55564e-05	-0.000371445	0	20262.7
1007	19.1983	5.5218	0.071452	5.10943e-06	-2.39918e-06	-0.000227117	0.00618718	-0.00381127	0	7779.77
1010	8.68342	5.06571	0.0634417	-1.43504e-07	2.82629e-06	-0.107722	-0.000651102	-0.0086107	0	15197.8
1012	7.3727	8.19826	0.059997	3.75522e-07	8.07897e-06	0.0306013	-0.00286208	-0.0144419	0	12555.4
1013	2.76184	8.19297	0.0583922	7.08088e-07	5.03498e-06	-0.0194338	-0.00185492	-0.00670402	0	7504.59
1016	2.38537	5.74843	0.0579309	8.75104e-08	1.90727e-05	-0.052299	-0.000963846	-0.0050058	0	7951.11
1019	12.4839	6.95081	0.066886	5.84484e-06	6.52749e-08	-0.0320734	0.00417162	-0.0130681	0	6846.01
1020	2.25833	4.00595	0.058313	-5.29113e-07	1.34626e-05	-0.0358542	-0.000682686	-0.00343004	0	10923.5
1025	10.8181	9.97526	0.0555286	1.14363e-05	2.7336e-06	0.0288819	0.00176433	-0.0246923	0	19814
1026	9.19733	14.3456	0.0662878	3.30797e-06	4.26217e-06	-0.294044	-0.00181634	-0.0423862	0	18888.4
1034	18.5645	8.42893	0.0729725	5.50051e-06	-3.36537e-07	0.00240906	0.00958289	-0.00571873	0	2562.49
1035	15.4794	3.96163	0.0643433	1.9902e-06	-1.29593e-06	-0.0260727	0.00387688	-0.0046484	0	12609.3
1036	11.766	1.09564	0.0743936	4.28976e-07	-1.89031e-08	0.0304455	2.67518e-05	-0.000105777	0	6003.8
1040	2.38694	1.63935	0.0747493	1.82627e-06	4.59065e-06	-0.0132326	-0.000201043	-0.000764783	0	12241.7
1041	9.01435	6.30215	0.073633	-3.53924e-07	2.15062e-06	0.0465518	-0.000780299	-0.0117644	0	18461.3
1045	10.907	6.96331	0.0554634	5.33806e-06	1.63289e-06	-0.140441	0.00147649	-0.0140107	0	3045.77
1047	4.373	14.7591	0.0516076	1.45498e-05	1.30173e-05	-0.167249	-0.00092949	-0.00639336	0	3267.51
1049	25.5842	7.96188	0.0563072	5.38215e-06	-7.14081e-06	0.00411663	0.00203188	0.000868772	0	3652.8
1050	15.935	8.12277	0.0573749	1.65753e-06	-4.09464e-06	0.153401	0.00895482	-0.0107169	0	4993.14
1052	4.70708	11.5037	0.0675791	3.706e-06	1.94575e-05	-0.0746157	-0.00470196	-0.0112834	0	16345
1054	14.6534	7.75303	0.0656755	6.29261e-06	-5.32604e-06	0.146349	0.00785186	-0.0127218	0	14742.2
1058	3.72386	3.92013	0.0564525	9.40169e-07	3.31991e-06	-0.0263099	-0.000942549	-0.00386153	0	14210.1
1059	13.5283	7.86889	0.0603027	1.17577e-05	-2.66181e-06	-0.0822997	0.0060596	-0.014837	0	12534.9
1060	20.2282	9.88475	0.0652486	5.9812e-06	-2.79758e-06	-0.0263626	0.00961326	-0.00224784	0	6546.17
1067	15.8486	1.10792	0.0502907	3.97273e-07	-1.03527e-08	-0.0327467	0.000231987	-0.000176565	0	1805.82
1072	19.2237	10.8572	0.0737916	7.4473e-06	-4.45241e-06	0.0690378	0.0100362	-0.00387893	0	4716.23
1074	16.6415	2.20644	0.0747733	8.46369e-07	-5.715e-07	-0.0555644	0.00182099	-0.00170858	0	10483.5
1075	3.81515	6.41164	0.066699	-2.19495e-09	9.31335e-06	-0.0149443	-0.00206376	-0.00637066	0	9361.8
1076	14.6658	6.59424	0.0695897	4.27568e-06	-6.12645e-07	0.0803585	0.00625729	-0.0100533	0	9695.27
1079	17.751	10.4455	0.0722417	7.42342e-06	-3.29807e-06	-0.0875145	0.0115248	-0.00807421	0	12149.9
1081	6.62368	12.0515	0.0662689	0.000216297	-5.62544e-06	-0.0020737	-0.00577874	-0.019215	0	12641.1
1086	19.3965	11.4087	0.0635363	7.95909e-06	-3.28098e-06	0.0634993	0.0103972	-0.00314982	0	6198.26
1088	19.3066	2.7796	0.0603192	1.70139e-06	-8.72889e-07	-0.0893906	0.00260893	-0.00147358	0	5095.87
1091	15.3656	4.87194	0.0519565	3.98165e-06	-8.319e-07	-0.0351933	0.00469164	-0.00621205	0	10080.7
1092	11.1603	14.8068	0.0685601	1.0944e-06	-1.32775e-06	0.303812	0.00215568	-0.0484456	0	33095.4
1094	15.7384	9.89494	0.0717778	2.54235e-06	-3.93941e-07	0.0861914	0.0111161	-0.014307	0	11285.5
1095	12.7998	1.77348	0.0702856	2.26443e-06	-8.0137e-08	-0.0613855	0.000524444	-0.00121129	0	15636.9
1099	7.12241	13.9175	0.0668619	-6.14107e-06	-2.68211e-06	-0.416771	-0.00466304	-0.0249799	0	9028.87
1101	13.8309	11.9001	0.0680402	1.24948e-05	-3.44673e-06	0.105611	0.00986426	-0.0256876	0	8682.37
1104	15.9282	12.5755	0.0679193	1.07138e-05	-1.00481e-06	0.308312	0.0111149	-0.0167543	0	16333.2
1108	16.3996	9.54044	0.0524742	2.10316e-06	-1.5472e-06	0.106055	0.0111927	-0.0118504	0	16026.5
1110	1.43657	10.6995	0.0695716	-2.46843e-07	1.66869e-06	-0.0544469	-0.000871813	-0.00454316	0	5833.58
1111	18.2856	11.3171	0.0686647	8.05984e-06	-2.47112e-06	0.0845315	0.0113535	-0.00627272	0	6849.35
1117	5.06986	5.56384	0.0656155	-2.30227e-07	2.58793e-06	-0.00509003	-0.00216583	-0.00679663	0	6052.85
1123	1.97205	3.74295	0.0583925	-2.19435e-07	1.37246e-05	-0.0179691	-0.000512147	-0.0030812	0	10704
1127	11.6407	7.8891	0.0546375	1.04029e-05	-1.90038e-07	0.14916	0.00244146	-0.017136	0	914.182
1129	5.04839	15.2613	0.057856	2.89538e-06	2.53612e-05	-0.242896	0.000369333	-0.00913591	0	1265.48
1130	1.72774	13.8616	0.0590353	5.16485e-06	1.50514e-05	-0.0941406	-0.000637314	-0.000199077	0	1618.03
1133	17.9007	2.86456	0.0681161	2.15481e-06	-4.84622e-07	0.0180462	0.00281371	-0.00204128	0	9971.19
1136	15.2623	2.07101	0.059161	9.75773e-07	-6.50174e-08	-0.128601	0.00130401	-0.00142299	0	14825.1
1137	25.6173	9.36833	0.0508096	9.37594e-06	-5.4303e-06	-0.0112868	0.0017924	0.00225016	0	2673.17
1138	17.0203	3.39003	0.0718462	3.01031e-06	-4.93047e-06	-0.0867338	0.00336004	-0.00296067	0	6805.4
1139	22.2043	6.2696	0.0748633	8.47786e-06	-5.53144e-06	-0.00746269	0.00477713	-0.00151026	0	2635.12
1140	16.9835	1.65485	0.0578772	3.25574e-07	4.1735e-08	-0.00189688	0.00116112	-0.000865904	0	8017.27
1143	26.1557	8.75697	0.0549035	4.12729e-06	-4.26778e-06	-0.0973095	0.00121598	0.00201837	0	1505.68
1144	20.5347	6.82946	0.0670766	9.40947e-06	-5.58134e-06	-0.0498115	0.0066313	-0.00297069	0	5654.16
1145	20.0271	11.1182	0.0544203	4.48541e-06	-4.73731e-06	0.111353	0.0102627	-0.00199233	0	952.197
1146	16.2225	6.70348	0.0604839	1.7675e-06	-5.58009e-07	-0.0846355	0.00747003	-0.00809766	0	2785.09
1149	13.2967	13.6508	0.0588583	7.92778e-06	-2.78208e-06	0.577431	0.00956952	-0.0347308	0	33607.2
1152	5.48241	15.6612	0.0747192	-2.89804e-06	3.55552e-05	-0.308631	0.00202324	-0.0110141	0	3170.91
1153	3.62176	5.91707	0.0668576	2.31747e-09	1.22315e-05	-0.0269598	-0.00171595	-0.00577711	0	14187.9
1157	19.5516	7.14075	0.0519091	1.27523e-05	-1.88803e-06	0.0631816	0.00763195	-0.0039191	0	4828.41
1159	23.9841	1.56819	0.0627139	7.41496e-07	-8.03973e-07	-0.0123022	0.000355059	-0.000209169	0	3524.24
1160	6.82861	7.08018	0.0730389	4.8746e-07	4.04529e-06	-0.0165033	-0.00243463	-0.0114031	0	12887.9
1161	20.1368	11.561	0.0595917	4.76352e-06	-3.71091e-06	0.056538	0.0100705	-0.00157134	0	3077.1
1162	12.0032	3.04275	0.0582026	1.26941e-06	1.49478e-06	0.0135167	0.00130821	-0.00378902	0	13356.8
1163	24.1079	2.45894	0.0611387	3.90318e-07	-2.31316e-06	0.000825786	0.00112946	-0.000595676	0	4491.44
1164	7.71206	4.11723	0.0653594	5.71624e-07	4.3199e-06	-0.032351	-0.000745974	-0.0060899	0	12071.9
1165	18.6676	11.8247	0.0703482	9.03607e-06	-2.52648e-06	0.173579	0.0103345	-0.00495398	3	9727.37
1166	1.28675	1.02835	0.0672162	2.16755e-07	5.85403e-08	0.019399	2.12253e-06	-0.00012326	0	4074.08
1168	15.8679	3.03389	0.0560539	3.0345e-06	-1.71518e-06	0.00255326	0.00277932	-0.00302529	0	7288.13
1173	25.9576	8.41667	0.0501891	5.28398e-06	-5.01616e-06	0.0353112	0.00148181	0.00151013	0	3823.45
1176	23.4326	6.97292	0.0517273	7.39162e-06	-9.18606e-06	0.144369	0.00408676	-0.000728984	0	2917.93
1177	3.60382	7.1747	0.0709388	2.67573e-07	1.04712e-05	-0.0209592	-0.00220121	-0.00676979	0	5750.76
1179	20.905	1.50116	0.0696132	2.46152e-07	-4.12553e-07	-0.0124563	0.000697824	-0.000391809	0	4238.6
1180	20.6781	9.30746	0.0710117	6.52627e-06	-3.6585e-06	0.0233683	0.00853365	-0.00191208	0	9532.69
1182	1.1373	2.82285	0.0654352	3.54462e-08	4.41139e-06	0.00920618	-3.90238e-05	-0.00199123	0	4251.86
1183	22.9847	6.53036	0.0566639	4.91503e-06	-7.01175e-06	-0.0799082	0.00431889	-0.0011143	0	5091.6
1184	1.94611	11.4991	0.0703177	5.65339e-09	1.72834e-05	-0.0828259	-0.00180796	-0.00428268	0	6155.21
1185	3.81927	14.3029	0.0529321	1.51212e-05	1.85218e-05	-0.159832	-0.00164129	-0.0048451	0	5132.92
1188	10.7288	3.89752	0.0664697	1.68928e-07	1.38726e-06	-0.0953856	0.000731298	-0.00577642	0	8031.24
1190	6.85564	11.0833	0.050159	2.70752e-06	1.43724e-05	-0.00575087	-0.0051348	-0.018549	0	7818.76
1193	2.64675	4.01524	0.0613589	-1.80587e-06	1.00215e-05	0.0114637	-0.000716064	-0.00357926	0	2755.08
1200	2.82893	10.4937	0.0743606	-1.49144e-06	1.24639e-05	-0.0425284	-0.00262705	-0.00650067	0	12392
1202	13.833	1.32227	0.0642738	1.74394e-06	3.36163e-07	-0.0708845	0.000431569	-0.000471826	0	10107.2
1203	14.9042	3.1701	0.0596772	4.21022e-06	-2.06161e-07	-0.107565	0.00272039	-0.00363394	0	13092.9
1205	23.1016	9.64143	0.0710282	1.23574e-06	-7.69628e-06	0.0314294	0.00533476	0.00116781	0	3718.46
1206	17.3676	2.41438	0.0742643	8.1862e-07	-2.12033e-07	-0.0426121	0.00222063	-0.00191571	0	2996.66
1208	15.6603	4.68023	0.0603027	3.35207e-06	-2.73071e-06	-0.033451	0.00476886	-0.0058749	0	10647.8
1209	13.7008	5.64749	0.0716682	1.03155e-06	-1.6496e-07	0.104467	0.00449611	-0.00936324	0	8888.99
1212	13.2902	8.81453	0.0597483	1.16243e-05	-4.56337e-06	-0.249704	0.00628417	-0.0182864	0	5924.4
1216	15.3408	9.94712	0.06045	3.16735e-06	-1.59649e-06	0.113303	0.0106395	-0.0155549	0	6181.72
1222	20.8724	4.35216	0.0674016	8.63512e-07	-5.16291e-07	-0.0527442	0.00414988	-0.00206581	0	6697.75
1223	3.03364	9.66469	0.0547721	4.86447e-07	5.0115e-06	0.0580182	-0.00262083	-0.0071632	0	9138.91
1226	9.15457	6.09799	0.0739154	3.28974e-08	1.22439e-06	-0.0286739	-0.00053495	-0.0112677	0	14435.4
1228	6.53882	13.7605	0.0512918	5.62845e-07	2.93943e-06	-0.372809	-0.00536217	-0.0202874	0	23986.9
1230	12.1837	4.63962	0.0593932	5.37432e-06	-5.5677e-09	0.0088823	0.00185849	-0.0074817	0	12126.3
1231	19.7698	7.69746	0.0735998	6.86185e-06	-2.06406e-06	0.0550888	0.00826991	-0.00376102	0	7946.9
1232	8.67928	6.12162	0.0664852	1.21518e-07	3.36019e-06	0.0453138	-0.00093237	-0.011028	0	20483.5
1236	10.096	13.151	0.0634189	2.89481e-06	5.45034e-08	0.0988998	-0.000166627	-0.0394649	0	8464.54
1238	1.37146	8.42966	0.0661524	-1.69294e-07	8.32747e-07	-0.0118611	-0.000477756	-0.00571425	0	7152.27
1239	13.6701	13.7442	0.0585536	8.10844e-06	-3.54422e-06	0.169542	0.00948533	-0.0332121	0	21668.9
1240	22.0173	7.36968	0.0680147	1.278e-05	-2.17568e-06	0.0173324	0.00567953	-0.00139456	0	4644.98
1246	2.428	9.92523	0.0601435	4.7964e-07	1.52777e-06	-0.0728285	-0.00194306	-0.00622854	0	4983.69
1249	24.2677	6.35162	0.0641512	4.91954e-06	-7.83414e-06	-0.0630693	0.00305103	-0.000598525	0	6837.21
1251	19.0927	8.70186	0.0559408	4.43201e-06	-2.14002e-06	-0.0283312	0.00971762	-0.00497338	0	14377.5
1256	2.86821	6.75074	0.0534974	1.25687e-06	1.31651e-05	0.0391504	-0.00171203	-0.00595079	0	3286.22
1258	1.18525	8.85099	0.063327	-8.12408e-08	7.40673e-07	0.0300269	-0.000193403	-0.0054317	0	9915.55
1260	14.3113	3.37886	0.0737946	2.85133e-06	4.18145e-07	-0.0716111	0.00239867	-0.00378242	0	16383.4
1261	7.62703	11.0593	0.0639618	2.05833e-06	1.40942e-05	-0.0113216	-0.00452506	-0.0218401	0	3973.23
1264	13.2168	8.72862	0.0533796	1.14019e-05	-4.59057e-06	-0.0638095	0.0058213	-0.0178529	0	21687.7
1269	22.4626	7.14849	0.063422	1.21812e-05	-5.36237e-06	0.0261721	0.00522592	-0.00132003	0	817.617
1270	11.4067	13.9019	0.0649339	4.45035e-06	-2.49824e-07	-0.191451	0.00307765	-0.0437473	0	15962.8
1276	21.753	2.25781	0.0700192	1.10083e-06	6.75235e-08	-0.0332258	0.00170409	-0.000769227	0	7854.65
1278	8.1672	4.82824	0.066566	3.04556e-07	4.22244e-06	-0.0152167	-0.000702973	-0.00786286	0	14957.8
1280	13.998	9.67354	0.0525437	7.24921e-06	-4.28733e-06	-0.151841	0.00818295	-0.0191965	0	13682.3
1285	12.1035	1.93873	0.0617283	2.63994e-06	-3.88457e-08	-0.00386871	0.000614589	-0.00160954	0	13119
1287	22.7965	7.93138	0.0510806	1.19364e-05	-5.81887e-06	-0.0487312	0.00525196	-0.000754169	0	7213.87
1288	20.844	7.16234	0.056876	1.33527e-05	-4.83372e-06	0.0502271	0.00652532	-0.00259782	0	7563.67
1289	2.78239	10.7568	0.0615966	-2.05246e-06	1.9321e-05	-0.198174	-0.00247236	-0.00616682	0	7579.36
1293	23.2572	5.96729	0.0683643	2.768e-06	-6.01754e-06	-0.0300137	0.00372796	-0.00117328	0	6327.8
1294	24.4576	5.19752	0.0713993	3.26172e-07	-4.14336e-06	-0.0220532	0.00234937	-0.000787598	0	1106.19
1303	2.28826	5.19328	0.0564573	1.28791e-07	1.78625e-05	-0.025758	-0.000708194	-0.00450743	0	8320.71
1305	26.3382	2.68936	0.0558624	7.64133e-07	-1.8311e-06	-0.0101645	0.000266667	-0.000494725	0	4579.18
1307	20.4564	3.81986	0.0590787	4.05283e-06	-3.08601e-07	0.0367051	0.00388926	-0.00210326	0	3124.55
1309	10.6784	12.2603	0.0544067	4.68457e-06	-3.5016e-08	0.0878272	0.00197942	-0.0353212	0	9783.05
1310	5.85779	13.4309	0.0746242	3.75769e-06	1.44139e-05	-0.195676	-0.00510138	-0.016098	0	2362.06
1311	24.1248	8.98327	0.0556705	1.02637e-05	-6.56878e-06	-0.0261291	0.00384147	0.00103106	0	5657.65
1312	22.6846	2.20258	0.0698623	-7.95548e-08	-1.06048e-06	-0.0486107	0.00134558	-0.00061998	0	4345.04
1314	25.3681	3.30818	0.056869	2.47931e-06	-3.68851e-06	-0.0137028	0.000879959	-0.000668167	0	4368.1
1315	7.09569	10.5732	0.050348	4.21728e-06	1.44873e-05	0.151227	-0.00492439	-0.0187358	0	3769.99
1321	21.1883	3.88194	0.0626909	1.94903e-06	-4.95939e-07	-0.0885966	0.00353203	-0.00176824	0	5859.69
1326	16.5729	5.42458	0.0647897	6.41572e-06	-1.60487e-06	0.0237943	0.00595329	-0.00555294	0	5828.47
1328	26.7103	6.52286	0.0585285	2.18237e-06	-3.30603e-06	0.0744239	0.000306876	1.41269e-05	0	2846.28
1329	1.92577	7.42896	0.0663739	7.02286e-07	1.30441e-05	-0.0376496	-0.000896123	-0.00565609	0	10276.6
1330	21.0177	1.55692	0.0561609	2.78727e-07	-4.52939e-07	0.0412778	0.000782942	-0.00050801	0	6322.81
1331	8.90861	2.4612	0.0521875	-3.66006e-06	-5.71749e-06	0.0361751	-7.07468e-05	-0.00298702	0	19052.8
1332	24.491	6.22627	0.0649534	2.66467e-06	-7.18378e-06	0.0558168	0.00281191	-0.000541153	0	7807.98
1333	13.5758	9.13897	0.0516911	1.17377e-05	-3.9769e-06	-0.0262012	0.00732642	-0.0185169	0	17156.8
1335	13.2726	12.51	0.0561487	1.07943e-05	-3.3914e-06	-0.0241782	0.00924692	-0.0314886	0	22668.8
1339	12.3893	7.54941	0.0726811	9.75649e-06	-4.36542e-07	-0.132868	0.00412039	-0.0159291	0	8897.39
1341	13.7828	14.8146	0.0705973	4.91874e-06	-2.67746e-06	0.375863	0.00501903	-0.0342762	0	33795.8
1342	25.7498	9.93259	0.070472	7.43502e-06	-4.61649e-06	0.202721	0.00110284	0.00302321	0	5224.65
1343	23.1001	4.26051	0.0519836	2.15134e-06	-1.64228e-06	0.000998192	0.00269364	-0.00112662	0	1809.87
1345	20.8243	10.5672	0.0539918	4.05168e-06	-8.49221e-07	0.068612	0.00969629	-0.00108869	4	2405.45
1346	9.19431	1.87387	0.0730283	-1.30152e-07	1.07945e-06	0.107105	-0.000103131	-0.00180079	0	9974.45
1347	12.34	14.0778	0.0520753	5.85742e-06	-8.95763e-07	0.562645	0.00643637	-0.0408258	0	18264.3
1349	5.88775	9.48667	0.06151	1.77577e-06	1.86688e-05	-0.00792704	-0.00407646	-0.0133664	0	10909.3
1355	10.4139	4.00814	0.0685138	-6.06754e-09	3.63921e-07	-0.0590163	0.00053879	-0.00562847	0	2108.59
1357	19.2242	12.1806	0.059589	1.00434e-05	-3.14581e-06	0.132528	0.00961805	-0.00344942	0	1643.68
1358	22.1834	2.91441	0.0679493	-2.8495e-07	-4.87426e-07	-0.0102783	0.0021592	-0.00101545	0	2330.83
1359	15.6987	15.6644	0.0602541	6.54005e-06	-2.71904e-06	0.333759	-9.99861e-05	-0.0163237	0	1731.28
1360	16.1294	6.11313	0.0590564	4.69353e-06	2.62458e-07	-0.116631	0.00652067	-0.00770722	0	784.188
1361	5.21776	4.05614	0.0546911	-2.56136e-07	-1.05339e-06	-0.0859382	-0.00119838	-0.00444285	0	9572.04
1364	24.6269	3.82179	0.0607544	-2.11694e-09	-3.86232e-06	-0.00962225	0.00149217	-0.00085013	0	2823.28
1365	13.7554	6.16341	0.068454	2.4777e-06	-2.3934e-07	-0.0399613	0.0052151	-0.0101581	0	1777.61
1367	1.20852	15.403	0.0511838	1.39009e-06	1.41353e-05	-0.0102799	0.000165669	0.00227385	0	2477.57
1370	26.4908	2.97674	0.0615854	1.03919e-06	-2.04233e-06	0.0123539	0.000270269	-0.000546916	0	5991.1
1371	14.5118	14.3408	0.0713639	8.69036e-06	-5.00227e-06	0.435654	0.00667328	-0.0276207	1	28290.8
1373	10.967	15.8795	0.066228	0	5.4288e-06	0.00291733	0	-0.0544387	0	13797.1
1375	10.7047	1.55763	0.0586031	2.19216e-06	3.67652e-07	0.0305276	7.36666e-05	-0.000965325	0	13786.2
1377	1.65598	8.81353	0.05913	-4.51517e-07	1.11605e-07	0.0392967	-0.000904288	-0.00571889	0	9395.68
1378	23.8557	8.27709	0.0644952	1.24355e-05	-7.10542e-06	0.131465	0.00419343	0.000201698	0	7241.39
1379	14.9082	4.70521	0.0678105	3.15648e-06	7.34496e-08	0.0192363	0.00441306	-0.00616475	0	7169.77
1380	11.12	6.59796	0.0590921	4.85479e-06	1.37353e-06	-0.0507059	0.00176916	-0.0130958	0	15344.9
1383	20.626	3.31611	0.0717003	4.70811e-07	-5.20404e-07	0.014145	0.00327161	-0.00153046	0	2456.23
1385	16.1883	12.1953	0.0570199	1.07017e-05	-2.06347e-06	0.329066	0.0114656	-0.0143865	0	522.76
1386	19.1552	4.37356	0.0746756	5.58608e-06	-2.45429e-06	-0.0123988	0.00484619	-0.00301047	0	8583.97
1388	8.5646	8.15805	0.0722819	3.69827e-06	7.73748e-06	0.0248273	-0.00230574	-0.0168191	0	15619.4
1390	24.7261	8.31934	0.0698834	9.8176e-06	-1.03266e-05	-0.0206917	0.0029852	0.000849604	0	8832.36
1395	24.2043	7.4662	0.0725055	6.47432e-06	-1.08233e-05	-0.0159235	0.00361653	2.07454e-05	0	4765.51
1400	18.3062	1.70163	0.0590804	-4.82051e-08	-1.01462e-07	-0.160124	0.00135695	-0.000729268	0	6406.04
1402	11.1742	3.59095	0.0532113	5.42535e-07	1.31953e-06	0.0572238	0.000801209	-0.00517503	0	12224.3
1403	4.90552	15.9231	0.069195	-6.10567e-06	3.18379e-05	-0.308146	0.00330975	-0.00778885	0	42.577
1404	4.32504	6.41362	0.0578612	4.47885e-07	4.7461e-06	0.020703	-0.00218361	-0.00680177	0	9386.91
1405	10.004	2.97753	0.0506099	7.88559e-07	9.32741e-07	-0.0817666	0.000306521	-0.00397587	0	5236.09
1407	18.68	12.3459	0.0593663	1.27824e-05	-2.67258e-06	0.0552188	0.00988127	-0.00455685	0	4314.55
1408	26.8718	8.86988	0.0529316	5.98557e-07	-2.29357e-06	-0.0206854	0.000242696	0.0022551	0	2586.25
1409	18.6022	11.7115	0.0605278	8.82419e-06	-2.40863e-06	0.176066	0.0106811	-0.00515491	0	7253.44
1410	6.65269	12.43	0.0568896	-1.19074e-05	9.36517e-06	-0.186761	-0.00571189	-0.0197948	0	4631.11
1412	2.13362	15.2065	0.0526671	-4.35098e-05	1.16062e-05	-0.105262	0.000465704	0.000750539	0	915.445
1413	21.6035	9.79864	0.063365	2.49414e-06	-2.30117e-06	0.11932	0.00763416	-0.000790281	0	13610.5
1417	2.23072	10.3193	0.0606189	1.28761e-06	5.1557e-06	-0.104576	-0.0016752	-0.00567797	0	4289.75
1418	11.136	3.06464	0.0566174	2.09258e-07	1.06587e-06	0.195209	0.000877565	-0.00421351	0	16009.8
1422	4.62199	10.5302	0.0725157	3.87084e-06	2.13241e-05	0.06563	-0.00437725	-0.0107217	0	12443.3
1424	1.89333	2.27548	0.0603815	2.1831e-06	7.80628e-06	-0.00566867	-0.000274265	-0.00151896	0	13332.2
1429	19.5231	6.68977	0.0662495	9.7245e-06	-9.89626e-07	-0.0552183	0.00734996	-0.00398107	0	6245.37
1431	3.03036	6.31853	0.0744386	7.18989e-07	1.70585e-05	0.0577214	-0.00149542	-0.00570793	0	12104.6
1432	6.3644	2.61874	0.0504403	-2.46238e-06	1.15559e-05	-0.0120653	-0.000601734	-0.00255418	0	10425.6
1434	14.5757	15.2422	0.0548255	4.362e-06	-2.88732e-06	0.38938	0.00317671	-0.0267307	0	19212.3
1440	19.8153	2.47272	0.0634338	4.83195e-07	-1.32337e-07	-0.0796502	0.00230822	-0.00123244	0	2391.36
1441	6.72764	14.8265	0.0609359	2.18303e-06	-2.10449e-06	-0.140123	-0.00331276	-0.0215221	0	5100.11
1442	10.6736	1.36411	0.0561845	1.55627e-06	5.3938e-07	0.00653587	8.42895e-05	-0.000748238	0	18308.9
1443	3.70197	2.93132	0.073911	1.47056e-06	6.27772e-06	-0.0140933	-0.000704476	-0.00233333	0	4425.94
1444	4.50738	5.60006	0.0688838	-9.06022e-07	1.05123e-06	-0.0166372	-0.0018874	-0.00617598	0	8868.6
1446	14.1369	9.21415	0.0680027	8.60493e-06	-4.24207e-06	-0.0970327	0.00882655	-0.018003	0	10787
1447	14.4836	15.4014	0.0577646	2.64196e-06	-2.73838e-06	0.429406	0.00239984	-0.0276426	0	2190.28
1450	10.2635	1.5606	0.0506971	1.89152e-06	2.83079e-07	-0.0290701	0.000106615	-0.00103999	0	17047.4
1452	2.61303	11.3354	0.0653809	-2.84247e-06	2.32551e-05	0.0451376	-0.00239572	-0.00575151	0	1532.68
1454	20.8973	5.99731	0.0661452	4.36344e-06	-7.91772e-06	-0.066473	0.00555415	-0.00262052	0	4744.15
1456	22.8774	1.04036	0.0588169	1.66128e-08	-2.90747e-08	-0.0468139	5.27218e-05	-0.000100289	0	3344.28
1458	26.6935	8.19003	0.0532367	1.67312e-06	-2.53557e-06	-0.0237965	0.000531524	0.00143639	0	12504.4
1461	3.91821	4.71146	0.0595567	-5.25196e-07	5.70176e-06	0.0116711	-0.00155591	-0.0046334	0	4208.68
1462	6.57653	5.39853	0.0541104	2.85926e-07	8.31973e-06	0.0143171	-0.00195622	-0.00774851	0	11682.3
1464	1.90649	12.4556	0.0579976	1.27264e-07	2.00017e-05	-0.119105	-0.00135966	-0.00285169	0	7047.73
1469	4.43298	2.43754	0.0654062	-2.90653e-07	1.01022e-05	-0.00317499	-0.000726031	-0.00178387	0	6289.65
1470	7.74691	3.98394	0.0637097	1.17366e-08	5.62384e-06	0.033756	-0.000815282	-0.00550469	0	2805.59
1471	15.3724	2.0181	0.0632092	8.5533e-07	-1.51188e-07	-0.0637388	0.00121964	-0.00140424	0	10537
1473	11.1453	13.0331	0.0592334	1.27129e-06	-6.52922e-07	0.531729	0.00334505	-0.0383624	0	11900.4
1474	10.6482	2.968	0.0737805	-1.36271e-08	1.22745e-06	0.0434587	0.000512055	-0.00401404	0	10819.8
1475	10.5132	9.61717	0.0580883	1.40943e-05	2.57112e-06	0.0582769	0.00132879	-0.0233271	0	8345.94
1479	8.39729	7.28663	0.066763	1.58601e-06	5.81039e-06	0.0197228	-0.00168274	-0.0139368	0	12501.5
1480	2.16838	6.13991	0.0525086	4.94246e-07	1.81856e-05	0.0147004	-0.000954426	-0.0052361	0	2560.71
1481	8.86934	12.8335	0.0684754	3.9975e-06	3.54212e-06	0.0249302	-0.00331248	-0.0339686	0	25948.5
1486	25.9588	2.76749	0.07464	1.46662e-06	-2.6884e-06	0.00790629	0.000478599	-0.000535741	0	2054.53
1488	9.52069	13.9608	0.0578392	6.98531e-06	2.53079e-06	-0.298458	-0.00105498	-0.0415597	0	37250.5
1489	6.30682	8.19798	0.05061	8.31586e-07	9.07534e-06	-0.0908628	-0.00361067	-0.0124824	0	16948.2
1491	7.72646	7.75102	0.0503279	1.99606e-06	7.6903e-06	-0.0118781	-0.00236592	-0.0138823	0	4476.52
1492	13.4549	5.6015	0.0738181	1.15623e-06	-1.20462e-07	-0.11858	0.00396782	-0.00930261	0	7134.45
1495	26.554	4.74578	0.067007	2.31291e-06	-3.46049e-06	-0.0101907	0.000375961	-0.000536246	0	6517.64
1497	9.59876	9.72553	0.0503342	1.44094e-05	4.00795e-06	-0.127432	-0.00101131	-0.0238318	0	1727.66
1498	7.19206	8.20918	0.0683938	1.28386e-06	8.44142e-06	0.0638443	-0.00325659	-0.0149876	0	567.529
1500	26.7167	5.88113	0.0560817	2.4873e-06	-4.1574e-06	-0.0229821	0.000309947	-0.000255739	0	2680.13
1501	3.35775	4.55093	0.0671265	7.22423e-08	4.32292e-06	0.0172323	-0.00115498	-0.00434861	0	9139.2
1503	19.2162	1.69064	0.0703332	-1.21269e-07	-8.55035e-08	-0.0815843	0.00140164	-0.000712911	0	9011.85
1504	5.43027	2.10581	0.0655243	2.58649e-07	8.09367e-06	0.0332392	-0.000463313	-0.00165985	0	7699.53
1506	25.001	2.90839	0.0675449	1.88047e-06	-3.52279e-06	0.0146328	0.000965592	-0.000622849	0	5520.17
1509	10.3177	15.6965	0.0549416	1.30081e-06	1.77108e-06	-0.109248	0.000697229	-0.0528009	0	62978
1510	1.87395	4.37403	0.0588523	-2.85216e-07	1.7503e-05	-0.0216691	-0.000472362	-0.00367518	0	7348.6
1513	4.78018	8.8097	0.0674513	-7.52072e-07	5.83527e-06	-0.0720476	-0.00328456	-0.00993147	0	10218
1521	20.6647	4.65012	0.0697463	6.88581e-07	-1.28411e-06	-0.0869663	0.00459852	-0.00223338	0	11069.1
1523	7.13468	15.6011	0.0598753	1.02006e-05	2.17688e-06	-0.405742	0.000372536	-0.024488	0	14608.1
1524	10.7869	1.91659	0.074746	3.31279e-06	-1.53513e-07	-0.197263	0.000309577	-0.00160996	0	6977.88
1527	16.0829	13.7046	0.0718341	1.49115e-05	-2.60358e-06	0.301094	0.00851395	-0.0153242	0	6334.16
1528	3.69676	6.95321	0.0662202	-1.4895e-07	1.00131e-05	-0.0296155	-0.00214047	-0.00670616	0	4891.19
1530	23.7764	6.38549	0.0624773	4.46163e-06	-9.09459e-06	0.0409391	0.00362032	-0.00081098	0	677.12
1532	1.3475	4.01246	0.0668194	1.02206e-06	1.52573e-05	0.0195337	-0.000219892	-0.00329055	0	13682.9
1537	10.217	13.1281	0.0595689	1.78988e-06	-1.83204e-07	-0.0570951	8.60131e-05	-0.0392173	0	40389.1
1538	26.8011	8.51261	0.0731278	1.2578e-06	-2.20448e-06	-0.0136703	0.000400976	0.00184552	0	1195.78
1542	21.4402	5.8049	0.0582461	4.8773e-06	-5.18752e-06	0.0358141	0.00520796	-0.00208095	0	12133.8
1544	22.9795	9.60299	0.0571533	1.13016e-06	-6.6796e-06	0.215545	0.00548691	0.000928685	0	4864.33
1551	7.01759	7.3905	0.0595614	1.00979e-06	4.67224e-06	0.0053978	-0.00272776	-0.0122562	0	19161.2
1552	5.89309	8.35405	0.0625977	1.37753e-06	1.25758e-05	0.00800191	-0.00347796	-0.0117639	0	11473.3
1554	17.4398	7.71674	0.0504965	4.902e-06	-9.2087e-08	-0.0345809	0.00903358	-0.00744531	0	10385.9
1555	2.66584	5.00811	0.0679892	-4.95778e-07	1.56109e-05	0.00509235	-0.000985022	-0.00456854	0	13829
1556	3.3541	6.25283	0.0651342	8.45979e-07	1.47341e-05	-0.0117878	-0.00157557	-0.00585692	0	13895.2
1562	10.0053	5.6711	0.0701158	6.17765e-07	3.08865e-07	-0.153136	8.11372e-05	-0.0103253	0	10375.8
1563	11.2289	2.03631	0.051093	3.02042e-06	-1.64395e-07	-0.0356043	0.000492181	-0.00187798	0	12340.4
1565	9.9018	14.5277	0.0701834	3.90554e-06	1.72704e-06	-0.0646152	7.627e-05	-0.0457801	0	22623
1568	5.66682	11.9374	0.0685703	2.24439e-06	1.66492e-05	-0.18434	-0.00483917	-0.0148639	0	13865.8
1572	9.87915	1.09788	0.06094	5.84327e-07	9.97299e-08	0.0150026	-1.91723e-05	-0.000186863	0	5978.26
1574	2.04249	3.07441	0.074792	5.99717e-07	9.32373e-06	-0.0266458	-0.000391157	-0.0023084	0	3954.68
1575	20.4008	6.78909	0.0649613	9.52747e-06	-4.91985e-06	-0.00274852	0.00667415	-0.00295566	0	6602.42
1577	2.28113	5.52878	0.0528894	9.4563e-07	1.83365e-05	-0.036437	-0.000881995	-0.00481794	0	10069.9
1580	15.7583	15.5515	0.0674921	6.58412e-06	-2.89044e-06	0.323248	0.000357938	-0.0161005	0	1987
1581	9.66058	15.336	0.0727767	2.07317e-06	4.26017e-06	-0.286124	-0.000703317	-0.050137	0	35260.3
1583	2.31013	10.1363	0.0546926	8.11394e-07	2.65162e-06	-0.030358	-0.00204047	-0.00606661	0	5464.66
1584	1.57307	14.9344	0.0585554	-2.32006e-06	5.92495e-06	-0.0740382	4.18359e-05	0.00139599	0	815.209
1585	6.79171	2.02582	0.0665159	-9.19868e-07	4.28991e-06	0.0316202	-0.000376859	-0.00154163	0	3605.86
1587	16.1061	3.31688	0.060183	2.91763e-06	-2.77816e-06	-0.0932995	0.00326063	-0.00321797	0	12056.2
1588	5.16874	4.49943	0.0717747	1.39281e-06	-7.87712e-08	-0.0699995	-0.00136324	-0.00535738	0	17339.5
1590	7.3763	10.5517	0.0723776	4.27524e-06	1.19719e-05	0.0541517	-0.00451317	-0.020231	0	7617.36
1591	7.46267	4.17601	0.051743	8.95497e-07	3.7295e-06	-0.0028146	-0.000698309	-0.00604231	0	14935
1595	6.74382	12.727	0.0550526	1.20614e-06	-2.07858e-05	-0.172617	-0.00553526	-0.0206249	0	12287.6
1598	6.67885	10.363	0.0683893	4.27124e-06	1.77943e-05	-0.0688063	-0.00478013	-0.0171111	0	10133.5
1600	7.68508	5.02932	0.0530385	-9.03837e-08	3.3383e-06	0.125107	-0.00139014	-0.00794274	0	9975.7
1609	25.6473	9.14135	0.0622813	7.78998e-06	-5.80994e-06	0.161576	0.00169695	0.00216063	0	3015.33
1610	8.24193	9.4392	0.0510751	6.24306e-06	1.35147e-05	0.111005	-0.00295698	-0.0193425	0	15962.3
1613	5.85977	8.22828	0.0678287	2.52104e-06	1.19545e-05	-0.0369841	-0.00344412	-0.0115973	0	10330.4
1615	5.59365	9.61908	0.0525523	8.16105e-07	2.09373e-05	0.0471549	-0.00420783	-0.0126359	0	10594.4
1616	20.6247	10.5313	0.0727735	4.24426e-06	-1.4839e-06	0.0721878	0.00974148	-0.00133563	4	525.832
1618	18.8249	8.47221	0.0534983	5.43896e-06	-4.80621e-07	-0.0385992	0.00943924	-0.00538732	0	12154.1
1619	8.91589	7.65286	0.0639789	3.50849e-06	5.0521e-06	0.0634211	-0.000976902	-0.015338	0	8175.16
1621	23.6973	1.75257	0.0545225	1.28964e-06	-7.49642e-07	-0.0425578	0.000698293	-0.000438577	0	3010.09
1622	11.6813	3.81849	0.0642992	3.46718e-07	1.29006e-06	-0.0725907	0.00117124	-0.0053195	0	13302.3
1624	2.18612	7.41024	0.0684182	6.41993e-07	1.27174e-05	-0.016701	-0.0010265	-0.00582012	0	8775.53
1629	9.95749	5.90884	0.0544277	3.78187e-07	3.39117e-07	-0.0116743	-0.000152123	-0.0110106	0	12340.8
1635	6.54121	4.28588	0.0676719	3.60257e-07	1.54588e-06	-0.0340117	-0.00141301	-0.00594023	0	14050.4
1638	1.06084	14.0325	0.0590288	-1.33867e-07	2.00588e-05	-0.00146651	-3.65319e-05	0.000875215	0	91.1574
1644	5.01179	13.3029	0.0525908	3.21528e-06	6.93292e-06	-0.0914836	-0.00438315	-0.0114198	0	3099.78
1654	7.15576	6.41726	0.0574554	-1.86289e-08	4.22812e-06	-0.0152731	-0.00244097	-0.0106546	0	7228.33
1657	14.2198	3.59662	0.0600173	1.39896e-06	4.31657e-07	0.0226904	0.0026253	-0.00411513	0	12134.1
1658	13.8394	5.52349	0.0651276	1.20955e-06	4.2103e-08	0.0594089	0.00433369	-0.00869372	0	13699.7
1662	17.9189	7.25289	0.0744011	8.25497e-06	-2.13133e-07	-0.00748116	0.00867488	-0.00654505	0	9457.97
1663	23.618	9.41542	0.0621908	2.71788e-06	-1.03754e-05	0.0561724	0.00442636	0.00115672	0	3953.75
1666	26.3623	8.87092	0.063904	3.16157e-06	-4.21115e-06	-0.052484	0.000748498	0.00196518	0	3263.71
1667	24.6213	1.21962	0.074901	3.14281e-07	-3.94283e-07	-0.0234607	0.000110751	-8.70671e-05	0	2938.14
1672	23.6108	2.19458	0.051055	7.85316e-07	-1.41818e-06	-0.0159018	0.00111515	-0.000477207	0	5874.51
1673	9.34144	15.2715	0.0606711	-1.38654e-07	3.5379e-06	-0.399671	-0.000914902	-0.0474498	0	27322.9
1675	11.2505	5.79931	0.0532404	2.33848e-06	1.54699e-06	-0.0250785	0.00150746	-0.0107552	0	9278.83
1678	3.09631	2.85014	0.060194	1.03801e-06	1.14006e-05	-0.0104557	-0.0006566	-0.00225705	0	6541.5
1680	1.35532	7.31752	0.0633413	5.30826e-08	7.33504e-06	-0.0310569	-0.000387699	-0.00533948	0	12861.8
1683	8.84228	12.2565	0.0723601	4.64809e-06	1.33497e-06	-0.105361	-0.00300933	-0.0308776	0	24981.3
1686	9.41997	13.3143	0.0550599	5.10498e-06	3.24325e-06	-0.518214	-0.0021885	-0.0377505	0	4221.08
1687	25.6341	7.5128	0.0551676	3.85769e-06	-7.11069e-06	-0.029902	0.0017993	0.000558982	0	2460.99
1689	21.483	5.48832	0.0502944	2.83745e-06	-3.51514e-06	0.00128281	0.0047153	-0.00205034	0	1882.52
1690	26.4938	1.83176	0.0512534	1.62333e-07	-7.00404e-07	0.00108148	0.000108758	-0.000313503	0	4779.75
1692	10.4296	2.18735	0.0595136	2.74236e-06	1.57898e-07	-0.0442547	0.000579709	-0.00227662	0	14340.3
1694	20.9368	1.63697	0.0578523	3.12799e-07	-4.89407e-07	-0.0489818	0.000860852	-0.000582696	0	6651
1695	15.5372	9.46046	0.073807	1.46226e-06	-2.26553e-06	0.134905	0.0105724	-0.0142733	0	8178.91
1698	3.38444	12.4029	0.0716802	-2.88656e-08	2.54688e-05	-0.180591	-0.00321047	-0.00626359	0	1252.45
1699	4.16235	11.951	0.0676332	2.95221e-06	2.02805e-05	-0.0296678	-0.00418203	-0.00896305	0	4246.88
1700	25.4718	4.87702	0.0599296	5.459e-07	-4.93055e-06	0.00251141	0.00133096	-0.000739531	0	8467.59
1703	6.81952	2.54532	0.0508479	-2.08173e-06	7.401e-06	-0.0295282	-0.000439595	-0.00251687	0	8368.38
1707	3.47988	12.6862	0.0557429	6.09301e-07	2.19663e-05	-0.165087	-0.00322103	-0.00614873	0	5787.13
1708	11.4396	2.3384	0.070119	1.56578e-06	4.54407e-07	-0.0722407	0.000793092	-0.00262762	0	18294.6
1709	7.17883	1.14873	0.059461	3.5117e-07	1.29025e-06	-0.0284723	-0.00026387	-0.000424157	0	15972.4
1710	8.50381	5.39211	0.0674805	6.02159e-08	3.48616e-06	0.0104675	-0.000877477	-0.00908746	0	6353.33
1711	25.4743	3.09911	0.0617936	2.17472e-06	-3.5046e-06	-0.000852465	0.000800343	-0.000611298	0	4867.4
1716	25.9996	3.02506	0.0739274	1.90536e-06	-2.87202e-06	-0.0147776	0.000522666	-0.000556421	0	1844.42
1718	18.5344	9.78403	0.0517696	5.2306e-06	-5.05941e-06	0.0639136	0.0113885	-0.00567352	0	9997.98
1719	12.5375	13.0964	0.0501239	6.27076e-06	-2.35403e-06	-0.17365	0.00735695	-0.0371723	0	11942.5
1723	22.2431	4.15427	0.0505175	2.96039e-06	-1.51585e-06	-0.063281	0.00318539	-0.00140118	0	11563
1725	17.5296	12.3523	0.053406	1.22995e-05	-9.56977e-07	0.190668	0.0105823	-0.00822283	0	5072.71
1727	2.71399	2.55536	0.0527856	4.34827e-06	1.1691e-05	0.0464163	-0.00044042	-0.00183777	0	13932.7
1731	1.83772	14.6463	0.0598557	6.07713e-06	2.56989e-06	-0.0687106	-0.000207321	0.000688072	0	2122.22
1733	7.38169	13.6723	0.0525621	7.67663e-06	2.12302e-06	-0.195962	-0.00473194	-0.0264124	0	13364.2
1736	24.8539	4.99603	0.0581349	9.03772e-09	-4.60973e-06	-0.0659063	0.00180595	-0.000800018	0	5084.2
1737	26.4395	4.69732	0.0574413	2.58786e-06	-3.59335e-06	-0.0138383	0.000450347	-0.000564412	0	5149.99
1738	20.6638	9.79554	0.0609455	4.63992e-06	-3.29116e-06	0.0847806	0.00878752	-0.00170257	0	6459.95
1741	26.0218	2.10132	0.0741335	4.83108e-07	-1.69907e-06	-0.00350867	0.000285512	-0.000373575	0	1691.67
1742	13.4758	9.10641	0.0532378	1.15795e-05	-4.04764e-06	0.131385	0.00694157	-0.0184637	0	1197.86
1748	18.7166	1.78468	0.0536975	-4.56821e-09	6.58826e-08	0.0382277	0.00137574	-0.000794846	0	6884.26
1750	2.78212	13.4527	0.0568419	1.11653e-05	2.30126e-05	-0.0758053	-0.00171647	-0.00304549	0	1791.95
1751	14.1158	11.2996	0.060392	1.07123e-05	-2.5332e-06	0.157996	0.0105058	-0.0233029	0	10285.4
1755	6.48221	8.79157	0.0591838	2.06134e-06	1.12084e-05	-0.0966969	-0.00381032	-0.0136195	0	9608.02
1761	21.7483	4.07763	0.0715553	2.22782e-06	5.44435e-08	0.068587	0.00367872	-0.00180695	0	4048
1764	12.1464	13.3187	0.0558125	5.62334e-06	-1.42974e-06	0.140396	0.00661193	-0.0388053	0	35056.7
1772	15.1908	9.29515	0.0658932	2.61682e-06	-3.3782e-06	-0.0880552	0.0104034	-0.0153177	0	12756.7
1773	11.1386	6.7121	0.056787	5.07497e-06	1.24187e-06	0.0257763	0.00174319	-0.0132701	0	9833.03
1775	2.32768	8.50715	0.0715296	-6.90313e-07	2.74634e-06	-0.0580623	-0.0015281	-0.00627422	0	7981.84
1776	26.6075	2.04408	0.0527689	1.59502e-07	-7.03775e-07	-0.00754363	0.000111462	-0.000356014	0	2566.36
1778	16.1005	12.4192	0.0551742	1.03513e-05	-3.54907e-06	0.437079	0.0116927	-0.0149164	0	14846.9
1779	15.0805	1.57768	0.0510657	3.88695e-07	-1.08559e-09	-0.0224253	0.000792213	-0.00080588	0	11901.6
1780	7.80466	9.44171	0.0630059	6.82683e-06	1.37759e-05	0.123506	-0.0035984	-0.01854	0	20581
1784	18.5107	7.62257	0.0602331	7.63595e-06	5.69116e-07	-0.0188581	0.00858409	-0.0054088	0	10261.3
1785	19.1492	9.83702	0.0577688	5.86193e-06	-3.80098e-06	0.0282588	0.0105888	-0.00430774	0	2184.51
1790	4.54344	5.84762	0.0504967	-1.72591e-07	1.93814e-06	-0.0429269	-0.00201526	-0.00647018	0	13852.6
1792	8.63094	11.5072	0.0621988	7.4445e-06	6.20748e-06	-0.0217793	-0.0035541	-0.0269866	0	30120.3
1793	21.8397	1.38089	0.0606626	4.52304e-07	-1.57261e-07	-0.0490448	0.000605876	-0.000216099	0	3091.78
1795	7.54348	10.8518	0.0541297	1.57796e-06	1.2965e-05	-0.224376	-0.00499714	-0.0212679	0	13048
1797	9.66823	1.20015	0.0518851	1.39154e-07	5.05561e-08	0.037173	0.000139933	-0.000455656	0	12556.4
1799	13.2855	11.2981	0.0742022	1.31205e-05	-3.08615e-06	-0.278723	0.00885671	-0.0270731	0	9441.68
1800	8.08083	11.1334	0.0680755	4.19832e-06	1.51069e-05	-0.292606	-0.00396404	-0.0243633	0	17825.4
1805	18.3554	3.44451	0.0714494	3.56536e-06	-7.21818e-07	0.0395671	0.0036047	-0.00236421	0	6334.59
1808	24.0892	3.28678	0.0536141	5.63353e-08	-2.01785e-06	0.00765081	0.0015661	-0.000863246	0	8532.43
1810	4.4529	12.1233	0.0589427	2.03686e-06	1.47211e-05	-0.142404	-0.0048072	-0.0100291	0	4726.59
1814	6.72525	12.8512	0.0707558	7.38973e-07	2.26663e-05	-0.137625	-0.00591797	-0.0207883	0	12691.5
1816	6.95601	2.19774	0.0620232	-1.58846e-06	4.7465e-06	0.124761	-0.000274489	-0.00213198	0	6312.7
1817	2.03084	12.6927	0.0686172	1.64571e-06	1.67546e-05	-0.201061	-0.00146512	-0.00280971	0	5141.6
1821	7.35482	9.70038	0.0651974	6.26694e-06	1.38459e-05	-0.121267	-0.00389347	-0.0178386	0	1213.65
1822	16.825	8.7595	0.0546535	3.06891e-07	-2.92725e-06	0.189468	0.0100688	-0.0095783	0	12175.4
1824	11.2967	12.8315	0.0718163	1.43387e-06	-2.32607e-06	0.110746	0.00405966	-0.0371153	0	15759.1
1827	8.69925	10.7102	0.052713	1.04093e-05	6.8233e-06	0.114336	-0.00260486	-0.0245936	0	27699.4
1833	26.4499	4.80889	0.0548108	2.20556e-06	-3.48193e-06	0.0247779	0.000428852	-0.000579549	0	9144.52
1834	2.13021	6.97863	0.065575	1.24888e-06	1.11337e-05	-0.0148919	-0.000916532	-0.00566384	0	3812.71
1835	3.60273	13.8072	0.0704282	1.30577e-05	2.12456e-05	-0.0605055	-0.0024834	-0.00469476	0	4124.1
1837	12.8847	15.2056	0.0501277	2.82352e-07	-3.54081e-06	-0.14782	0.00258653	-0.0458173	0	23242.5
1841	19.025	9.39241	0.0742039	6.21117e-06	-3.5061e-06	0.0171263	0.0107972	-0.00513511	0	3614.2
1844	4.1369	5.44621	0.0558589	-8.38356e-07	4.96907e-06	-0.0128347	-0.0016476	-0.00546929	0	12844.5
1845	4.91631	5.28849	0.0501872	9.73322e-08	2.47198e-07	0.00962547	-0.00190218	-0.00632316	0	11687.8
1847	5.57816	13.9672	0.0584821	1.04165e-07	9.49873e-06	-0.20349	-0.00414204	-0.0142687	0	719.131
1848	14.9579	8.5892	0.0595933	5.30102e-06	-4.19598e-06	-0.0228363	0.00883046	-0.0146089	0	8175.13
1849	13.9461	7.58426	0.0740834	1.05068e-05	-3.28714e-06	-0.0345778	0.00657221	-0.0132525	0	7264.93
1850	16.3291	12.3948	0.0570302	1.26194e-05	-2.43054e-06	0.171943	0.0115766	-0.0134798	0	11051.9
1856	14.7579	11.3197	0.0684778	9.00637e-06	-9.72249e-07	0.0380947	0.0114124	-0.0207981	0	15317.7
1858	4.39984	14.1847	0.0593455	8.80099e-06	9.37596e-06	-0.210981	-0.0025128	-0.00739463	0	8079.59
1861	24.2689	9.19079	0.071703	1.03103e-05	-7.31457e-06	0.137254	0.00338924	0.00136907	0	5853.78
1864	12.019	11.5009	0.0603296	8.59259e-06	-3.77438e-06	0.20146	0.00528794	-0.0302703	0	30197.3
1865	15.9867	14.8643	0.0702051	8.30763e-06	-5.56856e-06	0.295361	0.00295519	-0.0157583	0	5398.81
1868	20.3148	2.43124	0.0737322	-4.08899e-07	-2.21443e-06	0.0655738	0.00207555	-0.00120712	0	4988.24
1870	4.73655	14.8426	0.0527823	1.04888e-05	1.49059e-05	-0.361959	-0.0010875	-0.00808785	0	3883.45
1872	17.5711	3.72986	0.0662107	4.23427e-06	-3.78233e-06	-0.0651905	0.00433906	-0.00345746	0	11631.3
1873	9.37831	4.08159	0.0539178	-1.10886e-06	-2.74973e-08	0.0193744	0.000107978	-0.00612651	0	10535.1
1874	20.5474	1.21144	0.0613683	2.70929e-07	-5.14734e-07	-0.071161	0.000347538	-0.000153449	0	5136.49
1877	8.29385	2.77024	0.0687444	-8.954e-08	2.92375e-06	0.0390339	-0.000277716	-0.00363117	0	8019.6
1880	3.50508	15.5007	0.0573619	5.95321e-06	1.62805e-05	-0.199573	0.00137255	-0.00253594	0	1159
1881	19.3794	9.30411	0.0573655	5.09041e-06	-2.93452e-06	-0.0672282	0.00995089	-0.0041923	0	4647.96
1882	19.9477	2.95427	0.0679084	6.13759e-07	-1.34092e-06	-0.0300786	0.00299026	-0.00160685	0	1346.58
1883	22.968	4.31475	0.0706071	2.40211e-06	-1.49138e-06	0.00136304	0.00292966	-0.00119838	0	6245.37
1885	12.3369	5.63196	0.0740096	3.89635e-06	-2.05761e-08	-0.0460108	0.00210993	-0.00983971	0	10560.7
1887	20.6255	10.3933	0.0653964	4.8239e-06	-1.48751e-06	0.0706218	0.0099132	-0.00133475	0	1806.24
1888	7.49094	13.6399	0.0612134	4.71337e-06	9.03485e-06	-0.181297	-0.00466622	-0.026881	0	909.407
1894	11.4392	14.0147	0.0527783	3.86286e-06	-7.15338e-07	0.249721	0.00298158	-0.0440645	0	22290.4
1898	11.3229	9.41663	0.0661964	9.09729e-06	-4.52908e-07	-0.109362	0.00231701	-0.021796	0	14329.8
1899	17.7645	10.0857	0.0689836	6.17805e-06	-3.81627e-06	0.0581927	0.0108951	-0.00817015	0	12997.5
1900	12.5741	12.5171	0.0567481	7.99774e-06	-1.75231e-06	0.030234	0.0069499	-0.0337562	0	24811.9
1903	7.99632	10.8264	0.0519691	4.07068e-06	1.38415e-05	0.138244	-0.00429048	-0.0232408	0	16985.8
1904	2.7909	5.36551	0.0578602	-1.14912e-06	1.74494e-05	-0.0195261	-0.00112839	-0.00493467	0	14744.3
1906	13.1543	1.19012	0.0522302	1.39066e-06	1.80347e-07	0.0755467	0.000143521	-0.000294176	0	13169.1
1907	6.88654	12.383	0.0730445	3.09162e-05	-6.16243e-05	-0.144378	-0.00590662	-0.0211444	0	13788.2
1909	12.6202	11.1301	0.0541906	1.14187e-05	-3.61398e-06	0.0292968	0.00617045	-0.0278214	0	10629.2
1915	9.5678	14.6972	0.0660753	1.00253e-06	4.29226e-06	-0.158584	-0.00089684	-0.0453722	0	9860.15
1918	1.98367	1.32732	0.0713816	2.0201e-06	2.05919e-06	0.00354697	-0.000187728	-0.000414747	0	12404.9
1920	13.4398	7.69626	0.0683676	1.11601e-05	-3.74305e-06	0.018422	0.00588062	-0.0147202	0	15296
1925	2.74108	10.0149	0.0547106	-1.73364e-07	5.46205e-06	0.00902115	-0.00220471	-0.00646617	0	6869.46
1926	8.46414	13.5702	0.064975	1.2092e-07	3.96416e-06	-0.142	-0.00360139	-0.03469	0	18547.8
1928	26.5033	2.40994	0.0556095	2.59091e-07	-1.44134e-06	-0.0223024	0.000122122	-0.000444418	0	2427.72
1929	9.1831	9.51639	0.072745	9.63961e-06	5.71658e-06	-0.150504	-0.00165487	-0.0217183	0	23820.6
1930	17.1819	10.0592	0.0658528	6.48269e-06	-2.47218e-06	0.082334	0.0115886	-0.00979217	0	18978.5
1932	14.9831	13.6749	0.0649122	1.06035e-05	-6.97891e-06	0.29059	0.0098852	-0.0232659	0	12031.1
1933	6.45944	9.00615	0.0744419	1.27924e-06	1.184e-05	-0.115335	-0.00416285	-0.0139414	0	5776.95
1937	13.1773	6.18093	0.0696908	3.72907e-06	-2.59484e-07	-0.00512284	0.00466604	-0.0105322	0	2670.45
1938	14.3692	10.8073	0.067772	7.56516e-06	1.88744e-08	-0.0630432	0.01078	-0.0213856	0	9333.71
1942	2.72029	14.9105	0.0526615	2.2023e-06	1.26271e-05	-0.12999	9.37575e-06	-0.000903931	0	1644.66
1944	2.85498	7.25448	0.0731366	4.10564e-06	1.18036e-05	-0.042691	-0.00179474	-0.00623311	0	8739.72
1945	6.14375	2.83024	0.0616684	-9.20501e-07	1.61697e-05	0.0163008	-0.000863081	-0.00292657	0	13741.1
1948	25.4385	9.13001	0.0511859	9.1157e-06	-6.37787e-06	-0.00940062	0.00194343	0.0018748	0	5862.01
1951	15.7753	11.6149	0.0743511	9.02264e-06	-3.10186e-06	0.157722	0.011748	-0.0163218	0	13498.2
1954	12.6791	15.5567	0.0744683	8.07148e-07	-1.85778e-06	0.321289	0.00112019	-0.0480256	0	23197.6
1955	4.52175	11.2361	0.0524041	2.31627e-06	1.75732e-05	-0.215438	-0.00442062	-0.0105513	0	3793.63
1957	3.95905	12.0623	0.0587376	-3.06134e-08	1.88991e-05	-0.197798	-0.00376103	-0.0082194	0	1093.41
1960	14.0925	2.35129	0.0533426	2.77254e-06	3.08968e-09	0.00402607	0.00135823	-0.00222595	0	3354.01
1963	23.3261	1.02842	0.064903	-1.82413e-09	4.28849e-09	-0.0426752	6.93951e-05	-6.84204e-06	0	944.469
1964	8.78712	14.1789	0.0505364	5.1009e-06	-1.6883e-06	-0.386884	-0.0028919	-0.0393171	0	27698.7
1967	1.5549	4.07393	0.0620456	1.41216e-06	1.5539e-05	-0.00642505	-0.000367853	-0.00333301	0	10895.4
1969	7.96878	3.68688	0.0648267	-3.02233e-06	5.28538e-06	-0.0307945	-0.000602525	-0.0049062	0	13693.2
1974	17.6862	10.5528	0.0535038	9.43378e-06	-3.99452e-06	0.010844	0.011849	-0.00814375	0	16095
1981	9.08956	8.40366	0.0585002	5.40868e-06	5.74775e-06	0.0805674	-0.00165221	-0.0178907	0	23319.4
1986	10.4686	12.0667	0.0526236	4.12162e-06	7.60091e-07	-0.146107	0.000593889	-0.0338748	0	29599.8
1987	7.03735	2.97211	0.0705948	-4.17894e-06	9.68954e-06	0.0036296	-0.000633861	-0.00356573	0	13055.2
1989	11.8974	6.93684	0.0616263	5.21317e-06	4.57236e-07	0.0363602	0.00331204	-0.0140898	0	16347.6
1990	6.64751	12.649	0.069242	-9.17042e-06	-4.33725e-06	-0.118133	-0.00560051	-0.0202319	0	14335.9
1992	17.0151	8.34641	0.0606354	1.30515e-06	-2.00203e-06	0.0961921	0.00966252	-0.00907653	0	8913.59
1993	18.0652	8.86332	0.066575	4.46509e-06	-3.24139e-06	-0.0589852	0.0102703	-0.0070785	0	9335.77
1994	13.2411	6.07793	0.0516541	3.30102e-06	-4.1191e-10	-0.063651	0.00459771	-0.0104744	0	12288.7
1997	8.24868	13.2693	0.0595085	2.19481e-06	5.38633e-06	-0.547791	-0.00439511	-0.0323848	0	28238.2
1998	9.52257	13.2799	0.0528569	2.04573e-06	2.26627e-06	0.00718994	-0.00195399	-0.0381373	0	30783.2
1999	7.68437	13.7399	0.0504523	-6.35434e-06	-3.25536e-06	-0.373479	-0.00496927	-0.0286353	0	27333.8
2003	26.8362	2.4283	0.0626684	4.74846e-08	-8.1473e-07	0.0100307	3.14822e-05	-0.000436436	0	3897.42
2005	26.4179	3.98287	0.0577259	1.62484e-06	-3.10029e-06	0.00701395	0.00028774	-0.000646457	0	301.011
2008	7.11649	12.7705	0.0528133	-2.58602e-06	-4.33166e-06	-0.598399	-0.00595844	-0.0225988	0	23965.8
2010	23.3091	4.61589	0.0502821	1.61801e-06	-2.12014e-06	-0.00319515	0.00292224	-0.00123117	0	2848.44
2012	19.2411	7.29879	0.0505717	1.2285e-05	-7.62516e-07	-0.00581322	0.00804078	-0.00438996	0	8318.76
2013	6.53537	14.0555	0.0639257	-2.94408e-06	8.94173e-06	-0.222045	-0.0048154	-0.020429	0	15570.5
2017	10.9924	4.44389	0.065156	1.7013e-06	1.29316e-06	0.0208921	0.000934807	-0.00715252	0	20626.2
2018	12.7839	6.34646	0.0686708	4.24043e-06	-1.37417e-07	0.0265176	0.00441738	-0.0114658	0	16540.4
2019	2.07068	10.9003	0.0628997	7.39562e-07	1.18126e-05	-0.0657913	-0.00172462	-0.00514687	0	4085.57
2022	3.76914	4.49552	0.0615749	-5.49046e-08	4.40657e-06	-0.0315337	-0.0012781	-0.00425953	0	2949.19
2023	16.6415	6.23765	0.0659501	5.04382e-06	3.86784e-07	0.0857449	0.00747018	-0.00714835	0	12209.4
2025	12.145	14.3412	0.0640284	3.75732e-06	-1.60884e-06	0.0542286	0.00373384	-0.0442178	0	17300.9
2027	8.62482	8.73502	0.0641595	6.71387e-06	9.2154e-06	-0.114756	-0.00268028	-0.0186363	0	17955.2
2031	1.34366	12.6528	0.061494	1.92867e-06	2.12303e-05	-0.0285426	-0.000665902	-0.00161211	0	1989.85
2035	11.2184	5.55623	0.0511198	2.34681e-06	1.43044e-06	-6.94197e-05	0.00136221	-0.00994767	0	1178.57
2037	4.03004	12.9517	0.0507832	2.18842e-06	1.34996e-05	-0.125146	-0.00346898	-0.00770715	0	3800.41
2038	19.402	4.37364	0.0681115	5.32077e-06	-2.73225e-06	-0.0354339	0.00473005	-0.0028433	0	8547.89
2040	4.45198	15.6783	0.067251	-1.25719e-06	1.332e-05	-0.260293	0.00208376	-0.00590005	0	1811.33
2042	23.3096	3.79087	0.0575958	6.18963e-07	-1.49961e-06	0.00193315	0.00226751	-0.00109848	0	3638.65
2043	12.7402	5.99738	0.0678889	3.51245e-06	-4.31997e-08	-0.418954	0.00395219	-0.0107545	0	9262.41
2044	14.4138	13.5135	0.0683693	1.06988e-05	-6.71943e-06	0.232027	0.0104432	-0.027261	0	8920.46
2046	13.513	3.19353	0.0706085	3.55037e-06	1.06472e-07	-0.012608	0.00204384	-0.00370123	0	11534.3
2049	3.56366	6.78674	0.0714906	-6.52706e-07	1.16587e-05	-0.0171152	-0.00211515	-0.00647647	0	10540.4
2050	2.67217	5.7195	0.0662142	8.72347e-07	1.97115e-05	-0.0191741	-0.00102985	-0.00515593	0	9975.99
2053	26.1845	4.01232	0.0736242	2.59676e-06	-3.57996e-06	0.0138321	0.000535977	-0.000615291	0	4141.8
2054	20.8974	1.24588	0.0605794	1.61423e-07	-3.50171e-07	0.0202934	0.000347705	-0.000130634	0	6811.6
2055	21.1748	2.53359	0.0711623	-1.01961e-07	-8.67092e-07	-0.0353363	0.00207377	-0.00119121	0	4604.58
2056	24.7685	4.29327	0.0680967	-5.94819e-08	-4.88075e-06	-0.0412591	0.00152623	-0.000843023	0	6843.24
2057	22.8392	3.34443	0.0530302	3.87599e-08	-5.32201e-07	-0.0248058	0.00217521	-0.00107561	0	9141.23
2058	2.21067	6.2832	0.0730256	5.65359e-08	1.72305e-05	-0.0167177	-0.000884839	-0.00534973	0	8727.01
2059	4.80599	1.39565	0.0635951	-6.71215e-07	1.87622e-06	-0.0237993	-0.000202424	-0.000475783	0	9709.68
2060	8.78701	12.5292	0.0667948	4.4419e-06	1.46293e-06	-0.223224	-0.00337968	-0.0315465	0	29016.9
2063	12.4065	1.06022	0.051979	5.83634e-07	-4.3759e-07	-0.0515904	9.47972e-05	-0.000128609	0	4991.3
2065	4.27494	5.77325	0.0719326	-3.95296e-07	4.16704e-06	-0.126602	-0.00189883	-0.00596604	0	9236.49
2066	24.2346	9.52787	0.0668855	7.87673e-06	-9.01779e-06	0.0517925	0.00354736	0.00193432	0	4718.11
2067	1.92826	13.4252	0.0749584	4.20634e-07	1.69464e-05	-0.0762233	-0.00125691	-0.0013407	0	2621.45
2070	10.8615	3.6941	0.0634308	4.20373e-07	1.45423e-06	0.0112493	0.000621031	-0.00550513	0	13971.7
2074	4.1869	2.29368	0.067208	-7.96105e-07	1.08313e-05	0.0323098	-0.000639998	-0.00166757	0	6766.77
2075	1.02414	5.76514	0.0709732	-5.32698e-07	1.5921e-05	-0.0242672	-7.44064e-05	-0.00447084	0	3823.1
2079	13.7038	5.50398	0.0720642	1.16148e-06	-1.29423e-07	-0.0449351	0.00435805	-0.00927305	0	3101.06
2080	16.7001	9.79239	0.0627898	3.74799e-06	-1.15928e-06	0.0994175	0.0118203	-0.0111048	0	12532.4
2081	14.2745	13.5336	0.0725616	9.78082e-06	-7.00959e-06	0.14272	0.0104958	-0.0277418	0	27147.3
2082	15.0416	12.7536	0.0683659	1.06443e-05	-4.04153e-06	0.273376	0.0106477	-0.02143	0	13443.8
2083	3.70921	15.6068	0.0627049	5.40386e-06	1.3499e-05	-0.183455	0.00172132	-0.00314135	0	1124.21
2084	11.1959	2.4246	0.0513697	9.7872e-07	2.44362e-07	-0.0282944	0.000741051	-0.0028102	0	5402.41
2085	16.2513	4.68628	0.0668802	3.97435e-06	-4.15174e-06	-0.10162	0.00512894	-0.00528061	0	10215.8
2088	2.64665	9.38219	0.0590124	6.25889e-07	1.46983e-07	-0.0677349	-0.00200642	-0.00665099	0	10320.3
2090	8.5426	6.34987	0.0716433	-1.30884e-07	4.25543e-06	-0.186803	-0.00145513	-0.0120669	0	13568.6
2091	25.8606	5.13024	0.0742617	7.34236e-07	-4.88607e-06	-0.0173756	0.000995393	-0.00058172	0	8904.99
2094	22.1599	6.39181	0.0552093	8.46153e-06	-5.95234e-06	-0.0245659	0.0049237	-0.00148837	0	3043.35
2097	16.9869	7.75344	0.0744314	3.08968e-06	-2.81543e-07	0.0859797	0.00912992	-0.00838793	0	9937.27
2099	16.5796	9.27544	0.066425	2.27683e-06	-1.13995e-06	0.0123772	0.0109431	-0.0110676	0	17103.9
2100	20.923	7.69271	0.0702331	1.08223e-05	-5.29999e-06	-0.0647265	0.00672072	-0.00211007	0	2146.68
2101	17.7583	2.50686	0.053551	9.56455e-07	-2.32469e-07	-0.0532459	0.00239301	-0.00188603	0	12947.2
2102	14.4248	1.56398	0.0533907	1.12967e-06	2.20662e-08	-0.107226	0.000551516	-0.000854839	0	5779.88
2103	8.2023	1.69422	0.067243	7.82312e-08	2.23157e-06	-0.041993	-0.000244556	-0.00155291	0	2139.09
2107	24.5155	9.4738	0.0744045	9.72715e-06	-8.34825e-06	-0.0359055	0.00308805	0.00166628	0	3514.32
2108	11.7387	6.31369	0.066672	3.43542e-06	6.38213e-07	0.0971076	0.0025889	-0.0119012	0	16279.7
2112	26.8604	5.43375	0.0576793	1.61138e-06	-3.7291e-06	0.0313269	0.000155064	-0.000486499	0	530.351
2114	13.8193	11.5237	0.0740862	1.3565e-05	-4.25797e-06	0.337912	0.00988771	-0.0248896	0	700.533
2117	19.1108	5.41157	0.0695021	4.33503e-06	-2.69716e-06	-0.0133864	0.00602848	-0.00362873	0	5235.66
2119	9.85151	11.1573	0.06931	8.20378e-06	2.62104e-07	0.215636	-0.0010577	-0.0287165	0	17814.8
2124	14.5279	6.4108	0.053768	3.66026e-06	-6.16705e-07	0.318487	0.00598136	-0.0101451	0	537.465
2125	10.0658	13.0287	0.0627011	3.9438e-06	7.35626e-07	-0.110308	-0.000127471	-0.0393022	0	8669.4
2127	16.553	7.60522	0.066948	2.64677e-06	-2.49149e-06	0.0182957	0.00848022	-0.00925772	0	10533.6
2129	7.60742	7.74542	0.0686798	1.17992e-06	7.63223e-06	0.0571226	-0.00253042	-0.0141331	0	5712.4
2133	19.1699	11.6645	0.0663319	8.68606e-06	-2.89407e-06	0.116246	0.0106181	-0.00366902	0	5913.99
2138	5.49194	14.1621	0.0533362	9.89596e-07	1.10187e-05	-0.225273	-0.00349064	-0.013348	0	2741.96
2142	3.96801	10.0574	0.0718819	3.64427e-06	1.49405e-05	0.0164262	-0.00355856	-0.0087003	0	13161.3
2143	6.26929	1.82129	0.0656783	-1.66445e-07	3.94048e-06	0.00111507	-0.000454618	-0.00137754	0	11752.3
2147	14.9973	12.3844	0.0676906	1.17443e-05	-2.91263e-06	0.183264	0.0121628	-0.0213839	0	25820
2149	16.9128	9.38199	0.0509613	3.48638e-06	-9.74229e-07	0.0707483	0.0109755	-0.0103087	0	9675.2
2152	26.5107	3.88539	0.0593161	1.193e-06	-2.62069e-06	0.00584341	0.000279968	-0.000618669	0	3680.74
2153	12.1575	2.52399	0.0593341	2.78839e-06	1.23213e-06	0.074748	0.00112789	-0.00294243	0	2244.35
2158	9.87352	5.63916	0.0656955	4.73135e-07	1.96518e-07	-0.128879	2.226e-05	-0.010019	0	14467.9
2161	20.2397	3.74851	0.0501888	2.37425e-06	-1.76729e-06	-0.0483371	0.00393584	-0.00218896	0	9461.76
2162	15.1884	12.506	0.0673038	1.13924e-05	-2.96937e-06	0.208174	0.0117211	-0.0206898	0	10154
2166	11.2641	4.00676	0.0507635	9.04928e-07	1.23001e-06	0.0997873	0.0010526	-0.00599247	0	15102.7
2167	4.19802	10.0403	0.0537634	3.70168e-06	2.04935e-05	-0.212539	-0.00380949	-0.00965806	0	5087.13
2168	11.957	8.96416	0.068143	9.85858e-06	-1.419e-06	0.189164	0.00399146	-0.0202399	0	15040.5
2169	5.5983	3.43199	0.051579	-1.31616e-08	2.61182e-06	-0.0235498	-0.00108562	-0.00384268	0	10266.3
2170	1.68709	14.9968	0.0671916	1.84242e-05	-8.46736e-06	-0.0826338	0.000130395	0.00128773	0	1361.3
2173	23.3536	5.498	0.0619566	2.4039e-06	-4.58947e-06	0.0165516	0.00332625	-0.00104783	0	2810.39
2174	25.9983	5.87037	0.0514156	1.32425e-06	-5.22275e-06	-0.000384648	0.000886456	-0.000257742	0	3421.14
2175	9.86151	12.9166	0.0709753	5.77676e-06	1.3481e-06	0.0718573	-0.00132203	-0.0366903	0	17953.9
2178	10.8442	8.51297	0.0737772	1.08121e-05	2.37672e-06	-0.065019	0.00154302	-0.0193579	0	11965.3
2181	26.5169	7.60367	0.0542266	2.23437e-06	-2.82272e-06	0.0547622	0.000445371	0.000773543	0	1914.21
2182	18.5698	8.83785	0.0509524	4.77389e-06	-1.81632e-06	0.0114728	0.00995919	-0.00591295	0	14648.8
2184	25.8601	6.63451	0.0667007	2.99544e-06	-6.77007e-06	0.00539241	0.00137884	-0.000140104	0	1274.41
2185	22.6803	3.78096	0.0695458	3.31535e-07	-1.24508e-06	-0.0475979	0.00267343	-0.00119066	0	870.183
2186	17.7019	4.58169	0.0683463	4.06696e-06	-2.93181e-06	-0.00868929	0.00501026	-0.00442896	0	9120.1
2188	9.28612	4.93469	0.0506731	-3.86115e-07	4.62256e-07	0.0318007	-0.00023278	-0.00879243	0	20290.4
2189	13.7108	1.09463	0.0633808	9.30673e-07	-9.64707e-08	-0.0671734	0.000145896	-0.000154665	0	8596.7
2190	16.7302	1.13166	0.0508616	3.45306e-07	3.34359e-08	-0.00505364	0.000491323	-0.00035566	0	6856.89
2191	12.4154	6.35044	0.0625932	4.15273e-06	-8.08076e-08	-0.134732	0.0041639	-0.0122455	0	8560.46
2197	6.70446	7.00644	0.0717389	1.44563e-06	3.58975e-06	-0.0975407	-0.00253718	-0.0108715	0	15061
2198	4.88665	11.6617	0.0632944	2.56296e-06	1.85979e-05	-0.0577935	-0.00484375	-0.0118694	0	8230.11
2201	9.88291	6.76048	0.0662779	6.15554e-07	1.392e-06	-0.0105214	-8.1435e-05	-0.0132285	0	16302
2207	14.323	7.9538	0.0618888	1.03032e-05	-4.99553e-06	0.0245329	0.00728034	-0.013981	0	2628.17
2213	19.9863	5.19035	0.0683581	3.25244e-06	-3.07258e-06	0.00889774	0.00530989	-0.00306099	0	6105.38
2215	13.9447	5.64669	0.05848	1.47944e-06	-2.57918e-07	-0.0618947	0.00445482	-0.00926653	0	3402.54
2216	17.0974	12.7085	0.0604855	-3.61839e-07	-2.25746e-06	0.167216	0.0105266	-0.0101366	0	7401.79
2217	21.5329	8.01146	0.0581882	8.93863e-06	-3.90659e-06	0.0162912	0.00665785	-0.00191016	0	3307.27
2224	9.11209	4.31525	0.0726794	-1.27129e-06	3.0907e-07	0.0448325	-0.000131939	-0.00698569	0	5415.63
2227	3.14262	6.39341	0.0607879	-1.20087e-07	1.63069e-05	-0.122197	-0.001584	-0.00583931	0	9489.73
2231	8.42099	12.4551	0.067214	6.95027e-06	4.03061e-06	0.106493	-0.0039708	-0.0296626	0	6713.82
2232	6.09538	14.1624	0.0537277	-2.21051e-06	6.85794e-06	-0.155243	-0.00425098	-0.0173902	0	15678.2
2234	14.8921	9.48554	0.0660671	4.65911e-06	-2.44741e-06	0.0956693	0.00978821	-0.0161419	0	7952.54
2237	4.67906	2.55265	0.0623698	8.48459e-08	9.36426e-06	-0.023142	-0.000727908	-0.00202932	0	10017
2238	18.0571	4.1334	0.067488	6.19527e-06	-3.13056e-06	-0.0331877	0.00458978	-0.00339783	0	10622.9
2242	11.2303	8.3111	0.070586	1.26208e-05	3.08148e-07	0.0230975	0.00271314	-0.0182746	0	17207.2
2245	6.47164	12.4792	0.0697635	-3.62514e-06	-1.55512e-05	-0.0966464	-0.00541546	-0.0190441	0	12362.3
2246	18.9898	7.26691	0.0607177	1.1367e-05	3.64312e-07	0.0955684	0.00818628	-0.00479039	0	7720.33
2247	15.3785	14.2209	0.0515318	8.92665e-06	-5.66337e-06	0.446207	0.00738408	-0.0203419	0	16515.1
2249	6.60958	2.94023	0.060063	-2.6532e-06	1.14009e-05	-0.0426544	-0.000732001	-0.00317777	0	13050.3
2253	20.9439	8.51999	0.060002	6.27028e-06	-5.79386e-06	-0.059613	0.00770036	-0.00198649	0	2187.95
2255	9.84062	12.6953	0.0504562	7.29331e-06	-9.24699e-07	-0.237906	-0.00144461	-0.0357578	0	4282.69
2261	18.6803	5.19891	0.0701284	4.55748e-06	-2.33325e-06	-0.000762847	0.00613677	-0.00367559	0	7395.34
2262	14.7574	7.65882	0.0748774	6.1489e-06	-5.29869e-06	0.0877344	0.00792203	-0.0124251	0	8941.45
2265	21.5642	10.0405	0.0611503	1.86705e-06	-3.90427e-06	-0.0958874	0.00796051	-0.000655066	0	2137.92
2266	3.99994	4.42722	0.05307	-2.20108e-07	4.11146e-06	0.0225251	-0.00130243	-0.00444096	0	11752.9
2267	19.5961	6.19262	0.0741421	6.54612e-06	-2.834e-06	0.0354626	0.00663256	-0.00374392	0	5198.27
2269	15.3887	14.333	0.0612254	8.92251e-06	-6.40922e-06	0.462326	0.00683733	-0.0204214	0	9576.13
2272	2.86309	11.3079	0.0595025	-2.82848e-06	2.83707e-05	0.0709373	-0.00252043	-0.00603352	0	4813.88
2273	7.04802	15.0856	0.0526431	-1.1804e-08	1.81508e-05	-0.419528	-0.00234626	-0.0241999	0	17470.5
2274	3.27434	8.11754	0.0651498	4.09044e-08	5.0819e-06	0.0299247	-0.00228548	-0.00717129	0	7310.36
2275	8.18526	9.99311	0.0652568	8.51643e-06	1.38726e-05	-0.367124	-0.00301489	-0.0213785	0	31406.1
2277	7.5505	15.8978	0.073526	-4.52552e-06	3.11804e-06	-0.733446	0.00272221	-0.0287377	0	10854
2279	16.2624	6.81713	0.0583177	2.12696e-06	-9.44213e-07	-0.0543647	0.0078194	-0.00866351	0	13463.2
2281	19.8127	7.00852	0.0543351	1.15866e-05	-2.87129e-06	0.106349	0.00735021	-0.00367706	0	5715.44
2282	20.0698	5.69303	0.0604616	4.82562e-06	-2.3738e-06	0.0553541	0.00567346	-0.00318503	0	1736.13
2283	8.49166	3.55072	0.0699421	-2.62701e-06	2.15524e-06	-0.0194408	-0.000132297	-0.00527174	0	12205.8
2286	9.83515	1.32989	0.0583055	6.2036e-07	3.92866e-07	-0.0284577	0.000166533	-0.000474484	0	14252.9
2287	25.0446	5.94041	0.0666688	8.34884e-07	-5.94216e-06	-0.0074277	0.00214022	-0.000563579	0	6074.93
2289	7.44004	14.919	0.060388	9.809e-06	2.72495e-05	-0.593094	-0.00398984	-0.0279921	0	24008.8
2291	13.2907	10.949	0.0533603	1.48514e-05	-3.28093e-06	0.126523	0.00840653	-0.0248233	0	14364.7
2293	16.6454	14.9148	0.0502877	9.06966e-06	-5.21642e-06	0.338497	0.00296996	-0.0114158	0	1553.42
2294	19.8268	9.83035	0.0526701	6.24589e-06	-4.28313e-06	0.00256638	0.0100056	-0.00276937	0	1618.52
2295	7.66621	7.07642	0.0603533	2.22745e-07	6.73213e-06	-0.221431	-0.00231908	-0.0125853	0	21806.5
2296	15.2403	13.2627	0.0701527	1.28917e-05	-3.09919e-06	0.219448	0.0111082	-0.0203892	0	10425
2298	6.32178	9.48572	0.0528443	3.3089e-06	1.54898e-05	0.00860153	-0.00419812	-0.0143482	0	16553.5
2305	17.5137	6.53049	0.0596992	6.2189e-06	9.77003e-07	0.0756356	0.00784716	-0.00614989	0	11697.7
2309	11.9417	14.4533	0.0508868	2.49571e-06	-1.22469e-06	0.0698631	0.00416713	-0.0451276	0	16793.8
2311	13.3667	6.46284	0.0556784	5.39527e-06	-1.02328e-06	0.148034	0.00557089	-0.0114385	0	16720.8
2312	25.652	1.76772	0.0650968	3.39335e-07	-1.41102e-06	-0.004447	0.000282578	-0.000287029	0	2814.6
2315	5.70101	2.29763	0.0637494	-6.33374e-07	1.11757e-05	0.00890846	-0.000592226	-0.0019546	0	12025
2316	16.2376	2.00953	0.0581378	7.5257e-07	-3.83702e-08	-0.0536614	0.00144842	-0.00128992	0	1374.02
2318	24.7275	8.92574	0.0508462	1.14303e-05	-8.35243e-06	-0.0225764	0.00269955	0.00148205	0	3936.08
2321	4.17294	1.60895	0.0619402	-1.76259e-07	4.77885e-06	-0.00712278	-0.000352815	-0.000926896	0	7372.8
2324	7.06695	12.1946	0.0699409	2.18801e-05	7.80851e-07	0.230601	-0.0056029	-0.0221691	0	12780.9
2326	13.3258	1.09665	0.0587349	8.29557e-07	-1.03863e-08	-0.0588754	8.36942e-05	-0.000161499	0	6185.34
2334	12.5231	11.9178	0.0559514	8.61799e-06	-2.48342e-06	0.080318	0.00733665	-0.0315032	0	20465.1
2335	17.9377	7.62757	0.0727081	5.6642e-06	-7.86875e-08	0.0406978	0.00877437	-0.00652972	0	9337.7
2340	15.5176	6.12413	0.0539369	1.46848e-06	-4.15063e-07	0.0384859	0.00654812	-0.00802244	0	5186.8
2341	16.0771	5.55387	0.0566488	6.92974e-06	-3.00256e-07	0.0635686	0.00580709	-0.00698959	0	9609.86
2344	9.21616	7.28311	0.0606522	1.7026e-06	4.12236e-06	-0.0172112	-0.000788947	-0.0151802	0	5980.51
2346	4.21683	10.554	0.0711426	2.48446e-06	2.02619e-05	-0.00948797	-0.00413316	-0.0095386	0	10089.5
2348	12.0734	7.07704	0.0740875	5.96698e-06	2.02473e-07	0.153882	0.0034048	-0.0138965	0	14850.5
2350	9.35428	10.0072	0.0551077	1.30472e-05	4.30617e-06	0.0406401	-0.00115533	-0.0242113	0	9755
2353	9.56212	7.39522	0.0510137	2.28882e-06	2.90458e-06	-0.103446	-0.000553768	-0.0151811	0	14572.7
2356	21.5176	5.24524	0.0638932	1.89771e-06	-2.37992e-06	-0.0431895	0.00442514	-0.00200538	0	8819.02
2358	14.3157	4.90925	0.0696637	2.62967e-06	2.17734e-07	-0.00789935	0.00419999	-0.00717068	0	14670.3
2361	2.08561	11.0158	0.0535754	1.28748e-07	1.36318e-05	-0.0277439	-0.00161381	-0.00513362	0	4114.23
2368	12.5387	2.93351	0.0668108	2.29986e-06	5.53298e-07	-0.0180052	0.00129564	-0.00345539	0	13829.3
2370	11.5918	11.3293	0.0735153	5.54303e-06	-3.52852e-07	0.0929698	0.00360573	-0.030872	0	7475.98
2371	11.2253	9.49864	0.0613514	9.3475e-06	-2.74042e-07	-0.0714392	0.00219059	-0.0221044	0	19694.2
2379	14.2548	6.49319	0.0725748	4.4399e-06	-6.62045e-07	-0.0712977	0.00564578	-0.0104104	0	11281.8
2380	5.95272	11.5687	0.0665929	5.83499e-07	1.33031e-05	-0.0920682	-0.00533443	-0.0160578	0	12364.3
2382	12.068	10.4479	0.0707681	1.02722e-05	-3.06928e-06	-0.10626	0.00476519	-0.0258891	0	8603.74
2384	6.43435	10.8818	0.0637568	5.1267e-06	1.45306e-05	-0.0219073	-0.00511877	-0.0170061	0	11487.2
2387	2.48596	3.15912	0.0625973	1.01175e-07	1.29166e-05	0.0362202	-0.00062537	-0.00261519	0	3479.47
2388	26.7675	4.83847	0.0582703	1.46867e-06	-3.38366e-06	0.00465355	0.000175303	-0.000589744	0	5274.08
2390	7.41647	9.09124	0.0739495	4.25378e-06	1.2207e-05	0.00615709	-0.00341428	-0.0169055	0	10054.7
2394	9.47547	5.98563	0.063719	-5.52056e-08	3.11542e-07	0.00974482	-0.000512467	-0.0110437	0	9959.18
2395	6.42467	4.36283	0.0721006	-1.01274e-07	1.91756e-06	0.000738501	-0.00140324	-0.00585855	0	8101.5
2398	7.35868	7.23235	0.0608078	7.1753e-07	6.01649e-06	-0.00432216	-0.00215989	-0.0124417	0	19288.6
2399	15.5405	3.37953	0.0681613	2.88674e-06	-9.86499e-07	0.102404	0.00315618	-0.00354361	0	13242.5
2402	21.5948	5.50572	0.0629719	3.02235e-06	-3.48367e-06	-0.0280762	0.00470914	-0.00207743	0	2995.84
2405	4.44661	2.12832	0.0603419	1.73021e-07	8.13432e-06	0.0207102	-0.000611461	-0.00150739	0	8971.07
2406	8.64783	12.3635	0.0702981	6.17227e-06	2.15677e-06	-0.328126	-0.00355678	-0.0301158	0	25396.6
2408	1.97818	11.8947	0.072198	-1.67043e-06	1.64228e-05	0.0619838	-0.00149227	-0.00393396	0	4375.02
2409	16.0348	3.464	0.0548437	2.8074e-06	-3.40962e-06	-0.077436	0.0038129	-0.00355255	0	5163.97
2410	6.9526	8.62872	0.0731671	9.56273e-07	1.12994e-05	-0.0677961	-0.00363694	-0.014259	0	14279.7
2412	14.9799	8.26095	0.0660838	5.39688e-06	-5.17425e-06	0.013779	0.00833158	-0.013775	0	13748.3
2413	24.1085	9.83503	0.0633198	6.31804e-06	-1.19236e-05	0.0316171	0.00357529	0.0020091	0	4748.22
2414	3.24189	9.74163	0.0655325	5.32637e-08	1.02214e-05	-0.137286	-0.00282405	-0.00753038	0	5471.61
2416	26.6368	8.29603	0.0670519	2.08123e-06	-2.76072e-06	-0.00347772	0.000741214	0.00149489	0	4777.33
2418	19.0966	12.6364	0.0748337	1.53226e-05	-4.44031e-06	0.0213448	0.00963217	-0.00344401	0	558.144
2419	15.7838	1.56126	0.06078	2.191e-07	2.72712e-08	0.159067	0.000681708	-0.000858614	0	7430.49
2421	6.36443	4.76698	0.0589809	1.34136e-07	2.07215e-06	0.083034	-0.00193873	-0.00663826	0	11830.7
2422	18.1886	7.25985	0.0667608	8.26049e-06	9.58962e-07	0.0393994	0.00849474	-0.00582314	0	10710
2428	8.68683	2.51298	0.0660104	1.41012e-08	-1.64854e-06	0.0123204	-3.78434e-05	-0.00316581	0	5819.35
2429	7.01096	8.49601	0.0719609	6.24238e-07	1.10093e-05	-0.0780438	-0.00361082	-0.0141424	0	10496.3
2430	10.7401	12.8211	0.0598949	6.53162e-06	-4.02311e-07	0.396419	0.00153381	-0.0373772	0	5247.57
2431	19.8762	7.5619	0.0554951	8.68569e-06	-3.54426e-06	0.0164229	0.00802322	-0.0033845	0	3212.1
2432	15.5053	12.7508	0.0599871	1.0655e-05	-3.45954e-06	0.289072	0.0106745	-0.0191503	2	41185.8
2433	25.4702	8.24973	0.0537927	6.44197e-06	-7.40956e-06	-0.0756614	0.00196228	0.00104534	0	6851.31
2434	22.1035	3.43758	0.0701964	-1.17204e-07	-6.51528e-07	-0.0103898	0.00258025	-0.00123249	0	5758.72
2436	1.89306	2.0586	0.0618098	2.81293e-06	7.70122e-06	0.0120855	-0.000144071	-0.00135258	0	4942.83
2439	9.30319	8.19401	0.0738319	3.691e-06	4.94625e-06	0.125893	-0.00109579	-0.0173874	0	19720.7
2440	14.2476	14.8901	0.0568134	5.49215e-06	-3.04596e-06	0.394909	0.004956	-0.0302352	0	30916.7
2442	8.89036	8.09235	0.0747456	3.58716e-06	6.01091e-06	0.0545281	-0.0013039	-0.0165	0	3055.93
2443	13.6897	1.55273	0.0748077	1.84462e-06	3.07043e-07	0.0266527	0.0004702	-0.000858593	0	6516.32
2444	3.34922	12.0102	0.0741806	-4.86305e-07	2.92879e-05	-0.0660969	-0.00301633	-0.00657377	0	5398.61
2445	1.31762	8.66923	0.0699092	3.25774e-08	9.24365e-07	-0.0285343	-0.000499767	-0.00578791	0	3437.43
2447	25.6236	4.69947	0.0523917	9.55297e-07	-4.80577e-06	-0.0458231	0.00116401	-0.000767213	0	5105.04
2449	19.1898	7.53539	0.0683783	1.04643e-05	-1.14466e-06	0.0376077	0.00811421	-0.00436957	0	5935.34
2453	9.14749	4.00303	0.0667304	-1.40048e-06	6.90523e-08	0.0767687	-0.000136368	-0.00622191	0	10576.6
2454	13.4713	13.8317	0.0626547	8.51322e-06	-2.60951e-06	0.381457	0.00960282	-0.0343744	0	22000.5
2455	7.03093	2.6018	0.0655008	-2.5923e-06	6.8081e-06	-0.0123	-0.000537823	-0.00287271	0	16113
2461	13.4449	1.78468	0.0590245	2.00682e-06	4.80265e-08	-0.0413395	0.000773971	-0.00122857	0	11057.4
2465	5.7315	12.653	0.0587779	2.23021e-06	1.35793e-05	-0.0167131	-0.00535976	-0.0151801	0	12703.3
2468	20.5362	8.58558	0.0570844	4.82273e-06	-5.5119e-06	0.0761723	0.00847704	-0.00226898	0	1628.96
2470	26.0095	1.27433	0.053189	5.78746e-08	-3.93009e-07	-0.0172218	9.46192e-05	-6.64094e-05	0	721.489
2471	22.5742	5.28567	0.0616939	4.75245e-06	-3.70989e-06	-0.0297282	0.00371109	-0.00133471	0	2118.48
2472	16.2666	5.55006	0.0664956	7.36641e-06	-1.58336e-06	-0.0227803	0.00599168	-0.00670798	0	9129.1
2473	25.0626	6.23568	0.0736829	1.1375e-06	-6.69969e-06	-0.00579	0.00233225	-0.000218927	0	2482.68
2474	13.0425	2.29119	0.0645678	2.64684e-06	4.63469e-07	-0.0746407	0.0012385	-0.00221253	0	6237.48
2477	18.4493	6.25906	0.0711376	7.68755e-06	-6.01887e-07	-0.0504021	0.00708763	-0.00481448	0	7819.21
2478	17.5207	13.3616	0.0719113	7.83947e-06	4.21395e-06	0.246402	0.00866133	-0.00812636	2	9506.84
2480	7.12538	14.5174	0.0740197	-1.96491e-05	-1.77037e-06	-0.537354	-0.00444171	-0.0256863	0	15780
2482	20.0863	1.53047	0.0692865	1.64256e-08	1.59907e-07	-0.0994631	0.00108576	-0.000485625	0	10544.5
2484	17.1163	11.7808	0.0639397	9.25151e-06	-3.32596e-06	0.0537195	0.0108383	-0.0103046	0	10616.5
2485	11.6688	10.3196	0.0636628	9.14864e-06	-2.50331e-06	0.135979	0.00354868	-0.0259784	0	10685.9
2487	19.9709	10.653	0.0733322	4.23918e-06	-3.67705e-06	0.046804	0.00971976	-0.00225827	0	3975.15
2495	8.54807	12.7986	0.0718119	1.02536e-05	1.7998e-06	-0.0206455	-0.00421122	-0.0319705	0	22146.2
2497	14.4739	2.79869	0.0722134	3.29984e-06	1.9117e-07	-0.00800234	0.00210856	-0.00264745	0	7311.78
2500	4.52501	12.7594	0.0635261	1.1786e-06	9.15672e-06	-0.0442532	-0.00409003	-0.0100141	0	6971.16
2501	11.64	13.3078	0.0659452	5.30792e-06	-5.14608e-07	0.171777	0.00482019	-0.0400974	0	6139.48
2506	10.0735	1.23651	0.0742233	9.77643e-07	2.2358e-07	-0.0358092	-4.21264e-05	-0.000482436	0	13856.5
2508	1.72293	9.66525	0.0577928	9.60538e-07	8.5716e-07	-0.0173485	-0.000824394	-0.00540268	0	7146.27
2512	26.3131	5.84853	0.0684706	2.05927e-06	-4.83927e-06	-0.0154972	0.0006914	-0.000394484	0	2837.02
2520	26.8882	4.0139	0.0600471	3.15542e-07	-2.43956e-06	0.0282923	6.3226e-05	-0.000548225	0	3721.45
2521	11.7145	8.36692	0.0671228	1.08877e-05	-3.58697e-08	-0.00558241	0.0031322	-0.0187035	0	10758.1
2522	6.38713	10.6655	0.0505069	5.186e-06	1.56661e-05	-0.0081485	-0.00493773	-0.016635	0	18210.9
2524	8.55828	14.8778	0.0683711	-1.70098e-06	-3.25852e-06	-0.108949	-0.00271767	-0.0396213	0	21821.3
2527	4.18713	13.1439	0.0676259	2.19744e-06	9.60439e-06	-0.0875099	-0.00341798	-0.0079108	0	5228.1
2529	9.99214	5.29414	0.0564906	5.40137e-07	2.23633e-08	-0.126927	0.000215394	-0.0095585	0	4833.57
2534	3.24165	1.2553	0.0525106	1.83758e-07	1.8516e-06	0.0145942	-1.9079e-05	-0.000211266	0	5225.81
2540	6.40887	15.2599	0.0699727	2.4275e-06	6.76161e-06	-0.376897	-0.00105065	-0.0178714	0	1537.81
2542	19.8588	4.2167	0.0741047	2.40452e-06	-3.43524e-06	0.00285925	0.00445834	-0.00250348	0	5723.37
2543	17.3697	4.18406	0.0693852	5.68767e-06	-7.90805e-07	0.0274772	0.00475973	-0.00406436	0	11358.3
2544	4.46727	8.51986	0.0541364	-1.74688e-06	1.27408e-06	-0.135103	-0.00340172	-0.00902198	0	8003.12
2545	2.32082	3.84339	0.0731358	-7.92111e-07	1.25733e-05	-0.082572	-0.000730276	-0.00326734	0	5127.92
2546	7.08313	3.10333	0.0685679	-3.84854e-06	9.6346e-06	0.0110941	-0.000698381	-0.00370442	0	13805.7
2549	1.05705	1.38503	0.056359	2.37743e-07	3.4328e-07	0.040319	-2.25963e-05	-0.000547568	0	2183.77
2550	12.3412	10.9108	0.071738	1.11966e-05	-3.37171e-06	0.183188	0.0060417	-0.0273827	0	19000.2
2553	3.10821	3.22815	0.0542609	-1.21596e-06	8.12502e-06	-0.0320142	-0.000691101	-0.00273206	0	13502.1
2554	6.45043	1.07406	0.0677389	7.32909e-08	7.36999e-07	0.0266262	-8.00799e-05	-0.000421329	0	4620.07
2555	24.1244	4.55985	0.0747019	-6.47177e-08	-2.37868e-06	0.00418132	0.00213263	-0.000898073	0	4397.05
2557	1.92924	6.6577	0.0585991	1.01475e-06	1.56922e-05	-0.0228907	-0.000853893	-0.00538371	0	8182.3
2560	19.3511	11.9599	0.0565641	9.18836e-06	-3.31258e-06	0.134421	0.00999619	-0.00320467	3	3451.1
2561	26.1786	3.86863	0.0702159	2.67992e-06	-3.60724e-06	-0.0233301	0.000623403	-0.000642723	0	725.403
2562	24.1448	4.38553	0.0569687	-1.31e-07	-2.02286e-06	-0.0225467	0.00205112	-0.000860897	0	3473.35
2564	10.062	11.7028	0.0642982	1.71835e-06	-9.11927e-07	0.0960418	-0.000117363	-0.0309876	0	20907.4
2566	12.8658	3.08617	0.0665183	2.40007e-06	-1.27573e-07	-0.00967224	0.00164912	-0.00389912	0	7411.62
2571	1.43816	4.09651	0.0571145	1.14707e-06	1.58003e-05	0.00103901	-0.000284165	-0.00336471	0	9066.95
2572	2.62742	1.58447	0.0571337	1.30884e-06	4.53799e-06	-0.070381	-0.000179943	-0.000810242	0	4678.75
2574	13.2712	9.17191	0.0698162	9.88529e-06	-5.90504e-06	0.0643031	0.00686532	-0.0189972	0	11186.6
2579	20.3459	5.57945	0.0506038	3.02215e-06	-4.74597e-06	0.166065	0.00536642	-0.00270927	0	3462.67
2584	3.8588	8.7661	0.0588989	3.0586e-06	6.11253e-07	-0.0225165	-0.00290555	-0.00830524	0	14155.3
2590	5.30336	11.994	0.074053	3.3057e-06	1.54284e-05	-0.201184	-0.00493298	-0.0135426	0	11543.6
2593	25.1677	6.96749	0.0685641	3.56878e-06	-7.93394e-06	0.00449769	0.0021645	0.000125181	0	1177.35
2594	10.8591	8.14151	0.0738624	1.04232e-05	2.75724e-06	0.118175	0.00190844	-0.0179439	0	15751
2599	21.9442	9.02918	0.0634557	2.91784e-06	-4.46206e-06	0.0476647	0.00689555	-0.000779385	0	9160.17
2601	10.2125	9.23427	0.0744389	1.27917e-05	3.32137e-06	-0.301856	-9.39544e-05	-0.0215403	0	14071.9
2603	1.0094	5.20195	0.0689208	-1.21177e-06	1.18081e-05	-0.00920502	-6.18267e-05	-0.00407759	0	5534.98
2607	25.5415	2.46677	0.0665756	1.48325e-06	-2.72147e-06	0.00179218	0.000586259	-0.000513421	0	3313.2
2613	5.42136	6.15355	0.0678388	-1.11166e-06	4.8495e-06	-0.00533087	-0.00235164	-0.00776787	0	8027.77
2615	14.8261	2.68108	0.0554674	2.94783e-06	-6.89082e-08	-0.0902872	0.00218077	-0.00245833	0	8888.93
2617	15.626	11.6151	0.074997	8.64133e-06	-3.00008e-06	0.208243	0.0117825	-0.0169404	0	12231
2618	24.7234	9.92977	0.0728359	6.84561e-06	-8.78945e-06	-0.00490763	0.00259829	0.00253619	0	2800.73
2622	17.2689	4.54557	0.062101	3.37848e-06	-4.52386e-06	-0.00374418	0.00497817	-0.00443089	0	9285.67
2624	17.6905	4.04702	0.0677412	5.71988e-06	-3.19957e-06	0.0258835	0.00480548	-0.00378214	0	3073.63
2625	5.79399	8.55072	0.0678276	2.31597e-06	1.43584e-05	0.0521299	-0.00363779	-0.011915	0	12649.9
2626	21.5419	2.82854	0.0741911	7.99344e-08	-5.96649e-07	0.000524417	0.00235293	-0.0012523	0	7040.28
2628	6.59138	5.01415	0.0588028	7.93913e-07	3.68957e-06	0.00678818	-0.00181332	-0.00715252	0	2150.41
2631	8.16889	1.22324	0.0701893	4.09524e-07	6.03476e-07	-0.0609633	-7.07801e-05	-0.000503827	0	5739.77
2632	18.8538	12.6669	0.0689094	1.55196e-05	-2.40981e-06	0.00450334	0.00982526	-0.00396347	0	572.371
2635	5.96557	3.7343	0.0582039	1.78754e-06	4.2354e-06	-0.0076385	-0.00101614	-0.00453125	0	7229.42
2636	16.6336	3.95792	0.0710906	4.83867e-06	-2.63857e-06	0.0173177	0.00438486	-0.00371759	0	10497.4
2642	10.0665	11.9581	0.0587005	5.59139e-06	1.12362e-07	-0.0310309	-0.000466816	-0.0317502	0	30438.9
2644	23.0923	1.46719	0.0747931	5.84111e-07	-1.62991e-07	-0.0104452	0.000443288	-0.000133857	0	2457.9
2655	14.8271	5.45664	0.0716755	3.88027e-06	3.97059e-07	-0.0181546	0.00532319	-0.00789968	0	9657.64
2656	12.698	7.11544	0.0664699	6.15645e-06	-2.69664e-07	-0.0628404	0.00467353	-0.0139427	0	23741.4
2658	6.58597	14.3376	0.0588774	-5.15113e-06	1.95473e-05	-0.238759	-0.00461683	-0.0211918	0	13534.6
2665	23.4396	7.33876	0.063709	9.59117e-06	-9.79321e-06	-0.0146329	0.00439644	-0.000606684	0	6052.94
2666	11.8351	2.88707	0.0722858	1.1846e-06	1.62419e-06	0.0388687	0.00112856	-0.00346811	0	7968.77
2667	12.0555	9.89698	0.0592992	7.50847e-06	-2.44454e-06	-0.0380899	0.00423132	-0.0241155	0	7314.73
2668	18.0038	13.3555	0.0661342	8.2839e-06	-1.12021e-07	0.224148	0.00869834	-0.00613105	2	5250.15
2669	7.59188	2.56906	0.0631579	-1.02007e-06	2.68959e-06	0.010241	-0.000268952	-0.00279968	0	8955.33
2671	11.1587	10.7747	0.0588925	1.03434e-05	-9.92519e-07	-0.30911	0.00234803	-0.02784	0	23613.8
2672	9.1693	1.01357	0.0578116	-1.04045e-07	4.25652e-07	-0.0512336	3.79226e-06	-0.000176577	0	8483.58
2673	3.55511	15.6129	0.0526446	5.88843e-06	1.56465e-05	-0.199441	0.00172999	-0.00263	0	227.972
2674	6.89092	1.62956	0.0705746	-3.88617e-08	2.43551e-06	0.249902	-0.000569134	-0.000680785	0	536.353
2675	9.22687	14.5851	0.0725244	1.0558e-06	3.09972e-06	-0.242484	-0.00175615	-0.0433441	0	28588.2
2676	15.6155	10.2836	0.052877	5.16299e-06	-2.91937e-06	0.0634415	0.0108945	-0.0152654	0	18096.1
2678	25.228	3.69114	0.0659721	1.42717e-06	-3.89916e-06	-0.0112464	0.00113576	-0.000722018	0	4731.28
2679	16.2764	9.0562	0.0544844	1.83025e-06	-1.29015e-06	0.0409867	0.0107098	-0.0113975	0	5803.84
2682	16.3084	11.141	0.0688884	9.47972e-06	-3.44135e-06	0.246139	0.012803	-0.0134812	0	7348.54
2684	19.0354	2.18219	0.0646644	1.76583e-07	-2.92729e-07	0.0113272	0.00191498	-0.00124026	0	5405.39
2691	2.15643	9.60124	0.0533263	1.86489e-06	1.52683e-06	-0.107884	-0.00135793	-0.00599231	0	8430.05
2695	20.4431	6.56152	0.0658857	7.96408e-06	-3.85944e-06	0.105128	0.00643989	-0.00304889	0	5412.7
2698	4.17163	5.69135	0.0602325	-1.48013e-06	5.70861e-06	-0.0116017	-0.00187922	-0.00572397	0	12630.2
2699	22.1204	4.71489	0.0665646	2.35688e-06	-1.70481e-06	0.0262209	0.00372885	-0.00158006	0	1308.2
2701	19.8701	8.16313	0.0633157	5.12057e-06	-2.57959e-06	-0.072804	0.00867557	-0.00352714	0	3217.2
2704	4.63081	15.3344	0.0656311	7.99151e-06	1.91206e-05	-0.241096	0.000754349	-0.00690785	0	2283.48
2712	13.0758	1.10045	0.0669623	9.91304e-07	6.30619e-08	0.00358136	8.09017e-05	-0.000236912	0	688.502
2713	10.9391	13.0737	0.0614398	1.94251e-06	-8.23079e-07	0.131365	0.0029998	-0.0390826	0	19740.4
2714	5.26767	4.87879	0.0503877	2.92577e-07	-7.91353e-08	0.0525264	-0.00162592	-0.00611342	0	18099.1
2715	15.1189	12.6128	0.0602846	1.08202e-05	-3.94597e-06	0.273185	0.0113226	-0.0210606	0	16325.3
2716	17.54	9.83653	0.0628048	5.26688e-06	-2.90978e-06	0.147496	0.0113982	-0.0087126	4	1552.61
2717	7.99548	11.6058	0.0635505	3.96378e-06	1.23491e-05	-0.0106195	-0.00464122	-0.0256549	0	19453.5
2720	10.1809	12.7734	0.0742319	3.73861e-06	2.66685e-07	-0.2375	-0.000371923	-0.0374526	0	13008.2
2722	10.3488	8.88535	0.0737258	1.03278e-05	4.35164e-06	0.0132782	0.000376355	-0.0197127	0	5909.55
2729	19.446	6.51857	0.0523888	9.03539e-06	-1.23564e-06	-0.0608722	0.00687074	-0.00397633	0	9700.48
2730	8.46676	1.88127	0.0614134	1.17776e-06	-5.28829e-07	0.0621375	1.77696e-05	-0.00167311	0	19979.1
2732	9.66727	11.8557	0.0657718	2.78703e-06	3.84875e-07	0.0869345	-0.00108959	-0.0310342	0	28373.2
2736	6.58297	5.52585	0.0736461	4.9525e-07	5.48148e-06	0.0288901	-0.00215185	-0.00789049	0	13477.5
2746	6.66419	15.6857	0.0608699	3.13294e-05	-6.06829e-06	-0.570356	0.00193621	-0.019606	0	2310.15
2748	2.85928	14.4144	0.0694119	9.82121e-06	1.28483e-05	-0.126357	-0.000943422	-0.00184372	0	1431.11
2750	9.19776	4.79346	0.055895	-5.11604e-07	6.25262e-07	-0.0649645	-0.000193709	-0.00844473	0	4797.67
2752	2.86098	12.3757	0.0733363	2.43701e-06	2.93889e-05	-0.0683894	-0.0027109	-0.00506788	0	3414.75
2753	23.3438	3.55603	0.0657852	3.3199e-07	-1.64859e-06	-0.0220742	0.00215009	-0.00103461	0	6026.16
2754	17.8243	13.9381	0.064088	1.4988e-05	1.92318e-06	0.2017	0.00731971	-0.00634556	0	2661.65
2755	23.1129	5.54236	0.0527168	3.31583e-06	-4.51779e-06	0.071057	0.00373341	-0.00134097	0	2288.82
2756	16.8529	2.13082	0.0537767	8.74347e-07	-1.43306e-07	0.0565563	0.00169045	-0.00174635	0	12023
2765	2.68452	1.35871	0.073603	1.10803e-06	2.17026e-06	0.0144905	-3.0655e-05	-0.000307759	0	2902.05
2767	15.0908	12.9967	0.0741864	1.09853e-05	-4.27174e-06	-0.171454	0.0102579	-0.0211171	0	9245.75
2768	1.9928	1.84481	0.0647132	2.40346e-06	6.19038e-06	0.0398844	-0.000138452	-0.000971221	0	4523.97
2778	12.7257	5.12234	0.0521553	2.14912e-06	-1.50407e-06	0.0916646	0.00257553	-0.00822981	0	2758.11
2780	2.13106	2.29976	0.0549816	2.97742e-06	9.22497e-06	0.0103089	-0.000340894	-0.00171064	0	3053.76
2781	6.55686	7.3709	0.0682361	3.60675e-07	2.55334e-06	-0.0815878	-0.00242884	-0.011286	0	6998.55
2783	7.68173	2.22476	0.0720895	-1.03925e-06	2.25404e-06	-0.0685959	-0.000320941	-0.00229342	0	8825.34
2792	18.783	11.5895	0.0652318	9.25328e-06	-2.90776e-06	0.0791226	0.0107725	-0.00465084	0	5751.16
2793	26.7372	3.82523	0.0677559	7.55842e-07	-2.36797e-06	0.005888	0.000170878	-0.000611424	0	4794.23
2795	8.67593	1.91923	0.0580409	-3.75401e-06	9.54806e-08	-0.0626395	-9.30638e-05	-0.00180431	0	6387.32
2799	21.4227	8.34267	0.0597477	7.52481e-06	-5.26743e-06	-0.069907	0.00713094	-0.00175778	0	8046.64
2803	15.8938	8.2821	0.0729599	1.5107e-06	-4.38498e-06	-0.015921	0.00949537	-0.0116261	0	2665.94
2806	4.02032	2.07308	0.07132	3.51463e-07	8.28134e-06	-0.0274632	-0.000477542	-0.00124885	0	8173.48
2807	17.9003	9.51687	0.0627087	3.9214e-06	-4.21792e-06	0.0663504	0.0116771	-0.00771416	0	14012.3
2808	2.11321	2.95488	0.0635964	1.23583e-06	9.84305e-06	-0.00442447	-0.000499514	-0.00226031	0	8323.53
2811	15.8804	10.9916	0.0715724	9.50581e-06	-3.76707e-06	0.238965	0.0134224	-0.0153306	0	3973.22
2812	1.28282	12.9714	0.0743766	-3.59111e-07	2.19242e-05	-0.0344608	-0.000340839	-0.00103427	0	4984.51
2813	4.8966	8.37072	0.0657386	-3.60944e-07	9.17e-06	0.00400584	-0.00334764	-0.00979441	0	8920.74
2814	3.20786	7.09192	0.0693158	2.24873e-06	1.51634e-05	0.0229017	-0.00201677	-0.00652254	0	10135.8
2816	26.7234	6.63804	0.0573217	1.63759e-06	-3.06639e-06	-0.100212	0.000397177	0.000100067	0	4180.47
2819	22.3104	3.70503	0.0743753	3.96002e-07	-3.88938e-07	0.00643186	0.00271067	-0.00117496	0	3272.05
2820	7.5592	3.07662	0.055841	-3.311e-06	5.01805e-06	-0.00774487	-0.000761254	-0.00362947	0	10469.7
2821	24.1921	8.89727	0.0537564	1.14294e-05	-7.18684e-06	-0.00206456	0.00352272	0.000878993	0	8448.98
2823	19.3646	3.98371	0.0661366	5.74316e-06	-3.53353e-06	0.0743808	0.00430949	-0.00259227	0	7975.69
2824	19.9027	11.4131	0.0725433	5.57184e-06	-4.22275e-06	0.0325026	0.0102987	-0.00211398	0	3137.28
2825	16.8873	4.52021	0.0587488	2.83439e-06	-3.69251e-06	-0.0694191	0.00493163	-0.00439339	0	5982.97
2826	9.77182	11.3793	0.0607091	2.93373e-06	8.2164e-07	-0.264916	-0.00127531	-0.0299118	0	23897.4
2829	5.66801	4.78705	0.0526746	1.79048e-07	2.30588e-06	-0.0842606	-0.00147474	-0.0061644	0	8289.78
2831	3.37851	11.7018	0.0654868	1.90155e-07	2.89956e-05	-0.0405107	-0.00336699	-0.0068657	0	3959.96
2832	20.2788	4.95949	0.0675012	1.61443e-06	-1.36229e-06	0.0304812	0.00518121	-0.0027603	0	5214.99
2837	16.0158	9.04273	0.0510034	1.71662e-06	-1.57044e-06	-0.0323605	0.0100924	-0.0122443	0	16647.5
2838	24.0826	1.37296	0.0536185	6.36871e-07	-7.06059e-07	0.00821611	0.000293356	-0.000154706	0	5305.05
2839	23.2985	2.95534	0.0650763	3.28936e-07	-1.93863e-06	0.00218251	0.00181641	-0.000885833	0	1446.9
2841	2.42113	12.9421	0.0594728	4.92562e-06	1.86503e-05	-0.160481	-0.00179367	-0.00290454	0	8634.17
2846	14.0975	13.3001	0.0731068	1.1412e-05	-6.44572e-06	0.361465	0.0105068	-0.0282679	0	25206.9
2847	12.2067	15.1649	0.0746318	1.6946e-07	-1.08225e-06	0.406062	0.00254323	-0.0474235	0	16836
2849	8.99594	14.7433	0.0742832	4.08367e-07	3.42967e-06	-0.0713214	-0.00179568	-0.0421832	0	34669.8
2850	3.40711	7.77517	0.0737727	2.66495e-07	6.70095e-06	-0.0405508	-0.00226965	-0.00709858	0	11619.5
2853	16.0492	1.04556	0.0628026	2.71498e-07	1.09741e-07	-0.0311789	0.000131392	-8.84675e-05	0	4993.66
2857	20.9233	9.1453	0.0748862	5.40225e-06	-3.83051e-06	-0.0312666	0.00817766	-0.00184111	0	7749.5
2859	3.88083	12.8073	0.0649238	1.87575e-06	1.51662e-05	-0.126132	-0.0036285	-0.00734083	0	6680.99
2860	8.0097	5.18553	0.0671221	-4.73047e-07	3.21036e-06	-0.0130923	-0.00140119	-0.00890772	0	2704.17
2862	11.8036	12.6113	0.059878	3.0813e-06	-2.39482e-06	0.248476	0.00484608	-0.0357296	0	17817
2863	21.6178	10.2862	0.0734198	1.52545e-06	-3.45871e-06	-0.0116818	0.00840532	-0.000627889	0	392.784
2866	7.58688	11.6807	0.0538422	1.44664e-06	1.09542e-05	0.0325001	-0.00458726	-0.0240406	0	24803.2
2867	2.65672	13.4729	0.0702486	1.0163e-05	1.94382e-05	-0.0870908	-0.00163004	-0.0026518	0	1973.67
2868	10.6807	9.06314	0.0644821	1.11121e-05	3.17626e-06	0.00458238	0.00119649	-0.020828	0	17080
2872	17.0616	13.0181	0.0667479	7.04444e-06	-6.31167e-06	0.227965	0.0102386	-0.0103141	0	3015.62
2875	20.0868	1.40575	0.0556815	-8.41705e-09	1.36811e-08	-0.129433	0.000581268	-0.000370272	0	8073.64
2876	5.01894	5.30992	0.0547601	-3.94218e-08	9.97351e-08	-0.108392	-0.00191086	-0.00654176	0	3791.78
2877	25.6851	5.29269	0.0514214	6.4037e-07	-4.95412e-06	0.00487589	0.00126769	-0.000614184	0	9959.37
2878	25.2552	4.63832	0.0598194	4.19381e-07	-4.89353e-06	-0.0149623	0.00135169	-0.000751892	0	8461.35
2879	9.22253	5.0237	0.0590985	-6.13456e-07	7.9881e-07	-0.0382408	-0.000335277	-0.00909438	0	16291.6
2887	20.7843	5.06821	0.0562426	1.61548e-06	-2.48262e-06	-0.0346809	0.00494975	-0.00227586	0	7787.53
2888	20.4479	10.2297	0.0692763	4.47961e-06	-2.54447e-06	0.0173507	0.00994937	-0.00171123	0	2847.29
2892	16.173	10.5055	0.0743418	6.1146e-06	-3.44052e-06	0.166954	0.0121954	-0.0138754	0	7402.38
2894	16.8598	12.7197	0.0545313	2.53438e-06	-6.12179e-07	0.0839526	0.0111406	-0.0113221	0	7004.44
2895	9.38496	12.0614	0.0632702	5.78479e-06	1.63622e-06	-0.0225886	-0.00248862	-0.0309533	0	1244.35
2896	21.3859	5.45533	0.0523499	2.55769e-06	-3.74314e-06	-0.000824186	0.00473156	-0.00203592	0	3909.5
2897	5.13491	1.21682	0.0704047	1.11149e-08	1.10956e-06	0.0222596	-2.05777e-05	-0.000181268	0	7642.93
2901	22.3659	4.61591	0.0723136	3.53558e-06	-2.17784e-06	-0.0131277	0.00350505	-0.00145659	0	3812.91
2902	5.3401	6.05119	0.0630612	-3.13426e-07	4.02636e-06	0.0371813	-0.00232803	-0.00761036	0	12799.4
2906	15.5571	4.75784	0.068947	3.21772e-06	-1.45988e-06	0.0143871	0.0047231	-0.00602962	0	4720.75
2910	1.88436	1.76309	0.0604401	2.06616e-06	4.75841e-06	-0.00192346	-4.88341e-05	-0.000889304	0	8304.35
2911	14.3149	2.54199	0.0522045	3.10441e-06	2.3041e-09	0.0712401	0.0014543	-0.00220252	0	12237.7
2912	18.6692	6.23921	0.0535535	7.73066e-06	-2.04964e-06	0.0121283	0.00700988	-0.00468634	0	4550.71
2920	13.7943	12.8328	0.0592384	1.35606e-05	-5.23539e-06	0.211784	0.0092428	-0.0290155	0	9374.49
2923	13.1915	13.8439	0.0623349	7.98292e-06	-2.70416e-06	0.277756	0.00943559	-0.0362124	0	18457.8
2924	5.59579	3.30234	0.0735957	-8.80318e-07	4.76878e-06	-0.0581173	-0.00111123	-0.00353919	0	2864.62
2925	16.0849	3.07541	0.0581516	2.9891e-06	-2.20488e-06	-0.092431	0.00271892	-0.00277731	0	6259.19
2926	8.12262	11.8014	0.0622085	6.11534e-06	1.02966e-05	-0.00662527	-0.00413967	-0.0267037	0	12784.3
2927	8.42674	12.7642	0.0544523	8.31486e-06	2.76365e-06	-0.00803417	-0.00444104	-0.0309505	0	8595.63
2928	9.9565	12.683	0.0659661	1.55259e-07	-5.35356e-07	-0.212439	-0.00125069	-0.0358289	0	43136.9
2931	6.17169	12.68	0.0641105	-4.51354e-06	1.85087e-05	-0.199389	-0.00535289	-0.0177095	0	24156.8
2933	19.4242	1.72713	0.0538243	-2.06956e-07	-1.53764e-07	-0.062535	0.00146772	-0.000878047	0	4341.04
2934	5.35753	9.88052	0.058369	3.42086e-06	2.07101e-05	-0.127141	-0.00417959	-0.0123208	0	10373.5
2938	2.94643	11.7753	0.0513378	2.41546e-07	2.90015e-05	-0.157786	-0.00282102	-0.00596214	0	10395.4
2941	6.13622	8.67685	0.0560774	2.18093e-06	1.22495e-05	0.0206966	-0.00366815	-0.0130234	0	13577.5
2942	8.27597	14.3116	0.0508717	5.55913e-06	2.06937e-05	-0.258324	-0.00331925	-0.0347083	0	18528
2943	24.5806	1.75595	0.0702605	9.13053e-07	-1.1915e-06	0.0211981	0.000498058	-0.000315498	0	5142.93
2944	17.9241	8.64897	0.0725303	3.73041e-06	-2.12965e-06	-0.0596037	0.0102904	-0.00717791	0	8916.33
2948	20.874	3.56545	0.0577312	8.07362e-07	-9.41556e-08	-0.0400648	0.0033273	-0.00158697	0	5836.4
2949	18.338	9.73327	0.0692693	5.58733e-06	-5.04089e-06	0.0211419	0.0115374	-0.0062285	0	10685.7
2950	23.4413	5.59802	0.0709792	2.41579e-06	-4.57412e-06	-0.0147681	0.00334445	-0.000998343	0	4907.9
2951	8.51271	15.7741	0.0515405	3.34141e-06	-3.96341e-06	-0.231081	4.07442e-05	-0.0431872	0	10461.1
2956	4.07975	2.36172	0.0598534	-1.00783e-06	1.16282e-05	-0.0189324	-0.000609747	-0.00167045	0	6527.49
2961	20.93	1.08844	0.0506925	7.83895e-08	-2.30856e-07	-0.0321565	0.000186463	-8.01253e-06	0	3310.68
2962	19.3503	7.00417	0.0655806	1.22824e-05	-8.58434e-07	0.0113494	0.00789221	-0.00417081	0	9514.95
2963	10.8339	11.7394	0.051657	2.7147e-06	-2.23464e-07	0.188492	0.00108886	-0.032543	0	8685.25
2964	11.9461	14.2373	0.0683598	4.10355e-06	-2.07119e-06	0.015921	0.00412941	-0.0442339	0	28637.1
2967	5.93355	1.69048	0.0522099	3.26814e-07	4.09746e-06	-0.0358122	-0.00025856	-0.00129003	0	8123.65
2969	11.3289	6.82265	0.0608028	5.68197e-06	6.8355e-07	-0.0378522	0.0019273	-0.01375	0	5555.7
2972	3.44578	4.64137	0.0592143	-1.60804e-07	4.5244e-06	-0.0184502	-0.00122435	-0.00441426	0	10053.2
2973	22.3624	3.58454	0.0569134	-3.53388e-07	-2.44538e-07	-0.0368168	0.0025967	-0.00119491	0	2239.67
2981	18.1089	1.79892	0.0627607	5.75832e-08	-6.41725e-08	-0.106382	0.00175282	-0.00111219	0	5524.78
2982	4.73271	14.0176	0.0673547	7.09935e-06	7.36437e-06	-0.192994	-0.00319983	-0.00904485	0	1378.85
2984	8.92097	1.90502	0.0616494	-1.14345e-06	9.44395e-07	0.00542118	-2.79891e-05	-0.00193189	0	7613.32
2985	10.8108	12.7104	0.071635	4.83422e-06	-8.80613e-07	-0.232761	0.00169679	-0.0371435	0	27212.5
2990	18.9559	7.73318	0.0561108	5.90539e-06	-1.18591e-06	0.149747	0.00867501	-0.00462184	0	4632.74
2995	15.063	5.59332	0.0725077	4.4807e-06	3.81681e-07	-0.0463662	0.00531394	-0.00791368	0	9749.24
2996	13.1703	3.53222	0.0503964	-7.07858e-08	4.93038e-07	-0.0413758	0.00222231	-0.00446446	0	9974.85
3001	9.12445	8.04802	0.0631593	3.47523e-06	5.15955e-06	-0.0162019	-0.00110377	-0.0167684	0	14664.2
3006	6.27195	4.55273	0.0707038	2.72313e-07	2.9174e-06	-0.0238531	-0.00153691	-0.00618427	0	14950.1
3009	5.02609	5.8907	0.0601772	-3.98931e-07	2.85116e-06	0.297571	-0.00154576	-0.00709951	0	2216.26
3010	6.09071	9.01607	0.0713026	3.38493e-07	1.32413e-05	0.0627308	-0.0041408	-0.0134307	0	11432.9
3012	17.2332	1.53507	0.0725718	1.55156e-07	1.46758e-07	0.0282553	0.00103604	-0.000626718	0	10672.3
3016	21.3425	2.10583	0.0572148	1.58395e-06	-1.0577e-06	-0.0702642	0.00151295	-0.000856168	0	2510.8
3017	14.8304	15.3401	0.0543679	4.99007e-06	-2.64932e-06	0.22994	0.00198188	-0.0240421	0	632.969
3022	20.5526	9.47142	0.0685965	5.84516e-06	-3.54353e-06	0.0211377	0.00884923	-0.00204481	0	1428.92
3025	9.6147	3.22898	0.0628959	1.41874e-06	8.04144e-07	0.0204493	0.000319543	-0.00499448	0	12014
3027	6.29136	14.2615	0.0614593	-7.8672e-06	8.24207e-06	-0.181012	-0.00424075	-0.0183455	0	12159.9
3028	2.05418	1.72158	0.0730635	2.09216e-06	5.64733e-06	0.00117388	-0.000120909	-0.000895511	0	10863.3
3029	1.81463	6.6246	0.0607643	-7.83417e-07	1.61736e-05	-0.000749164	-0.000825112	-0.00529335	0	4861.31
3030	18.4887	8.17275	0.0731293	5.88399e-06	-4.82974e-09	-0.0650474	0.00964168	-0.00580653	0	10195.5
3035	20.7881	7.49975	0.0698415	1.25081e-05	-4.97907e-06	0.0172176	0.00696336	-0.00264595	0	10553
3036	26.7926	9.18855	0.057968	6.00821e-07	-2.5662e-06	-0.00654005	0.000179479	0.00237479	0	3753.19
3038	18.135	10.8692	0.0599919	5.85104e-06	-3.21835e-06	0.0892064	0.0111194	-0.00664003	0	9513.82
3039	4.71742	8.91892	0.0562554	-1.04377e-06	1.6855e-06	-0.0286702	-0.00326592	-0.00966771	0	11867
3040	2.27462	2.83589	0.0607019	1.96589e-06	1.02442e-05	0.00946331	-0.000383483	-0.00217088	0	11407.5
3041	19.6961	9.28868	0.0651982	5.06005e-06	-2.95524e-06	0.0515919	0.00967218	-0.00364359	0	1603.97
3050	14.982	10.022	0.0632713	2.74405e-06	-1.83856e-06	0.102606	0.0106195	-0.0174561	0	9551.42
3051	7.91341	9.36465	0.0701557	6.09387e-06	1.39447e-05	0.025465	-0.00335065	-0.0185856	0	11050.2
3055	10.3861	5.82985	0.0708135	1.13399e-06	7.40065e-07	-0.162492	0.00056493	-0.0106886	0	11980.8
3057	12.6023	8.64945	0.0654543	9.80304e-06	-3.04059e-06	-0.0540123	0.00434481	-0.0185903	0	13632.2
3059	1.70236	9.38456	0.0747659	-1.11973e-08	4.03465e-07	-0.0208532	-0.000856363	-0.0056632	0	13411.6
3064	22.1615	4.83581	0.0555716	2.83217e-06	-2.59979e-06	0.0490754	0.0037387	-0.0015443	0	8747.8
3065	12.9027	2.11346	0.0566699	2.751e-06	1.36399e-07	0.00542359	0.000776355	-0.00218261	0	5106.94
3066	17.7633	3.44209	0.0564604	3.28423e-06	-2.14598e-06	-0.029184	0.00358234	-0.00260679	0	3364.27
3070	1.68922	4.87952	0.0659279	-3.53214e-07	1.86298e-05	0.0055612	-0.0004177	-0.00404374	0	6755.03
3071	2.42459	2.15253	0.0690315	3.04782e-06	1.10822e-05	0.0169054	-0.00028856	-0.00144584	0	15401.6
3072	3.00886	1.00625	0.0612464	-1.62444e-08	6.94462e-07	0.0154698	2.30911e-05	-0.00012817	0	3268.71
3073	1.08013	14.2929	0.0699138	3.799e-07	1.93265e-05	0.00942872	-4.6051e-05	0.00118829	0	1022.16
3074	4.58358	5.34782	0.0653068	-4.9913e-07	1.28176e-06	-0.0240278	-0.00196915	-0.0062453	0	3008.75
3075	10.5699	12.2804	0.0556673	2.1701e-06	-2.11803e-07	0.0221847	0.00162944	-0.0352228	0	38644.9
3077	17.7031	3.18688	0.0721928	2.76208e-06	-1.01101e-06	-0.0362675	0.00284842	-0.00236114	0	1450.55
3078	10.519	1.90513	0.0589042	2.93144e-06	7.18199e-08	-0.0925535	0.000322315	-0.00176488	0	26358.6
3079	18.6065	12.5431	0.0591548	1.45285e-05	-2.37117e-06	0.0776967	0.00984835	-0.00457092	0	691.969
3082	26.2047	6.90998	0.058752	2.52662e-06	-5.24553e-06	0.0341579	0.00089187	0.000216402	0	4552.7
3084	12.6201	10.9413	0.073869	1.26148e-05	-3.5478e-06	-0.011906	0.00651776	-0.0272281	0	20331.3
3085	15.2731	5.49794	0.0583086	5.52433e-06	-1.24743e-08	-0.0210432	0.00526974	-0.00740086	0	7869.66
3086	10.4851	14.5811	0.0570635	2.29404e-06	7.62628e-08	-0.0946573	0.000786116	-0.0467991	0	50463.3
3088	17.8564	4.6744	0.0562998	3.20743e-06	-3.05274e-06	0.0136933	0.00511914	-0.00415253	0	15378.7
3091	20.7982	1.57918	0.062792	2.69676e-07	-4.83881e-07	-0.0272534	0.000773032	-0.000426374	0	4748.19
3096	3.00796	4.56327	0.0610521	3.75826e-07	8.89089e-06	-0.0147226	-0.00105671	-0.00420988	0	6526.99
3098	1.5407	5.96891	0.0564076	6.59001e-07	1.50993e-05	-0.0225625	-0.000416499	-0.00480382	0	10204.4
3108	13.4955	4.9773	0.0581297	4.89607e-07	-1.14636e-07	-0.0453554	0.00313443	-0.00765841	0	12749.1
3110	13.2154	14.9437	0.0749467	1.91208e-06	-4.88965e-06	0.294825	0.00418477	-0.0404623	0	40738.1
3112	18.0653	4.64613	0.0534668	4.41782e-06	-2.48437e-06	0.00336811	0.00489423	-0.00375619	0	5734.33
3113	12.7212	6.11956	0.0559667	3.88009e-06	2.7074e-08	0.0882969	0.00416598	-0.0108891	0	10946.8
3114	12.786	3.19176	0.0659946	1.5274e-06	-8.01198e-07	-0.0576673	0.00178014	-0.00396017	0	19432.6
3117	25.4148	9.01889	0.062464	8.91295e-06	-6.65698e-06	0.156447	0.00209547	0.00175687	0	6177.63
3124	25.197	3.56305	0.0556405	1.55555e-06	-4.03127e-06	0.0142333	0.0011083	-0.000753847	0	3911.68
3130	19.896	5.70868	0.0736057	4.00322e-06	-2.62393e-06	-0.0700359	0.00586004	-0.00330405	0	5575.73
3131	3.96154	3.95891	0.0643298	1.33729e-06	3.4055e-06	0.0144092	-0.0010893	-0.00388003	0	15099.4
3133	15.7829	12.3381	0.0671208	1.24777e-05	-1.92686e-06	0.174579	0.0117542	-0.0171509	0	17286.9
3134	15.1591	9.54101	0.0553579	3.20526e-06	-1.9717e-06	0.185089	0.0108073	-0.0156529	0	13797.1
3135	8.47226	5.95925	0.0682974	-5.43222e-07	3.89756e-06	-0.0278823	-0.00134056	-0.0102676	0	6612.13
3136	23.4082	6.34704	0.0723996	3.00598e-06	-7.21051e-06	0.0241017	0.00381794	-0.00104157	0	3603.75
3137	6.7185	9.88655	0.0568092	5.79978e-06	1.72317e-05	-0.435345	-0.00381093	-0.0163301	0	148.842
3139	18.2665	10.8532	0.0725609	5.56098e-06	-2.35482e-06	0.162033	0.0111077	-0.00619484	0	3872.41
3142	12.9439	10.9849	0.0707686	1.37591e-05	-3.6386e-06	0.11466	0.00746291	-0.0264015	0	15224.5
3144	6.04199	11.8874	0.0512387	-1.26065e-05	-9.13471e-07	-0.0683147	-0.00546029	-0.0164643	0	7460.02
3145	10.076	9.73352	0.0503903	1.52682e-05	1.7437e-06	0.0485422	1.19204e-06	-0.0235654	0	4535.25
3147	21.3358	6.98195	0.0680382	1.25875e-05	-4.79378e-06	-0.0315188	0.00608919	-0.00211898	0	7335.7
3152	13.9921	7.9471	0.0672696	1.21989e-05	-3.61424e-06	0.00390648	0.00665315	-0.0151299	0	6271.5
3157	20.0735	9.67109	0.0542418	6.74514e-06	-3.46647e-06	-0.119074	0.00950933	-0.00270067	0	13406.1
3158	2.95867	6.98611	0.065434	1.82136e-06	1.26661e-05	-0.100375	-0.00184937	-0.00622177	0	9881.24
3161	7.8529	12.5846	0.0525587	4.06148e-06	6.65025e-06	-0.311352	-0.00494535	-0.0274367	0	32115.2
3162	7.52873	7.97381	0.074475	1.6158e-06	7.09712e-06	-0.0110321	-0.00295754	-0.0143302	0	16998.9
3163	11.7595	4.27304	0.0502385	3.53042e-07	9.33224e-07	-0.0492825	0.00136634	-0.0068065	0	15774.3
3165	6.96957	1.27694	0.0736609	1.26739e-07	1.77937e-06	-0.0293179	-0.000214181	-0.000552754	0	9868.82
3167	12.4617	12.7528	0.0705802	7.26494e-06	-1.96892e-06	0.0315543	0.00640198	-0.0349619	0	23379.6
3168	7.64516	4.82597	0.0664767	-5.78275e-07	3.28485e-06	-0.0302335	-0.00120884	-0.00767032	0	2503.88
3169	11.7085	13.1766	0.0568346	5.18583e-06	-1.0496e-06	-0.0700305	0.00479349	-0.0383633	0	26591.4
3170	23.3813	5.27126	0.073335	2.11799e-06	-4.12413e-06	0.00203994	0.00314965	-0.00103789	0	1524.12
3173	4.76783	3.22258	0.0647473	4.59621e-07	5.11017e-06	0.0180175	-0.00101661	-0.00303335	0	11277.5
3175	13.9005	15.5637	0.0511296	-2.4002e-06	-2.38254e-06	0.359637	0.00218763	-0.0353169	0	20722.5
3176	1.67898	12.4585	0.0748098	-4.18459e-07	1.71866e-05	-0.0134179	-0.00105489	-0.00262563	0	7013.5
3178	15.4575	10.6951	0.0564615	9.25835e-06	-3.24011e-06	0.0612806	0.0119451	-0.016453	0	16286.3
3181	12.7387	8.86202	0.0669422	9.0033e-06	-4.07946e-06	-0.0838089	0.00499291	-0.0193166	0	3768.37
3182	16.3389	5.81185	0.0664294	7.97675e-06	-1.26539e-06	-0.0549703	0.00632381	-0.00691009	0	4702.89
3185	10.4598	1.79002	0.0707683	2.64183e-06	3.45782e-07	-0.0548475	0.000136238	-0.00146159	0	14105.5
3186	17.4794	4.802	0.0592273	4.04094e-06	-3.8067e-06	-0.0504737	0.00553629	-0.00451709	0	3291.02
3187	1.15972	3.72217	0.0637969	4.77631e-07	9.67064e-06	-0.0292805	-6.75096e-05	-0.00309656	0	16382.3
3190	14.3147	2.77168	0.0739007	3.3834e-06	-1.0266e-08	-0.0859384	0.00159749	-0.00251519	0	11164.2
3191	3.2001	4.89637	0.0647713	2.07953e-07	8.59063e-06	-0.00996965	-0.00121715	-0.00452274	0	7214.39
3193	16.2599	14.2255	0.0564443	1.18963e-05	-4.54674e-06	0.349524	0.00662541	-0.0140598	0	2889.96
3195	1.08639	13.9127	0.0633375	-6.19866e-08	2.00514e-05	-0.0302054	-8.26796e-05	0.000678178	0	1808.19
3198	1.81123	5.07865	0.0569976	5.8093e-07	1.39377e-05	0.0148033	-0.000439016	-0.00423	0	6032.06
3200	8.30996	5.67048	0.0537852	-5.85457e-07	3.52801e-06	-0.0147919	-0.00107547	-0.0101392	0	7124.12
3201	19.8237	1.92289	0.058153	5.33029e-07	2.83937e-07	-0.0564421	0.00177996	-0.000817404	0	3203.5
3202	16.4148	10.45	0.0599108	6.42753e-06	-3.07796e-06	-0.0843772	0.0122617	-0.0125724	0	19713.7
3204	16.7075	11.4277	0.0569321	8.97417e-06	-2.76874e-06	0.235509	0.0116085	-0.011789	0	32118.7
3206	15.8719	14.1742	0.0699621	1.03984e-05	-4.51623e-06	0.305203	0.00675766	-0.0165806	0	6079.07
3209	3.88301	5.92085	0.058019	-9.63095e-07	8.93637e-06	-0.0273281	-0.00192289	-0.00601819	0	5399.58
3215	3.50786	3.8901	0.07227	-1.28305e-07	2.82533e-06	-0.0522087	-0.000900361	-0.00350788	0	7316.38
3217	18.6967	6.34058	0.0515913	7.96333e-06	-1.19048e-06	-0.0614223	0.00713854	-0.00476107	0	9422.95
3218	2.36277	12.6433	0.0622398	5.05917e-06	2.25678e-05	-0.0146884	-0.00203067	-0.00328491	0	6247.4
3220	11.5337	7.3173	0.0719879	7.62663e-06	9.23976e-07	0.0446452	0.00258561	-0.0157064	0	13772.2
3221	3.82788	1.93328	0.0633541	2.34843e-07	8.34239e-06	0.00466785	-0.000357302	-0.00125659	0	6540.44
3225	4.6881	9.6111	0.0647385	1.4173e-06	1.52422e-05	-0.0145092	-0.00355784	-0.010044	0	14369.9
3226	14.6367	6.37828	0.0597902	2.9849e-06	-7.94374e-07	0.133766	0.0061298	-0.00956048	0	10467.7
3227	17.8878	12.0484	0.0616991	1.10219e-05	-2.27022e-06	0.0293339	0.0106945	-0.00725773	0	10989.4
3229	12.7633	15.1817	0.0737187	6.74753e-07	-1.90266e-06	0.123115	0.00267424	-0.046026	0	43154.7
3231	13.8566	14.0253	0.0732564	8.34631e-06	-3.40554e-06	0.341853	0.00862566	-0.0323846	0	26792.2
3234	10.0851	2.04024	0.0552365	3.73261e-06	2.63051e-07	-0.166898	0.000259466	-0.00197011	0	13160.5
3235	3.55465	4.10427	0.0531706	-4.34164e-08	3.02524e-06	0.109734	-0.001036	-0.00398929	0	9025.61
3237	26.7969	6.09629	0.0670084	1.91944e-06	-3.88233e-06	0.0486663	0.000228065	-0.000210772	0	6605.37
3238	6.71106	10.9506	0.0669004	4.58316e-06	1.47819e-05	-0.197302	-0.00502804	-0.0177346	0	3857.43
3239	12.0083	9.097	0.0711515	9.56573e-06	-1.46737e-06	0.364125	0.00389698	-0.0203837	0	6979.61
3243	7.03646	15.9261	0.0515769	1.40875e-05	-2.32512e-05	-0.494899	0.0033654	-0.0224971	0	2486.56
3252	22.5246	5.18218	0.052437	4.91433e-06	-3.19978e-06	0.011194	0.0037797	-0.00154934	0	6469.99
3253	24.4374	2.41847	0.059406	8.6246e-07	-2.60452e-06	-0.0311396	0.000930623	-0.000580661	0	5334.33
3254	4.06289	5.6521	0.0555112	-1.16836e-06	6.11976e-06	0.00937779	-0.00182357	-0.00566713	0	9474.99
3259	22.4645	4.15855	0.0595493	2.47927e-06	-1.24925e-06	-0.0369544	0.00306476	-0.00124209	0	4744.31
3260	15.6407	10.7301	0.0657183	8.86583e-06	-2.90599e-06	-0.00652523	0.0121745	-0.0158054	0	14901.5
3261	17.5705	8.46	0.053464	2.91857e-06	-1.39106e-06	0.00246247	0.00988863	-0.00757167	0	1774.4
3264	1.37059	12.7766	0.0650775	1.09579e-06	2.15995e-05	0.000580047	-0.000564203	-0.00146174	0	8907.21
3266	9.33308	13.0008	0.0632912	6.35543e-06	-3.14909e-07	-0.00912722	-0.00284212	-0.0358058	0	8525.11
3269	7.20029	3.69265	0.0682209	1.50363e-07	4.35077e-06	0.024962	-0.000932224	-0.00520999	0	7478.81
3270	17.8971	3.73811	0.062841	5.91898e-06	-4.3325e-06	-0.00611123	0.00456115	-0.00334318	0	6505.84
3272	25.152	6.02516	0.0704268	8.69955e-07	-6.13311e-06	0.0774605	0.00198618	-0.000460469	0	4286.73
3274	17.7633	9.31748	0.0702767	3.95536e-06	-4.16495e-06	0.0182678	0.0111026	-0.00779328	0	5152.69
3275	17.5623	5.06649	0.0728111	3.96077e-06	-4.9226e-06	-0.00773662	0.00577124	-0.00473238	0	9645.82
3276	5.44342	2.29198	0.0612539	1.11469e-06	1.13927e-05	0.0673246	-0.000744216	-0.0021045	0	11310.5
3277	25.8887	8.66195	0.0664835	5.63338e-06	-5.42415e-06	-0.0084963	0.00155471	0.0017402	0	5601.16
3278	6.60157	11.4203	0.0629261	8.97199e-06	1.56228e-05	-0.0243179	-0.00528764	-0.0182361	0	19258.1
3279	26.9062	9.94645	0.0565539	-8.50242e-08	-2.29268e-06	-0.0118048	0.000117871	0.00296477	0	3686.16
3285	2.26834	12.5551	0.0671179	2.4494e-06	2.08191e-05	-0.0244126	-0.00180618	-0.0034307	0	6760.43
3286	20.4308	4.77917	0.0504195	3.99799e-07	-2.60051e-06	-0.00528391	0.00485026	-0.00232883	0	7633.36
3287	3.16169	13.4552	0.0630361	1.39769e-05	2.64989e-05	-0.00243636	-0.00203345	-0.00406362	0	1454.96
3289	10.7564	3.62739	0.0611415	1.64695e-07	1.40382e-06	-0.0119967	0.000619844	-0.00541446	0	12959.9
3290	11.3069	7.95903	0.0618765	1.13422e-05	-7.68283e-09	-0.0632105	0.00223291	-0.0174471	0	13256.6
3291	3.15232	11.2261	0.0560811	-4.18038e-07	2.8647e-05	-0.0492614	-0.00273332	-0.00659863	0	2300.51
3292	11.6596	7.32354	0.0541862	7.72782e-06	7.55218e-07	0.106303	0.00253902	-0.0155714	0	17692.9
3293	20.203	8.04476	0.0685124	4.29434e-06	-4.85099e-06	0.0244151	0.00819839	-0.00311175	0	3218.48
3300	21.2094	7.16146	0.054034	1.40232e-05	-4.88714e-06	0.0495855	0.00630849	-0.00221581	0	6330.66
3301	15.7355	6.20621	0.0687646	1.4439e-06	3.72146e-08	-0.141775	0.00662464	-0.00804113	0	7259.9
3305	19.7162	6.54858	0.0532526	8.98314e-06	-3.34118e-06	-0.0916081	0.00720081	-0.00395904	0	5970.87
3306	19.6554	7.15758	0.0532871	1.25581e-05	-2.70683e-06	-0.0210063	0.00756459	-0.00360128	0	2494.71
3307	12.0802	2.42473	0.0660133	2.69177e-06	6.56297e-07	0.04381	0.00100179	-0.00231308	0	16218
3310	19.1164	2.09062	0.0576962	1.58374e-07	-2.42207e-07	0.018907	0.00188927	-0.00114772	0	4847.83
3311	14.9611	1.99541	0.055028	1.07698e-06	-1.93513e-07	-0.0242704	0.00113798	-0.0015391	0	10293.8
3313	9.35894	7.55162	0.0514451	1.91153e-06	3.66246e-06	-0.0723154	-0.000256015	-0.0156297	0	4614.58
3318	24.6562	8.2117	0.0585264	8.72652e-06	-1.03959e-05	0.07498	0.00317425	0.000732471	0	1217.93
3323	17.6102	5.20737	0.0707411	2.69367e-06	-4.14445e-06	-0.0610984	0.0057421	-0.00496661	0	9424.7
3326	11.7956	11.2963	0.0535826	7.88244e-06	-2.33227e-06	0.380226	0.00440359	-0.0296619	0	6276.71
3327	11.4945	4.84837	0.0719059	2.32329e-06	9.27665e-07	-0.0638345	0.0014191	-0.00836205	0	16108.5
3328	4.87519	12.8487	0.0725419	2.16054e-06	7.59601e-06	-0.104775	-0.00437896	-0.0114925	0	5374.51
3329	1.60563	9.61109	0.0716189	1.34742e-06	4.13126e-07	0.0965377	-0.000668961	-0.00553271	0	6175.57
3330	13.8548	14.1682	0.0698045	8.30966e-06	-3.40592e-06	0.342431	0.0077802	-0.0323913	1	18308.4
3331	14.0143	6.57083	0.0672284	5.8056e-06	-6.53956e-07	0.0833367	0.00557558	-0.0107917	0	15324.1
3332	1.77131	1.42973	0.0650462	2.22756e-06	2.73839e-06	-0.00251689	-0.000147531	-0.000585221	0	7039.14
3334	18.9194	7.97564	0.0669122	5.07843e-06	-1.17781e-06	0.167876	0.00911351	-0.00518021	0	9275.86
3336	1.75773	2.83534	0.0629907	6.76223e-07	7.69305e-06	0.0205326	-0.000303689	-0.00211754	0	11206.4
3337	19.089	10.8878	0.0644652	7.2393e-06	-4.17225e-06	0.0501069	0.0100336	-0.00410228	0	3334.35
3340	8.03095	8.65701	0.072213	2.35782e-06	1.29221e-05	0.0275846	-0.00282193	-0.0169856	0	7579.56
3342	13.6608	13.3385	0.0593633	9.44787e-06	-4.82015e-06	0.0307121	0.00963953	-0.0321099	0	22433.9
3344	1.70745	5.78801	0.0620182	5.80644e-07	1.72163e-05	0.0233532	-0.000504256	-0.00483406	0	6105.89
3346	5.97613	15.8033	0.069747	-8.49827e-06	2.97844e-05	-0.360049	0.00256425	-0.0137624	0	1692.47
3352	20.4849	7.11207	0.0567604	1.36939e-05	-6.45622e-06	0.00164258	0.00674108	-0.0029901	0	6336.27
3355	12.942	6.02328	0.0690706	3.6525e-06	-9.93622e-08	-0.0342322	0.00435949	-0.0106758	0	22988.6
3356	4.04765	15.0674	0.0708145	1.54475e-05	1.40131e-05	-0.188269	0.000115621	-0.00484041	0	3021.29
3358	1.63704	12.9431	0.0526909	6.25093e-07	2.06472e-05	-0.0839437	-0.000710473	-0.00169848	0	4821.54
3359	9.65377	14.9043	0.0554859	1.36604e-06	4.12725e-06	-0.767435	-0.000827187	-0.0476006	0	45775.6
3364	3.8045	13.163	0.0500384	2.66162e-06	1.53443e-05	-0.102829	-0.00313158	-0.00636156	0	6226.33
3371	25.8511	1.71008	0.0549103	1.24923e-07	-1.35307e-06	-0.00468168	0.000214636	-0.000280748	0	1603.35
3372	22.1155	7.47062	0.0728244	1.22189e-05	-2.07354e-06	0.00070515	0.00564356	-0.00137603	0	7396.4
3377	20.4825	2.60975	0.0545558	7.2769e-07	-8.2465e-07	-0.031887	0.00229639	-0.00108177	0	10352.5
3380	11.2171	5.12984	0.0616241	2.35585e-06	1.11743e-06	-0.223837	0.00141907	-0.0092391	0	6314.57
3384	26.9416	4.13513	0.07264	3.00545e-07	-2.56177e-06	-0.0163039	3.34529e-05	-0.000557	0	2007.21
3390	12.9495	3.503	0.0502051	1.0107e-06	1.26403e-06	0.00187658	0.00198959	-0.00441896	0	12981.4
3391	1.3672	6.52867	0.0611443	-1.75473e-06	9.43809e-06	-0.01483	-0.000345521	-0.00505997	0	5955.34
3392	16.6722	13.3881	0.068448	9.61781e-06	-1.23585e-06	0.224234	0.00906684	-0.012035	0	7683.52
3397	7.0577	5.78516	0.0568593	1.23261e-06	7.58518e-06	-0.0779434	-0.00201856	-0.00922586	0	10498.8
3401	23.165	9.28507	0.0719192	2.22076e-06	-9.03397e-06	0.0696137	0.00521508	0.000632121	0	7649.9
3406	2.14988	8.212	0.0548213	2.47059e-07	5.59333e-06	-0.0579806	-0.0013689	-0.00603817	0	8027.8
3408	9.09715	7.27494	0.0588429	1.76452e-06	4.09339e-06	-0.171247	-0.000846592	-0.0141361	0	25284.7
3410	9.50949	5.85514	0.0621857	-9.89322e-08	1.53423e-07	0.0939373	-0.000568619	-0.0107402	0	7991.7
3411	15.1804	15.098	0.0503076	6.46519e-06	-4.07614e-06	0.444334	0.00277819	-0.0212388	0	7526.97
3412	16.663	6.75396	0.0596516	4.1825e-06	1.33711e-08	0.0478321	0.00790812	-0.00794585	0	11270.1
3415	17.1031	11.5566	0.0634813	9.10464e-06	-2.23198e-06	0.203972	0.0111852	-0.0102613	0	6680.45
3416	1.28873	13.9801	0.0544052	3.83475e-06	1.58698e-05	-0.06293	-0.000228117	0.000600095	0	2743.29
3420	12.2508	3.64029	0.0520516	-6.57565e-07	-1.02896e-06	-0.00411421	0.00176761	-0.00488957	0	12187.9
3421	16.6992	9.54085	0.0534175	3.30776e-06	-1.59229e-06	0.078269	0.0113127	-0.0106305	0	6519.76
3423	26.9399	4.72409	0.0550982	5.40965e-07	-3.25539e-06	0.0121641	6.96309e-05	-0.000575344	0	3971.39
3424	19.8729	7.10424	0.057582	1.15479e-05	-2.53591e-06	-0.104288	0.00755321	-0.00352238	0	6550.95
3428	2.03277	3.94453	0.0576655	-2.65722e-08	1.4123e-05	-0.0140819	-0.000551536	-0.0032541	0	11493
3429	7.67642	10.3077	0.0549191	6.45865e-06	1.27782e-05	-0.111618	-0.00410871	-0.0205093	0	18144.1
3430	12.9338	3.79707	0.0710275	-2.66764e-07	7.65567e-06	-0.0722206	0.00200797	-0.00496082	0	4472.95
3431	6.39227	3.8215	0.0594542	2.67775e-06	2.89472e-06	-0.0926351	-0.00105152	-0.004979	0	8784.03
3432	14.1595	11.5159	0.056756	1.18704e-05	-3.22376e-06	0.0429925	0.0106682	-0.0236066	0	20455.8
3433	14.8043	13.0164	0.0709725	1.12609e-05	-3.49051e-06	0.278225	0.0100781	-0.0233102	0	5114.03
3437	3.70621	4.86896	0.0698473	-6.2906e-08	5.70092e-06	0.0199288	-0.00132831	-0.0047047	0	9999.64
3438	19.824	11.9415	0.0628261	8.92684e-06	-3.40049e-06	0.120412	0.0100274	-0.0021337	0	1125.28
3439	6.21547	6.02484	0.0727516	-8.86315e-07	4.81106e-06	-0.123167	-0.00235987	-0.00867014	0	6565.01
3440	10.6823	2.20844	0.0538405	2.38053e-06	-3.97177e-07	-0.0117541	0.000626731	-0.00240068	0	11430.7
3444	15.8793	1.49054	0.0582642	1.23611e-07	1.32812e-07	-0.0197702	0.000707762	-0.000594558	0	9627.64
3446	9.31735	2.12396	0.064895	3.63611e-07	-9.14999e-08	-0.0821308	8.70333e-05	-0.00218531	0	11942.5
3448	17.6781	13.677	0.0610919	7.66836e-06	-3.26608e-06	0.157442	0.00781988	-0.00735538	0	1053.75
3449	9.233	11.9085	0.0504037	4.13501e-06	2.24232e-06	-0.274977	-0.00239141	-0.0303373	0	21149.9
3452	19.6727	12.1131	0.0612493	9.3006e-06	-3.56288e-06	0.134468	0.00964022	-0.00245194	3	1901.71
3458	2.84285	14.8752	0.0749872	2.28879e-06	1.28478e-05	-0.134421	-7.80466e-05	-0.00125532	0	1716.95
3459	18.139	9.75366	0.0533963	4.10526e-06	-4.26206e-06	0.215109	0.0115663	-0.0070157	0	8974.54
3463	21.9131	7.28033	0.0669808	1.31006e-05	-1.84158e-06	0.0465253	0.00568462	-0.00147512	0	1055.36
3469	8.89016	8.80544	0.0567459	6.52618e-06	7.99173e-06	0.0953441	-0.00210968	-0.0187428	0	10006.8
3470	3.52508	2.44189	0.0690435	2.37411e-06	1.37584e-05	0.0418255	-0.00057463	-0.00189923	0	10586.2
3472	22.0015	2.16811	0.059975	-3.48762e-08	-6.06116e-07	-0.0149945	0.00154391	-0.000893538	0	3909.26
3473	19.5739	3.02484	0.0672757	1.9837e-06	-7.72732e-07	-0.0604849	0.00295509	-0.00158284	0	6496.46
3474	12.1214	9.54753	0.0545295	7.90387e-06	-2.25837e-06	0.452594	0.00356047	-0.0227615	0	9514.69
3476	22.474	9.03753	0.0612791	3.48212e-06	-5.62143e-06	-0.0203675	0.00626316	-0.00037167	0	5460.07
3477	25.4164	2.10252	0.0733415	9.68266e-07	-2.19187e-06	-0.0126747	0.000474283	-0.00046732	0	3152.65
3480	18.5328	2.97724	0.0703337	1.96303e-06	-1.09147e-08	-0.0781847	0.00312651	-0.00208325	0	8191.14
3481	24.727	6.17761	0.074433	1.53377e-06	-6.13668e-06	-0.0177201	0.00258067	-0.00036981	0	4880.69
3483	13.0284	4.05567	0.0611566	9.28245e-06	7.33161e-06	0.0832211	0.002183	-0.00528652	0	13585
3485	8.76111	15.8818	0.0720969	0	-4.0003e-06	-0.000249328	0	-0.0461715	0	13515.3
3486	9.74355	5.26888	0.0682911	2.12103e-07	-1.66695e-07	-0.0175456	-4.28548e-05	-0.0093446	0	13926.9
3487	4.77919	7.35471	0.0630253	5.09406e-07	5.07586e-06	-0.0616679	-0.00280302	-0.00838869	0	4599.7
3494	25.9076	5.7883	0.0709542	9.19403e-07	-4.96661e-06	-0.012721	0.00107462	-0.000415285	0	5635.92
3495	4.16186	15.742	0.059686	1.3542e-06	1.39843e-05	-0.203115	0.00221056	-0.0046857	0	541.818
3496	19.0137	5.15852	0.0739201	4.34713e-06	-2.25314e-06	-0.0162827	0.00589446	-0.00357162	0	10830.7
3498	24.892	3.82167	0.0719344	5.8821e-07	-3.7001e-06	-0.029431	0.00128234	-0.000801863	0	2606.02
3507	12.1731	8.14132	0.0611321	1.08526e-05	-7.16415e-07	0.0163648	0.004074	-0.0170664	0	9876.63
3510	15.6108	8.95628	0.051651	2.97404e-06	-4.06316e-06	0.0390494	0.00973689	-0.0137263	0	17799.6
3511	15.9336	12.219	0.0714373	1.14568e-05	-2.57397e-06	0.222123	0.0112915	-0.0161964	0	7387.04
3512	2.47807	12.6012	0.0605588	3.30808e-06	2.1206e-05	-0.0993127	-0.00219552	-0.00359749	0	6877.36
3513	7.91707	5.53343	0.0553721	-2.53815e-07	4.12986e-06	0.0607827	-0.00146223	-0.00950673	0	19797.3
3514	4.86966	8.59696	0.0739106	1.38101e-06	9.32046e-06	0.00540919	-0.00330054	-0.00995217	0	7694.71
3516	26.2184	5.59463	0.0628632	1.73285e-06	-4.98573e-06	0.0161109	0.000773178	-0.000431328	0	4970.93
3518	1.49706	5.74318	0.0674583	-7.07086e-07	1.81739e-05	-0.00710918	-0.00036286	-0.00458408	0	9407.45
3519	17.3567	10.7637	0.0736292	9.3422e-06	-2.6944e-06	0.114779	0.0119565	-0.00942818	0	16978
3522	26.7929	8.13921	0.0587283	9.96689e-07	-2.02311e-06	-0.0122872	0.000331192	0.00135715	0	10925
3523	12.8758	2.4623	0.0713311	2.84146e-06	1.41593e-06	0.0538727	0.00136252	-0.002561	0	17871
3524	10.6398	11.467	0.064081	5.49097e-06	1.43306e-06	-0.0950435	0.00093722	-0.0310588	0	7099.55
3526	20.4372	2.19879	0.0703145	3.04584e-07	-1.80152e-06	-0.0217224	0.00175637	-0.000698076	0	2935.05
3527	12.3329	15.1923	0.0539732	-5.20165e-07	-4.77853e-07	0.0181251	0.0032425	-0.0479398	0	42223.9
3530	26.7279	5.75785	0.0644948	2.35043e-06	-4.08968e-06	-0.0487965	0.00033136	-0.000373395	0	2991.34
3533	13.6619	6.91176	0.0610527	6.18301e-06	-2.31928e-06	0.0299039	0.00514616	-0.0119046	0	8108
3534	15.6198	10.3892	0.0531381	6.33985e-06	-3.49978e-06	-0.226877	0.0115365	-0.0154882	0	12378.5
3535	14.7161	8.49317	0.0609542	6.75943e-06	-4.10649e-06	0.132834	0.00810545	-0.01494	0	7482.21
3539	2.98634	8.95475	0.0614539	-7.29383e-07	2.98241e-06	0.0422695	-0.00215942	-0.00721218	0	9172.95
3542	18.7586	8.96302	0.0563896	6.01957e-06	-2.60303e-06	-0.0718222	0.0100648	-0.00554203	0	12611.3
3543	16.4972	4.96244	0.0642734	5.16548e-06	-2.63102e-06	0.0229391	0.00555944	-0.00508616	0	2177.88
3545	16.8541	1.3069	0.0732805	2.3719e-07	1.28862e-07	-0.117532	0.000610437	-0.000484366	0	7821.35
3546	18.4231	6.8192	0.0572124	1.02858e-05	9.03952e-07	0.0102436	0.00766633	-0.00519929	0	3277.04
3547	4.68905	12.9836	0.058401	3.03442e-06	6.82818e-06	-0.24301	-0.00434049	-0.010913	0	2381.5
3549	8.43955	15.6722	0.0739575	2.87454e-06	2.00579e-06	-0.336457	-0.000446958	-0.0423416	0	39734.6
3551	9.02537	8.13074	0.0657474	3.99898e-06	5.71699e-06	-0.0139673	-0.0012298	-0.0166427	0	10026.1
3555	19.2156	3.56675	0.071284	4.86641e-06	-2.80998e-06	-0.0609189	0.00395734	-0.00241787	0	3737.52
3558	10.0217	2.6918	0.0509721	1.77008e-06	1.25313e-07	0.0219743	0.000239768	-0.00360556	0	18172.1
3559	3.14294	9.62441	0.0617943	8.38396e-08	4.74874e-06	-0.00646699	-0.00264629	-0.00719608	0	3940.79
3560	13.6279	5.29052	0.0515841	8.01121e-07	-5.36346e-08	-0.0017175	0.00409707	-0.00813902	0	2763.23
3561	5.61115	2.72131	0.0748918	2.87724e-07	1.68192e-05	-0.0271456	-0.000899561	-0.00270809	0	14205.4
3562	23.2232	7.27021	0.0568266	9.42995e-06	-8.62457e-06	0.0864869	0.00448215	-0.000633556	0	3663.18
3563	13.8446	11.68	0.061015	1.33187e-05	-3.95849e-06	0.553873	0.01003	-0.0252063	0	10163
3564	17.8476	7.12494	0.0722236	7.90489e-06	-8.2406e-08	-0.0512639	0.00845002	-0.00637859	0	2603.89
3565	16.6007	10.3267	0.0728814	7.8556e-06	-2.22295e-06	0.179775	0.0118968	-0.0117352	0	3460.18
3566	12.4886	2.46977	0.0717031	3.08871e-06	1.0586e-06	-0.155223	0.00129126	-0.00218877	0	6140.19
3571	15.6434	7.50937	0.0689538	2.17621e-06	-4.58444e-06	-0.0440322	0.00821285	-0.0109887	0	14625.8
3572	16.3576	7.02484	0.0737238	3.41571e-06	-1.91703e-06	-0.0332968	0.00798064	-0.00878276	0	8409.86
3575	7.88956	10.7863	0.0606285	3.30571e-06	1.56477e-05	0.0461507	-0.00405971	-0.0228644	0	19559.2
3576	10.7808	3.25943	0.0739082	1.70749e-07	1.47918e-06	0.0153637	0.000580421	-0.00485019	0	6511.99
3577	10.4064	13.1204	0.0513988	2.99677e-06	1.10457e-06	-0.173758	0.000995888	-0.0395401	0	18626.6
3579	3.04663	9.12757	0.0535076	-3.61193e-07	2.27541e-06	0.00659072	-0.00227419	-0.00734729	0	14720.3
3581	17.5023	5.91446	0.0709003	6.50102e-06	-5.44941e-07	-0.0273829	0.0067535	-0.00569688	0	8379.51
3583	15.4695	11.4008	0.0604593	9.78572e-06	-2.73378e-06	0.188135	0.0124425	-0.0177255	0	8990.87
3585	23.6783	9.00946	0.0531542	6.54888e-06	-7.76875e-06	0.0276499	0.00445871	0.000512026	0	7246.39
3588	14.4549	6.74006	0.0668947	5.52667e-06	-5.49844e-07	-0.00862572	0.00617122	-0.0111028	0	12671.2
3589	13.9778	5.51139	0.07401	1.66523e-06	5.41112e-08	-0.0908388	0.00431521	-0.00854485	0	5850.15
3590	4.47505	12.5589	0.0601433	8.83945e-07	1.06532e-05	-0.0400658	-0.00451936	-0.0100727	0	8187.58
3592	15.1548	8.34963	0.0626772	4.78432e-06	-5.33689e-06	0.114776	0.00844729	-0.0134266	0	14876.6
3594	4.24103	5.3741	0.0710873	-1.19258e-06	2.67613e-06	-0.106873	-0.00184824	-0.00558126	0	9951.56
3596	17.7853	11.7417	0.057459	8.88511e-06	-2.0207e-06	0.199418	0.0105754	-0.00788283	0	518.304
3598	16.2631	3.11685	0.0704682	2.48027e-06	-2.66721e-06	-0.0760097	0.00300591	-0.00290519	0	15857.7
3599	13.0827	4.82247	0.0661668	-2.93453e-07	3.75829e-07	0.0868257	0.00265884	-0.0072092	0	9136.25
3602	10.0341	1.60231	0.0678983	1.52447e-06	1.69105e-07	0.0282814	0.000156402	-0.000849333	0	13218.3
3606	17.636	4.23333	0.0597999	5.20499e-06	-3.61616e-06	0.0318463	0.00478367	-0.00405203	0	7835.77
3609	9.75692	7.51606	0.0699063	2.52103e-06	3.57599e-06	-0.0835319	7.77005e-05	-0.0156553	0	2782.56
3610	17.0516	4.00204	0.0618452	3.40325e-06	-4.33442e-06	-0.00783211	0.00444551	-0.00398096	0	6605.06
3612	12.2254	10.2392	0.0702562	9.15362e-06	-3.53421e-06	0.0208919	0.00450101	-0.0247822	0	15401.1
3614	11.0794	8.77686	0.0632002	1.10328e-05	9.75601e-07	-0.128313	0.00160788	-0.0199335	0	16769.7
3615	7.21311	2.19211	0.0512376	-1.39175e-06	4.30014e-06	0.0755183	-0.000259665	-0.00200719	0	5395.25
3616	1.4046	15.7961	0.07214	-5.87969e-06	1.67178e-05	-0.0319833	0.000575801	0.00238348	0	376.717
3617	16.4729	2.41258	0.0602309	1.36807e-06	-9.34648e-07	-0.101152	0.00207885	-0.00180193	0	8727.87
3618	16.4281	1.67137	0.0574336	3.92233e-07	-4.5324e-08	0.00876018	0.000968078	-0.000881851	0	9960.87
3620	18.7272	12.7052	0.0634248	1.56352e-05	-2.29936e-06	0.0889407	0.00978415	-0.00418188	0	1474.7
3622	15.7775	13.2526	0.0747328	1.10233e-05	-1.66906e-06	0.261026	0.00994602	-0.0177444	0	4474.61
3624	12.4984	13.7798	0.0626379	6.47734e-06	-1.72597e-06	0.109483	0.0068835	-0.040028	0	7966.91
3626	13.9892	2.30768	0.0588805	2.83211e-06	-1.14847e-07	-0.0284328	0.00138634	-0.00221528	0	8176.61
3630	17.3168	10.0853	0.071603	6.63807e-06	-3.647e-06	0.0587319	0.0114899	-0.00945674	0	9106.76
3633	13.4149	13.6096	0.0667301	7.80954e-06	-3.37013e-06	0.137711	0.00950575	-0.0338225	0	38816.3
3636	21.0335	8.85303	0.0537087	4.98629e-06	-4.9288e-06	0.00552083	0.00810022	-0.00166282	0	6318.63
3642	15.2266	11.9523	0.0523084	1.04345e-05	-1.40435e-06	-0.0400106	0.0118334	-0.0200109	0	13034.8
3643	11.7386	1.76584	0.0740613	3.65138e-06	-5.53644e-07	-0.0513632	0.000384243	-0.00155384	0	4688.52
3648	8.86963	13.0962	0.0735373	5.11851e-06	4.33852e-06	-0.000887533	-0.00317759	-0.0348039	0	14740.5
3649	6.2329	3.80314	0.0581113	2.18565e-06	2.57052e-06	-0.10465	-0.00114534	-0.00474468	0	11930
3652	14.8129	1.20433	0.0548154	7.33252e-07	-1.35176e-07	-0.0220026	0.000181934	-0.00030085	0	12423.3
3654	12.4114	12.1868	0.0746019	7.47818e-06	-1.85769e-06	-0.118796	0.00713774	-0.0325094	0	8574.54
3655	5.86893	3.03387	0.05179	-1.77397e-08	1.32098e-05	0.0167947	-0.00114629	-0.00314327	0	8092.29
3656	2.73627	2.67806	0.0721166	3.30897e-06	1.22904e-05	0.0112883	-0.00054582	-0.0019469	0	11694.1
3658	20.2777	4.63636	0.0635793	2.58724e-07	-2.08685e-06	-0.0570536	0.00480464	-0.00245189	0	3427.88
3659	2.53155	13.4935	0.0566645	7.61908e-06	1.79418e-05	-0.0202539	-0.00155223	-0.00235674	0	3270.81
3660	5.61005	1.59708	0.068492	4.74775e-08	4.00289e-06	-0.0153094	-0.000457546	-0.000964213	0	11462.4
3666	6.12686	6.64389	0.0701219	-7.42416e-07	2.49853e-06	0.075066	-0.00255505	-0.00958161	0	10909.8
3671	2.54235	12.8404	0.0523514	5.60725e-06	2.08215e-05	-0.0811704	-0.00201535	-0.00341166	0	3383.46
3675	14.6014	9.95459	0.0745239	4.15645e-06	-4.43504e-06	-0.0919623	0.00990619	-0.0185408	0	17674.1
3677	1.10645	3.0074	0.0531488	4.7548e-08	5.08183e-06	0.00871766	-6.50638e-05	-0.00228299	0	15402
3679	10.7869	4.69372	0.0676954	9.91276e-07	1.39487e-06	-0.0145084	0.00102344	-0.00754852	0	11150.4
3680	5.73104	11.4972	0.0593786	2.53068e-06	1.71026e-05	-0.204117	-0.00532762	-0.0148494	0	19018.5
3685	6.40507	9.28753	0.074742	3.5426e-06	1.30713e-05	0.00551118	-0.00421007	-0.0145849	0	7454.55
3695	12.7214	10.7028	0.0592007	1.312e-05	-4.12931e-06	0.368921	0.00696797	-0.0257839	0	26100.4
3697	15.6475	15.3563	0.0648562	6.29587e-06	-3.54684e-06	0.269837	0.00121104	-0.0170502	0	1381.9
3700	8.85471	15.1677	0.0618909	5.54355e-07	2.90852e-06	-0.1128	-0.00148642	-0.0433734	0	32447.9
3701	17.8306	5.69423	0.0692606	5.81264e-06	-2.39999e-06	0.0198887	0.00655371	-0.005263	0	5639.23
3702	7.73683	15.2364	0.0558753	-1.65624e-05	-1.38941e-05	-0.589021	-0.00166584	-0.0332615	0	14710.1
3703	10.7612	8.61708	0.0596569	1.06131e-05	2.63345e-06	-0.0237107	0.00144197	-0.0195801	0	16318.5
3704	21.9249	9.62542	0.0603127	2.58823e-06	-2.16741e-06	-0.0346521	0.0071148	-0.000344406	0	5118.56
3705	4.17744	1.72943	0.0587546	-1.2928e-07	5.66466e-06	0.0325046	-0.000386164	-0.00104093	0	11648.7
3711	6.56878	8.1847	0.0679347	7.47885e-07	8.96168e-06	0.110398	-0.0032923	-0.0131995	0	10208
3712	8.89464	15.0521	0.0609854	3.13879e-06	3.05676e-06	-0.17048	-0.0015505	-0.0429577	0	45259
3717	7.33863	8.69661	0.0719116	1.65577e-06	1.22321e-05	0.0215516	-0.00334964	-0.0157582	0	4038.63
3718	10.996	3.50555	0.0530154	4.57703e-07	1.41269e-06	-0.104994	0.000436437	-0.00489931	0	4739.7
3721	17.8593	10.5223	0.0604893	1.03413e-05	-3.65137e-06	-0.0343499	0.0114926	-0.00783866	0	7431.55
3726	11.2455	4.1055	0.0500133	1.2167e-06	1.26721e-06	-0.0109216	0.000995449	-0.0061849	0	14270
3730	9.39555	2.23181	0.0554987	-1.35501e-06	-1.46531e-06	-0.0358604	2.39093e-05	-0.00247095	0	12165.9
3733	7.9044	15.7926	0.0519634	-2.14798e-06	8.26375e-06	-0.447375	0.000311247	-0.0358768	0	2567.19
3734	25.5401	9.06295	0.0706164	8.66677e-06	-6.33527e-06	0.0461728	0.0019194	0.00194132	0	7879.23
3736	20.3553	9.22573	0.0532958	6.51841e-06	-4.1653e-06	0.0593764	0.00877805	-0.00229741	0	6066.84
3739	11.0773	12.3966	0.0561029	3.93142e-06	-1.07064e-06	-0.493825	0.00328462	-0.0349839	0	15883.8
3743	3.12365	6.79631	0.0623457	1.98973e-06	1.43854e-05	-0.0371458	-0.00179582	-0.00633084	0	7137.1
3746	13.2806	12.6323	0.0667517	1.04189e-05	-3.47757e-06	-0.0351179	0.00925369	-0.0317307	0	11570.3
3750	13.9082	1.02692	0.0550296	5.7945e-07	1.56571e-07	-0.015997	2.16951e-05	-0.0001268	0	4852.07
3752	19.9266	6.99972	0.0601039	1.01759e-05	-3.24036e-06	-0.0756478	0.00727287	-0.00355983	0	10539.9
3756	15.4536	10.058	0.0620836	3.4226e-06	-1.23051e-06	0.0229648	0.0106359	-0.0151529	0	8331.97
3757	25.0241	8.55928	0.0666723	8.63774e-06	-9.19572e-06	-0.0156146	0.00258395	0.00137801	0	3124.05
3758	5.56304	12.5152	0.0630884	3.04176e-06	1.35805e-05	-0.0402249	-0.00535823	-0.0145951	0	5150.6
3759	8.78572	5.15729	0.074135	-6.61177e-08	2.30607e-06	-0.0577584	-0.000516088	-0.00901202	0	12838.6
3760	6.44996	11.2129	0.0601889	3.88437e-06	1.42998e-05	-0.18757	-0.00532288	-0.0173743	0	17638.4
3762	20.2738	7.11697	0.0635572	1.26392e-05	-3.35019e-06	-0.0208045	0.00685981	-0.00314759	0	3124.38
3763	9.56205	7.16822	0.0575201	1.45927e-06	2.68873e-06	0.000227589	-0.000872883	-0.0148641	0	5512.46
3765	2.69361	7.0404	0.0739679	3.66712e-07	1.21906e-05	-0.0329371	-0.00147429	-0.0060806	0	9561.71
3771	22.5122	6.8432	0.0531057	8.56317e-06	-8.44067e-06	0.0517052	0.00491848	-0.00131282	0	11671.5
3774	24.2985	4.07465	0.0716501	-5.14413e-07	-2.44086e-06	-0.0470969	0.00182207	-0.00086449	0	5691.97
3775	21.1548	4.897	0.0666553	1.44381e-06	-1.86821e-06	-0.0387122	0.00436551	-0.0021094	0	6766.5
3778	1.85535	9.8421	0.0666303	1.21388e-07	6.94334e-07	-0.00226876	-0.001069	-0.00561138	0	2595.63
3783	23.9359	4.23835	0.0715735	-1.82913e-07	-1.65445e-06	0.00862737	0.00206136	-0.000924679	0	3779.92
3785	8.19789	14.8086	0.0560957	-1.02217e-05	3.37897e-06	-0.102709	-0.00345282	-0.037367	0	20205.5
3786	13.928	12.4145	0.0648627	1.37496e-05	-4.05719e-06	0.319983	0.0107454	-0.0272423	0	21727.5
3792	14.0489	14.9113	0.0743138	5.06634e-06	-3.24946e-06	0.254697	0.0047244	-0.0318679	0	18624.9
3795	12.3698	2.51516	0.055753	3.02039e-06	1.15006e-06	-0.037314	0.00122054	-0.00260687	0	22719.5
3797	6.18775	3.33962	0.0710468	7.16737e-07	5.96873e-06	0.0154623	-0.00107018	-0.00405344	0	10657.4
3798	5.51006	11.5819	0.0592673	4.44941e-06	1.98739e-05	-0.0902169	-0.00498922	-0.0138948	0	479.971
3800	23.0202	6.24688	0.0681058	3.16735e-06	-6.42771e-06	-0.0181473	0.00411384	-0.00116997	0	7012.7
3803	11.1226	7.76965	0.0695706	9.93624e-06	8.93409e-07	-0.0920618	0.00194357	-0.0166469	0	24746.6
3804	12.6141	4.16121	0.0638389	4.9767e-06	1.8769e-06	0.0132984	0.00194628	-0.00607901	0	20771.9
3805	23.4677	7.57714	0.0554453	1.06641e-05	-9.7419e-06	0.024345	0.00440954	-0.000577231	0	5254.51
3806	17.6885	10.6669	0.0607886	8.35861e-06	-2.58073e-06	0.159641	0.0116871	-0.00823229	0	17488.9
3811	18.2489	4.80204	0.0745197	3.25051e-06	-2.11567e-06	-0.0653644	0.00523348	-0.00399678	0	2678.33
3813	20.1856	2.10062	0.0671732	-4.64842e-08	-1.74171e-07	-0.0563731	0.00171861	-0.000864508	0	11005.7
3814	16.1052	5.75622	0.050112	6.84754e-06	-3.95577e-07	0.0433731	0.00579691	-0.00708598	0	6836.25
3819	6.00392	8.52929	0.055619	2.90548e-06	1.21734e-05	-0.209209	-0.00375383	-0.0121204	0	14606.8
3823	18.1369	8.32586	0.064284	5.84557e-06	-1.6649e-07	0.077334	0.00970605	-0.00712666	0	3827.04
3826	26.6224	6.70017	0.0615483	2.38848e-06	-3.2536e-06	-0.0152535	0.000546517	0.000205131	0	4962.88
3827	1.17973	13.985	0.0547951	1.96935e-06	1.84636e-05	0.0404961	-0.000187508	0.000745666	0	2659.74
3829	16.4575	15.005	0.0697327	9.17863e-06	-4.70541e-06	0.333597	0.00245593	-0.0124931	0	915.834
3836	11.3679	3.41382	0.0615703	6.24073e-07	1.42783e-06	0.0610383	0.000720672	-0.00488961	0	5698.38
3839	9.93792	12.3031	0.0725687	7.21427e-06	5.73721e-07	0.0378915	-0.00109992	-0.0337728	0	13469.1
3841	16.1069	4.89731	0.0543975	3.83742e-06	-1.89196e-06	-0.0724851	0.00559405	-0.00580784	0	9916.6
3843	17.1727	7.35497	0.0583703	4.69042e-06	-4.96725e-07	0.111156	0.00865369	-0.00752573	0	9914.47
3846	2.41295	14.4636	0.0549221	6.37773e-06	1.12918e-05	-0.120615	-0.000556864	-0.000645608	0	863.607
3848	10.5392	3.4023	0.0707416	1.46583e-07	9.26122e-07	-0.0486645	0.000496825	-0.00483038	0	10671.2
3850	22.3897	3.82411	0.0688243	1.29839e-06	-8.97728e-07	-0.0574705	0.00277437	-0.00121658	0	4583.93
3851	17.9749	11.6632	0.0630064	8.99527e-06	-2.01589e-06	0.200275	0.0108529	-0.007214	3	12561.9
3852	9.33849	6.39321	0.0584003	-1.0249e-07	1.33297e-06	0.109574	-0.000753202	-0.0117939	0	1255.98
3853	9.86276	8.30233	0.0617272	6.64138e-06	4.59366e-06	0.0496861	3.54517e-05	-0.0186722	0	7602.3
3855	23.0047	7.23978	0.0580163	1.14065e-05	-8.54227e-06	-0.0165844	0.00481319	-0.000997799	0	8655.25
3856	1.91518	1.10511	0.073815	7.99569e-07	9.99009e-07	0.0417846	-8.39026e-05	-0.000206625	0	4755.64
3859	20.3642	9.33386	0.0553028	6.65015e-06	-4.16315e-06	0.0453847	0.00891657	-0.00234012	0	14962.2
3862	26.8794	3.69161	0.0615808	5.14195e-07	-2.12859e-06	-2.79713e-05	0.000154623	-0.000541094	0	2456.7
3863	18.084	1.08706	0.0705584	-4.29621e-08	-9.5064e-09	-0.0752915	0.000314738	-0.000169203	0	2301.27
3864	4.38721	3.18421	0.0695522	1.20126e-06	4.86806e-06	0.011621	-0.000978021	-0.00295459	0	10234
3865	2.69571	5.98357	0.0698256	1.45661e-06	1.94182e-05	-0.0158348	-0.00105032	-0.00539439	0	10431
3869	5.83197	11.9666	0.0567482	7.45215e-07	1.28964e-05	-0.360445	-0.00521944	-0.0155795	0	11693.1
3876	6.14033	8.46179	0.0749112	3.74426e-07	1.05458e-05	0.0681177	-0.00337457	-0.0125451	0	8205.28
3878	16.5171	3.74614	0.0514407	2.9258e-06	-3.84487e-06	-0.211942	0.0040706	-0.00342451	0	5037.8
3881	6.74366	12.0729	0.0558099	3.64445e-06	1.23053e-06	-0.161627	-0.00580392	-0.0197451	0	23068.3
3882	21.3119	2.57008	0.0708149	7.86905e-07	-1.43838e-06	-0.0241967	0.00204441	-0.00121316	0	8152.36
3883	12.9	13.0857	0.0739474	7.81851e-06	-2.47374e-06	0.0992658	0.00769404	-0.034811	0	16341.7
3884	13.6221	5.76041	0.0662946	1.27513e-06	-3.4577e-07	-0.0237181	0.00448292	-0.00957562	0	8636.89
3885	4.51151	11.8945	0.0595048	1.90408e-06	1.45099e-05	-0.104877	-0.00454291	-0.0100033	0	8958.06
3886	1.15113	6.93357	0.0651427	-6.8708e-07	8.46969e-06	-0.0156127	-0.000175549	-0.00516415	0	6133.67
3900	17.0425	3.03492	0.0612458	3.1732e-06	-2.84115e-06	-0.0330861	0.00300681	-0.00271558	0	13184.1
3903	13.4227	8.58961	0.0743312	1.18213e-05	-4.10737e-06	0.0644028	0.00599501	-0.0167578	0	5145.06
3904	12.3289	12.7898	0.0675058	6.96141e-06	-1.78214e-06	0.126973	0.00623084	-0.03579	0	21790.1
3905	13.9502	11.5951	0.0746858	1.28141e-05	-3.96922e-06	-0.0295757	0.0103752	-0.0244816	0	12415.6
3906	12.85	9.34466	0.0592569	8.15398e-06	-5.81761e-06	0.139253	0.00610086	-0.0209775	0	3434.35
3909	5.66707	12.4366	0.0671649	2.56057e-06	1.47573e-05	-0.104668	-0.00528195	-0.014853	0	18785.3
3912	16.4398	7.67375	0.0570961	2.04481e-06	-3.08578e-06	0.0148318	0.00896137	-0.00950078	0	5162.03
3913	25.4639	3.8015	0.062432	1.82232e-06	-4.18497e-06	0.0472904	0.000994419	-0.000792198	0	3659
3914	11.252	14.5808	0.0733503	3.04775e-06	-6.83256e-07	-0.0466755	0.00193422	-0.0473766	0	35518.3
3918	12.7746	15.6558	0.0636365	1.28878e-07	-2.22761e-06	0.0349057	0.0010228	-0.0482488	0	37612.2
3919	16.291	3.64482	0.0502387	2.17904e-06	-4.01704e-06	0.0989058	0.00389791	-0.00339592	0	4822.95
3921	5.29462	3.10821	0.0633075	-1.93102e-07	1.01096e-05	0.0133193	-0.00103567	-0.00298227	0	12896.6
3922	8.36769	11.7706	0.0587764	6.5041e-06	7.43168e-06	0.005035	-0.00407967	-0.0273679	0	20486.9
3927	3.4511	6.872	0.0697388	-1.76952e-07	1.26402e-05	0.0016174	-0.00209544	-0.00647884	0	8710.24
3928	5.39324	3.17566	0.056328	-6.23898e-07	8.59887e-06	-0.0278886	-0.00112029	-0.00305214	0	13595
3934	22.7719	6.64085	0.056191	6.73507e-06	-6.89385e-06	0.00736628	0.00445629	-0.00113022	0	3550.17
3937	1.90944	13.8976	0.0676083	5.90232e-06	1.44687e-05	-0.176525	-0.000849319	-0.00061051	0	1849.52
3940	16.0904	4.55338	0.0645726	3.51904e-06	-2.99903e-06	-0.116568	0.00451089	-0.00514847	0	8895.68
3941	26.6067	2.46606	0.0550538	2.17126e-07	-1.30439e-06	-0.0203197	0.000126589	-0.000474472	0	4099.24
3944	12.7133	4.08851	0.0591406	2.28896e-06	2.06306e-06	0.0530808	0.00203706	-0.00589661	0	1354.85
3946	6.93059	6.7268	0.0695431	5.87157e-07	5.86127e-06	-0.0320007	-0.0024096	-0.0107944	0	14774.6
3947	8.25401	10.1125	0.0733352	8.43362e-06	1.38963e-05	-0.0256585	-0.00282855	-0.0221317	0	28804.2
3948	15.5944	8.17793	0.0683211	3.04689e-06	-6.27449e-06	-0.0453445	0.00900549	-0.0123603	0	13857.3
3949	17.6203	11.1119	0.0509874	9.06923e-06	-6.18086e-07	0.0886415	0.0117578	-0.00851011	0	1057.29
3951	6.27798	6.95687	0.0655391	-9.32361e-10	2.68619e-06	-0.0357509	-0.00272929	-0.0099498	0	17451.9
3954	14.4402	12.2372	0.0623986	1.20424e-05	-4.49068e-06	-0.0103138	0.0114824	-0.0242079	0	13407.9
3955	10.8328	9.3835	0.0671943	1.16378e-05	2.65088e-06	-0.0485858	0.00182123	-0.0223653	0	17429
3959	20.8379	2.17175	0.0636947	1.1923e-06	-1.84226e-06	-0.0277232	0.00179388	-0.000863736	0	3612.61
3961	10.13	3.80843	0.0601669	-4.5846e-07	7.5083e-08	0.0555903	0.000440724	-0.00558006	0	9349.18
3964	16.3969	4.39896	0.0693892	4.14418e-06	-2.73394e-06	0.0574047	0.00468038	-0.00441632	0	8508.69
3965	24.01	7.30853	0.0541737	6.65382e-06	-1.0909e-05	-0.0284745	0.00376654	-0.000269254	0	3542.61
3968	12.7612	13.0573	0.0678998	7.27093e-06	-2.51494e-06	0.0724249	0.00806572	-0.0363535	0	10300.7
3969	20.9893	7.95341	0.0679346	5.99059e-06	-3.27324e-06	-0.0505589	0.00725867	-0.00210766	0	2200.19
3971	22.8893	5.94439	0.0694973	3.23577e-06	-5.9964e-06	-0.0596992	0.00403262	-0.00125175	0	7361.95
3972	15.7166	4.47139	0.0692248	2.43609e-06	-2.27364e-06	-0.00760424	0.00450157	-0.00544789	0	9671.43
3973	9.80053	15.3345	0.0671955	3.33267e-06	3.97379e-06	0.142497	-0.000641925	-0.0501107	0	23892.4
3977	11.7442	13.058	0.0674645	4.84029e-06	-1.52268e-06	0.0623254	0.00492266	-0.0379508	0	31647.3
3978	26.9374	1.59596	0.0638	3.68891e-08	-1.81917e-07	-0.0117025	3.51927e-05	-0.000238085	0	2910.35
3983	16.9654	10.0987	0.0718977	5.83507e-06	-1.75883e-06	0.0610378	0.0116332	-0.0104235	0	3881.76
3985	2.88848	3.49949	0.0501551	-1.89132e-06	9.132e-06	-0.0755052	-0.000742074	-0.00314826	0	7280.15
3986	26.1489	1.03447	0.0623929	5.56411e-09	-1.95396e-07	-0.0264094	2.75687e-05	-3.86758e-05	0	1087.26
3994	18.0859	11.939	0.0575157	1.03062e-05	-1.72355e-06	-0.125987	0.0106327	-0.00664415	0	8078.8
3997	23.9426	4.84867	0.0602473	8.4916e-07	-2.27791e-06	0.0167942	0.0024826	-0.000845944	0	3762.49
3998	11.2273	8.97209	0.0560994	1.01503e-05	2.90726e-07	0.162407	0.00168662	-0.0205789	0	17137.2
4000	6.58578	13.4719	0.0706538	-1.22754e-07	6.65533e-07	-0.290071	-0.00540148	-0.0209279	0	2208.66
4002	24.436	6.74863	0.0501567	4.38619e-06	-8.3835e-06	0.112213	0.00289904	-0.000331104	0	7358.17
4007	14.3309	1.16386	0.0501607	1.32995e-06	2.0824e-07	0.080494	4.93806e-05	-0.000223276	0	11219.9
4011	13.8847	8.77521	0.0742602	1.09767e-05	-2.61925e-06	-0.112798	0.00725636	-0.0171957	0	15784.7
4012	14.192	3.43238	0.0570594	2.56138e-06	2.15904e-07	-0.00753826	0.002478	-0.00375197	0	11960.7
4015	16.0407	3.67406	0.0715494	1.52087e-06	-2.83482e-06	-2.43404e-05	0.00402814	-0.00391465	0	12646.5
4016	21.1788	5.99738	0.0701638	4.89306e-06	-7.41405e-06	-0.00180625	0.00544559	-0.00238888	0	7565.04
4017	25.2689	7.35966	0.0584386	3.88852e-06	-7.72567e-06	0.0288797	0.00210813	0.00051309	0	5063.66
4019	3.96775	1.74732	0.0589099	-7.77614e-08	5.7535e-06	-0.00740423	-0.000297682	-0.000926356	0	4822.31
4020	1.20006	2.7127	0.0539244	4.75018e-08	4.29792e-06	-0.00236962	-9.31535e-05	-0.00193838	0	9396.83
4021	3.63638	8.05421	0.0543836	1.12851e-06	4.67006e-06	0.0260489	-0.00232701	-0.00756491	0	15520.3
4023	14.5134	11.2937	0.0688551	9.01164e-06	-1.3428e-06	0.186774	0.0110982	-0.0218363	0	7798.8
4025	2.49987	7.60553	0.0724735	6.74804e-07	1.18147e-05	-0.0265222	-0.00147195	-0.00623333	0	7449.72
4028	20.827	4.10339	0.0584646	1.13299e-06	-4.86848e-08	-0.0098921	0.00389486	-0.00192774	0	1273.25
4035	12.3624	15.8972	0.0515807	0	2.16031e-06	-0.0354985	0	-0.0513329	0	19890.5
4038	8.97663	3.3032	0.050107	7.11467e-07	-5.95036e-07	-0.144464	-7.82776e-05	-0.0048275	0	5812.45
4040	14.973	1.58982	0.0572039	4.60337e-07	-3.93864e-08	0.0599284	0.000817082	-0.000814173	0	7169.31
4050	8.22409	13.0519	0.0552444	8.51823e-06	2.17387e-06	-0.417239	-0.00546959	-0.0317914	0	8810.65
4052	23.1784	9.73595	0.0507918	1.91216e-06	-8.59797e-06	0.0107864	0.00510789	0.00131219	0	4321.28
4053	20.3345	3.81042	0.0629752	3.23319e-06	-4.63425e-07	0.0143239	0.00402239	-0.00215014	0	4983.93
4056	12.3124	4.64237	0.0693571	3.8719e-06	-1.29438e-06	-0.0671883	0.00182489	-0.00742777	0	7884.32
4059	13.3979	7.09078	0.0747271	6.60018e-06	-2.33984e-06	0.147153	0.00495393	-0.0130084	0	13563.3
4060	23.0213	6.8938	0.0500955	7.18475e-06	-7.5943e-06	-0.0352751	0.00439129	-0.00105604	0	3439.88
4061	25.486	6.16671	0.0742269	1.13999e-06	-6.16242e-06	-0.00192458	0.00162819	-0.000280076	0	4133.59
4062	19.3902	3.86097	0.0593086	5.29322e-06	-4.41858e-06	-0.0314673	0.00433059	-0.00253268	0	3629.58
4064	3.51696	8.16239	0.0720407	1.75491e-06	4.41764e-06	-0.0233092	-0.00239002	-0.00747956	0	7629.98
4065	17.2812	14.1932	0.0704772	1.06479e-05	-1.7187e-06	0.204695	0.00665503	-0.0083605	0	2943.72
4067	22.1415	4.34175	0.0563027	2.93907e-06	-1.73355e-06	-0.029249	0.00352602	-0.00146099	0	8224.65
4070	1.81311	12.7721	0.0533691	1.80424e-06	2.01723e-05	-0.119326	-0.00114806	-0.00222577	0	1658.96
4072	12.486	15.8748	0.0741419	0	5.53774e-06	-0.0380026	0	-0.051084	0	17048.5
4076	15.2827	14.2588	0.0517036	9.3861e-06	-6.19958e-06	0.453577	0.00714303	-0.0212594	0	9343.46
4077	13.2486	12.2992	0.0504497	1.1798e-05	-3.39854e-06	0.252303	0.00835179	-0.0303763	0	20818
4078	5.99579	1.31968	0.0506772	1.24036e-07	1.40071e-06	0.0412122	-0.000229095	-0.000607742	0	10188.7
4079	16.7275	13.9906	0.0668978	1.39433e-05	-3.41284e-06	0.21784	0.0075848	-0.011426	0	747.362
4084	1.63127	6.60682	0.0738072	-5.71132e-08	1.40555e-05	0.0199761	-0.000563852	-0.00518873	0	11232.6
4085	16.0583	11.3231	0.0700904	9.29673e-06	-3.67948e-06	0.246243	0.0120153	-0.0145566	0	1376.32
4086	7.3827	13.0588	0.052518	4.24285e-06	6.62948e-06	-0.294989	-0.00561463	-0.025637	0	6354.18
4088	26.677	4.71565	0.0598427	1.87286e-06	-3.36057e-06	-0.0294274	0.000262819	-0.000563065	0	7658.53
4095	6.36376	13.4875	0.0570551	1.29182e-06	8.84796e-06	-0.114996	-0.00521169	-0.0192524	0	4331.99
4103	6.44219	2.77808	0.0605254	-2.35124e-06	1.20865e-05	-0.0453751	-0.000757108	-0.00286765	0	11058.4
4106	2.88404	10.8578	0.0714545	-4.02957e-06	2.31723e-05	-0.0946318	-0.00299691	-0.0066145	0	2701.68
4113	8.33518	7.91981	0.067494	5.98461e-07	8.92279e-06	0.00497567	-0.00208527	-0.0157011	0	12129.4
4116	10.1774	4.08233	0.0693249	-3.08192e-07	-3.33247e-07	-0.0401749	0.000280734	-0.00613713	0	9666.08
4121	8.19842	3.79096	0.0724925	-2.84502e-06	3.51896e-06	0.0251192	-0.000511929	-0.0052754	0	10839.1
4124	14.3942	7.02179	0.0731361	7.08385e-06	-1.20371e-06	-0.0250173	0.00616584	-0.0114993	0	8758.08
4127	10.1464	7.2383	0.0513406	2.73066e-06	2.72802e-06	-0.06854	0.000332077	-0.0149254	0	14383.7
4133	15.9962	10.9301	0.0560281	1.01806e-05	-3.64254e-06	-0.0472012	0.0124634	-0.0145676	0	14417.9
4135	22.3197	5.4815	0.0521836	5.58475e-06	-4.28993e-06	-0.0360475	0.0041512	-0.00156643	0	8112.24
4138	12.6852	14.1842	0.0703192	6.53473e-06	-1.57563e-06	0.513839	0.00636838	-0.0407767	0	14536.1
4142	5.25327	7.51358	0.0634133	-6.53918e-07	7.89069e-06	-0.084229	-0.00312362	-0.00957286	0	7358.7
4144	6.85133	11.1833	0.0500694	8.65711e-07	1.78423e-05	0.144073	-0.00564568	-0.0186698	0	8080.36
4145	18.3614	6.43185	0.0511729	8.9294e-06	4.12215e-07	-0.0948575	0.00746826	-0.00518401	0	10764.7
4146	10.1519	15.1852	0.0508852	3.73773e-06	1.79966e-06	-0.084881	-0.000186557	-0.0504566	0	26636.5
4147	5.12737	4.75321	0.0605799	9.82498e-07	-1.3261e-08	-0.0294189	-0.00154471	-0.00561754	0	6813.4
4150	4.67717	10.953	0.053728	3.55654e-06	1.95502e-05	-0.0453115	-0.0046908	-0.0110505	0	18505
4151	12.1223	4.99942	0.0577578	4.27178e-06	-1.19875e-08	-0.00624047	0.0023443	-0.00825887	0	6472.98
4152	11.4387	10.643	0.0630387	1.04754e-05	-2.35186e-06	0.00556805	0.0031931	-0.0273051	0	15040.2
4153	24.3954	6.03404	0.0582068	2.68705e-06	-6.78776e-06	0.0679669	0.00282363	-0.0006175	0	5279.19
4154	1.94905	2.1679	0.0610591	2.6796e-06	8.14997e-06	0.0977239	-0.000188284	-0.0013562	0	6232.2
4156	15.0109	2.59625	0.0576053	2.26996e-06	-2.0221e-07	-0.118097	0.00205647	-0.0023797	0	9718.32
4160	23.2487	3.32727	0.0582288	2.09022e-07	-1.59881e-06	-0.0172011	0.00203989	-0.000955044	0	4334.62
4163	21.2074	7.28578	0.0703645	1.41861e-05	-3.91976e-06	0.0134449	0.00618904	-0.00224508	0	3956.31
4164	14.3684	5.13341	0.0646434	2.95347e-06	1.6175e-07	-0.0398466	0.00444461	-0.00753859	0	11035.8
4167	18.309	8.8432	0.0696012	5.0721e-06	-1.89919e-06	0.0194442	0.0103745	-0.00653434	0	9130.58
4168	5.23429	8.24617	0.0527649	1.26194e-06	9.40988e-06	-0.0206194	-0.00348729	-0.0105918	0	5563.28
4171	21.7915	9.25437	0.0710814	2.95379e-06	-3.16302e-06	0.0345979	0.0070589	-0.000973131	0	8661.81
4172	12.0815	14.0043	0.0648587	5.0776e-06	-1.89078e-06	0.120497	0.00489375	-0.0429217	0	36303
4173	12.3375	5.90482	0.0688274	3.43756e-06	-1.26391e-08	-0.12853	0.00277032	-0.011133	0	6370.11
4176	5.19703	15.417	0.0654906	5.86777e-08	2.86507e-05	-0.25718	0.00103575	-0.00974567	0	1839.67
4177	2.4022	6.48084	0.0505321	-1.02403e-06	1.67393e-05	0.0504691	-0.000986724	-0.00550331	0	10385.5
4179	10.015	14.7159	0.0589128	4.59415e-06	1.13974e-06	-0.0354785	0.000136164	-0.0466094	0	24842.5
4184	21.163	4.55028	0.0635042	1.55305e-07	-2.26725e-06	-0.0469069	0.00422756	-0.00202986	0	3212.8
4188	12.3918	6.85531	0.0659968	4.95037e-06	4.5694e-08	0.0305933	0.00413926	-0.0129824	0	10531.4
4191	19.4842	9.38037	0.0720973	5.2531e-06	-3.4918e-06	-0.0881346	0.0101852	-0.00423899	0	2217.49
4196	9.6188	5.60849	0.0715289	1.78627e-07	3.4876e-07	0.0585299	3.07725e-05	-0.0102472	0	10789
4200	18.7863	8.85301	0.0572689	5.30766e-06	-2.28023e-06	-0.0579142	0.00978863	-0.00550904	0	6436.62
4203	19.2121	1.42299	0.0549855	-3.50523e-07	-2.94922e-08	-0.010321	0.000793199	-0.000351923	0	3264.6
4206	26.0765	1.97544	0.0630495	2.69787e-07	-1.41894e-06	-0.00919257	0.000224028	-0.0002686	0	2195.44
4210	3.65817	13.2058	0.0663178	2.39594e-06	1.94457e-05	-0.10816	-0.00286484	-0.00598855	0	5340.17
4212	9.46262	15.8829	0.0510185	0	-2.14872e-06	0	0	-0.0660587	0	62403.5
4214	7.99193	11.2527	0.0710004	4.27313e-06	1.52229e-05	-0.0323365	-0.00415014	-0.0244902	0	6242.05
4216	2.76172	14.3282	0.0608545	7.30513e-06	1.30669e-05	-0.112129	-0.000987797	-0.00176455	0	1855.39
4220	22.7841	3.58678	0.0575848	2.67219e-07	-6.49065e-07	-0.000710446	0.00247502	-0.00115549	0	4363.44
4225	8.73136	13.3143	0.0629602	9.02278e-06	4.04792e-06	-0.0335176	-0.00377167	-0.0353796	0	17865.8
4226	9.70607	10.3753	0.0675882	1.56674e-05	2.45348e-06	-0.117412	-0.00130558	-0.0252185	0	16551.5
4233	11.5428	13.5997	0.06364	4.93111e-06	-2.47271e-07	0.449762	0.00327506	-0.042385	0	7768.2
4235	1.4786	9.63403	0.0577111	1.92626e-06	-3.98464e-07	-0.0497931	-0.000570673	-0.005515	0	9061.28
4237	15.8831	4.26504	0.0736613	2.10823e-06	-2.93929e-06	-0.0599007	0.00434127	-0.00520864	0	2721.91
4240	26.0752	5.02066	0.059117	7.83523e-07	-4.5655e-06	-0.00272552	0.000833471	-0.000553973	0	5147.66
4241	6.25833	5.49986	0.0618566	2.96659e-07	1.76845e-06	0.0217119	-0.00199144	-0.00747045	0	12430.5
4243	19.0337	2.44528	0.0517933	4.59261e-07	-8.03665e-07	-0.0364122	0.00211297	-0.00161648	0	4231.03
4246	9.71075	10.7357	0.0613645	1.55165e-05	2.27875e-06	-0.163802	-0.000620134	-0.0271662	0	20864.5
4247	24.5708	8.67108	0.0590965	1.1568e-05	-9.49233e-06	0.0743901	0.00318217	0.000930032	0	9202.87
4249	8.73544	8.49303	0.0699526	5.66642e-06	7.4594e-06	-0.00360784	-0.00258962	-0.0174815	0	10838.4
4251	22.716	1.99173	0.0624149	6.31983e-07	-1.1962e-06	-0.0115733	0.00119416	-0.00049202	0	5396.03
4252	9.67392	1.31792	0.0661605	8.67668e-08	8.98566e-08	0.0317796	4.16916e-05	-0.000562944	0	7044.87
4257	9.01954	4.65449	0.0646737	-6.99716e-07	9.43867e-07	-0.031945	-0.00049267	-0.00755675	0	16914
4258	19.9527	11.0191	0.0694747	4.76416e-06	-4.87436e-06	0.021088	0.0103193	-0.00207363	0	4020.99
4259	5.26984	14.0954	0.0595105	3.04825e-06	1.04066e-05	-0.231843	-0.00380599	-0.0119017	0	6470.86
4260	9.0004	7.996	0.0715048	3.72789e-06	5.546e-06	0.00431422	-0.0011899	-0.0164541	0	13762.5
4267	20.453	9.01782	0.0553694	5.89594e-06	-3.96588e-06	-0.0170214	0.00858709	-0.00219621	0	1274.2
4269	5.08948	6.34596	0.0733256	-6.7103e-07	4.78915e-06	-0.0322481	-0.00254876	-0.00784558	0	13357.6
4270	3.9678	2.52863	0.0517724	-4.64923e-07	1.05568e-05	0.0237648	-0.000823882	-0.00192389	0	8822.79
4271	20.2312	3.16008	0.0746728	1.35843e-06	-1.37091e-06	0.010994	0.0030863	-0.00162545	0	5626.68
4272	6.83268	10.9779	0.0578227	4.27358e-06	1.44355e-05	-0.145057	-0.00490595	-0.0185273	0	4326.27
4273	3.76137	12.1764	0.0712447	-1.97433e-06	2.20688e-05	-0.168506	-0.003533	-0.00741315	0	5872.83
4274	21.6445	2.74929	0.0556981	6.29877e-07	-5.07076e-07	-0.0706787	0.00220673	-0.00120388	0	11976.2
4276	19.7593	9.43204	0.0721289	5.52078e-06	-3.43792e-06	0.0191219	0.00976674	-0.00353173	0	5906.54
4278	15.2003	8.85237	0.0582436	3.83855e-06	-4.53153e-06	-0.191734	0.00954163	-0.014473	0	12105.1
4280	3.72448	7.22351	0.0592542	2.01621e-07	9.34311e-06	-0.0246312	-0.00219869	-0.00682951	0	1675.04
4281	8.28096	8.63726	0.0587717	2.78915e-06	1.11116e-05	0.000316171	-0.00292483	-0.0174985	0	15475.3
4286	8.63492	1.33518	0.0726611	-7.57749e-07	6.97792e-07	0.108971	0.000136208	-0.000503761	0	10338
4288	15.6151	3.28038	0.0562143	3.04581e-06	-1.5206e-06	0.0536094	0.00321691	-0.00332979	0	9637.77
4290	26.2517	9.27606	0.0594695	2.70256e-06	-4.14167e-06	0.0827238	0.000957314	0.00260308	0	2602.1
4291	13.5448	14.8477	0.0610514	4.56375e-06	-3.45719e-06	0.549815	0.00509968	-0.0369779	0	4366.86
4293	8.69744	10.8258	0.0634549	1.00156e-05	7.17833e-06	0.00933892	-0.00283125	-0.0249309	0	18333
4294	21.0771	8.50163	0.0744424	6.15455e-06	-5.40322e-06	0.047007	0.00768557	-0.00188185	0	1077.87
4298	24.0711	2.58763	0.0728639	4.32309e-07	-2.36278e-06	0.00854695	0.00122212	-0.000598753	0	3176.85
4299	7.46335	1.34252	0.0711488	4.72407e-07	1.83033e-06	-0.0350841	-0.000258311	-0.000788353	0	14644.9
4301	18.2899	4.23024	0.0530268	4.3731e-06	-3.42034e-06	0.0187729	0.00481495	-0.00339217	0	2418.38
4302	4.44479	12.9903	0.0507384	2.06633e-06	7.71946e-06	-0.194359	-0.00400025	-0.00931623	0	332.216
4303	19.1688	11.3191	0.0545568	7.68852e-06	-4.18409e-06	0.0161508	0.0107448	-0.00390814	0	6637.96
4309	11.6846	11.0509	0.0621761	8.64866e-06	-2.25426e-06	0.0894478	0.00399404	-0.0292011	0	21951
4310	10.0562	15.2474	0.0596968	4.26078e-06	2.08481e-06	-0.203357	-3.57874e-05	-0.0503831	0	30560.6
4311	8.79037	6.85214	0.0590064	4.32783e-07	4.22814e-06	0.01599	-0.00118798	-0.0134586	0	2827.55
4312	5.33981	13.4312	0.0684068	2.85339e-06	6.4957e-06	-0.292969	-0.00444131	-0.0131181	0	8890.29
4313	11.8467	7.44612	0.0544584	7.88027e-06	8.75163e-07	0.194743	0.00259346	-0.0153339	0	14058.3
4314	6.91342	7.34029	0.0562071	5.21236e-07	3.82646e-06	0.0138341	-0.00261544	-0.0122409	0	11754.6
4315	22.1834	9.35875	0.0516917	3.42887e-06	-3.72836e-06	-0.00523801	0.00661692	-0.000349437	0	11930.1
4319	16.4148	1.88454	0.0559102	6.52064e-07	-3.8245e-08	-0.0908378	0.0012589	-0.00125491	0	9845.85
4324	3.71416	10.0599	0.0649097	1.6799e-06	1.47262e-05	0.0453393	-0.00343622	-0.00846437	0	4744.69
4325	19.8592	4.02936	0.0728485	2.52608e-06	-3.55705e-06	-0.0446637	0.00437757	-0.002438	0	4465.64
4328	23.41	3.89819	0.0672421	2.17223e-07	-1.80441e-06	-0.044227	0.00234439	-0.00106761	0	8708.75
4331	14.8603	11.4197	0.0745706	8.57814e-06	-1.16754e-06	0.134757	0.0115352	-0.0205827	0	10442.5
4333	3.82751	11.0411	0.0512912	1.55052e-06	2.32501e-05	-0.147182	-0.0037452	-0.0083596	0	8221.92
4337	21.2612	1.18717	0.0737909	1.69931e-07	-2.36985e-07	-0.052337	0.000298191	-9.6404e-05	0	5744.84
4339	16.015	12.6615	0.0536922	1.34507e-05	-9.03853e-07	0.0981345	0.0110395	-0.0156903	0	3280.39
4340	13.1787	12.2106	0.0621619	1.17655e-05	-2.84412e-06	0.225535	0.0085046	-0.0302756	0	4989.23
4341	3.91502	12.9335	0.0657493	2.02755e-06	1.43122e-05	-0.162746	-0.0034954	-0.00727329	0	2237.21
4343	6.67051	13.3617	0.0684204	3.75805e-06	4.12811e-06	-0.209317	-0.00540976	-0.0210574	0	26030.2
4344	11.7558	10.6378	0.0631256	1.00247e-05	-3.41296e-06	-0.188881	0.0041192	-0.0272598	0	24746.8
4349	17.1224	2.94048	0.062735	2.42513e-06	-1.94441e-06	0.0136951	0.00290288	-0.00260705	0	11649.6
4350	17.3614	1.60285	0.0724718	1.49897e-07	1.44698e-08	-0.125717	0.00105969	-0.00070472	0	10257.4
4353	10.4651	8.94312	0.0561513	1.08228e-05	3.49037e-06	-0.0383251	0.000873235	-0.0208157	0	7684.88
4355	24.4463	3.30405	0.0509401	7.65732e-07	-2.60501e-06	-0.0381133	0.00134606	-0.000733353	0	3242.27
4356	17.2033	11.4472	0.0736912	9.04636e-06	-2.25652e-06	0.198546	0.0115803	-0.00990903	3	15503.8
4360	4.81985	13.1583	0.0611385	3.05101e-06	7.22872e-06	-0.147474	-0.00429995	-0.0109939	0	4667.63
4365	6.08801	1.25986	0.0593025	7.54871e-08	1.06144e-06	0.0350516	-0.000118778	-0.000373816	0	11844.5
4367	5.50089	14.2799	0.0650111	-2.51635e-07	1.21713e-05	-0.292273	-0.00340021	-0.0133551	0	5543.39
4369	11.408	10.2812	0.0740622	9.3036e-06	-1.39943e-06	0.0231604	0.00323259	-0.0256401	0	26564.8
4371	11.7642	2.99409	0.0563523	7.5809e-07	1.6208e-06	0.0433793	0.000909292	-0.00372581	0	6449.65
4374	6.26566	13.6675	0.053883	-1.90184e-06	7.24289e-06	-0.182613	-0.00531856	-0.0188235	0	14079.2
4382	11.2687	10.2309	0.0740401	9.18634e-06	-6.30831e-07	-0.0927353	0.00300147	-0.0253338	0	9112.62
4385	24.8287	9.29067	0.0609203	1.00772e-05	-8.40483e-06	-0.0250969	0.0028147	0.00162345	0	5574.2
4388	8.20265	10.3742	0.0626391	7.10563e-06	1.35701e-05	-0.0436297	-0.00309031	-0.0227248	0	15593.3
4391	10.7845	9.16625	0.054094	1.14312e-05	2.7083e-06	-0.00260918	0.00112376	-0.0208206	0	9125.51
4396	7.21452	3.13236	0.0660756	-3.71033e-06	9.47408e-06	-0.065465	-0.000731299	-0.00378973	0	17077.9
4398	14.4262	15.1716	0.0562779	3.93111e-06	-3.28648e-06	0.42503	0.0037608	-0.0283992	0	29086.3
4402	18.8843	3.00805	0.0715026	2.1358e-06	-4.27732e-07	-0.0317827	0.00301546	-0.00202769	0	9387.93
4403	13.7146	4.73573	0.0697905	-6.30321e-07	-2.2114e-08	-0.10752	0.00360637	-0.00657858	0	10139.5
4406	4.46829	5.36108	0.0508136	-3.086e-07	8.26277e-07	-0.0230688	-0.001939	-0.00598969	0	7506.87
4410	20.2176	8.29344	0.0634053	3.62218e-06	-3.95649e-06	-0.0479182	0.00850608	-0.00302658	0	6716.88
4412	14.0919	1.1238	0.0585071	1.38182e-06	1.11655e-07	-0.0141324	0.000110284	-0.000323099	0	7151.29
4413	18.5228	5.38301	0.0657757	4.32819e-06	-3.25183e-06	0.0223162	0.00624262	-0.00400723	0	6582.07
4416	2.63385	7.58521	0.0632761	8.02869e-07	1.23495e-05	-0.0239134	-0.00159111	-0.00637633	0	12849.3
4418	21.0057	3.75002	0.060574	6.4711e-07	-3.81662e-07	-0.0186174	0.00340542	-0.00171655	0	8759.28
4423	6.71054	5.00725	0.0606139	-5.68063e-07	6.28005e-06	-0.136347	-0.00184918	-0.0072352	0	12191.4
4427	2.02172	8.16761	0.0528163	5.5184e-07	6.52728e-06	-0.00324741	-0.00126106	-0.00595288	0	6356.1
4428	7.91399	9.49205	0.0574446	6.59936e-06	1.4595e-05	-0.080761	-0.00362186	-0.0186938	0	11814.4
4430	8.33597	6.19839	0.067764	1.80866e-07	5.10879e-06	-0.140716	-0.00142182	-0.0108282	0	2145.19
4432	15.7484	12.7307	0.0631021	1.07362e-05	-3.14021e-06	0.309813	0.0108221	-0.017889	0	4106.5
4435	24.6109	7.66073	0.0518293	6.37443e-06	-1.05682e-05	0.0347918	0.00320949	0.000271217	0	2962.76
4436	23.2748	9.2235	0.0541707	2.29421e-06	-9.14368e-06	-0.0259433	0.00505663	0.000552469	0	6466.24
4437	19.9329	2.14881	0.0738374	5.53132e-07	1.24742e-07	-0.0378199	0.00187941	-0.000909798	0	6040.49
4439	25.7192	5.60799	0.0553535	7.63429e-07	-5.07774e-06	0.0522106	0.00114355	-0.00041057	0	6557.68
4440	9.74641	5.82156	0.0548685	1.16775e-08	6.11365e-08	-0.0733325	-0.000253083	-0.0103295	0	6708
4445	16.8723	14.6491	0.0677883	8.87805e-06	-4.58039e-06	0.317316	0.00456253	-0.0101936	0	74.9624
4446	24.4052	8.95237	0.0747783	1.16553e-05	-6.95358e-06	0.118629	0.00316378	0.00123352	0	4736.27
4448	10.4952	12.6132	0.0711586	1.0431e-06	-5.01137e-08	-0.119668	0.000240779	-0.0369968	0	17974.9
4449	9.17615	15.2986	0.0612435	-1.92691e-06	2.56722e-06	-0.388549	-0.000999431	-0.0459134	0	46933.4
4451	23.3282	2.72142	0.0506442	5.67706e-07	-2.07344e-06	0.0251327	0.00150516	-0.000750998	0	5522.1
4452	18.235	9.79547	0.0512778	6.30017e-06	-4.67539e-06	0.231685	0.0114456	-0.0066951	0	15501.6
4453	16.4325	4.1422	0.0717411	3.40668e-06	-3.68452e-06	-0.00511172	0.00468252	-0.0042233	0	4636.09
4454	16.6518	9.99622	0.0725207	3.62346e-06	-1.63853e-06	0.129217	0.0115799	-0.0116598	0	10561.2
4456	25.185	9.80106	0.0644321	9.96527e-06	-5.62911e-06	-0.00725515	0.00203691	0.00239202	0	4971.21
4462	6.10142	10.2259	0.0578395	3.76616e-06	1.89538e-05	-0.0145659	-0.00477529	-0.0148208	0	4546.89
4464	6.63967	13.698	0.0673111	5.80703e-07	2.31006e-06	-0.171661	-0.00564992	-0.0211798	0	2834.22
4470	5.72916	14.1708	0.0670224	-2.28284e-06	1.22671e-05	-0.272095	-0.0040256	-0.0148209	0	1255.02
4473	22.626	3.97989	0.0502189	1.21972e-06	-1.14893e-06	-0.0273756	0.0028737	-0.00124738	0	4861.17
4475	12.2613	2.71927	0.0582695	2.51963e-06	1.3804e-06	-0.0499866	0.001174	-0.00313047	0	14998.3
4481	7.35908	14.8352	0.0565475	1.37777e-05	-3.18282e-05	-0.359358	-0.00446144	-0.0271202	0	19042.1
4485	9.43675	3.04884	0.070215	2.66301e-07	-1.17258e-06	-0.155541	0.000201774	-0.00438959	0	23677.8
4486	21.2895	9.75068	0.0588734	3.17332e-06	-3.36052e-06	0.0548821	0.00804855	-0.00113806	0	11038.5
4488	18.0457	5.002	0.0727063	3.72766e-06	-2.4376e-06	-0.0328919	0.00568321	-0.00424621	0	6930.58
4491	16.3859	5.92332	0.0544378	6.94165e-06	-6.60748e-07	-0.0781746	0.00641968	-0.00681842	0	9098.37
4495	9.75675	9.81052	0.053568	1.45392e-05	2.95403e-06	-0.0582308	-0.00066346	-0.0240112	0	18361.2
4497	8.31107	1.21126	0.0675832	1.06197e-07	6.65973e-07	0.0618079	3.82487e-05	-0.00052754	0	6411.86
4502	8.21449	15.637	0.0594097	-5.0992e-06	1.10184e-05	-0.516976	-0.000752013	-0.0402885	0	23817.9
4504	10.918	10.8406	0.0733779	9.81616e-06	1.02221e-06	0.0651754	0.00198285	-0.0283839	0	21816.5
4506	13.4841	10.0899	0.0539402	1.13285e-05	-5.26192e-06	0.183975	0.0087553	-0.021962	0	20728.5
4510	9.33362	1.35076	0.0568605	-4.96436e-07	6.36749e-08	0.0296944	0.000157586	-0.00095111	0	9784.29
4511	5.57292	9.51125	0.0575268	3.75939e-07	1.84167e-05	-0.0764447	-0.00387334	-0.0125476	0	12521.1
4512	18.1294	2.04955	0.067381	1.36127e-07	-1.51187e-08	-0.0436008	0.00192046	-0.00119219	0	6731.4
4514	1.03991	9.23958	0.072348	2.9247e-07	-6.4734e-07	-0.0118714	-9.72023e-05	-0.00527811	0	3579.75
4516	21.1834	9.52129	0.0598191	4.05844e-06	-3.84161e-06	-0.0283873	0.00801204	-0.00126532	0	4163.49
4517	16.9416	11.0282	0.0737693	9.04731e-06	-2.45673e-06	0.145622	0.0126604	-0.0110332	0	6139.14
4521	8.04776	8.07674	0.0567385	1.10511e-06	1.07047e-05	0.0520439	-0.0025389	-0.0152741	0	7957.28
4522	1.06841	7.30919	0.051551	-3.23242e-07	7.22275e-06	-0.00583139	-0.000109408	-0.00527584	0	4990.2
4524	23.0086	4.18106	0.0692819	1.6498e-06	-1.32092e-06	-0.0515144	0.00272859	-0.00118136	0	5030.17
4525	25.9665	1.16326	0.0659435	4.74504e-09	-2.50498e-07	-0.00967675	6.99947e-05	-4.83666e-05	0	2853.68
4526	8.10582	4.70693	0.0696796	1.05437e-07	4.48974e-06	-0.0780834	-0.00101924	-0.00746965	0	12441.2
4527	19.2035	7.18029	0.0738252	1.20385e-05	-4.34979e-07	0.0359022	0.0080941	-0.00439876	0	6558.97
4528	19.3259	7.23052	0.0585512	1.2336e-05	-7.70285e-07	0.0898719	0.0080268	-0.00424518	0	7449.59
4529	1.6131	9.48216	0.0577385	3.89095e-07	8.97247e-07	-0.0880737	-0.000556488	-0.0054747	0	5214.09
4534	2.44787	13.2946	0.0504644	7.35427e-06	1.53245e-05	-0.0364422	-0.00145713	-0.00241508	0	5522.67
4535	2.26373	9.62037	0.0558618	2.12653e-06	1.44406e-06	-0.05014	-0.00144148	-0.00620586	0	8182.88
4540	24.6672	7.99673	0.0533382	7.62576e-06	-1.05143e-05	-0.0211747	0.00308582	0.000630414	0	8876.82
4542	19.554	12.1232	0.0579642	9.31461e-06	-3.46634e-06	0.13463	0.00961606	-0.00273093	0	2506.06
4544	3.96624	12.7054	0.0678627	1.13666e-06	1.37706e-05	-0.0706837	-0.00371506	-0.00773695	0	3283.68
4546	24.0463	3.06757	0.0567297	3.899e-07	-2.3381e-06	0.0126999	0.00151058	-0.000817235	0	9113.91
4550	11.6237	2.76248	0.0701909	8.75011e-07	1.34828e-06	-0.0537597	0.00100874	-0.00341549	0	4379.66
4551	3.50706	4.33482	0.0645881	3.88668e-07	3.07796e-06	-0.0139458	-0.00113956	-0.00416992	0	8428.86
4552	5.11562	4.36814	0.070226	-8.16063e-09	2.29733e-07	-0.140446	-0.00148366	-0.00503578	0	20432.9
4553	3.77177	6.16728	0.0702231	-7.3742e-07	1.06668e-05	-0.0202254	-0.00187984	-0.00608184	0	7885.81
4554	9.4319	5.12966	0.0714171	-4.29303e-08	2.40454e-07	0.0227119	-0.000463201	-0.00886663	0	6257.09
4556	13.1608	3.77237	0.0549857	1.07775e-06	7.06235e-06	-0.0992593	0.00220555	-0.00479407	0	14299.4
4557	8.34536	11.6552	0.059124	7.0093e-06	8.42328e-06	0.0869715	-0.00393691	-0.0271191	0	20158
4560	11.7039	15.6853	0.0747677	-6.59938e-07	-4.10796e-07	0.132101	0.000204381	-0.0540535	0	16570
4562	13.3044	5.52419	0.0711018	1.53802e-06	-2.09831e-08	-0.253315	0.00343995	-0.0091919	0	13909.6
4564	26.8975	2.62197	0.0548887	4.5944e-08	-9.56746e-07	-0.0223865	4.31818e-05	-0.000459011	0	2302
4565	8.48035	3.68463	0.0649183	-2.6059e-06	2.04167e-06	-0.0159429	-8.09378e-05	-0.0054957	0	23814
4566	14.8707	12.9012	0.0613772	1.06175e-05	-3.94545e-06	0.343568	0.010289	-0.0222696	0	15079.2
4568	6.26295	15.5926	0.0739092	-5.44192e-06	2.47009e-05	-0.357945	0.00146674	-0.0162115	0	3157.29
4569	4.77098	11.0148	0.0588369	3.138e-06	1.9913e-05	-0.119305	-0.00477621	-0.0113091	0	13176.4
4572	9.84125	12.1954	0.0723756	8.366e-06	1.13513e-07	-0.0266664	-0.00129266	-0.0333801	0	23603.2
4573	13.7128	2.71059	0.0563393	3.61685e-06	3.8154e-07	0.0518664	0.00165522	-0.00258849	0	3835.56
4574	8.07556	6.43658	0.0611989	-3.57809e-07	5.78416e-06	-0.062318	-0.00165175	-0.0115421	0	11977.8
4579	19.3686	6.17425	0.0592634	7.04112e-06	-2.806e-06	0.060458	0.0067147	-0.00379808	0	6656.71
4581	6.92385	4.26693	0.069379	2.34549e-07	3.58448e-06	0.0452521	-0.00124049	-0.00578119	0	7718.03
4589	15.3575	6.30712	0.0699281	1.10443e-06	-7.16758e-07	-0.0186023	0.00645982	-0.00869548	0	13862.8
4593	12.8452	12.3508	0.0665716	8.98369e-06	-3.35429e-06	0.138372	0.00782225	-0.0316885	0	19419.8
4595	19.2923	4.57275	0.067949	4.19243e-06	-3.4365e-06	-0.0159716	0.00502528	-0.00294363	0	5168.99
4596	4.26999	14.1978	0.0713695	9.85478e-06	9.48849e-06	-0.28257	-0.00235844	-0.00679394	0	4640.79
4597	14.3986	6.58396	0.0720393	5.30178e-06	-2.85316e-07	-0.0994188	0.00613831	-0.0107368	0	7485.28
4599	25.8354	3.44381	0.0590291	2.49192e-06	-3.73571e-06	0.0201316	0.000632028	-0.00065791	0	5546.79
4600	17.4482	10.2716	0.0626978	5.90973e-06	-3.8216e-06	0.124098	0.0117132	-0.00910028	0	1388.13
4601	12.9032	8.6929	0.0550122	9.79333e-06	-3.24047e-06	0.0259152	0.00517227	-0.0181984	0	2784.55
4603	23.2441	3.19449	0.074678	2.13608e-07	-1.78939e-06	-0.0263071	0.00196684	-0.00092499	0	6757.84
4604	14.7393	5.84959	0.0633313	2.64163e-06	-6.3371e-07	-0.00786887	0.00543433	-0.00836976	0	13045.2
4605	7.984	2.98954	0.0612144	-2.32441e-06	3.04288e-06	0.00129309	-0.000475431	-0.00370996	0	19062.5
4607	24.2793	1.91296	0.0651711	1.23317e-06	-1.21527e-06	-0.0115444	0.000632394	-0.000349425	0	3651.49
4608	24.5067	4.83427	0.0724422	-1.10967e-07	-4.01586e-06	-0.0165756	0.00202395	-0.000845487	0	3999.97
4609	19.7334	3.4517	0.0515852	3.06072e-06	-1.56458e-06	-0.0166785	0.00369143	-0.00193114	0	10974.8
4610	18.2564	7.3882	0.0739447	8.62288e-06	1.48973e-06	0.0888739	0.00846445	-0.00553303	0	7026.15
4613	5.88022	6.50955	0.0518355	-1.64646e-07	2.5665e-06	0.0554796	-0.00262473	-0.00913084	0	16722.5
4614	12.7817	8.38563	0.0534248	1.09633e-05	-2.69201e-06	0.197161	0.00489963	-0.0172064	0	21903.6
4616	21.4087	9.72771	0.0628192	3.05859e-06	-3.03949e-06	0.0753441	0.00791169	-0.000934336	0	10954.3
4619	5.17559	9.30538	0.0548327	-1.06555e-06	1.2073e-05	-0.0790382	-0.00384287	-0.011513	0	13357.8
4621	4.74919	13.8975	0.0508774	6.34347e-06	6.88938e-06	-0.188319	-0.00356649	-0.0095167	0	5538.92
4622	20.5209	7.78252	0.0696597	5.9978e-06	-5.32338e-06	-0.00373908	0.00772304	-0.00261669	0	12082.7
4624	4.65371	4.21185	0.067572	-4.11549e-07	-5.67113e-07	-0.0502828	-0.00130811	-0.00422512	0	14264.4
4625	13.1792	7.11112	0.060168	6.66934e-06	-1.76478e-06	0.186564	0.00501217	-0.0133215	0	16399.5
4627	25.3378	6.46706	0.0521484	1.27298e-06	-7.88957e-06	0.0482706	0.00174226	-4.47844e-05	0	1727.28
4628	3.62093	15.5212	0.0602974	5.73119e-06	1.41983e-05	-0.179619	0.00146414	-0.00292553	0	792.812
4629	1.42177	6.01094	0.0698451	3.11766e-07	1.26961e-05	0.00347765	-0.000356639	-0.00479909	0	9582.45
4630	10.3338	4.23078	0.0574941	-1.30124e-08	-4.18007e-06	0.0770483	0.000721336	-0.00637521	0	14912.9
4632	16.8671	10.3237	0.0721576	7.57792e-06	-3.22433e-06	0.175592	0.0118408	-0.0108378	0	15749
4633	9.36535	4.5359	0.06079	-7.40595e-07	2.0599e-07	0.220627	6.54001e-05	-0.0072515	0	8420.79
4635	9.2466	6.20917	0.070615	-9.04904e-08	1.18527e-06	0.0776093	-0.000563522	-0.0114579	0	18975
4637	16.8812	3.37504	0.0682917	3.34651e-06	-5.37134e-06	0.0780847	0.00340362	-0.00308178	0	12089.2
4638	14.5959	1.0187	0.0645665	4.34903e-07	-1.6351e-07	-0.048225	5.16864e-05	-6.41507e-05	0	1918.04
4640	10.9872	4.92522	0.0536289	2.1794e-06	9.15079e-07	-0.0685319	0.00119656	-0.00826179	0	2240.13
4641	9.93484	4.49264	0.0742159	2.57778e-06	-1.37437e-05	0.0096386	0.000680856	-0.00718618	0	6808.66
4642	11.5193	15.894	0.0511037	0	-2.23191e-06	-0.00684574	0	-0.054904	0	17587.8
4645	19.6998	4.38054	0.0640842	4.85873e-06	-2.47574e-06	-0.0313452	0.00459064	-0.00254479	0	4373.15
4647	25.8843	9.93894	0.0643777	5.80345e-06	-3.94086e-06	0.0433915	0.000990295	0.00330059	0	6281.66
4648	6.4348	2.54197	0.0537913	-2.41454e-06	1.06982e-05	-0.029255	-0.000615262	-0.00257978	0	7771.57
4649	10.3566	5.11345	0.068831	-5.73784e-07	-2.27488e-07	-0.0748604	0.000394059	-0.00906581	0	13282.2
4651	11.4825	14.5952	0.0655006	2.72897e-06	-1.37826e-06	-0.255442	0.00213012	-0.0466837	0	5704.15
4652	15.4193	13.1006	0.0700608	1.23159e-05	-2.85446e-06	0.0186276	0.0103618	-0.0196227	0	7896.51
4655	21.1302	3.29172	0.0616081	-4.76e-07	-1.39736e-06	0.00456336	0.00292437	-0.00156779	0	4603.14
4656	16.5779	1.24255	0.0565958	5.0261e-07	-4.20167e-08	-0.0418908	0.000592512	-0.000480532	0	4967.92
4661	20.4412	2.40948	0.0548344	2.60957e-07	-1.09099e-06	-0.0111858	0.00205873	-0.000845683	0	7725.16
4665	13.7937	3.98762	0.0623088	3.62584e-07	-6.77952e-08	-0.0664724	0.0029742	-0.00505206	0	9492.15
4668	2.34017	13.1069	0.0515645	3.35329e-06	2.09522e-05	-0.095932	-0.001515	-0.00249357	0	1881.27
4673	15.9843	13.9582	0.0616465	1.15857e-05	-3.61551e-06	0.342176	0.00786472	-0.0157353	0	9189.49
4674	4.23312	15.5423	0.0616209	6.68255e-06	1.45612e-05	-0.206332	0.00155296	-0.00509941	0	852.196
4677	10.6274	11.7617	0.0608171	2.4677e-06	-2.1182e-07	-0.121148	0.000886021	-0.0328382	0	22397
4679	19.0146	1.52827	0.0549012	-2.41915e-07	-3.86577e-08	-0.039563	0.000920392	-0.000356352	0	3857.88
[truncated: 20,542 more rows]
