# Supplementary material for: Study on stability analysis of soil nail reinforced slopes under loading based on the discrete element method
Source: PLoS One. 2026 May 26;21(5):e0350163. doi: 10.1371/journal.pone.0350163 (PMC13210361; doi:10.1371/journal.pone.0350163)
Supplement: S1 File — (ZIP) [file pone.0350163.s001.zip › DATA in PFC/6_14_5000__contacts.txt]

ball1_id	ball2_id	ball1_type	ball2_type	cx	cy	nx	ny	fn	fs	bond_type
6	21988	0	0	6.96474	3.81843	0.508437	-0.861099	2193.68	324.05	0
6	29749	0	0	6.99412	3.89587	0.950686	0.310155	647.352	371.681	0
7	28757	0	0	24.6357	3.70259	-0.975817	0.218591	809.292	105.064	0
12	5819	0	0	3.14876	12.0821	0.967189	-0.254056	64.2294	105.777	0
17	4641	0	0	9.92647	4.56631	0.112778	-0.99362	1113.25	65.0724	0
17	7912	0	0	9.90074	4.71021	-0.23867	0.971101	1372.39	362.659	0
25	9688	0	0	14.7798	8.59198	-0.756415	0.654092	1119.04	325.53	0
35	7830	0	0	10.5586	10.8374	-0.996519	-0.0833698	-765.415	640.736	0
36	8603	0	0	24.9223	7.46556	-0.910875	0.412682	423.597	84.9041	0
40	1994	0	0	13.1976	6.05003	0.84167	0.539992	62.2637	15.6422	0
51	1555	0	0	2.6608	4.94045	0.0743559	0.997232	1593.67	71.4352	0
63	3510	0	0	15.5955	9.0055	0.296597	-0.955003	1901.22	325.993	0
67	4619	0	0	5.20545	9.3512	-0.546022	-0.837771	2294.04	105.112	0
93	3401	0	0	23.1406	9.21747	0.339956	0.940441	-21.1516	49.1763	0
151	611	0	0	11.415	4.31449	-0.112838	0.993613	1624.46	31.5131	0
174	289	0	0	14.9054	15.2748	-0.601542	-0.798842	-30.9079	207.935	0
183	327	0	0	3.8714	15.6534	-0.576807	-0.81688	31.0913	60.9915	0
265	530	0	0	20.7784	6.82851	-0.955434	-0.295204	405.256	141.325	0
421	992	0	0	24.9065	1.46941	0.354252	-0.93515	727.53	87.07	0
563	835	0	0	16.0954	7.20395	-0.746637	0.665232	1914.1	306.939	0
639	940	0	0	18.1454	3.68693	0.170084	-0.98543	2513.56	452.645	0
782	835	0	0	16.0258	7.28224	0.573569	-0.819157	1410.93	162.248	0
12	29230	0	0	3.10601	12.0444	0.128832	-0.991666	77.0468	119.267	0
19	18330	0	0	5.96643	5.19735	-0.868215	-0.496188	1118.63	312.436	0
19	28347	0	0	6.06225	5.25837	0.816849	0.576851	1312.63	259.079	0
21	51229	0	0	10.2999	12.1371	0.942296	-0.334782	-379.634	131.627	0
22	20360	0	0	18.9268	5.90632	-0.307774	-0.951459	238.801	279.378	0
24	15402	0	0	6.12419	9.75584	0.915378	0.402595	790.094	212.963	0
24	42844	0	0	6.11539	9.68444	0.788899	-0.614523	93.558	189.13	0
32	15068	0	0	25.7961	7.89187	0.609714	-0.792622	645.808	256.3	0
32	23482	0	0	25.7097	7.90209	-0.778185	-0.628035	-50.9595	288.912	0
32	23484	0	0	25.776	8.00098	0.285868	0.958269	-142.096	31.7797	0
33	24026	0	0	22.8891	1.61864	-0.553329	0.832963	881.083	58.5844	0
38	40341	0	0	1.8409	14.2078	0.984657	0.174504	126.322	61.7025	0
43	24224	0	0	12.0789	7.74216	-0.534568	-0.845126	1157.31	582.44	0
48	15202	0	0	5.20818	13.7726	0.883716	0.468023	3019.66	66.2019	0
48	34325	0	0	5.161	13.6794	0.144066	-0.989568	122.728	395.767	0
50	30371	0	0	26.6004	1.36103	0.244624	0.969618	420.579	56.702	0
51	36503	0	0	2.71287	4.89232	0.988661	0.150166	594.534	62.7353	0
54	38186	0	0	15.9127	4.50122	-0.986286	0.165048	240.915	77.6888	0
54	42458	0	0	15.9344	4.44119	-0.652258	-0.757997	787.74	164.138	0
55	34632	0	0	16.6257	6.09765	0.956701	0.291073	-173.715	112.044	0
56	47461	0	0	12.4326	5.45013	0.371407	-0.92847	852.988	47.3311	0
57	25720	0	0	16.8669	13.0113	-0.514327	0.857594	2636.48	774.118	1
57	35305	0	0	16.9244	13.0127	0.473278	0.880913	3.67193	4.83851	0
59	25894	0	0	25.8865	3.20019	-0.572746	0.819733	554.666	97.238	0
59	33269	0	0	25.8951	3.0877	-0.440693	-0.897658	360.075	31.1216	0
60	50684	0	0	13.6879	9.88522	0.38788	0.92171	2065.89	581.901	0
66	34745	0	0	7.95422	1.61295	-0.728296	0.685263	960.481	269.505	0
68	44691	0	0	12.1708	6.03756	0.845412	-0.534114	459.541	117.087	0
68	47062	0	0	12.1457	6.11212	0.350088	0.936717	639.98	92.8332	0
69	52350	0	0	10.6703	6.01962	0.666793	0.745243	966.548	29.1151	0
70	16449	0	0	13.5499	3.8902	0.875286	-0.483605	701.615	375.397	0
70	28456	0	0	13.4352	3.98293	-0.656206	0.754581	689.096	227.515	0
70	46530	0	0	13.4487	3.86061	-0.476076	-0.879404	1501.35	435.405	0
74	46308	0	0	14.4996	11.9944	-0.998653	0.0518851	340.626	497.964	0
76	45241	0	0	11.6102	7.6102	-0.0541702	0.998532	2024.92	35.4138	0
77	17481	0	0	23.5891	2.43513	-0.954735	0.297457	869.554	136.549	0
77	25772	0	0	23.7097	2.40059	0.967437	-0.253112	706.152	1.55384	0
84	39294	0	0	6.40651	15.0775	0.806392	0.591382	2051.32	136.177	0
89	38214	0	0	23.0318	6.98885	-0.996138	0.0878014	1221.63	49.8804	0
89	42208	0	0	23.1393	7.0397	0.564766	0.825251	62.4109	33.9257	0
93	20568	0	0	23.0706	9.15142	-0.958725	-0.284336	1155.57	316.903	0
93	26651	0	0	23.1279	9.11301	0.104923	-0.99448	-187.847	187.824	0
97	14939	0	0	5.28775	12.6472	-0.639255	-0.768995	2281.4	389.46	0
107	4655	0	0	21.1213	3.35263	0.145557	-0.98935	552.772	82.669	0
110	2442	0	0	8.82666	8.05346	0.853486	0.521115	578.357	232.991	0
113	7001	0	0	17.4856	4.55241	-0.997117	-0.0758745	659.342	120.44	0
116	4553	0	0	3.78354	6.0981	-0.167716	0.985835	643.441	7.79267	0
116	8132	0	0	3.72386	6.03572	-0.992318	0.123715	554.867	106.199	0
117	9560	0	0	12.8152	14.4222	0.949422	0.314003	-146.625	540.462	0
139	5491	0	0	7.17808	1.71838	-0.895945	0.444164	493.812	62.4289	0
144	9028	0	0	14.5572	2.08467	0.382658	-0.92389	1595.94	10.9675	0
147	7975	0	0	8.87583	13.7596	-0.0856423	-0.996326	4228.93	550.216	0
148	5013	0	0	17.8091	2.08262	-0.828028	0.560687	1147.23	86.4212	0
148	8387	0	0	17.8017	2.0198	-0.934371	-0.356301	135.38	64.2496	0
151	4981	0	0	11.3663	4.27854	-0.916944	0.399016	237.294	80.8911	0
166	6468	0	0	23.9534	2.43348	0.587825	0.808988	265.155	88.3424	0
174	7382	0	0	14.9903	15.3372	0.942585	0.333967	531.278	427.046	0
176	4767	0	0	8.14993	12.5729	0.996538	-0.0831415	-450.444	399.822	0
180	2910	0	0	1.91634	1.71186	-0.529548	0.84828	658.997	82.6202	0
180	3028	0	0	1.98808	1.69063	0.905653	0.42402	714.186	66.4478	0
198	2215	0	0	14.0012	5.63167	-0.966378	0.257126	399.004	529.292	0
198	3589	0	0	14.0224	5.57033	-0.603243	-0.797557	1126.8	305.788	0
204	1054	0	0	14.6191	7.80879	0.524487	-0.851419	2888.57	378.803	0
213	7139	0	0	19.0666	8.0174	0.482235	0.876042	510.106	231.523	0
214	1408	0	0	26.8457	8.9159	0.493148	-0.869945	7.66935	142.482	0
224	7552	0	0	26.4392	1.75396	0.813838	-0.581092	182.025	10.2171	0
225	8504	0	0	16.6145	11.7716	0.498266	0.867024	594.994	397.898	0
225	9770	0	0	16.628	11.6888	0.749003	-0.662566	2176.33	188.614	0
249	6821	0	0	23.2361	6.20861	-0.442125	0.896953	511.357	138.146	0
251	5718	0	0	14.1751	15.0485	-0.090351	-0.99591	1002.24	601.411	0
254	1981	0	0	9.03788	8.37643	0.884711	0.466141	573.083	627.934	0
268	8484	0	0	7.06472	5.34691	0.493658	-0.869656	80.0526	118.815	0
270	6026	0	0	17.9646	6.4738	0.314081	-0.949396	1971.2	194.401	0
273	1287	0	0	22.8098	7.98068	-0.261242	-0.965273	-51.7185	163.511	0
273	5506	0	0	22.8143	8.1046	-0.191813	0.981431	202.363	249.327	0
289	3017	0	0	14.8436	15.2873	-0.241913	0.970298	280.834	154.374	0
290	2388	0	0	26.7386	4.88905	0.495691	-0.868499	294.612	81.0433	0
290	9384	0	0	26.7716	4.94314	0.999057	-0.0434198	811.222	62.5417	0
301	4888	0	0	17.2655	8.06945	0.843764	-0.536714	410.401	193.763	0
304	6703	0	0	25.2358	4.30696	-0.470549	0.882374	202.711	91.3076	0
306	7009	0	0	22.2134	6.76666	-0.745963	-0.665987	427.754	170.738	0
328	7438	0	0	18.2843	11.5321	0.557498	-0.830178	408.671	155.716	0
332	6358	0	0	1.45078	14.6799	-0.611215	-0.791464	166.729	108.912	0
350	1388	0	0	8.57898	8.22862	-0.199692	-0.979859	3517.21	310.202	0
354	8698	0	0	24.6161	2.55383	0.110307	-0.993898	264.999	50.762	0
358	7018	0	0	26.5154	9.20358	0.591892	0.806017	340.488	336.885	0
362	9949	0	0	5.94419	9.99405	-0.127937	-0.991782	2974.33	630.155	0
370	5503	0	0	10.461	14.8384	-0.453579	0.891216	3177.79	943.837	0
373	2529	0	0	10.016	5.34526	-0.423216	-0.906029	1071.95	98.2709	0
403	8671	0	0	26.7014	7.21494	-0.533202	0.845988	198.473	212.231	0
406	5153	0	0	3.38234	10.7819	0.715579	-0.698532	287.765	254.119	0
409	8871	0	0	6.45829	8.42885	-0.999952	-0.00977139	702.232	321.579	0
413	4705	0	0	23.1779	1.88088	-0.795728	-0.605654	98.3724	78.1087	0
421	5075	0	0	24.8388	1.57342	-0.711512	0.702674	586.287	82.4689	0
431	8337	0	0	21.8911	5.84853	0.810789	0.585339	148.612	224.71	0
434	2877	0	0	25.7197	5.25488	-0.675318	0.737527	1222.76	128.924	0
440	6242	0	0	16.9585	6.65975	-0.890523	-0.454939	65.5948	104.372	0
444	7798	0	0	16.6203	10.5318	0.298112	-0.954531	2534.66	1021.64	0
445	8598	0	0	1.94876	15.7718	-0.646473	0.762937	39.9517	43.035	0
449	2819	0	0	22.2362	3.70872	0.998765	-0.0496929	730.043	144.99	0
457	2431	0	0	19.8912	7.6153	-0.270768	-0.962645	163.665	140.881	0
460	5533	0	0	19.5168	12.0143	0.968508	-0.248982	86.2038	485.864	1
468	2717	0	0	7.95023	11.6504	0.712648	-0.701522	1095.05	310.1	0
468	9903	0	0	7.8574	11.6584	-0.822367	-0.568957	1300.61	596.307	0
486	6544	0	0	8.4857	15.188	-0.901354	0.433084	320.95	109.111	0
488	5488	0	0	23.6162	5.80064	0.478348	0.878171	-46.2609	5.17702	0
489	8141	0	0	16.6763	7.88823	-0.654967	-0.755657	128.479	98.5504	0
522	9063	0	0	23.5287	1.36156	-0.988056	0.154097	375.825	58.1289	0
524	6489	0	0	19.1243	3.80905	-0.999767	0.0215985	668.871	160.701	0
527	4761	0	0	8.51257	4.02618	-0.806537	0.591183	718.384	346.455	0
539	4640	0	0	11.0406	4.92516	-0.999999	0.00122284	253.095	20.3092	0
544	6177	0	0	3.33642	9.81979	0.501838	-0.864962	138.97	301.354	0
548	3039	0	0	4.77353	8.91985	-0.999865	-0.0164541	1522.94	197.997	0
550	8755	0	0	20.5723	6.43735	-0.308416	0.951252	646.031	5.49586	0
560	9834	0	0	15.5253	13.3563	0.580317	0.814391	22.4724	73.2092	0
588	1850	0	0	16.3659	12.4383	-0.645849	-0.763465	945.051	80.3281	0
592	7004	0	0	12.6113	11.3262	0.87811	0.478458	-121.842	121.815	0
607	3277	0	0	25.9224	8.71928	-0.506867	-0.862024	-66.5501	46.8548	0
611	4981	0	0	11.357	4.33655	-0.746621	-0.665249	-47.6681	81.3454	0
611	8232	0	0	11.3997	4.44836	-0.114653	0.993406	1855.41	248.684	0
613	5677	0	0	8.81001	5.95832	-0.369363	0.929285	2081.24	419.08	0
625	5498	0	0	4.99799	10.0413	0.41397	-0.910291	-82.6929	330.375	0
625	7544	0	0	4.94563	10.1701	-0.338099	0.94111	705.24	260.99	0
627	6322	0	0	7.12914	1.61028	-0.964592	0.263746	602.474	247.975	0
665	9681	0	0	1.28676	4.20538	0.509083	-0.860717	1122	177.49	0
679	6601	0	0	20.2702	8.78831	0.837107	-0.547039	322.256	43.5701	0
680	7711	0	0	12.7845	13.7965	-0.824901	0.565277	1431.71	1331.77	0
683	4642	0	0	11.568	15.8783	-0.951675	0.307107	546.652	247.942	0
690	1385	0	0	16.1321	12.2052	0.984855	-0.173383	33.962	212.584	0
697	8103	0	0	9.73699	4.1194	0.702328	0.711854	476.594	54.2581	0
702	7878	0	0	4.31533	14.3373	0.828622	-0.559809	103.173	109.713	0
707	9384	0	0	26.8615	4.88094	-0.393048	0.919518	123.442	77.5143	0
715	3209	0	0	3.82698	5.90604	0.966774	0.255634	905.183	137.934	0
724	7274	0	0	10.3796	3.31256	-0.80023	-0.599693	457.609	222.884	0
731	9241	0	0	22.5101	6.16379	0.997656	0.0684318	1011.78	313.459	0
733	1123	0	0	2.02441	3.71717	-0.897144	0.441738	383.068	36.0933	0
751	8296	0	0	23.9674	6.04219	0.0276985	-0.999616	3.20142	65.5929	0
754	1371	0	0	14.453	14.3004	0.823935	0.566685	-11755.6	4559.32	1
756	5325	0	0	11.5285	6.4754	0.149321	0.988789	1560.47	374.314	0
758	9856	0	0	15.5604	2.8319	0.601064	-0.799201	748.315	99.7716	0
767	5985	0	0	15.8014	6.2977	0.805943	-0.591994	1869.04	327.013	0
778	4382	0	0	11.2714	10.157	-0.0366046	0.99933	2031.44	27.953	0
778	8198	0	0	11.3237	10.1255	0.903166	0.429292	-127.845	43.1095	0
784	5410	0	0	9.29421	8.39407	-0.562752	-0.826626	1853.25	682.05	0
791	1865	0	0	15.944	14.9198	0.609553	-0.792745	1149	444.235	0
807	9274	0	0	2.6349	5.83518	-0.858524	-0.512773	428.902	30.0782	0
816	9512	0	0	13.5159	6.20044	-0.0136724	0.999907	1768.5	148.86	0
821	1060	0	0	20.2628	9.94004	-0.530036	-0.847975	89.9892	102.535	0
829	1692	0	0	10.4709	2.14455	-0.693985	0.71999	1058.22	291.105	0
830	5158	0	0	11.406	9.66337	0.967176	-0.254108	-132.417	298.005	0
839	3006	0	0	6.26232	4.62264	0.136475	-0.990643	2352.95	169.99	0
855	1486	0	0	25.9817	2.69649	-0.307231	0.951635	290.358	71.6874	0
863	3946	0	0	6.9842	6.77089	-0.772306	-0.635251	1080.57	169.418	0
865	6533	0	0	1.20416	6.51009	-0.762281	0.647246	286.935	12.9592	0
869	6758	0	0	5.28175	6.50585	-0.431546	0.902091	230.871	123.584	0
877	1683	0	0	8.77131	12.2427	0.981478	0.191576	526.362	958.15	0
877	2406	0	0	8.67259	12.2978	-0.352442	0.935834	828.9	74.2779	0
884	8370	0	0	26.2131	6.5355	-0.942069	0.335419	647.687	30.5913	0
890	1431	0	0	3.03464	6.39275	-0.0577003	-0.998334	884.47	99.0343	0
890	2227	0	0	3.08945	6.42286	0.874796	-0.484491	251.842	30.0563	0
895	6379	0	0	19.5413	10.2116	-0.516031	0.85657	792.106	747.99	1
910	6228	0	0	3.06765	10.8009	-0.952962	-0.303091	867.118	210.941	0
910	8636	0	0	3.12917	10.8793	0.0683101	0.997664	169.068	311.486	0
915	5700	0	0	12.4154	7.36308	-0.52781	-0.849363	702.565	195.377	0
916	4803	0	0	16.7132	10.8621	0.984567	0.175006	383.867	307.038	0
917	5518	0	0	8.63227	12.4776	-0.999887	-0.0150648	474.479	895.398	0
921	5208	0	0	4.1672	14.1473	0.476635	-0.879101	-13.2105	121.856	0
922	4311	0	0	8.84936	6.85066	-0.999686	0.0250552	30.8501	175.619	0
936	6354	0	0	8.78509	9.12061	0.304791	-0.952419	1903.49	455.55	0
944	1775	0	0	2.33514	8.43603	-0.104362	0.994539	346.895	39.6297	0
959	9513	0	0	2.5594	11.5991	-0.137449	0.990509	59.0642	26.1554	0
982	7007	0	0	8.94861	5.39539	-0.0994397	-0.995044	916.474	35.1275	0
991	2924	0	0	5.66283	3.27201	-0.911093	0.412201	205.361	179.457	0
106	25320	0	0	2.15251	5.70052	-0.884034	0.467423	624.176	29.211	0
106	47966	0	0	2.23637	5.72513	0.490598	0.871386	1112.21	3.28329	0
107	30020	0	0	21.0644	3.38546	-0.928949	-0.370209	339.008	52.9203	0
109	21833	0	0	5.94847	14.5059	-0.333701	-0.942679	367.246	369.392	0
109	46247	0	0	5.91311	14.6001	-0.870651	0.491901	-25.173	185.557	0
110	11861	0	0	8.73078	7.96418	-0.580411	-0.814324	1656.79	659.766	0
111	17343	0	0	17.8368	10.2506	-0.258929	0.965896	1813.83	259.385	0
111	48451	0	0	17.7896	10.2016	-0.975175	0.221434	1918.42	487.727	0
112	19678	0	0	17.9978	7.79061	-0.66199	-0.749513	212.935	16.1502	0
112	44620	0	0	18.1093	7.82062	0.948364	-0.317184	583.954	304.474	0
113	13332	0	0	17.5964	4.50836	0.673254	-0.739411	847.873	48.8982	0
113	14186	0	0	17.5811	4.61698	0.442663	0.896688	587.204	142.837	0
117	40552	0	0	12.7666	14.4578	0.0331168	0.999451	8739.89	509.958	0
117	50168	0	0	12.7172	14.4283	-0.902222	0.431272	-78.8965	433.875	0
123	32028	0	0	3.80668	14.4001	0.998071	0.0620843	416.667	28.632	0
123	33916	0	0	3.72511	14.3228	-0.116481	-0.993193	58.2479	117.755	0
125	19521	0	0	2.30625	7.02671	0.689026	0.724736	508.342	28.9158	0
125	37745	0	0	2.25156	6.94344	-0.391111	-0.920343	961.585	115.97	0
125	50605	0	0	2.25229	7.0369	-0.376515	0.926411	789.509	13.0513	0
126	21177	0	0	4.82889	7.62321	-0.911837	0.410553	-19.5906	10.8008	0
126	28446	0	0	4.83376	7.55404	-0.846629	-0.532184	1580.3	118.713	0
130	39047	0	0	5.21228	14.6993	-0.96798	-0.251028	488.711	30.3126	0
130	43752	0	0	5.31385	14.666	0.631317	-0.775525	73.1229	203.743	0
130	49960	0	0	5.22933	14.7608	-0.698409	0.715699	-5.62757	22.4844	0
132	29470	0	0	7.38719	3.53392	0.536077	0.844169	852.272	169.665	0
135	34696	0	0	7.16462	7.45046	-0.990247	0.13932	647.053	82.0021	0
135	41198	0	0	7.25333	7.37789	0.332012	-0.943275	2112.39	620.156	0
138	28676	0	0	25.8266	9.46116	0.616268	-0.787537	645.638	344.639	0
140	37645	0	0	3.5452	14.7649	0.675059	-0.737764	85.1819	29.0621	0
140	39263	0	0	3.46855	14.8415	-0.737619	0.675217	116.471	98.38	0
146	43101	0	0	13.2884	12.0197	0.749184	0.662362	-321.408	86.7154	0
146	43116	0	0	13.1646	11.947	-0.943446	-0.331526	-439.791	73.1478	0
147	13975	0	0	8.93423	13.8435	0.90422	0.427068	2585.83	965.178	0
147	25145	0	0	8.8843	13.8771	0.058092	0.998311	4748.03	973.979	0
148	16186	0	0	17.9248	2.00971	0.86334	-0.504622	1496.1	319.991	0
149	21700	0	0	25.6694	9.6565	0.139678	-0.990197	89.7532	163.147	0
149	52219	0	0	25.712	9.77271	0.746276	0.665636	101.097	221.327	0
151	28831	0	0	11.3928	4.20126	-0.480112	-0.877207	1180.57	354.997	0
152	16058	0	0	7.80816	3.25134	-0.75143	-0.659813	720.744	272.374	0
152	37748	0	0	7.79784	3.33472	-0.88962	0.456701	759.201	304.8	0
154	18833	0	0	5.79565	15.3126	-0.491624	-0.870807	580.383	309.003	0
156	34543	0	0	16.4173	8.11621	0.432877	0.901453	135.99	654.96	0
158	11919	0	0	20.4516	5.70918	-0.635342	-0.772231	345.857	43.9075	0
159	10956	0	0	26.4352	8.22246	-0.319916	0.947446	-33.1435	122.529	0
159	40282	0	0	26.4451	8.11006	-0.14985	-0.988709	-89.5973	14.3474	0
164	17602	0	0	19.2815	1.78484	0.777792	-0.628522	964.412	171.944	0
164	26505	0	0	19.2652	1.88244	0.530921	0.847421	715.295	83.1376	0
165	30530	0	0	8.86033	14.8654	0.198546	-0.980092	3725.4	1058.27	0
165	31502	0	0	8.78893	14.8959	-0.844807	-0.535072	3618.5	954.821	0
165	42152	0	0	8.91137	14.9094	0.941826	-0.3361	414.992	97.0707	0
166	25772	0	0	23.8564	2.38296	-0.999859	-0.0167731	950.468	50.6488	0
174	30024	0	0	14.9387	15.3739	0.00286221	0.999996	73.9084	496.109	0
176	25833	0	0	8.04996	12.6295	-0.583382	0.812198	634.677	525.688	0
176	28268	0	0	8.02405	12.57	-0.991674	-0.128777	-290.389	169.564	0
176	37679	0	0	8.11827	12.6328	0.499176	0.866501	2198.52	369.115	0
179	24017	0	0	4.67024	5.58832	-0.886402	-0.462916	663.966	123.481	0
182	17570	0	0	13.0527	6.16949	-0.0514519	0.998675	776.016	227.492	0
182	21445	0	0	12.9962	6.13133	-0.906808	0.421545	650.134	61.3552	0
183	10029	0	0	3.9692	15.7147	0.986462	0.163993	-3.11533	14.1216	0
183	26193	0	0	3.92694	15.7639	0.311477	0.950254	33.2565	27.2163	0
184	41451	0	0	17.0726	12.302	-0.0544343	0.998517	511.337	175.813	0
185	36620	0	0	13.7898	8.46421	-0.282845	0.959166	1204.78	5.5101	0
185	45036	0	0	13.8555	8.45081	0.636473	0.771299	497.6	185.545	0
189	17773	0	0	23.5107	5.45421	-0.886966	0.461835	615.835	1.30719	0
193	18006	0	0	3.06419	15.3112	-0.420425	-0.907327	-88.7957	33.4724	0
193	19032	0	0	3.02883	15.3733	-0.994847	0.10139	135.602	3.97858	0
198	22096	0	0	14.0859	5.56604	0.490269	-0.871571	1605.66	331.307	0
198	29453	0	0	14.0801	5.67018	0.38996	0.920832	1943.04	619.881	0
204	15894	0	0	14.5723	7.93685	-0.148313	0.988941	2660.33	245.308	0
204	21198	0	0	14.5247	7.82901	-0.82925	-0.558878	195.037	72.2767	0
204	25939	0	0	14.6522	7.87207	0.998326	0.0578381	391.804	227.537	0
204	32863	0	0	14.5184	7.89528	-0.920442	0.39088	821.191	4.21746	0
207	17625	0	0	10.3156	12.5484	0.91649	0.400058	178.952	519.778	0
213	33090	0	0	19.0285	7.91666	-0.2196	-0.97559	656.789	279.529	0
214	16620	0	0	26.7656	8.94218	-0.912562	-0.408938	257.784	46.4036	0
215	37391	0	0	21.6935	8.53042	-0.825841	-0.563903	412.139	289.972	0
224	27982	0	0	26.3513	1.83903	-0.607796	0.794093	435.494	11.7888	0
224	50945	0	0	26.3284	1.77656	-0.976378	-0.216069	127.906	19.7123	0
225	49371	0	0	16.572	11.6727	-0.284722	-0.95861	501.953	179.76	0
226	43870	0	0	11.0872	9.05549	0.295674	-0.955289	5214.36	220.72	0
226	46877	0	0	11.0958	9.17956	0.423801	0.905755	1953.99	399.254	0
226	51602	0	0	11.0301	9.17427	-0.56145	0.827511	3580.56	257.323	0
231	13417	0	0	16.5139	1.49046	0.399653	-0.916666	2275.16	105.89	0
232	25618	0	0	20.5893	7.93168	-0.913402	-0.407058	-3.4316	50.5687	0
232	48017	0	0	20.5912	7.99513	-0.888258	0.459344	401.112	35.9204	0
237	17124	0	0	20.5304	2.26737	0.622246	-0.782822	1223.3	87.0417	0
238	32540	0	0	12.5134	10.1137	0.993024	-0.117912	-397.102	64.3175	0
245	24737	0	0	7.50007	3.40019	-0.248659	0.968591	1662.08	223.261	0
245	41631	0	0	7.44986	3.3563	-0.925791	0.378035	766.635	10.9797	0
249	11409	0	0	23.3026	6.11989	0.73703	-0.67586	685.567	137.324	0
249	27505	0	0	23.2195	6.11977	-0.735156	-0.677897	197.955	181.385	0
251	18674	0	0	14.2084	15.1764	0.407415	0.913243	507.222	324.838	0
259	44262	0	0	4.31252	4.91237	0.999532	-0.0306048	1696	96.3464	0
265	20380	0	0	20.8952	6.90927	0.61357	0.789641	157.954	226.477	0
268	15542	0	0	6.98257	5.44773	-0.75208	0.659072	761.9	284.161	0
268	21131	0	0	7.09682	5.41706	0.981035	0.193833	986.414	458.028	0
268	31410	0	0	7.00531	5.34409	-0.407164	-0.913355	1296.58	107.864	0
270	50443	0	0	17.9565	6.61297	0.201758	0.979435	1384.66	49.3394	0
271	52249	0	0	7.29026	6.11165	-0.128841	0.991665	1056.55	220.077	0
273	16943	0	0	22.8863	8.02036	0.939573	-0.342349	485.334	82.2424	0
277	17147	0	0	2.35493	13.2867	0.0562836	-0.998415	53.2914	55.8739	0
280	39494	0	0	13.731	9.15945	0.513671	0.857987	1191.54	650.932	0
280	40120	0	0	13.767	9.09782	0.999838	0.0180255	-669.593	106.2	0
282	34596	0	0	12.1323	12.3883	0.0119335	-0.999929	3347.89	307.628	0
284	28978	0	0	12.6299	5.85923	-0.825799	-0.563965	270.468	238.748	0
286	11280	0	0	20.0872	3.45046	0.913775	0.40622	381.03	243.381	0
286	29630	0	0	20.0428	3.35752	0.258803	-0.96593	299.124	176.401	0
288	12437	0	0	11.7027	7.80667	-0.702386	-0.711797	1565.06	233.248	0
288	12732	0	0	11.7529	7.89871	0.218127	0.97592	2883.41	576.054	0
288	51642	0	0	11.7754	7.80318	0.629693	-0.776844	1962.87	532.124	0
289	15400	0	0	14.7935	15.2436	-0.927668	0.373405	1120.88	56.1237	0
289	24636	0	0	14.9108	15.1626	0.677632	-0.735401	1693.52	676.198	0
290	10646	0	0	26.6428	4.96279	-0.96655	0.25648	874.955	47.4187	0
293	17473	0	0	2.87252	15.2027	0.389552	0.921004	27.2382	74.3281	0
295	43789	0	0	3.66105	10.8584	-0.754843	0.655905	176.068	156.5	0
298	46883	0	0	14.7449	14.6199	0.521607	0.853186	-83.9201	346.571	0
298	51311	0	0	14.7503	14.5006	0.59759	-0.801802	1769.4	99.969	0
301	13515	0	0	17.1609	8.11301	-0.975372	0.220568	200.723	377.579	0
301	20138	0	0	17.2074	8.04367	-0.166586	-0.986027	934.929	291.471	0
305	20197	0	0	2.03361	13.7835	0.998793	0.0491186	398.05	75.1763	0
305	25469	0	0	1.94266	13.7224	-0.422343	-0.906436	52.8226	90.5966	0
306	28965	0	0	22.2927	6.75072	0.432017	-0.901865	149.965	33.1451	0
306	34072	0	0	22.282	6.87623	0.272796	0.962072	257.41	114.031	0
306	43894	0	0	22.3304	6.80276	0.991578	-0.12951	374.446	48.5903	0
310	12793	0	0	11.1128	5.83098	0.462259	-0.886745	2299.6	542.688	0
310	27914	0	0	11.1462	5.90496	0.970429	0.241386	134.607	43.3458	0
310	32468	0	0	11.0248	5.9204	-0.879057	0.476717	698.799	592.953	0
312	28376	0	0	19.0963	8.55683	-0.52999	-0.848004	143.285	136.629	0
312	46751	0	0	19.1595	8.63529	0.715853	0.698251	59.3056	15.8235	0
313	14362	0	0	18.2445	1.99073	0.689096	0.72467	74.4646	18.2955	0
315	11736	0	0	6.33916	2.4607	-0.23786	0.971299	1525.35	229.766	0
319	26680	0	0	4.11652	8.63876	-0.122851	0.992425	576.554	27.9886	0
319	39905	0	0	4.1833	8.61124	0.785211	0.619228	1985.66	23.6288	0
328	12483	0	0	18.2931	11.6405	0.684996	0.728546	222.047	24.7574	1
328	13021	0	0	18.1783	11.6079	-0.965961	0.258689	367.848	43.7202	0
328	21397	0	0	18.1899	11.5481	-0.799593	-0.600542	155.905	37.477	0
330	50178	0	0	1.27702	14.8833	0.944817	-0.327598	179.028	82.6057	0
336	33716	0	0	25.4451	8.4451	-0.366967	0.930234	754.036	316.239	0
336	49714	0	0	25.5073	8.42283	0.874235	0.485503	739.787	272.267	0
338	15248	0	0	26.4324	7.73555	-0.622976	0.782241	732.556	293.184	0
338	51992	0	0	26.4305	7.65664	-0.659269	-0.751908	484.647	200.753	0
339	32629	0	0	23.6371	4.41427	-0.536792	0.843715	540.218	82.3511	0
339	37003	0	0	23.6955	4.28195	0.261762	-0.965132	507.767	187.045	0
341	32093	0	0	26.542	3.42336	0.992588	0.121526	471.412	26.2748	0
342	28959	0	0	26.3771	5.55478	0.679571	-0.73361	385.658	209.541	0
348	19425	0	0	5.31687	13.034	-0.98803	-0.154261	1682.06	421.9	0
348	27041	0	0	5.43507	13.0052	0.806193	-0.591653	723.222	238.836	0
350	25826	0	0	8.54086	8.29711	-0.936608	0.350378	208.168	155.897	0
354	13595	0	0	24.5618	2.66728	-0.705616	0.708594	231.868	3.7882	0
354	48239	0	0	24.6262	2.68434	0.261206	0.965283	170.587	14.8744	0
355	21094	0	0	13.4217	12.4188	0.890372	0.455233	-646.121	992.861	0
355	50823	0	0	13.2807	12.3965	-0.987327	0.158699	-377.08	867.684	0
358	35925	0	0	26.4139	9.17897	-0.895324	0.445415	627.847	285.831	0
358	37160	0	0	26.5079	9.08888	0.482628	-0.875825	190.934	141.817	0
359	25413	0	0	13.8182	5.00845	-0.926455	-0.376406	400.971	44.1094	0
359	37927	0	0	13.86	5.09639	-0.293724	0.95589	2301.85	135.065	0
359	44031	0	0	13.8681	4.96821	-0.170928	-0.985284	1026.77	118.499	0
362	12518	0	0	5.88047	10.0781	-0.989278	0.146048	703.143	314.57	0
362	17338	0	0	5.96569	10.1403	0.16308	0.986613	2395.42	185.465	0
362	28515	0	0	6.01244	10.0223	0.793754	-0.608238	163.358	54.7312	0
363	13159	0	0	14.7375	13.121	-0.930322	-0.366744	642.649	383.384	0
374	16165	0	0	4.58767	1.57209	-0.967217	0.253951	-61.0182	29.4614	0
374	21737	0	0	4.69854	1.606	0.659835	0.751411	354.825	16.6566	0
374	24287	0	0	4.71807	1.53305	0.947612	-0.319424	494.74	229.827	0
375	15047	0	0	2.84751	3.74889	-0.836759	0.547572	581.38	0.393056	0
375	43957	0	0	2.95456	3.75141	0.80996	0.586486	696.371	64.3423	0
376	17150	0	0	10.8256	2.93225	-0.836142	-0.548513	1570.64	634.333	0
376	19194	0	0	10.8188	3.0006	-0.928681	0.37088	652.071	393.438	0
376	32607	0	0	10.9347	2.91546	0.63124	-0.775588	2463.02	590.865	0
384	18116	0	0	7.02822	9.03224	-0.994845	-0.101404	434.755	34.1856	0
384	42476	0	0	7.13525	8.991	0.669119	-0.743156	856.356	250.636	0
388	18883	0	0	21.6801	9.533	-0.695405	0.718618	1148.96	241.515	0
388	29001	0	0	21.7136	9.41491	-0.213641	-0.976912	385.609	61.8166	0
395	15721	0	0	4.91173	9.39234	-0.640421	0.768024	235.67	259.983	0
395	41829	0	0	4.8982	9.30501	-0.844332	-0.535821	1987.57	83.2634	0
395	51048	0	0	4.97405	9.40477	0.290064	0.957007	2613.28	164.591	0
400	16125	0	0	19.307	9.11088	-0.785081	0.619393	633.854	6.83339	0
403	13784	0	0	26.6746	7.12635	-0.912902	-0.408179	1006.35	358.695	0
406	29800	0	0	3.27217	10.8507	-0.941485	0.337055	-0.592226	236.653	0
406	31130	0	0	3.35771	10.8906	0.345307	0.93849	1342.91	511.255	0
406	39315	0	0	3.27917	10.792	-0.837461	-0.546497	1504.87	22.9305	0
408	46789	0	0	3.34097	1.7485	-0.956907	-0.290395	15.8558	102.189	0
408	47519	0	0	3.35808	1.81835	-0.716855	0.697223	989.914	44.6434	0
410	44454	0	0	13.2019	8.15406	-0.39198	0.919974	1437.5	140.763	0
413	19246	0	0	23.2763	1.97366	0.651617	0.758549	6.92868	51.4868	0
416	49497	0	0	4.18678	5.99498	-0.981385	-0.192053	1124.57	372.989	0
423	37881	0	0	12.9092	4.58196	0.636681	0.771127	311.684	550.385	0
426	33990	0	0	10.2991	7.53201	-0.999903	0.0138931	-159.762	136.575	0
426	44011	0	0	10.3991	7.50781	0.895532	-0.444997	-205.03	227.64	0
426	44670	0	0	10.3278	7.48453	-0.457497	-0.889211	526.298	232.37	0
428	10957	0	0	8.35607	5.81761	0.551606	0.834105	1282.8	250.764	0
431	10658	0	0	21.8698	5.7614	0.450789	-0.892631	965.031	304.589	0
431	21741	0	0	21.8125	5.86424	-0.522104	0.852882	900.626	238.409	0
431	45094	0	0	21.7941	5.78127	-0.832309	-0.554313	140.151	304.398	0
436	11887	0	0	18.0015	9.8787	-0.673777	0.738934	1612.92	142.691	1
436	22058	0	0	18.0234	9.76707	-0.34489	-0.938643	318.27	2.94111	0
436	46699	0	0	18.1103	9.84789	0.961268	0.275616	37.051	2.09826	0
437	13241	0	0	14.5846	13.4337	-0.394232	0.919011	1889.5	64.3049	0
443	14627	0	0	5.70108	9.96215	-0.174705	-0.984621	2179.57	569.257	0
444	29264	0	0	16.5338	10.6262	-0.924678	0.380751	2102.07	330.157	0
444	37471	0	0	16.5409	10.5589	-0.82254	-0.568707	-49.4313	327.992	0
451	37086	0	0	5.09843	3.47345	-0.994413	0.105563	811.036	110.902	0
452	26596	0	0	12.9672	5.4322	0.546525	0.837442	1163.2	555.155	0
452	45323	0	0	12.8615	5.37943	-0.997803	0.0662521	379.577	548.703	0
453	40501	0	0	15.647	13.2461	0.149246	-0.9888	1484.4	721.941	0
454	23665	0	0	11.9981	12.8986	-0.119484	0.992836	3572.61	16.3416	0
454	44929	0	0	12.0659	12.8135	0.940125	-0.340829	138.703	140.842	0
455	12425	0	0	8.17258	12.4017	-0.407106	0.913381	542.539	696.721	0
455	24363	0	0	8.13336	12.3494	-0.99117	0.132595	-195.162	227.755	0
455	31496	0	0	8.15715	12.289	-0.638628	-0.769516	2689.82	263.078	0
455	34579	0	0	8.26631	12.3485	0.992853	0.119346	1020.17	1145.25	0
457	50187	0	0	19.9297	7.74431	0.301585	0.953439	490.862	11.4695	0
459	44903	0	0	1.28926	3.55551	0.364325	-0.931272	471.969	17.2653	0
461	13027	0	0	13.6069	15.5228	0.97086	0.239647	113.062	1115.17	0
465	42912	0	0	9.76312	7.39296	0.998365	0.0571595	-152.771	293.508	0
470	27052	0	0	3.63544	6.25001	-0.993865	-0.1106	826.757	46.4499	0
470	36835	0	0	3.6886	6.30794	0.023979	0.999712	1443.74	113.663	0
474	25094	0	0	25.811	1.16972	-0.539009	0.8423	204.016	14.8856	0
483	32952	0	0	23.1969	5.7746	0.554494	-0.832188	421.335	168.467	0
486	17708	0	0	8.57898	15.2113	0.588197	0.808717	5694.12	387.617	0
488	24415	0	0	23.5328	5.7383	-0.977974	-0.208725	808.266	244.739	0
488	24853	0	0	23.6428	5.73151	0.944696	-0.327948	1327.74	88.9101	0
488	44442	0	0	23.5703	5.69599	-0.322385	-0.946608	-30.6598	27.9138	0
489	23613	0	0	16.737	7.87878	0.393735	-0.919224	1912.01	275.476	0
491	40045	0	0	25.3312	5.44749	0.994283	0.106773	1101.72	218.677	0
499	13325	0	0	18.8352	1.5329	0.909054	-0.416679	1381.51	126.309	0
507	44448	0	0	25.1094	1.82475	0.625808	-0.779977	505.287	42.9861	0
512	45863	0	0	17.903	14.0198	-0.768521	0.639825	394.709	33.9615	0
522	12218	0	0	23.6169	1.29887	0.470673	-0.882308	536.181	5.62227	0
522	31661	0	0	23.5538	1.30263	-0.573091	-0.819492	-0.171866	27.457	0
522	50715	0	0	23.6308	1.39542	0.699978	0.714164	342.184	143.032	0
524	17499	0	0	19.2112	3.85924	0.481655	0.876361	416.482	202.151	0
524	42589	0	0	19.214	3.75803	0.529884	-0.84807	1369.82	99.221	0
525	14925	0	0	15.3994	3.21005	0.519719	-0.854337	1087.66	30.1526	0
530	21819	0	0	20.7639	6.75842	0.759414	-0.650608	614.609	37.8406	0
539	32875	0	0	11.1734	4.96591	0.827276	0.561796	1032.33	199.777	0
539	50244	0	0	11.109	4.85273	-0.0595638	-0.998225	4853.93	439.733	0
540	44654	0	0	4.69115	14.2433	0.973881	0.227059	1665.38	311.142	0
540	47374	0	0	4.60743	14.2858	-0.39353	0.919312	29.5611	220.271	0
540	50774	0	0	4.58458	14.1903	-0.76833	-0.640054	1425.22	378.174	0
541	17502	0	0	7.99631	13.8458	0.602166	-0.798371	-454.596	357.617	0
541	34312	0	0	7.9025	13.9022	-0.987584	0.157093	-25.5446	115.632	0
544	20929	0	0	3.36469	9.88438	0.976665	0.21477	2088.7	216.834	0
544	50060	0	0	3.24682	9.86751	-0.997692	-0.067895	1824.73	265.638	0
545	18739	0	0	12.2517	15.3531	0.238347	-0.97118	6087.15	94.0405	0
545	37578	0	0	12.2538	15.4922	0.26644	0.963852	3224.29	330.607	0
546	21054	0	0	11.9916	12.0738	0.601344	0.79899	246.11	218.905	0
546	40035	0	0	11.8998	11.9681	-0.706554	-0.707659	235.354	482.801	0
546	52611	0	0	11.9616	11.9489	0.174497	-0.984658	3968.3	33.7184	0
547	50835	0	0	15.9802	7.52667	0.7559	0.654687	242.126	133.108	0
548	20718	0	0	4.87546	8.94088	0.924584	0.380979	2285.41	251.304	0
557	48234	0	0	20.5693	4.79959	0.328658	0.944449	288.666	87.5696	0
560	21176	0	0	15.4613	13.3672	-0.27456	0.96157	1292.13	98.5832	0
563	30959	0	0	16.1863	7.21443	0.575132	0.818061	1075.96	332.926	0
563	41006	0	0	16.1401	7.08983	-0.0968627	-0.995298	1461.73	236.554	0
565	29903	0	0	11.3147	15.823	0.587173	-0.809461	2211.85	362.862	0
566	14826	0	0	5.33501	4.14977	-0.286549	-0.958066	2051.56	96.4428	0
566	47505	0	0	5.41327	4.21869	0.986391	0.164417	525.57	66.6302	0
567	17860	0	0	7.79284	8.40033	-0.459827	0.888008	1196.85	258.849	0
567	20902	0	0	7.76004	8.3458	-0.999931	-0.0117101	121.908	264.398	0
574	13605	0	0	15.0108	6.73542	-0.748382	0.663269	890.958	249.352	0
582	21471	0	0	20.7341	6.63317	-0.625144	0.780509	1373.9	120.113	0
582	49751	0	0	20.8443	6.54636	0.905103	-0.425192	1948.42	131.611	0
585	17505	0	0	15.658	1.82657	-0.166955	-0.985965	1462.07	23.8577	0
585	37532	0	0	15.7156	1.85015	0.810952	-0.585112	816.983	116.67	0
587	43163	0	0	14.8523	4.53759	-0.288894	0.957361	2147.69	37.1828	0
588	21691	0	0	16.4392	12.4336	0.543312	-0.839531	1034.25	34.4824	0
588	23590	0	0	16.4671	12.4913	0.995278	0.0970635	835.977	166.991	0
592	21303	0	0	12.4869	11.3367	-0.784157	0.620563	1967.95	748.976	0
592	42986	0	0	12.613	11.2583	0.903201	-0.429217	483.118	330.502	0
598	18739	0	0	12.3221	15.3244	-0.849852	-0.527022	3399.16	1029.3	0
598	44205	0	0	12.4324	15.3762	0.948538	0.316663	1159.38	488.915	0
599	23962	0	0	11.4998	2.84596	-0.755241	-0.655447	174.075	206.31	0
600	17149	0	0	7.62131	10.1989	-0.997694	-0.0678694	271.566	298.664	0
600	37485	0	0	7.65797	10.1537	-0.275153	-0.9614	2840.93	30.6456	0
600	41131	0	0	7.72131	10.2136	0.975112	0.221714	380.167	682.972	0
610	29155	0	0	6.23398	11.3692	-0.501231	-0.865313	2919.44	591.883	0
610	46830	0	0	6.20581	11.4506	-0.928345	0.371721	707.215	49.6696	0
611	51012	0	0	11.4619	4.42124	0.807294	0.590149	22.158	233.109	0
613	19614	0	0	8.88854	5.85314	0.78594	-0.618303	369.565	33.2721	0
613	43002	0	0	8.82338	5.82826	-0.172493	-0.985011	1990.05	302.001	0
616	43975	0	0	6.46736	6.18935	-0.959794	-0.280704	510.695	158.349	0
618	24312	0	0	7.25991	1.9379	-0.938849	0.344329	632.694	176.238	0
618	41136	0	0	7.35637	1.929	0.986032	0.166557	178.814	86.6645	0
620	34589	0	0	21.0173	9.70477	0.157373	0.987539	191.111	191.13	0
624	15949	0	0	10.3801	7.76367	-0.490819	0.871262	2401	470.215	0
624	47991	0	0	10.47	7.70451	0.994315	-0.106478	725.771	107.066	0
625	32816	0	0	4.90009	10.0968	-0.993467	-0.114119	921.19	170.208	0
627	31117	0	0	7.24002	1.60275	0.99139	0.130946	562.917	269.323	0
632	31913	0	0	7.09551	15.2522	-0.808675	-0.588256	1691.98	0.248216	0
633	20663	0	0	14.6364	3.22743	-0.498675	-0.866789	1042.54	314.034	0
633	33370	0	0	14.7137	3.32186	0.751793	0.659399	739.649	268.267	0
636	44038	0	0	8.28239	9.83583	0.819009	-0.573781	306.705	433.318	0
639	18136	0	0	18.0667	3.77679	-0.954016	0.299754	1908.09	396.679	0
639	39164	0	0	18.1984	3.78212	0.926837	0.375463	712.397	298.057	0
639	46051	0	0	18.1389	3.8256	0.0776452	0.996981	1619.65	225.813	0
642	33911	0	0	2.8037	8.98828	-0.6308	-0.775946	1225.12	290.582	0
642	45598	0	0	2.77995	9.05298	-0.983061	0.183278	776	86.393	0
645	21557	0	0	20.8916	6.23114	-0.877145	0.480225	846.723	41.1524	0
645	32884	0	0	21.0005	6.2265	0.914664	0.404216	712.723	118.581	0
645	48659	0	0	20.9476	6.2627	0.0432146	0.999066	52.9739	24.0767	0
647	14928	0	0	2.63167	15.1802	-0.395966	-0.918265	-43.3287	34.2109	0
647	25793	0	0	2.68919	15.1889	0.649393	-0.760453	169.735	58.8932	0
648	48849	0	0	20.8943	2.57712	0.627397	0.778699	505.161	29.3355	0
651	47027	0	0	16.2399	9.15426	0.915191	0.403021	199.231	28.7363	0
654	13963	0	0	23.0873	5.72128	-0.673278	0.739389	1206.14	261.522	0
654	32952	0	0	23.171	5.69937	0.949563	0.313577	537.817	128.125	0
656	15308	0	0	16.3864	12.1026	-0.77921	-0.626763	-55.2892	69.5715	0
656	25528	0	0	16.416	12.2168	-0.377875	0.925856	1775.51	146.842	0
665	22590	0	0	1.21293	4.20583	-0.52063	-0.853783	375.515	13.0981	0
667	39128	0	0	8.75108	3.55747	0.247716	-0.968833	2449.85	111.182	0
668	49029	0	0	2.63876	14.693	0.691812	-0.722077	113.306	107.466	0
679	17157	0	0	20.2186	8.76334	-0.0910552	-0.995846	69.4703	128.221	0
679	30621	0	0	20.221	8.87414	-0.0480177	0.998846	204.754	149.923	0
683	21604	0	0	11.7092	15.8789	0.948957	0.315406	146.059	374.543	0
683	31393	0	0	11.6067	15.7888	-0.432111	-0.90182	5308.89	382.077	0
685	37023	0	0	18.611	1.59941	-0.818875	0.573971	2002.15	225.73	0
685	42664	0	0	18.6556	1.52096	0.0751429	-0.997173	1165.13	294.718	0
690	52039	0	0	16.1064	12.2684	0.583825	0.811879	-43.4589	245.778	0
694	16913	0	0	5.68603	7.98843	0.988961	0.148173	665.98	286.626	0
694	37239	0	0	5.59969	7.92234	-0.401054	-0.916055	1506.81	55.824	0
698	41647	0	0	12.8321	5.01708	-0.985373	0.17041	138.659	96.0047	0
698	46978	0	0	12.9306	5.06805	0.42908	0.903266	1558.54	345.746	0
703	11253	0	0	8.25478	2.44162	0.839267	0.543719	714.303	499.682	0
703	17317	0	0	8.15792	2.34305	-0.528894	-0.848688	1071.49	238.901	0
707	37769	0	0	26.852	4.77532	-0.550481	-0.834847	224.189	57.679	0
711	46709	0	0	12.5593	7.82554	-0.774617	-0.63243	599.787	102.634	0
713	48129	0	0	25.2197	1.88089	0.748477	-0.66316	426.763	6.07039	0
714	27165	0	0	24.2683	8.42212	-0.268642	-0.96324	-2.82622	4.72563	0
721	45111	0	0	21.998	3.00975	0.993465	-0.114134	229.564	131.113	0
726	27311	0	0	10.9822	7.75543	-0.390585	0.920567	1615.26	194.511	0
728	23479	0	0	22.8334	5.17504	0.979996	-0.199016	1357.54	136.68	0
729	21254	0	0	5.33742	1.43159	-0.993791	0.111264	68.5008	108.275	0
731	14943	0	0	22.455	6.21807	0.0501334	0.998743	-61.9725	66.8694	0
732	36841	0	0	4.4971	4.21251	0.733373	0.679827	699.483	236.972	0
732	39611	0	0	4.45517	4.10331	0.0898231	-0.995958	734.112	14.7141	0
733	12389	0	0	2.15137	3.72648	0.82281	0.568317	798.374	25.1429	0
733	15915	0	0	2.15854	3.65542	0.918936	-0.394407	340.18	91.1901	0
733	32460	0	0	2.0239	3.65304	-0.904333	-0.426828	429.337	42.0686	0
733	43836	0	0	2.07901	3.75742	-0.157961	0.987445	1020.21	80.0689	0
743	47050	0	0	16.4621	9.69367	-0.171374	0.985206	2619.03	407.197	0
745	16062	0	0	5.32995	2.4155	-0.0967048	-0.995313	1042.94	50.8535	0
748	47786	0	0	18.1645	9.11452	-0.907116	0.420881	2646.36	487.527	0
754	24014	0	0	14.416	14.1994	0.261538	-0.965193	2147.29	94.1617	1
754	48672	0	0	14.3865	14.3278	-0.184575	0.982818	1161.55	1074.93	1
758	14827	0	0	15.4498	2.87705	-0.988791	-0.149303	-97.8535	39.5972	0
758	17359	0	0	15.4736	2.94035	-0.648503	0.761212	969.194	32.4546	0
758	23061	0	0	15.4894	2.8244	-0.420655	-0.907221	523.836	167.805	0
759	16036	0	0	5.08454	1.49897	0.457758	0.889077	1784.7	22.5841	0
759	49537	0	0	5.00502	1.4126	-0.848207	-0.529665	798.586	194.954	0
760	30538	0	0	14.3276	11.7361	0.857664	0.514211	-112.963	8.66731	0
760	33979	0	0	14.2739	11.7627	-0.103281	0.994652	2356.98	346.213	0
762	22945	0	0	16.67	1.30591	-0.681135	0.732157	1755.35	107.843	0
762	24564	0	0	16.7778	1.2133	0.826529	-0.562894	1586.59	36.0546	0
763	17449	0	0	6.08859	4.88144	0.931563	0.36358	1501.98	104.716	0
763	35728	0	0	6.03662	4.92275	0.141988	0.989868	1551.02	254.877	0
763	43206	0	0	5.97657	4.81556	-0.770429	-0.637525	2575.66	347.946	0
765	19801	0	0	17.3856	2.98928	0.365975	-0.930625	1631.65	234.564	0
765	34359	0	0	17.4215	3.06098	0.964152	0.265351	470.76	103.508	0
768	13532	0	0	24.17	1.55277	-0.993953	0.109806	13.9897	38.3511	0
768	22606	0	0	24.2081	1.60763	-0.452017	0.892009	546.924	21.9661	0
768	27136	0	0	24.1923	1.49327	-0.675874	-0.737017	-6.90806	3.7357	0
768	34863	0	0	24.2749	1.60582	0.500391	0.8658	121.259	6.83347	0
770	35323	0	0	8.12822	14.3852	-0.684184	0.72931	446.29	595.751	0
776	28973	0	0	7.25732	4.20556	-0.18488	0.982761	293.324	27.0452	0
782	36735	0	0	16.0206	7.38391	0.486389	0.873742	765.258	641.804	0
782	42068	0	0	15.9351	7.31023	-0.935697	-0.352804	361.878	422.895	0
791	43345	0	0	15.9533	15.0045	0.765651	0.643256	163.745	321.407	0
792	17161	0	0	5.90029	3.45985	-0.925868	-0.377846	464.893	236.377	0
792	22977	0	0	5.96056	3.56085	-0.10785	0.994167	1222.41	268.3	0
792	26350	0	0	6.03947	3.46809	0.96396	-0.266047	527.818	151.807	0
794	28224	0	0	10.1576	14.0539	-0.807598	-0.589733	2147.96	907.596	0
795	29376	0	0	2.67909	5.49288	-0.986131	0.165972	862.595	49.0381	0
795	44595	0	0	2.73324	5.54781	-0.179296	0.983795	837.63	42.8807	0
797	19223	0	0	26.3702	3.45831	-0.415654	-0.909523	82.1497	55.1887	0
797	41358	0	0	26.3521	3.56163	-0.70049	0.713662	505.115	86.0987	0
797	45924	0	0	26.3338	3.50668	-0.988675	-0.150074	672.023	37.8393	0
802	20157	0	0	26.8312	5.21183	-0.853665	0.520822	354.403	88.0766	0
803	25402	0	0	16.5485	9.5529	-0.740961	-0.671548	121.544	89.3541	0
813	49347	0	0	5.48982	2.43264	-0.937926	-0.346836	1036.51	220.373	0
815	46528	0	0	4.78879	8.40561	0.274958	0.961456	1016	101.298	0
815	47703	0	0	4.8078	8.30065	0.594373	-0.804189	494.811	234.445	0
820	41886	0	0	13.7355	15.7239	-0.582131	-0.813095	1923.86	376.838	0
820	50754	0	0	13.8169	15.7281	0.664794	-0.747027	2699.8	141.222	0
821	36787	0	0	20.2667	10.0403	-0.463054	0.88633	518.209	426.012	0
821	42232	0	0	20.3509	9.9951	0.994551	0.10425	723.055	317.174	0
823	13866	0	0	5.5985	12.7497	0.959718	0.280964	2392.4	510.544	0
823	35627	0	0	5.49622	12.742	-0.991121	0.132966	1282.24	389.458	0
828	17091	0	0	21.7455	2.60682	0.95317	-0.302436	755.686	194.505	0
828	41898	0	0	21.6954	2.55986	0.242483	-0.970156	906.565	29.5739	0
830	28142	0	0	11.3106	9.65153	-0.875293	-0.483593	620.944	672.82	0
832	50001	0	0	21.9954	5.13978	0.715219	0.6989	-24.7291	110.952	0
835	18007	0	0	16.0874	7.28153	0.593707	0.804681	232.388	275.718	0
839	39514	0	0	6.31901	4.66608	0.923046	-0.384689	18.0932	141.423	0
839	40630	0	0	6.25737	4.76547	0.0675873	0.997713	1899.03	191.509	0
844	12215	0	0	7.93931	14.0644	-0.306384	-0.951908	2749.92	294.711	0
844	25315	0	0	7.88767	14.1325	-0.999405	-0.0344774	234.175	1048.82	0
844	39276	0	0	8.03641	14.1332	0.999685	-0.0250937	321.483	786.719	0
846	52374	0	0	20.894	8.17349	-0.999994	0.00352997	1058.83	196.915	0
847	37194	0	0	1.13559	12.9573	-0.477674	0.878537	122.165	95.1787	0
847	45800	0	0	1.15755	12.8413	-0.123554	-0.992338	51.0234	147.964	0
850	25100	0	0	20.6049	4.25408	-0.71771	-0.696342	418.227	65.5381	0
850	27157	0	0	20.6339	4.34992	-0.211782	0.977317	840.961	158.91	0
850	45866	0	0	20.665	4.23982	0.329841	-0.944037	413.724	80.0315	0
853	10941	0	0	4.79705	11.3911	-0.966173	-0.257896	580.16	127.314	0
853	46963	0	0	4.8425	11.3462	-0.247021	-0.96901	849.809	395.195	0
853	47935	0	0	4.84135	11.4684	-0.26524	0.964183	347.161	148.846	0
858	41265	0	0	1.71576	8.07012	-0.806797	-0.590829	1758.78	5.71822	0
860	27295	0	0	9.09771	8.9146	0.178608	-0.98392	1235.59	282.375	0
860	37736	0	0	9.13077	9.01352	0.734212	0.67892	782.257	575.623	0
861	33305	0	0	17.0952	9.06124	-0.387373	-0.921923	513.957	379.031	0
863	42112	0	0	7.06745	6.76546	0.683862	-0.729611	630.425	81.5831	0
867	18214	0	0	15.326	12.8707	0.815789	0.578349	684.076	68.5117	0
867	40675	0	0	15.2034	12.8461	-0.975767	0.218814	152.204	8.44404	0
877	49531	0	0	8.66177	12.1644	-0.49915	-0.866516	2683.27	350.888	0
878	23409	0	0	2.30457	4.52894	0.970729	0.240176	848.909	138.105	0
878	26270	0	0	2.22611	4.44777	-0.206334	-0.978482	1529.34	99.371	0
878	30503	0	0	2.17722	4.48998	-0.938938	-0.344086	703.693	7.82811	0
878	46687	0	0	2.28579	4.46457	0.68872	-0.725027	574.664	82.7989	0
884	22997	0	0	26.3379	6.54587	0.873805	0.486277	556.205	133.309	0
884	36764	0	0	26.2265	6.4667	-0.746935	-0.664897	303.105	150.977	0
884	41452	0	0	26.3039	6.44885	0.378719	-0.925512	681.243	236.816	0
886	30981	0	0	10.4733	8.58907	0.126497	-0.991967	189.123	189.563	0
886	35702	0	0	10.4015	8.62973	-0.915695	-0.401873	672.66	288.677	0
887	18468	0	0	6.59914	4.38524	-0.884624	0.466306	1026.15	136.266	0
890	28130	0	0	2.98356	6.42933	-0.927185	-0.374604	403.369	80.7641	0
890	31378	0	0	3.04441	6.50967	0.108774	0.994067	1086.96	163.187	0
894	32109	0	0	26.9352	5.86114	-0.25565	0.966769	13.1187	43.1204	0
896	13137	0	0	6.26725	14.6761	0.984296	-0.176527	713.622	109.516	0
902	13037	0	0	9.40836	13.6806	0.00278355	0.999996	7589.91	1006.92	0
902	24511	0	0	9.35209	13.6503	-0.846841	0.531847	-414.563	486.945	0
905	48879	0	0	9.54723	13.5211	-0.465848	0.884865	2246.5	805.357	0
906	37428	0	0	26.0992	7.77341	0.354808	0.934939	55.7273	75.5106	0
909	22750	0	0	23.0905	8.30868	0.652482	-0.757805	1071.19	250.993	0
909	37964	0	0	23.0529	8.39817	-0.0854753	0.99634	307.606	150.41	0
909	42323	0	0	23.0068	8.35461	-0.989725	0.142982	1432.61	145.96	0
910	29800	0	0	3.17918	10.8456	0.898484	0.439007	652.101	137.059	0
911	12196	0	0	3.04333	5.54088	-0.948562	-0.316592	1020.57	5.5047	0
911	33905	0	0	3.07668	5.62464	-0.471157	0.88205	454.623	44.6671	0
911	47648	0	0	3.17807	5.57687	0.980077	0.198616	987.837	127.043	0
911	47902	0	0	3.09423	5.49488	-0.220099	-0.975477	1276.18	66.5163	0
915	13240	0	0	12.5214	7.42347	0.999758	0.0219875	126.017	14.7327	0
915	19721	0	0	12.3825	7.42432	-0.999414	0.0342165	16.6074	201.894	0
916	11491	0	0	16.5733	10.8546	-0.997632	0.0687848	1142.65	593.14	0
917	38297	0	0	8.66612	12.5256	-0.323602	0.946193	2922.24	1040.1	0
920	49309	0	0	8.53681	12.3146	0.480341	-0.877082	696.749	277.167	0
923	15350	0	0	7.90436	1.07888	0.756728	0.65373	1432.63	296.599	0
929	10665	0	0	10.5245	10.6364	-0.840613	0.541636	1929.28	515.87	0
930	40646	0	0	14.4552	15.6345	0.426097	-0.904677	873.404	79.5446	0
930	43371	0	0	14.3569	15.7298	-0.917701	0.397273	1218.62	55.7115	0
936	20564	0	0	8.72179	9.13663	-0.720075	-0.693896	2968.58	642.216	0
937	15603	0	0	25.5709	8.86067	0.759694	0.650281	488.143	273.256	0
937	29213	0	0	25.4622	8.77668	-0.82077	-0.571259	228.814	137.741	0
944	27030	0	0	2.37904	8.35121	0.752073	-0.65908	727.475	15.8184	0
945	32326	0	0	19.8367	1.78067	0.836014	-0.548707	708.97	138.102	0
952	51531	0	0	2.64024	15.6545	-0.739364	-0.673306	26.9214	44.025	0
957	21380	0	0	17.3461	5.21362	0.901708	0.432345	571.779	71.5902	0
957	40715	0	0	17.2386	5.21807	-0.862736	0.505655	964.457	65.4195	0
961	31550	0	0	22.8293	2.80728	0.897707	-0.440594	732.669	50.5073	0
961	44719	0	0	22.823	2.87253	0.796929	0.604073	451.493	16.8174	0
962	26978	0	0	25.2703	5.75021	-0.841447	0.54034	773.134	98.3071	0
962	35535	0	0	25.3574	5.65061	0.423156	-0.906057	607.684	229.699	0
963	11181	0	0	9.67751	14.7126	0.085331	-0.996353	1514.04	902.189	0
963	16846	0	0	9.61303	14.8041	-0.908769	0.4173	-609.092	438.622	0
966	26437	0	0	16.3868	6.63231	0.824067	0.566492	93.3405	364.939	0
969	17433	0	0	10.249	1.16466	0.766923	-0.641739	681.643	110.096	0
969	21247	0	0	10.2154	1.26142	0.204323	0.978904	1576.37	79.0844	0
976	12145	0	0	2.32718	1.32192	0.0285372	0.999593	1704.07	87.3025	0
978	11753	0	0	11.8793	15.5132	0.473422	0.880836	4055.57	320.441	0
978	36941	0	0	11.8093	15.4464	-0.902282	-0.431147	2720.29	1335.66	0
982	43984	0	0	9.00559	5.47632	0.903295	0.42902	594.705	210.365	0
983	20088	0	0	23.904	6.38337	0.159438	-0.987208	158.568	177.95	0
983	20114	0	0	23.952	6.49721	0.818214	0.574913	398.195	175.63	0
983	27217	0	0	23.8868	6.52804	-0.0773067	0.997007	-62.2809	4.18308	0
983	30000	0	0	23.8271	6.48778	-0.89528	0.445504	497.543	60.19	0
985	51413	0	0	24.4353	1.48946	-0.949987	-0.312288	14.6429	20.2038	0
986	16359	0	0	14.6342	2.6924	0.459755	-0.888046	2113.23	69.2637	0
991	10045	0	0	5.79692	3.22262	0.960816	-0.277186	950.969	158.819	0
991	34163	0	0	5.72257	3.31379	-0.0777619	0.996972	1824.77	145.372	0
991	40638	0	0	5.67885	3.19063	-0.689037	-0.724726	2123.01	518.135	0
992	13566	0	0	24.8737	1.42138	-0.999924	-0.0123506	87.17	12.7905	0
1005	6612	0	0	11.1108	1.2402	0.91535	-0.40266	902.281	147.08	0
1007	2117	0	0	19.1539	5.46592	-0.621674	-0.783276	507.037	243.96	0
1010	3759	0	0	8.73059	5.10793	0.745103	0.66695	1892.4	404.646	0
1013	7575	0	0	2.77021	8.25069	0.143464	0.989655	844.336	48.1088	0
1016	4733	0	0	2.42661	5.78892	0.713587	0.700566	1232.27	80.5359	0
1054	2262	0	0	14.702	7.70901	0.741076	-0.671421	1668.89	27.2222	0
1060	9234	0	0	20.2022	9.94454	-0.399006	0.916948	627.981	253.904	0
1072	3337	0	0	19.1518	10.8735	-0.975029	0.222077	534.491	95.3235	0
1081	3881	0	0	6.68882	12.0632	0.98443	0.175776	1324.3	343.722	0
1086	7584	0	0	19.3468	11.4481	-0.783755	0.62107	1061.9	141.081	0
1095	6332	0	0	12.7299	1.76613	-0.994508	-0.104662	244.382	104.165	0
1129	8596	0	0	4.99995	15.2929	-0.837453	0.546509	100.196	117.042	0
1139	2094	0	0	22.1787	6.33994	-0.341733	0.939797	328.329	131.014	0
1140	5327	0	0	16.9756	1.59756	-0.136245	-0.990675	674.314	28.0961	0
1140	6625	0	0	17.0333	1.62548	0.861384	-0.507954	828.986	14.9488	0
1145	4258	0	0	19.9944	11.0747	-0.600965	-0.799276	46.6811	47.7036	0
1149	3633	0	0	13.3521	13.6315	0.944317	-0.329038	4044.24	614.318	0
1160	2197	0	0	6.76597	7.04298	-0.859808	-0.510617	2105.71	606.807	0
1165	1409	0	0	18.6325	11.7638	-0.50035	-0.865823	874.585	2291.98	1
1182	8611	0	0	1.20245	2.81757	0.996739	-0.0806879	628.549	20.9754	0
1202	6326	0	0	13.8204	1.38516	-0.19717	0.980369	2002.13	128.075	0
1205	4052	0	0	23.1464	9.69655	0.630245	0.776397	343.417	231.717	0
1205	9116	0	0	23.1507	9.59018	0.691291	-0.722576	390.137	353.959	0
1209	2079	0	0	13.7023	5.57593	0.0204253	-0.999791	1063.92	360.882	0
1209	3884	0	0	13.6599	5.70615	-0.572076	0.820201	1888.78	232.557	0
1209	7430	0	0	13.7724	5.64599	0.99978	-0.0209874	786.596	506.177	0
1212	1264	0	0	13.2514	8.76916	-0.649857	-0.760057	338.155	258.463	0
1216	5748	0	0	15.3312	10.0067	-0.159754	0.987157	1134.21	232.255	0
1226	4635	0	0	9.20164	6.15485	0.63764	0.770335	1881.12	350.96	0
1232	5677	0	0	8.72826	6.07679	0.737646	-0.675188	1242.63	230.62	0
1239	7789	0	0	13.6778	13.8022	0.131822	0.991273	1111.66	300.327	0
1240	3372	0	0	22.0648	7.41843	0.697317	0.716763	155.391	22.2491	0
1258	8351	0	0	1.20581	8.79108	0.324675	-0.945826	349.381	35.6387	0
1270	1894	0	0	11.4246	13.9641	0.276613	0.960981	3665.55	91.1172	0
1278	4526	0	0	8.13721	4.76898	-0.451466	-0.892288	2366.56	630.614	0
1289	6360	0	0	2.72095	10.7592	-0.999233	0.0391616	1181.17	200.508	0
1326	5403	0	0	16.5629	5.36059	-0.154579	-0.98798	278.671	100.214	0
1330	1694	0	0	20.9779	1.59635	-0.710974	0.703219	1200.27	65.9528	0
1342	4647	0	0	25.8201	9.93591	0.998889	0.047135	1125.24	145.19	0
1343	4524	0	0	23.0609	4.22645	-0.755163	-0.655538	87.6897	102.85	0
1346	6825	0	0	9.23316	1.93563	0.532396	0.846495	1263.47	64.5985	0
1364	7682	0	0	24.5808	3.86131	-0.759169	0.650894	509.558	96.7439	0
1365	9070	0	0	13.8068	6.20868	0.750201	0.66121	-26.4055	626.968	0
1370	7101	0	0	26.5523	2.97737	0.999947	0.0103011	958.23	85.3739	0
1378	6279	0	0	23.8124	8.22923	-0.670355	-0.74204	44.3601	51.0111	0
1390	3318	0	0	24.688	8.26076	-0.544866	-0.838523	56.0097	161.819	0
1413	6794	0	0	21.5727	9.74332	-0.487017	-0.873392	140.397	75.8826	0
1444	7762	0	0	4.5068	5.66882	-0.00849577	0.999964	1589.12	203.157	0
1458	2416	0	0	26.6684	8.23694	-0.471581	0.881823	529.67	199.088	0
1471	4730	0	0	15.3836	2.08023	0.177195	0.984176	1260.2	244.369	0
1479	5898	0	0	8.332	7.27258	-0.977645	-0.210261	-82.1552	117.706	0
1495	4088	0	0	26.6189	4.72986	0.971278	-0.237946	1159.89	98.8197	0
1503	7043	0	0	19.2801	1.66143	0.909414	-0.415893	1347.66	236.081	0
1503	7601	0	0	19.1934	1.6242	-0.325123	-0.945672	645.931	281.209	0
1506	6723	0	0	24.9622	2.85314	-0.573837	-0.81897	403.674	106.653	0
1532	2571	0	0	1.39639	4.05779	0.733341	0.679861	1087.37	91.4945	0
1532	6689	0	0	1.29136	3.97638	-0.841187	-0.540745	919.893	150.489	0
1532	9681	0	0	1.33494	4.07802	-0.18813	0.982144	973.035	21.1787	0
1551	4314	0	0	6.96399	7.36466	-0.900812	-0.43421	1199.49	152.211	0
1562	7458	0	0	10.022	5.73913	0.238324	0.971186	1328.37	224.055	0
1588	4552	0	0	5.14189	4.43307	-0.375043	-0.927007	2889.05	255.738	0
1590	7370	0	0	7.33935	10.614	-0.510101	0.860115	2.43948	587.351	0
1590	9505	0	0	7.38119	10.4795	0.0675404	-0.997717	535.379	16.2527	0
1610	9777	0	0	8.19675	9.46279	-0.886442	0.46284	953.41	364.746	0
1616	1887	0	0	20.6251	10.4586	0.00565376	-0.999984	229.696	650.271	1
1621	4998	0	0	23.6707	1.80014	-0.487924	0.872886	398.119	38.0329	0
1622	4849	0	0	11.7215	3.86852	0.626858	0.779133	1313.47	228.448	0
1622	8796	0	0	11.653	3.76088	-0.440822	-0.897594	1960.85	241.359	0
1624	5564	0	0	2.11856	7.42047	-0.98874	0.149645	570.855	87.3933	0
1624	7468	0	0	2.21842	7.47047	0.472615	0.881269	643.956	60.1308	0
1629	7458	0	0	9.99235	5.86716	0.641574	-0.767061	1336.43	607.736	0
1635	2395	0	0	6.48479	4.32313	-0.834492	0.551021	296.473	43.3727	0
1638	3195	0	0	1.07317	13.9747	0.20868	-0.977984	-1.78966	47.7674	0
1658	2079	0	0	13.775	5.51423	-0.989815	-0.142362	178.154	591.291	0
1658	3589	0	0	13.9042	5.51783	0.996196	-0.0871375	355.534	245.978	0
1658	7430	0	0	13.834	5.58818	-0.0834654	0.996511	2425.88	127.759	0
1662	3564	0	0	17.8827	7.18797	-0.486631	-0.873608	415.317	216.633	0
1663	5507	0	0	23.6764	9.43677	0.939123	0.343582	625.481	248.639	0
1666	7326	0	0	26.3183	8.82461	-0.688804	-0.724948	145.01	180.188	0
1680	5772	0	0	1.32813	7.26043	-0.430055	-0.902803	1045.5	94.6887	0
1687	5705	0	0	25.6817	7.48506	0.864032	-0.503438	533.81	87.014	0
1689	2402	0	0	21.5326	5.49605	0.988121	0.153681	285.978	4.38981	0
1690	7552	0	0	26.4925	1.78057	-0.0241459	-0.999708	192.657	34.877	0
1699	9203	0	0	4.12916	12.0099	-0.491146	0.871077	343.05	120.003	0
1711	9275	0	0	25.4157	3.07961	-0.948831	-0.315785	472.301	72.9846	0
1727	3656	0	0	2.7234	2.6072	0.178704	0.983903	1395.65	101.857	0
1733	1888	0	0	7.43217	13.6573	0.958777	-0.284161	-118.833	49.1112	0
1733	6516	0	0	7.335	13.6484	-0.890407	-0.455164	2156.36	481.785	0
1750	2867	0	0	2.72604	13.4618	-0.987323	0.158726	261.871	212.981	0
1755	6921	0	0	6.51723	8.83918	0.592447	0.805609	1003.18	45.2178	0
1778	8918	0	0	16.1311	12.4653	0.553359	0.832943	-176.154	178.629	0
1780	3051	0	0	7.85612	9.40525	0.815937	-0.578141	-93.1737	32.1217	0
1790	7762	0	0	4.52751	5.79987	-0.316524	-0.948585	1709.6	48.507	0
1805	8121	0	0	18.3998	3.50041	0.62191	0.783088	254.733	63.8202	0
1808	4710	0	0	24.0844	3.34012	-0.0890395	0.996028	337.404	137.304	0
1833	5884	0	0	26.4969	4.83686	0.859321	0.511436	901.449	139.384	0
1833	6832	0	0	26.3955	4.81409	-0.995466	0.0951175	1285.06	80.0574	0
1847	4862	0	0	5.56082	13.9113	-0.296621	-0.954995	190.16	185.644	0
1849	8714	0	0	14.0194	7.57379	0.989936	-0.141515	991.838	340.762	0
1856	5811	0	0	14.6941	11.2948	-0.931583	-0.363528	24.6457	55.4941	0
1877	8410	0	0	8.2303	2.74418	-0.925192	-0.379499	660.502	175.382	0
1881	4191	0	0	19.4258	9.3379	0.808529	0.588456	-74.6259	8.71281	0
1883	4524	0	0	22.9885	4.24727	0.290307	-0.956933	851.438	226.992	0
1894	7362	0	0	11.3864	14.0108	-0.997262	-0.0739487	-312.669	463.633	0
1918	6685	0	0	2.05149	1.34941	0.950866	0.309604	416.224	151.964	0
1932	6446	0	0	14.9726	13.7389	-0.161917	0.986804	1019.31	408.769	0
1933	6921	0	0	6.5104	8.95194	0.68492	-0.728619	211.241	596.906	0
1954	3918	0	0	12.7306	15.6101	0.693821	0.720147	2573.87	859.488	0
1955	9798	0	0	4.48155	11.2697	-0.766859	0.641816	88.0409	264.073	0
1967	8312	0	0	1.57435	4.13279	0.313817	0.949484	804.437	127.765	0
1986	9878	0	0	10.4305	12.0306	-0.726006	-0.687688	1492.48	54.2413	0
1987	9041	0	0	6.97532	2.93847	-0.879049	-0.476731	292.317	58.3507	0
2003	8374	0	0	26.8912	2.39846	0.879014	-0.476796	396.508	21.98	0
2012	4527	0	0	19.2258	7.25062	-0.302215	-0.95324	119.711	6.13219	0
2019	8392	0	0	2.09951	10.8443	0.45809	-0.888906	227.028	2.04766	0
2037	4341	0	0	3.97992	12.9438	-0.987647	-0.156698	470.734	109.031	0
2050	9274	0	0	2.62596	5.76681	-0.698755	0.715361	693.254	140.937	0
2055	3882	0	0	21.2435	2.55188	0.966368	0.257162	388.97	80.0312	0
2056	5154	0	0	24.8173	4.34068	0.717441	0.69662	218.782	40.0268	0
2058	7573	0	0	2.14476	6.25191	-0.903388	-0.428824	1086.57	58.3235	0
2058	8575	0	0	2.21275	6.35615	0.0285597	0.999592	509.9	18.8737	0
2066	6735	0	0	24.2205	9.59324	-0.212062	0.977256	-13.4052	52.537	0
2074	2956	0	0	4.13022	2.32967	-0.844174	0.536069	353.308	41.2661	0
2081	8332	0	0	14.2266	13.5877	-0.66362	0.74807	6332.69	611.968	0
2083	4628	0	0	3.6642	15.5632	-0.718103	-0.695937	86.8113	58.9658	0
2094	6097	0	0	22.1157	6.35873	-0.800292	-0.599611	268.62	197.229	0
2107	9165	0	0	24.5494	9.40772	0.456091	-0.889933	127.074	48.3094	0
2125	4927	0	0	10.0213	13.0728	-0.710392	0.703806	780.128	658.466	0
2133	9545	0	0	19.2242	11.7027	0.818002	0.575216	45.4523	3.81856	0
2142	8446	0	0	4.00033	9.99315	0.449301	-0.893381	-47.2585	171.501	0
2143	8932	0	0	6.30363	1.87715	0.523735	0.851881	1255.7	232.129	0
2161	5401	0	0	20.2195	3.70257	-0.402063	-0.915612	138.619	17.1375	0
2162	2715	0	0	15.1517	12.5624	-0.545787	0.837924	1057.23	31.6085	0
2166	8276	0	0	11.2154	4.02086	-0.960572	0.278033	474.124	86.6174	0
2174	3494	0	0	25.9602	5.83589	-0.7414	-0.671063	375.26	206.856	0
2181	6793	0	0	26.5484	7.55952	0.580652	-0.814152	65.3986	48.1827	0
2185	8874	0	0	22.6233	3.74104	-0.818757	-0.574141	-0.946003	43.3089	0
2201	9411	0	0	9.93536	6.80088	0.792273	0.610167	477.383	192.547	0
2231	7375	0	0	8.38721	12.5132	-0.502732	0.864442	451.158	1240.58	0
2234	9587	0	0	14.9245	9.54304	0.490917	0.871207	700.387	586.681	0
2238	6847	0	0	17.9948	4.10767	-0.924324	-0.381608	402.292	97.8741	0
2247	2269	0	0	15.3832	14.2721	0.0903571	0.995909	1440.67	272.762	0
2247	4076	0	0	15.3307	14.2398	-0.929888	0.367844	1297.84	156.245	0
2262	8149	0	0	14.8229	7.69506	0.875001	0.484122	318.553	170.893	0
2282	7976	0	0	20.109	5.739	0.648228	0.761446	317.39	30.6131	0
2283	9521	0	0	8.43125	3.58602	-0.863425	0.504478	-47.1268	55.6881	0
2286	6078	0	0	9.81732	1.27452	-0.306571	-0.951848	2054.26	385.562	0
2287	3272	0	0	25.0968	5.98162	0.785102	0.619367	648.504	177.566	0
2293	7085	0	0	16.5957	14.907	-0.98786	-0.155349	46.0994	4.24157	0
2334	8322	0	0	12.4687	11.9311	-0.971293	0.237885	107.435	299.356	0
2335	7407	0	0	18.007	7.60559	0.953129	-0.302565	872.145	254.3	0
2341	4855	0	0	16.0539	5.50222	-0.409871	-0.912143	655.858	91.7563	0
2341	6586	0	0	16.123	5.52079	0.8113	-0.584631	1238.34	220.258	0
2358	4856	0	0	14.3348	4.84239	0.274422	-0.961609	2256.06	362.751	0
2370	7637	0	0	11.5195	11.3427	-0.983147	0.182817	-202.957	95.6151	0
2408	5650	0	0	1.93757	11.9543	-0.563131	0.826368	302.455	300.194	0
2410	2429	0	0	6.98202	8.56181	0.40255	-0.915398	1101.11	349.865	0
2428	8399	0	0	8.62089	2.51143	-0.999726	-0.0234044	258.11	16.6493	0
2439	5410	0	0	9.27791	8.26318	-0.343263	0.939239	2698.56	351.974	0
2440	5718	0	0	14.2112	14.9333	-0.644356	0.764725	5685.13	396.567	0
2442	3551	0	0	8.96219	8.11278	0.961886	0.273452	-20.5143	232.187	0
2444	5819	0	0	3.28053	12.0381	-0.92621	0.377009	127.454	155.427	0
2445	5360	0	0	1.37254	8.71246	0.785808	0.61847	443.443	252.358	0
2445	8351	0	0	1.26238	8.71202	-0.790572	0.612369	700.424	254.015	0
2453	5258	0	0	9.0852	4.02673	-0.93464	0.355596	71.716	107.196	0
2453	5747	0	0	9.14189	3.93666	-0.0841547	-0.996453	1625.99	29.8215	0
2461	7454	0	0	13.3913	1.76009	-0.90902	-0.416753	20.5417	68.6887	0
2472	6586	0	0	16.2091	5.51663	-0.864537	-0.502569	-13.8364	200.512	0
2482	2875	0	0	20.0866	1.46131	0.00390677	-0.999992	1315.89	349.393	0
2495	2927	0	0	8.47905	12.779	-0.96223	-0.272237	675.926	946.718	0
2495	6062	0	0	8.5487	12.8701	0.00879749	0.999961	5253.51	900.14	0
2512	5489	0	0	26.3183	5.91675	0.076836	0.997044	99.4485	104.484	0
2524	5790	0	0	8.55564	14.8097	-0.0386871	-0.999251	3928.63	681.477	0
2544	7894	0	0	4.50728	8.48327	0.73792	-0.674888	107.592	18.9839	0
2546	4396	0	0	7.15004	3.11811	0.976448	0.215752	572.402	84.1351	0
2554	4684	0	0	6.38464	1.05839	-0.972792	-0.231682	715.207	288.827	0
2557	9189	0	0	1.98643	6.67001	0.977605	0.210447	1110.71	127.624	0
2560	9941	0	0	19.2967	11.9751	-0.963074	0.269235	416.056	325.945	1
2566	3114	0	0	12.8257	3.13917	-0.603006	0.797736	1446.12	100.302	0
2613	2902	0	0	5.37924	6.1005	-0.621769	-0.783201	1554.8	326.338	0
2624	9112	0	0	17.6695	3.98266	-0.310947	-0.950427	413.898	196.126	0
2626	4274	0	0	21.6005	2.78326	0.791467	-0.611212	1616.01	155.575	0
2632	3620	0	0	18.7879	12.6869	-0.957266	0.289209	274.874	110.193	0
2658	6698	0	0	6.59311	14.396	0.12122	0.992626	462.266	304.689	0
2665	8144	0	0	23.3853	7.30552	-0.85289	-0.522091	260.023	59.8589	0
2669	7140	0	0	7.5942	2.50602	0.0367315	-0.999325	1192.05	18.7836	0
2695	9050	0	0	20.3783	6.57292	-0.984873	0.173276	1131.16	167.711	0
2722	4353	0	0	10.4148	8.91815	0.895462	0.445139	574.771	1059.83	0
2732	4743	0	0	9.63437	11.9125	-0.501422	0.865203	2799.78	1858.23	0
2748	4216	0	0	2.80729	14.3685	-0.749408	-0.662108	215.422	186.886	0
2750	8226	0	0	9.25016	4.81265	0.939026	0.343845	189.831	62.8681	0
2752	5653	0	0	2.93294	12.3619	0.982025	-0.188749	344.142	178.256	0
2756	7579	0	0	16.8496	2.07723	-0.060419	-0.998173	1023.45	204.552	0
2806	9107	0	0	4.0505	2.00849	0.423287	-0.905996	446.593	90.0812	0
2812	9140	0	0	1.31568	13.0381	0.442363	0.896836	324.902	268.587	0
2819	2973	0	0	22.3398	3.63676	0.396166	-0.918179	300.208	93.1504	0
2819	3850	0	0	22.3516	3.76688	0.554461	0.83221	36.1292	21.5437	0
2823	4062	0	0	19.3781	3.919	0.204251	-0.978919	605.024	91.0001	0
2824	4937	0	0	19.8378	11.4454	-0.894834	0.446399	581.629	57.0551	0
2825	8239	0	0	16.912	4.57342	0.421202	0.906967	864.706	223.512	0
2837	4860	0	0	16.0338	9.09023	0.35548	0.934684	2008.42	718.105	0
2838	7243	0	0	24.1286	1.34546	0.858018	-0.51362	801.801	69.0075	0
2859	4341	0	0	3.89781	12.87	0.261478	0.96521	-7.93325	226.514	0
2860	6515	0	0	7.94323	5.1945	-0.991022	0.133702	187.361	76.9707	0
2863	8489	0	0	21.5445	10.2824	-0.998641	-0.052125	76.4223	72.5212	0
2867	6896	0	0	2.62615	13.5363	-0.434527	0.900659	-30.2521	11.0541	0
2867	7265	0	0	2.69041	13.5345	0.480017	0.877259	170.165	180.282	0
2879	5515	0	0	9.2524	5.07452	0.506635	0.862161	1877.25	237.509	0
2887	7253	0	0	20.7334	5.04429	-0.904964	-0.425489	241.397	188.365	0
2895	6869	0	0	9.3238	12.0452	-0.966442	-0.256884	20.5333	306.8	0
2911	7609	0	0	14.2633	2.54897	-0.990996	0.133892	223.18	44.0552	0
2912	3217	0	0	18.6832	6.29084	0.262205	0.965012	424.518	47.554	0
2923	6084	0	0	13.1878	13.7818	-0.0598765	-0.998206	2882.96	629.749	0
2933	7076	0	0	19.4136	1.77983	-0.198372	0.980127	509.685	100.154	0
2944	6941	0	0	17.891	8.71338	-0.45607	0.889944	1756.71	293.151	0
2951	6666	0	0	8.50712	15.8252	-0.10872	0.994072	1566.78	333.08	0
2961	7942	0	0	20.9796	1.07846	0.9804	-0.197017	476.085	96.8011	0
2996	7186	0	0	13.1475	3.48741	-0.453292	-0.891362	1447.26	356.86	0
3001	4260	0	0	9.06627	8.02363	-0.922201	-0.38671	481.559	271.975	0
3030	4955	0	0	18.5196	8.1066	0.423495	-0.905898	1760.91	325.372	0
3030	7525	0	0	18.5052	8.24401	0.226034	0.974119	154.391	112.066	0
3035	7913	0	0	20.8226	7.43914	0.494297	-0.869293	1567.92	383.692	0
3051	4428	0	0	7.91373	9.4347	0.00450453	0.99999	1223.01	302.004	0
3057	6546	0	0	12.6292	8.70898	0.41165	0.911342	2276.77	585.576	0
3070	6553	0	0	1.73151	4.82897	0.641686	-0.766967	278.481	50.5878	0
3074	4406	0	0	4.51873	5.35528	-0.993442	0.114338	97.2792	180.727	0
3110	5235	0	0	13.1537	14.9013	-0.824203	-0.566294	236.28	9.52712	0
3117	7992	0	0	25.3615	8.98662	-0.855414	-0.517944	1270.3	316.699	0
3134	8433	0	0	15.2066	9.56938	0.858897	0.512148	172.312	388.338	0
3142	8613	0	0	12.896	11.0367	-0.679277	0.733882	1934.88	638.92	0
3169	3977	0	0	11.7248	13.1224	0.288809	-0.957387	3985.85	797.308	0
3170	5111	0	0	23.452	5.29042	0.96525	0.261329	218.038	85.1723	0
3170	5562	0	0	23.3082	5.26556	-0.996974	-0.0777355	312.611	125.261	0
3176	7219	0	0	1.74193	12.4986	0.843645	0.536901	1035.08	247.941	0
3185	5120	0	0	10.5145	1.74524	0.773685	-0.63357	1273.16	202.462	0
3191	9220	0	0	3.22648	4.83723	0.407277	-0.913305	250.498	33.054	0
3195	3827	0	0	1.13644	13.9515	0.79083	0.612036	462.197	138.353	0
3220	3292	0	0	11.6056	7.32086	0.998776	0.0494533	443.118	3.14906	0
3229	8420	0	0	12.8211	15.1362	0.786403	-0.617713	1750.72	288.485	0
3231	3330	0	0	13.8557	14.0985	-0.0124851	0.999922	-1783.11	11152.2	1
3252	6987	0	0	22.4765	5.20283	-0.918768	0.394799	1056.74	113.714	0
3260	4783	0	0	15.6574	10.6667	0.255232	-0.96688	2260.28	385.589	0
3261	8554	0	0	17.6227	8.4486	0.97695	-0.213468	465.861	83.6327	0
3269	7990	0	0	7.22959	3.75418	0.430061	0.9028	829.041	10.8971	0
3293	8494	0	0	20.254	7.99914	0.745647	-0.666341	540.911	73.5914	0
3313	9340	0	0	9.38701	7.59473	0.54575	0.837948	-0.706205	50.4041	0
3328	4871	0	0	4.81497	12.8084	-0.831098	-0.556127	1324.94	83.0502	0
3329	4529	0	0	1.60977	9.53969	0.0578304	-0.998326	573.937	17.4428	0
3331	8062	0	0	14.0201	6.50408	0.0868554	-0.996221	2964.39	256.16	0
3340	6842	0	0	8.0219	8.58543	-0.125329	-0.992115	1129.83	5.41065	0
3372	4895	0	0	22.1875	7.46016	0.989599	-0.143851	1442.57	130.287	0
3384	9926	0	0	26.9607	4.20519	0.262481	0.964937	176.445	41.4588	0
3392	7539	0	0	16.7058	13.3286	0.490827	-0.871257	1353.15	489.825	0
3401	4436	0	0	23.2276	9.24994	0.872105	-0.489319	1100.56	326.907	0
3416	3827	0	0	1.23442	13.9825	-0.998985	0.0450361	378.227	110.154	0
3452	4542	0	0	19.6117	12.1183	-0.99645	0.0841868	169.116	142.753	1
3473	5905	0	0	19.5448	3.08543	-0.43281	0.901485	835.234	68.9496	0
3486	8146	0	0	9.70303	5.21415	-0.595062	-0.80368	2581.84	775.994	0
3507	8760	0	0	12.1913	8.08305	0.297256	-0.954798	1960.6	81.545	0
3510	7168	0	0	15.6517	8.98787	0.791812	0.610765	178.809	161.792	0
3522	7836	0	0	26.8425	8.17029	0.847646	0.530562	1101.61	327.755	0
3523	7121	0	0	12.8971	2.39435	0.299111	-0.954218	1678.69	191.576	0
3523	8076	0	0	12.9193	2.51868	0.610864	0.791736	838.009	287.504	0
3545	7991	0	0	16.9269	1.29863	0.993596	-0.112993	507.908	161.797	0
3551	4260	0	0	9.01341	8.0662	-0.182276	-0.983247	2181.17	147.094	0
3555	6791	0	0	19.282	3.5923	0.933354	0.358956	305.422	82.4213	0
3558	8122	0	0	10.0002	2.64577	-0.424459	-0.905447	1897.35	414.139	0
3561	5624	0	0	5.54918	2.76328	-0.827958	0.56079	263.88	76.8473	0
3565	5221	0	0	16.6669	10.2963	0.908319	-0.418279	1076.65	153.379	0
3565	7798	0	0	16.6213	10.3967	0.283105	0.959089	-9.84556	407.068	0
3566	3795	0	0	12.4217	2.49531	-0.934145	0.356895	934.619	548.184	0
3571	5861	0	0	15.5801	7.48197	-0.917645	-0.3974	105.396	210.327	0
3579	6662	0	0	2.99928	9.15255	-0.884448	0.46664	242.841	7.59944	0
3594	5085	0	0	4.30736	5.3993	0.93482	0.355123	1568.9	329.338	0
3602	8522	0	0	9.98886	1.65272	-0.667874	0.744275	1689.45	325.995	0
3612	8113	0	0	12.2443	10.1717	0.269802	-0.962916	3341.37	74.7793	0
3615	8914	0	0	7.1632	2.20363	-0.974382	0.224897	149.584	8.21782	0
3622	7847	0	0	15.8488	13.2305	0.955285	-0.295685	1500.67	311.776	0
3622	8892	0	0	15.7585	13.3249	-0.253768	0.967265	901.217	649.17	0
3642	9665	0	0	15.1758	11.9655	-0.967949	0.251145	-207.063	21.5209	0
3671	4701	0	0	2.56091	12.7913	0.353958	-0.935261	15.7497	15.9947	0
3697	9931	0	0	15.5868	15.3789	-0.936726	0.350064	382.924	71.2355	0
3701	7117	0	0	17.7711	5.72948	-0.860346	0.50971	1233.29	109.286	0
3717	6774	0	0	7.26684	8.69221	-0.998132	-0.0610877	-54.6786	45.0921	0
3752	9001	0	0	19.946	6.94289	0.322645	-0.94652	925.688	121.009	0
3758	3909	0	0	5.61343	12.4771	0.797836	-0.602875	-238.413	11.4694	0
3759	8438	0	0	8.75488	5.22474	-0.415838	0.909439	182.252	93.7783	0
3765	7619	0	0	2.62631	7.00993	-0.910982	-0.412447	1092.9	91.349	0
3775	9264	0	0	21.2028	4.94317	0.720779	0.693164	282.843	82.2275	0
3786	6608	0	0	13.9284	12.4793	0.00607295	0.999982	1412.44	446.315	0
3797	8045	0	0	6.11691	3.33472	-0.997614	-0.069039	-4.55497	22.661	0
3814	9316	0	0	16.0588	5.77492	-0.927575	0.373637	584.433	29.7256	0
3823	7799	0	0	18.1659	8.38335	0.449816	0.893121	-58.2971	58.5705	0
3829	8077	0	0	16.4369	14.9384	-0.295354	-0.955388	144.181	11.4973	0
3839	4572	0	0	9.88952	12.2492	-0.66805	-0.744117	1878.43	775.773	0
3850	8176	0	0	22.4581	3.81657	0.993978	-0.109584	256.827	146.373	0
3852	6461	0	0	9.39444	6.37619	0.9567	-0.291076	85.1036	183.152	0
3853	9303	0	0	9.92332	8.29051	0.981459	-0.191671	154.237	230.507	0
3865	7816	0	0	2.64684	6.03344	-0.69986	0.71428	214.195	46.3031	0
3900	4349	0	0	17.082	2.98827	0.645682	-0.763607	1683.46	90.7511	0
3900	6027	0	0	17.0171	3.09053	-0.415965	0.909381	1842.69	88.4886	0
3919	8476	0	0	16.3262	3.6091	0.702467	-0.711717	921.031	2.7019	0
3941	8036	0	0	26.5589	2.49317	-0.869873	0.493276	612.126	86.6052	0
3947	6778	0	0	8.22606	10.1801	-0.381991	0.924166	2600.51	653.48	0
3954	9520	0	0	14.4218	12.1776	-0.295153	-0.95545	1480.1	317.783	0
3964	6673	0	0	16.3441	4.44368	-0.763188	0.646176	1793.39	446.1	0
4000	4343	0	0	6.62883	13.4159	0.609334	-0.792914	21.9888	609.287	0
4023	5811	0	0	14.5813	11.2827	0.987282	-0.158979	532.606	619.126	0
4025	4416	0	0	2.57141	7.59468	0.988694	-0.149949	1086.82	73.8501	0
4050	5308	0	0	8.25396	13.0983	0.541541	0.840674	1823.89	54.3162	0
4059	5372	0	0	13.4727	7.08759	0.999093	-0.0425914	-143.9	88.9492	0
4059	9900	0	0	13.3292	7.0616	-0.920434	-0.390898	579.385	94.0123	0
4062	8643	0	0	19.3376	3.83363	-0.887229	-0.46133	74.5764	130.776	0
4062	8815	0	0	19.389	3.80172	-0.0201981	-0.999796	602.751	222.896	0
4065	8080	0	0	17.235	14.2464	-0.655176	0.755476	476.844	39.1004	0
4076	7358	0	0	15.276	14.31	-0.128884	0.99166	659.024	167.247	0
4078	4365	0	0	6.03828	1.29212	0.838986	-0.544154	386.641	133.554	0
4084	6241	0	0	1.67089	6.5446	0.537179	-0.843469	479.797	43.5684	0
4103	8660	0	0	6.43764	2.83837	-0.0752635	0.997164	1289.62	231.741	0
4103	9982	0	0	6.49386	2.80948	0.854597	0.519291	933.34	49.4256	0
4152	7731	0	0	11.3761	10.6363	-0.99419	-0.107638	155.868	708.958	0
4152	7808	0	0	11.476	10.5924	0.592744	-0.805391	2396.23	1191.52	0
4160	4603	0	0	23.2467	3.2691	-0.0343096	-0.999411	308.754	47.4278	0
4171	8821	0	0	21.8624	9.25727	0.999167	0.0408171	1722.22	247.446	0
4196	5417	0	0	9.58658	5.67225	-0.451043	0.892502	1199.28	315.211	0
4203	6189	0	0	19.2631	1.40276	0.929593	-0.368588	492.421	24.1202	0
4240	4946	0	0	26.0488	4.96772	-0.445765	-0.89515	-44.8908	49.4995	0
4259	7215	0	0	5.31805	14.0604	0.80891	-0.587933	0.210383	91.1753	0
4260	8008	0	0	9.00317	7.9247	0.0389302	-0.999242	2573.49	252.802	0
4290	9752	0	0	26.299	9.31203	0.79594	0.605376	265.098	152.138	0
4360	9832	0	0	4.7778	13.1141	-0.689163	-0.724606	529.56	322.355	0
4369	8198	0	0	11.3913	10.2093	-0.226425	-0.974029	4295.88	334.819	0
4437	8397	0	0	19.8628	2.17162	-0.951044	0.309056	201.885	38.5882	0
4452	7754	0	0	18.2743	9.82829	0.767718	0.640788	395.432	195.149	0
4527	4528	0	0	19.2718	7.20831	0.925128	0.379656	97.2455	24.4635	0
4527	9230	0	0	19.2122	7.10704	0.117531	-0.993069	384.058	284.286	0
4528	4715	0	0	19.3204	7.17229	-0.0935664	-0.995613	431.639	85.2551	0
4542	5533	0	0	19.5691	12.0673	0.261287	-0.965261	247.93	106.561	1
4554	8395	0	0	9.46413	5.06596	0.451503	-0.892269	758.684	73.3598	0
4565	6256	0	0	8.41916	3.70599	-0.944132	0.329566	753.998	157.707	0
4565	9003	0	0	8.46467	3.74745	-0.242205	0.970225	2419.38	257.979	0
4565	9521	0	0	8.42804	3.64635	-0.806936	-0.590639	1530.03	351.999	0
4605	8528	0	0	7.99736	3.04904	0.21907	0.975709	3122.4	69.4629	0
4628	7462	0	0	3.66059	15.4758	0.657886	-0.753117	64.5838	45.6273	0
4630	8691	0	0	10.2786	4.21445	-0.958871	-0.283844	-79.8535	156.227	0
4635	5768	0	0	9.26546	6.14136	0.268066	-0.9634	2180.85	93.4084	0
4655	7684	0	0	21.1753	3.33379	0.73069	0.682709	-82.3015	14.6921	0
4668	8745	0	0	2.33003	13.0563	-0.196707	-0.980462	89.8021	252.856	0
4684	6477	0	0	6.31977	1.10969	0.00224889	0.999997	2190.19	264.905	0
4693	9252	0	0	8.57308	4.91914	0.64912	0.760686	1643.87	58.3341	0
4705	6235	0	0	23.066	1.85706	-0.973341	0.229361	718.134	164.989	0
4710	8642	0	0	24.1179	3.44536	0.647541	0.76203	277.617	94.7646	0
4712	9529	0	0	14.8104	12.1722	0.885387	0.464855	-9.82275	489.734	0
4727	7755	0	0	24.7286	6.75825	0.983306	0.181959	1151.94	124.717	0
4732	5547	0	0	13.4327	2.84352	-0.98355	0.180638	668.871	386.384	0
4739	9726	0	0	8.98	8.95659	-0.0291661	0.999575	4807.12	401.319	0
4747	8082	0	0	1.209	7.80906	-0.999675	-0.0254903	1105.63	112.462	0
4755	7532	0	0	13.5068	9.88773	-0.949182	-0.314729	225.73	222.34	0
4761	8682	0	0	8.51441	4.09386	0.837386	0.546612	810.039	514.819	0
4807	5339	0	0	26.2517	5.32621	0.607883	-0.794027	226.873	157.576	0
4820	6660	0	0	7.72783	7.58944	-0.57295	0.81959	-48.6742	129.328	0
4841	6576	0	0	8.89778	6.04598	0.115892	-0.993262	773.773	21.0211	0
4851	5409	0	0	2.36105	4.32842	-0.942671	-0.333722	1126.21	111.808	0
4861	9443	0	0	18.0597	5.81508	0.854133	-0.520055	1730.33	354.915	0
4862	6636	0	0	5.476	13.8215	-0.936687	-0.350166	1882.09	78.4566	0
4864	7197	0	0	2.09969	3.3003	-0.883987	0.467511	1454.36	218.092	0
4888	7309	0	0	17.3195	8.09951	-0.0127305	0.999919	716.298	51.2682	0
4889	8333	0	0	19.4831	8.0077	-0.828351	0.56021	1769.65	55.9015	0
4895	7161	0	0	22.255	7.37787	-0.0512497	-0.998686	113.514	78.6439	0
4946	9739	0	0	26.0091	4.86053	-0.24461	-0.969622	3.42435	59.9625	0
4956	7706	0	0	3.38191	10.247	-0.30285	-0.953038	139.368	6.39306	0
5043	9443	0	0	18.1194	5.84268	-0.159452	-0.987206	811.558	199.549	0
5076	9225	0	0	9.55509	3.99889	-0.882534	0.47025	53.2099	83.7451	0
5121	8731	0	0	12.4602	3.43924	-0.996345	-0.0854146	50.5343	227.577	0
5134	7867	0	0	1.33502	1.30056	0.688969	0.724791	589.367	86.7497	0
5176	7507	0	0	7.68513	1.70736	-0.544864	-0.838524	1708.1	265.837	0
5213	5505	0	0	17.7523	12.9608	0.415324	-0.909674	357.78	48.1733	0
5219	5909	0	0	18.435	12.4269	0.79215	0.610326	-63.661	67.2095	0
5234	5804	0	0	12.2988	4.7611	0.997215	0.0745835	-58.819	183.458	0
5258	7827	0	0	8.98646	4.03003	-0.956378	-0.292132	-32.3208	151.114	0
5301	9447	0	0	18.8807	11.7943	0.576816	0.816874	1357	2377.51	1
5316	6308	0	0	6.03424	14.7208	-0.944652	-0.328074	3880.29	281.74	0
5327	6625	0	0	17.0297	1.55728	0.909538	0.415621	703.32	8.82115	0
5341	8337	0	0	21.9775	5.93875	-0.549864	-0.835254	4.99207	70.1109	0
5343	6612	0	0	11.1163	1.17538	0.833165	0.553025	245.133	95.3568	0
5357	7458	0	0	10.1126	5.82015	-0.991672	-0.128789	673.133	109.644	0
5357	9452	0	0	10.2268	5.87335	0.736716	0.676202	672.2	400.077	0
5365	8522	0	0	9.88412	1.7553	0.757999	-0.652256	1360.74	233.823	0
5370	8819	0	0	10.7086	6.51907	-0.352832	-0.935687	2916.13	349.971	0
5384	6086	0	0	26.7433	7.47171	0.369627	-0.92918	-5.45514	13.4988	0
5387	6228	0	0	3.01045	10.8426	0.0034221	-0.999994	295.937	200.645	0
5387	8636	0	0	3.07126	10.9253	0.955776	0.294096	1177.54	46.5194	0
5399	6414	0	0	20.3523	1.43807	-0.430236	-0.902716	-74.6357	89.1555	0
5428	5442	0	0	12.1321	3.83456	-0.955421	-0.295246	143.584	134.327	0
5429	8318	0	0	6.79638	4.49942	0.759427	0.650593	1050.08	292.644	0
5432	9178	0	0	25.918	2.34788	-0.352776	-0.935708	162.389	20.5538	0
5433	8413	0	0	5.53547	9.01492	0.744214	-0.667941	505.503	135.855	0
5499	8333	0	0	19.4874	8.07435	-0.891684	-0.452658	541.444	375.913	0
5500	7783	0	0	6.57537	6.54571	-0.707914	0.706299	693.737	182.416	0
5500	8488	0	0	6.55592	6.48492	-0.985969	-0.166929	-37.2991	24.221	0
5506	5932	0	0	22.8512	8.2148	0.744926	0.667147	138.176	74.4147	0
5575	6115	0	0	1.3288	9.4657	0.737465	-0.675385	588.154	154.445	0
5591	9595	0	0	14.3912	1.33764	-0.865183	0.501456	1373.33	351.322	0
5593	7415	0	0	21.1267	9.81083	-0.424244	0.905548	398.191	211.756	0
5609	7410	0	0	2.51151	7.06803	0.778451	0.627705	1009.17	4.5719	0
5631	8876	0	0	20.843	2.70978	-0.622604	-0.782537	-21.9316	124.205	0
5649	6904	0	0	11.8477	14.6566	-0.97947	-0.20159	-214.103	52.331	0
5669	6389	0	0	14.7136	11.0585	0.988116	0.153712	-127.666	169.431	0
5673	8713	0	0	21.5539	9.28224	-0.624348	-0.781146	289.235	286.523	0
5677	6576	0	0	8.85437	6.00832	0.967874	-0.251436	-43.8605	269.127	0
5683	8935	0	0	5.95988	12.4766	0.99326	0.115912	755.659	279.409	0
5691	8854	0	0	13.6742	6.62331	0.106615	-0.9943	2057.78	115.318	0
5700	9133	0	0	12.4035	7.24597	0.347218	-0.937784	2197.55	358.49	0
5724	6600	0	0	5.3815	11.3885	0.944776	-0.327718	668.729	374.418	0
5725	8571	0	0	16.7213	3.86961	-0.709413	-0.704793	420.568	91.4747	0
5765	7610	0	0	2.06733	4.63973	-0.88738	0.461039	813.141	160.976	0
5787	9164	0	0	19.7587	6.78839	0.0297901	0.999556	372.036	131.491	0
5807	7939	0	0	25.3466	2.2639	-0.144885	-0.989448	275.932	38.6775	0
5822	8041	0	0	9.95043	9.14532	0.905343	0.424681	100.038	287.608	0
5823	6153	0	0	7.37892	6.9917	-0.974233	-0.225545	897.865	342.318	0
5823	9056	0	0	7.50811	7.0177	0.985641	0.168854	695.543	353.237	0
5833	8044	0	0	3.45591	9.09906	-0.270893	-0.96261	1028.23	250.347	0
5833	8917	0	0	3.51753	9.11509	0.707161	-0.707053	182.511	0.817434	0
5841	7344	0	0	5.50353	7.65477	-0.996664	-0.0816173	1469.1	118.836	0
5854	6815	0	0	16.1457	9.80455	-0.75732	0.653043	2026.24	102.055	0
5895	9529	0	0	14.9325	12.2392	-0.868097	-0.496395	-162.228	183.68	0
5900	9436	0	0	25.1037	4.67213	-0.86595	-0.500131	602.867	188.267	0
5904	9696	0	0	24.3405	5.22372	-0.0530588	-0.998591	11.8867	49.0454	0
5905	6850	0	0	19.5853	3.14001	0.98835	-0.152195	112.605	3.08294	0
5908	9791	0	0	2.41923	12.3292	0.231516	-0.972831	-2.11222	43.8515	0
5910	6383	0	0	5.69272	6.95134	-0.438474	0.898744	984.891	106.679	0
5921	6384	0	0	10.4813	4.59995	0.922437	-0.386148	750.419	693.412	0
5921	8587	0	0	10.4075	4.6806	-0.302387	0.953185	2202.34	423.954	0
5927	8084	0	0	15.5298	8.40783	-0.919395	-0.393335	258.343	247.671	0
5957	8948	0	0	2.17216	7.83057	0.219733	0.97556	1071.5	132.697	0
6015	7414	0	0	6.8116	10.7945	-0.190811	0.981627	960.748	621.233	0
6016	6591	0	0	19.5992	3.63762	0.482028	0.876156	11.0885	30.9532	0
6020	8360	0	0	15.2073	6.5604	0.873284	-0.487211	1022.02	95.0553	0
6036	7609	0	0	14.1192	2.54925	0.991513	0.130008	209.178	13.1898	0
6044	8061	0	0	21.927	2.2417	-0.742084	-0.670307	-5.62308	28.3799	0
6068	9053	0	0	13.6144	3.57265	0.4096	-0.912265	2082.55	65.4617	0
6070	7976	0	0	20.1675	5.72857	-0.345298	0.938493	1135.98	172.772	0
6095	7766	0	0	8.21251	7.52401	0.242569	0.970134	2763.34	187.23	0
6103	8752	0	0	7.25903	1.359	-0.970925	0.239385	183.236	24.2632	0
6119	8755	0	0	20.5105	6.4513	0.6874	0.726279	216.202	122.181	0
6149	6721	0	0	7.99998	9.77169	-0.34791	0.937528	1552.41	779.043	0
6153	7686	0	0	7.28373	6.90492	-0.313842	-0.949475	3559.62	62.8483	0
6170	8395	0	0	9.4459	4.94945	0.703156	0.711036	1370.41	52.6237	0
6174	6490	0	0	6.04308	2.79952	0.389446	-0.921049	1081.13	145.404	0
6182	6500	0	0	18.2112	6.37029	0.019308	0.999814	122.577	20.5931	0
6190	9662	0	0	10.4441	15.6332	-0.147143	0.989115	4035.05	65.0015	0
6203	6582	0	0	26.6764	8.43641	0.696683	-0.717379	794.021	346.338	0
6214	6837	0	0	12.3366	9.93005	0.97818	-0.207761	100.817	430.475	0
6237	6815	0	0	16.0362	9.89359	0.793645	-0.608381	1346.6	204.412	0
6279	9341	0	0	23.8204	8.12717	0.77835	-0.627831	558.078	192.667	0
6292	7887	0	0	19.422	3.05129	-0.471566	0.881831	1430.54	256.625	0
6302	8598	0	0	1.88849	15.7598	0.303824	0.952728	-27.0205	9.0758	0
6316	6342	0	0	14.6603	4.14876	0.981658	-0.19065	609.737	99.1508	0
6321	8320	0	0	5.07664	7.90284	0.493909	-0.869514	149.148	23.268	0
6408	9418	0	0	15.7043	14.5496	0.0293202	-0.99957	867.366	390.06	1
6408	9634	0	0	15.6371	14.5975	-0.954318	-0.298792	-4179.61	1430.01	1
6424	8661	0	0	4.65842	5.9342	0.998582	0.0532392	828.568	131.744	0
6431	9437	0	0	21.6997	4.35636	-0.494877	-0.868963	249.578	41.6032	0
6439	7966	0	0	24.7639	2.84773	0.388536	-0.921433	78.0409	56.555	0
6450	8714	0	0	14.131	7.62538	-0.533038	-0.846091	1796.79	421.66	0
6467	7989	0	0	23.2605	8.65987	-0.918723	-0.394903	392.49	192.243	0
6476	7728	0	0	7.15521	9.81659	0.259879	0.965641	2504.65	335.053	0
6495	8754	0	0	14.1236	14.2976	0.997607	-0.0691452	108	22.4799	0
6501	7007	0	0	8.88821	5.29915	0.852818	0.522208	924.018	236.784	0
6534	8655	0	0	11.7723	6.9433	-0.215061	-0.976601	1663.6	406.537	0
6626	9548	0	0	1.06112	13.8076	-0.943979	0.330005	471.659	117.889	0
6651	9937	0	0	14.3756	14.5597	-0.683528	-0.729924	-490.937	272.212	0
6694	6746	0	0	15.8503	8.68044	0.495888	0.868386	834.228	314.85	0
6745	7167	0	0	15.5058	5.01523	-0.386186	-0.922421	1246.54	165.073	0
6758	8408	0	0	5.21589	6.51229	-0.596034	-0.802959	1060.54	6.46607	0
6844	7163	0	0	19.4939	2.36841	0.807636	-0.589682	1474.45	155.79	0
6850	9237	0	0	19.6275	3.18857	-0.29147	0.95658	1633.45	106.096	0
6898	7061	0	0	5.95963	2.56204	-0.699916	0.714225	840.486	147.541	0
6898	9057	0	0	6.01938	2.44054	0.137774	-0.990464	1836.75	80.5173	0
6936	8842	0	0	3.41958	14.033	-0.975773	0.218785	427.893	184.209	0
6947	9296	0	0	9.34637	2.73541	-0.295961	-0.9552	2816.05	508.744	0
6947	9539	0	0	9.29783	2.7842	-0.957455	-0.288582	248.765	107.715	0
6969	8216	0	0	12.1609	11.6515	-0.65365	-0.756797	296.925	515.108	0
6982	8590	0	0	17.1162	4.20176	0.328227	0.944599	773.431	263.993	0
7018	9499	0	0	26.492	9.27939	-0.943593	0.331109	1003.67	330.874	0
7018	9771	0	0	26.5899	9.20065	0.526107	-0.850418	11.8509	136.569	0
7068	7727	0	0	10.9292	14.0894	0.992852	0.119354	256.023	21.3189	0
7134	8429	0	0	3.31956	15.8255	-0.646354	-0.763038	73.4472	45.1438	0
7143	7778	0	0	7.10793	13.3026	0.996221	-0.0868552	353.466	174.773	0
7145	9189	0	0	2.06727	6.72144	-0.605063	-0.796177	809.278	43.51	0
7228	9906	0	0	25.9858	1.80188	-0.469225	-0.883078	6.59241	22.3784	0
7268	7754	0	0	18.2727	9.91141	0.791176	-0.611589	1679.18	47.2427	1
7284	7375	0	0	8.3923	12.6165	-0.587013	-0.809578	4011.67	385.687	0
7305	9872	0	0	9.91002	15.8453	0.547636	0.836717	2620.21	495.397	0
7309	8329	0	0	17.268	8.19119	-0.847701	0.530475	1451.06	309.849	0
7336	8125	0	0	23.0263	7.86399	0.383413	-0.923577	531.683	146.651	0
7365	8715	0	0	23.3675	7.71679	0.885738	-0.464185	600.258	44.428	0
7365	9656	0	0	23.3675	7.78129	0.884809	0.465953	-72.3425	50.5889	0
7373	9334	0	0	18.9372	6.88203	0.981015	-0.193933	244.826	115.62	0
7386	9618	0	0	6.59416	2.37811	-0.241008	-0.970523	1170.28	44.7579	0
7401	8492	0	0	4.28387	11.6818	-0.351408	0.936223	168.338	48.9524	0
7405	7423	0	0	1.98446	4.33522	0.213319	0.976983	1548.7	70.6287	0
7414	7536	0	0	6.85889	10.8763	0.946107	0.323855	1783.2	716.541	0
7423	9161	0	0	2.05087	4.35617	0.735803	-0.677196	1105.09	167.475	0
7474	8125	0	0	22.9924	7.79704	0.97125	0.238061	362.089	217.091	0
7553	9382	0	0	5.02424	11.4744	0.611958	0.790891	2176.65	204.835	0
7558	7975	0	0	8.91106	13.6781	-0.781885	0.623422	-41.5384	331.784	0
7668	9714	0	0	2.65386	4.1202	0.997484	-0.0708983	585.828	143.935	0
7685	7911	0	0	3.1855	13.143	-0.84717	0.531322	462.775	242.315	0
7715	9512	0	0	13.5094	6.32505	0.0911639	-0.995836	2378.31	244.589	0
7762	9583	0	0	4.44549	5.70696	-0.90171	-0.432342	303.263	98.8913	0
7819	9568	0	0	17.4602	13.0509	0.932393	0.361446	363.864	273.12	0
7850	9601	0	0	14.1934	14.7055	-0.826487	-0.562955	-312.565	192.714	0
7866	8540	0	0	14.2252	5.47902	-0.25351	-0.967333	1015.45	385.376	0
7902	9889	0	0	16.5355	8.69469	0.71218	-0.701996	1617.18	29.5908	0
7922	8838	0	0	15.382	12.1687	-0.62206	-0.78297	-3.79853	94.7023	0
7923	8558	0	0	12.391	8.42923	-0.26274	0.964867	693.27	27.9697	0
8064	8697	0	0	17.798	4.98738	0.394461	-0.918912	1969.06	174.607	0
8134	9451	0	0	22.3976	7.25071	-0.909287	-0.41617	654.457	203.685	0
8163	8354	0	0	13.6691	2.87624	0.641825	0.766851	815.6	42.8165	0
8195	9080	0	0	3.77725	3.14676	-0.424207	0.905565	437.304	49.4269	0
8197	8838	0	0	15.3282	12.041	0.125666	0.992073	52.0288	270.109	0
8212	9992	0	0	2.87353	8.0201	0.579653	-0.814864	231.394	53.9229	0
8240	9431	0	0	2.17253	2.45643	-0.035183	-0.999381	839.342	61.5234	0
8286	9036	0	0	5.25175	5.71792	0.994989	0.0999856	1122.26	94.5874	0
8289	8844	0	0	24.9837	4.24487	-0.279072	0.96027	8.03993	8.43642	0
8301	9658	0	0	23.1466	2.4257	0.98424	-0.17684	232.383	34.724	0
8354	8986	0	0	13.6841	2.9874	-0.416324	0.909216	1863.56	59.9865	0
8355	9367	0	0	12.9811	8.58727	-0.575503	-0.8178	263.08	206.497	0
8399	9207	0	0	8.48669	2.48232	-0.919473	-0.393153	978.111	8.48792	0
8426	9671	0	0	16.0291	11.1022	0.451113	0.892467	-1657.62	2176.7	1
8427	8624	0	0	10.8922	9.49054	-0.937649	0.347583	427.982	408.248	0
8474	8773	0	0	5.45787	15.2456	-0.972773	-0.23176	766.058	35.4698	0
8488	9347	0	0	6.46195	6.50495	-0.832173	0.554516	79.8696	3.69878	0
8522	8974	0	0	9.97397	1.77253	0.464445	0.885602	980.588	445.427	0
8542	9165	0	0	24.6549	9.34995	-0.995544	-0.0943027	961.127	55.7422	0
8544	8763	0	0	1.62592	12.0026	0.999001	0.0446893	959.512	173.068	0
8570	9254	0	0	15.5906	1.23309	-0.646129	0.763228	1470.42	122.124	0
8571	9023	0	0	16.7062	3.75393	0.505018	-0.863109	2293.97	66.0636	0
8573	9819	0	0	7.41412	5.21309	0.925949	-0.377648	-24.6646	126.189	0
8660	9982	0	0	6.49462	2.87234	0.84159	-0.540117	397.157	8.877	0
8670	8717	0	0	26.4608	3.13151	0.508501	-0.861061	287.884	71.8845	0
8729	9903	0	0	7.74138	11.6433	0.9403	-0.340345	322.185	785.704	0
8730	9572	0	0	11.1555	12.654	0.561818	0.827261	540.107	469.416	0
8788	9825	0	0	21.1155	8.15598	0.843153	-0.537674	1263.78	187.189	0
8796	9417	0	0	11.6883	3.71178	0.99156	0.129651	1.4153	130.681	0
8841	9213	0	0	5.80427	1.09835	0.192357	0.981325	1942.91	189.88	0
8936	9023	0	0	16.8037	3.69955	-0.999724	-0.0234841	501.66	50.4891	0
9000	9297	0	0	1.7628	9.088	0.595829	-0.803111	264.617	12.876	0
9053	9746	0	0	13.6787	3.4898	0.781371	-0.624067	1202.47	260.317	0
9089	9831	0	0	2.80338	9.61754	0.903392	0.428816	1746.71	203.413	0
9125	9857	0	0	5.26644	10.8885	0.58582	0.810442	1032.46	219.015	0
9175	9583	0	0	4.39195	5.74684	-0.156243	-0.987719	909.219	25.765	0
9283	9340	0	0	9.45423	7.58855	-0.381143	0.924516	2502.82	541.345	0
9296	9539	0	0	9.27996	2.72097	-0.666342	0.745646	1725.49	51.9128	0
9514	9830	0	0	13.0585	6.86877	-0.989127	-0.147065	260.93	54.5471	0
9628	9776	0	0	15.3489	2.30564	0.83394	-0.551855	707.41	331.558	0
1000	13486	0	0	1.48383	3.51529	0.997911	0.0645982	913.333	82.3733	0
1000	44903	0	0	1.36574	3.5072	-0.997405	-0.071999	813.469	14.8947	0
1004	51210	0	0	2.91751	2.25623	-0.444615	0.895722	1753.39	237.38	0
1007	21330	0	0	19.2529	5.56782	0.764744	0.644334	6.60535	28.9244	0
1007	28217	0	0	19.1359	5.55639	-0.874538	0.484957	1310.76	120.456	0
1007	30757	0	0	19.2676	5.50507	0.972071	-0.234687	1357.24	176.92	0
1012	34103	0	0	7.33797	8.24702	-0.580123	0.814529	1456.84	729.949	0
1019	18161	0	0	12.4542	7.01062	-0.445675	0.895195	814.846	306.573	0
1020	34199	0	0	2.31642	4.00089	0.996218	-0.08689	94.2741	52.6834	0
1020	41916	0	0	2.22622	3.95751	-0.55247	-0.833533	1900.97	232.312	0
1034	24409	0	0	18.6025	8.49118	0.521002	0.853556	331.939	62.9108	0
1034	30322	0	0	18.6111	8.37292	0.639726	-0.768603	411.356	72.5937	0
1034	31941	0	0	18.4947	8.40793	-0.95758	-0.288167	432.981	81.8845	0
1035	33125	0	0	15.5291	4.00248	0.772347	0.6352	533.754	203.596	0
1035	43568	0	0	15.4168	3.97656	-0.972686	0.232125	459.905	293.545	0
1035	46423	0	0	15.4663	4.02449	-0.204435	0.97888	1506.54	9.61972	0
1036	11327	0	0	11.8084	1.1567	0.570343	0.821407	866.385	29.5454	0
1040	20044	0	0	2.4055	1.71152	0.249049	0.968491	2323.09	253.475	0
1040	35245	0	0	2.37598	1.56557	-0.146967	-0.989141	1519.13	39.9621	0
1041	46322	0	0	9.01446	6.37558	0.00147541	0.999999	3056.55	86.4895	0
1041	47351	0	0	8.95051	6.33872	-0.867761	0.496981	777.996	340.239	0
1045	40967	0	0	10.9614	6.97395	0.981417	0.191885	95.2975	220.936	0
1047	10193	0	0	4.34937	14.805	-0.457598	0.889159	141.456	60.6695	0
1047	28803	0	0	4.4225	14.7735	0.960141	0.279517	499.68	16.2115	0
1049	35723	0	0	25.5289	7.97258	-0.981731	0.190275	723.785	86.9238	0
1049	43772	0	0	25.5511	7.91633	-0.587726	-0.80906	-27.3925	62.3683	0
1049	46232	0	0	25.5735	8.01716	-0.190104	0.981764	-132.644	25.8917	0
1050	10965	0	0	15.9395	8.06559	0.0771229	-0.997022	455.219	174.875	0
1050	49670	0	0	15.8839	8.14866	-0.892067	0.451904	867.059	284.515	0
1052	10941	0	0	4.72109	11.4377	0.207721	-0.978188	497.756	70.2342	0
1052	11014	0	0	4.66694	11.5582	-0.59324	0.805026	222.899	76.7567	0
1052	12897	0	0	4.64636	11.4744	-0.900505	-0.434845	2955.7	235.082	0
1052	47935	0	0	4.77393	11.5129	0.990624	0.13662	1265.36	84.7386	0
1058	17932	0	0	3.77921	3.90974	0.982829	-0.184518	1334.84	214.481	0
1058	33805	0	0	3.67657	3.95082	-0.838892	0.544299	830.283	102.043	0
1058	41988	0	0	3.73569	3.97523	0.20993	0.977716	1368.83	130.87	0
1058	47476	0	0	3.68276	3.88164	-0.729906	-0.683547	1516.9	251.016	0
1059	21888	0	0	13.4715	7.84836	-0.940346	-0.340219	-22.4915	180.441	0
1059	44486	0	0	13.5263	7.92901	-0.0326306	0.999467	2218.79	449.569	0
1060	25040	0	0	20.1648	9.87003	-0.97413	-0.225988	760.554	227.473	0
1072	32594	0	0	19.2024	10.9278	-0.288597	0.957451	541.244	346.816	0
1074	21420	0	0	16.6867	2.14693	0.604563	-0.796558	1412.55	89.9447	0
1074	35588	0	0	16.715	2.21965	0.984245	0.176809	196.647	37.9509	0
1074	46480	0	0	16.6147	2.13676	-0.35908	-0.933307	906.297	245.458	0
1074	52547	0	0	16.5668	2.20717	-0.999952	0.00979867	247.241	102.365	0
1075	16952	0	0	3.87465	6.3816	0.892692	-0.450667	279.584	85.8319	0
1075	46237	0	0	3.85222	6.46695	0.556694	0.830718	1704.03	92.6851	0
1076	24392	0	0	14.6311	6.53394	-0.497951	-0.867205	871.899	494.792	0
1076	28500	0	0	14.5985	6.61166	-0.968092	0.250594	1437.88	744.907	0
1079	17343	0	0	17.7849	10.3819	0.471101	-0.882079	2505.94	642.39	0
1079	33792	0	0	17.7014	10.393	-0.686493	-0.727137	275.394	481.861	0
1081	16624	0	0	6.56328	12.0788	-0.911176	0.412017	-53.2456	34.7843	0
1081	20889	0	0	6.61402	12.117	-0.145972	0.989289	1554.32	251.059	0
1086	29347	0	0	19.338	11.384	-0.9212	-0.389088	163.673	164.182	0
1086	33930	0	0	19.4163	11.3484	0.311538	-0.950234	398.872	220.548	0
1086	45696	0	0	19.4584	11.3948	0.97553	-0.219867	852.831	142.164	0
1088	12048	0	0	19.2464	2.78053	-0.999881	0.0154332	88.2931	9.00836	0
1091	20851	0	0	15.372	4.92341	0.123571	0.992336	1400.64	332.701	0
1091	26040	0	0	15.3767	4.82127	0.213956	-0.976843	1382.28	157.148	0
1092	13272	0	0	11.0918	14.8132	-0.995709	0.092539	-626.991	247.687	0
1092	22346	0	0	11.1309	14.8683	-0.430991	0.902356	7257.02	1703.28	0
1092	26338	0	0	11.2165	14.7678	0.82137	-0.570396	2631.57	401.284	0
1094	23251	0	0	15.7976	9.93543	0.825518	0.564376	191.605	166.158	0
1094	23772	0	0	15.7672	9.82943	0.402501	-0.915419	2496.49	31.6741	0
1094	26758	0	0	15.6976	9.95374	-0.569896	0.821717	2335.29	199.221	0
1094	26948	0	0	15.6998	9.83435	-0.536626	-0.84382	57.6195	215.752	0
1095	15179	0	0	12.8333	1.71179	0.477541	-0.87861	1552.5	162.836	0
1095	27441	0	0	12.7667	1.71157	-0.470735	-0.882275	1285.1	194.095	0
1095	31744	0	0	12.8699	1.76981	0.998629	-0.0523411	665.373	162.531	0
1095	41513	0	0	12.7595	1.83092	-0.574376	0.818592	1893.45	250.004	0
1095	46981	0	0	12.8346	1.83441	0.496485	0.868045	1274.42	389.679	0
1099	14934	0	0	7.06105	13.8912	-0.918993	-0.394274	1860.24	464.872	0
1099	18351	0	0	7.06793	13.9565	-0.812741	0.582626	-315.289	17.8037	0
1104	26060	0	0	15.9084	12.6402	-0.293064	0.956093	3585.18	220.598	0
1104	48808	0	0	15.9953	12.5652	0.988476	-0.15138	712.256	376.56	0
1104	49702	0	0	15.887	12.5214	-0.606958	-0.794734	232.369	57.2844	0
1108	21212	0	0	16.348	9.53122	-0.984415	-0.175862	351.053	395.752	0
1108	27980	0	0	16.3759	9.58713	-0.451989	0.892024	2062.71	30.5377	0
1110	24126	0	0	1.41716	10.6327	-0.27892	-0.960314	57.8704	57.2545	0
1110	34890	0	0	1.47153	10.7596	0.502507	0.864573	139.617	4.76517	0
1110	39721	0	0	1.50607	10.6987	0.99994	-0.0109817	1165.26	201.446	0
1111	46309	0	0	18.2836	11.2486	-0.0286828	-0.999589	597.89	146.639	0
1111	48639	0	0	18.2424	11.3703	-0.630105	0.77651	1490.63	173.361	0
1117	25111	0	0	5.05241	5.50064	-0.266078	-0.963952	629.056	142.831	0
1117	50816	0	0	5.13406	5.57722	0.978964	0.204033	369.799	95.7866	0
1117	52390	0	0	5.07322	5.62934	0.0512637	0.998685	633.794	7.0168	0
1123	32460	0	0	1.97309	3.68461	0.017879	-0.99984	739.506	31.3755	0
1129	18321	0	0	5.04701	15.2034	-0.0239512	-0.999713	-67.6008	83.7158	0
1129	41750	0	0	5.06182	15.3176	0.23197	0.972723	-50.0643	60.4811	0
1129	48767	0	0	5.1046	15.2748	0.972055	0.234754	186.197	7.505	0
1130	38367	0	0	1.77386	13.8247	0.780947	-0.624597	83.95	227.542	0
1136	10635	0	0	15.2664	2.01209	0.0701524	-0.997536	1432.87	116.434	0
1137	52730	0	0	25.6341	9.41617	0.332266	0.943186	278.548	9.29324	0
1138	35236	0	0	17.0479	3.32381	0.383943	-0.923357	1153.23	84.2823	0
1139	42769	0	0	22.1476	6.22071	-0.757213	-0.653169	256.017	256.43	0
1144	28995	0	0	20.5824	6.87662	0.710876	0.703317	248.099	184.934	0
1149	26132	0	0	13.3038	13.5925	0.12128	-0.992618	2155.62	1158.01	0
1152	34832	0	0	5.55699	15.6575	0.998823	-0.0485	804.687	86.5969	0
1152	52211	0	0	5.41835	15.6228	-0.857999	-0.513651	594.384	192.401	0
1153	19871	0	0	3.56887	5.87638	-0.792565	-0.609787	1625.94	103.506	0
1157	12359	0	0	19.5191	7.1004	-0.62831	-0.777963	267.251	247.289	0
1157	23162	0	0	19.5524	7.19257	0.0149898	0.999888	619.674	249.151	0
1159	11757	0	0	24.0167	1.62164	0.520748	0.853711	615.741	219.444	0
1159	13532	0	0	24.0467	1.56385	0.997602	-0.0692151	23.54	102.955	0
1159	42405	0	0	23.9334	1.53156	-0.810948	-0.585118	337.046	59.2344	0
1160	15210	0	0	6.77896	7.13358	-0.680941	0.732339	696.923	453.985	0
1161	36973	0	0	20.1865	11.5282	0.834658	-0.550769	489.003	36.3112	0
1161	44323	0	0	20.1318	11.5017	-0.0837528	-0.996487	100.507	77.6592	0
1163	11113	0	0	24.0718	2.40969	-0.59141	-0.806371	261.548	138.964	0
1163	39739	0	0	24.1687	2.45372	0.996337	-0.0855138	677.292	144.781	0
1164	18044	0	0	7.668	4.06908	-0.675046	-0.737775	1425.84	343.238	0
1164	52173	0	0	7.77581	4.10313	0.976386	-0.216032	1321.64	483.619	0
1165	41956	0	0	18.6252	11.8808	-0.603036	0.797714	-1202.94	2290.44	1
1165	47010	0	0	18.6982	11.7614	0.434426	-0.900708	1135.91	635.846	1
1165	51136	0	0	18.7362	11.8401	0.97592	0.218129	-2763.45	308.082	1
1168	22647	0	0	15.8288	2.99378	-0.697907	-0.716188	758.257	205.9	0
1168	29943	0	0	15.9033	3.07739	0.631094	0.775706	-33.1486	50.9293	0
1168	41924	0	0	15.8427	3.08391	-0.449238	0.893412	1063.98	109.705	0
1173	34237	0	0	26.0065	8.40522	0.973565	-0.228408	555.517	165.208	0
1176	29643	0	0	23.4823	6.987	0.962099	0.272701	586.736	81.1381	0
1176	36989	0	0	23.4392	7.02425	0.127266	0.991869	-67.3458	122.488	0
1179	43103	0	0	20.8546	1.45307	-0.723217	-0.690621	-44.074	51.0529	0
1179	45158	0	0	20.9637	1.46397	0.844926	-0.534884	987.424	190.505	0
1180	11694	0	0	20.6232	9.26254	-0.774433	-0.632656	120.774	267.985	0
1180	17176	0	0	20.6824	9.37831	0.0605614	0.998164	149.512	334.346	0
1183	42304	0	0	23.0319	6.49919	0.834697	-0.550709	776.98	53.5878	0
1184	26629	0	0	1.88989	11.4571	-0.801302	-0.59826	1012.7	256.824	0
1184	50053	0	0	2.01106	11.5257	0.92538	0.37904	933.022	43.644	0
1185	33916	0	0	3.76893	14.2867	-0.952103	-0.305779	631.196	79.4361	0
1188	17112	0	0	10.7232	3.83135	-0.0836135	-0.996498	1684.17	326.836	0
1188	35605	0	0	10.7366	3.96348	0.116875	0.993147	1096.37	82.9982	0
1190	16481	0	0	6.80694	11.0949	-0.972663	0.232223	202.122	422.928	0
1193	47307	0	0	2.67565	3.96114	0.471193	-0.88203	395.354	4.61191	0
1193	48793	0	0	2.61348	3.96369	-0.542236	-0.840226	147.477	56.3287	0
1200	15025	0	0	2.77935	10.4385	-0.668026	-0.744138	1563.02	136.277	0
1200	23456	0	0	2.85402	10.4237	0.337742	-0.941239	255.225	47.2129	0
1200	38262	0	0	2.90098	10.4754	0.969384	-0.245549	502.189	124.381	0
1203	27961	0	0	14.9633	3.16203	0.990789	-0.135418	995.316	661.622	0
1203	51836	0	0	14.864	3.1263	-0.676929	-0.736049	1463.06	625.501	0
1205	49142	0	0	23.0456	9.68497	-0.789674	0.613527	106.854	28.0204	0
1206	16300	0	0	17.4333	2.44898	0.884783	0.466003	80.5149	56.9456	0
1206	33137	0	0	17.3107	2.46201	-0.766915	0.641748	546.521	38.1291	0
1206	51532	0	0	17.3062	2.37269	-0.827257	-0.561824	196.711	47.6603	0
1216	45640	0	0	15.2824	9.96268	-0.966308	0.257388	145.639	40.2673	0
1222	34652	0	0	20.8123	4.38255	-0.89235	0.451345	717.717	78.888	0
1223	35755	0	0	2.99052	9.69834	-0.788414	0.615145	352.628	347.71	0
1226	24340	0	0	9.08265	6.08121	-0.973828	-0.227286	134.176	55.3373	0
1226	30335	0	0	9.1087	6.15576	-0.621854	0.783133	1671.08	328.175	0
1226	45744	0	0	9.13186	6.0278	-0.30789	-0.951422	2119.6	386.369	0
1228	22386	0	0	6.49761	13.7909	-0.804672	0.59372	253.725	54.1814	0
1228	34633	0	0	6.57854	13.7926	0.77799	0.628277	3671.78	157.828	0
1230	19493	0	0	12.1249	4.64683	-0.992572	0.121661	1011.52	259.258	0
1231	24365	0	0	19.7589	7.7702	-0.147014	0.989134	420.24	361.189	0
1231	33788	0	0	19.7016	7.72504	-0.926896	0.375318	1387.9	219.723	0
1232	12750	0	0	8.61781	6.09636	-0.924958	-0.380069	472.005	418.992	0
1232	44559	0	0	8.7429	6.14037	0.959215	0.282679	1664.63	743.581	0
1238	37562	0	0	1.42853	8.46292	0.864007	0.50348	1098.02	36.6348	0
1239	31027	0	0	13.7127	13.7044	0.730729	-0.682668	3879.97	389.627	0
1239	45898	0	0	13.6249	13.7811	-0.774464	0.632617	3006.29	141.958	0
1240	47751	0	0	21.9533	7.39229	-0.942965	0.332892	889.513	2.24393	0
1246	11223	0	0	2.48247	9.89986	0.906534	-0.422133	316.713	129.667	0
1246	46782	0	0	2.43203	9.86515	0.0669935	-0.997753	197.537	34.3329	0
1246	50868	0	0	2.37335	9.95023	-0.909339	0.416055	489.199	110.742	0
1249	19554	0	0	24.2681	6.28751	0.00527418	-0.999986	30.8248	58.6362	0
1249	38528	0	0	24.3239	6.32079	0.876536	-0.481336	1245.49	94.0532	0
1251	26420	0	0	19.0552	8.66036	-0.670598	-0.741821	151.562	122.683	0
1256	16494	0	0	2.91982	6.76477	0.964953	0.262424	135.749	17.0124	0
1256	37975	0	0	2.89872	6.70684	0.570834	-0.821066	463.455	9.57869	0
1258	29122	0	0	1.2467	8.83613	0.972021	-0.234895	1162.88	25.9216	0
1260	24527	0	0	14.2471	3.34252	-0.870186	-0.492723	438.857	30.7532	0
1260	40438	0	0	14.2917	3.44992	-0.265503	0.96411	1950.84	168.112	0
1261	26880	0	0	7.57929	11.1019	-0.745911	0.666045	302.784	682.122	0
1264	24022	0	0	13.196	8.77754	-0.390619	0.920552	3213.91	319.745	0
1269	13251	0	0	22.4559	7.08536	-0.104425	-0.994533	-44.1283	11.2884	0
1269	25534	0	0	22.4052	7.12137	-0.90395	-0.427637	104.269	37.9102	0
1270	10375	0	0	11.4602	13.8652	0.824291	-0.566167	73.7036	723.614	0
1276	11091	0	0	21.732	2.32449	-0.301189	0.953564	879.185	128.517	0
1276	23866	0	0	21.6852	2.27488	-0.969734	0.244165	753.214	185.706	0
1276	39966	0	0	21.8139	2.29234	0.869695	0.49359	199.914	17.0246	0
1278	15398	0	0	8.23313	4.82015	0.992556	-0.121792	1045.24	46.7343	0
1278	36619	0	0	8.10476	4.85104	-0.939315	0.343056	681.451	29.3571	0
1280	10796	0	0	14.011	9.62281	0.248336	-0.968674	2511.81	10.3986	0
1280	19765	0	0	14.0084	9.72486	0.197731	0.980256	2157.71	523.069	0
1287	11258	0	0	22.8451	7.91579	0.952142	-0.305658	968.338	43.1849	0
1287	23236	0	0	22.8051	7.88109	0.168097	-0.985771	112.617	117.403	0
1287	31585	0	0	22.7521	7.95647	-0.870444	0.492268	1290.37	131.182	0
1288	37926	0	0	20.8692	7.21324	0.443615	0.896218	347.222	27.9791	0
1289	13193	0	0	2.75322	10.8111	-0.47356	0.880762	261.013	154.03	0
1289	32293	0	0	2.84173	10.7408	0.965479	-0.26048	1314.72	453.493	0
1293	27505	0	0	23.2132	6.0195	-0.644612	0.76451	1130.33	180.923	0
1293	46664	0	0	23.275	5.90131	0.259729	-0.965682	456.971	41.8557	0
1294	46365	0	0	24.4889	5.13342	0.439288	-0.898346	263.515	149.524	0
1303	48085	0	0	2.24371	5.15877	-0.790495	-0.612468	1141.6	88.2105	0
1305	31371	0	0	26.3138	2.63918	-0.438148	-0.898903	257.259	61.9695	0
1307	25725	0	0	20.5152	3.82475	0.996553	0.0829583	478.465	132.228	0
1309	32736	0	0	10.6442	12.2182	-0.630529	-0.776166	1376.78	478.928	0
1309	38409	0	0	10.7277	12.2373	0.905927	-0.423433	390.165	361.154	0
1309	40435	0	0	10.7205	12.2945	0.775907	0.630847	132.686	105.67	0
1310	38813	0	0	5.91007	13.3773	0.698171	-0.715931	-455.817	247.431	0
1311	40961	0	0	24.1496	9.03308	0.445333	0.895365	3.85932	194.61	0
1321	30289	0	0	21.2257	3.83164	0.596116	-0.802898	702.484	55.5263	0
1321	43325	0	0	21.1699	3.94183	-0.293948	0.955821	476.571	134.946	0
1321	48475	0	0	21.1633	3.82448	-0.398982	-0.916959	179.858	93.8014	0
1326	17171	0	0	16.6233	5.38397	0.778649	-0.627459	1048.65	153.26	0
1326	23398	0	0	16.5226	5.46525	-0.777791	0.628523	986.768	224.33	0
1329	16688	0	0	1.95792	7.37105	0.485435	-0.874273	908.194	109.503	0
1329	19022	0	0	1.8602	7.41995	-0.990691	-0.136131	1500.9	69.249	0
1329	35871	0	0	1.92872	7.49513	0.0446485	0.999003	925.422	131.582	0
1331	21457	0	0	8.89957	2.41003	-0.174059	-0.984735	2897.8	145.933	0
1331	21845	0	0	8.96076	2.45869	0.998843	-0.0480908	204.166	135.143	0
1331	44775	0	0	8.87029	2.49651	-0.735515	0.677509	1200.93	237.334	0
1332	17666	0	0	24.4351	6.19327	-0.861095	-0.508443	121.659	27.2578	0
1333	10569	0	0	13.5403	9.17641	-0.687441	0.72624	1957.14	569.425	0
1333	14660	0	0	13.6073	9.1798	0.610797	0.791788	1012.99	672.482	0
1333	22396	0	0	13.5702	9.08775	-0.108775	-0.994066	2202.79	341.384	0
1335	50823	0	0	13.2477	12.46	-0.445054	-0.895504	3270.79	1337.74	0
1339	51295	0	0	12.3479	7.60903	-0.570201	0.821505	1601.16	177.687	0
1339	52126	0	0	12.3165	7.55113	-0.999718	0.0237355	-199.251	69.2421	0
1341	51574	0	0	13.7879	14.8849	0.0735977	0.997288	3556.31	390.066	0
1343	12834	0	0	23.1449	4.28678	0.862819	0.505513	-2.81131	14.6552	0
1343	38665	0	0	23.1414	4.22888	0.79401	-0.607905	316.109	25.9306	0
1345	12567	0	0	20.8755	10.5844	0.947856	0.318699	-138.315	174.277	1
1346	25933	0	0	9.21271	1.80331	0.252312	-0.967646	1614.99	346.716	0
1346	27358	0	0	9.12322	1.88976	-0.975913	0.21816	1231.13	143.426	0
1347	23633	0	0	12.3874	14.0993	0.910788	0.412875	791.705	1138.31	0
1349	11802	0	0	5.92352	9.43652	0.580662	-0.814145	39.3293	56.7802	0
1349	23843	0	0	5.94842	9.49604	0.988276	0.152681	1054.83	456.908	0
1349	24444	0	0	5.86236	9.43083	-0.414017	-0.910269	2007.44	29.1226	0
1349	30420	0	0	5.85109	9.53589	-0.597349	0.801981	1124.76	542.028	0
1355	19397	0	0	10.4732	3.97368	0.86456	-0.502529	12.0817	2.48096	0
1355	39931	0	0	10.3457	4.00154	-0.995359	-0.0962273	-45.8426	330.371	0
1355	46878	0	0	10.4757	4.03776	0.901535	0.432706	261.2	264.97	0
1357	25807	0	0	19.2007	12.1257	-0.393206	-0.91945	-40.2395	101.582	0
1357	41471	0	0	19.2821	12.1939	0.974408	0.224787	269.742	76.9721	0
1358	32268	0	0	22.1844	2.98227	0.0144681	0.999895	309.17	105.309	0
1359	16205	0	0	15.6484	15.6975	-0.835578	0.549372	396.597	0.251101	0
1359	44008	0	0	15.6458	15.6356	-0.878356	-0.478007	-14.3842	94.1114	0
1360	18050	0	0	16.0837	6.07554	-0.772167	-0.63542	-157.28	72.9354	0
1361	14826	0	0	5.26837	4.07661	0.927038	0.374967	1208.49	234.305	0
1364	28757	0	0	24.6031	3.76595	-0.390839	-0.920459	189.735	76.8577	0
1371	18655	0	0	14.5605	14.393	0.682202	0.731164	-8249.44	418.181	1
1371	34820	0	0	14.5197	14.27	0.110773	-0.993846	2090.31	512.168	1
1373	11850	0	0	11.0332	15.8784	0.999864	-0.016471	16.9665	442.096	0
1373	12523	0	0	10.9963	15.8205	0.444631	-0.895714	5402.23	820.348	0
1373	36725	0	0	10.9014	15.8712	-0.992117	-0.125313	355.504	195.13	0
1375	33575	0	0	10.6633	1.5163	-0.707897	-0.706316	422.467	0.935876	0
1375	37077	0	0	10.6932	1.61496	-0.196654	0.980473	1709.83	93.5183	0
1375	39563	0	0	10.761	1.54169	0.962107	-0.272674	848.375	29.9523	0
1377	12511	0	0	1.66922	8.7559	0.223831	-0.974628	226.49	16.2471	0
1377	45169	0	0	1.71388	8.80182	0.980151	-0.19825	838.452	15.9312	0
1379	15728	0	0	14.9367	4.64378	0.421034	-0.907045	1471.69	25.3636	0
1379	33877	0	0	14.9755	4.71392	0.991728	0.12836	22.7881	295.294	0
1379	43163	0	0	14.8698	4.64933	-0.566306	-0.824195	231.441	48.5451	0
1379	52623	0	0	14.8794	4.76653	-0.424895	0.905242	1176.18	182.556	0
1380	11600	0	0	11.1756	6.5781	0.94172	-0.336397	493.646	321.089	0
1380	13225	0	0	11.0933	6.5454	-0.453235	-0.891391	2165.33	834.802	0
1383	33092	0	0	20.6059	3.24736	-0.280592	-0.959827	634.638	359.641	0
1383	50232	0	0	20.6721	3.37095	0.643246	0.76566	207.826	72.6309	0
1385	11777	0	0	16.221	12.2422	0.572175	0.820132	-83.2397	227.695	0
1385	31163	0	0	16.2448	12.1881	0.991985	-0.126358	151.125	314.619	0
1386	48680	0	0	19.2222	4.34071	0.897775	-0.440454	1427.69	158.29	0
1388	23587	0	0	8.59149	8.09111	0.372836	-0.927897	2332.76	438.95	0
1388	48265	0	0	8.63618	8.14695	0.988188	-0.153248	-398.289	93.2978	0
1390	18439	0	0	24.692	8.38027	-0.488104	0.872786	338.39	295.32	0
1390	19275	0	0	24.6565	8.32495	-0.996762	0.0804133	1446.36	48.9976	0
1390	21488	0	0	24.7959	8.31839	0.999907	-0.0136111	1832.88	120.109	0
1390	36659	0	0	24.7655	8.26165	0.563569	-0.826069	209.61	103.542	0
1395	31723	0	0	24.261	7.51136	0.781931	0.623365	400.137	340.766	0
1395	37080	0	0	24.2317	7.39918	0.378078	-0.925774	642.081	269.171	0
1400	19935	0	0	18.3141	1.64319	0.134251	-0.990947	1061.79	206.958	0
1402	29680	0	0	11.1589	3.54008	-0.287773	-0.957699	1277.42	320.394	0
1403	14703	0	0	4.85847	15.8723	-0.67983	-0.73337	23.9209	22.1396	0
1407	22942	0	0	18.7011	12.4014	0.35536	0.93473	-138.911	25.4145	0
1409	19904	0	0	18.5674	11.761	-0.574583	0.818446	1729.72	1733.16	1
1409	20906	0	0	18.5428	11.7003	-0.982712	-0.185141	83.5763	10.9944	0
1410	32148	0	0	6.67391	12.4827	0.373491	0.927634	995.752	94.2226	0
1410	45298	0	0	6.65582	12.3733	0.0551387	-0.998479	866.668	225.724	0
1410	52612	0	0	6.70511	12.4078	0.920835	-0.389952	-104.399	16.9996	0
1412	26067	0	0	2.18314	15.1885	0.940295	-0.340361	55.6392	68.3934	0
1413	37013	0	0	21.5431	9.81707	-0.956532	0.291626	2661.48	192.951	0
1413	45504	0	0	21.6666	9.79616	0.999224	-0.0393755	2692.23	297.275	0
1417	49296	0	0	2.27616	10.2793	0.750265	-0.661137	374.042	182.284	0
1418	11542	0	0	11.0852	3.08941	-0.898974	0.438002	765.988	240.041	0
1418	28246	0	0	11.1401	3.12097	0.071907	0.997411	2142.98	325.646	0
1418	31155	0	0	11.1563	3.01199	0.359771	-0.933041	2801.88	272.084	0
1422	28822	0	0	4.58365	10.4689	-0.530225	-0.847857	2560.54	75.6183	0
1422	34468	0	0	4.68782	10.4998	0.908027	-0.418912	198.246	29.1755	0
1422	36264	0	0	4.66841	10.5857	0.641419	0.767191	2124.15	91.7375	0
1422	42069	0	0	4.58404	10.5919	-0.52426	0.851559	799.386	131.536	0
1424	41016	0	0	1.91037	2.33326	0.282822	0.959172	1431.18	176.142	0
1429	38503	0	0	19.5352	6.62476	0.183005	-0.983112	755.787	74.5338	0
1429	46736	0	0	19.5773	6.72788	0.817856	0.575422	58.4828	21.3744	0
1431	16817	0	0	3.00766	6.24769	-0.305077	-0.952328	957.417	138.837	0
1431	18667	0	0	2.95801	6.30167	-0.973907	-0.226946	1352.91	33.2904	0
1431	40897	0	0	3.07894	6.26226	0.653546	-0.756887	830.972	111.268	0
1434	33003	0	0	14.5608	15.1894	-0.270155	-0.962817	-49.0016	4.87131	0
1434	35049	0	0	14.5907	15.295	0.273751	0.961801	-9.39798	132.306	0
1440	35941	0	0	19.8421	2.5302	0.421783	0.906697	120.734	82.919	0
1440	39329	0	0	19.8028	2.4106	-0.198327	-0.980136	396.046	217.065	0
1441	13468	0	0	6.76718	14.8728	0.649622	0.760257	1382.3	307.417	0
1442	33575	0	0	10.6476	1.41364	-0.465693	0.884946	2224.53	223.626	0
1443	14259	0	0	3.64322	2.88652	-0.79519	-0.606361	408.052	24.6091	0
1443	45318	0	0	3.70471	2.85749	0.0371693	-0.999309	471.898	30.9176	0
1444	24017	0	0	4.5731	5.57959	0.954777	-0.297323	495.217	61.8381	0
1446	25436	0	0	14.095	9.16065	-0.6158	-0.787902	692.529	335.892	0
1446	31238	0	0	14.1583	9.1497	0.315505	-0.948924	1565.07	93.5549	0
1446	52706	0	0	14.1272	9.28132	-0.142903	0.989737	2484.55	100.281	0
1447	29133	0	0	14.4548	15.4514	-0.498118	0.867109	228.265	372.637	0
1447	29530	0	0	14.4301	15.3791	-0.923337	-0.383991	-37.4986	279.233	0
1447	35049	0	0	14.5393	15.3862	0.964771	-0.263092	144.428	18.7954	0
1450	12500	0	0	10.2793	1.60859	0.31333	0.949644	2322.14	286.153	0
1450	51412	0	0	10.2232	1.59123	-0.796192	0.605044	345.141	66.5725	0
1452	33942	0	0	2.63741	11.3961	0.373031	0.927819	284.393	42.5431	0
1454	23545	0	0	20.8798	6.06095	-0.265208	0.964191	903.661	323.615	0
1458	20341	0	0	26.7328	8.2258	0.739926	0.672689	429.611	321.89	0
1458	48834	0	0	26.6406	8.18491	-0.995329	-0.0965398	1656.7	159.174	0
1461	28038	0	0	3.88285	4.75931	-0.594281	0.804258	559.278	45.5369	0
1461	41361	0	0	3.93066	4.65329	0.209243	-0.977864	667.08	30	0
1462	36350	0	0	6.62789	5.38179	0.950766	-0.309911	494.671	14.0319	0
1464	16801	0	0	1.85672	12.4259	-0.858559	-0.512715	813.176	289.033	0
1469	12268	0	0	4.38395	2.48073	-0.750353	0.661038	734.426	76.8008	0
1470	11864	0	0	7.70104	3.93977	-0.720353	-0.693607	368.569	189.306	0
1470	18044	0	0	7.68611	4.00257	-0.956121	0.292971	369.552	349.076	0
1470	34921	0	0	7.80885	3.96963	0.97432	-0.225167	386.632	38.0243	0
1471	10635	0	0	15.3184	1.98528	-0.854519	-0.51942	231.49	36.4292	0
1473	17339	0	0	11.1823	12.987	0.625987	-0.779834	2920.84	517.438	0
1473	31459	0	0	11.0897	13.012	-0.934769	-0.355257	-588.385	180.516	0
1474	13721	0	0	10.599	3.0228	-0.668501	0.743711	1645.89	248.082	0
1474	34483	0	0	10.5747	2.9627	-0.997416	-0.071838	272.067	55.3767	0
1475	32163	0	0	10.4802	9.66485	-0.568585	0.822624	1477.93	646.419	0
1479	29458	0	0	8.44269	7.23766	0.679958	-0.733251	313.519	7.85537	0
1479	33309	0	0	8.37421	7.2241	-0.346227	-0.938151	2489.29	68.4499	0
1479	42198	0	0	8.46151	7.30473	0.962485	0.271334	225.08	85.8988	0
1480	35434	0	0	2.19778	6.09642	0.560016	-0.828482	380.52	96.2088	0
1481	23538	0	0	8.91218	12.7802	0.626776	-0.7792	1517.22	448.552	0
1486	29090	0	0	25.9144	2.70752	-0.595174	-0.803597	24.3974	1.44954	0
1486	32412	0	0	25.8842	2.76896	-0.999807	0.0196463	350.867	46.2903	0
1486	33739	0	0	25.9998	2.8298	0.550071	0.835118	298.267	49.985	0
1488	21019	0	0	9.49496	13.9094	-0.447685	-0.894191	6485.17	688.653	0
1488	48354	0	0	9.46283	13.9576	-0.9985	-0.0547454	-154.772	423.262	0
1489	37624	0	0	6.3247	8.24517	0.354332	0.93512	2159.38	20.8764	0
1491	32737	0	0	7.77265	7.77094	0.918239	0.396026	615.301	375.692	0
1492	19008	0	0	13.3868	5.62978	-0.923549	0.38348	659.498	445.909	0
1492	44018	0	0	13.443	5.52871	-0.161538	-0.986866	1269.76	636.805	0
1492	47502	0	0	13.4783	5.67143	0.31791	0.948121	1088.32	407.216	0
1495	28400	0	0	26.5748	4.68209	0.310172	-0.95068	150.745	71.7721	0
1497	24334	0	0	9.56113	9.75897	-0.747566	0.664187	99.4986	145.511	0
1497	34759	0	0	9.55438	9.70189	-0.882591	-0.470141	126.349	229.549	0
1498	52358	0	0	7.1286	8.1837	-0.927994	-0.372595	126.462	0.350589	0
1500	16440	0	0	26.7039	5.93571	-0.228031	0.973654	168.312	85.265	0
1500	29125	0	0	26.7691	5.86113	0.934125	-0.356945	455.921	101.236	0
1501	50849	0	0	3.29126	4.56011	-0.990591	0.136856	261.98	26.0824	0
1501	52673	0	0	3.34129	4.61594	-0.245364	0.969431	794.59	21.1263	0
1503	11075	0	0	19.1613	1.73442	-0.781925	0.623373	1435.59	28.8748	0
1504	12254	0	0	5.38824	2.15588	-0.643009	0.765858	1477.67	438.382	0
1504	40474	0	0	5.36575	2.09405	-0.983775	-0.179408	-100.454	137.458	0
1506	46092	0	0	24.9479	2.95002	-0.786892	0.617091	849.692	60.2931	0
1509	41824	0	0	10.3526	15.7382	0.641589	0.767048	9370.88	118.841	0
1513	18955	0	0	4.71289	8.8126	-0.999075	0.0430132	803.076	177.952	0
1521	17262	0	0	20.7188	4.6064	0.777661	-0.628684	2126.15	98.621	0
1523	22480	0	0	7.19324	15.589	0.979199	-0.202902	932.334	497.533	0
1523	38126	0	0	7.10224	15.551	-0.543186	-0.839612	1971.85	469.815	0
1523	52281	0	0	7.1764	15.644	0.697767	0.716325	1488.29	290.59	0
1524	22634	0	0	10.8588	1.93704	0.961779	0.273827	127.913	143.917	0
1527	22024	0	0	16.0501	13.6407	-0.456844	-0.889547	147.081	59.9567	0
1527	25995	0	0	16.0504	13.7685	-0.452428	0.891801	1267.62	372.076	0
1527	36571	0	0	16.118	13.6419	0.488877	-0.872353	518.048	63.0854	0
1528	20270	0	0	3.75032	6.91427	0.808802	-0.588081	112.03	58.4677	0
1528	34977	0	0	3.63293	6.93569	-0.964352	-0.264621	542.433	123.088	0
1530	11077	0	0	23.7264	6.34797	-0.799587	-0.60055	110.094	71.9149	0
1537	51680	0	0	10.2049	13.0702	-0.203963	-0.978979	7769.95	93.4117	0
1538	25567	0	0	26.8308	8.57943	0.406127	0.913817	-65.8598	213.627	0
1542	28257	0	0	21.3834	5.7924	-0.976581	-0.215149	702.481	211.047	0
1542	33206	0	0	21.441	5.74674	0.0141268	-0.9999	461.263	253.899	0
1551	27507	0	0	6.96998	7.42616	-0.800381	0.599492	592.505	81.1088	0
1551	34696	0	0	7.06543	7.42557	0.806493	0.591244	2994.1	390.35	0
1551	50589	0	0	7.0123	7.33139	-0.0890936	-0.996023	2540.02	422.056	0
1552	17232	0	0	5.89643	8.41643	0.0534876	0.998569	1401.93	95.1402	0
1555	24445	0	0	2.61924	5.05753	-0.686089	0.727518	570.601	95.0174	0
1555	25899	0	0	2.7327	5.01975	0.985178	0.171537	1201.2	15.902	0
1556	35493	0	0	3.29483	6.2262	-0.912146	-0.409865	1418.34	176.167	0
1556	48537	0	0	3.35978	6.31751	0.0874987	0.996165	2208.97	149.995	0
1563	21816	0	0	11.2574	2.07858	0.559694	0.8287	1065.5	112.152	0
1565	12528	0	0	9.97004	14.5118	0.97397	-0.226676	1479.73	459.603	0
1568	31418	0	0	5.71047	11.9901	0.638273	0.76981	2707.5	221.411	0
1568	50043	0	0	5.72127	11.8959	0.795101	-0.606477	174.167	265.636	0
1568	51623	0	0	5.6151	11.8927	-0.75656	-0.653924	3074.95	67.394	0
1572	24179	0	0	9.9046	1.15316	0.418153	0.908377	1285.62	111.291	0
1580	14190	0	0	15.8218	15.5286	0.940821	-0.338904	490.298	45.305	0
1580	44390	0	0	15.6978	15.5215	-0.896397	-0.443253	134.306	153.524	0
1581	16220	0	0	9.68702	15.4034	0.365018	0.931	7422.77	1166.08	0
1583	21674	0	0	2.35204	10.1011	0.765754	-0.643133	151.184	83.0467	0
1583	43449	0	0	2.26476	10.1668	-0.830201	0.557465	217.867	107.145	0
1583	49296	0	0	2.31311	10.191	0.0543819	0.99852	108.3	17.4472	0
1584	17964	0	0	1.57023	14.8759	-0.0485295	-0.998822	-60.1445	27.7564	0
1585	17942	0	0	6.84414	2.06672	0.788486	0.615053	183.725	321.902	0
1587	37948	0	0	16.1654	3.32688	0.986099	0.16616	131.366	178.383	0
1587	45337	0	0	16.061	3.27689	-0.747749	-0.663981	-87.451	81.7959	0
1588	23161	0	0	5.09788	4.48825	-0.987783	-0.155837	671.858	246.272	0
1588	26399	0	0	5.24039	4.50134	0.999647	0.0265594	898.34	128.973	0
1588	32164	0	0	5.21217	4.44233	0.605354	-0.795956	242.015	72.9055	0
1590	25536	0	0	7.44659	10.5346	0.971524	-0.236941	185.464	330.948	0
1590	47693	0	0	7.31985	10.5065	-0.780892	-0.624666	1652.39	40.6085	0
1591	16495	0	0	7.42534	4.14026	-0.722198	-0.691687	858.997	407.551	0
1591	27106	0	0	7.47955	4.12721	0.326985	-0.945029	1253.61	28.8825	0
1591	27383	0	0	7.51437	4.17495	0.999791	-0.0204488	447.547	24.5318	0
1598	14028	0	0	6.65727	10.4279	-0.315467	0.948937	172.653	182.47	0
1598	17893	0	0	6.61374	10.3423	-0.952725	-0.303835	892.273	548.231	0
1598	34966	0	0	6.72128	10.4165	0.621419	0.783478	2093.87	288.858	0
1598	42837	0	0	6.68453	10.295	0.0832139	-0.996532	1201.3	612.169	0
1613	15544	0	0	5.8253	8.16999	-0.509004	-0.860764	1590.42	77.5387	0
1615	12948	0	0	5.64396	9.6338	0.959789	0.280722	1235.81	602.747	0
1615	24945	0	0	5.54886	9.64636	-0.854154	0.52002	609.852	370.822	0
1618	15281	0	0	18.7732	8.45859	-0.967008	-0.254745	551.446	331.971	0
1618	29976	0	0	18.7951	8.51645	-0.559299	0.828966	1501.1	102.178	0
1619	42460	0	0	8.90224	7.71526	-0.213589	0.976924	1551.84	495.826	0
1621	10162	0	0	23.7499	1.76663	0.96611	0.25813	100.534	3.91603	0
1621	18297	0	0	23.6788	1.70126	-0.338299	-0.941039	0.951031	64.261	0
1622	41395	0	0	11.6588	3.87866	-0.349939	0.936773	1385.66	245.164	0
1624	11908	0	0	2.1479	7.35357	-0.559199	-0.829034	879.405	91.8448	0
1644	50177	0	0	4.97498	13.3405	-0.699173	0.714953	140.518	122.696	0
1644	52097	0	0	5.03132	13.254	0.371074	-0.928603	212.663	141.795	0
1654	15607	0	0	7.18627	6.36869	0.531932	-0.846787	927.663	393.071	0
1654	16104	0	0	7.18652	6.4657	0.535923	0.844267	930.074	277.714	0
1654	45011	0	0	7.0999	6.40405	-0.973187	-0.230015	370.716	248.359	0
1654	45556	0	0	7.12191	6.46364	-0.589501	0.807768	384.311	130.743	0
1657	17526	0	0	14.1695	3.62918	-0.839437	0.543457	1536.83	294.356	0
1662	10729	0	0	17.8497	7.28008	-0.930701	0.36578	1148.73	33.0823	0
1662	17066	0	0	17.9681	7.30867	0.661958	0.749541	394.835	13.5348	0
1663	45378	0	0	23.6465	9.36016	0.457846	-0.889031	184.792	241.971	0
1666	24275	0	0	26.4003	8.92234	0.59412	0.804376	-23.8537	151.719	0
1667	19604	0	0	24.6023	1.29198	-0.254174	0.967159	631.421	88.5533	0
1667	23724	0	0	24.6886	1.1869	0.89933	-0.437272	358.028	73.9134	0
1667	25085	0	0	24.6107	1.14553	-0.142334	-0.989819	379.442	37.5367	0
1667	51423	0	0	24.5567	1.18187	-0.863608	-0.504164	15.0867	27.0738	0
1673	19944	0	0	9.37186	15.3238	0.50325	0.864141	4272.2	328.923	0
1675	27914	0	0	11.2372	5.85078	-0.250578	0.968096	1459.49	204.582	0
1678	16092	0	0	3.10565	2.79075	0.15539	-0.987853	679.267	18.9983	0
1680	12804	0	0	1.41843	7.31976	0.999368	0.0355492	1108.58	83.7118	0
1680	25080	0	0	1.38719	7.26279	0.503172	-0.864186	184.83	30.3692	0
1680	29851	0	0	1.38699	7.37225	0.500814	0.865555	963.295	226.44	0
1683	10531	0	0	8.88543	12.1986	0.59732	-0.802003	1715.08	527.567	0
1683	13685	0	0	8.8151	12.3234	-0.376515	0.926411	2606.47	1067.53	0
1690	15133	0	0	26.5404	1.81057	0.910317	-0.413912	308.448	32.2029	0
1692	15587	0	0	10.3896	2.23129	-0.673647	0.739054	985.888	343.709	0
1692	29578	0	0	10.4086	2.13178	-0.353646	-0.935379	1681.71	258.752	0
1692	41207	0	0	10.4507	2.2429	0.354863	0.934918	1644.2	369.491	0
1695	26039	0	0	15.4658	9.44201	-0.968219	-0.250106	639.131	485.33	0
1695	47433	0	0	15.5234	9.53292	-0.186403	0.982473	1207.55	365.728	0
1695	50446	0	0	15.6095	9.44592	0.98037	-0.197169	912.702	137.338	0
1698	47420	0	0	3.42386	12.3429	0.5492	-0.835691	9.25984	79.0248	0
1700	12745	0	0	25.4123	4.87047	-0.993985	-0.109513	955.258	67.6703	0
1700	51034	0	0	25.5097	4.83076	0.634433	-0.772978	555.494	22.8786	0
1703	21228	0	0	6.78821	2.58531	-0.616523	0.787337	968.652	34.1019	0
1703	23394	0	0	6.77035	2.53248	-0.967528	-0.252763	153.026	81.2322	0
1703	27816	0	0	6.86981	2.5382	0.99013	-0.140151	808.899	80.3774	0
1707	49891	0	0	3.50712	12.7347	0.489221	0.87216	438.874	371.237	0
1708	33255	0	0	11.4826	2.39369	0.613939	0.789354	916.025	189.731	0
1708	36447	0	0	11.4178	2.40489	-0.311341	0.950298	2645.17	274.356	0
1710	13097	0	0	8.45567	5.43936	-0.713628	0.700525	409.056	464.148	0
1710	36895	0	0	8.55439	5.43662	0.750738	0.6606	828.476	415.587	0
1710	46485	0	0	8.45175	5.34934	-0.772644	-0.634839	987.454	368.971	0
1716	11769	0	0	26.0309	3.09197	0.423813	0.90575	263.461	22.4102	0
1716	33739	0	0	26.0193	2.95387	0.267414	-0.963582	315.756	62.4867	0
1719	25881	0	0	12.5859	13.084	0.968927	-0.247348	779.376	964.395	0
1719	36377	0	0	12.5498	13.1449	0.245968	0.969278	1450.43	567.095	0
1719	42676	0	0	12.4955	13.0692	-0.839499	-0.543361	714.497	1148.46	0
1725	33093	0	0	17.5415	12.3002	0.221526	-0.975154	271.942	355.597	0
1725	41012	0	0	17.5404	12.4045	0.202543	0.979273	245.603	221.66	0
1725	46808	0	0	17.5829	12.3524	0.999997	0.00250412	529.938	270.05	0
1727	17691	0	0	2.67709	2.51771	-0.700024	-0.714119	1070.67	236.109	0
1727	32860	0	0	2.7652	2.56801	0.970792	0.239923	327.9	36.029	0
1731	38521	0	0	1.84534	14.7056	0.127191	0.991878	-26.8775	33.1657	0
1731	38713	0	0	1.77798	14.6452	-0.999839	-0.0179256	384.409	0.988622	0
1733	41009	0	0	7.34356	13.7085	-0.724482	0.689294	-32.6996	56.8449	0
1736	32517	0	0	24.8396	4.93972	-0.246111	-0.969242	144.334	47.0393	0
1737	39694	0	0	26.3822	4.6983	-0.999854	0.0170641	814.68	124.69	0
1738	44041	0	0	20.6054	9.81252	-0.960244	0.279161	1323.89	108.166	0
1741	17076	0	0	26.0954	2.10969	0.993599	0.112962	317.711	41.1004	0
1742	46992	0	0	13.4226	9.10275	-0.997633	-0.0687637	58.2835	300.69	0
1748	36150	0	0	18.6632	1.77867	-0.993705	-0.112026	582.904	214.711	0
1748	40288	0	0	18.7366	1.83443	0.374558	0.927204	661.137	319.513	0
1748	49096	0	0	18.7551	1.74738	0.718466	-0.695562	1080.98	179.342	0
1750	12401	0	0	2.83879	13.4488	0.997618	-0.0689754	168.359	125.533	0
1751	24884	0	0	14.0952	11.3562	-0.342672	0.939455	1575.42	57.1028	0
1751	28957	0	0	14.1318	11.2414	0.26457	-0.964366	1852.41	199.931	0
1755	11896	0	0	6.4361	8.75466	-0.780749	-0.624844	1705.2	295.61	0
1761	37196	0	0	21.8102	4.11308	0.867987	0.496587	710.668	364.994	0
1761	47227	0	0	21.7155	4.14121	-0.457727	0.889093	430.515	118.723	0
1764	18310	0	0	12.1886	13.2825	0.758629	-0.651523	3346.05	1210.87	0
1764	34415	0	0	12.1933	13.349	0.839857	0.542808	122.939	566.636	0
1764	36060	0	0	12.1219	13.2687	-0.438969	-0.898502	2991.55	1192.29	0
1772	18633	0	0	15.1624	9.35444	-0.432143	0.901805	2960.81	78.206	0
1773	12872	0	0	11.093	6.74592	-0.803154	0.595772	40.9461	285.005	0
1773	52213	0	0	11.1747	6.75573	0.638007	0.770031	1760.98	586.429	0
1775	34241	0	0	2.38853	8.46964	0.851296	-0.524685	587.83	58.7821	0
1775	48902	0	0	2.2768	8.45699	-0.712092	-0.702086	786.963	97.1095	0
1776	12660	0	0	26.6504	2.0134	0.813229	-0.581943	249.917	38.8396	0
1776	27956	0	0	26.5943	1.99301	-0.250127	-0.968213	96.1878	3.5565	0
1776	50011	0	0	26.6248	2.09387	0.328458	0.944519	227.315	6.63619	0
1779	10991	0	0	15.1047	1.53284	0.47485	-0.880067	1277.26	165.464	0
1779	22079	0	0	15.0725	1.628	-0.15641	0.987692	1260.62	330.907	0
1779	42289	0	0	15.052	1.53539	-0.558825	-0.829286	362.509	71.2236	0
1780	33569	0	0	7.81585	9.50353	0.178218	0.983991	2825.61	133.203	0
1784	35597	0	0	18.4507	7.61967	-0.998837	-0.0482246	906.096	168.72	0
1784	42170	0	0	18.521	7.68179	0.169799	0.985479	1142.41	269.458	0
1790	20835	0	0	4.50255	5.877	-0.812167	0.583425	941.167	11.1334	0
1790	44299	0	0	4.59207	5.83442	0.965056	-0.262044	463.558	195.046	0
1792	15570	0	0	8.68013	11.4693	0.792305	-0.610125	1853.78	733.885	0
1793	31961	0	0	21.8416	1.44149	0.0307255	0.999528	229.946	41.0153	0
1793	38670	0	0	21.892	1.41159	0.862358	0.506298	19.184	1.26137	0
1799	20457	0	0	13.2391	11.2404	-0.626368	-0.779527	2631.13	1348.97	0
1799	33714	0	0	13.3111	11.3675	0.346602	0.938012	1818.59	710.372	0
1800	22161	0	0	8.10584	11.1964	0.368748	0.929529	3777.94	674.118	0
1800	38507	0	0	8.03249	11.0858	-0.712952	-0.701212	3842.92	952.091	0
1805	12913	0	0	18.2887	3.46989	-0.934524	0.3559	1117.52	268.265	0
1805	21495	0	0	18.296	3.40463	-0.829954	-0.557832	91.499	68.2536	0
1805	44294	0	0	18.4268	3.44394	0.999968	-0.00797325	151.889	46.9737	0
1810	18460	0	0	4.42575	12.1754	-0.461801	0.886983	483.867	283.183	0
1814	10278	0	0	6.67209	12.8046	-0.752026	-0.659134	1236.24	374.536	0
1814	12938	0	0	6.70738	12.9195	-0.253144	0.967429	1943.27	505.077	0
1814	43304	0	0	6.79577	12.8474	0.998514	-0.054492	1246.35	579.952	0
1816	18646	0	0	6.97874	2.14014	0.36709	-0.930186	1261.55	198.605	0
1816	44327	0	0	6.92226	2.24968	-0.544907	0.838496	1028.31	183.216	0
1817	39469	0	0	2.09074	12.6593	0.873436	-0.486939	403.527	149.971	0
1821	20500	0	0	7.32552	9.64214	-0.449459	-0.893301	172.881	45.9093	0
1821	30319	0	0	7.30559	9.74334	-0.753448	0.657508	-191.344	138.983	0
1821	43903	0	0	7.42009	9.69845	0.999564	-0.0295357	-204.624	190.178	0
1822	17527	0	0	16.8596	8.71731	0.633116	-0.774057	1787.31	40.7778	0
1822	51058	0	0	16.782	8.79289	-0.790167	0.612891	2244.01	441.893	0
1824	11559	0	0	11.3032	12.7601	0.0918682	-0.995771	3811.55	139.356	0
1824	19255	0	0	11.3654	12.8524	0.956667	0.291183	-28.3183	541.721	0
1834	37745	0	0	2.17434	6.93026	0.674005	-0.738726	585.822	18.5195	0
1834	41596	0	0	2.12431	7.04388	-0.0899474	0.995947	529.828	1.1092	0
1834	45505	0	0	2.07456	6.94397	-0.848806	-0.528704	283.377	69.5783	0
1835	19841	0	0	3.62926	13.8724	0.376905	0.926252	150.204	134.173	0
1837	16078	0	0	12.9349	15.2083	0.998569	0.0534699	-240.524	127.582	0
1841	12274	0	0	18.9603	9.4286	-0.872788	0.488099	880.675	26.3304	0
1844	30996	0	0	4.12119	5.39268	-0.281603	-0.959531	749.97	49.6822	0
1844	39926	0	0	4.08207	5.43613	-0.983518	-0.180809	952.378	59.6069	0
1847	20643	0	0	5.58532	14.0253	0.122211	0.992504	-71.4318	159.436	0
1848	12025	0	0	15.0093	8.55915	0.863162	-0.504927	834.69	418.812	0
1849	19323	0	0	13.9256	7.65535	-0.277136	0.960831	1722.17	428.908	0
1849	38605	0	0	13.9932	7.64156	0.635076	0.772449	-123.172	209.722	0
1850	11079	0	0	16.2725	12.4007	-0.994621	0.103583	1498.14	316.709	0
1856	37207	0	0	14.7393	11.3854	-0.273091	0.961988	3208.34	379.809	0
1861	40961	0	0	24.2209	9.13764	-0.670472	-0.741935	51.837	119.652	0
1864	10926	0	0	12.0281	11.4415	0.15154	-0.988451	4951.99	307.466	0
1864	38856	0	0	12.0775	11.4865	0.971387	-0.237503	603.465	274.236	0
1865	10663	0	0	16.0056	14.7967	0.269826	-0.962909	304.387	21.9288	0
1865	45742	0	0	15.9413	14.8107	-0.646819	-0.762644	-55.4453	83.8623	0
1870	45117	0	0	4.78518	14.863	0.922605	0.385747	525.952	75.5873	0
1872	46445	0	0	17.5561	3.7942	-0.227601	0.973755	1810.62	187.337	0
1873	13214	0	0	9.4259	4.10683	0.883401	0.468617	402.187	171.152	0
1874	21000	0	0	20.4903	1.23389	-0.930599	0.366039	290.656	63.9989	0
1874	25138	0	0	20.5418	1.27249	-0.092283	0.995733	712.624	143.104	0
1880	32786	0	0	3.53977	15.455	0.604759	-0.796408	89.0847	18.4128	0
1881	29562	0	0	19.43	9.27716	0.882427	-0.47045	817.464	79.7574	0
1882	40244	0	0	19.89	2.99003	-0.849991	0.526797	236.809	172.866	0
1883	33335	0	0	22.8993	4.33029	-0.975393	0.220474	974.217	145.13	0
1883	46257	0	0	22.9666	4.38533	-0.0200605	0.999799	178.29	203.406	0
1885	17367	0	0	12.263	5.63202	-1	0.000830775	833.699	244.786	0
1885	23909	0	0	12.2947	5.57122	-0.570545	-0.821266	671.286	35.8456	0
1887	51451	0	0	20.6797	10.3568	0.829623	-0.558324	561.704	96.8101	0
1888	29818	0	0	7.44675	13.5976	-0.72236	-0.691517	713.17	37.2293	0
1899	30430	0	0	17.7863	10.0204	0.316791	-0.948495	952.988	83.1264	0
1899	47165	0	0	17.719	10.0338	-0.659839	-0.751407	450.935	25.5097	0
1900	17945	0	0	12.5356	12.5585	-0.680899	0.732378	3056.1	812.287	0
1900	38586	0	0	12.5819	12.4611	0.13679	-0.9906	4774.1	665.21	0
1900	48776	0	0	12.52	12.5002	-0.954552	-0.298045	-14.3359	318.678	0
1903	20530	0	0	7.96049	10.8639	-0.690344	0.723481	282.102	223.391	0
1903	51281	0	0	8.04828	10.8233	0.998256	-0.0590303	-237.683	28.3812	0
1904	36603	0	0	2.82762	5.32094	0.635946	-0.771733	1003.23	179.699	0
1907	28829	0	0	6.84427	12.4427	-0.578025	0.816019	-70.605	209.224	0
1907	52612	0	0	6.81359	12.3846	-0.999776	0.0211483	836.899	262.319	0
1909	21045	0	0	12.5863	11.0879	-0.626008	-0.779816	861.357	244.811	0
1915	11181	0	0	9.63086	14.6762	0.949092	-0.314999	-791.712	94.8763	0
1918	33513	0	0	1.91258	1.33313	-0.996677	0.0814501	628.226	53.8589	0
1920	23502	0	0	13.5039	7.7201	0.937239	0.348688	97.0445	55.4406	0
1920	34137	0	0	13.3761	7.721	-0.932184	0.361985	155.561	162.433	0
1926	13353	0	0	8.41161	13.6087	-0.80644	0.591315	-351.204	101.023	0
1926	46508	0	0	8.48866	13.6301	0.378905	0.925436	4268.73	77.299	0
1926	48610	0	0	8.51851	13.5344	0.835137	-0.550042	-422.888	91.2629	0
1928	18511	0	0	26.4552	2.38224	-0.866811	-0.498638	268.428	51.6782	0
1929	19459	0	0	9.25482	9.52771	0.987772	0.155908	1130.98	256.414	0
1929	23792	0	0	9.22674	9.45829	0.600579	-0.799565	1123.56	768.52	0
1929	44204	0	0	9.14432	9.57776	-0.534259	0.845321	1856.98	314.12	0
1932	19823	0	0	15.0475	13.6682	0.994569	-0.104076	1921.39	330.7	0
1932	41184	0	0	14.941	13.6255	-0.648615	-0.761117	1036.32	317.862	0
1933	12817	0	0	6.43897	8.93461	-0.275176	-0.961394	645.418	21.4621	0
1933	50873	0	0	6.39478	9.04288	-0.869488	0.493954	364.488	191.976	0
1937	17570	0	0	13.1143	6.21072	-0.90387	0.427806	257.583	400.084	0
1938	21336	0	0	14.3361	10.7483	-0.489661	-0.871913	1455.53	1296.23	0
1938	40009	0	0	14.4309	10.8357	0.908492	0.417903	-87.3982	684.188	0
1942	16966	0	0	2.68092	14.9454	-0.7477	0.664037	159.065	42.9592	0
1944	16795	0	0	2.89073	7.31814	0.489626	0.871932	1173.99	12.728	0
1944	25300	0	0	2.92795	7.25798	0.998853	0.0478751	946.315	95.3399	0
1944	48157	0	0	2.79975	7.20682	-0.757106	-0.653293	1903.59	96.7265	0
1948	32605	0	0	25.3906	9.14759	-0.938919	0.344138	942.853	195.15	0
1951	43209	0	0	15.7989	11.6853	0.31705	0.948409	1186.76	702.775	0
1951	52553	0	0	15.8334	11.5686	0.781797	-0.623533	2648.37	480.573	0
1954	11664	0	0	12.6215	15.5097	-0.775019	-0.631937	1052.04	960.538	0
1954	39609	0	0	12.7113	15.4898	0.43399	-0.900918	4392.71	701.837	0
1957	37163	0	0	3.9251	12.0144	-0.57818	-0.81591	413.058	32.4495	0
1957	41449	0	0	3.98774	12.0108	0.486971	-0.873418	-84.5455	242.745	0
1957	42447	0	0	3.93452	12.1157	-0.417046	0.908886	75.2685	138.494	0
1960	35559	0	0	14.107	2.4026	0.272078	0.962275	327.057	143.057	0
1964	21362	0	0	8.83644	14.1682	0.977033	-0.213089	179.138	960.155	0
1964	47890	0	0	8.75165	14.2153	-0.698208	0.715895	-540.389	238.214	0
1967	15848	0	0	1.57612	4.01571	0.342455	-0.939534	1036.09	32.7197	0
1967	37846	0	0	1.51306	4.02815	-0.674559	-0.738221	530.509	132.237	0
1969	12548	0	0	8.00727	3.63486	0.594886	-0.80381	1794.01	188.408	0
1969	47019	0	0	7.94328	3.62734	-0.393645	-0.919263	1040.29	277.186	0
1981	10639	0	0	9.14341	8.42647	0.920809	0.390013	51.6556	189.791	0
1981	50490	0	0	9.11198	8.3499	0.3849	-0.922958	3629.01	791.931	0
1986	35927	0	0	10.4894	12.0186	0.395975	-0.918261	3687.75	316.018	0
1987	33545	0	0	7.03034	2.90205	-0.0995633	-0.995031	2377.9	60.3265	0
1987	52095	0	0	6.99094	3.02517	-0.658387	0.75268	983.274	129.551	0
1989	41284	0	0	11.9435	6.89609	0.749336	-0.66219	1283.3	563.977	0
1989	42127	0	0	11.9123	6.99645	0.243047	0.970015	2207.32	378.072	0
1989	42133	0	0	11.882	6.87729	-0.249338	-0.968416	1757.67	434.8	0
1992	16267	0	0	16.9574	8.32799	-0.952634	-0.304119	363.814	130.258	0
1992	16901	0	0	17.0265	8.40594	0.188044	0.982161	270.034	411.96	0
1992	35342	0	0	17.0755	8.34332	0.998696	-0.0510472	1614.35	731.702	0
1993	15422	0	0	18.0255	8.91651	-0.598332	0.801249	1604.05	63.6432	0
1997	22666	0	0	8.20607	13.2283	-0.719919	-0.694058	5493.82	600.806	0
1997	36246	0	0	8.22367	13.3234	-0.419704	0.907661	-171.922	315.22	0
1999	21859	0	0	7.71748	13.7776	0.659084	0.75207	3966.45	125.003	0
2003	30676	0	0	26.8828	2.47011	0.744632	0.667476	294.281	16.1902	0
2005	27501	0	0	26.4692	4.00928	0.889216	0.457488	60.6401	7.86786	0
2008	27511	0	0	7.06381	12.7701	-0.999971	-0.0076343	326.031	157.766	0
2008	51246	0	0	7.16368	12.7935	0.899331	0.437268	4593.95	1166.07	0
2013	23701	0	0	6.52918	13.992	-0.0970425	-0.99528	964.681	582.013	0
2013	27376	0	0	6.59234	14.0842	0.893391	0.449279	2878.53	573.001	0
2013	49880	0	0	6.48562	14.0958	-0.777324	0.6291	-72.9404	684.14	0
2017	27533	0	0	10.9369	4.47772	-0.853948	0.520359	1465.25	399.953	0
2017	37211	0	0	10.9392	4.40622	-0.815994	-0.578061	51.8918	112.156	0
2018	21555	0	0	12.7951	6.2789	0.163774	-0.986498	2758.3	82.9871	0
2018	41534	0	0	12.8485	6.32361	0.942814	-0.333318	982.828	241.083	0
2022	27738	0	0	3.7091	4.50894	-0.975943	0.218026	422.436	125.376	0
2023	15019	0	0	16.5961	6.28533	-0.689362	0.724417	2226.26	202.144	0
2025	25735	0	0	12.2089	14.338	0.998761	-0.049767	-44.1348	280.997	0
2031	15102	0	0	1.29982	12.6959	-0.713559	0.700595	238.213	195.3	0
2035	27322	0	0	11.2627	5.5818	0.865957	0.500118	1.26031	199.57	0
2037	24134	0	0	4.00481	12.9959	-0.495828	0.868421	-113.972	2.96149	0
2037	37179	0	0	4.0621	12.991	0.632679	0.774414	668.548	95.7602	0
2038	48680	0	0	19.3417	4.34219	-0.886733	-0.462282	539.769	14.6244	0
2040	26658	0	0	4.51924	15.6776	0.999943	-0.0107019	291.206	15.2655	0
2040	40296	0	0	4.4847	15.6195	0.486574	-0.873639	57.1597	18.2961	0
2042	21363	0	0	23.3668	3.78459	0.994035	-0.109066	643.846	24.0112	0
2042	43200	0	0	23.2934	3.8461	-0.281982	0.95942	214.199	116.12	0
2044	13241	0	0	14.4818	13.5078	0.996487	-0.0837516	1624.99	428.894	0
2044	31969	0	0	14.3734	13.4585	-0.591349	-0.806416	145.661	219.681	0
2046	14295	0	0	13.5698	3.23539	0.804842	0.593489	550.355	44.5256	0
2046	51581	0	0	13.5802	3.17176	0.951259	-0.308393	224.095	19.8718	0
2049	14366	0	0	3.49727	6.76045	-0.929759	-0.368168	1438.52	150.526	0
2049	34977	0	0	3.56896	6.85799	0.0742226	0.997242	607.257	46.0722	0
2049	51840	0	0	3.63185	6.80786	0.955212	0.295921	1700.8	53.3983	0
2053	16941	0	0	26.1112	4.00528	-0.995413	-0.0956662	662.179	48.1562	0
2053	23663	0	0	26.1384	4.06969	-0.626337	0.779552	175.055	22.2914	0
2053	43575	0	0	26.2082	4.08195	0.322975	0.946408	249.458	52.8286	0
2054	24000	0	0	20.8618	1.19696	-0.588382	-0.808583	34.1498	162.767	0
2055	13182	0	0	21.2076	2.47052	0.461949	-0.886906	477.261	21.2613	0
2055	31278	0	0	21.1246	2.58397	-0.705534	0.708676	740.34	12.6247	0
2056	24860	0	0	24.7017	4.28042	-0.981988	-0.188943	498.832	153.894	0
2056	25279	0	0	24.761	4.22567	-0.110486	-0.993878	267.994	1.61509	0
2056	49769	0	0	24.7395	4.35473	-0.42687	0.904313	853.765	212.427	0
2056	50651	0	0	24.8234	4.25316	0.807405	-0.589997	1093.01	61.2428	0
2057	19575	0	0	22.8847	3.37157	0.85889	0.51216	354.707	107.64	0
2057	26646	0	0	22.787	3.33525	-0.984904	-0.173103	401.821	21.9811	0
2057	39059	0	0	22.8174	3.39262	-0.412119	0.91113	1014.21	88.4642	0
2059	14054	0	0	4.82839	1.33618	0.352544	-0.935795	745.02	50.3162	0
2059	17677	0	0	4.76084	1.35103	-0.711286	-0.702902	1242.6	41.5199	0
2063	30634	0	0	12.4106	1.11197	0.080103	0.996787	962.238	77.766	0
2066	16139	0	0	24.281	9.57606	0.692905	0.721029	295.651	41.8485	0
2066	45963	0	0	24.2338	9.46085	-0.0129443	-0.999916	-234.023	87.1046	0
2067	24132	0	0	1.88533	13.4867	-0.572891	0.819632	185.621	268.669	0
2067	42367	0	0	1.85346	13.4288	-0.998868	0.0475766	333.666	51.6344	0
2070	45380	0	0	10.8527	3.75673	-0.138217	0.990402	2254.06	366.37	0
2075	25744	0	0	1.09245	5.74607	0.963151	-0.26896	674.685	141.866	0
2079	33227	0	0	13.6329	5.51762	-0.981985	0.188957	-87.8373	44.1257	0
2080	15029	0	0	16.7602	9.77446	0.95821	-0.286066	1266.44	500.868	0
2080	20091	0	0	16.7323	9.84628	0.512254	0.858834	413.12	297.126	0
2080	28422	0	0	16.6985	9.72973	-0.0251759	-0.999683	1140.21	569.874	0
2080	49457	0	0	16.6485	9.82778	-0.824958	0.565194	2135.09	342.694	0
2081	29997	0	0	14.2245	13.481	-0.689107	-0.724659	-7.17292	789.897	0
2081	31969	0	0	14.3022	13.4668	0.38323	-0.923653	4718.79	1.38844	0
2082	17547	0	0	15.0149	12.6907	-0.390904	-0.920431	123.903	3220.06	1
2082	20047	0	0	15.1088	12.7413	0.98369	-0.179871	-2352.84	333.899	1
2082	49787	0	0	15.0211	12.8187	-0.30071	0.953716	1381.52	131.528	0
2084	25789	0	0	11.2421	2.40233	0.900898	-0.434031	601.783	446.037	0
2085	10508	0	0	16.2314	4.62248	-0.297897	-0.954598	538.492	474.644	0
2085	33487	0	0	16.2953	4.63614	0.659766	-0.751471	1542.96	193.92	0
2088	44557	0	0	2.70323	9.39871	0.959919	0.280277	1149.89	25.0096	0
2088	45456	0	0	2.59036	9.39962	-0.955241	0.295827	973.292	172.425	0
2090	17064	0	0	8.56438	6.28181	0.304752	-0.952432	2431.89	359.848	0
2090	23591	0	0	8.57274	6.41465	0.421802	0.906688	2671.04	564.272	0
2094	47569	0	0	22.2147	6.39783	0.994021	0.109193	201.65	15.1383	0
2097	13926	0	0	16.9139	7.73959	-0.982507	-0.186225	277.549	301.443	0
2097	23728	0	0	17.0602	7.76591	0.985828	0.167759	709.181	1.34625	0
2097	52191	0	0	16.9298	7.80094	-0.768875	0.639399	1829.82	182.357	0
2097	52670	0	0	17.0036	7.68102	0.224229	-0.974536	1838.65	521.233	0
2099	15691	0	0	16.5568	9.33763	-0.343567	0.939128	2713.59	196.412	0
2100	28063	0	0	20.8631	7.65608	-0.853033	-0.521858	158.34	77.8051	0
2100	29739	0	0	20.9427	7.76005	0.280895	0.959739	222.158	187.688	0
2101	10733	0	0	17.7828	2.45939	0.45756	-0.889179	2230.84	29.6272	0
2101	48993	0	0	17.705	2.51163	-0.996024	0.0890856	301.817	255.69	0
2103	39891	0	0	8.1674	1.7517	-0.518964	0.854796	103.833	135.716	0
2103	44119	0	0	8.23927	1.75036	0.549973	0.835183	515.096	349.308	0
2107	32529	0	0	24.5893	9.46468	0.992441	-0.122723	692.047	113.076	0
2108	34252	0	0	11.7795	6.26115	0.613642	-0.789585	1858.21	370.827	0
2108	49154	0	0	11.7584	6.37728	0.295716	0.955276	1146.34	85.5183	0
2112	16145	0	0	26.816	5.39686	-0.768587	-0.639746	140.179	64.601	0
2112	28762	0	0	26.873	5.37749	0.21975	-0.975556	6.05038	78.7017	0
2119	11494	0	0	9.78271	11.1466	-0.988037	-0.154215	-686.472	269.643	0
2119	14082	0	0	9.80308	11.2067	-0.700592	0.713562	2257.78	990.373	0
2119	32156	0	0	9.82047	11.0955	-0.448633	-0.893716	2369.01	333.92	0
2124	24392	0	0	14.566	6.4489	0.707088	0.707126	-201.408	117.027	0
2124	36020	0	0	14.4756	6.42312	-0.973401	0.229107	85.0326	252.071	0
2127	20756	0	0	16.4924	7.57713	-0.907501	-0.42005	631.738	197.746	0
2133	13778	0	0	19.2318	11.6409	0.934315	-0.35645	898.999	152.523	0
2133	17330	0	0	19.1159	11.7029	-0.815334	0.578991	769.708	73.0497	0
2133	33226	0	0	19.1706	11.7308	0.0100258	0.99995	334.421	42.6691	0
2133	43540	0	0	19.1562	11.5996	-0.20711	-0.978318	323.536	75.9989	0
2142	10786	0	0	3.89678	10.0483	-0.991849	-0.127422	936.94	305.57	0
2142	16374	0	0	3.99553	10.1237	0.383605	0.923497	1938.23	249.814	0
2142	30065	0	0	4.03799	10.0415	0.975041	-0.222026	1197.08	351.023	0
2142	46815	0	0	3.93412	10.1208	-0.471389	0.881925	136.486	19.5125	0
2143	37350	0	0	6.2543	1.75751	-0.228735	-0.973489	2075.76	301.909	0
2147	19728	0	0	14.9412	12.4219	-0.831959	0.554837	3857.86	495.005	0
2147	45693	0	0	15.0453	12.337	0.711037	-0.703155	4090	17.0865	0
2149	10754	0	0	16.9004	9.43132	-0.242683	0.970106	1396.5	453.052	0
2149	18217	0	0	16.9576	9.35801	0.881747	-0.471722	1455.6	244.476	0
2152	12178	0	0	26.5562	3.84735	0.767106	-0.641521	328.222	62.3636	0
2153	32745	0	0	12.0984	2.53109	-0.992847	0.119394	-137.41	325.773	0
2162	20014	0	0	15.1212	12.505	-0.999886	-0.0150664	1196.3	214.61	0
2162	31072	0	0	15.2398	12.4628	0.765062	-0.643957	2046.96	285.559	0
2167	14130	0	0	4.24684	10.0627	0.908577	0.417717	723.554	78.9168	0
2167	43419	0	0	4.16838	10.0853	-0.549466	0.835516	-5.35556	42.7047	0
2167	49437	0	0	4.2408	10.0076	0.794906	-0.606733	170.539	10.7126	0
2168	35693	0	0	11.9163	9.01858	-0.598912	0.800815	3244.56	764.259	0
2169	22060	0	0	5.54785	3.42207	-0.981213	-0.192927	1417.9	305.791	0
2170	45372	0	0	1.73951	14.9547	0.780292	-0.625416	301.095	102.754	0
2173	22716	0	0	23.3313	5.55579	-0.360251	0.932855	126.529	151.622	0
2173	41282	0	0	23.2918	5.49551	-0.999191	-0.04022	391.299	123.94	0
2175	14629	0	0	9.79232	12.9014	-0.976579	-0.215159	663.335	565.703	0
2178	26314	0	0	10.824	8.4422	-0.275031	-0.961435	2717.91	539.584	0
2181	40845	0	0	26.4905	7.55634	-0.486973	-0.873417	21.5142	58.2865	0
2181	41366	0	0	26.5705	7.61162	0.989164	0.146814	323.942	99.8364	0
2182	36172	0	0	18.5552	8.789	-0.285417	-0.958403	164.18	251.071	0
2182	48012	0	0	18.519	8.8344	-0.997695	-0.067858	1177.97	453.853	0
2184	20686	0	0	25.8517	6.56836	-0.125646	-0.992075	-44.7167	92.4567	0
2184	50195	0	0	25.9109	6.67761	0.762574	0.646901	111.776	257.575	0
2185	44100	0	0	22.7416	3.81389	0.88094	0.473229	-45.4093	74.49	0
2186	13332	0	0	17.673	4.51991	-0.423605	-0.905847	1181.2	285.057	0
2186	14186	0	0	17.653	4.62933	-0.716092	0.698006	1060.08	71.8837	0
2186	39170	0	0	17.7697	4.57422	0.99399	-0.109471	864.387	318.278	0
2186	47536	0	0	17.7181	4.64798	0.2377	0.971339	817.274	69.5273	0
2188	52204	0	0	9.23672	4.92346	-0.975133	-0.221619	240.461	229.31	0
2189	23277	0	0	13.6484	1.08358	-0.98468	-0.174371	-1.86074	9.47504	0
2190	24564	0	0	16.7748	1.15577	0.879851	0.475249	711.726	108.852	0
2190	39158	0	0	16.6802	1.14095	-0.983133	0.18289	493.182	80.7727	0
2197	35797	0	0	6.6391	6.97728	-0.913178	-0.407561	1689.42	566.769	0
2197	36388	0	0	6.76743	6.97206	0.87767	-0.479265	231.218	213.626	0
2198	49158	0	0	4.91441	11.6049	0.438669	-0.898649	195.296	166.447	0
2201	22238	0	0	9.87074	6.82545	-0.184159	0.982896	2678.92	316.074	0
[truncated: 44,492 more rows]
