# Supplementary material for: Study on stability analysis of soil nail reinforced slopes under loading based on the discrete element method
Source: PLoS One. 2026 May 26;21(5):e0350163. doi: 10.1371/journal.pone.0350163 (PMC13210361; doi:10.1371/journal.pone.0350163)
Supplement: S1 File — (ZIP) [file pone.0350163.s001.zip › DATA in PFC/6_14_5000__measure.txt]

id	cx	cy	mradius	sxx	syy	sxy	s1	s3	angle_deg	porosity	strain_x	strain_y
1	15.7	15.35	0.63	-4171.24	-339.576	1004.66	-92.1353	-4418.68	76.1638	0.182014	1.56755e-06	2.41935e-06
2	14.44	15.098	0.63	-13379.3	-10783.5	4899.04	-7013.36	-17149.5	52.4193	0.155969	3.91033e-06	1.18535e-06
3	13.18	14.846	0.63	-10713.5	-33574.9	3774.07	-10106.5	-34181.8	9.1358	0.168806	2.68167e-06	-1.31374e-06
4	17	14	0.63	-2794.39	-1581.94	761.873	-1214.53	-3161.8	64.2547	0.192042	-2.26398e-06	-2.89434e-06
5	15.74	13.748	0.63	-8239	-7991.17	2640.85	-5471.33	-10758.8	46.3432	0.168199	7.59536e-07	-2.8669e-06
6	14.48	13.496	0.63	-9577.78	-16913	3962.28	-7846.22	-18644.6	23.6058	0.186708	1.57437e-06	-1.05422e-06
7	18.4	12.6	0.63	-3643	-1664.48	966.595	-1270.65	-4036.83	67.832	0.177945	8.86587e-06	1.01838e-06
8	17.14	12.348	0.63	-6759.92	-5269.86	1993.22	-3886.98	-8142.8	55.2474	0.19965	-4.74742e-07	5.13391e-06
9	15.88	12.096	0.63	-7749.36	-10077.7	2938.78	-5752.56	-12074.5	34.1947	0.187009	-1.59463e-06	1.31947e-06
10	19.8	11.2	0.63	-3225.87	-1985.19	1055.38	-1381.34	-3829.72	60.2233	0.185725	-4.73125e-06	8.32693e-07
11	18.54	10.948	0.63	-5091.7	-4189.87	1466.05	-3106.96	-6174.61	53.5482	0.179167	-2.63488e-07	2.30178e-07
12	17.28	10.696	0.63	-8685.48	-7735.44	3110.49	-5063.91	-11357	49.3415	0.175811	-6.75142e-08	9.7617e-07
13	21	9.75	0.63	-8151.9	-2298.36	1410.41	-1976.25	-8474.01	77.1353	0.190854	-2.98587e-06	1.42958e-06
14	19.74	9.498	0.63	-6822.22	-3349.75	1673.25	-2674.7	-7497.27	68.0291	0.165621	1.34926e-06	-7.69096e-07
15	18.48	9.246	0.63	-6843	-6129.34	2288.65	-4169.87	-8802.47	49.4309	0.165681	2.1052e-06	-2.74249e-06
16	22.5	9.3	0.63	-8200.03	-1364.92	1076.97	-1199.24	-8365.71	81.2544	0.187998	-7.11531e-07	1.83054e-06
