# Supplementary material for: Study on stability analysis of soil nail reinforced slopes under loading based on the discrete element method
Source: PLoS One. 2026 May 26;21(5):e0350163. doi: 10.1371/journal.pone.0350163 (PMC13210361; doi:10.1371/journal.pone.0350163)
Supplement: S1 File — (ZIP) [file pone.0350163.s001.zip › DATA in PFC/6_14_5000__pbond.txt]

ball1_id	ball2_id	cx	cy	pb_fn	pb_fs	pb_state	bond_type
6	21988	6.96474	3.81843	256.575	-143.002	3	0
6	29749	6.99412	3.89587	71.778	391.557	3	0
7	28757	24.6357	3.70259	81.1203	-15.3252	3	0
12	5819	3.14876	12.0821	-89.5623	103.871	3	0
17	4641	9.92647	4.56631	141.851	21.4873	3	0
17	7912	9.90074	4.71021	174.227	-234.891	3	0
25	9688	14.7798	8.59198	123.609	-413.219	3	0
35	7830	10.5586	10.8374	-834.484	-639.163	3	0
36	8603	24.9223	7.46556	43.1087	64.4765	3	0
40	1994	13.1976	6.05003	-76.2369	-3.2493	3	0
51	1555	2.6608	4.94045	163.042	7.52924	3	0
63	3510	15.5955	9.0055	177.984	139.345	3	0
67	4619	5.20545	9.3512	226.714	10.4114	3	0
93	3401	23.1406	9.21747	-61.0897	44.4706	3	0
151	611	11.415	4.31449	175.439	3.26858	3	0
174	289	14.9054	15.2748	-470.649	-191.777	3	0
183	327	3.8714	15.6534	-34.3562	-65.8083	3	0
265	530	20.7784	6.82851	52.2015	-160.237	3	0
421	992	24.9065	1.46941	67.1039	8.0343	3	0
563	835	16.0954	7.20395	182.963	-239.003	3	0
639	940	18.1454	3.68693	299.35	159.579	3	0
782	835	16.0258	7.28224	134.869	-74.4433	3	0
12	29230	3.10601	12.0444	-129.319	-124.887	3	0
19	18330	5.96643	5.19735	114.309	246.694	3	0
19	28347	6.06225	5.25837	134.221	74.4323	3	0
21	51229	10.2999	12.1371	-471.928	129.685	3	0
22	20360	18.9268	5.90632	25.6513	289.727	3	0
24	15402	6.12419	9.75584	97.2387	136.348	3	0
24	42844	6.11539	9.68444	-92.2475	-206.928	3	0
32	15068	25.7961	7.89187	71.583	180.694	3	0
32	23482	25.7097	7.90209	-78.5511	-288.574	3	0
32	23484	25.776	8.00098	-198.786	30.7102	3	0
33	24026	22.8891	1.61864	95.9412	6.54942	3	0
38	40341	1.8409	14.2078	13.7355	-72.5874	3	0
43	24224	12.0789	7.74216	130.828	562.279	3	0
48	15202	5.20818	13.7726	342.628	-7.53662	3	0
48	34325	5.161	13.6794	-145.345	-417.963	3	0
50	30371	26.6004	1.36103	39.0198	-5.30111	3	0
51	36503	2.71287	4.89232	60.8243	98.7774	3	0
54	38186	15.9127	4.50122	27.7305	-107.335	3	0
54	42458	15.9344	4.44119	82.8234	209.04	3	0
55	34632	16.6257	6.09765	-309.448	-110.003	3	0
56	47461	12.4326	5.45013	96.4445	5.28109	3	0
57	25720	16.8669	13.0113	275.07	122.642	3	1
57	35305	16.9244	13.0127	-1.80853	4.57977	3	0
59	25894	25.8865	3.20019	55.2899	25.4118	3	0
59	33269	25.8951	3.0877	36.0947	29.5191	3	0
60	50684	13.6879	9.88522	241.369	386.587	3	0
66	34745	7.95422	1.61295	98.5562	-193.412	3	0
68	44691	12.1708	6.03756	39.3739	-137.009	3	0
68	47062	12.1457	6.11212	58.9768	2.85826	3	0
69	52350	10.6703	6.01962	109.952	3.34264	3	0
70	16449	13.5499	3.8902	67.2357	-450.506	3	0
70	28456	13.4352	3.98293	86.7154	-198.549	3	0
70	46530	13.4487	3.86061	181.788	364.727	3	0
74	46308	14.4996	11.9944	33.3999	-509.718	3	0
76	45241	11.6102	7.6102	197.335	3.33889	3	0
77	17481	23.5891	2.43513	97.1194	-84.576	3	0
77	25772	23.7097	2.40059	78.8417	-0.165534	3	0
84	39294	6.40651	15.0775	228.421	-45.1964	3	0
89	38214	23.0318	6.98885	137.939	5.58128	3	0
89	42208	23.1393	7.0397	-21.3177	-30.9738	3	0
93	20568	23.0706	9.15142	112.604	-156.162	3	0
93	26651	23.1279	9.11301	-209.077	185.428	3	0
97	14939	5.28775	12.6472	234.489	-49.4109	3	0
107	4655	21.1213	3.35263	52.988	94.0545	3	0
110	2442	8.82666	8.05346	65.6784	281.989	3	0
113	7001	17.4856	4.55241	77.3465	-115.44	3	0
116	4553	3.78354	6.0981	79.2298	-45.5467	3	0
116	8132	3.72386	6.03572	64.1495	138.252	3	0
117	9560	12.8152	14.4222	-425.231	509.419	3	0
139	5491	7.17808	1.71838	45.3714	-20.722	3	0
144	9028	14.5572	2.08467	193.029	-1.36669	3	0
147	7975	8.87583	13.7596	388.165	-50.4603	3	0
148	5013	17.8091	2.08262	127.702	50.9594	3	0
148	8387	17.8017	2.0198	-47.3075	70.2277	3	0
151	4981	11.3663	4.27854	22.6342	-93.9389	3	0
166	6468	23.9534	2.43348	28.521	103.923	3	0
174	7382	14.9903	15.3372	52.3799	-484.675	3	0
176	4767	8.14993	12.5729	-554.766	-399.944	3	0
180	2910	1.91634	1.71186	59.9569	-28.2104	3	0
180	3028	1.98808	1.69063	64.9862	7.46471	3	0
198	2215	14.0012	5.63167	41.5845	-555.659	3	0
198	3589	14.0224	5.57033	117.551	154.686	3	0
204	1054	14.6191	7.80879	335.366	-178.149	3	0
213	7139	19.0666	8.0174	49.7493	282.954	3	0
214	1408	26.8457	8.9159	-8.15991	143.204	3	0
224	7552	26.4392	1.75396	20.0141	1.07042	3	0
225	8504	16.6145	11.7716	-2.27576	445.785	3	0
225	9770	16.628	11.6888	212.95	-18.7939	3	0
249	6821	23.2361	6.20861	51.8779	77.4999	3	0
251	5718	14.1751	15.0485	116.158	605.445	3	0
254	1981	9.03788	8.37643	60.0277	676.019	3	0
268	8484	7.06472	5.34691	-5.80347	-113.138	3	0
270	6026	17.9646	6.4738	235.894	151.617	3	0
273	1287	22.8098	7.98068	-65.788	-165.028	3	0
273	5506	22.8143	8.1046	22.6944	244.107	3	0
289	3017	14.8436	15.2873	-127.717	85.9669	3	0
290	2388	26.7386	4.88905	30.6916	46.3255	3	0
290	9384	26.7716	4.94314	92.8315	-7.65608	3	0
301	4888	17.2655	8.06945	42.3232	-238.694	3	0
304	6703	25.2358	4.30696	24.7463	87.8514	3	0
306	7009	22.2134	6.76666	49.1146	-166.147	3	0
328	7438	18.2843	11.5321	48.8688	209.303	3	0
332	6358	1.45078	14.6799	-37.3726	-96.1928	3	0
350	1388	8.57898	8.22862	329.396	-29.4441	3	0
354	8698	24.6161	2.55383	26.472	53.7782	3	0
358	7018	26.5154	9.20358	39.9951	-343.572	3	0
362	9949	5.94419	9.99405	365.91	-345.243	3	0
370	5503	10.461	14.8384	290.3	-480.943	3	0
373	2529	10.016	5.34526	108.802	9.99484	3	0
403	8671	26.7014	7.21494	24.4121	227.225	3	0
406	5153	3.38234	10.7819	-34.1924	285.157	3	0
409	8871	6.45829	8.42885	90.2527	381.028	3	0
413	4705	23.1779	1.88088	11.012	-88.5959	3	0
421	5075	24.8388	1.57342	56.0558	-15.0167	3	0
431	8337	21.8911	5.84853	15.626	-228.82	3	0
434	2877	25.7197	5.25488	114.025	11.9927	3	0
440	6242	16.9585	6.65975	-52.757	-104.883	3	0
444	7798	16.6203	10.5318	313.774	863.13	3	0
445	8598	1.94876	15.7718	-130.713	-37.643	3	0
449	2819	22.2362	3.70872	81.1985	-131.687	3	0
457	2431	19.8912	7.6153	-111.938	170.051	3	0
460	5533	19.5168	12.0143	-463.189	-497.441	3	1
468	2717	7.95023	11.6504	118.222	-166.524	3	0
468	9903	7.8574	11.6584	140.41	505.181	3	0
486	6544	8.4857	15.188	35.7771	-106.679	3	0
488	5488	23.6162	5.80064	-76.4783	-10.1941	3	0
489	8141	16.6763	7.88823	-30.2696	104.244	3	0
522	9063	23.5287	1.36156	40.5593	-42.1	3	0
524	6489	19.1243	3.80905	66.8748	-82.8057	3	0
527	4761	8.51257	4.02618	71.9315	-389.584	3	0
539	4640	11.0406	4.92516	24.5168	35.1423	3	0
544	6177	3.33642	9.81979	-43.9637	-299.786	3	0
548	3039	4.77353	8.91985	146.321	208.702	3	0
550	8755	20.5723	6.43735	70.7004	0.388077	3	0
560	9834	15.5253	13.3563	-147.43	-72.3447	3	0
588	1850	16.3659	12.4383	96.2698	101.891	3	0
592	7004	12.6113	11.3262	-317.96	118.18	3	0
607	3277	25.9224	8.71928	-99.0077	-48.9916	3	0
611	4981	11.357	4.33655	-86.2874	74.888	3	0
611	8232	11.3997	4.44836	217.594	83.6878	3	0
613	5677	8.81001	5.95832	249.219	-203.628	3	0
625	5498	4.99799	10.0413	-423.299	-374.511	3	0
625	7544	4.94563	10.1701	69.4311	-329.73	3	0
627	6322	7.12914	1.61028	60.9393	-275.763	3	0
665	9681	1.28676	4.20538	136.337	-72.6856	3	0
679	6601	20.2702	8.78831	31.3687	19.4147	3	0
680	7711	12.7845	13.7965	153.346	-1224.39	3	0
683	4642	11.568	15.8783	-129.626	330.582	3	0
690	1385	16.1321	12.2052	-25.8074	-207.811	3	0
697	8103	9.73699	4.1194	58.2881	36.9254	3	0
702	7878	4.31533	14.3373	-77.7409	109.04	3	0
707	9384	26.8615	4.88094	13.1666	83.5224	3	0
715	3209	3.82698	5.90604	94.1147	70.0958	3	0
724	7274	10.3796	3.31256	46.3848	241.686	3	0
731	9241	22.5101	6.16379	105.605	-196.372	3	0
733	1123	2.02441	3.71717	35.6288	-23.1043	3	0
751	8296	23.9674	6.04219	-24.4326	-69.1519	3	0
754	1371	14.453	14.3004	-13153.2	4821.15	3	1
756	5325	11.5285	6.4754	162.344	160.447	3	0
758	9856	15.5604	2.8319	78.6019	-107.544	3	0
767	5985	15.8014	6.2977	190.14	-211.718	3	0
778	4382	11.2714	10.157	202.888	32.5265	3	0
778	8198	11.3237	10.1255	-265.623	41.282	3	0
784	5410	9.29421	8.39407	169.714	446.887	3	0
791	1865	15.944	14.9198	120.416	319.283	3	0
807	9274	2.6349	5.83518	40.8514	23.2002	3	0
816	9512	13.5159	6.20044	196.801	16.57	3	0
821	1060	20.2628	9.94004	-11.1149	-101.761	3	0
829	1692	10.4709	2.14455	112.56	-217.741	3	0
830	5158	11.406	9.66337	-217.133	-299.924	3	0
839	3006	6.26232	4.62264	291.425	-38.8439	3	0
855	1486	25.9817	2.69649	36.1159	70.3208	3	0
863	3946	6.9842	6.77089	111.063	171.477	3	0
865	6533	1.20416	6.51009	30.6313	23.7459	3	0
869	6758	5.28175	6.50585	-156.128	89.7114	3	0
877	1683	8.77131	12.2427	65.3464	940.531	3	0
877	2406	8.67259	12.2978	0	0	0	0
884	8370	26.2131	6.5355	78.3445	-3.67313	3	0
890	1431	3.03464	6.39275	93.0228	22.6936	3	0
890	2227	3.08945	6.42286	-34.1602	-45.3715	3	0
895	6379	19.5413	10.2116	95.1174	655.536	3	1
910	6228	3.06765	10.8009	92.739	158.907	3	0
910	8636	3.12917	10.8793	-36.4903	-320.188	3	0
915	5700	12.4154	7.36308	81.4749	176.458	3	0
916	4803	16.7132	10.8621	38.3496	-330.939	3	0
917	5518	8.63227	12.4776	43.1746	940.129	3	0
921	5208	4.1672	14.1473	-227.399	118.826	3	0
922	4311	8.84936	6.85066	-15.8493	-172.277	3	0
936	6354	8.78509	9.12061	209.743	-276.008	3	0
944	1775	2.33514	8.43603	8.09471	19.3918	3	0
959	9513	2.5594	11.5991	-382.301	36.9479	3	0
982	7007	8.94861	5.39539	93.5207	-28.1227	3	0
991	2924	5.66283	3.27201	11.4471	-182.374	3	0
106	25320	2.15251	5.70052	67.9231	-15.4694	3	0
106	47966	2.23637	5.72513	121.06	-28.5488	3	0
107	30020	21.0644	3.38546	32.4671	-74.0272	3	0
109	21833	5.94847	14.5059	36.3004	-394.097	3	0
109	46247	5.91311	14.6001	-330	203.051	3	0
110	11861	8.73078	7.96418	171.688	521.708	3	0
111	17343	17.8368	10.2506	211.549	198.271	3	0
111	48451	17.7896	10.2016	223.527	-321.874	3	0
112	19678	17.9978	7.79061	-155.525	-39.8567	3	0
112	44620	18.1093	7.82062	70.8942	-368.725	3	0
113	13332	17.5964	4.50836	99.4579	-71.2517	3	0
113	14186	17.5811	4.61698	64.8816	199.547	3	0
117	40552	12.7666	14.4578	834.985	48.7475	3	0
117	50168	12.7172	14.4283	-96.3804	-434.337	3	0
123	32028	3.80668	14.4001	42.6985	-1.65883	3	0
123	33916	3.72511	14.3228	-106.203	-123.083	3	0
125	19521	2.30625	7.02671	46.7762	-52.6868	3	0
125	37745	2.25156	6.94344	88.5035	-106.006	3	0
125	50605	2.25229	7.0369	72.6623	28.8608	3	0
126	21177	4.82889	7.62321	-88.3998	-0.357624	3	0
126	28446	4.83376	7.55404	194.757	-14.5998	3	0
130	39047	5.21228	14.6993	55.0919	18.3485	3	0
130	43752	5.31385	14.666	-209.592	173.934	3	0
130	49960	5.22933	14.7608	-210.805	-13.2256	3	0
132	29470	7.38719	3.53392	92.7504	111.339	3	0
135	34696	7.16462	7.45046	64.4138	128.781	3	0
135	41198	7.25333	7.37789	193.99	-413.844	3	0
138	28676	25.8266	9.46116	66.7534	270.69	3	0
140	37645	3.5452	14.7649	-149.083	1.17474	3	0
140	39263	3.46855	14.8415	-120.243	80.3259	3	0
146	43101	13.2884	12.0197	-489.357	-80.8459	3	0
146	43116	13.1646	11.947	-597.865	69.9295	3	0
147	13975	8.93423	13.8435	246.74	598.321	3	0
147	25145	8.8843	13.8771	502.459	-289.603	3	0
148	16186	17.9248	2.00971	151.845	-168.81	3	0
149	21700	25.6694	9.6565	9.24255	162.982	3	0
149	52219	25.712	9.77271	9.77702	-218.473	3	0
151	28831	11.3928	4.20126	127.644	227.634	3	0
152	16058	7.80816	3.25134	79.2917	239.746	3	0
152	37748	7.79784	3.33472	88.4577	-326.533	3	0
154	18833	5.79565	15.3126	10.2927	-317.77	3	0
156	34543	16.4173	8.11621	-0.620027	650.472	3	0
158	11919	20.4516	5.70918	35.1297	-18.9056	3	0
159	10956	26.4352	8.22246	-71.4058	124.827	3	0
159	40282	26.4451	8.11006	-114.128	16.4276	3	0
164	17602	19.2815	1.78484	90.6037	-103.718	3	0
164	26505	19.2652	1.88244	71.3228	53.6862	3	0
165	30530	8.86033	14.8654	415.909	-509.077	3	0
165	31502	8.78893	14.8959	375.319	463.306	3	0
165	42152	8.91137	14.9094	50.0776	105.082	3	0
166	25772	23.8564	2.38296	103.639	-5.53313	3	0
174	30024	14.9387	15.3739	-192.85	531.308	3	0
176	25833	8.04996	12.6295	71.1645	-513.809	3	0
176	28268	8.02405	12.57	-291.173	-169.641	3	0
176	37679	8.11827	12.6328	246.569	49.3186	3	0
179	24017	4.67024	5.58832	60.3539	70.148	3	0
182	17570	13.0527	6.16949	90.6189	219.092	3	0
182	21445	12.9962	6.13133	75.9114	-30.2335	3	0
183	10029	3.9692	15.7147	-62.6968	8.63081	3	0
183	26193	3.92694	15.7639	-60.4008	28.2996	3	0
184	41451	17.0726	12.302	54.2245	217.138	3	0
185	36620	13.7898	8.46421	120.097	-0.64121	3	0
185	45036	13.8555	8.45081	62.2353	226.259	3	0
189	17773	23.5107	5.45421	56.9875	-4.93908	3	0
193	18006	3.06419	15.3112	-132.257	-38.6494	3	0
193	19032	3.02883	15.3733	-59.6763	-11.3682	3	0
198	22096	14.0859	5.56604	167.458	-197.964	3	0
198	29453	14.0801	5.67018	202.689	463.767	3	0
204	15894	14.5723	7.93685	295.057	27.2185	3	0
204	21198	14.5247	7.82901	-175.84	-28.0317	3	0
204	25939	14.6522	7.87207	-19.1175	-175.276	3	0
204	32863	14.5184	7.89528	100.527	0.322159	3	0
207	17625	10.3156	12.5484	-1.98383	507.624	3	0
213	33090	19.0285	7.91666	64.325	329.518	3	0
214	16620	26.7656	8.94218	26.1146	-22.8995	3	0
215	37391	21.6935	8.53042	47.9748	-256.58	3	0
224	27982	26.3513	1.83903	48.0029	-1.30526	3	0
224	50945	26.3284	1.77656	14.024	-8.0355	3	0
225	49371	16.572	11.6727	-2.5629	165.933	3	0
226	43870	11.0872	9.05549	610.06	-25.8299	3	0
226	46877	11.0958	9.17956	229.936	125.364	3	0
226	51602	11.0301	9.17427	379.98	-27.2495	3	0
231	13417	16.5139	1.49046	240.642	11.1775	3	0
232	25618	20.5893	7.93168	-74.4363	-51.7783	3	0
232	48017	20.5912	7.99513	39.437	27.5848	3	0
237	17124	20.5304	2.26737	124.956	-8.90136	3	0
238	32540	12.5134	10.1137	-510.614	59.7163	3	0
245	24737	7.50007	3.40019	199.494	26.6643	3	0
245	41631	7.44986	3.3563	74.7251	-9.9575	3	0
249	11409	23.3026	6.11989	69.5383	82.8463	3	0
249	27505	23.2195	6.11977	20.0292	-191.084	3	0
251	18674	14.2084	15.1764	48.3031	374.895	3	0
259	44262	4.31252	4.91237	159.352	26.9245	3	0
265	20380	20.8952	6.90927	-102.931	-241.923	3	0
268	15542	6.98257	5.44773	71.8618	-324.547	3	0
268	21131	7.09682	5.41706	114.999	497.421	3	0
268	31410	7.00531	5.34409	132.407	29.3721	3	0
270	50443	17.9565	6.61297	126.196	4.42295	3	0
271	52249	7.29026	6.11165	113.108	-279.358	3	0
273	16943	22.8863	8.02036	48.459	-65.2702	3	0
277	17147	2.35493	13.2867	-199.159	-48.5403	3	0
280	39494	13.731	9.15945	140.905	726.918	3	0
280	40120	13.767	9.09782	-749.099	100.267	3	0
282	34596	12.1323	12.3883	315.651	-15.5449	3	0
284	28978	12.6299	5.85923	27.4234	252.371	3	0
286	11280	20.0872	3.45046	37.0548	-242.108	3	0
286	29630	20.0428	3.35752	29.7219	164.173	3	0
288	12437	11.7027	7.80667	154.353	93.5134	3	0
288	12732	11.7529	7.89871	284.357	254.381	3	0
288	51642	11.7754	7.80318	193.598	-420.297	3	0
289	15400	14.7935	15.2436	134.32	43.5483	3	0
289	24636	14.9108	15.1626	215.483	528.878	3	0
290	10646	26.6428	4.96279	101.39	-8.07233	3	0
293	17473	2.87252	15.2027	-80.3014	-86.2173	3	0
295	43789	3.66105	10.8584	-131.276	181.158	3	0
298	46883	14.7449	14.6199	-300.794	376.414	3	0
298	51311	14.7503	14.5006	165.755	103.146	3	0
301	13515	17.1609	8.11301	19.0945	-380.573	3	0
301	20138	17.2074	8.04367	96.4644	397.01	3	0
305	20197	2.03361	13.7835	37.7893	81.6898	3	0
305	25469	1.94266	13.7224	-78.5729	-106.435	3	0
306	28965	22.2927	6.75072	14.7274	34.9647	3	0
306	34072	22.282	6.87623	30.4305	109.177	3	0
306	43894	22.3304	6.80276	44.2204	31.8083	3	0
310	12793	11.1128	5.83098	231.608	-289.624	3	0
310	27914	11.1462	5.90496	15.5396	51.0566	3	0
310	32468	11.0248	5.9204	79.9646	-662.492	3	0
312	28376	19.0963	8.55683	-101.309	-148.356	3	0
312	46751	19.1595	8.63529	-0.181964	-25.391	3	0
313	14362	18.2445	1.99073	-19.2423	11.5606	3	0
315	11736	6.33916	2.4607	159.598	-86.8319	3	0
319	26680	4.11652	8.63876	69.4772	100.765	3	0
319	39905	4.1833	8.61124	254.957	-3.06936	3	0
328	12483	18.2931	11.6405	-1.18479	86.9885	3	1
328	13021	18.1783	11.6079	36.0265	-9.7729	3	0
328	21397	18.1899	11.5481	5.181	-28.3685	3	0
330	50178	1.27702	14.8833	-68.319	74.0463	3	0
336	33716	25.4451	8.4451	68.8215	274.668	3	0
336	49714	25.5073	8.42283	67.5117	-181.546	3	0
338	15248	26.4324	7.73555	68.3932	225.203	3	0
338	51992	26.4305	7.65664	45.2204	-176.181	3	0
339	32629	23.6371	4.41427	60.5331	14.9102	3	0
339	37003	23.6955	4.28195	52.2602	141.134	3	0
341	32093	26.542	3.42336	52.5845	9.4245	3	0
342	28959	26.3771	5.55478	39.5718	186.977	3	0
348	19425	5.31687	13.034	196.063	357.435	3	0
348	27041	5.43507	13.0052	80.8435	184.512	3	0
350	25826	8.54086	8.29711	-63.392	174.456	3	0
354	13595	24.5618	2.66728	22.611	-10.5135	3	0
354	48239	24.6262	2.68434	19.9235	-1.52126	3	0
355	21094	13.4217	12.4188	-671.406	993.897	3	0
355	50823	13.2807	12.3965	-444.539	-866.761	3	0
358	35925	26.4139	9.17897	72.0237	259.633	3	0
358	37160	26.5079	9.08888	21.9167	145.742	3	0
359	25413	13.8182	5.00845	45.079	78.3265	3	0
359	37927	13.86	5.09639	235.282	-13.8997	3	0
359	44031	13.8681	4.96821	112.111	143.614	3	0
362	12518	5.88047	10.0781	79.7258	367.287	3	0
362	17338	5.96569	10.1403	283.386	-61.2595	3	0
362	28515	6.01244	10.0223	-177.992	-43.3062	3	0
363	13159	14.7375	13.121	63.4668	-458.127	3	0
374	16165	4.58767	1.57209	-66.6122	29.7574	3	0
374	21737	4.69854	1.606	0	0	0	0
374	24287	4.71807	1.53305	52.3757	-252.83	3	0
375	15047	2.84751	3.74889	66.925	45.3526	3	0
375	43957	2.95456	3.75141	63.3313	51.0327	3	0
376	17150	10.8256	2.93225	186.79	663.761	3	0
376	19194	10.8188	3.0006	65.9637	-456.471	3	0
376	32607	10.9347	2.91546	299.75	-371.61	3	0
384	18116	7.02822	9.03224	49.5018	65.9528	3	0
384	42476	7.13525	8.991	97.6596	-250.563	3	0
388	18883	21.6801	9.533	132	94.8259	3	0
388	29001	21.7136	9.41491	43.2932	71.4336	3	0
395	15721	4.91173	9.39234	-175.113	-301.798	3	0
395	41829	4.8982	9.30501	219.895	9.58691	3	0
395	51048	4.97405	9.40477	251.187	-15.8066	3	0
400	16125	19.307	9.11088	58.018	-9.50972	3	0
403	13784	26.6746	7.12635	97.1947	-277.232	3	0
406	29800	3.27217	10.8507	-16.863	237.955	3	0
406	31130	3.35771	10.8906	157.666	-641.118	3	0
406	39315	3.27917	10.792	150.781	2.33837	3	0
408	46789	3.34097	1.7485	-73.0068	-103.634	3	0
408	47519	3.35808	1.81835	122.761	-5.35946	3	0
410	44454	13.2019	8.15406	134.748	-13.2445	3	0
413	19246	23.2763	1.97366	-13.0434	48.2005	3	0
416	49497	4.18678	5.99498	129.223	310.986	3	0
423	37881	12.9092	4.58196	30.2256	555.743	3	0
426	33990	10.2991	7.53201	-259.166	-134.283	3	0
426	44011	10.3991	7.50781	-245.068	-223.093	3	0
426	44670	10.3278	7.48453	50.0567	152.17	3	0
428	10957	8.35607	5.81761	120.448	103.935	3	0
431	10658	21.8698	5.7614	101.907	196.365	3	0
431	21741	21.8125	5.86424	95.1063	130.298	3	0
431	45094	21.7941	5.78127	14.7469	-311.478	3	0
436	11887	18.0015	9.8787	188.95	-18.6608	3	1
436	22058	18.0234	9.76707	-71.9953	-3.04429	3	0
436	46699	18.1103	9.84789	-11.5994	3.79998	3	0
437	13241	14.5846	13.4337	208.613	132.218	3	0
443	14627	5.70108	9.96215	236.112	-420.571	3	0
444	29264	16.5338	10.6262	222.064	-76.2051	3	0
444	37471	16.5409	10.5589	-212.728	-335.16	3	0
451	37086	5.09843	3.47345	79.308	174.444	3	0
452	26596	12.9672	5.4322	140.134	488.889	3	0
452	45323	12.8615	5.37943	45.7014	-589.738	3	0
453	40501	15.647	13.2461	171.271	631.065	3	0
454	23665	11.9981	12.8986	404.675	2.02079	3	0
454	44929	12.0659	12.8135	13.8108	-153.602	3	0
455	12425	8.17258	12.4017	58.7313	-724.415	3	0
455	24363	8.13336	12.3494	-206.167	-226.686	3	0
455	31496	8.15715	12.289	283.467	86.0269	3	0
455	34579	8.26631	12.3485	118.924	1077.27	3	0
457	50187	19.9297	7.74431	58.3092	43.2022	3	0
459	44903	1.28926	3.55551	47.7217	-13.2102	3	0
461	13027	13.6069	15.5228	11.1467	-1121.98	3	0
465	42912	9.76312	7.39296	-250.854	-282.341	3	0
470	27052	3.63544	6.25001	78.3039	50.8986	3	0
470	36835	3.6886	6.30794	136.759	-141.412	3	0
474	25094	25.811	1.16972	23.1563	-1.71549	3	0
483	32952	23.1969	5.7746	48.8475	118.88	3	0
486	17708	8.57898	15.2113	609.774	443.93	3	0
488	24415	23.5328	5.7383	83.1467	-130.774	3	0
488	24853	23.6428	5.73151	136.548	9.05312	3	0
488	44442	23.5703	5.69599	-51.1901	-30.9213	3	0
489	23613	16.737	7.87878	198.412	38.2526	3	0
491	40045	25.3312	5.44749	129.078	-99.8361	3	0
499	13325	18.8352	1.5329	162.161	-165.256	3	0
507	44448	25.1094	1.82475	48.159	-12.2898	3	0
512	45863	17.903	14.0198	-1.88003	-12.8138	3	0
522	12218	23.6169	1.29887	57.8597	-0.651124	3	0
522	31661	23.5538	1.30263	-11.9082	-25.4199	3	0
522	50715	23.6308	1.39542	36.9337	166.678	3	0
524	17499	19.2112	3.85924	43.805	210.114	3	0
524	42589	19.214	3.75803	144.162	7.70517	3	0
525	14925	15.3994	3.21005	120.378	-3.28398	3	0
530	21819	20.7639	6.75842	69.7896	4.4533	3	0
539	32875	11.1734	4.96591	110.81	105.558	3	0
539	50244	11.109	4.85273	557.317	-50.1643	3	0
540	44654	4.69115	14.2433	179.651	179.041	3	0
540	47374	4.60743	14.2858	-220.57	243.241	3	0
540	50774	4.58458	14.1903	155.666	-319.306	3	0
541	17502	7.99631	13.8458	-646.606	371.431	3	0
541	34312	7.9025	13.9022	-193.236	109.358	3	0
544	20929	3.36469	9.88438	223.217	26.8162	3	0
544	50060	3.24682	9.86751	195.005	124.076	3	0
545	18739	12.2517	15.3531	698.793	-70.4321	3	0
545	37578	12.2538	15.4922	365.07	35.6492	3	0
546	21054	11.9916	12.0738	-110.405	208.331	3	0
546	40035	11.8998	11.9681	7.6025	485.937	3	0
546	52611	11.9616	11.9489	393.34	-3.37305	3	0
547	50835	15.9802	7.52667	-130.946	175.163	3	0
548	20718	4.87546	8.94088	219.562	24.1666	3	0
557	48234	20.5693	4.79959	30.9377	96.0174	3	0
560	21176	15.4613	13.3672	141.983	9.84553	3	0
563	30959	16.1863	7.21443	130.258	392.252	3	0
563	41006	16.1401	7.08983	149.972	237.092	3	0
565	29903	11.3147	15.823	263.731	264.751	3	0
566	14826	5.33501	4.14977	203.27	-10.5823	3	0
566	47505	5.41327	4.21869	57.4813	122.17	3	0
567	17860	7.79284	8.40033	129.299	-167.223	3	0
567	20902	7.76004	8.3458	-2.84111	267.695	3	0
574	13605	15.0108	6.73542	81.7547	-200.911	3	0
582	21471	20.7341	6.63317	138.227	12.0417	3	0
582	49751	20.8443	6.54636	200.834	-13.7471	3	0
585	17505	15.658	1.82657	154.217	2.52072	3	0
585	37532	15.7156	1.85015	86.1771	-19.488	3	0
587	43163	14.8523	4.53759	203.781	3.56479	3	0
588	21691	16.4392	12.4336	109.603	129.161	3	0
588	23590	16.4671	12.4913	91.7588	-233.937	3	0
592	21303	12.4869	11.3367	211.31	-563.624	3	0
592	42986	12.613	11.2583	50.7773	-300.708	3	0
598	18739	12.3221	15.3244	372.361	630.636	3	0
598	44205	12.4324	15.3762	126.554	389.516	3	0
599	23962	11.4998	2.84596	17.9418	205.805	3	0
600	17149	7.62131	10.1989	25.0468	297.344	3	0
600	37485	7.65797	10.1537	261.983	-2.80812	3	0
600	41131	7.72131	10.2136	34.9939	690.765	3	0
610	29155	6.23398	11.3692	339.983	-279.214	3	0
610	46830	6.20581	11.4506	78.1098	-92.7238	3	0
611	51012	11.4619	4.42124	2.36986	-230.629	3	0
613	19614	8.88854	5.85314	37.3503	7.88386	3	0
613	43002	8.82338	5.82826	228.39	70.8707	3	0
616	43975	6.46736	6.18935	55.1918	172.932	3	0
618	24312	7.25991	1.9379	57.7476	-130.01	3	0
618	41136	7.35637	1.929	15.8797	90.6219	3	0
620	34589	21.0173	9.70477	18.0711	186.503	3	0
624	15949	10.3801	7.76367	259.942	-220.613	3	0
624	47991	10.47	7.70451	78.5747	62.7333	3	0
625	32816	4.90009	10.0968	92.7311	109.47	3	0
627	31117	7.24002	1.60275	57.3926	322.597	3	0
632	31913	7.09551	15.2522	179.716	-77.4384	3	0
633	20663	14.6364	3.22743	114.957	317.638	3	0
633	33370	14.7137	3.32186	80.548	283.03	3	0
636	44038	8.28239	9.83583	3.01824	-450.769	3	0
639	18136	18.0667	3.77679	210.331	-383.117	3	0
639	39164	18.1984	3.78212	87.5996	-271.485	3	0
639	46051	18.1389	3.8256	190.019	46.7559	3	0
642	33911	2.8037	8.98828	145.788	-316.281	3	0
642	45598	2.77995	9.05298	90.4381	132.411	3	0
645	21557	20.8916	6.23114	91.5408	4.58142	3	0
645	32884	21.0005	6.2265	77.3026	-80.1891	3	0
645	48659	20.9476	6.2627	-5.90349	-31.1934	3	0
647	14928	2.63167	15.1802	-87.3375	-37.743	3	0
647	25793	2.68919	15.1889	-106.393	37.9354	3	0
648	48849	20.8943	2.57712	57.7251	70.3022	3	0
651	47027	16.2399	9.15426	-200.844	57.5151	3	0
654	13963	23.0873	5.72128	113.026	105.511	3	0
654	32952	23.171	5.69937	50.4211	-57.6286	3	0
656	15308	16.3864	12.1026	-107.364	-66.5866	3	0
656	25528	16.416	12.2168	220.188	319.43	3	0
665	22590	1.21293	4.20583	40.4414	-6.71021	3	0
667	39128	8.75108	3.55747	228.668	-10.8239	3	0
668	49029	2.63876	14.693	-155.691	87.5244	3	0
679	17157	20.2186	8.76334	-129.969	-124.603	3	0
679	30621	20.221	8.87414	-13.39	161.287	3	0
683	21604	11.7092	15.8789	-173.691	-426.287	3	0
683	31393	11.6067	15.7888	550.202	72.2865	3	0
685	37023	18.611	1.59941	182.325	-58.3152	3	0
685	42664	18.6556	1.52096	106.1	239.746	3	0
690	52039	16.1064	12.2684	-362.798	265.603	3	0
694	16913	5.68603	7.98843	63.5404	283.172	3	0
694	37239	5.59969	7.92234	166.58	-6.13711	3	0
698	41647	12.8321	5.01708	8.70818	-104.183	3	0
698	46978	12.9306	5.06805	148.269	206.216	3	0
703	11253	8.25478	2.44162	88.4556	538.238	3	0
703	17317	8.15792	2.34305	102.046	150.651	3	0
707	37769	26.852	4.77532	24.0879	-58.8559	3	0
711	46709	12.5593	7.82554	58.1887	118.14	3	0
713	48129	25.2197	1.88089	45.7197	-0.65016	3	0
714	27165	24.2683	8.42212	-31.8046	-6.46862	3	0
721	45111	21.998	3.00975	26.9454	-137.056	3	0
726	27311	10.9822	7.75543	173.171	-20.8365	3	0
728	23479	22.8334	5.17504	156.079	-62.1772	3	0
729	21254	5.33742	1.43159	-19.3284	-104.825	3	0
731	14943	22.455	6.21807	-87.1268	67.7426	3	0
732	36841	4.4971	4.21251	69.2246	250.302	3	0
732	39611	4.45517	4.10331	84.5961	-87.3791	3	0
733	12389	2.15137	3.72648	91.2441	16.097	3	0
733	15915	2.15854	3.65542	20.0413	-93.8735	3	0
733	32460	2.0239	3.65304	42.6291	30.4634	3	0
733	43836	2.07901	3.75742	121.841	-41.0355	3	0
743	47050	16.4621	9.69367	275.237	197.676	3	0
745	16062	5.32995	2.4155	104.53	-5.23289	3	0
748	47786	18.1645	9.11452	274.785	-242.541	3	0
754	24014	14.416	14.1994	206.366	-9.25369	3	1
754	48672	14.3865	14.3278	61.0791	746.557	3	1
758	14827	15.4498	2.87705	-208.597	38.0893	3	0
758	17359	15.4736	2.94035	115.158	-3.8752	3	0
758	23061	15.4894	2.8244	57.0125	174.683	3	0
759	16036	5.08454	1.49897	177.318	2.22398	3	0
759	49537	5.00502	1.4126	86.7392	196.568	3	0
760	30538	14.3276	11.7361	-348.764	28.3361	3	0
760	33979	14.2739	11.7627	236.617	86.9113	3	0
762	22945	16.67	1.30591	198.206	12.1735	3	0
762	24564	16.7778	1.2133	158.555	13.5385	3	0
763	17449	6.08859	4.88144	174.999	-12.424	3	0
763	35728	6.03662	4.92275	166.84	-97.9905	3	0
763	43206	5.97657	4.81556	300.277	41.1887	3	0
765	19801	17.3856	2.98928	175.058	25.1743	3	0
765	34359	17.4215	3.06098	50.506	-56.1285	3	0
768	13532	24.17	1.55277	-32.3208	-30.8804	3	0
768	22606	24.2081	1.60763	63.5525	2.52342	3	0
768	27136	24.1923	1.49327	-21.8831	1.55281	3	0
768	34863	24.2749	1.60582	13.3767	1.58097	3	0
770	35323	8.12822	14.3852	43.7576	-590.062	3	0
776	28973	7.25732	4.20556	0	0	0	0
782	36735	16.0206	7.38391	82.0993	727.811	3	0
782	42068	15.9351	7.31023	35.7976	-397.633	3	0
791	43345	15.9533	15.0045	-117.574	-300.696	3	0
792	17161	5.90029	3.45985	50.386	279.055	3	0
792	22977	5.96056	3.56085	111.329	-162.551	3	0
792	26350	6.03947	3.46809	62.6223	199.464	3	0
794	28224	10.1576	14.0539	225.754	605.258	3	0
795	29376	2.67909	5.49288	102.226	-15.1038	3	0
795	44595	2.73324	5.54781	87.9859	-48.5148	3	0
797	19223	26.3702	3.45831	8.53473	-52.3786	3	0
797	41358	26.3521	3.56163	46.9288	18.9359	3	0
797	45924	26.3338	3.50668	66.3251	-3.73608	3	0
802	20157	26.8312	5.21183	37.218	44.0905	3	0
803	25402	16.5485	9.5529	-234.74	-45.2816	3	0
813	49347	5.48982	2.43264	109.876	225.444	3	0
815	46528	4.78879	8.40561	108.003	-196.103	3	0
815	47703	4.8078	8.30065	-6.17125	-205.659	3	0
820	41886	13.7355	15.7239	218.912	371.893	3	0
820	50754	13.8169	15.7281	252.794	-287.038	3	0
821	36787	20.2667	10.0403	53.4817	405.201	3	0
821	42232	20.3509	9.9951	71.0995	-247.262	3	0
823	13866	5.5985	12.7497	227.842	178.205	3	0
823	35627	5.49622	12.742	122.046	326.955	3	0
828	17091	21.7455	2.60682	87.8579	-149.697	3	0
828	41898	21.6954	2.55986	108.318	-3.55788	3	0
830	28142	11.3106	9.65153	58.3133	730.813	3	0
832	50001	21.9954	5.13978	-78.9878	101.844	3	0
835	18007	16.0874	7.28153	-29.2064	302.022	3	0
839	39514	6.31901	4.66608	-221.223	175.065	3	0
839	40630	6.25737	4.76547	200.615	-95.0982	3	0
844	12215	7.93931	14.0644	300.61	-21.5496	3	0
844	25315	7.88767	14.1325	22.6441	1032.17	3	0
844	39276	8.03641	14.1332	3.64164	791.436	3	0
846	52374	20.894	8.17349	114.178	-151.622	3	0
847	37194	1.13559	12.9573	-132.779	110.857	3	0
847	45800	1.15755	12.8413	-170.862	-159.51	3	0
850	25100	20.6049	4.25408	43.0393	-18.2978	3	0
850	27157	20.6339	4.34992	77.0074	99.8982	3	0
850	45866	20.665	4.23982	42.5081	-18.0269	3	0
853	10941	4.79705	11.3911	65.1315	163.869	3	0
853	46963	4.8425	11.3462	86.1888	-479.192	3	0
853	47935	4.84135	11.4684	33.69	-155.88	3	0
858	41265	1.71576	8.07012	178.859	0.680779	3	0
860	27295	9.09771	8.9146	131	-167.317	3	0
860	37736	9.13077	9.01352	82.6879	583.939	3	0
861	33305	17.0952	9.06124	59.8585	433.453	3	0
863	42112	7.06745	6.76546	62.368	-40.4854	3	0
867	18214	15.326	12.8707	68.9061	139.725	3	0
867	40675	15.2034	12.8461	18.3257	-2.75501	3	0
877	49531	8.66177	12.1644	346.062	51.7993	3	0
878	23409	2.30457	4.52894	99.9781	67.8568	3	0
878	26270	2.22611	4.44777	166.74	-10.8296	3	0
878	30503	2.17722	4.48998	80.0613	-0.711376	3	0
878	46687	2.28579	4.46457	56.7775	-65.8754	3	0
884	22997	26.3379	6.54587	63.3074	-86.0378	3	0
884	36764	26.2265	6.4667	36.67	-151.192	3	0
884	41452	26.3039	6.44885	63.3713	188.583	3	0
886	30981	10.4733	8.58907	20.875	-199.194	3	0
886	35702	10.4015	8.62973	72.3093	252.561	3	0
887	18468	6.59914	4.38524	109.246	-30.7209	3	0
890	28130	2.98356	6.42933	42.36	104.475	3	0
890	31378	3.04441	6.50967	114.312	-98.6103	3	0
894	32109	26.9352	5.86114	-3.04219	42.3907	3	0
896	13137	6.26725	14.6761	79.5064	32.5709	3	0
902	13037	9.40836	13.6806	885.507	-117.524	3	0
902	24511	9.35209	13.6503	-440.944	-484.926	3	0
905	48879	9.54723	13.5211	224.935	-481.019	3	0
906	37428	26.0992	7.77341	5.4849	-72.3402	3	0
909	22750	23.0905	8.30868	99.2617	87.5582	3	0
909	37964	23.0529	8.39817	28.4808	159.882	3	0
909	42323	23.0068	8.35461	132.692	-46.8477	3	0
910	29800	3.17918	10.8456	59.9161	144.49	3	0
911	12196	3.04333	5.54088	125.216	0.71562	3	0
911	33905	3.07668	5.62464	34.439	-28.1832	3	0
911	47648	3.17807	5.57687	98.9325	26.7576	3	0
911	47902	3.09423	5.49488	141.206	-88.8354	3	0
915	13240	12.5214	7.42347	-280.992	51.2406	3	0
915	19721	12.3825	7.42432	-309.787	-244.228	3	0
916	11491	16.5733	10.8546	121.148	-528.141	3	0
917	38297	8.66612	12.5256	266.263	-653.369	3	0
920	49309	8.53681	12.3146	66.5829	-294.096	3	0
923	15350	7.90436	1.07888	173.413	118.425	3	0
929	10665	10.5245	10.6364	209.533	-223.578	3	0
930	40646	14.4552	15.6345	-35.2046	-2.76982	3	0
930	43371	14.3569	15.7298	0	0	0	0
936	20564	8.72179	9.13663	327.111	292.61	3	0
937	15603	25.5709	8.86067	50.9257	-223.267	3	0
937	29213	25.4622	8.77668	23.5433	-106.687	3	0
944	27030	2.37904	8.35121	67.7271	50.9544	3	0
945	32326	19.8367	1.78067	73.6543	-150.585	3	0
952	51531	2.64024	15.6545	-44.7712	-46.5493	3	0
957	21380	17.3461	5.21362	62.1634	-19.5096	3	0
957	40715	17.2386	5.21807	104.829	-122.603	3	0
961	31550	22.8293	2.80728	79.6279	-20.9939	3	0
961	44719	22.823	2.87253	48.2366	28.9671	3	0
962	26978	25.2703	5.75021	70.764	8.91131	3	0
962	35535	25.3574	5.65061	71.1087	199.706	3	0
963	11181	9.67751	14.7126	146.558	-691.369	3	0
963	16846	9.61303	14.8041	-625.805	-437.538	3	0
966	26437	16.3868	6.63231	-76.7295	362.321	3	0
969	17433	10.249	1.16466	65.0413	-41.9876	3	0
969	21247	10.2154	1.26142	168.18	-8.06383	3	0
976	12145	2.32718	1.32192	168.864	-8.66561	3	0
978	11753	11.8793	15.5132	375.936	114.642	3	0
978	36941	11.8093	15.4464	252.161	913.692	3	0
982	43984	9.00559	5.47632	57.1435	268.491	3	0
983	20088	23.904	6.38337	20.0393	191.637	3	0
983	20114	23.952	6.49721	50.6752	-165.185	3	0
983	27217	23.8868	6.52804	-81.1173	-6.79275	3	0
983	30000	23.8271	6.48778	63.331	35.4846	3	0
985	51413	24.4353	1.48946	-24.3533	-21.3529	3	0
986	16359	14.6342	2.6924	247.157	-11.8098	3	0
991	10045	5.79692	3.22262	108.039	-105.262	3	0
991	34163	5.72257	3.31379	228.745	-18.4087	3	0
991	40638	5.67885	3.19063	259.67	271.819	3	0
992	13566	24.8737	1.42138	4.00167	-2.72772	3	0
1005	6612	11.1108	1.2402	86.8133	-183.621	3	0
1007	2117	19.1539	5.46592	61.8416	256.31	3	0
1010	3759	8.73059	5.10793	213.078	206.668	3	0
1013	7575	2.77021	8.25069	88.2743	-134.259	3	0
1016	4733	2.42661	5.78892	127.948	8.36789	3	0
1054	2262	14.702	7.70901	193.733	17.0528	3	0
1060	9234	20.2022	9.94454	59.7827	254.582	3	0
1072	3337	19.1518	10.8735	60.9793	-78.2045	3	0
1081	3881	6.68882	12.0632	132.914	331.882	3	0
1086	7584	19.3468	11.4481	119.385	24.3658	3	0
1095	6332	12.7299	1.76613	27.7384	124.59	3	0
1129	8596	4.99995	15.2929	-43.9361	125.843	3	0
1139	2094	22.1787	6.33994	32.2815	102.253	3	0
1140	5327	16.9756	1.59756	69.9522	2.90985	3	0
1140	6625	17.0333	1.62548	85.9932	-1.55361	3	0
1145	4258	19.9944	11.0747	-34.5812	35.1853	3	0
1149	3633	13.3521	13.6315	425.721	-82.2898	3	0
1160	2197	6.76597	7.04298	264.203	438.093	3	0
1165	1409	18.6325	11.7638	91.5206	-1978.31	3	1
1182	8611	1.20245	2.81757	72.7391	25.8093	3	0
1202	6326	13.8204	1.38516	227.977	14.519	3	0
1205	4052	23.1464	9.69655	31.6279	-185.513	3	0
1205	9116	23.1507	9.59018	35.5602	300.917	3	0
1209	2079	13.7023	5.57593	133.368	251.75	3	0
1209	3884	13.6599	5.70615	221.073	-32.8149	3	0
1209	7430	13.7724	5.64599	80.508	-442.321	3	0
1212	1264	13.2514	8.76916	32.4352	279.01	3	0
1216	5748	15.3312	10.0067	122.308	202.452	3	0
1226	4635	9.20164	6.15485	232.791	185.592	3	0
1232	5677	8.72826	6.07679	145.783	-158.964	3	0
1239	7789	13.6778	13.8022	116.471	197.691	3	0
1240	3372	22.0648	7.41843	15.6561	-17.9107	3	0
1258	8351	1.20581	8.79108	-44.1627	-8.24416	3	0
1270	1894	11.4246	13.9641	349.753	8.81369	3	0
1278	4526	8.13721	4.76898	278.045	389.367	3	0
1289	6360	2.72095	10.7592	129.529	119.585	3	0
1326	5403	16.5629	5.36059	30.6939	124.549	3	0
1330	1694	20.9779	1.59635	121.141	-6.79159	3	0
1342	4647	25.8201	9.93591	128.354	16.5832	3	0
1343	4524	23.0609	4.22645	-9.84625	-108.296	3	0
1346	6825	9.23316	1.93563	157.486	8.00785	3	0
1364	7682	24.5808	3.86131	55.1963	26.6062	3	0
1365	9070	13.8068	6.20868	-61.2843	621.925	3	0
1370	7101	26.5523	2.97737	105.038	-18.8076	3	0
1378	6279	23.8124	8.22923	-50.5417	-46.0299	3	0
1390	3318	24.688	8.26076	5.84222	-167.251	3	0
1413	6794	21.5727	9.74332	-1.69784	-96.7459	3	0
1444	7762	4.5068	5.66882	188.737	-126.364	3	0
1458	2416	26.6684	8.23694	50.7046	165.318	3	0
1471	4730	15.3836	2.08023	140.219	84.0322	3	0
1479	5898	8.332	7.27258	-117.935	-118.129	3	0
1495	4088	26.6189	4.72986	123.822	10.596	3	0
1503	7043	19.2801	1.66143	166.193	-157.812	3	0
1503	7601	19.1934	1.6242	79.6081	334.1	3	0
1506	6723	24.9622	2.85314	44.5103	-57.9221	3	0
1532	2571	1.39639	4.05779	111.475	32.7682	3	0
1532	6689	1.29136	3.97638	108.428	-44.0422	3	0
1532	9681	1.33494	4.07802	114.691	-30.5038	3	0
1551	4314	6.96399	7.36466	121.165	-15.3501	3	0
1562	7458	10.022	5.73913	163.084	38.7512	3	0
1588	4552	5.14189	4.43307	355.545	-31.5184	3	0
1590	7370	7.33935	10.614	-202.55	-582.374	3	0
1590	9505	7.38119	10.4795	37.1064	34.4424	3	0
1610	9777	8.19675	9.46279	88.3442	-339.322	3	0
1616	1887	20.6251	10.4586	24.6604	603.4	3	1
1621	4998	23.6707	1.80014	39.0503	3.76413	3	0
1622	4849	11.7215	3.86852	142.267	50.2441	3	0
1622	8796	11.653	3.76088	222.748	26.7745	3	0
1624	5564	2.11856	7.42047	64.5246	-100.648	3	0
1624	7468	2.21842	7.47047	74.3211	-56.3699	3	0
1629	7458	9.99235	5.86716	130.725	-625.505	3	0
1635	2395	6.48479	4.32313	-49.831	35.4628	3	0
1638	3195	1.07317	13.9747	-216.083	50.595	3	0
1658	2079	13.775	5.51423	-74.437	-613.439	3	0
1658	3589	13.9042	5.51783	40.9506	-213.652	3	0
1658	7430	13.834	5.58818	248.324	12.9461	3	0
1662	3564	17.8827	7.18797	52.3668	244.934	3	0
1663	5507	23.6764	9.43677	69.0276	-171.458	3	0
1666	7326	26.3183	8.82461	16.4331	-181.724	3	0
1680	5772	1.32813	7.26043	108.348	9.82384	3	0
1687	5705	25.6817	7.48506	53.0442	52.9175	3	0
1689	2402	21.5326	5.49605	10.3012	-2.93184	3	0
1690	7552	26.4925	1.78057	17.825	-11.8393	3	0
1699	9203	4.12916	12.0099	15.6614	-155.474	3	0
1711	9275	25.4157	3.07961	51.9213	-12.9696	3	0
1727	3656	2.7234	2.6072	133.255	-24.1721	3	0
1733	1888	7.43217	13.6573	-205.357	50.1677	3	0
1733	6516	7.335	13.6484	205.111	219.003	3	0
1750	2867	2.72604	13.4618	26.7109	208.865	3	0
1755	6921	6.51723	8.83918	106.125	4.60893	3	0
1778	8918	16.1311	12.4653	-366.63	188.554	3	0
1780	3051	7.85612	9.40525	-288.132	65.1254	3	0
1790	7762	4.52751	5.79987	156.79	-9.62478	3	0
1805	8121	18.3998	3.50041	25.1862	78.8891	3	0
1808	4710	24.0844	3.34012	32.6491	131.353	3	0
1833	5884	26.4969	4.83686	83.233	-27.9619	3	0
1833	6832	26.3955	4.81409	126.932	-14.6634	3	0
1847	4862	5.56082	13.9113	-54.7749	-161.352	3	0
1849	8714	14.0194	7.57379	126.909	-446.298	3	0
1856	5811	14.6941	11.2948	-303.995	-39.1355	3	0
1877	8410	8.2303	2.74418	74.9076	251.179	3	0
1881	4191	19.4258	9.3379	-185.365	-3.04115	3	0
1883	4524	22.9885	4.24727	103.568	146.195	3	0
1894	7362	11.3864	14.0108	-417.54	-465.875	3	0
1918	6685	2.05149	1.34941	51.9981	128.546	3	0
1932	6446	14.9726	13.7389	116.957	417.162	3	0
1933	6921	6.5104	8.95194	-124.091	-623.871	3	0
1954	3918	12.7306	15.6101	290.598	573.566	3	0
1955	9798	4.48155	11.2697	-43.792	276.632	3	0
1967	8312	1.57435	4.13279	78.352	24.0636	3	0
1986	9878	10.4305	12.0306	142.112	53.2351	3	0
1987	9041	6.97532	2.93847	33.4072	53.0923	3	0
2003	8374	26.8912	2.39846	44.1345	2.92238	3	0
2012	4527	19.2258	7.25062	7.67367	-6.38962	3	0
2019	8392	2.09951	10.8443	-116.256	-27.2658	3	0
2037	4341	3.97992	12.9438	43.3928	114.137	3	0
2050	9274	2.62596	5.76681	69.4994	-138.174	3	0
2055	3882	21.2435	2.55188	48.184	-71.0231	3	0
2056	5154	24.8173	4.34068	22.6176	-18.4249	3	0
2058	7573	2.14476	6.25191	125.608	9.68445	3	0
2058	8575	2.21275	6.35615	54.3533	-25.2148	3	0
2066	6735	24.2205	9.59324	-55.04	48.9233	3	0
2074	2956	4.13022	2.32967	32.5946	32.5824	3	0
2081	8332	14.2266	13.5877	785.813	-75.94	3	0
2083	4628	3.6642	15.5632	-41.0442	-55.7246	3	0
2094	6097	22.1157	6.35873	26.7042	-199.977	3	0
2107	9165	24.5494	9.40772	16.1436	30.4583	3	0
2125	4927	10.0213	13.0728	78.4059	-663.593	3	0
2133	9545	19.2242	11.7027	-56.6467	8.51036	3	0
2142	8446	4.00033	9.99315	-111.184	-173.265	3	0
2143	8932	6.30363	1.87715	122.946	73.9821	3	0
2161	5401	20.2195	3.70257	12.626	-14.4007	3	0
2162	2715	15.1517	12.5624	113.676	-3.43637	3	0
2166	8276	11.2154	4.02086	43.5229	-15.6798	3	0
2174	3494	25.9602	5.83589	34.9847	-222.092	3	0
2181	6793	26.5484	7.55952	-19.3836	-55.265	3	0
2185	8874	22.6233	3.74104	-32.8053	-44.3866	3	0
2201	9411	9.93536	6.80088	55.8172	168.274	3	0
2231	7375	8.38721	12.5132	49.6589	-1273.78	3	0
2234	9587	14.9245	9.54304	71.4877	667.003	3	0
2238	6847	17.9948	4.10767	38.2097	-123.64	3	0
2247	2269	15.3832	14.2721	134.085	308.988	3	0
2247	4076	15.3307	14.2398	121.213	-116.831	3	0
2262	8149	14.8229	7.69506	-11.1664	-223.479	3	0
2282	7976	20.109	5.739	33.426	-17.6024	3	0
2283	9521	8.43125	3.58602	-103.535	-51.1693	3	0
2286	6078	9.81732	1.27452	214.532	95.8923	3	0
2287	3272	25.0968	5.98162	76.2961	-99.3607	3	0
2293	7085	16.5957	14.907	-3.04122	-0.874044	3	0
2334	8322	12.4687	11.9311	10.553	-294.819	3	0
2335	7407	18.007	7.60559	105.681	-348.365	3	0
2341	4855	16.0539	5.50222	65.9235	63.4349	3	0
2341	6586	16.123	5.52079	115.478	-64.818	3	0
2358	4856	14.3348	4.84239	268.227	-68.5406	3	0
2370	7637	11.5195	11.3427	-269.134	101.223	3	0
2408	5650	1.93757	11.9543	-31.3936	347.321	3	0
2410	2429	6.98202	8.56181	138.449	-305.874	3	0
2428	8399	8.62089	2.51143	29.9137	-11.0221	3	0
2439	5410	9.27791	8.26318	347.145	-163.837	3	0
2440	5718	14.2112	14.9333	578.972	40.4315	3	0
2442	3551	8.96219	8.11278	-42.2161	232.831	3	0
2444	5819	3.28053	12.0381	-76.4842	170.519	3	0
2445	5360	1.37254	8.71246	46.9844	-231.689	3	0
2445	8351	1.26238	8.71202	64.5399	317.35	3	0
2453	5258	9.0852	4.02673	-51.5761	-114.086	3	0
2453	5747	9.14189	3.93666	191.454	3.22205	3	0
2461	7454	13.3913	1.76009	1.29782	-67.5599	3	0
2472	6586	16.2091	5.51663	-64.6058	192.004	3	0
2482	2875	20.0866	1.46131	131.834	239.576	3	0
2495	2927	8.47905	12.779	66.3053	917.215	3	0
2495	6062	8.5487	12.8701	659.723	-184.356	3	0
2512	5489	26.3183	5.91675	11.9783	-102.846	3	0
2524	5790	8.55564	14.8097	367.296	-87.2269	3	0
2544	7894	4.50728	8.48327	-196.866	2.07892	3	0
2546	4396	7.15004	3.11811	66.7109	15.1618	3	0
2554	4684	6.38464	1.05839	84.4595	320.219	3	0
2557	9189	1.98643	6.67001	103.072	52.3362	3	0
2560	9941	19.2967	11.9751	-339.505	-633.088	3	1
2566	3114	12.8257	3.13917	168.564	-11.6211	3	0
2613	2902	5.37924	6.1005	174.123	120.845	3	0
2624	9112	17.6695	3.98266	43.1334	242.863	3	0
2626	4274	21.6005	2.78326	161.922	-15.557	3	0
2632	3620	18.7879	12.6869	30.9078	-124.225	3	0
2658	6698	6.59311	14.396	-69.9102	309.518	3	0
2665	8144	23.3853	7.30552	26.5878	-40.3358	3	0
2669	7140	7.5942	2.50602	133.498	2.29982	3	0
2695	9050	20.3783	6.57292	128.404	-76.6654	3	0
2722	4353	10.4148	8.91815	57.9273	1111.76	3	0
2732	4743	9.63437	11.9125	325.478	-1533.54	3	0
2748	4216	2.80729	14.3685	23.3633	-185.905	3	0
2750	8226	9.25016	4.81265	18.5683	65.7798	3	0
2752	5653	2.93294	12.3619	40.0815	171.831	3	0
2756	7579	16.8496	2.07723	99.3856	170.475	3	0
2806	9107	4.0505	2.00849	55.4613	49.6879	3	0
2812	9140	1.31568	13.0381	31.1068	-278.541	3	0
2819	2973	22.3398	3.63676	30.6091	80.0033	3	0
2819	3850	22.3516	3.76688	-0.897418	17.6835	3	0
2823	4062	19.3781	3.919	64.1562	20.3519	3	0
2824	4937	19.8378	11.4454	70.668	-24.4864	3	0
2825	8239	16.912	4.57342	90.9039	153.177	3	0
2837	4860	16.0338	9.09023	185.87	639.823	3	0
2838	7243	24.1286	1.34546	77.5664	-11.4271	3	0
2859	4341	3.89781	12.87	-129.846	-236.675	3	0
2860	6515	7.94323	5.1945	-42.4084	88.8185	3	0
2863	8489	21.5445	10.2824	-1.323	-70.2912	3	0
2867	6896	2.62615	13.5363	-329.332	-10.3918	3	0
2867	7265	2.69041	13.5345	6.43591	-177.364	3	0
2879	5515	9.2524	5.07452	198.431	37.9626	3	0
2887	7253	20.7334	5.04429	24.4054	-192.739	3	0
2895	6869	9.3238	12.0452	-31.1181	299.73	3	0
2911	7609	14.2633	2.54897	20.6194	-36.1131	3	0
2912	3217	18.6832	6.29084	39.6851	85.9269	3	0
2923	6084	13.1878	13.7818	319.101	431.551	3	0
2933	7076	19.4136	1.77983	49.5262	119.409	3	0
2944	6941	17.891	8.71338	170.028	110.269	3	0
2951	6666	8.50712	15.8252	146.388	-216.805	3	0
2961	7942	20.9796	1.07846	43.8248	-37.363	3	0
2996	7186	13.1475	3.48741	132.517	146.146	3	0
3001	4260	9.06627	8.02363	53.9287	326.897	3	0
3030	4955	18.5196	8.1066	219.575	134.913	3	0
3030	7525	18.5052	8.24401	-60.2365	-92.7954	3	0
3035	7913	20.8226	7.43914	188.623	262.6	3	0
3051	4428	7.91373	9.4347	125.864	-305.819	3	0
3057	6546	12.6292	8.70898	249.725	319.591	3	0
3070	6553	1.73151	4.82897	25.6765	34.2441	3	0
3074	4406	4.51873	5.35528	1.04454	177.803	3	0
3110	5235	13.1537	14.9013	18.9315	-12.3131	3	0
3117	7992	25.3615	8.98662	141.072	-133.253	3	0
3134	8433	15.2066	9.56938	-97.6054	402.308	3	0
3142	8613	12.896	11.0367	230.006	-487.285	3	0
3169	3977	11.7248	13.1224	406.754	-225.442	3	0
3170	5111	23.452	5.29042	-14.7541	-82.6782	3	0
3170	5562	23.3082	5.26556	38.582	-120.086	3	0
3176	7219	1.74193	12.4986	132.92	-172.708	3	0
3185	5120	10.5145	1.74524	136.486	-100.292	3	0
3191	9220	3.22648	4.83723	-4.54287	-11.3776	3	0
3195	3827	1.13644	13.9515	45.6484	-102.434	3	0
3220	3292	11.6056	7.32086	43.3264	17.9826	3	0
3229	8420	12.8211	15.1362	174.336	115.472	3	0
3231	3330	13.8557	14.0985	-2251.04	11166	3	1
3252	6987	22.4765	5.20283	100.005	10.7412	3	0
3260	4783	15.6574	10.6667	223.189	125.237	3	0
3261	8554	17.6227	8.4486	44.236	-102.299	3	0
3269	7990	7.22959	3.75418	87.3902	1.07143	3	0
3293	8494	20.254	7.99914	51.9808	64.0724	3	0
3313	9340	9.38701	7.59473	-59.6565	43.012	3	0
3328	4871	4.81497	12.8084	167.83	-101.318	3	0
3329	4529	1.60977	9.53969	59.4082	-80.5839	3	0
3331	8062	14.0201	6.50408	326.346	28.2296	3	0
3340	6842	8.0219	8.58543	125.912	0.56562	3	0
3372	4895	22.1875	7.46016	181.605	-27.9512	3	0
3384	9926	26.9607	4.20519	19.0265	-39.7472	3	0
3392	7539	16.7058	13.3286	125.741	498	3	0
3401	4436	23.2276	9.24994	107.497	189.206	3	0
3416	3827	1.23442	13.9825	37.1127	114.483	3	0
3452	4542	19.6117	12.1183	-362.004	-270.912	3	1
3473	5905	19.5448	3.08543	98.9984	7.51408	3	0
3486	8146	9.70303	5.21415	291.009	474.912	3	0
3507	8760	12.1913	8.08305	213.52	-8.90453	3	0
3510	7168	15.6517	8.98787	-302.516	218.788	3	0
3522	7836	26.8425	8.17029	115.741	-204.445	3	0
3523	7121	12.8971	2.39435	157.47	-17.9738	3	0
3523	8076	12.9193	2.51868	97.0245	269.069	3	0
3545	7991	16.9269	1.29863	46.2733	-225.421	3	0
3551	4260	9.01341	8.0662	253.48	-17.1339	3	0
3555	6791	19.282	3.5923	30.3247	-102.307	3	0
3558	8122	10.0002	2.64577	175.474	197.142	3	0
3561	5624	5.54918	2.76328	24.8638	114.461	3	0
3565	5221	16.6669	10.2963	136.678	-194.906	3	0
3565	7798	16.6213	10.3967	-58.5444	409.176	3	0
3566	3795	12.4217	2.49531	93.5705	-600.038	3	0
3571	5861	15.5801	7.48197	-63.7223	213.863	3	0
3579	6662	2.99928	9.15255	-91.9907	39.0154	3	0
3594	5085	4.30736	5.3993	183.288	121.46	3	0
3602	8522	9.98886	1.65272	201.439	-95.0846	3	0
3612	8113	12.2443	10.1717	335.532	-7.44785	3	0
3615	8914	7.1632	2.20363	13.5746	-15.1288	3	0
3622	7847	15.8488	13.2305	180.799	-134.182	3	0
3622	8892	15.7585	13.3249	99.7305	752.394	3	0
3642	9665	15.1758	11.9655	-326.548	-21.3525	3	0
3671	4701	2.56091	12.7913	-300.894	19.7468	3	0
3697	9931	15.5868	15.3789	43.6223	-115.681	3	0
3701	7117	17.7711	5.72948	130.661	-68.1838	3	0
3717	6774	7.26684	8.69221	-91.6305	47.8958	3	0
3752	9001	19.946	6.94289	95.5133	57.7502	3	0
3758	3909	5.61343	12.4771	-272.865	-7.37196	3	0
3759	8438	8.75488	5.22474	-82.2541	-119.896	3	0
3765	7619	2.62631	7.00993	106.503	17.8015	3	0
3775	9264	21.2028	4.94317	31.7332	-69.8207	3	0
3786	6608	13.9284	12.4793	138.126	285.133	3	0
3797	8045	6.11691	3.33472	-17.8121	21.2263	3	0
3814	9316	16.0588	5.77492	53.2294	-5.55306	3	0
3823	7799	18.1659	8.38335	-244.34	-38.2531	3	0
3829	8077	16.4369	14.9384	-53.857	9.42233	3	0
3839	4572	9.88952	12.2492	237.452	506.211	3	0
3850	8176	22.4581	3.81657	24.93	-157.164	3	0
3852	6461	9.39444	6.37619	-242.546	-154.605	3	0
3853	9303	9.92332	8.29051	16.9204	-234.989	3	0
3865	7816	2.64684	6.03344	-13.0538	80.3393	3	0
3900	4349	17.082	2.98827	183.692	-11.3628	3	0
3900	6027	17.0171	3.09053	201.074	-10.3628	3	0
3919	8476	16.3262	3.6091	84.0709	0.259785	3	0
3941	8036	26.5589	2.49317	60.7146	8.69399	3	0
3947	6778	8.22606	10.1801	313.652	-278.742	3	0
3954	9520	14.4218	12.1776	164.115	154.322	3	0
3964	6673	16.3441	4.44368	191.588	-365.252	3	0
4000	4343	6.62883	13.4159	-133.481	-594.587	3	0
4023	5811	14.5813	11.2827	55.8719	-668.736	3	0
4025	4416	2.57141	7.59468	122.088	104.739	3	0
4050	5308	8.25396	13.0983	181.435	5.37614	3	0
4059	5372	13.4727	7.08759	-309.087	108.295	3	0
4059	9900	13.3292	7.0616	61.9556	151.088	3	0
4062	8643	19.3376	3.83363	-11.6608	-140.709	3	0
4062	8815	19.389	3.80172	63.875	207.27	3	0
4065	8080	17.235	14.2464	-140.758	49.8342	3	0
4076	7358	15.276	14.31	61.7613	244.543	3	0
4078	4365	6.03828	1.29212	35.5661	-155.346	3	0
4084	6241	1.67089	6.5446	51.1094	-36.7366	3	0
4103	8660	6.43764	2.83837	139.045	33.3561	3	0
4103	9982	6.49386	2.80948	98.718	5.16184	3	0
4152	7731	11.3761	10.6363	-12.7479	716.631	3	0
4152	7808	11.476	10.5924	268.235	-1033.55	3	0
4160	4603	23.2467	3.2691	32.1002	21.7832	3	0
4171	8821	21.8624	9.25727	214.195	-104.649	3	0
4196	5417	9.58658	5.67225	143.883	-266.541	3	0
4203	6189	19.2631	1.40276	48.7667	-7.61803	3	0
4240	4946	26.0488	4.96772	-67.9104	-51.2431	3	0
4259	7215	5.31805	14.0604	-197.169	83.987	3	0
4260	8008	9.00317	7.9247	316.974	-175.328	3	0
4290	9752	26.299	9.31203	24.4759	-127.663	3	0
4360	9832	4.7778	13.1141	48.302	-324.246	3	0
4369	8198	11.3913	10.2093	459.29	35.6768	3	0
4437	8397	19.8628	2.17162	18.9234	-49.2326	3	0
4452	7754	18.2743	9.82829	36.6307	225.019	3	0
4527	4528	19.2718	7.20831	4.74293	-24.168	3	0
4527	9230	19.2122	7.10704	46.4676	299.851	3	0
4528	4715	19.3204	7.17229	41.6386	35.7037	3	0
4542	5533	19.5691	12.0673	-35.8249	-138.233	3	1
4554	8395	9.46413	5.06596	94.689	-126.93	3	0
4565	6256	8.41916	3.70599	69.9383	-89.0672	3	0
4565	9003	8.46467	3.74745	252.829	-27.07	3	0
4565	9521	8.42804	3.64635	151.603	176.752	3	0
4605	8528	7.99736	3.04904	340.575	7.44235	3	0
4628	7462	3.66059	15.4758	-97.0147	24.4942	3	0
4630	8691	10.2786	4.21445	-173.701	-161.826	3	0
4635	5768	9.26546	6.14136	201.088	8.6995	3	0
4655	7684	21.1753	3.33379	-151.379	17.1783	3	0
4668	8745	2.33003	13.0563	-53.2979	-260.021	3	0
4684	6477	6.31977	1.10969	221.432	-48.3717	3	0
4693	9252	8.57308	4.91914	176.914	6.37627	3	0
4705	6235	23.066	1.85706	80.738	-103.976	3	0
4710	8642	24.1179	3.44536	29.6646	-70.318	3	0
4712	9529	14.8104	12.1722	-267.922	-496.855	3	0
4727	7755	24.7286	6.75825	133.067	-15.2306	3	0
4732	5547	13.4327	2.84352	78.0893	-450.689	3	0
4739	9726	8.98	8.95659	484.656	-40.6094	3	0
4747	8082	1.209	7.80906	125.627	-10.0951	3	0
4755	7532	13.5068	9.88773	23.2957	-214.867	3	0
4761	8682	8.51441	4.09386	86.01	563.174	3	0
4807	5339	26.2517	5.32621	21.2863	176.341	3	0
4820	6660	7.72783	7.58944	-307.435	130.438	3	0
4841	6576	8.89778	6.04598	71.4431	1.94535	3	0
4851	5409	2.36105	4.32842	120.736	12.0026	3	0
4861	9443	18.0597	5.81508	182.743	-259.86	3	0
4862	6636	5.476	13.8215	227.887	-107.308	3	0
4864	7197	2.09969	3.3003	170.965	-141.461	3	0
4888	7309	17.3195	8.09951	76.6362	30.1511	3	0
4889	8333	19.4831	8.0077	190.781	5.62384	3	0
4895	7161	22.255	7.37787	0.964152	-96.7952	3	0
4946	9739	26.0091	4.86053	-21.8143	-62.5449	3	0
4956	7706	3.38191	10.247	0	0	0	0
5043	9443	18.1194	5.84268	85.7291	202.283	3	0
5076	9225	9.55509	3.99889	-17.8201	-76.8854	3	0
5121	8731	12.4602	3.43924	0.16768	221.301	3	0
5134	7867	1.33502	1.30056	66.3544	9.35144	3	0
5176	7507	7.68513	1.70736	175.321	62.4526	3	0
5213	5505	17.7523	12.9608	33.0476	85.4256	3	0
5219	5909	18.435	12.4269	-215.17	-55.262	3	0
5234	5804	12.2988	4.7611	-190.962	-187.588	3	0
5258	7827	8.98646	4.03003	-63.8748	146.684	3	0
5301	9447	18.8807	11.7943	124.127	-1870.31	3	1
5316	6308	6.03424	14.7208	384.132	27.9098	3	0
5327	6625	17.0297	1.55728	86.4614	-0.851494	3	0
5341	8337	21.9775	5.93875	-67.2698	58.3338	3	0
5343	6612	11.1163	1.17538	29.1683	-69.5039	3	0
5357	7458	10.1126	5.82015	78.7002	155.792	3	0
5357	9452	10.2268	5.87335	78.5912	476.571	3	0
5365	8522	9.88412	1.7553	174.442	-67.9158	3	0
5370	8819	10.7086	6.51907	304.146	36.5608	3	0
5384	6086	26.7433	7.47171	-74.0752	-12.0002	3	0
5387	6228	3.01045	10.8426	-46.9408	-224.722	3	0
5387	8636	3.07126	10.9253	133.544	5.26482	3	0
5399	6414	20.3523	1.43807	-101.878	-93.6356	3	0
5428	5442	12.1321	3.83456	-15.8201	-122.325	3	0
5429	8318	6.79638	4.49942	117.205	194.84	3	0
5432	9178	25.918	2.34788	18.233	28.198	3	0
5433	8413	5.53547	9.01492	44.859	-138.441	3	0
5499	8333	19.4874	8.07435	61.8749	-322.118	3	0
5500	7783	6.57537	6.54571	82.6999	-161.741	3	0
5500	8488	6.55592	6.48492	-43.0272	23.6965	3	0
5506	5932	22.8512	8.2148	9.92778	-78.6038	3	0
5575	6115	1.3288	9.4657	63.7291	184.697	3	0
5591	9595	14.3912	1.33764	146.923	-311.885	3	0
5593	7415	21.1267	9.81083	36.918	183.849	3	0
5609	7410	2.51151	7.06803	125.605	-0.596365	3	0
5631	8876	20.843	2.70978	-48.6246	-122.295	3	0
5649	6904	11.8477	14.6566	-297.842	52.3713	3	0
5669	6389	14.7136	11.0585	-329.547	178.235	3	0
5673	8713	21.5539	9.28224	27.7511	-262.555	3	0
5677	6576	8.85437	6.00832	-232.575	290.152	3	0
5683	8935	5.95988	12.4766	92.3258	254.898	3	0
5691	8854	13.6742	6.62331	215.429	12.0814	3	0
5700	9133	12.4035	7.24597	213.494	223.478	3	0
5724	6600	5.3815	11.3885	72.7996	437.037	3	0
5725	8571	16.7213	3.86961	53.8225	-35.1774	3	0
5765	7610	2.06733	4.63973	102.86	156.889	3	0
5787	9164	19.7587	6.78839	41.6009	148.398	3	0
5807	7939	25.3466	2.2639	28.3466	14.9378	3	0
5822	8041	9.95043	9.14532	9.37573	288.324	3	0
5823	6153	7.37892	6.9917	104.794	350.76	3	0
5823	9056	7.50811	7.0177	69.0248	-405.21	3	0
5833	8044	3.45591	9.09906	109.273	-287.567	3	0
5833	8917	3.51753	9.11509	-4.95486	1.60405	3	0
5841	7344	5.50353	7.65477	134.212	-10.8829	3	0
5854	6815	16.1457	9.80455	224.935	-11.2524	3	0
5895	9529	14.9325	12.2392	-355.192	-167.583	3	0
5900	9436	25.1037	4.67213	63.5546	-112.777	3	0
5904	9696	24.3405	5.22372	-7.17747	46.3964	3	0
5905	6850	19.5853	3.14001	-1.95721	-15.2317	3	0
5908	9791	2.41923	12.3292	-322.973	-85.0721	3	0
5910	6383	5.69272	6.95134	114.543	-120.656	3	0
5921	6384	10.4813	4.59995	80.8089	-755.85	3	0
5921	8587	10.4075	4.6806	237.159	-165.817	3	0
5927	8084	15.5298	8.40783	-416.482	-294.372	3	0
5957	8948	2.17216	7.83057	107.55	-264.48	3	0
6015	7414	6.8116	10.7945	103.477	-647.845	3	0
6016	6591	19.5992	3.63762	-68.0951	-34.6611	3	0
6020	8360	15.2073	6.5604	97.2465	-85.2862	3	0
6036	7609	14.1192	2.54925	20.0296	3.62041	3	0
6044	8061	21.927	2.2417	-21.0999	26.0342	3	0
6068	9053	13.6144	3.57265	203.153	-6.42219	3	0
6070	7976	20.1675	5.72857	117.959	28.722	3	0
6095	7766	8.21251	7.52401	272.702	-18.5473	3	0
6103	8752	7.25903	1.359	18.6673	16.3151	3	0
6119	8755	20.5105	6.4513	-51.8063	145.048	3	0
6149	6721	7.99998	9.77169	167.528	-626.991	3	0
6153	7686	7.28373	6.90492	419.696	7.47398	3	0
6170	8395	9.4459	4.94945	161.603	6.06447	3	0
6174	6490	6.04308	2.79952	99.3027	-13.4839	3	0
6182	6500	18.2112	6.37029	-64.4743	24.9595	3	0
6190	9662	10.4441	15.6332	378.676	16.2652	3	0
6203	6582	26.6764	8.43641	84.9392	274.181	3	0
6214	6837	12.3366	9.93005	-32.9371	-431.432	3	0
6237	6815	16.0362	9.89359	164.495	-153.065	3	0
6279	9341	23.8204	8.12717	57.112	231.274	3	0
6292	7887	19.422	3.05129	142.043	76.7795	3	0
6302	8598	1.88849	15.7598	-35.4743	8.79591	3	0
6316	6342	14.6603	4.14876	64.0792	-127.516	3	0
6321	8320	5.07664	7.90284	-142.649	5.73632	3	0
6408	9418	15.7043	14.5496	75.1683	252.019	3	1
6408	9634	15.6371	14.5975	-5286.25	-1451.54	3	1
6424	8661	4.65842	5.9342	80.1404	200.394	3	0
6431	9437	21.6997	4.35636	24.4386	-32.8896	3	0
6439	7966	24.7639	2.84773	9.14012	59.0392	3	0
6450	8714	14.131	7.62538	178.835	235.567	3	0
6467	7989	23.2605	8.65987	36.9265	-160.194	3	0
6476	7728	7.15521	9.81659	282.163	-105.161	3	0
6495	8754	14.1236	14.2976	8.31612	8.83295	3	0
6501	7007	8.88821	5.29915	89.4131	217.496	3	0
6534	8655	11.7723	6.9433	182.929	202.564	3	0
6626	9548	1.06112	13.8076	44.3046	88.3208	3	0
6651	9937	14.3756	14.5597	-681.754	-277.654	3	0
6694	6746	15.8503	8.68044	80.765	420.009	3	0
6745	7167	15.5058	5.01523	123.076	73.383	3	0
6758	8408	5.21589	6.51229	120.524	-40.6891	3	0
6844	7163	19.4939	2.36841	159.412	-16.7922	3	0
6850	9237	19.6275	3.18857	176.325	11.2089	3	0
6898	7061	5.95963	2.56204	88.5201	-53.8195	3	0
6898	9057	6.01938	2.44054	169.395	-7.31576	3	0
6936	8842	3.41958	14.033	44.0733	194.522	3	0
6947	9296	9.34637	2.73541	341.997	132.904	3	0
6947	9539	9.29783	2.7842	26.9915	-126.736	3	0
6969	8216	12.1609	11.6515	28.9294	535.206	3	0
6982	8590	17.1162	4.20176	98.8188	294.06	3	0
7018	9499	26.492	9.27939	103.259	223.199	3	0
7018	9771	26.5899	9.20065	-16.8225	138.03	3	0
7068	7727	10.9292	14.0894	27.9542	-44.6772	3	0
7134	8429	3.31956	15.8255	-68.9988	41.9444	3	0
7143	7778	7.10793	13.3026	40.2633	175.359	3	0
7145	9189	2.06727	6.72144	75.1029	-42.3242	3	0
7228	9906	25.9858	1.80188	-9.46694	-24.1679	3	0
7268	7754	18.2727	9.91141	176.482	-661.461	3	1
7284	7375	8.3923	12.6165	376.725	46.8165	3	0
7305	9872	9.91002	15.8453	195.05	-133.619	3	0
7309	8329	17.268	8.19119	155.35	-104.312	3	0
7336	8125	23.0263	7.86399	52.1764	105	3	0
7365	8715	23.3675	7.71679	67.4692	4.92149	3	0
7365	9656	23.3675	7.78129	-123.772	56.3324	3	0
7373	9334	18.9372	6.88203	22.3232	-124.452	3	0
7386	9618	6.59416	2.37811	113.393	-17.1287	3	0
7401	8492	4.28387	11.6818	-30.7457	-55.8153	3	0
7405	7423	1.98446	4.33522	176.839	8.05215	3	0
7414	7536	6.85889	10.8763	185.651	579.334	3	0
7423	9161	2.05087	4.35617	135.864	-95.0103	3	0
7474	8125	22.9924	7.79704	37.4141	-213.023	3	0
7553	9382	5.02424	11.4744	204.67	-19.2313	3	0
7558	7975	8.91106	13.6781	-137.893	-328.708	3	0
7668	9714	2.65386	4.1202	58.7117	126.469	3	0
7685	7911	3.1855	13.143	51.5396	255.505	3	0
7715	9512	13.5094	6.32505	264.687	47.412	3	0
7762	9583	4.44549	5.70696	35.9277	126.965	3	0
7819	9568	17.4602	13.0509	43.7076	-309.301	3	0
7850	9601	14.1934	14.7055	-592.462	-217.831	3	0
7866	8540	14.2252	5.47902	103.67	355.383	3	0
7902	9889	16.5355	8.69469	196.583	-4.54211	3	0
7922	8838	15.382	12.1687	-241.094	111.257	3	0
7923	8558	12.391	8.42923	69.1931	-12.2196	3	0
8064	8697	17.798	4.98738	187.045	54.7366	3	0
8134	9451	22.3976	7.25071	72.2216	-187.303	3	0
8163	8354	13.6691	2.87624	82.2024	54.8756	3	0
8195	9080	3.77725	3.14676	45.8879	-73.5314	3	0
8197	8838	15.3282	12.041	-44.751	270.84	3	0
8212	9992	2.87353	8.0201	-84.2558	-57.9697	3	0
8240	9431	2.17253	2.45643	79.8304	5.83824	3	0
8286	9036	5.25175	5.71792	102.76	-5.6399	3	0
8289	8844	24.9837	4.24487	-10.188	9.60417	3	0
8301	9658	23.1466	2.4257	22.1971	-30.7752	3	0
8354	8986	13.6841	2.9874	187.634	6.06131	3	0
8355	9367	12.9811	8.58727	26.8534	224.864	3	0
8399	9207	8.48669	2.48232	92.3976	20.9956	3	0
8426	9671	16.0291	11.1022	-2504.46	2546.91	3	1
8427	8624	10.8922	9.49054	46.7712	-440.203	3	0
8474	8773	5.45787	15.2456	89.5388	36.2555	3	0
8488	9347	6.46195	6.50495	-62.1456	-2.88345	3	0
8522	8974	9.97397	1.77253	98.7008	366.375	3	0
8542	9165	24.6549	9.34995	111.777	-6.43599	3	0
8544	8763	1.62592	12.0026	98.6994	138.381	3	0
8570	9254	15.5906	1.23309	148.78	-12.5519	3	0
8571	9023	16.7062	3.75393	263.709	7.62972	3	0
8573	9819	7.41412	5.21309	-62.407	-120.349	3	0
8660	9982	6.49462	2.87234	42.1546	40.3749	3	0
8670	8717	26.4608	3.13151	26.1214	56.8418	3	0
8729	9903	7.74138	11.6433	30.6634	791.228	3	0
8730	9572	11.1555	12.654	54.1999	430.059	3	0
8788	9825	21.1155	8.15598	125.539	18.582	3	0
8796	9417	11.6883	3.71178	-27.4756	126.818	3	0
8841	9213	5.80427	1.09835	238.272	-23.1542	3	0
8936	9023	16.8037	3.69955	54.022	-40.6812	3	0
9000	9297	1.7628	9.088	0.195098	-11.2649	3	0
9053	9746	13.6787	3.4898	117.306	-207.333	3	0
9089	9831	2.80338	9.61754	186.421	40.9784	3	0
9125	9857	5.26644	10.8885	95.4753	-248.952	3	0
9175	9583	4.39195	5.74684	94.3455	2.63639	3	0
9283	9340	9.45423	7.58855	312.395	-226.57	3	0
9296	9539	9.27996	2.72097	188.294	-7.51727	3	0
9514	9830	13.0585	6.86877	33.852	-44.3885	3	0
9628	9776	15.3489	2.30564	81.935	-367.356	3	0
1000	13486	1.48383	3.51529	96.832	-10.7681	3	0
1000	44903	1.36574	3.5072	82.262	-1.50775	3	0
1004	51210	2.91751	2.25623	178.899	-63.4888	3	0
1007	21330	19.2529	5.56782	-50.1182	-37.4017	3	0
1007	28217	19.1359	5.55639	161.67	-81.5307	3	0
1007	30757	19.2676	5.50507	157.225	-61.5192	3	0
1012	34103	7.33797	8.24702	156.068	-653.323	3	0
1019	18161	12.4542	7.01062	96.1424	-377.961	3	0
1020	34199	2.31642	4.00089	-13.3835	56.3905	3	0
1020	41916	2.22622	3.95751	198.547	24.1911	3	0
1034	24409	18.6025	8.49118	-157.937	121.819	3	0
1034	30322	18.6111	8.37292	44.8122	52.9806	3	0
1034	31941	18.4947	8.40793	4.55732	-43.7537	3	0
1035	33125	15.5291	4.00248	60.8556	249.981	3	0
1035	43568	15.4168	3.97656	50.9264	-342.192	3	0
1035	46423	15.4663	4.02449	171.767	-4.05266	3	0
1036	11327	11.8084	1.1567	107.525	-3.51887	3	0
1040	20044	2.4055	1.71152	226.284	24.6088	3	0
1040	35245	2.37598	1.56557	180.488	-4.83609	3	0
1041	46322	9.01446	6.37558	338.026	-9.565	3	0
1041	47351	8.95051	6.33872	83.1856	-247.057	3	0
1045	40967	10.9614	6.97395	-15.9856	219.255	3	0
1047	10193	4.34937	14.805	-158.62	27.412	3	0
1047	28803	4.4225	14.7735	46.7237	45.467	3	0
1049	35723	25.5289	7.97258	73.2586	15.7662	3	0
1049	43772	25.5511	7.91633	-64.494	-63.8006	3	0
1049	46232	25.5735	8.01716	-160.141	-24.9441	3	0
1050	10965	15.9395	8.06559	46.8109	231.734	3	0
1050	49670	15.8839	8.14866	79.6427	-293.658	3	0
1052	10941	4.72109	11.4377	57.0893	64.1359	3	0
1052	11014	4.66694	11.5582	-406.556	114.571	3	0
1052	12897	4.64636	11.4744	328.166	36.2454	3	0
1052	47935	4.77393	11.5129	122.838	9.0156	3	0
1058	17932	3.77921	3.90974	135.359	-101.697	3	0
1058	33805	3.67657	3.95082	84.2115	120.136	3	0
1058	41988	3.73569	3.97523	138.869	-114.322	3	0
1058	47476	3.68276	3.88164	153.852	102.543	3	0
1059	21888	13.4715	7.84836	-234.132	-164.706	3	0
1059	44486	13.5263	7.92901	228.308	211.24	3	0
1060	25040	20.1648	9.87003	71.5283	-170.584	3	0
1072	32594	19.2024	10.9278	67.2927	401.745	3	0
1074	21420	16.6867	2.14693	183.75	-32.3924	3	0
1074	35588	16.715	2.21965	23.9455	-27.4933	3	0
1074	46480	16.6147	2.13676	106.846	233.419	3	0
1074	52547	16.5668	2.20717	26.5349	-123.832	3	0
1075	16952	3.87465	6.3816	31.9652	79.3718	3	0
1075	46237	3.85222	6.46695	196.711	11.6511	3	0
1076	24392	14.6311	6.53394	84.9567	559.294	3	0
1076	28500	14.5985	6.61166	173.775	-730.368	3	0
1079	17343	17.7849	10.3819	312.17	421.601	3	0
1079	33792	17.7014	10.393	-67.7151	-440.884	3	0
1081	16624	6.56328	12.0788	-97.5572	37.5874	3	0
1081	20889	6.61402	12.117	167.809	-126.301	3	0
1086	29347	19.338	11.384	18.3845	-163.384	3	0
1086	33930	19.4163	11.3484	44.4654	248.358	3	0
1086	45696	19.4584	11.3948	83.2107	-38.0412	3	0
1088	12048	19.2464	2.78053	-66.2168	-3.8024	3	0
1091	20851	15.372	4.92341	131.838	191.899	3	0
1091	26040	15.3767	4.82127	130.078	-38.1721	3	0
1092	13272	11.0918	14.8132	-637.592	247.756	3	0
1092	22346	11.1309	14.8683	819.779	-587.865	3	0
1092	26338	11.2165	14.7678	317.206	-208.813	3	0
1094	23251	15.7976	9.93543	-51.9359	174.347	3	0
1094	23772	15.7672	9.82943	292.387	-3.72743	3	0
1094	26758	15.6976	9.95374	240.27	-20.6422	3	0
1094	26948	15.6998	9.83435	-100.925	226.622	3	0
1095	15179	12.8333	1.71179	182.629	-41.8604	3	0
1095	27441	12.7667	1.71157	137.811	21.7908	3	0
1095	31744	12.8699	1.76981	79.2455	-106.266	3	0
1095	41513	12.7595	1.83092	204.983	-165.724	3	0
1095	46981	12.8346	1.83441	145.53	325.581	3	0
1099	14934	7.06105	13.8912	210.567	203.724	3	0
1099	18351	7.06793	13.9565	-460.694	-25.0056	3	0
1104	26060	15.9084	12.6402	428.325	549.785	3	0
1104	48808	15.9953	12.5652	74.0987	-368.096	3	0
1104	49702	15.887	12.5214	-145.683	78.1484	3	0
1108	21212	16.348	9.53122	33.333	-377.786	3	0
1108	27980	16.3759	9.58713	195.911	-5.48458	3	0
1110	24126	1.41716	10.6327	-57.9233	-63.3275	3	0
1110	34890	1.47153	10.7596	-28.5233	0.468035	3	0
1110	39721	1.50607	10.6987	141.12	81.4309	3	0
1111	46309	18.2836	11.2486	72.1936	141.832	3	0
1111	48639	18.2424	11.3703	161.256	104.809	3	0
1117	25111	5.05241	5.50064	70.5584	-179.176	3	0
1117	50816	5.13406	5.57722	39.9317	125.832	3	0
1117	52390	5.07322	5.62934	63.4611	-94.7945	3	0
1123	32460	1.97309	3.68461	73.4337	-6.04182	3	0
1129	18321	5.04701	15.2034	-169.853	-82.0074	3	0
1129	41750	5.06182	15.3176	-93.5557	-56.6106	3	0
1129	48767	5.1046	15.2748	19.2679	5.34393	3	0
1130	38367	1.77386	13.8247	-99.4402	223.033	3	0
1136	10635	15.2664	2.01209	144.895	-11.7919	3	0
1137	52730	25.6341	9.41617	25.6885	0.879113	3	0
1138	35236	17.0479	3.32381	143.459	-14.4817	3	0
1139	42769	22.1476	6.22071	32.3205	-254.471	3	0
1144	28995	20.5824	6.87662	28.9583	-182.232	3	0
1149	26132	13.3038	13.5925	226.866	1055.7	3	0
1152	34832	5.55699	15.6575	-43.8864	8.23168	3	0
1152	52211	5.41835	15.6228	8.64553	-125.441	3	0
1153	19871	3.56887	5.87638	161.672	10.2821	3	0
1157	12359	19.5191	7.1004	-34.4952	-230.719	3	0
1157	23162	19.5524	7.19257	58.1929	308.256	3	0
1159	11757	24.0167	1.62164	68.6237	194.426	3	0
1159	13532	24.0467	1.56385	-13.1309	-96.6232	3	0
1159	42405	23.9334	1.53156	37.558	-23.5685	3	0
1160	15210	6.77896	7.13358	82.8793	-497.418	3	0
1161	36973	20.1865	11.5282	51.5544	-15.6315	3	0
1161	44323	20.1318	11.5017	-19.5672	81.5668	3	0
1163	11113	24.0718	2.40969	28.0358	152.168	3	0
1163	39739	24.1687	2.45372	69.1057	-92.0244	3	0
1164	18044	7.668	4.06908	163.197	173.257	3	0
1164	52173	7.77581	4.10313	152.694	-361.291	3	0
1165	41956	18.6252	11.8808	-1695.43	-2277.88	3	1
1165	47010	18.6982	11.7614	126.908	741.825	3	1
1165	51136	18.7362	11.8401	-3864.83	-391.382	3	1
1168	22647	15.8288	2.99378	76.4374	250.929	3	0
1168	29943	15.9033	3.07739	-61.7022	-45.9677	3	0
1168	41924	15.8427	3.08391	107.221	-11.0172	3	0
1173	34237	26.0065	8.40522	50.5991	115.175	3	0
1176	29643	23.4823	6.987	54.8037	-8.54117	3	0
1176	36989	23.4392	7.02425	-99.2916	118.106	3	0
1179	43103	20.8546	1.45307	-65.2625	47.3421	3	0
1179	45158	20.9637	1.46397	96.1842	-81.466	3	0
1180	11694	20.6232	9.26254	-14.4127	-255.875	3	0
1180	17176	20.6824	9.37831	-27.0903	330.256	3	0
1183	42304	23.0319	6.49919	79.0659	15.3574	3	0
1184	26629	1.88989	11.4571	116.466	-131.407	3	0
1184	50053	2.01106	11.5257	101.345	-49.6052	3	0
1185	33916	3.76893	14.2867	59.9409	20.5959	3	0
1188	17112	10.7232	3.83135	197.364	80.0377	3	0
1188	35605	10.7366	3.96348	102.741	8.14692	3	0
1190	16481	6.80694	11.0949	16.1541	442.498	3	0
1193	47307	2.67565	3.96114	22.5433	41.3744	3	0
1193	48793	2.61348	3.96369	15.1367	55.3844	3	0
1200	15025	2.77935	10.4385	170.662	-28.3076	3	0
1200	23456	2.85402	10.4237	15.6373	-62.0389	3	0
1200	38262	2.90098	10.4754	56.8196	146.215	3	0
1203	27961	14.9633	3.16203	106.11	-702.077	3	0
1203	51836	14.864	3.1263	155.989	611.138	3	0
1205	49142	23.0456	9.68497	11.3658	23.5652	3	0
1206	16300	17.4333	2.44898	-40.0471	60.4214	3	0
1206	33137	17.3107	2.46201	63.7817	-70.3385	3	0
1206	51532	17.3062	2.37269	-2.06875	47.358	3	0
1216	45640	15.2824	9.96268	-65.7492	-16.2849	3	0
1222	34652	20.8123	4.38255	85.2407	-93.175	3	0
1223	35755	2.99052	9.69834	24.283	343.134	3	0
1226	24340	9.08265	6.08121	16.2973	57.7747	3	0
1226	30335	9.1087	6.15576	153.629	-198.288	3	0
1226	45744	9.13186	6.0278	203.155	73.9039	3	0
1228	22386	6.49761	13.7909	23.6055	-58.8286	3	0
1228	34633	6.57854	13.7926	341.619	-14.6965	3	0
1230	19493	12.1249	4.64683	107.326	-139.843	3	0
1231	24365	19.7589	7.7702	45.6676	393.047	3	0
1231	33788	19.7016	7.72504	167.827	-86.8031	3	0
1232	12750	8.61781	6.09636	55.3772	436.336	3	0
1232	44559	8.7429	6.14037	154.476	706.572	3	0
1238	37562	1.42853	8.46292	128.29	-9.14299	3	0
1239	31027	13.7127	13.7044	406.613	-228.74	3	0
1239	45898	13.6249	13.7811	282.3	72.4593	3	0
1240	47751	21.9533	7.39229	106.511	-18.5006	3	0
1246	11223	2.48247	9.89986	34.0004	120.443	3	0
1246	46782	2.43203	9.86515	-163.353	27.9904	3	0
1246	50868	2.37335	9.95023	51.2683	119.821	3	0
1249	19554	24.2681	6.28751	-7.10276	55.9125	3	0
1249	38528	24.3239	6.32079	140.738	-10.5969	3	0
1251	26420	19.0552	8.66036	1.03875	115.427	3	0
1256	16494	2.91982	6.76477	13.1156	15.437	3	0
1256	37975	2.89872	6.70684	44.7705	-33.4008	3	0
1258	29122	1.2467	8.83613	130.726	9.70829	3	0
1260	24527	14.2471	3.34252	50.5963	-3.51079	3	0
1260	40438	14.2917	3.44992	185.407	15.9524	3	0
1261	26880	7.57929	11.1019	-116.296	-702.459	3	0
1264	24022	13.196	8.77754	306.323	-30.2893	3	0
1269	13251	22.4559	7.08536	-119.868	-0.938083	3	0
1269	25534	22.4052	7.12137	-8.96144	-38.1281	3	0
1270	10375	11.4602	13.8652	8.0581	-720.4	3	0
1276	11091	21.732	2.32449	82.6089	24.8814	3	0
1276	23866	21.6852	2.27488	92.5084	-143.089	3	0
1276	39966	21.8139	2.29234	20.4371	25.511	3	0
1278	15398	8.23313	4.82015	110.177	56.5575	3	0
1278	36619	8.10476	4.85104	77.1932	14.3107	3	0
1280	10796	14.011	9.62281	238.543	0.742687	3	0
1280	19765	14.0084	9.72486	205.148	268.65	3	0
1287	11258	22.8451	7.91579	89.7115	-4.12494	3	0
1287	23236	22.8051	7.88109	10.3692	101.861	3	0
1287	31585	22.7521	7.95647	119.358	12.3467	3	0
1288	37926	20.8692	7.21324	34.2613	46.0711	3	0
1289	13193	2.75322	10.8111	-95.5794	-194.325	3	0
1289	32293	2.84173	10.7408	144.2	391.386	3	0
1293	27505	23.2132	6.0195	135.952	29.1807	3	0
1293	46664	23.275	5.90131	53.2151	35.2381	3	0
1294	46365	24.4889	5.13342	31.7264	164.898	3	0
1303	48085	2.24371	5.15877	115.805	8.87241	3	0
1305	31371	26.3138	2.63918	25.8073	-37.9714	3	0
1307	25725	20.5152	3.82475	50.5183	-123.209	3	0
1309	32736	10.6442	12.2182	135.018	315.475	3	0
1309	38409	10.7277	12.2373	37.8238	-375.654	3	0
1309	40435	10.7205	12.2945	-13.4549	117.496	3	0
1310	38813	5.91007	13.3773	-692.364	237.964	3	0
1311	40961	24.1496	9.03308	-17.0248	-194.285	3	0
1321	30289	21.2257	3.83164	71.9	5.68805	3	0
1321	43325	21.1699	3.94183	46.1054	98.2336	3	0
1321	48475	21.1633	3.82448	20.0093	82.1296	3	0
1326	17171	16.6233	5.38397	120.205	-62.418	3	0
1326	23398	16.5226	5.46525	110.76	-220.897	3	0
1329	16688	1.95792	7.37105	101.124	-53.2017	3	0
1329	19022	1.8602	7.41995	158.795	52.5871	3	0
1329	35871	1.92872	7.49513	108.438	-156.897	3	0
1331	21457	8.89957	2.41003	273.544	13.5043	3	0
1331	21845	8.96076	2.45869	-58.8914	176.539	3	0
1331	44775	8.87029	2.49651	113.501	-141.901	3	0
1332	17666	24.4351	6.19327	7.40165	-42.3215	3	0
1333	10569	13.5403	9.17641	183.376	-477.39	3	0
1333	14660	13.6073	9.1798	94.7829	687.117	3	0
1333	22396	13.5702	9.08775	206.356	235.557	3	0
1335	50823	13.2477	12.46	330.185	989.601	3	0
1339	51295	12.3479	7.60903	166.857	-29.7616	3	0
1339	52126	12.3165	7.55113	-375.125	42.7487	3	0
1341	51574	13.7879	14.8849	388.596	42.9834	3	0
1343	12834	23.1449	4.28678	-49.4105	13.1398	3	0
1343	38665	23.1414	4.22888	29.6747	-33.5893	3	0
1345	12567	20.8755	10.5844	-1086.87	200.346	3	1
1346	25933	9.21271	1.80331	171.634	-311.313	3	0
1346	27358	9.12322	1.88976	153.479	-18.0106	3	0
1347	23633	12.3874	14.0993	72.6267	1016.34	3	0
1349	11802	5.92352	9.43652	-235.33	98.9073	3	0
1349	23843	5.94842	9.49604	115.531	420.605	3	0
1349	24444	5.86236	9.43083	188.184	-23.8499	3	0
1349	30420	5.85109	9.53589	122.172	-487.196	3	0
1355	19397	10.4732	3.97368	-149.081	-15.2466	3	0
1355	39931	10.3457	4.00154	-189.533	-332.824	3	0
1355	46878	10.4757	4.03776	30.4765	282.054	3	0
1357	25807	19.2007	12.1257	-117.975	97.847	3	0
1357	41471	19.2821	12.1939	1.74434	-92.5103	3	0
1358	32268	22.1844	2.98227	28.3542	138.981	3	0
1359	16205	15.6484	15.6975	-24.3954	-28.5472	3	0
1359	44008	15.6458	15.6356	-157.272	-93.9444	3	0
1360	18050	16.0837	6.07554	-260.844	70.0772	3	0
1361	14826	5.26837	4.07661	119.101	229.748	3	0
1364	28757	24.6031	3.76595	19.0239	85.9117	3	0
1371	18655	14.5605	14.393	-9429.27	203.806	3	1
1371	34820	14.5197	14.27	224.789	76.0482	3	1
1373	11850	11.0332	15.8784	-8.06111	441.451	3	0
1373	12523	10.9963	15.8205	631.864	-229.672	3	0
1373	36725	10.9014	15.8712	17.0527	135.562	3	0
1375	33575	10.6633	1.5163	43.7026	43.3764	3	0
1375	37077	10.6932	1.61496	178.586	9.96546	3	0
1375	39563	10.761	1.54169	79.522	-3.54047	3	0
1377	12511	1.66922	8.7559	-48.1212	-10.3395	3	0
1377	45169	1.71388	8.80182	88.6693	0.0166176	3	0
1379	15728	14.9367	4.64378	175.719	-3.02024	3	0
1379	33877	14.9755	4.71392	-186.455	306.429	3	0
1379	43163	14.8698	4.64933	24.429	62.2304	3	0
1379	52623	14.8794	4.76653	132.391	-162.588	3	0
1380	11600	11.1756	6.5781	48.5854	-350.489	3	0
1380	13225	11.0933	6.5454	228.747	619.458	3	0
1383	33092	20.6059	3.24736	79.4255	421.086	3	0
1383	50232	20.6721	3.37095	22.0247	68.4719	3	0
1385	11777	16.221	12.2422	-398.97	256.999	3	0
1385	31163	16.2448	12.1881	8.11439	-311.864	3	0
1386	48680	19.2222	4.34071	168.846	-52.5387	3	0
1388	23587	8.59149	8.09111	294.544	-256.326	3	0
1388	48265	8.63618	8.14695	-507.842	98.7887	3	0
1390	18439	24.692	8.38027	38.4416	258.201	3	0
1390	19275	24.6565	8.32495	154.087	5.13908	3	0
1390	21488	24.7959	8.31839	186.581	-12.3658	3	0
1390	36659	24.7655	8.26165	23.2937	87.6824	3	0
1395	31723	24.261	7.51136	47.7781	-333.773	3	0
1395	37080	24.2317	7.39918	59.4962	202.369	3	0
1400	19935	18.3141	1.64319	107.051	56.807	3	0
1402	29680	11.1589	3.54008	122.797	138.856	3	0
1403	14703	4.85847	15.8723	-80.981	28.579	3	0
1407	22942	18.7011	12.4014	-201.08	22.2408	3	0
1409	19904	18.5674	11.761	185.703	1767.88	3	1
1409	20906	18.5428	11.7003	8.90177	1.63601	3	0
1410	32148	6.67391	12.4827	99.0614	33.7457	3	0
1410	45298	6.65582	12.3733	88.4484	-154.378	3	0
1410	52612	6.70511	12.4078	-109.351	17.8712	3	0
1412	26067	2.18314	15.1885	-53.7627	70.5237	3	0
1413	37013	21.5431	9.81707	298.778	21.9122	3	0
1413	45504	21.6666	9.79616	302.811	-33.5357	3	0
1417	49296	2.27616	10.2793	30.3048	184.499	3	0
1418	11542	11.0852	3.08941	77.914	-161.073	3	0
1418	28246	11.1401	3.12097	217.584	33.2134	3	0
1418	31155	11.1563	3.01199	284.961	-27.3215	3	0
1422	28822	4.58365	10.4689	324.311	9.57886	3	0
1422	34468	4.68782	10.4998	-100.958	-32.4593	3	0
1422	36264	4.66841	10.5857	251.58	-10.8531	3	0
1422	42069	4.58404	10.5919	75.0646	-113.749	3	0
1424	41016	1.91037	2.33326	154.211	18.9695	3	0
1429	38503	19.5352	6.62476	73.8516	7.30031	3	0
1429	46736	19.5773	6.72788	6.35455	-29.4665	3	0
1431	16817	3.00766	6.24769	122.056	-39.0192	3	0
1431	18667	2.95801	6.30167	152.153	0.884375	3	0
1431	40897	3.07894	6.26226	101.292	-53.0551	3	0
1434	33003	14.5608	15.1894	-277.214	36.5737	3	0
1434	35049	14.5907	15.295	-334.5	179.896	3	0
1440	35941	19.8421	2.5302	13.575	-80.1158	3	0
1440	39329	19.8028	2.4106	44.5536	249.742	3	0
1441	13468	6.76718	14.8728	137.377	-273.938	3	0
1442	33575	10.6476	1.41364	224.449	-22.9731	3	0
1443	14259	3.64322	2.88652	50.4964	1.96235	3	0
1443	45318	3.70471	2.85749	47.5329	-69.788	3	0
1444	24017	4.5731	5.57959	47.2341	112.823	3	0
1446	25436	14.095	9.16065	71.5928	365.715	3	0
1446	31238	14.1583	9.1497	176.414	48.0187	3	0
1446	52706	14.1272	9.28132	290.939	11.7044	3	0
1447	29133	14.4548	15.4514	-0.828121	403.837	3	0
1447	29530	14.4301	15.3791	-248.101	-310.791	3	0
1447	35049	14.5393	15.3862	0	0	0	0
1450	12500	10.2793	1.60859	213.487	26.552	3	0
1450	51412	10.2232	1.59123	31.7506	-78.871	3	0
1452	33942	2.63741	11.3961	32.853	-24.0012	3	0
1454	23545	20.8798	6.06095	92.2508	249.818	3	0
1458	20341	26.7328	8.2258	41.175	-312.796	3	0
1458	48834	26.6406	8.18491	159.421	-15.2062	3	0
1461	28038	3.88285	4.75931	59.4468	92.3621	3	0
1461	41361	3.93066	4.65329	62.6716	-116.817	3	0
1462	36350	6.62789	5.38179	35.2053	67.5053	3	0
1464	16801	1.85672	12.4259	84.5164	-233.075	3	0
1469	12268	4.38395	2.48073	72.4137	-33.8536	3	0
1470	11864	7.70104	3.93977	40.6642	162.342	3	0
1470	18044	7.68611	4.00257	37.6631	-381.984	3	0
1470	34921	7.80885	3.96963	43.1262	82.7646	3	0
1471	10635	15.3184	1.98528	23.4168	40.3811	3	0
1473	17339	11.1823	12.987	309.241	-70.2877	3	0
1473	31459	11.0897	13.012	-636.478	179.596	3	0
1474	13721	10.599	3.0228	178.076	-75.5623	3	0
1474	34483	10.5747	2.9627	26.7967	44.6668	3	0
1475	32163	10.4802	9.66485	153.551	-563.288	3	0
1479	29458	8.44269	7.23766	-31.5522	21.1679	3	0
1479	33309	8.37421	7.2241	293.231	-8.04825	3	0
1479	42198	8.46151	7.30473	26.3506	84.1885	3	0
1480	35434	2.19778	6.09642	11.0426	-66.2382	3	0
1481	23538	8.91218	12.7802	179.937	-233.281	3	0
1486	29090	25.9144	2.70752	-6.44202	2.39865	3	0
1486	32412	25.8842	2.76896	44.148	-43.1158	3	0
1486	33739	25.9998	2.8298	36.1427	-27.1944	3	0
1488	21019	9.49496	13.9094	649.879	176.718	3	0
1488	48354	9.46283	13.9576	-287.667	419.074	3	0
1489	37624	6.3247	8.24517	198.403	-23.6116	3	0
1491	32737	7.77265	7.77094	55.103	393.994	3	0
1492	19008	13.3868	5.62978	71.5252	-526.075	3	0
1492	44018	13.443	5.52871	160.425	608.105	3	0
1492	47502	13.4783	5.67143	119.421	316.01	3	0
1495	28400	26.5748	4.68209	17.7711	77.2938	3	0
1497	24334	9.56113	9.75897	-33.9922	-149.076	3	0
1497	34759	9.55438	9.70189	11.4189	224.291	3	0
1498	52358	7.1286	8.1837	0	0	0	0
1500	16440	26.7039	5.93571	16.9708	77.628	3	0
1500	29125	26.7691	5.86113	45.9629	52.6977	3	0
1501	50849	3.29126	4.56011	23.6934	26.4994	3	0
1501	52673	3.34129	4.61594	94.0077	-17.5403	3	0
1503	11075	19.1613	1.73442	161.405	-3.23359	3	0
1504	12254	5.38824	2.15588	171.209	-383.653	3	0
1504	40474	5.36575	2.09405	-161.617	128.819	3	0
1506	46092	24.9479	2.95002	88.2283	6.25375	3	0
1509	41824	10.3526	15.7382	927.741	155.063	3	0
1513	18955	4.71289	8.8126	95.4568	211.182	3	0
1521	17262	20.7188	4.6064	260.214	-12.0379	3	0
1523	22480	7.19324	15.589	84.9373	445.046	3	0
1523	38126	7.10224	15.551	193.342	-236.255	3	0
1523	52281	7.1764	15.644	132.803	-106.987	3	0
1524	22634	10.8588	1.93704	11.3962	-146.999	3	0
1527	22024	16.0501	13.6407	-171.935	-39.2487	3	0
1527	25995	16.0504	13.7685	156.167	487.399	3	0
1527	36571	16.118	13.6419	28.1188	-19.2948	3	0
1528	20270	3.75032	6.91427	-10.1259	63.2808	3	0
1528	34977	3.63293	6.93569	59.5067	138.13	3	0
1530	11077	23.7264	6.34797	-14.6593	-62.1638	3	0
1537	51680	10.2049	13.0702	827.131	-9.78619	3	0
1538	25567	26.8308	8.57943	-90.333	-216.512	3	0
1542	28257	21.3834	5.7924	72.716	-174.743	3	0
1542	33206	21.441	5.74674	48.1258	225.57	3	0
1551	27507	6.96998	7.42616	-23.1751	-35.0593	3	0
1551	34696	7.06543	7.42557	298.429	59.3824	3	0
1551	50589	7.0123	7.33139	268.607	-251.082	3	0
1552	17232	5.89643	8.41643	152.655	-256.58	3	0
1555	24445	2.61924	5.05753	56.7137	-77.189	3	0
1555	25899	2.7327	5.01975	143.785	31.9543	3	0
1556	35493	3.29483	6.2262	136.274	31.2296	3	0
1556	48537	3.35978	6.31751	254.573	-70.5287	3	0
1563	21816	11.2574	2.07858	98.4993	11.8048	3	0
1565	12528	9.97004	14.5118	151.044	251.308	3	0
1568	31418	5.71047	11.9901	255.639	-20.1355	3	0
1568	50043	5.72127	11.8959	21.0005	289.587	3	0
1568	51623	5.6151	11.8927	370.84	20.9652	3	0
1572	24179	9.9046	1.15316	139.583	11.7156	3	0
1580	14190	15.8218	15.5286	22.7893	31.5297	3	0
1580	44390	15.6978	15.5215	-145.7	-195.446	3	0
1581	16220	9.68702	15.4034	822.47	958.209	3	0
1583	21674	2.35204	10.1011	-134.779	-90.9817	3	0
1583	43449	2.26476	10.1668	21.2741	101.352	3	0
1583	49296	2.31311	10.191	-164.53	47.5585	3	0
1584	17964	1.57023	14.8759	-118.836	-31.3234	3	0
1585	17942	6.84414	2.06672	18.074	302.707	3	0
1587	37948	16.1654	3.32688	-49.7131	-185.008	3	0
1587	45337	16.061	3.27689	-143.711	-85.9329	3	0
1588	23161	5.09788	4.48825	81.0019	226.465	3	0
1588	26399	5.24039	4.50134	84.608	122.931	3	0
1588	32164	5.21217	4.44233	2.36411	48.1547	3	0
1590	25536	7.44659	10.5346	23.0415	326.485	3	0
1590	47693	7.31985	10.5065	162.907	-13.2467	3	0
1591	16495	7.42534	4.14026	80.3863	416.011	3	0
1591	27106	7.47955	4.12721	117.403	0.790698	3	0
1591	27383	7.51437	4.17495	41.3104	93.6022	3	0
1598	14028	6.65727	10.4279	-48.9129	-183.873	3	0
1598	17893	6.61374	10.3423	98.0222	539.509	3	0
1598	34966	6.72128	10.4165	251.788	36.8556	3	0
1598	42837	6.68453	10.295	111.979	-590.556	3	0
1613	15544	5.8253	8.16999	189.965	-16.7164	3	0
1615	12948	5.64396	9.6338	117.535	577.84	3	0
1615	24945	5.54886	9.64636	57.9823	-416.027	3	0
1618	15281	18.7732	8.45859	53.2605	-292.462	3	0
1618	29976	18.7951	8.51645	145.038	76.3903	3	0
1619	42460	8.90224	7.71526	175.999	-440.604	3	0
1621	10162	23.7499	1.76663	-24.9815	14.4493	3	0
1621	18297	23.6788	1.70126	-12.2162	62.3732	3	0
1622	41395	11.6588	3.87866	157.857	-94.449	3	0
1624	11908	2.1479	7.35357	98.3865	10.3117	3	0
1644	50177	4.97498	13.3405	-198.202	97.3776	3	0
1644	52097	5.03132	13.254	-263.909	156.383	3	0
1654	15607	7.18627	6.36869	95.6053	-364.001	3	0
1654	16104	7.18652	6.4657	95.7896	170.456	3	0
1654	45011	7.0999	6.40405	38.1285	279.642	3	0
1654	45556	7.12191	6.46364	-1.68657	-126.32	3	0
1657	17526	14.1695	3.62918	164.702	-192.463	3	0
1662	10729	17.8497	7.28008	116.506	-14.3662	3	0
1662	17066	17.9681	7.30867	-158.107	65.6908	3	0
1663	45378	23.6465	9.36016	16.8292	240.137	3	0
1666	24275	26.4003	8.92234	-81.6839	-151.604	3	0
1667	19604	24.6023	1.29198	65.4757	9.40483	3	0
1667	23724	24.6886	1.1869	45.5502	-52.1993	3	0
1667	25085	24.6107	1.14553	34.6291	3.4209	3	0
1667	51423	24.5567	1.18187	-15.7286	-24.162	3	0
1673	19944	9.37186	15.3238	462.274	210.35	3	0
1675	27914	11.2372	5.85078	140.453	19.8925	3	0
1678	16092	3.10565	2.79075	72.94	-21.5955	3	0
1680	12804	1.41843	7.31976	104.397	11.6633	3	0
1680	25080	1.38719	7.26279	17.8129	-23.8871	3	0
1680	29851	1.38699	7.37225	108.305	-111.543	3	0
1683	10531	8.88543	12.1986	161.143	-275.539	3	0
1683	13685	8.8151	12.3234	329.381	-716.27	3	0
1690	15133	26.5404	1.81057	28.6648	3.05019	3	0
1692	15587	10.3896	2.23129	104.791	-341.402	3	0
1692	29578	10.4086	2.13178	173.473	46.5742	3	0
1692	41207	10.4507	2.2429	171.613	221.376	3	0
1695	26039	15.4658	9.44201	71.4455	-425.433	3	0
1695	47433	15.5234	9.53292	155.248	258.85	3	0
1695	50446	15.6095	9.44592	108.604	-73.5358	3	0
1698	47420	3.42386	12.3429	-239.265	-101.355	3	0
1700	12745	25.4123	4.87047	102.187	-16.4103	3	0
1700	51034	25.5097	4.83076	59.4391	2.46796	3	0
1703	21228	6.78821	2.58531	89.3471	3.06628	3	0
1703	23394	6.77035	2.53248	13.8443	-91.4663	3	0
1703	27816	6.86981	2.5382	74.6671	175.288	3	0
1707	49891	3.50712	12.7347	43.9519	-392.259	3	0
1708	33255	11.4826	2.39369	101.439	82.2784	3	0
1708	36447	11.4178	2.40489	292.445	30.3979	3	0
1710	13097	8.45567	5.43936	44.308	-486.818	3	0
1710	36895	8.55439	5.43662	95.3181	440.751	3	0
1710	46485	8.45175	5.34934	110.449	345.097	3	0
1716	11769	26.0309	3.09197	33.3382	-2.99471	3	0
1716	33739	26.0193	2.95387	38.1365	37.5792	3	0
1719	25881	12.5859	13.084	70.9049	-980.116	3	0
1719	36377	12.5498	13.1449	131.986	466.052	3	0
1719	42676	12.4955	13.0692	65.0531	1126.74	3	0
1725	33093	17.5415	12.3002	-15.7334	384.035	3	0
1725	41012	17.5404	12.4045	-90.131	247.077	3	0
1725	46808	17.5829	12.3524	50.1154	-260.297	3	0
1727	17691	2.67709	2.51771	102.238	156.124	3	0
1727	32860	2.7652	2.56801	31.1371	-3.45001	3	0
1731	38521	1.84534	14.7056	-168.097	-27.9471	3	0
1731	38713	1.77798	14.6452	23.1259	25.9918	3	0
1733	41009	7.34356	13.7085	-161.255	-53.4454	3	0
1736	32517	24.8396	4.93972	15.0258	-39.1274	3	0
1737	39694	26.3822	4.6983	83.9289	7.94142	3	0
1738	44041	20.6054	9.81252	143.838	-13.735	3	0
1741	17076	26.0954	2.10969	32.3205	-18.9234	3	0
1742	46992	13.4226	9.10275	-106.005	-285.903	3	0
1748	36150	18.6632	1.77867	56.53	-280.147	3	0
1748	40288	18.7366	1.83443	64.1067	380.993	3	0
1748	49096	18.7551	1.74738	104.833	-55.5539	3	0
1750	12401	2.83879	13.4488	14.1922	133.755	3	0
1751	24884	14.0952	11.3562	147.85	5.7027	3	0
1751	28957	14.1318	11.2414	199.153	-22.5357	3	0
1755	11896	6.4361	8.75466	180.478	82.1285	3	0
1761	37196	21.8102	4.11308	88.9714	-426.385	3	0
1761	47227	21.7155	4.14121	42.395	95.6129	3	0
1764	18310	12.1886	13.2825	335.837	-746.707	3	0
1764	34415	12.1933	13.349	-116.614	563.638	3	0
1764	36060	12.1219	13.2687	300.277	872.652	3	0
1772	18633	15.1624	9.35444	344.76	9.0743	3	0
1773	12872	11.093	6.74592	3.99843	-279.655	3	0
1773	52213	11.1747	6.75573	179.474	366.276	3	0
1775	34241	2.38853	8.46964	65.4322	100.728	3	0
1775	48902	2.2768	8.45699	82.711	10.1923	3	0
1776	12660	26.6504	2.0134	23.7327	12.8757	3	0
1776	27956	26.5943	1.99301	9.08687	0.337545	3	0
1776	50011	26.6248	2.09387	21.5254	2.34034	3	0
1779	10991	15.1047	1.53284	118.35	-89.7523	3	0
1779	22079	15.0725	1.628	116.815	175.059	3	0
1779	42289	15.052	1.53539	33.5829	-23.8469	3	0
1780	33569	7.81585	9.50353	260.464	13.5506	3	0
1784	35597	18.4507	7.61967	97.3695	-116.576	3	0
1784	42170	18.521	7.68179	122.722	190.651	3	0
1790	20835	4.50255	5.877	86.3028	45.1434	3	0
1790	44299	4.59207	5.83442	42.5062	251.209	3	0
1792	15570	8.68013	11.4693	205.046	-461.892	3	0
1793	31961	21.8416	1.44149	24.861	-10.5446	3	0
1793	38670	21.892	1.41159	-0.169319	-2.07436	3	0
1799	20457	13.2391	11.2404	292.209	1057.68	3	0
1799	33714	13.3111	11.3675	225.201	602.479	3	0
1800	22161	8.10584	11.1964	451.588	-188.801	3	0
1800	38507	8.03249	11.0858	460.495	437.065	3	0
1805	12913	18.2887	3.46989	139.726	-260.053	3	0
1805	21495	18.296	3.40463	-160.862	-40.4263	3	0
1805	44294	18.4268	3.44394	-120.42	81.7032	3	0
1810	18460	4.42575	12.1754	50.2049	357.835	3	0
1814	10278	6.67209	12.8046	117.808	247.782	3	0
1814	12938	6.70738	12.9195	240.808	-399.985	3	0
1814	43304	6.79577	12.8474	154.493	619.758	3	0
1816	18646	6.97874	2.14014	126.983	-116.394	3	0
1816	44327	6.92226	2.24968	100.926	-71.2781	3	0
1817	39469	2.09074	12.6593	-17.6566	192.734	3	0
1821	20500	7.32552	9.64214	7.18833	37.6474	3	0
1821	30319	7.30559	9.74334	-353.702	-138.651	3	0
1821	43903	7.42009	9.69845	-275.257	197.108	3	0
1822	17527	16.8596	8.71731	176.114	-4.01096	3	0
1822	51058	16.782	8.79289	221.117	-308.134	3	0
1824	11559	11.3032	12.7601	405.35	22.0677	3	0
1824	19255	11.3654	12.8524	-43.1859	541.365	3	0
1834	37745	2.17434	6.93026	67.9071	40.2521	3	0
1834	41596	2.12431	7.04388	51.9609	-54.9407	3	0
1834	45505	2.07456	6.94397	32.842	66.4143	3	0
1835	19841	3.62926	13.8724	15.1629	-148.498	3	0
1837	16078	12.9349	15.2083	-475.969	89.9243	3	0
1841	12274	18.9603	9.4286	0	0	0	0
1844	30996	4.12119	5.39268	75.2546	-19.2197	3	0
1844	39926	4.08207	5.43613	91.9247	40.8515	3	0
1847	20643	5.58532	14.0253	-221.529	-159.966	3	0
1848	12025	15.0093	8.55915	88.8353	-513.049	3	0
1849	19323	13.9256	7.65535	184.708	272.245	3	0
1849	38605	13.9932	7.64156	-279.086	-221.209	3	0
1850	11079	16.2725	12.4007	153.338	-265.692	3	0
1856	37207	14.7393	11.3854	386.244	45.6768	3	0
1861	40961	24.2209	9.13764	5.73784	-114.982	3	0
1864	10926	12.0281	11.4415	533.026	-33.2119	3	0
1864	38856	12.0775	11.4865	64.9739	-253.957	3	0
1865	10663	16.0056	14.7967	-39.0818	7.53778	3	0
1865	45742	15.9413	14.8107	-217.648	-76.3367	3	0
1870	45117	4.78518	14.863	50.2185	-86.5743	3	0
1872	46445	17.5561	3.7942	211.698	21.7973	3	0
1873	13214	9.4259	4.10683	36.7025	212.931	3	0
1874	21000	20.4903	1.23389	31.7297	-48.4381	3	0
1874	25138	20.5418	1.27249	77.8203	34.1058	3	0
1880	32786	3.53977	15.455	-95.4747	-3.58013	3	0
1881	29562	19.43	9.27716	84.078	-24.3454	3	0
1882	40244	19.89	2.99003	25.9651	-176.448	3	0
1883	33335	22.8993	4.33029	98.8034	-87.6836	3	0
1883	46257	22.9666	4.38533	19.6809	203.297	3	0
1885	17367	12.263	5.63202	84.8841	-342.169	3	0
1885	23909	12.2947	5.57122	85.891	11.128	3	0
1887	51451	20.6797	10.3568	52.7236	43.7635	3	0
1888	29818	7.44675	13.5976	77.7612	-4.56888	3	0
1899	30430	17.7863	10.0204	115.54	10.3656	3	0
1899	47165	17.719	10.0338	-76.269	27.7555	3	0
1900	17945	12.5356	12.5585	311.502	-389.545	3	0
1900	38586	12.5819	12.4611	486.614	66.0661	3	0
1900	48776	12.52	12.5002	-130.114	-326.248	3	0
1903	20530	7.96049	10.8639	26.3881	226.372	3	0
1903	51281	8.04828	10.8233	-271.035	29.6299	3	0
1904	36603	2.82762	5.32094	104.048	-83.651	3	0
1907	28829	6.84427	12.4427	-232.81	185.139	3	0
1907	52612	6.81359	12.3846	84.9513	354.096	3	0
1909	21045	12.5863	11.0879	80.6946	202.171	3	0
1915	11181	9.63086	14.6762	-809.768	93.0316	3	0
1918	33513	1.91258	1.33313	66.0585	-5.31768	3	0
1920	23502	13.5039	7.7201	-76.6026	-61.8013	3	0
1920	34137	13.3761	7.721	-15.4744	-167.495	3	0
1926	13353	8.41161	13.6087	-375.146	-97.901	3	0
1926	46508	8.48866	13.6301	393.597	7.13016	3	0
1926	48610	8.51851	13.5344	-445.437	93.7797	3	0
1928	18511	26.4552	2.38224	26.678	-21.8543	3	0
1929	19459	9.25482	9.52771	136.567	240.791	3	0
1929	23792	9.22674	9.45829	123.08	-775.442	3	0
1929	44204	9.14432	9.57776	223.69	-125.946	3	0
1932	19823	15.0475	13.6682	220.058	-139.24	3	0
1932	41184	14.941	13.6255	106.27	286.169	3	0
1933	12817	6.43897	8.93461	59.315	-7.01722	3	0
1933	50873	6.39478	9.04288	-105.504	-241.511	3	0
1937	17570	13.1143	6.21072	3.27852	-437.436	3	0
1938	21336	14.3361	10.7483	173.704	1230.96	3	0
1938	40009	14.4309	10.8357	-358.681	-669.54	3	0
1942	16966	2.68092	14.9454	-61.7918	35.8425	3	0
1944	16795	2.89073	7.31814	136.111	-11.4365	3	0
1944	25300	2.92795	7.25798	113.987	135.773	3	0
1944	48157	2.79975	7.20682	215.658	-34.1131	3	0
1948	32605	25.3906	9.14759	87.528	78.1287	3	0
1951	43209	15.7989	11.6853	149.864	634.932	3	0
1951	52553	15.8334	11.5686	337.916	-237.981	3	0
1954	11664	12.6215	15.5097	106.028	906.136	3	0
1954	39609	12.7113	15.4898	438.057	-481.081	3	0
1957	37163	3.9251	12.0144	35.1818	-4.05366	3	0
1957	41449	3.98774	12.0108	-425.162	262.688	3	0
1957	42447	3.93452	12.1157	-236.248	-168.277	3	0
1960	35559	14.107	2.4026	30.8151	140.67	3	0
1964	21362	8.83644	14.1682	16.4439	-964.391	3	0
1964	47890	8.75165	14.2153	-572.809	236.563	3	0
1967	15848	1.57612	4.01571	114.374	0.331661	3	0
1967	37846	1.51306	4.02815	57.729	-77.0221	3	0
1969	12548	8.00727	3.63486	194.377	-20.4336	3	0
1969	47019	7.94328	3.62734	119.309	174.619	3	0
1981	10639	9.14341	8.42647	4.87525	186.721	3	0
1981	50490	9.11198	8.3499	332.998	-330.303	3	0
1986	35927	10.4894	12.0186	351.166	-30.0863	3	0
1987	33545	7.03034	2.90205	249.133	6.58111	3	0
1987	52095	6.99094	3.02517	121.508	-149.872	3	0
1989	41284	11.9435	6.89609	140.691	-587.322	3	0
1989	42127	11.9123	6.99645	242.183	103.189	3	0
1989	42133	11.882	6.87729	192.797	299.179	3	0
1992	16267	16.9574	8.32799	34.2936	140.648	3	0
1992	16901	17.0265	8.40594	29.2055	432.693	3	0
1992	35342	17.0755	8.34332	173.833	-686.341	3	0
1993	15422	18.0255	8.91651	148.821	4.49992	3	0
1997	22666	8.20607	13.2283	584.315	63.8667	3	0
1997	36246	8.22367	13.3234	-301.286	-323.291	3	0
1999	21859	7.71748	13.7776	363.526	-11.4541	3	0
2003	30676	26.8828	2.47011	31.7195	3.84909	3	0
2005	27501	26.4692	4.00928	6.1226	-6.38562	3	0
2008	27511	7.06381	12.7701	31.1476	163.047	3	0
2008	51246	7.16368	12.7935	438.841	625.126	3	0
2013	23701	6.52918	13.992	109.331	-588.101	3	0
2013	27376	6.59234	14.0842	326.297	171.268	3	0
2013	49880	6.48562	14.0958	-245.578	-671.097	3	0
2017	27533	10.9369	4.47772	141.024	-239.898	3	0
2017	37211	10.9392	4.40622	-6.75294	102.907	3	0
2018	21555	12.7951	6.2789	333.07	10.0254	3	0
2018	41534	12.8485	6.32361	118.683	-124.5	3	0
2022	27738	3.7091	4.50894	46.2341	-132.937	3	0
2023	15019	16.5961	6.28533	259.4	-23.675	3	0
2025	25735	12.2089	14.338	-50.0789	-281.618	3	0
2031	15102	1.29982	12.6959	22.3283	216.068	3	0
2035	27322	11.2627	5.5818	-40.1955	193.401	3	0
2037	24134	4.00481	12.9959	-274.542	-0.988287	3	0
2037	37179	4.0621	12.991	61.6236	-128.086	3	0
2038	48680	19.3417	4.34219	63.8011	18.9646	3	0
2040	26658	4.51924	15.6776	-55.5939	-1.92817	3	0
2040	40296	4.4847	15.6195	-118.612	20.7831	3	0
2042	21363	23.3668	3.78459	61.1639	-49.0152	3	0
2042	43200	23.2934	3.8461	22.0622	129.226	3	0
2044	13241	14.4818	13.5078	195.367	-319.059	3	0
2044	31969	14.3734	13.4585	-3.95311	230.422	3	0
2046	14295	13.5698	3.23539	57.1783	69.9959	3	0
2046	51581	13.5802	3.17176	24.3828	-22.4536	3	0
2049	14366	3.49727	6.76045	172.878	18.0886	3	0
2049	34977	3.56896	6.85799	66.6185	-44.5433	3	0
2049	51840	3.63185	6.80786	185.605	43.3463	3	0
2053	16941	26.1112	4.00528	80.1189	-12.2294	3	0
2053	23663	26.1384	4.06969	19.8604	18.1079	3	0
2053	43575	26.2082	4.08195	31.7541	-35.3927	3	0
2054	24000	20.8618	1.19696	3.69042	157.664	3	0
2055	13182	21.2076	2.47052	55.9509	-14.8071	3	0
2055	31278	21.1246	2.58397	88.5799	-1.97678	3	0
2056	24860	24.7017	4.28042	49.4976	-143.593	3	0
2056	25279	24.761	4.22567	32.124	3.91099	3	0
2056	49769	24.7395	4.35473	102.299	109.29	3	0
2056	50651	24.8234	4.25316	124.424	6.95322	3	0
2057	19575	22.8847	3.37157	33.3043	-64.6696	3	0
2057	26646	22.787	3.33525	38.3092	-27.5349	3	0
2057	39059	22.8174	3.39262	97.1922	8.51067	3	0
2059	14054	4.82839	1.33618	83.9181	-23.4329	3	0
2059	17677	4.76084	1.35103	140.213	-4.82899	3	0
2063	30634	12.4106	1.11197	90.6043	7.34697	3	0
2066	16139	24.281	9.57606	31.5011	-4.41423	3	0
2066	45963	24.2338	9.46085	-251.039	87.2543	3	0
2067	24132	1.88533	13.4867	-240.23	233.172	3	0
2067	42367	1.85346	13.4288	31.3904	-30.8202	3	0
2070	45380	10.8527	3.75673	253.485	-82.3296	3	0
2075	25744	1.09245	5.74607	78.1463	87.99	3	0
2079	33227	13.6329	5.51762	-385.428	60.9179	3	0
2080	15029	16.7602	9.77446	141.185	-401.836	3	0
2080	20091	16.7323	9.84628	46.0062	343.894	3	0
2080	28422	16.6985	9.72973	123.826	631.679	3	0
2080	49457	16.6485	9.82778	238.068	-229.568	3	0
2081	29997	14.2245	13.481	-143.024	787.111	3	0
2081	31969	14.3022	13.4668	597.665	2.03204	3	0
2082	17547	15.0149	12.6907	-362.269	3187.79	3	1
2082	20047	15.1088	12.7413	-2521.27	-392.661	3	1
2082	49787	15.0211	12.8187	166.046	96.6678	3	0
2084	25789	11.2421	2.40233	56.0034	-493.536	3	0
2085	10508	16.2314	4.62248	57.2087	531.166	3	0
2085	33487	16.2953	4.63614	157.625	-178.915	3	0
2088	44557	2.70323	9.39871	121.38	-1.26166	3	0
2088	45456	2.59036	9.39962	102.733	34.9853	3	0
2090	17064	8.56438	6.28181	291.627	-205.63	3	0
2090	23591	8.57274	6.41465	332.212	225.515	3	0
2094	47569	22.2147	6.39783	18.4502	-30.0236	3	0
2097	13926	16.9139	7.73959	27.6382	-284.617	3	0
2097	23728	17.0602	7.76591	83.1535	74.8237	3	0
2097	52191	16.9298	7.80094	178.782	-174.632	3	0
2097	52670	17.0036	7.68102	226.287	323.312	3	0
2099	15691	16.5568	9.33763	307.044	22.1839	3	0
2100	28063	20.8631	7.65608	8.64836	-85.6874	3	0
2100	29739	20.9427	7.76005	3.58864	198.509	3	0
2101	10733	17.7828	2.45939	215.801	-2.83867	3	0
2101	48993	17.705	2.51163	29.1978	-285.3	3	0
2103	39891	8.1674	1.7517	9.0118	-124.405	3	0
2103	44119	8.23927	1.75036	57.3605	370.985	3	0
2107	32529	24.5893	9.46468	72.9033	-20.6094	3	0
2108	34252	11.7795	6.26115	203.01	-267.341	3	0
2108	49154	11.7584	6.37728	134.68	10.0734	3	0
2112	16145	26.816	5.39686	14.4664	-49.0073	3	0
2112	28762	26.873	5.37749	-23.8945	80.9591	3	0
2119	11494	9.78271	11.1466	-745.7	-266.771	3	0
2119	14082	9.80308	11.2067	263.742	-713.817	3	0
2119	32156	9.82047	11.0955	242.46	42.5453	3	0
2124	24392	14.566	6.4489	-244.568	111.061	3	0
2124	36020	14.4756	6.42312	-64.9729	-245.697	3	0
2127	20756	16.4924	7.57713	74.5833	-139.543	3	0
2133	13778	19.2318	11.6409	97.0103	-141.909	3	0
2133	17330	19.1159	11.7029	73.2694	50.9456	3	0
2133	33226	19.1706	11.7308	-43.7219	83.4455	3	0
2133	43540	19.1562	11.5996	-175.182	72.5713	3	0
2142	10786	3.89678	10.0483	90.3474	225.198	3	0
2142	16374	3.99553	10.1237	188.342	-35.2906	3	0
2142	30065	4.03799	10.0415	117.044	405.758	3	0
2142	46815	3.93412	10.1208	-100.176	-48.3938	3	0
2143	37350	6.2543	1.75751	218.426	31.4166	3	0
2147	19728	14.9412	12.4219	427.333	-207.478	3	0
2147	45693	15.0453	12.337	440.41	1.72514	3	0
2149	10754	16.9004	9.43132	129.151	433.653	3	0
2149	18217	16.9576	9.35801	134.636	-108.28	3	0
2152	12178	26.5562	3.84735	34.7577	31.3486	3	0
2153	32745	12.0984	2.53109	-254.474	322.329	3	0
2162	20014	15.1212	12.505	137.891	-133.35	3	0
2162	31072	15.2398	12.4628	206.669	29.3631	3	0
2167	14130	4.24684	10.0627	70.2445	9.56045	3	0
2167	43419	4.16838	10.0853	-409.282	-11.7475	3	0
2167	49437	4.2408	10.0076	-158.313	-14.6931	3	0
2168	35693	11.9163	9.01858	330.797	-353.415	3	0
2169	22060	5.54785	3.42207	132.496	240.239	3	0
2170	45372	1.73951	14.9547	-154.094	57.7443	3	0
2173	22716	23.3313	5.55579	13.8717	144.473	3	0
2173	41282	23.2918	5.49551	43.0911	-98.0162	3	0
2175	14629	9.79232	12.9014	67.989	497.483	3	0
2178	26314	10.824	8.4422	304.007	126.567	3	0
2181	40845	26.4905	7.55634	-12.5156	-54.2307	3	0
2181	41366	26.5705	7.61162	31.6951	-75.4055	3	0
2182	36172	18.5552	8.789	-132.932	277.04	3	0
2182	48012	18.519	8.8344	108.93	-413.657	3	0
2184	20686	25.8517	6.56836	-77.5575	93.0502	3	0
2184	50195	25.9109	6.67761	11.7817	-265.652	3	0
2185	44100	22.7416	3.81389	-95.0877	-75.3082	3	0
2186	13332	17.673	4.51991	142.035	304.979	3	0
2186	14186	17.653	4.62933	117.127	-122.134	3	0
2186	39170	17.7697	4.57422	85.3928	-323.584	3	0
2186	47536	17.7181	4.64798	98.2782	29.8698	3	0
2188	52204	9.23672	4.92346	21.8486	240.84	3	0
2189	23277	13.6484	1.08358	-8.61117	8.86634	3	0
2190	24564	16.7748	1.15577	65.7144	-63.5108	3	0
2190	39158	16.6802	1.14095	44.9187	-119.145	3	0
2197	35797	6.6391	6.97728	205.017	486.498	3	0
2197	36388	6.76743	6.97206	-113.859	-251.127	3	0
2198	49158	4.91441	11.6049	-126.51	-189.299	3	0
2201	22238	9.87074	6.82545	313.545	-36.9836	3	0
[truncated: 44,492 more rows]
